# Supplementary material for: Methylobacterium Species Promoting Rice and Barley Growth and Interaction Specificity Revealed with Whole-Cell Matrix-Assisted Laser Desorption / Ionization-Time-of-Flight Mass Spectrometry (MALDI-TOF/MS) Analysis
Source: PLoS One. 2015 Jun 8;10(6):e0129509. doi: 10.1371/journal.pone.0129509 (PMC4460032; doi:10.1371/journal.pone.0129509)
Supplement: S3 Data — (ZIP) [file pone.0129509.s003.zip › Supplementary data 3 (ms from barley)/16c.txt]

778.14 0
778.20 0
778.27 0
778.33 0
778.39 0
778.46 0
778.52 0
778.59 0
778.65 0
778.71 0
778.78 0
778.84 0
778.91 0
778.97 0
779.03 0
779.10 0
779.16 0
779.23 0
779.29 0
779.35 0
779.42 0
779.48 0
779.55 0
779.61 0
779.67 0
779.74 0
779.80 0
779.87 0
779.93 0
779.99 0
780.06 0
780.12 0
780.19 0
780.25 0
780.31 0
780.38 0
780.44 0
780.51 0
780.57 0
780.63 0
780.70 0
780.76 0
780.83 0
780.89 0
780.95 0
781.02 0
781.08 0
781.15 0
781.21 0
781.27 0
781.34 0
781.40 0
781.47 0
781.53 0
781.60 0
781.66 0
781.72 0
781.79 0
781.85 0
781.92 0
781.98 0
782.04 0
782.11 0
782.17 0
782.24 0
782.30 0
782.36 0
782.43 0
782.49 0
782.56 0
782.62 0
782.69 0
782.75 0
782.81 0
782.88 0
782.94 0
783.01 0
783.07 0
783.13 0
783.20 0
783.26 0
783.33 0
783.39 0
783.46 0
783.52 0
783.58 0
783.65 0
783.71 0
783.78 0
783.84 0
783.90 0
783.97 0
784.03 0
784.10 0
784.16 0
784.23 0
784.29 0
784.35 0
784.42 0
784.48 0
784.55 0
784.61 0
784.68 0
784.74 0
784.80 0
784.87 0
784.93 0
785.00 0
785.06 0
785.12 0
785.19 0
785.25 0
785.32 0
785.38 0
785.45 0
785.51 0
785.57 0
785.64 0
785.70 0
785.77 0
785.83 0
785.90 0
785.96 0
786.02 0
786.09 0
786.15 0
786.22 0
786.28 0
786.35 0
786.41 0
786.47 0
786.54 0
786.60 0
786.67 0
786.73 0
786.80 0
786.86 0
786.92 0
786.99 0
787.05 0
787.12 0
787.18 0
787.25 0
787.31 0
787.38 0
787.44 0
787.50 0
787.57 0
787.63 0
787.70 0
787.76 0
787.83 0
787.89 0
787.95 0
788.02 0
788.08 0
788.15 0
788.21 0
788.28 0
788.34 0
788.40 0
788.47 0
788.53 0
788.60 0
788.66 0
788.73 0
788.79 0
788.86 0
788.92 0
788.98 0
789.05 0
789.11 0
789.18 0
789.24 0
789.31 0
789.37 0
789.44 0
789.50 0
789.56 0
789.63 0
789.69 0
789.76 0
789.82 0
789.89 0
789.95 0
790.02 0
790.08 0
790.14 0
790.21 0
790.27 0
790.34 0
790.40 0
790.47 0
790.53 0
790.60 0
790.66 0
790.72 0
790.79 0
790.85 0
790.92 0
790.98 0
791.05 0
791.11 0
791.18 0
791.24 0
791.30 0
791.37 0
791.43 0
791.50 0
791.56 0
791.63 0
791.69 0
791.76 0
791.82 0
791.89 0
791.95 0
792.01 0
792.08 0
792.14 0
792.21 0
792.27 0
792.34 0
792.40 0
792.47 0
792.53 0
792.60 0
792.66 0
792.72 0
792.79 0
792.85 0
792.92 0
792.98 0
793.05 0
793.11 0
793.18 0
793.24 0
793.31 0
793.37 0
793.43 0
793.50 0
793.56 0
793.63 0
793.69 0
793.76 0
793.82 0
793.89 0
793.95 0
794.02 0
794.08 0
794.15 0
794.21 0
794.27 0
794.34 0
794.40 0
794.47 0
794.53 0
794.60 0
794.66 0
794.73 0
794.79 0
794.86 0
794.92 0
794.99 0
795.05 0
795.11 0
795.18 0
795.24 0
795.31 0
795.37 0
795.44 0
795.50 0
795.57 0
795.63 0
795.70 0
795.76 0
795.83 0
795.89 0
795.96 0
796.02 0
796.08 0
796.15 0
796.21 0
796.28 0
796.34 0
796.41 0
796.47 0
796.54 0
796.60 0
796.67 0
796.73 0
796.80 0
796.86 0
796.93 0
796.99 0
797.06 0
797.12 0
797.18 0
797.25 0
797.31 0
797.38 0
797.44 0
797.51 0
797.57 0
797.64 0
797.70 0
797.77 0
797.83 0
797.90 0
797.96 0
798.03 0
798.09 0
798.16 0
798.22 0
798.29 0
798.35 0
798.42 0
798.48 0
798.54 0
798.61 0
798.67 0
798.74 0
798.80 0
798.87 0
798.93 0
799.00 0
799.06 0
799.13 0
799.19 0
799.26 0
799.32 0
799.39 0
799.45 0
799.52 0
799.58 0
799.65 0
799.71 0
799.78 0
799.84 0
799.91 0
799.97 0
800.04 0
800.10 0
800.17 0
800.23 0
800.30 0
800.36 0
800.43 0
800.49 0
800.55 0
800.62 0
800.68 0
800.75 0
800.81 0
800.88 0
800.94 0
801.01 0
801.07 0
801.14 0
801.20 0
801.27 0
801.33 0
801.40 0
801.46 0
801.53 0
801.59 0
801.66 0
801.72 0
801.79 0
801.85 0
801.92 0
801.98 0
802.05 0
802.11 0
802.18 0
802.24 0
802.31 0
802.37 0
802.44 0
802.50 0
802.57 0
802.63 0
802.70 0
802.76 0
802.83 0
802.89 0
802.96 0
803.02 0
803.09 0
803.15 0
803.22 0
803.28 0
803.35 0
803.41 0
803.48 0
803.54 0
803.61 0
803.67 0
803.74 0
803.80 0
803.87 0
803.93 0
804.00 0
804.06 0
804.13 0
804.19 0
804.26 0
804.32 0
804.39 0
804.45 0
804.52 0
804.58 0
804.65 0
804.71 0
804.78 0
804.84 0
804.91 0
804.97 0
805.04 0
805.10 0
805.17 0
805.23 0
805.30 0
805.36 0
805.43 0
805.49 0
805.56 0
805.62 0
805.69 0
805.75 0
805.82 0
805.88 0
805.95 0
806.01 0
806.08 0
806.14 0
806.21 0
806.27 0
806.34 0
806.40 0
806.47 0
806.53 0
806.60 0
806.66 0
806.73 0
806.79 0
806.86 0
806.93 0
806.99 0
807.06 0
807.12 0
807.19 0
807.25 0
807.32 0
807.38 0
807.45 0
807.51 0
807.58 0
807.64 0
807.71 0
807.77 0
807.84 0
807.90 0
807.97 0
808.03 0
808.10 0
808.16 0
808.23 0
808.29 0
808.36 0
808.42 0
808.49 0
808.55 0
808.62 1
808.68 1
808.75 1
808.82 1
808.88 1
808.95 0
809.01 0
809.08 0
809.14 0
809.21 0
809.27 0
809.34 0
809.40 0
809.47 0
809.53 0
809.60 0
809.66 0
809.73 0
809.79 0
809.86 0
809.92 0
809.99 0
810.05 0
810.12 0
810.18 0
810.25 0
810.32 0
810.38 0
810.45 0
810.51 0
810.58 0
810.64 0
810.71 0
810.77 0
810.84 0
810.90 0
810.97 0
811.03 0
811.10 0
811.16 0
811.23 0
811.29 0
811.36 0
811.43 0
811.49 0
811.56 0
811.62 0
811.69 0
811.75 0
811.82 0
811.88 0
811.95 0
812.01 0
812.08 0
812.14 0
812.21 0
812.27 0
812.34 0
812.41 0
812.47 0
812.54 0
812.60 0
812.67 0
812.73 0
812.80 0
812.86 0
812.93 0
812.99 0
813.06 0
813.12 0
813.19 0
813.26 0
813.32 0
813.39 0
813.45 0
813.52 0
813.58 0
813.65 0
813.71 0
813.78 0
813.84 0
813.91 0
813.97 1
814.04 1
814.11 1
814.17 1
814.24 0
814.30 0
814.37 0
814.43 0
814.50 0
814.56 0
814.63 0
814.69 0
814.76 0
814.83 0
814.89 0
814.96 0
815.02 0
815.09 0
815.15 0
815.22 0
815.28 0
815.35 0
815.41 0
815.48 0
815.55 0
815.61 0
815.68 0
815.74 0
815.81 0
815.87 0
815.94 0
816.00 0
816.07 0
816.13 0
816.20 0
816.27 0
816.33 0
816.40 0
816.46 0
816.53 0
816.59 0
816.66 0
816.72 0
816.79 0
816.86 0
816.92 0
816.99 0
817.05 0
817.12 0
817.18 0
817.25 0
817.31 0
817.38 0
817.45 0
817.51 0
817.58 0
817.64 0
817.71 0
817.77 0
817.84 0
817.90 0
817.97 0
818.04 0
818.10 0
818.17 0
818.23 0
818.30 0
818.36 0
818.43 0
818.49 0
818.56 0
818.63 0
818.69 0
818.76 0
818.82 0
818.89 0
818.95 0
819.02 0
819.09 0
819.15 0
819.22 0
819.28 0
819.35 0
819.41 0
819.48 0
819.54 0
819.61 0
819.68 0
819.74 0
819.81 0
819.87 0
819.94 0
820.00 0
820.07 0
820.14 0
820.20 0
820.27 0
820.33 0
820.40 0
820.46 0
820.53 0
820.60 0
820.66 0
820.73 0
820.79 0
820.86 0
820.92 0
820.99 0
821.05 0
821.12 0
821.19 0
821.25 0
821.32 0
821.38 0
821.45 0
821.51 0
821.58 0
821.65 0
821.71 0
821.78 0
821.84 0
821.91 0
821.97 0
822.04 0
822.11 0
822.17 0
822.24 0
822.30 0
822.37 0
822.44 0
822.50 0
822.57 0
822.63 0
822.70 0
822.76 0
822.83 0
822.90 0
822.96 0
823.03 0
823.09 0
823.16 0
823.22 0
823.29 0
823.36 0
823.42 0
823.49 0
823.55 0
823.62 0
823.68 0
823.75 0
823.82 0
823.88 0
823.95 0
824.01 0
824.08 0
824.15 0
824.21 0
824.28 0
824.34 0
824.41 0
824.47 0
824.54 0
824.61 0
824.67 0
824.74 0
824.80 0
824.87 0
824.94 0
825.00 0
825.07 0
825.13 0
825.20 0
825.27 0
825.33 0
825.40 0
825.46 0
825.53 0
825.59 0
825.66 0
825.73 0
825.79 0
825.86 0
825.92 0
825.99 0
826.06 0
826.12 0
826.19 0
826.25 0
826.32 0
826.39 0
826.45 0
826.52 0
826.58 0
826.65 0
826.71 0
826.78 0
826.85 0
826.91 0
826.98 0
827.04 0
827.11 0
827.18 0
827.24 1
827.31 1
827.37 1
827.44 1
827.51 1
827.57 1
827.64 1
827.70 1
827.77 0
827.84 0
827.90 0
827.97 0
828.03 0
828.10 0
828.17 0
828.23 0
828.30 0
828.36 0
828.43 0
828.50 0
828.56 0
828.63 0
828.69 0
828.76 0
828.83 0
828.89 0
828.96 0
829.02 0
829.09 0
829.16 0
829.22 0
829.29 0
829.35 0
829.42 0
829.49 0
829.55 0
829.62 0
829.68 0
829.75 0
829.82 0
829.88 0
829.95 0
830.01 0
830.08 0
830.15 0
830.21 0
830.28 0
830.34 0
830.41 0
830.48 0
830.54 0
830.61 0
830.68 0
830.74 0
830.81 0
830.87 0
830.94 0
831.01 0
831.07 0
831.14 0
831.20 0
831.27 0
831.34 0
831.40 0
831.47 0
831.53 0
831.60 0
831.67 0
831.73 0
831.80 0
831.86 0
831.93 0
832.00 0
832.06 0
832.13 0
832.20 0
832.26 0
832.33 0
832.39 0
832.46 0
832.53 0
832.59 0
832.66 0
832.72 0
832.79 0
832.86 0
832.92 0
832.99 0
833.06 0
833.12 0
833.19 0
833.25 0
833.32 0
833.39 0
833.45 0
833.52 0
833.59 0
833.65 0
833.72 0
833.78 0
833.85 0
833.92 0
833.98 0
834.05 0
834.11 0
834.18 0
834.25 0
834.31 0
834.38 0
834.45 0
834.51 0
834.58 0
834.64 0
834.71 0
834.78 0
834.84 0
834.91 0
834.98 0
835.04 0
835.11 0
835.17 0
835.24 0
835.31 0
835.37 0
835.44 0
835.51 0
835.57 0
835.64 0
835.70 0
835.77 0
835.84 0
835.90 0
835.97 0
836.04 0
836.10 0
836.17 0
836.24 0
836.30 0
836.37 0
836.43 0
836.50 0
836.57 0
836.63 0
836.70 0
836.77 0
836.83 0
836.90 0
836.96 0
837.03 0
837.10 0
837.16 0
837.23 0
837.30 0
837.36 0
837.43 0
837.50 0
837.56 0
837.63 0
837.69 0
837.76 0
837.83 0
837.89 0
837.96 0
838.03 0
838.09 0
838.16 0
838.23 0
838.29 0
838.36 0
838.42 0
838.49 0
838.56 0
838.62 0
838.69 0
838.76 0
838.82 0
838.89 0
838.96 0
839.02 0
839.09 0
839.16 0
839.22 0
839.29 0
839.35 0
839.42 0
839.49 0
839.55 0
839.62 0
839.69 0
839.75 0
839.82 0
839.89 0
839.95 0
840.02 0
840.09 0
840.15 0
840.22 0
840.28 0
840.35 0
840.42 0
840.48 0
840.55 0
840.62 0
840.68 0
840.75 0
840.82 0
840.88 0
840.95 0
841.02 0
841.08 0
841.15 0
841.22 0
841.28 0
841.35 0
841.42 0
841.48 0
841.55 0
841.61 0
841.68 0
841.75 0
841.81 0
841.88 0
841.95 0
842.01 0
842.08 0
842.15 0
842.21 0
842.28 0
842.35 0
842.41 0
842.48 1
842.55 1
842.61 1
842.68 1
842.75 1
842.81 1
842.88 1
842.95 1
843.01 0
843.08 0
843.15 0
843.21 0
843.28 0
843.34 0
843.41 0
843.48 0
843.54 0
843.61 0
843.68 0
843.74 0
843.81 0
843.88 0
843.94 0
844.01 0
844.08 0
844.14 0
844.21 0
844.28 0
844.34 0
844.41 0
844.48 0
844.54 0
844.61 0
844.68 0
844.74 0
844.81 0
844.88 0
844.94 0
845.01 0
845.08 0
845.14 0
845.21 0
845.28 0
845.34 0
845.41 0
845.48 0
845.54 0
845.61 0
845.68 0
845.74 0
845.81 0
845.88 0
845.94 0
846.01 0
846.08 0
846.14 0
846.21 0
846.28 0
846.34 0
846.41 0
846.48 0
846.54 0
846.61 0
846.68 0
846.74 0
846.81 0
846.88 0
846.94 0
847.01 0
847.08 0
847.14 0
847.21 0
847.28 0
847.34 0
847.41 0
847.48 0
847.55 0
847.61 0
847.68 0
847.75 0
847.81 0
847.88 0
847.95 0
848.01 0
848.08 0
848.15 0
848.21 0
848.28 0
848.35 0
848.41 0
848.48 0
848.55 0
848.61 0
848.68 0
848.75 0
848.81 0
848.88 0
848.95 0
849.01 0
849.08 0
849.15 0
849.21 0
849.28 0
849.35 0
849.42 0
849.48 0
849.55 0
849.62 0
849.68 0
849.75 0
849.82 0
849.88 0
849.95 0
850.02 0
850.08 0
850.15 0
850.22 0
850.28 0
850.35 0
850.42 0
850.48 0
850.55 0
850.62 0
850.69 0
850.75 0
850.82 0
850.89 0
850.95 0
851.02 0
851.09 0
851.15 0
851.22 0
851.29 0
851.35 0
851.42 0
851.49 0
851.55 0
851.62 0
851.69 0
851.76 0
851.82 0
851.89 0
851.96 0
852.02 0
852.09 0
852.16 0
852.22 0
852.29 0
852.36 0
852.42 0
852.49 0
852.56 0
852.63 0
852.69 0
852.76 0
852.83 0
852.89 0
852.96 0
853.03 0
853.09 0
853.16 0
853.23 0
853.30 0
853.36 0
853.43 0
853.50 0
853.56 0
853.63 0
853.70 0
853.76 0
853.83 0
853.90 0
853.97 0
854.03 0
854.10 0
854.17 0
854.23 0
854.30 0
854.37 0
854.43 0
854.50 0
854.57 0
854.64 0
854.70 0
854.77 0
854.84 0
854.90 0
854.97 0
855.04 0
855.10 0
855.17 0
855.24 0
855.31 0
855.37 0
855.44 0
855.51 0
855.57 0
855.64 0
855.71 0
855.78 0
855.84 0
855.91 0
855.98 0
856.04 0
856.11 0
856.18 0
856.24 0
856.31 0
856.38 0
856.45 0
856.51 0
856.58 0
856.65 0
856.71 0
856.78 0
856.85 0
856.92 0
856.98 0
857.05 0
857.12 0
857.18 0
857.25 0
857.32 0
857.39 0
857.45 0
857.52 0
857.59 0
857.65 0
857.72 0
857.79 0
857.86 0
857.92 0
857.99 0
858.06 0
858.12 0
858.19 0
858.26 0
858.33 0
858.39 0
858.46 0
858.53 0
858.59 0
858.66 0
858.73 0
858.80 0
858.86 0
858.93 0
859.00 0
859.07 0
859.13 0
859.20 1
859.27 1
859.33 1
859.40 1
859.47 1
859.54 1
859.60 1
859.67 1
859.74 1
859.80 1
859.87 1
859.94 1
860.01 1
860.07 1
860.14 1
860.21 1
860.28 1
860.34 0
860.41 0
860.48 0
860.54 0
860.61 0
860.68 0
860.75 0
860.81 0
860.88 0
860.95 0
861.02 0
861.08 0
861.15 0
861.22 0
861.28 0
861.35 0
861.42 0
861.49 0
861.55 0
861.62 0
861.69 0
861.76 0
861.82 0
861.89 0
861.96 0
862.02 0
862.09 0
862.16 0
862.23 0
862.29 0
862.36 0
862.43 0
862.50 0
862.56 0
862.63 1
862.70 1
862.77 1
862.83 1
862.90 1
862.97 1
863.03 1
863.10 1
863.17 1
863.24 0
863.30 0
863.37 0
863.44 0
863.51 0
863.57 0
863.64 0
863.71 0
863.78 0
863.84 0
863.91 0
863.98 0
864.05 0
864.11 0
864.18 0
864.25 0
864.31 0
864.38 0
864.45 0
864.52 0
864.58 0
864.65 0
864.72 0
864.79 0
864.85 0
864.92 0
864.99 0
865.06 0
865.12 0
865.19 0
865.26 0
865.33 0
865.39 0
865.46 0
865.53 0
865.60 0
865.66 0
865.73 0
865.80 0
865.87 0
865.93 0
866.00 0
866.07 0
866.14 0
866.20 0
866.27 0
866.34 0
866.41 0
866.47 0
866.54 0
866.61 0
866.68 0
866.74 0
866.81 0
866.88 0
866.95 0
867.01 0
867.08 0
867.15 0
867.22 0
867.28 0
867.35 0
867.42 0
867.49 0
867.55 0
867.62 0
867.69 0
867.76 0
867.82 0
867.89 0
867.96 0
868.03 0
868.09 0
868.16 0
868.23 0
868.30 0
868.36 0
868.43 0
868.50 0
868.57 0
868.63 0
868.70 0
868.77 0
868.84 0
868.90 0
868.97 0
869.04 0
869.11 0
869.18 1
869.24 1
869.31 1
869.38 1
869.45 1
869.51 1
869.58 1
869.65 1
869.72 1
869.78 1
869.85 1
869.92 1
869.99 1
870.05 1
870.12 1
870.19 1
870.26 1
870.32 1
870.39 1
870.46 1
870.53 1
870.60 1
870.66 1
870.73 1
870.80 1
870.87 1
870.93 1
871.00 1
871.07 1
871.14 1
871.20 1
871.27 1
871.34 1
871.41 1
871.47 1
871.54 1
871.61 1
871.68 1
871.75 1
871.81 1
871.88 1
871.95 1
872.02 1
872.08 1
872.15 1
872.22 1
872.29 1
872.36 1
872.42 1
872.49 1
872.56 1
872.63 1
872.69 1
872.76 1
872.83 1
872.90 1
872.96 1
873.03 1
873.10 1
873.17 1
873.24 1
873.30 1
873.37 1
873.44 1
873.51 1
873.57 1
873.64 1
873.71 1
873.78 1
873.85 1
873.91 1
873.98 1
874.05 1
874.12 1
874.18 1
874.25 1
874.32 1
874.39 1
874.46 1
874.52 1
874.59 1
874.66 1
874.73 1
874.79 1
874.86 1
874.93 1
875.00 1
875.07 1
875.13 1
875.20 1
875.27 1
875.34 1
875.41 1
875.47 1
875.54 1
875.61 1
875.68 1
875.74 1
875.81 1
875.88 1
875.95 1
876.02 1
876.08 1
876.15 1
876.22 1
876.29 1
876.36 1
876.42 1
876.49 1
876.56 1
876.63 1
876.69 1
876.76 1
876.83 1
876.90 1
876.97 1
877.03 1
877.10 1
877.17 1
877.24 1
877.31 1
877.37 1
877.44 1
877.51 1
877.58 1
877.65 1
877.71 1
877.78 1
877.85 1
877.92 1
877.98 1
878.05 1
878.12 1
878.19 1
878.26 1
878.32 1
878.39 1
878.46 1
878.53 1
878.60 1
878.66 1
878.73 1
878.80 1
878.87 1
878.94 1
879.00 1
879.07 1
879.14 1
879.21 1
879.28 1
879.34 1
879.41 1
879.48 1
879.55 1
879.62 1
879.68 1
879.75 1
879.82 1
879.89 1
879.96 1
880.02 1
880.09 1
880.16 1
880.23 1
880.30 1
880.36 1
880.43 1
880.50 1
880.57 1
880.64 1
880.70 1
880.77 1
880.84 1
880.91 1
880.98 1
881.04 1
881.11 1
881.18 1
881.25 1
881.32 1
881.39 1
881.45 1
881.52 1
881.59 1
881.66 1
881.73 1
881.79 1
881.86 1
881.93 1
882.00 1
882.07 1
882.13 1
882.20 1
882.27 1
882.34 1
882.41 1
882.47 1
882.54 1
882.61 1
882.68 1
882.75 1
882.82 1
882.88 1
882.95 1
883.02 1
883.09 1
883.16 1
883.22 1
883.29 1
883.36 1
883.43 1
883.50 1
883.56 1
883.63 1
883.70 1
883.77 1
883.84 1
883.91 1
883.97 1
884.04 1
884.11 1
884.18 1
884.25 1
884.31 1
884.38 1
884.45 1
884.52 1
884.59 1
884.66 1
884.72 1
884.79 1
884.86 1
884.93 1
885.00 1
885.06 1
885.13 1
885.20 1
885.27 1
885.34 1
885.41 1
885.47 1
885.54 1
885.61 1
885.68 1
885.75 1
885.82 1
885.88 1
885.95 1
886.02 1
886.09 1
886.16 1
886.22 1
886.29 1
886.36 1
886.43 1
886.50 1
886.57 1
886.63 1
886.70 1
886.77 1
886.84 1
886.91 1
886.98 1
887.04 1
887.11 1
887.18 1
887.25 1
887.32 1
887.39 1
887.45 1
887.52 1
887.59 1
887.66 1
887.73 1
887.80 1
887.86 1
887.93 1
888.00 1
888.07 1
888.14 1
888.21 1
888.27 1
888.34 1
888.41 1
888.48 1
888.55 1
888.62 1
888.68 1
888.75 1
888.82 1
888.89 1
888.96 1
889.03 1
889.09 1
889.16 1
889.23 1
889.30 1
889.37 1
889.44 1
889.50 1
889.57 1
889.64 1
889.71 1
889.78 1
889.85 1
889.91 1
889.98 1
890.05 1
890.12 1
890.19 1
890.26 1
890.32 1
890.39 1
890.46 1
890.53 1
890.60 1
890.67 1
890.74 1
890.80 1
890.87 1
890.94 1
891.01 1
891.08 1
891.15 1
891.21 1
891.28 1
891.35 1
891.42 1
891.49 1
891.56 1
891.63 1
891.69 1
891.76 1
891.83 1
891.90 1
891.97 1
892.04 1
892.10 1
892.17 1
892.24 1
892.31 1
892.38 1
892.45 1
892.52 1
892.58 1
892.65 1
892.72 1
892.79 1
892.86 1
892.93 1
893.00 1
893.06 1
893.13 1
893.20 1
893.27 1
893.34 1
893.41 1
893.47 1
893.54 1
893.61 1
893.68 1
893.75 1
893.82 1
893.89 1
893.95 1
894.02 1
894.09 1
894.16 1
894.23 1
894.30 1
894.37 1
894.43 1
894.50 1
894.57 1
894.64 1
894.71 1
894.78 1
894.85 1
894.91 1
894.98 1
895.05 1
895.12 1
895.19 1
895.26 1
895.33 1
895.39 1
895.46 1
895.53 1
895.60 1
895.67 1
895.74 1
895.81 1
895.88 1
895.94 1
896.01 1
896.08 1
896.15 1
896.22 1
896.29 1
896.36 1
896.42 1
896.49 1
896.56 1
896.63 1
896.70 1
896.77 1
896.84 1
896.90 1
896.97 1
897.04 1
897.11 1
897.18 1
897.25 1
897.32 1
897.39 1
897.45 1
897.52 1
897.59 1
897.66 1
897.73 1
897.80 1
897.87 1
897.94 1
898.00 1
898.07 1
898.14 1
898.21 1
898.28 1
898.35 1
898.42 1
898.48 1
898.55 1
898.62 1
898.69 1
898.76 1
898.83 1
898.90 1
898.97 1
899.03 1
899.10 1
899.17 1
899.24 1
899.31 1
899.38 1
899.45 1
899.52 1
899.58 1
899.65 1
899.72 1
899.79 1
899.86 1
899.93 1
900.00 1
900.07 1
900.14 1
900.20 1
900.27 1
900.34 1
900.41 1
900.48 1
900.55 1
900.62 1
900.69 1
900.75 1
900.82 1
900.89 1
900.96 1
901.03 1
901.10 1
901.17 1
901.24 1
901.30 1
901.37 1
901.44 1
901.51 1
901.58 1
901.65 1
901.72 1
901.79 1
901.86 1
901.92 1
901.99 1
902.06 1
902.13 1
902.20 1
902.27 1
902.34 1
902.41 1
902.48 1
902.54 1
902.61 1
902.68 1
902.75 1
902.82 1
902.89 1
902.96 1
903.03 1
903.10 1
903.16 1
903.23 1
903.30 1
903.37 1
903.44 1
903.51 1
903.58 1
903.65 1
903.72 1
903.78 1
903.85 1
903.92 1
903.99 1
904.06 1
904.13 1
904.20 1
904.27 1
904.34 1
904.41 1
904.47 1
904.54 1
904.61 1
904.68 1
904.75 1
904.82 1
904.89 1
904.96 1
905.03 1
905.09 1
905.16 1
905.23 1
905.30 1
905.37 1
905.44 1
905.51 1
905.58 1
905.65 1
905.72 1
905.78 1
905.85 1
905.92 1
905.99 1
906.06 1
906.13 1
906.20 1
906.27 1
906.34 1
906.41 1
906.47 1
906.54 1
906.61 1
906.68 1
906.75 1
906.82 1
906.89 1
906.96 1
907.03 1
907.10 1
907.17 1
907.23 1
907.30 1
907.37 1
907.44 1
907.51 1
907.58 1
907.65 1
907.72 1
907.79 1
907.86 1
907.93 1
907.99 1
908.06 1
908.13 1
908.20 1
908.27 1
908.34 1
908.41 1
908.48 1
908.55 1
908.62 1
908.69 1
908.75 1
908.82 1
908.89 1
908.96 1
909.03 1
909.10 1
909.17 1
909.24 1
909.31 1
909.38 1
909.45 1
909.51 1
909.58 1
909.65 1
909.72 1
909.79 1
909.86 1
909.93 1
910.00 1
910.07 1
910.14 1
910.21 1
910.28 1
910.34 1
910.41 1
910.48 1
910.55 1
910.62 1
910.69 1
910.76 1
910.83 1
910.90 1
910.97 1
911.04 1
911.11 1
911.18 1
911.24 1
911.31 1
911.38 1
911.45 1
911.52 1
911.59 1
911.66 1
911.73 1
911.80 1
911.87 1
911.94 1
912.01 1
912.08 1
912.14 1
912.21 1
912.28 1
912.35 1
912.42 1
912.49 1
912.56 1
912.63 1
912.70 1
912.77 1
912.84 1
912.91 1
912.98 1
913.04 1
913.11 1
913.18 1
913.25 1
913.32 1
913.39 1
913.46 1
913.53 1
913.60 1
913.67 1
913.74 1
913.81 1
913.88 1
913.95 1
914.02 1
914.08 1
914.15 1
914.22 1
914.29 1
914.36 1
914.43 1
914.50 1
914.57 1
914.64 1
914.71 1
914.78 1
914.85 1
914.92 1
914.99 1
915.06 1
915.12 1
915.19 1
915.26 1
915.33 1
915.40 1
915.47 1
915.54 1
915.61 1
915.68 1
915.75 1
915.82 1
915.89 1
915.96 1
916.03 1
916.10 1
916.17 1
916.23 1
916.30 1
916.37 1
916.44 1
916.51 1
916.58 1
916.65 1
916.72 1
916.79 1
916.86 1
916.93 1
917.00 1
917.07 1
917.14 1
917.21 1
917.28 1
917.35 1
917.41 1
917.48 1
917.55 1
917.62 1
917.69 1
917.76 1
917.83 1
917.90 1
917.97 1
918.04 1
918.11 1
918.18 1
918.25 1
918.32 1
918.39 1
918.46 1
918.53 1
918.60 1
918.67 1
918.73 1
918.80 1
918.87 1
918.94 1
919.01 1
919.08 1
919.15 1
919.22 1
919.29 1
919.36 1
919.43 1
919.50 1
919.57 1
919.64 1
919.71 1
919.78 1
919.85 1
919.92 1
919.99 1
920.06 1
920.13 1
920.19 1
920.26 1
920.33 1
920.40 1
920.47 1
920.54 1
920.61 1
920.68 1
920.75 1
920.82 1
920.89 1
920.96 1
921.03 1
921.10 1
921.17 1
921.24 1
921.31 1
921.38 1
921.45 1
921.52 1
921.59 1
921.66 1
921.73 1
921.80 1
921.86 1
921.93 1
922.00 1
922.07 1
922.14 1
922.21 1
922.28 1
922.35 1
922.42 1
922.49 1
922.56 1
922.63 1
922.70 1
922.77 1
922.84 1
922.91 1
922.98 1
923.05 1
923.12 1
923.19 1
923.26 1
923.33 1
923.40 1
923.47 1
923.54 1
923.61 1
923.68 1
923.75 1
923.82 1
923.88 1
923.95 1
924.02 1
924.09 1
924.16 1
924.23 1
924.30 1
924.37 1
924.44 1
924.51 1
924.58 1
924.65 1
924.72 1
924.79 1
924.86 1
924.93 1
925.00 1
925.07 1
925.14 1
925.21 1
925.28 1
925.35 1
925.42 1
925.49 1
925.56 1
925.63 1
925.70 1
925.77 1
925.84 1
925.91 1
925.98 1
926.05 1
926.12 1
926.19 1
926.26 1
926.33 1
926.40 1
926.47 1
926.54 1
926.60 1
926.67 1
926.74 1
926.81 1
926.88 1
926.95 1
927.02 1
927.09 1
927.16 1
927.23 1
927.30 1
927.37 1
927.44 1
927.51 1
927.58 1
927.65 1
927.72 1
927.79 1
927.86 1
927.93 1
928.00 1
928.07 1
928.14 1
928.21 1
928.28 1
928.35 1
928.42 1
928.49 1
928.56 1
928.63 1
928.70 1
928.77 1
928.84 1
928.91 1
928.98 1
929.05 1
929.12 1
929.19 1
929.26 1
929.33 1
929.40 1
929.47 1
929.54 1
929.61 1
929.68 1
929.75 1
929.82 1
929.89 1
929.96 1
930.03 1
930.10 1
930.17 1
930.24 1
930.31 1
930.38 1
930.45 1
930.52 1
930.59 1
930.66 1
930.73 1
930.80 1
930.87 1
930.94 1
931.01 1
931.08 1
931.15 1
931.22 1
931.29 1
931.36 1
931.43 1
931.50 1
931.57 1
931.64 1
931.71 1
931.78 1
931.85 1
931.92 1
931.99 1
932.06 1
932.13 1
932.20 1
932.27 1
932.34 1
932.41 1
932.48 1
932.55 1
932.62 1
932.69 1
932.76 1
932.83 1
932.90 1
932.97 1
933.04 1
933.11 1
933.18 1
933.25 1
933.32 1
933.39 1
933.46 1
933.53 1
933.60 1
933.67 1
933.74 1
933.81 1
933.88 1
933.95 1
934.02 1
934.09 1
934.16 1
934.23 1
934.30 1
934.37 1
934.44 1
934.51 1
934.58 1
934.65 1
934.72 1
934.79 1
934.86 1
934.93 1
935.00 1
935.07 1
935.14 1
935.21 1
935.28 1
935.35 1
935.42 1
935.49 1
935.56 1
935.63 1
935.70 1
935.77 1
935.84 1
935.91 1
935.98 1
936.05 1
936.12 1
936.19 1
936.26 1
936.33 1
936.40 1
936.47 1
936.54 1
936.61 1
936.68 1
936.75 1
936.82 1
936.89 1
936.96 1
937.03 1
937.10 1
937.17 1
937.24 1
937.31 1
937.38 1
937.45 1
937.52 1
937.59 1
937.67 1
937.74 1
937.81 1
937.88 1
937.95 0
938.02 0
938.09 0
938.16 0
938.23 0
938.30 0
938.37 0
938.44 0
938.51 0
938.58 0
938.65 0
938.72 0
938.79 0
938.86 0
938.93 0
939.00 0
939.07 0
939.14 0
939.21 0
939.28 0
939.35 0
939.42 0
939.49 0
939.56 0
939.63 0
939.70 0
939.77 0
939.84 0
939.91 0
939.98 0
940.05 0
940.12 0
940.19 0
940.26 0
940.34 0
940.41 0
940.48 0
940.55 0
940.62 0
940.69 0
940.76 0
940.83 0
940.90 0
940.97 0
941.04 0
941.11 0
941.18 0
941.25 0
941.32 0
941.39 0
941.46 0
941.53 0
941.60 0
941.67 0
941.74 0
941.81 0
941.88 0
941.95 0
942.02 0
942.09 0
942.16 0
942.23 0
942.30 0
942.38 0
942.45 0
942.52 0
942.59 0
942.66 0
942.73 0
942.80 0
942.87 0
942.94 0
943.01 0
943.08 0
943.15 0
943.22 0
943.29 0
943.36 0
943.43 0
943.50 0
943.57 0
943.64 0
943.71 0
943.78 0
943.85 0
943.92 0
943.99 0
944.07 0
944.14 0
944.21 0
944.28 0
944.35 0
944.42 0
944.49 0
944.56 0
944.63 0
944.70 0
944.77 0
944.84 0
944.91 0
944.98 0
945.05 0
945.12 0
945.19 0
945.26 0
945.33 0
945.40 0
945.47 0
945.55 0
945.62 0
945.69 0
945.76 0
945.83 0
945.90 0
945.97 0
946.04 0
946.11 0
946.18 0
946.25 0
946.32 0
946.39 0
946.46 0
946.53 1
946.60 1
946.67 1
946.74 1
946.81 1
946.89 1
946.96 1
947.03 1
947.10 1
947.17 0
947.24 0
947.31 0
947.38 0
947.45 0
947.52 0
947.59 0
947.66 0
947.73 0
947.80 0
947.87 0
947.94 0
948.01 0
948.08 0
948.16 0
948.23 0
948.30 0
948.37 0
948.44 0
948.51 0
948.58 0
948.65 0
948.72 0
948.79 0
948.86 0
948.93 0
949.00 0
949.07 0
949.14 0
949.21 0
949.29 0
949.36 0
949.43 0
949.50 0
949.57 0
949.64 0
949.71 0
949.78 0
949.85 0
949.92 0
949.99 0
950.06 0
950.13 0
950.20 0
950.27 0
950.35 0
950.42 0
950.49 0
950.56 0
950.63 0
950.70 0
950.77 0
950.84 0
950.91 0
950.98 0
951.05 0
951.12 0
951.19 0
951.26 0
951.34 0
951.41 0
951.48 0
951.55 0
951.62 0
951.69 0
951.76 0
951.83 0
951.90 0
951.97 0
952.04 0
952.11 0
952.18 0
952.25 0
952.33 0
952.40 0
952.47 0
952.54 0
952.61 0
952.68 0
952.75 0
952.82 0
952.89 0
952.96 0
953.03 0
953.10 0
953.17 0
953.25 0
953.32 0
953.39 0
953.46 0
953.53 0
953.60 0
953.67 0
953.74 0
953.81 0
953.88 0
953.95 0
954.02 0
954.10 0
954.17 0
954.24 0
954.31 0
954.38 0
954.45 0
954.52 0
954.59 0
954.66 0
954.73 0
954.80 0
954.87 0
954.95 0
955.02 0
955.09 0
955.16 0
955.23 0
955.30 0
955.37 0
955.44 0
955.51 0
955.58 0
955.65 0
955.72 0
955.80 0
955.87 0
955.94 0
956.01 0
956.08 0
956.15 0
956.22 0
956.29 1
956.36 1
956.43 1
956.50 1
956.58 1
956.65 1
956.72 1
956.79 0
956.86 0
956.93 0
957.00 0
957.07 0
957.14 0
957.21 0
957.29 0
957.36 0
957.43 0
957.50 1
957.57 1
957.64 1
957.71 1
957.78 1
957.85 1
957.92 1
957.99 0
958.07 0
958.14 0
958.21 0
958.28 0
958.35 0
958.42 0
958.49 0
958.56 0
958.63 0
958.70 0
958.78 0
958.85 0
958.92 0
958.99 0
959.06 0
959.13 0
959.20 0
959.27 0
959.34 0
959.41 0
959.49 0
959.56 0
959.63 0
959.70 0
959.77 0
959.84 0
959.91 1
959.98 1
960.05 1
960.12 1
960.20 1
960.27 1
960.34 1
960.41 1
960.48 1
960.55 1
960.62 1
960.69 1
960.76 0
960.84 0
960.91 0
960.98 0
961.05 0
961.12 0
961.19 0
961.26 0
961.33 0
961.40 0
961.48 0
961.55 0
961.62 0
961.69 0
961.76 0
961.83 0
961.90 0
961.97 0
962.04 0
962.12 0
962.19 0
962.26 0
962.33 0
962.40 0
962.47 0
962.54 0
962.61 0
962.68 0
962.76 0
962.83 0
962.90 0
962.97 0
963.04 0
963.11 0
963.18 0
963.25 0
963.32 0
963.40 0
963.47 0
963.54 0
963.61 0
963.68 0
963.75 0
963.82 0
963.89 0
963.97 0
964.04 0
964.11 0
964.18 0
964.25 0
964.32 0
964.39 0
964.46 0
964.53 0
964.61 0
964.68 0
964.75 0
964.82 0
964.89 0
964.96 0
965.03 0
965.10 0
965.18 0
965.25 0
965.32 0
965.39 0
965.46 0
965.53 0
965.60 0
965.67 0
965.75 0
965.82 0
965.89 0
965.96 0
966.03 0
966.10 0
966.17 0
966.24 0
966.32 0
966.39 0
966.46 0
966.53 0
966.60 0
966.67 0
966.74 0
966.81 0
966.89 0
966.96 0
967.03 0
967.10 0
967.17 0
967.24 0
967.31 0
967.39 0
967.46 0
967.53 0
967.60 0
967.67 0
967.74 0
967.81 0
967.88 0
967.96 0
968.03 0
968.10 0
968.17 0
968.24 0
968.31 0
968.38 0
968.46 0
968.53 0
968.60 0
968.67 0
968.74 0
968.81 0
968.88 0
968.95 0
969.03 0
969.10 0
969.17 0
969.24 0
969.31 0
969.38 0
969.45 0
969.53 0
969.60 0
969.67 0
969.74 0
969.81 0
969.88 0
969.95 0
970.03 0
970.10 0
970.17 0
970.24 0
970.31 0
970.38 0
970.45 0
970.53 0
970.60 0
970.67 0
970.74 0
970.81 0
970.88 0
970.95 0
971.03 0
971.10 0
971.17 0
971.24 0
971.31 0
971.38 0
971.45 0
971.53 0
971.60 0
971.67 0
971.74 0
971.81 0
971.88 0
971.95 0
972.03 0
972.10 0
972.17 0
972.24 0
972.31 0
972.38 0
972.45 0
972.53 0
972.60 0
972.67 0
972.74 0
972.81 0
972.88 0
972.96 0
973.03 0
973.10 0
973.17 0
973.24 0
973.31 0
973.38 0
973.46 0
973.53 0
973.60 0
973.67 0
973.74 0
973.81 0
973.89 0
973.96 0
974.03 0
974.10 0
974.17 0
974.24 0
974.31 0
974.39 0
974.46 0
974.53 0
974.60 0
974.67 0
974.74 0
974.82 0
974.89 0
974.96 0
975.03 0
975.10 0
975.17 0
975.25 0
975.32 0
975.39 0
975.46 0
975.53 0
975.60 0
975.68 0
975.75 0
975.82 0
975.89 0
975.96 0
976.03 0
976.10 0
976.18 0
976.25 0
976.32 0
976.39 0
976.46 0
976.53 0
976.61 0
976.68 0
976.75 0
976.82 0
976.89 0
976.96 0
977.04 0
977.11 0
977.18 0
977.25 0
977.32 0
977.39 0
977.47 0
977.54 0
977.61 0
977.68 0
977.75 0
977.82 0
977.90 0
977.97 0
978.04 0
978.11 0
978.18 0
978.26 0
978.33 0
978.40 0
978.47 0
978.54 0
978.61 0
978.69 0
978.76 0
978.83 0
978.90 0
978.97 0
979.04 0
979.12 0
979.19 0
979.26 0
979.33 0
979.40 0
979.47 0
979.55 0
979.62 0
979.69 0
979.76 0
979.83 0
979.91 0
979.98 0
980.05 0
980.12 0
980.19 0
980.26 0
980.34 0
980.41 0
980.48 0
980.55 0
980.62 0
980.69 0
980.77 0
980.84 0
980.91 0
980.98 0
981.05 0
981.13 0
981.20 0
981.27 0
981.34 0
981.41 0
981.48 0
981.56 0
981.63 0
981.70 0
981.77 0
981.84 0
981.92 0
981.99 0
982.06 0
982.13 0
982.20 0
982.28 0
982.35 0
982.42 0
982.49 0
982.56 0
982.63 0
982.71 0
982.78 0
982.85 0
982.92 0
982.99 0
983.07 0
983.14 0
983.21 0
983.28 0
983.35 0
983.43 0
983.50 0
983.57 0
983.64 0
983.71 0
983.78 0
983.86 0
983.93 0
984.00 0
984.07 0
984.14 0
984.22 0
984.29 0
984.36 0
984.43 0
984.50 0
984.58 0
984.65 0
984.72 0
984.79 0
984.86 0
984.94 0
985.01 0
985.08 0
985.15 0
985.22 0
985.30 0
985.37 0
985.44 0
985.51 0
985.58 0
985.66 0
985.73 0
985.80 0
985.87 0
985.94 0
986.02 0
986.09 0
986.16 0
986.23 0
986.30 0
986.38 0
986.45 0
986.52 1
986.59 1
986.66 0
986.74 0
986.81 0
986.88 0
986.95 0
987.02 0
987.10 0
987.17 0
987.24 0
987.31 0
987.38 0
987.46 0
987.53 0
987.60 0
987.67 0
987.74 0
987.82 0
987.89 0
987.96 0
988.03 0
988.10 0
988.18 0
988.25 0
988.32 0
988.39 0
988.46 0
988.54 0
988.61 0
988.68 0
988.75 0
988.83 0
988.90 0
988.97 0
989.04 0
989.11 0
989.19 0
989.26 0
989.33 0
989.40 0
989.47 0
989.55 0
989.62 0
989.69 0
989.76 0
989.83 0
989.91 0
989.98 0
990.05 0
990.12 0
990.20 0
990.27 0
990.34 0
990.41 0
990.48 0
990.56 0
990.63 0
990.70 0
990.77 0
990.85 0
990.92 0
990.99 0
991.06 0
991.13 0
991.21 0
991.28 0
991.35 0
991.42 0
991.49 0
991.57 0
991.64 0
991.71 0
991.78 0
991.86 0
991.93 0
992.00 0
992.07 0
992.14 0
992.22 0
992.29 0
992.36 0
992.43 0
992.51 0
992.58 0
992.65 0
992.72 0
992.79 0
992.87 0
992.94 0
993.01 0
993.08 0
993.16 0
993.23 0
993.30 0
993.37 0
993.45 0
993.52 0
993.59 0
993.66 0
993.73 0
993.81 0
993.88 0
993.95 0
994.02 0
994.10 0
994.17 0
994.24 0
994.31 0
994.38 0
994.46 0
994.53 0
994.60 0
994.67 0
994.75 0
994.82 0
994.89 0
994.96 0
995.04 0
995.11 0
995.18 0
995.25 0
995.32 0
995.40 0
995.47 0
995.54 0
995.61 0
995.69 0
995.76 0
995.83 0
995.90 0
995.98 0
996.05 0
996.12 0
996.19 0
996.27 0
996.34 0
996.41 0
996.48 0
996.56 0
996.63 0
996.70 0
996.77 0
996.84 0
996.92 0
996.99 0
997.06 0
997.13 0
997.21 0
997.28 0
997.35 0
997.42 0
997.50 0
997.57 0
997.64 0
997.71 0
997.79 0
997.86 1
997.93 0
998.00 0
998.08 0
998.15 0
998.22 0
998.29 0
998.37 0
998.44 0
998.51 0
998.58 0
998.66 0
998.73 0
998.80 0
998.87 0
998.95 0
999.02 0
999.09 0
999.16 0
999.23 0
999.31 0
999.38 0
999.45 0
999.52 0
999.60 0
999.67 0
999.74 0
999.81 0
999.89 0
999.96 0
1000.03 0
1000.10 0
1000.18 0
1000.25 0
1000.32 0
1000.39 0
1000.47 0
1000.54 0
1000.61 0
1000.68 0
1000.76 0
1000.83 0
1000.90 0
1000.98 0
1001.05 0
1001.12 0
1001.19 0
1001.27 0
1001.34 0
1001.41 0
1001.48 0
1001.56 0
1001.63 0
1001.70 0
1001.77 0
1001.85 0
1001.92 0
1001.99 0
1002.06 0
1002.14 0
1002.21 0
1002.28 0
1002.35 0
1002.43 0
1002.50 0
1002.57 0
1002.64 0
1002.72 0
1002.79 0
1002.86 0
1002.93 0
1003.01 0
1003.08 0
1003.15 0
1003.23 0
1003.30 0
1003.37 0
1003.44 0
1003.52 0
1003.59 0
1003.66 0
1003.73 0
1003.81 0
1003.88 0
1003.95 0
1004.02 0
1004.10 0
1004.17 0
1004.24 0
1004.31 0
1004.39 0
1004.46 0
1004.53 0
1004.61 0
1004.68 0
1004.75 0
1004.82 0
1004.90 0
1004.97 0
1005.04 0
1005.11 0
1005.19 0
1005.26 0
1005.33 0
1005.41 0
1005.48 0
1005.55 0
1005.62 0
1005.70 0
1005.77 0
1005.84 0
1005.91 0
1005.99 0
1006.06 0
1006.13 0
1006.20 0
1006.28 0
1006.35 0
1006.42 0
1006.50 0
1006.57 0
1006.64 0
1006.71 0
1006.79 0
1006.86 0
1006.93 0
1007.01 0
1007.08 0
1007.15 0
1007.22 0
1007.30 0
1007.37 0
1007.44 0
1007.51 0
1007.59 0
1007.66 0
1007.73 0
1007.81 0
1007.88 0
1007.95 0
1008.02 0
1008.10 0
1008.17 0
1008.24 0
1008.32 0
1008.39 0
1008.46 0
1008.53 0
1008.61 0
1008.68 0
1008.75 0
1008.82 0
1008.90 0
1008.97 0
1009.04 0
1009.12 0
1009.19 0
1009.26 0
1009.33 0
1009.41 0
1009.48 0
1009.55 0
1009.63 0
1009.70 0
1009.77 0
1009.84 0
1009.92 0
1009.99 0
1010.06 0
1010.14 0
1010.21 0
1010.28 0
1010.35 0
1010.43 0
1010.50 0
1010.57 0
1010.65 0
1010.72 0
1010.79 0
1010.87 0
1010.94 0
1011.01 0
1011.08 0
1011.16 1
1011.23 1
1011.30 0
1011.38 0
1011.45 0
1011.52 0
1011.59 0
1011.67 0
1011.74 0
1011.81 0
1011.89 0
1011.96 0
1012.03 0
1012.10 0
1012.18 0
1012.25 0
1012.32 0
1012.40 0
1012.47 0
1012.54 0
1012.62 0
1012.69 0
1012.76 0
1012.83 0
1012.91 0
1012.98 0
1013.05 0
1013.13 0
1013.20 0
1013.27 0
1013.35 0
1013.42 0
1013.49 0
1013.56 0
1013.64 0
1013.71 0
1013.78 0
1013.86 0
1013.93 0
1014.00 0
1014.08 0
1014.15 0
1014.22 0
1014.29 0
1014.37 0
1014.44 0
1014.51 0
1014.59 0
1014.66 0
1014.73 0
1014.81 0
1014.88 0
1014.95 0
1015.02 0
1015.10 0
1015.17 0
1015.24 0
1015.32 0
1015.39 0
1015.46 0
1015.54 0
1015.61 0
1015.68 0
1015.76 0
1015.83 0
1015.90 0
1015.97 0
1016.05 0
1016.12 0
1016.19 1
1016.27 1
1016.34 1
1016.41 1
1016.49 1
1016.56 1
1016.63 1
1016.71 1
1016.78 1
1016.85 1
1016.92 0
1017.00 0
1017.07 0
1017.14 0
1017.22 0
1017.29 0
1017.36 0
1017.44 0
1017.51 0
1017.58 0
1017.66 0
1017.73 0
1017.80 0
1017.88 0
1017.95 0
1018.02 0
1018.09 0
1018.17 0
1018.24 0
1018.31 0
1018.39 0
1018.46 0
1018.53 0
1018.61 0
1018.68 0
1018.75 0
1018.83 0
1018.90 0
1018.97 0
1019.05 0
1019.12 0
1019.19 0
1019.27 0
1019.34 0
1019.41 0
1019.49 0
1019.56 0
1019.63 0
1019.70 0
1019.78 0
1019.85 0
1019.92 0
1020.00 0
1020.07 0
1020.14 0
1020.22 0
1020.29 0
1020.36 0
1020.44 0
1020.51 0
1020.58 0
1020.66 0
1020.73 0
1020.80 0
1020.88 0
1020.95 0
1021.02 0
1021.10 0
1021.17 0
1021.24 0
1021.32 1
1021.39 1
1021.46 1
1021.54 1
1021.61 1
1021.68 1
1021.76 1
1021.83 1
1021.90 1
1021.98 1
1022.05 0
1022.12 0
1022.20 0
1022.27 0
1022.34 0
1022.42 0
1022.49 0
1022.56 0
1022.64 0
1022.71 0
1022.78 0
1022.86 0
1022.93 0
1023.00 0
1023.08 0
1023.15 0
1023.22 0
1023.30 0
1023.37 0
1023.44 0
1023.52 0
1023.59 0
1023.66 0
1023.74 0
1023.81 1
1023.88 0
1023.96 0
1024.03 0
1024.10 0
1024.18 0
1024.25 0
1024.32 0
1024.40 0
1024.47 0
1024.54 0
1024.62 0
1024.69 1
1024.76 1
1024.84 1
1024.91 1
1024.98 1
1025.06 0
1025.13 0
1025.20 0
1025.28 0
1025.35 0
1025.42 0
1025.50 0
1025.57 0
1025.64 0
1025.72 0
1025.79 0
1025.86 1
1025.94 1
1026.01 1
1026.08 1
1026.16 1
1026.23 1
1026.31 1
1026.38 1
1026.45 0
1026.53 0
1026.60 0
1026.67 0
1026.75 0
1026.82 0
1026.89 0
1026.97 0
1027.04 0
1027.11 0
1027.19 1
1027.26 1
1027.33 1
1027.41 1
1027.48 1
1027.55 1
1027.63 1
1027.70 1
1027.77 1
1027.85 1
1027.92 1
1028.00 1
1028.07 1
1028.14 1
1028.22 1
1028.29 1
1028.36 1
1028.44 1
1028.51 1
1028.58 1
1028.66 1
1028.73 1
1028.80 1
1028.88 1
1028.95 1
1029.02 0
1029.10 0
1029.17 0
1029.25 0
1029.32 0
1029.39 0
1029.47 0
1029.54 0
1029.61 0
1029.69 0
1029.76 1
1029.83 1
1029.91 1
1029.98 1
1030.05 1
1030.13 1
1030.20 1
1030.28 1
1030.35 1
1030.42 1
1030.50 0
1030.57 1
1030.64 1
1030.72 1
1030.79 1
1030.86 1
1030.94 1
1031.01 1
1031.09 1
1031.16 0
1031.23 0
1031.31 0
1031.38 0
1031.45 0
1031.53 0
1031.60 0
1031.67 0
1031.75 0
1031.82 0
1031.90 0
1031.97 0
1032.04 0
1032.12 0
1032.19 0
1032.26 0
1032.34 0
1032.41 0
1032.48 0
1032.56 0
1032.63 0
1032.71 0
1032.78 0
1032.85 1
1032.93 1
1033.00 1
1033.07 1
1033.15 1
1033.22 1
1033.29 0
1033.37 0
1033.44 0
1033.52 0
1033.59 0
1033.66 0
1033.74 0
1033.81 0
1033.88 0
1033.96 0
1034.03 0
1034.11 0
1034.18 0
1034.25 0
1034.33 0
1034.40 1
1034.47 1
1034.55 1
1034.62 1
1034.70 1
1034.77 1
1034.84 1
1034.92 1
1034.99 1
1035.06 1
1035.14 0
1035.21 0
1035.29 0
1035.36 0
1035.43 0
1035.51 0
1035.58 0
1035.65 0
1035.73 1
1035.80 1
1035.88 1
1035.95 1
1036.02 1
1036.10 1
1036.17 0
1036.25 0
1036.32 0
1036.39 0
1036.47 0
1036.54 0
1036.61 0
1036.69 0
1036.76 0
1036.84 0
1036.91 0
1036.98 0
1037.06 0
1037.13 0
1037.20 0
1037.28 0
1037.35 1
1037.43 1
1037.50 1
1037.57 1
1037.65 1
1037.72 1
1037.80 1
1037.87 1
1037.94 0
1038.02 0
1038.09 0
1038.17 0
1038.24 0
1038.31 0
1038.39 0
1038.46 0
1038.53 0
1038.61 1
1038.68 1
1038.76 1
1038.83 1
1038.90 1
1038.98 1
1039.05 0
1039.13 0
1039.20 0
1039.27 0
1039.35 0
1039.42 0
1039.50 0
1039.57 0
1039.64 1
1039.72 1
1039.79 1
1039.86 1
1039.94 1
1040.01 1
1040.09 1
1040.16 1
1040.23 1
1040.31 1
1040.38 1
1040.46 1
1040.53 1
1040.60 1
1040.68 1
1040.75 1
1040.83 1
1040.90 1
1040.97 2
1041.05 2
1041.12 2
1041.20 2
1041.27 2
1041.34 2
1041.42 2
1041.49 2
1041.57 2
1041.64 2
1041.71 2
1041.79 2
1041.86 2
1041.94 2
1042.01 2
1042.08 2
1042.16 2
1042.23 1
1042.31 1
1042.38 1
1042.45 1
1042.53 0
1042.60 0
1042.68 0
1042.75 0
1042.82 0
1042.90 0
1042.97 0
1043.05 1
1043.12 1
1043.19 1
1043.27 0
1043.34 0
1043.42 0
1043.49 0
1043.57 0
1043.64 0
1043.71 0
1043.79 0
1043.86 0
1043.94 0
1044.01 1
1044.08 1
1044.16 1
1044.23 1
1044.31 1
1044.38 1
1044.45 1
1044.53 2
1044.60 2
1044.68 1
1044.75 1
1044.82 2
1044.90 2
1044.97 2
1045.05 2
1045.12 2
1045.20 1
1045.27 1
1045.34 1
1045.42 1
1045.49 1
1045.57 1
1045.64 1
1045.71 0
1045.79 0
1045.86 0
1045.94 0
1046.01 1
1046.08 1
1046.16 1
1046.23 1
1046.31 2
1046.38 2
1046.46 2
1046.53 2
1046.60 2
1046.68 2
1046.75 1
1046.83 1
1046.90 1
1046.97 1
1047.05 1
1047.12 1
1047.20 1
1047.27 1
1047.35 1
1047.42 1
1047.49 1
1047.57 1
1047.64 1
1047.72 1
1047.79 1
1047.87 1
1047.94 1
1048.01 2
1048.09 2
1048.16 2
1048.24 3
1048.31 3
1048.39 3
1048.46 3
1048.53 2
1048.61 2
1048.68 1
1048.76 1
1048.83 1
1048.90 0
1048.98 0
1049.05 0
1049.13 0
1049.20 0
1049.28 0
1049.35 1
1049.42 1
1049.50 1
1049.57 1
1049.65 1
1049.72 1
1049.80 1
1049.87 1
1049.94 1
1050.02 1
1050.09 1
1050.17 1
1050.24 1
1050.32 1
1050.39 1
1050.46 1
1050.54 0
1050.61 0
1050.69 0
1050.76 0
1050.84 0
1050.91 0
1050.99 0
1051.06 0
1051.13 0
1051.21 0
1051.28 0
1051.36 0
1051.43 0
1051.51 0
1051.58 0
1051.65 0
1051.73 0
1051.80 0
1051.88 0
1051.95 0
1052.03 0
1052.10 0
1052.17 0
1052.25 0
1052.32 0
1052.40 0
1052.47 0
1052.55 1
1052.62 1
1052.70 1
1052.77 0
1052.84 0
1052.92 0
1052.99 0
1053.07 0
1053.14 0
1053.22 1
1053.29 1
1053.36 1
1053.44 2
1053.51 2
1053.59 2
1053.66 2
1053.74 2
1053.81 1
1053.89 1
1053.96 1
1054.03 1
1054.11 0
1054.18 0
1054.26 0
1054.33 0
1054.41 0
1054.48 1
1054.56 1
1054.63 1
1054.70 1
1054.78 1
1054.85 1
1054.93 1
1055.00 1
1055.08 1
1055.15 1
1055.23 1
1055.30 1
1055.38 2
1055.45 2
1055.52 2
1055.60 2
1055.67 2
1055.75 2
1055.82 2
1055.90 2
1055.97 2
1056.05 2
1056.12 1
1056.19 1
1056.27 1
1056.34 1
1056.42 1
1056.49 1
1056.57 1
1056.64 1
1056.72 1
1056.79 1
1056.87 1
1056.94 1
1057.01 1
1057.09 2
1057.16 1
1057.24 1
1057.31 1
1057.39 1
1057.46 1
1057.54 1
1057.61 1
1057.69 1
1057.76 1
1057.83 1
1057.91 1
1057.98 1
1058.06 1
1058.13 1
1058.21 1
1058.28 1
1058.36 1
1058.43 0
1058.51 0
1058.58 0
1058.66 0
1058.73 0
1058.80 0
1058.88 0
1058.95 1
1059.03 1
1059.10 1
1059.18 1
1059.25 1
1059.33 1
1059.40 1
1059.48 1
1059.55 1
1059.63 1
1059.70 1
1059.77 1
1059.85 1
1059.92 1
1060.00 1
1060.07 1
1060.15 1
1060.22 1
1060.30 1
1060.37 1
1060.45 1
1060.52 1
1060.60 1
1060.67 1
1060.74 1
1060.82 1
1060.89 0
1060.97 0
1061.04 0
1061.12 0
1061.19 1
1061.27 1
1061.34 1
1061.42 1
1061.49 1
1061.57 1
1061.64 1
1061.72 1
1061.79 1
1061.87 1
1061.94 1
1062.01 0
1062.09 0
1062.16 0
1062.24 1
1062.31 1
1062.39 1
1062.46 2
1062.54 2
1062.61 2
1062.69 3
1062.76 3
1062.84 3
1062.91 3
1062.99 3
1063.06 2
1063.14 2
1063.21 2
1063.29 2
1063.36 1
1063.43 1
1063.51 1
1063.58 2
1063.66 2
1063.73 2
1063.81 2
1063.88 2
1063.96 2
1064.03 2
1064.11 2
1064.18 1
1064.26 2
1064.33 2
1064.41 2
1064.48 2
1064.56 2
1064.63 2
1064.71 2
1064.78 1
1064.86 1
1064.93 1
1065.01 1
1065.08 1
1065.16 1
1065.23 1
1065.30 1
1065.38 1
1065.45 2
1065.53 1
1065.60 2
1065.68 2
1065.75 2
1065.83 2
1065.90 2
1065.98 2
1066.05 2
1066.13 2
1066.20 2
1066.28 1
1066.35 1
1066.43 1
1066.50 1
1066.58 0
1066.65 0
1066.73 0
1066.80 0
1066.88 0
1066.95 1
1067.03 1
1067.10 1
1067.18 1
1067.25 0
1067.33 0
1067.40 0
1067.48 0
1067.55 0
1067.63 0
1067.70 0
1067.78 0
1067.85 0
1067.93 0
1068.00 1
1068.08 1
1068.15 1
1068.23 0
1068.30 0
1068.38 0
1068.45 0
1068.53 0
1068.60 0
1068.68 1
1068.75 2
1068.83 3
1068.90 3
1068.98 4
1069.05 4
1069.12 5
1069.20 4
1069.27 4
1069.35 4
1069.42 3
1069.50 3
1069.57 2
1069.65 2
1069.72 1
1069.80 1
1069.87 1
1069.95 1
1070.02 1
1070.10 0
1070.17 0
1070.25 0
1070.32 0
1070.40 0
1070.47 0
1070.55 0
1070.62 0
1070.70 0
1070.77 0
1070.85 0
1070.93 0
1071.00 1
1071.08 1
1071.15 1
1071.23 1
1071.30 1
1071.38 1
1071.45 1
1071.53 1
1071.60 1
1071.68 1
1071.75 1
1071.83 1
1071.90 1
1071.98 1
1072.05 2
1072.13 2
1072.20 2
1072.28 2
1072.35 2
1072.43 2
1072.50 2
1072.58 2
1072.65 1
1072.73 1
1072.80 1
1072.88 1
1072.95 2
1073.03 2
1073.10 3
1073.18 3
1073.25 4
1073.33 4
1073.40 4
1073.48 4
1073.55 4
1073.63 4
1073.70 4
1073.78 4
1073.85 4
1073.93 4
1074.00 4
1074.08 4
1074.15 4
1074.23 4
1074.30 4
1074.38 4
1074.45 4
1074.53 3
1074.60 3
1074.68 3
1074.76 2
1074.83 2
1074.91 2
1074.98 1
1075.06 1
1075.13 1
1075.21 1
1075.28 1
1075.36 1
1075.43 1
1075.51 0
1075.58 0
1075.66 0
1075.73 0
1075.81 1
1075.88 1
1075.96 2
1076.03 3
1076.11 4
1076.18 4
1076.26 5
1076.33 5
1076.41 5
1076.48 4
1076.56 4
1076.64 3
1076.71 3
1076.79 3
1076.86 3
1076.94 3
1077.01 3
1077.09 2
1077.16 2
1077.24 2
1077.31 2
1077.39 2
1077.46 2
1077.54 2
1077.61 3
1077.69 3
1077.76 4
1077.84 4
1077.91 4
1077.99 4
1078.06 3
1078.14 3
1078.22 2
1078.29 2
1078.37 1
1078.44 1
1078.52 1
1078.59 1
1078.67 1
1078.74 1
1078.82 2
1078.89 3
1078.97 3
1079.04 4
1079.12 4
1079.19 4
1079.27 4
1079.35 4
1079.42 4
1079.50 4
1079.57 4
1079.65 4
1079.72 5
1079.80 5
1079.87 5
1079.95 5
1080.02 5
1080.10 5
1080.17 5
1080.25 4
1080.32 4
1080.40 4
1080.48 4
1080.55 4
1080.63 4
1080.70 4
1080.78 4
1080.85 4
1080.93 4
1081.00 4
1081.08 4
1081.15 4
1081.23 4
1081.30 4
1081.38 4
1081.46 4
1081.53 5
1081.61 5
1081.68 4
1081.76 4
1081.83 3
1081.91 3
1081.98 2
1082.06 2
1082.13 1
1082.21 1
1082.28 1
1082.36 1
1082.44 1
1082.51 1
1082.59 1
1082.66 1
1082.74 1
1082.81 1
1082.89 1
1082.96 1
1083.04 0
1083.11 0
1083.19 0
1083.27 0
1083.34 0
1083.42 0
1083.49 0
1083.57 1
1083.64 1
1083.72 1
1083.79 1
1083.87 1
1083.94 1
1084.02 0
1084.10 0
1084.17 0
1084.25 0
1084.32 0
1084.40 1
1084.47 1
1084.55 2
1084.62 2
1084.70 3
1084.78 3
1084.85 3
1084.93 3
1085.00 3
1085.08 2
1085.15 2
1085.23 1
1085.30 1
1085.38 0
1085.46 0
1085.53 0
1085.61 0
1085.68 0
1085.76 1
1085.83 1
1085.91 1
1085.98 2
1086.06 2
1086.14 2
1086.21 2
1086.29 2
1086.36 2
1086.44 2
1086.51 1
1086.59 1
1086.66 1
1086.74 1
1086.82 1
1086.89 1
1086.97 1
1087.04 1
1087.12 2
1087.19 2
1087.27 2
1087.34 2
1087.42 3
1087.50 3
1087.57 3
1087.65 3
1087.72 3
1087.80 3
1087.87 3
1087.95 2
1088.03 1
1088.10 1
1088.18 0
1088.25 0
1088.33 0
1088.40 0
1088.48 0
1088.55 0
1088.63 0
1088.71 0
1088.78 0
1088.86 0
1088.93 0
1089.01 0
1089.08 0
1089.16 0
1089.24 1
1089.31 1
1089.39 1
1089.46 1
1089.54 2
1089.61 2
1089.69 2
1089.77 2
1089.84 2
1089.92 2
1089.99 2
1090.07 2
1090.14 2
1090.22 2
1090.30 2
1090.37 2
1090.45 3
1090.52 2
1090.60 2
1090.67 2
1090.75 2
1090.83 3
1090.90 3
1090.98 4
1091.05 4
1091.13 4
1091.20 5
1091.28 4
1091.36 4
1091.43 4
1091.51 3
1091.58 3
1091.66 3
1091.73 3
1091.81 3
1091.89 4
1091.96 5
1092.04 6
1092.11 7
1092.19 8
1092.26 9
1092.34 9
1092.42 9
1092.49 8
1092.57 8
1092.64 7
1092.72 6
1092.79 6
1092.87 5
1092.95 5
1093.02 4
1093.10 4
1093.17 4
1093.25 4
1093.33 4
1093.40 4
1093.48 4
1093.55 4
1093.63 4
1093.70 4
1093.78 4
1093.86 5
1093.93 5
1094.01 5
1094.08 6
1094.16 6
1094.24 6
1094.31 6
1094.39 6
1094.46 7
1094.54 7
1094.61 8
1094.69 8
1094.77 8
1094.84 9
1094.92 8
1094.99 8
1095.07 7
1095.15 7
1095.22 6
1095.30 6
1095.37 6
1095.45 6
1095.53 6
1095.60 7
1095.68 8
1095.75 8
1095.83 9
1095.90 10
1095.98 10
1096.06 10
1096.13 10
1096.21 10
1096.28 10
1096.36 10
1096.44 9
1096.51 9
1096.59 9
1096.66 8
1096.74 7
1096.82 7
1096.89 6
1096.97 5
1097.04 5
1097.12 5
1097.20 5
1097.27 5
1097.35 6
1097.42 6
1097.50 7
1097.58 7
1097.65 7
1097.73 7
1097.80 6
1097.88 6
1097.96 6
1098.03 6
1098.11 6
1098.18 5
1098.26 5
1098.34 4
1098.41 3
1098.49 3
1098.56 2
1098.64 1
1098.71 1
1098.79 1
1098.87 1
1098.94 1
1099.02 2
1099.09 2
1099.17 2
1099.25 1
1099.32 1
1099.40 1
1099.48 0
1099.55 0
1099.63 0
1099.70 0
1099.78 0
1099.86 0
1099.93 0
1100.01 0
1100.08 0
1100.16 0
1100.24 0
1100.31 1
1100.39 1
1100.46 2
1100.54 2
1100.62 3
1100.69 4
1100.77 5
1100.84 5
1100.92 6
1101.00 6
1101.07 6
1101.15 6
1101.22 6
1101.30 5
1101.38 5
1101.45 4
1101.53 4
1101.60 3
1101.68 2
1101.76 1
1101.83 1
1101.91 0
1101.99 0
1102.06 0
1102.14 1
1102.21 1
1102.29 2
1102.37 3
1102.44 3
1102.52 4
1102.59 4
1102.67 5
1102.75 5
1102.82 6
1102.90 6
1102.98 7
1103.05 7
1103.13 7
1103.20 7
1103.28 6
1103.36 6
1103.43 5
1103.51 4
1103.58 4
1103.66 3
1103.74 3
1103.81 3
1103.89 3
1103.97 3
1104.04 3
1104.12 3
1104.19 3
1104.27 3
1104.35 3
1104.42 3
1104.50 3
1104.57 3
1104.65 3
1104.73 3
1104.80 3
1104.88 3
1104.96 3
1105.03 3
1105.11 3
1105.18 3
1105.26 3
1105.34 3
1105.41 3
1105.49 4
1105.57 4
1105.64 4
1105.72 5
1105.79 5
1105.87 4
1105.95 4
1106.02 3
1106.10 3
1106.18 2
1106.25 2
1106.33 1
1106.40 1
1106.48 2
1106.56 2
1106.63 3
1106.71 4
1106.79 5
1106.86 5
1106.94 6
1107.01 6
1107.09 7
1107.17 7
1107.24 7
1107.32 7
1107.40 6
1107.47 6
1107.55 6
1107.62 5
1107.70 5
1107.78 4
1107.85 3
1107.93 3
1108.01 2
1108.08 2
1108.16 2
1108.24 2
1108.31 2
1108.39 2
1108.46 2
1108.54 2
1108.62 1
1108.69 1
1108.77 1
1108.85 1
1108.92 1
1109.00 1
1109.08 2
1109.15 2
1109.23 2
1109.30 1
1109.38 1
1109.46 1
1109.53 1
1109.61 1
1109.69 1
1109.76 1
1109.84 2
1109.92 2
1109.99 2
1110.07 3
1110.14 3
1110.22 3
1110.30 3
1110.37 3
1110.45 4
1110.53 4
1110.60 3
1110.68 3
1110.76 3
1110.83 3
1110.91 3
1110.98 3
1111.06 4
1111.14 5
1111.21 6
1111.29 7
1111.37 7
1111.44 8
1111.52 8
1111.60 7
1111.67 7
1111.75 6
1111.83 6
1111.90 5
1111.98 5
1112.06 4
1112.13 4
1112.21 4
1112.28 4
1112.36 4
1112.44 4
1112.51 4
1112.59 4
1112.67 5
1112.74 5
1112.82 5
1112.90 6
1112.97 6
1113.05 6
1113.13 7
1113.20 7
1113.28 6
1113.36 6
1113.43 5
1113.51 4
1113.58 3
1113.66 2
1113.74 1
1113.81 1
1113.89 0
1113.97 0
1114.04 0
1114.12 0
1114.20 0
1114.27 1
1114.35 2
1114.43 2
1114.50 2
1114.58 2
1114.66 2
1114.73 2
1114.81 2
1114.89 2
1114.96 2
1115.04 2
1115.12 3
1115.19 4
1115.27 5
1115.35 5
1115.42 6
1115.50 6
1115.58 5
1115.65 5
1115.73 4
1115.80 4
1115.88 3
1115.96 3
1116.03 3
1116.11 3
1116.19 3
1116.26 4
1116.34 4
1116.42 5
1116.49 5
1116.57 5
1116.65 5
1116.72 5
1116.80 5
1116.88 5
1116.95 5
1117.03 5
1117.11 4
1117.18 4
1117.26 4
1117.34 4
1117.41 4
1117.49 4
1117.57 4
1117.64 4
1117.72 4
1117.80 4
1117.87 4
1117.95 4
1118.03 3
1118.10 3
1118.18 2
1118.26 2
1118.33 2
1118.41 3
1118.49 4
1118.56 5
1118.64 6
1118.72 7
1118.79 8
1118.87 9
1118.95 9
1119.02 10
1119.10 10
1119.18 11
1119.25 11
1119.33 12
1119.41 12
1119.48 11
1119.56 10
1119.64 8
1119.71 7
1119.79 6
1119.87 5
1119.94 5
1120.02 5
1120.10 5
1120.17 6
1120.25 6
1120.33 6
1120.40 6
1120.48 6
1120.56 6
1120.64 5
1120.71 5
1120.79 4
1120.87 3
1120.94 2
1121.02 1
1121.10 0
1121.17 0
1121.25 0
1121.33 0
1121.40 0
1121.48 0
1121.56 0
1121.63 1
1121.71 1
1121.79 1
1121.86 1
1121.94 1
1122.02 1
1122.09 1
1122.17 1
1122.25 1
1122.32 1
1122.40 0
1122.48 0
1122.55 0
1122.63 0
1122.71 0
1122.79 0
1122.86 0
1122.94 0
1123.02 1
1123.09 2
1123.17 3
1123.25 4
1123.32 4
1123.40 5
1123.48 5
1123.55 5
1123.63 4
1123.71 4
1123.78 4
1123.86 3
1123.94 3
1124.01 3
1124.09 2
1124.17 2
1124.25 2
1124.32 2
1124.40 2
1124.48 2
1124.55 2
1124.63 2
1124.71 2
1124.78 2
1124.86 3
1124.94 3
1125.01 3
1125.09 3
1125.17 3
1125.25 3
1125.32 3
1125.40 3
1125.48 3
1125.55 4
1125.63 4
1125.71 5
1125.78 5
1125.86 6
1125.94 5
1126.01 5
1126.09 5
1126.17 4
1126.25 4
1126.32 4
1126.40 4
1126.48 4
1126.55 5
1126.63 6
1126.71 6
1126.78 7
1126.86 7
1126.94 7
1127.01 7
1127.09 6
1127.17 5
1127.25 4
1127.32 3
1127.40 2
1127.48 2
1127.55 1
1127.63 1
1127.71 1
1127.78 0
1127.86 0
1127.94 0
1128.02 0
1128.09 0
1128.17 0
1128.25 0
1128.32 0
1128.40 1
1128.48 1
1128.55 3
1128.63 4
1128.71 5
1128.79 7
1128.86 8
1128.94 8
1129.02 8
1129.09 7
1129.17 6
1129.25 5
1129.33 4
1129.40 4
1129.48 3
1129.56 4
1129.63 4
1129.71 5
1129.79 6
1129.86 7
1129.94 7
1130.02 8
1130.10 8
1130.17 8
1130.25 8
1130.33 8
1130.40 8
1130.48 8
1130.56 8
1130.64 7
1130.71 7
1130.79 6
1130.87 5
1130.94 4
1131.02 4
1131.10 3
1131.18 2
1131.25 2
1131.33 1
1131.41 1
1131.48 1
1131.56 1
1131.64 1
1131.71 1
1131.79 1
1131.87 2
1131.95 2
1132.02 3
1132.10 4
1132.18 5
1132.25 6
1132.33 7
1132.41 8
1132.49 9
1132.56 10
1132.64 10
1132.72 10
1132.80 10
1132.87 10
1132.95 10
1133.03 10
1133.10 10
1133.18 10
1133.26 9
1133.34 9
1133.41 8
1133.49 7
1133.57 7
1133.64 6
1133.72 7
1133.80 7
1133.88 8
1133.95 9
1134.03 9
1134.11 9
1134.18 9
1134.26 9
1134.34 8
1134.42 7
1134.49 7
1134.57 6
1134.65 6
1134.73 5
1134.80 6
1134.88 6
1134.96 6
1135.03 7
1135.11 8
1135.19 8
1135.27 8
1135.34 7
1135.42 6
1135.50 5
1135.57 4
1135.65 3
1135.73 2
1135.81 2
1135.88 1
1135.96 1
1136.04 1
1136.12 1
1136.19 1
1136.27 0
1136.35 0
1136.42 0
1136.50 0
1136.58 0
1136.66 0
1136.73 0
1136.81 0
1136.89 0
1136.97 0
1137.04 0
1137.12 1
1137.20 1
1137.28 2
1137.35 2
1137.43 2
1137.51 2
1137.58 2
1137.66 2
1137.74 2
1137.82 2
1137.89 2
1137.97 3
1138.05 3
1138.13 4
1138.20 5
1138.28 6
1138.36 7
1138.44 8
1138.51 9
1138.59 10
1138.67 10
1138.74 11
1138.82 11
1138.90 11
1138.98 11
1139.05 11
1139.13 12
1139.21 12
1139.29 13
1139.36 13
1139.44 13
1139.52 13
1139.60 11
1139.67 10
1139.75 9
1139.83 8
1139.91 7
1139.98 7
1140.06 7
1140.14 8
1140.22 8
1140.29 8
1140.37 8
1140.45 8
1140.53 8
1140.60 7
1140.68 7
1140.76 7
1140.83 8
1140.91 8
1140.99 9
1141.07 9
1141.14 9
1141.22 8
1141.30 7
1141.38 6
1141.45 4
1141.53 3
1141.61 2
1141.69 1
1141.76 0
1141.84 0
1141.92 0
1142.00 0
1142.07 0
1142.15 2
1142.23 4
1142.31 6
1142.38 9
1142.46 11
1142.54 13
1142.62 14
1142.69 14
1142.77 14
1142.85 13
1142.93 13
1143.00 12
1143.08 12
1143.16 12
1143.24 11
1143.31 11
1143.39 10
1143.47 9
1143.55 9
1143.62 8
1143.70 8
1143.78 8
1143.86 9
1143.93 9
1144.01 10
1144.09 10
1144.17 10
1144.24 10
1144.32 9
1144.40 9
1144.48 8
1144.56 8
1144.63 7
1144.71 7
1144.79 6
1144.87 5
1144.94 4
1145.02 2
1145.10 1
1145.18 0
1145.25 0
1145.33 0
1145.41 0
1145.49 0
1145.56 2
1145.64 3
1145.72 5
1145.80 7
1145.87 9
1145.95 10
1146.03 12
1146.11 13
1146.18 13
1146.26 13
1146.34 13
1146.42 13
1146.50 13
1146.57 13
1146.65 13
1146.73 13
1146.81 13
1146.88 12
1146.96 12
1147.04 11
1147.12 10
1147.19 10
1147.27 9
1147.35 9
1147.43 10
1147.50 11
1147.58 12
1147.66 13
1147.74 14
1147.82 15
1147.89 15
1147.97 14
1148.05 13
1148.13 12
1148.20 11
1148.28 10
1148.36 10
1148.44 10
1148.51 10
1148.59 10
1148.67 10
1148.75 10
1148.83 10
1148.90 10
1148.98 11
1149.06 11
1149.14 11
1149.21 11
1149.29 11
1149.37 11
1149.45 10
1149.52 9
1149.60 8
1149.68 7
1149.76 7
1149.84 7
1149.91 8
1149.99 9
1150.07 10
1150.15 11
1150.22 11
1150.30 11
1150.38 10
1150.46 9
1150.54 8
1150.61 8
1150.69 8
1150.77 9
1150.85 10
1150.92 11
1151.00 11
1151.08 12
1151.16 12
1151.24 13
1151.31 14
1151.39 14
1151.47 15
1151.55 15
1151.62 16
1151.70 17
1151.78 17
1151.86 17
1151.94 17
1152.01 16
1152.09 16
1152.17 15
1152.25 14
1152.33 12
1152.40 11
1152.48 10
1152.56 8
1152.64 7
1152.71 6
1152.79 5
1152.87 3
1152.95 3
1153.03 2
1153.10 2
1153.18 2
1153.26 3
1153.34 4
1153.42 5
1153.49 7
1153.57 7
1153.65 8
1153.73 8
1153.80 8
1153.88 8
1153.96 8
1154.04 7
1154.12 7
1154.19 6
1154.27 6
1154.35 6
1154.43 7
1154.51 7
1154.58 7
1154.66 7
1154.74 7
1154.82 8
1154.90 8
1154.97 9
1155.05 10
1155.13 11
1155.21 12
1155.28 13
1155.36 14
1155.44 14
1155.52 14
1155.60 14
1155.67 14
1155.75 14
1155.83 14
1155.91 14
1155.99 13
1156.06 12
1156.14 12
1156.22 11
1156.30 10
1156.38 10
1156.45 9
1156.53 9
1156.61 9
1156.69 9
1156.77 9
1156.84 9
1156.92 9
1157.00 8
1157.08 7
1157.16 7
1157.23 5
1157.31 4
1157.39 3
1157.47 2
1157.55 1
1157.62 1
1157.70 1
1157.78 1
1157.86 2
1157.94 3
1158.01 4
1158.09 5
1158.17 5
1158.25 6
1158.33 6
1158.40 5
1158.48 4
1158.56 3
1158.64 3
1158.72 2
1158.79 2
1158.87 2
1158.95 3
1159.03 4
1159.11 5
1159.18 6
1159.26 8
1159.34 8
1159.42 9
1159.50 8
1159.57 8
1159.65 8
1159.73 8
1159.81 8
1159.89 8
1159.97 9
1160.04 10
1160.12 11
1160.20 11
1160.28 12
1160.36 12
1160.43 12
1160.51 11
1160.59 10
1160.67 9
1160.75 9
1160.82 8
1160.90 8
1160.98 8
1161.06 8
1161.14 8
1161.22 8
1161.29 8
1161.37 7
1161.45 7
1161.53 6
1161.61 5
1161.68 5
1161.76 4
1161.84 4
1161.92 3
1162.00 2
1162.07 1
1162.15 0
1162.23 0
1162.31 0
1162.39 0
1162.47 0
1162.54 0
1162.62 0
1162.70 0
1162.78 1
1162.86 3
1162.93 5
1163.01 7
1163.09 8
1163.17 10
1163.25 11
1163.33 12
1163.40 13
1163.48 14
1163.56 14
1163.64 14
1163.72 15
1163.79 15
1163.87 15
1163.95 15
1164.03 15
1164.11 15
1164.19 15
1164.26 14
1164.34 13
1164.42 12
1164.50 10
1164.58 9
1164.66 9
1164.73 8
1164.81 9
1164.89 9
1164.97 9
1165.05 9
1165.12 9
1165.20 10
1165.28 11
1165.36 12
1165.44 13
1165.52 14
1165.59 15
1165.67 17
1165.75 18
1165.83 19
1165.91 19
1165.99 20
1166.06 21
1166.14 21
1166.22 22
1166.30 22
1166.38 22
1166.46 22
1166.53 21
1166.61 20
1166.69 18
1166.77 16
1166.85 15
1166.93 13
1167.00 12
1167.08 10
1167.16 10
1167.24 9
1167.32 8
1167.40 8
1167.47 7
1167.55 6
1167.63 5
1167.71 4
1167.79 3
1167.87 2
1167.94 2
1168.02 2
1168.10 1
1168.18 1
1168.26 1
1168.34 1
1168.41 1
1168.49 1
1168.57 1
1168.65 1
1168.73 1
1168.81 2
1168.88 2
1168.96 3
1169.04 4
1169.12 4
1169.20 5
1169.28 6
1169.35 7
1169.43 7
1169.51 9
1169.59 10
1169.67 10
1169.75 11
1169.83 11
1169.90 10
1169.98 10
1170.06 9
1170.14 8
1170.22 7
1170.30 6
1170.37 5
1170.45 5
1170.53 5
1170.61 5
1170.69 5
1170.77 6
1170.85 8
1170.92 9
1171.00 11
1171.08 12
1171.16 12
1171.24 12
1171.32 12
1171.39 11
1171.47 10
1171.55 9
1171.63 9
1171.71 9
1171.79 8
1171.87 8
1171.94 7
1172.02 6
1172.10 4
1172.18 3
1172.26 2
1172.34 1
1172.41 0
1172.49 0
1172.57 0
1172.65 0
1172.73 0
1172.81 1
1172.89 2
1172.96 3
1173.04 4
1173.12 6
1173.20 8
1173.28 9
1173.36 10
1173.44 10
1173.51 11
1173.59 12
1173.67 12
1173.75 13
1173.83 15
1173.91 16
1173.99 17
1174.06 18
1174.14 18
1174.22 17
1174.30 16
1174.38 16
1174.46 15
1174.54 15
1174.61 15
1174.69 15
1174.77 15
1174.85 15
1174.93 15
1175.01 14
1175.09 13
1175.16 11
1175.24 9
1175.32 6
1175.40 4
1175.48 1
1175.56 0
1175.64 0
1175.71 0
1175.79 0
1175.87 0
1175.95 0
1176.03 1
1176.11 2
1176.19 3
1176.26 4
1176.34 4
1176.42 4
1176.50 3
1176.58 2
1176.66 1
1176.74 1
1176.82 1
1176.89 1
1176.97 2
1177.05 3
1177.13 4
1177.21 6
1177.29 7
1177.37 7
1177.44 6
1177.52 5
1177.60 4
1177.68 4
1177.76 4
1177.84 4
1177.92 5
1178.00 7
1178.07 8
1178.15 9
1178.23 10
1178.31 10
1178.39 9
1178.47 8
1178.55 8
1178.62 7
1178.70 6
1178.78 6
1178.86 5
1178.94 5
1179.02 5
1179.10 5
1179.18 5
1179.25 4
1179.33 4
1179.41 3
1179.49 3
1179.57 2
1179.65 1
1179.73 1
1179.81 0
1179.88 0
1179.96 0
1180.04 0
1180.12 0
1180.20 0
1180.28 0
1180.36 0
1180.44 0
1180.51 0
1180.59 0
1180.67 2
1180.75 4
1180.83 6
1180.91 8
1180.99 10
1181.07 12
1181.15 14
1181.22 15
1181.30 16
1181.38 17
1181.46 17
1181.54 16
1181.62 15
1181.70 14
1181.78 13
1181.85 11
1181.93 10
1182.01 9
1182.09 9
1182.17 8
1182.25 7
1182.33 6
1182.41 5
1182.49 4
1182.56 2
1182.64 1
1182.72 0
1182.80 0
1182.88 0
1182.96 1
1183.04 2
1183.12 3
1183.19 4
1183.27 5
1183.35 5
1183.43 4
1183.51 4
1183.59 3
1183.67 3
1183.75 3
1183.83 3
1183.90 3
1183.98 3
1184.06 3
1184.14 3
1184.22 2
1184.30 2
1184.38 1
1184.46 1
1184.54 1
1184.61 2
1184.69 4
1184.77 5
1184.85 7
1184.93 9
1185.01 10
1185.09 11
1185.17 11
1185.25 12
1185.33 12
1185.40 13
1185.48 15
1185.56 16
1185.64 17
1185.72 18
1185.80 18
1185.88 17
1185.96 17
1186.04 15
1186.11 14
1186.19 12
1186.27 11
1186.35 10
1186.43 9
1186.51 8
1186.59 7
1186.67 6
1186.75 5
1186.83 4
1186.90 4
1186.98 3
1187.06 4
1187.14 4
1187.22 5
1187.30 5
1187.38 6
1187.46 6
1187.54 6
1187.62 6
1187.69 5
1187.77 4
1187.85 3
1187.93 3
1188.01 3
1188.09 3
1188.17 3
1188.25 4
1188.33 5
1188.41 6
1188.48 6
1188.56 6
1188.64 6
1188.72 5
1188.80 4
1188.88 3
1188.96 2
1189.04 1
1189.12 1
1189.20 0
1189.28 0
1189.35 0
1189.43 1
1189.51 2
1189.59 3
1189.67 5
1189.75 6
1189.83 7
1189.91 8
1189.99 8
1190.07 8
1190.15 7
1190.22 6
1190.30 5
1190.38 4
1190.46 4
1190.54 4
1190.62 5
1190.70 6
1190.78 8
1190.86 9
1190.94 11
1191.02 11
1191.09 12
1191.17 11
1191.25 11
1191.33 10
1191.41 10
1191.49 9
1191.57 9
1191.65 9
1191.73 9
1191.81 9
1191.89 9
1191.97 9
1192.04 9
1192.12 10
1192.20 12
1192.28 13
1192.36 15
1192.44 16
1192.52 17
1192.60 17
1192.68 16
1192.76 16
1192.84 15
1192.92 14
1192.99 13
1193.07 13
1193.15 14
1193.23 15
1193.31 16
1193.39 17
1193.47 18
1193.55 19
1193.63 20
1193.71 21
1193.79 21
1193.87 22
1193.95 22
1194.02 22
1194.10 22
1194.18 21
1194.26 21
1194.34 21
1194.42 21
1194.50 21
1194.58 22
1194.66 22
1194.74 23
1194.82 23
1194.90 22
1194.98 21
1195.05 20
1195.13 19
1195.21 18
1195.29 17
1195.37 15
1195.45 14
1195.53 13
1195.61 12
1195.69 11
1195.77 10
1195.85 10
1195.93 9
1196.01 9
1196.09 8
1196.16 6
1196.24 4
1196.32 2
1196.40 0
1196.48 0
1196.56 0
1196.64 0
1196.72 1
1196.80 2
1196.88 4
1196.96 6
1197.04 7
1197.12 8
1197.20 8
1197.27 9
1197.35 10
1197.43 11
1197.51 12
1197.59 13
1197.67 13
1197.75 12
1197.83 12
1197.91 11
1197.99 10
1198.07 9
1198.15 9
1198.23 10
1198.31 11
1198.39 12
1198.47 14
1198.54 16
1198.62 18
1198.70 21
1198.78 24
1198.86 27
1198.94 30
1199.02 32
1199.10 34
1199.18 35
1199.26 34
1199.34 33
1199.42 31
1199.50 28
1199.58 24
1199.66 20
1199.74 17
1199.81 14
1199.89 12
1199.97 11
1200.05 12
1200.13 14
1200.21 17
1200.29 21
1200.37 24
1200.45 27
1200.53 28
1200.61 28
1200.69 26
1200.77 24
1200.85 20
1200.93 17
1201.01 14
1201.09 12
1201.17 10
1201.24 9
1201.32 8
1201.40 8
1201.48 8
1201.56 8
1201.64 8
1201.72 9
1201.80 11
1201.88 13
1201.96 16
1202.04 19
1202.12 23
1202.20 26
1202.28 29
1202.36 31
1202.44 31
1202.52 30
1202.60 28
1202.68 25
1202.76 21
1202.83 18
1202.91 15
1202.99 13
1203.07 13
1203.15 13
1203.23 15
1203.31 16
1203.39 18
1203.47 19
1203.55 20
1203.63 21
1203.71 21
1203.79 21
1203.87 20
1203.95 19
1204.03 18
1204.11 17
1204.19 16
1204.27 15
1204.35 15
1204.43 15
1204.51 15
1204.58 17
1204.66 18
1204.74 20
1204.82 22
1204.90 24
1204.98 26
1205.06 26
1205.14 26
1205.22 26
1205.30 25
1205.38 24
1205.46 24
1205.54 23
1205.62 21
1205.70 20
1205.78 19
1205.86 18
1205.94 17
1206.02 16
1206.10 16
1206.18 17
1206.26 18
1206.34 19
1206.42 20
1206.50 20
1206.57 19
1206.65 18
1206.73 17
1206.81 16
1206.89 16
1206.97 17
1207.05 18
1207.13 20
1207.21 23
1207.29 26
1207.37 28
1207.45 31
1207.53 33
1207.61 35
1207.69 37
1207.77 39
1207.85 40
1207.93 42
1208.01 43
1208.09 44
1208.17 45
1208.25 45
1208.33 45
1208.41 45
1208.49 45
1208.57 45
1208.65 44
1208.73 44
1208.81 43
1208.89 42
1208.97 41
1209.05 39
1209.12 37
1209.20 35
1209.28 33
1209.36 32
1209.44 30
1209.52 29
1209.60 28
1209.68 27
1209.76 25
1209.84 23
1209.92 21
1210.00 17
1210.08 14
1210.16 11
1210.24 7
1210.32 4
1210.40 2
1210.48 0
1210.56 0
1210.64 0
1210.72 0
1210.80 0
1210.88 0
1210.96 0
1211.04 0
1211.12 2
1211.20 2
1211.28 3
1211.36 2
1211.44 2
1211.52 2
1211.60 2
1211.68 3
1211.76 4
1211.84 6
1211.92 9
1212.00 11
1212.08 12
1212.16 13
1212.24 13
1212.32 12
1212.40 11
1212.48 10
1212.56 9
1212.64 7
1212.72 6
1212.80 5
1212.87 3
1212.95 2
1213.03 1
1213.11 0
1213.19 0
1213.27 0
1213.35 0
1213.43 2
1213.51 4
1213.59 6
1213.67 9
1213.75 11
1213.83 12
1213.91 13
1213.99 13
1214.07 13
1214.15 12
1214.23 11
1214.31 10
1214.39 8
1214.47 7
1214.55 7
1214.63 6
1214.71 6
1214.79 7
1214.87 8
1214.95 9
1215.03 10
1215.11 12
1215.19 14
1215.27 16
1215.35 17
1215.43 18
1215.51 18
1215.59 17
1215.67 16
1215.75 14
1215.83 13
1215.91 11
1215.99 10
1216.07 10
1216.15 10
1216.23 10
1216.31 10
1216.39 11
1216.47 12
1216.55 13
1216.63 15
1216.71 16
1216.79 18
1216.87 19
1216.95 19
1217.03 19
1217.11 18
1217.19 17
1217.27 16
1217.35 14
1217.43 13
1217.51 11
1217.59 10
1217.67 10
1217.75 9
1217.83 9
1217.91 10
1217.99 11
1218.07 13
1218.15 14
1218.23 15
1218.31 16
1218.39 15
1218.47 15
1218.55 13
1218.63 12
1218.71 11
1218.79 10
1218.87 9
1218.95 8
1219.03 8
1219.11 7
1219.19 6
1219.27 5
1219.35 3
1219.43 2
1219.51 1
1219.59 0
1219.67 0
1219.75 0
1219.83 0
1219.91 0
1219.99 0
1220.07 0
1220.15 0
1220.23 0
1220.31 0
1220.39 1
1220.47 3
1220.55 5
1220.63 7
1220.71 8
1220.79 9
1220.87 10
1220.95 10
1221.03 9
1221.11 8
1221.19 7
1221.27 5
1221.35 4
1221.43 2
1221.51 1
1221.59 0
1221.67 0
1221.75 0
1221.83 0
1221.91 0
1221.99 0
1222.08 1
1222.16 3
1222.24 5
1222.32 6
1222.40 7
1222.48 8
1222.56 9
1222.64 9
1222.72 10
1222.80 10
1222.88 10
1222.96 10
1223.04 10
1223.12 9
1223.20 10
1223.28 10
1223.36 12
1223.44 13
1223.52 16
1223.60 18
1223.68 20
1223.76 22
1223.84 24
1223.92 26
1224.00 27
1224.08 28
1224.16 29
1224.24 30
1224.32 29
1224.40 28
1224.48 26
1224.56 23
1224.64 20
1224.72 16
1224.80 12
1224.88 10
1224.96 8
1225.04 7
1225.12 7
1225.20 9
1225.28 12
1225.36 15
1225.44 19
1225.52 22
1225.60 25
1225.68 27
1225.76 28
1225.85 27
1225.93 26
1226.01 24
1226.09 21
1226.17 19
1226.25 17
1226.33 16
1226.41 16
1226.49 17
1226.57 20
1226.65 24
1226.73 28
1226.81 32
1226.89 36
1226.97 38
1227.05 40
1227.13 40
1227.21 40
1227.29 38
1227.37 37
1227.45 35
1227.53 34
1227.61 32
1227.69 31
1227.77 31
1227.85 31
1227.93 32
1228.01 34
1228.09 36
1228.17 37
1228.25 39
1228.33 39
1228.42 38
1228.50 36
1228.58 33
1228.66 29
1228.74 26
1228.82 23
1228.90 21
1228.98 19
1229.06 17
1229.14 17
1229.22 16
1229.30 16
1229.38 17
1229.46 17
1229.54 18
1229.62 18
1229.70 19
1229.78 20
1229.86 20
1229.94 20
1230.02 19
1230.10 19
1230.18 18
1230.26 17
1230.34 17
1230.43 17
1230.51 17
1230.59 17
1230.67 18
1230.75 19
1230.83 21
1230.91 23
1230.99 25
1231.07 28
1231.15 29
1231.23 31
1231.31 31
1231.39 30
1231.47 28
1231.55 25
1231.63 22
1231.71 18
1231.79 15
1231.87 13
1231.95 11
1232.03 9
1232.11 8
1232.20 7
1232.28 6
1232.36 6
1232.44 7
1232.52 8
1232.60 10
1232.68 11
1232.76 13
1232.84 15
1232.92 16
1233.00 16
1233.08 15
1233.16 14
1233.24 12
1233.32 10
1233.40 8
1233.48 6
1233.56 5
1233.64 5
1233.72 6
1233.81 7
1233.89 9
1233.97 11
1234.05 14
1234.13 16
1234.21 19
1234.29 21
1234.37 23
1234.45 24
1234.53 25
1234.61 25
1234.69 25
1234.77 25
1234.85 24
1234.93 24
1235.01 23
1235.09 23
1235.17 21
1235.26 20
1235.34 19
1235.42 18
1235.50 18
1235.58 19
1235.66 20
1235.74 22
1235.82 24
1235.90 26
1235.98 27
1236.06 28
1236.14 28
1236.22 28
1236.30 28
1236.38 27
1236.46 26
1236.55 26
1236.63 25
1236.71 24
1236.79 24
1236.87 23
1236.95 23
1237.03 24
1237.11 25
1237.19 26
1237.27 27
1237.35 29
1237.43 30
1237.51 31
1237.59 31
1237.67 31
1237.75 32
1237.84 33
1237.92 34
1238.00 35
1238.08 36
1238.16 37
1238.24 36
1238.32 35
1238.40 33
1238.48 31
1238.56 29
1238.64 28
1238.72 26
1238.80 26
1238.88 25
1238.96 24
1239.05 24
1239.13 23
1239.21 23
1239.29 22
1239.37 22
1239.45 22
1239.53 22
1239.61 21
1239.69 21
1239.77 20
1239.85 19
1239.93 17
1240.01 16
1240.10 15
1240.18 14
1240.26 14
1240.34 14
1240.42 14
1240.50 15
1240.58 16
1240.66 16
1240.74 17
1240.82 18
1240.90 18
1240.98 19
1241.06 19
1241.14 19
1241.23 18
1241.31 18
1241.39 17
1241.47 16
1241.55 14
1241.63 13
1241.71 11
1241.79 10
1241.87 10
1241.95 10
1242.03 11
1242.11 13
1242.20 14
1242.28 16
1242.36 17
1242.44 18
1242.52 18
1242.60 17
1242.68 17
1242.76 17
1242.84 17
1242.92 17
1243.00 17
1243.08 16
1243.17 15
1243.25 13
1243.33 11
1243.41 9
1243.49 8
1243.57 8
1243.65 10
1243.73 12
1243.81 15
1243.89 18
1243.97 21
1244.05 23
1244.14 24
1244.22 24
1244.30 23
1244.38 22
1244.46 21
1244.54 20
1244.62 19
1244.70 18
1244.78 18
1244.86 18
1244.94 18
1245.03 18
1245.11 17
1245.19 17
1245.27 17
1245.35 17
1245.43 17
1245.51 18
1245.59 20
1245.67 21
1245.75 23
1245.83 24
1245.92 25
1246.00 25
1246.08 25
1246.16 25
1246.24 25
1246.32 26
1246.40 27
1246.48 28
1246.56 29
1246.64 30
1246.72 30
1246.81 28
1246.89 27
1246.97 25
1247.05 23
1247.13 22
1247.21 21
1247.29 20
1247.37 20
1247.45 20
1247.53 21
1247.62 22
1247.70 23
1247.78 24
1247.86 25
1247.94 27
1248.02 27
1248.10 28
1248.18 27
1248.26 27
1248.34 26
1248.43 25
1248.51 24
1248.59 23
1248.67 22
1248.75 21
1248.83 21
1248.91 20
1248.99 20
1249.07 20
1249.15 20
1249.24 20
1249.32 19
1249.40 19
1249.48 18
1249.56 18
1249.64 17
1249.72 17
1249.80 16
1249.88 15
1249.97 14
1250.05 14
1250.13 13
1250.21 14
1250.29 14
1250.37 15
1250.45 17
1250.53 18
1250.61 20
1250.69 21
1250.78 22
1250.86 24
1250.94 25
1251.02 26
1251.10 27
1251.18 28
1251.26 28
1251.34 28
1251.42 26
1251.51 24
1251.59 22
1251.67 20
1251.75 18
1251.83 17
1251.91 17
1251.99 18
1252.07 19
1252.15 20
1252.24 21
1252.32 22
1252.40 22
1252.48 22
1252.56 21
1252.64 20
1252.72 19
1252.80 17
1252.88 16
1252.97 14
1253.05 13
1253.13 13
1253.21 13
1253.29 13
1253.37 12
1253.45 12
1253.53 12
1253.62 12
1253.70 11
1253.78 12
1253.86 12
1253.94 12
1254.02 12
1254.10 12
1254.18 12
1254.27 12
1254.35 11
1254.43 11
1254.51 11
1254.59 12
1254.67 12
1254.75 12
1254.83 11
1254.91 11
1255.00 10
1255.08 8
1255.16 8
1255.24 7
1255.32 7
1255.40 7
1255.48 7
1255.56 8
1255.65 8
1255.73 8
1255.81 8
1255.89 8
1255.97 9
1256.05 9
1256.13 10
1256.21 12
1256.30 13
1256.38 14
1256.46 15
1256.54 16
1256.62 15
1256.70 15
1256.78 15
1256.86 15
1256.95 17
1257.03 19
1257.11 21
1257.19 24
1257.27 26
1257.35 28
1257.43 29
1257.52 29
1257.60 28
1257.68 28
1257.76 28
1257.84 29
1257.92 30
1258.00 32
1258.08 34
1258.17 36
1258.25 37
1258.33 37
1258.41 37
1258.49 36
1258.57 36
1258.65 36
1258.74 37
1258.82 38
1258.90 38
1258.98 39
1259.06 38
1259.14 37
1259.22 34
1259.30 30
1259.39 26
1259.47 21
1259.55 17
1259.63 14
1259.71 13
1259.79 12
1259.87 13
1259.96 15
1260.04 18
1260.12 22
1260.20 25
1260.28 27
1260.36 29
1260.44 31
1260.53 32
1260.61 33
1260.69 33
1260.77 34
1260.85 34
1260.93 34
1261.01 34
1261.10 32
1261.18 29
1261.26 25
1261.34 20
1261.42 16
1261.50 12
1261.58 8
1261.67 6
1261.75 5
1261.83 5
1261.91 6
1261.99 8
1262.07 10
1262.15 12
1262.24 14
1262.32 16
1262.40 18
1262.48 20
1262.56 23
1262.64 25
1262.72 27
1262.81 28
1262.89 30
1262.97 31
1263.05 31
1263.13 30
1263.21 30
1263.29 29
1263.38 27
1263.46 26
1263.54 26
1263.62 26
1263.70 26
1263.78 26
1263.87 27
1263.95 28
1264.03 29
1264.11 30
1264.19 30
1264.27 30
1264.35 29
1264.44 28
1264.52 25
1264.60 22
1264.68 19
1264.76 16
1264.84 13
1264.92 11
1265.01 8
1265.09 6
1265.17 4
1265.25 3
1265.33 2
1265.41 2
1265.50 2
1265.58 2
1265.66 3
1265.74 3
1265.82 2
1265.90 0
1265.99 0
1266.07 0
1266.15 0
1266.23 0
1266.31 0
1266.39 0
1266.47 1
1266.56 3
1266.64 4
1266.72 5
1266.80 5
1266.88 6
1266.96 6
1267.05 7
1267.13 7
1267.21 8
1267.29 9
1267.37 10
1267.45 11
1267.54 11
1267.62 12
1267.70 13
1267.78 14
1267.86 14
1267.94 16
1268.03 17
1268.11 18
1268.19 19
1268.27 20
1268.35 20
1268.43 20
1268.52 20
1268.60 20
1268.68 20
1268.76 20
1268.84 21
1268.92 22
1269.01 23
1269.09 24
1269.17 25
1269.25 26
1269.33 26
1269.41 27
1269.50 28
1269.58 29
1269.66 31
1269.74 33
1269.82 35
1269.90 38
1269.99 40
1270.07 41
1270.15 41
1270.23 41
1270.31 39
1270.39 38
1270.48 36
1270.56 35
1270.64 35
1270.72 35
1270.80 35
1270.88 35
1270.97 36
1271.05 36
1271.13 36
1271.21 36
1271.29 37
1271.38 37
1271.46 38
1271.54 39
1271.62 39
1271.70 40
1271.78 41
1271.87 41
1271.95 42
1272.03 43
1272.11 44
1272.19 46
1272.27 48
1272.36 50
1272.44 52
1272.52 53
1272.60 54
1272.68 54
1272.77 54
1272.85 54
1272.93 53
1273.01 53
1273.09 52
1273.17 52
1273.26 51
1273.34 49
1273.42 47
1273.50 45
1273.58 42
1273.67 41
1273.75 40
1273.83 40
1273.91 41
1273.99 42
1274.07 44
1274.16 45
1274.24 45
1274.32 44
1274.40 42
1274.48 40
1274.57 38
1274.65 36
1274.73 35
1274.81 35
1274.89 35
1274.97 35
1275.06 35
1275.14 34
1275.22 32
1275.30 30
1275.38 27
1275.47 23
1275.55 20
1275.63 18
1275.71 16
1275.79 16
1275.88 17
1275.96 20
1276.04 22
1276.12 26
1276.20 29
1276.29 32
1276.37 34
1276.45 36
1276.53 36
1276.61 36
1276.69 35
1276.78 34
1276.86 34
1276.94 33
1277.02 34
1277.10 35
1277.19 37
1277.27 39
1277.35 42
1277.43 44
1277.51 46
1277.60 47
1277.68 46
1277.76 45
1277.84 44
1277.92 43
1278.01 42
1278.09 41
1278.17 41
1278.25 41
1278.33 41
1278.42 41
1278.50 41
1278.58 41
1278.66 41
1278.74 41
1278.83 40
1278.91 38
1278.99 36
1279.07 32
1279.15 28
1279.24 23
1279.32 18
1279.40 13
1279.48 9
1279.56 6
1279.65 5
1279.73 4
1279.81 5
1279.89 6
1279.97 8
1280.06 9
1280.14 10
1280.22 11
1280.30 12
1280.38 13
1280.47 13
1280.55 14
1280.63 15
1280.71 17
1280.79 19
1280.88 21
1280.96 25
1281.04 28
1281.12 31
1281.20 33
1281.29 35
1281.37 34
1281.45 33
1281.53 30
1281.61 27
1281.70 25
1281.78 23
1281.86 22
1281.94 22
1282.03 23
1282.11 25
1282.19 27
1282.27 29
1282.35 31
1282.44 32
1282.52 33
1282.60 34
1282.68 35
1282.76 35
1282.85 35
1282.93 36
1283.01 36
1283.09 37
1283.17 39
1283.26 41
1283.34 43
1283.42 46
1283.50 48
1283.59 49
1283.67 49
1283.75 49
1283.83 47
1283.91 45
1284.00 43
1284.08 42
1284.16 40
1284.24 39
1284.32 38
1284.41 36
1284.49 35
1284.57 34
1284.65 33
1284.74 32
1284.82 31
1284.90 31
1284.98 30
1285.06 29
1285.15 29
1285.23 27
1285.31 25
1285.39 23
1285.48 21
1285.56 19
1285.64 17
1285.72 16
1285.80 15
1285.89 16
1285.97 17
1286.05 18
1286.13 20
1286.22 22
1286.30 23
1286.38 24
1286.46 25
1286.54 25
1286.63 26
1286.71 26
1286.79 27
1286.87 28
1286.96 29
1287.04 32
1287.12 34
1287.20 37
1287.28 39
1287.37 42
1287.45 43
1287.53 43
1287.61 43
1287.70 41
1287.78 40
1287.86 38
1287.94 36
1288.03 35
1288.11 34
1288.19 33
1288.27 33
1288.35 33
1288.44 32
1288.52 32
1288.60 33
1288.68 33
1288.77 34
1288.85 35
1288.93 36
1289.01 37
1289.10 38
1289.18 38
1289.26 38
1289.34 39
1289.42 40
1289.51 41
1289.59 44
1289.67 46
1289.75 49
1289.84 51
1289.92 52
1290.00 52
1290.08 51
1290.17 50
1290.25 47
1290.33 45
1290.41 43
1290.49 41
1290.58 40
1290.66 39
1290.74 37
1290.82 35
1290.91 33
1290.99 31
1291.07 28
1291.15 26
1291.24 25
1291.32 23
1291.40 23
1291.48 23
1291.57 22
1291.65 22
1291.73 21
1291.81 20
1291.90 20
1291.98 19
1292.06 20
1292.14 20
1292.23 22
1292.31 23
1292.39 25
1292.47 26
1292.55 27
1292.64 27
1292.72 26
1292.80 25
1292.88 24
1292.97 22
1293.05 21
1293.13 20
1293.21 19
1293.30 19
1293.38 18
1293.46 18
1293.54 17
1293.63 17
1293.71 18
1293.79 19
1293.87 21
1293.96 23
1294.04 27
1294.12 30
1294.20 33
1294.29 36
1294.37 37
1294.45 36
1294.53 35
1294.62 32
1294.70 30
1294.78 29
1294.86 28
1294.95 29
1295.03 30
1295.11 30
1295.19 30
1295.28 29
1295.36 27
1295.44 25
1295.52 22
1295.61 19
1295.69 17
1295.77 14
1295.85 13
1295.94 12
1296.02 12
1296.10 12
1296.18 12
1296.27 13
1296.35 14
1296.43 14
1296.51 14
1296.60 15
1296.68 16
1296.76 17
1296.84 19
1296.93 22
1297.01 24
1297.09 25
1297.18 25
1297.26 24
1297.34 22
1297.42 19
1297.51 15
1297.59 11
1297.67 8
1297.75 5
1297.84 3
1297.92 2
1298.00 3
1298.08 5
1298.17 9
1298.25 13
1298.33 17
1298.41 20
1298.50 22
1298.58 22
1298.66 20
1298.74 18
1298.83 15
1298.91 12
1298.99 11
1299.08 10
1299.16 11
1299.24 13
1299.32 15
1299.41 18
1299.49 19
1299.57 20
1299.65 20
1299.74 19
1299.82 18
1299.90 17
1299.98 16
1300.07 17
1300.15 19
1300.23 21
1300.31 23
1300.40 25
1300.48 26
1300.56 25
1300.65 24
1300.73 23
1300.81 21
1300.89 20
1300.98 20
1301.06 21
1301.14 23
1301.22 27
1301.31 31
1301.39 36
1301.47 40
1301.56 45
1301.64 48
1301.72 49
1301.80 49
1301.89 47
1301.97 43
1302.05 40
1302.13 37
1302.22 34
1302.30 34
1302.38 34
1302.47 37
1302.55 39
1302.63 43
1302.71 45
1302.80 47
1302.88 46
1302.96 44
1303.04 41
1303.13 37
1303.21 32
1303.29 27
1303.38 22
1303.46 18
1303.54 16
1303.62 14
1303.71 13
1303.79 12
1303.87 11
1303.96 11
1304.04 9
1304.12 8
1304.20 6
1304.29 5
1304.37 3
1304.45 1
1304.53 0
1304.62 0
1304.70 0
1304.78 0
1304.87 0
1304.95 0
1305.03 0
1305.11 0
1305.20 1
1305.28 4
1305.36 8
1305.45 12
1305.53 16
1305.61 19
1305.69 21
1305.78 23
1305.86 24
1305.94 24
1306.03 23
1306.11 22
1306.19 21
1306.27 20
1306.36 20
1306.44 21
1306.52 22
1306.61 24
1306.69 26
1306.77 28
1306.85 28
1306.94 28
1307.02 28
1307.10 28
1307.19 29
1307.27 30
1307.35 32
1307.43 33
1307.52 33
1307.60 32
1307.68 29
1307.77 25
1307.85 20
1307.93 16
1308.02 12
1308.10 9
1308.18 7
1308.26 6
1308.35 7
1308.43 7
1308.51 9
1308.60 10
1308.68 12
1308.76 14
1308.84 15
1308.93 16
1309.01 18
1309.09 20
1309.18 22
1309.26 24
1309.34 27
1309.43 29
1309.51 30
1309.59 30
1309.67 30
1309.76 30
1309.84 29
1309.92 28
1310.01 27
1310.09 27
1310.17 26
1310.26 26
1310.34 25
1310.42 24
1310.50 23
1310.59 23
1310.67 23
1310.75 24
1310.84 26
1310.92 28
1311.00 30
1311.09 31
1311.17 32
1311.25 32
1311.33 30
1311.42 28
1311.50 24
1311.58 20
1311.67 16
1311.75 11
1311.83 7
1311.92 4
1312.00 3
1312.08 3
1312.16 4
1312.25 7
1312.33 12
1312.41 17
1312.50 22
1312.58 27
1312.66 30
1312.75 32
1312.83 32
1312.91 31
1313.00 29
1313.08 26
1313.16 24
1313.24 22
1313.33 21
1313.41 22
1313.49 23
1313.58 24
1313.66 26
1313.74 28
1313.83 30
1313.91 33
1313.99 36
1314.08 41
1314.16 46
1314.24 52
1314.33 58
1314.41 62
1314.49 65
1314.57 65
1314.66 63
1314.74 59
1314.82 53
1314.91 48
1314.99 43
1315.07 39
1315.16 37
1315.24 36
1315.32 35
1315.41 35
1315.49 34
1315.57 34
1315.66 32
1315.74 30
1315.82 28
1315.90 26
1315.99 25
1316.07 23
1316.15 22
1316.24 22
1316.32 22
1316.40 23
1316.49 25
1316.57 27
1316.65 29
1316.74 32
1316.82 33
1316.90 35
1316.99 35
1317.07 35
1317.15 34
1317.24 33
1317.32 31
1317.40 28
1317.49 24
1317.57 21
1317.65 17
1317.74 14
1317.82 12
1317.90 11
1317.98 12
1318.07 14
1318.15 16
1318.23 18
1318.32 20
1318.40 21
1318.48 23
1318.57 24
1318.65 25
1318.73 27
1318.82 28
1318.90 30
1318.98 32
1319.07 33
1319.15 35
1319.23 36
1319.32 37
1319.40 37
1319.48 38
1319.57 38
1319.65 39
1319.73 40
1319.82 41
1319.90 41
1319.98 41
1320.07 42
1320.15 42
1320.23 42
1320.32 44
1320.40 46
1320.48 49
1320.57 53
1320.65 58
1320.73 62
1320.82 65
1320.90 68
1320.98 70
1321.07 72
1321.15 72
1321.23 72
1321.32 71
1321.40 69
1321.48 67
1321.57 64
1321.65 62
1321.73 61
1321.82 60
1321.90 61
1321.98 63
1322.07 65
1322.15 68
1322.23 70
1322.32 72
1322.40 73
1322.48 74
1322.57 74
1322.65 74
1322.73 73
1322.82 71
1322.90 68
1322.98 65
1323.07 62
1323.15 58
1323.23 55
1323.32 52
1323.40 49
1323.48 46
1323.57 44
1323.65 41
1323.73 38
1323.82 35
1323.90 32
1323.98 29
1324.07 26
1324.15 24
1324.24 23
1324.32 22
1324.40 23
1324.49 24
1324.57 25
1324.65 26
1324.74 27
1324.82 27
1324.90 27
1324.99 26
1325.07 24
1325.15 22
1325.24 20
1325.32 17
1325.40 16
1325.49 14
1325.57 15
1325.65 16
1325.74 18
1325.82 20
1325.90 23
1325.99 25
1326.07 26
1326.15 27
1326.24 27
1326.32 28
1326.41 28
1326.49 29
1326.57 30
1326.66 32
1326.74 35
1326.82 38
1326.91 41
1326.99 44
1327.07 46
1327.16 47
1327.24 47
1327.32 46
1327.41 45
1327.49 43
1327.57 42
1327.66 40
1327.74 40
1327.83 40
1327.91 40
1327.99 41
1328.08 42
1328.16 43
1328.24 43
1328.33 43
1328.41 41
1328.49 39
1328.58 36
1328.66 32
1328.74 29
1328.83 27
1328.91 25
1329.00 24
1329.08 23
1329.16 24
1329.25 24
1329.33 25
1329.41 26
1329.50 28
1329.58 30
1329.66 32
1329.75 35
1329.83 37
1329.91 39
1330.00 40
1330.08 40
1330.17 39
1330.25 37
1330.33 34
1330.42 30
1330.50 27
1330.58 25
1330.67 23
1330.75 22
1330.83 22
1330.92 23
1331.00 25
1331.09 27
1331.17 28
1331.25 29
1331.34 30
1331.42 29
1331.50 28
1331.59 26
1331.67 24
1331.75 23
1331.84 22
1331.92 20
1332.01 20
1332.09 19
1332.17 20
1332.26 22
1332.34 24
1332.42 28
1332.51 33
1332.59 38
1332.68 43
1332.76 47
1332.84 49
1332.93 50
1333.01 50
1333.09 48
1333.18 46
1333.26 44
1333.35 43
1333.43 42
1333.51 43
1333.60 45
1333.68 48
1333.76 51
1333.85 54
1333.93 57
1334.02 60
1334.10 62
1334.18 64
1334.27 66
1334.35 66
1334.43 65
1334.52 62
1334.60 58
1334.69 54
1334.77 50
1334.85 47
1334.94 44
1335.02 43
1335.10 43
1335.19 44
1335.27 46
1335.36 47
1335.44 49
1335.52 50
1335.61 51
1335.69 52
1335.77 53
1335.86 53
1335.94 53
1336.03 52
1336.11 51
1336.19 50
1336.28 50
1336.36 51
1336.44 52
1336.53 54
1336.61 55
1336.70 56
1336.78 55
1336.86 52
1336.95 49
1337.03 45
1337.12 41
1337.20 37
1337.28 35
1337.37 33
1337.45 33
1337.53 33
1337.62 34
1337.70 34
1337.79 34
1337.87 34
1337.95 33
1338.04 33
1338.12 35
1338.21 37
1338.29 40
1338.37 43
1338.46 46
1338.54 50
1338.62 52
1338.71 53
1338.79 53
1338.88 52
1338.96 51
1339.04 48
1339.13 45
1339.21 42
1339.30 38
1339.38 34
1339.46 30
1339.55 27
1339.63 25
1339.72 24
1339.80 23
1339.88 24
1339.97 25
1340.05 26
1340.14 27
1340.22 27
1340.30 26
1340.39 26
1340.47 25
1340.55 25
1340.64 25
1340.72 27
1340.81 30
1340.89 33
1340.97 36
1341.06 39
1341.14 42
1341.23 44
1341.31 46
1341.39 47
1341.48 49
1341.56 51
1341.65 52
1341.73 53
1341.81 54
1341.90 55
1341.98 55
1342.07 55
1342.15 55
1342.23 56
1342.32 56
1342.40 57
1342.49 58
1342.57 59
1342.65 60
1342.74 61
1342.82 61
1342.91 60
1342.99 59
1343.07 56
1343.16 53
1343.24 49
1343.33 46
1343.41 42
1343.49 40
1343.58 39
1343.66 39
1343.75 40
1343.83 41
1343.91 43
1344.00 45
1344.08 47
1344.17 49
1344.25 51
1344.34 53
1344.42 55
1344.50 56
1344.59 56
1344.67 56
1344.76 55
1344.84 53
1344.92 50
1345.01 48
1345.09 45
1345.18 43
1345.26 41
1345.34 40
1345.43 40
1345.51 40
1345.60 41
1345.68 40
1345.76 40
1345.85 38
1345.93 35
1346.02 32
1346.10 28
1346.19 24
1346.27 21
1346.35 20
1346.44 19
1346.52 20
1346.61 22
1346.69 24
1346.77 26
1346.86 28
1346.94 30
1347.03 31
1347.11 32
1347.19 33
1347.28 34
1347.36 36
1347.45 37
1347.53 38
1347.62 39
1347.70 40
1347.78 41
1347.87 41
1347.95 42
1348.04 42
1348.12 43
1348.21 43
1348.29 44
1348.37 45
1348.46 46
1348.54 47
1348.63 49
1348.71 50
1348.79 52
1348.88 53
1348.96 53
1349.05 52
1349.13 49
1349.22 46
1349.30 42
1349.38 37
1349.47 32
1349.55 28
1349.64 26
1349.72 26
1349.81 28
1349.89 31
1349.97 36
1350.06 41
1350.14 45
1350.23 48
1350.31 49
1350.39 48
1350.48 46
1350.56 42
1350.65 38
1350.73 33
1350.82 28
1350.90 24
1350.98 21
1351.07 18
1351.15 17
1351.24 17
1351.32 19
1351.41 21
1351.49 25
1351.57 29
1351.66 32
1351.74 35
1351.83 36
1351.91 37
1352.00 38
1352.08 40
1352.16 43
1352.25 46
1352.33 50
1352.42 54
1352.50 57
1352.59 58
1352.67 58
1352.75 57
1352.84 55
1352.92 52
1353.01 50
1353.09 48
1353.18 46
1353.26 44
1353.35 43
1353.43 42
1353.51 41
1353.60 42
1353.68 43
1353.77 45
1353.85 47
1353.94 49
1354.02 51
1354.10 52
1354.19 53
1354.27 52
1354.36 51
1354.44 49
1354.53 47
1354.61 45
1354.70 42
1354.78 40
1354.86 38
1354.95 36
1355.03 35
1355.12 35
1355.20 37
1355.29 39
1355.37 41
1355.45 44
1355.54 46
1355.62 48
1355.71 49
1355.79 49
1355.88 48
1355.96 45
1356.05 42
1356.13 38
1356.21 35
1356.30 33
1356.38 32
1356.47 33
1356.55 35
1356.64 38
1356.72 41
1356.81 44
1356.89 45
1356.97 45
1357.06 44
1357.14 42
1357.23 40
1357.31 39
1357.40 39
1357.48 40
1357.57 42
1357.65 44
1357.73 46
1357.82 47
1357.90 46
1357.99 44
1358.07 41
1358.16 37
1358.24 33
1358.33 28
1358.41 24
1358.50 20
1358.58 16
1358.66 13
1358.75 9
1358.83 7
1358.92 4
1359.00 2
1359.09 0
1359.17 0
1359.26 0
1359.34 0
1359.43 0
1359.51 0
1359.59 0
1359.68 0
1359.76 0
1359.85 5
1359.93 10
1360.02 14
1360.10 18
1360.19 19
1360.27 20
1360.36 18
1360.44 16
1360.52 14
1360.61 12
1360.69 11
1360.78 10
1360.86 11
1360.95 13
1361.03 15
1361.12 16
1361.20 16
1361.29 14
1361.37 11
1361.45 6
1361.54 1
1361.62 0
1361.71 0
1361.79 0
1361.88 0
1361.96 0
1362.05 0
1362.13 0
1362.22 2
1362.30 4
1362.39 5
1362.47 5
1362.55 5
1362.64 5
1362.72 5
1362.81 6
1362.89 7
1362.98 8
1363.06 9
1363.15 10
1363.23 12
1363.32 12
1363.40 12
1363.49 11
1363.57 9
1363.66 6
1363.74 4
1363.82 1
1363.91 0
1363.99 0
1364.08 0
1364.16 0
1364.25 2
1364.33 4
1364.42 6
1364.50 9
1364.59 13
1364.67 17
1364.76 21
1364.84 25
1364.93 29
1365.01 32
1365.09 34
1365.18 35
1365.26 36
1365.35 36
1365.43 36
1365.52 35
1365.60 34
1365.69 33
1365.77 32
1365.86 31
1365.94 30
1366.03 29
1366.11 27
1366.20 24
1366.28 21
1366.37 18
1366.45 15
1366.54 12
1366.62 9
1366.70 7
1366.79 6
1366.87 5
1366.96 5
1367.04 5
1367.13 6
1367.21 8
1367.30 10
1367.38 13
1367.47 15
1367.55 18
1367.64 21
1367.72 25
1367.81 29
1367.89 34
1367.98 38
1368.06 42
1368.15 44
1368.23 45
1368.32 44
1368.40 42
1368.49 40
1368.57 39
1368.66 41
1368.74 45
1368.82 51
1368.91 57
1368.99 62
1369.08 65
1369.16 66
1369.25 63
1369.33 58
1369.42 52
1369.50 46
1369.59 40
1369.67 35
1369.76 31
1369.84 27
1369.93 24
1370.01 22
1370.10 20
1370.18 18
1370.27 18
1370.35 19
1370.44 21
1370.52 23
1370.61 26
1370.69 29
1370.78 30
1370.86 31
1370.95 31
1371.03 31
1371.12 30
1371.20 29
1371.29 29
1371.37 30
1371.46 32
1371.54 35
1371.63 37
1371.71 39
1371.80 39
1371.88 39
1371.97 37
1372.05 34
1372.14 31
1372.22 28
1372.30 26
1372.39 24
1372.47 23
1372.56 23
1372.64 23
1372.73 23
1372.81 24
1372.90 25
1372.98 26
1373.07 29
1373.15 32
1373.24 35
1373.32 39
1373.41 44
1373.49 48
1373.58 50
1373.66 52
1373.75 51
1373.83 48
1373.92 45
1374.00 41
1374.09 37
1374.17 34
1374.26 32
1374.34 32
1374.43 32
1374.51 34
1374.60 36
1374.68 38
1374.77 40
1374.85 42
1374.94 44
1375.02 46
1375.11 47
1375.19 48
1375.28 48
1375.36 48
1375.45 48
1375.53 48
1375.62 47
1375.70 46
1375.79 44
1375.87 42
1375.96 40
1376.04 38
1376.13 36
1376.21 34
1376.30 33
1376.38 31
1376.47 29
1376.55 27
1376.64 25
1376.73 23
1376.81 22
1376.90 22
1376.98 23
1377.07 23
1377.15 23
1377.24 22
1377.32 20
1377.41 16
1377.49 12
1377.58 9
1377.66 7
1377.75 6
1377.83 8
1377.92 11
1378.00 15
1378.09 19
1378.17 23
1378.26 26
1378.34 29
1378.43 31
1378.51 32
1378.60 33
1378.68 34
1378.77 33
1378.85 32
1378.94 30
1379.02 27
1379.11 25
1379.19 23
1379.28 21
1379.36 21
1379.45 21
1379.53 21
1379.62 21
1379.70 21
1379.79 21
1379.87 20
1379.96 19
1380.04 18
1380.13 17
1380.22 15
1380.30 14
1380.39 12
1380.47 11
1380.56 11
1380.64 10
1380.73 11
1380.81 11
1380.90 12
1380.98 13
1381.07 14
1381.15 14
1381.24 14
1381.32 13
1381.41 11
1381.49 8
1381.58 5
1381.66 0
1381.75 0
1381.83 0
1381.92 0
1382.00 0
1382.09 0
1382.18 0
1382.26 0
1382.35 1
1382.43 6
1382.52 11
1382.60 15
1382.69 17
1382.77 20
1382.86 21
1382.94 22
1383.03 22
1383.11 20
1383.20 18
1383.28 14
1383.37 11
1383.45 7
1383.54 4
1383.62 3
1383.71 2
1383.80 3
1383.88 5
1383.97 7
1384.05 9
1384.14 9
1384.22 9
1384.31 7
1384.39 4
1384.48 0
1384.56 0
1384.65 0
1384.73 0
1384.82 0
1384.90 0
1384.99 0
1385.07 5
1385.16 9
1385.25 12
1385.33 13
1385.42 13
1385.50 11
1385.59 8
1385.67 5
1385.76 1
1385.84 0
1385.93 0
1386.01 0
1386.10 0
1386.18 0
1386.27 0
1386.35 0
1386.44 4
1386.53 8
1386.61 12
1386.70 16
1386.78 18
1386.87 19
1386.95 18
1387.04 17
1387.12 14
1387.21 11
1387.29 8
1387.38 5
1387.47 3
1387.55 2
1387.64 1
1387.72 2
1387.81 2
1387.89 3
1387.98 3
1388.06 2
1388.15 1
1388.23 0
1388.32 0
1388.40 0
1388.49 0
1388.58 0
1388.66 0
1388.75 3
1388.83 7
1388.92 12
1389.00 16
1389.09 19
1389.17 22
1389.26 24
1389.34 26
1389.43 28
1389.52 29
1389.60 29
1389.69 28
1389.77 27
1389.86 26
1389.94 25
1390.03 25
1390.11 26
1390.20 28
1390.28 29
1390.37 30
1390.46 30
1390.54 30
1390.63 28
1390.71 27
1390.80 25
1390.88 24
1390.97 23
1391.05 23
1391.14 22
1391.23 22
1391.31 20
1391.40 19
1391.48 16
1391.57 13
1391.65 9
1391.74 5
1391.82 1
1391.91 0
1392.00 0
1392.08 0
1392.17 0
1392.25 0
1392.34 0
1392.42 0
1392.51 0
1392.59 3
1392.68 5
1392.77 8
1392.85 11
1392.94 13
1393.02 15
1393.11 18
1393.19 20
1393.28 21
1393.36 22
1393.45 22
1393.54 21
1393.62 19
1393.71 16
1393.79 12
1393.88 7
1393.96 3
1394.05 0
1394.13 0
1394.22 0
1394.31 0
1394.39 3
1394.48 5
1394.56 8
1394.65 9
1394.73 9
1394.82 9
1394.91 7
1394.99 6
1395.08 4
1395.16 3
1395.25 2
1395.33 2
1395.42 2
1395.50 2
1395.59 4
1395.68 7
1395.76 10
1395.85 15
1395.93 20
1396.02 27
1396.10 35
1396.19 44
1396.28 51
1396.36 58
1396.45 62
1396.53 64
1396.62 63
1396.70 59
1396.79 54
1396.88 49
1396.96 45
1397.05 42
1397.13 39
1397.22 38
1397.30 36
1397.39 33
1397.48 30
1397.56 27
1397.65 24
1397.73 22
1397.82 20
1397.90 20
1397.99 19
1398.08 19
1398.16 19
1398.25 18
1398.33 18
1398.42 18
1398.50 19
1398.59 21
1398.68 23
1398.76 26
1398.85 29
1398.93 33
1399.02 36
1399.10 40
1399.19 44
1399.28 47
1399.36 50
1399.45 52
1399.53 53
1399.62 52
1399.70 51
1399.79 48
1399.88 46
1399.96 42
1400.05 40
1400.13 37
1400.22 36
1400.31 36
1400.39 38
1400.48 40
1400.56 43
1400.65 45
1400.73 45
1400.82 44
1400.91 40
1400.99 34
1401.08 26
1401.16 18
1401.25 10
1401.33 3
1401.42 0
1401.51 0
1401.59 0
1401.68 0
1401.76 0
1401.85 4
1401.94 9
1402.02 15
1402.11 20
1402.19 25
1402.28 30
1402.36 35
1402.45 39
1402.54 42
1402.62 43
1402.71 43
1402.79 41
1402.88 38
1402.97 35
1403.05 32
1403.14 29
1403.22 28
1403.31 28
1403.40 29
1403.48 31
1403.57 33
1403.65 36
1403.74 38
1403.82 39
1403.91 40
1404.00 39
1404.08 37
1404.17 35
1404.25 33
1404.34 32
1404.43 31
1404.51 32
1404.60 34
1404.68 36
1404.77 38
1404.86 40
1404.94 40
1405.03 40
1405.11 40
1405.20 40
1405.29 40
1405.37 41
1405.46 42
1405.54 43
1405.63 43
1405.72 43
1405.80 41
1405.89 38
1405.97 34
1406.06 29
1406.15 24
1406.23 19
1406.32 13
1406.40 7
1406.49 1
1406.58 0
1406.66 0
1406.75 0
1406.83 0
1406.92 0
1407.01 2
1407.09 8
1407.18 14
1407.26 20
1407.35 25
1407.44 28
1407.52 29
1407.61 28
1407.69 26
1407.78 24
1407.87 21
1407.95 20
1408.04 20
1408.12 22
1408.21 25
1408.30 28
1408.38 29
1408.47 30
1408.55 29
1408.64 27
1408.73 24
1408.81 21
1408.90 19
1408.98 19
1409.07 19
1409.16 21
1409.24 23
1409.33 25
1409.41 28
1409.50 30
1409.59 31
1409.67 31
1409.76 30
1409.84 27
1409.93 23
1410.02 18
1410.10 12
1410.19 7
1410.28 2
1410.36 0
1410.45 0
1410.53 0
1410.62 0
1410.71 0
1410.79 0
1410.88 0
1410.96 0
1411.05 2
1411.14 8
1411.22 13
1411.31 18
1411.39 21
1411.48 24
1411.57 26
1411.65 27
1411.74 27
1411.83 28
1411.91 28
1412.00 27
1412.08 26
1412.17 24
1412.26 22
1412.34 20
1412.43 17
1412.51 15
1412.60 13
1412.69 11
1412.77 10
1412.86 10
1412.95 11
1413.03 13
1413.12 15
1413.20 18
1413.29 22
1413.38 24
1413.46 27
1413.55 28
1413.64 29
1413.72 29
1413.81 29
1413.89 29
1413.98 29
1414.07 30
1414.15 32
1414.24 33
1414.32 36
1414.41 38
1414.50 39
1414.58 41
1414.67 42
1414.76 42
1414.84 43
1414.93 43
1415.01 42
1415.10 41
1415.19 39
1415.27 38
1415.36 36
1415.45 35
1415.53 36
1415.62 37
1415.70 38
1415.79 40
1415.88 42
1415.96 43
1416.05 43
1416.14 41
1416.22 39
1416.31 36
1416.40 34
1416.48 31
1416.57 29
1416.65 28
1416.74 28
1416.83 28
1416.91 29
1417.00 30
1417.09 31
1417.17 30
1417.26 29
1417.34 26
1417.43 23
1417.52 20
1417.60 16
1417.69 12
1417.78 8
1417.86 5
1417.95 3
1418.04 1
1418.12 1
1418.21 2
1418.29 4
1418.38 6
1418.47 7
1418.55 8
1418.64 9
1418.73 10
1418.81 11
1418.90 14
1418.98 19
1419.07 24
1419.16 30
1419.24 36
1419.33 40
1419.42 42
1419.50 43
1419.59 42
1419.68 42
1419.76 42
1419.85 42
1419.94 42
1420.02 42
1420.11 41
1420.19 40
1420.28 38
1420.37 35
1420.45 33
1420.54 32
1420.63 32
1420.71 32
1420.80 33
1420.89 35
1420.97 35
1421.06 35
1421.14 34
1421.23 33
1421.32 31
1421.40 29
1421.49 28
1421.58 29
1421.66 31
1421.75 34
1421.84 39
1421.92 45
1422.01 51
1422.10 57
1422.18 61
1422.27 65
1422.36 66
1422.44 66
1422.53 64
1422.61 61
1422.70 58
1422.79 53
1422.87 48
1422.96 43
1423.05 38
1423.13 33
1423.22 28
1423.31 24
1423.39 21
1423.48 19
1423.57 18
1423.65 18
1423.74 18
1423.83 19
1423.91 19
1424.00 19
1424.09 19
1424.17 19
1424.26 18
1424.34 16
1424.43 14
1424.52 12
1424.60 8
1424.69 4
1424.78 0
1424.86 0
1424.95 0
1425.04 0
1425.12 0
1425.21 0
1425.30 0
1425.38 0
1425.47 3
1425.56 6
1425.64 9
1425.73 10
1425.82 10
1425.90 9
1425.99 8
1426.08 8
1426.16 9
1426.25 10
1426.34 11
1426.42 13
1426.51 14
1426.60 14
1426.68 13
1426.77 12
1426.86 11
1426.94 11
1427.03 12
1427.12 14
1427.20 17
1427.29 21
1427.38 24
1427.46 27
1427.55 30
1427.63 32
1427.72 33
1427.81 34
1427.89 33
1427.98 31
1428.07 29
1428.15 26
1428.24 22
1428.33 18
1428.41 15
1428.50 13
1428.59 12
1428.67 13
1428.76 15
1428.85 18
1428.93 22
1429.02 26
1429.11 31
1429.19 35
1429.28 38
1429.37 40
1429.45 43
1429.54 45
1429.63 48
1429.71 52
1429.80 57
1429.89 61
1429.97 65
1430.06 68
1430.15 70
1430.23 69
1430.32 67
1430.41 64
1430.50 62
1430.58 61
1430.67 62
1430.76 66
1430.84 71
1430.93 77
1431.02 83
1431.10 87
1431.19 89
1431.28 88
1431.36 84
1431.45 79
1431.54 72
1431.62 65
1431.71 59
1431.80 54
1431.88 50
1431.97 49
1432.06 49
1432.14 51
1432.23 55
1432.32 59
1432.40 63
1432.49 68
1432.58 72
1432.66 76
1432.75 80
1432.84 85
1432.92 90
1433.01 95
1433.10 101
1433.18 107
1433.27 113
1433.36 118
1433.45 123
1433.53 126
1433.62 129
1433.71 131
1433.79 134
1433.88 137
1433.97 139
1434.05 141
1434.14 141
1434.23 139
1434.31 135
1434.40 129
1434.49 123
1434.57 118
1434.66 114
1434.75 114
1434.83 115
1434.92 117
1435.01 120
1435.09 121
1435.18 120
1435.27 118
1435.36 113
1435.44 107
1435.53 101
1435.62 95
1435.70 91
1435.79 86
1435.88 83
1435.96 79
1436.05 75
1436.14 70
1436.22 66
1436.31 61
1436.40 57
1436.48 54
1436.57 53
1436.66 53
1436.75 55
1436.83 58
1436.92 61
1437.01 65
1437.09 68
1437.18 71
1437.27 73
1437.35 74
1437.44 75
1437.53 76
1437.61 76
1437.70 76
1437.79 76
1437.88 75
1437.96 73
1438.05 71
1438.14 69
1438.22 68
1438.31 68
1438.40 69
1438.48 71
1438.57 73
1438.66 75
1438.75 75
1438.83 75
1438.92 72
1439.01 69
1439.09 65
1439.18 60
1439.27 56
1439.35 50
1439.44 45
1439.53 39
1439.61 34
1439.70 28
1439.79 24
1439.88 21
1439.96 18
1440.05 16
1440.14 16
1440.22 15
1440.31 15
1440.40 16
1440.48 16
1440.57 17
1440.66 17
1440.75 18
1440.83 18
1440.92 18
1441.01 16
1441.09 14
1441.18 11
1441.27 7
1441.36 4
1441.44 1
1441.53 0
1441.62 1
1441.70 4
1441.79 8
1441.88 13
1441.96 17
1442.05 21
1442.14 23
1442.23 25
1442.31 27
1442.40 29
1442.49 31
1442.57 33
1442.66 36
1442.75 37
1442.84 38
1442.92 37
1443.01 35
1443.10 33
1443.18 30
1443.27 27
1443.36 24
1443.45 22
1443.53 20
1443.62 18
1443.71 18
1443.79 19
1443.88 22
1443.97 25
1444.05 30
1444.14 35
1444.23 39
1444.32 42
1444.40 43
1444.49 42
1444.58 41
1444.66 38
1444.75 36
1444.84 34
1444.93 32
1445.01 30
1445.10 28
1445.19 26
1445.28 23
1445.36 20
1445.45 16
1445.54 12
1445.62 9
1445.71 7
1445.80 7
1445.89 7
1445.97 8
1446.06 10
1446.15 12
1446.23 13
1446.32 15
1446.41 16
1446.50 18
1446.58 20
1446.67 23
1446.76 26
1446.84 29
1446.93 32
1447.02 34
1447.11 35
1447.19 35
1447.28 35
1447.37 36
1447.45 38
1447.54 40
1447.63 43
1447.72 47
1447.80 51
1447.89 54
1447.98 56
1448.07 56
1448.15 54
1448.24 52
1448.33 47
1448.41 42
1448.50 37
1448.59 31
1448.68 27
1448.76 23
1448.85 23
1448.94 24
1449.03 28
1449.11 34
1449.20 39
1449.29 44
1449.37 48
1449.46 50
1449.55 51
1449.64 52
1449.72 53
1449.81 55
1449.90 58
1449.99 62
1450.07 65
1450.16 67
1450.25 66
1450.33 63
1450.42 58
1450.51 51
1450.60 45
1450.68 40
1450.77 37
1450.86 36
1450.95 37
1451.03 39
1451.12 40
1451.21 40
1451.30 37
1451.38 34
1451.47 29
1451.56 26
1451.65 24
1451.73 24
1451.82 28
1451.91 36
1451.99 45
1452.08 57
1452.17 70
1452.26 83
1452.34 95
1452.43 105
1452.52 113
1452.61 117
1452.69 119
1452.78 117
1452.87 113
1452.96 107
1453.04 100
1453.13 92
1453.22 85
1453.31 80
1453.39 76
1453.48 73
1453.57 71
1453.65 69
1453.74 67
1453.83 64
1453.92 60
1454.00 56
1454.09 51
1454.18 46
1454.27 42
1454.35 39
1454.44 36
1454.53 33
1454.62 32
1454.70 31
1454.79 30
1454.88 30
1454.97 30
1455.05 29
1455.14 27
1455.23 23
1455.32 18
1455.40 12
1455.49 6
1455.58 0
1455.67 0
1455.75 0
1455.84 0
1455.93 0
1456.02 0
1456.10 2
1456.19 9
1456.28 16
1456.37 23
1456.45 29
1456.54 32
1456.63 35
1456.72 36
1456.80 36
1456.89 37
1456.98 37
1457.07 36
1457.15 36
1457.24 35
1457.33 35
1457.42 34
1457.50 34
1457.59 34
1457.68 34
1457.77 35
1457.85 36
1457.94 37
1458.03 37
1458.12 39
1458.20 40
1458.29 42
1458.38 45
1458.47 46
1458.55 47
1458.64 48
1458.73 47
1458.82 45
1458.90 42
1458.99 39
1459.08 37
1459.17 35
1459.25 34
1459.34 33
1459.43 31
1459.52 30
1459.61 27
1459.69 23
1459.78 19
1459.87 15
1459.96 10
1460.04 6
1460.13 3
1460.22 1
1460.31 0
1460.39 1
1460.48 2
1460.57 4
1460.66 7
1460.74 10
1460.83 13
1460.92 15
1461.01 17
1461.09 19
1461.18 20
1461.27 21
1461.36 22
1461.45 23
1461.53 24
1461.62 25
1461.71 26
1461.80 27
1461.88 28
1461.97 28
1462.06 27
1462.15 25
1462.23 22
1462.32 19
1462.41 16
1462.50 14
1462.59 13
1462.67 13
1462.76 15
1462.85 18
1462.94 21
1463.02 24
1463.11 27
1463.20 29
1463.29 32
1463.37 34
1463.46 36
1463.55 38
1463.64 40
1463.73 41
1463.81 41
1463.90 39
1463.99 36
1464.08 32
1464.16 27
1464.25 22
1464.34 16
1464.43 9
1464.51 3
1464.60 0
1464.69 0
1464.78 0
1464.87 0
1464.95 0
1465.04 0
1465.13 0
1465.22 0
1465.30 7
1465.39 17
1465.48 26
1465.57 34
1465.66 39
1465.74 43
1465.83 45
1465.92 47
1466.01 49
1466.09 51
1466.18 53
1466.27 56
1466.36 58
1466.45 59
1466.53 59
1466.62 58
1466.71 56
1466.80 55
1466.88 54
1466.97 54
1467.06 54
1467.15 54
1467.24 55
1467.32 54
1467.41 54
1467.50 52
1467.59 51
1467.68 49
1467.76 47
1467.85 44
1467.94 42
1468.03 39
1468.11 36
1468.20 33
1468.29 29
1468.38 27
1468.47 26
1468.55 26
1468.64 28
1468.73 30
1468.82 33
1468.91 35
1468.99 36
1469.08 35
1469.17 33
1469.26 30
1469.34 27
1469.43 24
1469.52 22
1469.61 22
1469.70 24
1469.78 28
1469.87 33
1469.96 38
1470.05 43
1470.14 47
1470.22 48
1470.31 47
1470.40 44
1470.49 39
1470.58 33
1470.66 26
1470.75 21
1470.84 17
1470.93 16
1471.01 18
1471.10 23
1471.19 30
1471.28 38
1471.37 46
1471.45 52
1471.54 55
1471.63 56
1471.72 53
1471.81 49
1471.89 43
1471.98 38
1472.07 34
1472.16 31
1472.25 30
1472.33 30
1472.42 31
1472.51 33
1472.60 35
1472.69 38
1472.77 40
1472.86 41
1472.95 41
1473.04 39
1473.13 37
1473.21 33
1473.30 30
1473.39 28
1473.48 28
1473.57 29
1473.65 33
1473.74 39
1473.83 45
1473.92 53
1474.01 59
1474.09 64
1474.18 65
1474.27 64
1474.36 59
1474.45 51
1474.53 41
1474.62 32
1474.71 24
1474.80 18
1474.89 16
1474.97 15
1475.06 16
1475.15 17
1475.24 17
1475.33 16
1475.41 13
1475.50 9
1475.59 6
1475.68 2
1475.77 0
1475.86 0
1475.94 0
1476.03 0
1476.12 0
1476.21 0
1476.30 0
1476.38 0
1476.47 0
1476.56 0
1476.65 5
1476.74 13
1476.82 22
1476.91 33
1477.00 42
1477.09 50
1477.18 56
1477.26 60
1477.35 61
1477.44 60
1477.53 58
1477.62 54
1477.71 51
1477.79 47
1477.88 44
1477.97 41
1478.06 39
1478.15 37
1478.23 35
1478.32 34
1478.41 33
1478.50 32
1478.59 32
1478.68 31
1478.76 31
1478.85 30
1478.94 29
1479.03 28
1479.12 26
1479.20 23
1479.29 21
1479.38 20
1479.47 19
1479.56 19
1479.65 20
1479.73 22
1479.82 26
1479.91 30
1480.00 36
1480.09 41
1480.17 47
1480.26 53
1480.35 59
1480.44 63
1480.53 67
1480.62 68
1480.70 69
1480.79 68
1480.88 66
1480.97 63
1481.06 60
1481.14 57
1481.23 56
1481.32 55
1481.41 55
1481.50 56
1481.59 58
1481.67 60
1481.76 63
1481.85 65
1481.94 68
1482.03 70
1482.12 71
1482.20 72
1482.29 71
1482.38 69
1482.47 66
1482.56 62
1482.65 58
1482.73 54
1482.82 51
1482.91 49
1483.00 47
1483.09 45
1483.18 44
1483.26 43
1483.35 42
1483.44 42
1483.53 42
1483.62 44
1483.70 46
1483.79 48
1483.88 49
1483.97 49
1484.06 47
1484.15 42
1484.23 36
1484.32 29
1484.41 22
1484.50 16
1484.59 12
1484.68 11
1484.76 12
1484.85 16
1484.94 22
1485.03 30
1485.12 39
1485.21 48
1485.30 57
1485.38 64
1485.47 69
1485.56 71
1485.65 70
1485.74 67
1485.83 61
1485.91 55
1486.00 50
1486.09 46
1486.18 43
1486.27 41
1486.36 40
1486.44 41
1486.53 41
1486.62 42
1486.71 43
1486.80 45
1486.89 47
1486.97 49
1487.06 51
1487.15 52
1487.24 53
1487.33 53
1487.42 50
1487.50 47
1487.59 44
1487.68 41
1487.77 39
1487.86 40
1487.95 43
1488.04 46
1488.12 51
1488.21 55
1488.30 59
1488.39 60
1488.48 61
1488.57 60
1488.65 59
1488.74 58
1488.83 57
1488.92 56
1489.01 57
1489.10 57
1489.19 59
1489.27 62
1489.36 65
1489.45 69
1489.54 74
1489.63 77
1489.72 80
1489.80 80
1489.89 77
1489.98 72
1490.07 65
1490.16 57
1490.25 48
1490.34 41
1490.42 35
1490.51 31
1490.60 29
1490.69 28
1490.78 27
1490.87 26
1490.96 24
1491.04 22
1491.13 21
1491.22 21
1491.31 23
1491.40 28
1491.49 34
1491.58 40
1491.66 47
1491.75 51
1491.84 54
1491.93 56
1492.02 56
1492.11 55
1492.20 54
1492.28 53
1492.37 53
1492.46 53
1492.55 52
1492.64 51
1492.73 50
1492.82 48
1492.90 46
1492.99 44
1493.08 44
1493.17 44
1493.26 45
1493.35 48
1493.44 50
1493.52 53
1493.61 55
1493.70 57
1493.79 58
1493.88 59
1493.97 58
1494.06 57
1494.14 55
1494.23 52
1494.32 49
1494.41 47
1494.50 46
1494.59 47
1494.68 49
1494.76 53
1494.85 57
1494.94 61
1495.03 63
1495.12 64
1495.21 64
1495.30 64
1495.39 64
1495.47 65
1495.56 67
1495.65 70
1495.74 72
1495.83 75
1495.92 76
1496.01 77
1496.09 75
1496.18 72
1496.27 68
1496.36 62
1496.45 55
1496.54 47
1496.63 39
1496.72 31
1496.80 24
1496.89 18
1496.98 15
1497.07 15
1497.16 19
1497.25 24
1497.34 32
1497.43 40
1497.51 49
1497.60 56
1497.69 62
1497.78 65
1497.87 68
1497.96 68
1498.05 68
1498.14 66
1498.22 63
1498.31 60
1498.40 57
1498.49 54
1498.58 53
1498.67 53
1498.76 55
1498.85 57
1498.93 59
1499.02 61
1499.11 61
1499.20 60
1499.29 57
1499.38 53
1499.47 49
1499.56 45
1499.64 41
1499.73 38
1499.82 35
1499.91 34
1500.00 33
1500.09 33
1500.18 33
1500.27 34
1500.35 35
1500.44 36
1500.53 38
1500.62 40
1500.71 41
1500.80 42
1500.89 42
1500.98 41
1501.07 39
1501.15 37
1501.24 35
1501.33 32
1501.42 31
1501.51 30
1501.60 30
1501.69 31
1501.78 32
1501.86 34
1501.95 37
1502.04 41
1502.13 47
1502.22 55
1502.31 63
1502.40 72
1502.49 81
1502.58 89
1502.66 94
1502.75 97
1502.84 96
1502.93 93
1503.02 87
1503.11 80
1503.20 72
1503.29 66
1503.38 63
1503.46 62
1503.55 64
1503.64 69
1503.73 76
1503.82 83
1503.91 89
1504.00 92
1504.09 94
1504.18 92
1504.26 89
1504.35 85
1504.44 82
1504.53 79
1504.62 79
1504.71 80
1504.80 82
1504.89 86
1504.98 89
1505.07 92
1505.15 94
1505.24 95
1505.33 94
1505.42 91
1505.51 86
1505.60 79
1505.69 72
1505.78 64
1505.87 56
1505.95 50
1506.04 46
1506.13 46
1506.22 48
1506.31 52
1506.40 58
1506.49 65
1506.58 72
1506.67 79
1506.76 84
1506.84 87
1506.93 88
1507.02 87
1507.11 84
1507.20 80
1507.29 74
1507.38 67
1507.47 61
1507.56 55
1507.65 50
1507.73 46
1507.82 44
1507.91 43
1508.00 44
1508.09 47
1508.18 51
1508.27 57
1508.36 62
1508.45 67
1508.54 71
1508.63 72
1508.71 72
1508.80 71
1508.89 68
1508.98 65
1509.07 62
1509.16 60
1509.25 58
1509.34 58
1509.43 59
1509.52 59
1509.61 60
1509.69 60
1509.78 60
1509.87 60
1509.96 60
1510.05 61
1510.14 62
1510.23 62
1510.32 63
1510.41 62
1510.50 59
1510.59 56
1510.67 52
1510.76 48
1510.85 45
1510.94 43
1511.03 42
1511.12 42
1511.21 42
1511.30 42
1511.39 42
1511.48 41
1511.57 40
1511.65 38
1511.74 36
1511.83 34
1511.92 32
1512.01 30
1512.10 29
1512.19 27
1512.28 25
1512.37 24
1512.46 23
1512.55 24
1512.64 26
1512.72 31
1512.81 37
1512.90 45
1512.99 53
1513.08 59
1513.17 64
1513.26 67
1513.35 67
1513.44 65
1513.53 63
1513.62 61
1513.71 60
1513.79 60
1513.88 62
1513.97 63
1514.06 64
1514.15 64
1514.24 63
1514.33 61
1514.42 60
1514.51 58
1514.60 57
1514.69 57
1514.78 57
1514.87 56
1514.95 53
1515.04 49
1515.13 43
1515.22 35
1515.31 28
1515.40 23
1515.49 19
1515.58 18
1515.67 19
1515.76 23
1515.85 27
1515.94 33
1516.03 38
1516.12 43
1516.20 47
1516.29 50
1516.38 51
1516.47 52
1516.56 51
1516.65 50
1516.74 49
1516.83 48
1516.92 49
1517.01 51
1517.10 54
1517.19 59
1517.28 63
1517.37 67
1517.45 68
1517.54 67
1517.63 63
1517.72 57
1517.81 50
1517.90 44
1517.99 39
1518.08 36
1518.17 36
1518.26 37
1518.35 41
1518.44 45
1518.53 48
1518.62 51
1518.71 52
1518.79 52
1518.88 50
1518.97 47
1519.06 43
1519.15 39
1519.24 34
1519.33 29
1519.42 24
1519.51 19
1519.60 13
1519.69 7
1519.78 2
1519.87 0
1519.96 0
1520.05 0
1520.14 0
1520.22 0
1520.31 0
1520.40 0
1520.49 0
1520.58 2
1520.67 7
1520.76 14
1520.85 21
1520.94 29
1521.03 35
1521.12 39
1521.21 41
1521.30 41
1521.39 38
1521.48 36
1521.57 33
1521.66 33
1521.74 34
1521.83 37
1521.92 42
1522.01 47
1522.10 52
1522.19 57
1522.28 61
1522.37 63
1522.46 64
1522.55 64
1522.64 63
1522.73 60
1522.82 56
1522.91 51
1523.00 47
1523.09 43
1523.18 39
1523.27 37
1523.35 36
1523.44 37
1523.53 38
1523.62 39
1523.71 40
1523.80 40
1523.89 39
1523.98 38
1524.07 37
1524.16 36
1524.25 36
1524.34 36
1524.43 37
1524.52 38
1524.61 38
1524.70 38
1524.79 36
1524.88 33
1524.97 30
1525.06 28
1525.15 26
1525.23 27
1525.32 29
1525.41 32
1525.50 36
1525.59 39
1525.68 40
1525.77 40
1525.86 38
1525.95 35
1526.04 32
1526.13 29
1526.22 25
1526.31 22
1526.40 20
1526.49 19
1526.58 19
1526.67 20
1526.76 23
1526.85 28
1526.94 33
1527.03 40
1527.12 46
1527.21 51
1527.29 55
1527.38 56
1527.47 55
1527.56 52
1527.65 49
1527.74 46
1527.83 44
1527.92 44
1528.01 46
1528.10 47
1528.19 49
1528.28 50
1528.37 49
1528.46 48
1528.55 47
1528.64 46
1528.73 47
1528.82 49
1528.91 52
1529.00 55
1529.09 57
1529.18 59
1529.27 60
1529.36 61
1529.45 62
1529.54 64
1529.63 67
1529.72 72
1529.80 78
1529.89 84
1529.98 90
1530.07 96
1530.16 100
1530.25 103
1530.34 105
1530.43 107
1530.52 107
1530.61 107
1530.70 105
1530.79 102
1530.88 98
1530.97 93
1531.06 87
1531.15 80
1531.24 74
1531.33 69
1531.42 65
1531.51 63
1531.60 63
1531.69 64
1531.78 66
1531.87 69
1531.96 72
1532.05 75
1532.14 78
1532.23 81
1532.32 84
1532.41 86
1532.50 88
1532.59 87
1532.68 85
1532.77 81
1532.86 76
1532.95 68
1533.03 60
1533.12 52
1533.21 44
1533.30 37
1533.39 31
1533.48 27
1533.57 24
1533.66 22
1533.75 21
1533.84 21
1533.93 20
1534.02 20
1534.11 20
1534.20 21
1534.29 22
1534.38 24
1534.47 26
1534.56 29
1534.65 31
1534.74 33
1534.83 35
1534.92 37
1535.01 39
1535.10 39
1535.19 40
1535.28 39
1535.37 38
1535.46 37
1535.55 35
1535.64 34
1535.73 34
1535.82 34
1535.91 36
1536.00 38
1536.09 42
1536.18 46
1536.27 50
1536.36 53
1536.45 55
1536.54 56
1536.63 55
1536.72 53
1536.81 51
1536.90 50
1536.99 51
1537.08 53
1537.17 56
1537.26 60
1537.35 64
1537.44 68
1537.53 70
1537.62 71
1537.71 70
1537.80 67
1537.89 63
1537.98 59
1538.07 55
1538.16 52
1538.25 50
1538.34 51
1538.43 53
1538.52 55
1538.61 59
1538.70 62
1538.79 65
1538.88 67
1538.97 69
1539.06 70
1539.15 71
1539.24 72
1539.33 72
1539.42 72
1539.51 71
1539.60 69
1539.69 66
1539.78 63
1539.87 60
1539.95 58
1540.04 55
1540.13 54
1540.22 52
1540.31 51
1540.40 51
1540.49 51
1540.58 51
1540.67 53
1540.76 56
1540.85 61
1540.94 65
1541.03 70
1541.12 73
1541.21 73
1541.30 71
1541.39 65
1541.48 57
1541.57 49
1541.66 41
1541.75 34
1541.85 28
1541.94 24
1542.03 21
1542.12 18
1542.21 16
1542.30 13
1542.39 9
1542.48 6
1542.57 3
1542.66 1
1542.75 0
1542.84 0
1542.93 0
1543.02 0
1543.11 0
1543.20 0
1543.29 0
1543.38 0
1543.47 1
1543.56 7
1543.65 13
1543.74 19
1543.83 25
1543.92 30
1544.01 35
1544.10 38
1544.19 40
1544.28 42
1544.37 43
1544.46 43
1544.55 43
1544.64 42
1544.73 40
1544.82 37
1544.91 35
1545.00 32
1545.09 31
1545.18 31
1545.27 32
1545.36 34
1545.45 36
1545.54 37
1545.63 37
1545.72 36
1545.81 35
1545.90 32
1545.99 29
1546.08 26
1546.17 23
1546.26 20
1546.35 18
1546.44 18
1546.53 18
1546.62 21
1546.71 25
1546.80 30
1546.89 36
1546.98 41
1547.07 45
1547.16 48
1547.25 48
1547.34 47
1547.43 44
1547.52 39
1547.61 34
1547.70 28
1547.79 22
1547.88 16
1547.97 10
1548.06 5
1548.15 1
1548.24 0
1548.33 0
1548.42 0
1548.51 0
1548.60 0
1548.69 2
1548.78 6
1548.88 9
1548.97 12
1549.06 14
1549.15 15
1549.24 17
1549.33 18
1549.42 21
1549.51 24
1549.60 27
1549.69 30
1549.78 32
1549.87 34
1549.96 34
1550.05 33
1550.14 32
1550.23 30
1550.32 27
1550.41 23
1550.50 19
1550.59 15
1550.68 12
1550.77 9
1550.86 7
1550.95 7
1551.04 7
1551.13 8
1551.22 8
1551.31 7
1551.40 4
1551.49 0
1551.58 0
1551.67 0
1551.76 0
1551.85 0
1551.94 0
1552.04 5
1552.13 14
1552.22 22
1552.31 29
1552.40 34
1552.49 37
1552.58 37
1552.67 37
1552.76 36
1552.85 35
1552.94 34
1553.03 34
1553.12 34
1553.21 35
1553.30 35
1553.39 36
1553.48 37
1553.57 38
1553.66 40
1553.75 42
1553.84 45
1553.93 49
1554.02 53
1554.11 58
1554.20 63
1554.29 66
1554.38 69
1554.47 70
1554.57 69
1554.66 68
1554.75 67
1554.84 66
1554.93 67
1555.02 69
1555.11 73
1555.20 78
1555.29 82
1555.38 86
1555.47 88
1555.56 90
1555.65 90
1555.74 90
1555.83 90
1555.92 89
1556.01 88
1556.10 86
1556.19 84
1556.28 80
1556.37 76
1556.46 71
1556.55 65
1556.65 59
1556.74 52
1556.83 45
1556.92 39
1557.01 34
1557.10 31
1557.19 29
1557.28 30
1557.37 33
1557.46 37
1557.55 41
1557.64 44
1557.73 45
1557.82 45
1557.91 42
1558.00 38
1558.09 33
1558.18 29
1558.27 25
1558.36 24
1558.45 24
1558.55 26
1558.64 29
1558.73 33
1558.82 37
1558.91 42
1559.00 46
1559.09 49
1559.18 52
1559.27 54
1559.36 56
1559.45 58
1559.54 59
1559.63 60
1559.72 60
1559.81 60
1559.90 60
1559.99 58
1560.08 56
1560.17 54
1560.27 51
1560.36 48
1560.45 45
1560.54 43
1560.63 41
1560.72 40
1560.81 40
1560.90 41
1560.99 43
1561.08 47
1561.17 51
1561.26 55
1561.35 59
1561.44 62
1561.53 64
1561.62 64
1561.71 61
1561.81 57
1561.90 50
1561.99 43
1562.08 36
1562.17 31
1562.26 29
1562.35 30
1562.44 36
1562.53 44
1562.62 56
1562.71 69
1562.80 82
1562.89 92
1562.98 100
1563.07 105
1563.16 107
1563.26 107
1563.35 107
1563.44 108
1563.53 110
1563.62 114
1563.71 119
1563.80 122
1563.89 122
1563.98 118
1564.07 111
1564.16 102
1564.25 93
1564.34 85
1564.43 78
1564.52 73
1564.62 69
1564.71 66
1564.80 63
1564.89 59
1564.98 54
1565.07 50
1565.16 45
1565.25 41
1565.34 39
1565.43 38
1565.52 40
1565.61 42
1565.70 45
1565.79 49
1565.89 52
1565.98 54
1566.07 55
1566.16 55
1566.25 55
1566.34 54
1566.43 54
1566.52 55
1566.61 57
1566.70 59
1566.79 62
1566.88 65
1566.97 69
1567.07 72
1567.16 75
1567.25 76
1567.34 77
1567.43 76
1567.52 75
1567.61 73
1567.70 70
1567.79 67
1567.88 63
1567.97 59
1568.06 53
1568.15 47
1568.25 42
1568.34 37
1568.43 35
1568.52 35
1568.61 38
1568.70 43
1568.79 48
1568.88 54
1568.97 60
1569.06 64
1569.15 66
1569.24 66
1569.34 65
1569.43 62
1569.52 59
1569.61 55
1569.70 51
1569.79 48
1569.88 46
1569.97 45
1570.06 44
1570.15 42
1570.24 39
1570.33 36
1570.43 32
1570.52 29
1570.61 26
1570.70 24
1570.79 23
1570.88 22
1570.97 21
1571.06 20
1571.15 19
1571.24 17
1571.33 16
1571.42 16
1571.52 18
1571.61 20
1571.70 24
1571.79 27
1571.88 29
1571.97 31
1572.06 31
1572.15 31
1572.24 31
1572.33 30
1572.42 28
1572.52 27
1572.61 25
1572.70 24
1572.79 24
1572.88 25
1572.97 26
1573.06 28
1573.15 29
1573.24 29
1573.33 28
1573.43 25
1573.52 22
1573.61 18
1573.70 16
1573.79 16
1573.88 16
1573.97 18
1574.06 19
1574.15 20
1574.24 20
1574.33 20
1574.43 20
1574.52 21
1574.61 22
1574.70 23
1574.79 24
1574.88 25
1574.97 25
1575.06 23
1575.15 20
1575.24 17
1575.34 15
1575.43 15
1575.52 16
1575.61 19
1575.70 24
1575.79 29
1575.88 34
1575.97 38
1576.06 42
1576.15 46
1576.25 51
1576.34 55
1576.43 60
1576.52 64
1576.61 69
1576.70 74
1576.79 78
1576.88 82
1576.97 86
1577.06 90
1577.16 95
1577.25 100
1577.34 105
1577.43 110
1577.52 116
1577.61 120
1577.70 122
1577.79 122
1577.88 120
1577.98 117
1578.07 113
1578.16 109
1578.25 106
1578.34 104
1578.43 104
1578.52 103
1578.61 102
1578.70 101
1578.80 99
1578.89 97
1578.98 94
1579.07 92
1579.16 91
1579.25 90
1579.34 88
1579.43 86
1579.52 81
1579.62 75
1579.71 67
1579.80 57
1579.89 47
1579.98 38
1580.07 32
1580.16 29
1580.25 29
1580.34 34
1580.44 40
1580.53 48
1580.62 55
1580.71 61
1580.80 65
1580.89 67
1580.98 67
1581.07 66
1581.16 64
1581.26 62
1581.35 61
1581.44 60
1581.53 59
1581.62 58
1581.71 58
1581.80 58
1581.89 60
1581.99 62
1582.08 65
1582.17 68
1582.26 71
1582.35 73
1582.44 74
1582.53 74
1582.62 73
1582.72 72
1582.81 71
1582.90 70
1582.99 68
1583.08 67
1583.17 66
1583.26 65
1583.35 64
1583.44 63
1583.54 63
1583.63 63
1583.72 63
1583.81 64
1583.90 64
1583.99 63
1584.08 63
1584.17 62
1584.27 61
1584.36 60
1584.45 60
1584.54 60
1584.63 61
1584.72 62
1584.81 64
1584.91 65
1585.00 66
1585.09 66
1585.18 65
1585.27 61
1585.36 55
1585.45 47
1585.54 37
1585.64 27
1585.73 16
1585.82 7
1585.91 0
1586.00 0
1586.09 0
1586.18 0
1586.27 3
1586.37 10
1586.46 19
1586.55 28
1586.64 36
1586.73 43
1586.82 49
1586.91 52
1587.01 53
1587.10 52
1587.19 49
1587.28 47
1587.37 45
1587.46 44
1587.55 44
1587.64 46
1587.74 49
1587.83 53
1587.92 55
1588.01 56
1588.10 55
1588.19 52
1588.28 48
1588.38 43
1588.47 38
1588.56 34
1588.65 33
1588.74 33
1588.83 35
1588.92 38
1589.02 42
1589.11 46
1589.20 49
1589.29 52
1589.38 53
1589.47 52
1589.56 50
1589.66 47
1589.75 43
1589.84 39
1589.93 35
1590.02 32
1590.11 29
1590.20 27
1590.29 25
1590.39 23
1590.48 20
1590.57 16
1590.66 12
1590.75 7
1590.84 3
1590.94 0
1591.03 0
1591.12 0
1591.21 0
1591.30 0
1591.39 0
1591.48 0
1591.58 0
1591.67 1
1591.76 1
1591.85 1
1591.94 1
1592.03 2
1592.12 3
1592.22 6
1592.31 11
1592.40 18
1592.49 25
1592.58 32
1592.67 38
1592.76 42
1592.86 45
1592.95 45
1593.04 44
1593.13 43
1593.22 43
1593.31 42
1593.41 43
1593.50 44
1593.59 45
1593.68 47
1593.77 49
1593.86 52
1593.95 54
1594.05 55
1594.14 56
1594.23 55
1594.32 53
1594.41 50
1594.50 47
1594.60 42
1594.69 37
1594.78 33
1594.87 29
1594.96 27
1595.05 25
1595.14 25
1595.24 25
1595.33 26
1595.42 25
1595.51 24
1595.60 22
1595.69 18
1595.79 13
1595.88 8
1595.97 5
1596.06 3
1596.15 5
1596.24 10
1596.34 17
1596.43 26
1596.52 35
1596.61 43
1596.70 50
1596.79 54
1596.88 57
1596.98 58
1597.07 59
1597.16 60
1597.25 62
1597.34 65
1597.43 67
1597.53 70
1597.62 71
1597.71 71
1597.80 69
1597.89 65
1597.98 59
1598.08 52
1598.17 43
1598.26 34
1598.35 26
1598.44 19
1598.53 14
1598.63 12
1598.72 11
1598.81 11
1598.90 12
1598.99 11
1599.08 11
1599.18 10
1599.27 10
1599.36 11
1599.45 14
1599.54 18
1599.63 23
1599.73 27
1599.82 29
1599.91 30
1600.00 29
1600.09 28
1600.18 28
1600.28 30
1600.37 34
1600.46 42
1600.55 52
1600.64 63
1600.74 73
1600.83 81
1600.92 86
1601.01 87
1601.10 84
1601.19 77
1601.29 68
1601.38 58
1601.47 48
1601.56 39
1601.65 31
1601.74 26
1601.84 23
1601.93 22
1602.02 23
1602.11 26
1602.20 29
1602.30 33
1602.39 36
1602.48 40
1602.57 43
1602.66 45
1602.75 48
1602.85 50
1602.94 53
1603.03 54
1603.12 55
1603.21 54
1603.30 52
1603.40 48
1603.49 44
1603.58 41
1603.67 38
1603.76 38
1603.86 40
1603.95 44
1604.04 48
1604.13 52
1604.22 54
1604.31 53
1604.41 49
1604.50 44
1604.59 38
1604.68 33
1604.77 29
1604.87 28
1604.96 28
1605.05 29
1605.14 30
1605.23 31
1605.33 31
1605.42 31
1605.51 32
1605.60 33
1605.69 36
1605.78 41
1605.88 46
1605.97 53
1606.06 61
1606.15 70
1606.24 78
1606.34 85
1606.43 90
1606.52 93
1606.61 94
1606.70 92
1606.80 88
1606.89 83
1606.98 78
1607.07 74
1607.16 70
1607.25 66
1607.35 62
1607.44 59
1607.53 55
1607.62 52
1607.71 50
1607.81 49
1607.90 49
1607.99 50
1608.08 51
1608.17 52
1608.27 53
1608.36 53
1608.45 52
1608.54 51
1608.63 50
1608.73 49
1608.82 48
1608.91 47
1609.00 45
1609.09 43
1609.19 40
1609.28 38
1609.37 35
1609.46 33
1609.55 33
1609.65 34
1609.74 36
1609.83 39
1609.92 43
1610.01 46
1610.11 50
1610.20 54
1610.29 58
1610.38 62
1610.47 66
1610.57 71
1610.66 75
1610.75 78
1610.84 79
1610.93 80
1611.03 79
1611.12 77
1611.21 77
1611.30 77
1611.39 79
1611.49 82
1611.58 86
1611.67 90
1611.76 92
1611.85 92
1611.95 90
1612.04 86
1612.13 80
1612.22 73
1612.31 67
1612.41 61
1612.50 57
1612.59 54
1612.68 52
1612.77 50
1612.87 49
1612.96 48
1613.05 46
1613.14 44
1613.24 42
1613.33 40
1613.42 38
1613.51 36
1613.60 35
1613.70 34
1613.79 32
1613.88 31
1613.97 30
1614.06 30
1614.16 32
1614.25 36
1614.34 42
1614.43 48
1614.52 56
1614.62 63
1614.71 68
1614.80 72
1614.89 74
1614.99 75
1615.08 75
1615.17 75
1615.26 76
1615.35 79
1615.45 84
1615.54 90
1615.63 97
1615.72 104
1615.81 110
1615.91 115
1616.00 119
1616.09 120
1616.18 120
1616.28 118
1616.37 116
1616.46 114
1616.55 113
1616.64 111
1616.74 110
1616.83 108
1616.92 105
1617.01 100
1617.11 94
1617.20 87
1617.29 79
1617.38 71
1617.47 65
1617.57 59
1617.66 54
1617.75 52
1617.84 50
1617.94 49
1618.03 49
1618.12 49
1618.21 51
1618.30 52
1618.40 54
1618.49 54
1618.58 54
1618.67 52
1618.77 50
1618.86 46
1618.95 42
1619.04 39
1619.13 37
1619.23 35
1619.32 35
1619.41 36
1619.50 39
1619.60 43
1619.69 48
1619.78 53
1619.87 59
1619.96 63
1620.06 66
1620.15 68
1620.24 67
1620.33 65
1620.43 62
1620.52 59
1620.61 57
1620.70 56
1620.80 57
1620.89 58
1620.98 59
1621.07 60
1621.16 58
1621.26 54
1621.35 47
1621.44 39
1621.53 30
1621.63 20
1621.72 12
1621.81 6
1621.90 3
1622.00 2
1622.09 3
1622.18 6
1622.27 9
1622.36 13
1622.46 16
1622.55 17
1622.64 18
1622.73 17
1622.83 16
1622.92 15
1623.01 15
1623.10 17
1623.20 20
1623.29 23
1623.38 26
1623.47 27
1623.57 28
1623.66 26
1623.75 22
1623.84 18
1623.94 13
1624.03 8
1624.12 4
1624.21 2
1624.30 1
1624.40 2
1624.49 5
1624.58 9
1624.67 14
1624.77 19
1624.86 22
1624.95 24
1625.04 23
1625.14 22
1625.23 19
1625.32 18
1625.41 18
1625.51 20
1625.60 24
1625.69 31
1625.78 37
1625.88 43
1625.97 48
1626.06 50
1626.15 49
1626.25 46
1626.34 41
1626.43 35
1626.52 30
1626.62 25
1626.71 22
1626.80 21
1626.89 21
1626.99 23
1627.08 25
1627.17 27
1627.26 29
1627.36 31
1627.45 33
1627.54 35
1627.63 37
1627.73 40
1627.82 42
1627.91 45
1628.00 48
1628.10 50
1628.19 51
1628.28 51
1628.37 50
1628.47 48
1628.56 46
1628.65 43
1628.74 40
1628.84 38
1628.93 37
1629.02 37
1629.11 38
1629.21 39
1629.30 40
1629.39 42
1629.48 43
1629.58 43
1629.67 42
1629.76 41
1629.85 38
1629.95 34
1630.04 30
1630.13 26
1630.22 22
1630.32 19
1630.41 16
1630.50 15
1630.59 13
1630.69 12
1630.78 12
1630.87 12
1630.96 14
1631.06 15
1631.15 17
1631.24 18
1631.33 19
1631.43 20
1631.52 21
1631.61 22
1631.71 24
1631.80 27
1631.89 30
1631.98 32
1632.08 34
1632.17 34
1632.26 32
1632.35 30
1632.45 26
1632.54 23
1632.63 20
1632.72 17
1632.82 14
1632.91 13
1633.00 11
1633.09 11
1633.19 11
1633.28 14
1633.37 17
1633.47 23
1633.56 28
1633.65 34
1633.74 40
1633.84 44
1633.93 46
1634.02 47
1634.11 46
1634.21 43
1634.30 40
1634.39 37
1634.49 34
1634.58 31
1634.67 30
1634.76 29
1634.86 28
1634.95 27
1635.04 25
1635.13 22
1635.23 18
1635.32 13
1635.41 7
1635.50 1
1635.60 0
1635.69 0
1635.78 0
1635.88 0
1635.97 0
1636.06 0
1636.15 0
1636.25 0
1636.34 6
1636.43 11
1636.52 15
1636.62 17
1636.71 18
1636.80 18
1636.90 19
1636.99 21
1637.08 25
1637.17 31
1637.27 37
1637.36 43
1637.45 47
1637.55 48
1637.64 47
1637.73 45
1637.82 41
1637.92 37
1638.01 35
1638.10 34
1638.19 36
1638.29 39
1638.38 43
1638.47 46
1638.57 48
1638.66 48
1638.75 46
1638.84 43
1638.94 40
1639.03 38
1639.12 36
1639.22 35
1639.31 34
1639.40 34
1639.49 33
1639.59 32
1639.68 31
1639.77 30
1639.87 28
1639.96 26
1640.05 23
1640.14 20
1640.24 16
1640.33 13
1640.42 12
1640.52 12
1640.61 14
1640.70 18
1640.79 23
1640.89 28
1640.98 31
1641.07 33
1641.17 34
1641.26 32
1641.35 29
1641.44 25
1641.54 20
1641.63 15
1641.72 9
1641.82 5
1641.91 1
1642.00 0
1642.09 0
1642.19 0
1642.28 3
1642.37 6
1642.47 11
1642.56 15
1642.65 19
1642.75 21
1642.84 23
1642.93 24
1643.02 23
1643.12 21
1643.21 18
1643.30 16
1643.40 13
1643.49 12
1643.58 13
1643.67 15
1643.77 18
1643.86 22
1643.95 26
1644.05 29
1644.14 30
1644.23 31
1644.33 33
1644.42 36
1644.51 40
1644.60 46
1644.70 52
1644.79 58
1644.88 61
1644.98 62
1645.07 62
1645.16 59
1645.26 56
1645.35 52
1645.44 50
1645.53 48
1645.63 46
1645.72 46
1645.81 47
1645.91 49
1646.00 53
1646.09 57
1646.19 61
1646.28 66
1646.37 69
1646.46 71
1646.56 71
1646.65 70
1646.74 66
1646.84 60
1646.93 54
1647.02 47
1647.12 40
1647.21 34
1647.30 30
1647.39 27
1647.49 26
1647.58 25
1647.67 25
1647.77 25
1647.86 24
1647.95 23
1648.05 22
1648.14 22
1648.23 22
1648.33 24
1648.42 26
1648.51 29
1648.60 32
1648.70 35
1648.79 38
1648.88 40
1648.98 43
1649.07 46
1649.16 49
1649.26 52
1649.35 53
1649.44 53
1649.54 52
1649.63 51
1649.72 50
1649.82 50
1649.91 52
1650.00 56
1650.09 61
1650.19 68
1650.28 73
1650.37 77
1650.47 79
1650.56 80
1650.65 79
1650.75 78
1650.84 78
1650.93 79
1651.03 80
1651.12 83
1651.21 85
1651.31 87
1651.40 88
1651.49 88
1651.59 86
1651.68 84
1651.77 81
1651.86 77
1651.96 73
1652.05 68
1652.14 62
1652.24 57
1652.33 51
1652.42 47
1652.52 45
1652.61 45
1652.70 48
1652.80 52
1652.89 56
1652.98 60
1653.08 63
1653.17 64
1653.26 63
1653.36 61
1653.45 58
1653.54 55
1653.64 52
1653.73 50
1653.82 49
1653.92 48
1654.01 46
1654.10 45
1654.20 42
1654.29 40
1654.38 37
1654.47 35
1654.57 34
1654.66 33
1654.75 33
1654.85 35
1654.94 37
1655.03 40
1655.13 43
1655.22 45
1655.31 47
1655.41 47
1655.50 46
1655.59 45
1655.69 43
1655.78 42
1655.87 42
1655.97 43
1656.06 46
1656.15 50
1656.25 56
1656.34 61
1656.43 66
1656.53 71
1656.62 74
1656.71 76
1656.81 77
1656.90 77
1656.99 76
1657.09 73
1657.18 71
1657.27 69
1657.37 67
1657.46 66
1657.55 66
1657.65 68
1657.74 70
1657.83 74
1657.93 78
1658.02 82
1658.11 84
1658.21 85
1658.30 85
1658.39 84
1658.49 83
1658.58 82
1658.67 82
1658.77 82
1658.86 83
1658.95 83
1659.05 82
1659.14 79
1659.23 73
1659.33 67
1659.42 61
1659.51 56
1659.61 53
1659.70 52
1659.79 54
1659.89 58
1659.98 63
1660.08 69
1660.17 74
1660.26 80
1660.36 86
1660.45 91
1660.54 96
1660.64 100
1660.73 104
1660.82 107
1660.92 111
1661.01 115
1661.10 119
1661.20 123
1661.29 128
1661.38 132
1661.48 137
1661.57 140
1661.66 142
1661.76 143
1661.85 144
1661.94 144
1662.04 142
1662.13 140
1662.22 137
1662.32 134
1662.41 131
1662.50 128
1662.60 127
1662.69 125
1662.79 124
1662.88 123
1662.97 120
1663.07 116
1663.16 111
1663.25 105
1663.35 98
1663.44 91
1663.53 85
1663.63 79
1663.72 74
1663.81 70
1663.91 66
1664.00 64
1664.09 62
1664.19 61
1664.28 61
1664.38 62
1664.47 63
1664.56 64
1664.66 65
1664.75 66
1664.84 65
1664.94 65
1665.03 64
1665.12 62
1665.22 60
1665.31 58
1665.40 56
1665.50 55
1665.59 55
1665.68 57
1665.78 61
1665.87 66
1665.97 72
1666.06 78
1666.15 82
1666.25 85
1666.34 85
1666.43 83
1666.53 81
1666.62 78
1666.71 76
1666.81 75
1666.90 75
1667.00 76
1667.09 77
1667.18 78
1667.28 78
1667.37 76
1667.46 73
1667.56 68
1667.65 63
1667.74 56
1667.84 49
1667.93 41
1668.02 33
1668.12 25
1668.21 17
1668.31 9
1668.40 2
1668.49 0
1668.59 0
1668.68 0
1668.77 0
1668.87 0
1668.96 0
1669.06 0
1669.15 0
1669.24 2
1669.34 7
1669.43 11
1669.52 16
1669.62 21
1669.71 27
1669.80 32
1669.90 37
1669.99 42
1670.09 46
1670.18 49
1670.27 51
1670.37 52
1670.46 52
1670.55 50
1670.65 48
1670.74 46
1670.84 45
1670.93 44
1671.02 43
1671.12 43
1671.21 41
1671.30 39
1671.40 36
1671.49 32
1671.59 28
1671.68 24
1671.77 21
1671.87 20
1671.96 20
1672.05 21
1672.15 24
1672.24 27
1672.34 30
1672.43 34
1672.52 37
1672.62 40
1672.71 44
1672.80 49
1672.90 53
1672.99 59
1673.09 64
1673.18 70
1673.27 77
1673.37 84
1673.46 90
1673.55 95
1673.65 99
1673.74 101
1673.84 101
1673.93 99
1674.02 95
1674.12 91
1674.21 86
1674.30 83
1674.40 80
1674.49 80
1674.59 80
1674.68 81
1674.77 80
1674.87 79
1674.96 76
1675.06 72
1675.15 69
1675.24 65
1675.34 63
1675.43 62
1675.52 61
1675.62 60
1675.71 59
1675.81 58
1675.90 55
1675.99 52
1676.09 49
1676.18 47
1676.28 47
1676.37 48
1676.46 52
1676.56 57
1676.65 64
1676.74 71
1676.84 77
1676.93 82
1677.03 86
1677.12 87
1677.21 85
1677.31 82
1677.40 77
1677.50 72
1677.59 68
1677.68 64
1677.78 61
1677.87 60
1677.97 61
1678.06 63
1678.15 66
1678.25 70
1678.34 73
1678.44 75
1678.53 75
1678.62 73
1678.72 69
1678.81 65
1678.90 60
1679.00 57
1679.09 55
1679.19 54
1679.28 55
1679.37 58
1679.47 60
1679.56 62
1679.66 62
1679.75 61
1679.84 59
1679.94 55
1680.03 51
1680.13 47
1680.22 45
1680.31 45
1680.41 46
1680.50 51
1680.60 56
1680.69 63
1680.78 69
1680.88 75
1680.97 80
1681.07 84
1681.16 87
1681.25 88
1681.35 88
1681.44 86
1681.54 83
1681.63 78
1681.72 73
1681.82 69
1681.91 65
1682.01 64
1682.10 66
1682.19 69
1682.29 74
1682.38 79
1682.48 83
1682.57 85
1682.66 86
1682.76 86
1682.85 85
1682.95 85
1683.04 85
1683.13 86
1683.23 86
1683.32 85
1683.42 84
1683.51 82
1683.61 79
1683.70 76
1683.79 74
1683.89 74
1683.98 76
1684.08 81
1684.17 88
1684.26 95
1684.36 103
1684.45 110
1684.55 116
1684.64 122
1684.73 126
1684.83 131
1684.92 135
1685.02 140
1685.11 144
1685.20 148
1685.30 152
1685.39 154
1685.49 155
1685.58 154
1685.68 150
1685.77 145
1685.86 137
1685.96 128
1686.05 119
1686.15 110
1686.24 103
1686.33 97
1686.43 94
1686.52 93
1686.62 92
1686.71 92
1686.81 90
1686.90 87
1686.99 82
1687.09 77
1687.18 72
1687.28 69
1687.37 69
1687.46 73
1687.56 80
1687.65 89
1687.75 100
1687.84 110
1687.94 119
1688.03 126
1688.12 131
1688.22 134
1688.31 136
1688.41 137
1688.50 137
1688.60 135
1688.69 133
1688.78 130
1688.88 128
1688.97 128
1689.07 129
1689.16 131
1689.25 136
1689.35 140
1689.44 145
1689.54 147
1689.63 146
1689.73 142
1689.82 135
1689.91 125
1690.01 114
1690.10 103
1690.20 93
1690.29 86
1690.39 83
1690.48 83
1690.57 85
1690.67 88
1690.76 92
1690.86 94
1690.95 96
1691.05 98
1691.14 98
1691.23 98
1691.33 98
1691.42 97
1691.52 94
1691.61 92
1691.71 89
1691.80 88
1691.89 90
1691.99 94
1692.08 101
1692.18 108
1692.27 114
1692.37 118
1692.46 118
1692.55 114
1692.65 107
1692.74 98
1692.84 90
1692.93 83
1693.03 78
1693.12 76
1693.21 77
1693.31 82
1693.40 88
1693.50 96
1693.59 104
1693.69 112
1693.78 119
1693.88 123
1693.97 125
1694.06 126
1694.16 125
1694.25 124
1694.35 123
1694.44 122
1694.54 121
1694.63 120
1694.72 118
1694.82 114
1694.91 109
1695.01 102
1695.10 94
1695.20 85
1695.29 76
1695.39 68
1695.48 62
1695.57 59
1695.67 58
1695.76 59
1695.86 62
1695.95 66
1696.05 70
1696.14 73
1696.24 75
1696.33 75
1696.42 72
1696.52 68
1696.61 62
1696.71 57
1696.80 51
1696.90 47
1696.99 46
1697.08 48
1697.18 53
1697.27 60
1697.37 69
1697.46 77
1697.56 84
1697.65 89
1697.75 91
1697.84 91
1697.94 90
1698.03 89
1698.12 89
1698.22 89
1698.31 89
1698.41 90
1698.50 91
1698.60 91
1698.69 91
1698.79 90
1698.88 90
1698.97 90
1699.07 90
1699.16 91
1699.26 92
1699.35 92
1699.45 93
1699.54 93
1699.64 93
1699.73 93
1699.83 92
1699.92 91
1700.01 90
1700.11 90
1700.20 91
1700.30 93
1700.39 98
1700.49 104
1700.58 111
1700.68 119
1700.77 126
1700.87 133
1700.96 138
1701.05 142
1701.15 143
1701.24 143
1701.34 141
1701.43 136
1701.53 130
1701.62 124
1701.72 117
1701.81 110
1701.91 104
1702.00 100
1702.09 97
1702.19 94
1702.28 93
1702.38 92
1702.47 91
1702.57 90
1702.66 89
1702.76 88
1702.85 87
1702.95 87
1703.04 87
1703.14 87
1703.23 88
1703.32 89
1703.42 90
1703.51 91
1703.61 91
1703.70 91
1703.80 91
1703.89 90
1703.99 89
1704.08 88
1704.18 89
1704.27 91
1704.37 96
1704.46 102
1704.55 109
1704.65 117
1704.74 124
1704.84 129
1704.93 133
1705.03 134
1705.12 133
1705.22 131
1705.31 128
1705.41 124
1705.50 120
1705.60 116
1705.69 112
1705.79 108
1705.88 105
1705.98 103
1706.07 102
1706.16 101
1706.26 100
1706.35 100
1706.45 99
1706.54 98
1706.64 97
1706.73 95
1706.83 93
1706.92 89
1707.02 84
1707.11 78
1707.21 71
1707.30 64
1707.40 57
1707.49 51
1707.59 47
1707.68 45
1707.77 45
1707.87 47
1707.96 49
1708.06 53
1708.15 56
1708.25 61
1708.34 66
1708.44 72
1708.53 79
1708.63 86
1708.72 91
1708.82 94
1708.91 94
1709.01 91
1709.10 85
1709.20 78
1709.29 72
1709.39 67
1709.48 65
1709.58 66
1709.67 68
1709.77 72
1709.86 76
1709.95 78
1710.05 77
1710.14 75
1710.24 70
1710.33 65
1710.43 58
1710.52 52
1710.62 46
1710.71 41
1710.81 37
1710.90 35
1711.00 33
1711.09 33
1711.19 34
1711.28 37
1711.38 40
1711.47 44
1711.57 49
1711.66 52
1711.76 54
1711.85 54
1711.95 53
1712.04 50
1712.14 47
1712.23 44
1712.33 42
1712.42 43
1712.52 45
1712.61 49
1712.71 53
1712.80 58
1712.90 62
1712.99 66
1713.08 70
1713.18 74
1713.27 77
1713.37 81
1713.46 83
1713.56 85
1713.65 85
1713.75 84
1713.84 82
1713.94 79
1714.03 75
1714.13 73
1714.22 71
1714.32 72
1714.41 75
1714.51 79
1714.60 85
1714.70 91
1714.79 97
1714.89 102
1714.98 104
1715.08 105
1715.17 104
1715.27 103
1715.36 103
1715.46 103
1715.55 103
1715.65 102
1715.74 100
1715.84 95
1715.93 86
1716.03 75
1716.12 62
1716.22 49
1716.31 37
1716.41 28
1716.50 24
1716.60 24
1716.69 28
1716.79 36
1716.88 44
1716.98 53
1717.07 60
1717.17 65
1717.26 67
1717.36 68
1717.45 68
1717.55 68
1717.64 68
1717.74 68
1717.83 67
1717.93 66
1718.02 64
1718.12 63
1718.21 61
1718.31 61
1718.40 62
1718.50 64
1718.59 66
1718.69 69
1718.78 70
1718.88 70
1718.97 68
1719.07 65
1719.16 61
1719.26 57
1719.35 53
1719.45 51
1719.54 49
1719.64 47
1719.73 46
1719.83 45
1719.92 43
1720.02 41
1720.11 39
1720.21 37
1720.30 36
1720.40 36
1720.49 38
1720.59 40
1720.68 45
1720.78 51
1720.88 57
1720.97 64
1721.07 69
1721.16 74
1721.26 77
1721.35 78
1721.45 78
1721.54 77
1721.64 75
1721.73 73
1721.83 71
1721.92 68
1722.02 64
1722.11 60
1722.21 56
1722.30 52
1722.40 48
1722.49 46
1722.59 45
1722.68 47
1722.78 50
1722.87 55
1722.97 61
1723.06 66
1723.16 72
1723.25 77
1723.35 82
1723.44 87
1723.54 91
1723.63 94
1723.73 96
1723.82 96
1723.92 93
1724.02 89
1724.11 83
1724.21 76
1724.30 69
1724.40 63
1724.49 58
1724.59 55
1724.68 52
1724.78 49
1724.87 46
1724.97 43
1725.06 40
1725.16 37
1725.25 36
1725.35 36
1725.44 39
1725.54 43
1725.63 48
1725.73 53
1725.82 57
1725.92 61
1726.01 64
1726.11 66
1726.21 67
1726.30 67
1726.40 66
1726.49 64
1726.59 61
1726.68 58
1726.78 55
1726.87 53
1726.97 51
1727.06 51
1727.16 52
1727.25 53
1727.35 53
1727.44 54
1727.54 54
1727.63 54
1727.73 53
1727.83 50
1727.92 46
1728.02 40
1728.11 32
1728.21 23
1728.30 14
1728.40 5
1728.49 0
1728.59 0
1728.68 0
1728.78 0
1728.87 0
1728.97 0
1729.06 0
1729.16 0
1729.26 0
1729.35 4
1729.45 10
1729.54 17
1729.64 23
1729.73 30
1729.83 36
1729.92 42
1730.02 48
1730.11 54
1730.21 59
1730.30 64
1730.40 69
1730.49 73
1730.59 77
1730.69 79
1730.78 81
1730.88 82
1730.97 81
1731.07 80
1731.16 79
1731.26 77
1731.35 76
1731.45 76
1731.54 76
1731.64 76
1731.73 76
1731.83 76
1731.93 74
1732.02 72
1732.12 69
1732.21 66
1732.31 64
1732.40 62
1732.50 62
1732.59 63
1732.69 66
1732.78 69
1732.88 74
1732.98 78
1733.07 81
1733.17 84
1733.26 85
1733.36 85
1733.45 84
1733.55 84
1733.64 85
1733.74 86
1733.83 89
1733.93 93
1734.03 97
1734.12 100
1734.22 103
1734.31 104
1734.41 105
1734.50 106
1734.60 106
1734.69 107
1734.79 108
1734.88 110
1734.98 113
1735.08 116
1735.17 120
1735.27 123
1735.36 127
1735.46 130
1735.55 132
1735.65 133
1735.74 132
1735.84 131
1735.94 128
1736.03 124
1736.13 119
1736.22 113
1736.32 105
1736.41 97
1736.51 88
1736.60 79
1736.70 69
1736.80 61
1736.89 53
1736.99 46
1737.08 41
1737.18 37
1737.27 35
1737.37 34
1737.46 34
1737.56 36
1737.66 38
1737.75 40
1737.85 43
1737.94 44
1738.04 45
1738.13 44
1738.23 42
1738.32 39
1738.42 34
1738.52 30
1738.61 26
1738.71 23
1738.80 21
1738.90 21
1738.99 23
1739.09 27
1739.18 32
1739.28 39
1739.38 46
1739.47 54
1739.57 63
1739.66 72
1739.76 84
1739.85 97
1739.95 112
1740.05 130
1740.14 150
1740.24 172
1740.33 192
1740.43 210
1740.52 225
1740.62 236
1740.72 243
1740.81 246
1740.91 245
1741.00 243
1741.10 239
1741.19 235
1741.29 230
1741.38 225
1741.48 222
1741.58 219
1741.67 216
1741.77 213
1741.86 210
1741.96 205
1742.05 198
1742.15 189
1742.25 179
1742.34 169
1742.44 159
1742.53 151
1742.63 145
1742.72 142
1742.82 141
1742.92 142
1743.01 144
1743.11 146
1743.20 147
1743.30 147
1743.39 147
1743.49 147
1743.59 148
1743.68 148
1743.78 150
1743.87 151
1743.97 153
1744.06 155
1744.16 158
1744.26 163
1744.35 171
1744.45 183
1744.54 200
1744.64 224
1744.73 254
1744.83 291
1744.93 334
1745.02 383
1745.12 437
1745.21 494
1745.31 554
1745.41 615
1745.50 678
1745.60 739
1745.69 800
1745.79 859
1745.88 917
1745.98 973
1746.08 1029
1746.17 1083
1746.27 1138
1746.36 1193
1746.46 1247
1746.56 1300
1746.65 1350
1746.75 1397
1746.84 1437
1746.94 1469
1747.03 1492
1747.13 1502
1747.23 1501
1747.32 1489
1747.42 1467
1747.51 1437
1747.61 1403
1747.71 1367
1747.80 1331
1747.90 1297
1747.99 1264
1748.09 1233
1748.18 1203
1748.28 1174
1748.38 1143
1748.47 1111
1748.57 1076
1748.66 1038
1748.76 996
1748.86 950
1748.95 901
1749.05 851
1749.14 802
1749.24 757
1749.33 718
1749.43 684
1749.53 655
1749.62 630
1749.72 607
1749.81 585
1749.91 563
1750.01 540
1750.10 518
1750.20 494
1750.29 471
1750.39 448
1750.49 424
1750.58 401
1750.68 378
1750.77 356
1750.87 335
1750.97 316
1751.06 300
1751.16 288
1751.25 279
1751.35 272
1751.45 268
1751.54 265
1751.64 261
1751.73 255
1751.83 249
1751.92 241
1752.02 232
1752.12 224
1752.21 216
1752.31 208
1752.40 201
1752.50 193
1752.60 184
1752.69 174
1752.79 162
1752.88 150
1752.98 138
1753.08 128
1753.17 121
1753.27 117
1753.36 116
1753.46 118
1753.56 121
1753.65 124
1753.75 126
1753.84 127
1753.94 126
1754.04 123
1754.13 118
1754.23 112
1754.32 106
1754.42 100
1754.52 95
1754.61 92
1754.71 90
1754.81 90
1754.90 93
1755.00 97
1755.09 101
1755.19 107
1755.29 112
1755.38 116
1755.48 119
1755.57 121
1755.67 121
1755.77 120
1755.86 118
1755.96 117
1756.05 115
1756.15 115
1756.25 116
1756.34 120
1756.44 125
1756.53 132
1756.63 141
1756.73 148
1756.82 155
1756.92 159
1757.01 160
1757.11 157
1757.21 152
1757.30 144
1757.40 134
1757.50 124
1757.59 114
1757.69 105
1757.78 99
1757.88 95
1757.98 95
1758.07 97
1758.17 102
1758.26 108
1758.36 115
1758.46 121
1758.55 124
1758.65 126
1758.75 125
1758.84 122
1758.94 119
1759.03 115
1759.13 112
1759.23 109
1759.32 108
1759.42 107
1759.51 108
1759.61 111
1759.71 115
1759.80 119
1759.90 124
1760.00 128
1760.09 130
1760.19 130
1760.28 128
1760.38 124
1760.48 120
1760.57 117
1760.67 115
1760.76 115
1760.86 116
1760.96 117
1761.05 117
1761.15 116
1761.25 114
1761.34 110
1761.44 105
1761.53 100
1761.63 95
1761.73 89
1761.82 84
1761.92 79
1762.02 75
1762.11 72
1762.21 72
1762.30 74
1762.40 79
1762.50 85
1762.59 91
1762.69 96
1762.79 97
1762.88 94
1762.98 86
1763.07 74
1763.17 61
1763.27 48
1763.36 38
1763.46 32
1763.56 32
1763.65 37
1763.75 46
1763.84 56
1763.94 67
1764.04 74
1764.13 77
1764.23 75
1764.33 69
1764.42 59
1764.52 47
1764.62 37
1764.71 28
1764.81 23
1764.90 21
1765.00 24
1765.10 28
1765.19 35
1765.29 42
1765.39 49
1765.48 54
1765.58 58
1765.67 60
1765.77 61
1765.87 62
1765.96 62
1766.06 62
1766.16 62
1766.25 62
1766.35 61
1766.45 59
1766.54 56
1766.64 52
1766.73 46
1766.83 41
1766.93 35
1767.02 31
1767.12 27
1767.22 24
1767.31 23
1767.41 23
1767.51 23
1767.60 24
1767.70 25
1767.80 26
1767.89 28
1767.99 30
1768.08 32
1768.18 36
1768.28 39
1768.37 42
1768.47 44
1768.57 45
1768.66 45
1768.76 43
1768.86 40
1768.95 36
1769.05 32
1769.14 27
1769.24 22
1769.34 17
1769.43 14
1769.53 12
1769.63 13
1769.72 16
1769.82 20
1769.92 25
1770.01 30
1770.11 32
1770.21 32
1770.30 29
1770.40 26
1770.50 22
1770.59 20
1770.69 21
1770.78 23
1770.88 26
1770.98 30
1771.07 32
1771.17 31
1771.27 28
1771.36 21
1771.46 13
1771.56 4
1771.65 0
1771.75 0
1771.85 0
1771.94 0
1772.04 0
1772.14 0
1772.23 0
1772.33 0
1772.43 4
1772.52 10
1772.62 15
1772.71 19
1772.81 23
1772.91 26
1773.00 28
1773.10 30
1773.20 30
1773.29 30
1773.39 29
1773.49 27
1773.58 24
1773.68 21
1773.78 17
1773.87 15
1773.97 13
1774.07 13
1774.16 13
1774.26 14
1774.36 15
1774.45 16
1774.55 16
1774.65 15
1774.74 14
1774.84 13
1774.94 12
1775.03 12
1775.13 11
1775.23 11
1775.32 9
1775.42 8
1775.52 6
1775.61 6
1775.71 7
1775.81 11
1775.90 18
1776.00 27
1776.10 38
1776.19 48
1776.29 55
1776.38 59
1776.48 59
1776.58 56
1776.67 49
1776.77 42
1776.87 34
1776.96 28
1777.06 22
1777.16 18
1777.25 15
1777.35 12
1777.45 9
1777.54 6
1777.64 3
1777.74 1
1777.83 0
1777.93 1
1778.03 2
1778.12 3
1778.22 3
1778.32 3
1778.41 1
1778.51 0
1778.61 0
1778.70 0
1778.80 0
1778.90 0
1778.99 3
1779.09 10
1779.19 18
1779.29 27
1779.38 35
1779.48 41
1779.58 46
1779.67 48
1779.77 47
1779.87 44
1779.96 39
1780.06 33
1780.16 25
1780.25 18
1780.35 12
1780.45 9
1780.54 7
1780.64 8
1780.74 12
1780.83 18
1780.93 26
1781.03 35
1781.12 44
1781.22 53
1781.32 60
1781.41 65
1781.51 68
1781.61 69
1781.70 69
1781.80 67
1781.90 63
1781.99 59
1782.09 54
1782.19 49
1782.28 45
1782.38 42
1782.48 39
1782.57 38
1782.67 37
1782.77 37
1782.87 37
1782.96 37
1783.06 37
1783.16 36
1783.25 35
1783.35 33
1783.45 29
1783.54 25
1783.64 20
1783.74 16
1783.83 12
1783.93 9
1784.03 8
1784.12 9
1784.22 11
1784.32 13
1784.41 15
1784.51 18
1784.61 20
1784.71 22
1784.80 24
1784.90 26
1785.00 28
1785.09 28
1785.19 28
1785.29 26
1785.38 25
1785.48 24
1785.58 25
1785.67 28
1785.77 33
1785.87 39
1785.96 46
1786.06 54
1786.16 61
1786.26 68
1786.35 74
1786.45 79
1786.55 83
1786.64 86
1786.74 87
1786.84 88
1786.93 88
1787.03 88
1787.13 88
1787.22 89
1787.32 89
1787.42 90
1787.52 91
1787.61 92
1787.71 91
1787.81 89
1787.90 87
1788.00 84
1788.10 81
1788.19 78
1788.29 76
1788.39 74
1788.48 72
1788.58 70
1788.68 68
1788.78 66
1788.87 63
1788.97 59
1789.07 54
1789.16 49
1789.26 45
1789.36 42
1789.45 41
1789.55 43
1789.65 46
1789.75 52
1789.84 58
1789.94 63
1790.04 68
1790.13 71
1790.23 72
1790.33 71
1790.42 69
1790.52 65
1790.62 61
1790.72 57
1790.81 52
1790.91 48
1791.01 45
1791.10 42
1791.20 39
1791.30 38
1791.39 37
1791.49 39
1791.59 41
1791.69 46
1791.78 51
1791.88 56
1791.98 59
1792.07 62
1792.17 62
1792.27 59
1792.37 55
1792.46 50
1792.56 46
1792.66 43
1792.75 41
1792.85 42
1792.95 45
1793.04 51
1793.14 57
1793.24 63
1793.34 69
1793.43 74
1793.53 76
1793.63 76
1793.72 74
1793.82 71
1793.92 66
1794.02 61
1794.11 55
1794.21 49
1794.31 43
1794.40 37
1794.50 31
1794.60 24
1794.70 18
1794.79 13
1794.89 9
1794.99 7
1795.08 6
1795.18 7
1795.28 9
1795.38 12
1795.47 16
1795.57 23
1795.67 31
1795.76 42
1795.86 56
1795.96 70
1796.06 84
1796.15 96
1796.25 106
1796.35 112
1796.44 115
1796.54 115
1796.64 114
1796.74 112
1796.83 110
1796.93 108
1797.03 107
1797.12 105
1797.22 103
1797.32 100
1797.42 96
1797.51 91
1797.61 85
1797.71 80
1797.80 76
1797.90 75
1798.00 76
1798.10 79
1798.19 84
1798.29 90
1798.39 97
1798.49 104
1798.58 109
1798.68 114
1798.78 117
1798.87 117
1798.97 115
1799.07 110
1799.17 103
1799.26 95
1799.36 88
1799.46 82
1799.56 79
1799.65 80
1799.75 83
1799.85 89
1799.94 98
1800.04 107
1800.14 118
1800.24 129
1800.33 141
1800.43 152
1800.53 162
1800.63 171
1800.72 179
1800.82 186
1800.92 193
1801.01 200
1801.11 209
1801.21 218
1801.31 230
1801.40 244
1801.50 260
1801.60 280
1801.70 301
1801.79 326
1801.89 351
1801.99 378
1802.08 406
1802.18 433
1802.28 459
1802.38 485
1802.47 510
1802.57 535
1802.67 559
1802.77 584
1802.86 610
1802.96 635
1803.06 661
1803.16 685
1803.25 707
1803.35 726
1803.45 740
1803.55 751
1803.64 756
1803.74 757
1803.84 755
1803.93 749
1804.03 739
1804.13 726
1804.23 710
1804.32 692
1804.42 673
1804.52 653
1804.62 634
1804.71 616
1804.81 601
1804.91 587
1805.01 573
1805.10 559
1805.20 543
1805.30 526
1805.40 507
1805.49 487
1805.59 467
1805.69 446
1805.79 425
1805.88 404
1805.98 383
1806.08 363
1806.18 343
1806.27 326
1806.37 310
1806.47 296
1806.56 284
1806.66 274
1806.76 265
1806.86 256
1806.95 247
1807.05 238
1807.15 228
1807.25 218
1807.34 206
1807.44 193
1807.54 179
1807.64 167
1807.73 156
1807.83 147
1807.93 142
1808.03 141
1808.12 141
1808.22 143
1808.32 144
1808.42 143
1808.51 139
1808.61 131
1808.71 119
1808.81 104
1808.90 88
1809.00 73
1809.10 61
1809.20 53
1809.29 49
1809.39 49
1809.49 51
1809.59 54
1809.68 55
1809.78 54
1809.88 50
1809.98 44
1810.07 38
1810.17 32
1810.27 28
1810.37 25
1810.46 25
1810.56 25
1810.66 26
1810.76 26
1810.86 25
1810.95 23
1811.05 21
1811.15 20
1811.25 20
1811.34 22
1811.44 25
1811.54 30
1811.64 35
1811.73 38
1811.83 40
1811.93 40
1812.03 39
1812.12 36
1812.22 32
1812.32 28
1812.42 25
1812.51 21
1812.61 18
1812.71 15
1812.81 13
1812.90 12
1813.00 13
1813.10 16
1813.20 20
1813.30 27
1813.39 33
1813.49 39
1813.59 44
1813.69 47
1813.78 47
1813.88 46
1813.98 44
1814.08 41
1814.17 38
1814.27 35
1814.37 34
1814.47 32
1814.56 31
1814.66 30
1814.76 29
1814.86 29
1814.96 29
1815.05 30
1815.15 31
1815.25 34
1815.35 37
1815.44 40
1815.54 42
1815.64 43
1815.74 44
1815.83 43
1815.93 42
1816.03 41
1816.13 40
1816.23 40
1816.32 41
1816.42 43
1816.52 46
1816.62 49
1816.71 53
1816.81 57
1816.91 60
1817.01 63
1817.10 67
1817.20 70
1817.30 72
1817.40 74
1817.50 75
1817.59 74
1817.69 71
1817.79 67
1817.89 60
1817.98 53
1818.08 45
1818.18 38
1818.28 33
1818.38 30
1818.47 29
1818.57 31
1818.67 34
1818.77 38
1818.86 43
1818.96 49
1819.06 55
1819.16 63
1819.26 71
1819.35 81
1819.45 90
1819.55 99
1819.65 106
1819.74 111
1819.84 114
1819.94 115
1820.04 114
1820.14 111
1820.23 107
1820.33 102
1820.43 98
1820.53 94
1820.62 91
1820.72 89
1820.82 88
1820.92 87
1821.02 87
1821.11 85
1821.21 82
1821.31 78
1821.41 72
1821.51 65
1821.60 58
1821.70 52
1821.80 49
1821.90 48
1821.99 50
1822.09 54
1822.19 61
1822.29 69
1822.39 77
1822.48 82
1822.58 85
1822.68 84
1822.78 80
1822.88 74
1822.97 66
1823.07 58
1823.17 51
1823.27 47
1823.37 44
1823.46 43
1823.56 44
1823.66 48
1823.76 53
1823.85 60
1823.95 68
1824.05 77
1824.15 84
1824.25 89
1824.34 91
1824.44 89
1824.54 84
1824.64 77
1824.74 69
1824.83 60
1824.93 52
1825.03 44
1825.13 37
1825.23 29
1825.32 22
1825.42 14
1825.52 6
1825.62 0
1825.72 0
1825.81 0
1825.91 0
1826.01 0
1826.11 0
1826.21 0
1826.30 0
1826.40 1
1826.50 5
1826.60 10
1826.70 14
1826.79 18
1826.89 21
1826.99 24
1827.09 26
1827.19 27
1827.28 28
1827.38 29
1827.48 31
1827.58 32
1827.68 33
1827.77 33
1827.87 32
1827.97 32
1828.07 31
1828.17 30
1828.26 30
1828.36 31
1828.46 32
1828.56 33
1828.66 34
1828.75 34
1828.85 32
1828.95 30
1829.05 27
1829.15 24
1829.24 20
1829.34 17
1829.44 14
1829.54 12
1829.64 11
1829.73 10
1829.83 10
1829.93 11
1830.03 13
1830.13 15
1830.22 18
1830.32 22
1830.42 25
1830.52 29
1830.62 32
1830.72 35
1830.81 36
1830.91 37
1831.01 38
1831.11 38
1831.21 38
1831.30 39
1831.40 41
1831.50 44
1831.60 47
1831.70 50
1831.79 53
1831.89 55
1831.99 56
1832.09 56
1832.19 56
1832.29 56
1832.38 57
1832.48 58
1832.58 60
1832.68 62
1832.78 65
1832.87 68
1832.97 71
1833.07 75
1833.17 79
1833.27 83
1833.36 87
1833.46 90
1833.56 92
1833.66 93
1833.76 91
1833.86 89
1833.95 88
1834.05 88
1834.15 90
1834.25 95
1834.35 101
1834.44 109
1834.54 116
1834.64 122
1834.74 126
1834.84 129
1834.94 129
1835.03 129
1835.13 128
1835.23 126
1835.33 124
1835.43 119
1835.53 114
1835.62 107
1835.72 99
1835.82 92
1835.92 85
1836.02 80
1836.11 77
1836.21 76
1836.31 76
1836.41 76
1836.51 76
1836.61 76
1836.70 74
1836.80 72
1836.90 69
1837.00 65
1837.10 62
1837.20 58
1837.29 55
1837.39 53
1837.49 53
1837.59 55
1837.69 59
1837.79 64
1837.88 70
1837.98 76
1838.08 79
1838.18 80
1838.28 77
1838.37 72
1838.47 66
1838.57 60
1838.67 56
1838.77 55
1838.87 57
1838.96 62
1839.06 68
1839.16 74
1839.26 77
1839.36 79
1839.46 77
1839.55 73
1839.65 66
1839.75 60
1839.85 54
1839.95 51
1840.05 50
1840.14 51
1840.24 55
1840.34 60
1840.44 66
1840.54 71
1840.64 73
1840.73 73
1840.83 70
1840.93 64
1841.03 57
1841.13 49
1841.23 42
1841.33 37
1841.42 33
1841.52 32
1841.62 31
1841.72 30
1841.82 28
1841.92 24
1842.01 19
1842.11 12
1842.21 4
1842.31 0
1842.41 0
1842.51 0
1842.60 0
1842.70 0
1842.80 0
1842.90 0
1843.00 0
1843.10 5
1843.19 8
1843.29 10
1843.39 10
1843.49 11
1843.59 12
1843.69 13
1843.79 16
1843.88 20
1843.98 26
1844.08 32
1844.18 38
1844.28 45
1844.38 52
1844.47 58
1844.57 65
1844.67 73
1844.77 80
1844.87 88
1844.97 95
1845.07 100
1845.16 103
1845.26 102
1845.36 98
1845.46 92
1845.56 85
1845.66 79
1845.76 75
1845.85 74
1845.95 76
1846.05 79
1846.15 83
1846.25 85
1846.35 85
1846.44 83
1846.54 80
1846.64 77
1846.74 75
1846.84 76
1846.94 80
1847.04 87
1847.13 95
1847.23 103
1847.33 109
1847.43 112
1847.53 110
1847.63 104
1847.73 95
1847.82 85
1847.92 75
1848.02 67
1848.12 63
1848.22 63
1848.32 66
1848.42 72
1848.51 81
1848.61 92
1848.71 102
1848.81 112
1848.91 121
1849.01 126
1849.11 128
1849.20 127
1849.30 122
1849.40 116
1849.50 107
1849.60 97
1849.70 86
1849.80 76
1849.89 65
1849.99 56
1850.09 47
1850.19 39
1850.29 34
1850.39 30
1850.49 29
1850.58 31
1850.68 35
1850.78 41
1850.88 47
1850.98 54
1851.08 61
1851.18 66
1851.28 70
1851.37 73
1851.47 75
1851.57 77
1851.67 78
1851.77 81
1851.87 84
1851.97 87
1852.06 90
1852.16 92
1852.26 93
1852.36 92
1852.46 90
1852.56 87
1852.66 84
1852.76 82
1852.85 81
1852.95 83
1853.05 87
1853.15 93
1853.25 101
1853.35 109
1853.45 117
1853.54 125
1853.64 132
1853.74 137
1853.84 139
1853.94 139
1854.04 136
1854.14 131
1854.24 123
1854.33 115
1854.43 106
1854.53 98
1854.63 90
1854.73 84
1854.83 78
1854.93 74
1855.03 70
1855.12 66
1855.22 63
1855.32 61
1855.42 59
1855.52 58
1855.62 58
1855.72 58
1855.82 58
1855.91 58
1856.01 57
1856.11 57
1856.21 56
1856.31 55
1856.41 53
1856.51 52
1856.61 50
1856.70 47
1856.80 45
1856.90 42
1857.00 40
1857.10 38
1857.20 37
1857.30 36
1857.40 36
1857.50 37
1857.59 39
1857.69 43
1857.79 48
1857.89 53
1857.99 58
1858.09 62
1858.19 64
1858.29 66
1858.38 66
1858.48 68
1858.58 70
1858.68 74
1858.78 78
1858.88 83
1858.98 87
1859.08 90
1859.18 92
1859.27 93
1859.37 93
1859.47 92
1859.57 91
1859.67 90
1859.77 88
1859.87 86
1859.97 83
1860.07 81
1860.16 79
1860.26 79
1860.36 80
1860.46 84
1860.56 89
1860.66 96
1860.76 103
1860.86 109
1860.96 113
1861.05 116
1861.15 116
1861.25 115
1861.35 111
1861.45 106
1861.55 101
1861.65 96
1861.75 93
1861.85 91
1861.94 92
1862.04 93
1862.14 96
1862.24 97
1862.34 96
1862.44 93
1862.54 88
1862.64 80
1862.74 72
1862.84 65
1862.93 59
1863.03 57
1863.13 57
1863.23 60
1863.33 66
1863.43 73
1863.53 80
1863.63 87
1863.73 93
1863.82 98
1863.92 101
1864.02 103
1864.12 104
1864.22 104
1864.32 103
1864.42 101
1864.52 97
1864.62 92
1864.72 85
1864.81 77
1864.91 68
1865.01 59
1865.11 52
1865.21 47
1865.31 46
1865.41 47
1865.51 50
1865.61 54
1865.71 58
1865.80 62
1865.90 65
1866.00 65
1866.10 64
1866.20 61
1866.30 58
1866.40 55
1866.50 52
1866.60 50
1866.70 49
1866.80 48
1866.89 47
1866.99 45
1867.09 43
1867.19 40
1867.29 35
1867.39 31
1867.49 26
1867.59 21
1867.69 18
1867.79 15
1867.89 13
1867.98 11
1868.08 11
1868.18 11
1868.28 11
1868.38 11
1868.48 12
1868.58 12
1868.68 14
1868.78 16
1868.88 19
1868.98 22
1869.07 25
1869.17 27
1869.27 29
1869.37 29
1869.47 29
1869.57 30
1869.67 31
1869.77 33
1869.87 37
1869.97 42
1870.07 47
1870.16 53
1870.26 57
1870.36 61
1870.46 63
1870.56 64
1870.66 64
1870.76 64
1870.86 64
1870.96 65
1871.06 68
1871.16 72
1871.26 77
1871.35 83
1871.45 90
1871.55 95
1871.65 99
1871.75 102
1871.85 103
1871.95 102
1872.05 101
1872.15 98
1872.25 94
1872.35 89
1872.45 83
1872.55 75
1872.64 67
1872.74 60
1872.84 53
1872.94 49
1873.04 46
1873.14 44
1873.24 42
1873.34 41
1873.44 40
1873.54 38
1873.64 37
1873.74 36
1873.84 36
1873.93 38
1874.03 42
1874.13 47
1874.23 53
1874.33 60
1874.43 67
1874.53 73
1874.63 77
1874.73 79
1874.83 79
1874.93 77
1875.03 75
1875.13 73
1875.23 72
1875.32 72
1875.42 74
1875.52 76
1875.62 78
1875.72 78
1875.82 76
1875.92 71
1876.02 65
1876.12 57
1876.22 50
1876.32 42
1876.42 36
1876.52 31
1876.62 28
1876.71 26
1876.81 26
1876.91 26
1877.01 27
1877.11 29
1877.21 29
1877.31 28
1877.41 27
1877.51 24
1877.61 20
1877.71 17
1877.81 13
1877.91 12
1878.01 12
1878.11 15
1878.20 20
1878.30 26
1878.40 32
1878.50 37
1878.60 41
1878.70 43
1878.80 43
1878.90 43
1879.00 43
1879.10 44
1879.20 46
1879.30 49
1879.40 51
1879.50 51
1879.60 50
1879.70 46
1879.79 40
1879.89 33
1879.99 25
1880.09 19
1880.19 14
1880.29 10
1880.39 7
1880.49 5
1880.59 3
1880.69 2
1880.79 1
1880.89 1
1880.99 0
1881.09 0
1881.19 0
1881.29 0
1881.39 0
1881.49 0
1881.58 0
1881.68 0
1881.78 0
1881.88 0
1881.98 0
1882.08 2
1882.18 4
1882.28 8
1882.38 13
1882.48 18
1882.58 23
1882.68 28
1882.78 32
1882.88 35
1882.98 38
1883.08 40
1883.18 41
1883.28 42
1883.38 44
1883.47 45
1883.57 46
1883.67 46
1883.77 45
1883.87 42
1883.97 37
1884.07 31
1884.17 24
1884.27 15
1884.37 7
1884.47 0
1884.57 0
1884.67 0
1884.77 0
1884.87 0
1884.97 0
1885.07 0
1885.17 0
1885.27 1
1885.37 11
1885.47 21
1885.56 31
1885.66 40
1885.76 48
1885.86 56
1885.96 63
1886.06 68
1886.16 71
1886.26 72
1886.36 71
1886.46 69
1886.56 66
1886.66 63
1886.76 61
1886.86 61
1886.96 61
1887.06 61
1887.16 60
1887.26 58
1887.36 55
1887.46 51
1887.56 48
1887.66 47
1887.76 48
1887.86 52
1887.95 58
1888.05 64
1888.15 71
1888.25 75
1888.35 77
1888.45 78
1888.55 78
1888.65 77
1888.75 77
1888.85 79
1888.95 81
1889.05 85
1889.15 88
1889.25 91
1889.35 92
1889.45 92
1889.55 89
1889.65 85
1889.75 79
1889.85 74
1889.95 69
1890.05 66
1890.15 65
1890.25 65
1890.35 68
1890.45 71
1890.55 75
1890.65 80
1890.75 84
1890.85 88
1890.94 91
1891.04 93
1891.14 94
1891.24 94
1891.34 93
1891.44 92
1891.54 91
1891.64 90
1891.74 90
1891.84 90
1891.94 91
1892.04 91
1892.14 92
1892.24 93
1892.34 94
1892.44 95
1892.54 95
1892.64 95
1892.74 93
1892.84 91
1892.94 88
1893.04 83
1893.14 78
1893.24 74
1893.34 69
1893.44 66
1893.54 63
1893.64 61
1893.74 60
1893.84 60
1893.94 61
1894.04 63
1894.14 66
1894.24 69
1894.34 72
1894.44 74
1894.54 76
1894.64 77
1894.74 76
1894.84 73
1894.93 70
1895.03 68
1895.13 66
1895.23 65
1895.33 66
1895.43 69
1895.53 71
1895.63 74
1895.73 74
1895.83 73
1895.93 71
1896.03 69
1896.13 66
1896.23 66
1896.33 68
1896.43 72
1896.53 79
1896.63 86
1896.73 95
1896.83 104
1896.93 112
1897.03 118
1897.13 123
1897.23 127
1897.33 129
1897.43 130
1897.53 131
1897.63 132
1897.73 134
1897.83 136
1897.93 139
1898.03 140
1898.13 140
1898.23 137
1898.33 131
1898.43 123
1898.53 113
1898.63 102
1898.73 91
1898.83 80
1898.93 71
1899.03 64
1899.13 59
1899.23 57
1899.33 57
1899.43 59
1899.53 62
1899.63 65
1899.73 68
1899.83 70
1899.93 70
1900.03 69
1900.13 69
1900.23 69
1900.33 71
1900.43 75
1900.53 82
1900.63 91
1900.73 101
1900.83 110
1900.93 118
1901.03 125
1901.13 129
1901.23 133
1901.33 135
1901.43 139
1901.53 142
1901.63 147
1901.73 151
1901.83 155
1901.93 158
1902.03 159
1902.13 159
1902.23 159
1902.33 157
1902.43 154
1902.53 150
1902.63 146
1902.73 140
1902.83 134
1902.93 128
1903.03 122
1903.13 117
1903.23 114
1903.33 111
1903.43 109
1903.53 107
1903.63 104
1903.73 102
1903.83 99
1903.93 97
1904.03 96
1904.13 94
1904.23 94
1904.33 92
1904.43 91
1904.53 89
1904.63 86
1904.73 84
1904.83 82
1904.93 81
1905.03 81
1905.13 82
1905.23 84
1905.33 87
1905.43 91
1905.53 95
1905.63 101
1905.73 107
1905.83 116
1905.93 126
1906.03 137
1906.13 148
1906.23 160
1906.33 172
1906.43 182
1906.53 191
1906.63 197
1906.73 199
1906.83 198
1906.93 193
1907.03 183
1907.13 170
1907.23 154
1907.33 137
1907.43 120
1907.53 104
1907.63 91
1907.73 82
1907.83 77
1907.93 75
1908.03 76
1908.13 78
1908.23 80
1908.33 81
1908.43 81
1908.53 79
1908.63 76
1908.73 73
1908.83 70
1908.93 66
1909.03 61
1909.13 56
1909.23 51
1909.33 47
1909.43 44
1909.53 43
1909.63 45
1909.73 49
1909.83 55
1909.94 62
1910.04 68
1910.14 72
1910.24 74
1910.34 74
1910.44 72
1910.54 68
1910.64 65
1910.74 63
1910.84 63
1910.94 63
1911.04 65
1911.14 66
1911.24 66
1911.34 66
1911.44 65
1911.54 65
1911.64 65
1911.74 67
1911.84 71
1911.94 77
1912.04 84
1912.14 92
1912.24 100
1912.34 107
1912.44 114
1912.54 120
1912.64 125
1912.74 129
1912.84 132
1912.94 134
1913.04 135
1913.14 136
1913.24 137
1913.34 137
1913.44 137
1913.54 136
1913.64 134
1913.74 132
1913.84 128
1913.95 125
1914.05 121
1914.15 118
1914.25 115
1914.35 112
1914.45 108
1914.55 104
1914.65 98
1914.75 93
1914.85 89
1914.95 87
1915.05 87
1915.15 90
1915.25 95
1915.35 101
1915.45 108
1915.55 113
1915.65 116
1915.75 118
1915.85 117
1915.95 116
1916.05 116
1916.15 116
1916.25 118
1916.35 122
1916.45 128
1916.55 133
1916.65 138
1916.75 142
1916.86 145
1916.96 146
1917.06 146
1917.16 145
1917.26 145
1917.36 145
1917.46 145
1917.56 147
1917.66 149
1917.76 152
1917.86 154
1917.96 156
1918.06 158
1918.16 158
1918.26 158
1918.36 155
1918.46 153
1918.56 149
1918.66 146
1918.76 144
1918.86 143
1918.96 143
1919.06 144
1919.16 145
1919.26 146
1919.37 146
1919.47 144
1919.57 142
1919.67 138
1919.77 133
1919.87 127
1919.97 121
1920.07 115
1920.17 110
1920.27 105
1920.37 101
1920.47 98
1920.57 96
1920.67 97
1920.77 101
1920.87 108
1920.97 118
1921.07 132
1921.17 147
1921.27 163
1921.37 179
1921.48 192
1921.58 201
1921.68 207
1921.78 209
1921.88 207
1921.98 203
1922.08 196
1922.18 189
1922.28 181
1922.38 173
1922.48 166
1922.58 159
1922.68 153
1922.78 147
1922.88 141
1922.98 135
1923.08 129
1923.18 122
1923.28 115
1923.39 109
1923.49 103
1923.59 100
1923.69 99
1923.79 101
1923.89 107
1923.99 115
1924.09 123
1924.19 132
1924.29 139
1924.39 143
1924.49 145
1924.59 144
1924.69 142
1924.79 138
1924.89 133
1924.99 129
1925.10 125
1925.20 122
1925.30 119
1925.40 117
1925.50 115
1925.60 115
1925.70 114
1925.80 114
1925.90 115
1926.00 117
1926.10 119
1926.20 120
1926.30 121
1926.40 121
1926.50 120
1926.60 119
1926.70 118
1926.81 117
1926.91 115
1927.01 113
1927.11 110
1927.21 106
1927.31 103
1927.41 100
1927.51 98
1927.61 100
1927.71 104
1927.81 110
1927.91 118
1928.01 126
1928.11 132
1928.21 138
1928.32 141
1928.42 143
1928.52 144
1928.62 145
1928.72 146
1928.82 146
1928.92 145
1929.02 142
1929.12 138
1929.22 134
1929.32 128
1929.42 123
1929.52 118
1929.62 115
1929.73 113
1929.83 112
1929.93 112
1930.03 113
1930.13 115
1930.23 118
1930.33 121
1930.43 123
1930.53 126
1930.63 127
1930.73 128
1930.83 128
1930.93 127
1931.03 126
1931.14 125
1931.24 125
1931.34 125
1931.44 127
1931.54 130
1931.64 133
1931.74 135
1931.84 136
1931.94 136
1932.04 135
1932.14 134
1932.24 133
1932.34 133
1932.45 135
1932.55 140
1932.65 145
1932.75 151
1932.85 156
1932.95 160
1933.05 163
1933.15 164
1933.25 165
1933.35 164
1933.45 163
1933.55 161
1933.66 158
1933.76 154
1933.86 149
1933.96 143
1934.06 136
1934.16 130
1934.26 125
1934.36 121
1934.46 119
1934.56 120
1934.66 121
1934.76 122
1934.87 122
1934.97 120
1935.07 117
1935.17 112
1935.27 108
1935.37 104
1935.47 101
1935.57 101
1935.67 101
1935.77 103
1935.87 103
1935.97 101
1936.08 97
1936.18 90
1936.28 81
1936.38 72
1936.48 63
1936.58 57
1936.68 53
1936.78 52
1936.88 54
1936.98 56
1937.08 59
1937.19 62
1937.29 65
1937.39 67
1937.49 69
1937.59 71
1937.69 72
1937.79 73
1937.89 71
1937.99 68
1938.09 63
1938.19 57
1938.30 50
1938.40 43
1938.50 35
1938.60 28
1938.70 20
1938.80 13
1938.90 5
1939.00 0
1939.10 0
1939.20 0
1939.31 0
1939.41 0
1939.51 0
1939.61 0
1939.71 0
1939.81 5
1939.91 19
1940.01 35
1940.11 51
1940.21 66
1940.31 78
1940.42 86
1940.52 90
1940.62 89
1940.72 85
1940.82 79
1940.92 73
1941.02 67
1941.12 62
1941.22 60
1941.32 61
1941.43 63
1941.53 65
1941.63 67
1941.73 68
1941.83 68
1941.93 68
1942.03 67
1942.13 67
1942.23 67
1942.34 69
1942.44 71
1942.54 74
1942.64 77
1942.74 81
1942.84 85
1942.94 88
1943.04 89
1943.14 88
1943.24 85
1943.35 80
1943.45 72
1943.55 65
1943.65 57
1943.75 51
1943.85 47
1943.95 45
1944.05 46
1944.15 49
1944.26 54
1944.36 59
1944.46 63
1944.56 66
1944.66 67
1944.76 67
1944.86 66
1944.96 66
1945.06 67
1945.17 71
1945.27 77
1945.37 85
1945.47 95
1945.57 105
1945.67 113
1945.77 120
1945.87 124
1945.97 124
1946.08 122
1946.18 117
1946.28 111
1946.38 103
1946.48 95
1946.58 86
1946.68 78
1946.78 71
1946.88 66
1946.99 61
1947.09 59
1947.19 57
1947.29 58
1947.39 59
1947.49 60
1947.59 61
1947.69 62
1947.80 62
1947.90 61
1948.00 59
1948.10 58
1948.20 56
1948.30 56
1948.40 56
1948.50 58
1948.61 60
1948.71 63
1948.81 67
1948.91 72
1949.01 77
1949.11 82
1949.21 87
1949.31 92
1949.41 95
1949.52 96
1949.62 96
1949.72 95
1949.82 93
1949.92 92
1950.02 92
1950.12 94
1950.22 99
1950.33 106
1950.43 116
1950.53 126
1950.63 136
1950.73 145
1950.83 151
1950.93 154
1951.03 156
1951.14 155
1951.24 154
1951.34 153
1951.44 153
1951.54 154
1951.64 154
1951.74 153
1951.85 151
1951.95 147
1952.05 143
1952.15 139
1952.25 136
1952.35 134
1952.45 134
1952.55 134
1952.66 135
1952.76 135
1952.86 133
1952.96 131
1953.06 127
1953.16 124
1953.26 122
1953.36 121
1953.47 121
1953.57 121
1953.67 121
1953.77 119
1953.87 117
1953.97 113
1954.07 109
1954.18 105
1954.28 101
1954.38 99
1954.48 97
1954.58 95
1954.68 92
1954.78 89
1954.89 85
1954.99 81
1955.09 76
1955.19 72
1955.29 70
1955.39 69
1955.49 69
1955.59 72
1955.70 76
1955.80 80
1955.90 85
1956.00 90
1956.10 95
1956.20 99
1956.30 103
1956.41 107
1956.51 110
1956.61 112
1956.71 113
1956.81 113
1956.91 110
1957.01 106
1957.12 100
1957.22 94
1957.32 88
1957.42 83
1957.52 81
1957.62 81
1957.72 85
1957.83 91
1957.93 99
1958.03 108
1958.13 117
1958.23 124
1958.33 129
1958.43 132
1958.54 133
1958.64 130
1958.74 124
1958.84 117
1958.94 107
1959.04 97
1959.14 88
1959.25 79
1959.35 73
1959.45 69
1959.55 67
1959.65 66
1959.75 67
1959.86 68
1959.96 70
1960.06 72
1960.16 75
1960.26 77
1960.36 80
1960.46 82
1960.57 83
1960.67 84
1960.77 84
1960.87 84
1960.97 85
1961.07 86
1961.18 88
1961.28 91
1961.38 94
1961.48 96
1961.58 97
1961.68 97
1961.78 95
1961.89 93
1961.99 91
1962.09 90
1962.19 89
1962.29 89
1962.39 91
1962.50 93
1962.60 95
1962.70 99
1962.80 103
1962.90 108
1963.00 114
1963.10 120
1963.21 127
1963.31 134
1963.41 141
1963.51 146
1963.61 150
1963.71 152
1963.82 152
1963.92 151
1964.02 150
1964.12 150
1964.22 151
1964.32 152
1964.43 152
1964.53 151
1964.63 147
1964.73 141
1964.83 134
1964.93 126
1965.04 120
1965.14 118
1965.24 120
1965.34 126
1965.44 134
1965.54 142
1965.65 147
1965.75 147
1965.85 142
1965.95 133
1966.05 122
1966.15 109
1966.26 97
1966.36 87
1966.46 78
1966.56 69
1966.66 61
1966.76 53
1966.87 44
1966.97 35
1967.07 26
1967.17 19
1967.27 14
1967.37 11
1967.48 11
1967.58 14
1967.68 20
1967.78 29
1967.88 40
1967.98 51
1968.09 62
1968.19 72
1968.29 78
1968.39 81
1968.49 80
1968.59 76
1968.70 68
1968.80 59
1968.90 49
1969.00 41
1969.10 34
1969.20 31
1969.31 30
1969.41 33
1969.51 39
1969.61 47
1969.71 56
1969.81 65
1969.92 74
1970.02 81
1970.12 86
1970.22 90
1970.32 93
1970.43 96
1970.53 99
1970.63 103
1970.73 108
1970.83 113
1970.93 118
1971.04 123
1971.14 127
1971.24 130
1971.34 131
1971.44 130
1971.55 127
1971.65 124
1971.75 120
1971.85 117
1971.95 113
1972.05 110
1972.16 106
1972.26 101
1972.36 95
1972.46 87
1972.56 79
1972.67 72
1972.77 67
1972.87 64
1972.97 65
1973.07 68
1973.17 73
1973.28 80
1973.38 87
1973.48 93
1973.58 97
1973.68 100
1973.79 100
1973.89 97
1973.99 93
1974.09 87
1974.19 81
1974.29 75
1974.40 70
1974.50 66
1974.60 64
1974.70 63
1974.80 63
1974.91 64
1975.01 65
1975.11 65
1975.21 65
1975.31 63
1975.42 60
1975.52 57
1975.62 53
1975.72 50
1975.82 46
1975.93 44
1976.03 41
1976.13 39
1976.23 36
1976.33 35
1976.43 34
1976.54 34
1976.64 36
1976.74 38
1976.84 40
1976.94 42
1977.05 41
1977.15 39
1977.25 35
1977.35 30
1977.45 25
1977.56 22
1977.66 19
1977.76 18
1977.86 17
1977.96 16
1978.07 15
1978.17 13
1978.27 11
1978.37 11
1978.47 13
1978.58 18
1978.68 25
1978.78 34
1978.88 42
1978.98 48
1979.09 52
1979.19 54
1979.29 53
1979.39 52
1979.49 52
1979.60 54
1979.70 58
1979.80 65
1979.90 74
1980.00 83
1980.11 91
1980.21 98
1980.31 102
1980.41 104
1980.51 103
1980.62 100
1980.72 96
1980.82 90
1980.92 83
1981.02 77
1981.13 70
1981.23 63
1981.33 58
1981.43 53
1981.53 50
1981.64 47
1981.74 44
1981.84 42
1981.94 38
1982.04 34
1982.15 29
1982.25 25
1982.35 22
1982.45 22
1982.56 25
1982.66 33
1982.76 43
1982.86 54
1982.96 66
1983.07 77
1983.17 85
1983.27 89
1983.37 89
1983.47 86
1983.58 80
1983.68 72
1983.78 63
1983.88 55
1983.98 48
1984.09 43
1984.19 41
1984.29 41
1984.39 42
1984.50 44
1984.60 46
1984.70 48
1984.80 49
1984.90 49
1985.01 48
1985.11 45
1985.21 41
1985.31 36
1985.41 29
1985.52 23
1985.62 17
1985.72 14
1985.82 12
1985.93 12
1986.03 14
1986.13 16
1986.23 18
1986.33 21
1986.44 23
1986.54 27
1986.64 32
1986.74 38
1986.85 45
1986.95 52
1987.05 60
1987.15 66
1987.25 71
1987.36 73
1987.46 73
1987.56 70
1987.66 63
1987.76 55
1987.87 46
1987.97 37
1988.07 31
1988.17 28
1988.28 28
1988.38 33
1988.48 39
1988.58 47
1988.69 54
1988.79 60
1988.89 63
1988.99 63
1989.09 62
1989.20 58
1989.30 54
1989.40 50
1989.50 47
1989.61 45
1989.71 44
1989.81 43
1989.91 44
1990.01 45
1990.12 47
1990.22 50
1990.32 54
1990.42 59
1990.53 64
1990.63 69
1990.73 73
1990.83 75
1990.94 75
1991.04 72
1991.14 67
1991.24 60
1991.34 53
1991.45 46
1991.55 41
1991.65 37
1991.75 36
1991.86 37
1991.96 39
1992.06 44
1992.16 49
1992.27 54
1992.37 60
1992.47 66
1992.57 70
1992.67 74
1992.78 76
1992.88 76
1992.98 75
1993.08 73
1993.19 71
1993.29 69
1993.39 68
1993.49 68
1993.60 68
1993.70 69
1993.80 69
1993.90 68
1994.01 67
1994.11 65
1994.21 63
1994.31 61
1994.41 60
1994.52 62
1994.62 66
1994.72 72
1994.82 81
1994.93 90
1995.03 101
1995.13 110
1995.23 118
1995.34 123
1995.44 125
1995.54 124
1995.64 121
1995.75 116
1995.85 109
1995.95 102
1996.05 94
1996.16 87
1996.26 82
1996.36 77
1996.46 74
1996.57 73
1996.67 74
1996.77 76
1996.87 78
1996.98 80
1997.08 79
1997.18 77
1997.28 71
1997.39 62
1997.49 51
1997.59 39
1997.69 29
1997.80 22
1997.90 17
1998.00 16
1998.10 16
1998.21 18
1998.31 18
1998.41 18
1998.51 17
1998.61 15
1998.72 14
1998.82 14
1998.92 16
1999.02 18
1999.13 21
1999.23 22
1999.33 22
1999.44 19
1999.54 15
1999.64 9
1999.74 3
1999.85 0
1999.95 0
2000.05 0
2000.15 0
2000.26 0
2000.36 0
2000.46 0
2000.56 0
2000.67 2
2000.77 3
2000.87 4
2000.97 6
2001.08 7
2001.18 9
2001.28 11
2001.38 13
2001.49 15
2001.59 17
2001.69 18
2001.79 19
2001.90 20
2002.00 22
2002.10 23
2002.20 25
2002.31 28
2002.41 32
2002.51 37
2002.61 41
2002.72 46
2002.82 50
2002.92 52
2003.02 53
2003.13 52
2003.23 50
2003.33 47
2003.44 44
2003.54 42
2003.64 42
2003.74 44
2003.85 47
2003.95 51
2004.05 56
2004.15 61
2004.26 66
2004.36 71
2004.46 76
2004.56 79
2004.67 80
2004.77 79
2004.87 74
2004.97 66
2005.08 56
2005.18 44
2005.28 33
2005.39 23
2005.49 14
2005.59 6
2005.69 0
2005.80 0
2005.90 0
2006.00 0
2006.10 0
2006.21 0
2006.31 0
2006.41 0
2006.52 0
2006.62 5
2006.72 11
2006.82 15
2006.93 19
2007.03 21
2007.13 24
2007.23 26
2007.34 29
2007.44 33
2007.54 38
2007.64 43
2007.75 48
2007.85 53
2007.95 56
2008.06 59
2008.16 60
2008.26 60
2008.36 60
2008.47 59
2008.57 59
2008.67 59
2008.78 61
2008.88 62
2008.98 64
2009.08 66
2009.19 67
2009.29 67
2009.39 67
2009.49 67
2009.60 68
2009.70 69
2009.80 72
2009.91 75
2010.01 79
2010.11 83
2010.21 86
2010.32 89
2010.42 90
2010.52 91
2010.63 93
2010.73 96
2010.83 99
2010.93 102
2011.04 104
2011.14 105
2011.24 104
2011.34 102
2011.45 99
2011.55 96
2011.65 93
2011.76 90
2011.86 86
2011.96 81
2012.06 74
2012.17 66
2012.27 56
2012.37 46
2012.48 37
2012.58 29
2012.68 23
2012.78 19
2012.89 16
2012.99 13
2013.09 12
2013.20 12
2013.30 14
2013.40 16
2013.50 20
2013.61 25
2013.71 31
2013.81 36
2013.92 40
2014.02 44
2014.12 47
2014.23 48
2014.33 48
2014.43 47
2014.53 43
2014.64 39
2014.74 33
2014.84 28
2014.95 24
2015.05 22
2015.15 22
2015.25 23
2015.36 25
2015.46 26
2015.56 27
2015.67 26
2015.77 24
2015.87 21
2015.97 19
2016.08 17
2016.18 18
2016.28 21
2016.39 26
2016.49 33
2016.59 39
2016.70 46
2016.80 50
2016.90 51
2017.00 50
2017.11 46
2017.21 40
2017.31 35
2017.42 31
2017.52 28
2017.62 28
2017.73 29
2017.83 31
2017.93 33
2018.03 34
2018.14 33
2018.24 30
2018.34 26
2018.45 21
2018.55 16
2018.65 12
2018.76 9
2018.86 8
2018.96 8
2019.06 10
2019.17 13
2019.27 18
2019.37 25
2019.48 32
2019.58 39
2019.68 45
2019.79 49
2019.89 50
2019.99 48
2020.09 44
2020.20 40
2020.30 35
2020.40 30
2020.51 27
2020.61 24
2020.71 21
2020.82 18
2020.92 14
2021.02 9
2021.13 3
2021.23 0
2021.33 0
2021.43 0
2021.54 0
2021.64 0
2021.74 0
2021.85 0
2021.95 0
2022.05 6
2022.16 14
2022.26 21
2022.36 27
2022.47 32
2022.57 36
2022.67 38
2022.77 40
2022.88 40
2022.98 39
2023.08 38
2023.19 36
2023.29 34
2023.39 31
2023.50 28
2023.60 26
2023.70 24
2023.81 23
2023.91 22
2024.01 22
2024.12 22
2024.22 24
2024.32 27
2024.42 31
2024.53 36
2024.63 42
2024.73 49
2024.84 55
2024.94 61
2025.04 66
2025.15 70
2025.25 74
2025.35 76
2025.46 77
2025.56 77
2025.66 75
2025.77 73
2025.87 69
2025.97 66
2026.08 63
2026.18 62
2026.28 63
2026.39 66
2026.49 72
2026.59 79
2026.69 88
2026.80 97
2026.90 107
2027.00 116
2027.11 123
2027.21 129
2027.31 133
2027.42 135
2027.52 135
2027.62 133
2027.73 130
2027.83 127
2027.93 125
2028.04 124
2028.14 125
2028.24 128
2028.35 132
2028.45 136
2028.55 139
2028.66 141
2028.76 139
2028.86 136
2028.97 131
2029.07 124
2029.17 117
2029.28 111
2029.38 103
2029.48 96
2029.59 89
2029.69 82
2029.79 76
2029.90 70
2030.00 67
2030.10 65
2030.21 65
2030.31 67
2030.41 69
2030.52 71
2030.62 72
2030.72 71
2030.83 70
2030.93 68
2031.03 67
2031.14 67
2031.24 68
2031.34 72
2031.45 76
2031.55 81
2031.65 86
2031.76 90
2031.86 91
2031.96 90
2032.07 87
2032.17 83
2032.27 78
2032.38 75
2032.48 72
2032.58 70
2032.69 69
2032.79 69
2032.89 69
2033.00 68
2033.10 68
2033.20 68
2033.31 69
2033.41 69
2033.51 70
2033.62 69
2033.72 68
2033.82 67
2033.93 65
2034.03 64
2034.13 65
2034.24 68
2034.34 73
2034.44 80
2034.55 88
2034.65 95
2034.75 101
2034.86 106
2034.96 107
2035.06 107
2035.17 104
2035.27 99
2035.37 93
2035.48 85
2035.58 76
2035.68 67
2035.79 59
2035.89 52
2035.99 47
2036.10 43
2036.20 39
2036.31 36
2036.41 32
2036.51 28
2036.62 22
2036.72 16
2036.82 10
2036.93 4
2037.03 0
2037.13 0
2037.24 0
2037.34 0
2037.44 0
2037.55 0
2037.65 0
2037.75 0
2037.86 0
2037.96 6
2038.06 15
2038.17 24
2038.27 33
2038.38 40
2038.48 45
2038.58 48
2038.69 49
2038.79 48
2038.89 46
2039.00 42
2039.10 37
2039.20 32
2039.31 27
2039.41 22
2039.51 19
2039.62 18
2039.72 17
2039.82 18
2039.93 18
2040.03 17
2040.14 15
2040.24 12
2040.34 8
2040.45 5
2040.55 4
2040.65 4
2040.76 6
2040.86 9
2040.96 12
2041.07 17
2041.17 21
2041.27 26
2041.38 32
2041.48 38
2041.59 43
2041.69 48
2041.79 51
2041.90 52
2042.00 52
2042.10 52
2042.21 52
2042.31 55
2042.41 60
2042.52 68
2042.62 77
2042.72 87
2042.83 96
2042.93 102
2043.04 106
2043.14 106
2043.24 103
2043.35 97
2043.45 90
2043.55 81
2043.66 74
2043.76 67
2043.86 61
2043.97 58
2044.07 56
2044.18 55
2044.28 55
2044.38 56
2044.49 55
2044.59 55
2044.69 53
2044.80 51
2044.90 50
2045.01 49
2045.11 48
2045.21 49
2045.32 49
2045.42 49
2045.52 48
2045.63 44
2045.73 39
2045.83 33
2045.94 27
2046.04 21
2046.15 16
2046.25 14
2046.35 13
2046.46 14
2046.56 17
2046.66 21
2046.77 25
2046.87 29
2046.98 33
2047.08 35
2047.18 37
2047.29 36
2047.39 34
2047.49 31
2047.60 27
2047.70 22
2047.81 19
2047.91 16
2048.01 14
2048.12 13
2048.22 12
2048.32 11
2048.43 9
2048.53 7
2048.64 4
2048.74 1
2048.84 0
2048.95 0
2049.05 0
2049.15 0
2049.26 0
2049.36 0
2049.47 3
2049.57 8
2049.67 14
2049.78 18
2049.88 20
2049.98 20
2050.09 17
2050.19 11
2050.30 3
2050.40 0
2050.50 0
2050.61 0
2050.71 0
2050.82 0
2050.92 0
2051.02 0
2051.13 0
2051.23 10
2051.33 21
2051.44 29
2051.54 33
2051.65 32
2051.75 27
2051.85 19
2051.96 9
2052.06 0
2052.17 0
2052.27 0
2052.37 0
2052.48 0
2052.58 0
2052.68 0
2052.79 0
2052.89 0
2053.00 3
2053.10 5
2053.20 6
2053.31 7
2053.41 10
2053.52 15
2053.62 21
2053.72 29
2053.83 37
2053.93 44
2054.04 49
2054.14 52
2054.24 53
2054.35 52
2054.45 51
2054.55 51
2054.66 51
2054.76 54
2054.87 57
2054.97 61
2055.07 66
2055.18 71
2055.28 76
2055.39 82
2055.49 87
2055.59 92
2055.70 95
2055.80 98
2055.91 98
2056.01 96
2056.11 92
2056.22 89
2056.32 85
2056.43 83
2056.53 82
2056.63 81
2056.74 80
2056.84 79
2056.95 76
2057.05 72
2057.15 68
2057.26 64
2057.36 60
2057.47 55
2057.57 51
2057.67 47
2057.78 42
2057.88 37
2057.99 33
2058.09 31
2058.19 30
2058.30 33
2058.40 36
2058.51 41
2058.61 44
2058.71 47
2058.82 49
2058.92 52
2059.03 55
2059.13 59
2059.23 67
2059.34 75
2059.44 85
2059.55 93
2059.65 101
2059.75 106
2059.86 109
2059.96 110
2060.07 109
2060.17 107
2060.27 102
2060.38 95
2060.48 86
2060.59 74
2060.69 60
2060.80 45
2060.90 31
2061.00 17
2061.11 6
2061.21 0
2061.32 0
2061.42 0
2061.52 0
2061.63 0
2061.73 0
2061.84 0
2061.94 3
2062.04 5
2062.15 5
2062.25 5
2062.36 4
2062.46 3
2062.56 4
2062.67 6
2062.77 10
2062.88 14
2062.98 18
2063.09 21
2063.19 21
2063.29 20
2063.40 17
2063.50 13
2063.61 9
2063.71 5
2063.81 1
2063.92 0
2064.02 0
2064.13 0
2064.23 0
2064.34 1
2064.44 6
2064.54 12
2064.65 19
2064.75 25
2064.86 30
2064.96 33
2065.06 34
2065.17 32
2065.27 29
2065.38 24
2065.48 19
2065.59 13
2065.69 8
2065.79 3
2065.90 0
2066.00 0
2066.11 0
2066.21 0
2066.31 0
2066.42 0
2066.52 0
2066.63 0
2066.73 0
2066.84 1
2066.94 5
2067.04 10
2067.15 14
2067.25 17
2067.36 18
2067.46 18
2067.57 17
2067.67 15
2067.77 13
2067.88 12
2067.98 11
2068.09 11
2068.19 13
2068.30 16
2068.40 21
2068.50 27
2068.61 34
2068.71 43
2068.82 53
2068.92 63
2069.03 72
2069.13 79
2069.23 82
2069.34 83
2069.44 80
2069.55 75
2069.65 71
2069.76 68
2069.86 68
2069.96 71
2070.07 75
2070.17 78
2070.28 80
2070.38 78
2070.49 73
2070.59 66
2070.69 57
2070.80 48
2070.90 41
2071.01 36
2071.11 34
2071.22 33
2071.32 33
2071.42 33
2071.53 34
2071.63 34
2071.74 33
2071.84 32
2071.95 30
2072.05 27
2072.16 25
2072.26 22
2072.36 20
2072.47 20
2072.57 21
2072.68 23
2072.78 27
2072.89 33
2072.99 41
2073.09 50
2073.20 59
2073.30 68
2073.41 75
2073.51 80
2073.62 82
2073.72 82
2073.83 80
2073.93 78
2074.03 76
2074.14 76
2074.24 77
2074.35 80
2074.45 85
2074.56 90
2074.66 95
2074.77 99
2074.87 103
2074.97 106
2075.08 110
2075.18 114
2075.29 120
2075.39 127
2075.50 134
2075.60 140
2075.71 145
2075.81 147
2075.91 147
2076.02 144
2076.12 138
2076.23 130
2076.33 122
2076.44 113
2076.54 103
2076.65 94
2076.75 86
2076.85 77
2076.96 70
2077.06 63
2077.17 57
2077.27 53
2077.38 50
2077.48 49
2077.59 50
2077.69 52
2077.80 55
2077.90 60
2078.00 67
2078.11 74
2078.21 82
2078.32 89
2078.42 94
2078.53 96
2078.63 95
2078.74 91
2078.84 87
2078.94 83
2079.05 79
2079.15 78
2079.26 77
2079.36 78
2079.47 78
2079.57 78
2079.68 76
2079.78 75
2079.89 73
2079.99 71
2080.09 70
2080.20 69
2080.30 68
2080.41 66
2080.51 63
2080.62 59
2080.72 55
2080.83 51
2080.93 47
2081.04 44
2081.14 43
2081.25 43
2081.35 44
2081.45 45
2081.56 46
2081.66 47
2081.77 47
2081.87 46
2081.98 45
2082.08 44
2082.19 43
2082.29 41
2082.40 39
2082.50 37
2082.61 34
2082.71 31
2082.81 28
2082.92 26
2083.02 26
2083.13 26
2083.23 28
2083.34 31
2083.44 34
2083.55 37
2083.65 39
2083.76 41
2083.86 43
2083.97 44
2084.07 45
2084.17 46
2084.28 47
2084.38 49
2084.49 52
2084.59 57
2084.70 61
2084.80 65
2084.91 66
2085.01 65
2085.12 61
2085.22 53
2085.33 44
2085.43 35
2085.54 28
2085.64 25
2085.75 26
2085.85 30
2085.95 38
2086.06 47
2086.16 56
2086.27 64
2086.37 70
2086.48 73
2086.58 73
2086.69 72
2086.79 68
2086.90 63
2087.00 59
2087.11 56
2087.21 55
2087.32 57
2087.42 61
2087.53 66
2087.63 73
2087.74 79
2087.84 84
2087.94 86
2088.05 87
2088.15 86
2088.26 83
2088.36 79
2088.47 74
2088.57 69
2088.68 64
2088.78 58
2088.89 52
2088.99 45
2089.10 37
2089.20 28
2089.31 18
2089.41 9
2089.52 0
2089.62 0
2089.73 0
2089.83 0
2089.94 0
2090.04 0
2090.15 0
2090.25 0
2090.35 4
2090.46 7
2090.56 9
2090.67 9
2090.77 9
2090.88 9
2090.98 9
2091.09 10
2091.19 12
2091.30 15
2091.40 19
2091.51 24
2091.61 29
2091.72 35
2091.82 42
2091.93 50
2092.03 58
2092.14 65
2092.24 72
2092.35 78
2092.45 81
2092.56 82
2092.66 81
2092.77 78
2092.87 74
2092.98 70
2093.08 65
2093.19 61
2093.29 57
2093.40 54
2093.50 51
2093.61 48
2093.71 45
2093.82 41
2093.92 37
2094.03 32
2094.13 26
2094.24 22
2094.34 19
2094.45 18
2094.55 18
2094.65 21
2094.76 24
2094.86 26
2094.97 29
2095.07 31
2095.18 33
2095.28 36
2095.39 41
2095.49 49
2095.60 60
2095.70 72
2095.81 84
2095.91 95
2096.02 104
2096.12 109
2096.23 110
2096.33 108
2096.44 102
2096.54 95
2096.65 86
2096.75 76
2096.86 68
2096.96 60
2097.07 55
2097.17 52
2097.28 50
2097.38 49
2097.49 49
2097.59 50
2097.70 50
2097.80 49
2097.91 48
2098.01 46
2098.12 45
2098.22 44
2098.33 44
2098.43 46
2098.54 49
2098.64 54
2098.75 60
2098.85 67
2098.96 72
2099.06 76
2099.17 77
2099.27 74
2099.38 69
2099.48 62
2099.59 54
2099.69 47
2099.80 42
2099.90 38
2100.01 37
2100.11 36
2100.22 36
2100.33 36
2100.43 35
2100.54 34
2100.64 33
2100.75 32
2100.85 33
2100.96 34
2101.06 38
2101.17 42
2101.27 47
2101.38 50
2101.48 51
2101.59 50
2101.69 46
2101.80 39
2101.90 30
2102.01 20
2102.11 10
2102.22 2
2102.32 0
2102.43 0
2102.53 0
2102.64 1
2102.74 9
2102.85 19
2102.95 30
2103.06 40
2103.16 49
2103.27 55
2103.37 59
2103.48 60
2103.58 58
2103.69 55
2103.79 51
2103.90 48
2104.00 46
2104.11 46
2104.21 49
2104.32 54
2104.42 61
2104.53 69
2104.64 76
2104.74 82
2104.85 85
2104.95 85
2105.06 81
2105.16 74
2105.27 64
2105.37 53
2105.48 41
2105.58 29
2105.69 18
2105.79 8
2105.90 0
2106.00 0
2106.11 0
2106.21 0
2106.32 0
2106.42 3
2106.53 12
2106.63 22
2106.74 33
2106.84 43
2106.95 52
2107.06 59
2107.16 64
2107.27 67
2107.37 69
2107.48 70
2107.58 71
2107.69 73
2107.79 76
2107.90 79
2108.00 83
2108.11 86
2108.21 88
2108.32 90
2108.42 89
2108.53 87
2108.63 83
2108.74 78
2108.84 72
2108.95 65
2109.06 57
2109.16 50
2109.27 43
2109.37 36
2109.48 29
2109.58 23
2109.69 18
2109.79 15
2109.90 14
2110.00 16
2110.11 20
2110.21 26
2110.32 33
2110.42 40
2110.53 45
2110.63 49
2110.74 51
2110.85 51
2110.95 50
2111.06 49
2111.16 48
2111.27 48
2111.37 48
2111.48 48
2111.58 48
2111.69 49
2111.79 49
2111.90 50
2112.00 51
2112.11 53
2112.22 56
2112.32 58
2112.43 60
2112.53 61
2112.64 60
2112.74 57
2112.85 53
2112.95 48
2113.06 43
2113.16 41
2113.27 43
2113.37 48
2113.48 57
2113.59 69
2113.69 82
2113.80 96
2113.90 108
2114.01 119
2114.11 129
2114.22 136
2114.32 142
2114.43 148
2114.53 153
2114.64 157
2114.74 160
2114.85 163
2114.96 165
2115.06 166
2115.17 168
2115.27 169
2115.38 170
2115.48 170
2115.59 170
2115.69 169
2115.80 167
2115.90 165
2116.01 162
2116.12 159
2116.22 155
2116.33 151
2116.43 146
2116.54 138
2116.64 129
2116.75 119
2116.85 108
2116.96 98
2117.06 89
2117.17 82
2117.28 78
2117.38 75
2117.49 75
2117.59 77
2117.70 81
2117.80 85
2117.91 90
2118.01 95
2118.12 98
2118.23 98
2118.33 95
2118.44 88
2118.54 79
2118.65 69
2118.75 59
2118.86 52
2118.96 48
2119.07 47
2119.18 49
2119.28 53
2119.39 60
2119.49 67
2119.60 75
2119.70 82
2119.81 89
2119.91 95
2120.02 100
2120.13 104
2120.23 108
2120.34 111
2120.44 114
2120.55 116
2120.65 119
2120.76 122
2120.86 123
2120.97 122
2121.08 120
2121.18 116
2121.29 109
2121.39 100
2121.50 89
2121.60 77
2121.71 65
2121.81 53
2121.92 43
2122.03 36
2122.13 32
2122.24 32
2122.34 35
2122.45 40
2122.55 47
2122.66 54
2122.77 60
2122.87 65
2122.98 67
2123.08 66
2123.19 63
2123.29 58
2123.40 51
2123.50 44
2123.61 35
2123.72 27
2123.82 19
2123.93 12
2124.03 6
2124.14 2
2124.24 0
2124.35 0
2124.46 0
2124.56 0
2124.67 0
2124.77 0
2124.88 0
2124.98 0
2125.09 0
2125.20 0
2125.30 0
2125.41 0
2125.51 2
2125.62 6
2125.72 12
2125.83 17
2125.94 23
2126.04 27
2126.15 29
2126.25 29
2126.36 28
2126.46 25
2126.57 22
2126.68 19
2126.78 17
2126.89 17
2126.99 18
2127.10 21
2127.20 24
2127.31 28
2127.42 30
2127.52 32
2127.63 32
2127.73 32
2127.84 30
2127.94 28
2128.05 27
2128.16 25
2128.26 25
2128.37 25
2128.47 26
2128.58 27
2128.68 29
2128.79 31
2128.90 33
2129.00 34
2129.11 33
2129.21 32
2129.32 29
2129.43 27
2129.53 26
2129.64 27
2129.74 31
2129.85 38
2129.95 48
2130.06 60
2130.17 72
2130.27 84
2130.38 96
2130.48 106
2130.59 114
2130.70 119
2130.80 122
2130.91 121
2131.01 118
2131.12 112
2131.22 106
2131.33 101
2131.44 98
2131.54 97
2131.65 100
2131.75 104
2131.86 110
2131.97 117
2132.07 123
2132.18 128
2132.28 132
2132.39 134
2132.49 136
2132.60 137
2132.71 138
2132.81 139
2132.92 140
2133.02 141
2133.13 142
2133.24 144
2133.34 144
2133.45 145
2133.55 144
2133.66 143
2133.77 142
2133.87 142
2133.98 142
2134.08 142
2134.19 142
2134.29 143
2134.40 144
2134.51 144
2134.61 144
2134.72 144
2134.82 144
2134.93 143
2135.04 142
2135.14 139
2135.25 135
2135.35 130
2135.46 124
2135.57 119
2135.67 115
2135.78 112
2135.88 111
2135.99 111
2136.10 113
2136.20 114
2136.31 115
2136.41 115
2136.52 113
2136.63 108
2136.73 102
2136.84 95
2136.94 86
2137.05 77
2137.16 69
2137.26 62
2137.37 57
2137.47 52
2137.58 47
2137.69 41
2137.79 36
2137.90 30
2138.00 25
2138.11 22
2138.22 22
2138.32 25
2138.43 30
2138.53 37
2138.64 45
2138.75 51
2138.85 56
2138.96 58
2139.06 58
2139.17 55
2139.28 50
2139.38 45
2139.49 40
2139.59 37
2139.70 35
2139.81 36
2139.91 39
2140.02 41
2140.12 44
2140.23 44
2140.34 43
2140.44 41
2140.55 38
2140.65 37
2140.76 37
2140.87 41
2140.97 47
2141.08 54
2141.19 62
2141.29 69
2141.40 73
2141.50 74
2141.61 72
2141.72 69
2141.82 66
2141.93 63
2142.03 61
2142.14 62
2142.25 64
2142.35 69
2142.46 75
2142.56 84
2142.67 93
2142.78 102
2142.88 111
2142.99 118
2143.10 124
2143.20 128
2143.31 132
2143.41 135
2143.52 138
2143.63 141
2143.73 143
2143.84 144
2143.94 142
2144.05 139
2144.16 134
2144.26 129
2144.37 124
2144.48 120
2144.58 119
2144.69 119
2144.79 121
2144.90 125
2145.01 128
2145.11 130
2145.22 132
2145.32 132
2145.43 130
2145.54 127
2145.64 123
2145.75 119
2145.86 116
2145.96 114
2146.07 114
2146.17 115
2146.28 118
2146.39 122
2146.49 125
2146.60 129
2146.71 131
2146.81 131
2146.92 130
2147.02 127
2147.13 122
2147.24 115
2147.34 108
2147.45 101
2147.56 95
2147.66 90
2147.77 87
2147.87 86
2147.98 86
2148.09 85
2148.19 84
2148.30 81
2148.41 76
2148.51 70
2148.62 64
2148.72 59
2148.83 56
2148.94 57
2149.04 60
2149.15 64
2149.26 69
2149.36 72
2149.47 72
2149.57 69
2149.68 65
2149.79 59
2149.89 54
2150.00 52
2150.11 52
2150.21 55
2150.32 59
2150.43 63
2150.53 65
2150.64 64
2150.74 61
2150.85 55
2150.96 49
2151.06 44
2151.17 41
2151.28 40
2151.38 42
2151.49 46
2151.59 50
2151.70 52
2151.81 51
2151.91 49
2152.02 46
2152.13 43
2152.23 41
2152.34 43
2152.45 49
2152.55 57
2152.66 69
2152.76 80
2152.87 92
2152.98 102
2153.08 109
2153.19 113
2153.30 115
2153.40 115
2153.51 114
2153.62 113
2153.72 112
2153.83 112
2153.94 114
2154.04 117
2154.15 121
2154.25 125
2154.36 127
2154.47 127
2154.57 125
2154.68 120
2154.79 115
2154.89 110
2155.00 107
2155.11 106
2155.21 108
2155.32 113
2155.42 119
2155.53 127
2155.64 135
2155.74 143
2155.85 148
2155.96 152
2156.06 152
2156.17 150
2156.28 145
2156.38 139
2156.49 131
2156.60 123
2156.70 114
2156.81 107
2156.92 100
2157.02 94
2157.13 90
2157.23 88
2157.34 88
2157.45 91
2157.55 95
2157.66 99
2157.77 102
2157.87 103
2157.98 102
2158.09 98
2158.19 94
2158.30 89
2158.41 85
2158.51 84
2158.62 86
2158.73 89
2158.83 94
2158.94 99
2159.05 103
2159.15 106
2159.26 107
2159.37 107
2159.47 106
2159.58 105
2159.68 103
2159.79 102
2159.90 101
2160.00 101
2160.11 104
2160.22 109
2160.32 115
2160.43 123
2160.54 130
2160.64 134
2160.75 134
2160.86 130
2160.96 122
2161.07 113
2161.18 103
2161.28 95
2161.39 89
2161.50 86
2161.60 84
2161.71 84
2161.82 85
2161.92 87
2162.03 88
2162.14 90
2162.24 92
2162.35 93
2162.46 95
2162.56 95
2162.67 96
2162.78 96
2162.88 97
2162.99 97
2163.10 98
2163.20 98
2163.31 97
2163.42 93
2163.52 86
2163.63 77
2163.74 67
2163.84 59
2163.95 53
2164.06 51
2164.16 54
2164.27 60
2164.38 68
2164.48 76
2164.59 82
2164.70 86
2164.80 87
2164.91 87
2165.02 87
2165.12 88
2165.23 90
2165.34 92
2165.44 93
2165.55 93
2165.66 91
2165.76 86
2165.87 80
2165.98 72
2166.08 63
2166.19 54
2166.30 45
2166.40 38
2166.51 32
2166.62 27
2166.72 24
2166.83 23
2166.94 23
2167.04 24
2167.15 25
2167.26 25
2167.36 25
2167.47 23
2167.58 20
2167.68 16
2167.79 11
2167.90 6
2168.00 2
2168.11 0
2168.22 0
2168.32 0
2168.43 2
2168.54 8
2168.64 16
2168.75 26
2168.86 36
2168.96 47
2169.07 57
2169.18 66
2169.28 73
2169.39 78
2169.50 81
2169.61 81
2169.71 78
2169.82 73
2169.93 67
2170.03 59
2170.14 51
2170.25 45
2170.35 39
2170.46 37
2170.57 36
2170.67 37
2170.78 39
2170.89 40
2170.99 39
2171.10 36
2171.21 30
2171.31 21
2171.42 11
2171.53 1
2171.63 0
2171.74 0
2171.85 0
2171.96 0
2172.06 0
2172.17 0
2172.28 0
2172.38 0
2172.49 7
2172.60 15
2172.70 23
2172.81 30
2172.92 35
2173.02 38
2173.13 40
2173.24 40
2173.34 40
2173.45 38
2173.56 37
2173.67 36
2173.77 34
2173.88 33
2173.99 31
2174.09 27
2174.20 23
2174.31 18
2174.41 15
2174.52 13
2174.63 15
2174.73 21
2174.84 30
2174.95 43
2175.05 58
2175.16 75
2175.27 91
2175.38 107
2175.48 121
2175.59 132
2175.70 141
2175.80 146
2175.91 147
2176.02 145
2176.12 139
2176.23 130
2176.34 120
2176.45 109
2176.55 99
2176.66 91
2176.77 86
2176.87 84
2176.98 85
2177.09 88
2177.19 92
2177.30 98
2177.41 103
2177.51 108
2177.62 112
2177.73 115
2177.84 117
2177.94 117
2178.05 117
2178.16 116
2178.26 115
2178.37 113
2178.48 112
2178.58 111
2178.69 111
2178.80 111
2178.91 110
2179.01 109
2179.12 106
2179.23 103
2179.33 98
2179.44 93
2179.55 86
2179.66 80
2179.76 74
2179.87 69
2179.98 65
2180.08 62
2180.19 61
2180.30 60
2180.40 60
2180.51 61
2180.62 62
2180.73 63
2180.83 63
2180.94 64
2181.05 66
2181.15 68
2181.26 72
2181.37 78
2181.48 86
2181.58 96
2181.69 107
2181.80 118
2181.90 128
2182.01 134
2182.12 137
2182.22 136
2182.33 131
2182.44 124
2182.55 114
2182.65 105
2182.76 95
2182.87 88
2182.97 82
2183.08 78
2183.19 76
2183.30 76
2183.40 78
2183.51 80
2183.62 83
2183.72 86
2183.83 90
2183.94 94
2184.05 98
2184.15 103
2184.26 107
2184.37 111
2184.47 114
2184.58 113
2184.69 109
2184.80 103
2184.90 94
2185.01 85
2185.12 76
2185.22 68
2185.33 61
2185.44 56
2185.55 52
2185.65 49
2185.76 45
2185.87 42
2185.98 38
2186.08 33
2186.19 28
2186.30 22
2186.40 16
2186.51 10
2186.62 4
2186.73 0
2186.83 0
2186.94 0
2187.05 0
2187.15 0
2187.26 0
2187.37 0
2187.48 0
2187.58 0
2187.69 3
2187.80 8
2187.90 13
2188.01 18
2188.12 24
2188.23 30
2188.33 36
2188.44 41
2188.55 44
2188.66 47
2188.76 49
2188.87 49
2188.98 49
2189.08 49
2189.19 49
2189.30 48
2189.41 46
2189.51 45
2189.62 43
2189.73 41
2189.84 41
2189.94 41
2190.05 43
2190.16 45
2190.26 47
2190.37 47
2190.48 46
2190.59 43
2190.69 38
2190.80 32
2190.91 26
2191.02 20
2191.12 14
2191.23 8
2191.34 4
2191.45 1
2191.55 2
2191.66 6
2191.77 13
2191.87 23
2191.98 35
2192.09 47
2192.20 58
2192.30 66
2192.41 71
2192.52 71
2192.63 69
2192.73 64
2192.84 58
2192.95 52
2193.06 47
2193.16 44
2193.27 42
2193.38 43
2193.49 45
2193.59 46
2193.70 48
2193.81 47
2193.91 45
2194.02 43
2194.13 40
2194.24 39
2194.34 41
2194.45 44
2194.56 50
2194.67 57
2194.77 64
2194.88 69
2194.99 71
2195.10 69
2195.20 65
2195.31 58
2195.42 50
2195.53 44
2195.63 38
2195.74 34
2195.85 33
2195.96 32
2196.06 32
2196.17 32
2196.28 33
2196.39 34
2196.49 37
2196.60 42
2196.71 49
2196.82 57
2196.92 67
2197.03 77
2197.14 84
2197.24 89
2197.35 91
2197.46 91
2197.57 90
2197.67 88
2197.78 86
2197.89 86
2198.00 87
2198.10 88
2198.21 90
2198.32 92
2198.43 94
2198.53 94
2198.64 92
2198.75 88
2198.86 83
2198.96 77
2199.07 71
2199.18 64
2199.29 57
2199.39 50
2199.50 44
2199.61 38
2199.72 33
2199.82 29
2199.93 26
2200.04 26
2200.15 28
2200.26 31
2200.36 35
2200.47 40
2200.58 45
2200.69 50
2200.79 54
2200.90 59
2201.01 63
2201.12 68
2201.22 73
2201.33 78
2201.44 81
2201.55 83
2201.65 82
2201.76 79
2201.87 74
2201.98 66
2202.08 56
2202.19 43
2202.30 29
2202.41 15
2202.51 1
2202.62 0
2202.73 0
2202.84 0
2202.94 0
2203.05 0
2203.16 14
2203.27 29
2203.37 44
2203.48 57
2203.59 68
2203.70 76
2203.81 82
2203.91 85
2204.02 87
2204.13 88
2204.24 87
2204.34 85
2204.45 81
2204.56 77
2204.67 73
2204.77 70
2204.88 67
2204.99 66
2205.10 66
2205.20 69
2205.31 72
2205.42 77
2205.53 82
2205.64 87
2205.74 89
2205.85 90
2205.96 88
2206.07 84
2206.17 78
2206.28 72
2206.39 67
2206.50 64
2206.60 64
2206.71 67
2206.82 71
2206.93 75
2207.04 78
2207.14 79
2207.25 77
2207.36 71
2207.47 63
2207.57 54
2207.68 44
2207.79 34
2207.90 25
2208.01 18
2208.11 12
2208.22 8
2208.33 6
2208.44 4
2208.54 3
2208.65 1
2208.76 0
2208.87 0
2208.97 0
2209.08 0
2209.19 0
2209.30 0
2209.41 0
2209.51 3
2209.62 12
2209.73 23
2209.84 32
2209.94 40
2210.05 44
2210.16 46
2210.27 46
2210.38 44
2210.48 42
2210.59 40
2210.70 41
2210.81 42
2210.91 45
2211.02 47
2211.13 48
2211.24 46
2211.35 42
2211.45 36
2211.56 30
2211.67 25
2211.78 23
2211.89 25
2211.99 31
2212.10 39
2212.21 47
2212.32 54
2212.42 58
2212.53 59
2212.64 56
2212.75 51
2212.86 46
2212.96 41
2213.07 38
2213.18 35
2213.29 33
2213.39 31
2213.50 27
2213.61 21
2213.72 14
2213.83 7
2213.93 1
2214.04 0
2214.15 0
2214.26 0
2214.37 4
2214.47 13
2214.58 22
2214.69 33
2214.80 45
2214.91 56
2215.01 66
2215.12 74
2215.23 82
2215.34 89
2215.44 95
2215.55 101
2215.66 107
2215.77 112
2215.88 117
2215.98 121
2216.09 123
2216.20 123
2216.31 121
2216.42 117
2216.52 111
2216.63 103
2216.74 94
2216.85 86
2216.96 79
2217.06 74
2217.17 71
2217.28 71
2217.39 72
2217.50 74
2217.60 75
2217.71 74
2217.82 71
2217.93 66
2218.04 61
2218.14 56
2218.25 53
2218.36 52
2218.47 54
2218.58 58
2218.68 62
2218.79 65
2218.90 67
2219.01 68
2219.12 68
2219.22 68
2219.33 69
2219.44 72
2219.55 75
2219.66 78
2219.76 80
2219.87 81
2219.98 81
2220.09 79
2220.20 78
2220.30 77
2220.41 77
2220.52 76
2220.63 75
2220.74 71
2220.84 66
2220.95 58
2221.06 48
2221.17 37
2221.28 26
2221.38 15
2221.49 6
2221.60 0
2221.71 0
2221.82 0
2221.92 0
2222.03 0
2222.14 2
2222.25 8
2222.36 14
2222.46 20
2222.57 26
2222.68 31
2222.79 35
2222.90 37
2223.01 37
2223.11 34
2223.22 29
2223.33 22
2223.44 15
2223.55 7
2223.65 1
2223.76 0
2223.87 0
2223.98 0
2224.09 0
2224.19 0
2224.30 1
2224.41 3
2224.52 5
2224.63 7
2224.74 9
2224.84 13
2224.95 17
2225.06 23
2225.17 30
2225.28 37
2225.38 43
2225.49 48
2225.60 50
2225.71 50
2225.82 48
2225.92 43
2226.03 36
2226.14 29
2226.25 21
2226.36 13
2226.47 7
2226.57 1
2226.68 0
2226.79 0
2226.90 0
2227.01 0
2227.11 4
2227.22 8
2227.33 13
2227.44 18
2227.55 22
2227.66 24
2227.76 25
2227.87 23
2227.98 20
2228.09 15
2228.20 10
2228.31 4
2228.41 0
2228.52 0
2228.63 0
2228.74 0
2228.85 0
2228.95 0
2229.06 0
2229.17 0
2229.28 0
2229.39 6
2229.50 13
2229.60 22
2229.71 32
2229.82 41
2229.93 49
2230.04 56
2230.15 61
2230.25 62
2230.36 62
2230.47 59
2230.58 55
2230.69 51
2230.80 47
2230.90 45
2231.01 45
2231.12 46
2231.23 50
2231.34 55
2231.44 60
2231.55 64
2231.66 66
2231.77 68
2231.88 68
2231.99 67
2232.09 66
2232.20 64
2232.31 63
2232.42 61
2232.53 58
2232.64 54
2232.74 49
2232.85 43
2232.96 38
2233.07 35
2233.18 34
2233.29 36
2233.39 40
2233.50 46
2233.61 51
2233.72 56
2233.83 59
2233.94 60
2234.04 61
2234.15 61
2234.26 62
2234.37 64
2234.48 68
2234.59 74
2234.70 81
2234.80 89
2234.91 95
2235.02 98
2235.13 97
2235.24 92
2235.35 83
2235.45 71
2235.56 58
2235.67 45
2235.78 34
2235.89 27
2236.00 23
2236.10 23
2236.21 25
2236.32 29
2236.43 32
2236.54 33
2236.65 32
2236.75 28
2236.86 21
2236.97 15
2237.08 9
2237.19 5
2237.30 5
2237.41 6
2237.51 10
2237.62 14
2237.73 18
2237.84 22
2237.95 24
2238.06 25
2238.16 24
2238.27 23
2238.38 21
2238.49 17
2238.60 14
2238.71 10
2238.82 8
2238.92 7
2239.03 8
2239.14 11
2239.25 17
2239.36 22
2239.47 28
2239.58 31
2239.68 34
2239.79 34
2239.90 32
2240.01 30
2240.12 27
2240.23 24
2240.33 20
2240.44 17
2240.55 14
2240.66 12
2240.77 10
2240.88 9
2240.99 8
2241.09 10
2241.20 12
2241.31 15
2241.42 20
2241.53 24
2241.64 29
2241.75 32
2241.85 34
2241.96 36
2242.07 36
2242.18 36
2242.29 36
2242.40 37
2242.51 37
2242.61 38
2242.72 40
2242.83 42
2242.94 43
2243.05 46
2243.16 48
2243.27 49
2243.37 50
2243.48 51
2243.59 51
2243.70 52
2243.81 54
2243.92 58
2244.03 66
2244.13 76
2244.24 87
2244.35 99
2244.46 108
2244.57 114
2244.68 114
2244.79 110
2244.89 102
2245.00 92
2245.11 82
2245.22 73
2245.33 66
2245.44 61
2245.55 58
2245.66 56
2245.76 54
2245.87 53
2245.98 52
2246.09 52
2246.20 52
2246.31 53
2246.42 56
2246.52 60
2246.63 66
2246.74 73
2246.85 81
2246.96 90
2247.07 98
2247.18 106
2247.29 114
2247.39 121
2247.50 128
2247.61 134
2247.72 139
2247.83 143
2247.94 144
2248.05 143
2248.15 138
2248.26 132
2248.37 124
2248.48 114
2248.59 103
2248.70 91
2248.81 81
2248.92 72
2249.02 65
2249.13 62
2249.24 63
2249.35 68
2249.46 76
2249.57 85
2249.68 96
2249.79 105
2249.89 113
2250.00 119
2250.11 122
2250.22 122
2250.33 119
2250.44 115
2250.55 110
2250.66 105
2250.76 99
2250.87 94
2250.98 90
2251.09 88
2251.20 86
2251.31 85
2251.42 85
2251.53 86
2251.63 88
2251.74 91
2251.85 94
2251.96 99
2252.07 104
2252.18 110
2252.29 115
2252.40 121
2252.51 125
2252.61 129
2252.72 132
2252.83 134
2252.94 133
2253.05 131
2253.16 127
2253.27 121
2253.38 113
2253.48 104
2253.59 95
2253.70 85
2253.81 76
2253.92 68
2254.03 62
2254.14 57
2254.25 55
2254.36 55
2254.46 56
2254.57 59
2254.68 62
2254.79 65
2254.90 68
2255.01 70
2255.12 71
2255.23 72
2255.34 72
2255.44 71
2255.55 69
2255.66 66
2255.77 61
2255.88 55
2255.99 49
2256.10 43
2256.21 38
2256.32 34
2256.42 33
2256.53 35
2256.64 39
2256.75 45
2256.86 52
2256.97 59
2257.08 65
2257.19 68
2257.30 70
2257.40 69
2257.51 66
2257.62 62
2257.73 57
2257.84 51
2257.95 45
2258.06 39
2258.17 34
2258.28 29
2258.38 25
2258.49 23
2258.60 23
2258.71 24
2258.82 25
2258.93 26
2259.04 25
2259.15 22
2259.26 16
2259.37 9
2259.47 0
2259.58 0
2259.69 0
2259.80 0
2259.91 0
2260.02 0
2260.13 0
2260.24 0
2260.35 1
2260.46 10
2260.56 18
2260.67 25
2260.78 30
2260.89 33
2261.00 35
2261.11 35
2261.22 36
2261.33 36
2261.44 38
2261.55 40
2261.65 43
2261.76 45
2261.87 48
2261.98 49
2262.09 49
2262.20 49
2262.31 50
2262.42 53
2262.53 57
2262.64 63
2262.75 70
2262.85 76
2262.96 80
2263.07 79
2263.18 76
2263.29 69
2263.40 61
2263.51 52
2263.62 46
2263.73 41
2263.84 39
2263.94 38
2264.05 39
2264.16 39
2264.27 39
2264.38 38
2264.49 36
2264.60 36
2264.71 38
2264.82 42
2264.93 49
2265.04 56
2265.15 63
2265.25 69
2265.36 73
2265.47 73
2265.58 71
2265.69 69
2265.80 68
2265.91 71
2266.02 77
2266.13 87
2266.24 100
2266.35 112
2266.45 123
2266.56 130
2266.67 133
2266.78 132
2266.89 127
2267.00 121
2267.11 113
2267.22 105
2267.33 97
2267.44 90
2267.55 83
2267.66 77
2267.76 71
2267.87 68
2267.98 66
2268.09 65
2268.20 67
2268.31 69
2268.42 71
2268.53 71
2268.64 69
2268.75 64
2268.86 57
2268.97 49
2269.08 40
2269.18 31
2269.29 24
2269.40 20
2269.51 17
2269.62 17
2269.73 18
2269.84 21
2269.95 25
2270.06 30
2270.17 35
2270.28 39
2270.39 42
2270.50 43
2270.60 43
2270.71 40
2270.82 37
2270.93 32
2271.04 28
2271.15 24
2271.26 23
2271.37 24
2271.48 28
2271.59 33
2271.70 41
2271.81 48
2271.92 55
2272.02 62
2272.13 67
2272.24 73
2272.35 80
2272.46 88
2272.57 98
2272.68 109
2272.79 120
2272.90 128
2273.01 133
2273.12 133
2273.23 128
2273.34 118
2273.45 104
2273.55 88
2273.66 71
2273.77 57
2273.88 47
2273.99 41
2274.10 41
2274.21 47
2274.32 56
2274.43 67
2274.54 78
2274.65 89
2274.76 96
2274.87 101
2274.98 104
2275.09 106
2275.20 106
2275.30 106
2275.41 107
2275.52 110
2275.63 113
2275.74 118
2275.85 125
2275.96 133
2276.07 141
2276.18 148
2276.29 153
2276.40 155
2276.51 154
2276.62 150
2276.73 144
2276.84 138
2276.95 132
2277.05 127
2277.16 124
2277.27 123
2277.38 124
2277.49 127
2277.60 130
2277.71 133
2277.82 134
2277.93 135
2278.04 134
2278.15 133
2278.26 132
2278.37 133
2278.48 136
2278.59 140
2278.70 145
2278.81 151
2278.91 154
2279.02 156
2279.13 155
2279.24 153
2279.35 150
2279.46 147
2279.57 145
2279.68 144
2279.79 143
2279.90 143
2280.01 144
2280.12 145
2280.23 147
2280.34 150
2280.45 154
2280.56 159
2280.67 165
2280.78 171
2280.89 177
2280.99 183
2281.10 188
2281.21 192
2281.32 193
2281.43 192
2281.54 187
2281.65 180
2281.76 170
2281.87 159
2281.98 149
2282.09 139
2282.20 131
2282.31 125
2282.42 121
2282.53 119
2282.64 120
2282.75 122
2282.86 125
2282.97 129
2283.08 132
2283.19 132
2283.29 129
2283.40 123
2283.51 114
2283.62 102
2283.73 91
2283.84 79
2283.95 68
2284.06 60
2284.17 54
2284.28 50
2284.39 49
2284.50 49
2284.61 52
2284.72 56
2284.83 60
2284.94 63
2285.05 64
2285.16 64
2285.27 63
2285.38 60
2285.49 57
2285.60 54
2285.71 53
2285.82 53
2285.92 52
2286.03 52
2286.14 50
2286.25 47
2286.36 43
2286.47 39
2286.58 34
2286.69 30
2286.80 27
2286.91 24
2287.02 23
2287.13 23
2287.24 25
2287.35 29
2287.46 34
2287.57 41
2287.68 49
2287.79 58
2287.90 66
2288.01 72
2288.12 75
2288.23 75
2288.34 72
2288.45 64
2288.56 55
2288.67 44
2288.78 35
2288.89 27
2289.00 22
2289.10 20
2289.21 21
2289.32 24
2289.43 27
2289.54 29
2289.65 29
2289.76 27
2289.87 23
2289.98 19
2290.09 15
2290.20 12
2290.31 9
2290.42 8
2290.53 7
2290.64 6
2290.75 4
2290.86 1
2290.97 0
2291.08 0
2291.19 0
2291.30 0
2291.41 0
2291.52 0
2291.63 0
2291.74 3
2291.85 5
2291.96 6
2292.07 6
2292.18 6
2292.29 5
2292.40 4
2292.51 4
2292.62 5
2292.73 6
2292.84 8
2292.95 12
2293.06 16
2293.17 22
2293.28 28
2293.38 32
2293.49 34
2293.60 33
2293.71 28
2293.82 20
2293.93 11
2294.04 2
2294.15 0
2294.26 0
2294.37 0
2294.48 0
2294.59 6
2294.70 15
2294.81 23
2294.92 28
2295.03 31
2295.14 32
2295.25 30
2295.36 26
2295.47 23
2295.58 19
2295.69 16
2295.80 14
2295.91 13
2296.02 12
2296.13 11
2296.24 10
2296.35 10
2296.46 9
2296.57 9
2296.68 8
2296.79 7
2296.90 6
2297.01 4
2297.12 3
2297.23 2
2297.34 1
2297.45 1
2297.56 1
2297.67 2
2297.78 3
2297.89 3
2298.00 3
2298.11 3
2298.22 3
2298.33 4
2298.44 7
2298.55 11
2298.66 14
2298.77 17
2298.88 18
2298.99 17
2299.10 13
2299.21 7
2299.32 0
2299.43 0
2299.54 0
2299.65 0
2299.76 0
2299.87 0
2299.98 2
2300.09 8
2300.20 14
2300.31 19
2300.42 22
2300.53 23
2300.64 20
2300.75 15
2300.86 8
2300.97 0
2301.08 0
2301.19 0
2301.30 0
2301.41 0
2301.52 0
2301.63 0
2301.74 0
2301.85 2
2301.96 12
2302.07 22
2302.18 31
2302.29 37
2302.40 40
2302.51 41
2302.62 39
2302.73 35
2302.84 32
2302.95 32
2303.06 34
2303.17 40
2303.28 50
2303.39 62
2303.50 77
2303.61 92
2303.72 106
2303.83 119
2303.94 130
2304.05 139
2304.16 145
2304.27 148
2304.38 148
2304.49 144
2304.60 138
2304.71 131
2304.82 125
2304.93 120
2305.04 118
2305.15 119
2305.26 122
2305.37 125
2305.48 128
2305.59 129
2305.70 128
2305.81 125
2305.92 119
2306.03 113
2306.14 107
2306.25 103
2306.36 99
2306.47 98
2306.58 98
2306.69 101
2306.80 105
2306.91 109
2307.02 114
2307.13 118
2307.24 119
2307.35 118
2307.46 115
2307.57 111
2307.68 106
2307.79 102
2307.90 100
2308.01 98
2308.12 97
2308.23 95
2308.34 90
2308.45 84
2308.56 75
2308.67 64
2308.78 53
2308.89 42
2309.00 32
2309.11 24
2309.22 17
2309.33 11
2309.44 8
2309.55 6
2309.66 6
2309.77 7
2309.88 9
2309.99 12
2310.10 16
2310.21 19
2310.32 23
2310.43 26
2310.55 27
2310.66 26
2310.77 23
2310.88 18
2310.99 11
2311.10 2
2311.21 0
2311.32 0
2311.43 0
2311.54 0
2311.65 0
2311.76 0
2311.87 0
2311.98 0
2312.09 6
2312.20 14
2312.31 22
2312.42 29
2312.53 35
2312.64 40
2312.75 43
2312.86 44
2312.97 44
2313.08 43
2313.19 41
2313.30 39
2313.41 37
2313.52 36
2313.63 35
2313.74 35
2313.85 36
2313.96 37
2314.07 38
2314.18 39
2314.29 39
2314.40 39
2314.51 38
2314.62 35
2314.73 33
2314.85 30
2314.96 28
2315.07 26
2315.18 25
2315.29 26
2315.40 26
2315.51 25
2315.62 24
2315.73 22
2315.84 19
2315.95 18
2316.06 20
2316.17 24
2316.28 33
2316.39 44
2316.50 55
2316.61 65
2316.72 71
2316.83 73
2316.94 70
2317.05 64
2317.16 56
2317.27 50
2317.38 45
2317.49 43
2317.60 44
2317.71 45
2317.82 48
2317.93 50
2318.05 51
2318.16 51
2318.27 50
2318.38 49
2318.49 48
2318.60 46
2318.71 45
2318.82 42
2318.93 38
2319.04 33
2319.15 27
2319.26 20
2319.37 14
2319.48 10
2319.59 8
2319.70 10
2319.81 16
2319.92 26
2320.03 40
2320.14 56
2320.25 72
2320.36 86
2320.47 95
2320.58 100
2320.70 98
2320.81 92
2320.92 84
2321.03 74
2321.14 65
2321.25 58
2321.36 53
2321.47 51
2321.58 50
2321.69 50
2321.80 50
2321.91 51
2322.02 52
2322.13 54
2322.24 57
2322.35 60
2322.46 65
2322.57 72
2322.68 78
2322.79 85
2322.90 90
2323.02 93
2323.13 93
2323.24 92
2323.35 89
2323.46 84
2323.57 78
2323.68 72
2323.79 65
2323.90 59
2324.01 55
2324.12 53
2324.23 55
2324.34 61
2324.45 72
2324.56 86
2324.67 102
2324.78 116
2324.89 126
2325.00 131
2325.12 130
2325.23 124
2325.34 115
2325.45 106
2325.56 97
2325.67 90
2325.78 86
2325.89 83
2326.00 82
2326.11 81
2326.22 80
2326.33 79
2326.44 78
2326.55 78
2326.66 78
2326.77 79
2326.88 81
2326.99 84
2327.11 87
2327.22 90
2327.33 93
2327.44 94
2327.55 95
2327.66 95
2327.77 95
2327.88 96
2327.99 96
2328.10 97
2328.21 97
2328.32 95
2328.43 92
2328.54 86
2328.65 80
2328.76 73
2328.88 66
2328.99 60
2329.10 55
2329.21 51
2329.32 49
2329.43 46
2329.54 44
2329.65 41
2329.76 38
2329.87 34
2329.98 32
2330.09 30
2330.20 29
2330.31 30
2330.42 32
2330.54 35
2330.65 39
2330.76 43
2330.87 47
2330.98 50
2331.09 52
2331.20 52
2331.31 51
2331.42 49
2331.53 45
2331.64 41
2331.75 35
2331.86 30
2331.97 25
2332.09 22
2332.20 21
2332.31 22
2332.42 26
2332.53 32
2332.64 40
2332.75 48
2332.86 56
2332.97 64
2333.08 72
2333.19 80
2333.30 88
2333.41 95
2333.52 101
2333.64 106
2333.75 109
2333.86 111
2333.97 111
2334.08 109
2334.19 106
2334.30 104
2334.41 101
2334.52 100
2334.63 98
2334.74 97
2334.85 95
2334.96 93
2335.08 90
2335.19 87
2335.30 83
2335.41 81
2335.52 80
2335.63 82
2335.74 87
2335.85 94
2335.96 102
2336.07 109
2336.18 115
2336.29 119
2336.41 119
2336.52 117
2336.63 112
2336.74 106
2336.85 99
2336.96 92
2337.07 86
2337.18 81
2337.29 78
2337.40 78
2337.51 79
2337.62 82
2337.74 85
2337.85 88
2337.96 89
2338.07 89
2338.18 88
2338.29 88
2338.40 87
2338.51 87
2338.62 87
2338.73 87
2338.84 86
2338.95 82
2339.07 77
2339.18 71
2339.29 65
2339.40 60
2339.51 57
2339.62 58
2339.73 60
2339.84 66
2339.95 74
2340.06 83
2340.17 92
2340.29 102
2340.40 111
2340.51 117
2340.62 122
2340.73 123
2340.84 120
2340.95 115
2341.06 108
2341.17 100
2341.28 90
2341.39 80
2341.51 71
2341.62 62
2341.73 54
2341.84 49
2341.95 46
2342.06 46
2342.17 49
2342.28 54
2342.39 59
2342.50 63
2342.62 66
2342.73 66
2342.84 64
2342.95 62
2343.06 61
2343.17 60
2343.28 60
2343.39 59
2343.50 58
2343.61 54
2343.72 48
2343.84 40
2343.95 31
2344.06 23
2344.17 15
2344.28 10
2344.39 7
2344.50 5
2344.61 3
2344.72 2
2344.84 0
2344.95 0
2345.06 0
2345.17 0
2345.28 0
2345.39 0
2345.50 0
2345.61 0
2345.72 4
2345.83 8
2345.95 10
2346.06 10
2346.17 9
2346.28 6
2346.39 3
2346.50 0
2346.61 0
2346.72 0
2346.83 0
2346.94 0
2347.06 0
2347.17 0
2347.28 0
2347.39 0
2347.50 4
2347.61 13
2347.72 23
2347.83 32
2347.94 40
2348.06 45
2348.17 46
2348.28 43
2348.39 39
2348.50 33
2348.61 27
2348.72 22
2348.83 20
2348.94 20
2349.06 23
2349.17 29
2349.28 37
2349.39 48
2349.50 60
2349.61 71
2349.72 80
2349.83 86
2349.94 88
2350.06 85
2350.17 77
2350.28 67
2350.39 57
2350.50 48
2350.61 43
2350.72 43
2350.83 49
2350.95 58
2351.06 71
2351.17 85
2351.28 97
2351.39 106
2351.50 112
2351.61 113
2351.72 111
2351.83 109
2351.95 107
2352.06 107
2352.17 109
2352.28 113
2352.39 117
2352.50 119
2352.61 120
2352.72 118
2352.84 115
2352.95 112
2353.06 109
2353.17 108
2353.28 109
2353.39 111
2353.50 113
2353.61 113
2353.73 111
2353.84 106
2353.95 99
2354.06 91
2354.17 83
2354.28 76
2354.39 71
2354.50 66
2354.61 63
2354.73 61
2354.84 61
2354.95 61
2355.06 61
2355.17 63
2355.28 64
2355.39 64
2355.51 63
2355.62 60
2355.73 56
2355.84 51
2355.95 46
2356.06 42
2356.17 38
2356.28 35
2356.40 32
2356.51 30
2356.62 29
2356.73 29
2356.84 31
2356.95 34
2357.06 38
2357.17 44
2357.29 50
2357.40 55
2357.51 59
2357.62 61
2357.73 61
2357.84 59
2357.95 56
2358.07 54
2358.18 51
2358.29 50
2358.40 49
2358.51 49
2358.62 50
2358.73 51
2358.84 51
2358.96 50
2359.07 49
2359.18 47
2359.29 44
2359.40 41
2359.51 38
2359.62 36
2359.74 35
2359.85 36
2359.96 39
2360.07 43
2360.18 50
2360.29 57
2360.40 64
2360.51 69
2360.63 71
2360.74 70
2360.85 66
2360.96 59
2361.07 50
2361.18 41
2361.29 32
2361.41 25
2361.52 22
2361.63 21
2361.74 25
2361.85 34
2361.96 45
2362.07 58
2362.19 71
2362.30 83
2362.41 91
2362.52 95
2362.63 95
2362.74 91
2362.85 85
2362.97 79
2363.08 73
2363.19 69
2363.30 68
2363.41 69
2363.52 72
2363.63 75
2363.75 77
2363.86 78
2363.97 76
2364.08 72
2364.19 66
2364.30 61
2364.42 56
2364.53 54
2364.64 54
2364.75 56
2364.86 60
2364.97 66
2365.08 72
2365.20 76
2365.31 78
2365.42 77
2365.53 73
2365.64 67
2365.75 58
2365.86 49
2365.98 41
2366.09 33
2366.20 27
2366.31 21
2366.42 17
2366.53 14
2366.65 13
2366.76 13
2366.87 15
2366.98 19
2367.09 23
2367.20 27
2367.31 29
2367.43 30
2367.54 29
2367.65 27
2367.76 25
2367.87 23
2367.98 22
2368.10 21
2368.21 20
2368.32 18
2368.43 16
2368.54 13
2368.65 10
2368.77 8
2368.88 9
2368.99 11
2369.10 16
2369.21 24
2369.32 32
2369.43 41
2369.55 50
2369.66 59
2369.77 69
2369.88 78
2369.99 87
2370.10 95
2370.22 101
2370.33 104
2370.44 104
2370.55 102
2370.66 97
2370.77 92
2370.89 88
2371.00 86
2371.11 87
2371.22 92
2371.33 101
2371.44 112
2371.56 124
2371.67 135
2371.78 143
2371.89 146
2372.00 144
2372.11 137
2372.23 128
2372.34 118
2372.45 109
2372.56 102
2372.67 96
2372.78 93
2372.90 91
2373.01 89
2373.12 87
2373.23 84
2373.34 80
2373.45 75
2373.57 70
2373.68 65
2373.79 59
2373.90 53
2374.01 49
2374.12 46
2374.24 45
2374.35 48
2374.46 54
2374.57 62
2374.68 70
2374.79 79
2374.91 88
2375.02 96
2375.13 105
2375.24 114
2375.35 124
2375.46 135
2375.58 145
2375.69 153
2375.80 159
2375.91 163
2376.02 165
2376.14 168
2376.25 172
2376.36 178
2376.47 185
2376.58 192
2376.69 197
2376.81 199
2376.92 196
2377.03 189
2377.14 178
2377.25 165
2377.36 150
2377.48 136
2377.59 122
2377.70 109
2377.81 97
2377.92 87
2378.04 78
2378.15 71
2378.26 66
2378.37 63
2378.48 62
2378.59 63
2378.71 65
2378.82 67
2378.93 68
2379.04 67
2379.15 64
2379.27 60
2379.38 54
2379.49 48
2379.60 43
2379.71 39
2379.82 35
2379.94 32
2380.05 27
2380.16 21
2380.27 12
2380.38 1
2380.50 0
2380.61 0
2380.72 0
2380.83 0
2380.94 0
2381.06 0
2381.17 0
2381.28 5
2381.39 21
2381.50 35
2381.61 47
2381.73 57
2381.84 64
2381.95 70
2382.06 76
2382.17 83
2382.29 90
2382.40 99
2382.51 110
2382.62 123
2382.73 135
2382.85 147
2382.96 157
2383.07 164
2383.18 168
2383.29 167
2383.41 163
2383.52 155
2383.63 145
2383.74 136
2383.85 128
2383.96 123
2384.08 122
2384.19 125
2384.30 130
2384.41 137
2384.52 143
2384.64 147
2384.75 148
2384.86 147
2384.97 144
2385.08 142
2385.20 142
2385.31 146
2385.42 151
2385.53 158
2385.64 164
2385.76 169
2385.87 170
2385.98 169
2386.09 166
2386.20 164
2386.32 163
2386.43 166
2386.54 171
2386.65 177
2386.76 184
2386.88 190
2386.99 194
2387.10 195
2387.21 192
2387.32 186
2387.44 179
2387.55 170
2387.66 160
2387.77 151
2387.88 143
2388.00 138
2388.11 135
2388.22 134
2388.33 134
2388.44 135
2388.56 136
2388.67 136
2388.78 135
2388.89 134
2389.01 135
2389.12 138
2389.23 142
2389.34 148
2389.45 155
2389.57 162
2389.68 166
2389.79 167
2389.90 164
2390.01 157
2390.13 147
2390.24 133
2390.35 117
2390.46 100
2390.57 85
2390.69 73
2390.80 65
2390.91 61
2391.02 61
2391.13 66
2391.25 72
2391.36 78
2391.47 83
2391.58 87
2391.70 89
2391.81 90
2391.92 89
2392.03 88
2392.14 87
2392.26 85
2392.37 82
2392.48 78
2392.59 73
2392.70 67
2392.82 61
2392.93 55
2393.04 50
2393.15 47
2393.27 46
2393.38 47
2393.49 50
2393.60 56
2393.71 65
2393.83 76
2393.94 89
2394.05 103
2394.16 116
2394.27 128
2394.39 138
2394.50 147
2394.61 154
2394.72 160
2394.84 165
2394.95 170
2395.06 174
2395.17 177
2395.28 177
2395.40 174
2395.51 168
2395.62 160
2395.73 150
2395.85 139
2395.96 128
2396.07 120
2396.18 115
2396.29 113
2396.41 114
2396.52 117
2396.63 122
2396.74 128
2396.86 133
2396.97 136
2397.08 136
2397.19 135
2397.30 130
2397.42 124
2397.53 118
2397.64 111
2397.75 106
2397.87 103
2397.98 103
2398.09 105
2398.20 109
2398.32 113
2398.43 118
2398.54 121
2398.65 121
2398.76 120
2398.88 116
2398.99 110
2399.10 103
2399.21 97
2399.33 92
2399.44 88
2399.55 86
2399.66 84
2399.77 83
2399.89 81
2400.00 79
2400.11 75
2400.22 72
2400.34 68
2400.45 66
2400.56 66
2400.67 68
2400.79 72
2400.90 77
2401.01 82
2401.12 87
2401.24 91
2401.35 95
2401.46 98
2401.57 101
2401.68 104
2401.80 107
2401.91 109
2402.02 109
2402.13 107
2402.25 104
2402.36 97
2402.47 89
2402.58 79
2402.70 69
2402.81 59
2402.92 52
2403.03 47
2403.15 45
2403.26 46
2403.37 48
2403.48 51
2403.60 54
2403.71 54
2403.82 53
2403.93 52
2404.04 51
2404.16 50
2404.27 51
2404.38 54
2404.49 60
2404.61 68
2404.72 77
2404.83 88
2404.94 99
2405.06 109
2405.17 116
2405.28 118
2405.39 114
2405.51 106
2405.62 95
2405.73 84
2405.84 73
2405.96 66
2406.07 63
2406.18 64
2406.29 68
2406.41 74
2406.52 80
2406.63 88
2406.74 96
2406.86 104
2406.97 113
2407.08 123
2407.19 132
2407.31 140
2407.42 145
2407.53 147
2407.64 144
2407.76 137
2407.87 128
2407.98 117
2408.09 106
2408.21 98
2408.32 92
2408.43 89
2408.54 89
2408.66 90
2408.77 93
2408.88 96
2408.99 100
2409.11 103
2409.22 107
2409.33 110
2409.44 113
2409.56 113
2409.67 112
2409.78 108
2409.89 104
2410.01 98
2410.12 93
2410.23 90
2410.34 87
2410.46 87
2410.57 87
2410.68 88
2410.79 89
2410.91 88
2411.02 85
2411.13 80
2411.24 73
2411.36 63
2411.47 53
2411.58 41
2411.69 30
2411.81 20
2411.92 11
2412.03 2
2412.15 0
2412.26 0
2412.37 0
2412.48 0
2412.60 0
2412.71 0
2412.82 0
2412.93 0
2413.05 6
2413.16 18
2413.27 29
2413.38 38
2413.50 44
2413.61 47
2413.72 48
2413.83 47
2413.95 45
2414.06 43
2414.17 43
2414.29 44
2414.40 49
2414.51 56
2414.62 65
2414.74 75
2414.85 84
2414.96 90
2415.07 92
2415.19 91
2415.30 86
2415.41 80
2415.52 75
2415.64 71
2415.75 70
2415.86 71
2415.98 73
2416.09 75
2416.20 77
2416.31 76
2416.43 75
2416.54 71
2416.65 67
2416.76 61
2416.88 55
2416.99 47
2417.10 39
2417.22 31
2417.33 23
2417.44 16
2417.55 12
2417.67 11
2417.78 13
2417.89 20
2418.00 29
2418.12 39
2418.23 49
2418.34 57
2418.46 62
2418.57 62
2418.68 58
2418.79 51
2418.91 43
2419.02 34
2419.13 25
2419.24 19
2419.36 14
2419.47 11
2419.58 11
2419.70 12
2419.81 16
2419.92 22
2420.03 30
2420.15 40
2420.26 50
2420.37 58
2420.49 64
2420.60 67
2420.71 67
2420.82 63
2420.94 57
2421.05 49
2421.16 40
2421.27 31
2421.39 23
2421.50 18
2421.61 14
2421.73 13
2421.84 13
2421.95 16
2422.06 18
2422.18 21
2422.29 23
2422.40 24
2422.52 25
2422.63 26
2422.74 27
2422.85 28
2422.97 30
2423.08 32
2423.19 33
2423.31 34
2423.42 34
2423.53 34
2423.64 34
2423.76 32
2423.87 30
2423.98 28
2424.10 25
2424.21 22
2424.32 20
2424.43 20
2424.55 20
2424.66 23
2424.77 27
2424.89 32
2425.00 39
2425.11 45
2425.22 52
2425.34 57
2425.45 61
2425.56 63
2425.68 63
2425.79 59
2425.90 52
2426.02 44
2426.13 34
2426.24 25
2426.35 17
2426.47 12
2426.58 9
2426.69 7
2426.81 8
2426.92 9
2427.03 12
2427.14 16
2427.26 22
2427.37 30
2427.48 39
2427.60 49
2427.71 58
2427.82 66
2427.94 70
2428.05 72
2428.16 70
2428.27 66
2428.39 59
2428.50 51
2428.61 43
2428.73 35
2428.84 30
2428.95 26
2429.07 25
2429.18 26
2429.29 28
2429.40 31
2429.52 34
2429.63 36
2429.74 38
2429.86 40
2429.97 41
2430.08 41
2430.20 40
2430.31 37
2430.42 34
2430.53 30
2430.65 26
2430.76 22
2430.87 19
2430.99 17
2431.10 15
2431.21 14
2431.33 13
2431.44 12
2431.55 11
2431.66 10
2431.78 9
2431.89 10
2432.00 11
2432.12 14
2432.23 18
2432.34 21
2432.46 24
2432.57 26
2432.68 25
2432.80 22
2432.91 17
2433.02 10
2433.13 4
2433.25 0
2433.36 0
2433.47 0
2433.59 0
2433.70 3
2433.81 8
2433.93 15
2434.04 22
2434.15 29
2434.27 37
2434.38 44
2434.49 50
2434.61 54
2434.72 57
2434.83 57
2434.94 56
2435.06 55
2435.17 55
2435.28 55
2435.40 57
2435.51 60
2435.62 64
2435.74 69
2435.85 76
2435.96 82
2436.08 89
2436.19 94
2436.30 99
2436.42 101
2436.53 103
2436.64 103
2436.75 103
2436.87 103
2436.98 105
2437.09 106
2437.21 108
2437.32 108
2437.43 107
2437.55 103
2437.66 97
2437.77 89
2437.89 80
2438.00 69
2438.11 58
2438.23 47
2438.34 36
2438.45 25
2438.57 16
2438.68 8
2438.79 2
2438.91 0
2439.02 0
2439.13 0
2439.25 0
2439.36 0
2439.47 4
2439.59 8
2439.70 12
2439.81 15
2439.92 19
2440.04 21
2440.15 23
2440.26 25
2440.38 26
2440.49 29
2440.60 32
2440.72 37
2440.83 44
2440.94 51
2441.06 58
2441.17 63
2441.28 66
2441.40 67
2441.51 65
2441.62 62
2441.74 58
2441.85 54
2441.96 51
2442.08 49
2442.19 47
2442.30 45
2442.42 43
2442.53 39
2442.64 33
2442.76 27
2442.87 20
2442.98 13
2443.10 7
2443.21 4
2443.32 3
2443.44 5
2443.55 10
2443.66 15
2443.78 22
2443.89 29
2444.00 35
2444.12 42
2444.23 50
2444.34 58
2444.46 67
2444.57 75
2444.68 82
2444.80 87
2444.91 91
2445.02 95
2445.14 98
2445.25 101
2445.36 104
2445.48 107
2445.59 108
2445.70 106
2445.82 103
2445.93 97
2446.04 91
2446.16 86
2446.27 83
2446.38 83
2446.50 87
2446.61 93
2446.72 100
2446.84 106
2446.95 110
2447.06 112
2447.18 111
2447.29 109
2447.41 106
2447.52 101
2447.63 95
2447.75 88
2447.86 80
2447.97 70
2448.09 61
2448.20 52
2448.31 46
2448.43 45
2448.54 50
2448.65 60
2448.77 74
2448.88 91
2448.99 110
2449.11 128
2449.22 143
2449.33 154
2449.45 161
2449.56 163
2449.67 159
2449.79 151
2449.90 139
2450.01 124
2450.13 108
2450.24 94
2450.35 82
2450.47 75
2450.58 74
2450.70 77
2450.81 84
2450.92 93
2451.04 100
2451.15 105
2451.26 107
2451.38 105
2451.49 102
2451.60 98
2451.72 96
2451.83 97
2451.94 101
2452.06 107
2452.17 115
2452.28 121
2452.40 124
2452.51 124
2452.63 119
2452.74 110
2452.85 98
2452.97 84
2453.08 70
2453.19 58
2453.31 49
2453.42 42
2453.53 39
2453.65 37
2453.76 36
2453.87 35
2453.99 33
2454.10 30
2454.22 26
2454.33 23
2454.44 20
2454.56 20
2454.67 21
2454.78 25
2454.90 28
2455.01 32
2455.12 35
2455.24 36
2455.35 36
2455.46 34
2455.58 31
2455.69 29
2455.81 27
2455.92 27
2456.03 29
2456.15 32
2456.26 36
2456.37 40
2456.49 44
2456.60 46
2456.71 46
2456.83 46
2456.94 45
2457.06 44
2457.17 44
2457.28 44
2457.40 45
2457.51 46
2457.62 47
2457.74 47
2457.85 47
2457.96 47
2458.08 47
2458.19 48
2458.31 51
2458.42 57
2458.53 64
2458.65 72
2458.76 80
2458.87 86
2458.99 89
2459.10 89
2459.22 86
2459.33 79
2459.44 71
2459.56 63
2459.67 55
2459.78 47
2459.90 42
2460.01 37
2460.12 32
2460.24 28
2460.35 23
2460.47 18
2460.58 13
2460.69 9
2460.81 5
2460.92 2
2461.03 2
2461.15 3
2461.26 7
2461.38 12
2461.49 18
2461.60 24
2461.72 30
2461.83 35
2461.94 38
2462.06 40
2462.17 40
2462.29 38
2462.40 37
2462.51 35
2462.63 34
2462.74 33
2462.85 32
2462.97 30
2463.08 26
2463.20 22
2463.31 16
2463.42 11
2463.54 7
2463.65 5
2463.77 4
2463.88 4
2463.99 4
2464.11 4
2464.22 3
2464.33 1
2464.45 0
2464.56 0
2464.68 0
2464.79 0
2464.90 0
2465.02 0
2465.13 1
2465.24 6
2465.36 12
2465.47 15
2465.59 17
2465.70 16
2465.81 13
2465.93 8
2466.04 2
2466.16 0
2466.27 0
2466.38 0
2466.50 0
2466.61 0
2466.72 0
2466.84 0
2466.95 0
2467.07 2
2467.18 5
2467.29 8
2467.41 11
2467.52 15
2467.64 18
2467.75 22
2467.86 27
2467.98 33
2468.09 40
2468.21 48
2468.32 57
2468.43 65
2468.55 71
2468.66 75
2468.77 76
2468.89 74
2469.00 70
2469.12 65
2469.23 60
2469.34 55
2469.46 51
2469.57 47
2469.69 44
2469.80 41
2469.91 37
2470.03 34
2470.14 30
2470.26 27
2470.37 25
2470.48 23
2470.60 23
2470.71 23
2470.83 26
2470.94 30
2471.05 36
2471.17 43
2471.28 50
2471.40 56
2471.51 60
2471.62 61
2471.74 59
2471.85 55
2471.97 49
2472.08 43
2472.19 37
2472.31 31
2472.42 27
2472.54 24
2472.65 21
2472.76 19
2472.88 18
2472.99 18
2473.11 19
2473.22 21
2473.33 24
2473.45 28
2473.56 31
2473.68 33
2473.79 34
2473.90 35
2474.02 34
2474.13 33
2474.25 31
2474.36 29
2474.47 25
2474.59 21
2474.70 16
2474.82 12
2474.93 9
2475.04 9
2475.16 12
2475.27 18
2475.39 26
2475.50 35
2475.61 44
2475.73 51
2475.84 54
2475.96 55
2476.07 55
2476.18 54
2476.30 54
2476.41 56
2476.53 60
2476.64 65
2476.76 71
2476.87 77
2476.98 82
2477.10 85
2477.21 88
2477.33 90
2477.44 93
2477.55 96
2477.67 100
2477.78 105
2477.90 110
2478.01 114
2478.12 118
2478.24 120
2478.35 120
2478.47 118
2478.58 113
2478.70 107
2478.81 100
2478.92 93
2479.04 87
2479.15 84
2479.27 84
2479.38 86
2479.49 91
2479.61 97
2479.72 102
2479.84 106
2479.95 107
2480.07 107
2480.18 105
2480.29 102
2480.41 99
2480.52 96
2480.64 93
2480.75 90
2480.86 85
2480.98 80
2481.09 74
2481.21 68
2481.32 62
2481.44 56
2481.55 52
2481.66 48
2481.78 44
2481.89 42
2482.01 40
2482.12 38
2482.24 37
2482.35 38
2482.46 40
2482.58 44
2482.69 49
2482.81 54
2482.92 58
2483.03 62
2483.15 64
2483.26 63
2483.38 60
2483.49 56
2483.61 50
2483.72 44
2483.83 38
2483.95 33
2484.06 30
2484.18 29
2484.29 29
2484.41 30
2484.52 30
2484.63 30
2484.75 30
2484.86 29
2484.98 29
2485.09 31
2485.21 34
2485.32 38
2485.43 44
2485.55 50
2485.66 55
2485.78 60
2485.89 63
2486.01 65
2486.12 64
2486.23 60
2486.35 53
2486.46 44
2486.58 34
2486.69 24
2486.81 16
2486.92 11
2487.03 10
2487.15 11
2487.26 14
2487.38 18
2487.49 20
2487.61 22
2487.72 22
2487.84 23
2487.95 25
2488.06 28
2488.18 33
2488.29 39
2488.41 48
2488.52 57
2488.64 67
2488.75 78
2488.86 90
2488.98 101
2489.09 110
2489.21 117
2489.32 120
2489.44 119
2489.55 113
2489.67 102
2489.78 90
2489.89 77
2490.01 66
2490.12 57
2490.24 52
2490.35 50
2490.47 51
2490.58 54
2490.70 57
2490.81 60
2490.92 63
2491.04 64
2491.15 64
2491.27 62
2491.38 59
2491.50 56
2491.61 52
2491.72 48
2491.84 45
2491.95 43
2492.07 44
2492.18 47
2492.30 52
2492.41 58
2492.53 64
2492.64 69
2492.76 71
2492.87 69
2492.98 63
2493.10 53
2493.21 40
2493.33 26
2493.44 12
2493.56 0
2493.67 0
2493.79 0
2493.90 0
2494.01 0
2494.13 0
2494.24 0
2494.36 0
2494.47 0
2494.59 5
2494.70 12
2494.82 20
2494.93 30
2495.04 42
2495.16 57
2495.27 72
2495.39 88
2495.50 103
2495.62 116
2495.73 125
2495.85 132
2495.96 135
2496.08 136
2496.19 135
2496.30 133
2496.42 129
2496.53 125
2496.65 120
2496.76 115
2496.88 110
2496.99 105
2497.11 100
2497.22 96
2497.34 92
2497.45 89
2497.57 88
2497.68 87
2497.79 86
2497.91 85
2498.02 84
2498.14 82
2498.25 80
2498.37 77
2498.48 74
2498.60 71
2498.71 68
2498.83 67
2498.94 66
2499.05 65
2499.17 64
2499.28 64
2499.40 63
2499.51 63
2499.63 62
2499.74 62
2499.86 63
2499.97 66
2500.09 71
2500.20 77
2500.32 85
2500.43 94
2500.54 102
2500.66 110
2500.77 116
2500.89 121
2501.00 125
2501.12 128
2501.23 129
2501.35 128
2501.46 125
2501.58 120
2501.69 113
2501.81 104
2501.92 94
2502.04 81
2502.15 68
2502.26 55
2502.38 44
2502.49 35
2502.61 30
2502.72 30
2502.84 35
2502.95 42
2503.07 52
2503.18 62
2503.30 70
2503.41 77
2503.53 82
2503.64 84
2503.76 85
2503.87 86
2503.99 85
2504.10 84
2504.21 82
2504.33 78
2504.44 73
2504.56 66
2504.67 58
2504.79 51
2504.90 45
2505.02 42
2505.13 40
2505.25 41
2505.36 42
2505.48 44
2505.59 44
2505.71 41
2505.82 36
2505.94 29
2506.05 19
2506.17 9
2506.28 0
2506.40 0
2506.51 0
2506.62 0
2506.74 0
2506.85 0
2506.97 0
2507.08 2
2507.20 9
2507.31 15
2507.43 17
2507.54 15
2507.66 12
2507.77 8
2507.89 5
2508.00 4
2508.12 7
2508.23 13
2508.35 21
2508.46 29
2508.58 38
2508.69 45
2508.81 50
2508.92 54
2509.04 56
2509.15 57
2509.27 56
2509.38 55
2509.50 53
2509.61 51
2509.73 51
2509.84 52
2509.95 55
2510.07 59
2510.18 63
2510.30 66
2510.41 67
2510.53 65
2510.64 61
2510.76 55
2510.87 49
2510.99 44
2511.10 42
2511.22 43
2511.33 46
2511.45 51
2511.56 56
2511.68 60
2511.79 63
2511.91 64
2512.02 64
2512.14 63
2512.25 63
2512.37 63
2512.48 65
2512.60 67
2512.71 71
2512.83 76
2512.94 80
2513.06 84
2513.17 87
2513.29 88
2513.40 86
2513.52 83
2513.63 77
2513.75 70
2513.86 63
2513.98 56
2514.09 50
2514.21 48
2514.32 48
2514.44 51
2514.55 57
2514.67 66
2514.78 76
2514.90 87
2515.01 96
2515.13 102
2515.24 106
2515.36 108
2515.47 107
2515.59 106
2515.70 105
2515.82 106
2515.93 107
2516.05 110
2516.16 111
2516.28 110
2516.39 106
2516.51 98
2516.62 87
2516.74 75
2516.85 62
2516.97 52
2517.08 46
2517.20 44
2517.31 46
2517.43 52
2517.54 60
2517.66 69
2517.77 77
2517.89 84
2518.00 90
2518.12 94
2518.23 97
2518.35 100
2518.46 102
2518.58 104
2518.69 106
2518.81 107
2518.92 107
2519.04 106
2519.15 103
2519.27 99
2519.38 94
2519.50 89
2519.61 83
2519.73 77
2519.84 71
2519.96 66
2520.07 62
2520.19 58
2520.30 55
2520.42 54
2520.53 53
2520.65 54
2520.76 57
2520.88 61
2520.99 68
2521.11 76
2521.22 84
2521.34 93
2521.45 100
2521.57 105
2521.68 107
2521.80 106
2521.91 101
2522.03 93
2522.14 82
2522.26 70
2522.38 59
2522.49 48
2522.61 40
2522.72 35
2522.84 34
2522.95 35
2523.07 39
2523.18 43
2523.30 47
2523.41 51
2523.53 53
2523.64 54
2523.76 56
2523.87 58
2523.99 60
2524.10 63
2524.22 67
2524.33 70
2524.45 71
2524.56 70
2524.68 66
2524.79 58
2524.91 48
2525.02 37
2525.14 25
2525.25 14
2525.37 5
2525.49 0
2525.60 0
2525.72 0
2525.83 0
2525.95 0
2526.06 0
2526.18 0
2526.29 0
2526.41 0
2526.52 5
2526.64 12
2526.75 19
2526.87 25
2526.98 29
2527.10 32
2527.21 35
2527.33 38
2527.44 42
2527.56 48
2527.67 56
2527.79 65
2527.91 77
2528.02 91
2528.14 106
2528.25 122
2528.37 138
2528.48 154
2528.60 168
2528.71 181
2528.83 191
2528.94 199
2529.06 206
2529.17 211
2529.29 216
2529.40 220
2529.52 224
2529.63 227
2529.75 231
2529.87 234
2529.98 236
2530.10 237
2530.21 238
2530.33 237
2530.44 234
2530.56 230
2530.67 224
2530.79 218
2530.90 212
2531.02 206
2531.13 203
2531.25 201
2531.36 203
2531.48 207
2531.60 213
2531.71 221
2531.83 228
2531.94 233
2532.06 235
2532.17 234
2532.29 228
2532.40 219
2532.52 207
2532.63 195
2532.75 184
2532.86 176
2532.98 171
2533.10 171
2533.21 173
2533.33 177
2533.44 179
2533.56 181
2533.67 180
2533.79 177
2533.90 173
2534.02 169
2534.13 167
2534.25 167
2534.36 171
2534.48 177
2534.60 187
2534.71 199
2534.83 213
2534.94 229
2535.06 247
2535.17 267
2535.29 290
2535.40 315
2535.52 342
2535.63 373
2535.75 407
2535.87 444
2535.98 485
2536.10 528
2536.21 572
2536.33 616
2536.44 656
2536.56 692
2536.67 721
2536.79 744
2536.90 760
2537.02 773
2537.14 783
2537.25 794
2537.37 806
2537.48 818
2537.60 829
2537.71 838
2537.83 842
2537.94 842
2538.06 838
2538.17 832
2538.29 826
2538.41 823
2538.52 822
2538.64 824
2538.75 826
2538.87 827
2538.98 825
2539.10 819
2539.21 810
2539.33 797
2539.45 782
2539.56 764
2539.68 745
2539.79 725
2539.91 703
2540.02 681
2540.14 659
2540.25 638
2540.37 617
2540.49 596
2540.60 576
2540.72 556
2540.83 534
2540.95 511
2541.06 487
2541.18 461
2541.29 436
2541.41 411
2541.53 387
2541.64 365
2541.76 346
2541.87 329
2541.99 314
2542.10 303
2542.22 295
2542.33 289
2542.45 285
2542.57 283
2542.68 279
2542.80 276
2542.91 270
2543.03 264
2543.14 255
2543.26 245
2543.38 233
2543.49 220
2543.61 204
2543.72 188
2543.84 173
2543.95 159
2544.07 148
2544.18 141
2544.30 139
2544.42 141
2544.53 146
2544.65 152
2544.76 157
2544.88 160
2544.99 160
2545.11 156
2545.23 149
2545.34 139
2545.46 128
2545.57 117
2545.69 108
2545.80 101
2545.92 97
2546.04 95
2546.15 97
2546.27 101
2546.38 105
2546.50 109
2546.61 111
2546.73 111
2546.85 108
2546.96 103
2547.08 96
2547.19 89
2547.31 83
2547.42 79
2547.54 79
2547.66 81
2547.77 85
2547.89 89
2548.00 92
2548.12 93
2548.23 89
2548.35 83
2548.47 72
2548.58 60
2548.70 47
2548.81 36
2548.93 27
2549.04 21
2549.16 19
2549.28 19
2549.39 21
2549.51 24
2549.62 28
2549.74 32
2549.85 37
2549.97 41
2550.09 46
2550.20 51
2550.32 56
2550.43 61
2550.55 66
2550.66 71
2550.78 75
2550.90 77
2551.01 77
2551.13 74
2551.24 69
2551.36 61
2551.48 52
2551.59 42
2551.71 32
2551.82 24
2551.94 19
2552.05 16
2552.17 17
2552.29 21
2552.40 27
2552.52 33
2552.63 39
2552.75 44
2552.87 46
2552.98 46
2553.10 46
2553.21 45
2553.33 44
2553.44 43
2553.56 43
2553.68 43
2553.79 42
2553.91 40
2554.02 39
2554.14 38
2554.26 38
2554.37 40
2554.49 43
2554.60 47
2554.72 51
2554.83 54
2554.95 55
2555.07 56
2555.18 56
2555.30 57
2555.41 58
2555.53 59
2555.65 59
2555.76 57
2555.88 54
2555.99 48
2556.11 42
2556.23 35
2556.34 30
2556.46 27
2556.57 27
2556.69 28
2556.81 31
2556.92 34
2557.04 37
2557.15 39
2557.27 40
2557.38 39
2557.50 37
2557.62 33
2557.73 29
2557.85 23
2557.96 19
2558.08 16
2558.20 15
2558.31 17
2558.43 21
2558.54 26
2558.66 30
2558.78 33
2558.89 35
2559.01 36
2559.12 36
2559.24 37
2559.36 39
2559.47 43
2559.59 48
2559.70 54
2559.82 59
2559.94 65
2560.05 69
2560.17 72
2560.28 74
2560.40 77
2560.52 81
2560.63 85
2560.75 90
2560.86 96
2560.98 102
2561.10 108
2561.21 113
2561.33 117
2561.44 120
2561.56 121
2561.68 120
2561.79 117
2561.91 112
2562.02 105
2562.14 97
2562.26 88
2562.37 80
2562.49 74
2562.60 70
2562.72 69
2562.84 71
2562.95 75
2563.07 79
2563.19 81
2563.30 82
2563.42 78
2563.53 72
2563.65 63
2563.77 53
2563.88 44
2564.00 38
2564.11 37
2564.23 40
2564.35 49
2564.46 61
2564.58 75
2564.69 89
2564.81 102
2564.93 112
2565.04 120
2565.16 126
2565.28 131
2565.39 137
2565.51 143
2565.62 151
2565.74 158
2565.86 165
2565.97 170
2566.09 172
2566.20 171
2566.32 169
2566.44 165
2566.55 161
2566.67 158
2566.78 155
2566.90 154
2567.02 153
2567.13 151
2567.25 149
2567.37 146
2567.48 142
2567.60 136
2567.71 130
2567.83 123
2567.95 114
2568.06 104
2568.18 92
2568.30 81
2568.41 70
2568.53 59
2568.64 50
2568.76 42
2568.88 35
2568.99 28
2569.11 21
2569.22 13
2569.34 6
2569.46 0
2569.57 0
2569.69 0
2569.81 0
2569.92 0
2570.04 0
2570.15 0
2570.27 0
2570.39 0
2570.50 0
2570.62 2
2570.74 8
2570.85 19
2570.97 34
2571.08 52
2571.20 71
2571.32 89
2571.43 104
2571.55 113
2571.67 118
2571.78 118
2571.90 115
2572.01 110
2572.13 104
2572.25 98
2572.36 93
2572.48 87
2572.60 82
2572.71 77
2572.83 72
2572.94 69
2573.06 66
2573.18 64
2573.29 63
2573.41 63
2573.53 64
2573.64 65
2573.76 65
2573.88 66
2573.99 66
2574.11 65
2574.22 64
2574.34 61
2574.46 57
2574.57 52
2574.69 45
2574.81 39
2574.92 33
2575.04 27
2575.15 22
2575.27 17
2575.39 13
2575.50 11
2575.62 9
2575.74 10
2575.85 13
2575.97 18
2576.09 25
2576.20 32
2576.32 38
2576.43 41
2576.55 41
2576.67 38
2576.78 33
2576.90 27
2577.02 20
2577.13 15
2577.25 12
2577.37 11
2577.48 12
2577.60 15
2577.72 19
2577.83 21
2577.95 23
2578.06 23
2578.18 21
2578.30 18
2578.41 15
2578.53 12
2578.65 10
2578.76 10
2578.88 10
2579.00 11
2579.11 11
2579.23 12
2579.34 11
2579.46 11
2579.58 12
2579.69 15
2579.81 19
2579.93 24
2580.04 29
2580.16 35
2580.28 39
2580.39 43
2580.51 45
2580.63 46
2580.74 46
2580.86 45
2580.98 44
2581.09 43
2581.21 41
2581.32 40
2581.44 39
2581.56 38
2581.67 37
2581.79 38
2581.91 38
2582.02 39
2582.14 40
2582.26 42
2582.37 44
2582.49 46
2582.61 48
2582.72 50
2582.84 50
2582.96 47
2583.07 42
2583.19 34
2583.31 24
2583.42 13
2583.54 3
2583.65 0
2583.77 0
2583.89 0
2584.00 0
2584.12 0
2584.24 0
2584.35 0
2584.47 3
2584.59 4
2584.70 4
2584.82 5
2584.94 6
2585.05 9
2585.17 13
2585.29 18
2585.40 25
2585.52 32
2585.64 39
2585.75 46
2585.87 52
2585.99 58
2586.10 63
2586.22 68
2586.34 73
2586.45 80
2586.57 89
2586.69 98
2586.80 108
2586.92 118
2587.04 126
2587.15 132
2587.27 134
2587.39 132
2587.50 125
2587.62 115
2587.74 103
2587.85 90
2587.97 78
2588.09 68
2588.20 62
2588.32 58
2588.44 57
2588.55 56
2588.67 55
2588.79 53
2588.90 49
2589.02 46
2589.14 43
2589.25 42
2589.37 42
2589.48 44
2589.60 47
2589.72 51
2589.84 54
2589.95 57
2590.07 60
2590.19 62
2590.30 64
2590.42 65
2590.54 66
2590.65 67
2590.77 68
2590.89 68
2591.00 69
2591.12 71
2591.24 74
2591.35 77
2591.47 81
2591.59 85
2591.70 89
2591.82 93
2591.94 96
2592.05 99
2592.17 101
2592.29 102
2592.40 104
2592.52 105
2592.64 107
2592.75 108
2592.87 109
2592.99 110
2593.10 109
2593.22 108
2593.34 104
2593.45 100
2593.57 96
2593.69 92
2593.80 90
2593.92 88
2594.04 88
2594.15 88
2594.27 89
2594.39 90
2594.50 89
2594.62 87
2594.74 83
2594.85 79
2594.97 74
2595.09 70
2595.20 66
2595.32 64
2595.44 63
2595.56 64
2595.67 67
2595.79 69
2595.91 70
2596.02 69
2596.14 65
2596.26 59
2596.37 51
2596.49 42
2596.61 35
2596.72 31
2596.84 29
2596.96 29
2597.07 30
2597.19 30
2597.31 29
2597.42 25
2597.54 20
2597.66 14
2597.77 8
2597.89 4
2598.01 1
2598.13 0
2598.24 0
2598.36 0
2598.48 0
2598.59 0
2598.71 0
2598.83 0
2598.94 0
2599.06 0
2599.18 5
2599.29 13
2599.41 22
2599.53 31
2599.64 39
2599.76 45
2599.88 51
2600.00 57
2600.11 62
2600.23 68
2600.35 74
2600.46 80
2600.58 86
2600.70 91
2600.81 95
2600.93 98
2601.05 99
2601.16 100
2601.28 100
2601.40 99
2601.52 99
2601.63 99
2601.75 101
2601.87 104
2601.98 108
2602.10 114
2602.22 121
2602.33 128
2602.45 135
2602.57 142
2602.69 147
2602.80 153
2602.92 157
2603.04 162
2603.15 166
2603.27 169
2603.39 173
2603.50 177
2603.62 182
2603.74 189
2603.85 199
2603.97 211
2604.09 225
2604.21 240
2604.32 255
2604.44 268
2604.56 278
2604.67 286
2604.79 291
2604.91 295
2605.02 300
2605.14 309
2605.26 325
2605.38 346
2605.49 373
2605.61 404
2605.73 436
2605.84 466
2605.96 493
2606.08 515
2606.20 534
2606.31 550
2606.43 564
2606.55 578
2606.66 591
2606.78 603
2606.90 614
2607.01 623
2607.13 629
2607.25 632
2607.37 634
2607.48 634
2607.60 633
2607.72 631
2607.83 630
2607.95 629
2608.07 628
2608.19 628
2608.30 627
2608.42 624
2608.54 620
2608.65 612
2608.77 602
2608.89 588
2609.01 573
2609.12 555
2609.24 537
2609.36 518
2609.47 500
2609.59 482
2609.71 466
2609.82 452
2609.94 442
2610.06 435
2610.18 432
2610.29 432
2610.41 432
2610.53 433
2610.64 431
2610.76 426
2610.88 417
2611.00 405
2611.11 388
2611.23 368
2611.35 345
2611.46 320
2611.58 294
2611.70 269
2611.82 247
2611.93 228
2612.05 214
2612.17 204
2612.29 198
2612.40 194
2612.52 191
2612.64 187
2612.75 181
2612.87 175
2612.99 168
2613.11 161
2613.22 155
2613.34 149
2613.46 143
2613.57 137
2613.69 128
2613.81 116
2613.93 103
2614.04 90
2614.16 80
2614.28 73
2614.39 70
2614.51 72
2614.63 76
2614.75 82
2614.86 86
2614.98 88
2615.10 86
2615.22 83
2615.33 78
2615.45 73
2615.57 69
2615.68 67
2615.80 67
2615.92 68
2616.04 71
2616.15 75
2616.27 79
2616.39 84
2616.51 90
2616.62 96
2616.74 102
2616.86 109
2616.97 117
2617.09 125
2617.21 134
2617.33 145
2617.44 156
2617.56 169
2617.68 184
2617.80 198
2617.91 211
2618.03 224
2618.15 234
2618.26 243
2618.38 249
2618.50 252
2618.62 254
2618.73 253
2618.85 251
2618.97 248
2619.09 242
2619.20 236
2619.32 230
2619.44 224
2619.56 219
2619.67 216
2619.79 215
2619.91 215
2620.02 215
2620.14 213
2620.26 210
2620.38 204
2620.49 195
2620.61 185
2620.73 175
2620.85 165
2620.96 157
2621.08 152
2621.20 148
2621.32 146
2621.43 145
2621.55 142
2621.67 139
2621.79 134
2621.90 129
2622.02 124
2622.14 120
2622.25 117
2622.37 115
2622.49 113
2622.61 111
2622.72 107
2622.84 103
2622.96 96
2623.08 89
2623.19 83
2623.31 78
2623.43 76
2623.55 76
2623.66 77
2623.78 79
2623.90 80
2624.02 79
2624.13 76
2624.25 72
2624.37 66
2624.49 60
2624.60 56
2624.72 52
2624.84 50
2624.96 47
2625.07 43
2625.19 37
2625.31 31
2625.43 23
2625.54 15
2625.66 7
2625.78 0
2625.90 0
2626.01 0
2626.13 0
2626.25 0
2626.37 0
2626.48 0
2626.60 7
2626.72 23
2626.84 41
2626.95 60
2627.07 78
2627.19 93
2627.31 104
2627.42 109
2627.54 109
2627.66 104
2627.78 94
2627.89 80
2628.01 65
2628.13 48
2628.25 31
2628.36 16
2628.48 4
2628.60 0
2628.72 0
2628.83 0
2628.95 0
2629.07 0
2629.19 0
2629.30 0
2629.42 0
2629.54 0
2629.66 1
2629.77 4
2629.89 7
2630.01 12
2630.13 19
2630.24 27
2630.36 36
2630.48 46
2630.60 55
2630.71 64
2630.83 72
2630.95 79
2631.07 83
2631.18 85
2631.30 84
2631.42 81
2631.54 75
2631.66 69
2631.77 62
2631.89 55
2632.01 51
2632.13 50
2632.24 52
2632.36 58
2632.48 64
2632.60 71
2632.71 76
2632.83 77
2632.95 75
2633.07 70
2633.18 62
2633.30 53
2633.42 45
2633.54 38
2633.66 33
2633.77 29
2633.89 26
2634.01 22
2634.13 18
2634.24 14
2634.36 9
2634.48 3
2634.60 0
2634.71 0
2634.83 0
2634.95 0
2635.07 0
2635.19 0
2635.30 0
2635.42 0
2635.54 2
2635.66 10
2635.77 16
2635.89 22
2636.01 25
2636.13 26
2636.24 25
2636.36 24
2636.48 22
2636.60 21
2636.72 20
2636.83 19
2636.95 18
2637.07 16
2637.19 13
2637.30 8
2637.42 2
2637.54 0
2637.66 0
2637.77 0
2637.89 0
2638.01 0
2638.13 6
2638.25 21
2638.36 36
2638.48 50
2638.60 60
2638.72 66
2638.83 66
2638.95 62
2639.07 56
2639.19 50
2639.31 44
2639.42 39
2639.54 37
2639.66 36
2639.78 36
2639.89 37
2640.01 37
2640.13 38
2640.25 38
2640.37 37
2640.48 34
2640.60 31
2640.72 27
2640.84 22
2640.96 19
2641.07 19
2641.19 21
2641.31 25
2641.43 32
2641.54 39
2641.66 44
2641.78 48
2641.90 51
2642.02 51
2642.13 51
2642.25 51
2642.37 51
2642.49 50
2642.60 49
2642.72 47
2642.84 44
2642.96 40
2643.08 36
2643.19 34
2643.31 33
2643.43 33
2643.55 34
2643.67 34
2643.78 32
2643.90 29
2644.02 23
2644.14 17
2644.26 12
2644.37 9
2644.49 8
2644.61 10
2644.73 14
2644.84 20
2644.96 25
2645.08 29
2645.20 32
2645.32 33
2645.43 33
2645.55 32
2645.67 31
2645.79 30
2645.91 30
2646.02 31
2646.14 32
2646.26 32
2646.38 31
2646.50 29
2646.61 24
2646.73 18
2646.85 11
2646.97 4
2647.09 0
2647.20 0
2647.32 0
2647.44 0
2647.56 0
2647.68 0
2647.79 0
2647.91 0
2648.03 1
2648.15 14
2648.26 29
2648.38 43
2648.50 54
2648.62 60
2648.74 62
2648.85 59
2648.97 52
2649.09 43
2649.21 34
2649.33 26
2649.44 18
2649.56 11
2649.68 6
2649.80 0
2649.92 0
2650.04 0
2650.15 0
2650.27 0
2650.39 8
2650.51 19
2650.63 34
2650.74 48
2650.86 62
2650.98 73
2651.10 80
2651.22 82
2651.33 80
2651.45 73
2651.57 64
2651.69 54
2651.81 43
2651.92 35
2652.04 29
2652.16 27
2652.28 29
2652.40 33
2652.51 39
2652.63 45
2652.75 49
2652.87 51
2652.99 51
2653.10 48
2653.22 44
2653.34 40
2653.46 36
2653.58 34
2653.70 35
2653.81 39
2653.93 48
2654.05 60
2654.17 75
2654.29 92
2654.40 107
2654.52 120
2654.64 129
2654.76 134
2654.88 134
2654.99 130
2655.11 125
2655.23 119
2655.35 113
2655.47 110
2655.59 108
2655.70 108
2655.82 109
2655.94 111
2656.06 112
2656.18 112
2656.29 110
2656.41 108
2656.53 107
2656.65 106
2656.77 107
2656.88 109
2657.00 112
2657.12 115
2657.24 118
2657.36 120
2657.48 121
2657.59 121
2657.71 119
2657.83 116
2657.95 111
2658.07 105
2658.18 97
2658.30 88
2658.42 78
2658.54 70
2658.66 62
2658.78 56
2658.89 52
2659.01 51
2659.13 53
2659.25 57
2659.37 63
2659.49 71
2659.60 79
2659.72 86
2659.84 90
2659.96 91
2660.08 88
2660.19 81
2660.31 70
2660.43 57
2660.55 43
2660.67 30
2660.79 21
2660.90 15
2661.02 13
2661.14 15
2661.26 20
2661.38 27
2661.50 35
2661.61 43
2661.73 50
2661.85 57
2661.97 64
2662.09 71
2662.21 76
2662.32 80
2662.44 82
2662.56 82
2662.68 79
2662.80 74
2662.92 69
2663.03 63
2663.15 58
2663.27 54
2663.39 52
2663.51 52
2663.63 53
2663.74 56
2663.86 61
2663.98 66
2664.10 72
2664.22 77
2664.34 81
2664.45 84
2664.57 84
2664.69 83
2664.81 79
2664.93 75
2665.05 70
2665.16 66
2665.28 62
2665.40 61
2665.52 62
2665.64 66
2665.76 72
2665.87 80
2665.99 89
2666.11 96
2666.23 101
2666.35 103
2666.47 102
2666.58 97
2666.70 90
2666.82 81
2666.94 72
2667.06 62
2667.18 54
2667.29 46
2667.41 41
2667.53 39
2667.65 39
2667.77 43
2667.89 49
2668.00 59
2668.12 71
2668.24 84
2668.36 98
2668.48 112
2668.60 123
2668.72 131
2668.83 134
2668.95 131
2669.07 123
2669.19 111
2669.31 96
2669.43 80
2669.54 66
2669.66 55
2669.78 46
2669.90 41
2670.02 37
2670.14 35
2670.26 32
2670.37 28
2670.49 22
2670.61 16
2670.73 9
2670.85 3
2670.97 0
2671.08 0
2671.20 0
2671.32 0
2671.44 0
2671.56 0
2671.68 0
2671.80 0
2671.91 0
2672.03 0
2672.15 3
2672.27 7
2672.39 11
2672.51 16
2672.63 21
2672.74 26
2672.86 32
2672.98 39
2673.10 48
2673.22 58
2673.34 68
2673.46 77
2673.57 85
2673.69 91
2673.81 94
2673.93 96
2674.05 98
2674.17 100
2674.28 105
2674.40 111
2674.52 119
2674.64 129
2674.76 138
2674.88 147
2675.00 154
2675.11 159
2675.23 162
2675.35 163
2675.47 162
2675.59 161
2675.71 160
2675.83 159
2675.95 159
2676.06 161
2676.18 165
2676.30 171
2676.42 180
2676.54 191
2676.66 204
2676.78 217
2676.89 230
2677.01 241
2677.13 252
2677.25 261
2677.37 268
2677.49 275
2677.61 280
2677.72 284
2677.84 286
2677.96 288
2678.08 289
2678.20 290
2678.32 291
2678.44 294
2678.55 296
2678.67 298
2678.79 298
2678.91 294
2679.03 286
2679.15 275
2679.27 262
2679.39 247
2679.50 234
2679.62 221
2679.74 211
2679.86 201
2679.98 193
2680.10 185
2680.22 178
2680.34 172
2680.45 168
2680.57 166
2680.69 164
2680.81 162
2680.93 159
2681.05 154
2681.17 147
2681.28 139
2681.40 134
2681.52 132
2681.64 135
2681.76 144
2681.88 157
2682.00 172
2682.12 187
2682.23 198
2682.35 205
2682.47 205
2682.59 200
2682.71 190
2682.83 178
2682.95 166
2683.07 155
2683.18 148
2683.30 146
2683.42 149
2683.54 158
2683.66 171
2683.78 188
2683.90 208
2684.02 229
2684.13 250
2684.25 270
2684.37 287
2684.49 301
2684.61 312
2684.73 320
2684.85 328
2684.97 337
2685.08 349
2685.20 366
2685.32 386
2685.44 408
2685.56 431
2685.68 453
2685.80 472
2685.92 488
2686.04 500
2686.15 511
2686.27 521
2686.39 530
2686.51 539
2686.63 547
2686.75 556
2686.87 564
2686.99 572
2687.10 580
2687.22 589
2687.34 599
2687.46 611
2687.58 623
2687.70 635
2687.82 646
2687.94 657
2688.06 666
2688.17 673
2688.29 678
2688.41 680
2688.53 680
2688.65 677
2688.77 673
2688.89 670
2689.01 667
2689.13 667
2689.24 671
2689.36 681
2689.48 696
2689.60 718
2689.72 746
2689.84 782
2689.96 824
2690.08 872
2690.20 926
2690.31 986
2690.43 1052
2690.55 1126
2690.67 1207
2690.79 1296
2690.91 1393
2691.03 1497
2691.15 1606
2691.27 1721
2691.39 1840
2691.50 1964
2691.62 2089
2691.74 2216
2691.86 2343
2691.98 2468
2692.10 2588
2692.22 2700
2692.34 2804
2692.46 2898
2692.57 2981
2692.69 3053
2692.81 3114
2692.93 3164
2693.05 3206
2693.17 3239
2693.29 3264
2693.41 3281
2693.53 3289
2693.65 3288
2693.76 3279
2693.88 3261
2694.00 3234
2694.12 3201
2694.24 3161
2694.36 3116
2694.48 3066
2694.60 3010
2694.72 2948
2694.84 2879
2694.95 2804
2695.07 2723
2695.19 2638
2695.31 2552
2695.43 2466
2695.55 2382
2695.67 2300
2695.79 2222
2695.91 2145
2696.03 2068
2696.14 1990
2696.26 1909
2696.38 1825
2696.50 1738
2696.62 1646
2696.74 1553
2696.86 1459
2696.98 1369
2697.10 1286
2697.22 1213
2697.34 1152
2697.45 1103
2697.57 1064
2697.69 1032
2697.81 1003
2697.93 974
2698.05 942
2698.17 907
2698.29 871
2698.41 834
2698.53 798
2698.65 765
2698.76 735
2698.88 707
2699.00 682
2699.12 657
2699.24 633
2699.36 610
2699.48 585
2699.60 560
2699.72 533
2699.84 505
2699.96 476
2700.07 447
2700.19 418
2700.31 393
2700.43 372
2700.55 356
2700.67 345
2700.79 336
2700.91 329
2701.03 321
2701.15 309
2701.27 294
2701.39 275
2701.50 255
2701.62 235
2701.74 217
2701.86 202
2701.98 191
2702.10 184
2702.22 178
2702.34 173
2702.46 167
2702.58 159
2702.70 151
2702.82 142
2702.93 133
2703.05 125
2703.17 118
2703.29 111
2703.41 106
2703.53 101
2703.65 98
2703.77 96
2703.89 96
2704.01 98
2704.13 102
2704.25 107
2704.37 112
2704.48 116
2704.60 117
2704.72 118
2704.84 116
2704.96 115
2705.08 112
2705.20 110
2705.32 106
2705.44 102
2705.56 95
2705.68 86
2705.80 76
2705.92 65
2706.03 54
2706.15 44
2706.27 37
2706.39 32
2706.51 30
2706.63 31
2706.75 33
2706.87 35
2706.99 38
2707.11 40
2707.23 40
2707.35 40
2707.47 40
2707.59 39
2707.70 39
2707.82 40
2707.94 40
2708.06 40
2708.18 40
2708.30 38
2708.42 37
2708.54 36
2708.66 36
2708.78 38
2708.90 42
2709.02 47
2709.14 53
2709.26 60
2709.38 67
2709.49 73
2709.61 79
2709.73 83
2709.85 87
2709.97 90
2710.09 93
2710.21 97
2710.33 104
2710.45 113
2710.57 126
2710.69 141
2710.81 159
2710.93 177
2711.05 193
2711.17 205
2711.28 213
2711.40 216
2711.52 214
2711.64 207
2711.76 198
2711.88 187
2712.00 176
2712.12 166
2712.24 156
2712.36 147
2712.48 139
2712.60 133
2712.72 129
2712.84 126
2712.96 126
2713.08 128
2713.20 132
2713.31 138
2713.43 145
2713.55 152
2713.67 158
2713.79 163
2713.91 167
2714.03 169
2714.15 170
2714.27 171
2714.39 172
2714.51 177
2714.63 185
2714.75 199
2714.87 218
2714.99 242
2715.11 271
2715.23 305
2715.35 342
2715.46 382
2715.58 425
2715.70 472
2715.82 522
2715.94 574
2716.06 628
2716.18 681
2716.30 731
2716.42 777
2716.54 820
2716.66 860
2716.78 898
2716.90 938
2717.02 981
2717.14 1028
2717.26 1078
2717.38 1130
2717.50 1180
2717.62 1226
2717.74 1266
2717.85 1298
2717.97 1323
2718.09 1341
2718.21 1354
2718.33 1361
2718.45 1364
2718.57 1361
2718.69 1353
2718.81 1340
2718.93 1320
2719.05 1295
2719.17 1265
2719.29 1231
2719.41 1193
2719.53 1152
2719.65 1110
2719.77 1066
2719.89 1024
2720.01 985
2720.13 948
2720.25 913
2720.37 880
2720.48 848
2720.60 814
2720.72 777
2720.84 737
2720.96 696
2721.08 654
2721.20 616
2721.32 584
2721.44 558
2721.56 539
2721.68 524
2721.80 512
2721.92 499
2722.04 482
2722.16 462
2722.28 438
2722.40 413
2722.52 388
2722.64 365
2722.76 344
2722.88 324
2723.00 305
2723.12 286
2723.24 266
2723.36 247
2723.48 230
2723.59 215
2723.71 203
2723.83 192
2723.95 182
2724.07 172
2724.19 161
2724.31 150
2724.43 139
2724.55 130
2724.67 124
2724.79 121
2724.91 120
2725.03 121
2725.15 123
2725.27 125
2725.39 126
2725.51 125
2725.63 124
2725.75 123
2725.87 122
2725.99 120
2726.11 116
2726.23 112
2726.35 106
2726.47 99
2726.59 91
2726.71 83
2726.83 76
2726.95 69
2727.07 64
2727.19 60
2727.31 58
2727.42 55
2727.54 53
2727.66 51
2727.78 49
2727.90 47
2728.02 46
2728.14 45
2728.26 46
2728.38 48
2728.50 51
2728.62 56
2728.74 61
2728.86 67
2728.98 72
2729.10 77
2729.22 81
2729.34 82
2729.46 82
2729.58 81
2729.70 80
2729.82 80
2729.94 81
2730.06 84
2730.18 88
2730.30 91
2730.42 94
2730.54 93
2730.66 90
2730.78 84
2730.90 76
2731.02 69
2731.14 63
2731.26 61
2731.38 61
2731.50 63
2731.62 67
2731.74 70
2731.86 73
2731.98 73
2732.10 71
2732.22 68
2732.34 64
2732.46 61
2732.58 58
2732.70 57
2732.82 57
2732.94 59
2733.06 61
2733.18 64
2733.29 68
2733.41 72
2733.53 76
2733.65 79
2733.77 81
2733.89 81
2734.01 77
2734.13 69
2734.25 59
2734.37 48
2734.49 37
2734.61 27
2734.73 22
2734.85 20
2734.97 23
2735.09 30
2735.21 39
2735.33 48
2735.45 56
2735.57 61
2735.69 62
2735.81 59
2735.93 52
2736.05 43
2736.17 31
2736.29 19
2736.41 7
2736.53 0
2736.65 0
2736.77 0
2736.89 0
2737.01 0
2737.13 0
2737.25 0
2737.37 0
2737.49 2
2737.61 16
2737.73 30
2737.85 43
2737.97 53
2738.09 60
2738.21 66
2738.33 71
2738.45 76
2738.57 82
2738.69 89
2738.81 97
2738.93 106
2739.05 114
2739.17 121
2739.29 127
2739.41 130
2739.53 130
2739.65 126
2739.77 119
2739.89 108
2740.01 95
2740.13 82
2740.25 69
2740.37 58
2740.49 49
2740.61 42
2740.73 38
2740.85 36
2740.97 35
2741.09 34
2741.21 35
2741.33 36
2741.45 36
2741.57 37
2741.69 36
2741.81 34
2741.93 29
2742.05 23
2742.17 15
2742.29 7
2742.41 0
2742.53 0
2742.65 0
2742.77 0
2742.89 0
2743.01 0
2743.13 0
2743.25 0
2743.37 0
2743.49 6
2743.61 15
2743.73 26
2743.85 37
2743.97 48
2744.09 59
2744.21 67
2744.33 73
2744.45 75
2744.57 75
2744.69 73
2744.81 72
2744.93 71
2745.05 72
2745.17 75
2745.29 78
2745.41 83
2745.53 87
2745.65 90
2745.77 93
2745.89 95
2746.02 96
2746.14 96
2746.26 95
2746.38 93
2746.50 90
2746.62 86
2746.74 82
2746.86 79
2746.98 75
2747.10 72
2747.22 69
2747.34 66
2747.46 63
2747.58 60
2747.70 56
2747.82 52
2747.94 47
2748.06 43
2748.18 39
2748.30 37
2748.42 38
2748.54 41
2748.66 46
2748.78 55
2748.90 67
2749.02 80
2749.14 94
2749.26 108
2749.38 121
2749.50 131
2749.62 139
2749.74 144
2749.86 145
2749.98 144
2750.10 142
2750.22 138
2750.34 135
2750.46 132
2750.58 129
2750.70 125
2750.82 119
2750.94 112
2751.06 102
2751.18 90
2751.30 78
2751.42 66
2751.54 56
2751.66 47
2751.78 41
2751.91 35
2752.03 32
2752.15 28
2752.27 26
2752.39 23
2752.51 21
2752.63 19
2752.75 17
2752.87 15
2752.99 13
2753.11 11
2753.23 9
2753.35 7
2753.47 6
2753.59 5
2753.71 5
2753.83 5
2753.95 3
2754.07 1
2754.19 0
2754.31 0
2754.43 0
2754.55 0
2754.67 0
2754.79 0
2754.91 0
2755.03 8
2755.15 17
2755.27 25
2755.39 31
2755.51 35
2755.63 36
2755.76 34
2755.88 29
2756.00 24
2756.12 18
2756.24 14
2756.36 12
2756.48 11
2756.60 13
2756.72 17
2756.84 23
2756.96 29
2757.08 37
2757.20 46
2757.32 54
2757.44 62
2757.56 69
2757.68 73
2757.80 74
2757.92 73
2758.04 70
2758.16 65
2758.28 61
2758.40 57
2758.52 55
2758.64 54
2758.76 55
2758.89 56
2759.01 57
2759.13 55
2759.25 51
2759.37 45
2759.49 38
2759.61 31
2759.73 25
2759.85 21
2759.97 18
2760.09 18
2760.21 18
2760.33 20
2760.45 24
2760.57 30
2760.69 41
2760.81 57
2760.93 77
2761.05 100
2761.17 125
2761.29 147
2761.41 165
2761.54 177
2761.66 182
2761.78 181
2761.90 176
2762.02 168
2762.14 161
2762.26 155
2762.38 150
2762.50 148
2762.62 148
2762.74 150
2762.86 153
2762.98 156
2763.10 159
2763.22 163
2763.34 167
2763.46 172
2763.58 179
2763.70 188
2763.82 200
2763.95 215
2764.07 232
2764.19 251
2764.31 269
2764.43 284
2764.55 295
2764.67 302
2764.79 305
2764.91 304
2765.03 302
2765.15 299
2765.27 298
2765.39 300
2765.51 304
2765.63 310
2765.75 317
2765.87 322
2765.99 325
2766.12 324
2766.24 320
2766.36 314
2766.48 307
2766.60 301
2766.72 297
2766.84 294
2766.96 292
2767.08 288
2767.20 280
2767.32 266
2767.44 248
2767.56 226
2767.68 203
2767.80 183
2767.92 167
2768.04 158
2768.17 155
2768.29 158
2768.41 164
2768.53 172
2768.65 179
2768.77 184
2768.89 186
2769.01 185
2769.13 181
2769.25 173
2769.37 162
2769.49 148
2769.61 132
2769.73 115
2769.85 99
2769.98 83
2770.10 70
2770.22 61
2770.34 55
2770.46 53
2770.58 56
2770.70 64
2770.82 76
2770.94 91
2771.06 108
2771.18 123
2771.30 135
2771.42 140
2771.54 139
2771.66 131
2771.79 118
2771.91 102
2772.03 86
2772.15 71
2772.27 59
2772.39 48
2772.51 40
2772.63 34
2772.75 28
2772.87 24
2772.99 21
2773.11 19
2773.23 17
2773.35 16
2773.48 13
2773.60 9
2773.72 4
2773.84 0
2773.96 0
2774.08 0
2774.20 0
2774.32 0
2774.44 0
2774.56 0
2774.68 0
2774.80 1
2774.92 8
2775.05 18
2775.17 28
2775.29 40
2775.41 52
2775.53 62
2775.65 69
2775.77 73
2775.89 74
2776.01 71
2776.13 66
2776.25 59
2776.37 51
2776.49 45
2776.62 40
2776.74 38
2776.86 38
2776.98 41
2777.10 45
2777.22 49
2777.34 53
2777.46 55
2777.58 56
2777.70 55
2777.82 53
2777.94 49
2778.07 45
2778.19 39
2778.31 33
2778.43 27
2778.55 20
2778.67 14
2778.79 10
2778.91 8
2779.03 9
2779.15 11
2779.27 14
2779.39 17
2779.52 20
2779.64 22
2779.76 22
2779.88 22
2780.00 21
2780.12 19
2780.24 17
2780.36 14
2780.48 9
2780.60 5
2780.72 1
2780.85 0
2780.97 0
2781.09 2
2781.21 9
2781.33 19
2781.45 32
2781.57 47
2781.69 62
2781.81 77
2781.93 91
2782.05 102
2782.18 110
2782.30 114
2782.42 114
2782.54 111
2782.66 105
2782.78 97
2782.90 88
2783.02 81
2783.14 75
2783.26 70
2783.39 67
2783.51 64
2783.63 60
2783.75 55
2783.87 50
2783.99 43
2784.11 37
2784.23 33
2784.35 31
2784.47 33
2784.59 37
2784.72 43
2784.84 50
2784.96 56
2785.08 59
2785.20 60
2785.32 59
2785.44 57
2785.56 55
2785.68 56
2785.80 60
2785.93 69
2786.05 82
2786.17 97
2786.29 114
2786.41 130
2786.53 144
2786.65 155
2786.77 163
2786.89 168
2787.01 172
2787.14 176
2787.26 181
2787.38 187
2787.50 196
2787.62 207
2787.74 219
2787.86 229
2787.98 237
2788.10 242
2788.23 243
2788.35 240
2788.47 233
2788.59 225
2788.71 218
2788.83 212
2788.95 208
2789.07 207
2789.19 208
2789.32 210
2789.44 211
2789.56 211
2789.68 208
2789.80 205
2789.92 200
2790.04 195
2790.16 191
2790.28 188
2790.40 185
2790.53 183
2790.65 181
2790.77 178
2790.89 173
2791.01 169
2791.13 164
2791.25 162
2791.37 161
2791.49 163
2791.62 168
2791.74 175
2791.86 183
2791.98 190
2792.10 195
2792.22 199
2792.34 201
2792.46 201
2792.59 199
2792.71 196
2792.83 191
2792.95 185
2793.07 177
2793.19 167
2793.31 155
2793.43 143
2793.55 130
2793.68 117
2793.80 105
2793.92 94
2794.04 85
2794.16 77
2794.28 70
2794.40 66
2794.52 64
2794.65 64
2794.77 67
2794.89 70
2795.01 74
2795.13 77
2795.25 79
2795.37 80
2795.49 80
2795.61 79
2795.74 76
2795.86 72
2795.98 66
2796.10 59
2796.22 51
2796.34 43
2796.46 36
2796.58 31
2796.71 28
2796.83 28
2796.95 29
2797.07 31
2797.19 33
2797.31 37
2797.43 43
2797.55 51
2797.68 61
2797.80 75
2797.92 91
2798.04 108
2798.16 124
2798.28 138
2798.40 148
2798.52 155
2798.65 159
2798.77 161
2798.89 162
2799.01 163
2799.13 164
2799.25 166
2799.37 168
2799.50 170
2799.62 172
2799.74 172
2799.86 171
2799.98 169
2800.10 166
2800.22 162
2800.34 157
2800.47 153
2800.59 148
2800.71 143
2800.83 139
2800.95 133
2801.07 128
2801.19 121
2801.32 115
2801.44 108
2801.56 103
2801.68 98
2801.80 95
2801.92 93
2802.04 94
2802.16 95
2802.29 97
2802.41 99
2802.53 100
2802.65 100
2802.77 97
2802.89 91
2803.01 83
2803.14 72
2803.26 61
2803.38 50
2803.50 41
2803.62 35
2803.74 32
2803.86 33
2803.99 36
2804.11 41
2804.23 47
2804.35 53
2804.47 59
2804.59 64
2804.71 69
2804.84 74
2804.96 78
2805.08 81
2805.20 83
2805.32 84
2805.44 84
2805.56 83
2805.69 82
2805.81 81
2805.93 80
2806.05 80
2806.17 80
2806.29 81
2806.41 82
2806.54 83
2806.66 83
2806.78 82
2806.90 81
2807.02 79
2807.14 76
2807.26 73
2807.39 69
2807.51 64
2807.63 58
2807.75 51
2807.87 45
2807.99 40
2808.11 37
2808.24 36
2808.36 37
2808.48 41
2808.60 45
2808.72 50
2808.84 53
2808.97 55
2809.09 54
2809.21 51
2809.33 47
2809.45 43
2809.57 39
2809.69 38
2809.82 37
2809.94 38
2810.06 39
2810.18 41
2810.30 43
2810.42 46
2810.54 50
2810.67 56
2810.79 62
2810.91 68
2811.03 74
2811.15 77
2811.27 77
2811.40 73
2811.52 66
2811.64 56
2811.76 46
2811.88 37
2812.00 32
2812.13 31
2812.25 35
2812.37 44
2812.49 56
2812.61 70
2812.73 82
2812.85 92
2812.98 98
2813.10 101
2813.22 101
2813.34 99
2813.46 95
2813.58 90
2813.71 85
2813.83 78
2813.95 71
2814.07 63
2814.19 56
2814.31 50
2814.44 48
2814.56 50
2814.68 58
2814.80 71
2814.92 89
2815.04 108
2815.17 126
2815.29 141
2815.41 151
2815.53 154
2815.65 152
2815.77 145
2815.90 135
2816.02 124
2816.14 115
2816.26 106
2816.38 100
2816.50 95
2816.63 92
2816.75 89
2816.87 86
2816.99 84
2817.11 83
2817.23 83
2817.36 85
2817.48 87
2817.60 90
2817.72 92
2817.84 93
2817.96 93
2818.09 93
2818.21 92
2818.33 92
2818.45 91
2818.57 91
2818.69 90
2818.82 85
2818.94 77
2819.06 65
2819.18 48
2819.30 29
2819.42 10
2819.55 0
2819.67 0
2819.79 0
2819.91 0
2820.03 0
2820.16 0
2820.28 0
2820.40 0
2820.52 10
2820.64 18
2820.76 24
2820.89 28
2821.01 32
2821.13 35
2821.25 38
2821.37 42
2821.49 46
2821.62 49
2821.74 52
2821.86 53
2821.98 53
2822.10 51
2822.23 49
2822.35 47
2822.47 46
2822.59 45
2822.71 46
2822.83 50
2822.96 55
2823.08 63
2823.20 73
2823.32 83
2823.44 94
2823.57 105
2823.69 115
2823.81 123
2823.93 129
2824.05 133
2824.17 135
2824.30 134
2824.42 130
2824.54 122
2824.66 111
2824.78 98
2824.91 83
2825.03 67
2825.15 53
2825.27 40
2825.39 31
2825.51 26
2825.64 24
2825.76 26
2825.88 32
2826.00 39
2826.12 47
2826.25 54
2826.37 59
2826.49 63
2826.61 64
2826.73 62
2826.86 59
2826.98 55
2827.10 50
2827.22 45
2827.34 39
2827.46 33
2827.59 26
2827.71 19
2827.83 14
2827.95 12
2828.07 13
2828.20 17
2828.32 25
2828.44 35
2828.56 46
2828.68 56
2828.81 65
2828.93 72
2829.05 76
2829.17 78
2829.29 78
2829.42 77
2829.54 75
2829.66 73
2829.78 70
2829.90 67
2830.03 64
2830.15 60
2830.27 55
2830.39 49
2830.51 41
2830.64 33
2830.76 25
2830.88 19
2831.00 16
2831.12 16
2831.25 20
2831.37 26
2831.49 34
2831.61 45
2831.73 56
2831.86 67
2831.98 78
2832.10 87
2832.22 93
2832.34 97
2832.47 98
2832.59 96
2832.71 93
2832.83 88
2832.95 83
2833.08 77
2833.20 70
2833.32 63
2833.44 55
2833.56 46
2833.69 37
2833.81 29
2833.93 23
2834.05 19
2834.17 17
2834.30 19
2834.42 24
2834.54 31
2834.66 39
2834.78 48
2834.91 56
2835.03 61
2835.15 63
2835.27 63
2835.39 62
2835.52 61
2835.64 62
2835.76 67
2835.88 77
2836.01 92
2836.13 110
2836.25 129
2836.37 147
2836.49 161
2836.62 172
2836.74 177
2836.86 178
2836.98 175
2837.10 171
2837.23 164
2837.35 157
2837.47 148
2837.59 138
2837.71 128
2837.84 119
2837.96 112
2838.08 107
2838.20 105
2838.33 107
2838.45 112
2838.57 119
2838.69 129
2838.81 140
2838.94 152
2839.06 166
2839.18 180
2839.30 193
2839.42 204
2839.55 212
2839.67 215
2839.79 214
2839.91 209
2840.04 201
2840.16 192
2840.28 183
2840.40 176
2840.52 173
2840.65 172
2840.77 173
2840.89 176
2841.01 179
2841.14 180
2841.26 178
2841.38 173
2841.50 166
2841.62 156
2841.75 145
2841.87 134
2841.99 124
2842.11 114
2842.24 107
2842.36 103
2842.48 101
2842.60 101
2842.72 104
2842.85 108
2842.97 112
2843.09 116
2843.21 119
2843.34 121
2843.46 124
2843.58 127
2843.70 131
2843.82 134
2843.95 138
2844.07 141
2844.19 143
2844.31 143
2844.44 144
2844.56 144
2844.68 143
2844.80 143
2844.92 141
2845.05 139
2845.17 136
2845.29 133
2845.41 130
2845.54 128
2845.66 126
2845.78 125
2845.90 125
2846.03 124
2846.15 123
2846.27 119
2846.39 113
2846.51 106
2846.64 97
2846.76 89
2846.88 83
2847.00 80
2847.13 80
2847.25 83
2847.37 88
2847.49 92
2847.62 94
2847.74 92
2847.86 86
2847.98 77
2848.11 66
2848.23 57
2848.35 50
2848.47 48
2848.59 52
2848.72 60
2848.84 72
2848.96 85
2849.08 98
2849.21 109
2849.33 116
2849.45 119
2849.57 117
2849.70 112
2849.82 103
2849.94 92
2850.06 81
2850.19 70
2850.31 60
2850.43 51
2850.55 44
2850.68 39
2850.80 34
2850.92 29
2851.04 25
2851.16 21
2851.29 18
2851.41 16
2851.53 18
2851.65 22
2851.78 28
2851.90 38
2852.02 48
2852.14 58
2852.27 67
2852.39 72
2852.51 74
2852.63 72
2852.76 66
2852.88 56
2853.00 43
2853.12 29
2853.25 14
2853.37 0
2853.49 0
2853.61 0
2853.74 0
2853.86 0
2853.98 0
2854.10 0
2854.23 0
2854.35 6
2854.47 14
2854.59 21
2854.72 24
2854.84 25
2854.96 23
2855.08 19
2855.21 14
2855.33 7
2855.45 0
2855.57 0
2855.70 0
2855.82 0
2855.94 0
2856.06 0
2856.19 0
2856.31 9
2856.43 16
2856.55 22
2856.68 25
2856.80 26
2856.92 26
2857.04 26
2857.17 29
2857.29 36
2857.41 46
2857.53 58
2857.66 70
2857.78 82
2857.90 91
2858.02 98
2858.15 102
2858.27 105
2858.39 107
2858.51 109
2858.64 110
2858.76 110
2858.88 109
2859.01 107
2859.13 104
2859.25 99
2859.37 96
2859.50 92
2859.62 91
2859.74 91
2859.86 93
2859.99 95
2860.11 98
2860.23 100
2860.35 101
2860.48 101
2860.60 101
2860.72 102
2860.84 104
2860.97 110
2861.09 119
2861.21 132
2861.33 148
2861.46 166
2861.58 183
2861.70 197
2861.83 207
2861.95 213
2862.07 213
2862.19 208
2862.32 198
2862.44 185
2862.56 171
2862.68 156
2862.81 142
2862.93 130
2863.05 120
2863.17 114
2863.30 111
2863.42 110
2863.54 110
2863.67 110
2863.79 109
2863.91 107
2864.03 105
2864.16 102
2864.28 100
2864.40 98
2864.52 98
2864.65 97
2864.77 96
2864.89 93
2865.01 89
2865.14 83
2865.26 76
2865.38 68
2865.51 61
2865.63 56
2865.75 55
2865.87 55
2866.00 59
2866.12 64
2866.24 73
2866.36 82
2866.49 93
2866.61 105
2866.73 117
2866.86 130
2866.98 143
2867.10 156
2867.22 169
2867.35 181
2867.47 193
2867.59 205
2867.72 217
2867.84 231
2867.96 249
2868.08 270
2868.21 295
2868.33 323
2868.45 353
2868.57 383
2868.70 411
2868.82 436
2868.94 456
2869.07 472
2869.19 486
2869.31 497
2869.43 507
2869.56 516
2869.68 524
2869.80 531
2869.93 536
2870.05 539
2870.17 542
2870.29 545
2870.42 548
2870.54 552
2870.66 557
2870.79 562
2870.91 565
2871.03 566
2871.15 562
2871.28 554
2871.40 542
2871.52 528
2871.65 512
2871.77 497
2871.89 483
2872.01 470
2872.14 460
2872.26 450
2872.38 439
2872.51 427
2872.63 413
2872.75 398
2872.87 383
2873.00 369
2873.12 357
2873.24 347
2873.37 340
2873.49 334
2873.61 329
2873.73 323
2873.86 316
2873.98 308
2874.10 298
2874.23 288
2874.35 277
2874.47 267
2874.59 258
2874.72 250
2874.84 243
2874.96 235
2875.09 226
2875.21 214
2875.33 200
2875.46 184
2875.58 167
2875.70 149
2875.82 134
2875.95 120
2876.07 109
2876.19 100
2876.32 95
2876.44 91
2876.56 89
2876.68 88
2876.81 86
2876.93 83
2877.05 78
2877.18 72
2877.30 65
2877.42 57
2877.55 49
2877.67 43
2877.79 37
2877.91 32
2878.04 27
2878.16 21
2878.28 14
2878.41 6
2878.53 0
2878.65 0
2878.78 0
2878.90 0
2879.02 0
2879.14 0
2879.27 0
2879.39 0
2879.51 1
2879.64 5
2879.76 9
2879.88 14
2880.01 21
2880.13 29
2880.25 36
2880.37 43
2880.50 48
2880.62 51
2880.74 53
2880.87 56
2880.99 60
2881.11 66
2881.24 75
2881.36 85
2881.48 95
2881.61 103
2881.73 109
2881.85 112
2881.97 112
2882.10 110
2882.22 107
2882.34 105
2882.47 104
2882.59 105
2882.71 109
2882.84 116
2882.96 123
2883.08 129
2883.21 133
2883.33 134
2883.45 132
2883.58 127
2883.70 121
2883.82 116
2883.94 112
2884.07 110
2884.19 109
2884.31 108
2884.44 105
2884.56 100
2884.68 93
2884.81 84
2884.93 74
2885.05 67
2885.18 62
2885.30 62
2885.42 66
2885.55 73
2885.67 81
2885.79 90
2885.91 97
2886.04 102
2886.16 103
2886.28 102
2886.41 98
2886.53 92
2886.65 86
2886.78 81
2886.90 79
2887.02 81
2887.15 86
2887.27 94
2887.39 104
2887.52 114
2887.64 124
2887.76 132
2887.89 137
2888.01 140
2888.13 142
2888.26 143
2888.38 142
2888.50 139
2888.62 135
2888.75 129
2888.87 120
2888.99 108
2889.12 97
2889.24 87
2889.36 80
2889.49 78
2889.61 82
2889.73 89
2889.86 100
2889.98 112
2890.10 124
2890.23 134
2890.35 143
2890.47 149
2890.60 154
2890.72 159
2890.84 164
2890.97 168
2891.09 171
2891.21 174
2891.34 175
2891.46 174
2891.58 172
2891.71 169
2891.83 165
2891.95 161
2892.08 156
2892.20 149
2892.32 142
2892.45 133
2892.57 123
2892.69 112
2892.82 102
2892.94 93
2893.06 89
2893.19 87
2893.31 90
2893.43 95
2893.56 101
2893.68 107
2893.80 111
2893.93 111
2894.05 109
2894.17 104
2894.30 98
2894.42 92
2894.54 86
2894.67 82
2894.79 80
2894.91 77
2895.04 76
2895.16 75
2895.28 75
2895.41 77
2895.53 82
2895.65 89
2895.78 99
2895.90 110
2896.02 122
2896.15 132
2896.27 142
2896.39 149
2896.52 155
2896.64 160
2896.76 163
2896.89 164
2897.01 161
2897.13 154
2897.26 145
2897.38 133
2897.50 120
2897.63 109
2897.75 101
2897.87 97
2898.00 99
2898.12 105
2898.24 115
2898.37 126
2898.49 138
2898.61 150
2898.74 160
2898.86 169
2898.98 177
2899.11 185
2899.23 193
2899.35 201
2899.48 210
2899.60 218
2899.73 225
2899.85 231
2899.97 235
2900.10 238
2900.22 241
2900.34 244
2900.47 248
2900.59 252
2900.71 256
2900.84 258
2900.96 258
2901.08 255
2901.21 249
2901.33 243
2901.45 237
2901.58 233
2901.70 231
2901.82 232
2901.95 234
2902.07 238
2902.20 242
2902.32 246
2902.44 248
2902.57 249
2902.69 247
2902.81 243
2902.94 236
2903.06 227
2903.18 217
2903.31 206
2903.43 196
2903.55 189
2903.68 184
2903.80 183
2903.92 185
2904.05 191
2904.17 199
2904.30 211
2904.42 224
2904.54 238
2904.67 253
2904.79 266
2904.91 276
2905.04 284
2905.16 288
2905.28 289
2905.41 290
2905.53 290
2905.65 290
2905.78 291
2905.90 292
2906.03 291
2906.15 287
2906.27 280
2906.40 271
2906.52 260
2906.64 251
2906.77 245
2906.89 245
2907.01 251
2907.14 263
2907.26 278
2907.38 293
2907.51 306
2907.63 315
2907.76 319
2907.88 319
2908.00 316
2908.13 311
2908.25 305
2908.37 301
2908.50 297
2908.62 293
2908.74 288
2908.87 282
2908.99 275
2909.12 268
2909.24 260
2909.36 254
2909.49 249
2909.61 247
2909.73 246
2909.86 245
2909.98 241
2910.10 235
2910.23 226
2910.35 214
2910.48 201
2910.60 188
2910.72 176
2910.85 168
2910.97 161
2911.09 156
2911.22 151
2911.34 145
2911.47 136
2911.59 124
2911.71 110
2911.84 96
2911.96 83
2912.08 72
2912.21 66
2912.33 64
2912.46 65
2912.58 70
2912.70 75
2912.83 81
2912.95 86
2913.07 90
2913.20 94
2913.32 97
2913.45 100
2913.57 103
2913.69 106
2913.82 108
2913.94 109
2914.06 110
2914.19 111
2914.31 112
2914.44 113
2914.56 116
2914.68 119
2914.81 124
2914.93 131
2915.05 139
2915.18 148
2915.30 159
2915.43 172
2915.55 185
2915.67 200
2915.80 216
2915.92 233
2916.04 249
2916.17 265
2916.29 282
2916.42 298
2916.54 315
2916.66 334
2916.79 355
2916.91 378
2917.04 403
2917.16 428
2917.28 454
2917.41 478
2917.53 499
2917.65 517
2917.78 534
2917.90 548
2918.03 560
2918.15 571
2918.27 581
2918.40 588
2918.52 593
2918.65 595
2918.77 594
2918.89 590
2919.02 585
2919.14 577
2919.26 568
2919.39 559
2919.51 550
2919.64 542
2919.76 533
2919.88 525
2920.01 515
2920.13 503
2920.26 490
2920.38 475
2920.50 459
2920.63 442
2920.75 426
2920.87 410
2921.00 398
2921.12 388
2921.25 381
2921.37 378
2921.49 377
2921.62 377
2921.74 377
2921.87 374
2921.99 369
2922.11 361
2922.24 349
2922.36 335
2922.49 319
2922.61 302
2922.73 284
2922.86 268
2922.98 253
2923.11 243
2923.23 237
2923.35 238
2923.48 244
2923.60 254
2923.73 265
2923.85 275
2923.97 282
2924.10 283
2924.22 280
2924.35 272
2924.47 262
2924.59 250
2924.72 239
2924.84 228
2924.97 216
2925.09 205
2925.21 194
2925.34 183
2925.46 172
2925.59 163
2925.71 155
2925.83 151
2925.96 148
2926.08 149
2926.21 150
2926.33 152
2926.45 154
2926.58 153
2926.70 151
2926.83 146
2926.95 140
2927.07 133
2927.20 127
2927.32 121
2927.45 116
2927.57 111
2927.69 107
2927.82 103
2927.94 99
2928.07 94
2928.19 90
2928.31 87
2928.44 86
2928.56 87
2928.69 91
2928.81 97
2928.93 105
2929.06 116
2929.18 129
2929.31 144
2929.43 160
2929.55 177
2929.68 194
2929.80 210
2929.93 224
2930.05 237
2930.18 248
2930.30 257
2930.42 263
2930.55 268
2930.67 272
2930.80 276
2930.92 283
2931.04 295
2931.17 313
2931.29 340
2931.42 377
2931.54 422
2931.66 474
2931.79 530
2931.91 587
2932.04 645
2932.16 702
2932.29 758
2932.41 813
2932.53 869
2932.66 925
2932.78 983
2932.91 1041
2933.03 1100
2933.15 1160
2933.28 1222
2933.40 1287
2933.53 1354
2933.65 1422
2933.78 1488
2933.90 1551
2934.02 1604
2934.15 1646
2934.27 1675
2934.40 1692
2934.52 1699
2934.64 1700
2934.77 1699
2934.89 1698
2935.02 1699
2935.14 1700
2935.27 1700
2935.39 1700
2935.51 1697
2935.64 1692
2935.76 1685
2935.89 1677
2936.01 1667
2936.14 1657
2936.26 1643
2936.38 1626
2936.51 1604
2936.63 1577
2936.76 1543
2936.88 1504
2937.00 1461
2937.13 1414
2937.25 1365
2937.38 1315
2937.50 1265
2937.63 1215
2937.75 1166
2937.87 1119
2938.00 1072
2938.12 1026
2938.25 981
2938.37 935
2938.50 890
2938.62 847
2938.74 806
2938.87 769
2938.99 736
2939.12 707
2939.24 682
2939.37 658
2939.49 636
2939.61 612
2939.74 587
2939.86 561
2939.99 535
2940.11 510
2940.24 488
2940.36 469
2940.48 454
2940.61 443
2940.73 435
2940.86 429
2940.98 425
2941.11 421
2941.23 415
2941.36 408
2941.48 399
2941.60 387
2941.73 372
2941.85 354
2941.98 333
2942.10 311
2942.23 287
2942.35 264
2942.47 241
2942.60 219
2942.72 199
2942.85 182
2942.97 166
2943.10 152
2943.22 140
2943.34 130
2943.47 122
2943.59 117
2943.72 114
2943.84 113
2943.97 113
2944.09 114
2944.22 115
2944.34 115
2944.46 115
2944.59 114
2944.71 114
2944.84 113
2944.96 111
2945.09 109
2945.21 106
2945.34 103
2945.46 99
2945.58 95
2945.71 91
2945.83 87
2945.96 83
2946.08 79
2946.21 75
2946.33 70
2946.46 64
2946.58 58
2946.70 52
2946.83 46
2946.95 41
2947.08 38
2947.20 35
2947.33 32
2947.45 30
2947.58 27
2947.70 23
2947.82 19
2947.95 14
2948.07 9
2948.20 5
2948.32 1
2948.45 0
2948.57 0
2948.70 0
2948.82 0
2948.94 0
2949.07 0
2949.19 0
2949.32 0
2949.44 0
2949.57 6
2949.69 13
2949.82 21
2949.94 28
2950.07 35
2950.19 40
2950.31 44
2950.44 46
2950.56 46
2950.69 46
2950.81 44
2950.94 41
2951.06 38
2951.19 35
2951.31 32
2951.44 32
2951.56 33
2951.68 35
2951.81 38
2951.93 40
2952.06 40
2952.18 37
2952.31 33
2952.43 29
2952.56 26
2952.68 26
2952.81 29
2952.93 37
2953.05 48
2953.18 61
2953.30 75
2953.43 87
2953.55 97
2953.68 105
2953.80 111
2953.93 116
2954.05 119
2954.18 122
2954.30 124
2954.43 125
2954.55 125
2954.67 126
2954.80 129
2954.92 135
2955.05 143
2955.17 156
2955.30 170
2955.42 186
2955.55 201
2955.67 214
2955.80 225
2955.92 232
2956.05 238
2956.17 241
2956.29 244
2956.42 244
2956.54 243
2956.67 240
2956.79 234
2956.92 226
2957.04 215
2957.17 205
2957.29 195
2957.42 188
2957.54 183
2957.67 181
2957.79 181
2957.92 180
2958.04 179
2958.17 176
2958.29 171
2958.41 165
2958.54 158
2958.66 151
2958.79 145
2958.91 142
2959.04 142
2959.16 146
2959.29 152
2959.41 161
2959.54 169
2959.66 177
2959.79 182
2959.91 182
2960.04 180
2960.16 174
2960.29 165
2960.41 154
2960.53 142
2960.66 129
2960.78 115
2960.91 101
2961.03 88
2961.16 76
2961.28 66
2961.41 61
2961.53 59
2961.66 60
2961.78 65
2961.91 72
2962.03 78
2962.16 83
2962.28 85
2962.41 83
2962.53 79
2962.66 71
2962.78 61
2962.91 51
2963.03 41
2963.15 34
2963.28 28
2963.40 24
2963.53 22
2963.65 22
2963.78 23
2963.90 24
2964.03 27
2964.15 31
2964.28 36
2964.40 42
2964.53 48
2964.65 54
2964.78 59
2964.90 62
2965.03 63
2965.15 62
2965.28 58
2965.40 52
2965.53 46
2965.65 40
2965.78 35
2965.90 32
2966.03 31
2966.15 33
2966.28 37
2966.40 43
2966.53 50
2966.65 57
2966.78 62
2966.90 67
2967.02 69
2967.15 69
2967.27 67
2967.40 64
2967.52 61
2967.65 58
2967.77 57
2967.90 58
2968.02 61
2968.15 66
2968.27 72
2968.40 76
2968.52 77
2968.65 74
2968.77 66
2968.90 54
2969.02 38
2969.15 21
2969.27 4
2969.40 0
2969.52 0
2969.65 0
2969.77 0
2969.90 0
2970.02 0
2970.15 0
2970.27 4
2970.40 12
2970.52 18
2970.65 21
2970.77 23
2970.90 25
2971.02 27
2971.15 31
2971.27 37
2971.40 43
2971.52 51
2971.65 58
2971.77 64
2971.90 69
2972.02 74
2972.15 79
2972.27 85
2972.40 92
2972.52 100
2972.65 109
2972.77 117
2972.90 124
2973.02 129
2973.15 130
2973.27 128
2973.40 122
2973.52 113
2973.65 102
2973.77 90
2973.90 78
2974.02 67
2974.15 58
2974.27 51
2974.40 46
2974.52 44
2974.65 42
2974.77 42
2974.90 43
2975.02 45
2975.15 48
2975.27 51
2975.40 55
2975.52 58
2975.65 61
2975.77 63
2975.90 63
2976.02 61
2976.15 59
2976.27 57
2976.40 55
2976.52 53
2976.65 52
2976.77 52
2976.90 51
2977.02 50
2977.15 48
2977.27 46
2977.40 44
2977.52 42
2977.65 40
2977.77 39
2977.90 40
2978.02 41
2978.15 43
2978.27 47
2978.40 52
2978.53 59
2978.65 67
2978.78 73
2978.90 78
2979.03 79
2979.15 75
2979.28 67
2979.40 56
2979.53 44
2979.65 33
2979.78 25
2979.90 20
2980.03 19
2980.15 22
2980.28 25
2980.40 29
2980.53 31
2980.65 31
2980.78 28
2980.90 23
2981.03 16
2981.15 10
2981.28 4
2981.40 1
2981.53 0
2981.65 0
2981.78 2
2981.90 3
2982.03 4
2982.15 3
2982.28 2
2982.41 1
2982.53 1
2982.66 3
2982.78 7
2982.91 14
2983.03 23
2983.16 33
2983.28 42
2983.41 49
2983.53 54
2983.66 56
2983.78 54
2983.91 48
2984.03 39
2984.16 28
2984.28 16
2984.41 5
2984.53 0
2984.66 0
2984.78 0
2984.91 0
2985.04 0
2985.16 0
2985.29 0
2985.41 0
2985.54 0
2985.66 10
2985.79 22
2985.91 36
2986.04 51
2986.16 66
2986.29 80
2986.41 91
2986.54 98
2986.66 100
2986.79 97
2986.91 91
2987.04 82
2987.16 74
2987.29 67
2987.42 64
2987.54 66
2987.67 72
2987.79 81
2987.92 91
2988.04 100
2988.17 106
2988.29 108
2988.42 107
2988.54 103
2988.67 97
2988.79 91
2988.92 87
2989.04 84
2989.17 82
2989.30 82
2989.42 82
2989.55 81
2989.67 80
2989.80 77
2989.92 72
2990.05 66
2990.17 59
2990.30 53
2990.42 48
2990.55 45
2990.67 46
2990.80 49
2990.93 56
2991.05 65
2991.18 75
2991.30 84
2991.43 93
2991.55 100
2991.68 106
2991.80 112
2991.93 116
2992.05 121
2992.18 125
2992.30 127
2992.43 128
2992.56 127
2992.68 124
2992.81 120
2992.93 117
2993.06 114
2993.18 112
2993.31 112
2993.43 115
2993.56 119
2993.68 126
2993.81 134
2993.94 145
2994.06 157
2994.19 169
2994.31 180
2994.44 188
2994.56 193
2994.69 192
2994.81 187
2994.94 177
2995.06 167
2995.19 157
2995.32 149
2995.44 145
2995.57 143
2995.69 143
2995.82 144
2995.94 144
2996.07 142
2996.19 137
2996.32 131
2996.44 124
2996.57 117
2996.70 112
2996.82 109
2996.95 108
2997.07 110
2997.20 115
2997.32 120
2997.45 125
2997.57 129
2997.70 131
2997.83 131
2997.95 129
2998.08 124
2998.20 117
2998.33 108
2998.45 98
2998.58 87
2998.70 76
2998.83 66
2998.96 59
2999.08 54
2999.21 51
2999.33 52
2999.46 54
2999.58 58
2999.71 62
2999.83 66
2999.96 68
3000.09 69
3000.21 69
3000.34 67
3000.46 65
3000.59 63
3000.71 61
3000.84 60
3000.96 59
3001.09 59
3001.22 57
3001.34 54
3001.47 50
3001.59 45
3001.72 40
3001.84 35
3001.97 32
3002.09 30
3002.22 28
3002.35 26
3002.47 24
3002.60 21
3002.72 18
3002.85 14
3002.97 12
3003.10 11
3003.23 11
3003.35 13
3003.48 16
3003.60 19
3003.73 23
3003.85 26
3003.98 30
3004.10 33
3004.23 35
3004.36 37
3004.48 37
3004.61 36
3004.73 33
3004.86 30
3004.98 26
3005.11 24
3005.24 23
3005.36 23
3005.49 25
3005.61 28
3005.74 31
3005.86 36
3005.99 40
3006.12 45
3006.24 49
3006.37 53
3006.49 56
3006.62 58
3006.74 60
3006.87 62
3007.00 64
3007.12 66
3007.25 67
3007.37 68
3007.50 67
3007.62 64
3007.75 59
3007.88 54
3008.00 50
3008.13 47
3008.25 48
3008.38 53
3008.50 61
3008.63 72
3008.76 83
3008.88 92
3009.01 99
3009.13 104
3009.26 106
3009.38 106
3009.51 105
3009.64 103
3009.76 102
3009.89 100
3010.01 97
3010.14 94
3010.27 91
3010.39 90
3010.52 91
3010.64 94
3010.77 101
3010.89 111
3011.02 122
3011.15 134
3011.27 144
3011.40 151
3011.52 156
3011.65 158
3011.77 158
3011.90 157
3012.03 156
3012.15 156
3012.28 155
3012.40 154
3012.53 154
3012.66 153
3012.78 154
3012.91 155
3013.03 157
3013.16 159
3013.28 160
3013.41 160
3013.54 156
3013.66 150
3013.79 141
3013.91 133
3014.04 127
3014.17 123
3014.29 123
3014.42 126
3014.54 131
3014.67 136
3014.80 142
3014.92 147
3015.05 152
3015.17 158
3015.30 165
3015.42 175
3015.55 186
3015.68 197
3015.80 206
3015.93 213
3016.05 217
3016.18 218
3016.31 216
3016.43 214
3016.56 211
3016.68 210
3016.81 211
3016.94 212
3017.06 215
3017.19 218
3017.31 220
3017.44 222
3017.57 224
3017.69 225
3017.82 226
3017.94 228
3018.07 230
3018.20 234
3018.32 238
3018.45 241
3018.57 243
3018.70 242
3018.82 238
3018.95 231
3019.08 221
3019.20 209
3019.33 197
3019.45 187
3019.58 180
3019.71 174
3019.83 171
3019.96 169
3020.08 167
3020.21 165
3020.34 163
3020.46 160
3020.59 157
3020.71 155
3020.84 155
3020.97 155
3021.09 156
3021.22 158
3021.34 161
3021.47 162
3021.60 163
3021.72 162
3021.85 161
3021.97 160
3022.10 158
3022.23 155
3022.35 153
3022.48 151
3022.61 148
3022.73 147
3022.86 147
3022.98 150
3023.11 155
3023.24 161
3023.36 169
3023.49 176
3023.61 181
3023.74 183
3023.87 181
3023.99 174
3024.12 164
3024.24 151
3024.37 136
3024.50 122
3024.62 108
3024.75 95
3024.87 84
3025.00 74
3025.13 65
3025.25 56
3025.38 48
3025.50 39
3025.63 31
3025.76 22
3025.88 13
3026.01 4
3026.14 0
3026.26 0
3026.39 0
3026.51 0
3026.64 0
3026.77 0
3026.89 0
3027.02 0
3027.14 0
3027.27 9
3027.40 19
3027.52 30
3027.65 42
3027.78 53
3027.90 62
3028.03 70
3028.15 76
3028.28 80
3028.41 83
3028.53 84
3028.66 84
3028.78 84
3028.91 84
3029.04 83
3029.16 81
3029.29 80
3029.42 79
3029.54 79
3029.67 80
3029.79 83
3029.92 87
3030.05 92
3030.17 98
3030.30 104
3030.42 110
3030.55 116
3030.68 120
3030.80 124
3030.93 127
3031.06 127
3031.18 125
3031.31 120
3031.43 115
3031.56 109
3031.69 104
3031.81 102
3031.94 102
3032.07 105
3032.19 110
3032.32 115
3032.44 118
3032.57 119
3032.70 115
3032.82 108
3032.95 99
3033.08 88
3033.20 78
3033.33 70
3033.45 63
3033.58 58
3033.71 53
3033.83 48
3033.96 43
3034.09 37
3034.21 31
3034.34 25
3034.46 20
3034.59 16
3034.72 12
3034.84 10
3034.97 8
3035.10 6
3035.22 4
3035.35 3
3035.48 2
3035.60 1
3035.73 2
3035.85 3
3035.98 6
3036.11 11
3036.23 18
3036.36 28
3036.49 39
3036.61 51
3036.74 63
3036.86 74
3036.99 81
3037.12 84
3037.24 83
3037.37 80
3037.50 75
3037.62 71
3037.75 69
3037.88 70
3038.00 72
3038.13 76
3038.25 80
3038.38 83
3038.51 84
3038.63 84
3038.76 82
3038.89 78
3039.01 74
3039.14 69
3039.27 62
3039.39 55
3039.52 46
3039.65 36
3039.77 27
3039.90 18
3040.02 10
3040.15 4
3040.28 0
3040.40 0
3040.53 0
3040.66 0
3040.78 0
3040.91 0
3041.04 0
3041.16 0
3041.29 0
3041.42 5
3041.54 16
3041.67 27
3041.79 36
3041.92 42
3042.05 45
3042.17 44
3042.30 40
3042.43 34
3042.55 27
3042.68 20
3042.81 15
3042.93 10
3043.06 7
3043.19 5
3043.31 5
3043.44 6
3043.56 8
3043.69 11
3043.82 16
3043.94 22
3044.07 29
3044.20 36
3044.32 44
3044.45 50
3044.58 56
3044.70 60
3044.83 63
3044.96 66
3045.08 71
3045.21 76
3045.34 82
3045.46 89
3045.59 96
3045.72 102
3045.84 106
3045.97 109
3046.09 110
3046.22 111
3046.35 111
3046.47 111
3046.60 110
3046.73 109
3046.85 108
3046.98 106
3047.11 104
3047.23 102
3047.36 101
3047.49 101
3047.61 104
3047.74 110
3047.87 119
3047.99 130
3048.12 142
3048.25 154
3048.37 164
3048.50 171
3048.63 174
3048.75 172
3048.88 166
3049.01 157
3049.13 147
3049.26 138
3049.39 131
3049.51 128
3049.64 127
3049.77 130
3049.89 133
3050.02 137
3050.15 139
3050.27 139
3050.40 138
3050.53 136
3050.65 134
3050.78 132
3050.91 131
3051.03 131
3051.16 131
3051.29 130
3051.41 129
3051.54 126
3051.66 122
3051.79 118
3051.92 114
3052.04 112
3052.17 111
3052.30 113
3052.42 115
3052.55 118
3052.68 120
3052.80 119
3052.93 116
3053.06 110
3053.18 103
3053.31 96
3053.44 88
3053.57 83
3053.69 79
3053.82 79
3053.95 81
3054.07 86
3054.20 95
3054.33 105
3054.45 116
3054.58 126
3054.71 134
3054.83 138
3054.96 139
3055.09 136
3055.21 132
3055.34 127
3055.47 123
3055.59 120
3055.72 118
3055.85 117
3055.97 117
3056.10 117
3056.23 118
3056.35 119
3056.48 120
3056.61 123
3056.73 127
3056.86 132
3056.99 139
3057.11 147
3057.24 155
3057.37 162
3057.49 167
3057.62 170
3057.75 170
3057.87 167
3058.00 162
3058.13 155
3058.25 148
3058.38 140
3058.51 134
3058.63 128
3058.76 123
3058.89 119
3059.02 114
3059.14 108
3059.27 102
3059.40 95
3059.52 88
3059.65 82
3059.78 76
3059.90 70
3060.03 63
3060.16 56
3060.28 50
3060.41 44
3060.54 40
3060.66 38
3060.79 38
3060.92 41
3061.04 44
3061.17 49
3061.30 54
3061.42 60
3061.55 65
3061.68 69
3061.81 73
3061.93 74
3062.06 74
3062.19 72
3062.31 68
3062.44 63
3062.57 58
3062.69 54
3062.82 51
3062.95 50
3063.07 51
3063.20 51
3063.33 51
3063.45 50
3063.58 48
3063.71 45
3063.84 41
3063.96 37
3064.09 35
3064.22 35
3064.34 36
3064.47 39
3064.60 44
3064.72 50
3064.85 56
3064.98 64
3065.10 73
3065.23 81
3065.36 90
3065.49 99
3065.61 107
3065.74 113
3065.87 118
3065.99 122
3066.12 125
3066.25 129
3066.37 134
3066.50 139
3066.63 143
3066.75 147
3066.88 148
3067.01 145
3067.14 139
3067.26 129
3067.39 117
3067.52 106
3067.64 95
3067.77 87
3067.90 83
3068.02 83
3068.15 86
3068.28 90
3068.41 94
3068.53 96
3068.66 94
3068.79 88
3068.91 79
3069.04 67
3069.17 54
3069.29 43
3069.42 32
3069.55 24
3069.68 17
3069.80 12
3069.93 8
3070.06 5
3070.18 4
3070.31 5
3070.44 9
3070.56 14
3070.69 21
3070.82 28
3070.95 34
3071.07 38
3071.20 39
3071.33 39
3071.45 37
3071.58 36
3071.71 36
3071.84 37
3071.96 41
3072.09 46
3072.22 52
3072.34 60
3072.47 68
3072.60 78
3072.73 88
3072.85 101
3072.98 115
3073.11 130
3073.23 145
3073.36 160
3073.49 172
3073.61 181
3073.74 185
3073.87 185
3074.00 181
3074.12 176
3074.25 170
3074.38 168
3074.50 168
3074.63 172
3074.76 177
3074.89 183
3075.01 186
3075.14 186
3075.27 182
3075.39 173
3075.52 162
3075.65 149
3075.78 137
3075.90 128
3076.03 121
3076.16 117
3076.28 116
3076.41 116
3076.54 116
3076.67 116
3076.79 115
3076.92 112
3077.05 110
3077.17 107
3077.30 104
3077.43 102
3077.56 101
3077.68 99
3077.81 96
3077.94 90
3078.06 82
3078.19 72
3078.32 61
3078.45 51
3078.57 41
3078.70 34
3078.83 31
3078.96 32
3079.08 36
3079.21 44
3079.34 54
3079.46 66
3079.59 78
3079.72 89
3079.85 98
3079.97 104
3080.10 107
3080.23 108
3080.35 107
3080.48 105
3080.61 103
3080.74 102
3080.86 100
3080.99 99
3081.12 99
3081.25 100
3081.37 102
3081.50 104
3081.63 106
3081.75 107
3081.88 106
3082.01 104
3082.14 99
3082.26 92
3082.39 83
3082.52 73
3082.65 63
3082.77 53
3082.90 44
3083.03 35
3083.15 27
3083.28 20
3083.41 14
3083.54 9
3083.66 6
3083.79 4
3083.92 3
3084.05 4
3084.17 6
3084.30 10
3084.43 13
3084.56 15
3084.68 15
3084.81 13
3084.94 9
3085.06 4
3085.19 0
3085.32 0
3085.45 0
3085.57 0
3085.70 0
3085.83 0
3085.96 0
3086.08 0
3086.21 5
3086.34 10
3086.47 15
3086.59 20
3086.72 26
3086.85 33
3086.98 41
3087.10 50
3087.23 57
3087.36 64
3087.48 68
3087.61 70
3087.74 70
3087.87 70
3087.99 68
3088.12 67
3088.25 66
3088.38 64
3088.50 62
3088.63 60
3088.76 56
3088.89 52
3089.01 48
3089.14 45
3089.27 43
3089.40 43
3089.52 44
3089.65 46
3089.78 48
3089.91 50
3090.03 50
3090.16 50
3090.29 49
3090.42 47
3090.54 46
3090.67 46
3090.80 48
3090.93 52
3091.05 57
3091.18 63
3091.31 67
3091.43 71
3091.56 74
3091.69 77
3091.82 81
3091.94 86
3092.07 94
3092.20 103
3092.33 112
3092.45 120
3092.58 126
3092.71 128
3092.84 127
3092.96 123
3093.09 118
3093.22 113
3093.35 110
3093.47 108
3093.60 107
3093.73 108
3093.86 110
3093.98 114
3094.11 119
3094.24 126
3094.37 135
3094.50 146
3094.62 157
3094.75 167
3094.88 173
3095.01 176
3095.13 174
3095.26 167
3095.39 157
3095.52 145
3095.64 132
3095.77 121
3095.90 112
3096.03 104
3096.15 99
3096.28 94
3096.41 90
3096.54 86
3096.66 82
3096.79 78
3096.92 74
3097.05 71
3097.17 67
3097.30 65
3097.43 64
3097.56 63
3097.68 64
3097.81 65
3097.94 68
3098.07 72
3098.19 78
3098.32 84
3098.45 91
3098.58 97
3098.71 103
3098.83 106
3098.96 107
3099.09 107
3099.22 106
3099.34 106
3099.47 108
3099.60 112
3099.73 117
3099.85 122
3099.98 125
3100.11 123
3100.24 117
3100.36 106
3100.49 92
3100.62 79
3100.75 68
3100.88 60
3101.00 56
3101.13 56
3101.26 57
3101.39 58
3101.51 59
3101.64 60
3101.77 60
3101.90 60
3102.02 59
3102.15 58
3102.28 55
3102.41 50
3102.53 43
3102.66 35
3102.79 26
3102.92 19
3103.05 14
3103.17 12
3103.30 14
3103.43 18
3103.56 24
3103.68 31
3103.81 38
3103.94 46
3104.07 54
3104.20 61
3104.32 67
3104.45 73
3104.58 76
3104.71 78
3104.83 76
3104.96 71
3105.09 63
3105.22 54
3105.35 44
3105.47 36
3105.60 31
3105.73 30
3105.86 34
3105.98 42
3106.11 52
3106.24 62
3106.37 72
3106.49 78
3106.62 80
3106.75 78
3106.88 71
3107.01 61
3107.13 49
3107.26 36
3107.39 23
3107.52 12
3107.65 4
3107.77 0
3107.90 0
3108.03 0
3108.16 0
3108.28 0
3108.41 0
3108.54 0
3108.67 0
3108.80 1
3108.92 2
3109.05 2
3109.18 3
3109.31 4
3109.43 6
3109.56 9
3109.69 14
3109.82 19
3109.95 26
3110.07 32
3110.20 38
3110.33 41
3110.46 41
3110.59 38
3110.71 33
3110.84 26
3110.97 18
3111.10 12
3111.22 8
3111.35 7
3111.48 8
3111.61 12
3111.74 16
3111.86 20
3111.99 23
3112.12 26
3112.25 29
3112.38 33
3112.50 39
3112.63 47
3112.76 56
3112.89 68
3113.02 81
3113.14 94
3113.27 107
3113.40 119
3113.53 130
3113.65 139
3113.78 147
3113.91 153
3114.04 158
3114.17 163
3114.29 170
3114.42 179
3114.55 190
3114.68 204
3114.81 221
3114.93 240
3115.06 259
3115.19 276
3115.32 291
3115.45 303
3115.57 311
3115.70 313
3115.83 311
3115.96 304
3116.09 292
3116.21 279
3116.34 264
3116.47 249
3116.60 236
3116.73 225
3116.85 217
3116.98 210
3117.11 204
3117.24 201
3117.37 199
3117.49 200
3117.62 202
3117.75 205
3117.88 209
3118.01 213
3118.13 215
3118.26 216
3118.39 215
3118.52 214
3118.65 212
3118.77 209
3118.90 206
3119.03 201
3119.16 194
3119.29 186
3119.41 176
3119.54 165
3119.67 156
3119.80 150
3119.93 146
3120.05 144
3120.18 146
3120.31 150
3120.44 155
3120.57 163
3120.69 171
3120.82 181
3120.95 190
3121.08 200
3121.21 208
3121.34 214
3121.46 217
3121.59 218
3121.72 218
3121.85 217
3121.98 218
3122.10 220
3122.23 225
3122.36 231
3122.49 238
3122.62 245
3122.74 250
3122.87 253
3123.00 252
3123.13 249
3123.26 244
3123.39 238
3123.51 230
3123.64 221
3123.77 211
3123.90 200
3124.03 187
3124.15 172
3124.28 156
3124.41 140
3124.54 124
3124.67 110
3124.79 98
3124.92 88
3125.05 79
3125.18 72
3125.31 65
3125.44 59
3125.56 55
3125.69 52
3125.82 53
3125.95 57
3126.08 63
3126.20 73
3126.33 83
3126.46 93
3126.59 102
3126.72 108
3126.85 111
3126.97 112
3127.10 111
3127.23 110
3127.36 110
3127.49 109
3127.61 109
3127.74 109
3127.87 108
3128.00 107
3128.13 106
3128.26 106
3128.38 108
3128.51 111
3128.64 116
3128.77 122
3128.90 128
3129.03 134
3129.15 140
3129.28 145
3129.41 148
3129.54 150
3129.67 150
3129.79 147
3129.92 141
3130.05 132
3130.18 120
3130.31 106
3130.44 93
3130.56 80
3130.69 71
3130.82 64
3130.95 60
3131.08 59
3131.21 60
3131.33 60
3131.46 61
3131.59 60
3131.72 57
3131.85 54
3131.98 49
3132.10 44
3132.23 39
3132.36 36
3132.49 33
3132.62 31
3132.75 30
3132.87 29
3133.00 29
3133.13 30
3133.26 33
3133.39 38
3133.52 46
3133.64 55
3133.77 66
3133.90 76
3134.03 85
3134.16 92
3134.29 96
3134.41 99
3134.54 100
3134.67 99
3134.80 98
3134.93 97
3135.06 95
3135.18 93
3135.31 90
3135.44 87
3135.57 83
3135.70 80
3135.83 76
3135.95 73
3136.08 70
3136.21 67
3136.34 63
3136.47 58
3136.60 51
3136.72 44
3136.85 36
3136.98 27
3137.11 20
3137.24 12
3137.37 6
3137.50 1
3137.62 0
3137.75 0
3137.88 0
3138.01 0
3138.14 0
3138.27 0
3138.39 0
3138.52 1
3138.65 1
3138.78 1
3138.91 2
3139.04 5
3139.16 10
3139.29 17
3139.42 27
3139.55 37
3139.68 49
3139.81 59
3139.94 70
3140.06 79
3140.19 89
3140.32 99
3140.45 110
3140.58 120
3140.71 129
3140.83 136
3140.96 139
3141.09 139
3141.22 136
3141.35 131
3141.48 124
3141.61 115
3141.73 107
3141.86 98
3141.99 91
3142.12 87
3142.25 86
3142.38 89
3142.51 97
3142.63 109
3142.76 124
3142.89 139
3143.02 153
3143.15 164
3143.28 170
3143.41 171
3143.53 166
3143.66 158
3143.79 149
3143.92 139
3144.05 130
3144.18 123
3144.30 118
3144.43 115
3144.56 114
3144.69 114
3144.82 114
3144.95 116
3145.08 119
3145.20 124
3145.33 128
3145.46 133
3145.59 138
3145.72 142
3145.85 144
3145.98 145
3146.11 145
3146.23 145
3146.36 146
3146.49 148
3146.62 150
3146.75 153
3146.88 156
3147.01 158
3147.13 157
3147.26 153
3147.39 146
3147.52 137
3147.65 124
3147.78 110
3147.91 97
3148.03 87
3148.16 83
3148.29 86
3148.42 96
3148.55 113
3148.68 133
3148.81 155
3148.93 174
3149.06 186
3149.19 191
3149.32 189
3149.45 181
3149.58 169
3149.71 155
3149.84 141
3149.96 127
3150.09 115
3150.22 103
3150.35 92
3150.48 84
3150.61 77
3150.74 74
3150.86 73
3150.99 75
3151.12 79
3151.25 85
3151.38 92
3151.51 100
3151.64 108
3151.77 117
3151.89 126
3152.02 134
3152.15 141
3152.28 144
3152.41 145
3152.54 143
3152.67 142
3152.80 140
3152.92 141
3153.05 143
3153.18 148
3153.31 154
3153.44 161
3153.57 169
3153.70 177
3153.83 184
3153.95 190
3154.08 197
3154.21 202
3154.34 208
3154.47 213
3154.60 218
3154.73 222
3154.86 226
3154.98 229
3155.11 231
3155.24 232
3155.37 233
3155.50 235
3155.63 238
3155.76 243
3155.89 252
3156.01 264
3156.14 279
3156.27 295
3156.40 313
3156.53 331
3156.66 348
3156.79 365
3156.92 383
3157.04 402
3157.17 424
3157.30 448
3157.43 474
3157.56 500
3157.69 526
3157.82 552
3157.95 575
3158.08 598
3158.20 622
3158.33 647
3158.46 675
3158.59 708
3158.72 747
3158.85 790
3158.98 840
3159.11 895
3159.24 956
3159.36 1024
3159.49 1100
3159.62 1183
3159.75 1272
3159.88 1364
3160.01 1456
3160.14 1545
3160.27 1628
3160.40 1705
3160.52 1778
3160.65 1850
3160.78 1925
3160.91 2005
3161.04 2090
3161.17 2179
3161.30 2267
3161.43 2352
3161.56 2430
3161.68 2499
3161.81 2560
3161.94 2614
3162.07 2664
3162.20 2708
3162.33 2747
3162.46 2777
3162.59 2797
3162.72 2806
3162.84 2804
3162.97 2794
3163.10 2778
3163.23 2759
3163.36 2738
3163.49 2713
3163.62 2683
3163.75 2643
3163.88 2592
3164.00 2530
3164.13 2457
3164.26 2377
3164.39 2293
3164.52 2208
3164.65 2125
3164.78 2044
3164.91 1966
3165.04 1889
3165.17 1813
3165.29 1739
3165.42 1666
3165.55 1595
3165.68 1527
3165.81 1463
3165.94 1404
3166.07 1350
3166.20 1300
3166.33 1254
3166.46 1209
3166.58 1164
3166.71 1119
3166.84 1073
3166.97 1027
3167.10 984
3167.23 943
3167.36 905
3167.49 871
3167.62 838
3167.75 807
3167.87 776
3168.00 746
3168.13 718
3168.26 694
3168.39 673
3168.52 657
3168.65 643
3168.78 629
3168.91 613
3169.04 593
3169.17 569
3169.29 540
3169.42 509
3169.55 478
3169.68 449
3169.81 423
3169.94 403
3170.07 386
3170.20 373
3170.33 363
3170.46 354
3170.59 347
3170.71 341
3170.84 337
3170.97 335
3171.10 336
3171.23 337
3171.36 340
3171.49 343
3171.62 345
3171.75 346
3171.88 343
3172.01 339
3172.13 332
3172.26 323
3172.39 312
3172.52 301
3172.65 290
3172.78 281
3172.91 274
3173.04 269
3173.17 266
3173.30 266
3173.43 268
3173.56 270
3173.68 274
3173.81 277
3173.94 279
3174.07 281
3174.20 281
3174.33 280
3174.46 278
3174.59 276
3174.72 274
3174.85 272
3174.98 271
3175.11 270
3175.23 270
3175.36 269
3175.49 266
3175.62 261
3175.75 253
3175.88 242
3176.01 228
3176.14 212
3176.27 195
3176.40 180
3176.53 165
3176.66 153
3176.78 143
3176.91 135
3177.04 128
3177.17 121
3177.30 115
3177.43 109
3177.56 104
3177.69 100
3177.82 96
3177.95 92
3178.08 88
3178.21 84
3178.34 80
3178.46 76
3178.59 73
3178.72 72
3178.85 73
3178.98 76
3179.11 80
3179.24 84
3179.37 88
3179.50 90
3179.63 91
3179.76 90
3179.89 87
3180.02 83
3180.15 79
3180.27 75
3180.40 71
3180.53 68
3180.66 66
3180.79 65
3180.92 64
3181.05 64
3181.18 65
3181.31 68
3181.44 71
3181.57 76
3181.70 80
3181.83 83
3181.96 85
3182.08 86
3182.21 84
3182.34 82
3182.47 80
3182.60 78
3182.73 76
3182.86 76
3182.99 76
3183.12 77
3183.25 78
3183.38 79
3183.51 81
3183.64 83
3183.77 87
3183.90 93
3184.03 99
3184.15 107
3184.28 115
3184.41 121
3184.54 124
3184.67 124
3184.80 119
3184.93 109
3185.06 97
3185.19 83
3185.32 69
3185.45 58
3185.58 51
3185.71 50
3185.84 53
3185.97 61
3186.10 72
3186.22 85
3186.35 99
3186.48 112
3186.61 123
3186.74 132
3186.87 137
3187.00 140
3187.13 140
3187.26 136
3187.39 130
3187.52 121
3187.65 109
3187.78 96
3187.91 81
3188.04 68
3188.17 56
3188.30 47
3188.43 42
3188.55 41
3188.68 43
3188.81 48
3188.94 54
3189.07 59
3189.20 63
3189.33 64
3189.46 63
3189.59 61
3189.72 57
3189.85 53
3189.98 49
3190.11 45
3190.24 40
3190.37 36
3190.50 30
3190.63 24
3190.76 17
3190.89 11
3191.01 6
3191.14 2
3191.27 0
3191.40 0
3191.53 1
3191.66 2
3191.79 2
3191.92 1
3192.05 0
3192.18 0
3192.31 0
3192.44 0
3192.57 0
3192.70 6
3192.83 19
3192.96 36
3193.09 53
3193.22 69
3193.35 83
3193.48 92
3193.61 97
3193.74 98
3193.86 95
3193.99 89
3194.12 81
3194.25 73
3194.38 64
3194.51 57
3194.64 51
3194.77 47
3194.90 45
3195.03 43
3195.16 42
3195.29 42
3195.42 42
3195.55 43
3195.68 44
3195.81 46
3195.94 48
3196.07 50
3196.20 51
3196.33 50
3196.46 47
3196.59 42
3196.72 34
3196.85 27
3196.97 20
3197.10 15
3197.23 13
3197.36 15
3197.49 20
3197.62 25
3197.75 32
3197.88 37
3198.01 40
3198.14 42
3198.27 42
3198.40 42
3198.53 41
3198.66 41
3198.79 40
3198.92 38
3199.05 36
3199.18 34
3199.31 33
3199.44 34
3199.57 37
3199.70 43
3199.83 51
3199.96 59
3200.09 67
3200.22 72
3200.35 74
3200.48 72
3200.61 66
3200.74 60
3200.86 53
3200.99 48
3201.12 46
3201.25 46
3201.38 48
3201.51 51
3201.64 52
3201.77 52
3201.90 50
3202.03 46
3202.16 41
3202.29 36
3202.42 32
3202.55 30
3202.68 29
3202.81 29
3202.94 30
3203.07 31
3203.20 32
3203.33 32
3203.46 33
3203.59 33
3203.72 34
3203.85 35
3203.98 36
3204.11 39
3204.24 44
3204.37 50
3204.50 58
3204.63 67
3204.76 75
3204.89 82
3205.02 85
3205.15 84
3205.28 79
3205.41 69
3205.54 57
3205.67 45
3205.80 35
3205.93 28
3206.06 27
3206.19 31
3206.32 39
3206.44 51
3206.57 65
3206.70 79
3206.83 92
3206.96 104
3207.09 113
3207.22 119
3207.35 124
3207.48 128
3207.61 131
3207.74 134
3207.87 138
3208.00 142
3208.13 147
3208.26 150
3208.39 153
3208.52 154
3208.65 154
3208.78 154
3208.91 155
3209.04 156
3209.17 158
3209.30 162
3209.43 166
3209.56 172
3209.69 179
3209.82 186
3209.95 194
3210.08 203
3210.21 211
3210.34 218
3210.47 225
3210.60 232
3210.73 239
3210.86 247
3210.99 257
3211.12 268
3211.25 280
3211.38 290
3211.51 300
3211.64 308
3211.77 315
3211.90 323
3212.03 332
3212.16 344
3212.29 358
3212.42 374
3212.55 389
3212.68 400
3212.81 407
3212.94 405
3213.07 396
3213.20 379
3213.33 356
3213.46 328
3213.59 297
3213.72 266
3213.85 236
3213.98 209
3214.11 186
3214.24 167
3214.37 151
3214.50 138
3214.63 127
3214.76 118
3214.89 109
3215.02 102
3215.15 97
3215.28 94
3215.41 95
3215.54 98
3215.67 105
3215.80 114
3215.93 124
3216.06 135
3216.19 145
3216.32 153
3216.45 159
3216.58 163
3216.71 164
3216.84 162
3216.97 159
3217.10 154
3217.23 149
3217.36 145
3217.49 141
3217.62 137
3217.75 132
3217.88 126
3218.01 118
3218.14 109
3218.27 98
3218.40 87
3218.53 76
3218.66 65
3218.79 56
3218.92 46
3219.05 38
3219.18 30
3219.31 24
3219.44 20
3219.57 19
3219.70 21
3219.83 25
3219.96 31
3220.09 37
3220.22 43
3220.35 47
3220.48 50
3220.61 52
3220.74 55
3220.87 59
3221.00 64
3221.13 71
3221.26 77
3221.39 82
3221.52 85
3221.65 85
3221.78 83
3221.91 78
3222.04 74
3222.17 71
3222.30 69
3222.43 71
3222.56 75
3222.69 80
3222.82 88
3222.95 96
3223.08 105
3223.21 114
3223.34 122
3223.47 129
3223.60 134
3223.73 137
3223.86 137
3223.99 135
3224.12 131
3224.25 127
3224.39 123
3224.52 121
3224.65 120
3224.78 120
3224.91 120
3225.04 119
3225.17 116
3225.30 110
3225.43 101
3225.56 91
3225.69 82
3225.82 74
3225.95 69
3226.08 68
3226.21 70
3226.34 74
3226.47 79
3226.60 84
3226.73 88
3226.86 88
3226.99 87
3227.12 83
3227.25 78
3227.38 71
3227.51 64
3227.64 57
3227.77 51
3227.90 47
3228.03 43
3228.16 42
3228.29 42
3228.42 44
3228.55 48
3228.68 53
3228.81 58
3228.94 62
3229.07 64
3229.20 65
3229.33 64
3229.46 62
3229.59 59
3229.72 56
3229.86 54
3229.99 53
3230.12 52
3230.25 52
3230.38 53
3230.51 55
3230.64 60
3230.77 66
3230.90 73
3231.03 81
3231.16 89
3231.29 94
3231.42 96
3231.55 94
3231.68 86
3231.81 75
3231.94 61
3232.07 47
3232.20 33
3232.33 22
3232.46 13
3232.59 7
3232.72 4
3232.85 2
3232.98 1
3233.11 0
3233.24 0
3233.37 0
3233.50 0
3233.63 0
3233.77 0
3233.90 0
3234.03 0
3234.16 0
3234.29 0
3234.42 0
3234.55 2
3234.68 3
3234.81 4
3234.94 3
3235.07 2
3235.20 0
3235.33 0
3235.46 0
3235.59 0
3235.72 0
3235.85 4
3235.98 11
3236.11 20
3236.24 28
3236.37 36
3236.50 42
3236.63 48
3236.76 52
3236.89 55
3237.03 57
3237.16 59
3237.29 59
3237.42 59
3237.55 59
3237.68 59
3237.81 61
3237.94 64
3238.07 70
3238.20 77
3238.33 84
3238.46 90
3238.59 96
3238.72 99
3238.85 101
3238.98 102
3239.11 102
3239.24 104
3239.37 106
3239.50 108
3239.63 111
3239.77 112
3239.90 111
3240.03 108
3240.16 103
3240.29 97
3240.42 90
3240.55 83
3240.68 77
3240.81 74
3240.94 74
3241.07 75
3241.20 79
3241.33 84
3241.46 90
3241.59 95
3241.72 98
3241.85 98
3241.98 95
3242.11 89
3242.24 81
3242.38 73
3242.51 65
3242.64 59
3242.77 57
3242.90 57
3243.03 60
3243.16 65
3243.29 70
3243.42 76
3243.55 84
3243.68 93
3243.81 105
3243.94 120
3244.07 139
3244.20 159
3244.33 179
3244.46 196
3244.60 208
3244.73 217
3244.86 223
3244.99 230
3245.12 241
3245.25 260
3245.38 288
3245.51 326
3245.64 372
3245.77 423
3245.90 476
3246.03 530
3246.16 582
3246.29 632
3246.42 679
3246.55 725
3246.68 767
3246.82 805
3246.95 840
3247.08 871
3247.21 898
3247.34 921
3247.47 941
3247.60 958
3247.73 973
3247.86 986
3247.99 998
3248.12 1011
3248.25 1024
3248.38 1039
3248.51 1056
3248.64 1074
3248.78 1091
3248.91 1104
3249.04 1113
3249.17 1115
3249.30 1111
3249.43 1103
3249.56 1092
3249.69 1079
3249.82 1064
3249.95 1047
3250.08 1027
3250.21 1004
3250.34 977
3250.47 948
3250.61 917
3250.74 885
3250.87 855
3251.00 825
3251.13 796
3251.26 768
3251.39 740
3251.52 713
3251.65 686
3251.78 660
3251.91 636
3252.04 614
3252.17 594
3252.30 577
3252.44 562
3252.57 549
3252.70 539
3252.83 530
3252.96 522
3253.09 514
3253.22 506
3253.35 498
3253.48 488
3253.61 477
3253.74 465
3253.87 451
3254.00 437
3254.14 422
3254.27 406
3254.40 391
3254.53 376
3254.66 361
3254.79 348
3254.92 337
3255.05 328
3255.18 322
3255.31 318
3255.44 318
3255.57 319
3255.70 321
3255.84 325
3255.97 329
3256.10 334
3256.23 341
3256.36 348
3256.49 356
3256.62 363
3256.75 367
3256.88 367
3257.01 364
3257.14 357
3257.27 348
3257.41 341
3257.54 335
3257.67 332
3257.80 333
3257.93 334
3258.06 336
3258.19 335
3258.32 333
3258.45 330
3258.58 327
3258.71 325
3258.85 323
3258.98 323
3259.11 323
3259.24 323
3259.37 320
3259.50 317
3259.63 312
3259.76 310
3259.89 310
3260.02 316
3260.15 328
3260.28 347
3260.42 373
3260.55 405
3260.68 441
3260.81 479
3260.94 516
3261.07 550
3261.20 580
3261.33 605
3261.46 627
3261.59 647
3261.73 670
3261.86 698
3261.99 735
3262.12 783
3262.25 840
3262.38 907
3262.51 980
3262.64 1058
3262.77 1139
3262.90 1221
3263.03 1305
3263.17 1393
3263.30 1486
3263.43 1586
3263.56 1693
3263.69 1809
3263.82 1932
3263.95 2063
3264.08 2201
3264.21 2344
3264.34 2491
3264.48 2640
3264.61 2789
3264.74 2936
3264.87 3080
3265.00 3220
3265.13 3354
3265.26 3484
3265.39 3608
3265.52 3728
3265.65 3843
3265.79 3950
3265.92 4048
3266.05 4134
3266.18 4207
3266.31 4264
3266.44 4305
3266.57 4329
3266.70 4338
3266.83 4332
3266.96 4313
3267.10 4282
3267.23 4240
3267.36 4187
3267.49 4125
3267.62 4054
3267.75 3975
3267.88 3890
3268.01 3798
3268.14 3702
3268.28 3602
3268.41 3498
3268.54 3391
3268.67 3279
3268.80 3165
3268.93 3049
3269.06 2933
3269.19 2821
3269.32 2714
3269.45 2615
3269.59 2523
3269.72 2436
3269.85 2352
3269.98 2268
3270.11 2181
3270.24 2090
3270.37 1995
3270.50 1900
3270.63 1805
3270.77 1713
3270.90 1625
3271.03 1542
3271.16 1464
3271.29 1388
3271.42 1314
3271.55 1242
3271.68 1172
3271.81 1104
3271.95 1039
3272.08 980
3272.21 926
3272.34 878
3272.47 836
3272.60 798
3272.73 763
3272.86 732
3273.00 702
3273.13 675
3273.26 651
3273.39 630
3273.52 613
3273.65 598
3273.78 586
3273.91 573
3274.04 558
3274.18 541
3274.31 522
3274.44 502
3274.57 481
3274.70 462
3274.83 446
3274.96 432
3275.09 421
3275.23 410
3275.36 398
3275.49 384
3275.62 367
3275.75 347
3275.88 327
3276.01 308
3276.14 291
3276.28 279
3276.41 270
3276.54 264
3276.67 259
3276.80 255
3276.93 250
3277.06 242
3277.19 231
3277.32 218
3277.46 203
3277.59 187
3277.72 172
3277.85 158
3277.98 147
3278.11 137
3278.24 131
3278.38 126
3278.51 122
3278.64 118
3278.77 115
3278.90 112
3279.03 109
3279.16 108
3279.29 110
3279.43 114
3279.56 120
3279.69 128
3279.82 137
3279.95 146
3280.08 155
3280.21 163
3280.34 171
3280.48 179
3280.61 186
3280.74 192
3280.87 196
3281.00 197
3281.13 195
3281.26 191
3281.39 185
3281.53 178
3281.66 171
3281.79 163
3281.92 156
3282.05 147
3282.18 138
3282.31 129
3282.45 120
3282.58 111
3282.71 103
3282.84 98
3282.97 94
3283.10 91
3283.23 91
3283.37 90
3283.50 90
3283.63 89
3283.76 89
3283.89 88
3284.02 90
3284.15 94
3284.28 102
3284.42 113
3284.55 126
3284.68 140
3284.81 153
3284.94 163
3285.07 169
3285.20 171
3285.34 171
3285.47 167
3285.60 159
3285.73 149
3285.86 136
3285.99 122
3286.12 107
3286.26 92
3286.39 78
3286.52 66
3286.65 56
3286.78 46
3286.91 37
3287.04 27
3287.18 18
3287.31 10
3287.44 5
3287.57 3
3287.70 5
3287.83 8
3287.96 13
3288.10 16
3288.23 18
3288.36 16
3288.49 12
3288.62 6
3288.75 0
3288.88 0
3289.02 0
3289.15 0
3289.28 0
3289.41 0
3289.54 0
3289.67 0
3289.81 0
3289.94 1
3290.07 3
3290.20 5
3290.33 7
3290.46 8
3290.59 8
3290.73 6
3290.86 3
3290.99 0
3291.12 0
3291.25 0
3291.38 0
3291.52 3
3291.65 9
3291.78 15
3291.91 21
3292.04 26
3292.17 30
3292.30 33
3292.44 36
3292.57 39
3292.70 42
3292.83 43
3292.96 43
3293.09 41
3293.23 36
3293.36 30
3293.49 23
3293.62 17
3293.75 13
3293.88 11
3294.01 12
3294.15 14
3294.28 16
3294.41 18
3294.54 20
3294.67 21
3294.80 22
3294.94 22
3295.07 24
3295.20 26
3295.33 31
3295.46 37
3295.59 45
3295.73 53
3295.86 62
3295.99 70
3296.12 79
3296.25 89
3296.38 100
3296.52 114
3296.65 130
3296.78 149
3296.91 169
3297.04 190
3297.17 210
3297.30 227
3297.44 241
3297.57 252
3297.70 259
3297.83 263
3297.96 264
3298.09 261
3298.23 256
3298.36 247
3298.49 236
3298.62 223
3298.75 210
3298.88 197
3299.02 186
3299.15 177
3299.28 171
3299.41 168
3299.54 166
3299.68 166
3299.81 165
3299.94 165
3300.07 164
3300.20 162
3300.33 159
3300.47 154
3300.60 148
3300.73 141
3300.86 133
3300.99 126
3301.12 121
3301.26 118
3301.39 118
3301.52 118
3301.65 119
3301.78 120
3301.91 121
3302.05 121
3302.18 122
3302.31 124
3302.44 128
3302.57 133
3302.70 137
3302.84 141
3302.97 141
3303.10 138
3303.23 131
3303.36 121
3303.50 110
3303.63 99
3303.76 88
3303.89 81
3304.02 76
3304.15 75
3304.29 76
3304.42 79
3304.55 83
3304.68 86
3304.81 88
3304.94 90
3305.08 90
3305.21 90
3305.34 90
3305.47 90
3305.60 90
3305.74 89
3305.87 88
3306.00 85
3306.13 80
3306.26 74
3306.39 68
3306.53 61
3306.66 55
3306.79 50
3306.92 48
3307.05 46
3307.19 47
3307.32 48
3307.45 50
3307.58 52
3307.71 55
3307.85 60
3307.98 67
3308.11 75
3308.24 86
3308.37 97
3308.50 108
3308.64 116
3308.77 119
3308.90 118
3309.03 112
3309.16 103
3309.30 93
3309.43 84
3309.56 78
3309.69 76
3309.82 77
3309.96 81
3310.09 87
3310.22 91
3310.35 94
3310.48 93
3310.61 90
3310.75 84
3310.88 77
3311.01 69
3311.14 62
3311.27 55
3311.41 50
3311.54 44
3311.67 39
3311.80 33
3311.93 26
3312.07 20
3312.20 14
3312.33 9
3312.46 6
3312.59 4
3312.73 3
3312.86 2
3312.99 2
3313.12 2
3313.25 2
3313.39 2
3313.52 3
3313.65 3
3313.78 4
3313.91 3
3314.05 2
3314.18 1
3314.31 0
3314.44 0
3314.57 0
3314.71 0
3314.84 0
3314.97 0
3315.10 0
3315.23 2
3315.37 6
3315.50 11
3315.63 16
3315.76 21
3315.89 26
3316.03 32
3316.16 39
3316.29 47
3316.42 55
3316.55 63
3316.69 69
3316.82 73
3316.95 73
3317.08 71
3317.21 67
3317.35 61
3317.48 54
3317.61 47
3317.74 41
3317.87 36
3318.01 33
3318.14 32
3318.27 32
3318.40 33
3318.53 36
3318.67 39
3318.80 42
3318.93 45
3319.06 47
3319.19 49
3319.33 50
3319.46 50
3319.59 50
3319.72 48
3319.86 46
3319.99 43
3320.12 39
3320.25 35
3320.38 31
3320.52 29
3320.65 30
3320.78 34
3320.91 41
3321.04 50
3321.18 59
3321.31 66
3321.44 71
3321.57 74
3321.70 73
3321.84 70
3321.97 67
3322.10 66
3322.23 66
3322.37 68
3322.50 71
3322.63 74
3322.76 78
3322.89 82
3323.03 87
3323.16 92
3323.29 98
3323.42 105
3323.55 111
3323.69 116
3323.82 119
3323.95 121
3324.08 123
3324.22 127
3324.35 133
3324.48 144
3324.61 159
3324.74 176
3324.88 193
3325.01 208
3325.14 217
3325.27 220
3325.41 218
3325.54 212
3325.67 204
3325.80 198
3325.93 195
3326.07 197
3326.20 201
3326.33 208
3326.46 216
3326.60 223
3326.73 229
3326.86 232
3326.99 234
3327.12 233
3327.26 232
3327.39 229
3327.52 223
3327.65 216
3327.79 209
3327.92 201
3328.05 193
3328.18 186
3328.31 181
3328.45 177
3328.58 174
3328.71 171
3328.84 166
3328.98 161
3329.11 155
3329.24 148
3329.37 141
3329.51 134
3329.64 127
3329.77 120
3329.90 111
3330.03 101
3330.17 89
3330.30 78
3330.43 66
3330.56 57
3330.70 50
3330.83 45
3330.96 42
3331.09 40
3331.23 39
3331.36 39
3331.49 39
3331.62 40
3331.75 42
3331.89 44
3332.02 47
3332.15 51
3332.28 55
3332.42 59
3332.55 62
3332.68 63
3332.81 63
3332.95 61
3333.08 57
3333.21 52
3333.34 47
3333.47 43
3333.61 42
3333.74 44
3333.87 50
3334.00 59
3334.14 70
3334.27 82
3334.40 91
3334.53 97
3334.67 100
3334.80 100
3334.93 100
3335.06 101
3335.20 103
3335.33 107
3335.46 112
3335.59 117
3335.73 119
3335.86 117
3335.99 113
3336.12 106
3336.26 99
3336.39 93
3336.52 88
3336.65 85
3336.78 83
3336.92 81
3337.05 77
3337.18 71
3337.31 64
3337.45 55
3337.58 45
3337.71 35
3337.84 25
3337.98 15
3338.11 7
3338.24 0
3338.37 0
3338.51 0
3338.64 0
3338.77 0
3338.90 0
3339.04 0
3339.17 11
3339.30 24
3339.43 37
3339.57 47
3339.70 55
3339.83 59
3339.96 59
3340.10 55
3340.23 49
3340.36 43
3340.49 36
3340.63 31
3340.76 28
3340.89 26
3341.02 25
3341.16 23
3341.29 20
3341.42 15
3341.55 7
3341.69 0
3341.82 0
3341.95 0
3342.08 0
3342.22 0
3342.35 0
3342.48 0
3342.61 0
3342.75 5
3342.88 12
3343.01 18
3343.14 21
3343.28 23
3343.41 23
3343.54 22
3343.67 20
3343.81 17
3343.94 14
3344.07 10
3344.21 7
3344.34 5
3344.47 4
3344.60 5
3344.74 8
3344.87 12
3345.00 16
3345.13 21
3345.27 25
3345.40 30
3345.53 35
3345.66 41
3345.80 46
3345.93 52
3346.06 57
3346.19 60
3346.33 62
3346.46 62
3346.59 61
3346.72 60
3346.86 58
3346.99 56
3347.12 56
3347.26 56
3347.39 56
3347.52 57
3347.65 58
3347.79 59
3347.92 62
3348.05 65
3348.18 69
3348.32 73
3348.45 77
3348.58 80
3348.71 81
3348.85 79
3348.98 74
3349.11 66
3349.25 57
3349.38 47
3349.51 37
3349.64 28
3349.78 20
3349.91 13
3350.04 6
3350.17 0
3350.31 0
3350.44 0
3350.57 0
3350.70 0
3350.84 0
3350.97 4
3351.10 13
3351.24 22
3351.37 31
3351.50 38
3351.63 44
3351.77 48
3351.90 50
3352.03 48
3352.16 45
3352.30 41
3352.43 36
3352.56 31
3352.70 27
3352.83 24
3352.96 23
3353.09 23
3353.23 23
3353.36 24
3353.49 24
3353.63 23
3353.76 21
3353.89 18
3354.02 15
3354.16 12
3354.29 10
3354.42 9
3354.55 8
3354.69 7
3354.82 5
3354.95 3
3355.09 1
3355.22 0
3355.35 0
3355.48 0
3355.62 1
3355.75 6
3355.88 12
3356.02 17
3356.15 22
3356.28 24
3356.41 25
3356.55 24
3356.68 22
3356.81 21
3356.95 20
3357.08 19
3357.21 19
3357.34 19
3357.48 20
3357.61 20
3357.74 21
3357.87 22
3358.01 24
3358.14 25
3358.27 27
3358.41 28
3358.54 28
3358.67 28
3358.80 27
3358.94 25
3359.07 23
3359.20 22
3359.34 21
3359.47 22
3359.60 24
3359.74 28
3359.87 34
3360.00 39
3360.13 45
3360.27 50
3360.40 53
3360.53 55
3360.67 56
3360.80 56
3360.93 54
3361.06 51
3361.20 46
3361.33 39
3361.46 31
3361.60 22
3361.73 13
3361.86 6
3361.99 1
3362.13 0
3362.26 0
3362.39 0
3362.53 0
3362.66 0
3362.79 1
3362.93 4
3363.06 8
3363.19 15
3363.32 23
3363.46 34
3363.59 47
3363.72 62
3363.86 77
3363.99 91
3364.12 105
3364.25 117
3364.39 127
3364.52 137
3364.65 146
3364.79 155
3364.92 164
3365.05 174
3365.19 185
3365.32 196
3365.45 206
3365.58 214
3365.72 221
3365.85 225
3365.98 229
3366.12 230
3366.25 232
3366.38 232
3366.52 232
3366.65 230
3366.78 226
3366.91 221
3367.05 216
3367.18 213
3367.31 212
3367.45 217
3367.58 225
3367.71 237
3367.85 250
3367.98 262
3368.11 272
3368.25 278
3368.38 281
3368.51 282
3368.64 283
3368.78 285
3368.91 289
3369.04 295
3369.18 303
3369.31 312
3369.44 319
3369.58 324
3369.71 327
3369.84 327
3369.98 325
3370.11 319
3370.24 311
3370.37 298
3370.51 283
3370.64 264
3370.77 244
3370.91 222
3371.04 201
3371.17 181
3371.31 163
3371.44 148
3371.57 137
3371.71 128
3371.84 124
3371.97 123
3372.10 126
3372.24 130
3372.37 137
3372.50 142
3372.64 147
3372.77 150
3372.90 151
3373.04 150
3373.17 147
3373.30 144
3373.44 139
3373.57 134
3373.70 129
3373.84 123
3373.97 117
3374.10 112
3374.24 108
3374.37 105
3374.50 102
3374.63 99
3374.77 95
3374.90 90
3375.03 84
3375.17 76
3375.30 67
3375.43 57
3375.57 47
3375.70 36
3375.83 26
3375.97 16
3376.10 7
3376.23 0
3376.37 0
3376.50 0
3376.63 0
3376.77 0
3376.90 0
3377.03 0
3377.17 0
3377.30 2
3377.43 6
3377.57 8
3377.70 9
3377.83 9
3377.97 8
3378.10 7
3378.23 7
3378.37 9
3378.50 12
3378.63 18
3378.76 24
3378.90 30
3379.03 35
3379.16 38
3379.30 38
3379.43 37
3379.56 35
3379.70 32
3379.83 30
3379.96 30
3380.10 32
3380.23 36
3380.36 43
3380.50 52
3380.63 62
3380.76 73
3380.90 84
3381.03 93
3381.16 100
3381.30 104
3381.43 105
3381.56 102
3381.70 97
3381.83 89
3381.96 80
3382.10 72
3382.23 66
3382.36 63
3382.50 63
3382.63 66
3382.76 70
3382.90 73
3383.03 75
3383.16 74
3383.30 71
3383.43 66
3383.56 61
3383.70 58
3383.83 57
3383.96 60
3384.10 66
3384.23 74
3384.36 83
3384.50 90
3384.63 96
3384.76 97
3384.90 96
3385.03 91
3385.16 84
3385.30 76
3385.43 69
3385.56 62
3385.70 58
3385.83 55
3385.96 55
3386.10 57
3386.23 59
3386.37 63
3386.50 66
3386.63 69
3386.77 71
3386.90 71
3387.03 71
3387.17 70
3387.30 68
3387.43 66
3387.57 64
3387.70 62
3387.83 59
3387.97 55
3388.10 50
3388.23 43
3388.37 35
3388.50 26
3388.63 17
3388.77 9
3388.90 2
3389.03 0
3389.17 0
3389.30 0
3389.43 0
3389.57 0
3389.70 0
3389.83 0
3389.97 0
3390.10 0
3390.24 0
3390.37 3
3390.50 7
3390.64 13
3390.77 18
3390.90 22
3391.04 24
3391.17 23
3391.30 21
3391.44 18
3391.57 15
3391.70 13
3391.84 13
3391.97 13
3392.10 15
3392.24 16
3392.37 17
3392.50 17
3392.64 16
3392.77 13
3392.91 12
3393.04 12
3393.17 14
3393.31 20
3393.44 27
3393.57 36
3393.71 44
3393.84 49
3393.97 51
3394.11 48
3394.24 43
3394.37 35
3394.51 26
3394.64 18
3394.78 12
3394.91 8
3395.04 7
3395.18 10
3395.31 15
3395.44 23
3395.58 31
3395.71 39
3395.84 47
3395.98 52
3396.11 57
3396.24 59
3396.38 61
3396.51 62
3396.65 62
3396.78 62
3396.91 63
3397.05 65
3397.18 68
3397.31 72
3397.45 77
3397.58 82
3397.71 88
3397.85 93
3397.98 99
3398.12 105
3398.25 112
3398.38 119
3398.52 126
3398.65 132
3398.78 136
3398.92 138
3399.05 138
3399.18 135
3399.32 133
3399.45 132
3399.59 134
3399.72 140
3399.85 149
3399.99 162
3400.12 176
3400.25 190
3400.39 201
3400.52 210
3400.66 215
3400.79 217
3400.92 216
3401.06 213
3401.19 208
3401.32 203
3401.46 199
3401.59 197
3401.72 198
3401.86 202
3401.99 209
3402.13 220
3402.26 232
3402.39 246
3402.53 260
3402.66 274
3402.79 287
3402.93 299
3403.06 309
3403.20 317
3403.33 322
3403.46 325
3403.60 324
3403.73 321
3403.86 315
3404.00 307
3404.13 297
3404.27 286
3404.40 273
3404.53 258
3404.67 242
3404.80 225
3404.93 207
3405.07 189
3405.20 173
3405.34 159
3405.47 147
3405.60 136
3405.74 127
3405.87 117
3406.01 106
3406.14 93
3406.27 78
3406.41 64
3406.54 51
3406.67 42
3406.81 37
3406.94 36
3407.08 38
3407.21 41
3407.34 44
3407.48 45
3407.61 45
3407.74 43
3407.88 41
3408.01 39
3408.15 36
3408.28 33
3408.41 30
3408.55 26
3408.68 23
3408.82 20
3408.95 18
3409.08 17
3409.22 18
3409.35 19
3409.48 21
3409.62 21
3409.75 19
3409.89 17
3410.02 13
3410.15 8
3410.29 3
3410.42 0
3410.56 0
3410.69 0
3410.82 0
3410.96 0
3411.09 0
3411.23 0
3411.36 0
3411.49 5
3411.63 13
3411.76 19
3411.89 23
3412.03 23
3412.16 21
3412.30 19
3412.43 16
3412.56 16
3412.70 18
3412.83 23
3412.97 31
3413.10 40
3413.23 50
3413.37 61
3413.50 73
3413.64 84
3413.77 96
3413.90 107
3414.04 116
3414.17 125
3414.31 131
3414.44 135
3414.57 138
3414.71 138
3414.84 137
3414.98 134
3415.11 130
3415.24 125
3415.38 118
3415.51 113
3415.65 108
3415.78 106
3415.91 106
3416.05 108
3416.18 111
3416.32 115
3416.45 119
3416.58 123
3416.72 126
3416.85 128
3416.99 131
3417.12 133
3417.25 136
3417.39 138
3417.52 141
3417.66 145
3417.79 149
3417.92 152
3418.06 152
3418.19 150
3418.33 145
3418.46 137
3418.59 126
3418.73 114
3418.86 103
3419.00 92
3419.13 82
3419.26 73
3419.40 66
3419.53 60
3419.67 55
3419.80 53
3419.93 54
3420.07 56
3420.20 61
3420.34 66
3420.47 70
3420.60 74
3420.74 75
3420.87 73
3421.01 68
3421.14 62
3421.28 56
3421.41 49
3421.54 44
3421.68 41
3421.81 41
3421.95 45
3422.08 52
3422.21 61
3422.35 71
3422.48 81
3422.62 88
3422.75 92
3422.88 91
3423.02 85
3423.15 76
3423.29 63
3423.42 49
3423.56 34
3423.69 21
3423.82 10
3423.96 3
3424.09 0
3424.23 0
3424.36 5
3424.49 14
3424.63 28
3424.76 44
3424.90 61
3425.03 75
3425.17 86
3425.30 93
3425.43 94
3425.57 92
3425.70 88
3425.84 85
3425.97 82
3426.10 82
3426.24 85
3426.37 91
3426.51 100
3426.64 112
3426.78 127
3426.91 144
3427.04 163
3427.18 184
3427.31 206
3427.45 229
3427.58 254
3427.72 280
3427.85 307
3427.98 335
3428.12 363
3428.25 389
3428.39 412
3428.52 432
3428.65 447
3428.79 458
3428.92 466
3429.06 473
3429.19 480
3429.33 489
3429.46 501
3429.59 516
3429.73 534
3429.86 555
3430.00 577
3430.13 600
3430.27 622
3430.40 643
3430.53 663
3430.67 680
3430.80 695
3430.94 709
3431.07 720
3431.21 728
3431.34 735
3431.47 738
3431.61 739
3431.74 736
3431.88 729
3432.01 718
3432.15 704
3432.28 686
3432.41 666
3432.55 644
3432.68 622
3432.82 601
3432.95 581
3433.09 565
3433.22 550
3433.35 535
3433.49 520
3433.62 503
3433.76 482
3433.89 457
3434.03 429
3434.16 400
3434.30 372
3434.43 347
3434.56 328
3434.70 314
3434.83 305
3434.97 300
3435.10 298
3435.24 297
3435.37 296
3435.50 292
3435.64 284
3435.77 274
3435.91 259
3436.04 241
3436.18 220
3436.31 197
3436.45 174
3436.58 151
3436.71 130
3436.85 112
3436.98 96
3437.12 84
3437.25 76
3437.39 71
3437.52 71
3437.65 76
3437.79 86
3437.92 100
3438.06 117
3438.19 135
3438.33 151
3438.46 164
3438.60 173
3438.73 176
3438.86 174
3439.00 167
3439.13 157
3439.27 146
3439.40 133
3439.54 121
3439.67 109
3439.81 97
3439.94 87
3440.07 76
3440.21 66
3440.34 56
3440.48 47
3440.61 39
3440.75 33
3440.88 31
3441.02 32
3441.15 37
3441.29 46
3441.42 56
3441.55 67
3441.69 77
3441.82 83
3441.96 86
3442.09 85
3442.23 82
3442.36 76
3442.50 69
3442.63 62
3442.76 56
3442.90 50
3443.03 45
3443.17 40
3443.30 35
3443.44 30
3443.57 26
3443.71 22
3443.84 20
3443.98 20
3444.11 21
3444.24 23
3444.38 25
3444.51 26
3444.65 27
3444.78 26
3444.92 24
3445.05 20
3445.19 16
3445.32 12
3445.46 10
3445.59 9
3445.72 9
3445.86 12
3445.99 16
3446.13 20
3446.26 24
3446.40 26
3446.53 27
3446.67 26
3446.80 24
3446.94 21
3447.07 17
3447.21 14
3447.34 11
3447.47 7
3447.61 4
3447.74 1
3447.88 0
3448.01 0
3448.15 0
3448.28 0
3448.42 0
3448.55 0
3448.69 0
3448.82 0
3448.96 2
3449.09 11
3449.22 22
3449.36 34
3449.49 45
3449.63 55
3449.76 61
3449.90 62
3450.03 60
3450.17 55
3450.30 48
3450.44 40
3450.57 33
3450.71 28
3450.84 25
3450.98 26
3451.11 29
3451.24 35
3451.38 42
3451.51 49
3451.65 53
3451.78 53
3451.92 49
3452.05 41
3452.19 31
3452.32 20
3452.46 11
3452.59 4
3452.73 0
3452.86 0
3453.00 0
3453.13 0
3453.27 2
3453.40 5
3453.53 7
3453.67 10
3453.80 14
3453.94 19
3454.07 23
3454.21 28
3454.34 31
3454.48 34
3454.61 37
3454.75 40
3454.88 44
3455.02 48
3455.15 54
3455.29 60
3455.42 68
3455.56 76
3455.69 85
3455.83 94
3455.96 104
3456.09 112
3456.23 120
3456.36 126
3456.50 131
3456.63 135
3456.77 139
3456.90 142
3457.04 145
3457.17 149
3457.31 152
3457.44 155
3457.58 156
3457.71 155
3457.85 152
3457.98 146
3458.12 139
3458.25 129
3458.39 117
3458.52 104
3458.66 90
3458.79 76
3458.93 62
3459.06 49
3459.20 39
3459.33 32
3459.47 29
3459.60 30
3459.73 33
3459.87 37
3460.00 42
3460.14 47
3460.27 51
3460.41 55
3460.54 61
3460.68 68
3460.81 77
3460.95 87
3461.08 97
3461.22 106
3461.35 113
3461.49 118
3461.62 122
3461.76 126
3461.89 133
3462.03 142
3462.16 154
3462.30 169
3462.43 184
3462.57 199
3462.70 211
3462.84 221
3462.97 228
3463.11 231
3463.24 232
3463.38 230
3463.51 226
3463.65 220
3463.78 213
3463.92 207
3464.05 201
3464.19 199
3464.32 201
3464.46 205
3464.59 212
3464.73 219
3464.86 225
3465.00 228
3465.13 227
3465.27 223
3465.40 215
3465.54 204
3465.67 191
3465.81 177
3465.94 161
3466.08 147
3466.21 135
3466.35 126
3466.48 121
3466.62 120
3466.75 123
3466.89 129
3467.02 136
3467.16 144
3467.29 152
3467.43 160
3467.56 165
3467.70 169
3467.83 171
3467.97 171
3468.10 169
3468.24 165
3468.37 160
3468.51 156
3468.64 153
3468.78 150
3468.91 147
3469.05 144
3469.18 140
3469.32 136
3469.45 131
3469.59 125
3469.72 120
3469.86 116
3469.99 112
3470.13 110
3470.26 107
3470.40 105
3470.53 101
3470.67 97
3470.80 92
3470.94 88
3471.07 85
3471.21 85
3471.34 87
3471.48 91
3471.61 97
3471.75 103
3471.88 109
3472.02 113
3472.15 114
3472.29 114
3472.42 111
3472.56 108
3472.69 105
3472.83 104
3472.96 105
3473.10 108
3473.23 112
3473.37 116
3473.50 119
3473.64 120
3473.77 119
3473.91 115
3474.04 109
3474.18 100
3474.31 91
3474.45 80
3474.58 68
3474.72 56
3474.85 44
3474.99 33
3475.12 22
3475.26 12
3475.40 5
3475.53 1
3475.67 0
3475.80 2
3475.94 8
3476.07 18
3476.21 32
3476.34 47
3476.48 64
3476.61 80
3476.75 94
3476.88 103
3477.02 106
3477.15 102
3477.29 92
3477.42 78
3477.56 63
3477.69 49
3477.83 38
3477.96 31
3478.10 29
3478.23 28
3478.37 29
3478.50 30
3478.64 29
3478.77 28
3478.91 27
3479.05 26
3479.18 25
3479.32 24
3479.45 22
3479.59 18
3479.72 13
3479.86 6
3479.99 0
3480.13 0
3480.26 0
3480.40 0
3480.53 0
3480.67 0
3480.80 0
3480.94 0
3481.07 0
3481.21 2
3481.34 6
3481.48 12
3481.62 20
3481.75 29
3481.89 37
3482.02 44
3482.16 48
3482.29 48
3482.43 44
3482.56 37
3482.70 28
3482.83 19
3482.97 12
3483.10 7
3483.24 4
3483.37 4
3483.51 6
3483.64 9
3483.78 12
3483.92 15
3484.05 18
3484.19 20
3484.32 23
3484.46 25
3484.59 27
3484.73 29
3484.86 31
3485.00 33
3485.13 36
3485.27 41
3485.40 49
3485.54 59
3485.67 73
3485.81 88
3485.95 104
3486.08 118
3486.22 130
3486.35 139
3486.49 145
3486.62 146
3486.76 145
3486.89 142
3487.03 137
3487.16 130
3487.30 122
3487.43 114
3487.57 107
3487.71 103
3487.84 101
3487.98 104
3488.11 110
3488.25 119
3488.38 129
3488.52 136
3488.65 141
3488.79 142
3488.92 138
3489.06 131
3489.19 122
3489.33 114
3489.47 108
3489.60 106
3489.74 108
3489.87 115
3490.01 125
3490.14 137
3490.28 151
3490.41 165
3490.55 177
3490.68 188
3490.82 197
3490.96 203
3491.09 207
3491.23 206
3491.36 203
3491.50 197
3491.63 190
3491.77 182
3491.90 175
3492.04 168
3492.17 161
3492.31 153
3492.45 144
3492.58 131
3492.72 116
3492.85 100
3492.99 83
3493.12 70
3493.26 60
3493.39 54
3493.53 53
3493.66 55
3493.80 58
3493.94 61
3494.07 64
3494.21 65
3494.34 64
3494.48 63
3494.61 60
3494.75 56
3494.88 50
3495.02 44
3495.16 37
3495.29 31
3495.43 26
3495.56 22
3495.70 19
3495.83 18
3495.97 18
3496.10 18
3496.24 19
3496.38 20
3496.51 22
3496.65 26
3496.78 30
3496.92 35
3497.05 41
3497.19 48
3497.32 55
3497.46 62
3497.60 70
3497.73 78
3497.87 86
3498.00 94
3498.14 100
3498.27 105
3498.41 106
3498.55 105
3498.68 101
3498.82 96
3498.95 91
3499.09 87
3499.22 86
3499.36 86
3499.49 87
3499.63 88
3499.77 88
3499.90 86
3500.04 82
3500.17 78
3500.31 75
3500.44 74
3500.58 75
3500.72 79
3500.85 84
3500.99 89
3501.12 94
3501.26 98
3501.39 101
3501.53 103
3501.66 106
3501.80 109
3501.94 112
3502.07 114
3502.21 115
3502.34 112
3502.48 107
3502.61 97
3502.75 84
3502.89 69
3503.02 53
3503.16 36
3503.29 21
3503.43 8
3503.56 0
3503.70 0
3503.84 0
3503.97 0
3504.11 0
3504.24 0
3504.38 0
3504.51 2
3504.65 6
3504.79 8
3504.92 9
3505.06 9
3505.19 9
3505.33 10
3505.46 14
3505.60 20
3505.74 27
3505.87 35
3506.01 41
3506.14 45
3506.28 46
3506.41 44
3506.55 39
3506.69 35
3506.82 31
3506.96 29
3507.09 30
3507.23 31
3507.36 33
3507.50 34
3507.64 33
3507.77 30
3507.91 25
3508.04 19
3508.18 13
3508.32 9
3508.45 5
3508.59 2
3508.72 0
3508.86 0
3508.99 0
3509.13 0
3509.27 0
3509.40 6
3509.54 16
3509.67 29
3509.81 47
3509.95 67
3510.08 89
3510.22 113
3510.35 137
3510.49 160
3510.62 183
3510.76 204
3510.90 223
3511.03 241
3511.17 257
3511.30 274
3511.44 292
3511.58 312
3511.71 336
3511.85 364
3511.98 395
3512.12 428
3512.25 462
3512.39 494
3512.53 525
3512.66 555
3512.80 584
3512.93 613
3513.07 642
3513.21 671
3513.34 700
3513.48 725
3513.61 747
3513.75 764
3513.89 774
3514.02 780
3514.16 782
3514.29 780
3514.43 776
3514.56 770
3514.70 764
3514.84 758
3514.97 752
3515.11 747
3515.24 742
3515.38 737
3515.52 732
3515.65 725
3515.79 716
3515.92 705
3516.06 693
3516.20 680
3516.33 667
3516.47 653
3516.60 640
3516.74 627
3516.88 612
3517.01 595
3517.15 576
3517.28 557
3517.42 538
3517.56 520
3517.69 506
3517.83 494
3517.96 487
3518.10 484
3518.24 484
3518.37 485
3518.51 487
3518.64 488
3518.78 487
3518.92 486
3519.05 483
3519.19 480
3519.32 479
3519.46 478
3519.60 478
3519.73 477
3519.87 476
3520.00 474
3520.14 471
3520.28 468
3520.41 466
3520.55 468
3520.68 474
3520.82 481
3520.96 490
3521.09 499
3521.23 505
3521.36 510
3521.50 513
3521.64 516
3521.77 518
3521.91 521
3522.04 524
3522.18 527
3522.32 529
3522.45 529
3522.59 529
3522.72 527
3522.86 525
3523.00 522
3523.13 520
3523.27 518
3523.40 517
3523.54 515
3523.68 514
3523.81 512
3523.95 508
3524.08 502
3524.22 492
3524.36 479
3524.49 463
3524.63 446
3524.77 428
3524.90 411
3525.04 393
3525.17 375
3525.31 354
3525.45 332
3525.58 307
3525.72 282
3525.85 257
3525.99 236
3526.13 220
3526.26 209
3526.40 205
3526.54 204
3526.67 207
3526.81 210
3526.94 213
3527.08 215
3527.22 216
3527.35 216
3527.49 217
3527.62 221
3527.76 226
3527.90 234
3528.03 242
3528.17 251
3528.31 257
3528.44 261
3528.58 262
3528.71 260
3528.85 255
3528.99 250
3529.12 244
3529.26 239
3529.39 235
3529.53 232
3529.67 231
3529.80 230
3529.94 230
3530.08 231
3530.21 232
3530.35 232
3530.48 232
3530.62 233
3530.76 235
3530.89 238
3531.03 242
3531.17 248
3531.30 256
3531.44 263
3531.57 269
3531.71 273
3531.85 274
3531.98 271
3532.12 266
3532.26 257
3532.39 246
3532.53 233
3532.66 220
3532.80 206
3532.94 195
3533.07 187
3533.21 182
3533.35 182
3533.48 186
3533.62 192
3533.75 197
3533.89 200
3534.03 199
3534.16 193
3534.30 184
3534.44 172
3534.57 159
3534.71 146
3534.84 136
3534.98 128
3535.12 123
3535.25 120
3535.39 119
3535.53 119
3535.66 119
3535.80 119
3535.94 119
3536.07 120
3536.21 121
3536.34 123
3536.48 126
3536.62 130
3536.75 135
3536.89 141
3537.03 148
3537.16 156
3537.30 163
3537.44 168
3537.57 172
3537.71 173
3537.84 172
3537.98 169
3538.12 164
3538.25 157
3538.39 149
3538.53 142
3538.66 136
3538.80 130
3538.94 127
3539.07 124
3539.21 123
3539.34 122
3539.48 121
3539.62 118
3539.75 114
3539.89 109
3540.03 105
3540.16 103
3540.30 101
3540.44 103
3540.57 106
3540.71 109
3540.84 111
3540.98 111
3541.12 109
3541.25 106
3541.39 102
3541.53 99
3541.66 100
3541.80 104
3541.94 112
3542.07 121
3542.21 131
3542.35 138
3542.48 143
3542.62 145
3542.76 144
3542.89 142
3543.03 139
3543.16 137
3543.30 136
3543.44 134
3543.57 131
3543.71 127
3543.85 122
3543.98 117
3544.12 112
3544.26 110
3544.39 110
3544.53 112
3544.67 117
3544.80 121
3544.94 124
3545.08 124
3545.21 122
3545.35 117
3545.48 111
3545.62 106
3545.76 104
3545.89 104
3546.03 107
3546.17 111
3546.30 117
3546.44 121
3546.58 125
3546.71 126
3546.85 125
3546.99 121
3547.12 115
3547.26 108
3547.40 98
3547.53 88
3547.67 76
3547.81 66
3547.94 58
3548.08 51
3548.22 46
3548.35 43
3548.49 39
3548.63 34
3548.76 27
3548.90 19
3549.03 9
3549.17 0
3549.31 0
3549.44 0
3549.58 0
3549.72 0
3549.85 0
3549.99 0
3550.13 0
3550.26 0
3550.40 9
3550.54 24
3550.67 41
3550.81 59
3550.95 76
3551.08 91
3551.22 101
3551.36 107
3551.49 108
3551.63 105
3551.77 100
3551.90 93
3552.04 86
3552.18 80
3552.31 76
3552.45 74
3552.59 74
3552.72 75
3552.86 78
3553.00 82
3553.13 87
3553.27 93
3553.41 101
3553.54 110
3553.68 120
3553.82 129
3553.95 137
3554.09 143
3554.23 147
3554.36 150
3554.50 151
3554.64 152
3554.77 154
3554.91 157
3555.05 160
3555.18 164
3555.32 166
3555.46 166
3555.59 163
3555.73 157
3555.87 149
3556.00 140
3556.14 130
3556.28 120
3556.41 111
3556.55 102
3556.69 94
3556.82 88
3556.96 84
3557.10 80
3557.23 78
3557.37 76
3557.51 73
3557.64 70
3557.78 66
3557.92 63
3558.05 60
3558.19 59
3558.33 61
3558.47 64
3558.60 68
3558.74 71
3558.88 74
3559.01 76
3559.15 77
3559.29 77
3559.42 78
3559.56 80
3559.70 82
3559.83 84
3559.97 85
3560.11 84
3560.24 80
3560.38 74
3560.52 67
3560.65 59
3560.79 53
3560.93 49
3561.06 47
3561.20 48
3561.34 51
3561.47 55
3561.61 58
3561.75 61
3561.88 62
3562.02 63
3562.16 65
3562.30 68
3562.43 74
3562.57 81
3562.71 91
3562.84 100
3562.98 108
3563.12 114
3563.25 116
3563.39 114
3563.53 110
3563.66 105
3563.80 100
3563.94 96
3564.07 95
3564.21 96
3564.35 99
3564.49 103
3564.62 108
3564.76 112
3564.90 116
3565.03 119
3565.17 122
3565.31 123
3565.44 125
3565.58 126
3565.72 128
3565.85 130
3565.99 133
3566.13 138
3566.26 143
3566.40 150
3566.54 157
3566.68 164
3566.81 171
3566.95 175
3567.09 178
3567.22 177
3567.36 174
3567.50 168
3567.63 160
3567.77 149
3567.91 138
3568.04 127
3568.18 116
3568.32 105
3568.46 95
3568.59 85
3568.73 77
3568.87 69
3569.00 63
3569.14 58
3569.28 54
3569.41 51
3569.55 49
3569.69 48
3569.83 46
3569.96 44
3570.10 43
3570.24 41
3570.37 40
3570.51 40
3570.65 41
3570.78 41
3570.92 40
3571.06 37
3571.20 33
3571.33 27
3571.47 22
3571.61 18
3571.74 17
3571.88 19
3572.02 26
3572.15 34
3572.29 43
3572.43 50
3572.57 54
3572.70 54
3572.84 50
3572.98 42
3573.11 32
3573.25 22
3573.39 12
3573.52 5
3573.66 0
3573.80 0
3573.94 0
3574.07 0
3574.21 0
3574.35 0
3574.48 0
3574.62 0
3574.76 0
3574.90 4
3575.03 17
3575.17 32
3575.31 47
3575.44 61
3575.58 73
3575.72 81
3575.85 88
3575.99 92
3576.13 94
3576.27 96
3576.40 96
3576.54 95
3576.68 93
3576.81 89
3576.95 83
3577.09 76
3577.23 69
3577.36 61
3577.50 54
3577.64 49
3577.77 48
3577.91 49
3578.05 54
3578.19 61
3578.32 69
3578.46 77
3578.60 82
3578.73 85
3578.87 87
3579.01 87
3579.15 88
3579.28 92
3579.42 99
3579.56 108
3579.69 120
3579.83 133
3579.97 146
3580.11 158
3580.24 171
3580.38 182
3580.52 193
3580.65 202
3580.79 211
3580.93 218
3581.07 223
3581.20 227
3581.34 230
3581.48 234
3581.62 238
3581.75 244
3581.89 252
3582.03 263
3582.16 277
3582.30 293
3582.44 309
3582.58 324
3582.71 338
3582.85 349
3582.99 357
3583.12 362
3583.26 365
3583.40 369
3583.54 373
3583.67 378
3583.81 384
3583.95 390
3584.09 397
3584.22 404
3584.36 411
3584.50 418
3584.63 427
3584.77 437
3584.91 448
3585.05 460
3585.18 470
3585.32 478
3585.46 482
3585.60 480
3585.73 471
3585.87 457
3586.01 438
3586.14 416
3586.28 395
3586.42 376
3586.56 360
3586.69 347
3586.83 337
3586.97 329
3587.11 322
3587.24 315
3587.38 311
3587.52 309
3587.65 312
3587.79 319
3587.93 329
3588.07 342
3588.20 355
3588.34 367
3588.48 376
3588.62 382
3588.75 386
3588.89 386
3589.03 385
3589.17 382
3589.30 378
3589.44 372
3589.58 366
3589.71 360
3589.85 354
3589.99 350
3590.13 347
3590.26 345
3590.40 343
3590.54 339
3590.68 332
3590.81 323
3590.95 311
3591.09 297
3591.23 282
3591.36 266
3591.50 252
3591.64 239
3591.78 227
3591.91 218
3592.05 212
3592.19 209
3592.33 209
3592.46 212
3592.60 217
3592.74 222
3592.87 227
3593.01 231
3593.15 236
3593.29 242
3593.42 251
3593.56 263
3593.70 279
3593.84 298
3593.97 318
3594.11 338
3594.25 355
3594.39 367
3594.52 375
3594.66 378
3594.80 375
3594.94 368
3595.07 358
3595.21 347
3595.35 336
3595.49 327
3595.62 319
3595.76 312
3595.90 306
3596.04 302
3596.17 297
3596.31 293
3596.45 289
3596.59 284
3596.72 280
3596.86 277
3597.00 275
3597.14 274
3597.27 275
3597.41 278
3597.55 282
3597.69 288
3597.82 293
3597.96 298
3598.10 300
3598.24 299
3598.37 295
3598.51 288
3598.65 280
3598.79 272
3598.92 265
3599.06 261
3599.20 259
3599.34 260
3599.47 262
3599.61 264
3599.75 265
3599.89 264
3600.02 259
3600.16 251
3600.30 241
3600.44 229
3600.57 217
3600.71 204
3600.85 192
3600.99 180
3601.12 169
3601.26 157
3601.40 146
3601.54 134
3601.67 123
3601.81 111
3601.95 100
3602.09 91
3602.23 84
3602.36 79
3602.50 76
3602.64 76
3602.78 77
3602.91 80
3603.05 83
3603.19 88
3603.33 92
3603.46 96
3603.60 100
3603.74 103
3603.88 107
3604.01 110
3604.15 113
3604.29 116
3604.43 120
3604.56 124
3604.70 129
3604.84 134
3604.98 138
3605.12 143
3605.25 146
3605.39 148
3605.53 150
3605.67 153
3605.80 155
3605.94 158
3606.08 162
3606.22 165
3606.35 168
3606.49 170
3606.63 171
3606.77 170
3606.91 169
3607.04 167
3607.18 164
3607.32 160
3607.46 155
3607.59 149
3607.73 142
3607.87 134
3608.01 126
3608.14 120
3608.28 115
3608.42 114
3608.56 117
3608.70 122
3608.83 131
3608.97 142
3609.11 153
3609.25 164
3609.38 174
3609.52 181
3609.66 187
3609.80 190
3609.93 193
3610.07 194
3610.21 194
3610.35 193
3610.49 192
3610.62 191
3610.76 191
3610.90 191
3611.04 192
3611.17 194
3611.31 196
3611.45 196
3611.59 196
3611.73 193
3611.86 189
3612.00 185
3612.14 181
3612.28 177
3612.41 174
3612.55 171
3612.69 168
3612.83 163
3612.97 158
3613.10 151
3613.24 144
3613.38 136
3613.52 129
3613.65 121
3613.79 114
3613.93 107
3614.07 99
3614.21 92
3614.34 85
3614.48 78
3614.62 73
3614.76 69
3614.90 67
3615.03 68
3615.17 72
3615.31 78
3615.45 86
3615.58 93
3615.72 98
3615.86 99
3616.00 96
3616.14 88
3616.27 77
3616.41 63
3616.55 48
3616.69 34
3616.83 22
3616.96 12
3617.10 5
3617.24 0
3617.38 0
3617.51 0
3617.65 0
3617.79 0
3617.93 0
3618.07 0
3618.20 0
3618.34 0
3618.48 2
3618.62 5
3618.76 7
3618.89 9
3619.03 12
3619.17 15
3619.31 18
3619.45 21
3619.58 23
3619.72 24
3619.86 24
3620.00 23
3620.14 23
3620.27 24
3620.41 27
3620.55 31
3620.69 36
3620.82 43
3620.96 51
3621.10 59
3621.24 66
3621.38 72
3621.51 77
3621.65 81
3621.79 83
3621.93 84
3622.07 85
3622.20 85
3622.34 84
3622.48 85
3622.62 86
3622.76 87
3622.89 88
3623.03 89
3623.17 89
3623.31 88
3623.45 85
3623.58 81
3623.72 75
3623.86 71
3624.00 67
3624.14 67
3624.27 69
3624.41 75
3624.55 84
3624.69 95
3624.83 105
3624.96 114
3625.10 120
3625.24 123
3625.38 122
3625.52 118
3625.65 114
3625.79 109
3625.93 105
3626.07 102
3626.21 100
3626.35 99
3626.48 97
3626.62 96
3626.76 94
3626.90 92
3627.04 92
3627.17 93
3627.31 96
3627.45 102
3627.59 110
3627.73 119
3627.86 129
3628.00 137
3628.14 145
3628.28 150
3628.42 155
3628.55 161
3628.69 168
3628.83 176
3628.97 185
3629.11 192
3629.24 196
3629.38 195
3629.52 190
3629.66 182
3629.80 171
3629.94 162
3630.07 157
3630.21 156
3630.35 159
3630.49 166
3630.63 174
3630.76 181
3630.90 185
3631.04 186
3631.18 183
3631.32 179
3631.46 173
3631.59 168
3631.73 164
3631.87 162
3632.01 161
3632.15 161
3632.28 163
3632.42 165
3632.56 168
3632.70 172
3632.84 177
3632.97 183
3633.11 188
3633.25 192
3633.39 193
3633.53 190
3633.67 185
3633.80 176
3633.94 165
3634.08 152
3634.22 138
3634.36 124
3634.50 112
3634.63 103
3634.77 98
3634.91 97
3635.05 100
3635.19 106
3635.32 112
3635.46 118
3635.60 120
3635.74 118
3635.88 113
3636.02 106
3636.15 98
3636.29 90
3636.43 85
3636.57 81
3636.71 80
3636.85 80
3636.98 81
3637.12 82
3637.26 83
3637.40 84
3637.54 85
3637.67 85
3637.81 84
3637.95 82
3638.09 77
3638.23 70
3638.37 62
3638.50 54
3638.64 46
3638.78 42
3638.92 42
3639.06 46
3639.20 55
3639.33 68
3639.47 83
3639.61 99
3639.75 114
3639.89 128
3640.03 139
3640.16 148
3640.30 154
3640.44 158
3640.58 160
3640.72 160
3640.86 159
3640.99 156
3641.13 152
3641.27 149
3641.41 145
3641.55 141
3641.69 136
3641.82 132
3641.96 126
3642.10 119
3642.24 112
3642.38 105
3642.52 99
3642.65 95
3642.79 94
3642.93 95
3643.07 99
3643.21 105
3643.35 112
3643.48 119
3643.62 125
3643.76 130
3643.90 132
3644.04 132
3644.18 130
3644.31 127
3644.45 126
3644.59 126
3644.73 129
3644.87 135
3645.01 143
3645.15 153
3645.28 163
3645.42 171
3645.56 177
3645.70 181
3645.84 181
3645.98 180
3646.11 177
3646.25 174
3646.39 171
3646.53 170
3646.67 171
3646.81 172
3646.94 173
3647.08 173
3647.22 170
3647.36 164
3647.50 156
3647.64 146
3647.78 137
3647.91 130
3648.05 126
3648.19 124
3648.33 123
3648.47 123
3648.61 123
3648.75 121
3648.88 118
3649.02 115
3649.16 112
3649.30 109
3649.44 109
3649.58 109
3649.71 109
3649.85 110
3649.99 110
3650.13 109
3650.27 108
3650.41 107
3650.55 104
3650.68 102
3650.82 98
3650.96 94
3651.10 90
3651.24 85
3651.38 81
3651.52 79
3651.65 78
3651.79 80
3651.93 84
3652.07 91
3652.21 100
3652.35 110
3652.49 121
3652.62 131
3652.76 142
3652.90 152
3653.04 163
3653.18 173
3653.32 184
3653.46 194
3653.59 203
3653.73 209
3653.87 212
3654.01 211
3654.15 208
3654.29 202
3654.43 196
3654.56 191
3654.70 189
3654.84 191
3654.98 197
3655.12 205
3655.26 216
3655.40 228
3655.53 239
3655.67 249
3655.81 257
3655.95 263
3656.09 268
3656.23 272
3656.37 276
3656.50 280
3656.64 286
3656.78 293
3656.92 301
3657.06 310
3657.20 317
3657.34 322
3657.47 323
3657.61 321
3657.75 314
3657.89 304
3658.03 291
3658.17 277
3658.31 264
3658.45 251
3658.58 240
3658.72 231
3658.86 226
3659.00 224
3659.14 224
3659.28 226
3659.42 227
3659.55 227
3659.69 224
3659.83 219
3659.97 211
3660.11 203
3660.25 194
3660.39 187
3660.53 181
3660.66 177
3660.80 174
3660.94 170
3661.08 166
3661.22 159
3661.36 151
3661.50 140
3661.64 129
3661.77 117
3661.91 108
3662.05 101
3662.19 98
3662.33 98
3662.47 102
3662.61 107
3662.75 114
3662.88 121
3663.02 127
3663.16 132
3663.30 135
3663.44 138
3663.58 140
3663.72 143
3663.86 145
3663.99 146
3664.13 148
3664.27 148
3664.41 146
3664.55 142
3664.69 137
3664.83 130
3664.97 123
3665.10 116
3665.24 110
3665.38 105
3665.52 100
3665.66 97
3665.80 93
3665.94 88
3666.08 82
3666.21 76
3666.35 70
3666.49 65
3666.63 61
3666.77 58
3666.91 57
3667.05 57
3667.19 57
3667.33 57
3667.46 57
3667.60 56
3667.74 56
3667.88 56
3668.02 57
3668.16 59
3668.30 63
3668.44 69
3668.58 75
3668.71 81
3668.85 88
3668.99 94
3669.13 98
3669.27 100
3669.41 101
3669.55 99
3669.69 95
3669.82 89
3669.96 80
3670.10 70
3670.24 58
3670.38 45
3670.52 32
3670.66 21
3670.80 13
3670.94 9
3671.07 9
3671.21 11
3671.35 16
3671.49 21
3671.63 25
3671.77 27
3671.91 26
3672.05 21
3672.19 15
3672.33 7
3672.46 0
3672.60 0
3672.74 0
3672.88 0
3673.02 0
3673.16 0
3673.30 0
3673.44 0
3673.58 4
3673.71 15
3673.85 27
3673.99 39
3674.13 50
3674.27 61
3674.41 70
3674.55 77
3674.69 83
3674.83 86
3674.97 86
3675.10 84
3675.24 82
3675.38 78
3675.52 75
3675.66 73
3675.80 71
3675.94 69
3676.08 66
3676.22 61
3676.36 55
3676.49 48
3676.63 41
3676.77 36
3676.91 33
3677.05 33
3677.19 37
3677.33 42
3677.47 49
3677.61 55
3677.75 60
3677.88 62
3678.02 63
3678.16 63
3678.30 62
3678.44 60
3678.58 58
3678.72 54
3678.86 48
3679.00 41
3679.14 33
3679.28 25
3679.41 20
3679.55 17
3679.69 18
3679.83 21
3679.97 26
3680.11 32
3680.25 37
3680.39 42
3680.53 45
3680.67 48
3680.80 50
3680.94 53
3681.08 54
3681.22 56
3681.36 55
3681.50 53
3681.64 48
3681.78 41
3681.92 32
3682.06 23
3682.20 15
3682.34 8
3682.47 3
3682.61 1
3682.75 0
3682.89 0
3683.03 0
3683.17 0
3683.31 0
3683.45 0
3683.59 0
3683.73 0
3683.87 0
3684.00 1
3684.14 6
3684.28 11
3684.42 17
3684.56 23
3684.70 28
3684.84 34
3684.98 39
3685.12 45
3685.26 51
3685.40 55
3685.54 58
3685.67 58
3685.81 56
3685.95 53
3686.09 49
3686.23 45
3686.37 43
3686.51 43
3686.65 46
3686.79 50
3686.93 55
3687.07 60
3687.21 65
3687.35 69
3687.48 72
3687.62 75
3687.76 77
3687.90 79
3688.04 80
3688.18 79
3688.32 76
3688.46 71
3688.60 63
3688.74 55
3688.88 47
3689.02 40
3689.16 36
3689.29 34
3689.43 37
3689.57 41
3689.71 48
3689.85 55
3689.99 61
3690.13 65
3690.27 68
3690.41 69
3690.55 70
3690.69 72
3690.83 74
3690.97 76
3691.10 78
3691.24 77
3691.38 74
3691.52 67
3691.66 57
3691.80 45
3691.94 32
3692.08 20
3692.22 11
3692.36 5
3692.50 3
3692.64 2
3692.78 4
3692.92 5
3693.06 7
3693.19 8
3693.33 8
3693.47 9
3693.61 10
3693.75 11
3693.89 11
3694.03 12
3694.17 12
3694.31 13
3694.45 15
3694.59 19
3694.73 25
3694.87 34
3695.01 45
3695.15 58
3695.28 70
3695.42 81
3695.56 89
3695.70 95
3695.84 98
3695.98 98
3696.12 97
3696.26 94
3696.40 91
3696.54 88
3696.68 86
3696.82 85
3696.96 85
3697.10 85
3697.24 85
3697.38 85
3697.51 84
3697.65 82
3697.79 78
3697.93 73
3698.07 68
3698.21 62
3698.35 58
3698.49 56
3698.63 57
3698.77 62
3698.91 69
3699.05 77
3699.19 86
3699.33 94
3699.47 101
3699.61 106
3699.75 109
3699.88 110
3700.02 110
3700.16 108
3700.30 104
3700.44 97
3700.58 88
3700.72 76
3700.86 65
3701.00 56
3701.14 50
3701.28 49
3701.42 51
3701.56 56
3701.70 62
3701.84 67
3701.98 69
3702.12 67
3702.26 63
3702.40 56
3702.53 47
3702.67 39
3702.81 32
3702.95 27
3703.09 24
3703.23 23
3703.37 24
3703.51 25
3703.65 27
3703.79 27
3703.93 25
3704.07 22
3704.21 17
3704.35 11
3704.49 6
3704.63 2
3704.77 0
3704.91 0
3705.05 0
3705.19 0
3705.33 0
3705.47 4
3705.60 10
3705.74 17
3705.88 26
3706.02 34
3706.16 42
3706.30 48
3706.44 50
3706.58 50
3706.72 48
3706.86 45
3707.00 42
3707.14 39
3707.28 36
3707.42 33
3707.56 29
3707.70 24
3707.84 18
3707.98 11
3708.12 4
3708.26 0
3708.40 0
3708.54 0
3708.68 0
3708.82 0
3708.95 0
3709.09 0
3709.23 0
3709.37 3
3709.51 7
3709.65 10
3709.79 12
3709.93 14
3710.07 16
3710.21 18
3710.35 21
3710.49 24
3710.63 28
3710.77 32
3710.91 36
3711.05 40
3711.19 43
3711.33 45
3711.47 47
3711.61 48
3711.75 49
3711.89 48
3712.03 46
3712.17 43
3712.31 38
3712.45 33
3712.59 26
3712.73 19
3712.87 11
3713.00 4
3713.14 0
3713.28 0
3713.42 0
3713.56 0
3713.70 0
3713.84 0
3713.98 0
3714.12 0
3714.26 5
3714.40 19
3714.54 33
3714.68 47
3714.82 58
3714.96 68
3715.10 75
3715.24 80
3715.38 82
3715.52 84
3715.66 84
3715.80 84
3715.94 84
3716.08 83
3716.22 82
3716.36 79
3716.50 75
3716.64 70
3716.78 63
3716.92 55
3717.06 46
3717.20 38
3717.34 33
3717.48 30
3717.62 30
3717.76 34
3717.90 40
3718.04 48
3718.18 57
3718.32 64
3718.46 71
3718.59 76
3718.73 80
3718.87 84
3719.01 87
3719.15 91
3719.29 95
3719.43 100
3719.57 105
3719.71 109
3719.85 112
3719.99 113
3720.13 112
3720.27 109
3720.41 106
3720.55 102
3720.69 99
3720.83 96
3720.97 95
3721.11 95
3721.25 95
3721.39 96
3721.53 97
3721.67 98
3721.81 99
3721.95 101
3722.09 103
3722.23 107
3722.37 113
3722.51 121
3722.65 131
3722.79 141
3722.93 150
3723.07 159
3723.21 164
3723.35 167
3723.49 168
3723.63 166
3723.77 163
3723.91 160
3724.05 157
3724.19 154
3724.33 151
3724.47 146
3724.61 139
3724.75 129
3724.89 118
3725.03 104
3725.17 91
3725.31 79
3725.45 70
3725.59 65
3725.73 65
3725.87 69
3726.01 76
3726.15 85
3726.29 91
3726.43 95
3726.57 93
3726.71 86
3726.85 74
3726.99 60
3727.13 44
3727.27 30
3727.41 19
3727.55 12
3727.69 10
3727.83 12
3727.97 18
3728.11 25
3728.25 32
3728.39 38
3728.53 43
3728.67 46
3728.81 47
3728.95 47
3729.09 46
3729.23 44
3729.37 43
3729.51 41
3729.65 40
3729.79 40
3729.93 41
3730.07 43
3730.21 46
3730.35 49
3730.49 52
3730.63 55
3730.77 58
3730.91 61
3731.05 64
3731.19 69
3731.33 72
3731.47 75
3731.61 74
3731.75 72
3731.89 68
3732.03 64
3732.17 63
3732.31 66
3732.45 75
3732.59 90
3732.73 110
3732.87 131
3733.01 153
3733.15 173
3733.29 191
3733.43 206
3733.57 218
3733.71 229
3733.85 238
3733.99 248
3734.13 257
3734.27 268
3734.41 281
3734.55 297
3734.69 316
3734.83 338
3734.97 363
3735.11 391
3735.25 423
3735.39 456
3735.53 491
3735.67 527
3735.81 563
3735.95 599
3736.09 634
3736.23 668
3736.37 702
3736.51 733
3736.65 763
3736.79 791
3736.93 816
3737.07 838
3737.21 857
3737.35 875
3737.49 892
3737.63 909
3737.77 926
3737.91 943
3738.05 957
3738.19 967
3738.33 970
3738.47 966
3738.61 955
3738.75 940
3738.89 922
3739.03 905
3739.17 889
3739.31 877
3739.45 865
3739.59 854
3739.74 840
3739.88 822
3740.02 800
3740.16 772
3740.30 741
3740.44 709
3740.58 678
3740.72 650
3740.86 627
3741.00 608
3741.14 594
3741.28 583
3741.42 571
3741.56 557
3741.70 539
3741.84 516
3741.98 491
3742.12 465
3742.26 442
3742.40 425
3742.54 416
3742.68 415
3742.82 419
3742.96 427
3743.10 433
3743.24 436
3743.38 433
3743.52 423
3743.66 406
3743.80 386
3743.94 364
3744.08 341
3744.22 320
3744.36 302
3744.50 287
3744.64 274
3744.78 265
3744.92 258
3745.06 253
3745.20 251
3745.35 250
3745.49 250
3745.63 249
3745.77 246
3745.91 241
3746.05 234
3746.19 224
3746.33 213
3746.47 202
3746.61 192
3746.75 184
3746.89 179
3747.03 175
3747.17 173
3747.31 171
3747.45 169
3747.59 167
3747.73 164
3747.87 161
3748.01 160
3748.15 161
3748.29 164
3748.43 169
3748.57 174
3748.71 179
3748.85 181
3748.99 181
3749.13 178
3749.27 173
3749.42 167
3749.56 159
3749.70 151
3749.84 143
3749.98 134
3750.12 125
3750.26 115
3750.40 106
3750.54 97
3750.68 91
3750.82 86
3750.96 83
3751.10 82
3751.24 83
3751.38 84
3751.52 86
3751.66 88
3751.80 91
3751.94 94
3752.08 98
3752.22 102
3752.36 107
3752.50 111
3752.64 116
3752.78 120
3752.93 125
3753.07 130
3753.21 136
3753.35 142
3753.49 147
3753.63 151
3753.77 153
3753.91 153
3754.05 150
3754.19 146
3754.33 140
3754.47 134
3754.61 129
3754.75 124
3754.89 119
3755.03 116
3755.17 113
3755.31 111
3755.45 111
3755.59 111
3755.73 114
3755.88 118
3756.02 123
3756.16 129
3756.30 135
3756.44 139
3756.58 140
3756.72 137
3756.86 132
3757.00 123
3757.14 112
3757.28 100
3757.42 89
3757.56 79
3757.70 71
3757.84 65
3757.98 62
3758.12 60
3758.26 59
3758.40 58
3758.55 56
3758.69 55
3758.83 53
3758.97 52
3759.11 53
3759.25 56
3759.39 63
3759.53 73
3759.67 84
3759.81 96
3759.95 106
3760.09 113
3760.23 115
3760.37 115
3760.51 112
3760.65 109
3760.79 107
3760.94 106
3761.08 108
3761.22 111
3761.36 115
3761.50 117
3761.64 118
3761.78 116
3761.92 112
3762.06 106
3762.20 100
3762.34 94
3762.48 89
3762.62 87
3762.76 88
3762.90 91
3763.04 98
3763.19 107
3763.33 116
3763.47 124
3763.61 130
3763.75 133
3763.89 133
3764.03 129
3764.17 124
3764.31 118
3764.45 113
3764.59 110
3764.73 108
3764.87 108
3765.01 107
3765.15 106
3765.29 104
3765.44 101
3765.58 96
3765.72 92
3765.86 88
3766.00 85
3766.14 81
3766.28 77
3766.42 72
3766.56 66
3766.70 59
3766.84 51
3766.98 44
3767.12 38
3767.26 35
3767.41 36
3767.55 42
3767.69 52
3767.83 66
3767.97 82
3768.11 97
3768.25 110
3768.39 119
3768.53 124
3768.67 126
3768.81 125
3768.95 123
3769.09 121
3769.23 119
3769.38 118
3769.52 118
3769.66 117
3769.80 115
3769.94 113
3770.08 109
3770.22 106
3770.36 102
3770.50 100
3770.64 98
3770.78 97
3770.92 95
3771.06 92
3771.21 88
3771.35 80
3771.49 70
3771.63 57
3771.77 44
3771.91 33
3772.05 24
3772.19 19
3772.33 18
3772.47 21
3772.61 26
3772.75 32
3772.90 38
3773.04 45
3773.18 51
3773.32 58
3773.46 66
3773.60 73
3773.74 80
3773.88 85
3774.02 87
3774.16 85
3774.30 79
3774.44 69
3774.59 56
3774.73 42
3774.87 28
3775.01 16
3775.15 5
3775.29 0
3775.43 0
3775.57 0
3775.71 0
3775.85 0
3775.99 0
3776.13 0
3776.28 0
3776.42 0
3776.56 2
3776.70 5
3776.84 9
3776.98 15
3777.12 22
3777.26 28
3777.40 35
3777.54 39
3777.68 42
3777.83 43
3777.97 43
3778.11 41
3778.25 39
3778.39 37
3778.53 34
3778.67 31
3778.81 28
3778.95 25
3779.09 23
3779.23 21
3779.38 21
3779.52 21
3779.66 23
3779.80 25
3779.94 28
3780.08 29
3780.22 30
3780.36 29
3780.50 26
3780.64 24
3780.79 22
3780.93 23
3781.07 27
3781.21 33
3781.35 42
3781.49 51
3781.63 60
3781.77 67
3781.91 70
3782.05 69
3782.20 65
3782.34 58
3782.48 50
3782.62 41
3782.76 32
3782.90 25
3783.04 19
3783.18 16
3783.32 15
3783.46 16
3783.61 17
3783.75 18
3783.89 18
3784.03 15
3784.17 10
3784.31 5
3784.45 0
3784.59 0
3784.73 0
3784.87 0
3785.02 0
3785.16 0
3785.30 0
3785.44 0
3785.58 0
3785.72 5
3785.86 11
3786.00 17
3786.14 23
3786.28 28
3786.43 32
3786.57 34
3786.71 35
3786.85 36
3786.99 37
3787.13 38
3787.27 39
3787.41 41
3787.55 44
3787.70 47
3787.84 51
3787.98 55
3788.12 60
3788.26 64
3788.40 68
3788.54 70
3788.68 70
3788.82 69
3788.97 67
3789.11 67
3789.25 70
3789.39 76
3789.53 85
3789.67 96
3789.81 107
3789.95 116
3790.09 122
3790.24 123
3790.38 120
3790.52 114
3790.66 109
3790.80 105
3790.94 104
3791.08 107
3791.22 114
3791.37 122
3791.51 132
3791.65 141
3791.79 148
3791.93 154
3792.07 158
3792.21 161
3792.35 164
3792.49 166
3792.64 169
3792.78 173
3792.92 176
3793.06 180
3793.20 183
3793.34 185
3793.48 187
3793.62 187
3793.77 187
3793.91 186
3794.05 184
3794.19 181
3794.33 178
3794.47 175
3794.61 172
3794.75 170
3794.90 170
3795.04 173
3795.18 178
3795.32 184
3795.46 191
3795.60 195
3795.74 195
3795.88 192
3796.03 186
3796.17 177
3796.31 169
3796.45 163
3796.59 161
3796.73 163
3796.87 170
3797.01 179
3797.16 189
3797.30 200
3797.44 209
3797.58 216
3797.72 220
3797.86 220
3798.00 218
3798.14 212
3798.29 204
3798.43 196
3798.57 188
3798.71 180
3798.85 174
3798.99 168
3799.13 164
3799.27 160
3799.42 156
3799.56 154
3799.70 153
3799.84 153
3799.98 155
3800.12 159
3800.26 163
3800.41 169
3800.55 175
3800.69 182
3800.83 190
3800.97 197
3801.11 204
3801.25 209
3801.39 212
3801.54 213
3801.68 210
3801.82 205
3801.96 200
3802.10 195
3802.24 191
3802.38 189
3802.53 189
3802.67 190
3802.81 191
3802.95 191
3803.09 189
3803.23 186
3803.37 181
3803.51 174
3803.66 167
3803.80 160
3803.94 153
3804.08 147
3804.22 143
3804.36 140
3804.50 139
3804.65 142
3804.79 147
3804.93 155
3805.07 166
3805.21 179
3805.35 191
3805.49 203
3805.64 212
3805.78 218
3805.92 222
3806.06 226
3806.20 230
3806.34 238
3806.48 250
3806.63 267
3806.77 289
3806.91 315
3807.05 346
3807.19 381
3807.33 419
3807.47 461
3807.62 506
3807.76 554
3807.90 603
3808.04 651
3808.18 698
3808.32 743
3808.47 786
3808.61 828
3808.75 869
3808.89 909
3809.03 947
3809.17 984
3809.31 1018
3809.46 1046
3809.60 1068
3809.74 1084
3809.88 1095
3810.02 1101
3810.16 1107
3810.30 1112
3810.45 1121
3810.59 1133
3810.73 1150
3810.87 1169
3811.01 1190
3811.15 1209
3811.30 1225
3811.44 1234
3811.58 1235
3811.72 1226
3811.86 1209
3812.00 1184
3812.14 1156
3812.29 1127
3812.43 1099
3812.57 1073
3812.71 1050
3812.85 1028
3812.99 1004
3813.14 979
3813.28 950
3813.42 917
3813.56 883
3813.70 848
3813.84 812
3813.98 776
3814.13 741
3814.27 705
3814.41 669
3814.55 634
3814.69 600
3814.83 571
3814.98 545
3815.12 524
3815.26 507
3815.40 491
3815.54 476
3815.68 461
3815.83 445
3815.97 430
3816.11 416
3816.25 404
3816.39 394
3816.53 386
3816.68 379
3816.82 372
3816.96 362
3817.10 350
3817.24 335
3817.38 318
3817.53 302
3817.67 287
3817.81 273
3817.95 263
3818.09 256
3818.23 251
3818.38 248
3818.52 245
3818.66 243
3818.80 240
3818.94 237
3819.08 234
3819.23 229
3819.37 225
3819.51 220
3819.65 215
3819.79 209
3819.93 202
3820.08 194
3820.22 186
3820.36 178
3820.50 170
3820.64 163
3820.78 156
3820.93 151
3821.07 145
3821.21 138
3821.35 131
3821.49 123
3821.63 114
3821.78 105
3821.92 97
3822.06 90
3822.20 85
3822.34 83
3822.48 84
3822.63 86
3822.77 91
3822.91 97
3823.05 105
3823.19 113
3823.34 122
3823.48 132
3823.62 142
3823.76 152
3823.90 161
3824.04 168
3824.19 172
3824.33 171
3824.47 166
3824.61 157
3824.75 144
3824.89 130
3825.04 116
3825.18 103
3825.32 92
3825.46 84
3825.60 80
3825.75 79
3825.89 81
3826.03 87
3826.17 94
3826.31 102
3826.45 111
3826.60 118
3826.74 122
3826.88 125
3827.02 125
3827.16 124
3827.31 122
3827.45 120
3827.59 119
3827.73 117
3827.87 115
3828.01 112
3828.16 108
3828.30 102
3828.44 96
3828.58 90
3828.72 85
3828.87 80
3829.01 77
3829.15 76
3829.29 77
3829.43 79
3829.58 83
3829.72 88
3829.86 93
3830.00 96
3830.14 98
3830.28 97
3830.43 94
3830.57 90
3830.71 87
3830.85 85
3830.99 85
3831.14 89
3831.28 94
3831.42 101
3831.56 108
3831.70 114
3831.85 118
3831.99 120
3832.13 121
3832.27 120
3832.41 118
3832.56 114
3832.70 108
3832.84 100
3832.98 91
3833.12 81
3833.26 70
3833.41 60
3833.55 50
3833.69 41
3833.83 31
3833.97 22
3834.12 12
3834.26 3
3834.40 0
3834.54 0
3834.68 0
3834.83 0
3834.97 0
3835.11 0
3835.25 0
3835.39 3
3835.54 5
3835.68 6
3835.82 7
3835.96 8
3836.10 9
3836.25 12
3836.39 16
3836.53 20
3836.67 24
3836.81 29
3836.96 33
3837.10 38
3837.24 44
3837.38 51
3837.52 58
3837.67 66
3837.81 75
3837.95 82
3838.09 89
3838.23 94
3838.38 97
3838.52 98
3838.66 96
3838.80 92
3838.94 86
3839.09 79
3839.23 71
3839.37 64
3839.51 56
3839.65 50
3839.80 44
3839.94 39
3840.08 35
3840.22 33
3840.37 32
3840.51 35
3840.65 42
3840.79 52
3840.93 65
3841.08 79
3841.22 92
3841.36 102
3841.50 108
3841.64 111
3841.79 111
3841.93 110
3842.07 110
3842.21 111
3842.35 114
3842.50 118
3842.64 121
3842.78 122
3842.92 121
3843.06 118
3843.21 113
3843.35 108
3843.49 103
3843.63 101
3843.78 103
3843.92 107
3844.06 114
3844.20 122
3844.34 132
3844.49 141
3844.63 149
3844.77 154
3844.91 156
3845.05 154
3845.20 147
3845.34 139
3845.48 128
3845.62 118
3845.77 110
3845.91 106
3846.05 107
3846.19 112
3846.33 121
3846.48 134
3846.62 147
3846.76 159
3846.90 169
3847.05 177
3847.19 180
3847.33 181
3847.47 179
3847.61 175
3847.76 170
3847.90 165
3848.04 160
3848.18 155
3848.33 151
3848.47 146
3848.61 142
3848.75 137
3848.89 133
3849.04 128
3849.18 123
3849.32 117
3849.46 110
3849.61 103
3849.75 97
3849.89 91
3850.03 85
3850.17 80
3850.32 76
3850.46 72
3850.60 67
3850.74 63
3850.89 60
3851.03 59
3851.17 58
3851.31 60
3851.45 61
3851.60 64
3851.74 66
3851.88 67
3852.02 68
3852.17 69
3852.31 68
3852.45 67
3852.59 65
3852.74 63
3852.88 60
3853.02 57
3853.16 55
3853.30 54
3853.45 56
3853.59 59
3853.73 61
3853.87 63
3854.02 63
3854.16 61
3854.30 58
3854.44 54
3854.59 50
3854.73 48
3854.87 47
3855.01 47
3855.15 47
3855.30 46
3855.44 42
3855.58 38
3855.72 33
3855.87 27
3856.01 22
3856.15 18
3856.29 14
3856.44 9
3856.58 3
3856.72 0
3856.86 0
3857.01 0
3857.15 0
3857.29 0
3857.43 0
3857.58 0
3857.72 0
3857.86 8
3858.00 17
3858.14 25
3858.29 32
3858.43 37
3858.57 42
3858.71 46
3858.86 49
3859.00 51
3859.14 52
3859.28 50
3859.43 46
3859.57 40
3859.71 32
3859.85 24
3860.00 15
3860.14 7
3860.28 0
3860.42 0
3860.57 0
3860.71 0
3860.85 0
3860.99 0
3861.14 0
3861.28 0
3861.42 0
3861.56 0
3861.71 3
3861.85 8
3861.99 14
3862.13 22
3862.28 32
3862.42 43
3862.56 54
3862.70 66
3862.85 75
3862.99 82
3863.13 86
3863.27 87
3863.42 86
3863.56 83
3863.70 81
3863.84 80
3863.99 80
3864.13 83
3864.27 88
3864.41 94
3864.56 101
3864.70 107
3864.84 113
3864.98 117
3865.13 118
3865.27 118
3865.41 115
3865.55 112
3865.70 109
3865.84 107
3865.98 106
3866.12 107
3866.27 110
3866.41 115
3866.55 122
3866.69 131
3866.84 143
3866.98 157
3867.12 172
3867.26 189
3867.41 205
3867.55 219
3867.69 230
3867.83 238
3867.98 241
3868.12 240
3868.26 236
3868.40 231
3868.55 227
3868.69 226
3868.83 227
3868.97 232
3869.12 238
3869.26 244
3869.40 247
3869.55 245
3869.69 237
3869.83 223
3869.97 204
3870.12 183
3870.26 163
3870.40 147
3870.54 137
3870.69 133
3870.83 133
3870.97 137
3871.11 141
3871.26 145
3871.40 146
3871.54 144
3871.68 140
3871.83 134
3871.97 129
3872.11 125
3872.26 124
3872.40 125
3872.54 129
3872.68 134
3872.83 138
3872.97 142
3873.11 143
3873.25 143
3873.40 141
3873.54 137
3873.68 133
3873.82 129
3873.97 125
3874.11 120
3874.25 116
3874.40 110
3874.54 104
3874.68 97
3874.82 90
3874.97 84
3875.11 81
3875.25 80
3875.39 81
3875.54 86
3875.68 92
3875.82 100
3875.97 106
3876.11 111
3876.25 114
3876.39 113
3876.54 108
3876.68 101
3876.82 92
3876.96 83
3877.11 73
3877.25 65
3877.39 58
3877.54 52
3877.68 49
3877.82 47
3877.96 47
3878.11 48
3878.25 50
3878.39 54
3878.53 60
3878.68 68
3878.82 76
3878.96 86
3879.11 97
3879.25 107
3879.39 117
3879.53 126
3879.68 134
3879.82 141
3879.96 147
3880.11 151
3880.25 154
3880.39 154
3880.53 153
3880.68 151
3880.82 149
3880.96 146
3881.11 144
3881.25 144
3881.39 144
3881.53 145
3881.68 147
3881.82 148
3881.96 150
3882.11 152
3882.25 152
3882.39 151
3882.53 147
3882.68 140
3882.82 130
3882.96 117
3883.11 103
3883.25 88
3883.39 74
3883.53 61
3883.68 51
3883.82 44
3883.96 39
3884.11 35
3884.25 32
3884.39 30
3884.53 28
3884.68 27
3884.82 25
3884.96 23
3885.11 21
3885.25 21
3885.39 21
3885.53 23
3885.68 27
3885.82 33
3885.96 41
3886.11 51
3886.25 60
3886.39 69
3886.53 76
3886.68 79
3886.82 80
3886.96 78
3887.11 73
3887.25 65
3887.39 56
3887.54 46
3887.68 35
3887.82 24
3887.96 15
3888.11 7
3888.25 3
3888.39 2
3888.54 5
3888.68 12
3888.82 21
3888.96 30
3889.11 39
3889.25 46
3889.39 49
3889.54 48
3889.68 43
3889.82 37
3889.97 31
3890.11 26
3890.25 23
3890.39 24
3890.54 27
3890.68 31
3890.82 36
3890.97 40
3891.11 43
3891.25 44
3891.40 44
3891.54 44
3891.68 45
3891.82 46
3891.97 48
3892.11 51
3892.25 52
3892.40 54
3892.54 54
3892.68 52
3892.83 50
3892.97 46
3893.11 42
3893.25 39
3893.40 35
3893.54 33
3893.68 32
3893.83 34
3893.97 38
3894.11 44
3894.26 52
3894.40 59
3894.54 66
3894.69 71
3894.83 74
3894.97 76
3895.11 75
3895.26 74
3895.40 72
3895.54 71
3895.69 68
3895.83 66
3895.97 63
3896.12 59
3896.26 55
3896.40 52
3896.55 49
3896.69 48
3896.83 48
3896.97 49
3897.12 49
3897.26 49
3897.40 47
3897.55 43
3897.69 38
3897.83 32
3897.98 28
3898.12 27
3898.26 29
3898.41 34
3898.55 41
3898.69 50
3898.84 59
3898.98 66
3899.12 71
3899.27 74
3899.41 76
3899.55 77
3899.69 79
3899.84 83
3899.98 91
3900.12 100
3900.27 112
3900.41 123
3900.55 131
3900.70 135
3900.84 134
3900.98 128
3901.13 118
3901.27 106
3901.41 93
3901.56 80
3901.70 69
3901.84 60
3901.99 54
3902.13 51
3902.27 52
3902.42 54
3902.56 58
3902.70 62
3902.84 64
3902.99 62
3903.13 56
3903.27 47
3903.42 36
3903.56 23
3903.70 12
3903.85 3
3903.99 0
3904.13 0
3904.28 0
3904.42 0
3904.56 0
3904.71 0
3904.85 0
3904.99 0
3905.14 0
3905.28 6
3905.42 12
3905.57 18
3905.71 22
3905.85 25
3906.00 25
3906.14 23
3906.28 20
3906.43 17
3906.57 15
3906.71 15
3906.86 16
3907.00 18
3907.14 23
3907.29 29
3907.43 37
3907.57 46
3907.72 55
3907.86 64
3908.00 71
3908.15 75
3908.29 77
3908.43 76
3908.58 72
3908.72 67
3908.86 59
3909.01 51
3909.15 43
3909.29 34
3909.44 25
3909.58 17
3909.72 10
3909.87 4
3910.01 0
3910.15 0
3910.30 0
3910.44 0
3910.58 0
3910.73 0
3910.87 0
3911.01 0
3911.16 1
3911.30 6
3911.44 10
3911.59 14
3911.73 18
3911.87 21
3912.02 25
3912.16 30
3912.30 35
3912.45 41
3912.59 46
3912.73 50
3912.88 53
3913.02 53
3913.16 51
3913.31 48
3913.45 44
3913.59 42
3913.74 43
3913.88 46
3914.02 51
3914.17 58
3914.31 64
3914.45 69
3914.60 71
3914.74 69
3914.88 65
3915.03 60
3915.17 54
3915.32 48
3915.46 43
3915.60 38
3915.75 35
3915.89 32
3916.03 31
3916.18 30
3916.32 30
3916.46 32
3916.61 34
3916.75 37
3916.89 40
3917.04 41
3917.18 41
3917.32 38
3917.47 34
3917.61 29
3917.75 23
3917.90 19
3918.04 16
3918.18 15
3918.33 15
3918.47 16
3918.62 18
3918.76 19
3918.90 21
3919.05 24
3919.19 30
3919.33 38
3919.48 49
3919.62 62
3919.76 75
3919.91 86
3920.05 95
3920.19 100
3920.34 102
3920.48 100
3920.62 96
3920.77 91
3920.91 86
3921.06 82
3921.20 79
3921.34 78
3921.49 77
3921.63 77
3921.77 78
3921.92 77
3922.06 77
3922.20 75
3922.35 73
3922.49 70
3922.63 67
3922.78 63
3922.92 59
3923.07 54
3923.21 48
3923.35 43
3923.50 38
3923.64 35
3923.78 34
3923.93 37
3924.07 41
3924.21 48
3924.36 56
3924.50 64
3924.65 69
3924.79 71
3924.93 69
3925.08 64
3925.22 56
3925.36 47
3925.51 37
3925.65 27
3925.79 19
3925.94 11
3926.08 5
3926.23 0
3926.37 0
3926.51 0
3926.66 0
3926.80 0
3926.94 0
3927.09 0
3927.23 0
3927.37 0
3927.52 10
3927.66 19
3927.81 27
3927.95 31
3928.09 31
3928.24 28
3928.38 23
3928.52 16
3928.67 10
3928.81 6
3928.96 5
3929.10 7
3929.24 13
3929.39 20
3929.53 28
3929.67 36
3929.82 43
3929.96 48
3930.10 52
3930.25 54
3930.39 55
3930.54 55
3930.68 55
3930.82 56
3930.97 57
3931.11 59
3931.25 62
3931.40 65
3931.54 67
3931.69 68
3931.83 68
3931.97 66
3932.12 64
3932.26 62
3932.40 61
3932.55 62
3932.69 66
3932.84 71
3932.98 76
3933.12 79
3933.27 80
3933.41 76
3933.55 70
3933.70 61
3933.84 52
3933.99 45
3934.13 42
3934.27 42
3934.42 47
3934.56 53
3934.71 61
3934.85 68
3934.99 73
3935.14 76
3935.28 77
3935.42 78
3935.57 78
3935.71 78
3935.86 80
3936.00 82
3936.14 85
3936.29 88
3936.43 92
3936.57 95
3936.72 97
3936.86 97
3937.01 95
3937.15 91
3937.29 85
3937.44 78
3937.58 70
3937.73 63
3937.87 57
3938.01 54
3938.16 53
3938.30 54
3938.45 56
3938.59 59
3938.73 61
3938.88 61
3939.02 59
3939.16 57
3939.31 53
3939.45 50
3939.60 48
3939.74 48
3939.88 48
3940.03 50
3940.17 52
3940.32 55
3940.46 58
3940.60 61
3940.75 65
3940.89 68
3941.04 70
3941.18 73
3941.32 76
3941.47 80
3941.61 86
3941.75 95
3941.90 104
3942.04 112
3942.19 119
3942.33 123
3942.47 123
3942.62 118
3942.76 109
3942.91 99
3943.05 88
3943.19 78
3943.34 70
3943.48 65
3943.63 64
3943.77 67
3943.91 72
3944.06 79
3944.20 87
3944.35 94
3944.49 98
3944.63 100
3944.78 99
3944.92 96
3945.07 92
3945.21 89
3945.35 87
3945.50 87
3945.64 89
3945.79 92
3945.93 96
3946.07 100
3946.22 104
3946.36 107
3946.51 109
3946.65 111
3946.79 111
3946.94 111
3947.08 110
3947.23 109
3947.37 107
3947.51 105
3947.66 104
3947.80 104
3947.95 104
3948.09 104
3948.23 105
3948.38 107
3948.52 108
3948.67 110
3948.81 111
3948.96 111
3949.10 111
3949.24 111
3949.39 111
3949.53 112
3949.68 115
3949.82 121
3949.96 128
3950.11 136
3950.25 143
3950.40 149
3950.54 151
3950.68 150
3950.83 145
3950.97 139
3951.12 132
3951.26 126
3951.40 123
3951.55 121
3951.69 121
3951.84 122
3951.98 123
3952.13 123
3952.27 121
3952.41 118
3952.56 113
3952.70 107
3952.85 100
3952.99 94
3953.13 89
3953.28 85
3953.42 83
3953.57 81
3953.71 79
3953.85 78
3954.00 77
3954.14 78
3954.29 79
3954.43 82
3954.58 85
3954.72 88
3954.86 92
3955.01 94
3955.15 95
3955.30 95
3955.44 94
3955.58 92
3955.73 91
3955.87 89
3956.02 89
3956.16 90
3956.31 92
3956.45 95
3956.59 100
3956.74 105
3956.88 111
3957.03 116
3957.17 121
3957.32 124
3957.46 126
3957.60 126
3957.75 123
3957.89 120
3958.04 115
3958.18 109
3958.32 103
3958.47 99
3958.61 96
3958.76 94
3958.90 93
3959.05 92
3959.19 91
3959.33 90
3959.48 88
3959.62 86
3959.77 84
3959.91 82
3960.06 80
3960.20 79
3960.34 78
3960.49 78
3960.63 79
3960.78 81
3960.92 85
3961.07 89
3961.21 94
3961.35 97
3961.50 100
3961.64 101
3961.79 100
3961.93 99
3962.08 97
3962.22 95
3962.36 92
3962.51 90
3962.65 87
3962.80 83
3962.94 79
3963.09 76
3963.23 72
3963.37 69
3963.52 66
3963.66 64
3963.81 63
3963.95 60
3964.10 57
3964.24 52
3964.39 44
3964.53 35
3964.67 24
3964.82 13
3964.96 2
3965.11 0
3965.25 0
3965.40 0
3965.54 0
3965.68 0
3965.83 0
3965.97 0
3966.12 5
3966.26 8
3966.41 10
3966.55 10
3966.70 9
3966.84 10
3966.98 13
3967.13 19
3967.27 29
3967.42 42
3967.56 56
3967.71 71
3967.85 85
3967.99 97
3968.14 107
3968.28 114
3968.43 119
3968.57 122
3968.72 124
3968.86 126
3969.01 128
3969.15 131
3969.29 134
3969.44 138
3969.58 142
3969.73 145
3969.87 147
3970.02 146
3970.16 143
3970.31 138
3970.45 132
3970.59 124
3970.74 115
3970.88 106
3971.03 95
3971.17 84
3971.32 74
3971.46 66
3971.61 61
3971.75 60
3971.89 64
3972.04 72
3972.18 82
3972.33 92
3972.47 99
3972.62 102
3972.76 101
3972.91 96
3973.05 88
3973.20 82
3973.34 77
3973.48 75
3973.63 77
3973.77 81
3973.92 86
3974.06 91
3974.21 96
3974.35 101
3974.50 105
3974.64 109
3974.79 113
3974.93 118
3975.07 124
3975.22 130
3975.36 135
3975.51 138
3975.65 139
3975.80 137
3975.94 132
3976.09 124
3976.23 116
3976.38 107
3976.52 100
3976.66 95
3976.81 92
3976.95 90
3977.10 88
3977.24 86
3977.39 84
3977.53 82
3977.68 82
3977.82 82
3977.97 84
3978.11 87
3978.25 91
3978.40 93
3978.54 94
3978.69 94
3978.83 92
3978.98 90
3979.12 88
3979.27 88
3979.41 90
3979.56 94
3979.70 98
3979.85 101
3979.99 103
3980.13 103
3980.28 100
3980.42 94
3980.57 86
3980.71 76
3980.86 64
3981.00 52
3981.15 40
3981.29 29
3981.44 19
3981.58 12
3981.73 7
3981.87 5
3982.02 5
3982.16 8
3982.30 13
3982.45 20
3982.59 29
3982.74 39
3982.88 47
3983.03 54
3983.17 59
3983.32 61
3983.46 60
3983.61 57
3983.75 54
3983.90 50
3984.04 47
3984.19 45
3984.33 45
3984.47 48
3984.62 52
3984.76 57
3984.91 63
3985.05 68
3985.20 70
3985.34 70
3985.49 66
3985.63 60
3985.78 51
3985.92 42
3986.07 34
3986.21 27
3986.36 22
3986.50 20
3986.65 19
3986.79 21
3986.94 25
3987.08 31
3987.22 37
3987.37 42
3987.51 47
3987.66 51
3987.80 54
3987.95 55
3988.09 57
3988.24 60
3988.38 65
3988.53 71
3988.67 77
3988.82 83
3988.96 89
3989.11 92
3989.25 95
3989.40 95
3989.54 95
3989.69 93
3989.83 90
3989.98 85
3990.12 78
3990.27 69
3990.41 58
3990.56 48
3990.70 39
3990.84 32
3990.99 28
3991.13 26
3991.28 27
3991.42 29
3991.57 30
3991.71 31
3991.86 31
3992.00 30
3992.15 29
3992.29 26
3992.44 23
3992.58 19
3992.73 15
3992.87 9
3993.02 4
3993.16 0
3993.31 0
3993.45 0
3993.60 0
3993.74 0
3993.89 0
3994.03 0
3994.18 2
3994.32 2
3994.47 2
3994.61 2
3994.76 2
3994.90 2
3995.05 3
3995.19 4
3995.34 5
3995.48 7
3995.63 10
3995.77 14
3995.92 19
3996.06 25
3996.21 33
3996.35 41
3996.50 49
3996.64 56
3996.79 62
3996.93 67
3997.07 70
3997.22 73
3997.36 76
3997.51 79
3997.65 81
3997.80 81
3997.94 80
3998.09 76
3998.23 69
3998.38 59
3998.52 49
3998.67 38
3998.81 29
3998.96 22
3999.10 18
3999.25 18
3999.39 21
3999.54 27
3999.68 35
3999.83 44
3999.97 54
4000.12 62
4000.26 68
4000.41 73
4000.55 75
4000.70 77
4000.84 79
4000.99 81
4001.13 84
4001.28 87
4001.42 90
4001.57 92
4001.71 92
4001.86 91
4002.00 90
4002.15 89
4002.29 89
4002.44 93
4002.58 99
4002.73 109
4002.87 120
4003.02 132
4003.16 143
4003.31 151
4003.45 156
4003.60 158
4003.75 156
4003.89 151
4004.04 146
4004.18 139
4004.33 134
4004.47 129
4004.62 126
4004.76 123
4004.91 122
4005.05 121
4005.20 120
4005.34 120
4005.49 120
4005.63 121
4005.78 122
4005.92 125
4006.07 129
4006.21 134
4006.36 140
4006.50 147
4006.65 154
4006.79 160
4006.94 164
4007.08 166
4007.23 166
4007.37 163
4007.52 159
4007.66 153
4007.81 146
4007.95 139
4008.10 132
4008.24 127
4008.39 123
4008.53 121
4008.68 121
4008.82 122
4008.97 125
4009.11 128
4009.26 131
4009.40 133
4009.55 134
4009.69 132
4009.84 128
4009.99 124
4010.13 118
4010.28 113
4010.42 109
4010.57 107
4010.71 109
4010.86 113
4011.00 120
4011.15 129
4011.29 140
4011.44 152
4011.58 164
4011.73 175
4011.87 187
4012.02 198
4012.16 209
4012.31 218
4012.45 226
4012.60 232
4012.74 237
4012.89 239
4013.03 239
4013.18 236
4013.32 229
4013.47 220
4013.62 208
4013.76 193
4013.91 178
4014.05 162
4014.20 146
4014.34 132
4014.49 118
4014.63 107
4014.78 97
4014.92 89
4015.07 84
4015.21 81
4015.36 80
4015.50 83
4015.65 87
4015.79 92
4015.94 99
4016.08 105
4016.23 112
4016.38 117
4016.52 122
4016.67 126
4016.81 129
4016.96 132
4017.10 136
4017.25 139
4017.39 144
4017.54 149
4017.68 154
4017.83 159
4017.97 163
4018.12 165
4018.26 165
4018.41 164
4018.56 162
4018.70 159
4018.85 156
4018.99 154
4019.14 153
4019.28 153
4019.43 155
4019.57 158
4019.72 161
4019.86 163
4020.01 165
4020.15 165
4020.30 164
4020.44 162
4020.59 161
4020.74 161
4020.88 164
4021.03 168
4021.17 173
4021.32 179
4021.46 185
4021.61 191
4021.75 195
4021.90 198
4022.04 201
4022.19 203
4022.33 205
4022.48 206
4022.63 208
4022.77 209
4022.92 210
4023.06 212
4023.21 214
4023.35 217
4023.50 221
4023.64 227
4023.79 232
4023.93 238
4024.08 242
4024.23 245
4024.37 246
4024.52 243
4024.66 238
4024.81 230
4024.95 220
4025.10 209
4025.24 198
4025.39 187
4025.53 176
4025.68 166
4025.82 156
4025.97 147
4026.12 137
4026.26 126
4026.41 116
4026.55 108
4026.70 101
4026.84 97
4026.99 95
4027.13 94
4027.28 95
4027.43 95
4027.57 92
4027.72 88
4027.86 82
4028.01 75
4028.15 69
4028.30 66
4028.44 65
4028.59 68
4028.73 73
4028.88 80
4029.03 88
4029.17 94
4029.32 98
4029.46 100
4029.61 98
4029.75 94
4029.90 89
4030.04 83
4030.19 79
4030.34 75
4030.48 74
4030.63 76
4030.77 80
4030.92 86
4031.06 93
4031.21 100
4031.35 106
4031.50 111
4031.65 115
4031.79 118
4031.94 120
4032.08 122
4032.23 124
4032.37 127
4032.52 132
4032.66 140
4032.81 150
4032.96 162
4033.10 176
4033.25 191
4033.39 204
4033.54 213
4033.68 219
4033.83 220
4033.97 218
4034.12 214
4034.27 210
4034.41 206
4034.56 202
4034.70 201
4034.85 200
4034.99 201
4035.14 202
4035.29 204
4035.43 206
4035.58 208
4035.72 210
4035.87 213
4036.01 214
4036.16 217
4036.31 220
4036.45 225
4036.60 231
4036.74 239
4036.89 248
4037.03 256
4037.18 261
4037.32 263
4037.47 261
4037.62 256
4037.76 247
4037.91 238
4038.05 230
4038.20 225
4038.34 222
4038.49 222
4038.64 222
4038.78 221
4038.93 218
4039.07 212
4039.22 203
4039.36 192
4039.51 180
4039.66 171
4039.80 163
4039.95 158
4040.09 154
4040.24 151
4040.38 148
4040.53 144
4040.68 140
4040.82 136
4040.97 134
4041.11 133
4041.26 131
4041.40 130
4041.55 126
4041.70 121
4041.84 116
4041.99 111
4042.13 109
4042.28 111
4042.42 116
4042.57 125
4042.72 135
4042.86 144
4043.01 150
4043.15 152
4043.30 150
4043.45 145
4043.59 138
4043.74 132
4043.88 126
4044.03 122
4044.17 119
4044.32 116
4044.47 114
4044.61 111
4044.76 108
4044.90 105
4045.05 102
4045.19 99
4045.34 97
4045.49 95
4045.63 93
4045.78 91
4045.92 89
4046.07 88
4046.22 88
4046.36 89
4046.51 91
4046.65 96
4046.80 104
4046.94 113
4047.09 123
4047.24 134
4047.38 144
4047.53 153
4047.67 159
4047.82 162
4047.97 162
4048.11 161
4048.26 157
4048.40 154
4048.55 150
4048.69 148
4048.84 146
4048.99 146
4049.13 146
4049.28 148
4049.42 151
4049.57 155
4049.72 163
4049.86 173
4050.01 186
4050.15 200
4050.30 215
4050.45 228
4050.59 238
4050.74 242
4050.88 242
4051.03 237
4051.18 231
4051.32 223
4051.47 217
4051.61 213
4051.76 211
4051.90 211
4052.05 212
4052.20 212
4052.34 211
4052.49 208
4052.63 204
4052.78 200
4052.93 197
4053.07 195
4053.22 196
4053.36 199
4053.51 202
4053.66 204
4053.80 203
4053.95 198
4054.09 188
4054.24 174
4054.39 156
4054.53 137
4054.68 120
4054.82 105
4054.97 96
4055.12 91
4055.26 91
4055.41 95
4055.55 101
4055.70 106
4055.85 110
4055.99 113
4056.14 114
4056.28 114
4056.43 111
4056.58 107
4056.72 101
4056.87 93
4057.01 83
4057.16 72
4057.31 63
4057.45 57
4057.60 54
4057.74 54
4057.89 57
4058.04 60
4058.18 62
4058.33 61
4058.47 57
4058.62 49
4058.77 37
4058.91 24
4059.06 11
4059.20 0
4059.35 0
4059.50 0
4059.64 0
4059.79 0
4059.93 0
4060.08 0
4060.23 0
4060.37 6
4060.52 15
4060.67 22
4060.81 26
4060.96 27
4061.10 24
4061.25 20
4061.40 16
4061.54 12
4061.69 11
4061.83 12
4061.98 18
4062.13 27
4062.27 41
4062.42 59
4062.56 81
4062.71 105
4062.86 132
4063.00 160
4063.15 186
4063.30 209
4063.44 227
4063.59 239
4063.73 246
4063.88 247
4064.03 244
4064.17 237
4064.32 229
4064.46 219
4064.61 208
4064.76 198
4064.90 188
4065.05 179
4065.20 170
4065.34 163
4065.49 155
4065.63 146
4065.78 137
4065.93 127
4066.07 116
4066.22 106
4066.36 96
4066.51 87
4066.66 79
4066.80 72
4066.95 65
4067.10 58
4067.24 52
4067.39 49
4067.53 48
4067.68 51
4067.83 57
4067.97 66
4068.12 77
4068.27 87
4068.41 95
4068.56 100
4068.70 101
4068.85 99
4069.00 94
4069.14 87
4069.29 80
4069.44 74
4069.58 69
4069.73 65
4069.87 63
4070.02 60
4070.17 58
4070.31 54
4070.46 50
4070.61 45
4070.75 41
4070.90 39
4071.04 38
4071.19 41
4071.34 45
4071.48 52
4071.63 60
4071.78 69
4071.92 78
4072.07 86
4072.21 93
4072.36 98
4072.51 99
4072.65 98
4072.80 92
4072.95 82
4073.09 69
4073.24 56
4073.39 43
4073.53 34
4073.68 29
4073.82 28
4073.97 31
4074.12 37
4074.26 45
4074.41 53
4074.56 61
4074.70 69
4074.85 75
4074.99 79
4075.14 81
4075.29 81
4075.43 79
4075.58 76
4075.73 72
4075.87 68
4076.02 64
4076.17 62
4076.31 61
4076.46 60
4076.60 60
4076.75 61
4076.90 62
4077.04 66
4077.19 72
4077.34 82
4077.48 93
4077.63 107
4077.78 122
4077.92 137
4078.07 150
4078.22 162
4078.36 171
4078.51 178
4078.65 183
4078.80 184
4078.95 183
4079.09 179
4079.24 172
4079.39 163
4079.53 154
4079.68 145
4079.83 139
4079.97 136
4080.12 137
4080.27 142
4080.41 148
4080.56 153
4080.70 158
4080.85 159
4081.00 158
4081.14 154
4081.29 149
4081.44 144
4081.58 138
4081.73 133
4081.88 128
4082.02 124
4082.17 119
4082.32 114
4082.46 109
4082.61 104
4082.75 98
4082.90 92
4083.05 85
4083.19 78
4083.34 71
4083.49 65
4083.63 60
4083.78 58
4083.93 58
4084.07 62
4084.22 68
4084.37 76
4084.51 86
4084.66 94
4084.81 102
4084.95 107
4085.10 111
4085.25 113
4085.39 114
4085.54 116
4085.69 119
4085.83 122
4085.98 126
4086.12 129
4086.27 133
4086.42 135
4086.56 136
4086.71 136
4086.86 133
4087.00 129
4087.15 124
4087.30 119
4087.44 117
4087.59 115
4087.74 116
4087.88 117
4088.03 118
4088.18 118
4088.32 115
4088.47 110
4088.62 103
4088.76 97
4088.91 92
4089.06 90
4089.20 93
4089.35 100
4089.50 111
4089.64 124
4089.79 137
4089.94 148
4090.08 155
4090.23 159
4090.38 158
4090.52 154
4090.67 149
4090.82 143
4090.96 139
4091.11 137
4091.26 136
4091.40 139
4091.55 143
4091.70 150
4091.84 157
4091.99 164
4092.14 171
4092.28 175
4092.43 175
4092.58 169
4092.72 159
4092.87 145
4093.02 130
4093.16 114
4093.31 99
4093.46 86
4093.60 75
4093.75 65
4093.90 55
4094.04 45
4094.19 34
4094.34 26
4094.48 20
4094.63 19
4094.78 21
4094.92 26
4095.07 34
4095.22 40
4095.36 45
4095.51 46
4095.66 44
4095.80 39
4095.95 32
4096.10 24
4096.24 16
4096.39 9
4096.54 4
4096.68 1
4096.83 0
4096.98 2
4097.12 6
4097.27 11
4097.42 17
4097.56 24
4097.71 31
4097.86 39
4098.00 46
4098.15 52
4098.30 57
4098.44 61
4098.59 62
4098.74 62
4098.88 60
4099.03 57
4099.18 52
4099.32 47
4099.47 43
4099.62 38
4099.77 33
4099.91 30
4100.06 27
4100.21 26
4100.35 25
4100.50 26
4100.65 27
4100.79 29
4100.94 31
4101.09 35
4101.23 39
4101.38 45
4101.53 53
4101.67 61
4101.82 70
4101.97 77
4102.11 83
4102.26 88
4102.41 91
4102.55 94
4102.70 97
4102.85 101
4103.00 105
4103.14 111
4103.29 115
4103.44 118
4103.58 119
4103.73 117
4103.88 113
4104.02 107
4104.17 102
4104.32 98
4104.46 96
4104.61 94
4104.76 93
4104.90 91
4105.05 87
4105.20 80
4105.35 72
4105.49 63
4105.64 56
4105.79 50
4105.93 48
4106.08 47
4106.23 48
4106.37 50
4106.52 53
4106.67 55
4106.81 56
4106.96 56
4107.11 57
4107.25 58
4107.40 60
4107.55 62
4107.70 64
4107.84 66
4107.99 68
4108.14 69
4108.28 69
4108.43 68
4108.58 65
4108.72 61
4108.87 56
4109.02 52
4109.17 48
4109.31 46
4109.46 45
4109.61 45
4109.75 47
4109.90 50
4110.05 52
4110.19 55
4110.34 56
4110.49 57
4110.63 57
4110.78 57
4110.93 55
4111.08 53
4111.22 49
4111.37 44
4111.52 38
4111.66 31
4111.81 24
4111.96 18
4112.10 12
4112.25 9
4112.40 7
4112.55 7
4112.69 7
4112.84 7
4112.99 5
4113.13 3
4113.28 0
4113.43 0
4113.58 0
4113.72 0
4113.87 0
4114.02 0
4114.16 0
4114.31 4
4114.46 12
4114.60 22
4114.75 31
4114.90 39
4115.05 45
4115.19 49
4115.34 51
4115.49 51
4115.63 50
4115.78 48
4115.93 47
4116.08 45
4116.22 46
4116.37 47
4116.52 51
4116.66 56
4116.81 61
4116.96 67
4117.10 74
4117.25 80
4117.40 87
4117.55 94
4117.69 101
4117.84 108
4117.99 115
4118.13 120
4118.28 122
4118.43 121
4118.58 115
4118.72 106
4118.87 94
4119.02 80
4119.16 67
4119.31 55
4119.46 46
4119.61 39
4119.75 36
4119.90 35
4120.05 35
4120.19 36
4120.34 38
4120.49 41
4120.64 44
4120.78 48
4120.93 53
4121.08 59
4121.22 67
4121.37 76
4121.52 87
4121.67 98
4121.81 109
4121.96 120
4122.11 128
4122.25 133
4122.40 135
4122.55 134
4122.70 131
4122.84 126
4122.99 122
4123.14 118
4123.29 116
4123.43 114
4123.58 112
4123.73 108
4123.87 102
4124.02 94
4124.17 84
4124.32 74
4124.46 64
4124.61 56
4124.76 50
4124.90 45
4125.05 43
4125.20 42
4125.35 43
4125.49 46
4125.64 49
4125.79 53
4125.94 58
4126.08 61
4126.23 63
4126.38 62
4126.52 59
4126.67 54
4126.82 48
4126.97 41
4127.11 36
4127.26 32
4127.41 32
4127.56 35
4127.70 43
4127.85 54
4128.00 67
4128.14 80
4128.29 91
4128.44 98
4128.59 101
4128.73 100
4128.88 96
4129.03 91
4129.18 87
4129.32 84
4129.47 82
4129.62 81
4129.77 82
4129.91 82
4130.06 82
4130.21 81
4130.35 80
4130.50 78
4130.65 75
4130.80 72
4130.94 69
4131.09 63
4131.24 57
4131.39 50
4131.53 42
4131.68 36
4131.83 32
4131.98 30
4132.12 32
4132.27 36
4132.42 40
4132.56 43
4132.71 44
4132.86 43
4133.01 40
4133.15 35
4133.30 30
4133.45 27
4133.60 24
4133.74 21
4133.89 18
4134.04 14
4134.19 9
4134.33 2
4134.48 0
4134.63 0
4134.78 0
4134.92 0
4135.07 0
4135.22 0
4135.37 0
4135.51 0
4135.66 2
4135.81 10
4135.96 17
4136.10 23
4136.25 27
4136.40 31
4136.54 33
4136.69 35
4136.84 37
4136.99 41
4137.13 45
4137.28 50
4137.43 54
4137.58 56
4137.72 56
4137.87 54
4138.02 51
4138.17 46
4138.31 43
4138.46 41
4138.61 43
4138.76 46
4138.90 52
4139.05 58
4139.20 64
4139.35 68
4139.49 70
4139.64 71
4139.79 69
4139.94 66
4140.08 62
4140.23 58
4140.38 55
4140.53 52
4140.67 50
4140.82 51
4140.97 52
4141.12 56
4141.26 60
4141.41 65
4141.56 70
4141.71 73
4141.85 75
4142.00 74
4142.15 72
4142.30 68
4142.45 64
4142.59 59
4142.74 54
4142.89 52
4143.04 51
4143.18 53
4143.33 57
4143.48 63
4143.63 71
4143.77 78
4143.92 83
4144.07 86
4144.22 86
4144.36 83
4144.51 79
4144.66 74
4144.81 70
4144.95 67
4145.10 66
4145.25 66
4145.40 66
4145.54 67
4145.69 66
4145.84 65
4145.99 63
4146.13 61
4146.28 59
4146.43 58
4146.58 57
4146.73 56
4146.87 55
4147.02 53
4147.17 51
4147.32 49
4147.46 48
4147.61 49
4147.76 51
4147.91 54
4148.05 56
4148.20 57
4148.35 55
4148.50 51
4148.64 43
4148.79 35
4148.94 26
4149.09 18
4149.24 13
4149.38 12
4149.53 14
4149.68 19
4149.83 27
4149.97 35
4150.12 44
4150.27 52
4150.42 59
4150.56 66
4150.71 73
4150.86 81
4151.01 89
4151.16 97
4151.30 104
4151.45 109
4151.60 111
4151.75 109
4151.89 105
4152.04 99
4152.19 94
4152.34 89
4152.48 86
4152.63 85
4152.78 85
4152.93 85
4153.08 85
4153.22 85
4153.37 85
4153.52 86
4153.67 88
4153.81 91
4153.96 96
4154.11 101
4154.26 106
4154.41 110
4154.55 112
4154.70 113
4154.85 112
4155.00 110
4155.14 107
4155.29 104
4155.44 102
4155.59 100
4155.74 99
4155.88 98
4156.03 96
4156.18 94
4156.33 91
4156.47 87
4156.62 83
4156.77 77
4156.92 70
4157.07 62
4157.21 52
4157.36 40
4157.51 28
4157.66 16
4157.80 6
4157.95 0
4158.10 0
4158.25 0
4158.40 0
4158.54 0
4158.69 0
4158.84 0
4158.99 3
4159.14 5
4159.28 6
4159.43 6
4159.58 5
4159.73 4
4159.87 2
4160.02 2
4160.17 3
4160.32 6
4160.47 12
4160.61 20
4160.76 30
4160.91 41
4161.06 51
4161.21 58
4161.35 62
4161.50 62
4161.65 60
4161.80 55
4161.94 51
4162.09 48
4162.24 47
4162.39 47
4162.54 49
4162.68 50
4162.83 50
4162.98 49
4163.13 48
4163.28 47
4163.42 48
4163.57 51
4163.72 57
4163.87 63
4164.02 69
4164.16 74
4164.31 77
4164.46 79
4164.61 79
4164.76 79
4164.90 81
4165.05 83
4165.20 88
4165.35 94
4165.50 101
4165.64 110
4165.79 120
4165.94 130
4166.09 140
4166.24 149
4166.38 156
4166.53 161
4166.68 164
4166.83 166
4166.98 168
4167.12 172
4167.27 180
4167.42 192
4167.57 208
4167.72 227
4167.86 245
4168.01 262
4168.16 274
4168.31 282
4168.46 285
4168.60 283
4168.75 276
4168.90 266
4169.05 254
4169.20 239
4169.34 222
4169.49 205
4169.64 189
4169.79 175
4169.94 165
4170.08 159
4170.23 158
4170.38 159
4170.53 163
4170.68 168
4170.82 173
4170.97 175
4171.12 174
4171.27 170
4171.42 162
4171.56 151
4171.71 138
4171.86 124
4172.01 112
4172.16 102
4172.30 95
4172.45 92
4172.60 92
4172.75 93
4172.90 94
4173.04 95
4173.19 95
4173.34 95
4173.49 95
4173.64 96
4173.79 97
4173.93 99
4174.08 99
4174.23 97
4174.38 93
4174.53 87
4174.67 79
4174.82 70
4174.97 63
4175.12 57
4175.27 54
4175.41 54
4175.56 57
4175.71 62
4175.86 68
4176.01 75
4176.16 81
4176.30 87
4176.45 91
4176.60 94
4176.75 97
4176.90 99
4177.04 102
4177.19 106
4177.34 110
4177.49 116
4177.64 122
4177.79 128
4177.93 135
4178.08 142
4178.23 149
4178.38 156
4178.53 163
4178.67 169
4178.82 173
4178.97 175
4179.12 174
4179.27 170
4179.42 163
4179.56 154
4179.71 144
4179.86 135
4180.01 126
4180.16 119
4180.30 114
4180.45 111
4180.60 107
4180.75 104
4180.90 99
4181.05 93
4181.19 86
4181.34 79
4181.49 73
4181.64 67
4181.79 64
4181.94 61
4182.08 58
4182.23 54
4182.38 48
4182.53 41
4182.68 33
4182.82 25
4182.97 19
4183.12 17
4183.27 19
4183.42 25
4183.57 32
4183.71 41
4183.86 49
4184.01 55
4184.16 59
4184.31 63
4184.46 65
4184.60 68
4184.75 71
4184.90 74
4185.05 78
4185.20 81
4185.35 84
4185.49 85
4185.64 84
4185.79 81
4185.94 77
4186.09 72
4186.24 65
4186.38 56
4186.53 46
4186.68 35
4186.83 23
4186.98 13
4187.13 5
4187.27 0
4187.42 0
4187.57 2
4187.72 7
4187.87 13
4188.02 17
4188.16 18
4188.31 17
4188.46 14
4188.61 11
4188.76 9
4188.91 8
4189.05 8
4189.20 11
4189.35 15
4189.50 19
4189.65 24
4189.80 28
4189.94 32
4190.09 34
4190.24 33
4190.39 30
4190.54 26
4190.69 21
4190.84 19
4190.98 19
4191.13 23
4191.28 31
4191.43 42
4191.58 52
4191.73 62
4191.87 70
4192.02 73
4192.17 73
4192.32 70
4192.47 64
4192.62 56
4192.77 47
4192.91 39
4193.06 31
4193.21 24
4193.36 17
4193.51 11
4193.66 5
4193.80 0
4193.95 0
4194.10 0
4194.25 0
4194.40 0
4194.55 0
4194.70 0
4194.84 3
4194.99 15
4195.14 28
4195.29 41
4195.44 50
4195.59 54
4195.73 52
4195.88 43
4196.03 29
4196.18 11
4196.33 0
4196.48 0
4196.63 0
4196.77 0
4196.92 0
4197.07 0
4197.22 0
4197.37 0
4197.52 13
4197.67 27
4197.81 38
4197.96 46
4198.11 51
4198.26 54
4198.41 55
4198.56 56
4198.70 57
4198.85 57
4199.00 58
4199.15 58
4199.30 59
4199.45 59
4199.60 60
4199.74 62
4199.89 64
4200.04 67
4200.19 70
4200.34 74
4200.49 80
4200.64 89
4200.78 100
4200.93 114
4201.08 130
4201.23 145
4201.38 157
4201.53 166
4201.68 169
4201.83 166
4201.97 159
4202.12 150
4202.27 141
4202.42 135
4202.57 134
4202.72 139
4202.87 148
4203.01 160
4203.16 172
4203.31 184
4203.46 192
4203.61 196
4203.76 197
4203.91 194
4204.05 189
4204.20 183
4204.35 177
4204.50 172
4204.65 167
4204.80 163
4204.95 159
4205.10 155
4205.24 149
4205.39 142
4205.54 133
4205.69 123
4205.84 113
4205.99 103
4206.14 95
4206.28 90
4206.43 86
4206.58 85
4206.73 84
4206.88 84
4207.03 85
4207.18 87
4207.33 89
4207.47 93
4207.62 98
4207.77 103
4207.92 108
4208.07 113
4208.22 117
4208.37 120
4208.52 121
4208.66 119
4208.81 117
4208.96 113
4209.11 110
4209.26 107
4209.41 107
4209.56 110
4209.70 115
4209.85 121
4210.00 126
4210.15 130
4210.30 131
4210.45 129
4210.60 126
4210.75 123
4210.90 121
4211.04 119
4211.19 118
4211.34 118
4211.49 116
4211.64 112
4211.79 106
4211.94 97
4212.09 88
4212.23 78
4212.38 69
4212.53 62
4212.68 56
4212.83 52
4212.98 50
4213.13 50
4213.28 52
4213.42 56
4213.57 61
4213.72 66
4213.87 72
4214.02 78
4214.17 82
4214.32 85
4214.47 87
4214.62 88
4214.76 88
4214.91 88
4215.06 88
4215.21 88
4215.36 86
4215.51 82
4215.66 77
4215.81 70
4215.95 60
4216.10 49
4216.25 37
4216.40 25
4216.55 13
4216.70 3
4216.85 0
4217.00 0
4217.15 0
4217.29 0
4217.44 0
4217.59 0
4217.74 0
4217.89 0
4218.04 2
4218.19 6
4218.34 10
4218.49 15
4218.63 20
4218.78 25
4218.93 29
4219.08 32
4219.23 34
4219.38 36
4219.53 37
4219.68 39
4219.83 42
4219.97 46
4220.12 51
4220.27 57
4220.42 62
4220.57 65
4220.72 66
4220.87 65
4221.02 61
4221.17 57
4221.32 53
4221.46 52
4221.61 54
4221.76 59
4221.91 68
4222.06 77
4222.21 87
4222.36 94
4222.51 97
4222.66 96
4222.80 89
4222.95 79
4223.10 66
4223.25 53
4223.40 41
4223.55 31
4223.70 24
4223.85 19
4224.00 16
4224.15 13
4224.29 9
4224.44 5
4224.59 1
4224.74 0
4224.89 0
4225.04 0
4225.19 5
4225.34 15
4225.49 26
4225.64 38
4225.78 49
4225.93 58
4226.08 64
4226.23 67
4226.38 69
4226.53 70
4226.68 71
4226.83 73
4226.98 77
4227.13 80
4227.28 83
4227.42 84
4227.57 83
4227.72 79
4227.87 72
4228.02 64
4228.17 54
4228.32 44
4228.47 34
4228.62 26
4228.77 19
4228.92 14
4229.06 12
4229.21 13
4229.36 17
4229.51 24
4229.66 33
4229.81 43
4229.96 53
4230.11 63
4230.26 69
4230.41 73
4230.56 72
4230.70 69
4230.85 63
4231.00 56
4231.15 49
4231.30 43
4231.45 40
4231.60 40
4231.75 42
4231.90 46
4232.05 52
4232.20 58
4232.34 63
4232.49 68
4232.64 71
4232.79 73
4232.94 74
4233.09 75
4233.24 75
4233.39 75
4233.54 76
4233.69 78
4233.84 81
4233.99 83
4234.13 85
4234.28 86
4234.43 87
4234.58 88
4234.73 90
4234.88 92
4235.03 95
4235.18 98
4235.33 100
4235.48 101
4235.63 102
4235.78 103
4235.92 103
4236.07 105
4236.22 107
4236.37 111
4236.52 117
4236.67 123
4236.82 131
4236.97 139
4237.12 147
4237.27 154
4237.42 159
4237.57 161
4237.72 160
4237.86 156
4238.01 150
4238.16 143
4238.31 135
4238.46 129
4238.61 123
4238.76 120
4238.91 118
4239.06 117
4239.21 116
4239.36 115
4239.51 114
4239.66 114
4239.81 114
4239.95 117
4240.10 121
4240.25 127
4240.40 135
4240.55 142
4240.70 148
4240.85 152
4241.00 153
4241.15 151
4241.30 147
4241.45 141
4241.60 135
4241.75 128
4241.90 122
4242.04 114
4242.19 106
4242.34 96
4242.49 85
4242.64 74
4242.79 63
4242.94 55
4243.09 50
4243.24 49
4243.39 52
4243.54 57
4243.69 63
4243.84 70
4243.99 76
4244.14 81
4244.28 83
4244.43 84
4244.58 82
4244.73 79
4244.88 75
4245.03 71
4245.18 68
4245.33 68
4245.48 70
4245.63 75
4245.78 81
4245.93 88
4246.08 95
4246.23 99
4246.38 100
4246.53 98
4246.67 93
4246.82 85
4246.97 76
4247.12 66
4247.27 56
4247.42 46
4247.57 37
4247.72 27
4247.87 18
4248.02 10
4248.17 3
4248.32 0
4248.47 0
4248.62 0
4248.77 0
4248.92 1
4249.07 4
4249.21 7
4249.36 8
4249.51 6
4249.66 4
4249.81 0
4249.96 0
4250.11 0
4250.26 0
4250.41 0
4250.56 0
4250.71 1
4250.86 3
4251.01 6
4251.16 8
4251.31 9
4251.46 12
4251.61 14
4251.76 17
4251.91 21
4252.05 25
4252.20 30
4252.35 34
4252.50 38
4252.65 41
4252.80 42
4252.95 41
4253.10 38
4253.25 34
4253.40 28
4253.55 22
4253.70 16
4253.85 10
4254.00 6
4254.15 2
4254.30 0
4254.45 0
4254.60 0
4254.75 0
4254.90 3
4255.05 11
4255.19 21
4255.34 34
4255.49 49
4255.64 63
4255.79 78
4255.94 90
4256.09 99
4256.24 106
4256.39 110
4256.54 112
4256.69 112
4256.84 111
4256.99 109
4257.14 108
4257.29 107
4257.44 109
4257.59 112
4257.74 117
4257.89 125
4258.04 136
4258.19 148
4258.34 163
4258.49 179
4258.64 195
4258.78 211
4258.93 227
4259.08 241
4259.23 254
4259.38 266
4259.53 276
4259.68 285
4259.83 293
4259.98 298
4260.13 302
4260.28 302
4260.43 301
4260.58 298
4260.73 293
4260.88 288
4261.03 282
4261.18 277
4261.33 273
4261.48 268
4261.63 263
4261.78 259
4261.93 254
4262.08 249
4262.23 244
4262.38 240
4262.53 236
4262.68 234
4262.83 233
4262.97 234
4263.12 235
4263.27 237
4263.42 238
4263.57 237
4263.72 234
4263.87 230
4264.02 223
4264.17 214
4264.32 204
4264.47 192
4264.62 179
4264.77 167
4264.92 156
4265.07 146
4265.22 140
4265.37 138
4265.52 139
4265.67 143
4265.82 148
4265.97 152
4266.12 154
4266.27 154
4266.42 149
4266.57 140
4266.72 128
4266.87 115
4267.02 103
4267.17 94
4267.32 90
4267.47 91
4267.62 97
4267.77 107
4267.92 117
4268.07 127
4268.22 132
4268.37 133
4268.51 128
4268.66 120
4268.81 108
4268.96 97
4269.11 86
4269.26 77
4269.41 72
4269.56 68
4269.71 67
4269.86 67
4270.01 68
4270.16 71
4270.31 75
4270.46 81
4270.61 88
4270.76 95
4270.91 102
4271.06 107
4271.21 108
4271.36 105
4271.51 99
4271.66 90
4271.81 79
4271.96 70
4272.11 63
4272.26 58
4272.41 57
4272.56 57
4272.71 57
4272.86 56
4273.01 52
4273.16 46
4273.31 36
4273.46 25
4273.61 14
4273.76 6
4273.91 0
4274.06 0
4274.21 2
4274.36 10
4274.51 21
4274.66 35
4274.81 50
4274.96 65
4275.11 79
4275.26 90
4275.41 97
4275.56 100
4275.71 98
4275.86 92
4276.01 83
4276.16 72
4276.31 60
4276.46 48
4276.61 37
4276.76 28
4276.91 23
4277.06 21
4277.21 22
4277.36 26
4277.51 32
4277.66 39
4277.81 46
4277.96 53
4278.11 59
4278.26 62
4278.41 65
4278.56 65
4278.71 64
4278.86 62
4279.01 59
4279.16 57
4279.31 54
4279.46 52
4279.61 50
4279.76 49
4279.91 48
4280.06 48
4280.21 50
4280.36 54
4280.51 60
4280.66 68
4280.81 77
4280.96 84
4281.11 89
4281.26 89
4281.41 86
4281.56 80
4281.71 72
4281.86 67
4282.01 63
4282.16 63
4282.31 65
4282.46 69
4282.61 74
4282.76 78
4282.91 81
4283.06 83
4283.21 84
4283.36 86
4283.51 88
4283.66 91
4283.81 94
4283.96 96
4284.11 98
4284.26 98
4284.41 97
4284.56 95
4284.71 92
4284.86 88
4285.01 82
4285.16 75
4285.31 66
4285.46 57
4285.61 46
4285.76 37
4285.91 30
4286.06 25
4286.21 23
4286.36 24
4286.51 27
4286.66 31
4286.81 34
4286.96 37
4287.11 38
4287.26 39
4287.41 39
4287.56 38
4287.71 37
4287.86 34
4288.01 31
4288.16 28
4288.31 24
4288.46 22
4288.61 22
4288.76 25
4288.91 30
4289.06 37
4289.21 45
4289.36 52
4289.51 57
4289.66 59
4289.81 59
4289.96 56
4290.11 51
4290.26 46
4290.41 41
4290.56 38
4290.71 35
4290.86 34
4291.01 34
4291.16 34
4291.31 35
4291.46 35
4291.61 35
4291.76 35
4291.91 33
4292.06 31
4292.21 28
4292.36 24
4292.51 20
4292.66 14
4292.81 8
4292.96 2
4293.11 0
4293.26 0
4293.41 0
4293.56 0
4293.72 0
4293.87 0
4294.02 2
4294.17 7
4294.32 13
4294.47 18
4294.62 24
4294.77 29
4294.92 32
4295.07 34
4295.22 34
4295.37 32
4295.52 28
4295.67 24
4295.82 19
4295.97 15
4296.12 11
4296.27 10
4296.42 9
4296.57 10
4296.72 12
4296.87 14
4297.02 18
4297.17 23
4297.32 29
4297.47 35
4297.62 42
4297.77 47
4297.92 51
4298.07 53
4298.22 53
4298.37 53
4298.52 52
4298.67 53
4298.82 55
4298.97 58
4299.12 62
4299.28 64
4299.43 65
4299.58 64
4299.73 60
4299.88 56
4300.03 52
4300.18 50
4300.33 51
4300.48 54
4300.63 58
4300.78 64
4300.93 69
4301.08 75
4301.23 78
4301.38 80
4301.53 81
4301.68 80
4301.83 78
4301.98 73
4302.13 67
4302.28 59
4302.43 51
4302.58 42
4302.73 34
4302.88 24
4303.03 15
4303.18 6
4303.33 0
4303.49 0
4303.64 0
4303.79 0
4303.94 0
4304.09 0
4304.24 0
4304.39 0
4304.54 6
4304.69 22
4304.84 38
4304.99 50
4305.14 58
4305.29 59
4305.44 54
4305.59 45
4305.74 33
4305.89 22
4306.04 13
4306.19 9
4306.34 10
4306.49 14
4306.64 20
4306.79 26
4306.94 30
4307.10 33
4307.25 32
4307.40 31
4307.55 29
4307.70 28
4307.85 30
4308.00 33
4308.15 38
4308.30 43
4308.45 49
4308.60 53
4308.75 55
4308.90 57
4309.05 57
4309.20 57
4309.35 57
4309.50 59
4309.65 62
4309.80 66
4309.95 72
4310.11 78
4310.26 83
4310.41 88
4310.56 89
4310.71 88
4310.86 85
4311.01 81
4311.16 77
4311.31 75
4311.46 76
4311.61 78
4311.76 80
4311.91 82
4312.06 81
4312.21 77
4312.36 70
4312.51 61
4312.66 51
4312.81 43
4312.97 36
4313.12 32
4313.27 30
4313.42 29
4313.57 27
4313.72 24
4313.87 19
4314.02 12
4314.17 3
4314.32 0
4314.47 0
4314.62 0
4314.77 0
4314.92 0
4315.07 0
4315.22 0
4315.37 0
4315.53 9
4315.68 18
4315.83 27
4315.98 35
4316.13 41
4316.28 44
4316.43 46
4316.58 45
4316.73 42
4316.88 39
4317.03 37
4317.18 36
4317.33 36
4317.48 38
4317.63 41
4317.78 45
4317.94 47
4318.09 48
4318.24 47
4318.39 44
4318.54 39
4318.69 34
4318.84 28
4318.99 23
4319.14 18
4319.29 14
4319.44 11
4319.59 10
4319.74 12
4319.89 15
4320.04 19
4320.20 25
4320.35 31
4320.50 36
4320.65 39
4320.80 39
4320.95 38
4321.10 35
4321.25 31
4321.40 28
4321.55 27
4321.70 29
4321.85 32
4322.00 38
4322.15 43
4322.30 48
4322.46 52
4322.61 54
4322.76 54
4322.91 53
4323.06 50
4323.21 48
4323.36 45
4323.51 43
4323.66 42
4323.81 43
4323.96 45
4324.11 49
4324.26 55
4324.42 63
4324.57 72
4324.72 81
4324.87 91
4325.02 100
4325.17 109
4325.32 115
4325.47 119
4325.62 120
4325.77 118
4325.92 114
4326.07 108
4326.22 102
4326.38 97
4326.53 95
4326.68 95
4326.83 98
4326.98 103
4327.13 106
4327.28 108
4327.43 107
4327.58 104
4327.73 98
4327.88 90
4328.03 81
4328.19 72
4328.34 64
4328.49 58
4328.64 53
4328.79 50
4328.94 49
4329.09 51
4329.24 55
4329.39 61
4329.54 68
4329.69 75
4329.84 81
4330.00 85
4330.15 87
4330.30 86
4330.45 83
4330.60 79
4330.75 74
4330.90 70
4331.05 68
4331.20 68
4331.35 71
4331.50 77
4331.65 83
4331.81 90
4331.96 96
4332.11 99
4332.26 100
4332.41 99
4332.56 97
4332.71 96
4332.86 96
4333.01 98
4333.16 101
4333.31 106
4333.47 110
4333.62 113
4333.77 113
4333.92 110
4334.07 105
4334.22 98
4334.37 90
4334.52 81
4334.67 73
4334.82 64
4334.97 55
4335.13 45
4335.28 34
4335.43 22
4335.58 9
4335.73 0
4335.88 0
4336.03 0
4336.18 0
4336.33 0
4336.48 0
4336.64 0
4336.79 0
4336.94 4
4337.09 14
4337.24 23
4337.39 31
4337.54 36
4337.69 41
4337.84 45
4337.99 49
4338.15 53
4338.30 58
4338.45 61
4338.60 64
4338.75 65
4338.90 64
4339.05 61
4339.20 57
4339.35 52
4339.50 47
4339.66 43
4339.81 39
4339.96 37
4340.11 37
4340.26 37
4340.41 38
4340.56 38
4340.71 38
4340.86 37
4341.01 35
4341.17 32
4341.32 29
4341.47 27
4341.62 26
4341.77 26
4341.92 27
4342.07 29
4342.22 29
4342.37 27
4342.53 24
4342.68 18
4342.83 12
4342.98 6
4343.13 3
4343.28 2
4343.43 3
4343.58 7
4343.73 13
4343.89 18
4344.04 21
4344.19 22
4344.34 21
4344.49 19
4344.64 17
4344.79 16
4344.94 17
4345.09 20
4345.24 25
4345.40 30
4345.55 33
4345.70 34
4345.85 31
4346.00 25
4346.15 16
4346.30 5
4346.45 0
4346.61 0
4346.76 0
4346.91 0
4347.06 0
4347.21 0
4347.36 0
4347.51 0
4347.66 7
4347.81 20
4347.97 34
4348.12 47
4348.27 58
4348.42 68
4348.57 75
4348.72 80
4348.87 83
4349.02 86
4349.18 87
4349.33 88
4349.48 88
4349.63 87
4349.78 85
4349.93 80
4350.08 73
4350.23 64
4350.38 53
4350.54 42
4350.69 33
4350.84 27
4350.99 24
4351.14 26
4351.29 32
4351.44 40
4351.59 50
4351.75 59
4351.90 67
4352.05 73
4352.20 76
4352.35 77
4352.50 76
4352.65 74
4352.80 71
4352.96 68
4353.11 66
4353.26 64
4353.41 61
4353.56 58
4353.71 53
4353.86 48
4354.01 42
4354.17 36
4354.32 31
4354.47 28
4354.62 27
4354.77 27
4354.92 29
4355.07 31
4355.22 35
4355.38 38
4355.53 40
4355.68 42
4355.83 43
4355.98 44
4356.13 44
4356.28 44
4356.44 44
4356.59 43
4356.74 41
4356.89 37
4357.04 31
4357.19 22
4357.34 10
4357.49 0
4357.65 0
4357.80 0
4357.95 0
4358.10 0
4358.25 0
4358.40 0
4358.55 0
4358.71 4
4358.86 16
4359.01 27
4359.16 38
4359.31 49
4359.46 59
4359.61 67
4359.76 74
4359.92 78
4360.07 80
4360.22 79
4360.37 77
4360.52 74
4360.67 72
4360.82 69
4360.98 68
4361.13 66
4361.28 65
4361.43 63
4361.58 62
4361.73 62
4361.88 62
4362.04 63
4362.19 64
4362.34 65
4362.49 64
4362.64 62
4362.79 59
4362.94 54
4363.10 48
4363.25 42
4363.40 36
4363.55 31
4363.70 27
4363.85 23
4364.00 21
4364.16 21
4364.31 24
4364.46 29
4364.61 36
4364.76 45
4364.91 54
4365.06 62
4365.22 67
4365.37 69
4365.52 69
4365.67 68
4365.82 66
4365.97 64
4366.12 64
4366.28 66
4366.43 69
4366.58 72
4366.73 75
4366.88 77
4367.03 77
4367.19 74
4367.34 68
4367.49 60
4367.64 50
4367.79 40
4367.94 31
4368.09 24
4368.25 19
4368.40 17
4368.55 16
4368.70 18
4368.85 19
4369.00 21
4369.15 23
4369.31 24
4369.46 25
4369.61 26
4369.76 27
4369.91 30
4370.06 33
4370.22 36
4370.37 40
4370.52 44
4370.67 46
4370.82 48
4370.97 48
4371.13 49
4371.28 49
4371.43 51
4371.58 52
4371.73 54
4371.88 55
4372.03 55
4372.19 52
4372.34 47
4372.49 40
4372.64 33
4372.79 28
4372.94 24
4373.10 23
4373.25 22
4373.40 21
4373.55 19
4373.70 15
4373.85 10
4374.01 4
4374.16 0
4374.31 0
4374.46 0
4374.61 0
4374.76 6
4374.92 13
4375.07 23
4375.22 33
4375.37 43
4375.52 54
4375.67 65
4375.83 77
4375.98 89
4376.13 102
4376.28 115
4376.43 129
4376.58 142
4376.74 153
4376.89 163
4377.04 168
4377.19 169
4377.34 164
4377.49 155
4377.65 143
4377.80 130
4377.95 118
4378.10 109
4378.25 104
4378.40 103
4378.56 107
4378.71 114
4378.86 122
4379.01 130
4379.16 137
4379.31 141
4379.47 144
4379.62 143
4379.77 141
4379.92 137
4380.07 133
4380.22 130
4380.38 128
4380.53 128
4380.68 130
4380.83 134
4380.98 140
4381.13 146
4381.29 153
4381.44 160
4381.59 167
4381.74 175
4381.89 182
4382.05 187
4382.20 190
4382.35 190
4382.50 187
4382.65 180
4382.80 172
4382.96 162
4383.11 150
4383.26 139
4383.41 129
4383.56 119
4383.71 109
4383.87 102
4384.02 96
4384.17 92
4384.32 89
4384.47 88
4384.63 86
4384.78 82
4384.93 77
4385.08 70
4385.23 62
4385.38 55
4385.54 49
4385.69 46
4385.84 46
4385.99 47
4386.14 49
4386.30 49
4386.45 47
4386.60 43
4386.75 37
4386.90 31
4387.05 26
4387.21 22
4387.36 20
4387.51 19
4387.66 20
4387.81 23
4387.97 25
4388.12 28
4388.27 30
4388.42 30
4388.57 28
4388.72 24
4388.88 18
4389.03 11
4389.18 4
4389.33 0
4389.48 0
4389.64 0
4389.79 0
4389.94 3
4390.09 13
4390.24 24
4390.40 35
4390.55 47
4390.70 56
4390.85 63
4391.00 68
4391.16 70
4391.31 70
4391.46 68
4391.61 67
4391.76 66
4391.91 66
4392.07 68
4392.22 70
4392.37 73
4392.52 77
4392.67 81
4392.83 86
4392.98 93
4393.13 103
4393.28 117
4393.43 135
4393.59 157
4393.74 182
4393.89 209
4394.04 236
4394.19 262
4394.35 285
4394.50 304
4394.65 319
4394.80 330
4394.95 339
4395.11 348
4395.26 359
4395.41 371
4395.56 387
4395.71 404
4395.87 424
4396.02 446
4396.17 468
4396.32 489
4396.47 509
4396.63 528
4396.78 544
4396.93 558
4397.08 570
4397.23 578
4397.39 584
4397.54 587
4397.69 588
4397.84 586
4397.99 584
4398.15 582
4398.30 581
4398.45 581
4398.60 581
4398.75 582
4398.91 581
4399.06 577
4399.21 570
4399.36 558
4399.51 541
4399.67 521
4399.82 499
4399.97 474
4400.12 449
4400.28 424
4400.43 399
4400.58 375
4400.73 355
4400.88 337
4401.04 324
4401.19 315
4401.34 309
4401.49 305
4401.64 301
4401.80 295
4401.95 286
4402.10 273
4402.25 257
4402.40 238
4402.56 217
4402.71 196
4402.86 175
4403.01 155
4403.16 135
4403.32 117
4403.47 101
4403.62 88
4403.77 77
4403.93 70
4404.08 66
4404.23 65
4404.38 67
4404.53 69
4404.69 73
4404.84 79
4404.99 85
4405.14 93
4405.29 102
4405.45 111
4405.60 120
4405.75 128
4405.90 133
4406.06 135
4406.21 133
4406.36 128
4406.51 119
4406.66 108
4406.82 94
4406.97 80
4407.12 66
4407.27 52
4407.43 40
4407.58 30
4407.73 22
4407.88 17
4408.03 15
4408.19 16
4408.34 19
4408.49 25
4408.64 33
4408.80 41
4408.95 49
4409.10 56
4409.25 62
4409.40 66
4409.56 69
4409.71 70
4409.86 72
4410.01 73
4410.17 75
4410.32 76
4410.47 77
4410.62 76
4410.77 74
4410.93 70
4411.08 63
4411.23 55
4411.38 45
4411.54 34
4411.69 22
4411.84 12
4411.99 3
4412.14 0
4412.30 0
4412.45 0
4412.60 0
4412.75 0
4412.91 0
4413.06 0
4413.21 0
4413.36 0
4413.52 0
4413.67 6
4413.82 14
4413.97 24
4414.12 35
4414.28 47
4414.43 59
4414.58 69
4414.73 79
4414.89 87
4415.04 95
4415.19 103
4415.34 112
4415.50 121
4415.65 131
4415.80 140
4415.95 149
4416.11 158
4416.26 166
4416.41 174
4416.56 183
4416.71 195
4416.87 210
4417.02 230
4417.17 253
4417.32 280
4417.48 309
4417.63 338
4417.78 365
4417.93 390
4418.09 414
4418.24 436
4418.39 460
4418.54 485
4418.70 513
4418.85 543
4419.00 575
4419.15 609
4419.30 644
4419.46 680
4419.61 715
4419.76 749
4419.91 782
4420.07 812
4420.22 839
4420.37 863
4420.52 885
4420.68 904
4420.83 923
4420.98 942
4421.13 959
4421.29 973
4421.44 984
4421.59 988
4421.74 986
4421.90 979
4422.05 967
4422.20 953
4422.35 938
4422.51 925
4422.66 913
4422.81 901
4422.96 889
4423.12 876
4423.27 861
4423.42 843
4423.57 824
4423.73 804
4423.88 784
4424.03 765
4424.18 747
4424.34 730
4424.49 713
4424.64 696
4424.79 678
4424.95 659
4425.10 641
4425.25 622
4425.40 603
4425.56 585
4425.71 567
4425.86 550
4426.01 533
4426.17 517
4426.32 503
4426.47 490
4426.62 481
4426.78 474
4426.93 469
4427.08 466
4427.23 463
4427.39 458
4427.54 451
4427.69 438
4427.84 421
4428.00 400
4428.15 376
4428.30 350
4428.45 326
4428.61 303
4428.76 284
4428.91 266
4429.06 251
4429.22 237
4429.37 222
4429.52 207
4429.67 192
4429.83 176
4429.98 161
4430.13 148
4430.28 136
4430.44 126
4430.59 117
4430.74 107
4430.90 97
4431.05 85
4431.20 71
4431.35 56
4431.51 41
4431.66 26
4431.81 14
4431.96 6
4432.12 1
4432.27 1
4432.42 5
4432.57 11
4432.73 19
4432.88 28
4433.03 36
4433.18 43
4433.34 48
4433.49 51
4433.64 53
4433.80 52
4433.95 49
4434.10 45
4434.25 38
4434.41 29
4434.56 19
4434.71 8
4434.86 0
4435.02 0
4435.17 0
4435.32 0
4435.47 0
4435.63 0
4435.78 0
4435.93 0
4436.09 5
4436.24 11
4436.39 16
4436.54 19
4436.70 19
4436.85 19
4437.00 17
4437.15 15
4437.31 13
4437.46 11
4437.61 10
4437.76 8
4437.92 6
4438.07 2
4438.22 0
4438.38 0
4438.53 0
4438.68 0
4438.83 0
4438.99 0
4439.14 0
4439.29 2
4439.45 11
4439.60 20
4439.75 29
4439.90 36
4440.06 41
4440.21 45
4440.36 48
4440.51 50
4440.67 51
4440.82 52
4440.97 54
4441.13 56
4441.28 59
4441.43 64
4441.58 69
4441.74 74
4441.89 78
4442.04 82
4442.19 83
4442.35 83
4442.50 82
4442.65 81
4442.81 80
4442.96 81
4443.11 84
4443.26 90
4443.42 98
4443.57 109
4443.72 121
4443.88 132
4444.03 142
4444.18 151
4444.33 159
4444.49 167
4444.64 176
4444.79 187
4444.95 199
4445.10 211
4445.25 223
4445.40 232
4445.56 237
4445.71 239
4445.86 239
4446.02 240
4446.17 242
4446.32 247
4446.47 257
4446.63 270
4446.78 285
4446.93 302
4447.09 317
4447.24 330
4447.39 341
4447.54 347
4447.70 351
4447.85 351
4448.00 348
4448.16 345
4448.31 341
4448.46 337
4448.61 335
4448.77 333
4448.92 331
4449.07 328
4449.23 322
4449.38 314
4449.53 302
4449.69 287
4449.84 270
4449.99 253
4450.14 237
4450.30 223
4450.45 211
4450.60 203
4450.76 196
4450.91 191
4451.06 187
4451.21 183
4451.37 180
4451.52 177
4451.67 173
4451.83 170
4451.98 167
4452.13 165
4452.29 163
4452.44 162
4452.59 161
4452.74 162
4452.90 162
4453.05 162
4453.20 161
4453.36 156
4453.51 149
4453.66 139
4453.82 127
4453.97 114
4454.12 102
4454.27 92
4454.43 84
4454.58 80
4454.73 78
4454.89 80
4455.04 82
4455.19 86
4455.35 89
4455.50 92
4455.65 95
4455.80 99
4455.96 102
4456.11 106
4456.26 110
4456.42 114
4456.57 117
4456.72 119
4456.88 119
4457.03 120
4457.18 120
4457.33 120
4457.49 119
4457.64 117
4457.79 114
4457.95 110
4458.10 104
4458.25 96
4458.41 88
4458.56 78
4458.71 70
4458.87 62
4459.02 56
4459.17 51
4459.32 47
4459.48 43
4459.63 40
4459.78 36
4459.94 31
4460.09 25
4460.24 20
4460.40 16
4460.55 13
4460.70 13
4460.86 14
4461.01 18
4461.16 23
4461.32 29
4461.47 36
4461.62 43
4461.77 52
4461.93 62
4462.08 73
4462.23 82
4462.39 89
4462.54 93
4462.69 92
4462.85 87
4463.00 77
4463.15 66
4463.31 53
4463.46 42
4463.61 32
4463.77 23
4463.92 16
4464.07 10
4464.23 5
4464.38 2
4464.53 0
4464.68 0
4464.84 2
4464.99 6
4465.14 12
4465.30 18
4465.45 25
4465.60 31
4465.76 35
4465.91 37
4466.06 37
4466.22 37
4466.37 37
4466.52 37
4466.68 38
4466.83 39
4466.98 40
4467.14 41
4467.29 41
4467.44 40
4467.60 38
4467.75 36
4467.90 32
4468.06 27
4468.21 22
4468.36 16
4468.52 10
4468.67 5
4468.82 2
4468.97 1
4469.13 3
4469.28 8
4469.43 13
4469.59 19
4469.74 25
4469.89 29
4470.05 33
4470.20 35
4470.35 38
4470.51 39
4470.66 40
4470.81 40
4470.97 40
4471.12 40
4471.27 40
4471.43 42
4471.58 45
4471.73 50
4471.89 57
4472.04 63
4472.19 68
4472.35 71
4472.50 72
4472.65 72
4472.81 71
4472.96 71
4473.11 71
4473.27 72
4473.42 73
4473.57 74
4473.73 73
4473.88 70
4474.03 66
4474.19 62
4474.34 56
4474.49 51
4474.65 45
4474.80 39
4474.95 32
4475.11 27
4475.26 22
4475.41 20
4475.57 19
4475.72 22
4475.87 27
4476.03 34
4476.18 42
4476.33 51
4476.49 59
4476.64 68
4476.79 77
4476.95 85
4477.10 92
4477.25 98
4477.41 101
4477.56 101
4477.71 99
4477.87 96
4478.02 91
4478.17 87
4478.33 83
4478.48 79
4478.64 76
4478.79 72
4478.94 67
4479.10 61
4479.25 53
4479.40 44
4479.56 35
4479.71 26
4479.86 18
4480.02 10
4480.17 4
4480.32 0
4480.48 0
4480.63 0
4480.78 0
4480.94 0
4481.09 0
4481.24 0
4481.40 0
4481.55 0
4481.70 0
4481.86 0
4482.01 3
4482.16 9
4482.32 18
4482.47 31
4482.63 46
4482.78 61
4482.93 75
4483.09 87
4483.24 96
4483.39 102
4483.55 105
4483.70 107
4483.85 109
4484.01 111
4484.16 113
4484.31 116
4484.47 119
4484.62 123
4484.77 128
4484.93 132
4485.08 136
4485.23 141
4485.39 148
4485.54 157
4485.70 167
4485.85 178
4486.00 190
4486.16 201
4486.31 210
4486.46 216
4486.62 219
4486.77 217
4486.92 212
4487.08 203
4487.23 190
4487.38 176
4487.54 161
4487.69 147
4487.85 134
4488.00 124
4488.15 116
4488.31 112
4488.46 109
4488.61 108
4488.77 106
4488.92 104
4489.07 102
4489.23 99
4489.38 96
4489.53 93
4489.69 90
4489.84 88
4490.00 86
4490.15 84
4490.30 82
4490.46 79
4490.61 77
4490.76 74
4490.92 72
4491.07 70
4491.22 69
4491.38 67
4491.53 66
4491.69 63
4491.84 59
4491.99 54
4492.15 47
4492.30 39
4492.45 32
4492.61 25
4492.76 20
4492.91 17
4493.07 17
4493.22 18
4493.38 21
4493.53 24
4493.68 25
4493.84 25
4493.99 22
4494.14 18
4494.30 13
4494.45 9
4494.61 6
4494.76 5
4494.91 5
4495.07 6
4495.22 6
4495.37 6
4495.53 5
4495.68 3
4495.83 0
4495.99 0
4496.14 0
4496.30 0
4496.45 0
4496.60 0
4496.76 0
4496.91 1
4497.06 6
4497.22 10
4497.37 13
4497.53 16
4497.68 18
4497.83 19
4497.99 20
4498.14 23
4498.29 26
4498.45 31
4498.60 38
4498.76 45
4498.91 53
4499.06 61
4499.22 67
4499.37 73
4499.52 77
4499.68 79
4499.83 79
4499.99 77
4500.14 72
4500.29 66
4500.45 59
4500.60 51
4500.76 45
4500.91 39
4501.06 36
4501.22 34
4501.37 35
4501.52 36
4501.68 40
4501.83 44
4501.99 50
4502.14 57
4502.29 64
4502.45 70
4502.60 75
4502.75 78
4502.91 78
4503.06 77
4503.22 75
4503.37 72
4503.52 69
4503.68 66
4503.83 63
4503.99 61
4504.14 57
4504.29 51
4504.45 44
4504.60 35
4504.75 25
4504.91 13
4505.06 1
4505.22 0
4505.37 0
4505.52 0
4505.68 0
4505.83 0
4505.99 0
4506.14 0
4506.29 0
4506.45 12
4506.60 29
4506.76 45
4506.91 60
4507.06 73
4507.22 83
4507.37 92
4507.53 98
4507.68 103
4507.83 107
4507.99 109
4508.14 110
4508.29 109
4508.45 107
4508.60 105
4508.76 103
4508.91 101
4509.06 101
4509.22 102
4509.37 104
4509.53 108
4509.68 112
4509.83 116
4509.99 119
4510.14 122
4510.30 126
4510.45 131
4510.60 137
4510.76 144
4510.91 152
4511.07 160
4511.22 167
4511.37 171
4511.53 172
4511.68 171
4511.84 166
4511.99 160
4512.14 152
4512.30 144
4512.45 137
4512.61 132
4512.76 128
4512.91 126
4513.07 125
4513.22 125
4513.38 124
4513.53 123
4513.68 122
4513.84 121
4513.99 122
4514.15 125
4514.30 129
4514.45 134
4514.61 138
4514.76 140
4514.92 139
4515.07 136
4515.22 131
4515.38 127
4515.53 124
4515.69 124
4515.84 126
4515.99 130
4516.15 134
4516.30 137
4516.46 138
4516.61 137
4516.76 134
4516.92 130
4517.07 125
4517.23 121
4517.38 116
4517.54 113
4517.69 111
4517.84 111
4518.00 114
4518.15 119
4518.31 126
4518.46 133
4518.61 140
4518.77 144
4518.92 146
4519.08 144
4519.23 141
4519.38 137
4519.54 133
4519.69 130
4519.85 128
4520.00 128
4520.16 128
4520.31 128
4520.46 129
4520.62 129
4520.77 129
4520.93 130
4521.08 132
4521.23 134
4521.39 136
4521.54 138
4521.70 141
4521.85 143
4522.00 147
4522.16 153
4522.31 159
4522.47 165
4522.62 171
4522.78 175
4522.93 175
4523.08 173
4523.24 167
4523.39 158
4523.55 147
4523.70 136
4523.85 124
4524.01 112
4524.16 101
4524.32 89
4524.47 79
4524.63 70
4524.78 62
4524.93 57
4525.09 54
4525.24 52
4525.40 52
4525.55 54
4525.71 57
4525.86 61
4526.01 66
4526.17 73
4526.32 81
4526.48 89
4526.63 95
4526.79 100
4526.94 102
4527.09 103
4527.25 101
4527.40 99
4527.56 97
4527.71 98
4527.86 101
4528.02 107
4528.17 115
4528.33 124
4528.48 133
4528.64 140
4528.79 145
4528.94 148
4529.10 148
4529.25 146
4529.41 143
4529.56 137
4529.72 130
4529.87 122
4530.02 113
4530.18 104
4530.33 97
4530.49 93
4530.64 93
4530.80 97
4530.95 105
4531.11 116
4531.26 127
4531.41 135
4531.57 141
4531.72 142
4531.88 138
4532.03 132
4532.19 123
4532.34 113
4532.49 103
4532.65 93
4532.80 84
4532.96 75
4533.11 68
4533.27 62
4533.42 59
4533.57 59
4533.73 62
4533.88 69
4534.04 77
4534.19 86
4534.35 95
4534.50 104
4534.66 110
4534.81 115
4534.96 119
4535.12 121
4535.27 122
4535.43 122
4535.58 122
4535.74 121
4535.89 120
4536.04 118
4536.20 116
4536.35 113
4536.51 110
4536.66 107
4536.82 103
4536.97 99
4537.13 95
4537.28 91
4537.43 87
4537.59 85
4537.74 82
4537.90 81
4538.05 79
4538.21 78
4538.36 76
4538.52 73
4538.67 69
4538.82 66
4538.98 63
4539.13 62
4539.29 63
4539.44 67
4539.60 74
4539.75 84
4539.91 95
4540.06 107
4540.21 120
4540.37 132
4540.52 143
4540.68 153
4540.83 162
4540.99 168
4541.14 173
4541.30 177
4541.45 180
4541.60 181
4541.76 181
4541.91 178
4542.07 172
4542.22 164
4542.38 152
4542.53 139
4542.69 124
4542.84 110
4543.00 97
4543.15 87
4543.30 78
4543.46 73
4543.61 70
4543.77 69
4543.92 71
4544.08 73
4544.23 77
4544.39 83
4544.54 90
4544.70 98
4544.85 106
4545.00 113
4545.16 119
4545.31 123
4545.47 125
4545.62 124
4545.78 123
4545.93 120
4546.09 118
4546.24 117
4546.40 116
4546.55 116
4546.70 116
4546.86 118
4547.01 121
4547.17 126
4547.32 131
4547.48 138
4547.63 145
4547.79 152
4547.94 158
4548.10 164
4548.25 169
4548.41 173
4548.56 175
4548.71 176
4548.87 175
4549.02 174
4549.18 172
4549.33 172
4549.49 174
4549.64 178
4549.80 185
4549.95 195
4550.11 207
4550.26 218
4550.42 230
4550.57 241
4550.72 251
4550.88 261
4551.03 272
4551.19 282
4551.34 293
4551.50 303
4551.65 311
4551.81 316
4551.96 319
4552.12 320
4552.27 319
4552.43 318
4552.58 317
4552.74 316
4552.89 316
4553.04 315
4553.20 313
4553.35 311
4553.51 310
4553.66 309
4553.82 311
4553.97 314
4554.13 320
4554.28 325
4554.44 330
4554.59 331
4554.75 329
4554.90 322
4555.06 312
4555.21 301
4555.37 289
4555.52 280
4555.67 273
4555.83 269
4555.98 268
4556.14 268
4556.29 268
4556.45 268
4556.60 268
4556.76 267
4556.91 266
4557.07 264
4557.22 262
4557.38 261
4557.53 260
4557.69 260
4557.84 262
4558.00 266
4558.15 273
4558.31 282
4558.46 291
4558.62 301
4558.77 310
4558.92 317
4559.08 321
4559.23 323
4559.39 324
4559.54 324
4559.70 325
4559.85 325
4560.01 326
4560.16 326
4560.32 325
4560.47 322
4560.63 318
4560.78 312
4560.94 306
4561.09 301
4561.25 299
4561.40 300
4561.56 306
4561.71 314
4561.87 323
4562.02 331
4562.18 336
4562.33 337
4562.49 332
4562.64 323
4562.80 312
4562.95 300
4563.11 288
4563.26 277
4563.41 269
4563.57 263
4563.72 258
4563.88 254
4564.03 250
4564.19 246
4564.34 242
4564.50 239
4564.65 238
4564.81 238
4564.96 241
4565.12 247
4565.27 256
4565.43 267
4565.58 279
4565.74 291
4565.89 302
4566.05 310
4566.20 315
4566.36 318
4566.51 321
4566.67 323
4566.82 326
4566.98 331
4567.13 337
4567.29 344
4567.44 351
4567.60 356
4567.75 360
4567.91 361
4568.06 361
4568.22 360
4568.37 358
4568.53 357
4568.68 357
4568.84 356
4568.99 355
4569.15 353
4569.30 350
4569.46 347
4569.61 344
4569.77 342
4569.92 341
4570.08 341
4570.23 340
4570.39 339
4570.54 334
4570.70 326
4570.85 314
4571.01 298
4571.16 281
4571.32 263
4571.47 246
4571.63 231
4571.78 218
4571.94 207
4572.09 198
4572.25 190
4572.40 181
4572.56 172
4572.71 162
4572.87 151
4573.02 140
4573.18 130
4573.33 119
4573.49 109
4573.64 99
4573.80 89
4573.95 79
4574.11 68
4574.26 57
4574.42 47
4574.57 37
4574.73 29
4574.88 22
4575.04 17
4575.19 15
4575.35 14
4575.50 16
4575.66 19
4575.81 23
4575.97 28
4576.12 33
4576.28 39
4576.43 43
4576.59 45
4576.74 45
4576.90 43
4577.05 39
4577.21 36
4577.36 34
4577.52 36
4577.67 41
4577.83 49
4577.98 61
4578.14 74
4578.29 86
4578.45 96
4578.60 100
4578.76 100
4578.91 95
4579.07 87
4579.23 77
4579.38 68
4579.54 60
4579.69 54
4579.85 50
4580.00 47
4580.16 46
4580.31 44
4580.47 42
4580.62 39
4580.78 35
4580.93 30
4581.09 25
4581.24 20
4581.40 16
4581.55 14
4581.71 13
4581.86 14
4582.02 17
4582.17 20
4582.33 23
4582.48 27
4582.64 31
4582.79 36
4582.95 42
4583.10 49
4583.26 57
4583.41 66
4583.57 74
4583.73 82
4583.88 89
4584.04 94
4584.19 99
4584.35 103
4584.50 106
4584.66 110
4584.81 113
4584.97 115
4585.12 116
4585.28 115
4585.43 112
4585.59 107
4585.74 101
4585.90 94
4586.05 86
4586.21 76
4586.36 66
4586.52 55
4586.67 45
4586.83 37
4586.99 32
4587.14 30
4587.30 33
4587.45 40
4587.61 48
4587.76 57
4587.92 65
4588.07 68
4588.23 68
4588.38 63
4588.54 55
4588.69 44
4588.85 33
4589.00 22
4589.16 13
4589.31 5
4589.47 0
4589.63 0
4589.78 0
4589.94 0
4590.09 0
4590.25 0
4590.40 0
4590.56 0
4590.71 0
4590.87 9
4591.02 18
4591.18 26
4591.33 32
4591.49 36
4591.64 38
4591.80 37
4591.96 35
4592.11 31
4592.27 25
4592.42 17
4592.58 10
4592.73 2
4592.89 0
4593.04 0
4593.20 0
4593.35 0
4593.51 0
4593.66 0
4593.82 0
4593.97 0
4594.13 2
4594.29 4
4594.44 7
4594.60 11
4594.75 15
4594.91 21
4595.06 28
4595.22 35
4595.37 42
4595.53 47
4595.68 49
4595.84 50
4596.00 48
4596.15 45
4596.31 42
4596.46 39
4596.62 37
4596.77 36
4596.93 37
4597.08 40
4597.24 44
4597.39 48
4597.55 52
4597.70 55
4597.86 57
4598.02 57
4598.17 55
4598.33 54
4598.48 52
4598.64 51
4598.79 51
4598.95 51
4599.10 53
4599.26 54
4599.41 56
4599.57 60
4599.73 64
4599.88 70
4600.04 77
4600.19 84
4600.35 91
4600.50 96
4600.66 99
4600.81 100
4600.97 101
4601.13 102
4601.28 105
4601.44 109
4601.59 117
4601.75 128
4601.90 140
4602.06 153
4602.21 165
4602.37 175
4602.53 180
4602.68 181
4602.84 179
4602.99 175
4603.15 171
4603.30 170
4603.46 173
4603.61 181
4603.77 192
4603.92 203
4604.08 214
4604.24 221
4604.39 223
4604.55 222
4604.70 216
4604.86 207
4605.01 197
4605.17 187
4605.32 179
4605.48 173
4605.64 170
4605.79 169
4605.95 169
4606.10 169
4606.26 167
4606.41 163
4606.57 156
4606.73 148
4606.88 137
4607.04 127
4607.19 118
4607.35 110
4607.50 104
4607.66 100
4607.81 97
4607.97 96
4608.13 95
4608.28 95
4608.44 97
4608.59 99
4608.75 103
4608.90 106
4609.06 110
4609.22 114
4609.37 118
4609.53 121
4609.68 125
4609.84 129
4609.99 136
4610.15 143
4610.30 153
4610.46 163
4610.62 174
4610.77 186
4610.93 197
4611.08 207
4611.24 215
4611.39 222
4611.55 225
4611.71 226
4611.86 224
4612.02 221
4612.17 219
4612.33 216
4612.48 216
4612.64 217
4612.80 220
4612.95 224
4613.11 228
4613.26 233
4613.42 236
4613.57 239
4613.73 240
4613.89 239
4614.04 236
4614.20 232
4614.35 226
4614.51 219
4614.66 211
4614.82 203
4614.98 196
4615.13 190
4615.29 186
4615.44 182
4615.60 180
4615.75 177
4615.91 175
4616.07 172
4616.22 170
4616.38 168
4616.53 166
4616.69 164
4616.84 162
4617.00 159
4617.16 156
4617.31 153
4617.47 150
4617.62 148
4617.78 146
4617.94 145
4618.09 144
4618.25 142
4618.40 139
4618.56 135
4618.71 128
4618.87 121
4619.03 112
4619.18 102
4619.34 91
4619.49 79
4619.65 67
4619.81 57
4619.96 49
4620.12 45
4620.27 43
4620.43 44
4620.58 47
4620.74 50
4620.90 53
4621.05 54
4621.21 53
4621.36 52
4621.52 50
4621.68 48
4621.83 47
4621.99 48
4622.14 51
4622.30 55
4622.45 60
4622.61 63
4622.77 65
4622.92 66
4623.08 66
4623.23 64
4623.39 62
4623.55 59
4623.70 56
4623.86 52
4624.01 47
4624.17 43
4624.32 39
4624.48 36
4624.64 35
4624.79 37
4624.95 43
4625.10 50
4625.26 58
4625.42 66
4625.57 71
4625.73 74
4625.88 74
4626.04 72
4626.20 70
4626.35 68
4626.51 69
4626.66 73
4626.82 80
4626.98 89
4627.13 99
4627.29 110
4627.44 118
4627.60 125
4627.76 128
4627.91 129
4628.07 128
4628.22 125
4628.38 122
4628.54 119
4628.69 119
4628.85 121
4629.00 125
4629.16 131
4629.31 138
4629.47 144
4629.63 148
4629.78 151
4629.94 150
4630.09 147
4630.25 143
4630.41 140
4630.56 137
4630.72 136
4630.87 136
4631.03 137
4631.19 139
4631.34 140
4631.50 140
4631.66 140
4631.81 139
4631.97 138
4632.12 138
4632.28 138
4632.44 139
4632.59 138
4632.75 135
4632.90 130
4633.06 123
4633.22 114
4633.37 105
4633.53 96
4633.68 88
4633.84 82
4634.00 77
4634.15 73
4634.31 70
4634.46 67
4634.62 65
4634.78 64
4634.93 64
4635.09 65
4635.24 69
4635.40 74
4635.56 80
4635.71 86
4635.87 93
4636.02 99
4636.18 105
4636.34 109
4636.49 112
4636.65 114
4636.81 113
4636.96 109
4637.12 104
4637.27 98
4637.43 94
4637.59 92
4637.74 94
4637.90 99
4638.05 107
4638.21 115
4638.37 121
4638.52 126
4638.68 128
4638.83 128
4638.99 127
4639.15 127
4639.30 127
4639.46 128
4639.62 130
4639.77 132
4639.93 133
4640.08 134
4640.24 135
4640.40 135
4640.55 136
4640.71 135
4640.86 134
4641.02 131
4641.18 128
4641.33 124
4641.49 120
4641.65 116
4641.80 114
4641.96 114
4642.11 115
4642.27 119
4642.43 124
4642.58 129
4642.74 133
4642.90 136
4643.05 136
4643.21 135
4643.36 131
4643.52 126
4643.68 120
4643.83 112
4643.99 103
4644.15 95
4644.30 86
4644.46 78
4644.61 73
4644.77 71
4644.93 72
4645.08 75
4645.24 80
4645.40 86
4645.55 91
4645.71 94
4645.86 96
4646.02 96
4646.18 95
4646.33 93
4646.49 90
4646.65 87
4646.80 83
4646.96 78
4647.11 74
4647.27 69
4647.43 64
4647.58 59
4647.74 54
4647.90 49
4648.05 44
4648.21 38
4648.36 33
4648.52 27
4648.68 22
4648.83 16
4648.99 9
4649.15 3
4649.30 0
4649.46 0
4649.61 0
4649.77 0
4649.93 0
4650.08 0
4650.24 0
4650.40 0
4650.55 2
4650.71 15
4650.87 30
4651.02 48
4651.18 66
4651.33 82
4651.49 96
4651.65 105
4651.80 110
4651.96 110
4652.12 108
4652.27 104
4652.43 99
4652.59 95
4652.74 91
4652.90 87
4653.05 83
4653.21 78
4653.37 72
4653.52 65
4653.68 58
4653.84 52
4653.99 49
4654.15 48
4654.31 49
4654.46 53
4654.62 59
4654.77 68
4654.93 77
4655.09 88
4655.24 100
4655.40 114
4655.56 128
4655.71 144
4655.87 159
4656.03 174
4656.18 187
4656.34 196
4656.50 201
4656.65 201
4656.81 196
4656.96 188
4657.12 178
4657.28 167
4657.43 156
4657.59 147
4657.75 140
4657.90 133
4658.06 126
4658.22 118
4658.37 110
4658.53 101
4658.69 91
4658.84 83
4659.00 75
4659.16 68
4659.31 63
4659.47 58
4659.62 54
4659.78 49
4659.94 43
4660.09 35
4660.25 26
4660.41 17
4660.56 6
4660.72 0
4660.88 0
4661.03 0
4661.19 0
4661.35 0
4661.50 0
4661.66 0
4661.82 6
4661.97 10
4662.13 11
4662.29 11
4662.44 8
4662.60 5
4662.76 3
4662.91 3
4663.07 4
4663.22 8
4663.38 13
4663.54 19
4663.69 24
4663.85 28
4664.01 29
4664.16 27
4664.32 24
4664.48 19
4664.63 15
4664.79 12
4664.95 11
4665.10 13
4665.26 18
4665.42 27
4665.57 37
4665.73 50
4665.89 63
4666.04 75
4666.20 87
4666.36 97
4666.51 106
4666.67 113
4666.83 117
4666.98 118
4667.14 117
4667.30 113
4667.45 107
4667.61 100
4667.77 93
4667.92 85
4668.08 79
4668.24 74
4668.39 71
4668.55 69
4668.71 69
4668.86 70
4669.02 71
4669.18 73
4669.33 74
4669.49 75
4669.65 74
4669.80 74
4669.96 74
4670.12 75
4670.27 78
4670.43 83
4670.59 90
4670.74 97
4670.90 102
4671.06 107
4671.21 109
4671.37 111
4671.53 114
4671.68 118
4671.84 125
4672.00 135
4672.15 146
4672.31 157
4672.47 165
4672.62 168
4672.78 167
4672.94 161
4673.09 153
4673.25 144
4673.41 135
4673.56 128
4673.72 124
4673.88 121
4674.03 119
4674.19 118
4674.35 116
4674.50 112
4674.66 107
4674.82 101
4674.97 94
4675.13 87
4675.29 80
4675.44 73
4675.60 67
4675.76 63
4675.91 60
4676.07 60
4676.23 61
4676.38 63
4676.54 67
4676.70 72
4676.85 77
4677.01 81
4677.17 85
4677.33 88
4677.48 90
4677.64 91
4677.80 92
4677.95 92
4678.11 90
4678.27 86
4678.42 80
4678.58 71
4678.74 60
4678.89 48
4679.05 36
4679.21 26
4679.36 18
4679.52 14
4679.68 13
4679.83 15
4679.99 21
4680.15 29
4680.30 39
4680.46 51
4680.62 63
4680.78 74
4680.93 83
4681.09 89
4681.25 91
4681.40 90
4681.56 87
4681.72 82
4681.87 79
4682.03 78
4682.19 81
4682.34 86
4682.50 95
4682.66 106
4682.81 119
4682.97 132
4683.13 146
4683.28 159
4683.44 174
4683.60 188
4683.76 204
4683.91 220
4684.07 236
4684.23 251
4684.38 265
4684.54 276
4684.70 284
4684.85 288
4685.01 286
4685.17 279
4685.32 265
4685.48 247
4685.64 227
4685.80 206
4685.95 187
4686.11 173
4686.27 164
4686.42 161
4686.58 164
4686.74 170
4686.89 179
4687.05 189
4687.21 199
4687.36 209
4687.52 218
4687.68 224
4687.84 229
4687.99 230
4688.15 228
4688.31 222
4688.46 213
4688.62 202
4688.78 190
4688.93 178
4689.09 166
4689.25 156
4689.41 148
4689.56 142
4689.72 139
4689.88 137
4690.03 135
4690.19 134
4690.35 131
4690.50 127
4690.66 121
4690.82 112
4690.98 101
4691.13 89
4691.29 76
4691.45 63
4691.60 50
4691.76 37
4691.92 27
4692.07 18
4692.23 10
4692.39 5
4692.55 2
4692.70 0
4692.86 0
4693.02 0
4693.17 0
4693.33 1
4693.49 2
4693.65 1
4693.80 1
4693.96 0
4694.12 0
4694.27 0
4694.43 0
4694.59 0
4694.74 3
4694.90 9
4695.06 17
4695.22 26
4695.37 34
4695.53 40
4695.69 43
4695.84 42
4696.00 38
4696.16 32
4696.32 28
4696.47 26
4696.63 28
4696.79 35
4696.94 44
4697.10 54
4697.26 63
4697.42 70
4697.57 72
4697.73 71
4697.89 68
4698.04 63
4698.20 57
4698.36 52
4698.52 49
4698.67 48
4698.83 48
4698.99 49
4699.14 51
4699.30 52
4699.46 52
4699.62 52
4699.77 51
4699.93 49
4700.09 47
4700.24 46
4700.40 43
4700.56 41
4700.72 39
4700.87 37
4701.03 35
4701.19 34
4701.34 33
4701.50 33
4701.66 34
4701.82 35
4701.97 36
4702.13 39
4702.29 44
4702.44 50
4702.60 57
4702.76 65
4702.92 70
4703.07 73
4703.23 72
4703.39 68
4703.55 59
4703.70 49
4703.86 38
4704.02 28
4704.17 21
4704.33 16
4704.49 14
4704.65 14
4704.80 14
4704.96 15
4705.12 14
4705.28 12
4705.43 7
4705.59 2
4705.75 0
4705.90 0
4706.06 0
4706.22 0
4706.38 0
4706.53 3
4706.69 10
4706.85 19
4707.01 27
4707.16 33
4707.32 38
4707.48 41
4707.63 43
4707.79 44
4707.95 45
4708.11 46
4708.26 48
4708.42 51
4708.58 55
4708.74 61
4708.89 68
4709.05 75
4709.21 82
4709.36 87
4709.52 91
4709.68 93
4709.84 94
4709.99 94
4710.15 95
4710.31 98
4710.47 104
4710.62 113
4710.78 124
4710.94 136
4711.10 147
4711.25 155
4711.41 157
4711.57 156
4711.72 150
4711.88 143
4712.04 136
4712.20 130
4712.35 126
4712.51 125
4712.67 125
4712.83 126
4712.98 128
4713.14 130
4713.30 134
4713.46 140
4713.61 146
4713.77 153
4713.93 158
4714.09 161
4714.24 159
4714.40 153
4714.56 143
4714.72 130
4714.87 116
4715.03 101
4715.19 87
4715.34 76
4715.50 67
4715.66 61
4715.82 58
4715.97 58
4716.13 59
4716.29 62
4716.45 65
4716.60 67
4716.76 68
4716.92 66
4717.08 62
4717.23 58
4717.39 55
4717.55 52
4717.71 51
4717.86 51
4718.02 53
4718.18 56
4718.34 60
4718.49 64
4718.65 68
4718.81 72
4718.97 77
4719.12 82
4719.28 87
4719.44 92
4719.60 96
4719.75 100
4719.91 102
4720.07 103
4720.23 102
4720.38 100
4720.54 96
4720.70 92
4720.86 88
4721.01 83
4721.17 77
4721.33 71
4721.49 64
4721.64 57
4721.80 50
4721.96 44
4722.12 41
4722.27 41
4722.43 44
4722.59 50
4722.75 59
4722.90 69
4723.06 80
4723.22 90
4723.38 98
4723.53 102
4723.69 103
4723.85 99
4724.01 90
4724.16 78
4724.32 63
4724.48 47
4724.64 30
4724.79 14
4724.95 0
4725.11 0
4725.27 0
4725.43 0
4725.58 0
4725.74 0
4725.90 0
4726.06 0
4726.21 0
4726.37 14
4726.53 27
4726.69 37
4726.84 44
4727.00 48
4727.16 51
4727.32 52
4727.47 54
4727.63 57
4727.79 60
4727.95 65
4728.10 68
4728.26 70
4728.42 70
4728.58 69
4728.74 66
4728.89 64
4729.05 63
4729.21 63
4729.37 65
4729.52 67
4729.68 68
4729.84 67
4730.00 65
4730.15 60
4730.31 53
4730.47 45
4730.63 38
4730.78 31
4730.94 26
4731.10 23
4731.26 20
4731.42 18
4731.57 16
4731.73 14
4731.89 13
4732.05 14
4732.20 16
4732.36 21
4732.52 27
4732.68 33
4732.84 38
4732.99 41
4733.15 42
4733.31 40
4733.47 36
4733.62 32
4733.78 28
4733.94 26
4734.10 25
4734.25 24
4734.41 24
4734.57 24
4734.73 24
4734.89 24
4735.04 23
4735.20 23
4735.36 22
4735.52 21
4735.67 19
4735.83 18
4735.99 17
4736.15 19
4736.31 23
4736.46 31
4736.62 42
4736.78 54
4736.94 65
4737.09 74
4737.25 79
4737.41 80
4737.57 78
4737.73 73
4737.88 67
4738.04 61
4738.20 56
4738.36 53
4738.51 53
4738.67 57
4738.83 63
4738.99 71
4739.15 79
4739.30 88
4739.46 95
4739.62 99
4739.78 102
4739.93 102
4740.09 103
4740.25 104
4740.41 107
4740.57 111
4740.72 116
4740.88 122
4741.04 126
4741.20 128
4741.36 129
4741.51 128
4741.67 126
4741.83 122
4741.99 118
4742.14 113
4742.30 109
4742.46 105
4742.62 102
4742.78 100
4742.93 101
4743.09 104
4743.25 109
4743.41 114
4743.57 119
4743.72 124
4743.88 127
4744.04 128
4744.20 127
4744.36 123
4744.51 119
4744.67 113
4744.83 108
4744.99 102
4745.14 98
4745.30 96
4745.46 95
4745.62 95
4745.78 95
4745.93 96
4746.09 97
4746.25 96
4746.41 93
4746.57 88
4746.72 82
4746.88 74
4747.04 65
4747.20 56
4747.36 48
4747.51 40
4747.67 33
4747.83 27
4747.99 21
4748.15 15
4748.30 9
4748.46 4
4748.62 0
4748.78 0
4748.94 0
4749.09 0
4749.25 3
4749.41 8
4749.57 14
4749.73 19
4749.88 23
4750.04 26
4750.20 27
4750.36 27
4750.52 27
4750.67 28
4750.83 31
4750.99 37
4751.15 45
4751.31 54
4751.46 64
4751.62 73
4751.78 81
4751.94 86
4752.10 88
4752.25 89
4752.41 87
4752.57 84
4752.73 80
4752.89 76
4753.04 72
4753.20 69
4753.36 67
4753.52 65
4753.68 65
4753.83 63
4753.99 62
4754.15 59
4754.31 56
4754.47 51
4754.62 47
4754.78 42
4754.94 36
4755.10 31
4755.26 25
4755.42 18
4755.57 12
4755.73 7
4755.89 3
4756.05 0
4756.21 0
4756.36 0
4756.52 1
4756.68 2
4756.84 3
4757.00 2
4757.15 0
4757.31 0
4757.47 0
4757.63 0
4757.79 0
4757.94 0
4758.10 7
4758.26 15
4758.42 24
4758.58 31
4758.74 37
4758.89 41
4759.05 44
4759.21 47
4759.37 50
4759.53 52
4759.68 53
4759.84 52
4760.00 50
4760.16 47
4760.32 43
4760.48 40
4760.63 38
4760.79 40
4760.95 44
4761.11 51
4761.27 59
4761.42 68
4761.58 76
4761.74 83
4761.90 89
4762.06 94
4762.22 99
4762.37 105
4762.53 112
4762.69 121
4762.85 131
4763.01 142
4763.16 150
4763.32 156
4763.48 158
4763.64 157
4763.80 153
4763.96 147
4764.11 140
4764.27 132
4764.43 126
4764.59 119
4764.75 114
4764.91 109
4765.06 105
4765.22 102
4765.38 100
4765.54 98
4765.70 97
4765.85 96
4766.01 95
4766.17 93
4766.33 91
4766.49 89
4766.65 89
4766.80 92
4766.96 97
4767.12 107
4767.28 119
4767.44 132
4767.60 146
4767.75 159
4767.91 169
4768.07 178
4768.23 183
4768.39 186
4768.55 188
4768.70 189
4768.86 189
4769.02 190
4769.18 189
4769.34 188
4769.50 186
4769.65 183
4769.81 179
4769.97 175
4770.13 172
4770.29 169
4770.45 169
4770.60 171
4770.76 175
4770.92 181
4771.08 189
4771.24 197
4771.40 205
4771.55 211
4771.71 215
4771.87 219
4772.03 221
4772.19 223
4772.35 225
4772.50 229
4772.66 233
4772.82 236
4772.98 239
4773.14 241
4773.30 240
4773.45 239
4773.61 238
4773.77 238
4773.93 239
4774.09 240
4774.25 242
4774.41 243
4774.56 242
4774.72 239
4774.88 233
4775.04 226
4775.20 219
4775.36 212
4775.51 206
4775.67 201
4775.83 196
4775.99 191
4776.15 186
4776.31 180
4776.46 173
4776.62 165
4776.78 157
4776.94 150
4777.10 144
4777.26 142
4777.42 143
4777.57 148
4777.73 155
4777.89 164
4778.05 172
4778.21 176
4778.37 177
4778.52 173
4778.68 165
4778.84 155
4779.00 143
4779.16 133
4779.32 127
4779.48 124
4779.63 125
4779.79 130
4779.95 136
4780.11 144
4780.27 152
4780.43 159
4780.58 167
4780.74 176
4780.90 184
4781.06 192
4781.22 199
4781.38 203
4781.54 205
4781.69 203
4781.85 200
4782.01 195
4782.17 192
4782.33 190
4782.49 191
4782.65 195
4782.80 202
4782.96 209
4783.12 216
4783.28 222
4783.44 225
4783.60 227
4783.76 227
4783.91 226
4784.07 225
4784.23 225
4784.39 225
4784.55 225
4784.71 225
4784.87 226
4785.02 226
4785.18 226
4785.34 226
4785.50 227
4785.66 230
4785.82 233
4785.98 236
4786.13 239
4786.29 241
4786.45 242
4786.61 240
4786.77 237
4786.93 233
4787.09 229
4787.24 225
4787.40 220
4787.56 216
4787.72 212
4787.88 208
4788.04 204
4788.20 202
4788.35 199
4788.51 198
4788.67 196
4788.83 194
4788.99 192
4789.15 188
4789.31 183
4789.47 178
4789.62 174
4789.78 172
4789.94 171
4790.10 173
4790.26 178
4790.42 183
4790.58 189
4790.73 194
4790.89 197
4791.05 199
4791.21 198
4791.37 195
4791.53 189
4791.69 182
4791.85 173
4792.00 161
4792.16 149
4792.32 138
4792.48 127
4792.64 118
4792.80 112
4792.96 109
4793.12 109
4793.27 110
4793.43 111
4793.59 110
4793.75 108
4793.91 104
4794.07 98
4794.23 92
4794.39 87
4794.54 84
4794.70 84
4794.86 87
4795.02 91
4795.18 96
4795.34 102
4795.50 106
4795.66 109
4795.81 110
4795.97 110
4796.13 109
4796.29 106
4796.45 101
4796.61 95
4796.77 88
4796.93 82
4797.08 77
4797.24 73
4797.40 73
4797.56 75
4797.72 79
4797.88 85
4798.04 90
4798.20 93
4798.35 95
4798.51 93
4798.67 90
4798.83 85
4798.99 79
4799.15 73
4799.31 67
4799.47 63
4799.62 59
4799.78 58
4799.94 59
4800.10 62
4800.26 67
4800.42 74
4800.58 82
4800.74 91
4800.90 99
4801.05 105
4801.21 110
4801.37 113
4801.53 113
4801.69 112
4801.85 108
4802.01 102
4802.17 94
4802.33 86
4802.48 76
4802.64 67
4802.80 59
4802.96 53
4803.12 51
4803.28 50
4803.44 52
4803.60 54
4803.76 56
4803.91 56
4804.07 54
4804.23 51
4804.39 46
4804.55 42
4804.71 38
4804.87 34
4805.03 32
4805.19 31
4805.34 29
4805.50 28
4805.66 27
4805.82 25
4805.98 23
4806.14 20
4806.30 17
4806.46 14
4806.62 10
4806.77 6
4806.93 1
4807.09 0
4807.25 0
4807.41 0
4807.57 0
4807.73 0
4807.89 0
4808.05 0
4808.21 1
4808.36 12
4808.52 25
4808.68 39
4808.84 52
4809.00 65
4809.16 77
4809.32 87
4809.48 94
4809.64 99
4809.79 102
4809.95 104
4810.11 105
4810.27 107
4810.43 109
4810.59 112
4810.75 115
4810.91 119
4811.07 122
4811.23 124
4811.39 126
4811.54 128
4811.70 130
4811.86 132
4812.02 133
4812.18 135
4812.34 136
4812.50 135
4812.66 134
4812.82 132
4812.98 130
4813.13 127
4813.29 125
4813.45 122
4813.61 118
4813.77 115
4813.93 110
4814.09 106
4814.25 103
4814.41 100
4814.57 100
4814.73 101
4814.88 103
4815.04 107
4815.20 111
4815.36 114
4815.52 115
4815.68 114
4815.84 110
4816.00 106
4816.16 102
4816.32 99
4816.47 100
4816.63 104
4816.79 112
4816.95 124
4817.11 137
4817.27 150
4817.43 160
4817.59 165
4817.75 165
4817.91 158
4818.07 146
4818.23 129
4818.38 113
4818.54 97
4818.70 86
4818.86 80
4819.02 80
4819.18 84
4819.34 90
4819.50 96
4819.66 98
4819.82 97
4819.98 92
4820.14 83
4820.29 72
4820.45 61
4820.61 52
4820.77 46
4820.93 44
4821.09 46
4821.25 51
4821.41 59
4821.57 69
4821.73 82
4821.89 95
4822.05 108
4822.20 119
4822.36 129
4822.52 137
4822.68 142
4822.84 145
4823.00 146
4823.16 146
4823.32 146
4823.48 144
4823.64 143
4823.80 141
4823.96 139
4824.11 137
4824.27 136
4824.43 134
4824.59 134
4824.75 134
4824.91 134
4825.07 134
4825.23 135
4825.39 135
4825.55 135
4825.71 133
4825.87 131
4826.03 127
4826.19 123
4826.34 117
4826.50 111
4826.66 105
4826.82 99
4826.98 94
4827.14 90
4827.30 87
4827.46 86
4827.62 88
4827.78 92
4827.94 98
4828.10 106
4828.26 114
4828.42 121
4828.57 126
4828.73 126
4828.89 122
4829.05 113
4829.21 101
4829.37 88
4829.53 75
4829.69 64
4829.85 54
4830.01 47
4830.17 40
4830.33 35
4830.49 31
4830.65 27
4830.80 25
4830.96 24
4831.12 23
4831.28 23
4831.44 22
4831.60 20
4831.76 16
4831.92 10
4832.08 2
4832.24 0
4832.40 0
4832.56 0
4832.72 0
4832.88 0
4833.04 0
4833.20 0
4833.35 1
4833.51 10
4833.67 20
4833.83 27
4833.99 33
4834.15 37
4834.31 39
4834.47 41
4834.63 43
4834.79 46
4834.95 49
4835.11 54
4835.27 59
4835.43 63
4835.59 66
4835.75 66
4835.91 64
4836.06 60
4836.22 53
4836.38 46
4836.54 39
4836.70 34
4836.86 32
4837.02 32
4837.18 36
4837.34 42
4837.50 48
4837.66 54
4837.82 60
4837.98 63
4838.14 66
4838.30 67
4838.46 69
4838.62 70
4838.78 71
4838.93 72
4839.09 72
4839.25 70
4839.41 68
4839.57 65
4839.73 63
4839.89 62
4840.05 64
4840.21 68
4840.37 74
4840.53 81
4840.69 87
4840.85 91
4841.01 93
4841.17 92
4841.33 88
4841.49 82
4841.65 75
4841.81 70
4841.97 67
4842.12 67
4842.28 71
4842.44 77
4842.60 85
4842.76 93
4842.92 100
4843.08 104
4843.24 106
4843.40 104
4843.56 99
4843.72 93
4843.88 85
4844.04 78
4844.20 72
4844.36 68
4844.52 66
4844.68 66
4844.84 68
4845.00 72
4845.16 75
4845.32 78
4845.48 80
4845.63 79
4845.79 75
4845.95 68
4846.11 60
4846.27 51
4846.43 43
4846.59 35
4846.75 29
4846.91 25
4847.07 23
4847.23 23
4847.39 24
4847.55 27
4847.71 32
4847.87 39
4848.03 47
4848.19 57
4848.35 66
4848.51 74
4848.67 81
4848.83 85
4848.99 89
4849.15 92
4849.31 94
4849.47 98
4849.63 102
4849.78 107
4849.94 112
4850.10 116
4850.26 119
4850.42 119
4850.58 117
4850.74 113
4850.90 107
4851.06 101
4851.22 94
4851.38 88
4851.54 82
4851.70 77
4851.86 72
4852.02 69
4852.18 65
4852.34 62
4852.50 60
4852.66 57
4852.82 54
4852.98 51
4853.14 47
4853.30 42
4853.46 37
4853.62 33
4853.78 29
4853.94 27
4854.10 27
4854.26 29
4854.42 32
4854.58 37
4854.74 43
4854.90 50
4855.05 56
4855.21 62
4855.37 67
4855.53 71
4855.69 74
4855.85 77
4856.01 79
4856.17 82
4856.33 84
4856.49 87
4856.65 89
4856.81 92
4856.97 95
4857.13 98
4857.29 100
4857.45 104
4857.61 106
4857.77 108
4857.93 109
4858.09 108
4858.25 107
4858.41 105
4858.57 103
4858.73 103
4858.89 104
4859.05 107
4859.21 112
4859.37 118
4859.53 124
4859.69 131
4859.85 138
4860.01 143
4860.17 147
4860.33 147
4860.49 143
4860.65 135
4860.81 122
4860.97 106
4861.13 87
4861.29 68
4861.45 49
4861.61 32
4861.77 19
4861.93 10
4862.09 3
4862.25 0
4862.41 0
4862.57 0
4862.73 0
4862.89 0
4863.04 0
4863.20 0
[truncated: 747,679 more chars]
