# Supplementary material for: Methylobacterium Species Promoting Rice and Barley Growth and Interaction Specificity Revealed with Whole-Cell Matrix-Assisted Laser Desorption / Ionization-Time-of-Flight Mass Spectrometry (MALDI-TOF/MS) Analysis
Source: PLoS One. 2015 Jun 8;10(6):e0129509. doi: 10.1371/journal.pone.0129509 (PMC4460032; doi:10.1371/journal.pone.0129509)
Supplement: S3 Data — (ZIP) [file pone.0129509.s003.zip › Supplementary data 3 (ms from barley)/17a.txt]

778.14 0
778.20 0
778.27 0
778.33 0
778.39 0
778.46 0
778.52 0
778.59 0
778.65 0
778.71 0
778.78 0
778.84 0
778.91 0
778.97 0
779.03 0
779.10 0
779.16 0
779.23 0
779.29 0
779.35 0
779.42 0
779.48 0
779.55 0
779.61 0
779.67 0
779.74 0
779.80 0
779.87 0
779.93 0
779.99 0
780.06 0
780.12 0
780.19 0
780.25 0
780.31 0
780.38 0
780.44 0
780.51 0
780.57 0
780.63 0
780.70 0
780.76 0
780.83 0
780.89 0
780.95 0
781.02 0
781.08 0
781.15 0
781.21 0
781.27 0
781.34 0
781.40 0
781.47 0
781.53 0
781.60 0
781.66 0
781.72 0
781.79 0
781.85 0
781.92 0
781.98 0
782.04 0
782.11 0
782.17 0
782.24 0
782.30 0
782.36 0
782.43 0
782.49 0
782.56 0
782.62 0
782.69 0
782.75 0
782.81 0
782.88 0
782.94 0
783.01 0
783.07 0
783.13 0
783.20 0
783.26 0
783.33 0
783.39 0
783.46 0
783.52 0
783.58 0
783.65 0
783.71 0
783.78 0
783.84 0
783.90 0
783.97 0
784.03 0
784.10 0
784.16 0
784.23 0
784.29 0
784.35 0
784.42 0
784.48 0
784.55 0
784.61 0
784.68 0
784.74 0
784.80 0
784.87 0
784.93 0
785.00 0
785.06 0
785.12 0
785.19 0
785.25 0
785.32 0
785.38 0
785.45 0
785.51 0
785.57 0
785.64 0
785.70 0
785.77 0
785.83 0
785.90 0
785.96 0
786.02 0
786.09 0
786.15 0
786.22 0
786.28 0
786.35 0
786.41 0
786.47 0
786.54 0
786.60 0
786.67 0
786.73 0
786.80 0
786.86 0
786.92 0
786.99 0
787.05 0
787.12 0
787.18 0
787.25 0
787.31 0
787.38 0
787.44 0
787.50 0
787.57 0
787.63 0
787.70 0
787.76 0
787.83 0
787.89 0
787.95 0
788.02 0
788.08 0
788.15 0
788.21 0
788.28 0
788.34 0
788.40 0
788.47 0
788.53 0
788.60 0
788.66 0
788.73 0
788.79 0
788.86 0
788.92 0
788.98 0
789.05 0
789.11 0
789.18 0
789.24 0
789.31 0
789.37 0
789.44 0
789.50 0
789.56 0
789.63 0
789.69 0
789.76 0
789.82 0
789.89 0
789.95 0
790.02 0
790.08 0
790.14 0
790.21 0
790.27 0
790.34 0
790.40 0
790.47 0
790.53 0
790.60 0
790.66 0
790.72 0
790.79 0
790.85 0
790.92 0
790.98 0
791.05 0
791.11 0
791.18 0
791.24 0
791.30 0
791.37 0
791.43 0
791.50 0
791.56 0
791.63 0
791.69 0
791.76 0
791.82 0
791.89 0
791.95 0
792.01 0
792.08 0
792.14 0
792.21 0
792.27 0
792.34 0
792.40 0
792.47 0
792.53 0
792.60 0
792.66 0
792.72 0
792.79 0
792.85 0
792.92 0
792.98 0
793.05 0
793.11 0
793.18 0
793.24 0
793.31 0
793.37 0
793.43 0
793.50 0
793.56 0
793.63 0
793.69 0
793.76 0
793.82 0
793.89 0
793.95 0
794.02 0
794.08 0
794.15 0
794.21 0
794.27 0
794.34 0
794.40 0
794.47 0
794.53 0
794.60 0
794.66 0
794.73 0
794.79 0
794.86 0
794.92 0
794.99 0
795.05 0
795.11 0
795.18 0
795.24 0
795.31 0
795.37 0
795.44 0
795.50 0
795.57 0
795.63 0
795.70 0
795.76 0
795.83 0
795.89 0
795.96 0
796.02 0
796.08 0
796.15 0
796.21 0
796.28 0
796.34 0
796.41 0
796.47 0
796.54 0
796.60 0
796.67 0
796.73 0
796.80 0
796.86 0
796.93 0
796.99 0
797.06 0
797.12 0
797.18 0
797.25 0
797.31 0
797.38 0
797.44 0
797.51 0
797.57 0
797.64 0
797.70 0
797.77 0
797.83 0
797.90 0
797.96 0
798.03 0
798.09 0
798.16 0
798.22 0
798.29 0
798.35 0
798.42 0
798.48 0
798.54 0
798.61 0
798.67 0
798.74 0
798.80 0
798.87 0
798.93 0
799.00 0
799.06 0
799.13 0
799.19 0
799.26 0
799.32 0
799.39 0
799.45 0
799.52 0
799.58 0
799.65 0
799.71 0
799.78 0
799.84 0
799.91 0
799.97 0
800.04 0
800.10 0
800.17 0
800.23 0
800.30 0
800.36 0
800.43 0
800.49 0
800.55 0
800.62 0
800.68 0
800.75 0
800.81 0
800.88 0
800.94 0
801.01 0
801.07 0
801.14 0
801.20 0
801.27 0
801.33 0
801.40 0
801.46 0
801.53 0
801.59 0
801.66 0
801.72 0
801.79 0
801.85 0
801.92 0
801.98 0
802.05 0
802.11 0
802.18 0
802.24 0
802.31 0
802.37 0
802.44 0
802.50 0
802.57 0
802.63 0
802.70 0
802.76 0
802.83 0
802.89 0
802.96 0
803.02 0
803.09 0
803.15 0
803.22 0
803.28 0
803.35 0
803.41 0
803.48 0
803.54 0
803.61 0
803.67 0
803.74 0
803.80 0
803.87 0
803.93 0
804.00 0
804.06 0
804.13 0
804.19 0
804.26 0
804.32 0
804.39 0
804.45 0
804.52 0
804.58 0
804.65 0
804.71 0
804.78 0
804.84 0
804.91 0
804.97 0
805.04 0
805.10 0
805.17 0
805.23 0
805.30 0
805.36 0
805.43 0
805.49 0
805.56 0
805.62 0
805.69 0
805.75 0
805.82 0
805.88 0
805.95 0
806.01 0
806.08 0
806.14 0
806.21 0
806.27 0
806.34 0
806.40 0
806.47 0
806.53 0
806.60 0
806.66 0
806.73 0
806.79 0
806.86 0
806.93 0
806.99 0
807.06 0
807.12 0
807.19 0
807.25 0
807.32 0
807.38 0
807.45 0
807.51 0
807.58 0
807.64 0
807.71 0
807.77 0
807.84 0
807.90 0
807.97 0
808.03 0
808.10 0
808.16 0
808.23 0
808.29 0
808.36 0
808.42 0
808.49 0
808.55 0
808.62 0
808.68 0
808.75 0
808.82 0
808.88 0
808.95 0
809.01 0
809.08 0
809.14 0
809.21 0
809.27 0
809.34 0
809.40 0
809.47 0
809.53 0
809.60 0
809.66 0
809.73 0
809.79 0
809.86 0
809.92 0
809.99 0
810.05 0
810.12 0
810.18 0
810.25 0
810.32 0
810.38 0
810.45 0
810.51 0
810.58 0
810.64 0
810.71 0
810.77 0
810.84 0
810.90 0
810.97 0
811.03 0
811.10 0
811.16 0
811.23 0
811.29 0
811.36 0
811.43 0
811.49 0
811.56 0
811.62 0
811.69 0
811.75 0
811.82 0
811.88 0
811.95 0
812.01 0
812.08 0
812.14 0
812.21 0
812.27 0
812.34 0
812.41 0
812.47 0
812.54 0
812.60 0
812.67 0
812.73 0
812.80 0
812.86 0
812.93 0
812.99 0
813.06 0
813.12 0
813.19 0
813.26 0
813.32 0
813.39 0
813.45 0
813.52 0
813.58 0
813.65 0
813.71 0
813.78 0
813.84 0
813.91 0
813.97 1
814.04 0
814.11 0
814.17 0
814.24 0
814.30 0
814.37 0
814.43 0
814.50 0
814.56 0
814.63 0
814.69 0
814.76 0
814.83 0
814.89 0
814.96 0
815.02 0
815.09 0
815.15 0
815.22 0
815.28 0
815.35 0
815.41 0
815.48 0
815.55 0
815.61 0
815.68 0
815.74 0
815.81 0
815.87 0
815.94 0
816.00 0
816.07 0
816.13 0
816.20 0
816.27 0
816.33 0
816.40 0
816.46 0
816.53 0
816.59 0
816.66 0
816.72 0
816.79 0
816.86 0
816.92 0
816.99 0
817.05 0
817.12 0
817.18 0
817.25 0
817.31 0
817.38 0
817.45 0
817.51 0
817.58 0
817.64 0
817.71 0
817.77 0
817.84 0
817.90 0
817.97 0
818.04 0
818.10 0
818.17 0
818.23 0
818.30 0
818.36 0
818.43 0
818.49 0
818.56 0
818.63 0
818.69 0
818.76 0
818.82 0
818.89 0
818.95 0
819.02 0
819.09 0
819.15 0
819.22 0
819.28 0
819.35 0
819.41 0
819.48 0
819.54 0
819.61 0
819.68 0
819.74 0
819.81 0
819.87 0
819.94 0
820.00 0
820.07 0
820.14 0
820.20 0
820.27 0
820.33 0
820.40 0
820.46 0
820.53 0
820.60 0
820.66 0
820.73 0
820.79 0
820.86 0
820.92 0
820.99 0
821.05 0
821.12 0
821.19 0
821.25 0
821.32 0
821.38 0
821.45 0
821.51 0
821.58 0
821.65 0
821.71 0
821.78 0
821.84 0
821.91 0
821.97 0
822.04 0
822.11 0
822.17 0
822.24 0
822.30 0
822.37 0
822.44 0
822.50 0
822.57 0
822.63 0
822.70 0
822.76 0
822.83 0
822.90 0
822.96 0
823.03 0
823.09 0
823.16 0
823.22 0
823.29 0
823.36 0
823.42 0
823.49 0
823.55 0
823.62 0
823.68 0
823.75 0
823.82 0
823.88 0
823.95 0
824.01 0
824.08 0
824.15 0
824.21 0
824.28 0
824.34 0
824.41 0
824.47 0
824.54 0
824.61 0
824.67 0
824.74 0
824.80 0
824.87 0
824.94 0
825.00 0
825.07 0
825.13 0
825.20 0
825.27 0
825.33 0
825.40 0
825.46 0
825.53 0
825.59 0
825.66 0
825.73 0
825.79 0
825.86 0
825.92 0
825.99 0
826.06 0
826.12 0
826.19 0
826.25 0
826.32 0
826.39 0
826.45 0
826.52 0
826.58 0
826.65 0
826.71 0
826.78 0
826.85 0
826.91 0
826.98 0
827.04 0
827.11 0
827.18 0
827.24 0
827.31 0
827.37 0
827.44 0
827.51 0
827.57 0
827.64 0
827.70 0
827.77 0
827.84 0
827.90 0
827.97 0
828.03 0
828.10 0
828.17 0
828.23 0
828.30 0
828.36 0
828.43 0
828.50 0
828.56 0
828.63 0
828.69 0
828.76 0
828.83 0
828.89 0
828.96 0
829.02 0
829.09 0
829.16 0
829.22 0
829.29 0
829.35 0
829.42 0
829.49 0
829.55 0
829.62 0
829.68 0
829.75 0
829.82 0
829.88 0
829.95 0
830.01 0
830.08 0
830.15 0
830.21 0
830.28 0
830.34 0
830.41 0
830.48 0
830.54 0
830.61 0
830.68 0
830.74 0
830.81 0
830.87 0
830.94 0
831.01 0
831.07 0
831.14 0
831.20 0
831.27 0
831.34 0
831.40 0
831.47 0
831.53 0
831.60 0
831.67 0
831.73 0
831.80 0
831.86 0
831.93 0
832.00 0
832.06 0
832.13 0
832.20 0
832.26 0
832.33 0
832.39 0
832.46 0
832.53 0
832.59 0
832.66 0
832.72 0
832.79 0
832.86 0
832.92 0
832.99 0
833.06 0
833.12 0
833.19 0
833.25 0
833.32 0
833.39 0
833.45 0
833.52 0
833.59 0
833.65 0
833.72 0
833.78 0
833.85 0
833.92 0
833.98 0
834.05 0
834.11 0
834.18 0
834.25 0
834.31 0
834.38 0
834.45 0
834.51 0
834.58 0
834.64 0
834.71 0
834.78 0
834.84 0
834.91 0
834.98 0
835.04 0
835.11 0
835.17 0
835.24 0
835.31 0
835.37 0
835.44 0
835.51 0
835.57 0
835.64 0
835.70 0
835.77 0
835.84 0
835.90 0
835.97 0
836.04 0
836.10 0
836.17 0
836.24 0
836.30 0
836.37 0
836.43 0
836.50 0
836.57 0
836.63 0
836.70 0
836.77 0
836.83 0
836.90 0
836.96 0
837.03 0
837.10 0
837.16 0
837.23 0
837.30 0
837.36 0
837.43 0
837.50 0
837.56 0
837.63 0
837.69 0
837.76 0
837.83 0
837.89 0
837.96 0
838.03 0
838.09 0
838.16 0
838.23 0
838.29 0
838.36 0
838.42 0
838.49 0
838.56 0
838.62 0
838.69 0
838.76 0
838.82 0
838.89 0
838.96 0
839.02 0
839.09 0
839.16 0
839.22 0
839.29 0
839.35 0
839.42 0
839.49 0
839.55 0
839.62 0
839.69 0
839.75 0
839.82 0
839.89 0
839.95 0
840.02 0
840.09 0
840.15 0
840.22 0
840.28 0
840.35 0
840.42 0
840.48 0
840.55 0
840.62 0
840.68 0
840.75 0
840.82 0
840.88 0
840.95 0
841.02 0
841.08 0
841.15 0
841.22 0
841.28 0
841.35 0
841.42 0
841.48 0
841.55 0
841.61 0
841.68 0
841.75 0
841.81 0
841.88 0
841.95 0
842.01 0
842.08 0
842.15 0
842.21 0
842.28 0
842.35 0
842.41 0
842.48 0
842.55 0
842.61 0
842.68 0
842.75 0
842.81 0
842.88 0
842.95 0
843.01 0
843.08 0
843.15 0
843.21 0
843.28 0
843.34 0
843.41 0
843.48 0
843.54 0
843.61 0
843.68 0
843.74 0
843.81 0
843.88 0
843.94 0
844.01 0
844.08 0
844.14 0
844.21 0
844.28 0
844.34 0
844.41 0
844.48 0
844.54 0
844.61 0
844.68 0
844.74 0
844.81 0
844.88 0
844.94 0
845.01 0
845.08 0
845.14 0
845.21 0
845.28 0
845.34 0
845.41 0
845.48 0
845.54 0
845.61 0
845.68 0
845.74 0
845.81 0
845.88 0
845.94 0
846.01 0
846.08 0
846.14 0
846.21 0
846.28 0
846.34 0
846.41 0
846.48 0
846.54 0
846.61 0
846.68 0
846.74 0
846.81 0
846.88 0
846.94 0
847.01 0
847.08 0
847.14 0
847.21 0
847.28 0
847.34 0
847.41 0
847.48 0
847.55 0
847.61 0
847.68 0
847.75 0
847.81 0
847.88 0
847.95 0
848.01 0
848.08 0
848.15 0
848.21 0
848.28 0
848.35 0
848.41 0
848.48 0
848.55 0
848.61 0
848.68 0
848.75 0
848.81 0
848.88 0
848.95 0
849.01 0
849.08 0
849.15 0
849.21 0
849.28 0
849.35 0
849.42 0
849.48 0
849.55 0
849.62 0
849.68 0
849.75 0
849.82 0
849.88 0
849.95 0
850.02 0
850.08 0
850.15 0
850.22 0
850.28 0
850.35 0
850.42 0
850.48 0
850.55 0
850.62 0
850.69 0
850.75 0
850.82 0
850.89 0
850.95 0
851.02 0
851.09 0
851.15 0
851.22 0
851.29 0
851.35 0
851.42 0
851.49 0
851.55 0
851.62 0
851.69 0
851.76 0
851.82 0
851.89 0
851.96 0
852.02 0
852.09 0
852.16 0
852.22 0
852.29 0
852.36 0
852.42 0
852.49 0
852.56 0
852.63 0
852.69 0
852.76 0
852.83 0
852.89 0
852.96 0
853.03 0
853.09 0
853.16 0
853.23 0
853.30 0
853.36 0
853.43 0
853.50 0
853.56 0
853.63 0
853.70 0
853.76 0
853.83 0
853.90 0
853.97 0
854.03 0
854.10 0
854.17 0
854.23 0
854.30 0
854.37 0
854.43 0
854.50 0
854.57 0
854.64 0
854.70 0
854.77 0
854.84 0
854.90 0
854.97 0
855.04 0
855.10 0
855.17 0
855.24 0
855.31 0
855.37 0
855.44 0
855.51 0
855.57 0
855.64 0
855.71 0
855.78 0
855.84 0
855.91 0
855.98 0
856.04 0
856.11 0
856.18 0
856.24 0
856.31 0
856.38 0
856.45 0
856.51 0
856.58 0
856.65 0
856.71 0
856.78 0
856.85 0
856.92 0
856.98 0
857.05 0
857.12 0
857.18 0
857.25 0
857.32 0
857.39 0
857.45 0
857.52 0
857.59 0
857.65 0
857.72 0
857.79 0
857.86 0
857.92 0
857.99 0
858.06 0
858.12 0
858.19 0
858.26 0
858.33 0
858.39 0
858.46 0
858.53 0
858.59 0
858.66 0
858.73 0
858.80 0
858.86 0
858.93 0
859.00 0
859.07 0
859.13 0
859.20 0
859.27 0
859.33 0
859.40 0
859.47 0
859.54 0
859.60 0
859.67 0
859.74 0
859.80 0
859.87 0
859.94 0
860.01 0
860.07 0
860.14 0
860.21 0
860.28 0
860.34 0
860.41 0
860.48 0
860.54 0
860.61 0
860.68 0
860.75 0
860.81 0
860.88 0
860.95 0
861.02 0
861.08 0
861.15 0
861.22 0
861.28 0
861.35 0
861.42 0
861.49 0
861.55 0
861.62 0
861.69 0
861.76 0
861.82 0
861.89 0
861.96 0
862.02 0
862.09 0
862.16 0
862.23 0
862.29 0
862.36 0
862.43 0
862.50 0
862.56 0
862.63 0
862.70 0
862.77 0
862.83 0
862.90 0
862.97 0
863.03 0
863.10 0
863.17 0
863.24 0
863.30 0
863.37 0
863.44 0
863.51 0
863.57 0
863.64 0
863.71 0
863.78 0
863.84 0
863.91 0
863.98 0
864.05 0
864.11 0
864.18 0
864.25 0
864.31 0
864.38 0
864.45 0
864.52 0
864.58 0
864.65 0
864.72 0
864.79 0
864.85 0
864.92 0
864.99 0
865.06 0
865.12 0
865.19 0
865.26 0
865.33 0
865.39 0
865.46 0
865.53 0
865.60 0
865.66 0
865.73 0
865.80 0
865.87 0
865.93 0
866.00 0
866.07 0
866.14 0
866.20 0
866.27 0
866.34 0
866.41 0
866.47 0
866.54 0
866.61 0
866.68 0
866.74 0
866.81 0
866.88 0
866.95 0
867.01 0
867.08 0
867.15 0
867.22 0
867.28 0
867.35 0
867.42 0
867.49 0
867.55 0
867.62 0
867.69 0
867.76 0
867.82 0
867.89 0
867.96 0
868.03 0
868.09 0
868.16 0
868.23 0
868.30 0
868.36 0
868.43 0
868.50 0
868.57 0
868.63 0
868.70 0
868.77 0
868.84 0
868.90 0
868.97 0
869.04 0
869.11 0
869.18 0
869.24 0
869.31 0
869.38 0
869.45 0
869.51 0
869.58 0
869.65 0
869.72 0
869.78 0
869.85 0
869.92 0
869.99 0
870.05 0
870.12 0
870.19 0
870.26 0
870.32 0
870.39 0
870.46 0
870.53 0
870.60 0
870.66 0
870.73 0
870.80 0
870.87 0
870.93 0
871.00 0
871.07 0
871.14 0
871.20 0
871.27 0
871.34 0
871.41 0
871.47 0
871.54 0
871.61 0
871.68 0
871.75 0
871.81 0
871.88 0
871.95 0
872.02 0
872.08 0
872.15 0
872.22 0
872.29 0
872.36 0
872.42 0
872.49 0
872.56 0
872.63 0
872.69 0
872.76 0
872.83 0
872.90 0
872.96 0
873.03 0
873.10 0
873.17 0
873.24 0
873.30 0
873.37 0
873.44 0
873.51 0
873.57 0
873.64 0
873.71 0
873.78 0
873.85 0
873.91 0
873.98 0
874.05 0
874.12 0
874.18 0
874.25 0
874.32 0
874.39 0
874.46 0
874.52 0
874.59 0
874.66 0
874.73 0
874.79 0
874.86 0
874.93 0
875.00 0
875.07 0
875.13 0
875.20 0
875.27 0
875.34 0
875.41 0
875.47 0
875.54 0
875.61 0
875.68 0
875.74 0
875.81 0
875.88 0
875.95 0
876.02 0
876.08 0
876.15 0
876.22 0
876.29 0
876.36 0
876.42 0
876.49 0
876.56 0
876.63 0
876.69 0
876.76 0
876.83 0
876.90 0
876.97 0
877.03 0
877.10 0
877.17 0
877.24 0
877.31 0
877.37 0
877.44 0
877.51 0
877.58 0
877.65 0
877.71 0
877.78 0
877.85 0
877.92 0
877.98 0
878.05 0
878.12 0
878.19 0
878.26 0
878.32 0
878.39 0
878.46 0
878.53 0
878.60 0
878.66 0
878.73 0
878.80 0
878.87 0
878.94 0
879.00 0
879.07 0
879.14 0
879.21 0
879.28 0
879.34 0
879.41 0
879.48 0
879.55 0
879.62 0
879.68 0
879.75 0
879.82 0
879.89 0
879.96 0
880.02 0
880.09 0
880.16 0
880.23 0
880.30 0
880.36 0
880.43 0
880.50 0
880.57 0
880.64 0
880.70 0
880.77 0
880.84 0
880.91 0
880.98 0
881.04 0
881.11 0
881.18 0
881.25 0
881.32 0
881.39 0
881.45 0
881.52 0
881.59 0
881.66 0
881.73 0
881.79 0
881.86 0
881.93 0
882.00 0
882.07 0
882.13 0
882.20 0
882.27 0
882.34 0
882.41 0
882.47 0
882.54 0
882.61 0
882.68 0
882.75 0
882.82 0
882.88 0
882.95 0
883.02 0
883.09 0
883.16 0
883.22 0
883.29 0
883.36 0
883.43 0
883.50 0
883.56 0
883.63 0
883.70 0
883.77 0
883.84 0
883.91 0
883.97 0
884.04 0
884.11 0
884.18 0
884.25 0
884.31 0
884.38 0
884.45 0
884.52 0
884.59 0
884.66 0
884.72 0
884.79 0
884.86 0
884.93 0
885.00 0
885.06 0
885.13 0
885.20 0
885.27 0
885.34 0
885.41 0
885.47 0
885.54 0
885.61 0
885.68 0
885.75 0
885.82 0
885.88 0
885.95 0
886.02 0
886.09 0
886.16 0
886.22 0
886.29 0
886.36 0
886.43 0
886.50 0
886.57 0
886.63 0
886.70 0
886.77 0
886.84 0
886.91 0
886.98 0
887.04 0
887.11 0
887.18 0
887.25 0
887.32 0
887.39 0
887.45 0
887.52 0
887.59 0
887.66 0
887.73 0
887.80 0
887.86 0
887.93 0
888.00 0
888.07 0
888.14 0
888.21 0
888.27 0
888.34 0
888.41 0
888.48 0
888.55 0
888.62 0
888.68 0
888.75 0
888.82 0
888.89 0
888.96 0
889.03 0
889.09 0
889.16 0
889.23 0
889.30 0
889.37 0
889.44 0
889.50 0
889.57 0
889.64 0
889.71 0
889.78 0
889.85 0
889.91 0
889.98 0
890.05 0
890.12 0
890.19 0
890.26 0
890.32 0
890.39 0
890.46 0
890.53 0
890.60 0
890.67 0
890.74 0
890.80 0
890.87 0
890.94 0
891.01 0
891.08 0
891.15 0
891.21 0
891.28 0
891.35 0
891.42 0
891.49 0
891.56 0
891.63 0
891.69 0
891.76 0
891.83 0
891.90 0
891.97 0
892.04 0
892.10 0
892.17 0
892.24 0
892.31 0
892.38 0
892.45 0
892.52 0
892.58 0
892.65 0
892.72 0
892.79 0
892.86 0
892.93 0
893.00 0
893.06 0
893.13 0
893.20 0
893.27 0
893.34 0
893.41 0
893.47 0
893.54 0
893.61 0
893.68 0
893.75 0
893.82 0
893.89 0
893.95 0
894.02 0
894.09 0
894.16 0
894.23 0
894.30 0
894.37 0
894.43 0
894.50 0
894.57 0
894.64 0
894.71 0
894.78 0
894.85 0
894.91 0
894.98 0
895.05 0
895.12 0
895.19 0
895.26 0
895.33 0
895.39 0
895.46 0
895.53 0
895.60 0
895.67 0
895.74 0
895.81 0
895.88 0
895.94 0
896.01 0
896.08 0
896.15 0
896.22 0
896.29 0
896.36 0
896.42 0
896.49 0
896.56 0
896.63 0
896.70 0
896.77 0
896.84 0
896.90 0
896.97 0
897.04 0
897.11 0
897.18 0
897.25 0
897.32 0
897.39 0
897.45 0
897.52 0
897.59 0
897.66 0
897.73 0
897.80 0
897.87 0
897.94 0
898.00 0
898.07 0
898.14 0
898.21 0
898.28 0
898.35 0
898.42 0
898.48 0
898.55 0
898.62 0
898.69 0
898.76 0
898.83 0
898.90 0
898.97 0
899.03 0
899.10 0
899.17 0
899.24 0
899.31 0
899.38 0
899.45 0
899.52 0
899.58 0
899.65 0
899.72 0
899.79 0
899.86 0
899.93 0
900.00 0
900.07 0
900.14 0
900.20 0
900.27 0
900.34 0
900.41 0
900.48 0
900.55 0
900.62 0
900.69 0
900.75 0
900.82 0
900.89 0
900.96 0
901.03 0
901.10 0
901.17 0
901.24 0
901.30 0
901.37 0
901.44 0
901.51 0
901.58 0
901.65 0
901.72 0
901.79 0
901.86 0
901.92 0
901.99 0
902.06 0
902.13 0
902.20 0
902.27 0
902.34 0
902.41 0
902.48 0
902.54 0
902.61 0
902.68 0
902.75 0
902.82 0
902.89 0
902.96 0
903.03 0
903.10 0
903.16 0
903.23 0
903.30 0
903.37 0
903.44 0
903.51 0
903.58 0
903.65 0
903.72 0
903.78 0
903.85 0
903.92 0
903.99 0
904.06 0
904.13 0
904.20 0
904.27 0
904.34 0
904.41 0
904.47 0
904.54 0
904.61 0
904.68 0
904.75 0
904.82 0
904.89 0
904.96 0
905.03 0
905.09 0
905.16 0
905.23 0
905.30 0
905.37 0
905.44 0
905.51 0
905.58 0
905.65 0
905.72 0
905.78 0
905.85 0
905.92 0
905.99 0
906.06 0
906.13 0
906.20 0
906.27 0
906.34 0
906.41 0
906.47 0
906.54 0
906.61 0
906.68 0
906.75 0
906.82 0
906.89 0
906.96 0
907.03 0
907.10 0
907.17 0
907.23 0
907.30 0
907.37 0
907.44 0
907.51 0
907.58 0
907.65 0
907.72 0
907.79 0
907.86 0
907.93 0
907.99 0
908.06 0
908.13 0
908.20 0
908.27 0
908.34 0
908.41 0
908.48 0
908.55 0
908.62 0
908.69 0
908.75 0
908.82 0
908.89 0
908.96 0
909.03 0
909.10 0
909.17 0
909.24 0
909.31 0
909.38 0
909.45 0
909.51 0
909.58 0
909.65 0
909.72 0
909.79 0
909.86 0
909.93 0
910.00 0
910.07 0
910.14 0
910.21 0
910.28 0
910.34 0
910.41 0
910.48 0
910.55 0
910.62 0
910.69 0
910.76 0
910.83 0
910.90 0
910.97 0
911.04 0
911.11 0
911.18 0
911.24 0
911.31 0
911.38 0
911.45 0
911.52 0
911.59 0
911.66 0
911.73 0
911.80 0
911.87 0
911.94 0
912.01 0
912.08 0
912.14 0
912.21 0
912.28 0
912.35 0
912.42 0
912.49 0
912.56 0
912.63 0
912.70 0
912.77 0
912.84 0
912.91 0
912.98 0
913.04 0
913.11 0
913.18 0
913.25 0
913.32 0
913.39 0
913.46 0
913.53 0
913.60 0
913.67 0
913.74 0
913.81 0
913.88 0
913.95 0
914.02 0
914.08 0
914.15 0
914.22 0
914.29 0
914.36 0
914.43 0
914.50 0
914.57 0
914.64 0
914.71 0
914.78 0
914.85 0
914.92 0
914.99 0
915.06 0
915.12 0
915.19 0
915.26 0
915.33 0
915.40 0
915.47 0
915.54 0
915.61 0
915.68 0
915.75 0
915.82 0
915.89 0
915.96 0
916.03 0
916.10 0
916.17 0
916.23 0
916.30 0
916.37 0
916.44 0
916.51 0
916.58 0
916.65 0
916.72 0
916.79 0
916.86 0
916.93 0
917.00 0
917.07 0
917.14 0
917.21 0
917.28 0
917.35 0
917.41 0
917.48 0
917.55 0
917.62 0
917.69 0
917.76 0
917.83 0
917.90 0
917.97 0
918.04 0
918.11 0
918.18 0
918.25 0
918.32 0
918.39 0
918.46 0
918.53 0
918.60 0
918.67 0
918.73 0
918.80 0
918.87 0
918.94 0
919.01 0
919.08 0
919.15 0
919.22 0
919.29 0
919.36 0
919.43 0
919.50 0
919.57 0
919.64 0
919.71 0
919.78 0
919.85 0
919.92 0
919.99 0
920.06 0
920.13 0
920.19 0
920.26 0
920.33 0
920.40 0
920.47 0
920.54 0
920.61 0
920.68 0
920.75 0
920.82 0
920.89 0
920.96 0
921.03 0
921.10 0
921.17 0
921.24 0
921.31 0
921.38 0
921.45 0
921.52 0
921.59 0
921.66 0
921.73 0
921.80 0
921.86 0
921.93 0
922.00 0
922.07 0
922.14 0
922.21 0
922.28 0
922.35 0
922.42 0
922.49 0
922.56 0
922.63 0
922.70 0
922.77 0
922.84 0
922.91 0
922.98 0
923.05 0
923.12 0
923.19 0
923.26 0
923.33 0
923.40 0
923.47 0
923.54 0
923.61 0
923.68 0
923.75 0
923.82 0
923.88 0
923.95 0
924.02 0
924.09 0
924.16 0
924.23 0
924.30 0
924.37 0
924.44 0
924.51 0
924.58 0
924.65 0
924.72 0
924.79 0
924.86 0
924.93 0
925.00 0
925.07 0
925.14 0
925.21 0
925.28 0
925.35 0
925.42 0
925.49 0
925.56 0
925.63 0
925.70 0
925.77 0
925.84 0
925.91 0
925.98 0
926.05 0
926.12 0
926.19 0
926.26 0
926.33 0
926.40 0
926.47 0
926.54 0
926.60 0
926.67 0
926.74 0
926.81 0
926.88 0
926.95 0
927.02 0
927.09 0
927.16 0
927.23 0
927.30 0
927.37 0
927.44 0
927.51 0
927.58 0
927.65 0
927.72 0
927.79 0
927.86 0
927.93 0
928.00 0
928.07 0
928.14 0
928.21 0
928.28 0
928.35 0
928.42 0
928.49 0
928.56 0
928.63 0
928.70 0
928.77 0
928.84 0
928.91 0
928.98 0
929.05 0
929.12 0
929.19 0
929.26 0
929.33 0
929.40 0
929.47 0
929.54 0
929.61 0
929.68 0
929.75 0
929.82 0
929.89 0
929.96 0
930.03 0
930.10 0
930.17 0
930.24 0
930.31 0
930.38 0
930.45 0
930.52 0
930.59 0
930.66 0
930.73 0
930.80 0
930.87 0
930.94 0
931.01 0
931.08 0
931.15 0
931.22 0
931.29 0
931.36 0
931.43 0
931.50 0
931.57 0
931.64 0
931.71 0
931.78 0
931.85 0
931.92 0
931.99 0
932.06 0
932.13 0
932.20 0
932.27 0
932.34 0
932.41 0
932.48 0
932.55 0
932.62 0
932.69 0
932.76 0
932.83 0
932.90 0
932.97 0
933.04 0
933.11 0
933.18 0
933.25 0
933.32 0
933.39 0
933.46 0
933.53 0
933.60 0
933.67 0
933.74 0
933.81 0
933.88 0
933.95 0
934.02 0
934.09 0
934.16 0
934.23 0
934.30 0
934.37 0
934.44 0
934.51 0
934.58 0
934.65 0
934.72 0
934.79 0
934.86 0
934.93 0
935.00 0
935.07 0
935.14 0
935.21 0
935.28 0
935.35 0
935.42 0
935.49 0
935.56 0
935.63 0
935.70 0
935.77 0
935.84 0
935.91 0
935.98 0
936.05 0
936.12 0
936.19 0
936.26 0
936.33 0
936.40 0
936.47 0
936.54 0
936.61 0
936.68 0
936.75 0
936.82 0
936.89 0
936.96 0
937.03 0
937.10 0
937.17 0
937.24 0
937.31 0
937.38 0
937.45 0
937.52 0
937.59 0
937.67 0
937.74 0
937.81 0
937.88 0
937.95 0
938.02 0
938.09 0
938.16 0
938.23 0
938.30 0
938.37 0
938.44 0
938.51 0
938.58 0
938.65 0
938.72 0
938.79 0
938.86 0
938.93 0
939.00 0
939.07 0
939.14 0
939.21 0
939.28 0
939.35 0
939.42 0
939.49 0
939.56 0
939.63 0
939.70 0
939.77 0
939.84 0
939.91 0
939.98 0
940.05 0
940.12 0
940.19 0
940.26 0
940.34 0
940.41 0
940.48 0
940.55 0
940.62 0
940.69 0
940.76 0
940.83 0
940.90 0
940.97 0
941.04 0
941.11 0
941.18 0
941.25 0
941.32 0
941.39 0
941.46 0
941.53 0
941.60 0
941.67 0
941.74 0
941.81 0
941.88 0
941.95 0
942.02 0
942.09 0
942.16 0
942.23 0
942.30 0
942.38 0
942.45 0
942.52 0
942.59 0
942.66 0
942.73 0
942.80 0
942.87 0
942.94 0
943.01 0
943.08 0
943.15 0
943.22 0
943.29 0
943.36 0
943.43 0
943.50 0
943.57 0
943.64 0
943.71 0
943.78 0
943.85 0
943.92 0
943.99 0
944.07 0
944.14 0
944.21 0
944.28 0
944.35 0
944.42 0
944.49 0
944.56 0
944.63 0
944.70 0
944.77 0
944.84 0
944.91 0
944.98 0
945.05 0
945.12 0
945.19 0
945.26 0
945.33 0
945.40 0
945.47 0
945.55 0
945.62 0
945.69 0
945.76 0
945.83 0
945.90 0
945.97 0
946.04 0
946.11 0
946.18 0
946.25 0
946.32 0
946.39 0
946.46 0
946.53 0
946.60 0
946.67 0
946.74 0
946.81 0
946.89 0
946.96 0
947.03 0
947.10 0
947.17 0
947.24 0
947.31 0
947.38 0
947.45 0
947.52 0
947.59 0
947.66 0
947.73 0
947.80 0
947.87 0
947.94 0
948.01 0
948.08 0
948.16 0
948.23 0
948.30 0
948.37 0
948.44 0
948.51 0
948.58 0
948.65 0
948.72 0
948.79 0
948.86 0
948.93 0
949.00 0
949.07 0
949.14 0
949.21 0
949.29 0
949.36 0
949.43 0
949.50 0
949.57 0
949.64 0
949.71 0
949.78 0
949.85 0
949.92 0
949.99 0
950.06 0
950.13 0
950.20 0
950.27 0
950.35 0
950.42 0
950.49 0
950.56 0
950.63 0
950.70 0
950.77 0
950.84 0
950.91 0
950.98 0
951.05 0
951.12 0
951.19 0
951.26 0
951.34 0
951.41 0
951.48 0
951.55 0
951.62 0
951.69 0
951.76 0
951.83 0
951.90 0
951.97 0
952.04 0
952.11 0
952.18 0
952.25 0
952.33 0
952.40 0
952.47 0
952.54 0
952.61 0
952.68 0
952.75 0
952.82 0
952.89 0
952.96 0
953.03 0
953.10 0
953.17 0
953.25 0
953.32 0
953.39 0
953.46 0
953.53 0
953.60 0
953.67 0
953.74 0
953.81 0
953.88 0
953.95 0
954.02 0
954.10 0
954.17 0
954.24 0
954.31 0
954.38 0
954.45 0
954.52 0
954.59 0
954.66 0
954.73 0
954.80 0
954.87 0
954.95 0
955.02 0
955.09 0
955.16 0
955.23 0
955.30 0
955.37 0
955.44 0
955.51 0
955.58 0
955.65 0
955.72 0
955.80 0
955.87 0
955.94 0
956.01 0
956.08 0
956.15 0
956.22 0
956.29 0
956.36 0
956.43 0
956.50 0
956.58 0
956.65 0
956.72 0
956.79 0
956.86 0
956.93 0
957.00 0
957.07 0
957.14 0
957.21 0
957.29 0
957.36 0
957.43 0
957.50 0
957.57 0
957.64 0
957.71 0
957.78 0
957.85 0
957.92 0
957.99 0
958.07 0
958.14 0
958.21 0
958.28 0
958.35 0
958.42 0
958.49 0
958.56 0
958.63 0
958.70 0
958.78 0
958.85 0
958.92 0
958.99 0
959.06 0
959.13 0
959.20 0
959.27 0
959.34 0
959.41 0
959.49 0
959.56 0
959.63 0
959.70 0
959.77 0
959.84 0
959.91 0
959.98 0
960.05 0
960.12 0
960.20 0
960.27 0
960.34 0
960.41 0
960.48 0
960.55 0
960.62 0
960.69 0
960.76 0
960.84 0
960.91 0
960.98 0
961.05 0
961.12 0
961.19 0
961.26 0
961.33 0
961.40 0
961.48 0
961.55 0
961.62 0
961.69 0
961.76 0
961.83 0
961.90 0
961.97 0
962.04 0
962.12 0
962.19 0
962.26 0
962.33 0
962.40 0
962.47 0
962.54 0
962.61 0
962.68 0
962.76 0
962.83 0
962.90 0
962.97 0
963.04 0
963.11 0
963.18 0
963.25 0
963.32 0
963.40 0
963.47 0
963.54 0
963.61 0
963.68 0
963.75 0
963.82 0
963.89 0
963.97 0
964.04 0
964.11 0
964.18 0
964.25 0
964.32 0
964.39 0
964.46 0
964.53 0
964.61 0
964.68 0
964.75 0
964.82 0
964.89 0
964.96 0
965.03 0
965.10 0
965.18 0
965.25 0
965.32 0
965.39 0
965.46 0
965.53 0
965.60 0
965.67 0
965.75 0
965.82 0
965.89 0
965.96 0
966.03 0
966.10 0
966.17 0
966.24 0
966.32 0
966.39 0
966.46 0
966.53 0
966.60 0
966.67 0
966.74 0
966.81 0
966.89 0
966.96 0
967.03 0
967.10 0
967.17 0
967.24 0
967.31 0
967.39 0
967.46 0
967.53 0
967.60 0
967.67 0
967.74 0
967.81 0
967.88 0
967.96 0
968.03 0
968.10 0
968.17 0
968.24 0
968.31 0
968.38 0
968.46 0
968.53 0
968.60 0
968.67 0
968.74 0
968.81 0
968.88 0
968.95 0
969.03 0
969.10 0
969.17 0
969.24 0
969.31 0
969.38 0
969.45 0
969.53 0
969.60 0
969.67 0
969.74 0
969.81 0
969.88 0
969.95 0
970.03 0
970.10 0
970.17 0
970.24 0
970.31 0
970.38 0
970.45 0
970.53 0
970.60 0
970.67 0
970.74 0
970.81 0
970.88 0
970.95 0
971.03 0
971.10 0
971.17 0
971.24 0
971.31 0
971.38 0
971.45 0
971.53 0
971.60 0
971.67 0
971.74 0
971.81 0
971.88 0
971.95 0
972.03 0
972.10 0
972.17 0
972.24 0
972.31 0
972.38 0
972.45 0
972.53 0
972.60 0
972.67 0
972.74 0
972.81 0
972.88 0
972.96 0
973.03 0
973.10 0
973.17 0
973.24 0
973.31 0
973.38 0
973.46 0
973.53 0
973.60 0
973.67 0
973.74 0
973.81 0
973.89 0
973.96 0
974.03 0
974.10 0
974.17 0
974.24 0
974.31 0
974.39 0
974.46 0
974.53 0
974.60 0
974.67 0
974.74 0
974.82 0
974.89 0
974.96 0
975.03 0
975.10 0
975.17 0
975.25 0
975.32 0
975.39 0
975.46 0
975.53 0
975.60 0
975.68 0
975.75 0
975.82 0
975.89 0
975.96 0
976.03 0
976.10 0
976.18 0
976.25 0
976.32 0
976.39 0
976.46 0
976.53 0
976.61 0
976.68 0
976.75 0
976.82 0
976.89 0
976.96 0
977.04 0
977.11 0
977.18 0
977.25 0
977.32 0
977.39 0
977.47 0
977.54 0
977.61 0
977.68 0
977.75 0
977.82 0
977.90 0
977.97 0
978.04 0
978.11 0
978.18 0
978.26 0
978.33 0
978.40 0
978.47 0
978.54 0
978.61 0
978.69 0
978.76 0
978.83 0
978.90 0
978.97 0
979.04 0
979.12 0
979.19 0
979.26 0
979.33 0
979.40 0
979.47 0
979.55 0
979.62 0
979.69 0
979.76 0
979.83 0
979.91 0
979.98 0
980.05 0
980.12 0
980.19 0
980.26 0
980.34 0
980.41 0
980.48 0
980.55 0
980.62 0
980.69 0
980.77 0
980.84 0
980.91 0
980.98 0
981.05 0
981.13 0
981.20 0
981.27 0
981.34 0
981.41 0
981.48 0
981.56 0
981.63 0
981.70 0
981.77 0
981.84 0
981.92 0
981.99 0
982.06 0
982.13 0
982.20 0
982.28 0
982.35 0
982.42 0
982.49 0
982.56 0
982.63 0
982.71 0
982.78 0
982.85 0
982.92 0
982.99 0
983.07 0
983.14 0
983.21 0
983.28 0
983.35 0
983.43 0
983.50 0
983.57 0
983.64 0
983.71 0
983.78 0
983.86 0
983.93 0
984.00 0
984.07 0
984.14 0
984.22 0
984.29 0
984.36 0
984.43 0
984.50 0
984.58 0
984.65 0
984.72 0
984.79 0
984.86 0
984.94 0
985.01 0
985.08 0
985.15 0
985.22 0
985.30 0
985.37 0
985.44 0
985.51 0
985.58 0
985.66 0
985.73 0
985.80 0
985.87 0
985.94 0
986.02 0
986.09 0
986.16 0
986.23 0
986.30 0
986.38 0
986.45 0
986.52 0
986.59 0
986.66 0
986.74 0
986.81 0
986.88 0
986.95 0
987.02 0
987.10 0
987.17 0
987.24 0
987.31 0
987.38 0
987.46 0
987.53 0
987.60 0
987.67 0
987.74 0
987.82 0
987.89 0
987.96 0
988.03 0
988.10 0
988.18 0
988.25 0
988.32 0
988.39 0
988.46 0
988.54 0
988.61 0
988.68 0
988.75 0
988.83 0
988.90 0
988.97 0
989.04 0
989.11 0
989.19 0
989.26 0
989.33 0
989.40 0
989.47 0
989.55 0
989.62 0
989.69 0
989.76 0
989.83 0
989.91 0
989.98 0
990.05 0
990.12 0
990.20 0
990.27 0
990.34 0
990.41 0
990.48 0
990.56 0
990.63 0
990.70 0
990.77 0
990.85 0
990.92 0
990.99 0
991.06 0
991.13 0
991.21 0
991.28 0
991.35 0
991.42 0
991.49 0
991.57 0
991.64 0
991.71 0
991.78 0
991.86 0
991.93 0
992.00 0
992.07 0
992.14 0
992.22 0
992.29 0
992.36 0
992.43 0
992.51 0
992.58 0
992.65 0
992.72 0
992.79 0
992.87 0
992.94 0
993.01 0
993.08 0
993.16 0
993.23 0
993.30 0
993.37 0
993.45 0
993.52 0
993.59 0
993.66 0
993.73 0
993.81 0
993.88 0
993.95 0
994.02 0
994.10 0
994.17 0
994.24 0
994.31 0
994.38 0
994.46 0
994.53 0
994.60 0
994.67 0
994.75 0
994.82 0
994.89 0
994.96 0
995.04 0
995.11 0
995.18 0
995.25 0
995.32 0
995.40 0
995.47 0
995.54 0
995.61 0
995.69 0
995.76 0
995.83 0
995.90 0
995.98 0
996.05 0
996.12 0
996.19 0
996.27 1
996.34 1
996.41 1
996.48 1
996.56 1
996.63 1
996.70 0
996.77 0
996.84 0
996.92 0
996.99 0
997.06 0
997.13 0
997.21 0
997.28 0
997.35 0
997.42 0
997.50 0
997.57 0
997.64 0
997.71 0
997.79 0
997.86 0
997.93 0
998.00 0
998.08 0
998.15 0
998.22 0
998.29 0
998.37 0
998.44 0
998.51 0
998.58 0
998.66 0
998.73 0
998.80 0
998.87 0
998.95 0
999.02 0
999.09 0
999.16 0
999.23 0
999.31 0
999.38 0
999.45 0
999.52 0
999.60 0
999.67 0
999.74 0
999.81 0
999.89 0
999.96 0
1000.03 0
1000.10 0
1000.18 0
1000.25 0
1000.32 0
1000.39 0
1000.47 0
1000.54 0
1000.61 0
1000.68 0
1000.76 0
1000.83 0
1000.90 0
1000.98 0
1001.05 0
1001.12 0
1001.19 0
1001.27 0
1001.34 0
1001.41 0
1001.48 0
1001.56 0
1001.63 0
1001.70 0
1001.77 0
1001.85 0
1001.92 0
1001.99 0
1002.06 0
1002.14 0
1002.21 0
1002.28 0
1002.35 0
1002.43 0
1002.50 0
1002.57 0
1002.64 0
1002.72 0
1002.79 0
1002.86 0
1002.93 0
1003.01 0
1003.08 0
1003.15 0
1003.23 0
1003.30 0
1003.37 0
1003.44 0
1003.52 0
1003.59 0
1003.66 0
1003.73 0
1003.81 0
1003.88 0
1003.95 0
1004.02 0
1004.10 0
1004.17 0
1004.24 0
1004.31 0
1004.39 0
1004.46 0
1004.53 0
1004.61 0
1004.68 0
1004.75 0
1004.82 0
1004.90 0
1004.97 0
1005.04 0
1005.11 0
1005.19 0
1005.26 0
1005.33 0
1005.41 0
1005.48 0
1005.55 0
1005.62 0
1005.70 0
1005.77 0
1005.84 0
1005.91 0
1005.99 0
1006.06 0
1006.13 0
1006.20 0
1006.28 0
1006.35 0
1006.42 0
1006.50 0
1006.57 0
1006.64 0
1006.71 0
1006.79 0
1006.86 0
1006.93 0
1007.01 0
1007.08 0
1007.15 0
1007.22 0
1007.30 0
1007.37 0
1007.44 0
1007.51 0
1007.59 0
1007.66 0
1007.73 0
1007.81 0
1007.88 0
1007.95 0
1008.02 0
1008.10 0
1008.17 0
1008.24 0
1008.32 0
1008.39 0
1008.46 0
1008.53 0
1008.61 0
1008.68 0
1008.75 0
1008.82 0
1008.90 0
1008.97 0
1009.04 0
1009.12 0
1009.19 0
1009.26 0
1009.33 0
1009.41 0
1009.48 0
1009.55 0
1009.63 0
1009.70 0
1009.77 0
1009.84 0
1009.92 0
1009.99 0
1010.06 0
1010.14 0
1010.21 0
1010.28 0
1010.35 0
1010.43 0
1010.50 0
1010.57 0
1010.65 0
1010.72 0
1010.79 0
1010.87 0
1010.94 0
1011.01 0
1011.08 0
1011.16 0
1011.23 0
1011.30 0
1011.38 0
1011.45 0
1011.52 0
1011.59 0
1011.67 0
1011.74 0
1011.81 0
1011.89 0
1011.96 0
1012.03 0
1012.10 0
1012.18 0
1012.25 0
1012.32 0
1012.40 0
1012.47 0
1012.54 0
1012.62 0
1012.69 0
1012.76 0
1012.83 0
1012.91 0
1012.98 0
1013.05 0
1013.13 0
1013.20 0
1013.27 0
1013.35 0
1013.42 0
1013.49 0
1013.56 1
1013.64 0
1013.71 0
1013.78 0
1013.86 0
1013.93 0
1014.00 0
1014.08 0
1014.15 0
1014.22 0
1014.29 0
1014.37 1
1014.44 1
1014.51 1
1014.59 1
1014.66 0
1014.73 0
1014.81 0
1014.88 0
1014.95 0
1015.02 0
1015.10 0
1015.17 0
1015.24 0
1015.32 0
1015.39 0
1015.46 0
1015.54 0
1015.61 0
1015.68 0
1015.76 0
1015.83 0
1015.90 0
1015.97 0
1016.05 0
1016.12 0
1016.19 0
1016.27 0
1016.34 0
1016.41 0
1016.49 0
1016.56 0
1016.63 0
1016.71 0
1016.78 0
1016.85 0
1016.92 0
1017.00 0
1017.07 0
1017.14 0
1017.22 0
1017.29 0
1017.36 0
1017.44 0
1017.51 0
1017.58 0
1017.66 0
1017.73 0
1017.80 0
1017.88 1
1017.95 1
1018.02 1
1018.09 1
1018.17 1
1018.24 0
1018.31 0
1018.39 0
1018.46 0
1018.53 0
1018.61 0
1018.68 0
1018.75 0
1018.83 0
1018.90 0
1018.97 0
1019.05 0
1019.12 0
1019.19 0
1019.27 1
1019.34 1
1019.41 1
1019.49 1
1019.56 1
1019.63 1
1019.70 1
1019.78 1
1019.85 0
1019.92 0
1020.00 0
1020.07 0
1020.14 0
1020.22 0
1020.29 0
1020.36 1
1020.44 1
1020.51 1
1020.58 1
1020.66 1
1020.73 1
1020.80 0
1020.88 0
1020.95 0
1021.02 0
1021.10 0
1021.17 0
1021.24 0
1021.32 0
1021.39 0
1021.46 0
1021.54 0
1021.61 0
1021.68 0
1021.76 0
1021.83 0
1021.90 0
1021.98 0
1022.05 0
1022.12 0
1022.20 0
1022.27 0
1022.34 0
1022.42 0
1022.49 0
1022.56 0
1022.64 0
1022.71 0
1022.78 0
1022.86 0
1022.93 0
1023.00 0
1023.08 0
1023.15 0
1023.22 0
1023.30 0
1023.37 0
1023.44 0
1023.52 0
1023.59 0
1023.66 0
1023.74 0
1023.81 0
1023.88 0
1023.96 0
1024.03 0
1024.10 0
1024.18 0
1024.25 0
1024.32 0
1024.40 0
1024.47 0
1024.54 0
1024.62 0
1024.69 1
1024.76 1
1024.84 1
1024.91 0
1024.98 0
1025.06 0
1025.13 0
1025.20 0
1025.28 0
1025.35 0
1025.42 0
1025.50 0
1025.57 0
1025.64 0
1025.72 0
1025.79 0
1025.86 0
1025.94 0
1026.01 0
1026.08 0
1026.16 0
1026.23 0
1026.31 0
1026.38 0
1026.45 0
1026.53 0
1026.60 0
1026.67 0
1026.75 0
1026.82 0
1026.89 0
1026.97 0
1027.04 0
1027.11 0
1027.19 0
1027.26 0
1027.33 0
1027.41 0
1027.48 0
1027.55 0
1027.63 0
1027.70 0
1027.77 0
1027.85 0
1027.92 1
1028.00 1
1028.07 1
1028.14 1
1028.22 1
1028.29 1
1028.36 1
1028.44 0
1028.51 0
1028.58 0
1028.66 0
1028.73 0
1028.80 0
1028.88 0
1028.95 0
1029.02 0
1029.10 0
1029.17 0
1029.25 0
1029.32 0
1029.39 0
1029.47 0
1029.54 0
1029.61 1
1029.69 1
1029.76 1
1029.83 1
1029.91 1
1029.98 1
1030.05 1
1030.13 0
1030.20 0
1030.28 0
1030.35 0
1030.42 0
1030.50 0
1030.57 0
1030.64 0
1030.72 0
1030.79 0
1030.86 0
1030.94 0
1031.01 0
1031.09 0
1031.16 0
1031.23 0
1031.31 0
1031.38 0
1031.45 0
1031.53 0
1031.60 0
1031.67 0
1031.75 1
1031.82 1
1031.90 1
1031.97 1
1032.04 1
1032.12 1
1032.19 0
1032.26 0
1032.34 0
1032.41 0
1032.48 0
1032.56 0
1032.63 0
1032.71 0
1032.78 0
1032.85 0
1032.93 0
1033.00 0
1033.07 0
1033.15 0
1033.22 0
1033.29 0
1033.37 0
1033.44 0
1033.52 0
1033.59 0
1033.66 0
1033.74 0
1033.81 0
1033.88 0
1033.96 0
1034.03 0
1034.11 0
1034.18 0
1034.25 1
1034.33 1
1034.40 1
1034.47 1
1034.55 1
1034.62 1
1034.70 1
1034.77 1
1034.84 1
1034.92 1
1034.99 1
1035.06 1
1035.14 1
1035.21 1
1035.29 1
1035.36 1
1035.43 1
1035.51 1
1035.58 1
1035.65 1
1035.73 1
1035.80 1
1035.88 1
1035.95 1
1036.02 1
1036.10 1
1036.17 1
1036.25 1
1036.32 1
1036.39 1
1036.47 0
1036.54 0
1036.61 0
1036.69 0
1036.76 0
1036.84 0
1036.91 0
1036.98 0
1037.06 0
1037.13 0
1037.20 0
1037.28 1
1037.35 1
1037.43 1
1037.50 1
1037.57 1
1037.65 1
1037.72 1
1037.80 1
1037.87 1
1037.94 1
1038.02 1
1038.09 1
1038.17 1
1038.24 1
1038.31 1
1038.39 1
1038.46 1
1038.53 1
1038.61 1
1038.68 1
1038.76 1
1038.83 1
1038.90 1
1038.98 1
1039.05 1
1039.13 1
1039.20 1
1039.27 1
1039.35 1
1039.42 1
1039.50 1
1039.57 0
1039.64 0
1039.72 0
1039.79 0
1039.86 0
1039.94 0
1040.01 0
1040.09 0
1040.16 0
1040.23 0
1040.31 0
1040.38 0
1040.46 0
1040.53 0
1040.60 0
1040.68 0
1040.75 0
1040.83 0
1040.90 0
1040.97 0
1041.05 0
1041.12 0
1041.20 0
1041.27 0
1041.34 0
1041.42 0
1041.49 0
1041.57 0
1041.64 0
1041.71 0
1041.79 0
1041.86 0
1041.94 0
1042.01 0
1042.08 0
1042.16 0
1042.23 0
1042.31 0
1042.38 0
1042.45 0
1042.53 1
1042.60 1
1042.68 1
1042.75 1
1042.82 1
1042.90 1
1042.97 1
1043.05 1
1043.12 1
1043.19 1
1043.27 0
1043.34 0
1043.42 0
1043.49 0
1043.57 0
1043.64 0
1043.71 0
1043.79 0
1043.86 1
1043.94 1
1044.01 1
1044.08 2
1044.16 2
1044.23 2
1044.31 2
1044.38 1
1044.45 1
1044.53 1
1044.60 0
1044.68 0
1044.75 0
1044.82 1
1044.90 1
1044.97 1
1045.05 1
1045.12 1
1045.20 1
1045.27 1
1045.34 0
1045.42 0
1045.49 0
1045.57 0
1045.64 0
1045.71 0
1045.79 0
1045.86 1
1045.94 1
1046.01 1
1046.08 1
1046.16 2
1046.23 2
1046.31 2
1046.38 2
1046.46 2
1046.53 2
1046.60 2
1046.68 2
1046.75 2
1046.83 2
1046.90 2
1046.97 1
1047.05 1
1047.12 1
1047.20 1
1047.27 1
1047.35 1
1047.42 1
1047.49 1
1047.57 2
1047.64 2
1047.72 2
1047.79 2
1047.87 2
1047.94 2
1048.01 1
1048.09 1
1048.16 1
1048.24 1
1048.31 1
1048.39 1
1048.46 1
1048.53 1
1048.61 1
1048.68 1
1048.76 1
1048.83 1
1048.90 1
1048.98 1
1049.05 1
1049.13 1
1049.20 1
1049.28 1
1049.35 1
1049.42 1
1049.50 1
1049.57 1
1049.65 1
1049.72 1
1049.80 1
1049.87 2
1049.94 2
1050.02 2
1050.09 2
1050.17 2
1050.24 2
1050.32 2
1050.39 2
1050.46 1
1050.54 1
1050.61 1
1050.69 1
1050.76 1
1050.84 1
1050.91 1
1050.99 1
1051.06 1
1051.13 1
1051.21 1
1051.28 1
1051.36 1
1051.43 0
1051.51 0
1051.58 0
1051.65 0
1051.73 0
1051.80 0
1051.88 0
1051.95 0
1052.03 0
1052.10 0
1052.17 0
1052.25 0
1052.32 0
1052.40 0
1052.47 0
1052.55 0
1052.62 0
1052.70 0
1052.77 0
1052.84 0
1052.92 1
1052.99 1
1053.07 1
1053.14 1
1053.22 1
1053.29 1
1053.36 1
1053.44 2
1053.51 2
1053.59 2
1053.66 2
1053.74 2
1053.81 2
1053.89 2
1053.96 2
1054.03 1
1054.11 1
1054.18 1
1054.26 1
1054.33 1
1054.41 1
1054.48 1
1054.56 1
1054.63 1
1054.70 1
1054.78 1
1054.85 1
1054.93 1
1055.00 1
1055.08 1
1055.15 1
1055.23 1
1055.30 1
1055.38 1
1055.45 1
1055.52 1
1055.60 1
1055.67 1
1055.75 2
1055.82 2
1055.90 2
1055.97 3
1056.05 3
1056.12 3
1056.19 3
1056.27 2
1056.34 2
1056.42 2
1056.49 1
1056.57 1
1056.64 1
1056.72 0
1056.79 0
1056.87 1
1056.94 1
1057.01 1
1057.09 1
1057.16 1
1057.24 2
1057.31 2
1057.39 2
1057.46 2
1057.54 2
1057.61 2
1057.69 2
1057.76 2
1057.83 2
1057.91 2
1057.98 2
1058.06 2
1058.13 2
1058.21 2
1058.28 2
1058.36 3
1058.43 3
1058.51 3
1058.58 3
1058.66 3
1058.73 3
1058.80 3
1058.88 3
1058.95 2
1059.03 2
1059.10 3
1059.18 3
1059.25 3
1059.33 3
1059.40 3
1059.48 3
1059.55 3
1059.63 3
1059.70 2
1059.77 2
1059.85 2
1059.92 1
1060.00 1
1060.07 1
1060.15 1
1060.22 1
1060.30 2
1060.37 1
1060.45 1
1060.52 1
1060.60 1
1060.67 1
1060.74 1
1060.82 1
1060.89 2
1060.97 2
1061.04 2
1061.12 2
1061.19 2
1061.27 2
1061.34 2
1061.42 2
1061.49 2
1061.57 2
1061.64 2
1061.72 2
1061.79 2
1061.87 3
1061.94 3
1062.01 3
1062.09 3
1062.16 3
1062.24 3
1062.31 4
1062.39 4
1062.46 4
1062.54 4
1062.61 3
1062.69 3
1062.76 3
1062.84 3
1062.91 3
1062.99 3
1063.06 4
1063.14 4
1063.21 4
1063.29 5
1063.36 5
1063.43 5
1063.51 5
1063.58 5
1063.66 5
1063.73 5
1063.81 4
1063.88 4
1063.96 4
1064.03 4
1064.11 4
1064.18 4
1064.26 4
1064.33 4
1064.41 3
1064.48 3
1064.56 2
1064.63 2
1064.71 2
1064.78 2
1064.86 3
1064.93 4
1065.01 4
1065.08 5
1065.16 5
1065.23 5
1065.30 5
1065.38 4
1065.45 4
1065.53 3
1065.60 2
1065.68 2
1065.75 2
1065.83 1
1065.90 1
1065.98 1
1066.05 1
1066.13 1
1066.20 1
1066.28 1
1066.35 1
1066.43 1
1066.50 2
1066.58 2
1066.65 3
1066.73 3
1066.80 3
1066.88 3
1066.95 3
1067.03 2
1067.10 2
1067.18 1
1067.25 1
1067.33 1
1067.40 1
1067.48 1
1067.55 1
1067.63 1
1067.70 2
1067.78 2
1067.85 2
1067.93 3
1068.00 3
1068.08 3
1068.15 3
1068.23 3
1068.30 3
1068.38 3
1068.45 2
1068.53 2
1068.60 2
1068.68 2
1068.75 2
1068.83 1
1068.90 1
1068.98 1
1069.05 1
1069.12 1
1069.20 2
1069.27 2
1069.35 2
1069.42 2
1069.50 2
1069.57 1
1069.65 1
1069.72 1
1069.80 2
1069.87 2
1069.95 2
1070.02 2
1070.10 2
1070.17 2
1070.25 2
1070.32 2
1070.40 3
1070.47 3
1070.55 3
1070.62 2
1070.70 2
1070.77 2
1070.85 3
1070.93 3
1071.00 3
1071.08 3
1071.15 3
1071.23 4
1071.30 4
1071.38 3
1071.45 3
1071.53 3
1071.60 3
1071.68 3
1071.75 3
1071.83 3
1071.90 3
1071.98 2
1072.05 2
1072.13 1
1072.20 1
1072.28 0
1072.35 0
1072.43 0
1072.50 0
1072.58 0
1072.65 0
1072.73 0
1072.80 0
1072.88 0
1072.95 0
1073.03 0
1073.10 1
1073.18 2
1073.25 2
1073.33 3
1073.40 3
1073.48 3
1073.55 3
1073.63 3
1073.70 3
1073.78 2
1073.85 2
1073.93 1
1074.00 1
1074.08 1
1074.15 1
1074.23 1
1074.30 2
1074.38 2
1074.45 2
1074.53 2
1074.60 2
1074.68 2
1074.76 2
1074.83 2
1074.91 2
1074.98 2
1075.06 2
1075.13 1
1075.21 1
1075.28 1
1075.36 1
1075.43 1
1075.51 1
1075.58 1
1075.66 2
1075.73 2
1075.81 2
1075.88 3
1075.96 3
1076.03 3
1076.11 3
1076.18 3
1076.26 3
1076.33 3
1076.41 3
1076.48 3
1076.56 3
1076.64 3
1076.71 3
1076.79 3
1076.86 3
1076.94 3
1077.01 3
1077.09 3
1077.16 3
1077.24 2
1077.31 2
1077.39 2
1077.46 2
1077.54 2
1077.61 2
1077.69 2
1077.76 2
1077.84 2
1077.91 3
1077.99 3
1078.06 3
1078.14 3
1078.22 2
1078.29 2
1078.37 2
1078.44 2
1078.52 2
1078.59 2
1078.67 2
1078.74 2
1078.82 2
1078.89 2
1078.97 3
1079.04 3
1079.12 3
1079.19 3
1079.27 3
1079.35 3
1079.42 3
1079.50 3
1079.57 2
1079.65 2
1079.72 2
1079.80 2
1079.87 2
1079.95 2
1080.02 2
1080.10 2
1080.17 2
1080.25 2
1080.32 2
1080.40 2
1080.48 2
1080.55 1
1080.63 1
1080.70 1
1080.78 2
1080.85 2
1080.93 2
1081.00 2
1081.08 2
1081.15 2
1081.23 2
1081.30 2
1081.38 2
1081.46 3
1081.53 3
1081.61 3
1081.68 2
1081.76 2
1081.83 1
1081.91 0
1081.98 0
1082.06 0
1082.13 0
1082.21 0
1082.28 0
1082.36 0
1082.44 1
1082.51 1
1082.59 1
1082.66 1
1082.74 0
1082.81 0
1082.89 0
1082.96 0
1083.04 0
1083.11 0
1083.19 0
1083.27 0
1083.34 1
1083.42 1
1083.49 2
1083.57 2
1083.64 2
1083.72 2
1083.79 2
1083.87 2
1083.94 1
1084.02 1
1084.10 1
1084.17 0
1084.25 0
1084.32 0
1084.40 1
1084.47 1
1084.55 1
1084.62 2
1084.70 2
1084.78 3
1084.85 3
1084.93 3
1085.00 4
1085.08 4
1085.15 4
1085.23 4
1085.30 4
1085.38 4
1085.46 4
1085.53 3
1085.61 3
1085.68 3
1085.76 3
1085.83 3
1085.91 3
1085.98 3
1086.06 4
1086.14 4
1086.21 4
1086.29 4
1086.36 4
1086.44 4
1086.51 4
1086.59 4
1086.66 3
1086.74 3
1086.82 3
1086.89 3
1086.97 3
1087.04 3
1087.12 3
1087.19 3
1087.27 4
1087.34 4
1087.42 5
1087.50 5
1087.57 6
1087.65 6
1087.72 6
1087.80 5
1087.87 5
1087.95 4
1088.03 3
1088.10 2
1088.18 2
1088.25 1
1088.33 1
1088.40 1
1088.48 1
1088.55 1
1088.63 1
1088.71 1
1088.78 1
1088.86 2
1088.93 2
1089.01 2
1089.08 2
1089.16 3
1089.24 3
1089.31 4
1089.39 4
1089.46 4
1089.54 3
1089.61 3
1089.69 3
1089.77 3
1089.84 3
1089.92 3
1089.99 3
1090.07 3
1090.14 4
1090.22 4
1090.30 4
1090.37 3
1090.45 3
1090.52 3
1090.60 3
1090.67 3
1090.75 3
1090.83 3
1090.90 3
1090.98 3
1091.05 3
1091.13 3
1091.20 3
1091.28 3
1091.36 2
1091.43 2
1091.51 2
1091.58 2
1091.66 3
1091.73 3
1091.81 3
1091.89 4
1091.96 4
1092.04 4
1092.11 4
1092.19 5
1092.26 5
1092.34 5
1092.42 5
1092.49 4
1092.57 4
1092.64 4
1092.72 3
1092.79 3
1092.87 2
1092.95 2
1093.02 2
1093.10 2
1093.17 1
1093.25 1
1093.33 1
1093.40 1
1093.48 1
1093.55 1
1093.63 1
1093.70 0
1093.78 0
1093.86 1
1093.93 1
1094.01 1
1094.08 2
1094.16 3
1094.24 4
1094.31 5
1094.39 6
1094.46 7
1094.54 7
1094.61 7
1094.69 7
1094.77 7
1094.84 7
1094.92 7
1094.99 7
1095.07 7
1095.15 7
1095.22 7
1095.30 7
1095.37 7
1095.45 7
1095.53 7
1095.60 6
1095.68 6
1095.75 5
1095.83 4
1095.90 3
1095.98 2
1096.06 2
1096.13 1
1096.21 1
1096.28 1
1096.36 1
1096.44 2
1096.51 2
1096.59 3
1096.66 4
1096.74 4
1096.82 5
1096.89 5
1096.97 5
1097.04 4
1097.12 4
1097.20 3
1097.27 3
1097.35 3
1097.42 3
1097.50 3
1097.58 4
1097.65 4
1097.73 4
1097.80 4
1097.88 4
1097.96 3
1098.03 2
1098.11 2
1098.18 1
1098.26 1
1098.34 0
1098.41 0
1098.49 0
1098.56 0
1098.64 0
1098.71 0
1098.79 1
1098.87 2
1098.94 3
1099.02 4
1099.09 4
1099.17 4
1099.25 4
1099.32 4
1099.40 4
1099.48 4
1099.55 4
1099.63 4
1099.70 4
1099.78 4
1099.86 4
1099.93 4
1100.01 3
1100.08 3
1100.16 3
1100.24 4
1100.31 4
1100.39 4
1100.46 4
1100.54 4
1100.62 4
1100.69 4
1100.77 4
1100.84 4
1100.92 5
1101.00 5
1101.07 6
1101.15 7
1101.22 8
1101.30 9
1101.38 10
1101.45 11
1101.53 11
1101.60 11
1101.68 11
1101.76 11
1101.83 10
1101.91 9
1101.99 8
1102.06 7
1102.14 6
1102.21 6
1102.29 6
1102.37 6
1102.44 6
1102.52 7
1102.59 7
1102.67 7
1102.75 6
1102.82 6
1102.90 6
1102.98 5
1103.05 5
1103.13 5
1103.20 5
1103.28 6
1103.36 7
1103.43 8
1103.51 9
1103.58 10
1103.66 10
1103.74 10
1103.81 10
1103.89 9
1103.97 9
1104.04 8
1104.12 8
1104.19 7
1104.27 7
1104.35 8
1104.42 8
1104.50 9
1104.57 9
1104.65 10
1104.73 10
1104.80 10
1104.88 10
1104.96 10
1105.03 9
1105.11 9
1105.18 8
1105.26 8
1105.34 8
1105.41 8
1105.49 8
1105.57 8
1105.64 8
1105.72 8
1105.79 8
1105.87 8
1105.95 8
1106.02 7
1106.10 8
1106.18 8
1106.25 8
1106.33 9
1106.40 10
1106.48 10
1106.56 10
1106.63 10
1106.71 10
1106.79 9
1106.86 9
1106.94 8
1107.01 8
1107.09 7
1107.17 6
1107.24 6
1107.32 6
1107.40 6
1107.47 7
1107.55 8
1107.62 10
1107.70 11
1107.78 11
1107.85 12
1107.93 11
1108.01 10
1108.08 9
1108.16 8
1108.24 7
1108.31 6
1108.39 5
1108.46 5
1108.54 5
1108.62 5
1108.69 5
1108.77 6
1108.85 6
1108.92 5
1109.00 5
1109.08 5
1109.15 4
1109.23 4
1109.30 4
1109.38 4
1109.46 5
1109.53 5
1109.61 5
1109.69 4
1109.76 4
1109.84 4
1109.92 3
1109.99 3
1110.07 3
1110.14 3
1110.22 2
1110.30 2
1110.37 2
1110.45 2
1110.53 3
1110.60 4
1110.68 5
1110.76 7
1110.83 8
1110.91 10
1110.98 11
1111.06 12
1111.14 12
1111.21 11
1111.29 11
1111.37 10
1111.44 8
1111.52 7
1111.60 7
1111.67 6
1111.75 6
1111.83 7
1111.90 7
1111.98 8
1112.06 9
1112.13 10
1112.21 10
1112.28 11
1112.36 12
1112.44 12
1112.51 12
1112.59 12
1112.67 12
1112.74 12
1112.82 12
1112.90 11
1112.97 11
1113.05 10
1113.13 10
1113.20 9
1113.28 8
1113.36 8
1113.43 7
1113.51 7
1113.58 7
1113.66 7
1113.74 7
1113.81 7
1113.89 8
1113.97 8
1114.04 8
1114.12 7
1114.20 7
1114.27 6
1114.35 6
1114.43 6
1114.50 6
1114.58 7
1114.66 8
1114.73 9
1114.81 9
1114.89 10
1114.96 10
1115.04 10
1115.12 10
1115.19 10
1115.27 9
1115.35 9
1115.42 8
1115.50 8
1115.58 7
1115.65 6
1115.73 5
1115.80 4
1115.88 4
1115.96 4
1116.03 5
1116.11 5
1116.19 6
1116.26 7
1116.34 8
1116.42 8
1116.49 8
1116.57 8
1116.65 7
1116.72 7
1116.80 6
1116.88 6
1116.95 6
1117.03 7
1117.11 7
1117.18 8
1117.26 8
1117.34 7
1117.41 7
1117.49 6
1117.57 4
1117.64 3
1117.72 2
1117.80 2
1117.87 3
1117.95 4
1118.03 6
1118.10 8
1118.18 10
1118.26 12
1118.33 13
1118.41 14
1118.49 13
1118.56 12
1118.64 11
1118.72 9
1118.79 8
1118.87 7
1118.95 6
1119.02 5
1119.10 5
1119.18 6
1119.25 7
1119.33 7
1119.41 8
1119.48 8
1119.56 9
1119.64 8
1119.71 8
1119.79 8
1119.87 7
1119.94 7
1120.02 7
1120.10 7
1120.17 7
1120.25 7
1120.33 7
1120.40 7
1120.48 7
1120.56 7
1120.64 7
1120.71 7
1120.79 6
1120.87 6
1120.94 6
1121.02 5
1121.10 5
1121.17 5
1121.25 5
1121.33 6
1121.40 7
1121.48 8
1121.56 8
1121.63 8
1121.71 8
1121.79 6
1121.86 5
1121.94 4
1122.02 3
1122.09 2
1122.17 1
1122.25 1
1122.32 1
1122.40 0
1122.48 0
1122.55 0
1122.63 0
1122.71 0
1122.79 0
1122.86 0
1122.94 0
1123.02 0
1123.09 0
1123.17 1
1123.25 2
1123.32 3
1123.40 4
1123.48 4
1123.55 4
1123.63 4
1123.71 3
1123.78 2
1123.86 2
1123.94 1
1124.01 1
1124.09 1
1124.17 1
1124.25 1
1124.32 1
1124.40 1
1124.48 1
1124.55 1
1124.63 1
1124.71 1
1124.78 1
1124.86 1
1124.94 0
1125.01 0
1125.09 0
1125.17 0
1125.25 0
1125.32 0
1125.40 0
1125.48 0
1125.55 0
1125.63 0
1125.71 1
1125.78 0
1125.86 0
1125.94 0
1126.01 0
1126.09 0
1126.17 0
1126.25 0
1126.32 0
1126.40 1
1126.48 1
1126.55 2
1126.63 3
1126.71 3
1126.78 3
1126.86 4
1126.94 4
1127.01 5
1127.09 5
1127.17 5
1127.25 5
1127.32 5
1127.40 5
1127.48 5
1127.55 4
1127.63 4
1127.71 4
1127.78 4
1127.86 4
1127.94 5
1128.02 6
1128.09 6
1128.17 7
1128.25 8
1128.32 8
1128.40 8
1128.48 7
1128.55 7
1128.63 7
1128.71 6
1128.79 6
1128.86 6
1128.94 6
1129.02 6
1129.09 5
1129.17 5
1129.25 4
1129.33 3
1129.40 3
1129.48 2
1129.56 3
1129.63 3
1129.71 4
1129.79 5
1129.86 6
1129.94 7
1130.02 7
1130.10 7
1130.17 7
1130.25 7
1130.33 7
1130.40 6
1130.48 6
1130.56 5
1130.64 4
1130.71 3
1130.79 3
1130.87 3
1130.94 3
1131.02 3
1131.10 4
1131.18 5
1131.25 5
1131.33 6
1131.41 6
1131.48 6
1131.56 7
1131.64 8
1131.71 8
1131.79 9
1131.87 10
1131.95 11
1132.02 12
1132.10 12
1132.18 13
1132.25 13
1132.33 13
1132.41 14
1132.49 14
1132.56 14
1132.64 14
1132.72 13
1132.80 13
1132.87 12
1132.95 11
1133.03 11
1133.10 11
1133.18 11
1133.26 12
1133.34 13
1133.41 14
1133.49 15
1133.57 15
1133.64 15
1133.72 15
1133.80 14
1133.88 14
1133.95 13
1134.03 13
1134.11 14
1134.18 14
1134.26 15
1134.34 16
1134.42 16
1134.49 15
1134.57 14
1134.65 13
1134.73 11
1134.80 9
1134.88 8
1134.96 7
1135.03 6
1135.11 6
1135.19 7
1135.27 8
1135.34 8
1135.42 9
1135.50 9
1135.57 9
1135.65 9
1135.73 10
1135.81 10
1135.88 11
1135.96 13
1136.04 14
1136.12 14
1136.19 15
1136.27 14
1136.35 13
1136.42 12
1136.50 11
1136.58 9
1136.66 8
1136.73 8
1136.81 7
1136.89 6
1136.97 6
1137.04 5
1137.12 4
1137.20 3
1137.28 2
1137.35 2
1137.43 2
1137.51 2
1137.58 3
1137.66 4
1137.74 4
1137.82 4
1137.89 4
1137.97 3
1138.05 2
1138.13 1
1138.20 1
1138.28 1
1138.36 2
1138.44 3
1138.51 5
1138.59 7
1138.67 8
1138.74 10
1138.82 10
1138.90 11
1138.98 11
1139.05 10
1139.13 9
1139.21 7
1139.29 6
1139.36 4
1139.44 2
1139.52 0
1139.60 0
1139.67 0
1139.75 0
1139.83 0
1139.91 0
1139.98 0
1140.06 0
1140.14 0
1140.22 1
1140.29 2
1140.37 3
1140.45 3
1140.53 3
1140.60 4
1140.68 4
1140.76 4
1140.83 5
1140.91 6
1140.99 7
1141.07 8
1141.14 9
1141.22 10
1141.30 10
1141.38 11
1141.45 11
1141.53 10
1141.61 10
1141.69 10
1141.76 10
1141.84 10
1141.92 10
1142.00 10
1142.07 10
1142.15 10
1142.23 9
1142.31 8
1142.38 8
1142.46 7
1142.54 6
1142.62 6
1142.69 6
1142.77 7
1142.85 8
1142.93 8
1143.00 8
1143.08 8
1143.16 8
1143.24 7
1143.31 6
1143.39 5
1143.47 5
1143.55 4
1143.62 3
1143.70 3
1143.78 3
1143.86 3
1143.93 4
1144.01 5
1144.09 6
1144.17 7
1144.24 7
1144.32 7
1144.40 7
1144.48 6
1144.56 6
1144.63 5
1144.71 5
1144.79 5
1144.87 6
1144.94 7
1145.02 7
1145.10 8
1145.18 8
1145.25 9
1145.33 9
1145.41 9
1145.49 8
1145.56 8
1145.64 8
1145.72 7
1145.80 7
1145.87 6
1145.95 6
1146.03 5
1146.11 4
1146.18 3
1146.26 3
1146.34 3
1146.42 3
1146.50 4
1146.57 5
1146.65 7
1146.73 9
1146.81 11
1146.88 12
1146.96 13
1147.04 13
1147.12 12
1147.19 11
1147.27 10
1147.35 8
1147.43 7
1147.50 5
1147.58 4
1147.66 4
1147.74 4
1147.82 4
1147.89 4
1147.97 5
1148.05 5
1148.13 6
1148.20 6
1148.28 7
1148.36 7
1148.44 8
1148.51 9
1148.59 9
1148.67 9
1148.75 9
1148.83 8
1148.90 7
1148.98 5
1149.06 4
1149.14 3
1149.21 2
1149.29 2
1149.37 1
1149.45 1
1149.52 2
1149.60 2
1149.68 3
1149.76 4
1149.84 5
1149.91 6
1149.99 7
1150.07 8
1150.15 9
1150.22 11
1150.30 12
1150.38 13
1150.46 15
1150.54 16
1150.61 17
1150.69 18
1150.77 19
1150.85 19
1150.92 19
1151.00 19
1151.08 18
1151.16 18
1151.24 18
1151.31 18
1151.39 18
1151.47 17
1151.55 17
1151.62 16
1151.70 15
1151.78 14
1151.86 13
1151.94 12
1152.01 11
1152.09 9
1152.17 8
1152.25 7
1152.33 7
1152.40 6
1152.48 7
1152.56 7
1152.64 8
1152.71 9
1152.79 10
1152.87 10
1152.95 11
1153.03 11
1153.10 10
1153.18 10
1153.26 8
1153.34 7
1153.42 6
1153.49 5
1153.57 4
1153.65 3
1153.73 2
1153.80 2
1153.88 2
1153.96 2
1154.04 2
1154.12 3
1154.19 3
1154.27 3
1154.35 4
1154.43 5
1154.51 6
1154.58 8
1154.66 9
1154.74 11
1154.82 12
1154.90 13
1154.97 12
1155.05 12
1155.13 10
1155.21 10
1155.28 9
1155.36 10
1155.44 11
1155.52 12
1155.60 14
1155.67 16
1155.75 18
1155.83 18
1155.91 18
1155.99 17
1156.06 16
1156.14 14
1156.22 13
1156.30 12
1156.38 12
1156.45 12
1156.53 12
1156.61 13
1156.69 13
1156.77 14
1156.84 14
1156.92 15
1157.00 15
1157.08 15
1157.16 15
1157.23 15
1157.31 15
1157.39 14
1157.47 14
1157.55 14
1157.62 14
1157.70 14
1157.78 15
1157.86 17
1157.94 18
1158.01 20
1158.09 22
1158.17 23
1158.25 24
1158.33 25
1158.40 25
1158.48 25
1158.56 25
1158.64 24
1158.72 23
1158.79 22
1158.87 21
1158.95 20
1159.03 19
1159.11 17
1159.18 16
1159.26 15
1159.34 14
1159.42 13
1159.50 13
1159.57 13
1159.65 13
1159.73 13
1159.81 14
1159.89 14
1159.97 15
1160.04 15
1160.12 15
1160.20 15
1160.28 14
1160.36 13
1160.43 12
1160.51 12
1160.59 12
1160.67 12
1160.75 12
1160.82 12
1160.90 12
1160.98 12
1161.06 11
1161.14 10
1161.22 9
1161.29 8
1161.37 8
1161.45 7
1161.53 7
1161.61 6
1161.68 6
1161.76 6
1161.84 6
1161.92 6
1162.00 7
1162.07 8
1162.15 9
1162.23 10
1162.31 11
1162.39 11
1162.47 12
1162.54 12
1162.62 11
1162.70 10
1162.78 9
1162.86 8
1162.93 7
1163.01 6
1163.09 6
1163.17 5
1163.25 5
1163.33 5
1163.40 5
1163.48 5
1163.56 4
1163.64 4
1163.72 3
1163.79 3
1163.87 3
1163.95 3
1164.03 4
1164.11 5
1164.19 6
1164.26 7
1164.34 7
1164.42 8
1164.50 8
1164.58 8
1164.66 8
1164.73 8
1164.81 9
1164.89 9
1164.97 10
1165.05 10
1165.12 11
1165.20 12
1165.28 12
1165.36 12
1165.44 12
1165.52 12
1165.59 12
1165.67 12
1165.75 12
1165.83 12
1165.91 11
1165.99 11
1166.06 10
1166.14 9
1166.22 8
1166.30 7
1166.38 6
1166.46 5
1166.53 4
1166.61 3
1166.69 3
1166.77 2
1166.85 2
1166.93 2
1167.00 2
1167.08 2
1167.16 2
1167.24 2
1167.32 2
1167.40 2
1167.47 2
1167.55 1
1167.63 1
1167.71 1
1167.79 1
1167.87 2
1167.94 2
1168.02 3
1168.10 3
1168.18 4
1168.26 4
1168.34 3
1168.41 2
1168.49 2
1168.57 1
1168.65 1
1168.73 1
1168.81 2
1168.88 3
1168.96 4
1169.04 5
1169.12 6
1169.20 7
1169.28 7
1169.35 6
1169.43 5
1169.51 4
1169.59 3
1169.67 2
1169.75 1
1169.83 1
1169.90 1
1169.98 1
1170.06 0
1170.14 0
1170.22 0
1170.30 0
1170.37 0
1170.45 0
1170.53 0
1170.61 0
1170.69 1
1170.77 2
1170.85 4
1170.92 5
1171.00 6
1171.08 7
1171.16 8
1171.24 9
1171.32 9
1171.39 10
1171.47 10
1171.55 11
1171.63 11
1171.71 11
1171.79 11
1171.87 11
1171.94 10
1172.02 9
1172.10 7
1172.18 5
1172.26 3
1172.34 2
1172.41 1
1172.49 1
1172.57 2
1172.65 4
1172.73 6
1172.81 8
1172.89 10
1172.96 12
1173.04 14
1173.12 15
1173.20 15
1173.28 15
1173.36 15
1173.44 14
1173.51 13
1173.59 11
1173.67 10
1173.75 8
1173.83 7
1173.91 6
1173.99 5
1174.06 5
1174.14 5
1174.22 4
1174.30 5
1174.38 5
1174.46 5
1174.54 6
1174.61 8
1174.69 10
1174.77 12
1174.85 14
1174.93 15
1175.01 16
1175.09 15
1175.16 14
1175.24 13
1175.32 11
1175.40 10
1175.48 9
1175.56 9
1175.64 8
1175.71 8
1175.79 8
1175.87 8
1175.95 9
1176.03 9
1176.11 10
1176.19 11
1176.26 12
1176.34 14
1176.42 15
1176.50 16
1176.58 17
1176.66 17
1176.74 18
1176.82 18
1176.89 17
1176.97 17
1177.05 16
1177.13 14
1177.21 13
1177.29 11
1177.37 9
1177.44 8
1177.52 7
1177.60 6
1177.68 5
1177.76 4
1177.84 4
1177.92 4
1178.00 4
1178.07 5
1178.15 5
1178.23 5
1178.31 5
1178.39 5
1178.47 5
1178.55 4
1178.62 3
1178.70 3
1178.78 3
1178.86 4
1178.94 5
1179.02 6
1179.10 6
1179.18 6
1179.25 5
1179.33 4
1179.41 3
1179.49 1
1179.57 0
1179.65 0
1179.73 0
1179.81 0
1179.88 0
1179.96 0
1180.04 0
1180.12 0
1180.20 0
1180.28 0
1180.36 3
1180.44 6
1180.51 9
1180.59 13
1180.67 17
1180.75 20
1180.83 22
1180.91 23
1180.99 22
1181.07 21
1181.15 18
1181.22 16
1181.30 15
1181.38 14
1181.46 14
1181.54 14
1181.62 15
1181.70 15
1181.78 16
1181.85 17
1181.93 17
1182.01 17
1182.09 18
1182.17 18
1182.25 18
1182.33 18
1182.41 19
1182.49 19
1182.56 19
1182.64 20
1182.72 19
1182.80 18
1182.88 17
1182.96 15
1183.04 13
1183.12 10
1183.19 8
1183.27 6
1183.35 5
1183.43 5
1183.51 6
1183.59 7
1183.67 8
1183.75 10
1183.83 11
1183.90 11
1183.98 11
1184.06 9
1184.14 8
1184.22 5
1184.30 3
1184.38 1
1184.46 0
1184.54 0
1184.61 1
1184.69 1
1184.77 2
1184.85 3
1184.93 4
1185.01 5
1185.09 5
1185.17 5
1185.25 6
1185.33 6
1185.40 7
1185.48 8
1185.56 9
1185.64 10
1185.72 12
1185.80 13
1185.88 13
1185.96 14
1186.04 14
1186.11 13
1186.19 12
1186.27 11
1186.35 9
1186.43 8
1186.51 6
1186.59 5
1186.67 4
1186.75 3
1186.83 3
1186.90 3
1186.98 4
1187.06 5
1187.14 6
1187.22 7
1187.30 7
1187.38 6
1187.46 5
1187.54 3
1187.62 2
1187.69 1
1187.77 1
1187.85 2
1187.93 4
1188.01 6
1188.09 8
1188.17 10
1188.25 12
1188.33 13
1188.41 14
1188.48 14
1188.56 15
1188.64 15
1188.72 15
1188.80 15
1188.88 15
1188.96 15
1189.04 14
1189.12 13
1189.20 12
1189.28 11
1189.35 11
1189.43 10
1189.51 9
1189.59 8
1189.67 7
1189.75 7
1189.83 8
1189.91 10
1189.99 12
1190.07 15
1190.15 18
1190.22 21
1190.30 23
1190.38 24
1190.46 24
1190.54 24
1190.62 24
1190.70 23
1190.78 23
1190.86 23
1190.94 23
1191.02 22
1191.09 22
1191.17 23
1191.25 23
1191.33 23
1191.41 23
1191.49 23
1191.57 23
1191.65 23
1191.73 23
1191.81 23
1191.89 23
1191.97 23
1192.04 22
1192.12 22
1192.20 22
1192.28 22
1192.36 22
1192.44 22
1192.52 21
1192.60 20
1192.68 19
1192.76 17
1192.84 14
1192.92 12
1192.99 10
1193.07 8
1193.15 7
1193.23 6
1193.31 6
1193.39 7
1193.47 8
1193.55 9
1193.63 10
1193.71 13
1193.79 15
1193.87 18
1193.95 21
1194.02 24
1194.10 27
1194.18 29
1194.26 31
1194.34 32
1194.42 32
1194.50 33
1194.58 33
1194.66 34
1194.74 34
1194.82 33
1194.90 32
1194.98 30
1195.05 28
1195.13 25
1195.21 23
1195.29 20
1195.37 18
1195.45 16
1195.53 15
1195.61 14
1195.69 14
1195.77 14
1195.85 15
1195.93 16
1196.01 17
1196.09 18
1196.16 18
1196.24 18
1196.32 17
1196.40 17
1196.48 16
1196.56 15
1196.64 14
1196.72 13
1196.80 11
1196.88 10
1196.96 9
1197.04 9
1197.12 8
1197.20 9
1197.27 10
1197.35 12
1197.43 14
1197.51 15
1197.59 17
1197.67 18
1197.75 19
1197.83 19
1197.91 20
1197.99 20
1198.07 20
1198.15 21
1198.23 21
1198.31 22
1198.39 22
1198.47 22
1198.54 22
1198.62 21
1198.70 20
1198.78 19
1198.86 18
1198.94 18
1199.02 18
1199.10 19
1199.18 19
1199.26 20
1199.34 21
1199.42 22
1199.50 22
1199.58 23
1199.66 23
1199.74 23
1199.81 24
1199.89 25
1199.97 25
1200.05 26
1200.13 26
1200.21 26
1200.29 25
1200.37 24
1200.45 23
1200.53 22
1200.61 20
1200.69 19
1200.77 19
1200.85 19
1200.93 20
1201.01 21
1201.09 22
1201.17 23
1201.24 24
1201.32 24
1201.40 23
1201.48 22
1201.56 20
1201.64 18
1201.72 17
1201.80 16
1201.88 15
1201.96 15
1202.04 15
1202.12 15
1202.20 16
1202.28 16
1202.36 15
1202.44 15
1202.52 14
1202.60 13
1202.68 13
1202.76 12
1202.83 12
1202.91 12
1202.99 12
1203.07 12
1203.15 12
1203.23 12
1203.31 13
1203.39 16
1203.47 19
1203.55 23
1203.63 28
1203.71 34
1203.79 38
1203.87 42
1203.95 44
1204.03 44
1204.11 44
1204.19 43
1204.27 41
1204.35 38
1204.43 36
1204.51 34
1204.58 33
1204.66 32
1204.74 32
1204.82 32
1204.90 33
1204.98 32
1205.06 32
1205.14 30
1205.22 28
1205.30 26
1205.38 24
1205.46 22
1205.54 20
1205.62 19
1205.70 18
1205.78 17
1205.86 16
1205.94 15
1206.02 15
1206.10 14
1206.18 15
1206.26 16
1206.34 18
1206.42 20
1206.50 22
1206.57 25
1206.65 27
1206.73 28
1206.81 30
1206.89 31
1206.97 33
1207.05 35
1207.13 38
1207.21 41
1207.29 44
1207.37 47
1207.45 50
1207.53 51
1207.61 51
1207.69 50
1207.77 46
1207.85 43
1207.93 39
1208.01 35
1208.09 32
1208.17 30
1208.25 29
1208.33 28
1208.41 28
1208.49 28
1208.57 28
1208.65 28
1208.73 28
1208.81 28
1208.89 28
1208.97 29
1209.05 29
1209.12 29
1209.20 29
1209.28 29
1209.36 28
1209.44 27
1209.52 25
1209.60 24
1209.68 24
1209.76 23
1209.84 23
1209.92 23
1210.00 24
1210.08 25
1210.16 27
1210.24 29
1210.32 31
1210.40 34
1210.48 36
1210.56 38
1210.64 38
1210.72 38
1210.80 37
1210.88 35
1210.96 33
1211.04 31
1211.12 28
1211.20 26
1211.28 24
1211.36 23
1211.44 22
1211.52 22
1211.60 23
1211.68 25
1211.76 28
1211.84 31
1211.92 34
1212.00 38
1212.08 40
1212.16 42
1212.24 43
1212.32 43
1212.40 43
1212.48 41
1212.56 39
1212.64 36
1212.72 33
1212.80 30
1212.87 27
1212.95 25
1213.03 24
1213.11 23
1213.19 24
1213.27 24
1213.35 25
1213.43 24
1213.51 23
1213.59 22
1213.67 20
1213.75 18
1213.83 16
1213.91 14
1213.99 13
1214.07 13
1214.15 13
1214.23 13
1214.31 13
1214.39 13
1214.47 13
1214.55 14
1214.63 15
1214.71 15
1214.79 15
1214.87 15
1214.95 13
1215.03 11
1215.11 8
1215.19 6
1215.27 3
1215.35 0
1215.43 0
1215.51 0
1215.59 0
1215.67 0
1215.75 0
1215.83 0
1215.91 0
1215.99 0
1216.07 0
1216.15 2
1216.23 4
1216.31 6
1216.39 9
1216.47 11
1216.55 13
1216.63 14
1216.71 14
1216.79 14
1216.87 13
1216.95 12
1217.03 10
1217.11 8
1217.19 7
1217.27 6
1217.35 4
1217.43 3
1217.51 1
1217.59 0
1217.67 0
1217.75 0
1217.83 0
1217.91 0
1217.99 0
1218.07 1
1218.15 5
1218.23 9
1218.31 14
1218.39 18
1218.47 22
1218.55 25
1218.63 27
1218.71 29
1218.79 31
1218.87 33
1218.95 34
1219.03 35
1219.11 36
1219.19 37
1219.27 38
1219.35 39
1219.43 40
1219.51 41
1219.59 42
1219.67 42
1219.75 41
1219.83 39
1219.91 36
1219.99 33
1220.07 31
1220.15 29
1220.23 27
1220.31 27
1220.39 26
1220.47 26
1220.55 26
1220.63 26
1220.71 25
1220.79 25
1220.87 25
1220.95 25
1221.03 26
1221.11 27
1221.19 29
1221.27 30
1221.35 32
1221.43 33
1221.51 34
1221.59 36
1221.67 37
1221.75 38
1221.83 38
1221.91 38
1221.99 37
1222.08 36
1222.16 35
1222.24 34
1222.32 34
1222.40 33
1222.48 33
1222.56 32
1222.64 31
1222.72 29
1222.80 27
1222.88 25
1222.96 22
1223.04 20
1223.12 17
1223.20 15
1223.28 14
1223.36 13
1223.44 13
1223.52 14
1223.60 16
1223.68 17
1223.76 19
1223.84 21
1223.92 24
1224.00 26
1224.08 28
1224.16 30
1224.24 31
1224.32 31
1224.40 31
1224.48 29
1224.56 27
1224.64 24
1224.72 22
1224.80 19
1224.88 18
1224.96 17
1225.04 16
1225.12 16
1225.20 17
1225.28 18
1225.36 20
1225.44 22
1225.52 25
1225.60 28
1225.68 31
1225.76 33
1225.85 34
1225.93 35
1226.01 36
1226.09 36
1226.17 36
1226.25 37
1226.33 37
1226.41 38
1226.49 39
1226.57 39
1226.65 39
1226.73 38
1226.81 37
1226.89 36
1226.97 34
1227.05 33
1227.13 32
1227.21 32
1227.29 32
1227.37 33
1227.45 33
1227.53 33
1227.61 32
1227.69 31
1227.77 29
1227.85 27
1227.93 25
1228.01 23
1228.09 22
1228.17 22
1228.25 23
1228.33 23
1228.42 24
1228.50 25
1228.58 25
1228.66 24
1228.74 23
1228.82 22
1228.90 21
1228.98 21
1229.06 20
1229.14 20
1229.22 19
1229.30 18
1229.38 17
1229.46 17
1229.54 16
1229.62 15
1229.70 16
1229.78 16
1229.86 18
1229.94 19
1230.02 20
1230.10 22
1230.18 23
1230.26 23
1230.34 23
1230.43 24
1230.51 24
1230.59 25
1230.67 26
1230.75 28
1230.83 29
1230.91 31
1230.99 32
1231.07 33
1231.15 34
1231.23 35
1231.31 35
1231.39 34
1231.47 33
1231.55 30
1231.63 27
1231.71 24
1231.79 20
1231.87 17
1231.95 14
1232.03 12
1232.11 11
1232.20 10
1232.28 11
1232.36 13
1232.44 15
1232.52 18
1232.60 21
1232.68 25
1232.76 28
1232.84 30
1232.92 31
1233.00 31
1233.08 30
1233.16 29
1233.24 27
1233.32 25
1233.40 24
1233.48 24
1233.56 24
1233.64 24
1233.72 25
1233.81 25
1233.89 25
1233.97 25
1234.05 25
1234.13 25
1234.21 25
1234.29 26
1234.37 26
1234.45 27
1234.53 28
1234.61 28
1234.69 29
1234.77 28
1234.85 28
1234.93 27
1235.01 25
1235.09 24
1235.17 22
1235.26 19
1235.34 16
1235.42 13
1235.50 11
1235.58 8
1235.66 6
1235.74 4
1235.82 3
1235.90 2
1235.98 1
1236.06 1
1236.14 1
1236.22 1
1236.30 0
1236.38 0
1236.46 0
1236.55 0
1236.63 0
1236.71 0
1236.79 0
1236.87 0
1236.95 0
1237.03 0
1237.11 1
1237.19 2
1237.27 3
1237.35 4
1237.43 5
1237.51 7
1237.59 10
1237.67 12
1237.75 14
1237.84 15
1237.92 16
1238.00 16
1238.08 16
1238.16 15
1238.24 15
1238.32 15
1238.40 15
1238.48 16
1238.56 16
1238.64 17
1238.72 17
1238.80 18
1238.88 19
1238.96 20
1239.05 22
1239.13 24
1239.21 26
1239.29 27
1239.37 28
1239.45 29
1239.53 29
1239.61 28
1239.69 28
1239.77 27
1239.85 27
1239.93 27
1240.01 26
1240.10 26
1240.18 24
1240.26 22
1240.34 19
1240.42 16
1240.50 12
1240.58 8
1240.66 5
1240.74 2
1240.82 1
1240.90 0
1240.98 1
1241.06 2
1241.14 5
1241.23 8
1241.31 12
1241.39 16
1241.47 19
1241.55 21
1241.63 23
1241.71 24
1241.79 25
1241.87 26
1241.95 27
1242.03 28
1242.11 29
1242.20 30
1242.28 32
1242.36 33
1242.44 35
1242.52 37
1242.60 38
1242.68 39
1242.76 38
1242.84 37
1242.92 35
1243.00 33
1243.08 31
1243.17 30
1243.25 29
1243.33 29
1243.41 28
1243.49 27
1243.57 26
1243.65 25
1243.73 24
1243.81 24
1243.89 24
1243.97 25
1244.05 25
1244.14 26
1244.22 26
1244.30 26
1244.38 25
1244.46 24
1244.54 22
1244.62 20
1244.70 19
1244.78 19
1244.86 19
1244.94 20
1245.03 22
1245.11 24
1245.19 26
1245.27 28
1245.35 30
1245.43 31
1245.51 33
1245.59 34
1245.67 34
1245.75 35
1245.83 35
1245.92 35
1246.00 34
1246.08 33
1246.16 33
1246.24 32
1246.32 31
1246.40 31
1246.48 31
1246.56 32
1246.64 32
1246.72 33
1246.81 34
1246.89 36
1246.97 37
1247.05 39
1247.13 40
1247.21 41
1247.29 40
1247.37 40
1247.45 38
1247.53 36
1247.62 34
1247.70 32
1247.78 30
1247.86 28
1247.94 25
1248.02 23
1248.10 20
1248.18 17
1248.26 15
1248.34 13
1248.43 11
1248.51 10
1248.59 9
1248.67 9
1248.75 10
1248.83 11
1248.91 12
1248.99 12
1249.07 12
1249.15 12
1249.24 11
1249.32 9
1249.40 7
1249.48 5
1249.56 3
1249.64 0
1249.72 0
1249.80 0
1249.88 0
1249.97 0
1250.05 0
1250.13 0
1250.21 0
1250.29 1
1250.37 2
1250.45 2
1250.53 3
1250.61 3
1250.69 4
1250.78 5
1250.86 5
1250.94 6
1251.02 7
1251.10 7
1251.18 7
1251.26 7
1251.34 7
1251.42 8
1251.51 9
1251.59 10
1251.67 11
1251.75 11
1251.83 11
1251.91 9
1251.99 7
1252.07 5
1252.15 3
1252.24 2
1252.32 1
1252.40 1
1252.48 1
1252.56 2
1252.64 3
1252.72 3
1252.80 3
1252.88 3
1252.97 2
1253.05 2
1253.13 2
1253.21 2
1253.29 4
1253.37 6
1253.45 8
1253.53 10
1253.62 12
1253.70 13
1253.78 14
1253.86 13
1253.94 11
1254.02 8
1254.10 5
1254.18 3
1254.27 2
1254.35 2
1254.43 3
1254.51 5
1254.59 8
1254.67 11
1254.75 14
1254.83 16
1254.91 18
1255.00 18
1255.08 18
1255.16 17
1255.24 15
1255.32 13
1255.40 11
1255.48 8
1255.56 7
1255.65 5
1255.73 4
1255.81 4
1255.89 4
1255.97 4
1256.05 4
1256.13 5
1256.21 5
1256.30 6
1256.38 7
1256.46 9
1256.54 10
1256.62 12
1256.70 14
1256.78 15
1256.86 16
1256.95 16
1257.03 16
1257.11 16
1257.19 16
1257.27 16
1257.35 16
1257.43 15
1257.52 14
1257.60 12
1257.68 10
1257.76 8
1257.84 6
1257.92 4
1258.00 2
1258.08 1
1258.17 0
1258.25 0
1258.33 0
1258.41 0
1258.49 0
1258.57 0
1258.65 0
1258.74 0
1258.82 2
1258.90 3
1258.98 6
1259.06 9
1259.14 11
1259.22 14
1259.30 16
1259.39 18
1259.47 19
1259.55 20
1259.63 20
1259.71 19
1259.79 19
1259.87 19
1259.96 20
1260.04 20
1260.12 22
1260.20 23
1260.28 24
1260.36 25
1260.44 25
1260.53 25
1260.61 24
1260.69 23
1260.77 22
1260.85 21
1260.93 20
1261.01 19
1261.10 17
1261.18 14
1261.26 11
1261.34 8
1261.42 5
1261.50 4
1261.58 4
1261.67 5
1261.75 7
1261.83 10
1261.91 13
1261.99 16
1262.07 18
1262.15 19
1262.24 20
1262.32 22
1262.40 23
1262.48 24
1262.56 25
1262.64 25
1262.72 25
1262.81 24
1262.89 22
1262.97 20
1263.05 17
1263.13 15
1263.21 12
1263.29 11
1263.38 11
1263.46 11
1263.54 12
1263.62 13
1263.70 14
1263.78 15
1263.87 16
1263.95 16
1264.03 16
1264.11 15
1264.19 15
1264.27 14
1264.35 14
1264.44 14
1264.52 15
1264.60 17
1264.68 18
1264.76 20
1264.84 20
1264.92 20
1265.01 19
1265.09 18
1265.17 16
1265.25 15
1265.33 14
1265.41 14
1265.50 15
1265.58 16
1265.66 18
1265.74 20
1265.82 22
1265.90 23
1265.99 24
1266.07 25
1266.15 25
1266.23 24
1266.31 23
1266.39 21
1266.47 19
1266.56 17
1266.64 15
1266.72 13
1266.80 12
1266.88 12
1266.96 12
1267.05 12
1267.13 12
1267.21 12
1267.29 12
1267.37 11
1267.45 10
1267.54 10
1267.62 10
1267.70 10
1267.78 10
1267.86 11
1267.94 11
1268.03 11
1268.11 11
1268.19 11
1268.27 11
1268.35 12
1268.43 13
1268.52 13
1268.60 14
1268.68 14
1268.76 15
1268.84 14
1268.92 14
1269.01 14
1269.09 13
1269.17 13
1269.25 12
1269.33 12
1269.41 11
1269.50 10
1269.58 10
1269.66 10
1269.74 11
1269.82 12
1269.90 14
1269.99 15
1270.07 16
1270.15 17
1270.23 17
1270.31 16
1270.39 16
1270.48 15
1270.56 14
1270.64 14
1270.72 13
1270.80 13
1270.88 12
1270.97 12
1271.05 11
1271.13 10
1271.21 9
1271.29 8
1271.38 7
1271.46 7
1271.54 7
1271.62 8
1271.70 9
1271.78 11
1271.87 12
1271.95 14
1272.03 14
1272.11 14
1272.19 14
1272.27 13
1272.36 12
1272.44 11
1272.52 10
1272.60 10
1272.68 9
1272.77 8
1272.85 7
1272.93 6
1273.01 5
1273.09 3
1273.17 2
1273.26 0
1273.34 0
1273.42 0
1273.50 0
1273.58 0
1273.67 0
1273.75 0
1273.83 0
1273.91 1
1273.99 5
1274.07 9
1274.16 13
1274.24 17
1274.32 20
1274.40 22
1274.48 23
1274.57 23
1274.65 22
1274.73 21
1274.81 19
1274.89 16
1274.97 14
1275.06 13
1275.14 11
1275.22 10
1275.30 9
1275.38 8
1275.47 7
1275.55 5
1275.63 3
1275.71 2
1275.79 1
1275.88 1
1275.96 2
1276.04 4
1276.12 6
1276.20 10
1276.29 13
1276.37 16
1276.45 19
1276.53 21
1276.61 23
1276.69 24
1276.78 24
1276.86 24
1276.94 24
1277.02 23
1277.10 23
1277.19 23
1277.27 22
1277.35 22
1277.43 21
1277.51 21
1277.60 20
1277.68 18
1277.76 18
1277.84 17
1277.92 16
1278.01 16
1278.09 16
1278.17 16
1278.25 16
1278.33 15
1278.42 14
1278.50 12
1278.58 10
1278.66 9
1278.74 7
1278.83 5
1278.91 4
1278.99 3
1279.07 2
1279.15 3
1279.24 4
1279.32 5
1279.40 7
1279.48 9
1279.56 11
1279.65 12
1279.73 13
1279.81 13
1279.89 13
1279.97 13
1280.06 14
1280.14 15
1280.22 17
1280.30 20
1280.38 22
1280.47 24
1280.55 26
1280.63 27
1280.71 27
1280.79 28
1280.88 28
1280.96 28
1281.04 29
1281.12 29
1281.20 28
1281.29 26
1281.37 24
1281.45 22
1281.53 20
1281.61 18
1281.70 19
1281.78 20
1281.86 23
1281.94 26
1282.03 29
1282.11 32
1282.19 32
1282.27 32
1282.35 30
1282.44 28
1282.52 25
1282.60 23
1282.68 23
1282.76 23
1282.85 25
1282.93 27
1283.01 30
1283.09 32
1283.17 34
1283.26 33
1283.34 32
1283.42 30
1283.50 27
1283.59 24
1283.67 22
1283.75 21
1283.83 22
1283.91 23
1284.00 25
1284.08 26
1284.16 28
1284.24 29
1284.32 30
1284.41 30
1284.49 29
1284.57 28
1284.65 26
1284.74 25
1284.82 23
1284.90 22
1284.98 21
1285.06 21
1285.15 21
1285.23 21
1285.31 21
1285.39 20
1285.48 19
1285.56 17
1285.64 15
1285.72 13
1285.80 11
1285.89 10
1285.97 10
1286.05 10
1286.13 10
1286.22 10
1286.30 10
1286.38 9
1286.46 8
1286.54 7
1286.63 6
1286.71 6
1286.79 7
1286.87 9
1286.96 11
1287.04 13
1287.12 15
1287.20 17
1287.28 18
1287.37 18
1287.45 18
1287.53 17
1287.61 16
1287.70 13
1287.78 11
1287.86 8
1287.94 5
1288.03 3
1288.11 2
1288.19 2
1288.27 3
1288.35 5
1288.44 6
1288.52 7
1288.60 8
1288.68 8
1288.77 8
1288.85 8
1288.93 8
1289.01 9
1289.10 10
1289.18 11
1289.26 12
1289.34 12
1289.42 12
1289.51 12
1289.59 11
1289.67 10
1289.75 10
1289.84 11
1289.92 12
1290.00 13
1290.08 15
1290.17 16
1290.25 17
1290.33 18
1290.41 18
1290.49 17
1290.58 16
1290.66 14
1290.74 12
1290.82 11
1290.91 9
1290.99 8
1291.07 8
1291.15 9
1291.24 11
1291.32 14
1291.40 17
1291.48 19
1291.57 21
1291.65 22
1291.73 22
1291.81 22
1291.90 22
1291.98 23
1292.06 23
1292.14 23
1292.23 23
1292.31 22
1292.39 21
1292.47 19
1292.55 16
1292.64 14
1292.72 13
1292.80 12
1292.88 12
1292.97 13
1293.05 14
1293.13 14
1293.21 15
1293.30 15
1293.38 14
1293.46 12
1293.54 11
1293.63 10
1293.71 9
1293.79 9
1293.87 11
1293.96 12
1294.04 15
1294.12 17
1294.20 19
1294.29 20
1294.37 22
1294.45 23
1294.53 24
1294.62 26
1294.70 27
1294.78 29
1294.86 31
1294.95 32
1295.03 32
1295.11 32
1295.19 32
1295.28 31
1295.36 29
1295.44 27
1295.52 26
1295.61 24
1295.69 23
1295.77 22
1295.85 21
1295.94 20
1296.02 20
1296.10 20
1296.18 22
1296.27 23
1296.35 26
1296.43 28
1296.51 30
1296.60 32
1296.68 33
1296.76 33
1296.84 32
1296.93 31
1297.01 30
1297.09 29
1297.18 28
1297.26 28
1297.34 28
1297.42 28
1297.51 28
1297.59 27
1297.67 25
1297.75 22
1297.84 19
1297.92 14
1298.00 10
1298.08 7
1298.17 4
1298.25 2
1298.33 1
1298.41 0
1298.50 0
1298.58 0
1298.66 0
1298.74 0
1298.83 0
1298.91 0
1298.99 0
1299.08 1
1299.16 3
1299.24 6
1299.32 8
1299.41 11
1299.49 13
1299.57 16
1299.65 18
1299.74 21
1299.82 23
1299.90 25
1299.98 25
1300.07 26
1300.15 25
1300.23 24
1300.31 23
1300.40 22
1300.48 20
1300.56 19
1300.65 18
1300.73 17
1300.81 17
1300.89 18
1300.98 18
1301.06 19
1301.14 20
1301.22 19
1301.31 18
1301.39 17
1301.47 15
1301.56 14
1301.64 14
1301.72 15
1301.80 17
1301.89 19
1301.97 21
1302.05 23
1302.13 24
1302.22 25
1302.30 24
1302.38 22
1302.47 21
1302.55 19
1302.63 17
1302.71 17
1302.80 18
1302.88 20
1302.96 23
1303.04 28
1303.13 33
1303.21 38
1303.29 43
1303.38 46
1303.46 47
1303.54 47
1303.62 44
1303.71 41
1303.79 36
1303.87 32
1303.96 28
1304.04 24
1304.12 22
1304.20 20
1304.29 19
1304.37 18
1304.45 17
1304.53 16
1304.62 15
1304.70 15
1304.78 15
1304.87 16
1304.95 16
1305.03 17
1305.11 17
1305.20 18
1305.28 19
1305.36 20
1305.45 22
1305.53 23
1305.61 25
1305.69 26
1305.78 26
1305.86 26
1305.94 24
1306.03 22
1306.11 19
1306.19 15
1306.27 12
1306.36 11
1306.44 10
1306.52 10
1306.61 12
1306.69 14
1306.77 16
1306.85 18
1306.94 19
1307.02 21
1307.10 22
1307.19 24
1307.27 28
1307.35 32
1307.43 36
1307.52 42
1307.60 46
1307.68 50
1307.77 53
1307.85 54
1307.93 54
1308.02 52
1308.10 50
1308.18 47
1308.26 45
1308.35 44
1308.43 44
1308.51 44
1308.60 44
1308.68 44
1308.76 44
1308.84 44
1308.93 44
1309.01 43
1309.09 43
1309.18 43
1309.26 42
1309.34 41
1309.43 41
1309.51 39
1309.59 38
1309.67 37
1309.76 36
1309.84 35
1309.92 34
1310.01 34
1310.09 34
1310.17 33
1310.26 33
1310.34 33
1310.42 33
1310.50 33
1310.59 32
1310.67 31
1310.75 30
1310.84 28
1310.92 25
1311.00 23
1311.09 21
1311.17 20
1311.25 20
1311.33 21
1311.42 23
1311.50 25
1311.58 27
1311.67 29
1311.75 31
1311.83 33
1311.92 34
1312.00 34
1312.08 34
1312.16 32
1312.25 31
1312.33 28
1312.41 26
1312.50 24
1312.58 23
1312.66 23
1312.75 25
1312.83 27
1312.91 29
1313.00 32
1313.08 34
1313.16 35
1313.24 34
1313.33 33
1313.41 31
1313.49 29
1313.58 26
1313.66 24
1313.74 22
1313.83 20
1313.91 18
1313.99 15
1314.08 12
1314.16 9
1314.24 6
1314.33 2
1314.41 0
1314.49 0
1314.57 0
1314.66 0
1314.74 0
1314.82 0
1314.91 0
1314.99 0
1315.07 2
1315.16 4
1315.24 5
1315.32 6
1315.41 7
1315.49 8
1315.57 9
1315.66 10
1315.74 11
1315.82 11
1315.90 12
1315.99 12
1316.07 12
1316.15 13
1316.24 13
1316.32 13
1316.40 13
1316.49 13
1316.57 12
1316.65 12
1316.74 11
1316.82 11
1316.90 11
1316.99 12
1317.07 14
1317.15 16
1317.24 20
1317.32 24
1317.40 29
1317.49 33
1317.57 37
1317.65 40
1317.74 42
1317.82 44
1317.90 45
1317.98 45
1318.07 46
1318.15 47
1318.23 48
1318.32 50
1318.40 51
1318.48 52
1318.57 52
1318.65 51
1318.73 49
1318.82 47
1318.90 44
1318.98 41
1319.07 38
1319.15 37
1319.23 36
1319.32 37
1319.40 38
1319.48 41
1319.57 44
1319.65 47
1319.73 52
1319.82 56
1319.90 59
1319.98 62
1320.07 63
1320.15 63
1320.23 62
1320.32 60
1320.40 58
1320.48 57
1320.57 57
1320.65 58
1320.73 60
1320.82 64
1320.90 68
1320.98 72
1321.07 75
1321.15 78
1321.23 79
1321.32 79
1321.40 78
1321.48 76
1321.57 74
1321.65 72
1321.73 70
1321.82 68
1321.90 67
1321.98 65
1322.07 64
1322.15 63
1322.23 61
1322.32 60
1322.40 58
1322.48 57
1322.57 56
1322.65 55
1322.73 53
1322.82 51
1322.90 48
1322.98 44
1323.07 39
1323.15 35
1323.23 31
1323.32 29
1323.40 28
1323.48 28
1323.57 30
1323.65 33
1323.73 37
1323.82 41
1323.90 44
1323.98 48
1324.07 50
1324.15 52
1324.24 54
1324.32 55
1324.40 56
1324.49 56
1324.57 55
1324.65 54
1324.74 52
1324.82 50
1324.90 48
1324.99 46
1325.07 45
1325.15 44
1325.24 43
1325.32 42
1325.40 38
1325.49 34
1325.57 28
1325.65 22
1325.74 16
1325.82 12
1325.90 9
1325.99 9
1326.07 10
1326.15 12
1326.24 15
1326.32 17
1326.41 18
1326.49 18
1326.57 17
1326.66 17
1326.74 16
1326.82 17
1326.91 19
1326.99 21
1327.07 25
1327.16 29
1327.24 33
1327.32 36
1327.41 38
1327.49 39
1327.57 40
1327.66 41
1327.74 43
1327.83 45
1327.91 49
1327.99 52
1328.08 55
1328.16 57
1328.24 58
1328.33 57
1328.41 57
1328.49 56
1328.58 55
1328.66 56
1328.74 57
1328.83 58
1328.91 60
1329.00 60
1329.08 60
1329.16 60
1329.25 58
1329.33 57
1329.41 55
1329.50 54
1329.58 53
1329.66 51
1329.75 50
1329.83 49
1329.91 48
1330.00 46
1330.08 45
1330.17 43
1330.25 40
1330.33 38
1330.42 36
1330.50 34
1330.58 33
1330.67 32
1330.75 32
1330.83 33
1330.92 33
1331.00 33
1331.09 32
1331.17 31
1331.25 30
1331.34 28
1331.42 26
1331.50 24
1331.59 22
1331.67 21
1331.75 20
1331.84 20
1331.92 21
1332.01 23
1332.09 25
1332.17 28
1332.26 31
1332.34 33
1332.42 35
1332.51 36
1332.59 36
1332.68 35
1332.76 32
1332.84 28
1332.93 24
1333.01 19
1333.09 16
1333.18 13
1333.26 12
1333.35 12
1333.43 14
1333.51 17
1333.60 21
1333.68 24
1333.76 27
1333.85 30
1333.93 31
1334.02 31
1334.10 31
1334.18 29
1334.27 26
1334.35 23
1334.43 20
1334.52 17
1334.60 14
1334.69 12
1334.77 12
1334.85 12
1334.94 14
1335.02 16
1335.10 18
1335.19 20
1335.27 22
1335.36 24
1335.44 25
1335.52 28
1335.61 30
1335.69 32
1335.77 34
1335.86 35
1335.94 36
1336.03 35
1336.11 34
1336.19 33
1336.28 34
1336.36 35
1336.44 38
1336.53 41
1336.61 44
1336.70 46
1336.78 46
1336.86 44
1336.95 39
1337.03 32
1337.12 25
1337.20 19
1337.28 14
1337.37 11
1337.45 10
1337.53 12
1337.62 15
1337.70 19
1337.79 22
1337.87 25
1337.95 27
1338.04 28
1338.12 27
1338.21 25
1338.29 23
1338.37 20
1338.46 18
1338.54 15
1338.62 14
1338.71 13
1338.79 14
1338.88 16
1338.96 19
1339.04 23
1339.13 29
1339.21 34
1339.30 40
1339.38 45
1339.46 49
1339.55 51
1339.63 52
1339.72 51
1339.80 48
1339.88 44
1339.97 38
1340.05 33
1340.14 27
1340.22 23
1340.30 19
1340.39 17
1340.47 17
1340.55 18
1340.64 20
1340.72 23
1340.81 26
1340.89 29
1340.97 32
1341.06 33
1341.14 34
1341.23 34
1341.31 33
1341.39 31
1341.48 30
1341.56 29
1341.65 28
1341.73 28
1341.81 26
1341.90 24
1341.98 22
1342.07 19
1342.15 16
1342.23 15
1342.32 15
1342.40 18
1342.49 22
1342.57 27
1342.65 33
1342.74 38
1342.82 42
1342.91 44
1342.99 45
1343.07 46
1343.16 45
1343.24 45
1343.33 46
1343.41 46
1343.49 47
1343.58 48
1343.66 48
1343.75 48
1343.83 48
1343.91 48
1344.00 48
1344.08 47
1344.17 47
1344.25 45
1344.34 44
1344.42 41
1344.50 39
1344.59 36
1344.67 33
1344.76 29
1344.84 26
1344.92 22
1345.01 18
1345.09 15
1345.18 13
1345.26 12
1345.34 13
1345.43 15
1345.51 18
1345.60 20
1345.68 22
1345.76 22
1345.85 21
1345.93 19
1346.02 17
1346.10 16
1346.19 14
1346.27 14
1346.35 13
1346.44 12
1346.52 11
1346.61 9
1346.69 7
1346.77 4
1346.86 3
1346.94 3
1347.03 4
1347.11 7
1347.19 10
1347.28 14
1347.36 17
1347.45 19
1347.53 20
1347.62 19
1347.70 18
1347.78 17
1347.87 16
1347.95 16
1348.04 17
1348.12 18
1348.21 19
1348.29 20
1348.37 21
1348.46 22
1348.54 22
1348.63 22
1348.71 22
1348.79 22
1348.88 22
1348.96 21
1349.05 19
1349.13 17
1349.22 15
1349.30 12
1349.38 9
1349.47 6
1349.55 3
1349.64 1
1349.72 0
1349.81 0
1349.89 0
1349.97 0
1350.06 0
1350.14 0
1350.23 0
1350.31 0
1350.39 0
1350.48 2
1350.56 5
1350.65 7
1350.73 9
1350.82 10
1350.90 12
1350.98 13
1351.07 13
1351.15 14
1351.24 14
1351.32 13
1351.41 13
1351.49 13
1351.57 13
1351.66 13
1351.74 14
1351.83 15
1351.91 17
1352.00 20
1352.08 22
1352.16 25
1352.25 28
1352.33 30
1352.42 32
1352.50 33
1352.59 34
1352.67 34
1352.75 33
1352.84 31
1352.92 29
1353.01 27
1353.09 25
1353.18 23
1353.26 21
1353.35 21
1353.43 21
1353.51 22
1353.60 24
1353.68 26
1353.77 28
1353.85 29
1353.94 29
1354.02 29
1354.10 29
1354.19 29
1354.27 30
1354.36 32
1354.44 35
1354.53 39
1354.61 42
1354.70 44
1354.78 44
1354.86 42
1354.95 39
1355.03 34
1355.12 29
1355.20 25
1355.29 23
1355.37 22
1355.45 22
1355.54 24
1355.62 26
1355.71 28
1355.79 29
1355.88 30
1355.96 31
1356.05 30
1356.13 29
1356.21 28
1356.30 27
1356.38 27
1356.47 28
1356.55 29
1356.64 31
1356.72 33
1356.81 34
1356.89 35
1356.97 36
1357.06 36
1357.14 36
1357.23 35
1357.31 35
1357.40 34
1357.48 34
1357.57 34
1357.65 34
1357.73 34
1357.82 34
1357.90 33
1357.99 32
1358.07 32
1358.16 31
1358.24 31
1358.33 32
1358.41 32
1358.50 33
1358.58 32
1358.66 32
1358.75 29
1358.83 26
1358.92 23
1359.00 20
1359.09 18
1359.17 17
1359.26 19
1359.34 22
1359.43 27
1359.51 32
1359.59 37
1359.68 42
1359.76 45
1359.85 47
1359.93 48
1360.02 47
1360.10 46
1360.19 43
1360.27 40
1360.36 37
1360.44 34
1360.52 31
1360.61 29
1360.69 27
1360.78 26
1360.86 26
1360.95 26
1361.03 26
1361.12 26
1361.20 27
1361.29 28
1361.37 29
1361.45 30
1361.54 31
1361.62 31
1361.71 32
1361.79 33
1361.88 35
1361.96 37
1362.05 39
1362.13 42
1362.22 43
1362.30 44
1362.39 43
1362.47 42
1362.55 40
1362.64 40
1362.72 40
1362.81 42
1362.89 45
1362.98 50
1363.06 54
1363.15 58
1363.23 60
1363.32 60
1363.40 57
1363.49 53
1363.57 47
1363.66 41
1363.74 36
1363.82 31
1363.91 27
1363.99 23
1364.08 21
1364.16 20
1364.25 19
1364.33 19
1364.42 19
1364.50 20
1364.59 22
1364.67 25
1364.76 27
1364.84 30
1364.93 31
1365.01 32
1365.09 30
1365.18 27
1365.26 21
1365.35 15
1365.43 8
1365.52 3
1365.60 0
1365.69 0
1365.77 0
1365.86 0
1365.94 0
1366.03 0
1366.11 0
1366.20 1
1366.28 2
1366.37 2
1366.45 3
1366.54 3
1366.62 4
1366.70 3
1366.79 3
1366.87 2
1366.96 1
1367.04 1
1367.13 1
1367.21 2
1367.30 4
1367.38 6
1367.47 7
1367.55 8
1367.64 8
1367.72 8
1367.81 7
1367.89 8
1367.98 10
1368.06 12
1368.15 16
1368.23 19
1368.32 23
1368.40 25
1368.49 26
1368.57 26
1368.66 25
1368.74 23
1368.82 20
1368.91 17
1368.99 14
1369.08 12
1369.16 11
1369.25 12
1369.33 14
1369.42 17
1369.50 21
1369.59 24
1369.67 27
1369.76 29
1369.84 29
1369.93 29
1370.01 27
1370.10 26
1370.18 24
1370.27 23
1370.35 23
1370.44 23
1370.52 24
1370.61 25
1370.69 28
1370.78 30
1370.86 33
1370.95 34
1371.03 34
1371.12 33
1371.20 30
1371.29 27
1371.37 24
1371.46 23
1371.54 24
1371.63 27
1371.71 31
1371.80 35
1371.88 39
1371.97 42
1372.05 44
1372.14 44
1372.22 43
1372.30 43
1372.39 44
1372.47 46
1372.56 50
1372.64 55
1372.73 60
1372.81 65
1372.90 69
1372.98 72
1373.07 72
1373.15 71
1373.24 70
1373.32 67
1373.41 66
1373.49 64
1373.58 63
1373.66 61
1373.75 59
1373.83 55
1373.92 50
1374.00 45
1374.09 39
1374.17 34
1374.26 31
1374.34 29
1374.43 30
1374.51 31
1374.60 33
1374.68 34
1374.77 34
1374.85 34
1374.94 34
1375.02 34
1375.11 36
1375.19 38
1375.28 41
1375.36 44
1375.45 47
1375.53 49
1375.62 50
1375.70 51
1375.79 52
1375.87 53
1375.96 54
1376.04 54
1376.13 55
1376.21 55
1376.30 54
1376.38 54
1376.47 55
1376.55 56
1376.64 59
1376.73 63
1376.81 66
1376.90 70
1376.98 72
1377.07 72
1377.15 70
1377.24 67
1377.32 62
1377.41 58
1377.49 53
1377.58 48
1377.66 44
1377.75 40
1377.83 36
1377.92 32
1378.00 29
1378.09 25
1378.17 23
1378.26 21
1378.34 20
1378.43 20
1378.51 21
1378.60 22
1378.68 25
1378.77 28
1378.85 33
1378.94 37
1379.02 42
1379.11 45
1379.19 47
1379.28 48
1379.36 47
1379.45 46
1379.53 44
1379.62 43
1379.70 44
1379.79 45
1379.87 48
1379.96 52
1380.04 55
1380.13 58
1380.22 61
1380.30 64
1380.39 67
1380.47 69
1380.56 72
1380.64 75
1380.73 78
1380.81 81
1380.90 85
1380.98 88
1381.07 91
1381.15 94
1381.24 96
1381.32 95
1381.41 93
1381.49 89
1381.58 82
1381.66 74
1381.75 65
1381.83 55
1381.92 47
1382.00 40
1382.09 35
1382.18 31
1382.26 29
1382.35 28
1382.43 27
1382.52 27
1382.60 26
1382.69 26
1382.77 25
1382.86 24
1382.94 22
1383.03 21
1383.11 21
1383.20 22
1383.28 23
1383.37 26
1383.45 29
1383.54 33
1383.62 37
1383.71 40
1383.80 43
1383.88 44
1383.97 46
1384.05 47
1384.14 47
1384.22 47
1384.31 47
1384.39 45
1384.48 42
1384.56 38
1384.65 35
1384.73 32
1384.82 31
1384.90 32
1384.99 35
1385.07 40
1385.16 44
1385.25 48
1385.33 50
1385.42 50
1385.50 49
1385.59 47
1385.67 45
1385.76 43
1385.84 42
1385.93 42
1386.01 41
1386.10 40
1386.18 38
1386.27 35
1386.35 30
1386.44 25
1386.53 19
1386.61 14
1386.70 10
1386.78 7
1386.87 5
1386.95 4
1387.04 4
1387.12 4
1387.21 4
1387.29 4
1387.38 3
1387.47 2
1387.55 2
1387.64 1
1387.72 2
1387.81 3
1387.89 4
1387.98 6
1388.06 7
1388.15 8
1388.23 8
1388.32 7
1388.40 6
1388.49 4
1388.58 3
1388.66 3
1388.75 3
1388.83 3
1388.92 4
1389.00 4
1389.09 5
1389.17 5
1389.26 5
1389.34 7
1389.43 10
1389.52 15
1389.60 21
1389.69 27
1389.77 33
1389.86 37
1389.94 39
1390.03 38
1390.11 35
1390.20 31
1390.28 27
1390.37 23
1390.46 22
1390.54 23
1390.63 24
1390.71 27
1390.80 29
1390.88 30
1390.97 29
1391.05 27
1391.14 25
1391.23 22
1391.31 20
1391.40 20
1391.48 21
1391.57 22
1391.65 24
1391.74 25
1391.82 25
1391.91 25
1392.00 25
1392.08 24
1392.17 24
1392.25 24
1392.34 24
1392.42 24
1392.51 24
1392.59 24
1392.68 23
1392.77 22
1392.85 22
1392.94 23
1393.02 24
1393.11 26
1393.19 30
1393.28 33
1393.36 37
1393.45 41
1393.54 45
1393.62 48
1393.71 51
1393.79 54
1393.88 56
1393.96 58
1394.05 59
1394.13 59
1394.22 59
1394.31 58
1394.39 56
1394.48 53
1394.56 50
1394.65 47
1394.73 44
1394.82 41
1394.91 39
1394.99 37
1395.08 37
1395.16 37
1395.25 38
1395.33 38
1395.42 39
1395.50 38
1395.59 38
1395.68 37
1395.76 36
1395.85 37
1395.93 39
1396.02 42
1396.10 45
1396.19 48
1396.28 50
1396.36 50
1396.45 49
1396.53 47
1396.62 43
1396.70 38
1396.79 34
1396.88 29
1396.96 25
1397.05 22
1397.13 19
1397.22 16
1397.30 14
1397.39 12
1397.48 9
1397.56 6
1397.65 2
1397.73 0
1397.82 0
1397.90 0
1397.99 0
1398.08 0
1398.16 0
1398.25 0
1398.33 0
1398.42 2
1398.50 3
1398.59 5
1398.68 6
1398.76 7
1398.85 8
1398.93 10
1399.02 13
1399.10 17
1399.19 21
1399.28 25
1399.36 29
1399.45 33
1399.53 35
1399.62 36
1399.70 35
1399.79 32
1399.88 29
1399.96 25
1400.05 22
1400.13 19
1400.22 17
1400.31 16
1400.39 16
1400.48 15
1400.56 15
1400.65 15
1400.73 15
1400.82 16
1400.91 18
1400.99 19
1401.08 21
1401.16 23
1401.25 24
1401.33 25
1401.42 26
1401.51 27
1401.59 28
1401.68 30
1401.76 32
1401.85 34
1401.94 35
1402.02 37
1402.11 38
1402.19 39
1402.28 39
1402.36 39
1402.45 38
1402.54 36
1402.62 34
1402.71 33
1402.79 32
1402.88 34
1402.97 37
1403.05 42
1403.14 49
1403.22 56
1403.31 62
1403.40 66
1403.48 69
1403.57 70
1403.65 69
1403.74 68
1403.82 66
1403.91 65
1404.00 63
1404.08 62
1404.17 60
1404.25 58
1404.34 54
1404.43 50
1404.51 45
1404.60 39
1404.68 34
1404.77 29
1404.86 23
1404.94 18
1405.03 13
1405.11 8
1405.20 4
1405.29 1
1405.37 0
1405.46 0
1405.54 0
1405.63 0
1405.72 0
1405.80 0
1405.89 0
1405.97 0
1406.06 2
1406.15 5
1406.23 9
1406.32 14
1406.40 21
1406.49 27
1406.58 34
1406.66 40
1406.75 44
1406.83 48
1406.92 51
1407.01 53
1407.09 54
1407.18 53
1407.26 51
1407.35 47
1407.44 41
1407.52 35
1407.61 29
1407.69 24
1407.78 21
1407.87 19
1407.95 19
1408.04 20
1408.12 21
1408.21 22
1408.30 22
1408.38 21
1408.47 19
1408.55 17
1408.64 15
1408.73 13
1408.81 11
1408.90 10
1408.98 8
1409.07 8
1409.16 7
1409.24 8
1409.33 10
1409.41 13
1409.50 17
1409.59 21
1409.67 24
1409.76 26
1409.84 25
1409.93 23
1410.02 19
1410.10 14
1410.19 9
1410.28 6
1410.36 5
1410.45 7
1410.53 10
1410.62 13
1410.71 17
1410.79 20
1410.88 22
1410.96 23
1411.05 22
1411.14 21
1411.22 21
1411.31 22
1411.39 24
1411.48 26
1411.57 29
1411.65 32
1411.74 35
1411.83 36
1411.91 36
1412.00 36
1412.08 35
1412.17 33
1412.26 32
1412.34 31
1412.43 30
1412.51 30
1412.60 30
1412.69 30
1412.77 31
1412.86 31
1412.95 31
1413.03 32
1413.12 32
1413.20 33
1413.29 33
1413.38 33
1413.46 34
1413.55 33
1413.64 32
1413.72 30
1413.81 28
1413.89 25
1413.98 22
1414.07 19
1414.15 16
1414.24 13
1414.32 10
1414.41 7
1414.50 4
1414.58 0
1414.67 0
1414.76 0
1414.84 0
1414.93 0
1415.01 0
1415.10 0
1415.19 0
1415.27 1
1415.36 4
1415.45 6
1415.53 9
1415.62 12
1415.70 14
1415.79 17
1415.88 20
1415.96 22
1416.05 24
1416.14 24
1416.22 24
1416.31 22
1416.40 20
1416.48 17
1416.57 13
1416.65 10
1416.74 6
1416.83 3
1416.91 0
1417.00 0
1417.09 0
1417.17 0
1417.26 0
1417.34 0
1417.43 0
1417.52 3
1417.60 9
1417.69 14
1417.78 19
1417.86 23
1417.95 26
1418.04 27
1418.12 27
1418.21 27
1418.29 27
1418.38 26
1418.47 26
1418.55 26
1418.64 25
1418.73 24
1418.81 22
1418.90 20
1418.98 18
1419.07 17
1419.16 16
1419.24 16
1419.33 17
1419.42 18
1419.50 20
1419.59 22
1419.68 23
1419.76 24
1419.85 24
1419.94 25
1420.02 26
1420.11 27
1420.19 28
1420.28 29
1420.37 30
1420.45 30
1420.54 30
1420.63 29
1420.71 27
1420.80 26
1420.89 24
1420.97 23
1421.06 22
1421.14 23
1421.23 23
1421.32 24
1421.40 24
1421.49 24
1421.58 22
1421.66 20
1421.75 16
1421.84 11
1421.92 7
1422.01 2
1422.10 0
1422.18 0
1422.27 0
1422.36 0
1422.44 0
1422.53 0
1422.61 0
1422.70 0
1422.79 0
1422.87 2
1422.96 4
1423.05 7
1423.13 10
1423.22 13
1423.31 16
1423.39 20
1423.48 24
1423.57 28
1423.65 32
1423.74 36
1423.83 37
1423.91 37
1424.00 36
1424.09 33
1424.17 30
1424.26 26
1424.34 24
1424.43 22
1424.52 20
1424.60 18
1424.69 17
1424.78 14
1424.86 12
1424.95 9
1425.04 6
1425.12 5
1425.21 3
1425.30 3
1425.38 4
1425.47 5
1425.56 7
1425.64 8
1425.73 9
1425.82 10
1425.90 9
1425.99 9
1426.08 8
1426.16 8
1426.25 10
1426.34 13
1426.42 18
1426.51 24
1426.60 30
1426.68 36
1426.77 42
1426.86 46
1426.94 49
1427.03 51
1427.12 52
1427.20 54
1427.29 55
1427.38 57
1427.46 58
1427.55 60
1427.63 61
1427.72 61
1427.81 60
1427.89 59
1427.98 57
1428.07 55
1428.15 52
1428.24 48
1428.33 44
1428.41 40
1428.50 37
1428.59 36
1428.67 35
1428.76 36
1428.85 39
1428.93 42
1429.02 45
1429.11 49
1429.19 51
1429.28 54
1429.37 55
1429.45 56
1429.54 57
1429.63 58
1429.71 59
1429.80 60
1429.89 61
1429.97 63
1430.06 64
1430.15 66
1430.23 67
1430.32 68
1430.41 70
1430.50 72
1430.58 74
1430.67 77
1430.76 78
1430.84 80
1430.93 80
1431.02 79
1431.10 78
1431.19 76
1431.28 73
1431.36 71
1431.45 69
1431.54 67
1431.62 65
1431.71 64
1431.80 64
1431.88 64
1431.97 65
1432.06 68
1432.14 73
1432.23 79
1432.32 86
1432.40 93
1432.49 100
1432.58 107
1432.66 113
1432.75 118
1432.84 121
1432.92 122
1433.01 121
1433.10 119
1433.18 116
1433.27 112
1433.36 109
1433.45 105
1433.53 103
1433.62 101
1433.71 99
1433.79 97
1433.88 96
1433.97 95
1434.05 95
1434.14 95
1434.23 97
1434.31 99
1434.40 100
1434.49 101
1434.57 100
1434.66 97
1434.75 94
1434.83 90
1434.92 87
1435.01 84
1435.09 82
1435.18 81
1435.27 79
1435.36 77
1435.44 74
1435.53 70
1435.62 65
1435.70 62
1435.79 59
1435.88 59
1435.96 59
1436.05 61
1436.14 62
1436.22 62
1436.31 61
1436.40 58
1436.48 54
1436.57 49
1436.66 44
1436.75 39
1436.83 35
1436.92 32
1437.01 32
1437.09 33
1437.18 37
1437.27 43
1437.35 50
1437.44 56
1437.53 60
1437.61 61
1437.70 58
1437.79 53
1437.88 46
1437.96 38
1438.05 31
1438.14 25
1438.22 21
1438.31 19
1438.40 19
1438.48 20
1438.57 22
1438.66 24
1438.75 28
1438.83 31
1438.92 35
1439.01 39
1439.09 43
1439.18 46
1439.27 47
1439.35 46
1439.44 44
1439.53 40
1439.61 35
1439.70 30
1439.79 24
1439.88 18
1439.96 13
1440.05 8
1440.14 5
1440.22 3
1440.31 3
1440.40 5
1440.48 9
1440.57 15
1440.66 21
1440.75 29
1440.83 36
1440.92 43
1441.01 48
1441.09 51
1441.18 53
1441.27 53
1441.36 52
1441.44 50
1441.53 47
1441.62 44
1441.70 41
1441.79 37
1441.88 34
1441.96 32
1442.05 29
1442.14 27
1442.23 25
1442.31 22
1442.40 19
1442.49 15
1442.57 12
1442.66 11
1442.75 12
1442.84 16
1442.92 22
1443.01 30
1443.10 38
1443.18 44
1443.27 47
1443.36 47
1443.45 44
1443.53 38
1443.62 32
1443.71 26
1443.79 21
1443.88 18
1443.97 17
1444.05 18
1444.14 21
1444.23 25
1444.32 29
1444.40 34
1444.49 38
1444.58 41
1444.66 43
1444.75 44
1444.84 43
1444.93 42
1445.01 40
1445.10 39
1445.19 39
1445.28 39
1445.36 40
1445.45 42
1445.54 43
1445.62 45
1445.71 46
1445.80 48
1445.89 50
1445.97 51
1446.06 53
1446.15 55
1446.23 56
1446.32 57
1446.41 57
1446.50 56
1446.58 53
1446.67 49
1446.76 43
1446.84 37
1446.93 32
1447.02 27
1447.11 23
1447.19 21
1447.28 21
1447.37 21
1447.45 21
1447.54 21
1447.63 21
1447.72 20
1447.80 20
1447.89 20
1447.98 20
1448.07 21
1448.15 23
1448.24 25
1448.33 26
1448.41 28
1448.50 30
1448.59 32
1448.68 35
1448.76 38
1448.85 42
1448.94 46
1449.03 52
1449.11 57
1449.20 63
1449.29 68
1449.37 73
1449.46 78
1449.55 82
1449.64 84
1449.72 85
1449.81 84
1449.90 81
1449.99 77
1450.07 73
1450.16 70
1450.25 69
1450.33 71
1450.42 75
1450.51 81
1450.60 87
1450.68 92
1450.77 96
1450.86 96
1450.95 94
1451.03 90
1451.12 84
1451.21 79
1451.30 76
1451.38 74
1451.47 74
1451.56 75
1451.65 76
1451.73 76
1451.82 75
1451.91 71
1451.99 65
1452.08 59
1452.17 52
1452.26 45
1452.34 41
1452.43 38
1452.52 38
1452.61 40
1452.69 44
1452.78 48
1452.87 52
1452.96 54
1453.04 54
1453.13 51
1453.22 47
1453.31 42
1453.39 37
1453.48 33
1453.57 30
1453.65 29
1453.74 28
1453.83 27
1453.92 27
1454.00 27
1454.09 27
1454.18 28
1454.27 30
1454.35 33
1454.44 37
1454.53 41
1454.62 45
1454.70 48
1454.79 50
1454.88 50
1454.97 49
1455.05 46
1455.14 42
1455.23 37
1455.32 33
1455.40 28
1455.49 23
1455.58 18
1455.67 15
1455.75 13
1455.84 13
1455.93 15
1456.02 20
1456.10 27
1456.19 36
1456.28 46
1456.37 56
1456.45 64
1456.54 70
1456.63 73
1456.72 73
1456.80 71
1456.89 67
1456.98 62
1457.07 55
1457.15 48
1457.24 40
1457.33 33
1457.42 26
1457.50 21
1457.59 17
1457.68 14
1457.77 13
1457.85 12
1457.94 11
1458.03 10
1458.12 9
1458.20 8
1458.29 8
1458.38 7
1458.47 7
1458.55 6
1458.64 5
1458.73 3
1458.82 1
1458.90 0
1458.99 0
1459.08 0
1459.17 1
1459.25 3
1459.34 6
1459.43 8
1459.52 10
1459.61 12
1459.69 12
1459.78 13
1459.87 13
1459.96 12
1460.04 11
1460.13 9
1460.22 6
1460.31 2
1460.39 0
1460.48 0
1460.57 0
1460.66 0
1460.74 0
1460.83 0
1460.92 0
1461.01 0
1461.09 5
1461.18 11
1461.27 16
1461.36 20
1461.45 23
1461.53 25
1461.62 26
1461.71 28
1461.80 31
1461.88 36
1461.97 41
1462.06 47
1462.15 52
1462.23 55
1462.32 55
1462.41 53
1462.50 49
1462.59 45
1462.67 41
1462.76 39
1462.85 37
1462.94 37
1463.02 37
1463.11 37
1463.20 37
1463.29 36
1463.37 36
1463.46 35
1463.55 34
1463.64 32
1463.73 29
1463.81 25
1463.90 21
1463.99 19
1464.08 18
1464.16 19
1464.25 22
1464.34 26
1464.43 31
1464.51 35
1464.60 37
1464.69 37
1464.78 36
1464.87 34
1464.95 31
1465.04 29
1465.13 26
1465.22 24
1465.30 20
1465.39 16
1465.48 11
1465.57 5
1465.66 0
1465.74 0
1465.83 0
1465.92 0
1466.01 0
1466.09 0
1466.18 6
1466.27 12
1466.36 16
1466.45 19
1466.53 20
1466.62 20
1466.71 18
1466.80 16
1466.88 15
1466.97 14
1467.06 16
1467.15 19
1467.24 23
1467.32 27
1467.41 32
1467.50 36
1467.59 40
1467.68 42
1467.76 44
1467.85 44
1467.94 45
1468.03 45
1468.11 45
1468.20 45
1468.29 45
1468.38 45
1468.47 44
1468.55 43
1468.64 41
1468.73 37
1468.82 33
1468.91 28
1468.99 23
1469.08 18
1469.17 14
1469.26 10
1469.34 8
1469.43 6
1469.52 4
1469.61 3
1469.70 2
1469.78 0
1469.87 0
1469.96 0
1470.05 0
1470.14 0
1470.22 0
1470.31 0
1470.40 0
1470.49 0
1470.58 2
1470.66 5
1470.75 8
1470.84 12
1470.93 15
1471.01 19
1471.10 22
1471.19 24
1471.28 24
1471.37 21
1471.45 17
1471.54 12
1471.63 7
1471.72 2
1471.81 0
1471.89 0
1471.98 2
1472.07 5
1472.16 9
1472.25 13
1472.33 16
1472.42 18
1472.51 19
1472.60 19
1472.69 19
1472.77 19
1472.86 19
1472.95 20
1473.04 22
1473.13 24
1473.21 28
1473.30 34
1473.39 41
1473.48 49
1473.57 58
1473.65 66
1473.74 73
1473.83 78
1473.92 83
1474.01 87
1474.09 89
1474.18 91
1474.27 92
1474.36 92
1474.45 90
1474.53 87
1474.62 83
1474.71 79
1474.80 76
1474.89 73
1474.97 72
1475.06 73
1475.15 74
1475.24 76
1475.33 79
1475.41 80
1475.50 81
1475.59 81
1475.68 80
1475.77 80
1475.86 81
1475.94 83
1476.03 87
1476.12 91
1476.21 94
1476.30 95
1476.38 94
1476.47 90
1476.56 84
1476.65 75
1476.74 66
1476.82 58
1476.91 50
1477.00 44
1477.09 39
1477.18 35
1477.26 31
1477.35 28
1477.44 25
1477.53 23
1477.62 21
1477.71 20
1477.79 20
1477.88 20
1477.97 19
1478.06 18
1478.15 15
1478.23 10
1478.32 5
1478.41 1
1478.50 0
1478.59 0
1478.68 0
1478.76 1
1478.85 5
1478.94 8
1479.03 11
1479.12 12
1479.20 12
1479.29 11
1479.38 9
1479.47 8
1479.56 8
1479.65 8
1479.73 8
1479.82 8
1479.91 8
1480.00 8
1480.09 7
1480.17 6
1480.26 4
1480.35 3
1480.44 1
1480.53 0
1480.62 0
1480.70 0
1480.79 0
1480.88 0
1480.97 1
1481.06 3
1481.14 4
1481.23 5
1481.32 7
1481.41 8
1481.50 10
1481.59 12
1481.67 14
1481.76 17
1481.85 19
1481.94 20
1482.03 21
1482.12 21
1482.20 20
1482.29 21
1482.38 21
1482.47 23
1482.56 24
1482.65 24
1482.73 22
1482.82 19
1482.91 13
1483.00 5
1483.09 0
1483.18 0
1483.26 0
1483.35 0
1483.44 0
1483.53 0
1483.62 0
1483.70 3
1483.79 8
1483.88 10
1483.97 11
1484.06 10
1484.15 8
1484.23 7
1484.32 6
1484.41 8
1484.50 11
1484.59 15
1484.68 18
1484.76 22
1484.85 24
1484.94 25
1485.03 26
1485.12 27
1485.21 28
1485.30 30
1485.38 32
1485.47 33
1485.56 33
1485.65 32
1485.74 30
1485.83 26
1485.91 22
1486.00 19
1486.09 16
1486.18 15
1486.27 14
1486.36 15
1486.44 16
1486.53 18
1486.62 20
1486.71 22
1486.80 25
1486.89 27
1486.97 30
1487.06 33
1487.15 35
1487.24 39
1487.33 42
1487.42 45
1487.50 48
1487.59 50
1487.68 51
1487.77 50
1487.86 48
1487.95 45
1488.04 40
1488.12 35
1488.21 31
1488.30 27
1488.39 24
1488.48 23
1488.57 23
1488.65 24
1488.74 26
1488.83 28
1488.92 29
1489.01 30
1489.10 30
1489.19 29
1489.27 28
1489.36 28
1489.45 27
1489.54 27
1489.63 28
1489.72 28
1489.80 27
1489.89 26
1489.98 23
1490.07 20
1490.16 16
1490.25 13
1490.34 11
1490.42 9
1490.51 8
1490.60 8
1490.69 8
1490.78 9
1490.87 8
1490.96 8
1491.04 7
1491.13 7
1491.22 7
1491.31 8
1491.40 11
1491.49 14
1491.58 17
1491.66 20
1491.75 23
1491.84 24
1491.93 24
1492.02 23
1492.11 20
1492.20 16
1492.28 12
1492.37 9
1492.46 5
1492.55 3
1492.64 3
1492.73 5
1492.82 8
1492.90 12
1492.99 18
1493.08 23
1493.17 29
1493.26 33
1493.35 36
1493.44 38
1493.52 37
1493.61 35
1493.70 31
1493.79 26
1493.88 21
1493.97 15
1494.06 9
1494.14 4
1494.23 0
1494.32 0
1494.41 0
1494.50 0
1494.59 0
1494.68 1
1494.76 5
1494.85 8
1494.94 12
1495.03 14
1495.12 16
1495.21 18
1495.30 19
1495.39 20
1495.47 21
1495.56 22
1495.65 22
1495.74 21
1495.83 19
1495.92 16
1496.01 12
1496.09 9
1496.18 8
1496.27 8
1496.36 10
1496.45 13
1496.54 16
1496.63 19
1496.72 20
1496.80 20
1496.89 18
1496.98 15
1497.07 11
1497.16 8
1497.25 5
1497.34 2
1497.43 0
1497.51 0
1497.60 0
1497.69 0
1497.78 0
1497.87 0
1497.96 0
1498.05 0
1498.14 0
1498.22 4
1498.31 9
1498.40 14
1498.49 18
1498.58 21
1498.67 23
1498.76 23
1498.85 22
1498.93 20
1499.02 17
1499.11 15
1499.20 12
1499.29 10
1499.38 8
1499.47 7
1499.56 6
1499.64 6
1499.73 6
1499.82 6
1499.91 6
1500.00 6
1500.09 5
1500.18 4
1500.27 2
1500.35 0
1500.44 0
1500.53 0
1500.62 0
1500.71 0
1500.80 0
1500.89 0
1500.98 2
1501.07 8
1501.15 13
1501.24 17
1501.33 21
1501.42 22
1501.51 23
1501.60 22
1501.69 21
1501.78 21
1501.86 22
1501.95 25
1502.04 31
1502.13 38
1502.22 46
1502.31 53
1502.40 59
1502.49 62
1502.58 63
1502.66 62
1502.75 59
1502.84 56
1502.93 53
1503.02 51
1503.11 51
1503.20 52
1503.29 54
1503.38 57
1503.46 60
1503.55 63
1503.64 65
1503.73 68
1503.82 70
1503.91 72
1504.00 75
1504.09 77
1504.18 78
1504.26 78
1504.35 76
1504.44 73
1504.53 68
1504.62 61
1504.71 53
1504.80 44
1504.89 35
1504.98 26
1505.07 20
1505.15 16
1505.24 14
1505.33 16
1505.42 21
1505.51 28
1505.60 35
1505.69 42
1505.78 49
1505.87 53
1505.95 56
1506.04 57
1506.13 56
1506.22 54
1506.31 50
1506.40 45
1506.49 39
1506.58 33
1506.67 28
1506.76 24
1506.84 22
1506.93 20
1507.02 21
1507.11 22
1507.20 24
1507.29 28
1507.38 32
1507.47 36
1507.56 40
1507.65 42
1507.73 43
1507.82 43
1507.91 42
1508.00 40
1508.09 38
1508.18 38
1508.27 38
1508.36 39
1508.45 41
1508.54 43
1508.63 45
1508.71 45
1508.80 45
1508.89 44
1508.98 42
1509.07 40
1509.16 38
1509.25 35
1509.34 34
1509.43 33
1509.52 33
1509.61 35
1509.69 37
1509.78 39
1509.87 41
1509.96 41
1510.05 39
1510.14 35
1510.23 30
1510.32 24
1510.41 19
1510.50 16
1510.59 15
1510.67 15
1510.76 17
1510.85 20
1510.94 23
1511.03 26
1511.12 30
1511.21 32
1511.30 35
1511.39 36
1511.48 37
1511.57 37
1511.65 35
1511.74 33
1511.83 30
1511.92 27
1512.01 24
1512.10 21
1512.19 19
1512.28 18
1512.37 19
1512.46 21
1512.55 24
1512.64 27
1512.72 31
1512.81 34
1512.90 37
1512.99 38
1513.08 37
1513.17 36
1513.26 33
1513.35 30
1513.44 28
1513.53 26
1513.62 25
1513.71 25
1513.79 25
1513.88 24
1513.97 24
1514.06 23
1514.15 23
1514.24 23
1514.33 23
1514.42 25
1514.51 28
1514.60 31
1514.69 33
1514.78 34
1514.87 33
1514.95 30
1515.04 26
1515.13 21
1515.22 16
1515.31 11
1515.40 9
1515.49 8
1515.58 8
1515.67 10
1515.76 13
1515.85 16
1515.94 18
1516.03 21
1516.12 24
1516.20 26
1516.29 29
1516.38 32
1516.47 36
1516.56 40
1516.65 45
1516.74 51
1516.83 56
1516.92 60
1517.01 64
1517.10 66
1517.19 66
1517.28 65
1517.37 63
1517.45 61
1517.54 58
1517.63 56
1517.72 54
1517.81 55
1517.90 58
1517.99 63
1518.08 69
1518.17 77
1518.26 85
1518.35 92
1518.44 98
1518.53 101
1518.62 101
1518.71 98
1518.79 94
1518.88 87
1518.97 80
1519.06 73
1519.15 67
1519.24 62
1519.33 58
1519.42 56
1519.51 55
1519.60 57
1519.69 59
1519.78 62
1519.87 64
1519.96 67
1520.05 68
1520.14 67
1520.22 66
1520.31 63
1520.40 61
1520.49 61
1520.58 62
1520.67 64
1520.76 69
1520.85 74
1520.94 79
1521.03 84
1521.12 87
1521.21 88
1521.30 88
1521.39 86
1521.48 83
1521.57 81
1521.66 78
1521.74 75
1521.83 71
1521.92 68
1522.01 65
1522.10 62
1522.19 59
1522.28 57
1522.37 55
1522.46 54
1522.55 54
1522.64 53
1522.73 52
1522.82 49
1522.91 46
1523.00 41
1523.09 36
1523.18 30
1523.27 25
1523.35 22
1523.44 20
1523.53 19
1523.62 20
1523.71 21
1523.80 22
1523.89 23
1523.98 22
1524.07 21
1524.16 18
1524.25 16
1524.34 13
1524.43 10
1524.52 9
1524.61 8
1524.70 10
1524.79 12
1524.88 15
1524.97 18
1525.06 21
1525.15 24
1525.23 27
1525.32 30
1525.41 33
1525.50 37
1525.59 42
1525.68 46
1525.77 50
1525.86 53
1525.95 53
1526.04 52
1526.13 50
1526.22 48
1526.31 45
1526.40 43
1526.49 41
1526.58 39
1526.67 36
1526.76 33
1526.85 29
1526.94 24
1527.03 20
1527.12 17
1527.21 16
1527.29 16
1527.38 18
1527.47 21
1527.56 25
1527.65 28
1527.74 31
1527.83 33
1527.92 34
1528.01 33
1528.10 32
1528.19 31
1528.28 31
1528.37 31
1528.46 31
1528.55 32
1528.64 34
1528.73 36
1528.82 37
1528.91 38
1529.00 37
1529.09 36
1529.18 33
1529.27 31
1529.36 28
1529.45 26
1529.54 26
1529.63 28
1529.72 31
1529.80 35
1529.89 39
1529.98 42
1530.07 44
1530.16 44
1530.25 43
1530.34 40
1530.43 37
1530.52 35
1530.61 33
1530.70 32
1530.79 31
1530.88 30
1530.97 30
1531.06 29
1531.15 28
1531.24 29
1531.33 31
1531.42 34
1531.51 38
1531.60 42
1531.69 45
1531.78 46
1531.87 46
1531.96 44
1532.05 41
1532.14 36
1532.23 31
1532.32 27
1532.41 24
1532.50 21
1532.59 19
1532.68 19
1532.77 18
1532.86 18
1532.95 17
1533.03 17
1533.12 16
1533.21 16
1533.30 16
1533.39 17
1533.48 18
1533.57 20
1533.66 22
1533.75 23
1533.84 24
1533.93 24
1534.02 23
1534.11 21
1534.20 17
1534.29 14
1534.38 9
1534.47 5
1534.56 1
1534.65 0
1534.74 0
1534.83 0
1534.92 0
1535.01 0
1535.10 0
1535.19 0
1535.28 0
1535.37 0
1535.46 0
1535.55 1
1535.64 3
1535.73 6
1535.82 11
1535.91 16
1536.00 23
1536.09 29
1536.18 34
1536.27 39
1536.36 42
1536.45 45
1536.54 47
1536.63 50
1536.72 54
1536.81 59
1536.90 63
1536.99 68
1537.08 71
1537.17 72
1537.26 71
1537.35 68
1537.44 62
1537.53 55
1537.62 48
1537.71 41
1537.80 35
1537.89 30
1537.98 26
1538.07 25
1538.16 24
1538.25 25
1538.34 27
1538.43 29
1538.52 32
1538.61 34
1538.70 37
1538.79 39
1538.88 41
1538.97 44
1539.06 46
1539.15 48
1539.24 50
1539.33 52
1539.42 54
1539.51 55
1539.60 54
1539.69 52
1539.78 48
1539.87 43
1539.95 37
1540.04 32
1540.13 29
1540.22 27
1540.31 28
1540.40 30
1540.49 34
1540.58 38
1540.67 40
1540.76 41
1540.85 40
1540.94 37
1541.03 32
1541.12 27
1541.21 22
1541.30 18
1541.39 15
1541.48 14
1541.57 14
1541.66 15
1541.75 17
1541.85 20
1541.94 22
1542.03 23
1542.12 25
1542.21 26
1542.30 26
1542.39 25
1542.48 24
1542.57 22
1542.66 20
1542.75 18
1542.84 16
1542.93 15
1543.02 14
1543.11 14
1543.20 15
1543.29 16
1543.38 18
1543.47 20
1543.56 22
1543.65 24
1543.74 26
1543.83 27
1543.92 26
1544.01 23
1544.10 17
1544.19 10
1544.28 2
1544.37 0
1544.46 0
1544.55 0
1544.64 0
1544.73 0
1544.82 0
1544.91 0
1545.00 2
1545.09 10
1545.18 18
1545.27 25
1545.36 32
1545.45 38
1545.54 42
1545.63 43
1545.72 43
1545.81 40
1545.90 36
1545.99 31
1546.08 26
1546.17 22
1546.26 19
1546.35 17
1546.44 17
1546.53 19
1546.62 21
1546.71 24
1546.80 26
1546.89 28
1546.98 28
1547.07 28
1547.16 26
1547.25 24
1547.34 21
1547.43 19
1547.52 18
1547.61 18
1547.70 19
1547.79 20
1547.88 23
1547.97 25
1548.06 27
1548.15 29
1548.24 31
1548.33 31
1548.42 32
1548.51 32
1548.60 31
1548.69 30
1548.78 28
1548.88 25
1548.97 22
1549.06 19
1549.15 16
1549.24 13
1549.33 12
1549.42 11
1549.51 11
1549.60 12
1549.69 12
1549.78 13
1549.87 12
1549.96 11
1550.05 10
1550.14 8
1550.23 6
1550.32 4
1550.41 3
1550.50 3
1550.59 3
1550.68 5
1550.77 7
1550.86 10
1550.95 11
1551.04 11
1551.13 10
1551.22 7
1551.31 3
1551.40 0
1551.49 0
1551.58 0
1551.67 0
1551.76 0
1551.85 0
1551.94 0
1552.04 0
1552.13 3
1552.22 9
1552.31 15
1552.40 21
1552.49 26
1552.58 27
1552.67 26
1552.76 23
1552.85 17
1552.94 11
1553.03 5
1553.12 1
1553.21 0
1553.30 0
1553.39 4
1553.48 8
1553.57 12
1553.66 14
1553.75 16
1553.84 17
1553.93 17
1554.02 18
1554.11 19
1554.20 22
1554.29 26
1554.38 30
1554.47 35
1554.57 39
1554.66 42
1554.75 44
1554.84 46
1554.93 49
1555.02 52
1555.11 55
1555.20 57
1555.29 59
1555.38 60
1555.47 60
1555.56 59
1555.65 56
1555.74 54
1555.83 53
1555.92 52
1556.01 53
1556.10 56
1556.19 61
1556.28 67
1556.37 73
1556.46 80
1556.55 86
1556.65 91
1556.74 94
1556.83 94
1556.92 94
1557.01 92
1557.10 88
1557.19 85
1557.28 81
1557.37 76
1557.46 72
1557.55 67
1557.64 64
1557.73 62
1557.82 62
1557.91 64
1558.00 67
1558.09 71
1558.18 74
1558.27 76
1558.36 75
1558.45 73
1558.55 69
1558.64 63
1558.73 58
1558.82 54
1558.91 51
1559.00 49
1559.09 47
1559.18 46
1559.27 45
1559.36 44
1559.45 43
1559.54 43
1559.63 44
1559.72 46
1559.81 50
1559.90 55
1559.99 61
1560.08 68
1560.17 73
1560.27 77
1560.36 80
1560.45 81
1560.54 83
1560.63 86
1560.72 90
1560.81 95
1560.90 102
1560.99 109
1561.08 115
1561.17 120
1561.26 122
1561.35 123
1561.44 121
1561.53 118
1561.62 114
1561.71 110
1561.81 106
1561.90 103
1561.99 101
1562.08 99
1562.17 98
1562.26 97
1562.35 97
1562.44 96
1562.53 95
1562.62 95
1562.71 96
1562.80 96
1562.89 98
1562.98 99
1563.07 101
1563.16 103
1563.26 104
1563.35 103
1563.44 102
1563.53 99
1563.62 96
1563.71 92
1563.80 88
1563.89 84
1563.98 80
1564.07 77
1564.16 74
1564.25 71
1564.34 69
1564.43 68
1564.52 67
1564.62 68
1564.71 70
1564.80 74
1564.89 79
1564.98 84
1565.07 88
1565.16 91
1565.25 92
1565.34 91
1565.43 88
1565.52 83
1565.61 77
1565.70 72
1565.79 67
1565.89 64
1565.98 62
1566.07 62
1566.16 64
1566.25 68
1566.34 72
1566.43 77
1566.52 81
1566.61 85
1566.70 88
1566.79 91
1566.88 94
1566.97 96
1567.07 99
1567.16 102
1567.25 105
1567.34 107
1567.43 107
1567.52 106
1567.61 103
1567.70 99
1567.79 96
1567.88 93
1567.97 91
1568.06 90
1568.15 89
1568.25 87
1568.34 84
1568.43 80
1568.52 75
1568.61 70
1568.70 66
1568.79 64
1568.88 64
1568.97 65
1569.06 67
1569.15 67
1569.24 67
1569.34 64
1569.43 60
1569.52 55
1569.61 52
1569.70 49
1569.79 49
1569.88 49
1569.97 51
1570.06 51
1570.15 50
1570.24 47
1570.33 41
1570.43 33
1570.52 24
1570.61 14
1570.70 6
1570.79 0
1570.88 0
1570.97 0
1571.06 0
1571.15 0
1571.24 0
1571.33 0
1571.42 0
1571.52 0
1571.61 0
1571.70 1
1571.79 3
1571.88 7
1571.97 12
1572.06 17
1572.15 23
1572.24 28
1572.33 34
1572.42 39
1572.52 44
1572.61 47
1572.70 49
1572.79 50
1572.88 50
1572.97 49
1573.06 48
1573.15 47
1573.24 47
1573.33 48
1573.43 50
1573.52 51
1573.61 53
1573.70 54
1573.79 54
1573.88 54
1573.97 54
1574.06 55
1574.15 56
1574.24 59
1574.33 62
1574.43 65
1574.52 68
1574.61 71
1574.70 73
1574.79 73
1574.88 72
1574.97 70
1575.06 69
1575.15 67
1575.24 67
1575.34 67
1575.43 70
1575.52 74
1575.61 79
1575.70 85
1575.79 91
1575.88 97
1575.97 103
1576.06 107
1576.15 110
1576.25 110
1576.34 109
1576.43 107
1576.52 103
1576.61 98
1576.70 95
1576.79 93
1576.88 92
1576.97 94
1577.06 98
1577.16 102
1577.25 106
1577.34 109
1577.43 110
1577.52 108
1577.61 103
1577.70 97
1577.79 90
1577.88 83
1577.98 77
1578.07 72
1578.16 69
1578.25 67
1578.34 66
1578.43 67
1578.52 68
1578.61 71
1578.70 74
1578.80 78
1578.89 84
1578.98 90
1579.07 96
1579.16 101
1579.25 106
1579.34 109
1579.43 110
1579.52 108
1579.62 103
1579.71 97
1579.80 88
1579.89 80
1579.98 71
1580.07 62
1580.16 55
1580.25 49
1580.34 46
1580.44 44
1580.53 45
1580.62 48
1580.71 52
1580.80 59
1580.89 66
1580.98 73
1581.07 80
1581.16 86
1581.26 91
1581.35 94
1581.44 95
1581.53 95
1581.62 94
1581.71 93
1581.80 93
1581.89 93
1581.99 95
1582.08 98
1582.17 101
1582.26 106
1582.35 110
1582.44 113
1582.53 115
1582.62 116
1582.72 116
1582.81 116
1582.90 117
1582.99 119
1583.08 122
1583.17 124
1583.26 127
1583.35 129
1583.44 130
1583.54 129
1583.63 128
1583.72 126
1583.81 124
1583.90 122
1583.99 119
1584.08 116
1584.17 112
1584.27 107
1584.36 102
1584.45 98
1584.54 94
1584.63 91
1584.72 89
1584.81 88
1584.91 87
1585.00 86
1585.09 86
1585.18 85
1585.27 84
1585.36 83
1585.45 83
1585.54 83
1585.64 83
1585.73 83
1585.82 84
1585.91 85
1586.00 87
1586.09 89
1586.18 91
1586.27 93
1586.37 95
1586.46 97
1586.55 97
1586.64 97
1586.73 95
1586.82 92
1586.91 87
1587.01 80
1587.10 74
1587.19 67
1587.28 62
1587.37 58
1587.46 56
1587.55 56
1587.64 57
1587.74 60
1587.83 63
1587.92 67
1588.01 72
1588.10 76
1588.19 80
1588.28 85
1588.38 89
1588.47 92
1588.56 96
1588.65 99
1588.74 101
1588.83 102
1588.92 103
1589.02 102
1589.11 100
1589.20 97
1589.29 93
1589.38 88
1589.47 83
1589.56 78
1589.66 73
1589.75 69
1589.84 64
1589.93 60
1590.02 57
1590.11 54
1590.20 52
1590.29 50
1590.39 48
1590.48 45
1590.57 43
1590.66 41
1590.75 39
1590.84 38
1590.94 39
1591.03 42
1591.12 46
1591.21 51
1591.30 55
1591.39 58
1591.48 58
1591.58 55
1591.67 50
1591.76 44
1591.85 37
1591.94 32
1592.03 30
1592.12 30
1592.22 32
1592.31 36
1592.40 41
1592.49 45
1592.58 49
1592.67 52
1592.76 54
1592.86 57
1592.95 60
1593.04 62
1593.13 64
1593.22 65
1593.31 64
1593.41 61
1593.50 57
1593.59 51
1593.68 46
1593.77 42
1593.86 39
1593.95 37
1594.05 36
1594.14 36
1594.23 35
1594.32 34
1594.41 32
1594.50 30
1594.60 27
1594.69 24
1594.78 20
1594.87 18
1594.96 17
1595.05 17
1595.14 19
1595.24 23
1595.33 29
1595.42 36
1595.51 42
1595.60 48
1595.69 54
1595.79 58
1595.88 61
1595.97 64
1596.06 67
1596.15 70
1596.24 73
1596.34 76
1596.43 78
1596.52 79
1596.61 78
1596.70 77
1596.79 75
1596.88 71
1596.98 67
1597.07 63
1597.16 58
1597.25 54
1597.34 49
1597.43 46
1597.53 43
1597.62 41
1597.71 40
1597.80 41
1597.89 44
1597.98 48
1598.08 51
1598.17 54
1598.26 55
1598.35 55
1598.44 52
1598.53 50
1598.63 48
1598.72 47
1598.81 49
1598.90 52
1598.99 56
1599.08 60
1599.18 63
1599.27 63
1599.36 62
1599.45 58
1599.54 53
1599.63 47
1599.73 41
1599.82 34
1599.91 27
1600.00 21
1600.09 15
1600.18 11
1600.28 8
1600.37 7
1600.46 8
1600.55 10
1600.64 15
1600.74 20
1600.83 25
1600.92 30
1601.01 34
1601.10 37
1601.19 39
1601.29 39
1601.38 39
1601.47 38
1601.56 36
1601.65 34
1601.74 33
1601.84 32
1601.93 32
1602.02 32
1602.11 32
1602.20 32
1602.30 32
1602.39 32
1602.48 33
1602.57 34
1602.66 36
1602.75 38
1602.85 39
1602.94 39
1603.03 37
1603.12 33
1603.21 29
1603.30 24
1603.40 21
1603.49 21
1603.58 25
1603.67 33
1603.76 43
1603.86 55
1603.95 66
1604.04 74
1604.13 78
1604.22 78
1604.31 75
1604.41 70
1604.50 63
1604.59 56
1604.68 50
1604.77 46
1604.87 45
1604.96 46
1605.05 49
1605.14 53
1605.23 58
1605.33 63
1605.42 67
1605.51 70
1605.60 71
1605.69 71
1605.78 71
1605.88 69
1605.97 67
1606.06 64
1606.15 61
1606.24 56
1606.34 51
1606.43 45
1606.52 38
1606.61 31
1606.70 24
1606.80 18
1606.89 14
1606.98 11
1607.07 12
1607.16 15
1607.25 20
1607.35 28
1607.44 37
1607.53 47
1607.62 55
1607.71 63
1607.81 68
1607.90 70
1607.99 69
1608.08 65
1608.17 60
1608.27 54
1608.36 48
1608.45 42
1608.54 38
1608.63 36
1608.73 35
1608.82 36
1608.91 38
1609.00 40
1609.09 43
1609.19 46
1609.28 48
1609.37 50
1609.46 52
1609.55 54
1609.65 56
1609.74 58
1609.83 61
1609.92 64
1610.01 67
1610.11 69
1610.20 72
1610.29 73
1610.38 72
1610.47 71
1610.57 67
1610.66 63
1610.75 58
1610.84 52
1610.93 48
1611.03 43
1611.12 40
1611.21 39
1611.30 38
1611.39 39
1611.49 40
1611.58 42
1611.67 43
1611.76 44
1611.85 43
1611.95 40
1612.04 36
1612.13 29
1612.22 23
1612.31 16
1612.41 10
1612.50 7
1612.59 6
1612.68 8
1612.77 11
1612.87 15
1612.96 19
1613.05 22
1613.14 24
1613.24 24
1613.33 24
1613.42 25
1613.51 26
1613.60 29
1613.70 33
1613.79 39
1613.88 44
1613.97 50
1614.06 55
1614.16 58
1614.25 60
1614.34 61
1614.43 61
1614.52 59
1614.62 58
1614.71 56
1614.80 55
1614.89 55
1614.99 56
1615.08 58
1615.17 62
1615.26 68
1615.35 75
1615.45 82
1615.54 88
1615.63 93
1615.72 96
1615.81 97
1615.91 96
1616.00 95
1616.09 93
1616.18 91
1616.28 90
1616.37 89
1616.46 87
1616.55 84
1616.64 80
1616.74 76
1616.83 70
1616.92 65
1617.01 60
1617.11 56
1617.20 53
1617.29 51
1617.38 50
1617.47 50
1617.57 50
1617.66 52
1617.75 53
1617.84 56
1617.94 58
1618.03 61
1618.12 63
1618.21 65
1618.30 67
1618.40 69
1618.49 70
1618.58 71
1618.67 70
1618.77 69
1618.86 65
1618.95 60
1619.04 53
1619.13 45
1619.23 37
1619.32 31
1619.41 28
1619.50 27
1619.60 29
1619.69 33
1619.78 38
1619.87 42
1619.96 44
1620.06 44
1620.15 41
1620.24 36
1620.33 29
1620.43 22
1620.52 15
1620.61 10
1620.70 8
1620.80 8
1620.89 11
1620.98 16
1621.07 22
1621.16 28
1621.26 33
1621.35 37
1621.44 39
1621.53 39
1621.63 39
1621.72 39
1621.81 40
1621.90 41
1622.00 44
1622.09 47
1622.18 50
1622.27 54
1622.36 57
1622.46 59
1622.55 61
1622.64 62
1622.73 63
1622.83 62
1622.92 59
1623.01 55
1623.10 50
1623.20 43
1623.29 36
1623.38 29
1623.47 22
1623.57 16
1623.66 11
1623.75 6
1623.84 2
1623.94 0
1624.03 0
1624.12 0
1624.21 0
1624.30 0
1624.40 0
1624.49 0
1624.58 1
1624.67 2
1624.77 3
1624.86 3
1624.95 3
1625.04 5
1625.14 8
1625.23 11
1625.32 16
1625.41 20
1625.51 23
1625.60 24
1625.69 24
1625.78 22
1625.88 19
1625.97 17
1626.06 14
1626.15 13
1626.25 13
1626.34 14
1626.43 16
1626.52 17
1626.62 18
1626.71 19
1626.80 19
1626.89 20
1626.99 22
1627.08 25
1627.17 29
1627.26 33
1627.36 36
1627.45 39
1627.54 41
1627.63 42
1627.73 44
1627.82 47
1627.91 50
1628.00 55
1628.10 60
1628.19 65
1628.28 69
1628.37 71
1628.47 73
1628.56 75
1628.65 76
1628.74 79
1628.84 82
1628.93 86
1629.02 90
1629.11 94
1629.21 96
1629.30 97
1629.39 97
1629.48 97
1629.58 98
1629.67 100
1629.76 104
1629.85 109
1629.95 116
1630.04 123
1630.13 128
1630.22 132
1630.32 134
1630.41 134
1630.50 131
1630.59 126
1630.69 120
1630.78 111
1630.87 101
1630.96 90
1631.06 79
1631.15 67
1631.24 55
1631.33 44
1631.43 34
1631.52 26
1631.61 19
1631.71 15
1631.80 12
1631.89 12
1631.98 12
1632.08 13
1632.17 15
1632.26 17
1632.35 18
1632.45 20
1632.54 23
1632.63 25
1632.72 27
1632.82 27
1632.91 26
1633.00 24
1633.09 20
1633.19 16
1633.28 14
1633.37 13
1633.47 16
1633.56 22
1633.65 30
1633.74 39
1633.84 47
1633.93 53
1634.02 56
1634.11 55
1634.21 51
1634.30 45
1634.39 39
1634.49 33
1634.58 28
1634.67 25
1634.76 23
1634.86 22
1634.95 23
1635.04 25
1635.13 27
1635.23 29
1635.32 31
1635.41 33
1635.50 34
1635.60 34
1635.69 33
1635.78 31
1635.88 29
1635.97 26
1636.06 22
1636.15 19
1636.25 15
1636.34 11
1636.43 8
1636.52 6
1636.62 5
1636.71 5
1636.80 8
1636.90 11
1636.99 15
1637.08 19
1637.17 23
1637.27 27
1637.36 29
1637.45 31
1637.55 32
1637.64 32
1637.73 32
1637.82 31
1637.92 30
1638.01 29
1638.10 28
1638.19 25
1638.29 23
1638.38 20
1638.47 17
1638.57 14
1638.66 12
1638.75 10
1638.84 9
1638.94 9
1639.03 10
1639.12 12
1639.22 16
1639.31 20
1639.40 25
1639.49 30
1639.59 35
1639.68 38
1639.77 40
1639.87 39
1639.96 37
1640.05 33
1640.14 28
1640.24 24
1640.33 21
1640.42 21
1640.52 23
1640.61 26
1640.70 30
1640.79 33
1640.89 35
1640.98 36
1641.07 34
1641.17 32
1641.26 29
1641.35 26
1641.44 24
1641.54 22
1641.63 22
1641.72 21
1641.82 21
1641.91 20
1642.00 18
1642.09 15
1642.19 12
1642.28 10
1642.37 9
1642.47 10
1642.56 13
1642.65 17
1642.75 23
1642.84 28
1642.93 33
1643.02 37
1643.12 39
1643.21 40
1643.30 39
1643.40 37
1643.49 34
1643.58 31
1643.67 28
1643.77 26
1643.86 28
1643.95 32
1644.05 40
1644.14 50
1644.23 62
1644.33 73
1644.42 82
1644.51 89
1644.60 93
1644.70 95
1644.79 98
1644.88 100
1644.98 103
1645.07 107
1645.16 110
1645.26 113
1645.35 113
1645.44 113
1645.53 110
1645.63 107
1645.72 103
1645.81 99
1645.91 94
1646.00 88
1646.09 81
1646.19 72
1646.28 63
1646.37 53
1646.46 44
1646.56 36
1646.65 30
1646.74 26
1646.84 23
1646.93 20
1647.02 18
1647.12 15
1647.21 13
1647.30 11
1647.39 10
1647.49 10
1647.58 12
1647.67 15
1647.77 20
1647.86 25
1647.95 30
1648.05 34
1648.14 37
1648.23 38
1648.33 39
1648.42 38
1648.51 37
1648.60 35
1648.70 34
1648.79 32
1648.88 29
1648.98 25
1649.07 22
1649.16 18
1649.26 16
1649.35 15
1649.44 17
1649.54 20
1649.63 26
1649.72 34
1649.82 42
1649.91 51
1650.00 59
1650.09 66
1650.19 71
1650.28 75
1650.37 78
1650.47 78
1650.56 77
1650.65 75
1650.75 73
1650.84 70
1650.93 68
1651.03 65
1651.12 64
1651.21 64
1651.31 64
1651.40 66
1651.49 67
1651.59 69
1651.68 70
1651.77 71
1651.86 70
1651.96 67
1652.05 63
1652.14 59
1652.24 55
1652.33 52
1652.42 51
1652.52 50
1652.61 51
1652.70 52
1652.80 54
1652.89 56
1652.98 59
1653.08 61
1653.17 63
1653.26 64
1653.36 65
1653.45 65
1653.54 63
1653.64 58
1653.73 52
1653.82 44
1653.92 36
1654.01 28
1654.10 20
1654.20 14
1654.29 9
1654.38 6
1654.47 3
1654.57 0
1654.66 0
1654.75 0
1654.85 0
1654.94 0
1655.03 0
1655.13 0
1655.22 0
1655.31 1
1655.41 7
1655.50 13
1655.59 17
1655.69 20
1655.78 20
1655.87 19
1655.97 16
1656.06 14
1656.15 12
1656.25 10
1656.34 9
1656.43 9
1656.53 9
1656.62 10
1656.71 11
1656.81 12
1656.90 13
1656.99 14
1657.09 16
1657.18 17
1657.27 19
1657.37 20
1657.46 20
1657.55 20
1657.65 19
1657.74 18
1657.83 16
1657.93 14
1658.02 15
1658.11 18
1658.21 25
1658.30 36
1658.39 49
1658.49 63
1658.58 78
1658.67 90
1658.77 100
1658.86 106
1658.95 110
1659.05 112
1659.14 113
1659.23 114
1659.33 116
1659.42 119
1659.51 123
1659.61 128
1659.70 131
1659.79 134
1659.89 133
1659.98 130
1660.08 124
1660.17 116
1660.26 107
1660.36 99
1660.45 92
1660.54 88
1660.64 86
1660.73 86
1660.82 87
1660.92 88
1661.01 89
1661.10 89
1661.20 88
1661.29 87
1661.38 85
1661.48 84
1661.57 84
1661.66 84
1661.76 84
1661.85 83
1661.94 81
1662.04 78
1662.13 74
1662.22 69
1662.32 64
1662.41 59
1662.50 56
1662.60 54
1662.69 54
1662.79 57
1662.88 62
1662.97 68
1663.07 75
1663.16 82
1663.25 87
1663.35 90
1663.44 90
1663.53 88
1663.63 84
1663.72 81
1663.81 79
1663.91 80
1664.00 83
1664.09 86
1664.19 89
1664.28 91
1664.38 89
1664.47 85
1664.56 79
1664.66 71
1664.75 62
1664.84 54
1664.94 46
1665.03 38
1665.12 30
1665.22 21
1665.31 12
1665.40 4
1665.50 0
1665.59 0
1665.68 0
1665.78 0
1665.87 0
1665.97 0
1666.06 0
1666.15 2
1666.25 4
1666.34 6
1666.43 7
1666.53 8
1666.62 8
1666.71 8
1666.81 9
1666.90 9
1667.00 9
1667.09 11
1667.18 13
1667.28 16
1667.37 20
1667.46 24
1667.56 26
1667.65 28
1667.74 27
1667.84 26
1667.93 24
1668.02 22
1668.12 22
1668.21 23
1668.31 25
1668.40 28
1668.49 31
1668.59 33
1668.68 34
1668.77 34
1668.87 32
1668.96 30
1669.06 28
1669.15 26
1669.24 24
1669.34 23
1669.43 22
1669.52 22
1669.62 22
1669.71 23
1669.80 23
1669.90 22
1669.99 20
1670.09 17
1670.18 12
1670.27 7
1670.37 2
1670.46 0
1670.55 0
1670.65 0
1670.74 0
1670.84 0
1670.93 0
1671.02 2
1671.12 4
1671.21 5
1671.30 6
1671.40 7
1671.49 9
1671.59 11
1671.68 15
1671.77 20
1671.87 25
1671.96 31
1672.05 35
1672.15 36
1672.24 36
1672.34 34
1672.43 30
1672.52 26
1672.62 23
1672.71 22
1672.80 21
1672.90 23
1672.99 25
1673.09 27
1673.18 28
1673.27 29
1673.37 29
1673.46 29
1673.55 29
1673.65 29
1673.74 29
1673.84 30
1673.93 31
1674.02 32
1674.12 33
1674.21 35
1674.30 37
1674.40 40
1674.49 43
1674.59 46
1674.68 48
1674.77 49
1674.87 50
1674.96 50
1675.06 50
1675.15 51
1675.24 52
1675.34 55
1675.43 59
1675.52 64
1675.62 69
1675.71 74
1675.81 79
1675.90 83
1675.99 85
1676.09 85
1676.18 84
1676.28 80
1676.37 75
1676.46 69
1676.56 63
1676.65 56
1676.74 51
1676.84 46
1676.93 42
1677.03 38
1677.12 34
1677.21 30
1677.31 26
1677.40 22
1677.50 19
1677.59 17
1677.68 16
1677.78 17
1677.87 19
1677.97 21
1678.06 23
1678.15 25
1678.25 25
1678.34 24
1678.44 21
1678.53 18
1678.62 16
1678.72 14
1678.81 13
1678.90 13
1679.00 14
1679.09 15
1679.19 17
1679.28 18
1679.37 21
1679.47 24
1679.56 29
1679.66 35
1679.75 42
1679.84 51
1679.94 59
1680.03 66
1680.13 72
1680.22 75
1680.31 77
1680.41 76
1680.50 75
1680.60 72
1680.69 68
1680.78 64
1680.88 59
1680.97 55
1681.07 52
1681.16 50
1681.25 49
1681.35 50
1681.44 52
1681.54 55
1681.63 57
1681.72 59
1681.82 61
1681.91 61
1682.01 60
1682.10 59
1682.19 58
1682.29 58
1682.38 59
1682.48 62
1682.57 65
1682.66 70
1682.76 75
1682.85 80
1682.95 85
1683.04 90
1683.13 95
1683.23 99
1683.32 104
1683.42 108
1683.51 111
1683.61 113
1683.70 113
1683.79 111
1683.89 107
1683.98 102
1684.08 97
1684.17 93
1684.26 90
1684.36 88
1684.45 88
1684.55 89
1684.64 89
1684.73 90
1684.83 89
1684.92 88
1685.02 87
1685.11 86
1685.20 85
1685.30 83
1685.39 82
1685.49 81
1685.58 81
1685.68 80
1685.77 80
1685.86 81
1685.96 82
1686.05 84
1686.15 86
1686.24 88
1686.33 90
1686.43 91
1686.52 92
1686.62 92
1686.71 91
1686.81 90
1686.90 88
1686.99 86
1687.09 85
1687.18 84
1687.28 84
1687.37 85
1687.46 86
1687.56 86
1687.65 85
1687.75 83
1687.84 79
1687.94 74
1688.03 68
1688.12 62
1688.22 57
1688.31 54
1688.41 53
1688.50 55
1688.60 60
1688.69 66
1688.78 74
1688.88 82
1688.97 89
1689.07 95
1689.16 97
1689.25 97
1689.35 94
1689.44 87
1689.54 78
1689.63 68
1689.73 56
1689.82 45
1689.91 36
1690.01 29
1690.10 25
1690.20 24
1690.29 27
1690.39 31
1690.48 37
1690.57 41
1690.67 43
1690.76 42
1690.86 39
1690.95 33
1691.05 27
1691.14 21
1691.23 17
1691.33 15
1691.42 17
1691.52 20
1691.61 25
1691.71 31
1691.80 36
1691.89 40
1691.99 43
1692.08 45
1692.18 45
1692.27 43
1692.37 42
1692.46 40
1692.55 38
1692.65 36
1692.74 34
1692.84 32
1692.93 30
1693.03 26
1693.12 23
1693.21 19
1693.31 15
1693.40 12
1693.50 10
1693.59 9
1693.69 9
1693.78 10
1693.88 12
1693.97 14
1694.06 16
1694.16 19
1694.25 22
1694.35 24
1694.44 25
1694.54 24
1694.63 22
1694.72 18
1694.82 13
1694.91 8
1695.01 4
1695.10 1
1695.20 0
1695.29 0
1695.39 2
1695.48 6
1695.57 10
1695.67 15
1695.76 20
1695.86 26
1695.95 32
1696.05 39
1696.14 46
1696.24 53
1696.33 59
1696.42 62
1696.52 62
1696.61 59
1696.71 53
1696.80 46
1696.90 38
1696.99 33
1697.08 30
1697.18 29
1697.27 30
1697.37 32
1697.46 33
1697.56 32
1697.65 31
1697.75 29
1697.84 27
1697.94 25
1698.03 24
1698.12 24
1698.22 24
1698.31 24
1698.41 24
1698.50 24
1698.60 22
1698.69 21
1698.79 18
1698.88 16
1698.97 14
1699.07 12
1699.16 13
1699.26 15
1699.35 21
1699.45 29
1699.54 39
1699.64 51
1699.73 63
1699.83 75
1699.92 86
1700.01 95
1700.11 103
1700.20 109
1700.30 114
1700.39 116
1700.49 116
1700.58 114
1700.68 110
1700.77 104
1700.87 98
1700.96 91
1701.05 85
1701.15 80
1701.24 77
1701.34 75
1701.43 75
1701.53 75
1701.62 76
1701.72 78
1701.81 79
1701.91 80
1702.00 80
1702.09 81
1702.19 82
1702.28 84
1702.38 87
1702.47 91
1702.57 96
1702.66 102
1702.76 109
1702.85 115
1702.95 120
1703.04 125
1703.14 127
1703.23 128
1703.32 127
1703.42 124
1703.51 121
1703.61 117
1703.70 114
1703.80 112
1703.89 110
1703.99 110
1704.08 112
1704.18 116
1704.27 122
1704.37 130
1704.46 139
1704.55 147
1704.65 154
1704.74 157
1704.84 157
1704.93 153
1705.03 145
1705.12 136
1705.22 126
1705.31 117
1705.41 109
1705.50 102
1705.60 96
1705.69 91
1705.79 87
1705.88 82
1705.98 76
1706.07 70
1706.16 63
1706.26 56
1706.35 48
1706.45 41
1706.54 35
1706.64 29
1706.73 25
1706.83 22
1706.92 20
1707.02 19
1707.11 19
1707.21 18
1707.30 18
1707.40 19
1707.49 20
1707.59 23
1707.68 28
1707.77 34
1707.87 41
1707.96 47
1708.06 53
1708.15 56
1708.25 57
1708.34 55
1708.44 51
1708.53 46
1708.63 41
1708.72 37
1708.82 33
1708.91 30
1709.01 27
1709.10 26
1709.20 24
1709.29 23
1709.39 23
1709.48 23
1709.58 23
1709.67 24
1709.77 26
1709.86 27
1709.95 28
1710.05 30
1710.14 32
1710.24 34
1710.33 36
1710.43 39
1710.52 41
1710.62 41
1710.71 39
1710.81 36
1710.90 32
1711.00 27
1711.09 22
1711.19 18
1711.28 15
1711.38 12
1711.47 10
1711.57 7
1711.66 6
1711.76 4
1711.85 4
1711.95 5
1712.04 7
1712.14 10
1712.23 15
1712.33 20
1712.42 25
1712.52 29
1712.61 32
1712.71 34
1712.80 34
1712.90 34
1712.99 34
1713.08 35
1713.18 37
1713.27 40
1713.37 43
1713.46 45
1713.56 46
1713.65 44
1713.75 40
1713.84 34
1713.94 27
1714.03 21
1714.13 16
1714.22 12
1714.32 10
1714.41 8
1714.51 6
1714.60 4
1714.70 2
1714.79 0
1714.89 0
1714.98 0
1715.08 0
1715.17 0
1715.27 0
1715.36 1
1715.46 2
1715.55 3
1715.65 2
1715.74 1
1715.84 1
1715.93 0
1716.03 0
1716.12 2
1716.22 5
1716.31 10
1716.41 16
1716.50 24
1716.60 32
1716.69 41
1716.79 50
1716.88 58
1716.98 64
1717.07 69
1717.17 72
1717.26 73
1717.36 72
1717.45 70
1717.55 67
1717.64 65
1717.74 63
1717.83 61
1717.93 61
1718.02 61
1718.12 61
1718.21 60
1718.31 60
1718.40 58
1718.50 57
1718.59 57
1718.69 59
1718.78 62
1718.88 66
1718.97 70
1719.07 75
1719.16 79
1719.26 83
1719.35 86
1719.45 89
1719.54 93
1719.64 97
1719.73 102
1719.83 106
1719.92 110
1720.02 112
1720.11 111
1720.21 109
1720.30 104
1720.40 97
1720.49 89
1720.59 79
1720.68 70
1720.78 62
1720.88 55
1720.97 50
1721.07 47
1721.16 46
1721.26 46
1721.35 47
1721.45 48
1721.54 50
1721.64 51
1721.73 52
1721.83 53
1721.92 55
1722.02 57
1722.11 60
1722.21 64
1722.30 69
1722.40 76
1722.49 83
1722.59 90
1722.68 96
1722.78 101
1722.87 103
1722.97 104
1723.06 102
1723.16 99
1723.25 95
1723.35 91
1723.44 85
1723.54 79
1723.63 73
1723.73 66
1723.82 60
1723.92 54
1724.02 49
1724.11 44
1724.21 40
1724.30 37
1724.40 34
1724.49 31
1724.59 28
1724.68 26
1724.78 25
1724.87 24
1724.97 24
1725.06 24
1725.16 26
1725.25 28
1725.35 30
1725.44 33
1725.54 36
1725.63 39
1725.73 41
1725.82 43
1725.92 44
1726.01 44
1726.11 43
1726.21 42
1726.30 40
1726.40 39
1726.49 39
1726.59 41
1726.68 44
1726.78 50
1726.87 57
1726.97 65
1727.06 75
1727.16 86
1727.25 96
1727.35 104
1727.44 111
1727.54 114
1727.63 115
1727.73 112
1727.83 108
1727.92 103
1728.02 96
1728.11 90
1728.21 83
1728.30 75
1728.40 67
1728.49 58
1728.59 49
1728.68 41
1728.78 36
1728.87 35
1728.97 37
1729.06 43
1729.16 50
1729.26 59
1729.35 67
1729.45 74
1729.54 80
1729.64 83
1729.73 85
1729.83 86
1729.92 85
1730.02 85
1730.11 84
1730.21 83
1730.30 83
1730.40 84
1730.49 87
1730.59 91
1730.69 95
1730.78 99
1730.88 102
1730.97 103
1731.07 103
1731.16 102
1731.26 100
1731.35 99
1731.45 98
1731.54 98
1731.64 99
1731.73 101
1731.83 105
1731.93 109
1732.02 114
1732.12 121
1732.21 127
1732.31 133
1732.40 138
1732.50 140
1732.59 140
1732.69 136
1732.78 131
1732.88 125
1732.98 120
1733.07 116
1733.17 114
1733.26 114
1733.36 116
1733.45 118
1733.55 121
1733.64 124
1733.74 127
1733.83 130
1733.93 133
1734.03 136
1734.12 139
1734.22 142
1734.31 143
1734.41 143
1734.50 141
1734.60 137
1734.69 133
1734.79 127
1734.88 121
1734.98 115
1735.08 109
1735.17 104
1735.27 100
1735.36 98
1735.46 98
1735.55 101
1735.65 107
1735.74 115
1735.84 123
1735.94 132
1736.03 139
1736.13 144
1736.22 147
1736.32 148
1736.41 147
1736.51 145
1736.60 143
1736.70 139
1736.80 136
1736.89 131
1736.99 125
1737.08 118
1737.18 110
1737.27 102
1737.37 95
1737.46 90
1737.56 87
1737.66 87
1737.75 90
1737.85 95
1737.94 103
1738.04 112
1738.13 122
1738.23 132
1738.32 142
1738.42 150
1738.52 157
1738.61 161
1738.71 163
1738.80 164
1738.90 163
1738.99 163
1739.09 163
1739.18 166
1739.28 170
1739.38 178
1739.47 189
1739.57 202
1739.66 217
1739.76 233
1739.85 251
1739.95 269
1740.05 286
1740.14 303
1740.24 318
1740.33 330
1740.43 339
1740.52 346
1740.62 349
1740.72 350
1740.81 349
1740.91 347
1741.00 344
1741.10 340
1741.19 335
1741.29 329
1741.38 321
1741.48 313
1741.58 303
1741.67 293
1741.77 283
1741.86 274
1741.96 265
1742.05 256
1742.15 247
1742.25 239
1742.34 231
1742.44 224
1742.53 221
1742.63 221
1742.72 224
1742.82 232
1742.92 241
1743.01 253
1743.11 265
1743.20 275
1743.30 285
1743.39 295
1743.49 304
1743.59 314
1743.68 326
1743.78 340
1743.87 357
1743.97 379
1744.06 405
1744.16 437
1744.26 477
1744.35 525
1744.45 583
1744.54 649
1744.64 724
1744.73 805
1744.83 891
1744.93 979
1745.02 1067
1745.12 1154
1745.21 1238
1745.31 1320
1745.41 1400
1745.50 1478
1745.60 1557
1745.69 1635
1745.79 1713
1745.88 1789
1745.98 1862
1746.08 1929
1746.17 1987
1746.27 2036
1746.36 2074
1746.46 2101
1746.56 2118
1746.65 2125
1746.75 2124
1746.84 2116
1746.94 2100
1747.03 2077
1747.13 2046
1747.23 2009
1747.32 1967
1747.42 1921
1747.51 1874
1747.61 1827
1747.71 1780
1747.80 1733
1747.90 1686
1747.99 1637
1748.09 1587
1748.18 1533
1748.28 1475
1748.38 1414
1748.47 1348
1748.57 1280
1748.66 1211
1748.76 1143
1748.86 1078
1748.95 1018
1749.05 963
1749.14 912
1749.24 865
1749.33 821
1749.43 778
1749.53 735
1749.62 693
1749.72 650
1749.81 609
1749.91 569
1750.01 531
1750.10 495
1750.20 462
1750.29 431
1750.39 402
1750.49 375
1750.58 351
1750.68 328
1750.77 306
1750.87 285
1750.97 266
1751.06 247
1751.16 231
1751.25 218
1751.35 209
1751.45 205
1751.54 205
1751.64 209
1751.73 215
1751.83 221
1751.92 225
1752.02 226
1752.12 223
1752.21 216
1752.31 206
1752.40 195
1752.50 185
1752.60 177
1752.69 172
1752.79 169
1752.88 168
1752.98 168
1753.08 169
1753.17 171
1753.27 173
1753.36 175
1753.46 179
1753.56 183
1753.65 186
1753.75 189
1753.84 190
1753.94 189
1754.04 186
1754.13 179
1754.23 171
1754.32 161
1754.42 151
1754.52 141
1754.61 132
1754.71 125
1754.81 118
1754.90 114
1755.00 110
1755.09 107
1755.19 105
1755.29 104
1755.38 103
1755.48 102
1755.57 102
1755.67 101
1755.77 100
1755.86 98
1755.96 95
1756.05 92
1756.15 89
1756.25 86
1756.34 83
1756.44 81
1756.53 80
1756.63 79
1756.73 80
1756.82 81
1756.92 82
1757.01 83
1757.11 85
1757.21 87
1757.30 90
1757.40 93
1757.50 96
1757.59 99
1757.69 100
1757.78 100
1757.88 98
1757.98 93
1758.07 88
1758.17 82
1758.26 77
1758.36 74
1758.46 75
1758.55 79
1758.65 85
1758.75 93
1758.84 101
1758.94 108
1759.03 114
1759.13 118
1759.23 120
1759.32 123
1759.42 125
1759.51 127
1759.61 127
1759.71 125
1759.80 120
1759.90 113
1760.00 104
1760.09 96
1760.19 89
1760.28 86
1760.38 85
1760.48 87
1760.57 90
1760.67 91
1760.76 91
1760.86 88
1760.96 83
1761.05 76
1761.15 71
1761.25 67
1761.34 66
1761.44 68
1761.53 71
1761.63 74
1761.73 77
1761.82 78
1761.92 77
1762.02 74
1762.11 69
1762.21 64
1762.30 60
1762.40 59
1762.50 61
1762.59 66
1762.69 74
1762.79 82
1762.88 89
1762.98 93
1763.07 93
1763.17 91
1763.27 86
1763.36 79
1763.46 72
1763.56 65
1763.65 59
1763.75 55
1763.84 52
1763.94 51
1764.04 51
1764.13 53
1764.23 58
1764.33 65
1764.42 73
1764.52 81
1764.62 89
1764.71 96
1764.81 100
1764.90 102
1765.00 102
1765.10 101
1765.19 100
1765.29 98
1765.39 96
1765.48 94
1765.58 91
1765.67 88
1765.77 84
1765.87 78
1765.96 71
1766.06 62
1766.16 54
1766.25 47
1766.35 41
1766.45 37
1766.54 36
1766.64 36
1766.73 36
1766.83 35
1766.93 33
1767.02 30
1767.12 25
1767.22 20
1767.31 14
1767.41 10
1767.51 6
1767.60 4
1767.70 2
1767.80 0
1767.89 0
1767.99 0
1768.08 0
1768.18 0
1768.28 0
1768.37 0
1768.47 0
1768.57 1
1768.66 10
1768.76 19
1768.86 28
1768.95 36
1769.05 40
1769.14 40
1769.24 37
1769.34 32
1769.43 25
1769.53 18
1769.63 12
1769.72 6
1769.82 2
1769.92 0
1770.01 0
1770.11 0
1770.21 0
1770.30 0
1770.40 0
1770.50 0
1770.59 0
1770.69 0
1770.78 2
1770.88 4
1770.98 7
1771.07 11
1771.17 17
1771.27 24
1771.36 32
1771.46 41
1771.56 52
1771.65 63
1771.75 75
1771.85 88
1771.94 100
1772.04 112
1772.14 123
1772.23 131
1772.33 136
1772.43 138
1772.52 136
1772.62 131
1772.71 123
1772.81 113
1772.91 103
1773.00 93
1773.10 84
1773.20 78
1773.29 73
1773.39 70
1773.49 69
1773.58 70
1773.68 70
1773.78 71
1773.87 72
1773.97 73
1774.07 76
1774.16 79
1774.26 83
1774.36 87
1774.45 91
1774.55 94
1774.65 95
1774.74 95
1774.84 93
1774.94 91
1775.03 88
1775.13 86
1775.23 84
1775.32 83
1775.42 83
1775.52 83
1775.61 83
1775.71 82
1775.81 82
1775.90 81
1776.00 80
1776.10 79
1776.19 78
1776.29 76
1776.38 74
1776.48 71
1776.58 67
1776.67 64
1776.77 61
1776.87 60
1776.96 60
1777.06 62
1777.16 64
1777.25 67
1777.35 70
1777.45 72
1777.54 72
1777.64 72
1777.74 71
1777.83 69
1777.93 67
1778.03 64
1778.12 61
1778.22 59
1778.32 58
1778.41 59
1778.51 60
1778.61 64
1778.70 69
1778.80 74
1778.90 79
1778.99 82
1779.09 84
1779.19 83
1779.29 80
1779.38 75
1779.48 68
1779.58 61
1779.67 54
1779.77 48
1779.87 42
1779.96 37
1780.06 33
1780.16 30
1780.25 28
1780.35 29
1780.45 32
1780.54 37
1780.64 43
1780.74 50
1780.83 58
1780.93 64
1781.03 69
1781.12 73
1781.22 74
1781.32 73
1781.41 72
1781.51 70
1781.61 68
1781.70 68
1781.80 69
1781.90 71
1781.99 75
1782.09 78
1782.19 81
1782.28 82
1782.38 81
1782.48 78
1782.57 74
1782.67 69
1782.77 64
1782.87 61
1782.96 59
1783.06 60
1783.16 63
1783.25 68
1783.35 75
1783.45 83
1783.54 91
1783.64 99
1783.74 106
1783.83 112
1783.93 117
1784.03 123
1784.12 127
1784.22 131
1784.32 135
1784.41 138
1784.51 140
1784.61 141
1784.71 143
1784.80 144
1784.90 145
1785.00 145
1785.09 144
1785.19 143
1785.29 141
1785.38 139
1785.48 138
1785.58 139
1785.67 141
1785.77 145
1785.87 151
1785.96 156
1786.06 160
1786.16 161
1786.26 160
1786.35 155
1786.45 148
1786.55 140
1786.64 131
1786.74 123
1786.84 116
1786.93 111
1787.03 106
1787.13 104
1787.22 102
1787.32 102
1787.42 104
1787.52 108
1787.61 114
1787.71 120
1787.81 127
1787.90 133
1788.00 137
1788.10 140
1788.19 143
1788.29 145
1788.39 149
1788.48 153
1788.58 158
1788.68 162
1788.78 164
1788.87 163
1788.97 158
1789.07 152
1789.16 145
1789.26 139
1789.36 134
1789.45 131
1789.55 131
1789.65 131
1789.75 133
1789.84 133
1789.94 134
1790.04 133
1790.13 131
1790.23 128
1790.33 124
1790.42 119
1790.52 114
1790.62 108
1790.72 103
1790.81 100
1790.91 97
1791.01 95
1791.10 94
1791.20 90
1791.30 85
1791.39 76
1791.49 66
1791.59 55
1791.69 45
1791.78 36
1791.88 30
1791.98 26
1792.07 26
1792.17 27
1792.27 30
1792.37 34
1792.46 39
1792.56 46
1792.66 54
1792.75 63
1792.85 74
1792.95 86
1793.04 97
1793.14 107
1793.24 114
1793.34 120
1793.43 124
1793.53 127
1793.63 129
1793.72 130
1793.82 132
1793.92 133
1794.02 134
1794.11 132
1794.21 128
1794.31 122
1794.40 112
1794.50 101
1794.60 90
1794.70 80
1794.79 74
1794.89 72
1794.99 75
1795.08 83
1795.18 96
1795.28 111
1795.38 127
1795.47 142
1795.57 155
1795.67 166
1795.76 174
1795.86 180
1795.96 183
1796.06 185
1796.15 186
1796.25 185
1796.35 183
1796.44 179
1796.54 175
1796.64 171
1796.74 167
1796.83 164
1796.93 160
1797.03 157
1797.12 152
1797.22 147
1797.32 141
1797.42 135
1797.51 130
1797.61 126
1797.71 123
1797.80 122
1797.90 123
1798.00 124
1798.10 125
1798.19 126
1798.29 127
1798.39 127
1798.49 127
1798.58 128
1798.68 128
1798.78 129
1798.87 131
1798.97 132
1799.07 134
1799.17 137
1799.26 141
1799.36 146
1799.46 153
1799.56 161
1799.65 169
1799.75 177
1799.85 184
1799.94 190
1800.04 195
1800.14 199
1800.24 204
1800.33 211
1800.43 220
1800.53 231
1800.63 244
1800.72 258
1800.82 273
1800.92 290
1801.01 307
1801.11 327
1801.21 350
1801.31 376
1801.40 405
1801.50 435
1801.60 466
1801.70 497
1801.79 528
1801.89 557
1801.99 586
1802.08 615
1802.18 645
1802.28 675
1802.38 705
1802.47 736
1802.57 766
1802.67 795
1802.77 822
1802.86 847
1802.96 871
1803.06 893
1803.16 912
1803.25 929
1803.35 944
1803.45 955
1803.55 962
1803.64 965
1803.74 965
1803.84 963
1803.93 958
1804.03 952
1804.13 944
1804.23 934
1804.32 923
1804.42 910
1804.52 894
1804.62 875
1804.71 853
1804.81 829
1804.91 804
1805.01 777
1805.10 748
1805.20 719
1805.30 689
1805.40 658
1805.49 628
1805.59 598
1805.69 568
1805.79 539
1805.88 513
1805.98 488
1806.08 466
1806.18 448
1806.27 432
1806.37 419
1806.47 407
1806.56 395
1806.66 381
1806.76 365
1806.86 345
1806.95 323
1807.05 300
1807.15 276
1807.25 253
1807.34 232
1807.44 214
1807.54 200
1807.64 189
1807.73 182
1807.83 178
1807.93 176
1808.03 174
1808.12 170
1808.22 163
1808.32 154
1808.42 142
1808.51 130
1808.61 118
1808.71 108
1808.81 100
1808.90 94
1809.00 90
1809.10 87
1809.20 83
1809.29 78
1809.39 71
1809.49 62
1809.59 53
1809.68 42
1809.78 33
1809.88 25
1809.98 21
1810.07 20
1810.17 23
1810.27 29
1810.37 38
1810.46 46
1810.56 53
1810.66 57
1810.76 58
1810.86 58
1810.95 55
1811.05 52
1811.15 50
1811.25 50
1811.34 51
1811.44 55
1811.54 61
1811.64 70
1811.73 80
1811.83 90
1811.93 99
1812.03 105
1812.12 109
1812.22 110
1812.32 108
1812.42 105
1812.51 103
1812.61 102
1812.71 102
1812.81 103
1812.90 104
1813.00 104
1813.10 101
1813.20 97
1813.30 91
1813.39 83
1813.49 77
1813.59 71
1813.69 66
1813.78 63
1813.88 61
1813.98 59
1814.08 57
1814.17 53
1814.27 49
1814.37 43
1814.47 36
1814.56 29
1814.66 22
1814.76 16
1814.86 13
1814.96 13
1815.05 15
1815.15 19
1815.25 25
1815.35 31
1815.44 39
1815.54 45
1815.64 52
1815.74 59
1815.83 65
1815.93 72
1816.03 79
1816.13 86
1816.23 94
1816.32 103
1816.42 111
1816.52 118
1816.62 122
1816.71 124
1816.81 122
1816.91 117
1817.01 110
1817.10 102
1817.20 95
1817.30 88
1817.40 84
1817.50 81
1817.59 80
1817.69 81
1817.79 82
1817.89 85
1817.98 89
1818.08 95
1818.18 103
1818.28 112
1818.38 122
1818.47 131
1818.57 139
1818.67 143
1818.77 144
1818.86 141
1818.96 136
1819.06 130
1819.16 124
1819.26 121
1819.35 120
1819.45 122
1819.55 125
1819.65 128
1819.74 129
1819.84 127
1819.94 122
1820.04 114
1820.14 103
1820.23 92
1820.33 80
1820.43 71
1820.53 65
1820.62 63
1820.72 64
1820.82 67
1820.92 71
1821.02 75
1821.11 79
1821.21 80
1821.31 81
1821.41 82
1821.51 84
1821.60 88
1821.70 93
1821.80 99
1821.90 105
1821.99 110
1822.09 114
1822.19 115
1822.29 114
1822.39 112
1822.48 109
1822.58 105
1822.68 101
1822.78 99
1822.88 97
1822.97 96
1823.07 96
1823.17 96
1823.27 95
1823.37 93
1823.46 89
1823.56 85
1823.66 79
1823.76 73
1823.85 66
1823.95 59
1824.05 52
1824.15 45
1824.25 39
1824.34 34
1824.44 31
1824.54 30
1824.64 29
1824.74 29
1824.83 28
1824.93 24
1825.03 19
1825.13 11
1825.23 3
1825.32 0
1825.42 0
1825.52 0
1825.62 0
1825.72 0
1825.81 0
1825.91 0
1826.01 1
1826.11 5
1826.21 9
1826.30 11
1826.40 13
1826.50 14
1826.60 14
1826.70 15
1826.79 16
1826.89 17
1826.99 18
1827.09 20
1827.19 24
1827.28 27
1827.38 30
1827.48 33
1827.58 33
1827.68 32
1827.77 30
1827.87 26
1827.97 23
1828.07 21
1828.17 21
1828.26 23
1828.36 26
1828.46 31
1828.56 35
1828.66 40
1828.75 43
1828.85 46
1828.95 48
1829.05 47
1829.15 45
1829.24 39
1829.34 29
1829.44 18
1829.54 5
1829.64 0
1829.73 0
1829.83 0
1829.93 0
1830.03 0
1830.13 0
1830.22 7
1830.32 17
1830.42 25
1830.52 31
1830.62 35
1830.72 38
1830.81 40
1830.91 43
1831.01 46
1831.11 50
1831.21 54
1831.30 60
1831.40 65
1831.50 69
1831.60 73
1831.70 76
1831.79 78
1831.89 80
1831.99 81
1832.09 83
1832.19 85
1832.29 86
1832.38 87
1832.48 88
1832.58 88
1832.68 87
1832.78 86
1832.87 84
1832.97 83
1833.07 81
1833.17 79
1833.27 77
1833.36 74
1833.46 72
1833.56 69
1833.66 67
1833.76 66
1833.86 66
1833.95 67
1834.05 68
1834.15 70
1834.25 73
1834.35 76
1834.44 79
1834.54 82
1834.64 84
1834.74 87
1834.84 90
1834.94 93
1835.03 97
1835.13 102
1835.23 107
1835.33 113
1835.43 117
1835.53 120
1835.62 120
1835.72 117
1835.82 112
1835.92 105
1836.02 97
1836.11 89
1836.21 81
1836.31 74
1836.41 69
1836.51 65
1836.61 63
1836.70 64
1836.80 66
1836.90 71
1837.00 77
1837.10 83
1837.20 88
1837.29 92
1837.39 93
1837.49 92
1837.59 87
1837.69 80
1837.79 72
1837.88 64
1837.98 58
1838.08 53
1838.18 52
1838.28 55
1838.37 60
1838.47 68
1838.57 75
1838.67 80
1838.77 82
1838.87 80
1838.96 75
1839.06 68
1839.16 61
1839.26 56
1839.36 52
1839.46 51
1839.55 50
1839.65 50
1839.75 49
1839.85 46
1839.95 42
1840.05 36
1840.14 30
1840.24 24
1840.34 19
1840.44 14
1840.54 10
1840.64 5
1840.73 0
1840.83 0
1840.93 0
1841.03 0
1841.13 0
1841.23 0
1841.33 0
1841.42 0
1841.52 2
1841.62 11
1841.72 21
1841.82 29
1841.92 36
1842.01 42
1842.11 47
1842.21 49
1842.31 50
1842.41 50
1842.51 48
1842.60 44
1842.70 41
1842.80 37
1842.90 35
1843.00 33
1843.10 33
1843.19 34
1843.29 35
1843.39 38
1843.49 40
1843.59 43
1843.69 47
1843.79 52
1843.88 57
1843.98 62
1844.08 66
1844.18 70
1844.28 73
1844.38 75
1844.47 75
1844.57 74
1844.67 73
1844.77 71
1844.87 68
1844.97 65
1845.07 63
1845.16 62
1845.26 63
1845.36 67
1845.46 71
1845.56 77
1845.66 82
1845.76 86
1845.85 88
1845.95 87
1846.05 84
1846.15 80
1846.25 75
1846.35 70
1846.44 65
1846.54 61
1846.64 57
1846.74 53
1846.84 49
1846.94 46
1847.04 43
1847.13 42
1847.23 41
1847.33 41
1847.43 42
1847.53 43
1847.63 43
1847.73 43
1847.82 42
1847.92 39
1848.02 35
1848.12 29
1848.22 22
1848.32 15
1848.42 8
1848.51 2
1848.61 0
1848.71 0
1848.81 0
1848.91 0
1849.01 1
1849.11 6
1849.20 10
1849.30 15
1849.40 19
1849.50 22
1849.60 25
1849.70 27
1849.80 30
1849.89 32
1849.99 34
1850.09 37
1850.19 40
1850.29 43
1850.39 47
1850.49 49
1850.58 52
1850.68 54
1850.78 56
1850.88 58
1850.98 61
1851.08 62
1851.18 63
1851.28 61
1851.37 58
1851.47 53
1851.57 46
1851.67 40
1851.77 34
1851.87 30
1851.97 28
1852.06 28
1852.16 30
1852.26 33
1852.36 37
1852.46 42
1852.56 48
1852.66 54
1852.76 59
1852.85 64
1852.95 69
1853.05 72
1853.15 75
1853.25 77
1853.35 79
1853.45 81
1853.54 82
1853.64 82
1853.74 81
1853.84 78
1853.94 74
1854.04 69
1854.14 64
1854.24 60
1854.33 57
1854.43 56
1854.53 57
1854.63 60
1854.73 63
1854.83 67
1854.93 69
1855.03 71
1855.12 71
1855.22 69
1855.32 67
1855.42 64
1855.52 61
1855.62 58
1855.72 56
1855.82 53
1855.91 51
1856.01 49
1856.11 47
1856.21 45
1856.31 44
1856.41 43
1856.51 43
1856.61 44
1856.70 46
1856.80 50
1856.90 55
1857.00 59
1857.10 63
1857.20 67
1857.30 69
1857.40 70
1857.50 70
1857.59 69
1857.69 69
1857.79 69
1857.89 71
1857.99 74
1858.09 78
1858.19 82
1858.29 86
1858.38 87
1858.48 87
1858.58 84
1858.68 79
1858.78 74
1858.88 70
1858.98 68
1859.08 69
1859.18 73
1859.27 79
1859.37 85
1859.47 91
1859.57 95
1859.67 99
1859.77 101
1859.87 102
1859.97 104
1860.07 106
1860.16 108
1860.26 109
1860.36 111
1860.46 112
1860.56 112
1860.66 113
1860.76 113
1860.86 115
1860.96 117
1861.05 120
1861.15 123
1861.25 127
1861.35 129
1861.45 131
1861.55 131
1861.65 129
1861.75 126
1861.85 123
1861.94 121
1862.04 119
1862.14 119
1862.24 120
1862.34 122
1862.44 123
1862.54 124
1862.64 124
1862.74 124
1862.84 123
1862.93 124
1863.03 125
1863.13 127
1863.23 130
1863.33 134
1863.43 136
1863.53 138
1863.63 137
1863.73 133
1863.82 127
1863.92 119
1864.02 110
1864.12 101
1864.22 94
1864.32 90
1864.42 89
1864.52 90
1864.62 93
1864.72 97
1864.81 99
1864.91 101
1865.01 100
1865.11 97
1865.21 93
1865.31 88
1865.41 83
1865.51 79
1865.61 77
1865.71 75
1865.80 75
1865.90 75
1866.00 76
1866.10 77
1866.20 77
1866.30 77
1866.40 77
1866.50 76
1866.60 75
1866.70 73
1866.80 71
1866.89 68
1866.99 63
1867.09 58
1867.19 53
1867.29 47
1867.39 42
1867.49 38
1867.59 34
1867.69 31
1867.79 30
1867.89 29
1867.98 29
1868.08 31
1868.18 33
1868.28 36
1868.38 39
1868.48 41
1868.58 43
1868.68 45
1868.78 47
1868.88 50
1868.98 53
1869.07 57
1869.17 62
1869.27 66
1869.37 70
1869.47 73
1869.57 74
1869.67 74
1869.77 73
1869.87 71
1869.97 69
1870.07 67
1870.16 65
1870.26 64
1870.36 62
1870.46 61
1870.56 58
1870.66 55
1870.76 52
1870.86 48
1870.96 45
1871.06 44
1871.16 43
1871.26 44
1871.35 46
1871.45 48
1871.55 50
1871.65 52
1871.75 55
1871.85 59
1871.95 65
1872.05 71
1872.15 78
1872.25 85
1872.35 90
1872.45 92
1872.55 92
1872.64 90
1872.74 86
1872.84 82
1872.94 77
1873.04 73
1873.14 70
1873.24 67
1873.34 64
1873.44 61
1873.54 57
1873.64 53
1873.74 48
1873.84 42
1873.93 37
1874.03 34
1874.13 33
1874.23 34
1874.33 38
1874.43 45
1874.53 52
1874.63 60
1874.73 66
1874.83 71
1874.93 72
1875.03 71
1875.13 68
1875.23 65
1875.32 62
1875.42 61
1875.52 60
1875.62 61
1875.72 63
1875.82 64
1875.92 65
1876.02 63
1876.12 61
1876.22 57
1876.32 53
1876.42 48
1876.52 43
1876.62 39
1876.71 34
1876.81 29
1876.91 24
1877.01 19
1877.11 14
1877.21 10
1877.31 7
1877.41 5
1877.51 3
1877.61 1
1877.71 0
1877.81 0
1877.91 0
1878.01 0
1878.11 0
1878.20 0
1878.30 0
1878.40 0
1878.50 7
1878.60 16
1878.70 26
1878.80 35
1878.90 43
1879.00 48
1879.10 51
1879.20 51
1879.30 49
1879.40 46
1879.50 43
1879.60 40
1879.70 38
1879.79 37
1879.89 37
1879.99 38
1880.09 39
1880.19 39
1880.29 38
1880.39 37
1880.49 34
1880.59 32
1880.69 28
1880.79 24
1880.89 20
1880.99 16
1881.09 13
1881.19 11
1881.29 11
1881.39 13
1881.49 16
1881.58 21
1881.68 27
1881.78 34
1881.88 42
1881.98 50
1882.08 57
1882.18 62
1882.28 66
1882.38 67
1882.48 66
1882.58 63
1882.68 58
1882.78 54
1882.88 49
1882.98 44
1883.08 40
1883.18 35
1883.28 30
1883.38 24
1883.47 18
1883.57 12
1883.67 7
1883.77 4
1883.87 3
1883.97 5
1884.07 10
1884.17 16
1884.27 24
1884.37 33
1884.47 40
1884.57 45
1884.67 48
1884.77 49
1884.87 49
1884.97 48
1885.07 47
1885.17 46
1885.27 46
1885.37 47
1885.47 50
1885.56 53
1885.66 58
1885.76 64
1885.86 71
1885.96 79
1886.06 86
1886.16 92
1886.26 96
1886.36 97
1886.46 95
1886.56 92
1886.66 86
1886.76 80
1886.86 74
1886.96 68
1887.06 62
1887.16 57
1887.26 52
1887.36 48
1887.46 45
1887.56 43
1887.66 44
1887.76 47
1887.86 53
1887.95 61
1888.05 69
1888.15 79
1888.25 87
1888.35 94
1888.45 99
1888.55 102
1888.65 104
1888.75 104
1888.85 102
1888.95 100
1889.05 97
1889.15 94
1889.25 91
1889.35 89
1889.45 87
1889.55 85
1889.65 83
1889.75 81
1889.85 79
1889.95 78
1890.05 77
1890.15 77
1890.25 78
1890.35 80
1890.45 82
1890.55 83
1890.65 83
1890.75 81
1890.85 77
1890.94 73
1891.04 69
1891.14 66
1891.24 66
1891.34 68
1891.44 73
1891.54 79
1891.64 83
1891.74 86
1891.84 85
1891.94 80
1892.04 71
1892.14 60
1892.24 46
1892.34 33
1892.44 22
1892.54 12
1892.64 5
1892.74 0
1892.84 0
1892.94 0
1893.04 0
1893.14 0
1893.24 0
1893.34 0
1893.44 0
1893.54 2
1893.64 4
1893.74 5
1893.84 5
1893.94 4
1894.04 3
1894.14 2
1894.24 3
1894.34 5
1894.44 9
1894.54 13
1894.64 18
1894.74 23
1894.84 26
1894.93 28
1895.03 28
1895.13 28
1895.23 28
1895.33 29
1895.43 32
1895.53 36
1895.63 41
1895.73 47
1895.83 52
1895.93 56
1896.03 59
1896.13 61
1896.23 62
1896.33 63
1896.43 65
1896.53 67
1896.63 68
1896.73 69
1896.83 69
1896.93 68
1897.03 66
1897.13 64
1897.23 63
1897.33 62
1897.43 64
1897.53 67
1897.63 72
1897.73 78
1897.83 85
1897.93 91
1898.03 95
1898.13 98
1898.23 99
1898.33 99
1898.43 97
1898.53 94
1898.63 92
1898.73 90
1898.83 89
1898.93 89
1899.03 90
1899.13 91
1899.23 92
1899.33 92
1899.43 91
1899.53 88
1899.63 83
1899.73 76
1899.83 68
1899.93 60
1900.03 53
1900.13 48
1900.23 46
1900.33 48
1900.43 51
1900.53 56
1900.63 62
1900.73 68
1900.83 74
1900.93 79
1901.03 84
1901.13 88
1901.23 92
1901.33 94
1901.43 94
1901.53 91
1901.63 87
1901.73 81
1901.83 74
1901.93 67
1902.03 61
1902.13 55
1902.23 51
1902.33 49
1902.43 49
1902.53 50
1902.63 52
1902.73 55
1902.83 57
1902.93 59
1903.03 61
1903.13 62
1903.23 63
1903.33 64
1903.43 67
1903.53 72
1903.63 77
1903.73 82
1903.83 86
1903.93 88
1904.03 88
1904.13 87
1904.23 85
1904.33 82
1904.43 81
1904.53 81
1904.63 83
1904.73 86
1904.83 91
1904.93 96
1905.03 101
1905.13 106
1905.23 112
1905.33 118
1905.43 124
1905.53 131
1905.63 137
1905.73 142
1905.83 145
1905.93 145
1906.03 143
1906.13 138
1906.23 131
1906.33 122
1906.43 114
1906.53 105
1906.63 98
1906.73 91
1906.83 86
1906.93 82
1907.03 79
1907.13 77
1907.23 75
1907.33 73
1907.43 71
1907.53 68
1907.63 64
1907.73 59
1907.83 55
1907.93 50
1908.03 46
1908.13 43
1908.23 40
1908.33 37
1908.43 33
1908.53 28
1908.63 22
1908.73 15
1908.83 7
1908.93 0
1909.03 0
1909.13 0
1909.23 0
1909.33 0
1909.43 0
1909.53 0
1909.63 0
1909.73 0
1909.83 3
1909.94 10
1910.04 18
1910.14 28
1910.24 39
1910.34 49
1910.44 59
1910.54 67
1910.64 74
1910.74 78
1910.84 80
1910.94 79
1911.04 76
1911.14 71
1911.24 63
1911.34 56
1911.44 48
1911.54 43
1911.64 39
1911.74 37
1911.84 37
1911.94 37
1912.04 37
1912.14 35
1912.24 33
1912.34 29
1912.44 26
1912.54 22
1912.64 19
1912.74 18
1912.84 20
1912.94 23
1913.04 28
1913.14 34
1913.24 39
1913.34 44
1913.44 47
1913.54 48
1913.64 48
1913.74 47
1913.84 46
1913.95 44
1914.05 42
1914.15 40
1914.25 38
1914.35 37
1914.45 36
1914.55 36
1914.65 37
1914.75 39
1914.85 42
1914.95 43
1915.05 44
1915.15 42
1915.25 39
1915.35 36
1915.45 32
1915.55 29
1915.65 26
1915.75 25
1915.85 24
1915.95 23
1916.05 21
1916.15 19
1916.25 17
1916.35 15
1916.45 14
1916.55 15
1916.65 18
1916.75 25
1916.86 34
1916.96 46
1917.06 58
1917.16 70
1917.26 80
1917.36 87
1917.46 91
1917.56 91
1917.66 88
1917.76 85
1917.86 81
1917.96 79
1918.06 78
1918.16 78
1918.26 78
1918.36 77
1918.46 74
1918.56 68
1918.66 61
1918.76 52
1918.86 44
1918.96 38
1919.06 34
1919.16 35
1919.26 39
1919.37 45
1919.47 53
1919.57 61
1919.67 69
1919.77 77
1919.87 85
1919.97 92
1920.07 99
1920.17 105
1920.27 109
1920.37 112
1920.47 113
1920.57 112
1920.67 108
1920.77 104
1920.87 98
1920.97 92
1921.07 86
1921.17 81
1921.27 78
1921.37 76
1921.48 76
1921.58 78
1921.68 80
1921.78 83
1921.88 85
1921.98 86
1922.08 86
1922.18 84
1922.28 80
1922.38 74
1922.48 66
1922.58 56
1922.68 46
1922.78 36
1922.88 29
1922.98 24
1923.08 22
1923.18 21
1923.28 22
1923.39 22
1923.49 20
1923.59 16
1923.69 10
1923.79 3
1923.89 0
1923.99 0
1924.09 0
1924.19 0
1924.29 0
1924.39 0
1924.49 7
1924.59 16
1924.69 25
1924.79 33
1924.89 39
1924.99 42
1925.10 42
1925.20 41
1925.30 39
1925.40 38
1925.50 38
1925.60 39
1925.70 40
1925.80 41
1925.90 41
1926.00 40
1926.10 38
1926.20 34
1926.30 31
1926.40 28
1926.50 26
1926.60 26
1926.70 27
1926.81 29
1926.91 33
1927.01 36
1927.11 41
1927.21 46
1927.31 50
1927.41 54
1927.51 57
1927.61 59
1927.71 60
1927.81 61
1927.91 63
1928.01 67
1928.11 72
1928.21 81
1928.32 90
1928.42 100
1928.52 108
1928.62 113
1928.72 113
1928.82 110
1928.92 103
1929.02 94
1929.12 84
1929.22 75
1929.32 68
1929.42 63
1929.52 61
1929.62 59
1929.73 59
1929.83 59
1929.93 58
1930.03 58
1930.13 58
1930.23 59
1930.33 59
1930.43 61
1930.53 64
1930.63 67
1930.73 71
1930.83 73
1930.93 75
1931.03 74
1931.14 70
1931.24 63
1931.34 54
1931.44 43
1931.54 32
1931.64 24
1931.74 19
1931.84 19
1931.94 24
1932.04 34
1932.14 47
1932.24 60
1932.34 71
1932.45 79
1932.55 81
1932.65 79
1932.75 74
1932.85 67
1932.95 60
1933.05 53
1933.15 47
1933.25 42
1933.35 37
1933.45 31
1933.55 25
1933.66 19
1933.76 13
1933.86 9
1933.96 8
1934.06 9
1934.16 13
1934.26 19
1934.36 25
1934.46 31
1934.56 35
1934.66 37
1934.76 37
1934.87 35
1934.97 32
1935.07 29
1935.17 25
1935.27 21
1935.37 18
1935.47 15
1935.57 15
1935.67 16
1935.77 19
1935.87 24
1935.97 29
1936.08 33
1936.18 36
1936.28 36
1936.38 34
1936.48 31
1936.58 27
1936.68 24
1936.78 22
1936.88 23
1936.98 25
1937.08 28
1937.19 31
1937.29 34
1937.39 35
1937.49 34
1937.59 32
1937.69 30
1937.79 27
1937.89 25
1937.99 23
1938.09 21
1938.19 20
1938.30 18
1938.40 16
1938.50 15
1938.60 14
1938.70 14
1938.80 15
1938.90 15
1939.00 14
1939.10 12
1939.20 7
1939.31 1
1939.41 0
1939.51 0
1939.61 0
1939.71 0
1939.81 0
1939.91 0
1940.01 0
1940.11 5
1940.21 16
1940.31 28
1940.42 39
1940.52 50
1940.62 59
1940.72 67
1940.82 72
1940.92 74
1941.02 73
1941.12 69
1941.22 64
1941.32 58
1941.43 52
1941.53 48
1941.63 46
1941.73 44
1941.83 43
1941.93 42
1942.03 40
1942.13 37
1942.23 33
1942.34 30
1942.44 27
1942.54 26
1942.64 26
1942.74 27
1942.84 29
1942.94 32
1943.04 36
1943.14 40
1943.24 46
1943.35 51
1943.45 55
1943.55 58
1943.65 60
1943.75 61
1943.85 61
1943.95 61
1944.05 62
1944.15 64
1944.26 66
1944.36 68
1944.46 70
1944.56 70
1944.66 68
1944.76 65
1944.86 62
1944.96 58
1945.06 54
1945.17 52
1945.27 50
1945.37 49
1945.47 49
1945.57 50
1945.67 52
1945.77 55
1945.87 59
1945.97 63
1946.08 67
1946.18 71
1946.28 74
1946.38 75
1946.48 76
1946.58 75
1946.68 75
1946.78 75
1946.88 74
1946.99 72
1947.09 69
1947.19 64
1947.29 59
1947.39 53
1947.49 47
1947.59 41
1947.69 36
1947.80 33
1947.90 30
1948.00 27
1948.10 26
1948.20 24
1948.30 23
1948.40 23
1948.50 25
1948.61 27
1948.71 32
1948.81 37
1948.91 43
1949.01 49
1949.11 53
1949.21 55
1949.31 54
1949.41 50
1949.52 45
1949.62 39
1949.72 33
1949.82 28
1949.92 25
1950.02 25
1950.12 26
1950.22 30
1950.33 36
1950.43 45
1950.53 55
1950.63 65
1950.73 75
1950.83 84
1950.93 90
1951.03 93
1951.14 95
1951.24 95
1951.34 96
1951.44 98
1951.54 101
1951.64 106
1951.74 112
1951.85 118
1951.95 125
1952.05 131
1952.15 137
1952.25 143
1952.35 149
1952.45 154
1952.55 160
1952.66 165
1952.76 170
1952.86 176
1952.96 180
1953.06 185
1953.16 188
1953.26 189
1953.36 189
1953.47 187
1953.57 184
1953.67 180
1953.77 174
1953.87 168
1953.97 162
1954.07 157
1954.18 151
1954.28 147
1954.38 145
1954.48 146
1954.58 149
1954.68 154
1954.78 161
1954.89 167
1954.99 173
1955.09 175
1955.19 174
1955.29 169
1955.39 161
1955.49 149
1955.59 137
1955.70 124
1955.80 112
1955.90 101
1956.00 91
1956.10 83
1956.20 75
1956.30 70
1956.41 67
1956.51 67
1956.61 70
1956.71 76
1956.81 83
1956.91 89
1957.01 93
1957.12 93
1957.22 89
1957.32 80
1957.42 68
1957.52 54
1957.62 41
1957.72 30
1957.83 23
1957.93 19
1958.03 20
1958.13 23
1958.23 29
1958.33 35
1958.43 41
1958.54 47
1958.64 51
1958.74 54
1958.84 57
1958.94 59
1959.04 63
1959.14 67
1959.25 73
1959.35 80
1959.45 88
1959.55 96
1959.65 104
1959.75 110
1959.86 115
1959.96 117
1960.06 117
1960.16 115
1960.26 111
1960.36 106
1960.46 99
1960.57 90
1960.67 81
1960.77 71
1960.87 61
1960.97 51
1961.07 42
1961.18 34
1961.28 29
1961.38 26
1961.48 26
1961.58 29
1961.68 33
1961.78 39
1961.89 46
1961.99 52
1962.09 57
1962.19 60
1962.29 61
1962.39 59
1962.50 55
1962.60 49
1962.70 43
1962.80 36
1962.90 28
1963.00 22
1963.10 16
1963.21 10
1963.31 6
1963.41 3
1963.51 0
1963.61 0
1963.71 0
1963.82 0
1963.92 0
1964.02 0
1964.12 0
1964.22 0
1964.32 0
1964.43 1
1964.53 6
1964.63 13
1964.73 21
1964.83 29
1964.93 37
1965.04 44
1965.14 50
1965.24 53
1965.34 54
1965.44 53
1965.54 52
1965.65 50
1965.75 48
1965.85 46
1965.95 46
1966.05 47
1966.15 48
1966.26 49
1966.36 50
1966.46 51
1966.56 51
1966.66 51
1966.76 50
1966.87 51
1966.97 52
1967.07 54
1967.17 58
1967.27 61
1967.37 66
1967.48 69
1967.58 72
1967.68 74
1967.78 76
1967.88 77
1967.98 79
1968.09 81
1968.19 84
1968.29 87
1968.39 90
1968.49 94
1968.59 96
1968.70 99
1968.80 101
1968.90 102
1969.00 102
1969.10 103
1969.20 104
1969.31 105
1969.41 109
1969.51 115
1969.61 123
1969.71 133
1969.81 144
1969.92 154
1970.02 162
1970.12 168
1970.22 170
1970.32 168
1970.43 165
1970.53 159
1970.63 152
1970.73 146
1970.83 140
1970.93 135
1971.04 131
1971.14 129
1971.24 127
1971.34 126
1971.44 126
1971.55 124
1971.65 122
1971.75 119
1971.85 115
1971.95 110
1972.05 106
1972.16 101
1972.26 97
1972.36 92
1972.46 88
1972.56 84
1972.67 80
1972.77 79
1972.87 79
1972.97 81
1973.07 83
1973.17 86
1973.28 86
1973.38 82
1973.48 73
1973.58 60
1973.68 44
1973.79 26
1973.89 9
1973.99 0
1974.09 0
1974.19 0
1974.29 0
1974.40 0
1974.50 0
1974.60 10
1974.70 24
1974.80 39
1974.91 53
1975.01 65
1975.11 73
1975.21 79
1975.31 80
1975.42 77
1975.52 71
1975.62 63
1975.72 55
1975.82 49
1975.93 44
1976.03 41
1976.13 39
1976.23 38
1976.33 37
1976.43 34
1976.54 30
1976.64 25
1976.74 20
1976.84 16
1976.94 13
1977.05 14
1977.15 16
1977.25 19
1977.35 22
1977.45 22
1977.56 20
1977.66 14
1977.76 6
1977.86 0
1977.96 0
1978.07 0
1978.17 0
1978.27 0
1978.37 0
1978.47 0
1978.58 0
1978.68 11
1978.78 22
1978.88 31
1978.98 38
1979.09 42
1979.19 44
1979.29 45
1979.39 46
1979.49 47
1979.60 49
1979.70 50
1979.80 52
1979.90 54
1980.00 56
1980.11 58
1980.21 60
1980.31 60
1980.41 59
1980.51 57
1980.62 52
1980.72 46
1980.82 39
1980.92 32
1981.02 27
1981.13 25
1981.23 26
1981.33 30
1981.43 37
1981.53 47
1981.64 56
1981.74 65
1981.84 72
1981.94 76
1982.04 77
1982.15 77
1982.25 77
1982.35 76
1982.45 75
1982.56 75
1982.66 75
1982.76 75
1982.86 73
1982.96 72
1983.07 71
1983.17 70
1983.27 71
1983.37 72
1983.47 75
1983.58 77
1983.68 79
1983.78 80
1983.88 79
1983.98 76
1984.09 71
1984.19 65
1984.29 58
1984.39 52
1984.50 47
1984.60 46
1984.70 47
1984.80 51
1984.90 57
1985.01 64
1985.11 70
1985.21 75
1985.31 78
1985.41 80
1985.52 80
1985.62 80
1985.72 80
1985.82 79
1985.93 79
1986.03 78
1986.13 78
1986.23 79
1986.33 80
1986.44 81
1986.54 82
1986.64 83
1986.74 82
1986.85 78
1986.95 73
1987.05 67
1987.15 60
1987.25 55
1987.36 51
1987.46 49
1987.56 50
1987.66 51
1987.76 52
1987.87 53
1987.97 51
1988.07 47
1988.17 41
1988.28 33
1988.38 24
1988.48 15
1988.58 7
1988.69 1
1988.79 0
1988.89 0
1988.99 0
1989.09 2
1989.20 9
1989.30 16
1989.40 24
1989.50 31
1989.61 36
1989.71 40
1989.81 43
1989.91 44
1990.01 44
1990.12 44
1990.22 43
1990.32 42
1990.42 39
1990.53 36
1990.63 33
1990.73 29
1990.83 28
1990.94 28
1991.04 31
1991.14 35
1991.24 41
1991.34 46
1991.45 49
1991.55 49
1991.65 47
1991.75 43
1991.86 38
1991.96 35
1992.06 34
1992.16 36
1992.27 39
1992.37 43
1992.47 47
1992.57 48
1992.67 48
1992.78 46
1992.88 42
1992.98 40
1993.08 38
1993.19 39
1993.29 41
1993.39 44
1993.49 47
1993.60 50
1993.70 51
1993.80 50
1993.90 48
1994.01 46
1994.11 44
1994.21 42
1994.31 40
1994.41 39
1994.52 38
1994.62 37
1994.72 36
1994.82 34
1994.93 34
1995.03 35
1995.13 38
1995.23 42
1995.34 47
1995.44 53
1995.54 59
1995.64 64
1995.75 68
1995.85 70
1995.95 72
1996.05 73
1996.16 74
1996.26 75
1996.36 75
1996.46 75
1996.57 74
1996.67 71
1996.77 67
1996.87 63
1996.98 60
1997.08 59
1997.18 60
1997.28 63
1997.39 67
1997.49 72
1997.59 76
1997.69 78
1997.80 78
1997.90 76
1998.00 72
1998.10 67
1998.21 62
1998.31 56
1998.41 52
1998.51 50
1998.61 50
1998.72 53
1998.82 57
1998.92 61
1999.02 63
1999.13 62
1999.23 57
1999.33 47
1999.44 36
1999.54 23
1999.64 11
1999.74 1
1999.85 0
1999.95 0
2000.05 0
2000.15 4
2000.26 13
2000.36 23
2000.46 33
2000.56 41
2000.67 47
2000.77 51
2000.87 53
2000.97 54
2001.08 55
2001.18 55
2001.28 53
2001.38 52
2001.49 49
2001.59 47
2001.69 44
2001.79 41
2001.90 39
2002.00 37
2002.10 36
2002.20 35
2002.31 33
2002.41 31
2002.51 28
2002.61 24
2002.72 20
2002.82 16
2002.92 14
2003.02 13
2003.13 15
2003.23 20
2003.33 27
2003.44 35
2003.54 43
2003.64 50
2003.74 56
2003.85 59
2003.95 62
2004.05 63
2004.15 63
2004.26 63
2004.36 62
2004.46 59
2004.56 55
2004.67 50
2004.77 44
2004.87 40
2004.97 37
2005.08 36
2005.18 37
2005.28 40
2005.39 44
2005.49 48
2005.59 51
2005.69 53
2005.80 54
2005.90 53
2006.00 51
2006.10 48
2006.21 45
2006.31 41
2006.41 39
2006.52 37
2006.62 36
2006.72 35
2006.82 34
2006.93 33
2007.03 31
2007.13 31
2007.23 33
2007.34 37
2007.44 44
2007.54 55
2007.64 69
2007.75 84
2007.85 99
2007.95 112
2008.06 121
2008.16 127
2008.26 128
2008.36 127
2008.47 124
2008.57 121
2008.67 120
2008.78 119
2008.88 120
2008.98 121
2009.08 121
2009.19 120
2009.29 117
2009.39 112
2009.49 107
2009.60 103
2009.70 101
2009.80 101
2009.91 102
2010.01 106
2010.11 110
2010.21 115
2010.32 119
2010.42 123
2010.52 126
2010.63 128
2010.73 129
2010.83 128
2010.93 126
2011.04 121
2011.14 115
2011.24 108
2011.34 99
2011.45 89
2011.55 78
2011.65 65
2011.76 52
2011.86 38
2011.96 24
2012.06 11
2012.17 0
2012.27 0
2012.37 0
2012.48 0
2012.58 0
2012.68 0
2012.78 0
2012.89 0
2012.99 0
2013.09 9
2013.20 21
2013.30 34
2013.40 47
2013.50 61
2013.61 73
2013.71 84
2013.81 90
2013.92 93
2014.02 91
2014.12 85
2014.23 76
2014.33 66
2014.43 56
2014.53 49
2014.64 45
2014.74 43
2014.84 44
2014.95 46
2015.05 48
2015.15 48
2015.25 46
2015.36 43
2015.46 38
2015.56 33
2015.67 29
2015.77 26
2015.87 25
2015.97 25
2016.08 26
2016.18 28
2016.28 31
2016.39 34
2016.49 37
2016.59 38
2016.70 38
2016.80 36
2016.90 34
2017.00 31
2017.11 29
2017.21 29
2017.31 30
2017.42 31
2017.52 33
2017.62 35
2017.73 35
2017.83 34
2017.93 30
2018.03 26
2018.14 19
2018.24 12
2018.34 4
2018.45 0
2018.55 0
2018.65 0
2018.76 0
2018.86 0
2018.96 0
2019.06 0
2019.17 0
2019.27 8
2019.37 18
2019.48 26
2019.58 32
2019.68 34
2019.79 35
2019.89 34
2019.99 32
2020.09 31
2020.20 30
2020.30 29
2020.40 27
2020.51 25
2020.61 21
2020.71 16
2020.82 9
2020.92 1
2021.02 0
2021.13 0
2021.23 0
2021.33 0
2021.43 0
2021.54 0
2021.64 0
2021.74 1
2021.85 13
2021.95 24
2022.05 34
2022.16 42
2022.26 46
2022.36 48
2022.47 49
2022.57 48
2022.67 48
2022.77 50
2022.88 53
2022.98 59
2023.08 66
2023.19 75
2023.29 85
2023.39 95
2023.50 104
2023.60 113
2023.70 120
2023.81 126
2023.91 132
2024.01 138
2024.12 144
2024.22 150
2024.32 156
2024.42 161
2024.53 162
2024.63 161
2024.73 157
2024.84 151
2024.94 143
2025.04 135
2025.15 127
2025.25 120
2025.35 116
2025.46 113
2025.56 112
2025.66 113
2025.77 116
2025.87 122
2025.97 130
2026.08 140
2026.18 150
2026.28 159
2026.39 166
2026.49 171
2026.59 172
2026.69 169
2026.80 165
2026.90 160
2027.00 155
2027.11 150
2027.21 146
2027.31 144
2027.42 142
2027.52 142
2027.62 142
2027.73 142
2027.83 143
2027.93 143
2028.04 143
2028.14 142
2028.24 141
2028.35 141
2028.45 141
2028.55 142
2028.66 145
2028.76 150
2028.86 155
2028.97 161
2029.07 166
2029.17 169
2029.28 171
2029.38 171
2029.48 169
2029.59 164
2029.69 158
2029.79 150
2029.90 141
2030.00 132
2030.10 122
2030.21 113
2030.31 106
2030.41 99
2030.52 93
2030.62 88
2030.72 82
2030.83 75
2030.93 67
2031.03 59
2031.14 51
2031.24 45
2031.34 42
2031.45 42
2031.55 45
2031.65 51
2031.76 58
2031.86 66
2031.96 72
2032.07 76
2032.17 78
2032.27 77
2032.38 74
2032.48 72
2032.58 70
2032.69 71
2032.79 74
2032.89 78
2033.00 83
2033.10 87
2033.20 88
2033.31 87
2033.41 84
2033.51 79
2033.62 74
2033.72 69
2033.82 67
2033.93 67
2034.03 68
2034.13 70
2034.24 71
2034.34 73
2034.44 75
2034.55 76
2034.65 78
2034.75 80
2034.86 82
2034.96 84
2035.06 85
2035.17 85
2035.27 84
2035.37 83
2035.48 81
2035.58 80
2035.68 78
2035.79 77
2035.89 77
2035.99 77
2036.10 76
2036.20 75
2036.31 74
2036.41 72
2036.51 69
2036.62 66
2036.72 62
2036.82 59
2036.93 56
2037.03 54
2037.13 54
2037.24 55
2037.34 57
2037.44 60
2037.55 63
2037.65 66
2037.75 69
2037.86 70
2037.96 71
2038.06 69
2038.17 66
2038.27 62
2038.38 57
2038.48 52
2038.58 48
2038.69 43
2038.79 40
2038.89 36
2039.00 34
2039.10 31
2039.20 30
2039.31 30
2039.41 33
2039.51 38
2039.62 45
2039.72 53
2039.82 60
2039.93 66
2040.03 68
2040.14 65
2040.24 57
2040.34 45
2040.45 31
2040.55 17
2040.65 5
2040.76 0
2040.86 0
2040.96 0
2041.07 3
2041.17 13
2041.27 24
2041.38 35
2041.48 45
2041.59 52
2041.69 55
2041.79 55
2041.90 52
2042.00 47
2042.10 42
2042.21 37
2042.31 34
2042.41 34
2042.52 35
2042.62 37
2042.72 38
2042.83 36
2042.93 32
2043.04 25
2043.14 18
2043.24 11
2043.35 6
2043.45 5
2043.55 8
2043.66 15
2043.76 25
2043.86 36
2043.97 48
2044.07 59
2044.18 67
2044.28 74
2044.38 78
2044.49 79
2044.59 79
2044.69 78
2044.80 77
2044.90 77
2045.01 79
2045.11 82
2045.21 86
2045.32 90
2045.42 94
2045.52 98
2045.63 99
2045.73 99
2045.83 96
2045.94 92
2046.04 86
2046.15 80
2046.25 73
2046.35 67
2046.46 63
2046.56 61
2046.66 61
2046.77 62
2046.87 64
2046.98 66
2047.08 68
2047.18 69
2047.29 69
2047.39 70
2047.49 70
2047.60 71
2047.70 72
2047.81 73
2047.91 73
2048.01 74
2048.12 75
2048.22 75
2048.32 77
2048.43 78
2048.53 79
2048.64 80
2048.74 79
2048.84 77
2048.95 76
2049.05 74
2049.15 74
2049.26 74
2049.36 75
2049.47 75
2049.57 74
2049.67 70
2049.78 64
2049.88 56
2049.98 47
2050.09 38
2050.19 31
2050.30 26
2050.40 24
2050.50 24
2050.61 25
2050.71 27
2050.82 30
2050.92 33
2051.02 37
2051.13 41
2051.23 45
2051.33 49
2051.44 53
2051.54 55
2051.65 56
2051.75 55
2051.85 53
2051.96 51
2052.06 49
2052.17 47
2052.27 45
2052.37 42
2052.48 38
2052.58 32
2052.68 25
2052.79 17
2052.89 9
2053.00 2
2053.10 0
2053.20 0
2053.31 0
2053.41 0
2053.52 0
2053.62 0
2053.72 0
2053.83 0
2053.93 0
2054.04 0
2054.14 4
2054.24 9
2054.35 14
2054.45 19
2054.55 22
2054.66 24
2054.76 26
2054.87 27
2054.97 28
2055.07 31
2055.18 36
2055.28 42
2055.39 48
2055.49 54
2055.59 59
2055.70 62
2055.80 63
2055.91 63
2056.01 60
2056.11 58
2056.22 56
2056.32 55
2056.43 54
2056.53 52
2056.63 49
2056.74 45
2056.84 38
2056.95 31
2057.05 24
2057.15 19
2057.26 17
2057.36 19
2057.47 24
2057.57 32
2057.67 41
2057.78 50
2057.88 58
2057.99 66
2058.09 72
2058.19 77
2058.30 81
2058.40 84
2058.51 85
2058.61 84
2058.71 81
2058.82 76
2058.92 68
2059.03 59
2059.13 50
2059.23 40
2059.34 31
2059.44 23
2059.55 19
2059.65 16
2059.75 17
2059.86 20
2059.96 25
2060.07 29
2060.17 33
2060.27 36
2060.38 37
2060.48 36
2060.59 35
2060.69 32
2060.80 30
2060.90 29
2061.00 29
2061.11 30
2061.21 34
2061.32 41
2061.42 49
2061.52 60
2061.63 70
2061.73 80
2061.84 88
2061.94 93
2062.04 95
2062.15 95
2062.25 93
2062.36 89
2062.46 85
2062.56 82
2062.67 79
2062.77 76
2062.88 74
2062.98 72
2063.09 69
2063.19 66
2063.29 61
2063.40 55
2063.50 48
2063.61 39
2063.71 30
2063.81 23
2063.92 17
2064.02 15
2064.13 16
2064.23 19
2064.34 24
2064.44 29
2064.54 34
2064.65 36
2064.75 36
2064.86 35
2064.96 33
2065.06 31
2065.17 31
2065.27 32
2065.38 34
2065.48 37
2065.59 40
2065.69 41
2065.79 41
2065.90 38
2066.00 34
2066.11 29
2066.21 25
2066.31 22
2066.42 21
2066.52 22
2066.63 24
2066.73 28
2066.84 33
2066.94 38
2067.04 42
2067.15 47
2067.25 51
2067.36 54
2067.46 57
2067.57 58
2067.67 58
2067.77 57
2067.88 55
2067.98 54
2068.09 54
2068.19 55
2068.30 57
2068.40 61
2068.50 65
2068.61 69
2068.71 74
2068.82 78
2068.92 82
2069.03 86
2069.13 90
2069.23 94
2069.34 97
2069.44 100
2069.55 100
2069.65 98
2069.76 93
2069.86 87
2069.96 78
2070.07 68
2070.17 58
2070.28 47
2070.38 37
2070.49 27
2070.59 18
2070.69 9
2070.80 1
2070.90 0
2071.01 0
2071.11 0
2071.22 0
2071.32 0
2071.42 0
2071.53 0
2071.63 1
2071.74 6
2071.84 9
2071.95 12
2072.05 14
2072.16 18
2072.26 22
2072.36 29
2072.47 37
2072.57 47
2072.68 58
2072.78 67
2072.89 75
2072.99 79
2073.09 81
2073.20 78
2073.30 74
2073.41 68
2073.51 63
2073.62 58
2073.72 55
2073.83 53
2073.93 53
2074.03 53
2074.14 54
2074.24 56
2074.35 58
2074.45 60
2074.56 64
2074.66 70
2074.77 77
2074.87 86
2074.97 95
2075.08 105
2075.18 115
2075.29 123
2075.39 129
2075.50 133
2075.60 135
2075.71 135
2075.81 135
2075.91 134
2076.02 132
2076.12 130
2076.23 127
2076.33 124
2076.44 119
2076.54 114
2076.65 109
2076.75 104
2076.85 100
2076.96 96
2077.06 93
2077.17 90
2077.27 87
2077.38 83
2077.48 79
2077.59 74
2077.69 70
2077.80 67
2077.90 65
2078.00 66
2078.11 68
2078.21 71
2078.32 76
2078.42 80
2078.53 83
2078.63 84
2078.74 84
2078.84 82
2078.94 78
2079.05 74
2079.15 70
2079.26 66
2079.36 64
2079.47 63
2079.57 64
2079.68 65
2079.78 67
2079.89 69
2079.99 70
2080.09 69
2080.20 68
2080.30 66
2080.41 64
2080.51 62
2080.62 62
2080.72 62
2080.83 64
2080.93 67
2081.04 70
2081.14 74
2081.25 77
2081.35 80
2081.45 82
2081.56 82
2081.66 80
2081.77 76
2081.87 70
2081.98 62
2082.08 54
2082.19 46
2082.29 39
2082.40 34
2082.50 30
2082.61 28
2082.71 27
2082.81 27
2082.92 27
2083.02 28
2083.13 28
2083.23 30
2083.34 32
2083.44 35
2083.55 38
2083.65 41
2083.76 44
2083.86 47
2083.97 48
2084.07 47
2084.17 44
2084.28 39
2084.38 32
2084.49 24
2084.59 16
2084.70 7
2084.80 0
2084.91 0
2085.01 0
2085.12 0
2085.22 0
2085.33 0
2085.43 0
2085.54 0
2085.64 0
2085.75 10
2085.85 20
2085.95 28
2086.06 35
2086.16 39
2086.27 41
2086.37 42
2086.48 43
2086.58 45
2086.69 47
2086.79 49
2086.90 51
2087.00 52
2087.11 52
2087.21 52
2087.32 50
2087.42 48
2087.53 45
2087.63 42
2087.74 38
2087.84 33
2087.94 27
2088.05 21
2088.15 14
2088.26 8
2088.36 3
2088.47 0
2088.57 0
2088.68 0
2088.78 3
2088.89 7
2088.99 12
2089.10 17
2089.20 22
2089.31 25
2089.41 27
2089.52 29
2089.62 29
2089.73 28
2089.83 26
2089.94 24
2090.04 20
2090.15 15
2090.25 9
2090.35 4
2090.46 0
2090.56 0
2090.67 0
2090.77 0
2090.88 0
2090.98 2
2091.09 7
2091.19 13
2091.30 18
2091.40 23
2091.51 27
2091.61 31
2091.72 35
2091.82 39
2091.93 41
2092.03 43
2092.14 43
2092.24 43
2092.35 41
2092.45 40
2092.56 38
2092.66 37
2092.77 37
2092.87 36
2092.98 35
2093.08 33
2093.19 30
2093.29 27
2093.40 24
2093.50 23
2093.61 23
2093.71 24
2093.82 27
2093.92 31
2094.03 34
2094.13 38
2094.24 41
2094.34 45
2094.45 51
2094.55 58
2094.65 68
2094.76 80
2094.86 92
2094.97 104
2095.07 116
2095.18 127
2095.28 136
2095.39 143
2095.49 149
2095.60 153
2095.70 154
2095.81 152
2095.91 147
2096.02 140
2096.12 131
2096.23 122
2096.33 112
2096.44 103
2096.54 95
2096.65 87
2096.75 81
2096.86 76
2096.96 74
2097.07 73
2097.17 75
2097.28 79
2097.38 84
2097.49 90
2097.59 96
2097.70 101
2097.80 105
2097.91 106
2098.01 105
2098.12 102
2098.22 97
2098.33 91
2098.43 85
2098.54 79
2098.64 75
2098.75 72
2098.85 72
2098.96 74
2099.06 78
2099.17 83
2099.27 89
2099.38 96
2099.48 103
2099.59 111
2099.69 118
2099.80 122
2099.90 123
2100.01 121
2100.11 115
2100.22 107
2100.33 98
2100.43 89
2100.54 82
2100.64 77
2100.75 75
2100.85 74
2100.96 75
2101.06 77
2101.17 79
2101.27 81
2101.38 83
2101.48 86
2101.59 89
2101.69 91
2101.80 93
2101.90 94
2102.01 93
2102.11 91
2102.22 87
2102.32 82
2102.43 75
2102.53 69
2102.64 62
2102.74 57
2102.85 54
2102.95 53
2103.06 54
2103.16 56
2103.27 61
2103.37 66
2103.48 70
2103.58 73
2103.69 74
2103.79 74
2103.90 73
2104.00 72
2104.11 71
2104.21 72
2104.32 74
2104.42 77
2104.53 80
2104.64 83
2104.74 85
2104.85 85
2104.95 84
2105.06 83
2105.16 81
2105.27 81
2105.37 82
2105.48 84
2105.58 86
2105.69 88
2105.79 89
2105.90 88
2106.00 85
2106.11 82
2106.21 78
2106.32 74
2106.42 71
2106.53 68
2106.63 67
2106.74 66
2106.84 67
2106.95 68
2107.06 70
2107.16 72
2107.27 73
2107.37 72
2107.48 69
2107.58 65
2107.69 60
2107.79 56
2107.90 54
2108.00 55
2108.11 59
2108.21 65
2108.32 71
2108.42 76
2108.53 77
2108.63 75
2108.74 70
2108.84 61
2108.95 51
2109.06 42
2109.16 33
2109.27 27
2109.37 23
2109.48 21
2109.58 21
2109.69 22
2109.79 24
2109.90 25
2110.00 27
2110.11 28
2110.21 29
2110.32 30
2110.42 31
2110.53 32
2110.63 35
2110.74 39
2110.85 44
2110.95 51
2111.06 58
2111.16 64
2111.27 68
2111.37 70
2111.48 71
2111.58 72
2111.69 73
2111.79 75
2111.90 78
2112.00 82
2112.11 87
2112.22 90
2112.32 91
2112.43 90
2112.53 88
2112.64 85
2112.74 83
2112.85 81
2112.95 80
2113.06 81
2113.16 81
2113.27 82
2113.37 82
2113.48 81
2113.59 80
2113.69 80
2113.80 80
2113.90 81
2114.01 83
2114.11 86
2114.22 90
2114.32 95
2114.43 100
2114.53 105
2114.64 109
2114.74 113
2114.85 115
2114.96 115
2115.06 114
2115.17 112
2115.27 109
2115.38 106
2115.48 105
2115.59 104
2115.69 106
2115.80 109
2115.90 114
2116.01 118
2116.12 124
2116.22 129
2116.33 134
2116.43 139
2116.54 142
2116.64 144
2116.75 143
2116.85 140
2116.96 134
2117.06 127
2117.17 121
2117.28 117
2117.38 117
2117.49 120
2117.59 127
2117.70 135
2117.80 142
2117.91 145
2118.01 145
2118.12 142
2118.23 135
2118.33 126
2118.44 117
2118.54 108
2118.65 101
2118.75 95
2118.86 90
2118.96 85
2119.07 81
2119.18 77
2119.28 73
2119.39 69
2119.49 65
2119.60 62
2119.70 60
2119.81 58
2119.91 58
2120.02 57
2120.13 57
2120.23 56
2120.34 53
2120.44 50
2120.55 45
2120.65 39
2120.76 34
2120.86 30
2120.97 27
2121.08 27
2121.18 31
2121.29 37
2121.39 46
2121.50 55
2121.60 65
2121.71 73
2121.81 78
2121.92 79
2122.03 77
2122.13 73
2122.24 66
2122.34 60
2122.45 53
2122.55 48
2122.66 44
2122.77 42
2122.87 40
2122.98 38
2123.08 36
2123.19 34
2123.29 32
2123.40 31
2123.50 32
2123.61 34
2123.72 37
2123.82 41
2123.93 44
2124.03 45
2124.14 42
2124.24 36
2124.35 27
2124.46 16
2124.56 5
2124.67 0
2124.77 0
2124.88 0
2124.98 0
2125.09 0
2125.20 0
2125.30 2
2125.41 3
2125.51 3
2125.62 3
2125.72 2
2125.83 2
2125.94 4
2126.04 6
2126.15 9
2126.25 12
2126.36 14
2126.46 15
2126.57 16
2126.68 15
2126.78 15
2126.89 13
2126.99 12
2127.10 10
2127.20 8
2127.31 7
2127.42 6
2127.52 7
2127.63 8
2127.73 10
2127.84 13
2127.94 14
2128.05 14
2128.16 12
2128.26 7
2128.37 0
2128.47 0
2128.58 0
2128.68 0
2128.79 0
2128.90 0
2129.00 0
2129.11 7
2129.21 22
2129.32 36
2129.43 47
2129.53 54
2129.64 55
2129.74 52
2129.85 46
2129.95 39
2130.06 34
2130.17 30
2130.27 29
2130.38 30
2130.48 32
2130.59 35
2130.70 38
2130.80 41
2130.91 44
2131.01 47
2131.12 50
2131.22 53
2131.33 56
2131.44 57
2131.54 56
2131.65 54
2131.75 50
2131.86 46
2131.97 43
2132.07 40
2132.18 40
2132.28 41
2132.39 44
2132.49 49
2132.60 54
2132.71 60
2132.81 65
2132.92 70
2133.02 73
2133.13 76
2133.24 77
2133.34 77
2133.45 75
2133.55 73
2133.66 69
2133.77 65
2133.87 61
2133.98 57
2134.08 54
2134.19 51
2134.29 49
2134.40 48
2134.51 48
2134.61 49
2134.72 50
2134.82 50
2134.93 49
2135.04 48
2135.14 45
2135.25 43
2135.35 42
2135.46 43
2135.57 46
2135.67 53
2135.78 61
2135.88 69
2135.99 77
2136.10 81
2136.20 82
2136.31 79
2136.41 74
2136.52 66
2136.63 58
2136.73 51
2136.84 45
2136.94 41
2137.05 38
2137.16 38
2137.26 38
2137.37 40
2137.47 42
2137.58 44
2137.69 46
2137.79 49
2137.90 52
2138.00 55
2138.11 59
2138.22 63
2138.32 66
2138.43 70
2138.53 73
2138.64 76
2138.75 78
2138.85 80
2138.96 81
2139.06 80
2139.17 78
2139.28 74
2139.38 68
2139.49 62
2139.59 56
2139.70 52
2139.81 49
2139.91 48
2140.02 48
2140.12 49
2140.23 49
2140.34 48
2140.44 45
2140.55 41
2140.65 36
2140.76 33
2140.87 32
2140.97 34
2141.08 39
2141.19 46
2141.29 55
2141.40 64
2141.50 71
2141.61 76
2141.72 79
2141.82 80
2141.93 79
2142.03 78
2142.14 76
2142.25 74
2142.35 72
2142.46 71
2142.56 69
2142.67 68
2142.78 67
2142.88 66
2142.99 63
2143.10 57
2143.20 50
2143.31 41
2143.41 31
2143.52 22
2143.63 15
2143.73 11
2143.84 11
2143.94 15
2144.05 22
2144.16 32
2144.26 44
2144.37 58
2144.48 73
2144.58 88
2144.69 100
2144.79 108
2144.90 113
2145.01 112
2145.11 107
2145.22 100
2145.32 91
2145.43 83
2145.54 76
2145.64 69
2145.75 63
2145.86 56
2145.96 49
2146.07 42
2146.17 37
2146.28 35
2146.39 37
2146.49 43
2146.60 53
2146.71 65
2146.81 78
2146.92 88
2147.02 95
2147.13 98
2147.24 98
2147.34 96
2147.45 93
2147.56 90
2147.66 88
2147.77 88
2147.87 88
2147.98 88
2148.09 87
2148.19 84
2148.30 80
2148.41 76
2148.51 72
2148.62 70
2148.72 71
2148.83 73
2148.94 77
2149.04 83
2149.15 89
2149.26 95
2149.36 101
2149.47 107
2149.57 114
2149.68 120
2149.79 126
2149.89 132
2150.00 135
2150.11 136
2150.21 134
2150.32 130
2150.43 125
2150.53 119
2150.64 114
2150.74 110
2150.85 108
2150.96 106
2151.06 104
2151.17 100
2151.28 95
2151.38 88
2151.49 80
2151.59 70
2151.70 60
2151.81 51
2151.91 43
2152.02 37
2152.13 33
2152.23 31
2152.34 31
2152.45 33
2152.55 36
2152.66 41
2152.76 46
2152.87 52
2152.98 57
2153.08 62
2153.19 67
2153.30 71
2153.40 74
2153.51 78
2153.62 80
2153.72 82
2153.83 83
2153.94 81
2154.04 78
2154.15 74
2154.25 70
2154.36 68
2154.47 69
2154.57 73
2154.68 81
2154.79 90
2154.89 98
2155.00 103
2155.11 104
2155.21 100
2155.32 92
2155.42 82
2155.53 71
2155.64 60
2155.74 50
2155.85 41
2155.96 33
2156.06 25
2156.17 18
2156.28 13
2156.38 10
2156.49 10
2156.60 13
2156.70 18
2156.81 25
2156.92 33
2157.02 41
2157.13 47
2157.23 53
2157.34 58
2157.45 61
2157.55 64
2157.66 65
2157.77 66
2157.87 67
2157.98 70
2158.09 74
2158.19 79
2158.30 84
2158.41 89
2158.51 93
2158.62 93
2158.73 91
2158.83 88
2158.94 84
2159.05 83
2159.15 84
2159.26 89
2159.37 97
2159.47 106
2159.58 114
2159.68 119
2159.79 119
2159.90 112
2160.00 101
2160.11 86
2160.22 69
2160.32 53
2160.43 39
2160.54 29
2160.64 23
2160.75 21
2160.86 24
2160.96 29
2161.07 35
2161.18 42
2161.28 50
2161.39 57
2161.50 63
2161.60 68
2161.71 71
2161.82 71
2161.92 70
2162.03 68
2162.14 65
2162.24 62
2162.35 60
2162.46 59
2162.56 60
2162.67 63
2162.78 66
2162.88 68
2162.99 68
2163.10 66
2163.20 63
2163.31 58
2163.42 54
2163.52 51
2163.63 51
2163.74 53
2163.84 57
2163.95 61
2164.06 63
2164.16 63
2164.27 60
2164.38 54
2164.48 47
2164.59 40
2164.70 35
2164.80 33
2164.91 34
2165.02 38
2165.12 43
2165.23 48
2165.34 52
2165.44 55
2165.55 58
2165.66 61
2165.76 65
2165.87 69
2165.98 73
2166.08 77
2166.19 80
2166.30 82
2166.40 81
2166.51 77
2166.62 73
2166.72 67
2166.83 60
2166.94 53
2167.04 47
2167.15 41
2167.26 36
2167.36 32
2167.47 29
2167.58 29
2167.68 29
2167.79 30
2167.90 30
2168.00 30
2168.11 30
2168.22 28
2168.32 25
2168.43 23
2168.54 20
2168.64 18
2168.75 16
2168.86 15
2168.96 15
2169.07 14
2169.18 14
2169.28 15
2169.39 17
2169.50 20
2169.61 24
2169.71 30
2169.82 36
2169.93 42
2170.03 46
2170.14 48
2170.25 47
2170.35 44
2170.46 40
2170.57 37
2170.67 34
2170.78 34
2170.89 36
2170.99 40
2171.10 46
2171.21 52
2171.31 58
2171.42 62
2171.53 65
2171.63 66
2171.74 66
2171.85 64
2171.96 62
2172.06 59
2172.17 55
2172.28 49
2172.38 43
2172.49 36
2172.60 28
2172.70 22
2172.81 16
2172.92 14
2173.02 15
2173.13 19
2173.24 25
2173.34 31
2173.45 37
2173.56 41
2173.67 42
2173.77 40
2173.88 35
2173.99 28
2174.09 21
2174.20 13
2174.31 6
2174.41 0
2174.52 0
2174.63 0
2174.73 0
2174.84 0
2174.95 0
2175.05 0
2175.16 0
2175.27 0
2175.38 3
2175.48 8
2175.59 14
2175.70 21
2175.80 29
2175.91 38
2176.02 47
2176.12 56
2176.23 65
2176.34 74
2176.45 83
2176.55 92
2176.66 100
2176.77 106
2176.87 111
2176.98 113
2177.09 112
2177.19 107
2177.30 101
2177.41 94
2177.51 87
2177.62 82
2177.73 79
2177.84 76
2177.94 74
2178.05 72
2178.16 69
2178.26 65
2178.37 60
2178.48 57
2178.58 56
2178.69 57
2178.80 62
2178.91 69
2179.01 77
2179.12 85
2179.23 92
2179.33 95
2179.44 95
2179.55 90
2179.66 83
2179.76 74
2179.87 64
2179.98 57
2180.08 52
2180.19 50
2180.30 52
2180.40 56
2180.51 62
2180.62 68
2180.73 74
2180.83 79
2180.94 83
2181.05 84
2181.15 82
2181.26 78
2181.37 72
2181.48 65
2181.58 57
2181.69 50
2181.80 43
2181.90 38
2182.01 35
2182.12 34
2182.22 35
2182.33 37
2182.44 42
2182.55 47
2182.65 52
2182.76 57
2182.87 60
2182.97 62
2183.08 63
2183.19 63
2183.30 61
2183.40 59
2183.51 57
2183.62 54
2183.72 50
2183.83 45
2183.94 40
2184.05 35
2184.15 32
2184.26 29
2184.37 28
2184.47 27
2184.58 28
2184.69 28
2184.80 27
2184.90 25
2185.01 21
2185.12 17
2185.22 12
2185.33 8
2185.44 4
2185.55 1
2185.65 0
2185.76 0
2185.87 0
2185.98 0
2186.08 0
2186.19 0
2186.30 0
2186.40 0
2186.51 0
2186.62 0
2186.73 2
2186.83 6
2186.94 11
2187.05 16
2187.15 20
2187.26 23
2187.37 24
2187.48 24
2187.58 23
2187.69 21
2187.80 18
2187.90 15
2188.01 12
2188.12 10
2188.23 9
2188.33 10
2188.44 11
2188.55 14
2188.66 18
2188.76 23
2188.87 27
2188.98 31
2189.08 34
2189.19 37
2189.30 40
2189.41 45
2189.51 51
2189.62 58
2189.73 65
2189.84 72
2189.94 77
2190.05 78
2190.16 76
2190.26 70
2190.37 63
2190.48 54
2190.59 46
2190.69 39
2190.80 34
2190.91 33
2191.02 35
2191.12 38
2191.23 42
2191.34 45
2191.45 46
2191.55 45
2191.66 41
2191.77 37
2191.87 35
2191.98 36
2192.09 41
2192.20 50
2192.30 62
2192.41 77
2192.52 92
2192.63 107
2192.73 119
2192.84 127
2192.95 133
2193.06 135
2193.16 134
2193.27 130
2193.38 124
2193.49 115
2193.59 106
2193.70 95
2193.81 84
2193.91 73
2194.02 63
2194.13 52
2194.24 42
2194.34 34
2194.45 27
2194.56 23
2194.67 21
2194.77 22
2194.88 25
2194.99 28
2195.10 33
2195.20 36
2195.31 40
2195.42 42
2195.53 43
2195.63 44
2195.74 43
2195.85 42
2195.96 41
2196.06 39
2196.17 38
2196.28 38
2196.39 38
2196.49 39
2196.60 39
2196.71 40
2196.82 40
2196.92 40
2197.03 39
2197.14 38
2197.24 36
2197.35 35
2197.46 34
2197.57 33
2197.67 30
2197.78 26
2197.89 22
2198.00 17
2198.10 13
2198.21 10
2198.32 8
2198.43 8
2198.53 8
2198.64 9
2198.75 10
2198.86 11
2198.96 13
2199.07 16
2199.18 20
2199.29 25
2199.39 31
2199.50 37
2199.61 43
2199.72 47
2199.82 49
2199.93 50
2200.04 50
2200.15 49
2200.26 50
2200.36 51
2200.47 54
2200.58 57
2200.69 61
2200.79 63
2200.90 64
2201.01 62
2201.12 58
2201.22 52
2201.33 45
2201.44 37
2201.55 30
2201.65 25
2201.76 22
2201.87 21
2201.98 21
2202.08 24
2202.19 27
2202.30 31
2202.41 34
2202.51 37
2202.62 37
2202.73 37
2202.84 35
2202.94 33
2203.05 31
2203.16 30
2203.27 31
2203.37 34
2203.48 38
2203.59 44
2203.70 49
2203.81 55
2203.91 59
2204.02 62
2204.13 63
2204.24 64
2204.34 64
2204.45 65
2204.56 67
2204.67 69
2204.77 73
2204.88 76
2204.99 79
2205.10 81
2205.20 82
2205.31 82
2205.42 79
2205.53 76
2205.64 72
2205.74 68
2205.85 65
2205.96 62
2206.07 61
2206.17 61
2206.28 63
2206.39 65
2206.50 69
2206.60 72
2206.71 76
2206.82 78
2206.93 78
2207.04 77
2207.14 73
2207.25 67
2207.36 60
2207.47 52
2207.57 45
2207.68 39
2207.79 36
2207.90 34
2208.01 35
2208.11 36
2208.22 38
2208.33 40
2208.44 42
2208.54 44
2208.65 46
2208.76 49
2208.87 52
2208.97 54
2209.08 54
2209.19 54
2209.30 53
2209.41 52
2209.51 52
2209.62 53
2209.73 57
2209.84 62
2209.94 66
2210.05 68
2210.16 67
2210.27 63
2210.38 55
2210.48 45
2210.59 34
2210.70 23
2210.81 13
2210.91 5
2211.02 0
2211.13 0
2211.24 0
2211.35 0
2211.45 0
2211.56 0
2211.67 0
2211.78 0
2211.89 0
2211.99 5
2212.10 12
2212.21 19
2212.32 27
2212.42 33
2212.53 38
2212.64 41
2212.75 42
2212.86 42
2212.96 41
2213.07 39
2213.18 39
2213.29 40
2213.39 43
2213.50 48
2213.61 53
2213.72 58
2213.83 62
2213.93 65
2214.04 67
2214.15 69
2214.26 70
2214.37 73
2214.47 75
2214.58 78
2214.69 80
2214.80 81
2214.91 80
2215.01 79
2215.12 77
2215.23 76
2215.34 76
2215.44 76
2215.55 77
2215.66 76
2215.77 74
2215.88 70
2215.98 64
2216.09 57
2216.20 49
2216.31 43
2216.42 38
2216.52 37
2216.63 39
2216.74 43
2216.85 51
2216.96 59
2217.06 67
2217.17 75
2217.28 79
2217.39 81
2217.50 79
2217.60 74
2217.71 68
2217.82 62
2217.93 59
2218.04 60
2218.14 64
2218.25 73
2218.36 84
2218.47 94
2218.58 101
2218.68 103
2218.79 100
2218.90 91
2219.01 78
2219.12 64
2219.22 50
2219.33 38
2219.44 30
2219.55 26
2219.66 23
2219.76 22
2219.87 21
2219.98 20
2220.09 18
2220.20 16
2220.30 15
2220.41 15
2220.52 16
2220.63 18
2220.74 20
2220.84 22
2220.95 22
2221.06 22
2221.17 19
2221.28 15
2221.38 11
2221.49 7
2221.60 4
2221.71 2
2221.82 2
2221.92 4
2222.03 7
2222.14 11
2222.25 16
2222.36 21
2222.46 26
2222.57 30
2222.68 32
2222.79 33
2222.90 33
2223.01 32
2223.11 30
2223.22 29
2223.33 29
2223.44 29
2223.55 31
2223.65 35
2223.76 39
2223.87 45
2223.98 51
2224.09 57
2224.19 63
2224.30 67
2224.41 69
2224.52 70
2224.63 68
2224.74 65
2224.84 60
2224.95 54
2225.06 48
2225.17 42
2225.28 38
2225.38 35
2225.49 33
2225.60 33
2225.71 33
2225.82 34
2225.92 33
2226.03 32
2226.14 30
2226.25 27
2226.36 24
2226.47 21
2226.57 20
2226.68 20
2226.79 22
2226.90 24
2227.01 27
2227.11 30
2227.22 33
2227.33 35
2227.44 36
2227.55 38
2227.66 41
2227.76 45
2227.87 50
2227.98 56
2228.09 61
2228.20 66
2228.31 69
2228.41 70
2228.52 69
2228.63 67
2228.74 63
2228.85 58
2228.95 55
2229.06 53
2229.17 54
2229.28 56
2229.39 59
2229.50 63
2229.60 66
2229.71 68
2229.82 68
2229.93 66
2230.04 63
2230.15 60
2230.25 56
2230.36 53
2230.47 51
2230.58 50
2230.69 50
2230.80 51
2230.90 54
2231.01 57
2231.12 61
2231.23 64
2231.34 68
2231.44 73
2231.55 78
2231.66 84
2231.77 92
2231.88 101
2231.99 110
2232.09 120
2232.20 128
2232.31 134
2232.42 138
2232.53 139
2232.64 138
2232.74 134
2232.85 129
2232.96 122
2233.07 116
2233.18 110
2233.29 105
2233.39 101
2233.50 100
2233.61 99
2233.72 100
2233.83 101
2233.94 102
2234.04 104
2234.15 105
2234.26 106
2234.37 106
2234.48 106
2234.59 106
2234.70 106
2234.80 106
2234.91 104
2235.02 102
2235.13 98
2235.24 93
2235.35 86
2235.45 79
2235.56 74
2235.67 73
2235.78 75
2235.89 82
2236.00 93
2236.10 104
2236.21 116
2236.32 124
2236.43 128
2236.54 127
2236.65 122
2236.75 113
2236.86 102
2236.97 91
2237.08 80
2237.19 71
2237.30 64
2237.41 57
2237.51 52
2237.62 46
2237.73 40
2237.84 33
2237.95 25
2238.06 17
2238.16 10
2238.27 3
2238.38 0
2238.49 0
2238.60 0
2238.71 0
2238.82 0
2238.92 0
2239.03 2
2239.14 8
2239.25 15
2239.36 22
2239.47 28
2239.58 33
2239.68 37
2239.79 40
2239.90 41
2240.01 42
2240.12 42
2240.23 42
2240.33 43
2240.44 44
2240.55 47
2240.66 50
2240.77 53
2240.88 55
2240.99 57
2241.09 57
2241.20 56
2241.31 53
2241.42 49
2241.53 45
2241.64 41
2241.75 37
2241.85 33
2241.96 29
2242.07 24
2242.18 19
2242.29 14
2242.40 10
2242.51 6
2242.61 4
2242.72 3
2242.83 1
2242.94 0
2243.05 0
2243.16 0
2243.27 0
2243.37 0
2243.48 0
2243.59 0
2243.70 2
2243.81 12
2243.92 23
2244.03 34
2244.13 43
2244.24 51
2244.35 57
2244.46 62
2244.57 65
2244.68 67
2244.79 67
2244.89 64
2245.00 60
2245.11 53
2245.22 46
2245.33 39
2245.44 34
2245.55 30
2245.66 28
2245.76 28
2245.87 27
2245.98 26
2246.09 26
2246.20 26
2246.31 26
2246.42 27
2246.52 29
2246.63 29
2246.74 29
2246.85 28
2246.96 25
2247.07 21
2247.18 17
2247.29 15
2247.39 15
2247.50 18
2247.61 23
2247.72 30
2247.83 37
2247.94 46
2248.05 54
2248.15 61
2248.26 69
2248.37 77
2248.48 86
2248.59 96
2248.70 108
2248.81 120
2248.92 131
2249.02 141
2249.13 150
2249.24 155
2249.35 157
2249.46 157
2249.57 155
2249.68 152
2249.79 148
2249.89 143
2250.00 138
2250.11 132
2250.22 125
2250.33 117
2250.44 107
2250.55 97
2250.66 87
2250.76 78
2250.87 71
2250.98 67
2251.09 65
2251.20 65
2251.31 67
2251.42 71
2251.53 75
2251.63 78
2251.74 82
2251.85 85
2251.96 86
2252.07 86
2252.18 85
2252.29 82
2252.40 77
2252.51 71
2252.61 64
2252.72 56
2252.83 48
2252.94 41
2253.05 34
2253.16 29
2253.27 25
2253.38 22
2253.48 21
2253.59 22
2253.70 24
2253.81 28
2253.92 32
2254.03 37
2254.14 42
2254.25 47
2254.36 51
2254.46 54
2254.57 56
2254.68 58
2254.79 60
2254.90 61
2255.01 62
2255.12 64
2255.23 66
2255.34 69
2255.44 71
2255.55 73
2255.66 74
2255.77 73
2255.88 71
2255.99 68
2256.10 64
2256.21 60
2256.32 56
2256.42 54
2256.53 52
2256.64 52
2256.75 54
2256.86 57
2256.97 60
2257.08 64
2257.19 68
2257.30 70
2257.40 72
2257.51 72
2257.62 71
2257.73 68
2257.84 65
2257.95 62
2258.06 59
2258.17 59
2258.28 59
2258.38 61
2258.49 63
2258.60 66
2258.71 69
2258.82 72
2258.93 75
2259.04 80
2259.15 85
2259.26 91
2259.37 97
2259.47 101
2259.58 104
2259.69 106
2259.80 106
2259.91 105
2260.02 104
2260.13 103
2260.24 103
2260.35 102
2260.46 101
2260.56 98
2260.67 93
2260.78 86
2260.89 78
2261.00 70
2261.11 62
2261.22 54
2261.33 48
2261.44 45
2261.55 43
2261.65 45
2261.76 49
2261.87 55
2261.98 63
2262.09 71
2262.20 79
2262.31 86
2262.42 91
2262.53 93
2262.64 93
2262.75 91
2262.85 88
2262.96 84
2263.07 81
2263.18 77
2263.29 74
2263.40 72
2263.51 69
2263.62 66
2263.73 62
2263.84 56
2263.94 49
2264.05 41
2264.16 32
2264.27 25
2264.38 20
2264.49 20
2264.60 23
2264.71 29
2264.82 38
2264.93 48
2265.04 58
2265.15 67
2265.25 76
2265.36 83
2265.47 89
2265.58 93
2265.69 96
2265.80 97
2265.91 94
2266.02 89
2266.13 81
2266.24 71
2266.35 60
2266.45 49
2266.56 40
2266.67 31
2266.78 24
2266.89 17
2267.00 11
2267.11 6
2267.22 1
2267.33 0
2267.44 0
2267.55 0
2267.66 0
2267.76 0
2267.87 0
2267.98 0
2268.09 0
2268.20 6
2268.31 15
2268.42 24
2268.53 32
2268.64 38
2268.75 44
2268.86 49
2268.97 54
2269.08 58
2269.18 63
2269.29 68
2269.40 73
2269.51 78
2269.62 81
2269.73 82
2269.84 80
2269.95 77
2270.06 72
2270.17 67
2270.28 61
2270.39 55
2270.50 50
2270.60 45
2270.71 41
2270.82 38
2270.93 36
2271.04 36
2271.15 37
2271.26 41
2271.37 47
2271.48 54
2271.59 61
2271.70 67
2271.81 73
2271.92 79
2272.02 84
2272.13 91
2272.24 99
2272.35 109
2272.46 121
2272.57 133
2272.68 143
2272.79 152
2272.90 156
2273.01 157
2273.12 154
2273.23 148
2273.34 141
2273.45 133
2273.55 125
2273.66 119
2273.77 114
2273.88 113
2273.99 114
2274.10 117
2274.21 124
2274.32 131
2274.43 140
2274.54 147
2274.65 154
2274.76 159
2274.87 162
2274.98 165
2275.09 168
2275.20 170
2275.30 172
2275.41 172
2275.52 170
2275.63 166
2275.74 161
2275.85 155
2275.96 151
2276.07 151
2276.18 153
2276.29 157
2276.40 162
2276.51 165
2276.62 164
2276.73 159
2276.84 149
2276.95 135
2277.05 121
2277.16 108
2277.27 99
2277.38 95
2277.49 97
2277.60 104
2277.71 115
2277.82 129
2277.93 143
2278.04 155
2278.15 164
2278.26 170
2278.37 172
2278.48 170
2278.59 166
2278.70 160
2278.81 153
2278.91 145
2279.02 138
2279.13 132
2279.24 127
2279.35 123
2279.46 121
2279.57 120
2279.68 121
2279.79 122
2279.90 125
2280.01 128
2280.12 132
2280.23 137
2280.34 144
2280.45 152
2280.56 160
2280.67 167
2280.78 173
2280.89 177
2280.99 177
2281.10 175
2281.21 170
2281.32 165
2281.43 160
2281.54 155
2281.65 152
2281.76 149
2281.87 147
2281.98 144
2282.09 139
2282.20 134
2282.31 128
2282.42 122
2282.53 118
2282.64 115
2282.75 115
2282.86 115
2282.97 117
2283.08 118
2283.19 119
2283.29 119
2283.40 119
2283.51 120
2283.62 120
2283.73 121
2283.84 120
2283.95 117
2284.06 111
2284.17 102
2284.28 90
2284.39 77
2284.50 65
2284.61 55
2284.72 48
2284.83 45
2284.94 44
2285.05 44
2285.16 45
2285.27 45
2285.38 47
2285.49 48
2285.60 51
2285.71 55
2285.82 59
2285.92 63
2286.03 65
2286.14 65
2286.25 65
2286.36 64
2286.47 63
2286.58 63
2286.69 65
2286.80 67
2286.91 68
2287.02 68
2287.13 65
2287.24 61
2287.35 54
2287.46 47
2287.57 41
2287.68 37
2287.79 35
2287.90 36
2288.01 39
2288.12 43
2288.23 47
2288.34 52
2288.45 56
2288.56 59
2288.67 62
2288.78 65
2288.89 66
2289.00 66
2289.10 63
2289.21 59
2289.32 52
2289.43 45
2289.54 36
2289.65 28
2289.76 20
2289.87 15
2289.98 12
2290.09 11
2290.20 13
2290.31 16
2290.42 21
2290.53 27
2290.64 33
2290.75 38
2290.86 42
2290.97 43
2291.08 42
2291.19 39
2291.30 35
2291.41 29
2291.52 22
2291.63 15
2291.74 9
2291.85 5
2291.96 4
2292.07 6
2292.18 11
2292.29 19
2292.40 28
2292.51 37
2292.62 47
2292.73 55
2292.84 61
2292.95 66
2293.06 67
2293.17 67
2293.28 64
2293.38 59
2293.49 53
2293.60 46
2293.71 40
2293.82 34
2293.93 30
2294.04 28
2294.15 28
2294.26 30
2294.37 34
2294.48 39
2294.59 44
2294.70 49
2294.81 52
2294.92 53
2295.03 51
2295.14 48
2295.25 44
2295.36 41
2295.47 40
2295.58 41
2295.69 43
2295.80 46
2295.91 48
2296.02 48
2296.13 46
2296.24 43
2296.35 39
2296.46 35
2296.57 32
2296.68 30
2296.79 30
2296.90 30
2297.01 32
2297.12 35
2297.23 38
2297.34 42
2297.45 46
2297.56 49
2297.67 51
2297.78 53
2297.89 55
2298.00 58
2298.11 61
2298.22 65
2298.33 69
2298.44 71
2298.55 72
2298.66 70
2298.77 65
2298.88 58
2298.99 51
2299.10 45
2299.21 41
2299.32 41
2299.43 43
2299.54 47
2299.65 50
2299.76 52
2299.87 51
2299.98 46
2300.09 39
2300.20 29
2300.31 19
2300.42 9
2300.53 0
2300.64 0
2300.75 0
2300.86 0
2300.97 0
2301.08 0
2301.19 12
2301.30 28
2301.41 46
2301.52 63
2301.63 78
2301.74 90
2301.85 97
2301.96 100
2302.07 99
2302.18 96
2302.29 91
2302.40 86
2302.51 81
2302.62 77
2302.73 73
2302.84 68
2302.95 64
2303.06 59
2303.17 54
2303.28 49
2303.39 46
2303.50 44
2303.61 44
2303.72 48
2303.83 53
2303.94 62
2304.05 72
2304.16 83
2304.27 92
2304.38 100
2304.49 106
2304.60 108
2304.71 107
2304.82 104
2304.93 98
2305.04 92
2305.15 85
2305.26 79
2305.37 73
2305.48 69
2305.59 67
2305.70 65
2305.81 64
2305.92 63
2306.03 62
2306.14 62
2306.25 62
2306.36 64
2306.47 69
2306.58 76
2306.69 87
2306.80 99
2306.91 112
2307.02 123
2307.13 133
2307.24 138
2307.35 139
2307.46 136
2307.57 130
2307.68 122
2307.79 115
2307.90 108
2308.01 103
2308.12 100
2308.23 99
2308.34 98
2308.45 99
2308.56 101
2308.67 103
2308.78 107
2308.89 112
2309.00 118
2309.11 125
2309.22 131
2309.33 135
2309.44 138
2309.55 138
2309.66 136
2309.77 131
2309.88 124
2309.99 114
2310.10 101
2310.21 87
2310.32 73
2310.43 58
2310.55 46
2310.66 38
2310.77 34
2310.88 35
2310.99 40
2311.10 47
2311.21 55
2311.32 61
2311.43 65
2311.54 66
2311.65 64
2311.76 60
2311.87 55
2311.98 51
2312.09 48
2312.20 46
2312.31 47
2312.42 48
2312.53 49
2312.64 49
2312.75 47
2312.86 45
2312.97 42
2313.08 40
2313.19 39
2313.30 41
2313.41 45
2313.52 51
2313.63 55
2313.74 58
2313.85 58
2313.96 55
2314.07 50
2314.18 44
2314.29 39
2314.40 36
2314.51 36
2314.62 38
2314.73 42
2314.85 47
2314.96 52
2315.07 56
2315.18 60
2315.29 64
2315.40 70
2315.51 78
2315.62 87
2315.73 97
2315.84 106
2315.95 114
2316.06 118
2316.17 118
2316.28 115
2316.39 109
2316.50 101
2316.61 92
2316.72 83
2316.83 74
2316.94 66
2317.05 57
2317.16 48
2317.27 40
2317.38 32
2317.49 27
2317.60 24
2317.71 23
2317.82 24
2317.93 24
2318.05 24
2318.16 22
2318.27 18
2318.38 13
2318.49 8
2318.60 6
2318.71 5
2318.82 7
2318.93 10
2319.04 12
2319.15 12
2319.26 10
2319.37 5
2319.48 0
2319.59 0
2319.70 0
2319.81 0
2319.92 0
2320.03 0
2320.14 0
2320.25 1
2320.36 5
2320.47 8
2320.58 10
2320.70 11
2320.81 12
2320.92 14
2321.03 17
2321.14 21
2321.25 25
2321.36 29
2321.47 32
2321.58 34
2321.69 34
2321.80 34
2321.91 34
2322.02 34
2322.13 36
2322.24 38
2322.35 41
2322.46 43
2322.57 44
2322.68 43
2322.79 40
2322.90 35
2323.02 30
2323.13 25
2323.24 22
2323.35 20
2323.46 20
2323.57 22
2323.68 24
2323.79 26
2323.90 27
2324.01 25
2324.12 20
2324.23 13
2324.34 4
2324.45 0
2324.56 0
2324.67 0
2324.78 0
2324.89 0
2325.00 0
2325.12 0
2325.23 0
2325.34 9
2325.45 19
2325.56 27
2325.67 33
2325.78 36
2325.89 38
2326.00 38
2326.11 37
2326.22 33
2326.33 29
2326.44 24
2326.55 19
2326.66 16
2326.77 17
2326.88 21
2326.99 28
2327.11 38
2327.22 48
2327.33 57
2327.44 62
2327.55 64
2327.66 63
2327.77 61
2327.88 58
2327.99 57
2328.10 57
2328.21 58
2328.32 60
2328.43 62
2328.54 63
2328.65 65
2328.76 67
2328.88 71
2328.99 77
2329.10 83
2329.21 90
2329.32 94
2329.43 97
2329.54 97
2329.65 96
2329.76 93
2329.87 91
2329.98 90
2330.09 91
2330.20 92
2330.31 94
2330.42 96
2330.54 98
2330.65 99
2330.76 101
2330.87 102
2330.98 105
2331.09 108
2331.20 111
2331.31 114
2331.42 117
2331.53 120
2331.64 123
2331.75 126
2331.86 130
2331.97 134
2332.09 139
2332.20 143
2332.31 147
2332.42 150
2332.53 152
2332.64 155
2332.75 158
2332.86 164
2332.97 171
2333.08 178
2333.19 186
2333.30 192
2333.41 196
2333.52 197
2333.64 196
2333.75 194
2333.86 190
2333.97 185
2334.08 180
2334.19 174
2334.30 167
2334.41 158
2334.52 147
2334.63 136
2334.74 126
2334.85 118
2334.96 114
2335.08 115
2335.19 122
2335.30 133
2335.41 147
2335.52 162
2335.63 177
2335.74 190
2335.85 201
2335.96 210
2336.07 217
2336.18 222
2336.29 225
2336.41 226
2336.52 225
2336.63 219
2336.74 210
2336.85 199
2336.96 187
2337.07 175
2337.18 164
2337.29 154
2337.40 147
2337.51 141
2337.62 135
2337.74 131
2337.85 126
2337.96 122
2338.07 117
2338.18 113
2338.29 110
2338.40 107
2338.51 105
2338.62 105
2338.73 106
2338.84 108
2338.95 109
2339.07 110
2339.18 108
2339.29 104
2339.40 97
2339.51 88
2339.62 79
2339.73 70
2339.84 63
2339.95 58
2340.06 55
2340.17 53
2340.29 53
2340.40 53
2340.51 53
2340.62 54
2340.73 56
2340.84 58
2340.95 61
2341.06 63
2341.17 65
2341.28 66
2341.39 66
2341.51 65
2341.62 63
2341.73 62
2341.84 60
2341.95 59
2342.06 59
2342.17 61
2342.28 64
2342.39 68
2342.50 74
2342.62 80
2342.73 86
2342.84 91
2342.95 94
2343.06 95
2343.17 94
2343.28 91
2343.39 86
2343.50 81
2343.61 76
2343.72 71
2343.84 68
2343.95 67
2344.06 69
2344.17 73
2344.28 81
2344.39 90
2344.50 102
2344.61 113
2344.72 124
2344.84 131
2344.95 135
2345.06 134
2345.17 129
2345.28 119
2345.39 106
2345.50 93
2345.61 80
2345.72 68
2345.83 60
2345.95 54
2346.06 50
2346.17 48
2346.28 47
2346.39 48
2346.50 48
2346.61 49
2346.72 51
2346.83 53
2346.94 55
2347.06 56
2347.17 57
2347.28 58
2347.39 57
2347.50 56
2347.61 54
2347.72 52
2347.83 50
2347.94 47
2348.06 45
2348.17 43
2348.28 41
2348.39 39
2348.50 36
2348.61 33
2348.72 30
2348.83 27
2348.94 24
2349.06 21
2349.17 20
2349.28 21
2349.39 23
2349.50 28
2349.61 33
2349.72 39
2349.83 45
2349.94 50
2350.06 54
2350.17 56
2350.28 57
2350.39 58
2350.50 59
2350.61 59
2350.72 58
2350.83 57
2350.95 56
2351.06 53
2351.17 51
2351.28 49
2351.39 48
2351.50 48
2351.61 48
2351.72 49
2351.83 50
2351.95 50
2352.06 50
2352.17 50
2352.28 50
2352.39 51
2352.50 54
2352.61 59
2352.72 64
2352.84 70
2352.95 77
2353.06 83
2353.17 90
2353.28 96
2353.39 101
2353.50 106
2353.61 109
2353.73 112
2353.84 115
2353.95 118
2354.06 121
2354.17 124
2354.28 128
2354.39 130
2354.50 131
2354.61 130
2354.73 126
2354.84 121
2354.95 114
2355.06 107
2355.17 101
2355.28 97
2355.39 94
2355.51 93
2355.62 93
2355.73 93
2355.84 92
2355.95 89
2356.06 83
2356.17 76
2356.28 67
2356.40 56
2356.51 47
2356.62 39
2356.73 34
2356.84 32
2356.95 33
2357.06 35
2357.17 37
2357.29 37
2357.40 37
2357.51 36
2357.62 34
2357.73 33
2357.84 34
2357.95 37
2358.07 40
2358.18 44
2358.29 47
2358.40 48
2358.51 48
2358.62 46
2358.73 41
2358.84 33
2358.96 24
2359.07 13
2359.18 2
2359.29 0
2359.40 0
2359.51 0
2359.62 0
2359.74 0
2359.85 0
2359.96 0
2360.07 0
2360.18 9
2360.29 18
2360.40 26
2360.51 34
2360.63 40
2360.74 46
2360.85 51
2360.96 53
2361.07 54
2361.18 52
2361.29 49
2361.41 44
2361.52 40
2361.63 36
2361.74 34
2361.85 34
2361.96 35
2362.07 38
2362.19 40
2362.30 43
2362.41 45
2362.52 44
2362.63 42
2362.74 38
2362.85 31
2362.97 23
2363.08 14
2363.19 5
2363.30 0
2363.41 0
2363.52 0
2363.63 0
2363.75 3
2363.86 12
2363.97 21
2364.08 31
2364.19 39
2364.30 47
2364.42 55
2364.53 62
2364.64 71
2364.75 81
2364.86 92
2364.97 101
2365.08 108
2365.20 111
2365.31 110
2365.42 103
2365.53 93
2365.64 80
2365.75 66
2365.86 52
2365.98 42
2366.09 35
2366.20 32
2366.31 32
2366.42 36
2366.53 44
2366.65 53
2366.76 65
2366.87 78
2366.98 90
2367.09 103
2367.20 114
2367.31 123
2367.43 130
2367.54 135
2367.65 137
2367.76 137
2367.87 134
2367.98 129
2368.10 122
2368.21 113
2368.32 102
2368.43 91
2368.54 81
2368.65 72
2368.77 65
2368.88 60
2368.99 58
2369.10 58
2369.21 59
2369.32 60
2369.43 62
2369.55 64
2369.66 65
2369.77 67
2369.88 68
2369.99 69
2370.10 71
2370.22 72
2370.33 74
2370.44 75
2370.55 76
2370.66 77
2370.77 78
2370.89 78
2371.00 79
2371.11 80
2371.22 80
2371.33 81
2371.44 80
2371.56 78
2371.67 75
2371.78 72
2371.89 69
2372.00 67
2372.11 67
2372.23 69
2372.34 73
2372.45 78
2372.56 82
2372.67 84
2372.78 83
2372.90 80
2373.01 74
2373.12 67
2373.23 59
2373.34 52
2373.45 48
2373.57 47
2373.68 47
2373.79 50
2373.90 52
2374.01 55
2374.12 57
2374.24 59
2374.35 58
2374.46 57
2374.57 55
2374.68 52
2374.79 48
2374.91 44
2375.02 38
2375.13 32
2375.24 26
2375.35 22
2375.46 20
2375.58 21
2375.69 25
2375.80 34
2375.91 45
2376.02 58
2376.14 72
2376.25 86
2376.36 100
2376.47 113
2376.58 123
2376.69 131
2376.81 137
2376.92 140
2377.03 139
2377.14 137
2377.25 132
2377.36 126
2377.48 120
2377.59 114
2377.70 109
2377.81 105
2377.92 102
2378.04 100
2378.15 100
2378.26 101
2378.37 104
2378.48 108
2378.59 114
2378.71 122
2378.82 131
2378.93 141
2379.04 150
2379.15 157
2379.27 163
2379.38 166
2379.49 167
2379.60 165
2379.71 160
2379.82 155
2379.94 149
2380.05 144
2380.16 138
2380.27 132
2380.38 127
2380.50 121
2380.61 116
2380.72 110
2380.83 105
2380.94 100
2381.06 95
2381.17 91
2381.28 88
2381.39 85
2381.50 85
2381.61 87
2381.73 93
2381.84 102
2381.95 113
2382.06 125
2382.17 136
2382.29 145
2382.40 151
2382.51 153
2382.62 151
2382.73 147
2382.85 141
2382.96 135
2383.07 129
2383.18 125
2383.29 121
2383.41 119
2383.52 118
2383.63 117
2383.74 117
2383.85 116
2383.96 116
2384.08 117
2384.19 118
2384.30 120
2384.41 123
2384.52 128
2384.64 133
2384.75 138
2384.86 145
2384.97 154
2385.08 164
2385.20 175
2385.31 188
2385.42 201
2385.53 212
2385.64 220
2385.76 225
2385.87 226
2385.98 224
2386.09 221
2386.20 216
2386.32 212
2386.43 208
2386.54 205
2386.65 202
2386.76 200
2386.88 199
2386.99 198
2387.10 200
2387.21 204
2387.32 209
2387.44 217
2387.55 224
2387.66 231
2387.77 236
2387.88 238
2388.00 240
2388.11 240
2388.22 241
2388.33 242
2388.44 244
2388.56 246
2388.67 247
2388.78 245
2388.89 239
2389.01 230
2389.12 217
2389.23 203
2389.34 188
2389.45 174
2389.57 162
2389.68 153
2389.79 146
2389.90 142
2390.01 140
2390.13 139
2390.24 141
2390.35 145
2390.46 150
2390.57 157
2390.69 163
2390.80 169
2390.91 174
2391.02 177
2391.13 177
2391.25 173
2391.36 167
2391.47 158
2391.58 148
2391.70 139
2391.81 131
2391.92 127
2392.03 125
2392.14 126
2392.26 129
2392.37 131
2392.48 133
2392.59 133
2392.70 132
2392.82 129
2392.93 126
2393.04 123
2393.15 121
2393.27 119
2393.38 116
2393.49 111
2393.60 105
2393.71 97
2393.83 88
2393.94 79
2394.05 72
2394.16 69
2394.27 70
2394.39 74
2394.50 82
2394.61 92
2394.72 102
2394.84 111
2394.95 117
2395.06 120
2395.17 121
2395.28 120
2395.40 119
2395.51 119
2395.62 121
2395.73 124
2395.85 128
2395.96 132
2396.07 134
2396.18 133
2396.29 129
2396.41 122
2396.52 114
2396.63 106
2396.74 99
2396.86 93
2396.97 89
2397.08 86
2397.19 82
2397.30 79
2397.42 76
2397.53 72
2397.64 70
2397.75 69
2397.87 69
2397.98 71
2398.09 75
2398.20 78
2398.32 81
2398.43 84
2398.54 84
2398.65 84
2398.76 82
2398.88 79
2398.99 76
2399.10 75
2399.21 75
2399.33 77
2399.44 80
2399.55 85
2399.66 89
2399.77 93
2399.89 95
2400.00 96
2400.11 96
2400.22 95
2400.34 94
2400.45 95
2400.56 96
2400.67 97
2400.79 99
2400.90 101
2401.01 103
2401.12 104
2401.24 106
2401.35 106
2401.46 106
2401.57 105
2401.68 101
2401.80 96
2401.91 89
2402.02 81
2402.13 73
2402.25 66
2402.36 61
2402.47 59
2402.58 59
2402.70 60
2402.81 62
2402.92 64
2403.03 65
2403.15 66
2403.26 68
2403.37 69
2403.48 72
2403.60 76
2403.71 80
2403.82 85
2403.93 90
2404.04 95
2404.16 98
2404.27 99
2404.38 98
2404.49 96
2404.61 91
2404.72 85
2404.83 79
2404.94 72
2405.06 66
2405.17 62
2405.28 59
2405.39 58
2405.51 60
2405.62 65
2405.73 73
2405.84 82
2405.96 92
2406.07 100
2406.18 106
2406.29 107
2406.41 105
2406.52 98
2406.63 89
2406.74 79
2406.86 69
2406.97 62
2407.08 56
2407.19 52
2407.31 51
2407.42 50
2407.53 50
2407.64 50
2407.76 50
2407.87 50
2407.98 51
2408.09 52
2408.21 52
2408.32 53
2408.43 53
2408.54 52
2408.66 51
2408.77 49
2408.88 47
2408.99 45
2409.11 45
2409.22 46
2409.33 48
2409.44 52
2409.56 57
2409.67 62
2409.78 66
2409.89 68
2410.01 68
2410.12 66
2410.23 61
2410.34 55
2410.46 47
2410.57 37
2410.68 27
2410.79 15
2410.91 4
2411.02 0
2411.13 0
2411.24 0
2411.36 0
2411.47 0
2411.58 0
2411.69 0
2411.81 0
2411.92 9
2412.03 17
2412.15 24
2412.26 29
2412.37 32
2412.48 35
2412.60 38
2412.71 42
2412.82 48
2412.93 58
2413.05 72
2413.16 91
2413.27 112
2413.38 135
2413.50 157
2413.61 176
2413.72 188
2413.83 193
2413.95 191
2414.06 184
2414.17 174
2414.29 164
2414.40 155
2414.51 149
2414.62 145
2414.74 142
2414.85 139
2414.96 134
2415.07 125
2415.19 113
2415.30 98
2415.41 81
2415.52 64
2415.64 48
2415.75 35
2415.86 27
2415.98 22
2416.09 22
2416.20 24
2416.31 29
2416.43 35
2416.54 41
2416.65 45
2416.76 48
2416.88 48
2416.99 46
2417.10 43
2417.22 39
2417.33 35
2417.44 31
2417.55 29
2417.67 27
2417.78 25
2417.89 24
2418.00 22
2418.12 21
2418.23 18
2418.34 15
2418.46 12
2418.57 8
2418.68 5
2418.79 3
2418.91 2
2419.02 2
2419.13 4
2419.24 7
2419.36 10
2419.47 14
2419.58 19
2419.70 23
2419.81 28
2419.92 32
2420.03 37
2420.15 42
2420.26 46
2420.37 51
2420.49 56
2420.60 61
2420.71 65
2420.82 70
2420.94 76
2421.05 82
2421.16 87
2421.27 93
2421.39 97
2421.50 99
2421.61 100
2421.73 98
2421.84 94
2421.95 91
2422.06 88
2422.18 87
2422.29 89
2422.40 93
2422.52 99
2422.63 105
2422.74 109
2422.85 110
2422.97 107
2423.08 101
2423.19 92
2423.31 82
2423.42 73
2423.53 66
2423.64 61
2423.76 60
2423.87 61
2423.98 63
2424.10 67
2424.21 70
2424.32 73
2424.43 74
2424.55 72
2424.66 68
2424.77 64
2424.89 59
2425.00 57
2425.11 56
2425.22 59
2425.34 64
2425.45 70
2425.56 76
2425.68 82
2425.79 87
2425.90 91
2426.02 95
2426.13 99
2426.24 104
2426.35 109
2426.47 115
2426.58 120
2426.69 123
2426.81 125
2426.92 124
2427.03 122
2427.14 117
2427.26 112
2427.37 107
2427.48 101
2427.60 97
2427.71 93
2427.82 91
2427.94 90
2428.05 88
2428.16 88
2428.27 88
2428.39 89
2428.50 92
2428.61 97
2428.73 103
2428.84 112
2428.95 121
2429.07 131
2429.18 139
2429.29 146
2429.40 149
2429.52 150
2429.63 148
2429.74 143
2429.86 136
2429.97 128
2430.08 120
2430.20 113
2430.31 108
2430.42 104
2430.53 102
2430.65 101
2430.76 102
2430.87 103
2430.99 105
2431.10 107
2431.21 108
2431.33 109
2431.44 108
2431.55 106
2431.66 102
2431.78 95
2431.89 87
2432.00 77
2432.12 68
2432.23 59
2432.34 51
2432.46 45
2432.57 40
2432.68 37
2432.80 36
2432.91 35
2433.02 35
2433.13 36
2433.25 39
2433.36 43
2433.47 47
2433.59 53
2433.70 60
2433.81 67
2433.93 74
2434.04 81
2434.15 86
2434.27 90
2434.38 92
2434.49 92
2434.61 91
2434.72 89
2434.83 86
2434.94 84
2435.06 82
2435.17 82
2435.28 82
2435.40 83
2435.51 83
2435.62 82
2435.74 79
2435.85 74
2435.96 69
2436.08 62
2436.19 57
2436.30 54
2436.42 53
2436.53 54
2436.64 58
2436.75 64
2436.87 71
2436.98 79
2437.09 89
2437.21 100
2437.32 112
2437.43 125
2437.55 138
2437.66 149
2437.77 158
2437.89 162
2438.00 163
2438.11 159
2438.23 152
2438.34 142
2438.45 130
2438.57 117
2438.68 104
2438.79 91
2438.91 81
2439.02 75
2439.13 72
2439.25 72
2439.36 76
2439.47 82
2439.59 89
2439.70 97
2439.81 103
2439.92 108
2440.04 112
2440.15 112
2440.26 111
2440.38 107
2440.49 103
2440.60 98
2440.72 95
2440.83 93
2440.94 92
2441.06 93
2441.17 93
2441.28 92
2441.40 90
2441.51 87
2441.62 82
2441.74 76
2441.85 70
2441.96 64
2442.08 58
2442.19 52
2442.30 46
2442.42 38
2442.53 29
2442.64 20
2442.76 11
2442.87 2
2442.98 0
2443.10 0
2443.21 0
2443.32 0
2443.44 0
2443.55 10
2443.66 25
2443.78 41
2443.89 57
2444.00 72
2444.12 84
2444.23 91
2444.34 94
2444.46 93
2444.57 90
2444.68 86
2444.80 84
2444.91 84
2445.02 87
2445.14 91
2445.25 96
2445.36 100
2445.48 103
2445.59 103
2445.70 101
2445.82 98
2445.93 93
2446.04 88
2446.16 83
2446.27 76
2446.38 68
2446.50 59
2446.61 48
2446.72 37
2446.84 26
2446.95 19
2447.06 14
2447.18 15
2447.29 20
2447.41 28
2447.52 38
2447.63 49
2447.75 60
2447.86 69
2447.97 76
2448.09 80
2448.20 83
2448.31 84
2448.43 84
2448.54 84
2448.65 83
2448.77 83
2448.88 83
2448.99 84
2449.11 86
2449.22 88
2449.33 90
2449.45 92
2449.56 91
2449.67 89
2449.79 84
2449.90 76
2450.01 66
2450.13 56
2450.24 47
2450.35 39
2450.47 33
2450.58 29
2450.70 27
2450.81 24
2450.92 20
2451.04 16
2451.15 11
2451.26 6
2451.38 2
2451.49 0
2451.60 0
2451.72 0
2451.83 0
2451.94 0
2452.06 0
2452.17 0
2452.28 0
2452.40 3
2452.51 14
2452.63 27
2452.74 40
2452.85 49
2452.97 56
2453.08 58
2453.19 58
2453.31 56
2453.42 54
2453.53 53
2453.65 54
2453.76 57
2453.87 59
2453.99 61
2454.10 62
2454.22 60
2454.33 57
2454.44 51
2454.56 46
2454.67 41
2454.78 37
2454.90 34
2455.01 33
2455.12 33
2455.24 34
2455.35 35
2455.46 36
2455.58 36
2455.69 36
2455.81 36
2455.92 36
2456.03 36
2456.15 37
2456.26 38
2456.37 40
2456.49 41
2456.60 42
2456.71 43
2456.83 43
2456.94 42
2457.06 42
2457.17 43
2457.28 45
2457.40 47
2457.51 51
2457.62 56
2457.74 62
2457.85 68
2457.96 74
2458.08 79
2458.19 83
2458.31 87
2458.42 89
2458.53 91
2458.65 92
2458.76 91
2458.87 89
2458.99 83
2459.10 74
2459.22 63
2459.33 49
2459.44 35
2459.56 21
2459.67 8
2459.78 0
2459.90 0
2460.01 0
2460.12 0
2460.24 0
2460.35 0
2460.47 0
2460.58 0
2460.69 0
2460.81 5
2460.92 10
2461.03 15
2461.15 19
2461.26 21
2461.38 22
2461.49 20
2461.60 16
2461.72 10
2461.83 4
2461.94 0
2462.06 0
2462.17 0
2462.29 0
2462.40 0
2462.51 1
2462.63 5
2462.74 7
2462.85 8
2462.97 7
2463.08 5
2463.20 5
2463.31 6
2463.42 10
2463.54 16
2463.65 23
2463.77 30
2463.88 35
2463.99 38
2464.11 38
2464.22 37
2464.33 34
2464.45 29
2464.56 24
2464.68 17
2464.79 10
2464.90 2
2465.02 0
2465.13 0
2465.24 0
2465.36 0
2465.47 0
2465.59 0
2465.70 0
2465.81 2
2465.93 8
2466.04 12
2466.16 14
2466.27 16
2466.38 16
2466.50 16
2466.61 17
2466.72 18
2466.84 19
2466.95 19
2467.07 19
2467.18 18
2467.29 17
2467.41 16
2467.52 15
2467.64 15
2467.75 16
2467.86 18
2467.98 20
2468.09 22
2468.21 24
2468.32 25
2468.43 27
2468.55 29
2468.66 32
2468.77 36
2468.89 41
2469.00 48
2469.12 55
2469.23 62
2469.34 66
2469.46 69
2469.57 69
2469.69 67
2469.80 64
2469.91 60
2470.03 58
2470.14 58
2470.26 59
2470.37 62
2470.48 66
2470.60 70
2470.71 74
2470.83 77
2470.94 81
2471.05 85
2471.17 89
2471.28 93
2471.40 96
2471.51 98
2471.62 97
2471.74 94
2471.85 89
2471.97 82
2472.08 74
2472.19 67
2472.31 61
2472.42 57
2472.54 55
2472.65 55
2472.76 55
2472.88 54
2472.99 54
2473.11 52
2473.22 50
2473.33 49
2473.45 49
2473.56 51
2473.68 54
2473.79 57
2473.90 60
2474.02 61
2474.13 61
2474.25 60
2474.36 59
2474.47 60
2474.59 61
2474.70 65
2474.82 69
2474.93 74
2475.04 77
2475.16 78
2475.27 76
2475.39 71
2475.50 65
2475.61 59
2475.73 55
2475.84 55
2475.96 58
2476.07 66
2476.18 77
2476.30 90
2476.41 104
2476.53 115
2476.64 125
2476.76 131
2476.87 134
2476.98 134
2477.10 133
2477.21 130
2477.33 127
2477.44 124
2477.55 119
2477.67 113
2477.78 107
2477.90 100
2478.01 93
2478.12 87
2478.24 82
2478.35 79
2478.47 78
2478.58 78
2478.70 79
2478.81 81
2478.92 83
2479.04 85
2479.15 87
2479.27 88
2479.38 88
2479.49 87
2479.61 85
2479.72 81
2479.84 76
2479.95 72
2480.07 67
2480.18 64
2480.29 62
2480.41 62
2480.52 64
2480.64 66
2480.75 70
2480.86 73
2480.98 77
2481.09 80
2481.21 83
2481.32 85
2481.44 87
2481.55 87
2481.66 87
2481.78 86
2481.89 85
2482.01 84
2482.12 83
2482.24 83
2482.35 83
2482.46 84
2482.58 85
2482.69 85
2482.81 84
2482.92 82
2483.03 77
2483.15 73
2483.26 68
2483.38 66
2483.49 66
2483.61 70
2483.72 77
2483.83 88
2483.95 100
2484.06 113
2484.18 124
2484.29 133
2484.41 139
2484.52 143
2484.63 143
2484.75 142
2484.86 138
2484.98 133
2485.09 127
2485.21 120
2485.32 112
2485.43 104
2485.55 98
2485.66 92
2485.78 88
2485.89 86
2486.01 86
2486.12 88
2486.23 92
2486.35 98
2486.46 104
2486.58 110
2486.69 113
2486.81 115
2486.92 114
2487.03 110
2487.15 104
2487.26 97
2487.38 90
2487.49 85
2487.61 83
2487.72 83
2487.84 86
2487.95 91
2488.06 97
2488.18 103
2488.29 108
2488.41 111
2488.52 112
2488.64 110
2488.75 107
2488.86 104
2488.98 99
2489.09 95
2489.21 91
2489.32 87
2489.44 81
2489.55 74
2489.67 67
2489.78 60
2489.89 57
2490.01 57
2490.12 62
2490.24 71
2490.35 83
2490.47 97
2490.58 110
2490.70 121
2490.81 127
2490.92 128
2491.04 126
2491.15 122
2491.27 117
2491.38 114
2491.50 113
2491.61 114
2491.72 119
2491.84 124
2491.95 131
2492.07 137
2492.18 143
2492.30 147
2492.41 150
2492.53 152
2492.64 152
2492.76 152
2492.87 151
2492.98 150
2493.10 149
2493.21 149
2493.33 149
2493.44 149
2493.56 150
2493.67 150
2493.79 150
2493.90 149
2494.01 149
2494.13 148
2494.24 148
2494.36 149
2494.47 151
2494.59 154
2494.70 157
2494.82 160
2494.93 162
2495.04 162
2495.16 160
2495.27 157
2495.39 154
2495.50 150
2495.62 146
2495.73 140
2495.85 133
2495.96 125
2496.08 115
2496.19 104
2496.30 94
2496.42 87
2496.53 83
2496.65 84
2496.76 88
2496.88 96
2496.99 105
2497.11 114
2497.22 120
2497.34 122
2497.45 121
2497.57 119
2497.68 116
2497.79 114
2497.91 114
2498.02 116
2498.14 120
2498.25 122
2498.37 124
2498.48 123
2498.60 121
2498.71 116
2498.83 111
2498.94 107
2499.05 103
2499.17 100
2499.28 100
2499.40 101
2499.51 103
2499.63 105
2499.74 108
2499.86 111
2499.97 113
2500.09 114
2500.20 114
2500.32 115
2500.43 115
2500.54 115
2500.66 115
2500.77 114
2500.89 112
2501.00 108
2501.12 102
2501.23 94
2501.35 85
2501.46 76
2501.58 67
2501.69 58
2501.81 50
2501.92 44
2502.04 38
2502.15 32
2502.26 26
2502.38 19
2502.49 12
2502.61 6
2502.72 0
2502.84 0
2502.95 0
2503.07 0
2503.18 0
2503.30 0
2503.41 0
2503.53 0
2503.64 0
2503.76 6
2503.87 13
2503.99 20
2504.10 27
2504.21 33
2504.33 39
2504.44 45
2504.56 49
2504.67 53
2504.79 56
2504.90 58
2505.02 58
2505.13 56
2505.25 52
2505.36 47
2505.48 40
2505.59 34
2505.71 29
2505.82 26
2505.94 27
2506.05 30
2506.17 34
2506.28 39
2506.40 42
2506.51 42
2506.62 41
2506.74 37
2506.85 34
2506.97 32
2507.08 32
2507.20 34
2507.31 38
2507.43 44
2507.54 49
2507.66 53
2507.77 56
2507.89 56
2508.00 55
2508.12 52
2508.23 47
2508.35 42
2508.46 36
2508.58 30
2508.69 25
2508.81 21
2508.92 19
2509.04 19
2509.15 22
2509.27 25
2509.38 30
2509.50 35
2509.61 41
2509.73 46
2509.84 52
2509.95 59
2510.07 66
2510.18 74
2510.30 83
2510.41 91
2510.53 99
2510.64 104
2510.76 108
2510.87 108
2510.99 107
2511.10 104
2511.22 100
2511.33 97
2511.45 94
2511.56 92
2511.68 90
2511.79 88
2511.91 86
2512.02 84
2512.14 80
2512.25 75
2512.37 68
2512.48 60
2512.60 51
2512.71 40
2512.83 29
2512.94 18
2513.06 8
2513.17 0
2513.29 0
2513.40 0
2513.52 0
2513.63 0
2513.75 2
2513.86 6
2513.98 9
2514.09 10
2514.21 8
2514.32 4
2514.44 0
2514.55 0
2514.67 0
2514.78 0
2514.90 0
2515.01 1
2515.13 5
2515.24 10
2515.36 16
2515.47 23
2515.59 31
2515.70 41
2515.82 53
2515.93 66
2516.05 80
2516.16 92
2516.28 103
2516.39 111
2516.51 115
2516.62 116
2516.74 112
2516.85 104
2516.97 93
2517.08 79
2517.20 63
2517.31 49
2517.43 37
2517.54 30
2517.66 29
2517.77 31
2517.89 37
2518.00 44
2518.12 50
2518.23 54
2518.35 57
2518.46 58
2518.58 59
2518.69 60
2518.81 63
2518.92 67
2519.04 72
2519.15 75
2519.27 78
2519.38 78
2519.50 76
2519.61 71
2519.73 66
2519.84 62
2519.96 58
2520.07 56
2520.19 56
2520.30 56
2520.42 57
2520.53 58
2520.65 58
2520.76 58
2520.88 60
2520.99 63
2521.11 70
2521.22 79
2521.34 90
2521.45 102
2521.57 113
2521.68 123
2521.80 131
2521.91 138
2522.03 143
2522.14 147
2522.26 149
2522.38 150
2522.49 149
2522.61 144
2522.72 138
2522.84 129
2522.95 120
2523.07 112
2523.18 106
2523.30 102
2523.41 100
2523.53 101
2523.64 102
2523.76 104
2523.87 104
2523.99 104
2524.10 103
2524.22 102
2524.33 102
2524.45 104
2524.56 106
2524.68 110
2524.79 115
2524.91 119
2525.02 123
2525.14 124
2525.25 124
2525.37 122
2525.49 120
2525.60 119
2525.72 119
2525.83 122
2525.95 128
2526.06 136
2526.18 145
2526.29 155
2526.41 163
2526.52 170
2526.64 173
2526.75 174
2526.87 173
2526.98 173
2527.10 174
2527.21 179
2527.33 187
2527.44 198
2527.56 212
2527.67 226
2527.79 240
2527.91 253
2528.02 264
2528.14 275
2528.25 286
2528.37 298
2528.48 312
2528.60 327
2528.71 343
2528.83 359
2528.94 372
2529.06 383
2529.17 392
2529.29 400
2529.40 407
2529.52 414
2529.63 422
2529.75 430
2529.87 438
2529.98 443
2530.10 446
2530.21 445
2530.33 440
2530.44 431
2530.56 420
2530.67 408
2530.79 396
2530.90 385
2531.02 376
2531.13 368
2531.25 361
2531.36 356
2531.48 352
2531.60 348
2531.71 345
2531.83 342
2531.94 339
2532.06 333
2532.17 326
2532.29 316
2532.40 305
2532.52 291
2532.63 278
2532.75 265
2532.86 253
2532.98 243
2533.10 234
2533.21 228
2533.33 225
2533.44 227
2533.56 234
2533.67 247
2533.79 266
2533.90 291
2534.02 320
2534.13 353
2534.25 388
2534.36 425
2534.48 463
2534.60 502
2534.71 543
2534.83 584
2534.94 627
2535.06 672
2535.17 718
2535.29 765
2535.40 811
2535.52 854
2535.63 895
2535.75 932
2535.87 966
2535.98 1001
2536.10 1037
2536.21 1078
2536.33 1124
2536.44 1173
2536.56 1221
2536.67 1267
2536.79 1308
2536.90 1341
2537.02 1368
2537.14 1387
2537.25 1401
2537.37 1411
2537.48 1418
2537.60 1421
2537.71 1422
2537.83 1421
2537.94 1418
2538.06 1413
2538.17 1408
2538.29 1402
2538.41 1395
2538.52 1385
2538.64 1372
2538.75 1354
2538.87 1331
2538.98 1301
2539.10 1265
2539.21 1225
2539.33 1183
2539.45 1141
2539.56 1102
2539.68 1066
2539.79 1034
2539.91 1006
2540.02 980
2540.14 953
2540.25 926
2540.37 897
2540.49 866
2540.60 834
2540.72 803
2540.83 772
2540.95 741
2541.06 711
2541.18 681
2541.29 650
2541.41 620
2541.53 590
2541.64 560
2541.76 530
2541.87 501
2541.99 473
2542.10 447
2542.22 423
2542.33 402
2542.45 385
2542.57 372
2542.68 361
2542.80 353
2542.91 345
2543.03 337
2543.14 329
2543.26 319
2543.38 307
2543.49 294
2543.61 281
2543.72 267
2543.84 253
2543.95 240
2544.07 228
2544.18 219
2544.30 212
2544.42 208
2544.53 206
2544.65 206
2544.76 206
2544.88 206
2544.99 203
2545.11 200
2545.23 195
2545.34 190
2545.46 185
2545.57 181
2545.69 176
2545.80 170
2545.92 163
2546.04 154
2546.15 145
2546.27 136
2546.38 129
2546.50 126
2546.61 126
2546.73 129
2546.85 134
2546.96 139
2547.08 142
2547.19 143
2547.31 142
2547.42 139
2547.54 134
2547.66 129
2547.77 123
2547.89 118
2548.00 113
2548.12 107
2548.23 102
2548.35 96
2548.47 91
2548.58 88
2548.70 86
2548.81 87
2548.93 90
2549.04 95
2549.16 102
2549.28 111
2549.39 119
2549.51 126
2549.62 131
2549.74 134
2549.85 134
2549.97 131
2550.09 127
2550.20 122
2550.32 117
2550.43 112
2550.55 108
2550.66 104
2550.78 101
2550.90 97
2551.01 94
2551.13 90
2551.24 88
2551.36 88
2551.48 90
2551.59 94
2551.71 101
2551.82 109
2551.94 116
2552.05 123
2552.17 126
2552.29 128
2552.40 127
2552.52 124
2552.63 122
2552.75 120
2552.87 118
2552.98 118
2553.10 118
2553.21 116
2553.33 114
2553.44 108
2553.56 101
2553.68 92
2553.79 82
2553.91 73
2554.02 65
2554.14 61
2554.26 60
2554.37 61
2554.49 64
2554.60 68
2554.72 72
2554.83 75
2554.95 77
2555.07 79
2555.18 79
2555.30 78
2555.41 75
2555.53 71
2555.65 64
2555.76 55
2555.88 45
2555.99 34
2556.11 23
2556.23 14
2556.34 6
2556.46 1
2556.57 0
2556.69 0
2556.81 0
2556.92 0
2557.04 0
2557.15 0
2557.27 0
2557.38 0
2557.50 0
2557.62 0
2557.73 6
2557.85 14
2557.96 23
2558.08 33
2558.20 41
2558.31 48
2558.43 54
2558.54 57
2558.66 59
2558.78 59
2558.89 59
2559.01 59
2559.12 59
2559.24 59
2559.36 61
2559.47 64
2559.59 69
2559.70 76
2559.82 84
2559.94 93
2560.05 103
2560.17 112
2560.28 119
2560.40 125
2560.52 127
2560.63 126
2560.75 122
2560.86 117
2560.98 111
2561.10 106
2561.21 104
2561.33 104
2561.44 108
2561.56 114
2561.68 122
2561.79 131
2561.91 140
2562.02 150
2562.14 159
2562.26 168
2562.37 177
2562.49 185
2562.60 191
2562.72 195
2562.84 197
2562.95 196
2563.07 193
2563.19 190
2563.30 187
2563.42 187
2563.53 188
2563.65 193
2563.77 198
2563.88 203
2564.00 206
2564.11 206
2564.23 202
2564.35 195
2564.46 187
2564.58 178
2564.69 170
2564.81 164
2564.93 160
2565.04 157
2565.16 155
2565.28 153
2565.39 150
2565.51 146
2565.62 142
2565.74 139
2565.86 137
2565.97 137
2566.09 139
2566.20 142
2566.32 145
2566.44 148
2566.55 149
2566.67 147
2566.78 142
2566.90 134
2567.02 126
2567.13 118
2567.25 112
2567.37 108
2567.48 107
2567.60 110
2567.71 116
2567.83 122
2567.95 130
2568.06 137
2568.18 142
2568.30 144
2568.41 144
2568.53 142
2568.64 138
2568.76 133
2568.88 129
2568.99 125
2569.11 124
2569.22 123
2569.34 123
2569.46 123
2569.57 123
2569.69 121
2569.81 119
2569.92 116
2570.04 114
2570.15 113
2570.27 113
2570.39 115
2570.50 117
2570.62 121
2570.74 125
2570.85 128
2570.97 130
2571.08 131
2571.20 130
2571.32 128
2571.43 125
2571.55 120
2571.67 114
2571.78 108
2571.90 102
2572.01 94
2572.13 87
2572.25 79
2572.36 71
2572.48 62
2572.60 53
2572.71 45
2572.83 37
2572.94 30
2573.06 22
2573.18 15
2573.29 9
2573.41 4
2573.53 0
2573.64 0
2573.76 0
2573.88 0
2573.99 0
2574.11 0
2574.22 0
2574.34 0
2574.46 0
2574.57 0
2574.69 3
2574.81 11
2574.92 21
2575.04 33
2575.15 47
2575.27 61
2575.39 74
2575.50 86
2575.62 96
2575.74 104
2575.85 109
2575.97 111
2576.09 110
2576.20 108
2576.32 104
2576.43 101
2576.55 99
2576.67 99
2576.78 102
2576.90 106
2577.02 110
2577.13 112
2577.25 111
2577.37 106
2577.48 96
2577.60 82
2577.72 67
2577.83 52
2577.95 41
2578.06 35
2578.18 35
2578.30 41
2578.41 50
2578.53 62
2578.65 74
2578.76 85
2578.88 94
2579.00 101
2579.11 108
2579.23 114
2579.34 120
2579.46 125
2579.58 128
2579.69 130
2579.81 130
2579.93 127
2580.04 123
2580.16 117
2580.28 112
2580.39 106
2580.51 100
2580.63 94
2580.74 87
2580.86 80
2580.98 73
2581.09 68
2581.21 66
2581.32 68
2581.44 73
2581.56 80
2581.67 88
2581.79 93
2581.91 95
2582.02 93
2582.14 85
2582.26 74
2582.37 59
2582.49 44
2582.61 31
2582.72 20
2582.84 13
2582.96 11
2583.07 13
2583.19 17
2583.31 24
2583.42 32
2583.54 39
2583.65 46
2583.77 52
2583.89 56
2584.00 59
2584.12 60
2584.24 58
2584.35 54
2584.47 49
2584.59 42
2584.70 36
2584.82 32
2584.94 30
2585.05 30
2585.17 34
2585.29 39
2585.40 45
2585.52 53
2585.64 61
2585.75 72
2585.87 83
2585.99 95
2586.10 107
2586.22 118
2586.34 126
2586.45 130
2586.57 130
2586.69 127
2586.80 121
2586.92 115
2587.04 109
2587.15 105
2587.27 102
2587.39 100
2587.50 99
2587.62 98
2587.74 98
2587.85 98
2587.97 100
2588.09 102
2588.20 105
2588.32 106
2588.44 105
2588.55 102
2588.67 96
2588.79 89
2588.90 83
2589.02 80
2589.14 81
2589.25 86
2589.37 93
2589.48 102
2589.60 111
2589.72 118
2589.84 122
2589.95 126
2590.07 129
2590.19 133
2590.30 138
2590.42 143
2590.54 148
2590.65 152
2590.77 154
2590.89 154
2591.00 154
2591.12 155
2591.24 156
2591.35 157
2591.47 157
2591.59 156
2591.70 152
2591.82 145
2591.94 136
2592.05 126
2592.17 116
2592.29 106
2592.40 98
2592.52 91
2592.64 86
2592.75 83
2592.87 80
2592.99 80
2593.10 81
2593.22 84
2593.34 87
2593.45 91
2593.57 94
2593.69 96
2593.80 96
2593.92 96
2594.04 95
2594.15 94
2594.27 93
2594.39 92
2594.50 91
2594.62 89
2594.74 86
2594.85 82
2594.97 77
2595.09 71
2595.20 65
2595.32 58
2595.44 50
2595.56 42
2595.67 35
2595.79 29
2595.91 25
2596.02 24
2596.14 26
2596.26 33
2596.37 43
2596.49 57
2596.61 74
2596.72 92
2596.84 108
2596.96 121
2597.07 128
2597.19 131
2597.31 128
2597.42 121
2597.54 112
2597.66 103
2597.77 95
2597.89 89
2598.01 85
2598.13 82
2598.24 79
2598.36 75
2598.48 70
2598.59 62
2598.71 53
2598.83 43
2598.94 34
2599.06 27
2599.18 22
2599.29 21
2599.41 21
2599.53 24
2599.64 28
2599.76 33
2599.88 37
2600.00 42
2600.11 46
2600.23 50
2600.35 55
2600.46 62
2600.58 70
2600.70 79
2600.81 88
2600.93 97
2601.05 105
2601.16 112
2601.28 117
2601.40 122
2601.52 126
2601.63 131
2601.75 137
2601.87 144
2601.98 154
2602.10 165
2602.22 179
2602.33 195
2602.45 212
2602.57 231
2602.69 249
2602.80 268
2602.92 286
2603.04 304
2603.15 320
2603.27 336
2603.39 351
2603.50 366
2603.62 383
2603.74 402
2603.85 424
2603.97 451
2604.09 483
2604.21 520
2604.32 563
2604.44 611
2604.56 663
2604.67 719
2604.79 776
2604.91 833
2605.02 889
2605.14 942
2605.26 991
2605.38 1033
2605.49 1067
2605.61 1095
2605.73 1116
2605.84 1132
2605.96 1146
2606.08 1160
2606.20 1179
2606.31 1204
2606.43 1235
2606.55 1271
2606.66 1308
2606.78 1342
2606.90 1367
2607.01 1381
2607.13 1383
2607.25 1376
2607.37 1364
2607.48 1351
2607.60 1341
2607.72 1335
2607.83 1331
2607.95 1324
2608.07 1311
2608.19 1287
2608.30 1252
2608.42 1207
2608.54 1156
2608.65 1103
2608.77 1053
2608.89 1009
2609.01 972
2609.12 941
2609.24 914
2609.36 887
2609.47 859
2609.59 828
2609.71 795
2609.82 761
2609.94 729
2610.06 700
2610.18 676
2610.29 657
2610.41 643
2610.53 630
2610.64 618
2610.76 606
2610.88 591
2611.00 575
2611.11 556
2611.23 535
2611.35 513
2611.46 490
2611.58 468
2611.70 447
2611.82 427
2611.93 408
2612.05 392
2612.17 378
2612.29 365
2612.40 354
2612.52 344
2612.64 334
2612.75 324
2612.87 314
2612.99 303
2613.11 291
2613.22 277
2613.34 262
2613.46 246
2613.57 229
2613.69 211
2613.81 194
2613.93 181
2614.04 171
2614.16 167
2614.28 167
2614.39 170
2614.51 175
2614.63 180
2614.75 181
2614.86 179
2614.98 173
2615.10 162
2615.22 149
2615.33 134
2615.45 121
2615.57 109
2615.68 102
2615.80 99
2615.92 101
2616.04 108
2616.15 119
2616.27 134
2616.39 150
2616.51 167
2616.62 182
2616.74 195
2616.86 205
2616.97 213
2617.09 217
2617.21 218
2617.33 217
2617.44 215
2617.56 212
2617.68 210
2617.80 210
2617.91 213
2618.03 220
2618.15 231
2618.26 243
2618.38 256
2618.50 267
2618.62 274
2618.73 278
2618.85 277
2618.97 272
2619.09 264
2619.20 255
2619.32 247
2619.44 240
2619.56 234
2619.67 230
2619.79 227
2619.91 224
2620.02 220
2620.14 214
2620.26 208
2620.38 199
2620.49 189
2620.61 178
2620.73 166
2620.85 154
2620.96 141
2621.08 127
2621.20 113
2621.32 99
2621.43 86
2621.55 75
2621.67 68
2621.79 64
2621.90 64
2622.02 68
2622.14 73
2622.25 79
2622.37 84
2622.49 85
2622.61 83
2622.72 78
2622.84 70
2622.96 59
2623.08 47
2623.19 35
2623.31 23
2623.43 13
2623.55 4
2623.66 0
2623.78 0
2623.90 0
2624.02 0
2624.13 0
2624.25 0
2624.37 0
2624.49 0
2624.60 0
2624.72 5
2624.84 11
2624.96 18
2625.07 23
2625.19 25
2625.31 26
2625.43 24
2625.54 21
2625.66 17
2625.78 13
2625.90 9
2626.01 5
2626.13 3
2626.25 1
2626.37 2
2626.48 5
2626.60 10
2626.72 17
2626.84 25
2626.95 33
2627.07 40
2627.19 46
2627.31 49
2627.42 52
2627.54 53
2627.66 55
2627.78 58
2627.89 62
2628.01 66
2628.13 69
2628.25 72
2628.36 72
2628.48 71
2628.60 67
2628.72 62
2628.83 56
2628.95 50
2629.07 44
2629.19 40
2629.30 36
2629.42 33
2629.54 31
2629.66 29
2629.77 26
2629.89 24
2630.01 21
2630.13 17
2630.24 15
2630.36 13
2630.48 12
2630.60 13
2630.71 15
2630.83 19
2630.95 22
2631.07 26
2631.18 29
2631.30 30
2631.42 31
2631.54 29
2631.66 27
2631.77 24
2631.89 20
2632.01 17
2632.13 15
2632.24 15
2632.36 17
2632.48 21
2632.60 27
2632.71 32
2632.83 37
2632.95 42
2633.07 45
2633.18 46
2633.30 47
2633.42 47
2633.54 48
2633.66 50
2633.77 54
2633.89 60
2634.01 67
2634.13 76
2634.24 85
2634.36 92
2634.48 96
2634.60 96
2634.71 90
2634.83 81
2634.95 69
2635.07 56
2635.19 43
2635.30 33
2635.42 25
2635.54 20
2635.66 18
2635.77 16
2635.89 16
2636.01 17
2636.13 19
2636.24 21
2636.36 25
2636.48 28
2636.60 32
2636.72 33
2636.83 31
2636.95 25
2637.07 17
2637.19 7
2637.30 0
2637.42 0
2637.54 0
2637.66 0
2637.77 0
2637.89 0
2638.01 0
2638.13 0
2638.25 5
2638.36 11
2638.48 15
2638.60 19
2638.72 22
2638.83 24
2638.95 26
2639.07 29
2639.19 32
2639.31 35
2639.42 37
2639.54 40
2639.66 41
2639.78 40
2639.89 37
2640.01 32
2640.13 25
2640.25 17
2640.37 10
2640.48 6
2640.60 4
2640.72 7
2640.84 11
2640.96 17
2641.07 22
2641.19 25
2641.31 25
2641.43 21
2641.54 16
2641.66 11
2641.78 7
2641.90 5
2642.02 4
2642.13 6
2642.25 7
2642.37 7
2642.49 5
2642.60 2
2642.72 0
2642.84 0
2642.96 0
2643.08 0
2643.19 0
2643.31 0
2643.43 1
2643.55 7
2643.67 14
2643.78 21
2643.90 27
2644.02 35
2644.14 43
2644.26 53
2644.37 64
2644.49 77
2644.61 90
2644.73 103
2644.84 113
2644.96 121
2645.08 126
2645.20 128
2645.32 129
2645.43 130
2645.55 132
2645.67 136
2645.79 142
2645.91 148
2646.02 154
2646.14 158
2646.26 156
2646.38 150
2646.50 137
2646.61 121
2646.73 101
2646.85 80
2646.97 61
2647.09 45
2647.20 33
2647.32 25
2647.44 20
2647.56 19
2647.68 20
2647.79 22
2647.91 24
2648.03 25
2648.15 26
2648.26 27
2648.38 28
2648.50 27
2648.62 26
2648.74 23
2648.85 19
2648.97 14
2649.09 9
2649.21 4
2649.33 0
2649.44 0
2649.56 3
2649.68 8
2649.80 15
2649.92 24
2650.04 33
2650.15 41
2650.27 50
2650.39 58
2650.51 67
2650.63 76
2650.74 84
2650.86 92
2650.98 99
2651.10 105
2651.22 107
2651.33 108
2651.45 106
2651.57 103
2651.69 98
2651.81 92
2651.92 85
2652.04 76
2652.16 67
2652.28 57
2652.40 47
2652.51 38
2652.63 31
2652.75 28
2652.87 29
2652.99 32
2653.10 39
2653.22 47
2653.34 55
2653.46 61
2653.58 66
2653.70 68
2653.81 67
2653.93 63
2654.05 58
2654.17 52
2654.29 47
2654.40 44
2654.52 45
2654.64 50
2654.76 57
2654.88 67
2654.99 77
2655.11 87
2655.23 94
2655.35 100
2655.47 103
2655.59 105
2655.70 107
2655.82 109
2655.94 113
2656.06 119
2656.18 126
2656.29 134
2656.41 143
2656.53 152
2656.65 158
2656.77 162
2656.88 162
2657.00 158
2657.12 151
2657.24 142
2657.36 131
2657.48 120
2657.59 110
2657.71 101
2657.83 93
2657.95 85
2658.07 77
2658.18 69
2658.30 61
2658.42 52
2658.54 43
2658.66 35
2658.78 28
2658.89 22
2659.01 19
2659.13 19
2659.25 20
2659.37 24
2659.49 28
2659.60 33
2659.72 39
2659.84 47
2659.96 56
2660.08 68
2660.19 81
2660.31 94
2660.43 106
2660.55 116
2660.67 122
2660.79 124
2660.90 121
2661.02 116
2661.14 108
2661.26 100
2661.38 90
2661.50 80
2661.61 70
2661.73 60
2661.85 50
2661.97 40
2662.09 32
2662.21 26
2662.32 22
2662.44 20
2662.56 20
2662.68 21
2662.80 24
2662.92 26
2663.03 29
2663.15 31
2663.27 34
2663.39 37
2663.51 40
2663.63 43
2663.74 46
2663.86 46
2663.98 45
2664.10 42
2664.22 37
2664.34 31
2664.45 24
2664.57 17
2664.69 11
2664.81 5
2664.93 0
2665.05 0
2665.16 0
2665.28 0
2665.40 0
2665.52 0
2665.64 0
2665.76 0
2665.87 0
2665.99 5
2666.11 14
2666.23 23
2666.35 33
2666.47 40
2666.58 47
2666.70 50
2666.82 52
2666.94 51
2667.06 49
2667.18 45
2667.29 41
2667.41 37
2667.53 34
2667.65 30
2667.77 28
2667.89 27
2668.00 28
2668.12 32
2668.24 39
2668.36 48
2668.48 59
2668.60 70
2668.72 80
2668.83 86
2668.95 87
2669.07 84
2669.19 78
2669.31 69
2669.43 60
2669.54 52
2669.66 48
2669.78 46
2669.90 48
2670.02 52
2670.14 57
2670.26 64
2670.37 70
2670.49 76
2670.61 81
2670.73 84
2670.85 86
2670.97 85
2671.08 84
2671.20 82
2671.32 82
2671.44 84
2671.56 89
2671.68 98
2671.80 108
2671.91 119
2672.03 130
2672.15 139
2672.27 145
2672.39 147
2672.51 147
2672.63 144
2672.74 138
2672.86 132
2672.98 125
2673.10 118
2673.22 113
2673.34 109
2673.46 108
2673.57 110
2673.69 115
2673.81 121
2673.93 129
2674.05 138
2674.17 145
2674.28 150
2674.40 153
2674.52 151
2674.64 146
2674.76 138
2674.88 129
2675.00 120
2675.11 113
2675.23 111
2675.35 113
2675.47 121
2675.59 133
2675.71 148
2675.83 163
2675.95 178
2676.06 191
2676.18 202
2676.30 213
2676.42 224
2676.54 234
2676.66 245
2676.78 256
2676.89 266
2677.01 273
2677.13 277
2677.25 278
2677.37 276
2677.49 272
2677.61 266
2677.72 260
2677.84 255
2677.96 252
2678.08 249
2678.20 246
2678.32 243
2678.44 238
2678.55 231
2678.67 223
2678.79 212
2678.91 202
2679.03 192
2679.15 184
2679.27 179
2679.39 177
2679.50 177
2679.62 179
2679.74 182
2679.86 186
2679.98 191
2680.10 196
2680.22 200
2680.34 202
2680.45 201
2680.57 197
2680.69 190
2680.81 179
2680.93 166
2681.05 152
2681.17 137
2681.28 125
2681.40 115
2681.52 109
2681.64 108
2681.76 110
2681.88 117
2682.00 126
2682.12 136
2682.23 148
2682.35 162
2682.47 176
2682.59 191
2682.71 207
2682.83 223
2682.95 238
2683.07 253
2683.18 267
2683.30 280
2683.42 293
2683.54 306
2683.66 320
2683.78 336
2683.90 353
2684.02 371
2684.13 391
2684.25 411
2684.37 430
2684.49 448
2684.61 465
2684.73 481
2684.85 496
2684.97 510
2685.08 524
2685.20 539
2685.32 555
2685.44 572
2685.56 590
2685.68 608
2685.80 625
2685.92 643
2686.04 659
2686.15 674
2686.27 688
2686.39 702
2686.51 717
2686.63 735
2686.75 755
2686.87 778
2686.99 803
2687.10 827
2687.22 847
2687.34 860
2687.46 864
2687.58 860
2687.70 849
2687.82 835
2687.94 822
2688.06 813
2688.17 812
2688.29 819
2688.41 833
2688.53 852
2688.65 874
2688.77 900
2688.89 929
2689.01 961
2689.13 1000
2689.24 1044
2689.36 1096
2689.48 1153
2689.60 1213
2689.72 1277
2689.84 1343
2689.96 1414
2690.08 1490
2690.20 1575
2690.31 1671
2690.43 1777
2690.55 1893
2690.67 2015
2690.79 2139
2690.91 2263
2691.03 2385
2691.15 2505
2691.27 2623
2691.39 2741
2691.50 2858
2691.62 2975
2691.74 3091
2691.86 3203
2691.98 3307
2692.10 3401
2692.22 3482
2692.34 3546
2692.46 3594
2692.57 3626
2692.69 3643
2692.81 3648
2692.93 3644
2693.05 3634
2693.17 3618
2693.29 3597
2693.41 3572
2693.53 3540
2693.65 3503
2693.76 3460
2693.88 3411
2694.00 3356
2694.12 3294
2694.24 3227
2694.36 3155
2694.48 3078
2694.60 2998
2694.72 2918
2694.84 2839
2694.95 2765
2695.07 2694
2695.19 2627
2695.31 2560
2695.43 2490
2695.55 2415
2695.67 2332
2695.79 2242
2695.91 2146
2696.03 2048
2696.14 1952
2696.26 1859
2696.38 1774
2696.50 1695
2696.62 1625
2696.74 1560
2696.86 1501
2696.98 1444
2697.10 1388
2697.22 1331
2697.34 1272
2697.45 1211
2697.57 1147
2697.69 1083
2697.81 1021
2697.93 962
2698.05 908
2698.17 860
2698.29 818
2698.41 781
2698.53 746
2698.65 712
2698.76 678
2698.88 643
2699.00 609
2699.12 575
2699.24 543
2699.36 515
2699.48 492
2699.60 475
2699.72 462
2699.84 455
2699.96 449
2700.07 445
2700.19 438
2700.31 429
2700.43 418
2700.55 404
2700.67 390
2700.79 376
2700.91 365
2701.03 356
2701.15 348
2701.27 339
2701.39 329
2701.50 316
2701.62 301
2701.74 284
2701.86 268
2701.98 254
2702.10 242
2702.22 232
2702.34 224
2702.46 217
2702.58 209
2702.70 202
2702.82 196
2702.93 191
2703.05 189
2703.17 189
2703.29 192
2703.41 194
2703.53 197
2703.65 198
2703.77 197
2703.89 194
2704.01 189
2704.13 183
2704.25 176
2704.37 167
2704.48 157
2704.60 145
2704.72 132
2704.84 118
2704.96 104
2705.08 90
2705.20 79
2705.32 69
2705.44 62
2705.56 56
2705.68 52
2705.80 49
2705.92 46
2706.03 45
2706.15 45
2706.27 46
2706.39 49
2706.51 52
2706.63 57
2706.75 62
2706.87 67
2706.99 73
2707.11 77
2707.23 81
2707.35 85
2707.47 87
2707.59 89
2707.70 90
2707.82 91
2707.94 92
2708.06 93
2708.18 93
2708.30 93
2708.42 91
2708.54 88
2708.66 83
2708.78 77
2708.90 71
2709.02 67
2709.14 64
2709.26 65
2709.38 70
2709.49 78
2709.61 88
2709.73 99
2709.85 111
2709.97 122
2710.09 131
2710.21 137
2710.33 139
2710.45 137
2710.57 133
2710.69 127
2710.81 122
2710.93 120
2711.05 122
2711.17 129
2711.28 139
2711.40 153
2711.52 167
2711.64 182
2711.76 195
2711.88 206
2712.00 216
2712.12 225
2712.24 235
2712.36 245
2712.48 255
2712.60 267
2712.72 279
2712.84 291
2712.96 301
2713.08 309
2713.20 314
2713.31 316
2713.43 315
2713.55 313
2713.67 311
2713.79 310
2713.91 311
2714.03 316
2714.15 322
2714.27 332
2714.39 343
2714.51 356
2714.63 372
2714.75 391
2714.87 416
2714.99 445
2715.11 481
2715.23 522
2715.35 569
2715.46 620
2715.58 675
2715.70 732
2715.82 789
2715.94 844
2716.06 895
2716.18 941
2716.30 985
2716.42 1029
2716.54 1076
2716.66 1130
2716.78 1194
2716.90 1267
2717.02 1345
2717.14 1423
2717.26 1495
2717.38 1556
2717.50 1602
2717.62 1632
2717.74 1648
2717.85 1654
2717.97 1653
2718.09 1650
2718.21 1645
2718.33 1641
2718.45 1634
2718.57 1625
2718.69 1609
2718.81 1586
2718.93 1554
2719.05 1514
2719.17 1467
2719.29 1416
2719.41 1362
2719.53 1307
2719.65 1253
2719.77 1201
2719.89 1151
2720.01 1105
2720.13 1062
2720.25 1021
2720.37 981
2720.48 944
2720.60 906
2720.72 868
2720.84 831
2720.96 795
2721.08 760
2721.20 727
2721.32 696
2721.44 667
2721.56 639
2721.68 611
2721.80 583
2721.92 553
2722.04 522
2722.16 492
2722.28 461
2722.40 432
2722.52 404
2722.64 378
2722.76 355
2722.88 334
2723.00 317
2723.12 302
2723.24 292
2723.36 284
2723.48 280
2723.59 278
2723.71 277
2723.83 276
2723.95 273
2724.07 268
2724.19 260
2724.31 250
2724.43 237
2724.55 223
2724.67 209
2724.79 196
2724.91 183
2725.03 171
2725.15 159
2725.27 147
2725.39 135
2725.51 123
2725.63 112
2725.75 104
2725.87 98
2725.99 95
2726.11 95
2726.23 96
2726.35 98
2726.47 99
2726.59 98
2726.71 95
2726.83 88
2726.95 79
2727.07 69
2727.19 59
2727.31 50
2727.42 43
2727.54 38
2727.66 36
2727.78 35
2727.90 35
2728.02 35
2728.14 35
2728.26 36
2728.38 37
2728.50 40
2728.62 46
2728.74 53
2728.86 61
2728.98 68
2729.10 71
2729.22 70
2729.34 66
2729.46 58
2729.58 49
2729.70 41
2729.82 34
2729.94 30
2730.06 28
2730.18 28
2730.30 28
2730.42 28
2730.54 27
2730.66 25
2730.78 23
2730.90 20
2731.02 19
2731.14 19
2731.26 21
2731.38 25
2731.50 31
2731.62 38
2731.74 43
2731.86 46
2731.98 47
2732.10 44
2732.22 38
2732.34 30
2732.46 22
2732.58 14
2732.70 7
2732.82 3
2732.94 2
2733.06 5
2733.18 11
2733.29 20
2733.41 32
2733.53 45
2733.65 59
2733.77 70
2733.89 79
2734.01 85
2734.13 88
2734.25 88
2734.37 86
2734.49 84
2734.61 82
2734.73 83
2734.85 87
2734.97 94
2735.09 104
2735.21 117
2735.33 131
2735.45 144
2735.57 154
2735.69 161
2735.81 162
2735.93 159
2736.05 152
2736.17 143
2736.29 131
2736.41 120
2736.53 109
2736.65 101
2736.77 95
2736.89 91
2737.01 90
2737.13 91
2737.25 93
2737.37 97
2737.49 101
2737.61 105
2737.73 108
2737.85 111
2737.97 113
2738.09 114
2738.21 116
2738.33 119
2738.45 123
2738.57 127
2738.69 131
2738.81 133
2738.93 132
2739.05 127
2739.17 117
2739.29 103
2739.41 86
2739.53 66
2739.65 45
2739.77 24
2739.89 6
2740.01 0
2740.13 0
2740.25 0
2740.37 0
2740.49 0
2740.61 0
2740.73 0
2740.85 0
2740.97 7
2741.09 19
2741.21 30
2741.33 39
2741.45 45
2741.57 49
2741.69 52
2741.81 55
2741.93 58
2742.05 61
2742.17 64
2742.29 66
2742.41 69
2742.53 71
2742.65 75
2742.77 80
2742.89 88
2743.01 97
2743.13 107
2743.25 117
2743.37 125
2743.49 130
2743.61 133
2743.73 133
2743.85 133
2743.97 133
2744.09 135
2744.21 137
2744.33 141
2744.45 144
2744.57 146
2744.69 147
2744.81 146
2744.93 147
2745.05 150
2745.17 157
2745.29 168
2745.41 185
2745.53 205
2745.65 225
2745.77 242
2745.89 255
2746.02 262
2746.14 264
2746.26 261
2746.38 256
2746.50 252
2746.62 249
2746.74 248
2746.86 248
2746.98 247
2747.10 243
2747.22 234
2747.34 222
2747.46 206
2747.58 189
2747.70 174
2747.82 161
2747.94 151
2748.06 143
2748.18 135
2748.30 127
2748.42 118
2748.54 106
2748.66 93
2748.78 80
2748.90 66
2749.02 54
2749.14 43
2749.26 36
2749.38 32
2749.50 32
2749.62 38
2749.74 49
2749.86 64
2749.98 80
2750.10 96
2750.22 108
2750.34 115
2750.46 117
2750.58 114
2750.70 110
2750.82 106
2750.94 103
2751.06 103
2751.18 105
2751.30 108
2751.42 110
2751.54 111
2751.66 109
2751.78 105
2751.91 99
2752.03 93
2752.15 88
2752.27 84
2752.39 83
2752.51 84
2752.63 86
2752.75 91
2752.87 95
2752.99 98
2753.11 99
2753.23 98
2753.35 96
2753.47 93
2753.59 91
2753.71 91
2753.83 92
2753.95 96
2754.07 101
2754.19 107
2754.31 111
2754.43 114
2754.55 116
2754.67 117
2754.79 118
2754.91 117
2755.03 115
2755.15 112
2755.27 108
2755.39 102
2755.51 95
2755.63 90
2755.76 86
2755.88 86
2756.00 88
2756.12 93
2756.24 97
2756.36 100
2756.48 100
2756.60 97
2756.72 91
2756.84 83
2756.96 76
2757.08 70
2757.20 67
2757.32 68
2757.44 72
2757.56 79
2757.68 88
2757.80 99
2757.92 112
2758.04 126
2758.16 140
2758.28 155
2758.40 170
2758.52 182
2758.64 192
2758.76 197
2758.89 199
2759.01 196
2759.13 190
2759.25 182
2759.37 172
2759.49 161
2759.61 150
2759.73 139
2759.85 128
2759.97 118
2760.09 109
2760.21 101
2760.33 94
2760.45 90
2760.57 87
2760.69 85
2760.81 85
2760.93 85
2761.05 86
2761.17 88
2761.29 90
2761.41 95
2761.54 101
2761.66 109
2761.78 119
2761.90 130
2762.02 140
2762.14 149
2762.26 156
2762.38 160
2762.50 162
2762.62 162
2762.74 162
2762.86 164
2762.98 168
2763.10 174
2763.22 181
2763.34 189
2763.46 197
2763.58 204
2763.70 211
2763.82 218
2763.95 226
2764.07 236
2764.19 248
2764.31 262
2764.43 278
2764.55 294
2764.67 309
2764.79 320
2764.91 327
2765.03 329
2765.15 328
2765.27 324
2765.39 320
2765.51 317
2765.63 316
2765.75 317
2765.87 320
2765.99 323
2766.12 325
2766.24 325
2766.36 322
2766.48 316
2766.60 309
2766.72 302
2766.84 294
2766.96 286
2767.08 278
2767.20 268
2767.32 258
2767.44 246
2767.56 234
2767.68 223
2767.80 212
2767.92 203
2768.04 195
2768.17 187
2768.29 178
2768.41 170
2768.53 162
2768.65 155
2768.77 152
2768.89 151
2769.01 152
2769.13 155
2769.25 157
2769.37 158
2769.49 155
2769.61 148
2769.73 138
2769.85 126
2769.98 114
2770.10 101
2770.22 91
2770.34 82
2770.46 77
2770.58 75
2770.70 77
2770.82 82
2770.94 88
2771.06 93
2771.18 97
2771.30 97
2771.42 94
2771.54 87
2771.66 79
2771.79 71
2771.91 65
2772.03 63
2772.15 66
2772.27 72
2772.39 81
2772.51 91
2772.63 101
2772.75 108
2772.87 112
2772.99 113
2773.11 110
2773.23 105
2773.35 98
2773.48 90
2773.60 82
2773.72 74
2773.84 67
2773.96 62
2774.08 58
2774.20 57
2774.32 57
2774.44 59
2774.56 62
2774.68 66
2774.80 69
2774.92 72
2775.05 73
2775.17 73
2775.29 73
2775.41 73
2775.53 75
2775.65 79
2775.77 84
2775.89 90
2776.01 95
2776.13 99
2776.25 99
2776.37 97
2776.49 92
2776.62 86
2776.74 79
2776.86 73
2776.98 69
2777.10 66
2777.22 65
2777.34 65
2777.46 65
2777.58 66
2777.70 65
2777.82 64
2777.94 63
2778.07 61
2778.19 60
2778.31 58
2778.43 57
2778.55 55
2778.67 54
2778.79 52
2778.91 50
2779.03 49
2779.15 48
2779.27 46
2779.39 44
2779.52 42
2779.64 38
2779.76 33
2779.88 27
2780.00 22
2780.12 17
2780.24 14
2780.36 14
2780.48 15
2780.60 19
2780.72 24
2780.85 28
2780.97 32
2781.09 35
2781.21 37
2781.33 36
2781.45 36
2781.57 34
2781.69 33
2781.81 33
2781.93 33
2782.05 34
2782.18 36
2782.30 37
2782.42 38
2782.54 38
2782.66 36
2782.78 33
2782.90 30
2783.02 27
2783.14 25
2783.26 24
2783.39 26
2783.51 28
2783.63 32
2783.75 37
2783.87 42
2783.99 49
2784.11 56
2784.23 64
2784.35 71
2784.47 78
2784.59 83
2784.72 87
2784.84 88
2784.96 88
2785.08 88
2785.20 89
2785.32 91
2785.44 94
2785.56 99
2785.68 105
2785.80 111
2785.93 118
2786.05 124
2786.17 129
2786.29 132
2786.41 135
2786.53 136
2786.65 136
2786.77 137
2786.89 139
2787.01 143
2787.14 148
2787.26 155
2787.38 163
2787.50 170
2787.62 174
2787.74 175
2787.86 173
2787.98 169
2788.10 163
2788.23 158
2788.35 153
2788.47 151
2788.59 152
2788.71 155
2788.83 158
2788.95 162
2789.07 166
2789.19 168
2789.32 168
2789.44 167
2789.56 164
2789.68 159
2789.80 154
2789.92 149
2790.04 144
2790.16 139
2790.28 136
2790.40 136
2790.53 137
2790.65 139
2790.77 143
2790.89 146
2791.01 149
2791.13 150
2791.25 149
2791.37 145
2791.49 139
2791.62 131
2791.74 122
2791.86 113
2791.98 105
2792.10 99
2792.22 95
2792.34 93
2792.46 93
2792.59 94
2792.71 95
2792.83 94
2792.95 90
2793.07 83
2793.19 73
2793.31 62
2793.43 51
2793.55 41
2793.68 34
2793.80 29
2793.92 26
2794.04 24
2794.16 23
2794.28 20
2794.40 16
2794.52 11
2794.65 4
2794.77 0
2794.89 0
2795.01 0
2795.13 0
2795.25 0
2795.37 0
2795.49 0
2795.61 0
2795.74 6
2795.86 14
2795.98 22
2796.10 30
2796.22 36
2796.34 41
2796.46 44
2796.58 47
2796.71 47
2796.83 46
2796.95 44
2797.07 42
2797.19 39
2797.31 38
2797.43 38
2797.55 39
2797.68 41
2797.80 43
2797.92 45
2798.04 48
2798.16 50
2798.28 53
2798.40 57
2798.52 62
2798.65 67
2798.77 73
2798.89 78
2799.01 81
2799.13 81
2799.25 77
2799.37 72
2799.50 65
2799.62 60
2799.74 56
2799.86 55
2799.98 57
2800.10 60
2800.22 64
2800.34 67
2800.47 70
2800.59 71
2800.71 70
2800.83 70
2800.95 69
2801.07 69
2801.19 69
2801.32 71
2801.44 74
2801.56 78
2801.68 83
2801.80 87
2801.92 91
2802.04 95
2802.16 99
2802.29 103
2802.41 105
2802.53 106
2802.65 105
2802.77 104
2802.89 103
2803.01 101
2803.14 101
2803.26 101
2803.38 103
2803.50 105
2803.62 107
2803.74 107
2803.86 105
2803.99 100
2804.11 95
2804.23 88
2804.35 81
2804.47 75
2804.59 71
2804.71 69
2804.84 68
2804.96 69
2805.08 69
2805.20 70
2805.32 71
2805.44 71
2805.56 70
2805.69 68
2805.81 65
2805.93 62
2806.05 59
2806.17 57
2806.29 56
2806.41 56
2806.54 57
2806.66 59
2806.78 61
2806.90 61
2807.02 60
2807.14 57
2807.26 53
2807.39 48
2807.51 44
2807.63 40
2807.75 39
2807.87 38
2807.99 39
2808.11 40
2808.24 41
2808.36 40
2808.48 39
2808.60 37
2808.72 33
2808.84 29
2808.97 24
2809.09 18
2809.21 12
2809.33 8
2809.45 6
2809.57 6
2809.69 10
2809.82 16
2809.94 24
2810.06 31
2810.18 36
2810.30 40
2810.42 42
2810.54 44
2810.67 47
2810.79 52
2810.91 60
2811.03 70
2811.15 81
2811.27 92
2811.40 103
2811.52 112
2811.64 119
2811.76 124
2811.88 127
2812.00 130
2812.13 132
2812.25 135
2812.37 139
2812.49 143
2812.61 148
2812.73 152
2812.85 155
2812.98 156
2813.10 154
2813.22 150
2813.34 145
2813.46 139
2813.58 134
2813.71 130
2813.83 129
2813.95 129
2814.07 130
2814.19 131
2814.31 131
2814.44 131
2814.56 129
2814.68 126
2814.80 121
2814.92 116
2815.04 110
2815.17 104
2815.29 98
2815.41 91
2815.53 85
2815.65 79
2815.77 73
2815.90 68
2816.02 63
2816.14 60
2816.26 56
2816.38 54
2816.50 51
2816.63 47
2816.75 44
2816.87 40
2816.99 35
2817.11 31
2817.23 29
2817.36 28
2817.48 29
2817.60 32
2817.72 35
2817.84 38
2817.96 41
2818.09 42
2818.21 42
2818.33 42
2818.45 42
2818.57 43
2818.69 46
2818.82 49
2818.94 53
2819.06 57
2819.18 60
2819.30 61
2819.42 60
2819.55 56
2819.67 49
2819.79 39
2819.91 28
2820.03 17
2820.16 7
2820.28 0
2820.40 0
2820.52 0
2820.64 4
2820.76 12
2820.89 22
2821.01 31
2821.13 39
2821.25 43
2821.37 45
2821.49 45
2821.62 43
2821.74 41
2821.86 40
2821.98 40
2822.10 41
2822.23 42
2822.35 43
2822.47 46
2822.59 49
2822.71 53
2822.83 59
2822.96 66
2823.08 74
2823.20 80
2823.32 85
2823.44 88
2823.57 89
2823.69 89
2823.81 89
2823.93 88
2824.05 88
2824.17 87
2824.30 86
2824.42 84
2824.54 81
2824.66 76
2824.78 71
2824.91 67
2825.03 63
2825.15 60
2825.27 59
2825.39 57
2825.51 56
2825.64 55
2825.76 53
2825.88 51
2826.00 50
2826.12 50
2826.25 50
2826.37 50
2826.49 49
2826.61 46
2826.73 41
2826.86 35
2826.98 28
2827.10 21
2827.22 17
2827.34 14
2827.46 14
2827.59 14
2827.71 15
2827.83 16
2827.95 15
2828.07 13
2828.20 11
2828.32 8
2828.44 6
2828.56 5
2828.68 5
2828.81 7
2828.93 9
2829.05 12
2829.17 15
2829.29 18
2829.42 21
2829.54 25
2829.66 29
2829.78 35
2829.90 41
2830.03 47
2830.15 52
2830.27 56
2830.39 59
2830.51 60
2830.64 60
2830.76 58
2830.88 56
2831.00 53
2831.12 49
2831.25 45
2831.37 40
2831.49 35
2831.61 29
2831.73 22
2831.86 14
2831.98 6
2832.10 0
2832.22 0
2832.34 0
2832.47 0
2832.59 0
2832.71 0
2832.83 0
2832.95 0
2833.08 5
2833.20 11
2833.32 15
2833.44 18
2833.56 20
2833.69 20
2833.81 21
2833.93 22
2834.05 23
2834.17 24
2834.30 26
2834.42 27
2834.54 29
2834.66 30
2834.78 32
2834.91 33
2835.03 34
2835.15 35
2835.27 36
2835.39 38
2835.52 39
2835.64 42
2835.76 45
2835.88 49
2836.01 54
2836.13 59
2836.25 65
2836.37 72
2836.49 78
2836.62 84
2836.74 90
2836.86 95
2836.98 99
2837.10 102
2837.23 105
2837.35 108
2837.47 112
2837.59 117
2837.71 122
2837.84 129
2837.96 135
2838.08 141
2838.20 146
2838.33 149
2838.45 151
2838.57 152
2838.69 152
2838.81 152
2838.94 151
2839.06 150
2839.18 149
2839.30 148
2839.42 146
2839.55 142
2839.67 137
2839.79 129
2839.91 119
2840.04 108
2840.16 96
2840.28 85
2840.40 77
2840.52 72
2840.65 71
2840.77 73
2840.89 77
2841.01 82
2841.14 87
2841.26 92
2841.38 95
2841.50 98
2841.62 99
2841.75 99
2841.87 99
2841.99 97
2842.11 96
2842.24 94
2842.36 93
2842.48 92
2842.60 92
2842.72 91
2842.85 90
2842.97 89
2843.09 88
2843.21 88
2843.34 90
2843.46 95
2843.58 102
2843.70 111
2843.82 121
2843.95 130
2844.07 136
2844.19 139
2844.31 137
2844.44 130
2844.56 119
2844.68 105
2844.80 90
2844.92 74
2845.05 60
2845.17 47
2845.29 37
2845.41 29
2845.54 23
2845.66 19
2845.78 17
2845.90 16
2846.03 17
2846.15 18
2846.27 20
2846.39 23
2846.51 28
2846.64 32
2846.76 36
2846.88 39
2847.00 38
2847.13 35
2847.25 27
2847.37 18
2847.49 8
2847.62 0
2847.74 0
2847.86 0
2847.98 0
2848.11 0
2848.23 0
2848.35 0
2848.47 0
2848.59 0
2848.72 2
2848.84 10
2848.96 19
2849.08 28
2849.21 36
2849.33 43
2849.45 48
2849.57 53
2849.70 58
2849.82 63
2849.94 70
2850.06 77
2850.19 84
2850.31 91
2850.43 95
2850.55 97
2850.68 96
2850.80 93
2850.92 87
2851.04 80
2851.16 73
2851.29 67
2851.41 62
2851.53 61
2851.65 61
2851.78 64
2851.90 68
2852.02 71
2852.14 72
2852.27 71
2852.39 68
2852.51 64
2852.63 61
2852.76 60
2852.88 61
2853.00 64
2853.12 67
2853.25 70
2853.37 70
2853.49 69
2853.61 65
2853.74 60
2853.86 55
2853.98 50
2854.10 46
2854.23 43
2854.35 42
2854.47 43
2854.59 45
2854.72 48
2854.84 52
2854.96 55
2855.08 58
2855.21 60
2855.33 61
2855.45 62
2855.57 62
2855.70 62
2855.82 63
2855.94 67
2856.06 72
2856.19 79
2856.31 87
2856.43 94
2856.55 100
2856.68 104
2856.80 104
2856.92 101
2857.04 97
2857.17 92
2857.29 87
2857.41 83
2857.53 80
2857.66 77
2857.78 74
2857.90 71
2858.02 67
2858.15 62
2858.27 58
2858.39 55
2858.51 52
2858.64 51
2858.76 51
2858.88 53
2859.01 56
2859.13 59
2859.25 64
2859.37 68
2859.50 74
2859.62 80
2859.74 88
2859.86 98
2859.99 109
2860.11 120
2860.23 130
2860.35 138
2860.48 143
2860.60 145
2860.72 145
2860.84 144
2860.97 144
2861.09 146
2861.21 151
2861.33 158
2861.46 167
2861.58 175
2861.70 180
2861.83 180
2861.95 176
2862.07 166
2862.19 154
2862.32 141
2862.44 129
2862.56 119
2862.68 112
2862.81 107
2862.93 105
2863.05 104
2863.17 104
2863.30 105
2863.42 107
2863.54 109
2863.67 112
2863.79 114
2863.91 115
2864.03 113
2864.16 108
2864.28 100
2864.40 90
2864.52 79
2864.65 68
2864.77 58
2864.89 50
2865.01 44
2865.14 39
2865.26 34
2865.38 30
2865.51 27
2865.63 27
2865.75 31
2865.87 41
2866.00 59
2866.12 83
2866.24 111
2866.36 140
2866.49 167
2866.61 192
2866.73 211
2866.86 226
2866.98 237
2867.10 247
2867.22 257
2867.35 269
2867.47 285
2867.59 305
2867.72 328
2867.84 354
2867.96 381
2868.08 407
2868.21 431
2868.33 453
2868.45 473
2868.57 492
2868.70 509
2868.82 527
2868.94 545
2869.07 562
2869.19 576
2869.31 587
2869.43 593
2869.56 595
2869.68 594
2869.80 590
2869.93 584
2870.05 579
2870.17 574
2870.29 569
2870.42 564
2870.54 558
2870.66 551
2870.79 542
2870.91 532
2871.03 521
2871.15 510
2871.28 498
2871.40 486
2871.52 476
2871.65 466
2871.77 456
2871.89 447
2872.01 439
2872.14 430
2872.26 421
2872.38 411
2872.51 400
2872.63 387
2872.75 373
2872.87 358
2873.00 341
2873.12 324
2873.24 306
2873.37 290
2873.49 274
2873.61 259
2873.73 245
2873.86 233
2873.98 222
2874.10 212
2874.23 203
2874.35 194
2874.47 186
2874.59 178
2874.72 169
2874.84 161
2874.96 152
2875.09 144
2875.21 137
2875.33 130
2875.46 124
2875.58 120
2875.70 117
2875.82 115
2875.95 114
2876.07 114
2876.19 113
2876.32 112
2876.44 109
2876.56 106
2876.68 103
2876.81 100
2876.93 97
2877.05 96
2877.18 94
2877.30 93
2877.42 90
2877.55 87
2877.67 82
2877.79 76
2877.91 68
2878.04 60
2878.16 53
2878.28 46
2878.41 39
2878.53 33
2878.65 28
2878.78 23
2878.90 17
2879.02 12
2879.14 8
2879.27 7
2879.39 8
2879.51 11
2879.64 17
2879.76 23
2879.88 29
2880.01 33
2880.13 33
2880.25 30
2880.37 24
2880.50 17
2880.62 10
2880.74 3
2880.87 0
2880.99 0
2881.11 0
2881.24 0
2881.36 0
2881.48 0
2881.61 0
2881.73 0
2881.85 0
2881.97 1
2882.10 6
2882.22 12
2882.34 20
2882.47 31
2882.59 43
2882.71 56
2882.84 69
2882.96 79
2883.08 87
2883.21 93
2883.33 97
2883.45 100
2883.58 102
2883.70 105
2883.82 109
2883.94 112
2884.07 114
2884.19 115
2884.31 115
2884.44 114
2884.56 112
2884.68 111
2884.81 110
2884.93 110
2885.05 112
2885.18 115
2885.30 120
2885.42 126
2885.55 133
2885.67 140
2885.79 145
2885.91 148
2886.04 148
2886.16 146
2886.28 140
2886.41 134
2886.53 127
2886.65 121
2886.78 118
2886.90 117
2887.02 118
2887.15 120
2887.27 123
2887.39 125
2887.52 127
2887.64 129
2887.76 132
2887.89 137
2888.01 145
2888.13 155
2888.26 168
2888.38 182
2888.50 195
2888.62 204
2888.75 209
2888.87 208
2888.99 202
2889.12 191
2889.24 180
2889.36 169
2889.49 160
2889.61 154
2889.73 152
2889.86 152
2889.98 152
2890.10 152
2890.23 150
2890.35 147
2890.47 142
2890.60 137
2890.72 131
2890.84 125
2890.97 120
2891.09 117
2891.21 114
2891.34 112
2891.46 109
2891.58 106
2891.71 101
2891.83 95
2891.95 86
2892.08 77
2892.20 68
2892.32 59
2892.45 51
2892.57 45
2892.69 40
2892.82 36
2892.94 35
2893.06 37
2893.19 42
2893.31 51
2893.43 64
2893.56 80
2893.68 97
2893.80 113
2893.93 125
2894.05 133
2894.17 137
2894.30 138
2894.42 139
2894.54 141
2894.67 146
2894.79 154
2894.91 165
2895.04 177
2895.16 189
2895.28 197
2895.41 202
2895.53 204
2895.65 201
2895.78 196
2895.90 189
2896.02 180
2896.15 172
2896.27 164
2896.39 156
2896.52 150
2896.64 144
2896.76 141
2896.89 138
2897.01 136
2897.13 135
2897.26 135
2897.38 135
2897.50 135
2897.63 135
2897.75 136
2897.87 137
2898.00 140
2898.12 144
2898.24 150
2898.37 158
2898.49 168
2898.61 179
2898.74 190
2898.86 200
2898.98 208
2899.11 213
2899.23 215
2899.35 215
2899.48 214
2899.60 213
2899.73 212
2899.85 213
2899.97 216
2900.10 219
2900.22 223
2900.34 227
2900.47 232
2900.59 235
2900.71 239
2900.84 241
2900.96 242
2901.08 241
2901.21 239
2901.33 235
2901.45 230
2901.58 225
2901.70 220
2901.82 216
2901.95 214
2902.07 212
2902.20 210
2902.32 208
2902.44 203
2902.57 196
2902.69 187
2902.81 178
2902.94 169
2903.06 162
2903.18 160
2903.31 162
2903.43 169
2903.55 177
2903.68 186
2903.80 192
2903.92 194
2904.05 191
2904.17 182
2904.30 170
2904.42 157
2904.54 146
2904.67 137
2904.79 132
2904.91 131
2905.04 131
2905.16 132
2905.28 133
2905.41 132
2905.53 133
2905.65 134
2905.78 138
2905.90 146
2906.03 156
2906.15 169
2906.27 181
2906.40 191
2906.52 199
2906.64 204
2906.77 206
2906.89 206
2907.01 205
2907.14 205
2907.26 206
2907.38 210
2907.51 216
2907.63 223
2907.76 231
2907.88 236
2908.00 239
2908.13 238
2908.25 234
2908.37 227
2908.50 218
2908.62 209
2908.74 201
2908.87 193
2908.99 186
2909.12 179
2909.24 172
2909.36 166
2909.49 162
2909.61 158
2909.73 156
2909.86 155
2909.98 155
2910.10 156
2910.23 156
2910.35 156
2910.48 156
2910.60 156
2910.72 157
2910.85 158
2910.97 158
2911.09 158
2911.22 155
2911.34 150
2911.47 143
2911.59 135
2911.71 126
2911.84 119
2911.96 113
2912.08 110
2912.21 109
2912.33 111
2912.46 115
2912.58 120
2912.70 125
2912.83 128
2912.95 130
2913.07 131
2913.20 130
2913.32 128
2913.45 126
2913.57 125
2913.69 127
2913.82 131
2913.94 138
2914.06 148
2914.19 162
2914.31 179
2914.44 197
2914.56 215
2914.68 233
2914.81 249
2914.93 263
2915.05 275
2915.18 287
2915.30 298
2915.43 309
2915.55 320
2915.67 331
2915.80 343
2915.92 353
2916.04 363
2916.17 371
2916.29 380
2916.42 388
2916.54 396
2916.66 406
2916.79 417
2916.91 429
2917.04 441
2917.16 453
2917.28 463
2917.41 471
2917.53 477
2917.65 480
2917.78 481
2917.90 480
2918.03 477
2918.15 474
2918.27 472
2918.40 471
2918.52 471
2918.65 474
2918.77 477
2918.89 481
2919.02 485
2919.14 489
2919.26 491
2919.39 492
2919.51 491
2919.64 488
2919.76 480
2919.88 469
2920.01 452
2920.13 430
2920.26 404
2920.38 376
2920.50 347
2920.63 319
2920.75 294
2920.87 273
2921.00 256
2921.12 243
2921.25 233
2921.37 225
2921.49 218
2921.62 214
2921.74 211
2921.87 210
2921.99 211
2922.11 213
2922.24 215
2922.36 216
2922.49 213
2922.61 206
2922.73 196
2922.86 182
2922.98 168
2923.11 155
2923.23 146
2923.35 142
2923.48 142
2923.60 145
2923.73 150
2923.85 153
2923.97 155
2924.10 155
2924.22 153
2924.35 153
2924.47 155
2924.59 160
2924.72 168
2924.84 177
2924.97 186
2925.09 192
2925.21 194
2925.34 192
2925.46 185
2925.59 176
2925.71 167
2925.83 159
2925.96 155
2926.08 154
2926.21 157
2926.33 162
2926.45 169
2926.58 175
2926.70 181
2926.83 188
2926.95 196
2927.07 206
2927.20 219
2927.32 235
2927.45 251
2927.57 265
2927.69 276
2927.82 282
2927.94 282
2928.07 278
2928.19 270
2928.31 261
2928.44 251
2928.56 241
2928.69 231
2928.81 220
2928.93 209
2929.06 198
2929.18 188
2929.31 182
2929.43 180
2929.55 184
2929.68 194
2929.80 208
2929.93 225
2930.05 244
2930.18 264
2930.30 284
2930.42 303
2930.55 324
2930.67 348
2930.80 375
2930.92 408
2931.04 449
2931.17 497
2931.29 552
2931.42 611
2931.54 674
2931.66 738
2931.79 801
2931.91 863
2932.04 924
2932.16 983
2932.29 1041
2932.41 1100
2932.53 1159
2932.66 1220
2932.78 1286
2932.91 1356
2933.03 1433
2933.15 1515
2933.28 1599
2933.40 1682
2933.53 1759
2933.65 1826
2933.78 1879
2933.90 1918
2934.02 1945
2934.15 1964
2934.27 1977
2934.40 1988
2934.52 1995
2934.64 1999
2934.77 1997
2934.89 1986
2935.02 1965
2935.14 1933
2935.27 1892
2935.39 1845
2935.51 1797
2935.64 1749
2935.76 1703
2935.89 1660
2936.01 1619
2936.14 1580
2936.26 1540
2936.38 1501
2936.51 1462
2936.63 1422
2936.76 1383
2936.88 1343
2937.00 1304
2937.13 1264
2937.25 1224
2937.38 1185
2937.50 1148
2937.63 1113
2937.75 1079
2937.87 1046
2938.00 1014
2938.12 979
2938.25 942
2938.37 903
2938.50 863
2938.62 823
2938.74 786
2938.87 753
2938.99 725
2939.12 700
2939.24 677
2939.37 654
2939.49 631
2939.61 605
2939.74 578
2939.86 548
2939.99 518
2940.11 489
2940.24 461
2940.36 437
2940.48 417
2940.61 399
2940.73 385
2940.86 371
2940.98 357
2941.11 342
2941.23 325
2941.36 307
2941.48 289
2941.60 274
2941.73 263
2941.85 256
2941.98 254
2942.10 254
2942.23 256
2942.35 257
2942.47 255
2942.60 251
2942.72 244
2942.85 237
2942.97 229
2943.10 223
2943.22 218
2943.34 214
2943.47 212
2943.59 210
2943.72 207
2943.84 203
2943.97 197
2944.09 189
2944.22 178
2944.34 164
2944.46 149
2944.59 132
2944.71 117
2944.84 103
2944.96 91
2945.09 83
2945.21 76
2945.34 70
2945.46 65
2945.58 58
2945.71 50
2945.83 41
2945.96 31
2946.08 22
2946.21 13
2946.33 7
2946.46 4
2946.58 4
2946.70 7
2946.83 14
2946.95 22
2947.08 30
2947.20 37
2947.33 43
2947.45 46
2947.58 46
2947.70 44
2947.82 42
2947.95 40
2948.07 41
2948.20 43
2948.32 47
2948.45 54
2948.57 61
2948.70 69
2948.82 76
2948.94 82
2949.07 85
2949.19 87
2949.32 86
2949.44 84
2949.57 82
2949.69 80
2949.82 78
2949.94 78
2950.07 79
2950.19 79
2950.31 80
2950.44 79
2950.56 77
2950.69 74
2950.81 72
2950.94 70
2951.06 68
2951.19 68
2951.31 68
2951.44 67
2951.56 64
2951.68 58
2951.81 51
2951.93 44
2952.06 37
2952.18 32
2952.31 30
2952.43 32
2952.56 37
2952.68 44
2952.81 53
2952.93 63
2953.05 72
2953.18 82
2953.30 92
2953.43 102
2953.55 112
2953.68 123
2953.80 132
2953.93 139
2954.05 143
2954.18 142
2954.30 138
2954.43 131
2954.55 122
2954.67 114
2954.80 106
2954.92 102
2955.05 101
2955.17 102
2955.30 105
2955.42 109
2955.55 111
2955.67 112
2955.80 111
2955.92 109
2956.05 108
2956.17 107
2956.29 109
2956.42 113
2956.54 119
2956.67 126
2956.79 133
2956.92 139
2957.04 145
2957.17 150
2957.29 156
2957.42 162
2957.54 169
2957.67 178
2957.79 186
2957.92 193
2958.04 197
2958.17 198
2958.29 197
2958.41 192
2958.54 187
2958.66 181
2958.79 176
2958.91 173
2959.04 171
2959.16 169
2959.29 166
2959.41 162
2959.54 156
2959.66 150
2959.79 145
2959.91 139
2960.04 135
2960.16 132
2960.29 130
2960.41 127
2960.53 123
2960.66 118
2960.78 112
2960.91 104
2961.03 96
2961.16 87
2961.28 79
2961.41 72
2961.53 68
2961.66 67
2961.78 69
2961.91 74
2962.03 81
2962.16 88
2962.28 94
2962.41 97
2962.53 96
2962.66 92
2962.78 86
2962.91 80
2963.03 75
2963.15 73
2963.28 72
2963.40 74
2963.53 76
2963.65 77
2963.78 76
2963.90 73
2964.03 68
2964.15 62
2964.28 57
2964.40 52
2964.53 48
2964.65 46
2964.78 44
2964.90 44
2965.03 43
2965.15 43
2965.28 42
2965.40 41
2965.53 40
2965.65 38
2965.78 37
2965.90 35
2966.03 34
2966.15 33
2966.28 33
2966.40 31
2966.53 28
2966.65 23
2966.78 17
2966.90 11
2967.02 5
2967.15 0
2967.27 0
2967.40 0
2967.52 0
2967.65 0
2967.77 0
2967.90 0
2968.02 0
2968.15 0
2968.27 0
2968.40 4
2968.52 11
2968.65 17
2968.77 24
2968.90 29
2969.02 32
2969.15 32
2969.27 30
2969.40 25
2969.52 20
2969.65 16
2969.77 14
2969.90 14
2970.02 18
2970.15 24
2970.27 33
2970.40 43
2970.52 54
2970.65 66
2970.77 77
2970.90 88
2971.02 98
2971.15 108
2971.27 117
2971.40 125
2971.52 131
2971.65 134
2971.77 137
2971.90 138
2972.02 138
2972.15 138
2972.27 136
2972.40 134
2972.52 128
2972.65 120
2972.77 108
2972.90 92
2973.02 74
2973.15 55
2973.27 38
2973.40 24
2973.52 14
2973.65 10
2973.77 10
2973.90 15
2974.02 21
2974.15 29
2974.27 37
2974.40 44
2974.52 49
2974.65 52
2974.77 52
2974.90 50
2975.02 46
2975.15 39
2975.27 30
2975.40 20
2975.52 10
2975.65 1
2975.77 0
2975.90 0
2976.02 0
2976.15 0
2976.27 0
2976.40 6
2976.52 17
2976.65 28
2976.77 40
2976.90 50
2977.02 58
2977.15 64
2977.27 68
2977.40 69
2977.52 70
2977.65 71
2977.77 73
2977.90 76
2978.02 80
2978.15 85
2978.27 90
2978.40 94
2978.53 97
2978.65 99
2978.78 100
2978.90 99
2979.03 96
2979.15 93
2979.28 88
2979.40 84
2979.53 79
2979.65 74
2979.78 71
2979.90 70
2980.03 71
2980.15 73
2980.28 77
2980.40 81
2980.53 85
2980.65 88
2980.78 89
2980.90 87
2981.03 81
2981.15 73
2981.28 62
2981.40 49
2981.53 36
2981.65 24
2981.78 14
2981.90 8
2982.03 4
2982.15 4
2982.28 6
2982.41 9
2982.53 12
2982.66 14
2982.78 16
2982.91 16
2983.03 16
2983.16 13
2983.28 10
2983.41 5
2983.53 0
2983.66 0
2983.78 0
2983.91 0
2984.03 0
2984.16 0
2984.28 0
2984.41 0
2984.53 6
2984.66 16
2984.78 27
2984.91 36
2985.04 44
2985.16 48
2985.29 49
2985.41 48
2985.54 43
2985.66 37
2985.79 28
2985.91 20
2986.04 12
2986.16 5
2986.29 1
2986.41 0
2986.54 2
2986.66 6
2986.79 13
2986.91 22
2987.04 31
2987.16 41
2987.29 51
2987.42 59
2987.54 66
2987.67 70
2987.79 71
2987.92 68
2988.04 63
2988.17 55
2988.29 46
2988.42 37
2988.54 29
2988.67 24
2988.79 21
2988.92 21
2989.04 23
2989.17 27
2989.30 31
2989.42 37
2989.55 43
2989.67 50
2989.80 56
2989.92 63
2990.05 69
2990.17 74
2990.30 77
2990.42 78
2990.55 77
2990.67 74
2990.80 69
2990.93 64
2991.05 58
2991.18 53
2991.30 50
2991.43 49
2991.55 49
2991.68 51
2991.80 54
2991.93 57
2992.05 61
2992.18 66
2992.30 71
2992.43 78
2992.56 85
2992.68 92
2992.81 98
2992.93 103
2993.06 104
2993.18 102
2993.31 97
2993.43 89
2993.56 80
2993.68 72
2993.81 66
2993.94 65
2994.06 69
2994.19 76
2994.31 86
2994.44 97
2994.56 109
2994.69 120
2994.81 130
2994.94 140
2995.06 149
2995.19 157
2995.32 165
2995.44 173
2995.57 178
2995.69 183
2995.82 186
2995.94 187
2996.07 187
2996.19 186
2996.32 184
2996.44 181
2996.57 180
2996.70 179
2996.82 181
2996.95 184
2997.07 189
2997.20 193
2997.32 196
2997.45 195
2997.57 188
2997.70 177
2997.83 162
2997.95 145
2998.08 128
2998.20 115
2998.33 105
2998.45 100
2998.58 96
2998.70 93
2998.83 89
2998.96 81
2999.08 70
2999.21 57
2999.33 42
2999.46 29
2999.58 20
2999.71 15
2999.83 15
2999.96 18
3000.09 25
3000.21 32
3000.34 39
3000.46 44
3000.59 48
3000.71 52
3000.84 56
3000.96 62
3001.09 69
3001.22 77
3001.34 84
3001.47 89
3001.59 91
3001.72 91
3001.84 89
3001.97 85
3002.09 83
3002.22 82
3002.35 83
3002.47 84
3002.60 84
3002.72 82
3002.85 77
3002.97 69
3003.10 59
3003.23 47
3003.35 37
3003.48 28
3003.60 23
3003.73 21
3003.85 22
3003.98 26
3004.10 31
3004.23 37
3004.36 43
3004.48 48
3004.61 52
3004.73 54
3004.86 54
3004.98 50
3005.11 45
3005.24 38
3005.36 30
3005.49 22
3005.61 14
3005.74 7
3005.86 1
3005.99 0
3006.12 0
3006.24 0
3006.37 0
3006.49 0
3006.62 0
3006.74 0
3006.87 0
3007.00 0
3007.12 7
3007.25 16
3007.37 28
3007.50 41
3007.62 55
3007.75 67
3007.88 79
3008.00 87
3008.13 93
3008.25 95
3008.38 94
3008.50 89
3008.63 82
3008.76 72
3008.88 62
3009.01 51
3009.13 42
3009.26 35
3009.38 29
3009.51 25
3009.64 21
3009.76 17
3009.89 13
3010.01 9
3010.14 5
3010.27 2
3010.39 0
3010.52 1
3010.64 5
3010.77 12
3010.89 20
3011.02 29
3011.15 38
3011.27 44
3011.40 49
3011.52 50
3011.65 48
3011.77 45
3011.90 41
3012.03 38
3012.15 38
3012.28 40
3012.40 45
3012.53 52
3012.66 60
3012.78 68
3012.91 75
3013.03 79
3013.16 81
3013.28 78
3013.41 73
3013.54 66
3013.66 60
3013.79 55
3013.91 54
3014.04 58
3014.17 68
3014.29 82
3014.42 99
3014.54 117
3014.67 133
3014.80 147
3014.92 155
3015.05 157
3015.17 153
3015.30 144
3015.42 132
3015.55 120
3015.68 111
3015.80 105
3015.93 106
3016.05 113
3016.18 125
3016.31 138
3016.43 152
3016.56 161
3016.68 167
3016.81 167
3016.94 162
3017.06 156
3017.19 150
3017.31 145
3017.44 143
3017.57 143
3017.69 144
3017.82 145
3017.94 146
3018.07 144
3018.20 141
3018.32 138
3018.45 134
3018.57 132
3018.70 131
3018.82 132
3018.95 134
3019.08 138
3019.20 144
3019.33 151
3019.45 159
3019.58 169
3019.71 179
3019.83 189
3019.96 197
3020.08 203
3020.21 206
3020.34 205
3020.46 202
3020.59 196
3020.71 188
3020.84 180
3020.97 172
3021.09 165
3021.22 158
3021.34 150
3021.47 141
3021.60 132
3021.72 121
3021.85 111
3021.97 100
3022.10 91
3022.23 83
3022.35 76
3022.48 70
3022.61 63
3022.73 57
3022.86 51
3022.98 47
3023.11 45
3023.24 46
3023.36 48
3023.49 52
3023.61 57
3023.74 62
3023.87 67
3023.99 70
3024.12 72
3024.24 74
3024.37 74
3024.50 74
3024.62 72
3024.75 70
3024.87 66
3025.00 62
3025.13 57
3025.25 53
3025.38 48
3025.50 45
3025.63 41
3025.76 38
3025.88 36
3026.01 33
3026.14 32
3026.26 32
3026.39 33
3026.51 35
3026.64 37
3026.77 40
3026.89 42
3027.02 45
3027.14 46
3027.27 47
3027.40 48
3027.52 49
3027.65 49
3027.78 48
3027.90 47
3028.03 44
3028.15 40
3028.28 36
3028.41 32
3028.53 29
3028.66 29
3028.78 32
3028.91 37
3029.04 46
3029.16 56
3029.29 66
3029.42 75
3029.54 81
3029.67 84
3029.79 82
3029.92 78
3030.05 71
3030.17 65
3030.30 58
3030.42 54
3030.55 51
3030.68 50
3030.80 50
3030.93 51
3031.06 53
3031.18 55
3031.31 58
3031.43 61
3031.56 63
3031.69 64
3031.81 65
3031.94 64
3032.07 61
3032.19 58
3032.32 54
3032.44 51
3032.57 49
3032.70 48
3032.82 48
3032.95 49
3033.08 51
3033.20 52
3033.33 51
3033.45 48
3033.58 43
3033.71 38
3033.83 34
3033.96 33
3034.09 35
3034.21 40
3034.34 47
3034.46 54
3034.59 58
3034.72 59
3034.84 55
3034.97 49
3035.10 40
3035.22 32
3035.35 24
3035.48 18
3035.60 13
3035.73 10
3035.85 6
3035.98 3
3036.11 0
3036.23 0
3036.36 0
3036.49 0
3036.61 0
3036.74 0
3036.86 0
3036.99 1
3037.12 3
3037.24 4
3037.37 4
3037.50 3
3037.62 4
3037.75 6
3037.88 11
3038.00 20
3038.13 30
3038.25 43
3038.38 57
3038.51 72
3038.63 85
3038.76 96
3038.89 105
3039.01 111
3039.14 114
3039.27 113
3039.39 110
3039.52 103
3039.65 95
3039.77 85
3039.90 74
3040.02 63
3040.15 53
3040.28 44
3040.40 36
3040.53 30
3040.66 26
3040.78 23
3040.91 22
3041.04 22
3041.16 22
3041.29 24
3041.42 27
3041.54 30
3041.67 33
3041.79 36
3041.92 38
3042.05 38
3042.17 37
3042.30 36
3042.43 33
3042.55 31
3042.68 29
3042.81 28
3042.93 27
3043.06 26
3043.19 26
3043.31 26
3043.44 28
3043.56 30
3043.69 33
3043.82 38
3043.94 44
3044.07 51
3044.20 57
3044.32 62
3044.45 65
3044.58 66
3044.70 65
3044.83 62
3044.96 59
3045.08 56
3045.21 54
3045.34 55
3045.46 57
3045.59 62
3045.72 67
3045.84 73
3045.97 78
3046.09 81
3046.22 81
3046.35 78
3046.47 72
3046.60 64
3046.73 55
3046.85 47
3046.98 40
3047.11 37
3047.23 37
3047.36 40
3047.49 47
3047.61 57
3047.74 69
3047.87 83
3047.99 100
3048.12 117
3048.25 134
3048.37 150
3048.50 164
3048.63 174
3048.75 180
3048.88 183
3049.01 183
3049.13 181
3049.26 178
3049.39 175
3049.51 171
3049.64 166
3049.77 159
3049.89 152
3050.02 143
3050.15 135
3050.27 128
3050.40 121
3050.53 116
3050.65 111
3050.78 106
3050.91 100
3051.03 93
3051.16 86
3051.29 80
3051.41 76
3051.54 75
3051.66 76
3051.79 80
3051.92 85
3052.04 93
3052.17 102
3052.30 113
3052.42 124
3052.55 135
3052.68 144
3052.80 150
3052.93 152
3053.06 149
3053.18 141
3053.31 131
3053.44 119
3053.57 106
3053.69 94
3053.82 83
3053.95 73
3054.07 65
3054.20 59
3054.33 54
3054.45 51
3054.58 50
3054.71 52
3054.83 57
3054.96 64
3055.09 73
3055.21 84
3055.34 94
3055.47 103
3055.59 109
3055.72 110
3055.85 107
3055.97 101
3056.10 91
3056.23 79
3056.35 68
3056.48 59
3056.61 52
3056.73 47
3056.86 44
3056.99 41
3057.11 38
3057.24 35
3057.37 32
3057.49 31
3057.62 33
3057.75 38
3057.87 47
3058.00 57
3058.13 68
3058.25 78
3058.38 86
3058.51 90
3058.63 90
3058.76 87
3058.89 80
3059.02 71
3059.14 61
3059.27 50
3059.40 40
3059.52 30
3059.65 22
3059.78 14
3059.90 7
3060.03 0
3060.16 0
3060.28 0
3060.41 0
3060.54 0
3060.66 0
3060.79 0
3060.92 0
3061.04 0
3061.17 9
3061.30 20
3061.42 30
3061.55 39
3061.68 46
3061.81 51
3061.93 55
3062.06 57
3062.19 58
3062.31 58
3062.44 55
3062.57 51
3062.69 47
3062.82 42
3062.95 38
3063.07 35
3063.20 33
3063.33 33
3063.45 34
3063.58 36
3063.71 38
3063.84 40
3063.96 42
3064.09 44
3064.22 47
3064.34 50
3064.47 54
3064.60 58
3064.72 64
3064.85 70
3064.98 75
3065.10 80
3065.23 83
3065.36 85
3065.49 85
3065.61 82
3065.74 77
3065.87 69
3065.99 60
3066.12 49
3066.25 39
3066.37 30
3066.50 23
3066.63 21
3066.75 24
3066.88 32
3067.01 45
3067.14 61
3067.26 80
3067.39 98
3067.52 114
3067.64 128
3067.77 138
3067.90 145
3068.02 148
3068.15 148
3068.28 145
3068.41 140
3068.53 133
3068.66 125
3068.79 117
3068.91 109
3069.04 102
3069.17 96
3069.29 90
3069.42 84
3069.55 79
3069.68 74
3069.80 71
3069.93 70
3070.06 71
3070.18 73
3070.31 77
3070.44 80
3070.56 83
3070.69 83
3070.82 80
3070.95 74
3071.07 65
3071.20 54
3071.33 44
3071.45 35
3071.58 28
3071.71 25
3071.84 24
3071.96 27
3072.09 32
3072.22 39
3072.34 45
3072.47 51
3072.60 56
3072.73 59
3072.85 60
3072.98 60
3073.11 60
3073.23 61
3073.36 63
3073.49 68
3073.61 75
3073.74 84
3073.87 94
3074.00 106
3074.12 118
3074.25 130
3074.38 142
3074.50 154
3074.63 165
3074.76 175
3074.89 183
3075.01 188
3075.14 191
3075.27 191
3075.39 188
3075.52 184
3075.65 178
3075.78 172
3075.90 166
3076.03 161
3076.16 159
3076.28 159
3076.41 163
3076.54 170
3076.67 179
3076.79 189
3076.92 199
3077.05 207
3077.17 211
3077.30 212
3077.43 210
3077.56 204
3077.68 196
3077.81 187
3077.94 176
3078.06 166
3078.19 155
3078.32 144
3078.45 134
3078.57 126
3078.70 120
3078.83 115
3078.96 111
3079.08 108
3079.21 104
3079.34 98
3079.46 89
3079.59 79
3079.72 67
3079.85 55
3079.97 45
3080.10 39
3080.23 36
3080.35 39
3080.48 44
3080.61 53
3080.74 62
3080.86 70
3080.99 76
3081.12 80
3081.25 81
3081.37 80
3081.50 77
3081.63 74
3081.75 70
3081.88 67
3082.01 64
3082.14 61
3082.26 58
3082.39 55
3082.52 52
3082.65 48
3082.77 44
3082.90 40
3083.03 35
3083.15 29
3083.28 24
3083.41 18
3083.54 13
3083.66 8
3083.79 4
3083.92 1
3084.05 0
3084.17 0
3084.30 0
3084.43 0
3084.56 0
3084.68 0
3084.81 0
3084.94 0
3085.06 0
3085.19 0
3085.32 5
3085.45 13
3085.57 22
3085.70 31
3085.83 41
3085.96 50
3086.08 60
3086.21 69
3086.34 78
3086.47 86
3086.59 93
3086.72 98
3086.85 100
3086.98 98
3087.10 93
3087.23 86
3087.36 77
3087.48 69
3087.61 63
3087.74 61
3087.87 63
3087.99 70
3088.12 80
3088.25 92
3088.38 104
3088.50 114
3088.63 121
3088.76 125
3088.89 125
3089.01 123
3089.14 118
3089.27 113
3089.40 108
3089.52 104
3089.65 101
3089.78 99
3089.91 97
3090.03 96
3090.16 95
3090.29 93
3090.42 90
3090.54 88
3090.67 87
3090.80 88
3090.93 90
3091.05 93
3091.18 97
3091.31 102
3091.43 107
3091.56 113
3091.69 120
3091.82 128
3091.94 138
3092.07 149
3092.20 161
3092.33 172
3092.45 179
3092.58 183
3092.71 182
3092.84 177
3092.96 169
3093.09 160
3093.22 152
3093.35 146
3093.47 144
3093.60 146
3093.73 151
3093.86 158
3093.98 165
3094.11 171
3094.24 174
3094.37 174
3094.50 171
3094.62 167
3094.75 163
3094.88 161
3095.01 162
3095.13 165
3095.26 169
3095.39 174
3095.52 177
3095.64 179
3095.77 178
3095.90 174
3096.03 167
3096.15 160
3096.28 151
3096.41 142
3096.54 134
3096.66 127
3096.79 122
3096.92 119
3097.05 119
3097.17 120
3097.30 123
3097.43 128
3097.56 133
3097.68 139
3097.81 144
3097.94 150
3098.07 155
3098.19 160
3098.32 164
3098.45 168
3098.58 170
3098.71 169
3098.83 167
3098.96 161
3099.09 152
3099.22 140
3099.34 127
3099.47 114
3099.60 101
3099.73 91
3099.85 83
3099.98 78
3100.11 77
3100.24 78
3100.36 81
3100.49 84
3100.62 87
3100.75 91
3100.88 94
3101.00 98
3101.13 102
3101.26 107
3101.39 113
3101.51 118
3101.64 124
3101.77 129
3101.90 134
3102.02 138
3102.15 141
3102.28 144
3102.41 145
3102.53 146
3102.66 146
3102.79 147
3102.92 148
3103.05 149
3103.17 153
3103.30 157
3103.43 162
3103.56 168
3103.68 172
3103.81 176
3103.94 178
3104.07 178
3104.20 177
3104.32 174
3104.45 169
3104.58 162
3104.71 153
3104.83 143
3104.96 131
3105.09 119
3105.22 108
3105.35 99
3105.47 93
3105.60 90
3105.73 90
3105.86 92
3105.98 96
3106.11 100
3106.24 105
3106.37 109
3106.49 113
3106.62 116
3106.75 120
3106.88 122
3107.01 125
3107.13 128
3107.26 133
3107.39 139
3107.52 146
3107.65 153
3107.77 158
3107.90 162
3108.03 162
3108.16 158
3108.28 150
3108.41 139
3108.54 126
3108.67 113
3108.80 101
3108.92 90
3109.05 82
3109.18 76
3109.31 72
3109.43 69
3109.56 68
3109.69 68
3109.82 67
3109.95 67
3110.07 66
3110.20 65
3110.33 65
3110.46 65
3110.59 67
3110.71 72
3110.84 79
3110.97 88
3111.10 98
3111.22 106
3111.35 111
3111.48 112
3111.61 108
3111.74 101
3111.86 93
3111.99 87
3112.12 84
3112.25 87
3112.38 95
3112.50 106
3112.63 119
3112.76 130
3112.89 140
3113.02 147
3113.14 154
3113.27 161
3113.40 170
3113.53 181
3113.65 194
3113.78 209
3113.91 223
3114.04 238
3114.17 251
3114.29 264
3114.42 277
3114.55 291
3114.68 304
3114.81 316
3114.93 326
3115.06 333
3115.19 337
3115.32 339
3115.45 338
3115.57 338
3115.70 340
3115.83 344
3115.96 351
3116.09 359
3116.21 367
3116.34 373
3116.47 376
3116.60 374
3116.73 367
3116.85 357
3116.98 345
3117.11 332
3117.24 320
3117.37 309
3117.49 301
3117.62 295
3117.75 290
3117.88 286
3118.01 281
3118.13 274
3118.26 265
3118.39 254
3118.52 241
3118.65 228
3118.77 215
3118.90 203
3119.03 194
3119.16 188
3119.29 185
3119.41 184
3119.54 186
3119.67 189
3119.80 193
3119.93 196
3120.05 199
3120.18 201
3120.31 200
3120.44 198
3120.57 195
3120.69 191
3120.82 186
3120.95 181
3121.08 177
3121.21 174
3121.34 173
3121.46 173
3121.59 175
3121.72 179
3121.85 185
3121.98 192
3122.10 201
3122.23 210
3122.36 218
3122.49 225
3122.62 229
3122.74 230
3122.87 227
3123.00 222
3123.13 215
3123.26 208
3123.39 199
3123.51 192
3123.64 184
3123.77 176
3123.90 168
3124.03 160
3124.15 152
3124.28 145
3124.41 138
3124.54 133
3124.67 129
3124.79 128
3124.92 127
3125.05 127
3125.18 126
3125.31 125
3125.44 122
3125.56 118
3125.69 113
3125.82 109
3125.95 105
3126.08 104
3126.20 105
3126.33 109
3126.46 115
3126.59 122
3126.72 129
3126.85 135
3126.97 140
3127.10 143
3127.23 144
3127.36 143
3127.49 141
3127.61 138
3127.74 135
3127.87 132
3128.00 129
3128.13 126
3128.26 123
3128.38 120
3128.51 116
3128.64 112
3128.77 107
3128.90 103
3129.03 98
3129.15 94
3129.28 90
3129.41 87
3129.54 84
3129.67 80
3129.79 76
3129.92 70
3130.05 65
3130.18 60
3130.31 54
3130.44 49
3130.56 44
3130.69 41
3130.82 38
3130.95 36
3131.08 37
3131.21 39
3131.33 45
3131.46 53
3131.59 63
3131.72 75
3131.85 87
3131.98 99
3132.10 109
3132.23 118
3132.36 124
3132.49 127
3132.62 128
3132.75 126
3132.87 123
3133.00 119
3133.13 114
3133.26 110
3133.39 106
3133.52 103
3133.64 102
3133.77 101
3133.90 103
3134.03 105
3134.16 109
3134.29 113
3134.41 116
3134.54 119
3134.67 121
3134.80 121
3134.93 120
3135.06 118
3135.18 116
3135.31 114
3135.44 113
3135.57 113
3135.70 113
3135.83 113
3135.95 113
3136.08 113
3136.21 114
3136.34 116
3136.47 120
3136.60 125
3136.72 132
3136.85 139
3136.98 145
3137.11 149
3137.24 150
3137.37 147
3137.50 141
3137.62 133
3137.75 123
3137.88 113
3138.01 104
3138.14 96
3138.27 91
3138.39 88
3138.52 89
3138.65 93
3138.78 98
3138.91 104
3139.04 111
3139.16 116
3139.29 119
3139.42 121
3139.55 123
3139.68 124
3139.81 125
3139.94 128
3140.06 133
3140.19 141
3140.32 151
3140.45 164
3140.58 177
3140.71 189
3140.83 198
3140.96 204
3141.09 206
3141.22 204
3141.35 201
3141.48 196
3141.61 194
3141.73 193
3141.86 196
3141.99 201
3142.12 208
3142.25 216
3142.38 222
3142.51 227
3142.63 230
3142.76 231
3142.89 230
3143.02 227
3143.15 224
3143.28 221
3143.41 220
3143.53 219
3143.66 220
3143.79 220
3143.92 220
3144.05 220
3144.18 219
3144.30 218
3144.43 218
3144.56 220
3144.69 222
3144.82 225
3144.95 227
3145.08 227
3145.20 225
3145.33 223
3145.46 220
3145.59 219
3145.72 222
3145.85 229
3145.98 240
3146.11 254
3146.23 269
3146.36 282
3146.49 291
3146.62 295
3146.75 294
3146.88 287
3147.01 277
3147.13 267
3147.26 259
3147.39 255
3147.52 255
3147.65 259
3147.78 266
3147.91 275
3148.03 283
3148.16 290
3148.29 294
3148.42 297
3148.55 298
3148.68 297
3148.81 296
3148.93 295
3149.06 294
3149.19 294
3149.32 294
3149.45 295
3149.58 295
3149.71 293
3149.84 290
3149.96 284
3150.09 278
3150.22 271
3150.35 266
3150.48 263
3150.61 263
3150.74 266
3150.86 272
3150.99 280
3151.12 288
3151.25 298
3151.38 306
3151.51 314
3151.64 321
3151.77 326
3151.89 329
3152.02 329
3152.15 326
3152.28 320
3152.41 311
3152.54 299
3152.67 286
3152.80 273
3152.92 261
3153.05 251
3153.18 245
3153.31 243
3153.44 244
3153.57 249
3153.70 257
3153.83 267
3153.95 277
3154.08 288
3154.21 298
3154.34 308
3154.47 318
3154.60 327
3154.73 334
3154.86 342
3154.98 348
3155.11 353
3155.24 360
3155.37 368
3155.50 379
3155.63 394
3155.76 413
3155.89 435
3156.01 459
3156.14 484
3156.27 508
3156.40 529
3156.53 548
3156.66 566
3156.79 585
3156.92 607
3157.04 634
3157.17 668
3157.30 709
3157.43 754
3157.56 803
3157.69 852
3157.82 902
3157.95 952
3158.08 1003
3158.20 1060
3158.33 1124
3158.46 1197
3158.59 1278
3158.72 1366
3158.85 1458
3158.98 1552
3159.11 1646
3159.24 1738
3159.36 1830
3159.49 1924
3159.62 2022
3159.75 2124
3159.88 2230
3160.01 2338
3160.14 2446
3160.27 2553
3160.40 2654
3160.52 2750
3160.65 2839
3160.78 2920
3160.91 2994
3161.04 3061
3161.17 3122
3161.30 3177
3161.43 3226
3161.56 3271
3161.68 3311
3161.81 3346
3161.94 3376
3162.07 3399
3162.20 3416
3162.33 3422
3162.46 3417
3162.59 3398
3162.72 3363
3162.84 3314
3162.97 3254
3163.10 3185
3163.23 3112
3163.36 3039
3163.49 2970
3163.62 2905
3163.75 2843
3163.88 2785
3164.00 2729
3164.13 2673
3164.26 2619
3164.39 2565
3164.52 2510
3164.65 2453
3164.78 2393
3164.91 2327
3165.04 2254
3165.17 2174
3165.29 2089
3165.42 2004
3165.55 1924
3165.68 1850
3165.81 1786
3165.94 1733
3166.07 1687
3166.20 1647
3166.33 1607
3166.46 1566
3166.58 1521
3166.71 1472
3166.84 1419
3166.97 1364
3167.10 1309
3167.23 1254
3167.36 1199
3167.49 1144
3167.62 1090
3167.75 1035
3167.87 980
3168.00 927
3168.13 879
3168.26 837
3168.39 803
3168.52 777
3168.65 758
3168.78 745
3168.91 733
3169.04 720
3169.17 702
3169.29 680
3169.42 652
3169.55 621
3169.68 588
3169.81 557
3169.94 531
3170.07 511
3170.20 497
3170.33 491
3170.46 489
3170.59 490
3170.71 491
3170.84 491
3170.97 488
3171.10 483
3171.23 477
3171.36 468
3171.49 458
3171.62 446
3171.75 432
3171.88 416
3172.01 398
3172.13 378
3172.26 358
3172.39 339
3172.52 324
3172.65 312
3172.78 305
3172.91 302
3173.04 302
3173.17 304
3173.30 305
3173.43 306
3173.56 305
3173.68 303
3173.81 299
3173.94 294
3174.07 289
3174.20 282
3174.33 274
3174.46 266
3174.59 257
3174.72 248
3174.85 239
3174.98 232
3175.11 227
3175.23 224
3175.36 223
3175.49 224
3175.62 226
3175.75 230
3175.88 234
3176.01 239
3176.14 244
3176.27 247
3176.40 249
3176.53 249
3176.66 245
3176.78 238
3176.91 227
3177.04 213
3177.17 198
3177.30 182
3177.43 166
3177.56 152
3177.69 138
3177.82 127
3177.95 118
3178.08 110
3178.21 105
3178.34 103
3178.46 103
3178.59 107
3178.72 113
3178.85 122
3178.98 131
3179.11 141
3179.24 149
3179.37 154
3179.50 157
3179.63 158
3179.76 156
3179.89 152
3180.02 147
3180.15 141
3180.27 135
3180.40 129
3180.53 124
3180.66 121
3180.79 121
3180.92 125
3181.05 132
3181.18 140
3181.31 150
3181.44 160
3181.57 168
3181.70 174
3181.83 176
3181.96 176
3182.08 173
3182.21 168
3182.34 162
3182.47 153
3182.60 144
3182.73 135
3182.86 125
3182.99 115
3183.12 104
3183.25 94
3183.38 84
3183.51 77
3183.64 72
3183.77 71
3183.90 74
3184.03 81
3184.15 90
3184.28 99
3184.41 104
3184.54 105
3184.67 101
3184.80 94
3184.93 85
3185.06 77
3185.19 71
3185.32 68
3185.45 67
3185.58 66
3185.71 66
3185.84 64
3185.97 60
3186.10 55
3186.22 49
3186.35 43
3186.48 37
3186.61 32
3186.74 26
3186.87 21
3187.00 16
3187.13 11
3187.26 7
3187.39 4
3187.52 1
3187.65 0
3187.78 0
3187.91 0
3188.04 0
3188.17 0
3188.30 0
3188.43 0
3188.55 0
3188.68 0
3188.81 0
3188.94 0
3189.07 1
3189.20 4
3189.33 7
3189.46 12
3189.59 18
3189.72 25
3189.85 30
3189.98 34
3190.11 37
3190.24 40
3190.37 41
3190.50 43
3190.63 44
3190.76 46
3190.89 48
3191.01 50
3191.14 49
3191.27 46
3191.40 42
3191.53 35
3191.66 27
3191.79 19
3191.92 12
3192.05 7
3192.18 3
3192.31 1
3192.44 1
3192.57 2
3192.70 4
3192.83 4
3192.96 4
3193.09 3
3193.22 2
3193.35 3
3193.48 7
3193.61 14
3193.74 23
3193.86 35
3193.99 47
3194.12 57
3194.25 65
3194.38 69
3194.51 70
3194.64 67
3194.77 63
3194.90 57
3195.03 52
3195.16 49
3195.29 47
3195.42 46
3195.55 47
3195.68 47
3195.81 46
3195.94 43
3196.07 40
3196.20 36
3196.33 32
3196.46 30
3196.59 30
3196.72 35
3196.85 42
3196.97 52
3197.10 65
3197.23 78
3197.36 90
3197.49 100
3197.62 108
3197.75 111
3197.88 112
3198.01 110
3198.14 105
3198.27 101
3198.40 98
3198.53 99
3198.66 102
3198.79 110
3198.92 120
3199.05 132
3199.18 144
3199.31 154
3199.44 161
3199.57 165
3199.70 166
3199.83 163
3199.96 159
3200.09 152
3200.22 145
3200.35 138
3200.48 130
3200.61 123
3200.74 117
3200.86 112
3200.99 110
3201.12 110
3201.25 115
3201.38 122
3201.51 133
3201.64 144
3201.77 155
3201.90 165
3202.03 171
3202.16 174
3202.29 174
3202.42 172
3202.55 169
3202.68 168
3202.81 169
3202.94 173
3203.07 178
3203.20 184
3203.33 188
3203.46 190
3203.59 187
3203.72 181
3203.85 172
3203.98 161
3204.11 150
3204.24 141
3204.37 134
3204.50 129
3204.63 126
3204.76 126
3204.89 126
3205.02 127
3205.15 127
3205.28 127
3205.41 125
3205.54 121
3205.67 116
3205.80 109
3205.93 101
3206.06 94
3206.19 87
3206.32 83
3206.44 81
3206.57 82
3206.70 84
3206.83 87
3206.96 89
3207.09 88
3207.22 85
3207.35 79
3207.48 72
3207.61 65
3207.74 60
3207.87 57
3208.00 59
3208.13 64
3208.26 73
3208.39 85
3208.52 100
3208.65 115
3208.78 130
3208.91 142
3209.04 151
3209.17 156
3209.30 159
3209.43 160
3209.56 161
3209.69 165
3209.82 171
3209.95 179
3210.08 191
3210.21 205
3210.34 221
3210.47 238
3210.60 258
3210.73 279
3210.86 301
3210.99 323
3211.12 344
3211.25 363
3211.38 381
3211.51 396
3211.64 409
3211.77 421
3211.90 431
3212.03 440
3212.16 445
3212.29 447
3212.42 445
3212.55 438
3212.68 426
3212.81 409
3212.94 390
3213.07 369
3213.20 347
3213.33 328
3213.46 310
3213.59 294
3213.72 280
3213.85 268
3213.98 255
3214.11 242
3214.24 227
3214.37 211
3214.50 196
3214.63 182
3214.76 171
3214.89 163
3215.02 157
3215.15 153
3215.28 149
3215.41 145
3215.54 139
3215.67 130
3215.80 121
3215.93 111
3216.06 102
3216.19 93
3216.32 84
3216.45 77
3216.58 71
3216.71 67
3216.84 65
3216.97 65
3217.10 67
3217.23 71
3217.36 75
3217.49 78
3217.62 78
3217.75 74
3217.88 67
3218.01 57
3218.14 45
3218.27 33
3218.40 22
3218.53 13
3218.66 6
3218.79 1
3218.92 0
3219.05 0
3219.18 0
3219.31 0
3219.44 0
3219.57 0
3219.70 0
3219.83 0
3219.96 0
3220.09 8
3220.22 22
3220.35 36
3220.48 51
3220.61 64
3220.74 72
3220.87 75
3221.00 74
3221.13 69
3221.26 62
3221.39 56
3221.52 52
3221.65 53
3221.78 57
3221.91 64
3222.04 72
3222.17 81
3222.30 89
3222.43 95
3222.56 101
3222.69 107
3222.82 115
3222.95 124
3223.08 136
3223.21 150
3223.34 164
3223.47 177
3223.60 187
3223.73 192
3223.86 194
3223.99 190
3224.12 183
3224.25 173
3224.39 162
3224.52 152
3224.65 142
3224.78 135
3224.91 130
3225.04 128
3225.17 128
3225.30 130
3225.43 133
3225.56 135
3225.69 137
3225.82 139
3225.95 139
3226.08 139
3226.21 139
3226.34 140
3226.47 141
3226.60 144
3226.73 146
3226.86 149
3226.99 151
3227.12 150
3227.25 146
3227.38 140
3227.51 132
3227.64 124
3227.77 117
3227.90 113
3228.03 112
3228.16 114
3228.29 118
3228.42 123
3228.55 127
3228.68 130
3228.81 131
3228.94 130
3229.07 129
3229.20 127
3229.33 126
3229.46 126
3229.59 128
3229.72 132
3229.86 139
3229.99 146
3230.12 152
3230.25 157
3230.38 157
3230.51 154
3230.64 147
3230.77 139
3230.90 131
3231.03 125
3231.16 122
3231.29 121
3231.42 121
3231.55 120
3231.68 119
3231.81 116
3231.94 113
3232.07 111
3232.20 110
3232.33 112
3232.46 118
3232.59 125
3232.72 134
3232.85 143
3232.98 152
3233.11 159
3233.24 165
3233.37 169
3233.50 173
3233.63 175
3233.77 176
3233.90 177
3234.03 177
3234.16 176
3234.29 173
3234.42 169
3234.55 164
3234.68 158
3234.81 151
3234.94 143
3235.07 135
3235.20 126
3235.33 119
3235.46 113
3235.59 109
3235.72 107
3235.85 109
3235.98 113
3236.11 120
3236.24 128
3236.37 136
3236.50 145
3236.63 154
3236.76 161
3236.89 166
3237.03 169
3237.16 170
3237.29 169
3237.42 167
3237.55 165
3237.68 163
3237.81 162
3237.94 161
3238.07 159
3238.20 157
3238.33 152
3238.46 145
3238.59 136
3238.72 127
3238.85 118
3238.98 111
3239.11 106
3239.24 103
3239.37 103
3239.50 105
3239.63 107
3239.77 108
3239.90 108
3240.03 105
3240.16 100
3240.29 92
3240.42 83
3240.55 74
3240.68 68
3240.81 66
3240.94 68
3241.07 74
3241.20 81
3241.33 89
3241.46 96
3241.59 102
3241.72 106
3241.85 109
3241.98 113
3242.11 117
3242.24 123
3242.38 130
3242.51 136
3242.64 141
3242.77 144
3242.90 146
3243.03 148
3243.16 152
3243.29 159
3243.42 172
3243.55 189
3243.68 211
3243.81 235
3243.94 261
3244.07 287
3244.20 314
3244.33 341
3244.46 370
3244.60 401
3244.73 435
3244.86 472
3244.99 510
3245.12 548
3245.25 585
3245.38 621
3245.51 657
3245.64 694
3245.77 734
3245.90 778
3246.03 828
3246.16 882
3246.29 939
3246.42 995
3246.55 1048
3246.68 1095
3246.82 1135
3246.95 1169
3247.08 1197
3247.21 1221
3247.34 1241
3247.47 1257
3247.60 1268
3247.73 1273
3247.86 1272
3247.99 1266
3248.12 1258
3248.25 1250
3248.38 1245
3248.51 1246
3248.64 1251
3248.78 1261
3248.91 1273
3249.04 1284
3249.17 1291
3249.30 1294
3249.43 1292
3249.56 1286
3249.69 1275
3249.82 1261
3249.95 1241
3250.08 1217
3250.21 1188
3250.34 1155
3250.47 1120
3250.61 1084
3250.74 1052
3250.87 1022
3251.00 997
3251.13 973
3251.26 950
3251.39 924
3251.52 895
3251.65 864
3251.78 831
3251.91 799
3252.04 772
3252.17 750
3252.30 734
3252.44 724
3252.57 717
3252.70 713
3252.83 708
3252.96 703
3253.09 697
3253.22 688
3253.35 677
3253.48 664
3253.61 649
3253.74 632
3253.87 613
3254.00 594
3254.14 576
3254.27 560
3254.40 547
3254.53 538
3254.66 532
3254.79 529
3254.92 528
3255.05 529
3255.18 531
3255.31 532
3255.44 532
3255.57 531
3255.70 528
3255.84 523
3255.97 516
3256.10 508
3256.23 500
3256.36 493
3256.49 486
3256.62 481
3256.75 476
3256.88 473
3257.01 470
3257.14 468
3257.27 466
3257.41 465
3257.54 464
3257.67 463
3257.80 462
3257.93 460
3258.06 458
3258.19 456
3258.32 454
3258.45 455
3258.58 457
3258.71 462
3258.85 469
3258.98 479
3259.11 489
3259.24 499
3259.37 509
3259.50 517
3259.63 524
3259.76 530
3259.89 536
3260.02 543
3260.15 552
3260.28 563
3260.42 577
3260.55 595
3260.68 617
3260.81 642
3260.94 670
3261.07 702
3261.20 738
3261.33 778
3261.46 825
3261.59 880
3261.73 945
3261.86 1022
3261.99 1110
3262.12 1211
3262.25 1323
3262.38 1447
3262.51 1582
3262.64 1727
3262.77 1882
3262.90 2045
3263.03 2213
3263.17 2384
3263.30 2555
3263.43 2723
3263.56 2888
3263.69 3047
3263.82 3200
3263.95 3346
3264.08 3483
3264.21 3612
3264.34 3731
3264.48 3843
3264.61 3949
3264.74 4053
3264.87 4158
3265.00 4264
3265.13 4371
3265.26 4477
3265.39 4579
3265.52 4670
3265.65 4746
3265.79 4802
3265.92 4839
3266.05 4856
3266.18 4857
3266.31 4845
3266.44 4824
3266.57 4795
3266.70 4758
3266.83 4712
3266.96 4655
3267.10 4584
3267.23 4498
3267.36 4399
3267.49 4290
3267.62 4174
3267.75 4056
3267.88 3939
3268.01 3826
3268.14 3716
3268.28 3609
3268.41 3501
3268.54 3390
3268.67 3275
3268.80 3155
3268.93 3031
3269.06 2906
3269.19 2781
3269.32 2660
3269.45 2546
3269.59 2439
3269.72 2339
3269.85 2246
3269.98 2158
3270.11 2073
3270.24 1991
3270.37 1909
3270.50 1829
3270.63 1752
3270.77 1676
3270.90 1602
3271.03 1528
3271.16 1454
3271.29 1378
3271.42 1301
3271.55 1221
3271.68 1143
3271.81 1067
3271.95 997
3272.08 935
3272.21 881
3272.34 835
3272.47 796
3272.60 763
3272.73 734
3272.86 707
3273.00 681
3273.13 655
3273.26 629
3273.39 602
3273.52 574
3273.65 546
3273.78 518
3273.91 492
3274.04 468
3274.18 446
3274.31 426
3274.44 407
3274.57 390
3274.70 374
3274.83 360
3274.96 348
3275.09 339
3275.23 333
3275.36 331
3275.49 331
3275.62 331
3275.75 331
3275.88 329
3276.01 325
3276.14 317
3276.28 308
3276.41 298
3276.54 288
3276.67 277
3276.80 266
3276.93 255
3277.06 242
3277.19 228
3277.32 214
3277.46 200
3277.59 189
3277.72 182
3277.85 181
3277.98 186
3278.11 197
3278.24 212
3278.38 230
3278.51 248
3278.64 263
3278.77 276
3278.90 283
3279.03 285
3279.16 283
3279.29 276
3279.43 268
3279.56 258
3279.69 249
3279.82 240
3279.95 232
3280.08 224
3280.21 218
3280.34 211
3280.48 205
3280.61 198
3280.74 192
3280.87 187
3281.00 183
3281.13 182
3281.26 185
3281.39 193
3281.53 203
3281.66 214
3281.79 225
3281.92 232
3282.05 233
3282.18 229
3282.31 220
3282.45 209
3282.58 199
3282.71 192
3282.84 190
3282.97 191
3283.10 196
3283.23 203
3283.37 210
3283.50 215
3283.63 219
3283.76 221
3283.89 223
3284.02 225
3284.15 227
3284.28 228
3284.42 229
3284.55 229
3284.68 226
3284.81 222
3284.94 215
3285.07 207
3285.20 196
3285.34 185
3285.47 173
3285.60 162
3285.73 151
3285.86 143
3285.99 138
3286.12 135
3286.26 135
3286.39 138
3286.52 144
3286.65 150
3286.78 158
3286.91 165
3287.04 170
3287.18 174
3287.31 174
3287.44 171
3287.57 165
3287.70 156
3287.83 146
3287.96 136
3288.10 127
3288.23 118
3288.36 109
3288.49 100
3288.62 91
3288.75 81
3288.88 72
3289.02 65
3289.15 61
3289.28 60
3289.41 63
3289.54 68
3289.67 75
3289.81 82
3289.94 90
3290.07 97
3290.20 104
3290.33 113
3290.46 123
3290.59 134
3290.73 145
3290.86 155
3290.99 161
3291.12 163
3291.25 160
3291.38 152
3291.52 141
3291.65 128
3291.78 115
3291.91 102
3292.04 92
3292.17 87
3292.30 86
3292.44 90
3292.57 98
3292.70 110
3292.83 122
3292.96 133
3293.09 142
3293.23 148
3293.36 152
3293.49 154
3293.62 156
3293.75 160
3293.88 165
3294.01 171
3294.15 177
3294.28 182
3294.41 187
3294.54 190
3294.67 194
3294.80 198
3294.94 205
3295.07 214
3295.20 225
3295.33 238
3295.46 252
3295.59 267
3295.73 281
3295.86 294
3295.99 307
3296.12 320
3296.25 331
3296.38 340
3296.52 346
3296.65 348
3296.78 346
3296.91 340
3297.04 332
3297.17 323
3297.30 315
3297.44 309
3297.57 306
3297.70 306
3297.83 307
3297.96 308
3298.09 307
3298.23 303
3298.36 298
3298.49 291
3298.62 283
3298.75 276
3298.88 269
3299.02 263
3299.15 258
3299.28 252
3299.41 245
3299.54 238
3299.68 230
3299.81 224
3299.94 221
3300.07 221
3300.20 226
3300.33 235
3300.47 248
3300.60 261
3300.73 274
3300.86 285
3300.99 294
3301.12 300
3301.26 306
3301.39 310
3301.52 314
3301.65 318
3301.78 321
3301.91 321
3302.05 319
3302.18 313
3302.31 304
3302.44 291
3302.57 277
3302.70 262
3302.84 249
3302.97 237
3303.10 229
3303.23 226
3303.36 226
3303.50 230
3303.63 236
3303.76 242
3303.89 247
3304.02 250
3304.15 250
3304.29 249
3304.42 245
3304.55 241
3304.68 236
3304.81 231
3304.94 225
3305.08 219
3305.21 214
3305.34 209
3305.47 206
3305.60 204
3305.74 205
3305.87 208
3306.00 213
3306.13 217
3306.26 220
3306.39 220
3306.53 217
3306.66 210
3306.79 199
3306.92 186
3307.05 172
3307.19 158
3307.32 146
3307.45 136
3307.58 129
3307.71 126
3307.85 125
3307.98 127
3308.11 129
3308.24 130
3308.37 129
3308.50 125
3308.64 118
3308.77 108
3308.90 97
3309.03 86
3309.16 78
3309.30 72
3309.43 70
3309.56 71
3309.69 74
3309.82 79
3309.96 85
3310.09 90
3310.22 95
3310.35 99
3310.48 102
3310.61 104
3310.75 104
3310.88 100
3311.01 94
3311.14 83
3311.27 69
3311.41 52
3311.54 33
3311.67 14
3311.80 0
3311.93 0
3312.07 0
3312.20 0
3312.33 0
3312.46 0
3312.59 0
3312.73 0
3312.86 7
3312.99 13
3313.12 17
3313.25 21
3313.39 22
3313.52 23
3313.65 22
3313.78 19
3313.91 16
3314.05 11
3314.18 5
3314.31 1
3314.44 0
3314.57 0
3314.71 0
3314.84 0
3314.97 0
3315.10 0
3315.23 0
3315.37 0
3315.50 1
3315.63 9
3315.76 18
3315.89 28
3316.03 38
3316.16 45
3316.29 49
3316.42 49
3316.55 47
3316.69 43
3316.82 38
3316.95 33
3317.08 29
3317.21 27
3317.35 27
3317.48 30
3317.61 36
3317.74 43
3317.87 53
3318.01 63
3318.14 72
3318.27 80
3318.40 84
3318.53 86
3318.67 83
3318.80 79
3318.93 72
3319.06 65
3319.19 58
3319.33 52
3319.46 47
3319.59 43
3319.72 39
3319.86 35
3319.99 32
3320.12 31
3320.25 33
3320.38 37
3320.52 45
3320.65 56
3320.78 69
3320.91 83
3321.04 99
3321.18 114
3321.31 129
3321.44 144
3321.57 158
3321.70 171
3321.84 184
3321.97 195
3322.10 204
3322.23 211
3322.37 216
3322.50 219
3322.63 220
3322.76 221
3322.89 221
3323.03 221
3323.16 221
3323.29 222
3323.42 223
3323.55 226
3323.69 230
3323.82 237
3323.95 245
3324.08 255
3324.22 265
3324.35 276
3324.48 285
3324.61 294
3324.74 302
3324.88 309
3325.01 316
3325.14 322
3325.27 328
3325.41 333
3325.54 337
3325.67 340
3325.80 344
3325.93 347
3326.07 351
3326.20 354
3326.33 356
3326.46 355
3326.60 352
3326.73 347
3326.86 339
3326.99 331
3327.12 323
3327.26 316
3327.39 310
3327.52 305
3327.65 300
3327.79 295
3327.92 289
3328.05 283
3328.18 276
3328.31 270
3328.45 265
3328.58 262
3328.71 261
3328.84 262
3328.98 265
3329.11 269
3329.24 273
3329.37 276
3329.51 275
3329.64 271
3329.77 263
3329.90 250
3330.03 235
3330.17 220
3330.30 205
3330.43 194
3330.56 188
3330.70 187
3330.83 190
3330.96 196
3331.09 203
3331.23 208
3331.36 211
3331.49 209
3331.62 204
3331.75 197
3331.89 190
3332.02 183
3332.15 178
3332.28 175
3332.42 175
3332.55 175
3332.68 176
3332.81 175
3332.95 173
3333.08 169
3333.21 164
3333.34 158
3333.47 152
3333.61 147
3333.74 144
3333.87 143
3334.00 144
3334.14 146
3334.27 148
3334.40 149
3334.53 147
3334.67 142
3334.80 135
3334.93 128
3335.06 121
3335.20 116
3335.33 113
3335.46 112
3335.59 111
3335.73 110
3335.86 107
3335.99 100
3336.12 91
3336.26 80
3336.39 70
3336.52 61
3336.65 55
3336.78 52
3336.92 52
3337.05 55
3337.18 58
3337.31 62
3337.45 65
3337.58 68
3337.71 71
3337.84 74
3337.98 77
3338.11 80
3338.24 84
3338.37 88
3338.51 92
3338.64 94
3338.77 96
3338.90 97
3339.04 96
3339.17 93
3339.30 88
3339.43 80
3339.57 70
3339.70 60
3339.83 49
3339.96 40
3340.10 33
3340.23 28
3340.36 26
3340.49 26
3340.63 25
3340.76 23
3340.89 18
3341.02 12
3341.16 4
3341.29 0
3341.42 0
3341.55 0
3341.69 0
3341.82 0
3341.95 0
3342.08 0
3342.22 0
3342.35 6
3342.48 13
3342.61 19
3342.75 26
3342.88 32
3343.01 36
3343.14 40
3343.28 41
3343.41 40
3343.54 36
3343.67 29
3343.81 21
3343.94 10
3344.07 0
3344.21 0
3344.34 0
3344.47 0
3344.60 0
3344.74 0
3344.87 0
3345.00 0
3345.13 2
3345.27 12
3345.40 21
3345.53 30
3345.66 38
3345.80 45
3345.93 52
3346.06 58
3346.19 63
3346.33 68
3346.46 72
3346.59 74
3346.72 75
3346.86 74
3346.99 73
3347.12 71
3347.26 69
3347.39 67
3347.52 65
3347.65 65
3347.79 67
3347.92 70
3348.05 74
3348.18 79
3348.32 83
3348.45 86
3348.58 87
3348.71 84
3348.85 78
3348.98 69
3349.11 57
3349.25 43
3349.38 28
3349.51 13
3349.64 0
3349.78 0
3349.91 0
3350.04 0
3350.17 0
3350.31 0
3350.44 0
3350.57 0
3350.70 8
3350.84 16
3350.97 21
3351.10 23
3351.24 21
3351.37 17
3351.50 13
3351.63 9
3351.77 7
3351.90 7
3352.03 10
3352.16 16
3352.30 22
3352.43 28
3352.56 32
3352.70 36
3352.83 38
3352.96 39
3353.09 42
3353.23 45
3353.36 49
3353.49 55
3353.63 61
3353.76 68
3353.89 74
3354.02 81
3354.16 88
3354.29 95
3354.42 102
3354.55 109
3354.69 114
3354.82 117
3354.95 118
3355.09 115
3355.22 110
3355.35 104
3355.48 98
3355.62 93
3355.75 89
3355.88 88
3356.02 89
3356.15 91
3356.28 94
3356.41 97
3356.55 100
3356.68 104
3356.81 107
3356.95 111
3357.08 114
3357.21 116
3357.34 115
3357.48 110
3357.61 101
3357.74 89
3357.87 75
3358.01 60
3358.14 48
3358.27 41
3358.41 39
3358.54 42
3358.67 49
3358.80 58
3358.94 67
3359.07 74
3359.20 76
3359.34 75
3359.47 68
3359.60 58
3359.74 45
3359.87 33
3360.00 21
3360.13 13
3360.27 8
3360.40 8
3360.53 12
3360.67 20
3360.80 28
3360.93 36
3361.06 42
3361.20 44
3361.33 42
3361.46 37
3361.60 29
3361.73 22
3361.86 16
3361.99 14
3362.13 15
3362.26 19
3362.39 26
3362.53 35
3362.66 45
3362.79 54
3362.93 63
3363.06 72
3363.19 80
3363.32 87
3363.46 95
3363.59 102
3363.72 110
3363.86 118
3363.99 128
3364.12 138
3364.25 148
3364.39 158
3364.52 167
3364.65 173
3364.79 178
3364.92 183
3365.05 188
3365.19 194
3365.32 202
3365.45 212
3365.58 223
3365.72 232
3365.85 239
3365.98 241
3366.12 239
3366.25 234
3366.38 227
3366.52 222
3366.65 218
3366.78 218
3366.91 221
3367.05 226
3367.18 233
3367.31 239
3367.45 246
3367.58 252
3367.71 258
3367.85 264
3367.98 271
3368.11 276
3368.25 280
3368.38 283
3368.51 282
3368.64 278
3368.78 272
3368.91 265
3369.04 259
3369.18 254
3369.31 250
3369.44 246
3369.58 244
3369.71 241
3369.84 237
3369.98 233
3370.11 229
3370.24 225
3370.37 222
3370.51 220
3370.64 220
3370.77 220
3370.91 221
3371.04 221
3371.17 221
3371.31 220
3371.44 219
3371.57 218
3371.71 216
3371.84 213
3371.97 209
3372.10 205
3372.24 200
3372.37 195
3372.50 190
3372.64 187
3372.77 185
3372.90 184
3373.04 184
3373.17 184
3373.30 183
3373.44 179
3373.57 172
3373.70 161
3373.84 147
3373.97 132
3374.10 115
3374.24 99
3374.37 84
3374.50 72
3374.63 63
3374.77 55
3374.90 48
3375.03 42
3375.17 35
3375.30 28
3375.43 21
3375.57 16
3375.70 11
3375.83 8
3375.97 6
3376.10 4
3376.23 1
3376.37 0
3376.50 0
3376.63 0
3376.77 0
3376.90 0
3377.03 0
3377.17 0
3377.30 5
3377.43 15
3377.57 25
3377.70 33
3377.83 38
3377.97 42
3378.10 43
3378.23 43
3378.37 43
3378.50 43
3378.63 44
3378.76 46
3378.90 49
3379.03 53
3379.16 57
3379.30 62
3379.43 67
3379.56 71
3379.70 75
3379.83 77
3379.96 80
3380.10 82
3380.23 85
3380.36 88
3380.50 92
3380.63 96
3380.76 100
3380.90 103
3381.03 105
3381.16 106
3381.30 105
3381.43 103
3381.56 101
3381.70 97
3381.83 94
3381.96 91
3382.10 89
3382.23 89
3382.36 92
3382.50 97
3382.63 105
3382.76 115
3382.90 125
3383.03 136
3383.16 145
3383.30 153
3383.43 160
3383.56 165
3383.70 169
3383.83 173
3383.96 177
3384.10 181
3384.23 184
3384.36 187
3384.50 189
3384.63 190
3384.76 190
3384.90 189
3385.03 187
3385.16 183
3385.30 178
3385.43 172
3385.56 163
3385.70 153
3385.83 143
3385.96 133
3386.10 125
3386.23 118
3386.37 113
3386.50 110
3386.63 110
3386.77 111
3386.90 114
3387.03 118
3387.17 122
3387.30 126
3387.43 129
3387.57 131
3387.70 131
3387.83 130
3387.97 127
3388.10 122
3388.23 116
3388.37 108
3388.50 100
3388.63 91
3388.77 83
3388.90 77
3389.03 75
3389.17 77
3389.30 83
3389.43 92
3389.57 102
3389.70 112
3389.83 120
3389.97 124
3390.10 126
3390.24 125
3390.37 122
3390.50 118
3390.64 113
3390.77 108
3390.90 101
3391.04 93
3391.17 81
3391.30 67
3391.44 51
3391.57 33
3391.70 15
3391.84 0
3391.97 0
3392.10 0
3392.24 0
3392.37 0
3392.50 0
3392.64 0
3392.77 0
3392.91 7
3393.04 15
3393.17 21
3393.31 25
3393.44 26
3393.57 26
3393.71 26
3393.84 27
3393.97 30
3394.11 35
3394.24 43
3394.37 52
3394.51 62
3394.64 71
3394.78 78
3394.91 82
3395.04 82
3395.18 79
3395.31 73
3395.44 66
3395.58 59
3395.71 51
3395.84 45
3395.98 41
3396.11 37
3396.24 35
3396.38 32
3396.51 29
3396.65 24
3396.78 19
3396.91 13
3397.05 7
3397.18 2
3397.31 0
3397.45 0
3397.58 1
3397.71 4
3397.85 9
3397.98 14
3398.12 19
3398.25 25
3398.38 30
3398.52 37
3398.65 43
3398.78 50
3398.92 56
3399.05 60
3399.18 64
3399.32 68
3399.45 72
3399.59 79
3399.72 89
3399.85 105
3399.99 126
3400.12 150
3400.25 176
3400.39 201
3400.52 222
3400.66 238
3400.79 250
3400.92 257
3401.06 262
3401.19 268
3401.32 274
3401.46 284
3401.59 295
3401.72 309
3401.86 324
3401.99 338
3402.13 350
3402.26 359
3402.39 364
3402.53 366
3402.66 363
3402.79 356
3402.93 348
3403.06 339
3403.20 330
3403.33 321
3403.46 311
3403.60 301
3403.73 289
3403.86 275
3404.00 258
3404.13 241
3404.27 224
3404.40 210
3404.53 199
3404.67 191
3404.80 186
3404.93 182
3405.07 180
3405.20 177
3405.34 172
3405.47 165
3405.60 156
3405.74 146
3405.87 136
3406.01 126
3406.14 118
3406.27 112
3406.41 108
3406.54 108
3406.67 109
3406.81 111
3406.94 112
3407.08 110
3407.21 106
3407.34 98
3407.48 87
3407.61 76
3407.74 64
3407.88 54
3408.01 46
3408.15 40
3408.28 35
3408.41 30
3408.55 25
3408.68 21
3408.82 19
3408.95 18
3409.08 21
3409.22 27
3409.35 36
3409.48 45
3409.62 53
3409.75 60
3409.89 63
3410.02 65
3410.15 65
3410.29 65
3410.42 66
3410.56 68
3410.69 71
3410.82 75
3410.96 79
3411.09 82
3411.23 85
3411.36 86
3411.49 87
3411.63 87
3411.76 86
3411.89 86
3412.03 86
3412.16 86
3412.30 86
3412.43 86
3412.56 85
3412.70 84
3412.83 83
3412.97 82
3413.10 80
3413.23 79
3413.37 77
3413.50 75
3413.64 74
3413.77 73
3413.90 73
3414.04 74
3414.17 76
3414.31 79
3414.44 83
3414.57 90
3414.71 98
3414.84 108
3414.98 119
3415.11 131
3415.24 142
3415.38 152
3415.51 159
3415.65 163
3415.78 164
3415.91 162
3416.05 158
3416.18 152
3416.32 146
3416.45 139
3416.58 132
3416.72 124
3416.85 116
3416.99 109
3417.12 102
3417.25 97
3417.39 93
3417.52 90
3417.66 88
3417.79 84
3417.92 80
3418.06 76
3418.19 71
3418.33 66
3418.46 61
3418.59 56
3418.73 52
3418.86 50
3419.00 49
3419.13 50
3419.26 54
3419.40 59
3419.53 65
3419.67 69
3419.80 72
3419.93 71
3420.07 66
3420.20 59
3420.34 50
3420.47 40
3420.60 32
3420.74 26
3420.87 24
3421.01 26
3421.14 31
3421.28 40
3421.41 49
3421.54 59
3421.68 69
3421.81 77
3421.95 84
3422.08 91
3422.21 97
3422.35 104
3422.48 110
3422.62 116
3422.75 121
3422.88 123
3423.02 122
3423.15 119
3423.29 113
3423.42 104
3423.56 94
3423.69 84
3423.82 73
3423.96 64
3424.09 56
3424.23 51
3424.36 49
3424.49 51
3424.63 55
3424.76 61
3424.90 68
3425.03 76
3425.17 84
3425.30 92
3425.43 100
3425.57 111
3425.70 124
3425.84 139
3425.97 159
3426.10 181
3426.24 205
3426.37 232
3426.51 259
3426.64 287
3426.78 318
3426.91 350
3427.04 387
3427.18 428
3427.31 474
3427.45 527
3427.58 584
3427.72 645
3427.85 708
3427.98 770
3428.12 829
3428.25 884
3428.39 935
3428.52 982
3428.65 1025
3428.79 1066
3428.92 1105
3429.06 1142
3429.19 1176
3429.33 1205
3429.46 1229
3429.59 1246
3429.73 1257
3429.86 1264
3430.00 1268
3430.13 1272
3430.27 1277
3430.40 1284
3430.53 1291
3430.67 1297
3430.80 1300
3430.94 1298
3431.07 1292
3431.21 1280
3431.34 1265
3431.47 1247
3431.61 1228
3431.74 1208
3431.88 1184
3432.01 1156
3432.15 1124
3432.28 1086
3432.41 1044
3432.55 998
3432.68 952
3432.82 906
3432.95 862
3433.09 823
3433.22 787
3433.35 755
3433.49 724
3433.62 694
3433.76 664
3433.89 633
3434.03 601
3434.16 569
3434.30 537
3434.43 506
3434.56 476
3434.70 449
3434.83 423
3434.97 401
3435.10 381
3435.24 364
3435.37 350
3435.50 339
3435.64 330
3435.77 323
3435.91 318
3436.04 312
3436.18 307
3436.31 302
3436.45 296
3436.58 289
3436.71 283
3436.85 276
3436.98 269
3437.12 262
3437.25 253
3437.39 243
3437.52 232
3437.65 219
3437.79 205
3437.92 192
3438.06 179
3438.19 168
3438.33 160
3438.46 156
3438.60 153
3438.73 151
3438.86 149
3439.00 146
3439.13 140
3439.27 132
3439.40 121
3439.54 110
3439.67 99
3439.81 91
3439.94 85
3440.07 84
3440.21 86
3440.34 92
3440.48 100
3440.61 108
3440.75 116
3440.88 121
3441.02 124
3441.15 124
3441.29 122
3441.42 117
3441.55 110
3441.69 103
3441.82 96
3441.96 89
3442.09 83
3442.23 77
3442.36 70
3442.50 61
3442.63 49
3442.76 36
3442.90 20
3443.03 4
3443.17 0
3443.30 0
3443.44 0
3443.57 0
3443.71 0
3443.84 0
3443.98 0
3444.11 0
3444.24 10
3444.38 24
3444.51 37
3444.65 49
3444.78 59
3444.92 66
3445.05 71
3445.19 74
3445.32 76
3445.46 78
3445.59 80
3445.72 84
3445.86 90
3445.99 97
3446.13 105
3446.26 112
3446.40 117
3446.53 118
3446.67 117
3446.80 113
3446.94 106
3447.07 98
3447.21 91
3447.34 83
3447.47 77
3447.61 71
3447.74 67
3447.88 65
3448.01 64
3448.15 66
3448.28 69
3448.42 73
3448.55 77
3448.69 81
3448.82 84
3448.96 87
3449.09 90
3449.22 92
3449.36 95
3449.49 98
3449.63 101
3449.76 102
3449.90 102
3450.03 100
3450.17 96
3450.30 90
3450.44 83
3450.57 74
3450.71 64
3450.84 55
3450.98 48
3451.11 44
3451.24 44
3451.38 47
3451.51 54
3451.65 64
3451.78 73
3451.92 83
3452.05 90
3452.19 96
3452.32 101
3452.46 104
3452.59 106
3452.73 109
3452.86 111
3453.00 113
3453.13 116
3453.27 119
3453.40 124
3453.53 130
3453.67 139
3453.80 150
3453.94 162
3454.07 174
3454.21 184
3454.34 190
3454.48 193
3454.61 192
3454.75 190
3454.88 187
3455.02 186
3455.15 187
3455.29 191
3455.42 197
3455.56 205
3455.69 212
3455.83 218
3455.96 222
3456.09 223
3456.23 222
3456.36 219
3456.50 215
3456.63 210
3456.77 204
3456.90 198
3457.04 193
3457.17 188
3457.31 185
3457.44 182
3457.58 179
3457.71 177
3457.85 174
3457.98 171
3458.12 167
3458.25 161
3458.39 153
3458.52 143
3458.66 132
3458.79 119
3458.93 107
3459.06 97
3459.20 89
3459.33 83
3459.47 81
3459.60 80
3459.73 81
3459.87 83
3460.00 85
3460.14 86
3460.27 88
3460.41 88
3460.54 87
3460.68 85
3460.81 83
3460.95 80
3461.08 79
3461.22 81
3461.35 86
3461.49 96
3461.62 109
3461.76 126
3461.89 144
3462.03 164
3462.16 184
3462.30 201
3462.43 216
3462.57 227
3462.70 234
3462.84 235
3462.97 232
3463.11 225
3463.24 214
3463.38 202
3463.51 190
3463.65 179
3463.78 169
3463.92 160
3464.05 152
3464.19 147
3464.32 144
3464.46 143
3464.59 146
3464.73 152
3464.86 160
3465.00 170
3465.13 181
3465.27 191
3465.40 200
3465.54 208
3465.67 214
3465.81 219
3465.94 222
3466.08 224
3466.21 223
3466.35 220
3466.48 214
3466.62 206
3466.75 195
3466.89 185
3467.02 175
3467.16 168
3467.29 164
3467.43 162
3467.56 162
3467.70 162
3467.83 162
3467.97 160
3468.10 157
3468.24 153
3468.37 150
3468.51 149
3468.64 151
3468.78 157
3468.91 168
3469.05 182
3469.18 198
3469.32 214
3469.45 227
3469.59 237
3469.72 242
3469.86 243
3469.99 241
3470.13 238
3470.26 234
3470.40 232
3470.53 231
3470.67 231
3470.80 233
3470.94 234
3471.07 236
3471.21 237
3471.34 238
3471.48 239
3471.61 240
3471.75 242
3471.88 244
3472.02 247
3472.15 250
3472.29 253
3472.42 256
3472.56 257
3472.69 257
3472.83 255
3472.96 252
3473.10 246
3473.23 239
3473.37 231
3473.50 220
3473.64 208
3473.77 195
3473.91 180
3474.04 164
3474.18 149
3474.31 136
3474.45 127
3474.58 121
3474.72 119
3474.85 120
3474.99 124
3475.12 128
3475.26 132
3475.40 135
3475.53 134
3475.67 132
3475.80 129
3475.94 125
3476.07 122
3476.21 120
3476.34 120
3476.48 122
3476.61 126
3476.75 129
3476.88 130
3477.02 128
3477.15 123
3477.29 114
3477.42 102
3477.56 87
3477.69 71
3477.83 57
3477.96 45
3478.10 34
3478.23 25
3478.37 18
3478.50 11
3478.64 4
3478.77 0
3478.91 0
3479.05 0
3479.18 0
3479.32 0
3479.45 0
3479.59 0
3479.72 0
3479.86 4
3479.99 11
3480.13 18
3480.26 25
3480.40 32
3480.53 37
3480.67 42
3480.80 47
3480.94 50
3481.07 52
3481.21 53
3481.34 54
3481.48 55
3481.62 56
3481.75 57
3481.89 58
3482.02 59
3482.16 59
3482.29 59
3482.43 58
3482.56 56
3482.70 54
3482.83 52
3482.97 50
3483.10 48
3483.24 48
3483.37 47
3483.51 47
3483.64 48
3483.78 49
3483.92 51
3484.05 52
3484.19 54
3484.32 56
3484.46 58
3484.59 61
3484.73 64
3484.86 69
3485.00 74
3485.13 80
3485.27 86
3485.40 91
3485.54 94
3485.67 97
3485.81 98
3485.95 99
3486.08 98
3486.22 97
3486.35 94
3486.49 91
3486.62 85
3486.76 79
3486.89 73
3487.03 68
3487.16 66
3487.30 68
3487.43 74
3487.57 83
3487.71 94
3487.84 105
3487.98 117
3488.11 127
3488.25 136
3488.38 144
3488.52 151
3488.65 157
3488.79 162
3488.92 164
3489.06 164
3489.19 161
3489.33 154
3489.47 145
3489.60 135
3489.74 123
3489.87 113
3490.01 105
3490.14 100
3490.28 98
3490.41 99
3490.55 102
3490.68 105
3490.82 107
3490.96 108
3491.09 105
3491.23 101
3491.36 94
3491.50 88
3491.63 83
3491.77 79
3491.90 76
3492.04 72
3492.17 68
3492.31 61
3492.45 53
3492.58 43
3492.72 33
3492.85 23
3492.99 15
3493.12 9
3493.26 7
3493.39 8
3493.53 12
3493.66 17
3493.80 23
3493.94 29
3494.07 34
3494.21 39
3494.34 45
3494.48 52
3494.61 60
3494.75 71
3494.88 83
3495.02 95
3495.16 106
3495.29 116
3495.43 121
3495.56 124
3495.70 122
3495.83 117
3495.97 109
3496.10 99
3496.24 90
3496.38 83
3496.51 78
3496.65 77
3496.78 77
3496.92 79
3497.05 80
3497.19 80
3497.32 78
3497.46 74
3497.60 71
3497.73 69
3497.87 71
3498.00 77
3498.14 86
3498.27 98
3498.41 110
3498.55 122
3498.68 130
3498.82 136
3498.95 140
3499.09 143
3499.22 145
3499.36 148
3499.49 150
3499.63 152
3499.77 153
3499.90 151
3500.04 147
3500.17 139
3500.31 128
3500.44 116
3500.58 103
3500.72 91
3500.85 80
3500.99 72
3501.12 66
3501.26 64
3501.39 63
3501.53 64
3501.66 66
3501.80 69
3501.94 73
3502.07 77
3502.21 80
3502.34 84
3502.48 87
3502.61 89
3502.75 90
3502.89 90
3503.02 88
3503.16 85
3503.29 80
3503.43 75
3503.56 69
3503.70 63
3503.84 60
3503.97 58
3504.11 58
3504.24 60
3504.38 63
3504.51 66
3504.65 70
3504.79 74
3504.92 79
3505.06 87
3505.19 96
3505.33 108
3505.46 121
3505.60 135
3505.74 147
3505.87 157
3506.01 163
3506.14 166
3506.28 166
3506.41 163
3506.55 158
3506.69 150
3506.82 142
3506.96 133
3507.09 123
3507.23 114
3507.36 107
3507.50 102
3507.64 100
3507.77 100
3507.91 102
3508.04 103
3508.18 105
3508.32 108
3508.45 111
3508.59 116
3508.72 124
3508.86 135
3508.99 149
3509.13 165
3509.27 182
3509.40 198
3509.54 213
3509.67 226
3509.81 238
3509.95 251
3510.08 265
3510.22 281
3510.35 298
3510.49 316
3510.62 337
3510.76 358
3510.90 380
3511.03 403
3511.17 428
3511.30 455
3511.44 485
3511.58 517
3511.71 551
3511.85 589
3511.98 628
3512.12 670
3512.25 712
3512.39 755
3512.53 798
3512.66 840
3512.80 881
3512.93 920
3513.07 959
3513.21 997
3513.34 1032
3513.48 1064
3513.61 1091
3513.75 1110
3513.89 1121
3514.02 1124
3514.16 1119
3514.29 1109
3514.43 1095
3514.56 1078
3514.70 1059
3514.84 1039
3514.97 1018
3515.11 997
3515.24 976
3515.38 955
3515.52 937
3515.65 921
3515.79 907
3515.92 895
3516.06 883
3516.20 870
3516.33 856
3516.47 839
3516.60 821
3516.74 801
3516.88 781
3517.01 763
3517.15 747
3517.28 733
3517.42 722
3517.56 713
3517.69 706
3517.83 699
3517.96 693
3518.10 688
3518.24 685
3518.37 682
3518.51 680
3518.64 680
3518.78 681
3518.92 683
3519.05 687
3519.19 691
3519.32 696
3519.46 701
3519.60 705
3519.73 710
3519.87 714
3520.00 720
3520.14 728
3520.28 739
3520.41 753
3520.55 769
3520.68 787
3520.82 805
3520.96 821
3521.09 833
3521.23 841
3521.36 844
3521.50 841
3521.64 832
3521.77 818
3521.91 799
3522.04 776
3522.18 751
3522.32 723
3522.45 693
3522.59 664
3522.72 635
3522.86 609
3523.00 586
3523.13 569
3523.27 556
3523.40 549
3523.54 546
3523.68 544
3523.81 542
3523.95 536
3524.08 527
3524.22 515
3524.36 502
3524.49 488
3524.63 477
3524.77 468
3524.90 460
3525.04 453
3525.17 444
3525.31 434
3525.45 420
3525.58 405
3525.72 389
3525.85 374
3525.99 361
3526.13 350
3526.26 341
3526.40 335
3526.54 332
3526.67 331
3526.81 333
3526.94 337
3527.08 343
3527.22 349
3527.35 354
3527.49 358
3527.62 361
3527.76 362
3527.90 364
3528.03 368
3528.17 374
3528.31 382
3528.44 389
3528.58 395
3528.71 396
3528.85 393
3528.99 384
3529.12 373
3529.26 359
3529.39 347
3529.53 336
3529.67 328
3529.80 322
3529.94 316
3530.08 310
3530.21 304
3530.35 297
3530.48 290
3530.62 285
3530.76 281
3530.89 279
3531.03 278
3531.17 279
3531.30 279
3531.44 280
3531.57 280
3531.71 278
3531.85 274
3531.98 269
3532.12 261
3532.26 253
3532.39 243
3532.53 234
3532.66 227
3532.80 223
3532.94 220
3533.07 219
3533.21 217
3533.35 213
3533.48 206
3533.62 196
3533.75 184
3533.89 173
3534.03 163
3534.16 158
3534.30 156
3534.44 156
3534.57 157
3534.71 156
3534.84 152
3534.98 144
3535.12 131
3535.25 117
3535.39 103
3535.53 90
3535.66 80
3535.80 72
3535.94 67
3536.07 62
3536.21 58
3536.34 53
3536.48 49
3536.62 44
3536.75 41
3536.89 39
3537.03 41
3537.16 44
3537.30 50
3537.44 56
3537.57 62
3537.71 67
3537.84 70
3537.98 72
3538.12 72
3538.25 70
3538.39 69
3538.53 68
3538.66 67
3538.80 67
3538.94 68
3539.07 69
3539.21 70
3539.34 71
3539.48 71
3539.62 70
3539.75 69
3539.89 67
3540.03 65
3540.16 63
3540.30 60
3540.44 57
3540.57 54
3540.71 53
3540.84 53
3540.98 56
3541.12 60
3541.25 65
3541.39 71
3541.53 77
3541.66 82
3541.80 86
3541.94 89
3542.07 89
3542.21 90
3542.35 90
3542.48 91
3542.62 94
3542.76 101
3542.89 111
3543.03 124
3543.16 139
3543.30 154
3543.44 169
3543.57 180
3543.71 187
3543.85 189
3543.98 187
3544.12 181
3544.26 171
3544.39 160
3544.53 148
3544.67 137
3544.80 127
3544.94 119
3545.08 114
3545.21 109
3545.35 103
3545.48 96
3545.62 86
3545.76 74
3545.89 61
3546.03 48
3546.17 36
3546.30 27
3546.44 22
3546.58 19
3546.71 18
3546.85 18
3546.99 19
3547.12 20
3547.26 20
3547.40 19
3547.53 18
3547.67 16
3547.81 16
3547.94 16
3548.08 17
3548.22 21
3548.35 27
3548.49 34
3548.63 43
3548.76 51
3548.90 59
3549.03 63
3549.17 65
3549.31 64
3549.44 60
3549.58 55
3549.72 49
3549.85 44
3549.99 41
3550.13 38
3550.26 37
3550.40 36
3550.54 35
3550.67 33
3550.81 30
3550.95 25
3551.08 20
3551.22 14
3551.36 7
3551.49 0
3551.63 0
3551.77 0
3551.90 0
3552.04 0
3552.18 0
3552.31 0
3552.45 0
3552.59 0
3552.72 11
3552.86 24
3553.00 37
3553.13 49
3553.27 59
3553.41 68
3553.54 75
3553.68 79
3553.82 82
3553.95 83
3554.09 83
3554.23 82
3554.36 79
3554.50 75
3554.64 69
3554.77 63
3554.91 56
3555.05 50
3555.18 45
3555.32 41
3555.46 39
3555.59 38
3555.73 38
3555.87 39
3556.00 41
3556.14 44
3556.28 47
3556.41 50
3556.55 52
3556.69 52
3556.82 52
3556.96 51
3557.10 48
3557.23 45
3557.37 42
3557.51 39
3557.64 37
3557.78 36
3557.92 36
3558.05 38
3558.19 40
3558.33 44
3558.47 48
3558.60 52
3558.74 56
3558.88 59
3559.01 62
3559.15 63
3559.29 65
3559.42 67
3559.56 70
3559.70 74
3559.83 80
3559.97 87
3560.11 96
3560.24 104
3560.38 111
3560.52 117
3560.65 122
3560.79 124
3560.93 125
3561.06 123
3561.20 120
3561.34 116
3561.47 110
3561.61 104
3561.75 97
3561.88 90
3562.02 83
3562.16 76
3562.30 67
3562.43 57
3562.57 45
3562.71 32
3562.84 18
3562.98 4
3563.12 0
3563.25 0
3563.39 0
3563.53 0
3563.66 0
3563.80 0
3563.94 0
3564.07 0
3564.21 8
3564.35 15
3564.49 21
3564.62 24
3564.76 25
3564.90 23
3565.03 20
3565.17 16
3565.31 13
3565.44 12
3565.58 15
3565.72 22
3565.85 32
3565.99 45
3566.13 58
3566.26 69
3566.40 76
3566.54 79
3566.68 79
3566.81 77
3566.95 73
3567.09 71
3567.22 72
3567.36 74
3567.50 78
3567.63 82
3567.77 84
3567.91 86
3568.04 86
3568.18 84
3568.32 83
3568.46 82
3568.59 81
3568.73 79
3568.87 76
3569.00 72
3569.14 65
3569.28 56
3569.41 47
3569.55 39
3569.69 33
3569.83 30
3569.96 30
3570.10 31
3570.24 32
3570.37 32
3570.51 30
3570.65 27
3570.78 23
3570.92 18
3571.06 15
3571.20 14
3571.33 15
3571.47 18
3571.61 23
3571.74 29
3571.88 34
3572.02 39
3572.15 43
3572.29 47
3572.43 51
3572.57 55
3572.70 58
3572.84 62
3572.98 64
3573.11 65
3573.25 63
3573.39 59
3573.52 54
3573.66 47
3573.80 39
3573.94 32
3574.07 26
3574.21 21
3574.35 17
3574.48 15
3574.62 14
3574.76 14
3574.90 13
3575.03 13
3575.17 11
3575.31 7
3575.44 2
3575.58 0
3575.72 0
3575.85 0
3575.99 0
3576.13 0
3576.27 0
3576.40 0
3576.54 1
3576.68 8
3576.81 14
3576.95 18
3577.09 22
3577.23 25
3577.36 28
3577.50 30
3577.64 33
3577.77 35
3577.91 36
3578.05 37
3578.19 35
3578.32 33
3578.46 30
3578.60 28
3578.73 28
3578.87 31
3579.01 39
3579.15 52
3579.28 69
3579.42 90
3579.56 113
3579.69 137
3579.83 160
3579.97 181
3580.11 198
3580.24 212
3580.38 223
3580.52 230
3580.65 234
3580.79 236
3580.93 235
3581.07 232
3581.20 228
3581.34 224
3581.48 220
3581.62 219
3581.75 222
3581.89 227
3582.03 236
3582.16 246
3582.30 257
3582.44 266
3582.58 273
3582.71 277
3582.85 278
3582.99 278
3583.12 276
3583.26 276
3583.40 276
3583.54 279
3583.67 284
3583.81 290
3583.95 296
3584.09 300
3584.22 302
3584.36 302
3584.50 298
3584.63 295
3584.77 292
3584.91 291
3585.05 294
3585.18 300
3585.32 307
3585.46 313
3585.60 319
3585.73 322
3585.87 323
3586.01 323
3586.14 322
3586.28 321
3586.42 321
3586.56 322
3586.69 324
3586.83 327
3586.97 328
3587.11 328
3587.24 326
3587.38 321
3587.52 313
3587.65 302
3587.79 289
3587.93 275
3588.07 261
3588.20 247
3588.34 234
3588.48 221
3588.62 209
3588.75 197
3588.89 187
3589.03 177
3589.17 169
3589.30 163
3589.44 160
3589.58 158
3589.71 158
3589.85 160
3589.99 162
3590.13 166
3590.26 170
3590.40 174
3590.54 178
3590.68 183
3590.81 189
3590.95 196
3591.09 205
3591.23 214
3591.36 223
3591.50 232
3591.64 239
3591.78 243
3591.91 244
3592.05 243
3592.19 241
3592.33 239
3592.46 237
3592.60 236
3592.74 236
3592.87 235
3593.01 232
3593.15 228
3593.29 222
3593.42 215
3593.56 209
3593.70 205
3593.84 204
3593.97 206
3594.11 211
3594.25 217
3594.39 223
3594.52 230
3594.66 236
3594.80 240
3594.94 243
3595.07 245
3595.21 245
3595.35 243
3595.49 240
3595.62 236
3595.76 232
3595.90 229
3596.04 227
3596.17 226
3596.31 228
3596.45 230
3596.59 233
3596.72 236
3596.86 237
3597.00 237
3597.14 236
3597.27 237
3597.41 238
3597.55 242
3597.69 247
3597.82 255
3597.96 263
3598.10 273
3598.24 282
3598.37 292
3598.51 302
3598.65 310
3598.79 317
3598.92 319
3599.06 317
3599.20 308
3599.34 294
3599.47 275
3599.61 253
3599.75 230
3599.89 209
3600.02 192
3600.16 179
3600.30 172
3600.44 169
3600.57 168
3600.71 170
3600.85 172
3600.99 173
3601.12 172
3601.26 168
3601.40 162
3601.54 153
3601.67 144
3601.81 134
3601.95 125
3602.09 118
3602.23 111
3602.36 106
3602.50 102
3602.64 98
3602.78 93
3602.91 88
3603.05 81
3603.19 73
3603.33 64
3603.46 56
3603.60 47
3603.74 39
3603.88 32
3604.01 26
3604.15 20
3604.29 14
3604.43 8
3604.56 1
3604.70 0
3604.84 0
3604.98 0
3605.12 0
3605.25 0
3605.39 0
3605.53 0
3605.67 1
3605.80 11
3605.94 22
3606.08 31
3606.22 38
3606.35 43
3606.49 46
3606.63 46
3606.77 45
3606.91 43
3607.04 40
3607.18 38
3607.32 36
3607.46 35
3607.59 35
3607.73 37
3607.87 40
3608.01 45
3608.14 51
3608.28 57
3608.42 65
3608.56 74
3608.70 83
3608.83 94
3608.97 105
3609.11 115
3609.25 123
3609.38 127
3609.52 129
3609.66 127
3609.80 122
3609.93 116
3610.07 109
3610.21 102
3610.35 96
3610.49 91
3610.62 86
3610.76 82
3610.90 80
3611.04 78
3611.17 77
3611.31 78
3611.45 79
3611.59 81
3611.73 82
3611.86 83
3612.00 82
3612.14 78
3612.28 73
3612.41 66
3612.55 60
3612.69 53
3612.83 48
3612.97 44
3613.10 40
3613.24 38
3613.38 35
3613.52 32
3613.65 29
3613.79 27
3613.93 24
3614.07 20
3614.21 17
3614.34 13
3614.48 9
3614.62 5
3614.76 3
3614.90 4
3615.03 8
3615.17 14
3615.31 24
3615.45 37
3615.58 50
3615.72 63
3615.86 73
3616.00 81
3616.14 86
3616.27 87
3616.41 86
3616.55 84
3616.69 81
3616.83 78
3616.96 75
3617.10 72
3617.24 70
3617.38 68
3617.51 66
3617.65 66
3617.79 67
3617.93 69
3618.07 72
3618.20 75
3618.34 77
3618.48 76
3618.62 73
3618.76 68
3618.89 60
3619.03 53
3619.17 47
3619.31 44
3619.45 45
3619.58 50
3619.72 59
3619.86 70
3620.00 82
3620.14 93
3620.27 101
3620.41 105
3620.55 105
3620.69 101
3620.82 94
3620.96 85
3621.10 75
3621.24 65
3621.38 57
3621.51 49
3621.65 43
3621.79 39
3621.93 37
3622.07 36
3622.20 37
3622.34 39
3622.48 43
3622.62 47
3622.76 52
3622.89 57
3623.03 64
3623.17 71
3623.31 79
3623.45 87
3623.58 94
3623.72 100
3623.86 104
3624.00 107
3624.14 108
3624.27 108
3624.41 107
3624.55 106
3624.69 106
3624.83 105
3624.96 103
3625.10 100
3625.24 96
3625.38 91
3625.52 84
3625.65 76
3625.79 69
3625.93 63
3626.07 59
3626.21 57
3626.35 58
3626.48 61
3626.62 66
3626.76 73
3626.90 80
3627.04 86
3627.17 91
3627.31 95
3627.45 96
3627.59 95
3627.73 91
3627.86 86
3628.00 79
3628.14 73
3628.28 69
3628.42 67
3628.55 68
3628.69 73
3628.83 81
3628.97 92
3629.11 104
3629.24 118
3629.38 131
3629.52 141
3629.66 149
3629.80 154
3629.94 155
3630.07 153
3630.21 150
3630.35 145
3630.49 140
3630.63 134
3630.76 127
3630.90 119
3631.04 111
3631.18 102
3631.32 93
3631.46 88
3631.59 85
3631.73 87
3631.87 92
3632.01 99
3632.15 106
3632.28 111
3632.42 115
3632.56 116
3632.70 117
3632.84 118
3632.97 121
3633.11 125
3633.25 131
3633.39 136
3633.53 139
3633.67 138
3633.80 134
3633.94 125
3634.08 115
3634.22 104
3634.36 94
3634.50 87
3634.63 82
3634.77 79
3634.91 77
3635.05 75
3635.19 73
3635.32 71
3635.46 69
3635.60 67
3635.74 68
3635.88 70
3636.02 74
3636.15 80
3636.29 85
3636.43 89
3636.57 91
3636.71 91
3636.85 89
3636.98 85
3637.12 81
3637.26 77
3637.40 73
3637.54 70
3637.67 68
3637.81 67
3637.95 67
3638.09 67
3638.23 68
3638.37 70
3638.50 73
3638.64 78
3638.78 84
3638.92 91
3639.06 99
3639.20 105
3639.33 110
3639.47 113
3639.61 112
3639.75 107
3639.89 101
3640.03 92
3640.16 84
3640.30 77
3640.44 72
3640.58 69
3640.72 70
3640.86 73
3640.99 78
3641.13 85
3641.27 91
3641.41 97
3641.55 102
3641.69 106
3641.82 107
3641.96 108
3642.10 107
3642.24 108
3642.38 109
3642.52 112
3642.65 117
3642.79 124
3642.93 133
3643.07 141
3643.21 148
3643.35 154
3643.48 157
3643.62 160
3643.76 163
3643.90 167
3644.04 174
3644.18 183
3644.31 193
3644.45 203
3644.59 211
3644.73 216
3644.87 214
3645.01 208
3645.15 197
3645.28 183
3645.42 168
3645.56 153
3645.70 140
3645.84 128
3645.98 117
3646.11 106
3646.25 94
3646.39 80
3646.53 64
3646.67 49
3646.81 33
3646.94 20
3647.08 10
3647.22 4
3647.36 1
3647.50 1
3647.64 3
3647.78 5
3647.91 7
3648.05 8
3648.19 8
3648.33 6
3648.47 2
3648.61 0
3648.75 0
3648.88 0
3649.02 0
3649.16 0
3649.30 0
3649.44 1
3649.58 8
3649.71 13
3649.85 17
3649.99 19
3650.13 18
3650.27 17
3650.41 17
3650.55 18
3650.68 22
3650.82 28
3650.96 35
3651.10 41
3651.24 45
3651.38 45
3651.52 42
3651.65 37
3651.79 33
3651.93 32
3652.07 35
3652.21 42
3652.35 53
3652.49 68
3652.62 82
3652.76 96
3652.90 107
3653.04 115
3653.18 121
3653.32 126
3653.46 131
3653.59 137
3653.73 145
3653.87 156
3654.01 167
3654.15 178
3654.29 188
3654.43 196
3654.56 203
3654.70 207
3654.84 210
3654.98 212
3655.12 214
3655.26 215
3655.40 214
3655.53 213
3655.67 209
3655.81 205
3655.95 201
3656.09 197
3656.23 195
3656.37 195
3656.50 197
3656.64 201
3656.78 207
3656.92 215
3657.06 223
3657.20 231
3657.34 238
3657.47 244
3657.61 248
3657.75 247
3657.89 243
3658.03 233
3658.17 220
3658.31 204
3658.45 188
3658.58 173
3658.72 162
3658.86 155
3659.00 153
3659.14 155
3659.28 160
3659.42 165
3659.55 169
3659.69 172
3659.83 172
3659.97 170
3660.11 166
3660.25 161
3660.39 155
3660.53 148
3660.66 141
3660.80 134
3660.94 127
3661.08 118
3661.22 109
3661.36 100
3661.50 92
3661.64 85
3661.77 79
3661.91 76
3662.05 76
3662.19 77
3662.33 81
3662.47 85
3662.61 89
3662.75 93
3662.88 96
3663.02 98
3663.16 99
3663.30 98
3663.44 95
3663.58 91
3663.72 86
3663.86 79
3663.99 70
3664.13 61
3664.27 51
3664.41 43
3664.55 37
3664.69 35
3664.83 37
3664.97 43
3665.10 51
3665.24 60
3665.38 68
3665.52 74
3665.66 77
3665.80 78
3665.94 78
3666.08 77
3666.21 76
3666.35 76
3666.49 78
3666.63 79
3666.77 82
3666.91 84
3667.05 85
3667.19 86
3667.33 87
3667.46 89
3667.60 91
3667.74 93
3667.88 97
3668.02 100
3668.16 102
3668.30 102
3668.44 100
3668.58 97
3668.71 93
3668.85 89
3668.99 87
3669.13 86
3669.27 87
3669.41 89
3669.55 92
3669.69 95
3669.82 96
3669.96 95
3670.10 92
3670.24 88
3670.38 83
3670.52 77
3670.66 70
3670.80 63
3670.94 56
3671.07 51
3671.21 47
3671.35 45
3671.49 45
3671.63 47
3671.77 49
3671.91 51
3672.05 52
3672.19 51
3672.33 48
3672.46 42
3672.60 35
3672.74 26
3672.88 18
3673.02 10
3673.16 4
3673.30 1
3673.44 1
3673.58 3
3673.71 6
3673.85 10
3673.99 12
3674.13 12
3674.27 9
3674.41 3
3674.55 0
3674.69 0
3674.83 0
3674.97 0
3675.10 0
3675.24 0
3675.38 5
3675.52 15
3675.66 25
3675.80 35
3675.94 43
3676.08 50
3676.22 55
3676.36 60
3676.49 63
3676.63 64
3676.77 65
3676.91 63
3677.05 60
3677.19 56
3677.33 51
3677.47 47
3677.61 43
3677.75 42
3677.88 44
3678.02 48
3678.16 57
3678.30 69
3678.44 84
3678.58 101
3678.72 119
3678.86 136
3679.00 149
3679.14 156
3679.28 157
3679.41 151
3679.55 140
3679.69 124
3679.83 107
3679.97 91
3680.11 79
3680.25 70
3680.39 65
3680.53 64
3680.67 66
3680.80 71
3680.94 76
3681.08 83
3681.22 92
3681.36 101
3681.50 111
3681.64 121
3681.78 130
3681.92 138
3682.06 142
3682.20 143
3682.34 141
3682.47 135
3682.61 127
3682.75 116
3682.89 104
3683.03 93
3683.17 81
3683.31 71
3683.45 63
3683.59 58
3683.73 56
3683.87 56
3684.00 57
3684.14 59
3684.28 60
3684.42 60
3684.56 59
3684.70 57
3684.84 54
3684.98 54
3685.12 54
3685.26 56
3685.40 58
3685.54 59
3685.67 60
3685.81 60
3685.95 59
3686.09 59
3686.23 59
3686.37 61
3686.51 65
3686.65 69
3686.79 73
3686.93 76
3687.07 78
3687.21 78
3687.35 76
3687.48 73
3687.62 69
3687.76 64
3687.90 60
3688.04 56
3688.18 53
3688.32 51
3688.46 49
3688.60 47
3688.74 44
3688.88 40
3689.02 34
3689.16 26
3689.29 18
3689.43 9
3689.57 2
3689.71 0
3689.85 0
3689.99 0
3690.13 0
3690.27 0
3690.41 0
3690.55 0
3690.69 0
3690.83 0
3690.97 4
3691.10 12
3691.24 23
3691.38 34
3691.52 46
3691.66 58
3691.80 68
3691.94 77
3692.08 84
3692.22 89
3692.36 93
3692.50 97
3692.64 101
3692.78 104
3692.92 108
3693.06 112
3693.19 116
3693.33 119
3693.47 121
3693.61 123
3693.75 123
3693.89 123
3694.03 122
3694.17 120
3694.31 117
3694.45 113
3694.59 109
3694.73 106
3694.87 103
3695.01 100
3695.15 98
3695.28 96
3695.42 94
3695.56 93
3695.70 93
3695.84 95
3695.98 98
3696.12 102
3696.26 106
3696.40 110
3696.54 112
3696.68 112
3696.82 111
3696.96 107
3697.10 104
3697.24 101
3697.38 101
3697.51 103
3697.65 107
3697.79 114
3697.93 123
3698.07 133
3698.21 143
3698.35 153
3698.49 163
3698.63 173
3698.77 183
3698.91 192
3699.05 199
3699.19 205
3699.33 208
3699.47 210
3699.61 209
3699.75 207
3699.88 205
3700.02 203
3700.16 201
3700.30 199
3700.44 198
3700.58 197
3700.72 195
3700.86 192
3701.00 188
3701.14 183
3701.28 177
3701.42 169
3701.56 161
3701.70 153
3701.84 146
3701.98 141
3702.12 138
3702.26 136
3702.40 135
3702.53 134
3702.67 134
3702.81 132
3702.95 128
3703.09 123
3703.23 118
3703.37 112
3703.51 106
3703.65 101
3703.79 96
3703.93 91
3704.07 87
3704.21 81
3704.35 74
3704.49 66
3704.63 56
3704.77 44
3704.91 32
3705.05 20
3705.19 9
3705.33 1
3705.47 0
3705.60 0
3705.74 0
3705.88 0
3706.02 2
3706.16 8
3706.30 14
3706.44 21
3706.58 27
3706.72 33
3706.86 39
3707.00 43
3707.14 46
3707.28 47
3707.42 46
3707.56 45
3707.70 44
3707.84 44
3707.98 45
3708.12 50
3708.26 56
3708.40 64
3708.54 72
3708.68 78
3708.82 81
3708.95 81
3709.09 77
3709.23 71
3709.37 63
3709.51 54
3709.65 48
3709.79 43
3709.93 39
3710.07 38
3710.21 37
3710.35 37
3710.49 37
3710.63 38
3710.77 39
3710.91 43
3711.05 48
3711.19 55
3711.33 64
3711.47 75
3711.61 87
3711.75 98
3711.89 107
3712.03 114
3712.17 117
3712.31 117
3712.45 113
3712.59 105
3712.73 96
3712.87 86
3713.00 75
3713.14 65
3713.28 56
3713.42 47
3713.56 39
3713.70 30
3713.84 22
3713.98 14
3714.12 7
3714.26 0
3714.40 0
3714.54 0
3714.68 0
3714.82 0
3714.96 0
3715.10 0
3715.24 1
3715.38 5
3715.52 8
3715.66 9
3715.80 9
3715.94 6
3716.08 3
3716.22 1
3716.36 0
3716.50 1
3716.64 4
3716.78 8
3716.92 13
3717.06 16
3717.20 17
3717.34 16
3717.48 12
3717.62 7
3717.76 2
3717.90 0
3718.04 0
3718.18 0
3718.32 0
3718.46 0
3718.59 0
3718.73 3
3718.87 7
3719.01 10
3719.15 14
3719.29 19
3719.43 26
3719.57 33
3719.71 42
3719.85 52
3719.99 61
3720.13 70
3720.27 79
3720.41 87
3720.55 95
3720.69 103
3720.83 111
3720.97 118
3721.11 125
3721.25 130
3721.39 136
3721.53 141
3721.67 146
3721.81 151
3721.95 157
3722.09 163
3722.23 168
3722.37 173
3722.51 176
3722.65 176
3722.79 175
3722.93 172
3723.07 168
3723.21 164
3723.35 159
3723.49 153
3723.63 147
3723.77 140
3723.91 134
3724.05 128
3724.19 122
3724.33 118
3724.47 114
3724.61 111
3724.75 107
3724.89 102
3725.03 96
3725.17 87
3725.31 77
3725.45 64
3725.59 51
3725.73 39
3725.87 28
3726.01 22
3726.15 19
3726.29 22
3726.43 28
3726.57 37
3726.71 47
3726.85 56
3726.99 64
3727.13 70
3727.27 74
3727.41 77
3727.55 78
3727.69 78
3727.83 77
3727.97 73
3728.11 68
3728.25 59
3728.39 48
3728.53 36
3728.67 23
3728.81 11
3728.95 0
3729.09 0
3729.23 0
3729.37 0
3729.51 0
3729.65 0
3729.79 0
3729.93 0
3730.07 4
3730.21 7
3730.35 8
3730.49 9
3730.63 11
3730.77 15
3730.91 19
3731.05 26
3731.19 33
3731.33 39
3731.47 45
3731.61 50
3731.75 53
3731.89 55
3732.03 57
3732.17 59
3732.31 62
3732.45 66
3732.59 74
3732.73 85
3732.87 100
3733.01 120
3733.15 146
3733.29 177
3733.43 213
3733.57 251
3733.71 289
3733.85 326
3733.99 360
3734.13 389
3734.27 416
3734.41 441
3734.55 467
3734.69 497
3734.83 532
3734.97 572
3735.11 616
3735.25 661
3735.39 707
3735.53 749
3735.67 789
3735.81 827
3735.95 864
3736.09 901
3736.23 938
3736.37 975
3736.51 1011
3736.65 1045
3736.79 1076
3736.93 1102
3737.07 1123
3737.21 1141
3737.35 1155
3737.49 1166
3737.63 1173
3737.77 1176
3737.91 1175
3738.05 1170
3738.19 1161
3738.33 1150
3738.47 1136
3738.61 1121
3738.75 1105
3738.89 1088
3739.03 1068
3739.17 1048
3739.31 1025
3739.45 1001
3739.59 976
3739.74 949
3739.88 923
3740.02 896
3740.16 869
3740.30 841
3740.44 812
3740.58 781
3740.72 749
3740.86 716
3741.00 681
3741.14 646
3741.28 612
3741.42 580
3741.56 549
3741.70 521
3741.84 495
3741.98 472
3742.12 452
3742.26 435
3742.40 421
3742.54 410
3742.68 402
3742.82 396
3742.96 391
3743.10 387
3743.24 383
3743.38 378
3743.52 374
3743.66 370
3743.80 368
3743.94 366
3744.08 365
3744.22 364
3744.36 362
3744.50 359
3744.64 353
3744.78 345
3744.92 334
3745.06 320
3745.20 304
3745.35 286
3745.49 265
3745.63 244
3745.77 223
3745.91 203
3746.05 187
3746.19 173
3746.33 163
3746.47 157
3746.61 153
3746.75 151
3746.89 150
3747.03 150
3747.17 151
3747.31 152
3747.45 153
3747.59 154
3747.73 155
3747.87 155
3748.01 152
3748.15 146
3748.29 137
3748.43 125
3748.57 112
3748.71 98
3748.85 87
3748.99 79
3749.13 76
3749.27 76
3749.42 79
3749.56 83
3749.70 88
3749.84 92
3749.98 95
3750.12 98
3750.26 99
3750.40 100
3750.54 100
3750.68 99
3750.82 97
3750.96 96
3751.10 95
3751.24 96
3751.38 99
3751.52 103
3751.66 108
3751.80 112
3751.94 116
3752.08 117
3752.22 117
3752.36 117
3752.50 116
3752.64 118
3752.78 122
3752.93 128
3753.07 135
3753.21 142
3753.35 148
3753.49 152
3753.63 153
3753.77 151
3753.91 148
3754.05 145
3754.19 141
3754.33 138
3754.47 135
3754.61 131
3754.75 127
3754.89 121
3755.03 113
3755.17 104
3755.31 96
3755.45 90
3755.59 88
3755.73 88
3755.88 91
3756.02 96
3756.16 99
3756.30 101
3756.44 101
3756.58 100
3756.72 99
3756.86 98
3757.00 98
3757.14 98
3757.28 99
3757.42 98
3757.56 98
3757.70 96
3757.84 95
3757.98 95
3758.12 96
3758.26 98
3758.40 101
3758.55 104
3758.69 106
3758.83 107
3758.97 108
3759.11 109
3759.25 111
3759.39 113
3759.53 115
3759.67 118
3759.81 120
3759.95 123
3760.09 125
3760.23 127
3760.37 129
3760.51 132
3760.65 134
3760.79 136
3760.94 138
3761.08 140
3761.22 141
3761.36 140
3761.50 137
3761.64 132
3761.78 124
3761.92 113
3762.06 101
3762.20 88
3762.34 77
3762.48 66
3762.62 58
3762.76 51
3762.90 44
3763.04 37
3763.19 29
3763.33 20
3763.47 10
3763.61 1
3763.75 0
3763.89 0
3764.03 0
3764.17 0
3764.31 0
3764.45 0
3764.59 0
3764.73 1
3764.87 7
3765.01 13
3765.15 17
3765.29 22
3765.44 26
3765.58 31
3765.72 36
3765.86 41
3766.00 45
3766.14 47
3766.28 49
3766.42 50
3766.56 51
3766.70 53
3766.84 55
3766.98 57
3767.12 58
3767.26 57
3767.41 55
3767.55 50
3767.69 44
3767.83 38
3767.97 33
3768.11 30
3768.25 29
3768.39 30
3768.53 31
3768.67 34
3768.81 39
3768.95 44
3769.09 50
3769.23 58
3769.38 67
3769.52 75
3769.66 82
3769.80 87
3769.94 89
3770.08 90
3770.22 89
3770.36 87
3770.50 84
3770.64 81
3770.78 78
3770.92 73
3771.06 68
3771.21 62
3771.35 54
3771.49 46
3771.63 38
3771.77 30
3771.91 25
3772.05 22
3772.19 22
3772.33 25
3772.47 31
3772.61 40
3772.75 49
3772.90 59
3773.04 69
3773.18 77
3773.32 84
3773.46 89
3773.60 92
3773.74 92
3773.88 90
3774.02 86
3774.16 81
3774.30 76
3774.44 73
3774.59 71
3774.73 70
3774.87 70
3775.01 69
3775.15 68
3775.29 66
3775.43 63
3775.57 60
3775.71 56
3775.85 52
3775.99 48
3776.13 43
3776.28 38
3776.42 33
3776.56 27
3776.70 23
3776.84 20
3776.98 18
3777.12 19
3777.26 21
3777.40 23
3777.54 24
3777.68 23
3777.83 21
3777.97 17
3778.11 12
3778.25 6
3778.39 1
3778.53 0
3778.67 0
3778.81 0
3778.95 4
3779.09 13
3779.23 24
3779.38 37
3779.52 49
3779.66 60
3779.80 69
3779.94 75
3780.08 77
3780.22 77
3780.36 76
3780.50 74
3780.64 72
3780.79 72
3780.93 72
3781.07 73
3781.21 73
3781.35 73
3781.49 71
3781.63 69
3781.77 66
3781.91 63
3782.05 60
3782.20 57
3782.34 56
3782.48 55
3782.62 55
3782.76 56
3782.90 59
3783.04 62
3783.18 66
3783.32 70
3783.46 76
3783.61 82
3783.75 89
3783.89 97
3784.03 106
3784.17 113
3784.31 118
3784.45 120
3784.59 118
3784.73 113
3784.87 106
3785.02 98
3785.16 92
3785.30 88
3785.44 87
3785.58 89
3785.72 91
3785.86 93
3786.00 94
3786.14 93
3786.28 90
3786.43 86
3786.57 81
3786.71 76
3786.85 71
3786.99 66
3787.13 61
3787.27 56
3787.41 51
3787.55 46
3787.70 43
3787.84 41
3787.98 39
3788.12 39
3788.26 40
3788.40 41
3788.54 41
3788.68 42
3788.82 43
3788.97 45
3789.11 48
3789.25 52
3789.39 56
3789.53 59
3789.67 60
3789.81 60
3789.95 58
3790.09 55
3790.24 51
3790.38 48
3790.52 45
3790.66 43
3790.80 40
3790.94 36
3791.08 31
3791.22 26
3791.37 19
3791.51 13
3791.65 9
3791.79 6
3791.93 6
3792.07 9
3792.21 12
3792.35 16
3792.49 19
3792.64 21
3792.78 20
3792.92 17
3793.06 12
3793.20 7
3793.34 3
3793.48 0
3793.62 0
3793.77 0
3793.91 0
3794.05 0
3794.19 0
3794.33 0
3794.47 0
3794.61 0
3794.75 0
3794.90 1
3795.04 6
3795.18 12
3795.32 20
3795.46 28
3795.60 36
3795.74 44
3795.88 51
3796.03 58
3796.17 64
3796.31 70
3796.45 75
3796.59 80
3796.73 85
3796.87 89
3797.01 94
3797.16 98
3797.30 102
3797.44 106
3797.58 107
3797.72 105
3797.86 100
3798.00 93
3798.14 83
3798.29 71
3798.43 59
3798.57 48
3798.71 39
3798.85 32
3798.99 27
3799.13 23
3799.27 22
3799.42 23
3799.56 25
3799.70 30
3799.84 37
3799.98 45
3800.12 53
3800.26 60
3800.41 65
3800.55 68
3800.69 67
3800.83 63
3800.97 57
3801.11 49
3801.25 39
3801.39 28
3801.54 19
3801.68 11
3801.82 6
3801.96 5
3802.10 7
3802.24 13
3802.38 22
3802.53 33
3802.67 44
3802.81 56
3802.95 66
3803.09 76
3803.23 84
3803.37 91
3803.51 98
3803.66 104
3803.80 111
3803.94 117
3804.08 123
3804.22 127
3804.36 129
3804.50 128
3804.65 127
3804.79 126
3804.93 126
3805.07 129
3805.21 135
3805.35 144
3805.49 157
3805.64 171
3805.78 185
3805.92 200
3806.06 216
3806.20 232
3806.34 249
3806.48 268
3806.63 289
3806.77 311
3806.91 335
3807.05 360
3807.19 385
3807.33 410
3807.47 435
3807.62 461
3807.76 488
3807.90 516
3808.04 545
3808.18 575
3808.32 606
3808.47 635
3808.61 662
3808.75 686
3808.89 704
3809.03 719
3809.17 728
3809.31 734
3809.46 735
3809.60 734
3809.74 731
3809.88 726
3810.02 721
3810.16 715
3810.30 709
3810.45 702
3810.59 694
3810.73 685
3810.87 673
3811.01 659
3811.15 644
3811.30 629
3811.44 613
3811.58 600
3811.72 588
3811.86 578
3812.00 569
3812.14 559
3812.29 548
3812.43 534
3812.57 517
3812.71 498
3812.85 477
3812.99 457
3813.14 437
3813.28 417
3813.42 399
3813.56 380
3813.70 362
3813.84 345
3813.98 328
3814.13 313
3814.27 301
3814.41 291
3814.55 283
3814.69 276
3814.83 271
3814.98 265
3815.12 260
3815.26 254
3815.40 248
3815.54 242
3815.68 235
3815.83 228
3815.97 221
3816.11 213
3816.25 206
3816.39 201
3816.53 197
3816.68 195
3816.82 194
3816.96 194
3817.10 194
3817.24 194
3817.38 192
3817.53 190
3817.67 187
3817.81 185
3817.95 185
3818.09 185
3818.23 187
3818.38 187
3818.52 186
3818.66 182
3818.80 173
3818.94 160
3819.08 143
3819.23 123
3819.37 102
3819.51 82
3819.65 66
3819.79 54
3819.93 46
3820.08 44
3820.22 46
3820.36 51
3820.50 56
3820.64 62
3820.78 66
3820.93 69
3821.07 70
3821.21 70
3821.35 69
3821.49 68
3821.63 66
3821.78 64
3821.92 62
3822.06 58
3822.20 54
3822.34 49
3822.48 45
3822.63 42
3822.77 40
3822.91 40
3823.05 42
3823.19 46
3823.34 51
3823.48 57
3823.62 63
3823.76 69
3823.90 73
3824.04 77
3824.19 78
3824.33 76
3824.47 71
3824.61 65
3824.75 56
3824.89 46
3825.04 37
3825.18 30
3825.32 25
3825.46 22
3825.60 21
3825.75 19
3825.89 17
3826.03 14
3826.17 10
3826.31 4
3826.45 0
3826.60 0
3826.74 0
3826.88 0
3827.02 0
3827.16 0
3827.31 0
3827.45 0
3827.59 4
3827.73 12
3827.87 19
3828.01 25
3828.16 28
3828.30 28
3828.44 25
3828.58 19
3828.72 11
3828.87 2
3829.01 0
3829.15 0
3829.29 0
3829.43 0
3829.58 0
3829.72 0
3829.86 0
3830.00 0
3830.14 11
3830.28 27
3830.43 45
3830.57 63
3830.71 80
3830.85 93
3830.99 103
3831.14 108
3831.28 108
3831.42 105
3831.56 98
3831.70 90
3831.85 81
3831.99 72
3832.13 62
3832.27 52
3832.41 44
3832.56 37
3832.70 33
3832.84 32
3832.98 34
3833.12 39
3833.26 45
3833.41 51
3833.55 56
3833.69 58
3833.83 57
3833.97 53
3834.12 49
3834.26 44
3834.40 40
3834.54 38
3834.68 37
3834.83 37
3834.97 36
3835.11 35
3835.25 32
3835.39 29
3835.54 26
3835.68 23
3835.82 22
3835.96 22
3836.10 23
3836.25 24
3836.39 25
3836.53 24
3836.67 21
3836.81 18
3836.96 14
3837.10 11
3837.24 8
3837.38 6
3837.52 6
3837.67 7
3837.81 9
3837.95 12
3838.09 14
3838.23 17
3838.38 18
3838.52 18
3838.66 15
3838.80 9
3838.94 2
3839.09 0
3839.23 0
3839.37 0
3839.51 0
3839.65 0
3839.80 0
3839.94 0
3840.08 10
3840.22 23
3840.37 35
3840.51 45
3840.65 54
3840.79 61
3840.93 69
3841.08 77
3841.22 85
3841.36 93
3841.50 100
3841.64 107
3841.79 114
3841.93 121
3842.07 128
3842.21 135
3842.35 142
3842.50 148
3842.64 152
3842.78 153
3842.92 153
3843.06 150
3843.21 148
3843.35 145
3843.49 143
3843.63 143
3843.78 145
3843.92 147
3844.06 150
3844.20 154
3844.34 158
3844.49 162
3844.63 166
3844.77 170
3844.91 173
3845.05 174
3845.20 174
3845.34 173
3845.48 169
3845.62 165
3845.77 162
3845.91 160
3846.05 160
3846.19 162
3846.33 167
3846.48 172
3846.62 178
3846.76 181
3846.90 182
3847.05 181
3847.19 176
3847.33 169
3847.47 162
3847.61 155
3847.76 148
3847.90 141
3848.04 135
3848.18 127
3848.33 119
3848.47 110
3848.61 100
3848.75 90
3848.89 82
3849.04 76
3849.18 71
3849.32 68
3849.46 65
3849.61 63
3849.75 59
3849.89 54
3850.03 49
3850.17 43
3850.32 38
3850.46 34
3850.60 33
3850.74 34
3850.89 36
3851.03 41
3851.17 46
3851.31 51
3851.45 56
3851.60 60
3851.74 63
3851.88 65
3852.02 65
3852.17 64
3852.31 63
3852.45 61
3852.59 61
3852.74 64
3852.88 70
3853.02 79
3853.16 91
3853.30 103
3853.45 114
3853.59 122
3853.73 124
3853.87 121
3854.02 112
3854.16 98
3854.30 81
3854.44 62
3854.59 42
3854.73 24
3854.87 8
3855.01 0
3855.15 0
3855.30 0
3855.44 0
3855.58 0
3855.72 0
3855.87 2
3856.01 8
3856.15 12
3856.29 14
3856.44 13
3856.58 10
3856.72 6
3856.86 1
3857.01 0
3857.15 0
3857.29 0
3857.43 1
3857.58 6
3857.72 12
3857.86 17
3858.00 22
3858.14 25
3858.29 27
3858.43 27
3858.57 29
3858.71 31
3858.86 36
3859.00 43
3859.14 51
3859.28 60
3859.43 67
3859.57 72
3859.71 72
3859.85 67
3860.00 59
3860.14 49
3860.28 39
3860.42 29
3860.57 21
3860.71 16
3860.85 13
3860.99 12
3861.14 12
3861.28 12
3861.42 13
3861.56 15
3861.71 16
3861.85 18
3861.99 18
3862.13 18
3862.28 16
3862.42 13
3862.56 8
3862.70 4
3862.85 0
3862.99 0
3863.13 0
3863.27 0
3863.42 0
3863.56 3
3863.70 8
3863.84 14
3863.99 19
3864.13 24
3864.27 30
3864.41 35
3864.56 40
3864.70 47
3864.84 53
3864.98 60
3865.13 66
3865.27 71
3865.41 75
3865.55 78
3865.70 79
3865.84 80
3865.98 80
3866.12 82
3866.27 86
3866.41 89
3866.55 93
3866.69 97
3866.84 100
3866.98 103
3867.12 106
3867.26 109
3867.41 113
3867.55 118
3867.69 123
3867.83 128
3867.98 132
3868.12 134
3868.26 134
3868.40 133
3868.55 129
3868.69 124
3868.83 117
3868.97 108
3869.12 98
3869.26 89
3869.40 80
3869.55 73
3869.69 69
3869.83 66
3869.97 66
3870.12 67
3870.26 69
3870.40 71
3870.54 73
3870.69 74
3870.83 75
3870.97 77
3871.11 79
3871.26 82
3871.40 86
3871.54 92
3871.68 98
3871.83 104
3871.97 109
3872.11 111
3872.26 110
3872.40 106
3872.54 100
3872.68 93
3872.83 85
3872.97 79
3873.11 74
3873.25 70
3873.40 69
3873.54 68
3873.68 68
3873.82 68
3873.97 67
3874.11 65
3874.25 61
3874.40 55
3874.54 47
3874.68 37
3874.82 25
3874.97 13
3875.11 1
3875.25 0
3875.39 0
3875.54 0
3875.68 0
3875.82 0
3875.97 0
3876.11 0
3876.25 2
3876.39 11
3876.54 18
3876.68 23
3876.82 25
3876.96 25
3877.11 24
3877.25 24
3877.39 24
3877.54 25
3877.68 27
3877.82 29
3877.96 32
3878.11 35
3878.25 38
3878.39 41
3878.53 45
3878.68 50
3878.82 57
3878.96 66
3879.11 76
3879.25 86
3879.39 94
3879.53 101
3879.68 105
3879.82 106
3879.96 104
3880.11 100
3880.25 95
3880.39 89
3880.53 82
3880.68 76
3880.82 70
3880.96 64
3881.11 59
3881.25 56
3881.39 54
3881.53 54
3881.68 56
3881.82 59
3881.96 64
3882.11 69
3882.25 74
3882.39 77
3882.53 78
3882.68 77
3882.82 76
3882.96 74
3883.11 73
3883.25 75
3883.39 78
3883.53 84
3883.68 92
3883.82 101
3883.96 109
3884.11 116
3884.25 121
3884.39 125
3884.53 126
3884.68 126
3884.82 125
3884.96 122
3885.11 118
3885.25 113
3885.39 106
3885.53 99
3885.68 91
3885.82 85
3885.96 80
3886.11 79
3886.25 80
3886.39 84
3886.53 89
3886.68 96
3886.82 102
3886.96 107
3887.11 110
3887.25 112
3887.39 113
3887.54 112
3887.68 111
3887.82 110
3887.96 109
3888.11 108
3888.25 107
3888.39 106
3888.54 104
3888.68 103
3888.82 101
3888.96 101
3889.11 103
3889.25 106
3889.39 111
3889.54 116
3889.68 121
3889.82 125
3889.97 127
3890.11 128
3890.25 128
3890.39 128
3890.54 127
3890.68 126
3890.82 124
3890.97 121
3891.11 119
3891.25 116
3891.40 115
3891.54 117
3891.68 123
3891.82 132
3891.97 144
3892.11 156
3892.25 169
3892.40 179
3892.54 185
3892.68 186
3892.83 183
3892.97 176
3893.11 166
3893.25 156
3893.40 146
3893.54 138
3893.68 133
3893.83 131
3893.97 132
3894.11 135
3894.26 139
3894.40 142
3894.54 144
3894.69 143
3894.83 139
3894.97 132
3895.11 123
3895.26 115
3895.40 107
3895.54 102
3895.69 99
3895.83 97
3895.97 97
3896.12 96
3896.26 96
3896.40 95
3896.55 95
3896.69 97
3896.83 101
3896.97 108
3897.12 118
3897.26 128
3897.40 137
3897.55 144
3897.69 146
3897.83 144
3897.98 139
3898.12 131
3898.26 122
3898.41 114
3898.55 107
3898.69 103
3898.84 102
3898.98 102
3899.12 102
3899.27 103
3899.41 103
3899.55 102
3899.69 102
3899.84 101
3899.98 101
3900.12 102
3900.27 102
3900.41 102
3900.55 103
3900.70 103
3900.84 104
3900.98 104
3901.13 103
3901.27 101
3901.41 98
3901.56 93
3901.70 86
3901.84 77
3901.99 67
3902.13 58
3902.27 48
3902.42 40
3902.56 33
3902.70 28
3902.84 25
3902.99 24
3903.13 26
3903.27 28
3903.42 32
3903.56 36
3903.70 39
3903.85 42
3903.99 44
3904.13 47
3904.28 50
3904.42 53
3904.56 56
3904.71 58
3904.85 59
3904.99 58
3905.14 56
3905.28 53
3905.42 51
3905.57 49
3905.71 48
3905.85 48
3906.00 49
3906.14 50
3906.28 50
3906.43 49
3906.57 45
3906.71 41
3906.86 35
3907.00 30
3907.14 25
3907.29 23
3907.43 22
3907.57 24
3907.72 27
3907.86 31
3908.00 37
3908.15 43
3908.29 50
3908.43 58
3908.58 67
3908.72 76
3908.86 85
3909.01 92
3909.15 97
3909.29 99
3909.44 98
3909.58 96
3909.72 93
3909.87 90
3910.01 90
3910.15 92
3910.30 95
3910.44 98
3910.58 100
3910.73 99
3910.87 95
3911.01 89
3911.16 82
3911.30 74
3911.44 69
3911.59 67
3911.73 69
3911.87 74
3912.02 79
3912.16 85
3912.30 90
3912.45 93
3912.59 96
3912.73 98
3912.88 101
3913.02 104
3913.16 108
3913.31 112
3913.45 115
3913.59 116
3913.74 117
3913.88 118
3914.02 119
3914.17 120
3914.31 121
3914.45 122
3914.60 122
3914.74 119
3914.88 114
3915.03 107
3915.17 98
3915.32 90
3915.46 84
3915.60 80
3915.75 78
3915.89 78
3916.03 78
3916.18 77
3916.32 75
3916.46 71
3916.61 64
3916.75 56
3916.89 48
3917.04 39
3917.18 32
3917.32 25
3917.47 20
3917.61 16
3917.75 14
3917.90 13
3918.04 13
3918.18 13
3918.33 15
3918.47 16
3918.62 15
3918.76 13
3918.90 8
3919.05 1
3919.19 0
3919.33 0
3919.48 0
3919.62 0
3919.76 0
3919.91 0
3920.05 0
3920.19 13
3920.34 26
3920.48 38
3920.62 50
3920.77 60
3920.91 71
3921.06 82
3921.20 93
3921.34 104
3921.49 114
3921.63 120
3921.77 123
3921.92 120
3922.06 114
3922.20 105
3922.35 96
3922.49 88
3922.63 82
3922.78 79
3922.92 79
3923.07 81
3923.21 84
3923.35 87
3923.50 88
3923.64 89
3923.78 87
3923.93 85
3924.07 81
3924.21 78
3924.36 74
3924.50 72
3924.65 71
3924.79 70
3924.93 69
3925.08 68
3925.22 67
3925.36 67
3925.51 66
3925.65 66
3925.79 65
3925.94 63
3926.08 61
3926.23 59
3926.37 58
3926.51 58
3926.66 61
3926.80 66
3926.94 74
3927.09 84
3927.23 93
3927.37 101
3927.52 106
3927.66 109
3927.81 108
3927.95 107
3928.09 106
3928.24 106
3928.38 108
3928.52 111
3928.67 114
3928.81 118
3928.96 122
3929.10 124
3929.24 124
3929.39 123
3929.53 122
3929.67 120
3929.82 118
3929.96 117
3930.10 116
3930.25 116
3930.39 116
3930.54 115
3930.68 113
3930.82 110
3930.97 106
3931.11 102
3931.25 99
3931.40 95
3931.54 93
3931.69 91
3931.83 89
3931.97 88
3932.12 87
3932.26 88
3932.40 90
3932.55 94
3932.69 99
3932.84 103
3932.98 107
3933.12 109
3933.27 108
3933.41 105
3933.55 100
3933.70 93
3933.84 86
3933.99 79
3934.13 73
3934.27 69
3934.42 66
3934.56 65
3934.71 65
3934.85 66
3934.99 65
3935.14 63
3935.28 60
3935.42 54
3935.57 48
3935.71 42
3935.86 37
3936.00 35
3936.14 34
3936.29 36
3936.43 40
3936.57 44
3936.72 49
3936.86 52
3937.01 56
3937.15 58
3937.29 59
3937.44 59
3937.58 58
3937.73 55
3937.87 52
3938.01 48
3938.16 46
3938.30 45
3938.45 46
3938.59 48
3938.73 51
3938.88 54
3939.02 57
3939.16 57
3939.31 56
3939.45 55
3939.60 55
3939.74 56
3939.88 59
3940.03 64
3940.17 71
3940.32 78
3940.46 85
3940.60 92
3940.75 97
3940.89 101
3941.04 103
3941.18 103
3941.32 102
3941.47 101
3941.61 99
3941.75 99
3941.90 100
3942.04 103
3942.19 106
3942.33 109
3942.47 111
3942.62 110
3942.76 107
3942.91 102
3943.05 95
3943.19 88
3943.34 83
3943.48 80
3943.63 81
3943.77 86
3943.91 93
3944.06 102
3944.20 111
3944.35 119
3944.49 125
3944.63 129
3944.78 131
3944.92 132
3945.07 132
3945.21 131
3945.35 131
3945.50 130
3945.64 129
3945.79 127
3945.93 124
3946.07 121
3946.22 119
3946.36 116
3946.51 113
3946.65 110
3946.79 108
3946.94 106
3947.08 105
3947.23 103
3947.37 100
3947.51 97
3947.66 93
3947.80 89
3947.95 85
3948.09 81
3948.23 80
3948.38 80
3948.52 83
3948.67 87
3948.81 93
3948.96 98
3949.10 103
3949.24 105
3949.39 106
3949.53 105
3949.68 102
3949.82 100
3949.96 99
3950.11 98
3950.25 97
3950.40 97
3950.54 97
3950.68 96
3950.83 95
3950.97 95
3951.12 95
3951.26 97
3951.40 100
3951.55 103
3951.69 105
3951.84 105
3951.98 102
3952.13 95
3952.27 87
3952.41 77
3952.56 67
3952.70 59
3952.85 54
3952.99 51
3953.13 53
3953.28 57
3953.42 63
3953.57 71
3953.71 77
3953.85 83
3954.00 85
3954.14 85
3954.29 83
3954.43 80
3954.58 76
3954.72 75
3954.86 74
3955.01 76
3955.15 78
3955.30 80
3955.44 81
3955.58 81
3955.73 81
3955.87 80
3956.02 80
3956.16 81
3956.31 83
3956.45 85
3956.59 88
3956.74 91
3956.88 93
3957.03 93
3957.17 92
3957.32 89
3957.46 85
3957.60 80
3957.75 75
3957.89 72
3958.04 71
3958.18 72
3958.32 74
3958.47 78
3958.61 81
3958.76 83
3958.90 84
3959.05 83
3959.19 79
3959.33 73
3959.48 66
3959.62 58
3959.77 49
3959.91 41
3960.06 34
3960.20 29
3960.34 25
3960.49 25
3960.63 27
3960.78 32
3960.92 39
3961.07 47
3961.21 54
3961.35 60
3961.50 63
3961.64 64
3961.79 62
3961.93 57
3962.08 51
3962.22 45
3962.36 40
3962.51 38
3962.65 38
3962.80 42
3962.94 47
3963.09 54
3963.23 60
3963.37 66
3963.52 71
3963.66 72
3963.81 71
3963.95 68
3964.10 61
3964.24 52
3964.39 41
3964.53 30
3964.67 19
3964.82 10
3964.96 3
3965.11 0
3965.25 0
3965.40 0
3965.54 1
3965.68 0
3965.83 0
3965.97 0
3966.12 0
3966.26 0
3966.41 0
3966.55 0
3966.70 4
3966.84 11
3966.98 17
3967.13 23
3967.27 27
3967.42 31
3967.56 35
3967.71 40
3967.85 45
3967.99 50
3968.14 54
3968.28 55
3968.43 54
3968.57 52
3968.72 50
3968.86 49
3969.01 50
3969.15 54
3969.29 59
3969.44 65
3969.58 70
3969.73 74
3969.87 78
3970.02 81
3970.16 84
3970.31 88
3970.45 94
3970.59 100
3970.74 107
3970.88 113
3971.03 119
3971.17 123
3971.32 126
3971.46 128
3971.61 128
3971.75 125
3971.89 121
3972.04 116
3972.18 111
3972.33 105
3972.47 101
3972.62 97
3972.76 94
3972.91 92
3973.05 91
3973.20 90
3973.34 89
3973.48 87
3973.63 86
3973.77 85
3973.92 83
3974.06 80
3974.21 75
3974.35 68
3974.50 59
3974.64 49
3974.79 38
3974.93 29
3975.07 23
3975.22 22
3975.36 25
3975.51 33
3975.65 44
3975.80 57
3975.94 69
3976.09 80
3976.23 89
3976.38 95
3976.52 100
3976.66 104
3976.81 108
3976.95 111
3977.10 112
3977.24 112
3977.39 108
3977.53 102
3977.68 93
3977.82 83
3977.97 73
3978.11 64
3978.25 56
3978.40 49
3978.54 44
3978.69 39
3978.83 34
3978.98 29
3979.12 25
3979.27 21
3979.41 20
3979.56 20
3979.70 21
3979.85 24
3979.99 25
3980.13 26
3980.28 24
3980.42 20
3980.57 14
3980.71 7
3980.86 0
3981.00 0
3981.15 0
3981.29 0
3981.44 0
3981.58 0
3981.73 0
3981.87 0
3982.02 8
3982.16 15
3982.30 21
3982.45 24
3982.59 25
3982.74 24
3982.88 21
3983.03 18
3983.17 15
3983.32 14
3983.46 13
3983.61 14
3983.75 15
3983.90 16
3984.04 17
3984.19 19
3984.33 22
3984.47 25
3984.62 31
3984.76 37
3984.91 44
3985.05 51
3985.20 56
3985.34 61
3985.49 63
3985.63 63
3985.78 62
3985.92 60
3986.07 58
3986.21 56
3986.36 56
3986.50 55
3986.65 55
3986.79 55
3986.94 54
3987.08 53
3987.22 50
3987.37 48
3987.51 46
3987.66 44
3987.80 43
3987.95 42
3988.09 41
3988.24 39
3988.38 34
3988.53 29
3988.67 22
3988.82 17
3988.96 12
3989.11 9
3989.25 9
3989.40 11
3989.54 15
3989.69 19
3989.83 21
3989.98 22
3990.12 20
3990.27 16
3990.41 10
3990.56 2
3990.70 0
3990.84 0
3990.99 0
3991.13 0
3991.28 0
3991.42 0
3991.57 0
3991.71 0
3991.86 6
3992.00 12
3992.15 17
3992.29 18
3992.44 18
3992.58 16
3992.73 13
3992.87 9
3993.02 6
3993.16 3
3993.31 2
3993.45 2
3993.60 5
3993.74 9
3993.89 15
3994.03 21
3994.18 27
3994.32 33
3994.47 36
3994.61 36
3994.76 34
3994.90 31
3995.05 27
3995.19 22
3995.34 19
3995.48 17
3995.63 17
3995.77 18
3995.92 21
3996.06 25
3996.21 29
3996.35 35
3996.50 41
3996.64 46
3996.79 51
3996.93 55
3997.07 59
3997.22 63
3997.36 67
3997.51 73
3997.65 81
3997.80 90
3997.94 100
3998.09 112
3998.23 122
3998.38 131
3998.52 137
3998.67 139
3998.81 137
3998.96 133
3999.10 126
3999.25 118
3999.39 110
3999.54 103
3999.68 99
3999.83 96
3999.97 96
4000.12 98
4000.26 103
4000.41 109
4000.55 115
4000.70 122
4000.84 127
4000.99 132
4001.13 136
4001.28 139
4001.42 143
4001.57 148
4001.71 155
4001.86 163
4002.00 172
4002.15 181
4002.29 190
4002.44 196
4002.58 201
4002.73 204
4002.87 205
4003.02 204
4003.16 203
4003.31 201
4003.45 198
4003.60 195
4003.75 191
4003.89 187
4004.04 182
4004.18 177
4004.33 173
4004.47 169
4004.62 165
4004.76 161
4004.91 157
4005.05 153
4005.20 149
4005.34 147
4005.49 145
4005.63 144
4005.78 143
4005.92 142
4006.07 140
4006.21 136
4006.36 130
4006.50 123
4006.65 115
4006.79 108
4006.94 101
4007.08 97
4007.23 95
4007.37 96
4007.52 98
4007.66 103
4007.81 110
4007.95 118
4008.10 126
4008.24 133
4008.39 140
4008.53 145
4008.68 150
4008.82 152
4008.97 155
4009.11 157
4009.26 161
4009.40 167
4009.55 175
4009.69 185
4009.84 196
4009.99 207
4010.13 215
4010.28 219
4010.42 218
4010.57 214
4010.71 205
4010.86 195
4011.00 186
4011.15 178
4011.29 173
4011.44 171
4011.58 171
4011.73 174
4011.87 179
4012.02 185
4012.16 192
4012.31 200
4012.45 207
4012.60 214
4012.74 217
4012.89 219
4013.03 218
4013.18 216
4013.32 213
4013.47 211
4013.62 208
4013.76 204
4013.91 199
4014.05 192
4014.20 181
4014.34 168
4014.49 154
4014.63 141
4014.78 129
4014.92 119
4015.07 113
4015.21 108
4015.36 105
4015.50 102
4015.65 100
4015.79 98
4015.94 97
4016.08 97
4016.23 99
4016.38 102
4016.52 104
4016.67 107
4016.81 107
4016.96 107
4017.10 105
4017.25 103
4017.39 101
4017.54 100
4017.68 99
4017.83 97
4017.97 95
4018.12 93
4018.26 90
4018.41 88
4018.56 87
4018.70 89
4018.85 92
4018.99 96
4019.14 101
4019.28 104
4019.43 107
4019.57 108
4019.72 108
4019.86 109
4020.01 109
4020.15 111
4020.30 112
4020.44 112
4020.59 112
4020.74 109
4020.88 105
4021.03 100
4021.17 94
4021.32 88
4021.46 82
4021.61 77
4021.75 72
4021.90 67
4022.04 61
4022.19 55
4022.33 49
4022.48 45
4022.63 42
4022.77 42
4022.92 45
4023.06 52
4023.21 61
4023.35 71
4023.50 81
4023.64 89
4023.79 95
4023.93 97
4024.08 96
4024.23 94
4024.37 90
4024.52 86
4024.66 84
4024.81 83
4024.95 84
4025.10 86
4025.24 89
4025.39 92
4025.53 93
4025.68 93
4025.82 92
4025.97 90
4026.12 89
4026.26 88
4026.41 86
4026.55 84
4026.70 81
4026.84 75
4026.99 66
4027.13 55
4027.28 44
4027.43 35
4027.57 27
4027.72 22
4027.86 19
4028.01 18
4028.15 17
4028.30 15
4028.44 12
4028.59 7
4028.73 2
4028.88 0
4029.03 0
4029.17 0
4029.32 0
4029.46 0
4029.61 0
4029.75 0
4029.90 0
4030.04 9
4030.19 19
4030.34 27
4030.48 33
4030.63 36
4030.77 36
4030.92 34
4031.06 32
4031.21 31
4031.35 32
4031.50 35
4031.65 40
4031.79 46
4031.94 53
4032.08 60
4032.23 69
4032.37 80
4032.52 91
4032.66 104
4032.81 118
4032.96 131
4033.10 144
4033.25 155
4033.39 166
4033.54 177
4033.68 188
4033.83 200
4033.97 212
4034.12 223
4034.27 233
4034.41 241
4034.56 245
4034.70 245
4034.85 243
4034.99 238
4035.14 231
4035.29 224
4035.43 217
4035.58 210
4035.72 204
4035.87 199
4036.01 193
4036.16 187
4036.31 181
4036.45 175
4036.60 170
4036.74 166
4036.89 164
4037.03 164
4037.18 165
4037.32 165
4037.47 165
4037.62 164
4037.76 161
4037.91 157
4038.05 152
4038.20 149
4038.34 147
4038.49 146
4038.64 146
4038.78 145
4038.93 144
4039.07 140
4039.22 135
4039.36 128
4039.51 120
4039.66 111
4039.80 102
4039.95 93
4040.09 84
4040.24 75
4040.38 67
4040.53 61
4040.68 57
4040.82 57
4040.97 60
4041.11 64
4041.26 69
4041.40 73
4041.55 75
4041.70 76
4041.84 77
4041.99 79
4042.13 83
4042.28 91
4042.42 102
4042.57 115
4042.72 127
4042.86 136
4043.01 142
4043.15 143
4043.30 141
4043.45 136
4043.59 129
4043.74 123
4043.88 117
4044.03 112
4044.17 108
4044.32 104
4044.47 100
4044.61 96
4044.76 92
4044.90 89
4045.05 87
4045.19 86
4045.34 86
4045.49 86
4045.63 86
4045.78 85
4045.92 83
4046.07 79
4046.22 75
4046.36 69
4046.51 63
4046.65 56
4046.80 49
4046.94 42
4047.09 36
4047.24 32
4047.38 29
4047.53 28
4047.67 28
4047.82 29
4047.97 30
4048.11 31
4048.26 31
4048.40 31
4048.55 31
4048.69 30
4048.84 31
4048.99 33
4049.13 37
4049.28 42
4049.42 48
4049.57 53
4049.72 57
4049.86 59
4050.01 60
4050.15 60
4050.30 59
4050.45 58
4050.59 58
4050.74 58
4050.88 59
4051.03 61
4051.18 62
4051.32 64
4051.47 67
4051.61 69
4051.76 71
4051.90 73
4052.05 74
4052.20 74
4052.34 75
4052.49 75
4052.63 76
4052.78 76
4052.93 77
4053.07 78
4053.22 80
4053.36 82
4053.51 84
4053.66 88
4053.80 91
4053.95 96
4054.09 100
4054.24 104
4054.39 107
4054.53 109
4054.68 110
4054.82 111
4054.97 113
4055.12 115
4055.26 118
4055.41 121
4055.55 124
4055.70 127
4055.85 128
4055.99 128
4056.14 126
4056.28 123
4056.43 119
4056.58 115
4056.72 111
4056.87 107
4057.01 104
4057.16 101
4057.31 98
4057.45 95
4057.60 92
4057.74 86
4057.89 78
4058.04 68
4058.18 56
4058.33 43
4058.47 30
4058.62 20
4058.77 12
4058.91 8
4059.06 7
4059.20 7
4059.35 9
4059.50 12
4059.64 14
4059.79 15
4059.93 15
4060.08 14
4060.23 13
4060.37 11
4060.52 9
4060.67 7
4060.81 6
4060.96 5
4061.10 4
4061.25 4
4061.40 4
4061.54 4
4061.69 2
4061.83 0
4061.98 0
4062.13 0
4062.27 0
4062.42 0
4062.56 0
4062.71 0
4062.86 5
4063.00 13
4063.15 22
4063.30 32
4063.44 40
4063.59 48
4063.73 56
4063.88 65
4064.03 75
4064.17 87
4064.32 100
4064.46 114
4064.61 127
4064.76 139
4064.90 148
4065.05 152
4065.20 152
4065.34 148
4065.49 140
4065.63 131
4065.78 120
4065.93 110
4066.07 101
4066.22 93
4066.36 87
4066.51 81
4066.66 77
4066.80 73
4066.95 71
4067.10 70
4067.24 70
4067.39 72
4067.53 76
4067.68 83
4067.83 91
4067.97 100
4068.12 108
4068.27 115
4068.41 119
4068.56 118
4068.70 114
4068.85 108
4069.00 99
4069.14 91
4069.29 84
4069.44 79
4069.58 76
4069.73 74
4069.87 72
4070.02 69
4070.17 66
4070.31 61
4070.46 56
4070.61 51
4070.75 47
4070.90 45
4071.04 45
4071.19 49
4071.34 55
4071.48 64
4071.63 74
4071.78 86
4071.92 97
4072.07 107
4072.21 116
4072.36 122
4072.51 127
4072.65 130
4072.80 132
4072.95 131
4073.09 129
4073.24 124
4073.39 117
4073.53 108
4073.68 99
4073.82 89
4073.97 81
4074.12 75
4074.26 70
4074.41 67
4074.56 64
4074.70 60
4074.85 55
4074.99 48
4075.14 40
4075.29 31
4075.43 22
4075.58 14
4075.73 7
4075.87 2
4076.02 0
4076.17 0
4076.31 0
4076.46 0
4076.60 0
4076.75 0
4076.90 2
4077.04 5
4077.19 8
4077.34 11
4077.48 15
4077.63 18
4077.78 23
4077.92 29
4078.07 37
4078.22 46
4078.36 55
4078.51 64
4078.65 71
4078.80 75
4078.95 76
4079.09 75
4079.24 72
4079.39 67
4079.53 61
4079.68 55
4079.83 49
4079.97 44
4080.12 38
4080.27 33
4080.41 29
4080.56 26
4080.70 25
4080.85 25
4081.00 26
4081.14 27
4081.29 30
4081.44 32
4081.58 34
4081.73 37
4081.88 41
4082.02 47
4082.17 53
4082.32 59
4082.46 65
4082.61 68
4082.75 67
4082.90 62
4083.05 53
4083.19 43
4083.34 31
4083.49 21
4083.63 14
4083.78 9
4083.93 7
4084.07 7
4084.22 7
4084.37 7
4084.51 5
4084.66 3
4084.81 0
4084.95 0
4085.10 0
4085.25 0
4085.39 0
4085.54 0
4085.69 0
4085.83 0
4085.98 6
4086.12 14
4086.27 22
4086.42 31
4086.56 40
4086.71 50
4086.86 59
4087.00 68
4087.15 75
4087.30 81
4087.44 85
4087.59 88
4087.74 90
4087.88 92
4088.03 94
4088.18 98
4088.32 102
4088.47 108
4088.62 114
4088.76 121
4088.91 127
4089.06 133
4089.20 137
4089.35 140
4089.50 142
4089.64 143
4089.79 143
4089.94 144
4090.08 146
4090.23 148
4090.38 152
4090.52 156
4090.67 159
4090.82 162
4090.96 164
4091.11 165
4091.26 163
4091.40 160
4091.55 155
4091.70 149
4091.84 141
4091.99 133
4092.14 124
4092.28 117
4092.43 112
4092.58 108
4092.72 107
4092.87 108
4093.02 109
4093.16 110
4093.31 109
4093.46 106
4093.60 101
4093.75 95
4093.90 89
4094.04 83
4094.19 79
4094.34 76
4094.48 75
4094.63 74
4094.78 74
4094.92 75
4095.07 76
4095.22 76
4095.36 76
4095.51 73
4095.66 69
4095.80 62
4095.95 55
4096.10 48
4096.24 44
4096.39 44
4096.54 47
4096.68 53
4096.83 60
4096.98 67
4097.12 72
4097.27 74
4097.42 74
4097.56 74
4097.71 75
4097.86 76
4098.00 80
4098.15 85
4098.30 91
4098.44 97
4098.59 102
4098.74 108
4098.88 114
4099.03 120
4099.18 126
4099.32 132
4099.47 138
4099.62 143
4099.77 148
4099.91 152
4100.06 157
4100.21 162
4100.35 170
4100.50 178
4100.65 186
4100.79 193
4100.94 197
4101.09 198
4101.23 195
4101.38 191
4101.53 185
4101.67 181
4101.82 179
4101.97 180
4102.11 184
4102.26 189
4102.41 194
4102.55 196
4102.70 195
4102.85 190
4103.00 182
4103.14 171
4103.29 158
4103.44 145
4103.58 133
4103.73 123
4103.88 115
4104.02 109
4104.17 106
4104.32 103
4104.46 102
4104.61 100
4104.76 99
4104.90 97
4105.05 94
4105.20 91
4105.35 87
4105.49 81
4105.64 75
4105.79 68
4105.93 61
4106.08 55
4106.23 50
4106.37 47
4106.52 45
4106.67 44
4106.81 44
4106.96 44
4107.11 44
4107.25 46
4107.40 49
4107.55 53
4107.70 58
4107.84 64
4107.99 70
4108.14 74
4108.28 78
4108.43 79
4108.58 80
4108.72 79
4108.87 77
4109.02 74
4109.17 70
4109.31 67
4109.46 64
4109.61 62
4109.75 62
4109.90 65
4110.05 69
4110.19 75
4110.34 80
4110.49 83
4110.63 83
4110.78 79
4110.93 72
4111.08 63
4111.22 53
4111.37 43
4111.52 35
4111.66 28
4111.81 22
4111.96 16
4112.10 11
4112.25 6
4112.40 2
4112.55 0
4112.69 0
4112.84 0
4112.99 0
4113.13 0
4113.28 0
4113.43 0
4113.58 0
4113.72 1
4113.87 5
4114.02 9
4114.16 12
4114.31 16
4114.46 19
4114.60 23
4114.75 26
4114.90 29
4115.05 30
4115.19 31
4115.34 30
4115.49 29
4115.63 27
4115.78 26
4115.93 27
4116.08 30
4116.22 34
4116.37 40
4116.52 45
4116.66 49
4116.81 52
4116.96 52
4117.10 53
4117.25 53
4117.40 53
4117.55 54
4117.69 55
4117.84 56
4117.99 55
4118.13 53
4118.28 49
4118.43 44
4118.58 39
4118.72 34
4118.87 31
4119.02 29
4119.16 30
4119.31 34
4119.46 41
4119.61 51
4119.75 65
4119.90 81
4120.05 98
4120.19 114
4120.34 129
4120.49 141
4120.64 150
4120.78 157
4120.93 162
4121.08 165
4121.22 168
4121.37 170
4121.52 171
4121.67 171
4121.81 169
4121.96 165
4122.11 159
4122.25 152
4122.40 146
4122.55 140
4122.70 136
4122.84 134
4122.99 133
4123.14 133
4123.29 134
4123.43 136
4123.58 138
4123.73 141
4123.87 145
4124.02 148
4124.17 149
4124.32 149
4124.46 145
4124.61 139
4124.76 130
4124.90 119
4125.05 108
4125.20 98
4125.35 90
4125.49 84
4125.64 80
4125.79 78
4125.94 77
4126.08 76
4126.23 76
4126.38 75
4126.52 74
4126.67 73
4126.82 72
4126.97 72
4127.11 72
4127.26 72
4127.41 71
4127.56 69
4127.70 66
4127.85 62
4128.00 57
4128.14 51
4128.29 46
4128.44 43
4128.59 42
4128.73 45
4128.88 51
4129.03 60
4129.18 69
4129.32 78
4129.47 84
4129.62 87
4129.77 84
4129.91 78
4130.06 68
4130.21 56
4130.35 44
4130.50 33
4130.65 25
4130.80 21
4130.94 20
4131.09 22
4131.24 26
4131.39 31
4131.53 36
4131.68 41
4131.83 44
4131.98 45
4132.12 45
4132.27 43
4132.42 41
4132.56 38
4132.71 36
4132.86 36
4133.01 35
4133.15 35
4133.30 36
4133.45 36
4133.60 37
4133.74 39
4133.89 42
4134.04 45
4134.19 49
4134.33 51
4134.48 53
4134.63 53
4134.78 51
4134.92 48
4135.07 44
4135.22 41
4135.37 39
4135.51 38
4135.66 37
4135.81 37
4135.96 36
4136.10 35
4136.25 34
4136.40 31
4136.54 26
4136.69 21
4136.84 15
4136.99 8
4137.13 0
4137.28 0
4137.43 0
4137.58 0
4137.72 0
4137.87 0
4138.02 0
4138.17 0
4138.31 0
4138.46 5
4138.61 14
4138.76 24
4138.90 34
4139.05 44
4139.20 53
4139.35 61
4139.49 67
4139.64 69
4139.79 70
4139.94 69
4140.08 68
4140.23 68
4140.38 68
4140.53 70
4140.67 72
4140.82 75
4140.97 78
4141.12 80
4141.26 81
4141.41 82
4141.56 82
4141.71 82
4141.85 83
4142.00 84
4142.15 85
4142.30 88
4142.45 91
4142.59 94
4142.74 97
4142.89 100
4143.04 103
4143.18 105
4143.33 106
4143.48 106
4143.63 106
4143.77 105
4143.92 105
4144.07 107
4144.22 109
4144.36 113
4144.51 119
4144.66 125
4144.81 131
4144.95 137
4145.10 140
4145.25 141
4145.40 138
4145.54 134
4145.69 128
4145.84 121
4145.99 117
4146.13 115
4146.28 115
4146.43 119
4146.58 125
4146.73 132
4146.87 139
4147.02 145
4147.17 149
4147.32 152
4147.46 153
4147.61 153
4147.76 153
4147.91 154
4148.05 154
4148.20 155
4148.35 154
4148.50 152
4148.64 149
4148.79 144
4148.94 137
4149.09 130
4149.24 121
4149.38 112
4149.53 104
4149.68 96
4149.83 90
4149.97 85
4150.12 81
4150.27 80
4150.42 80
4150.56 81
4150.71 81
4150.86 80
4151.01 76
4151.16 69
4151.30 60
4151.45 50
4151.60 40
4151.75 32
4151.89 26
4152.04 23
4152.19 22
4152.34 22
4152.48 22
4152.63 22
4152.78 20
4152.93 17
4153.08 12
4153.22 7
4153.37 3
4153.52 0
4153.67 0
4153.81 0
4153.96 2
4154.11 6
4154.26 12
4154.41 19
4154.55 29
4154.70 40
4154.85 53
4155.00 68
4155.14 84
4155.29 98
4155.44 111
4155.59 120
4155.74 125
4155.88 126
4156.03 123
4156.18 117
4156.33 109
4156.47 100
4156.62 90
4156.77 80
4156.92 68
4157.07 57
4157.21 46
4157.36 36
4157.51 27
4157.66 21
4157.80 15
4157.95 12
4158.10 9
4158.25 7
4158.40 6
4158.54 5
4158.69 4
4158.84 4
4158.99 3
4159.14 2
4159.28 0
4159.43 0
4159.58 0
4159.73 0
4159.87 0
4160.02 0
4160.17 0
4160.32 1
4160.47 7
4160.61 14
4160.76 22
4160.91 30
4161.06 38
4161.21 46
4161.35 53
4161.50 59
4161.65 64
4161.80 68
4161.94 71
4162.09 73
4162.24 76
4162.39 79
4162.54 83
4162.68 87
4162.83 91
4162.98 96
4163.13 102
4163.28 108
4163.42 116
4163.57 124
4163.72 133
4163.87 142
4164.02 150
4164.16 154
4164.31 155
4164.46 153
4164.61 148
4164.76 142
4164.90 136
4165.05 133
4165.20 133
4165.35 136
4165.50 142
4165.64 148
4165.79 154
4165.94 158
4166.09 160
4166.24 159
4166.38 157
4166.53 155
4166.68 152
4166.83 152
4166.98 153
4167.12 156
4167.27 160
4167.42 165
4167.57 170
4167.72 173
4167.86 172
4168.01 169
4168.16 163
4168.31 155
4168.46 146
4168.60 139
4168.75 133
4168.90 131
4169.05 132
4169.20 136
4169.34 142
4169.49 149
4169.64 157
4169.79 164
4169.94 170
4170.08 174
4170.23 175
4170.38 174
4170.53 171
4170.68 168
4170.82 165
4170.97 163
4171.12 162
4171.27 161
4171.42 159
4171.56 157
4171.71 153
4171.86 148
4172.01 142
4172.16 136
4172.30 131
4172.45 128
4172.60 126
4172.75 125
4172.90 124
4173.04 122
4173.19 120
4173.34 117
4173.49 112
4173.64 105
4173.79 96
4173.93 87
4174.08 76
4174.23 66
4174.38 57
4174.53 50
4174.67 46
4174.82 45
4174.97 46
4175.12 49
4175.27 52
4175.41 57
4175.56 62
4175.71 67
4175.86 72
4176.01 77
4176.16 83
4176.30 88
4176.45 93
4176.60 95
4176.75 96
4176.90 95
4177.04 93
4177.19 91
4177.34 90
4177.49 91
4177.64 93
4177.79 96
4177.93 100
4178.08 102
4178.23 104
4178.38 102
4178.53 99
4178.67 94
4178.82 88
4178.97 82
4179.12 77
4179.27 73
4179.42 70
4179.56 68
4179.71 67
4179.86 67
4180.01 67
4180.16 69
4180.30 72
4180.45 75
4180.60 80
4180.75 85
4180.90 90
4181.05 94
4181.19 97
4181.34 98
4181.49 98
4181.64 96
4181.79 94
4181.94 92
4182.08 91
4182.23 92
4182.38 94
4182.53 99
4182.68 106
4182.82 113
4182.97 122
4183.12 129
4183.27 135
4183.42 139
4183.57 140
4183.71 138
4183.86 135
4184.01 131
4184.16 126
4184.31 121
4184.46 116
4184.60 111
4184.75 106
4184.90 100
4185.05 93
4185.20 86
4185.35 78
4185.49 71
4185.64 66
4185.79 63
4185.94 62
4186.09 64
4186.24 67
4186.38 72
4186.53 76
4186.68 79
4186.83 80
4186.98 78
4187.13 73
4187.27 66
4187.42 58
4187.57 49
4187.72 40
4187.87 31
4188.02 22
4188.16 12
4188.31 3
4188.46 0
4188.61 0
4188.76 0
4188.91 0
4189.05 0
4189.20 0
4189.35 0
4189.50 0
4189.65 10
4189.80 21
4189.94 30
4190.09 38
4190.24 44
4190.39 49
4190.54 53
4190.69 58
4190.84 62
4190.98 66
4191.13 69
4191.28 70
4191.43 69
4191.58 66
4191.73 61
4191.87 54
4192.02 46
4192.17 38
4192.32 30
4192.47 22
4192.62 16
4192.77 11
4192.91 10
4193.06 13
4193.21 21
4193.36 33
4193.51 49
4193.66 66
4193.80 84
4193.95 100
4194.10 112
4194.25 121
4194.40 127
4194.55 130
4194.70 131
4194.84 130
4194.99 129
4195.14 127
4195.29 124
4195.44 120
4195.59 116
4195.73 112
4195.88 109
4196.03 106
4196.18 104
4196.33 102
4196.48 101
4196.63 100
4196.77 100
4196.92 100
4197.07 101
4197.22 103
4197.37 106
4197.52 109
4197.67 112
4197.81 115
4197.96 118
4198.11 121
4198.26 124
4198.41 125
4198.56 126
4198.70 125
4198.85 122
4199.00 117
4199.15 110
4199.30 102
4199.45 94
4199.60 88
4199.74 84
4199.89 82
4200.04 82
4200.19 84
4200.34 86
4200.49 88
4200.64 90
4200.78 92
4200.93 94
4201.08 98
4201.23 103
4201.38 108
4201.53 115
4201.68 122
4201.83 129
4201.97 137
4202.12 146
4202.27 155
4202.42 165
4202.57 173
4202.72 179
4202.87 182
4203.01 181
4203.16 177
4203.31 169
4203.46 158
4203.61 146
4203.76 133
4203.91 121
4204.05 110
4204.20 101
4204.35 93
4204.50 86
4204.65 81
4204.80 76
4204.95 73
4205.10 71
4205.24 72
4205.39 75
4205.54 78
4205.69 83
4205.84 87
4205.99 89
4206.14 90
4206.28 90
4206.43 90
4206.58 90
4206.73 92
4206.88 94
4207.03 98
4207.18 102
4207.33 104
4207.47 106
4207.62 106
4207.77 106
4207.92 105
4208.07 104
4208.22 103
4208.37 103
4208.52 103
4208.66 103
4208.81 102
4208.96 100
4209.11 98
4209.26 94
4209.41 89
4209.56 83
4209.70 77
4209.85 71
4210.00 65
4210.15 61
4210.30 57
4210.45 54
4210.60 52
4210.75 50
4210.90 48
4211.04 46
4211.19 45
4211.34 44
4211.49 42
4211.64 40
4211.79 37
4211.94 34
4212.09 31
4212.23 29
4212.38 29
4212.53 31
4212.68 35
4212.83 41
4212.98 47
4213.13 52
4213.28 56
4213.42 58
4213.57 59
4213.72 58
4213.87 56
4214.02 54
4214.17 51
4214.32 47
4214.47 44
4214.62 40
4214.76 38
4214.91 37
4215.06 37
4215.21 40
4215.36 43
4215.51 47
4215.66 50
4215.81 53
4215.95 56
4216.10 58
4216.25 60
4216.40 61
4216.55 63
4216.70 63
4216.85 62
4217.00 59
4217.15 55
4217.29 50
4217.44 45
4217.59 42
4217.74 42
4217.89 45
4218.04 51
4218.19 60
4218.34 69
4218.49 78
4218.63 85
4218.78 90
4218.93 92
4219.08 93
4219.23 91
4219.38 89
4219.53 86
4219.68 84
4219.83 82
4219.97 81
4220.12 81
4220.27 82
4220.42 84
4220.57 86
4220.72 89
4220.87 93
4221.02 95
4221.17 97
4221.32 99
4221.46 99
4221.61 99
4221.76 99
4221.91 98
4222.06 97
4222.21 95
4222.36 91
4222.51 87
4222.66 82
4222.80 76
4222.95 71
4223.10 66
4223.25 62
4223.40 59
4223.55 56
4223.70 52
4223.85 48
4224.00 42
4224.15 36
4224.29 30
4224.44 24
4224.59 20
4224.74 17
4224.89 17
4225.04 19
4225.19 23
4225.34 26
4225.49 30
4225.64 32
4225.78 34
4225.93 36
4226.08 37
4226.23 38
4226.38 39
4226.53 40
4226.68 41
4226.83 43
4226.98 44
4227.13 45
4227.28 46
4227.42 47
4227.57 49
4227.72 50
4227.87 50
4228.02 49
4228.17 46
4228.32 41
4228.47 36
4228.62 32
4228.77 29
4228.92 31
4229.06 36
4229.21 47
4229.36 61
4229.51 79
4229.66 97
4229.81 114
4229.96 126
4230.11 134
4230.26 135
4230.41 130
4230.56 121
4230.70 109
4230.85 95
4231.00 83
4231.15 72
4231.30 63
4231.45 56
4231.60 50
4231.75 44
4231.90 38
4232.05 32
4232.20 26
4232.34 22
4232.49 19
4232.64 17
4232.79 17
4232.94 18
4233.09 21
4233.24 23
4233.39 26
4233.54 30
4233.69 33
4233.84 36
4233.99 38
4234.13 38
4234.28 37
4234.43 34
4234.58 30
4234.73 27
4234.88 24
4235.03 23
4235.18 23
4235.33 25
4235.48 27
4235.63 29
4235.78 31
4235.92 32
4236.07 33
4236.22 34
4236.37 37
4236.52 42
4236.67 49
4236.82 57
4236.97 65
4237.12 72
4237.27 76
4237.42 76
4237.57 72
4237.72 67
4237.86 60
4238.01 55
4238.16 52
4238.31 52
4238.46 56
4238.61 61
4238.76 66
4238.91 71
4239.06 74
4239.21 75
4239.36 73
4239.51 70
4239.66 67
4239.81 65
4239.95 64
4240.10 65
4240.25 67
4240.40 69
4240.55 70
4240.70 69
4240.85 67
4241.00 63
4241.15 58
4241.30 53
4241.45 49
4241.60 45
4241.75 42
4241.90 39
4242.04 36
4242.19 32
4242.34 27
4242.49 22
4242.64 18
4242.79 14
4242.94 11
4243.09 8
4243.24 7
4243.39 6
4243.54 6
4243.69 7
4243.84 9
4243.99 11
4244.14 14
4244.28 17
4244.43 21
4244.58 24
4244.73 28
4244.88 32
4245.03 36
4245.18 39
4245.33 38
4245.48 34
4245.63 27
4245.78 16
4245.93 5
4246.08 0
4246.23 0
4246.38 0
4246.53 0
4246.67 0
4246.82 0
4246.97 0
4247.12 1
4247.27 5
4247.42 9
4247.57 11
4247.72 13
4247.87 15
4248.02 15
4248.17 15
4248.32 14
4248.47 13
4248.62 12
4248.77 13
4248.92 16
4249.07 20
4249.21 25
4249.36 31
4249.51 37
4249.66 42
4249.81 44
4249.96 44
4250.11 41
4250.26 36
4250.41 30
4250.56 24
4250.71 20
4250.86 18
4251.01 20
4251.16 23
4251.31 27
4251.46 32
4251.61 37
4251.76 40
4251.91 42
4252.05 42
4252.20 41
4252.35 39
4252.50 38
4252.65 37
4252.80 38
4252.95 40
4253.10 45
4253.25 50
4253.40 56
4253.55 60
4253.70 64
4253.85 65
4254.00 65
4254.15 62
4254.30 59
4254.45 55
4254.60 51
4254.75 48
4254.90 44
4255.05 42
4255.19 41
4255.34 40
4255.49 41
4255.64 43
4255.79 46
4255.94 48
4256.09 50
4256.24 51
4256.39 50
4256.54 49
4256.69 48
4256.84 47
4256.99 47
4257.14 48
4257.29 49
4257.44 51
4257.59 55
4257.74 60
4257.89 67
4258.04 78
4258.19 92
4258.34 108
4258.49 125
4258.64 141
4258.78 154
4258.93 163
4259.08 166
4259.23 164
4259.38 159
4259.53 151
4259.68 143
4259.83 136
4259.98 131
4260.13 128
4260.28 127
4260.43 128
4260.58 129
4260.73 131
4260.88 134
4261.03 137
4261.18 141
4261.33 147
4261.48 153
4261.63 159
4261.78 165
4261.93 170
4262.08 174
4262.23 176
4262.38 177
4262.53 176
4262.68 175
4262.83 173
4262.97 170
4263.12 167
4263.27 162
4263.42 156
4263.57 146
4263.72 135
4263.87 121
4264.02 107
4264.17 93
4264.32 80
4264.47 69
4264.62 61
4264.77 56
4264.92 53
4265.07 53
4265.22 55
4265.37 59
4265.52 65
4265.67 72
4265.82 79
4265.97 86
4266.12 90
4266.27 93
4266.42 93
4266.57 91
4266.72 87
4266.87 83
4267.02 78
4267.17 74
4267.32 72
4267.47 71
4267.62 73
4267.77 76
4267.92 79
4268.07 82
4268.22 82
4268.37 79
4268.51 74
4268.66 65
4268.81 56
4268.96 48
4269.11 42
4269.26 39
4269.41 41
4269.56 46
4269.71 52
4269.86 59
4270.01 66
4270.16 72
4270.31 78
4270.46 84
4270.61 91
4270.76 99
4270.91 110
4271.06 121
4271.21 133
4271.36 144
4271.51 155
4271.66 164
4271.81 172
4271.96 179
4272.11 185
4272.26 189
4272.41 192
4272.56 192
4272.71 189
4272.86 183
4273.01 175
4273.16 166
4273.31 156
4273.46 146
4273.61 138
4273.76 132
4273.91 127
4274.06 125
4274.21 124
4274.36 125
4274.51 128
4274.66 132
4274.81 135
4274.96 139
4275.11 142
4275.26 144
4275.41 145
4275.56 144
4275.71 141
4275.86 138
4276.01 134
4276.16 130
4276.31 127
4276.46 125
4276.61 125
4276.76 127
4276.91 129
4277.06 131
4277.21 134
4277.36 136
4277.51 139
4277.66 143
4277.81 147
4277.96 153
4278.11 160
4278.26 167
4278.41 173
4278.56 177
4278.71 178
4278.86 178
4279.01 176
4279.16 173
4279.31 171
4279.46 171
4279.61 173
4279.76 177
4279.91 182
4280.06 188
4280.21 193
4280.36 196
4280.51 197
4280.66 196
4280.81 192
4280.96 188
4281.11 182
4281.26 176
4281.41 169
4281.56 161
4281.71 152
4281.86 143
4282.01 132
4282.16 121
4282.31 111
4282.46 102
4282.61 94
4282.76 89
4282.91 87
4283.06 88
4283.21 92
4283.36 100
4283.51 109
4283.66 119
4283.81 129
4283.96 136
4284.11 140
4284.26 140
4284.41 136
4284.56 128
4284.71 118
4284.86 105
4285.01 91
4285.16 78
4285.31 66
4285.46 56
4285.61 46
4285.76 38
4285.91 30
4286.06 23
4286.21 17
4286.36 12
4286.51 10
4286.66 10
4286.81 12
4286.96 16
4287.11 21
4287.26 24
4287.41 26
4287.56 24
4287.71 21
4287.86 16
4288.01 11
4288.16 6
4288.31 3
4288.46 0
4288.61 0
4288.76 0
4288.91 0
4289.06 0
4289.21 0
4289.36 0
4289.51 0
4289.66 0
4289.81 0
4289.96 3
4290.11 10
4290.26 18
4290.41 29
4290.56 40
4290.71 51
4290.86 63
4291.01 73
4291.16 82
4291.31 90
4291.46 95
4291.61 98
4291.76 100
4291.91 99
4292.06 98
4292.21 95
4292.36 91
4292.51 86
4292.66 81
4292.81 76
4292.96 71
4293.11 66
4293.26 63
4293.41 61
4293.56 61
4293.72 63
4293.87 66
4294.02 71
4294.17 77
4294.32 85
4294.47 93
4294.62 102
4294.77 110
4294.92 118
4295.07 123
4295.22 126
4295.37 127
4295.52 127
4295.67 127
4295.82 129
4295.97 133
4296.12 137
4296.27 143
4296.42 146
4296.57 148
4296.72 147
4296.87 143
4297.02 138
4297.17 132
4297.32 126
4297.47 121
4297.62 118
4297.77 116
4297.92 115
4298.07 113
4298.22 112
4298.37 110
4298.52 109
4298.67 110
4298.82 113
4298.97 118
4299.12 125
4299.28 134
4299.43 142
4299.58 149
4299.73 154
4299.88 158
4300.03 159
4300.18 159
4300.33 158
4300.48 156
4300.63 154
4300.78 150
4300.93 144
4301.08 137
4301.23 128
4301.38 120
4301.53 112
4301.68 106
4301.83 102
4301.98 102
4302.13 103
4302.28 106
4302.43 109
4302.58 111
4302.73 111
4302.88 109
4303.03 105
4303.18 99
4303.33 94
4303.49 89
4303.64 86
4303.79 84
4303.94 83
4304.09 83
4304.24 82
4304.39 79
4304.54 73
4304.69 65
4304.84 54
4304.99 42
4305.14 31
4305.29 23
4305.44 18
4305.59 18
4305.74 22
4305.89 29
4306.04 37
4306.19 45
4306.34 52
4306.49 58
4306.64 63
4306.79 68
4306.94 73
4307.10 79
4307.25 87
4307.40 97
4307.55 107
4307.70 116
4307.85 124
4308.00 129
4308.15 132
4308.30 133
4308.45 133
4308.60 133
4308.75 133
4308.90 134
4309.05 135
4309.20 136
4309.35 136
4309.50 135
4309.65 134
4309.80 133
4309.95 131
4310.11 130
4310.26 128
4310.41 126
4310.56 124
4310.71 123
4310.86 123
4311.01 123
4311.16 125
4311.31 126
4311.46 127
4311.61 125
4311.76 121
4311.91 113
4312.06 102
4312.21 90
4312.36 77
4312.51 65
4312.66 55
4312.81 49
4312.97 47
4313.12 49
4313.27 53
4313.42 59
4313.57 65
4313.72 70
4313.87 73
4314.02 74
4314.17 74
4314.32 71
4314.47 69
4314.62 67
4314.77 66
4314.92 66
4315.07 69
4315.22 73
4315.37 78
4315.53 84
4315.68 89
4315.83 93
4315.98 96
4316.13 98
4316.28 99
4316.43 99
4316.58 99
4316.73 99
4316.88 98
4317.03 96
4317.18 92
4317.33 86
4317.48 79
4317.63 72
4317.78 65
4317.94 60
4318.09 56
4318.24 53
4318.39 51
4318.54 50
4318.69 48
4318.84 45
4318.99 41
4319.14 37
4319.29 31
4319.44 23
4319.59 15
4319.74 7
4319.89 0
4320.04 0
4320.20 0
4320.35 0
4320.50 0
4320.65 0
4320.80 0
4320.95 0
4321.10 1
4321.25 4
4321.40 6
4321.55 10
4321.70 14
4321.85 18
4322.00 24
4322.15 30
4322.30 35
4322.46 41
4322.61 47
4322.76 53
4322.91 59
4323.06 65
4323.21 70
4323.36 74
4323.51 76
4323.66 76
4323.81 74
4323.96 71
4324.11 67
4324.26 63
4324.42 59
4324.57 56
4324.72 54
4324.87 53
4325.02 53
4325.17 56
4325.32 61
4325.47 69
4325.62 78
4325.77 88
4325.92 99
4326.07 110
4326.22 120
4326.38 128
4326.53 134
4326.68 139
4326.83 140
4326.98 139
4327.13 134
4327.28 127
4327.43 118
4327.58 108
4327.73 98
4327.88 91
4328.03 86
4328.19 84
4328.34 85
4328.49 88
4328.64 92
4328.79 97
4328.94 101
4329.09 105
4329.24 108
4329.39 110
4329.54 111
4329.69 109
4329.84 105
4330.00 98
4330.15 91
4330.30 84
4330.45 80
4330.60 79
4330.75 81
4330.90 86
4331.05 91
4331.20 96
4331.35 98
4331.50 97
4331.65 93
4331.81 88
4331.96 82
4332.11 77
4332.26 74
4332.41 74
4332.56 75
4332.71 78
4332.86 81
4333.01 84
4333.16 87
4333.31 90
4333.47 93
4333.62 96
4333.77 98
4333.92 100
4334.07 101
4334.22 100
4334.37 98
4334.52 94
4334.67 90
4334.82 85
4334.97 81
4335.13 77
4335.28 74
4335.43 72
4335.58 71
4335.73 71
4335.88 71
4336.03 71
4336.18 71
4336.33 68
4336.48 64
4336.64 58
4336.79 50
4336.94 41
4337.09 30
4337.24 19
4337.39 9
4337.54 0
4337.69 0
4337.84 0
4337.99 0
4338.15 0
4338.30 0
4338.45 0
4338.60 0
4338.75 0
4338.90 0
4339.05 3
4339.20 10
4339.35 19
4339.50 30
4339.66 40
4339.81 50
4339.96 59
4340.11 65
4340.26 70
4340.41 72
4340.56 72
4340.71 70
4340.86 67
4341.01 63
4341.17 58
4341.32 53
4341.47 50
4341.62 49
4341.77 49
4341.92 50
4342.07 49
4342.22 47
4342.37 41
4342.53 33
4342.68 23
4342.83 13
4342.98 3
4343.13 0
4343.28 0
4343.43 0
4343.58 0
4343.73 0
4343.89 0
4344.04 0
4344.19 0
4344.34 3
4344.49 9
4344.64 15
4344.79 20
4344.94 23
4345.09 25
4345.24 24
4345.40 22
4345.55 19
4345.70 16
4345.85 13
4346.00 12
4346.15 13
4346.30 14
4346.45 17
4346.61 20
4346.76 23
4346.91 25
4347.06 27
4347.21 27
4347.36 28
4347.51 28
4347.66 29
4347.81 30
4347.97 30
4348.12 30
4348.27 28
4348.42 26
4348.57 23
4348.72 19
4348.87 16
4349.02 13
4349.18 12
4349.33 12
4349.48 14
4349.63 16
4349.78 20
4349.93 26
4350.08 33
4350.23 43
4350.38 55
4350.54 67
4350.69 79
4350.84 90
4350.99 98
4351.14 103
4351.29 105
4351.44 106
4351.59 106
4351.75 108
4351.90 110
4352.05 113
4352.20 115
4352.35 115
4352.50 112
4352.65 105
4352.80 96
4352.96 85
4353.11 74
4353.26 65
4353.41 58
4353.56 52
4353.71 48
4353.86 44
4354.01 42
4354.17 40
4354.32 41
4354.47 43
4354.62 46
4354.77 51
4354.92 56
4355.07 61
4355.22 65
4355.38 69
4355.53 73
4355.68 76
4355.83 80
4355.98 82
4356.13 83
4356.28 83
4356.44 81
4356.59 78
4356.74 76
4356.89 74
4357.04 75
4357.19 76
4357.34 79
4357.49 80
4357.65 81
4357.80 79
4357.95 76
4358.10 73
4358.25 70
4358.40 69
4358.55 70
4358.71 72
4358.86 75
4359.01 78
4359.16 81
4359.31 83
4359.46 85
4359.61 87
4359.76 89
4359.92 90
4360.07 91
4360.22 91
4360.37 90
4360.52 88
4360.67 85
4360.82 81
4360.98 78
4361.13 76
4361.28 75
4361.43 74
4361.58 73
4361.73 71
4361.88 68
4362.04 64
4362.19 59
4362.34 53
4362.49 48
4362.64 43
4362.79 39
4362.94 36
4363.10 34
4363.25 33
4363.40 34
4363.55 36
4363.70 39
4363.85 42
4364.00 45
4364.16 49
4364.31 51
4364.46 54
4364.61 56
4364.76 58
4364.91 60
4365.06 62
4365.22 65
4365.37 68
4365.52 71
4365.67 75
4365.82 80
4365.97 85
4366.12 92
4366.28 98
4366.43 103
4366.58 107
4366.73 109
4366.88 108
4367.03 105
4367.19 100
4367.34 94
4367.49 89
4367.64 85
4367.79 83
4367.94 84
4368.09 87
4368.25 93
4368.40 100
4368.55 108
4368.70 117
4368.85 126
4369.00 133
4369.15 138
4369.31 139
4369.46 137
4369.61 130
4369.76 120
4369.91 109
4370.06 98
4370.22 90
4370.37 84
4370.52 83
4370.67 83
4370.82 86
4370.97 90
4371.13 93
4371.28 96
4371.43 97
4371.58 98
4371.73 96
4371.88 93
4372.03 88
4372.19 81
4372.34 72
4372.49 63
4372.64 54
4372.79 48
4372.94 46
4373.10 47
4373.25 53
4373.40 61
4373.55 71
4373.70 80
4373.85 86
4374.01 90
4374.16 90
4374.31 88
4374.46 84
4374.61 81
4374.76 78
4374.92 78
4375.07 79
4375.22 82
4375.37 87
4375.52 92
4375.67 99
4375.83 108
4375.98 117
4376.13 128
4376.28 139
4376.43 151
4376.58 161
4376.74 171
4376.89 178
4377.04 183
4377.19 186
4377.34 185
4377.49 183
4377.65 178
4377.80 172
4377.95 165
4378.10 159
4378.25 153
4378.40 147
4378.56 141
4378.71 137
4378.86 135
4379.01 134
4379.16 137
4379.31 142
4379.47 151
4379.62 160
4379.77 170
4379.92 180
4380.07 188
4380.22 195
4380.38 200
4380.53 205
4380.68 208
4380.83 211
4380.98 211
4381.13 210
4381.29 204
4381.44 196
4381.59 185
4381.74 173
4381.89 160
4382.05 148
4382.20 138
4382.35 130
4382.50 126
4382.65 125
4382.80 126
4382.96 129
4383.11 133
4383.26 137
4383.41 141
4383.56 144
4383.71 146
4383.87 149
4384.02 154
4384.17 160
4384.32 167
4384.47 176
4384.63 186
4384.78 195
4384.93 201
4385.08 205
4385.23 204
4385.38 199
4385.54 191
4385.69 179
4385.84 167
4385.99 153
4386.14 141
4386.30 130
4386.45 120
4386.60 112
4386.75 105
4386.90 99
4387.05 92
4387.21 86
4387.36 78
4387.51 70
4387.66 62
4387.81 55
4387.97 48
4388.12 44
4388.27 43
4388.42 44
4388.57 48
4388.72 53
4388.88 59
4389.03 64
4389.18 69
4389.33 72
4389.48 75
4389.64 77
4389.79 80
4389.94 83
4390.09 86
4390.24 89
4390.40 92
4390.55 94
4390.70 97
4390.85 99
4391.00 102
4391.16 106
4391.31 111
4391.46 119
4391.61 129
4391.76 141
4391.91 156
4392.07 174
4392.22 193
4392.37 214
4392.52 236
4392.67 259
4392.83 280
4392.98 301
4393.13 321
4393.28 339
4393.43 355
4393.59 369
4393.74 380
4393.89 389
4394.04 395
4394.19 399
4394.35 402
4394.50 406
4394.65 413
4394.80 424
4394.95 440
4395.11 462
4395.26 488
4395.41 518
4395.56 549
4395.71 581
4395.87 610
4396.02 637
4396.17 659
4396.32 675
4396.47 687
4396.63 693
4396.78 694
4396.93 693
4397.08 691
4397.23 690
4397.39 691
4397.54 693
4397.69 696
4397.84 699
4397.99 699
4398.15 695
4398.30 689
4398.45 679
4398.60 667
4398.75 656
4398.91 645
4399.06 636
4399.21 628
4399.36 619
4399.51 609
4399.67 596
4399.82 580
4399.97 561
4400.12 537
4400.28 511
4400.43 482
4400.58 453
4400.73 425
4400.88 398
4401.04 373
4401.19 351
4401.34 332
4401.49 315
4401.64 301
4401.80 289
4401.95 278
4402.10 270
4402.25 262
4402.40 254
4402.56 246
4402.71 236
4402.86 226
4403.01 215
4403.16 203
4403.32 191
4403.47 178
4403.62 167
4403.77 156
4403.93 145
4404.08 134
4404.23 124
4404.38 114
4404.53 104
4404.69 94
4404.84 83
4404.99 72
4405.14 61
4405.29 53
4405.45 47
4405.60 46
4405.75 49
4405.90 55
4406.06 64
4406.21 73
4406.36 82
4406.51 90
4406.66 96
4406.82 100
4406.97 104
4407.12 106
4407.27 109
4407.43 110
4407.58 111
4407.73 110
4407.88 108
4408.03 105
4408.19 101
4408.34 96
4408.49 93
4408.64 90
4408.80 89
4408.95 89
4409.10 91
4409.25 95
4409.40 99
4409.56 103
4409.71 107
4409.86 110
4410.01 112
4410.17 111
4410.32 110
4410.47 108
4410.62 106
4410.77 104
4410.93 103
4411.08 101
4411.23 100
4411.38 97
4411.54 92
4411.69 86
4411.84 80
4411.99 75
4412.14 71
4412.30 70
4412.45 72
4412.60 74
4412.75 78
4412.91 80
4413.06 81
4413.21 81
4413.36 79
4413.52 78
4413.67 78
4413.82 80
4413.97 85
4414.12 92
4414.28 100
4414.43 110
4414.58 119
4414.73 127
4414.89 134
4415.04 142
4415.19 150
4415.34 160
4415.50 171
4415.65 184
4415.80 199
4415.95 215
4416.11 234
4416.26 255
4416.41 278
4416.56 306
4416.71 335
4416.87 367
4417.02 399
4417.17 431
4417.32 462
4417.48 491
4417.63 517
4417.78 543
4417.93 567
4418.09 593
4418.24 618
4418.39 643
4418.54 668
4418.70 692
4418.85 715
4419.00 735
4419.15 755
4419.30 774
4419.46 792
4419.61 810
4419.76 827
4419.91 843
4420.07 857
4420.22 869
4420.37 879
4420.52 886
4420.68 893
4420.83 900
4420.98 908
4421.13 918
4421.29 929
4421.44 941
4421.59 950
4421.74 956
4421.90 956
4422.05 949
4422.20 935
4422.35 915
4422.51 890
4422.66 861
4422.81 832
4422.96 802
4423.12 775
4423.27 749
4423.42 725
4423.57 703
4423.73 681
4423.88 658
4424.03 634
4424.18 609
4424.34 583
4424.49 557
4424.64 533
4424.79 511
4424.95 493
4425.10 478
4425.25 465
4425.40 453
4425.56 441
4425.71 430
4425.86 419
4426.01 408
4426.17 399
4426.32 392
4426.47 386
4426.62 383
4426.78 380
4426.93 377
4427.08 374
4427.23 370
4427.39 364
4427.54 356
4427.69 346
4427.84 334
4428.00 321
4428.15 306
4428.30 290
4428.45 274
4428.61 258
4428.76 243
4428.91 229
4429.06 216
4429.22 205
4429.37 195
4429.52 187
4429.67 178
4429.83 170
4429.98 162
4430.13 154
4430.28 146
4430.44 139
4430.59 132
4430.74 126
4430.90 121
4431.05 116
4431.20 112
4431.35 107
4431.51 104
4431.66 102
4431.81 102
4431.96 104
4432.12 107
4432.27 110
4432.42 112
4432.57 113
4432.73 113
4432.88 111
4433.03 107
4433.18 103
4433.34 99
4433.49 94
4433.64 88
4433.80 82
4433.95 74
4434.10 64
4434.25 53
4434.41 42
4434.56 29
4434.71 18
4434.86 7
4435.02 0
4435.17 0
4435.32 0
4435.47 0
4435.63 0
4435.78 0
4435.93 0
4436.09 0
4436.24 0
4436.39 4
4436.54 12
4436.70 21
4436.85 31
4437.00 41
4437.15 50
4437.31 59
4437.46 67
4437.61 75
4437.76 82
4437.92 88
4438.07 94
4438.22 98
4438.38 101
4438.53 101
4438.68 100
4438.83 96
4438.99 89
4439.14 81
4439.29 72
4439.45 64
4439.60 59
4439.75 56
4439.90 57
4440.06 61
4440.21 68
4440.36 75
4440.51 81
4440.67 85
4440.82 88
4440.97 87
4441.13 85
4441.28 82
4441.43 78
4441.58 74
4441.74 70
4441.89 66
4442.04 63
4442.19 60
4442.35 58
4442.50 58
4442.65 61
4442.81 67
4442.96 78
4443.11 92
4443.26 110
4443.42 128
4443.57 147
4443.72 163
4443.88 177
4444.03 187
4444.18 194
4444.33 198
4444.49 199
4444.64 198
4444.79 195
4444.95 192
4445.10 187
4445.25 183
4445.40 180
4445.56 180
4445.71 183
4445.86 190
4446.02 200
4446.17 212
4446.32 224
4446.47 235
4446.63 244
4446.78 250
4446.93 252
4447.09 252
4447.24 249
4447.39 245
4447.54 241
4447.70 235
4447.85 229
4448.00 224
4448.16 221
4448.31 221
4448.46 224
4448.61 231
4448.77 242
4448.92 255
4449.07 267
4449.23 276
4449.38 281
4449.53 281
4449.69 277
4449.84 268
4449.99 258
4450.14 246
4450.30 234
4450.45 221
4450.60 207
4450.76 191
4450.91 174
4451.06 157
4451.21 139
4451.37 124
4451.52 113
4451.67 106
4451.83 103
4451.98 104
4452.13 106
4452.29 109
4452.44 111
4452.59 112
4452.74 110
4452.90 107
4453.05 104
4453.20 102
4453.36 102
4453.51 103
4453.66 105
4453.82 107
4453.97 108
4454.12 106
4454.27 102
4454.43 95
4454.58 86
4454.73 78
4454.89 71
4455.04 66
4455.19 64
4455.35 66
4455.50 69
4455.65 74
4455.80 79
4455.96 83
4456.11 85
4456.26 86
4456.42 84
4456.57 80
4456.72 75
4456.88 68
4457.03 62
4457.18 55
4457.33 50
4457.49 46
4457.64 44
4457.79 43
4457.95 42
4458.10 40
4458.25 37
4458.41 32
4458.56 25
4458.71 18
4458.87 12
4459.02 8
4459.17 8
4459.32 13
4459.48 22
4459.63 33
4459.78 45
4459.94 56
4460.09 65
4460.24 71
4460.40 74
4460.55 73
4460.70 70
4460.86 65
4461.01 58
4461.16 50
4461.32 43
4461.47 36
4461.62 32
4461.77 29
4461.93 28
4462.08 28
4462.23 30
4462.39 31
4462.54 33
4462.69 34
4462.85 35
4463.00 35
4463.15 36
4463.31 36
4463.46 36
4463.61 35
4463.77 34
4463.92 30
4464.07 24
4464.23 17
4464.38 9
4464.53 1
4464.68 0
4464.84 0
4464.99 0
4465.14 0
4465.30 0
4465.45 0
4465.60 0
4465.76 1
4465.91 7
4466.06 13
4466.22 17
4466.37 20
4466.52 21
4466.68 21
4466.83 20
4466.98 19
4467.14 18
4467.29 17
4467.44 16
4467.60 15
4467.75 13
4467.90 10
4468.06 6
4468.21 2
4468.36 0
4468.52 0
4468.67 0
4468.82 0
4468.97 2
4469.13 8
4469.28 14
4469.43 21
4469.59 28
4469.74 33
4469.89 35
4470.05 34
4470.20 31
4470.35 25
4470.51 19
4470.66 14
4470.81 14
4470.97 18
4471.12 27
4471.27 40
4471.43 53
4471.58 66
4471.73 76
4471.89 83
4472.04 86
4472.19 87
4472.35 87
4472.50 86
4472.65 86
4472.81 86
4472.96 87
4473.11 89
4473.27 92
4473.42 94
4473.57 98
4473.73 101
4473.88 104
4474.03 106
4474.19 108
4474.34 108
4474.49 108
4474.65 108
4474.80 108
4474.95 109
4475.11 111
4475.26 114
4475.41 118
4475.57 122
4475.72 125
4475.87 126
4476.03 125
4476.18 121
4476.33 115
4476.49 108
4476.64 100
4476.79 93
4476.95 88
4477.10 86
4477.25 87
4477.41 90
4477.56 94
4477.71 98
4477.87 101
4478.02 102
4478.17 101
4478.33 98
4478.48 95
4478.64 91
4478.79 87
4478.94 85
4479.10 85
4479.25 86
4479.40 87
4479.56 89
4479.71 91
4479.86 92
4480.02 92
4480.17 90
4480.32 86
4480.48 81
4480.63 75
4480.78 68
4480.94 60
4481.09 53
4481.24 46
4481.40 40
4481.55 34
4481.70 29
4481.86 24
4482.01 20
4482.16 16
4482.32 12
4482.47 7
4482.63 2
4482.78 0
4482.93 0
4483.09 0
4483.24 0
4483.39 2
4483.55 11
4483.70 22
4483.85 35
4484.01 47
4484.16 58
4484.31 68
4484.47 76
4484.62 82
4484.77 86
4484.93 88
4485.08 91
4485.23 93
4485.39 96
4485.54 101
4485.70 107
4485.85 114
4486.00 120
4486.16 126
4486.31 129
4486.46 129
4486.62 128
4486.77 124
4486.92 121
4487.08 118
4487.23 115
4487.38 114
4487.54 112
4487.69 107
4487.85 100
4488.00 89
4488.15 76
4488.31 63
4488.46 50
4488.61 40
4488.77 34
4488.92 31
4489.07 31
4489.23 33
4489.38 35
4489.53 37
4489.69 37
4489.84 37
4490.00 36
4490.15 36
4490.30 37
4490.46 38
4490.61 39
4490.76 41
4490.92 43
4491.07 45
4491.22 46
4491.38 47
4491.53 48
4491.69 49
4491.84 50
4491.99 52
4492.15 55
4492.30 58
4492.45 61
4492.61 65
4492.76 67
4492.91 69
4493.07 69
4493.22 67
4493.38 63
4493.53 58
4493.68 52
4493.84 46
4493.99 40
4494.14 36
4494.30 33
4494.45 31
4494.61 30
4494.76 31
4494.91 33
4495.07 36
4495.22 40
4495.37 45
4495.53 50
4495.68 54
4495.83 57
4495.99 58
4496.14 57
4496.30 54
4496.45 50
4496.60 46
4496.76 43
4496.91 42
4497.06 43
4497.22 47
4497.37 51
4497.53 56
4497.68 60
4497.83 62
4497.99 63
4498.14 61
4498.29 60
4498.45 59
4498.60 59
4498.76 61
4498.91 65
4499.06 71
4499.22 76
4499.37 82
4499.52 86
4499.68 90
4499.83 93
4499.99 96
4500.14 98
4500.29 100
4500.45 100
4500.60 99
4500.76 95
4500.91 89
4501.06 82
4501.22 74
4501.37 66
4501.52 60
4501.68 55
4501.83 54
4501.99 55
4502.14 60
4502.29 66
4502.45 73
4502.60 79
4502.75 83
4502.91 83
4503.06 80
4503.22 74
4503.37 65
4503.52 56
4503.68 47
4503.83 38
4503.99 31
4504.14 24
4504.29 18
4504.45 12
4504.60 7
4504.75 2
4504.91 0
4505.06 0
4505.22 0
4505.37 0
4505.52 1
4505.68 3
4505.83 4
4505.99 3
4506.14 1
4506.29 0
4506.45 0
4506.60 0
4506.76 0
4506.91 6
4507.06 16
4507.22 26
4507.37 36
4507.53 44
4507.68 48
4507.83 50
4507.99 50
4508.14 50
4508.29 51
4508.45 55
4508.60 61
4508.76 69
4508.91 78
4509.06 88
4509.22 98
4509.37 105
4509.53 109
4509.68 110
4509.83 109
4509.99 105
4510.14 100
4510.30 95
4510.45 92
4510.60 92
4510.76 94
4510.91 99
4511.07 107
4511.22 115
4511.37 125
4511.53 133
4511.68 139
4511.84 143
4511.99 145
4512.14 144
4512.30 141
4512.45 137
4512.61 133
4512.76 130
4512.91 127
4513.07 127
4513.22 128
4513.38 130
4513.53 133
4513.68 135
4513.84 136
4513.99 136
4514.15 132
4514.30 126
4514.45 117
4514.61 107
4514.76 98
4514.92 90
4515.07 86
4515.22 87
4515.38 92
4515.53 102
4515.69 113
4515.84 123
4515.99 132
4516.15 136
4516.30 137
4516.46 134
4516.61 129
4516.76 123
4516.92 118
4517.07 115
4517.23 115
4517.38 119
4517.54 126
4517.69 134
4517.84 144
4518.00 153
4518.15 160
4518.31 164
4518.46 164
4518.61 161
4518.77 155
4518.92 146
4519.08 137
4519.23 126
4519.38 115
4519.54 104
4519.69 94
4519.85 83
4520.00 72
4520.16 62
4520.31 53
4520.46 44
4520.62 37
4520.77 32
4520.93 28
4521.08 26
4521.23 25
4521.39 25
4521.54 25
4521.70 25
4521.85 25
4522.00 24
4522.16 23
4522.31 22
4522.47 23
4522.62 24
4522.78 26
4522.93 30
4523.08 33
4523.24 36
4523.39 38
4523.55 40
4523.70 40
4523.85 40
4524.01 39
4524.16 36
4524.32 33
4524.47 30
4524.63 25
4524.78 21
4524.93 18
4525.09 15
4525.24 14
4525.40 12
4525.55 11
4525.71 10
4525.86 8
4526.01 7
4526.17 5
4526.32 5
4526.48 6
4526.63 8
4526.79 9
4526.94 10
4527.09 9
4527.25 7
4527.40 3
4527.56 0
4527.71 0
4527.86 0
4528.02 0
4528.17 0
4528.33 0
4528.48 0
4528.64 0
4528.79 5
4528.94 10
4529.10 13
4529.25 16
4529.41 17
4529.56 16
4529.72 14
4529.87 11
4530.02 8
4530.18 6
4530.33 5
4530.49 4
4530.64 3
4530.80 1
4530.95 0
4531.11 0
4531.26 0
4531.41 0
4531.57 0
4531.72 0
4531.88 0
4532.03 3
4532.19 11
4532.34 21
4532.49 30
4532.65 39
4532.80 45
4532.96 49
4533.11 50
4533.27 50
4533.42 48
4533.57 47
4533.73 48
4533.88 52
4534.04 59
4534.19 68
4534.35 77
4534.50 86
4534.66 92
4534.81 95
4534.96 96
4535.12 95
4535.27 94
4535.43 93
4535.58 93
4535.74 95
4535.89 99
4536.04 105
4536.20 111
4536.35 119
4536.51 125
4536.66 131
4536.82 134
4536.97 134
4537.13 129
4537.28 121
4537.43 110
4537.59 98
4537.74 86
4537.90 76
4538.05 70
4538.21 67
4538.36 67
4538.52 69
4538.67 73
4538.82 76
4538.98 79
4539.13 80
4539.29 79
4539.44 77
4539.60 73
4539.75 69
4539.91 65
4540.06 63
4540.21 63
4540.37 66
4540.52 70
4540.68 75
4540.83 80
4540.99 83
4541.14 84
4541.30 84
4541.45 82
4541.60 81
4541.76 80
4541.91 81
4542.07 84
4542.22 87
4542.38 92
4542.53 96
4542.69 101
4542.84 105
4543.00 110
4543.15 114
4543.30 118
4543.46 122
4543.61 125
4543.77 129
4543.92 131
4544.08 134
4544.23 137
4544.39 140
4544.54 142
4544.70 144
4544.85 144
4545.00 144
4545.16 142
4545.31 139
4545.47 137
4545.62 135
4545.78 134
4545.93 134
4546.09 135
4546.24 136
4546.40 138
4546.55 140
4546.70 141
4546.86 143
4547.01 145
4547.17 146
4547.32 148
4547.48 150
4547.63 152
4547.79 154
4547.94 155
4548.10 156
4548.25 156
4548.41 155
4548.56 153
4548.71 152
4548.87 152
4549.02 153
4549.18 156
4549.33 161
4549.49 168
4549.64 176
4549.80 186
4549.95 197
4550.11 209
4550.26 221
4550.42 233
4550.57 245
4550.72 256
4550.88 268
4551.03 278
4551.19 289
4551.34 301
4551.50 312
4551.65 325
4551.81 337
4551.96 349
4552.12 360
4552.27 370
4552.43 376
4552.58 379
4552.74 379
4552.89 374
4553.04 368
4553.20 360
4553.35 352
4553.51 345
4553.66 339
4553.82 335
4553.97 332
4554.13 329
4554.28 328
4554.44 327
4554.59 327
4554.75 330
4554.90 334
4555.06 340
4555.21 347
4555.37 354
4555.52 360
4555.67 364
4555.83 366
4555.98 365
4556.14 361
4556.29 356
4556.45 349
4556.60 343
4556.76 337
4556.91 335
4557.07 337
4557.22 345
4557.38 358
4557.53 376
4557.69 395
4557.84 414
4558.00 430
4558.15 440
4558.31 444
4558.46 443
4558.62 437
4558.77 429
4558.92 420
4559.08 411
4559.23 404
4559.39 397
4559.54 391
4559.70 385
4559.85 379
4560.01 371
4560.16 363
4560.32 353
4560.47 343
4560.63 333
4560.78 323
4560.94 314
4561.09 308
4561.25 304
4561.40 302
4561.56 302
4561.71 305
4561.87 309
4562.02 314
4562.18 319
4562.33 323
4562.49 325
4562.64 326
4562.80 324
4562.95 320
4563.11 315
4563.26 309
4563.41 302
4563.57 296
4563.72 291
4563.88 287
4564.03 285
4564.19 285
4564.34 288
4564.50 294
4564.65 303
4564.81 313
4564.96 324
4565.12 333
4565.27 342
4565.43 348
4565.58 354
4565.74 359
4565.89 364
4566.05 370
4566.20 376
4566.36 382
4566.51 386
4566.67 387
4566.82 387
4566.98 385
4567.13 382
4567.29 380
4567.44 378
4567.60 378
4567.75 377
4567.91 376
4568.06 374
4568.22 371
4568.37 367
4568.53 363
4568.68 360
4568.84 358
4568.99 358
4569.15 359
4569.30 360
4569.46 359
4569.61 354
4569.77 344
4569.92 329
4570.08 310
4570.23 287
4570.39 264
4570.54 242
4570.70 224
4570.85 212
4571.01 204
4571.16 201
4571.32 200
4571.47 199
4571.63 197
4571.78 193
4571.94 186
4572.09 176
4572.25 165
4572.40 153
4572.56 141
4572.71 129
4572.87 118
4573.02 108
4573.18 99
4573.33 91
4573.49 83
4573.64 74
4573.80 66
4573.95 58
4574.11 50
4574.26 43
4574.42 38
4574.57 35
4574.73 35
4574.88 36
4575.04 39
4575.19 42
4575.35 44
4575.50 46
4575.66 46
4575.81 45
4575.97 45
4576.12 44
4576.28 44
4576.43 45
4576.59 46
4576.74 46
4576.90 46
4577.05 46
4577.21 44
4577.36 43
4577.52 42
4577.67 42
4577.83 44
4577.98 45
4578.14 46
4578.29 45
4578.45 43
4578.60 39
4578.76 35
4578.91 31
4579.07 30
4579.23 31
4579.38 33
4579.54 37
4579.69 41
4579.85 44
4580.00 46
4580.16 45
4580.31 44
4580.47 42
4580.62 41
4580.78 42
4580.93 45
4581.09 49
4581.24 53
4581.40 58
4581.55 62
4581.71 64
4581.86 65
4582.02 64
4582.17 62
4582.33 59
4582.48 57
4582.64 54
4582.79 52
4582.95 50
4583.10 48
4583.26 47
4583.41 46
4583.57 46
4583.73 46
4583.88 48
4584.04 50
4584.19 53
4584.35 56
4584.50 58
4584.66 60
4584.81 60
4584.97 59
4585.12 58
4585.28 56
4585.43 56
4585.59 57
4585.74 60
4585.90 64
4586.05 69
4586.21 73
4586.36 76
4586.52 78
4586.67 78
4586.83 79
4586.99 79
4587.14 80
4587.30 80
4587.45 80
4587.61 77
4587.76 72
4587.92 65
4588.07 57
4588.23 49
4588.38 41
4588.54 35
4588.69 31
4588.85 27
4589.00 22
4589.16 18
4589.31 13
4589.47 8
4589.63 5
4589.78 5
4589.94 7
4590.09 11
4590.25 16
4590.40 21
4590.56 23
4590.71 22
4590.87 19
4591.02 14
4591.18 9
4591.33 4
4591.49 1
4591.64 0
4591.80 1
4591.96 2
4592.11 3
4592.27 3
4592.42 2
4592.58 0
4592.73 0
4592.89 0
4593.04 0
4593.20 0
4593.35 0
4593.51 5
4593.66 13
4593.82 22
4593.97 31
4594.13 39
4594.29 47
4594.44 55
4594.60 62
4594.75 68
4594.91 74
4595.06 79
4595.22 82
4595.37 84
4595.53 84
4595.68 83
4595.84 81
4596.00 80
4596.15 80
4596.31 80
4596.46 82
4596.62 84
4596.77 87
4596.93 90
4597.08 95
4597.24 102
4597.39 110
4597.55 120
4597.70 130
4597.86 140
4598.02 148
4598.17 154
4598.33 158
4598.48 161
4598.64 163
4598.79 166
4598.95 169
4599.10 173
4599.26 176
4599.41 180
4599.57 182
4599.73 183
4599.88 183
4600.04 182
4600.19 179
4600.35 176
4600.50 173
4600.66 169
4600.81 167
4600.97 166
4601.13 168
4601.28 172
4601.44 179
4601.59 186
4601.75 194
4601.90 200
4602.06 204
4602.21 206
4602.37 206
4602.53 204
4602.68 200
4602.84 194
4602.99 187
4603.15 178
4603.30 170
4603.46 162
4603.61 155
4603.77 151
4603.92 149
4604.08 150
4604.24 152
4604.39 155
4604.55 158
4604.70 161
4604.86 165
4605.01 169
4605.17 174
4605.32 181
4605.48 188
4605.64 196
4605.79 203
4605.95 208
4606.10 210
4606.26 208
4606.41 203
4606.57 195
4606.73 187
4606.88 179
4607.04 173
4607.19 170
4607.35 171
4607.50 174
4607.66 179
4607.81 186
4607.97 193
4608.13 199
4608.28 205
4608.44 210
4608.59 214
4608.75 218
4608.90 222
4609.06 225
4609.22 227
4609.37 228
4609.53 228
4609.68 227
4609.84 224
4609.99 220
4610.15 217
4610.30 214
4610.46 212
4610.62 211
4610.77 210
4610.93 208
4611.08 204
4611.24 198
4611.39 191
4611.55 182
4611.71 173
4611.86 167
4612.02 163
4612.17 163
4612.33 166
4612.48 171
4612.64 177
4612.80 182
4612.95 187
4613.11 189
4613.26 190
4613.42 190
4613.57 188
4613.73 185
4613.89 180
4614.04 174
4614.20 168
4614.35 161
4614.51 157
4614.66 154
4614.82 155
4614.98 159
4615.13 164
4615.29 169
4615.44 172
4615.60 172
4615.75 169
4615.91 161
4616.07 151
4616.22 137
4616.38 123
4616.53 110
4616.69 98
4616.84 89
4617.00 83
4617.16 81
4617.31 81
4617.47 83
4617.62 85
4617.78 86
4617.94 84
4618.09 80
4618.25 75
4618.40 71
4618.56 67
4618.71 65
4618.87 64
4619.03 65
4619.18 66
4619.34 66
4619.49 66
4619.65 64
4619.81 63
4619.96 62
4620.12 61
4620.27 61
4620.43 63
4620.58 65
4620.74 69
4620.90 73
4621.05 78
4621.21 84
4621.36 90
4621.52 95
4621.68 100
4621.83 103
4621.99 103
4622.14 102
4622.30 100
4622.45 98
4622.61 100
4622.77 104
4622.92 112
4623.08 123
4623.23 135
4623.39 146
4623.55 153
4623.70 156
4623.86 153
4624.01 147
4624.17 139
4624.32 130
4624.48 122
4624.64 116
4624.79 110
4624.95 105
4625.10 99
4625.26 93
4625.42 86
4625.57 80
4625.73 76
4625.88 75
4626.04 78
4626.20 84
4626.35 92
4626.51 103
4626.66 113
4626.82 124
4626.98 134
4627.13 143
4627.29 152
4627.44 159
4627.60 164
4627.76 167
4627.91 166
4628.07 161
4628.22 153
4628.38 142
4628.54 128
4628.69 113
4628.85 99
4629.00 86
4629.16 75
4629.31 66
4629.47 60
4629.63 55
4629.78 52
4629.94 50
4630.09 47
4630.25 44
4630.41 39
4630.56 34
4630.72 28
4630.87 23
4631.03 19
4631.19 15
4631.34 13
4631.50 11
4631.66 8
4631.81 6
4631.97 3
4632.12 0
4632.28 0
4632.44 0
4632.59 0
4632.75 0
4632.90 0
4633.06 0
4633.22 0
4633.37 0
4633.53 4
4633.68 7
4633.84 10
4634.00 12
4634.15 13
4634.31 13
4634.46 11
4634.62 9
4634.78 8
4634.93 9
4635.09 11
4635.24 16
4635.40 22
4635.56 28
4635.71 34
4635.87 39
4636.02 44
4636.18 47
4636.34 51
4636.49 55
4636.65 60
4636.81 66
4636.96 73
4637.12 81
4637.27 88
4637.43 96
4637.59 103
4637.74 110
4637.90 117
4638.05 124
4638.21 131
4638.37 137
4638.52 143
4638.68 148
4638.83 152
4638.99 155
4639.15 157
4639.30 156
4639.46 154
4639.62 151
4639.77 147
4639.93 142
4640.08 138
4640.24 136
4640.40 134
4640.55 135
4640.71 136
4640.86 138
4641.02 140
4641.18 143
4641.33 145
4641.49 148
4641.65 149
4641.80 150
4641.96 151
4642.11 151
4642.27 150
4642.43 147
4642.58 144
4642.74 139
4642.90 134
4643.05 129
4643.21 124
4643.36 121
4643.52 120
4643.68 120
4643.83 121
4643.99 122
4644.15 121
4644.30 118
4644.46 113
4644.61 106
4644.77 99
4644.93 93
4645.08 89
4645.24 86
4645.40 85
4645.55 85
4645.71 84
4645.86 82
4646.02 79
4646.18 75
4646.33 71
4646.49 68
4646.65 67
4646.80 66
4646.96 67
4647.11 67
4647.27 66
4647.43 63
4647.58 60
4647.74 57
4647.90 55
4648.05 57
4648.21 61
4648.36 68
4648.52 78
4648.68 88
4648.83 96
4648.99 102
4649.15 105
4649.30 106
4649.46 105
4649.61 102
4649.77 98
4649.93 94
4650.08 89
4650.24 83
4650.40 77
4650.55 70
4650.71 64
4650.87 60
4651.02 59
4651.18 61
4651.33 67
4651.49 76
4651.65 88
4651.80 101
4651.96 112
4652.12 121
4652.27 127
4652.43 129
4652.59 126
4652.74 120
4652.90 112
4653.05 102
4653.21 91
4653.37 82
4653.52 75
4653.68 70
4653.84 67
4653.99 66
4654.15 66
4654.31 67
4654.46 67
4654.62 66
4654.77 64
4654.93 63
4655.09 61
4655.24 61
4655.40 62
4655.56 65
4655.71 70
4655.87 75
4656.03 82
4656.18 87
4656.34 90
4656.50 90
4656.65 87
4656.81 81
4656.96 72
4657.12 62
4657.28 52
4657.43 43
4657.59 35
4657.75 28
4657.90 22
4658.06 15
4658.22 8
4658.37 2
4658.53 0
4658.69 0
4658.84 0
4659.00 0
4659.16 0
4659.31 0
4659.47 0
4659.62 0
4659.78 6
4659.94 17
4660.09 27
4660.25 36
4660.41 43
4660.56 49
4660.72 52
4660.88 54
4661.03 55
4661.19 56
4661.35 56
4661.50 57
4661.66 59
4661.82 60
4661.97 60
4662.13 59
4662.29 57
4662.44 53
4662.60 47
4662.76 40
4662.91 31
4663.07 22
4663.22 14
4663.38 6
4663.54 0
4663.69 0
4663.85 0
4664.01 0
4664.16 0
4664.32 0
4664.48 0
4664.63 0
4664.79 0
4664.95 0
4665.10 0
4665.26 2
4665.42 7
4665.57 13
4665.73 21
4665.89 28
4666.04 34
4666.20 38
4666.36 40
4666.51 40
4666.67 39
4666.83 38
4666.98 38
4667.14 38
4667.30 40
4667.45 43
4667.61 48
4667.77 54
4667.92 61
4668.08 68
4668.24 75
4668.39 79
4668.55 82
4668.71 83
4668.86 82
4669.02 81
4669.18 80
4669.33 80
4669.49 81
4669.65 83
4669.80 86
4669.96 88
4670.12 89
4670.27 90
4670.43 90
4670.59 91
4670.74 92
4670.90 95
4671.06 98
4671.21 103
4671.37 109
4671.53 114
4671.68 120
4671.84 125
4672.00 128
4672.15 132
4672.31 135
4672.47 138
4672.62 141
4672.78 144
4672.94 147
4673.09 150
4673.25 152
4673.41 153
4673.56 151
4673.72 147
4673.88 140
4674.03 132
4674.19 122
4674.35 111
4674.50 102
4674.66 93
4674.82 84
4674.97 76
4675.13 68
4675.29 60
4675.44 52
4675.60 44
4675.76 38
4675.91 34
4676.07 33
4676.23 36
4676.38 43
4676.54 52
4676.70 62
4676.85 72
4677.01 81
4677.17 87
4677.33 89
4677.48 88
4677.64 84
4677.80 77
4677.95 71
4678.11 64
4678.27 60
4678.42 58
4678.58 58
4678.74 60
4678.89 63
4679.05 67
4679.21 73
4679.36 81
4679.52 89
4679.68 99
4679.83 108
4679.99 116
4680.15 122
4680.30 125
4680.46 127
4680.62 128
4680.78 130
4680.93 132
4681.09 135
4681.25 138
4681.40 139
4681.56 139
4681.72 137
4681.87 133
4682.03 129
4682.19 126
4682.34 124
4682.50 125
4682.66 129
4682.81 136
4682.97 145
4683.13 156
4683.28 168
4683.44 180
4683.60 192
4683.76 203
4683.91 213
4684.07 223
4684.23 232
4684.38 240
4684.54 247
4684.70 253
4684.85 255
4685.01 255
4685.17 252
4685.32 246
4685.48 236
4685.64 224
4685.80 212
4685.95 201
4686.11 190
4686.27 181
4686.42 174
4686.58 167
4686.74 160
4686.89 153
4687.05 145
4687.21 137
4687.36 128
4687.52 121
4687.68 114
4687.84 109
4687.99 105
4688.15 100
4688.31 94
4688.46 85
4688.62 74
4688.78 61
4688.93 45
4689.09 29
4689.25 14
4689.41 1
4689.56 0
4689.72 0
4689.88 0
4690.03 0
4690.19 0
4690.35 0
4690.50 0
4690.66 0
4690.82 7
4690.98 15
4691.13 22
4691.29 28
4691.45 30
4691.60 30
4691.76 27
4691.92 22
4692.07 15
4692.23 9
4692.39 4
4692.55 1
4692.70 1
4692.86 2
4693.02 5
4693.17 9
4693.33 12
4693.49 15
4693.65 17
4693.80 18
4693.96 20
4694.12 21
4694.27 23
4694.43 24
4694.59 23
4694.74 22
4694.90 18
4695.06 13
4695.22 7
4695.37 2
4695.53 0
4695.69 0
4695.84 0
4696.00 2
4696.16 6
4696.32 9
4696.47 13
4696.63 15
4696.79 16
4696.94 18
4697.10 21
4697.26 25
4697.42 30
4697.57 35
4697.73 39
4697.89 41
4698.04 41
4698.20 39
4698.36 36
4698.52 32
4698.67 30
4698.83 29
4698.99 30
4699.14 32
4699.30 35
4699.46 39
4699.62 43
4699.77 48
4699.93 54
4700.09 61
4700.24 68
4700.40 74
4700.56 79
4700.72 82
4700.87 82
4701.03 80
4701.19 77
4701.34 71
4701.50 65
4701.66 58
4701.82 50
4701.97 42
4702.13 36
4702.29 30
4702.44 26
4702.60 24
4702.76 24
4702.92 25
4703.07 26
4703.23 27
4703.39 28
4703.55 29
4703.70 31
4703.86 35
4704.02 41
4704.17 50
4704.33 61
4704.49 73
4704.65 85
4704.80 95
4704.96 102
4705.12 106
4705.28 105
4705.43 100
4705.59 92
4705.75 82
4705.90 71
4706.06 61
4706.22 51
4706.38 44
4706.53 38
4706.69 33
4706.85 31
4707.01 29
4707.16 29
4707.32 29
4707.48 30
4707.63 31
4707.79 32
4707.95 34
4708.11 38
4708.26 42
4708.42 49
4708.58 59
4708.74 69
4708.89 81
4709.05 93
4709.21 105
4709.36 115
4709.52 124
4709.68 131
4709.84 137
4709.99 141
4710.15 142
4710.31 141
4710.47 139
4710.62 135
4710.78 131
4710.94 128
4711.10 127
4711.25 128
4711.41 130
4711.57 134
4711.72 139
4711.88 144
4712.04 148
4712.20 151
4712.35 151
4712.51 150
4712.67 146
4712.83 139
4712.98 129
4713.14 119
4713.30 109
4713.46 101
4713.61 96
4713.77 95
4713.93 98
4714.09 103
4714.24 108
4714.40 113
4714.56 117
4714.72 119
4714.87 120
4715.03 121
4715.19 122
4715.34 124
4715.50 126
4715.66 130
4715.82 133
4715.97 136
4716.13 137
4716.29 137
4716.45 134
4716.60 131
4716.76 126
4716.92 122
4717.08 117
4717.23 113
4717.39 110
4717.55 108
4717.71 106
4717.86 105
4718.02 104
4718.18 102
4718.34 99
4718.49 93
4718.65 85
4718.81 74
4718.97 61
4719.12 49
4719.28 39
4719.44 33
4719.60 32
4719.75 35
4719.91 41
4720.07 48
4720.23 54
4720.38 57
4720.54 57
4720.70 53
4720.86 47
4721.01 39
4721.17 31
4721.33 22
4721.49 13
4721.64 6
4721.80 0
4721.96 0
4722.12 0
4722.27 0
4722.43 3
4722.59 12
4722.75 23
4722.90 33
4723.06 41
4723.22 46
4723.38 48
4723.53 47
4723.69 45
4723.85 43
4724.01 43
4724.16 44
4724.32 46
4724.48 48
4724.64 49
4724.79 48
4724.95 43
4725.11 35
4725.27 26
4725.43 16
4725.58 8
4725.74 3
4725.90 0
4726.06 0
4726.21 3
4726.37 7
4726.53 12
4726.69 16
4726.84 20
4727.00 22
4727.16 22
4727.32 21
4727.47 16
4727.63 11
4727.79 3
4727.95 0
4728.10 0
4728.26 0
4728.42 0
4728.58 0
4728.74 0
4728.89 0
4729.05 0
4729.21 10
4729.37 22
4729.52 33
4729.68 43
4729.84 50
4730.00 57
4730.15 62
4730.31 66
4730.47 69
4730.63 72
4730.78 73
4730.94 73
4731.10 71
4731.26 67
4731.42 61
4731.57 55
4731.73 47
4731.89 40
4732.05 33
4732.20 26
4732.36 21
4732.52 17
4732.68 15
4732.84 15
4732.99 18
4733.15 23
4733.31 30
4733.47 38
4733.62 45
4733.78 50
4733.94 54
4734.10 56
4734.25 56
4734.41 56
4734.57 56
4734.73 56
4734.89 57
4735.04 59
4735.20 60
4735.36 63
4735.52 65
4735.67 66
4735.83 68
4735.99 69
4736.15 71
4736.31 73
4736.46 75
4736.62 79
4736.78 85
4736.94 92
4737.09 100
4737.25 108
4737.41 114
4737.57 118
4737.73 118
4737.88 115
4738.04 108
4738.20 100
4738.36 90
4738.51 81
4738.67 74
4738.83 68
4738.99 65
4739.15 64
4739.30 65
4739.46 67
4739.62 68
4739.78 70
4739.93 70
4740.09 70
4740.25 70
4740.41 69
4740.57 69
4740.72 70
4740.88 73
4741.04 78
4741.20 85
4741.36 92
4741.51 100
4741.67 107
4741.83 111
4741.99 113
4742.14 112
4742.30 109
4742.46 104
4742.62 99
4742.78 95
4742.93 92
4743.09 91
4743.25 90
4743.41 89
4743.57 87
4743.72 81
4743.88 72
4744.04 60
4744.20 46
4744.36 32
4744.51 19
4744.67 9
4744.83 2
4744.99 0
4745.14 1
4745.30 3
4745.46 6
4745.62 9
4745.78 10
4745.93 9
4746.09 7
4746.25 5
4746.41 2
4746.57 1
4746.72 1
4746.88 3
4747.04 6
4747.20 10
4747.36 15
4747.51 20
4747.67 23
4747.83 25
4747.99 24
4748.15 21
4748.30 17
4748.46 11
4748.62 6
4748.78 2
4748.94 0
4749.09 1
4749.25 5
4749.41 10
4749.57 15
4749.73 20
4749.88 23
4750.04 24
4750.20 25
4750.36 25
4750.52 26
4750.67 29
4750.83 32
4750.99 37
4751.15 44
4751.31 51
4751.46 59
4751.62 67
4751.78 75
4751.94 81
4752.10 85
4752.25 86
4752.41 83
4752.57 76
4752.73 68
4752.89 59
4753.04 52
4753.20 48
4753.36 49
4753.52 55
4753.68 65
4753.83 77
4753.99 89
4754.15 99
4754.31 106
4754.47 108
4754.62 105
4754.78 98
4754.94 88
4755.10 77
4755.26 68
4755.42 62
4755.57 60
4755.73 61
4755.89 64
4756.05 68
4756.21 73
4756.36 77
4756.52 81
4756.68 85
4756.84 88
4757.00 91
4757.15 93
4757.31 95
4757.47 95
4757.63 94
4757.79 92
4757.94 87
4758.10 79
4758.26 70
4758.42 59
4758.58 47
4758.74 35
4758.89 24
4759.05 14
4759.21 7
4759.37 2
4759.53 0
4759.68 0
4759.84 1
4760.00 4
4760.16 9
4760.32 15
4760.48 19
4760.63 22
4760.79 23
4760.95 20
4761.11 15
4761.27 9
4761.42 2
4761.58 0
4761.74 0
4761.90 0
4762.06 0
4762.22 0
4762.37 0
4762.53 0
4762.69 0
4762.85 2
4763.01 11
4763.16 22
4763.32 35
4763.48 49
4763.64 63
4763.80 76
4763.96 88
4764.11 99
4764.27 109
4764.43 116
4764.59 123
4764.75 128
4764.91 131
4765.06 134
4765.22 136
4765.38 136
4765.54 134
4765.70 129
4765.85 122
4766.01 112
4766.17 102
4766.33 93
4766.49 87
4766.65 85
4766.80 87
4766.96 92
4767.12 100
4767.28 108
4767.44 115
4767.60 119
4767.75 120
4767.91 119
4768.07 116
4768.23 112
4768.39 108
4768.55 105
4768.70 103
4768.86 101
4769.02 99
4769.18 98
4769.34 96
4769.50 96
4769.65 98
4769.81 103
4769.97 111
4770.13 121
4770.29 133
4770.45 146
4770.60 157
4770.76 165
4770.92 169
4771.08 169
4771.24 165
4771.40 159
4771.55 151
4771.71 144
4771.87 138
4772.03 134
4772.19 131
4772.35 129
4772.50 129
4772.66 130
4772.82 132
4772.98 135
4773.14 138
4773.30 141
4773.45 145
4773.61 148
4773.77 151
4773.93 154
4774.09 156
4774.25 158
4774.41 159
4774.56 159
4774.72 157
4774.88 155
4775.04 152
4775.20 148
4775.36 145
4775.51 141
4775.67 139
4775.83 137
4775.99 136
4776.15 136
4776.31 136
4776.46 136
4776.62 137
4776.78 139
4776.94 141
4777.10 144
4777.26 147
4777.42 151
4777.57 154
4777.73 157
4777.89 160
4778.05 164
4778.21 168
4778.37 173
4778.52 179
4778.68 186
4778.84 193
4779.00 198
4779.16 202
4779.32 204
4779.48 204
4779.63 204
4779.79 204
4779.95 206
4780.11 209
4780.27 215
4780.43 222
4780.58 230
4780.74 239
4780.90 247
4781.06 254
4781.22 260
4781.38 264
4781.54 267
4781.69 267
4781.85 265
4782.01 260
4782.17 254
4782.33 247
4782.49 240
4782.65 233
4782.80 228
4782.96 224
4783.12 222
4783.28 219
4783.44 215
4783.60 210
4783.76 204
4783.91 196
4784.07 189
4784.23 183
4784.39 180
4784.55 179
4784.71 182
4784.87 186
4785.02 190
4785.18 194
4785.34 195
4785.50 194
4785.66 189
4785.82 181
4785.98 171
4786.13 161
4786.29 151
4786.45 144
4786.61 140
4786.77 139
4786.93 140
4787.09 144
4787.24 147
4787.40 150
4787.56 151
4787.72 150
4787.88 147
4788.04 143
4788.20 138
4788.35 132
4788.51 127
4788.67 121
4788.83 115
4788.99 110
4789.15 105
4789.31 100
4789.47 97
4789.62 94
4789.78 92
4789.94 90
4790.10 89
4790.26 87
4790.42 86
4790.58 85
4790.73 84
4790.89 83
4791.05 83
4791.21 83
4791.37 82
4791.53 80
4791.69 76
4791.85 70
4792.00 61
4792.16 52
4792.32 43
4792.48 37
4792.64 34
4792.80 34
4792.96 38
4793.12 44
4793.27 50
4793.43 54
4793.59 55
4793.75 55
4793.91 53
4794.07 49
4794.23 46
4794.39 44
4794.54 42
4794.70 41
4794.86 40
4795.02 40
4795.18 39
4795.34 38
4795.50 37
4795.66 35
4795.81 33
4795.97 32
4796.13 31
4796.29 31
4796.45 32
4796.61 32
4796.77 30
4796.93 27
4797.08 21
4797.24 13
4797.40 4
4797.56 0
4797.72 0
4797.88 0
4798.04 0
4798.20 0
4798.35 0
4798.51 0
4798.67 0
4798.83 5
4798.99 17
4799.15 30
4799.31 44
4799.47 59
4799.62 73
4799.78 85
4799.94 95
4800.10 102
4800.26 106
4800.42 108
4800.58 107
4800.74 105
4800.90 102
4801.05 97
4801.21 90
4801.37 82
4801.53 71
4801.69 60
4801.85 49
4802.01 38
4802.17 29
4802.33 22
4802.48 17
4802.64 15
4802.80 13
4802.96 12
4803.12 11
4803.28 9
4803.44 8
4803.60 6
4803.76 5
4803.91 3
4804.07 3
4804.23 4
4804.39 6
4804.55 10
4804.71 16
4804.87 23
4805.03 29
4805.19 35
4805.34 39
4805.50 40
4805.66 38
4805.82 34
4805.98 29
4806.14 24
4806.30 18
4806.46 13
4806.62 8
4806.77 4
4806.93 0
4807.09 0
4807.25 0
4807.41 0
4807.57 0
4807.73 0
4807.89 0
4808.05 0
4808.21 1
4808.36 9
4808.52 17
4808.68 25
4808.84 32
4809.00 37
4809.16 41
4809.32 42
4809.48 42
4809.64 42
4809.79 43
4809.95 46
4810.11 50
4810.27 56
4810.43 63
4810.59 70
4810.75 78
4810.91 84
4811.07 89
4811.23 91
4811.39 92
4811.54 91
4811.70 89
4811.86 85
4812.02 80
4812.18 75
4812.34 69
4812.50 64
4812.66 59
4812.82 56
4812.98 54
4813.13 55
4813.29 57
4813.45 60
4813.61 65
4813.77 70
4813.93 74
4814.09 78
4814.25 81
4814.41 82
4814.57 82
4814.73 80
4814.88 75
4815.04 69
4815.20 61
4815.36 52
4815.52 42
4815.68 34
4815.84 28
4816.00 24
4816.16 22
4816.32 21
4816.47 21
4816.63 20
4816.79 20
4816.95 20
4817.11 20
4817.27 20
4817.43 21
4817.59 23
4817.75 26
4817.91 31
4818.07 37
4818.23 43
4818.38 50
4818.54 55
4818.70 59
4818.86 59
4819.02 57
4819.18 53
4819.34 48
4819.50 43
4819.66 39
4819.82 37
4819.98 38
4820.14 39
4820.29 40
4820.45 40
4820.61 39
4820.77 36
4820.93 32
4821.09 28
4821.25 25
4821.41 22
4821.57 19
4821.73 17
4821.89 15
4822.05 15
4822.20 16
4822.36 20
4822.52 27
4822.68 35
4822.84 45
4823.00 54
4823.16 62
4823.32 67
4823.48 70
4823.64 69
4823.80 67
4823.96 63
4824.11 57
4824.27 51
4824.43 44
4824.59 37
4824.75 28
4824.91 19
4825.07 10
4825.23 0
4825.39 0
4825.55 0
4825.71 0
4825.87 0
4826.03 0
4826.19 0
4826.34 0
4826.50 0
4826.66 8
4826.82 19
4826.98 30
4827.14 40
4827.30 49
4827.46 57
4827.62 64
4827.78 70
4827.94 75
4828.10 79
4828.26 80
4828.42 80
4828.57 78
4828.73 74
4828.89 71
4829.05 69
4829.21 69
4829.37 72
4829.53 78
4829.69 85
4829.85 92
4830.01 96
4830.17 97
4830.33 94
4830.49 87
4830.65 79
4830.80 70
4830.96 62
4831.12 54
4831.28 47
4831.44 40
4831.60 35
4831.76 30
4831.92 26
4832.08 24
4832.24 25
4832.40 28
4832.56 32
4832.72 36
4832.88 38
4833.04 37
4833.20 32
4833.35 23
4833.51 12
4833.67 0
4833.83 0
4833.99 0
4834.15 0
4834.31 0
4834.47 0
4834.63 0
4834.79 0
4834.95 2
4835.11 19
4835.27 36
4835.43 51
4835.59 64
4835.75 74
4835.91 80
4836.06 82
4836.22 81
4836.38 79
4836.54 76
4836.70 74
4836.86 72
4837.02 72
4837.18 74
4837.34 78
4837.50 84
4837.66 91
4837.82 99
4837.98 107
4838.14 113
4838.30 117
4838.46 116
4838.62 112
4838.78 104
4838.93 94
4839.09 84
4839.25 76
4839.41 72
4839.57 71
4839.73 73
4839.89 78
4840.05 84
4840.21 88
4840.37 90
4840.53 88
4840.69 84
4840.85 76
4841.01 68
4841.17 60
4841.33 53
4841.49 47
4841.65 43
4841.81 40
4841.97 38
4842.12 36
4842.28 34
4842.44 31
4842.60 28
4842.76 26
4842.92 23
4843.08 20
4843.24 18
4843.40 16
4843.56 14
4843.72 12
4843.88 11
4844.04 10
4844.20 10
4844.36 12
4844.52 14
4844.68 16
4844.84 19
4845.00 22
4845.16 25
4845.32 27
4845.48 29
4845.63 31
4845.79 32
4845.95 35
4846.11 37
4846.27 39
4846.43 41
4846.59 40
4846.75 37
4846.91 31
4847.07 22
4847.23 12
4847.39 2
4847.55 0
4847.71 0
4847.87 0
4848.03 0
4848.19 0
4848.35 0
4848.51 0
4848.67 3
4848.83 8
4848.99 12
4849.15 15
4849.31 15
4849.47 12
4849.63 9
4849.78 6
4849.94 5
4850.10 8
4850.26 15
4850.42 26
4850.58 40
4850.74 55
4850.90 69
4851.06 80
4851.22 86
4851.38 90
4851.54 90
4851.70 88
4851.86 85
4852.02 83
4852.18 81
4852.34 80
4852.50 79
4852.66 79
4852.82 79
4852.98 79
4853.14 79
4853.30 80
4853.46 82
4853.62 84
4853.78 86
4853.94 88
4854.10 89
[truncated: 742,407 more chars]
