# Supplementary material for: Methylobacterium Species Promoting Rice and Barley Growth and Interaction Specificity Revealed with Whole-Cell Matrix-Assisted Laser Desorption / Ionization-Time-of-Flight Mass Spectrometry (MALDI-TOF/MS) Analysis
Source: PLoS One. 2015 Jun 8;10(6):e0129509. doi: 10.1371/journal.pone.0129509 (PMC4460032; doi:10.1371/journal.pone.0129509)
Supplement: S3 Data — (ZIP) [file pone.0129509.s003.zip › Supplementary data 3 (ms from barley)/17b.txt]

778.14 0
778.20 0
778.27 0
778.33 0
778.39 0
778.46 0
778.52 0
778.59 0
778.65 0
778.71 0
778.78 0
778.84 0
778.91 0
778.97 0
779.03 0
779.10 0
779.16 0
779.23 0
779.29 0
779.35 0
779.42 0
779.48 0
779.55 0
779.61 0
779.67 0
779.74 0
779.80 0
779.87 0
779.93 0
779.99 0
780.06 0
780.12 0
780.19 0
780.25 0
780.31 0
780.38 0
780.44 0
780.51 0
780.57 0
780.63 0
780.70 0
780.76 0
780.83 0
780.89 0
780.95 0
781.02 0
781.08 0
781.15 0
781.21 0
781.27 0
781.34 0
781.40 0
781.47 0
781.53 0
781.60 0
781.66 0
781.72 0
781.79 0
781.85 0
781.92 0
781.98 0
782.04 0
782.11 0
782.17 0
782.24 0
782.30 0
782.36 0
782.43 0
782.49 0
782.56 0
782.62 0
782.69 0
782.75 0
782.81 0
782.88 0
782.94 0
783.01 0
783.07 0
783.13 0
783.20 0
783.26 0
783.33 0
783.39 0
783.46 0
783.52 0
783.58 0
783.65 0
783.71 0
783.78 0
783.84 0
783.90 0
783.97 0
784.03 0
784.10 0
784.16 0
784.23 0
784.29 0
784.35 0
784.42 0
784.48 0
784.55 0
784.61 0
784.68 0
784.74 0
784.80 0
784.87 0
784.93 0
785.00 0
785.06 0
785.12 0
785.19 0
785.25 0
785.32 0
785.38 0
785.45 0
785.51 0
785.57 0
785.64 0
785.70 0
785.77 0
785.83 0
785.90 0
785.96 0
786.02 0
786.09 0
786.15 0
786.22 0
786.28 0
786.35 0
786.41 0
786.47 0
786.54 0
786.60 0
786.67 0
786.73 0
786.80 0
786.86 0
786.92 0
786.99 0
787.05 0
787.12 0
787.18 0
787.25 0
787.31 0
787.38 0
787.44 0
787.50 0
787.57 0
787.63 0
787.70 0
787.76 0
787.83 0
787.89 0
787.95 0
788.02 0
788.08 0
788.15 0
788.21 0
788.28 0
788.34 0
788.40 0
788.47 0
788.53 0
788.60 0
788.66 0
788.73 0
788.79 0
788.86 0
788.92 0
788.98 0
789.05 0
789.11 0
789.18 0
789.24 0
789.31 0
789.37 0
789.44 0
789.50 0
789.56 0
789.63 0
789.69 0
789.76 0
789.82 0
789.89 0
789.95 0
790.02 0
790.08 0
790.14 0
790.21 0
790.27 0
790.34 0
790.40 0
790.47 0
790.53 0
790.60 0
790.66 0
790.72 0
790.79 0
790.85 0
790.92 0
790.98 0
791.05 0
791.11 0
791.18 0
791.24 0
791.30 0
791.37 0
791.43 0
791.50 0
791.56 0
791.63 0
791.69 0
791.76 0
791.82 0
791.89 0
791.95 0
792.01 0
792.08 0
792.14 0
792.21 0
792.27 0
792.34 0
792.40 0
792.47 0
792.53 0
792.60 0
792.66 0
792.72 0
792.79 0
792.85 0
792.92 0
792.98 0
793.05 0
793.11 0
793.18 0
793.24 0
793.31 0
793.37 0
793.43 0
793.50 0
793.56 0
793.63 0
793.69 0
793.76 0
793.82 0
793.89 0
793.95 0
794.02 0
794.08 0
794.15 0
794.21 0
794.27 0
794.34 0
794.40 0
794.47 0
794.53 0
794.60 0
794.66 0
794.73 0
794.79 0
794.86 0
794.92 0
794.99 0
795.05 0
795.11 0
795.18 0
795.24 0
795.31 0
795.37 0
795.44 0
795.50 0
795.57 0
795.63 0
795.70 0
795.76 0
795.83 0
795.89 0
795.96 0
796.02 0
796.08 0
796.15 0
796.21 0
796.28 0
796.34 0
796.41 0
796.47 0
796.54 0
796.60 0
796.67 0
796.73 0
796.80 0
796.86 0
796.93 0
796.99 0
797.06 0
797.12 0
797.18 0
797.25 0
797.31 0
797.38 0
797.44 0
797.51 0
797.57 0
797.64 0
797.70 0
797.77 0
797.83 0
797.90 0
797.96 0
798.03 0
798.09 0
798.16 0
798.22 0
798.29 0
798.35 0
798.42 0
798.48 0
798.54 0
798.61 0
798.67 0
798.74 0
798.80 0
798.87 0
798.93 0
799.00 0
799.06 0
799.13 0
799.19 0
799.26 0
799.32 0
799.39 0
799.45 0
799.52 0
799.58 0
799.65 0
799.71 0
799.78 0
799.84 0
799.91 0
799.97 0
800.04 0
800.10 0
800.17 0
800.23 0
800.30 0
800.36 0
800.43 0
800.49 0
800.55 0
800.62 0
800.68 0
800.75 0
800.81 0
800.88 0
800.94 0
801.01 0
801.07 0
801.14 0
801.20 0
801.27 0
801.33 0
801.40 0
801.46 0
801.53 0
801.59 0
801.66 0
801.72 0
801.79 0
801.85 0
801.92 0
801.98 0
802.05 0
802.11 0
802.18 0
802.24 0
802.31 0
802.37 0
802.44 0
802.50 0
802.57 0
802.63 0
802.70 0
802.76 0
802.83 0
802.89 0
802.96 0
803.02 0
803.09 0
803.15 0
803.22 0
803.28 0
803.35 0
803.41 0
803.48 0
803.54 0
803.61 0
803.67 0
803.74 0
803.80 0
803.87 0
803.93 0
804.00 0
804.06 0
804.13 0
804.19 0
804.26 0
804.32 0
804.39 0
804.45 0
804.52 0
804.58 0
804.65 0
804.71 0
804.78 0
804.84 0
804.91 0
804.97 0
805.04 0
805.10 0
805.17 0
805.23 0
805.30 0
805.36 0
805.43 0
805.49 0
805.56 0
805.62 0
805.69 0
805.75 0
805.82 0
805.88 0
805.95 0
806.01 0
806.08 0
806.14 0
806.21 0
806.27 0
806.34 0
806.40 0
806.47 0
806.53 0
806.60 0
806.66 0
806.73 0
806.79 0
806.86 0
806.93 0
806.99 0
807.06 0
807.12 0
807.19 0
807.25 0
807.32 0
807.38 0
807.45 0
807.51 0
807.58 0
807.64 0
807.71 0
807.77 0
807.84 0
807.90 0
807.97 0
808.03 0
808.10 0
808.16 0
808.23 0
808.29 0
808.36 0
808.42 0
808.49 0
808.55 0
808.62 0
808.68 0
808.75 0
808.82 0
808.88 0
808.95 0
809.01 0
809.08 0
809.14 0
809.21 0
809.27 0
809.34 0
809.40 0
809.47 0
809.53 0
809.60 0
809.66 0
809.73 0
809.79 0
809.86 0
809.92 0
809.99 0
810.05 0
810.12 0
810.18 0
810.25 0
810.32 0
810.38 0
810.45 0
810.51 0
810.58 0
810.64 0
810.71 0
810.77 0
810.84 0
810.90 0
810.97 0
811.03 0
811.10 0
811.16 0
811.23 0
811.29 0
811.36 0
811.43 0
811.49 0
811.56 0
811.62 0
811.69 0
811.75 0
811.82 0
811.88 0
811.95 0
812.01 0
812.08 0
812.14 0
812.21 0
812.27 0
812.34 0
812.41 0
812.47 0
812.54 0
812.60 0
812.67 0
812.73 0
812.80 0
812.86 0
812.93 0
812.99 0
813.06 0
813.12 0
813.19 0
813.26 0
813.32 0
813.39 0
813.45 0
813.52 0
813.58 0
813.65 0
813.71 0
813.78 0
813.84 0
813.91 0
813.97 0
814.04 0
814.11 0
814.17 0
814.24 0
814.30 0
814.37 0
814.43 0
814.50 0
814.56 0
814.63 0
814.69 0
814.76 0
814.83 0
814.89 0
814.96 0
815.02 0
815.09 0
815.15 0
815.22 0
815.28 0
815.35 0
815.41 0
815.48 0
815.55 0
815.61 0
815.68 0
815.74 0
815.81 0
815.87 0
815.94 0
816.00 0
816.07 0
816.13 0
816.20 0
816.27 0
816.33 0
816.40 0
816.46 0
816.53 0
816.59 0
816.66 0
816.72 0
816.79 0
816.86 0
816.92 0
816.99 0
817.05 0
817.12 0
817.18 0
817.25 0
817.31 0
817.38 0
817.45 0
817.51 0
817.58 0
817.64 0
817.71 0
817.77 0
817.84 0
817.90 0
817.97 0
818.04 0
818.10 0
818.17 0
818.23 0
818.30 0
818.36 0
818.43 0
818.49 0
818.56 0
818.63 0
818.69 0
818.76 0
818.82 0
818.89 0
818.95 0
819.02 0
819.09 0
819.15 0
819.22 0
819.28 0
819.35 0
819.41 0
819.48 0
819.54 0
819.61 0
819.68 0
819.74 0
819.81 0
819.87 0
819.94 0
820.00 0
820.07 0
820.14 0
820.20 0
820.27 0
820.33 0
820.40 0
820.46 0
820.53 0
820.60 0
820.66 0
820.73 0
820.79 0
820.86 0
820.92 0
820.99 0
821.05 0
821.12 0
821.19 0
821.25 0
821.32 0
821.38 0
821.45 0
821.51 0
821.58 0
821.65 0
821.71 0
821.78 0
821.84 0
821.91 0
821.97 0
822.04 0
822.11 0
822.17 0
822.24 0
822.30 0
822.37 0
822.44 0
822.50 0
822.57 0
822.63 0
822.70 0
822.76 0
822.83 0
822.90 0
822.96 0
823.03 0
823.09 0
823.16 0
823.22 0
823.29 0
823.36 0
823.42 0
823.49 0
823.55 0
823.62 0
823.68 0
823.75 0
823.82 0
823.88 0
823.95 0
824.01 0
824.08 0
824.15 0
824.21 0
824.28 0
824.34 0
824.41 0
824.47 0
824.54 0
824.61 0
824.67 0
824.74 0
824.80 0
824.87 0
824.94 0
825.00 0
825.07 0
825.13 0
825.20 0
825.27 0
825.33 0
825.40 0
825.46 0
825.53 0
825.59 0
825.66 0
825.73 0
825.79 0
825.86 0
825.92 0
825.99 0
826.06 0
826.12 0
826.19 0
826.25 0
826.32 0
826.39 0
826.45 0
826.52 0
826.58 0
826.65 0
826.71 0
826.78 0
826.85 0
826.91 0
826.98 0
827.04 0
827.11 0
827.18 0
827.24 0
827.31 0
827.37 0
827.44 0
827.51 0
827.57 0
827.64 0
827.70 0
827.77 0
827.84 0
827.90 0
827.97 0
828.03 0
828.10 0
828.17 0
828.23 0
828.30 0
828.36 0
828.43 0
828.50 0
828.56 0
828.63 0
828.69 0
828.76 0
828.83 0
828.89 0
828.96 0
829.02 0
829.09 0
829.16 0
829.22 0
829.29 0
829.35 0
829.42 0
829.49 0
829.55 0
829.62 0
829.68 0
829.75 0
829.82 0
829.88 0
829.95 0
830.01 0
830.08 0
830.15 0
830.21 0
830.28 0
830.34 0
830.41 0
830.48 0
830.54 0
830.61 0
830.68 0
830.74 0
830.81 0
830.87 0
830.94 0
831.01 0
831.07 0
831.14 0
831.20 0
831.27 0
831.34 0
831.40 0
831.47 0
831.53 0
831.60 0
831.67 0
831.73 0
831.80 0
831.86 0
831.93 0
832.00 0
832.06 0
832.13 0
832.20 0
832.26 0
832.33 0
832.39 0
832.46 0
832.53 0
832.59 0
832.66 0
832.72 0
832.79 0
832.86 0
832.92 0
832.99 0
833.06 0
833.12 0
833.19 0
833.25 0
833.32 0
833.39 0
833.45 0
833.52 0
833.59 0
833.65 0
833.72 0
833.78 0
833.85 0
833.92 0
833.98 0
834.05 0
834.11 0
834.18 0
834.25 0
834.31 0
834.38 0
834.45 0
834.51 0
834.58 0
834.64 0
834.71 0
834.78 0
834.84 0
834.91 0
834.98 0
835.04 0
835.11 0
835.17 0
835.24 0
835.31 0
835.37 0
835.44 0
835.51 0
835.57 0
835.64 0
835.70 0
835.77 0
835.84 0
835.90 0
835.97 0
836.04 0
836.10 0
836.17 0
836.24 0
836.30 0
836.37 0
836.43 0
836.50 0
836.57 0
836.63 0
836.70 0
836.77 0
836.83 0
836.90 0
836.96 0
837.03 0
837.10 0
837.16 0
837.23 0
837.30 0
837.36 0
837.43 0
837.50 0
837.56 0
837.63 0
837.69 0
837.76 0
837.83 0
837.89 0
837.96 0
838.03 0
838.09 0
838.16 0
838.23 0
838.29 0
838.36 0
838.42 0
838.49 0
838.56 0
838.62 0
838.69 0
838.76 0
838.82 0
838.89 0
838.96 0
839.02 0
839.09 0
839.16 0
839.22 0
839.29 0
839.35 0
839.42 0
839.49 0
839.55 0
839.62 0
839.69 0
839.75 0
839.82 0
839.89 0
839.95 0
840.02 0
840.09 0
840.15 0
840.22 0
840.28 0
840.35 0
840.42 0
840.48 0
840.55 0
840.62 0
840.68 0
840.75 0
840.82 0
840.88 0
840.95 0
841.02 0
841.08 0
841.15 0
841.22 0
841.28 0
841.35 0
841.42 0
841.48 0
841.55 0
841.61 0
841.68 0
841.75 0
841.81 0
841.88 0
841.95 0
842.01 0
842.08 0
842.15 0
842.21 0
842.28 0
842.35 0
842.41 0
842.48 0
842.55 0
842.61 0
842.68 0
842.75 0
842.81 0
842.88 0
842.95 0
843.01 0
843.08 0
843.15 0
843.21 0
843.28 0
843.34 0
843.41 0
843.48 0
843.54 0
843.61 0
843.68 0
843.74 0
843.81 0
843.88 0
843.94 0
844.01 0
844.08 0
844.14 0
844.21 0
844.28 0
844.34 0
844.41 0
844.48 0
844.54 0
844.61 0
844.68 0
844.74 0
844.81 0
844.88 0
844.94 0
845.01 0
845.08 0
845.14 0
845.21 0
845.28 0
845.34 0
845.41 0
845.48 0
845.54 0
845.61 0
845.68 0
845.74 0
845.81 0
845.88 0
845.94 0
846.01 0
846.08 0
846.14 0
846.21 0
846.28 0
846.34 0
846.41 0
846.48 0
846.54 0
846.61 0
846.68 0
846.74 0
846.81 0
846.88 0
846.94 0
847.01 0
847.08 0
847.14 0
847.21 0
847.28 0
847.34 0
847.41 0
847.48 0
847.55 0
847.61 0
847.68 0
847.75 0
847.81 0
847.88 0
847.95 0
848.01 0
848.08 0
848.15 0
848.21 0
848.28 0
848.35 0
848.41 0
848.48 0
848.55 0
848.61 0
848.68 0
848.75 0
848.81 0
848.88 0
848.95 0
849.01 0
849.08 0
849.15 0
849.21 0
849.28 0
849.35 0
849.42 0
849.48 0
849.55 0
849.62 0
849.68 0
849.75 0
849.82 0
849.88 0
849.95 0
850.02 0
850.08 0
850.15 0
850.22 0
850.28 0
850.35 0
850.42 0
850.48 0
850.55 0
850.62 0
850.69 0
850.75 0
850.82 0
850.89 0
850.95 0
851.02 0
851.09 0
851.15 0
851.22 0
851.29 0
851.35 0
851.42 0
851.49 0
851.55 0
851.62 0
851.69 0
851.76 0
851.82 0
851.89 0
851.96 0
852.02 0
852.09 0
852.16 0
852.22 0
852.29 0
852.36 0
852.42 0
852.49 0
852.56 0
852.63 0
852.69 0
852.76 0
852.83 0
852.89 0
852.96 0
853.03 0
853.09 0
853.16 0
853.23 0
853.30 0
853.36 0
853.43 0
853.50 0
853.56 0
853.63 0
853.70 0
853.76 0
853.83 0
853.90 0
853.97 0
854.03 0
854.10 0
854.17 0
854.23 0
854.30 0
854.37 0
854.43 0
854.50 0
854.57 0
854.64 0
854.70 0
854.77 0
854.84 0
854.90 0
854.97 0
855.04 0
855.10 0
855.17 0
855.24 0
855.31 0
855.37 0
855.44 0
855.51 0
855.57 0
855.64 0
855.71 0
855.78 0
855.84 0
855.91 0
855.98 0
856.04 0
856.11 0
856.18 0
856.24 0
856.31 0
856.38 0
856.45 0
856.51 0
856.58 0
856.65 0
856.71 0
856.78 0
856.85 0
856.92 0
856.98 0
857.05 0
857.12 0
857.18 0
857.25 0
857.32 0
857.39 0
857.45 0
857.52 0
857.59 0
857.65 0
857.72 0
857.79 0
857.86 0
857.92 0
857.99 0
858.06 0
858.12 0
858.19 0
858.26 0
858.33 0
858.39 0
858.46 0
858.53 0
858.59 0
858.66 0
858.73 0
858.80 0
858.86 0
858.93 0
859.00 0
859.07 0
859.13 0
859.20 0
859.27 0
859.33 0
859.40 0
859.47 0
859.54 0
859.60 0
859.67 0
859.74 0
859.80 0
859.87 0
859.94 0
860.01 0
860.07 0
860.14 0
860.21 0
860.28 0
860.34 0
860.41 0
860.48 0
860.54 0
860.61 0
860.68 0
860.75 0
860.81 0
860.88 0
860.95 0
861.02 0
861.08 0
861.15 0
861.22 0
861.28 0
861.35 0
861.42 0
861.49 0
861.55 0
861.62 0
861.69 0
861.76 0
861.82 0
861.89 0
861.96 0
862.02 0
862.09 0
862.16 0
862.23 0
862.29 0
862.36 0
862.43 0
862.50 0
862.56 0
862.63 0
862.70 0
862.77 0
862.83 0
862.90 0
862.97 0
863.03 0
863.10 0
863.17 0
863.24 0
863.30 0
863.37 0
863.44 0
863.51 0
863.57 0
863.64 0
863.71 0
863.78 0
863.84 0
863.91 0
863.98 0
864.05 0
864.11 0
864.18 0
864.25 0
864.31 0
864.38 0
864.45 0
864.52 0
864.58 0
864.65 0
864.72 0
864.79 0
864.85 0
864.92 0
864.99 0
865.06 0
865.12 0
865.19 0
865.26 0
865.33 0
865.39 0
865.46 0
865.53 0
865.60 0
865.66 0
865.73 0
865.80 0
865.87 0
865.93 0
866.00 0
866.07 0
866.14 0
866.20 0
866.27 0
866.34 0
866.41 0
866.47 0
866.54 0
866.61 0
866.68 0
866.74 0
866.81 0
866.88 0
866.95 0
867.01 0
867.08 0
867.15 0
867.22 0
867.28 0
867.35 0
867.42 0
867.49 0
867.55 0
867.62 0
867.69 0
867.76 0
867.82 0
867.89 0
867.96 0
868.03 0
868.09 0
868.16 0
868.23 0
868.30 0
868.36 0
868.43 0
868.50 0
868.57 0
868.63 0
868.70 0
868.77 0
868.84 0
868.90 0
868.97 0
869.04 0
869.11 0
869.18 0
869.24 0
869.31 0
869.38 0
869.45 0
869.51 0
869.58 0
869.65 0
869.72 0
869.78 0
869.85 0
869.92 0
869.99 0
870.05 0
870.12 0
870.19 0
870.26 0
870.32 0
870.39 0
870.46 0
870.53 0
870.60 0
870.66 0
870.73 0
870.80 0
870.87 0
870.93 0
871.00 0
871.07 0
871.14 0
871.20 0
871.27 0
871.34 0
871.41 0
871.47 0
871.54 0
871.61 0
871.68 0
871.75 0
871.81 0
871.88 0
871.95 0
872.02 0
872.08 0
872.15 0
872.22 0
872.29 0
872.36 0
872.42 0
872.49 0
872.56 0
872.63 0
872.69 0
872.76 0
872.83 0
872.90 0
872.96 0
873.03 0
873.10 0
873.17 0
873.24 0
873.30 0
873.37 0
873.44 0
873.51 0
873.57 0
873.64 0
873.71 0
873.78 0
873.85 0
873.91 0
873.98 0
874.05 0
874.12 0
874.18 0
874.25 0
874.32 0
874.39 0
874.46 0
874.52 0
874.59 0
874.66 0
874.73 0
874.79 0
874.86 0
874.93 0
875.00 0
875.07 0
875.13 0
875.20 0
875.27 0
875.34 0
875.41 0
875.47 0
875.54 0
875.61 0
875.68 0
875.74 0
875.81 0
875.88 0
875.95 0
876.02 0
876.08 0
876.15 0
876.22 0
876.29 0
876.36 0
876.42 0
876.49 0
876.56 0
876.63 0
876.69 0
876.76 0
876.83 0
876.90 0
876.97 0
877.03 0
877.10 0
877.17 0
877.24 0
877.31 0
877.37 0
877.44 0
877.51 0
877.58 0
877.65 0
877.71 0
877.78 0
877.85 0
877.92 0
877.98 0
878.05 0
878.12 0
878.19 0
878.26 0
878.32 0
878.39 0
878.46 0
878.53 0
878.60 0
878.66 0
878.73 0
878.80 0
878.87 0
878.94 0
879.00 0
879.07 0
879.14 0
879.21 0
879.28 0
879.34 0
879.41 0
879.48 0
879.55 0
879.62 0
879.68 0
879.75 0
879.82 0
879.89 0
879.96 0
880.02 0
880.09 0
880.16 0
880.23 0
880.30 0
880.36 0
880.43 0
880.50 0
880.57 0
880.64 0
880.70 0
880.77 0
880.84 0
880.91 0
880.98 0
881.04 0
881.11 0
881.18 0
881.25 0
881.32 0
881.39 0
881.45 0
881.52 0
881.59 0
881.66 0
881.73 0
881.79 0
881.86 0
881.93 0
882.00 0
882.07 0
882.13 0
882.20 0
882.27 0
882.34 0
882.41 0
882.47 0
882.54 0
882.61 0
882.68 0
882.75 0
882.82 0
882.88 0
882.95 0
883.02 0
883.09 0
883.16 0
883.22 0
883.29 0
883.36 0
883.43 0
883.50 0
883.56 0
883.63 0
883.70 0
883.77 0
883.84 0
883.91 0
883.97 0
884.04 0
884.11 0
884.18 0
884.25 0
884.31 0
884.38 0
884.45 0
884.52 0
884.59 0
884.66 0
884.72 0
884.79 0
884.86 0
884.93 0
885.00 0
885.06 0
885.13 0
885.20 0
885.27 0
885.34 0
885.41 0
885.47 0
885.54 0
885.61 0
885.68 0
885.75 0
885.82 0
885.88 0
885.95 0
886.02 0
886.09 0
886.16 0
886.22 0
886.29 0
886.36 0
886.43 0
886.50 0
886.57 0
886.63 0
886.70 0
886.77 0
886.84 0
886.91 0
886.98 0
887.04 0
887.11 0
887.18 0
887.25 0
887.32 0
887.39 0
887.45 0
887.52 0
887.59 0
887.66 0
887.73 0
887.80 0
887.86 0
887.93 0
888.00 0
888.07 0
888.14 0
888.21 0
888.27 0
888.34 0
888.41 0
888.48 0
888.55 0
888.62 0
888.68 0
888.75 0
888.82 0
888.89 0
888.96 0
889.03 0
889.09 0
889.16 0
889.23 0
889.30 0
889.37 0
889.44 0
889.50 0
889.57 0
889.64 0
889.71 0
889.78 0
889.85 0
889.91 0
889.98 0
890.05 0
890.12 0
890.19 0
890.26 0
890.32 0
890.39 0
890.46 0
890.53 0
890.60 0
890.67 0
890.74 0
890.80 0
890.87 0
890.94 0
891.01 0
891.08 0
891.15 0
891.21 0
891.28 0
891.35 0
891.42 0
891.49 0
891.56 0
891.63 0
891.69 0
891.76 0
891.83 0
891.90 0
891.97 0
892.04 0
892.10 0
892.17 0
892.24 0
892.31 0
892.38 0
892.45 0
892.52 0
892.58 0
892.65 0
892.72 0
892.79 0
892.86 0
892.93 0
893.00 0
893.06 0
893.13 0
893.20 0
893.27 0
893.34 0
893.41 0
893.47 0
893.54 0
893.61 0
893.68 0
893.75 0
893.82 0
893.89 0
893.95 0
894.02 0
894.09 0
894.16 0
894.23 0
894.30 0
894.37 0
894.43 0
894.50 0
894.57 0
894.64 0
894.71 0
894.78 0
894.85 0
894.91 0
894.98 0
895.05 0
895.12 0
895.19 0
895.26 0
895.33 0
895.39 0
895.46 0
895.53 0
895.60 0
895.67 0
895.74 0
895.81 0
895.88 0
895.94 0
896.01 0
896.08 0
896.15 0
896.22 0
896.29 0
896.36 0
896.42 0
896.49 0
896.56 0
896.63 0
896.70 0
896.77 0
896.84 0
896.90 0
896.97 0
897.04 0
897.11 0
897.18 0
897.25 0
897.32 0
897.39 0
897.45 0
897.52 0
897.59 0
897.66 0
897.73 0
897.80 0
897.87 0
897.94 0
898.00 0
898.07 0
898.14 0
898.21 0
898.28 0
898.35 0
898.42 0
898.48 0
898.55 0
898.62 0
898.69 0
898.76 0
898.83 0
898.90 0
898.97 0
899.03 0
899.10 0
899.17 0
899.24 0
899.31 0
899.38 0
899.45 0
899.52 0
899.58 0
899.65 0
899.72 0
899.79 0
899.86 0
899.93 0
900.00 0
900.07 0
900.14 0
900.20 0
900.27 0
900.34 0
900.41 0
900.48 0
900.55 0
900.62 0
900.69 0
900.75 0
900.82 0
900.89 0
900.96 0
901.03 0
901.10 0
901.17 0
901.24 0
901.30 0
901.37 0
901.44 0
901.51 0
901.58 0
901.65 0
901.72 0
901.79 0
901.86 0
901.92 0
901.99 0
902.06 0
902.13 0
902.20 0
902.27 0
902.34 0
902.41 0
902.48 0
902.54 0
902.61 0
902.68 0
902.75 0
902.82 0
902.89 0
902.96 0
903.03 0
903.10 0
903.16 0
903.23 0
903.30 0
903.37 0
903.44 0
903.51 0
903.58 0
903.65 0
903.72 0
903.78 0
903.85 0
903.92 0
903.99 0
904.06 0
904.13 0
904.20 0
904.27 0
904.34 0
904.41 0
904.47 0
904.54 0
904.61 0
904.68 0
904.75 0
904.82 0
904.89 0
904.96 0
905.03 0
905.09 0
905.16 0
905.23 0
905.30 0
905.37 0
905.44 0
905.51 0
905.58 0
905.65 0
905.72 0
905.78 0
905.85 0
905.92 0
905.99 0
906.06 0
906.13 0
906.20 0
906.27 0
906.34 0
906.41 0
906.47 0
906.54 0
906.61 0
906.68 0
906.75 0
906.82 0
906.89 0
906.96 0
907.03 0
907.10 0
907.17 0
907.23 0
907.30 0
907.37 0
907.44 0
907.51 0
907.58 0
907.65 0
907.72 0
907.79 0
907.86 0
907.93 0
907.99 0
908.06 0
908.13 0
908.20 0
908.27 0
908.34 0
908.41 0
908.48 0
908.55 0
908.62 0
908.69 0
908.75 0
908.82 0
908.89 0
908.96 0
909.03 0
909.10 0
909.17 0
909.24 0
909.31 0
909.38 0
909.45 0
909.51 0
909.58 0
909.65 0
909.72 0
909.79 0
909.86 0
909.93 0
910.00 0
910.07 0
910.14 0
910.21 0
910.28 0
910.34 0
910.41 0
910.48 0
910.55 0
910.62 0
910.69 0
910.76 0
910.83 0
910.90 0
910.97 0
911.04 0
911.11 0
911.18 0
911.24 0
911.31 0
911.38 0
911.45 0
911.52 0
911.59 0
911.66 0
911.73 0
911.80 0
911.87 0
911.94 0
912.01 0
912.08 0
912.14 0
912.21 0
912.28 0
912.35 0
912.42 0
912.49 0
912.56 0
912.63 0
912.70 0
912.77 0
912.84 0
912.91 0
912.98 0
913.04 0
913.11 0
913.18 0
913.25 0
913.32 0
913.39 0
913.46 0
913.53 0
913.60 0
913.67 0
913.74 0
913.81 0
913.88 0
913.95 0
914.02 0
914.08 0
914.15 0
914.22 0
914.29 0
914.36 0
914.43 0
914.50 0
914.57 0
914.64 0
914.71 0
914.78 0
914.85 0
914.92 0
914.99 0
915.06 0
915.12 0
915.19 0
915.26 0
915.33 0
915.40 0
915.47 0
915.54 0
915.61 0
915.68 0
915.75 0
915.82 0
915.89 0
915.96 0
916.03 0
916.10 0
916.17 0
916.23 0
916.30 0
916.37 0
916.44 0
916.51 0
916.58 0
916.65 0
916.72 0
916.79 0
916.86 0
916.93 0
917.00 0
917.07 0
917.14 0
917.21 0
917.28 0
917.35 0
917.41 0
917.48 0
917.55 0
917.62 0
917.69 0
917.76 0
917.83 0
917.90 0
917.97 0
918.04 0
918.11 0
918.18 0
918.25 0
918.32 0
918.39 0
918.46 0
918.53 0
918.60 0
918.67 0
918.73 0
918.80 0
918.87 0
918.94 0
919.01 0
919.08 0
919.15 0
919.22 0
919.29 0
919.36 0
919.43 0
919.50 0
919.57 0
919.64 0
919.71 0
919.78 0
919.85 0
919.92 0
919.99 0
920.06 0
920.13 0
920.19 0
920.26 0
920.33 0
920.40 0
920.47 0
920.54 0
920.61 0
920.68 0
920.75 0
920.82 0
920.89 0
920.96 0
921.03 0
921.10 0
921.17 0
921.24 0
921.31 0
921.38 0
921.45 0
921.52 0
921.59 0
921.66 0
921.73 0
921.80 0
921.86 0
921.93 0
922.00 0
922.07 0
922.14 0
922.21 0
922.28 0
922.35 0
922.42 0
922.49 0
922.56 0
922.63 0
922.70 0
922.77 0
922.84 0
922.91 0
922.98 0
923.05 0
923.12 0
923.19 0
923.26 0
923.33 0
923.40 0
923.47 0
923.54 0
923.61 0
923.68 0
923.75 0
923.82 0
923.88 0
923.95 0
924.02 0
924.09 0
924.16 0
924.23 0
924.30 0
924.37 0
924.44 0
924.51 0
924.58 0
924.65 0
924.72 0
924.79 0
924.86 0
924.93 0
925.00 0
925.07 0
925.14 0
925.21 0
925.28 0
925.35 0
925.42 0
925.49 0
925.56 0
925.63 0
925.70 0
925.77 0
925.84 0
925.91 0
925.98 0
926.05 0
926.12 0
926.19 0
926.26 0
926.33 0
926.40 0
926.47 0
926.54 0
926.60 0
926.67 0
926.74 0
926.81 0
926.88 0
926.95 0
927.02 0
927.09 0
927.16 0
927.23 0
927.30 0
927.37 0
927.44 0
927.51 0
927.58 0
927.65 0
927.72 0
927.79 0
927.86 0
927.93 0
928.00 0
928.07 0
928.14 0
928.21 0
928.28 0
928.35 0
928.42 0
928.49 0
928.56 0
928.63 0
928.70 0
928.77 0
928.84 0
928.91 0
928.98 0
929.05 0
929.12 0
929.19 0
929.26 0
929.33 0
929.40 0
929.47 0
929.54 0
929.61 0
929.68 0
929.75 0
929.82 0
929.89 0
929.96 0
930.03 0
930.10 0
930.17 0
930.24 0
930.31 0
930.38 0
930.45 0
930.52 0
930.59 0
930.66 0
930.73 0
930.80 0
930.87 0
930.94 0
931.01 0
931.08 0
931.15 0
931.22 0
931.29 0
931.36 0
931.43 0
931.50 0
931.57 0
931.64 0
931.71 0
931.78 0
931.85 0
931.92 0
931.99 0
932.06 0
932.13 0
932.20 0
932.27 0
932.34 0
932.41 0
932.48 0
932.55 0
932.62 0
932.69 0
932.76 0
932.83 0
932.90 0
932.97 0
933.04 0
933.11 0
933.18 0
933.25 0
933.32 0
933.39 0
933.46 0
933.53 0
933.60 0
933.67 0
933.74 0
933.81 0
933.88 0
933.95 0
934.02 0
934.09 0
934.16 0
934.23 0
934.30 0
934.37 0
934.44 0
934.51 0
934.58 0
934.65 0
934.72 0
934.79 0
934.86 0
934.93 0
935.00 0
935.07 0
935.14 0
935.21 0
935.28 0
935.35 0
935.42 0
935.49 0
935.56 0
935.63 0
935.70 0
935.77 0
935.84 0
935.91 0
935.98 0
936.05 0
936.12 0
936.19 0
936.26 0
936.33 0
936.40 0
936.47 0
936.54 0
936.61 0
936.68 0
936.75 0
936.82 0
936.89 0
936.96 0
937.03 0
937.10 0
937.17 0
937.24 0
937.31 0
937.38 0
937.45 0
937.52 0
937.59 0
937.67 0
937.74 0
937.81 0
937.88 0
937.95 0
938.02 0
938.09 0
938.16 0
938.23 0
938.30 0
938.37 0
938.44 0
938.51 0
938.58 0
938.65 0
938.72 0
938.79 0
938.86 0
938.93 0
939.00 0
939.07 0
939.14 0
939.21 0
939.28 0
939.35 0
939.42 0
939.49 0
939.56 0
939.63 0
939.70 0
939.77 0
939.84 0
939.91 0
939.98 0
940.05 0
940.12 0
940.19 0
940.26 0
940.34 0
940.41 0
940.48 0
940.55 0
940.62 0
940.69 0
940.76 0
940.83 0
940.90 0
940.97 0
941.04 0
941.11 0
941.18 0
941.25 0
941.32 0
941.39 0
941.46 0
941.53 0
941.60 0
941.67 0
941.74 0
941.81 0
941.88 0
941.95 0
942.02 0
942.09 0
942.16 0
942.23 0
942.30 0
942.38 0
942.45 0
942.52 0
942.59 0
942.66 0
942.73 0
942.80 0
942.87 0
942.94 0
943.01 0
943.08 0
943.15 0
943.22 0
943.29 0
943.36 0
943.43 0
943.50 0
943.57 0
943.64 0
943.71 0
943.78 0
943.85 0
943.92 0
943.99 0
944.07 0
944.14 0
944.21 0
944.28 0
944.35 0
944.42 0
944.49 0
944.56 0
944.63 0
944.70 0
944.77 0
944.84 0
944.91 0
944.98 0
945.05 0
945.12 0
945.19 0
945.26 0
945.33 0
945.40 0
945.47 0
945.55 0
945.62 0
945.69 0
945.76 0
945.83 0
945.90 0
945.97 0
946.04 0
946.11 0
946.18 0
946.25 0
946.32 0
946.39 0
946.46 0
946.53 0
946.60 0
946.67 0
946.74 0
946.81 0
946.89 0
946.96 0
947.03 0
947.10 0
947.17 0
947.24 0
947.31 0
947.38 0
947.45 0
947.52 0
947.59 0
947.66 0
947.73 0
947.80 0
947.87 0
947.94 0
948.01 0
948.08 0
948.16 0
948.23 0
948.30 0
948.37 0
948.44 0
948.51 0
948.58 0
948.65 0
948.72 0
948.79 0
948.86 0
948.93 0
949.00 0
949.07 0
949.14 0
949.21 0
949.29 0
949.36 0
949.43 0
949.50 0
949.57 0
949.64 0
949.71 0
949.78 0
949.85 0
949.92 0
949.99 0
950.06 0
950.13 0
950.20 0
950.27 0
950.35 0
950.42 0
950.49 0
950.56 0
950.63 0
950.70 0
950.77 0
950.84 0
950.91 0
950.98 0
951.05 0
951.12 0
951.19 0
951.26 0
951.34 0
951.41 0
951.48 0
951.55 0
951.62 0
951.69 0
951.76 0
951.83 0
951.90 0
951.97 0
952.04 0
952.11 0
952.18 0
952.25 0
952.33 0
952.40 0
952.47 0
952.54 0
952.61 0
952.68 0
952.75 0
952.82 0
952.89 0
952.96 0
953.03 0
953.10 0
953.17 0
953.25 0
953.32 0
953.39 0
953.46 0
953.53 0
953.60 0
953.67 0
953.74 0
953.81 0
953.88 0
953.95 0
954.02 0
954.10 0
954.17 0
954.24 0
954.31 0
954.38 0
954.45 0
954.52 0
954.59 0
954.66 0
954.73 0
954.80 0
954.87 0
954.95 0
955.02 0
955.09 0
955.16 0
955.23 0
955.30 0
955.37 0
955.44 0
955.51 0
955.58 0
955.65 0
955.72 0
955.80 0
955.87 0
955.94 0
956.01 0
956.08 0
956.15 0
956.22 0
956.29 0
956.36 0
956.43 0
956.50 0
956.58 0
956.65 0
956.72 0
956.79 0
956.86 0
956.93 0
957.00 0
957.07 0
957.14 0
957.21 0
957.29 0
957.36 0
957.43 0
957.50 0
957.57 0
957.64 0
957.71 0
957.78 0
957.85 0
957.92 0
957.99 0
958.07 0
958.14 0
958.21 0
958.28 0
958.35 0
958.42 0
958.49 0
958.56 0
958.63 0
958.70 0
958.78 0
958.85 0
958.92 0
958.99 0
959.06 0
959.13 0
959.20 0
959.27 0
959.34 0
959.41 0
959.49 0
959.56 0
959.63 0
959.70 0
959.77 0
959.84 0
959.91 0
959.98 0
960.05 0
960.12 0
960.20 0
960.27 0
960.34 0
960.41 0
960.48 0
960.55 0
960.62 0
960.69 0
960.76 0
960.84 0
960.91 0
960.98 0
961.05 0
961.12 0
961.19 0
961.26 0
961.33 0
961.40 0
961.48 0
961.55 0
961.62 0
961.69 0
961.76 0
961.83 0
961.90 0
961.97 0
962.04 0
962.12 0
962.19 0
962.26 0
962.33 0
962.40 0
962.47 0
962.54 0
962.61 0
962.68 0
962.76 0
962.83 0
962.90 0
962.97 0
963.04 0
963.11 0
963.18 0
963.25 0
963.32 0
963.40 0
963.47 0
963.54 0
963.61 0
963.68 0
963.75 0
963.82 0
963.89 0
963.97 0
964.04 0
964.11 0
964.18 0
964.25 0
964.32 0
964.39 0
964.46 0
964.53 0
964.61 0
964.68 0
964.75 0
964.82 0
964.89 0
964.96 0
965.03 0
965.10 0
965.18 0
965.25 0
965.32 0
965.39 0
965.46 0
965.53 0
965.60 0
965.67 0
965.75 0
965.82 0
965.89 0
965.96 0
966.03 0
966.10 0
966.17 0
966.24 0
966.32 0
966.39 0
966.46 0
966.53 0
966.60 0
966.67 0
966.74 0
966.81 0
966.89 0
966.96 0
967.03 0
967.10 0
967.17 0
967.24 0
967.31 0
967.39 0
967.46 0
967.53 0
967.60 0
967.67 0
967.74 0
967.81 0
967.88 0
967.96 0
968.03 0
968.10 0
968.17 0
968.24 0
968.31 0
968.38 0
968.46 0
968.53 0
968.60 0
968.67 0
968.74 0
968.81 0
968.88 0
968.95 0
969.03 0
969.10 0
969.17 0
969.24 0
969.31 0
969.38 0
969.45 0
969.53 0
969.60 0
969.67 0
969.74 0
969.81 0
969.88 0
969.95 0
970.03 0
970.10 0
970.17 0
970.24 0
970.31 0
970.38 0
970.45 0
970.53 0
970.60 0
970.67 0
970.74 0
970.81 0
970.88 0
970.95 0
971.03 0
971.10 0
971.17 0
971.24 0
971.31 0
971.38 0
971.45 0
971.53 0
971.60 0
971.67 0
971.74 0
971.81 0
971.88 0
971.95 0
972.03 0
972.10 0
972.17 0
972.24 0
972.31 0
972.38 0
972.45 0
972.53 0
972.60 0
972.67 0
972.74 0
972.81 0
972.88 0
972.96 0
973.03 0
973.10 0
973.17 0
973.24 0
973.31 0
973.38 0
973.46 0
973.53 0
973.60 0
973.67 0
973.74 0
973.81 0
973.89 0
973.96 0
974.03 0
974.10 0
974.17 0
974.24 0
974.31 0
974.39 0
974.46 0
974.53 0
974.60 0
974.67 0
974.74 0
974.82 0
974.89 0
974.96 0
975.03 0
975.10 0
975.17 0
975.25 0
975.32 0
975.39 0
975.46 0
975.53 0
975.60 0
975.68 0
975.75 0
975.82 0
975.89 0
975.96 0
976.03 0
976.10 0
976.18 0
976.25 0
976.32 0
976.39 0
976.46 0
976.53 0
976.61 0
976.68 0
976.75 0
976.82 0
976.89 0
976.96 0
977.04 0
977.11 0
977.18 0
977.25 0
977.32 0
977.39 0
977.47 0
977.54 0
977.61 0
977.68 0
977.75 0
977.82 0
977.90 0
977.97 0
978.04 0
978.11 0
978.18 0
978.26 0
978.33 0
978.40 0
978.47 0
978.54 0
978.61 0
978.69 0
978.76 0
978.83 0
978.90 0
978.97 0
979.04 0
979.12 0
979.19 0
979.26 0
979.33 0
979.40 0
979.47 0
979.55 0
979.62 0
979.69 0
979.76 0
979.83 0
979.91 0
979.98 0
980.05 0
980.12 0
980.19 0
980.26 0
980.34 0
980.41 0
980.48 0
980.55 0
980.62 0
980.69 0
980.77 0
980.84 0
980.91 0
980.98 0
981.05 0
981.13 0
981.20 0
981.27 0
981.34 0
981.41 0
981.48 0
981.56 0
981.63 0
981.70 0
981.77 0
981.84 0
981.92 0
981.99 0
982.06 0
982.13 0
982.20 0
982.28 0
982.35 0
982.42 0
982.49 0
982.56 0
982.63 0
982.71 0
982.78 0
982.85 0
982.92 0
982.99 0
983.07 0
983.14 0
983.21 0
983.28 0
983.35 0
983.43 0
983.50 0
983.57 0
983.64 0
983.71 0
983.78 0
983.86 0
983.93 0
984.00 0
984.07 0
984.14 0
984.22 0
984.29 0
984.36 0
984.43 0
984.50 0
984.58 0
984.65 0
984.72 0
984.79 0
984.86 0
984.94 0
985.01 0
985.08 0
985.15 0
985.22 0
985.30 0
985.37 0
985.44 0
985.51 0
985.58 0
985.66 0
985.73 0
985.80 0
985.87 0
985.94 0
986.02 0
986.09 0
986.16 0
986.23 0
986.30 0
986.38 0
986.45 0
986.52 0
986.59 0
986.66 0
986.74 0
986.81 0
986.88 0
986.95 0
987.02 0
987.10 0
987.17 0
987.24 0
987.31 0
987.38 0
987.46 0
987.53 0
987.60 0
987.67 0
987.74 0
987.82 0
987.89 0
987.96 0
988.03 0
988.10 0
988.18 0
988.25 0
988.32 0
988.39 0
988.46 0
988.54 0
988.61 0
988.68 0
988.75 0
988.83 0
988.90 0
988.97 0
989.04 0
989.11 0
989.19 0
989.26 0
989.33 0
989.40 0
989.47 0
989.55 0
989.62 0
989.69 0
989.76 0
989.83 0
989.91 0
989.98 0
990.05 0
990.12 0
990.20 0
990.27 0
990.34 0
990.41 0
990.48 0
990.56 0
990.63 0
990.70 0
990.77 0
990.85 0
990.92 0
990.99 0
991.06 0
991.13 0
991.21 0
991.28 0
991.35 0
991.42 0
991.49 0
991.57 0
991.64 0
991.71 0
991.78 0
991.86 0
991.93 0
992.00 0
992.07 0
992.14 0
992.22 0
992.29 0
992.36 0
992.43 0
992.51 0
992.58 0
992.65 0
992.72 0
992.79 0
992.87 0
992.94 0
993.01 0
993.08 0
993.16 0
993.23 0
993.30 0
993.37 0
993.45 0
993.52 0
993.59 0
993.66 0
993.73 0
993.81 0
993.88 0
993.95 0
994.02 0
994.10 0
994.17 0
994.24 0
994.31 0
994.38 0
994.46 0
994.53 0
994.60 0
994.67 0
994.75 0
994.82 0
994.89 0
994.96 0
995.04 0
995.11 0
995.18 0
995.25 0
995.32 0
995.40 0
995.47 0
995.54 0
995.61 0
995.69 0
995.76 0
995.83 0
995.90 0
995.98 0
996.05 0
996.12 0
996.19 0
996.27 0
996.34 0
996.41 0
996.48 0
996.56 0
996.63 0
996.70 0
996.77 0
996.84 0
996.92 0
996.99 0
997.06 0
997.13 0
997.21 0
997.28 0
997.35 0
997.42 0
997.50 0
997.57 0
997.64 0
997.71 0
997.79 0
997.86 0
997.93 0
998.00 0
998.08 0
998.15 0
998.22 0
998.29 0
998.37 0
998.44 0
998.51 0
998.58 0
998.66 0
998.73 0
998.80 0
998.87 0
998.95 0
999.02 0
999.09 0
999.16 0
999.23 0
999.31 0
999.38 0
999.45 0
999.52 0
999.60 0
999.67 0
999.74 0
999.81 0
999.89 0
999.96 0
1000.03 0
1000.10 0
1000.18 0
1000.25 0
1000.32 0
1000.39 0
1000.47 0
1000.54 0
1000.61 0
1000.68 0
1000.76 0
1000.83 0
1000.90 0
1000.98 0
1001.05 0
1001.12 0
1001.19 0
1001.27 0
1001.34 0
1001.41 0
1001.48 0
1001.56 0
1001.63 0
1001.70 0
1001.77 0
1001.85 0
1001.92 0
1001.99 0
1002.06 0
1002.14 0
1002.21 0
1002.28 0
1002.35 0
1002.43 0
1002.50 0
1002.57 1
1002.64 1
1002.72 1
1002.79 0
1002.86 0
1002.93 0
1003.01 0
1003.08 0
1003.15 0
1003.23 0
1003.30 0
1003.37 0
1003.44 0
1003.52 0
1003.59 0
1003.66 0
1003.73 0
1003.81 0
1003.88 0
1003.95 0
1004.02 0
1004.10 0
1004.17 0
1004.24 0
1004.31 0
1004.39 0
1004.46 0
1004.53 0
1004.61 0
1004.68 0
1004.75 0
1004.82 0
1004.90 0
1004.97 0
1005.04 0
1005.11 0
1005.19 0
1005.26 0
1005.33 0
1005.41 0
1005.48 0
1005.55 0
1005.62 0
1005.70 0
1005.77 0
1005.84 0
1005.91 0
1005.99 0
1006.06 0
1006.13 0
1006.20 0
1006.28 0
1006.35 0
1006.42 0
1006.50 0
1006.57 0
1006.64 0
1006.71 0
1006.79 0
1006.86 0
1006.93 0
1007.01 0
1007.08 0
1007.15 0
1007.22 0
1007.30 0
1007.37 0
1007.44 0
1007.51 0
1007.59 0
1007.66 0
1007.73 0
1007.81 0
1007.88 0
1007.95 0
1008.02 0
1008.10 0
1008.17 0
1008.24 0
1008.32 0
1008.39 0
1008.46 0
1008.53 0
1008.61 0
1008.68 0
1008.75 0
1008.82 0
1008.90 0
1008.97 0
1009.04 0
1009.12 0
1009.19 0
1009.26 0
1009.33 0
1009.41 0
1009.48 0
1009.55 0
1009.63 0
1009.70 0
1009.77 0
1009.84 0
1009.92 0
1009.99 0
1010.06 0
1010.14 0
1010.21 0
1010.28 0
1010.35 0
1010.43 0
1010.50 0
1010.57 0
1010.65 0
1010.72 0
1010.79 0
1010.87 0
1010.94 0
1011.01 0
1011.08 0
1011.16 0
1011.23 0
1011.30 0
1011.38 0
1011.45 0
1011.52 0
1011.59 0
1011.67 0
1011.74 0
1011.81 0
1011.89 0
1011.96 0
1012.03 0
1012.10 0
1012.18 0
1012.25 0
1012.32 0
1012.40 0
1012.47 0
1012.54 0
1012.62 0
1012.69 0
1012.76 0
1012.83 0
1012.91 0
1012.98 0
1013.05 0
1013.13 0
1013.20 0
1013.27 0
1013.35 0
1013.42 0
1013.49 0
1013.56 0
1013.64 0
1013.71 0
1013.78 0
1013.86 0
1013.93 0
1014.00 0
1014.08 0
1014.15 0
1014.22 0
1014.29 0
1014.37 0
1014.44 0
1014.51 0
1014.59 0
1014.66 0
1014.73 0
1014.81 0
1014.88 0
1014.95 0
1015.02 0
1015.10 0
1015.17 0
1015.24 0
1015.32 0
1015.39 0
1015.46 0
1015.54 0
1015.61 1
1015.68 1
1015.76 1
1015.83 1
1015.90 1
1015.97 1
1016.05 1
1016.12 1
1016.19 0
1016.27 0
1016.34 0
1016.41 0
1016.49 0
1016.56 0
1016.63 0
1016.71 0
1016.78 0
1016.85 0
1016.92 0
1017.00 0
1017.07 0
1017.14 0
1017.22 0
1017.29 0
1017.36 0
1017.44 0
1017.51 0
1017.58 0
1017.66 0
1017.73 0
1017.80 0
1017.88 0
1017.95 0
1018.02 0
1018.09 0
1018.17 0
1018.24 0
1018.31 0
1018.39 0
1018.46 0
1018.53 0
1018.61 0
1018.68 0
1018.75 0
1018.83 0
1018.90 0
1018.97 0
1019.05 0
1019.12 0
1019.19 1
1019.27 1
1019.34 1
1019.41 1
1019.49 0
1019.56 0
1019.63 0
1019.70 0
1019.78 0
1019.85 0
1019.92 0
1020.00 0
1020.07 0
1020.14 0
1020.22 0
1020.29 0
1020.36 0
1020.44 0
1020.51 0
1020.58 0
1020.66 0
1020.73 0
1020.80 0
1020.88 0
1020.95 0
1021.02 0
1021.10 0
1021.17 0
1021.24 0
1021.32 0
1021.39 0
1021.46 0
1021.54 0
1021.61 0
1021.68 0
1021.76 0
1021.83 0
1021.90 0
1021.98 0
1022.05 0
1022.12 0
1022.20 0
1022.27 0
1022.34 0
1022.42 0
1022.49 0
1022.56 0
1022.64 0
1022.71 0
1022.78 0
1022.86 0
1022.93 0
1023.00 0
1023.08 0
1023.15 0
1023.22 0
1023.30 0
1023.37 0
1023.44 0
1023.52 0
1023.59 0
1023.66 0
1023.74 0
1023.81 0
1023.88 0
1023.96 0
1024.03 0
1024.10 0
1024.18 0
1024.25 0
1024.32 0
1024.40 0
1024.47 0
1024.54 0
1024.62 0
1024.69 1
1024.76 1
1024.84 1
1024.91 1
1024.98 1
1025.06 1
1025.13 1
1025.20 0
1025.28 0
1025.35 0
1025.42 0
1025.50 0
1025.57 0
1025.64 0
1025.72 0
1025.79 0
1025.86 0
1025.94 0
1026.01 0
1026.08 0
1026.16 0
1026.23 0
1026.31 0
1026.38 0
1026.45 0
1026.53 0
1026.60 0
1026.67 0
1026.75 0
1026.82 0
1026.89 0
1026.97 0
1027.04 0
1027.11 0
1027.19 0
1027.26 0
1027.33 0
1027.41 0
1027.48 0
1027.55 0
1027.63 0
1027.70 0
1027.77 0
1027.85 0
1027.92 0
1028.00 0
1028.07 0
1028.14 0
1028.22 0
1028.29 0
1028.36 0
1028.44 0
1028.51 0
1028.58 0
1028.66 0
1028.73 0
1028.80 0
1028.88 0
1028.95 0
1029.02 0
1029.10 0
1029.17 0
1029.25 0
1029.32 0
1029.39 0
1029.47 0
1029.54 0
1029.61 0
1029.69 0
1029.76 0
1029.83 0
1029.91 0
1029.98 0
1030.05 0
1030.13 0
1030.20 0
1030.28 0
1030.35 0
1030.42 0
1030.50 0
1030.57 0
1030.64 0
1030.72 0
1030.79 0
1030.86 0
1030.94 0
1031.01 0
1031.09 1
1031.16 1
1031.23 1
1031.31 1
1031.38 1
1031.45 1
1031.53 2
1031.60 2
1031.67 2
1031.75 2
1031.82 2
1031.90 2
1031.97 2
1032.04 2
1032.12 2
1032.19 1
1032.26 1
1032.34 1
1032.41 0
1032.48 0
1032.56 0
1032.63 0
1032.71 0
1032.78 0
1032.85 0
1032.93 0
1033.00 0
1033.07 0
1033.15 0
1033.22 0
1033.29 0
1033.37 0
1033.44 0
1033.52 0
1033.59 0
1033.66 0
1033.74 0
1033.81 0
1033.88 0
1033.96 0
1034.03 0
1034.11 0
1034.18 0
1034.25 0
1034.33 1
1034.40 1
1034.47 1
1034.55 1
1034.62 1
1034.70 1
1034.77 1
1034.84 1
1034.92 1
1034.99 1
1035.06 1
1035.14 1
1035.21 1
1035.29 1
1035.36 1
1035.43 1
1035.51 0
1035.58 0
1035.65 0
1035.73 0
1035.80 0
1035.88 0
1035.95 0
1036.02 0
1036.10 0
1036.17 0
1036.25 0
1036.32 0
1036.39 0
1036.47 0
1036.54 0
1036.61 0
1036.69 1
1036.76 1
1036.84 1
1036.91 1
1036.98 1
1037.06 1
1037.13 1
1037.20 0
1037.28 0
1037.35 0
1037.43 0
1037.50 0
1037.57 1
1037.65 1
1037.72 1
1037.80 1
1037.87 1
1037.94 1
1038.02 1
1038.09 1
1038.17 1
1038.24 1
1038.31 1
1038.39 1
1038.46 1
1038.53 0
1038.61 0
1038.68 0
1038.76 0
1038.83 0
1038.90 0
1038.98 0
1039.05 0
1039.13 0
1039.20 0
1039.27 0
1039.35 0
1039.42 0
1039.50 0
1039.57 1
1039.64 1
1039.72 1
1039.79 1
1039.86 1
1039.94 1
1040.01 1
1040.09 1
1040.16 1
1040.23 2
1040.31 2
1040.38 2
1040.46 2
1040.53 1
1040.60 1
1040.68 1
1040.75 1
1040.83 1
1040.90 0
1040.97 0
1041.05 0
1041.12 0
1041.20 0
1041.27 0
1041.34 0
1041.42 0
1041.49 0
1041.57 0
1041.64 0
1041.71 0
1041.79 0
1041.86 0
1041.94 0
1042.01 0
1042.08 0
1042.16 0
1042.23 1
1042.31 1
1042.38 1
1042.45 2
1042.53 2
1042.60 2
1042.68 2
1042.75 2
1042.82 2
1042.90 2
1042.97 2
1043.05 2
1043.12 1
1043.19 1
1043.27 1
1043.34 1
1043.42 1
1043.49 1
1043.57 1
1043.64 1
1043.71 1
1043.79 2
1043.86 1
1043.94 1
1044.01 1
1044.08 1
1044.16 0
1044.23 0
1044.31 0
1044.38 0
1044.45 1
1044.53 1
1044.60 1
1044.68 1
1044.75 0
1044.82 0
1044.90 0
1044.97 0
1045.05 0
1045.12 0
1045.20 0
1045.27 1
1045.34 1
1045.42 1
1045.49 1
1045.57 1
1045.64 1
1045.71 1
1045.79 1
1045.86 1
1045.94 0
1046.01 0
1046.08 0
1046.16 0
1046.23 0
1046.31 0
1046.38 0
1046.46 0
1046.53 0
1046.60 0
1046.68 0
1046.75 0
1046.83 0
1046.90 0
1046.97 0
1047.05 0
1047.12 0
1047.20 0
1047.27 0
1047.35 0
1047.42 0
1047.49 0
1047.57 1
1047.64 1
1047.72 1
1047.79 1
1047.87 1
1047.94 1
1048.01 1
1048.09 1
1048.16 1
1048.24 1
1048.31 1
1048.39 1
1048.46 1
1048.53 1
1048.61 1
1048.68 1
1048.76 2
1048.83 1
1048.90 1
1048.98 1
1049.05 1
1049.13 1
1049.20 1
1049.28 0
1049.35 0
1049.42 0
1049.50 0
1049.57 0
1049.65 0
1049.72 0
1049.80 0
1049.87 0
1049.94 0
1050.02 0
1050.09 0
1050.17 1
1050.24 1
1050.32 1
1050.39 2
1050.46 2
1050.54 2
1050.61 2
1050.69 2
1050.76 2
1050.84 2
1050.91 2
1050.99 2
1051.06 2
1051.13 2
1051.21 1
1051.28 1
1051.36 1
1051.43 0
1051.51 0
1051.58 0
1051.65 0
1051.73 0
1051.80 0
1051.88 0
1051.95 0
1052.03 0
1052.10 0
1052.17 0
1052.25 0
1052.32 1
1052.40 1
1052.47 1
1052.55 1
1052.62 1
1052.70 1
1052.77 2
1052.84 2
1052.92 2
1052.99 2
1053.07 2
1053.14 2
1053.22 1
1053.29 1
1053.36 1
1053.44 0
1053.51 0
1053.59 0
1053.66 0
1053.74 0
1053.81 0
1053.89 0
1053.96 0
1054.03 0
1054.11 0
1054.18 0
1054.26 0
1054.33 0
1054.41 0
1054.48 0
1054.56 0
1054.63 0
1054.70 0
1054.78 0
1054.85 0
1054.93 0
1055.00 0
1055.08 0
1055.15 0
1055.23 0
1055.30 0
1055.38 0
1055.45 0
1055.52 0
1055.60 0
1055.67 0
1055.75 1
1055.82 1
1055.90 1
1055.97 1
1056.05 1
1056.12 1
1056.19 1
1056.27 1
1056.34 0
1056.42 0
1056.49 0
1056.57 0
1056.64 0
1056.72 1
1056.79 1
1056.87 1
1056.94 1
1057.01 1
1057.09 1
1057.16 0
1057.24 0
1057.31 0
1057.39 0
1057.46 0
1057.54 0
1057.61 0
1057.69 1
1057.76 1
1057.83 1
1057.91 1
1057.98 1
1058.06 1
1058.13 0
1058.21 0
1058.28 0
1058.36 0
1058.43 0
1058.51 0
1058.58 0
1058.66 0
1058.73 1
1058.80 1
1058.88 1
1058.95 1
1059.03 1
1059.10 1
1059.18 1
1059.25 1
1059.33 1
1059.40 1
1059.48 1
1059.55 1
1059.63 2
1059.70 2
1059.77 2
1059.85 2
1059.92 2
1060.00 1
1060.07 1
1060.15 1
1060.22 1
1060.30 1
1060.37 1
1060.45 2
1060.52 2
1060.60 2
1060.67 2
1060.74 2
1060.82 1
1060.89 1
1060.97 1
1061.04 2
1061.12 2
1061.19 2
1061.27 3
1061.34 3
1061.42 3
1061.49 3
1061.57 3
1061.64 3
1061.72 3
1061.79 2
1061.87 2
1061.94 2
1062.01 1
1062.09 1
1062.16 2
1062.24 2
1062.31 3
1062.39 3
1062.46 3
1062.54 4
1062.61 4
1062.69 4
1062.76 4
1062.84 4
1062.91 4
1062.99 3
1063.06 3
1063.14 3
1063.21 3
1063.29 3
1063.36 3
1063.43 3
1063.51 3
1063.58 3
1063.66 3
1063.73 3
1063.81 3
1063.88 4
1063.96 4
1064.03 5
1064.11 5
1064.18 5
1064.26 5
1064.33 5
1064.41 5
1064.48 5
1064.56 5
1064.63 4
1064.71 4
1064.78 3
1064.86 3
1064.93 2
1065.01 2
1065.08 1
1065.16 1
1065.23 1
1065.30 1
1065.38 1
1065.45 1
1065.53 1
1065.60 1
1065.68 0
1065.75 0
1065.83 0
1065.90 0
1065.98 0
1066.05 0
1066.13 0
1066.20 1
1066.28 1
1066.35 2
1066.43 2
1066.50 3
1066.58 3
1066.65 2
1066.73 2
1066.80 1
1066.88 1
1066.95 1
1067.03 0
1067.10 0
1067.18 0
1067.25 0
1067.33 0
1067.40 0
1067.48 0
1067.55 0
1067.63 0
1067.70 0
1067.78 0
1067.85 0
1067.93 0
1068.00 0
1068.08 0
1068.15 0
1068.23 0
1068.30 0
1068.38 0
1068.45 0
1068.53 0
1068.60 0
1068.68 0
1068.75 0
1068.83 0
1068.90 0
1068.98 0
1069.05 1
1069.12 1
1069.20 1
1069.27 1
1069.35 1
1069.42 1
1069.50 1
1069.57 1
1069.65 2
1069.72 2
1069.80 3
1069.87 3
1069.95 3
1070.02 3
1070.10 3
1070.17 3
1070.25 3
1070.32 2
1070.40 2
1070.47 2
1070.55 2
1070.62 2
1070.70 2
1070.77 2
1070.85 2
1070.93 2
1071.00 2
1071.08 2
1071.15 2
1071.23 2
1071.30 2
1071.38 2
1071.45 2
1071.53 2
1071.60 1
1071.68 1
1071.75 0
1071.83 0
1071.90 0
1071.98 0
1072.05 0
1072.13 0
1072.20 0
1072.28 1
1072.35 2
1072.43 3
1072.50 3
1072.58 4
1072.65 4
1072.73 4
1072.80 4
1072.88 3
1072.95 3
1073.03 3
1073.10 2
1073.18 2
1073.25 2
1073.33 2
1073.40 2
1073.48 2
1073.55 3
1073.63 3
1073.70 3
1073.78 3
1073.85 4
1073.93 4
1074.00 4
1074.08 4
1074.15 3
1074.23 3
1074.30 3
1074.38 4
1074.45 4
1074.53 4
1074.60 4
1074.68 4
1074.76 4
1074.83 4
1074.91 3
1074.98 3
1075.06 3
1075.13 3
1075.21 3
1075.28 3
1075.36 2
1075.43 2
1075.51 2
1075.58 2
1075.66 2
1075.73 2
1075.81 2
1075.88 1
1075.96 1
1076.03 1
1076.11 1
1076.18 0
1076.26 0
1076.33 0
1076.41 0
1076.48 1
1076.56 1
1076.64 1
1076.71 1
1076.79 2
1076.86 2
1076.94 2
1077.01 2
1077.09 2
1077.16 1
1077.24 1
1077.31 1
1077.39 1
1077.46 1
1077.54 1
1077.61 1
1077.69 1
1077.76 1
1077.84 1
1077.91 1
1077.99 1
1078.06 0
1078.14 0
1078.22 0
1078.29 0
1078.37 0
1078.44 0
1078.52 0
1078.59 0
1078.67 1
1078.74 1
1078.82 1
1078.89 1
1078.97 2
1079.04 2
1079.12 2
1079.19 3
1079.27 4
1079.35 4
1079.42 5
1079.50 5
1079.57 5
1079.65 5
1079.72 4
1079.80 3
1079.87 2
1079.95 1
1080.02 0
1080.10 0
1080.17 0
1080.25 0
1080.32 1
1080.40 2
1080.48 3
1080.55 4
1080.63 4
1080.70 5
1080.78 5
1080.85 4
1080.93 4
1081.00 4
1081.08 3
1081.15 2
1081.23 2
1081.30 1
1081.38 1
1081.46 0
1081.53 0
1081.61 0
1081.68 0
1081.76 0
1081.83 0
1081.91 0
1081.98 0
1082.06 0
1082.13 0
1082.21 0
1082.28 0
1082.36 0
1082.44 1
1082.51 1
1082.59 1
1082.66 2
1082.74 2
1082.81 3
1082.89 4
1082.96 5
1083.04 6
1083.11 7
1083.19 8
1083.27 9
1083.34 9
1083.42 9
1083.49 9
1083.57 9
1083.64 8
1083.72 7
1083.79 6
1083.87 6
1083.94 5
1084.02 4
1084.10 4
1084.17 4
1084.25 3
1084.32 3
1084.40 3
1084.47 3
1084.55 3
1084.62 2
1084.70 2
1084.78 2
1084.85 2
1084.93 2
1085.00 2
1085.08 2
1085.15 1
1085.23 1
1085.30 1
1085.38 2
1085.46 2
1085.53 2
1085.61 2
1085.68 2
1085.76 2
1085.83 2
1085.91 2
1085.98 2
1086.06 2
1086.14 2
1086.21 3
1086.29 4
1086.36 4
1086.44 5
1086.51 6
1086.59 6
1086.66 6
1086.74 6
1086.82 6
1086.89 6
1086.97 5
1087.04 5
1087.12 4
1087.19 4
1087.27 4
1087.34 4
1087.42 5
1087.50 5
1087.57 5
1087.65 6
1087.72 5
1087.80 5
1087.87 5
1087.95 4
1088.03 4
1088.10 3
1088.18 3
1088.25 2
1088.33 2
1088.40 2
1088.48 2
1088.55 3
1088.63 3
1088.71 3
1088.78 3
1088.86 4
1088.93 4
1089.01 4
1089.08 4
1089.16 4
1089.24 4
1089.31 4
1089.39 5
1089.46 5
1089.54 6
1089.61 6
1089.69 7
1089.77 7
1089.84 7
1089.92 6
1089.99 6
1090.07 5
1090.14 4
1090.22 3
1090.30 3
1090.37 2
1090.45 2
1090.52 2
1090.60 2
1090.67 2
1090.75 2
1090.83 2
1090.90 3
1090.98 3
1091.05 3
1091.13 3
1091.20 3
1091.28 4
1091.36 4
1091.43 5
1091.51 6
1091.58 7
1091.66 7
1091.73 8
1091.81 8
1091.89 8
1091.96 8
1092.04 8
1092.11 7
1092.19 7
1092.26 7
1092.34 7
1092.42 6
1092.49 6
1092.57 6
1092.64 6
1092.72 5
1092.79 5
1092.87 5
1092.95 4
1093.02 4
1093.10 4
1093.17 3
1093.25 2
1093.33 2
1093.40 2
1093.48 2
1093.55 2
1093.63 3
1093.70 3
1093.78 4
1093.86 4
1093.93 4
1094.01 4
1094.08 4
1094.16 4
1094.24 4
1094.31 4
1094.39 4
1094.46 4
1094.54 4
1094.61 4
1094.69 3
1094.77 3
1094.84 3
1094.92 3
1094.99 4
1095.07 4
1095.15 4
1095.22 5
1095.30 5
1095.37 5
1095.45 4
1095.53 4
1095.60 3
1095.68 3
1095.75 2
1095.83 2
1095.90 2
1095.98 1
1096.06 1
1096.13 1
1096.21 1
1096.28 1
1096.36 1
1096.44 1
1096.51 1
1096.59 1
1096.66 1
1096.74 0
1096.82 0
1096.89 0
1096.97 0
1097.04 0
1097.12 0
1097.20 0
1097.27 0
1097.35 0
1097.42 0
1097.50 0
1097.58 0
1097.65 0
1097.73 1
1097.80 1
1097.88 1
1097.96 1
1098.03 1
1098.11 2
1098.18 1
1098.26 1
1098.34 1
1098.41 0
1098.49 0
1098.56 0
1098.64 0
1098.71 0
1098.79 0
1098.87 0
1098.94 0
1099.02 0
1099.09 0
1099.17 0
1099.25 0
1099.32 0
1099.40 1
1099.48 1
1099.55 1
1099.63 1
1099.70 1
1099.78 2
1099.86 2
1099.93 2
1100.01 2
1100.08 2
1100.16 2
1100.24 1
1100.31 1
1100.39 1
1100.46 1
1100.54 1
1100.62 1
1100.69 2
1100.77 2
1100.84 3
1100.92 4
1101.00 4
1101.07 4
1101.15 4
1101.22 4
1101.30 4
1101.38 4
1101.45 4
1101.53 4
1101.60 4
1101.68 4
1101.76 4
1101.83 4
1101.91 4
1101.99 4
1102.06 4
1102.14 5
1102.21 5
1102.29 6
1102.37 6
1102.44 6
1102.52 6
1102.59 6
1102.67 6
1102.75 6
1102.82 6
1102.90 6
1102.98 6
1103.05 7
1103.13 7
1103.20 8
1103.28 9
1103.36 9
1103.43 9
1103.51 9
1103.58 8
1103.66 7
1103.74 6
1103.81 6
1103.89 5
1103.97 5
1104.04 5
1104.12 6
1104.19 6
1104.27 7
1104.35 7
1104.42 8
1104.50 8
1104.57 8
1104.65 8
1104.73 8
1104.80 7
1104.88 7
1104.96 7
1105.03 7
1105.11 6
1105.18 6
1105.26 6
1105.34 7
1105.41 7
1105.49 7
1105.57 7
1105.64 7
1105.72 8
1105.79 8
1105.87 7
1105.95 7
1106.02 6
1106.10 5
1106.18 5
1106.25 4
1106.33 3
1106.40 3
1106.48 2
1106.56 3
1106.63 3
1106.71 4
1106.79 5
1106.86 6
1106.94 7
1107.01 8
1107.09 8
1107.17 8
1107.24 7
1107.32 6
1107.40 5
1107.47 4
1107.55 2
1107.62 2
1107.70 1
1107.78 1
1107.85 1
1107.93 1
1108.01 1
1108.08 1
1108.16 1
1108.24 1
1108.31 1
1108.39 2
1108.46 2
1108.54 2
1108.62 2
1108.69 2
1108.77 2
1108.85 1
1108.92 0
1109.00 0
1109.08 0
1109.15 0
1109.23 0
1109.30 0
1109.38 0
1109.46 1
1109.53 1
1109.61 2
1109.69 2
1109.76 3
1109.84 4
1109.92 5
1109.99 7
1110.07 8
1110.14 9
1110.22 9
1110.30 10
1110.37 10
1110.45 9
1110.53 9
1110.60 9
1110.68 9
1110.76 10
1110.83 10
1110.91 11
1110.98 12
1111.06 13
1111.14 13
1111.21 13
1111.29 13
1111.37 13
1111.44 12
1111.52 12
1111.60 11
1111.67 11
1111.75 10
1111.83 10
1111.90 10
1111.98 11
1112.06 11
1112.13 12
1112.21 12
1112.28 12
1112.36 12
1112.44 12
1112.51 11
1112.59 11
1112.67 10
1112.74 10
1112.82 10
1112.90 10
1112.97 10
1113.05 11
1113.13 11
1113.20 12
1113.28 12
1113.36 13
1113.43 14
1113.51 14
1113.58 15
1113.66 16
1113.74 16
1113.81 15
1113.89 14
1113.97 13
1114.04 11
1114.12 9
1114.20 7
1114.27 6
1114.35 6
1114.43 6
1114.50 6
1114.58 7
1114.66 7
1114.73 7
1114.81 7
1114.89 7
1114.96 7
1115.04 7
1115.12 7
1115.19 8
1115.27 10
1115.35 11
1115.42 12
1115.50 14
1115.58 14
1115.65 15
1115.73 14
1115.80 13
1115.88 12
1115.96 10
1116.03 9
1116.11 8
1116.19 8
1116.26 8
1116.34 8
1116.42 9
1116.49 9
1116.57 10
1116.65 10
1116.72 10
1116.80 11
1116.88 11
1116.95 11
1117.03 11
1117.11 11
1117.18 10
1117.26 10
1117.34 10
1117.41 9
1117.49 9
1117.57 8
1117.64 8
1117.72 8
1117.80 8
1117.87 8
1117.95 8
1118.03 9
1118.10 10
1118.18 11
1118.26 12
1118.33 12
1118.41 13
1118.49 14
1118.56 14
1118.64 15
1118.72 15
1118.79 15
1118.87 14
1118.95 14
1119.02 13
1119.10 12
1119.18 11
1119.25 10
1119.33 8
1119.41 7
1119.48 7
1119.56 6
1119.64 6
1119.71 6
1119.79 6
1119.87 7
1119.94 7
1120.02 7
1120.10 8
1120.17 8
1120.25 7
1120.33 7
1120.40 7
1120.48 7
1120.56 7
1120.64 7
1120.71 8
1120.79 9
1120.87 9
1120.94 10
1121.02 10
1121.10 10
1121.17 10
1121.25 10
1121.33 10
1121.40 10
1121.48 10
1121.56 10
1121.63 10
1121.71 10
1121.79 10
1121.86 9
1121.94 8
1122.02 7
1122.09 6
1122.17 5
1122.25 4
1122.32 4
1122.40 4
1122.48 5
1122.55 5
1122.63 6
1122.71 7
1122.79 8
1122.86 9
1122.94 9
1123.02 9
1123.09 9
1123.17 9
1123.25 8
1123.32 8
1123.40 7
1123.48 6
1123.55 5
1123.63 4
1123.71 3
1123.78 3
1123.86 2
1123.94 2
1124.01 3
1124.09 4
1124.17 5
1124.25 6
1124.32 7
1124.40 7
1124.48 7
1124.55 7
1124.63 7
1124.71 6
1124.78 6
1124.86 5
1124.94 5
1125.01 5
1125.09 4
1125.17 4
1125.25 4
1125.32 4
1125.40 4
1125.48 3
1125.55 2
1125.63 1
1125.71 0
1125.78 0
1125.86 0
1125.94 0
1126.01 0
1126.09 0
1126.17 0
1126.25 0
1126.32 1
1126.40 2
1126.48 3
1126.55 4
1126.63 5
1126.71 6
1126.78 6
1126.86 7
1126.94 7
1127.01 6
1127.09 6
1127.17 6
1127.25 5
1127.32 4
1127.40 3
1127.48 3
1127.55 3
1127.63 3
1127.71 3
1127.78 3
1127.86 4
1127.94 5
1128.02 5
1128.09 5
1128.17 5
1128.25 5
1128.32 5
1128.40 4
1128.48 4
1128.55 4
1128.63 4
1128.71 5
1128.79 6
1128.86 7
1128.94 7
1129.02 8
1129.09 9
1129.17 9
1129.25 10
1129.33 10
1129.40 11
1129.48 11
1129.56 12
1129.63 12
1129.71 12
1129.79 12
1129.86 11
1129.94 10
1130.02 9
1130.10 9
1130.17 8
1130.25 7
1130.33 7
1130.40 7
1130.48 7
1130.56 7
1130.64 7
1130.71 8
1130.79 8
1130.87 9
1130.94 9
1131.02 10
1131.10 10
1131.18 11
1131.25 11
1131.33 12
1131.41 12
1131.48 13
1131.56 13
1131.64 13
1131.71 13
1131.79 13
1131.87 14
1131.95 15
1132.02 16
1132.10 16
1132.18 16
1132.25 16
1132.33 16
1132.41 15
1132.49 15
1132.56 14
1132.64 14
1132.72 13
1132.80 14
1132.87 14
1132.95 15
1133.03 15
1133.10 16
1133.18 17
1133.26 17
1133.34 18
1133.41 18
1133.49 18
1133.57 18
1133.64 17
1133.72 17
1133.80 16
1133.88 15
1133.95 14
1134.03 14
1134.11 13
1134.18 13
1134.26 13
1134.34 14
1134.42 15
1134.49 16
1134.57 17
1134.65 18
1134.73 19
1134.80 20
1134.88 20
1134.96 19
1135.03 18
1135.11 17
1135.19 15
1135.27 14
1135.34 14
1135.42 14
1135.50 13
1135.57 13
1135.65 13
1135.73 13
1135.81 12
1135.88 12
1135.96 11
1136.04 11
1136.12 10
1136.19 10
1136.27 10
1136.35 10
1136.42 10
1136.50 10
1136.58 10
1136.66 11
1136.73 12
1136.81 13
1136.89 14
1136.97 14
1137.04 15
1137.12 15
1137.20 15
1137.28 14
1137.35 14
1137.43 13
1137.51 13
1137.58 12
1137.66 12
1137.74 11
1137.82 11
1137.89 11
1137.97 11
1138.05 11
1138.13 12
1138.20 12
1138.28 12
1138.36 11
1138.44 10
1138.51 9
1138.59 7
1138.67 6
1138.74 6
1138.82 6
1138.90 6
1138.98 7
1139.05 8
1139.13 8
1139.21 8
1139.29 8
1139.36 7
1139.44 7
1139.52 6
1139.60 5
1139.67 5
1139.75 6
1139.83 7
1139.91 8
1139.98 10
1140.06 10
1140.14 10
1140.22 10
1140.29 9
1140.37 8
1140.45 7
1140.53 6
1140.60 6
1140.68 6
1140.76 6
1140.83 6
1140.91 5
1140.99 4
1141.07 3
1141.14 2
1141.22 1
1141.30 0
1141.38 0
1141.45 0
1141.53 0
1141.61 0
1141.69 0
1141.76 0
1141.84 0
1141.92 0
1142.00 1
1142.07 2
1142.15 3
1142.23 4
1142.31 5
1142.38 5
1142.46 5
1142.54 4
1142.62 3
1142.69 2
1142.77 1
1142.85 1
1142.93 1
1143.00 1
1143.08 2
1143.16 2
1143.24 2
1143.31 1
1143.39 1
1143.47 1
1143.55 1
1143.62 1
1143.70 1
1143.78 2
1143.86 2
1143.93 3
1144.01 4
1144.09 4
1144.17 5
1144.24 5
1144.32 6
1144.40 6
1144.48 6
1144.56 6
1144.63 6
1144.71 6
1144.79 6
1144.87 6
1144.94 6
1145.02 5
1145.10 5
1145.18 4
1145.25 4
1145.33 3
1145.41 2
1145.49 1
1145.56 1
1145.64 1
1145.72 2
1145.80 3
1145.87 4
1145.95 5
1146.03 7
1146.11 7
1146.18 8
1146.26 9
1146.34 10
1146.42 11
1146.50 12
1146.57 12
1146.65 13
1146.73 13
1146.81 13
1146.88 12
1146.96 12
1147.04 11
1147.12 10
1147.19 10
1147.27 10
1147.35 11
1147.43 12
1147.50 14
1147.58 16
1147.66 18
1147.74 20
1147.82 22
1147.89 23
1147.97 24
1148.05 24
1148.13 24
1148.20 23
1148.28 23
1148.36 23
1148.44 24
1148.51 25
1148.59 26
1148.67 28
1148.75 30
1148.83 32
1148.90 34
1148.98 37
1149.06 39
1149.14 42
1149.21 45
1149.29 47
1149.37 49
1149.45 50
1149.52 51
1149.60 50
1149.68 49
1149.76 47
1149.84 45
1149.91 43
1149.99 41
1150.07 39
1150.15 37
1150.22 35
1150.30 34
1150.38 32
1150.46 31
1150.54 30
1150.61 29
1150.69 28
1150.77 27
1150.85 27
1150.92 27
1151.00 27
1151.08 27
1151.16 27
1151.24 27
1151.31 27
1151.39 27
1151.47 26
1151.55 25
1151.62 24
1151.70 23
1151.78 22
1151.86 21
1151.94 21
1152.01 20
1152.09 20
1152.17 20
1152.25 20
1152.33 20
1152.40 21
1152.48 22
1152.56 24
1152.64 25
1152.71 26
1152.79 27
1152.87 28
1152.95 28
1153.03 27
1153.10 27
1153.18 27
1153.26 27
1153.34 27
1153.42 27
1153.49 26
1153.57 25
1153.65 23
1153.73 21
1153.80 18
1153.88 16
1153.96 14
1154.04 12
1154.12 11
1154.19 10
1154.27 9
1154.35 9
1154.43 9
1154.51 8
1154.58 8
1154.66 8
1154.74 8
1154.82 8
1154.90 9
1154.97 9
1155.05 10
1155.13 11
1155.21 11
1155.28 11
1155.36 11
1155.44 10
1155.52 10
1155.60 9
1155.67 8
1155.75 7
1155.83 7
1155.91 7
1155.99 7
1156.06 7
1156.14 7
1156.22 8
1156.30 8
1156.38 9
1156.45 10
1156.53 11
1156.61 12
1156.69 13
1156.77 14
1156.84 15
1156.92 15
1157.00 15
1157.08 14
1157.16 12
1157.23 11
1157.31 9
1157.39 7
1157.47 6
1157.55 5
1157.62 4
1157.70 3
1157.78 3
1157.86 2
1157.94 2
1158.01 1
1158.09 0
1158.17 0
1158.25 0
1158.33 0
1158.40 0
1158.48 0
1158.56 1
1158.64 2
1158.72 3
1158.79 4
1158.87 4
1158.95 3
1159.03 3
1159.11 3
1159.18 2
1159.26 2
1159.34 2
1159.42 2
1159.50 2
1159.57 1
1159.65 1
1159.73 0
1159.81 0
1159.89 0
1159.97 0
1160.04 0
1160.12 0
1160.20 1
1160.28 1
1160.36 1
1160.43 1
1160.51 2
1160.59 2
1160.67 3
1160.75 4
1160.82 4
1160.90 5
1160.98 6
1161.06 6
1161.14 6
1161.22 6
1161.29 6
1161.37 6
1161.45 7
1161.53 8
1161.61 10
1161.68 12
1161.76 13
1161.84 14
1161.92 14
1162.00 14
1162.07 13
1162.15 13
1162.23 12
1162.31 12
1162.39 13
1162.47 13
1162.54 13
1162.62 13
1162.70 13
1162.78 13
1162.86 12
1162.93 12
1163.01 11
1163.09 11
1163.17 11
1163.25 10
1163.33 10
1163.40 11
1163.48 11
1163.56 12
1163.64 13
1163.72 14
1163.79 14
1163.87 15
1163.95 15
1164.03 15
1164.11 16
1164.19 16
1164.26 16
1164.34 16
1164.42 15
1164.50 14
1164.58 14
1164.66 13
1164.73 12
1164.81 12
1164.89 11
1164.97 11
1165.05 11
1165.12 11
1165.20 11
1165.28 12
1165.36 13
1165.44 15
1165.52 16
1165.59 18
1165.67 19
1165.75 20
1165.83 21
1165.91 21
1165.99 21
1166.06 20
1166.14 19
1166.22 17
1166.30 15
1166.38 13
1166.46 12
1166.53 11
1166.61 10
1166.69 9
1166.77 8
1166.85 7
1166.93 6
1167.00 5
1167.08 5
1167.16 5
1167.24 5
1167.32 6
1167.40 8
1167.47 9
1167.55 10
1167.63 10
1167.71 10
1167.79 9
1167.87 7
1167.94 6
1168.02 5
1168.10 4
1168.18 4
1168.26 5
1168.34 6
1168.41 7
1168.49 9
1168.57 10
1168.65 11
1168.73 13
1168.81 14
1168.88 15
1168.96 15
1169.04 16
1169.12 16
1169.20 16
1169.28 15
1169.35 14
1169.43 13
1169.51 11
1169.59 10
1169.67 9
1169.75 8
1169.83 7
1169.90 6
1169.98 6
1170.06 6
1170.14 6
1170.22 6
1170.30 6
1170.37 6
1170.45 6
1170.53 7
1170.61 8
1170.69 9
1170.77 9
1170.85 10
1170.92 11
1171.00 11
1171.08 10
1171.16 10
1171.24 9
1171.32 8
1171.39 7
1171.47 6
1171.55 5
1171.63 4
1171.71 4
1171.79 3
1171.87 3
1171.94 3
1172.02 3
1172.10 4
1172.18 5
1172.26 6
1172.34 8
1172.41 11
1172.49 13
1172.57 16
1172.65 19
1172.73 21
1172.81 22
1172.89 22
1172.96 22
1173.04 20
1173.12 18
1173.20 16
1173.28 14
1173.36 12
1173.44 11
1173.51 10
1173.59 11
1173.67 11
1173.75 13
1173.83 14
1173.91 15
1173.99 15
1174.06 15
1174.14 15
1174.22 14
1174.30 13
1174.38 12
1174.46 11
1174.54 10
1174.61 10
1174.69 10
1174.77 11
1174.85 12
1174.93 14
1175.01 16
1175.09 17
1175.16 18
1175.24 19
1175.32 18
1175.40 17
1175.48 15
1175.56 13
1175.64 11
1175.71 9
1175.79 8
1175.87 7
1175.95 7
1176.03 8
1176.11 8
1176.19 9
1176.26 9
1176.34 9
1176.42 8
1176.50 7
1176.58 5
1176.66 3
1176.74 1
1176.82 0
1176.89 0
1176.97 0
1177.05 0
1177.13 1
1177.21 3
1177.29 5
1177.37 6
1177.44 8
1177.52 9
1177.60 10
1177.68 10
1177.76 10
1177.84 9
1177.92 8
1178.00 7
1178.07 6
1178.15 6
1178.23 6
1178.31 6
1178.39 7
1178.47 8
1178.55 8
1178.62 8
1178.70 8
1178.78 7
1178.86 6
1178.94 5
1179.02 4
1179.10 3
1179.18 2
1179.25 2
1179.33 1
1179.41 1
1179.49 0
1179.57 0
1179.65 1
1179.73 1
1179.81 1
1179.88 2
1179.96 2
1180.04 3
1180.12 2
1180.20 2
1180.28 1
1180.36 1
1180.44 0
1180.51 0
1180.59 0
1180.67 0
1180.75 0
1180.83 1
1180.91 3
1180.99 4
1181.07 6
1181.15 7
1181.22 8
1181.30 8
1181.38 8
1181.46 8
1181.54 7
1181.62 6
1181.70 5
1181.78 4
1181.85 3
1181.93 1
1182.01 0
1182.09 0
1182.17 0
1182.25 0
1182.33 0
1182.41 0
1182.49 0
1182.56 0
1182.64 0
1182.72 0
1182.80 2
1182.88 4
1182.96 6
1183.04 8
1183.12 9
1183.19 10
1183.27 11
1183.35 10
1183.43 9
1183.51 8
1183.59 7
1183.67 6
1183.75 5
1183.83 5
1183.90 6
1183.98 7
1184.06 8
1184.14 10
1184.22 11
1184.30 12
1184.38 13
1184.46 13
1184.54 13
1184.61 13
1184.69 12
1184.77 11
1184.85 10
1184.93 9
1185.01 7
1185.09 6
1185.17 5
1185.25 3
1185.33 2
1185.40 1
1185.48 0
1185.56 0
1185.64 0
1185.72 0
1185.80 1
1185.88 2
1185.96 4
1186.04 6
1186.11 7
1186.19 7
1186.27 7
1186.35 7
1186.43 6
1186.51 6
1186.59 6
1186.67 6
1186.75 5
1186.83 5
1186.90 5
1186.98 5
1187.06 5
1187.14 5
1187.22 5
1187.30 6
1187.38 7
1187.46 7
1187.54 7
1187.62 7
1187.69 6
1187.77 6
1187.85 6
1187.93 7
1188.01 9
1188.09 12
1188.17 15
1188.25 18
1188.33 20
1188.41 22
1188.48 23
1188.56 23
1188.64 22
1188.72 21
1188.80 19
1188.88 17
1188.96 15
1189.04 13
1189.12 12
1189.20 10
1189.28 10
1189.35 9
1189.43 9
1189.51 9
1189.59 9
1189.67 9
1189.75 9
1189.83 9
1189.91 8
1189.99 7
1190.07 7
1190.15 6
1190.22 6
1190.30 6
1190.38 7
1190.46 8
1190.54 9
1190.62 11
1190.70 12
1190.78 13
1190.86 13
1190.94 13
1191.02 13
1191.09 13
1191.17 12
1191.25 12
1191.33 12
1191.41 11
1191.49 11
1191.57 10
1191.65 11
1191.73 12
1191.81 14
1191.89 17
1191.97 19
1192.04 21
1192.12 23
1192.20 23
1192.28 22
1192.36 21
1192.44 19
1192.52 18
1192.60 17
1192.68 16
1192.76 16
1192.84 16
1192.92 15
1192.99 14
1193.07 13
1193.15 12
1193.23 11
1193.31 11
1193.39 11
1193.47 12
1193.55 13
1193.63 13
1193.71 14
1193.79 14
1193.87 14
1193.95 15
1194.02 16
1194.10 16
1194.18 16
1194.26 16
1194.34 16
1194.42 15
1194.50 14
1194.58 13
1194.66 12
1194.74 12
1194.82 12
1194.90 13
1194.98 14
1195.05 15
1195.13 16
1195.21 16
1195.29 16
1195.37 16
1195.45 15
1195.53 14
1195.61 12
1195.69 10
1195.77 9
1195.85 8
1195.93 7
1196.01 7
1196.09 8
1196.16 10
1196.24 11
1196.32 13
1196.40 14
1196.48 15
1196.56 16
1196.64 18
1196.72 20
1196.80 21
1196.88 24
1196.96 26
1197.04 28
1197.12 30
1197.20 31
1197.27 31
1197.35 31
1197.43 30
1197.51 29
1197.59 27
1197.67 26
1197.75 24
1197.83 22
1197.91 20
1197.99 19
1198.07 17
1198.15 17
1198.23 17
1198.31 17
1198.39 19
1198.47 20
1198.54 20
1198.62 20
1198.70 19
1198.78 18
1198.86 17
1198.94 16
1199.02 16
1199.10 18
1199.18 20
1199.26 22
1199.34 25
1199.42 26
1199.50 26
1199.58 25
1199.66 24
1199.74 23
1199.81 22
1199.89 21
1199.97 21
1200.05 21
1200.13 21
1200.21 21
1200.29 21
1200.37 21
1200.45 22
1200.53 22
1200.61 22
1200.69 23
1200.77 23
1200.85 23
1200.93 23
1201.01 23
1201.09 23
1201.17 22
1201.24 22
1201.32 21
1201.40 21
1201.48 21
1201.56 21
1201.64 21
1201.72 21
1201.80 21
1201.88 20
1201.96 20
1202.04 19
1202.12 18
1202.20 16
1202.28 15
1202.36 14
1202.44 14
1202.52 13
1202.60 14
1202.68 16
1202.76 18
1202.83 21
1202.91 23
1202.99 26
1203.07 28
1203.15 29
1203.23 29
1203.31 28
1203.39 27
1203.47 25
1203.55 24
1203.63 23
1203.71 23
1203.79 23
1203.87 23
1203.95 23
1204.03 23
1204.11 23
1204.19 23
1204.27 23
1204.35 23
1204.43 23
1204.51 23
1204.58 23
1204.66 23
1204.74 23
1204.82 22
1204.90 22
1204.98 20
1205.06 19
1205.14 17
1205.22 16
1205.30 14
1205.38 13
1205.46 13
1205.54 13
1205.62 14
1205.70 15
1205.78 16
1205.86 17
1205.94 18
1206.02 18
1206.10 19
1206.18 19
1206.26 19
1206.34 19
1206.42 19
1206.50 19
1206.57 19
1206.65 18
1206.73 17
1206.81 15
1206.89 13
1206.97 11
1207.05 9
1207.13 7
1207.21 6
1207.29 5
1207.37 5
1207.45 4
1207.53 4
1207.61 4
1207.69 4
1207.77 4
1207.85 4
1207.93 3
1208.01 4
1208.09 4
1208.17 5
1208.25 6
1208.33 7
1208.41 8
1208.49 9
1208.57 9
1208.65 10
1208.73 10
1208.81 9
1208.89 9
1208.97 8
1209.05 6
1209.12 5
1209.20 4
1209.28 3
1209.36 2
1209.44 2
1209.52 3
1209.60 4
1209.68 6
1209.76 8
1209.84 11
1209.92 13
1210.00 15
1210.08 17
1210.16 18
1210.24 19
1210.32 20
1210.40 21
1210.48 22
1210.56 24
1210.64 25
1210.72 27
1210.80 28
1210.88 28
1210.96 27
1211.04 26
1211.12 24
1211.20 22
1211.28 20
1211.36 19
1211.44 18
1211.52 17
1211.60 16
1211.68 15
1211.76 13
1211.84 11
1211.92 9
1212.00 7
1212.08 6
1212.16 5
1212.24 4
1212.32 3
1212.40 2
1212.48 1
1212.56 1
1212.64 0
1212.72 1
1212.80 2
1212.87 4
1212.95 6
1213.03 9
1213.11 12
1213.19 15
1213.27 17
1213.35 19
1213.43 21
1213.51 23
1213.59 24
1213.67 26
1213.75 28
1213.83 30
1213.91 31
1213.99 31
1214.07 30
1214.15 27
1214.23 23
1214.31 19
1214.39 15
1214.47 11
1214.55 8
1214.63 7
1214.71 6
1214.79 6
1214.87 7
1214.95 7
1215.03 7
1215.11 7
1215.19 6
1215.27 5
1215.35 4
1215.43 3
1215.51 2
1215.59 0
1215.67 0
1215.75 0
1215.83 0
1215.91 0
1215.99 0
1216.07 0
1216.15 0
1216.23 0
1216.31 3
1216.39 5
1216.47 8
1216.55 11
1216.63 14
1216.71 17
1216.79 20
1216.87 22
1216.95 23
1217.03 25
1217.11 25
1217.19 25
1217.27 25
1217.35 25
1217.43 25
1217.51 26
1217.59 27
1217.67 28
1217.75 28
1217.83 28
1217.91 28
1217.99 27
1218.07 26
1218.15 25
1218.23 24
1218.31 23
1218.39 21
1218.47 20
1218.55 17
1218.63 15
1218.71 12
1218.79 8
1218.87 5
1218.95 2
1219.03 0
1219.11 0
1219.19 0
1219.27 0
1219.35 0
1219.43 0
1219.51 0
1219.59 0
1219.67 1
1219.75 1
1219.83 2
1219.91 3
1219.99 4
1220.07 6
1220.15 9
1220.23 12
1220.31 15
1220.39 17
1220.47 18
1220.55 18
1220.63 17
1220.71 16
1220.79 15
1220.87 13
1220.95 13
1221.03 13
1221.11 14
1221.19 15
1221.27 16
1221.35 17
1221.43 18
1221.51 19
1221.59 21
1221.67 22
1221.75 23
1221.83 24
1221.91 24
1221.99 25
1222.08 25
1222.16 25
1222.24 25
1222.32 25
1222.40 25
1222.48 24
1222.56 22
1222.64 21
1222.72 19
1222.80 17
1222.88 15
1222.96 14
1223.04 13
1223.12 12
1223.20 12
1223.28 11
1223.36 10
1223.44 9
1223.52 8
1223.60 6
1223.68 5
1223.76 4
1223.84 4
1223.92 5
1224.00 7
1224.08 10
1224.16 13
1224.24 16
1224.32 19
1224.40 21
1224.48 22
1224.56 23
1224.64 23
1224.72 23
1224.80 23
1224.88 23
1224.96 23
1225.04 23
1225.12 23
1225.20 22
1225.28 21
1225.36 20
1225.44 19
1225.52 18
1225.60 17
1225.68 16
1225.76 16
1225.85 16
1225.93 16
1226.01 16
1226.09 16
1226.17 16
1226.25 16
1226.33 16
1226.41 15
1226.49 15
1226.57 15
1226.65 15
1226.73 14
1226.81 13
1226.89 12
1226.97 11
1227.05 9
1227.13 7
1227.21 6
1227.29 4
1227.37 4
1227.45 3
1227.53 3
1227.61 3
1227.69 3
1227.77 4
1227.85 4
1227.93 4
1228.01 4
1228.09 3
1228.17 2
1228.25 1
1228.33 0
1228.42 0
1228.50 0
1228.58 0
1228.66 0
1228.74 0
1228.82 1
1228.90 2
1228.98 3
1229.06 3
1229.14 3
1229.22 3
1229.30 3
1229.38 3
1229.46 3
1229.54 3
1229.62 4
1229.70 5
1229.78 6
1229.86 7
1229.94 8
1230.02 8
1230.10 8
1230.18 7
1230.26 7
1230.34 6
1230.43 6
1230.51 6
1230.59 7
1230.67 7
1230.75 8
1230.83 8
1230.91 7
1230.99 7
1231.07 6
1231.15 5
1231.23 5
1231.31 4
1231.39 3
1231.47 3
1231.55 2
1231.63 1
1231.71 1
1231.79 0
1231.87 1
1231.95 2
1232.03 4
1232.11 6
1232.20 9
1232.28 12
1232.36 14
1232.44 15
1232.52 15
1232.60 14
1232.68 13
1232.76 11
1232.84 9
1232.92 7
1233.00 6
1233.08 5
1233.16 5
1233.24 5
1233.32 5
1233.40 6
1233.48 6
1233.56 6
1233.64 5
1233.72 5
1233.81 3
1233.89 2
1233.97 0
1234.05 0
1234.13 0
1234.21 0
1234.29 0
1234.37 0
1234.45 0
1234.53 0
1234.61 2
1234.69 5
1234.77 8
1234.85 11
1234.93 13
1235.01 13
1235.09 13
1235.17 13
1235.26 12
1235.34 11
1235.42 11
1235.50 10
1235.58 9
1235.66 8
1235.74 6
1235.82 5
1235.90 3
1235.98 2
1236.06 1
1236.14 1
1236.22 2
1236.30 4
1236.38 6
1236.46 9
1236.55 11
1236.63 13
1236.71 14
1236.79 14
1236.87 13
1236.95 12
1237.03 10
1237.11 9
1237.19 9
1237.27 10
1237.35 12
1237.43 14
1237.51 16
1237.59 17
1237.67 18
1237.75 18
1237.84 18
1237.92 18
1238.00 18
1238.08 18
1238.16 19
1238.24 19
1238.32 19
1238.40 19
1238.48 18
1238.56 17
1238.64 15
1238.72 14
1238.80 13
1238.88 13
1238.96 13
1239.05 15
1239.13 16
1239.21 19
1239.29 21
1239.37 23
1239.45 24
1239.53 25
1239.61 25
1239.69 24
1239.77 23
1239.85 21
1239.93 19
1240.01 17
1240.10 15
1240.18 14
1240.26 14
1240.34 13
1240.42 13
1240.50 12
1240.58 11
1240.66 11
1240.74 11
1240.82 11
1240.90 12
1240.98 14
1241.06 16
1241.14 19
1241.23 21
1241.31 24
1241.39 26
1241.47 28
1241.55 30
1241.63 32
1241.71 33
1241.79 34
1241.87 34
1241.95 33
1242.03 31
1242.11 29
1242.20 26
1242.28 23
1242.36 20
1242.44 18
1242.52 17
1242.60 17
1242.68 18
1242.76 20
1242.84 23
1242.92 25
1243.00 26
1243.08 27
1243.17 26
1243.25 24
1243.33 22
1243.41 19
1243.49 16
1243.57 14
1243.65 14
1243.73 14
1243.81 16
1243.89 19
1243.97 23
1244.05 27
1244.14 31
1244.22 34
1244.30 36
1244.38 38
1244.46 39
1244.54 40
1244.62 41
1244.70 41
1244.78 41
1244.86 39
1244.94 37
1245.03 33
1245.11 29
1245.19 24
1245.27 20
1245.35 17
1245.43 14
1245.51 13
1245.59 13
1245.67 13
1245.75 15
1245.83 16
1245.92 19
1246.00 22
1246.08 25
1246.16 28
1246.24 32
1246.32 34
1246.40 36
1246.48 36
1246.56 36
1246.64 35
1246.72 33
1246.81 31
1246.89 29
1246.97 27
1247.05 26
1247.13 25
1247.21 25
1247.29 26
1247.37 27
1247.45 29
1247.53 31
1247.62 33
1247.70 34
1247.78 35
1247.86 37
1247.94 38
1248.02 39
1248.10 40
1248.18 40
1248.26 39
1248.34 37
1248.43 33
1248.51 28
1248.59 24
1248.67 19
1248.75 16
1248.83 14
1248.91 13
1248.99 13
1249.07 14
1249.15 15
1249.24 16
1249.32 16
1249.40 17
1249.48 17
1249.56 17
1249.64 18
1249.72 18
1249.80 18
1249.88 17
1249.97 16
1250.05 15
1250.13 13
1250.21 12
1250.29 12
1250.37 12
1250.45 12
1250.53 14
1250.61 15
1250.69 16
1250.78 17
1250.86 17
1250.94 16
1251.02 15
1251.10 13
1251.18 12
1251.26 11
1251.34 12
1251.42 12
1251.51 14
1251.59 15
1251.67 17
1251.75 18
1251.83 18
1251.91 17
1251.99 16
1252.07 13
1252.15 10
1252.24 6
1252.32 3
1252.40 0
1252.48 0
1252.56 0
1252.64 0
1252.72 0
1252.80 2
1252.88 4
1252.97 5
1253.05 7
1253.13 7
1253.21 7
1253.29 7
1253.37 7
1253.45 6
1253.53 5
1253.62 5
1253.70 4
1253.78 4
1253.86 4
1253.94 4
1254.02 6
1254.10 8
1254.18 10
1254.27 12
1254.35 14
1254.43 15
1254.51 15
1254.59 15
1254.67 14
1254.75 13
1254.83 12
1254.91 10
1255.00 9
1255.08 8
1255.16 7
1255.24 6
1255.32 5
1255.40 4
1255.48 4
1255.56 3
1255.65 3
1255.73 3
1255.81 2
1255.89 2
1255.97 3
1256.05 4
1256.13 5
1256.21 7
1256.30 9
1256.38 11
1256.46 13
1256.54 15
1256.62 16
1256.70 17
1256.78 18
1256.86 18
1256.95 20
1257.03 21
1257.11 23
1257.19 25
1257.27 28
1257.35 30
1257.43 31
1257.52 32
1257.60 31
1257.68 30
1257.76 29
1257.84 27
1257.92 26
1258.00 26
1258.08 25
1258.17 26
1258.25 27
1258.33 28
1258.41 29
1258.49 30
1258.57 31
1258.65 32
1258.74 32
1258.82 32
1258.90 32
1258.98 31
1259.06 31
1259.14 31
1259.22 32
1259.30 32
1259.39 33
1259.47 34
1259.55 35
1259.63 36
1259.71 39
1259.79 42
1259.87 46
1259.96 51
1260.04 57
1260.12 63
1260.20 69
1260.28 75
1260.36 80
1260.44 85
1260.53 89
1260.61 92
1260.69 94
1260.77 94
1260.85 94
1260.93 93
1261.01 91
1261.10 89
1261.18 87
1261.26 85
1261.34 84
1261.42 84
1261.50 83
1261.58 84
1261.67 84
1261.75 84
1261.83 84
1261.91 83
1261.99 83
1262.07 82
1262.15 81
1262.24 79
1262.32 76
1262.40 73
1262.48 69
1262.56 64
1262.64 59
1262.72 54
1262.81 48
1262.89 44
1262.97 40
1263.05 36
1263.13 32
1263.21 29
1263.29 26
1263.38 22
1263.46 19
1263.54 17
1263.62 15
1263.70 15
1263.78 16
1263.87 18
1263.95 20
1264.03 23
1264.11 26
1264.19 28
1264.27 29
1264.35 30
1264.44 29
1264.52 28
1264.60 27
1264.68 25
1264.76 24
1264.84 22
1264.92 21
1265.01 21
1265.09 20
1265.17 19
1265.25 19
1265.33 18
1265.41 17
1265.50 17
1265.58 17
1265.66 18
1265.74 19
1265.82 21
1265.90 23
1265.99 25
1266.07 26
1266.15 27
1266.23 27
1266.31 26
1266.39 25
1266.47 24
1266.56 24
1266.64 24
1266.72 24
1266.80 24
1266.88 23
1266.96 22
1267.05 21
1267.13 18
1267.21 16
1267.29 14
1267.37 13
1267.45 13
1267.54 14
1267.62 17
1267.70 20
1267.78 24
1267.86 28
1267.94 31
1268.03 34
1268.11 36
1268.19 37
1268.27 37
1268.35 36
1268.43 33
1268.52 30
1268.60 27
1268.68 23
1268.76 20
1268.84 18
1268.92 17
1269.01 17
1269.09 17
1269.17 18
1269.25 19
1269.33 20
1269.41 19
1269.50 17
1269.58 15
1269.66 12
1269.74 9
1269.82 6
1269.90 4
1269.99 3
1270.07 3
1270.15 4
1270.23 5
1270.31 8
1270.39 10
1270.48 12
1270.56 13
1270.64 14
1270.72 13
1270.80 12
1270.88 10
1270.97 9
1271.05 8
1271.13 9
1271.21 11
1271.29 14
1271.38 17
1271.46 20
1271.54 22
1271.62 22
1271.70 22
1271.78 20
1271.87 17
1271.95 15
1272.03 14
1272.11 13
1272.19 13
1272.27 13
1272.36 14
1272.44 14
1272.52 13
1272.60 12
1272.68 10
1272.77 8
1272.85 6
1272.93 4
1273.01 2
1273.09 1
1273.17 0
1273.26 0
1273.34 0
1273.42 0
1273.50 0
1273.58 0
1273.67 0
1273.75 0
1273.83 0
1273.91 0
1273.99 2
1274.07 5
1274.16 7
1274.24 10
1274.32 12
1274.40 14
1274.48 15
1274.57 16
1274.65 17
1274.73 18
1274.81 20
1274.89 21
1274.97 24
1275.06 26
1275.14 28
1275.22 31
1275.30 33
1275.38 34
1275.47 35
1275.55 34
1275.63 32
1275.71 29
1275.79 25
1275.88 21
1275.96 17
1276.04 13
1276.12 11
1276.20 8
1276.29 6
1276.37 4
1276.45 3
1276.53 2
1276.61 2
1276.69 2
1276.78 4
1276.86 7
1276.94 10
1277.02 12
1277.10 15
1277.19 17
1277.27 19
1277.35 19
1277.43 19
1277.51 19
1277.60 17
1277.68 16
1277.76 15
1277.84 14
1277.92 14
1278.01 15
1278.09 16
1278.17 18
1278.25 20
1278.33 20
1278.42 20
1278.50 17
1278.58 14
1278.66 10
1278.74 6
1278.83 3
1278.91 2
1278.99 2
1279.07 4
1279.15 6
1279.24 9
1279.32 11
1279.40 11
1279.48 11
1279.56 10
1279.65 8
1279.73 6
1279.81 5
1279.89 4
1279.97 5
1280.06 5
1280.14 7
1280.22 9
1280.30 12
1280.38 14
1280.47 17
1280.55 19
1280.63 21
1280.71 21
1280.79 21
1280.88 19
1280.96 17
1281.04 13
1281.12 10
1281.20 7
1281.29 5
1281.37 5
1281.45 7
1281.53 10
1281.61 14
1281.70 18
1281.78 22
1281.86 24
1281.94 25
1282.03 25
1282.11 24
1282.19 24
1282.27 24
1282.35 24
1282.44 25
1282.52 25
1282.60 25
1282.68 25
1282.76 24
1282.85 22
1282.93 19
1283.01 16
1283.09 13
1283.17 10
1283.26 8
1283.34 7
1283.42 7
1283.50 9
1283.59 12
1283.67 15
1283.75 18
1283.83 21
1283.91 23
1284.00 25
1284.08 25
1284.16 24
1284.24 22
1284.32 18
1284.41 14
1284.49 9
1284.57 5
1284.65 2
1284.74 0
1284.82 0
1284.90 0
1284.98 0
1285.06 0
1285.15 0
1285.23 0
1285.31 0
1285.39 0
1285.48 1
1285.56 2
1285.64 3
1285.72 4
1285.80 5
1285.89 6
1285.97 7
1286.05 8
1286.13 10
1286.22 12
1286.30 14
1286.38 16
1286.46 19
1286.54 21
1286.63 23
1286.71 25
1286.79 26
1286.87 27
1286.96 28
1287.04 29
1287.12 30
1287.20 31
1287.28 32
1287.37 32
1287.45 31
1287.53 30
1287.61 27
1287.70 24
1287.78 20
1287.86 17
1287.94 15
1288.03 14
1288.11 14
1288.19 16
1288.27 18
1288.35 20
1288.44 21
1288.52 21
1288.60 20
1288.68 17
1288.77 15
1288.85 11
1288.93 8
1289.01 5
1289.10 3
1289.18 2
1289.26 1
1289.34 2
1289.42 2
1289.51 3
1289.59 4
1289.67 5
1289.75 6
1289.84 7
1289.92 8
1290.00 8
1290.08 7
1290.17 5
1290.25 2
1290.33 0
1290.41 0
1290.49 0
1290.58 0
1290.66 0
1290.74 0
1290.82 0
1290.91 1
1290.99 3
1291.07 5
1291.15 5
1291.24 6
1291.32 5
1291.40 5
1291.48 5
1291.57 6
1291.65 8
1291.73 10
1291.81 13
1291.90 16
1291.98 18
1292.06 20
1292.14 22
1292.23 22
1292.31 22
1292.39 21
1292.47 21
1292.55 20
1292.64 20
1292.72 20
1292.80 20
1292.88 20
1292.97 20
1293.05 18
1293.13 16
1293.21 14
1293.30 12
1293.38 10
1293.46 9
1293.54 8
1293.63 9
1293.71 10
1293.79 12
1293.87 13
1293.96 15
1294.04 17
1294.12 18
1294.20 19
1294.29 19
1294.37 18
1294.45 17
1294.53 16
1294.62 14
1294.70 13
1294.78 12
1294.86 12
1294.95 13
1295.03 16
1295.11 19
1295.19 23
1295.28 27
1295.36 31
1295.44 34
1295.52 36
1295.61 36
1295.69 36
1295.77 35
1295.85 34
1295.94 33
1296.02 31
1296.10 29
1296.18 27
1296.27 24
1296.35 20
1296.43 16
1296.51 13
1296.60 10
1296.68 8
1296.76 7
1296.84 6
1296.93 5
1297.01 5
1297.09 4
1297.18 3
1297.26 2
1297.34 0
1297.42 0
1297.51 0
1297.59 0
1297.67 0
1297.75 0
1297.84 0
1297.92 1
1298.00 3
1298.08 4
1298.17 6
1298.25 9
1298.33 11
1298.41 13
1298.50 14
1298.58 13
1298.66 12
1298.74 9
1298.83 7
1298.91 4
1298.99 3
1299.08 3
1299.16 5
1299.24 9
1299.32 12
1299.41 16
1299.49 20
1299.57 22
1299.65 23
1299.74 24
1299.82 23
1299.90 22
1299.98 21
1300.07 21
1300.15 20
1300.23 21
1300.31 22
1300.40 24
1300.48 27
1300.56 32
1300.65 37
1300.73 41
1300.81 45
1300.89 47
1300.98 46
1301.06 44
1301.14 41
1301.22 36
1301.31 32
1301.39 29
1301.47 27
1301.56 27
1301.64 28
1301.72 31
1301.80 33
1301.89 36
1301.97 38
1302.05 39
1302.13 38
1302.22 37
1302.30 34
1302.38 31
1302.47 28
1302.55 24
1302.63 21
1302.71 18
1302.80 16
1302.88 14
1302.96 13
1303.04 13
1303.13 12
1303.21 11
1303.29 10
1303.38 9
1303.46 8
1303.54 6
1303.62 5
1303.71 4
1303.79 3
1303.87 3
1303.96 4
1304.04 5
1304.12 7
1304.20 9
1304.29 11
1304.37 14
1304.45 16
1304.53 18
1304.62 20
1304.70 22
1304.78 24
1304.87 25
1304.95 25
1305.03 25
1305.11 23
1305.20 22
1305.28 20
1305.36 18
1305.45 17
1305.53 17
1305.61 16
1305.69 16
1305.78 14
1305.86 12
1305.94 9
1306.03 5
1306.11 2
1306.19 0
1306.27 0
1306.36 0
1306.44 1
1306.52 5
1306.61 10
1306.69 16
1306.77 22
1306.85 28
1306.94 32
1307.02 34
1307.10 34
1307.19 32
1307.27 30
1307.35 26
1307.43 22
1307.52 18
1307.60 13
1307.68 9
1307.77 6
1307.85 2
1307.93 0
1308.02 0
1308.10 0
1308.18 0
1308.26 2
1308.35 5
1308.43 8
1308.51 11
1308.60 14
1308.68 18
1308.76 22
1308.84 26
1308.93 30
1309.01 33
1309.09 35
1309.18 35
1309.26 33
1309.34 30
1309.43 26
1309.51 22
1309.59 18
1309.67 15
1309.76 13
1309.84 12
1309.92 12
1310.01 13
1310.09 15
1310.17 17
1310.26 20
1310.34 23
1310.42 26
1310.50 28
1310.59 30
1310.67 31
1310.75 31
1310.84 29
1310.92 27
1311.00 24
1311.09 21
1311.17 17
1311.25 14
1311.33 11
1311.42 9
1311.50 7
1311.58 5
1311.67 4
1311.75 4
1311.83 4
1311.92 5
1312.00 6
1312.08 7
1312.16 8
1312.25 10
1312.33 11
1312.41 13
1312.50 16
1312.58 18
1312.66 21
1312.75 24
1312.83 26
1312.91 29
1313.00 30
1313.08 31
1313.16 30
1313.24 29
1313.33 26
1313.41 23
1313.49 20
1313.58 17
1313.66 13
1313.74 11
1313.83 9
1313.91 8
1313.99 8
1314.08 9
1314.16 11
1314.24 12
1314.33 14
1314.41 15
1314.49 16
1314.57 17
1314.66 18
1314.74 19
1314.82 19
1314.91 19
1314.99 18
1315.07 16
1315.16 14
1315.24 12
1315.32 11
1315.41 10
1315.49 12
1315.57 15
1315.66 20
1315.74 26
1315.82 33
1315.90 38
1315.99 42
1316.07 44
1316.15 44
1316.24 41
1316.32 36
1316.40 31
1316.49 25
1316.57 20
1316.65 15
1316.74 12
1316.82 10
1316.90 9
1316.99 10
1317.07 11
1317.15 13
1317.24 15
1317.32 16
1317.40 17
1317.49 18
1317.57 19
1317.65 21
1317.74 23
1317.82 25
1317.90 27
1317.98 28
1318.07 29
1318.15 28
1318.23 26
1318.32 24
1318.40 22
1318.48 20
1318.57 19
1318.65 19
1318.73 20
1318.82 21
1318.90 22
1318.98 23
1319.07 24
1319.15 26
1319.23 27
1319.32 28
1319.40 29
1319.48 30
1319.57 31
1319.65 31
1319.73 31
1319.82 30
1319.90 28
1319.98 27
1320.07 25
1320.15 24
1320.23 24
1320.32 24
1320.40 25
1320.48 27
1320.57 30
1320.65 34
1320.73 39
1320.82 45
1320.90 52
1320.98 59
1321.07 66
1321.15 72
1321.23 76
1321.32 78
1321.40 78
1321.48 75
1321.57 70
1321.65 63
1321.73 56
1321.82 49
1321.90 43
1321.98 39
1322.07 37
1322.15 38
1322.23 40
1322.32 43
1322.40 47
1322.48 50
1322.57 52
1322.65 52
1322.73 51
1322.82 49
1322.90 47
1322.98 44
1323.07 41
1323.15 39
1323.23 37
1323.32 36
1323.40 35
1323.48 35
1323.57 35
1323.65 36
1323.73 38
1323.82 40
1323.90 43
1323.98 45
1324.07 46
1324.15 47
1324.24 47
1324.32 46
1324.40 45
1324.49 43
1324.57 42
1324.65 40
1324.74 39
1324.82 38
1324.90 38
1324.99 38
1325.07 38
1325.15 39
1325.24 41
1325.32 42
1325.40 44
1325.49 45
1325.57 45
1325.65 44
1325.74 43
1325.82 41
1325.90 39
1325.99 37
1326.07 35
1326.15 33
1326.24 31
1326.32 29
1326.41 27
1326.49 25
1326.57 23
1326.66 22
1326.74 21
1326.82 22
1326.91 23
1326.99 24
1327.07 26
1327.16 28
1327.24 29
1327.32 30
1327.41 31
1327.49 31
1327.57 31
1327.66 32
1327.74 33
1327.83 34
1327.91 37
1327.99 39
1328.08 42
1328.16 45
1328.24 46
1328.33 47
1328.41 47
1328.49 45
1328.58 43
1328.66 40
1328.74 36
1328.83 32
1328.91 29
1329.00 25
1329.08 22
1329.16 19
1329.25 17
1329.33 15
1329.41 14
1329.50 14
1329.58 14
1329.66 14
1329.75 13
1329.83 13
1329.91 13
1330.00 13
1330.08 14
1330.17 15
1330.25 17
1330.33 19
1330.42 21
1330.50 25
1330.58 28
1330.67 32
1330.75 36
1330.83 40
1330.92 43
1331.00 45
1331.09 45
1331.17 44
1331.25 40
1331.34 36
1331.42 32
1331.50 28
1331.59 26
1331.67 26
1331.75 28
1331.84 32
1331.92 36
1332.01 40
1332.09 43
1332.17 45
1332.26 44
1332.34 42
1332.42 39
1332.51 34
1332.59 29
1332.68 24
1332.76 19
1332.84 15
1332.93 11
1333.01 8
1333.09 6
1333.18 5
1333.26 6
1333.35 8
1333.43 11
1333.51 14
1333.60 17
1333.68 19
1333.76 21
1333.85 23
1333.93 24
1334.02 25
1334.10 26
1334.18 27
1334.27 27
1334.35 28
1334.43 27
1334.52 26
1334.60 24
1334.69 22
1334.77 18
1334.85 15
1334.94 11
1335.02 7
1335.10 4
1335.19 2
1335.27 1
1335.36 2
1335.44 4
1335.52 7
1335.61 10
1335.69 14
1335.77 17
1335.86 18
1335.94 19
1336.03 18
1336.11 17
1336.19 16
1336.28 15
1336.36 15
1336.44 15
1336.53 15
1336.61 15
1336.70 14
1336.78 13
1336.86 11
1336.95 9
1337.03 7
1337.12 5
1337.20 2
1337.28 0
1337.37 0
1337.45 0
1337.53 0
1337.62 0
1337.70 0
1337.79 0
1337.87 0
1337.95 0
1338.04 2
1338.12 4
1338.21 5
1338.29 7
1338.37 8
1338.46 8
1338.54 8
1338.62 9
1338.71 9
1338.79 10
1338.88 11
1338.96 12
1339.04 13
1339.13 14
1339.21 15
1339.30 16
1339.38 17
1339.46 17
1339.55 17
1339.63 17
1339.72 17
1339.80 17
1339.88 17
1339.97 18
1340.05 18
1340.14 18
1340.22 18
1340.30 18
1340.39 18
1340.47 17
1340.55 17
1340.64 18
1340.72 19
1340.81 23
1340.89 27
1340.97 33
1341.06 39
1341.14 43
1341.23 47
1341.31 48
1341.39 48
1341.48 46
1341.56 44
1341.65 40
1341.73 37
1341.81 34
1341.90 31
1341.98 27
1342.07 24
1342.15 20
1342.23 16
1342.32 11
1342.40 5
1342.49 0
1342.57 0
1342.65 0
1342.74 0
1342.82 0
1342.91 0
1342.99 0
1343.07 0
1343.16 0
1343.24 4
1343.33 9
1343.41 13
1343.49 18
1343.58 22
1343.66 26
1343.75 28
1343.83 30
1343.91 30
1344.00 30
1344.08 28
1344.17 27
1344.25 26
1344.34 25
1344.42 25
1344.50 25
1344.59 24
1344.67 23
1344.76 21
1344.84 19
1344.92 16
1345.01 13
1345.09 11
1345.18 9
1345.26 7
1345.34 6
1345.43 5
1345.51 5
1345.60 7
1345.68 9
1345.76 12
1345.85 16
1345.93 19
1346.02 21
1346.10 23
1346.19 22
1346.27 21
1346.35 19
1346.44 16
1346.52 15
1346.61 14
1346.69 15
1346.77 17
1346.86 20
1346.94 23
1347.03 27
1347.11 30
1347.19 33
1347.28 35
1347.36 37
1347.45 38
1347.53 39
1347.62 39
1347.70 38
1347.78 38
1347.87 37
1347.95 37
1348.04 36
1348.12 35
1348.21 35
1348.29 33
1348.37 31
1348.46 29
1348.54 26
1348.63 24
1348.71 22
1348.79 21
1348.88 21
1348.96 22
1349.05 23
1349.13 24
1349.22 24
1349.30 24
1349.38 23
1349.47 22
1349.55 20
1349.64 17
1349.72 14
1349.81 10
1349.89 7
1349.97 5
1350.06 4
1350.14 4
1350.23 6
1350.31 9
1350.39 14
1350.48 18
1350.56 23
1350.65 28
1350.73 33
1350.82 38
1350.90 42
1350.98 46
1351.07 49
1351.15 51
1351.24 52
1351.32 51
1351.41 50
1351.49 48
1351.57 46
1351.66 43
1351.74 41
1351.83 38
1351.91 36
1352.00 33
1352.08 31
1352.16 30
1352.25 31
1352.33 33
1352.42 36
1352.50 39
1352.59 43
1352.67 47
1352.75 49
1352.84 51
1352.92 51
1353.01 51
1353.09 51
1353.18 51
1353.26 50
1353.35 50
1353.43 50
1353.51 50
1353.60 50
1353.68 50
1353.77 50
1353.85 51
1353.94 52
1354.02 53
1354.10 53
1354.19 54
1354.27 54
1354.36 54
1354.44 53
1354.53 53
1354.61 52
1354.70 52
1354.78 51
1354.86 50
1354.95 49
1355.03 47
1355.12 46
1355.20 45
1355.29 45
1355.37 47
1355.45 50
1355.54 54
1355.62 58
1355.71 62
1355.79 65
1355.88 66
1355.96 66
1356.05 65
1356.13 63
1356.21 61
1356.30 60
1356.38 59
1356.47 59
1356.55 58
1356.64 58
1356.72 56
1356.81 53
1356.89 49
1356.97 44
1357.06 40
1357.14 36
1357.23 34
1357.31 34
1357.40 37
1357.48 41
1357.57 47
1357.65 53
1357.73 60
1357.82 65
1357.90 69
1357.99 71
1358.07 70
1358.16 68
1358.24 65
1358.33 62
1358.41 58
1358.50 55
1358.58 53
1358.66 51
1358.75 50
1358.83 50
1358.92 49
1359.00 49
1359.09 49
1359.17 50
1359.26 51
1359.34 53
1359.43 54
1359.51 55
1359.59 56
1359.68 54
1359.76 51
1359.85 47
1359.93 43
1360.02 38
1360.10 34
1360.19 31
1360.27 30
1360.36 30
1360.44 31
1360.52 32
1360.61 33
1360.69 33
1360.78 32
1360.86 30
1360.95 26
1361.03 22
1361.12 17
1361.20 12
1361.29 8
1361.37 5
1361.45 3
1361.54 2
1361.62 2
1361.71 4
1361.79 6
1361.88 8
1361.96 12
1362.05 16
1362.13 19
1362.22 22
1362.30 24
1362.39 25
1362.47 25
1362.55 24
1362.64 22
1362.72 20
1362.81 17
1362.89 15
1362.98 14
1363.06 13
1363.15 13
1363.23 14
1363.32 16
1363.40 19
1363.49 22
1363.57 24
1363.66 25
1363.74 25
1363.82 24
1363.91 22
1363.99 19
1364.08 17
1364.16 15
1364.25 14
1364.33 13
1364.42 14
1364.50 14
1364.59 15
1364.67 17
1364.76 18
1364.84 19
1364.93 20
1365.01 22
1365.09 23
1365.18 24
1365.26 26
1365.35 27
1365.43 28
1365.52 29
1365.60 29
1365.69 28
1365.77 27
1365.86 26
1365.94 26
1366.03 26
1366.11 25
1366.20 25
1366.28 25
1366.37 25
1366.45 24
1366.54 23
1366.62 21
1366.70 20
1366.79 18
1366.87 17
1366.96 16
1367.04 15
1367.13 15
1367.21 16
1367.30 17
1367.38 18
1367.47 20
1367.55 22
1367.64 24
1367.72 26
1367.81 28
1367.89 30
1367.98 32
1368.06 33
1368.15 33
1368.23 33
1368.32 33
1368.40 31
1368.49 29
1368.57 26
1368.66 23
1368.74 19
1368.82 15
1368.91 13
1368.99 11
1369.08 10
1369.16 10
1369.25 10
1369.33 11
1369.42 11
1369.50 12
1369.59 12
1369.67 13
1369.76 13
1369.84 13
1369.93 13
1370.01 12
1370.10 11
1370.18 10
1370.27 9
1370.35 8
1370.44 7
1370.52 7
1370.61 7
1370.69 8
1370.78 8
1370.86 8
1370.95 9
1371.03 11
1371.12 14
1371.20 17
1371.29 21
1371.37 25
1371.46 29
1371.54 32
1371.63 34
1371.71 35
1371.80 35
1371.88 35
1371.97 34
1372.05 35
1372.14 36
1372.22 39
1372.30 41
1372.39 42
1372.47 43
1372.56 42
1372.64 41
1372.73 39
1372.81 37
1372.90 36
1372.98 36
1373.07 37
1373.15 38
1373.24 39
1373.32 40
1373.41 42
1373.49 43
1373.58 44
1373.66 45
1373.75 46
1373.83 46
1373.92 46
1374.00 44
1374.09 42
1374.17 40
1374.26 38
1374.34 38
1374.43 39
1374.51 42
1374.60 47
1374.68 52
1374.77 58
1374.85 63
1374.94 67
1375.02 69
1375.11 69
1375.19 66
1375.28 62
1375.36 57
1375.45 52
1375.53 48
1375.62 45
1375.70 43
1375.79 41
1375.87 41
1375.96 41
1376.04 41
1376.13 42
1376.21 42
1376.30 44
1376.38 45
1376.47 47
1376.55 50
1376.64 52
1376.73 53
1376.81 52
1376.90 51
1376.98 48
1377.07 45
1377.15 41
1377.24 39
1377.32 37
1377.41 37
1377.49 39
1377.58 41
1377.66 43
1377.75 44
1377.83 43
1377.92 41
1378.00 38
1378.09 35
1378.17 31
1378.26 28
1378.34 25
1378.43 24
1378.51 22
1378.60 22
1378.68 22
1378.77 23
1378.85 24
1378.94 26
1379.02 27
1379.11 29
1379.19 31
1379.28 32
1379.36 33
1379.45 32
1379.53 31
1379.62 28
1379.70 24
1379.79 19
1379.87 14
1379.96 10
1380.04 7
1380.13 6
1380.22 7
1380.30 10
1380.39 14
1380.47 19
1380.56 23
1380.64 27
1380.73 30
1380.81 33
1380.90 35
1380.98 37
1381.07 39
1381.15 40
1381.24 41
1381.32 41
1381.41 40
1381.49 38
1381.58 35
1381.66 34
1381.75 33
1381.83 34
1381.92 36
1382.00 39
1382.09 42
1382.18 45
1382.26 46
1382.35 47
1382.43 46
1382.52 45
1382.60 44
1382.69 43
1382.77 41
1382.86 38
1382.94 35
1383.03 30
1383.11 25
1383.20 20
1383.28 15
1383.37 12
1383.45 11
1383.54 12
1383.62 14
1383.71 17
1383.80 21
1383.88 23
1383.97 24
1384.05 25
1384.14 24
1384.22 21
1384.31 19
1384.39 15
1384.48 12
1384.56 8
1384.65 5
1384.73 1
1384.82 0
1384.90 0
1384.99 0
1385.07 0
1385.16 0
1385.25 0
1385.33 1
1385.42 2
1385.50 2
1385.59 1
1385.67 0
1385.76 0
1385.84 0
1385.93 2
1386.01 6
1386.10 10
1386.18 15
1386.27 20
1386.35 25
1386.44 29
1386.53 34
1386.61 38
1386.70 41
1386.78 43
1386.87 44
1386.95 42
1387.04 39
1387.12 35
1387.21 31
1387.29 28
1387.38 26
1387.47 26
1387.55 28
1387.64 31
1387.72 34
1387.81 37
1387.89 39
1387.98 40
1388.06 40
1388.15 40
1388.23 41
1388.32 41
1388.40 40
1388.49 39
1388.58 38
1388.66 36
1388.75 33
1388.83 31
1388.92 28
1389.00 26
1389.09 24
1389.17 23
1389.26 20
1389.34 18
1389.43 15
1389.52 11
1389.60 8
1389.69 6
1389.77 5
1389.86 5
1389.94 7
1390.03 8
1390.11 10
1390.20 11
1390.28 12
1390.37 11
1390.46 11
1390.54 11
1390.63 10
1390.71 11
1390.80 12
1390.88 13
1390.97 14
1391.05 14
1391.14 15
1391.23 15
1391.31 16
1391.40 17
1391.48 18
1391.57 21
1391.65 24
1391.74 28
1391.82 32
1391.91 36
1392.00 40
1392.08 43
1392.17 45
1392.25 45
1392.34 46
1392.42 45
1392.51 45
1392.59 44
1392.68 43
1392.77 41
1392.85 38
1392.94 34
1393.02 30
1393.11 26
1393.19 23
1393.28 21
1393.36 19
1393.45 19
1393.54 19
1393.62 18
1393.71 17
1393.79 15
1393.88 14
1393.96 12
1394.05 12
1394.13 12
1394.22 14
1394.31 18
1394.39 22
1394.48 27
1394.56 32
1394.65 37
1394.73 41
1394.82 44
1394.91 46
1394.99 47
1395.08 47
1395.16 46
1395.25 45
1395.33 43
1395.42 42
1395.50 42
1395.59 42
1395.68 43
1395.76 45
1395.85 47
1395.93 50
1396.02 53
1396.10 56
1396.19 58
1396.28 59
1396.36 60
1396.45 60
1396.53 60
1396.62 59
1396.70 58
1396.79 55
1396.88 53
1396.96 51
1397.05 48
1397.13 46
1397.22 45
1397.30 44
1397.39 43
1397.48 42
1397.56 40
1397.65 38
1397.73 36
1397.82 33
1397.90 31
1397.99 29
1398.08 27
1398.16 27
1398.25 27
1398.33 28
1398.42 29
1398.50 30
1398.59 30
1398.68 30
1398.76 30
1398.85 29
1398.93 28
1399.02 28
1399.10 28
1399.19 28
1399.28 28
1399.36 29
1399.45 30
1399.53 31
1399.62 32
1399.70 32
1399.79 32
1399.88 33
1399.96 32
1400.05 31
1400.13 30
1400.22 28
1400.31 25
1400.39 23
1400.48 21
1400.56 20
1400.65 19
1400.73 20
1400.82 22
1400.91 24
1400.99 27
1401.08 30
1401.16 33
1401.25 35
1401.33 35
1401.42 35
1401.51 34
1401.59 32
1401.68 29
1401.76 25
1401.85 20
1401.94 15
1402.02 10
1402.11 4
1402.19 0
1402.28 0
1402.36 0
1402.45 0
1402.54 0
1402.62 0
1402.71 0
1402.79 0
1402.88 0
1402.97 2
1403.05 3
1403.14 4
1403.22 6
1403.31 7
1403.40 8
1403.48 8
1403.57 9
1403.65 9
1403.74 10
1403.82 12
1403.91 15
1404.00 18
1404.08 22
1404.17 26
1404.25 30
1404.34 34
1404.43 37
1404.51 40
1404.60 41
1404.68 41
1404.77 41
1404.86 40
1404.94 39
1405.03 39
1405.11 40
1405.20 41
1405.29 43
1405.37 44
1405.46 46
1405.54 47
1405.63 47
1405.72 47
1405.80 47
1405.89 48
1405.97 49
1406.06 52
1406.15 56
1406.23 60
1406.32 64
1406.40 68
1406.49 70
1406.58 70
1406.66 70
1406.75 68
1406.83 65
1406.92 63
1407.01 62
1407.09 61
1407.18 61
1407.26 62
1407.35 64
1407.44 65
1407.52 65
1407.61 64
1407.69 61
1407.78 56
1407.87 50
1407.95 43
1408.04 36
1408.12 30
1408.21 25
1408.30 23
1408.38 23
1408.47 26
1408.55 31
1408.64 37
1408.73 44
1408.81 49
1408.90 51
1408.98 52
1409.07 49
1409.16 45
1409.24 39
1409.33 33
1409.41 28
1409.50 23
1409.59 20
1409.67 17
1409.76 15
1409.84 14
1409.93 14
1410.02 13
1410.10 13
1410.19 13
1410.28 12
1410.36 10
1410.45 8
1410.53 6
1410.62 5
1410.71 6
1410.79 8
1410.88 12
1410.96 17
1411.05 22
1411.14 26
1411.22 29
1411.31 31
1411.39 33
1411.48 34
1411.57 37
1411.65 41
1411.74 45
1411.83 50
1411.91 55
1412.00 60
1412.08 63
1412.17 65
1412.26 66
1412.34 64
1412.43 60
1412.51 56
1412.60 51
1412.69 47
1412.77 43
1412.86 40
1412.95 40
1413.03 40
1413.12 42
1413.20 45
1413.29 48
1413.38 50
1413.46 52
1413.55 52
1413.64 51
1413.72 49
1413.81 46
1413.89 42
1413.98 38
1414.07 35
1414.15 32
1414.24 30
1414.32 29
1414.41 28
1414.50 29
1414.58 30
1414.67 32
1414.76 35
1414.84 39
1414.93 44
1415.01 48
1415.10 52
1415.19 53
1415.27 53
1415.36 51
1415.45 48
1415.53 43
1415.62 39
1415.70 35
1415.79 33
1415.88 32
1415.96 32
1416.05 32
1416.14 33
1416.22 32
1416.31 30
1416.40 27
1416.48 24
1416.57 21
1416.65 18
1416.74 16
1416.83 15
1416.91 16
1417.00 17
1417.09 18
1417.17 20
1417.26 21
1417.34 23
1417.43 25
1417.52 27
1417.60 29
1417.69 30
1417.78 31
1417.86 30
1417.95 29
1418.04 27
1418.12 24
1418.21 21
1418.29 18
1418.38 16
1418.47 14
1418.55 13
1418.64 12
1418.73 10
1418.81 9
1418.90 7
1418.98 4
1419.07 1
1419.16 0
1419.24 0
1419.33 0
1419.42 0
1419.50 0
1419.59 0
1419.68 0
1419.76 0
1419.85 4
1419.94 9
1420.02 15
1420.11 21
1420.19 28
1420.28 34
1420.37 39
1420.45 43
1420.54 47
1420.63 48
1420.71 49
1420.80 49
1420.89 48
1420.97 47
1421.06 45
1421.14 43
1421.23 42
1421.32 41
1421.40 42
1421.49 43
1421.58 45
1421.66 47
1421.75 48
1421.84 47
1421.92 45
1422.01 41
1422.10 37
1422.18 33
1422.27 30
1422.36 28
1422.44 27
1422.53 27
1422.61 26
1422.70 26
1422.79 24
1422.87 23
1422.96 21
1423.05 20
1423.13 21
1423.22 24
1423.31 28
1423.39 32
1423.48 38
1423.57 42
1423.65 47
1423.74 50
1423.83 52
1423.91 54
1424.00 56
1424.09 57
1424.17 58
1424.26 59
1424.34 60
1424.43 61
1424.52 61
1424.60 61
1424.69 62
1424.78 65
1424.86 68
1424.95 73
1425.04 79
1425.12 84
1425.21 89
1425.30 91
1425.38 92
1425.47 90
1425.56 86
1425.64 81
1425.73 76
1425.82 72
1425.90 69
1425.99 68
1426.08 68
1426.16 68
1426.25 67
1426.34 66
1426.42 64
1426.51 61
1426.60 59
1426.68 56
1426.77 55
1426.86 55
1426.94 56
1427.03 59
1427.12 61
1427.20 63
1427.29 65
1427.38 66
1427.46 66
1427.55 65
1427.63 63
1427.72 61
1427.81 59
1427.89 56
1427.98 52
1428.07 48
1428.15 44
1428.24 41
1428.33 39
1428.41 38
1428.50 37
1428.59 37
1428.67 37
1428.76 37
1428.85 35
1428.93 32
1429.02 28
1429.11 26
1429.19 25
1429.28 25
1429.37 28
1429.45 33
1429.54 38
1429.63 44
1429.71 49
1429.80 51
1429.89 51
1429.97 49
1430.06 46
1430.15 42
1430.23 39
1430.32 38
1430.41 38
1430.50 40
1430.58 43
1430.67 45
1430.76 47
1430.84 46
1430.93 44
1431.02 40
1431.10 35
1431.19 30
1431.28 24
1431.36 19
1431.45 14
1431.54 11
1431.62 8
1431.71 7
1431.80 6
1431.88 6
1431.97 6
1432.06 6
1432.14 6
1432.23 6
1432.32 6
1432.40 5
1432.49 5
1432.58 4
1432.66 5
1432.75 7
1432.84 11
1432.92 15
1433.01 20
1433.10 25
1433.18 29
1433.27 31
1433.36 31
1433.45 31
1433.53 30
1433.62 29
1433.71 29
1433.79 28
1433.88 28
1433.97 28
1434.05 29
1434.14 30
1434.23 32
1434.31 36
1434.40 41
1434.49 47
1434.57 54
1434.66 61
1434.75 67
1434.83 73
1434.92 77
1435.01 79
1435.09 80
1435.18 79
1435.27 77
1435.36 73
1435.44 68
1435.53 62
1435.62 55
1435.70 48
1435.79 42
1435.88 37
1435.96 33
1436.05 31
1436.14 30
1436.22 30
1436.31 30
1436.40 31
1436.48 32
1436.57 33
1436.66 33
1436.75 34
1436.83 33
1436.92 32
1437.01 31
1437.09 28
1437.18 25
1437.27 22
1437.35 20
1437.44 18
1437.53 17
1437.61 17
1437.70 18
1437.79 18
1437.88 19
1437.96 19
1438.05 18
1438.14 18
1438.22 18
1438.31 20
1438.40 23
1438.48 27
1438.57 32
1438.66 38
1438.75 43
1438.83 47
1438.92 49
1439.01 50
1439.09 48
1439.18 45
1439.27 41
1439.35 36
1439.44 32
1439.53 29
1439.61 26
1439.70 24
1439.79 22
1439.88 20
1439.96 18
1440.05 17
1440.14 15
1440.22 13
1440.31 12
1440.40 11
1440.48 11
1440.57 10
1440.66 9
1440.75 9
1440.83 8
1440.92 7
1441.01 7
1441.09 8
1441.18 9
1441.27 12
1441.36 15
1441.44 18
1441.53 21
1441.62 24
1441.70 26
1441.79 27
1441.88 27
1441.96 27
1442.05 27
1442.14 28
1442.23 30
1442.31 32
1442.40 35
1442.49 39
1442.57 43
1442.66 46
1442.75 50
1442.84 53
1442.92 56
1443.01 58
1443.10 61
1443.18 63
1443.27 64
1443.36 65
1443.45 64
1443.53 63
1443.62 60
1443.71 56
1443.79 51
1443.88 47
1443.97 43
1444.05 39
1444.14 36
1444.23 34
1444.32 33
1444.40 33
1444.49 34
1444.58 36
1444.66 40
1444.75 45
1444.84 50
1444.93 56
1445.01 62
1445.10 67
1445.19 71
1445.28 74
1445.36 77
1445.45 78
1445.54 77
1445.62 74
1445.71 70
1445.80 65
1445.89 60
1445.97 55
1446.06 51
1446.15 49
1446.23 49
1446.32 50
1446.41 53
1446.50 54
1446.58 55
1446.67 55
1446.76 54
1446.84 53
1446.93 53
1447.02 54
1447.11 57
1447.19 63
1447.28 69
1447.37 76
1447.45 82
1447.54 87
1447.63 89
1447.72 90
1447.80 89
1447.89 88
1447.98 86
1448.07 84
1448.15 83
1448.24 83
1448.33 83
1448.41 83
1448.50 83
1448.59 82
1448.68 81
1448.76 79
1448.85 76
1448.94 73
1449.03 69
1449.11 66
1449.20 62
1449.29 58
1449.37 55
1449.46 53
1449.55 51
1449.64 51
1449.72 52
1449.81 53
1449.90 54
1449.99 55
1450.07 55
1450.16 53
1450.25 49
1450.33 46
1450.42 43
1450.51 41
1450.60 41
1450.68 43
1450.77 46
1450.86 51
1450.95 55
1451.03 57
1451.12 59
1451.21 59
1451.30 57
1451.38 55
1451.47 52
1451.56 51
1451.65 49
1451.73 49
1451.82 49
1451.91 49
1451.99 49
1452.08 49
1452.17 49
1452.26 48
1452.34 48
1452.43 48
1452.52 47
1452.61 47
1452.69 48
1452.78 48
1452.87 48
1452.96 48
1453.04 48
1453.13 46
1453.22 44
1453.31 41
1453.39 38
1453.48 36
1453.57 34
1453.65 33
1453.74 33
1453.83 34
1453.92 34
1454.00 35
1454.09 35
1454.18 35
1454.27 35
1454.35 35
1454.44 35
1454.53 35
1454.62 34
1454.70 31
1454.79 27
1454.88 22
1454.97 16
1455.05 10
1455.14 4
1455.23 0
1455.32 0
1455.40 0
1455.49 0
1455.58 0
1455.67 0
1455.75 0
1455.84 0
1455.93 1
1456.02 8
1456.10 14
1456.19 18
1456.28 21
1456.37 22
1456.45 20
1456.54 18
1456.63 16
1456.72 15
1456.80 15
1456.89 16
1456.98 19
1457.07 23
1457.15 27
1457.24 32
1457.33 35
1457.42 38
1457.50 41
1457.59 44
1457.68 47
1457.77 52
1457.85 57
1457.94 63
1458.03 68
1458.12 73
1458.20 76
1458.29 78
1458.38 77
1458.47 74
1458.55 69
1458.64 63
1458.73 57
1458.82 51
1458.90 44
1458.99 39
1459.08 33
1459.17 28
1459.25 23
1459.34 18
1459.43 14
1459.52 11
1459.61 9
1459.69 8
1459.78 10
1459.87 14
1459.96 18
1460.04 23
1460.13 28
1460.22 31
1460.31 33
1460.39 33
1460.48 32
1460.57 31
1460.66 30
1460.74 30
1460.83 30
1460.92 32
1461.01 33
1461.09 35
1461.18 35
1461.27 35
1461.36 35
1461.45 34
1461.53 32
1461.62 31
1461.71 30
1461.80 28
1461.88 27
1461.97 26
1462.06 24
1462.15 23
1462.23 22
1462.32 21
1462.41 20
1462.50 20
1462.59 21
1462.67 23
1462.76 25
1462.85 28
1462.94 31
1463.02 34
1463.11 35
1463.20 36
1463.29 35
1463.37 32
1463.46 27
1463.55 22
1463.64 15
1463.73 9
1463.81 4
1463.90 1
1463.99 0
1464.08 1
1464.16 3
1464.25 8
1464.34 12
1464.43 16
1464.51 20
1464.60 24
1464.69 26
1464.78 29
1464.87 31
1464.95 34
1465.04 36
1465.13 37
1465.22 38
1465.30 37
1465.39 35
1465.48 32
1465.57 30
1465.66 28
1465.74 27
1465.83 27
1465.92 27
1466.01 29
1466.09 30
1466.18 31
1466.27 31
1466.36 31
1466.45 30
1466.53 29
1466.62 27
1466.71 25
1466.80 22
1466.88 20
1466.97 16
1467.06 13
1467.15 11
1467.24 9
1467.32 7
1467.41 6
1467.50 5
1467.59 4
1467.68 3
1467.76 2
1467.85 0
1467.94 0
1468.03 0
1468.11 0
1468.20 0
1468.29 0
1468.38 0
1468.47 0
1468.55 3
1468.64 6
1468.73 8
1468.82 9
1468.91 10
1468.99 10
1469.08 10
1469.17 11
1469.26 11
1469.34 13
1469.43 14
1469.52 17
1469.61 19
1469.70 21
1469.78 24
1469.87 25
1469.96 27
1470.05 28
1470.14 30
1470.22 31
1470.31 33
1470.40 36
1470.49 40
1470.58 43
1470.66 46
1470.75 48
1470.84 49
1470.93 48
1471.01 47
1471.10 45
1471.19 44
1471.28 43
1471.37 43
1471.45 44
1471.54 45
1471.63 46
1471.72 46
1471.81 45
1471.89 44
1471.98 41
1472.07 38
1472.16 34
1472.25 30
1472.33 26
1472.42 23
1472.51 21
1472.60 20
1472.69 19
1472.77 20
1472.86 20
1472.95 21
1473.04 22
1473.13 22
1473.21 24
1473.30 27
1473.39 31
1473.48 36
1473.57 42
1473.65 49
1473.74 55
1473.83 59
1473.92 60
1474.01 59
1474.09 56
1474.18 51
1474.27 46
1474.36 41
1474.45 37
1474.53 34
1474.62 33
1474.71 31
1474.80 29
1474.89 26
1474.97 22
1475.06 18
1475.15 14
1475.24 10
1475.33 8
1475.41 8
1475.50 9
1475.59 12
1475.68 15
1475.77 19
1475.86 23
1475.94 27
1476.03 29
1476.12 30
1476.21 31
1476.30 31
1476.38 30
1476.47 29
1476.56 28
1476.65 27
1476.74 26
1476.82 26
1476.91 27
1477.00 28
1477.09 29
1477.18 30
1477.26 32
1477.35 33
1477.44 35
1477.53 37
1477.62 38
1477.71 39
1477.79 39
1477.88 37
1477.97 35
1478.06 32
1478.15 29
1478.23 27
1478.32 26
1478.41 28
1478.50 31
1478.59 37
1478.68 44
1478.76 50
1478.85 56
1478.94 59
1479.03 61
1479.12 59
1479.20 57
1479.29 53
1479.38 49
1479.47 46
1479.56 44
1479.65 43
1479.73 42
1479.82 41
1479.91 39
1480.00 36
1480.09 32
1480.17 26
1480.26 22
1480.35 18
1480.44 16
1480.53 17
1480.62 20
1480.70 24
1480.79 29
1480.88 34
1480.97 38
1481.06 40
1481.14 41
1481.23 40
1481.32 39
1481.41 38
1481.50 38
1481.59 38
1481.67 39
1481.76 39
1481.85 40
1481.94 39
1482.03 38
1482.12 36
1482.20 33
1482.29 30
1482.38 26
1482.47 22
1482.56 17
1482.65 11
1482.73 6
1482.82 2
1482.91 0
1483.00 0
1483.09 0
1483.18 0
1483.26 0
1483.35 1
1483.44 2
1483.53 4
1483.62 7
1483.70 9
1483.79 12
1483.88 16
1483.97 20
1484.06 23
1484.15 25
1484.23 26
1484.32 25
1484.41 23
1484.50 20
1484.59 16
1484.68 11
1484.76 7
1484.85 2
1484.94 0
1485.03 0
1485.12 0
1485.21 0
1485.30 0
1485.38 0
1485.47 0
1485.56 0
1485.65 1
1485.74 7
1485.83 12
1485.91 18
1486.00 22
1486.09 27
1486.18 31
1486.27 35
1486.36 39
1486.44 43
1486.53 46
1486.62 48
1486.71 50
1486.80 49
1486.89 48
1486.97 44
1487.06 40
1487.15 34
1487.24 29
1487.33 24
1487.42 20
1487.50 18
1487.59 17
1487.68 19
1487.77 22
1487.86 26
1487.95 29
1488.04 30
1488.12 31
1488.21 30
1488.30 29
1488.39 27
1488.48 26
1488.57 26
1488.65 26
1488.74 28
1488.83 30
1488.92 32
1489.01 34
1489.10 35
1489.19 37
1489.27 39
1489.36 40
1489.45 41
1489.54 42
1489.63 43
1489.72 43
1489.80 42
1489.89 42
1489.98 42
1490.07 41
1490.16 41
1490.25 41
1490.34 41
1490.42 42
1490.51 42
1490.60 42
1490.69 42
1490.78 42
1490.87 42
1490.96 41
1491.04 41
1491.13 41
1491.22 41
1491.31 40
1491.40 38
1491.49 35
1491.58 32
1491.66 29
1491.75 27
1491.84 27
1491.93 28
1492.02 30
1492.11 32
1492.20 33
1492.28 32
1492.37 29
1492.46 24
1492.55 19
1492.64 13
1492.73 10
1492.82 9
1492.90 10
1492.99 14
1493.08 19
1493.17 24
1493.26 28
1493.35 32
1493.44 33
1493.52 34
1493.61 33
1493.70 31
1493.79 28
1493.88 26
1493.97 24
1494.06 22
1494.14 21
1494.23 20
1494.32 21
1494.41 22
1494.50 24
1494.59 26
1494.68 28
1494.76 30
1494.85 31
1494.94 31
1495.03 31
1495.12 30
1495.21 29
1495.30 28
1495.39 27
1495.47 27
1495.56 26
1495.65 25
1495.74 24
1495.83 22
1495.92 20
1496.01 19
1496.09 17
1496.18 16
1496.27 15
1496.36 15
1496.45 14
1496.54 14
1496.63 14
1496.72 14
1496.80 14
1496.89 14
1496.98 13
1497.07 13
1497.16 12
1497.25 12
1497.34 13
1497.43 15
1497.51 18
1497.60 22
1497.69 26
1497.78 31
1497.87 35
1497.96 39
1498.05 43
1498.14 45
1498.22 47
1498.31 47
1498.40 46
1498.49 43
1498.58 39
1498.67 34
1498.76 28
1498.85 23
1498.93 19
1499.02 15
1499.11 13
1499.20 12
1499.29 12
1499.38 12
1499.47 11
1499.56 11
1499.64 11
1499.73 12
1499.82 13
1499.91 15
1500.00 18
1500.09 21
1500.18 23
1500.27 24
1500.35 25
1500.44 24
1500.53 22
1500.62 20
1500.71 18
1500.80 17
1500.89 18
1500.98 20
1501.07 23
1501.15 27
1501.24 31
1501.33 36
1501.42 40
1501.51 45
1501.60 50
1501.69 55
1501.78 59
1501.86 64
1501.95 68
1502.04 72
1502.13 75
1502.22 77
1502.31 79
1502.40 80
1502.49 80
1502.58 79
1502.66 76
1502.75 72
1502.84 65
1502.93 58
1503.02 50
1503.11 43
1503.20 39
1503.29 38
1503.38 40
1503.46 46
1503.55 54
1503.64 63
1503.73 72
1503.82 81
1503.91 87
1504.00 92
1504.09 94
1504.18 95
1504.26 94
1504.35 91
1504.44 88
1504.53 83
1504.62 79
1504.71 75
1504.80 72
1504.89 71
1504.98 70
1505.07 72
1505.15 74
1505.24 77
1505.33 79
1505.42 81
1505.51 82
1505.60 82
1505.69 82
1505.78 81
1505.87 80
1505.95 79
1506.04 79
1506.13 79
1506.22 79
1506.31 78
1506.40 76
1506.49 73
1506.58 69
1506.67 65
1506.76 59
1506.84 54
1506.93 49
1507.02 45
1507.11 41
1507.20 39
1507.29 38
1507.38 39
1507.47 41
1507.56 44
1507.65 49
1507.73 54
1507.82 59
1507.91 64
1508.00 68
1508.09 72
1508.18 75
1508.27 77
1508.36 78
1508.45 77
1508.54 75
1508.63 72
1508.71 69
1508.80 65
1508.89 63
1508.98 63
1509.07 63
1509.16 65
1509.25 67
1509.34 68
1509.43 67
1509.52 66
1509.61 63
1509.69 58
1509.78 54
1509.87 50
1509.96 46
1510.05 44
1510.14 44
1510.23 44
1510.32 45
1510.41 46
1510.50 46
1510.59 46
1510.67 45
1510.76 44
1510.85 44
1510.94 44
1511.03 45
1511.12 46
1511.21 47
1511.30 47
1511.39 45
1511.48 43
1511.57 39
1511.65 36
1511.74 32
1511.83 29
1511.92 27
1512.01 25
1512.10 24
1512.19 24
1512.28 25
1512.37 26
1512.46 27
1512.55 29
1512.64 30
1512.72 31
1512.81 31
1512.90 30
1512.99 29
1513.08 27
1513.17 24
1513.26 21
1513.35 17
1513.44 13
1513.53 10
1513.62 7
1513.71 5
1513.79 5
1513.88 7
1513.97 11
1514.06 17
1514.15 23
1514.24 29
1514.33 34
1514.42 37
1514.51 38
1514.60 38
1514.69 37
1514.78 34
1514.87 30
1514.95 26
1515.04 21
1515.13 15
1515.22 9
1515.31 4
1515.40 0
1515.49 0
1515.58 0
1515.67 0
1515.76 0
1515.85 0
1515.94 0
1516.03 0
1516.12 3
1516.20 10
1516.29 16
1516.38 19
1516.47 20
1516.56 17
1516.65 13
1516.74 8
1516.83 3
1516.92 1
1517.01 1
1517.10 3
1517.19 7
1517.28 12
1517.37 16
1517.45 19
1517.54 21
1517.63 21
1517.72 21
1517.81 20
1517.90 20
1517.99 20
1518.08 20
1518.17 20
1518.26 20
1518.35 19
1518.44 17
1518.53 16
1518.62 14
1518.71 13
1518.79 12
1518.88 11
1518.97 11
1519.06 11
1519.15 11
1519.24 11
1519.33 11
1519.42 11
1519.51 12
1519.60 14
1519.69 16
1519.78 18
1519.87 20
1519.96 22
1520.05 22
1520.14 21
1520.22 19
1520.31 17
1520.40 15
1520.49 14
1520.58 14
1520.67 14
1520.76 15
1520.85 15
1520.94 14
1521.03 13
1521.12 11
1521.21 9
1521.30 8
1521.39 8
1521.48 9
1521.57 10
1521.66 12
1521.74 13
1521.83 14
1521.92 14
1522.01 12
1522.10 11
1522.19 9
1522.28 8
1522.37 7
1522.46 7
1522.55 8
1522.64 10
1522.73 12
1522.82 15
1522.91 18
1523.00 20
1523.09 23
1523.18 26
1523.27 28
1523.35 30
1523.44 31
1523.53 32
1523.62 32
1523.71 30
1523.80 28
1523.89 24
1523.98 20
1524.07 14
1524.16 9
1524.25 4
1524.34 1
1524.43 0
1524.52 3
1524.61 8
1524.70 16
1524.79 24
1524.88 32
1524.97 38
1525.06 42
1525.15 42
1525.23 41
1525.32 38
1525.41 36
1525.50 34
1525.59 34
1525.68 36
1525.77 40
1525.86 44
1525.95 49
1526.04 53
1526.13 57
1526.22 59
1526.31 60
1526.40 60
1526.49 61
1526.58 63
1526.67 65
1526.76 67
1526.85 70
1526.94 71
1527.03 70
1527.12 67
1527.21 62
1527.29 55
1527.38 48
1527.47 41
1527.56 35
1527.65 31
1527.74 28
1527.83 25
1527.92 24
1528.01 22
1528.10 21
1528.19 20
1528.28 20
1528.37 21
1528.46 22
1528.55 23
1528.64 24
1528.73 24
1528.82 23
1528.91 22
1529.00 22
1529.09 22
1529.18 22
1529.27 24
1529.36 25
1529.45 26
1529.54 26
1529.63 25
1529.72 22
1529.80 18
1529.89 14
1529.98 9
1530.07 5
1530.16 1
1530.25 0
1530.34 0
1530.43 0
1530.52 0
1530.61 0
1530.70 0
1530.79 0
1530.88 0
1530.97 3
1531.06 7
1531.15 12
1531.24 16
1531.33 20
1531.42 23
1531.51 26
1531.60 28
1531.69 31
1531.78 33
1531.87 36
1531.96 37
1532.05 38
1532.14 38
1532.23 36
1532.32 34
1532.41 31
1532.50 29
1532.59 27
1532.68 26
1532.77 26
1532.86 26
1532.95 27
1533.03 27
1533.12 27
1533.21 28
1533.30 28
1533.39 30
1533.48 31
1533.57 34
1533.66 36
1533.75 38
1533.84 38
1533.93 38
1534.02 35
1534.11 31
1534.20 27
1534.29 22
1534.38 19
1534.47 16
1534.56 15
1534.65 16
1534.74 17
1534.83 18
1534.92 20
1535.01 20
1535.10 21
1535.19 20
1535.28 20
1535.37 20
1535.46 20
1535.55 21
1535.64 24
1535.73 28
1535.82 32
1535.91 38
1536.00 43
1536.09 47
1536.18 49
1536.27 48
1536.36 45
1536.45 39
1536.54 32
1536.63 26
1536.72 20
1536.81 17
1536.90 17
1536.99 18
1537.08 22
1537.17 27
1537.26 32
1537.35 38
1537.44 44
1537.53 49
1537.62 54
1537.71 58
1537.80 61
1537.89 62
1537.98 63
1538.07 63
1538.16 62
1538.25 63
1538.34 63
1538.43 64
1538.52 64
1538.61 64
1538.70 62
1538.79 58
1538.88 54
1538.97 48
1539.06 42
1539.15 37
1539.24 32
1539.33 29
1539.42 26
1539.51 25
1539.60 25
1539.69 27
1539.78 29
1539.87 32
1539.95 35
1540.04 38
1540.13 40
1540.22 42
1540.31 45
1540.40 48
1540.49 52
1540.58 57
1540.67 62
1540.76 67
1540.85 70
1540.94 72
1541.03 71
1541.12 68
1541.21 64
1541.30 59
1541.39 54
1541.48 49
1541.57 45
1541.66 40
1541.75 34
1541.85 28
1541.94 21
1542.03 15
1542.12 9
1542.21 5
1542.30 2
1542.39 1
1542.48 1
1542.57 1
1542.66 2
1542.75 2
1542.84 1
1542.93 0
1543.02 0
1543.11 0
1543.20 0
1543.29 0
1543.38 0
1543.47 2
1543.56 6
1543.65 10
1543.74 16
1543.83 21
1543.92 27
1544.01 32
1544.10 38
1544.19 44
1544.28 48
1544.37 53
1544.46 56
1544.55 58
1544.64 59
1544.73 59
1544.82 60
1544.91 60
1545.00 61
1545.09 61
1545.18 61
1545.27 60
1545.36 58
1545.45 55
1545.54 52
1545.63 48
1545.72 45
1545.81 45
1545.90 46
1545.99 49
1546.08 55
1546.17 62
1546.26 70
1546.35 78
1546.44 86
1546.53 93
1546.62 99
1546.71 101
1546.80 101
1546.89 98
1546.98 93
1547.07 86
1547.16 78
1547.25 70
1547.34 62
1547.43 54
1547.52 46
1547.61 38
1547.70 30
1547.79 22
1547.88 15
1547.97 10
1548.06 8
1548.15 10
1548.24 14
1548.33 20
1548.42 25
1548.51 30
1548.60 32
1548.69 31
1548.78 28
1548.88 23
1548.97 18
1549.06 13
1549.15 9
1549.24 6
1549.33 3
1549.42 1
1549.51 0
1549.60 0
1549.69 0
1549.78 0
1549.87 0
1549.96 0
1550.05 0
1550.14 0
1550.23 3
1550.32 8
1550.41 12
1550.50 16
1550.59 17
1550.68 16
1550.77 13
1550.86 9
1550.95 6
1551.04 4
1551.13 3
1551.22 4
1551.31 5
1551.40 6
1551.49 7
1551.58 8
1551.67 8
1551.76 8
1551.85 10
1551.94 14
1552.04 19
1552.13 26
1552.22 32
1552.31 39
1552.40 44
1552.49 47
1552.58 48
1552.67 48
1552.76 48
1552.85 47
1552.94 48
1553.03 49
1553.12 53
1553.21 57
1553.30 62
1553.39 67
1553.48 71
1553.57 74
1553.66 75
1553.75 75
1553.84 73
1553.93 71
1554.02 68
1554.11 66
1554.20 64
1554.29 62
1554.38 61
1554.47 61
1554.57 62
1554.66 63
1554.75 64
1554.84 65
1554.93 66
1555.02 66
1555.11 65
1555.20 64
1555.29 63
1555.38 62
1555.47 62
1555.56 61
1555.65 59
1555.74 56
1555.83 52
1555.92 47
1556.01 41
1556.10 36
1556.19 32
1556.28 29
1556.37 28
1556.46 29
1556.55 30
1556.65 33
1556.74 35
1556.83 37
1556.92 40
1557.01 42
1557.10 45
1557.19 46
1557.28 47
1557.37 47
1557.46 45
1557.55 41
1557.64 36
1557.73 31
1557.82 27
1557.91 23
1558.00 21
1558.09 20
1558.18 18
1558.27 15
1558.36 11
1558.45 5
1558.55 0
1558.64 0
1558.73 0
1558.82 0
1558.91 0
1559.00 0
1559.09 2
1559.18 10
1559.27 16
1559.36 22
1559.45 26
1559.54 30
1559.63 32
1559.72 35
1559.81 36
1559.90 36
1559.99 35
1560.08 34
1560.17 32
1560.27 30
1560.36 30
1560.45 31
1560.54 35
1560.63 39
1560.72 43
1560.81 47
1560.90 50
1560.99 52
1561.08 52
1561.17 51
1561.26 50
1561.35 49
1561.44 48
1561.53 46
1561.62 44
1561.71 42
1561.81 40
1561.90 39
1561.99 38
1562.08 39
1562.17 40
1562.26 42
1562.35 45
1562.44 48
1562.53 51
1562.62 54
1562.71 58
1562.80 62
1562.89 66
1562.98 70
1563.07 75
1563.16 79
1563.26 83
1563.35 86
1563.44 86
1563.53 85
1563.62 80
1563.71 74
1563.80 67
1563.89 61
1563.98 55
1564.07 52
1564.16 52
1564.25 54
1564.34 59
1564.43 65
1564.52 72
1564.62 78
1564.71 83
1564.80 86
1564.89 87
1564.98 86
1565.07 84
1565.16 81
1565.25 78
1565.34 75
1565.43 72
1565.52 69
1565.61 66
1565.70 62
1565.79 56
1565.89 50
1565.98 43
1566.07 37
1566.16 31
1566.25 28
1566.34 26
1566.43 27
1566.52 29
1566.61 31
1566.70 33
1566.79 33
1566.88 32
1566.97 29
1567.07 26
1567.16 22
1567.25 19
1567.34 16
1567.43 15
1567.52 15
1567.61 15
1567.70 16
1567.79 18
1567.88 20
1567.97 23
1568.06 26
1568.15 29
1568.25 33
1568.34 36
1568.43 39
1568.52 41
1568.61 43
1568.70 43
1568.79 44
1568.88 46
1568.97 48
1569.06 51
1569.15 54
1569.24 58
1569.34 60
1569.43 62
1569.52 62
1569.61 60
1569.70 56
1569.79 52
1569.88 47
1569.97 43
1570.06 38
1570.15 35
1570.24 32
1570.33 31
1570.43 29
1570.52 27
1570.61 25
1570.70 22
1570.79 17
1570.88 13
1570.97 8
1571.06 5
1571.15 4
1571.24 6
1571.33 11
1571.42 18
1571.52 26
1571.61 34
1571.70 42
1571.79 48
1571.88 52
1571.97 53
1572.06 53
1572.15 51
1572.24 47
1572.33 42
1572.42 36
1572.52 31
1572.61 28
1572.70 26
1572.79 27
1572.88 31
1572.97 36
1573.06 41
1573.15 45
1573.24 47
1573.33 47
1573.43 43
1573.52 38
1573.61 32
1573.70 26
1573.79 22
1573.88 19
1573.97 18
1574.06 19
1574.15 21
1574.24 22
1574.33 23
1574.43 23
1574.52 21
1574.61 18
1574.70 14
1574.79 10
1574.88 6
1574.97 3
1575.06 3
1575.15 5
1575.24 10
1575.34 17
1575.43 26
1575.52 37
1575.61 47
1575.70 57
1575.79 65
1575.88 71
1575.97 74
1576.06 75
1576.15 75
1576.25 75
1576.34 75
1576.43 75
1576.52 75
1576.61 76
1576.70 77
1576.79 77
1576.88 77
1576.97 75
1577.06 72
1577.16 69
1577.25 67
1577.34 64
1577.43 64
1577.52 64
1577.61 67
1577.70 70
1577.79 74
1577.88 78
1577.98 80
1578.07 80
1578.16 77
1578.25 72
1578.34 64
1578.43 56
1578.52 47
1578.61 40
1578.70 34
1578.80 31
1578.89 30
1578.98 31
1579.07 34
1579.16 38
1579.25 42
1579.34 46
1579.43 48
1579.52 49
1579.62 48
1579.71 44
1579.80 38
1579.89 30
1579.98 21
1580.07 13
1580.16 6
1580.25 1
1580.34 0
1580.44 1
1580.53 6
1580.62 12
1580.71 19
1580.80 25
1580.89 30
1580.98 33
1581.07 34
1581.16 32
1581.26 29
1581.35 25
1581.44 20
1581.53 17
1581.62 14
1581.71 11
1581.80 8
1581.89 5
1581.99 2
1582.08 0
1582.17 0
1582.26 0
1582.35 0
1582.44 0
1582.53 0
1582.62 0
1582.72 0
1582.81 3
1582.90 9
1582.99 16
1583.08 22
1583.17 28
1583.26 33
1583.35 38
1583.44 41
1583.54 43
1583.63 44
1583.72 43
1583.81 41
1583.90 39
1583.99 36
1584.08 32
1584.17 29
1584.27 26
1584.36 24
1584.45 21
1584.54 20
1584.63 19
1584.72 19
1584.81 20
1584.91 22
1585.00 23
1585.09 24
1585.18 25
1585.27 24
1585.36 23
1585.45 22
1585.54 21
1585.64 20
1585.73 21
1585.82 23
1585.91 24
1586.00 25
1586.09 26
1586.18 25
1586.27 23
1586.37 20
1586.46 17
1586.55 15
1586.64 14
1586.73 14
1586.82 17
1586.91 20
1587.01 24
1587.10 29
1587.19 34
1587.28 38
1587.37 41
1587.46 43
1587.55 44
1587.64 43
1587.74 41
1587.83 37
1587.92 32
1588.01 26
1588.10 20
1588.19 14
1588.28 9
1588.38 5
1588.47 2
1588.56 0
1588.65 0
1588.74 0
1588.83 0
1588.92 0
1589.02 0
1589.11 0
1589.20 0
1589.29 0
1589.38 4
1589.47 8
1589.56 11
1589.66 14
1589.75 16
1589.84 17
1589.93 18
1590.02 20
1590.11 22
1590.20 24
1590.29 28
1590.39 32
1590.48 38
1590.57 44
1590.66 50
1590.75 56
1590.84 60
1590.94 63
1591.03 64
1591.12 63
1591.21 60
1591.30 57
1591.39 53
1591.48 50
1591.58 49
1591.67 49
1591.76 51
1591.85 54
1591.94 57
1592.03 59
1592.12 59
1592.22 56
1592.31 51
1592.40 44
1592.49 37
1592.58 30
1592.67 24
1592.76 20
1592.86 18
1592.95 17
1593.04 18
1593.13 18
1593.22 18
1593.31 18
1593.41 18
1593.50 18
1593.59 17
1593.68 17
1593.77 18
1593.86 20
1593.95 22
1594.05 27
1594.14 32
1594.23 39
1594.32 47
1594.41 54
1594.50 61
1594.60 67
1594.69 70
1594.78 71
1594.87 70
1594.96 66
1595.05 62
1595.14 58
1595.24 54
1595.33 51
1595.42 49
1595.51 47
1595.60 46
1595.69 44
1595.79 41
1595.88 37
1595.97 33
1596.06 30
1596.15 27
1596.24 26
1596.34 27
1596.43 28
1596.52 30
1596.61 31
1596.70 30
1596.79 28
1596.88 25
1596.98 20
1597.07 15
1597.16 12
1597.25 9
1597.34 7
1597.43 6
1597.53 6
1597.62 4
1597.71 2
1597.80 0
1597.89 0
1597.98 0
1598.08 0
1598.17 0
1598.26 0
1598.35 0
1598.44 0
1598.53 5
1598.63 10
1598.72 14
1598.81 16
1598.90 17
1598.99 16
1599.08 14
1599.18 13
1599.27 12
1599.36 13
1599.45 16
1599.54 20
1599.63 24
1599.73 29
1599.82 34
1599.91 38
1600.00 40
1600.09 41
1600.18 42
1600.28 41
1600.37 41
1600.46 40
1600.55 39
1600.64 39
1600.74 40
1600.83 41
1600.92 43
1601.01 46
1601.10 50
1601.19 54
1601.29 59
1601.38 65
1601.47 70
1601.56 75
1601.65 80
1601.74 83
1601.84 85
1601.93 86
1602.02 88
1602.11 89
1602.20 89
1602.30 90
1602.39 90
1602.48 89
1602.57 88
1602.66 87
1602.75 87
1602.85 88
1602.94 90
1603.03 94
1603.12 98
1603.21 103
1603.30 107
1603.40 111
1603.49 115
1603.58 119
1603.67 122
1603.76 124
1603.86 124
1603.95 124
1604.04 121
1604.13 118
1604.22 114
1604.31 110
1604.41 106
1604.50 101
1604.59 96
1604.68 91
1604.77 84
1604.87 76
1604.96 68
1605.05 61
1605.14 54
1605.23 50
1605.33 47
1605.42 46
1605.51 46
1605.60 46
1605.69 46
1605.78 46
1605.88 45
1605.97 46
1606.06 47
1606.15 50
1606.24 54
1606.34 60
1606.43 65
1606.52 71
1606.61 75
1606.70 78
1606.80 80
1606.89 80
1606.98 81
1607.07 80
1607.16 80
1607.25 79
1607.35 79
1607.44 79
1607.53 81
1607.62 85
1607.71 88
1607.81 92
1607.90 95
1607.99 95
1608.08 92
1608.17 86
1608.27 79
1608.36 71
1608.45 64
1608.54 59
1608.63 56
1608.73 55
1608.82 56
1608.91 58
1609.00 60
1609.09 61
1609.19 61
1609.28 60
1609.37 58
1609.46 55
1609.55 52
1609.65 49
1609.74 46
1609.83 43
1609.92 42
1610.01 41
1610.11 41
1610.20 42
1610.29 44
1610.38 46
1610.47 49
1610.57 53
1610.66 56
1610.75 59
1610.84 62
1610.93 64
1611.03 65
1611.12 65
1611.21 66
1611.30 66
1611.39 67
1611.49 68
1611.58 69
1611.67 69
1611.76 67
1611.85 64
1611.95 60
1612.04 54
1612.13 49
1612.22 43
1612.31 38
1612.41 34
1612.50 30
1612.59 27
1612.68 25
1612.77 24
1612.87 24
1612.96 24
1613.05 23
1613.14 21
1613.24 19
1613.33 15
1613.42 11
1613.51 6
1613.60 3
1613.70 1
1613.79 1
1613.88 3
1613.97 5
1614.06 8
1614.16 10
1614.25 12
1614.34 14
1614.43 15
1614.52 15
1614.62 15
1614.71 14
1614.80 14
1614.89 14
1614.99 16
1615.08 19
1615.17 25
1615.26 33
1615.35 43
1615.45 53
1615.54 62
1615.63 69
1615.72 74
1615.81 75
1615.91 73
1616.00 69
1616.09 62
1616.18 54
1616.28 45
1616.37 37
1616.46 31
1616.55 27
1616.64 26
1616.74 27
1616.83 30
1616.92 34
1617.01 39
1617.11 45
1617.20 51
1617.29 56
1617.38 61
1617.47 64
1617.57 66
1617.66 67
1617.75 67
1617.84 66
1617.94 65
1618.03 63
1618.12 61
1618.21 60
1618.30 59
1618.40 60
1618.49 62
1618.58 65
1618.67 69
1618.77 74
1618.86 78
1618.95 82
1619.04 84
1619.13 84
1619.23 83
1619.32 81
1619.41 77
1619.50 73
1619.60 68
1619.69 64
1619.78 60
1619.87 56
1619.96 53
1620.06 50
1620.15 48
1620.24 46
1620.33 46
1620.43 46
1620.52 48
1620.61 50
1620.70 53
1620.80 57
1620.89 61
1620.98 64
1621.07 67
1621.16 70
1621.26 71
1621.35 71
1621.44 70
1621.53 68
1621.63 65
1621.72 61
1621.81 58
1621.90 54
1622.00 50
1622.09 46
1622.18 41
1622.27 37
1622.36 33
1622.46 29
1622.55 25
1622.64 23
1622.73 21
1622.83 20
1622.92 19
1623.01 19
1623.10 19
1623.20 20
1623.29 21
1623.38 23
1623.47 24
1623.57 26
1623.66 28
1623.75 28
1623.84 28
1623.94 26
1624.03 23
1624.12 21
1624.21 18
1624.30 16
1624.40 14
1624.49 13
1624.58 13
1624.67 15
1624.77 19
1624.86 25
1624.95 32
1625.04 41
1625.14 51
1625.23 60
1625.32 69
1625.41 78
1625.51 85
1625.60 91
1625.69 96
1625.78 99
1625.88 100
1625.97 98
1626.06 95
1626.15 89
1626.25 82
1626.34 75
1626.43 69
1626.52 65
1626.62 63
1626.71 64
1626.80 66
1626.89 70
1626.99 74
1627.08 78
1627.17 83
1627.26 87
1627.36 91
1627.45 96
1627.54 101
1627.63 105
1627.73 107
1627.82 107
1627.91 104
1628.00 98
1628.10 90
1628.19 81
1628.28 70
1628.37 61
1628.47 53
1628.56 46
1628.65 42
1628.74 38
1628.84 35
1628.93 30
1629.02 25
1629.11 19
1629.21 12
1629.30 5
1629.39 0
1629.48 0
1629.58 0
1629.67 0
1629.76 0
1629.85 1
1629.95 5
1630.04 7
1630.13 8
1630.22 8
1630.32 5
1630.41 1
1630.50 0
1630.59 0
1630.69 0
1630.78 0
1630.87 4
1630.96 15
1631.06 29
1631.15 43
1631.24 56
1631.33 66
1631.43 72
1631.52 76
1631.61 77
1631.71 78
1631.80 79
1631.89 79
1631.98 79
1632.08 78
1632.17 75
1632.26 70
1632.35 63
1632.45 55
1632.54 46
1632.63 40
1632.72 35
1632.82 34
1632.91 34
1633.00 37
1633.09 41
1633.19 45
1633.28 49
1633.37 51
1633.47 53
1633.56 55
1633.65 55
1633.74 56
1633.84 56
1633.93 55
1634.02 54
1634.11 51
1634.21 48
1634.30 45
1634.39 41
1634.49 38
1634.58 36
1634.67 36
1634.76 37
1634.86 40
1634.95 45
1635.04 51
1635.13 57
1635.23 63
1635.32 68
1635.41 72
1635.50 75
1635.60 77
1635.69 79
1635.78 81
1635.88 83
1635.97 85
1636.06 85
1636.15 84
1636.25 82
1636.34 78
1636.43 73
1636.52 66
1636.62 58
1636.71 49
1636.80 40
1636.90 31
1636.99 22
1637.08 15
1637.17 10
1637.27 6
1637.36 6
1637.45 7
1637.55 11
1637.64 17
1637.73 25
1637.82 35
1637.92 46
1638.01 58
1638.10 71
1638.19 84
1638.29 97
1638.38 108
1638.47 116
1638.57 122
1638.66 125
1638.75 126
1638.84 125
1638.94 124
1639.03 124
1639.12 123
1639.22 121
1639.31 119
1639.40 115
1639.49 110
1639.59 104
1639.68 98
1639.77 92
1639.87 86
1639.96 81
1640.05 76
1640.14 71
1640.24 66
1640.33 61
1640.42 56
1640.52 51
1640.61 48
1640.70 46
1640.79 44
1640.89 43
1640.98 41
1641.07 39
1641.17 37
1641.26 34
1641.35 31
1641.44 28
1641.54 26
1641.63 24
1641.72 24
1641.82 24
1641.91 27
1642.00 31
1642.09 37
1642.19 44
1642.28 51
1642.37 58
1642.47 62
1642.56 65
1642.65 65
1642.75 63
1642.84 59
1642.93 54
1643.02 48
1643.12 43
1643.21 37
1643.30 33
1643.40 28
1643.49 25
1643.58 22
1643.67 20
1643.77 18
1643.86 17
1643.95 16
1644.05 14
1644.14 12
1644.23 11
1644.33 9
1644.42 8
1644.51 7
1644.60 7
1644.70 9
1644.79 12
1644.88 16
1644.98 19
1645.07 22
1645.16 23
1645.26 23
1645.35 21
1645.44 18
1645.53 15
1645.63 12
1645.72 10
1645.81 8
1645.91 8
1646.00 8
1646.09 10
1646.19 14
1646.28 19
1646.37 26
1646.46 34
1646.56 41
1646.65 48
1646.74 52
1646.84 53
1646.93 52
1647.02 48
1647.12 42
1647.21 37
1647.30 34
1647.39 33
1647.49 34
1647.58 38
1647.67 43
1647.77 49
1647.86 55
1647.95 58
1648.05 60
1648.14 58
1648.23 55
1648.33 49
1648.42 44
1648.51 38
1648.60 35
1648.70 32
1648.79 31
1648.88 30
1648.98 28
1649.07 24
1649.16 19
1649.26 13
1649.35 7
1649.44 1
1649.54 0
1649.63 0
1649.72 0
1649.82 0
1649.91 0
1650.00 3
1650.09 5
1650.19 6
1650.28 6
1650.37 6
1650.47 5
1650.56 6
1650.65 7
1650.75 11
1650.84 17
1650.93 24
1651.03 32
1651.12 40
1651.21 48
1651.31 55
1651.40 61
1651.49 66
1651.59 70
1651.68 72
1651.77 71
1651.86 68
1651.96 62
1652.05 54
1652.14 44
1652.24 33
1652.33 23
1652.42 13
1652.52 6
1652.61 0
1652.70 0
1652.80 0
1652.89 0
1652.98 0
1653.08 0
1653.17 0
1653.26 0
1653.36 0
1653.45 5
1653.54 9
1653.64 12
1653.73 14
1653.82 15
1653.92 17
1654.01 18
1654.10 20
1654.20 23
1654.29 26
1654.38 29
1654.47 32
1654.57 34
1654.66 36
1654.75 36
1654.85 35
1654.94 33
1655.03 30
1655.13 25
1655.22 19
1655.31 12
1655.41 5
1655.50 0
1655.59 0
1655.69 0
1655.78 0
1655.87 0
1655.97 0
1656.06 6
1656.15 14
1656.25 22
1656.34 29
1656.43 35
1656.53 39
1656.62 41
1656.71 41
1656.81 39
1656.90 37
1656.99 33
1657.09 29
1657.18 25
1657.27 21
1657.37 17
1657.46 14
1657.55 13
1657.65 13
1657.74 15
1657.83 18
1657.93 23
1658.02 28
1658.11 33
1658.21 36
1658.30 38
1658.39 38
1658.49 36
1658.58 33
1658.67 29
1658.77 25
1658.86 21
1658.95 17
1659.05 13
1659.14 9
1659.23 5
1659.33 2
1659.42 0
1659.51 0
1659.61 0
1659.70 0
1659.79 0
1659.89 0
1659.98 2
1660.08 4
1660.17 6
1660.26 6
1660.36 5
1660.45 3
1660.54 1
1660.64 0
1660.73 0
1660.82 0
1660.92 0
1661.01 0
1661.10 0
1661.20 0
1661.29 2
1661.38 7
1661.48 13
1661.57 19
1661.66 27
1661.76 35
1661.85 43
1661.94 50
1662.04 56
1662.13 61
1662.22 63
1662.32 63
1662.41 60
1662.50 56
1662.60 49
1662.69 43
1662.79 36
1662.88 30
1662.97 25
1663.07 21
1663.16 20
1663.25 19
1663.35 20
1663.44 22
1663.53 26
1663.63 30
1663.72 33
1663.81 35
1663.91 36
1664.00 35
1664.09 33
1664.19 29
1664.28 25
1664.38 22
1664.47 20
1664.56 21
1664.66 25
1664.75 30
1664.84 37
1664.94 44
1665.03 50
1665.12 53
1665.22 55
1665.31 55
1665.40 54
1665.50 53
1665.59 53
1665.68 54
1665.78 58
1665.87 62
1665.97 66
1666.06 68
1666.15 69
1666.25 66
1666.34 61
1666.43 53
1666.53 44
1666.62 36
1666.71 28
1666.81 22
1666.90 17
1667.00 14
1667.09 13
1667.18 13
1667.28 13
1667.37 12
1667.46 12
1667.56 11
1667.65 10
1667.74 9
1667.84 9
1667.93 10
1668.02 12
1668.12 16
1668.21 21
1668.31 26
1668.40 30
1668.49 34
1668.59 37
1668.68 39
1668.77 40
1668.87 40
1668.96 39
1669.06 39
1669.15 39
1669.24 39
1669.34 40
1669.43 42
1669.52 45
1669.62 49
1669.71 53
1669.80 57
1669.90 60
1669.99 62
1670.09 63
1670.18 63
1670.27 63
1670.37 61
1670.46 59
1670.55 57
1670.65 55
1670.74 53
1670.84 51
1670.93 50
1671.02 49
1671.12 48
1671.21 48
1671.30 48
1671.40 49
1671.49 50
1671.59 50
1671.68 50
1671.77 49
1671.87 47
1671.96 44
1672.05 41
1672.15 38
1672.24 37
1672.34 37
1672.43 38
1672.52 40
1672.62 42
1672.71 44
1672.80 45
1672.90 47
1672.99 48
1673.09 50
1673.18 54
1673.27 58
1673.37 62
1673.46 66
1673.55 68
1673.65 67
1673.74 62
1673.84 55
1673.93 46
1674.02 38
1674.12 32
1674.21 30
1674.30 31
1674.40 37
1674.49 45
1674.59 54
1674.68 64
1674.77 72
1674.87 80
1674.96 86
1675.06 91
1675.15 95
1675.24 97
1675.34 96
1675.43 92
1675.52 85
1675.62 77
1675.71 67
1675.81 59
1675.90 51
1675.99 46
1676.09 42
1676.18 40
1676.28 38
1676.37 37
1676.46 36
1676.56 35
1676.65 34
1676.74 35
1676.84 36
1676.93 39
1677.03 41
1677.12 44
1677.21 45
1677.31 45
1677.40 41
1677.50 34
1677.59 26
1677.68 16
1677.78 7
1677.87 0
1677.97 0
1678.06 0
1678.15 2
1678.25 10
1678.34 19
1678.44 28
1678.53 36
1678.62 42
1678.72 45
1678.81 45
1678.90 44
1679.00 42
1679.09 40
1679.19 40
1679.28 40
1679.37 41
1679.47 43
1679.56 45
1679.66 48
1679.75 52
1679.84 57
1679.94 65
1680.03 74
1680.13 85
1680.22 96
1680.31 105
1680.41 112
1680.50 116
1680.60 118
1680.69 117
1680.78 114
1680.88 111
1680.97 107
1681.07 103
1681.16 99
1681.25 95
1681.35 92
1681.44 90
1681.54 91
1681.63 93
1681.72 96
1681.82 100
1681.91 104
1682.01 105
1682.10 105
1682.19 102
1682.29 96
1682.38 89
1682.48 81
1682.57 73
1682.66 64
1682.76 56
1682.85 49
1682.95 44
1683.04 41
1683.13 40
1683.23 40
1683.32 42
1683.42 44
1683.51 45
1683.61 46
1683.70 45
1683.79 44
1683.89 43
1683.98 43
1684.08 43
1684.17 45
1684.26 49
1684.36 53
1684.45 57
1684.55 61
1684.64 64
1684.73 65
1684.83 63
1684.92 60
1685.02 55
1685.11 48
1685.20 42
1685.30 37
1685.39 34
1685.49 33
1685.58 35
1685.68 38
1685.77 44
1685.86 49
1685.96 54
1686.05 57
1686.15 59
1686.24 58
1686.33 56
1686.43 54
1686.52 50
1686.62 47
1686.71 44
1686.81 42
1686.90 41
1686.99 42
1687.09 43
1687.18 45
1687.28 47
1687.37 48
1687.46 48
1687.56 48
1687.65 47
1687.75 47
1687.84 48
1687.94 51
1688.03 55
1688.12 60
1688.22 64
1688.31 66
1688.41 66
1688.50 64
1688.60 61
1688.69 58
1688.78 56
1688.88 55
1688.97 55
1689.07 56
1689.16 56
1689.25 55
1689.35 54
1689.44 52
1689.54 50
1689.63 50
1689.73 51
1689.82 54
1689.91 58
1690.01 61
1690.10 64
1690.20 66
1690.29 67
1690.39 68
1690.48 70
1690.57 73
1690.67 77
1690.76 81
1690.86 83
1690.95 82
1691.05 79
1691.14 72
1691.23 63
1691.33 53
1691.42 43
1691.52 34
1691.61 25
1691.71 16
1691.80 8
1691.89 0
1691.99 0
1692.08 0
1692.18 0
1692.27 0
1692.37 2
1692.46 12
1692.55 23
1692.65 34
1692.74 43
1692.84 49
1692.93 53
1693.03 54
1693.12 52
1693.21 49
1693.31 44
1693.40 38
1693.50 32
1693.59 27
1693.69 22
1693.78 19
1693.88 16
1693.97 15
1694.06 15
1694.16 17
1694.25 20
1694.35 24
1694.44 28
1694.54 33
1694.63 36
1694.72 39
1694.82 39
1694.91 38
1695.01 36
1695.10 33
1695.20 31
1695.29 29
1695.39 30
1695.48 32
1695.57 36
1695.67 40
1695.76 43
1695.86 45
1695.95 45
1696.05 44
1696.14 41
1696.24 38
1696.33 36
1696.42 34
1696.52 34
1696.61 34
1696.71 35
1696.80 34
1696.90 33
1696.99 31
1697.08 29
1697.18 28
1697.27 28
1697.37 30
1697.46 33
1697.56 38
1697.65 44
1697.75 49
1697.84 53
1697.94 54
1698.03 54
1698.12 53
1698.22 50
1698.31 47
1698.41 44
1698.50 41
1698.60 39
1698.69 37
1698.79 36
1698.88 35
1698.97 35
1699.07 34
1699.16 33
1699.26 33
1699.35 32
1699.45 32
1699.54 33
1699.64 34
1699.73 37
1699.83 39
1699.92 42
1700.01 44
1700.11 46
1700.20 46
1700.30 46
1700.39 44
1700.49 41
1700.58 37
1700.68 32
1700.77 27
1700.87 22
1700.96 18
1701.05 16
1701.15 15
1701.24 15
1701.34 16
1701.43 18
1701.53 20
1701.62 21
1701.72 21
1701.81 21
1701.91 20
1702.00 18
1702.09 16
1702.19 14
1702.28 13
1702.38 13
1702.47 14
1702.57 17
1702.66 21
1702.76 26
1702.85 32
1702.95 37
1703.04 41
1703.14 41
1703.23 38
1703.32 32
1703.42 23
1703.51 13
1703.61 4
1703.70 0
1703.80 0
1703.89 0
1703.99 0
1704.08 0
1704.18 5
1704.27 12
1704.37 18
1704.46 24
1704.55 28
1704.65 29
1704.74 28
1704.84 25
1704.93 20
1705.03 15
1705.12 10
1705.22 6
1705.31 5
1705.41 5
1705.50 6
1705.60 9
1705.69 13
1705.79 17
1705.88 22
1705.98 26
1706.07 31
1706.16 34
1706.26 38
1706.35 40
1706.45 43
1706.54 45
1706.64 48
1706.73 50
1706.83 52
1706.92 54
1707.02 56
1707.11 57
1707.21 57
1707.30 57
1707.40 57
1707.49 58
1707.59 59
1707.68 61
1707.77 62
1707.87 63
1707.96 62
1708.06 59
1708.15 55
1708.25 49
1708.34 43
1708.44 38
1708.53 35
1708.63 34
1708.72 35
1708.82 39
1708.91 43
1709.01 47
1709.10 50
1709.20 51
1709.29 51
1709.39 49
1709.48 46
1709.58 41
1709.67 35
1709.77 29
1709.86 23
1709.95 18
1710.05 14
1710.14 11
1710.24 11
1710.33 13
1710.43 17
1710.52 23
1710.62 32
1710.71 42
1710.81 53
1710.90 65
1711.00 77
1711.09 87
1711.19 97
1711.28 104
1711.38 109
1711.47 112
1711.57 113
1711.66 113
1711.76 111
1711.85 109
1711.95 108
1712.04 107
1712.14 107
1712.23 107
1712.33 107
1712.42 107
1712.52 106
1712.61 105
1712.71 103
1712.80 101
1712.90 99
1712.99 97
1713.08 96
1713.18 96
1713.27 97
1713.37 99
1713.46 100
1713.56 102
1713.65 103
1713.75 103
1713.84 102
1713.94 101
1714.03 101
1714.13 101
1714.22 103
1714.32 106
1714.41 109
1714.51 111
1714.60 113
1714.70 114
1714.79 113
1714.89 112
1714.98 109
1715.08 106
1715.17 103
1715.27 98
1715.36 92
1715.46 83
1715.55 74
1715.65 64
1715.74 54
1715.84 44
1715.93 36
1716.03 31
1716.12 29
1716.22 31
1716.31 36
1716.41 43
1716.50 51
1716.60 58
1716.69 63
1716.79 65
1716.88 64
1716.98 59
1717.07 54
1717.17 47
1717.26 41
1717.36 37
1717.45 34
1717.55 33
1717.64 34
1717.74 35
1717.83 36
1717.93 37
1718.02 38
1718.12 37
1718.21 35
1718.31 32
1718.40 29
1718.50 26
1718.59 23
1718.69 21
1718.78 19
1718.88 19
1718.97 19
1719.07 20
1719.16 21
1719.26 22
1719.35 23
1719.45 23
1719.54 22
1719.64 20
1719.73 18
1719.83 16
1719.92 15
1720.02 14
1720.11 14
1720.21 13
1720.30 13
1720.40 12
1720.49 11
1720.59 9
1720.68 8
1720.78 7
1720.88 8
1720.97 9
1721.07 11
1721.16 14
1721.26 17
1721.35 20
1721.45 23
1721.54 26
1721.64 29
1721.73 32
1721.83 36
1721.92 40
1722.02 45
1722.11 50
1722.21 54
1722.30 57
1722.40 58
1722.49 57
1722.59 54
1722.68 49
1722.78 44
1722.87 40
1722.97 38
1723.06 38
1723.16 40
1723.25 43
1723.35 46
1723.44 48
1723.54 48
1723.63 45
1723.73 40
1723.82 34
1723.92 26
1724.02 18
1724.11 11
1724.21 5
1724.30 0
1724.40 0
1724.49 0
1724.59 0
1724.68 0
1724.78 0
1724.87 0
1724.97 0
1725.06 0
1725.16 3
1725.25 5
1725.35 7
1725.44 10
1725.54 14
1725.63 19
1725.73 24
1725.82 29
1725.92 34
1726.01 38
1726.11 41
1726.21 43
1726.30 43
1726.40 42
1726.49 39
1726.59 35
1726.68 30
1726.78 25
1726.87 19
1726.97 13
1727.06 8
1727.16 4
1727.25 2
1727.35 1
1727.44 2
1727.54 5
1727.63 11
1727.73 17
1727.83 25
1727.92 34
1728.02 43
1728.11 50
1728.21 57
1728.30 63
1728.40 66
1728.49 68
1728.59 69
1728.68 68
1728.78 67
1728.87 66
1728.97 66
1729.06 67
1729.16 67
1729.26 66
1729.35 64
1729.45 61
1729.54 56
1729.64 50
1729.73 43
1729.83 36
1729.92 29
1730.02 22
1730.11 15
1730.21 8
1730.30 0
1730.40 0
1730.49 0
1730.59 0
1730.69 0
1730.78 0
1730.88 0
1730.97 0
1731.07 0
1731.16 6
1731.26 12
1731.35 18
1731.45 22
1731.54 27
1731.64 31
1731.73 35
1731.83 39
1731.93 43
1732.02 46
1732.12 49
1732.21 52
1732.31 53
1732.40 53
1732.50 53
1732.59 51
1732.69 49
1732.78 46
1732.88 44
1732.98 43
1733.07 42
1733.17 43
1733.26 45
1733.36 48
1733.45 51
1733.55 54
1733.64 57
1733.74 59
1733.83 60
1733.93 61
1734.03 61
1734.12 60
1734.22 60
1734.31 58
1734.41 55
1734.50 51
1734.60 46
1734.69 39
1734.79 32
1734.88 25
1734.98 19
1735.08 16
1735.17 15
1735.27 15
1735.36 18
1735.46 20
1735.55 22
1735.65 21
1735.74 19
1735.84 15
1735.94 10
1736.03 6
1736.13 4
1736.22 4
1736.32 7
1736.41 12
1736.51 17
1736.60 21
1736.70 22
1736.80 21
1736.89 17
1736.99 12
1737.08 6
1737.18 2
1737.27 0
1737.37 0
1737.46 0
1737.56 0
1737.66 1
1737.75 5
1737.85 9
1737.94 15
1738.04 21
1738.13 29
1738.23 36
1738.32 44
1738.42 50
1738.52 54
1738.61 56
1738.71 57
1738.80 57
1738.90 56
1738.99 55
1739.09 54
1739.18 53
1739.28 52
1739.38 50
1739.47 47
1739.57 42
1739.66 37
1739.76 31
1739.85 25
1739.95 18
1740.05 13
1740.14 8
1740.24 5
1740.33 3
1740.43 3
1740.52 5
1740.62 8
1740.72 14
1740.81 20
1740.91 26
1741.00 32
1741.10 36
1741.19 39
1741.29 40
1741.38 40
1741.48 39
1741.58 37
1741.67 37
1741.77 37
1741.86 37
1741.96 39
1742.05 40
1742.15 42
1742.25 44
1742.34 46
1742.44 49
1742.53 52
1742.63 54
1742.72 57
1742.82 60
1742.92 61
1743.01 62
1743.11 63
1743.20 63
1743.30 62
1743.39 62
1743.49 62
1743.59 64
1743.68 66
1743.78 69
1743.87 71
1743.97 71
1744.06 69
1744.16 64
1744.26 58
1744.35 50
1744.45 43
1744.54 39
1744.64 36
1744.73 37
1744.83 39
1744.93 40
1745.02 41
1745.12 39
1745.21 34
1745.31 28
1745.41 22
1745.50 17
1745.60 13
1745.69 12
1745.79 13
1745.88 16
1745.98 20
1746.08 23
1746.17 27
1746.27 31
1746.36 34
1746.46 37
1746.56 40
1746.65 43
1746.75 45
1746.84 46
1746.94 46
1747.03 45
1747.13 42
1747.23 38
1747.32 34
1747.42 29
1747.51 25
1747.61 23
1747.71 23
1747.80 24
1747.90 27
1747.99 30
1748.09 33
1748.18 36
1748.28 36
1748.38 35
1748.47 33
1748.57 29
1748.66 24
1748.76 18
1748.86 12
1748.95 7
1749.05 3
1749.14 1
1749.24 1
1749.33 2
1749.43 5
1749.53 9
1749.62 13
1749.72 18
1749.81 22
1749.91 25
1750.01 28
1750.10 31
1750.20 35
1750.29 40
1750.39 46
1750.49 52
1750.58 58
1750.68 64
1750.77 67
1750.87 69
1750.97 69
1751.06 67
1751.16 65
1751.25 63
1751.35 61
1751.45 61
1751.54 62
1751.64 64
1751.73 67
1751.83 69
1751.92 71
1752.02 72
1752.12 71
1752.21 69
1752.31 66
1752.40 63
1752.50 59
1752.60 56
1752.69 51
1752.79 47
1752.88 43
1752.98 38
1753.08 33
1753.17 28
1753.27 23
1753.36 18
1753.46 15
1753.56 13
1753.65 13
1753.75 16
1753.84 23
1753.94 31
1754.04 42
1754.13 54
1754.23 65
1754.32 74
1754.42 82
1754.52 87
1754.61 89
1754.71 87
1754.81 83
1754.90 75
1755.00 65
1755.09 54
1755.19 42
1755.29 30
1755.38 21
1755.48 14
1755.57 11
1755.67 11
1755.77 14
1755.86 19
1755.96 26
1756.05 32
1756.15 38
1756.25 41
1756.34 41
1756.44 39
1756.53 35
1756.63 30
1756.73 27
1756.82 25
1756.92 25
1757.01 27
1757.11 30
1757.21 32
1757.30 33
1757.40 32
1757.50 30
1757.59 28
1757.69 27
1757.78 28
1757.88 30
1757.98 34
1758.07 39
1758.17 42
1758.26 45
1758.36 44
1758.46 42
1758.55 38
1758.65 32
1758.75 27
1758.84 22
1758.94 18
1759.03 17
1759.13 17
1759.23 18
1759.32 20
1759.42 22
1759.51 23
1759.61 23
1759.71 22
1759.80 20
1759.90 18
1760.00 15
1760.09 12
1760.19 10
1760.28 9
1760.38 10
1760.48 11
1760.57 14
1760.67 18
1760.76 24
1760.86 29
1760.96 35
1761.05 39
1761.15 43
1761.25 46
1761.34 46
1761.44 46
1761.53 44
1761.63 41
1761.73 36
1761.82 32
1761.92 26
1762.02 21
1762.11 15
1762.21 10
1762.30 6
1762.40 3
1762.50 3
1762.59 4
1762.69 8
1762.79 14
1762.88 22
1762.98 32
1763.07 41
1763.17 50
1763.27 57
1763.36 62
1763.46 64
1763.56 64
1763.65 62
1763.75 58
1763.84 54
1763.94 50
1764.04 47
1764.13 45
1764.23 44
1764.33 43
1764.42 42
1764.52 40
1764.62 37
1764.71 34
1764.81 30
1764.90 28
1765.00 27
1765.10 28
1765.19 32
1765.29 37
1765.39 44
1765.48 49
1765.58 53
1765.67 53
1765.77 51
1765.87 46
1765.96 40
1766.06 32
1766.16 26
1766.25 21
1766.35 17
1766.45 16
1766.54 16
1766.64 18
1766.73 20
1766.83 22
1766.93 23
1767.02 24
1767.12 23
1767.22 22
1767.31 20
1767.41 18
1767.51 15
1767.60 13
1767.70 10
1767.80 7
1767.89 3
1767.99 0
1768.08 0
1768.18 0
1768.28 0
1768.37 0
1768.47 0
1768.57 0
1768.66 0
1768.76 9
1768.86 18
1768.95 25
1769.05 29
1769.14 30
1769.24 27
1769.34 22
1769.43 17
1769.53 13
1769.63 12
1769.72 13
1769.82 17
1769.92 23
1770.01 30
1770.11 37
1770.21 43
1770.30 47
1770.40 50
1770.50 52
1770.59 53
1770.69 55
1770.78 56
1770.88 58
1770.98 60
1771.07 63
1771.17 66
1771.27 68
1771.36 70
1771.46 72
1771.56 74
1771.65 76
1771.75 79
1771.85 82
1771.94 85
1772.04 87
1772.14 86
1772.23 82
1772.33 74
1772.43 65
1772.52 54
1772.62 44
1772.71 35
1772.81 28
1772.91 24
1773.00 21
1773.10 19
1773.20 18
1773.29 17
1773.39 16
1773.49 14
1773.58 11
1773.68 8
1773.78 6
1773.87 5
1773.97 5
1774.07 6
1774.16 9
1774.26 12
1774.36 16
1774.45 19
1774.55 22
1774.65 25
1774.74 27
1774.84 30
1774.94 32
1775.03 35
1775.13 38
1775.23 40
1775.32 42
1775.42 44
1775.52 46
1775.61 49
1775.71 53
1775.81 58
1775.90 62
1776.00 66
1776.10 67
1776.19 67
1776.29 64
1776.38 60
1776.48 56
1776.58 51
1776.67 47
1776.77 44
1776.87 41
1776.96 38
1777.06 35
1777.16 32
1777.25 29
1777.35 26
1777.45 22
1777.54 18
1777.64 14
1777.74 11
1777.83 8
1777.93 7
1778.03 7
1778.12 10
1778.22 13
1778.32 16
1778.41 18
1778.51 18
1778.61 17
1778.70 13
1778.80 9
1778.90 5
1778.99 2
1779.09 0
1779.19 0
1779.29 0
1779.38 0
1779.48 0
1779.58 0
1779.67 0
1779.77 0
1779.87 0
1779.96 0
1780.06 1
1780.16 5
1780.25 10
1780.35 14
1780.45 17
1780.54 19
1780.64 20
1780.74 19
1780.83 19
1780.93 19
1781.03 19
1781.12 20
1781.22 22
1781.32 25
1781.41 27
1781.51 29
1781.61 30
1781.70 29
1781.80 28
1781.90 26
1781.99 23
1782.09 22
1782.19 21
1782.28 21
1782.38 23
1782.48 25
1782.57 28
1782.67 31
1782.77 34
1782.87 37
1782.96 40
1783.06 44
1783.16 49
1783.25 55
1783.35 61
1783.45 67
1783.54 73
1783.64 77
1783.74 81
1783.83 83
1783.93 83
1784.03 82
1784.12 79
1784.22 74
1784.32 69
1784.41 63
1784.51 57
1784.61 51
1784.71 44
1784.80 38
1784.90 32
1785.00 27
1785.09 22
1785.19 18
1785.29 16
1785.38 16
1785.48 19
1785.58 23
1785.67 30
1785.77 37
1785.87 45
1785.96 52
1786.06 57
1786.16 60
1786.26 61
1786.35 61
1786.45 58
1786.55 54
1786.64 49
1786.74 44
1786.84 38
1786.93 33
1787.03 29
1787.13 26
1787.22 26
1787.32 27
1787.42 31
1787.52 37
1787.61 45
1787.71 52
1787.81 59
1787.90 65
1788.00 70
1788.10 74
1788.19 77
1788.29 79
1788.39 80
1788.48 81
1788.58 80
1788.68 78
1788.78 74
1788.87 70
1788.97 67
1789.07 64
1789.16 63
1789.26 65
1789.36 68
1789.45 73
1789.55 79
1789.65 84
1789.75 88
1789.84 90
1789.94 90
1790.04 89
1790.13 86
1790.23 83
1790.33 79
1790.42 74
1790.52 69
1790.62 63
1790.72 56
1790.81 48
1790.91 39
1791.01 29
1791.10 19
1791.20 9
1791.30 0
1791.39 0
1791.49 0
1791.59 0
1791.69 0
1791.78 0
1791.88 0
1791.98 0
1792.07 5
1792.17 11
1792.27 17
1792.37 22
1792.46 26
1792.56 29
1792.66 30
1792.75 30
1792.85 29
1792.95 26
1793.04 22
1793.14 19
1793.24 17
1793.34 17
1793.43 20
1793.53 26
1793.63 35
1793.72 44
1793.82 55
1793.92 64
1794.02 73
1794.11 80
1794.21 86
1794.31 90
1794.40 94
1794.50 97
1794.60 99
1794.70 99
1794.79 97
1794.89 93
1794.99 86
1795.08 77
1795.18 67
1795.28 57
1795.38 46
1795.47 37
1795.57 30
1795.67 24
1795.76 19
1795.86 16
1795.96 14
1796.06 14
1796.15 13
1796.25 13
1796.35 13
1796.44 12
1796.54 11
1796.64 10
1796.74 9
1796.83 10
1796.93 13
1797.03 19
1797.12 27
1797.22 36
1797.32 45
1797.42 52
1797.51 57
1797.61 58
1797.71 57
1797.80 54
1797.90 49
1798.00 45
1798.10 42
1798.19 40
1798.29 39
1798.39 39
1798.49 41
1798.58 43
1798.68 46
1798.78 49
1798.87 53
1798.97 56
1799.07 58
1799.17 59
1799.26 59
1799.36 57
1799.46 55
1799.56 52
1799.65 49
1799.75 46
1799.85 44
1799.94 41
1800.04 37
1800.14 34
1800.24 29
1800.33 25
1800.43 22
1800.53 20
1800.63 20
1800.72 23
1800.82 29
1800.92 36
1801.01 45
1801.11 53
1801.21 60
1801.31 64
1801.40 65
1801.50 62
1801.60 57
1801.70 51
1801.79 44
1801.89 39
1801.99 35
1802.08 31
1802.18 27
1802.28 24
1802.38 19
1802.47 14
1802.57 8
1802.67 3
1802.77 0
1802.86 0
1802.96 0
1803.06 2
1803.16 6
1803.25 12
1803.35 19
1803.45 27
1803.55 35
1803.64 43
1803.74 51
1803.84 58
1803.93 64
1804.03 67
1804.13 67
1804.23 65
1804.32 61
1804.42 55
1804.52 50
1804.62 45
1804.71 40
1804.81 37
1804.91 34
1805.01 32
1805.10 31
1805.20 30
1805.30 29
1805.40 30
1805.49 31
1805.59 33
1805.69 34
1805.79 36
1805.88 38
1805.98 40
1806.08 41
1806.18 42
1806.27 42
1806.37 43
1806.47 42
1806.56 41
1806.66 39
1806.76 35
1806.86 31
1806.95 25
1807.05 18
1807.15 12
1807.25 6
1807.34 1
1807.44 0
1807.54 0
1807.64 0
1807.73 0
1807.83 0
1807.93 0
1808.03 0
1808.12 0
1808.22 1
1808.32 9
1808.42 17
1808.51 25
1808.61 31
1808.71 34
1808.81 35
1808.90 34
1809.00 32
1809.10 30
1809.20 28
1809.29 27
1809.39 27
1809.49 28
1809.59 30
1809.68 31
1809.78 32
1809.88 32
1809.98 33
1810.07 33
1810.17 33
1810.27 33
1810.37 34
1810.46 34
1810.56 33
1810.66 31
1810.76 28
1810.86 25
1810.95 22
1811.05 20
1811.15 21
1811.25 24
1811.34 30
1811.44 38
1811.54 46
1811.64 54
1811.73 61
1811.83 66
1811.93 68
1812.03 68
1812.12 66
1812.22 63
1812.32 59
1812.42 54
1812.51 49
1812.61 45
1812.71 39
1812.81 34
1812.90 27
1813.00 20
1813.10 13
1813.20 7
1813.30 2
1813.39 0
1813.49 0
1813.59 0
1813.69 1
1813.78 8
1813.88 16
1813.98 25
1814.08 35
1814.17 46
1814.27 55
1814.37 64
1814.47 71
1814.56 76
1814.66 79
1814.76 79
1814.86 77
1814.96 73
1815.05 67
1815.15 62
1815.25 56
1815.35 51
1815.44 47
1815.54 44
1815.64 42
1815.74 41
1815.83 41
1815.93 42
1816.03 43
1816.13 43
1816.23 44
1816.32 44
1816.42 44
1816.52 44
1816.62 43
1816.71 42
1816.81 40
1816.91 39
1817.01 38
1817.10 37
1817.20 38
1817.30 39
1817.40 41
1817.50 44
1817.59 49
1817.69 55
1817.79 61
1817.89 68
1817.98 74
1818.08 78
1818.18 79
1818.28 79
1818.38 76
1818.47 72
1818.57 67
1818.67 62
1818.77 58
1818.86 53
1818.96 50
1819.06 46
1819.16 43
1819.26 40
1819.35 37
1819.45 34
1819.55 30
1819.65 26
1819.74 22
1819.84 17
1819.94 13
1820.04 9
1820.14 7
1820.23 6
1820.33 8
1820.43 10
1820.53 13
1820.62 16
1820.72 18
1820.82 19
1820.92 19
1821.02 18
1821.11 17
1821.21 15
1821.31 14
1821.41 13
1821.51 13
1821.60 13
1821.70 14
1821.80 15
1821.90 17
1821.99 19
1822.09 20
1822.19 21
1822.29 21
1822.39 21
1822.48 21
1822.58 21
1822.68 23
1822.78 27
1822.88 32
1822.97 39
1823.07 46
1823.17 52
1823.27 56
1823.37 57
1823.46 55
1823.56 51
1823.66 46
1823.76 40
1823.85 35
1823.95 30
1824.05 26
1824.15 22
1824.25 18
1824.34 14
1824.44 10
1824.54 5
1824.64 1
1824.74 0
1824.83 0
1824.93 0
1825.03 3
1825.13 9
1825.23 15
1825.32 21
1825.42 27
1825.52 32
1825.62 35
1825.72 36
1825.81 35
1825.91 33
1826.01 29
1826.11 25
1826.21 21
1826.30 19
1826.40 18
1826.50 19
1826.60 22
1826.70 25
1826.79 28
1826.89 30
1826.99 30
1827.09 28
1827.19 24
1827.28 18
1827.38 11
1827.48 6
1827.58 2
1827.68 1
1827.77 2
1827.87 6
1827.97 10
1828.07 15
1828.17 20
1828.26 23
1828.36 26
1828.46 29
1828.56 31
1828.66 32
1828.75 33
1828.85 32
1828.95 30
1829.05 27
1829.15 24
1829.24 19
1829.34 15
1829.44 12
1829.54 10
1829.64 10
1829.73 12
1829.83 16
1829.93 21
1830.03 27
1830.13 33
1830.22 39
1830.32 45
1830.42 50
1830.52 56
1830.62 63
1830.72 70
1830.81 77
1830.91 82
1831.01 86
1831.11 87
1831.21 86
1831.30 84
1831.40 81
1831.50 79
1831.60 79
1831.70 80
1831.79 82
1831.89 84
1831.99 84
1832.09 83
1832.19 78
1832.29 72
1832.38 64
1832.48 55
1832.58 47
1832.68 41
1832.78 37
1832.87 35
1832.97 34
1833.07 34
1833.17 34
1833.27 34
1833.36 33
1833.46 31
1833.56 31
1833.66 31
1833.76 34
1833.86 38
1833.95 43
1834.05 49
1834.15 55
1834.25 60
1834.35 63
1834.44 66
1834.54 68
1834.64 70
1834.74 73
1834.84 76
1834.94 77
1835.03 77
1835.13 74
1835.23 68
1835.33 60
1835.43 50
1835.53 39
1835.62 29
1835.72 21
1835.82 16
1835.92 14
1836.02 15
1836.11 19
1836.21 25
1836.31 33
1836.41 42
1836.51 51
1836.61 58
1836.70 62
1836.80 65
1836.90 66
1837.00 67
1837.10 67
1837.20 67
1837.29 67
1837.39 67
1837.49 66
1837.59 65
1837.69 64
1837.79 64
1837.88 66
1837.98 70
1838.08 77
1838.18 86
1838.28 95
1838.37 101
1838.47 105
1838.57 106
1838.67 103
1838.77 98
1838.87 90
1838.96 82
1839.06 72
1839.16 62
1839.26 51
1839.36 41
1839.46 32
1839.55 25
1839.65 21
1839.75 21
1839.85 22
1839.95 24
1840.05 26
1840.14 26
1840.24 25
1840.34 22
1840.44 18
1840.54 14
1840.64 11
1840.73 9
1840.83 7
1840.93 6
1841.03 5
1841.13 5
1841.23 5
1841.33 5
1841.42 7
1841.52 10
1841.62 15
1841.72 20
1841.82 24
1841.92 27
1842.01 28
1842.11 27
1842.21 23
1842.31 17
1842.41 10
1842.51 3
1842.60 0
1842.70 0
1842.80 0
1842.90 0
1843.00 0
1843.10 0
1843.19 1
1843.29 2
1843.39 2
1843.49 2
1843.59 2
1843.69 3
1843.79 8
1843.88 15
1843.98 24
1844.08 33
1844.18 42
1844.28 49
1844.38 53
1844.47 54
1844.57 54
1844.67 52
1844.77 49
1844.87 46
1844.97 43
1845.07 41
1845.16 40
1845.26 39
1845.36 39
1845.46 41
1845.56 44
1845.66 47
1845.76 50
1845.85 51
1845.95 50
1846.05 46
1846.15 39
1846.25 32
1846.35 25
1846.44 20
1846.54 18
1846.64 19
1846.74 22
1846.84 27
1846.94 34
1847.04 41
1847.13 48
1847.23 56
1847.33 64
1847.43 71
1847.53 76
1847.63 80
1847.73 82
1847.82 82
1847.92 79
1848.02 77
1848.12 74
1848.22 71
1848.32 69
1848.42 68
1848.51 66
1848.61 63
1848.71 58
1848.81 53
1848.91 47
1849.01 42
1849.11 38
1849.20 37
1849.30 39
1849.40 43
1849.50 49
1849.60 55
1849.70 60
1849.80 63
1849.89 63
1849.99 59
1850.09 54
1850.19 46
1850.29 38
1850.39 31
1850.49 25
1850.58 21
1850.68 19
1850.78 18
1850.88 18
1850.98 19
1851.08 19
1851.18 19
1851.28 20
1851.37 21
1851.47 24
1851.57 28
1851.67 32
1851.77 36
1851.87 38
1851.97 37
1852.06 34
1852.16 29
1852.26 24
1852.36 18
1852.46 14
1852.56 12
1852.66 12
1852.76 13
1852.85 14
1852.95 16
1853.05 18
1853.15 19
1853.25 21
1853.35 25
1853.45 30
1853.54 36
1853.64 44
1853.74 52
1853.84 59
1853.94 66
1854.04 71
1854.14 75
1854.24 77
1854.33 79
1854.43 79
1854.53 78
1854.63 77
1854.73 74
1854.83 69
1854.93 64
1855.03 57
1855.12 50
1855.22 43
1855.32 37
1855.42 32
1855.52 28
1855.62 25
1855.72 24
1855.82 23
1855.91 23
1856.01 23
1856.11 24
1856.21 25
1856.31 28
1856.41 31
1856.51 34
1856.61 37
1856.70 39
1856.80 40
1856.90 39
1857.00 37
1857.10 35
1857.20 33
1857.30 33
1857.40 34
1857.50 37
1857.59 42
1857.69 48
1857.79 54
1857.89 60
1857.99 64
1858.09 67
1858.19 69
1858.29 71
1858.38 72
1858.48 74
1858.58 77
1858.68 82
1858.78 87
1858.88 93
1858.98 100
1859.08 106
1859.18 111
1859.27 116
1859.37 121
1859.47 125
1859.57 129
1859.67 133
1859.77 138
1859.87 144
1859.97 148
1860.07 152
1860.16 154
1860.26 154
1860.36 151
1860.46 145
1860.56 138
1860.66 129
1860.76 121
1860.86 115
1860.96 112
1861.05 111
1861.15 112
1861.25 114
1861.35 116
1861.45 117
1861.55 115
1861.65 111
1861.75 105
1861.85 98
1861.94 93
1862.04 89
1862.14 88
1862.24 91
1862.34 97
1862.44 105
1862.54 114
1862.64 122
1862.74 128
1862.84 131
1862.93 131
1863.03 128
1863.13 122
1863.23 116
1863.33 109
1863.43 104
1863.53 100
1863.63 97
1863.73 94
1863.82 93
1863.92 90
1864.02 88
1864.12 86
1864.22 85
1864.32 84
1864.42 85
1864.52 86
1864.62 88
1864.72 91
1864.81 94
1864.91 97
1865.01 99
1865.11 102
1865.21 104
1865.31 107
1865.41 109
1865.51 111
1865.61 111
1865.71 111
1865.80 108
1865.90 105
1866.00 100
1866.10 94
1866.20 88
1866.30 81
1866.40 75
1866.50 70
1866.60 65
1866.70 62
1866.80 60
1866.89 60
1866.99 59
1867.09 59
1867.19 59
1867.29 59
1867.39 58
1867.49 56
1867.59 54
1867.69 53
1867.79 52
1867.89 51
1867.98 53
1868.08 55
1868.18 59
1868.28 65
1868.38 73
1868.48 81
1868.58 90
1868.68 100
1868.78 109
1868.88 116
1868.98 123
1869.07 128
1869.17 132
1869.27 135
1869.37 136
1869.47 136
1869.57 134
1869.67 131
1869.77 126
1869.87 119
1869.97 112
1870.07 105
1870.16 99
1870.26 92
1870.36 87
1870.46 82
1870.56 77
1870.66 73
1870.76 69
1870.86 65
1870.96 62
1871.06 60
1871.16 59
1871.26 60
1871.35 62
1871.45 64
1871.55 67
1871.65 69
1871.75 71
1871.85 73
1871.95 74
1872.05 76
1872.15 78
1872.25 79
1872.35 81
1872.45 81
1872.55 81
1872.64 79
1872.74 76
1872.84 73
1872.94 70
1873.04 69
1873.14 70
1873.24 73
1873.34 79
1873.44 88
1873.54 97
1873.64 107
1873.74 116
1873.84 122
1873.93 126
1874.03 128
1874.13 127
1874.23 124
1874.33 122
1874.43 121
1874.53 122
1874.63 125
1874.73 130
1874.83 135
1874.93 139
1875.03 141
1875.13 140
1875.23 136
1875.32 130
1875.42 124
1875.52 119
1875.62 116
1875.72 115
1875.82 117
1875.92 122
1876.02 129
1876.12 137
1876.22 147
1876.32 158
1876.42 168
1876.52 178
1876.62 185
1876.71 189
1876.81 189
1876.91 185
1877.01 178
1877.11 170
1877.21 161
1877.31 154
1877.41 149
1877.51 146
1877.61 146
1877.71 148
1877.81 150
1877.91 152
1878.01 152
1878.11 150
1878.20 145
1878.30 139
1878.40 131
1878.50 124
1878.60 116
1878.70 110
1878.80 105
1878.90 102
1879.00 102
1879.10 103
1879.20 106
1879.30 110
1879.40 113
1879.50 115
1879.60 115
1879.70 113
1879.79 110
1879.89 107
1879.99 103
1880.09 101
1880.19 100
1880.29 99
1880.39 99
1880.49 99
1880.59 98
1880.69 96
1880.79 94
1880.89 90
1880.99 87
1881.09 83
1881.19 80
1881.29 78
1881.39 77
1881.49 78
1881.58 80
1881.68 85
1881.78 91
1881.88 97
1881.98 104
1882.08 111
1882.18 115
1882.28 118
1882.38 119
1882.48 118
1882.58 116
1882.68 112
1882.78 109
1882.88 104
1882.98 99
1883.08 94
1883.18 86
1883.28 78
1883.38 69
1883.47 59
1883.57 50
1883.67 42
1883.77 36
1883.87 32
1883.97 29
1884.07 26
1884.17 23
1884.27 18
1884.37 13
1884.47 7
1884.57 0
1884.67 0
1884.77 0
1884.87 0
1884.97 0
1885.07 0
1885.17 0
1885.27 0
1885.37 0
1885.47 10
1885.56 22
1885.66 33
1885.76 44
1885.86 54
1885.96 61
1886.06 68
1886.16 74
1886.26 81
1886.36 89
1886.46 100
1886.56 111
1886.66 123
1886.76 133
1886.86 142
1886.96 147
1887.06 149
1887.16 147
1887.26 142
1887.36 134
1887.46 124
1887.56 112
1887.66 101
1887.76 90
1887.86 80
1887.95 72
1888.05 66
1888.15 63
1888.25 63
1888.35 66
1888.45 70
1888.55 76
1888.65 83
1888.75 89
1888.85 95
1888.95 100
1889.05 103
1889.15 106
1889.25 108
1889.35 109
1889.45 109
1889.55 107
1889.65 104
1889.75 102
1889.85 99
1889.95 98
1890.05 99
1890.15 103
1890.25 108
1890.35 114
1890.45 121
1890.55 126
1890.65 131
1890.75 134
1890.85 137
1890.94 138
1891.04 140
1891.14 140
1891.24 141
1891.34 140
1891.44 139
1891.54 137
1891.64 135
1891.74 135
1891.84 135
1891.94 137
1892.04 141
1892.14 146
1892.24 150
1892.34 154
1892.44 155
1892.54 155
1892.64 154
1892.74 151
1892.84 149
1892.94 147
1893.04 147
1893.14 148
1893.24 151
1893.34 153
1893.44 156
1893.54 159
1893.64 161
1893.74 161
1893.84 160
1893.94 158
1894.04 155
1894.14 150
1894.24 143
1894.34 135
1894.44 126
1894.54 115
1894.64 104
1894.74 93
1894.84 84
1894.93 75
1895.03 67
1895.13 62
1895.23 58
1895.33 56
1895.43 55
1895.53 57
1895.63 60
1895.73 64
1895.83 69
1895.93 74
1896.03 77
1896.13 80
1896.23 81
1896.33 82
1896.43 82
1896.53 84
1896.63 87
1896.73 91
1896.83 96
1896.93 103
1897.03 111
1897.13 119
1897.23 127
1897.33 134
1897.43 139
1897.53 142
1897.63 142
1897.73 139
1897.83 132
1897.93 123
1898.03 112
1898.13 101
1898.23 89
1898.33 78
1898.43 68
1898.53 60
1898.63 54
1898.73 51
1898.83 51
1898.93 54
1899.03 59
1899.13 66
1899.23 73
1899.33 78
1899.43 81
1899.53 80
1899.63 75
1899.73 67
1899.83 58
1899.93 49
1900.03 42
1900.13 38
1900.23 38
1900.33 42
1900.43 48
1900.53 55
1900.63 62
1900.73 69
1900.83 75
1900.93 80
1901.03 85
1901.13 89
1901.23 94
1901.33 99
1901.43 104
1901.53 108
1901.63 111
1901.73 112
1901.83 113
1901.93 113
1902.03 112
1902.13 111
1902.23 109
1902.33 107
1902.43 105
1902.53 103
1902.63 101
1902.73 100
1902.83 101
1902.93 103
1903.03 105
1903.13 109
1903.23 112
1903.33 114
1903.43 115
1903.53 114
1903.63 112
1903.73 109
1903.83 105
1903.93 102
1904.03 99
1904.13 95
1904.23 92
1904.33 88
1904.43 84
1904.53 79
1904.63 75
1904.73 71
1904.83 69
1904.93 67
1905.03 66
1905.13 66
1905.23 65
1905.33 65
1905.43 64
1905.53 64
1905.63 64
1905.73 65
1905.83 67
1905.93 72
1906.03 78
1906.13 86
1906.23 95
1906.33 104
1906.43 112
1906.53 117
1906.63 120
1906.73 120
1906.83 118
1906.93 115
1907.03 112
1907.13 110
1907.23 111
1907.33 113
1907.43 116
1907.53 120
1907.63 123
1907.73 123
1907.83 121
1907.93 116
1908.03 110
1908.13 103
1908.23 96
1908.33 91
1908.43 88
1908.53 87
1908.63 88
1908.73 91
1908.83 95
1908.93 101
1909.03 107
1909.13 113
1909.23 119
1909.33 125
1909.43 130
1909.53 133
1909.63 135
1909.73 135
1909.83 131
1909.94 125
1910.04 117
1910.14 107
1910.24 96
1910.34 87
1910.44 80
1910.54 76
1910.64 75
1910.74 77
1910.84 82
1910.94 89
1911.04 95
1911.14 101
1911.24 106
1911.34 108
1911.44 109
1911.54 108
1911.64 106
1911.74 104
1911.84 102
1911.94 101
1912.04 101
1912.14 103
1912.24 106
1912.34 112
1912.44 120
1912.54 130
1912.64 142
1912.74 155
1912.84 170
1912.94 187
1913.04 206
1913.14 227
1913.24 249
1913.34 272
1913.44 296
1913.54 320
1913.64 345
1913.74 370
1913.84 394
1913.95 416
1914.05 436
1914.15 455
1914.25 471
1914.35 486
1914.45 500
1914.55 514
1914.65 526
1914.75 537
1914.85 544
1914.95 548
1915.05 548
1915.15 545
1915.25 541
1915.35 537
1915.45 536
1915.55 538
1915.65 542
1915.75 547
1915.85 550
1915.95 550
1916.05 544
1916.15 532
1916.25 514
1916.35 492
1916.45 466
1916.55 439
1916.65 413
1916.75 388
1916.86 366
1916.96 346
1917.06 329
1917.16 314
1917.26 301
1917.36 290
1917.46 280
1917.56 271
1917.66 263
1917.76 255
1917.86 247
1917.96 237
1918.06 225
1918.16 212
1918.26 197
1918.36 183
1918.46 171
1918.56 162
1918.66 156
1918.76 153
1918.86 152
1918.96 152
1919.06 152
1919.16 153
1919.26 153
1919.37 152
1919.47 153
1919.57 154
1919.67 156
1919.77 158
1919.87 160
1919.97 161
1920.07 160
1920.17 158
1920.27 153
1920.37 148
1920.47 142
1920.57 136
1920.67 131
1920.77 127
1920.87 123
1920.97 122
1921.07 121
1921.17 122
1921.27 123
1921.37 125
1921.48 127
1921.58 129
1921.68 129
1921.78 129
1921.88 126
1921.98 122
1922.08 116
1922.18 109
1922.28 101
1922.38 94
1922.48 88
1922.58 83
1922.68 80
1922.78 78
1922.88 76
1922.98 73
1923.08 69
1923.18 64
1923.28 58
1923.39 54
1923.49 51
1923.59 51
1923.69 54
1923.79 59
1923.89 66
1923.99 73
1924.09 79
1924.19 83
1924.29 85
1924.39 84
1924.49 82
1924.59 79
1924.69 74
1924.79 70
1924.89 66
1924.99 62
1925.10 58
1925.20 55
1925.30 51
1925.40 49
1925.50 47
1925.60 47
1925.70 47
1925.80 50
1925.90 53
1926.00 57
1926.10 62
1926.20 65
1926.30 68
1926.40 71
1926.50 72
1926.60 74
1926.70 76
1926.81 79
1926.91 83
1927.01 87
1927.11 91
1927.21 96
1927.31 100
1927.41 104
1927.51 107
1927.61 110
1927.71 112
1927.81 112
1927.91 112
1928.01 110
1928.11 106
1928.21 101
1928.32 96
1928.42 92
1928.52 88
1928.62 85
1928.72 83
1928.82 83
1928.92 82
1929.02 81
1929.12 79
1929.22 76
1929.32 73
1929.42 70
1929.52 66
1929.62 64
1929.73 62
1929.83 62
1929.93 63
1930.03 66
1930.13 69
1930.23 72
1930.33 74
1930.43 74
1930.53 74
1930.63 72
1930.73 71
1930.83 69
1930.93 67
1931.03 66
1931.14 66
1931.24 65
1931.34 63
1931.44 61
1931.54 58
1931.64 55
1931.74 53
1931.84 50
1931.94 47
1932.04 45
1932.14 43
1932.24 40
1932.34 37
1932.45 34
1932.55 30
1932.65 27
1932.75 24
1932.85 21
1932.95 19
1933.05 17
1933.15 17
1933.25 19
1933.35 22
1933.45 26
1933.55 31
1933.66 36
1933.76 42
1933.86 48
1933.96 54
1934.06 59
1934.16 65
1934.26 70
1934.36 74
1934.46 77
1934.56 79
1934.66 79
1934.76 77
1934.87 74
1934.97 70
1935.07 66
1935.17 62
1935.27 58
1935.37 55
1935.47 52
1935.57 49
1935.67 45
1935.77 42
1935.87 39
1935.97 38
1936.08 38
1936.18 40
1936.28 44
1936.38 50
1936.48 57
1936.58 65
1936.68 71
1936.78 76
1936.88 79
1936.98 81
1937.08 81
1937.19 80
1937.29 80
1937.39 80
1937.49 81
1937.59 82
1937.69 81
1937.79 80
1937.89 76
1937.99 71
1938.09 65
1938.19 60
1938.30 56
1938.40 56
1938.50 59
1938.60 65
1938.70 73
1938.80 83
1938.90 93
1939.00 101
1939.10 109
1939.20 114
1939.31 118
1939.41 120
1939.51 120
1939.61 120
1939.71 118
1939.81 116
1939.91 113
1940.01 110
1940.11 106
1940.21 101
1940.31 96
1940.42 89
1940.52 83
1940.62 77
1940.72 71
1940.82 67
1940.92 65
1941.02 64
1941.12 65
1941.22 66
1941.32 68
1941.43 71
1941.53 74
1941.63 77
1941.73 81
1941.83 85
1941.93 90
1942.03 95
1942.13 98
1942.23 100
1942.34 99
1942.44 96
1942.54 91
1942.64 83
1942.74 75
1942.84 67
1942.94 59
1943.04 53
1943.14 49
1943.24 47
1943.35 48
1943.45 50
1943.55 53
1943.65 55
1943.75 57
1943.85 57
1943.95 53
1944.05 47
1944.15 38
1944.26 28
1944.36 18
1944.46 10
1944.56 5
1944.66 3
1944.76 4
1944.86 8
1944.96 14
1945.06 19
1945.17 23
1945.27 26
1945.37 25
1945.47 23
1945.57 19
1945.67 14
1945.77 10
1945.87 7
1945.97 7
1946.08 8
1946.18 11
1946.28 15
1946.38 18
1946.48 19
1946.58 20
1946.68 18
1946.78 16
1946.88 13
1946.99 10
1947.09 7
1947.19 5
1947.29 3
1947.39 2
1947.49 1
1947.59 1
1947.69 1
1947.80 3
1947.90 6
1948.00 10
1948.10 14
1948.20 18
1948.30 20
1948.40 21
1948.50 19
1948.61 15
1948.71 10
1948.81 6
1948.91 2
1949.01 0
1949.11 0
1949.21 0
1949.31 0
1949.41 0
1949.52 0
1949.62 0
1949.72 0
1949.82 0
1949.92 0
1950.02 3
1950.12 8
1950.22 13
1950.33 16
1950.43 17
1950.53 15
1950.63 13
1950.73 9
1950.83 4
1950.93 0
1951.03 0
1951.14 0
1951.24 0
1951.34 0
1951.44 0
1951.54 2
1951.64 9
1951.74 16
1951.85 23
1951.95 32
1952.05 40
1952.15 49
1952.25 58
1952.35 66
1952.45 72
1952.55 76
1952.66 78
1952.76 78
1952.86 79
1952.96 80
1953.06 83
1953.16 89
1953.26 96
1953.36 103
1953.47 110
1953.57 115
1953.67 117
1953.77 117
1953.87 115
1953.97 113
1954.07 110
1954.18 108
1954.28 105
1954.38 101
1954.48 97
1954.58 93
1954.68 89
1954.78 87
1954.89 90
1954.99 96
1955.09 106
1955.19 118
1955.29 129
1955.39 138
1955.49 142
1955.59 142
1955.70 137
1955.80 128
1955.90 118
1956.00 107
1956.10 98
1956.20 91
1956.30 86
1956.41 83
1956.51 82
1956.61 81
1956.71 81
1956.81 80
1956.91 78
1957.01 75
1957.12 71
1957.22 67
1957.32 63
1957.42 59
1957.52 54
1957.62 50
1957.72 46
1957.83 43
1957.93 40
1958.03 40
1958.13 43
1958.23 49
1958.33 58
1958.43 70
1958.54 83
1958.64 96
1958.74 107
1958.84 113
1958.94 115
1959.04 112
1959.14 105
1959.25 95
1959.35 83
1959.45 71
1959.55 62
1959.65 55
1959.75 51
1959.86 50
1959.96 50
1960.06 51
1960.16 50
1960.26 49
1960.36 46
1960.46 43
1960.57 39
1960.67 36
1960.77 34
1960.87 35
1960.97 37
1961.07 42
1961.18 48
1961.28 55
1961.38 60
1961.48 64
1961.58 66
1961.68 64
1961.78 61
1961.89 57
1961.99 52
1962.09 47
1962.19 44
1962.29 42
1962.39 41
1962.50 42
1962.60 43
1962.70 45
1962.80 46
1962.90 47
1963.00 47
1963.10 47
1963.21 46
1963.31 46
1963.41 46
1963.51 45
1963.61 43
1963.71 39
1963.82 33
1963.92 26
1964.02 17
1964.12 7
1964.22 0
1964.32 0
1964.43 0
1964.53 2
1964.63 11
1964.73 23
1964.83 36
1964.93 49
1965.04 60
1965.14 69
1965.24 77
1965.34 83
1965.44 88
1965.54 92
1965.65 95
1965.75 96
1965.85 96
1965.95 94
1966.05 92
1966.15 89
1966.26 87
1966.36 87
1966.46 87
1966.56 89
1966.66 93
1966.76 97
1966.87 103
1966.97 108
1967.07 112
1967.17 114
1967.27 114
1967.37 112
1967.48 107
1967.58 102
1967.68 96
1967.78 91
1967.88 86
1967.98 82
1968.09 79
1968.19 76
1968.29 72
1968.39 68
1968.49 64
1968.59 59
1968.70 53
1968.80 46
1968.90 41
1969.00 36
1969.10 34
1969.20 35
1969.31 39
1969.41 45
1969.51 53
1969.61 61
1969.71 67
1969.81 72
1969.92 74
1970.02 74
1970.12 74
1970.22 74
1970.32 74
1970.43 76
1970.53 77
1970.63 79
1970.73 80
1970.83 79
1970.93 78
1971.04 76
1971.14 73
1971.24 70
1971.34 67
1971.44 64
1971.55 61
1971.65 57
1971.75 53
1971.85 50
1971.95 47
1972.05 46
1972.16 47
1972.26 50
1972.36 55
1972.46 60
1972.56 64
1972.67 66
1972.77 67
1972.87 65
1972.97 60
1973.07 54
1973.17 48
1973.28 42
1973.38 37
1973.48 34
1973.58 33
1973.68 33
1973.79 33
1973.89 33
1973.99 33
1974.09 31
1974.19 29
1974.29 28
1974.40 27
1974.50 28
1974.60 31
1974.70 36
1974.80 41
1974.91 47
1975.01 53
1975.11 57
1975.21 60
1975.31 61
1975.42 62
1975.52 62
1975.62 62
1975.72 62
1975.82 64
1975.93 67
1976.03 72
1976.13 78
1976.23 85
1976.33 92
1976.43 97
1976.54 101
1976.64 102
1976.74 99
1976.84 94
1976.94 88
1977.05 81
1977.15 76
1977.25 72
1977.35 70
1977.45 70
1977.56 72
1977.66 74
1977.76 76
1977.86 78
1977.96 78
1978.07 77
1978.17 74
1978.27 70
1978.37 64
1978.47 58
1978.58 52
1978.68 47
1978.78 44
1978.88 44
1978.98 46
1979.09 49
1979.19 54
1979.29 60
1979.39 67
1979.49 75
1979.60 83
1979.70 90
1979.80 97
1979.90 103
1980.00 106
1980.11 107
1980.21 104
1980.31 99
1980.41 92
1980.51 84
1980.62 76
1980.72 68
1980.82 62
1980.92 57
1981.02 54
1981.13 53
1981.23 54
1981.33 57
1981.43 62
1981.53 67
1981.64 71
1981.74 75
1981.84 76
1981.94 74
1982.04 71
1982.15 66
1982.25 62
1982.35 60
1982.45 60
1982.56 62
1982.66 66
1982.76 70
1982.86 73
1982.96 75
1983.07 74
1983.17 71
1983.27 67
1983.37 60
1983.47 53
1983.58 45
1983.68 37
1983.78 29
1983.88 21
1983.98 15
1984.09 10
1984.19 6
1984.29 4
1984.39 2
1984.50 1
1984.60 0
1984.70 0
1984.80 0
1984.90 0
1985.01 0
1985.11 0
1985.21 0
1985.31 0
1985.41 3
1985.52 6
1985.62 8
1985.72 10
1985.82 11
1985.93 11
1986.03 10
1986.13 8
1986.23 6
1986.33 4
1986.44 3
1986.54 4
1986.64 7
1986.74 13
1986.85 21
1986.95 29
1987.05 38
1987.15 47
1987.25 54
1987.36 60
1987.46 65
1987.56 69
1987.66 73
1987.76 75
1987.87 77
1987.97 77
1988.07 77
1988.17 74
1988.28 71
1988.38 68
1988.48 64
1988.58 62
1988.69 60
1988.79 58
1988.89 58
1988.99 57
1989.09 56
1989.20 55
1989.30 52
1989.40 49
1989.50 45
1989.61 41
1989.71 37
1989.81 33
1989.91 30
1990.01 29
1990.12 31
1990.22 36
1990.32 43
1990.42 51
1990.53 60
1990.63 69
1990.73 77
1990.83 83
1990.94 89
1991.04 95
1991.14 101
1991.24 108
1991.34 116
1991.45 123
1991.55 129
1991.65 132
1991.75 131
1991.86 126
1991.96 116
1992.06 104
1992.16 91
1992.27 79
1992.37 69
1992.47 62
1992.57 57
1992.67 53
1992.78 50
1992.88 46
1992.98 42
1993.08 36
1993.19 30
1993.29 23
1993.39 18
1993.49 14
1993.60 11
1993.70 11
1993.80 12
1993.90 13
1994.01 16
1994.11 19
1994.21 21
1994.31 22
1994.41 23
1994.52 22
1994.62 21
1994.72 20
1994.82 20
1994.93 20
1995.03 23
1995.13 26
1995.23 29
1995.34 32
1995.44 33
1995.54 34
1995.64 35
1995.75 35
1995.85 37
1995.95 40
1996.05 45
1996.16 49
1996.26 53
1996.36 55
1996.46 55
1996.57 54
1996.67 51
1996.77 48
1996.87 46
1996.98 46
1997.08 46
1997.18 48
1997.28 50
1997.39 51
1997.49 51
1997.59 51
1997.69 50
1997.80 50
1997.90 49
1998.00 48
1998.10 47
1998.21 46
1998.31 44
1998.41 42
1998.51 40
1998.61 39
1998.72 38
1998.82 38
1998.92 38
1999.02 40
1999.13 43
1999.23 47
1999.33 52
1999.44 59
1999.54 67
1999.64 77
1999.74 87
1999.85 97
1999.95 106
2000.05 113
2000.15 117
2000.26 118
2000.36 115
2000.46 111
2000.56 104
2000.67 96
2000.77 87
2000.87 80
2000.97 73
2001.08 67
2001.18 62
2001.28 59
2001.38 57
2001.49 55
2001.59 54
2001.69 54
2001.79 54
2001.90 54
2002.00 54
2002.10 54
2002.20 54
2002.31 53
2002.41 53
2002.51 52
2002.61 53
2002.72 54
2002.82 57
2002.92 60
2003.02 64
2003.13 68
2003.23 70
2003.33 71
2003.44 71
2003.54 68
2003.64 65
2003.74 62
2003.85 59
2003.95 57
2004.05 56
2004.15 56
2004.26 57
2004.36 59
2004.46 62
2004.56 65
2004.67 68
2004.77 71
2004.87 73
2004.97 76
2005.08 79
2005.18 83
2005.28 86
2005.39 90
2005.49 93
2005.59 94
2005.69 94
2005.80 91
2005.90 86
2006.00 80
2006.10 72
2006.21 66
2006.31 60
2006.41 57
2006.52 56
2006.62 58
2006.72 62
2006.82 70
2006.93 79
2007.03 89
2007.13 100
2007.23 110
2007.34 117
2007.44 122
2007.54 125
2007.64 124
2007.75 123
2007.85 119
2007.95 116
2008.06 112
2008.16 108
2008.26 104
2008.36 99
2008.47 93
2008.57 87
2008.67 81
2008.78 75
2008.88 69
2008.98 65
2009.08 60
2009.19 57
2009.29 53
2009.39 49
2009.49 45
2009.60 40
2009.70 37
2009.80 34
2009.91 34
2010.01 36
2010.11 41
2010.21 48
2010.32 56
2010.42 62
2010.52 68
2010.63 71
2010.73 73
2010.83 74
2010.93 74
2011.04 74
2011.14 73
2011.24 72
2011.34 69
2011.45 65
2011.55 58
2011.65 50
2011.76 42
2011.86 34
2011.96 28
2012.06 25
2012.17 23
2012.27 23
2012.37 23
2012.48 24
2012.58 25
2012.68 27
2012.78 30
2012.89 34
2012.99 39
2013.09 45
2013.20 51
2013.30 56
2013.40 60
2013.50 63
2013.61 65
2013.71 65
2013.81 65
2013.92 65
2014.02 65
2014.12 64
2014.23 63
2014.33 61
2014.43 58
2014.53 55
2014.64 50
2014.74 46
2014.84 43
2014.95 42
2015.05 42
2015.15 44
2015.25 46
2015.36 48
2015.46 48
2015.56 46
2015.67 42
2015.77 39
2015.87 36
2015.97 35
2016.08 38
2016.18 45
2016.28 54
2016.39 63
2016.49 72
2016.59 78
2016.70 82
2016.80 83
2016.90 83
2017.00 82
2017.11 83
2017.21 85
2017.31 88
2017.42 91
2017.52 94
2017.62 95
2017.73 94
2017.83 91
2017.93 86
2018.03 80
2018.14 75
2018.24 71
2018.34 70
2018.45 70
2018.55 72
2018.65 76
2018.76 81
2018.86 85
2018.96 88
2019.06 90
2019.17 91
2019.27 89
2019.37 84
2019.48 78
2019.58 69
2019.68 59
2019.79 48
2019.89 36
2019.99 25
2020.09 16
2020.20 10
2020.30 5
2020.40 3
2020.51 3
2020.61 4
2020.71 5
2020.82 7
2020.92 11
2021.02 17
2021.13 26
2021.23 38
2021.33 54
2021.43 71
2021.54 88
2021.64 103
2021.74 114
2021.85 122
2021.95 125
2022.05 123
2022.16 119
2022.26 112
2022.36 105
2022.47 99
2022.57 94
2022.67 91
2022.77 90
2022.88 91
2022.98 93
2023.08 95
2023.19 97
2023.29 97
2023.39 96
2023.50 95
2023.60 93
2023.70 91
2023.81 90
2023.91 89
2024.01 87
2024.12 84
2024.22 79
2024.32 72
2024.42 65
2024.53 57
2024.63 51
2024.73 46
2024.84 44
2024.94 44
2025.04 46
2025.15 50
2025.25 55
2025.35 62
2025.46 70
2025.56 79
2025.66 88
2025.77 96
2025.87 102
2025.97 106
2026.08 108
2026.18 107
2026.28 103
2026.39 97
2026.49 89
2026.59 78
2026.69 67
2026.80 55
2026.90 43
2027.00 35
2027.11 29
2027.21 27
2027.31 29
2027.42 33
2027.52 39
2027.62 44
2027.73 48
2027.83 52
2027.93 54
2028.04 55
2028.14 57
2028.24 58
2028.35 60
2028.45 61
2028.55 62
2028.66 62
2028.76 61
2028.86 60
2028.97 58
2029.07 56
2029.17 54
2029.28 52
2029.38 49
2029.48 47
2029.59 44
2029.69 43
2029.79 43
2029.90 44
2030.00 48
2030.10 55
2030.21 62
2030.31 70
2030.41 77
2030.52 83
2030.62 85
2030.72 85
2030.83 82
2030.93 77
2031.03 71
2031.14 65
2031.24 60
2031.34 55
2031.45 52
2031.55 49
2031.65 46
2031.76 43
2031.86 40
2031.96 36
2032.07 32
2032.17 26
2032.27 21
2032.38 16
2032.48 12
2032.58 8
2032.69 5
2032.79 2
2032.89 0
2033.00 0
2033.10 0
2033.20 0
2033.31 0
2033.41 0
2033.51 0
2033.62 0
2033.72 5
2033.82 17
2033.93 30
2034.03 43
2034.13 53
2034.24 60
2034.34 63
2034.44 61
2034.55 54
2034.65 45
2034.75 35
2034.86 26
2034.96 17
2035.06 11
2035.17 7
2035.27 6
2035.37 5
2035.48 6
2035.58 8
2035.68 11
2035.79 15
2035.89 20
2035.99 27
2036.10 36
2036.20 46
2036.31 57
2036.41 69
2036.51 81
2036.62 94
2036.72 109
2036.82 125
2036.93 143
2037.03 164
2037.13 186
2037.24 209
2037.34 233
2037.44 257
2037.55 284
2037.65 313
2037.75 345
2037.86 382
2037.96 422
2038.06 463
2038.17 503
2038.27 540
2038.38 572
2038.48 601
2038.58 625
2038.69 646
2038.79 666
2038.89 684
2039.00 700
2039.10 713
2039.20 723
2039.31 728
2039.41 731
2039.51 732
2039.62 733
2039.72 733
2039.82 733
2039.93 731
2040.03 725
2040.14 713
2040.24 695
2040.34 669
2040.45 640
2040.55 609
2040.65 578
2040.76 551
2040.86 529
2040.96 511
2041.07 496
2041.17 483
2041.27 470
2041.38 457
2041.48 443
2041.59 427
2041.69 412
2041.79 396
2041.90 380
2042.00 365
2042.10 349
2042.21 333
2042.31 317
2042.41 301
2042.52 285
2042.62 269
2042.72 255
2042.83 242
2042.93 231
2043.04 222
2043.14 215
2043.24 208
2043.35 201
2043.45 194
2043.55 185
2043.66 175
2043.76 164
2043.86 153
2043.97 142
2044.07 133
2044.18 126
2044.28 120
2044.38 117
2044.49 116
2044.59 118
2044.69 121
2044.80 126
2044.90 132
2045.01 139
2045.11 145
2045.21 149
2045.32 152
2045.42 152
2045.52 149
2045.63 144
2045.73 137
2045.83 129
2045.94 122
2046.04 117
2046.15 113
2046.25 112
2046.35 112
2046.46 115
2046.56 118
2046.66 120
2046.77 120
2046.87 117
2046.98 112
2047.08 105
2047.18 97
2047.29 90
2047.39 85
2047.49 83
2047.60 83
2047.70 85
2047.81 88
2047.91 92
2048.01 96
2048.12 99
2048.22 101
2048.32 102
2048.43 102
2048.53 100
2048.64 95
2048.74 89
2048.84 80
2048.95 70
2049.05 61
2049.15 55
2049.26 51
2049.36 50
2049.47 52
2049.57 55
2049.67 59
2049.78 63
2049.88 65
2049.98 67
2050.09 69
2050.19 71
2050.30 74
2050.40 77
2050.50 79
2050.61 81
2050.71 80
2050.82 79
2050.92 76
2051.02 74
2051.13 72
2051.23 73
2051.33 74
2051.44 77
2051.54 80
2051.65 82
2051.75 83
2051.85 82
2051.96 81
2052.06 79
2052.17 76
2052.27 73
2052.37 70
2052.48 67
2052.58 64
2052.68 62
2052.79 61
2052.89 61
2053.00 62
2053.10 63
2053.20 65
2053.31 67
2053.41 68
2053.52 68
2053.62 68
2053.72 68
2053.83 68
2053.93 68
2054.04 69
2054.14 71
2054.24 73
2054.35 75
2054.45 78
2054.55 82
2054.66 87
2054.76 93
2054.87 99
2054.97 105
2055.07 110
2055.18 112
2055.28 111
2055.39 108
2055.49 102
2055.59 95
2055.70 88
2055.80 82
2055.91 77
2056.01 74
2056.11 73
2056.22 73
2056.32 73
2056.43 73
2056.53 72
2056.63 69
2056.74 65
2056.84 60
2056.95 54
2057.05 48
2057.15 44
2057.26 41
2057.36 41
2057.47 44
2057.57 50
2057.67 57
2057.78 65
2057.88 72
2057.99 79
2058.09 83
2058.19 87
2058.30 89
2058.40 89
2058.51 89
2058.61 88
2058.71 87
2058.82 84
2058.92 80
2059.03 77
2059.13 73
2059.23 71
2059.34 70
2059.44 70
2059.55 72
2059.65 75
2059.75 79
2059.86 83
2059.96 89
2060.07 96
2060.17 105
2060.27 116
2060.38 128
2060.48 141
2060.59 154
2060.69 166
2060.80 177
2060.90 186
2061.00 195
2061.11 205
2061.21 214
2061.32 225
2061.42 235
2061.52 244
2061.63 251
2061.73 254
2061.84 254
2061.94 251
2062.04 245
2062.15 236
2062.25 227
2062.36 219
2062.46 212
2062.56 207
2062.67 204
2062.77 204
2062.88 206
2062.98 209
2063.09 213
2063.19 217
2063.29 219
2063.40 220
2063.50 218
2063.61 213
2063.71 205
2063.81 196
2063.92 186
2064.02 176
2064.13 167
2064.23 159
2064.34 151
2064.44 143
2064.54 134
2064.65 122
2064.75 110
2064.86 97
2064.96 85
2065.06 76
2065.17 69
2065.27 66
2065.38 66
2065.48 68
2065.59 70
2065.69 72
2065.79 73
2065.90 72
2066.00 69
2066.11 65
2066.21 60
2066.31 56
2066.42 53
2066.52 52
2066.63 54
2066.73 57
2066.84 62
2066.94 67
2067.04 70
2067.15 72
2067.25 72
2067.36 71
2067.46 70
2067.57 68
2067.67 67
2067.77 66
2067.88 65
2067.98 63
2068.09 59
2068.19 55
2068.30 50
2068.40 45
2068.50 41
2068.61 36
2068.71 33
2068.82 31
2068.92 30
2069.03 30
2069.13 31
2069.23 32
2069.34 33
2069.44 33
2069.55 32
2069.65 30
2069.76 27
2069.86 23
2069.96 20
2070.07 16
2070.17 12
2070.28 9
2070.38 5
2070.49 1
2070.59 0
2070.69 0
2070.80 0
2070.90 0
2071.01 0
2071.11 0
2071.22 0
2071.32 0
2071.42 3
2071.53 8
2071.63 13
2071.74 19
2071.84 25
2071.95 31
2072.05 38
2072.16 44
2072.26 49
2072.36 52
2072.47 55
2072.57 56
2072.68 56
2072.78 57
2072.89 58
2072.99 59
2073.09 60
2073.20 61
2073.30 61
2073.41 59
2073.51 56
2073.62 52
2073.72 47
2073.83 43
2073.93 39
2074.03 36
2074.14 36
2074.24 36
2074.35 37
2074.45 38
2074.56 39
2074.66 39
2074.77 39
2074.87 40
2074.97 41
2075.08 43
2075.18 46
2075.29 50
2075.39 54
2075.50 59
2075.60 64
2075.71 69
2075.81 74
2075.91 80
2076.02 86
2076.12 92
2076.23 99
2076.33 104
2076.44 110
2076.54 115
2076.65 121
2076.75 128
2076.85 136
2076.96 144
2077.06 152
2077.17 157
2077.27 159
2077.38 158
2077.48 152
2077.59 144
2077.69 133
2077.80 121
2077.90 107
2078.00 92
2078.11 78
2078.21 63
2078.32 50
2078.42 38
2078.53 28
2078.63 21
2078.74 16
2078.84 12
2078.94 10
2079.05 9
2079.15 7
2079.26 6
2079.36 4
2079.47 3
2079.57 1
2079.68 0
2079.78 0
2079.89 0
2079.99 0
2080.09 2
2080.20 5
2080.30 7
2080.41 10
2080.51 11
2080.62 13
2080.72 14
2080.83 16
2080.93 19
2081.04 23
2081.14 27
2081.25 30
2081.35 31
2081.45 31
2081.56 29
2081.66 26
2081.77 21
2081.87 17
2081.98 12
2082.08 8
2082.19 5
2082.29 2
2082.40 0
2082.50 0
2082.61 0
2082.71 0
2082.81 0
2082.92 0
2083.02 0
2083.13 0
2083.23 0
2083.34 7
2083.44 17
2083.55 27
2083.65 38
2083.76 46
2083.86 52
2083.97 54
2084.07 55
2084.17 54
2084.28 52
2084.38 49
2084.49 47
2084.59 44
2084.70 40
2084.80 35
2084.91 30
2085.01 26
2085.12 22
2085.22 21
2085.33 22
2085.43 26
2085.54 31
2085.64 37
2085.75 42
2085.85 45
2085.95 46
2086.06 45
2086.16 44
2086.27 42
2086.37 41
2086.48 42
2086.58 44
2086.69 47
2086.79 51
2086.90 54
2087.00 57
2087.11 58
2087.21 58
2087.32 56
2087.42 53
2087.53 50
2087.63 47
2087.74 44
2087.84 43
2087.94 42
2088.05 43
2088.15 44
2088.26 45
2088.36 47
2088.47 48
2088.57 49
2088.68 49
2088.78 49
2088.89 49
2088.99 49
2089.10 50
2089.20 49
2089.31 49
2089.41 47
2089.52 44
2089.62 40
2089.73 35
2089.83 30
2089.94 24
2090.04 20
2090.15 16
2090.25 15
2090.35 15
2090.46 17
2090.56 20
2090.67 25
2090.77 29
2090.88 34
2090.98 37
2091.09 40
2091.19 43
2091.30 47
2091.40 51
2091.51 57
2091.61 65
2091.72 74
2091.82 83
2091.93 92
2092.03 100
2092.14 107
2092.24 112
2092.35 116
2092.45 118
2092.56 120
2092.66 121
2092.77 120
2092.87 117
2092.98 112
2093.08 106
2093.19 99
2093.29 93
2093.40 89
2093.50 88
2093.61 91
2093.71 98
2093.82 106
2093.92 114
2094.03 120
2094.13 124
2094.24 125
2094.34 123
2094.45 120
2094.55 115
2094.65 111
2094.76 107
2094.86 103
2094.97 100
2095.07 98
2095.18 98
2095.28 98
2095.39 100
2095.49 103
2095.60 108
2095.70 114
2095.81 119
2095.91 123
2096.02 124
2096.12 124
2096.23 121
2096.33 116
2096.44 111
2096.54 105
2096.65 100
2096.75 96
2096.86 91
2096.96 87
2097.07 82
2097.17 75
2097.28 67
2097.38 58
2097.49 48
2097.59 39
2097.70 33
2097.80 28
2097.91 26
2098.01 26
2098.12 28
2098.22 29
2098.33 30
2098.43 29
2098.54 26
2098.64 22
2098.75 17
2098.85 13
2098.96 10
2099.06 9
2099.17 11
2099.27 14
2099.38 19
2099.48 25
2099.59 31
2099.69 37
2099.80 42
2099.90 46
2100.01 50
2100.11 52
2100.22 55
2100.33 56
2100.43 57
2100.54 57
2100.64 56
2100.75 54
2100.85 52
2100.96 49
2101.06 46
2101.17 42
2101.27 39
2101.38 36
2101.48 32
2101.59 30
2101.69 28
2101.80 29
2101.90 33
2102.01 40
2102.11 51
2102.22 64
2102.32 80
2102.43 96
2102.53 111
2102.64 124
2102.74 134
2102.85 141
2102.95 144
2103.06 144
2103.16 141
2103.27 137
2103.37 133
2103.48 129
2103.58 126
2103.69 125
2103.79 126
2103.90 128
2104.00 131
2104.11 133
2104.21 133
2104.32 130
2104.42 124
2104.53 115
2104.64 105
2104.74 95
2104.85 86
2104.95 79
2105.06 74
2105.16 69
2105.27 66
2105.37 63
2105.48 61
2105.58 59
2105.69 57
2105.79 57
2105.90 57
2106.00 58
2106.11 60
2106.21 63
2106.32 66
2106.42 70
2106.53 74
2106.63 79
2106.74 84
2106.84 88
2106.95 89
2107.06 88
2107.16 84
2107.27 78
2107.37 69
2107.48 60
2107.58 52
2107.69 48
2107.79 48
2107.90 51
2108.00 57
2108.11 64
2108.21 71
2108.32 77
2108.42 81
2108.53 83
2108.63 83
2108.74 82
2108.84 79
2108.95 75
2109.06 71
2109.16 68
2109.27 66
2109.37 68
2109.48 73
2109.58 81
2109.69 92
2109.79 103
2109.90 113
2110.00 120
2110.11 124
2110.21 124
2110.32 123
2110.42 120
2110.53 117
2110.63 115
2110.74 114
2110.85 114
2110.95 115
2111.06 116
2111.16 118
2111.27 120
2111.37 124
2111.48 129
2111.58 133
2111.69 138
2111.79 140
2111.90 140
2112.00 138
2112.11 133
2112.22 128
2112.32 122
2112.43 118
2112.53 116
2112.64 116
2112.74 116
2112.85 117
2112.95 117
2113.06 116
2113.16 113
2113.27 110
2113.37 106
2113.48 103
2113.59 101
2113.69 100
2113.80 100
2113.90 100
2114.01 99
2114.11 97
2114.22 94
2114.32 88
2114.43 81
2114.53 73
2114.64 64
2114.74 54
2114.85 46
2114.96 38
2115.06 32
2115.17 28
2115.27 26
2115.38 26
2115.48 28
2115.59 32
2115.69 36
2115.80 40
2115.90 43
2116.01 44
2116.12 44
2116.22 44
2116.33 43
2116.43 43
2116.54 45
2116.64 49
2116.75 55
2116.85 60
2116.96 66
2117.06 68
2117.17 68
2117.28 65
2117.38 58
2117.49 48
2117.59 36
2117.70 25
2117.80 14
2117.91 5
2118.01 0
2118.12 0
2118.23 0
2118.33 1
2118.44 7
2118.54 15
2118.65 24
2118.75 33
2118.86 42
2118.96 51
2119.07 60
2119.18 68
2119.28 76
2119.39 85
2119.49 93
2119.60 102
2119.70 111
2119.81 120
2119.91 129
2120.02 136
2120.13 142
2120.23 145
2120.34 145
2120.44 143
2120.55 140
2120.65 137
2120.76 136
2120.86 137
2120.97 143
2121.08 152
2121.18 163
2121.29 175
2121.39 184
2121.50 188
2121.60 188
2121.71 183
2121.81 174
2121.92 162
2122.03 151
2122.13 141
2122.24 131
2122.34 123
2122.45 116
2122.55 108
2122.66 100
2122.77 92
2122.87 85
2122.98 78
2123.08 74
2123.19 73
2123.29 74
2123.40 78
2123.50 85
2123.61 94
2123.72 103
2123.82 111
2123.93 118
2124.03 123
2124.14 125
2124.24 124
2124.35 120
2124.46 115
2124.56 108
2124.67 100
2124.77 92
2124.88 84
2124.98 76
2125.09 69
2125.20 63
2125.30 59
2125.41 57
2125.51 57
2125.62 59
2125.72 60
2125.83 62
2125.94 63
2126.04 65
2126.15 66
2126.25 68
2126.36 72
2126.46 76
2126.57 81
2126.68 84
2126.78 85
2126.89 84
2126.99 80
2127.10 75
2127.20 68
2127.31 63
2127.42 60
2127.52 60
2127.63 63
2127.73 67
2127.84 71
2127.94 75
2128.05 77
2128.16 76
2128.26 72
2128.37 68
2128.47 62
2128.58 57
2128.68 52
2128.79 49
2128.90 46
2129.00 43
2129.11 41
2129.21 38
2129.32 35
2129.43 32
2129.53 29
2129.64 25
2129.74 20
2129.85 15
2129.95 10
2130.06 4
2130.17 0
2130.27 0
2130.38 0
2130.48 0
2130.59 0
2130.70 0
2130.80 0
2130.91 0
2131.01 2
2131.12 4
2131.22 7
2131.33 10
2131.44 15
2131.54 23
2131.65 32
2131.75 42
2131.86 52
2131.97 60
2132.07 65
2132.18 67
2132.28 66
2132.39 64
2132.49 61
2132.60 59
2132.71 58
2132.81 59
2132.92 61
2133.02 64
2133.13 68
2133.24 71
2133.34 75
2133.45 78
2133.55 82
2133.66 87
2133.77 93
2133.87 101
2133.98 110
2134.08 118
2134.19 126
2134.29 130
2134.40 132
2134.51 132
2134.61 131
2134.72 130
2134.82 130
2134.93 133
2135.04 139
2135.14 147
2135.25 156
2135.35 165
2135.46 172
2135.57 177
2135.67 181
2135.78 184
2135.88 185
2135.99 187
2136.10 189
2136.20 191
2136.31 193
2136.41 193
2136.52 191
2136.63 187
2136.73 182
2136.84 175
2136.94 168
2137.05 161
2137.16 155
2137.26 150
2137.37 146
2137.47 142
2137.58 137
2137.69 131
2137.79 124
2137.90 116
2138.00 108
2138.11 101
2138.22 95
2138.32 88
2138.43 81
2138.53 72
2138.64 62
2138.75 50
2138.85 40
2138.96 32
2139.06 28
2139.17 29
2139.28 34
2139.38 44
2139.49 55
2139.59 66
2139.70 75
2139.81 83
2139.91 89
2140.02 94
2140.12 97
2140.23 99
2140.34 100
2140.44 99
2140.55 96
2140.65 91
2140.76 84
2140.87 74
2140.97 65
2141.08 55
2141.19 47
2141.29 41
2141.40 37
2141.50 36
2141.61 37
2141.72 39
2141.82 43
2141.93 48
2142.03 52
2142.14 56
2142.25 61
2142.35 67
2142.46 75
2142.56 83
2142.67 93
2142.78 104
2142.88 114
2142.99 123
2143.10 130
2143.20 134
2143.31 137
2143.41 138
2143.52 137
2143.63 137
2143.73 136
2143.84 136
2143.94 135
2144.05 133
2144.16 130
2144.26 124
2144.37 116
2144.48 107
2144.58 97
2144.69 88
2144.79 80
2144.90 75
2145.01 73
2145.11 75
2145.22 79
2145.32 86
2145.43 96
2145.54 107
2145.64 118
2145.75 128
2145.86 137
2145.96 144
2146.07 150
2146.17 154
2146.28 158
2146.39 162
2146.49 166
2146.60 169
2146.71 170
2146.81 169
2146.92 165
2147.02 159
2147.13 151
2147.24 143
2147.34 136
2147.45 131
2147.56 128
2147.66 127
2147.77 125
2147.87 122
2147.98 118
2148.09 111
2148.19 103
2148.30 96
2148.41 90
2148.51 86
2148.62 84
2148.72 83
2148.83 83
2148.94 82
2149.04 80
2149.15 76
2149.26 71
2149.36 66
2149.47 62
2149.57 60
2149.68 61
2149.79 63
2149.89 66
2150.00 69
2150.11 72
2150.21 74
2150.32 76
2150.43 77
2150.53 79
2150.64 82
2150.74 86
2150.85 91
2150.96 96
2151.06 101
2151.17 105
2151.28 107
2151.38 108
2151.49 108
2151.59 106
2151.70 105
2151.81 103
2151.91 103
2152.02 102
2152.13 100
2152.23 98
2152.34 94
2152.45 90
2152.55 84
2152.66 78
2152.76 74
2152.87 71
2152.98 71
2153.08 71
2153.19 73
2153.30 76
2153.40 79
2153.51 81
2153.62 84
2153.72 86
2153.83 87
2153.94 86
2154.04 83
2154.15 76
2154.25 67
2154.36 55
2154.47 42
2154.57 29
2154.68 18
2154.79 10
2154.89 5
2155.00 3
2155.11 4
2155.21 8
2155.32 14
2155.42 23
2155.53 32
2155.64 43
2155.74 53
2155.85 62
2155.96 69
2156.06 73
2156.17 76
2156.28 77
2156.38 77
2156.49 78
2156.60 79
2156.70 81
2156.81 84
2156.92 86
2157.02 88
2157.13 88
2157.23 87
2157.34 84
2157.45 79
2157.55 73
2157.66 65
2157.77 57
2157.87 49
2157.98 42
2158.09 38
2158.19 36
2158.30 36
2158.41 39
2158.51 43
2158.62 48
2158.73 52
2158.83 55
2158.94 57
2159.05 57
2159.15 57
2159.26 56
2159.37 57
2159.47 58
2159.58 61
2159.68 64
2159.79 68
2159.90 70
2160.00 69
2160.11 67
2160.22 62
2160.32 57
2160.43 52
2160.54 50
2160.64 52
2160.75 58
2160.86 67
2160.96 78
2161.07 89
2161.18 99
2161.28 106
2161.39 111
2161.50 113
2161.60 114
2161.71 113
2161.82 113
2161.92 115
2162.03 118
2162.14 123
2162.24 130
2162.35 137
2162.46 143
2162.56 147
2162.67 147
2162.78 143
2162.88 135
2162.99 124
2163.10 112
2163.20 101
2163.31 91
2163.42 85
2163.52 81
2163.63 79
2163.74 78
2163.84 78
2163.95 77
2164.06 76
2164.16 75
2164.27 74
2164.38 74
2164.48 76
2164.59 79
2164.70 82
2164.80 84
2164.91 85
2165.02 84
2165.12 83
2165.23 81
2165.34 79
2165.44 79
2165.55 80
2165.66 81
2165.76 82
2165.87 82
2165.98 80
2166.08 77
2166.19 73
2166.30 70
2166.40 69
2166.51 70
2166.62 74
2166.72 78
2166.83 82
2166.94 84
2167.04 84
2167.15 83
2167.26 80
2167.36 79
2167.47 79
2167.58 81
2167.68 84
2167.79 87
2167.90 89
2168.00 88
2168.11 83
2168.22 76
2168.32 68
2168.43 58
2168.54 50
2168.64 42
2168.75 38
2168.86 36
2168.96 36
2169.07 39
2169.18 44
2169.28 50
2169.39 55
2169.50 59
2169.61 61
2169.71 60
2169.82 56
2169.93 50
2170.03 42
2170.14 32
2170.25 23
2170.35 14
2170.46 7
2170.57 1
2170.67 0
2170.78 0
2170.89 0
2170.99 0
2171.10 0
2171.21 0
2171.31 1
2171.42 3
2171.53 4
2171.63 5
2171.74 5
2171.85 4
2171.96 4
2172.06 4
2172.17 3
2172.28 3
2172.38 1
2172.49 0
2172.60 0
2172.70 0
2172.81 0
2172.92 0
2173.02 0
2173.13 0
2173.24 7
2173.34 17
2173.45 28
2173.56 39
2173.67 50
2173.77 58
2173.88 64
2173.99 67
2174.09 67
2174.20 66
2174.31 64
2174.41 60
2174.52 57
2174.63 53
2174.73 51
2174.84 49
2174.95 48
2175.05 47
2175.16 47
2175.27 47
2175.38 46
2175.48 46
2175.59 46
2175.70 47
2175.80 49
2175.91 52
2176.02 57
2176.12 62
2176.23 66
2176.34 69
2176.45 71
2176.55 71
2176.66 69
2176.77 66
2176.87 62
2176.98 56
2177.09 50
2177.19 44
2177.30 38
2177.41 34
2177.51 32
2177.62 31
2177.73 32
2177.84 35
2177.94 38
2178.05 41
2178.16 45
2178.26 47
2178.37 49
2178.48 51
2178.58 53
2178.69 56
2178.80 60
2178.91 67
2179.01 74
2179.12 83
2179.23 92
2179.33 101
2179.44 108
2179.55 114
2179.66 120
2179.76 125
2179.87 130
2179.98 136
2180.08 142
2180.19 147
2180.30 152
2180.40 156
2180.51 158
2180.62 160
2180.73 160
2180.83 159
2180.94 158
2181.05 155
2181.15 150
2181.26 145
2181.37 138
2181.48 130
2181.58 122
2181.69 114
2181.80 107
2181.90 101
2182.01 95
2182.12 91
2182.22 89
2182.33 88
2182.44 87
2182.55 86
2182.65 83
2182.76 79
2182.87 74
2182.97 69
2183.08 64
2183.19 60
2183.30 60
2183.40 61
2183.51 65
2183.62 71
2183.72 77
2183.83 83
2183.94 88
2184.05 91
2184.15 93
2184.26 92
2184.37 91
2184.47 89
2184.58 86
2184.69 84
2184.80 83
2184.90 83
2185.01 86
2185.12 90
2185.22 96
2185.33 103
2185.44 108
2185.55 112
2185.65 113
2185.76 110
2185.87 104
2185.98 94
2186.08 83
2186.19 72
2186.30 63
2186.40 58
2186.51 56
2186.62 58
2186.73 63
2186.83 71
2186.94 79
2187.05 86
2187.15 93
2187.26 98
2187.37 101
2187.48 101
2187.58 98
2187.69 94
2187.80 89
2187.90 85
2188.01 81
2188.12 80
2188.23 80
2188.33 82
2188.44 84
2188.55 87
2188.66 89
2188.76 91
2188.87 91
2188.98 91
2189.08 91
2189.19 90
2189.30 88
2189.41 86
2189.51 83
2189.62 81
2189.73 79
2189.84 79
2189.94 80
2190.05 83
2190.16 86
2190.26 89
2190.37 92
2190.48 95
2190.59 96
2190.69 97
2190.80 97
2190.91 98
2191.02 99
2191.12 101
2191.23 102
2191.34 103
2191.45 104
2191.55 102
2191.66 100
2191.77 98
2191.87 96
2191.98 95
2192.09 95
2192.20 98
2192.30 101
2192.41 105
2192.52 109
2192.63 112
2192.73 114
2192.84 114
2192.95 114
2193.06 113
2193.16 112
2193.27 111
2193.38 110
2193.49 111
2193.59 112
2193.70 113
2193.81 114
2193.91 114
2194.02 111
2194.13 105
2194.24 97
2194.34 86
2194.45 73
2194.56 62
2194.67 53
2194.77 48
2194.88 48
2194.99 53
2195.10 62
2195.20 73
2195.31 85
2195.42 95
2195.53 103
2195.63 108
2195.74 110
2195.85 111
2195.96 112
2196.06 113
2196.17 115
2196.28 117
2196.39 118
2196.49 117
2196.60 114
2196.71 110
2196.82 106
2196.92 102
2197.03 99
2197.14 97
2197.24 96
2197.35 96
2197.46 96
2197.57 96
2197.67 96
2197.78 95
2197.89 94
2198.00 92
2198.10 90
2198.21 88
2198.32 87
2198.43 86
2198.53 86
2198.64 87
2198.75 89
2198.86 91
2198.96 93
2199.07 94
2199.18 96
2199.29 98
2199.39 102
2199.50 107
2199.61 113
2199.72 120
2199.82 128
2199.93 136
2200.04 143
2200.15 149
2200.26 153
2200.36 156
2200.47 158
2200.58 157
2200.69 155
2200.79 151
2200.90 144
2201.01 136
2201.12 126
2201.22 114
2201.33 103
2201.44 93
2201.55 84
2201.65 77
2201.76 72
2201.87 70
2201.98 70
2202.08 71
2202.19 74
2202.30 77
2202.41 80
2202.51 83
2202.62 85
2202.73 87
2202.84 89
2202.94 90
2203.05 89
2203.16 88
2203.27 85
2203.37 81
2203.48 76
2203.59 71
2203.70 68
2203.81 65
2203.91 65
2204.02 66
2204.13 67
2204.24 69
2204.34 70
2204.45 69
2204.56 68
2204.67 66
2204.77 64
2204.88 62
2204.99 60
2205.10 59
2205.20 59
2205.31 60
2205.42 60
2205.53 61
2205.64 61
2205.74 61
2205.85 59
2205.96 57
2206.07 55
2206.17 52
2206.28 49
2206.39 46
2206.50 44
2206.60 42
2206.71 41
2206.82 41
2206.93 41
2207.04 41
2207.14 42
2207.25 42
2207.36 43
2207.47 42
2207.57 41
2207.68 39
2207.79 36
2207.90 32
2208.01 29
2208.11 25
2208.22 21
2208.33 17
2208.44 12
2208.54 7
2208.65 1
2208.76 0
2208.87 0
2208.97 0
2209.08 0
2209.19 0
2209.30 0
2209.41 0
2209.51 2
2209.62 7
2209.73 11
2209.84 13
2209.94 13
2210.05 11
2210.16 8
2210.27 5
2210.38 2
2210.48 0
2210.59 0
2210.70 0
2210.81 0
2210.91 4
2211.02 9
2211.13 15
2211.24 21
2211.35 28
2211.45 35
2211.56 42
2211.67 48
2211.78 55
2211.89 60
2211.99 63
2212.10 64
2212.21 62
2212.32 58
2212.42 51
2212.53 44
2212.64 37
2212.75 32
2212.86 29
2212.96 29
2213.07 30
2213.18 33
2213.29 37
2213.39 41
2213.50 44
2213.61 47
2213.72 50
2213.83 52
2213.93 53
2214.04 53
2214.15 52
2214.26 48
2214.37 43
2214.47 37
2214.58 32
2214.69 28
2214.80 27
2214.91 29
2215.01 34
2215.12 41
2215.23 49
2215.34 57
2215.44 63
2215.55 66
2215.66 67
2215.77 66
2215.88 64
2215.98 61
2216.09 57
2216.20 55
2216.31 53
2216.42 51
2216.52 51
2216.63 50
2216.74 48
2216.85 46
2216.96 42
2217.06 38
2217.17 33
2217.28 27
2217.39 22
2217.50 18
2217.60 15
2217.71 14
2217.82 14
2217.93 15
2218.04 17
2218.14 22
2218.25 29
2218.36 37
2218.47 47
2218.58 58
2218.68 68
2218.79 77
2218.90 81
2219.01 82
2219.12 79
2219.22 74
2219.33 68
2219.44 62
2219.55 58
2219.66 56
2219.76 57
2219.87 60
2219.98 63
2220.09 66
2220.20 69
2220.30 71
2220.41 72
2220.52 73
2220.63 74
2220.74 76
2220.84 79
2220.95 83
2221.06 87
2221.17 92
2221.28 97
2221.38 101
2221.49 104
2221.60 106
2221.71 108
2221.82 109
2221.92 111
2222.03 114
2222.14 117
2222.25 121
2222.36 125
2222.46 130
2222.57 135
2222.68 140
2222.79 145
2222.90 149
2223.01 153
2223.11 156
2223.22 158
2223.33 159
2223.44 158
2223.55 155
2223.65 150
2223.76 142
2223.87 134
2223.98 124
2224.09 115
2224.19 108
2224.30 102
2224.41 99
2224.52 98
2224.63 98
2224.74 97
2224.84 96
2224.95 94
2225.06 90
2225.17 86
2225.28 84
2225.38 84
2225.49 87
2225.60 93
2225.71 101
2225.82 109
2225.92 117
2226.03 122
2226.14 123
2226.25 121
2226.36 117
2226.47 110
2226.57 103
2226.68 94
2226.79 86
2226.90 79
2227.01 72
2227.11 66
2227.22 63
2227.33 62
2227.44 66
2227.55 73
2227.66 84
2227.76 98
2227.87 112
2227.98 125
2228.09 134
2228.20 139
2228.31 137
2228.41 131
2228.52 122
2228.63 112
2228.74 101
2228.85 93
2228.95 85
2229.06 80
2229.17 75
2229.28 70
2229.39 63
2229.50 55
2229.60 46
2229.71 37
2229.82 28
2229.93 21
2230.04 15
2230.15 11
2230.25 9
2230.36 8
2230.47 8
2230.58 10
2230.69 14
2230.80 21
2230.90 31
2231.01 42
2231.12 55
2231.23 65
2231.34 73
2231.44 76
2231.55 73
2231.66 67
2231.77 57
2231.88 47
2231.99 38
2232.09 32
2232.20 29
2232.31 29
2232.42 32
2232.53 37
2232.64 41
2232.74 45
2232.85 46
2232.96 46
2233.07 44
2233.18 41
2233.29 39
2233.39 37
2233.50 36
2233.61 36
2233.72 36
2233.83 36
2233.94 37
2234.04 38
2234.15 39
2234.26 42
2234.37 46
2234.48 52
2234.59 59
2234.70 69
2234.80 79
2234.91 90
2235.02 101
2235.13 110
2235.24 117
2235.35 121
2235.45 122
2235.56 120
2235.67 115
2235.78 108
2235.89 100
2236.00 93
2236.10 87
2236.21 83
2236.32 82
2236.43 83
2236.54 86
2236.65 91
2236.75 98
2236.86 106
2236.97 117
2237.08 129
2237.19 142
2237.30 156
2237.41 168
2237.51 178
2237.62 185
2237.73 189
2237.84 191
2237.95 192
2238.06 194
2238.16 198
2238.27 202
2238.38 205
2238.49 206
2238.60 202
2238.71 194
2238.82 182
2238.92 168
2239.03 154
2239.14 144
2239.25 137
2239.36 135
2239.47 135
2239.58 135
2239.68 135
2239.79 132
2239.90 126
2240.01 120
2240.12 113
2240.23 106
2240.33 101
2240.44 97
2240.55 93
2240.66 89
2240.77 84
2240.88 78
2240.99 70
2241.09 63
2241.20 56
2241.31 50
2241.42 46
2241.53 43
2241.64 42
2241.75 42
2241.85 41
2241.96 40
2242.07 37
2242.18 33
2242.29 29
2242.40 25
2242.51 23
2242.61 23
2242.72 25
2242.83 28
2242.94 33
2243.05 38
2243.16 42
2243.27 43
2243.37 42
2243.48 38
2243.59 32
2243.70 24
2243.81 15
2243.92 6
2244.03 0
2244.13 0
2244.24 0
2244.35 0
2244.46 0
2244.57 6
2244.68 14
2244.79 22
2244.89 31
2245.00 41
2245.11 50
2245.22 59
2245.33 68
2245.44 75
2245.55 81
2245.66 84
2245.76 85
2245.87 84
2245.98 82
2246.09 80
2246.20 80
2246.31 83
2246.42 87
2246.52 93
2246.63 99
2246.74 105
2246.85 109
2246.96 111
2247.07 109
2247.18 105
2247.29 97
2247.39 88
2247.50 79
2247.61 70
2247.72 63
2247.83 57
2247.94 54
2248.05 53
2248.15 54
2248.26 57
2248.37 62
2248.48 70
2248.59 78
2248.70 88
2248.81 97
2248.92 105
2249.02 111
2249.13 114
2249.24 116
2249.35 116
2249.46 116
2249.57 115
2249.68 114
2249.79 111
2249.89 106
2250.00 98
2250.11 87
2250.22 72
2250.33 56
2250.44 40
2250.55 25
2250.66 13
2250.76 6
2250.87 2
2250.98 2
2251.09 4
2251.20 9
2251.31 14
2251.42 19
2251.53 23
2251.63 26
2251.74 27
2251.85 27
2251.96 25
2252.07 22
2252.18 19
2252.29 16
2252.40 14
2252.51 13
2252.61 13
2252.72 15
2252.83 18
2252.94 23
2253.05 29
2253.16 35
2253.27 41
2253.38 46
2253.48 50
2253.59 52
2253.70 53
2253.81 53
2253.92 54
2254.03 56
2254.14 57
2254.25 58
2254.36 59
2254.46 58
2254.57 56
2254.68 52
2254.79 47
2254.90 42
2255.01 36
2255.12 30
2255.23 24
2255.34 19
2255.44 16
2255.55 13
2255.66 13
2255.77 15
2255.88 19
2255.99 26
2256.10 34
2256.21 43
2256.32 51
2256.42 57
2256.53 59
2256.64 57
2256.75 51
2256.86 41
2256.97 30
2257.08 19
2257.19 11
2257.30 6
2257.40 5
2257.51 6
2257.62 10
2257.73 14
2257.84 16
2257.95 17
2258.06 16
2258.17 14
2258.28 11
2258.38 8
2258.49 5
2258.60 3
2258.71 2
2258.82 2
2258.93 2
2259.04 3
2259.15 6
2259.26 9
2259.37 14
2259.47 20
2259.58 27
2259.69 34
2259.80 41
2259.91 47
2260.02 51
2260.13 53
2260.24 53
2260.35 52
2260.46 49
2260.56 47
2260.67 46
2260.78 47
2260.89 48
2261.00 51
2261.11 54
2261.22 58
2261.33 62
2261.44 66
2261.55 71
2261.65 76
2261.76 80
2261.87 82
2261.98 83
2262.09 82
2262.20 79
2262.31 75
2262.42 71
2262.53 68
2262.64 66
2262.75 66
2262.85 67
2262.96 69
2263.07 71
2263.18 73
2263.29 75
2263.40 78
2263.51 81
2263.62 84
2263.73 88
2263.84 91
2263.94 94
2264.05 96
2264.16 97
2264.27 97
2264.38 96
2264.49 95
2264.60 94
2264.71 95
2264.82 97
2264.93 102
2265.04 108
2265.15 116
2265.25 126
2265.36 137
2265.47 148
2265.58 159
2265.69 169
2265.80 178
2265.91 185
2266.02 190
2266.13 191
2266.24 190
2266.35 186
2266.45 179
2266.56 171
2266.67 161
2266.78 151
2266.89 142
2267.00 134
2267.11 128
2267.22 125
2267.33 125
2267.44 126
2267.55 128
2267.66 129
2267.76 127
2267.87 123
2267.98 116
2268.09 107
2268.20 97
2268.31 88
2268.42 81
2268.53 76
2268.64 73
2268.75 72
2268.86 72
2268.97 75
2269.08 78
2269.18 83
2269.29 89
2269.40 97
2269.51 105
2269.62 114
2269.73 122
2269.84 129
2269.95 134
2270.06 137
2270.17 137
2270.28 136
2270.39 134
2270.50 131
2270.60 127
2270.71 124
2270.82 120
2270.93 115
2271.04 110
2271.15 104
2271.26 98
2271.37 92
2271.48 88
2271.59 86
2271.70 85
2271.81 86
2271.92 86
2272.02 86
2272.13 85
2272.24 84
2272.35 82
2272.46 80
2272.57 80
2272.68 80
2272.79 80
2272.90 79
2273.01 76
2273.12 72
2273.23 65
2273.34 56
2273.45 46
2273.55 37
2273.66 29
2273.77 22
2273.88 16
2273.99 11
2274.10 6
2274.21 1
2274.32 0
2274.43 0
2274.54 0
2274.65 0
2274.76 0
2274.87 0
2274.98 0
2275.09 0
2275.20 2
2275.30 8
2275.41 15
2275.52 21
2275.63 26
2275.74 30
2275.85 31
2275.96 31
2276.07 30
2276.18 29
2276.29 28
2276.40 29
2276.51 32
2276.62 37
2276.73 44
2276.84 52
2276.95 61
2277.05 70
2277.16 77
2277.27 83
2277.38 87
2277.49 87
2277.60 85
2277.71 82
2277.82 77
2277.93 71
2278.04 66
2278.15 60
2278.26 55
2278.37 50
2278.48 46
2278.59 42
2278.70 39
2278.81 37
2278.91 37
2279.02 37
2279.13 39
2279.24 43
2279.35 50
2279.46 59
2279.57 71
2279.68 86
2279.79 101
2279.90 114
2280.01 125
2280.12 131
2280.23 132
2280.34 128
2280.45 120
2280.56 110
2280.67 98
2280.78 87
2280.89 77
2280.99 69
2281.10 64
2281.21 63
2281.32 66
2281.43 71
2281.54 78
2281.65 87
2281.76 95
2281.87 103
2281.98 109
2282.09 115
2282.20 120
2282.31 124
2282.42 127
2282.53 129
2282.64 130
2282.75 130
2282.86 129
2282.97 126
2283.08 122
2283.19 117
2283.29 110
2283.40 102
2283.51 93
2283.62 83
2283.73 72
2283.84 62
2283.95 52
2284.06 42
2284.17 33
2284.28 24
2284.39 15
2284.50 7
2284.61 0
2284.72 0
2284.83 0
2284.94 0
2285.05 0
2285.16 0
2285.27 0
2285.38 0
2285.49 1
2285.60 3
2285.71 5
2285.82 8
2285.92 10
2286.03 12
2286.14 13
2286.25 13
2286.36 11
2286.47 9
2286.58 7
2286.69 5
2286.80 5
2286.91 5
2287.02 7
2287.13 10
2287.24 13
2287.35 16
2287.46 18
2287.57 20
2287.68 22
2287.79 24
2287.90 26
2288.01 30
2288.12 34
2288.23 40
2288.34 47
2288.45 54
2288.56 61
2288.67 67
2288.78 73
2288.89 78
2289.00 82
2289.10 85
2289.21 88
2289.32 90
2289.43 90
2289.54 89
2289.65 87
2289.76 83
2289.87 78
2289.98 73
2290.09 67
2290.20 62
2290.31 58
2290.42 54
2290.53 51
2290.64 48
2290.75 45
2290.86 42
2290.97 40
2291.08 40
2291.19 41
2291.30 43
2291.41 46
2291.52 50
2291.63 52
2291.74 54
2291.85 55
2291.96 56
2292.07 56
2292.18 58
2292.29 60
2292.40 64
2292.51 68
2292.62 73
2292.73 76
2292.84 77
2292.95 76
2293.06 73
2293.17 68
2293.28 62
2293.38 57
2293.49 52
2293.60 50
2293.71 49
2293.82 51
2293.93 54
2294.04 59
2294.15 65
2294.26 71
2294.37 77
2294.48 82
2294.59 87
2294.70 90
2294.81 93
2294.92 94
2295.03 94
2295.14 93
2295.25 90
2295.36 87
2295.47 83
2295.58 78
2295.69 73
2295.80 67
2295.91 62
2296.02 57
2296.13 53
2296.24 52
2296.35 53
2296.46 56
2296.57 62
2296.68 69
2296.79 76
2296.90 84
2297.01 92
2297.12 99
2297.23 105
2297.34 110
2297.45 114
2297.56 116
2297.67 117
2297.78 116
2297.89 114
2298.00 110
2298.11 107
2298.22 104
2298.33 103
2298.44 103
2298.55 105
2298.66 108
2298.77 111
2298.88 112
2298.99 111
2299.10 107
2299.21 99
2299.32 89
2299.43 79
2299.54 69
2299.65 61
2299.76 56
2299.87 54
2299.98 55
2300.09 58
2300.20 62
2300.31 67
2300.42 72
2300.53 79
2300.64 86
2300.75 94
2300.86 102
2300.97 108
2301.08 113
2301.19 115
2301.30 113
2301.41 109
2301.52 103
2301.63 97
2301.74 91
2301.85 86
2301.96 84
2302.07 84
2302.18 86
2302.29 90
2302.40 95
2302.51 102
2302.62 108
2302.73 113
2302.84 117
2302.95 118
2303.06 118
2303.17 117
2303.28 114
2303.39 111
2303.50 108
2303.61 105
2303.72 101
2303.83 95
2303.94 89
2304.05 81
2304.16 74
2304.27 68
2304.38 63
2304.49 61
2304.60 62
2304.71 65
2304.82 70
2304.93 76
2305.04 82
2305.15 88
2305.26 95
2305.37 101
2305.48 108
2305.59 114
2305.70 120
2305.81 124
2305.92 125
2306.03 123
2306.14 118
2306.25 110
2306.36 100
2306.47 89
2306.58 77
2306.69 66
2306.80 55
2306.91 45
2307.02 34
2307.13 25
2307.24 16
2307.35 8
2307.46 1
2307.57 0
2307.68 0
2307.79 0
2307.90 0
2308.01 0
2308.12 0
2308.23 0
2308.34 0
2308.45 0
2308.56 1
2308.67 2
2308.78 4
2308.89 6
2309.00 8
2309.11 8
2309.22 7
2309.33 5
2309.44 2
2309.55 1
2309.66 0
2309.77 3
2309.88 7
2309.99 15
2310.10 24
2310.21 34
2310.32 46
2310.43 58
2310.55 69
2310.66 80
2310.77 91
2310.88 100
2310.99 108
2311.10 115
2311.21 120
2311.32 123
2311.43 125
2311.54 126
2311.65 127
2311.76 127
2311.87 126
2311.98 125
2312.09 123
2312.20 119
2312.31 114
2312.42 109
2312.53 103
2312.64 97
2312.75 93
2312.86 91
2312.97 91
2313.08 92
2313.19 93
2313.30 94
2313.41 93
2313.52 89
2313.63 84
2313.74 76
2313.85 68
2313.96 60
2314.07 53
2314.18 48
2314.29 43
2314.40 39
2314.51 35
2314.62 30
2314.73 27
2314.85 24
2314.96 23
2315.07 23
2315.18 25
2315.29 27
2315.40 31
2315.51 35
2315.62 38
2315.73 43
2315.84 48
2315.95 54
2316.06 60
2316.17 66
2316.28 72
2316.39 77
2316.50 81
2316.61 85
2316.72 87
2316.83 89
2316.94 90
2317.05 91
2317.16 90
2317.27 88
2317.38 85
2317.49 80
2317.60 74
2317.71 68
2317.82 61
2317.93 55
2318.05 49
2318.16 44
2318.27 40
2318.38 38
2318.49 37
2318.60 37
2318.71 37
2318.82 38
2318.93 40
2319.04 41
2319.15 43
2319.26 45
2319.37 50
2319.48 55
2319.59 62
2319.70 69
2319.81 75
2319.92 79
2320.03 80
2320.14 79
2320.25 77
2320.36 74
2320.47 71
2320.58 68
2320.70 67
2320.81 65
2320.92 63
2321.03 61
2321.14 59
2321.25 56
2321.36 53
2321.47 51
2321.58 49
2321.69 49
2321.80 50
2321.91 51
2322.02 52
2322.13 53
2322.24 52
2322.35 50
2322.46 46
2322.57 42
2322.68 38
2322.79 35
2322.90 33
2323.02 32
2323.13 32
2323.24 33
2323.35 35
2323.46 36
2323.57 36
2323.68 36
2323.79 34
2323.90 31
2324.01 28
2324.12 23
2324.23 18
2324.34 13
2324.45 9
2324.56 6
2324.67 4
2324.78 4
2324.89 6
2325.00 10
2325.12 16
2325.23 23
2325.34 31
2325.45 39
2325.56 47
2325.67 53
2325.78 58
2325.89 60
2326.00 59
2326.11 55
2326.22 48
2326.33 40
2326.44 32
2326.55 26
2326.66 24
2326.77 25
2326.88 31
2326.99 40
2327.11 51
2327.22 63
2327.33 73
2327.44 81
2327.55 86
2327.66 88
2327.77 88
2327.88 85
2327.99 81
2328.10 76
2328.21 70
2328.32 63
2328.43 57
2328.54 51
2328.65 46
2328.76 44
2328.88 43
2328.99 45
2329.10 47
2329.21 50
2329.32 52
2329.43 54
2329.54 55
2329.65 56
2329.76 57
2329.87 60
2329.98 64
2330.09 69
2330.20 74
2330.31 78
2330.42 80
2330.54 80
2330.65 77
2330.76 72
2330.87 66
2330.98 61
2331.09 57
2331.20 56
2331.31 57
2331.42 61
2331.53 66
2331.64 72
2331.75 78
2331.86 83
2331.97 86
2332.09 88
2332.20 88
2332.31 88
2332.42 87
2332.53 86
2332.64 84
2332.75 82
2332.86 82
2332.97 82
2333.08 83
2333.19 86
2333.30 91
2333.41 96
2333.52 100
2333.64 103
2333.75 102
2333.86 98
2333.97 90
2334.08 81
2334.19 69
2334.30 59
2334.41 50
2334.52 45
2334.63 43
2334.74 44
2334.85 49
2334.96 54
2335.08 60
2335.19 64
2335.30 65
2335.41 63
2335.52 58
2335.63 52
2335.74 44
2335.85 37
2335.96 31
2336.07 26
2336.18 23
2336.29 20
2336.41 19
2336.52 17
2336.63 16
2336.74 15
2336.85 15
2336.96 16
2337.07 18
2337.18 22
2337.29 25
2337.40 28
2337.51 31
2337.62 31
2337.74 31
2337.85 29
2337.96 25
2338.07 21
2338.18 16
2338.29 10
2338.40 4
2338.51 0
2338.62 0
2338.73 0
2338.84 0
2338.95 0
2339.07 0
2339.18 0
2339.29 0
2339.40 2
2339.51 12
2339.62 21
2339.73 30
2339.84 37
2339.95 43
2340.06 46
2340.17 47
2340.29 46
2340.40 44
2340.51 41
2340.62 37
2340.73 33
2340.84 30
2340.95 28
2341.06 26
2341.17 26
2341.28 26
2341.39 27
2341.51 28
2341.62 29
2341.73 28
2341.84 27
2341.95 26
2342.06 25
2342.17 25
2342.28 26
2342.39 29
2342.50 33
2342.62 37
2342.73 42
2342.84 45
2342.95 49
2343.06 53
2343.17 57
2343.28 62
2343.39 69
2343.50 76
2343.61 83
2343.72 89
2343.84 94
2343.95 97
2344.06 98
2344.17 97
2344.28 94
2344.39 90
2344.50 84
2344.61 78
2344.72 72
2344.84 65
2344.95 60
2345.06 56
2345.17 54
2345.28 56
2345.39 61
2345.50 68
2345.61 76
2345.72 85
2345.83 92
2345.95 96
2346.06 99
2346.17 99
2346.28 98
2346.39 96
2346.50 95
2346.61 93
2346.72 92
2346.83 90
2346.94 87
2347.06 84
2347.17 80
2347.28 75
2347.39 71
2347.50 66
2347.61 61
2347.72 56
2347.83 50
2347.94 42
2348.06 35
2348.17 28
2348.28 22
2348.39 18
2348.50 15
2348.61 14
2348.72 13
2348.83 14
2348.94 16
2349.06 18
2349.17 20
2349.28 21
2349.39 22
2349.50 20
2349.61 17
2349.72 12
2349.83 6
2349.94 0
2350.06 0
2350.17 0
2350.28 0
2350.39 0
2350.50 1
2350.61 7
2350.72 12
2350.83 18
2350.95 25
2351.06 33
2351.17 43
2351.28 55
2351.39 67
2351.50 80
2351.61 92
2351.72 101
2351.83 107
2351.95 109
2352.06 107
2352.17 102
2352.28 94
2352.39 84
2352.50 73
2352.61 62
2352.72 50
2352.84 40
2352.95 30
2353.06 22
2353.17 18
2353.28 16
2353.39 18
2353.50 22
2353.61 27
2353.73 31
2353.84 31
2353.95 29
2354.06 23
2354.17 16
2354.28 9
2354.39 3
2354.50 1
2354.61 2
2354.73 7
2354.84 13
2354.95 19
2355.06 24
2355.17 26
2355.28 26
2355.39 23
2355.51 19
2355.62 15
2355.73 12
2355.84 11
2355.95 13
2356.06 17
2356.17 23
2356.28 29
2356.40 35
2356.51 40
2356.62 42
2356.73 43
2356.84 42
2356.95 41
2357.06 38
2357.17 35
2357.29 33
2357.40 30
2357.51 29
2357.62 27
2357.73 25
2357.84 24
2357.95 24
2358.07 24
2358.18 24
2358.29 26
2358.40 27
2358.51 28
2358.62 28
2358.73 25
2358.84 21
2358.96 15
2359.07 8
2359.18 3
2359.29 0
2359.40 0
2359.51 0
2359.62 2
2359.74 6
2359.85 10
2359.96 13
2360.07 16
2360.18 20
2360.29 24
2360.40 29
2360.51 33
2360.63 37
2360.74 39
2360.85 38
2360.96 35
2361.07 29
2361.18 23
2361.29 18
2361.41 16
2361.52 17
2361.63 22
2361.74 29
2361.85 37
2361.96 43
2362.07 47
2362.19 48
2362.30 46
2362.41 43
2362.52 40
2362.63 38
2362.74 39
2362.85 42
2362.97 46
2363.08 50
2363.19 54
2363.30 58
2363.41 60
2363.52 62
2363.63 65
2363.75 68
2363.86 72
2363.97 75
2364.08 76
2364.19 77
2364.30 76
2364.42 74
2364.53 73
2364.64 71
2364.75 70
2364.86 68
2364.97 67
2365.08 66
2365.20 66
2365.31 66
2365.42 67
2365.53 69
2365.64 70
2365.75 69
2365.86 67
2365.98 61
2366.09 54
2366.20 44
2366.31 35
2366.42 27
2366.53 20
2366.65 15
2366.76 13
2366.87 11
2366.98 11
2367.09 11
2367.20 12
2367.31 13
2367.43 15
2367.54 18
2367.65 22
2367.76 26
2367.87 30
2367.98 33
2368.10 34
2368.21 34
2368.32 32
2368.43 28
2368.54 24
2368.65 20
2368.77 17
2368.88 15
2368.99 13
2369.10 12
2369.21 12
2369.32 12
2369.43 12
2369.55 13
2369.66 15
2369.77 21
2369.88 28
2369.99 38
2370.10 49
2370.22 60
2370.33 70
2370.44 78
2370.55 84
2370.66 87
2370.77 87
2370.89 85
2371.00 82
2371.11 77
2371.22 73
2371.33 68
2371.44 64
2371.56 60
2371.67 57
2371.78 53
2371.89 50
2372.00 45
2372.11 40
2372.23 33
2372.34 26
2372.45 18
2372.56 11
2372.67 4
2372.78 0
2372.90 0
2373.01 0
2373.12 0
2373.23 0
2373.34 0
2373.45 0
2373.57 0
2373.68 0
2373.79 7
2373.90 16
2374.01 26
2374.12 34
2374.24 40
2374.35 43
2374.46 45
2374.57 44
2374.68 42
2374.79 39
2374.91 36
2375.02 33
2375.13 31
2375.24 28
2375.35 27
2375.46 26
2375.58 26
2375.69 26
2375.80 27
2375.91 28
2376.02 30
2376.14 33
2376.25 37
2376.36 43
2376.47 50
2376.58 58
2376.69 66
2376.81 75
2376.92 83
2377.03 91
2377.14 98
2377.25 103
2377.36 107
2377.48 110
2377.59 110
2377.70 110
2377.81 109
2377.92 109
2378.04 108
2378.15 107
2378.26 105
2378.37 101
2378.48 95
2378.59 87
2378.71 77
2378.82 66
2378.93 54
2379.04 45
2379.15 38
2379.27 35
2379.38 36
2379.49 41
2379.60 48
2379.71 57
2379.82 66
2379.94 75
2380.05 83
2380.16 91
2380.27 100
2380.38 109
2380.50 119
2380.61 131
2380.72 143
2380.83 153
2380.94 162
2381.06 168
2381.17 170
2381.28 169
2381.39 164
2381.50 158
2381.61 151
2381.73 147
2381.84 145
2381.95 145
2382.06 147
2382.17 149
2382.29 149
2382.40 147
2382.51 141
2382.62 133
2382.73 123
2382.85 114
2382.96 107
2383.07 103
2383.18 100
2383.29 100
2383.41 100
2383.52 100
2383.63 99
2383.74 96
2383.85 92
2383.96 89
2384.08 86
2384.19 84
2384.30 83
2384.41 84
2384.52 85
2384.64 85
2384.75 85
2384.86 83
2384.97 80
2385.08 75
2385.20 69
2385.31 61
2385.42 54
2385.53 46
2385.64 38
2385.76 30
2385.87 23
2385.98 17
2386.09 14
2386.20 13
2386.32 15
2386.43 20
2386.54 28
2386.65 37
2386.76 47
2386.88 56
2386.99 62
2387.10 66
2387.21 66
2387.32 64
2387.44 61
2387.55 58
2387.66 55
2387.77 54
2387.88 53
2388.00 52
2388.11 52
2388.22 51
2388.33 50
2388.44 49
2388.56 49
2388.67 51
2388.78 53
2388.89 57
2389.01 60
2389.12 61
2389.23 60
2389.34 58
2389.45 55
2389.57 51
2389.68 49
2389.79 49
2389.90 51
2390.01 55
2390.13 60
2390.24 64
2390.35 67
2390.46 69
2390.57 68
2390.69 65
2390.80 60
2390.91 53
2391.02 46
2391.13 39
2391.25 33
2391.36 29
2391.47 27
2391.58 28
2391.70 31
2391.81 36
2391.92 42
2392.03 47
2392.14 53
2392.26 57
2392.37 61
2392.48 63
2392.59 65
2392.70 66
2392.82 68
2392.93 70
2393.04 72
2393.15 76
2393.27 80
2393.38 85
2393.49 88
2393.60 91
2393.71 93
2393.83 94
2393.94 95
2394.05 97
2394.16 100
2394.27 106
2394.39 112
2394.50 119
2394.61 124
2394.72 127
2394.84 126
2394.95 122
2395.06 116
2395.17 108
2395.28 101
2395.40 95
2395.51 89
2395.62 85
2395.73 81
2395.85 77
2395.96 72
2396.07 66
2396.18 60
2396.29 54
2396.41 49
2396.52 44
2396.63 39
2396.74 36
2396.86 33
2396.97 30
2397.08 29
2397.19 28
2397.30 30
2397.42 34
2397.53 39
2397.64 47
2397.75 56
2397.87 66
2397.98 77
2398.09 88
2398.20 99
2398.32 108
2398.43 115
2398.54 120
2398.65 123
2398.76 125
2398.88 125
2398.99 126
2399.10 127
2399.21 129
2399.33 130
2399.44 130
2399.55 128
2399.66 123
2399.77 115
2399.89 104
2400.00 91
2400.11 79
2400.22 68
2400.34 60
2400.45 55
2400.56 53
2400.67 53
2400.79 54
2400.90 56
2401.01 57
2401.12 58
2401.24 58
2401.35 57
2401.46 55
2401.57 53
2401.68 52
2401.80 51
2401.91 51
2402.02 52
2402.13 54
2402.25 57
2402.36 61
2402.47 64
2402.58 67
2402.70 69
2402.81 70
2402.92 72
2403.03 72
2403.15 73
2403.26 74
2403.37 75
2403.48 75
2403.60 74
2403.71 72
2403.82 67
2403.93 61
2404.04 54
2404.16 46
2404.27 39
2404.38 33
2404.49 29
2404.61 28
2404.72 29
2404.83 32
2404.94 36
2405.06 41
2405.17 48
2405.28 55
2405.39 63
2405.51 71
2405.62 80
2405.73 88
2405.84 95
2405.96 100
2406.07 104
2406.18 106
2406.29 106
2406.41 104
2406.52 100
2406.63 93
2406.74 83
2406.86 73
2406.97 61
2407.08 50
2407.19 39
2407.31 29
2407.42 21
2407.53 15
2407.64 11
2407.76 9
2407.87 8
2407.98 9
2408.09 11
2408.21 13
2408.32 16
2408.43 20
2408.54 23
2408.66 27
2408.77 31
2408.88 35
2408.99 40
2409.11 45
2409.22 49
2409.33 54
2409.44 58
2409.56 61
2409.67 63
2409.78 64
2409.89 64
2410.01 64
2410.12 65
2410.23 67
2410.34 71
2410.46 77
2410.57 82
2410.68 87
2410.79 90
2410.91 89
2411.02 84
2411.13 76
2411.24 67
2411.36 56
2411.47 47
2411.58 39
2411.69 33
2411.81 29
2411.92 27
2412.03 25
2412.15 25
2412.26 24
2412.37 25
2412.48 25
2412.60 26
2412.71 26
2412.82 27
2412.93 26
2413.05 25
2413.16 22
2413.27 18
2413.38 14
2413.50 11
2413.61 8
2413.72 6
2413.83 6
2413.95 6
2414.06 6
2414.17 5
2414.29 2
2414.40 0
2414.51 0
2414.62 0
2414.74 0
2414.85 0
2414.96 0
2415.07 0
2415.19 3
2415.30 8
2415.41 12
2415.52 16
2415.64 21
2415.75 26
2415.86 32
2415.98 39
2416.09 47
2416.20 54
2416.31 59
2416.43 63
2416.54 64
2416.65 64
2416.76 63
2416.88 62
2416.99 61
2417.10 61
2417.22 62
2417.33 64
2417.44 68
2417.55 73
2417.67 79
2417.78 87
2417.89 96
2418.00 107
2418.12 118
2418.23 129
2418.34 141
2418.46 152
2418.57 162
2418.68 171
2418.79 177
2418.91 181
2419.02 181
2419.13 178
2419.24 171
2419.36 162
2419.47 151
2419.58 139
2419.70 127
2419.81 117
2419.92 110
2420.03 105
2420.15 103
2420.26 104
2420.37 106
2420.49 110
2420.60 114
2420.71 118
2420.82 121
2420.94 123
2421.05 123
2421.16 122
2421.27 121
2421.39 119
2421.50 118
2421.61 119
2421.73 120
2421.84 122
2421.95 124
2422.06 124
2422.18 124
2422.29 121
2422.40 118
2422.52 113
2422.63 107
2422.74 100
2422.85 94
2422.97 88
2423.08 83
2423.19 79
2423.31 77
2423.42 78
2423.53 81
2423.64 87
2423.76 93
2423.87 98
2423.98 102
2424.10 102
2424.21 99
2424.32 92
2424.43 85
2424.55 76
2424.66 69
2424.77 63
2424.89 59
2425.00 56
2425.11 53
2425.22 50
2425.34 47
2425.45 43
2425.56 39
2425.68 36
2425.79 33
2425.90 31
2426.02 29
2426.13 25
2426.24 20
2426.35 13
2426.47 5
2426.58 0
2426.69 0
2426.81 0
2426.92 0
2427.03 0
2427.14 0
2427.26 0
2427.37 0
2427.48 2
2427.60 6
2427.71 11
2427.82 17
2427.94 24
2428.05 31
2428.16 39
2428.27 46
2428.39 52
2428.50 56
2428.61 59
2428.73 61
2428.84 64
2428.95 67
2429.07 71
2429.18 74
2429.29 77
2429.40 78
2429.52 78
2429.63 74
2429.74 68
2429.86 60
2429.97 50
2430.08 42
2430.20 37
2430.31 34
2430.42 37
2430.53 43
2430.65 52
2430.76 61
2430.87 70
2430.99 77
2431.10 82
2431.21 85
2431.33 87
2431.44 89
2431.55 93
2431.66 98
2431.78 105
2431.89 112
2432.00 119
2432.12 126
2432.23 132
2432.34 137
2432.46 140
2432.57 141
2432.68 139
2432.80 135
2432.91 128
2433.02 120
2433.13 110
2433.25 101
2433.36 93
2433.47 87
2433.59 83
2433.70 82
2433.81 82
2433.93 83
2434.04 85
2434.15 87
2434.27 89
2434.38 92
2434.49 95
2434.61 98
2434.72 99
2434.83 98
2434.94 94
2435.06 87
2435.17 78
2435.28 69
2435.40 60
2435.51 54
2435.62 50
2435.74 50
2435.85 53
2435.96 56
2436.08 60
2436.19 62
2436.30 61
2436.42 58
2436.53 53
2436.64 48
2436.75 45
2436.87 44
2436.98 48
2437.09 56
2437.21 66
2437.32 77
2437.43 88
2437.55 96
2437.66 103
2437.77 109
2437.89 113
2438.00 117
2438.11 121
2438.23 125
2438.34 127
2438.45 129
2438.57 128
2438.68 126
2438.79 122
2438.91 117
2439.02 112
2439.13 107
2439.25 104
2439.36 102
2439.47 101
2439.59 100
2439.70 100
2439.81 99
2439.92 96
2440.04 92
2440.15 86
2440.26 80
2440.38 75
2440.49 71
2440.60 70
2440.72 70
2440.83 71
2440.94 72
2441.06 73
2441.17 72
2441.28 69
2441.40 65
2441.51 60
2441.62 54
2441.74 49
2441.85 45
2441.96 41
2442.08 39
2442.19 39
2442.30 41
2442.42 44
2442.53 49
2442.64 54
2442.76 57
2442.87 59
2442.98 58
2443.10 55
2443.21 49
2443.32 43
2443.44 37
2443.55 32
2443.66 27
2443.78 25
2443.89 24
2444.00 25
2444.12 28
2444.23 34
2444.34 43
2444.46 55
2444.57 68
2444.68 81
2444.80 93
2444.91 102
2445.02 107
2445.14 107
2445.25 103
2445.36 96
2445.48 86
2445.59 76
2445.70 65
2445.82 55
2445.93 45
2446.04 37
2446.16 30
2446.27 23
2446.38 17
2446.50 12
2446.61 7
2446.72 3
2446.84 0
2446.95 0
2447.06 1
2447.18 5
2447.29 12
2447.41 20
2447.52 28
2447.63 36
2447.75 41
2447.86 44
2447.97 44
2448.09 41
2448.20 36
2448.31 29
2448.43 21
2448.54 13
2448.65 5
2448.77 0
2448.88 0
2448.99 0
2449.11 0
2449.22 0
2449.33 0
2449.45 0
2449.56 0
2449.67 3
2449.79 7
2449.90 11
2450.01 14
2450.13 16
2450.24 18
2450.35 19
2450.47 21
2450.58 22
2450.70 22
2450.81 22
2450.92 20
2451.04 18
2451.15 16
2451.26 15
2451.38 15
2451.49 16
2451.60 19
2451.72 22
2451.83 26
2451.94 31
2452.06 36
2452.17 42
2452.28 48
2452.40 55
2452.51 61
2452.63 66
2452.74 70
2452.85 72
2452.97 73
2453.08 72
2453.19 70
2453.31 68
2453.42 65
2453.53 62
2453.65 59
2453.76 57
2453.87 55
2453.99 54
2454.10 55
2454.22 56
2454.33 58
2454.44 60
2454.56 61
2454.67 61
2454.78 60
2454.90 59
2455.01 57
2455.12 55
2455.24 54
2455.35 52
2455.46 51
2455.58 48
2455.69 45
2455.81 42
2455.92 38
2456.03 35
2456.15 34
2456.26 34
2456.37 37
2456.49 41
2456.60 46
2456.71 52
2456.83 58
2456.94 64
2457.06 70
2457.17 76
2457.28 81
2457.40 87
2457.51 92
2457.62 97
2457.74 103
2457.85 107
2457.96 111
2458.08 112
2458.19 112
2458.31 110
2458.42 107
2458.53 103
2458.65 100
2458.76 97
2458.87 94
2458.99 93
2459.10 92
2459.22 91
2459.33 89
2459.44 86
2459.56 83
2459.67 78
2459.78 72
2459.90 65
2460.01 58
2460.12 51
2460.24 46
2460.35 42
2460.47 42
2460.58 45
2460.69 50
2460.81 56
2460.92 61
2461.03 64
2461.15 64
2461.26 62
2461.38 56
2461.49 50
2461.60 43
2461.72 38
2461.83 34
2461.94 31
2462.06 29
2462.17 28
2462.29 27
2462.40 26
2462.51 25
2462.63 25
2462.74 26
2462.85 28
2462.97 32
2463.08 36
2463.20 41
2463.31 47
2463.42 51
2463.54 53
2463.65 53
2463.77 50
2463.88 46
2463.99 42
2464.11 40
2464.22 39
2464.33 41
2464.45 44
2464.56 48
2464.68 51
2464.79 53
2464.90 52
2465.02 51
2465.13 48
2465.24 46
2465.36 45
2465.47 45
2465.59 46
2465.70 46
2465.81 45
2465.93 44
2466.04 40
2466.16 36
2466.27 31
2466.38 26
2466.50 21
2466.61 18
2466.72 16
2466.84 16
2466.95 17
2467.07 18
2467.18 19
2467.29 21
2467.41 22
2467.52 23
2467.64 23
2467.75 22
2467.86 21
2467.98 18
2468.09 15
2468.21 12
2468.32 9
2468.43 7
2468.55 8
2468.66 10
2468.77 13
2468.89 18
2469.00 23
2469.12 30
2469.23 36
2469.34 42
2469.46 49
2469.57 57
2469.69 66
2469.80 74
2469.91 82
2470.03 89
2470.14 95
2470.26 98
2470.37 99
2470.48 98
2470.60 95
2470.71 91
2470.83 87
2470.94 82
2471.05 77
2471.17 73
2471.28 71
2471.40 70
2471.51 70
2471.62 70
2471.74 70
2471.85 69
2471.97 66
2472.08 61
2472.19 55
2472.31 48
2472.42 40
2472.54 33
2472.65 27
2472.76 23
2472.88 20
2472.99 17
2473.11 16
2473.22 15
2473.33 15
2473.45 15
2473.56 15
2473.68 16
2473.79 15
2473.90 15
2474.02 14
2474.13 13
2474.25 12
2474.36 12
2474.47 12
2474.59 12
2474.70 11
2474.82 10
2474.93 7
2475.04 3
2475.16 0
2475.27 0
2475.39 0
2475.50 0
2475.61 0
2475.73 0
2475.84 0
2475.96 1
2476.07 10
2476.18 21
2476.30 32
2476.41 42
2476.53 51
2476.64 59
2476.76 64
2476.87 68
2476.98 69
2477.10 70
2477.21 70
2477.33 70
2477.44 71
2477.55 73
2477.67 77
2477.78 81
2477.90 86
2478.01 90
2478.12 94
2478.24 95
2478.35 94
2478.47 90
2478.58 84
2478.70 77
2478.81 71
2478.92 65
2479.04 61
2479.15 59
2479.27 57
2479.38 56
2479.49 55
2479.61 53
2479.72 51
2479.84 48
2479.95 45
2480.07 41
2480.18 36
2480.29 31
2480.41 26
2480.52 22
2480.64 18
2480.75 17
2480.86 17
2480.98 19
2481.09 23
2481.21 28
2481.32 34
2481.44 39
2481.55 44
2481.66 47
2481.78 49
2481.89 50
2482.01 50
2482.12 48
2482.24 46
2482.35 44
2482.46 41
2482.58 38
2482.69 35
2482.81 32
2482.92 30
2483.03 30
2483.15 31
2483.26 34
2483.38 38
2483.49 43
2483.61 49
2483.72 55
2483.83 60
2483.95 64
2484.06 66
2484.18 65
2484.29 62
2484.41 56
2484.52 47
2484.63 37
2484.75 27
2484.86 17
2484.98 8
2485.09 3
2485.21 1
2485.32 3
2485.43 8
2485.55 15
2485.66 23
2485.78 32
2485.89 40
2486.01 47
2486.12 53
2486.23 58
2486.35 63
2486.46 67
2486.58 71
2486.69 74
2486.81 77
2486.92 80
2487.03 84
2487.15 87
2487.26 90
2487.38 92
2487.49 93
2487.61 93
2487.72 90
2487.84 85
2487.95 79
2488.06 73
2488.18 68
2488.29 64
2488.41 63
2488.52 64
2488.64 67
2488.75 72
2488.86 78
2488.98 85
2489.09 92
2489.21 98
2489.32 104
2489.44 109
2489.55 112
2489.67 113
2489.78 112
2489.89 110
2490.01 108
2490.12 105
2490.24 104
2490.35 105
2490.47 108
2490.58 115
2490.70 124
2490.81 134
2490.92 145
2491.04 156
2491.15 165
2491.27 171
2491.38 175
2491.50 176
2491.61 175
2491.72 171
2491.84 164
2491.95 153
2492.07 139
2492.18 123
2492.30 105
2492.41 87
2492.53 72
2492.64 62
2492.76 58
2492.87 59
2492.98 66
2493.10 75
2493.21 87
2493.33 100
2493.44 113
2493.56 124
2493.67 134
2493.79 142
2493.90 147
2494.01 149
2494.13 147
2494.24 143
2494.36 137
2494.47 130
2494.59 124
2494.70 120
2494.82 119
2494.93 121
2495.04 125
2495.16 130
2495.27 135
2495.39 138
2495.50 138
2495.62 136
2495.73 133
2495.85 127
2495.96 121
2496.08 114
2496.19 106
2496.30 98
2496.42 90
2496.53 82
2496.65 75
2496.76 69
2496.88 66
2496.99 63
2497.11 62
2497.22 62
2497.34 62
2497.45 61
2497.57 59
2497.68 56
2497.79 53
2497.91 49
2498.02 45
2498.14 40
2498.25 34
2498.37 29
2498.48 23
2498.60 17
2498.71 14
2498.83 13
2498.94 16
2499.05 21
2499.17 28
2499.28 36
2499.40 43
2499.51 47
2499.63 49
2499.74 48
2499.86 46
2499.97 44
2500.09 42
2500.20 42
2500.32 43
2500.43 46
2500.54 50
2500.66 54
2500.77 58
2500.89 62
2501.00 64
2501.12 65
2501.23 64
2501.35 63
2501.46 61
2501.58 60
2501.69 59
2501.81 60
2501.92 64
2502.04 70
2502.15 77
2502.26 85
2502.38 92
2502.49 99
2502.61 105
2502.72 110
2502.84 114
2502.95 117
2503.07 121
2503.18 123
2503.30 125
2503.41 126
2503.53 126
2503.64 126
2503.76 127
2503.87 128
2503.99 130
2504.10 133
2504.21 134
2504.33 133
2504.44 129
2504.56 123
2504.67 114
2504.79 105
2504.90 97
2505.02 92
2505.13 90
2505.25 92
2505.36 97
2505.48 103
2505.59 111
2505.71 118
2505.82 124
2505.94 129
2506.05 133
2506.17 136
2506.28 139
2506.40 140
2506.51 140
2506.62 138
2506.74 135
2506.85 130
2506.97 124
2507.08 117
2507.20 110
2507.31 104
2507.43 99
2507.54 96
2507.66 95
2507.77 96
2507.89 99
2508.00 104
2508.12 111
2508.23 117
2508.35 123
2508.46 127
2508.58 128
2508.69 126
2508.81 120
2508.92 112
2509.04 103
2509.15 94
2509.27 88
2509.38 85
2509.50 85
2509.61 88
2509.73 93
2509.84 100
2509.95 109
2510.07 118
2510.18 128
2510.30 137
2510.41 146
2510.53 151
2510.64 154
2510.76 152
2510.87 148
2510.99 141
2511.10 133
2511.22 125
2511.33 118
2511.45 112
2511.56 107
2511.68 103
2511.79 98
2511.91 94
2512.02 89
2512.14 85
2512.25 82
2512.37 79
2512.48 76
2512.60 73
2512.71 69
2512.83 63
2512.94 56
2513.06 47
2513.17 38
2513.29 28
2513.40 20
2513.52 14
2513.63 10
2513.75 9
2513.86 10
2513.98 14
2514.09 20
2514.21 27
2514.32 35
2514.44 41
2514.55 45
2514.67 47
2514.78 46
2514.90 42
2515.01 38
2515.13 33
2515.24 29
2515.36 26
2515.47 24
2515.59 22
2515.70 21
2515.82 20
2515.93 19
2516.05 19
2516.16 19
2516.28 21
2516.39 25
2516.51 30
2516.62 38
2516.74 45
2516.85 52
2516.97 58
2517.08 62
2517.20 65
2517.31 66
2517.43 68
2517.54 69
2517.66 71
2517.77 72
2517.89 72
2518.00 71
2518.12 67
2518.23 61
2518.35 54
2518.46 45
2518.58 36
2518.69 27
2518.81 19
2518.92 13
2519.04 8
2519.15 5
2519.27 5
2519.38 8
2519.50 13
2519.61 19
2519.73 25
2519.84 31
2519.96 34
2520.07 34
2520.19 32
2520.30 27
2520.42 20
2520.53 13
2520.65 6
2520.76 0
2520.88 0
2520.99 0
2521.11 0
2521.22 0
2521.34 0
2521.45 0
2521.57 0
2521.68 2
2521.80 4
2521.91 6
2522.03 7
2522.14 7
2522.26 9
2522.38 11
2522.49 14
2522.61 18
2522.72 23
2522.84 28
2522.95 31
2523.07 34
2523.18 35
2523.30 34
2523.41 32
2523.53 29
2523.64 27
2523.76 25
2523.87 25
2523.99 26
2524.10 28
2524.22 31
2524.33 34
2524.45 38
2524.56 42
2524.68 47
2524.79 51
2524.91 56
2525.02 61
2525.14 66
2525.25 70
2525.37 74
2525.49 78
2525.60 82
2525.72 86
2525.83 90
2525.95 95
2526.06 100
2526.18 106
2526.29 111
2526.41 117
2526.52 123
2526.64 129
2526.75 134
2526.87 139
2526.98 144
2527.10 147
2527.21 148
2527.33 148
2527.44 146
2527.56 143
2527.67 139
2527.79 135
2527.91 130
2528.02 124
2528.14 117
2528.25 109
2528.37 100
2528.48 90
2528.60 81
2528.71 73
2528.83 69
2528.94 67
2529.06 69
2529.17 73
2529.29 78
2529.40 84
2529.52 89
2529.63 95
2529.75 100
2529.87 105
2529.98 111
2530.10 118
2530.21 124
2530.33 129
2530.44 132
2530.56 132
2530.67 130
2530.79 125
2530.90 117
2531.02 109
2531.13 101
2531.25 93
2531.36 86
2531.48 80
2531.60 76
2531.71 74
2531.83 72
2531.94 72
2532.06 73
2532.17 74
2532.29 75
2532.40 75
2532.52 74
2532.63 73
2532.75 70
2532.86 67
2532.98 63
2533.10 60
2533.21 58
2533.33 57
2533.44 58
2533.56 60
2533.67 63
2533.79 65
2533.90 66
2534.02 65
2534.13 63
2534.25 59
2534.36 56
2534.48 52
2534.60 50
2534.71 48
2534.83 46
2534.94 45
2535.06 45
2535.17 45
2535.29 47
2535.40 49
2535.52 53
2535.63 58
2535.75 62
2535.87 66
2535.98 69
2536.10 70
2536.21 70
2536.33 68
2536.44 65
2536.56 62
2536.67 59
2536.79 57
2536.90 54
2537.02 52
2537.14 49
2537.25 46
2537.37 43
2537.48 41
2537.60 39
2537.71 37
2537.83 36
2537.94 35
2538.06 34
2538.17 31
2538.29 27
2538.41 21
2538.52 12
2538.64 2
2538.75 0
2538.87 0
2538.98 0
2539.10 0
2539.21 0
2539.33 0
2539.45 0
2539.56 1
2539.68 13
2539.79 23
2539.91 31
2540.02 37
2540.14 39
2540.25 39
2540.37 38
2540.49 35
2540.60 31
2540.72 26
2540.83 21
2540.95 16
2541.06 10
2541.18 6
2541.29 2
2541.41 0
2541.53 0
2541.64 0
2541.76 3
2541.87 6
2541.99 9
2542.10 13
2542.22 16
2542.33 19
2542.45 22
2542.57 23
2542.68 23
2542.80 21
2542.91 19
2543.03 15
2543.14 11
2543.26 8
2543.38 6
2543.49 6
2543.61 8
2543.72 12
2543.84 18
2543.95 23
2544.07 28
2544.18 31
2544.30 32
2544.42 31
2544.53 29
2544.65 27
2544.76 25
2544.88 25
2544.99 27
2545.11 31
2545.23 37
2545.34 45
2545.46 54
2545.57 64
2545.69 74
2545.80 84
2545.92 93
2546.04 99
2546.15 102
2546.27 101
2546.38 97
2546.50 89
2546.61 79
2546.73 67
2546.85 55
2546.96 42
2547.08 30
2547.19 20
2547.31 12
2547.42 6
2547.54 4
2547.66 5
2547.77 9
2547.89 17
2548.00 26
2548.12 35
2548.23 45
2548.35 52
2548.47 57
2548.58 59
2548.70 57
2548.81 54
2548.93 49
2549.04 45
2549.16 43
2549.28 43
2549.39 47
2549.51 55
2549.62 64
2549.74 75
2549.85 85
2549.97 92
2550.09 96
2550.20 97
2550.32 94
2550.43 89
2550.55 84
2550.66 79
2550.78 75
2550.90 73
2551.01 72
2551.13 70
2551.24 67
2551.36 63
2551.48 56
2551.59 48
2551.71 39
2551.82 32
2551.94 26
2552.05 24
2552.17 24
2552.29 26
2552.40 31
2552.52 37
2552.63 45
2552.75 52
2552.87 60
2552.98 67
2553.10 72
2553.21 76
2553.33 77
2553.44 78
2553.56 78
2553.68 78
2553.79 79
2553.91 82
2554.02 85
2554.14 88
2554.26 89
2554.37 89
2554.49 86
2554.60 80
2554.72 72
2554.83 62
2554.95 52
2555.07 43
2555.18 36
2555.30 33
2555.41 33
2555.53 36
2555.65 42
2555.76 48
2555.88 54
2555.99 58
2556.11 59
2556.23 57
2556.34 51
2556.46 44
2556.57 34
2556.69 26
2556.81 18
2556.92 11
2557.04 7
2557.15 4
2557.27 3
2557.38 4
2557.50 5
2557.62 7
2557.73 9
2557.85 10
2557.96 11
2558.08 10
2558.20 8
2558.31 4
2558.43 0
2558.54 0
2558.66 0
2558.78 0
2558.89 0
2559.01 0
2559.12 0
2559.24 11
2559.36 23
2559.47 36
2559.59 47
2559.70 56
2559.82 65
2559.94 73
2560.05 81
2560.17 90
2560.28 98
2560.40 106
2560.52 112
2560.63 117
2560.75 119
2560.86 120
2560.98 119
2561.10 118
2561.21 116
2561.33 114
2561.44 112
2561.56 111
2561.68 109
2561.79 108
2561.91 108
2562.02 108
2562.14 108
2562.26 108
2562.37 109
2562.49 110
2562.60 112
2562.72 116
2562.84 120
2562.95 126
2563.07 134
2563.19 144
2563.30 156
2563.42 168
2563.53 180
2563.65 191
2563.77 201
2563.88 209
2564.00 215
2564.11 218
2564.23 219
2564.35 219
2564.46 218
2564.58 217
2564.69 217
2564.81 218
2564.93 221
2565.04 226
2565.16 233
2565.28 241
2565.39 250
2565.51 259
2565.62 267
2565.74 272
2565.86 274
2565.97 271
2566.09 264
2566.20 254
2566.32 241
2566.44 227
2566.55 212
2566.67 198
2566.78 185
2566.90 173
2567.02 161
2567.13 149
2567.25 136
2567.37 123
2567.48 110
2567.60 98
2567.71 88
2567.83 82
2567.95 80
2568.06 83
2568.18 91
2568.30 101
2568.41 113
2568.53 123
2568.64 130
2568.76 134
2568.88 133
2568.99 129
2569.11 121
2569.22 112
2569.34 104
2569.46 98
2569.57 95
2569.69 96
2569.81 101
2569.92 109
2570.04 118
2570.15 125
2570.27 129
2570.39 128
2570.50 123
2570.62 114
2570.74 103
2570.85 93
2570.97 85
2571.08 79
2571.20 75
2571.32 73
2571.43 71
2571.55 68
2571.67 63
2571.78 57
2571.90 51
2572.01 44
2572.13 38
2572.25 34
2572.36 32
2572.48 32
2572.60 33
2572.71 34
2572.83 34
2572.94 31
2573.06 27
2573.18 21
2573.29 14
2573.41 8
2573.53 2
2573.64 0
2573.76 0
2573.88 0
2573.99 0
2574.11 0
2574.22 0
2574.34 0
2574.46 0
2574.57 0
2574.69 0
2574.81 3
2574.92 10
2575.04 20
2575.15 32
2575.27 44
2575.39 55
2575.50 64
2575.62 71
2575.74 73
2575.85 73
2575.97 71
2576.09 67
2576.20 62
2576.32 56
2576.43 51
2576.55 47
2576.67 43
2576.78 39
2576.90 36
2577.02 33
2577.13 32
2577.25 31
2577.37 32
2577.48 33
2577.60 34
2577.72 35
2577.83 35
2577.95 34
2578.06 30
2578.18 26
2578.30 20
2578.41 14
2578.53 9
2578.65 6
2578.76 6
2578.88 10
2579.00 16
2579.11 24
2579.23 32
2579.34 40
2579.46 45
2579.58 48
2579.69 48
2579.81 47
2579.93 45
2580.04 44
2580.16 45
2580.28 48
2580.39 52
2580.51 58
2580.63 64
2580.74 68
2580.86 70
2580.98 71
2581.09 71
2581.21 70
2581.32 69
2581.44 68
2581.56 67
2581.67 64
2581.79 61
2581.91 57
2582.02 53
2582.14 49
2582.26 45
2582.37 41
2582.49 38
2582.61 35
2582.72 32
2582.84 30
2582.96 29
2583.07 30
2583.19 33
2583.31 38
2583.42 44
2583.54 50
2583.65 56
2583.77 62
2583.89 66
2584.00 71
2584.12 76
2584.24 82
2584.35 90
2584.47 97
2584.59 104
2584.70 109
2584.82 112
2584.94 113
2585.05 111
2585.17 108
2585.29 104
2585.40 102
2585.52 100
2585.64 100
2585.75 101
2585.87 103
2585.99 105
2586.10 106
2586.22 107
2586.34 106
2586.45 104
2586.57 100
2586.69 93
2586.80 84
2586.92 74
2587.04 63
2587.15 52
2587.27 44
2587.39 40
2587.50 39
2587.62 43
2587.74 49
2587.85 58
2587.97 67
2588.09 75
2588.20 82
2588.32 86
2588.44 88
2588.55 86
2588.67 83
2588.79 78
2588.90 73
2589.02 69
2589.14 65
2589.25 64
2589.37 65
2589.48 67
2589.60 69
2589.72 71
2589.84 70
2589.95 68
2590.07 63
2590.19 56
2590.30 49
2590.42 42
2590.54 38
2590.65 35
2590.77 35
2590.89 37
2591.00 40
2591.12 44
2591.24 48
2591.35 50
2591.47 52
2591.59 52
2591.70 50
2591.82 48
2591.94 44
2592.05 42
2592.17 40
2592.29 40
2592.40 43
2592.52 47
2592.64 52
2592.75 58
2592.87 63
2592.99 67
2593.10 69
2593.22 70
2593.34 69
2593.45 68
2593.57 66
2593.69 64
2593.80 62
2593.92 61
2594.04 61
2594.15 62
2594.27 65
2594.39 70
2594.50 75
2594.62 81
2594.74 86
2594.85 89
2594.97 91
2595.09 91
2595.20 90
2595.32 88
2595.44 87
2595.56 86
2595.67 86
2595.79 87
2595.91 86
2596.02 85
2596.14 82
2596.26 76
2596.37 70
2596.49 62
2596.61 53
2596.72 45
2596.84 37
2596.96 31
2597.07 25
2597.19 20
2597.31 16
2597.42 14
2597.54 14
2597.66 14
2597.77 15
2597.89 16
2598.01 16
2598.13 16
2598.24 15
2598.36 12
2598.48 9
2598.59 5
2598.71 0
2598.83 0
2598.94 0
2599.06 0
2599.18 0
2599.29 0
2599.41 0
2599.53 0
2599.64 5
2599.76 16
2599.88 28
2600.00 39
2600.11 50
2600.23 58
2600.35 64
2600.46 67
2600.58 67
2600.70 64
2600.81 59
2600.93 53
2601.05 46
2601.16 39
2601.28 32
2601.40 27
2601.52 23
2601.63 20
2601.75 18
2601.87 18
2601.98 19
2602.10 21
2602.22 23
2602.33 27
2602.45 32
2602.57 36
2602.69 41
2602.80 45
2602.92 49
2603.04 52
2603.15 54
2603.27 56
2603.39 58
2603.50 60
2603.62 62
2603.74 65
2603.85 68
2603.97 71
2604.09 74
2604.21 77
2604.32 78
2604.44 78
2604.56 77
2604.67 76
2604.79 74
2604.91 72
2605.02 71
2605.14 70
2605.26 69
2605.38 67
2605.49 65
2605.61 62
2605.73 58
2605.84 53
2605.96 47
2606.08 41
2606.20 34
2606.31 27
2606.43 21
2606.55 16
2606.66 12
2606.78 10
2606.90 8
2607.01 8
2607.13 10
2607.25 14
2607.37 19
2607.48 27
2607.60 36
2607.72 44
2607.83 50
2607.95 52
2608.07 49
2608.19 43
2608.30 35
2608.42 25
2608.54 17
2608.65 12
2608.77 9
2608.89 8
2609.01 9
2609.12 9
2609.24 8
2609.36 7
2609.47 5
2609.59 6
2609.71 8
2609.82 13
2609.94 20
2610.06 26
2610.18 31
2610.29 34
2610.41 33
2610.53 29
2610.64 23
2610.76 17
2610.88 12
2611.00 9
2611.11 8
2611.23 8
2611.35 10
2611.46 12
2611.58 14
2611.70 15
2611.82 15
2611.93 13
2612.05 9
2612.17 5
2612.29 0
2612.40 0
2612.52 0
2612.64 0
2612.75 0
2612.87 0
2612.99 0
2613.11 0
2613.22 2
2613.34 10
2613.46 19
2613.57 27
2613.69 35
2613.81 42
2613.93 49
2614.04 56
2614.16 63
2614.28 69
2614.39 73
2614.51 75
2614.63 74
2614.75 71
2614.86 68
2614.98 65
2615.10 66
2615.22 69
2615.33 76
2615.45 83
2615.57 89
2615.68 93
2615.80 92
2615.92 86
2616.04 77
2616.15 66
2616.27 55
2616.39 46
2616.51 40
2616.62 40
2616.74 43
2616.86 51
2616.97 62
2617.09 74
2617.21 85
2617.33 94
2617.44 99
2617.56 100
2617.68 98
2617.80 93
2617.91 87
2618.03 81
2618.15 78
2618.26 76
2618.38 77
2618.50 80
2618.62 83
2618.73 87
2618.85 89
2618.97 91
2619.09 90
2619.20 88
2619.32 85
2619.44 83
2619.56 82
2619.67 82
2619.79 85
2619.91 90
2620.02 95
2620.14 101
2620.26 106
2620.38 110
2620.49 112
2620.61 112
2620.73 109
2620.85 105
2620.96 100
2621.08 94
2621.20 86
2621.32 79
2621.43 73
2621.55 68
2621.67 65
2621.79 63
2621.90 63
2622.02 64
2622.14 65
2622.25 65
2622.37 65
2622.49 64
2622.61 64
2622.72 63
2622.84 63
2622.96 62
2623.08 58
2623.19 53
2623.31 46
2623.43 36
2623.55 26
2623.66 15
2623.78 6
2623.90 0
2624.02 0
2624.13 0
2624.25 0
2624.37 0
2624.49 0
2624.60 5
2624.72 10
2624.84 14
2624.96 17
2625.07 20
2625.19 22
2625.31 24
2625.43 26
2625.54 29
2625.66 33
2625.78 36
2625.90 39
2626.01 40
2626.13 40
2626.25 38
2626.37 34
2626.48 30
2626.60 26
2626.72 23
2626.84 21
2626.95 20
2627.07 19
2627.19 19
2627.31 18
2627.42 17
2627.54 15
2627.66 12
2627.78 8
2627.89 3
2628.01 0
2628.13 0
2628.25 0
2628.36 0
2628.48 0
2628.60 0
2628.72 0
2628.83 3
2628.95 18
2629.07 33
2629.19 48
2629.30 59
2629.42 67
2629.54 72
2629.66 73
2629.77 74
2629.89 75
2630.01 79
2630.13 87
2630.24 101
2630.36 120
2630.48 143
2630.60 170
2630.71 200
2630.83 232
2630.95 265
2631.07 302
2631.18 342
2631.30 386
2631.42 435
2631.54 489
2631.66 548
2631.77 610
2631.89 677
2632.01 748
2632.13 823
2632.24 902
2632.36 984
2632.48 1066
2632.60 1144
2632.71 1217
2632.83 1280
2632.95 1333
2633.07 1374
2633.18 1403
2633.30 1423
2633.42 1434
2633.54 1439
2633.66 1437
2633.77 1431
2633.89 1423
2634.01 1413
2634.13 1402
2634.24 1391
2634.36 1378
2634.48 1361
2634.60 1340
2634.71 1313
2634.83 1278
2634.95 1236
2635.07 1188
2635.19 1137
2635.30 1085
2635.42 1034
2635.54 984
2635.66 938
2635.77 897
2635.89 859
2636.01 825
2636.13 795
2636.24 767
2636.36 740
2636.48 713
2636.60 684
2636.72 652
2636.83 617
2636.95 580
2637.07 543
2637.19 508
2637.30 474
2637.42 444
2637.54 418
2637.66 395
2637.77 375
2637.89 357
2638.01 341
2638.13 325
2638.25 310
2638.36 295
2638.48 279
2638.60 263
2638.72 247
2638.83 231
2638.95 217
2639.07 207
2639.19 199
2639.31 195
2639.42 192
2639.54 189
2639.66 185
2639.78 177
2639.89 166
2640.01 152
2640.13 138
2640.25 125
2640.37 115
2640.48 108
2640.60 104
2640.72 102
2640.84 100
2640.96 98
2641.07 96
2641.19 95
2641.31 94
2641.43 96
2641.54 101
2641.66 108
2641.78 117
2641.90 126
2642.02 135
2642.13 141
2642.25 146
2642.37 147
2642.49 146
2642.60 142
2642.72 136
2642.84 129
2642.96 120
2643.08 112
2643.19 105
2643.31 100
2643.43 97
2643.55 97
2643.67 96
2643.78 96
2643.90 93
2644.02 89
2644.14 82
2644.26 75
2644.37 67
2644.49 60
2644.61 54
2644.73 49
2644.84 44
2644.96 39
2645.08 34
2645.20 29
2645.32 25
2645.43 22
2645.55 20
2645.67 21
2645.79 24
2645.91 29
2646.02 35
2646.14 41
2646.26 46
2646.38 52
2646.50 58
2646.61 65
2646.73 72
2646.85 79
2646.97 87
2647.09 94
2647.20 99
2647.32 102
2647.44 103
2647.56 101
2647.68 97
2647.79 91
2647.91 84
2648.03 78
2648.15 73
2648.26 70
2648.38 69
2648.50 71
2648.62 75
2648.74 81
2648.85 87
2648.97 94
2649.09 100
2649.21 104
2649.33 106
2649.44 104
2649.56 99
2649.68 91
2649.80 81
2649.92 70
2650.04 59
2650.15 51
2650.27 45
2650.39 42
2650.51 44
2650.63 48
2650.74 56
2650.86 64
2650.98 72
2651.10 80
2651.22 85
2651.33 88
2651.45 88
2651.57 85
2651.69 81
2651.81 76
2651.92 71
2652.04 67
2652.16 64
2652.28 63
2652.40 63
2652.51 64
2652.63 66
2652.75 68
2652.87 70
2652.99 71
2653.10 71
2653.22 71
2653.34 70
2653.46 69
2653.58 68
2653.70 67
2653.81 69
2653.93 71
2654.05 75
2654.17 81
2654.29 88
2654.40 94
2654.52 100
2654.64 103
2654.76 105
2654.88 106
2654.99 106
2655.11 106
2655.23 107
2655.35 109
2655.47 111
2655.59 113
2655.70 114
2655.82 113
2655.94 111
2656.06 106
2656.18 100
2656.29 93
2656.41 86
2656.53 80
2656.65 76
2656.77 74
2656.88 75
2657.00 79
2657.12 86
2657.24 95
2657.36 105
2657.48 114
2657.59 122
2657.71 127
2657.83 130
2657.95 130
2658.07 130
2658.18 130
2658.30 130
2658.42 130
2658.54 131
2658.66 131
2658.78 130
2658.89 129
2659.01 128
2659.13 127
2659.25 127
2659.37 127
2659.49 126
2659.60 125
2659.72 122
2659.84 116
2659.96 110
2660.08 103
2660.19 97
2660.31 93
2660.43 92
2660.55 93
2660.67 95
2660.79 99
2660.90 104
2661.02 109
2661.14 113
2661.26 118
2661.38 122
2661.50 126
2661.61 129
2661.73 130
2661.85 128
2661.97 123
2662.09 114
2662.21 103
2662.32 90
2662.44 76
2662.56 64
2662.68 53
2662.80 44
2662.92 36
2663.03 28
2663.15 19
2663.27 11
2663.39 2
2663.51 0
2663.63 0
2663.74 0
2663.86 0
2663.98 12
2664.10 26
2664.22 42
2664.34 56
2664.45 69
2664.57 78
2664.69 85
2664.81 88
2664.93 90
2665.05 92
2665.16 93
2665.28 95
2665.40 97
2665.52 99
2665.64 100
2665.76 101
2665.87 100
2665.99 98
2666.11 95
2666.23 91
2666.35 86
2666.47 81
2666.58 78
2666.70 76
2666.82 75
2666.94 75
2667.06 76
2667.18 78
2667.29 81
2667.41 83
2667.53 86
2667.65 89
2667.77 91
2667.89 92
2668.00 91
2668.12 89
2668.24 86
2668.36 82
2668.48 79
2668.60 77
2668.72 77
2668.83 80
2668.95 85
2669.07 92
2669.19 101
2669.31 109
2669.43 116
2669.54 121
2669.66 126
2669.78 129
2669.90 132
2670.02 136
2670.14 143
2670.26 151
2670.37 162
2670.49 173
2670.61 183
2670.73 191
2670.85 196
2670.97 197
2671.08 195
2671.20 189
2671.32 181
2671.44 171
2671.56 160
2671.68 148
2671.80 136
2671.91 125
2672.03 117
2672.15 113
2672.27 113
2672.39 117
2672.51 124
2672.63 132
2672.74 139
2672.86 144
2672.98 146
2673.10 146
2673.22 142
2673.34 137
2673.46 131
2673.57 123
2673.69 116
2673.81 108
2673.93 100
2674.05 93
2674.17 87
2674.28 81
2674.40 77
2674.52 73
2674.64 70
2674.76 68
2674.88 67
2675.00 66
2675.11 66
2675.23 65
2675.35 64
2675.47 62
2675.59 59
2675.71 53
2675.83 47
2675.95 40
2676.06 32
2676.18 25
2676.30 19
2676.42 15
2676.54 12
2676.66 11
2676.78 11
2676.89 12
2677.01 14
2677.13 16
2677.25 19
2677.37 23
2677.49 25
2677.61 27
2677.72 27
2677.84 24
2677.96 20
2678.08 12
2678.20 3
2678.32 0
2678.44 0
2678.55 0
2678.67 0
2678.79 0
2678.91 0
2679.03 0
2679.15 1
2679.27 15
2679.39 30
2679.50 43
2679.62 54
2679.74 62
2679.86 67
2679.98 67
2680.10 64
2680.22 58
2680.34 50
2680.45 41
2680.57 32
2680.69 25
2680.81 20
2680.93 18
2681.05 20
2681.17 25
2681.28 33
2681.40 44
2681.52 56
2681.64 69
2681.76 82
2681.88 94
2682.00 103
2682.12 110
2682.23 115
2682.35 119
2682.47 121
2682.59 122
2682.71 123
2682.83 124
2682.95 125
2683.07 126
2683.18 129
2683.30 132
2683.42 136
2683.54 140
2683.66 143
2683.78 145
2683.90 145
2684.02 143
2684.13 141
2684.25 137
2684.37 134
2684.49 132
2684.61 130
2684.73 129
2684.85 128
2684.97 126
2685.08 123
2685.20 117
2685.32 110
2685.44 102
2685.56 93
2685.68 85
2685.80 80
2685.92 77
2686.04 77
2686.15 79
2686.27 83
2686.39 88
2686.51 92
2686.63 95
2686.75 96
2686.87 95
2686.99 92
2687.10 87
2687.22 80
2687.34 72
2687.46 63
2687.58 55
2687.70 48
2687.82 45
2687.94 45
2688.06 49
2688.17 57
2688.29 67
2688.41 79
2688.53 89
2688.65 98
2688.77 105
2688.89 110
2689.01 113
2689.13 114
2689.24 113
2689.36 111
2689.48 108
2689.60 105
2689.72 104
2689.84 104
2689.96 107
2690.08 112
2690.20 119
2690.31 127
2690.43 133
2690.55 138
2690.67 140
2690.79 140
2690.91 137
2691.03 132
2691.15 125
2691.27 118
2691.39 110
2691.50 102
2691.62 96
2691.74 91
2691.86 89
2691.98 90
2692.10 92
2692.22 94
2692.34 96
2692.46 97
2692.57 96
2692.69 93
2692.81 91
2692.93 89
2693.05 88
2693.17 90
2693.29 92
2693.41 94
2693.53 95
2693.65 96
2693.76 96
2693.88 94
2694.00 92
2694.12 91
2694.24 90
2694.36 89
2694.48 88
2694.60 88
2694.72 86
2694.84 83
2694.95 79
2695.07 71
2695.19 61
2695.31 48
2695.43 35
2695.55 22
2695.67 11
2695.79 3
2695.91 0
2696.03 0
2696.14 0
2696.26 0
2696.38 0
2696.50 1
2696.62 0
2696.74 0
2696.86 0
2696.98 0
2697.10 0
2697.22 0
2697.34 3
2697.45 11
2697.57 22
2697.69 35
2697.81 50
2697.93 63
2698.05 75
2698.17 82
2698.29 84
2698.41 83
2698.53 79
2698.65 74
2698.76 70
2698.88 68
2699.00 69
2699.12 73
2699.24 78
2699.36 83
2699.48 88
2699.60 91
2699.72 92
2699.84 90
2699.96 87
2700.07 82
2700.19 77
2700.31 72
2700.43 68
2700.55 64
2700.67 61
2700.79 59
2700.91 56
2701.03 53
2701.15 49
2701.27 44
2701.39 38
2701.50 32
2701.62 26
2701.74 22
2701.86 18
2701.98 17
2702.10 16
2702.22 16
2702.34 17
2702.46 18
2702.58 19
2702.70 21
2702.82 23
2702.93 26
2703.05 29
2703.17 33
2703.29 37
2703.41 41
2703.53 46
2703.65 53
2703.77 61
2703.89 71
2704.01 81
2704.13 91
2704.25 99
2704.37 105
2704.48 108
2704.60 109
2704.72 109
2704.84 110
2704.96 111
2705.08 115
2705.20 120
2705.32 126
2705.44 132
2705.56 136
2705.68 138
2705.80 139
2705.92 139
2706.03 139
2706.15 140
2706.27 141
2706.39 143
2706.51 145
2706.63 146
2706.75 147
2706.87 146
2706.99 145
2707.11 142
2707.23 138
2707.35 133
2707.47 127
2707.59 120
2707.70 114
2707.82 109
2707.94 105
2708.06 102
2708.18 100
2708.30 98
2708.42 97
2708.54 96
2708.66 95
2708.78 94
2708.90 95
2709.02 97
2709.14 101
2709.26 106
2709.38 112
2709.49 118
2709.61 123
2709.73 127
2709.85 129
2709.97 129
2710.09 128
2710.21 127
2710.33 125
2710.45 125
2710.57 125
2710.69 127
2710.81 130
2710.93 133
2711.05 135
2711.17 136
2711.28 135
2711.40 134
2711.52 131
2711.64 128
2711.76 125
2711.88 123
2712.00 121
2712.12 118
2712.24 114
2712.36 109
2712.48 101
2712.60 93
2712.72 83
2712.84 74
2712.96 67
2713.08 63
2713.20 61
2713.31 63
2713.43 67
2713.55 72
2713.67 77
2713.79 82
2713.91 86
2714.03 89
2714.15 92
2714.27 94
2714.39 94
2714.51 93
2714.63 90
2714.75 85
2714.87 78
2714.99 69
2715.11 61
2715.23 53
2715.35 46
2715.46 41
2715.58 37
2715.70 35
2715.82 33
2715.94 33
2716.06 34
2716.18 37
2716.30 41
2716.42 46
2716.54 52
2716.66 58
2716.78 64
2716.90 70
2717.02 74
2717.14 77
2717.26 78
2717.38 77
2717.50 75
2717.62 72
2717.74 69
2717.85 67
2717.97 65
2718.09 64
2718.21 63
2718.33 62
2718.45 60
2718.57 58
2718.69 55
2718.81 51
2718.93 48
2719.05 44
2719.17 42
2719.29 39
2719.41 38
2719.53 37
2719.65 37
2719.77 39
2719.89 41
2720.01 44
2720.13 47
2720.25 49
2720.37 50
2720.48 49
2720.60 47
2720.72 44
2720.84 40
2720.96 35
2721.08 31
2721.20 28
2721.32 24
2721.44 21
2721.56 19
2721.68 18
2721.80 17
2721.92 17
2722.04 18
2722.16 21
2722.28 25
2722.40 30
2722.52 36
2722.64 43
2722.76 49
2722.88 54
2723.00 55
2723.12 53
2723.24 46
2723.36 35
2723.48 22
2723.59 8
2723.71 0
2723.83 0
2723.95 0
2724.07 0
2724.19 0
2724.31 0
2724.43 0
2724.55 0
2724.67 3
2724.79 13
2724.91 23
2725.03 31
2725.15 38
2725.27 42
2725.39 45
2725.51 46
2725.63 47
2725.75 47
2725.87 48
2725.99 49
2726.11 49
2726.23 50
2726.35 50
2726.47 48
2726.59 46
2726.71 43
2726.83 39
2726.95 35
2727.07 31
2727.19 28
2727.31 25
2727.42 24
2727.54 25
2727.66 27
2727.78 31
2727.90 37
2728.02 43
2728.14 49
2728.26 55
2728.38 60
2728.50 63
2728.62 66
2728.74 67
2728.86 67
2728.98 67
2729.10 68
2729.22 70
2729.34 72
2729.46 74
2729.58 75
2729.70 73
2729.82 70
2729.94 65
2730.06 60
2730.18 55
2730.30 51
2730.42 51
2730.54 52
2730.66 56
2730.78 60
2730.90 65
2731.02 68
2731.14 71
2731.26 72
2731.38 73
2731.50 72
2731.62 71
2731.74 71
2731.86 70
2731.98 70
2732.10 70
2732.22 72
2732.34 73
2732.46 75
2732.58 76
2732.70 76
2732.82 74
2732.94 72
2733.06 68
2733.18 65
2733.29 60
2733.41 54
2733.53 48
2733.65 40
2733.77 32
2733.89 22
2734.01 12
2734.13 2
2734.25 0
2734.37 0
2734.49 0
2734.61 0
2734.73 0
2734.85 0
2734.97 0
2735.09 0
2735.21 9
2735.33 22
2735.45 36
2735.57 47
2735.69 58
2735.81 66
2735.93 74
2736.05 82
2736.17 90
2736.29 100
2736.41 110
2736.53 119
2736.65 127
2736.77 132
2736.89 134
2737.01 134
2737.13 132
2737.25 128
2737.37 125
2737.49 122
2737.61 119
2737.73 118
2737.85 116
2737.97 114
2738.09 110
2738.21 104
2738.33 97
2738.45 89
2738.57 80
2738.69 72
2738.81 66
2738.93 62
2739.05 61
2739.17 64
2739.29 69
2739.41 77
2739.53 86
2739.65 95
2739.77 103
2739.89 107
2740.01 109
2740.13 106
2740.25 101
2740.37 95
2740.49 89
2740.61 85
2740.73 85
2740.85 88
2740.97 95
2741.09 105
2741.21 115
2741.33 124
2741.45 131
2741.57 135
2741.69 136
2741.81 134
2741.93 129
2742.05 123
2742.17 117
2742.29 110
2742.41 104
2742.53 100
2742.65 98
2742.77 99
2742.89 101
2743.01 104
2743.13 106
2743.25 108
2743.37 108
2743.49 105
2743.61 100
2743.73 93
2743.85 87
2743.97 82
2744.09 79
2744.21 79
2744.33 83
2744.45 89
2744.57 97
2744.69 106
2744.81 115
2744.93 123
2745.05 129
2745.17 133
2745.29 135
2745.41 135
2745.53 133
2745.65 129
2745.77 124
2745.89 119
2746.02 113
2746.14 108
2746.26 104
2746.38 101
2746.50 99
2746.62 98
2746.74 97
2746.86 95
2746.98 93
2747.10 91
2747.22 89
2747.34 90
2747.46 92
2747.58 96
2747.70 101
2747.82 106
2747.94 109
2748.06 109
2748.18 105
2748.30 99
2748.42 90
2748.54 81
2748.66 73
2748.78 68
2748.90 66
2749.02 67
2749.14 71
2749.26 75
2749.38 79
2749.50 83
2749.62 86
2749.74 89
2749.86 92
2749.98 95
2750.10 98
2750.22 101
2750.34 106
2750.46 112
2750.58 120
2750.70 131
2750.82 146
2750.94 164
2751.06 185
2751.18 206
2751.30 227
2751.42 245
2751.54 261
2751.66 274
2751.78 282
2751.91 289
2752.03 293
2752.15 297
2752.27 301
2752.39 308
2752.51 317
2752.63 328
2752.75 342
2752.87 357
2752.99 370
2753.11 380
2753.23 386
2753.35 387
2753.47 382
2753.59 373
2753.71 362
2753.83 352
2753.95 343
2754.07 337
2754.19 334
2754.31 334
2754.43 335
2754.55 334
2754.67 329
2754.79 320
2754.91 304
2755.03 284
2755.15 259
2755.27 232
2755.39 206
2755.51 183
2755.63 163
2755.76 146
2755.88 133
2756.00 122
2756.12 112
2756.24 102
2756.36 93
2756.48 85
2756.60 79
2756.72 76
2756.84 76
2756.96 79
2757.08 85
2757.20 92
2757.32 101
2757.44 111
2757.56 121
2757.68 133
2757.80 146
2757.92 159
2758.04 174
2758.16 188
2758.28 203
2758.40 216
2758.52 228
2758.64 239
2758.76 250
2758.89 260
2759.01 271
2759.13 283
2759.25 294
2759.37 307
2759.49 320
2759.61 335
2759.73 349
2759.85 365
2759.97 382
2760.09 399
2760.21 418
2760.33 436
2760.45 454
2760.57 471
2760.69 485
2760.81 495
2760.93 500
2761.05 501
2761.17 497
2761.29 489
2761.41 480
2761.54 469
2761.66 459
2761.78 449
2761.90 439
2762.02 429
2762.14 418
2762.26 407
2762.38 397
2762.50 387
2762.62 378
2762.74 370
2762.86 363
2762.98 355
2763.10 347
2763.22 338
2763.34 328
2763.46 316
2763.58 302
2763.70 286
2763.82 269
2763.95 250
2764.07 231
2764.19 213
2764.31 198
2764.43 187
2764.55 180
2764.67 179
2764.79 181
2764.91 185
2765.03 189
2765.15 190
2765.27 188
2765.39 183
2765.51 175
2765.63 166
2765.75 157
2765.87 150
2765.99 146
2766.12 144
2766.24 146
2766.36 151
2766.48 159
2766.60 170
2766.72 185
2766.84 203
2766.96 224
2767.08 247
2767.20 271
2767.32 295
2767.44 318
2767.56 339
2767.68 357
2767.80 372
2767.92 383
2768.04 391
2768.17 396
2768.29 399
2768.41 399
2768.53 398
2768.65 397
2768.77 398
2768.89 401
2769.01 407
2769.13 417
2769.25 430
2769.37 444
2769.49 458
2769.61 470
2769.73 478
2769.85 481
2769.98 481
2770.10 478
2770.22 474
2770.34 469
2770.46 463
2770.58 456
2770.70 446
2770.82 434
2770.94 417
2771.06 398
2771.18 377
2771.30 357
2771.42 341
2771.54 329
2771.66 323
2771.79 321
2771.91 321
2772.03 319
2772.15 312
2772.27 300
2772.39 282
2772.51 259
2772.63 235
2772.75 214
2772.87 197
2772.99 186
2773.11 181
2773.23 180
2773.35 180
2773.48 180
2773.60 178
2773.72 172
2773.84 164
2773.96 153
2774.08 143
2774.20 133
2774.32 126
2774.44 122
2774.56 121
2774.68 122
2774.80 127
2774.92 135
2775.05 146
2775.17 158
2775.29 172
2775.41 184
2775.53 195
2775.65 201
2775.77 204
2775.89 202
2776.01 199
2776.13 194
2776.25 191
2776.37 188
2776.49 187
2776.62 188
2776.74 190
2776.86 192
2776.98 194
2777.10 195
2777.22 195
2777.34 194
2777.46 191
2777.58 186
2777.70 181
2777.82 175
2777.94 170
2778.07 166
2778.19 164
2778.31 165
2778.43 167
2778.55 171
2778.67 176
2778.79 180
2778.91 182
2779.03 183
2779.15 181
2779.27 177
2779.39 171
2779.52 165
2779.64 159
2779.76 153
2779.88 148
2780.00 144
2780.12 141
2780.24 138
2780.36 134
2780.48 129
2780.60 123
2780.72 117
2780.85 111
2780.97 106
2781.09 101
2781.21 98
2781.33 96
2781.45 94
2781.57 92
2781.69 88
2781.81 84
2781.93 80
2782.05 76
2782.18 73
2782.30 72
2782.42 73
2782.54 76
2782.66 80
2782.78 85
2782.90 91
2783.02 96
2783.14 100
2783.26 102
2783.39 103
2783.51 102
2783.63 101
2783.75 99
2783.87 97
2783.99 96
2784.11 95
2784.23 94
2784.35 92
2784.47 90
2784.59 86
2784.72 80
2784.84 73
2784.96 66
2785.08 59
2785.20 53
2785.32 49
2785.44 46
2785.56 44
2785.68 44
2785.80 45
2785.93 46
2786.05 48
2786.17 50
2786.29 53
2786.41 57
2786.53 64
2786.65 72
2786.77 81
2786.89 90
2787.01 99
2787.14 106
2787.26 110
2787.38 112
2787.50 112
2787.62 111
2787.74 110
2787.86 111
2787.98 115
2788.10 121
2788.23 129
2788.35 136
2788.47 143
2788.59 146
2788.71 145
2788.83 140
2788.95 133
2789.07 125
2789.19 118
2789.32 115
2789.44 115
2789.56 119
2789.68 125
2789.80 129
2789.92 132
2790.04 129
2790.16 123
2790.28 112
2790.40 100
2790.53 87
2790.65 76
2790.77 68
2790.89 61
2791.01 56
2791.13 52
2791.25 48
2791.37 44
2791.49 42
2791.62 42
2791.74 45
2791.86 50
2791.98 58
2792.10 65
2792.22 70
2792.34 72
2792.46 69
2792.59 64
2792.71 56
2792.83 49
2792.95 44
2793.07 41
2793.19 43
2793.31 47
2793.43 53
2793.55 60
2793.68 66
2793.80 71
2793.92 74
2794.04 76
2794.16 76
2794.28 74
2794.40 71
2794.52 66
2794.65 60
2794.77 54
2794.89 49
2795.01 44
2795.13 39
2795.25 36
2795.37 34
2795.49 32
2795.61 31
2795.74 30
2795.86 29
2795.98 30
2796.10 31
2796.22 32
2796.34 34
2796.46 37
2796.58 39
2796.71 41
2796.83 41
2796.95 39
2797.07 36
2797.19 30
2797.31 24
2797.43 19
2797.55 16
2797.68 17
2797.80 22
2797.92 31
2798.04 43
2798.16 58
2798.28 73
2798.40 86
2798.52 98
2798.65 107
2798.77 114
2798.89 119
2799.01 122
2799.13 125
2799.25 126
2799.37 127
2799.50 126
2799.62 123
2799.74 120
2799.86 115
2799.98 110
2800.10 105
2800.22 102
2800.34 99
2800.47 97
2800.59 95
2800.71 92
2800.83 87
2800.95 78
2801.07 67
2801.19 54
2801.32 39
2801.44 25
2801.56 13
2801.68 5
2801.80 1
2801.92 1
2802.04 5
2802.16 11
2802.29 17
2802.41 21
2802.53 23
2802.65 22
2802.77 18
2802.89 13
2803.01 7
2803.14 3
2803.26 0
2803.38 0
2803.50 1
2803.62 4
2803.74 7
2803.86 9
2803.99 10
2804.11 9
2804.23 7
2804.35 4
2804.47 0
2804.59 0
2804.71 0
2804.84 0
2804.96 0
2805.08 0
2805.20 0
2805.32 0
2805.44 4
2805.56 12
2805.69 19
2805.81 25
2805.93 30
2806.05 32
2806.17 32
2806.29 30
2806.41 26
2806.54 22
2806.66 18
2806.78 16
2806.90 16
2807.02 17
2807.14 21
2807.26 26
2807.39 33
2807.51 40
2807.63 48
2807.75 56
2807.87 63
2807.99 70
2808.11 77
2808.24 82
2808.36 88
2808.48 92
2808.60 96
2808.72 99
2808.84 102
2808.97 104
2809.09 106
2809.21 108
2809.33 110
2809.45 112
2809.57 114
2809.69 115
2809.82 117
2809.94 118
2810.06 119
2810.18 119
2810.30 119
2810.42 119
2810.54 117
2810.67 114
2810.79 111
2810.91 108
2811.03 106
2811.15 106
2811.27 108
2811.40 112
2811.52 118
2811.64 125
2811.76 134
2811.88 141
2812.00 148
2812.13 153
2812.25 155
2812.37 153
2812.49 147
2812.61 137
2812.73 124
2812.85 109
2812.98 94
2813.10 82
2813.22 75
2813.34 74
2813.46 79
2813.58 89
2813.71 102
2813.83 118
2813.95 135
2814.07 151
2814.19 167
2814.31 184
2814.44 203
2814.56 224
2814.68 248
2814.80 276
2814.92 307
2815.04 339
2815.17 372
2815.29 403
2815.41 432
2815.53 456
2815.65 476
2815.77 493
2815.90 507
2816.02 519
2816.14 530
2816.26 542
2816.38 554
2816.50 566
2816.63 578
2816.75 589
2816.87 598
2816.99 606
2817.11 610
2817.23 610
2817.36 606
2817.48 598
2817.60 584
2817.72 568
2817.84 549
2817.96 531
2818.09 514
2818.21 499
2818.33 488
2818.45 481
2818.57 478
2818.69 477
2818.82 478
2818.94 479
2819.06 478
2819.18 475
2819.30 467
2819.42 455
2819.55 439
2819.67 419
2819.79 397
2819.91 373
2820.03 351
2820.16 331
2820.28 313
2820.40 299
2820.52 287
2820.64 278
2820.76 270
2820.89 264
2821.01 258
2821.13 252
2821.25 247
2821.37 241
2821.49 235
2821.62 228
2821.74 221
2821.86 213
2821.98 202
2822.10 191
2822.23 178
2822.35 165
2822.47 153
2822.59 142
2822.71 134
2822.83 129
2822.96 128
2823.08 128
2823.20 131
2823.32 135
2823.44 140
2823.57 144
2823.69 149
2823.81 155
2823.93 162
2824.05 170
2824.17 180
2824.30 191
2824.42 203
2824.54 213
2824.66 220
2824.78 225
2824.91 225
2825.03 223
2825.15 219
2825.27 214
2825.39 211
2825.51 209
2825.64 207
2825.76 206
2825.88 204
2826.00 199
2826.12 191
2826.25 180
2826.37 168
2826.49 155
2826.61 142
2826.73 129
2826.86 117
2826.98 107
2827.10 99
2827.22 93
2827.34 89
2827.46 88
2827.59 90
2827.71 92
2827.83 94
2827.95 94
2828.07 93
2828.20 89
2828.32 82
2828.44 74
2828.56 65
2828.68 56
2828.81 49
2828.93 45
2829.05 43
2829.17 44
2829.29 48
2829.42 53
2829.54 60
2829.66 65
2829.78 68
2829.90 70
2830.03 69
2830.15 67
2830.27 66
2830.39 67
2830.51 73
2830.64 83
2830.76 97
2830.88 113
2831.00 130
2831.12 145
2831.25 156
2831.37 162
2831.49 160
2831.61 153
2831.73 142
2831.86 129
2831.98 115
2832.10 104
2832.22 95
2832.34 90
2832.47 89
2832.59 91
2832.71 94
2832.83 97
2832.95 98
2833.08 97
2833.20 94
2833.32 87
2833.44 77
2833.56 66
2833.69 54
2833.81 42
2833.93 32
2834.05 22
2834.17 15
2834.30 8
2834.42 4
2834.54 0
2834.66 0
2834.78 0
2834.91 0
2835.03 0
2835.15 0
2835.27 0
2835.39 0
2835.52 0
2835.64 0
2835.76 2
2835.88 6
2836.01 10
2836.13 14
2836.25 19
2836.37 24
2836.49 29
2836.62 33
2836.74 37
2836.86 41
2836.98 44
2837.10 47
2837.23 50
2837.35 51
2837.47 51
2837.59 50
2837.71 48
2837.84 47
2837.96 48
2838.08 52
2838.20 59
2838.33 70
2838.45 84
2838.57 99
2838.69 114
2838.81 128
2838.94 138
2839.06 146
2839.18 150
2839.30 153
2839.42 154
2839.55 157
2839.67 160
2839.79 166
2839.91 173
2840.04 181
2840.16 188
2840.28 195
2840.40 198
2840.52 199
2840.65 198
2840.77 195
2840.89 189
2841.01 183
2841.14 174
2841.26 165
2841.38 156
2841.50 146
2841.62 137
2841.75 130
2841.87 125
2841.99 122
2842.11 121
2842.24 120
2842.36 120
2842.48 120
2842.60 122
2842.72 124
2842.85 127
2842.97 131
2843.09 135
2843.21 137
2843.34 138
2843.46 136
2843.58 130
2843.70 122
2843.82 111
2843.95 99
2844.07 86
2844.19 73
2844.31 62
2844.44 54
2844.56 49
2844.68 48
2844.80 50
2844.92 54
2845.05 59
2845.17 64
2845.29 69
2845.41 72
2845.54 74
2845.66 75
2845.78 76
2845.90 78
2846.03 80
2846.15 83
2846.27 86
2846.39 87
2846.51 88
2846.64 87
2846.76 83
2846.88 77
2847.00 69
2847.13 61
2847.25 52
2847.37 45
2847.49 40
2847.62 39
2847.74 42
2847.86 47
2847.98 53
2848.11 59
2848.23 64
2848.35 67
2848.47 68
2848.59 67
2848.72 65
2848.84 63
2848.96 63
2849.08 63
2849.21 63
2849.33 64
2849.45 64
2849.57 63
2849.70 62
2849.82 62
2849.94 62
2850.06 63
2850.19 65
2850.31 66
2850.43 66
2850.55 65
2850.68 61
2850.80 55
2850.92 48
2851.04 41
2851.16 34
2851.29 30
2851.41 27
2851.53 27
2851.65 29
2851.78 31
2851.90 32
2852.02 32
2852.14 31
2852.27 29
2852.39 26
2852.51 23
2852.63 22
2852.76 23
2852.88 25
2853.00 29
2853.12 33
2853.25 38
2853.37 43
2853.49 48
2853.61 53
2853.74 59
2853.86 66
2853.98 75
2854.10 86
2854.23 98
2854.35 110
2854.47 123
2854.59 135
2854.72 144
2854.84 150
2854.96 153
2855.08 153
2855.21 150
2855.33 144
2855.45 137
2855.57 128
2855.70 118
2855.82 107
2855.94 94
2856.06 80
2856.19 65
2856.31 50
2856.43 36
2856.55 24
2856.68 15
2856.80 11
2856.92 10
2857.04 13
2857.17 19
2857.29 27
2857.41 35
2857.53 43
2857.66 50
2857.78 55
2857.90 58
2858.02 59
2858.15 58
2858.27 55
2858.39 52
2858.51 48
2858.64 45
2858.76 42
2858.88 40
2859.01 40
2859.13 42
2859.25 44
2859.37 46
2859.50 48
2859.62 49
2859.74 48
2859.86 47
2859.99 46
2860.11 44
2860.23 44
2860.35 46
2860.48 49
2860.60 54
2860.72 59
2860.84 65
2860.97 69
2861.09 71
2861.21 73
2861.33 73
2861.46 74
2861.58 75
2861.70 77
2861.83 80
2861.95 84
2862.07 87
2862.19 89
2862.32 90
2862.44 91
2862.56 92
2862.68 92
2862.81 92
2862.93 93
2863.05 92
2863.17 91
2863.30 89
2863.42 87
2863.54 86
2863.67 86
2863.79 88
2863.91 91
2864.03 96
2864.16 99
2864.28 101
2864.40 101
2864.52 99
2864.65 94
2864.77 89
2864.89 84
2865.01 79
2865.14 75
2865.26 72
2865.38 69
2865.51 64
2865.63 59
2865.75 53
2865.87 46
2866.00 41
2866.12 36
2866.24 33
2866.36 31
2866.49 30
2866.61 29
2866.73 28
2866.86 26
2866.98 25
2867.10 25
2867.22 26
2867.35 29
2867.47 34
2867.59 39
2867.72 43
2867.84 46
2867.96 47
2868.08 45
2868.21 41
2868.33 36
2868.45 31
2868.57 27
2868.70 25
2868.82 27
2868.94 31
2869.07 38
2869.19 46
2869.31 54
2869.43 60
2869.56 64
2869.68 66
2869.80 67
2869.93 68
2870.05 68
2870.17 68
2870.29 69
2870.42 68
2870.54 66
2870.66 63
2870.79 59
2870.91 55
2871.03 51
2871.15 48
2871.28 48
2871.40 50
2871.52 53
2871.65 57
2871.77 61
2871.89 64
2872.01 65
2872.14 63
2872.26 60
2872.38 55
2872.51 49
2872.63 44
2872.75 41
2872.87 39
2873.00 40
2873.12 43
2873.24 46
2873.37 50
2873.49 53
2873.61 53
2873.73 51
2873.86 46
2873.98 39
2874.10 31
2874.23 23
2874.35 16
2874.47 11
2874.59 7
2874.72 5
2874.84 3
2874.96 1
2875.09 0
2875.21 0
2875.33 0
2875.46 0
2875.58 0
2875.70 0
2875.82 0
2875.95 2
2876.07 10
2876.19 19
2876.32 27
2876.44 34
2876.56 38
2876.68 41
2876.81 43
2876.93 44
2877.05 44
2877.18 45
2877.30 45
2877.42 46
2877.55 46
2877.67 46
2877.79 46
2877.91 47
2878.04 49
2878.16 52
2878.28 55
2878.41 58
2878.53 61
2878.65 62
2878.78 62
2878.90 59
2879.02 56
2879.14 51
2879.27 46
2879.39 39
2879.51 33
2879.64 26
2879.76 18
2879.88 12
2880.01 7
2880.13 4
2880.25 5
2880.37 10
2880.50 19
2880.62 31
2880.74 44
2880.87 57
2880.99 70
2881.11 81
2881.24 90
2881.36 95
2881.48 97
2881.61 94
2881.73 88
2881.85 78
2881.97 66
2882.10 53
2882.22 40
2882.34 28
2882.47 19
2882.59 12
2882.71 7
2882.84 4
2882.96 3
2883.08 2
2883.21 1
2883.33 0
2883.45 0
2883.58 0
2883.70 0
2883.82 0
2883.94 0
2884.07 0
2884.19 0
2884.31 1
2884.44 6
2884.56 11
2884.68 16
2884.81 21
2884.93 24
2885.05 25
2885.18 25
2885.30 22
2885.42 18
2885.55 15
2885.67 12
2885.79 11
2885.91 13
2886.04 18
2886.16 25
2886.28 33
2886.41 41
2886.53 49
2886.65 56
2886.78 63
2886.90 69
2887.02 76
2887.15 83
2887.27 90
2887.39 97
2887.52 103
2887.64 108
2887.76 111
2887.89 113
2888.01 112
2888.13 110
2888.26 107
2888.38 102
2888.50 97
2888.62 91
2888.75 85
2888.87 80
2888.99 75
2889.12 70
2889.24 66
2889.36 64
2889.49 62
2889.61 61
2889.73 61
2889.86 62
2889.98 65
2890.10 68
2890.23 72
2890.35 76
2890.47 78
2890.60 79
2890.72 78
2890.84 75
2890.97 71
2891.09 67
2891.21 62
2891.34 57
2891.46 53
2891.58 49
2891.71 46
2891.83 43
2891.95 42
2892.08 41
2892.20 41
2892.32 43
2892.45 45
2892.57 49
2892.69 53
2892.82 59
2892.94 64
2893.06 69
2893.19 73
2893.31 75
2893.43 76
2893.56 76
2893.68 75
2893.80 72
2893.93 69
2894.05 65
2894.17 60
2894.30 55
2894.42 49
2894.54 44
2894.67 41
2894.79 40
2894.91 42
2895.04 48
2895.16 56
2895.28 67
2895.41 78
2895.53 87
2895.65 94
2895.78 96
2895.90 94
2896.02 87
2896.15 77
2896.27 65
2896.39 54
2896.52 44
2896.64 36
2896.76 30
2896.89 26
2897.01 23
2897.13 20
2897.26 17
2897.38 14
2897.50 12
2897.63 11
2897.75 11
2897.87 11
2898.00 10
2898.12 8
2898.24 5
2898.37 1
2898.49 0
2898.61 0
2898.74 0
2898.86 0
2898.98 0
2899.11 0
2899.23 0
2899.35 3
2899.48 10
2899.60 18
2899.73 25
2899.85 31
2899.97 36
2900.10 39
2900.22 40
2900.34 41
2900.47 41
2900.59 41
2900.71 42
2900.84 43
2900.96 44
2901.08 45
2901.21 44
2901.33 41
2901.45 37
2901.58 33
2901.70 29
2901.82 28
2901.95 30
2902.07 35
2902.20 43
2902.32 52
2902.44 61
2902.57 68
2902.69 72
2902.81 73
2902.94 72
2903.06 68
2903.18 65
2903.31 63
2903.43 63
2903.55 64
2903.68 67
2903.80 70
2903.92 72
2904.05 73
2904.17 72
2904.30 70
2904.42 68
2904.54 66
2904.67 67
2904.79 70
2904.91 75
2905.04 84
2905.16 95
2905.28 108
2905.41 121
2905.53 134
2905.65 145
2905.78 153
2905.90 158
2906.03 159
2906.15 158
2906.27 155
2906.40 151
2906.52 147
2906.64 143
2906.77 139
2906.89 133
2907.01 127
2907.14 119
2907.26 110
2907.38 100
2907.51 91
2907.63 82
2907.76 74
2907.88 68
2908.00 64
2908.13 60
2908.25 57
2908.37 55
2908.50 52
2908.62 50
2908.74 49
2908.87 48
2908.99 48
2909.12 49
2909.24 50
2909.36 53
2909.49 55
2909.61 58
2909.73 61
2909.86 62
2909.98 63
2910.10 62
2910.23 60
2910.35 57
2910.48 52
2910.60 46
2910.72 41
2910.85 36
2910.97 32
2911.09 29
2911.22 28
2911.34 29
2911.47 31
2911.59 34
2911.71 38
2911.84 41
2911.96 44
2912.08 45
2912.21 44
2912.33 40
2912.46 35
2912.58 27
2912.70 18
2912.83 9
2912.95 0
2913.07 0
2913.20 0
2913.32 0
2913.45 0
2913.57 0
2913.69 0
2913.82 0
2913.94 1
2914.06 9
2914.19 16
2914.31 22
2914.44 27
2914.56 31
2914.68 35
2914.81 40
2914.93 45
2915.05 51
2915.18 58
2915.30 63
2915.43 68
2915.55 71
2915.67 72
2915.80 73
2915.92 73
2916.04 74
2916.17 77
2916.29 82
2916.42 90
2916.54 100
2916.66 110
2916.79 120
2916.91 129
2917.04 134
2917.16 137
2917.28 137
2917.41 136
2917.53 133
2917.65 131
2917.78 129
2917.90 128
2918.03 126
2918.15 123
2918.27 120
2918.40 116
2918.52 112
2918.65 107
2918.77 102
2918.89 98
2919.02 95
2919.14 91
2919.26 88
2919.39 85
2919.51 83
2919.64 81
2919.76 82
2919.88 84
2920.01 88
2920.13 94
2920.26 102
2920.38 109
2920.50 115
2920.63 119
2920.75 121
2920.87 121
2921.00 118
2921.12 114
2921.25 109
2921.37 104
2921.49 99
2921.62 95
2921.74 91
2921.87 88
2921.99 86
2922.11 84
2922.24 83
2922.36 83
2922.49 82
2922.61 82
2922.73 80
2922.86 77
2922.98 71
2923.11 65
2923.23 57
2923.35 50
2923.48 44
2923.60 40
2923.73 39
2923.85 41
2923.97 43
2924.10 46
2924.22 47
2924.35 46
2924.47 43
2924.59 38
2924.72 31
2924.84 25
2924.97 21
2925.09 22
2925.21 26
2925.34 34
2925.46 44
2925.59 55
2925.71 63
2925.83 68
2925.96 67
2926.08 63
2926.21 56
2926.33 47
2926.45 40
2926.58 36
2926.70 35
2926.83 38
2926.95 45
2927.07 54
2927.20 64
2927.32 73
2927.45 81
2927.57 87
2927.69 91
2927.82 93
2927.94 93
2928.07 93
2928.19 91
2928.31 90
2928.44 88
2928.56 86
2928.69 82
2928.81 77
2928.93 70
2929.06 62
2929.18 52
2929.31 42
2929.43 33
2929.55 25
2929.68 18
2929.80 13
2929.93 9
2930.05 7
2930.18 7
2930.30 10
2930.42 16
2930.55 24
2930.67 35
2930.80 46
2930.92 56
2931.04 64
2931.17 68
2931.29 68
2931.42 64
2931.54 59
2931.66 52
2931.79 46
2931.91 42
2932.04 41
2932.16 41
2932.29 42
2932.41 44
2932.53 45
2932.66 44
2932.78 43
2932.91 41
2933.03 39
2933.15 37
2933.28 36
2933.40 35
2933.53 34
2933.65 35
2933.78 36
2933.90 39
2934.02 42
2934.15 47
2934.27 52
2934.40 58
2934.52 63
2934.64 69
2934.77 74
2934.89 78
2935.02 81
2935.14 82
2935.27 81
2935.39 78
2935.51 73
2935.64 66
2935.76 59
2935.89 51
2936.01 43
2936.14 37
2936.26 32
2936.38 27
2936.51 24
2936.63 20
2936.76 16
2936.88 10
2937.00 4
2937.13 0
2937.25 0
2937.38 0
2937.50 0
2937.63 0
2937.75 0
2937.87 0
2938.00 0
2938.12 8
2938.25 17
2938.37 24
2938.50 29
2938.62 33
2938.74 35
2938.87 37
2938.99 38
2939.12 39
2939.24 40
2939.37 40
2939.49 40
2939.61 39
2939.74 38
2939.86 38
2939.99 39
2940.11 43
2940.24 49
2940.36 56
2940.48 65
2940.61 74
2940.73 81
2940.86 85
2940.98 86
2941.11 84
2941.23 79
2941.36 72
2941.48 64
2941.60 57
2941.73 53
2941.85 51
2941.98 51
2942.10 55
2942.23 60
2942.35 66
2942.47 73
2942.60 80
2942.72 88
2942.85 96
2942.97 104
2943.10 112
2943.22 121
2943.34 128
2943.47 135
2943.59 139
2943.72 142
2943.84 142
2943.97 140
2944.09 136
2944.22 132
2944.34 128
2944.46 125
2944.59 125
2944.71 128
2944.84 131
2944.96 136
2945.09 139
2945.21 141
2945.34 142
2945.46 140
2945.58 136
2945.71 132
2945.83 126
2945.96 119
2946.08 112
2946.21 103
2946.33 94
2946.46 86
2946.58 78
2946.70 73
2946.83 69
2946.95 68
2947.08 68
2947.20 68
2947.33 68
2947.45 68
2947.58 66
2947.70 64
2947.82 63
2947.95 63
2948.07 65
2948.20 70
2948.32 78
2948.45 87
2948.57 96
2948.70 105
2948.82 112
2948.94 118
2949.07 121
2949.19 122
2949.32 122
2949.44 120
2949.57 117
2949.69 113
2949.82 110
2949.94 106
2950.07 104
2950.19 102
2950.31 102
2950.44 103
2950.56 105
2950.69 105
2950.81 105
2950.94 101
2951.06 95
2951.19 87
2951.31 78
2951.44 69
2951.56 61
2951.68 55
2951.81 51
2951.93 49
2952.06 47
2952.18 44
2952.31 40
2952.43 35
2952.56 29
2952.68 23
2952.81 20
2952.93 18
2953.05 19
2953.18 22
2953.30 27
2953.43 32
2953.55 38
2953.68 44
2953.80 50
2953.93 55
2954.05 60
2954.18 63
2954.30 67
2954.43 69
2954.55 72
2954.67 73
2954.80 73
2954.92 72
2955.05 68
2955.17 62
2955.30 54
2955.42 44
2955.55 34
2955.67 24
2955.80 17
2955.92 12
2956.05 10
2956.17 10
2956.29 11
2956.42 11
2956.54 11
2956.67 8
2956.79 4
2956.92 0
2957.04 0
2957.17 0
2957.29 0
2957.42 0
2957.54 0
2957.67 0
2957.79 7
2957.92 15
2958.04 24
2958.17 34
2958.29 44
2958.41 54
2958.54 65
2958.66 77
2958.79 87
2958.91 96
2959.04 103
2959.16 109
2959.29 113
2959.41 115
2959.54 117
2959.66 117
2959.79 117
2959.91 115
2960.04 112
2960.16 107
2960.29 101
2960.41 96
2960.53 91
2960.66 87
2960.78 84
2960.91 83
2961.03 82
2961.16 81
2961.28 81
2961.41 81
2961.53 81
2961.66 82
2961.78 84
2961.91 87
2962.03 90
2962.16 93
2962.28 95
2962.41 95
2962.53 94
2962.66 91
2962.78 88
2962.91 85
2963.03 82
2963.15 81
2963.28 80
2963.40 79
2963.53 79
2963.65 78
2963.78 76
2963.90 73
2964.03 70
2964.15 67
2964.28 63
2964.40 61
2964.53 59
2964.65 58
2964.78 59
2964.90 60
2965.03 62
2965.15 65
2965.28 68
2965.40 71
2965.53 74
2965.65 76
2965.78 76
2965.90 76
2966.03 74
2966.15 71
2966.28 69
2966.40 68
2966.53 69
2966.65 72
2966.78 76
2966.90 81
2967.02 85
2967.15 88
2967.27 88
2967.40 86
2967.52 81
2967.65 74
2967.77 65
2967.90 56
2968.02 48
2968.15 39
2968.27 31
2968.40 23
2968.52 16
2968.65 10
2968.77 5
2968.90 2
2969.02 0
2969.15 0
2969.27 0
2969.40 0
2969.52 1
2969.65 6
2969.77 12
2969.90 20
2970.02 30
2970.15 40
2970.27 52
2970.40 63
2970.52 74
2970.65 84
2970.77 93
2970.90 101
2971.02 106
2971.15 110
2971.27 112
2971.40 113
2971.52 112
2971.65 110
2971.77 109
2971.90 107
2972.02 106
2972.15 106
2972.27 106
2972.40 106
2972.52 106
2972.65 104
2972.77 101
2972.90 96
2973.02 89
2973.15 82
2973.27 75
2973.40 70
2973.52 66
2973.65 66
2973.77 68
2973.90 73
2974.02 81
2974.15 91
2974.27 100
2974.40 109
2974.52 116
2974.65 121
2974.77 122
2974.90 120
2975.02 116
2975.15 109
2975.27 100
2975.40 90
2975.52 78
2975.65 64
2975.77 50
2975.90 36
2976.02 22
2976.15 9
2976.27 0
2976.40 0
2976.52 0
2976.65 0
2976.77 0
2976.90 0
2977.02 0
2977.15 0
2977.27 0
2977.40 4
2977.52 12
2977.65 22
2977.77 33
2977.90 44
2978.02 55
2978.15 65
2978.27 74
2978.40 82
2978.53 90
2978.65 99
2978.78 108
2978.90 118
2979.03 128
2979.15 139
2979.28 149
2979.40 157
2979.53 164
2979.65 170
2979.78 173
2979.90 176
2980.03 179
2980.15 180
2980.28 182
2980.40 182
2980.53 181
2980.65 179
2980.78 175
2980.90 172
2981.03 170
2981.15 169
2981.28 170
2981.40 173
2981.53 177
2981.65 181
2981.78 185
2981.90 188
2982.03 190
2982.15 192
2982.28 192
2982.41 193
2982.53 193
2982.66 193
2982.78 191
2982.91 187
2983.03 182
2983.16 176
2983.28 168
2983.41 161
2983.53 155
2983.66 152
2983.78 150
2983.91 149
2984.03 149
2984.16 147
2984.28 142
2984.41 135
2984.53 126
2984.66 116
2984.78 107
2984.91 99
2985.04 95
2985.16 93
2985.29 93
2985.41 94
2985.54 96
2985.66 97
2985.79 98
2985.91 98
2986.04 99
2986.16 98
2986.29 98
2986.41 98
2986.54 99
2986.66 101
2986.79 105
2986.91 111
2987.04 120
2987.16 130
2987.29 141
2987.42 152
2987.54 160
2987.67 166
2987.79 169
2987.92 169
2988.04 168
2988.17 165
2988.29 163
2988.42 162
2988.54 160
2988.67 158
2988.79 154
2988.92 147
2989.04 138
2989.17 127
2989.30 116
2989.42 107
2989.55 100
2989.67 97
2989.80 98
2989.92 100
2990.05 103
2990.17 106
2990.30 107
2990.42 109
2990.55 110
2990.67 113
2990.80 117
2990.93 122
2991.05 126
2991.18 130
2991.30 132
2991.43 131
2991.55 128
2991.68 122
2991.80 114
2991.93 105
2992.05 97
2992.18 88
2992.30 79
2992.43 71
2992.56 63
2992.68 55
2992.81 49
2992.93 44
2993.06 41
2993.18 41
2993.31 42
2993.43 45
2993.56 48
2993.68 52
2993.81 56
2993.94 59
2994.06 61
2994.19 62
2994.31 62
2994.44 61
2994.56 60
2994.69 58
2994.81 57
2994.94 55
2995.06 54
2995.19 54
2995.32 54
2995.44 55
2995.57 58
2995.69 62
2995.82 67
2995.94 73
2996.07 78
2996.19 81
2996.32 83
2996.44 82
2996.57 81
2996.70 80
2996.82 81
2996.95 84
2997.07 91
2997.20 100
2997.32 110
2997.45 119
2997.57 126
2997.70 131
2997.83 135
2997.95 137
2998.08 141
2998.20 146
2998.33 152
2998.45 159
2998.58 166
2998.70 172
2998.83 177
2998.96 181
2999.08 184
2999.21 188
2999.33 191
2999.46 192
2999.58 192
2999.71 189
2999.83 182
2999.96 172
3000.09 161
3000.21 148
3000.34 137
3000.46 127
3000.59 120
3000.71 114
3000.84 110
3000.96 108
3001.09 106
3001.22 106
3001.34 106
3001.47 107
3001.59 109
3001.72 112
3001.84 116
3001.97 121
3002.09 128
3002.22 135
3002.35 143
3002.47 149
3002.60 153
3002.72 153
3002.85 148
3002.97 138
3003.10 124
3003.23 106
3003.35 88
3003.48 71
3003.60 56
3003.73 45
3003.85 38
3003.98 35
3004.10 34
3004.23 34
3004.36 34
3004.48 32
3004.61 29
3004.73 24
3004.86 19
3004.98 16
3005.11 16
3005.24 20
3005.36 27
3005.49 35
3005.61 42
3005.74 47
3005.86 48
3005.99 44
3006.12 36
3006.24 25
3006.37 15
3006.49 6
3006.62 0
3006.74 0
3006.87 3
3007.00 13
3007.12 26
3007.25 41
3007.37 56
3007.50 69
3007.62 80
3007.75 88
3007.88 93
3008.00 96
3008.13 98
3008.25 99
3008.38 99
3008.50 99
3008.63 97
3008.76 93
3008.88 88
3009.01 82
3009.13 76
3009.26 71
3009.38 68
3009.51 67
3009.64 67
3009.76 69
3009.89 70
3010.01 72
3010.14 73
3010.27 73
3010.39 72
3010.52 70
3010.64 67
3010.77 63
3010.89 58
3011.02 53
3011.15 46
3011.27 38
3011.40 31
3011.52 24
3011.65 17
3011.77 11
3011.90 6
3012.03 3
3012.15 1
3012.28 1
3012.40 3
3012.53 5
3012.66 7
3012.78 9
3012.91 9
3013.03 8
3013.16 4
3013.28 0
3013.41 0
3013.54 0
3013.66 0
3013.79 0
3013.91 0
3014.04 0
3014.17 2
3014.29 7
3014.42 10
3014.54 10
3014.67 9
3014.80 6
3014.92 3
3015.05 0
3015.17 0
3015.30 0
3015.42 2
3015.55 7
3015.68 14
3015.80 23
3015.93 34
3016.05 44
3016.18 53
3016.31 60
3016.43 63
3016.56 62
3016.68 59
3016.81 55
3016.94 51
3017.06 48
3017.19 47
3017.31 48
3017.44 50
3017.57 52
3017.69 54
3017.82 53
3017.94 51
3018.07 49
3018.20 46
3018.32 44
3018.45 43
3018.57 44
3018.70 45
3018.82 47
3018.95 48
3019.08 50
3019.20 51
3019.33 51
3019.45 51
3019.58 52
3019.71 54
3019.83 57
3019.96 61
3020.08 65
3020.21 69
3020.34 72
3020.46 74
3020.59 74
3020.71 72
3020.84 70
3020.97 68
3021.09 67
3021.22 67
3021.34 68
3021.47 69
3021.60 71
3021.72 73
3021.85 76
3021.97 78
3022.10 82
3022.23 87
3022.35 93
3022.48 99
3022.61 105
3022.73 109
3022.86 112
3022.98 114
3023.11 113
3023.24 111
3023.36 109
3023.49 106
3023.61 103
3023.74 100
3023.87 98
3023.99 96
3024.12 95
3024.24 94
3024.37 93
3024.50 91
3024.62 90
3024.75 90
3024.87 90
3025.00 91
3025.13 91
3025.25 91
3025.38 89
3025.50 84
3025.63 76
3025.76 64
3025.88 51
3026.01 36
3026.14 23
3026.26 11
3026.39 2
3026.51 0
3026.64 0
3026.77 0
3026.89 3
3027.02 9
3027.14 16
3027.27 23
3027.40 29
3027.52 33
3027.65 35
3027.78 35
3027.90 34
3028.03 32
3028.15 31
3028.28 32
3028.41 34
3028.53 38
3028.66 43
3028.78 48
3028.91 52
3029.04 54
3029.16 55
3029.29 54
3029.42 52
3029.54 50
3029.67 48
3029.79 46
3029.92 46
3030.05 46
3030.17 46
3030.30 47
3030.42 48
3030.55 51
3030.68 54
3030.80 57
3030.93 59
3031.06 62
3031.18 63
3031.31 62
3031.43 61
3031.56 58
3031.69 55
3031.81 50
3031.94 45
3032.07 40
3032.19 33
3032.32 25
3032.44 17
3032.57 9
3032.70 2
3032.82 0
3032.95 0
3033.08 0
3033.20 0
3033.33 0
3033.45 0
3033.58 1
3033.71 4
3033.83 6
3033.96 7
3034.09 7
3034.21 6
3034.34 4
3034.46 3
3034.59 2
3034.72 1
3034.84 1
3034.97 2
3035.10 4
3035.22 6
3035.35 8
3035.48 10
3035.60 14
3035.73 18
3035.85 24
3035.98 31
3036.11 38
3036.23 45
3036.36 52
3036.49 56
3036.61 59
3036.74 60
3036.86 60
3036.99 61
3037.12 62
3037.24 65
3037.37 69
3037.50 75
3037.62 83
3037.75 91
3037.88 99
3038.00 107
3038.13 115
3038.25 122
3038.38 129
3038.51 134
3038.63 138
3038.76 142
3038.89 145
3039.01 146
3039.14 147
3039.27 146
3039.39 142
3039.52 137
3039.65 130
3039.77 122
3039.90 113
3040.02 105
3040.15 99
3040.28 95
3040.40 94
3040.53 96
3040.66 100
3040.78 106
3040.91 113
3041.04 118
3041.16 123
3041.29 125
3041.42 126
3041.54 125
3041.67 123
3041.79 121
3041.92 118
3042.05 115
3042.17 112
3042.30 108
3042.43 104
3042.55 99
3042.68 93
3042.81 85
3042.93 77
3043.06 67
3043.19 56
3043.31 47
3043.44 39
3043.56 33
3043.69 30
3043.82 29
3043.94 30
3044.07 32
3044.20 35
3044.32 39
3044.45 43
3044.58 48
3044.70 53
3044.83 59
3044.96 63
3045.08 66
3045.21 66
3045.34 63
3045.46 57
3045.59 48
3045.72 39
3045.84 31
3045.97 25
3046.09 23
3046.22 25
3046.35 29
3046.47 35
3046.60 42
3046.73 48
3046.85 53
3046.98 58
3047.11 62
3047.23 68
3047.36 73
3047.49 79
3047.61 85
3047.74 90
3047.87 95
3047.99 98
3048.12 100
3048.25 101
3048.37 101
3048.50 99
3048.63 97
3048.75 94
3048.88 91
3049.01 89
3049.13 87
3049.26 87
3049.39 88
3049.51 91
3049.64 94
3049.77 98
3049.89 102
3050.02 105
3050.15 108
3050.27 110
3050.40 112
3050.53 114
3050.65 117
3050.78 121
3050.91 126
3051.03 130
3051.16 134
3051.29 137
3051.41 139
3051.54 139
3051.66 140
3051.79 141
3051.92 144
3052.04 151
3052.17 161
3052.30 173
3052.42 186
3052.55 199
3052.68 210
3052.80 217
3052.93 219
3053.06 216
3053.18 210
3053.31 200
3053.44 187
3053.57 173
3053.69 158
3053.82 142
3053.95 126
3054.07 109
3054.20 93
3054.33 78
3054.45 66
3054.58 57
3054.71 52
3054.83 52
3054.96 55
3055.09 60
3055.21 66
3055.34 71
3055.47 74
3055.59 76
3055.72 78
3055.85 80
3055.97 83
3056.10 87
3056.23 93
3056.35 98
3056.48 103
3056.61 107
3056.73 109
3056.86 110
3056.99 109
3057.11 108
3057.24 106
3057.37 103
3057.49 100
3057.62 96
3057.75 91
3057.87 86
3058.00 80
3058.13 75
3058.25 72
3058.38 71
3058.51 72
3058.63 74
3058.76 78
3058.89 82
3059.02 85
3059.14 86
3059.27 85
3059.40 82
3059.52 78
3059.65 73
3059.78 69
3059.90 64
3060.03 61
3060.16 59
3060.28 56
3060.41 53
3060.54 49
3060.66 45
3060.79 40
3060.92 35
3061.04 32
3061.17 31
3061.30 32
3061.42 36
3061.55 42
3061.68 50
3061.81 59
3061.93 67
3062.06 74
3062.19 79
3062.31 81
3062.44 81
3062.57 79
3062.69 77
3062.82 76
3062.95 77
3063.07 79
3063.20 83
3063.33 88
3063.45 93
3063.58 98
3063.71 103
3063.84 106
3063.96 110
3064.09 113
3064.22 115
3064.34 116
3064.47 116
3064.60 113
3064.72 108
3064.85 101
3064.98 94
3065.10 87
3065.23 81
3065.36 78
3065.49 78
3065.61 81
3065.74 87
3065.87 94
3065.99 101
3066.12 107
3066.25 112
3066.37 114
3066.50 113
3066.63 109
3066.75 103
3066.88 95
3067.01 88
3067.14 81
3067.26 76
3067.39 74
3067.52 74
3067.64 76
3067.77 79
3067.90 83
3068.02 87
3068.15 90
3068.28 92
3068.41 92
3068.53 90
3068.66 87
3068.79 83
3068.91 79
3069.04 75
3069.17 73
3069.29 71
3069.42 70
3069.55 69
3069.68 66
3069.80 62
3069.93 56
3070.06 49
3070.18 42
3070.31 36
3070.44 32
3070.56 29
3070.69 28
3070.82 27
3070.95 27
3071.07 26
3071.20 25
3071.33 23
3071.45 22
3071.58 20
3071.71 18
3071.84 15
3071.96 12
3072.09 8
3072.22 4
3072.34 0
3072.47 0
3072.60 0
3072.73 0
3072.85 0
3072.98 0
3073.11 0
3073.23 0
3073.36 2
3073.49 14
3073.61 27
3073.74 42
3073.87 55
3074.00 65
3074.12 73
3074.25 77
3074.38 79
3074.50 80
3074.63 81
3074.76 84
3074.89 88
3075.01 94
3075.14 102
3075.27 110
3075.39 119
3075.52 127
3075.65 134
3075.78 140
3075.90 144
3076.03 146
3076.16 146
3076.28 144
3076.41 140
3076.54 137
3076.67 134
3076.79 132
3076.92 131
3077.05 131
3077.17 132
3077.30 132
3077.43 131
3077.56 130
3077.68 127
3077.81 125
3077.94 123
3078.06 122
3078.19 123
3078.32 124
3078.45 127
3078.57 130
3078.70 132
3078.83 135
3078.96 137
3079.08 139
3079.21 141
3079.34 142
3079.46 143
3079.59 143
3079.72 142
3079.85 141
3079.97 138
3080.10 136
3080.23 134
3080.35 132
3080.48 130
3080.61 128
3080.74 126
3080.86 121
3080.99 116
3081.12 110
3081.25 104
3081.37 100
3081.50 98
3081.63 98
3081.75 101
3081.88 104
3082.01 106
3082.14 108
3082.26 107
3082.39 105
3082.52 101
3082.65 97
3082.77 93
3082.90 89
3083.03 85
3083.15 80
3083.28 75
3083.41 70
3083.54 66
3083.66 62
3083.79 61
3083.92 62
3084.05 66
3084.17 70
3084.30 74
3084.43 76
3084.56 77
3084.68 77
3084.81 75
3084.94 74
3085.06 74
3085.19 75
3085.32 77
3085.45 79
3085.57 80
3085.70 79
3085.83 78
3085.96 76
3086.08 74
3086.21 73
3086.34 74
3086.47 77
3086.59 80
3086.72 84
3086.85 86
3086.98 86
3087.10 83
3087.23 77
3087.36 70
3087.48 61
3087.61 54
3087.74 49
3087.87 46
3087.99 47
3088.12 51
3088.25 58
3088.38 67
3088.50 76
3088.63 86
3088.76 93
3088.89 98
3089.01 100
3089.14 98
3089.27 94
3089.40 88
3089.52 81
3089.65 75
3089.78 68
3089.91 62
3090.03 56
3090.16 50
3090.29 45
3090.42 39
3090.54 34
3090.67 30
3090.80 27
3090.93 26
3091.05 25
3091.18 25
3091.31 25
3091.43 25
3091.56 25
3091.69 25
3091.82 26
3091.94 29
3092.07 32
3092.20 36
3092.33 42
3092.45 47
3092.58 52
3092.71 57
3092.84 61
3092.96 65
3093.09 69
3093.22 72
3093.35 74
3093.47 74
3093.60 73
3093.73 71
3093.86 68
3093.98 65
3094.11 65
3094.24 68
3094.37 74
3094.50 82
3094.62 90
3094.75 99
3094.88 105
3095.01 108
3095.13 109
3095.26 109
3095.39 110
3095.52 111
3095.64 112
3095.77 114
3095.90 115
3096.03 114
3096.15 110
3096.28 102
3096.41 90
3096.54 75
3096.66 59
3096.79 42
3096.92 25
3097.05 9
3097.17 0
3097.30 0
3097.43 0
3097.56 0
3097.68 0
3097.81 0
3097.94 0
3098.07 2
3098.19 7
3098.32 10
3098.45 12
3098.58 13
3098.71 14
3098.83 16
3098.96 21
3099.09 28
3099.22 37
3099.34 48
3099.47 61
3099.60 73
3099.73 83
3099.85 92
3099.98 97
3100.11 99
3100.24 100
3100.36 100
3100.49 100
3100.62 102
3100.75 105
3100.88 109
3101.00 114
3101.13 117
3101.26 118
3101.39 116
3101.51 112
3101.64 107
3101.77 100
3101.90 93
3102.02 86
3102.15 80
3102.28 74
3102.41 69
3102.53 63
3102.66 58
3102.79 54
3102.92 50
3103.05 47
3103.17 44
3103.30 42
3103.43 41
3103.56 39
3103.68 37
3103.81 35
3103.94 34
3104.07 34
3104.20 36
3104.32 40
3104.45 46
3104.58 54
3104.71 61
3104.83 67
3104.96 71
3105.09 71
3105.22 67
3105.35 58
3105.47 48
3105.60 35
3105.73 24
3105.86 14
3105.98 6
3106.11 2
3106.24 1
3106.37 2
3106.49 4
3106.62 6
3106.75 8
3106.88 11
3107.01 14
3107.13 18
3107.26 25
3107.39 34
3107.52 44
3107.65 54
3107.77 63
3107.90 71
3108.03 76
3108.16 79
3108.28 79
3108.41 78
3108.54 74
3108.67 70
3108.80 65
3108.92 61
3109.05 58
3109.18 57
3109.31 58
3109.43 62
3109.56 68
3109.69 76
3109.82 83
3109.95 90
3110.07 94
3110.20 97
3110.33 97
3110.46 96
3110.59 93
3110.71 90
3110.84 87
3110.97 85
3111.10 84
3111.22 84
3111.35 85
3111.48 87
3111.61 90
3111.74 93
3111.86 96
3111.99 98
3112.12 98
3112.25 98
3112.38 97
3112.50 95
3112.63 93
3112.76 91
3112.89 89
3113.02 86
3113.14 84
3113.27 81
3113.40 79
3113.53 79
3113.65 80
3113.78 83
3113.91 89
3114.04 97
3114.17 106
3114.29 115
3114.42 123
3114.55 128
3114.68 129
3114.81 126
3114.93 118
3115.06 109
3115.19 98
3115.32 88
3115.45 80
3115.57 73
3115.70 68
3115.83 64
3115.96 60
3116.09 57
3116.21 53
3116.34 50
3116.47 49
3116.60 49
3116.73 52
3116.85 57
3116.98 64
3117.11 73
3117.24 84
3117.37 94
3117.49 104
3117.62 111
3117.75 113
3117.88 111
3118.01 104
3118.13 93
3118.26 79
3118.39 66
3118.52 53
3118.65 42
3118.77 35
3118.90 29
3119.03 24
3119.16 21
3119.29 17
3119.41 14
3119.54 12
3119.67 9
3119.80 8
3119.93 6
3120.05 6
3120.18 6
3120.31 8
3120.44 10
3120.57 13
3120.69 17
3120.82 21
3120.95 25
3121.08 29
3121.21 31
3121.34 32
3121.46 30
3121.59 25
3121.72 18
3121.85 10
3121.98 1
3122.10 0
3122.23 0
3122.36 0
3122.49 0
3122.62 0
3122.74 0
3122.87 0
3123.00 0
3123.13 4
3123.26 11
3123.39 19
3123.51 27
3123.64 35
3123.77 43
3123.90 50
3124.03 56
3124.15 61
3124.28 65
3124.41 67
3124.54 70
3124.67 72
3124.79 76
3124.92 80
3125.05 84
3125.18 89
3125.31 93
3125.44 96
3125.56 97
3125.69 96
3125.82 95
3125.95 93
3126.08 93
3126.20 95
3126.33 98
3126.46 104
3126.59 109
3126.72 115
3126.85 119
3126.97 121
3127.10 121
3127.23 120
3127.36 118
3127.49 117
3127.61 118
3127.74 120
3127.87 123
3128.00 125
3128.13 126
3128.26 125
3128.38 121
3128.51 114
3128.64 106
3128.77 97
3128.90 89
3129.03 82
3129.15 77
3129.28 73
3129.41 69
3129.54 66
3129.67 63
3129.79 61
3129.92 61
3130.05 64
3130.18 70
3130.31 78
3130.44 86
3130.56 93
3130.69 98
3130.82 99
3130.95 96
3131.08 92
3131.21 86
3131.33 82
3131.46 80
3131.59 80
3131.72 82
3131.85 86
3131.98 89
3132.10 90
3132.23 90
3132.36 89
3132.49 85
3132.62 80
3132.75 74
3132.87 66
3133.00 58
3133.13 48
3133.26 37
3133.39 27
3133.52 17
3133.64 8
3133.77 2
3133.90 0
3134.03 0
3134.16 1
3134.29 4
3134.41 9
3134.54 15
3134.67 22
3134.80 28
3134.93 34
3135.06 39
3135.18 42
3135.31 43
3135.44 41
3135.57 37
3135.70 31
3135.83 24
3135.95 18
3136.08 13
3136.21 12
3136.34 13
3136.47 18
3136.60 25
3136.72 32
3136.85 39
3136.98 45
3137.11 47
3137.24 47
3137.37 44
3137.50 40
3137.62 34
3137.75 29
3137.88 25
3138.01 22
3138.14 20
3138.27 18
3138.39 17
3138.52 18
3138.65 19
3138.78 23
3138.91 28
3139.04 35
3139.16 43
3139.29 51
3139.42 59
3139.55 67
3139.68 74
3139.81 81
3139.94 88
3140.06 96
3140.19 103
3140.32 111
3140.45 117
3140.58 121
3140.71 123
3140.83 122
3140.96 119
3141.09 114
3141.22 106
3141.35 98
3141.48 87
3141.61 76
3141.73 64
3141.86 53
3141.99 44
3142.12 37
3142.25 32
3142.38 29
3142.51 27
3142.63 26
3142.76 26
3142.89 24
3143.02 23
3143.15 21
3143.28 19
3143.41 18
3143.53 18
3143.66 20
3143.79 23
3143.92 28
3144.05 33
3144.18 39
3144.30 46
3144.43 53
3144.56 60
3144.69 68
3144.82 76
3144.95 83
3145.08 89
3145.20 95
3145.33 99
3145.46 102
3145.59 105
3145.72 107
3145.85 110
3145.98 113
3146.11 115
3146.23 116
3146.36 113
3146.49 108
3146.62 101
3146.75 93
3146.88 85
3147.01 78
3147.13 73
3147.26 70
3147.39 69
3147.52 69
3147.65 69
3147.78 70
3147.91 71
3148.03 72
3148.16 75
3148.29 78
3148.42 83
3148.55 88
3148.68 92
3148.81 96
3148.93 97
3149.06 97
3149.19 96
3149.32 93
3149.45 91
3149.58 89
3149.71 87
3149.84 87
3149.96 87
3150.09 88
3150.22 89
3150.35 89
3150.48 89
3150.61 89
3150.74 89
3150.86 89
3150.99 89
3151.12 91
3151.25 95
3151.38 102
3151.51 109
3151.64 119
3151.77 128
3151.89 135
3152.02 139
3152.15 140
3152.28 136
3152.41 130
3152.54 121
3152.67 112
3152.80 103
3152.92 97
3153.05 93
3153.18 93
3153.31 94
3153.44 97
3153.57 99
3153.70 101
3153.83 102
3153.95 100
3154.08 98
3154.21 95
3154.34 93
3154.47 91
3154.60 91
3154.73 93
3154.86 95
3154.98 99
3155.11 104
3155.24 110
3155.37 116
3155.50 123
3155.63 129
3155.76 135
3155.89 140
3156.01 144
3156.14 147
3156.27 149
3156.40 149
3156.53 148
3156.66 145
3156.79 140
3156.92 132
3157.04 123
3157.17 112
3157.30 99
3157.43 86
3157.56 72
3157.69 59
3157.82 48
3157.95 38
3158.08 30
3158.20 24
3158.33 20
3158.46 17
3158.59 15
3158.72 12
3158.85 10
3158.98 7
3159.11 3
3159.24 0
3159.36 0
3159.49 0
3159.62 0
3159.75 0
3159.88 0
3160.01 0
3160.14 0
3160.27 2
3160.40 11
3160.52 23
3160.65 35
3160.78 47
3160.91 57
3161.04 66
3161.17 73
3161.30 77
3161.43 79
3161.56 78
3161.68 74
3161.81 69
3161.94 62
3162.07 54
3162.20 46
3162.33 39
3162.46 32
3162.59 26
3162.72 22
3162.84 19
3162.97 17
3163.10 16
3163.23 17
3163.36 19
3163.49 22
3163.62 25
3163.75 27
3163.88 29
3164.00 28
3164.13 26
3164.26 22
3164.39 17
3164.52 12
3164.65 8
3164.78 6
3164.91 6
3165.04 8
3165.17 13
3165.29 21
3165.42 30
3165.55 40
3165.68 50
3165.81 59
3165.94 66
3166.07 72
3166.20 75
3166.33 76
3166.46 77
3166.58 77
3166.71 76
3166.84 75
3166.97 73
3167.10 69
3167.23 65
3167.36 60
3167.49 55
3167.62 51
3167.75 49
3167.87 49
3168.00 50
3168.13 52
3168.26 53
3168.39 54
3168.52 53
3168.65 51
3168.78 48
3168.91 45
3169.04 41
3169.17 38
3169.29 34
3169.42 30
3169.55 25
3169.68 20
3169.81 16
3169.94 14
3170.07 15
3170.20 20
3170.33 29
3170.46 41
3170.59 53
3170.71 63
3170.84 71
3170.97 74
3171.10 74
3171.23 70
3171.36 66
3171.49 62
3171.62 58
3171.75 55
3171.88 53
3172.01 51
3172.13 50
3172.26 51
3172.39 53
3172.52 57
3172.65 63
3172.78 70
3172.91 78
3173.04 86
3173.17 94
3173.30 101
3173.43 107
3173.56 114
3173.68 121
3173.81 128
3173.94 135
3174.07 142
3174.20 149
3174.33 156
3174.46 161
3174.59 166
3174.72 170
3174.85 175
3174.98 179
3175.11 183
3175.23 186
3175.36 187
3175.49 187
3175.62 185
3175.75 182
3175.88 179
3176.01 177
3176.14 178
3176.27 179
3176.40 182
3176.53 183
3176.66 183
3176.78 179
3176.91 174
3177.04 165
3177.17 156
3177.30 147
3177.43 139
3177.56 132
3177.69 127
3177.82 124
3177.95 122
3178.08 121
3178.21 121
3178.34 122
3178.46 122
3178.59 123
3178.72 123
3178.85 123
3178.98 122
3179.11 120
3179.24 117
3179.37 114
3179.50 111
3179.63 109
3179.76 109
3179.89 113
3180.02 120
3180.15 130
3180.27 140
3180.40 150
3180.53 158
3180.66 162
3180.79 163
3180.92 162
3181.05 158
3181.18 152
3181.31 147
3181.44 141
3181.57 136
3181.70 132
3181.83 129
3181.96 128
3182.08 130
3182.21 135
3182.34 141
3182.47 149
3182.60 158
3182.73 165
3182.86 171
3182.99 175
3183.12 177
3183.25 177
3183.38 175
3183.51 172
3183.64 166
3183.77 159
3183.90 151
3184.03 142
3184.15 134
3184.28 129
3184.41 129
3184.54 133
3184.67 141
3184.80 151
3184.93 161
3185.06 168
3185.19 172
3185.32 171
3185.45 168
3185.58 163
3185.71 157
3185.84 151
3185.97 146
3186.10 142
3186.22 137
3186.35 132
3186.48 126
3186.61 120
3186.74 112
3186.87 103
3187.00 94
3187.13 84
3187.26 74
3187.39 65
3187.52 58
3187.65 53
3187.78 50
3187.91 51
3188.04 54
3188.17 58
3188.30 61
3188.43 63
3188.55 62
3188.68 57
3188.81 49
3188.94 39
3189.07 28
3189.20 17
3189.33 9
3189.46 3
3189.59 1
3189.72 3
3189.85 10
3189.98 20
3190.11 34
3190.24 48
3190.37 63
3190.50 76
3190.63 86
3190.76 92
3190.89 95
3191.01 96
3191.14 94
3191.27 91
3191.40 86
3191.53 82
3191.66 76
3191.79 71
3191.92 67
3192.05 65
3192.18 67
3192.31 72
3192.44 80
3192.57 91
3192.70 103
3192.83 116
3192.96 127
3193.09 137
3193.22 145
3193.35 151
3193.48 155
3193.61 156
3193.74 156
3193.86 153
3193.99 149
3194.12 145
3194.25 140
3194.38 136
3194.51 134
3194.64 134
3194.77 135
3194.90 137
3195.03 139
3195.16 140
3195.29 139
3195.42 135
3195.55 129
3195.68 121
3195.81 112
3195.94 104
3196.07 97
3196.20 91
3196.33 87
3196.46 83
3196.59 79
3196.72 74
3196.85 68
3196.97 62
3197.10 56
3197.23 52
3197.36 50
3197.49 50
3197.62 52
3197.75 56
3197.88 59
3198.01 61
3198.14 61
3198.27 59
3198.40 54
3198.53 47
3198.66 41
3198.79 35
3198.92 30
3199.05 28
3199.18 28
3199.31 29
3199.44 31
3199.57 33
3199.70 33
3199.83 33
3199.96 32
3200.09 31
3200.22 31
3200.35 32
3200.48 34
3200.61 37
3200.74 39
3200.86 40
3200.99 40
3201.12 39
3201.25 36
3201.38 33
3201.51 30
3201.64 27
3201.77 25
3201.90 23
3202.03 22
3202.16 20
3202.29 18
3202.42 14
3202.55 10
3202.68 5
3202.81 0
3202.94 0
3203.07 0
3203.20 0
3203.33 0
3203.46 0
3203.59 0
3203.72 0
3203.85 3
3203.98 11
3204.11 20
3204.24 28
3204.37 36
3204.50 42
3204.63 49
3204.76 56
3204.89 65
3205.02 74
3205.15 84
3205.28 93
3205.41 102
3205.54 109
3205.67 115
3205.80 119
3205.93 122
3206.06 122
3206.19 121
3206.32 118
3206.44 115
3206.57 110
3206.70 106
3206.83 102
3206.96 100
3207.09 99
3207.22 100
3207.35 102
3207.48 104
3207.61 106
3207.74 107
3207.87 107
3208.00 106
3208.13 105
3208.26 104
3208.39 102
3208.52 99
3208.65 95
3208.78 91
3208.91 85
3209.04 80
3209.17 76
3209.30 74
3209.43 73
3209.56 75
3209.69 79
3209.82 85
3209.95 94
3210.08 105
3210.21 119
3210.34 134
3210.47 152
3210.60 169
3210.73 184
3210.86 197
3210.99 207
3211.12 213
3211.25 217
3211.38 219
3211.51 220
3211.64 220
3211.77 220
3211.90 220
3212.03 218
3212.16 214
3212.29 208
3212.42 201
3212.55 192
3212.68 182
3212.81 172
3212.94 161
3213.07 150
3213.20 140
3213.33 131
3213.46 125
3213.59 122
3213.72 122
3213.85 124
3213.98 128
3214.11 132
3214.24 135
3214.37 135
3214.50 132
3214.63 127
3214.76 121
3214.89 114
3215.02 106
3215.15 99
3215.28 92
3215.41 86
3215.54 80
3215.67 76
3215.80 73
3215.93 74
3216.06 77
3216.19 84
3216.32 91
3216.45 99
3216.58 106
3216.71 109
3216.84 109
3216.97 106
3217.10 99
3217.23 91
3217.36 84
3217.49 77
3217.62 73
3217.75 71
3217.88 71
3218.01 73
3218.14 76
3218.27 81
3218.40 88
3218.53 98
3218.66 109
3218.79 121
3218.92 133
3219.05 142
3219.18 146
3219.31 146
3219.44 142
3219.57 135
3219.70 128
3219.83 122
3219.96 120
3220.09 123
3220.22 130
3220.35 141
3220.48 153
3220.61 164
3220.74 173
3220.87 179
3221.00 181
3221.13 180
3221.26 175
3221.39 169
3221.52 161
3221.65 153
3221.78 145
3221.91 137
3222.04 131
3222.17 126
3222.30 123
3222.43 122
3222.56 123
3222.69 124
3222.82 126
3222.95 129
3223.08 132
3223.21 135
3223.34 139
3223.47 142
3223.60 145
3223.73 148
3223.86 152
3223.99 157
3224.12 161
3224.25 166
3224.39 170
3224.52 172
3224.65 171
3224.78 168
3224.91 163
3225.04 158
3225.17 153
3225.30 149
3225.43 146
3225.56 143
3225.69 139
3225.82 133
3225.95 124
3226.08 113
3226.21 101
3226.34 90
3226.47 82
3226.60 78
3226.73 78
3226.86 81
3226.99 88
3227.12 97
3227.25 106
3227.38 115
3227.51 123
3227.64 130
3227.77 135
3227.90 139
3228.03 140
3228.16 140
3228.29 139
3228.42 136
3228.55 132
3228.68 128
3228.81 124
3228.94 119
3229.07 115
3229.20 111
3229.33 107
3229.46 103
3229.59 99
3229.72 96
3229.86 95
3229.99 95
3230.12 98
3230.25 102
3230.38 109
3230.51 116
3230.64 123
3230.77 129
3230.90 134
3231.03 136
3231.16 135
3231.29 132
3231.42 126
3231.55 119
3231.68 111
3231.81 103
3231.94 94
3232.07 84
3232.20 74
3232.33 64
3232.46 54
3232.59 44
3232.72 36
3232.85 29
3232.98 23
3233.11 20
3233.24 18
3233.37 18
3233.50 18
3233.63 18
3233.77 17
3233.90 16
3234.03 14
3234.16 11
3234.29 7
3234.42 3
3234.55 0
3234.68 0
3234.81 0
3234.94 0
3235.07 0
3235.20 0
3235.33 0
3235.46 0
3235.59 2
3235.72 9
3235.85 16
3235.98 24
3236.11 31
3236.24 35
3236.37 36
3236.50 34
3236.63 30
3236.76 25
3236.89 21
3237.03 19
3237.16 21
3237.29 28
3237.42 37
3237.55 49
3237.68 60
3237.81 70
3237.94 77
3238.07 80
3238.20 80
3238.33 78
3238.46 77
3238.59 76
3238.72 78
3238.85 82
3238.98 89
3239.11 96
3239.24 102
3239.37 108
3239.50 111
3239.63 113
3239.77 112
3239.90 111
3240.03 107
3240.16 103
3240.29 99
3240.42 96
3240.55 93
3240.68 92
3240.81 93
3240.94 94
3241.07 96
3241.20 98
3241.33 98
3241.46 98
3241.59 97
3241.72 97
3241.85 98
3241.98 103
3242.11 110
3242.24 121
3242.38 133
3242.51 145
3242.64 156
3242.77 164
3242.90 170
3243.03 173
3243.16 173
3243.29 173
3243.42 172
3243.55 170
3243.68 168
3243.81 163
3243.94 157
3244.07 149
3244.20 140
3244.33 131
3244.46 123
3244.60 117
3244.73 115
3244.86 115
3244.99 117
3245.12 119
3245.25 122
3245.38 123
3245.51 122
3245.64 119
3245.77 115
3245.90 109
3246.03 102
3246.16 94
3246.29 87
3246.42 80
3246.55 74
3246.68 69
3246.82 66
3246.95 66
3247.08 67
3247.21 71
3247.34 75
3247.47 80
3247.60 83
3247.73 85
3247.86 86
3247.99 85
3248.12 84
3248.25 83
3248.38 83
3248.51 84
3248.64 85
3248.78 87
3248.91 87
3249.04 85
3249.17 82
3249.30 77
3249.43 70
3249.56 63
3249.69 56
3249.82 50
3249.95 44
3250.08 38
3250.21 34
3250.34 29
3250.47 25
3250.61 21
3250.74 17
3250.87 13
3251.00 9
3251.13 5
3251.26 2
3251.39 0
3251.52 0
3251.65 0
3251.78 0
3251.91 0
3252.04 0
3252.17 0
3252.30 0
3252.44 0
3252.57 6
3252.70 15
3252.83 24
3252.96 33
3253.09 40
3253.22 45
3253.35 48
3253.48 49
3253.61 50
3253.74 52
3253.87 54
3254.00 56
3254.14 58
3254.27 59
3254.40 59
3254.53 59
3254.66 60
3254.79 63
3254.92 69
3255.05 80
3255.18 94
3255.31 113
3255.44 132
3255.57 151
3255.70 167
3255.84 179
3255.97 187
3256.10 192
3256.23 193
3256.36 194
3256.49 193
3256.62 193
3256.75 194
3256.88 194
3257.01 195
3257.14 195
3257.27 195
3257.41 195
3257.54 196
3257.67 198
3257.80 201
3257.93 204
3258.06 207
3258.19 207
3258.32 205
3258.45 200
3258.58 195
3258.71 190
3258.85 185
3258.98 183
3259.11 181
3259.24 180
3259.37 179
3259.50 178
3259.63 176
3259.76 172
3259.89 168
3260.02 164
3260.15 159
3260.28 153
3260.42 146
3260.55 138
3260.68 128
3260.81 118
3260.94 108
3261.07 100
3261.20 95
3261.33 95
3261.46 97
3261.59 101
3261.73 105
3261.86 107
3261.99 107
3262.12 104
3262.25 100
3262.38 97
3262.51 96
3262.64 98
3262.77 102
3262.90 109
3263.03 115
3263.17 120
3263.30 124
3263.43 126
3263.56 126
3263.69 127
3263.82 128
3263.95 130
3264.08 133
3264.21 134
3264.34 135
3264.48 133
3264.61 129
3264.74 122
3264.87 113
3265.00 103
3265.13 92
3265.26 81
3265.39 72
3265.52 66
3265.65 62
3265.79 61
3265.92 62
3266.05 63
3266.18 64
3266.31 65
3266.44 65
3266.57 64
3266.70 64
3266.83 66
3266.96 69
3267.10 76
3267.23 84
3267.36 95
3267.49 106
3267.62 116
3267.75 124
3267.88 128
3268.01 129
3268.14 127
3268.28 122
3268.41 118
3268.54 114
3268.67 111
3268.80 112
3268.93 114
3269.06 119
3269.19 124
3269.32 130
3269.45 134
3269.59 138
3269.72 140
3269.85 142
3269.98 142
3270.11 142
3270.24 141
3270.37 139
3270.50 137
3270.63 133
3270.77 129
3270.90 124
3271.03 118
3271.16 113
3271.29 109
3271.42 107
3271.55 106
3271.68 108
3271.81 112
3271.95 118
3272.08 125
3272.21 131
3272.34 137
3272.47 141
3272.60 142
3272.73 140
3272.86 134
3273.00 125
3273.13 113
3273.26 101
3273.39 88
3273.52 77
3273.65 68
3273.78 61
3273.91 57
3274.04 55
3274.18 53
3274.31 51
3274.44 50
3274.57 50
3274.70 51
3274.83 54
3274.96 60
3275.09 67
3275.23 76
3275.36 83
3275.49 89
3275.62 91
3275.75 90
3275.88 86
3276.01 79
3276.14 71
3276.28 64
3276.41 56
3276.54 50
3276.67 44
3276.80 38
3276.93 32
3277.06 26
3277.19 20
3277.32 15
3277.46 12
3277.59 11
3277.72 14
3277.85 19
3277.98 28
3278.11 39
3278.24 52
3278.38 64
3278.51 76
3278.64 85
3278.77 92
3278.90 96
3279.03 99
3279.16 100
3279.29 102
3279.43 103
3279.56 105
3279.69 107
3279.82 109
3279.95 111
3280.08 112
3280.21 111
3280.34 110
3280.48 108
3280.61 104
3280.74 100
3280.87 95
3281.00 90
3281.13 84
3281.26 78
3281.39 71
3281.53 65
3281.66 58
3281.79 51
3281.92 45
3282.05 39
3282.18 36
3282.31 34
3282.45 35
3282.58 38
3282.71 41
3282.84 45
3282.97 49
3283.10 51
3283.23 53
3283.37 55
3283.50 58
3283.63 61
3283.76 65
3283.89 70
3284.02 75
3284.15 80
3284.28 86
3284.42 92
3284.55 99
3284.68 105
3284.81 111
3284.94 117
3285.07 120
3285.20 121
3285.34 120
3285.47 116
3285.60 111
3285.73 105
3285.86 99
3285.99 96
3286.12 94
3286.26 95
3286.39 99
3286.52 103
3286.65 109
3286.78 114
3286.91 117
3287.04 120
3287.18 121
3287.31 120
3287.44 119
3287.57 116
3287.70 114
3287.83 112
3287.96 111
3288.10 111
3288.23 112
3288.36 113
3288.49 115
3288.62 116
3288.75 114
3288.88 109
3289.02 102
3289.15 91
3289.28 79
3289.41 67
3289.54 57
3289.67 50
3289.81 46
3289.94 44
3290.07 45
3290.20 46
3290.33 48
3290.46 50
3290.59 52
3290.73 54
3290.86 56
3290.99 60
3291.12 64
3291.25 69
3291.38 74
3291.52 78
3291.65 80
3291.78 80
3291.91 77
3292.04 72
3292.17 68
3292.30 64
3292.44 63
3292.57 65
3292.70 70
3292.83 76
3292.96 82
3293.09 87
3293.23 90
3293.36 91
3293.49 92
3293.62 92
3293.75 92
3293.88 94
3294.01 96
3294.15 98
3294.28 100
3294.41 100
3294.54 99
3294.67 97
3294.80 94
3294.94 90
3295.07 86
3295.20 82
3295.33 77
3295.46 71
3295.59 64
3295.73 57
3295.86 50
3295.99 44
3296.12 39
3296.25 35
3296.38 31
3296.52 28
3296.65 23
3296.78 18
3296.91 12
3297.04 6
3297.17 0
3297.30 0
3297.44 0
3297.57 0
3297.70 1
3297.83 9
3297.96 19
3298.09 29
3298.23 39
3298.36 48
3298.49 54
3298.62 58
3298.75 60
3298.88 60
3299.02 59
3299.15 56
3299.28 51
3299.41 44
3299.54 36
3299.68 28
3299.81 22
3299.94 20
3300.07 23
3300.20 31
3300.33 43
3300.47 56
3300.60 68
3300.73 77
3300.86 81
3300.99 82
3301.12 80
3301.26 77
3301.39 75
3301.52 73
3301.65 72
3301.78 72
3301.91 71
3302.05 68
3302.18 64
3302.31 57
3302.44 48
3302.57 38
3302.70 27
3302.84 16
3302.97 5
3303.10 0
3303.23 0
3303.36 0
3303.50 0
3303.63 0
3303.76 0
3303.89 0
3304.02 0
3304.15 1
3304.29 7
3304.42 13
3304.55 20
3304.68 27
3304.81 34
3304.94 39
3305.08 42
3305.21 43
3305.34 41
3305.47 37
3305.60 30
3305.74 23
3305.87 16
3306.00 11
3306.13 7
3306.26 5
3306.39 5
3306.53 6
3306.66 8
3306.79 10
3306.92 11
3307.05 11
3307.19 10
3307.32 7
3307.45 4
3307.58 0
3307.71 0
3307.85 0
3307.98 0
3308.11 6
3308.24 14
3308.37 24
3308.50 36
3308.64 46
3308.77 56
3308.90 63
3309.03 69
3309.16 74
3309.30 79
3309.43 84
3309.56 89
3309.69 94
3309.82 97
3309.96 98
3310.09 97
3310.22 93
3310.35 88
3310.48 84
3310.61 81
3310.75 81
3310.88 83
3311.01 88
3311.14 94
3311.27 100
3311.41 107
3311.54 112
3311.67 118
3311.80 122
3311.93 125
3312.07 128
3312.20 130
3312.33 131
3312.46 132
3312.59 131
3312.73 128
3312.86 123
3312.99 116
3313.12 107
3313.25 96
3313.39 84
3313.52 72
3313.65 62
3313.78 55
3313.91 53
3314.05 53
3314.18 58
3314.31 64
3314.44 72
3314.57 79
3314.71 85
3314.84 90
3314.97 92
3315.10 92
3315.23 91
3315.37 88
3315.50 83
3315.63 78
3315.76 71
3315.89 63
3316.03 53
3316.16 42
3316.29 30
3316.42 17
3316.55 4
3316.69 0
3316.82 0
3316.95 0
3317.08 0
3317.21 0
3317.35 0
3317.48 0
3317.61 0
3317.74 5
3317.87 16
3318.01 26
3318.14 36
3318.27 45
3318.40 52
3318.53 56
3318.67 58
3318.80 57
3318.93 53
3319.06 48
3319.19 41
3319.33 34
3319.46 28
3319.59 24
3319.72 21
3319.86 21
3319.99 24
3320.12 30
3320.25 36
3320.38 44
3320.52 50
3320.65 54
3320.78 56
3320.91 55
3321.04 51
3321.18 46
3321.31 41
3321.44 37
3321.57 35
3321.70 34
3321.84 34
3321.97 34
3322.10 34
3322.23 31
3322.37 27
3322.50 21
3322.63 14
3322.76 8
3322.89 5
3323.03 4
3323.16 6
3323.29 9
3323.42 14
3323.55 18
3323.69 21
3323.82 22
3323.95 22
3324.08 21
3324.22 20
3324.35 20
3324.48 21
3324.61 22
3324.74 23
3324.88 23
3325.01 23
3325.14 22
3325.27 22
3325.41 23
3325.54 24
3325.67 25
3325.80 26
3325.93 25
3326.07 22
3326.20 18
3326.33 13
3326.46 9
3326.60 8
3326.73 9
3326.86 13
3326.99 19
3327.12 26
3327.26 33
3327.39 40
3327.52 45
3327.65 48
3327.79 50
3327.92 52
3328.05 53
3328.18 55
3328.31 58
3328.45 62
3328.58 66
3328.71 70
3328.84 73
3328.98 74
3329.11 73
3329.24 71
3329.37 67
3329.51 64
3329.64 60
3329.77 57
3329.90 55
3330.03 53
3330.17 51
3330.30 50
3330.43 48
3330.56 47
3330.70 47
3330.83 49
3330.96 53
3331.09 59
3331.23 67
3331.36 76
3331.49 86
3331.62 93
3331.75 99
3331.89 100
3332.02 99
3332.15 94
3332.28 86
3332.42 77
3332.55 68
3332.68 59
3332.81 52
3332.95 47
3333.08 44
3333.21 41
3333.34 38
3333.47 34
3333.61 29
3333.74 23
3333.87 16
3334.00 12
3334.14 9
3334.27 11
3334.40 16
3334.53 24
3334.67 34
3334.80 45
3334.93 56
3335.06 64
3335.20 71
3335.33 76
3335.46 81
3335.59 85
3335.73 91
3335.86 97
3335.99 104
3336.12 110
3336.26 115
3336.39 119
3336.52 121
3336.65 122
3336.78 123
3336.92 124
3337.05 126
3337.18 130
3337.31 135
3337.45 141
3337.58 148
3337.71 155
3337.84 163
3337.98 170
3338.11 177
3338.24 183
3338.37 186
3338.51 187
3338.64 185
3338.77 182
3338.90 178
3339.04 175
3339.17 175
3339.30 178
3339.43 183
3339.57 191
3339.70 199
3339.83 206
3339.96 211
3340.10 214
3340.23 215
3340.36 215
3340.49 214
3340.63 212
3340.76 212
3340.89 212
3341.02 213
3341.16 214
3341.29 215
3341.42 215
3341.55 212
3341.69 206
3341.82 195
3341.95 180
3342.08 163
3342.22 145
3342.35 127
3342.48 112
3342.61 101
3342.75 94
3342.88 91
3343.01 92
3343.14 96
3343.28 101
3343.41 107
3343.54 113
3343.67 117
3343.81 119
3343.94 120
3344.07 119
3344.21 117
3344.34 115
3344.47 113
3344.60 112
3344.74 110
3344.87 108
3345.00 105
3345.13 101
3345.27 95
3345.40 87
3345.53 78
3345.66 67
3345.80 55
3345.93 42
3346.06 29
3346.19 18
3346.33 9
3346.46 5
3346.59 5
3346.72 10
3346.86 18
3346.99 27
3347.12 35
3347.26 40
3347.39 40
3347.52 37
3347.65 30
3347.79 22
3347.92 13
3348.05 5
3348.18 0
3348.32 0
3348.45 0
3348.58 0
3348.71 0
3348.85 0
3348.98 0
3349.11 2
3349.25 7
3349.38 13
3349.51 19
3349.64 25
3349.78 30
3349.91 34
3350.04 37
3350.17 37
3350.31 36
3350.44 34
3350.57 32
3350.70 31
3350.84 31
3350.97 32
3351.10 33
3351.24 34
3351.37 35
3351.50 34
3351.63 32
3351.77 31
3351.90 32
3352.03 33
3352.16 36
3352.30 39
3352.43 41
3352.56 42
3352.70 39
3352.83 34
3352.96 26
3353.09 18
3353.23 10
3353.36 4
3353.49 1
3353.63 0
3353.76 1
3353.89 1
3354.02 1
3354.16 0
3354.29 0
3354.42 0
3354.55 0
3354.69 0
3354.82 0
3354.95 5
3355.09 18
3355.22 32
3355.35 45
3355.48 54
3355.62 58
3355.75 59
3355.88 56
3356.02 51
3356.15 45
3356.28 39
3356.41 33
3356.55 26
3356.68 19
3356.81 11
3356.95 5
3357.08 0
3357.21 0
3357.34 0
3357.48 5
3357.61 10
3357.74 15
3357.87 18
3358.01 20
3358.14 21
3358.27 23
3358.41 28
3358.54 37
3358.67 51
3358.80 67
3358.94 85
3359.07 102
3359.20 115
3359.34 124
3359.47 127
3359.60 125
3359.74 119
3359.87 112
3360.00 104
3360.13 97
3360.27 93
3360.40 91
3360.53 92
3360.67 95
3360.80 100
3360.93 104
3361.06 108
3361.20 109
3361.33 109
3361.46 106
3361.60 102
3361.73 98
3361.86 94
3361.99 91
3362.13 90
3362.26 89
3362.39 88
3362.53 85
3362.66 79
3362.79 71
3362.93 60
3363.06 49
3363.19 39
3363.32 31
3363.46 26
3363.59 25
3363.72 27
3363.86 31
3363.99 34
3364.12 37
3364.25 39
3364.39 38
3364.52 37
3364.65 35
3364.79 35
3364.92 36
3365.05 38
3365.19 43
3365.32 47
3365.45 51
3365.58 54
3365.72 54
3365.85 54
3365.98 52
3366.12 51
3366.25 51
3366.38 53
3366.52 57
3366.65 62
3366.78 66
3366.91 69
3367.05 68
3367.18 63
3367.31 54
3367.45 43
3367.58 30
3367.71 19
3367.85 12
3367.98 8
3368.11 8
3368.25 12
3368.38 18
3368.51 24
3368.64 30
3368.78 35
3368.91 38
3369.04 41
3369.18 44
3369.31 47
3369.44 52
3369.58 59
3369.71 68
3369.84 79
3369.98 90
3370.11 101
3370.24 110
3370.37 117
3370.51 121
3370.64 123
3370.77 123
3370.91 122
3371.04 119
3371.17 114
3371.31 107
3371.44 98
3371.57 88
3371.71 77
3371.84 67
3371.97 57
3372.10 50
3372.24 46
3372.37 45
3372.50 45
3372.64 48
3372.77 51
3372.90 56
3373.04 61
3373.17 67
3373.30 72
3373.44 76
3373.57 78
3373.70 77
3373.84 73
3373.97 67
3374.10 58
3374.24 48
3374.37 38
3374.50 28
3374.63 19
3374.77 11
3374.90 5
3375.03 0
3375.17 0
3375.30 0
3375.43 0
3375.57 0
3375.70 0
3375.83 0
3375.97 0
3376.10 0
3376.23 6
3376.37 11
3376.50 17
3376.63 21
3376.77 25
3376.90 28
3377.03 30
3377.17 31
3377.30 32
3377.43 33
3377.57 32
3377.70 30
3377.83 28
3377.97 26
3378.10 24
3378.23 23
3378.37 23
3378.50 25
3378.63 28
3378.76 33
3378.90 37
3379.03 41
3379.16 43
3379.30 43
3379.43 41
3379.56 38
3379.70 35
3379.83 34
3379.96 35
3380.10 38
3380.23 43
3380.36 49
3380.50 54
3380.63 58
3380.76 60
3380.90 62
3381.03 64
3381.16 66
3381.30 68
3381.43 70
3381.56 72
3381.70 74
3381.83 77
3381.96 80
3382.10 83
3382.23 86
3382.36 89
3382.50 91
3382.63 91
3382.76 92
3382.90 92
3383.03 94
3383.16 98
3383.30 107
3383.43 119
3383.56 134
3383.70 151
3383.83 168
3383.96 185
3384.10 201
3384.23 216
3384.36 230
3384.50 242
3384.63 253
3384.76 261
3384.90 267
3385.03 269
3385.16 269
3385.30 267
3385.43 265
3385.56 265
3385.70 267
3385.83 272
3385.96 281
3386.10 293
3386.23 307
3386.37 320
3386.50 331
3386.63 338
3386.77 341
3386.90 337
3387.03 330
3387.17 321
3387.30 311
3387.43 303
3387.57 296
3387.70 290
3387.83 285
3387.97 279
3388.10 272
3388.23 263
3388.37 254
3388.50 245
3388.63 238
3388.77 231
3388.90 224
3389.03 216
3389.17 205
3389.30 192
3389.43 177
3389.57 161
3389.70 146
3389.83 134
3389.97 125
3390.10 119
3390.24 115
3390.37 112
3390.50 109
3390.64 107
3390.77 105
3390.90 104
3391.04 104
3391.17 106
3391.30 109
3391.44 113
3391.57 117
3391.70 120
3391.84 124
3391.97 128
3392.10 132
3392.24 136
3392.37 140
3392.50 143
3392.64 145
3392.77 147
3392.91 149
3393.04 150
3393.17 152
3393.31 154
3393.44 157
3393.57 159
3393.71 161
3393.84 161
3393.97 159
3394.11 155
3394.24 149
3394.37 141
3394.51 132
3394.64 122
3394.78 113
3394.91 106
3395.04 102
3395.18 100
3395.31 101
3395.44 104
3395.58 108
3395.71 112
3395.84 116
3395.98 121
3396.11 126
3396.24 131
3396.38 136
3396.51 142
3396.65 147
3396.78 152
3396.91 158
3397.05 163
3397.18 169
3397.31 173
3397.45 176
3397.58 176
3397.71 173
3397.85 166
3397.98 158
3398.12 148
3398.25 139
3398.38 132
3398.52 129
3398.65 130
3398.78 135
3398.92 143
3399.05 152
3399.18 162
3399.32 171
3399.45 178
3399.59 185
3399.72 191
3399.85 196
3399.99 201
3400.12 205
3400.25 207
3400.39 208
3400.52 207
3400.66 204
3400.79 201
3400.92 197
3401.06 194
3401.19 191
3401.32 188
3401.46 185
3401.59 181
3401.72 177
3401.86 172
3401.99 165
3402.13 158
3402.26 148
3402.39 137
3402.53 125
3402.66 112
3402.79 97
3402.93 82
3403.06 68
3403.20 56
3403.33 46
3403.46 39
3403.60 36
3403.73 36
3403.86 39
3404.00 46
3404.13 55
3404.27 67
3404.40 80
3404.53 93
3404.67 105
3404.80 114
3404.93 120
3405.07 123
3405.20 122
3405.34 118
3405.47 113
3405.60 106
3405.74 99
3405.87 92
3406.01 86
3406.14 81
3406.27 78
3406.41 75
3406.54 74
3406.67 73
3406.81 72
3406.94 71
3407.08 69
3407.21 67
3407.34 66
3407.48 64
3407.61 63
3407.74 62
3407.88 62
3408.01 62
3408.15 62
3408.28 63
3408.41 65
3408.55 66
3408.68 66
3408.82 64
3408.95 59
3409.08 52
3409.22 42
3409.35 30
3409.48 18
3409.62 6
3409.75 0
3409.89 0
3410.02 0
3410.15 0
3410.29 0
3410.42 0
3410.56 0
3410.69 0
3410.82 0
3410.96 10
3411.09 23
3411.23 35
3411.36 45
3411.49 51
3411.63 53
3411.76 52
3411.89 49
3412.03 47
3412.16 48
3412.30 52
3412.43 60
3412.56 70
3412.70 81
3412.83 91
3412.97 98
3413.10 102
3413.23 102
3413.37 99
3413.50 94
3413.64 87
3413.77 80
3413.90 72
3414.04 64
3414.17 58
3414.31 54
3414.44 55
3414.57 60
3414.71 70
3414.84 84
3414.98 100
3415.11 114
3415.24 125
3415.38 132
3415.51 134
3415.65 134
3415.78 133
3415.91 132
3416.05 133
3416.18 136
3416.32 141
3416.45 148
3416.58 157
3416.72 166
3416.85 177
3416.99 186
3417.12 195
3417.25 200
3417.39 200
3417.52 196
3417.66 187
3417.79 173
3417.92 157
3418.06 139
3418.19 121
3418.33 105
3418.46 91
3418.59 78
3418.73 68
3418.86 59
3419.00 52
3419.13 47
3419.26 46
3419.40 48
3419.53 53
3419.67 62
3419.80 73
3419.93 84
3420.07 94
3420.20 99
3420.34 101
3420.47 97
3420.60 90
3420.74 79
3420.87 67
3421.01 56
3421.14 46
3421.28 40
3421.41 38
3421.54 40
3421.68 46
3421.81 56
3421.95 68
3422.08 80
3422.21 92
3422.35 101
3422.48 107
3422.62 109
3422.75 108
3422.88 103
3423.02 96
3423.15 88
3423.29 81
3423.42 75
3423.56 70
3423.69 67
3423.82 66
3423.96 66
3424.09 66
3424.23 66
3424.36 66
3424.49 65
3424.63 63
3424.76 61
3424.90 61
3425.03 62
3425.17 67
3425.30 74
3425.43 84
3425.57 95
3425.70 105
3425.84 112
3425.97 117
3426.10 119
3426.24 117
3426.37 114
3426.51 109
3426.64 105
3426.78 102
3426.91 100
3427.04 100
3427.18 101
3427.31 103
3427.45 105
3427.58 108
3427.72 110
3427.85 111
3427.98 112
3428.12 113
3428.25 115
3428.39 119
3428.52 126
3428.65 135
3428.79 146
3428.92 160
3429.06 173
3429.19 185
3429.33 194
3429.46 199
3429.59 198
3429.73 193
3429.86 183
3430.00 170
3430.13 158
3430.27 147
3430.40 139
3430.53 136
3430.67 136
3430.80 139
3430.94 142
3431.07 143
3431.21 142
3431.34 138
3431.47 131
3431.61 123
3431.74 116
3431.88 109
3432.01 105
3432.15 102
3432.28 100
3432.41 97
3432.55 93
3432.68 88
3432.82 82
3432.95 76
3433.09 70
3433.22 65
3433.35 60
3433.49 56
3433.62 51
3433.76 46
3433.89 39
3434.03 32
3434.16 25
3434.30 18
3434.43 12
3434.56 8
3434.70 5
3434.83 5
3434.97 8
3435.10 13
3435.24 20
3435.37 28
3435.50 36
3435.64 43
3435.77 49
3435.91 54
3436.04 57
3436.18 60
3436.31 60
3436.45 58
3436.58 53
3436.71 45
3436.85 34
3436.98 21
3437.12 8
3437.25 0
3437.39 0
3437.52 0
3437.65 0
3437.79 0
3437.92 8
3438.06 14
3438.19 18
3438.33 18
3438.46 14
3438.60 7
3438.73 0
3438.86 0
3439.00 0
3439.13 0
3439.27 0
3439.40 0
3439.54 1
3439.67 14
3439.81 27
3439.94 42
3440.07 57
3440.21 72
3440.34 87
3440.48 102
3440.61 118
3440.75 133
3440.88 147
3441.02 159
3441.15 168
3441.29 174
3441.42 176
3441.55 175
3441.69 172
3441.82 168
3441.96 163
3442.09 156
3442.23 148
3442.36 138
3442.50 126
3442.63 113
3442.76 101
3442.90 92
3443.03 87
3443.17 87
3443.30 93
3443.44 102
3443.57 112
3443.71 119
3443.84 123
3443.98 122
3444.11 115
3444.24 105
3444.38 92
3444.51 78
3444.65 66
3444.78 56
3444.92 49
3445.05 45
3445.19 44
3445.32 45
3445.46 48
3445.59 53
3445.72 58
3445.86 63
3445.99 67
3446.13 69
3446.26 70
3446.40 70
3446.53 69
3446.67 69
3446.80 69
3446.94 69
3447.07 70
3447.21 71
3447.34 71
3447.47 70
3447.61 70
3447.74 70
3447.88 72
3448.01 74
3448.15 78
3448.28 83
3448.42 87
3448.55 92
3448.69 96
3448.82 100
3448.96 104
3449.09 108
3449.22 112
3449.36 118
3449.49 123
3449.63 129
3449.76 134
3449.90 139
3450.03 143
3450.17 147
3450.30 150
3450.44 153
3450.57 156
3450.71 159
3450.84 163
3450.98 167
3451.11 171
3451.24 173
3451.38 174
3451.51 173
3451.65 170
3451.78 166
3451.92 162
3452.05 159
3452.19 158
3452.32 160
3452.46 166
3452.59 175
3452.73 185
3452.86 196
3453.00 205
3453.13 213
3453.27 218
3453.40 221
3453.53 221
3453.67 220
3453.80 218
3453.94 216
3454.07 215
3454.21 213
3454.34 212
3454.48 211
3454.61 209
3454.75 207
3454.88 203
3455.02 199
3455.15 192
3455.29 183
3455.42 171
3455.56 156
3455.69 140
3455.83 122
3455.96 104
3456.09 87
3456.23 70
3456.36 54
3456.50 41
3456.63 31
3456.77 24
3456.90 22
3457.04 23
3457.17 28
3457.31 35
3457.44 44
3457.58 51
3457.71 58
3457.85 61
3457.98 61
3458.12 59
3458.25 55
3458.39 50
3458.52 45
3458.66 40
3458.79 38
3458.93 36
3459.06 37
3459.20 38
3459.33 40
3459.47 42
3459.60 42
3459.73 42
3459.87 41
3460.00 39
3460.14 36
3460.27 35
3460.41 34
3460.54 35
3460.68 39
3460.81 44
3460.95 50
3461.08 57
3461.22 64
3461.35 71
3461.49 76
3461.62 80
3461.76 82
3461.89 83
3462.03 83
3462.16 83
3462.30 81
3462.43 80
3462.57 78
3462.70 76
3462.84 74
3462.97 73
3463.11 73
3463.24 75
3463.38 79
3463.51 85
3463.65 89
3463.78 92
3463.92 92
3464.05 87
3464.19 78
3464.32 68
3464.46 57
3464.59 49
3464.73 44
3464.86 43
3465.00 45
3465.13 48
3465.27 51
3465.40 52
3465.54 52
3465.67 50
3465.81 49
3465.94 49
3466.08 52
3466.21 58
3466.35 67
3466.48 77
3466.62 87
3466.75 95
3466.89 102
3467.02 106
3467.16 107
3467.29 107
3467.43 105
3467.56 102
3467.70 98
3467.83 93
3467.97 88
3468.10 82
3468.24 76
3468.37 70
3468.51 63
3468.64 56
3468.78 51
3468.91 47
3469.05 45
3469.18 46
3469.32 51
3469.45 57
3469.59 64
3469.72 69
3469.86 72
3469.99 72
3470.13 70
3470.26 68
3470.40 66
3470.53 67
3470.67 72
3470.80 79
3470.94 88
3471.07 97
3471.21 104
3471.34 109
3471.48 111
3471.61 110
3471.75 105
3471.88 98
3472.02 88
3472.15 78
3472.29 66
3472.42 55
3472.56 46
3472.69 39
3472.83 35
3472.96 33
3473.10 32
3473.23 31
3473.37 30
3473.50 27
3473.64 23
3473.77 18
3473.91 12
3474.04 6
3474.18 0
3474.31 0
3474.45 0
3474.58 0
3474.72 0
3474.85 0
3474.99 3
3475.12 8
3475.26 13
3475.40 17
3475.53 19
3475.67 19
3475.80 18
3475.94 17
3476.07 15
3476.21 13
3476.34 13
3476.48 14
3476.61 17
3476.75 22
3476.88 28
3477.02 35
3477.15 41
3477.29 46
3477.42 50
3477.56 54
3477.69 60
3477.83 69
3477.96 80
3478.10 94
3478.23 111
3478.37 128
3478.50 145
3478.64 160
3478.77 170
3478.91 175
3479.05 173
3479.18 166
3479.32 153
3479.45 138
3479.59 122
3479.72 107
3479.86 94
3479.99 85
3480.13 80
3480.26 78
3480.40 78
3480.53 80
3480.67 81
3480.80 81
3480.94 80
3481.07 76
3481.21 69
3481.34 60
3481.48 50
3481.62 39
3481.75 28
3481.89 19
3482.02 12
3482.16 8
3482.29 6
3482.43 5
3482.56 7
3482.70 10
3482.83 16
3482.97 22
3483.10 30
3483.24 38
3483.37 45
3483.51 51
3483.64 55
3483.78 56
3483.92 55
3484.05 54
3484.19 54
3484.32 55
3484.46 59
3484.59 66
3484.73 76
3484.86 86
3485.00 95
3485.13 103
3485.27 108
3485.40 110
3485.54 109
3485.67 106
3485.81 102
3485.95 97
3486.08 93
3486.22 89
3486.35 85
3486.49 79
3486.62 72
3486.76 63
3486.89 52
3487.03 40
3487.16 29
3487.30 18
3487.43 10
3487.57 4
3487.71 1
3487.84 0
3487.98 0
3488.11 0
3488.25 0
3488.38 0
3488.52 0
3488.65 0
3488.79 0
3488.92 0
3489.06 1
3489.19 6
3489.33 13
3489.47 22
3489.60 32
3489.74 42
3489.87 51
3490.01 59
3490.14 64
3490.28 67
3490.41 66
3490.55 63
3490.68 59
3490.82 55
3490.96 52
3491.09 50
3491.23 51
3491.36 54
3491.50 60
3491.63 68
3491.77 77
3491.90 88
3492.04 100
3492.17 111
3492.31 120
3492.45 126
3492.58 130
3492.72 131
3492.85 131
3492.99 131
3493.12 134
3493.26 140
3493.39 151
3493.53 165
3493.66 180
3493.80 193
3493.94 202
3494.07 204
3494.21 200
3494.34 189
3494.48 174
3494.61 158
3494.75 143
3494.88 133
3495.02 127
3495.16 125
3495.29 127
3495.43 131
3495.56 134
3495.70 135
3495.83 134
3495.97 129
3496.10 122
3496.24 113
3496.38 105
3496.51 98
3496.65 93
3496.78 91
3496.92 91
3497.05 92
3497.19 93
3497.32 94
3497.46 92
3497.60 88
3497.73 79
3497.87 68
3498.00 55
3498.14 40
3498.27 25
3498.41 13
3498.55 3
3498.68 0
3498.82 0
3498.95 0
3499.09 0
3499.22 0
3499.36 0
3499.49 0
3499.63 0
3499.77 0
3499.90 0
3500.04 0
3500.17 2
3500.31 6
3500.44 13
3500.58 20
3500.72 29
3500.85 37
3500.99 44
3501.12 49
3501.26 52
3501.39 53
3501.53 52
3501.66 48
3501.80 42
3501.94 34
3502.07 27
3502.21 20
3502.34 13
3502.48 8
3502.61 4
3502.75 2
3502.89 3
3503.02 5
3503.16 10
3503.29 17
3503.43 23
3503.56 29
3503.70 33
3503.84 34
3503.97 33
3504.11 31
3504.24 30
3504.38 30
3504.51 33
3504.65 40
3504.79 48
3504.92 57
3505.06 66
3505.19 72
3505.33 76
3505.46 77
3505.60 77
3505.74 77
3505.87 78
3506.01 80
3506.14 85
3506.28 90
3506.41 95
3506.55 100
3506.69 104
3506.82 107
3506.96 110
3507.09 112
3507.23 113
3507.36 115
3507.50 117
3507.64 120
3507.77 122
3507.91 125
3508.04 128
3508.18 131
3508.32 133
3508.45 134
3508.59 133
3508.72 132
3508.86 131
3508.99 130
3509.13 130
3509.27 133
3509.40 137
3509.54 143
3509.67 148
3509.81 153
3509.95 157
3510.08 158
3510.22 158
3510.35 157
3510.49 157
3510.62 159
3510.76 161
3510.90 166
3511.03 172
3511.17 177
3511.30 182
3511.44 186
3511.58 189
3511.71 191
3511.85 193
3511.98 195
3512.12 198
3512.25 202
3512.39 207
3512.53 213
3512.66 219
3512.80 225
3512.93 230
3513.07 233
3513.21 235
3513.34 233
3513.48 227
3513.61 218
3513.75 207
3513.89 195
3514.02 185
3514.16 177
3514.29 173
3514.43 173
3514.56 175
3514.70 177
3514.84 179
3514.97 177
3515.11 171
3515.24 162
3515.38 149
3515.52 136
3515.65 123
3515.79 111
3515.92 102
3516.06 96
3516.20 91
3516.33 87
3516.47 82
3516.60 77
3516.74 72
3516.88 66
3517.01 59
3517.15 53
3517.28 48
3517.42 44
3517.56 41
3517.69 39
3517.83 38
3517.96 38
3518.10 37
3518.24 36
3518.37 34
3518.51 30
3518.64 26
3518.78 22
3518.92 20
3519.05 21
3519.19 26
3519.32 34
3519.46 45
3519.60 58
3519.73 72
3519.87 85
3520.00 98
3520.14 111
3520.28 123
3520.41 135
3520.55 145
3520.68 155
3520.82 163
3520.96 169
3521.09 174
3521.23 176
3521.36 178
3521.50 178
3521.64 178
3521.77 178
3521.91 177
3522.04 175
3522.18 171
3522.32 167
3522.45 160
3522.59 152
3522.72 143
3522.86 132
3523.00 121
3523.13 110
3523.27 100
3523.40 91
3523.54 84
3523.68 79
3523.81 76
3523.95 75
3524.08 76
3524.22 77
3524.36 79
3524.49 80
3524.63 79
3524.77 77
3524.90 72
3525.04 65
3525.17 56
3525.31 47
3525.45 38
3525.58 30
3525.72 23
3525.85 17
3525.99 13
3526.13 12
3526.26 11
3526.40 13
3526.54 16
3526.67 21
3526.81 25
3526.94 30
3527.08 34
3527.22 37
3527.35 39
3527.49 42
3527.62 45
3527.76 50
3527.90 57
3528.03 64
3528.17 71
3528.31 77
3528.44 82
3528.58 85
3528.71 88
3528.85 90
3528.99 93
3529.12 95
3529.26 98
3529.39 101
3529.53 103
3529.67 104
3529.80 102
3529.94 99
3530.08 95
3530.21 89
3530.35 83
3530.48 76
3530.62 69
3530.76 62
3530.89 57
3531.03 52
3531.17 48
3531.30 46
3531.44 47
3531.57 49
3531.71 52
3531.85 58
3531.98 64
3532.12 72
3532.26 80
3532.39 88
3532.53 96
3532.66 102
3532.80 107
3532.94 109
3533.07 111
3533.21 111
3533.35 110
3533.48 110
3533.62 110
3533.75 111
3533.89 111
3534.03 112
3534.16 112
3534.30 112
3534.44 111
3534.57 110
3534.71 110
3534.84 109
3534.98 109
3535.12 107
3535.25 104
3535.39 99
3535.53 92
3535.66 85
3535.80 77
3535.94 70
3536.07 66
3536.21 65
3536.34 69
3536.48 77
3536.62 87
3536.75 99
3536.89 110
3537.03 119
3537.16 125
3537.30 127
3537.44 125
3537.57 121
3537.71 116
3537.84 111
3537.98 107
3538.12 103
3538.25 101
3538.39 100
3538.53 98
3538.66 97
3538.80 95
3538.94 92
3539.07 89
3539.21 85
3539.34 79
3539.48 73
3539.62 66
3539.75 57
3539.89 47
3540.03 38
3540.16 30
3540.30 24
3540.44 22
3540.57 26
3540.71 34
3540.84 45
3540.98 59
3541.12 72
3541.25 83
3541.39 91
3541.53 96
3541.66 98
3541.80 99
3541.94 100
3542.07 101
3542.21 103
3542.35 105
3542.48 106
3542.62 106
3542.76 104
3542.89 99
3543.03 91
3543.16 81
3543.30 71
3543.44 61
3543.57 53
3543.71 46
3543.85 43
3543.98 43
3544.12 45
3544.26 50
3544.39 56
3544.53 63
3544.67 70
3544.80 76
3544.94 82
3545.08 86
3545.21 90
3545.35 94
3545.48 98
3545.62 102
3545.76 106
3545.89 109
3546.03 111
3546.17 110
3546.30 107
3546.44 102
3546.58 94
3546.71 86
3546.85 77
3546.99 68
3547.12 62
3547.26 57
3547.40 55
3547.53 54
3547.67 54
3547.81 53
3547.94 50
3548.08 47
3548.22 43
3548.35 39
3548.49 38
3548.63 41
3548.76 47
3548.90 56
3549.03 67
3549.17 77
3549.31 84
3549.44 88
3549.58 88
3549.72 86
3549.85 82
3549.99 80
3550.13 80
3550.26 81
3550.40 84
3550.54 85
3550.67 86
3550.81 85
3550.95 82
3551.08 79
3551.22 77
3551.36 77
3551.49 79
3551.63 81
3551.77 85
3551.90 88
3552.04 91
3552.18 92
3552.31 93
3552.45 92
3552.59 92
3552.72 91
3552.86 92
3553.00 93
3553.13 95
3553.27 99
3553.41 103
3553.54 107
3553.68 111
3553.82 114
3553.95 116
3554.09 118
3554.23 121
3554.36 124
3554.50 127
3554.64 129
3554.77 131
3554.91 132
3555.05 132
3555.18 131
3555.32 130
3555.46 130
3555.59 131
3555.73 134
3555.87 136
3556.00 138
3556.14 138
3556.28 135
3556.41 131
3556.55 126
3556.69 121
3556.82 116
3556.96 114
3557.10 112
3557.23 110
3557.37 108
3557.51 104
3557.64 98
3557.78 91
3557.92 85
3558.05 80
3558.19 77
3558.33 77
3558.47 80
3558.60 85
3558.74 90
3558.88 94
3559.01 96
3559.15 94
3559.29 90
3559.42 83
3559.56 75
3559.70 66
3559.83 57
3559.97 50
3560.11 44
3560.24 40
3560.38 37
3560.52 35
3560.65 34
3560.79 32
3560.93 28
3561.06 23
3561.20 17
3561.34 10
3561.47 3
3561.61 0
3561.75 0
3561.88 0
3562.02 0
3562.16 0
3562.30 0
3562.43 2
3562.57 3
3562.71 4
3562.84 4
3562.98 3
3563.12 2
3563.25 3
3563.39 5
3563.53 8
3563.66 13
3563.80 20
3563.94 30
3564.07 42
3564.21 57
3564.35 74
3564.49 93
3564.62 114
3564.76 135
3564.90 154
3565.03 171
3565.17 185
3565.31 196
3565.44 204
3565.58 210
3565.72 215
3565.85 218
3565.99 221
3566.13 224
3566.26 226
3566.40 226
3566.54 226
3566.68 225
3566.81 223
3566.95 221
3567.09 217
3567.22 212
3567.36 205
3567.50 197
3567.63 188
3567.77 178
3567.91 169
3568.04 162
3568.18 157
3568.32 154
3568.46 155
3568.59 157
3568.73 161
3568.87 165
3569.00 169
3569.14 172
3569.28 172
3569.41 171
3569.55 169
3569.69 166
3569.83 163
3569.96 160
3570.10 158
3570.24 156
3570.37 154
3570.51 150
3570.65 145
3570.78 137
3570.92 128
3571.06 118
3571.20 110
3571.33 103
3571.47 101
3571.61 103
3571.74 108
3571.88 116
3572.02 125
3572.15 135
3572.29 144
3572.43 151
3572.57 158
3572.70 165
3572.84 171
3572.98 176
3573.11 180
3573.25 182
3573.39 182
3573.52 178
3573.66 171
3573.80 163
3573.94 154
3574.07 144
3574.21 135
3574.35 125
3574.48 115
3574.62 104
3574.76 92
3574.90 81
3575.03 71
3575.17 62
3575.31 55
3575.44 49
3575.58 44
3575.72 41
3575.85 39
3575.99 37
3576.13 37
3576.27 37
3576.40 38
3576.54 38
3576.68 36
3576.81 34
3576.95 30
3577.09 26
3577.23 22
3577.36 19
3577.50 17
3577.64 19
3577.77 24
3577.91 33
3578.05 45
3578.19 59
3578.32 75
3578.46 90
3578.60 101
3578.73 108
3578.87 111
3579.01 108
3579.15 102
3579.28 95
3579.42 87
3579.56 81
3579.69 76
3579.83 74
3579.97 73
3580.11 73
3580.24 74
3580.38 77
3580.52 80
3580.65 85
3580.79 90
3580.93 96
3581.07 101
3581.20 105
3581.34 106
3581.48 105
3581.62 101
3581.75 97
3581.89 93
3582.03 91
3582.16 91
3582.30 94
3582.44 99
3582.58 107
3582.71 116
3582.85 125
3582.99 135
3583.12 145
3583.26 154
3583.40 161
3583.54 167
3583.67 171
3583.81 172
3583.95 171
3584.09 169
3584.22 165
3584.36 161
3584.50 156
3584.63 149
3584.77 141
3584.91 132
3585.05 122
3585.18 112
3585.32 100
3585.46 89
3585.60 79
3585.73 70
3585.87 63
3586.01 59
3586.14 58
3586.28 60
3586.42 65
3586.56 72
3586.69 81
3586.83 90
3586.97 99
3587.11 107
3587.24 114
3587.38 120
3587.52 124
3587.65 129
3587.79 133
3587.93 138
3588.07 145
3588.20 152
3588.34 159
3588.48 165
3588.62 170
3588.75 172
3588.89 170
3589.03 164
3589.17 155
3589.30 143
3589.44 130
3589.58 117
3589.71 106
3589.85 98
3589.99 93
3590.13 92
3590.26 92
3590.40 93
3590.54 94
3590.68 93
3590.81 90
3590.95 85
3591.09 79
3591.23 73
3591.36 68
3591.50 63
3591.64 58
3591.78 53
3591.91 49
3592.05 45
3592.19 43
3592.33 41
3592.46 41
3592.60 43
3592.74 45
3592.87 48
3593.01 51
3593.15 54
3593.29 57
3593.42 61
3593.56 65
3593.70 71
3593.84 77
3593.97 83
3594.11 89
3594.25 93
3594.39 95
3594.52 97
3594.66 98
3594.80 101
3594.94 105
3595.07 112
3595.21 121
3595.35 130
3595.49 139
3595.62 146
3595.76 151
3595.90 154
3596.04 154
3596.17 152
3596.31 149
3596.45 145
3596.59 139
3596.72 131
3596.86 122
3597.00 112
3597.14 101
3597.27 90
3597.41 79
3597.55 69
3597.69 58
3597.82 47
3597.96 37
3598.10 26
3598.24 16
3598.37 8
3598.51 2
3598.65 0
3598.79 0
3598.92 0
3599.06 0
3599.20 0
3599.34 0
3599.47 0
3599.61 0
3599.75 0
3599.89 2
3600.02 8
3600.16 15
3600.30 22
3600.44 29
3600.57 35
3600.71 38
3600.85 40
3600.99 40
3601.12 40
3601.26 40
3601.40 41
3601.54 43
3601.67 47
3601.81 53
3601.95 59
3602.09 67
3602.23 74
3602.36 80
3602.50 86
3602.64 89
3602.78 92
3602.91 92
3603.05 91
3603.19 89
3603.33 86
3603.46 82
3603.60 78
3603.74 75
3603.88 72
3604.01 70
3604.15 70
3604.29 70
3604.43 70
3604.56 70
3604.70 69
3604.84 66
3604.98 61
3605.12 54
3605.25 46
3605.39 38
3605.53 30
3605.67 24
3605.80 20
3605.94 19
3606.08 21
3606.22 25
3606.35 31
3606.49 37
3606.63 43
3606.77 48
3606.91 53
3607.04 56
3607.18 59
3607.32 62
3607.46 64
3607.59 67
3607.73 70
3607.87 73
3608.01 76
3608.14 79
3608.28 82
3608.42 84
3608.56 86
3608.70 88
3608.83 89
3608.97 91
3609.11 92
3609.25 93
3609.38 93
3609.52 92
3609.66 91
3609.80 90
3609.93 88
3610.07 88
3610.21 89
3610.35 93
3610.49 98
3610.62 105
3610.76 110
3610.90 115
3611.04 116
3611.17 115
3611.31 112
3611.45 106
3611.59 101
3611.73 96
3611.86 93
3612.00 91
3612.14 90
3612.28 91
3612.41 91
3612.55 92
3612.69 93
3612.83 93
3612.97 94
3613.10 94
3613.24 94
3613.38 95
3613.52 94
3613.65 94
3613.79 93
3613.93 91
3614.07 89
3614.21 87
3614.34 86
3614.48 85
3614.62 84
3614.76 84
3614.90 84
3615.03 83
3615.17 82
3615.31 80
3615.45 79
3615.58 77
3615.72 76
3615.86 76
3616.00 75
3616.14 74
3616.27 73
3616.41 69
3616.55 65
3616.69 59
3616.83 54
3616.96 50
3617.10 49
3617.24 50
3617.38 54
3617.51 60
3617.65 65
3617.79 68
3617.93 68
3618.07 65
3618.20 58
3618.34 50
3618.48 41
3618.62 33
3618.76 29
3618.89 27
3619.03 27
3619.17 29
3619.31 32
3619.45 33
3619.58 33
3619.72 31
3619.86 27
3620.00 23
3620.14 19
3620.27 17
3620.41 16
3620.55 18
3620.69 21
3620.82 27
3620.96 33
3621.10 40
3621.24 48
3621.38 57
3621.51 68
3621.65 80
3621.79 94
3621.93 108
3622.07 123
3622.20 137
3622.34 150
3622.48 161
3622.62 170
3622.76 176
3622.89 178
3623.03 175
3623.17 167
3623.31 155
3623.45 138
3623.58 121
3623.72 104
3623.86 89
3624.00 80
3624.14 76
3624.27 76
3624.41 81
3624.55 87
3624.69 92
3624.83 96
3624.96 97
3625.10 95
3625.24 90
3625.38 83
3625.52 76
3625.65 70
3625.79 65
3625.93 62
3626.07 61
3626.21 61
3626.35 60
3626.48 59
3626.62 55
3626.76 50
3626.90 44
3627.04 37
3627.17 31
3627.31 25
3627.45 21
3627.59 17
3627.73 15
3627.86 13
3628.00 12
3628.14 13
3628.28 13
3628.42 15
3628.55 16
3628.69 17
3628.83 17
3628.97 15
3629.11 12
3629.24 8
3629.38 3
3629.52 0
3629.66 0
3629.80 0
3629.94 0
3630.07 0
3630.21 0
3630.35 2
3630.49 4
3630.63 5
3630.76 4
3630.90 3
3631.04 1
3631.18 1
3631.32 3
3631.46 7
3631.59 15
3631.73 23
3631.87 32
3632.01 39
3632.15 44
3632.28 47
3632.42 49
3632.56 50
3632.70 51
3632.84 54
3632.97 57
3633.11 60
3633.25 63
3633.39 66
3633.53 68
3633.67 69
3633.80 71
3633.94 73
3634.08 75
3634.22 78
3634.36 82
3634.50 86
3634.63 90
3634.77 93
3634.91 97
3635.05 101
3635.19 105
3635.32 110
3635.46 115
3635.60 121
3635.74 128
3635.88 135
3636.02 144
3636.15 155
3636.29 169
3636.43 184
3636.57 201
3636.71 217
3636.85 230
3636.98 239
3637.12 242
3637.26 239
3637.40 231
3637.54 218
3637.67 202
3637.81 184
3637.95 165
3638.09 147
3638.23 131
3638.37 116
3638.50 105
3638.64 98
3638.78 92
3638.92 88
3639.06 84
3639.20 80
3639.33 74
3639.47 68
3639.61 62
3639.75 57
3639.89 56
3640.03 58
3640.16 65
3640.30 75
3640.44 87
3640.58 99
3640.72 109
3640.86 116
3640.99 119
3641.13 118
3641.27 112
3641.41 102
3641.55 90
3641.69 76
3641.82 63
3641.96 52
3642.10 43
3642.24 37
3642.38 33
3642.52 32
3642.65 32
3642.79 32
3642.93 31
3643.07 31
3643.21 30
3643.35 29
3643.48 29
3643.62 30
3643.76 32
3643.90 35
3644.04 37
3644.18 40
3644.31 41
3644.45 40
3644.59 38
3644.73 35
3644.87 31
3645.01 26
3645.15 23
3645.28 21
3645.42 22
3645.56 25
3645.70 30
3645.84 35
3645.98 42
3646.11 47
3646.25 52
3646.39 56
3646.53 58
3646.67 59
3646.81 60
3646.94 61
3647.08 62
3647.22 63
3647.36 66
3647.50 70
3647.64 73
3647.78 77
3647.91 78
3648.05 77
3648.19 73
3648.33 66
3648.47 58
3648.61 49
3648.75 40
3648.88 35
3649.02 33
3649.16 34
3649.30 38
3649.44 44
3649.58 50
3649.71 56
3649.85 60
3649.99 62
3650.13 62
3650.27 62
3650.41 60
3650.55 59
3650.68 59
3650.82 60
3650.96 62
3651.10 66
3651.24 71
3651.38 77
3651.52 82
3651.65 87
3651.79 91
3651.93 93
3652.07 94
3652.21 92
3652.35 89
3652.49 84
3652.62 76
3652.76 68
3652.90 59
3653.04 50
3653.18 43
3653.32 38
3653.46 37
3653.59 38
3653.73 41
3653.87 44
3654.01 47
3654.15 50
3654.29 51
3654.43 52
3654.56 53
3654.70 56
3654.84 60
3654.98 65
3655.12 70
3655.26 75
3655.40 77
3655.53 77
3655.67 73
3655.81 66
3655.95 57
3656.09 47
3656.23 36
3656.37 26
3656.50 19
3656.64 14
3656.78 13
3656.92 15
3657.06 20
3657.20 27
3657.34 36
3657.47 45
3657.61 53
3657.75 59
3657.89 63
3658.03 65
3658.17 64
3658.31 62
3658.45 59
3658.58 56
3658.72 52
3658.86 48
3659.00 43
3659.14 38
3659.28 33
3659.42 28
3659.55 23
3659.69 20
3659.83 21
3659.97 24
3660.11 31
3660.25 42
3660.39 54
3660.53 66
3660.66 77
3660.80 84
3660.94 87
3661.08 86
3661.22 80
3661.36 71
3661.50 62
3661.64 54
3661.77 50
3661.91 51
3662.05 57
3662.19 68
3662.33 82
3662.47 96
3662.61 108
3662.75 116
3662.88 120
3663.02 119
3663.16 115
3663.30 110
3663.44 106
3663.58 102
3663.72 99
3663.86 97
3663.99 96
3664.13 94
3664.27 91
3664.41 88
3664.55 86
3664.69 86
3664.83 88
3664.97 92
3665.10 98
3665.24 103
3665.38 108
3665.52 111
3665.66 113
3665.80 113
3665.94 112
3666.08 109
3666.21 105
3666.35 99
3666.49 91
3666.63 82
3666.77 73
3666.91 64
3667.05 58
3667.19 54
3667.33 53
3667.46 56
3667.60 60
3667.74 67
3667.88 75
3668.02 82
3668.16 89
3668.30 94
3668.44 96
3668.58 96
3668.71 94
3668.85 91
3668.99 87
3669.13 85
3669.27 83
3669.41 84
3669.55 87
3669.69 90
3669.82 94
3669.96 98
3670.10 100
3670.24 101
3670.38 100
3670.52 97
3670.66 92
3670.80 85
3670.94 77
3671.07 70
3671.21 63
3671.35 57
3671.49 52
3671.63 47
3671.77 43
3671.91 38
3672.05 33
3672.19 28
3672.33 24
3672.46 21
3672.60 19
3672.74 19
3672.88 20
3673.02 23
3673.16 25
3673.30 26
3673.44 25
3673.58 22
3673.71 17
3673.85 11
3673.99 4
3674.13 0
3674.27 0
3674.41 0
3674.55 0
3674.69 0
3674.83 0
3674.97 0
3675.10 0
3675.24 1
3675.38 5
3675.52 10
3675.66 14
3675.80 20
3675.94 28
3676.08 37
3676.22 48
3676.36 60
3676.49 72
3676.63 84
3676.77 95
3676.91 105
3677.05 114
3677.19 122
3677.33 130
3677.47 137
3677.61 144
3677.75 148
3677.88 149
3678.02 145
3678.16 136
3678.30 123
3678.44 107
3678.58 89
3678.72 72
3678.86 58
3679.00 49
3679.14 43
3679.28 41
3679.41 41
3679.55 41
3679.69 38
3679.83 31
3679.97 21
3680.11 8
3680.25 0
3680.39 0
3680.53 0
3680.67 0
3680.80 0
3680.94 0
3681.08 0
3681.22 0
3681.36 8
3681.50 19
3681.64 29
3681.78 38
3681.92 44
3682.06 50
3682.20 55
3682.34 60
3682.47 64
3682.61 68
3682.75 70
3682.89 70
3683.03 68
3683.17 65
3683.31 60
3683.45 54
3683.59 47
3683.73 40
3683.87 34
3684.00 28
3684.14 23
3684.28 20
3684.42 17
3684.56 16
3684.70 14
3684.84 12
3684.98 9
3685.12 8
3685.26 8
3685.40 10
3685.54 16
3685.67 25
3685.81 36
3685.95 49
3686.09 62
3686.23 73
3686.37 80
3686.51 84
3686.65 84
3686.79 82
3686.93 77
3687.07 72
3687.21 67
3687.35 62
3687.48 59
3687.62 56
3687.76 54
3687.90 51
3688.04 48
3688.18 44
3688.32 41
3688.46 38
3688.60 36
3688.74 35
3688.88 35
3689.02 34
3689.16 33
3689.29 31
3689.43 29
3689.57 27
3689.71 26
3689.85 27
3689.99 31
3690.13 38
3690.27 48
3690.41 60
3690.55 72
3690.69 82
3690.83 91
3690.97 96
3691.10 100
3691.24 102
3691.38 104
3691.52 106
3691.66 110
3691.80 113
3691.94 117
3692.08 120
3692.22 122
3692.36 122
3692.50 119
3692.64 114
3692.78 108
3692.92 99
3693.06 90
3693.19 81
3693.33 73
3693.47 67
3693.61 63
3693.75 62
3693.89 64
3694.03 67
3694.17 70
3694.31 73
3694.45 74
3694.59 72
3694.73 68
3694.87 63
3695.01 56
3695.15 50
3695.28 46
3695.42 44
3695.56 44
3695.70 46
3695.84 48
3695.98 50
3696.12 51
3696.26 50
3696.40 49
3696.54 48
3696.68 50
3696.82 54
3696.96 60
3697.10 67
3697.24 72
3697.38 73
3697.51 69
3697.65 61
3697.79 48
3697.93 34
3698.07 20
3698.21 9
3698.35 2
3698.49 1
3698.63 4
3698.77 10
3698.91 17
3699.05 24
3699.19 28
3699.33 31
3699.47 32
3699.61 30
3699.75 29
3699.88 28
3700.02 27
3700.16 28
3700.30 31
3700.44 33
3700.58 36
3700.72 38
3700.86 38
3701.00 37
3701.14 35
3701.28 31
3701.42 28
3701.56 26
3701.70 25
3701.84 25
3701.98 26
3702.12 28
3702.26 30
3702.40 32
3702.53 33
3702.67 33
3702.81 31
3702.95 28
3703.09 23
3703.23 16
3703.37 9
3703.51 2
3703.65 0
3703.79 0
3703.93 0
3704.07 0
3704.21 0
3704.35 0
3704.49 0
3704.63 2
3704.77 5
3704.91 7
3705.05 8
3705.19 10
3705.33 12
3705.47 14
3705.60 18
3705.74 23
3705.88 30
3706.02 38
3706.16 47
3706.30 56
3706.44 65
3706.58 73
3706.72 78
3706.86 81
3707.00 80
3707.14 78
3707.28 75
3707.42 72
3707.56 72
3707.70 74
3707.84 78
3707.98 84
3708.12 91
3708.26 96
3708.40 101
3708.54 105
3708.68 109
3708.82 112
3708.95 116
3709.09 120
3709.23 124
3709.37 127
3709.51 130
3709.65 133
3709.79 138
3709.93 143
3710.07 151
3710.21 161
3710.35 171
3710.49 180
3710.63 187
3710.77 190
3710.91 189
3711.05 184
3711.19 177
3711.33 167
3711.47 157
3711.61 147
3711.75 138
3711.89 129
3712.03 121
3712.17 112
3712.31 103
3712.45 92
3712.59 79
3712.73 67
3712.87 55
3713.00 45
3713.14 39
3713.28 36
3713.42 37
3713.56 39
3713.70 42
3713.84 43
3713.98 41
3714.12 38
3714.26 33
3714.40 28
3714.54 25
3714.68 25
3714.82 28
3714.96 34
3715.10 43
3715.24 54
3715.38 64
3715.52 73
3715.66 79
3715.80 81
3715.94 80
3716.08 76
3716.22 69
3716.36 60
3716.50 51
3716.64 43
3716.78 36
3716.92 31
3717.06 28
3717.20 28
3717.34 29
3717.48 31
3717.62 34
3717.76 36
3717.90 38
3718.04 39
3718.18 39
3718.32 39
3718.46 39
3718.59 39
3718.73 39
3718.87 38
3719.01 36
3719.15 34
3719.29 31
3719.43 29
3719.57 29
3719.71 30
3719.85 35
3719.99 41
3720.13 48
3720.27 56
3720.41 64
3720.55 70
3720.69 74
3720.83 78
3720.97 80
3721.11 81
3721.25 83
3721.39 84
3721.53 86
3721.67 90
3721.81 94
3721.95 98
3722.09 103
3722.23 107
3722.37 111
3722.51 113
3722.65 115
3722.79 116
3722.93 118
3723.07 120
3723.21 124
3723.35 129
3723.49 134
3723.63 140
3723.77 146
3723.91 151
3724.05 154
3724.19 155
3724.33 155
3724.47 153
3724.61 150
3724.75 146
3724.89 143
3725.03 141
3725.17 139
3725.31 137
3725.45 134
3725.59 130
3725.73 126
3725.87 120
3726.01 115
3726.15 111
3726.29 109
3726.43 109
3726.57 110
3726.71 113
3726.85 116
3726.99 117
3727.13 117
3727.27 114
3727.41 109
3727.55 102
3727.69 96
3727.83 91
3727.97 89
3728.11 90
3728.25 96
3728.39 106
3728.53 120
3728.67 135
3728.81 152
3728.95 168
3729.09 183
3729.23 196
3729.37 208
3729.51 219
3729.65 230
3729.79 239
3729.93 248
3730.07 255
3730.21 261
3730.35 267
3730.49 273
3730.63 280
3730.77 290
3730.91 302
3731.05 315
3731.19 329
3731.33 342
3731.47 354
3731.61 361
3731.75 365
3731.89 366
3732.03 363
3732.17 358
3732.31 351
3732.45 345
3732.59 340
3732.73 337
3732.87 335
3733.01 335
3733.15 334
3733.29 331
3733.43 325
3733.57 317
3733.71 305
3733.85 292
3733.99 279
3734.13 268
3734.27 259
3734.41 254
3734.55 251
3734.69 249
3734.83 248
3734.97 245
3735.11 239
3735.25 230
3735.39 217
3735.53 201
3735.67 182
3735.81 163
3735.95 145
3736.09 129
3736.23 116
3736.37 106
3736.51 99
3736.65 95
3736.79 92
3736.93 91
3737.07 91
3737.21 91
3737.35 91
3737.49 91
3737.63 91
3737.77 92
3737.91 93
3738.05 96
3738.19 101
3738.33 106
3738.47 113
3738.61 119
3738.75 124
3738.89 127
3739.03 128
3739.17 128
3739.31 126
3739.45 124
3739.59 123
3739.74 122
3739.88 122
3740.02 123
3740.16 125
3740.30 127
3740.44 129
3740.58 131
3740.72 133
3740.86 134
3741.00 135
3741.14 137
3741.28 138
3741.42 140
3741.56 140
3741.70 139
3741.84 135
3741.98 130
3742.12 122
3742.26 111
3742.40 100
3742.54 89
3742.68 79
3742.82 70
3742.96 64
3743.10 59
3743.24 55
3743.38 52
3743.52 50
3743.66 47
3743.80 44
3743.94 41
3744.08 38
3744.22 36
3744.36 34
3744.50 34
3744.64 35
3744.78 37
3744.92 39
3745.06 43
3745.20 46
3745.35 49
3745.49 50
3745.63 49
3745.77 46
3745.91 42
3746.05 38
3746.19 33
3746.33 29
3746.47 25
3746.61 22
3746.75 19
3746.89 16
3747.03 14
3747.17 12
3747.31 11
3747.45 11
3747.59 12
3747.73 14
3747.87 16
3748.01 18
3748.15 20
3748.29 22
3748.43 24
3748.57 25
3748.71 24
3748.85 23
3748.99 19
3749.13 14
3749.27 7
3749.42 0
3749.56 0
3749.70 0
3749.84 0
3749.98 0
3750.12 0
3750.26 0
3750.40 0
3750.54 0
3750.68 7
3750.82 13
3750.96 20
3751.10 26
3751.24 30
3751.38 32
3751.52 33
3751.66 32
3751.80 30
3751.94 28
3752.08 26
3752.22 25
3752.36 24
3752.50 23
3752.64 22
3752.78 21
3752.93 20
3753.07 21
3753.21 21
3753.35 21
3753.49 20
3753.63 17
3753.77 12
3753.91 4
3754.05 0
3754.19 0
3754.33 0
3754.47 0
3754.61 0
3754.75 0
3754.89 0
3755.03 3
3755.17 16
3755.31 30
3755.45 44
3755.59 58
3755.73 73
3755.88 87
3756.02 101
3756.16 115
3756.30 128
3756.44 140
3756.58 149
3756.72 156
3756.86 160
3757.00 162
3757.14 163
3757.28 162
3757.42 161
3757.56 159
3757.70 157
3757.84 155
3757.98 153
3758.12 152
3758.26 151
3758.40 150
3758.55 150
3758.69 150
3758.83 151
3758.97 152
3759.11 154
3759.25 157
3759.39 160
3759.53 162
3759.67 163
3759.81 162
3759.95 159
3760.09 155
3760.23 148
3760.37 140
3760.51 130
3760.65 120
3760.79 109
3760.94 97
3761.08 84
3761.22 72
3761.36 62
3761.50 54
3761.64 49
3761.78 47
3761.92 48
3762.06 49
3762.20 51
3762.34 52
3762.48 52
3762.62 52
3762.76 52
3762.90 54
3763.04 57
3763.19 62
3763.33 68
3763.47 75
3763.61 82
3763.75 89
3763.89 94
3764.03 98
3764.17 101
3764.31 103
3764.45 103
3764.59 102
3764.73 103
3764.87 105
3765.01 109
3765.15 115
3765.29 122
3765.44 128
3765.58 133
3765.72 135
3765.86 134
3766.00 131
3766.14 130
3766.28 130
3766.42 133
3766.56 140
3766.70 149
3766.84 160
3766.98 172
3767.12 182
3767.26 190
3767.41 195
3767.55 199
3767.69 200
3767.83 200
3767.97 198
3768.11 194
3768.25 190
3768.39 185
3768.53 180
3768.67 174
3768.81 168
3768.95 161
3769.09 153
3769.23 144
3769.38 134
3769.52 123
3769.66 112
3769.80 100
3769.94 89
3770.08 80
3770.22 73
3770.36 69
3770.50 67
3770.64 68
3770.78 69
3770.92 71
3771.06 72
3771.21 72
3771.35 72
3771.49 71
3771.63 70
3771.77 70
3771.91 69
3772.05 68
3772.19 66
3772.33 65
3772.47 62
3772.61 61
3772.75 59
3772.90 59
3773.04 59
3773.18 61
3773.32 63
3773.46 66
3773.60 69
3773.74 72
3773.88 74
3774.02 77
3774.16 79
3774.30 81
3774.44 84
3774.59 88
3774.73 92
3774.87 97
3775.01 101
3775.15 104
3775.29 106
3775.43 107
3775.57 107
3775.71 106
3775.85 105
3775.99 105
3776.13 105
3776.28 107
3776.42 108
3776.56 109
3776.70 108
3776.84 104
3776.98 98
3777.12 90
3777.26 82
3777.40 76
3777.54 72
3777.68 72
3777.83 75
3777.97 80
3778.11 85
3778.25 88
3778.39 89
3778.53 88
3778.67 88
3778.81 89
3778.95 93
3779.09 102
3779.23 115
3779.38 131
3779.52 149
3779.66 169
3779.80 189
3779.94 209
3780.08 230
3780.22 251
3780.36 273
3780.50 295
3780.64 318
3780.79 342
3780.93 368
3781.07 395
3781.21 424
3781.35 455
3781.49 489
3781.63 526
3781.77 566
3781.91 610
3782.05 658
3782.20 708
3782.34 759
3782.48 809
3782.62 855
3782.76 897
3782.90 933
3783.04 964
3783.18 988
3783.32 1007
3783.46 1021
3783.61 1030
3783.75 1035
3783.89 1036
3784.03 1034
3784.17 1031
3784.31 1027
3784.45 1025
3784.59 1025
3784.73 1027
3784.87 1031
3785.02 1035
3785.16 1037
3785.30 1036
3785.44 1030
3785.58 1018
3785.72 1002
3785.86 981
3786.00 959
3786.14 937
3786.28 916
3786.43 897
3786.57 880
3786.71 861
3786.85 840
3786.99 814
3787.13 782
3787.27 745
3787.41 704
3787.55 662
3787.70 623
3787.84 588
3787.98 559
3788.12 536
3788.26 517
3788.40 502
3788.54 488
3788.68 474
3788.82 459
3788.97 444
3789.11 426
3789.25 407
3789.39 385
3789.53 362
3789.67 336
3789.81 311
3789.95 285
3790.09 262
3790.24 242
3790.38 226
3790.52 215
3790.66 209
3790.80 209
3790.94 211
3791.08 217
3791.22 222
3791.37 226
3791.51 227
3791.65 224
3791.79 218
3791.93 208
3792.07 197
3792.21 184
3792.35 173
3792.49 163
3792.64 155
3792.78 149
3792.92 144
3793.06 141
3793.20 139
3793.34 138
3793.48 138
3793.62 139
3793.77 141
3793.91 143
3794.05 145
3794.19 146
3794.33 145
3794.47 141
3794.61 136
3794.75 128
3794.90 120
3795.04 113
3795.18 108
3795.32 106
3795.46 107
3795.60 111
3795.74 117
3795.88 123
3796.03 129
3796.17 134
3796.31 137
3796.45 138
3796.59 137
3796.73 134
3796.87 130
3797.01 127
3797.16 125
3797.30 125
3797.44 126
3797.58 130
3797.72 133
3797.86 137
3798.00 139
3798.14 140
3798.29 138
3798.43 134
3798.57 130
3798.71 124
3798.85 118
3798.99 112
3799.13 107
3799.27 102
3799.42 98
3799.56 94
3799.70 91
3799.84 89
3799.98 86
3800.12 84
3800.26 82
3800.41 81
3800.55 81
3800.69 82
3800.83 86
3800.97 92
3801.11 101
3801.25 111
3801.39 121
3801.54 131
3801.68 139
3801.82 144
3801.96 145
3802.10 145
3802.24 142
3802.38 138
3802.53 133
3802.67 127
3802.81 121
3802.95 113
3803.09 104
3803.23 94
3803.37 84
3803.51 74
3803.66 65
3803.80 57
3803.94 52
3804.08 47
3804.22 43
3804.36 39
3804.50 34
3804.65 27
3804.79 21
3804.93 15
3805.07 10
3805.21 8
3805.35 9
3805.49 11
3805.64 15
3805.78 20
3805.92 24
3806.06 28
3806.20 31
3806.34 34
3806.48 36
3806.63 37
3806.77 37
3806.91 36
3807.05 36
3807.19 36
3807.33 37
3807.47 39
3807.62 45
3807.76 52
3807.90 60
3808.04 68
3808.18 74
3808.32 78
3808.47 80
3808.61 79
3808.75 77
3808.89 75
3809.03 73
3809.17 73
3809.31 74
3809.46 75
3809.60 77
3809.74 78
3809.88 78
3810.02 78
3810.16 76
3810.30 74
3810.45 73
3810.59 72
3810.73 72
3810.87 73
3811.01 76
3811.15 82
3811.30 90
3811.44 102
3811.58 117
3811.72 134
3811.86 154
3812.00 175
3812.14 195
3812.29 214
3812.43 229
3812.57 241
3812.71 249
3812.85 254
3812.99 258
3813.14 260
3813.28 263
3813.42 266
3813.56 270
3813.70 273
3813.84 276
3813.98 279
3814.13 281
3814.27 285
3814.41 290
3814.55 298
3814.69 308
3814.83 320
3814.98 333
3815.12 345
3815.26 353
3815.40 357
3815.54 356
3815.68 351
3815.83 342
3815.97 331
3816.11 319
3816.25 308
3816.39 299
3816.53 293
3816.68 289
3816.82 287
3816.96 286
3817.10 284
3817.24 279
3817.38 271
3817.53 260
3817.67 246
3817.81 233
3817.95 221
3818.09 215
3818.23 213
3818.38 218
3818.52 225
3818.66 235
3818.80 242
3818.94 247
3819.08 248
3819.23 245
3819.37 240
3819.51 235
3819.65 231
3819.79 229
3819.93 229
3820.08 230
3820.22 232
3820.36 233
3820.50 232
3820.64 229
3820.78 225
3820.93 218
3821.07 209
3821.21 199
3821.35 187
3821.49 175
3821.63 163
3821.78 151
3821.92 140
3822.06 130
3822.20 121
3822.34 112
3822.48 104
3822.63 96
3822.77 88
3822.91 80
3823.05 72
3823.19 64
3823.34 57
3823.48 52
3823.62 47
3823.76 42
3823.90 39
3824.04 35
3824.19 31
3824.33 27
3824.47 23
3824.61 20
3824.75 18
3824.89 16
3825.04 16
3825.18 16
3825.32 16
3825.46 16
3825.60 15
3825.75 13
3825.89 11
3826.03 9
3826.17 6
3826.31 3
3826.45 0
3826.60 0
3826.74 0
3826.88 0
3827.02 0
3827.16 0
3827.31 0
3827.45 0
3827.59 1
3827.73 5
3827.87 8
3828.01 11
3828.16 14
3828.30 15
3828.44 14
3828.58 12
3828.72 8
3828.87 3
3829.01 0
3829.15 0
3829.29 0
3829.43 0
3829.58 0
3829.72 8
3829.86 20
3830.00 34
3830.14 50
3830.28 67
3830.43 85
3830.57 102
3830.71 121
3830.85 139
3830.99 157
3831.14 174
3831.28 190
3831.42 204
3831.56 215
3831.70 223
3831.85 227
3831.99 229
3832.13 227
3832.27 225
3832.41 223
3832.56 222
3832.70 223
3832.84 226
3832.98 230
3833.12 235
3833.26 239
3833.41 242
3833.55 242
3833.69 239
3833.83 234
3833.97 226
3834.12 216
3834.26 207
3834.40 198
3834.54 192
3834.68 188
3834.83 188
3834.97 191
3835.11 196
3835.25 203
3835.39 210
3835.54 216
3835.68 220
3835.82 223
3835.96 224
3836.10 223
3836.25 221
3836.39 219
3836.53 217
3836.67 215
3836.81 214
3836.96 213
3837.10 212
3837.24 211
3837.38 209
3837.52 207
3837.67 202
3837.81 197
3837.95 192
3838.09 185
3838.23 180
3838.38 174
3838.52 169
3838.66 165
3838.80 160
3838.94 156
3839.09 151
3839.23 146
3839.37 140
3839.51 135
3839.65 130
3839.80 125
3839.94 122
3840.08 120
3840.22 119
3840.37 119
3840.51 120
3840.65 121
3840.79 122
3840.93 121
3841.08 119
3841.22 116
3841.36 113
3841.50 111
3841.64 110
3841.79 110
3841.93 111
3842.07 112
3842.21 113
3842.35 114
3842.50 113
3842.64 112
3842.78 111
3842.92 110
3843.06 109
3843.21 107
3843.35 104
3843.49 99
3843.63 93
3843.78 84
3843.92 73
3844.06 62
3844.20 51
3844.34 41
3844.49 34
3844.63 30
3844.77 31
3844.91 36
3845.05 47
3845.20 62
3845.34 80
3845.48 98
3845.62 115
3845.77 128
3845.91 134
3846.05 134
3846.19 130
3846.33 123
3846.48 115
3846.62 110
3846.76 108
3846.90 108
3847.05 109
3847.19 110
3847.33 109
3847.47 104
3847.61 96
3847.76 85
3847.90 73
3848.04 63
3848.18 56
3848.33 52
3848.47 52
3848.61 53
3848.75 55
3848.89 57
3849.04 58
3849.18 59
3849.32 60
3849.46 61
3849.61 65
3849.75 70
3849.89 77
3850.03 85
3850.17 93
3850.32 101
3850.46 108
3850.60 114
3850.74 120
3850.89 124
3851.03 128
3851.17 131
3851.31 132
3851.45 132
3851.60 129
3851.74 123
3851.88 116
3852.02 107
3852.17 98
3852.31 89
3852.45 81
3852.59 75
3852.74 71
3852.88 69
3853.02 70
3853.16 73
3853.30 77
3853.45 82
3853.59 86
3853.73 90
3853.87 92
3854.02 93
3854.16 91
3854.30 89
3854.44 88
3854.59 87
3854.73 88
3854.87 91
3855.01 95
3855.15 99
3855.30 102
3855.44 105
3855.58 105
3855.72 103
3855.87 101
3856.01 98
3856.15 95
3856.29 92
3856.44 90
3856.58 87
3856.72 85
3856.86 81
3857.01 78
3857.15 74
3857.29 71
3857.43 69
3857.58 68
3857.72 70
3857.86 72
3858.00 74
3858.14 76
3858.29 76
3858.43 75
3858.57 71
3858.71 66
3858.86 58
3859.00 51
3859.14 44
3859.28 38
3859.43 35
3859.57 35
3859.71 38
3859.85 44
3860.00 52
3860.14 61
3860.28 68
3860.42 74
3860.57 77
3860.71 77
3860.85 76
3860.99 73
3861.14 71
3861.28 70
3861.42 70
3861.56 71
3861.71 73
3861.85 74
3861.99 73
3862.13 70
3862.28 63
3862.42 53
3862.56 41
3862.70 29
3862.85 18
3862.99 8
3863.13 1
3863.27 0
3863.42 0
3863.56 0
3863.70 0
3863.84 0
3863.99 0
3864.13 0
3864.27 0
3864.41 3
3864.56 9
3864.70 14
3864.84 17
3864.98 18
3865.13 17
3865.27 14
3865.41 12
3865.55 11
3865.70 12
3865.84 17
3865.98 25
3866.12 34
3866.27 45
3866.41 55
3866.55 64
3866.69 71
3866.84 75
3866.98 78
3867.12 80
3867.26 82
3867.41 85
3867.55 88
3867.69 93
3867.83 99
3867.98 106
3868.12 113
3868.26 121
3868.40 129
3868.55 137
3868.69 143
3868.83 148
3868.97 152
3869.12 154
3869.26 156
3869.40 156
3869.55 156
3869.69 155
3869.83 152
3869.97 149
3870.12 146
3870.26 141
3870.40 137
3870.54 133
3870.69 131
3870.83 130
3870.97 130
3871.11 131
3871.26 132
3871.40 132
3871.54 130
3871.68 125
3871.83 117
3871.97 106
3872.11 94
3872.26 82
3872.40 70
3872.54 59
3872.68 50
3872.83 43
3872.97 38
3873.11 35
3873.25 33
3873.40 33
3873.54 33
3873.68 34
3873.82 35
3873.97 36
3874.11 38
3874.25 39
3874.40 41
3874.54 43
3874.68 46
3874.82 50
3874.97 53
3875.11 56
3875.25 58
3875.39 60
3875.54 62
3875.68 64
3875.82 66
3875.97 70
3876.11 74
3876.25 78
3876.39 81
3876.54 83
3876.68 82
3876.82 79
3876.96 76
3877.11 73
3877.25 70
3877.39 69
3877.54 70
3877.68 72
3877.82 76
3877.96 80
3878.11 85
3878.25 90
3878.39 95
3878.53 99
3878.68 104
3878.82 108
3878.96 112
3879.11 116
3879.25 118
3879.39 120
3879.53 120
3879.68 119
3879.82 115
3879.96 110
3880.11 105
3880.25 100
3880.39 95
3880.53 91
3880.68 89
3880.82 89
3880.96 89
3881.11 89
3881.25 89
3881.39 87
3881.53 85
3881.68 82
3881.82 78
3881.96 75
3882.11 74
3882.25 76
3882.39 79
3882.53 84
3882.68 91
3882.82 98
3882.96 104
3883.11 109
3883.25 113
3883.39 114
3883.53 114
3883.68 113
3883.82 110
3883.96 108
3884.11 106
3884.25 106
3884.39 106
3884.53 106
3884.68 107
3884.82 108
3884.96 110
3885.11 111
3885.25 112
3885.39 114
3885.53 115
3885.68 115
3885.82 114
3885.96 112
3886.11 109
3886.25 105
3886.39 102
3886.53 101
3886.68 102
3886.82 106
3886.96 112
3887.11 121
3887.25 131
3887.39 140
3887.54 149
3887.68 155
3887.82 159
3887.96 158
3888.11 155
3888.25 149
3888.39 141
3888.54 133
3888.68 126
3888.82 119
3888.96 114
3889.11 110
3889.25 108
3889.39 107
3889.54 108
3889.68 110
3889.82 113
3889.97 117
3890.11 121
3890.25 125
3890.39 127
3890.54 129
3890.68 130
3890.82 130
3890.97 131
3891.11 130
3891.25 129
3891.40 127
3891.54 123
3891.68 117
3891.82 111
3891.97 105
3892.11 100
3892.25 97
3892.40 96
3892.54 96
3892.68 95
3892.83 93
3892.97 88
3893.11 82
3893.25 75
3893.40 69
3893.54 66
3893.68 66
3893.83 71
3893.97 78
3894.11 86
3894.26 95
3894.40 103
3894.54 109
3894.69 114
3894.83 118
3894.97 121
3895.11 124
3895.26 124
3895.40 124
3895.54 122
3895.69 119
3895.83 116
3895.97 113
3896.12 110
3896.26 107
3896.40 104
3896.55 102
3896.69 98
3896.83 94
3896.97 89
3897.12 85
3897.26 82
3897.40 82
3897.55 84
3897.69 89
3897.83 96
3897.98 103
3898.12 109
3898.26 111
3898.41 110
3898.55 105
3898.69 96
3898.84 86
3898.98 76
3899.12 67
3899.27 61
3899.41 59
3899.55 60
3899.69 63
3899.84 67
3899.98 70
3900.12 73
3900.27 75
3900.41 75
3900.55 75
3900.70 76
3900.84 78
3900.98 81
3901.13 84
3901.27 87
3901.41 88
3901.56 87
3901.70 84
3901.84 78
3901.99 71
3902.13 65
3902.27 61
3902.42 59
3902.56 61
3902.70 65
3902.84 72
3902.99 80
3903.13 88
3903.27 95
3903.42 100
3903.56 103
3903.70 104
3903.85 103
3903.99 101
3904.13 97
3904.28 92
3904.42 87
3904.56 80
3904.71 73
3904.85 66
3904.99 57
3905.14 49
3905.28 42
3905.42 36
3905.57 33
3905.71 33
3905.85 37
3906.00 44
3906.14 55
3906.28 66
3906.43 78
3906.57 89
3906.71 97
3906.86 102
3907.00 103
3907.14 101
3907.29 95
3907.43 88
3907.57 79
3907.72 70
3907.86 62
3908.00 55
3908.15 49
3908.29 44
3908.43 41
3908.58 40
3908.72 40
3908.86 42
3909.01 45
3909.15 48
3909.29 51
3909.44 53
3909.58 53
3909.72 52
3909.87 48
3910.01 44
3910.15 40
3910.30 36
3910.44 34
3910.58 32
3910.73 31
3910.87 30
3911.01 29
3911.16 27
3911.30 23
3911.44 19
3911.59 15
3911.73 10
3911.87 6
3912.02 3
3912.16 3
3912.30 5
3912.45 10
3912.59 17
3912.73 26
3912.88 35
3913.02 43
3913.16 50
3913.31 55
3913.45 59
3913.59 62
3913.74 64
3913.88 65
3914.02 65
3914.17 64
3914.31 63
3914.45 62
3914.60 61
3914.74 60
3914.88 58
3915.03 56
3915.17 52
3915.32 47
3915.46 39
3915.60 31
3915.75 22
3915.89 16
3916.03 11
3916.18 9
3916.32 9
3916.46 9
3916.61 8
3916.75 5
3916.89 1
3917.04 0
3917.18 0
3917.32 0
3917.47 0
3917.61 0
3917.75 0
3917.90 1
3918.04 8
3918.18 14
3918.33 20
3918.47 25
3918.62 29
3918.76 33
3918.90 37
3919.05 42
3919.19 47
3919.33 51
3919.48 54
3919.62 55
3919.76 55
3919.91 56
3920.05 58
3920.19 61
3920.34 65
3920.48 69
3920.62 72
3920.77 72
3920.91 69
3921.06 63
3921.20 53
3921.34 42
3921.49 31
3921.63 20
3921.77 12
3921.92 7
3922.06 5
3922.20 6
3922.35 10
3922.49 17
3922.63 26
3922.78 39
3922.92 53
3923.07 68
3923.21 83
3923.35 97
3923.50 110
3923.64 120
3923.78 125
3923.93 127
3924.07 125
3924.21 121
3924.36 115
3924.50 108
3924.65 102
3924.79 98
3924.93 95
3925.08 92
3925.22 90
3925.36 86
3925.51 80
3925.65 74
3925.79 65
3925.94 56
3926.08 48
3926.23 40
3926.37 34
3926.51 31
3926.66 30
3926.80 33
3926.94 39
3927.09 47
3927.23 57
3927.37 66
3927.52 75
3927.66 81
3927.81 83
3927.95 83
3928.09 80
3928.24 76
3928.38 71
3928.52 68
3928.67 66
3928.81 66
3928.96 67
3929.10 71
3929.24 76
3929.39 80
3929.53 83
3929.67 84
3929.82 82
3929.96 77
3930.10 70
3930.25 61
3930.39 54
3930.54 48
3930.68 44
3930.82 42
3930.97 43
3931.11 45
3931.25 49
3931.40 54
3931.54 61
3931.69 70
3931.83 81
3931.97 92
3932.12 102
3932.26 111
3932.40 117
3932.55 119
3932.69 117
3932.84 112
3932.98 105
3933.12 97
3933.27 90
3933.41 83
3933.55 79
3933.70 77
3933.84 76
3933.99 77
3934.13 78
3934.27 78
3934.42 77
3934.56 75
3934.71 71
3934.85 66
3934.99 60
3935.14 54
3935.28 47
3935.42 40
3935.57 32
3935.71 24
3935.86 16
3936.00 8
3936.14 2
3936.29 0
3936.43 0
3936.57 0
3936.72 0
3936.86 0
3937.01 0
3937.15 0
3937.29 0
3937.44 0
3937.58 1
3937.73 2
3937.87 3
3938.01 6
3938.16 8
3938.30 11
3938.45 12
3938.59 13
3938.73 13
3938.88 11
3939.02 8
3939.16 3
3939.31 0
3939.45 0
3939.60 0
3939.74 0
3939.88 0
3940.03 9
3940.17 21
3940.32 34
3940.46 47
3940.60 57
3940.75 65
3940.89 70
3941.04 72
3941.18 72
3941.32 70
3941.47 69
3941.61 68
3941.75 67
3941.90 66
3942.04 64
3942.19 62
3942.33 61
3942.47 61
3942.62 63
3942.76 68
3942.91 77
3943.05 88
3943.19 100
3943.34 110
3943.48 118
3943.63 121
3943.77 120
3943.91 115
3944.06 106
3944.20 96
3944.35 87
3944.49 80
3944.63 77
3944.78 79
3944.92 85
3945.07 97
3945.21 113
3945.35 133
3945.50 154
3945.64 175
3945.79 195
3945.93 211
3946.07 223
3946.22 231
3946.36 236
3946.51 238
3946.65 240
3946.79 242
3946.94 245
3947.08 249
3947.23 254
3947.37 258
3947.51 262
3947.66 263
3947.80 262
3947.95 259
3948.09 255
3948.23 251
3948.38 248
3948.52 248
3948.67 252
3948.81 258
3948.96 266
3949.10 274
3949.24 279
3949.39 281
3949.53 278
3949.68 272
3949.82 263
3949.96 253
3950.11 244
3950.25 235
3950.40 229
3950.54 223
3950.68 218
3950.83 214
3950.97 209
3951.12 203
3951.26 197
3951.40 190
3951.55 182
3951.69 173
3951.84 165
3951.98 157
3952.13 150
3952.27 146
3952.41 145
3952.56 146
3952.70 149
3952.85 153
3952.99 156
3953.13 156
3953.28 154
3953.42 149
3953.57 141
3953.71 130
3953.85 119
3954.00 109
3954.14 100
3954.29 93
3954.43 88
3954.58 84
3954.72 81
3954.86 78
3955.01 74
3955.15 67
3955.30 60
3955.44 52
3955.58 46
3955.73 41
3955.87 39
3956.02 40
3956.16 45
3956.31 51
3956.45 58
3956.59 64
3956.74 68
3956.88 69
3957.03 66
3957.17 60
3957.32 51
3957.46 41
3957.60 30
3957.75 20
3957.89 11
3958.04 5
3958.18 1
3958.32 0
3958.47 1
3958.61 6
3958.76 13
3958.90 21
3959.05 30
3959.19 38
3959.33 43
3959.48 46
3959.62 46
3959.77 44
3959.91 41
3960.06 37
3960.20 36
3960.34 37
3960.49 42
3960.63 49
3960.78 58
3960.92 68
3961.07 77
3961.21 85
3961.35 90
3961.50 94
3961.64 95
3961.79 96
3961.93 97
3962.08 98
3962.22 98
3962.36 99
3962.51 100
3962.65 99
3962.80 98
3962.94 97
3963.09 96
3963.23 98
3963.37 104
3963.52 113
3963.66 126
3963.81 141
3963.95 158
3964.10 172
3964.24 182
3964.39 189
3964.53 191
3964.67 191
3964.82 189
3964.96 187
3965.11 186
3965.25 184
3965.40 182
3965.54 179
3965.68 177
3965.83 175
3965.97 175
3966.12 178
3966.26 185
3966.41 193
3966.55 202
3966.70 210
3966.84 214
3966.98 214
3967.13 209
3967.27 201
3967.42 189
3967.56 177
3967.71 166
3967.85 157
3967.99 150
3968.14 147
3968.28 146
3968.43 148
3968.57 152
3968.72 157
3968.86 162
3969.01 167
3969.15 171
3969.29 173
3969.44 174
3969.58 173
3969.73 169
3969.87 163
3970.02 155
3970.16 146
3970.31 138
3970.45 131
3970.59 126
3970.74 123
3970.88 121
3971.03 120
3971.17 118
3971.32 115
3971.46 108
3971.61 98
3971.75 84
3971.89 68
3972.04 52
3972.18 37
3972.33 26
3972.47 19
3972.62 16
3972.76 17
3972.91 19
3973.05 22
3973.20 24
3973.34 25
3973.48 25
3973.63 26
3973.77 29
3973.92 34
3974.06 41
3974.21 48
3974.35 56
3974.50 63
3974.64 67
3974.79 68
3974.93 67
3975.07 63
3975.22 57
3975.36 52
3975.51 48
3975.65 46
3975.80 46
3975.94 49
3976.09 53
3976.23 60
3976.38 68
3976.52 77
3976.66 86
3976.81 94
3976.95 101
3977.10 106
3977.24 110
3977.39 114
3977.53 118
3977.68 122
3977.82 127
3977.97 131
3978.11 134
3978.25 135
3978.40 135
3978.54 133
3978.69 129
3978.83 124
3978.98 119
3979.12 115
3979.27 112
3979.41 111
3979.56 112
3979.70 116
3979.85 120
3979.99 125
3980.13 129
3980.28 132
3980.42 133
3980.57 132
3980.71 130
3980.86 128
3981.00 127
3981.15 127
3981.29 130
3981.44 133
3981.58 137
3981.73 142
3981.87 146
3982.02 149
3982.16 151
3982.30 152
3982.45 152
3982.59 151
3982.74 148
3982.88 145
3983.03 141
3983.17 135
3983.32 128
3983.46 119
3983.61 110
3983.75 99
3983.90 89
3984.04 80
3984.19 73
3984.33 69
3984.47 69
3984.62 72
3984.76 76
3984.91 79
3985.05 80
3985.20 78
3985.34 74
3985.49 67
3985.63 60
3985.78 55
3985.92 52
3986.07 51
3986.21 54
3986.36 58
3986.50 64
3986.65 69
3986.79 74
3986.94 79
3987.08 83
3987.22 88
3987.37 92
3987.51 96
3987.66 99
3987.80 101
3987.95 102
3988.09 102
3988.24 101
3988.38 100
3988.53 99
3988.67 98
3988.82 99
3988.96 100
3989.11 102
3989.25 104
3989.40 106
3989.54 108
3989.69 110
3989.83 112
3989.98 113
3990.12 113
3990.27 112
3990.41 110
3990.56 107
3990.70 102
3990.84 98
3990.99 93
3991.13 90
3991.28 87
3991.42 85
3991.57 85
3991.71 86
3991.86 88
3992.00 91
3992.15 95
3992.29 99
3992.44 104
3992.58 109
3992.73 113
3992.87 116
3993.02 116
3993.16 114
3993.31 110
3993.45 105
3993.60 99
3993.74 95
3993.89 92
3994.03 91
3994.18 92
3994.32 94
3994.47 96
3994.61 97
3994.76 96
3994.90 92
3995.05 87
3995.19 81
3995.34 75
3995.48 70
3995.63 66
3995.77 63
3995.92 63
3996.06 64
3996.21 66
3996.35 72
3996.50 80
3996.64 90
3996.79 100
3996.93 111
3997.07 120
3997.22 127
3997.36 131
3997.51 135
3997.65 138
3997.80 143
3997.94 151
3998.09 161
3998.23 172
3998.38 182
3998.52 191
3998.67 195
3998.81 195
3998.96 189
3999.10 178
3999.25 163
3999.39 147
3999.54 130
3999.68 115
3999.83 104
3999.97 99
4000.12 99
4000.26 104
4000.41 114
4000.55 126
4000.70 137
4000.84 147
4000.99 154
4001.13 157
4001.28 155
4001.42 149
4001.57 140
4001.71 129
4001.86 117
4002.00 106
4002.15 96
4002.29 88
4002.44 84
4002.58 84
4002.73 86
4002.87 89
4003.02 93
4003.16 96
4003.31 98
4003.45 96
4003.60 93
4003.75 87
4003.89 78
4004.04 69
4004.18 58
4004.33 47
4004.47 35
4004.62 23
4004.76 13
4004.91 3
4005.05 0
4005.20 0
4005.34 0
4005.49 0
4005.63 0
4005.78 0
4005.92 0
4006.07 0
4006.21 0
4006.36 4
4006.50 10
4006.65 18
4006.79 27
4006.94 38
4007.08 47
4007.23 55
4007.37 61
4007.52 64
4007.66 64
4007.81 62
4007.95 59
4008.10 56
4008.24 52
4008.39 49
4008.53 45
4008.68 41
4008.82 38
4008.97 35
4009.11 33
4009.26 33
4009.40 35
4009.55 39
4009.69 45
4009.84 53
4009.99 61
4010.13 70
4010.28 79
4010.42 87
4010.57 96
4010.71 105
4010.86 113
4011.00 119
4011.15 124
4011.29 126
4011.44 126
4011.58 125
4011.73 122
4011.87 119
4012.02 116
4012.16 114
4012.31 114
4012.45 114
4012.60 115
4012.74 117
4012.89 117
4013.03 117
4013.18 116
4013.32 114
4013.47 112
4013.62 110
4013.76 109
4013.91 109
4014.05 111
4014.20 113
4014.34 116
4014.49 119
4014.63 123
4014.78 126
4014.92 131
4015.07 135
4015.21 140
4015.36 145
4015.50 149
4015.65 153
4015.79 156
4015.94 157
4016.08 158
4016.23 157
4016.38 156
4016.52 154
4016.67 152
4016.81 148
4016.96 143
4017.10 138
4017.25 133
4017.39 129
4017.54 127
4017.68 127
4017.83 130
4017.97 134
4018.12 139
4018.26 144
4018.41 149
4018.56 152
4018.70 156
4018.85 159
4018.99 163
4019.14 168
4019.28 173
4019.43 177
4019.57 179
4019.72 180
4019.86 178
4020.01 175
4020.15 172
4020.30 169
4020.44 167
4020.59 165
4020.74 165
4020.88 164
4021.03 163
4021.17 160
4021.32 157
4021.46 152
4021.61 147
4021.75 140
4021.90 133
4022.04 126
4022.19 118
4022.33 110
4022.48 103
4022.63 98
4022.77 96
4022.92 95
4023.06 97
4023.21 100
4023.35 103
4023.50 105
4023.64 107
4023.79 108
4023.93 110
4024.08 113
4024.23 118
4024.37 126
4024.52 134
4024.66 143
4024.81 150
4024.95 155
4025.10 158
4025.24 158
4025.39 156
4025.53 154
4025.68 151
4025.82 148
4025.97 146
4026.12 145
4026.26 144
4026.41 144
4026.55 144
4026.70 144
4026.84 144
4026.99 142
4027.13 138
4027.28 133
4027.43 125
4027.57 117
4027.72 108
4027.86 100
4028.01 93
4028.15 87
4028.30 82
4028.44 77
4028.59 70
4028.73 61
4028.88 50
4029.03 38
4029.17 26
4029.32 15
4029.46 5
4029.61 0
4029.75 0
4029.90 0
4030.04 0
4030.19 0
4030.34 0
4030.48 0
4030.63 0
4030.77 0
4030.92 4
4031.06 12
4031.21 19
4031.35 26
4031.50 32
4031.65 38
4031.79 42
4031.94 45
4032.08 49
4032.23 53
4032.37 58
4032.52 63
4032.66 69
4032.81 75
4032.96 80
4033.10 84
4033.25 86
4033.39 87
4033.54 87
4033.68 85
4033.83 82
4033.97 77
4034.12 72
4034.27 67
4034.41 61
4034.56 55
4034.70 49
4034.85 43
4034.99 36
4035.14 28
4035.29 20
4035.43 12
4035.58 6
4035.72 4
4035.87 7
4036.01 15
4036.16 27
4036.31 41
4036.45 56
4036.60 68
4036.74 76
4036.89 80
4037.03 81
4037.18 80
4037.32 79
4037.47 79
4037.62 80
4037.76 82
4037.91 85
4038.05 87
4038.20 89
4038.34 89
4038.49 89
4038.64 89
4038.78 89
4038.93 90
4039.07 92
4039.22 95
4039.36 98
4039.51 100
4039.66 101
4039.80 102
4039.95 102
4040.09 102
4040.24 103
4040.38 106
4040.53 110
4040.68 115
4040.82 120
4040.97 125
4041.11 130
4041.26 136
4041.40 143
4041.55 151
4041.70 160
4041.84 169
4041.99 177
4042.13 184
4042.28 189
4042.42 192
4042.57 194
4042.72 195
4042.86 194
4043.01 193
4043.15 189
4043.30 185
4043.45 178
4043.59 171
4043.74 163
4043.88 156
4044.03 150
4044.17 145
4044.32 140
4044.47 136
4044.61 131
4044.76 125
4044.90 119
4045.05 112
4045.19 106
4045.34 100
4045.49 95
4045.63 91
4045.78 89
4045.92 88
4046.07 87
4046.22 88
4046.36 89
4046.51 91
4046.65 93
4046.80 94
4046.94 93
4047.09 90
4047.24 84
4047.38 76
4047.53 65
4047.67 53
4047.82 40
4047.97 26
4048.11 14
4048.26 3
4048.40 0
4048.55 0
4048.69 0
4048.84 0
4048.99 0
4049.13 0
4049.28 0
4049.42 0
4049.57 7
4049.72 13
4049.86 18
4050.01 22
4050.15 25
4050.30 28
4050.45 32
4050.59 37
4050.74 42
4050.88 46
4051.03 48
4051.18 49
4051.32 47
4051.47 43
4051.61 39
4051.76 35
4051.90 32
4052.05 31
4052.20 30
4052.34 30
4052.49 31
4052.63 31
4052.78 33
4052.93 34
4053.07 37
4053.22 41
4053.36 45
4053.51 50
4053.66 53
4053.80 56
4053.95 58
4054.09 59
4054.24 59
4054.39 59
4054.53 59
4054.68 60
4054.82 61
4054.97 63
4055.12 65
4055.26 69
4055.41 73
4055.55 78
4055.70 82
4055.85 85
4055.99 87
4056.14 86
4056.28 84
4056.43 80
4056.58 75
4056.72 69
4056.87 63
4057.01 58
4057.16 53
4057.31 48
4057.45 43
4057.60 40
4057.74 38
4057.89 38
4058.04 40
4058.18 44
4058.33 50
4058.47 55
4058.62 60
4058.77 64
4058.91 66
4059.06 66
4059.20 65
4059.35 64
4059.50 62
4059.64 61
4059.79 60
4059.93 60
4060.08 60
4060.23 61
4060.37 61
4060.52 60
4060.67 59
4060.81 59
4060.96 59
4061.10 62
4061.25 66
4061.40 73
4061.54 80
4061.69 87
4061.83 92
4061.98 95
4062.13 95
4062.27 94
4062.42 93
4062.56 92
4062.71 93
4062.86 94
4063.00 95
4063.15 94
4063.30 91
4063.44 84
4063.59 74
4063.73 62
4063.88 50
4064.03 39
4064.17 30
4064.32 24
4064.46 21
4064.61 20
4064.76 20
4064.90 20
4065.05 21
4065.20 22
4065.34 24
4065.49 26
4065.63 29
4065.78 34
4065.93 39
4066.07 45
4066.22 52
4066.36 59
4066.51 68
4066.66 77
4066.80 86
4066.95 96
4067.10 105
4067.24 113
4067.39 119
4067.53 123
4067.68 125
4067.83 123
4067.97 119
4068.12 112
4068.27 104
4068.41 95
4068.56 88
4068.70 83
4068.85 83
4069.00 87
4069.14 95
4069.29 108
4069.44 123
4069.58 138
4069.73 153
4069.87 165
4070.02 174
4070.17 179
4070.31 181
4070.46 179
4070.61 175
4070.75 168
4070.90 159
4071.04 149
4071.19 139
4071.34 130
4071.48 124
4071.63 120
4071.78 119
4071.92 121
4072.07 124
4072.21 127
4072.36 130
4072.51 133
4072.65 134
4072.80 134
4072.95 133
4073.09 131
4073.24 128
4073.39 125
4073.53 121
4073.68 117
4073.82 111
4073.97 104
4074.12 95
4074.26 85
4074.41 73
4074.56 62
4074.70 52
4074.85 44
4074.99 40
4075.14 39
4075.29 42
4075.43 46
4075.58 51
4075.73 55
4075.87 55
4076.02 53
4076.17 49
4076.31 43
4076.46 37
4076.60 33
4076.75 30
4076.90 30
4077.04 30
4077.19 31
4077.34 32
4077.48 30
4077.63 27
4077.78 23
4077.92 18
4078.07 14
4078.22 11
4078.36 11
4078.51 13
4078.65 16
4078.80 20
4078.95 23
4079.09 24
4079.24 24
4079.39 21
4079.53 18
4079.68 14
4079.83 10
4079.97 7
4080.12 6
4080.27 7
4080.41 10
4080.56 15
4080.70 23
4080.85 31
4081.00 41
4081.14 51
4081.29 61
4081.44 71
4081.58 81
4081.73 91
4081.88 103
4082.02 117
4082.17 131
4082.32 145
4082.46 156
4082.61 164
4082.75 167
4082.90 164
4083.05 157
4083.19 147
4083.34 135
4083.49 124
4083.63 113
4083.78 105
4083.93 100
4084.07 96
4084.22 94
4084.37 92
4084.51 91
4084.66 90
4084.81 89
4084.95 87
4085.10 85
4085.25 83
4085.39 81
4085.54 77
4085.69 73
4085.83 67
4085.98 59
4086.12 50
4086.27 40
4086.42 29
4086.56 20
4086.71 13
4086.86 8
4087.00 6
4087.15 7
4087.30 9
4087.44 13
4087.59 16
4087.74 17
4087.88 17
4088.03 16
4088.18 12
4088.32 7
4088.47 2
4088.62 0
4088.76 0
4088.91 0
4089.06 0
4089.20 0
4089.35 0
4089.50 0
4089.64 0
4089.79 5
4089.94 13
4090.08 23
4090.23 34
4090.38 45
4090.52 58
4090.67 71
4090.82 82
4090.96 93
4091.11 100
4091.26 103
4091.40 103
4091.55 98
4091.70 91
4091.84 83
4091.99 76
4092.14 70
4092.28 69
4092.43 70
4092.58 75
4092.72 80
4092.87 86
4093.02 90
4093.16 91
4093.31 90
4093.46 86
4093.60 82
4093.75 78
4093.90 77
4094.04 78
4094.19 81
4094.34 85
4094.48 90
4094.63 94
4094.78 97
4094.92 100
4095.07 102
4095.22 103
4095.36 104
4095.51 104
4095.66 103
4095.80 101
4095.95 99
4096.10 97
4096.24 97
4096.39 99
4096.54 104
4096.68 111
4096.83 119
4096.98 127
4097.12 135
4097.27 141
4097.42 146
4097.56 148
4097.71 149
4097.86 148
4098.00 145
4098.15 141
4098.30 137
4098.44 132
4098.59 127
4098.74 123
4098.88 120
4099.03 120
4099.18 121
4099.32 124
4099.47 128
4099.62 134
4099.77 141
4099.91 148
4100.06 156
4100.21 162
4100.35 167
4100.50 171
4100.65 172
4100.79 172
4100.94 170
4101.09 168
4101.23 167
4101.38 167
4101.53 168
4101.67 169
4101.82 171
4101.97 173
4102.11 176
4102.26 181
4102.41 189
4102.55 199
4102.70 212
4102.85 227
4103.00 244
4103.14 263
4103.29 282
4103.44 301
4103.58 322
4103.73 343
4103.88 366
4104.02 389
4104.17 413
4104.32 435
4104.46 456
4104.61 474
4104.76 489
4104.90 502
4105.05 514
4105.20 526
4105.35 539
4105.49 556
4105.64 575
4105.79 596
4105.93 618
4106.08 639
4106.23 657
4106.37 672
4106.52 683
4106.67 691
4106.81 696
4106.96 700
4107.11 703
4107.25 705
4107.40 705
4107.55 706
4107.70 705
4107.84 704
4107.99 703
4108.14 704
4108.28 707
4108.43 712
4108.58 719
4108.72 727
4108.87 732
4109.02 733
4109.17 729
4109.31 717
4109.46 698
4109.61 675
4109.75 649
4109.90 622
4110.05 595
4110.19 571
4110.34 548
4110.49 528
4110.63 509
4110.78 493
4110.93 478
4111.08 466
4111.22 457
4111.37 452
4111.52 448
4111.66 445
4111.81 443
4111.96 441
4112.10 436
4112.25 430
4112.40 422
4112.55 412
4112.69 401
4112.84 390
4112.99 378
4113.13 366
4113.28 354
4113.43 342
4113.58 330
4113.72 319
4113.87 309
4114.02 300
4114.16 292
4114.31 286
4114.46 280
4114.60 276
4114.75 272
4114.90 270
4115.05 269
4115.19 267
4115.34 264
4115.49 259
4115.63 252
4115.78 241
4115.93 228
4116.08 213
4116.22 198
4116.37 185
4116.52 174
4116.66 167
4116.81 162
4116.96 160
4117.10 158
4117.25 156
4117.40 153
4117.55 149
4117.69 144
4117.84 139
4117.99 134
4118.13 129
4118.28 125
4118.43 123
4118.58 122
4118.72 123
4118.87 126
4119.02 128
4119.16 131
4119.31 132
4119.46 130
4119.61 126
4119.75 121
4119.90 116
4120.05 113
4120.19 114
4120.34 118
4120.49 126
4120.64 136
4120.78 147
4120.93 158
4121.08 166
4121.22 173
4121.37 177
4121.52 181
4121.67 183
4121.81 185
4121.96 187
4122.11 188
4122.25 188
4122.40 187
4122.55 184
4122.70 180
4122.84 177
4122.99 177
4123.14 179
4123.29 186
4123.43 196
4123.58 209
4123.73 223
4123.87 236
4124.02 247
4124.17 255
4124.32 259
4124.46 260
4124.61 259
4124.76 256
4124.90 254
4125.05 252
4125.20 251
4125.35 251
4125.49 253
4125.64 257
4125.79 263
4125.94 272
4126.08 285
4126.23 300
4126.38 318
4126.52 335
4126.67 350
4126.82 361
4126.97 366
4127.11 365
4127.26 357
4127.41 345
4127.56 330
4127.70 316
4127.85 303
4128.00 293
4128.14 287
4128.29 282
4128.44 280
4128.59 278
4128.73 274
4128.88 270
4129.03 264
4129.18 256
4129.32 248
4129.47 240
4129.62 231
4129.77 222
4129.91 213
4130.06 205
4130.21 196
4130.35 188
4130.50 182
4130.65 177
4130.80 173
4130.94 171
4131.09 169
4131.24 167
4131.39 162
4131.53 155
4131.68 146
4131.83 135
4131.98 125
4132.12 115
4132.27 109
4132.42 105
4132.56 105
4132.71 107
4132.86 112
4133.01 120
4133.15 129
4133.30 140
4133.45 151
4133.60 161
4133.74 170
4133.89 176
4134.04 179
4134.19 179
4134.33 175
4134.48 169
4134.63 162
4134.78 156
4134.92 150
4135.07 146
4135.22 145
4135.37 145
4135.51 148
4135.66 153
4135.81 159
4135.96 166
4136.10 173
4136.25 180
4136.40 185
4136.54 188
4136.69 188
4136.84 186
4136.99 183
4137.13 180
4137.28 179
4137.43 180
4137.58 185
4137.72 192
4137.87 200
4138.02 207
4138.17 214
4138.31 218
4138.46 221
4138.61 223
4138.76 225
4138.90 227
4139.05 228
4139.20 228
4139.35 225
4139.49 219
4139.64 210
4139.79 198
4139.94 184
4140.08 169
4140.23 156
4140.38 144
4140.53 135
4140.67 129
4140.82 126
4140.97 126
4141.12 128
4141.26 133
4141.41 139
4141.56 147
4141.71 157
4141.85 167
4142.00 176
4142.15 184
4142.30 190
4142.45 194
4142.59 195
4142.74 194
4142.89 191
4143.04 189
4143.18 186
4143.33 184
4143.48 182
4143.63 178
4143.77 172
4143.92 164
4144.07 153
4144.22 141
4144.36 127
4144.51 114
4144.66 101
4144.81 91
4144.95 83
4145.10 77
4145.25 73
4145.40 71
4145.54 70
4145.69 71
4145.84 74
4145.99 77
4146.13 81
4146.28 86
4146.43 91
4146.58 95
4146.73 98
4146.87 100
4147.02 101
4147.17 101
4147.32 102
4147.46 102
4147.61 103
4147.76 105
4147.91 108
4148.05 111
4148.20 115
4148.35 118
4148.50 120
4148.64 120
4148.79 118
4148.94 115
4149.09 113
4149.24 112
4149.38 114
4149.53 120
4149.68 129
4149.83 140
4149.97 151
4150.12 159
4150.27 165
4150.42 165
4150.56 161
4150.71 154
4150.86 144
4151.01 133
4151.16 122
4151.30 111
4151.45 102
4151.60 94
4151.75 89
4151.89 85
4152.04 84
4152.19 85
4152.34 89
4152.48 94
4152.63 101
4152.78 108
4152.93 113
4153.08 118
4153.22 121
4153.37 123
4153.52 123
4153.67 121
4153.81 118
4153.96 114
4154.11 109
4154.26 101
4154.41 93
4154.55 85
4154.70 76
4154.85 69
4155.00 64
4155.14 62
4155.29 63
4155.44 68
4155.59 75
4155.74 84
4155.88 93
4156.03 102
4156.18 108
4156.33 112
4156.47 113
4156.62 111
4156.77 108
4156.92 104
4157.07 99
4157.21 93
4157.36 88
4157.51 81
4157.66 74
4157.80 65
4157.95 56
4158.10 46
4158.25 36
4158.40 28
4158.54 22
4158.69 18
4158.84 17
4158.99 17
4159.14 17
4159.28 16
4159.43 13
4159.58 8
4159.73 0
4159.87 0
4160.02 0
4160.17 0
4160.32 0
4160.47 0
4160.61 0
4160.76 1
4160.91 18
4161.06 36
4161.21 54
4161.35 68
4161.50 77
4161.65 81
4161.80 79
4161.94 72
4162.09 63
4162.24 52
4162.39 43
4162.54 36
4162.68 35
4162.83 38
4162.98 45
4163.13 55
4163.28 65
4163.42 74
4163.57 82
4163.72 86
4163.87 87
4164.02 87
4164.16 85
4164.31 82
4164.46 78
4164.61 74
4164.76 70
4164.90 64
4165.05 58
4165.20 51
4165.35 45
4165.50 40
4165.64 36
4165.79 34
4165.94 33
4166.09 33
4166.24 33
4166.38 32
4166.53 31
4166.68 29
4166.83 27
4166.98 26
4167.12 28
4167.27 32
4167.42 38
4167.57 47
4167.72 57
4167.86 68
4168.01 78
4168.16 88
4168.31 96
4168.46 103
4168.60 108
4168.75 112
4168.90 114
4169.05 115
4169.20 116
4169.34 116
4169.49 116
4169.64 116
4169.79 117
4169.94 118
4170.08 117
4170.23 115
4170.38 111
4170.53 104
4170.68 96
4170.82 87
4170.97 80
4171.12 75
4171.27 73
4171.42 75
4171.56 78
4171.71 83
4171.86 88
4172.01 93
4172.16 97
4172.30 101
4172.45 105
4172.60 109
4172.75 115
4172.90 122
4173.04 129
4173.19 135
4173.34 140
4173.49 143
4173.64 143
4173.79 142
4173.93 139
4174.08 136
4174.23 134
4174.38 134
4174.53 135
4174.67 138
4174.82 143
4174.97 147
4175.12 150
4175.27 153
4175.41 155
4175.56 156
4175.71 156
4175.86 156
4176.01 154
4176.16 150
4176.30 144
4176.45 136
4176.60 126
4176.75 116
4176.90 107
4177.04 98
4177.19 92
4177.34 88
4177.49 86
4177.64 86
4177.79 88
4177.93 90
4178.08 92
4178.23 93
4178.38 93
4178.53 92
4178.67 90
4178.82 89
4178.97 89
4179.12 90
4179.27 94
4179.42 99
4179.56 104
4179.71 109
4179.86 113
4180.01 114
4180.16 114
4180.30 111
4180.45 107
4180.60 100
4180.75 91
4180.90 81
4181.05 69
4181.19 57
4181.34 45
4181.49 35
4181.64 27
4181.79 23
4181.94 22
4182.08 24
4182.23 28
4182.38 33
4182.53 39
4182.68 45
4182.82 52
4182.97 59
4183.12 68
4183.27 77
4183.42 87
4183.57 97
4183.71 106
4183.86 114
4184.01 120
4184.16 123
4184.31 123
4184.46 122
4184.60 118
4184.75 111
4184.90 103
4185.05 93
4185.20 84
4185.35 76
4185.49 71
4185.64 69
4185.79 71
4185.94 75
4186.09 82
4186.24 89
4186.38 95
4186.53 100
4186.68 103
4186.83 106
4186.98 108
4187.13 109
4187.27 109
4187.42 108
4187.57 106
4187.72 103
4187.87 99
4188.02 95
4188.16 90
4188.31 84
4188.46 79
4188.61 72
4188.76 65
4188.91 57
4189.05 48
4189.20 36
4189.35 24
4189.50 10
4189.65 0
4189.80 0
4189.94 0
4190.09 0
4190.24 0
4190.39 0
4190.54 0
4190.69 0
4190.84 3
4190.98 18
4191.13 34
4191.28 47
4191.43 59
4191.58 69
4191.73 76
4191.87 82
4192.02 87
4192.17 91
4192.32 95
4192.47 98
4192.62 101
4192.77 103
4192.91 105
4193.06 106
4193.21 107
4193.36 107
4193.51 107
4193.66 107
4193.80 108
4193.95 109
4194.10 113
4194.25 117
4194.40 123
4194.55 129
4194.70 134
4194.84 137
4194.99 138
4195.14 135
4195.29 130
4195.44 123
4195.59 117
4195.73 113
4195.88 113
4196.03 117
4196.18 123
4196.33 131
4196.48 138
4196.63 142
4196.77 144
4196.92 141
4197.07 136
4197.22 131
4197.37 127
4197.52 126
4197.67 130
4197.81 137
4197.96 148
4198.11 161
4198.26 173
4198.41 183
4198.56 190
4198.70 195
4198.85 198
4199.00 200
4199.15 201
4199.30 204
4199.45 207
4199.60 211
4199.74 215
4199.89 217
4200.04 219
4200.19 221
4200.34 224
4200.49 230
4200.64 241
4200.78 257
4200.93 277
4201.08 301
4201.23 327
4201.38 351
4201.53 372
4201.68 389
4201.83 402
4201.97 412
4202.12 421
4202.27 427
4202.42 432
4202.57 434
4202.72 433
4202.87 428
4203.01 418
4203.16 406
4203.31 392
4203.46 377
4203.61 365
4203.76 354
4203.91 347
4204.05 341
4204.20 337
4204.35 332
4204.50 326
4204.65 319
4204.80 309
4204.95 299
4205.10 287
4205.24 274
4205.39 261
4205.54 246
4205.69 231
4205.84 216
4205.99 201
4206.14 188
4206.28 179
4206.43 172
4206.58 170
4206.73 171
4206.88 174
4207.03 178
4207.18 181
4207.33 183
4207.47 183
4207.62 184
4207.77 185
4207.92 187
4208.07 192
4208.22 199
4208.37 208
4208.52 217
4208.66 225
4208.81 231
4208.96 234
4209.11 233
4209.26 229
4209.41 223
4209.56 214
4209.70 204
4209.85 194
4210.00 184
4210.15 177
4210.30 173
4210.45 173
4210.60 176
4210.75 182
4210.90 190
4211.04 199
4211.19 206
4211.34 211
4211.49 213
4211.64 213
4211.79 210
4211.94 204
4212.09 197
4212.23 188
4212.38 179
4212.53 170
4212.68 162
4212.83 155
4212.98 148
4213.13 142
4213.28 135
4213.42 127
4213.57 118
4213.72 109
4213.87 100
4214.02 93
4214.17 89
4214.32 86
4214.47 86
4214.62 85
4214.76 85
4214.91 84
4215.06 82
4215.21 81
4215.36 81
4215.51 84
4215.66 90
4215.81 100
4215.95 113
4216.10 127
4216.25 141
4216.40 155
4216.55 166
4216.70 176
4216.85 184
4217.00 191
4217.15 197
4217.29 202
4217.44 206
4217.59 208
4217.74 207
4217.89 204
4218.04 199
4218.19 192
4218.34 185
4218.49 179
4218.63 174
4218.78 171
4218.93 171
4219.08 173
4219.23 177
4219.38 181
4219.53 185
4219.68 187
4219.83 187
4219.97 185
4220.12 180
4220.27 172
4220.42 163
4220.57 152
4220.72 140
4220.87 127
4221.02 114
4221.17 102
4221.32 92
4221.46 84
4221.61 78
4221.76 76
4221.91 76
4222.06 78
4222.21 82
4222.36 85
4222.51 88
4222.66 90
4222.80 89
4222.95 86
4223.10 81
4223.25 75
4223.40 68
4223.55 62
4223.70 56
4223.85 52
4224.00 49
4224.15 46
4224.29 44
4224.44 42
4224.59 40
4224.74 38
4224.89 37
4225.04 38
4225.19 42
4225.34 49
4225.49 58
4225.64 68
4225.78 78
4225.93 87
4226.08 93
4226.23 96
4226.38 96
4226.53 94
4226.68 90
4226.83 86
4226.98 81
4227.13 77
4227.28 73
4227.42 70
4227.57 67
4227.72 65
4227.87 65
4228.02 66
4228.17 69
4228.32 74
4228.47 79
4228.62 85
4228.77 89
4228.92 93
4229.06 96
4229.21 99
4229.36 102
4229.51 106
4229.66 110
4229.81 116
4229.96 123
4230.11 128
4230.26 133
4230.41 135
4230.56 134
4230.70 131
4230.85 125
4231.00 119
4231.15 114
4231.30 110
4231.45 109
4231.60 111
4231.75 115
4231.90 120
4232.05 125
4232.20 129
4232.34 130
4232.49 128
4232.64 123
4232.79 117
4232.94 108
4233.09 100
4233.24 94
4233.39 90
4233.54 91
4233.69 97
4233.84 108
4233.99 122
4234.13 139
4234.28 156
4234.43 171
4234.58 183
4234.73 191
4234.88 196
4235.03 198
4235.18 199
4235.33 199
4235.48 198
4235.63 196
4235.78 193
4235.92 190
4236.07 186
4236.22 184
4236.37 183
4236.52 185
4236.67 187
4236.82 191
4236.97 194
4237.12 196
4237.27 197
4237.42 197
4237.57 195
4237.72 193
4237.86 192
4238.01 192
4238.16 192
4238.31 193
4238.46 193
4238.61 192
4238.76 189
4238.91 185
4239.06 178
4239.21 170
4239.36 162
4239.51 155
4239.66 150
4239.81 149
4239.95 150
4240.10 154
4240.25 159
4240.40 165
4240.55 169
4240.70 173
4240.85 176
4241.00 178
4241.15 180
4241.30 181
4241.45 182
4241.60 181
4241.75 178
4241.90 172
4242.04 165
4242.19 155
4242.34 144
4242.49 133
4242.64 122
4242.79 113
4242.94 105
4243.09 99
4243.24 97
4243.39 96
4243.54 98
4243.69 102
4243.84 106
4243.99 110
4244.14 113
4244.28 114
4244.43 113
4244.58 112
4244.73 111
4244.88 110
4245.03 111
4245.18 112
4245.33 113
4245.48 113
4245.63 111
4245.78 108
4245.93 105
4246.08 103
4246.23 104
4246.38 107
4246.53 113
4246.67 121
4246.82 129
4246.97 136
4247.12 139
4247.27 140
4247.42 138
4247.57 134
4247.72 131
4247.87 128
4248.02 127
4248.17 126
4248.32 126
4248.47 123
4248.62 119
4248.77 111
4248.92 100
4249.07 87
4249.21 73
4249.36 59
4249.51 46
4249.66 36
4249.81 28
4249.96 24
4250.11 22
4250.26 23
4250.41 26
4250.56 32
4250.71 38
4250.86 46
4251.01 55
4251.16 63
4251.31 72
4251.46 80
4251.61 86
4251.76 91
4251.91 94
4252.05 94
4252.20 91
4252.35 86
4252.50 79
4252.65 72
4252.80 65
4252.95 60
4253.10 57
4253.25 59
4253.40 63
4253.55 69
4253.70 77
4253.85 84
4254.00 91
4254.15 96
4254.30 100
4254.45 104
4254.60 109
4254.75 116
4254.90 123
4255.05 131
4255.19 139
4255.34 146
4255.49 154
4255.64 162
4255.79 173
4255.94 186
4256.09 204
4256.24 225
4256.39 248
4256.54 272
4256.69 295
4256.84 316
4256.99 333
4257.14 347
4257.29 359
4257.44 369
4257.59 378
4257.74 386
4257.89 393
4258.04 399
4258.19 404
4258.34 408
4258.49 412
4258.64 418
4258.78 428
4258.93 443
4259.08 464
4259.23 490
4259.38 519
4259.53 549
4259.68 578
4259.83 602
4259.98 621
4260.13 633
4260.28 638
4260.43 638
4260.58 634
4260.73 629
4260.88 622
4261.03 617
4261.18 614
4261.33 612
4261.48 613
4261.63 615
4261.78 619
4261.93 622
4262.08 627
4262.23 630
4262.38 633
4262.53 635
4262.68 635
4262.83 634
4262.97 631
4263.12 627
4263.27 621
4263.42 615
4263.57 609
4263.72 602
4263.87 593
4264.02 584
4264.17 573
4264.32 562
4264.47 550
4264.62 538
4264.77 526
4264.92 515
4265.07 503
4265.22 491
4265.37 478
4265.52 465
4265.67 452
4265.82 441
4265.97 432
4266.12 426
4266.27 422
4266.42 421
4266.57 422
4266.72 422
4266.87 422
4267.02 421
4267.17 418
4267.32 414
4267.47 410
4267.62 407
4267.77 407
4267.92 409
4268.07 414
4268.22 421
4268.37 429
4268.51 435
4268.66 438
4268.81 437
4268.96 431
4269.11 422
4269.26 412
4269.41 403
4269.56 397
4269.71 395
4269.86 400
4270.01 411
4270.16 429
4270.31 453
4270.46 481
4270.61 512
4270.76 546
4270.91 581
4271.06 615
4271.21 649
4271.36 681
4271.51 713
4271.66 744
4271.81 776
4271.96 808
4272.11 842
4272.26 878
4272.41 918
4272.56 964
4272.71 1019
4272.86 1085
4273.01 1163
4273.16 1252
4273.31 1353
4273.46 1461
4273.61 1575
4273.76 1692
4273.91 1812
4274.06 1935
4274.21 2061
4274.36 2192
4274.51 2327
4274.66 2467
4274.81 2611
4274.96 2755
4275.11 2899
4275.26 3039
4275.41 3172
4275.56 3295
4275.71 3403
4275.86 3497
4276.01 3576
4276.16 3643
4276.31 3700
4276.46 3751
4276.61 3798
4276.76 3842
4276.91 3883
4277.06 3916
4277.21 3938
4277.36 3947
4277.51 3942
4277.66 3925
4277.81 3899
4277.96 3868
4278.11 3833
4278.26 3799
4278.41 3763
4278.56 3723
4278.71 3675
4278.86 3617
4279.01 3547
4279.16 3465
4279.31 3372
4279.46 3272
4279.61 3169
4279.76 3067
4279.91 2967
4280.06 2871
4280.21 2777
4280.36 2686
4280.51 2596
4280.66 2506
4280.81 2417
4280.96 2330
4281.11 2245
4281.26 2163
4281.41 2085
4281.56 2011
4281.71 1940
4281.86 1873
4282.01 1807
4282.16 1744
4282.31 1683
4282.46 1623
4282.61 1565
4282.76 1508
4282.91 1452
4283.06 1397
4283.21 1343
4283.36 1291
4283.51 1240
4283.66 1192
4283.81 1148
4283.96 1107
4284.11 1070
4284.26 1035
4284.41 1003
4284.56 971
4284.71 939
4284.86 906
4285.01 874
4285.16 844
4285.31 818
4285.46 795
4285.61 778
4285.76 764
4285.91 753
4286.06 743
4286.21 734
4286.36 726
4286.51 721
4286.66 720
4286.81 725
4286.96 737
4287.11 755
4287.26 777
4287.41 800
4287.56 821
4287.71 838
4287.86 850
4288.01 859
4288.16 867
4288.31 876
4288.46 887
4288.61 902
4288.76 917
4288.91 932
4289.06 941
4289.21 945
4289.36 942
4289.51 935
4289.66 926
4289.81 919
4289.96 917
4290.11 921
4290.26 931
4290.41 946
4290.56 962
4290.71 977
4290.86 987
4291.01 990
4291.16 984
4291.31 969
4291.46 945
4291.61 913
4291.76 874
4291.91 833
4292.06 790
4292.21 749
4292.36 712
4292.51 680
4292.66 654
4292.81 633
4292.96 615
4293.11 599
4293.26 584
4293.41 569
4293.56 554
4293.72 538
4293.87 521
4294.02 503
4294.17 484
4294.32 462
4294.47 439
4294.62 414
4294.77 388
4294.92 364
4295.07 343
4295.22 327
4295.37 316
4295.52 310
4295.67 308
4295.82 308
4295.97 307
4296.12 305
4296.27 300
4296.42 293
4296.57 284
4296.72 276
4296.87 269
4297.02 264
4297.17 260
4297.32 257
4297.47 254
4297.62 249
4297.77 241
4297.92 232
4298.07 222
4298.22 213
4298.37 206
4298.52 202
4298.67 202
4298.82 206
4298.97 212
4299.12 218
4299.28 225
4299.43 230
4299.58 233
4299.73 234
4299.88 233
4300.03 231
4300.18 228
4300.33 222
4300.48 216
4300.63 208
4300.78 199
4300.93 190
4301.08 183
4301.23 178
4301.38 175
4301.53 173
4301.68 172
4301.83 170
4301.98 166
4302.13 159
4302.28 151
4302.43 141
4302.58 132
4302.73 123
4302.88 116
4303.03 111
4303.18 107
4303.33 104
4303.49 102
4303.64 101
4303.79 100
4303.94 99
4304.09 98
4304.24 97
4304.39 95
4304.54 93
4304.69 90
4304.84 86
4304.99 81
4305.14 76
4305.29 70
4305.44 65
4305.59 60
4305.74 57
4305.89 56
4306.04 55
4306.19 56
4306.34 58
4306.49 61
4306.64 63
4306.79 66
4306.94 69
4307.10 71
4307.25 73
4307.40 72
4307.55 70
4307.70 66
4307.85 62
4308.00 58
4308.15 54
4308.30 50
4308.45 46
4308.60 41
4308.75 33
4308.90 24
4309.05 12
4309.20 0
4309.35 0
4309.50 0
4309.65 0
4309.80 0
4309.95 0
4310.11 0
4310.26 0
4310.41 4
4310.56 14
4310.71 22
4310.86 28
4311.01 34
4311.16 40
4311.31 47
4311.46 57
4311.61 68
4311.76 81
4311.91 92
4312.06 102
4312.21 109
4312.36 112
4312.51 114
4312.66 115
4312.81 117
4312.97 120
4313.12 125
4313.27 131
4313.42 138
4313.57 145
4313.72 151
4313.87 156
4314.02 161
4314.17 164
4314.32 167
4314.47 169
4314.62 170
4314.77 171
4314.92 170
4315.07 169
4315.22 166
4315.37 162
4315.53 157
4315.68 150
4315.83 143
4315.98 136
4316.13 129
4316.28 123
4316.43 119
4316.58 114
4316.73 110
4316.88 106
4317.03 100
4317.18 94
4317.33 87
4317.48 80
4317.63 73
4317.78 66
4317.94 60
4318.09 54
4318.24 49
4318.39 45
4318.54 41
4318.69 39
4318.84 39
4318.99 39
4319.14 39
4319.29 38
4319.44 37
4319.59 34
4319.74 31
4319.89 29
4320.04 28
4320.20 29
4320.35 33
4320.50 38
4320.65 44
4320.80 51
4320.95 56
4321.10 60
4321.25 62
4321.40 63
4321.55 64
4321.70 63
4321.85 62
4322.00 59
4322.15 54
4322.30 47
4322.46 38
4322.61 28
4322.76 18
4322.91 10
4323.06 4
4323.21 2
4323.36 2
4323.51 3
4323.66 3
4323.81 2
4323.96 0
4324.11 0
4324.26 0
4324.42 0
4324.57 0
4324.72 0
4324.87 5
4325.02 16
4325.17 28
4325.32 38
4325.47 46
4325.62 51
4325.77 54
4325.92 56
4326.07 58
4326.22 60
4326.38 63
4326.53 65
4326.68 67
4326.83 67
4326.98 65
4327.13 63
4327.28 62
4327.43 63
4327.58 66
4327.73 73
4327.88 83
4328.03 94
4328.19 105
4328.34 113
4328.49 119
4328.64 121
4328.79 120
4328.94 116
4329.09 111
4329.24 105
4329.39 101
4329.54 99
4329.69 98
4329.84 99
4330.00 101
4330.15 103
4330.30 103
4330.45 101
4330.60 97
4330.75 90
4330.90 83
4331.05 74
4331.20 65
4331.35 57
4331.50 48
4331.65 41
4331.81 34
4331.96 28
4332.11 23
4332.26 20
4332.41 18
4332.56 17
4332.71 18
4332.86 19
4333.01 21
4333.16 23
4333.31 27
4333.47 31
4333.62 36
4333.77 43
4333.92 51
4334.07 61
4334.22 71
4334.37 81
4334.52 91
4334.67 99
4334.82 106
4334.97 112
4335.13 116
4335.28 119
4335.43 120
4335.58 121
4335.73 121
4335.88 120
4336.03 120
4336.18 120
4336.33 121
4336.48 122
4336.64 123
4336.79 125
4336.94 125
4337.09 125
4337.24 125
4337.39 125
4337.54 125
4337.69 125
4337.84 124
4337.99 123
4338.15 120
4338.30 117
4338.45 112
4338.60 107
4338.75 101
4338.90 95
4339.05 89
4339.20 84
4339.35 80
4339.50 77
4339.66 74
4339.81 72
4339.96 69
4340.11 65
4340.26 61
4340.41 56
4340.56 51
4340.71 47
4340.86 44
4341.01 42
4341.17 41
4341.32 40
4341.47 39
4341.62 35
4341.77 30
4341.92 23
4342.07 16
4342.22 10
4342.37 6
4342.53 5
4342.68 7
4342.83 11
4342.98 17
4343.13 24
4343.28 31
4343.43 37
4343.58 42
4343.73 46
4343.89 49
4344.04 50
4344.19 50
4344.34 48
4344.49 45
4344.64 42
4344.79 38
4344.94 34
4345.09 31
4345.24 29
4345.40 28
4345.55 27
4345.70 28
4345.85 28
4346.00 29
4346.15 29
4346.30 29
4346.45 27
4346.61 23
4346.76 18
4346.91 12
4347.06 7
4347.21 3
4347.36 0
4347.51 0
4347.66 0
4347.81 0
4347.97 0
4348.12 0
4348.27 0
4348.42 0
4348.57 0
4348.72 2
4348.87 13
4349.02 25
4349.18 37
4349.33 47
4349.48 55
4349.63 58
4349.78 56
4349.93 51
4350.08 44
4350.23 35
4350.38 27
4350.54 21
4350.69 19
4350.84 20
4350.99 25
4351.14 33
4351.29 42
4351.44 51
4351.59 59
4351.75 65
4351.90 69
4352.05 71
4352.20 71
4352.35 70
4352.50 68
4352.65 65
4352.80 62
4352.96 60
4353.11 57
4353.26 54
4353.41 50
4353.56 45
4353.71 40
4353.86 33
4354.01 26
4354.17 20
4354.32 14
4354.47 11
4354.62 12
4354.77 15
4354.92 23
4355.07 33
4355.22 46
4355.38 62
4355.53 80
4355.68 101
4355.83 123
4355.98 147
4356.13 172
4356.28 196
4356.44 217
4356.59 234
4356.74 244
4356.89 249
4357.04 246
4357.19 238
4357.34 225
4357.49 210
4357.65 193
4357.80 178
4357.95 167
4358.10 160
4358.25 158
4358.40 160
4358.55 166
4358.71 172
4358.86 178
4359.01 180
4359.16 177
4359.31 171
4359.46 162
4359.61 152
4359.76 142
4359.92 135
4360.07 130
4360.22 129
4360.37 131
4360.52 135
4360.67 138
4360.82 141
4360.98 140
4361.13 137
4361.28 131
4361.43 124
4361.58 117
4361.73 112
4361.88 109
4362.04 109
4362.19 110
4362.34 111
4362.49 110
4362.64 106
4362.79 99
4362.94 91
4363.10 81
4363.25 73
4363.40 66
4363.55 61
4363.70 56
4363.85 53
4364.00 49
4364.16 44
4364.31 39
4364.46 34
4364.61 29
4364.76 26
4364.91 24
4365.06 22
4365.22 21
4365.37 19
4365.52 17
4365.67 16
4365.82 15
4365.97 16
4366.12 19
4366.28 24
4366.43 30
4366.58 36
4366.73 43
4366.88 49
4367.03 55
4367.19 62
4367.34 70
4367.49 79
4367.64 89
4367.79 98
4367.94 107
4368.09 113
4368.25 116
4368.40 116
4368.55 112
4368.70 105
4368.85 97
4369.00 88
4369.15 79
4369.31 70
4369.46 61
4369.61 51
4369.76 41
4369.91 31
4370.06 22
4370.22 15
4370.37 10
4370.52 7
4370.67 6
4370.82 6
4370.97 5
4371.13 3
4371.28 0
4371.43 0
4371.58 0
4371.73 0
4371.88 0
4372.03 0
4372.19 0
4372.34 8
4372.49 22
4372.64 36
4372.79 50
4372.94 63
4373.10 74
4373.25 84
4373.40 90
4373.55 95
4373.70 98
4373.85 99
4374.01 98
4374.16 98
4374.31 97
4374.46 98
4374.61 99
4374.76 102
4374.92 105
4375.07 108
4375.22 111
4375.37 112
4375.52 111
4375.67 110
4375.83 108
4375.98 106
4376.13 105
4376.28 104
4376.43 105
4376.58 107
4376.74 109
4376.89 112
4377.04 116
4377.19 119
4377.34 123
4377.49 127
4377.65 129
4377.80 130
4377.95 128
4378.10 125
4378.25 119
4378.40 111
4378.56 104
4378.71 97
4378.86 91
4379.01 86
4379.16 81
4379.31 76
4379.47 71
4379.62 65
4379.77 58
4379.92 50
4380.07 44
4380.22 40
4380.38 38
4380.53 40
4380.68 43
4380.83 47
4380.98 51
4381.13 53
4381.29 54
4381.44 52
4381.59 48
4381.74 44
4381.89 40
4382.05 38
4382.20 37
4382.35 38
4382.50 41
4382.65 44
4382.80 47
4382.96 49
4383.11 52
4383.26 54
4383.41 57
4383.56 61
4383.71 66
4383.87 73
4384.02 81
4384.17 90
4384.32 99
4384.47 110
4384.63 120
4384.78 130
4384.93 140
4385.08 149
4385.23 158
4385.38 165
4385.54 172
4385.69 179
4385.84 184
4385.99 188
4386.14 188
4386.30 186
4386.45 179
4386.60 170
4386.75 159
4386.90 147
4387.05 138
4387.21 132
4387.36 130
4387.51 131
4387.66 136
4387.81 141
4387.97 145
4388.12 148
4388.27 149
4388.42 147
4388.57 143
4388.72 138
4388.88 132
4389.03 125
4389.18 119
4389.33 114
4389.48 108
4389.64 102
4389.79 96
4389.94 91
4390.09 86
4390.24 82
4390.40 79
4390.55 78
4390.70 79
4390.85 80
4391.00 82
4391.16 83
4391.31 82
4391.46 80
4391.61 75
4391.76 69
4391.91 62
4392.07 56
4392.22 50
4392.37 45
4392.52 41
4392.67 37
4392.83 33
4392.98 30
4393.13 27
4393.28 24
4393.43 20
4393.59 15
4393.74 9
4393.89 2
4394.04 0
4394.19 0
4394.35 0
4394.50 0
4394.65 0
4394.80 0
4394.95 0
4395.11 1
4395.26 10
4395.41 18
4395.56 24
4395.71 29
4395.87 32
4396.02 34
4396.17 36
4396.32 36
4396.47 37
4396.63 37
4396.78 38
4396.93 40
4397.08 43
4397.23 48
4397.39 55
4397.54 63
4397.69 73
4397.84 84
4397.99 94
4398.15 104
4398.30 112
4398.45 119
4398.60 126
4398.75 132
4398.91 138
4399.06 146
4399.21 156
4399.36 168
4399.51 183
4399.67 201
4399.82 221
4399.97 242
4400.12 263
4400.28 284
4400.43 303
4400.58 321
4400.73 337
4400.88 351
4401.04 363
4401.19 374
4401.34 384
4401.49 392
4401.64 399
4401.80 402
4401.95 403
4402.10 400
4402.25 395
4402.40 388
4402.56 380
4402.71 371
4402.86 362
4403.01 354
4403.16 345
4403.32 336
4403.47 326
4403.62 316
4403.77 306
4403.93 297
4404.08 289
4404.23 282
4404.38 277
4404.53 273
4404.69 269
4404.84 265
4404.99 258
4405.14 249
4405.29 237
4405.45 223
4405.60 207
4405.75 190
4405.90 174
4406.06 160
4406.21 149
4406.36 141
4406.51 136
4406.66 134
4406.82 134
4406.97 135
4407.12 136
4407.27 138
4407.43 139
4407.58 138
4407.73 136
4407.88 132
4408.03 127
4408.19 120
4408.34 112
4408.49 103
4408.64 93
4408.80 83
4408.95 74
4409.10 67
4409.25 63
4409.40 61
4409.56 62
4409.71 66
4409.86 72
4410.01 78
4410.17 83
4410.32 87
4410.47 89
4410.62 89
4410.77 88
4410.93 85
4411.08 82
4411.23 78
4411.38 73
4411.54 68
4411.69 61
4411.84 53
4411.99 44
4412.14 35
4412.30 26
4412.45 18
4412.60 13
4412.75 11
4412.91 11
4413.06 14
4413.21 19
4413.36 25
4413.52 31
4413.67 37
4413.82 41
4413.97 45
4414.12 47
4414.28 49
4414.43 51
4414.58 52
4414.73 55
4414.89 59
4415.04 65
4415.19 71
4415.34 76
4415.50 81
4415.65 84
4415.80 85
4415.95 84
4416.11 82
4416.26 79
4416.41 77
4416.56 75
4416.71 73
4416.87 71
4417.02 68
4417.17 64
4417.32 58
4417.48 52
4417.63 46
4417.78 42
4417.93 42
4418.09 45
4418.24 52
4418.39 62
4418.54 73
4418.70 82
4418.85 88
4419.00 89
4419.15 84
4419.30 75
4419.46 62
4419.61 47
4419.76 32
4419.91 19
4420.07 9
4420.22 2
4420.37 0
4420.52 0
4420.68 1
4420.83 3
4420.98 5
4421.13 7
4421.29 8
4421.44 9
4421.59 10
4421.74 12
4421.90 15
4422.05 19
4422.20 23
4422.35 27
4422.51 30
4422.66 31
4422.81 30
4422.96 27
4423.12 23
4423.27 20
4423.42 18
4423.57 17
4423.73 19
4423.88 22
4424.03 26
4424.18 30
4424.34 31
4424.49 30
4424.64 27
4424.79 22
4424.95 16
4425.10 10
4425.25 6
4425.40 3
4425.56 1
4425.71 1
4425.86 1
4426.01 1
4426.17 0
4426.32 0
4426.47 0
4426.62 0
4426.78 0
4426.93 0
4427.08 0
4427.23 1
4427.39 5
4427.54 8
4427.69 10
4427.84 10
4428.00 8
4428.15 5
4428.30 1
4428.45 0
4428.61 0
4428.76 0
4428.91 0
4429.06 0
4429.22 0
4429.37 3
4429.52 7
4429.67 10
4429.83 13
4429.98 15
4430.13 19
4430.28 23
4430.44 28
4430.59 34
4430.74 41
4430.90 47
4431.05 51
4431.20 53
4431.35 53
4431.51 50
4431.66 46
4431.81 42
4431.96 38
4432.12 35
4432.27 33
4432.42 32
4432.57 31
4432.73 29
4432.88 28
4433.03 26
4433.18 25
4433.34 25
4433.49 26
4433.64 28
4433.80 31
4433.95 34
4434.10 37
4434.25 41
4434.41 44
4434.56 49
4434.71 53
4434.86 59
4435.02 64
4435.17 68
4435.32 73
4435.47 77
4435.63 82
4435.78 86
4435.93 90
4436.09 94
4436.24 98
4436.39 100
4436.54 101
4436.70 101
4436.85 100
4437.00 99
4437.15 99
4437.31 100
4437.46 103
4437.61 108
4437.76 115
4437.92 123
4438.07 131
4438.22 138
4438.38 144
4438.53 147
4438.68 148
4438.83 146
4438.99 143
4439.14 139
4439.29 134
4439.45 130
4439.60 126
4439.75 124
4439.90 122
4440.06 120
4440.21 120
4440.36 121
4440.51 123
4440.67 126
4440.82 130
4440.97 133
4441.13 136
4441.28 137
4441.43 137
4441.58 135
4441.74 132
4441.89 128
4442.04 123
4442.19 118
4442.35 112
4442.50 105
4442.65 98
4442.81 90
4442.96 83
4443.11 78
4443.26 75
4443.42 75
4443.57 76
4443.72 80
4443.88 84
4444.03 90
4444.18 96
4444.33 103
4444.49 109
4444.64 115
4444.79 119
4444.95 120
4445.10 117
4445.25 110
4445.40 99
4445.56 86
4445.71 71
4445.86 56
4446.02 44
4446.17 34
4446.32 29
4446.47 27
4446.63 30
4446.78 36
4446.93 44
4447.09 52
4447.24 58
4447.39 61
4447.54 60
4447.70 56
4447.85 48
4448.00 39
4448.16 29
4448.31 19
4448.46 11
4448.61 6
4448.77 3
4448.92 3
4449.07 8
4449.23 17
4449.38 29
4449.53 44
4449.69 60
4449.84 76
4449.99 90
4450.14 102
4450.30 109
4450.45 114
4450.60 115
4450.76 113
4450.91 109
4451.06 102
4451.21 95
4451.37 88
4451.52 81
4451.67 77
4451.83 75
4451.98 75
4452.13 77
4452.29 79
4452.44 81
4452.59 81
4452.74 79
4452.90 76
4453.05 72
4453.20 68
4453.36 64
4453.51 62
4453.66 61
4453.82 60
4453.97 59
4454.12 57
4454.27 55
4454.43 52
4454.58 50
4454.73 49
4454.89 50
4455.04 54
4455.19 61
4455.35 69
4455.50 78
4455.65 87
4455.80 96
4455.96 103
4456.11 107
4456.26 110
4456.42 110
4456.57 108
4456.72 104
4456.88 101
4457.03 98
4457.18 97
4457.33 98
4457.49 102
4457.64 108
4457.79 115
4457.95 122
4458.10 128
4458.25 133
4458.41 134
4458.56 133
4458.71 128
4458.87 120
4459.02 111
4459.17 100
4459.32 90
4459.48 81
4459.63 75
4459.78 71
4459.94 68
4460.09 67
4460.24 65
4460.40 63
4460.55 61
4460.70 59
4460.86 59
4461.01 61
4461.16 64
4461.32 68
4461.47 71
4461.62 73
4461.77 72
4461.93 68
4462.08 63
4462.23 59
4462.39 56
4462.54 56
4462.69 58
4462.85 61
4463.00 65
4463.15 68
4463.31 70
4463.46 71
4463.61 72
4463.77 73
4463.92 75
4464.07 79
4464.23 84
4464.38 91
4464.53 99
4464.68 109
4464.84 119
4464.99 128
4465.14 134
4465.30 138
4465.45 136
4465.60 129
4465.76 118
4465.91 104
4466.06 90
4466.22 78
4466.37 69
4466.52 64
4466.68 64
4466.83 68
4466.98 75
4467.14 82
4467.29 88
4467.44 93
4467.60 94
4467.75 92
4467.90 87
4468.06 80
4468.21 72
4468.36 64
4468.52 58
4468.67 54
4468.82 52
4468.97 53
4469.13 55
4469.28 58
4469.43 61
4469.59 63
4469.74 63
4469.89 62
4470.05 59
4470.20 56
4470.35 52
4470.51 49
4470.66 46
4470.81 43
4470.97 39
4471.12 34
4471.27 29
4471.43 24
4471.58 18
4471.73 13
4471.89 10
4472.04 6
4472.19 3
4472.35 0
4472.50 0
4472.65 0
4472.81 0
4472.96 0
4473.11 0
4473.27 0
4473.42 0
4473.57 3
4473.73 14
4473.88 27
4474.03 39
4474.19 50
4474.34 59
4474.49 65
4474.65 69
4474.80 70
4474.95 72
4475.11 74
4475.26 77
4475.41 81
4475.57 87
4475.72 93
4475.87 99
4476.03 103
4476.18 107
4476.33 110
4476.49 113
4476.64 117
4476.79 122
4476.95 128
4477.10 135
4477.25 143
4477.41 149
4477.56 153
4477.71 155
4477.87 155
4478.02 152
4478.17 148
4478.33 144
4478.48 142
4478.64 142
4478.79 145
4478.94 151
4479.10 160
4479.25 170
4479.40 181
4479.56 191
4479.71 201
4479.86 210
4480.02 218
4480.17 227
4480.32 236
4480.48 246
4480.63 258
4480.78 269
4480.94 280
4481.09 290
4481.24 296
4481.40 298
4481.55 297
4481.70 291
4481.86 285
4482.01 277
4482.16 271
4482.32 268
4482.47 268
4482.63 270
4482.78 274
4482.93 279
4483.09 284
4483.24 287
4483.39 290
4483.55 291
4483.70 291
4483.85 292
4484.01 295
4484.16 301
4484.31 309
4484.47 320
4484.62 334
4484.77 348
4484.93 361
4485.08 371
4485.23 377
4485.39 378
4485.54 374
4485.70 368
4485.85 361
4486.00 352
4486.16 343
4486.31 333
4486.46 322
4486.62 309
4486.77 295
4486.92 281
4487.08 268
4487.23 257
4487.38 248
4487.54 242
4487.69 236
4487.85 231
4488.00 226
4488.15 219
4488.31 212
4488.46 204
4488.61 198
4488.77 194
4488.92 193
4489.07 195
4489.23 200
4489.38 207
4489.53 215
4489.69 222
4489.84 227
4490.00 230
4490.15 230
4490.30 227
4490.46 223
4490.61 216
4490.76 209
4490.92 203
4491.07 199
4491.22 196
4491.38 196
4491.53 198
4491.69 200
4491.84 202
4491.99 203
4492.15 201
4492.30 196
4492.45 190
4492.61 183
4492.76 177
4492.91 174
4493.07 174
4493.22 178
4493.38 186
4493.53 196
4493.68 206
4493.84 217
4493.99 225
4494.14 231
4494.30 234
4494.45 235
4494.61 233
4494.76 231
4494.91 227
4495.07 224
4495.22 220
4495.37 216
4495.53 214
4495.68 212
4495.83 212
4495.99 214
4496.14 217
4496.30 222
4496.45 228
4496.60 235
4496.76 241
4496.91 246
4497.06 250
4497.22 254
4497.37 257
4497.53 261
4497.68 265
4497.83 271
4497.99 278
4498.14 287
4498.29 297
4498.45 306
4498.60 314
4498.76 318
4498.91 319
4499.06 315
4499.22 308
4499.37 298
4499.52 287
4499.68 276
4499.83 266
4499.99 257
4500.14 250
4500.29 245
4500.45 240
4500.60 237
4500.76 234
4500.91 231
4501.06 228
4501.22 225
4501.37 220
4501.52 215
4501.68 210
4501.83 205
4501.99 202
4502.14 200
4502.29 201
4502.45 206
4502.60 212
4502.75 220
4502.91 230
4503.06 240
4503.22 251
4503.37 263
4503.52 277
4503.68 291
4503.83 306
4503.99 320
4504.14 331
4504.29 340
4504.45 345
4504.60 347
4504.75 348
4504.91 350
4505.06 352
4505.22 358
4505.37 366
4505.52 376
4505.68 387
4505.83 399
4505.99 411
4506.14 423
4506.29 434
4506.45 446
4506.60 457
4506.76 470
4506.91 482
4507.06 494
4507.22 505
4507.37 514
4507.53 519
4507.68 522
4507.83 520
4507.99 514
4508.14 504
4508.29 492
4508.45 478
4508.60 464
4508.76 451
4508.91 440
4509.06 430
4509.22 421
4509.37 413
4509.53 406
4509.68 399
4509.83 391
4509.99 384
4510.14 377
4510.30 371
4510.45 365
4510.60 359
4510.76 353
4510.91 345
4511.07 337
4511.22 327
4511.37 317
4511.53 306
4511.68 295
4511.84 284
4511.99 272
4512.14 260
4512.30 247
4512.45 233
4512.61 219
4512.76 205
4512.91 192
4513.07 182
4513.22 175
4513.38 171
4513.53 169
4513.68 169
4513.84 170
4513.99 170
4514.15 170
4514.30 168
4514.45 164
4514.61 158
4514.76 151
4514.92 144
4515.07 137
4515.22 131
4515.38 126
4515.53 121
4515.69 117
4515.84 114
4515.99 111
4516.15 108
4516.30 105
4516.46 103
4516.61 102
4516.76 101
4516.92 100
4517.07 100
4517.23 98
4517.38 97
4517.54 96
4517.69 96
4517.84 98
4518.00 101
4518.15 106
4518.31 114
4518.46 122
4518.61 131
4518.77 140
4518.92 148
4519.08 157
4519.23 164
4519.38 169
4519.54 174
4519.69 177
4519.85 177
4520.00 175
4520.16 171
4520.31 164
4520.46 156
4520.62 149
4520.77 142
4520.93 139
4521.08 141
4521.23 149
4521.39 163
4521.54 181
4521.70 202
4521.85 224
4522.00 246
4522.16 265
4522.31 281
4522.47 293
4522.62 301
4522.78 305
4522.93 305
4523.08 302
4523.24 295
4523.39 287
4523.55 278
4523.70 270
4523.85 265
4524.01 264
4524.16 266
4524.32 270
4524.47 274
4524.63 276
4524.78 277
4524.93 276
4525.09 275
4525.24 276
4525.40 282
4525.55 291
4525.71 304
4525.86 317
4526.01 328
4526.17 333
4526.32 331
4526.48 322
4526.63 306
4526.79 285
4526.94 263
4527.09 240
4527.25 218
4527.40 198
4527.56 178
4527.71 160
4527.86 143
4528.02 127
4528.17 113
4528.33 101
4528.48 93
4528.64 88
4528.79 85
4528.94 84
4529.10 84
4529.25 85
4529.41 86
4529.56 87
4529.72 86
4529.87 85
4530.02 83
4530.18 81
4530.33 80
4530.49 79
4530.64 80
4530.80 83
4530.95 87
4531.11 92
4531.26 99
4531.41 106
4531.57 113
4531.72 121
4531.88 130
4532.03 139
4532.19 150
4532.34 161
4532.49 174
4532.65 185
4532.80 196
4532.96 204
4533.11 210
4533.27 212
4533.42 212
4533.57 210
4533.73 206
4533.88 201
4534.04 197
4534.19 194
4534.35 191
4534.50 190
4534.66 189
4534.81 188
4534.96 187
4535.12 184
4535.27 180
4535.43 174
4535.58 166
4535.74 156
4535.89 144
4536.04 133
4536.20 123
4536.35 116
4536.51 111
4536.66 110
4536.82 112
4536.97 115
4537.13 120
4537.28 125
4537.43 130
4537.59 134
4537.74 137
4537.90 139
4538.05 141
4538.21 142
4538.36 143
4538.52 145
4538.67 146
4538.82 148
4538.98 151
4539.13 153
4539.29 156
4539.44 158
4539.60 160
4539.75 162
4539.91 163
4540.06 163
4540.21 162
4540.37 160
4540.52 158
4540.68 157
4540.83 157
4540.99 159
4541.14 165
4541.30 173
4541.45 184
4541.60 195
4541.76 205
4541.91 211
4542.07 212
4542.22 208
4542.38 199
4542.53 186
4542.69 170
4542.84 154
4543.00 140
4543.15 127
4543.30 118
4543.46 111
4543.61 107
4543.77 104
4543.92 101
4544.08 99
4544.23 96
4544.39 92
4544.54 88
4544.70 85
4544.85 82
4545.00 81
4545.16 81
4545.31 82
4545.47 84
4545.62 85
4545.78 85
4545.93 84
4546.09 81
4546.24 75
4546.40 69
4546.55 62
4546.70 56
4546.86 49
4547.01 44
4547.17 39
4547.32 34
4547.48 29
4547.63 25
4547.79 20
4547.94 17
4548.10 14
4548.25 14
4548.41 16
4548.56 19
4548.71 25
4548.87 32
4549.02 38
4549.18 42
4549.33 44
4549.49 42
4549.64 38
4549.80 31
4549.95 23
4550.11 17
4550.26 12
4550.42 9
4550.57 8
4550.72 10
4550.88 12
4551.03 14
4551.19 15
4551.34 16
4551.50 18
4551.65 20
4551.81 23
4551.96 27
4552.12 32
4552.27 38
4552.43 43
4552.58 48
4552.74 53
4552.89 56
4553.04 59
4553.20 61
4553.35 63
4553.51 64
4553.66 65
4553.82 66
4553.97 68
4554.13 71
4554.28 74
4554.44 78
4554.59 81
4554.75 83
4554.90 83
4555.06 82
4555.21 81
4555.37 79
4555.52 79
4555.67 79
4555.83 81
4555.98 84
4556.14 85
4556.29 85
4556.45 81
4556.60 75
4556.76 66
4556.91 55
4557.07 43
4557.22 32
4557.38 22
4557.53 13
4557.69 6
4557.84 0
4558.00 0
4558.15 0
4558.31 0
4558.46 0
4558.62 0
4558.77 0
4558.92 0
4559.08 2
4559.23 14
4559.39 24
4559.54 32
4559.70 37
4559.85 40
4560.01 42
4560.16 42
4560.32 43
4560.47 44
4560.63 45
4560.78 45
4560.94 44
4561.09 42
4561.25 40
4561.40 38
4561.56 38
4561.71 40
4561.87 45
4562.02 52
4562.18 59
4562.33 68
4562.49 75
4562.64 83
4562.80 89
4562.95 96
4563.11 102
4563.26 109
4563.41 117
4563.57 124
4563.72 130
4563.88 135
4564.03 138
4564.19 140
4564.34 140
4564.50 140
4564.65 141
4564.81 144
4564.96 149
4565.12 155
4565.27 162
4565.43 168
4565.58 172
4565.74 173
4565.89 172
4566.05 168
4566.20 161
4566.36 154
4566.51 147
4566.67 141
4566.82 137
4566.98 134
4567.13 133
4567.29 133
4567.44 133
4567.60 132
4567.75 130
4567.91 126
4568.06 121
4568.22 114
4568.37 108
4568.53 103
4568.68 98
4568.84 96
4568.99 95
4569.15 95
4569.30 96
4569.46 97
4569.61 99
4569.77 102
4569.92 105
4570.08 110
4570.23 115
4570.39 120
4570.54 125
4570.70 129
4570.85 131
4571.01 132
4571.16 132
4571.32 131
4571.47 129
4571.63 126
4571.78 121
4571.94 115
4572.09 108
4572.25 100
4572.40 92
4572.56 87
4572.71 84
4572.87 85
4573.02 88
4573.18 94
4573.33 101
4573.49 109
4573.64 115
4573.80 119
4573.95 121
4574.11 122
4574.26 121
4574.42 119
4574.57 116
4574.73 111
4574.88 105
4575.04 98
4575.19 90
4575.35 82
4575.50 76
4575.66 72
4575.81 71
4575.97 71
4576.12 74
4576.28 78
4576.43 82
4576.59 85
4576.74 86
4576.90 85
4577.05 82
4577.21 77
4577.36 71
4577.52 65
4577.67 60
4577.83 58
4577.98 59
4578.14 64
4578.29 71
4578.45 81
4578.60 92
4578.76 103
4578.91 113
4579.07 120
4579.23 124
4579.38 125
4579.54 125
4579.69 124
4579.85 124
4580.00 126
4580.16 130
4580.31 136
4580.47 143
4580.62 148
4580.78 152
4580.93 154
4581.09 153
4581.24 151
4581.40 149
4581.55 148
4581.71 148
4581.86 149
4582.02 149
4582.17 149
4582.33 148
4582.48 145
4582.64 141
4582.79 137
4582.95 134
4583.10 131
4583.26 131
4583.41 133
4583.57 137
4583.73 142
4583.88 149
4584.04 156
4584.19 163
4584.35 169
4584.50 175
4584.66 181
4584.81 187
4584.97 193
4585.12 199
4585.28 204
4585.43 208
4585.59 208
4585.74 205
4585.90 199
4586.05 189
4586.21 178
4586.36 166
4586.52 154
4586.67 145
4586.83 138
4586.99 133
4587.14 131
4587.30 132
4587.45 136
4587.61 141
4587.76 149
4587.92 158
4588.07 167
4588.23 175
4588.38 181
4588.54 186
4588.69 187
4588.85 186
4589.00 183
4589.16 178
4589.31 172
4589.47 164
4589.63 156
4589.78 146
4589.94 134
4590.09 121
4590.25 108
4590.40 93
4590.56 80
4590.71 68
4590.87 59
4591.02 54
4591.18 52
4591.33 53
4591.49 56
4591.64 60
4591.80 63
4591.96 65
4592.11 66
4592.27 67
4592.42 66
4592.58 67
4592.73 68
4592.89 70
4593.04 74
4593.20 78
4593.35 84
4593.51 88
4593.66 91
4593.82 92
4593.97 89
4594.13 83
4594.29 74
4594.44 64
4594.60 54
4594.75 45
4594.91 38
4595.06 33
4595.22 31
4595.37 30
4595.53 32
4595.68 34
4595.84 38
4596.00 42
4596.15 47
4596.31 51
4596.46 55
4596.62 58
4596.77 60
4596.93 61
4597.08 61
4597.24 60
4597.39 56
4597.55 50
4597.70 42
4597.86 32
4598.02 22
4598.17 10
4598.33 0
4598.48 0
4598.64 0
4598.79 0
4598.95 0
4599.10 0
4599.26 0
4599.41 0
4599.57 0
4599.73 9
4599.88 19
4600.04 27
4600.19 32
4600.35 34
4600.50 33
4600.66 30
4600.81 26
4600.97 22
4601.13 20
4601.28 18
4601.44 18
4601.59 18
4601.75 19
4601.90 20
4602.06 21
4602.21 24
4602.37 28
4602.53 32
4602.68 37
4602.84 42
4602.99 45
4603.15 46
4603.30 45
4603.46 41
4603.61 37
4603.77 33
4603.92 30
4604.08 29
4604.24 30
4604.39 33
4604.55 37
4604.70 41
4604.86 46
4605.01 50
4605.17 52
4605.32 53
4605.48 52
4605.64 49
4605.79 44
4605.95 37
4606.10 30
4606.26 23
4606.41 17
4606.57 12
4606.73 11
4606.88 12
4607.04 16
4607.19 22
4607.35 30
4607.50 39
4607.66 47
4607.81 53
4607.97 58
4608.13 62
4608.28 65
4608.44 69
4608.59 74
4608.75 81
4608.90 89
4609.06 98
4609.22 107
4609.37 115
4609.53 122
4609.68 128
4609.84 134
4609.99 141
4610.15 150
4610.30 162
4610.46 176
4610.62 194
4610.77 214
4610.93 236
4611.08 258
4611.24 279
4611.39 296
4611.55 310
4611.71 318
4611.86 323
4612.02 324
4612.17 322
4612.33 320
4612.48 316
4612.64 313
4612.80 308
4612.95 302
4613.11 294
4613.26 284
4613.42 272
4613.57 259
4613.73 247
4613.89 237
4614.04 230
4614.20 227
4614.35 227
4614.51 229
4614.66 233
4614.82 238
4614.98 241
4615.13 243
4615.29 244
4615.44 244
4615.60 244
4615.75 246
4615.91 250
4616.07 257
4616.22 264
4616.38 273
4616.53 280
4616.69 284
4616.84 285
4617.00 283
4617.16 277
4617.31 270
4617.47 261
4617.62 252
4617.78 243
4617.94 236
4618.09 230
4618.25 227
4618.40 226
4618.56 227
4618.71 232
4618.87 239
4619.03 248
4619.18 259
4619.34 270
4619.49 279
4619.65 286
4619.81 289
4619.96 288
4620.12 283
4620.27 275
4620.43 265
4620.58 254
4620.74 245
4620.90 239
4621.05 237
4621.21 241
4621.36 249
4621.52 262
4621.68 277
4621.83 294
4621.99 310
4622.14 325
4622.30 339
4622.45 352
4622.61 365
4622.77 377
4622.92 390
4623.08 402
4623.23 412
4623.39 419
4623.55 425
4623.70 429
4623.86 434
4624.01 442
4624.17 455
4624.32 475
4624.48 504
4624.64 541
4624.79 585
4624.95 635
4625.10 689
4625.26 744
4625.42 801
4625.57 858
4625.73 916
4625.88 975
4626.04 1037
4626.20 1101
4626.35 1168
4626.51 1238
4626.66 1310
4626.82 1386
4626.98 1465
4627.13 1549
4627.29 1637
4627.44 1730
4627.60 1825
4627.76 1923
4627.91 2020
4628.07 2114
4628.22 2206
4628.38 2293
4628.54 2375
4628.69 2451
4628.85 2520
4629.00 2582
4629.16 2635
4629.31 2678
4629.47 2713
4629.63 2739
4629.78 2759
4629.94 2774
4630.09 2784
4630.25 2790
4630.41 2792
4630.56 2788
4630.72 2776
4630.87 2756
4631.03 2725
4631.19 2684
4631.34 2633
4631.50 2574
4631.66 2506
4631.81 2432
4631.97 2353
4632.12 2271
4632.28 2187
4632.44 2103
4632.59 2021
4632.75 1943
4632.90 1870
4633.06 1803
4633.22 1742
4633.37 1687
4633.53 1635
4633.68 1585
4633.84 1534
4634.00 1483
4634.15 1429
4634.31 1375
4634.46 1321
4634.62 1269
4634.78 1220
4634.93 1174
4635.09 1131
4635.24 1091
4635.40 1053
4635.56 1016
4635.71 982
4635.87 949
4636.02 919
4636.18 892
4636.34 866
4636.49 843
4636.65 820
4636.81 797
4636.96 773
4637.12 750
4637.27 725
4637.43 700
4637.59 675
4637.74 649
4637.90 624
4638.05 600
4638.21 579
4638.37 561
4638.52 549
4638.68 540
4638.83 536
4638.99 534
4639.15 532
4639.30 529
4639.46 524
4639.62 518
4639.77 509
4639.93 500
4640.08 488
4640.24 475
4640.40 459
4640.55 441
4640.71 421
4640.86 400
4641.02 379
4641.18 359
4641.33 339
4641.49 322
4641.65 305
4641.80 289
4641.96 273
4642.11 259
4642.27 247
4642.43 238
4642.58 232
4642.74 229
4642.90 230
4643.05 232
4643.21 237
4643.36 242
4643.52 247
4643.68 252
4643.83 255
4643.99 256
4644.15 255
4644.30 252
4644.46 247
4644.61 240
4644.77 231
4644.93 220
4645.08 209
4645.24 197
4645.40 186
4645.55 177
4645.71 168
4645.86 162
4646.02 157
4646.18 152
4646.33 148
4646.49 142
4646.65 135
4646.80 127
4646.96 117
4647.11 107
4647.27 96
4647.43 86
4647.58 78
4647.74 72
4647.90 69
4648.05 68
4648.21 70
4648.36 74
4648.52 78
4648.68 83
4648.83 88
4648.99 93
4649.15 98
4649.30 103
4649.46 108
4649.61 112
4649.77 117
4649.93 121
4650.08 124
4650.24 125
4650.40 124
4650.55 121
4650.71 116
4650.87 109
4651.02 101
4651.18 93
4651.33 85
4651.49 80
4651.65 75
4651.80 72
4651.96 69
4652.12 67
4652.27 66
4652.43 64
4652.59 62
4652.74 59
4652.90 56
4653.05 53
4653.21 50
4653.37 47
4653.52 45
4653.68 44
4653.84 45
4653.99 47
4654.15 51
4654.31 54
4654.46 57
4654.62 57
4654.77 56
4654.93 54
4655.09 52
4655.24 50
4655.40 51
4655.56 54
4655.71 60
4655.87 66
4656.03 72
4656.18 78
4656.34 81
4656.50 83
4656.65 83
4656.81 83
4656.96 84
4657.12 87
4657.28 91
4657.43 96
4657.59 103
4657.75 109
4657.90 115
4658.06 119
4658.22 121
4658.37 121
4658.53 120
4658.69 116
4658.84 111
4659.00 105
4659.16 98
4659.31 92
4659.47 85
4659.62 78
4659.78 71
4659.94 65
4660.09 59
4660.25 52
4660.41 46
4660.56 41
4660.72 37
4660.88 33
4661.03 29
4661.19 26
4661.35 23
4661.50 19
4661.66 15
4661.82 12
4661.97 11
4662.13 12
4662.29 15
4662.44 22
4662.60 32
4662.76 45
4662.91 60
4663.07 75
4663.22 89
4663.38 101
4663.54 112
4663.69 119
4663.85 125
4664.01 129
4664.16 133
4664.32 136
4664.48 140
4664.63 144
4664.79 146
4664.95 148
4665.10 149
4665.26 150
4665.42 151
4665.57 153
4665.73 158
4665.89 166
4666.04 175
4666.20 185
4666.36 196
4666.51 205
4666.67 211
4666.83 216
4666.98 217
4667.14 216
4667.30 213
4667.45 207
4667.61 200
4667.77 191
4667.92 181
4668.08 170
4668.24 159
4668.39 149
4668.55 139
4668.71 129
4668.86 120
4669.02 111
4669.18 102
4669.33 94
4669.49 87
4669.65 81
4669.80 76
4669.96 73
4670.12 71
4670.27 70
4670.43 69
4670.59 67
4670.74 64
4670.90 60
4671.06 55
4671.21 49
4671.37 42
4671.53 35
4671.68 30
4671.84 26
4672.00 24
4672.15 23
4672.31 23
4672.47 23
4672.62 23
4672.78 21
4672.94 18
4673.09 13
4673.25 8
4673.41 3
4673.56 0
4673.72 0
4673.88 0
4674.03 0
4674.19 0
4674.35 3
4674.50 7
4674.66 10
4674.82 12
4674.97 12
4675.13 9
4675.29 5
4675.44 0
4675.60 0
4675.76 0
4675.91 0
4676.07 0
4676.23 0
4676.38 0
4676.54 11
4676.70 24
4676.85 38
4677.01 51
4677.17 63
4677.33 74
4677.48 84
4677.64 92
4677.80 98
4677.95 103
4678.11 106
4678.27 109
4678.42 110
4678.58 111
4678.74 113
4678.89 116
4679.05 119
4679.21 124
4679.36 130
4679.52 135
4679.68 140
4679.83 144
4679.99 146
4680.15 147
4680.30 146
4680.46 144
4680.62 143
4680.78 142
4680.93 143
4681.09 145
4681.25 147
4681.40 150
4681.56 150
4681.72 148
4681.87 143
4682.03 133
4682.19 121
4682.34 106
4682.50 91
4682.66 76
4682.81 62
4682.97 49
4683.13 39
4683.28 31
4683.44 24
4683.60 19
4683.76 16
4683.91 15
4684.07 16
4684.23 16
4684.38 17
4684.54 16
4684.70 14
4684.85 10
4685.01 5
4685.17 0
4685.32 0
4685.48 0
4685.64 0
4685.80 0
4685.95 0
4686.11 0
4686.27 7
4686.42 16
4686.58 25
4686.74 32
4686.89 39
4687.05 43
4687.21 46
4687.36 47
4687.52 46
4687.68 43
4687.84 37
4687.99 29
4688.15 20
4688.31 10
4688.46 2
4688.62 0
4688.78 0
4688.93 0
4689.09 0
4689.25 0
4689.41 4
4689.56 12
4689.72 22
4689.88 32
4690.03 42
4690.19 51
4690.35 57
4690.50 61
4690.66 61
4690.82 58
4690.98 54
4691.13 50
4691.29 48
4691.45 49
4691.60 53
4691.76 59
4691.92 67
4692.07 75
4692.23 81
4692.39 84
4692.55 84
4692.70 81
4692.86 78
4693.02 73
4693.17 70
4693.33 68
4693.49 68
4693.65 70
4693.80 72
4693.96 74
4694.12 75
4694.27 74
4694.43 71
4694.59 67
4694.74 61
4694.90 56
4695.06 51
4695.22 47
4695.37 42
4695.53 38
4695.69 32
4695.84 26
4696.00 19
4696.16 12
4696.32 5
4696.47 1
4696.63 0
4696.79 0
4696.94 1
4697.10 5
4697.26 8
4697.42 11
4697.57 13
4697.73 13
4697.89 12
4698.04 11
4698.20 10
4698.36 8
4698.52 5
4698.67 1
4698.83 0
4698.99 0
4699.14 0
4699.30 0
4699.46 0
4699.62 0
4699.77 0
4699.93 3
4700.09 9
4700.24 14
4700.40 17
4700.56 16
4700.72 14
4700.87 12
4701.03 10
4701.19 10
4701.34 12
4701.50 18
4701.66 26
4701.82 36
4701.97 47
4702.13 57
4702.29 66
4702.44 72
4702.60 77
4702.76 79
4702.92 80
4703.07 80
4703.23 79
4703.39 78
4703.55 76
4703.70 72
4703.86 67
4704.02 62
4704.17 55
4704.33 50
4704.49 46
4704.65 44
4704.80 45
4704.96 49
4705.12 53
4705.28 57
4705.43 59
4705.59 57
4705.75 53
4705.90 45
4706.06 34
4706.22 24
4706.38 14
4706.53 7
4706.69 3
4706.85 4
4707.01 7
4707.16 13
4707.32 20
4707.48 28
4707.63 36
4707.79 45
4707.95 54
4708.11 63
4708.26 73
4708.42 83
4708.58 92
4708.74 100
4708.89 105
4709.05 109
4709.21 111
4709.36 111
4709.52 110
4709.68 108
4709.84 104
4709.99 100
4710.15 94
4710.31 88
4710.47 83
4710.62 79
4710.78 75
4710.94 71
4711.10 67
4711.25 62
4711.41 55
4711.57 46
4711.72 37
4711.88 29
4712.04 22
4712.20 17
4712.35 15
4712.51 15
4712.67 16
4712.83 19
4712.98 22
4713.14 25
4713.30 27
4713.46 29
4713.61 28
4713.77 27
4713.93 24
4714.09 21
4714.24 17
4714.40 13
4714.56 9
4714.72 5
4714.87 1
4715.03 0
4715.19 0
4715.34 0
4715.50 0
4715.66 0
4715.82 0
4715.97 0
4716.13 2
4716.29 15
4716.45 29
4716.60 41
4716.76 50
4716.92 55
4717.08 56
4717.23 54
4717.39 51
4717.55 48
4717.71 46
4717.86 44
4718.02 43
4718.18 43
4718.34 42
4718.49 42
4718.65 42
4718.81 43
4718.97 44
4719.12 47
4719.28 50
4719.44 54
4719.60 59
4719.75 63
4719.91 68
4720.07 73
4720.23 78
4720.38 84
4720.54 89
4720.70 94
4720.86 98
4721.01 100
4721.17 102
4721.33 104
4721.49 105
4721.64 107
4721.80 110
4721.96 114
4722.12 117
4722.27 119
4722.43 119
4722.59 114
4722.75 106
4722.90 95
4723.06 81
4723.22 65
4723.38 50
4723.53 36
4723.69 24
4723.85 14
4724.01 6
4724.16 0
4724.32 0
4724.48 0
4724.64 0
4724.79 0
4724.95 0
4725.11 0
4725.27 0
4725.43 0
4725.58 3
4725.74 6
4725.90 7
4726.06 7
4726.21 6
4726.37 4
4726.53 2
4726.69 2
4726.84 3
4727.00 6
4727.16 10
4727.32 14
4727.47 18
4727.63 21
4727.79 23
4727.95 26
4728.10 29
4728.26 33
4728.42 38
4728.58 45
4728.74 52
4728.89 60
4729.05 68
4729.21 75
4729.37 81
4729.52 86
4729.68 90
4729.84 93
4730.00 95
4730.15 97
4730.31 99
4730.47 100
4730.63 100
4730.78 98
4730.94 95
4731.10 90
4731.26 83
4731.42 75
4731.57 67
4731.73 59
4731.89 51
4732.05 44
4732.20 37
4732.36 30
4732.52 24
4732.68 19
4732.84 13
4732.99 8
4733.15 3
4733.31 0
4733.47 0
4733.62 0
4733.78 0
4733.94 0
4734.10 0
4734.25 2
4734.41 6
4734.57 10
4734.73 14
4734.89 18
4735.04 24
4735.20 32
4735.36 40
4735.52 49
4735.67 56
4735.83 61
4735.99 62
4736.15 60
4736.31 57
4736.46 52
4736.62 49
4736.78 49
4736.94 51
4737.09 56
4737.25 62
4737.41 67
4737.57 71
4737.73 74
4737.88 75
4738.04 74
4738.20 73
4738.36 71
4738.51 70
4738.67 68
4738.83 68
4738.99 69
4739.15 71
4739.30 74
4739.46 79
4739.62 85
4739.78 93
4739.93 100
4740.09 107
4740.25 114
4740.41 122
4740.57 131
4740.72 140
4740.88 151
4741.04 163
4741.20 176
4741.36 189
4741.51 202
4741.67 214
4741.83 225
4741.99 235
4742.14 244
4742.30 251
4742.46 256
4742.62 259
4742.78 258
4742.93 253
4743.09 245
4743.25 234
4743.41 223
4743.57 212
4743.72 202
4743.88 194
4744.04 189
4744.20 185
4744.36 183
4744.51 181
4744.67 180
4744.83 180
4744.99 179
4745.14 179
4745.30 178
4745.46 177
4745.62 174
4745.78 168
4745.93 161
4746.09 152
4746.25 143
4746.41 134
4746.57 127
4746.72 123
4746.88 121
4747.04 120
4747.20 120
4747.36 119
4747.51 116
4747.67 111
4747.83 104
4747.99 97
4748.15 89
4748.30 81
4748.46 74
4748.62 68
4748.78 65
4748.94 65
4749.09 68
4749.25 74
4749.41 83
4749.57 94
4749.73 107
4749.88 119
4750.04 129
4750.20 136
4750.36 139
4750.52 137
4750.67 132
4750.83 123
4750.99 111
4751.15 98
4751.31 85
4751.46 73
4751.62 64
4751.78 59
4751.94 57
4752.10 59
4752.25 63
4752.41 68
4752.57 74
4752.73 79
4752.89 83
4753.04 87
4753.20 90
4753.36 94
4753.52 99
4753.68 104
4753.83 109
4753.99 114
4754.15 118
4754.31 121
4754.47 124
4754.62 125
4754.78 127
4754.94 128
4755.10 129
4755.26 132
4755.42 135
4755.57 138
4755.73 143
4755.89 149
4756.05 155
4756.21 161
4756.36 168
4756.52 175
4756.68 183
4756.84 192
4757.00 201
4757.15 209
4757.31 217
4757.47 222
4757.63 226
4757.79 228
4757.94 231
4758.10 235
4758.26 241
4758.42 251
4758.58 263
4758.74 278
4758.89 294
4759.05 308
4759.21 321
4759.37 331
4759.53 338
4759.68 342
4759.84 345
4760.00 349
4760.16 354
4760.32 362
4760.48 372
4760.63 384
4760.79 396
4760.95 407
4761.11 415
4761.27 419
4761.42 420
4761.58 416
4761.74 410
4761.90 404
4762.06 398
4762.22 393
4762.37 390
4762.53 388
4762.69 386
4762.85 384
4763.01 380
4763.16 375
4763.32 369
4763.48 362
4763.64 354
4763.80 346
4763.96 336
4764.11 325
4764.27 312
4764.43 299
4764.59 286
4764.75 272
4764.91 258
4765.06 243
4765.22 228
4765.38 212
4765.54 195
4765.70 177
4765.85 159
4766.01 142
4766.17 128
4766.33 117
4766.49 111
4766.65 109
4766.80 110
4766.96 115
4767.12 120
4767.28 125
4767.44 128
4767.60 130
4767.75 132
4767.91 133
4768.07 137
4768.23 142
4768.39 150
4768.55 160
4768.70 171
4768.86 182
4769.02 193
4769.18 202
4769.34 209
4769.50 214
4769.65 217
4769.81 218
4769.97 217
4770.13 216
4770.29 215
4770.45 213
4770.60 211
4770.76 209
4770.92 206
4771.08 203
4771.24 199
4771.40 193
4771.55 185
4771.71 176
4771.87 167
4772.03 158
4772.19 150
4772.35 143
4772.50 138
4772.66 136
4772.82 135
4772.98 136
4773.14 138
4773.30 141
4773.45 143
4773.61 146
4773.77 150
4773.93 155
4774.09 162
4774.25 171
4774.41 182
4774.56 194
4774.72 206
4774.88 214
4775.04 218
4775.20 217
4775.36 211
4775.51 200
4775.67 188
4775.83 176
4775.99 167
4776.15 162
4776.31 163
4776.46 167
4776.62 175
4776.78 184
4776.94 193
4777.10 200
4777.26 204
4777.42 206
4777.57 207
4777.73 206
4777.89 206
4778.05 208
4778.21 212
4778.37 219
4778.52 228
4778.68 237
4778.84 245
4779.00 249
4779.16 250
4779.32 245
4779.48 237
4779.63 227
4779.79 216
4779.95 207
4780.11 199
4780.27 194
4780.43 190
4780.58 187
4780.74 183
4780.90 177
4781.06 170
4781.22 161
4781.38 152
4781.54 143
4781.69 134
4781.85 127
4782.01 121
4782.17 116
4782.33 112
4782.49 109
4782.65 108
4782.80 106
4782.96 105
4783.12 104
4783.28 102
4783.44 99
4783.60 96
4783.76 93
4783.91 89
4784.07 85
4784.23 82
4784.39 79
4784.55 78
4784.71 77
4784.87 78
4785.02 78
4785.18 78
4785.34 76
4785.50 71
4785.66 64
4785.82 54
4785.98 43
4786.13 31
4786.29 21
4786.45 12
4786.61 5
4786.77 0
4786.93 0
4787.09 0
4787.24 0
4787.40 0
4787.56 0
4787.72 2
4787.88 4
4788.04 7
4788.20 9
4788.35 11
4788.51 13
4788.67 15
4788.83 17
4788.99 20
4789.15 23
4789.31 27
4789.47 31
4789.62 36
4789.78 41
4789.94 46
4790.10 48
4790.26 48
4790.42 45
4790.58 38
4790.73 29
4790.89 20
4791.05 12
4791.21 7
4791.37 3
4791.53 1
4791.69 0
4791.85 0
4792.00 0
4792.16 0
4792.32 0
4792.48 0
4792.64 0
4792.80 0
4792.96 0
4793.12 9
4793.27 18
4793.43 26
4793.59 31
4793.75 34
4793.91 34
4794.07 31
4794.23 25
4794.39 17
4794.54 8
4794.70 0
4794.86 0
4795.02 0
4795.18 0
4795.34 0
4795.50 0
4795.66 1
4795.81 14
4795.97 28
4796.13 41
4796.29 53
4796.45 61
4796.61 67
4796.77 70
4796.93 71
4797.08 72
4797.24 74
4797.40 77
4797.56 81
4797.72 85
4797.88 88
4798.04 89
4798.20 87
4798.35 82
4798.51 75
4798.67 66
4798.83 58
4798.99 52
4799.15 48
4799.31 47
4799.47 46
4799.62 46
4799.78 46
4799.94 46
4800.10 45
4800.26 45
4800.42 46
4800.58 50
4800.74 56
4800.90 65
4801.05 75
4801.21 85
4801.37 93
4801.53 98
4801.69 99
4801.85 95
4802.01 87
4802.17 75
4802.33 61
4802.48 47
4802.64 32
4802.80 19
4802.96 8
4803.12 0
4803.28 0
4803.44 0
4803.60 0
4803.76 6
4803.91 15
4804.07 26
4804.23 36
4804.39 45
4804.55 53
4804.71 60
4804.87 66
4805.03 71
4805.19 75
4805.34 79
4805.50 81
4805.66 82
4805.82 80
4805.98 77
4806.14 73
4806.30 69
4806.46 66
4806.62 64
4806.77 65
4806.93 67
4807.09 70
4807.25 73
4807.41 77
4807.57 80
4807.73 82
4807.89 83
4808.05 83
4808.21 82
4808.36 79
4808.52 75
4808.68 69
4808.84 62
4809.00 54
4809.16 45
4809.32 36
4809.48 27
4809.64 19
4809.79 13
4809.95 8
4810.11 6
4810.27 7
4810.43 9
4810.59 13
4810.75 19
4810.91 24
4811.07 29
4811.23 32
4811.39 33
4811.54 32
4811.70 28
4811.86 23
4812.02 16
4812.18 10
4812.34 5
4812.50 1
4812.66 0
4812.82 0
4812.98 1
4813.13 1
4813.29 1
4813.45 0
4813.61 0
4813.77 0
4813.93 0
4814.09 0
4814.25 0
4814.41 4
4814.57 10
4814.73 16
4814.88 21
4815.04 24
4815.20 25
4815.36 25
4815.52 25
4815.68 24
4815.84 25
4816.00 26
4816.16 30
4816.32 35
4816.47 40
4816.63 47
4816.79 53
4816.95 58
4817.11 62
4817.27 65
4817.43 67
4817.59 67
4817.75 68
4817.91 67
4818.07 67
4818.23 66
4818.38 65
4818.54 63
4818.70 60
4818.86 57
4819.02 54
4819.18 51
4819.34 51
4819.50 52
4819.66 55
4819.82 58
4819.98 62
4820.14 64
4820.29 65
4820.45 65
4820.61 65
4820.77 66
4820.93 68
4821.09 71
4821.25 77
4821.41 83
4821.57 90
4821.73 97
4821.89 104
4822.05 110
4822.20 115
4822.36 118
4822.52 121
4822.68 122
4822.84 122
4823.00 122
4823.16 123
4823.32 125
4823.48 129
4823.64 136
4823.80 143
4823.96 152
4824.11 160
4824.27 166
4824.43 171
4824.59 173
4824.75 174
4824.91 172
4825.07 169
4825.23 165
4825.39 158
4825.55 150
4825.71 139
4825.87 126
4826.03 113
4826.19 98
4826.34 85
4826.50 73
4826.66 63
4826.82 55
4826.98 49
4827.14 44
4827.30 40
4827.46 37
4827.62 33
4827.78 29
4827.94 24
4828.10 19
4828.26 14
4828.42 9
4828.57 5
4828.73 2
4828.89 0
4829.05 0
4829.21 0
4829.37 0
4829.53 0
4829.69 0
4829.85 0
4830.01 0
4830.17 0
4830.33 0
4830.49 1
4830.65 7
4830.80 15
4830.96 25
4831.12 37
4831.28 51
4831.44 64
4831.60 77
4831.76 89
4831.92 99
4832.08 109
4832.24 119
4832.40 128
4832.56 137
4832.72 145
4832.88 151
4833.04 156
4833.20 158
4833.35 156
4833.51 153
4833.67 148
4833.83 142
4833.99 139
4834.15 137
4834.31 139
4834.47 143
4834.63 150
4834.79 158
4834.95 166
4835.11 175
4835.27 184
4835.43 193
4835.59 202
4835.75 212
4835.91 223
4836.06 235
4836.22 247
4836.38 259
4836.54 271
4836.70 282
4836.86 292
4837.02 301
4837.18 308
4837.34 313
4837.50 317
4837.66 319
4837.82 319
4837.98 319
4838.14 318
4838.30 317
4838.46 315
4838.62 312
4838.78 307
4838.93 300
4839.09 292
4839.25 284
4839.41 277
4839.57 272
4839.73 271
4839.89 273
4840.05 278
4840.21 284
4840.37 289
4840.53 292
4840.69 292
4840.85 289
4841.01 283
4841.17 276
4841.33 269
4841.49 261
4841.65 254
4841.81 249
4841.97 245
4842.12 242
4842.28 242
4842.44 243
4842.60 247
4842.76 251
4842.92 255
4843.08 259
4843.24 261
4843.40 261
4843.56 257
4843.72 251
4843.88 242
4844.04 232
4844.20 221
4844.36 209
4844.52 196
4844.68 182
4844.84 169
4845.00 156
4845.16 143
4845.32 133
4845.48 124
4845.63 117
4845.79 113
4845.95 110
4846.11 109
4846.27 108
4846.43 109
4846.59 109
4846.75 110
4846.91 109
4847.07 108
4847.23 105
4847.39 102
4847.55 98
4847.71 94
4847.87 91
4848.03 89
4848.19 87
4848.35 86
4848.51 85
4848.67 84
4848.83 82
4848.99 79
4849.15 75
4849.31 71
4849.47 68
4849.63 64
4849.78 62
4849.94 61
4850.10 61
4850.26 62
4850.42 64
4850.58 66
4850.74 68
4850.90 68
4851.06 68
4851.22 67
4851.38 65
4851.54 62
4851.70 61
4851.86 61
4852.02 62
4852.18 66
4852.34 71
4852.50 78
4852.66 86
4852.82 95
4852.98 104
4853.14 112
4853.30 118
4853.46 121
4853.62 121
4853.78 116
4853.94 106
4854.10 93
4854.26 78
4854.42 62
4854.58 48
4854.74 37
4854.90 31
4855.05 30
4855.21 34
4855.37 43
4855.53 54
4855.69 65
4855.85 75
4856.01 81
4856.17 84
4856.33 84
4856.49 81
4856.65 77
4856.81 73
4856.97 70
4857.13 70
4857.29 73
4857.45 80
4857.61 91
4857.77 104
4857.93 119
4858.09 134
4858.25 147
4858.41 157
4858.57 162
4858.73 164
4858.89 162
4859.05 158
4859.21 152
4859.37 148
4859.53 144
4859.69 141
4859.85 139
4860.01 136
4860.17 133
4860.33 129
4860.49 124
4860.65 118
4860.81 112
4860.97 106
4861.13 101
4861.29 99
4861.45 98
4861.61 99
4861.77 101
4861.93 105
4862.09 109
4862.25 114
4862.41 118
4862.57 121
4862.73 124
4862.89 127
4863.04 129
4863.20 129
4863.36 129
4863.52 127
4863.68 123
4863.84 118
4864.00 112
4864.16 105
4864.32 99
4864.48 92
4864.64 86
4864.80 82
4864.96 78
4865.12 76
4865.28 76
4865.44 78
4865.60 81
4865.76 85
4865.92 90
4866.08 96
4866.24 101
4866.40 106
4866.56 111
4866.72 116
4866.88 121
4867.04 125
4867.20 129
4867.36 132
4867.52 135
4867.68 137
4867.84 139
4868.00 140
4868.16 141
4868.32 141
4868.48 139
4868.64 137
4868.80 133
4868.96 127
4869.12 121
4869.28 114
4869.44 109
4869.60 106
4869.76 104
4869.92 105
4870.08 106
4870.24 108
4870.40 110
4870.56 111
4870.72 111
4870.88 109
4871.04 107
4871.20 103
4871.36 98
4871.52 91
4871.68 82
4871.84 73
4872.00 64
4872.16 56
4872.32 50
4872.48 44
4872.64 40
4872.80 36
4872.96 32
4873.12 26
4873.28 20
4873.44 13
4873.60 6
4873.76 1
4873.92 0
4874.08 0
4874.24 0
4874.40 4
4874.56 7
4874.72 8
4874.88 8
4875.04 5
4875.20 2
4875.36 0
4875.52 0
4875.68 0
4875.84 0
4876.00 0
4876.16 0
4876.32 1
4876.48 4
4876.64 6
4876.80 7
4876.96 7
4877.12 8
4877.28 10
4877.44 14
[truncated: 745,684 more chars]
