# Supplementary material for: Methylobacterium Species Promoting Rice and Barley Growth and Interaction Specificity Revealed with Whole-Cell Matrix-Assisted Laser Desorption / Ionization-Time-of-Flight Mass Spectrometry (MALDI-TOF/MS) Analysis
Source: PLoS One. 2015 Jun 8;10(6):e0129509. doi: 10.1371/journal.pone.0129509 (PMC4460032; doi:10.1371/journal.pone.0129509)
Supplement: S3 Data — (ZIP) [file pone.0129509.s003.zip › Supplementary data 3 (ms from barley)/17c.txt]

779.66 0
779.72 0
779.79 0
779.85 0
779.92 0
779.98 0
780.04 0
780.11 0
780.17 0
780.24 0
780.30 0
780.36 0
780.43 0
780.49 0
780.56 0
780.62 0
780.69 0
780.75 0
780.81 0
780.88 0
780.94 0
781.01 0
781.07 0
781.13 0
781.20 0
781.26 0
781.33 0
781.39 0
781.45 0
781.52 0
781.58 0
781.65 0
781.71 0
781.77 0
781.84 0
781.90 0
781.97 0
782.03 0
782.10 0
782.16 0
782.22 0
782.29 0
782.35 0
782.42 0
782.48 0
782.54 0
782.61 0
782.67 0
782.74 0
782.80 0
782.86 0
782.93 0
782.99 0
783.06 0
783.12 0
783.19 0
783.25 0
783.31 0
783.38 0
783.44 0
783.51 0
783.57 0
783.63 0
783.70 0
783.76 0
783.83 0
783.89 0
783.96 0
784.02 0
784.08 0
784.15 0
784.21 0
784.28 0
784.34 0
784.40 0
784.47 0
784.53 0
784.60 0
784.66 0
784.73 0
784.79 0
784.85 0
784.92 0
784.98 0
785.05 0
785.11 0
785.18 0
785.24 0
785.30 0
785.37 0
785.43 0
785.50 0
785.56 0
785.63 0
785.69 0
785.75 0
785.82 0
785.88 0
785.95 0
786.01 0
786.08 0
786.14 0
786.20 0
786.27 0
786.33 0
786.40 0
786.46 0
786.53 0
786.59 0
786.65 0
786.72 0
786.78 0
786.85 0
786.91 0
786.98 0
787.04 0
787.10 0
787.17 0
787.23 0
787.30 0
787.36 0
787.43 0
787.49 0
787.55 0
787.62 0
787.68 0
787.75 0
787.81 0
787.88 0
787.94 0
788.00 0
788.07 0
788.13 0
788.20 0
788.26 0
788.33 0
788.39 0
788.46 0
788.52 0
788.58 0
788.65 0
788.71 0
788.78 0
788.84 0
788.91 0
788.97 0
789.03 0
789.10 0
789.16 0
789.23 0
789.29 0
789.36 0
789.42 0
789.49 0
789.55 0
789.61 0
789.68 0
789.74 0
789.81 0
789.87 0
789.94 0
790.00 0
790.07 0
790.13 0
790.19 0
790.26 0
790.32 0
790.39 0
790.45 0
790.52 0
790.58 0
790.65 0
790.71 0
790.77 0
790.84 0
790.90 0
790.97 0
791.03 0
791.10 0
791.16 0
791.23 0
791.29 0
791.35 0
791.42 0
791.48 0
791.55 0
791.61 0
791.68 0
791.74 0
791.81 0
791.87 0
791.94 0
792.00 0
792.06 0
792.13 0
792.19 0
792.26 0
792.32 0
792.39 0
792.45 0
792.52 0
792.58 0
792.65 0
792.71 0
792.77 0
792.84 0
792.90 0
792.97 0
793.03 0
793.10 0
793.16 0
793.23 0
793.29 0
793.36 0
793.42 0
793.48 0
793.55 0
793.61 0
793.68 0
793.74 0
793.81 0
793.87 0
793.94 0
794.00 0
794.07 0
794.13 0
794.20 0
794.26 0
794.32 0
794.39 0
794.45 0
794.52 0
794.58 0
794.65 0
794.71 0
794.78 0
794.84 0
794.91 0
794.97 0
795.04 0
795.10 0
795.16 0
795.23 0
795.29 0
795.36 0
795.42 0
795.49 0
795.55 0
795.62 0
795.68 0
795.75 0
795.81 0
795.88 0
795.94 0
796.01 0
796.07 0
796.13 0
796.20 0
796.26 0
796.33 0
796.39 0
796.46 0
796.52 0
796.59 0
796.65 0
796.72 0
796.78 0
796.85 0
796.91 0
796.98 0
797.04 0
797.11 0
797.17 0
797.23 0
797.30 0
797.36 0
797.43 0
797.49 0
797.56 0
797.62 0
797.69 0
797.75 0
797.82 0
797.88 0
797.95 0
798.01 0
798.08 0
798.14 0
798.21 0
798.27 0
798.34 0
798.40 0
798.47 0
798.53 0
798.59 0
798.66 0
798.72 0
798.79 0
798.85 0
798.92 0
798.98 0
799.05 0
799.11 0
799.18 0
799.24 0
799.31 0
799.37 0
799.44 0
799.50 0
799.57 0
799.63 0
799.70 0
799.76 0
799.83 0
799.89 0
799.96 0
800.02 0
800.09 0
800.15 0
800.22 0
800.28 0
800.34 0
800.41 0
800.47 0
800.54 0
800.60 0
800.67 0
800.73 0
800.80 0
800.86 0
800.93 0
800.99 0
801.06 0
801.12 0
801.19 0
801.25 0
801.32 0
801.38 0
801.45 0
801.51 0
801.58 0
801.64 0
801.71 0
801.77 0
801.84 0
801.90 0
801.97 0
802.03 0
802.10 0
802.16 0
802.23 0
802.29 0
802.36 0
802.42 0
802.49 0
802.55 0
802.62 0
802.68 0
802.75 0
802.81 0
802.88 0
802.94 0
803.01 0
803.07 0
803.14 0
803.20 0
803.27 0
803.33 0
803.40 0
803.46 0
803.53 0
803.59 0
803.66 0
803.72 0
803.79 0
803.85 0
803.92 0
803.98 0
804.05 0
804.11 0
804.18 0
804.24 0
804.31 0
804.37 0
804.44 0
804.50 0
804.57 0
804.63 0
804.70 0
804.76 0
804.83 0
804.89 0
804.96 0
805.02 0
805.09 0
805.15 0
805.22 0
805.28 0
805.35 0
805.41 0
805.48 0
805.54 0
805.61 0
805.67 0
805.74 0
805.80 0
805.87 0
805.93 0
806.00 0
806.06 0
806.13 0
806.19 0
806.26 0
806.32 0
806.39 0
806.45 0
806.52 0
806.58 0
806.65 0
806.71 0
806.78 0
806.84 0
806.91 0
806.97 0
807.04 0
807.10 0
807.17 0
807.23 0
807.30 0
807.36 0
807.43 0
807.50 0
807.56 0
807.63 0
807.69 0
807.76 0
807.82 0
807.89 0
807.95 0
808.02 0
808.08 0
808.15 0
808.21 0
808.28 0
808.34 0
808.41 0
808.47 0
808.54 0
808.60 0
808.67 0
808.73 0
808.80 0
808.86 0
808.93 1
808.99 1
809.06 1
809.12 1
809.19 0
809.26 0
809.32 0
809.39 0
809.45 0
809.52 0
809.58 0
809.65 0
809.71 0
809.78 0
809.84 0
809.91 0
809.97 0
810.04 0
810.10 0
810.17 0
810.23 0
810.30 0
810.36 0
810.43 0
810.49 0
810.56 0
810.63 0
810.69 0
810.76 0
810.82 0
810.89 0
810.95 0
811.02 0
811.08 0
811.15 0
811.21 0
811.28 0
811.34 0
811.41 0
811.47 0
811.54 0
811.60 0
811.67 0
811.74 0
811.80 0
811.87 0
811.93 0
812.00 0
812.06 0
812.13 0
812.19 0
812.26 0
812.32 0
812.39 0
812.45 0
812.52 0
812.58 0
812.65 0
812.72 0
812.78 0
812.85 0
812.91 0
812.98 0
813.04 0
813.11 0
813.17 0
813.24 0
813.30 0
813.37 0
813.43 0
813.50 0
813.57 0
813.63 0
813.70 0
813.76 0
813.83 0
813.89 0
813.96 0
814.02 0
814.09 0
814.15 0
814.22 1
814.28 1
814.35 1
814.42 1
814.48 0
814.55 0
814.61 0
814.68 0
814.74 0
814.81 0
814.87 0
814.94 0
815.00 0
815.07 0
815.14 0
815.20 0
815.27 0
815.33 0
815.40 0
815.46 0
815.53 0
815.59 0
815.66 0
815.72 0
815.79 0
815.86 0
815.92 0
815.99 0
816.05 0
816.12 0
816.18 0
816.25 0
816.31 0
816.38 0
816.45 0
816.51 0
816.58 0
816.64 0
816.71 0
816.77 0
816.84 0
816.90 0
816.97 0
817.03 0
817.10 0
817.17 0
817.23 0
817.30 0
817.36 0
817.43 0
817.49 0
817.56 0
817.62 0
817.69 0
817.76 0
817.82 0
817.89 0
817.95 0
818.02 0
818.08 0
818.15 0
818.21 0
818.28 0
818.35 0
818.41 0
818.48 0
818.54 0
818.61 0
818.67 0
818.74 0
818.81 0
818.87 0
818.94 0
819.00 0
819.07 0
819.13 0
819.20 0
819.26 0
819.33 0
819.40 0
819.46 0
819.53 0
819.59 0
819.66 0
819.72 0
819.79 0
819.86 0
819.92 0
819.99 0
820.05 0
820.12 0
820.18 0
820.25 0
820.31 0
820.38 0
820.45 0
820.51 0
820.58 0
820.64 0
820.71 0
820.77 0
820.84 0
820.91 0
820.97 0
821.04 0
821.10 0
821.17 0
821.23 0
821.30 0
821.37 0
821.43 0
821.50 0
821.56 0
821.63 0
821.69 0
821.76 0
821.83 0
821.89 0
821.96 0
822.02 0
822.09 0
822.15 0
822.22 0
822.29 0
822.35 0
822.42 0
822.48 0
822.55 0
822.61 0
822.68 0
822.75 0
822.81 0
822.88 0
822.94 0
823.01 0
823.07 0
823.14 0
823.21 0
823.27 0
823.34 0
823.40 0
823.47 0
823.54 0
823.60 0
823.67 0
823.73 0
823.80 0
823.86 0
823.93 0
824.00 0
824.06 0
824.13 0
824.19 0
824.26 0
824.33 0
824.39 0
824.46 0
824.52 0
824.59 0
824.65 0
824.72 0
824.79 0
824.85 0
824.92 0
824.98 0
825.05 0
825.12 0
825.18 0
825.25 0
825.31 0
825.38 0
825.44 0
825.51 0
825.58 0
825.64 0
825.71 0
825.77 0
825.84 0
825.91 0
825.97 0
826.04 0
826.10 0
826.17 0
826.24 0
826.30 0
826.37 0
826.43 0
826.50 0
826.56 0
826.63 0
826.70 0
826.76 0
826.83 0
826.89 0
826.96 0
827.03 0
827.09 0
827.16 0
827.22 0
827.29 0
827.36 0
827.42 0
827.49 0
827.55 0
827.62 0
827.69 0
827.75 0
827.82 0
827.88 0
827.95 0
828.02 0
828.08 0
828.15 0
828.21 0
828.28 0
828.35 0
828.41 0
828.48 0
828.54 0
828.61 0
828.68 0
828.74 0
828.81 0
828.87 0
828.94 0
829.01 0
829.07 0
829.14 0
829.20 0
829.27 0
829.34 0
829.40 0
829.47 0
829.53 0
829.60 0
829.67 0
829.73 0
829.80 0
829.86 0
829.93 0
830.00 0
830.06 0
830.13 0
830.19 0
830.26 0
830.33 0
830.39 0
830.46 0
830.52 0
830.59 0
830.66 0
830.72 0
830.79 0
830.85 0
830.92 0
830.99 0
831.05 0
831.12 0
831.18 0
831.25 0
831.32 0
831.38 0
831.45 0
831.52 0
831.58 0
831.65 0
831.71 0
831.78 0
831.85 0
831.91 0
831.98 0
832.04 0
832.11 0
832.18 0
832.24 0
832.31 0
832.38 0
832.44 0
832.51 0
832.57 0
832.64 0
832.71 0
832.77 0
832.84 0
832.90 0
832.97 0
833.04 0
833.10 0
833.17 0
833.24 0
833.30 0
833.37 0
833.43 0
833.50 0
833.57 0
833.63 0
833.70 0
833.76 0
833.83 0
833.90 0
833.96 0
834.03 0
834.10 0
834.16 0
834.23 0
834.29 0
834.36 0
834.43 0
834.49 0
834.56 0
834.63 0
834.69 0
834.76 0
834.82 0
834.89 0
834.96 0
835.02 0
835.09 0
835.16 0
835.22 0
835.29 0
835.35 0
835.42 0
835.49 0
835.55 0
835.62 0
835.69 0
835.75 0
835.82 0
835.88 0
835.95 0
836.02 0
836.08 0
836.15 0
836.22 0
836.28 0
836.35 0
836.41 0
836.48 0
836.55 0
836.61 0
836.68 0
836.75 0
836.81 0
836.88 0
836.95 0
837.01 0
837.08 0
837.14 0
837.21 0
837.28 0
837.34 0
837.41 0
837.48 0
837.54 0
837.61 0
837.68 0
837.74 0
837.81 0
837.87 0
837.94 0
838.01 0
838.07 0
838.14 0
838.21 0
838.27 0
838.34 0
838.41 0
838.47 0
838.54 0
838.60 0
838.67 0
838.74 0
838.80 0
838.87 0
838.94 0
839.00 0
839.07 0
839.14 0
839.20 0
839.27 0
839.33 0
839.40 0
839.47 0
839.53 0
839.60 0
839.67 0
839.73 0
839.80 0
839.87 0
839.93 0
840.00 0
840.07 0
840.13 0
840.20 0
840.26 0
840.33 0
840.40 0
840.46 0
840.53 0
840.60 0
840.66 0
840.73 0
840.80 0
840.86 0
840.93 0
841.00 0
841.06 0
841.13 0
841.20 0
841.26 0
841.33 0
841.40 0
841.46 0
841.53 0
841.59 0
841.66 0
841.73 0
841.79 0
841.86 0
841.93 0
841.99 0
842.06 0
842.13 0
842.19 0
842.26 0
842.33 0
842.39 0
842.46 0
842.53 0
842.59 0
842.66 0
842.73 0
842.79 0
842.86 0
842.93 0
842.99 0
843.06 0
843.13 0
843.19 0
843.26 0
843.32 0
843.39 0
843.46 0
843.52 0
843.59 0
843.66 0
843.72 0
843.79 0
843.86 0
843.92 0
843.99 0
844.06 0
844.12 0
844.19 0
844.26 0
844.32 0
844.39 0
844.46 0
844.52 0
844.59 0
844.66 0
844.72 0
844.79 0
844.86 0
844.92 0
844.99 0
845.06 0
845.12 0
845.19 0
845.26 0
845.32 0
845.39 0
845.46 0
845.52 0
845.59 0
845.66 0
845.72 0
845.79 0
845.86 0
845.92 0
845.99 0
846.06 0
846.12 0
846.19 0
846.26 0
846.32 0
846.39 0
846.46 0
846.52 0
846.59 0
846.66 0
846.72 0
846.79 0
846.86 0
846.92 0
846.99 0
847.06 0
847.12 0
847.19 0
847.26 0
847.32 0
847.39 0
847.46 0
847.52 0
847.59 0
847.66 0
847.72 0
847.79 0
847.86 0
847.92 0
847.99 0
848.06 0
848.13 0
848.19 0
848.26 0
848.33 0
848.39 0
848.46 0
848.53 0
848.59 0
848.66 0
848.73 0
848.79 0
848.86 0
848.93 0
848.99 0
849.06 0
849.13 0
849.19 0
849.26 0
849.33 0
849.39 0
849.46 0
849.53 0
849.59 0
849.66 0
849.73 0
849.80 0
849.86 0
849.93 0
850.00 0
850.06 0
850.13 0
850.20 0
850.26 0
850.33 0
850.40 0
850.46 0
850.53 0
850.60 0
850.66 0
850.73 0
850.80 0
850.86 0
850.93 0
851.00 0
851.07 0
851.13 0
851.20 0
851.27 0
851.33 0
851.40 0
851.47 0
851.53 0
851.60 0
851.67 0
851.73 0
851.80 0
851.87 0
851.94 0
852.00 0
852.07 0
852.14 0
852.20 0
852.27 0
852.34 0
852.40 0
852.47 0
852.54 0
852.60 0
852.67 0
852.74 0
852.81 0
852.87 0
852.94 0
853.01 0
853.07 0
853.14 0
853.21 0
853.27 0
853.34 0
853.41 0
853.47 0
853.54 0
853.61 0
853.68 0
853.74 0
853.81 0
853.88 0
853.94 0
854.01 0
854.08 0
854.14 0
854.21 0
854.28 0
854.35 0
854.41 0
854.48 0
854.55 0
854.61 0
854.68 0
854.75 0
854.82 0
854.88 0
854.95 0
855.02 0
855.08 0
855.15 0
855.22 0
855.28 0
855.35 0
855.42 0
855.49 0
855.55 0
855.62 0
855.69 0
855.75 0
855.82 0
855.89 0
855.95 0
856.02 0
856.09 0
856.16 0
856.22 0
856.29 0
856.36 0
856.42 0
856.49 0
856.56 0
856.63 0
856.69 0
856.76 0
856.83 0
856.89 0
856.96 0
857.03 0
857.10 0
857.16 0
857.23 0
857.30 0
857.36 0
857.43 0
857.50 0
857.57 0
857.63 0
857.70 0
857.77 0
857.83 0
857.90 0
857.97 0
858.04 0
858.10 0
858.17 0
858.24 0
858.30 0
858.37 0
858.44 0
858.51 0
858.57 0
858.64 0
858.71 0
858.77 0
858.84 0
858.91 0
858.98 0
859.04 0
859.11 0
859.18 0
859.24 0
859.31 0
859.38 0
859.45 0
859.51 0
859.58 0
859.65 0
859.72 0
859.78 0
859.85 0
859.92 0
859.98 0
860.05 0
860.12 0
860.19 0
860.25 0
860.32 0
860.39 0
860.45 0
860.52 0
860.59 0
860.66 0
860.72 0
860.79 0
860.86 0
860.93 0
860.99 0
861.06 0
861.13 0
861.19 0
861.26 0
861.33 0
861.40 0
861.46 0
861.53 0
861.60 0
861.67 0
861.73 0
861.80 0
861.87 0
861.93 0
862.00 0
862.07 0
862.14 0
862.20 0
862.27 0
862.34 0
862.41 0
862.47 0
862.54 0
862.61 0
862.68 0
862.74 0
862.81 0
862.88 0
862.94 0
863.01 0
863.08 0
863.15 0
863.21 0
863.28 0
863.35 0
863.42 0
863.48 0
863.55 0
863.62 0
863.69 0
863.75 0
863.82 0
863.89 0
863.96 0
864.02 0
864.09 0
864.16 0
864.22 0
864.29 0
864.36 0
864.43 0
864.49 0
864.56 0
864.63 0
864.70 0
864.76 0
864.83 0
864.90 0
864.97 0
865.03 0
865.10 0
865.17 0
865.24 0
865.30 0
865.37 0
865.44 0
865.51 0
865.57 0
865.64 0
865.71 0
865.78 0
865.84 0
865.91 0
865.98 0
866.05 0
866.11 0
866.18 0
866.25 0
866.32 0
866.38 0
866.45 0
866.52 0
866.59 0
866.65 0
866.72 0
866.79 0
866.86 0
866.92 0
866.99 0
867.06 0
867.13 0
867.19 0
867.26 0
867.33 0
867.40 0
867.46 0
867.53 0
867.60 0
867.67 0
867.73 0
867.80 0
867.87 0
867.94 0
868.00 0
868.07 0
868.14 0
868.21 0
868.27 0
868.34 0
868.41 0
868.48 0
868.54 0
868.61 0
868.68 0
868.75 0
868.81 0
868.88 0
868.95 0
869.02 0
869.08 0
869.15 0
869.22 0
869.29 0
869.35 0
869.42 0
869.49 0
869.56 0
869.63 0
869.69 0
869.76 0
869.83 0
869.90 0
869.96 0
870.03 0
870.10 0
870.17 0
870.23 0
870.30 0
870.37 0
870.44 0
870.50 0
870.57 0
870.64 0
870.71 0
870.77 0
870.84 0
870.91 0
870.98 0
871.05 0
871.11 0
871.18 0
871.25 0
871.32 0
871.38 0
871.45 0
871.52 0
871.59 0
871.65 0
871.72 0
871.79 0
871.86 0
871.93 0
871.99 0
872.06 0
872.13 0
872.20 0
872.26 0
872.33 0
872.40 0
872.47 0
872.53 0
872.60 0
872.67 0
872.74 0
872.81 0
872.87 0
872.94 0
873.01 0
873.08 0
873.14 0
873.21 0
873.28 0
873.35 0
873.42 0
873.48 0
873.55 0
873.62 0
873.69 0
873.75 0
873.82 0
873.89 0
873.96 0
874.03 0
874.09 0
874.16 0
874.23 0
874.30 0
874.36 0
874.43 0
874.50 0
874.57 0
874.64 0
874.70 0
874.77 0
874.84 0
874.91 0
874.97 0
875.04 0
875.11 0
875.18 0
875.25 0
875.31 0
875.38 0
875.45 0
875.52 0
875.58 0
875.65 0
875.72 0
875.79 0
875.86 0
875.92 0
875.99 0
876.06 0
876.13 0
876.20 0
876.26 0
876.33 0
876.40 0
876.47 0
876.53 0
876.60 0
876.67 0
876.74 0
876.81 0
876.87 0
876.94 0
877.01 0
877.08 0
877.15 0
877.21 0
877.28 0
877.35 0
877.42 0
877.49 0
877.55 0
877.62 0
877.69 0
877.76 0
877.83 0
877.89 0
877.96 0
878.03 0
878.10 0
878.16 0
878.23 0
878.30 0
878.37 0
878.44 0
878.50 0
878.57 0
878.64 0
878.71 0
878.78 0
878.84 0
878.91 0
878.98 0
879.05 0
879.12 0
879.18 0
879.25 0
879.32 0
879.39 0
879.46 0
879.52 0
879.59 0
879.66 0
879.73 0
879.80 0
879.86 0
879.93 0
880.00 0
880.07 0
880.14 0
880.20 0
880.27 0
880.34 0
880.41 0
880.48 0
880.54 0
880.61 0
880.68 0
880.75 0
880.82 0
880.88 0
880.95 0
881.02 0
881.09 0
881.16 0
881.22 0
881.29 0
881.36 0
881.43 0
881.50 0
881.57 0
881.63 0
881.70 0
881.77 0
881.84 0
881.91 0
881.97 0
882.04 0
882.11 0
882.18 0
882.25 0
882.31 0
882.38 0
882.45 0
882.52 0
882.59 0
882.65 0
882.72 0
882.79 0
882.86 0
882.93 0
883.00 0
883.06 0
883.13 0
883.20 0
883.27 0
883.34 0
883.40 0
883.47 0
883.54 0
883.61 0
883.68 0
883.74 0
883.81 0
883.88 0
883.95 0
884.02 0
884.09 0
884.15 0
884.22 0
884.29 0
884.36 0
884.43 0
884.49 0
884.56 0
884.63 0
884.70 0
884.77 0
884.84 0
884.90 0
884.97 0
885.04 0
885.11 0
885.18 0
885.24 0
885.31 0
885.38 0
885.45 0
885.52 0
885.59 0
885.65 0
885.72 0
885.79 0
885.86 0
885.93 0
886.00 0
886.06 0
886.13 0
886.20 0
886.27 0
886.34 0
886.40 0
886.47 0
886.54 0
886.61 0
886.68 0
886.75 0
886.81 0
886.88 0
886.95 0
887.02 0
887.09 0
887.16 0
887.22 0
887.29 0
887.36 0
887.43 0
887.50 0
887.57 0
887.63 0
887.70 0
887.77 0
887.84 0
887.91 0
887.98 0
888.04 0
888.11 0
888.18 0
888.25 0
888.32 0
888.39 0
888.45 0
888.52 0
888.59 0
888.66 0
888.73 0
888.80 0
888.86 0
888.93 0
889.00 0
889.07 0
889.14 0
889.21 0
889.27 0
889.34 0
889.41 0
889.48 0
889.55 0
889.62 0
889.68 0
889.75 0
889.82 0
889.89 0
889.96 0
890.03 0
890.09 0
890.16 0
890.23 0
890.30 0
890.37 0
890.44 0
890.50 0
890.57 0
890.64 0
890.71 0
890.78 0
890.85 0
890.92 0
890.98 0
891.05 0
891.12 0
891.19 0
891.26 0
891.33 0
891.39 0
891.46 0
891.53 0
891.60 0
891.67 0
891.74 0
891.81 0
891.87 0
891.94 0
892.01 0
892.08 0
892.15 0
892.22 0
892.28 0
892.35 0
892.42 0
892.49 0
892.56 0
892.63 0
892.70 0
892.76 0
892.83 0
892.90 0
892.97 0
893.04 0
893.11 0
893.18 0
893.24 0
893.31 0
893.38 0
893.45 0
893.52 0
893.59 0
893.65 0
893.72 0
893.79 0
893.86 0
893.93 0
894.00 0
894.07 0
894.13 0
894.20 0
894.27 0
894.34 0
894.41 0
894.48 0
894.55 0
894.61 0
894.68 0
894.75 0
894.82 0
894.89 0
894.96 0
895.03 0
895.09 0
895.16 0
895.23 0
895.30 0
895.37 0
895.44 0
895.51 0
895.57 0
895.64 0
895.71 0
895.78 0
895.85 0
895.92 0
895.99 0
896.06 0
896.12 0
896.19 0
896.26 0
896.33 0
896.40 0
896.47 0
896.54 0
896.60 0
896.67 0
896.74 0
896.81 0
896.88 0
896.95 0
897.02 0
897.08 0
897.15 0
897.22 0
897.29 0
897.36 0
897.43 0
897.50 0
897.57 0
897.63 0
897.70 0
897.77 0
897.84 0
897.91 0
897.98 0
898.05 0
898.12 0
898.18 0
898.25 0
898.32 0
898.39 0
898.46 0
898.53 0
898.60 0
898.66 0
898.73 0
898.80 0
898.87 0
898.94 0
899.01 0
899.08 0
899.15 0
899.21 0
899.28 0
899.35 0
899.42 0
899.49 0
899.56 0
899.63 0
899.70 0
899.76 0
899.83 0
899.90 0
899.97 0
900.04 0
900.11 0
900.18 0
900.25 0
900.32 0
900.38 0
900.45 0
900.52 0
900.59 0
900.66 0
900.73 0
900.80 0
900.87 0
900.93 0
901.00 0
901.07 0
901.14 0
901.21 0
901.28 0
901.35 0
901.42 0
901.48 0
901.55 0
901.62 0
901.69 0
901.76 0
901.83 0
901.90 0
901.97 0
902.04 0
902.10 0
902.17 0
902.24 0
902.31 0
902.38 0
902.45 0
902.52 0
902.59 0
902.66 0
902.72 0
902.79 0
902.86 0
902.93 0
903.00 0
903.07 0
903.14 0
903.21 0
903.28 0
903.34 0
903.41 0
903.48 0
903.55 0
903.62 0
903.69 0
903.76 0
903.83 0
903.90 0
903.96 0
904.03 0
904.10 0
904.17 0
904.24 0
904.31 0
904.38 0
904.45 0
904.52 0
904.59 0
904.65 0
904.72 0
904.79 0
904.86 0
904.93 0
905.00 0
905.07 0
905.14 0
905.21 0
905.27 0
905.34 0
905.41 0
905.48 0
905.55 0
905.62 0
905.69 0
905.76 0
905.83 0
905.90 0
905.96 0
906.03 0
906.10 0
906.17 0
906.24 0
906.31 0
906.38 0
906.45 0
906.52 0
906.59 0
906.66 0
906.72 0
906.79 0
906.86 0
906.93 0
907.00 0
907.07 0
907.14 0
907.21 0
907.28 0
907.35 0
907.41 0
907.48 0
907.55 0
907.62 0
907.69 0
907.76 0
907.83 0
907.90 0
907.97 0
908.04 0
908.11 0
908.17 0
908.24 0
908.31 0
908.38 0
908.45 0
908.52 0
908.59 0
908.66 0
908.73 0
908.80 0
908.87 0
908.93 0
909.00 0
909.07 0
909.14 0
909.21 0
909.28 0
909.35 0
909.42 0
909.49 0
909.56 0
909.63 0
909.70 0
909.76 0
909.83 0
909.90 0
909.97 0
910.04 0
910.11 0
910.18 0
910.25 0
910.32 0
910.39 0
910.46 0
910.52 0
910.59 0
910.66 0
910.73 0
910.80 0
910.87 0
910.94 0
911.01 0
911.08 0
911.15 0
911.22 0
911.29 0
911.36 0
911.42 0
911.49 0
911.56 0
911.63 0
911.70 0
911.77 0
911.84 0
911.91 0
911.98 0
912.05 0
912.12 0
912.19 0
912.26 0
912.32 0
912.39 0
912.46 0
912.53 0
912.60 0
912.67 0
912.74 0
912.81 0
912.88 0
912.95 0
913.02 0
913.09 0
913.16 0
913.23 0
913.29 0
913.36 0
913.43 0
913.50 0
913.57 0
913.64 0
913.71 0
913.78 0
913.85 0
913.92 0
913.99 0
914.06 0
914.13 0
914.20 0
914.26 0
914.33 0
914.40 0
914.47 0
914.54 0
914.61 0
914.68 0
914.75 0
914.82 0
914.89 0
914.96 0
915.03 0
915.10 0
915.17 0
915.24 0
915.30 0
915.37 0
915.44 0
915.51 0
915.58 0
915.65 0
915.72 0
915.79 0
915.86 0
915.93 0
916.00 0
916.07 0
916.14 0
916.21 0
916.28 0
916.35 0
916.41 0
916.48 0
916.55 0
916.62 0
916.69 0
916.76 0
916.83 0
916.90 0
916.97 0
917.04 0
917.11 0
917.18 0
917.25 0
917.32 0
917.39 0
917.46 0
917.53 0
917.60 0
917.66 0
917.73 0
917.80 0
917.87 0
917.94 0
918.01 0
918.08 0
918.15 0
918.22 0
918.29 0
918.36 0
918.43 0
918.50 0
918.57 0
918.64 0
918.71 0
918.78 0
918.85 0
918.92 0
918.98 0
919.05 0
919.12 0
919.19 0
919.26 0
919.33 0
919.40 0
919.47 0
919.54 0
919.61 0
919.68 0
919.75 0
919.82 0
919.89 0
919.96 0
920.03 0
920.10 0
920.17 0
920.24 0
920.31 0
920.38 0
920.44 0
920.51 0
920.58 0
920.65 0
920.72 0
920.79 0
920.86 0
920.93 0
921.00 0
921.07 0
921.14 0
921.21 0
921.28 0
921.35 0
921.42 0
921.49 0
921.56 0
921.63 0
921.70 0
921.77 0
921.84 0
921.91 0
921.98 0
922.05 0
922.11 0
922.18 0
922.25 0
922.32 0
922.39 0
922.46 0
922.53 0
922.60 0
922.67 0
922.74 0
922.81 0
922.88 0
922.95 0
923.02 0
923.09 0
923.16 0
923.23 0
923.30 0
923.37 0
923.44 0
923.51 0
923.58 0
923.65 0
923.72 0
923.79 0
923.86 0
923.93 0
924.00 0
924.07 0
924.13 0
924.20 0
924.27 0
924.34 0
924.41 0
924.48 0
924.55 0
924.62 0
924.69 0
924.76 0
924.83 0
924.90 0
924.97 0
925.04 0
925.11 0
925.18 0
925.25 0
925.32 0
925.39 0
925.46 0
925.53 0
925.60 0
925.67 0
925.74 0
925.81 0
925.88 0
925.95 0
926.02 0
926.09 0
926.16 0
926.23 0
926.30 0
926.37 0
926.44 0
926.51 0
926.58 0
926.65 0
926.72 0
926.79 0
926.85 0
926.92 0
926.99 0
927.06 0
927.13 0
927.20 0
927.27 0
927.34 0
927.41 0
927.48 0
927.55 0
927.62 0
927.69 0
927.76 0
927.83 0
927.90 0
927.97 0
928.04 0
928.11 0
928.18 0
928.25 0
928.32 0
928.39 0
928.46 0
928.53 0
928.60 0
928.67 0
928.74 0
928.81 0
928.88 0
928.95 0
929.02 0
929.09 0
929.16 0
929.23 0
929.30 0
929.37 0
929.44 0
929.51 0
929.58 0
929.65 0
929.72 0
929.79 0
929.86 0
929.93 0
930.00 0
930.07 0
930.14 0
930.21 0
930.28 0
930.35 0
930.42 0
930.49 0
930.56 0
930.63 0
930.70 0
930.77 0
930.84 0
930.91 0
930.98 0
931.05 0
931.12 0
931.19 0
931.26 0
931.33 0
931.40 0
931.47 0
931.54 0
931.61 0
931.68 0
931.75 0
931.82 0
931.89 0
931.96 0
932.03 0
932.10 0
932.17 0
932.24 0
932.31 0
932.38 0
932.45 0
932.52 0
932.59 0
932.66 0
932.73 0
932.80 0
932.87 0
932.94 0
933.01 0
933.08 0
933.15 0
933.22 0
933.29 0
933.36 0
933.43 0
933.50 0
933.57 0
933.64 0
933.71 0
933.78 0
933.85 0
933.92 0
933.99 0
934.06 0
934.13 0
934.20 0
934.27 0
934.34 0
934.41 0
934.48 0
934.55 0
934.62 0
934.69 0
934.76 0
934.83 0
934.90 0
934.97 0
935.04 0
935.11 0
935.18 0
935.25 0
935.32 0
935.39 0
935.46 0
935.53 0
935.60 0
935.67 0
935.74 0
935.81 0
935.88 0
935.95 0
936.02 0
936.09 0
936.16 0
936.23 0
936.30 0
936.37 0
936.44 0
936.51 0
936.58 0
936.65 0
936.72 0
936.79 0
936.86 0
936.93 0
937.00 0
937.07 0
937.14 0
937.21 0
937.28 0
937.35 0
937.42 0
937.49 0
937.56 0
937.63 0
937.71 0
937.78 0
937.85 0
937.92 0
937.99 0
938.06 0
938.13 0
938.20 0
938.27 0
938.34 0
938.41 0
938.48 0
938.55 0
938.62 0
938.69 0
938.76 0
938.83 0
938.90 0
938.97 0
939.04 0
939.11 0
939.18 0
939.25 0
939.32 0
939.39 0
939.46 0
939.53 0
939.60 0
939.67 0
939.74 0
939.81 0
939.88 0
939.95 0
940.02 0
940.09 0
940.16 0
940.23 0
940.30 0
940.37 0
940.45 0
940.52 0
940.59 0
940.66 0
940.73 0
940.80 0
940.87 0
940.94 0
941.01 0
941.08 0
941.15 0
941.22 0
941.29 0
941.36 0
941.43 0
941.50 0
941.57 0
941.64 0
941.71 0
941.78 0
941.85 0
941.92 0
941.99 0
942.06 0
942.13 0
942.20 0
942.27 0
942.34 0
942.41 0
942.49 0
942.56 0
942.63 0
942.70 0
942.77 0
942.84 0
942.91 0
942.98 0
943.05 0
943.12 0
943.19 0
943.26 0
943.33 0
943.40 0
943.47 0
943.54 0
943.61 0
943.68 0
943.75 0
943.82 0
943.89 0
943.96 0
944.03 0
944.10 0
944.18 0
944.25 0
944.32 0
944.39 0
944.46 0
944.53 0
944.60 0
944.67 0
944.74 0
944.81 0
944.88 0
944.95 0
945.02 0
945.09 0
945.16 0
945.23 0
945.30 0
945.37 0
945.44 0
945.51 0
945.58 0
945.66 0
945.73 0
945.80 0
945.87 0
945.94 0
946.01 0
946.08 0
946.15 0
946.22 0
946.29 0
946.36 0
946.43 0
946.50 0
946.57 0
946.64 0
946.71 0
946.78 0
946.85 0
946.92 0
947.00 0
947.07 0
947.14 0
947.21 0
947.28 0
947.35 0
947.42 0
947.49 0
947.56 0
947.63 0
947.70 0
947.77 0
947.84 0
947.91 0
947.98 0
948.05 0
948.12 0
948.19 0
948.27 0
948.34 0
948.41 0
948.48 0
948.55 0
948.62 0
948.69 0
948.76 0
948.83 0
948.90 0
948.97 0
949.04 0
949.11 0
949.18 0
949.25 0
949.32 0
949.40 0
949.47 0
949.54 0
949.61 0
949.68 0
949.75 0
949.82 0
949.89 0
949.96 0
950.03 0
950.10 0
950.17 0
950.24 0
950.31 0
950.38 0
950.46 0
950.53 0
950.60 0
950.67 0
950.74 0
950.81 0
950.88 0
950.95 0
951.02 0
951.09 0
951.16 0
951.23 0
951.30 0
951.37 0
951.45 0
951.52 0
951.59 0
951.66 0
951.73 0
951.80 0
951.87 0
951.94 0
952.01 0
952.08 0
952.15 0
952.22 0
952.29 0
952.36 0
952.44 0
952.51 0
952.58 0
952.65 0
952.72 0
952.79 0
952.86 0
952.93 0
953.00 0
953.07 0
953.14 0
953.21 0
953.28 0
953.36 0
953.43 0
953.50 0
953.57 0
953.64 0
953.71 0
953.78 0
953.85 0
953.92 0
953.99 0
954.06 0
954.13 0
954.21 0
954.28 0
954.35 0
954.42 0
954.49 0
954.56 0
954.63 0
954.70 0
954.77 0
954.84 0
954.91 0
954.98 0
955.06 0
955.13 0
955.20 0
955.27 0
955.34 0
955.41 0
955.48 0
955.55 0
955.62 0
955.69 0
955.76 0
955.83 0
955.91 0
955.98 0
956.05 0
956.12 0
956.19 0
956.26 0
956.33 0
956.40 0
956.47 0
956.54 0
956.61 0
956.69 0
956.76 0
956.83 0
956.90 0
956.97 0
957.04 0
957.11 0
957.18 0
957.25 0
957.32 0
957.39 0
957.47 0
957.54 0
957.61 0
957.68 0
957.75 0
957.82 0
957.89 0
957.96 0
958.03 0
958.10 0
958.18 0
958.25 0
958.32 0
958.39 0
958.46 0
958.53 0
958.60 0
958.67 0
958.74 0
958.81 0
958.89 0
958.96 0
959.03 0
959.10 0
959.17 0
959.24 0
959.31 0
959.38 0
959.45 0
959.52 0
959.60 0
959.67 0
959.74 0
959.81 0
959.88 0
959.95 0
960.02 0
960.09 0
960.16 0
960.23 0
960.31 0
960.38 0
960.45 0
960.52 0
960.59 0
960.66 0
960.73 0
960.80 0
960.87 0
960.94 0
961.02 0
961.09 0
961.16 0
961.23 0
961.30 0
961.37 0
961.44 0
961.51 0
961.58 0
961.66 0
961.73 0
961.80 0
961.87 0
961.94 0
962.01 0
962.08 0
962.15 0
962.22 0
962.30 0
962.37 0
962.44 0
962.51 0
962.58 0
962.65 0
962.72 0
962.79 0
962.86 0
962.94 0
963.01 0
963.08 0
963.15 0
963.22 0
963.29 0
963.36 0
963.43 0
963.51 0
963.58 0
963.65 0
963.72 0
963.79 0
963.86 0
963.93 0
964.00 0
964.07 0
964.15 0
964.22 0
964.29 0
964.36 0
964.43 0
964.50 0
964.57 0
964.64 0
964.72 0
964.79 0
964.86 0
964.93 0
965.00 0
965.07 0
965.14 0
965.21 0
965.29 0
965.36 0
965.43 0
965.50 0
965.57 0
965.64 0
965.71 0
965.78 0
965.86 0
965.93 0
966.00 0
966.07 0
966.14 0
966.21 0
966.28 0
966.35 0
966.43 0
966.50 0
966.57 0
966.64 0
966.71 0
966.78 0
966.85 0
966.92 0
967.00 0
967.07 0
967.14 0
967.21 0
967.28 0
967.35 0
967.42 0
967.49 0
967.57 0
967.64 0
967.71 0
967.78 0
967.85 0
967.92 0
967.99 0
968.07 0
968.14 0
968.21 0
968.28 0
968.35 0
968.42 0
968.49 0
968.56 0
968.64 0
968.71 0
968.78 0
968.85 0
968.92 0
968.99 0
969.06 0
969.14 0
969.21 0
969.28 0
969.35 0
969.42 0
969.49 0
969.56 0
969.64 0
969.71 0
969.78 0
969.85 0
969.92 0
969.99 0
970.06 0
970.13 0
970.21 0
970.28 0
970.35 0
970.42 0
970.49 0
970.56 0
970.63 0
970.71 0
970.78 0
970.85 0
970.92 0
970.99 0
971.06 0
971.13 0
971.21 0
971.28 0
971.35 0
971.42 0
971.49 0
971.56 0
971.64 0
971.71 0
971.78 0
971.85 0
971.92 0
971.99 0
972.06 0
972.14 0
972.21 0
972.28 0
972.35 0
972.42 0
972.49 0
972.56 0
972.64 0
972.71 0
972.78 0
972.85 0
972.92 0
972.99 0
973.06 0
973.14 0
973.21 0
973.28 0
973.35 0
973.42 0
973.49 0
973.57 0
973.64 0
973.71 0
973.78 0
973.85 0
973.92 0
973.99 0
974.07 0
974.14 0
974.21 0
974.28 0
974.35 0
974.42 0
974.50 0
974.57 0
974.64 0
974.71 0
974.78 0
974.85 0
974.93 0
975.00 0
975.07 0
975.14 0
975.21 0
975.28 0
975.35 0
975.43 0
975.50 0
975.57 0
975.64 0
975.71 0
975.78 0
975.86 0
975.93 0
976.00 0
976.07 0
976.14 0
976.21 0
976.29 0
976.36 0
976.43 0
976.50 0
976.57 0
976.64 0
976.72 0
976.79 0
976.86 0
976.93 0
977.00 0
977.07 0
977.15 0
977.22 0
977.29 0
977.36 0
977.43 0
977.50 0
977.58 0
977.65 0
977.72 0
977.79 0
977.86 0
977.93 0
978.01 0
978.08 0
978.15 0
978.22 0
978.29 0
978.36 0
978.44 0
978.51 0
978.58 0
978.65 0
978.72 0
978.79 0
978.87 0
978.94 0
979.01 0
979.08 0
979.15 0
979.22 0
979.30 0
979.37 0
979.44 0
979.51 0
979.58 0
979.66 0
979.73 0
979.80 0
979.87 0
979.94 0
980.01 0
980.09 0
980.16 0
980.23 0
980.30 0
980.37 0
980.45 0
980.52 0
980.59 0
980.66 0
980.73 0
980.80 0
980.88 0
980.95 0
981.02 0
981.09 0
981.16 0
981.23 0
981.31 0
981.38 0
981.45 0
981.52 0
981.59 0
981.67 0
981.74 0
981.81 0
981.88 0
981.95 0
982.02 0
982.10 0
982.17 0
982.24 0
982.31 0
982.38 0
982.46 0
982.53 0
982.60 0
982.67 0
982.74 0
982.82 0
982.89 0
982.96 0
983.03 0
983.10 0
983.17 0
983.25 0
983.32 0
983.39 0
983.46 0
983.53 0
983.61 0
983.68 0
983.75 0
983.82 0
983.89 0
983.97 0
984.04 0
984.11 0
984.18 0
984.25 0
984.33 0
984.40 0
984.47 0
984.54 0
984.61 0
984.69 0
984.76 0
984.83 0
984.90 0
984.97 0
985.04 0
985.12 0
985.19 0
985.26 0
985.33 0
985.40 0
985.48 0
985.55 0
985.62 0
985.69 0
985.76 0
985.84 0
985.91 0
985.98 0
986.05 0
986.12 0
986.20 0
986.27 0
986.34 0
986.41 0
986.48 0
986.56 0
986.63 0
986.70 0
986.77 0
986.84 0
986.92 0
986.99 0
987.06 0
987.13 0
987.20 0
987.28 0
987.35 0
987.42 0
987.49 0
987.56 0
987.64 0
987.71 0
987.78 0
987.85 0
987.93 0
988.00 0
988.07 0
988.14 0
988.21 0
988.29 0
988.36 0
988.43 0
988.50 0
988.57 0
988.65 0
988.72 0
988.79 0
988.86 0
988.93 0
989.01 0
989.08 0
989.15 0
989.22 0
989.29 0
989.37 0
989.44 0
989.51 0
989.58 0
989.66 0
989.73 0
989.80 0
989.87 0
989.94 0
990.02 0
990.09 0
990.16 0
990.23 0
990.30 0
990.38 0
990.45 0
990.52 0
990.59 0
990.67 0
990.74 0
990.81 1
990.88 1
990.95 1
991.03 1
991.10 0
991.17 0
991.24 0
991.31 0
991.39 0
991.46 0
991.53 0
991.60 0
991.68 0
991.75 0
991.82 0
991.89 0
991.96 0
992.04 0
992.11 0
992.18 0
992.25 0
992.33 0
992.40 0
992.47 0
992.54 0
992.61 0
992.69 0
992.76 0
992.83 0
992.90 0
992.98 0
993.05 0
993.12 0
993.19 0
993.26 0
993.34 0
993.41 0
993.48 0
993.55 0
993.63 0
993.70 0
993.77 0
993.84 0
993.92 0
993.99 0
994.06 0
994.13 0
994.20 0
994.28 0
994.35 0
994.42 0
994.49 0
994.57 0
994.64 0
994.71 0
994.78 0
994.86 0
994.93 0
995.00 0
995.07 0
995.14 0
995.22 0
995.29 0
995.36 0
995.43 0
995.51 0
995.58 0
995.65 0
995.72 0
995.80 0
995.87 0
995.94 0
996.01 0
996.08 0
996.16 0
996.23 0
996.30 0
996.37 0
996.45 0
996.52 0
996.59 0
996.66 0
996.74 0
996.81 0
996.88 0
996.95 0
997.03 0
997.10 0
997.17 0
997.24 0
997.32 0
997.39 0
997.46 0
997.53 0
997.60 0
997.68 0
997.75 0
997.82 0
997.89 0
997.97 0
998.04 0
998.11 0
998.18 0
998.26 0
998.33 0
998.40 0
998.47 0
998.55 0
998.62 0
998.69 0
998.76 0
998.84 0
998.91 0
998.98 0
999.05 0
999.13 0
999.20 0
999.27 0
999.34 0
999.42 0
999.49 0
999.56 0
999.63 0
999.71 0
999.78 0
999.85 0
999.92 0
1000.00 0
1000.07 0
1000.14 0
1000.21 0
1000.29 0
1000.36 0
1000.43 0
1000.50 0
1000.58 0
1000.65 0
1000.72 0
1000.79 0
1000.87 0
1000.94 0
1001.01 0
1001.08 0
1001.16 0
1001.23 0
1001.30 0
1001.37 0
1001.45 0
1001.52 0
1001.59 0
1001.66 0
1001.74 0
1001.81 0
1001.88 0
1001.95 0
1002.03 0
1002.10 0
1002.17 0
1002.24 0
1002.32 0
1002.39 0
1002.46 0
1002.54 0
1002.61 0
1002.68 0
1002.75 0
1002.83 0
1002.90 0
1002.97 0
1003.04 0
1003.12 0
1003.19 0
1003.26 0
1003.33 0
1003.41 0
1003.48 0
1003.55 0
1003.62 0
1003.70 0
1003.77 0
1003.84 0
1003.91 0
1003.99 0
1004.06 0
1004.13 0
1004.21 0
1004.28 0
1004.35 0
1004.42 0
1004.50 0
1004.57 0
1004.64 0
1004.71 0
1004.79 0
1004.86 0
1004.93 0
1005.00 0
1005.08 0
1005.15 0
1005.22 0
1005.30 0
1005.37 0
1005.44 0
1005.51 0
1005.59 0
1005.66 0
1005.73 0
1005.80 0
1005.88 0
1005.95 0
1006.02 0
1006.10 0
1006.17 0
1006.24 0
1006.31 0
1006.39 0
1006.46 0
1006.53 0
1006.60 0
1006.68 0
1006.75 0
1006.82 0
1006.90 0
1006.97 0
1007.04 0
1007.11 0
1007.19 0
1007.26 0
1007.33 0
1007.40 0
1007.48 0
1007.55 0
1007.62 0
1007.70 0
1007.77 0
1007.84 0
1007.91 0
1007.99 0
1008.06 0
1008.13 0
1008.21 0
1008.28 0
1008.35 0
1008.42 0
1008.50 0
1008.57 0
1008.64 0
1008.71 0
1008.79 0
1008.86 0
1008.93 0
1009.01 0
1009.08 0
1009.15 0
1009.22 0
1009.30 0
1009.37 0
1009.44 0
1009.52 0
1009.59 0
1009.66 0
1009.73 0
1009.81 0
1009.88 0
1009.95 0
1010.03 0
1010.10 0
1010.17 0
1010.24 0
1010.32 0
1010.39 0
1010.46 0
1010.54 0
1010.61 0
1010.68 0
1010.75 0
1010.83 0
1010.90 0
1010.97 0
1011.05 0
1011.12 0
1011.19 0
1011.27 0
1011.34 0
1011.41 0
1011.48 0
1011.56 0
1011.63 0
1011.70 0
1011.78 0
1011.85 0
1011.92 0
1011.99 0
1012.07 0
1012.14 0
1012.21 0
1012.29 0
1012.36 0
1012.43 0
1012.50 0
1012.58 0
1012.65 0
1012.72 0
1012.80 0
1012.87 0
1012.94 0
1013.02 0
1013.09 0
1013.16 0
1013.23 0
1013.31 0
1013.38 0
1013.45 1
1013.53 1
1013.60 1
1013.67 1
1013.75 1
1013.82 1
1013.89 1
1013.96 1
1014.04 1
1014.11 1
1014.18 1
1014.26 1
1014.33 1
1014.40 1
1014.48 1
1014.55 1
1014.62 1
1014.69 1
1014.77 0
1014.84 0
1014.91 0
1014.99 1
1015.06 1
1015.13 1
1015.21 1
1015.28 1
1015.35 1
1015.43 1
1015.50 1
1015.57 1
1015.64 1
1015.72 1
1015.79 1
1015.86 1
1015.94 1
1016.01 1
1016.08 1
1016.16 1
1016.23 1
1016.30 1
1016.38 1
1016.45 0
1016.52 0
1016.59 0
1016.67 0
1016.74 0
1016.81 0
1016.89 0
1016.96 0
1017.03 0
1017.11 0
1017.18 0
1017.25 0
1017.33 0
1017.40 0
1017.47 0
1017.54 0
1017.62 0
1017.69 0
1017.76 0
1017.84 0
1017.91 0
1017.98 0
1018.06 0
1018.13 0
1018.20 0
1018.28 0
1018.35 0
1018.42 0
1018.50 0
1018.57 0
1018.64 0
1018.72 0
1018.79 0
1018.86 0
1018.93 0
1019.01 0
1019.08 0
1019.15 0
1019.23 0
1019.30 0
1019.37 0
1019.45 0
1019.52 0
1019.59 0
1019.67 0
1019.74 0
1019.81 0
1019.89 0
1019.96 0
1020.03 0
1020.11 0
1020.18 0
1020.25 1
1020.33 1
1020.40 1
1020.47 1
1020.55 1
1020.62 1
1020.69 1
1020.77 1
1020.84 1
1020.91 1
1020.99 1
1021.06 1
1021.13 1
1021.20 1
1021.28 1
1021.35 1
1021.42 1
1021.50 1
1021.57 0
1021.64 0
1021.72 0
1021.79 0
1021.86 0
1021.94 0
1022.01 0
1022.08 0
1022.16 0
1022.23 0
1022.30 0
1022.38 0
1022.45 0
1022.52 0
1022.60 0
1022.67 0
1022.74 0
1022.82 0
1022.89 0
1022.96 0
1023.04 0
1023.11 0
1023.18 0
1023.26 1
1023.33 1
1023.40 1
1023.48 1
1023.55 1
1023.62 1
1023.70 1
1023.77 0
1023.84 0
1023.92 0
1023.99 0
1024.06 0
1024.14 0
1024.21 0
1024.28 0
1024.36 0
1024.43 0
1024.50 0
1024.58 0
1024.65 0
1024.72 0
1024.80 0
1024.87 0
1024.94 0
1025.02 1
1025.09 1
1025.16 1
1025.24 1
1025.31 1
1025.39 1
1025.46 1
1025.53 0
1025.61 0
1025.68 0
1025.75 0
1025.83 0
1025.90 0
1025.97 0
1026.05 0
1026.12 0
1026.19 1
1026.27 1
1026.34 1
1026.41 1
1026.49 1
1026.56 1
1026.63 1
1026.71 1
1026.78 1
1026.85 1
1026.93 1
1027.00 1
1027.07 0
1027.15 0
1027.22 0
1027.29 1
1027.37 1
1027.44 1
1027.52 1
1027.59 1
1027.66 1
1027.74 1
1027.81 1
1027.88 1
1027.96 1
1028.03 1
1028.10 1
1028.18 0
1028.25 0
1028.32 0
1028.40 0
1028.47 0
1028.54 0
1028.62 0
1028.69 0
1028.77 0
1028.84 0
1028.91 1
1028.99 1
1029.06 1
1029.13 1
1029.21 1
1029.28 0
1029.35 0
1029.43 0
1029.50 0
1029.57 0
1029.65 0
1029.72 0
1029.79 0
1029.87 0
1029.94 0
1030.02 0
1030.09 0
1030.16 0
1030.24 0
1030.31 0
1030.38 0
1030.46 0
1030.53 0
1030.60 0
1030.68 0
1030.75 0
1030.83 0
1030.90 1
1030.97 1
1031.05 1
1031.12 1
1031.19 1
1031.27 1
1031.34 1
1031.41 0
1031.49 0
1031.56 0
1031.63 0
1031.71 0
1031.78 1
1031.86 1
1031.93 1
1032.00 1
1032.08 1
1032.15 1
1032.22 1
1032.30 1
1032.37 1
1032.45 1
1032.52 1
1032.59 1
1032.67 0
1032.74 0
1032.81 0
1032.89 0
1032.96 0
1033.03 0
1033.11 0
1033.18 0
1033.26 0
1033.33 0
1033.40 0
1033.48 0
1033.55 0
1033.62 0
1033.70 0
1033.77 0
1033.85 0
1033.92 0
1033.99 0
1034.07 0
1034.14 1
1034.21 1
1034.29 1
1034.36 1
1034.44 1
1034.51 1
1034.58 1
1034.66 0
1034.73 0
1034.80 0
1034.88 0
1034.95 0
1035.03 0
1035.10 0
1035.17 0
1035.25 0
1035.32 0
1035.39 0
1035.47 1
1035.54 1
1035.62 1
1035.69 1
1035.76 1
1035.84 1
1035.91 1
1035.98 0
1036.06 0
1036.13 0
1036.21 0
1036.28 0
1036.35 0
1036.43 0
1036.50 0
1036.57 0
1036.65 0
1036.72 0
1036.80 0
1036.87 1
1036.94 1
1037.02 1
1037.09 1
1037.17 1
1037.24 1
1037.31 1
1037.39 0
1037.46 0
1037.53 0
1037.61 0
1037.68 0
1037.76 0
1037.83 0
1037.90 0
1037.98 0
1038.05 0
1038.13 0
1038.20 0
1038.27 0
1038.35 0
1038.42 0
1038.49 0
1038.57 0
1038.64 1
1038.72 1
1038.79 1
1038.86 1
1038.94 0
1039.01 0
1039.09 0
1039.16 0
1039.23 0
1039.31 0
1039.38 0
1039.46 1
1039.53 1
1039.60 1
1039.68 1
1039.75 1
1039.82 1
1039.90 1
1039.97 1
1040.05 1
1040.12 1
1040.19 1
1040.27 1
1040.34 0
1040.42 0
1040.49 0
1040.56 0
1040.64 0
1040.71 0
1040.79 0
1040.86 0
1040.93 0
1041.01 0
1041.08 0
1041.16 0
1041.23 0
1041.30 0
1041.38 0
1041.45 0
1041.53 0
1041.60 0
1041.67 0
1041.75 0
1041.82 0
1041.90 0
1041.97 0
1042.04 0
1042.12 1
1042.19 1
1042.27 2
1042.34 2
1042.41 2
1042.49 3
1042.56 3
1042.64 3
1042.71 3
1042.78 3
1042.86 2
1042.93 2
1043.01 2
1043.08 2
1043.15 1
1043.23 1
1043.30 1
1043.38 1
1043.45 1
1043.52 1
1043.60 1
1043.67 1
1043.75 1
1043.82 1
1043.90 2
1043.97 2
1044.04 2
1044.12 2
1044.19 1
1044.27 1
1044.34 1
1044.41 1
1044.49 1
1044.56 1
1044.64 1
1044.71 1
1044.78 1
1044.86 1
1044.93 1
1045.01 0
1045.08 0
1045.15 0
1045.23 0
1045.30 1
1045.38 1
1045.45 1
1045.53 1
1045.60 1
1045.67 1
1045.75 1
1045.82 1
1045.90 1
1045.97 1
1046.04 1
1046.12 0
1046.19 1
1046.27 1
1046.34 1
1046.42 1
1046.49 0
1046.56 0
1046.64 0
1046.71 0
1046.79 0
1046.86 0
1046.93 0
1047.01 0
1047.08 0
1047.16 0
1047.23 0
1047.31 0
1047.38 0
1047.45 0
1047.53 0
1047.60 0
1047.68 0
1047.75 0
1047.82 1
1047.90 1
1047.97 1
1048.05 1
1048.12 1
1048.20 1
1048.27 1
1048.34 1
1048.42 1
1048.49 2
1048.57 2
1048.64 3
1048.72 4
1048.79 4
1048.86 4
1048.94 4
1049.01 4
1049.09 4
1049.16 3
1049.24 2
1049.31 2
1049.38 2
1049.46 1
1049.53 1
1049.61 1
1049.68 2
1049.76 2
1049.83 2
1049.90 2
1049.98 2
1050.05 3
1050.13 3
1050.20 3
1050.28 3
1050.35 3
1050.42 2
1050.50 2
1050.57 2
1050.65 2
1050.72 2
1050.80 2
1050.87 2
1050.94 2
1051.02 3
1051.09 3
1051.17 3
1051.24 3
1051.32 3
1051.39 3
1051.46 3
1051.54 3
1051.61 3
1051.69 3
1051.76 3
1051.84 2
1051.91 2
1051.98 1
1052.06 1
1052.13 1
1052.21 0
1052.28 0
1052.36 0
1052.43 1
1052.51 1
1052.58 1
1052.65 1
1052.73 1
1052.80 1
1052.88 1
1052.95 2
1053.03 2
1053.10 2
1053.17 2
1053.25 2
1053.32 2
1053.40 1
1053.47 1
1053.55 0
1053.62 0
1053.70 0
1053.77 0
1053.84 0
1053.92 0
1053.99 1
1054.07 1
1054.14 1
1054.22 1
1054.29 1
1054.37 1
1054.44 1
1054.51 1
1054.59 1
1054.66 1
1054.74 1
1054.81 1
1054.89 0
1054.96 0
1055.04 0
1055.11 0
1055.18 1
1055.26 1
1055.33 1
1055.41 1
1055.48 1
1055.56 0
1055.63 0
1055.71 0
1055.78 0
1055.86 0
1055.93 0
1056.00 0
1056.08 0
1056.15 0
1056.23 1
1056.30 1
1056.38 2
1056.45 2
1056.53 2
1056.60 2
1056.67 1
1056.75 1
1056.82 1
1056.90 0
1056.97 0
1057.05 0
1057.12 0
1057.20 0
1057.27 0
1057.35 0
1057.42 0
1057.49 0
1057.57 0
1057.64 0
1057.72 0
1057.79 0
1057.87 0
1057.94 0
1058.02 0
1058.09 0
1058.17 0
1058.24 0
1058.31 0
1058.39 0
1058.46 0
1058.54 0
1058.61 0
1058.69 0
1058.76 0
1058.84 0
1058.91 0
1058.99 0
1059.06 1
1059.14 1
1059.21 1
1059.28 1
1059.36 1
1059.43 2
1059.51 2
1059.58 2
1059.66 2
1059.73 2
1059.81 2
1059.88 2
1059.96 1
1060.03 1
1060.11 1
1060.18 1
1060.26 1
1060.33 1
1060.40 1
1060.48 1
1060.55 2
1060.63 2
1060.70 2
1060.78 2
1060.85 3
1060.93 3
1061.00 3
1061.08 3
1061.15 3
1061.23 3
1061.30 3
1061.38 3
1061.45 3
1061.52 2
1061.60 2
1061.67 2
1061.75 1
1061.82 1
1061.90 0
1061.97 0
1062.05 0
1062.12 0
1062.20 0
1062.27 0
1062.35 0
1062.42 0
1062.50 0
1062.57 0
1062.65 0
1062.72 1
1062.79 1
1062.87 2
1062.94 2
1063.02 3
1063.09 2
1063.17 2
1063.24 1
1063.32 0
1063.39 0
1063.47 0
1063.54 1
1063.62 1
1063.69 2
1063.77 3
1063.84 3
1063.92 4
1063.99 4
1064.07 3
1064.14 3
1064.22 3
1064.29 3
1064.36 2
1064.44 2
1064.51 3
1064.59 3
1064.66 3
1064.74 3
1064.81 3
1064.89 3
1064.96 2
1065.04 2
1065.11 2
1065.19 1
1065.26 1
1065.34 1
1065.41 0
1065.49 0
1065.56 1
1065.64 1
1065.71 2
1065.79 3
1065.86 4
1065.94 4
1066.01 4
1066.09 4
1066.16 4
1066.24 4
1066.31 3
1066.39 3
1066.46 3
1066.54 3
1066.61 3
1066.68 3
1066.76 3
1066.83 2
1066.91 2
1066.98 2
1067.06 3
1067.13 3
1067.21 3
1067.28 4
1067.36 4
1067.43 4
1067.51 4
1067.58 4
1067.66 4
1067.73 4
1067.81 4
1067.88 4
1067.96 4
1068.03 3
1068.11 3
1068.18 3
1068.26 3
1068.33 3
1068.41 3
1068.48 3
1068.56 2
1068.63 3
1068.71 3
1068.78 3
1068.86 3
1068.93 3
1069.01 2
1069.08 2
1069.16 1
1069.23 1
1069.31 0
1069.38 0
1069.46 0
1069.53 1
1069.61 1
1069.68 1
1069.76 2
1069.83 2
1069.91 2
1069.98 2
1070.06 1
1070.13 1
1070.21 1
1070.28 1
1070.36 1
1070.43 1
1070.51 1
1070.58 2
1070.66 2
1070.73 3
1070.81 3
1070.88 3
1070.96 2
1071.03 2
1071.11 1
1071.18 1
1071.26 0
1071.33 0
1071.41 0
1071.48 0
1071.56 0
1071.63 0
1071.71 0
1071.78 0
1071.86 0
1071.93 0
1072.01 0
1072.08 0
1072.16 1
1072.23 1
1072.31 2
1072.38 3
1072.46 4
1072.53 4
1072.61 5
1072.68 5
1072.76 5
1072.83 5
1072.91 5
1072.98 5
1073.06 5
1073.13 5
1073.21 4
1073.28 4
1073.36 4
1073.43 4
1073.51 4
1073.58 4
1073.66 4
1073.74 4
1073.81 4
1073.89 3
1073.96 3
1074.04 3
1074.11 2
1074.19 2
1074.26 2
1074.34 2
1074.41 1
1074.49 1
1074.56 1
1074.64 2
1074.71 2
1074.79 2
1074.86 2
1074.94 3
1075.01 3
1075.09 3
1075.16 3
1075.24 3
1075.31 3
1075.39 3
1075.46 3
1075.54 3
1075.61 2
1075.69 2
1075.76 2
1075.84 2
1075.91 2
1075.99 2
1076.07 2
1076.14 2
1076.22 2
1076.29 2
1076.37 3
1076.44 3
1076.52 3
1076.59 3
1076.67 3
1076.74 3
1076.82 3
1076.89 3
1076.97 3
1077.04 3
1077.12 3
1077.19 3
1077.27 4
1077.34 4
1077.42 4
1077.49 4
1077.57 4
1077.65 4
1077.72 3
1077.80 3
1077.87 3
1077.95 3
1078.02 3
1078.10 3
1078.17 4
1078.25 4
1078.32 5
1078.40 6
1078.47 7
1078.55 8
1078.62 8
1078.70 8
1078.77 9
1078.85 8
1078.93 8
1079.00 8
1079.08 7
1079.15 7
1079.23 6
1079.30 5
1079.38 5
1079.45 4
1079.53 4
1079.60 4
1079.68 4
1079.75 5
1079.83 5
1079.90 7
1079.98 8
1080.06 9
1080.13 9
1080.21 9
1080.28 9
1080.36 8
1080.43 7
1080.51 6
1080.58 6
1080.66 5
1080.73 5
1080.81 5
1080.88 5
1080.96 5
1081.03 5
1081.11 5
1081.19 5
1081.26 6
1081.34 6
1081.41 7
1081.49 7
1081.56 7
1081.64 8
1081.71 8
1081.79 8
1081.86 8
1081.94 8
1082.01 8
1082.09 7
1082.17 7
1082.24 6
1082.32 6
1082.39 5
1082.47 5
1082.54 5
1082.62 4
1082.69 4
1082.77 4
1082.84 4
1082.92 4
1083.00 3
1083.07 3
1083.15 3
1083.22 4
1083.30 4
1083.37 5
1083.45 5
1083.52 5
1083.60 5
1083.67 4
1083.75 4
1083.83 4
1083.90 3
1083.98 3
1084.05 3
1084.13 3
1084.20 3
1084.28 3
1084.35 4
1084.43 4
1084.51 4
1084.58 4
1084.66 4
1084.73 4
1084.81 4
1084.88 4
1084.96 5
1085.03 5
1085.11 4
1085.18 4
1085.26 4
1085.34 3
1085.41 3
1085.49 2
1085.56 2
1085.64 2
1085.71 1
1085.79 2
1085.86 2
1085.94 2
1086.02 3
1086.09 3
1086.17 3
1086.24 4
1086.32 4
1086.39 5
1086.47 5
1086.54 6
1086.62 7
1086.70 7
1086.77 8
1086.85 8
1086.92 8
1087.00 8
1087.07 7
1087.15 6
1087.22 5
1087.30 5
1087.38 5
1087.45 5
1087.53 5
1087.60 5
1087.68 5
1087.75 5
1087.83 5
1087.91 5
1087.98 4
1088.06 4
1088.13 3
1088.21 3
1088.28 3
1088.36 3
1088.43 3
1088.51 3
1088.59 2
1088.66 2
1088.74 2
1088.81 3
1088.89 4
1088.96 5
1089.04 6
1089.12 6
1089.19 7
1089.27 7
1089.34 7
1089.42 6
1089.49 5
1089.57 5
1089.65 4
1089.72 4
1089.80 5
1089.87 5
1089.95 6
1090.02 6
1090.10 7
1090.18 6
1090.25 6
1090.33 5
1090.40 4
1090.48 4
1090.55 4
1090.63 4
1090.71 4
1090.78 5
1090.86 5
1090.93 5
1091.01 5
1091.08 4
1091.16 3
1091.24 3
1091.31 3
1091.39 3
1091.46 3
1091.54 4
1091.61 5
1091.69 6
1091.77 6
1091.84 7
1091.92 7
1091.99 7
1092.07 7
1092.14 7
1092.22 7
1092.30 7
1092.37 6
1092.45 6
1092.52 5
1092.60 5
1092.67 5
1092.75 5
1092.83 5
1092.90 5
1092.98 4
1093.05 4
1093.13 4
1093.21 3
1093.28 3
1093.36 3
1093.43 2
1093.51 2
1093.58 2
1093.66 2
1093.74 2
1093.81 2
1093.89 2
1093.96 3
1094.04 3
1094.12 4
1094.19 5
1094.27 6
1094.34 6
1094.42 6
1094.49 7
1094.57 7
1094.65 7
1094.72 7
1094.80 7
1094.87 7
1094.95 7
1095.03 7
1095.10 7
1095.18 6
1095.25 6
1095.33 5
1095.40 5
1095.48 5
1095.56 5
1095.63 5
1095.71 5
1095.78 5
1095.86 5
1095.94 4
1096.01 4
1096.09 3
1096.16 3
1096.24 3
1096.32 3
1096.39 3
1096.47 3
1096.54 4
1096.62 4
1096.69 4
1096.77 4
1096.85 4
1096.92 4
1097.00 4
1097.07 4
1097.15 5
1097.23 5
1097.30 6
1097.38 6
1097.45 6
1097.53 6
1097.61 6
1097.68 5
1097.76 4
1097.83 3
1097.91 2
1097.99 2
1098.06 1
1098.14 2
1098.21 2
1098.29 2
1098.37 3
1098.44 4
1098.52 4
1098.59 5
1098.67 6
1098.75 7
1098.82 7
1098.90 7
1098.97 8
1099.05 7
1099.13 7
1099.20 6
1099.28 5
1099.35 4
1099.43 3
1099.51 2
1099.58 2
1099.66 2
1099.73 3
1099.81 4
1099.89 5
1099.96 6
1100.04 6
1100.11 7
1100.19 8
1100.27 8
1100.34 8
1100.42 8
1100.49 8
1100.57 7
1100.65 7
1100.72 6
1100.80 6
1100.87 5
1100.95 4
1101.03 3
1101.10 2
1101.18 2
1101.26 2
1101.33 1
1101.41 2
1101.48 2
1101.56 2
1101.64 2
1101.71 3
1101.79 4
1101.86 5
1101.94 6
1102.02 8
1102.09 9
1102.17 11
1102.24 11
1102.32 12
1102.40 11
1102.47 10
1102.55 10
1102.63 9
1102.70 8
1102.78 8
1102.85 7
1102.93 7
1103.01 7
1103.08 7
1103.16 7
1103.23 7
1103.31 6
1103.39 6
1103.46 6
1103.54 6
1103.62 6
1103.69 6
1103.77 5
1103.84 5
1103.92 4
1104.00 4
1104.07 4
1104.15 3
1104.22 4
1104.30 4
1104.38 5
1104.45 6
1104.53 8
1104.61 10
1104.68 11
1104.76 13
1104.83 14
1104.91 14
1104.99 14
1105.06 13
1105.14 13
1105.22 12
1105.29 12
1105.37 12
1105.44 13
1105.52 14
1105.60 15
1105.67 15
1105.75 16
1105.82 16
1105.90 15
1105.98 15
1106.05 15
1106.13 14
1106.21 14
1106.28 13
1106.36 13
1106.43 13
1106.51 13
1106.59 13
1106.66 12
1106.74 12
1106.82 12
1106.89 12
1106.97 12
1107.05 12
1107.12 11
1107.20 11
1107.27 10
1107.35 10
1107.43 10
1107.50 10
1107.58 10
1107.66 10
1107.73 11
1107.81 11
1107.88 11
1107.96 10
1108.04 9
1108.11 9
1108.19 8
1108.27 7
1108.34 6
1108.42 6
1108.49 5
1108.57 5
1108.65 5
1108.72 4
1108.80 4
1108.88 4
1108.95 3
1109.03 4
1109.11 4
1109.18 4
1109.26 5
1109.33 6
1109.41 7
1109.49 7
1109.56 7
1109.64 7
1109.72 7
1109.79 6
1109.87 5
1109.95 5
1110.02 4
1110.10 4
1110.17 3
1110.25 3
1110.33 4
1110.40 4
1110.48 5
1110.56 5
1110.63 6
1110.71 6
1110.79 6
1110.86 6
1110.94 7
1111.02 7
1111.09 7
1111.17 7
1111.24 7
1111.32 6
1111.40 6
1111.47 5
1111.55 4
1111.63 3
1111.70 3
1111.78 2
1111.86 1
1111.93 1
1112.01 1
1112.09 1
1112.16 0
1112.24 1
1112.31 1
1112.39 2
1112.47 3
1112.54 5
1112.62 7
1112.70 9
1112.77 11
1112.85 14
1112.93 15
1113.00 17
1113.08 17
1113.16 17
1113.23 17
1113.31 16
1113.39 14
1113.46 13
1113.54 12
1113.62 11
1113.69 10
1113.77 10
1113.84 10
1113.92 11
1114.00 11
1114.07 11
1114.15 11
1114.23 11
1114.30 10
1114.38 10
1114.46 10
1114.53 10
1114.61 11
1114.69 11
1114.76 12
1114.84 13
1114.92 13
1114.99 13
1115.07 13
1115.15 12
1115.22 11
1115.30 10
1115.38 9
1115.45 8
1115.53 8
1115.61 8
1115.68 9
1115.76 10
1115.83 11
1115.91 12
1115.99 12
1116.06 13
1116.14 14
1116.22 14
1116.29 14
1116.37 14
1116.45 14
1116.52 13
1116.60 13
1116.68 12
1116.75 12
1116.83 11
1116.91 11
1116.98 11
1117.06 11
1117.14 10
1117.21 10
1117.29 9
1117.37 9
1117.44 8
1117.52 8
1117.60 8
1117.67 8
1117.75 8
1117.83 8
1117.90 9
1117.98 9
1118.06 10
1118.13 11
1118.21 11
1118.29 12
1118.36 12
1118.44 12
1118.52 11
1118.59 11
1118.67 10
1118.75 10
1118.82 10
1118.90 10
1118.98 11
1119.05 12
1119.13 13
1119.21 14
1119.28 14
1119.36 14
1119.44 14
1119.51 13
1119.59 12
1119.67 10
1119.74 9
1119.82 8
1119.90 7
1119.97 6
1120.05 6
1120.13 6
1120.20 6
1120.28 6
1120.36 7
1120.43 7
1120.51 7
1120.59 8
1120.67 9
1120.74 10
1120.82 12
1120.90 13
1120.97 13
1121.05 13
1121.13 13
1121.20 12
1121.28 11
1121.36 11
1121.43 11
1121.51 11
1121.59 11
1121.66 12
1121.74 12
1121.82 12
1121.89 11
1121.97 11
1122.05 10
1122.12 9
1122.20 7
1122.28 6
1122.35 4
1122.43 3
1122.51 2
1122.58 2
1122.66 2
1122.74 2
1122.82 3
1122.89 4
1122.97 5
1123.05 6
1123.12 7
1123.20 7
1123.28 6
1123.35 6
1123.43 5
1123.51 4
1123.58 4
1123.66 3
1123.74 2
1123.81 1
1123.89 1
1123.97 0
1124.04 0
1124.12 0
1124.20 0
1124.28 0
1124.35 0
1124.43 0
1124.51 0
1124.58 0
1124.66 1
1124.74 2
1124.81 2
1124.89 3
1124.97 3
1125.04 3
1125.12 3
1125.20 3
1125.27 3
1125.35 3
1125.43 3
1125.51 4
1125.58 4
1125.66 3
1125.74 3
1125.81 3
1125.89 2
1125.97 1
1126.04 1
1126.12 0
1126.20 0
1126.27 0
1126.35 0
1126.43 0
1126.51 0
1126.58 0
1126.66 0
1126.74 0
1126.81 0
1126.89 0
1126.97 1
1127.04 3
1127.12 5
1127.20 7
1127.28 9
1127.35 11
1127.43 12
1127.51 12
1127.58 12
1127.66 11
1127.74 10
1127.81 9
1127.89 8
1127.97 8
1128.05 7
1128.12 7
1128.20 7
1128.28 7
1128.35 6
1128.43 6
1128.51 5
1128.58 4
1128.66 3
1128.74 2
1128.82 0
1128.89 0
1128.97 0
1129.05 0
1129.12 0
1129.20 0
1129.28 0
1129.35 0
1129.43 0
1129.51 1
1129.59 1
1129.66 2
1129.74 1
1129.82 1
1129.89 1
1129.97 1
1130.05 1
1130.13 1
1130.20 2
1130.28 3
1130.36 4
1130.43 6
1130.51 8
1130.59 10
1130.66 13
1130.74 15
1130.82 16
1130.90 17
1130.97 17
1131.05 16
1131.13 15
1131.20 13
1131.28 11
1131.36 9
1131.44 7
1131.51 6
1131.59 4
1131.67 3
1131.74 1
1131.82 1
1131.90 1
1131.98 1
1132.05 3
1132.13 5
1132.21 7
1132.28 8
1132.36 10
1132.44 10
1132.52 10
1132.59 10
1132.67 9
1132.75 9
1132.82 9
1132.90 9
1132.98 9
1133.06 9
1133.13 9
1133.21 9
1133.29 10
1133.36 10
1133.44 10
1133.52 11
1133.60 13
1133.67 14
1133.75 16
1133.83 17
1133.90 19
1133.98 20
1134.06 20
1134.14 20
1134.21 19
1134.29 18
1134.37 17
1134.45 17
1134.52 17
1134.60 17
1134.68 18
1134.75 18
1134.83 18
1134.91 17
1134.99 15
1135.06 14
1135.14 12
1135.22 11
1135.30 10
1135.37 10
1135.45 10
1135.53 10
1135.60 9
1135.68 8
1135.76 8
1135.84 7
1135.91 7
1135.99 7
1136.07 8
1136.14 8
1136.22 10
1136.30 11
1136.38 12
1136.45 14
1136.53 16
1136.61 18
1136.69 20
1136.76 22
1136.84 24
1136.92 26
1137.00 27
1137.07 27
1137.15 27
1137.23 26
1137.30 24
1137.38 22
1137.46 21
1137.54 19
1137.61 19
1137.69 18
1137.77 18
1137.85 19
1137.92 19
1138.00 19
1138.08 19
1138.16 19
1138.23 18
1138.31 18
1138.39 17
1138.46 15
1138.54 14
1138.62 13
1138.70 12
1138.77 12
1138.85 12
1138.93 13
1139.01 15
1139.08 16
1139.16 17
1139.24 18
1139.32 18
1139.39 18
1139.47 17
1139.55 17
1139.63 16
1139.70 15
1139.78 15
1139.86 15
1139.93 14
1140.01 14
1140.09 14
1140.17 13
1140.24 13
1140.32 12
1140.40 12
1140.48 11
1140.55 11
1140.63 11
1140.71 12
1140.79 12
1140.86 12
1140.94 12
1141.02 12
1141.10 10
1141.17 9
1141.25 7
1141.33 5
1141.41 3
1141.48 1
1141.56 0
1141.64 0
1141.72 0
1141.79 1
1141.87 3
1141.95 4
1142.03 6
1142.10 8
1142.18 9
1142.26 10
1142.34 11
1142.41 11
1142.49 10
1142.57 9
1142.65 8
1142.72 6
1142.80 5
1142.88 3
1142.96 2
1143.03 1
1143.11 1
1143.19 1
1143.27 1
1143.34 2
1143.42 3
1143.50 3
1143.58 4
1143.65 4
1143.73 4
1143.81 4
1143.89 5
1143.96 5
1144.04 5
1144.12 5
1144.20 5
1144.27 5
1144.35 6
1144.43 7
1144.51 9
1144.58 10
1144.66 12
1144.74 13
1144.82 13
1144.89 13
1144.97 12
1145.05 11
1145.13 9
1145.20 8
1145.28 7
1145.36 6
1145.44 5
1145.51 5
1145.59 5
1145.67 5
1145.75 5
1145.83 5
1145.90 5
1145.98 5
1146.06 4
1146.14 4
1146.21 4
1146.29 4
1146.37 4
1146.45 4
1146.52 5
1146.60 5
1146.68 6
1146.76 7
1146.83 8
1146.91 10
1146.99 11
1147.07 12
1147.15 14
1147.22 14
1147.30 15
1147.38 16
1147.46 16
1147.53 17
1147.61 18
1147.69 19
1147.77 19
1147.84 20
1147.92 21
1148.00 21
1148.08 21
1148.15 20
1148.23 20
1148.31 19
1148.39 17
1148.47 16
1148.54 15
1148.62 14
1148.70 14
1148.78 14
1148.85 15
1148.93 16
1149.01 17
1149.09 18
1149.16 19
1149.24 19
1149.32 19
1149.40 20
1149.48 20
1149.55 20
1149.63 21
1149.71 21
1149.79 22
1149.86 23
1149.94 24
1150.02 26
1150.10 27
1150.18 28
1150.25 29
1150.33 30
1150.41 31
1150.49 30
1150.56 29
1150.64 28
1150.72 26
1150.80 25
1150.88 24
1150.95 25
1151.03 27
1151.11 31
1151.19 36
1151.26 41
1151.34 45
1151.42 49
1151.50 51
1151.58 52
1151.65 52
1151.73 51
1151.81 49
1151.89 47
1151.96 45
1152.04 43
1152.12 41
1152.20 39
1152.28 38
1152.35 37
1152.43 36
1152.51 36
1152.59 35
1152.66 35
1152.74 35
1152.82 34
1152.90 34
1152.98 33
1153.05 32
1153.13 31
1153.21 30
1153.29 28
1153.37 27
1153.44 25
1153.52 24
1153.60 23
1153.68 22
1153.75 21
1153.83 21
1153.91 22
1153.99 23
1154.07 24
1154.14 26
1154.22 26
1154.30 27
1154.38 26
1154.46 25
1154.53 23
1154.61 21
1154.69 19
1154.77 17
1154.85 15
1154.92 14
1155.00 13
1155.08 12
1155.16 11
1155.24 11
1155.31 10
1155.39 9
1155.47 8
1155.55 8
1155.62 7
1155.70 7
1155.78 7
1155.86 7
1155.94 9
1156.01 10
1156.09 13
1156.17 15
1156.25 16
1156.33 17
1156.40 17
1156.48 17
1156.56 16
1156.64 14
1156.72 13
1156.79 11
1156.87 10
1156.95 9
1157.03 9
1157.11 8
1157.18 8
1157.26 8
1157.34 9
1157.42 9
1157.50 10
1157.57 11
1157.65 12
1157.73 13
1157.81 13
1157.89 13
1157.96 13
1158.04 12
1158.12 11
1158.20 10
1158.28 9
1158.35 9
1158.43 8
1158.51 7
1158.59 6
1158.67 6
1158.74 6
1158.82 7
1158.90 8
1158.98 9
1159.06 11
1159.13 13
1159.21 14
1159.29 14
1159.37 14
1159.45 14
1159.52 14
1159.60 13
1159.68 12
1159.76 11
1159.84 10
1159.92 10
1159.99 10
1160.07 10
1160.15 10
1160.23 11
1160.31 12
1160.38 13
1160.46 13
1160.54 13
1160.62 13
1160.70 13
1160.77 13
1160.85 12
1160.93 12
1161.01 13
1161.09 14
1161.17 16
1161.24 18
1161.32 21
1161.40 23
1161.48 25
1161.56 26
1161.63 26
1161.71 26
1161.79 25
1161.87 24
1161.95 22
1162.02 21
1162.10 20
1162.18 20
1162.26 19
1162.34 19
1162.42 18
1162.49 18
1162.57 17
1162.65 17
1162.73 16
1162.81 16
1162.88 16
1162.96 16
1163.04 15
1163.12 15
1163.20 14
1163.28 12
1163.35 11
1163.43 9
1163.51 7
1163.59 6
1163.67 6
1163.74 6
1163.82 8
1163.90 10
1163.98 13
1164.06 16
1164.14 18
1164.21 20
1164.29 21
1164.37 22
1164.45 21
1164.53 20
1164.61 18
1164.68 16
1164.76 13
1164.84 11
1164.92 9
1165.00 8
1165.07 7
1165.15 7
1165.23 6
1165.31 6
1165.39 5
1165.47 4
1165.54 2
1165.62 0
1165.70 0
1165.78 0
1165.86 0
1165.94 0
1166.01 0
1166.09 0
1166.17 0
1166.25 1
1166.33 2
1166.41 3
1166.48 2
1166.56 2
1166.64 2
1166.72 1
1166.80 1
1166.88 2
1166.95 3
1167.03 5
1167.11 7
1167.19 9
1167.27 11
1167.35 13
1167.42 14
1167.50 15
1167.58 15
1167.66 15
1167.74 14
1167.82 14
1167.89 13
1167.97 13
1168.05 13
1168.13 13
1168.21 13
1168.29 13
1168.36 13
1168.44 12
1168.52 12
1168.60 12
1168.68 13
1168.76 14
1168.83 16
1168.91 19
1168.99 21
1169.07 23
1169.15 25
1169.23 26
1169.30 26
1169.38 26
1169.46 26
1169.54 25
1169.62 25
1169.70 25
1169.77 24
1169.85 23
1169.93 22
1170.01 21
1170.09 19
1170.17 16
1170.25 13
1170.32 11
1170.40 8
1170.48 7
1170.56 6
1170.64 6
1170.72 7
1170.79 8
1170.87 9
1170.95 10
1171.03 11
1171.11 12
1171.19 13
1171.27 14
1171.34 16
1171.42 18
1171.50 21
1171.58 23
1171.66 26
1171.74 28
1171.81 29
1171.89 29
1171.97 27
1172.05 25
1172.13 21
1172.21 17
1172.29 14
1172.36 10
1172.44 8
1172.52 6
1172.60 6
1172.68 6
1172.76 7
1172.83 8
1172.91 10
1172.99 11
1173.07 12
1173.15 12
1173.23 11
1173.31 10
1173.38 10
1173.46 9
1173.54 9
1173.62 9
1173.70 10
1173.78 11
1173.86 12
1173.93 13
1174.01 14
1174.09 14
1174.17 14
1174.25 13
1174.33 12
1174.41 12
1174.48 11
1174.56 12
1174.64 12
1174.72 12
1174.80 13
1174.88 13
1174.96 13
1175.03 13
1175.11 13
1175.19 12
1175.27 12
1175.35 13
1175.43 14
1175.51 16
1175.58 18
1175.66 20
1175.74 22
1175.82 23
1175.90 23
1175.98 22
1176.06 21
1176.13 20
1176.21 19
1176.29 19
1176.37 18
1176.45 18
1176.53 18
1176.61 18
1176.69 17
1176.76 17
1176.84 18
1176.92 19
1177.00 21
1177.08 22
1177.16 24
1177.24 24
1177.31 25
1177.39 25
1177.47 24
1177.55 23
1177.63 22
1177.71 21
1177.79 20
1177.87 19
1177.94 18
1178.02 17
1178.10 17
1178.18 16
1178.26 16
1178.34 16
1178.42 16
1178.49 16
1178.57 16
1178.65 16
1178.73 17
1178.81 17
1178.89 16
1178.97 16
1179.05 16
1179.12 15
1179.20 15
1179.28 15
1179.36 16
1179.44 16
1179.52 16
1179.60 17
1179.68 17
1179.75 17
1179.83 16
1179.91 16
1179.99 16
1180.07 16
1180.15 16
1180.23 17
1180.31 19
1180.38 20
1180.46 21
1180.54 22
1180.62 22
1180.70 22
1180.78 21
1180.86 20
1180.94 19
1181.01 19
1181.09 18
1181.17 17
1181.25 17
1181.33 16
1181.41 16
1181.49 16
1181.57 16
1181.65 16
1181.72 16
1181.80 16
1181.88 16
1181.96 15
1182.04 15
1182.12 15
1182.20 14
1182.28 14
1182.35 15
1182.43 15
1182.51 16
1182.59 18
1182.67 20
1182.75 22
1182.83 25
1182.91 27
1182.99 28
1183.06 29
1183.14 29
1183.22 29
1183.30 29
1183.38 28
1183.46 28
1183.54 26
1183.62 25
1183.70 23
1183.77 20
1183.85 18
1183.93 16
1184.01 15
1184.09 14
1184.17 14
1184.25 15
1184.33 16
1184.41 17
1184.48 19
1184.56 20
1184.64 21
1184.72 23
1184.80 24
1184.88 26
1184.96 27
1185.04 27
1185.12 27
1185.19 26
1185.27 24
1185.35 22
1185.43 20
1185.51 17
1185.59 16
1185.67 15
1185.75 16
1185.83 17
1185.90 18
1185.98 19
1186.06 20
1186.14 20
1186.22 20
1186.30 19
1186.38 19
1186.46 18
1186.54 18
1186.62 18
1186.69 19
1186.77 20
1186.85 20
1186.93 20
1187.01 19
1187.09 19
1187.17 18
1187.25 17
1187.33 16
1187.41 15
1187.48 15
1187.56 14
1187.64 14
1187.72 13
1187.80 12
1187.88 11
1187.96 9
1188.04 9
1188.12 8
1188.20 8
1188.27 8
1188.35 9
1188.43 10
1188.51 12
1188.59 14
1188.67 17
1188.75 21
1188.83 24
1188.91 27
1188.99 29
1189.07 30
1189.14 30
1189.22 29
1189.30 28
1189.38 26
1189.46 24
1189.54 23
1189.62 21
1189.70 20
1189.78 20
1189.86 20
1189.93 20
1190.01 20
1190.09 19
1190.17 19
1190.25 17
1190.33 16
1190.41 14
1190.49 12
1190.57 10
1190.65 8
1190.73 8
1190.81 7
1190.88 7
1190.96 6
1191.04 6
1191.12 7
1191.20 7
1191.28 8
1191.36 9
1191.44 11
1191.52 12
1191.60 13
1191.68 14
1191.75 14
1191.83 15
1191.91 16
1191.99 17
1192.07 19
1192.15 22
1192.23 24
1192.31 26
1192.39 27
1192.47 27
1192.55 26
1192.63 25
1192.70 23
1192.78 20
1192.86 18
1192.94 15
1193.02 13
1193.10 11
1193.18 9
1193.26 8
1193.34 7
1193.42 8
1193.50 9
1193.58 10
1193.65 12
1193.73 14
1193.81 16
1193.89 18
1193.97 19
1194.05 20
1194.13 21
1194.21 21
1194.29 22
1194.37 22
1194.45 23
1194.53 23
1194.61 23
1194.68 23
1194.76 21
1194.84 19
1194.92 17
1195.00 14
1195.08 12
1195.16 11
1195.24 10
1195.32 10
1195.40 11
1195.48 13
1195.56 15
1195.64 17
1195.72 18
1195.79 19
1195.87 20
1195.95 21
1196.03 21
1196.11 23
1196.19 24
1196.27 25
1196.35 26
1196.43 26
1196.51 26
1196.59 26
1196.67 25
1196.75 24
1196.83 24
1196.90 23
1196.98 24
1197.06 24
1197.14 24
1197.22 24
1197.30 23
1197.38 22
1197.46 21
1197.54 21
1197.62 21
1197.70 21
1197.78 22
1197.86 23
1197.94 24
1198.02 24
1198.09 24
1198.17 24
1198.25 23
1198.33 22
1198.41 22
1198.49 21
1198.57 21
1198.65 21
1198.73 21
1198.81 22
1198.89 23
1198.97 23
1199.05 24
1199.13 24
1199.21 24
1199.29 23
1199.36 21
1199.44 20
1199.52 19
1199.60 18
1199.68 19
1199.76 20
1199.84 22
1199.92 24
1200.00 26
1200.08 28
1200.16 28
1200.24 27
1200.32 25
1200.40 21
1200.48 17
1200.56 12
1200.64 7
1200.72 4
1200.79 3
1200.87 3
1200.95 5
1201.03 7
1201.11 9
1201.19 11
1201.27 11
1201.35 11
1201.43 9
1201.51 6
1201.59 4
1201.67 1
1201.75 0
1201.83 0
1201.91 0
1201.99 0
1202.07 0
1202.15 1
1202.23 1
1202.30 1
1202.38 1
1202.46 0
1202.54 0
1202.62 0
1202.70 0
1202.78 0
1202.86 1
1202.94 3
1203.02 5
1203.10 7
1203.18 9
1203.26 10
1203.34 11
1203.42 12
1203.50 13
1203.58 14
1203.66 15
1203.74 16
1203.82 16
1203.90 17
1203.97 18
1204.05 19
1204.13 20
1204.21 22
1204.29 23
1204.37 24
1204.45 25
1204.53 27
1204.61 28
1204.69 29
1204.77 29
1204.85 28
1204.93 27
1205.01 26
1205.09 24
1205.17 23
1205.25 21
1205.33 20
1205.41 19
1205.49 19
1205.57 19
1205.65 19
1205.73 19
1205.81 20
1205.88 22
1205.96 23
1206.04 24
1206.12 25
1206.20 25
1206.28 25
1206.36 24
1206.44 23
1206.52 22
1206.60 21
1206.68 20
1206.76 19
1206.84 17
1206.92 16
1207.00 16
1207.08 15
1207.16 14
1207.24 14
1207.32 13
1207.40 13
1207.48 13
1207.56 12
1207.64 12
1207.72 12
1207.80 12
1207.88 12
1207.96 12
1208.04 12
1208.11 13
1208.19 13
1208.27 12
1208.35 12
1208.43 10
1208.51 9
1208.59 7
1208.67 5
1208.75 4
1208.83 2
1208.91 1
1208.99 0
1209.07 0
1209.15 0
1209.23 1
1209.31 3
1209.39 5
1209.47 8
1209.55 11
1209.63 13
1209.71 15
1209.79 16
1209.87 16
1209.95 15
1210.03 14
1210.11 14
1210.19 14
1210.27 14
1210.35 15
1210.43 15
1210.51 16
1210.59 16
1210.67 16
1210.75 16
1210.83 16
1210.91 16
1210.99 16
1211.07 15
1211.15 14
1211.22 12
1211.30 11
1211.38 9
1211.46 8
1211.54 8
1211.62 9
1211.70 10
1211.78 12
1211.86 13
1211.94 15
1212.02 16
1212.10 16
1212.18 16
1212.26 15
1212.34 14
1212.42 13
1212.50 11
1212.58 10
1212.66 10
1212.74 9
1212.82 8
1212.90 7
1212.98 5
1213.06 4
1213.14 3
1213.22 1
1213.30 0
1213.38 0
1213.46 0
1213.54 0
1213.62 1
1213.70 1
1213.78 1
1213.86 1
1213.94 1
1214.02 1
1214.10 0
1214.18 0
1214.26 0
1214.34 0
1214.42 0
1214.50 0
1214.58 2
1214.66 4
1214.74 6
1214.82 7
1214.90 8
1214.98 7
1215.06 6
1215.14 5
1215.22 4
1215.30 2
1215.38 1
1215.46 1
1215.54 0
1215.62 0
1215.70 0
1215.78 0
1215.86 0
1215.94 1
1216.02 2
1216.10 3
1216.18 4
1216.26 5
1216.34 5
1216.42 5
1216.50 5
1216.58 4
1216.66 4
1216.74 3
1216.82 3
1216.90 3
1216.98 3
1217.06 4
1217.14 4
1217.22 5
1217.30 5
1217.38 6
1217.46 7
1217.54 7
1217.62 8
1217.70 8
1217.78 9
1217.86 9
1217.94 9
1218.02 8
1218.10 7
1218.18 5
1218.26 3
1218.34 1
1218.42 1
1218.50 1
1218.58 2
1218.66 5
1218.74 7
1218.82 10
1218.90 12
1218.98 14
1219.06 16
1219.14 17
1219.22 17
1219.30 18
1219.38 20
1219.46 21
1219.54 22
1219.62 24
1219.70 24
1219.78 24
1219.86 23
1219.94 20
1220.02 17
1220.10 14
1220.18 10
1220.26 8
1220.34 6
1220.42 5
1220.50 5
1220.58 5
1220.66 6
1220.74 8
1220.82 10
1220.90 11
1220.98 12
1221.06 12
1221.14 11
1221.22 9
1221.30 7
1221.38 5
1221.46 2
1221.54 1
1221.62 1
1221.70 2
1221.78 4
1221.86 7
1221.94 9
1222.02 12
1222.10 15
1222.18 16
1222.26 18
1222.34 18
1222.42 18
1222.50 18
1222.58 18
1222.66 18
1222.74 19
1222.82 20
1222.90 23
1222.98 26
1223.06 28
1223.14 31
1223.22 32
1223.30 33
1223.38 32
1223.46 30
1223.54 27
1223.62 24
1223.70 22
1223.78 19
1223.86 16
1223.94 13
1224.03 10
1224.11 8
1224.19 5
1224.27 3
1224.35 2
1224.43 1
1224.51 1
1224.59 1
1224.67 2
1224.75 4
1224.83 6
1224.91 9
1224.99 12
1225.07 15
1225.15 18
1225.23 20
1225.31 21
1225.39 22
1225.47 23
1225.55 23
1225.63 24
1225.71 24
1225.79 25
1225.87 25
1225.95 26
1226.03 26
1226.11 26
1226.19 26
1226.27 26
1226.35 26
1226.43 27
1226.51 27
1226.59 27
1226.67 27
1226.75 26
1226.83 25
1226.91 24
1226.99 22
1227.08 21
1227.16 19
1227.24 18
1227.32 17
1227.40 16
1227.48 16
1227.56 16
1227.64 18
1227.72 20
1227.80 23
1227.88 26
1227.96 29
1228.04 31
1228.12 32
1228.20 33
1228.28 33
1228.36 32
1228.44 31
1228.52 29
1228.60 27
1228.68 24
1228.76 21
1228.84 18
1228.92 15
1229.00 13
1229.08 11
1229.16 9
1229.24 8
1229.32 7
1229.41 6
1229.49 5
1229.57 5
1229.65 6
1229.73 8
1229.81 11
1229.89 13
1229.97 16
1230.05 18
1230.13 19
1230.21 19
1230.29 19
1230.37 18
1230.45 16
1230.53 15
1230.61 15
1230.69 15
1230.77 15
1230.85 15
1230.93 15
1231.01 16
1231.09 16
1231.17 17
1231.25 17
1231.34 17
1231.42 17
1231.50 17
1231.58 16
1231.66 16
1231.74 16
1231.82 16
1231.90 16
1231.98 17
1232.06 17
1232.14 18
1232.22 18
1232.30 17
1232.38 17
1232.46 18
1232.54 19
1232.62 21
1232.70 23
1232.78 25
1232.86 27
1232.94 27
1233.03 26
1233.11 24
1233.19 22
1233.27 18
1233.35 15
1233.43 11
1233.51 9
1233.59 8
1233.67 8
1233.75 9
1233.83 11
1233.91 14
1233.99 16
1234.07 19
1234.15 21
1234.23 22
1234.31 24
1234.39 26
1234.47 28
1234.56 30
1234.64 33
1234.72 34
1234.80 35
1234.88 35
1234.96 34
1235.04 33
1235.12 31
1235.20 29
1235.28 27
1235.36 26
1235.44 24
1235.52 23
1235.60 23
1235.68 23
1235.76 24
1235.84 27
1235.93 31
1236.01 35
1236.09 40
1236.17 45
1236.25 49
1236.33 51
1236.41 52
1236.49 50
1236.57 47
1236.65 43
1236.73 38
1236.81 33
1236.89 27
1236.97 23
1237.05 19
1237.13 16
1237.22 14
1237.30 12
1237.38 11
1237.46 10
1237.54 9
1237.62 7
1237.70 5
1237.78 4
1237.86 2
1237.94 1
1238.02 1
1238.10 2
1238.18 2
1238.26 3
1238.34 3
1238.43 3
1238.51 2
1238.59 1
1238.67 0
1238.75 0
1238.83 0
1238.91 0
1238.99 0
1239.07 0
1239.15 1
1239.23 4
1239.31 8
1239.39 11
1239.47 15
1239.56 17
1239.64 19
1239.72 20
1239.80 22
1239.88 23
1239.96 24
1240.04 26
1240.12 28
1240.20 30
1240.28 32
1240.36 34
1240.44 35
1240.52 35
1240.60 34
1240.69 31
1240.77 28
1240.85 25
1240.93 22
1241.01 20
1241.09 19
1241.17 19
1241.25 20
1241.33 21
1241.41 23
1241.49 25
1241.57 27
1241.65 30
1241.74 34
1241.82 40
1241.90 46
1241.98 52
1242.06 58
1242.14 63
1242.22 67
1242.30 70
1242.38 71
1242.46 71
1242.54 71
1242.62 70
1242.71 69
1242.79 69
1242.87 68
1242.95 68
1243.03 67
1243.11 66
1243.19 65
1243.27 64
1243.35 63
1243.43 62
1243.51 61
1243.59 60
1243.68 59
1243.76 57
1243.84 55
1243.92 54
1244.00 53
1244.08 53
1244.16 54
1244.24 57
1244.32 61
1244.40 65
1244.48 68
1244.56 70
1244.65 71
1244.73 69
1244.81 65
1244.89 59
1244.97 53
1245.05 47
1245.13 42
1245.21 39
1245.29 37
1245.37 37
1245.45 37
1245.54 38
1245.62 37
1245.70 36
1245.78 35
1245.86 33
1245.94 30
1246.02 28
1246.10 25
1246.18 23
1246.26 21
1246.34 19
1246.43 17
1246.51 15
1246.59 15
1246.67 16
1246.75 18
1246.83 22
1246.91 26
1246.99 31
1247.07 37
1247.15 41
1247.24 45
1247.32 47
1247.40 48
1247.48 48
1247.56 48
1247.64 47
1247.72 46
1247.80 46
1247.88 46
1247.96 47
1248.05 48
1248.13 49
1248.21 50
1248.29 51
1248.37 51
1248.45 51
1248.53 50
1248.61 48
1248.69 46
1248.77 43
1248.86 40
1248.94 37
1249.02 35
1249.10 32
1249.18 30
1249.26 28
1249.34 26
1249.42 25
1249.50 24
1249.58 24
1249.67 23
1249.75 23
1249.83 23
1249.91 24
1249.99 24
1250.07 24
1250.15 24
1250.23 24
1250.31 24
1250.40 25
1250.48 26
1250.56 26
1250.64 27
1250.72 26
1250.80 26
1250.88 25
1250.96 25
1251.04 26
1251.12 27
1251.21 29
1251.29 32
1251.37 34
1251.45 35
1251.53 35
1251.61 35
1251.69 34
1251.77 33
1251.85 33
1251.94 34
1252.02 35
1252.10 36
1252.18 36
1252.26 35
1252.34 32
1252.42 29
1252.50 25
1252.59 21
1252.67 18
1252.75 16
1252.83 15
1252.91 15
1252.99 15
1253.07 17
1253.15 18
1253.23 20
1253.32 21
1253.40 22
1253.48 24
1253.56 26
1253.64 28
1253.72 30
1253.80 31
1253.88 33
1253.96 33
1254.05 32
1254.13 31
1254.21 28
1254.29 25
1254.37 22
1254.45 20
1254.53 17
1254.61 15
1254.70 13
1254.78 11
1254.86 10
1254.94 9
1255.02 9
1255.10 10
1255.18 11
1255.26 13
1255.35 15
1255.43 16
1255.51 17
1255.59 17
1255.67 16
1255.75 15
1255.83 13
1255.91 12
1256.00 10
1256.08 10
1256.16 10
1256.24 10
1256.32 10
1256.40 10
1256.48 10
1256.56 10
1256.65 10
1256.73 12
1256.81 14
1256.89 19
1256.97 24
1257.05 30
1257.13 35
1257.21 39
1257.30 42
1257.38 42
1257.46 42
1257.54 40
1257.62 37
1257.70 35
1257.78 33
1257.86 31
1257.95 29
1258.03 27
1258.11 26
1258.19 24
1258.27 22
1258.35 20
1258.43 19
1258.52 17
1258.60 16
1258.68 15
1258.76 14
1258.84 15
1258.92 16
1259.00 19
1259.08 23
1259.17 28
1259.25 33
1259.33 37
1259.41 39
1259.49 39
1259.57 37
1259.65 34
1259.74 30
1259.82 25
1259.90 21
1259.98 18
1260.06 16
1260.14 16
1260.22 16
1260.31 17
1260.39 18
1260.47 20
1260.55 21
1260.63 23
1260.71 25
1260.79 27
1260.88 28
1260.96 30
1261.04 32
1261.12 34
1261.20 35
1261.28 36
1261.36 36
1261.45 36
1261.53 34
1261.61 33
1261.69 32
1261.77 32
1261.85 34
1261.93 38
1262.02 43
1262.10 50
1262.18 58
1262.26 67
1262.34 76
1262.42 84
1262.50 92
1262.59 100
1262.67 106
1262.75 112
1262.83 117
1262.91 121
1262.99 123
1263.07 124
1263.16 125
1263.24 124
1263.32 124
1263.40 124
1263.48 124
1263.56 125
1263.64 126
1263.73 128
1263.81 130
1263.89 131
1263.97 131
1264.05 131
1264.13 129
1264.22 127
1264.30 124
1264.38 121
1264.46 118
1264.54 115
1264.62 111
1264.70 107
1264.79 103
1264.87 99
1264.95 94
1265.03 89
1265.11 83
1265.19 76
1265.28 70
1265.36 63
1265.44 57
1265.52 53
1265.60 49
1265.68 47
1265.76 46
1265.85 47
1265.93 48
1266.01 50
1266.09 53
1266.17 55
1266.25 56
1266.34 57
1266.42 57
1266.50 56
1266.58 53
1266.66 49
1266.74 43
1266.83 36
1266.91 29
1266.99 22
1267.07 16
1267.15 12
1267.23 10
1267.32 10
1267.40 13
1267.48 16
1267.56 21
1267.64 25
1267.72 30
1267.80 33
1267.89 35
1267.97 35
1268.05 34
1268.13 31
1268.21 28
1268.29 23
1268.38 20
1268.46 17
1268.54 15
1268.62 14
1268.70 15
1268.78 16
1268.87 17
1268.95 18
1269.03 18
1269.11 17
1269.19 17
1269.27 16
1269.36 15
1269.44 15
1269.52 14
1269.60 15
1269.68 15
1269.76 16
1269.85 16
1269.93 17
1270.01 19
1270.09 20
1270.17 20
1270.26 20
1270.34 20
1270.42 19
1270.50 17
1270.58 15
1270.66 13
1270.75 11
1270.83 9
1270.91 7
1270.99 5
1271.07 3
1271.15 1
1271.24 0
1271.32 0
1271.40 0
1271.48 0
1271.56 0
1271.64 0
1271.73 0
1271.81 0
1271.89 1
1271.97 3
1272.05 5
1272.14 7
1272.22 8
1272.30 8
1272.38 8
1272.46 8
1272.54 8
1272.63 9
1272.71 11
1272.79 13
1272.87 16
1272.95 19
1273.03 21
1273.12 22
1273.20 23
1273.28 23
1273.36 23
1273.44 23
1273.53 23
1273.61 22
1273.69 22
1273.77 21
1273.85 20
1273.93 19
1274.02 18
1274.10 18
1274.18 18
1274.26 19
1274.34 21
1274.43 24
1274.51 26
1274.59 29
1274.67 30
1274.75 32
1274.84 33
1274.92 34
1275.00 35
1275.08 36
1275.16 37
1275.24 39
1275.33 41
1275.41 42
1275.49 42
1275.57 42
1275.65 41
1275.74 38
1275.82 36
1275.90 33
1275.98 30
1276.06 28
1276.15 26
1276.23 25
1276.31 24
1276.39 24
1276.47 24
1276.55 25
1276.64 25
1276.72 26
1276.80 27
1276.88 28
1276.96 28
1277.05 28
1277.13 28
1277.21 27
1277.29 26
1277.37 26
1277.46 27
1277.54 28
1277.62 31
1277.70 34
1277.78 36
1277.87 37
1277.95 37
1278.03 35
1278.11 32
1278.19 30
1278.28 28
1278.36 29
1278.44 30
1278.52 33
1278.60 37
1278.69 40
1278.77 43
1278.85 44
1278.93 45
1279.01 45
1279.10 45
1279.18 44
1279.26 43
1279.34 42
1279.42 41
1279.51 40
1279.59 38
1279.67 37
1279.75 35
1279.83 34
1279.92 34
1280.00 34
1280.08 35
1280.16 36
1280.24 36
1280.33 37
1280.41 37
1280.49 36
1280.57 35
1280.65 32
1280.74 29
1280.82 26
1280.90 22
1280.98 18
1281.06 16
1281.15 15
1281.23 16
1281.31 19
1281.39 24
1281.47 29
1281.56 35
1281.64 40
1281.72 45
1281.80 47
1281.88 48
1281.97 47
1282.05 45
1282.13 41
1282.21 37
1282.30 32
1282.38 28
1282.46 24
1282.54 22
1282.62 21
1282.71 22
1282.79 23
1282.87 25
1282.95 27
1283.03 28
1283.12 29
1283.20 28
1283.28 26
1283.36 24
1283.44 22
1283.53 20
1283.61 18
1283.69 17
1283.77 18
1283.86 19
1283.94 20
1284.02 23
1284.10 26
1284.18 30
1284.27 35
1284.35 40
1284.43 45
1284.51 49
1284.60 53
1284.68 56
1284.76 58
1284.84 59
1284.92 59
1285.01 59
1285.09 59
1285.17 58
1285.25 58
1285.33 57
1285.42 56
1285.50 54
1285.58 53
1285.66 51
1285.75 49
1285.83 46
1285.91 43
1285.99 39
1286.07 34
1286.16 29
1286.24 23
1286.32 18
1286.40 14
1286.49 12
1286.57 11
1286.65 11
1286.73 13
1286.81 15
1286.90 18
1286.98 21
1287.06 24
1287.14 26
1287.23 27
1287.31 28
1287.39 29
1287.47 29
1287.56 29
1287.64 29
1287.72 29
1287.80 28
1287.88 26
1287.97 25
1288.05 23
1288.13 22
1288.21 21
1288.30 22
1288.38 24
1288.46 27
1288.54 29
1288.62 32
1288.71 33
1288.79 33
1288.87 33
1288.95 33
1289.04 33
1289.12 34
1289.20 36
1289.28 39
1289.37 41
1289.45 43
1289.53 43
1289.61 43
1289.69 42
1289.78 40
1289.86 39
1289.94 37
1290.02 36
1290.11 36
1290.19 35
1290.27 34
1290.35 33
1290.44 32
1290.52 29
1290.60 26
1290.68 24
1290.77 21
1290.85 20
1290.93 20
1291.01 22
1291.10 24
1291.18 27
1291.26 29
1291.34 31
1291.42 32
1291.51 33
1291.59 33
1291.67 33
1291.75 33
1291.84 33
1291.92 32
1292.00 31
1292.08 30
1292.17 29
1292.25 28
1292.33 27
1292.41 26
1292.50 25
1292.58 24
1292.66 22
1292.74 19
1292.83 15
1292.91 11
1292.99 7
1293.07 5
1293.16 3
1293.24 4
1293.32 6
1293.40 10
1293.49 14
1293.57 19
1293.65 24
1293.73 29
1293.82 33
1293.90 35
1293.98 37
1294.06 38
1294.14 39
1294.23 38
1294.31 36
1294.39 35
1294.47 32
1294.56 30
1294.64 28
1294.72 27
1294.80 26
1294.89 26
1294.97 27
1295.05 28
1295.13 29
1295.22 31
1295.30 33
1295.38 36
1295.46 40
1295.55 45
1295.63 50
1295.71 56
1295.80 62
1295.88 67
1295.96 70
1296.04 72
1296.13 72
1296.21 71
1296.29 68
1296.37 64
1296.46 60
1296.54 55
1296.62 51
1296.70 47
1296.79 44
1296.87 40
1296.95 36
1297.03 33
1297.12 29
1297.20 27
1297.28 25
1297.36 24
1297.45 24
1297.53 27
1297.61 31
1297.69 37
1297.78 43
1297.86 51
1297.94 58
1298.02 65
1298.11 71
1298.19 75
1298.27 78
1298.35 79
1298.44 78
1298.52 77
1298.60 75
1298.69 74
1298.77 73
1298.85 72
1298.93 72
1299.02 73
1299.10 74
1299.18 75
1299.26 76
1299.35 77
1299.43 77
1299.51 76
1299.59 74
1299.68 73
1299.76 71
1299.84 69
1299.92 67
1300.01 65
1300.09 63
1300.17 62
1300.26 61
1300.34 60
1300.42 60
1300.50 60
1300.59 59
1300.67 58
1300.75 55
1300.83 52
1300.92 49
1301.00 47
1301.08 45
1301.17 45
1301.25 47
1301.33 49
1301.41 52
1301.50 53
1301.58 54
1301.66 54
1301.74 52
1301.83 50
1301.91 47
1301.99 46
1302.08 45
1302.16 45
1302.24 46
1302.32 47
1302.41 49
1302.49 50
1302.57 51
1302.65 52
1302.74 52
1302.82 52
1302.90 51
1302.99 50
1303.07 49
1303.15 49
1303.23 48
1303.32 48
1303.40 49
1303.48 50
1303.56 51
1303.65 52
1303.73 53
1303.81 54
1303.90 54
1303.98 54
1304.06 54
1304.14 54
1304.23 55
1304.31 56
1304.39 57
1304.48 58
1304.56 59
1304.64 59
1304.72 59
1304.81 58
1304.89 57
1304.97 57
1305.06 57
1305.14 57
1305.22 58
1305.30 59
1305.39 59
1305.47 59
1305.55 57
1305.63 54
1305.72 50
1305.80 45
1305.88 40
1305.97 36
1306.05 31
1306.13 27
1306.21 23
1306.30 18
1306.38 14
1306.46 10
1306.55 6
1306.63 3
1306.71 1
1306.79 0
1306.88 0
1306.96 0
1307.04 0
1307.13 0
1307.21 0
1307.29 0
1307.38 0
1307.46 0
1307.54 0
1307.62 0
1307.71 0
1307.79 2
1307.87 5
1307.96 9
1308.04 15
1308.12 20
1308.20 26
1308.29 30
1308.37 33
1308.45 35
1308.54 35
1308.62 33
1308.70 31
1308.78 27
1308.87 24
1308.95 20
1309.03 17
1309.12 15
1309.20 14
1309.28 14
1309.37 16
1309.45 19
1309.53 22
1309.61 26
1309.70 29
1309.78 31
1309.86 33
1309.95 34
1310.03 34
1310.11 34
1310.20 34
1310.28 33
1310.36 33
1310.44 32
1310.53 30
1310.61 28
1310.69 27
1310.78 26
1310.86 26
1310.94 26
1311.03 26
1311.11 26
1311.19 25
1311.27 23
1311.36 21
1311.44 17
1311.52 14
1311.61 11
1311.69 9
1311.77 9
1311.86 10
1311.94 13
1312.02 16
1312.10 20
1312.19 23
1312.27 26
1312.35 28
1312.44 31
1312.52 33
1312.60 36
1312.69 39
1312.77 42
1312.85 45
1312.94 46
1313.02 46
1313.10 43
1313.18 39
1313.27 34
1313.35 28
1313.43 22
1313.52 18
1313.60 15
1313.68 14
1313.77 15
1313.85 17
1313.93 19
1314.02 23
1314.10 27
1314.18 32
1314.26 37
1314.35 41
1314.43 46
1314.51 50
1314.60 53
1314.68 54
1314.76 55
1314.85 54
1314.93 52
1315.01 50
1315.10 47
1315.18 45
1315.26 42
1315.35 40
1315.43 37
1315.51 35
1315.60 33
1315.68 31
1315.76 29
1315.84 28
1315.93 28
1316.01 28
1316.09 28
1316.18 28
1316.26 27
1316.34 27
1316.43 26
1316.51 25
1316.59 24
1316.68 23
1316.76 22
1316.84 21
1316.93 21
1317.01 20
1317.09 19
1317.18 19
1317.26 19
1317.34 20
1317.43 22
1317.51 24
1317.59 28
1317.67 32
1317.76 36
1317.84 40
1317.92 44
1318.01 46
1318.09 47
1318.17 47
1318.26 45
1318.34 42
1318.42 38
1318.51 33
1318.59 28
1318.67 22
1318.76 17
1318.84 11
1318.92 7
1319.01 3
1319.09 1
1319.17 0
1319.26 0
1319.34 0
1319.42 0
1319.51 2
1319.59 5
1319.67 8
1319.76 12
1319.84 18
1319.92 23
1320.01 29
1320.09 34
1320.17 37
1320.26 38
1320.34 38
1320.42 35
1320.51 32
1320.59 29
1320.67 27
1320.76 26
1320.84 26
1320.92 27
1321.01 28
1321.09 30
1321.17 30
1321.26 29
1321.34 27
1321.42 25
1321.51 23
1321.59 22
1321.67 23
1321.76 26
1321.84 30
1321.92 35
1322.01 41
1322.09 45
1322.17 48
1322.26 49
1322.34 47
1322.42 44
1322.51 39
1322.59 33
1322.67 28
1322.76 23
1322.84 18
1322.92 15
1323.01 12
1323.09 11
1323.17 11
1323.26 12
1323.34 15
1323.42 19
1323.51 25
1323.59 31
1323.67 37
1323.76 43
1323.84 48
1323.92 51
1324.01 52
1324.09 52
1324.17 51
1324.26 49
1324.34 46
1324.42 44
1324.51 42
1324.59 40
1324.68 38
1324.76 36
1324.84 34
1324.93 32
1325.01 31
1325.09 29
1325.18 28
1325.26 27
1325.34 26
1325.43 25
1325.51 23
1325.59 22
1325.68 21
1325.76 20
1325.84 20
1325.93 20
1326.01 21
1326.09 21
1326.18 20
1326.26 19
1326.34 17
1326.43 15
1326.51 13
1326.59 12
1326.68 11
1326.76 10
1326.85 9
1326.93 9
1327.01 10
1327.10 11
1327.18 14
1327.26 17
1327.35 22
1327.43 28
1327.51 35
1327.60 43
1327.68 50
1327.76 57
1327.85 62
1327.93 66
1328.01 66
1328.10 63
1328.18 59
1328.27 52
1328.35 46
1328.43 39
1328.52 35
1328.60 31
1328.68 29
1328.77 27
1328.85 25
1328.93 22
1329.02 19
1329.10 15
1329.18 12
1329.27 11
1329.35 11
1329.44 12
1329.52 15
1329.60 18
1329.69 21
1329.77 23
1329.85 23
1329.94 21
1330.02 18
1330.10 13
1330.19 8
1330.27 4
1330.36 0
1330.44 0
1330.52 0
1330.61 0
1330.69 0
1330.77 0
1330.86 1
1330.94 1
1331.02 1
1331.11 0
1331.19 0
1331.28 0
1331.36 0
1331.44 1
1331.53 2
1331.61 2
1331.69 2
1331.78 2
1331.86 2
1331.94 2
1332.03 1
1332.11 2
1332.20 2
1332.28 3
1332.36 4
1332.45 4
1332.53 3
1332.61 2
1332.70 0
1332.78 0
1332.87 0
1332.95 0
1333.03 0
1333.12 0
1333.20 4
1333.28 9
1333.37 13
1333.45 16
1333.54 18
1333.62 19
1333.70 18
1333.79 16
1333.87 14
1333.95 14
1334.04 14
1334.12 17
1334.20 20
1334.29 24
1334.37 28
1334.46 31
1334.54 33
1334.62 33
1334.71 33
1334.79 30
1334.88 28
1334.96 24
1335.04 21
1335.13 18
1335.21 15
1335.29 12
1335.38 9
1335.46 7
1335.55 4
1335.63 3
1335.71 2
1335.80 2
1335.88 4
1335.96 6
1336.05 9
1336.13 12
1336.22 15
1336.30 16
1336.38 16
1336.47 15
1336.55 14
1336.63 12
1336.72 11
1336.80 10
1336.89 9
1336.97 8
1337.05 7
1337.14 5
1337.22 4
1337.31 3
1337.39 3
1337.47 4
1337.56 5
1337.64 7
1337.72 8
1337.81 10
1337.89 12
1337.98 14
1338.06 17
1338.14 22
1338.23 26
1338.31 31
1338.40 36
1338.48 41
1338.56 44
1338.65 47
1338.73 49
1338.81 50
1338.90 50
1338.98 50
1339.07 49
1339.15 48
1339.23 47
1339.32 46
1339.40 45
1339.49 44
1339.57 42
1339.65 40
1339.74 38
1339.82 35
1339.91 32
1339.99 31
1340.07 31
1340.16 33
1340.24 37
1340.33 41
1340.41 44
1340.49 46
1340.58 45
1340.66 42
1340.75 37
1340.83 30
1340.91 23
1341.00 16
1341.08 10
1341.16 5
1341.25 2
1341.33 0
1341.42 0
1341.50 2
1341.58 4
1341.67 7
1341.75 10
1341.84 12
1341.92 14
1342.00 15
1342.09 15
1342.17 16
1342.26 18
1342.34 20
1342.42 23
1342.51 27
1342.59 31
1342.68 33
1342.76 35
1342.84 36
1342.93 35
1343.01 34
1343.10 33
1343.18 31
1343.26 30
1343.35 29
1343.43 29
1343.52 30
1343.60 31
1343.68 33
1343.77 37
1343.85 42
1343.94 47
1344.02 54
1344.11 60
1344.19 65
1344.27 68
1344.36 70
1344.44 71
1344.53 71
1344.61 71
1344.69 71
1344.78 73
1344.86 75
1344.95 78
1345.03 80
1345.11 81
1345.20 82
1345.28 80
1345.37 78
1345.45 74
1345.53 70
1345.62 65
1345.70 61
1345.79 56
1345.87 52
1345.96 48
1346.04 43
1346.12 40
1346.21 37
1346.29 34
1346.38 32
1346.46 31
1346.54 31
1346.63 30
1346.71 30
1346.80 29
1346.88 28
1346.96 27
1347.05 26
1347.13 24
1347.22 22
1347.30 20
1347.39 17
1347.47 14
1347.55 12
1347.64 11
1347.72 11
1347.81 12
1347.89 15
1347.97 18
1348.06 22
1348.14 26
1348.23 29
1348.31 31
1348.40 32
1348.48 32
1348.56 32
1348.65 32
1348.73 31
1348.82 31
1348.90 30
1348.98 30
1349.07 29
1349.15 28
1349.24 27
1349.32 26
1349.41 24
1349.49 22
1349.57 19
1349.66 16
1349.74 12
1349.83 8
1349.91 5
1350.00 3
1350.08 2
1350.16 3
1350.25 6
1350.33 10
1350.42 14
1350.50 18
1350.59 21
1350.67 23
1350.75 23
1350.84 21
1350.92 17
1351.01 14
1351.09 11
1351.18 11
1351.26 13
1351.34 17
1351.43 24
1351.51 32
1351.60 41
1351.68 48
1351.77 53
1351.85 56
1351.93 58
1352.02 59
1352.10 58
1352.19 57
1352.27 56
1352.36 54
1352.44 53
1352.52 51
1352.61 48
1352.69 45
1352.78 42
1352.86 38
1352.95 33
1353.03 29
1353.11 26
1353.20 24
1353.28 23
1353.37 23
1353.45 25
1353.54 28
1353.62 31
1353.70 33
1353.79 36
1353.87 38
1353.96 40
1354.04 41
1354.13 43
1354.21 44
1354.30 46
1354.38 47
1354.46 47
1354.55 47
1354.63 47
1354.72 46
1354.80 45
1354.89 44
1354.97 41
1355.05 39
1355.14 36
1355.22 34
1355.31 32
1355.39 32
1355.48 32
1355.56 33
1355.65 35
1355.73 38
1355.81 40
1355.90 42
1355.98 43
1356.07 43
1356.15 43
1356.24 43
1356.32 43
1356.41 42
1356.49 43
1356.57 44
1356.66 46
1356.74 48
1356.83 51
1356.91 54
1357.00 57
1357.08 60
1357.17 62
1357.25 65
1357.33 68
1357.42 72
1357.50 76
1357.59 80
1357.67 85
1357.76 88
1357.84 90
1357.93 89
1358.01 87
1358.09 82
1358.18 77
1358.26 70
1358.35 63
1358.43 56
1358.52 49
1358.60 44
1358.69 39
1358.77 34
1358.86 30
1358.94 25
1359.02 21
1359.11 17
1359.19 13
1359.28 11
1359.36 9
1359.45 9
1359.53 10
1359.62 12
1359.70 14
1359.79 16
1359.87 19
1359.95 21
1360.04 23
1360.12 25
1360.21 27
1360.29 29
1360.38 31
1360.46 33
1360.55 35
1360.63 36
1360.72 37
1360.80 38
1360.88 38
1360.97 38
1361.05 38
1361.14 38
1361.22 37
1361.31 35
1361.39 34
1361.48 32
1361.56 30
1361.65 28
1361.73 28
1361.81 29
1361.90 32
1361.98 36
1362.07 42
1362.15 49
1362.24 56
1362.32 62
1362.41 67
1362.49 69
1362.58 69
1362.66 67
1362.75 64
1362.83 61
1362.92 59
1363.00 57
1363.08 56
1363.17 55
1363.25 54
1363.34 52
1363.42 49
1363.51 46
1363.59 42
1363.68 37
1363.76 32
1363.85 26
1363.93 19
1364.02 13
1364.10 7
1364.18 3
1364.27 0
1364.35 0
1364.44 3
1364.52 8
1364.61 14
1364.69 21
1364.78 27
1364.86 33
1364.95 37
1365.03 39
1365.12 39
1365.20 38
1365.29 35
1365.37 32
1365.46 30
1365.54 29
1365.62 29
1365.71 31
1365.79 35
1365.88 39
1365.96 42
1366.05 45
1366.13 46
1366.22 47
1366.30 47
1366.39 46
1366.47 45
1366.56 43
1366.64 41
1366.73 38
1366.81 34
1366.90 29
1366.98 24
1367.07 19
1367.15 16
1367.24 14
1367.32 15
1367.40 19
1367.49 24
1367.57 30
1367.66 35
1367.74 39
1367.83 41
1367.91 40
1368.00 39
1368.08 36
1368.17 33
1368.25 30
1368.34 27
1368.42 24
1368.51 20
1368.59 15
1368.68 10
1368.76 5
1368.85 1
1368.93 0
1369.02 0
1369.10 0
1369.19 0
1369.27 0
1369.36 0
1369.44 1
1369.53 0
1369.61 0
1369.69 0
1369.78 0
1369.86 1
1369.95 4
1370.03 6
1370.12 9
1370.20 11
1370.29 13
1370.37 14
1370.46 14
1370.54 14
1370.63 15
1370.71 15
1370.80 18
1370.88 21
1370.97 26
1371.05 31
1371.14 36
1371.22 41
1371.31 44
1371.39 45
1371.48 43
1371.56 40
1371.65 36
1371.73 33
1371.82 29
1371.90 27
1371.99 26
1372.07 26
1372.16 27
1372.24 28
1372.33 29
1372.41 30
1372.50 31
1372.58 30
1372.67 29
1372.75 26
1372.84 23
1372.92 19
1373.01 16
1373.09 14
1373.18 12
1373.26 11
1373.35 9
1373.43 8
1373.52 6
1373.60 5
1373.69 3
1373.77 3
1373.86 3
1373.94 6
1374.03 9
1374.11 13
1374.20 17
1374.28 20
1374.37 22
1374.45 21
1374.54 20
1374.62 17
1374.71 13
1374.79 11
1374.88 9
1374.96 8
1375.05 9
1375.13 9
1375.22 10
1375.30 11
1375.39 11
1375.47 10
1375.56 9
1375.64 8
1375.73 6
1375.81 5
1375.90 5
1375.98 6
1376.07 8
1376.15 10
1376.24 14
1376.32 19
1376.41 24
1376.49 30
1376.58 34
1376.66 37
1376.75 38
1376.83 38
1376.92 38
1377.00 38
1377.09 39
1377.17 41
1377.26 44
1377.34 48
1377.43 51
1377.51 54
1377.60 54
1377.68 52
1377.77 49
1377.85 46
1377.94 44
1378.02 44
1378.11 46
1378.19 51
1378.28 57
1378.36 62
1378.45 66
1378.53 66
1378.62 63
1378.70 56
1378.79 47
1378.87 36
1378.96 25
1379.04 14
1379.13 5
1379.21 0
1379.30 0
1379.39 0
1379.47 0
1379.56 0
1379.64 0
1379.73 0
1379.81 0
1379.90 0
1379.98 0
1380.07 2
1380.15 4
1380.24 8
1380.32 12
1380.41 17
1380.49 23
1380.58 28
1380.66 34
1380.75 38
1380.83 41
1380.92 43
1381.00 43
1381.09 41
1381.17 39
1381.26 37
1381.34 36
1381.43 35
1381.51 35
1381.60 37
1381.69 39
1381.77 41
1381.86 43
1381.94 43
1382.03 43
1382.11 41
1382.20 39
1382.28 37
1382.37 36
1382.45 36
1382.54 37
1382.62 39
1382.71 42
1382.79 44
1382.88 45
1382.96 45
1383.05 44
1383.13 42
1383.22 40
1383.30 38
1383.39 38
1383.48 38
1383.56 39
1383.65 40
1383.73 42
1383.82 43
1383.90 43
1383.99 43
1384.07 43
1384.16 42
1384.24 41
1384.33 40
1384.41 38
1384.50 36
1384.58 33
1384.67 29
1384.75 24
1384.84 18
1384.93 12
1385.01 6
1385.10 1
1385.18 0
1385.27 0
1385.35 0
1385.44 0
1385.52 0
1385.61 0
1385.69 3
1385.78 7
1385.86 10
1385.95 13
1386.03 15
1386.12 17
1386.21 18
1386.29 20
1386.38 22
1386.46 24
1386.55 27
1386.63 31
1386.72 33
1386.80 35
1386.89 36
1386.97 35
1387.06 33
1387.14 30
1387.23 27
1387.32 25
1387.40 24
1387.49 25
1387.57 27
1387.66 29
1387.74 32
1387.83 33
1387.91 34
1388.00 34
1388.08 32
1388.17 30
1388.26 28
1388.34 27
1388.43 26
1388.51 25
1388.60 26
1388.68 27
1388.77 28
1388.85 29
1388.94 30
1389.02 31
1389.11 32
1389.19 34
1389.28 36
1389.37 38
1389.45 42
1389.54 45
1389.62 48
1389.71 50
1389.79 51
1389.88 50
1389.96 49
1390.05 48
1390.14 45
1390.22 43
1390.31 40
1390.39 36
1390.48 33
1390.56 30
1390.65 28
1390.73 26
1390.82 24
1390.90 24
1390.99 25
1391.08 26
1391.16 28
1391.25 30
1391.33 32
1391.42 34
1391.50 36
1391.59 38
1391.67 39
1391.76 40
1391.85 40
1391.93 39
1392.02 37
1392.10 35
1392.19 32
1392.27 30
1392.36 28
1392.44 27
1392.53 27
1392.62 27
1392.70 28
1392.79 28
1392.87 29
1392.96 30
1393.04 31
1393.13 31
1393.21 32
1393.30 33
1393.39 33
1393.47 32
1393.56 30
1393.64 27
1393.73 23
1393.81 18
1393.90 12
1393.98 7
1394.07 2
1394.16 0
1394.24 0
1394.33 0
1394.41 0
1394.50 0
1394.58 0
1394.67 1
1394.75 6
1394.84 11
1394.93 17
1395.01 21
1395.10 24
1395.18 25
1395.27 25
1395.35 25
1395.44 25
1395.53 26
1395.61 29
1395.70 34
1395.78 40
1395.87 45
1395.95 49
1396.04 51
1396.13 50
1396.21 47
1396.30 42
1396.38 37
1396.47 32
1396.55 29
1396.64 26
1396.73 26
1396.81 26
1396.90 27
1396.98 29
1397.07 30
1397.15 31
1397.24 31
1397.32 31
1397.41 30
1397.50 27
1397.58 25
1397.67 22
1397.75 20
1397.84 18
1397.92 17
1398.01 18
1398.10 20
1398.18 23
1398.27 28
1398.35 33
1398.44 38
1398.53 42
1398.61 46
1398.70 50
1398.78 52
1398.87 55
1398.95 57
1399.04 60
1399.13 63
1399.21 66
1399.30 70
1399.38 74
1399.47 78
1399.55 83
1399.64 87
1399.73 90
1399.81 93
1399.90 93
1399.98 91
1400.07 86
1400.15 79
1400.24 71
1400.33 63
1400.41 55
1400.50 50
1400.58 47
1400.67 49
1400.76 53
1400.84 59
1400.93 67
1401.01 74
1401.10 81
1401.18 87
1401.27 91
1401.36 94
1401.44 97
1401.53 99
1401.61 100
1401.70 100
1401.79 101
1401.87 102
1401.96 103
1402.04 105
1402.13 107
1402.21 110
1402.30 112
1402.39 113
1402.47 113
1402.56 112
1402.64 109
1402.73 105
1402.82 101
1402.90 97
1402.99 94
1403.07 91
1403.16 89
1403.24 87
1403.33 85
1403.42 82
1403.50 78
1403.59 73
1403.67 68
1403.76 63
1403.85 60
1403.93 58
1404.02 57
1404.10 58
1404.19 60
1404.28 61
1404.36 62
1404.45 61
1404.53 59
1404.62 56
1404.71 52
1404.79 47
1404.88 44
1404.96 40
1405.05 37
1405.13 34
1405.22 31
1405.31 27
1405.39 23
1405.48 19
1405.56 15
1405.65 13
1405.74 13
1405.82 15
1405.91 19
1405.99 24
1406.08 30
1406.17 34
1406.25 37
1406.34 37
1406.42 35
1406.51 32
1406.60 29
1406.68 28
1406.77 29
1406.85 32
1406.94 39
1407.03 46
1407.11 53
1407.20 59
1407.28 62
1407.37 62
1407.46 59
1407.54 54
1407.63 48
1407.71 42
1407.80 38
1407.89 35
1407.97 33
1408.06 32
1408.14 33
1408.23 33
1408.32 33
1408.40 33
1408.49 32
1408.57 30
1408.66 27
1408.75 24
1408.83 20
1408.92 17
1409.00 15
1409.09 15
1409.18 16
1409.26 19
1409.35 24
1409.44 28
1409.52 33
1409.61 37
1409.69 40
1409.78 43
1409.87 46
1409.95 48
1410.04 51
1410.12 54
1410.21 55
1410.30 53
1410.38 50
1410.47 45
1410.55 38
1410.64 32
1410.73 27
1410.81 25
1410.90 25
1410.99 27
1411.07 30
1411.16 33
1411.24 35
1411.33 36
1411.42 35
1411.50 33
1411.59 31
1411.67 28
1411.76 24
1411.85 20
1411.93 16
1412.02 11
1412.10 6
1412.19 3
1412.28 2
1412.36 3
1412.45 6
1412.54 9
1412.62 14
1412.71 17
1412.79 21
1412.88 24
1412.97 26
1413.05 29
1413.14 31
1413.23 33
1413.31 33
1413.40 33
1413.48 31
1413.57 27
1413.66 24
1413.74 21
1413.83 20
1413.91 20
1414.00 23
1414.09 27
1414.17 31
1414.26 34
1414.35 36
1414.43 36
1414.52 34
1414.60 32
1414.69 30
1414.78 28
1414.86 29
1414.95 31
1415.04 35
1415.12 42
1415.21 49
1415.29 58
1415.38 65
1415.47 71
1415.55 76
1415.64 78
1415.73 77
1415.81 74
1415.90 69
1415.98 62
1416.07 55
1416.16 49
1416.24 43
1416.33 39
1416.42 36
1416.50 35
1416.59 35
1416.67 35
1416.76 34
1416.85 32
1416.93 28
1417.02 23
1417.11 17
1417.19 10
1417.28 4
1417.37 0
1417.45 0
1417.54 0
1417.62 0
1417.71 0
1417.80 0
1417.88 0
1417.97 2
1418.06 4
1418.14 7
1418.23 10
1418.31 13
1418.40 17
1418.49 20
1418.57 24
1418.66 27
1418.75 29
1418.83 29
1418.92 27
1419.01 24
1419.09 19
1419.18 14
1419.26 8
1419.35 3
1419.44 0
1419.52 0
1419.61 0
1419.70 0
1419.78 0
1419.87 0
1419.96 0
1420.04 0
1420.13 0
1420.22 6
1420.30 11
1420.39 16
1420.47 19
1420.56 21
1420.65 21
1420.73 20
1420.82 18
1420.91 14
1420.99 11
1421.08 7
1421.17 5
1421.25 4
1421.34 5
1421.43 8
1421.51 12
1421.60 18
1421.68 24
1421.77 30
1421.86 36
1421.94 41
1422.03 45
1422.12 48
1422.20 50
1422.29 52
1422.38 53
1422.46 55
1422.55 57
1422.64 60
1422.72 63
1422.81 66
1422.89 68
1422.98 69
1423.07 68
1423.15 65
1423.24 60
1423.33 53
1423.41 46
1423.50 40
1423.59 36
1423.67 35
1423.76 37
1423.85 43
1423.93 50
1424.02 59
1424.11 68
1424.19 76
1424.28 82
1424.37 86
1424.45 88
1424.54 88
1424.63 87
1424.71 86
1424.80 84
1424.88 82
1424.97 80
1425.06 77
1425.14 74
1425.23 71
1425.32 68
1425.40 65
1425.49 64
1425.58 65
1425.66 67
1425.75 71
1425.84 76
1425.92 82
1426.01 87
1426.10 94
1426.18 100
1426.27 106
1426.36 112
1426.44 117
1426.53 120
1426.62 121
1426.70 118
1426.79 113
1426.88 105
1426.96 97
1427.05 89
1427.14 83
1427.22 80
1427.31 78
1427.40 79
1427.48 79
1427.57 80
1427.66 78
1427.74 76
1427.83 72
1427.92 68
1428.00 64
1428.09 61
1428.18 59
1428.26 57
1428.35 57
1428.44 56
1428.52 55
1428.61 54
1428.70 53
1428.78 53
1428.87 53
1428.96 54
1429.04 55
1429.13 58
1429.22 60
1429.30 63
1429.39 66
1429.48 68
1429.56 69
1429.65 71
1429.74 72
1429.82 73
1429.91 75
1430.00 77
1430.08 80
1430.17 84
1430.26 89
1430.34 94
1430.43 99
1430.52 103
1430.60 107
1430.69 109
1430.78 109
1430.86 108
1430.95 106
1431.04 103
1431.12 100
1431.21 96
1431.30 92
1431.38 87
1431.47 83
1431.56 80
1431.64 78
1431.73 77
1431.82 79
1431.90 82
1431.99 86
1432.08 90
1432.16 93
1432.25 95
1432.34 95
1432.42 93
1432.51 91
1432.60 88
1432.68 85
1432.77 83
1432.86 80
1432.94 78
1433.03 75
1433.12 71
1433.21 67
1433.29 64
1433.38 61
1433.47 61
1433.55 63
1433.64 67
1433.73 73
1433.81 79
1433.90 85
1433.99 89
1434.07 91
1434.16 90
1434.25 86
1434.33 80
1434.42 73
1434.51 67
1434.59 61
1434.68 57
1434.77 54
1434.85 52
1434.94 50
1435.03 49
1435.12 47
1435.20 45
1435.29 44
1435.38 44
1435.46 45
1435.55 48
1435.64 51
1435.72 56
1435.81 61
1435.90 67
1435.98 72
1436.07 77
1436.16 81
1436.24 84
1436.33 85
1436.42 84
1436.51 81
1436.59 76
1436.68 71
1436.77 66
1436.85 62
1436.94 60
1437.03 58
1437.11 58
1437.20 57
1437.29 57
1437.37 56
1437.46 54
1437.55 52
1437.64 50
1437.72 48
1437.81 48
1437.90 48
1437.98 50
1438.07 52
1438.16 56
1438.24 59
1438.33 62
1438.42 64
1438.50 64
1438.59 62
1438.68 59
1438.77 54
1438.85 49
1438.94 42
1439.03 36
1439.11 30
1439.20 24
1439.29 20
1439.37 17
1439.46 16
1439.55 15
1439.64 14
1439.72 13
1439.81 12
1439.90 11
1439.98 10
1440.07 10
1440.16 11
1440.24 13
1440.33 15
1440.42 17
1440.51 19
1440.59 19
1440.68 19
1440.77 18
1440.85 17
1440.94 16
1441.03 16
1441.11 16
1441.20 16
1441.29 16
1441.38 16
1441.46 17
1441.55 17
1441.64 17
1441.72 18
1441.81 18
1441.90 18
1441.99 17
1442.07 16
1442.16 15
1442.25 16
1442.33 18
1442.42 22
1442.51 29
1442.59 36
1442.68 44
1442.77 51
1442.86 56
1442.94 59
1443.03 58
1443.12 55
1443.20 50
1443.29 44
1443.38 37
1443.47 31
1443.55 25
1443.64 20
1443.73 15
1443.81 11
1443.90 7
1443.99 4
1444.08 3
1444.16 3
1444.25 4
1444.34 8
1444.42 14
1444.51 21
1444.60 29
1444.69 38
1444.77 45
1444.86 51
1444.95 54
1445.03 53
1445.12 50
1445.21 44
1445.30 37
1445.38 30
1445.47 24
1445.56 20
1445.64 20
1445.73 22
1445.82 28
1445.91 37
1445.99 48
1446.08 60
1446.17 72
1446.25 83
1446.34 92
1446.43 100
1446.52 105
1446.60 108
1446.69 109
1446.78 109
1446.86 107
1446.95 105
1447.04 103
1447.13 102
1447.21 103
1447.30 105
1447.39 109
1447.48 115
1447.56 121
1447.65 128
1447.74 134
1447.82 140
1447.91 143
1448.00 145
1448.09 146
1448.17 145
1448.26 144
1448.35 143
1448.44 142
1448.52 142
1448.61 141
1448.70 139
1448.78 135
1448.87 130
1448.96 123
1449.05 114
1449.13 105
1449.22 95
1449.31 87
1449.40 80
1449.48 75
1449.57 71
1449.66 69
1449.74 68
1449.83 66
1449.92 65
1450.01 63
1450.09 61
1450.18 59
1450.27 58
1450.36 59
1450.44 61
1450.53 66
1450.62 73
1450.70 81
1450.79 88
1450.88 95
1450.97 100
1451.05 102
1451.14 103
1451.23 101
1451.32 99
1451.40 95
1451.49 92
1451.58 89
1451.67 87
1451.75 86
1451.84 85
1451.93 84
1452.01 83
1452.10 82
1452.19 79
1452.28 76
1452.36 72
1452.45 69
1452.54 66
1452.63 65
1452.71 65
1452.80 67
1452.89 69
1452.98 71
1453.06 73
1453.15 74
1453.24 75
1453.33 75
1453.41 75
1453.50 75
1453.59 75
1453.68 74
1453.76 74
1453.85 73
1453.94 72
1454.02 71
1454.11 69
1454.20 67
1454.29 64
1454.37 61
1454.46 57
1454.55 54
1454.64 51
1454.72 49
1454.81 49
1454.90 49
1454.99 50
1455.07 52
1455.16 55
1455.25 58
1455.34 61
1455.42 63
1455.51 65
1455.60 66
1455.69 67
1455.77 66
1455.86 64
1455.95 63
1456.04 61
1456.12 59
1456.21 58
1456.30 56
1456.39 55
1456.47 52
1456.56 49
1456.65 44
1456.74 40
1456.82 35
1456.91 30
1457.00 26
1457.09 23
1457.17 20
1457.26 18
1457.35 16
1457.44 15
1457.52 15
1457.61 16
1457.70 19
1457.79 22
1457.87 27
1457.96 32
1458.05 37
1458.14 41
1458.22 43
1458.31 45
1458.40 44
1458.49 43
1458.57 40
1458.66 37
1458.75 34
1458.84 31
1458.92 28
1459.01 26
1459.10 24
1459.19 22
1459.28 20
1459.36 18
1459.45 17
1459.54 15
1459.63 14
1459.71 14
1459.80 13
1459.89 13
1459.98 13
1460.06 13
1460.15 13
1460.24 12
1460.33 10
1460.41 7
1460.50 3
1460.59 0
1460.68 0
1460.76 0
1460.85 0
1460.94 0
1461.03 0
1461.12 0
1461.20 0
1461.29 7
1461.38 13
1461.47 18
1461.55 23
1461.64 27
1461.73 32
1461.82 36
1461.90 42
1461.99 49
1462.08 55
1462.17 62
1462.25 68
1462.34 71
1462.43 72
1462.52 71
1462.61 67
1462.69 62
1462.78 56
1462.87 50
1462.96 45
1463.04 41
1463.13 38
1463.22 38
1463.31 38
1463.39 40
1463.48 43
1463.57 46
1463.66 49
1463.75 52
1463.83 53
1463.92 53
1464.01 52
1464.10 49
1464.18 45
1464.27 41
1464.36 36
1464.45 32
1464.54 28
1464.62 25
1464.71 23
1464.80 20
1464.89 18
1464.97 17
1465.06 15
1465.15 15
1465.24 15
1465.32 16
1465.41 17
1465.50 19
1465.59 19
1465.68 20
1465.76 20
1465.85 20
1465.94 21
1466.03 23
1466.11 27
1466.20 31
1466.29 36
1466.38 40
1466.47 43
1466.55 45
1466.64 46
1466.73 45
1466.82 44
1466.91 42
1466.99 42
1467.08 43
1467.17 45
1467.26 47
1467.34 50
1467.43 51
1467.52 52
1467.61 50
1467.70 47
1467.78 42
1467.87 38
1467.96 33
1468.05 30
1468.13 28
1468.22 27
1468.31 27
1468.40 27
1468.49 28
1468.57 30
1468.66 31
1468.75 33
1468.84 36
1468.93 40
1469.01 44
1469.10 50
1469.19 56
1469.28 63
1469.36 70
1469.45 77
1469.54 83
1469.63 88
1469.72 92
1469.80 93
1469.89 94
1469.98 94
1470.07 94
1470.16 93
1470.24 93
1470.33 92
1470.42 92
1470.51 91
1470.60 89
1470.68 86
1470.77 82
1470.86 78
1470.95 72
1471.04 66
1471.12 60
1471.21 54
1471.30 49
1471.39 45
1471.47 43
1471.56 41
1471.65 40
1471.74 39
1471.83 39
1471.91 38
1472.00 38
1472.09 37
1472.18 36
1472.27 36
1472.35 36
1472.44 36
1472.53 36
1472.62 36
1472.71 36
1472.79 36
1472.88 37
1472.97 36
1473.06 36
1473.15 35
1473.23 34
1473.32 32
1473.41 31
1473.50 31
1473.59 32
1473.67 34
1473.76 36
1473.85 37
1473.94 38
1474.03 36
1474.11 33
1474.20 28
1474.29 23
1474.38 20
1474.47 19
1474.55 21
1474.64 27
1474.73 36
1474.82 48
1474.91 60
1474.99 71
1475.08 81
1475.17 87
1475.26 90
1475.35 89
1475.44 86
1475.52 81
1475.61 74
1475.70 68
1475.79 61
1475.88 55
1475.96 49
1476.05 44
1476.14 39
1476.23 34
1476.32 29
1476.40 24
1476.49 20
1476.58 17
1476.67 14
1476.76 13
1476.84 13
1476.93 15
1477.02 18
1477.11 21
1477.20 25
1477.29 28
1477.37 29
1477.46 28
1477.55 25
1477.64 20
1477.73 14
1477.81 8
1477.90 2
1477.99 0
1478.08 0
1478.17 0
1478.25 0
1478.34 0
1478.43 0
1478.52 0
1478.61 0
1478.70 1
1478.78 6
1478.87 11
1478.96 16
1479.05 20
1479.14 24
1479.22 27
1479.31 30
1479.40 34
1479.49 36
1479.58 39
1479.67 39
1479.75 38
1479.84 35
1479.93 30
1480.02 23
1480.11 16
1480.19 10
1480.28 7
1480.37 7
1480.46 10
1480.55 15
1480.64 19
1480.72 23
1480.81 25
1480.90 24
1480.99 22
1481.08 18
1481.17 15
1481.25 12
1481.34 11
1481.43 13
1481.52 16
1481.61 20
1481.69 25
1481.78 29
1481.87 32
1481.96 33
1482.05 32
1482.14 29
1482.22 24
1482.31 18
1482.40 11
1482.49 4
1482.58 0
1482.67 0
1482.75 0
1482.84 0
1482.93 0
1483.02 0
1483.11 0
1483.20 1
1483.28 10
1483.37 19
1483.46 28
1483.55 35
1483.64 41
1483.73 44
1483.81 46
1483.90 47
1483.99 48
1484.08 49
1484.17 51
1484.26 53
1484.34 56
1484.43 58
1484.52 60
1484.61 61
1484.70 61
1484.79 61
1484.87 60
1484.96 59
1485.05 59
1485.14 59
1485.23 59
1485.32 59
1485.40 59
1485.49 58
1485.58 56
1485.67 54
1485.76 52
1485.85 50
1485.93 49
1486.02 49
1486.11 50
1486.20 51
1486.29 52
1486.38 54
1486.46 55
1486.55 55
1486.64 54
1486.73 52
1486.82 49
1486.91 44
1486.99 37
1487.08 29
1487.17 20
1487.26 11
1487.35 3
1487.44 0
1487.53 0
1487.61 0
1487.70 0
1487.79 1
1487.88 6
1487.97 12
1488.06 18
1488.14 23
1488.23 27
1488.32 29
1488.41 30
1488.50 28
1488.59 25
1488.67 21
1488.76 16
1488.85 11
1488.94 7
1489.03 5
1489.12 5
1489.21 7
1489.29 11
1489.38 16
1489.47 22
1489.56 27
1489.65 32
1489.74 36
1489.83 39
1489.91 41
1490.00 41
1490.09 40
1490.18 38
1490.27 36
1490.36 35
1490.44 34
1490.53 36
1490.62 39
1490.71 45
1490.80 52
1490.89 60
1490.98 65
1491.06 69
1491.15 69
1491.24 66
1491.33 61
1491.42 55
1491.51 48
1491.60 41
1491.68 35
1491.77 29
1491.86 25
1491.95 22
1492.04 21
1492.13 21
1492.22 24
1492.30 29
1492.39 35
1492.48 41
1492.57 47
1492.66 53
1492.75 58
1492.84 62
1492.92 65
1493.01 68
1493.10 71
1493.19 75
1493.28 78
1493.37 80
1493.46 80
1493.54 79
1493.63 74
1493.72 68
1493.81 61
1493.90 53
1493.99 47
1494.08 41
1494.16 37
1494.25 35
1494.34 33
1494.43 32
1494.52 30
1494.61 29
1494.70 28
1494.78 29
1494.87 32
1494.96 36
1495.05 42
1495.14 50
1495.23 58
1495.32 66
1495.41 72
1495.49 77
1495.58 79
1495.67 78
1495.76 76
1495.85 72
1495.94 66
1496.03 60
1496.11 54
1496.20 49
1496.29 46
1496.38 45
1496.47 46
1496.56 51
1496.65 57
1496.74 64
1496.82 70
1496.91 75
1497.00 78
1497.09 77
1497.18 74
1497.27 69
1497.36 63
1497.45 58
1497.53 53
1497.62 50
1497.71 49
1497.80 50
1497.89 51
1497.98 53
1498.07 56
1498.16 59
1498.24 62
1498.33 66
1498.42 70
1498.51 74
1498.60 77
1498.69 80
1498.78 82
1498.87 81
1498.95 79
1499.04 76
1499.13 71
1499.22 66
1499.31 61
1499.40 58
1499.49 56
1499.58 55
1499.66 56
1499.75 56
1499.84 56
1499.93 56
1500.02 55
1500.11 54
1500.20 54
1500.29 55
1500.37 58
1500.46 61
1500.55 65
1500.64 68
1500.73 71
1500.82 73
1500.91 74
1501.00 75
1501.09 76
1501.17 76
1501.26 77
1501.35 78
1501.44 78
1501.53 78
1501.62 78
1501.71 77
1501.80 77
1501.88 77
1501.97 79
1502.06 81
1502.15 85
1502.24 88
1502.33 91
1502.42 94
1502.51 95
1502.60 95
1502.68 95
1502.77 96
1502.86 98
1502.95 101
1503.04 105
1503.13 110
1503.22 116
1503.31 120
1503.40 121
1503.48 120
1503.57 115
1503.66 108
1503.75 99
1503.84 89
1503.93 79
1504.02 70
1504.11 62
1504.20 56
1504.28 51
1504.37 46
1504.46 43
1504.55 41
1504.64 41
1504.73 43
1504.82 46
1504.91 51
1505.00 56
1505.09 61
1505.17 66
1505.26 70
1505.35 73
1505.44 75
1505.53 76
1505.62 78
1505.71 79
1505.80 79
1505.89 79
1505.97 78
1506.06 76
1506.15 73
1506.24 71
1506.33 70
1506.42 69
1506.51 69
1506.60 70
1506.69 72
1506.78 73
1506.86 74
1506.95 76
1507.04 78
1507.13 80
1507.22 84
1507.31 90
1507.40 96
1507.49 104
1507.58 111
1507.67 118
1507.75 125
1507.84 130
1507.93 134
1508.02 136
1508.11 136
1508.20 133
1508.29 129
1508.38 123
1508.47 117
1508.56 111
1508.65 108
1508.73 106
1508.82 106
1508.91 108
1509.00 111
1509.09 114
1509.18 115
1509.27 115
1509.36 113
1509.45 108
1509.54 102
1509.63 96
1509.71 90
1509.80 86
1509.89 84
1509.98 85
1510.07 87
1510.16 91
1510.25 96
1510.34 100
1510.43 104
1510.52 106
1510.61 107
1510.69 107
1510.78 107
1510.87 105
1510.96 103
1511.05 100
1511.14 95
1511.23 88
1511.32 81
1511.41 72
1511.50 65
1511.59 57
1511.67 52
1511.76 49
1511.85 47
1511.94 46
1512.03 47
1512.12 48
1512.21 49
1512.30 50
1512.39 51
1512.48 52
1512.57 52
1512.66 52
1512.74 51
1512.83 48
1512.92 46
1513.01 42
1513.10 38
1513.19 34
1513.28 29
1513.37 24
1513.46 19
1513.55 15
1513.64 14
1513.73 15
1513.81 19
1513.90 25
1513.99 33
1514.08 40
1514.17 46
1514.26 50
1514.35 51
1514.44 49
1514.53 46
1514.62 42
1514.71 40
1514.80 40
1514.89 42
1514.97 46
1515.06 51
1515.15 56
1515.24 61
1515.33 65
1515.42 68
1515.51 72
1515.60 74
1515.69 75
1515.78 76
1515.87 74
1515.96 71
1516.05 65
1516.14 57
1516.22 49
1516.31 40
1516.40 33
1516.49 28
1516.58 24
1516.67 22
1516.76 20
1516.85 17
1516.94 13
1517.03 8
1517.12 2
1517.21 0
1517.30 0
1517.39 0
1517.47 0
1517.56 0
1517.65 0
1517.74 0
1517.83 0
1517.92 8
1518.01 17
1518.10 25
1518.19 34
1518.28 41
1518.37 48
1518.46 54
1518.55 58
1518.64 60
1518.73 60
1518.81 58
1518.90 52
1518.99 44
1519.08 33
1519.17 21
1519.26 8
1519.35 0
1519.44 0
1519.53 0
1519.62 0
1519.71 0
1519.80 0
1519.89 0
1519.98 3
1520.07 8
1520.16 12
1520.24 14
1520.33 14
1520.42 13
1520.51 12
1520.60 12
1520.69 13
1520.78 14
1520.87 16
1520.96 18
1521.05 20
1521.14 23
1521.23 28
1521.32 33
1521.41 40
1521.50 47
1521.59 54
1521.68 59
1521.76 62
1521.85 63
1521.94 62
1522.03 60
1522.12 57
1522.21 54
1522.30 51
1522.39 50
1522.48 49
1522.57 50
1522.66 53
1522.75 57
1522.84 61
1522.93 66
1523.02 70
1523.11 73
1523.20 75
1523.29 75
1523.37 73
1523.46 70
1523.55 67
1523.64 62
1523.73 56
1523.82 50
1523.91 45
1524.00 40
1524.09 38
1524.18 37
1524.27 39
1524.36 44
1524.45 49
1524.54 56
1524.63 62
1524.72 67
1524.81 71
1524.90 73
1524.99 73
1525.08 72
1525.17 68
1525.25 64
1525.34 59
1525.43 54
1525.52 51
1525.61 49
1525.70 51
1525.79 55
1525.88 62
1525.97 69
1526.06 75
1526.15 80
1526.24 82
1526.33 81
1526.42 79
1526.51 76
1526.60 73
1526.69 71
1526.78 70
1526.87 70
1526.96 70
1527.05 69
1527.14 67
1527.23 65
1527.31 62
1527.40 58
1527.49 53
1527.58 48
1527.67 43
1527.76 38
1527.85 34
1527.94 32
1528.03 32
1528.12 35
1528.21 40
1528.30 47
1528.39 53
1528.48 57
1528.57 60
1528.66 60
1528.75 58
1528.84 55
1528.93 52
1529.02 51
1529.11 50
1529.20 49
1529.29 49
1529.38 49
1529.47 49
1529.56 49
1529.65 48
1529.74 48
1529.82 49
1529.91 49
1530.00 48
1530.09 46
1530.18 42
1530.27 36
1530.36 29
1530.45 21
1530.54 13
1530.63 7
1530.72 3
1530.81 2
1530.90 4
1530.99 8
1531.08 14
1531.17 20
1531.26 26
1531.35 31
1531.44 35
1531.53 38
1531.62 40
1531.71 41
1531.80 41
1531.89 40
1531.98 39
1532.07 37
1532.16 36
1532.25 35
1532.34 34
1532.43 35
1532.52 35
1532.61 36
1532.70 36
1532.79 35
1532.88 33
1532.97 31
1533.05 29
1533.14 29
1533.23 30
1533.32 34
1533.41 41
1533.50 49
1533.59 57
1533.68 65
1533.77 71
1533.86 74
1533.95 74
1534.04 72
1534.13 69
1534.22 65
1534.31 62
1534.40 61
1534.49 62
1534.58 63
1534.67 65
1534.76 66
1534.85 66
1534.94 65
1535.03 63
1535.12 60
1535.21 56
1535.30 52
1535.39 49
1535.48 46
1535.57 44
1535.66 43
1535.75 43
1535.84 43
1535.93 43
1536.02 43
1536.11 43
1536.20 41
1536.29 39
1536.38 35
1536.47 31
1536.56 26
1536.65 23
1536.74 20
1536.83 19
1536.92 19
1537.01 19
1537.10 17
1537.19 14
1537.28 9
1537.37 2
1537.46 0
1537.55 0
1537.64 0
1537.73 0
1537.82 0
1537.91 0
1538.00 0
1538.09 1
1538.18 8
1538.27 15
1538.36 20
1538.45 25
1538.54 28
1538.63 30
1538.72 31
1538.81 31
1538.90 30
1538.99 28
1539.08 27
1539.17 27
1539.26 28
1539.35 31
1539.44 36
1539.53 42
1539.62 49
1539.71 56
1539.79 62
1539.88 67
1539.97 71
1540.06 74
1540.15 75
1540.24 74
1540.33 71
1540.42 67
1540.51 61
1540.60 54
1540.69 45
1540.78 37
1540.87 30
1540.96 24
1541.05 19
1541.14 17
1541.23 17
1541.32 18
1541.41 20
1541.50 22
1541.59 24
1541.68 26
1541.77 27
1541.86 27
1541.95 27
1542.05 28
1542.14 31
1542.23 34
1542.32 38
1542.41 42
1542.50 47
1542.59 50
1542.68 52
1542.77 53
1542.86 52
1542.95 50
1543.04 48
1543.13 45
1543.22 44
1543.31 42
1543.40 40
1543.49 38
1543.58 34
1543.67 29
1543.76 23
1543.85 17
1543.94 11
1544.03 6
1544.12 3
1544.21 0
1544.30 0
1544.39 0
1544.48 0
1544.57 0
1544.66 0
1544.75 0
1544.84 0
1544.93 0
1545.02 11
1545.11 22
1545.20 31
1545.29 37
1545.38 38
1545.47 36
1545.56 31
1545.65 25
1545.74 19
1545.83 15
1545.92 13
1546.01 12
1546.10 13
1546.19 14
1546.28 15
1546.37 14
1546.46 11
1546.55 7
1546.64 2
1546.73 0
1546.82 0
1546.91 0
1547.00 0
1547.09 0
1547.18 0
1547.27 0
1547.36 4
1547.45 9
1547.54 13
1547.63 17
1547.72 19
1547.81 21
1547.90 22
1547.99 23
1548.08 23
1548.17 22
1548.26 21
1548.35 20
1548.44 19
1548.53 20
1548.62 22
1548.71 25
1548.80 29
1548.90 33
1548.99 37
1549.08 38
1549.17 38
1549.26 36
1549.35 33
1549.44 30
1549.53 26
1549.62 24
1549.71 22
1549.80 21
1549.89 20
1549.98 19
1550.07 17
1550.16 14
1550.25 11
1550.34 8
1550.43 5
1550.52 2
1550.61 0
1550.70 0
1550.79 0
1550.88 0
1550.97 0
1551.06 2
1551.15 6
1551.24 10
1551.33 14
1551.42 19
1551.51 22
1551.60 24
1551.69 24
1551.78 23
1551.87 21
1551.96 19
1552.05 17
1552.15 17
1552.24 18
1552.33 19
1552.42 22
1552.51 25
1552.60 29
1552.69 32
1552.78 35
1552.87 36
1552.96 37
1553.05 37
1553.14 35
1553.23 34
1553.32 34
1553.41 34
1553.50 36
1553.59 39
1553.68 42
1553.77 46
1553.86 48
1553.95 49
1554.04 50
1554.13 50
1554.22 51
1554.31 53
1554.40 56
1554.49 62
1554.59 68
1554.68 75
1554.77 81
1554.86 87
1554.95 92
1555.04 96
1555.13 100
1555.22 103
1555.31 107
1555.40 111
1555.49 113
1555.58 114
1555.67 114
1555.76 112
1555.85 110
1555.94 108
1556.03 107
1556.12 107
1556.21 109
1556.30 112
1556.39 114
1556.48 117
1556.57 118
1556.66 119
1556.76 119
1556.85 120
1556.94 121
1557.03 123
1557.12 126
1557.21 129
1557.30 130
1557.39 130
1557.48 127
1557.57 120
1557.66 111
1557.75 100
1557.84 89
1557.93 77
1558.02 67
1558.11 59
1558.20 53
1558.29 48
1558.38 45
1558.47 43
1558.57 42
1558.66 41
1558.75 41
1558.84 41
1558.93 42
1559.02 44
1559.11 47
1559.20 51
1559.29 56
1559.38 62
1559.47 69
1559.56 76
1559.65 83
1559.74 90
1559.83 97
1559.92 103
1560.01 110
1560.10 115
1560.19 119
1560.29 122
1560.38 123
1560.47 121
1560.56 118
1560.65 113
1560.74 107
1560.83 101
1560.92 95
1561.01 89
1561.10 82
1561.19 76
1561.28 69
1561.37 61
1561.46 54
1561.55 46
1561.64 39
1561.73 32
1561.83 25
1561.92 18
1562.01 11
1562.10 3
1562.19 0
1562.28 0
1562.37 0
1562.46 0
1562.55 0
1562.64 0
1562.73 0
1562.82 0
1562.91 7
1563.00 21
1563.09 36
1563.18 50
1563.28 61
1563.37 69
1563.46 73
1563.55 74
1563.64 74
1563.73 72
1563.82 71
1563.91 68
1564.00 66
1564.09 62
1564.18 58
1564.27 53
1564.36 48
1564.45 43
1564.54 40
1564.64 38
1564.73 36
1564.82 36
1564.91 34
1565.00 33
1565.09 30
1565.18 27
1565.27 23
1565.36 20
1565.45 18
1565.54 18
1565.63 18
1565.72 19
1565.81 21
1565.91 23
1566.00 25
1566.09 28
1566.18 31
1566.27 33
1566.36 36
1566.45 38
1566.54 39
1566.63 39
1566.72 38
1566.81 39
1566.90 40
1566.99 43
1567.09 47
1567.18 52
1567.27 57
1567.36 63
1567.45 68
1567.54 71
1567.63 74
1567.72 76
1567.81 77
1567.90 78
1567.99 79
1568.08 80
1568.17 82
1568.27 83
1568.36 84
1568.45 85
1568.54 86
1568.63 85
1568.72 84
1568.81 83
1568.90 83
1568.99 84
1569.08 86
1569.17 90
1569.26 95
1569.36 101
1569.45 106
1569.54 109
1569.63 110
1569.72 108
1569.81 102
1569.90 93
1569.99 82
1570.08 70
1570.17 59
1570.26 50
1570.35 43
1570.45 40
1570.54 39
1570.63 42
1570.72 47
1570.81 53
1570.90 60
1570.99 68
1571.08 76
1571.17 82
1571.26 88
1571.35 91
1571.44 93
1571.54 94
1571.63 94
1571.72 94
1571.81 94
1571.90 94
1571.99 94
1572.08 95
1572.17 95
1572.26 95
1572.35 94
1572.44 93
1572.54 91
1572.63 88
1572.72 85
1572.81 82
1572.90 78
1572.99 73
1573.08 69
1573.17 64
1573.26 59
1573.35 55
1573.45 51
1573.54 48
1573.63 45
1573.72 42
1573.81 41
1573.90 40
1573.99 41
1574.08 44
1574.17 48
1574.26 53
1574.35 58
1574.45 61
1574.54 63
1574.63 63
1574.72 61
1574.81 58
1574.90 56
1574.99 56
1575.08 57
1575.17 59
1575.26 62
1575.36 65
1575.45 67
1575.54 67
1575.63 64
1575.72 60
1575.81 53
1575.90 47
1575.99 40
1576.08 34
1576.17 28
1576.27 24
1576.36 21
1576.45 18
1576.54 16
1576.63 14
1576.72 12
1576.81 11
1576.90 11
1576.99 12
1577.08 14
1577.18 16
1577.27 19
1577.36 23
1577.45 28
1577.54 33
1577.63 39
1577.72 44
1577.81 48
1577.90 50
1578.00 49
1578.09 46
1578.18 43
1578.27 39
1578.36 35
1578.45 33
1578.54 33
1578.63 33
1578.72 33
1578.82 33
1578.91 32
1579.00 30
1579.09 28
1579.18 26
1579.27 25
1579.36 24
1579.45 25
1579.54 26
1579.64 27
1579.73 29
1579.82 31
1579.91 34
1580.00 38
1580.09 45
1580.18 54
1580.27 66
1580.36 78
1580.46 90
1580.55 99
1580.64 104
1580.73 104
1580.82 99
1580.91 91
1581.00 81
1581.09 72
1581.18 65
1581.28 61
1581.37 60
1581.46 60
1581.55 62
1581.64 65
1581.73 67
1581.82 70
1581.91 72
1582.01 76
1582.10 79
1582.19 83
1582.28 87
1582.37 91
1582.46 96
1582.55 100
1582.64 106
1582.74 111
1582.83 116
1582.92 119
1583.01 120
1583.10 120
1583.19 117
1583.28 114
1583.37 110
1583.46 107
1583.56 105
1583.65 104
1583.74 104
1583.83 103
1583.92 100
1584.01 97
1584.10 91
1584.19 85
1584.29 77
1584.38 70
1584.47 64
1584.56 60
1584.65 57
1584.74 56
1584.83 56
1584.93 57
1585.02 59
1585.11 62
1585.20 64
1585.29 67
1585.38 70
1585.47 73
1585.56 76
1585.66 78
1585.75 81
1585.84 83
1585.93 86
1586.02 89
1586.11 92
1586.20 94
1586.29 95
1586.39 93
1586.48 90
1586.57 84
1586.66 76
1586.75 68
1586.84 60
1586.93 51
1587.03 44
1587.12 36
1587.21 29
1587.30 21
1587.39 13
1587.48 7
1587.57 2
1587.66 0
1587.76 0
1587.85 3
1587.94 8
1588.03 15
1588.12 22
1588.21 29
1588.30 37
1588.40 45
1588.49 54
1588.58 64
1588.67 74
1588.76 83
1588.85 90
1588.94 94
1589.04 94
1589.13 90
1589.22 85
1589.31 79
1589.40 73
1589.49 69
1589.58 67
1589.68 66
1589.77 67
1589.86 68
1589.95 69
1590.04 68
1590.13 67
1590.22 64
1590.32 60
1590.41 53
1590.50 45
1590.59 36
1590.68 25
1590.77 15
1590.86 6
1590.96 0
1591.05 0
1591.14 0
1591.23 0
1591.32 0
1591.41 0
1591.50 0
1591.60 1
1591.69 1
1591.78 2
1591.87 2
1591.96 2
1592.05 2
1592.14 2
1592.24 1
1592.33 0
1592.42 0
1592.51 0
1592.60 0
1592.69 0
1592.78 0
1592.88 2
1592.97 5
1593.06 7
1593.15 10
1593.24 13
1593.33 17
1593.43 22
1593.52 29
1593.61 37
1593.70 46
1593.79 55
1593.88 62
1593.97 66
1594.07 66
1594.16 61
1594.25 53
1594.34 43
1594.43 32
1594.52 22
1594.62 14
1594.71 11
1594.80 12
1594.89 18
1594.98 27
1595.07 39
1595.16 51
1595.26 62
1595.35 70
1595.44 74
1595.53 75
1595.62 72
1595.71 67
1595.81 60
1595.90 54
1595.99 49
1596.08 46
1596.17 44
1596.26 43
1596.36 43
1596.45 44
1596.54 43
1596.63 42
1596.72 40
1596.81 38
1596.90 36
1597.00 34
1597.09 33
1597.18 32
1597.27 33
1597.36 33
1597.45 34
1597.55 36
1597.64 37
1597.73 39
1597.82 42
1597.91 45
1598.00 48
1598.10 51
1598.19 52
1598.28 53
1598.37 51
1598.46 48
1598.55 43
1598.65 36
1598.74 27
1598.83 18
1598.92 8
1599.01 0
1599.10 0
1599.20 0
1599.29 0
1599.38 0
1599.47 3
1599.56 10
1599.65 16
1599.75 19
1599.84 20
1599.93 19
1600.02 16
1600.11 12
1600.21 7
1600.30 2
1600.39 0
1600.48 0
1600.57 0
1600.66 0
1600.76 0
1600.85 0
1600.94 0
1601.03 0
1601.12 3
1601.21 9
1601.31 15
1601.40 19
1601.49 22
1601.58 23
1601.67 24
1601.76 25
1601.86 27
1601.95 30
1602.04 36
1602.13 42
1602.22 49
1602.32 56
1602.41 61
1602.50 65
1602.59 66
1602.68 66
1602.77 63
1602.87 60
1602.96 56
1603.05 50
1603.14 45
1603.23 39
1603.32 34
1603.42 30
1603.51 26
1603.60 23
1603.69 20
1603.78 17
1603.88 14
1603.97 11
1604.06 7
1604.15 5
1604.24 6
1604.33 8
1604.43 14
1604.52 21
1604.61 29
1604.70 38
1604.79 45
1604.89 50
1604.98 53
1605.07 56
1605.16 58
1605.25 61
1605.35 65
1605.44 70
1605.53 74
1605.62 76
1605.71 76
1605.80 71
1605.90 64
1605.99 53
1606.08 42
1606.17 31
1606.26 23
1606.36 17
1606.45 15
1606.54 15
1606.63 18
1606.72 22
1606.82 26
1606.91 29
1607.00 33
1607.09 35
1607.18 38
1607.27 42
1607.37 47
1607.46 53
1607.55 61
1607.64 69
1607.73 76
1607.83 81
1607.92 84
1608.01 83
1608.10 79
1608.19 72
1608.29 64
1608.38 55
1608.47 47
1608.56 41
1608.65 38
1608.75 36
1608.84 37
1608.93 39
1609.02 43
1609.11 49
1609.21 55
1609.30 63
1609.39 69
1609.48 75
1609.57 78
1609.67 77
1609.76 74
1609.85 68
1609.94 61
1610.03 54
1610.13 47
1610.22 43
1610.31 40
1610.40 38
1610.49 38
1610.59 39
1610.68 41
1610.77 43
1610.86 47
1610.95 51
1611.05 55
1611.14 59
1611.23 62
1611.32 64
1611.41 64
1611.51 64
1611.60 64
1611.69 64
1611.78 64
1611.87 65
1611.97 65
1612.06 66
1612.15 66
1612.24 66
1612.33 67
1612.43 68
1612.52 70
1612.61 73
1612.70 76
1612.79 79
1612.89 80
1612.98 79
1613.07 76
1613.16 71
1613.26 65
1613.35 59
1613.44 53
1613.53 50
1613.62 48
1613.72 47
1613.81 48
1613.90 50
1613.99 52
1614.08 55
1614.18 57
1614.27 60
1614.36 63
1614.45 65
1614.54 66
1614.64 66
1614.73 64
1614.82 61
1614.91 59
1615.01 57
1615.10 57
1615.19 59
1615.28 62
1615.37 67
1615.47 72
1615.56 75
1615.65 77
1615.74 78
1615.83 76
1615.93 74
1616.02 70
1616.11 66
1616.20 61
1616.30 57
1616.39 53
1616.48 49
1616.57 47
1616.66 47
1616.76 48
1616.85 52
1616.94 58
1617.03 67
1617.13 77
1617.22 88
1617.31 98
1617.40 107
1617.49 112
1617.59 114
1617.68 111
1617.77 105
1617.86 97
1617.96 88
1618.05 79
1618.14 72
1618.23 67
1618.32 65
1618.42 66
1618.51 70
1618.60 74
1618.69 79
1618.79 85
1618.88 89
1618.97 93
1619.06 96
1619.15 98
1619.25 101
1619.34 102
1619.43 103
1619.52 102
1619.62 100
1619.71 95
1619.80 90
1619.89 84
1619.98 78
1620.08 74
1620.17 71
1620.26 69
1620.35 68
1620.45 66
1620.54 65
1620.63 62
1620.72 59
1620.82 57
1620.91 55
1621.00 56
1621.09 59
1621.18 64
1621.28 70
1621.37 77
1621.46 83
1621.55 88
1621.65 91
1621.74 92
1621.83 91
1621.92 89
1622.02 87
1622.11 84
1622.20 83
1622.29 83
1622.39 84
1622.48 86
1622.57 89
1622.66 91
1622.75 92
1622.85 92
1622.94 91
1623.03 88
1623.12 83
1623.22 78
1623.31 72
1623.40 66
1623.49 61
1623.59 57
1623.68 55
1623.77 56
1623.86 58
1623.96 62
1624.05 66
1624.14 69
1624.23 71
1624.32 72
1624.42 69
1624.51 65
1624.60 59
1624.69 53
1624.79 46
1624.88 39
1624.97 32
1625.06 26
1625.16 21
1625.25 17
1625.34 15
1625.43 14
1625.53 14
1625.62 15
1625.71 14
1625.80 12
1625.90 7
1625.99 0
1626.08 0
1626.17 0
1626.27 0
1626.36 0
1626.45 0
1626.54 0
1626.64 1
1626.73 11
1626.82 20
1626.91 27
1627.01 30
1627.10 31
1627.19 31
1627.28 32
1627.38 34
1627.47 38
1627.56 44
1627.65 50
1627.75 57
1627.84 62
1627.93 66
1628.02 69
1628.12 71
1628.21 73
1628.30 75
1628.39 77
1628.49 79
1628.58 79
1628.67 78
1628.76 77
1628.86 75
1628.95 73
1629.04 72
1629.13 72
1629.23 71
1629.32 68
1629.41 65
1629.50 59
1629.60 54
1629.69 49
1629.78 47
1629.87 48
1629.97 52
1630.06 59
1630.15 66
1630.24 72
1630.34 75
1630.43 75
1630.52 71
1630.61 64
1630.71 55
1630.80 45
1630.89 34
1630.98 24
1631.08 15
1631.17 9
1631.26 7
1631.36 8
1631.45 14
1631.54 24
1631.63 36
1631.73 49
1631.82 62
1631.91 73
1632.00 81
1632.10 86
1632.19 88
1632.28 88
1632.37 87
1632.47 85
1632.56 83
1632.65 82
1632.74 82
1632.84 81
1632.93 80
1633.02 79
1633.12 76
1633.21 74
1633.30 73
1633.39 73
1633.49 75
1633.58 80
1633.67 88
1633.76 97
1633.86 108
1633.95 119
1634.04 131
1634.13 143
1634.23 153
1634.32 162
1634.41 168
1634.51 170
1634.60 168
1634.69 163
1634.78 156
1634.88 147
1634.97 139
1635.06 132
1635.15 127
1635.25 123
1635.34 118
1635.43 113
1635.53 107
1635.62 101
1635.71 95
1635.80 91
1635.90 88
1635.99 88
1636.08 91
1636.17 95
1636.27 100
1636.36 106
1636.45 110
1636.55 114
1636.64 115
1636.73 115
1636.82 113
1636.92 109
1637.01 105
1637.10 99
1637.19 94
1637.29 90
1637.38 88
1637.47 86
1637.57 85
1637.66 84
1637.75 84
1637.84 83
1637.94 82
1638.03 79
1638.12 75
1638.22 71
1638.31 66
1638.40 61
1638.49 57
1638.59 55
1638.68 54
1638.77 54
1638.86 56
1638.96 59
1639.05 60
1639.14 61
1639.24 60
1639.33 58
1639.42 55
1639.51 52
1639.61 48
1639.70 46
1639.79 45
1639.89 44
1639.98 45
1640.07 46
1640.16 48
1640.26 50
1640.35 50
1640.44 49
1640.54 47
1640.63 44
1640.72 41
1640.81 38
1640.91 36
1641.00 36
1641.09 37
1641.19 41
1641.28 46
1641.37 52
1641.46 59
1641.56 65
1641.65 70
1641.74 74
1641.84 75
1641.93 75
1642.02 73
1642.12 71
1642.21 68
1642.30 65
1642.39 63
1642.49 60
1642.58 58
1642.67 54
1642.77 50
1642.86 46
1642.95 41
1643.04 38
1643.14 34
1643.23 31
1643.32 28
1643.42 25
1643.51 20
1643.60 16
1643.70 12
1643.79 11
1643.88 12
1643.97 17
1644.07 24
1644.16 33
1644.25 42
1644.35 48
1644.44 52
1644.53 53
1644.62 51
1644.72 49
1644.81 48
1644.90 49
1645.00 52
1645.09 57
1645.18 63
1645.28 70
1645.37 76
1645.46 80
1645.55 84
1645.65 86
1645.74 86
1645.83 85
1645.93 81
1646.02 75
1646.11 68
1646.21 59
1646.30 50
1646.39 41
1646.48 32
1646.58 25
1646.67 19
1646.76 13
1646.86 9
1646.95 6
1647.04 4
1647.14 4
1647.23 6
1647.32 10
1647.42 15
1647.51 20
1647.60 26
1647.69 30
1647.79 34
1647.88 37
1647.97 39
1648.07 41
1648.16 42
1648.25 42
1648.35 41
1648.44 39
1648.53 37
1648.63 34
1648.72 33
1648.81 32
1648.90 33
1649.00 36
1649.09 41
1649.18 47
1649.28 54
1649.37 61
1649.46 68
1649.56 72
1649.65 75
1649.74 76
1649.84 75
1649.93 73
1650.02 71
1650.12 68
1650.21 65
1650.30 63
1650.39 62
1650.49 61
1650.58 61
1650.67 61
1650.77 62
1650.86 63
1650.95 64
1651.05 65
1651.14 64
1651.23 63
1651.33 59
1651.42 54
1651.51 47
1651.61 40
1651.70 32
1651.79 25
1651.89 18
1651.98 11
1652.07 5
1652.16 0
1652.26 0
1652.35 0
1652.44 0
1652.54 0
1652.63 5
1652.72 12
1652.82 19
1652.91 24
1653.00 28
1653.10 30
1653.19 29
1653.28 29
1653.38 28
1653.47 27
1653.56 26
1653.66 25
1653.75 23
1653.84 20
1653.94 15
1654.03 11
1654.12 7
1654.22 4
1654.31 2
1654.40 1
1654.50 2
1654.59 3
1654.68 5
1654.78 8
1654.87 12
1654.96 17
1655.06 22
1655.15 27
1655.24 32
1655.33 36
1655.43 40
1655.52 44
1655.61 47
1655.71 50
1655.80 53
1655.89 54
1655.99 55
1656.08 54
1656.17 53
1656.27 51
1656.36 50
1656.45 51
1656.55 52
1656.64 55
1656.73 57
1656.83 59
1656.92 61
1657.01 61
1657.11 61
1657.20 60
1657.29 58
1657.39 55
1657.48 52
1657.57 46
1657.67 39
1657.76 30
1657.85 19
1657.95 8
1658.04 0
1658.13 0
1658.23 0
1658.32 0
1658.41 0
1658.51 0
1658.60 0
1658.69 0
1658.79 4
1658.88 11
1658.97 16
1659.07 20
1659.16 25
1659.26 30
1659.35 36
1659.44 43
1659.54 51
1659.63 58
1659.72 63
1659.82 66
1659.91 66
1660.00 61
1660.10 54
1660.19 45
1660.28 34
1660.38 24
1660.47 16
1660.56 9
1660.66 5
1660.75 4
1660.84 3
1660.94 3
1661.03 3
1661.12 3
1661.22 3
1661.31 3
1661.40 4
1661.50 5
1661.59 6
1661.68 7
1661.78 9
1661.87 10
1661.96 13
1662.06 15
1662.15 19
1662.25 23
1662.34 27
1662.43 31
1662.53 34
1662.62 35
1662.71 36
1662.81 35
1662.90 32
1662.99 28
1663.09 24
1663.18 19
1663.27 15
1663.37 11
1663.46 8
1663.55 9
1663.65 11
1663.74 17
1663.83 23
1663.93 30
1664.02 36
1664.12 40
1664.21 42
1664.30 41
1664.40 40
1664.49 38
1664.58 38
1664.68 39
1664.77 43
1664.86 47
1664.96 52
1665.05 57
1665.14 61
1665.24 63
1665.33 65
1665.42 67
1665.52 69
1665.61 73
1665.71 77
1665.80 82
1665.89 87
1665.99 92
1666.08 94
1666.17 96
1666.27 96
1666.36 95
1666.45 94
1666.55 94
1666.64 93
1666.74 92
1666.83 90
1666.92 86
1667.02 81
1667.11 74
1667.20 67
1667.30 59
1667.39 53
1667.48 48
1667.58 45
1667.67 44
1667.76 45
1667.86 47
1667.95 49
1668.05 52
1668.14 56
1668.23 59
1668.33 62
1668.42 64
1668.51 65
1668.61 66
1668.70 64
1668.79 62
1668.89 58
1668.98 53
1669.08 47
1669.17 42
1669.26 37
1669.36 34
1669.45 33
1669.54 34
1669.64 38
1669.73 43
1669.83 50
1669.92 56
1670.01 62
1670.11 66
1670.20 70
1670.29 72
1670.39 73
1670.48 74
1670.57 75
1670.67 76
1670.76 75
1670.86 73
1670.95 70
1671.04 66
1671.14 61
1671.23 57
1671.32 55
1671.42 56
1671.51 59
1671.61 66
1671.70 75
1671.79 85
1671.89 94
1671.98 102
1672.07 108
1672.17 110
1672.26 109
1672.36 106
1672.45 102
1672.54 97
1672.64 92
1672.73 88
1672.82 85
1672.92 83
1673.01 81
1673.11 79
1673.20 75
1673.29 71
1673.39 67
1673.48 63
1673.58 60
1673.67 59
1673.76 60
1673.86 63
1673.95 70
1674.04 79
1674.14 89
1674.23 99
1674.33 109
1674.42 117
1674.51 123
1674.61 126
1674.70 126
1674.79 125
1674.89 123
1674.98 120
1675.08 117
1675.17 114
1675.26 111
1675.36 108
1675.45 106
1675.55 104
1675.64 102
1675.73 101
1675.83 100
1675.92 99
1676.01 99
1676.11 99
1676.20 100
1676.30 102
1676.39 105
1676.48 109
1676.58 114
1676.67 118
1676.77 121
1676.86 122
1676.95 119
1677.05 114
1677.14 106
1677.24 96
1677.33 87
1677.42 78
1677.52 71
1677.61 67
1677.70 64
1677.80 63
1677.89 63
1677.99 64
1678.08 65
1678.17 67
1678.27 69
1678.36 72
1678.46 75
1678.55 77
1678.64 79
1678.74 79
1678.83 78
1678.93 75
1679.02 71
1679.11 65
1679.21 58
1679.30 51
1679.40 44
1679.49 36
1679.58 29
1679.68 21
1679.77 14
1679.87 7
1679.96 0
1680.05 0
1680.15 0
1680.24 0
1680.34 0
1680.43 0
1680.52 0
1680.62 0
1680.71 0
1680.81 5
1680.90 13
1680.99 22
1681.09 30
1681.18 38
1681.28 45
1681.37 50
1681.46 54
1681.56 55
1681.65 55
1681.75 53
1681.84 51
1681.93 48
1682.03 45
1682.12 43
1682.22 42
1682.31 41
1682.40 39
1682.50 38
1682.59 35
1682.69 31
1682.78 27
1682.87 24
1682.97 21
1683.06 20
1683.16 22
1683.25 26
1683.34 32
1683.44 40
1683.53 49
1683.63 59
1683.72 67
1683.81 74
1683.91 78
1684.00 81
1684.10 83
1684.19 84
1684.28 86
1684.38 88
1684.47 93
1684.57 98
1684.66 103
1684.76 106
1684.85 107
1684.94 104
1685.04 99
1685.13 90
1685.23 81
1685.32 71
1685.41 64
1685.51 59
1685.60 58
1685.70 60
1685.79 63
1685.88 67
1685.98 70
1686.07 72
1686.17 73
1686.26 75
1686.36 77
1686.45 81
1686.54 86
1686.64 92
1686.73 98
1686.83 103
1686.92 107
1687.01 107
1687.11 106
1687.20 103
1687.30 100
1687.39 97
1687.49 94
1687.58 91
1687.67 89
1687.77 87
1687.86 86
1687.96 85
1688.05 84
1688.15 83
1688.24 82
1688.33 80
1688.43 78
1688.52 74
1688.62 70
1688.71 65
1688.80 62
1688.90 61
1688.99 61
1689.09 63
1689.18 68
1689.28 74
1689.37 80
1689.46 87
1689.56 94
1689.65 100
1689.75 105
1689.84 109
1689.94 112
1690.03 113
1690.12 112
1690.22 110
1690.31 107
1690.41 103
1690.50 98
1690.60 93
1690.69 88
1690.78 83
1690.88 78
1690.97 74
1691.07 70
1691.16 66
1691.26 62
1691.35 57
1691.44 53
1691.54 50
1691.63 49
1691.73 49
1691.82 53
1691.92 58
1692.01 65
1692.10 72
1692.20 79
1692.29 85
1692.39 90
1692.48 93
1692.58 94
1692.67 94
1692.76 92
1692.86 90
1692.95 87
1693.05 85
1693.14 83
1693.24 82
1693.33 82
1693.42 82
1693.52 83
1693.61 82
1693.71 80
1693.80 75
1693.90 69
1693.99 60
1694.09 51
1694.18 42
1694.27 34
1694.37 27
1694.46 23
1694.56 20
1694.65 19
1694.75 19
1694.84 19
1694.93 18
1695.03 16
1695.12 14
1695.22 12
1695.31 9
1695.41 6
1695.50 4
1695.60 2
1695.69 0
1695.78 0
1695.88 0
1695.97 0
1696.07 0
1696.16 2
1696.26 11
1696.35 24
1696.45 40
1696.54 58
1696.63 74
1696.73 88
1696.82 98
1696.92 102
1697.01 101
1697.11 95
1697.20 85
1697.30 73
1697.39 61
1697.48 50
1697.58 41
1697.67 35
1697.77 32
1697.86 32
1697.96 35
1698.05 42
1698.15 52
1698.24 65
1698.33 78
1698.43 92
1698.52 104
1698.62 114
1698.71 121
1698.81 125
1698.90 127
1699.00 129
1699.09 131
1699.18 132
1699.28 134
1699.37 135
1699.47 134
1699.56 130
1699.66 125
1699.75 119
1699.85 113
1699.94 109
1700.04 107
1700.13 109
1700.22 111
1700.32 114
1700.41 114
1700.51 111
1700.60 105
1700.70 95
1700.79 83
1700.89 72
1700.98 62
1701.08 54
1701.17 49
1701.26 45
1701.36 41
1701.45 38
1701.55 34
1701.64 29
1701.74 24
1701.83 19
1701.93 13
1702.02 6
1702.12 0
1702.21 0
1702.31 0
1702.40 0
1702.49 0
1702.59 0
1702.68 0
1702.78 0
1702.87 4
1702.97 14
1703.06 24
1703.16 35
1703.25 46
1703.35 58
1703.44 70
1703.54 82
1703.63 94
1703.72 105
1703.82 113
1703.91 118
1704.01 118
1704.10 114
1704.20 106
1704.29 96
1704.39 85
1704.48 73
1704.58 62
1704.67 51
1704.77 40
1704.86 29
1704.95 18
1705.05 9
1705.14 2
1705.24 0
1705.33 0
1705.43 1
1705.52 7
1705.62 14
1705.71 21
1705.81 26
1705.90 30
1706.00 33
1706.09 35
1706.19 38
1706.28 43
1706.38 49
1706.47 58
1706.56 67
1706.66 78
1706.75 87
1706.85 95
1706.94 100
1707.04 102
1707.13 99
1707.23 94
1707.32 85
1707.42 74
1707.51 62
1707.61 51
1707.70 43
1707.80 36
1707.89 33
1707.99 32
1708.08 34
1708.18 37
1708.27 42
1708.36 49
1708.46 56
1708.55 64
1708.65 70
1708.74 75
1708.84 76
1708.93 72
1709.03 64
1709.12 53
1709.22 41
1709.31 30
1709.41 21
1709.50 17
1709.60 17
1709.69 20
1709.79 26
1709.88 33
1709.98 39
1710.07 44
1710.17 48
1710.26 51
1710.36 53
1710.45 56
1710.55 58
1710.64 60
1710.73 59
1710.83 57
1710.92 51
1711.02 43
1711.11 34
1711.21 27
1711.30 22
1711.40 21
1711.49 26
1711.59 36
1711.68 48
1711.78 61
1711.87 72
1711.97 79
1712.06 82
1712.16 81
1712.25 77
1712.35 72
1712.44 67
1712.54 64
1712.63 63
1712.73 65
1712.82 68
1712.92 72
1713.01 75
1713.11 77
1713.20 77
1713.30 75
1713.39 71
1713.49 66
1713.58 60
1713.68 54
1713.77 49
1713.87 46
1713.96 45
1714.06 48
1714.15 54
1714.25 63
1714.34 72
1714.44 82
1714.53 92
1714.63 100
1714.72 106
1714.81 109
1714.91 109
1715.00 105
1715.10 98
1715.19 90
1715.29 81
1715.38 74
1715.48 70
1715.57 69
1715.67 72
1715.76 79
1715.86 87
1715.95 96
1716.05 104
1716.14 110
1716.24 115
1716.33 117
1716.43 116
1716.52 114
1716.62 109
1716.71 102
1716.81 93
1716.90 83
1717.00 73
1717.09 62
1717.19 52
1717.28 45
1717.38 40
1717.47 37
1717.57 36
1717.66 36
1717.76 38
1717.85 39
1717.95 42
1718.04 45
1718.14 50
1718.23 57
1718.33 67
1718.42 79
1718.52 91
1718.61 102
1718.71 110
1718.80 113
1718.90 112
1719.00 107
1719.09 98
1719.19 89
1719.28 80
1719.38 72
1719.47 66
1719.57 60
1719.66 55
1719.76 51
1719.85 46
1719.95 42
1720.04 39
1720.14 38
1720.23 39
1720.33 41
1720.42 44
1720.52 46
1720.61 48
1720.71 48
1720.80 47
1720.90 44
1720.99 41
1721.09 37
1721.18 33
1721.28 29
1721.37 27
1721.47 26
1721.56 28
1721.66 31
1721.75 36
1721.85 42
1721.94 48
1722.04 53
1722.13 54
1722.23 53
1722.32 49
1722.42 44
1722.51 39
1722.61 34
1722.70 32
1722.80 33
1722.89 36
1722.99 40
1723.09 44
1723.18 48
1723.28 51
1723.37 53
1723.47 54
1723.56 56
1723.66 57
1723.75 59
1723.85 60
1723.94 61
1724.04 60
1724.13 57
1724.23 53
1724.32 48
1724.42 44
1724.51 41
1724.61 39
1724.70 38
1724.80 38
1724.89 39
1724.99 40
1725.08 41
1725.18 44
1725.27 47
1725.37 52
1725.47 59
1725.56 66
1725.66 73
1725.75 80
1725.85 84
1725.94 86
1726.04 85
1726.13 82
1726.23 77
1726.32 73
1726.42 69
1726.51 67
1726.61 68
1726.70 69
1726.80 72
1726.89 74
1726.99 76
1727.08 76
1727.18 74
1727.28 71
1727.37 69
1727.47 68
1727.56 69
1727.66 72
1727.75 77
1727.85 84
1727.94 90
1728.04 95
1728.13 99
1728.23 101
1728.32 100
1728.42 97
1728.51 93
1728.61 86
1728.70 79
1728.80 72
1728.90 65
1728.99 59
1729.09 55
1729.18 54
1729.28 54
1729.37 55
1729.47 57
1729.56 60
1729.66 62
1729.75 64
1729.85 65
1729.94 65
1730.04 66
1730.14 66
1730.23 66
1730.33 66
1730.42 67
1730.52 67
1730.61 67
1730.71 67
1730.80 66
1730.90 64
1730.99 62
1731.09 60
1731.18 57
1731.28 55
1731.38 52
1731.47 48
1731.57 44
1731.66 38
1731.76 31
1731.85 24
1731.95 18
1732.04 14
1732.14 13
1732.23 15
1732.33 20
1732.42 27
1732.52 34
1732.62 40
1732.71 45
1732.81 47
1732.90 49
1733.00 51
1733.09 53
1733.19 57
1733.28 61
1733.38 64
1733.47 65
1733.57 64
1733.67 62
1733.76 59
1733.86 57
1733.95 59
1734.05 64
1734.14 71
1734.24 81
1734.33 90
1734.43 98
1734.52 102
1734.62 104
1734.72 104
1734.81 102
1734.91 100
1735.00 98
1735.10 97
1735.19 97
1735.29 99
1735.38 101
1735.48 105
1735.58 110
1735.67 115
1735.77 120
1735.86 124
1735.96 125
1736.05 124
1736.15 119
1736.24 113
1736.34 105
1736.44 99
1736.53 94
1736.63 93
1736.72 95
1736.82 99
1736.91 104
1737.01 108
1737.10 110
1737.20 109
1737.30 107
1737.39 103
1737.49 99
1737.58 96
1737.68 94
1737.77 94
1737.87 94
1737.96 94
1738.06 92
1738.16 87
1738.25 81
1738.35 74
1738.44 67
1738.54 62
1738.63 59
1738.73 58
1738.82 60
1738.92 63
1739.02 67
1739.11 71
1739.21 76
1739.30 79
1739.40 82
1739.49 82
1739.59 80
1739.69 76
1739.78 70
1739.88 62
1739.97 54
1740.07 47
1740.16 42
1740.26 38
1740.35 35
1740.45 32
1740.55 29
1740.64 27
1740.74 24
1740.83 22
1740.93 21
1741.02 22
1741.12 24
1741.22 28
1741.31 32
1741.41 36
1741.50 40
1741.60 43
1741.69 46
1741.79 48
1741.89 50
1741.98 51
1742.08 52
1742.17 53
1742.27 54
1742.36 56
1742.46 59
1742.56 63
1742.65 68
1742.75 73
1742.84 78
1742.94 81
1743.03 82
1743.13 80
1743.23 77
1743.32 71
1743.42 65
1743.51 60
1743.61 55
1743.70 52
1743.80 51
1743.90 52
1743.99 53
1744.09 55
1744.18 57
1744.28 58
1744.37 58
1744.47 58
1744.57 58
1744.66 58
1744.76 60
1744.85 62
1744.95 65
1745.04 69
1745.14 72
1745.24 74
1745.33 75
1745.43 74
1745.52 71
1745.62 69
1745.71 66
1745.81 64
1745.91 64
1746.00 65
1746.10 66
1746.19 66
1746.29 64
1746.39 58
1746.48 49
1746.58 36
1746.67 21
1746.77 6
1746.86 0
1746.96 0
1747.06 0
1747.15 0
1747.25 0
1747.34 0
1747.44 0
1747.54 0
1747.63 6
1747.73 19
1747.82 32
1747.92 45
1748.01 57
1748.11 66
1748.21 74
1748.30 80
1748.40 85
1748.49 88
1748.59 90
1748.69 91
1748.78 92
1748.88 92
1748.97 91
1749.07 89
1749.17 85
1749.26 81
1749.36 75
1749.45 68
1749.55 62
1749.64 57
1749.74 55
1749.84 56
1749.93 59
1750.03 64
1750.12 71
1750.22 78
1750.32 85
1750.41 90
1750.51 94
1750.60 96
1750.70 97
1750.80 96
1750.89 94
1750.99 90
1751.08 86
1751.18 83
1751.28 80
1751.37 79
1751.47 80
1751.56 83
1751.66 87
1751.76 90
1751.85 91
1751.95 89
1752.04 83
1752.14 73
1752.24 62
1752.33 50
1752.43 41
1752.52 33
1752.62 30
1752.72 29
1752.81 32
1752.91 36
1753.00 41
1753.10 46
1753.20 51
1753.29 56
1753.39 60
1753.48 64
1753.58 67
1753.68 70
1753.77 72
1753.87 72
1753.96 70
1754.06 65
1754.16 60
1754.25 54
1754.35 49
1754.44 47
1754.54 46
1754.64 48
1754.73 51
1754.83 53
1754.92 53
1755.02 51
1755.12 48
1755.21 44
1755.31 41
1755.40 41
1755.50 45
1755.60 51
1755.69 60
1755.79 69
1755.88 76
1755.98 81
1756.08 84
1756.17 86
1756.27 86
1756.36 86
1756.46 86
1756.56 86
1756.65 85
1756.75 83
1756.85 80
1756.94 77
1757.04 75
1757.13 74
1757.23 74
1757.33 75
1757.42 77
1757.52 80
1757.61 81
1757.71 82
1757.81 82
1757.90 80
1758.00 78
1758.09 75
1758.19 70
1758.29 65
1758.38 60
1758.48 56
1758.58 53
1758.67 51
1758.77 52
1758.86 54
1758.96 58
1759.06 63
1759.15 68
1759.25 73
1759.34 77
1759.44 80
1759.54 81
1759.63 81
1759.73 78
1759.83 73
1759.92 68
1760.02 63
1760.11 60
1760.21 59
1760.31 63
1760.40 70
1760.50 80
1760.60 92
1760.69 104
1760.79 115
1760.88 124
1760.98 130
1761.08 133
1761.17 132
1761.27 128
1761.36 122
1761.46 115
1761.56 108
1761.65 101
1761.75 97
1761.85 94
1761.94 93
1762.04 93
1762.13 93
1762.23 92
1762.33 92
1762.42 90
1762.52 89
1762.62 88
1762.71 88
1762.81 88
1762.90 89
1763.00 89
1763.10 88
1763.19 86
1763.29 82
1763.39 78
1763.48 74
1763.58 70
1763.67 67
1763.77 66
1763.87 67
1763.96 70
1764.06 73
1764.16 77
1764.25 80
1764.35 84
1764.45 89
1764.54 95
1764.64 103
1764.73 113
1764.83 123
1764.93 132
1765.02 139
1765.12 143
1765.22 143
1765.31 140
1765.41 135
1765.50 129
1765.60 125
1765.70 122
1765.79 122
1765.89 124
1765.99 126
1766.08 128
1766.18 129
1766.28 128
1766.37 125
1766.47 121
1766.56 115
1766.66 108
1766.76 101
1766.85 94
1766.95 86
1767.05 78
1767.14 70
1767.24 62
1767.34 53
1767.43 45
1767.53 37
1767.62 29
1767.72 21
1767.82 15
1767.91 9
1768.01 6
1768.11 6
1768.20 11
1768.30 20
1768.40 33
1768.49 48
1768.59 63
1768.69 75
1768.78 84
1768.88 89
1768.97 90
1769.07 88
1769.17 86
1769.26 84
1769.36 81
1769.46 80
1769.55 79
1769.65 78
1769.75 77
1769.84 77
1769.94 77
1770.04 78
1770.13 79
1770.23 79
1770.33 80
1770.42 79
1770.52 79
1770.61 79
1770.71 78
1770.81 77
1770.90 75
1771.00 73
1771.10 69
1771.19 65
1771.29 60
1771.39 55
1771.48 51
1771.58 48
1771.68 45
1771.77 44
1771.87 42
1771.97 40
1772.06 36
1772.16 32
1772.25 26
1772.35 20
1772.45 15
1772.54 12
1772.64 9
1772.74 8
1772.83 8
1772.93 9
1773.03 11
1773.12 14
1773.22 17
1773.32 21
1773.41 24
1773.51 28
1773.61 32
1773.70 35
1773.80 36
1773.90 37
1773.99 35
1774.09 30
1774.19 23
1774.28 14
1774.38 4
1774.48 0
1774.57 0
1774.67 0
1774.77 0
1774.86 0
1774.96 0
1775.06 0
1775.15 0
1775.25 1
1775.34 9
1775.44 18
1775.54 28
1775.63 37
1775.73 44
1775.83 47
1775.92 46
1776.02 42
1776.12 36
1776.21 30
1776.31 25
1776.41 23
1776.50 24
1776.60 28
1776.70 34
1776.79 41
1776.89 47
1776.99 52
1777.08 56
1777.18 58
1777.28 59
1777.37 59
1777.47 61
1777.57 63
1777.66 65
1777.76 69
1777.86 72
1777.95 73
1778.05 73
1778.15 71
1778.24 67
1778.34 61
1778.44 56
1778.53 52
1778.63 50
1778.73 50
1778.82 52
1778.92 55
1779.02 60
1779.11 65
1779.21 69
1779.31 73
1779.40 76
1779.50 76
1779.60 75
1779.69 71
1779.79 64
1779.89 55
1779.99 45
1780.08 33
1780.18 21
1780.28 10
1780.37 1
1780.47 0
1780.57 0
1780.66 0
1780.76 0
1780.86 0
1780.95 0
1781.05 2
1781.15 7
1781.24 10
1781.34 12
1781.44 12
1781.53 9
1781.63 4
1781.73 0
1781.82 0
1781.92 0
1782.02 0
1782.11 0
1782.21 0
1782.31 10
1782.40 23
1782.50 38
1782.60 54
1782.69 68
1782.79 81
1782.89 89
1782.99 94
1783.08 94
1783.18 91
1783.28 85
1783.37 77
1783.47 70
1783.57 64
1783.66 59
1783.76 57
1783.86 56
1783.95 56
1784.05 57
1784.15 57
1784.24 56
1784.34 54
1784.44 49
1784.53 44
1784.63 37
1784.73 31
1784.83 26
1784.92 23
1785.02 21
1785.12 20
1785.21 20
1785.31 19
1785.41 18
1785.50 17
1785.60 16
1785.70 14
1785.79 13
1785.89 11
1785.99 11
1786.08 11
1786.18 12
1786.28 16
1786.38 23
1786.47 32
1786.57 42
1786.67 54
1786.76 64
1786.86 73
1786.96 80
1787.05 85
1787.15 87
1787.25 88
1787.34 89
1787.44 88
1787.54 87
1787.64 85
1787.73 83
1787.83 80
1787.93 77
1788.02 74
1788.12 72
1788.22 70
1788.31 69
1788.41 68
1788.51 68
1788.60 68
1788.70 68
1788.80 67
1788.90 65
1788.99 61
1789.09 55
1789.19 49
1789.28 41
1789.38 35
1789.48 30
1789.57 28
1789.67 31
1789.77 37
1789.87 46
1789.96 56
1790.06 66
1790.16 73
1790.25 77
1790.35 76
1790.45 71
1790.54 64
1790.64 54
1790.74 44
1790.84 35
1790.93 29
1791.03 25
1791.13 24
1791.22 25
1791.32 27
1791.42 30
1791.51 34
1791.61 39
1791.71 44
1791.81 50
1791.90 56
1792.00 62
1792.10 67
1792.19 71
1792.29 72
1792.39 71
1792.49 69
1792.58 66
1792.68 63
1792.78 62
1792.87 64
1792.97 68
1793.07 73
1793.17 80
1793.26 87
1793.36 93
1793.46 98
1793.55 101
1793.65 103
1793.75 104
1793.84 105
1793.94 106
1794.04 106
1794.14 105
1794.23 104
1794.33 103
1794.43 102
1794.52 100
1794.62 98
1794.72 95
1794.82 91
1794.91 87
1795.01 83
1795.11 80
1795.20 80
1795.30 82
1795.40 87
1795.50 94
1795.59 103
1795.69 112
1795.79 120
1795.88 127
1795.98 131
1796.08 132
1796.18 130
1796.27 126
1796.37 121
1796.47 116
1796.56 112
1796.66 109
1796.76 107
1796.86 107
1796.95 107
1797.05 106
1797.15 105
1797.25 103
1797.34 100
1797.44 98
1797.54 97
1797.63 98
1797.73 100
1797.83 102
1797.93 105
1798.02 106
1798.12 106
1798.22 105
1798.31 103
1798.41 100
1798.51 97
1798.61 93
1798.70 91
1798.80 88
1798.90 85
1799.00 82
1799.09 79
1799.19 77
1799.29 75
1799.38 73
1799.48 72
1799.58 72
1799.68 72
1799.77 74
1799.87 76
1799.97 80
1800.07 85
1800.16 91
1800.26 99
1800.36 107
1800.45 114
1800.55 121
1800.65 127
1800.75 131
1800.84 134
1800.94 136
1801.04 136
1801.14 135
1801.23 133
1801.33 130
1801.43 125
1801.52 121
1801.62 116
1801.72 111
1801.82 107
1801.91 104
1802.01 101
1802.11 99
1802.21 97
1802.30 96
1802.40 95
1802.50 95
1802.60 95
1802.69 93
1802.79 91
1802.89 87
1802.98 81
1803.08 74
1803.18 67
1803.28 59
1803.37 53
1803.47 48
1803.57 45
1803.67 43
1803.76 41
1803.86 40
1803.96 39
1804.06 40
1804.15 42
1804.25 46
1804.35 52
1804.45 61
1804.54 71
1804.64 81
1804.74 90
1804.83 96
1804.93 99
1805.03 97
1805.13 93
1805.22 86
1805.32 79
1805.42 73
1805.52 68
1805.61 65
1805.71 62
1805.81 60
1805.91 56
1806.00 51
1806.10 45
1806.20 38
1806.30 32
1806.39 26
1806.49 23
1806.59 21
1806.69 22
1806.78 25
1806.88 29
1806.98 34
1807.08 39
1807.17 42
1807.27 44
1807.37 44
1807.47 42
1807.56 41
1807.66 41
1807.76 42
1807.86 47
1807.95 53
1808.05 60
1808.15 67
1808.25 73
1808.34 77
1808.44 79
1808.54 81
1808.64 82
1808.73 83
1808.83 84
1808.93 84
1809.03 83
1809.12 80
1809.22 75
1809.32 68
1809.42 59
1809.51 49
1809.61 39
1809.71 30
1809.81 23
1809.90 17
1810.00 14
1810.10 13
1810.20 14
1810.29 17
1810.39 21
1810.49 26
1810.59 30
1810.68 34
1810.78 35
1810.88 33
1810.98 30
1811.07 25
1811.17 19
1811.27 14
1811.37 10
1811.46 8
1811.56 9
1811.66 12
1811.76 16
1811.85 21
1811.95 25
1812.05 28
1812.15 28
1812.25 26
1812.34 23
1812.44 19
1812.54 15
1812.64 14
1812.73 16
1812.83 21
1812.93 27
1813.03 34
1813.12 41
1813.22 46
1813.32 49
1813.42 49
1813.51 46
1813.61 42
1813.71 36
1813.81 30
1813.90 25
1814.00 22
1814.10 19
1814.20 17
1814.30 15
1814.39 12
1814.49 8
1814.59 4
1814.69 0
1814.78 0
1814.88 0
1814.98 0
1815.08 0
1815.17 0
1815.27 0
1815.37 2
1815.47 6
1815.57 8
1815.66 9
1815.76 8
1815.86 7
1815.96 5
1816.05 4
1816.15 4
1816.25 7
1816.35 13
1816.44 20
1816.54 29
1816.64 39
1816.74 49
1816.84 58
1816.93 67
1817.03 77
1817.13 87
1817.23 98
1817.32 111
1817.42 124
1817.52 137
1817.62 148
1817.72 157
1817.81 162
1817.91 165
1818.01 165
1818.11 164
1818.20 162
1818.30 162
1818.40 162
1818.50 163
1818.60 165
1818.69 166
1818.79 167
1818.89 167
1818.99 165
1819.08 163
1819.18 159
1819.28 155
1819.38 152
1819.48 149
1819.57 145
1819.67 140
1819.77 133
1819.87 125
1819.96 114
1820.06 102
1820.16 91
1820.26 81
1820.36 75
1820.45 71
1820.55 71
1820.65 73
1820.75 78
1820.84 83
1820.94 88
1821.04 92
1821.14 95
1821.24 96
1821.33 94
1821.43 90
1821.53 83
1821.63 73
1821.73 64
1821.82 54
1821.92 47
1822.02 41
1822.12 38
1822.21 37
1822.31 38
1822.41 40
1822.51 42
1822.61 44
1822.70 45
1822.80 45
1822.90 44
1823.00 43
1823.10 41
1823.19 40
1823.29 38
1823.39 37
1823.49 36
1823.59 35
1823.68 35
1823.78 34
1823.88 35
1823.98 38
1824.07 43
1824.17 50
1824.27 60
1824.37 70
1824.47 80
1824.56 87
1824.66 93
1824.76 94
1824.86 94
1824.96 91
1825.05 88
1825.15 85
1825.25 83
1825.35 82
1825.45 81
1825.54 80
1825.64 77
1825.74 72
1825.84 65
1825.94 57
1826.03 48
1826.13 39
1826.23 31
1826.33 25
1826.43 20
1826.52 17
1826.62 13
1826.72 9
1826.82 5
1826.92 0
1827.01 0
1827.11 0
1827.21 0
1827.31 0
1827.41 0
1827.50 0
1827.60 0
1827.70 4
1827.80 9
1827.90 12
1827.99 13
1828.09 12
1828.19 10
1828.29 8
1828.39 6
1828.48 5
1828.58 5
1828.68 7
1828.78 11
1828.88 16
1828.97 22
1829.07 28
1829.17 33
1829.27 38
1829.37 41
1829.46 43
1829.56 44
1829.66 44
1829.76 43
1829.86 41
1829.95 39
1830.05 35
1830.15 29
1830.25 22
1830.35 13
1830.45 4
1830.54 0
1830.64 0
1830.74 0
1830.84 0
1830.94 0
1831.03 0
1831.13 0
1831.23 0
1831.33 8
1831.43 18
1831.52 28
1831.62 38
1831.72 46
1831.82 53
1831.92 58
1832.02 62
1832.11 65
1832.21 68
1832.31 71
1832.41 76
1832.51 82
1832.60 87
1832.70 92
1832.80 94
1832.90 94
1833.00 91
1833.09 89
1833.19 86
1833.29 85
1833.39 85
1833.49 86
1833.59 88
1833.68 88
1833.78 87
1833.88 84
1833.98 81
1834.08 78
1834.17 78
1834.27 80
1834.37 84
1834.47 91
1834.57 99
1834.67 107
1834.76 113
1834.86 118
1834.96 122
1835.06 126
1835.16 129
1835.26 133
1835.35 137
1835.45 139
1835.55 139
1835.65 136
1835.75 131
1835.84 123
1835.94 116
1836.04 109
1836.14 103
1836.24 99
1836.34 95
1836.43 92
1836.53 88
1836.63 84
1836.73 79
1836.83 74
1836.93 70
1837.02 66
1837.12 64
1837.22 64
1837.32 65
1837.42 68
1837.51 73
1837.61 79
1837.71 87
1837.81 94
1837.91 101
1838.01 106
1838.10 108
1838.20 109
1838.30 109
1838.40 106
1838.50 102
1838.60 97
1838.69 90
1838.79 83
1838.89 75
1838.99 66
1839.09 58
1839.19 49
1839.28 41
1839.38 33
1839.48 26
1839.58 18
1839.68 12
1839.78 6
1839.87 1
1839.97 0
1840.07 0
1840.17 0
1840.27 0
1840.37 0
1840.46 1
1840.56 3
1840.66 5
1840.76 5
1840.86 4
1840.96 4
1841.05 6
1841.15 11
1841.25 17
1841.35 26
1841.45 35
1841.55 43
1841.65 48
1841.74 51
1841.84 50
1841.94 46
1842.04 41
1842.14 34
1842.24 27
1842.33 21
1842.43 14
1842.53 8
1842.63 2
1842.73 0
1842.83 0
1842.92 0
1843.02 0
1843.12 0
1843.22 0
1843.32 0
1843.42 0
1843.52 8
1843.61 18
1843.71 26
1843.81 33
1843.91 36
1844.01 36
1844.11 33
1844.20 27
1844.30 20
1844.40 13
1844.50 8
1844.60 4
1844.70 3
1844.80 5
1844.89 8
1844.99 13
1845.09 18
1845.19 21
1845.29 23
1845.39 23
1845.48 22
1845.58 21
1845.68 20
1845.78 21
1845.88 23
1845.98 26
1846.08 29
1846.17 33
1846.27 35
1846.37 38
1846.47 42
1846.57 47
1846.67 53
1846.77 61
1846.86 69
1846.96 75
1847.06 79
1847.16 80
1847.26 78
1847.36 75
1847.45 72
1847.55 70
1847.65 69
1847.75 70
1847.85 71
1847.95 72
1848.05 71
1848.14 67
1848.24 59
1848.34 48
1848.44 35
1848.54 21
1848.64 7
1848.74 0
1848.83 0
1848.93 0
1849.03 0
1849.13 0
1849.23 0
1849.33 0
1849.43 4
1849.53 13
1849.62 22
1849.72 32
1849.82 43
1849.92 54
1850.02 65
1850.12 74
1850.22 82
1850.31 88
1850.41 92
1850.51 92
1850.61 91
1850.71 87
1850.81 83
1850.91 77
1851.00 70
1851.10 64
1851.20 57
1851.30 52
1851.40 48
1851.50 45
1851.60 43
1851.69 40
1851.79 36
1851.89 29
1851.99 19
1852.09 8
1852.19 0
1852.29 0
1852.39 0
1852.48 0
1852.58 0
1852.68 0
1852.78 0
1852.88 0
1852.98 4
1853.08 11
1853.18 16
1853.27 21
1853.37 26
1853.47 29
1853.57 30
1853.67 30
1853.77 29
1853.87 28
1853.96 28
1854.06 29
1854.16 32
1854.26 36
1854.36 40
1854.46 45
1854.56 50
1854.66 56
1854.75 62
1854.85 69
1854.95 77
1855.05 85
1855.15 92
1855.25 96
1855.35 97
1855.45 95
1855.54 91
1855.64 86
1855.74 81
1855.84 78
1855.94 76
1856.04 75
1856.14 74
1856.24 74
1856.33 72
1856.43 69
1856.53 64
1856.63 57
1856.73 49
1856.83 38
1856.93 27
1857.03 15
1857.13 4
1857.22 0
1857.32 0
1857.42 0
1857.52 0
1857.62 0
1857.72 0
1857.82 0
1857.92 0
1858.01 6
1858.11 10
1858.21 14
1858.31 17
1858.41 18
1858.51 18
1858.61 17
1858.71 14
1858.81 9
1858.90 2
1859.00 0
1859.10 0
1859.20 0
1859.30 0
1859.40 0
1859.50 0
1859.60 0
1859.70 1
1859.79 11
1859.89 23
1859.99 36
1860.09 51
1860.19 68
1860.29 84
1860.39 101
1860.49 116
1860.59 130
1860.68 141
1860.78 150
1860.88 157
1860.98 162
1861.08 166
1861.18 167
1861.28 167
1861.38 163
1861.48 157
1861.57 149
1861.67 141
1861.77 133
1861.87 126
1861.97 121
1862.07 117
1862.17 115
1862.27 113
1862.37 111
1862.46 110
1862.56 108
1862.66 107
1862.76 106
1862.86 104
1862.96 101
1863.06 97
1863.16 91
1863.26 84
1863.36 77
1863.45 70
1863.55 65
1863.65 62
1863.75 63
1863.85 65
1863.95 70
1864.05 75
1864.15 80
1864.25 82
1864.35 83
1864.44 81
1864.54 76
1864.64 71
1864.74 67
1864.84 63
1864.94 61
1865.04 61
1865.14 62
1865.24 62
1865.34 62
1865.43 61
1865.53 60
1865.63 58
1865.73 56
1865.83 54
1865.93 53
1866.03 51
1866.13 49
1866.23 48
1866.33 47
1866.42 49
1866.52 53
1866.62 58
1866.72 65
1866.82 71
1866.92 75
1867.02 75
1867.12 70
1867.22 62
1867.32 52
1867.42 43
1867.51 36
1867.61 34
1867.71 36
1867.81 43
1867.91 52
1868.01 63
1868.11 72
1868.21 78
1868.31 79
1868.41 76
1868.51 68
1868.60 56
1868.70 43
1868.80 29
1868.90 18
1869.00 9
1869.10 6
1869.20 8
1869.30 16
1869.40 28
1869.50 44
1869.60 60
1869.70 73
1869.79 82
1869.89 84
1869.99 80
1870.09 71
1870.19 58
1870.29 45
1870.39 34
1870.49 27
1870.59 24
1870.69 25
1870.79 29
1870.88 33
1870.98 39
1871.08 44
1871.18 48
1871.28 50
1871.38 52
1871.48 52
1871.58 51
1871.68 49
1871.78 45
1871.88 41
1871.98 36
1872.08 31
1872.17 27
1872.27 25
1872.37 24
1872.47 25
1872.57 26
1872.67 27
1872.77 26
1872.87 24
1872.97 19
1873.07 11
1873.17 1
1873.27 0
1873.37 0
1873.46 0
1873.56 0
1873.66 0
1873.76 0
1873.86 0
1873.96 6
1874.06 23
1874.16 39
1874.26 52
1874.36 61
1874.46 63
1874.56 61
1874.66 54
1874.75 46
1874.85 39
1874.95 35
1875.05 35
1875.15 39
1875.25 45
1875.35 53
1875.45 61
1875.55 68
1875.65 74
1875.75 77
1875.85 79
1875.95 79
1876.05 77
1876.14 74
1876.24 70
1876.34 66
1876.44 64
1876.54 64
1876.64 68
1876.74 75
1876.84 85
1876.94 96
1877.04 107
1877.14 117
1877.24 126
1877.34 132
1877.44 136
1877.54 138
1877.63 139
1877.73 138
1877.83 137
1877.93 135
1878.03 132
1878.13 128
1878.23 122
1878.33 116
1878.43 109
1878.53 104
1878.63 100
1878.73 98
1878.83 99
1878.93 102
1879.03 107
1879.13 113
1879.22 120
1879.32 128
1879.42 138
1879.52 149
1879.62 161
1879.72 173
1879.82 184
1879.92 192
1880.02 196
1880.12 194
1880.22 188
1880.32 177
1880.42 164
1880.52 151
1880.62 138
1880.72 126
1880.82 116
1880.91 109
1881.01 103
1881.11 99
1881.21 97
1881.31 97
1881.41 97
1881.51 98
1881.61 99
1881.71 98
1881.81 97
1881.91 94
1882.01 90
1882.11 85
1882.21 79
1882.31 73
1882.41 67
1882.51 62
1882.61 58
1882.70 55
1882.80 53
1882.90 51
1883.00 50
1883.10 48
1883.20 45
1883.30 41
1883.40 36
1883.50 31
1883.60 25
1883.70 21
1883.80 18
1883.90 17
1884.00 20
1884.10 26
1884.20 35
1884.30 46
1884.40 56
1884.50 65
1884.60 70
1884.70 70
1884.79 66
1884.89 59
1884.99 50
1885.09 42
1885.19 34
1885.29 29
1885.39 28
1885.49 30
1885.59 36
1885.69 46
1885.79 57
1885.89 69
1885.99 81
1886.09 90
1886.19 96
1886.29 98
1886.39 95
1886.49 90
1886.59 83
1886.69 76
1886.79 70
1886.89 64
1886.99 61
1887.08 58
1887.18 57
1887.28 56
1887.38 57
1887.48 59
1887.58 63
1887.68 68
1887.78 74
1887.88 81
1887.98 88
1888.08 94
1888.18 99
1888.28 102
1888.38 104
1888.48 103
1888.58 101
1888.68 99
1888.78 97
1888.88 96
1888.98 96
1889.08 97
1889.18 98
1889.28 100
1889.38 101
1889.48 102
1889.58 101
1889.68 100
1889.78 98
1889.87 95
1889.97 89
1890.07 83
1890.17 74
1890.27 65
1890.37 55
1890.47 45
1890.57 36
1890.67 30
1890.77 26
1890.87 25
1890.97 27
1891.07 31
1891.17 39
1891.27 47
1891.37 56
1891.47 63
1891.57 68
1891.67 69
1891.77 67
1891.87 62
1891.97 56
1892.07 50
1892.17 46
1892.27 44
1892.37 45
1892.47 48
1892.57 52
1892.67 57
1892.77 61
1892.87 64
1892.97 66
1893.07 66
1893.17 65
1893.27 62
1893.36 59
1893.46 55
1893.56 52
1893.66 48
1893.76 45
1893.86 43
1893.96 40
1894.06 36
1894.16 32
1894.26 28
1894.36 24
1894.46 22
1894.56 23
1894.66 27
1894.76 33
1894.86 41
1894.96 49
1895.06 56
1895.16 60
1895.26 61
1895.36 59
1895.46 55
1895.56 50
1895.66 44
1895.76 37
1895.86 31
1895.96 25
1896.06 21
1896.16 19
1896.26 19
1896.36 22
1896.46 25
1896.56 30
1896.66 33
1896.76 34
1896.86 33
1896.96 31
1897.06 28
1897.16 26
1897.26 27
1897.36 30
1897.46 35
1897.56 41
1897.66 46
1897.76 48
1897.86 45
1897.96 37
1898.06 26
1898.16 14
1898.26 2
1898.36 0
1898.46 0
1898.56 0
1898.66 0
1898.76 0
1898.86 5
1898.96 12
1899.06 18
1899.16 23
1899.26 28
1899.36 33
1899.46 38
1899.56 41
1899.66 44
1899.76 46
1899.86 47
1899.96 47
1900.06 48
1900.16 50
1900.26 54
1900.36 59
1900.45 65
1900.55 72
1900.65 80
1900.75 88
1900.85 96
1900.95 103
1901.05 110
1901.15 114
1901.25 116
1901.35 115
1901.45 112
1901.55 106
1901.65 99
1901.75 90
1901.85 81
1901.95 70
1902.05 59
1902.15 47
1902.25 35
1902.35 23
1902.45 13
1902.55 5
1902.65 0
1902.75 0
1902.85 0
1902.95 1
1903.05 6
1903.15 13
1903.25 19
1903.35 26
1903.45 31
1903.55 34
1903.65 37
1903.75 38
1903.85 38
1903.95 38
1904.05 39
1904.16 39
1904.26 39
1904.36 38
1904.46 36
1904.56 34
1904.66 30
1904.76 27
1904.86 23
1904.96 18
1905.06 14
1905.16 8
1905.26 3
1905.36 0
1905.46 0
1905.56 0
1905.66 0
1905.76 0
1905.86 0
1905.96 0
1906.06 0
1906.16 7
1906.26 13
1906.36 17
1906.46 18
1906.56 18
1906.66 15
1906.76 12
1906.86 9
1906.96 5
1907.06 3
1907.16 1
1907.26 0
1907.36 0
1907.46 0
1907.56 2
1907.66 3
1907.76 6
1907.86 8
1907.96 11
1908.06 16
1908.16 23
1908.26 32
1908.36 43
1908.46 54
1908.56 65
1908.66 74
1908.76 80
1908.86 84
1908.96 85
1909.06 84
1909.16 84
1909.26 84
1909.36 85
1909.46 88
1909.56 92
1909.66 98
1909.76 105
1909.86 112
1909.96 120
1910.06 127
1910.16 135
1910.26 142
1910.36 148
1910.46 152
1910.56 155
1910.66 156
1910.76 156
1910.86 153
1910.96 149
1911.06 145
1911.17 141
1911.27 138
1911.37 137
1911.47 137
1911.57 139
1911.67 142
1911.77 146
1911.87 149
1911.97 150
1912.07 150
1912.17 149
1912.27 147
1912.37 145
1912.47 143
1912.57 143
1912.67 144
1912.77 146
1912.87 148
1912.97 148
1913.07 148
1913.17 145
1913.27 141
1913.37 135
1913.47 128
1913.57 122
1913.67 118
1913.77 116
1913.87 117
1913.97 119
1914.07 122
1914.17 126
1914.27 129
1914.37 130
1914.47 131
1914.57 131
1914.67 130
1914.78 128
1914.88 127
1914.98 127
1915.08 126
1915.18 126
1915.28 127
1915.38 129
1915.48 134
1915.58 141
1915.68 153
1915.78 170
1915.88 192
1915.98 218
1916.08 247
1916.18 276
1916.28 303
1916.38 327
1916.48 347
1916.58 363
1916.68 374
1916.78 383
1916.88 392
1916.98 401
1917.08 412
1917.18 424
1917.28 436
1917.38 447
1917.48 455
1917.59 458
1917.69 458
1917.79 454
1917.89 448
1917.99 441
1918.09 434
1918.19 427
1918.29 421
1918.39 415
1918.49 408
1918.59 399
1918.69 387
1918.79 374
1918.89 358
1918.99 340
1919.09 322
1919.19 304
1919.29 286
1919.39 269
1919.49 253
1919.59 239
1919.69 226
1919.79 216
1919.90 208
1920.00 201
1920.10 195
1920.20 190
1920.30 184
1920.40 177
1920.50 169
1920.60 161
1920.70 153
1920.80 147
1920.90 144
1921.00 143
1921.10 145
1921.20 147
1921.30 149
1921.40 149
1921.50 148
1921.60 145
1921.70 141
1921.80 138
1921.91 136
1922.01 135
1922.11 135
1922.21 136
1922.31 138
1922.41 140
1922.51 142
1922.61 142
1922.71 142
1922.81 139
1922.91 133
1923.01 125
1923.11 116
1923.21 106
1923.31 98
1923.41 92
1923.51 90
1923.61 92
1923.71 96
1923.82 102
1923.92 106
1924.02 108
1924.12 109
1924.22 107
1924.32 106
1924.42 106
1924.52 109
1924.62 115
1924.72 122
1924.82 129
1924.92 135
1925.02 137
1925.12 135
1925.22 130
1925.32 121
1925.42 113
1925.53 105
1925.63 101
1925.73 101
1925.83 104
1925.93 110
1926.03 118
1926.13 125
1926.23 131
1926.33 134
1926.43 136
1926.53 136
1926.63 135
1926.73 133
1926.83 130
1926.93 127
1927.03 125
1927.14 123
1927.24 121
1927.34 121
1927.44 120
1927.54 120
1927.64 119
1927.74 118
1927.84 116
1927.94 113
1928.04 110
1928.14 108
1928.24 107
1928.34 108
1928.44 110
1928.54 112
1928.65 114
1928.75 116
1928.85 116
1928.95 115
1929.05 112
1929.15 109
1929.25 105
1929.35 102
1929.45 99
1929.55 97
1929.65 96
1929.75 97
1929.85 98
1929.95 100
1930.06 102
1930.16 103
1930.26 103
1930.36 102
1930.46 97
1930.56 91
1930.66 81
1930.76 71
1930.86 60
1930.96 51
1931.06 44
1931.16 41
1931.26 42
1931.37 44
1931.47 47
1931.57 50
1931.67 51
1931.77 49
1931.87 46
1931.97 43
1932.07 40
1932.17 39
1932.27 40
1932.37 44
1932.47 50
1932.57 59
1932.68 68
1932.78 77
1932.88 85
1932.98 91
1933.08 95
1933.18 97
1933.28 97
1933.38 96
1933.48 94
1933.58 92
1933.68 89
1933.78 86
1933.89 84
1933.99 82
1934.09 81
1934.19 81
1934.29 83
1934.39 86
1934.49 89
1934.59 90
1934.69 90
1934.79 87
1934.89 82
1934.99 76
1935.10 72
1935.20 69
1935.30 70
1935.40 74
1935.50 80
1935.60 88
1935.70 95
1935.80 101
1935.90 105
1936.00 105
1936.10 103
1936.20 99
1936.31 92
1936.41 84
1936.51 74
1936.61 64
1936.71 53
1936.81 43
1936.91 34
1937.01 26
1937.11 19
1937.21 12
1937.31 7
1937.42 2
1937.52 0
1937.62 0
1937.72 1
1937.82 6
1937.92 14
1938.02 25
1938.12 38
1938.22 51
1938.32 65
1938.43 77
1938.53 88
1938.63 95
1938.73 99
1938.83 100
1938.93 98
1939.03 93
1939.13 88
1939.23 83
1939.33 79
1939.43 77
1939.54 77
1939.64 78
1939.74 79
1939.84 81
1939.94 82
1940.04 84
1940.14 86
1940.24 89
1940.34 94
1940.44 101
1940.55 111
1940.65 122
1940.75 133
1940.85 142
1940.95 149
1941.05 151
1941.15 150
1941.25 145
1941.35 136
1941.45 127
1941.56 117
1941.66 107
1941.76 99
1941.86 92
1941.96 87
1942.06 83
1942.16 80
1942.26 77
1942.36 73
1942.47 68
1942.57 62
1942.67 55
1942.77 48
1942.87 41
1942.97 36
1943.07 32
1943.17 29
1943.27 28
1943.37 28
1943.48 30
1943.58 34
1943.68 39
1943.78 46
1943.88 56
1943.98 66
1944.08 76
1944.18 84
1944.28 90
1944.39 93
1944.49 92
1944.59 89
1944.69 85
1944.79 80
1944.89 76
1944.99 73
1945.09 71
1945.19 69
1945.30 68
1945.40 66
1945.50 64
1945.60 60
1945.70 55
1945.80 49
1945.90 43
1946.00 36
1946.10 31
1946.21 28
1946.31 27
1946.41 29
1946.51 34
1946.61 41
1946.71 49
1946.81 57
1946.91 66
1947.02 74
1947.12 82
1947.22 88
1947.32 94
1947.42 98
1947.52 101
1947.62 101
1947.72 99
1947.82 95
1947.93 91
1948.03 86
1948.13 82
1948.23 78
1948.33 73
1948.43 67
1948.53 59
1948.63 47
1948.74 33
1948.84 17
1948.94 2
1949.04 0
1949.14 0
1949.24 0
1949.34 0
1949.44 0
1949.55 0
1949.65 2
1949.75 11
1949.85 19
1949.95 25
1950.05 29
1950.15 32
1950.25 35
1950.36 38
1950.46 41
1950.56 44
1950.66 48
1950.76 49
1950.86 48
1950.96 45
1951.06 38
1951.17 29
1951.27 20
1951.37 11
1951.47 5
1951.57 1
1951.67 0
1951.77 0
1951.87 0
1951.98 0
1952.08 0
1952.18 0
1952.28 0
1952.38 0
1952.48 0
1952.58 0
1952.68 0
1952.79 4
1952.89 11
1952.99 21
1953.09 32
1953.19 42
1953.29 52
1953.39 58
1953.50 61
1953.60 60
1953.70 55
1953.80 49
1953.90 41
1954.00 34
1954.10 29
1954.20 27
1954.31 29
1954.41 36
1954.51 46
1954.61 60
1954.71 76
1954.81 94
1954.91 110
1955.02 123
1955.12 133
1955.22 139
1955.32 141
1955.42 142
1955.52 141
1955.62 141
1955.73 141
1955.83 142
1955.93 143
1956.03 143
1956.13 141
1956.23 138
1956.33 134
1956.44 129
1956.54 124
1956.64 121
1956.74 119
1956.84 120
1956.94 121
1957.04 123
1957.15 123
1957.25 122
1957.35 119
1957.45 115
1957.55 112
1957.65 111
1957.75 114
1957.86 118
1957.96 125
1958.06 132
1958.16 138
1958.26 143
1958.36 146
1958.46 147
1958.57 147
1958.67 145
1958.77 141
1958.87 134
1958.97 124
1959.07 110
1959.17 94
1959.28 78
1959.38 62
1959.48 50
1959.58 40
1959.68 34
1959.78 31
1959.88 30
1959.99 29
1960.09 29
1960.19 29
1960.29 29
1960.39 30
1960.49 32
1960.60 35
1960.70 40
1960.80 46
1960.90 51
1961.00 56
1961.10 61
1961.20 65
1961.31 68
1961.41 72
1961.51 76
1961.61 81
1961.71 86
1961.81 91
1961.92 94
1962.02 97
1962.12 97
1962.22 95
1962.32 93
1962.42 89
1962.52 85
1962.63 82
1962.73 81
1962.83 80
1962.93 80
1963.03 79
1963.13 77
1963.24 73
1963.34 69
1963.44 64
1963.54 60
1963.64 61
1963.74 66
1963.85 76
1963.95 90
1964.05 107
1964.15 124
1964.25 139
1964.35 151
1964.46 157
1964.56 158
1964.66 155
1964.76 148
1964.86 138
1964.96 126
1965.07 113
1965.17 102
1965.27 93
1965.37 88
1965.47 87
1965.57 88
1965.67 92
1965.78 94
1965.88 94
1965.98 90
1966.08 82
1966.18 71
1966.28 59
1966.39 47
1966.49 39
1966.59 34
1966.69 34
1966.79 38
1966.89 44
1967.00 50
1967.10 56
1967.20 60
1967.30 62
1967.40 62
1967.51 61
1967.61 57
1967.71 53
1967.81 49
1967.91 44
1968.01 40
1968.12 35
1968.22 30
1968.32 24
1968.42 18
1968.52 12
1968.62 7
1968.73 2
1968.83 0
1968.93 0
1969.03 1
1969.13 7
1969.23 15
1969.34 24
1969.44 35
1969.54 44
1969.64 52
1969.74 56
1969.84 57
1969.95 56
1970.05 54
1970.15 50
1970.25 46
1970.35 43
1970.46 40
1970.56 36
1970.66 31
1970.76 25
1970.86 17
1970.96 9
1971.07 1
1971.17 0
1971.27 0
1971.37 0
1971.47 9
1971.58 23
1971.68 38
1971.78 54
1971.88 68
1971.98 79
1972.08 85
1972.19 88
1972.29 87
1972.39 84
1972.49 78
1972.59 71
1972.70 62
1972.80 53
1972.90 45
1973.00 38
1973.10 34
1973.20 33
1973.31 35
1973.41 39
1973.51 45
1973.61 50
1973.71 54
1973.82 55
1973.92 55
1974.02 53
1974.12 50
1974.22 47
1974.32 47
1974.43 49
1974.53 54
1974.63 61
1974.73 71
1974.83 81
1974.94 90
1975.04 96
1975.14 100
1975.24 99
1975.34 95
1975.45 88
1975.55 80
1975.65 73
1975.75 68
1975.85 66
1975.96 68
1976.06 73
1976.16 79
1976.26 86
1976.36 92
1976.46 95
1976.57 97
1976.67 98
1976.77 100
1976.87 102
1976.97 108
1977.08 116
1977.18 125
1977.28 135
1977.38 143
1977.48 149
1977.59 153
1977.69 154
1977.79 153
1977.89 151
1977.99 149
1978.10 147
1978.20 145
1978.30 142
1978.40 139
1978.50 134
1978.61 128
1978.71 120
1978.81 110
1978.91 97
1979.01 82
1979.12 66
1979.22 50
1979.32 34
1979.42 19
1979.52 7
1979.63 0
1979.73 0
1979.83 0
1979.93 0
1980.03 0
1980.14 0
1980.24 0
1980.34 0
1980.44 8
1980.54 15
1980.65 19
1980.75 19
1980.85 15
1980.95 9
1981.05 1
1981.16 0
1981.26 0
1981.36 0
1981.46 0
1981.56 0
1981.67 0
1981.77 8
1981.87 17
1981.97 27
1982.08 36
1982.18 45
1982.28 53
1982.38 59
1982.48 64
1982.59 68
1982.69 71
1982.79 75
1982.89 81
1982.99 89
1983.10 98
1983.20 108
1983.30 116
1983.40 122
1983.50 124
1983.61 123
1983.71 119
1983.81 113
1983.91 108
1984.02 104
1984.12 101
1984.22 100
1984.32 100
1984.42 98
1984.53 95
1984.63 88
1984.73 79
1984.83 69
1984.93 59
1985.04 50
1985.14 43
1985.24 40
1985.34 40
1985.45 43
1985.55 47
1985.65 52
1985.75 58
1985.85 63
1985.96 68
1986.06 72
1986.16 76
1986.26 79
1986.36 83
1986.47 87
1986.57 90
1986.67 93
1986.77 96
1986.88 97
1986.98 97
1987.08 94
1987.18 89
1987.28 82
1987.39 73
1987.49 63
1987.59 52
1987.69 43
1987.80 36
1987.90 33
1988.00 32
1988.10 33
1988.20 36
1988.31 39
1988.41 42
1988.51 44
1988.61 45
1988.72 46
1988.82 48
1988.92 50
1989.02 52
1989.12 53
1989.23 52
1989.33 50
1989.43 45
1989.53 41
1989.64 37
1989.74 36
1989.84 39
1989.94 47
1990.05 58
1990.15 72
1990.25 87
1990.35 101
1990.45 111
1990.56 116
1990.66 117
1990.76 112
1990.86 104
1990.97 93
1991.07 81
1991.17 71
1991.27 62
1991.38 55
1991.48 50
1991.58 46
1991.68 43
1991.78 39
1991.89 34
1991.99 29
1992.09 25
1992.19 23
1992.30 24
1992.40 27
1992.50 32
1992.60 40
1992.71 47
1992.81 54
1992.91 58
1993.01 60
1993.11 59
1993.22 56
1993.32 52
1993.42 47
1993.52 42
1993.63 38
1993.73 34
1993.83 30
1993.93 26
1994.04 21
1994.14 16
1994.24 11
1994.34 6
1994.45 3
1994.55 0
1994.65 0
1994.75 2
1994.86 6
1994.96 13
1995.06 21
1995.16 29
1995.27 36
1995.37 42
1995.47 45
1995.57 46
1995.67 45
1995.78 42
1995.88 39
1995.98 37
1996.08 35
1996.19 34
1996.29 32
1996.39 31
1996.49 29
1996.60 28
1996.70 26
1996.80 27
1996.90 29
1997.01 32
1997.11 37
1997.21 41
1997.31 45
1997.42 46
1997.52 45
1997.62 41
1997.72 35
1997.83 27
1997.93 19
1998.03 12
1998.13 6
1998.24 2
1998.34 2
1998.44 4
1998.54 8
1998.65 15
1998.75 22
1998.85 29
1998.95 34
1999.06 38
1999.16 39
1999.26 38
1999.36 35
1999.47 31
1999.57 27
1999.67 24
1999.77 22
1999.88 23
1999.98 25
2000.08 28
2000.18 31
2000.29 33
2000.39 34
2000.49 34
2000.59 32
2000.70 30
2000.80 28
2000.90 27
2001.00 26
2001.11 27
2001.21 28
2001.31 30
2001.41 32
2001.52 33
2001.62 35
2001.72 36
2001.83 39
2001.93 42
2002.03 47
2002.13 52
2002.24 58
2002.34 62
2002.44 66
2002.54 67
2002.65 67
2002.75 66
2002.85 64
2002.95 63
2003.06 63
2003.16 64
2003.26 64
2003.36 64
2003.47 62
2003.57 58
2003.67 52
2003.77 44
2003.88 35
2003.98 26
2004.08 17
2004.19 9
2004.29 1
2004.39 0
2004.49 0
2004.60 0
2004.70 0
2004.80 0
2004.90 0
2005.01 0
2005.11 0
2005.21 5
2005.31 9
2005.42 13
2005.52 15
2005.62 17
2005.73 19
2005.83 20
2005.93 20
2006.03 21
2006.14 21
2006.24 20
2006.34 20
2006.44 21
2006.55 21
2006.65 22
2006.75 23
2006.85 23
2006.96 23
2007.06 22
2007.16 21
2007.27 20
2007.37 21
2007.47 23
2007.57 26
2007.68 31
2007.78 37
2007.88 42
2007.98 46
2008.09 48
2008.19 49
2008.29 49
2008.40 49
2008.50 50
2008.60 51
2008.70 55
2008.81 59
2008.91 64
2009.01 69
2009.12 75
2009.22 81
2009.32 87
2009.42 91
2009.53 95
2009.63 96
2009.73 94
2009.83 90
2009.94 85
2010.04 78
2010.14 72
2010.25 66
2010.35 63
2010.45 62
2010.55 63
2010.66 66
2010.76 70
2010.86 75
2010.97 80
2011.07 85
2011.17 88
2011.27 92
2011.38 95
2011.48 98
2011.58 101
2011.69 105
2011.79 108
2011.89 111
2011.99 113
2012.10 113
2012.20 111
2012.30 108
2012.41 104
2012.51 99
2012.61 97
2012.71 95
2012.82 94
2012.92 94
2013.02 93
2013.13 92
2013.23 89
2013.33 84
2013.43 77
2013.54 69
2013.64 61
2013.74 53
2013.85 45
2013.95 39
2014.05 35
2014.15 34
2014.26 35
2014.36 40
2014.46 46
2014.57 55
2014.67 65
2014.77 74
2014.87 82
2014.98 88
2015.08 91
2015.18 91
2015.29 87
2015.39 81
2015.49 73
2015.60 64
2015.70 55
2015.80 47
2015.90 41
2016.01 37
2016.11 34
2016.21 32
2016.32 31
2016.42 29
2016.52 27
2016.62 24
2016.73 21
2016.83 17
2016.93 13
2017.04 10
2017.14 8
2017.24 8
2017.35 10
2017.45 15
2017.55 22
2017.65 31
2017.76 42
2017.86 53
2017.96 63
2018.07 72
2018.17 78
2018.27 81
2018.38 81
2018.48 79
2018.58 74
2018.68 68
2018.79 62
2018.89 57
2018.99 54
2019.10 54
2019.20 57
2019.30 64
2019.41 72
2019.51 82
2019.61 91
2019.71 99
2019.82 104
2019.92 106
2020.02 105
2020.13 101
2020.23 97
2020.33 91
2020.44 85
2020.54 79
2020.64 73
2020.75 65
2020.85 58
2020.95 49
2021.05 40
2021.16 32
2021.26 25
2021.36 19
2021.47 13
2021.57 7
2021.67 1
2021.78 0
2021.88 0
2021.98 0
2022.09 0
2022.19 0
2022.29 0
2022.39 0
2022.50 0
2022.60 11
2022.70 23
2022.81 34
2022.91 45
2023.01 54
2023.12 62
2023.22 68
2023.32 73
2023.43 76
2023.53 77
2023.63 78
2023.74 77
2023.84 76
2023.94 74
2024.04 74
2024.15 74
2024.25 76
2024.35 78
2024.46 80
2024.56 82
2024.66 82
2024.77 81
2024.87 79
2024.97 76
2025.08 72
2025.18 69
2025.28 68
2025.39 68
2025.49 70
2025.59 73
2025.70 78
2025.80 84
2025.90 92
2026.01 101
2026.11 111
2026.21 124
2026.31 137
2026.42 150
2026.52 161
2026.62 171
2026.73 178
2026.83 183
2026.93 185
2027.04 184
2027.14 182
2027.24 178
2027.35 174
2027.45 169
2027.55 164
2027.66 159
2027.76 156
2027.86 154
2027.97 155
2028.07 159
2028.17 164
2028.28 172
2028.38 179
2028.48 186
2028.59 190
2028.69 192
2028.79 192
2028.90 188
2029.00 183
2029.10 176
2029.21 167
2029.31 157
2029.41 147
2029.52 136
2029.62 127
2029.72 121
2029.83 118
2029.93 119
2030.03 122
2030.14 128
2030.24 134
2030.34 139
2030.45 141
2030.55 141
2030.65 138
2030.76 134
2030.86 128
2030.96 124
2031.07 120
2031.17 119
2031.27 120
2031.38 123
2031.48 127
2031.58 132
2031.69 135
2031.79 136
2031.89 135
2032.00 130
2032.10 124
2032.20 116
2032.31 110
2032.41 104
2032.51 101
2032.62 99
2032.72 98
2032.82 98
2032.93 97
2033.03 96
2033.13 95
2033.24 93
2033.34 92
2033.44 91
2033.55 90
2033.65 89
2033.75 88
2033.86 87
2033.96 85
2034.06 82
2034.17 80
2034.27 77
2034.37 74
2034.48 72
2034.58 70
2034.68 68
2034.79 67
2034.89 67
2034.99 66
2035.10 66
2035.20 65
2035.30 65
2035.41 65
2035.51 65
2035.61 65
2035.72 67
2035.82 69
2035.92 71
2036.03 73
2036.13 75
2036.24 75
2036.34 73
2036.44 71
2036.55 68
2036.65 67
2036.75 67
2036.86 70
2036.96 75
2037.06 84
2037.17 95
2037.27 107
2037.37 120
2037.48 131
2037.58 141
2037.68 149
2037.79 154
2037.89 156
2037.99 156
2038.10 154
2038.20 151
2038.30 148
2038.41 147
2038.51 148
2038.62 153
2038.72 163
2038.82 177
2038.93 194
2039.03 214
2039.13 235
2039.24 254
2039.34 272
2039.44 289
2039.55 307
2039.65 327
2039.75 351
2039.86 381
2039.96 416
2040.07 455
2040.17 494
2040.27 529
2040.38 560
2040.48 584
2040.58 603
2040.69 620
2040.79 638
2040.89 659
2041.00 686
2041.10 717
2041.20 751
2041.31 786
2041.41 819
2041.52 848
2041.62 871
2041.72 888
2041.83 898
2041.93 903
2042.03 902
2042.14 896
2042.24 884
2042.34 868
2042.45 847
2042.55 823
2042.65 797
2042.76 772
2042.86 748
2042.97 727
2043.07 709
2043.17 695
2043.28 683
2043.38 672
2043.48 662
2043.59 649
2043.69 635
2043.79 617
2043.90 596
2044.00 573
2044.11 550
2044.21 528
2044.31 507
2044.42 489
2044.52 474
2044.62 462
2044.73 451
2044.83 442
2044.94 432
2045.04 421
2045.14 408
2045.25 395
2045.35 380
2045.45 364
2045.56 348
2045.66 332
2045.76 317
2045.87 302
2045.97 288
2046.08 276
2046.18 266
2046.28 256
2046.39 248
2046.49 242
2046.59 236
2046.70 230
2046.80 225
2046.91 219
2047.01 212
2047.11 205
2047.22 198
2047.32 191
2047.42 186
2047.53 181
2047.63 178
2047.74 175
2047.84 171
2047.94 166
2048.05 159
2048.15 151
2048.25 141
2048.36 131
2048.46 121
2048.57 111
2048.67 103
2048.77 96
2048.88 89
2048.98 82
2049.08 75
2049.19 67
2049.29 61
2049.40 55
2049.50 51
2049.60 50
2049.71 52
2049.81 56
2049.92 62
2050.02 68
2050.12 73
2050.23 77
2050.33 78
2050.43 76
2050.54 73
2050.64 67
2050.75 61
2050.85 55
2050.95 49
2051.06 44
2051.16 40
2051.26 37
2051.37 36
2051.47 37
2051.58 40
2051.68 44
2051.78 49
2051.89 54
2051.99 59
2052.10 64
2052.20 69
2052.30 74
2052.41 79
2052.51 83
2052.62 87
2052.72 90
2052.82 93
2052.93 96
2053.03 99
2053.13 101
2053.24 104
2053.34 107
2053.45 110
2053.55 114
2053.65 117
2053.76 119
2053.86 120
2053.97 118
2054.07 113
2054.17 106
2054.28 97
2054.38 86
2054.49 73
2054.59 61
2054.69 48
2054.80 37
2054.90 28
2055.01 21
2055.11 16
2055.21 13
2055.32 11
2055.42 9
2055.52 7
2055.63 5
2055.73 2
2055.84 0
2055.94 0
2056.04 0
2056.15 0
2056.25 0
2056.36 0
2056.46 0
2056.56 0
2056.67 0
2056.77 5
2056.88 12
2056.98 20
2057.08 30
2057.19 40
2057.29 48
2057.40 53
2057.50 55
2057.60 53
2057.71 48
2057.81 42
2057.92 36
2058.02 29
2058.12 25
2058.23 21
2058.33 20
2058.44 19
2058.54 20
2058.64 21
2058.75 22
2058.85 23
2058.96 23
2059.06 22
2059.16 20
2059.27 18
2059.37 14
2059.48 11
2059.58 7
2059.68 4
2059.79 1
2059.89 0
2060.00 0
2060.10 0
2060.21 4
2060.31 11
2060.41 19
2060.52 28
2060.62 37
2060.73 45
2060.83 50
2060.93 52
2061.04 50
2061.14 44
2061.25 36
2061.35 27
2061.45 19
2061.56 14
2061.66 13
2061.77 16
2061.87 23
2061.97 34
2062.08 45
2062.18 54
2062.29 62
2062.39 68
2062.50 73
2062.60 76
2062.70 81
2062.81 86
2062.91 93
2063.02 101
2063.12 110
2063.22 119
2063.33 127
2063.43 135
2063.54 141
2063.64 146
2063.75 148
2063.85 148
2063.95 147
2064.06 144
2064.16 142
2064.27 139
2064.37 138
2064.47 138
2064.58 139
2064.68 140
2064.79 141
2064.89 140
2065.00 137
2065.10 133
2065.20 126
2065.31 117
2065.41 106
2065.52 94
2065.62 82
2065.72 72
2065.83 66
2065.93 63
2066.04 66
2066.14 73
2066.25 84
2066.35 96
2066.45 107
2066.56 115
2066.66 119
2066.77 119
2066.87 117
2066.98 114
2067.08 111
2067.18 109
2067.29 110
2067.39 112
2067.50 114
2067.60 116
2067.71 116
2067.81 115
2067.91 111
2068.02 107
2068.12 103
2068.23 98
2068.33 95
2068.43 93
2068.54 91
2068.64 88
2068.75 84
2068.85 78
2068.96 71
2069.06 62
2069.17 51
2069.27 40
2069.37 30
2069.48 21
2069.58 15
2069.69 11
2069.79 9
2069.90 10
2070.00 13
2070.10 15
2070.21 17
2070.31 17
2070.42 15
2070.52 13
2070.63 11
2070.73 9
2070.83 8
2070.94 7
2071.04 6
2071.15 6
2071.25 6
2071.36 6
2071.46 7
2071.56 10
2071.67 16
2071.77 23
2071.88 32
2071.98 42
2072.09 49
2072.19 55
2072.30 58
2072.40 59
2072.50 60
2072.61 61
2072.71 64
2072.82 72
2072.92 82
2073.03 95
2073.13 108
2073.23 120
2073.34 129
2073.44 133
2073.55 133
2073.65 128
2073.76 121
2073.86 111
2073.97 100
2074.07 89
2074.17 77
2074.28 66
2074.38 56
2074.49 48
2074.59 42
2074.70 40
2074.80 40
2074.91 42
2075.01 46
2075.11 50
2075.22 54
2075.32 58
2075.43 61
2075.53 62
2075.64 63
2075.74 62
2075.85 62
2075.95 61
2076.05 61
2076.16 62
2076.26 63
2076.37 66
2076.47 68
2076.58 70
2076.68 70
2076.79 70
2076.89 67
2076.99 64
2077.10 59
2077.20 55
2077.31 51
2077.41 48
2077.52 46
2077.62 46
2077.73 47
2077.83 50
2077.94 54
2078.04 59
2078.14 65
2078.25 72
2078.35 79
2078.46 85
2078.56 91
2078.67 95
2078.77 96
2078.88 94
2078.98 89
2079.09 80
2079.19 67
2079.29 53
2079.40 39
2079.50 25
2079.61 16
2079.71 11
2079.82 10
2079.92 15
2080.03 22
2080.13 31
2080.24 39
2080.34 46
2080.44 52
2080.55 55
2080.65 57
2080.76 57
2080.86 56
2080.97 54
2081.07 51
2081.18 49
2081.28 48
2081.39 49
2081.49 51
2081.59 56
2081.70 62
2081.80 70
2081.91 78
2082.01 85
2082.12 90
2082.22 93
2082.33 93
2082.43 89
2082.54 83
2082.64 76
2082.75 69
2082.85 64
2082.96 62
2083.06 64
2083.16 68
2083.27 73
2083.37 77
2083.48 79
2083.58 77
2083.69 73
2083.79 66
2083.90 58
2084.00 51
2084.11 46
2084.21 43
2084.32 43
2084.42 44
2084.52 46
2084.63 47
2084.73 47
2084.84 46
2084.94 45
2085.05 45
2085.15 44
2085.26 45
2085.36 46
2085.47 46
2085.57 45
2085.68 44
2085.78 42
2085.89 40
2085.99 38
2086.10 36
2086.20 34
2086.30 32
2086.41 29
2086.51 24
2086.62 18
2086.72 10
2086.83 2
2086.93 0
2087.04 0
2087.14 0
2087.25 0
2087.35 0
2087.46 0
2087.56 0
2087.67 0
2087.77 6
2087.88 13
2087.98 19
2088.09 24
2088.19 28
2088.30 30
2088.40 31
2088.50 30
2088.61 27
2088.71 24
2088.82 21
2088.92 20
2089.03 20
2089.13 24
2089.24 30
2089.34 39
2089.45 50
2089.55 61
2089.66 71
2089.76 78
2089.87 81
2089.97 81
2090.08 76
2090.18 67
2090.29 57
2090.39 45
2090.50 32
2090.60 19
2090.71 7
2090.81 0
2090.92 0
2091.02 0
2091.13 0
2091.23 0
2091.33 0
2091.44 0
2091.54 0
2091.65 4
2091.75 17
2091.86 30
2091.96 40
2092.07 47
2092.17 51
2092.28 52
2092.38 51
2092.49 49
2092.59 47
2092.70 47
2092.80 49
2092.91 53
2093.01 60
2093.12 68
2093.22 77
2093.33 86
2093.43 94
2093.54 99
2093.64 102
2093.75 103
2093.85 104
2093.96 104
2094.06 103
2094.17 103
2094.27 104
2094.38 105
2094.48 106
2094.59 107
2094.69 108
2094.80 109
2094.90 110
2095.01 111
2095.11 112
2095.22 113
2095.32 114
2095.43 114
2095.53 113
2095.64 112
2095.74 111
2095.85 110
2095.95 110
2096.06 112
2096.16 115
2096.27 119
2096.37 124
2096.48 130
2096.58 134
2096.69 137
2096.79 138
2096.90 138
2097.00 138
2097.11 138
2097.21 137
2097.32 137
2097.42 136
2097.53 134
2097.63 130
2097.74 124
2097.84 115
2097.95 106
2098.05 97
2098.16 89
2098.26 83
2098.37 79
2098.47 77
2098.58 74
2098.68 69
2098.79 63
2098.89 56
2099.00 50
2099.10 45
2099.21 43
2099.31 45
2099.42 51
2099.52 58
2099.63 67
2099.73 75
2099.84 82
2099.94 88
2100.05 91
2100.15 92
2100.26 92
2100.36 89
2100.47 84
2100.57 78
2100.68 70
2100.78 61
2100.89 53
2100.99 45
2101.10 39
2101.20 35
2101.31 34
2101.41 35
2101.52 38
2101.62 42
2101.73 48
2101.83 53
2101.94 58
2102.04 62
2102.15 66
2102.25 69
2102.36 72
2102.46 77
2102.57 84
2102.67 94
2102.78 106
2102.88 120
2102.99 134
2103.10 145
2103.20 152
2103.31 154
2103.41 151
2103.52 145
2103.62 136
2103.73 127
2103.83 120
2103.94 114
2104.04 111
2104.15 108
2104.25 105
2104.36 100
2104.46 93
2104.57 83
2104.67 72
2104.78 61
2104.88 50
2104.99 42
2105.09 37
2105.20 34
2105.30 35
2105.41 37
2105.51 41
2105.62 46
2105.72 50
2105.83 54
2105.94 57
2106.04 58
2106.15 58
2106.25 56
2106.36 52
2106.46 49
2106.57 45
2106.67 41
2106.78 36
2106.88 32
2106.99 26
2107.09 21
2107.20 15
2107.30 9
2107.41 4
2107.51 1
2107.62 0
2107.72 0
2107.83 0
2107.93 0
2108.04 0
2108.15 0
2108.25 0
2108.36 0
2108.46 1
2108.57 5
2108.67 8
2108.78 10
2108.88 9
2108.99 8
2109.09 6
2109.20 4
2109.30 3
2109.41 4
2109.51 8
2109.62 13
2109.72 22
2109.83 31
2109.94 42
2110.04 53
2110.15 63
2110.25 72
2110.36 80
2110.46 88
2110.57 94
2110.67 100
2110.78 106
2110.88 112
2110.99 117
2111.09 120
2111.20 123
2111.30 126
2111.41 128
2111.52 132
2111.62 137
2111.73 143
2111.83 150
2111.94 157
2112.04 163
2112.15 167
2112.25 169
2112.36 168
2112.46 166
2112.57 162
2112.67 157
2112.78 153
2112.89 148
2112.99 145
2113.10 142
2113.20 141
2113.31 141
2113.41 141
2113.52 141
2113.62 139
2113.73 136
2113.83 129
2113.94 121
2114.04 110
2114.15 99
2114.26 89
2114.36 80
2114.47 73
2114.57 69
2114.68 67
2114.78 67
2114.89 69
2114.99 71
2115.10 75
2115.20 80
2115.31 88
2115.42 99
2115.52 112
2115.63 125
2115.73 138
2115.84 147
2115.94 151
2116.05 151
2116.15 145
2116.26 134
2116.36 122
2116.47 108
2116.58 94
2116.68 81
2116.79 69
2116.89 58
2117.00 50
2117.10 43
2117.21 38
2117.31 35
2117.42 33
2117.53 30
2117.63 27
2117.74 22
2117.84 16
2117.95 10
2118.05 5
2118.16 3
2118.26 4
2118.37 7
2118.47 14
2118.58 23
2118.69 34
2118.79 45
2118.90 56
2119.00 66
2119.11 74
2119.21 81
2119.32 87
2119.42 90
2119.53 92
2119.64 92
2119.74 91
2119.85 88
2119.95 82
2120.06 75
2120.16 66
2120.27 56
2120.37 46
2120.48 38
2120.59 32
2120.69 28
2120.80 27
2120.90 27
2121.01 28
2121.11 30
2121.22 31
2121.33 32
2121.43 34
2121.54 35
2121.64 38
2121.75 40
2121.85 43
2121.96 46
2122.06 49
2122.17 53
2122.28 57
2122.38 63
2122.49 70
2122.59 78
2122.70 87
2122.80 94
2122.91 99
2123.02 102
2123.12 101
2123.23 96
2123.33 89
2123.44 82
2123.54 75
2123.65 71
2123.75 71
2123.86 75
2123.97 84
2124.07 96
2124.18 110
2124.28 123
2124.39 134
2124.49 141
2124.60 144
2124.71 143
2124.81 139
2124.92 132
2125.02 124
2125.13 116
2125.23 108
2125.34 101
2125.45 97
2125.55 94
2125.66 94
2125.76 95
2125.87 97
2125.97 98
2126.08 97
2126.19 95
2126.29 92
2126.40 88
2126.50 85
2126.61 83
2126.71 82
2126.82 84
2126.93 86
2127.03 89
2127.14 92
2127.24 94
2127.35 94
2127.45 94
2127.56 93
2127.67 91
2127.77 90
2127.88 90
2127.98 91
2128.09 94
2128.19 98
2128.30 102
2128.41 105
2128.51 108
2128.62 108
2128.72 106
2128.83 102
2128.94 96
2129.04 89
2129.15 80
2129.25 71
2129.36 61
2129.46 53
2129.57 46
2129.68 41
2129.78 39
2129.89 38
2129.99 39
2130.10 40
2130.20 40
2130.31 39
2130.42 36
2130.52 32
2130.63 27
2130.73 22
2130.84 17
2130.95 13
2131.05 8
2131.16 3
2131.26 0
2131.37 0
2131.48 0
2131.58 0
2131.69 0
2131.79 3
2131.90 6
2132.00 8
2132.11 9
2132.22 8
2132.32 6
2132.43 5
2132.53 4
2132.64 3
2132.75 3
2132.85 3
2132.96 3
2133.06 2
2133.17 2
2133.27 1
2133.38 0
2133.49 0
2133.59 0
2133.70 0
2133.80 0
2133.91 0
2134.02 0
2134.12 0
2134.23 0
2134.33 0
2134.44 1
2134.55 5
2134.65 10
2134.76 16
2134.86 24
2134.97 32
2135.08 41
2135.18 49
2135.29 55
2135.39 59
2135.50 59
2135.61 57
2135.71 52
2135.82 45
2135.92 36
2136.03 27
2136.14 18
2136.24 11
2136.35 7
2136.45 7
2136.56 11
2136.67 21
2136.77 33
2136.88 48
2136.98 62
2137.09 73
2137.20 81
2137.30 86
2137.41 89
2137.51 92
2137.62 95
2137.73 101
2137.83 108
2137.94 117
2138.04 125
2138.15 132
2138.26 137
2138.36 139
2138.47 138
2138.57 135
2138.68 131
2138.79 125
2138.89 120
2139.00 114
2139.10 110
2139.21 107
2139.32 105
2139.42 103
2139.53 103
2139.63 102
2139.74 99
2139.85 96
2139.95 92
2140.06 88
2140.16 84
2140.27 82
2140.38 82
2140.48 83
2140.59 86
2140.69 89
2140.80 91
2140.91 91
2141.01 90
2141.12 86
2141.22 82
2141.33 78
2141.44 75
2141.54 73
2141.65 74
2141.76 77
2141.86 84
2141.97 93
2142.07 105
2142.18 117
2142.29 130
2142.39 139
2142.50 146
2142.60 148
2142.71 147
2142.82 142
2142.92 137
2143.03 132
2143.14 128
2143.24 126
2143.35 125
2143.45 124
2143.56 123
2143.67 120
2143.77 115
2143.88 110
2143.98 104
2144.09 99
2144.20 94
2144.30 89
2144.41 85
2144.52 81
2144.62 78
2144.73 74
2144.83 72
2144.94 71
2145.05 72
2145.15 73
2145.26 76
2145.36 79
2145.47 81
2145.58 83
2145.68 85
2145.79 85
2145.90 86
2146.00 88
2146.11 91
2146.21 95
2146.32 100
2146.43 105
2146.53 108
2146.64 109
2146.75 108
2146.85 106
2146.96 102
2147.06 99
2147.17 97
2147.28 96
2147.38 95
2147.49 94
2147.60 91
2147.70 87
2147.81 79
2147.91 71
2148.02 62
2148.13 56
2148.23 52
2148.34 52
2148.45 56
2148.55 63
2148.66 71
2148.76 80
2148.87 86
2148.98 90
2149.08 92
2149.19 92
2149.30 91
2149.40 90
2149.51 90
2149.61 90
2149.72 92
2149.83 94
2149.93 96
2150.04 99
2150.15 100
2150.25 102
2150.36 103
2150.47 104
2150.57 105
2150.68 105
2150.78 104
2150.89 103
2151.00 101
2151.10 98
2151.21 94
2151.32 88
2151.42 82
2151.53 75
2151.64 66
2151.74 57
2151.85 48
2151.95 39
2152.06 31
2152.17 25
2152.27 21
2152.38 19
2152.49 18
2152.59 17
2152.70 15
2152.81 12
2152.91 5
2153.02 0
2153.12 0
2153.23 0
2153.34 0
2153.44 0
2153.55 0
2153.66 0
2153.76 1
2153.87 9
2153.98 15
2154.08 19
2154.19 23
2154.29 27
2154.40 31
2154.51 37
2154.61 45
2154.72 54
2154.83 63
2154.93 72
2155.04 80
2155.15 86
2155.25 90
2155.36 91
2155.47 88
2155.57 84
2155.68 78
2155.78 71
2155.89 65
2156.00 60
2156.10 57
2156.21 56
2156.32 56
2156.42 55
2156.53 53
2156.64 50
2156.74 46
2156.85 41
2156.96 36
2157.06 32
2157.17 28
2157.28 25
2157.38 22
2157.49 19
2157.60 15
2157.70 12
2157.81 10
2157.91 8
2158.02 6
2158.13 4
2158.23 1
2158.34 0
2158.45 0
2158.55 0
2158.66 0
2158.77 0
2158.87 0
2158.98 0
2159.09 2
2159.19 7
2159.30 11
2159.41 15
2159.51 17
2159.62 19
2159.73 22
2159.83 25
2159.94 29
2160.05 34
2160.15 40
2160.26 45
2160.37 50
2160.47 55
2160.58 60
2160.68 64
2160.79 67
2160.90 70
2161.00 72
2161.11 75
2161.22 78
2161.32 82
2161.43 87
2161.54 92
2161.64 96
2161.75 99
2161.86 99
2161.96 98
2162.07 96
2162.18 94
2162.28 91
2162.39 88
2162.50 86
2162.60 83
2162.71 81
2162.82 78
2162.92 76
2163.03 75
2163.14 75
2163.24 78
2163.35 82
2163.46 88
2163.56 96
2163.67 105
2163.78 112
2163.88 118
2163.99 120
2164.10 119
2164.20 115
2164.31 109
2164.42 102
2164.52 97
2164.63 95
2164.74 97
2164.84 103
2164.95 113
2165.06 124
2165.16 135
2165.27 145
2165.38 152
2165.48 155
2165.59 154
2165.70 150
2165.80 143
2165.91 134
2166.02 124
2166.12 115
2166.23 109
2166.34 106
2166.44 107
2166.55 109
2166.66 112
2166.76 113
2166.87 109
2166.98 102
2167.08 91
2167.19 78
2167.30 66
2167.40 58
2167.51 55
2167.62 57
2167.72 63
2167.83 72
2167.94 81
2168.04 87
2168.15 89
2168.26 88
2168.37 84
2168.47 80
2168.58 77
2168.69 77
2168.79 80
2168.90 85
2169.01 92
2169.11 99
2169.22 104
2169.33 105
2169.43 103
2169.54 97
2169.65 89
2169.75 80
2169.86 72
2169.97 67
2170.07 64
2170.18 63
2170.29 63
2170.39 63
2170.50 60
2170.61 55
2170.71 47
2170.82 37
2170.93 26
2171.04 16
2171.14 8
2171.25 2
2171.36 0
2171.46 0
2171.57 0
2171.68 0
2171.78 0
2171.89 0
2172.00 0
2172.10 0
2172.21 0
2172.32 9
2172.42 21
2172.53 34
2172.64 44
2172.74 51
2172.85 54
2172.96 54
2173.07 51
2173.17 47
2173.28 42
2173.39 39
2173.49 37
2173.60 36
2173.71 35
2173.81 35
2173.92 33
2174.03 30
2174.13 24
2174.24 16
2174.35 7
2174.46 0
2174.56 0
2174.67 0
2174.78 0
2174.88 0
2174.99 0
2175.10 11
2175.20 25
2175.31 38
2175.42 49
2175.52 57
2175.63 60
2175.74 60
2175.85 56
2175.95 50
2176.06 44
2176.17 38
2176.27 32
2176.38 27
2176.49 23
2176.59 18
2176.70 14
2176.81 11
2176.92 11
2177.02 13
2177.13 19
2177.24 27
2177.34 38
2177.45 50
2177.56 61
2177.66 70
2177.77 75
2177.88 77
2177.98 75
2178.09 70
2178.20 63
2178.31 58
2178.41 54
2178.52 54
2178.63 58
2178.73 64
2178.84 70
2178.95 77
2179.06 80
2179.16 80
2179.27 77
2179.38 70
2179.48 62
2179.59 54
2179.70 48
2179.80 46
2179.91 47
2180.02 52
2180.13 59
2180.23 68
2180.34 78
2180.45 89
2180.55 99
2180.66 108
2180.77 117
2180.88 126
2180.98 134
2181.09 141
2181.20 148
2181.30 155
2181.41 160
2181.52 165
2181.62 168
2181.73 169
2181.84 168
2181.95 165
2182.05 162
2182.16 158
2182.27 157
2182.37 156
2182.48 158
2182.59 161
2182.70 165
2182.80 170
2182.91 175
2183.02 180
2183.12 185
2183.23 189
2183.34 194
2183.45 198
2183.55 202
2183.66 205
2183.77 205
2183.87 205
2183.98 203
2184.09 200
2184.20 197
2184.30 195
2184.41 193
2184.52 190
2184.62 186
2184.73 180
2184.84 173
2184.95 167
2185.05 162
2185.16 159
2185.27 158
2185.37 160
2185.48 161
2185.59 162
2185.70 160
2185.80 155
2185.91 148
2186.02 140
2186.12 133
2186.23 128
2186.34 125
2186.45 126
2186.55 129
2186.66 135
2186.77 144
2186.88 153
2186.98 163
2187.09 173
2187.20 181
2187.30 187
2187.41 191
2187.52 191
2187.63 187
2187.73 180
2187.84 168
2187.95 155
2188.05 139
2188.16 124
2188.27 109
2188.38 97
2188.48 87
2188.59 80
2188.70 76
2188.81 73
2188.91 71
2189.02 70
2189.13 69
2189.23 69
2189.34 69
2189.45 69
2189.56 68
2189.66 67
2189.77 65
2189.88 62
2189.99 57
2190.09 52
2190.20 47
2190.31 43
2190.42 41
2190.52 41
2190.63 43
2190.74 48
2190.84 54
2190.95 62
2191.06 70
2191.17 76
2191.27 81
2191.38 83
2191.49 82
2191.60 78
2191.70 71
2191.81 62
2191.92 53
2192.03 45
2192.13 38
2192.24 34
2192.35 32
2192.45 34
2192.56 38
2192.67 44
2192.78 52
2192.88 59
2192.99 66
2193.10 71
2193.21 72
2193.31 70
2193.42 64
2193.53 57
2193.64 49
2193.74 42
2193.85 37
2193.96 34
2194.07 34
2194.17 36
2194.28 39
2194.39 41
2194.49 41
2194.60 41
2194.71 39
2194.82 37
2194.92 36
2195.03 35
2195.14 37
2195.25 40
2195.35 44
2195.46 49
2195.57 54
2195.68 57
2195.78 59
2195.89 60
2196.00 59
2196.11 58
2196.21 58
2196.32 60
2196.43 64
2196.54 69
2196.64 75
2196.75 81
2196.86 88
2196.97 93
2197.07 97
2197.18 101
2197.29 103
2197.40 104
2197.50 106
2197.61 107
2197.72 108
2197.83 110
2197.93 113
2198.04 116
2198.15 117
2198.26 117
2198.36 116
2198.47 112
2198.58 106
2198.69 98
2198.79 91
2198.90 84
2199.01 80
2199.12 78
2199.22 77
2199.33 79
2199.44 82
2199.55 87
2199.65 92
2199.76 99
2199.87 106
2199.98 112
2200.08 117
2200.19 119
2200.30 118
2200.41 114
2200.51 107
2200.62 99
2200.73 91
2200.84 84
2200.94 79
2201.05 75
2201.16 73
2201.27 70
2201.37 66
2201.48 61
2201.59 54
2201.70 46
2201.80 37
2201.91 30
2202.02 24
2202.13 21
2202.24 21
2202.34 23
2202.45 27
2202.56 33
2202.67 38
2202.77 41
2202.88 42
2202.99 41
2203.10 39
2203.20 37
2203.31 36
2203.42 37
2203.53 41
2203.63 46
2203.74 50
2203.85 54
2203.96 55
2204.06 54
2204.17 52
2204.28 49
2204.39 47
2204.50 46
2204.60 48
2204.71 51
2204.82 54
2204.93 58
2205.03 60
2205.14 61
2205.25 61
2205.36 60
2205.46 58
2205.57 54
2205.68 48
2205.79 40
2205.89 31
2206.00 22
2206.11 14
2206.22 7
2206.33 2
2206.43 0
2206.54 0
2206.65 0
2206.76 0
2206.86 0
2206.97 0
2207.08 0
2207.19 0
2207.30 0
2207.40 3
2207.51 5
2207.62 7
2207.73 7
2207.83 7
2207.94 7
2208.05 9
2208.16 12
2208.26 17
2208.37 22
2208.48 28
2208.59 32
2208.70 33
2208.80 32
2208.91 28
2209.02 24
2209.13 20
2209.23 17
2209.34 15
2209.45 17
2209.56 19
2209.67 23
2209.77 26
2209.88 28
2209.99 29
2210.10 30
2210.20 32
2210.31 36
2210.42 41
2210.53 47
2210.64 55
2210.74 62
2210.85 66
2210.96 68
2211.07 68
2211.17 66
2211.28 63
2211.39 60
2211.50 59
2211.61 57
2211.71 56
2211.82 52
2211.93 46
2212.04 38
2212.15 27
2212.25 16
2212.36 5
2212.47 0
2212.58 0
2212.68 0
2212.79 0
2212.90 0
2213.01 5
2213.12 10
2213.22 15
2213.33 19
2213.44 20
2213.55 20
2213.66 20
2213.76 20
2213.87 21
2213.98 23
2214.09 25
2214.19 28
2214.30 31
2214.41 32
2214.52 32
2214.63 31
2214.73 30
2214.84 29
2214.95 28
2215.06 27
2215.17 27
2215.27 26
2215.38 24
2215.49 22
2215.60 20
2215.71 19
2215.81 18
2215.92 17
2216.03 18
2216.14 19
2216.25 20
2216.35 19
2216.46 17
2216.57 13
2216.68 10
2216.78 7
2216.89 7
2217.00 10
2217.11 16
2217.22 25
2217.32 34
2217.43 43
2217.54 48
2217.65 50
2217.76 47
2217.86 41
2217.97 33
2218.08 24
2218.19 16
2218.30 9
2218.40 4
2218.51 1
2218.62 1
2218.73 1
2218.84 3
2218.94 5
2219.05 7
2219.16 9
2219.27 9
2219.38 7
2219.48 5
2219.59 1
2219.70 0
2219.81 0
2219.92 0
2220.02 0
2220.13 0
2220.24 0
2220.35 3
2220.46 12
2220.56 22
2220.67 32
2220.78 41
2220.89 47
2221.00 51
2221.11 52
2221.21 51
2221.32 47
2221.43 42
2221.54 37
2221.65 32
2221.75 27
2221.86 24
2221.97 23
2222.08 23
2222.19 24
2222.29 26
2222.40 29
2222.51 31
2222.62 34
2222.73 36
2222.83 37
2222.94 39
2223.05 41
2223.16 43
2223.27 46
2223.37 50
2223.48 54
2223.59 57
2223.70 61
2223.81 64
2223.92 66
2224.02 69
2224.13 73
2224.24 77
2224.35 82
2224.46 87
2224.56 93
2224.67 99
2224.78 105
2224.89 111
2225.00 118
2225.11 125
2225.21 132
2225.32 137
2225.43 140
2225.54 140
2225.65 135
2225.75 128
2225.86 117
2225.97 105
2226.08 93
2226.19 81
2226.29 71
2226.40 64
2226.51 58
2226.62 55
2226.73 54
2226.84 54
2226.94 58
2227.05 63
2227.16 70
2227.27 79
2227.38 90
2227.49 101
2227.59 112
2227.70 120
2227.81 125
2227.92 126
2228.03 123
2228.13 115
2228.24 105
2228.35 92
2228.46 78
2228.57 63
2228.68 48
2228.78 33
2228.89 19
2229.00 7
2229.11 0
2229.22 0
2229.33 0
2229.43 0
2229.54 0
2229.65 0
2229.76 2
2229.87 5
2229.97 6
2230.08 6
2230.19 5
2230.30 4
2230.41 4
2230.52 3
2230.62 3
2230.73 2
2230.84 1
2230.95 1
2231.06 1
2231.17 2
2231.27 5
2231.38 9
2231.49 15
2231.60 22
2231.71 30
2231.82 38
2231.92 45
2232.03 52
2232.14 58
2232.25 62
2232.36 65
2232.47 65
2232.57 63
2232.68 59
2232.79 53
2232.90 46
2233.01 37
2233.12 28
2233.22 19
2233.33 12
2233.44 7
2233.55 6
2233.66 7
2233.77 11
2233.87 17
2233.98 24
2234.09 31
2234.20 36
2234.31 39
2234.42 39
2234.52 37
2234.63 34
2234.74 29
2234.85 25
2234.96 22
2235.07 20
2235.18 21
2235.28 23
2235.39 27
2235.50 32
2235.61 36
2235.72 40
2235.83 44
2235.93 46
2236.04 48
2236.15 49
2236.26 49
2236.37 48
2236.48 46
2236.58 43
2236.69 39
2236.80 34
2236.91 29
2237.02 24
2237.13 20
2237.24 18
2237.34 19
2237.45 23
2237.56 30
2237.67 40
2237.78 52
2237.89 66
2237.99 82
2238.10 98
2238.21 114
2238.32 131
2238.43 148
2238.54 165
2238.65 181
2238.75 197
2238.86 210
2238.97 219
2239.08 225
2239.19 228
2239.30 228
2239.40 227
2239.51 227
2239.62 228
2239.73 233
2239.84 240
2239.95 249
2240.06 259
2240.16 267
2240.27 272
2240.38 273
2240.49 271
2240.60 265
2240.71 257
2240.82 246
2240.92 235
2241.03 222
2241.14 208
2241.25 194
2241.36 183
2241.47 174
2241.58 169
2241.68 169
2241.79 173
2241.90 180
2242.01 188
2242.12 195
2242.23 201
2242.34 204
2242.44 207
2242.55 209
2242.66 211
2242.77 213
2242.88 215
2242.99 216
2243.10 214
2243.20 210
2243.31 203
2243.42 194
2243.53 184
2243.64 171
2243.75 159
2243.86 146
2243.96 135
2244.07 124
2244.18 114
2244.29 106
2244.40 100
2244.51 93
2244.62 86
2244.72 79
2244.83 70
2244.94 61
2245.05 51
2245.16 42
2245.27 35
2245.38 30
2245.48 26
2245.59 25
2245.70 26
2245.81 26
2245.92 27
2246.03 25
2246.14 22
2246.25 16
2246.35 9
2246.46 1
2246.57 0
2246.68 0
2246.79 0
2246.90 0
2247.01 0
2247.11 0
2247.22 0
2247.33 0
2247.44 5
2247.55 11
2247.66 18
2247.77 25
2247.88 31
2247.98 35
2248.09 37
2248.20 35
2248.31 29
2248.42 20
2248.53 9
2248.64 0
2248.75 0
2248.85 0
2248.96 0
2249.07 0
2249.18 3
2249.29 17
2249.40 30
2249.51 42
2249.62 50
2249.72 55
2249.83 57
2249.94 55
2250.05 51
2250.16 45
2250.27 38
2250.38 31
2250.49 26
2250.59 24
2250.70 24
2250.81 27
2250.92 31
2251.03 36
2251.14 40
2251.25 43
2251.36 44
2251.46 45
2251.57 45
2251.68 46
2251.79 49
2251.90 54
2252.01 61
2252.12 72
2252.23 83
2252.34 96
2252.44 108
2252.55 119
2252.66 126
2252.77 128
2252.88 125
2252.99 117
2253.10 107
2253.21 94
2253.31 82
2253.42 72
2253.53 64
2253.64 60
2253.75 57
2253.86 55
2253.97 54
2254.08 53
2254.19 52
2254.29 51
2254.40 51
2254.51 51
2254.62 54
2254.73 57
2254.84 62
2254.95 67
2255.06 72
2255.17 76
2255.27 79
2255.38 80
2255.49 80
2255.60 79
2255.71 77
2255.82 74
2255.93 71
2256.04 69
2256.15 67
2256.25 66
2256.36 68
2256.47 72
2256.58 77
2256.69 85
2256.80 92
2256.91 100
2257.02 105
2257.13 109
2257.23 110
2257.34 110
2257.45 108
2257.56 106
2257.67 104
2257.78 102
2257.89 99
2258.00 96
2258.11 93
2258.22 89
2258.32 84
2258.43 79
2258.54 74
2258.65 70
2258.76 67
2258.87 65
2258.98 64
2259.09 63
2259.20 63
2259.30 63
2259.41 62
2259.52 61
2259.63 60
2259.74 59
2259.85 59
2259.96 59
2260.07 60
2260.18 60
2260.29 60
2260.39 57
2260.50 52
2260.61 45
2260.72 36
2260.83 27
2260.94 21
2261.05 17
2261.16 17
2261.27 20
2261.38 24
2261.48 27
2261.59 29
2261.70 29
2261.81 25
2261.92 21
2262.03 16
2262.14 12
2262.25 10
2262.36 9
2262.47 8
2262.58 7
2262.68 5
2262.79 2
2262.90 0
2263.01 0
2263.12 0
2263.23 0
2263.34 0
2263.45 0
2263.56 2
2263.67 9
2263.78 16
2263.88 23
2263.99 27
2264.10 28
2264.21 25
2264.32 19
2264.43 11
2264.54 1
2264.65 0
2264.76 0
2264.87 0
2264.98 0
2265.08 0
2265.19 0
2265.30 0
2265.41 2
2265.52 7
2265.63 11
2265.74 15
2265.85 18
2265.96 22
2266.07 27
2266.18 33
2266.29 41
2266.39 49
2266.50 55
2266.61 60
2266.72 62
2266.83 61
2266.94 59
2267.05 56
2267.16 55
2267.27 57
2267.38 61
2267.49 68
2267.60 76
2267.70 85
2267.81 92
2267.92 98
2268.03 101
2268.14 103
2268.25 103
2268.36 102
2268.47 101
2268.58 101
2268.69 102
2268.80 104
2268.91 106
2269.01 110
2269.12 112
2269.23 112
2269.34 110
2269.45 106
2269.56 99
2269.67 92
2269.78 85
2269.89 79
2270.00 77
2270.11 77
2270.22 79
2270.33 81
2270.43 83
2270.54 84
2270.65 84
2270.76 83
2270.87 82
2270.98 82
2271.09 83
2271.20 85
2271.31 86
2271.42 86
2271.53 85
2271.64 81
2271.75 75
2271.86 66
2271.96 57
2272.07 48
2272.18 41
2272.29 35
2272.40 32
2272.51 32
2272.62 35
2272.73 41
2272.84 47
2272.95 55
2273.06 62
2273.17 68
2273.28 72
2273.39 75
2273.49 74
2273.60 71
2273.71 66
2273.82 58
2273.93 50
2274.04 42
2274.15 36
2274.26 34
2274.37 35
2274.48 41
2274.59 49
2274.70 59
2274.81 67
2274.92 73
2275.03 76
2275.14 76
2275.24 74
2275.35 71
2275.46 67
2275.57 63
2275.68 59
2275.79 54
2275.90 48
2276.01 42
2276.12 37
2276.23 31
2276.34 27
2276.45 24
2276.56 21
2276.67 17
2276.78 13
2276.89 7
2276.99 1
2277.10 0
2277.21 0
2277.32 0
2277.43 0
2277.54 0
2277.65 5
2277.76 16
2277.87 29
2277.98 42
2278.09 55
2278.20 67
2278.31 78
2278.42 88
2278.53 97
2278.64 103
2278.75 106
2278.86 108
2278.96 106
2279.07 103
2279.18 99
2279.29 93
2279.40 87
2279.51 80
2279.62 73
2279.73 66
2279.84 61
2279.95 57
2280.06 55
2280.17 54
2280.28 53
2280.39 53
2280.50 51
2280.61 47
2280.72 42
2280.83 35
2280.94 26
2281.04 18
2281.15 11
2281.26 6
2281.37 5
2281.48 6
2281.59 10
2281.70 16
2281.81 23
2281.92 29
2282.03 34
2282.14 37
2282.25 38
2282.36 38
2282.47 38
2282.58 37
2282.69 37
2282.80 37
2282.91 37
2283.02 35
2283.13 32
2283.24 29
2283.34 25
2283.45 23
2283.56 23
2283.67 26
2283.78 31
2283.89 37
2284.00 44
2284.11 49
2284.22 53
2284.33 54
2284.44 52
2284.55 49
2284.66 45
2284.77 40
2284.88 36
2284.99 33
2285.10 31
2285.21 31
2285.32 33
2285.43 37
2285.54 44
2285.65 51
2285.76 60
2285.87 68
2285.98 76
2286.08 82
2286.19 88
2286.30 92
2286.41 96
2286.52 97
2286.63 95
2286.74 90
2286.85 82
2286.96 69
2287.07 54
2287.18 37
2287.29 21
2287.40 6
2287.51 0
2287.62 0
2287.73 0
2287.84 0
2287.95 0
2288.06 0
2288.17 0
2288.28 0
2288.39 2
2288.50 6
2288.61 10
2288.72 14
2288.83 20
2288.94 27
2289.05 34
2289.16 40
2289.27 45
2289.37 48
2289.48 49
2289.59 48
2289.70 47
2289.81 47
2289.92 48
2290.03 50
2290.14 52
2290.25 53
2290.36 53
2290.47 50
2290.58 47
2290.69 44
2290.80 42
2290.91 44
2291.02 49
2291.13 57
2291.24 66
2291.35 76
2291.46 83
2291.57 87
2291.68 88
2291.79 86
2291.90 83
2292.01 79
2292.12 75
2292.23 72
2292.34 68
2292.45 65
2292.56 61
2292.67 56
2292.78 51
2292.89 46
2293.00 40
2293.11 36
2293.22 32
2293.33 29
2293.44 28
2293.55 29
2293.66 34
2293.77 41
2293.88 50
2293.98 61
2294.09 72
2294.20 80
2294.31 87
2294.42 91
2294.53 93
2294.64 93
2294.75 93
2294.86 92
2294.97 90
2295.08 87
2295.19 81
2295.30 73
2295.41 65
2295.52 58
2295.63 54
2295.74 52
2295.85 54
2295.96 58
2296.07 64
2296.18 69
2296.29 72
2296.40 75
2296.51 77
2296.62 79
2296.73 83
2296.84 88
2296.95 97
2297.06 107
2297.17 119
2297.28 131
2297.39 141
2297.50 149
2297.61 153
2297.72 153
2297.83 149
2297.94 143
2298.05 134
2298.16 124
2298.27 115
2298.38 106
2298.49 100
2298.60 95
2298.71 92
2298.82 90
2298.93 88
2299.04 86
2299.15 83
2299.26 80
2299.37 75
2299.48 69
2299.59 64
2299.70 60
2299.81 57
2299.92 54
2300.03 54
2300.14 54
2300.25 56
2300.36 59
2300.47 63
2300.58 68
2300.69 72
2300.80 77
2300.91 80
2301.02 81
2301.13 81
2301.24 79
2301.35 79
2301.46 81
2301.57 85
2301.68 93
2301.79 103
2301.90 113
2302.01 123
2302.12 130
2302.23 133
2302.34 133
2302.45 132
2302.56 130
2302.67 131
2302.78 135
2302.89 142
2303.00 152
2303.11 163
2303.22 173
2303.33 181
2303.44 185
2303.55 184
2303.66 181
2303.77 176
2303.88 171
2303.99 167
2304.10 164
2304.21 162
2304.32 162
2304.43 162
2304.54 164
2304.65 165
2304.76 168
2304.87 171
2304.98 173
2305.09 174
2305.20 172
2305.31 167
2305.42 160
2305.53 150
2305.64 139
2305.75 128
2305.86 119
2305.97 111
2306.08 106
2306.19 101
2306.30 98
2306.41 95
2306.52 92
2306.63 89
2306.74 86
2306.85 84
2306.96 82
2307.07 79
2307.18 77
2307.29 73
2307.40 67
2307.51 61
2307.62 53
2307.73 45
2307.84 38
2307.95 34
2308.06 34
2308.17 38
2308.28 47
2308.39 60
2308.50 77
2308.61 95
2308.72 111
2308.83 125
2308.94 135
2309.05 139
2309.16 139
2309.27 135
2309.39 129
2309.50 121
2309.61 114
2309.72 106
2309.83 99
2309.94 92
2310.05 84
2310.16 75
2310.27 65
2310.38 55
2310.49 46
2310.60 39
2310.71 35
2310.82 34
2310.93 38
2311.04 44
2311.15 53
2311.26 62
2311.37 70
2311.48 76
2311.59 80
2311.70 81
2311.81 80
2311.92 77
2312.03 74
2312.14 70
2312.25 67
2312.36 64
2312.47 62
2312.58 62
2312.69 63
2312.80 66
2312.91 70
2313.02 76
2313.13 83
2313.24 89
2313.35 95
2313.46 99
2313.57 103
2313.68 105
2313.79 107
2313.90 110
2314.02 114
2314.13 119
2314.24 125
2314.35 130
2314.46 136
2314.57 141
2314.68 145
2314.79 148
2314.90 149
2315.01 149
2315.12 146
2315.23 142
2315.34 135
2315.45 127
2315.56 119
2315.67 113
2315.78 107
2315.89 103
2316.00 101
2316.11 100
2316.22 100
2316.33 101
2316.44 102
2316.55 104
2316.66 107
2316.77 111
2316.88 116
2316.99 120
2317.10 124
2317.21 126
2317.33 126
2317.44 125
2317.55 122
2317.66 116
2317.77 108
2317.88 99
2317.99 88
2318.10 78
2318.21 68
2318.32 60
2318.43 53
2318.54 47
2318.65 41
2318.76 35
2318.87 30
2318.98 24
2319.09 20
2319.20 17
2319.31 18
2319.42 22
2319.53 29
2319.64 38
2319.75 48
2319.86 58
2319.98 67
2320.09 74
2320.20 81
2320.31 88
2320.42 94
2320.53 100
2320.64 103
2320.75 104
2320.86 102
2320.97 97
2321.08 91
2321.19 84
2321.30 79
2321.41 75
2321.52 73
2321.63 70
2321.74 66
2321.85 60
2321.96 50
2322.07 39
2322.18 27
2322.29 17
2322.41 10
2322.52 6
2322.63 4
2322.74 2
2322.85 1
2322.96 0
2323.07 0
2323.18 0
2323.29 0
2323.40 0
2323.51 0
2323.62 0
2323.73 5
2323.84 16
2323.95 26
2324.06 36
2324.17 44
2324.28 50
2324.39 53
2324.51 54
2324.62 52
2324.73 48
2324.84 43
2324.95 38
2325.06 33
2325.17 29
2325.28 26
2325.39 23
2325.50 22
2325.61 21
2325.72 20
2325.83 21
2325.94 23
2326.05 26
2326.16 32
2326.27 39
2326.38 49
2326.50 58
2326.61 68
2326.72 76
2326.83 81
2326.94 85
2327.05 86
2327.16 86
2327.27 85
2327.38 83
2327.49 80
2327.60 77
2327.71 73
2327.82 69
2327.93 67
2328.04 67
2328.15 71
2328.27 79
2328.38 91
2328.49 103
2328.60 115
2328.71 123
2328.82 126
2328.93 123
2329.04 116
2329.15 105
2329.26 93
2329.37 82
2329.48 74
2329.59 69
2329.70 67
2329.81 67
2329.93 67
2330.04 66
2330.15 64
2330.26 60
2330.37 55
2330.48 50
2330.59 47
2330.70 45
2330.81 45
2330.92 47
2331.03 50
2331.14 54
2331.25 57
2331.36 58
2331.47 57
2331.59 55
2331.70 53
2331.81 49
2331.92 46
2332.03 43
2332.14 39
2332.25 35
2332.36 30
2332.47 24
2332.58 19
2332.69 16
2332.80 15
2332.91 17
2333.03 22
2333.14 30
2333.25 38
2333.36 47
2333.47 53
2333.58 58
2333.69 61
2333.80 61
2333.91 59
2334.02 56
2334.13 53
2334.24 50
2334.35 48
2334.47 47
2334.58 47
2334.69 49
2334.80 52
2334.91 56
2335.02 60
2335.13 65
2335.24 69
2335.35 71
2335.46 72
2335.57 70
2335.68 66
2335.79 60
2335.91 52
2336.02 43
2336.13 33
2336.24 24
2336.35 15
2336.46 8
2336.57 3
2336.68 0
2336.79 0
2336.90 0
2337.01 4
2337.12 13
2337.24 26
2337.35 44
2337.46 65
2337.57 91
2337.68 117
2337.79 141
2337.90 163
2338.01 179
2338.12 188
2338.23 189
2338.34 185
2338.45 176
2338.57 166
2338.68 155
2338.79 147
2338.90 142
2339.01 139
2339.12 137
2339.23 135
2339.34 130
2339.45 121
2339.56 108
2339.67 93
2339.79 77
2339.90 62
2340.01 50
2340.12 43
2340.23 42
2340.34 45
2340.45 51
2340.56 59
2340.67 66
2340.78 71
2340.89 73
2341.01 72
2341.12 68
2341.23 62
2341.34 54
2341.45 48
2341.56 43
2341.67 41
2341.78 41
2341.89 43
2342.00 46
2342.12 49
2342.23 50
2342.34 48
2342.45 44
2342.56 39
2342.67 33
2342.78 28
2342.89 27
2343.00 29
2343.11 36
2343.23 47
2343.34 59
2343.45 72
2343.56 82
2343.67 91
2343.78 96
2343.89 98
2344.00 99
2344.11 99
2344.22 99
2344.34 99
2344.45 101
2344.56 105
2344.67 111
2344.78 119
2344.89 127
2345.00 136
2345.11 143
2345.22 147
2345.33 147
2345.45 143
2345.56 135
2345.67 126
2345.78 118
2345.89 110
2346.00 106
2346.11 105
2346.22 106
2346.33 109
2346.44 112
2346.56 114
2346.67 113
2346.78 111
2346.89 106
2347.00 100
2347.11 94
2347.22 89
2347.33 84
2347.44 80
2347.56 77
2347.67 76
2347.78 76
2347.89 77
2348.00 79
2348.11 82
2348.22 84
2348.33 84
2348.44 82
2348.56 78
2348.67 72
2348.78 65
2348.89 58
2349.00 53
2349.11 51
2349.22 53
2349.33 58
2349.44 67
2349.56 77
2349.67 88
2349.78 97
2349.89 105
2350.00 110
2350.11 113
2350.22 114
2350.33 113
2350.45 111
2350.56 109
2350.67 108
2350.78 107
2350.89 108
2351.00 110
2351.11 114
2351.22 120
2351.33 127
2351.45 134
2351.56 142
2351.67 148
2351.78 153
2351.89 156
2352.00 156
2352.11 153
2352.22 148
2352.34 141
2352.45 134
2352.56 126
2352.67 117
2352.78 109
2352.89 101
2353.00 95
2353.11 89
2353.22 85
2353.34 82
2353.45 79
2353.56 77
2353.67 75
2353.78 72
2353.89 69
2354.00 65
2354.11 61
2354.23 58
2354.34 56
2354.45 54
2354.56 53
2354.67 52
2354.78 51
2354.89 50
2355.00 49
2355.12 48
2355.23 46
2355.34 45
2355.45 43
2355.56 40
2355.67 36
2355.78 30
2355.90 22
2356.01 13
2356.12 2
2356.23 0
2356.34 0
2356.45 0
2356.56 0
2356.67 0
2356.79 0
2356.90 0
2357.01 1
2357.12 14
2357.23 24
2357.34 33
2357.45 39
2357.56 42
2357.68 44
2357.79 43
2357.90 42
2358.01 39
2358.12 35
2358.23 30
2358.34 25
2358.46 19
2358.57 13
2358.68 9
2358.79 6
2358.90 6
2359.01 8
2359.12 10
2359.23 13
2359.35 16
2359.46 18
2359.57 18
2359.68 16
2359.79 13
2359.90 11
2360.01 8
2360.13 8
2360.24 10
2360.35 15
2360.46 23
2360.57 33
2360.68 44
2360.79 55
2360.91 66
2361.02 74
2361.13 80
2361.24 82
2361.35 81
2361.46 78
2361.57 73
2361.69 67
2361.80 61
2361.91 57
2362.02 53
2362.13 51
2362.24 50
2362.35 51
2362.47 52
2362.58 55
2362.69 59
2362.80 64
2362.91 69
2363.02 73
2363.13 76
2363.25 78
2363.36 79
2363.47 80
2363.58 82
2363.69 86
2363.80 93
2363.91 101
2364.03 110
2364.14 116
2364.25 119
2364.36 116
2364.47 108
2364.58 96
2364.70 82
2364.81 69
2364.92 59
2365.03 51
2365.14 46
2365.25 42
2365.36 38
2365.48 35
2365.59 33
2365.70 31
2365.81 32
2365.92 36
2366.03 41
2366.14 47
2366.26 52
2366.37 54
2366.48 53
2366.59 51
2366.70 49
2366.81 49
2366.93 52
2367.04 59
2367.15 70
2367.26 81
2367.37 92
2367.48 101
2367.60 107
2367.71 110
2367.82 110
2367.93 108
2368.04 103
2368.15 96
2368.26 86
2368.38 73
2368.49 57
2368.60 41
2368.71 24
2368.82 11
2368.93 0
2369.05 0
2369.16 0
2369.27 0
2369.38 0
2369.49 5
2369.60 11
2369.72 18
2369.83 24
2369.94 28
2370.05 30
2370.16 31
2370.27 31
2370.39 30
2370.50 30
2370.61 32
2370.72 36
2370.83 43
2370.94 53
2371.05 67
2371.17 82
2371.28 98
2371.39 113
2371.50 125
2371.61 132
2371.72 136
2371.84 135
2371.95 131
2372.06 127
2372.17 125
2372.28 125
2372.39 127
2372.51 132
2372.62 138
2372.73 143
2372.84 147
2372.95 148
2373.06 146
2373.18 141
2373.29 135
2373.40 128
2373.51 121
2373.62 114
2373.74 108
2373.85 101
2373.96 94
2374.07 87
2374.18 80
2374.29 75
2374.41 73
2374.52 73
2374.63 77
2374.74 84
2374.85 93
2374.96 102
2375.08 111
2375.19 118
2375.30 121
2375.41 120
2375.52 115
2375.63 107
2375.75 95
2375.86 83
2375.97 70
2376.08 60
2376.19 51
2376.31 46
2376.42 42
2376.53 39
2376.64 36
2376.75 33
2376.86 30
2376.98 26
2377.09 22
2377.20 18
2377.31 16
2377.42 15
2377.53 15
2377.65 16
2377.76 17
2377.87 17
2377.98 17
2378.09 16
2378.21 13
2378.32 10
2378.43 7
2378.54 5
2378.65 3
2378.76 2
2378.88 2
2378.99 2
2379.10 0
2379.21 0
2379.32 0
2379.44 0
2379.55 0
2379.66 0
2379.77 0
2379.88 8
2380.00 25
2380.11 46
2380.22 70
2380.33 94
2380.44 117
2380.55 136
2380.67 151
2380.78 162
2380.89 169
2381.00 174
2381.11 178
2381.23 184
2381.34 191
2381.45 199
2381.56 209
2381.67 217
2381.79 222
2381.90 223
2382.01 219
2382.12 209
2382.23 196
2382.34 182
2382.46 168
2382.57 155
2382.68 147
2382.79 141
2382.90 140
2383.02 142
2383.13 146
2383.24 152
2383.35 158
2383.46 164
2383.58 167
2383.69 166
2383.80 162
2383.91 153
2384.02 142
2384.14 130
2384.25 120
2384.36 115
2384.47 114
2384.58 118
2384.70 125
2384.81 133
2384.92 139
2385.03 142
2385.14 141
2385.26 138
2385.37 132
2385.48 126
2385.59 118
2385.70 111
2385.82 103
2385.93 94
2386.04 84
2386.15 73
2386.26 63
2386.38 53
2386.49 46
2386.60 40
2386.71 38
2386.82 37
2386.94 39
2387.05 43
2387.16 48
2387.27 54
2387.38 59
2387.50 63
2387.61 64
2387.72 63
2387.83 60
2387.94 54
2388.06 48
2388.17 43
2388.28 38
2388.39 36
2388.50 35
2388.62 36
2388.73 38
2388.84 42
2388.95 46
2389.06 52
2389.18 57
2389.29 63
2389.40 67
2389.51 69
2389.62 68
2389.74 65
2389.85 58
2389.96 48
2390.07 38
2390.19 28
2390.30 19
2390.41 13
2390.52 10
2390.63 9
2390.75 10
2390.86 11
2390.97 12
2391.08 13
2391.19 12
2391.31 10
2391.42 9
2391.53 8
2391.64 7
2391.75 7
2391.87 8
2391.98 7
2392.09 6
2392.20 4
2392.32 1
2392.43 0
2392.54 0
2392.65 0
2392.76 0
2392.88 0
2392.99 0
2393.10 0
2393.21 3
2393.32 8
2393.44 14
2393.55 19
2393.66 24
2393.77 29
2393.89 35
2394.00 40
2394.11 46
2394.22 51
2394.33 57
2394.45 61
2394.56 64
2394.67 66
2394.78 66
2394.90 64
2395.01 62
2395.12 60
2395.23 60
2395.34 62
2395.46 66
2395.57 71
2395.68 77
2395.79 84
2395.91 89
2396.02 94
2396.13 97
2396.24 100
2396.35 102
2396.47 103
2396.58 104
2396.69 104
2396.80 103
2396.92 100
2397.03 96
2397.14 89
2397.25 81
2397.36 73
2397.48 64
2397.59 57
2397.70 52
2397.81 49
2397.93 48
2398.04 49
2398.15 52
2398.26 56
2398.38 60
2398.49 64
2398.60 68
2398.71 71
2398.82 74
2398.94 76
2399.05 77
2399.16 78
2399.27 80
2399.39 81
2399.50 82
2399.61 84
2399.72 84
2399.84 84
2399.95 82
2400.06 79
2400.17 75
2400.28 72
2400.40 70
2400.51 70
2400.62 70
2400.73 71
2400.85 73
2400.96 74
2401.07 76
2401.18 79
2401.30 82
2401.41 86
2401.52 90
2401.63 95
2401.75 98
2401.86 100
2401.97 99
2402.08 95
2402.19 87
2402.31 77
2402.42 64
2402.53 50
2402.64 36
2402.76 24
2402.87 14
2402.98 6
2403.09 1
2403.21 0
2403.32 0
2403.43 0
2403.54 0
2403.66 0
2403.77 0
2403.88 0
2403.99 7
2404.11 18
2404.22 32
2404.33 47
2404.44 62
2404.56 76
2404.67 88
2404.78 97
2404.89 102
2405.00 104
2405.12 104
2405.23 104
2405.34 103
2405.45 103
2405.57 102
2405.68 101
2405.79 98
2405.90 92
2406.02 83
2406.13 70
2406.24 56
2406.35 42
2406.47 28
2406.58 17
2406.69 9
2406.80 4
2406.92 3
2407.03 5
2407.14 10
2407.25 18
2407.37 28
2407.48 39
2407.59 50
2407.70 58
2407.82 64
2407.93 65
2408.04 61
2408.15 55
2408.27 48
2408.38 42
2408.49 38
2408.60 37
2408.72 37
2408.83 38
2408.94 37
2409.05 33
2409.17 26
2409.28 18
2409.39 10
2409.50 3
2409.62 0
2409.73 0
2409.84 3
2409.95 10
2410.07 19
2410.18 28
2410.29 36
2410.41 43
2410.52 47
2410.63 47
2410.74 44
2410.86 40
2410.97 35
2411.08 32
2411.19 32
2411.31 34
2411.42 38
2411.53 43
2411.64 45
2411.76 44
2411.87 39
2411.98 31
2412.09 23
2412.21 16
2412.32 12
2412.43 13
2412.54 17
2412.66 25
2412.77 33
2412.88 41
2413.00 46
2413.11 48
2413.22 47
2413.33 43
2413.45 39
2413.56 34
2413.67 30
2413.78 27
2413.90 26
2414.01 26
2414.12 27
2414.23 30
2414.35 32
2414.46 33
2414.57 32
2414.68 28
2414.80 22
2414.91 13
2415.02 4
2415.14 0
2415.25 0
2415.36 0
2415.47 0
2415.59 0
2415.70 0
2415.81 0
2415.92 0
2416.04 2
2416.15 13
2416.26 25
2416.38 37
2416.49 49
2416.60 59
2416.71 66
2416.83 69
2416.94 69
2417.05 66
2417.16 62
2417.28 59
2417.39 57
2417.50 58
2417.62 61
2417.73 66
2417.84 72
2417.95 78
2418.07 84
2418.18 90
2418.29 95
2418.40 98
2418.52 98
2418.63 97
2418.74 94
2418.86 89
2418.97 84
2419.08 79
2419.19 75
2419.31 73
2419.42 71
2419.53 71
2419.64 70
2419.76 70
2419.87 69
2419.98 68
2420.10 67
2420.21 64
2420.32 61
2420.43 57
2420.55 52
2420.66 47
2420.77 42
2420.89 38
2421.00 36
2421.11 38
2421.22 43
2421.34 53
2421.45 66
2421.56 82
2421.68 100
2421.79 116
2421.90 130
2422.01 139
2422.13 144
2422.24 143
2422.35 138
2422.47 130
2422.58 121
2422.69 112
2422.80 104
2422.92 98
2423.03 94
2423.14 91
2423.26 88
2423.37 85
2423.48 82
2423.59 79
2423.71 77
2423.82 76
2423.93 77
2424.05 81
2424.16 88
2424.27 97
2424.38 108
2424.50 119
2424.61 129
2424.72 138
2424.84 143
2424.95 146
2425.06 146
2425.17 144
2425.29 142
2425.40 141
2425.51 141
2425.63 141
2425.74 141
2425.85 139
2425.97 133
2426.08 124
2426.19 111
2426.30 96
2426.42 81
2426.53 67
2426.64 56
2426.76 48
2426.87 44
2426.98 42
2427.09 42
2427.21 42
2427.32 43
2427.43 42
2427.55 41
2427.66 40
2427.77 39
2427.89 38
2428.00 38
2428.11 39
2428.22 41
2428.34 45
2428.45 51
2428.56 59
2428.68 69
2428.79 80
2428.90 90
2429.02 98
2429.13 102
2429.24 103
2429.35 99
2429.47 93
2429.58 84
2429.69 73
2429.81 63
2429.92 52
2430.03 43
2430.15 35
2430.26 29
2430.37 26
2430.48 25
2430.60 26
2430.71 28
2430.82 30
2430.94 30
2431.05 28
2431.16 23
2431.28 16
2431.39 9
2431.50 3
2431.61 0
2431.73 0
2431.84 3
2431.95 8
2432.07 13
2432.18 18
2432.29 21
2432.41 21
2432.52 19
2432.63 15
2432.75 11
2432.86 9
2432.97 7
2433.09 8
2433.20 10
2433.31 12
2433.42 14
2433.54 14
2433.65 13
2433.76 11
2433.88 8
2433.99 7
2434.10 7
2434.22 10
2434.33 14
2434.44 20
2434.56 24
2434.67 27
2434.78 28
2434.89 26
2435.01 21
2435.12 15
2435.23 9
2435.35 4
2435.46 0
2435.57 0
2435.69 0
2435.80 4
2435.91 8
2436.03 13
2436.14 16
2436.25 17
2436.37 15
2436.48 9
2436.59 1
2436.71 0
2436.82 0
2436.93 0
2437.05 0
2437.16 0
2437.27 0
2437.38 0
2437.50 10
2437.61 19
2437.72 27
2437.84 32
2437.95 35
2438.06 36
2438.18 34
2438.29 32
2438.40 29
2438.52 28
2438.63 29
2438.74 33
2438.86 40
2438.97 48
2439.08 55
2439.20 62
2439.31 66
2439.42 67
2439.54 66
2439.65 63
2439.76 62
2439.88 62
2439.99 67
2440.10 74
2440.22 85
2440.33 96
2440.44 107
2440.56 116
2440.67 120
2440.78 120
2440.90 115
2441.01 108
2441.12 100
2441.24 93
2441.35 89
2441.46 88
2441.57 89
2441.69 93
2441.80 97
2441.91 101
2442.03 103
2442.14 104
2442.25 103
2442.37 102
2442.48 101
2442.59 100
2442.71 99
2442.82 98
2442.93 98
2443.05 99
2443.16 101
2443.27 104
2443.39 109
2443.50 115
2443.61 122
2443.73 127
2443.84 130
2443.95 131
2444.07 129
2444.18 124
2444.29 118
2444.41 111
2444.52 105
2444.63 98
2444.75 92
2444.86 85
2444.97 76
2445.09 66
2445.20 54
2445.32 41
2445.43 29
2445.54 18
2445.66 9
2445.77 3
2445.88 0
2446.00 0
2446.11 0
2446.22 0
2446.34 0
2446.45 0
2446.56 0
2446.68 0
2446.79 0
2446.90 0
2447.02 6
2447.13 15
2447.24 25
2447.36 33
2447.47 38
2447.58 41
2447.70 41
2447.81 41
2447.92 40
2448.04 40
2448.15 41
2448.26 42
2448.38 44
2448.49 46
2448.60 47
2448.72 50
2448.83 53
2448.94 57
2449.06 62
2449.17 68
2449.29 73
2449.40 80
2449.51 87
2449.63 97
2449.74 108
2449.85 122
2449.97 135
2450.08 147
2450.19 155
2450.31 159
2450.42 156
2450.53 150
2450.65 141
2450.76 132
2450.87 123
2450.99 116
2451.10 111
2451.21 106
2451.33 103
2451.44 100
2451.56 98
2451.67 97
2451.78 99
2451.90 103
2452.01 110
2452.12 119
2452.24 128
2452.35 137
2452.46 143
2452.58 147
2452.69 148
2452.80 145
2452.92 139
2453.03 131
2453.14 123
2453.26 114
2453.37 105
2453.49 98
2453.60 93
2453.71 89
2453.83 86
2453.94 85
2454.05 83
2454.17 82
2454.28 81
2454.39 81
2454.51 81
2454.62 82
2454.73 84
2454.85 86
2454.96 89
2455.08 90
2455.19 91
2455.30 91
2455.42 91
2455.53 89
2455.64 88
2455.76 87
2455.87 85
2455.98 82
2456.10 77
2456.21 72
2456.33 67
2456.44 64
2456.55 63
2456.67 65
2456.78 69
2456.89 76
2457.01 83
2457.12 89
2457.23 93
2457.35 94
2457.46 93
2457.58 90
2457.69 86
2457.80 82
2457.92 79
2458.03 78
2458.14 79
2458.26 82
2458.37 87
2458.49 94
2458.60 101
2458.71 107
2458.83 111
2458.94 113
2459.05 112
2459.17 108
2459.28 103
2459.39 98
2459.51 93
2459.62 89
2459.74 85
2459.85 81
2459.96 77
2460.08 72
2460.19 69
2460.30 67
2460.42 67
2460.53 70
2460.65 75
2460.76 81
2460.87 88
2460.99 96
2461.10 104
2461.21 112
2461.33 123
2461.44 134
2461.56 147
2461.67 161
2461.78 174
2461.90 185
2462.01 194
2462.12 199
2462.24 202
2462.35 202
2462.47 200
2462.58 197
2462.69 193
2462.81 189
2462.92 186
2463.03 183
2463.15 181
2463.26 178
2463.38 175
2463.49 172
2463.60 169
2463.72 167
2463.83 166
2463.95 166
2464.06 166
2464.17 166
2464.29 164
2464.40 160
2464.51 152
2464.63 142
2464.74 130
2464.86 118
2464.97 106
2465.08 97
2465.20 91
2465.31 89
2465.43 89
2465.54 92
2465.65 95
2465.77 97
2465.88 99
2465.99 99
2466.11 97
2466.22 95
2466.34 92
2466.45 89
2466.56 85
2466.68 81
2466.79 75
2466.91 70
2467.02 64
2467.13 60
2467.25 58
2467.36 58
2467.47 60
2467.59 64
2467.70 68
2467.82 70
2467.93 72
2468.04 71
2468.16 70
2468.27 69
2468.39 69
2468.50 70
2468.61 71
2468.73 73
2468.84 74
2468.96 73
2469.07 70
2469.18 66
2469.30 62
2469.41 60
2469.53 60
2469.64 62
2469.75 67
2469.87 74
2469.98 83
2470.10 92
2470.21 101
2470.32 109
2470.44 115
2470.55 118
2470.66 118
2470.78 115
2470.89 108
2471.01 99
2471.12 89
2471.23 79
2471.35 71
2471.46 65
2471.58 63
2471.69 64
2471.80 68
2471.92 75
2472.03 83
2472.15 91
2472.26 99
2472.37 104
2472.49 108
2472.60 111
2472.72 113
2472.83 115
2472.94 119
2473.06 124
2473.17 132
2473.29 140
2473.40 148
2473.51 154
2473.63 158
2473.74 158
2473.86 152
2473.97 142
2474.09 126
2474.20 108
2474.31 87
2474.43 67
2474.54 47
2474.66 31
2474.77 18
2474.88 8
2475.00 1
2475.11 0
2475.23 0
2475.34 0
2475.45 0
2475.57 0
2475.68 0
2475.80 0
2475.91 0
2476.02 3
2476.14 13
2476.25 22
2476.37 31
2476.48 38
2476.59 43
2476.71 46
2476.82 49
2476.94 53
2477.05 59
2477.17 66
2477.28 76
2477.39 87
2477.51 99
2477.62 110
2477.74 120
2477.85 128
2477.96 132
2478.08 134
2478.19 133
2478.31 129
2478.42 122
2478.54 115
2478.65 106
2478.76 97
2478.88 88
2478.99 81
2479.11 75
2479.22 69
2479.33 64
2479.45 60
2479.56 56
2479.68 53
2479.79 50
2479.91 47
2480.02 43
2480.13 40
2480.25 37
2480.36 34
2480.48 34
2480.59 36
2480.70 42
2480.82 50
2480.93 60
2481.05 70
2481.16 79
2481.28 84
2481.39 86
2481.50 83
2481.62 77
2481.73 69
2481.85 62
2481.96 56
2482.08 52
2482.19 52
2482.30 54
2482.42 57
2482.53 59
2482.65 61
2482.76 62
2482.87 62
2482.99 65
2483.10 70
2483.22 78
2483.33 89
2483.45 101
2483.56 112
2483.67 121
2483.79 127
2483.90 130
2484.02 132
2484.13 132
2484.25 134
2484.36 136
2484.47 140
2484.59 144
2484.70 149
2484.82 153
2484.93 158
2485.05 162
2485.16 167
2485.27 172
2485.39 177
2485.50 181
2485.62 185
2485.73 188
2485.85 189
2485.96 189
2486.07 188
2486.19 185
2486.30 180
2486.42 175
2486.53 168
2486.65 160
2486.76 150
2486.88 139
2486.99 127
2487.10 115
2487.22 104
2487.33 96
2487.45 90
2487.56 88
2487.68 87
2487.79 89
2487.90 90
2488.02 92
2488.13 93
2488.25 94
2488.36 95
2488.48 97
2488.59 100
2488.70 104
2488.82 110
2488.93 116
2489.05 124
2489.16 133
2489.28 143
2489.39 153
2489.51 163
2489.62 173
2489.73 183
2489.85 192
2489.96 200
2490.08 205
2490.19 208
2490.31 209
2490.42 209
2490.54 207
2490.65 204
2490.76 201
2490.88 199
2490.99 197
2491.11 197
2491.22 198
2491.34 200
2491.45 203
2491.57 208
2491.68 213
2491.79 218
2491.91 223
2492.02 228
2492.14 232
2492.25 237
2492.37 241
2492.48 245
2492.60 248
2492.71 250
2492.82 250
2492.94 248
2493.05 244
2493.17 239
2493.28 232
2493.40 226
2493.51 220
2493.63 215
2493.74 211
2493.85 209
2493.97 208
2494.08 210
2494.20 214
2494.31 220
2494.43 228
2494.54 237
2494.66 247
2494.77 257
2494.89 265
2495.00 274
2495.11 281
2495.23 287
2495.34 293
2495.46 298
2495.57 301
2495.69 301
2495.80 299
2495.92 295
2496.03 291
2496.15 288
2496.26 287
2496.37 289
2496.49 294
2496.60 301
2496.72 307
2496.83 311
2496.95 311
2497.06 309
2497.18 306
2497.29 302
2497.41 300
2497.52 300
2497.63 302
2497.75 307
2497.86 313
2497.98 319
2498.09 326
2498.21 330
2498.32 332
2498.44 330
2498.55 323
2498.67 310
2498.78 292
2498.90 270
2499.01 247
2499.12 225
2499.24 207
2499.35 194
2499.47 186
2499.58 182
2499.70 181
2499.81 181
2499.93 183
2500.04 185
2500.16 188
2500.27 191
2500.39 194
2500.50 196
2500.62 197
2500.73 196
2500.84 192
2500.96 186
2501.07 180
2501.19 174
2501.30 170
2501.42 167
2501.53 166
2501.65 166
2501.76 165
2501.88 164
2501.99 161
2502.11 156
2502.22 150
2502.34 141
2502.45 132
2502.56 124
2502.68 116
2502.79 110
2502.91 107
2503.02 106
2503.14 108
2503.25 112
2503.37 118
2503.48 124
2503.60 130
2503.71 133
2503.83 135
2503.94 135
2504.06 136
2504.17 137
2504.29 140
2504.40 145
2504.52 150
2504.63 156
2504.74 162
2504.86 166
2504.97 170
2505.09 174
2505.20 180
2505.32 189
2505.43 199
2505.55 210
2505.66 220
2505.78 228
2505.89 233
2506.01 234
2506.12 231
2506.24 225
2506.35 217
2506.47 206
2506.58 195
2506.70 183
2506.81 172
2506.93 164
2507.04 159
2507.15 158
2507.27 162
2507.38 168
2507.50 175
2507.61 182
2507.73 187
2507.84 191
2507.96 193
2508.07 196
2508.19 198
2508.30 201
2508.42 205
2508.53 209
2508.65 213
2508.76 217
2508.88 219
2508.99 220
2509.11 220
2509.22 218
2509.34 214
2509.45 209
2509.57 202
2509.68 195
2509.80 187
2509.91 181
2510.03 176
2510.14 172
2510.26 170
2510.37 169
2510.49 167
2510.60 165
2510.72 161
2510.83 155
2510.95 148
2511.06 139
2511.17 129
2511.29 120
2511.40 111
2511.52 104
2511.63 98
2511.75 94
2511.86 92
2511.98 93
2512.09 96
2512.21 102
2512.32 109
2512.44 119
2512.55 129
2512.67 138
2512.78 146
2512.90 151
2513.01 153
2513.13 154
2513.24 152
2513.36 149
2513.47 144
2513.59 139
2513.70 134
2513.82 127
2513.93 121
2514.05 114
2514.16 108
2514.28 101
2514.39 96
2514.51 91
2514.62 86
2514.74 83
2514.85 81
2514.97 80
2515.08 80
2515.20 81
2515.31 82
2515.43 84
2515.54 85
2515.66 86
2515.77 87
2515.89 89
2516.00 90
2516.12 92
2516.23 95
2516.35 97
2516.46 100
2516.58 102
2516.69 105
2516.81 107
2516.92 109
2517.04 110
2517.15 109
2517.27 106
2517.38 100
2517.50 90
2517.61 78
2517.73 64
2517.84 49
2517.96 36
2518.07 25
2518.19 19
2518.30 17
2518.42 20
2518.53 26
2518.65 35
2518.76 43
2518.88 51
2518.99 55
2519.11 57
2519.22 56
2519.34 52
2519.45 47
2519.57 42
2519.68 38
2519.80 36
2519.91 37
2520.03 42
2520.15 50
2520.26 62
2520.38 76
2520.49 91
2520.61 104
2520.72 116
2520.84 124
2520.95 127
2521.07 127
2521.18 123
2521.30 116
2521.41 108
2521.53 100
2521.64 92
2521.76 84
2521.87 77
2521.99 70
2522.10 63
2522.22 56
2522.33 49
2522.45 42
2522.56 36
2522.68 31
2522.79 29
2522.91 29
2523.02 32
2523.14 38
2523.25 46
2523.37 55
2523.48 64
2523.60 72
2523.71 80
2523.83 86
2523.95 93
2524.06 101
2524.18 111
2524.29 123
2524.41 135
2524.52 147
2524.64 157
2524.75 165
2524.87 168
2524.98 167
2525.10 161
2525.21 154
2525.33 145
2525.44 136
2525.56 129
2525.67 125
2525.79 123
2525.90 124
2526.02 127
2526.13 131
2526.25 136
2526.36 140
2526.48 145
2526.60 149
2526.71 152
2526.83 155
2526.94 157
2527.06 158
2527.17 157
2527.29 154
2527.40 149
2527.52 144
2527.63 137
2527.75 131
2527.86 125
2527.98 121
2528.09 118
2528.21 116
2528.32 115
2528.44 114
2528.55 114
2528.67 113
2528.79 113
2528.90 112
2529.02 113
2529.13 114
2529.25 118
2529.36 123
2529.48 129
2529.59 137
2529.71 143
2529.82 149
2529.94 153
2530.05 154
2530.17 153
2530.28 151
2530.40 147
2530.52 143
2530.63 139
2530.75 134
2530.86 129
2530.98 124
2531.09 119
2531.21 116
2531.32 114
2531.44 115
2531.55 119
2531.67 126
2531.78 135
2531.90 145
2532.01 155
2532.13 162
2532.25 167
2532.36 170
2532.48 170
2532.59 168
2532.71 166
2532.82 162
2532.94 159
2533.05 157
2533.17 156
2533.28 155
2533.40 156
2533.52 157
2533.63 160
2533.75 163
2533.86 166
2533.98 171
2534.09 177
2534.21 183
2534.32 189
2534.44 194
2534.55 199
2534.67 201
2534.78 202
2534.90 202
2535.02 200
2535.13 196
2535.25 191
2535.36 185
2535.48 177
2535.59 167
2535.71 155
2535.82 141
2535.94 125
2536.05 108
2536.17 90
2536.29 72
2536.40 57
2536.52 43
2536.63 34
2536.75 28
2536.86 25
2536.98 24
2537.09 24
2537.21 23
2537.32 19
2537.44 14
2537.56 7
2537.67 0
2537.79 0
2537.90 0
2538.02 0
2538.13 0
2538.25 0
2538.36 0
2538.48 0
2538.60 2
2538.71 13
2538.83 24
2538.94 35
2539.06 46
2539.17 56
2539.29 65
2539.40 72
2539.52 78
2539.64 82
2539.75 85
2539.87 85
2539.98 83
2540.10 79
2540.21 73
2540.33 66
2540.44 59
2540.56 53
2540.68 49
2540.79 49
2540.91 51
2541.02 58
2541.14 67
2541.25 76
2541.37 85
2541.48 92
2541.60 95
2541.72 95
2541.83 92
2541.95 88
2542.06 85
2542.18 83
2542.29 82
2542.41 84
2542.53 86
2542.64 88
2542.76 88
2542.87 86
2542.99 83
2543.10 80
2543.22 77
2543.33 75
2543.45 75
2543.57 77
2543.68 80
2543.80 83
2543.91 86
2544.03 87
2544.14 87
2544.26 85
2544.38 81
2544.49 76
2544.61 71
2544.72 65
2544.84 60
2544.95 56
2545.07 53
2545.18 50
2545.30 50
2545.42 51
2545.53 53
2545.65 57
2545.76 61
2545.88 66
2545.99 69
2546.11 72
2546.23 73
2546.34 74
2546.46 74
2546.57 74
2546.69 74
2546.80 75
2546.92 77
2547.04 81
2547.15 86
2547.27 91
2547.38 96
2547.50 100
2547.61 103
2547.73 103
2547.85 102
2547.96 98
2548.08 94
2548.19 89
2548.31 85
2548.42 80
2548.54 75
2548.66 70
2548.77 64
2548.89 57
2549.00 48
2549.12 39
2549.24 31
2549.35 23
2549.47 17
2549.58 14
2549.70 14
2549.81 17
2549.93 24
2550.05 34
2550.16 47
2550.28 63
2550.39 80
2550.51 97
2550.62 113
2550.74 127
2550.86 136
2550.97 140
2551.09 139
2551.20 134
2551.32 126
2551.44 117
2551.55 108
2551.67 102
2551.78 98
2551.90 98
2552.01 100
2552.13 102
2552.25 104
2552.36 104
2552.48 102
2552.59 99
2552.71 95
2552.83 91
2552.94 89
2553.06 88
2553.17 89
2553.29 89
2553.40 90
2553.52 89
2553.64 88
2553.75 86
2553.87 84
2553.98 83
2554.10 82
2554.22 82
2554.33 84
2554.45 87
2554.56 92
2554.68 97
2554.80 104
2554.91 111
2555.03 119
2555.14 126
2555.26 131
2555.37 134
2555.49 134
2555.61 129
2555.72 120
2555.84 106
2555.95 89
2556.07 69
2556.19 49
2556.30 31
2556.42 17
2556.53 6
2556.65 0
2556.77 0
2556.88 0
2557.00 0
2557.11 0
2557.23 0
2557.35 0
2557.46 0
2557.58 0
2557.69 2
2557.81 5
2557.93 7
2558.04 9
2558.16 9
2558.27 10
2558.39 12
2558.50 16
2558.62 24
2558.74 36
2558.85 49
2558.97 63
2559.08 76
2559.20 84
2559.32 88
2559.43 88
2559.55 84
2559.66 78
2559.78 71
2559.90 65
2560.01 61
2560.13 57
2560.24 54
2560.36 50
2560.48 47
2560.59 45
2560.71 43
2560.83 43
2560.94 46
2561.06 50
2561.17 56
2561.29 62
2561.41 66
2561.52 68
2561.64 66
2561.75 60
2561.87 51
2561.99 41
2562.10 31
2562.22 22
2562.33 17
2562.45 15
2562.57 16
2562.68 19
2562.80 24
2562.91 29
2563.03 32
2563.15 32
2563.26 31
2563.38 28
2563.49 24
2563.61 21
2563.73 19
2563.84 20
2563.96 22
2564.07 26
2564.19 31
2564.31 36
2564.42 40
2564.54 42
2564.66 45
2564.77 48
2564.89 51
2565.00 56
2565.12 62
2565.24 69
2565.35 76
2565.47 84
2565.58 91
2565.70 98
2565.82 105
2565.93 112
2566.05 118
2566.17 124
2566.28 128
2566.40 131
2566.51 133
2566.63 136
2566.75 140
2566.86 146
2566.98 154
2567.09 162
2567.21 172
2567.33 180
2567.44 186
2567.56 190
2567.68 192
2567.79 191
2567.91 190
2568.02 190
2568.14 191
2568.26 196
2568.37 204
2568.49 217
2568.61 233
2568.72 251
2568.84 271
2568.95 290
2569.07 307
2569.19 319
2569.30 326
2569.42 327
2569.53 322
2569.65 311
2569.77 296
2569.88 278
2570.00 258
2570.12 236
2570.23 216
2570.35 197
2570.46 180
2570.58 166
2570.70 155
2570.81 147
2570.93 141
2571.05 137
2571.16 136
2571.28 136
2571.39 137
2571.51 137
2571.63 137
2571.74 134
2571.86 129
2571.98 122
2572.09 115
2572.21 110
2572.33 107
2572.44 108
2572.56 112
2572.67 120
2572.79 129
2572.91 138
2573.02 145
2573.14 149
2573.26 149
2573.37 145
2573.49 138
2573.60 126
2573.72 113
2573.84 99
2573.95 85
2574.07 72
2574.19 62
2574.30 54
2574.42 49
2574.54 47
2574.65 46
2574.77 46
2574.88 47
2575.00 48
2575.12 49
2575.23 51
2575.35 54
2575.47 58
2575.58 63
2575.70 68
2575.81 71
2575.93 71
2576.05 68
2576.16 63
2576.28 58
2576.40 54
2576.51 52
2576.63 52
2576.75 55
2576.86 59
2576.98 61
2577.10 61
2577.21 58
2577.33 53
2577.44 47
2577.56 41
2577.68 36
2577.79 35
2577.91 37
2578.03 41
2578.14 45
2578.26 48
2578.38 48
2578.49 45
2578.61 38
2578.73 30
2578.84 20
2578.96 10
2579.07 3
2579.19 0
2579.31 0
2579.42 0
2579.54 0
2579.66 0
2579.77 0
2579.89 3
2580.01 8
2580.12 11
2580.24 12
2580.36 10
2580.47 5
2580.59 0
2580.70 0
2580.82 0
2580.94 0
2581.05 5
2581.17 18
2581.29 33
2581.40 47
2581.52 60
2581.64 67
2581.75 70
2581.87 67
2581.99 59
2582.10 48
2582.22 35
2582.34 21
2582.45 8
2582.57 0
2582.69 0
2582.80 0
2582.92 0
2583.03 5
2583.15 11
2583.27 17
2583.38 20
2583.50 22
2583.62 22
2583.73 22
2583.85 25
2583.97 30
2584.08 39
2584.20 50
2584.32 62
2584.43 73
2584.55 82
2584.67 87
2584.78 87
2584.90 83
2585.02 78
2585.13 72
2585.25 67
2585.37 66
2585.48 68
2585.60 73
2585.72 80
2585.83 88
2585.95 94
2586.07 98
2586.18 100
2586.30 99
2586.42 95
2586.53 91
2586.65 85
2586.77 78
2586.88 69
2587.00 58
2587.12 47
2587.23 34
2587.35 23
2587.47 14
2587.58 8
2587.70 8
2587.82 13
2587.93 24
2588.05 38
2588.16 53
2588.28 69
2588.40 80
2588.51 87
2588.63 89
2588.75 85
2588.86 77
2588.98 68
2589.10 60
2589.21 54
2589.33 52
2589.45 53
2589.56 56
2589.68 59
2589.80 61
2589.91 59
2590.03 54
2590.15 46
2590.27 36
2590.38 27
2590.50 20
2590.62 15
2590.73 13
2590.85 14
2590.97 14
2591.08 14
2591.20 11
2591.32 6
2591.43 0
2591.55 0
2591.67 0
2591.78 0
2591.90 0
2592.02 0
2592.13 0
2592.25 0
2592.37 7
2592.48 14
2592.60 20
2592.72 24
2592.83 27
2592.95 30
2593.07 31
2593.18 33
2593.30 37
2593.42 41
2593.53 48
2593.65 56
2593.77 65
2593.88 73
2594.00 81
2594.12 86
2594.23 87
2594.35 85
2594.47 79
2594.58 71
2594.70 62
2594.82 54
2594.94 49
2595.05 46
2595.17 47
2595.29 49
2595.40 51
2595.52 52
2595.64 51
2595.75 48
2595.87 45
2595.99 43
2596.10 45
2596.22 50
2596.34 59
2596.45 71
2596.57 83
2596.69 93
2596.80 98
2596.92 98
2597.04 93
2597.15 86
2597.27 77
2597.39 71
2597.51 66
2597.62 65
2597.74 66
2597.86 66
2597.97 64
2598.09 59
2598.21 50
2598.32 40
2598.44 29
2598.56 20
2598.67 14
2598.79 12
2598.91 14
2599.02 19
2599.14 25
2599.26 31
2599.38 34
2599.49 35
2599.61 32
2599.73 27
2599.84 22
2599.96 19
2600.08 19
2600.19 21
2600.31 27
2600.43 33
2600.54 39
2600.66 44
2600.78 48
2600.90 50
2601.01 53
2601.13 58
2601.25 65
2601.36 74
2601.48 84
2601.60 94
2601.71 104
2601.83 111
2601.95 116
2602.06 118
2602.18 119
2602.30 118
2602.42 117
2602.53 116
2602.65 116
2602.77 117
2602.88 119
2603.00 121
2603.12 124
2603.23 126
2603.35 127
2603.47 126
2603.59 124
2603.70 120
2603.82 114
2603.94 108
2604.05 102
2604.17 94
2604.29 86
2604.40 76
2604.52 65
2604.64 54
2604.76 43
2604.87 33
2604.99 25
2605.11 19
2605.22 14
2605.34 10
2605.46 6
2605.57 0
2605.69 0
2605.81 0
2605.93 0
2606.04 0
2606.16 0
2606.28 0
2606.39 0
2606.51 10
2606.63 25
2606.75 39
2606.86 51
2606.98 59
2607.10 63
2607.21 65
2607.33 65
2607.45 64
2607.56 65
2607.68 67
2607.80 71
2607.92 76
2608.03 83
2608.15 89
2608.27 95
2608.38 99
2608.50 99
2608.62 97
2608.74 91
2608.85 84
2608.97 76
2609.09 69
2609.20 64
2609.32 62
2609.44 63
2609.56 65
2609.67 68
2609.79 71
2609.91 72
2610.02 72
2610.14 70
2610.26 67
2610.38 64
2610.49 61
2610.61 58
2610.73 57
2610.84 56
2610.96 55
2611.08 54
2611.20 53
2611.31 51
2611.43 49
2611.55 46
2611.66 42
2611.78 37
2611.90 31
2612.02 25
2612.13 18
2612.25 11
2612.37 4
2612.48 0
2612.60 0
2612.72 0
2612.84 0
2612.95 0
2613.07 0
2613.19 0
2613.31 0
2613.42 1
2613.54 1
2613.66 1
2613.77 2
2613.89 6
2614.01 11
2614.13 19
2614.24 29
2614.36 42
2614.48 55
2614.59 68
2614.71 80
2614.83 90
2614.95 97
2615.06 102
2615.18 103
2615.30 101
2615.42 97
2615.53 92
2615.65 86
2615.77 79
2615.88 72
2616.00 65
2616.12 59
2616.24 55
2616.35 52
2616.47 52
2616.59 54
2616.71 59
2616.82 65
2616.94 72
2617.06 78
2617.17 84
2617.29 88
2617.41 90
2617.53 89
2617.64 86
2617.76 80
2617.88 73
2618.00 65
2618.11 58
2618.23 53
2618.35 50
2618.47 52
2618.58 57
2618.70 67
2618.82 79
2618.93 92
2619.05 106
2619.17 119
2619.29 128
2619.40 132
2619.52 132
2619.64 127
2619.76 118
2619.87 108
2619.99 98
2620.11 90
2620.23 86
2620.34 86
2620.46 89
2620.58 94
2620.69 100
2620.81 103
2620.93 105
2621.05 104
2621.16 101
2621.28 98
2621.40 97
2621.52 97
2621.63 101
2621.75 108
2621.87 116
2621.99 124
2622.10 130
2622.22 134
2622.34 134
2622.46 131
2622.57 127
2622.69 123
2622.81 120
2622.93 119
2623.04 119
2623.16 119
2623.28 119
2623.40 118
2623.51 115
2623.63 111
2623.75 107
2623.87 102
2623.98 97
2624.10 92
2624.22 88
2624.33 84
2624.45 79
2624.57 74
2624.69 69
2624.80 63
2624.92 58
2625.04 53
2625.16 49
2625.27 46
2625.39 44
2625.51 43
2625.63 41
2625.74 41
2625.86 41
2625.98 43
2626.10 48
2626.21 55
2626.33 65
2626.45 76
2626.57 88
2626.68 98
2626.80 106
2626.92 112
2627.04 116
2627.15 117
2627.27 116
2627.39 114
2627.51 109
2627.62 103
2627.74 94
2627.86 83
2627.98 71
2628.10 59
2628.21 49
2628.33 41
2628.45 35
2628.57 34
2628.68 36
2628.80 41
2628.92 49
2629.04 59
2629.15 69
2629.27 78
2629.39 86
2629.51 92
2629.62 95
2629.74 95
2629.86 95
2629.98 93
2630.09 91
2630.21 89
2630.33 87
2630.45 84
2630.56 82
2630.68 79
2630.80 78
2630.92 77
2631.03 77
2631.15 78
2631.27 82
2631.39 88
2631.51 96
2631.62 106
2631.74 118
2631.86 132
2631.98 146
2632.09 159
2632.21 171
2632.33 180
2632.45 188
2632.56 196
2632.68 204
2632.80 214
2632.92 228
2633.03 247
2633.15 268
2633.27 290
2633.39 310
2633.50 327
2633.62 339
2633.74 346
2633.86 351
2633.98 356
2634.09 365
2634.21 379
2634.33 400
2634.45 427
2634.56 459
2634.68 495
2634.80 534
2634.92 578
2635.03 627
2635.15 682
2635.27 743
2635.39 807
2635.51 871
2635.62 931
2635.74 984
2635.86 1027
2635.98 1059
2636.09 1079
2636.21 1092
2636.33 1098
2636.45 1101
2636.57 1103
2636.68 1106
2636.80 1113
2636.92 1122
2637.04 1133
2637.15 1144
2637.27 1153
2637.39 1158
2637.51 1158
2637.62 1150
2637.74 1136
2637.86 1117
2637.98 1093
2638.10 1068
2638.21 1042
2638.33 1018
2638.45 995
2638.57 975
2638.68 956
2638.80 938
2638.92 920
2639.04 903
2639.16 886
2639.27 871
2639.39 856
2639.51 841
2639.63 825
2639.74 806
2639.86 781
2639.98 750
2640.10 712
2640.22 670
2640.33 625
2640.45 580
2640.57 538
2640.69 500
2640.81 466
2640.92 436
2641.04 410
2641.16 385
2641.28 363
2641.39 341
2641.51 321
2641.63 302
2641.75 284
2641.87 265
2641.98 246
2642.10 227
2642.22 209
2642.34 192
2642.46 178
2642.57 168
2642.69 162
2642.81 159
2642.93 159
2643.04 160
2643.16 161
2643.28 161
2643.40 161
2643.52 159
2643.63 157
2643.75 154
2643.87 151
2643.99 146
2644.11 141
2644.22 134
2644.34 127
2644.46 119
2644.58 112
2644.70 107
2644.81 105
2644.93 107
2645.05 111
2645.17 116
2645.28 121
2645.40 125
2645.52 125
2645.64 122
2645.76 115
2645.87 106
2645.99 94
2646.11 81
2646.23 67
2646.35 53
2646.46 41
2646.58 32
2646.70 28
2646.82 28
2646.94 32
2647.05 40
2647.17 50
2647.29 58
2647.41 64
2647.53 67
2647.64 67
2647.76 65
2647.88 60
2648.00 54
2648.12 47
2648.23 40
2648.35 33
2648.47 27
2648.59 24
2648.71 25
2648.82 31
2648.94 42
2649.06 55
2649.18 70
2649.30 83
2649.41 93
2649.53 100
2649.65 103
2649.77 103
2649.89 101
2650.00 97
2650.12 92
2650.24 85
2650.36 78
2650.48 70
2650.59 62
2650.71 56
2650.83 53
2650.95 52
2651.07 53
2651.18 55
2651.30 58
2651.42 59
2651.54 59
2651.66 57
2651.77 55
2651.89 54
2652.01 54
2652.13 57
2652.25 61
2652.37 67
2652.48 71
2652.60 73
2652.72 73
2652.84 68
2652.96 61
2653.07 53
2653.19 44
2653.31 36
2653.43 31
2653.55 26
2653.66 24
2653.78 22
2653.90 20
2654.02 19
2654.14 19
2654.25 19
2654.37 21
2654.49 23
2654.61 24
2654.73 25
2654.85 24
2654.96 21
2655.08 17
2655.20 14
2655.32 13
2655.44 15
2655.55 22
2655.67 32
2655.79 46
2655.91 61
2656.03 78
2656.15 96
2656.26 114
2656.38 131
2656.50 148
2656.62 162
2656.74 173
2656.85 179
2656.97 179
2657.09 173
2657.21 162
2657.33 147
2657.45 131
2657.56 115
2657.68 101
2657.80 90
2657.92 83
2658.04 78
2658.15 76
2658.27 75
2658.39 74
2658.51 72
2658.63 68
2658.75 63
2658.86 57
2658.98 51
2659.10 46
2659.22 43
2659.34 43
2659.46 44
2659.57 48
2659.69 52
2659.81 55
2659.93 57
2660.05 56
2660.16 52
2660.28 46
2660.40 39
2660.52 30
2660.64 22
2660.76 15
2660.87 10
2660.99 7
2661.11 5
2661.23 4
2661.35 4
2661.47 3
2661.58 0
2661.70 0
2661.82 0
2661.94 0
2662.06 0
2662.18 1
2662.29 10
2662.41 23
2662.53 39
2662.65 57
2662.77 75
2662.89 93
2663.00 108
2663.12 120
2663.24 128
2663.36 131
2663.48 130
2663.60 126
2663.71 121
2663.83 115
2663.95 109
2664.07 106
2664.19 106
2664.31 107
2664.42 112
2664.54 117
2664.66 123
2664.78 128
2664.90 130
2665.02 130
2665.13 127
2665.25 121
2665.37 114
2665.49 105
2665.61 97
2665.73 90
2665.84 83
2665.96 79
2666.08 75
2666.20 72
2666.32 68
2666.44 62
2666.55 54
2666.67 43
2666.79 32
2666.91 21
2667.03 11
2667.15 4
2667.27 0
2667.38 0
2667.50 0
2667.62 0
2667.74 0
2667.86 0
2667.98 0
2668.09 0
2668.21 0
2668.33 0
2668.45 1
2668.57 10
2668.69 21
2668.80 33
2668.92 45
2669.04 56
2669.16 65
2669.28 71
2669.40 75
2669.52 77
2669.63 77
2669.75 78
2669.87 79
2669.99 82
2670.11 86
2670.23 92
2670.34 99
2670.46 106
2670.58 113
2670.70 119
2670.82 124
2670.94 128
2671.06 131
2671.17 133
2671.29 134
2671.41 135
2671.53 137
2671.65 138
2671.77 139
2671.89 140
2672.00 140
2672.12 137
2672.24 132
2672.36 124
2672.48 114
2672.60 104
2672.72 93
2672.83 83
2672.95 74
2673.07 68
2673.19 64
2673.31 63
2673.43 65
2673.54 69
2673.66 77
2673.78 87
2673.90 98
2674.02 109
2674.14 120
2674.26 128
2674.37 134
2674.49 136
2674.61 136
2674.73 133
2674.85 127
2674.97 121
2675.09 116
2675.21 112
2675.32 110
2675.44 110
2675.56 112
2675.68 116
2675.80 120
2675.92 124
2676.04 127
2676.15 131
2676.27 134
2676.39 137
2676.51 136
2676.63 133
2676.75 125
2676.87 113
2676.98 99
2677.10 86
2677.22 74
2677.34 68
2677.46 68
2677.58 72
2677.70 79
2677.81 87
2677.93 91
2678.05 91
2678.17 87
2678.29 79
2678.41 70
2678.53 62
2678.65 57
2678.76 56
2678.88 58
2679.00 64
2679.12 73
2679.24 84
2679.36 96
2679.48 108
2679.59 118
2679.71 129
2679.83 138
2679.95 146
2680.07 154
2680.19 162
2680.31 169
2680.43 175
2680.54 179
2680.66 180
2680.78 179
2680.90 175
2681.02 168
2681.14 159
2681.26 149
2681.38 138
2681.49 128
2681.61 117
2681.73 105
2681.85 92
2681.97 80
2682.09 68
2682.21 58
2682.33 51
2682.44 47
2682.56 48
2682.68 50
2682.80 54
2682.92 55
2683.04 54
2683.16 49
2683.28 42
2683.39 34
2683.51 27
2683.63 23
2683.75 21
2683.87 23
2683.99 28
2684.11 33
2684.23 40
2684.34 47
2684.46 56
2684.58 66
2684.70 78
2684.82 91
2684.94 106
2685.06 119
2685.18 132
2685.30 141
2685.41 149
2685.53 154
2685.65 158
2685.77 161
2685.89 164
2686.01 167
2686.13 170
2686.25 172
2686.36 174
2686.48 173
2686.60 170
2686.72 164
2686.84 156
2686.96 146
2687.08 135
2687.20 125
2687.32 115
2687.43 107
2687.55 102
2687.67 98
2687.79 94
2687.91 90
2688.03 85
2688.15 78
2688.27 70
2688.39 63
2688.50 58
2688.62 55
2688.74 56
2688.86 59
2688.98 64
2689.10 71
2689.22 77
2689.34 84
2689.46 90
2689.57 95
2689.69 99
2689.81 102
2689.93 103
2690.05 101
2690.17 96
2690.29 90
2690.41 81
2690.53 71
2690.64 60
2690.76 50
2690.88 41
2691.00 34
2691.12 31
2691.24 31
2691.36 36
2691.48 44
2691.60 55
2691.72 66
2691.83 76
2691.95 83
2692.07 87
2692.19 87
2692.31 83
2692.43 77
2692.55 67
2692.67 55
2692.79 42
2692.90 27
2693.02 12
2693.14 0
2693.26 0
2693.38 0
2693.50 0
2693.62 0
2693.74 0
2693.86 0
2693.98 0
2694.09 1
2694.21 8
2694.33 15
2694.45 22
2694.57 31
2694.69 40
2694.81 49
2694.93 58
2695.05 66
2695.17 72
2695.29 77
2695.40 81
2695.52 83
2695.64 85
2695.76 86
2695.88 87
2696.00 87
2696.12 87
2696.24 87
2696.36 86
2696.48 86
2696.59 87
2696.71 89
2696.83 93
2696.95 99
2697.07 107
2697.19 116
2697.31 126
2697.43 135
2697.55 143
2697.67 148
2697.79 152
2697.90 154
2698.02 156
2698.14 158
2698.26 161
2698.38 166
2698.50 169
2698.62 171
2698.74 171
2698.86 166
2698.98 159
2699.10 150
2699.21 141
2699.33 134
2699.45 129
2699.57 126
2699.69 125
2699.81 124
2699.93 121
2700.05 116
2700.17 110
2700.29 101
2700.41 92
2700.53 83
2700.64 74
2700.76 66
2700.88 59
2701.00 54
2701.12 51
2701.24 52
2701.36 58
2701.48 66
2701.60 78
2701.72 89
2701.84 99
2701.96 105
2702.07 106
2702.19 102
2702.31 94
2702.43 83
2702.55 72
2702.67 61
2702.79 51
2702.91 44
2703.03 38
2703.15 34
2703.27 32
2703.39 32
2703.51 32
2703.62 33
2703.74 35
2703.86 36
2703.98 36
2704.10 36
2704.22 34
2704.34 31
2704.46 27
2704.58 23
2704.70 20
2704.82 17
2704.94 15
2705.06 14
2705.17 14
2705.29 15
2705.41 16
2705.53 17
2705.65 18
2705.77 17
2705.89 15
2706.01 12
2706.13 9
2706.25 6
2706.37 5
2706.49 6
2706.61 9
2706.72 14
2706.84 20
2706.96 26
2707.08 31
2707.20 33
2707.32 34
2707.44 33
2707.56 31
2707.68 27
2707.80 23
2707.92 18
2708.04 14
2708.16 9
2708.28 4
2708.40 0
2708.51 0
2708.63 0
2708.75 0
2708.87 0
2708.99 0
2709.11 0
2709.23 0
2709.35 0
2709.47 11
2709.59 23
2709.71 35
2709.83 46
2709.95 54
2710.07 62
2710.19 68
2710.30 74
2710.42 80
2710.54 86
2710.66 91
2710.78 96
2710.90 100
2711.02 103
2711.14 108
2711.26 114
2711.38 121
2711.50 131
2711.62 140
2711.74 147
2711.86 150
2711.98 149
2712.10 144
2712.22 136
2712.33 126
2712.45 118
2712.57 111
2712.69 107
2712.81 105
2712.93 104
2713.05 104
2713.17 104
2713.29 105
2713.41 106
2713.53 109
2713.65 114
2713.77 120
2713.89 128
2714.01 136
2714.13 143
2714.25 148
2714.36 150
2714.48 149
2714.60 145
2714.72 141
2714.84 136
2714.96 133
2715.08 132
2715.20 133
2715.32 136
2715.44 140
2715.56 143
2715.68 145
2715.80 146
2715.92 144
2716.04 142
2716.16 139
2716.28 135
2716.40 131
2716.52 125
2716.64 119
2716.75 112
2716.87 104
2716.99 96
2717.11 89
2717.23 84
2717.35 81
2717.47 80
2717.59 83
2717.71 87
2717.83 92
2717.95 97
2718.07 103
2718.19 109
2718.31 114
2718.43 120
2718.55 127
2718.67 133
2718.79 138
2718.91 142
2719.03 145
2719.15 146
2719.27 146
2719.38 145
2719.50 143
2719.62 139
2719.74 134
2719.86 127
2719.98 117
2720.10 106
2720.22 94
2720.34 82
2720.46 71
2720.58 62
2720.70 56
2720.82 52
2720.94 51
2721.06 51
2721.18 51
2721.30 51
2721.42 50
2721.54 47
2721.66 43
2721.78 37
2721.90 30
2722.02 22
2722.14 14
2722.26 5
2722.37 0
2722.49 0
2722.61 0
2722.73 0
2722.85 0
2722.97 0
2723.09 0
2723.21 9
2723.33 18
2723.45 27
2723.57 34
2723.69 38
2723.81 41
2723.93 43
2724.05 45
2724.17 48
2724.29 51
2724.41 54
2724.53 56
2724.65 55
2724.77 52
2724.89 45
2725.01 37
2725.13 27
2725.25 15
2725.37 3
2725.49 0
2725.61 0
2725.73 0
2725.85 0
2725.96 0
2726.08 0
2726.20 0
2726.32 0
2726.44 13
2726.56 30
2726.68 45
2726.80 57
2726.92 65
2727.04 69
2727.16 71
2727.28 71
2727.40 72
2727.52 73
2727.64 75
2727.76 76
2727.88 76
2728.00 74
2728.12 71
2728.24 67
2728.36 61
2728.48 56
2728.60 51
2728.72 47
2728.84 45
2728.96 44
2729.08 46
2729.20 49
2729.32 52
2729.44 55
2729.56 56
2729.68 56
2729.80 54
2729.92 53
2730.04 53
2730.16 56
2730.28 63
2730.40 73
2730.52 84
2730.64 95
2730.76 103
2730.88 106
2731.00 105
2731.12 99
2731.23 88
2731.35 75
2731.47 61
2731.59 47
2731.71 34
2731.83 24
2731.95 17
2732.07 13
2732.19 14
2732.31 17
2732.43 23
2732.55 30
2732.67 37
2732.79 42
2732.91 46
2733.03 47
2733.15 45
2733.27 43
2733.39 39
2733.51 35
2733.63 33
2733.75 32
2733.87 33
2733.99 35
2734.11 38
2734.23 43
2734.35 49
2734.47 55
2734.59 62
2734.71 69
2734.83 76
2734.95 83
2735.07 91
2735.19 99
2735.31 107
2735.43 114
2735.55 122
2735.67 128
2735.79 131
2735.91 132
2736.03 130
2736.15 125
2736.27 118
2736.39 110
2736.51 102
2736.63 96
2736.75 92
2736.87 91
2736.99 90
2737.11 90
2737.23 89
2737.35 88
2737.47 87
2737.59 89
2737.71 94
2737.83 102
2737.95 113
2738.07 125
2738.19 135
2738.31 141
2738.43 141
2738.55 135
2738.67 125
2738.79 114
2738.91 104
2739.03 96
2739.15 94
2739.27 94
2739.39 97
2739.51 100
2739.63 102
2739.75 103
2739.87 104
2739.99 106
2740.11 109
2740.23 115
2740.35 122
2740.47 130
2740.59 138
2740.71 144
2740.83 147
2740.95 147
2741.07 145
2741.19 140
2741.31 135
2741.43 128
2741.55 121
2741.67 114
2741.79 108
2741.91 102
2742.03 96
2742.15 91
2742.27 86
2742.39 80
2742.51 73
2742.63 66
2742.75 59
2742.87 52
2742.99 47
2743.11 44
2743.23 44
2743.35 45
2743.47 48
2743.59 51
2743.71 53
2743.83 53
2743.95 52
2744.07 49
2744.19 43
2744.31 35
2744.43 24
2744.55 13
2744.67 2
2744.79 0
2744.91 0
2745.03 0
2745.15 0
2745.27 0
2745.39 10
2745.51 23
2745.63 35
2745.75 45
2745.87 52
2745.99 55
2746.11 55
2746.23 54
2746.35 52
2746.47 50
2746.59 49
2746.71 48
2746.84 47
2746.96 47
2747.08 48
2747.20 49
2747.32 52
2747.44 56
2747.56 61
2747.68 67
2747.80 72
2747.92 75
2748.04 75
2748.16 71
2748.28 64
2748.40 55
2748.52 44
2748.64 35
2748.76 28
2748.88 24
2749.00 24
2749.12 28
2749.24 33
2749.36 38
2749.48 42
2749.60 43
2749.72 40
2749.84 34
2749.96 25
2750.08 17
2750.20 10
2750.32 6
2750.44 5
2750.56 7
2750.68 11
2750.80 15
2750.92 20
2751.04 24
2751.16 26
2751.28 28
2751.40 28
2751.52 28
2751.64 28
2751.76 28
2751.88 28
2752.00 29
2752.13 33
2752.25 38
2752.37 46
2752.49 55
2752.61 67
2752.73 81
2752.85 96
2752.97 112
2753.09 127
2753.21 141
2753.33 151
2753.45 157
2753.57 156
2753.69 150
2753.81 141
2753.93 130
2754.05 120
2754.17 113
2754.29 111
2754.41 114
2754.53 120
2754.65 129
2754.77 140
2754.89 150
2755.01 159
2755.13 167
2755.25 172
2755.37 174
2755.49 174
2755.61 171
2755.74 165
2755.86 159
2755.98 152
2756.10 145
2756.22 140
2756.34 136
2756.46 132
2756.58 127
2756.70 121
2756.82 112
2756.94 101
2757.06 89
2757.18 78
2757.30 69
2757.42 63
2757.54 60
2757.66 62
2757.78 67
2757.90 74
2758.02 81
2758.14 88
2758.26 93
2758.38 96
2758.50 98
2758.62 98
2758.75 97
2758.87 96
2758.99 95
2759.11 94
2759.23 92
2759.35 89
2759.47 85
2759.59 79
2759.71 70
2759.83 58
2759.95 45
2760.07 30
2760.19 15
2760.31 0
2760.43 0
2760.55 0
2760.67 0
2760.79 0
2760.91 0
2761.03 0
2761.15 0
2761.27 0
2761.40 2
2761.52 13
2761.64 30
2761.76 51
2761.88 75
2762.00 101
2762.12 125
2762.24 145
2762.36 159
2762.48 168
2762.60 174
2762.72 179
2762.84 184
2762.96 193
2763.08 205
2763.20 218
2763.32 232
2763.44 245
2763.56 255
2763.69 263
2763.81 269
2763.93 273
2764.05 275
2764.17 275
2764.29 273
2764.41 268
2764.53 259
2764.65 248
2764.77 235
2764.89 222
2765.01 210
2765.13 200
2765.25 194
2765.37 191
2765.49 192
2765.61 194
2765.73 197
2765.86 202
2765.98 208
2766.10 215
2766.22 223
2766.34 231
2766.46 238
2766.58 243
2766.70 244
2766.82 242
2766.94 236
2767.06 228
2767.18 218
2767.30 208
2767.42 198
2767.54 187
2767.66 176
2767.78 164
2767.91 151
2768.03 137
2768.15 124
2768.27 113
2768.39 104
2768.51 98
2768.63 96
2768.75 96
2768.87 98
2768.99 100
2769.11 103
2769.23 106
2769.35 107
2769.47 108
2769.59 106
2769.72 102
2769.84 96
2769.96 89
2770.08 82
2770.20 76
2770.32 72
2770.44 73
2770.56 78
2770.68 86
2770.80 98
2770.92 110
2771.04 123
2771.16 136
2771.28 147
2771.40 158
2771.53 169
2771.65 180
2771.77 190
2771.89 199
2772.01 206
2772.13 210
2772.25 212
2772.37 211
2772.49 210
2772.61 209
2772.73 210
2772.85 212
2772.97 214
2773.10 217
2773.22 219
2773.34 220
2773.46 219
2773.58 218
2773.70 216
2773.82 214
2773.94 211
2774.06 207
2774.18 201
2774.30 192
2774.42 182
2774.54 173
2774.67 165
2774.79 161
2774.91 161
2775.03 164
2775.15 169
2775.27 172
2775.39 173
2775.51 169
2775.63 161
2775.75 150
2775.87 138
2775.99 126
2776.11 117
2776.24 110
2776.36 107
2776.48 108
2776.60 111
2776.72 117
2776.84 123
2776.96 129
2777.08 134
2777.20 137
2777.32 139
2777.44 140
2777.56 139
2777.69 139
2777.81 140
2777.93 141
2778.05 141
2778.17 141
2778.29 138
2778.41 135
2778.53 129
2778.65 123
2778.77 116
2778.89 111
2779.01 106
2779.14 104
2779.26 104
2779.38 105
2779.50 107
2779.62 110
2779.74 114
2779.86 118
2779.98 122
2780.10 126
2780.22 130
2780.34 133
2780.47 135
2780.59 136
2780.71 135
2780.83 132
2780.95 129
2781.07 127
2781.19 125
2781.31 126
2781.43 130
2781.55 137
2781.67 145
2781.80 153
2781.92 160
2782.04 165
2782.16 166
2782.28 163
2782.40 158
2782.52 150
2782.64 142
2782.76 133
2782.88 125
2783.01 119
2783.13 114
2783.25 111
2783.37 111
2783.49 113
2783.61 118
2783.73 125
2783.85 133
2783.97 140
2784.09 145
2784.21 146
2784.34 142
2784.46 133
2784.58 120
2784.70 104
2784.82 87
2784.94 70
2785.06 52
2785.18 36
2785.30 21
2785.42 6
2785.55 0
2785.67 0
2785.79 0
2785.91 0
2786.03 0
2786.15 0
2786.27 0
2786.39 2
2786.51 10
2786.64 15
2786.76 18
2786.88 19
2787.00 19
2787.12 18
2787.24 18
2787.36 17
2787.48 16
2787.60 15
2787.72 13
2787.85 11
2787.97 10
2788.09 9
2788.21 9
2788.33 10
2788.45 13
2788.57 17
2788.69 21
2788.81 25
2788.94 30
2789.06 35
2789.18 39
2789.30 44
2789.42 46
2789.54 47
2789.66 46
2789.78 43
2789.90 38
2790.03 35
2790.15 33
2790.27 33
2790.39 36
2790.51 42
2790.63 48
2790.75 55
2790.87 60
2790.99 64
2791.12 67
2791.24 69
2791.36 71
2791.48 74
2791.60 78
2791.72 82
2791.84 87
2791.96 91
2792.08 94
2792.21 96
2792.33 95
2792.45 92
2792.57 88
2792.69 83
2792.81 76
2792.93 68
2793.05 60
2793.18 50
2793.30 40
2793.42 30
2793.54 22
2793.66 17
2793.78 15
2793.90 16
2794.02 20
2794.14 27
2794.27 34
2794.39 41
2794.51 46
2794.63 48
2794.75 48
2794.87 46
2794.99 42
2795.11 37
2795.24 32
2795.36 29
2795.48 28
2795.60 29
2795.72 31
2795.84 35
2795.96 39
2796.08 43
2796.21 46
2796.33 47
2796.45 47
2796.57 46
2796.69 44
2796.81 41
2796.93 39
2797.05 37
2797.18 35
2797.30 33
2797.42 31
2797.54 29
2797.66 26
2797.78 24
2797.90 22
2798.02 22
2798.15 24
2798.27 27
2798.39 31
2798.51 36
2798.63 41
2798.75 44
2798.87 46
2798.99 47
2799.12 48
2799.24 49
2799.36 50
2799.48 52
2799.60 52
2799.72 52
2799.84 50
2799.97 48
2800.09 44
2800.21 42
2800.33 40
2800.45 41
2800.57 44
2800.69 49
2800.81 54
2800.94 57
2801.06 59
2801.18 57
2801.30 51
2801.42 41
2801.54 29
2801.66 15
2801.79 0
2801.91 0
2802.03 0
2802.15 0
2802.27 0
2802.39 0
2802.51 0
2802.64 0
2802.76 0
2802.88 11
2803.00 22
2803.12 33
2803.24 42
2803.36 49
2803.49 54
2803.61 57
2803.73 59
2803.85 59
2803.97 59
2804.09 59
2804.21 58
2804.34 58
2804.46 58
2804.58 58
2804.70 60
2804.82 61
2804.94 63
2805.06 65
2805.19 67
2805.31 69
2805.43 70
2805.55 70
2805.67 69
2805.79 66
2805.91 62
2806.04 55
2806.16 46
2806.28 35
2806.40 24
2806.52 13
2806.64 5
2806.76 0
2806.89 0
2807.01 1
2807.13 7
2807.25 15
2807.37 24
2807.49 31
2807.61 35
2807.74 35
2807.86 33
2807.98 28
2808.10 22
2808.22 18
2808.34 17
2808.46 21
2808.59 28
2808.71 38
2808.83 49
2808.95 59
2809.07 68
2809.19 74
2809.32 77
2809.44 78
2809.56 78
2809.68 79
2809.80 80
2809.92 80
2810.04 81
2810.17 79
2810.29 76
2810.41 70
2810.53 62
2810.65 53
2810.77 44
2810.90 36
2811.02 30
2811.14 28
2811.26 29
2811.38 34
2811.50 40
2811.63 48
2811.75 55
2811.87 60
2811.99 62
2812.11 62
2812.23 60
2812.35 57
2812.48 56
2812.60 57
2812.72 59
2812.84 61
2812.96 64
2813.08 64
2813.21 63
2813.33 61
2813.45 57
2813.57 52
2813.69 48
2813.81 43
2813.94 39
2814.06 35
2814.18 31
2814.30 29
2814.42 29
2814.54 32
2814.67 37
2814.79 45
2814.91 54
2815.03 63
2815.15 70
2815.27 74
2815.40 75
2815.52 73
2815.64 70
2815.76 67
2815.88 67
2816.00 72
2816.13 82
2816.25 98
2816.37 117
2816.49 139
2816.61 161
2816.73 179
2816.86 192
2816.98 200
2817.10 202
2817.22 202
2817.34 200
2817.46 201
2817.59 207
2817.71 222
2817.83 245
2817.95 279
2818.07 321
2818.19 368
2818.32 419
2818.44 469
2818.56 516
2818.68 559
2818.80 598
2818.92 632
2819.05 662
2819.17 691
2819.29 717
2819.41 741
2819.53 764
2819.66 786
2819.78 806
2819.90 824
2820.02 840
2820.14 854
2820.26 864
2820.39 870
2820.51 871
2820.63 869
2820.75 863
2820.87 856
2820.99 850
2821.12 844
2821.24 838
2821.36 830
2821.48 818
2821.60 799
2821.73 772
2821.85 738
2821.97 699
2822.09 656
2822.21 615
2822.33 577
2822.46 546
2822.58 523
2822.70 506
2822.82 494
2822.94 485
2823.07 477
2823.19 468
2823.31 457
2823.43 445
2823.55 433
2823.67 421
2823.80 412
2823.92 406
2824.04 403
2824.16 403
2824.28 403
2824.41 402
2824.53 398
2824.65 391
2824.77 379
2824.89 363
2825.02 345
2825.14 328
2825.26 313
2825.38 303
2825.50 297
2825.62 296
2825.75 297
2825.87 298
2825.99 297
2826.11 293
2826.23 286
2826.36 277
2826.48 268
2826.60 259
2826.72 253
2826.84 248
2826.97 244
2827.09 239
2827.21 234
2827.33 227
2827.45 219
2827.57 212
2827.70 207
2827.82 203
2827.94 200
2828.06 198
2828.18 195
2828.31 189
2828.43 182
2828.55 172
2828.67 163
2828.79 155
2828.92 148
2829.04 144
2829.16 141
2829.28 138
2829.40 136
2829.53 131
2829.65 125
2829.77 117
2829.89 108
2830.01 99
2830.14 91
2830.26 85
2830.38 80
2830.50 76
2830.62 73
2830.75 71
2830.87 68
2830.99 66
2831.11 63
2831.23 61
2831.36 59
2831.48 57
2831.60 55
2831.72 54
2831.84 53
2831.97 53
2832.09 52
2832.21 52
2832.33 52
2832.45 52
2832.58 54
2832.70 57
2832.82 62
2832.94 67
2833.06 74
2833.19 80
2833.31 86
2833.43 91
2833.55 95
2833.67 99
2833.80 103
2833.92 108
2834.04 113
2834.16 117
2834.28 119
2834.41 118
2834.53 114
2834.65 106
2834.77 95
2834.90 84
2835.02 75
2835.14 69
2835.26 67
2835.38 69
2835.51 73
2835.63 77
2835.75 78
2835.87 74
2835.99 67
2836.12 56
2836.24 45
2836.36 34
2836.48 26
2836.60 22
2836.73 21
2836.85 23
2836.97 27
2837.09 31
2837.22 36
2837.34 41
2837.46 46
2837.58 49
2837.70 51
2837.83 50
2837.95 45
2838.07 38
2838.19 28
2838.31 18
2838.44 10
2838.56 5
2838.68 5
2838.80 10
2838.93 21
2839.05 34
2839.17 48
2839.29 61
2839.41 71
2839.54 77
2839.66 78
2839.78 77
2839.90 76
2840.03 74
2840.15 76
2840.27 79
2840.39 85
2840.51 91
2840.64 95
2840.76 96
2840.88 93
2841.00 87
2841.12 78
2841.25 69
2841.37 61
2841.49 56
2841.61 55
2841.74 58
2841.86 65
2841.98 74
2842.10 85
2842.23 98
2842.35 111
2842.47 124
2842.59 137
2842.71 150
2842.84 162
2842.96 173
2843.08 180
2843.20 183
2843.33 182
2843.45 177
2843.57 169
2843.69 160
2843.81 152
2843.94 149
2844.06 150
2844.18 156
2844.30 167
2844.43 180
2844.55 193
2844.67 203
2844.79 208
2844.92 207
2845.04 201
2845.16 189
2845.28 175
2845.40 160
2845.53 147
2845.65 135
2845.77 125
2845.89 117
2846.02 110
2846.14 104
2846.26 98
2846.38 93
2846.51 89
2846.63 87
2846.75 86
2846.87 86
2846.99 86
2847.12 86
2847.24 85
2847.36 84
2847.48 83
2847.61 82
2847.73 80
2847.85 77
2847.97 74
2848.10 71
2848.22 68
2848.34 66
2848.46 65
2848.59 66
2848.71 70
2848.83 75
2848.95 81
2849.07 87
2849.20 92
2849.32 97
2849.44 99
2849.56 101
2849.69 101
2849.81 100
2849.93 99
2850.05 98
2850.18 97
2850.30 96
2850.42 95
2850.54 94
2850.67 92
2850.79 90
2850.91 89
2851.03 87
2851.16 86
2851.28 85
2851.40 85
2851.52 86
2851.65 88
2851.77 90
2851.89 93
2852.01 95
2852.14 96
2852.26 97
2852.38 95
2852.50 94
2852.63 92
2852.75 92
2852.87 93
2852.99 96
2853.11 99
2853.24 101
2853.36 101
2853.48 99
2853.60 93
2853.73 86
2853.85 78
2853.97 70
2854.09 64
2854.22 59
2854.34 56
2854.46 54
2854.58 52
2854.71 50
2854.83 47
2854.95 43
2855.07 37
2855.20 30
2855.32 21
2855.44 12
2855.57 2
2855.69 0
2855.81 0
2855.93 0
2856.06 0
2856.18 0
2856.30 0
2856.42 0
2856.55 0
2856.67 5
2856.79 14
2856.91 23
2857.04 33
2857.16 43
2857.28 53
2857.40 62
2857.53 68
2857.65 71
2857.77 71
2857.89 69
2858.02 66
2858.14 63
2858.26 63
2858.38 65
2858.51 70
2858.63 79
2858.75 89
2858.87 100
2859.00 111
2859.12 120
2859.24 126
2859.36 131
2859.49 134
2859.61 136
2859.73 138
2859.86 140
2859.98 142
2860.10 145
2860.22 148
2860.35 150
2860.47 152
2860.59 153
2860.71 153
2860.84 152
2860.96 149
2861.08 144
2861.20 139
2861.33 133
2861.45 127
2861.57 121
2861.69 116
2861.82 114
2861.94 113
2862.06 115
2862.19 119
2862.31 123
2862.43 128
2862.55 132
2862.68 135
2862.80 135
2862.92 133
2863.04 129
2863.17 123
2863.29 116
2863.41 108
2863.53 99
2863.66 90
2863.78 79
2863.90 68
2864.03 58
2864.15 49
2864.27 43
2864.39 40
2864.52 40
2864.64 41
2864.76 42
2864.88 41
2865.01 37
2865.13 29
2865.25 19
2865.38 7
2865.50 0
2865.62 0
2865.74 0
2865.87 0
2865.99 0
2866.11 0
2866.23 0
2866.36 0
2866.48 0
2866.60 7
2866.73 14
2866.85 22
2866.97 29
2867.09 36
2867.22 42
2867.34 48
2867.46 54
2867.59 61
2867.71 67
2867.83 73
2867.95 78
2868.08 81
2868.20 81
2868.32 79
2868.44 76
2868.57 72
2868.69 71
2868.81 72
2868.94 77
2869.06 86
2869.18 97
2869.30 109
2869.43 118
2869.55 124
2869.67 125
2869.80 120
2869.92 111
2870.04 99
2870.16 88
2870.29 78
2870.41 71
2870.53 68
2870.66 67
2870.78 67
2870.90 68
2871.02 68
2871.15 66
2871.27 63
2871.39 58
2871.52 52
2871.64 46
2871.76 40
2871.88 36
2872.01 35
2872.13 37
2872.25 42
2872.38 49
2872.50 58
2872.62 66
2872.74 73
2872.87 77
2872.99 80
2873.11 82
2873.24 84
2873.36 86
2873.48 89
2873.61 94
2873.73 98
2873.85 103
2873.97 106
2874.10 107
2874.22 105
2874.34 102
2874.47 97
2874.59 92
2874.71 86
2874.83 82
2874.96 79
2875.08 77
2875.20 79
2875.33 83
2875.45 89
2875.57 97
2875.70 105
2875.82 112
2875.94 116
2876.06 117
2876.19 114
2876.31 109
2876.43 102
2876.56 95
2876.68 90
2876.80 86
2876.92 84
2877.05 83
2877.17 82
2877.29 82
2877.42 84
2877.54 87
2877.66 93
2877.79 102
2877.91 114
2878.03 127
2878.15 138
2878.28 147
2878.40 150
2878.52 147
2878.65 138
2878.77 125
2878.89 110
2879.02 95
2879.14 82
2879.26 72
2879.38 65
2879.51 62
2879.63 62
2879.75 62
2879.88 64
2880.00 65
2880.12 65
2880.25 65
2880.37 65
2880.49 63
2880.62 60
2880.74 57
2880.86 54
2880.98 52
2881.11 52
2881.23 54
2881.35 58
2881.48 63
2881.60 68
2881.72 72
2881.85 73
2881.97 72
2882.09 69
2882.22 66
2882.34 66
2882.46 69
2882.58 77
2882.71 88
2882.83 102
2882.95 116
2883.08 126
2883.20 131
2883.32 131
2883.45 125
2883.57 116
2883.69 107
2883.82 99
2883.94 95
2884.06 95
2884.19 99
2884.31 104
2884.43 109
2884.55 112
2884.68 111
2884.80 108
2884.92 102
2885.05 95
2885.17 88
2885.29 82
2885.42 76
2885.54 72
2885.66 67
2885.79 62
2885.91 55
2886.03 46
2886.16 36
2886.28 26
2886.40 16
2886.53 7
2886.65 2
2886.77 0
2886.90 0
2887.02 3
2887.14 6
2887.26 10
2887.39 12
2887.51 12
2887.63 10
2887.76 7
2887.88 3
2888.00 0
2888.13 0
2888.25 0
2888.37 0
2888.50 0
2888.62 0
2888.74 0
2888.87 7
2888.99 21
2889.11 37
2889.24 52
2889.36 66
2889.48 76
2889.61 82
2889.73 84
2889.85 83
2889.98 81
2890.10 77
2890.22 75
2890.35 73
2890.47 72
2890.59 72
2890.72 73
2890.84 75
2890.96 76
2891.09 78
2891.21 80
2891.33 81
2891.46 82
2891.58 82
2891.70 83
2891.83 83
2891.95 86
2892.07 91
2892.20 99
2892.32 111
2892.44 124
2892.57 139
2892.69 152
2892.81 162
2892.94 168
2893.06 169
2893.18 165
2893.31 158
2893.43 149
2893.55 140
2893.68 134
2893.80 132
2893.92 134
2894.05 140
2894.17 150
2894.29 161
2894.42 172
2894.54 182
2894.66 188
2894.79 191
2894.91 190
2895.03 185
2895.16 177
2895.28 168
2895.40 157
2895.53 146
2895.65 134
2895.77 122
2895.90 110
2896.02 97
2896.14 85
2896.27 73
2896.39 63
2896.51 56
2896.64 53
2896.76 54
2896.88 61
2897.01 73
2897.13 89
2897.25 108
2897.38 126
2897.50 144
2897.62 157
2897.75 167
2897.87 172
2897.99 172
2898.12 169
2898.24 165
2898.36 160
2898.49 157
2898.61 156
2898.73 158
2898.86 162
2898.98 167
2899.10 173
2899.23 178
2899.35 181
2899.48 183
2899.60 184
2899.72 184
2899.85 185
2899.97 186
2900.09 187
2900.22 188
2900.34 187
2900.46 184
2900.59 179
2900.71 171
2900.83 160
2900.96 148
2901.08 135
2901.20 124
2901.33 114
2901.45 108
2901.57 104
2901.70 103
2901.82 105
2901.95 107
2902.07 109
2902.19 110
2902.32 108
2902.44 105
2902.56 99
2902.69 93
2902.81 85
2902.93 78
2903.06 72
2903.18 69
2903.30 67
2903.43 68
2903.55 71
2903.67 75
2903.80 79
2903.92 83
2904.05 85
2904.17 87
2904.29 88
2904.42 90
2904.54 93
2904.66 97
2904.79 102
2904.91 106
2905.03 108
2905.16 109
2905.28 106
2905.40 101
2905.53 95
2905.65 90
2905.78 86
2905.90 84
2906.02 85
2906.15 87
2906.27 91
2906.39 95
2906.52 101
2906.64 108
2906.76 116
2906.89 125
2907.01 134
2907.14 140
2907.26 145
2907.38 145
2907.51 143
2907.63 138
2907.75 131
2907.88 123
2908.00 115
2908.12 105
2908.25 96
2908.37 86
2908.50 77
2908.62 68
2908.74 62
2908.87 58
2908.99 56
2909.11 57
2909.24 60
2909.36 63
2909.48 66
2909.61 70
2909.73 75
2909.86 80
2909.98 86
2910.10 94
2910.23 103
2910.35 111
2910.47 117
2910.60 122
2910.72 123
2910.85 122
2910.97 119
2911.09 114
2911.22 110
2911.34 107
2911.46 105
2911.59 104
2911.71 105
2911.84 108
2911.96 112
2912.08 116
2912.21 121
2912.33 127
2912.45 133
2912.58 140
2912.70 146
2912.82 150
2912.95 154
2913.07 154
2913.20 153
2913.32 149
2913.44 144
2913.57 137
2913.69 130
2913.82 123
2913.94 116
2914.06 111
2914.19 105
2914.31 99
2914.43 92
2914.56 84
2914.68 75
2914.81 66
2914.93 56
2915.05 46
2915.18 36
2915.30 25
2915.42 16
2915.55 8
2915.67 2
2915.80 0
2915.92 2
2916.04 6
2916.17 12
2916.29 17
2916.41 19
2916.54 18
2916.66 14
2916.79 8
2916.91 2
2917.03 0
2917.16 0
2917.28 0
2917.41 3
2917.53 8
2917.65 12
2917.78 14
2917.90 14
2918.02 11
2918.15 8
2918.27 5
2918.40 3
2918.52 2
2918.64 2
2918.77 2
2918.89 2
2919.02 1
2919.14 0
2919.26 0
2919.39 0
2919.51 0
2919.64 0
2919.76 0
2919.88 4
2920.01 14
2920.13 26
2920.25 38
2920.38 49
2920.50 56
2920.63 59
2920.75 57
2920.87 50
2921.00 40
2921.12 28
2921.25 17
2921.37 7
2921.49 0
2921.62 0
2921.74 1
2921.87 7
2921.99 17
2922.11 29
2922.24 40
2922.36 49
2922.49 56
2922.61 59
2922.73 60
2922.86 58
2922.98 55
2923.11 52
2923.23 50
2923.35 48
2923.48 46
2923.60 44
2923.73 42
2923.85 38
2923.97 33
2924.10 28
2924.22 24
2924.35 21
2924.47 20
2924.59 21
2924.72 24
2924.84 28
2924.97 31
2925.09 32
2925.21 32
2925.34 29
2925.46 26
2925.59 23
2925.71 21
2925.83 21
2925.96 23
2926.08 27
2926.21 33
2926.33 39
2926.45 45
2926.58 50
2926.70 53
2926.83 55
2926.95 54
2927.07 50
2927.20 44
2927.32 39
2927.45 34
2927.57 32
2927.69 33
2927.82 37
2927.94 43
2928.07 50
2928.19 55
2928.31 59
2928.44 63
2928.56 65
2928.69 69
2928.81 73
2928.93 78
2929.06 83
2929.18 87
2929.31 89
2929.43 88
2929.56 85
2929.68 80
2929.80 73
2929.93 66
2930.05 60
2930.18 53
2930.30 47
2930.42 40
2930.55 33
2930.67 25
2930.80 18
2930.92 10
2931.04 5
2931.17 1
2931.29 0
2931.42 0
2931.54 1
2931.67 2
2931.79 3
2931.91 3
2932.04 2
2932.16 2
2932.29 3
2932.41 6
2932.53 9
2932.66 12
2932.78 14
2932.91 13
2933.03 10
2933.16 5
2933.28 0
2933.40 0
2933.53 0
2933.65 0
2933.78 0
2933.90 0
2934.02 0
2934.15 3
2934.27 11
2934.40 18
2934.52 23
2934.65 24
2934.77 23
2934.89 19
2935.02 15
2935.14 11
2935.27 9
2935.39 9
2935.52 11
2935.64 14
2935.76 17
2935.89 18
2936.01 18
2936.14 16
2936.26 13
2936.39 9
2936.51 5
2936.63 2
2936.76 0
2936.88 0
2937.01 0
2937.13 0
2937.25 0
2937.38 0
2937.50 0
2937.63 0
2937.75 1
2937.88 8
2938.00 16
2938.12 24
2938.25 29
2938.37 34
2938.50 37
2938.62 38
2938.75 39
2938.87 39
2938.99 38
2939.12 35
2939.24 30
2939.37 25
2939.49 19
2939.62 14
2939.74 11
2939.87 12
2939.99 16
2940.11 23
2940.24 32
2940.36 42
2940.49 53
2940.61 64
2940.74 74
2940.86 82
2940.98 89
2941.11 95
2941.23 99
2941.36 102
2941.48 104
2941.61 106
2941.73 108
2941.85 110
2941.98 112
2942.10 114
2942.23 115
2942.35 116
2942.48 116
2942.60 116
2942.73 115
2942.85 115
2942.97 116
2943.10 117
2943.22 119
2943.35 121
2943.47 123
2943.60 126
2943.72 128
2943.84 130
2943.97 131
2944.09 130
2944.22 128
2944.34 125
2944.47 121
2944.59 116
2944.72 112
2944.84 109
2944.96 108
2945.09 107
2945.21 108
2945.34 110
2945.46 113
2945.59 117
2945.71 121
2945.84 127
2945.96 133
2946.08 138
2946.21 142
2946.33 145
2946.46 146
2946.58 146
2946.71 146
2946.83 146
2946.96 147
2947.08 151
2947.20 157
2947.33 165
2947.45 175
2947.58 186
2947.70 198
2947.83 210
2947.95 222
2948.08 235
2948.20 247
2948.33 259
2948.45 269
2948.57 277
2948.70 283
2948.82 287
2948.95 287
2949.07 285
2949.20 280
2949.32 272
2949.45 261
2949.57 249
2949.70 238
2949.82 227
2949.94 218
2950.07 212
2950.19 207
2950.32 204
2950.44 199
2950.57 193
2950.69 184
2950.82 171
2950.94 157
2951.07 142
2951.19 128
2951.31 115
2951.44 104
2951.56 95
2951.69 88
2951.81 84
2951.94 80
2952.06 77
2952.19 75
2952.31 73
2952.44 72
2952.56 71
2952.68 71
2952.81 72
2952.93 73
2953.06 76
2953.18 79
2953.31 82
2953.43 85
2953.56 85
2953.68 84
2953.81 82
2953.93 78
2954.06 75
2954.18 72
2954.30 70
2954.43 69
2954.55 68
2954.68 68
2954.80 66
2954.93 64
2955.05 60
2955.18 56
2955.30 53
2955.43 50
2955.55 47
2955.68 44
2955.80 39
2955.92 31
2956.05 20
2956.17 6
2956.30 0
2956.42 0
2956.55 0
2956.67 0
2956.80 0
2956.92 0
2957.05 0
2957.17 0
2957.30 11
2957.42 23
2957.55 34
2957.67 44
2957.80 52
2957.92 59
2958.04 65
2958.17 70
2958.29 74
2958.42 77
2958.54 77
2958.67 76
2958.79 72
2958.92 66
2959.04 59
2959.17 52
2959.29 47
2959.42 46
2959.54 48
2959.67 53
2959.79 61
2959.92 71
2960.04 79
2960.16 86
2960.29 90
2960.41 91
2960.54 89
2960.66 86
2960.79 82
2960.91 80
2961.04 78
2961.16 79
2961.29 80
2961.41 83
2961.54 86
2961.66 89
2961.79 92
2961.91 96
2962.04 101
2962.16 106
2962.29 112
2962.41 118
2962.54 125
2962.66 133
2962.79 140
2962.91 147
2963.04 153
2963.16 158
2963.28 160
2963.41 160
2963.53 157
2963.66 150
2963.78 142
2963.91 131
2964.03 120
2964.16 108
2964.28 97
2964.41 87
2964.53 78
2964.66 71
2964.78 65
2964.91 60
2965.03 57
2965.16 53
2965.28 49
2965.41 45
2965.53 41
2965.66 37
2965.78 32
2965.91 28
2966.03 24
2966.16 19
2966.28 15
2966.41 11
2966.53 8
2966.66 6
2966.78 5
2966.91 5
2967.03 7
2967.16 11
2967.28 15
2967.41 20
2967.53 26
2967.65 31
2967.78 37
2967.90 43
2968.03 49
2968.15 56
2968.28 62
2968.40 69
2968.53 74
2968.65 78
2968.78 79
2968.90 78
2969.03 75
2969.15 69
2969.28 62
2969.40 55
2969.53 47
2969.65 41
2969.78 35
2969.90 32
2970.03 29
2970.15 28
2970.28 27
2970.40 27
2970.53 27
2970.65 26
2970.78 26
2970.90 26
2971.03 26
2971.15 28
2971.28 31
2971.40 35
2971.53 40
2971.65 46
2971.78 52
2971.90 56
2972.03 59
2972.15 60
2972.28 62
2972.40 64
2972.53 68
2972.65 75
2972.78 85
2972.90 98
2973.03 111
2973.15 125
2973.28 137
2973.40 145
2973.53 151
2973.65 153
2973.78 151
2973.90 147
2974.03 140
2974.15 133
2974.28 126
2974.40 122
2974.53 121
2974.65 126
2974.78 135
2974.90 148
2975.03 162
2975.15 177
2975.28 189
2975.40 197
2975.53 201
2975.65 200
2975.78 197
2975.90 193
2976.03 191
2976.15 191
2976.28 193
2976.41 197
2976.53 202
2976.66 205
2976.78 207
2976.91 207
2977.03 206
2977.16 205
2977.28 205
2977.41 204
2977.53 202
2977.66 197
2977.78 189
2977.91 176
2978.03 160
2978.16 141
2978.28 121
2978.41 103
2978.53 87
2978.66 74
2978.78 63
2978.91 54
2979.03 45
2979.16 35
2979.28 25
2979.41 15
2979.53 5
2979.66 0
2979.78 0
2979.91 0
2980.03 0
2980.16 0
2980.28 0
2980.41 0
2980.53 0
2980.66 0
2980.79 5
2980.91 14
2981.04 27
2981.16 45
2981.29 65
2981.41 87
2981.54 108
2981.66 125
2981.79 137
2981.91 143
2982.04 144
2982.16 142
2982.29 139
2982.41 138
2982.54 141
2982.66 147
2982.79 157
2982.91 170
2983.04 186
2983.16 202
2983.29 218
2983.41 232
2983.54 243
2983.67 251
2983.79 254
2983.92 252
2984.04 247
2984.17 239
2984.29 228
2984.42 218
2984.54 207
2984.67 198
2984.79 191
2984.92 184
2985.04 179
2985.17 174
2985.29 168
2985.42 162
2985.54 155
2985.67 148
2985.79 141
2985.92 136
2986.05 133
2986.17 133
2986.30 134
2986.42 138
2986.55 145
2986.67 154
2986.80 166
2986.92 179
2987.05 193
2987.17 208
2987.30 221
2987.42 230
2987.55 236
2987.67 236
2987.80 232
2987.92 223
2988.05 210
2988.18 195
2988.30 180
2988.43 167
2988.55 157
2988.68 151
2988.80 148
2988.93 150
2989.05 155
2989.18 163
2989.30 172
2989.43 182
2989.55 192
2989.68 202
2989.81 210
2989.93 216
2990.06 221
2990.18 223
2990.31 224
2990.43 223
2990.56 220
2990.68 217
2990.81 213
2990.93 208
2991.06 204
2991.18 199
2991.31 192
2991.44 183
2991.56 171
2991.69 158
2991.81 143
2991.94 128
2992.06 115
2992.19 103
2992.31 94
2992.44 87
2992.56 80
2992.69 74
2992.82 67
2992.94 60
2993.07 53
2993.19 48
2993.32 45
2993.44 45
2993.57 47
2993.69 51
2993.82 56
2993.94 60
2994.07 62
2994.20 63
2994.32 61
2994.45 58
2994.57 55
2994.70 54
2994.82 55
2994.95 61
2995.07 69
2995.20 80
2995.32 92
2995.45 102
2995.58 108
2995.70 110
2995.83 106
2995.95 98
2996.08 88
2996.20 77
2996.33 67
2996.45 60
2996.58 56
2996.70 55
2996.83 56
2996.96 59
2997.08 64
2997.21 71
2997.33 80
2997.46 90
2997.58 102
2997.71 114
2997.83 126
2997.96 135
2998.09 142
2998.21 145
2998.34 144
2998.46 139
2998.59 131
2998.71 123
2998.84 114
2998.96 108
2999.09 104
2999.22 103
2999.34 105
2999.47 109
2999.59 114
2999.72 118
2999.84 121
2999.97 122
3000.09 121
3000.22 120
3000.35 119
3000.47 120
3000.60 124
3000.72 133
3000.85 144
3000.97 158
3001.10 173
3001.23 187
3001.35 196
3001.48 201
3001.60 201
3001.73 196
3001.85 188
3001.98 180
3002.10 174
3002.23 170
3002.36 171
3002.48 174
3002.61 180
3002.73 186
3002.86 192
3002.98 198
3003.11 203
3003.24 209
3003.36 216
3003.49 222
3003.61 229
3003.74 233
3003.86 234
3003.99 231
3004.12 223
3004.24 212
3004.37 198
3004.49 183
3004.62 168
3004.74 156
3004.87 147
3005.00 142
3005.12 140
3005.25 142
3005.37 145
3005.50 148
3005.62 151
3005.75 152
3005.87 151
3006.00 146
3006.13 140
3006.25 130
3006.38 119
3006.50 106
3006.63 92
3006.76 77
3006.88 63
3007.01 49
3007.13 39
3007.26 32
3007.38 30
3007.51 33
3007.64 41
3007.76 53
3007.89 67
3008.01 81
3008.14 95
3008.26 106
3008.39 114
3008.52 119
3008.64 121
3008.77 121
3008.89 119
3009.02 114
3009.14 108
3009.27 100
3009.40 90
3009.52 80
3009.65 69
3009.77 60
3009.90 53
3010.02 50
3010.15 51
3010.28 56
3010.40 63
3010.53 71
3010.65 79
3010.78 86
3010.91 92
3011.03 97
3011.16 100
3011.28 103
3011.41 105
3011.53 105
3011.66 104
3011.79 102
3011.91 99
3012.04 95
3012.16 92
3012.29 90
3012.42 90
3012.54 93
3012.67 99
3012.79 109
3012.92 120
3013.04 134
3013.17 148
3013.30 162
3013.42 174
3013.55 184
3013.67 190
3013.80 192
3013.93 191
3014.05 186
3014.18 180
3014.30 172
3014.43 164
3014.56 155
3014.68 146
3014.81 136
3014.93 126
3015.06 117
3015.18 109
3015.31 104
3015.44 103
3015.56 105
3015.69 110
3015.81 115
3015.94 120
3016.07 121
3016.19 119
3016.32 114
3016.44 107
3016.57 99
3016.70 91
3016.82 84
3016.95 78
3017.07 73
3017.20 70
3017.33 68
3017.45 67
3017.58 70
3017.70 75
3017.83 83
3017.96 91
3018.08 99
3018.21 105
3018.33 108
3018.46 109
3018.59 107
3018.71 105
3018.84 102
3018.96 101
3019.09 101
3019.22 101
3019.34 100
3019.47 98
3019.59 93
3019.72 86
3019.85 76
3019.97 65
3020.10 53
3020.22 43
3020.35 35
3020.48 30
3020.60 29
3020.73 31
3020.85 36
3020.98 41
3021.11 47
3021.23 51
3021.36 55
3021.48 58
3021.61 60
3021.74 63
3021.86 67
3021.99 72
3022.11 78
3022.24 82
3022.37 86
3022.49 89
3022.62 90
3022.74 90
3022.87 91
3023.00 94
3023.12 98
3023.25 104
3023.37 111
3023.50 117
3023.63 122
3023.75 124
3023.88 124
3024.00 122
3024.13 120
3024.26 117
3024.38 114
3024.51 113
3024.64 111
3024.76 111
3024.89 110
3025.01 109
3025.14 108
3025.27 108
3025.39 110
3025.52 113
3025.64 118
3025.77 125
3025.90 133
3026.02 141
3026.15 148
3026.27 154
3026.40 158
3026.53 161
3026.65 163
3026.78 163
3026.91 161
3027.03 159
3027.16 155
3027.28 151
3027.41 147
3027.54 144
3027.66 144
3027.79 146
3027.91 151
3028.04 158
3028.17 165
3028.29 172
3028.42 177
3028.55 180
3028.67 180
3028.80 179
3028.92 175
3029.05 170
3029.18 166
3029.30 160
3029.43 155
3029.56 149
3029.68 143
3029.81 138
3029.93 133
3030.06 129
3030.19 125
3030.31 122
3030.44 119
3030.57 116
3030.69 113
3030.82 111
3030.94 111
3031.07 114
3031.20 118
3031.32 123
3031.45 128
3031.58 132
3031.70 136
3031.83 138
3031.95 139
3032.08 138
3032.21 137
3032.33 134
3032.46 130
3032.59 125
3032.71 120
3032.84 115
3032.96 113
3033.09 113
3033.22 117
3033.34 124
3033.47 133
3033.60 142
3033.72 149
3033.85 153
3033.97 155
3034.10 153
3034.23 150
3034.35 144
3034.48 136
3034.61 127
3034.73 115
3034.86 101
3034.98 86
3035.11 68
3035.24 51
3035.36 36
3035.49 22
3035.62 12
3035.74 5
3035.87 2
3036.00 0
3036.12 0
3036.25 1
3036.37 1
3036.50 1
3036.63 1
3036.75 0
3036.88 0
3037.01 0
3037.13 0
3037.26 0
3037.39 0
3037.51 0
3037.64 1
3037.76 5
3037.89 9
3038.02 15
3038.14 22
3038.27 33
3038.40 47
3038.52 64
3038.65 83
3038.78 103
3038.90 122
3039.03 138
3039.15 149
3039.28 156
3039.41 158
3039.53 158
3039.66 156
3039.79 154
3039.91 153
3040.04 152
3040.17 152
3040.29 150
3040.42 147
3040.55 142
3040.67 135
3040.80 128
3040.92 121
3041.05 117
3041.18 116
3041.30 117
3041.43 122
3041.56 126
3041.68 130
3041.81 132
3041.94 132
3042.06 129
3042.19 126
3042.32 123
3042.44 122
3042.57 123
3042.70 126
3042.82 129
3042.95 133
3043.07 137
3043.20 140
3043.33 142
3043.45 144
3043.58 147
3043.71 148
3043.83 148
3043.96 146
3044.09 141
3044.21 133
3044.34 123
3044.47 110
3044.59 98
3044.72 86
3044.85 76
3044.97 69
3045.10 64
3045.23 63
3045.35 65
3045.48 70
3045.60 78
3045.73 87
3045.86 96
3045.98 105
3046.11 111
3046.24 115
3046.36 114
3046.49 110
3046.62 103
3046.74 94
3046.87 85
3047.00 76
3047.12 68
3047.25 61
3047.38 55
3047.50 51
3047.63 49
3047.76 50
3047.88 55
3048.01 64
3048.14 75
3048.26 89
3048.39 102
3048.52 113
3048.64 122
3048.77 127
3048.90 130
3049.02 130
3049.15 129
3049.28 127
3049.40 126
3049.53 124
3049.66 121
3049.78 118
3049.91 114
3050.04 109
3050.16 103
3050.29 97
3050.42 91
3050.54 86
3050.67 82
3050.80 81
3050.92 82
3051.05 84
3051.18 87
3051.30 90
3051.43 92
3051.56 91
3051.68 90
3051.81 88
3051.94 86
3052.06 86
3052.19 88
3052.32 93
3052.44 100
3052.57 107
3052.70 113
3052.82 118
3052.95 121
3053.08 122
3053.20 121
3053.33 119
3053.46 116
3053.58 114
3053.71 111
3053.84 107
3053.96 102
3054.09 96
3054.22 88
3054.34 80
3054.47 73
3054.60 67
3054.72 64
3054.85 64
3054.98 66
3055.10 71
3055.23 77
3055.36 84
3055.48 90
3055.61 96
3055.74 101
3055.86 106
3055.99 111
3056.12 115
3056.24 120
3056.37 124
3056.50 129
3056.62 135
3056.75 142
3056.88 148
3057.00 155
3057.13 160
3057.26 162
3057.38 163
3057.51 160
3057.64 156
3057.77 151
3057.89 146
3058.02 143
3058.15 141
3058.27 140
3058.40 140
3058.53 140
3058.65 139
3058.78 137
3058.91 134
3059.03 130
3059.16 126
3059.29 122
3059.41 118
3059.54 114
3059.67 110
3059.79 106
3059.92 102
3060.05 98
3060.17 95
3060.30 93
3060.43 91
3060.56 88
3060.68 85
3060.81 81
3060.94 76
3061.06 69
3061.19 61
3061.32 53
3061.44 44
3061.57 35
3061.70 26
3061.82 17
3061.95 8
3062.08 1
3062.20 0
3062.33 0
3062.46 0
3062.59 0
3062.71 0
3062.84 3
3062.97 11
3063.09 20
3063.22 27
3063.35 33
3063.47 35
3063.60 36
3063.73 35
3063.85 35
3063.98 37
3064.11 43
3064.23 51
3064.36 62
3064.49 74
3064.62 86
3064.74 98
3064.87 107
3065.00 115
3065.12 121
3065.25 126
3065.38 132
3065.50 138
3065.63 146
3065.76 154
3065.89 162
3066.01 168
3066.14 172
3066.27 171
3066.39 166
3066.52 157
3066.65 147
3066.77 138
3066.90 130
3067.03 128
3067.15 130
3067.28 137
3067.41 150
3067.54 167
3067.66 186
3067.79 207
3067.92 227
3068.04 246
3068.17 263
3068.30 276
3068.42 284
3068.55 287
3068.68 285
3068.81 277
3068.93 265
3069.06 249
3069.19 232
3069.31 214
3069.44 198
3069.57 186
3069.70 178
3069.82 175
3069.95 176
3070.08 180
3070.20 186
3070.33 191
3070.46 197
3070.58 201
3070.71 205
3070.84 207
3070.97 208
3071.09 207
3071.22 204
3071.35 199
3071.47 192
3071.60 184
3071.73 175
3071.86 167
3071.98 161
3072.11 157
3072.24 155
3072.36 155
3072.49 157
3072.62 158
3072.74 157
3072.87 155
3073.00 150
3073.13 143
3073.25 135
3073.38 127
3073.51 120
3073.63 117
3073.76 117
3073.89 120
3074.02 126
3074.14 134
3074.27 143
3074.40 153
3074.52 161
3074.65 168
3074.78 172
3074.91 171
3075.03 167
3075.16 156
3075.29 141
3075.41 123
3075.54 104
3075.67 85
3075.80 69
3075.92 57
3076.05 50
3076.18 48
3076.30 50
3076.43 55
3076.56 61
3076.69 67
3076.81 72
3076.94 75
3077.07 76
3077.20 75
3077.32 74
3077.45 72
3077.58 71
3077.70 69
3077.83 69
3077.96 68
3078.09 66
3078.21 63
3078.34 58
3078.47 53
3078.59 47
3078.72 43
3078.85 42
3078.98 45
3079.10 52
3079.23 62
3079.36 73
3079.49 83
3079.61 90
3079.74 94
3079.87 94
3079.99 92
3080.12 89
3080.25 86
3080.38 83
3080.50 79
3080.63 76
3080.76 73
3080.88 71
3081.01 71
3081.14 73
3081.27 77
3081.39 83
3081.52 90
3081.65 96
3081.78 101
3081.90 105
3082.03 106
3082.16 105
3082.29 101
3082.41 96
3082.54 89
3082.67 80
3082.79 70
3082.92 61
3083.05 54
3083.18 50
3083.30 51
3083.43 57
3083.56 67
3083.69 81
3083.81 96
3083.94 111
3084.07 124
3084.19 135
3084.32 142
3084.45 145
3084.58 145
3084.70 143
3084.83 140
3084.96 136
3085.09 133
3085.21 130
3085.34 129
3085.47 127
3085.60 126
3085.72 124
3085.85 122
3085.98 121
3086.11 121
3086.23 123
3086.36 129
3086.49 137
3086.61 146
3086.74 155
3086.87 161
3087.00 163
3087.12 161
3087.25 154
3087.38 144
3087.51 132
3087.63 121
3087.76 111
3087.89 102
3088.02 95
3088.14 87
3088.27 80
3088.40 72
3088.53 64
3088.65 57
3088.78 52
3088.91 48
3089.04 48
3089.16 50
3089.29 55
3089.42 63
3089.55 73
3089.67 83
3089.80 93
3089.93 101
3090.06 107
3090.18 110
3090.31 110
3090.44 105
3090.57 97
3090.69 87
3090.82 75
3090.95 64
3091.08 56
3091.20 50
3091.33 48
3091.46 50
3091.59 54
3091.71 59
3091.84 63
3091.97 65
3092.10 64
3092.22 61
3092.35 56
3092.48 49
3092.61 43
3092.73 38
3092.86 34
3092.99 33
3093.12 33
3093.24 33
3093.37 33
3093.50 31
3093.63 26
3093.75 18
3093.88 6
3094.01 0
3094.14 0
3094.26 0
3094.39 0
3094.52 0
3094.65 0
3094.77 0
3094.90 0
3095.03 16
3095.16 33
3095.28 46
3095.41 55
3095.54 59
3095.67 59
3095.79 56
3095.92 51
3096.05 48
3096.18 47
3096.30 47
3096.43 48
3096.56 50
3096.69 51
3096.81 49
3096.94 46
3097.07 42
3097.20 37
3097.32 32
3097.45 29
3097.58 27
3097.71 27
3097.84 28
3097.96 29
3098.09 31
3098.22 32
3098.35 32
3098.47 31
3098.60 27
3098.73 22
3098.86 16
3098.98 9
3099.11 4
3099.24 0
3099.37 0
3099.49 2
3099.62 7
3099.75 13
3099.88 20
3100.01 27
3100.13 33
3100.26 38
3100.39 42
3100.52 45
3100.64 47
3100.77 49
3100.90 51
3101.03 53
3101.15 55
3101.28 55
3101.41 54
3101.54 50
3101.67 44
3101.79 35
3101.92 25
3102.05 14
3102.18 4
3102.30 0
3102.43 0
3102.56 0
3102.69 0
3102.81 0
3102.94 0
3103.07 0
3103.20 0
3103.33 2
3103.45 14
3103.58 28
3103.71 41
3103.84 54
3103.96 65
3104.09 72
3104.22 75
3104.35 74
3104.48 70
3104.60 64
3104.73 57
3104.86 51
3104.99 47
3105.11 46
3105.24 48
3105.37 51
3105.50 54
3105.63 55
3105.75 53
3105.88 49
3106.01 44
3106.14 39
3106.26 36
3106.39 37
3106.52 42
3106.65 52
3106.78 65
3106.90 81
3107.03 98
3107.16 115
3107.29 131
3107.41 144
3107.54 153
3107.67 157
3107.80 156
3107.93 149
3108.05 137
3108.18 123
3108.31 107
3108.44 92
3108.56 78
3108.69 66
3108.82 57
3108.95 50
3109.08 44
3109.20 39
3109.33 36
3109.46 33
3109.59 32
3109.72 34
3109.84 37
3109.97 42
3110.10 49
3110.23 56
3110.35 63
3110.48 70
3110.61 77
3110.74 83
3110.87 90
3110.99 99
3111.12 110
3111.25 125
3111.38 141
3111.51 158
3111.63 173
3111.76 186
3111.89 195
3112.02 199
3112.15 200
3112.27 198
3112.40 197
3112.53 196
3112.66 195
3112.79 196
3112.91 197
3113.04 197
3113.17 197
3113.30 196
3113.42 195
3113.55 197
3113.68 201
3113.81 208
3113.94 217
3114.06 226
3114.19 233
3114.32 236
3114.45 234
3114.58 226
3114.70 213
3114.83 197
3114.96 181
3115.09 166
3115.22 155
3115.34 148
3115.47 146
3115.60 148
3115.73 153
3115.86 159
3115.98 164
3116.11 168
3116.24 169
3116.37 168
3116.50 162
3116.62 154
3116.75 144
3116.88 134
3117.01 125
3117.14 118
3117.26 113
3117.39 112
3117.52 114
3117.65 119
3117.78 125
3117.90 133
3118.03 140
3118.16 147
3118.29 152
3118.42 156
3118.54 159
3118.67 161
3118.80 161
3118.93 160
3119.06 158
3119.18 154
3119.31 149
3119.44 143
3119.57 135
3119.70 127
3119.83 119
3119.95 112
3120.08 107
3120.21 104
3120.34 103
3120.47 104
3120.59 108
3120.72 114
3120.85 120
3120.98 126
3121.11 132
3121.23 135
3121.36 136
3121.49 133
3121.62 125
3121.75 114
3121.87 98
3122.00 80
3122.13 60
3122.26 42
3122.39 25
3122.52 14
3122.64 7
3122.77 5
3122.90 8
3123.03 15
3123.16 22
3123.28 29
3123.41 35
3123.54 37
3123.67 37
3123.80 34
3123.93 29
3124.05 24
3124.18 18
3124.31 13
3124.44 9
3124.57 6
3124.69 5
3124.82 3
3124.95 2
3125.08 0
3125.21 0
3125.33 0
3125.46 0
3125.59 0
3125.72 0
3125.85 0
3125.98 2
3126.10 11
3126.23 22
3126.36 34
3126.49 46
3126.62 60
3126.75 73
3126.87 87
3127.00 99
3127.13 108
3127.26 112
3127.39 111
3127.51 104
3127.64 93
3127.77 80
3127.90 68
3128.03 58
3128.16 54
3128.28 55
3128.41 61
3128.54 69
3128.67 79
3128.80 89
3128.93 98
3129.05 105
3129.18 112
3129.31 118
3129.44 123
3129.57 128
3129.69 132
3129.82 134
3129.95 133
3130.08 130
3130.21 125
3130.34 119
3130.46 114
3130.59 111
3130.72 110
3130.85 110
3130.98 110
3131.11 108
3131.23 104
3131.36 97
3131.49 86
3131.62 73
3131.75 59
3131.88 46
3132.00 35
3132.13 26
3132.26 21
3132.39 19
3132.52 20
3132.65 23
3132.77 28
3132.90 34
3133.03 39
3133.16 44
3133.29 47
3133.42 47
3133.54 44
3133.67 39
3133.80 31
3133.93 21
3134.06 11
3134.19 1
3134.31 0
3134.44 0
3134.57 0
3134.70 0
3134.83 0
3134.96 0
3135.08 2
3135.21 6
3135.34 9
3135.47 10
3135.60 9
3135.73 8
3135.86 6
3135.98 6
3136.11 6
3136.24 8
3136.37 11
3136.50 13
3136.63 17
3136.75 20
3136.88 23
3137.01 27
3137.14 32
3137.27 37
3137.40 42
3137.52 46
3137.65 49
3137.78 52
3137.91 53
3138.04 53
3138.17 52
3138.30 50
3138.42 47
3138.55 44
3138.68 41
3138.81 39
3138.94 39
3139.07 42
3139.19 47
3139.32 55
3139.45 64
3139.58 73
3139.71 79
3139.84 83
3139.97 85
3140.09 87
3140.22 88
3140.35 89
3140.48 92
3140.61 95
3140.74 97
3140.86 98
3140.99 98
3141.12 96
3141.25 93
3141.38 89
3141.51 86
3141.64 82
3141.76 77
3141.89 71
3142.02 65
3142.15 58
3142.28 51
3142.41 47
3142.54 45
3142.66 46
3142.79 48
3142.92 52
3143.05 54
3143.18 53
3143.31 50
3143.44 44
3143.56 36
3143.69 27
3143.82 19
3143.95 14
3144.08 11
3144.21 11
3144.34 13
3144.46 17
3144.59 23
3144.72 28
3144.85 32
3144.98 34
3145.11 34
3145.24 31
3145.36 27
3145.49 23
3145.62 20
3145.75 19
3145.88 23
3146.01 31
3146.14 44
3146.26 60
3146.39 77
3146.52 93
3146.65 106
3146.78 113
3146.91 115
3147.04 110
3147.16 101
3147.29 89
3147.42 78
3147.55 69
3147.68 64
3147.81 63
3147.94 66
3148.07 70
3148.19 75
3148.32 77
3148.45 77
3148.58 74
3148.71 68
3148.84 61
3148.97 53
3149.09 47
3149.22 40
3149.35 34
3149.48 29
3149.61 23
3149.74 18
3149.87 14
3150.00 13
3150.12 15
3150.25 21
3150.38 31
3150.51 42
3150.64 55
3150.77 66
3150.90 75
3151.02 81
3151.15 84
3151.28 86
3151.41 86
3151.54 87
3151.67 86
3151.80 85
3151.93 82
3152.05 78
3152.18 74
3152.31 69
3152.44 67
3152.57 67
3152.70 70
3152.83 77
3152.96 87
3153.08 97
3153.21 106
3153.34 113
3153.47 115
3153.60 112
3153.73 106
3153.86 97
3153.99 88
3154.11 82
3154.24 78
3154.37 79
3154.50 83
3154.63 90
3154.76 97
3154.89 104
3155.02 109
3155.15 111
3155.27 111
3155.40 109
3155.53 106
3155.66 102
3155.79 100
3155.92 99
3156.05 100
3156.18 102
3156.30 105
3156.43 108
3156.56 109
3156.69 109
3156.82 105
3156.95 98
3157.08 90
3157.21 81
3157.34 72
3157.46 63
3157.59 56
3157.72 51
3157.85 47
3157.98 45
3158.11 44
3158.24 44
3158.37 47
3158.49 51
3158.62 58
3158.75 65
3158.88 72
3159.01 79
3159.14 84
3159.27 86
3159.40 87
3159.53 87
3159.65 87
3159.78 89
3159.91 94
3160.04 103
3160.17 116
3160.30 132
3160.43 151
3160.56 171
3160.69 193
3160.81 213
3160.94 231
3161.07 244
3161.20 253
3161.33 256
3161.46 254
3161.59 248
3161.72 240
3161.85 230
3161.98 219
3162.10 208
3162.23 198
3162.36 188
3162.49 179
3162.62 172
3162.75 168
3162.88 166
3163.01 167
3163.14 170
3163.26 173
3163.39 174
3163.52 171
3163.65 165
3163.78 156
3163.91 143
3164.04 130
3164.17 116
3164.30 103
3164.43 93
3164.55 83
3164.68 76
3164.81 69
3164.94 63
3165.07 57
3165.20 50
3165.33 44
3165.46 38
3165.59 32
3165.72 26
3165.84 21
3165.97 17
3166.10 12
3166.23 7
3166.36 2
3166.49 0
3166.62 0
3166.75 0
3166.88 0
3167.01 0
3167.13 0
3167.26 0
3167.39 0
3167.52 7
3167.65 15
3167.78 22
3167.91 29
3168.04 33
3168.17 35
3168.30 34
3168.43 32
3168.55 26
3168.68 18
3168.81 7
3168.94 0
3169.07 0
3169.20 0
3169.33 0
3169.46 0
3169.59 0
3169.72 0
3169.85 0
3169.97 13
3170.10 24
3170.23 31
3170.36 34
3170.49 34
3170.62 34
3170.75 35
3170.88 39
3171.01 47
3171.14 59
3171.27 75
3171.39 93
3171.52 112
3171.65 129
3171.78 143
3171.91 151
3172.04 151
3172.17 144
3172.30 131
3172.43 113
3172.56 93
3172.69 74
3172.82 57
3172.94 43
3173.07 34
3173.20 29
3173.33 27
3173.46 27
3173.59 29
3173.72 33
3173.85 36
3173.98 39
3174.11 41
3174.24 41
3174.37 39
3174.49 36
3174.62 32
3174.75 28
3174.88 27
3175.01 30
3175.14 35
3175.27 44
3175.40 54
3175.53 63
3175.66 70
3175.79 75
3175.92 77
3176.04 76
3176.17 74
3176.30 73
3176.43 72
3176.56 74
3176.69 80
3176.82 89
3176.95 100
3177.08 114
3177.21 128
3177.34 142
3177.47 153
3177.60 161
3177.72 165
3177.85 165
3177.98 161
3178.11 153
3178.24 144
3178.37 133
3178.50 121
3178.63 110
3178.76 99
3178.89 91
3179.02 86
3179.15 83
3179.28 83
3179.41 85
3179.53 88
3179.66 91
3179.79 93
3179.92 95
3180.05 97
3180.18 100
3180.31 104
3180.44 110
3180.57 116
3180.70 123
3180.83 128
3180.96 130
3181.09 129
3181.22 124
3181.35 119
3181.47 114
3181.60 110
3181.73 108
3181.86 108
3181.99 110
3182.12 113
3182.25 115
3182.38 116
3182.51 116
3182.64 115
3182.77 116
3182.90 119
3183.03 125
3183.16 133
3183.29 143
3183.41 152
3183.54 160
3183.67 166
3183.80 170
3183.93 171
3184.06 173
3184.19 175
3184.32 179
3184.45 183
3184.58 186
3184.71 187
3184.84 185
3184.97 178
3185.10 168
3185.23 156
3185.36 145
3185.49 135
3185.61 128
3185.74 124
3185.87 122
3186.00 122
3186.13 123
3186.26 125
3186.39 129
3186.52 134
3186.65 142
3186.78 152
3186.91 162
3187.04 171
3187.17 177
3187.30 177
3187.43 172
3187.56 161
3187.69 147
3187.81 132
3187.94 118
3188.07 106
3188.20 97
3188.33 90
3188.46 86
3188.59 82
3188.72 79
3188.85 76
3188.98 74
3189.11 71
3189.24 68
3189.37 65
3189.50 60
3189.63 53
3189.76 44
3189.89 33
3190.02 23
3190.15 15
3190.28 10
3190.40 9
3190.53 13
3190.66 21
3190.79 31
3190.92 42
3191.05 52
3191.18 59
3191.31 61
3191.44 58
3191.57 51
3191.70 40
3191.83 27
3191.96 15
3192.09 7
3192.22 4
3192.35 6
3192.48 12
3192.61 19
3192.74 25
3192.87 28
3193.00 28
3193.13 23
3193.25 18
3193.38 12
3193.51 8
3193.64 7
3193.77 6
3193.90 6
3194.03 5
3194.16 1
3194.29 0
3194.42 0
3194.55 0
3194.68 0
3194.81 0
3194.94 0
3195.07 11
3195.20 33
3195.33 59
3195.46 86
3195.59 111
3195.72 132
3195.85 147
3195.98 155
3196.11 154
3196.24 147
3196.37 135
3196.49 122
3196.62 109
3196.75 100
3196.88 95
3197.01 93
3197.14 94
3197.27 95
3197.40 96
3197.53 94
3197.66 90
3197.79 85
3197.92 79
3198.05 74
3198.18 72
3198.31 71
3198.44 72
3198.57 74
3198.70 75
3198.83 75
3198.96 72
3199.09 67
3199.22 59
3199.35 51
3199.48 44
3199.61 39
3199.74 38
3199.87 38
3200.00 40
3200.13 41
3200.26 41
3200.39 38
3200.51 32
3200.64 25
3200.77 20
3200.90 18
3201.03 19
3201.16 25
3201.29 34
3201.42 46
3201.55 59
3201.68 71
3201.81 81
3201.94 90
3202.07 98
3202.20 102
3202.33 105
3202.46 104
3202.59 100
3202.72 93
3202.85 86
3202.98 78
3203.11 70
3203.24 62
3203.37 53
3203.50 43
3203.63 32
3203.76 19
3203.89 5
3204.02 0
3204.15 0
3204.28 0
3204.41 0
3204.54 0
3204.67 0
3204.80 0
3204.93 0
3205.06 8
3205.19 21
3205.32 34
3205.45 47
3205.58 57
3205.71 65
3205.84 70
3205.97 71
3206.10 69
3206.23 65
3206.36 60
3206.48 55
3206.61 51
3206.74 50
3206.87 51
3207.00 55
3207.13 61
3207.26 70
3207.39 80
3207.52 90
3207.65 99
3207.78 107
3207.91 111
3208.04 112
3208.17 110
3208.30 105
3208.43 100
3208.56 95
3208.69 94
3208.82 95
3208.95 99
3209.08 106
3209.21 113
3209.34 120
3209.47 123
3209.60 124
3209.73 121
3209.86 116
3209.99 108
3210.12 100
3210.25 93
3210.38 87
3210.51 83
3210.64 80
3210.77 79
3210.90 79
3211.03 77
3211.16 75
3211.29 70
3211.42 65
3211.55 59
3211.68 54
3211.81 52
3211.94 54
3212.07 59
3212.20 67
3212.33 78
3212.46 90
3212.59 102
3212.72 113
3212.85 124
3212.98 134
3213.11 143
3213.24 151
3213.37 157
3213.50 161
3213.63 164
3213.76 165
3213.89 165
3214.02 166
3214.15 168
3214.28 172
3214.41 177
3214.54 183
3214.67 189
3214.80 193
3214.93 193
3215.06 189
3215.19 182
3215.32 172
3215.45 161
3215.58 150
3215.71 141
3215.84 134
3215.97 129
3216.10 127
3216.23 126
3216.36 126
3216.49 126
3216.62 124
3216.75 120
3216.88 115
3217.01 109
3217.14 102
3217.27 95
3217.40 88
3217.53 81
3217.66 75
3217.79 71
3217.92 68
3218.05 68
3218.18 72
3218.31 80
3218.44 91
3218.57 105
3218.70 119
3218.83 132
3218.96 142
3219.09 149
3219.22 153
3219.35 154
3219.48 154
3219.61 153
3219.74 153
3219.87 153
3220.00 154
3220.13 154
3220.26 154
3220.39 155
3220.52 156
3220.65 158
3220.78 161
3220.91 166
3221.04 170
3221.17 175
3221.30 178
3221.43 181
3221.56 181
3221.69 181
3221.82 178
3221.95 175
3222.08 170
3222.21 164
3222.35 156
3222.48 149
3222.61 140
3222.74 132
3222.87 125
3223.00 118
3223.13 113
3223.26 111
3223.39 111
3223.52 114
3223.65 119
3223.78 127
3223.91 136
3224.04 145
3224.17 154
3224.30 161
3224.43 166
3224.56 168
3224.69 168
3224.82 167
3224.95 167
3225.08 167
3225.21 169
3225.34 173
3225.47 178
3225.60 181
3225.73 183
3225.86 181
3225.99 178
3226.12 173
3226.25 169
3226.38 166
3226.51 166
3226.64 170
3226.77 177
3226.90 185
3227.03 192
3227.16 198
3227.29 201
3227.42 201
3227.55 197
3227.68 191
3227.81 185
3227.94 178
3228.07 173
3228.21 170
3228.34 169
3228.47 172
3228.60 178
3228.73 185
3228.86 193
3228.99 201
3229.12 207
3229.25 212
3229.38 215
3229.51 217
3229.64 217
3229.77 217
3229.90 217
3230.03 218
3230.16 217
3230.29 216
3230.42 214
3230.55 209
3230.68 203
3230.81 196
3230.94 190
3231.07 184
3231.20 180
3231.33 180
3231.46 182
3231.59 186
3231.72 191
3231.85 193
3231.98 193
3232.11 189
3232.24 181
3232.38 169
3232.51 156
3232.64 143
3232.77 132
3232.90 122
3233.03 113
3233.16 106
3233.29 98
3233.42 91
3233.55 84
3233.68 78
3233.81 74
3233.94 72
3234.07 73
3234.20 76
3234.33 81
3234.46 87
3234.59 93
3234.72 98
3234.85 102
3234.98 105
3235.11 107
3235.24 107
3235.37 105
3235.50 102
3235.64 98
3235.77 93
3235.90 88
3236.03 84
3236.16 79
3236.29 74
3236.42 69
3236.55 64
3236.68 57
3236.81 50
3236.94 42
3237.07 34
3237.20 26
3237.33 18
3237.46 11
3237.59 5
3237.72 0
3237.85 0
3237.98 0
3238.11 0
3238.24 0
3238.37 0
3238.51 0
3238.64 0
3238.77 0
3238.90 1
3239.03 6
3239.16 12
3239.29 18
3239.42 24
3239.55 29
3239.68 34
3239.81 39
3239.94 45
3240.07 51
3240.20 58
3240.33 65
3240.46 71
3240.59 76
3240.72 79
3240.85 82
3240.99 85
3241.12 89
3241.25 94
3241.38 99
3241.51 104
3241.64 107
3241.77 107
3241.90 104
3242.03 100
3242.16 94
3242.29 90
3242.42 88
3242.55 89
3242.68 93
3242.81 98
3242.94 104
3243.07 109
3243.20 112
3243.34 113
3243.47 112
3243.60 110
3243.73 108
3243.86 105
3243.99 102
3244.12 99
3244.25 96
3244.38 93
3244.51 90
3244.64 86
3244.77 83
3244.90 79
3245.03 78
3245.16 78
3245.29 80
3245.42 84
3245.56 89
3245.69 94
3245.82 98
3245.95 100
3246.08 100
3246.21 99
3246.34 96
3246.47 93
3246.60 90
3246.73 86
3246.86 83
3246.99 79
3247.12 73
3247.25 67
3247.38 60
3247.52 52
3247.65 43
3247.78 34
3247.91 26
3248.04 19
3248.17 15
3248.30 15
3248.43 17
3248.56 24
3248.69 33
3248.82 45
3248.95 56
3249.08 66
3249.21 73
3249.34 78
3249.48 79
3249.61 77
3249.74 73
3249.87 69
3250.00 64
3250.13 59
3250.26 56
3250.39 55
3250.52 56
3250.65 59
3250.78 64
3250.91 71
3251.04 77
3251.18 83
3251.31 87
3251.44 88
3251.57 87
3251.70 84
3251.83 79
3251.96 75
3252.09 71
3252.22 69
3252.35 68
3252.48 69
3252.61 73
3252.74 79
3252.87 87
3253.01 98
3253.14 110
3253.27 121
3253.40 132
3253.53 139
3253.66 143
3253.79 142
3253.92 137
3254.05 130
3254.18 120
3254.31 111
3254.44 102
3254.58 96
3254.71 92
3254.84 92
3254.97 93
3255.10 96
3255.23 99
3255.36 102
3255.49 103
3255.62 101
3255.75 96
3255.88 88
3256.01 78
3256.15 67
3256.28 58
3256.41 52
3256.54 50
3256.67 53
3256.80 61
3256.93 71
3257.06 83
3257.19 95
3257.32 105
3257.45 113
3257.58 119
3257.72 123
3257.85 127
3257.98 129
3258.11 130
3258.24 131
3258.37 131
3258.50 131
3258.63 131
3258.76 132
3258.89 133
3259.02 135
3259.16 137
3259.29 139
3259.42 141
3259.55 142
3259.68 143
3259.81 144
3259.94 144
3260.07 143
3260.20 143
3260.33 142
3260.46 143
3260.60 144
3260.73 146
3260.86 149
3260.99 152
3261.12 154
3261.25 153
3261.38 150
3261.51 144
3261.64 134
3261.77 123
3261.90 111
3262.04 100
3262.17 91
3262.30 85
3262.43 81
3262.56 79
3262.69 78
3262.82 78
3262.95 78
3263.08 78
3263.21 78
3263.35 79
3263.48 82
3263.61 85
3263.74 89
3263.87 94
3264.00 100
3264.13 105
3264.26 111
3264.39 115
3264.52 118
3264.66 120
3264.79 121
3264.92 118
3265.05 114
3265.18 108
3265.31 101
3265.44 92
3265.57 84
3265.70 75
3265.83 67
3265.97 60
3266.10 53
3266.23 47
3266.36 42
3266.49 39
3266.62 38
3266.75 40
3266.88 44
3267.01 49
3267.15 56
3267.28 62
3267.41 67
3267.54 72
3267.67 75
3267.80 78
3267.93 82
3268.06 87
3268.19 94
3268.33 103
3268.46 113
3268.59 122
3268.72 130
3268.85 137
3268.98 142
3269.11 146
3269.24 148
3269.37 149
3269.50 149
3269.64 146
3269.77 142
3269.90 137
3270.03 131
3270.16 126
3270.29 122
3270.42 121
3270.55 124
3270.69 130
3270.82 137
3270.95 147
3271.08 156
3271.21 164
3271.34 169
3271.47 170
3271.60 167
3271.73 160
3271.87 151
3272.00 140
3272.13 128
3272.26 116
3272.39 104
3272.52 92
3272.65 81
3272.78 70
3272.91 59
3273.05 48
3273.18 37
3273.31 29
3273.44 22
3273.57 18
3273.70 18
3273.83 20
3273.96 26
3274.10 34
3274.23 44
3274.36 54
3274.49 64
3274.62 72
3274.75 77
3274.88 77
3275.01 72
3275.15 61
3275.28 47
3275.41 32
3275.54 17
3275.67 5
3275.80 0
3275.93 0
3276.06 0
3276.20 0
3276.33 7
3276.46 19
3276.59 34
3276.72 51
3276.85 69
3276.98 86
3277.11 100
3277.25 111
3277.38 117
3277.51 117
3277.64 113
3277.77 104
3277.90 93
3278.03 82
3278.16 72
3278.30 63
3278.43 57
3278.56 53
3278.69 50
3278.82 47
3278.95 44
3279.08 40
3279.21 37
3279.35 34
3279.48 31
3279.61 31
3279.74 31
3279.87 33
3280.00 37
3280.13 42
3280.26 48
3280.40 55
3280.53 63
3280.66 70
3280.79 77
3280.92 82
3281.05 85
3281.18 87
3281.32 89
3281.45 91
3281.58 94
3281.71 99
3281.84 104
3281.97 110
3282.10 117
3282.24 122
3282.37 127
3282.50 130
3282.63 133
3282.76 135
3282.89 136
3283.02 136
3283.15 134
3283.29 131
3283.42 127
3283.55 121
3283.68 116
3283.81 111
3283.94 108
3284.07 107
3284.21 107
3284.34 109
3284.47 112
3284.60 115
3284.73 119
3284.86 122
3284.99 125
3285.13 128
3285.26 131
3285.39 132
3285.52 132
3285.65 130
3285.78 125
3285.91 118
3286.05 110
3286.18 102
3286.31 95
3286.44 91
3286.57 90
3286.70 92
3286.83 94
3286.97 97
3287.10 100
3287.23 101
3287.36 101
3287.49 100
3287.62 99
3287.75 99
3287.89 99
3288.02 100
3288.15 101
3288.28 103
3288.41 104
3288.54 106
3288.68 108
3288.81 112
3288.94 118
3289.07 127
3289.20 138
3289.33 151
3289.46 164
3289.60 177
3289.73 187
3289.86 193
3289.99 193
3290.12 188
3290.25 179
3290.38 166
3290.52 153
3290.65 139
3290.78 126
3290.91 115
3291.04 105
3291.17 98
3291.31 91
3291.44 86
3291.57 81
3291.70 78
3291.83 74
3291.96 71
3292.09 66
3292.23 59
3292.36 50
3292.49 39
3292.62 26
3292.75 13
3292.88 2
3293.02 0
3293.15 0
3293.28 0
3293.41 0
3293.54 0
3293.67 0
3293.81 0
3293.94 0
3294.07 2
3294.20 9
3294.33 16
3294.46 23
3294.60 29
3294.73 34
3294.86 38
3294.99 42
3295.12 47
3295.25 53
3295.38 60
3295.52 67
3295.65 72
3295.78 76
3295.91 78
3296.04 77
3296.17 74
3296.31 70
3296.44 65
3296.57 59
3296.70 51
3296.83 44
3296.96 39
3297.10 35
3297.23 36
3297.36 40
3297.49 47
3297.62 57
3297.75 67
3297.89 75
3298.02 82
3298.15 87
3298.28 91
3298.41 93
3298.54 94
3298.68 95
3298.81 95
3298.94 95
3299.07 93
3299.20 91
3299.33 88
3299.47 84
3299.60 79
3299.73 72
3299.86 64
3299.99 53
3300.13 42
3300.26 32
3300.39 25
3300.52 22
3300.65 24
3300.78 29
3300.92 37
3301.05 46
3301.18 54
3301.31 59
3301.44 62
3301.57 64
3301.71 66
3301.84 67
3301.97 68
3302.10 69
3302.23 68
3302.36 67
3302.50 64
3302.63 61
3302.76 59
3302.89 58
3303.02 57
3303.16 55
3303.29 52
3303.42 48
3303.55 40
3303.68 32
3303.81 23
3303.95 15
3304.08 11
3304.21 10
3304.34 14
3304.47 21
3304.61 30
3304.74 41
3304.87 51
3305.00 60
3305.13 66
3305.26 70
3305.40 72
3305.53 71
3305.66 69
3305.79 64
3305.92 58
3306.06 50
3306.19 41
3306.32 33
3306.45 25
3306.58 21
3306.71 20
3306.85 22
3306.98 28
3307.11 35
3307.24 41
3307.37 45
3307.51 45
3307.64 41
3307.77 34
3307.90 26
3308.03 17
3308.17 9
3308.30 2
3308.43 0
3308.56 0
3308.69 0
3308.82 0
3308.96 0
3309.09 0
3309.22 0
3309.35 0
3309.48 0
3309.62 11
3309.75 26
3309.88 42
3310.01 58
3310.14 72
3310.28 84
3310.41 92
3310.54 97
3310.67 100
3310.80 102
3310.94 103
3311.07 106
3311.20 111
3311.33 118
3311.46 128
3311.60 140
3311.73 153
3311.86 166
3311.99 179
3312.12 189
3312.25 197
3312.39 202
3312.52 203
3312.65 200
3312.78 194
3312.91 187
3313.05 180
3313.18 174
3313.31 171
3313.44 171
3313.57 175
3313.71 181
3313.84 190
3313.97 199
3314.10 207
3314.23 213
3314.37 217
3314.50 218
3314.63 216
3314.76 211
3314.89 205
3315.03 198
3315.16 192
3315.29 188
3315.42 186
3315.55 187
3315.69 191
3315.82 198
3315.95 207
3316.08 218
3316.22 228
3316.35 238
3316.48 245
3316.61 250
3316.74 251
3316.88 249
3317.01 243
3317.14 234
3317.27 224
3317.40 214
3317.54 205
3317.67 198
3317.80 193
3317.93 192
3318.06 193
3318.20 195
3318.33 196
3318.46 196
3318.59 193
3318.72 189
3318.86 183
3318.99 177
3319.12 173
3319.25 171
3319.38 171
3319.52 171
3319.65 171
3319.78 171
3319.91 170
3320.05 167
3320.18 164
3320.31 159
3320.44 154
3320.57 148
3320.71 141
3320.84 135
3320.97 129
3321.10 124
3321.23 121
3321.37 119
3321.50 118
3321.63 116
3321.76 113
3321.90 108
3322.03 102
3322.16 96
3322.29 91
3322.42 89
3322.56 92
3322.69 101
3322.82 116
3322.95 136
3323.09 157
3323.22 176
3323.35 192
3323.48 201
3323.61 202
3323.75 196
3323.88 186
3324.01 174
3324.14 164
3324.27 156
3324.41 151
3324.54 151
3324.67 152
3324.80 155
3324.94 157
3325.07 157
3325.20 155
3325.33 149
3325.46 140
3325.60 129
3325.73 116
3325.86 102
3325.99 89
3326.13 78
3326.26 71
3326.39 66
3326.52 63
3326.65 61
3326.79 57
3326.92 51
3327.05 42
3327.18 30
3327.32 18
3327.45 6
3327.58 0
3327.71 0
3327.85 0
3327.98 0
3328.11 0
3328.24 2
3328.37 13
3328.51 23
3328.64 32
3328.77 38
3328.90 39
3329.04 36
3329.17 30
3329.30 23
3329.43 17
3329.57 14
3329.70 14
3329.83 19
3329.96 27
3330.09 36
3330.23 46
3330.36 54
3330.49 61
3330.62 66
3330.76 70
3330.89 74
3331.02 77
3331.15 80
3331.29 80
3331.42 78
3331.55 73
3331.68 63
3331.81 51
3331.95 37
3332.08 23
3332.21 10
3332.34 0
3332.48 0
3332.61 0
3332.74 0
3332.87 0
3333.01 0
3333.14 0
3333.27 0
3333.40 3
3333.54 9
3333.67 13
3333.80 15
3333.93 16
3334.07 16
3334.20 16
3334.33 18
3334.46 21
3334.59 26
3334.73 32
3334.86 39
3334.99 46
3335.12 53
3335.26 58
3335.39 63
3335.52 68
3335.65 74
3335.79 81
3335.92 88
3336.05 95
3336.18 101
3336.32 103
3336.45 102
3336.58 96
3336.71 85
3336.85 72
3336.98 58
3337.11 45
3337.24 35
3337.38 30
3337.51 29
3337.64 32
3337.77 37
3337.91 42
3338.04 45
3338.17 45
3338.30 42
3338.44 37
3338.57 33
3338.70 30
3338.83 30
3338.97 34
3339.10 42
3339.23 51
3339.36 62
3339.50 70
3339.63 76
3339.76 79
3339.89 78
3340.03 74
3340.16 69
3340.29 64
3340.42 62
3340.56 62
3340.69 65
3340.82 71
3340.95 79
3341.09 88
3341.22 95
3341.35 101
3341.48 105
3341.62 109
3341.75 113
3341.88 117
3342.01 124
3342.15 132
3342.28 141
3342.41 151
3342.54 160
3342.68 167
3342.81 173
3342.94 176
3343.07 178
3343.21 179
3343.34 178
3343.47 176
3343.60 174
3343.74 170
3343.87 167
3344.00 162
3344.14 158
3344.27 153
3344.40 149
3344.53 145
3344.67 142
3344.80 141
3344.93 141
3345.06 144
3345.20 148
3345.33 153
3345.46 159
3345.59 164
3345.73 167
3345.86 167
3345.99 163
3346.12 157
3346.26 148
3346.39 137
3346.52 126
3346.66 115
3346.79 105
3346.92 94
3347.05 83
3347.19 71
3347.32 57
3347.45 43
3347.58 29
3347.72 16
3347.85 5
3347.98 0
3348.11 0
3348.25 0
3348.38 0
3348.51 0
3348.65 5
3348.78 13
3348.91 22
3349.04 33
3349.18 44
3349.31 54
3349.44 65
3349.57 74
3349.71 82
3349.84 87
3349.97 91
3350.10 91
3350.24 89
3350.37 84
3350.50 78
3350.64 71
3350.77 65
3350.90 60
3351.03 58
3351.17 60
3351.30 65
3351.43 73
3351.56 83
3351.70 93
3351.83 103
3351.96 111
3352.10 118
3352.23 123
3352.36 128
3352.49 134
3352.63 142
3352.76 150
3352.89 158
3353.03 166
3353.16 172
3353.29 175
3353.42 173
3353.56 167
3353.69 158
3353.82 146
3353.95 134
3354.09 123
3354.22 114
3354.35 108
3354.49 105
3354.62 105
3354.75 106
3354.88 108
3355.02 111
3355.15 112
3355.28 113
3355.42 112
3355.55 108
3355.68 101
3355.81 91
3355.95 78
3356.08 63
3356.21 49
3356.35 37
3356.48 30
3356.61 26
3356.74 27
3356.88 31
3357.01 36
3357.14 42
3357.28 47
3357.41 52
3357.54 56
3357.67 61
3357.81 67
3357.94 74
3358.07 81
3358.21 88
3358.34 94
3358.47 97
3358.60 98
3358.74 95
3358.87 91
3359.00 84
3359.14 77
3359.27 70
3359.40 63
3359.53 58
3359.67 53
3359.80 49
3359.93 45
3360.07 41
3360.20 37
3360.33 32
3360.46 27
3360.60 22
3360.73 18
3360.86 14
3361.00 13
3361.13 15
3361.26 18
3361.40 23
3361.53 29
3361.66 33
3361.79 36
3361.93 36
3362.06 35
3362.19 33
3362.33 32
3362.46 32
3362.59 34
3362.72 38
3362.86 43
3362.99 48
3363.12 53
3363.26 58
3363.39 62
3363.52 66
3363.66 70
3363.79 73
3363.92 77
3364.05 80
3364.19 82
3364.32 83
3364.45 82
3364.59 80
3364.72 76
3364.85 71
3364.99 63
3365.12 55
3365.25 46
3365.38 37
3365.52 30
3365.65 25
3365.78 23
3365.92 24
3366.05 28
3366.18 34
3366.32 42
3366.45 50
3366.58 58
3366.72 67
3366.85 76
3366.98 85
3367.11 96
3367.25 106
3367.38 115
3367.51 123
3367.65 127
3367.78 128
3367.91 125
3368.05 120
3368.18 115
3368.31 110
3368.44 107
3368.58 106
3368.71 107
3368.84 110
3368.98 114
3369.11 118
3369.24 123
3369.38 127
3369.51 132
3369.64 137
3369.78 144
3369.91 150
3370.04 156
3370.18 162
3370.31 165
3370.44 168
3370.57 168
3370.71 168
3370.84 168
3370.97 167
3371.11 165
3371.24 162
3371.37 157
3371.51 151
3371.64 143
3371.77 134
3371.91 124
3372.04 116
3372.17 109
3372.31 104
3372.44 101
3372.57 98
3372.70 96
3372.84 95
3372.97 94
3373.10 93
3373.24 93
3373.37 94
3373.50 94
3373.64 94
3373.77 93
3373.90 90
3374.04 84
3374.17 77
3374.30 69
3374.44 61
3374.57 55
3374.70 52
3374.84 51
3374.97 54
3375.10 60
3375.24 66
3375.37 72
3375.50 76
3375.64 78
3375.77 77
3375.90 75
3376.03 72
3376.17 68
3376.30 65
3376.43 62
3376.57 59
3376.70 54
3376.83 49
3376.97 43
3377.10 37
3377.23 30
3377.37 24
3377.50 18
3377.63 13
3377.77 9
3377.90 5
3378.03 1
3378.17 0
3378.30 0
3378.43 0
3378.57 0
3378.70 0
3378.83 0
3378.97 0
3379.10 0
3379.23 0
3379.37 2
3379.50 6
3379.63 10
3379.77 12
3379.90 14
3380.03 14
3380.17 12
3380.30 10
3380.43 9
3380.57 7
3380.70 8
3380.83 9
3380.97 12
3381.10 17
3381.23 23
3381.37 30
3381.50 39
3381.63 50
3381.77 64
3381.90 78
3382.03 93
3382.17 106
3382.30 116
3382.43 121
3382.57 120
3382.70 115
3382.83 106
3382.97 96
3383.10 85
3383.23 77
3383.37 72
3383.50 68
3383.63 66
3383.77 65
3383.90 62
3384.03 59
3384.17 55
3384.30 51
3384.43 48
3384.57 48
3384.70 51
3384.83 57
3384.97 63
3385.10 68
3385.23 70
3385.37 68
3385.50 60
3385.63 48
3385.77 34
3385.90 19
3386.03 7
3386.17 0
3386.30 0
3386.43 0
3386.57 0
3386.70 0
3386.84 6
3386.97 13
3387.10 18
3387.24 23
3387.37 28
3387.50 33
3387.64 39
3387.77 47
3387.90 59
3388.04 74
3388.17 93
3388.30 115
3388.44 139
3388.57 163
3388.70 185
3388.84 204
3388.97 219
3389.10 229
3389.24 235
3389.37 237
3389.50 235
3389.64 232
3389.77 226
3389.91 220
3390.04 214
3390.17 208
3390.31 202
3390.44 196
3390.57 190
3390.71 183
3390.84 175
3390.97 164
3391.11 152
3391.24 139
3391.37 127
3391.51 116
3391.64 109
3391.77 106
3391.91 106
3392.04 109
3392.18 114
3392.31 120
3392.44 126
3392.58 130
3392.71 133
3392.84 134
3392.98 134
3393.11 133
3393.24 129
3393.38 124
3393.51 118
3393.64 111
3393.78 103
3393.91 94
3394.04 87
3394.18 79
3394.31 71
3394.45 63
3394.58 54
3394.71 45
3394.85 35
3394.98 27
3395.11 20
3395.25 18
3395.38 20
3395.51 27
3395.65 38
3395.78 52
3395.92 67
3396.05 80
3396.18 89
3396.32 93
3396.45 92
3396.58 89
3396.72 85
3396.85 82
3396.98 81
3397.12 84
3397.25 88
3397.39 92
3397.52 95
3397.65 95
3397.79 92
3397.92 88
3398.05 83
3398.19 80
3398.32 80
3398.45 83
3398.59 89
3398.72 96
3398.86 104
3398.99 109
3399.12 112
3399.26 112
3399.39 109
3399.52 105
3399.66 100
3399.79 96
3399.93 95
3400.06 97
3400.19 101
3400.33 107
3400.46 113
3400.59 117
3400.73 117
3400.86 113
3401.00 104
3401.13 91
3401.26 78
3401.40 65
3401.53 55
3401.66 50
3401.80 51
3401.93 57
3402.06 66
3402.20 76
3402.33 86
3402.47 93
3402.60 98
3402.73 101
3402.87 101
3403.00 100
3403.13 98
3403.27 97
3403.40 97
3403.54 99
3403.67 102
3403.80 106
3403.94 112
3404.07 119
3404.21 125
3404.34 129
3404.47 129
3404.61 126
3404.74 117
3404.87 103
3405.01 87
3405.14 68
3405.28 51
3405.41 38
3405.54 29
3405.68 25
3405.81 26
3405.94 32
3406.08 39
3406.21 46
3406.35 53
3406.48 58
3406.61 61
3406.75 65
3406.88 68
3407.02 71
3407.15 74
3407.28 77
3407.42 78
3407.55 77
3407.68 74
3407.82 68
3407.95 62
3408.09 55
3408.22 48
3408.35 41
3408.49 35
3408.62 29
3408.76 21
3408.89 13
3409.02 6
3409.16 0
3409.29 0
3409.42 0
3409.56 0
3409.69 0
3409.83 0
3409.96 0
3410.09 0
3410.23 0
3410.36 3
3410.50 8
3410.63 13
3410.76 16
3410.90 17
3411.03 14
3411.17 8
3411.30 0
3411.43 0
3411.57 0
3411.70 0
3411.84 0
3411.97 0
3412.10 0
3412.24 7
3412.37 18
3412.50 30
3412.64 40
3412.77 48
3412.91 54
3413.04 57
3413.17 57
3413.31 55
3413.44 52
3413.58 48
3413.71 46
3413.84 47
3413.98 50
3414.11 55
3414.25 62
3414.38 70
3414.51 78
3414.65 85
3414.78 92
3414.92 98
3415.05 102
3415.18 105
3415.32 107
3415.45 109
3415.59 110
3415.72 110
3415.85 112
3415.99 113
3416.12 115
3416.26 116
3416.39 117
3416.52 117
3416.66 117
3416.79 117
3416.93 117
3417.06 118
3417.19 119
3417.33 122
3417.46 124
3417.60 126
3417.73 127
3417.86 126
3418.00 123
3418.13 119
3418.27 113
3418.40 106
3418.54 100
3418.67 95
3418.80 92
3418.94 90
3419.07 91
3419.21 94
3419.34 98
3419.47 102
3419.61 106
3419.74 109
3419.88 110
3420.01 110
3420.14 109
3420.28 107
3420.41 104
3420.55 101
3420.68 99
3420.81 95
3420.95 92
3421.08 90
3421.22 89
3421.35 89
3421.49 90
3421.62 91
3421.75 92
3421.89 93
3422.02 92
3422.16 92
3422.29 91
3422.42 91
3422.56 92
3422.69 94
3422.83 97
3422.96 100
3423.10 103
3423.23 105
3423.36 107
3423.50 109
3423.63 113
3423.77 119
3423.90 126
3424.03 133
3424.17 140
3424.30 146
3424.44 149
3424.57 150
3424.71 148
3424.84 144
3424.97 139
3425.11 135
3425.24 132
3425.38 131
3425.51 132
3425.64 135
3425.78 137
3425.91 139
3426.05 138
3426.18 134
3426.32 127
3426.45 117
3426.58 106
3426.72 94
3426.85 83
3426.99 73
3427.12 64
3427.26 54
3427.39 45
3427.52 36
3427.66 26
3427.79 17
3427.93 9
3428.06 3
3428.19 0
3428.33 0
3428.46 0
3428.60 0
3428.73 0
3428.87 0
3429.00 0
3429.13 0
3429.27 0
3429.40 8
3429.54 19
3429.67 30
3429.81 40
3429.94 47
3430.07 50
3430.21 51
3430.34 51
3430.48 52
3430.61 55
3430.75 62
3430.88 72
3431.01 85
3431.15 99
3431.28 112
3431.42 122
3431.55 129
3431.69 133
3431.82 134
3431.96 136
3432.09 139
3432.22 144
3432.36 152
3432.49 161
3432.63 171
3432.76 180
3432.90 188
3433.03 196
3433.16 202
3433.30 208
3433.43 214
3433.57 220
3433.70 226
3433.84 230
3433.97 233
3434.10 234
3434.24 233
3434.37 230
3434.51 226
3434.64 221
3434.78 215
3434.91 209
3435.05 204
3435.18 199
3435.31 195
3435.45 192
3435.58 192
3435.72 192
3435.85 193
3435.99 194
3436.12 194
3436.26 193
3436.39 189
3436.52 182
3436.66 174
3436.79 164
3436.93 154
3437.06 145
3437.20 135
3437.33 125
3437.46 115
3437.60 104
3437.73 93
3437.87 82
3438.00 72
3438.14 64
3438.27 61
3438.41 62
3438.54 68
3438.67 79
3438.81 92
3438.94 106
3439.08 118
3439.21 125
3439.35 127
3439.48 123
3439.62 114
3439.75 101
3439.89 87
3440.02 74
3440.15 63
3440.29 56
3440.42 52
3440.56 51
3440.69 52
3440.83 54
3440.96 55
3441.10 55
3441.23 53
3441.36 49
3441.50 44
3441.63 36
3441.77 27
3441.90 17
3442.04 9
3442.17 2
3442.31 0
3442.44 0
3442.58 0
3442.71 3
3442.84 5
3442.98 6
3443.11 5
3443.25 2
3443.38 0
3443.52 0
3443.65 0
3443.79 0
3443.92 0
3444.06 3
3444.19 10
3444.32 18
3444.46 24
3444.59 30
3444.73 34
3444.86 38
3445.00 40
3445.13 42
3445.27 43
3445.40 44
3445.54 44
3445.67 43
3445.81 43
3445.94 42
3446.07 42
3446.21 41
3446.34 41
3446.48 41
3446.61 40
3446.75 39
3446.88 38
3447.02 36
3447.15 34
3447.29 33
3447.42 33
3447.56 36
3447.69 41
3447.82 48
3447.96 55
3448.09 62
3448.23 67
3448.36 71
3448.50 73
3448.63 74
3448.77 73
3448.90 74
3449.04 74
3449.17 76
3449.31 78
3449.44 79
3449.57 80
3449.71 81
3449.84 80
3449.98 81
3450.11 84
3450.25 89
3450.38 98
3450.52 110
3450.65 123
3450.79 135
3450.92 145
3451.06 151
3451.19 153
3451.33 150
3451.46 144
3451.60 137
3451.73 129
3451.86 121
3452.00 114
3452.13 108
3452.27 101
3452.40 94
3452.54 86
3452.67 78
3452.81 70
3452.94 64
3453.08 61
3453.21 62
3453.35 67
3453.48 75
3453.62 87
3453.75 100
3453.89 115
3454.02 129
3454.16 141
3454.29 150
3454.42 155
3454.56 156
3454.69 154
3454.83 150
3454.96 146
3455.10 144
3455.23 144
3455.37 148
3455.50 155
3455.64 163
3455.77 172
3455.91 181
3456.04 189
3456.18 195
3456.31 202
3456.45 209
3456.58 218
3456.72 227
3456.85 235
3456.99 241
3457.12 244
3457.26 244
3457.39 238
3457.53 229
3457.66 218
3457.79 204
3457.93 190
3458.06 176
3458.20 163
3458.33 152
3458.47 143
3458.60 137
3458.74 134
3458.87 135
3459.01 138
3459.14 142
3459.28 146
3459.41 149
3459.55 150
3459.68 148
3459.82 145
3459.95 139
3460.09 132
3460.22 124
3460.36 115
3460.49 106
3460.63 96
3460.76 85
3460.90 74
3461.03 64
3461.17 57
3461.30 53
3461.44 54
3461.57 60
3461.71 71
3461.84 84
3461.98 97
3462.11 109
3462.25 117
3462.38 122
3462.52 123
3462.65 122
3462.79 120
3462.92 120
3463.06 123
3463.19 129
3463.33 137
3463.46 144
3463.60 150
3463.73 153
3463.87 153
3464.00 150
3464.14 145
3464.27 139
3464.41 132
3464.54 125
3464.67 117
3464.81 107
3464.94 96
3465.08 83
3465.21 71
3465.35 61
3465.48 54
3465.62 53
3465.75 56
3465.89 63
3466.02 71
3466.16 79
3466.29 84
3466.43 88
3466.56 89
3466.70 90
3466.83 91
3466.97 93
3467.10 97
3467.24 102
3467.37 108
3467.51 112
3467.64 114
3467.78 112
3467.92 106
3468.05 94
3468.19 80
3468.32 63
3468.46 46
3468.59 31
3468.73 21
3468.86 16
3469.00 17
3469.13 23
3469.27 34
3469.40 46
3469.54 60
3469.67 72
3469.81 81
3469.94 87
3470.08 88
3470.21 86
3470.35 80
3470.48 71
3470.62 61
3470.75 52
3470.89 44
3471.02 38
3471.16 35
3471.29 35
3471.43 38
3471.56 44
3471.70 53
3471.83 65
3471.97 78
3472.10 92
3472.24 104
3472.37 114
3472.51 119
3472.64 119
3472.78 115
3472.91 106
3473.05 95
3473.18 83
3473.32 70
3473.45 58
3473.59 48
3473.72 40
3473.86 33
3473.99 28
3474.13 26
3474.26 26
3474.40 27
3474.53 31
3474.67 35
3474.81 41
3474.94 46
3475.08 50
3475.21 52
3475.35 51
3475.48 47
3475.62 41
3475.75 36
3475.89 31
3476.02 28
3476.16 27
3476.29 29
3476.43 32
3476.56 36
3476.70 39
3476.83 42
3476.97 43
3477.10 45
3477.24 46
3477.37 47
3477.51 50
3477.64 56
3477.78 64
3477.91 73
3478.05 83
3478.19 90
3478.32 94
3478.46 92
3478.59 86
3478.73 77
3478.86 67
3479.00 59
3479.13 56
3479.27 57
3479.40 63
3479.54 71
3479.67 80
3479.81 88
3479.94 95
3480.08 99
3480.21 101
3480.35 103
3480.48 105
3480.62 109
3480.75 114
3480.89 121
3481.03 129
3481.16 138
3481.30 147
3481.43 156
3481.57 164
3481.70 170
3481.84 175
3481.97 178
3482.11 179
3482.24 178
3482.38 177
3482.51 175
3482.65 173
3482.78 170
3482.92 166
3483.06 160
3483.19 153
3483.33 145
3483.46 136
3483.60 127
3483.73 119
3483.87 112
3484.00 107
3484.14 102
3484.27 98
3484.41 95
3484.54 90
3484.68 84
3484.81 77
3484.95 68
3485.09 58
3485.22 49
3485.36 41
3485.49 36
3485.63 35
3485.76 40
3485.90 49
3486.03 61
3486.17 74
3486.30 85
3486.44 93
3486.57 96
3486.71 94
3486.85 89
3486.98 83
3487.12 78
3487.25 75
3487.39 76
3487.52 80
3487.66 88
3487.79 98
3487.93 110
3488.06 121
3488.20 132
3488.33 141
3488.47 148
3488.61 152
3488.74 152
3488.88 150
3489.01 146
3489.15 141
3489.28 137
3489.42 134
3489.55 134
3489.69 137
3489.82 143
3489.96 148
3490.10 153
3490.23 156
3490.37 155
3490.50 152
3490.64 146
3490.77 140
3490.91 134
3491.04 130
3491.18 129
3491.31 130
3491.45 133
3491.59 138
3491.72 143
3491.86 151
3491.99 159
3492.13 168
3492.26 178
3492.40 189
3492.53 197
3492.67 202
3492.81 203
3492.94 197
3493.08 187
3493.21 172
3493.35 155
3493.48 137
3493.62 121
3493.75 106
3493.89 94
3494.03 86
3494.16 81
3494.30 80
3494.43 84
3494.57 90
3494.70 99
3494.84 109
3494.97 117
3495.11 124
3495.25 127
3495.38 129
3495.52 129
3495.65 127
3495.79 126
3495.92 125
3496.06 123
3496.19 121
3496.33 118
3496.47 113
3496.60 107
3496.74 101
3496.87 96
3497.01 94
3497.14 96
3497.28 103
3497.41 114
3497.55 128
3497.69 142
3497.82 155
3497.96 165
3498.09 169
3498.23 168
3498.36 162
3498.50 152
3498.64 141
3498.77 129
3498.91 117
3499.04 107
3499.18 99
3499.31 92
3499.45 87
3499.58 84
3499.72 81
3499.86 80
3499.99 80
3500.13 80
3500.26 79
3500.40 78
3500.53 78
3500.67 78
3500.81 80
3500.94 83
3501.08 86
3501.21 90
3501.35 92
3501.48 92
3501.62 89
3501.76 84
3501.89 78
3502.03 70
3502.16 63
3502.30 57
3502.43 51
3502.57 47
3502.71 44
3502.84 42
3502.98 40
3503.11 37
3503.25 32
3503.38 27
3503.52 21
3503.66 14
3503.79 7
3503.93 0
3504.06 0
3504.20 0
3504.33 0
3504.47 0
3504.61 0
3504.74 0
3504.88 0
3505.01 0
3505.15 6
3505.28 13
3505.42 18
3505.56 21
3505.69 22
3505.83 20
3505.96 15
3506.10 10
3506.23 4
3506.37 0
3506.51 0
3506.64 4
3506.78 12
3506.91 25
3507.05 39
3507.18 54
3507.32 68
3507.46 78
3507.59 86
3507.73 91
3507.86 93
3508.00 94
3508.14 94
3508.27 94
3508.41 95
3508.54 95
3508.68 96
3508.81 97
3508.95 99
3509.09 102
3509.22 105
3509.36 108
3509.49 110
3509.63 110
3509.77 109
3509.90 106
3510.04 104
3510.17 103
3510.31 105
3510.44 109
3510.58 117
3510.72 126
3510.85 137
3510.99 147
3511.12 157
3511.26 164
3511.40 170
3511.53 172
3511.67 172
3511.80 168
3511.94 162
3512.08 155
3512.21 147
3512.35 139
3512.48 134
3512.62 130
3512.75 129
3512.89 127
3513.03 126
3513.16 122
3513.30 117
3513.43 110
3513.57 104
3513.71 101
3513.84 102
3513.98 110
3514.11 123
3514.25 140
3514.39 158
3514.52 176
3514.66 190
3514.79 199
3514.93 203
3515.07 203
3515.20 201
3515.34 197
3515.47 193
3515.61 192
3515.75 192
3515.88 195
3516.02 199
3516.15 203
3516.29 208
3516.43 212
3516.56 215
3516.70 218
3516.83 221
3516.97 222
3517.10 223
3517.24 222
3517.38 220
3517.51 217
3517.65 215
3517.78 212
3517.92 211
3518.06 210
3518.19 208
3518.33 205
3518.46 201
3518.60 195
3518.74 188
3518.87 180
3519.01 173
3519.15 167
3519.28 161
3519.42 156
3519.55 150
3519.69 144
3519.83 139
3519.96 133
3520.10 129
3520.23 126
3520.37 124
3520.51 124
3520.64 124
3520.78 123
3520.91 122
3521.05 118
3521.19 115
3521.32 111
3521.46 109
3521.59 110
3521.73 114
3521.87 122
3522.00 133
3522.14 147
3522.27 161
3522.41 176
3522.55 189
3522.68 200
3522.82 209
3522.95 216
3523.09 221
3523.23 224
3523.36 227
3523.50 229
3523.64 232
3523.77 235
3523.91 239
3524.04 244
3524.18 250
3524.32 254
3524.45 257
3524.59 257
3524.72 253
3524.86 246
3525.00 235
3525.13 223
3525.27 210
3525.41 199
3525.54 191
3525.68 186
3525.81 184
3525.95 185
3526.09 186
3526.22 188
3526.36 188
3526.49 186
3526.63 183
3526.77 179
3526.90 176
3527.04 174
3527.18 175
3527.31 179
3527.45 184
3527.58 189
3527.72 193
3527.86 194
3527.99 193
3528.13 190
3528.26 184
3528.40 178
3528.54 172
3528.67 166
3528.81 160
3528.95 155
3529.08 148
3529.22 141
3529.35 134
3529.49 127
3529.63 121
3529.76 117
3529.90 115
3530.04 116
3530.17 120
3530.31 124
3530.44 129
3530.58 132
3530.72 133
3530.85 131
3530.99 127
3531.13 122
3531.26 116
3531.40 109
3531.53 104
3531.67 101
3531.81 98
3531.94 95
3532.08 93
3532.22 91
3532.35 88
3532.49 84
3532.62 82
3532.76 80
3532.90 80
3533.03 81
3533.17 83
3533.31 86
3533.44 89
3533.58 93
3533.71 97
3533.85 100
3533.99 104
3534.12 108
3534.26 112
3534.40 117
3534.53 123
3534.67 129
3534.81 136
3534.94 143
3535.08 149
3535.21 152
3535.35 153
3535.49 152
3535.62 150
3535.76 149
3535.90 150
3536.03 154
3536.17 161
3536.31 172
3536.44 185
3536.58 199
3536.71 210
3536.85 220
3536.99 228
3537.12 233
3537.26 236
3537.40 239
3537.53 240
3537.67 241
3537.81 241
3537.94 240
3538.08 238
3538.21 235
3538.35 230
3538.49 225
3538.62 219
3538.76 212
3538.90 206
3539.03 202
3539.17 199
3539.31 198
3539.44 199
3539.58 203
3539.72 208
3539.85 214
3539.99 220
3540.12 224
3540.26 227
3540.40 228
3540.53 227
3540.67 225
3540.81 221
3540.94 217
3541.08 211
3541.22 203
3541.35 193
3541.49 182
3541.63 169
3541.76 156
3541.90 144
3542.03 132
3542.17 121
3542.31 111
3542.44 101
3542.58 92
3542.72 83
3542.85 75
3542.99 67
3543.13 61
3543.26 57
3543.40 54
3543.54 51
3543.67 47
3543.81 43
3543.95 37
3544.08 33
3544.22 31
3544.35 34
3544.49 42
3544.63 56
3544.76 74
3544.90 96
3545.04 118
3545.17 137
3545.31 153
3545.45 163
3545.58 166
3545.72 165
3545.86 159
3545.99 150
3546.13 141
3546.27 132
3546.40 125
3546.54 121
3546.68 119
3546.81 117
3546.95 116
3547.09 113
3547.22 109
3547.36 103
3547.50 97
3547.63 92
3547.77 88
3547.91 87
3548.04 88
3548.18 92
3548.31 97
3548.45 103
3548.59 109
3548.72 115
3548.86 123
3549.00 130
3549.13 138
3549.27 146
3549.41 151
3549.54 153
3549.68 153
3549.82 148
3549.95 141
3550.09 133
3550.23 126
3550.36 119
3550.50 115
3550.64 112
3550.77 110
3550.91 107
3551.05 102
3551.18 93
3551.32 80
3551.46 62
3551.59 41
3551.73 18
3551.87 0
3552.00 0
3552.14 0
3552.28 0
3552.41 0
3552.55 0
3552.69 0
3552.82 0
3552.96 6
3553.10 21
3553.23 34
3553.37 45
3553.51 52
3553.64 56
3553.78 57
3553.92 54
3554.05 49
3554.19 42
3554.33 34
3554.46 28
3554.60 23
3554.74 21
3554.87 21
3555.01 24
3555.15 31
3555.28 39
3555.42 50
3555.56 61
3555.69 73
3555.83 84
3555.97 95
3556.10 103
3556.24 109
3556.38 112
3556.52 112
3556.65 111
3556.79 109
3556.93 107
3557.06 105
3557.20 105
3557.34 106
3557.47 109
3557.61 112
3557.75 115
3557.88 118
3558.02 121
3558.16 124
3558.29 128
3558.43 134
3558.57 142
3558.70 153
3558.84 165
3558.98 179
3559.11 192
3559.25 203
3559.39 212
3559.52 219
3559.66 223
3559.80 223
3559.93 220
3560.07 212
3560.21 201
3560.34 188
3560.48 175
3560.62 164
3560.76 156
3560.89 152
3561.03 153
3561.17 155
3561.30 156
3561.44 153
3561.58 147
3561.71 136
3561.85 123
3561.99 110
3562.12 99
3562.26 92
3562.40 89
3562.53 89
3562.67 90
3562.81 89
3562.95 87
3563.08 81
3563.22 72
3563.36 62
3563.49 50
3563.63 39
3563.77 29
3563.90 21
3564.04 13
3564.18 7
3564.31 0
3564.45 0
3564.59 0
3564.72 0
3564.86 0
3565.00 0
3565.14 0
3565.27 0
3565.41 2
3565.55 9
3565.68 15
3565.82 19
3565.96 21
3566.09 21
3566.23 21
3566.37 23
3566.50 26
3566.64 31
3566.78 38
3566.92 45
3567.05 52
3567.19 58
3567.33 62
3567.46 65
3567.60 67
3567.74 70
3567.87 75
3568.01 82
3568.15 91
3568.28 103
3568.42 116
3568.56 128
3568.70 138
3568.83 146
3568.97 151
3569.11 154
3569.24 156
3569.38 158
3569.52 160
3569.65 161
3569.79 163
3569.93 165
3570.07 167
3570.20 168
3570.34 167
3570.48 165
3570.61 161
3570.75 154
3570.89 143
3571.02 131
3571.16 118
3571.30 107
3571.44 99
3571.57 96
3571.71 100
3571.85 110
3571.98 124
3572.12 140
3572.26 154
3572.40 164
3572.53 169
3572.67 169
3572.81 164
3572.94 158
3573.08 153
3573.22 150
3573.35 149
3573.49 152
3573.63 156
3573.77 160
3573.90 163
3574.04 165
3574.18 166
3574.31 165
3574.45 162
3574.59 159
3574.73 156
3574.86 152
3575.00 148
3575.14 144
3575.27 138
3575.41 132
3575.55 124
3575.69 116
3575.82 108
3575.96 100
3576.10 95
3576.23 91
3576.37 90
3576.51 89
3576.65 89
3576.78 88
3576.92 86
3577.06 83
3577.19 81
3577.33 80
3577.47 81
3577.61 84
3577.74 89
3577.88 94
3578.02 98
3578.15 99
3578.29 97
3578.43 92
3578.57 86
3578.70 79
3578.84 74
3578.98 73
3579.11 75
3579.25 82
3579.39 93
3579.53 105
3579.66 117
3579.80 127
3579.94 132
3580.07 132
3580.21 127
3580.35 118
3580.49 105
3580.62 92
3580.76 79
3580.90 69
3581.03 61
3581.17 54
3581.31 50
3581.45 47
3581.58 43
3581.72 38
3581.86 32
3582.00 23
3582.13 13
3582.27 2
3582.41 0
3582.54 0
3582.68 0
3582.82 0
3582.96 0
3583.09 0
3583.23 0
3583.37 1
3583.51 13
3583.64 24
3583.78 33
3583.92 39
3584.05 43
3584.19 43
3584.33 42
3584.47 40
3584.60 37
3584.74 35
3584.88 35
3585.02 36
3585.15 39
3585.29 43
3585.43 46
3585.56 48
3585.70 49
3585.84 49
3585.98 49
3586.11 49
3586.25 50
3586.39 52
3586.53 54
3586.66 56
3586.80 56
3586.94 54
3587.07 49
3587.21 42
3587.35 34
3587.49 26
3587.62 19
3587.76 14
3587.90 11
3588.04 9
3588.17 10
3588.31 12
3588.45 15
3588.59 20
3588.72 28
3588.86 37
3589.00 49
3589.14 62
3589.27 78
3589.41 94
3589.55 110
3589.68 124
3589.82 136
3589.96 144
3590.10 149
3590.23 151
3590.37 150
3590.51 148
3590.65 145
3590.78 142
3590.92 140
3591.06 140
3591.20 141
3591.33 142
3591.47 143
3591.61 144
3591.75 142
3591.88 137
3592.02 129
3592.16 118
3592.30 104
3592.43 88
3592.57 72
3592.71 57
3592.85 43
3592.98 31
3593.12 21
3593.26 14
3593.40 9
3593.53 6
3593.67 4
3593.81 4
3593.94 4
3594.08 4
3594.22 3
3594.36 1
3594.49 0
3594.63 0
3594.77 0
3594.91 0
3595.04 0
3595.18 0
3595.32 1
3595.46 6
3595.59 12
3595.73 18
3595.87 25
3596.01 32
3596.14 40
3596.28 47
3596.42 55
3596.56 63
3596.69 69
3596.83 75
3596.97 81
3597.11 86
3597.24 92
3597.38 98
3597.52 104
3597.66 109
3597.79 112
3597.93 111
3598.07 108
3598.21 102
3598.35 93
3598.48 83
3598.62 73
3598.76 63
3598.90 55
3599.03 46
3599.17 37
3599.31 27
3599.45 17
3599.58 7
3599.72 0
3599.86 0
3600.00 0
3600.13 1
3600.27 11
3600.41 24
3600.55 38
3600.68 52
3600.82 64
3600.96 74
3601.10 81
3601.23 85
3601.37 88
3601.51 90
3601.65 90
3601.78 90
3601.92 90
3602.06 90
3602.20 88
3602.34 85
3602.47 81
3602.61 75
3602.75 67
3602.89 57
3603.02 45
3603.16 34
3603.30 23
3603.44 17
3603.57 15
3603.71 19
3603.85 29
3603.99 44
3604.12 62
3604.26 81
3604.40 99
3604.54 114
3604.68 125
3604.81 131
3604.95 135
3605.09 136
3605.23 136
3605.36 134
3605.50 130
3605.64 125
3605.78 117
3605.91 108
3606.05 99
3606.19 89
3606.33 83
3606.47 80
3606.60 81
3606.74 86
3606.88 93
3607.02 101
3607.15 108
3607.29 112
3607.43 111
3607.57 107
3607.70 101
3607.84 93
3607.98 87
3608.12 83
3608.26 82
3608.39 85
3608.53 88
3608.67 92
3608.81 93
3608.94 90
3609.08 84
3609.22 73
3609.36 60
3609.50 45
3609.63 32
3609.77 22
3609.91 16
3610.05 15
3610.18 20
3610.32 28
3610.46 39
3610.60 52
3610.74 65
3610.87 77
3611.01 87
3611.15 96
3611.29 102
3611.42 105
3611.56 106
3611.70 104
3611.84 101
3611.98 97
3612.11 93
3612.25 90
3612.39 88
3612.53 87
3612.66 86
3612.80 86
3612.94 85
3613.08 85
3613.22 84
3613.35 85
3613.49 86
3613.63 89
3613.77 94
3613.90 99
3614.04 106
3614.18 114
3614.32 121
3614.46 127
3614.59 132
3614.73 134
3614.87 134
3615.01 131
3615.15 126
3615.28 119
3615.42 111
3615.56 103
3615.70 94
3615.84 87
3615.97 81
3616.11 78
3616.25 77
3616.39 78
3616.52 81
3616.66 84
3616.80 89
3616.94 93
3617.08 99
3617.21 106
3617.35 115
3617.49 126
3617.63 139
3617.77 150
3617.90 157
3618.04 160
3618.18 156
3618.32 147
3618.46 134
3618.59 120
3618.73 108
3618.87 98
3619.01 90
3619.15 85
3619.28 80
3619.42 75
3619.56 68
3619.70 60
3619.83 52
3619.97 45
3620.11 39
3620.25 36
3620.39 35
3620.52 36
3620.66 40
3620.80 45
3620.94 52
3621.08 58
3621.21 63
3621.35 66
3621.49 66
3621.63 62
3621.77 56
3621.90 47
3622.04 38
3622.18 29
3622.32 20
3622.46 13
3622.59 8
3622.73 4
3622.87 3
3623.01 2
3623.15 4
3623.28 7
3623.42 11
3623.56 15
3623.70 18
3623.84 19
3623.97 19
3624.11 16
3624.25 12
3624.39 5
3624.53 0
3624.66 0
3624.80 0
3624.94 0
3625.08 0
3625.22 0
3625.36 2
3625.49 10
3625.63 17
3625.77 21
3625.91 20
3626.05 15
3626.18 6
3626.32 0
3626.46 0
3626.60 0
3626.74 0
3626.87 0
3627.01 2
3627.15 15
3627.29 28
3627.43 39
3627.56 47
3627.70 52
3627.84 53
3627.98 52
3628.12 48
3628.26 43
3628.39 38
3628.53 32
3628.67 28
3628.81 24
3628.95 23
3629.08 22
3629.22 24
3629.36 26
3629.50 30
3629.64 33
3629.77 35
3629.91 37
3630.05 38
3630.19 38
3630.33 39
3630.47 39
3630.60 39
3630.74 40
3630.88 40
3631.02 39
3631.16 37
3631.29 32
3631.43 26
3631.57 19
3631.71 12
3631.85 6
3631.99 2
3632.12 2
3632.26 6
3632.40 14
3632.54 25
3632.68 36
3632.81 47
3632.95 57
3633.09 64
3633.23 70
3633.37 76
3633.51 80
3633.64 85
3633.78 91
3633.92 97
3634.06 102
3634.20 107
3634.34 111
3634.47 112
3634.61 112
3634.75 109
3634.89 104
3635.03 97
3635.16 89
3635.30 82
3635.44 77
3635.58 73
3635.72 73
3635.86 75
3635.99 79
3636.13 84
3636.27 90
3636.41 94
3636.55 97
3636.69 98
3636.82 97
3636.96 97
3637.10 97
3637.24 100
3637.38 106
3637.52 117
3637.65 130
3637.79 146
3637.93 163
3638.07 178
3638.21 189
3638.34 195
3638.48 194
3638.62 188
3638.76 176
3638.90 161
3639.04 146
3639.17 133
3639.31 125
3639.45 122
3639.59 124
3639.73 131
3639.87 141
3640.00 153
3640.14 164
3640.28 173
3640.42 179
3640.56 183
3640.70 185
3640.83 185
3640.97 183
3641.11 179
3641.25 174
3641.39 167
3641.53 160
3641.67 153
3641.80 147
3641.94 142
3642.08 140
3642.22 141
3642.36 145
3642.50 151
3642.63 159
3642.77 166
3642.91 173
3643.05 177
3643.19 178
3643.33 176
3643.46 170
3643.60 163
3643.74 155
3643.88 147
3644.02 140
3644.16 133
3644.29 127
3644.43 122
3644.57 118
3644.71 115
3644.85 112
3644.99 111
3645.13 111
3645.26 113
3645.40 115
3645.54 118
3645.68 120
3645.82 120
3645.96 119
3646.09 115
3646.23 109
3646.37 102
3646.51 93
3646.65 84
3646.79 75
3646.93 65
3647.06 54
3647.20 42
3647.34 30
3647.48 18
3647.62 7
3647.76 0
3647.89 0
3648.03 0
3648.17 0
3648.31 0
3648.45 0
3648.59 0
3648.73 0
3648.86 2
3649.00 3
3649.14 4
3649.28 6
3649.42 8
3649.56 12
3649.70 15
3649.83 17
3649.97 18
3650.11 18
3650.25 18
3650.39 18
3650.53 20
3650.67 22
3650.80 26
3650.94 31
3651.08 34
3651.22 35
3651.36 33
3651.50 29
3651.63 21
3651.77 12
3651.91 1
3652.05 0
3652.19 0
3652.33 0
3652.47 0
3652.60 0
3652.74 0
3652.88 0
3653.02 0
3653.16 14
3653.30 26
3653.44 35
3653.58 39
3653.71 39
3653.85 35
3653.99 29
3654.13 23
3654.27 20
3654.41 21
3654.55 27
3654.68 38
3654.82 53
3654.96 69
3655.10 85
3655.24 100
3655.38 110
3655.52 117
3655.65 120
3655.79 120
3655.93 116
3656.07 111
3656.21 105
3656.35 99
3656.49 94
3656.62 91
3656.76 92
3656.90 97
3657.04 106
3657.18 118
3657.32 132
3657.46 147
3657.60 160
3657.73 170
3657.87 176
3658.01 177
3658.15 175
3658.29 171
3658.43 165
3658.57 158
3658.71 151
3658.84 144
3658.98 136
3659.12 129
3659.26 123
3659.40 118
3659.54 115
3659.68 114
3659.81 115
3659.95 118
3660.09 121
3660.23 123
3660.37 126
3660.51 128
3660.65 130
3660.79 133
3660.92 137
3661.06 141
3661.20 143
3661.34 143
3661.48 140
3661.62 134
3661.76 126
3661.90 116
3662.03 107
3662.17 97
3662.31 89
3662.45 82
3662.59 74
3662.73 66
3662.87 57
3663.01 46
3663.14 35
3663.28 23
3663.42 13
3663.56 4
3663.70 0
3663.84 0
3663.98 2
3664.12 9
3664.26 20
3664.39 32
3664.53 44
3664.67 54
3664.81 63
3664.95 70
3665.09 77
3665.23 83
3665.37 90
3665.50 99
3665.64 108
3665.78 117
3665.92 125
3666.06 131
3666.20 134
3666.34 135
3666.48 133
3666.62 130
3666.75 126
3666.89 122
3667.03 120
3667.17 121
3667.31 122
3667.45 123
3667.59 123
3667.73 121
3667.86 116
3668.00 109
3668.14 103
3668.28 97
3668.42 93
3668.56 92
3668.70 93
3668.84 94
3668.98 93
3669.11 91
3669.25 86
3669.39 81
3669.53 77
3669.67 77
3669.81 80
3669.95 87
3670.09 97
3670.23 108
3670.37 116
3670.50 121
3670.64 121
3670.78 116
3670.92 108
3671.06 99
3671.20 90
3671.34 83
3671.48 79
3671.62 78
3671.75 79
3671.89 82
3672.03 87
3672.17 93
3672.31 101
3672.45 108
3672.59 116
3672.73 122
3672.87 127
3673.01 129
3673.14 129
3673.28 126
3673.42 121
3673.56 114
3673.70 106
3673.84 99
3673.98 91
3674.12 85
3674.26 78
3674.39 73
3674.53 67
3674.67 61
3674.81 56
3674.95 51
3675.09 47
3675.23 43
3675.37 39
3675.51 34
3675.65 29
3675.78 22
3675.92 14
3676.06 6
3676.20 0
3676.34 0
3676.48 0
3676.62 0
3676.76 0
3676.90 6
3677.04 16
3677.18 26
3677.31 35
3677.45 42
3677.59 46
3677.73 47
3677.87 46
3678.01 43
3678.15 38
3678.29 34
3678.43 29
3678.57 26
3678.70 25
3678.84 25
3678.98 27
3679.12 30
3679.26 34
3679.40 37
3679.54 39
3679.68 41
3679.82 42
3679.96 42
3680.10 41
3680.23 41
3680.37 41
3680.51 40
3680.65 39
3680.79 37
3680.93 34
3681.07 30
3681.21 24
3681.35 17
3681.49 10
3681.63 4
3681.77 0
3681.90 0
3682.04 0
3682.18 0
3682.32 0
3682.46 0
3682.60 2
3682.74 3
3682.88 3
3683.02 2
3683.16 1
3683.30 0
3683.44 0
3683.57 2
3683.71 4
3683.85 7
3683.99 9
3684.13 11
3684.27 12
3684.41 12
3684.55 13
3684.69 14
3684.83 18
3684.97 25
3685.11 34
3685.24 46
3685.38 58
3685.52 70
3685.66 80
3685.80 87
3685.94 91
3686.08 91
3686.22 88
3686.36 84
3686.50 80
3686.64 77
3686.78 77
3686.92 79
3687.05 83
3687.19 86
3687.33 89
3687.47 88
3687.61 85
3687.75 78
3687.89 69
3688.03 57
3688.17 45
3688.31 33
3688.45 22
3688.59 14
3688.73 9
3688.86 7
3689.00 8
3689.14 11
3689.28 16
3689.42 21
3689.56 27
3689.70 32
3689.84 39
3689.98 46
3690.12 55
3690.26 66
3690.40 77
3690.54 87
3690.68 96
3690.81 102
3690.95 105
3691.09 105
3691.23 103
3691.37 99
3691.51 93
3691.65 86
3691.79 79
3691.93 73
3692.07 68
3692.21 66
3692.35 67
3692.49 70
3692.63 74
3692.77 77
3692.90 79
3693.04 78
3693.18 74
3693.32 67
3693.46 58
3693.60 48
3693.74 40
3693.88 33
3694.02 30
3694.16 29
3694.30 31
3694.44 34
3694.58 38
3694.72 41
3694.86 43
3694.99 45
3695.13 47
3695.27 50
3695.41 55
3695.55 64
3695.69 76
3695.83 90
3695.97 105
3696.11 121
3696.25 136
3696.39 150
3696.53 163
3696.67 175
3696.81 185
3696.95 192
3697.09 196
3697.23 197
3697.36 193
3697.50 186
3697.64 177
3697.78 166
3697.92 155
3698.06 145
3698.20 137
3698.34 130
3698.48 123
3698.62 118
3698.76 113
3698.90 107
3699.04 102
3699.18 97
3699.32 92
3699.46 87
3699.60 83
3699.74 79
3699.88 74
3700.01 71
3700.15 67
3700.29 62
3700.43 57
3700.57 51
3700.71 45
3700.85 40
3700.99 35
3701.13 32
3701.27 30
3701.41 30
3701.55 31
3701.69 31
3701.83 32
3701.97 32
3702.11 31
3702.25 32
3702.39 33
3702.53 37
3702.67 42
3702.80 48
3702.94 53
3703.08 57
3703.22 59
3703.36 60
3703.50 61
3703.64 62
3703.78 65
3703.92 70
3704.06 75
3704.20 81
3704.34 85
3704.48 88
3704.62 89
3704.76 90
3704.90 92
3705.04 96
3705.18 103
3705.32 112
3705.46 124
3705.60 136
3705.74 147
3705.87 156
3706.01 162
3706.15 165
3706.29 165
3706.43 162
3706.57 156
3706.71 150
3706.85 145
3706.99 140
3707.13 137
3707.27 136
3707.41 138
3707.55 141
3707.69 145
3707.83 149
3707.97 151
3708.11 152
3708.25 151
3708.39 148
3708.53 143
3708.67 139
3708.81 134
3708.95 129
3709.09 124
3709.23 119
3709.37 114
3709.51 110
3709.64 106
3709.78 103
3709.92 100
3710.06 96
3710.20 92
3710.34 88
3710.48 83
3710.62 78
3710.76 73
3710.90 69
3711.04 67
3711.18 66
3711.32 67
3711.46 69
3711.60 72
3711.74 75
3711.88 78
3712.02 81
3712.16 83
3712.30 86
3712.44 89
3712.58 90
3712.72 91
3712.86 90
3713.00 89
3713.14 89
3713.28 90
3713.42 95
3713.56 103
3713.70 114
3713.84 127
3713.98 139
3714.12 148
3714.26 154
3714.39 155
3714.53 151
3714.67 144
3714.81 134
3714.95 122
3715.09 110
3715.23 97
3715.37 85
3715.51 73
3715.65 64
3715.79 56
3715.93 50
3716.07 45
3716.21 41
3716.35 36
3716.49 29
3716.63 20
3716.77 9
3716.91 0
3717.05 0
3717.19 0
3717.33 0
3717.47 0
3717.61 0
3717.75 0
3717.89 0
3718.03 3
3718.17 9
3718.31 14
3718.45 18
3718.59 21
3718.73 22
3718.87 21
3719.01 19
3719.15 18
3719.29 17
3719.43 18
3719.57 20
3719.71 24
3719.85 28
3719.99 31
3720.13 32
3720.27 31
3720.41 28
3720.55 22
3720.69 16
3720.83 9
3720.97 2
3721.11 0
3721.25 0
3721.39 0
3721.53 0
3721.67 0
3721.81 0
3721.95 0
3722.09 3
3722.22 4
3722.36 5
3722.50 5
3722.64 4
3722.78 3
3722.92 2
3723.06 3
3723.20 5
3723.34 8
3723.48 13
3723.62 18
3723.76 24
3723.90 29
3724.04 34
3724.18 37
3724.32 39
3724.46 41
3724.60 43
3724.74 45
3724.88 47
3725.02 49
3725.16 51
3725.30 50
3725.44 47
3725.58 42
3725.72 35
3725.86 26
3726.00 19
3726.14 14
3726.28 13
3726.42 17
3726.56 26
3726.70 40
3726.84 56
3726.98 72
3727.12 86
3727.26 96
3727.40 103
3727.54 106
3727.68 107
3727.82 108
3727.96 111
3728.10 118
3728.24 128
3728.38 141
3728.52 155
3728.66 168
3728.80 179
3728.94 187
3729.08 192
3729.22 194
3729.36 195
3729.50 194
3729.64 193
3729.78 192
3729.92 190
3730.06 188
3730.20 186
3730.34 185
3730.48 185
3730.62 187
3730.76 189
3730.90 189
3731.04 186
3731.18 178
3731.32 165
3731.46 149
3731.60 131
3731.74 115
3731.88 103
3732.02 97
3732.16 97
3732.30 102
3732.44 110
3732.58 118
3732.72 124
3732.86 129
3733.00 132
3733.14 135
3733.29 140
3733.43 147
3733.57 158
3733.71 172
3733.85 186
3733.99 198
3734.13 207
3734.27 212
3734.41 213
3734.55 211
3734.69 209
3734.83 207
3734.97 205
3735.11 206
3735.25 207
3735.39 207
3735.53 207
3735.67 207
3735.81 207
3735.95 207
3736.09 208
3736.23 210
3736.37 212
3736.51 214
3736.65 213
3736.79 210
3736.93 202
3737.07 190
3737.21 175
3737.35 158
3737.49 141
3737.63 128
3737.77 120
3737.91 118
3738.05 122
3738.19 131
3738.33 143
3738.47 154
3738.61 163
3738.75 167
3738.89 166
3739.03 160
3739.17 153
3739.31 146
3739.45 142
3739.59 142
3739.73 147
3739.87 155
3740.01 165
3740.15 174
3740.29 179
3740.43 178
3740.57 170
3740.71 157
3740.85 140
3740.99 122
3741.14 106
3741.28 95
3741.42 91
3741.56 93
3741.70 101
3741.84 112
3741.98 124
3742.12 135
3742.26 143
3742.40 146
3742.54 146
3742.68 142
3742.82 136
3742.96 129
3743.10 121
3743.24 112
3743.38 104
3743.52 96
3743.66 88
3743.80 80
3743.94 72
3744.08 66
3744.22 59
3744.36 53
3744.50 49
3744.64 46
3744.78 46
3744.92 49
3745.06 57
3745.20 69
3745.34 84
3745.48 98
3745.62 111
3745.76 118
3745.91 120
3746.05 114
3746.19 105
3746.33 93
3746.47 81
3746.61 73
3746.75 68
3746.89 68
3747.03 71
3747.17 74
3747.31 76
3747.45 75
3747.59 71
3747.73 63
3747.87 54
3748.01 45
3748.15 38
3748.29 33
3748.43 31
3748.57 31
3748.71 32
3748.85 34
3748.99 35
3749.13 36
3749.27 37
3749.41 39
3749.55 42
3749.70 47
3749.84 52
3749.98 56
3750.12 57
3750.26 55
3750.40 50
3750.54 41
3750.68 31
3750.82 23
3750.96 16
3751.10 13
3751.24 13
3751.38 15
3751.52 18
3751.66 19
3751.80 19
3751.94 16
3752.08 12
3752.22 7
3752.36 1
3752.50 0
3752.64 0
3752.79 0
3752.93 0
3753.07 0
3753.21 0
3753.35 0
3753.49 0
3753.63 3
3753.77 6
3753.91 9
3754.05 12
3754.19 18
3754.33 26
3754.47 37
3754.61 50
3754.75 66
3754.89 82
3755.03 98
3755.17 111
3755.31 120
3755.45 124
3755.60 124
3755.74 119
3755.88 110
3756.02 98
3756.16 86
3756.30 76
3756.44 69
3756.58 66
3756.72 68
3756.86 74
3757.00 82
3757.14 90
3757.28 98
3757.42 103
3757.56 106
3757.70 109
3757.84 112
3757.98 116
3758.12 122
3758.27 129
3758.41 136
3758.55 142
3758.69 146
3758.83 147
3758.97 145
3759.11 143
3759.25 141
3759.39 141
3759.53 145
3759.67 152
3759.81 163
3759.95 175
3760.09 189
3760.23 203
3760.37 214
3760.51 223
3760.66 228
3760.80 229
3760.94 225
3761.08 218
3761.22 207
3761.36 196
3761.50 184
3761.64 174
3761.78 165
3761.92 158
3762.06 153
3762.20 149
3762.34 145
3762.48 141
3762.62 138
3762.77 136
3762.91 137
3763.05 141
3763.19 148
3763.33 157
3763.47 166
3763.61 173
3763.75 174
3763.89 169
3764.03 159
3764.17 145
3764.31 132
3764.45 122
3764.59 117
3764.73 117
3764.88 122
3765.02 128
3765.16 133
3765.30 136
3765.44 135
3765.58 131
3765.72 124
3765.86 115
3766.00 106
3766.14 97
3766.28 88
3766.42 79
3766.56 70
3766.70 61
3766.85 51
3766.99 42
3767.13 33
3767.27 25
3767.41 18
3767.55 15
3767.69 15
3767.83 18
3767.97 24
3768.11 34
3768.25 46
3768.39 58
3768.53 69
3768.68 77
3768.82 84
3768.96 88
3769.10 91
3769.24 92
3769.38 93
3769.52 93
3769.66 90
3769.80 86
3769.94 78
3770.08 68
3770.22 57
3770.36 47
3770.51 39
3770.65 35
3770.79 35
3770.93 37
3771.07 40
3771.21 43
3771.35 44
3771.49 44
3771.63 43
3771.77 44
3771.91 47
3772.05 54
3772.20 64
3772.34 75
3772.48 86
3772.62 95
3772.76 100
3772.90 102
3773.04 101
3773.18 98
3773.32 94
3773.46 91
3773.60 88
3773.74 87
3773.89 88
3774.03 89
3774.17 90
3774.31 92
3774.45 93
3774.59 95
3774.73 95
3774.87 94
3775.01 91
3775.15 86
3775.29 77
3775.43 67
3775.58 55
3775.72 44
3775.86 35
3776.00 31
3776.14 32
3776.28 38
3776.42 46
3776.56 56
3776.70 65
3776.84 70
3776.98 72
3777.13 71
3777.27 68
3777.41 65
3777.55 62
3777.69 61
3777.83 61
3777.97 62
3778.11 64
3778.25 65
3778.39 65
3778.54 64
3778.68 63
3778.82 61
3778.96 61
3779.10 62
3779.24 64
3779.38 68
3779.52 73
3779.66 78
3779.80 82
3779.94 85
3780.09 87
3780.23 87
3780.37 87
3780.51 88
3780.65 90
3780.79 93
3780.93 98
3781.07 104
3781.21 112
3781.35 119
3781.50 127
3781.64 135
3781.78 143
3781.92 150
3782.06 155
3782.20 157
3782.34 155
3782.48 148
3782.62 137
3782.77 120
3782.91 101
3783.05 81
3783.19 62
3783.33 46
3783.47 34
3783.61 27
3783.75 24
3783.89 27
3784.03 36
3784.18 51
3784.32 72
3784.46 98
3784.60 128
3784.74 162
3784.88 196
3785.02 231
3785.16 264
3785.30 297
3785.45 331
3785.59 367
3785.73 406
3785.87 447
3786.01 491
3786.15 534
3786.29 577
3786.43 618
3786.57 658
3786.71 696
3786.86 733
3787.00 769
3787.14 803
3787.28 834
3787.42 862
3787.56 885
3787.70 906
3787.84 925
3787.98 944
3788.13 961
3788.27 977
3788.41 989
3788.55 995
3788.69 992
3788.83 982
3788.97 967
3789.11 948
3789.26 930
3789.40 916
3789.54 906
3789.68 901
3789.82 900
3789.96 899
3790.10 898
3790.24 894
3790.38 888
3790.53 877
3790.67 862
3790.81 842
3790.95 818
3791.09 788
3791.23 755
3791.37 719
3791.51 683
3791.66 648
3791.80 615
3791.94 587
3792.08 565
3792.22 547
3792.36 534
3792.50 526
3792.64 519
3792.78 512
3792.93 504
3793.07 494
3793.21 480
3793.35 461
3793.49 440
3793.63 416
3793.77 389
3793.91 362
3794.06 335
3794.20 308
3794.34 283
3794.48 259
3794.62 238
3794.76 219
3794.90 202
3795.04 188
3795.19 176
3795.33 165
3795.47 156
3795.61 149
3795.75 143
3795.89 138
3796.03 136
3796.17 135
3796.32 136
3796.46 139
3796.60 144
3796.74 151
3796.88 160
3797.02 168
3797.16 177
3797.31 184
3797.45 190
3797.59 195
3797.73 200
3797.87 203
3798.01 207
3798.15 211
3798.29 214
3798.44 216
3798.58 218
3798.72 219
3798.86 218
3799.00 218
3799.14 217
3799.28 216
3799.43 217
3799.57 219
3799.71 223
3799.85 230
3799.99 240
3800.13 251
3800.27 264
3800.41 275
3800.56 282
3800.70 284
3800.84 279
3800.98 268
3801.12 252
3801.26 233
3801.40 214
3801.55 194
3801.69 177
3801.83 161
3801.97 148
3802.11 137
3802.25 128
3802.39 119
3802.54 113
3802.68 107
3802.82 103
3802.96 100
3803.10 99
3803.24 98
3803.38 100
3803.53 102
3803.67 106
3803.81 111
3803.95 118
3804.09 124
3804.23 130
3804.37 135
3804.51 139
3804.66 142
3804.80 142
3804.94 141
3805.08 137
3805.22 131
3805.36 124
3805.51 116
3805.65 107
3805.79 98
3805.93 92
3806.07 87
3806.21 86
3806.35 88
3806.50 91
3806.64 94
3806.78 96
3806.92 96
3807.06 92
3807.20 85
3807.34 77
3807.49 68
3807.63 61
3807.77 55
3807.91 51
3808.05 49
3808.19 47
3808.33 45
3808.48 44
3808.62 42
3808.76 41
3808.90 39
3809.04 37
3809.18 35
3809.33 34
3809.47 33
3809.61 35
3809.75 40
3809.89 50
3810.03 65
3810.17 83
3810.32 102
3810.46 121
3810.60 137
3810.74 148
3810.88 154
3811.02 155
3811.17 152
3811.31 148
3811.45 142
3811.59 136
3811.73 130
3811.87 124
3812.01 120
3812.16 117
3812.30 116
3812.44 118
3812.58 123
3812.72 129
3812.86 137
3813.01 144
3813.15 148
3813.29 147
3813.43 141
3813.57 129
3813.71 114
3813.86 98
3814.00 83
3814.14 72
3814.28 66
3814.42 67
3814.56 75
3814.71 86
3814.85 101
3814.99 117
3815.13 132
3815.27 146
3815.41 160
3815.55 175
3815.70 189
3815.84 205
3815.98 220
3816.12 233
3816.26 243
3816.40 250
3816.55 251
3816.69 249
3816.83 244
3816.97 239
3817.11 234
3817.25 231
3817.40 231
3817.54 234
3817.68 239
3817.82 246
3817.96 254
3818.10 264
3818.25 274
3818.39 286
3818.53 299
3818.67 311
3818.81 323
3818.96 331
3819.10 337
3819.24 337
3819.38 332
3819.52 324
3819.66 312
3819.81 300
3819.95 290
3820.09 284
3820.23 283
3820.37 287
3820.51 294
3820.66 303
3820.80 313
3820.94 323
3821.08 332
3821.22 340
3821.36 347
3821.51 354
3821.65 358
3821.79 361
3821.93 360
3822.07 356
3822.22 349
3822.36 339
3822.50 328
3822.64 318
3822.78 311
3822.92 309
3823.07 311
3823.21 317
3823.35 325
3823.49 332
3823.63 336
3823.77 337
3823.92 333
3824.06 326
3824.20 317
3824.34 307
3824.48 296
3824.63 286
3824.77 274
3824.91 261
3825.05 246
3825.19 228
3825.33 208
3825.48 188
3825.62 167
3825.76 147
3825.90 129
3826.04 114
3826.19 102
3826.33 93
3826.47 87
3826.61 84
3826.75 83
3826.89 84
3827.04 85
3827.18 87
3827.32 88
3827.46 87
3827.60 84
3827.75 79
3827.89 73
3828.03 66
3828.17 59
3828.31 52
3828.46 44
3828.60 35
3828.74 25
3828.88 15
3829.02 3
3829.16 0
3829.31 0
3829.45 0
3829.59 0
3829.73 0
3829.87 0
3830.02 0
3830.16 0
3830.30 11
3830.44 24
3830.58 34
3830.73 42
3830.87 47
3831.01 50
3831.15 51
3831.29 52
3831.44 53
3831.58 56
3831.72 58
3831.86 61
3832.00 64
3832.14 65
3832.29 64
3832.43 60
3832.57 55
3832.71 50
3832.85 45
3833.00 43
3833.14 44
3833.28 49
3833.42 58
3833.56 70
3833.71 84
3833.85 98
3833.99 112
3834.13 126
3834.27 138
3834.42 150
3834.56 162
3834.70 175
3834.84 189
3834.98 205
3835.13 221
3835.27 237
3835.41 252
3835.55 266
3835.69 279
3835.84 292
3835.98 303
3836.12 314
3836.26 323
3836.40 331
3836.55 337
3836.69 342
3836.83 347
3836.97 350
3837.11 353
3837.26 355
3837.40 356
3837.54 355
3837.68 352
3837.83 347
3837.97 341
3838.11 333
3838.25 325
3838.39 317
3838.54 311
3838.68 305
3838.82 301
3838.96 297
3839.10 294
3839.25 289
3839.39 284
3839.53 277
3839.67 269
3839.81 261
3839.96 253
3840.10 246
3840.24 241
3840.38 237
3840.52 234
3840.67 230
3840.81 225
3840.95 219
3841.09 212
3841.24 204
3841.38 195
3841.52 186
3841.66 175
3841.80 163
3841.95 152
3842.09 140
3842.23 130
3842.37 121
3842.51 114
3842.66 109
3842.80 106
3842.94 103
3843.08 101
3843.22 100
3843.37 100
3843.51 101
3843.65 104
3843.79 107
3843.94 110
3844.08 112
3844.22 112
3844.36 110
3844.50 108
3844.65 107
3844.79 108
3844.93 112
3845.07 119
3845.22 127
3845.36 136
3845.50 143
3845.64 146
3845.78 145
3845.93 142
3846.07 136
3846.21 131
3846.35 128
3846.50 127
3846.64 128
3846.78 131
3846.92 135
3847.06 138
3847.21 139
3847.35 140
3847.49 139
3847.63 138
3847.78 136
3847.92 134
3848.06 132
3848.20 129
3848.34 125
3848.49 122
3848.63 118
3848.77 116
3848.91 115
3849.06 116
3849.20 117
3849.34 117
3849.48 114
3849.62 109
3849.77 99
3849.91 86
3850.05 71
3850.19 55
3850.34 40
3850.48 29
3850.62 21
3850.76 16
3850.91 13
3851.05 12
3851.19 12
3851.33 10
3851.47 8
3851.62 4
3851.76 0
3851.90 0
3852.04 0
3852.19 0
3852.33 0
3852.47 0
3852.61 0
3852.76 0
3852.90 2
3853.04 13
3853.18 26
3853.32 38
3853.47 48
3853.61 54
3853.75 58
3853.89 59
3854.04 59
3854.18 60
3854.32 63
3854.46 69
3854.61 77
3854.75 85
3854.89 92
3855.03 96
3855.18 97
3855.32 95
3855.46 91
3855.60 86
3855.74 82
3855.89 80
3856.03 79
3856.17 79
3856.31 80
3856.46 81
3856.60 82
3856.74 83
3856.88 86
3857.03 89
3857.17 93
3857.31 98
3857.45 102
3857.60 105
3857.74 106
3857.88 105
3858.02 103
3858.17 99
3858.31 95
3858.45 92
3858.59 88
3858.74 86
3858.88 84
3859.02 83
3859.16 83
3859.31 84
3859.45 88
3859.59 94
3859.73 100
3859.88 107
3860.02 111
3860.16 112
3860.30 109
3860.44 103
3860.59 96
3860.73 87
3860.87 80
3861.01 75
3861.16 72
3861.30 71
3861.44 72
3861.58 74
3861.73 75
3861.87 76
3862.01 77
3862.15 77
3862.30 76
3862.44 75
3862.58 75
3862.72 77
3862.87 79
3863.01 82
3863.15 85
3863.29 86
3863.44 86
3863.58 83
3863.72 78
3863.86 73
3864.01 68
3864.15 64
3864.29 61
3864.44 58
3864.58 55
3864.72 52
3864.86 47
3865.01 41
3865.15 36
3865.29 31
3865.43 29
3865.58 29
3865.72 33
3865.86 40
3866.00 49
3866.15 59
3866.29 68
3866.43 77
3866.57 82
3866.72 85
3866.86 85
3867.00 81
3867.14 75
3867.29 67
3867.43 58
3867.57 50
3867.71 43
3867.86 39
3868.00 39
3868.14 42
3868.28 48
3868.43 56
3868.57 65
3868.71 72
3868.86 77
3869.00 79
3869.14 80
3869.28 79
3869.43 80
3869.57 82
3869.71 86
3869.85 92
3870.00 97
3870.14 100
3870.28 101
3870.42 101
3870.57 98
3870.71 95
3870.85 92
3871.00 88
3871.14 84
3871.28 79
3871.42 73
3871.57 66
3871.71 59
3871.85 54
3871.99 50
3872.14 49
3872.28 50
3872.42 53
3872.56 57
3872.71 61
3872.85 64
3872.99 67
3873.14 68
3873.28 71
3873.42 75
3873.56 81
3873.71 90
3873.85 100
3873.99 112
3874.13 124
3874.28 136
3874.42 146
3874.56 154
3874.71 159
3874.85 163
3874.99 163
3875.13 161
3875.28 156
3875.42 148
3875.56 138
3875.70 127
3875.85 115
3875.99 104
3876.13 94
3876.28 87
3876.42 82
3876.56 79
3876.70 77
3876.85 76
3876.99 76
3877.13 76
3877.27 75
3877.42 74
3877.56 72
3877.70 70
3877.85 66
3877.99 63
3878.13 59
3878.27 57
3878.42 57
3878.56 60
3878.70 64
3878.85 71
3878.99 78
3879.13 84
3879.27 90
3879.42 92
3879.56 93
3879.70 92
3879.85 89
3879.99 85
3880.13 81
3880.27 76
3880.42 73
3880.56 70
3880.70 69
3880.85 70
3880.99 72
3881.13 76
3881.27 80
3881.42 84
3881.56 89
3881.70 94
3881.85 99
3881.99 104
3882.13 108
3882.27 112
3882.42 115
3882.56 117
3882.70 117
3882.85 116
3882.99 113
3883.13 107
3883.27 101
3883.42 95
3883.56 89
3883.70 86
3883.85 86
3883.99 89
3884.13 94
3884.27 101
3884.42 107
3884.56 111
3884.70 113
3884.85 111
3884.99 106
3885.13 100
3885.27 93
3885.42 88
3885.56 85
3885.70 84
3885.85 87
3885.99 91
3886.13 97
3886.28 103
3886.42 108
3886.56 113
3886.70 117
3886.85 122
3886.99 128
3887.13 136
3887.28 143
3887.42 151
3887.56 156
3887.71 160
3887.85 161
3887.99 160
3888.13 158
3888.28 158
3888.42 159
3888.56 162
3888.71 167
3888.85 174
3888.99 181
3889.13 188
3889.28 194
3889.42 198
3889.56 201
3889.71 201
3889.85 199
3889.99 196
3890.14 192
3890.28 188
3890.42 185
3890.57 183
3890.71 182
3890.85 182
3890.99 181
3891.14 180
3891.28 177
3891.42 172
3891.57 166
3891.71 160
3891.85 156
3892.00 155
3892.14 155
3892.28 157
3892.42 159
3892.57 158
3892.71 155
3892.85 148
3893.00 137
3893.14 125
3893.28 111
3893.43 98
3893.57 87
3893.71 78
3893.86 71
3894.00 65
3894.14 62
3894.28 61
3894.43 60
3894.57 60
3894.71 59
3894.86 57
3895.00 53
3895.14 47
3895.29 39
3895.43 30
3895.57 20
3895.72 11
3895.86 3
3896.00 0
3896.15 0
3896.29 0
3896.43 0
3896.57 0
3896.72 0
3896.86 0
3897.00 0
3897.15 1
3897.29 4
3897.43 9
3897.58 15
3897.72 24
3897.86 35
3898.01 49
3898.15 64
3898.29 79
3898.44 92
3898.58 101
3898.72 105
3898.87 105
3899.01 99
3899.15 89
3899.29 74
3899.44 58
3899.58 41
3899.72 25
3899.87 13
3900.01 5
3900.15 2
3900.30 4
3900.44 9
3900.58 17
3900.73 27
3900.87 36
3901.01 46
3901.16 56
3901.30 66
3901.44 75
3901.59 83
3901.73 90
3901.87 95
3902.02 100
3902.16 104
3902.30 110
3902.45 117
3902.59 125
3902.73 135
3902.88 145
3903.02 152
3903.16 155
3903.30 153
3903.45 146
3903.59 134
3903.73 120
3903.88 104
3904.02 90
3904.16 79
3904.31 70
3904.45 64
3904.59 61
3904.74 60
3904.88 61
3905.02 63
3905.17 65
3905.31 67
3905.45 68
3905.60 68
3905.74 67
3905.88 67
3906.03 69
3906.17 73
3906.31 80
3906.46 89
3906.60 100
3906.74 110
3906.89 120
3907.03 126
3907.17 130
3907.32 131
3907.46 131
3907.60 131
3907.75 130
3907.89 129
3908.03 128
3908.18 127
3908.32 125
3908.46 123
3908.61 121
3908.75 120
3908.89 121
3909.04 125
3909.18 131
3909.32 138
3909.47 147
3909.61 156
3909.75 164
3909.90 173
3910.04 180
3910.18 188
3910.33 194
3910.47 200
3910.61 205
3910.76 208
3910.90 209
3911.04 209
3911.19 206
3911.33 202
3911.47 196
3911.62 189
3911.76 180
3911.91 172
3912.05 163
3912.19 155
3912.34 148
3912.48 142
3912.62 138
3912.77 134
3912.91 131
3913.05 128
3913.20 124
3913.34 121
3913.48 118
3913.63 117
3913.77 117
3913.91 119
3914.06 123
3914.20 128
3914.34 134
3914.49 139
3914.63 142
3914.77 143
3914.92 142
3915.06 139
3915.20 134
3915.35 129
3915.49 122
3915.64 116
3915.78 111
3915.92 108
3916.07 106
3916.21 104
3916.35 102
3916.50 98
3916.64 92
3916.78 82
3916.93 71
3917.07 60
3917.21 50
3917.36 44
3917.50 42
3917.64 46
3917.79 52
3917.93 59
3918.07 66
3918.22 70
3918.36 70
3918.51 66
3918.65 61
3918.79 55
3918.94 49
3919.08 44
3919.22 41
3919.37 37
3919.51 34
3919.65 29
3919.80 23
3919.94 15
3920.08 7
3920.23 0
3920.37 0
3920.52 0
3920.66 0
3920.80 0
3920.95 0
3921.09 0
3921.23 0
3921.38 1
3921.52 14
3921.66 26
3921.81 36
3921.95 43
3922.09 47
3922.24 48
3922.38 47
3922.53 47
3922.67 47
3922.81 48
3922.96 49
3923.10 47
3923.24 44
3923.39 36
3923.53 26
3923.67 14
3923.82 1
3923.96 0
3924.11 0
3924.25 0
3924.39 0
3924.54 0
3924.68 0
3924.82 1
3924.97 7
3925.11 10
3925.25 11
3925.40 12
3925.54 12
3925.69 13
3925.83 15
3925.97 19
3926.12 25
3926.26 33
3926.40 42
3926.55 52
3926.69 64
3926.84 79
3926.98 95
3927.12 113
3927.27 131
3927.41 148
3927.55 163
3927.70 173
3927.84 179
3927.98 180
3928.13 177
3928.27 171
3928.42 163
3928.56 153
3928.70 144
3928.85 135
3928.99 128
3929.13 123
3929.28 118
3929.42 115
3929.57 111
3929.71 109
3929.85 107
3930.00 106
3930.14 107
3930.28 110
3930.43 115
3930.57 121
3930.72 128
3930.86 134
3931.00 138
3931.15 140
3931.29 138
3931.43 134
3931.58 126
3931.72 115
3931.87 102
3932.01 88
3932.15 73
3932.30 58
3932.44 45
3932.58 32
3932.73 22
3932.87 14
3933.02 8
3933.16 4
3933.30 2
3933.45 2
3933.59 3
3933.74 6
3933.88 8
3934.02 10
3934.17 12
3934.31 13
3934.45 14
3934.60 17
3934.74 21
3934.89 26
3935.03 33
3935.17 40
3935.32 47
3935.46 52
3935.61 55
3935.75 56
3935.89 54
3936.04 51
3936.18 46
3936.32 41
3936.47 37
3936.61 34
3936.76 32
3936.90 32
3937.04 32
3937.19 33
3937.33 34
3937.48 34
3937.62 33
3937.76 31
3937.91 28
3938.05 24
3938.19 18
3938.34 11
3938.48 2
3938.63 0
3938.77 0
3938.91 0
3939.06 0
3939.20 0
3939.35 0
3939.49 0
3939.63 1
3939.78 10
3939.92 19
3940.07 26
3940.21 32
3940.35 37
3940.50 42
3940.64 47
3940.79 51
3940.93 54
3941.07 57
3941.22 59
3941.36 61
3941.51 64
3941.65 67
3941.79 72
3941.94 78
3942.08 82
3942.23 85
3942.37 85
3942.51 82
3942.66 77
3942.80 69
3942.95 62
3943.09 54
3943.23 47
3943.38 40
3943.52 33
3943.67 25
3943.81 18
3943.95 12
3944.10 8
3944.24 9
3944.39 14
3944.53 23
3944.67 35
3944.82 47
3944.96 59
3945.11 67
3945.25 72
3945.39 75
3945.54 77
3945.68 79
3945.83 82
3945.97 86
3946.11 90
3946.26 93
3946.40 95
3946.55 94
3946.69 91
3946.83 89
3946.98 87
3947.12 88
3947.27 91
3947.41 96
3947.55 102
3947.70 107
3947.84 110
3947.99 110
3948.13 107
3948.27 104
3948.42 101
3948.56 102
3948.71 107
3948.85 118
3948.99 132
3949.14 147
3949.28 160
3949.43 170
3949.57 173
3949.72 170
3949.86 163
3950.00 155
3950.15 148
3950.29 146
3950.44 150
3950.58 160
3950.72 174
3950.87 191
3951.01 208
3951.16 221
3951.30 231
3951.44 236
3951.59 239
3951.73 239
3951.88 240
3952.02 244
3952.17 251
3952.31 262
3952.45 277
3952.60 292
3952.74 308
3952.89 322
3953.03 333
3953.17 342
3953.32 347
3953.46 350
3953.61 350
3953.75 347
3953.90 340
3954.04 329
3954.18 315
3954.33 299
3954.47 283
3954.62 269
3954.76 258
3954.91 251
3955.05 246
3955.19 243
3955.34 240
3955.48 235
3955.63 228
3955.77 220
3955.91 210
3956.06 201
3956.20 193
3956.35 187
3956.49 182
3956.64 178
3956.78 176
3956.92 173
3957.07 171
3957.21 169
3957.36 167
3957.50 167
3957.65 166
3957.79 165
3957.93 162
3958.08 157
3958.22 150
3958.37 140
3958.51 127
3958.66 114
3958.80 100
3958.94 88
3959.09 79
3959.23 73
3959.38 69
3959.52 68
3959.67 69
3959.81 70
3959.95 70
3960.10 70
3960.24 69
3960.39 69
3960.53 68
3960.68 68
3960.82 69
3960.96 70
3961.11 73
3961.25 76
3961.40 81
3961.54 87
3961.69 95
3961.83 103
3961.97 110
3962.12 115
3962.26 118
3962.41 119
3962.55 116
3962.70 111
3962.84 105
3962.98 98
3963.13 91
3963.27 83
3963.42 75
3963.56 66
3963.71 57
3963.85 48
3964.00 41
3964.14 35
3964.28 32
3964.43 31
3964.57 34
3964.72 39
3964.86 46
3965.01 55
3965.15 65
3965.29 75
3965.44 85
3965.58 94
3965.73 102
3965.87 109
3966.02 117
3966.16 125
3966.31 133
3966.45 143
3966.59 153
3966.74 164
3966.88 175
3967.03 185
3967.17 193
3967.32 197
3967.46 198
3967.61 195
3967.75 189
3967.89 179
3968.04 167
3968.18 153
3968.33 139
3968.47 126
3968.62 113
3968.76 103
3968.91 95
3969.05 90
3969.19 88
3969.34 89
3969.48 94
3969.63 101
3969.77 111
3969.92 123
3970.06 137
3970.21 151
3970.35 166
3970.49 179
3970.64 190
3970.78 200
3970.93 209
3971.07 216
3971.22 221
3971.36 224
3971.51 225
3971.65 223
3971.80 217
3971.94 207
3972.08 196
3972.23 183
3972.37 170
3972.52 159
3972.66 152
3972.81 149
3972.95 150
3973.10 155
3973.24 161
3973.38 168
3973.53 172
3973.67 173
3973.82 171
3973.96 164
3974.11 153
3974.25 137
3974.40 119
3974.54 99
3974.69 78
3974.83 60
3974.97 45
3975.12 34
3975.26 29
3975.41 28
3975.55 31
3975.70 36
3975.84 43
3975.99 52
3976.13 62
3976.28 73
3976.42 86
3976.57 102
3976.71 118
3976.85 133
3977.00 146
3977.14 154
3977.29 158
3977.43 158
3977.58 155
3977.72 151
3977.87 148
3978.01 145
3978.16 143
3978.30 142
3978.45 141
3978.59 140
3978.73 137
3978.88 132
3979.02 127
3979.17 122
3979.31 115
3979.46 107
3979.60 98
3979.75 89
3979.89 80
3980.04 73
3980.18 69
3980.33 69
3980.47 74
3980.62 83
3980.76 95
3980.90 109
3981.05 123
3981.19 134
3981.34 141
3981.48 144
3981.63 143
3981.77 138
3981.92 132
3982.06 126
3982.21 121
3982.35 118
3982.50 117
3982.64 119
3982.79 123
3982.93 128
3983.08 135
3983.22 143
3983.36 154
3983.51 165
3983.65 177
3983.80 189
3983.94 199
3984.09 207
3984.23 212
3984.38 215
3984.52 216
3984.67 216
3984.81 216
3984.96 216
3985.10 216
3985.25 217
3985.39 216
3985.54 215
3985.68 213
3985.83 212
3985.97 210
3986.11 208
3986.26 206
3986.40 204
3986.55 202
3986.69 200
3986.84 199
3986.98 198
3987.13 197
3987.27 198
3987.42 199
3987.56 202
3987.71 205
3987.85 208
3988.00 213
3988.14 218
3988.29 223
3988.43 227
3988.58 229
3988.72 229
3988.87 225
3989.01 217
3989.16 205
3989.30 190
3989.45 173
3989.59 154
3989.73 135
3989.88 117
3990.02 100
3990.17 85
3990.31 72
3990.46 61
3990.60 53
3990.75 47
3990.89 41
3991.04 37
3991.18 31
3991.33 25
3991.47 16
3991.62 7
3991.76 0
3991.91 0
3992.05 0
3992.20 0
3992.34 0
3992.49 0
3992.63 0
3992.78 0
3992.92 5
3993.07 16
3993.21 25
3993.36 31
3993.50 35
3993.65 35
3993.79 32
3993.94 28
3994.08 23
3994.23 18
3994.37 14
3994.52 11
3994.66 10
3994.81 12
3994.95 18
3995.10 27
3995.24 41
3995.39 59
3995.53 79
3995.68 101
3995.82 121
3995.97 137
3996.11 149
3996.26 156
3996.40 158
3996.55 156
3996.69 149
3996.84 140
3996.98 128
3997.13 113
3997.27 96
3997.42 78
3997.56 60
3997.70 44
3997.85 32
3997.99 25
3998.14 22
3998.28 23
3998.43 29
3998.57 37
3998.72 48
3998.86 61
3999.01 77
3999.15 95
3999.30 113
3999.44 129
3999.59 143
3999.74 151
3999.88 154
4000.03 151
4000.17 144
4000.32 135
4000.46 126
4000.61 119
4000.75 115
4000.90 113
4001.04 113
4001.19 113
4001.33 112
4001.48 109
4001.62 103
4001.77 95
4001.91 86
4002.06 77
4002.20 69
4002.35 63
4002.49 59
4002.64 59
4002.78 62
4002.93 68
4003.07 78
4003.22 89
4003.36 100
4003.51 111
4003.65 118
4003.80 121
4003.94 119
4004.09 113
4004.23 104
4004.38 95
4004.52 87
4004.67 83
4004.81 82
4004.96 84
4005.10 88
4005.25 92
4005.39 94
4005.54 95
4005.68 93
4005.83 92
4005.97 91
4006.12 91
4006.26 93
4006.41 96
4006.55 99
4006.70 99
4006.84 99
4006.99 96
4007.13 94
4007.28 93
4007.42 96
4007.57 103
4007.72 114
4007.86 128
4008.01 143
4008.15 157
4008.30 168
4008.44 175
4008.59 177
4008.73 176
4008.88 173
4009.02 170
4009.17 168
4009.31 167
4009.46 168
4009.60 170
4009.75 170
4009.89 169
4010.04 163
4010.18 153
4010.33 140
4010.47 124
4010.62 108
4010.76 93
4010.91 79
4011.05 68
4011.20 60
4011.35 55
4011.49 54
4011.64 56
4011.78 61
4011.93 67
4012.07 72
4012.22 75
4012.36 74
4012.51 69
4012.65 61
4012.80 51
4012.94 40
4013.09 31
4013.23 25
4013.38 21
4013.52 18
4013.67 16
4013.81 13
4013.96 9
4014.10 5
4014.25 1
4014.40 0
4014.54 0
4014.69 0
4014.83 0
4014.98 0
4015.12 0
4015.27 0
4015.41 0
4015.56 0
4015.70 0
4015.85 5
4015.99 13
4016.14 24
4016.28 37
4016.43 49
4016.58 58
4016.72 64
4016.87 64
4017.01 59
4017.16 51
4017.30 40
4017.45 30
4017.59 21
4017.74 16
4017.88 16
4018.03 21
4018.17 31
4018.32 44
4018.46 59
4018.61 75
4018.76 90
4018.90 102
4019.05 112
4019.19 117
4019.34 119
4019.48 118
4019.63 116
4019.77 111
4019.92 106
4020.06 100
4020.21 93
4020.35 86
4020.50 79
4020.65 71
4020.79 62
4020.94 54
4021.08 46
4021.23 38
4021.37 30
4021.52 23
4021.66 18
4021.81 16
4021.95 16
4022.10 20
4022.24 27
4022.39 36
4022.54 46
4022.68 57
4022.83 67
4022.97 75
4023.12 82
4023.26 87
4023.41 90
4023.55 92
4023.70 91
4023.84 89
4023.99 86
4024.14 84
4024.28 83
4024.43 86
4024.57 92
4024.72 100
4024.86 108
4025.01 115
4025.15 118
4025.30 118
4025.44 114
4025.59 108
4025.74 101
4025.88 94
4026.03 89
4026.17 86
4026.32 86
4026.46 89
4026.61 94
4026.75 102
4026.90 110
4027.05 120
4027.19 129
4027.34 137
4027.48 144
4027.63 148
4027.77 148
4027.92 144
4028.06 138
4028.21 128
4028.36 116
4028.50 105
4028.65 96
4028.79 91
4028.94 91
4029.08 95
4029.23 101
4029.37 109
4029.52 116
4029.67 121
4029.81 125
4029.96 127
4030.10 129
4030.25 131
4030.39 133
4030.54 134
4030.68 134
4030.83 131
4030.98 126
4031.12 120
4031.27 112
4031.41 105
4031.56 99
4031.70 94
4031.85 90
4031.99 85
4032.14 78
4032.29 69
4032.43 57
4032.58 42
4032.72 27
4032.87 13
4033.01 2
4033.16 0
4033.30 0
4033.45 0
4033.60 2
4033.74 13
4033.89 27
4034.03 40
4034.18 52
4034.32 60
4034.47 63
4034.62 60
4034.76 52
4034.91 40
4035.05 25
4035.20 11
4035.34 0
4035.49 0
4035.64 0
4035.78 0
4035.93 0
4036.07 0
4036.22 0
4036.36 2
4036.51 7
4036.66 11
4036.80 14
4036.95 15
4037.09 16
4037.24 17
4037.38 19
4037.53 21
4037.67 24
4037.82 27
4037.97 31
4038.11 35
4038.26 39
4038.40 45
4038.55 49
4038.69 53
4038.84 54
4038.99 53
4039.13 48
4039.28 41
4039.42 34
4039.57 28
4039.72 24
4039.86 21
4040.01 21
4040.15 22
4040.30 23
4040.44 24
4040.59 26
4040.74 28
4040.88 33
4041.03 39
4041.17 46
4041.32 53
4041.46 59
4041.61 63
4041.76 64
4041.90 62
4042.05 60
4042.19 58
4042.34 57
4042.48 59
4042.63 63
4042.78 69
4042.92 77
4043.07 86
4043.21 94
4043.36 102
4043.51 110
4043.65 118
4043.80 126
4043.94 136
4044.09 146
4044.23 157
4044.38 168
4044.53 178
4044.67 185
4044.82 188
4044.96 189
4045.11 186
4045.26 182
4045.40 176
4045.55 170
4045.69 164
4045.84 158
4045.98 153
4046.13 148
4046.28 143
4046.42 141
4046.57 140
4046.71 140
4046.86 142
4047.01 143
4047.15 144
4047.30 144
4047.44 142
4047.59 139
4047.73 135
4047.88 132
4048.03 128
4048.17 126
4048.32 123
4048.46 120
4048.61 115
4048.76 111
4048.90 106
4049.05 101
4049.19 96
4049.34 93
4049.49 91
4049.63 89
4049.78 88
4049.92 85
4050.07 82
4050.22 78
4050.36 73
4050.51 67
4050.65 63
4050.80 61
4050.95 61
4051.09 63
4051.24 67
4051.38 72
4051.53 76
4051.67 79
4051.82 79
4051.97 76
4052.11 68
4052.26 57
4052.40 43
4052.55 28
4052.70 13
4052.84 0
4052.99 0
4053.13 0
4053.28 0
4053.43 0
4053.57 0
4053.72 0
4053.86 0
4054.01 0
4054.16 9
4054.30 20
4054.45 32
4054.59 41
4054.74 48
4054.89 51
4055.03 51
4055.18 47
4055.32 41
4055.47 32
4055.62 21
4055.76 10
4055.91 0
4056.05 0
4056.20 0
4056.35 0
4056.49 0
4056.64 0
4056.79 0
4056.93 0
4057.08 0
4057.22 6
4057.37 15
4057.52 24
4057.66 33
4057.81 41
4057.95 50
4058.10 57
4058.25 61
4058.39 64
4058.54 64
4058.68 63
4058.83 60
4058.98 57
4059.12 56
4059.27 57
4059.41 60
4059.56 65
4059.71 71
4059.85 77
4060.00 82
4060.14 85
4060.29 84
4060.44 80
4060.58 73
4060.73 64
4060.88 55
4061.02 47
4061.17 41
4061.31 37
4061.46 35
4061.61 34
4061.75 33
4061.90 31
4062.04 28
4062.19 24
4062.34 20
4062.48 16
4062.63 13
4062.78 12
4062.92 13
4063.07 16
4063.21 20
4063.36 25
4063.51 29
4063.65 33
4063.80 36
4063.94 39
4064.09 40
4064.24 41
4064.38 42
4064.53 43
4064.68 44
4064.82 45
4064.97 45
4065.11 45
4065.26 44
4065.41 42
4065.55 41
4065.70 40
4065.85 42
4065.99 47
4066.14 56
4066.28 67
4066.43 79
4066.58 92
4066.72 103
4066.87 112
4067.02 117
4067.16 119
4067.31 117
4067.45 114
4067.60 109
4067.75 104
4067.89 98
4068.04 92
4068.19 87
4068.33 82
4068.48 76
4068.62 70
4068.77 64
4068.92 57
4069.06 49
4069.21 42
4069.36 35
4069.50 31
4069.65 27
4069.79 26
4069.94 26
4070.09 26
4070.23 26
4070.38 26
4070.53 25
4070.67 25
4070.82 27
4070.96 31
4071.11 38
4071.26 46
4071.40 56
4071.55 66
4071.70 74
4071.84 81
4071.99 86
4072.14 91
4072.28 95
4072.43 101
4072.57 108
4072.72 117
4072.87 128
4073.01 139
4073.16 148
4073.31 154
4073.45 156
4073.60 154
4073.74 148
4073.89 138
4074.04 127
4074.18 114
4074.33 102
4074.48 93
4074.62 86
4074.77 84
4074.92 85
4075.06 90
4075.21 97
4075.35 105
4075.50 113
4075.65 118
4075.79 121
4075.94 121
4076.09 118
4076.23 114
4076.38 108
4076.53 103
4076.67 97
4076.82 92
4076.97 86
4077.11 80
4077.26 72
4077.40 62
4077.55 51
4077.70 39
4077.84 29
4077.99 21
4078.14 17
4078.28 15
4078.43 16
4078.58 19
4078.72 21
4078.87 22
4079.02 21
4079.16 18
4079.31 15
4079.45 11
4079.60 7
4079.75 3
4079.89 0
4080.04 0
4080.19 0
4080.33 0
4080.48 0
4080.63 7
4080.77 18
4080.92 31
4081.07 43
4081.21 53
4081.36 58
4081.51 58
4081.65 53
4081.80 44
4081.94 34
4082.09 25
4082.24 20
4082.38 19
4082.53 23
4082.68 30
4082.82 38
4082.97 45
4083.12 49
4083.26 48
4083.41 42
4083.56 32
4083.70 21
4083.85 10
4084.00 1
4084.14 0
4084.29 0
4084.44 0
4084.58 0
4084.73 3
4084.88 7
4085.02 9
4085.17 9
4085.32 8
4085.46 7
4085.61 6
4085.75 5
4085.90 5
4086.05 7
4086.19 9
4086.34 10
4086.49 11
4086.63 11
4086.78 9
4086.93 7
4087.07 4
4087.22 2
4087.37 2
4087.51 3
4087.66 5
4087.81 8
4087.95 10
4088.10 12
4088.25 13
4088.39 13
4088.54 13
4088.69 15
4088.83 18
4088.98 23
4089.13 30
4089.27 36
4089.42 42
4089.57 46
4089.71 47
4089.86 46
4090.01 42
4090.15 36
4090.30 31
4090.45 26
4090.59 23
4090.74 23
4090.89 25
4091.03 28
4091.18 32
4091.33 33
4091.47 33
4091.62 29
4091.77 22
4091.91 14
4092.06 6
4092.21 0
4092.35 0
4092.50 0
4092.65 0
4092.79 0
4092.94 0
4093.09 0
4093.23 0
4093.38 0
4093.53 0
4093.67 1
4093.82 4
4093.97 8
4094.11 14
4094.26 21
4094.41 29
4094.55 37
4094.70 44
4094.85 51
4094.99 56
4095.14 61
4095.29 66
4095.43 71
4095.58 76
4095.73 82
4095.87 89
4096.02 96
4096.17 103
4096.31 107
4096.46 109
4096.61 106
4096.76 99
4096.90 88
4097.05 74
4097.20 59
4097.34 46
4097.49 35
4097.64 30
4097.78 30
4097.93 35
4098.08 44
4098.22 55
4098.37 66
4098.52 76
4098.66 85
4098.81 91
4098.96 96
4099.10 98
4099.25 100
4099.40 99
4099.54 97
4099.69 93
4099.84 87
4099.98 81
4100.13 74
4100.28 68
4100.43 64
4100.57 60
4100.72 58
4100.87 56
4101.01 55
4101.16 54
4101.31 55
4101.45 58
4101.60 65
4101.75 78
4101.89 95
4102.04 116
4102.19 137
4102.33 157
4102.48 172
4102.63 182
4102.77 186
4102.92 185
4103.07 182
4103.22 178
4103.36 175
4103.51 173
4103.66 174
4103.80 175
4103.95 178
4104.10 180
4104.24 182
4104.39 184
4104.54 187
4104.68 191
4104.83 195
4104.98 198
4105.13 202
4105.27 205
4105.42 207
4105.57 210
4105.71 214
4105.86 220
4106.01 228
4106.15 239
4106.30 251
4106.45 264
4106.59 278
4106.74 291
4106.89 304
4107.04 318
4107.18 331
4107.33 346
4107.48 362
4107.62 380
4107.77 399
4107.92 419
4108.06 441
4108.21 464
4108.36 488
4108.51 512
4108.65 537
4108.80 561
4108.95 584
4109.09 607
4109.24 631
4109.39 656
4109.53 683
4109.68 712
4109.83 743
4109.98 774
4110.12 803
4110.27 828
4110.42 847
4110.56 860
4110.71 866
4110.86 867
4111.00 862
4111.15 853
4111.30 841
4111.45 828
4111.59 815
4111.74 804
4111.89 795
4112.03 791
4112.18 790
4112.33 792
4112.47 795
4112.62 798
4112.77 797
4112.92 793
4113.06 786
4113.21 776
4113.36 767
4113.50 759
4113.65 754
4113.80 751
4113.95 749
4114.09 746
4114.24 742
4114.39 736
4114.53 727
4114.68 716
4114.83 703
4114.97 690
4115.12 676
4115.27 662
4115.42 649
4115.56 636
4115.71 623
4115.86 609
4116.00 595
4116.15 579
4116.30 562
4116.45 547
4116.59 532
4116.74 520
4116.89 511
4117.03 504
4117.18 500
4117.33 497
4117.48 494
4117.62 488
4117.77 480
4117.92 469
4118.06 456
4118.21 442
4118.36 429
4118.51 419
4118.65 410
4118.80 403
4118.95 396
4119.09 387
4119.24 375
4119.39 361
4119.54 346
4119.68 330
4119.83 317
4119.98 306
4120.12 298
4120.27 292
4120.42 287
4120.57 282
4120.71 275
4120.86 267
4121.01 260
4121.16 255
4121.30 253
4121.45 254
4121.60 260
4121.74 267
4121.89 275
4122.04 281
4122.19 283
4122.33 281
4122.48 274
4122.63 261
4122.77 245
4122.92 225
4123.07 202
4123.22 179
4123.36 155
4123.51 134
4123.66 115
4123.81 100
4123.95 90
4124.10 85
4124.25 83
4124.39 85
4124.54 90
4124.69 97
4124.84 106
4124.98 117
4125.13 130
4125.28 146
4125.43 164
4125.57 183
4125.72 202
4125.87 221
4126.01 237
4126.16 250
4126.31 259
4126.46 264
4126.60 265
4126.75 265
4126.90 265
4127.05 264
4127.19 265
4127.34 266
4127.49 269
4127.63 271
4127.78 274
4127.93 276
4128.08 277
4128.22 278
4128.37 280
4128.52 283
4128.67 287
4128.81 293
4128.96 300
4129.11 308
4129.26 317
4129.40 325
4129.55 332
4129.70 339
4129.84 344
4129.99 348
4130.14 352
4130.29 355
4130.43 358
4130.58 362
4130.73 365
4130.88 368
4131.02 369
4131.17 369
4131.32 368
4131.47 367
4131.61 365
4131.76 362
4131.91 360
4132.06 357
4132.20 353
4132.35 348
4132.50 341
4132.65 333
4132.79 324
4132.94 314
4133.09 306
4133.23 299
4133.38 293
4133.53 289
4133.68 287
4133.82 286
4133.97 286
4134.12 287
4134.27 288
4134.41 289
4134.56 288
4134.71 286
4134.86 281
4135.00 273
4135.15 263
4135.30 252
4135.45 241
4135.59 229
4135.74 219
4135.89 210
4136.04 202
4136.18 194
4136.33 187
4136.48 181
4136.63 174
4136.77 166
4136.92 159
4137.07 151
4137.22 144
4137.36 137
4137.51 131
4137.66 126
4137.81 123
4137.95 120
4138.10 117
4138.25 114
4138.40 110
4138.54 106
4138.69 102
4138.84 98
4138.99 96
4139.13 94
4139.28 95
4139.43 97
4139.58 101
4139.72 106
4139.87 112
4140.02 119
4140.17 125
4140.31 131
4140.46 136
4140.61 140
4140.76 143
4140.90 146
4141.05 148
4141.20 150
4141.35 153
4141.49 157
4141.64 162
4141.79 168
4141.94 174
4142.08 181
4142.23 187
4142.38 191
4142.53 194
4142.68 195
4142.82 195
4142.97 193
4143.12 191
4143.27 188
4143.41 186
4143.56 184
4143.71 181
4143.86 177
4144.00 173
4144.15 169
4144.30 165
4144.45 164
4144.59 164
4144.74 166
4144.89 170
4145.04 175
4145.18 179
4145.33 182
4145.48 185
4145.63 186
4145.78 186
4145.92 185
4146.07 183
4146.22 181
4146.37 179
4146.51 176
4146.66 174
4146.81 173
4146.96 171
4147.10 171
4147.25 169
4147.40 166
4147.55 162
4147.69 157
4147.84 152
4147.99 147
4148.14 142
4148.29 140
4148.43 138
4148.58 137
4148.73 136
4148.88 133
4149.02 128
4149.17 121
4149.32 112
4149.47 103
4149.61 93
4149.76 84
4149.91 77
4150.06 71
4150.21 68
4150.35 68
4150.50 70
4150.65 74
4150.80 79
4150.94 84
4151.09 88
4151.24 89
4151.39 88
4151.54 84
4151.68 77
4151.83 69
4151.98 59
4152.13 48
4152.27 38
4152.42 30
4152.57 23
4152.72 17
4152.87 14
4153.01 13
4153.16 12
4153.31 12
4153.46 11
4153.60 9
4153.75 6
4153.90 2
4154.05 0
4154.20 0
4154.34 0
4154.49 0
4154.64 0
4154.79 0
4154.93 0
4155.08 0
4155.23 7
4155.38 17
4155.53 26
4155.67 35
4155.82 41
4155.97 46
4156.12 51
4156.26 55
4156.41 60
4156.56 66
4156.71 72
4156.86 79
4157.00 86
4157.15 92
4157.30 97
4157.45 99
4157.60 99
4157.74 97
4157.89 93
4158.04 88
4158.19 82
4158.33 76
4158.48 68
4158.63 61
4158.78 52
4158.93 43
4159.07 33
4159.22 24
4159.37 15
4159.52 6
4159.67 0
4159.81 0
4159.96 0
4160.11 0
4160.26 0
4160.40 0
4160.55 0
4160.70 2
4160.85 9
4161.00 18
4161.14 25
4161.29 32
4161.44 38
4161.59 43
4161.74 46
4161.88 48
4162.03 49
4162.18 49
4162.33 48
4162.48 47
4162.62 47
4162.77 48
4162.92 51
4163.07 56
4163.22 62
4163.36 70
4163.51 78
4163.66 85
4163.81 90
4163.96 92
4164.10 91
4164.25 87
4164.40 80
4164.55 73
4164.70 65
4164.84 59
4164.99 55
4165.14 54
4165.29 54
4165.44 55
4165.58 55
4165.73 54
4165.88 52
4166.03 50
4166.18 49
4166.32 51
4166.47 56
4166.62 61
4166.77 66
4166.92 69
4167.06 67
4167.21 60
4167.36 49
4167.51 38
4167.66 28
4167.80 22
4167.95 21
4168.10 25
4168.25 31
4168.40 40
4168.54 47
4168.69 53
4168.84 57
4168.99 59
4169.14 60
4169.28 60
4169.43 60
4169.58 58
4169.73 55
4169.88 51
4170.02 46
4170.17 41
4170.32 37
4170.47 35
4170.62 34
4170.76 35
4170.91 35
4171.06 37
4171.21 39
4171.36 43
4171.51 49
4171.65 55
4171.80 63
4171.95 72
4172.10 81
4172.25 89
4172.39 97
4172.54 104
4172.69 112
4172.84 121
4172.99 132
4173.13 144
4173.28 156
4173.43 167
4173.58 174
4173.73 177
4173.88 176
4174.02 170
4174.17 160
4174.32 149
4174.47 138
4174.62 127
4174.76 116
4174.91 105
4175.06 94
4175.21 82
4175.36 69
4175.50 55
4175.65 41
4175.80 29
4175.95 19
4176.10 11
4176.25 6
4176.39 3
4176.54 4
4176.69 6
4176.84 9
4176.99 12
4177.14 16
4177.28 21
4177.43 26
4177.58 32
4177.73 39
4177.88 47
4178.02 55
4178.17 62
4178.32 66
4178.47 68
4178.62 66
4178.77 62
4178.91 56
4179.06 50
4179.21 45
4179.36 41
4179.51 39
4179.65 38
4179.80 40
4179.95 41
4180.10 44
4180.25 46
4180.40 49
4180.54 53
4180.69 59
4180.84 66
4180.99 73
4181.14 80
4181.29 86
4181.43 89
4181.58 88
4181.73 84
4181.88 78
4182.03 71
4182.18 65
4182.32 60
4182.47 59
4182.62 59
4182.77 60
4182.92 61
4183.07 61
4183.21 60
4183.36 57
4183.51 54
4183.66 52
4183.81 50
4183.96 50
4184.10 52
4184.25 54
4184.40 58
4184.55 62
4184.70 66
4184.85 71
4184.99 75
4185.14 78
4185.29 80
4185.44 81
4185.59 79
4185.74 74
4185.88 68
4186.03 59
4186.18 50
4186.33 42
4186.48 35
4186.63 30
4186.77 27
4186.92 26
4187.07 26
4187.22 28
4187.37 31
4187.52 34
4187.66 37
4187.81 41
4187.96 45
4188.11 48
4188.26 51
4188.41 53
4188.55 53
4188.70 51
4188.85 46
4189.00 39
4189.15 30
4189.30 21
4189.44 13
4189.59 8
4189.74 5
4189.89 4
4190.04 5
4190.19 7
4190.34 8
4190.48 8
4190.63 5
4190.78 0
4190.93 0
4191.08 0
4191.23 0
4191.37 0
4191.52 0
4191.67 0
4191.82 8
4191.97 18
4192.12 29
4192.27 40
4192.41 50
4192.56 59
4192.71 66
4192.86 72
4193.01 76
4193.16 79
4193.30 80
4193.45 80
4193.60 79
4193.75 79
4193.90 80
4194.05 81
4194.20 84
4194.34 86
4194.49 87
4194.64 84
4194.79 77
4194.94 67
4195.09 54
4195.24 41
4195.38 30
4195.53 25
4195.68 27
4195.83 34
4195.98 46
4196.13 60
4196.28 74
4196.42 85
4196.57 94
4196.72 101
4196.87 106
4197.02 111
4197.17 117
4197.31 124
4197.46 130
4197.61 134
4197.76 136
4197.91 136
4198.06 133
4198.21 128
4198.35 122
4198.50 117
4198.65 113
4198.80 111
4198.95 112
4199.10 115
4199.25 121
4199.40 129
4199.54 138
4199.69 147
4199.84 155
4199.99 161
4200.14 166
4200.29 168
4200.44 167
4200.58 164
4200.73 159
4200.88 150
4201.03 140
4201.18 128
4201.33 116
4201.48 105
4201.62 96
4201.77 91
4201.92 89
4202.07 90
4202.22 94
4202.37 99
4202.52 105
4202.66 112
4202.81 118
4202.96 125
4203.11 132
4203.26 139
4203.41 145
4203.56 150
4203.71 154
4203.85 157
4204.00 158
4204.15 160
4204.30 163
4204.45 167
4204.60 174
4204.75 183
4204.89 195
4205.04 209
4205.19 227
4205.34 246
4205.49 266
4205.64 286
4205.79 305
4205.94 322
4206.08 337
4206.23 349
4206.38 359
4206.53 367
4206.68 374
4206.83 379
4206.98 382
4207.13 385
4207.27 387
4207.42 388
4207.57 388
4207.72 388
4207.87 387
4208.02 385
4208.17 381
4208.32 376
4208.46 370
4208.61 363
4208.76 355
4208.91 346
4209.06 337
4209.21 327
4209.36 316
4209.51 305
4209.65 293
4209.80 280
4209.95 269
4210.10 259
4210.25 251
4210.40 247
4210.55 245
4210.70 246
4210.84 249
4210.99 251
4211.14 253
4211.29 253
4211.44 250
4211.59 245
4211.74 238
4211.89 231
4212.04 224
4212.18 219
4212.33 217
4212.48 217
4212.63 218
4212.78 218
4212.93 215
4213.08 208
4213.23 196
4213.37 179
4213.52 159
4213.67 138
4213.82 119
4213.97 104
4214.12 93
4214.27 87
4214.42 87
4214.57 89
4214.71 93
4214.86 96
4215.01 98
4215.16 96
4215.31 93
4215.46 87
4215.61 80
4215.76 74
4215.91 70
4216.05 70
4216.20 74
4216.35 84
4216.50 97
4216.65 112
4216.80 127
4216.95 139
4217.10 147
4217.25 150
4217.39 147
4217.54 142
4217.69 135
4217.84 128
4217.99 124
4218.14 121
4218.29 122
4218.44 124
4218.59 127
4218.73 130
4218.88 133
4219.03 134
4219.18 134
4219.33 132
4219.48 131
4219.63 128
4219.78 126
4219.93 125
4220.08 124
4220.22 122
4220.37 122
4220.52 121
4220.67 120
4220.82 118
4220.97 116
4221.12 114
4221.27 111
4221.42 106
4221.57 100
4221.71 93
4221.86 85
4222.01 76
4222.16 68
4222.31 62
4222.46 56
4222.61 53
4222.76 50
4222.91 48
4223.06 46
4223.20 46
4223.35 47
4223.50 50
4223.65 55
4223.80 61
4223.95 68
4224.10 75
4224.25 82
4224.40 86
4224.55 89
4224.69 89
4224.84 88
4224.99 86
4225.14 84
4225.29 82
4225.44 81
4225.59 81
4225.74 82
4225.89 84
4226.04 86
4226.19 88
4226.33 90
4226.48 91
4226.63 90
4226.78 89
4226.93 87
4227.08 83
4227.23 80
4227.38 77
4227.53 75
4227.68 75
4227.83 77
4227.97 80
4228.12 83
4228.27 83
4228.42 81
4228.57 74
4228.72 65
4228.87 54
4229.02 44
4229.17 34
4229.32 26
4229.47 19
4229.61 12
4229.76 4
4229.91 0
4230.06 0
4230.21 0
4230.36 0
4230.51 0
4230.66 0
4230.81 0
4230.96 0
4231.11 12
4231.26 21
4231.40 27
4231.55 29
4231.70 27
4231.85 24
4232.00 20
4232.15 19
4232.30 21
4232.45 26
4232.60 34
4232.75 43
4232.90 52
4233.05 60
4233.19 66
4233.34 71
4233.49 75
4233.64 80
4233.79 87
4233.94 96
4234.09 106
4234.24 114
4234.39 121
4234.54 123
4234.69 121
4234.84 116
4234.98 110
4235.13 106
4235.28 104
4235.43 106
4235.58 110
4235.73 115
4235.88 117
4236.03 114
4236.18 106
4236.33 94
4236.48 79
4236.63 64
4236.78 51
4236.93 43
4237.07 40
4237.22 42
4237.37 49
4237.52 60
4237.67 72
4237.82 85
4237.97 98
4238.12 109
4238.27 119
4238.42 125
4238.57 128
4238.72 129
4238.87 128
4239.01 125
4239.16 123
4239.31 123
4239.46 125
4239.61 129
4239.76 135
4239.91 143
4240.06 150
4240.21 157
4240.36 160
4240.51 161
4240.66 158
4240.81 153
4240.96 149
4241.11 146
4241.25 146
4241.40 149
4241.55 155
4241.70 162
4241.85 169
4242.00 176
4242.15 180
4242.30 183
4242.45 185
4242.60 186
4242.75 187
4242.90 187
4243.05 186
4243.20 185
4243.35 183
4243.50 181
4243.64 180
4243.79 179
4243.94 179
4244.09 180
4244.24 180
4244.39 178
4244.54 176
4244.69 171
4244.84 166
4244.99 160
4245.14 156
4245.29 154
4245.44 156
4245.59 160
4245.74 167
4245.89 176
4246.03 184
4246.18 190
4246.33 193
4246.48 192
4246.63 187
4246.78 179
4246.93 168
4247.08 155
4247.23 142
4247.38 129
4247.53 117
4247.68 106
4247.83 95
4247.98 85
4248.13 76
4248.28 68
4248.43 61
4248.58 55
4248.72 51
4248.87 48
4249.02 48
4249.17 49
4249.32 50
4249.47 51
4249.62 52
4249.77 52
4249.92 52
4250.07 50
4250.22 49
4250.37 46
4250.52 43
4250.67 39
4250.82 34
4250.97 27
4251.12 20
4251.27 13
4251.42 5
4251.57 0
4251.71 0
4251.86 0
4252.01 0
4252.16 0
4252.31 0
4252.46 0
4252.61 0
4252.76 2
4252.91 7
4253.06 11
4253.21 14
4253.36 16
4253.51 17
4253.66 17
4253.81 16
4253.96 14
4254.11 12
4254.26 9
4254.41 7
4254.56 6
4254.71 5
4254.86 6
4255.00 8
4255.15 11
4255.30 15
4255.45 21
4255.60 28
4255.75 35
4255.90 42
4256.05 49
4256.20 54
4256.35 56
4256.50 57
4256.65 57
4256.80 56
4256.95 54
4257.10 54
4257.25 55
4257.40 56
4257.55 57
4257.70 59
4257.85 60
4258.00 61
4258.15 64
4258.30 67
4258.45 71
4258.60 75
4258.75 81
4258.89 86
4259.04 91
4259.19 97
4259.34 103
4259.49 109
4259.64 118
4259.79 128
4259.94 140
4260.09 155
4260.24 171
4260.39 189
4260.54 206
4260.69 223
4260.84 237
4260.99 249
4261.14 259
4261.29 267
4261.44 274
4261.59 283
4261.74 295
4261.89 308
4262.04 322
4262.19 336
4262.34 346
4262.49 352
4262.64 351
4262.79 344
4262.94 333
4263.09 321
4263.24 309
4263.39 301
4263.54 297
4263.68 297
4263.83 301
4263.98 309
4264.13 319
4264.28 332
4264.43 347
4264.58 365
4264.73 384
4264.88 404
4265.03 425
4265.18 445
4265.33 462
4265.48 476
4265.63 484
4265.78 488
4265.93 487
4266.08 481
4266.23 474
4266.38 466
4266.53 458
4266.68 452
4266.83 448
4266.98 446
4267.13 444
4267.28 444
4267.43 445
4267.58 448
4267.73 452
4267.88 457
4268.03 462
4268.18 468
4268.33 472
4268.48 474
4268.63 474
4268.78 472
4268.93 468
4269.08 461
4269.23 451
4269.38 439
4269.53 424
4269.68 408
4269.83 391
4269.98 376
4270.13 364
4270.28 355
4270.43 350
4270.58 348
4270.73 346
4270.87 343
4271.02 339
4271.17 334
4271.32 329
4271.47 327
4271.62 327
4271.77 331
4271.92 337
4272.07 344
4272.22 349
4272.37 351
4272.52 350
4272.67 346
4272.82 342
4272.97 340
4273.12 343
4273.27 351
4273.42 364
4273.57 382
4273.72 402
4273.87 424
4274.02 446
4274.17 468
4274.32 489
4274.47 510
4274.62 531
4274.77 553
4274.92 575
4275.07 596
4275.22 617
4275.37 638
4275.52 659
4275.67 681
4275.82 705
4275.97 733
4276.12 767
4276.27 808
4276.42 856
4276.57 912
4276.72 974
4276.87 1039
4277.02 1103
4277.17 1167
4277.32 1227
4277.47 1285
4277.62 1343
4277.77 1402
4277.92 1464
4278.07 1531
4278.22 1603
4278.37 1680
4278.52 1759
4278.67 1839
4278.82 1919
4278.97 1998
4279.12 2076
4279.27 2154
4279.42 2233
4279.57 2314
4279.72 2399
4279.87 2488
4280.02 2580
4280.17 2673
4280.32 2763
4280.47 2849
4280.62 2925
4280.77 2989
4280.92 3041
4281.07 3080
4281.22 3109
4281.37 3128
4281.52 3142
4281.67 3150
4281.82 3156
4281.97 3160
4282.12 3161
4282.27 3159
4282.42 3153
4282.57 3143
4282.72 3127
4282.87 3107
4283.02 3083
4283.17 3056
4283.32 3026
4283.47 2993
4283.62 2958
4283.77 2920
4283.92 2878
4284.07 2832
4284.22 2780
4284.37 2724
4284.52 2663
4284.67 2598
4284.82 2531
4284.97 2461
4285.12 2391
4285.27 2322
4285.42 2255
4285.57 2193
4285.72 2134
4285.87 2078
4286.02 2023
4286.17 1968
4286.32 1908
4286.47 1844
4286.62 1773
4286.77 1699
4286.92 1623
4287.07 1548
4287.22 1478
4287.38 1414
4287.53 1358
4287.68 1309
4287.83 1267
4287.98 1228
4288.13 1192
4288.28 1157
4288.43 1121
4288.58 1086
4288.73 1052
4288.88 1021
4289.03 992
4289.18 970
4289.33 953
4289.48 942
4289.63 939
4289.78 942
4289.93 950
4290.08 962
4290.23 976
4290.38 992
4290.53 1007
4290.68 1023
4290.83 1039
4290.98 1058
4291.13 1078
4291.28 1102
4291.43 1129
4291.58 1160
4291.73 1191
4291.88 1224
4292.03 1255
4292.18 1283
4292.33 1308
4292.48 1329
4292.63 1348
4292.78 1365
4292.93 1383
4293.08 1405
4293.23 1432
4293.38 1463
4293.53 1495
4293.68 1525
4293.83 1548
4293.98 1559
4294.13 1556
4294.28 1540
4294.43 1512
4294.59 1477
4294.74 1441
4294.89 1406
4295.04 1375
4295.19 1348
4295.34 1322
4295.49 1295
4295.64 1264
4295.79 1228
4295.94 1186
4296.09 1140
4296.24 1091
4296.39 1042
4296.54 996
4296.69 953
4296.84 917
4296.99 885
4297.14 857
4297.29 832
4297.44 808
4297.59 784
4297.74 759
4297.89 734
4298.04 708
4298.19 684
4298.34 661
4298.49 641
4298.64 624
4298.79 609
4298.94 596
4299.09 584
4299.24 572
4299.40 560
4299.55 547
4299.70 533
4299.85 519
4300.00 504
4300.15 488
4300.30 472
4300.45 454
4300.60 436
4300.75 416
4300.90 394
4301.05 370
4301.20 346
4301.35 321
4301.50 297
4301.65 275
4301.80 258
4301.95 246
4302.10 240
4302.25 240
4302.40 245
4302.55 253
4302.70 262
4302.85 272
4303.00 280
4303.15 287
4303.31 293
4303.46 300
4303.61 307
4303.76 314
4303.91 320
4304.06 323
4304.21 323
4304.36 319
4304.51 311
4304.66 300
4304.81 289
4304.96 278
4305.11 268
4305.26 260
4305.41 254
4305.56 249
4305.71 246
4305.86 243
4306.01 241
4306.16 239
4306.31 235
4306.46 230
4306.62 222
4306.77 211
4306.92 198
4307.07 183
4307.22 168
4307.37 154
4307.52 144
4307.67 138
4307.82 134
4307.97 132
4308.12 131
4308.27 129
4308.42 124
4308.57 118
4308.72 109
4308.87 99
4309.02 89
4309.17 80
4309.32 71
4309.47 65
4309.63 62
4309.78 61
4309.93 63
4310.08 67
4310.23 73
4310.38 79
4310.53 85
4310.68 89
4310.83 91
4310.98 91
4311.13 90
4311.28 88
4311.43 87
4311.58 88
4311.73 90
4311.88 94
4312.03 97
4312.19 99
4312.34 99
4312.49 96
4312.64 91
4312.79 85
4312.94 78
4313.09 72
4313.24 67
4313.39 62
4313.54 56
4313.69 49
4313.84 40
4313.99 30
4314.14 20
4314.29 11
4314.44 4
4314.59 1
4314.75 2
4314.90 6
4315.05 12
4315.20 19
4315.35 25
4315.50 30
4315.65 33
4315.80 34
4315.95 35
4316.10 36
4316.25 39
4316.40 43
4316.55 49
4316.70 55
4316.85 60
4317.00 65
4317.16 69
4317.31 72
4317.46 76
4317.61 81
4317.76 88
4317.91 95
4318.06 103
4318.21 110
4318.36 115
4318.51 120
4318.66 123
4318.81 126
4318.96 131
4319.11 136
4319.27 144
4319.42 153
4319.57 162
4319.72 171
4319.87 179
4320.02 187
4320.17 193
4320.32 198
4320.47 201
4320.62 200
4320.77 194
4320.92 183
4321.07 166
4321.22 145
4321.38 120
4321.53 94
4321.68 69
4321.83 48
4321.98 33
4322.13 24
4322.28 21
4322.43 26
4322.58 35
4322.73 47
4322.88 60
4323.03 71
4323.18 78
4323.34 81
4323.49 79
4323.64 73
4323.79 64
4323.94 56
4324.09 48
4324.24 43
4324.39 40
4324.54 37
4324.69 34
4324.84 30
4324.99 22
4325.14 13
4325.30 1
4325.45 0
4325.60 0
4325.75 0
4325.90 0
4326.05 0
4326.20 0
4326.35 0
4326.50 0
4326.65 11
4326.80 23
4326.95 34
4327.11 45
4327.26 56
4327.41 67
4327.56 76
4327.71 83
4327.86 87
4328.01 89
4328.16 87
4328.31 84
4328.46 80
4328.61 76
4328.76 73
4328.92 73
4329.07 74
4329.22 75
4329.37 77
4329.52 77
4329.67 75
4329.82 72
4329.97 67
4330.12 62
4330.27 57
4330.42 53
4330.58 51
4330.73 50
4330.88 51
4331.03 56
4331.18 62
4331.33 72
4331.48 83
4331.63 93
4331.78 101
4331.93 106
4332.08 106
4332.24 100
4332.39 91
4332.54 80
4332.69 70
4332.84 63
4332.99 61
4333.14 63
4333.29 70
4333.44 79
4333.59 88
4333.74 96
4333.90 100
4334.05 102
4334.20 101
4334.35 100
4334.50 99
4334.65 102
4334.80 109
4334.95 118
4335.10 130
4335.25 143
4335.41 154
4335.56 160
4335.71 162
4335.86 158
4336.01 148
4336.16 135
4336.31 121
4336.46 108
4336.61 97
4336.76 91
4336.92 90
4337.07 93
4337.22 98
4337.37 103
4337.52 108
4337.67 111
4337.82 113
4337.97 113
4338.12 113
4338.27 114
4338.43 116
4338.58 121
4338.73 129
4338.88 138
4339.03 150
4339.18 161
4339.33 170
4339.48 177
4339.63 180
4339.79 179
4339.94 175
4340.09 168
4340.24 161
4340.39 154
4340.54 150
4340.69 147
4340.84 146
4340.99 147
4341.14 147
4341.30 148
4341.45 149
4341.60 151
4341.75 154
4341.90 160
4342.05 168
4342.20 179
4342.35 190
4342.50 199
4342.66 206
4342.81 208
4342.96 204
4343.11 196
4343.26 185
4343.41 171
4343.56 158
4343.71 146
4343.86 136
4344.02 129
4344.17 125
4344.32 125
4344.47 128
4344.62 134
4344.77 143
4344.92 153
4345.07 162
4345.23 168
4345.38 170
4345.53 168
4345.68 161
4345.83 151
4345.98 140
4346.13 129
4346.28 120
4346.43 114
4346.59 112
4346.74 112
4346.89 114
4347.04 119
4347.19 125
4347.34 132
4347.49 138
4347.64 144
4347.80 146
4347.95 145
4348.10 139
4348.25 129
4348.40 116
4348.55 101
4348.70 85
4348.85 71
4349.00 59
4349.16 51
4349.31 46
4349.46 43
4349.61 42
4349.76 42
4349.91 41
4350.06 38
4350.21 35
4350.37 31
4350.52 25
4350.67 19
4350.82 13
4350.97 6
4351.12 0
4351.27 0
4351.42 0
4351.58 0
4351.73 0
4351.88 0
4352.03 0
4352.18 0
4352.33 1
4352.48 15
4352.63 31
4352.79 46
4352.94 60
4353.09 73
4353.24 83
4353.39 91
4353.54 98
4353.69 102
4353.85 102
4354.00 99
4354.15 92
4354.30 82
4354.45 70
4354.60 59
4354.75 49
4354.90 44
4355.06 43
4355.21 46
4355.36 51
4355.51 55
4355.66 58
4355.81 58
4355.96 56
4356.12 53
4356.27 49
4356.42 45
4356.57 42
4356.72 39
4356.87 35
4357.02 33
4357.17 31
4357.33 33
4357.48 38
4357.63 49
4357.78 63
4357.93 81
4358.08 101
4358.23 121
4358.39 141
4358.54 159
4358.69 174
4358.84 186
4358.99 195
4359.14 200
4359.29 202
4359.45 203
4359.60 203
4359.75 203
4359.90 204
4360.05 207
4360.20 210
4360.35 213
4360.51 216
4360.66 216
4360.81 216
4360.96 216
4361.11 218
4361.26 224
4361.41 234
4361.57 249
4361.72 268
4361.87 289
4362.02 310
4362.17 329
4362.32 343
4362.47 352
4362.63 353
4362.78 348
4362.93 338
4363.08 324
4363.23 308
4363.38 294
4363.53 281
4363.69 269
4363.84 259
4363.99 248
4364.14 236
4364.29 221
4364.44 206
4364.59 191
4364.75 180
4364.90 173
4365.05 171
4365.20 173
4365.35 177
4365.50 181
4365.66 183
4365.81 180
4365.96 173
4366.11 163
4366.26 152
4366.41 141
4366.56 133
4366.72 126
4366.87 122
4367.02 121
4367.17 121
4367.32 122
4367.47 125
4367.63 130
4367.78 136
4367.93 141
4368.08 145
4368.23 146
4368.38 145
4368.53 140
4368.69 134
4368.84 127
4368.99 121
4369.14 119
4369.29 120
4369.44 124
4369.60 131
4369.75 140
4369.90 150
4370.05 160
4370.20 168
4370.35 175
4370.50 180
4370.66 183
4370.81 184
4370.96 185
4371.11 185
4371.26 184
4371.41 183
4371.57 182
4371.72 179
4371.87 174
4372.02 166
4372.17 156
4372.32 145
4372.48 132
4372.63 119
4372.78 108
4372.93 99
4373.08 92
4373.23 88
4373.39 87
4373.54 89
4373.69 93
4373.84 98
4373.99 106
4374.14 114
4374.30 122
4374.45 129
4374.60 133
4374.75 135
4374.90 135
4375.05 132
4375.21 128
4375.36 125
4375.51 123
4375.66 124
4375.81 127
4375.96 129
4376.12 130
4376.27 128
4376.42 122
4376.57 112
4376.72 99
4376.87 87
4377.03 76
4377.18 69
4377.33 66
4377.48 67
4377.63 71
4377.78 75
4377.94 80
4378.09 84
4378.24 86
4378.39 86
4378.54 85
4378.69 83
4378.85 80
4379.00 77
4379.15 73
4379.30 69
4379.45 65
4379.61 62
4379.76 60
4379.91 58
4380.06 57
4380.21 57
4380.36 57
4380.52 57
4380.67 59
4380.82 62
4380.97 66
4381.12 72
4381.27 76
4381.43 80
4381.58 80
4381.73 79
4381.88 75
4382.03 70
4382.19 67
4382.34 65
4382.49 65
4382.64 68
4382.79 71
4382.94 75
4383.10 78
4383.25 79
4383.40 78
4383.55 74
4383.70 70
4383.86 63
4384.01 55
4384.16 46
4384.31 37
4384.46 27
4384.61 18
4384.77 10
4384.92 5
4385.07 1
4385.22 0
4385.37 0
4385.53 0
4385.68 0
4385.83 0
4385.98 0
4386.13 0
4386.29 0
4386.44 0
4386.59 1
4386.74 9
4386.89 18
4387.04 27
4387.20 36
4387.35 44
4387.50 53
4387.65 64
4387.80 76
4387.96 90
4388.11 104
4388.26 116
4388.41 126
4388.56 131
4388.72 132
4388.87 130
4389.02 125
4389.17 120
4389.32 116
4389.47 114
4389.63 115
4389.78 118
4389.93 121
4390.08 124
4390.23 125
4390.39 125
4390.54 123
4390.69 119
4390.84 114
4390.99 108
4391.15 102
4391.30 98
4391.45 95
4391.60 95
4391.75 98
4391.91 104
4392.06 113
4392.21 122
4392.36 131
4392.51 139
4392.67 143
4392.82 144
4392.97 142
4393.12 135
4393.27 126
4393.43 113
4393.58 98
4393.73 81
4393.88 65
4394.03 50
4394.19 38
4394.34 30
4394.49 25
4394.64 25
4394.79 28
4394.95 32
4395.10 37
4395.25 42
4395.40 47
4395.55 52
4395.71 57
4395.86 61
4396.01 64
4396.16 66
4396.31 65
4396.47 62
4396.62 55
4396.77 45
4396.92 32
4397.07 19
4397.23 7
4397.38 0
4397.53 0
4397.68 0
4397.83 0
4397.99 0
4398.14 5
4398.29 14
4398.44 24
4398.60 35
4398.75 47
4398.90 60
4399.05 73
4399.20 87
4399.36 100
4399.51 112
4399.66 122
4399.81 129
4399.96 135
4400.12 139
4400.27 142
4400.42 144
4400.57 146
4400.72 148
4400.88 151
4401.03 153
4401.18 157
4401.33 160
4401.49 163
4401.64 167
4401.79 169
4401.94 172
4402.09 174
4402.25 176
4402.40 177
4402.55 179
4402.70 181
4402.85 183
4403.01 185
4403.16 187
4403.31 190
4403.46 193
4403.62 198
4403.77 205
4403.92 212
4404.07 221
4404.22 231
4404.38 241
4404.53 251
4404.68 260
4404.83 269
4404.98 278
4405.14 287
4405.29 295
4405.44 304
4405.59 314
4405.75 323
4405.90 333
4406.05 341
4406.20 348
4406.35 353
4406.51 356
4406.66 357
4406.81 356
4406.96 355
4407.12 355
4407.27 357
4407.42 361
4407.57 370
4407.72 382
4407.88 396
4408.03 410
4408.18 423
4408.33 433
4408.49 439
4408.64 441
4408.79 438
4408.94 432
4409.10 422
4409.25 409
4409.40 393
4409.55 375
4409.70 353
4409.86 330
4410.01 307
4410.16 286
4410.31 266
4410.47 251
4410.62 240
4410.77 233
4410.92 230
4411.07 230
4411.23 232
4411.38 235
4411.53 235
4411.68 234
4411.84 228
4411.99 218
4412.14 205
4412.29 189
4412.45 174
4412.60 160
4412.75 148
4412.90 140
4413.05 134
4413.21 131
4413.36 129
4413.51 128
4413.66 128
4413.82 130
4413.97 134
4414.12 140
4414.27 147
4414.43 153
4414.58 159
4414.73 161
4414.88 160
4415.04 155
4415.19 146
4415.34 134
4415.49 120
4415.64 106
4415.80 92
4415.95 80
4416.10 72
4416.25 68
4416.41 67
4416.56 70
4416.71 76
4416.86 83
4417.02 90
4417.17 98
4417.32 104
4417.47 108
4417.63 111
4417.78 111
4417.93 110
4418.08 106
4418.24 101
4418.39 95
4418.54 89
4418.69 84
4418.85 80
4419.00 78
4419.15 79
4419.30 81
4419.46 84
4419.61 88
4419.76 92
4419.91 96
4420.06 98
4420.22 98
4420.37 97
4420.52 96
4420.67 93
4420.83 91
4420.98 89
4421.13 89
4421.28 89
4421.44 92
4421.59 97
4421.74 103
4421.89 109
4422.05 115
4422.20 119
4422.35 119
4422.50 116
4422.66 109
4422.81 99
4422.96 86
4423.11 72
4423.27 59
4423.42 46
4423.57 34
4423.72 24
4423.88 15
4424.03 8
4424.18 2
4424.33 0
4424.49 0
4424.64 0
4424.79 0
4424.94 0
4425.10 0
4425.25 6
4425.40 13
4425.55 19
4425.71 24
4425.86 27
4426.01 27
4426.17 25
4426.32 21
4426.47 15
4426.62 10
4426.78 5
4426.93 2
4427.08 0
4427.23 1
4427.39 1
4427.54 2
4427.69 1
4427.84 0
4428.00 0
4428.15 0
4428.30 0
4428.45 0
4428.61 0
4428.76 2
4428.91 7
4429.06 9
4429.22 10
4429.37 8
4429.52 4
4429.67 0
4429.83 0
4429.98 0
4430.13 0
4430.29 5
4430.44 14
4430.59 25
4430.74 36
4430.90 46
4431.05 53
4431.20 58
4431.35 60
4431.51 60
4431.66 58
4431.81 56
4431.96 55
4432.12 55
4432.27 57
4432.42 60
4432.57 63
4432.73 65
4432.88 65
4433.03 64
4433.19 62
4433.34 58
4433.49 55
4433.64 52
4433.80 51
4433.95 54
4434.10 60
4434.25 69
4434.41 81
4434.56 94
4434.71 107
4434.87 119
4435.02 127
4435.17 132
4435.32 134
4435.48 133
4435.63 130
4435.78 127
4435.93 123
4436.09 120
4436.24 115
4436.39 111
4436.55 106
4436.70 101
4436.85 96
4437.00 94
4437.16 93
4437.31 95
4437.46 98
4437.61 102
4437.77 104
4437.92 104
4438.07 99
4438.23 91
4438.38 79
4438.53 66
4438.68 53
4438.84 44
4438.99 41
4439.14 45
4439.29 55
4439.45 71
4439.60 89
4439.75 107
4439.91 122
4440.06 133
4440.21 140
4440.36 143
4440.52 144
4440.67 145
4440.82 147
4440.98 150
4441.13 155
4441.28 160
4441.43 165
4441.59 168
4441.74 170
4441.89 169
4442.05 166
4442.20 161
4442.35 155
4442.50 150
4442.66 145
4442.81 140
4442.96 136
4443.12 133
4443.27 129
4443.42 124
4443.57 118
4443.73 111
4443.88 103
4444.03 96
4444.19 89
4444.34 84
4444.49 81
4444.64 80
4444.80 81
4444.95 83
4445.10 87
4445.26 91
4445.41 95
4445.56 101
4445.71 107
4445.87 115
4446.02 123
4446.17 131
4446.33 139
4446.48 146
4446.63 152
4446.78 156
4446.94 159
4447.09 159
4447.24 157
4447.40 153
4447.55 146
4447.70 138
4447.85 128
4448.01 119
4448.16 112
4448.31 106
4448.47 103
4448.62 103
4448.77 104
4448.93 105
4449.08 105
4449.23 104
4449.38 100
4449.54 94
4449.69 84
4449.84 73
4450.00 60
4450.15 46
4450.30 32
4450.46 19
4450.61 8
4450.76 2
4450.91 0
4451.07 0
4451.22 6
4451.37 15
4451.53 25
4451.68 37
4451.83 47
4451.98 54
4452.14 59
4452.29 60
4452.44 57
4452.60 50
4452.75 41
4452.90 30
4453.06 17
4453.21 3
4453.36 0
4453.52 0
4453.67 0
4453.82 0
4453.97 0
4454.13 0
4454.28 0
4454.43 0
4454.59 13
4454.74 26
4454.89 36
4455.05 41
4455.20 41
4455.35 35
4455.50 24
4455.66 11
4455.81 0
4455.96 0
4456.12 0
4456.27 0
4456.42 0
4456.58 0
4456.73 0
4456.88 5
4457.04 18
4457.19 27
4457.34 33
4457.49 36
4457.65 37
4457.80 37
4457.95 37
4458.11 40
4458.26 44
4458.41 51
4458.57 58
4458.72 65
4458.87 70
4459.03 73
4459.18 74
4459.33 73
4459.49 71
4459.64 70
4459.79 72
4459.94 79
4460.10 90
4460.25 105
4460.40 124
4460.56 143
4460.71 162
4460.86 177
4461.02 188
4461.17 194
4461.32 194
4461.48 190
4461.63 184
4461.78 177
4461.94 172
4462.09 169
4462.24 170
4462.40 173
4462.55 177
4462.70 180
4462.85 181
4463.01 179
4463.16 174
4463.31 165
4463.47 155
4463.62 144
4463.77 132
4463.93 119
4464.08 106
4464.23 92
4464.39 77
4464.54 64
4464.69 52
4464.85 42
4465.00 35
4465.15 31
4465.31 29
4465.46 29
4465.61 29
4465.77 30
4465.92 30
4466.07 30
4466.23 31
4466.38 33
4466.53 36
4466.69 41
4466.84 48
4466.99 56
4467.15 64
4467.30 71
4467.45 78
4467.60 83
4467.76 86
4467.91 85
4468.06 82
4468.22 75
4468.37 66
4468.52 55
4468.68 44
4468.83 34
4468.98 28
4469.14 24
4469.29 24
4469.44 27
4469.60 32
4469.75 38
4469.90 44
4470.06 49
4470.21 52
4470.36 54
4470.52 53
4470.67 51
4470.82 48
4470.98 44
4471.13 40
4471.28 36
4471.44 33
4471.59 29
4471.74 25
4471.90 20
4472.05 14
4472.20 7
4472.36 0
4472.51 0
4472.66 0
4472.82 0
4472.97 0
4473.12 0
4473.28 0
4473.43 0
4473.58 0
4473.74 2
4473.89 10
4474.04 20
4474.20 31
4474.35 41
4474.50 49
4474.66 54
4474.81 55
4474.96 53
4475.12 50
4475.27 47
4475.43 45
4475.58 44
4475.73 42
4475.89 37
4476.04 29
4476.19 18
4476.35 4
4476.50 0
4476.65 0
4476.81 0
4476.96 0
4477.11 0
4477.27 0
4477.42 0
4477.57 8
4477.73 19
4477.88 30
4478.03 40
4478.19 50
4478.34 58
4478.49 64
4478.65 69
4478.80 72
4478.95 72
4479.11 71
4479.26 68
4479.41 65
4479.57 62
4479.72 60
4479.87 59
4480.03 58
4480.18 58
4480.34 58
4480.49 58
4480.64 56
4480.80 54
4480.95 52
4481.10 50
4481.26 49
4481.41 50
4481.56 53
4481.72 58
4481.87 63
4482.02 69
4482.18 75
4482.33 82
4482.48 88
4482.64 96
4482.79 105
4482.95 117
4483.10 129
4483.25 140
4483.41 150
4483.56 156
4483.71 159
4483.87 157
4484.02 152
4484.17 145
4484.33 137
4484.48 129
4484.63 123
4484.79 118
4484.94 116
4485.09 116
4485.25 118
4485.40 122
4485.56 127
4485.71 134
4485.86 141
4486.02 149
4486.17 159
4486.32 172
4486.48 186
4486.63 203
4486.78 222
4486.94 242
4487.09 262
4487.25 281
4487.40 297
4487.55 310
4487.71 318
4487.86 322
4488.01 322
4488.17 317
4488.32 310
4488.47 303
4488.63 298
4488.78 294
4488.93 294
4489.09 295
4489.24 298
4489.40 301
4489.55 303
4489.70 305
4489.86 306
4490.01 308
4490.16 310
4490.32 312
4490.47 314
4490.63 314
4490.78 313
4490.93 309
4491.09 305
4491.24 301
4491.39 297
4491.55 295
4491.70 293
4491.85 290
4492.01 285
4492.16 278
4492.32 267
4492.47 253
4492.62 238
4492.78 223
4492.93 209
4493.08 197
4493.24 187
4493.39 178
4493.55 171
4493.70 165
4493.85 160
4494.01 155
4494.16 151
4494.31 147
4494.47 144
4494.62 140
4494.78 137
4494.93 134
4495.08 130
4495.24 127
4495.39 123
4495.54 119
4495.70 114
4495.85 108
4496.00 101
4496.16 94
4496.31 87
4496.47 80
4496.62 75
4496.77 73
4496.93 74
4497.08 78
4497.24 84
4497.39 91
4497.54 97
4497.70 101
4497.85 102
4498.00 101
4498.16 97
4498.31 94
4498.47 91
4498.62 91
4498.77 93
4498.93 96
4499.08 100
4499.23 104
4499.39 107
4499.54 109
4499.70 110
4499.85 111
4500.00 112
4500.16 115
4500.31 117
4500.47 120
4500.62 123
4500.77 127
4500.93 131
4501.08 136
4501.23 144
4501.39 154
4501.54 167
4501.70 182
4501.85 198
4502.00 213
4502.16 226
4502.31 238
4502.47 246
4502.62 253
4502.77 256
4502.93 258
4503.08 257
4503.23 254
4503.39 250
4503.54 244
4503.70 238
4503.85 234
4504.00 231
4504.16 230
4504.31 232
4504.47 235
4504.62 240
4504.77 245
4504.93 250
4505.08 254
4505.24 256
4505.39 255
4505.54 250
4505.70 242
4505.85 231
4506.00 217
4506.16 202
4506.31 187
4506.47 174
4506.62 163
4506.77 154
4506.93 146
4507.08 139
4507.24 132
4507.39 127
4507.54 123
4507.70 123
4507.85 128
4508.01 137
4508.16 149
4508.31 163
4508.47 178
4508.62 189
4508.78 198
4508.93 203
4509.08 204
4509.24 204
4509.39 204
4509.55 204
4509.70 205
4509.85 207
4510.01 210
4510.16 212
4510.32 214
4510.47 216
4510.62 217
4510.78 218
4510.93 221
4511.09 225
4511.24 230
4511.39 236
4511.55 241
4511.70 245
4511.86 246
4512.01 246
4512.16 243
4512.32 238
4512.47 233
4512.63 230
4512.78 228
4512.93 230
4513.09 236
4513.24 246
4513.40 260
4513.55 276
4513.70 292
4513.86 306
4514.01 316
4514.17 322
4514.32 323
4514.47 319
4514.63 312
4514.78 303
4514.94 294
4515.09 287
4515.25 280
4515.40 274
4515.55 267
4515.71 259
4515.86 248
4516.02 234
4516.17 218
4516.32 202
4516.48 186
4516.63 173
4516.79 164
4516.94 158
4517.09 155
4517.25 153
4517.40 150
4517.56 144
4517.71 134
4517.87 120
4518.02 104
4518.17 87
4518.33 72
4518.48 61
4518.64 56
4518.79 55
4518.94 60
4519.10 67
4519.25 77
4519.41 88
4519.56 97
4519.71 104
4519.87 107
4520.02 106
4520.18 102
4520.33 93
4520.49 82
4520.64 68
4520.79 52
4520.95 36
4521.10 20
4521.26 3
4521.41 0
4521.56 0
4521.72 0
4521.87 0
4522.03 0
4522.18 0
4522.34 0
4522.49 3
4522.64 16
4522.80 25
4522.95 30
4523.11 33
4523.26 32
4523.42 30
4523.57 27
4523.72 23
4523.88 19
4524.03 14
4524.19 8
4524.34 1
4524.50 0
4524.65 0
4524.80 0
4524.96 0
4525.11 5
4525.27 17
4525.42 32
4525.57 49
4525.73 65
4525.88 81
4526.04 96
4526.19 111
4526.35 124
4526.50 137
4526.65 147
4526.81 155
4526.96 160
4527.12 162
4527.27 161
4527.43 159
4527.58 158
4527.73 159
4527.89 163
4528.04 170
4528.20 178
4528.35 187
4528.51 195
4528.66 200
4528.81 201
4528.97 199
4529.12 194
4529.28 186
4529.43 175
4529.59 164
4529.74 151
4529.90 137
4530.05 122
4530.20 108
4530.36 94
4530.51 82
4530.67 72
4530.82 64
4530.98 60
4531.13 59
4531.28 62
4531.44 69
4531.59 79
4531.75 91
4531.90 103
4532.06 114
4532.21 123
4532.36 128
4532.52 128
4532.67 123
4532.83 114
4532.98 102
4533.14 88
4533.29 74
4533.45 61
4533.60 51
4533.75 45
4533.91 42
4534.06 43
4534.22 45
4534.37 48
4534.53 49
4534.68 50
4534.84 49
4534.99 49
4535.14 52
4535.30 58
4535.45 69
4535.61 85
4535.76 104
4535.92 125
4536.07 145
4536.23 162
4536.38 175
4536.53 185
4536.69 194
4536.84 202
4537.00 213
4537.15 226
4537.31 241
4537.46 256
4537.62 270
4537.77 282
4537.92 291
4538.08 297
4538.23 302
4538.39 306
4538.54 311
4538.70 318
4538.85 324
4539.01 329
4539.16 331
4539.31 331
4539.47 328
4539.62 323
4539.78 318
4539.93 312
4540.09 308
4540.24 305
4540.40 303
4540.55 301
4540.71 299
4540.86 297
4541.01 293
4541.17 288
4541.32 282
4541.48 275
4541.63 268
4541.79 262
4541.94 256
4542.10 250
4542.25 246
4542.41 242
4542.56 237
4542.71 232
4542.87 224
4543.02 215
4543.18 203
4543.33 190
4543.49 176
4543.64 163
4543.80 151
4543.95 144
4544.11 141
4544.26 142
4544.41 148
4544.57 157
4544.72 167
4544.88 175
4545.03 179
4545.19 180
4545.34 176
4545.50 171
4545.65 166
4545.81 162
4545.96 163
4546.12 167
4546.27 174
4546.42 182
4546.58 189
4546.73 192
4546.89 191
4547.04 184
4547.20 174
4547.35 162
4547.51 150
4547.66 140
4547.82 133
4547.97 128
4548.13 123
4548.28 116
4548.43 107
4548.59 94
4548.74 80
4548.90 64
4549.05 50
4549.21 39
4549.36 33
4549.52 30
4549.67 30
4549.83 33
4549.98 37
4550.14 42
4550.29 48
4550.45 55
4550.60 64
4550.75 73
4550.91 83
4551.06 93
4551.22 102
4551.37 108
4551.53 112
4551.68 111
4551.84 108
4551.99 102
4552.15 94
4552.30 85
4552.46 77
4552.61 70
4552.77 65
4552.92 61
4553.08 59
4553.23 57
4553.38 57
4553.54 58
4553.69 60
4553.85 62
4554.00 64
4554.16 63
4554.31 61
4554.47 56
4554.62 49
4554.78 40
4554.93 31
4555.09 24
4555.24 20
4555.40 19
4555.55 22
4555.71 28
4555.86 34
4556.02 41
4556.17 48
4556.33 53
4556.48 58
4556.63 62
4556.79 64
4556.94 66
4557.10 67
4557.25 67
4557.41 68
4557.56 68
4557.72 68
4557.87 68
4558.03 67
4558.18 66
4558.34 63
4558.49 58
4558.65 53
4558.80 47
4558.96 42
4559.11 38
4559.27 35
4559.42 34
4559.58 34
4559.73 36
4559.89 39
4560.04 44
4560.20 52
4560.35 62
4560.51 75
4560.66 89
4560.82 103
4560.97 116
4561.12 127
4561.28 134
4561.43 138
4561.59 139
4561.74 137
4561.90 133
4562.05 126
4562.21 119
4562.36 110
4562.52 101
4562.67 91
4562.83 84
4562.98 78
4563.14 74
4563.29 71
4563.45 68
4563.60 65
4563.76 61
4563.91 56
4564.07 50
4564.22 42
4564.38 34
4564.53 26
4564.69 18
4564.84 10
4565.00 3
4565.15 0
4565.31 0
4565.46 0
4565.62 0
4565.77 0
4565.93 0
4566.08 0
4566.24 0
4566.39 3
4566.55 11
4566.70 19
4566.86 26
4567.01 33
4567.17 40
4567.32 45
4567.48 49
4567.63 52
4567.79 53
4567.94 55
4568.10 58
4568.25 62
4568.41 66
4568.56 70
4568.72 73
4568.87 74
4569.03 71
4569.18 65
4569.34 57
4569.49 48
4569.65 40
4569.80 34
4569.96 31
4570.11 31
4570.27 34
4570.42 40
4570.58 49
4570.73 60
4570.89 72
4571.04 85
4571.20 98
4571.35 109
4571.51 119
4571.66 127
4571.82 132
4571.97 136
4572.13 137
4572.28 137
4572.44 135
4572.59 131
4572.75 127
4572.90 125
4573.06 124
4573.21 126
4573.37 131
4573.52 138
4573.68 145
4573.83 152
4573.99 157
4574.14 158
4574.30 156
4574.45 152
4574.61 148
4574.76 146
4574.92 147
4575.07 151
4575.23 158
4575.38 167
4575.54 177
4575.69 186
4575.85 192
4576.00 196
4576.16 197
4576.31 195
4576.47 191
4576.62 186
4576.78 182
4576.93 177
4577.09 172
4577.25 165
4577.40 156
4577.56 144
4577.71 130
4577.87 115
4578.02 99
4578.18 84
4578.33 73
4578.49 64
4578.64 58
4578.80 55
4578.95 53
4579.11 51
4579.26 50
4579.42 49
4579.57 47
4579.73 45
4579.88 43
4580.04 42
4580.19 41
4580.35 42
4580.50 45
4580.66 51
4580.81 61
4580.97 73
4581.12 88
4581.28 103
4581.44 119
4581.59 133
4581.75 145
4581.90 154
4582.06 160
4582.21 162
4582.37 161
4582.52 157
4582.68 151
4582.83 143
4582.99 135
4583.14 128
4583.30 122
4583.45 117
4583.61 114
4583.76 112
4583.92 111
4584.07 111
4584.23 111
4584.38 112
4584.54 113
4584.70 116
4584.85 119
4585.01 122
4585.16 126
4585.32 130
4585.47 135
4585.63 140
4585.78 145
4585.94 150
4586.09 155
4586.25 158
4586.40 160
4586.56 160
4586.71 159
4586.87 158
4587.02 157
4587.18 157
4587.33 160
4587.49 165
4587.65 173
4587.80 181
4587.96 188
4588.11 194
4588.27 197
4588.42 196
4588.58 192
4588.73 184
4588.89 173
4589.04 161
4589.20 149
4589.35 138
4589.51 130
4589.66 124
4589.82 122
4589.98 121
4590.13 122
4590.29 124
4590.44 126
4590.60 127
4590.75 128
4590.91 129
4591.06 128
4591.22 126
4591.37 124
4591.53 121
4591.68 118
4591.84 115
4592.00 111
4592.15 108
4592.31 103
4592.46 99
4592.62 95
4592.77 92
4592.93 93
4593.08 98
4593.24 108
4593.39 122
4593.55 140
4593.70 157
4593.86 171
4594.02 181
4594.17 185
4594.33 183
4594.48 177
4594.64 168
4594.79 159
4594.95 152
4595.10 148
4595.26 146
4595.41 147
4595.57 149
4595.73 152
4595.88 155
4596.04 157
4596.19 159
4596.35 160
4596.50 161
4596.66 163
4596.81 164
4596.97 163
4597.12 161
4597.28 155
4597.44 147
4597.59 136
4597.75 123
4597.90 110
4598.06 98
4598.21 87
4598.37 76
4598.52 66
4598.68 57
4598.84 48
4598.99 42
4599.15 38
4599.30 38
4599.46 43
4599.61 51
4599.77 62
4599.92 74
4600.08 84
4600.23 92
4600.39 99
4600.55 103
4600.70 106
4600.86 110
4601.01 113
4601.17 117
4601.32 122
4601.48 128
4601.63 134
4601.79 140
4601.95 146
4602.10 151
4602.26 154
4602.41 155
4602.57 155
4602.72 152
4602.88 148
4603.03 141
4603.19 134
4603.35 125
4603.50 116
4603.66 107
4603.81 100
4603.97 94
4604.12 92
4604.28 92
4604.44 96
4604.59 102
4604.75 110
4604.90 119
4605.06 127
4605.21 134
4605.37 141
4605.52 145
4605.68 149
4605.84 151
4605.99 151
4606.15 150
4606.30 148
4606.46 145
4606.61 142
4606.77 138
4606.93 135
4607.08 132
4607.24 129
4607.39 126
4607.55 121
4607.70 114
4607.86 105
4608.01 94
4608.17 80
4608.33 66
4608.48 51
4608.64 37
4608.79 24
4608.95 13
4609.10 3
4609.26 0
4609.42 0
4609.57 0
4609.73 0
4609.88 0
4610.04 0
4610.19 0
4610.35 0
4610.51 4
4610.66 19
4610.82 37
4610.97 55
4611.13 72
4611.28 87
4611.44 100
4611.60 111
4611.75 120
4611.91 128
4612.06 133
4612.22 138
4612.37 141
4612.53 142
4612.69 142
4612.84 140
4613.00 138
4613.15 136
4613.31 136
4613.46 139
4613.62 145
4613.78 155
4613.93 166
4614.09 179
4614.24 191
4614.40 203
4614.55 215
4614.71 226
4614.87 236
4615.02 248
4615.18 260
4615.33 273
4615.49 287
4615.65 302
4615.80 315
4615.96 328
4616.11 339
4616.27 349
4616.42 356
4616.58 360
4616.74 362
4616.89 360
4617.05 355
4617.20 348
4617.36 341
4617.51 335
4617.67 332
4617.83 334
4617.98 341
4618.14 353
4618.29 367
4618.45 381
4618.61 393
4618.76 400
4618.92 401
4619.07 397
4619.23 389
4619.39 378
4619.54 365
4619.70 353
4619.85 342
4620.01 336
4620.16 335
4620.32 339
4620.48 348
4620.63 360
4620.79 373
4620.94 385
4621.10 393
4621.26 396
4621.41 395
4621.57 391
4621.72 386
4621.88 382
4622.03 381
4622.19 383
4622.35 388
4622.50 397
4622.66 407
4622.81 418
4622.97 429
4623.13 438
4623.28 446
4623.44 451
4623.59 454
4623.75 455
4623.91 455
4624.06 454
4624.22 452
4624.37 451
4624.53 450
4624.69 449
4624.84 450
4625.00 451
4625.15 453
4625.31 455
4625.47 457
4625.62 460
4625.78 464
4625.93 470
4626.09 478
4626.25 489
4626.40 504
4626.56 523
4626.71 545
4626.87 568
4627.02 592
4627.18 614
4627.34 633
4627.49 650
4627.65 665
4627.80 680
4627.96 696
4628.12 715
4628.27 739
4628.43 767
4628.58 801
4628.74 839
4628.90 880
4629.05 924
4629.21 970
4629.37 1017
4629.52 1067
4629.68 1119
4629.83 1175
4629.99 1237
4630.15 1304
4630.30 1377
4630.46 1457
4630.61 1543
4630.77 1634
4630.93 1729
4631.08 1829
4631.24 1933
4631.39 2039
4631.55 2148
4631.71 2256
4631.86 2364
4632.02 2469
4632.17 2570
4632.33 2667
4632.49 2758
4632.64 2845
4632.80 2928
4632.95 3007
4633.11 3083
4633.27 3155
4633.42 3224
4633.58 3290
4633.73 3351
4633.89 3407
4634.05 3458
4634.20 3503
4634.36 3542
4634.52 3575
4634.67 3602
4634.83 3622
4634.98 3636
4635.14 3641
4635.30 3639
4635.45 3630
4635.61 3613
4635.76 3590
4635.92 3561
4636.08 3525
4636.23 3482
4636.39 3430
4636.54 3370
4636.70 3300
4636.86 3220
4637.01 3134
4637.17 3044
4637.33 2953
4637.48 2864
4637.64 2780
4637.79 2701
4637.95 2626
4638.11 2554
4638.26 2482
4638.42 2410
4638.57 2336
4638.73 2262
4638.89 2187
4639.04 2113
4639.20 2042
4639.36 1973
4639.51 1906
4639.67 1841
4639.82 1777
4639.98 1715
4640.14 1654
4640.29 1595
4640.45 1538
4640.61 1483
4640.76 1431
4640.92 1380
4641.07 1331
4641.23 1284
4641.39 1239
4641.54 1197
4641.70 1159
4641.86 1123
4642.01 1088
4642.17 1053
4642.32 1015
4642.48 974
4642.64 930
4642.79 884
4642.95 841
4643.11 802
4643.26 770
4643.42 748
4643.57 734
4643.73 727
4643.89 725
4644.04 724
4644.20 724
4644.36 721
4644.51 715
4644.67 706
4644.82 693
4644.98 676
4645.14 657
4645.29 636
4645.45 615
4645.61 596
4645.76 578
4645.92 563
4646.07 549
4646.23 535
4646.39 519
4646.54 501
4646.70 481
4646.86 460
4647.01 438
4647.17 417
4647.32 397
4647.48 377
4647.64 356
4647.79 335
4647.95 313
4648.11 290
4648.26 268
4648.42 248
4648.58 230
4648.73 216
4648.89 204
4649.04 194
4649.20 186
4649.36 178
4649.51 172
4649.67 167
4649.83 165
4649.98 167
4650.14 171
4650.30 177
4650.45 184
4650.61 190
4650.76 193
4650.92 193
4651.08 190
4651.23 183
4651.39 175
4651.55 164
4651.70 152
4651.86 139
4652.02 125
4652.17 108
4652.33 91
4652.49 73
4652.64 56
4652.80 40
4652.95 27
4653.11 17
4653.27 13
4653.42 13
4653.58 18
4653.74 27
4653.89 38
4654.05 50
4654.21 61
4654.36 69
4654.52 74
4654.68 77
4654.83 77
4654.99 77
4655.14 77
4655.30 78
4655.46 81
4655.61 85
4655.77 89
4655.93 94
4656.08 98
4656.24 101
4656.40 103
4656.55 104
4656.71 104
4656.87 102
4657.02 98
4657.18 92
4657.34 85
4657.49 78
4657.65 72
4657.80 66
4657.96 62
4658.12 59
4658.27 56
4658.43 52
4658.59 46
4658.74 40
4658.90 33
4659.06 27
4659.21 23
4659.37 20
4659.53 20
4659.68 22
4659.84 25
4660.00 27
4660.15 29
4660.31 31
4660.47 33
4660.62 36
4660.78 41
4660.94 47
4661.09 55
4661.25 63
4661.40 71
4661.56 76
4661.72 78
4661.87 79
4662.03 78
4662.19 77
4662.34 77
4662.50 79
4662.66 82
4662.81 88
4662.97 94
4663.13 100
4663.28 107
4663.44 114
4663.60 121
4663.75 128
4663.91 133
4664.07 136
4664.22 135
4664.38 130
4664.54 122
4664.69 112
4664.85 101
4665.01 90
4665.16 80
4665.32 71
4665.48 65
4665.63 61
4665.79 61
4665.95 65
4666.10 73
4666.26 84
4666.42 97
4666.57 110
4666.73 120
4666.89 127
4667.04 129
4667.20 128
4667.36 126
4667.51 122
4667.67 120
4667.83 118
4667.98 117
4668.14 116
4668.30 115
4668.45 114
4668.61 113
4668.77 112
4668.92 109
4669.08 106
4669.24 100
4669.39 93
4669.55 83
4669.71 72
4669.86 61
4670.02 50
4670.18 41
4670.33 35
4670.49 32
4670.65 32
4670.80 35
4670.96 41
4671.12 50
4671.27 61
4671.43 74
4671.59 87
4671.74 99
4671.90 107
4672.06 111
4672.21 110
4672.37 104
4672.53 95
4672.68 84
4672.84 74
4673.00 66
4673.15 62
4673.31 61
4673.47 64
4673.62 70
4673.78 77
4673.94 86
4674.09 96
4674.25 105
4674.41 114
4674.57 123
4674.72 131
4674.88 138
4675.04 145
4675.19 152
4675.35 158
4675.51 162
4675.66 163
4675.82 162
4675.98 157
4676.13 149
4676.29 138
4676.45 127
4676.60 116
4676.76 106
4676.92 99
4677.07 94
4677.23 90
4677.39 86
4677.54 81
4677.70 75
4677.86 68
4678.02 61
4678.17 54
4678.33 48
4678.49 43
4678.64 40
4678.80 38
4678.96 38
4679.11 38
4679.27 38
4679.43 37
4679.58 36
4679.74 33
4679.90 29
4680.05 24
4680.21 17
4680.37 10
4680.52 3
4680.68 0
4680.84 0
4681.00 0
4681.15 0
4681.31 0
4681.47 0
4681.62 0
4681.78 0
4681.94 9
4682.09 22
4682.25 34
4682.41 45
4682.56 53
4682.72 58
4682.88 59
4683.04 58
4683.19 55
4683.35 50
4683.51 46
4683.66 42
4683.82 38
4683.98 35
4684.13 32
4684.29 29
4684.45 26
4684.60 23
4684.76 20
4684.92 18
4685.08 16
4685.23 16
4685.39 17
4685.55 19
4685.70 21
4685.86 23
4686.02 26
4686.17 30
4686.33 35
4686.49 41
4686.65 49
4686.80 59
4686.96 72
4687.12 85
4687.27 99
4687.43 111
4687.59 121
4687.74 128
4687.90 132
4688.06 133
4688.22 134
4688.37 135
4688.53 137
4688.69 141
4688.84 146
4689.00 150
4689.16 152
4689.31 150
4689.47 144
4689.63 134
4689.79 120
4689.94 105
4690.10 89
4690.26 75
4690.41 62
4690.57 53
4690.73 46
4690.88 41
4691.04 38
4691.20 36
4691.36 34
4691.51 32
4691.67 29
4691.83 27
4691.98 25
4692.14 26
4692.30 31
4692.46 39
4692.61 49
4692.77 61
4692.93 72
4693.08 80
4693.24 84
4693.40 83
4693.56 79
4693.71 73
4693.87 66
4694.03 60
4694.18 54
4694.34 49
4694.50 43
4694.65 36
4694.81 26
4694.97 14
4695.13 3
4695.28 0
4695.44 0
4695.60 0
4695.75 0
4695.91 0
4696.07 0
4696.23 0
4696.38 6
4696.54 11
4696.70 14
4696.85 15
4697.01 13
4697.17 8
4697.33 1
4697.48 0
4697.64 0
4697.80 0
4697.95 0
4698.11 0
4698.27 0
4698.43 4
4698.58 14
4698.74 22
4698.90 27
4699.06 30
4699.21 30
4699.37 29
4699.53 26
4699.68 25
4699.84 24
4700.00 26
4700.16 28
4700.31 33
4700.47 38
4700.63 44
4700.78 51
4700.94 57
4701.10 64
4701.26 69
4701.41 73
4701.57 77
4701.73 79
4701.89 82
4702.04 85
4702.20 89
4702.36 96
4702.51 104
4702.67 112
4702.83 120
4702.99 125
4703.14 126
4703.30 123
4703.46 116
4703.61 105
4703.77 92
4703.93 79
4704.09 67
4704.24 59
4704.40 53
4704.56 51
4704.72 49
4704.87 48
4705.03 45
4705.19 41
4705.35 34
4705.50 25
4705.66 15
4705.82 5
4705.97 0
4706.13 0
4706.29 0
4706.45 0
4706.60 0
4706.76 0
4706.92 0
4707.08 0
4707.23 4
4707.39 14
4707.55 24
4707.70 33
4707.86 39
4708.02 42
4708.18 44
4708.33 44
4708.49 43
4708.65 42
4708.81 40
4708.96 37
4709.12 34
4709.28 32
4709.44 30
4709.59 30
4709.75 31
4709.91 35
4710.07 40
4710.22 46
4710.38 52
4710.54 57
4710.69 63
4710.85 67
4711.01 72
4711.17 78
4711.32 84
4711.48 91
4711.64 97
4711.80 103
4711.95 106
4712.11 106
4712.27 104
4712.43 98
4712.58 89
4712.74 79
4712.90 68
4713.06 58
4713.21 51
4713.37 45
4713.53 43
4713.69 42
4713.84 41
4714.00 40
4714.16 38
4714.32 33
4714.47 26
4714.63 17
4714.79 9
4714.95 2
4715.10 0
4715.26 0
4715.42 0
4715.57 0
4715.73 3
4715.89 11
4716.05 20
4716.20 30
4716.36 38
4716.52 44
4716.68 48
4716.83 49
4716.99 47
4717.15 44
4717.31 42
4717.46 40
4717.62 40
4717.78 41
4717.94 43
4718.09 46
4718.25 47
4718.41 48
4718.57 48
4718.72 47
4718.88 44
4719.04 41
4719.20 38
4719.35 34
4719.51 29
4719.67 23
4719.83 17
4719.99 9
4720.14 3
4720.30 0
4720.46 0
4720.62 0
4720.77 0
4720.93 0
4721.09 3
4721.25 7
4721.40 9
4721.56 8
4721.72 4
4721.88 0
4722.03 0
4722.19 0
4722.35 0
4722.51 2
4722.66 10
4722.82 20
4722.98 30
4723.14 38
4723.29 44
4723.45 46
4723.61 45
4723.77 43
4723.92 39
4724.08 36
4724.24 34
4724.40 33
4724.55 34
4724.71 37
4724.87 41
4725.03 46
4725.19 50
4725.34 54
4725.50 55
4725.66 55
4725.82 52
4725.97 47
4726.13 40
4726.29 32
4726.45 25
4726.60 19
4726.76 13
4726.92 9
4727.08 6
4727.23 4
4727.39 3
4727.55 2
4727.71 2
4727.87 4
4728.02 6
4728.18 10
4728.34 15
4728.50 21
4728.65 28
4728.81 36
4728.97 43
4729.13 50
4729.28 55
4729.44 58
4729.60 60
4729.76 61
4729.92 61
4730.07 63
4730.23 66
4730.39 71
4730.55 76
4730.70 81
4730.86 84
4731.02 85
4731.18 81
4731.33 74
4731.49 64
4731.65 55
4731.81 46
4731.97 41
4732.12 39
4732.28 41
4732.44 46
4732.60 51
4732.75 56
4732.91 60
4733.07 61
4733.23 61
4733.39 60
4733.54 59
4733.70 59
4733.86 61
4734.02 64
4734.17 67
4734.33 70
4734.49 70
4734.65 68
4734.81 62
4734.96 54
4735.12 44
4735.28 34
4735.44 23
4735.59 12
4735.75 3
4735.91 0
4736.07 0
4736.23 0
4736.38 0
4736.54 0
4736.70 0
4736.86 0
4737.01 0
4737.17 5
4737.33 14
4737.49 23
4737.65 30
4737.80 36
4737.96 41
4738.12 44
4738.28 47
4738.44 47
4738.59 45
4738.75 40
4738.91 33
4739.07 24
4739.22 15
4739.38 6
4739.54 0
4739.70 0
4739.86 0
4740.01 0
4740.17 0
4740.33 0
4740.49 0
4740.65 0
4740.80 0
4740.96 0
4741.12 5
4741.28 13
4741.44 21
4741.59 28
4741.75 33
4741.91 35
4742.07 35
4742.22 34
4742.38 32
4742.54 30
4742.70 29
4742.86 28
4743.01 29
4743.17 30
4743.33 33
4743.49 36
4743.65 42
4743.80 49
4743.96 57
4744.12 65
4744.28 73
4744.44 79
4744.59 83
4744.75 85
4744.91 85
4745.07 85
4745.23 87
4745.38 91
4745.54 96
4745.70 104
4745.86 113
4746.02 121
4746.17 128
4746.33 133
4746.49 136
4746.65 139
4746.81 141
4746.96 143
4747.12 146
4747.28 150
4747.44 156
4747.60 161
4747.75 167
4747.91 172
4748.07 174
4748.23 173
4748.39 169
4748.54 163
4748.70 156
4748.86 151
4749.02 148
4749.18 150
4749.33 156
4749.49 165
4749.65 176
4749.81 186
4749.97 194
4750.12 199
4750.28 201
4750.44 203
4750.60 203
4750.76 204
4750.91 205
4751.07 206
4751.23 206
4751.39 206
4751.55 204
4751.70 200
4751.86 194
4752.02 187
4752.18 180
4752.34 172
4752.49 166
4752.65 160
4752.81 157
4752.97 155
4753.13 155
4753.29 158
4753.44 163
4753.60 169
4753.76 176
4753.92 183
4754.08 190
4754.23 196
4754.39 201
4754.55 205
4754.71 208
4754.87 210
4755.02 210
4755.18 209
4755.34 206
4755.50 200
4755.66 192
4755.81 182
4755.97 170
4756.13 157
4756.29 143
4756.45 130
4756.61 119
4756.76 110
4756.92 103
4757.08 99
4757.24 96
4757.40 94
4757.55 92
4757.71 90
4757.87 89
4758.03 90
4758.19 93
4758.35 99
4758.50 106
4758.66 114
4758.82 121
4758.98 125
4759.14 125
4759.29 121
4759.45 114
4759.61 108
4759.77 102
4759.93 99
4760.09 100
4760.24 103
4760.40 108
4760.56 114
4760.72 121
4760.88 129
4761.03 138
4761.19 148
4761.35 159
4761.51 169
4761.67 178
4761.83 185
4761.98 188
4762.14 189
4762.30 190
4762.46 192
4762.62 198
4762.78 210
4762.93 226
4763.09 246
4763.25 267
4763.41 286
4763.57 303
4763.73 314
4763.88 322
4764.04 327
4764.20 330
4764.36 335
4764.52 342
4764.67 350
4764.83 360
4764.99 372
4765.15 383
4765.31 393
4765.47 402
4765.62 410
4765.78 416
4765.94 421
4766.10 427
4766.26 432
4766.42 438
4766.57 444
4766.73 449
4766.89 454
4767.05 456
4767.21 457
4767.37 454
4767.52 448
4767.68 440
4767.84 430
4768.00 419
4768.16 406
4768.32 391
4768.47 376
4768.63 358
4768.79 340
4768.95 321
4769.11 303
4769.27 287
4769.42 273
4769.58 262
4769.74 254
4769.90 249
4770.06 245
4770.22 244
4770.37 242
4770.53 242
4770.69 240
4770.85 239
4771.01 235
4771.17 230
4771.33 223
4771.48 212
4771.64 200
4771.80 186
4771.96 172
4772.12 160
4772.28 152
4772.43 149
4772.59 150
4772.75 156
4772.91 164
4773.07 173
4773.23 182
4773.38 189
4773.54 194
4773.70 196
4773.86 197
4774.02 197
4774.18 198
4774.34 199
4774.49 203
4774.65 208
4774.81 214
4774.97 220
4775.13 225
4775.29 229
4775.44 230
4775.60 229
4775.76 226
4775.92 221
4776.08 215
4776.24 208
4776.40 202
4776.55 197
4776.71 192
4776.87 188
4777.03 185
4777.19 182
4777.35 179
4777.50 177
4777.66 174
4777.82 171
4777.98 167
4778.14 164
4778.30 161
4778.46 160
4778.61 161
4778.77 165
4778.93 172
4779.09 182
4779.25 194
4779.41 207
4779.57 220
4779.72 232
4779.88 243
4780.04 252
4780.20 259
4780.36 262
4780.52 261
4780.68 258
4780.83 252
4780.99 244
4781.15 235
4781.31 226
4781.47 219
4781.63 212
4781.79 208
4781.94 207
4782.10 209
4782.26 214
4782.42 222
4782.58 231
4782.74 242
4782.90 251
4783.05 259
4783.21 265
4783.37 270
4783.53 274
4783.69 279
4783.85 283
4784.01 288
4784.16 291
4784.32 291
4784.48 288
4784.64 281
4784.80 271
4784.96 259
4785.12 248
4785.27 238
4785.43 230
4785.59 225
4785.75 220
4785.91 216
4786.07 212
4786.23 207
4786.38 201
4786.54 194
4786.70 188
4786.86 182
4787.02 177
4787.18 171
4787.34 164
4787.50 156
4787.65 146
4787.81 135
4787.97 123
4788.13 111
4788.29 100
4788.45 90
4788.61 82
4788.76 75
4788.92 70
4789.08 65
4789.24 61
4789.40 58
4789.56 56
4789.72 56
4789.88 57
4790.03 59
4790.19 62
4790.35 65
4790.51 67
4790.67 70
4790.83 72
4790.99 73
4791.15 75
4791.30 76
4791.46 77
4791.62 78
4791.78 80
4791.94 82
4792.10 86
4792.26 90
4792.42 95
4792.57 99
4792.73 101
4792.89 101
4793.05 98
4793.21 92
4793.37 84
4793.53 76
4793.69 69
4793.84 64
4794.00 62
4794.16 63
4794.32 65
4794.48 67
4794.64 69
4794.80 69
4794.96 69
4795.11 67
4795.27 65
4795.43 63
4795.59 62
4795.75 61
4795.91 61
4796.07 61
4796.23 60
4796.38 58
4796.54 56
4796.70 53
4796.86 51
4797.02 50
4797.18 52
4797.34 55
4797.50 60
4797.66 65
4797.81 68
4797.97 68
4798.13 64
4798.29 55
4798.45 44
4798.61 30
4798.77 16
4798.93 5
4799.08 0
4799.24 0
4799.40 0
4799.56 0
4799.72 6
4799.88 15
4800.04 23
4800.20 29
4800.36 34
4800.51 37
4800.67 39
4800.83 39
4800.99 41
4801.15 42
4801.31 44
4801.47 46
4801.63 46
4801.79 44
4801.94 39
4802.10 31
4802.26 22
4802.42 14
4802.58 7
4802.74 3
4802.90 3
4803.06 6
4803.22 12
4803.38 19
4803.53 25
4803.69 29
4803.85 31
4804.01 29
4804.17 24
4804.33 17
4804.49 10
4804.65 2
4804.81 0
4804.96 0
4805.12 0
4805.28 0
4805.44 0
4805.60 0
4805.76 0
4805.92 0
4806.08 4
4806.24 9
4806.40 13
4806.55 16
4806.71 17
4806.87 17
4807.03 14
4807.19 10
4807.35 6
4807.51 2
4807.67 0
4807.83 0
4807.99 1
4808.14 5
4808.30 9
4808.46 13
4808.62 18
4808.78 22
4808.94 26
4809.10 29
4809.26 31
4809.42 33
4809.58 34
4809.73 33
4809.89 30
4810.05 26
4810.21 20
4810.37 15
4810.53 12
4810.69 12
4810.85 15
4811.01 21
4811.17 29
4811.32 38
4811.48 46
4811.64 52
4811.80 55
4811.96 56
4812.12 54
4812.28 51
4812.44 48
4812.60 47
4812.76 50
4812.92 57
4813.07 67
4813.23 81
4813.39 97
4813.55 112
4813.71 124
4813.87 134
4814.03 140
4814.19 143
4814.35 144
4814.51 143
4814.67 142
4814.82 140
4814.98 138
4815.14 135
4815.30 131
4815.46 126
4815.62 120
4815.78 115
4815.94 110
4816.10 107
4816.26 104
4816.42 102
4816.58 102
4816.73 102
4816.89 103
4817.05 103
4817.21 102
4817.37 101
4817.53 98
4817.69 95
4817.85 94
4818.01 94
4818.17 96
4818.33 101
4818.49 108
4818.64 115
4818.80 122
4818.96 126
4819.12 127
4819.28 125
4819.44 121
4819.60 115
4819.76 109
4819.92 103
4820.08 95
4820.24 87
4820.40 77
4820.55 64
4820.71 50
4820.87 35
4821.03 21
4821.19 8
4821.35 0
4821.51 0
4821.67 0
4821.83 0
4821.99 5
4822.15 16
4822.31 28
4822.47 40
4822.62 51
4822.78 60
4822.94 66
4823.10 69
4823.26 71
4823.42 71
4823.58 71
4823.74 73
4823.90 77
4824.06 82
4824.22 90
4824.38 99
4824.54 109
4824.70 120
4824.85 131
4825.01 142
4825.17 152
4825.33 162
4825.49 168
4825.65 172
4825.81 172
4825.97 169
4826.13 162
4826.29 154
4826.45 146
4826.61 138
4826.77 132
4826.93 127
4827.08 124
4827.24 120
4827.40 116
4827.56 112
4827.72 107
4827.88 103
4828.04 100
4828.20 99
4828.36 99
4828.52 100
4828.68 101
4828.84 100
4829.00 97
4829.16 90
4829.32 80
4829.47 67
4829.63 54
4829.79 42
4829.95 33
4830.11 27
4830.27 27
4830.43 32
4830.59 40
4830.75 50
4830.91 61
4831.07 69
4831.23 74
4831.39 76
4831.55 74
4831.71 71
4831.87 67
4832.02 64
4832.18 62
4832.34 62
4832.50 61
4832.66 59
4832.82 54
4832.98 46
4833.14 35
4833.30 22
4833.46 7
4833.62 0
4833.78 0
4833.94 0
4834.10 0
4834.26 0
4834.42 0
4834.58 0
4834.73 0
4834.89 7
4835.05 18
4835.21 28
4835.37 37
4835.53 47
4835.69 58
4835.85 69
4836.01 82
4836.17 94
4836.33 104
4836.49 112
4836.65 117
4836.81 121
4836.97 124
4837.13 128
4837.29 133
4837.45 140
4837.61 148
4837.76 155
4837.92 161
4838.08 164
4838.24 165
4838.40 166
4838.56 167
4838.72 169
4838.88 174
4839.04 181
4839.20 190
4839.36 200
4839.52 210
4839.68 221
4839.84 233
4840.00 246
4840.16 259
4840.32 272
4840.48 286
4840.64 298
4840.80 308
4840.96 317
4841.11 325
4841.27 333
4841.43 341
4841.59 350
4841.75 358
4841.91 365
4842.07 369
4842.23 369
4842.39 365
4842.55 358
4842.71 347
4842.87 335
4843.03 322
4843.19 311
4843.35 301
4843.51 295
4843.67 291
4843.83 291
4843.99 295
4844.15 301
4844.31 308
4844.47 316
4844.63 323
4844.79 327
4844.94 329
4845.10 328
4845.26 325
4845.42 320
4845.58 315
4845.74 311
4845.90 308
4846.06 306
4846.22 305
4846.38 304
4846.54 302
4846.70 299
4846.86 293
4847.02 286
4847.18 279
4847.34 272
4847.50 267
4847.66 264
4847.82 264
4847.98 265
4848.14 267
4848.30 270
4848.46 271
4848.62 272
4848.78 271
4848.94 270
4849.10 268
4849.26 266
4849.42 264
4849.57 263
4849.73 262
4849.89 261
4850.05 259
4850.21 255
4850.37 251
4850.53 245
4850.69 239
4850.85 232
4851.01 226
4851.17 221
4851.33 217
4851.49 214
4851.65 212
4851.81 209
4851.97 205
4852.13 199
4852.29 192
4852.45 184
4852.61 175
4852.77 167
4852.93 159
4853.09 152
4853.25 148
4853.41 145
4853.57 145
4853.73 145
4853.89 145
4854.05 144
4854.21 142
4854.37 138
4854.53 133
4854.69 126
4854.85 119
4855.01 113
4855.17 106
4855.33 101
4855.49 97
4855.65 94
4855.80 92
4855.96 91
4856.12 91
4856.28 91
[truncated: 752,296 more chars]
