# Supplementary material for: Methylobacterium Species Promoting Rice and Barley Growth and Interaction Specificity Revealed with Whole-Cell Matrix-Assisted Laser Desorption / Ionization-Time-of-Flight Mass Spectrometry (MALDI-TOF/MS) Analysis
Source: PLoS One. 2015 Jun 8;10(6):e0129509. doi: 10.1371/journal.pone.0129509 (PMC4460032; doi:10.1371/journal.pone.0129509)
Supplement: S3 Data — (ZIP) [file pone.0129509.s003.zip › Supplementary data 3 (ms from barley)/18a.txt]

779.66 0
779.72 0
779.79 0
779.85 0
779.92 0
779.98 0
780.04 0
780.11 0
780.17 0
780.24 0
780.30 0
780.36 0
780.43 0
780.49 0
780.56 0
780.62 0
780.69 0
780.75 0
780.81 0
780.88 0
780.94 0
781.01 0
781.07 0
781.13 0
781.20 0
781.26 0
781.33 0
781.39 0
781.45 0
781.52 0
781.58 0
781.65 0
781.71 0
781.77 0
781.84 0
781.90 0
781.97 0
782.03 0
782.10 0
782.16 0
782.22 0
782.29 0
782.35 0
782.42 0
782.48 0
782.54 0
782.61 0
782.67 0
782.74 0
782.80 0
782.86 0
782.93 0
782.99 0
783.06 0
783.12 0
783.19 0
783.25 0
783.31 0
783.38 0
783.44 0
783.51 0
783.57 0
783.63 0
783.70 0
783.76 0
783.83 0
783.89 0
783.96 0
784.02 0
784.08 0
784.15 0
784.21 0
784.28 0
784.34 0
784.40 0
784.47 0
784.53 0
784.60 0
784.66 0
784.73 0
784.79 0
784.85 0
784.92 0
784.98 0
785.05 0
785.11 0
785.18 0
785.24 0
785.30 0
785.37 0
785.43 0
785.50 0
785.56 0
785.63 0
785.69 0
785.75 0
785.82 0
785.88 0
785.95 0
786.01 0
786.08 0
786.14 0
786.20 0
786.27 0
786.33 0
786.40 0
786.46 0
786.53 0
786.59 0
786.65 0
786.72 0
786.78 0
786.85 0
786.91 0
786.98 0
787.04 0
787.10 0
787.17 0
787.23 0
787.30 0
787.36 0
787.43 0
787.49 0
787.55 0
787.62 0
787.68 0
787.75 0
787.81 0
787.88 0
787.94 0
788.00 0
788.07 0
788.13 0
788.20 0
788.26 0
788.33 0
788.39 0
788.46 0
788.52 0
788.58 0
788.65 0
788.71 0
788.78 0
788.84 0
788.91 0
788.97 0
789.03 0
789.10 0
789.16 0
789.23 0
789.29 0
789.36 0
789.42 0
789.49 0
789.55 0
789.61 0
789.68 0
789.74 0
789.81 0
789.87 0
789.94 0
790.00 0
790.07 0
790.13 0
790.19 0
790.26 0
790.32 0
790.39 0
790.45 0
790.52 0
790.58 0
790.65 0
790.71 0
790.77 0
790.84 0
790.90 0
790.97 0
791.03 0
791.10 0
791.16 0
791.23 0
791.29 0
791.35 0
791.42 0
791.48 0
791.55 0
791.61 0
791.68 0
791.74 0
791.81 0
791.87 0
791.94 0
792.00 0
792.06 0
792.13 0
792.19 0
792.26 0
792.32 0
792.39 0
792.45 0
792.52 0
792.58 0
792.65 0
792.71 0
792.77 0
792.84 0
792.90 0
792.97 0
793.03 0
793.10 0
793.16 0
793.23 0
793.29 0
793.36 0
793.42 0
793.48 0
793.55 0
793.61 0
793.68 0
793.74 0
793.81 0
793.87 0
793.94 0
794.00 0
794.07 0
794.13 0
794.20 0
794.26 0
794.32 0
794.39 0
794.45 0
794.52 0
794.58 0
794.65 0
794.71 0
794.78 0
794.84 0
794.91 0
794.97 0
795.04 0
795.10 0
795.16 0
795.23 0
795.29 0
795.36 0
795.42 0
795.49 0
795.55 0
795.62 0
795.68 0
795.75 0
795.81 0
795.88 0
795.94 0
796.01 0
796.07 0
796.13 0
796.20 0
796.26 0
796.33 0
796.39 0
796.46 0
796.52 0
796.59 0
796.65 0
796.72 0
796.78 0
796.85 0
796.91 0
796.98 0
797.04 0
797.11 0
797.17 0
797.23 0
797.30 0
797.36 0
797.43 0
797.49 0
797.56 0
797.62 0
797.69 0
797.75 0
797.82 0
797.88 0
797.95 0
798.01 0
798.08 0
798.14 0
798.21 0
798.27 0
798.34 0
798.40 0
798.47 0
798.53 0
798.59 0
798.66 0
798.72 0
798.79 0
798.85 0
798.92 0
798.98 0
799.05 0
799.11 0
799.18 0
799.24 0
799.31 0
799.37 0
799.44 0
799.50 0
799.57 0
799.63 0
799.70 0
799.76 0
799.83 0
799.89 0
799.96 0
800.02 0
800.09 0
800.15 0
800.22 0
800.28 0
800.34 0
800.41 0
800.47 0
800.54 0
800.60 0
800.67 0
800.73 0
800.80 0
800.86 0
800.93 0
800.99 0
801.06 0
801.12 0
801.19 0
801.25 0
801.32 0
801.38 0
801.45 0
801.51 0
801.58 0
801.64 0
801.71 0
801.77 0
801.84 0
801.90 0
801.97 0
802.03 0
802.10 0
802.16 0
802.23 0
802.29 0
802.36 0
802.42 0
802.49 0
802.55 0
802.62 0
802.68 0
802.75 0
802.81 0
802.88 0
802.94 0
803.01 0
803.07 0
803.14 0
803.20 0
803.27 0
803.33 0
803.40 0
803.46 0
803.53 0
803.59 0
803.66 0
803.72 0
803.79 0
803.85 0
803.92 0
803.98 0
804.05 0
804.11 0
804.18 0
804.24 0
804.31 0
804.37 0
804.44 0
804.50 0
804.57 0
804.63 0
804.70 0
804.76 0
804.83 0
804.89 0
804.96 0
805.02 0
805.09 0
805.15 0
805.22 0
805.28 0
805.35 0
805.41 0
805.48 0
805.54 0
805.61 0
805.67 0
805.74 0
805.80 0
805.87 0
805.93 0
806.00 0
806.06 0
806.13 0
806.19 0
806.26 0
806.32 0
806.39 0
806.45 0
806.52 0
806.58 0
806.65 0
806.71 0
806.78 0
806.84 0
806.91 0
806.97 0
807.04 0
807.10 0
807.17 0
807.23 0
807.30 0
807.36 0
807.43 0
807.50 0
807.56 0
807.63 0
807.69 0
807.76 0
807.82 0
807.89 0
807.95 0
808.02 0
808.08 0
808.15 0
808.21 0
808.28 0
808.34 0
808.41 0
808.47 0
808.54 0
808.60 0
808.67 0
808.73 0
808.80 0
808.86 0
808.93 0
808.99 0
809.06 0
809.12 0
809.19 0
809.26 0
809.32 0
809.39 0
809.45 0
809.52 0
809.58 0
809.65 0
809.71 0
809.78 0
809.84 0
809.91 0
809.97 0
810.04 0
810.10 0
810.17 0
810.23 0
810.30 0
810.36 0
810.43 0
810.49 0
810.56 0
810.63 0
810.69 0
810.76 0
810.82 0
810.89 0
810.95 0
811.02 0
811.08 0
811.15 0
811.21 0
811.28 0
811.34 0
811.41 0
811.47 0
811.54 0
811.60 0
811.67 0
811.74 0
811.80 0
811.87 0
811.93 0
812.00 0
812.06 0
812.13 0
812.19 0
812.26 0
812.32 0
812.39 0
812.45 0
812.52 0
812.58 0
812.65 0
812.72 0
812.78 0
812.85 0
812.91 0
812.98 0
813.04 0
813.11 0
813.17 0
813.24 0
813.30 0
813.37 0
813.43 0
813.50 0
813.57 0
813.63 0
813.70 0
813.76 0
813.83 0
813.89 0
813.96 0
814.02 0
814.09 0
814.15 0
814.22 0
814.28 0
814.35 0
814.42 0
814.48 0
814.55 0
814.61 0
814.68 0
814.74 0
814.81 0
814.87 0
814.94 0
815.00 0
815.07 0
815.14 0
815.20 0
815.27 0
815.33 0
815.40 0
815.46 0
815.53 0
815.59 0
815.66 0
815.72 0
815.79 0
815.86 0
815.92 0
815.99 0
816.05 0
816.12 0
816.18 0
816.25 0
816.31 0
816.38 0
816.45 0
816.51 0
816.58 0
816.64 0
816.71 0
816.77 0
816.84 0
816.90 0
816.97 0
817.03 0
817.10 0
817.17 0
817.23 0
817.30 0
817.36 0
817.43 0
817.49 0
817.56 0
817.62 0
817.69 0
817.76 0
817.82 0
817.89 0
817.95 0
818.02 0
818.08 0
818.15 0
818.21 0
818.28 0
818.35 0
818.41 0
818.48 0
818.54 0
818.61 0
818.67 0
818.74 0
818.81 0
818.87 0
818.94 0
819.00 0
819.07 0
819.13 0
819.20 0
819.26 0
819.33 0
819.40 0
819.46 0
819.53 0
819.59 0
819.66 0
819.72 0
819.79 0
819.86 0
819.92 0
819.99 0
820.05 0
820.12 0
820.18 0
820.25 0
820.31 0
820.38 0
820.45 0
820.51 0
820.58 0
820.64 0
820.71 0
820.77 0
820.84 0
820.91 0
820.97 0
821.04 0
821.10 0
821.17 0
821.23 0
821.30 0
821.37 0
821.43 0
821.50 0
821.56 0
821.63 0
821.69 0
821.76 0
821.83 0
821.89 0
821.96 0
822.02 0
822.09 0
822.15 0
822.22 0
822.29 0
822.35 0
822.42 0
822.48 0
822.55 0
822.61 0
822.68 0
822.75 0
822.81 0
822.88 0
822.94 0
823.01 0
823.07 0
823.14 0
823.21 0
823.27 0
823.34 0
823.40 0
823.47 0
823.54 0
823.60 0
823.67 0
823.73 0
823.80 0
823.86 0
823.93 0
824.00 0
824.06 0
824.13 0
824.19 0
824.26 0
824.33 0
824.39 0
824.46 0
824.52 0
824.59 0
824.65 0
824.72 0
824.79 0
824.85 0
824.92 0
824.98 0
825.05 0
825.12 0
825.18 0
825.25 0
825.31 0
825.38 0
825.44 0
825.51 0
825.58 0
825.64 0
825.71 0
825.77 0
825.84 0
825.91 0
825.97 0
826.04 0
826.10 0
826.17 0
826.24 0
826.30 0
826.37 0
826.43 0
826.50 0
826.56 0
826.63 0
826.70 0
826.76 0
826.83 0
826.89 0
826.96 0
827.03 0
827.09 0
827.16 0
827.22 0
827.29 0
827.36 0
827.42 0
827.49 0
827.55 0
827.62 0
827.69 0
827.75 0
827.82 0
827.88 0
827.95 0
828.02 0
828.08 0
828.15 0
828.21 0
828.28 0
828.35 0
828.41 0
828.48 0
828.54 0
828.61 0
828.68 0
828.74 0
828.81 0
828.87 0
828.94 0
829.01 0
829.07 0
829.14 0
829.20 0
829.27 0
829.34 0
829.40 0
829.47 0
829.53 0
829.60 0
829.67 0
829.73 0
829.80 0
829.86 0
829.93 0
830.00 0
830.06 0
830.13 0
830.19 0
830.26 0
830.33 0
830.39 0
830.46 0
830.52 0
830.59 0
830.66 0
830.72 0
830.79 0
830.85 0
830.92 0
830.99 0
831.05 0
831.12 0
831.18 0
831.25 0
831.32 0
831.38 0
831.45 0
831.52 0
831.58 0
831.65 0
831.71 0
831.78 0
831.85 0
831.91 0
831.98 0
832.04 0
832.11 0
832.18 0
832.24 0
832.31 0
832.38 0
832.44 0
832.51 0
832.57 0
832.64 0
832.71 0
832.77 0
832.84 0
832.90 0
832.97 0
833.04 0
833.10 0
833.17 0
833.24 0
833.30 0
833.37 0
833.43 0
833.50 0
833.57 0
833.63 0
833.70 0
833.76 0
833.83 0
833.90 0
833.96 0
834.03 0
834.10 0
834.16 0
834.23 0
834.29 0
834.36 0
834.43 0
834.49 0
834.56 0
834.63 0
834.69 0
834.76 0
834.82 0
834.89 0
834.96 0
835.02 0
835.09 0
835.16 0
835.22 0
835.29 0
835.35 0
835.42 0
835.49 0
835.55 0
835.62 0
835.69 0
835.75 0
835.82 0
835.88 0
835.95 0
836.02 0
836.08 0
836.15 0
836.22 0
836.28 0
836.35 0
836.41 0
836.48 0
836.55 0
836.61 0
836.68 0
836.75 0
836.81 0
836.88 0
836.95 0
837.01 0
837.08 0
837.14 0
837.21 0
837.28 0
837.34 0
837.41 0
837.48 0
837.54 0
837.61 0
837.68 0
837.74 0
837.81 0
837.87 0
837.94 0
838.01 0
838.07 0
838.14 0
838.21 0
838.27 0
838.34 0
838.41 0
838.47 0
838.54 0
838.60 0
838.67 0
838.74 0
838.80 0
838.87 0
838.94 0
839.00 0
839.07 0
839.14 0
839.20 0
839.27 0
839.33 0
839.40 0
839.47 0
839.53 0
839.60 0
839.67 0
839.73 0
839.80 0
839.87 0
839.93 0
840.00 0
840.07 0
840.13 0
840.20 0
840.26 0
840.33 0
840.40 0
840.46 0
840.53 0
840.60 0
840.66 0
840.73 0
840.80 0
840.86 0
840.93 0
841.00 0
841.06 0
841.13 0
841.20 0
841.26 0
841.33 0
841.40 0
841.46 0
841.53 0
841.59 0
841.66 0
841.73 0
841.79 0
841.86 0
841.93 0
841.99 0
842.06 0
842.13 0
842.19 0
842.26 0
842.33 0
842.39 0
842.46 0
842.53 0
842.59 0
842.66 0
842.73 0
842.79 0
842.86 0
842.93 0
842.99 0
843.06 0
843.13 0
843.19 0
843.26 0
843.32 0
843.39 0
843.46 0
843.52 0
843.59 0
843.66 0
843.72 0
843.79 0
843.86 0
843.92 0
843.99 0
844.06 0
844.12 0
844.19 0
844.26 0
844.32 0
844.39 0
844.46 0
844.52 0
844.59 0
844.66 0
844.72 0
844.79 0
844.86 0
844.92 0
844.99 0
845.06 0
845.12 0
845.19 0
845.26 0
845.32 0
845.39 0
845.46 0
845.52 0
845.59 0
845.66 0
845.72 0
845.79 0
845.86 0
845.92 0
845.99 0
846.06 0
846.12 0
846.19 0
846.26 0
846.32 0
846.39 0
846.46 0
846.52 0
846.59 0
846.66 0
846.72 0
846.79 0
846.86 0
846.92 0
846.99 0
847.06 0
847.12 0
847.19 0
847.26 0
847.32 0
847.39 0
847.46 0
847.52 0
847.59 0
847.66 0
847.72 0
847.79 0
847.86 0
847.92 0
847.99 0
848.06 0
848.13 0
848.19 0
848.26 0
848.33 0
848.39 0
848.46 0
848.53 0
848.59 0
848.66 0
848.73 0
848.79 0
848.86 0
848.93 0
848.99 0
849.06 0
849.13 0
849.19 0
849.26 0
849.33 0
849.39 0
849.46 0
849.53 0
849.59 0
849.66 0
849.73 0
849.80 0
849.86 0
849.93 0
850.00 0
850.06 0
850.13 0
850.20 0
850.26 0
850.33 0
850.40 0
850.46 0
850.53 0
850.60 0
850.66 0
850.73 0
850.80 0
850.86 0
850.93 0
851.00 0
851.07 0
851.13 0
851.20 0
851.27 0
851.33 0
851.40 0
851.47 0
851.53 0
851.60 0
851.67 0
851.73 0
851.80 0
851.87 0
851.94 0
852.00 0
852.07 0
852.14 0
852.20 0
852.27 0
852.34 0
852.40 0
852.47 0
852.54 0
852.60 0
852.67 0
852.74 0
852.81 0
852.87 0
852.94 0
853.01 0
853.07 0
853.14 0
853.21 0
853.27 0
853.34 0
853.41 0
853.47 0
853.54 0
853.61 0
853.68 0
853.74 0
853.81 0
853.88 0
853.94 0
854.01 0
854.08 0
854.14 0
854.21 0
854.28 0
854.35 0
854.41 0
854.48 0
854.55 0
854.61 0
854.68 0
854.75 0
854.82 0
854.88 0
854.95 0
855.02 0
855.08 0
855.15 0
855.22 0
855.28 0
855.35 0
855.42 0
855.49 0
855.55 0
855.62 0
855.69 0
855.75 0
855.82 0
855.89 0
855.95 0
856.02 0
856.09 0
856.16 0
856.22 0
856.29 0
856.36 0
856.42 0
856.49 0
856.56 0
856.63 0
856.69 0
856.76 0
856.83 0
856.89 0
856.96 0
857.03 0
857.10 0
857.16 0
857.23 0
857.30 0
857.36 0
857.43 0
857.50 0
857.57 0
857.63 0
857.70 0
857.77 0
857.83 0
857.90 0
857.97 0
858.04 0
858.10 0
858.17 0
858.24 0
858.30 0
858.37 0
858.44 0
858.51 0
858.57 0
858.64 0
858.71 0
858.77 0
858.84 0
858.91 0
858.98 0
859.04 0
859.11 0
859.18 0
859.24 0
859.31 0
859.38 0
859.45 0
859.51 0
859.58 0
859.65 0
859.72 0
859.78 0
859.85 0
859.92 0
859.98 0
860.05 0
860.12 0
860.19 0
860.25 0
860.32 0
860.39 0
860.45 0
860.52 0
860.59 0
860.66 0
860.72 0
860.79 0
860.86 0
860.93 0
860.99 0
861.06 0
861.13 0
861.19 0
861.26 0
861.33 0
861.40 0
861.46 0
861.53 0
861.60 0
861.67 0
861.73 0
861.80 0
861.87 0
861.93 0
862.00 0
862.07 0
862.14 0
862.20 0
862.27 0
862.34 0
862.41 0
862.47 0
862.54 0
862.61 0
862.68 0
862.74 0
862.81 0
862.88 0
862.94 0
863.01 0
863.08 0
863.15 0
863.21 0
863.28 0
863.35 0
863.42 0
863.48 0
863.55 0
863.62 0
863.69 0
863.75 0
863.82 0
863.89 0
863.96 0
864.02 0
864.09 0
864.16 0
864.22 0
864.29 0
864.36 0
864.43 0
864.49 0
864.56 0
864.63 0
864.70 0
864.76 0
864.83 0
864.90 0
864.97 0
865.03 0
865.10 0
865.17 0
865.24 0
865.30 0
865.37 0
865.44 0
865.51 0
865.57 0
865.64 0
865.71 0
865.78 0
865.84 0
865.91 0
865.98 0
866.05 0
866.11 0
866.18 0
866.25 0
866.32 0
866.38 0
866.45 0
866.52 0
866.59 0
866.65 0
866.72 0
866.79 0
866.86 0
866.92 0
866.99 0
867.06 0
867.13 0
867.19 0
867.26 0
867.33 0
867.40 0
867.46 0
867.53 0
867.60 0
867.67 0
867.73 0
867.80 0
867.87 0
867.94 0
868.00 0
868.07 0
868.14 0
868.21 0
868.27 0
868.34 0
868.41 0
868.48 0
868.54 0
868.61 0
868.68 0
868.75 0
868.81 0
868.88 0
868.95 0
869.02 0
869.08 0
869.15 0
869.22 0
869.29 0
869.35 0
869.42 0
869.49 0
869.56 0
869.63 0
869.69 0
869.76 0
869.83 0
869.90 0
869.96 0
870.03 0
870.10 0
870.17 0
870.23 0
870.30 0
870.37 0
870.44 0
870.50 0
870.57 0
870.64 0
870.71 0
870.77 0
870.84 0
870.91 0
870.98 0
871.05 0
871.11 0
871.18 0
871.25 0
871.32 0
871.38 0
871.45 0
871.52 0
871.59 0
871.65 0
871.72 0
871.79 0
871.86 0
871.93 0
871.99 0
872.06 0
872.13 0
872.20 0
872.26 0
872.33 0
872.40 0
872.47 0
872.53 0
872.60 0
872.67 0
872.74 0
872.81 0
872.87 0
872.94 0
873.01 0
873.08 0
873.14 0
873.21 0
873.28 0
873.35 0
873.42 0
873.48 0
873.55 0
873.62 0
873.69 0
873.75 0
873.82 0
873.89 0
873.96 0
874.03 0
874.09 0
874.16 0
874.23 0
874.30 0
874.36 0
874.43 0
874.50 0
874.57 0
874.64 0
874.70 0
874.77 0
874.84 0
874.91 0
874.97 0
875.04 0
875.11 0
875.18 0
875.25 0
875.31 0
875.38 0
875.45 0
875.52 0
875.58 0
875.65 0
875.72 0
875.79 0
875.86 0
875.92 0
875.99 0
876.06 0
876.13 0
876.20 0
876.26 0
876.33 0
876.40 0
876.47 0
876.53 0
876.60 0
876.67 0
876.74 0
876.81 0
876.87 0
876.94 0
877.01 0
877.08 0
877.15 0
877.21 0
877.28 0
877.35 0
877.42 0
877.49 0
877.55 0
877.62 0
877.69 0
877.76 0
877.83 0
877.89 0
877.96 0
878.03 0
878.10 0
878.16 0
878.23 0
878.30 0
878.37 0
878.44 0
878.50 0
878.57 0
878.64 0
878.71 0
878.78 0
878.84 0
878.91 0
878.98 0
879.05 0
879.12 0
879.18 0
879.25 0
879.32 0
879.39 0
879.46 0
879.52 0
879.59 0
879.66 0
879.73 0
879.80 0
879.86 0
879.93 0
880.00 0
880.07 0
880.14 0
880.20 0
880.27 0
880.34 0
880.41 0
880.48 0
880.54 0
880.61 0
880.68 0
880.75 0
880.82 0
880.88 0
880.95 0
881.02 0
881.09 0
881.16 0
881.22 0
881.29 0
881.36 0
881.43 0
881.50 0
881.57 0
881.63 0
881.70 0
881.77 0
881.84 0
881.91 0
881.97 0
882.04 0
882.11 0
882.18 0
882.25 0
882.31 0
882.38 0
882.45 0
882.52 0
882.59 0
882.65 0
882.72 0
882.79 0
882.86 0
882.93 0
883.00 0
883.06 0
883.13 0
883.20 0
883.27 0
883.34 0
883.40 0
883.47 0
883.54 0
883.61 0
883.68 0
883.74 0
883.81 0
883.88 0
883.95 0
884.02 0
884.09 0
884.15 0
884.22 0
884.29 0
884.36 0
884.43 0
884.49 0
884.56 0
884.63 0
884.70 0
884.77 0
884.84 0
884.90 0
884.97 0
885.04 0
885.11 0
885.18 0
885.24 0
885.31 0
885.38 0
885.45 0
885.52 0
885.59 0
885.65 0
885.72 0
885.79 0
885.86 0
885.93 0
886.00 0
886.06 0
886.13 0
886.20 0
886.27 0
886.34 0
886.40 0
886.47 0
886.54 0
886.61 0
886.68 0
886.75 0
886.81 0
886.88 0
886.95 0
887.02 0
887.09 0
887.16 0
887.22 0
887.29 0
887.36 0
887.43 0
887.50 0
887.57 0
887.63 0
887.70 0
887.77 0
887.84 0
887.91 0
887.98 0
888.04 0
888.11 0
888.18 0
888.25 0
888.32 0
888.39 0
888.45 0
888.52 0
888.59 0
888.66 0
888.73 0
888.80 0
888.86 0
888.93 0
889.00 0
889.07 0
889.14 0
889.21 0
889.27 0
889.34 0
889.41 0
889.48 0
889.55 0
889.62 0
889.68 0
889.75 0
889.82 0
889.89 0
889.96 0
890.03 0
890.09 0
890.16 0
890.23 0
890.30 0
890.37 0
890.44 0
890.50 0
890.57 0
890.64 0
890.71 0
890.78 0
890.85 0
890.92 0
890.98 0
891.05 0
891.12 0
891.19 0
891.26 0
891.33 0
891.39 0
891.46 0
891.53 0
891.60 0
891.67 0
891.74 0
891.81 0
891.87 0
891.94 0
892.01 0
892.08 0
892.15 0
892.22 0
892.28 0
892.35 0
892.42 0
892.49 0
892.56 0
892.63 0
892.70 0
892.76 0
892.83 0
892.90 0
892.97 0
893.04 0
893.11 0
893.18 0
893.24 0
893.31 0
893.38 0
893.45 0
893.52 0
893.59 0
893.65 0
893.72 0
893.79 0
893.86 0
893.93 0
894.00 0
894.07 0
894.13 0
894.20 0
894.27 0
894.34 0
894.41 0
894.48 0
894.55 0
894.61 0
894.68 0
894.75 0
894.82 0
894.89 0
894.96 0
895.03 0
895.09 0
895.16 0
895.23 0
895.30 0
895.37 0
895.44 0
895.51 0
895.57 0
895.64 0
895.71 0
895.78 0
895.85 0
895.92 0
895.99 0
896.06 0
896.12 0
896.19 0
896.26 0
896.33 0
896.40 0
896.47 0
896.54 0
896.60 0
896.67 0
896.74 0
896.81 0
896.88 0
896.95 0
897.02 0
897.08 0
897.15 0
897.22 0
897.29 0
897.36 0
897.43 0
897.50 0
897.57 0
897.63 0
897.70 0
897.77 0
897.84 0
897.91 0
897.98 0
898.05 0
898.12 0
898.18 0
898.25 0
898.32 0
898.39 0
898.46 0
898.53 0
898.60 0
898.66 0
898.73 0
898.80 0
898.87 0
898.94 0
899.01 0
899.08 0
899.15 0
899.21 0
899.28 0
899.35 0
899.42 0
899.49 0
899.56 0
899.63 0
899.70 0
899.76 0
899.83 0
899.90 0
899.97 0
900.04 0
900.11 0
900.18 0
900.25 0
900.32 0
900.38 0
900.45 0
900.52 0
900.59 0
900.66 0
900.73 0
900.80 0
900.87 0
900.93 0
901.00 0
901.07 0
901.14 0
901.21 0
901.28 0
901.35 0
901.42 0
901.48 0
901.55 0
901.62 0
901.69 0
901.76 0
901.83 0
901.90 0
901.97 0
902.04 0
902.10 0
902.17 0
902.24 0
902.31 0
902.38 0
902.45 0
902.52 0
902.59 0
902.66 0
902.72 0
902.79 0
902.86 0
902.93 0
903.00 0
903.07 0
903.14 0
903.21 0
903.28 0
903.34 0
903.41 0
903.48 0
903.55 0
903.62 0
903.69 0
903.76 0
903.83 0
903.90 0
903.96 0
904.03 0
904.10 0
904.17 0
904.24 0
904.31 0
904.38 0
904.45 0
904.52 0
904.59 0
904.65 0
904.72 0
904.79 0
904.86 0
904.93 0
905.00 0
905.07 0
905.14 0
905.21 0
905.27 0
905.34 0
905.41 0
905.48 0
905.55 0
905.62 0
905.69 0
905.76 0
905.83 0
905.90 0
905.96 0
906.03 0
906.10 0
906.17 0
906.24 0
906.31 0
906.38 0
906.45 0
906.52 0
906.59 0
906.66 0
906.72 0
906.79 0
906.86 0
906.93 0
907.00 0
907.07 0
907.14 0
907.21 0
907.28 0
907.35 0
907.41 0
907.48 0
907.55 0
907.62 0
907.69 0
907.76 0
907.83 0
907.90 0
907.97 0
908.04 0
908.11 0
908.17 0
908.24 0
908.31 0
908.38 0
908.45 0
908.52 0
908.59 0
908.66 0
908.73 0
908.80 0
908.87 0
908.93 0
909.00 0
909.07 0
909.14 0
909.21 0
909.28 0
909.35 0
909.42 0
909.49 0
909.56 0
909.63 0
909.70 0
909.76 0
909.83 0
909.90 0
909.97 0
910.04 0
910.11 0
910.18 0
910.25 0
910.32 0
910.39 0
910.46 0
910.52 0
910.59 0
910.66 0
910.73 0
910.80 0
910.87 0
910.94 0
911.01 0
911.08 0
911.15 0
911.22 0
911.29 0
911.36 0
911.42 0
911.49 0
911.56 0
911.63 0
911.70 0
911.77 0
911.84 0
911.91 0
911.98 0
912.05 0
912.12 0
912.19 0
912.26 0
912.32 0
912.39 0
912.46 0
912.53 0
912.60 0
912.67 0
912.74 0
912.81 0
912.88 0
912.95 0
913.02 0
913.09 0
913.16 0
913.23 0
913.29 0
913.36 0
913.43 0
913.50 0
913.57 0
913.64 0
913.71 0
913.78 0
913.85 0
913.92 0
913.99 0
914.06 0
914.13 0
914.20 0
914.26 0
914.33 0
914.40 0
914.47 0
914.54 0
914.61 0
914.68 0
914.75 0
914.82 0
914.89 0
914.96 0
915.03 0
915.10 0
915.17 0
915.24 0
915.30 0
915.37 0
915.44 0
915.51 0
915.58 0
915.65 0
915.72 0
915.79 0
915.86 0
915.93 0
916.00 0
916.07 0
916.14 0
916.21 0
916.28 0
916.35 0
916.41 0
916.48 0
916.55 0
916.62 0
916.69 0
916.76 0
916.83 0
916.90 0
916.97 0
917.04 0
917.11 0
917.18 0
917.25 0
917.32 0
917.39 0
917.46 0
917.53 0
917.60 0
917.66 0
917.73 0
917.80 0
917.87 0
917.94 0
918.01 0
918.08 0
918.15 0
918.22 0
918.29 0
918.36 0
918.43 0
918.50 0
918.57 0
918.64 0
918.71 0
918.78 0
918.85 0
918.92 0
918.98 0
919.05 0
919.12 0
919.19 0
919.26 0
919.33 0
919.40 0
919.47 0
919.54 0
919.61 0
919.68 0
919.75 0
919.82 0
919.89 0
919.96 0
920.03 0
920.10 0
920.17 0
920.24 0
920.31 0
920.38 0
920.44 0
920.51 0
920.58 0
920.65 0
920.72 0
920.79 0
920.86 0
920.93 0
921.00 0
921.07 0
921.14 0
921.21 0
921.28 0
921.35 0
921.42 0
921.49 0
921.56 0
921.63 0
921.70 0
921.77 0
921.84 0
921.91 0
921.98 0
922.05 0
922.11 0
922.18 0
922.25 0
922.32 0
922.39 0
922.46 0
922.53 0
922.60 0
922.67 0
922.74 0
922.81 0
922.88 0
922.95 0
923.02 0
923.09 0
923.16 0
923.23 0
923.30 0
923.37 0
923.44 0
923.51 0
923.58 0
923.65 0
923.72 0
923.79 0
923.86 0
923.93 0
924.00 0
924.07 0
924.13 0
924.20 0
924.27 0
924.34 0
924.41 0
924.48 0
924.55 0
924.62 0
924.69 0
924.76 0
924.83 0
924.90 0
924.97 0
925.04 0
925.11 0
925.18 0
925.25 0
925.32 0
925.39 0
925.46 0
925.53 0
925.60 0
925.67 0
925.74 0
925.81 0
925.88 0
925.95 0
926.02 0
926.09 0
926.16 0
926.23 0
926.30 0
926.37 0
926.44 0
926.51 0
926.58 0
926.65 0
926.72 0
926.79 0
926.85 0
926.92 0
926.99 0
927.06 0
927.13 0
927.20 0
927.27 0
927.34 0
927.41 0
927.48 0
927.55 0
927.62 0
927.69 0
927.76 0
927.83 0
927.90 0
927.97 0
928.04 0
928.11 0
928.18 0
928.25 0
928.32 0
928.39 0
928.46 0
928.53 0
928.60 0
928.67 0
928.74 0
928.81 0
928.88 0
928.95 0
929.02 0
929.09 0
929.16 0
929.23 0
929.30 0
929.37 0
929.44 0
929.51 0
929.58 0
929.65 0
929.72 0
929.79 0
929.86 0
929.93 0
930.00 0
930.07 0
930.14 0
930.21 0
930.28 0
930.35 0
930.42 0
930.49 0
930.56 0
930.63 0
930.70 0
930.77 0
930.84 0
930.91 0
930.98 0
931.05 0
931.12 0
931.19 0
931.26 0
931.33 0
931.40 0
931.47 0
931.54 0
931.61 0
931.68 0
931.75 0
931.82 0
931.89 0
931.96 0
932.03 0
932.10 0
932.17 0
932.24 0
932.31 0
932.38 0
932.45 0
932.52 0
932.59 0
932.66 0
932.73 0
932.80 0
932.87 0
932.94 0
933.01 0
933.08 0
933.15 0
933.22 0
933.29 0
933.36 0
933.43 0
933.50 0
933.57 0
933.64 0
933.71 0
933.78 0
933.85 0
933.92 0
933.99 0
934.06 0
934.13 0
934.20 0
934.27 0
934.34 0
934.41 0
934.48 0
934.55 0
934.62 0
934.69 0
934.76 0
934.83 0
934.90 0
934.97 0
935.04 0
935.11 0
935.18 0
935.25 0
935.32 0
935.39 0
935.46 0
935.53 0
935.60 0
935.67 0
935.74 0
935.81 0
935.88 0
935.95 0
936.02 0
936.09 0
936.16 0
936.23 0
936.30 0
936.37 0
936.44 0
936.51 0
936.58 0
936.65 0
936.72 0
936.79 0
936.86 0
936.93 0
937.00 0
937.07 0
937.14 0
937.21 0
937.28 0
937.35 0
937.42 0
937.49 0
937.56 0
937.63 0
937.71 0
937.78 0
937.85 0
937.92 0
937.99 0
938.06 0
938.13 0
938.20 0
938.27 0
938.34 0
938.41 0
938.48 0
938.55 0
938.62 0
938.69 0
938.76 0
938.83 0
938.90 0
938.97 0
939.04 0
939.11 0
939.18 0
939.25 0
939.32 0
939.39 0
939.46 0
939.53 0
939.60 0
939.67 0
939.74 0
939.81 0
939.88 0
939.95 0
940.02 0
940.09 0
940.16 0
940.23 0
940.30 0
940.37 0
940.45 0
940.52 0
940.59 0
940.66 0
940.73 0
940.80 0
940.87 0
940.94 0
941.01 0
941.08 0
941.15 0
941.22 0
941.29 0
941.36 0
941.43 0
941.50 0
941.57 0
941.64 0
941.71 0
941.78 0
941.85 0
941.92 0
941.99 0
942.06 0
942.13 0
942.20 0
942.27 0
942.34 0
942.41 0
942.49 0
942.56 0
942.63 0
942.70 0
942.77 0
942.84 0
942.91 0
942.98 0
943.05 0
943.12 0
943.19 0
943.26 0
943.33 0
943.40 0
943.47 0
943.54 0
943.61 0
943.68 0
943.75 0
943.82 0
943.89 0
943.96 0
944.03 0
944.10 1
944.18 1
944.25 0
944.32 0
944.39 0
944.46 0
944.53 0
944.60 0
944.67 0
944.74 0
944.81 0
944.88 0
944.95 0
945.02 0
945.09 0
945.16 0
945.23 0
945.30 0
945.37 0
945.44 0
945.51 0
945.58 0
945.66 0
945.73 0
945.80 0
945.87 0
945.94 0
946.01 0
946.08 0
946.15 0
946.22 0
946.29 0
946.36 0
946.43 0
946.50 0
946.57 0
946.64 0
946.71 0
946.78 0
946.85 0
946.92 0
947.00 0
947.07 0
947.14 0
947.21 0
947.28 0
947.35 0
947.42 0
947.49 0
947.56 0
947.63 0
947.70 0
947.77 0
947.84 0
947.91 0
947.98 0
948.05 0
948.12 0
948.19 0
948.27 0
948.34 0
948.41 0
948.48 0
948.55 0
948.62 0
948.69 0
948.76 0
948.83 0
948.90 0
948.97 0
949.04 0
949.11 0
949.18 0
949.25 0
949.32 0
949.40 0
949.47 0
949.54 0
949.61 0
949.68 0
949.75 0
949.82 0
949.89 0
949.96 0
950.03 0
950.10 0
950.17 0
950.24 0
950.31 0
950.38 0
950.46 0
950.53 0
950.60 0
950.67 0
950.74 0
950.81 0
950.88 0
950.95 0
951.02 0
951.09 0
951.16 0
951.23 0
951.30 0
951.37 0
951.45 0
951.52 0
951.59 0
951.66 0
951.73 0
951.80 0
951.87 0
951.94 0
952.01 0
952.08 0
952.15 0
952.22 0
952.29 0
952.36 0
952.44 0
952.51 0
952.58 0
952.65 0
952.72 0
952.79 0
952.86 0
952.93 0
953.00 0
953.07 0
953.14 0
953.21 0
953.28 0
953.36 0
953.43 0
953.50 0
953.57 0
953.64 0
953.71 0
953.78 0
953.85 0
953.92 0
953.99 0
954.06 0
954.13 0
954.21 0
954.28 0
954.35 0
954.42 0
954.49 0
954.56 0
954.63 0
954.70 0
954.77 0
954.84 0
954.91 0
954.98 0
955.06 0
955.13 0
955.20 0
955.27 0
955.34 0
955.41 0
955.48 0
955.55 0
955.62 0
955.69 0
955.76 0
955.83 0
955.91 0
955.98 0
956.05 0
956.12 0
956.19 0
956.26 0
956.33 0
956.40 0
956.47 0
956.54 0
956.61 0
956.69 0
956.76 0
956.83 0
956.90 0
956.97 0
957.04 0
957.11 0
957.18 0
957.25 0
957.32 0
957.39 0
957.47 0
957.54 0
957.61 0
957.68 0
957.75 0
957.82 0
957.89 0
957.96 0
958.03 0
958.10 0
958.18 0
958.25 0
958.32 0
958.39 0
958.46 0
958.53 0
958.60 0
958.67 0
958.74 0
958.81 0
958.89 0
958.96 0
959.03 0
959.10 0
959.17 0
959.24 0
959.31 0
959.38 0
959.45 0
959.52 0
959.60 0
959.67 0
959.74 0
959.81 0
959.88 0
959.95 0
960.02 0
960.09 0
960.16 0
960.23 0
960.31 0
960.38 0
960.45 0
960.52 0
960.59 0
960.66 0
960.73 0
960.80 0
960.87 0
960.94 0
961.02 0
961.09 0
961.16 0
961.23 0
961.30 0
961.37 0
961.44 0
961.51 0
961.58 0
961.66 0
961.73 0
961.80 0
961.87 0
961.94 0
962.01 0
962.08 0
962.15 0
962.22 0
962.30 0
962.37 0
962.44 0
962.51 0
962.58 0
962.65 0
962.72 0
962.79 0
962.86 0
962.94 0
963.01 0
963.08 0
963.15 0
963.22 0
963.29 0
963.36 0
963.43 0
963.51 0
963.58 0
963.65 0
963.72 0
963.79 0
963.86 0
963.93 0
964.00 0
964.07 0
964.15 0
964.22 0
964.29 0
964.36 0
964.43 0
964.50 0
964.57 0
964.64 0
964.72 0
964.79 0
964.86 0
964.93 0
965.00 0
965.07 0
965.14 0
965.21 0
965.29 0
965.36 0
965.43 0
965.50 0
965.57 0
965.64 0
965.71 0
965.78 0
965.86 0
965.93 0
966.00 0
966.07 0
966.14 0
966.21 0
966.28 0
966.35 0
966.43 0
966.50 0
966.57 0
966.64 0
966.71 0
966.78 0
966.85 0
966.92 0
967.00 0
967.07 0
967.14 0
967.21 0
967.28 0
967.35 0
967.42 0
967.49 0
967.57 0
967.64 0
967.71 0
967.78 0
967.85 0
967.92 0
967.99 0
968.07 0
968.14 0
968.21 0
968.28 0
968.35 0
968.42 0
968.49 0
968.56 0
968.64 0
968.71 0
968.78 0
968.85 0
968.92 0
968.99 0
969.06 0
969.14 0
969.21 0
969.28 0
969.35 0
969.42 0
969.49 0
969.56 0
969.64 0
969.71 0
969.78 0
969.85 0
969.92 0
969.99 0
970.06 0
970.13 0
970.21 0
970.28 0
970.35 0
970.42 0
970.49 0
970.56 0
970.63 0
970.71 0
970.78 0
970.85 0
970.92 0
970.99 0
971.06 0
971.13 0
971.21 0
971.28 0
971.35 0
971.42 0
971.49 0
971.56 0
971.64 0
971.71 0
971.78 0
971.85 0
971.92 0
971.99 0
972.06 0
972.14 0
972.21 0
972.28 0
972.35 0
972.42 0
972.49 0
972.56 0
972.64 0
972.71 0
972.78 0
972.85 0
972.92 0
972.99 0
973.06 0
973.14 0
973.21 0
973.28 0
973.35 0
973.42 0
973.49 0
973.57 0
973.64 0
973.71 0
973.78 0
973.85 0
973.92 0
973.99 0
974.07 0
974.14 0
974.21 0
974.28 0
974.35 0
974.42 0
974.50 0
974.57 0
974.64 0
974.71 0
974.78 0
974.85 0
974.93 0
975.00 0
975.07 0
975.14 0
975.21 0
975.28 0
975.35 0
975.43 0
975.50 0
975.57 0
975.64 0
975.71 0
975.78 0
975.86 0
975.93 0
976.00 0
976.07 0
976.14 0
976.21 0
976.29 0
976.36 0
976.43 0
976.50 0
976.57 0
976.64 0
976.72 0
976.79 0
976.86 0
976.93 0
977.00 0
977.07 0
977.15 0
977.22 0
977.29 0
977.36 0
977.43 0
977.50 0
977.58 0
977.65 0
977.72 0
977.79 0
977.86 0
977.93 0
978.01 0
978.08 0
978.15 0
978.22 0
978.29 0
978.36 0
978.44 0
978.51 0
978.58 0
978.65 0
978.72 0
978.79 0
978.87 0
978.94 0
979.01 0
979.08 0
979.15 0
979.22 0
979.30 0
979.37 0
979.44 0
979.51 0
979.58 0
979.66 0
979.73 0
979.80 0
979.87 0
979.94 0
980.01 0
980.09 0
980.16 0
980.23 0
980.30 0
980.37 0
980.45 0
980.52 0
980.59 0
980.66 0
980.73 0
980.80 0
980.88 0
980.95 0
981.02 0
981.09 0
981.16 0
981.23 0
981.31 0
981.38 0
981.45 0
981.52 0
981.59 0
981.67 0
981.74 0
981.81 0
981.88 0
981.95 0
982.02 0
982.10 0
982.17 0
982.24 0
982.31 0
982.38 0
982.46 0
982.53 0
982.60 0
982.67 0
982.74 0
982.82 0
982.89 0
982.96 0
983.03 0
983.10 0
983.17 0
983.25 0
983.32 0
983.39 0
983.46 0
983.53 0
983.61 0
983.68 0
983.75 0
983.82 0
983.89 0
983.97 0
984.04 0
984.11 0
984.18 0
984.25 0
984.33 0
984.40 0
984.47 0
984.54 0
984.61 0
984.69 0
984.76 0
984.83 0
984.90 0
984.97 0
985.04 0
985.12 0
985.19 0
985.26 0
985.33 0
985.40 0
985.48 0
985.55 0
985.62 0
985.69 0
985.76 0
985.84 0
985.91 0
985.98 0
986.05 0
986.12 0
986.20 0
986.27 0
986.34 0
986.41 0
986.48 0
986.56 0
986.63 0
986.70 0
986.77 0
986.84 0
986.92 0
986.99 0
987.06 0
987.13 0
987.20 0
987.28 0
987.35 0
987.42 0
987.49 0
987.56 0
987.64 0
987.71 0
987.78 0
987.85 0
987.93 0
988.00 0
988.07 0
988.14 0
988.21 0
988.29 0
988.36 0
988.43 0
988.50 0
988.57 0
988.65 0
988.72 0
988.79 0
988.86 0
988.93 0
989.01 0
989.08 0
989.15 0
989.22 0
989.29 0
989.37 0
989.44 0
989.51 0
989.58 0
989.66 0
989.73 0
989.80 0
989.87 0
989.94 0
990.02 0
990.09 0
990.16 0
990.23 0
990.30 0
990.38 0
990.45 0
990.52 0
990.59 0
990.67 0
990.74 0
990.81 0
990.88 0
990.95 0
991.03 0
991.10 0
991.17 0
991.24 0
991.31 0
991.39 0
991.46 0
991.53 0
991.60 0
991.68 0
991.75 0
991.82 0
991.89 0
991.96 0
992.04 0
992.11 0
992.18 0
992.25 0
992.33 0
992.40 0
992.47 0
992.54 0
992.61 0
992.69 0
992.76 0
992.83 0
992.90 0
992.98 0
993.05 0
993.12 0
993.19 0
993.26 0
993.34 0
993.41 0
993.48 0
993.55 0
993.63 0
993.70 0
993.77 0
993.84 0
993.92 0
993.99 0
994.06 0
994.13 0
994.20 0
994.28 0
994.35 0
994.42 0
994.49 0
994.57 0
994.64 0
994.71 0
994.78 0
994.86 1
994.93 1
995.00 1
995.07 1
995.14 0
995.22 0
995.29 0
995.36 0
995.43 0
995.51 0
995.58 0
995.65 0
995.72 0
995.80 0
995.87 0
995.94 0
996.01 0
996.08 0
996.16 0
996.23 0
996.30 0
996.37 0
996.45 0
996.52 0
996.59 0
996.66 0
996.74 0
996.81 0
996.88 0
996.95 0
997.03 0
997.10 0
997.17 0
997.24 0
997.32 0
997.39 0
997.46 0
997.53 0
997.60 0
997.68 0
997.75 0
997.82 0
997.89 0
997.97 0
998.04 0
998.11 0
998.18 0
998.26 0
998.33 0
998.40 0
998.47 0
998.55 0
998.62 0
998.69 0
998.76 0
998.84 0
998.91 0
998.98 0
999.05 0
999.13 0
999.20 0
999.27 0
999.34 0
999.42 0
999.49 0
999.56 0
999.63 0
999.71 0
999.78 0
999.85 0
999.92 0
1000.00 0
1000.07 0
1000.14 0
1000.21 0
1000.29 0
1000.36 0
1000.43 0
1000.50 0
1000.58 0
1000.65 0
1000.72 0
1000.79 0
1000.87 0
1000.94 0
1001.01 0
1001.08 0
1001.16 0
1001.23 0
1001.30 0
1001.37 0
1001.45 0
1001.52 0
1001.59 0
1001.66 0
1001.74 0
1001.81 0
1001.88 0
1001.95 0
1002.03 0
1002.10 0
1002.17 0
1002.24 0
1002.32 0
1002.39 0
1002.46 0
1002.54 0
1002.61 0
1002.68 0
1002.75 0
1002.83 0
1002.90 0
1002.97 0
1003.04 0
1003.12 1
1003.19 1
1003.26 1
1003.33 1
1003.41 1
1003.48 1
1003.55 1
1003.62 0
1003.70 0
1003.77 0
1003.84 0
1003.91 0
1003.99 0
1004.06 0
1004.13 0
1004.21 0
1004.28 0
1004.35 0
1004.42 0
1004.50 0
1004.57 0
1004.64 0
1004.71 0
1004.79 0
1004.86 0
1004.93 0
1005.00 0
1005.08 0
1005.15 0
1005.22 0
1005.30 0
1005.37 0
1005.44 0
1005.51 0
1005.59 0
1005.66 0
1005.73 0
1005.80 0
1005.88 0
1005.95 0
1006.02 0
1006.10 0
1006.17 0
1006.24 0
1006.31 0
1006.39 0
1006.46 0
1006.53 0
1006.60 0
1006.68 0
1006.75 0
1006.82 0
1006.90 0
1006.97 0
1007.04 0
1007.11 0
1007.19 0
1007.26 0
1007.33 0
1007.40 0
1007.48 0
1007.55 0
1007.62 1
1007.70 1
1007.77 1
1007.84 1
1007.91 1
1007.99 1
1008.06 1
1008.13 1
1008.21 1
1008.28 1
1008.35 1
1008.42 0
1008.50 0
1008.57 0
1008.64 0
1008.71 0
1008.79 0
1008.86 0
1008.93 0
1009.01 0
1009.08 0
1009.15 0
1009.22 0
1009.30 0
1009.37 0
1009.44 0
1009.52 0
1009.59 0
1009.66 0
1009.73 0
1009.81 0
1009.88 0
1009.95 0
1010.03 0
1010.10 0
1010.17 0
1010.24 0
1010.32 0
1010.39 0
1010.46 0
1010.54 0
1010.61 0
1010.68 0
1010.75 0
1010.83 0
1010.90 0
1010.97 0
1011.05 0
1011.12 0
1011.19 0
1011.27 0
1011.34 0
1011.41 0
1011.48 0
1011.56 0
1011.63 0
1011.70 0
1011.78 0
1011.85 0
1011.92 0
1011.99 0
1012.07 0
1012.14 0
1012.21 1
1012.29 1
1012.36 1
1012.43 1
1012.50 1
1012.58 0
1012.65 0
1012.72 0
1012.80 0
1012.87 0
1012.94 0
1013.02 0
1013.09 0
1013.16 0
1013.23 0
1013.31 1
1013.38 1
1013.45 1
1013.53 1
1013.60 1
1013.67 1
1013.75 1
1013.82 1
1013.89 1
1013.96 1
1014.04 1
1014.11 0
1014.18 0
1014.26 0
1014.33 0
1014.40 0
1014.48 0
1014.55 0
1014.62 0
1014.69 0
1014.77 0
1014.84 0
1014.91 0
1014.99 0
1015.06 0
1015.13 0
1015.21 0
1015.28 0
1015.35 0
1015.43 0
1015.50 0
1015.57 0
1015.64 0
1015.72 1
1015.79 1
1015.86 1
1015.94 1
1016.01 1
1016.08 1
1016.16 0
1016.23 0
1016.30 0
1016.38 1
1016.45 1
1016.52 1
1016.59 1
1016.67 1
1016.74 1
1016.81 1
1016.89 1
1016.96 0
1017.03 0
1017.11 0
1017.18 0
1017.25 0
1017.33 0
1017.40 0
1017.47 1
1017.54 1
1017.62 1
1017.69 1
1017.76 1
1017.84 1
1017.91 1
1017.98 2
1018.06 2
1018.13 2
1018.20 2
1018.28 2
1018.35 2
1018.42 2
1018.50 1
1018.57 1
1018.64 1
1018.72 1
1018.79 1
1018.86 1
1018.93 1
1019.01 1
1019.08 1
1019.15 1
1019.23 1
1019.30 1
1019.37 0
1019.45 0
1019.52 0
1019.59 0
1019.67 0
1019.74 0
1019.81 1
1019.89 1
1019.96 1
1020.03 1
1020.11 1
1020.18 2
1020.25 2
1020.33 2
1020.40 2
1020.47 2
1020.55 2
1020.62 2
1020.69 2
1020.77 2
1020.84 2
1020.91 3
1020.99 3
1021.06 2
1021.13 2
1021.20 2
1021.28 2
1021.35 2
1021.42 2
1021.50 2
1021.57 2
1021.64 1
1021.72 1
1021.79 1
1021.86 0
1021.94 0
1022.01 0
1022.08 0
1022.16 1
1022.23 1
1022.30 1
1022.38 1
1022.45 1
1022.52 0
1022.60 0
1022.67 0
1022.74 0
1022.82 0
1022.89 0
1022.96 0
1023.04 1
1023.11 1
1023.18 1
1023.26 1
1023.33 1
1023.40 1
1023.48 1
1023.55 1
1023.62 1
1023.70 1
1023.77 1
1023.84 1
1023.92 1
1023.99 1
1024.06 1
1024.14 1
1024.21 1
1024.28 1
1024.36 1
1024.43 1
1024.50 1
1024.58 0
1024.65 0
1024.72 0
1024.80 0
1024.87 0
1024.94 0
1025.02 0
1025.09 0
1025.16 0
1025.24 0
1025.31 0
1025.39 0
1025.46 0
1025.53 0
1025.61 0
1025.68 0
1025.75 0
1025.83 0
1025.90 0
1025.97 0
1026.05 0
1026.12 0
1026.19 0
1026.27 0
1026.34 0
1026.41 0
1026.49 0
1026.56 0
1026.63 0
1026.71 0
1026.78 0
1026.85 0
1026.93 0
1027.00 0
1027.07 0
1027.15 0
1027.22 0
1027.29 0
1027.37 0
1027.44 0
1027.52 0
1027.59 0
1027.66 0
1027.74 0
1027.81 0
1027.88 0
1027.96 0
1028.03 0
1028.10 0
1028.18 0
1028.25 0
1028.32 0
1028.40 1
1028.47 1
1028.54 1
1028.62 1
1028.69 1
1028.77 1
1028.84 0
1028.91 0
1028.99 0
1029.06 0
1029.13 1
1029.21 1
1029.28 1
1029.35 1
1029.43 1
1029.50 1
1029.57 1
1029.65 1
1029.72 1
1029.79 1
1029.87 1
1029.94 1
1030.02 1
1030.09 1
1030.16 1
1030.24 1
1030.31 1
1030.38 1
1030.46 1
1030.53 1
1030.60 1
1030.68 1
1030.75 1
1030.83 1
1030.90 1
1030.97 1
1031.05 1
1031.12 1
1031.19 1
1031.27 1
1031.34 1
1031.41 0
1031.49 0
1031.56 0
1031.63 0
1031.71 0
1031.78 0
1031.86 0
1031.93 0
1032.00 0
1032.08 0
1032.15 0
1032.22 1
1032.30 1
1032.37 0
1032.45 0
1032.52 0
1032.59 0
1032.67 0
1032.74 0
1032.81 0
1032.89 0
1032.96 0
1033.03 1
1033.11 0
1033.18 0
1033.26 0
1033.33 0
1033.40 0
1033.48 0
1033.55 0
1033.62 0
1033.70 0
1033.77 0
1033.85 0
1033.92 0
1033.99 0
1034.07 1
1034.14 1
1034.21 0
1034.29 0
1034.36 0
1034.44 1
1034.51 1
1034.58 1
1034.66 1
1034.73 2
1034.80 2
1034.88 3
1034.95 3
1035.03 3
1035.10 3
1035.17 3
1035.25 2
1035.32 2
1035.39 2
1035.47 2
1035.54 2
1035.62 2
1035.69 2
1035.76 2
1035.84 3
1035.91 3
1035.98 3
1036.06 4
1036.13 4
1036.21 4
1036.28 5
1036.35 5
1036.43 5
1036.50 5
1036.57 5
1036.65 5
1036.72 4
1036.80 4
1036.87 4
1036.94 4
1037.02 4
1037.09 4
1037.17 4
1037.24 4
1037.31 4
1037.39 3
1037.46 3
1037.53 2
1037.61 2
1037.68 2
1037.76 2
1037.83 2
1037.90 2
1037.98 2
1038.05 1
1038.13 1
1038.20 1
1038.27 1
1038.35 1
1038.42 1
1038.49 1
1038.57 1
1038.64 1
1038.72 1
1038.79 1
1038.86 1
1038.94 1
1039.01 1
1039.09 1
1039.16 1
1039.23 2
1039.31 2
1039.38 1
1039.46 1
1039.53 1
1039.60 1
1039.68 1
1039.75 1
1039.82 1
1039.90 1
1039.97 1
1040.05 1
1040.12 1
1040.19 1
1040.27 1
1040.34 1
1040.42 1
1040.49 1
1040.56 1
1040.64 0
1040.71 0
1040.79 0
1040.86 0
1040.93 0
1041.01 0
1041.08 1
1041.16 1
1041.23 1
1041.30 1
1041.38 1
1041.45 2
1041.53 2
1041.60 2
1041.67 2
1041.75 2
1041.82 2
1041.90 2
1041.97 2
1042.04 2
1042.12 2
1042.19 2
1042.27 2
1042.34 2
1042.41 2
1042.49 2
1042.56 3
1042.64 3
1042.71 3
1042.78 3
1042.86 3
1042.93 2
1043.01 2
1043.08 2
1043.15 2
1043.23 2
1043.30 3
1043.38 3
1043.45 3
1043.52 3
1043.60 3
1043.67 3
1043.75 3
1043.82 2
1043.90 2
1043.97 2
1044.04 1
1044.12 1
1044.19 1
1044.27 1
1044.34 0
1044.41 0
1044.49 0
1044.56 1
1044.64 1
1044.71 1
1044.78 1
1044.86 2
1044.93 2
1045.01 2
1045.08 2
1045.15 2
1045.23 2
1045.30 2
1045.38 1
1045.45 1
1045.53 1
1045.60 1
1045.67 1
1045.75 1
1045.82 2
1045.90 2
1045.97 3
1046.04 3
1046.12 3
1046.19 3
1046.27 3
1046.34 3
1046.42 3
1046.49 3
1046.56 3
1046.64 2
1046.71 2
1046.79 2
1046.86 1
1046.93 0
1047.01 0
1047.08 0
1047.16 0
1047.23 0
1047.31 0
1047.38 0
1047.45 0
1047.53 0
1047.60 1
1047.68 1
1047.75 1
1047.82 1
1047.90 0
1047.97 0
1048.05 0
1048.12 0
1048.20 0
1048.27 0
1048.34 0
1048.42 1
1048.49 1
1048.57 2
1048.64 2
1048.72 2
1048.79 2
1048.86 2
1048.94 2
1049.01 2
1049.09 2
1049.16 2
1049.24 2
1049.31 2
1049.38 3
1049.46 3
1049.53 3
1049.61 4
1049.68 4
1049.76 4
1049.83 4
1049.90 4
1049.98 3
1050.05 3
1050.13 2
1050.20 2
1050.28 1
1050.35 1
1050.42 1
1050.50 2
1050.57 2
1050.65 3
1050.72 4
1050.80 5
1050.87 6
1050.94 7
1051.02 7
1051.09 6
1051.17 6
1051.24 5
1051.32 4
1051.39 4
1051.46 3
1051.54 2
1051.61 2
1051.69 2
1051.76 2
1051.84 2
1051.91 2
1051.98 2
1052.06 3
1052.13 3
1052.21 4
1052.28 4
1052.36 5
1052.43 5
1052.51 5
1052.58 5
1052.65 5
1052.73 4
1052.80 4
1052.88 3
1052.95 3
1053.03 2
1053.10 2
1053.17 2
1053.25 2
1053.32 2
1053.40 2
1053.47 2
1053.55 2
1053.62 2
1053.70 2
1053.77 1
1053.84 1
1053.92 1
1053.99 1
1054.07 1
1054.14 1
1054.22 1
1054.29 1
1054.37 1
1054.44 1
1054.51 1
1054.59 1
1054.66 1
1054.74 0
1054.81 0
1054.89 0
1054.96 1
1055.04 1
1055.11 1
1055.18 2
1055.26 2
1055.33 2
1055.41 2
1055.48 2
1055.56 2
1055.63 2
1055.71 2
1055.78 2
1055.86 1
1055.93 1
1056.00 1
1056.08 1
1056.15 1
1056.23 1
1056.30 1
1056.38 1
1056.45 1
1056.53 1
1056.60 1
1056.67 1
1056.75 2
1056.82 2
1056.90 2
1056.97 2
1057.05 1
1057.12 1
1057.20 0
1057.27 0
1057.35 0
1057.42 0
1057.49 0
1057.57 0
1057.64 0
1057.72 0
1057.79 0
1057.87 1
1057.94 1
1058.02 1
1058.09 2
1058.17 2
1058.24 2
1058.31 2
1058.39 2
1058.46 2
1058.54 1
1058.61 1
1058.69 0
1058.76 0
1058.84 0
1058.91 0
1058.99 0
1059.06 0
1059.14 0
1059.21 1
1059.28 1
1059.36 2
1059.43 3
1059.51 3
1059.58 4
1059.66 4
1059.73 5
1059.81 5
1059.88 6
1059.96 6
1060.03 6
1060.11 6
1060.18 6
1060.26 6
1060.33 5
1060.40 5
1060.48 4
1060.55 3
1060.63 3
1060.70 2
1060.78 2
1060.85 2
1060.93 2
1061.00 2
1061.08 2
1061.15 2
1061.23 2
1061.30 2
1061.38 2
1061.45 2
1061.52 1
1061.60 1
1061.67 1
1061.75 1
1061.82 1
1061.90 1
1061.97 2
1062.05 3
1062.12 4
1062.20 4
1062.27 4
1062.35 4
1062.42 4
1062.50 3
1062.57 2
1062.65 2
1062.72 1
1062.79 1
1062.87 1
1062.94 1
1063.02 1
1063.09 1
1063.17 1
1063.24 2
1063.32 3
1063.39 4
1063.47 5
1063.54 5
1063.62 6
1063.69 7
1063.77 7
1063.84 6
1063.92 6
1063.99 6
1064.07 5
1064.14 5
1064.22 5
1064.29 5
1064.36 5
1064.44 5
1064.51 6
1064.59 7
1064.66 8
1064.74 9
1064.81 10
1064.89 11
1064.96 11
1065.04 11
1065.11 11
1065.19 10
1065.26 10
1065.34 10
1065.41 9
1065.49 9
1065.56 9
1065.64 8
1065.71 7
1065.79 6
1065.86 4
1065.94 3
1066.01 1
1066.09 1
1066.16 1
1066.24 1
1066.31 2
1066.39 4
1066.46 5
1066.54 7
1066.61 9
1066.68 10
1066.76 10
1066.83 10
1066.91 9
1066.98 8
1067.06 6
1067.13 4
1067.21 2
1067.28 1
1067.36 0
1067.43 0
1067.51 0
1067.58 0
1067.66 0
1067.73 0
1067.81 1
1067.88 2
1067.96 3
1068.03 4
1068.11 4
1068.18 4
1068.26 4
1068.33 5
1068.41 5
1068.48 5
1068.56 5
1068.63 5
1068.71 5
1068.78 5
1068.86 5
1068.93 4
1069.01 4
1069.08 4
1069.16 4
1069.23 4
1069.31 4
1069.38 4
1069.46 5
1069.53 5
1069.61 5
1069.68 6
1069.76 6
1069.83 6
1069.91 6
1069.98 6
1070.06 7
1070.13 7
1070.21 7
1070.28 7
1070.36 6
1070.43 6
1070.51 6
1070.58 5
1070.66 4
1070.73 3
1070.81 2
1070.88 2
1070.96 1
1071.03 1
1071.11 1
1071.18 1
1071.26 1
1071.33 2
1071.41 2
1071.48 2
1071.56 2
1071.63 2
1071.71 1
1071.78 1
1071.86 0
1071.93 0
1072.01 0
1072.08 0
1072.16 0
1072.23 0
1072.31 0
1072.38 1
1072.46 1
1072.53 0
1072.61 0
1072.68 0
1072.76 0
1072.83 0
1072.91 0
1072.98 0
1073.06 1
1073.13 1
1073.21 1
1073.28 2
1073.36 2
1073.43 2
1073.51 2
1073.58 1
1073.66 1
1073.74 1
1073.81 1
1073.89 1
1073.96 1
1074.04 2
1074.11 2
1074.19 2
1074.26 2
1074.34 2
1074.41 2
1074.49 3
1074.56 3
1074.64 3
1074.71 3
1074.79 3
1074.86 2
1074.94 2
1075.01 2
1075.09 2
1075.16 2
1075.24 2
1075.31 2
1075.39 2
1075.46 2
1075.54 2
1075.61 3
1075.69 3
1075.76 3
1075.84 3
1075.91 4
1075.99 4
1076.07 4
1076.14 4
1076.22 4
1076.29 4
1076.37 3
1076.44 3
1076.52 2
1076.59 2
1076.67 2
1076.74 2
1076.82 2
1076.89 2
1076.97 2
1077.04 2
1077.12 2
1077.19 2
1077.27 2
1077.34 2
1077.42 3
1077.49 2
1077.57 2
1077.65 2
1077.72 2
1077.80 2
1077.87 2
1077.95 2
1078.02 3
1078.10 4
1078.17 4
1078.25 5
1078.32 5
1078.40 6
1078.47 6
1078.55 7
1078.62 7
1078.70 7
1078.77 8
1078.85 8
1078.93 8
1079.00 8
1079.08 8
1079.15 8
1079.23 8
1079.30 8
1079.38 8
1079.45 8
1079.53 7
1079.60 7
1079.68 6
1079.75 5
1079.83 5
1079.90 5
1079.98 4
1080.06 4
1080.13 4
1080.21 4
1080.28 4
1080.36 4
1080.43 4
1080.51 4
1080.58 4
1080.66 3
1080.73 2
1080.81 1
1080.88 1
1080.96 1
1081.03 1
1081.11 1
1081.19 1
1081.26 2
1081.34 2
1081.41 2
1081.49 2
1081.56 2
1081.64 2
1081.71 2
1081.79 3
1081.86 3
1081.94 3
1082.01 3
1082.09 3
1082.17 3
1082.24 3
1082.32 3
1082.39 4
1082.47 4
1082.54 4
1082.62 4
1082.69 4
1082.77 4
1082.84 3
1082.92 2
1083.00 2
1083.07 1
1083.15 0
1083.22 0
1083.30 0
1083.37 0
1083.45 0
1083.52 0
1083.60 0
1083.67 0
1083.75 0
1083.83 0
1083.90 1
1083.98 1
1084.05 1
1084.13 2
1084.20 3
1084.28 4
1084.35 5
1084.43 6
1084.51 7
1084.58 7
1084.66 8
1084.73 8
1084.81 7
1084.88 7
1084.96 8
1085.03 8
1085.11 9
1085.18 9
1085.26 10
1085.34 10
1085.41 10
1085.49 9
1085.56 7
1085.64 5
1085.71 3
1085.79 1
1085.86 1
1085.94 0
1086.02 1
1086.09 1
1086.17 2
1086.24 2
1086.32 2
1086.39 2
1086.47 1
1086.54 1
1086.62 0
1086.70 1
1086.77 1
1086.85 1
1086.92 2
1087.00 2
1087.07 2
1087.15 1
1087.22 1
1087.30 0
1087.38 0
1087.45 1
1087.53 1
1087.60 1
1087.68 2
1087.75 3
1087.83 3
1087.91 4
1087.98 4
1088.06 5
1088.13 5
1088.21 5
1088.28 5
1088.36 5
1088.43 5
1088.51 4
1088.59 4
1088.66 3
1088.74 3
1088.81 3
1088.89 4
1088.96 4
1089.04 4
1089.12 4
1089.19 4
1089.27 4
1089.34 4
1089.42 4
1089.49 4
1089.57 5
1089.65 6
1089.72 6
1089.80 7
1089.87 7
1089.95 7
1090.02 7
1090.10 7
1090.18 6
1090.25 6
1090.33 6
1090.40 6
1090.48 6
1090.55 6
1090.63 6
1090.71 6
1090.78 6
1090.86 5
1090.93 5
1091.01 4
1091.08 4
1091.16 3
1091.24 2
1091.31 1
1091.39 1
1091.46 1
1091.54 1
1091.61 1
1091.69 2
1091.77 3
1091.84 4
1091.92 5
1091.99 5
1092.07 6
1092.14 6
1092.22 5
1092.30 4
1092.37 2
1092.45 1
1092.52 0
1092.60 0
1092.67 0
1092.75 0
1092.83 0
1092.90 0
1092.98 0
1093.05 0
1093.13 1
1093.21 3
1093.28 4
1093.36 5
1093.43 6
1093.51 7
1093.58 8
1093.66 9
1093.74 9
1093.81 10
1093.89 10
1093.96 11
1094.04 11
1094.12 11
1094.19 11
1094.27 11
1094.34 11
1094.42 11
1094.49 11
1094.57 11
1094.65 11
1094.72 11
1094.80 11
1094.87 11
1094.95 10
1095.03 9
1095.10 8
1095.18 7
1095.25 7
1095.33 6
1095.40 5
1095.48 5
1095.56 4
1095.63 3
1095.71 3
1095.78 2
1095.86 2
1095.94 2
1096.01 2
1096.09 2
1096.16 2
1096.24 3
1096.32 4
1096.39 6
1096.47 7
1096.54 7
1096.62 8
1096.69 8
1096.77 8
1096.85 8
1096.92 8
1097.00 7
1097.07 7
1097.15 7
1097.23 7
1097.30 8
1097.38 8
1097.45 8
1097.53 8
1097.61 9
1097.68 9
1097.76 9
1097.83 9
1097.91 9
1097.99 9
1098.06 9
1098.14 9
1098.21 9
1098.29 9
1098.37 10
1098.44 10
1098.52 9
1098.59 9
1098.67 8
1098.75 7
1098.82 5
1098.90 3
1098.97 2
1099.05 1
1099.13 0
1099.20 0
1099.28 0
1099.35 1
1099.43 1
1099.51 1
1099.58 2
1099.66 2
1099.73 2
1099.81 2
1099.89 2
1099.96 2
1100.04 3
1100.11 4
1100.19 5
1100.27 5
1100.34 5
1100.42 5
1100.49 5
1100.57 4
1100.65 4
1100.72 4
1100.80 4
1100.87 4
1100.95 4
1101.03 4
1101.10 3
1101.18 2
1101.26 1
1101.33 0
1101.41 0
1101.48 0
1101.56 0
1101.64 0
1101.71 0
1101.79 0
1101.86 0
1101.94 0
1102.02 0
1102.09 1
1102.17 1
1102.24 1
1102.32 1
1102.40 1
1102.47 2
1102.55 2
1102.63 4
1102.70 5
1102.78 7
1102.85 8
1102.93 10
1103.01 11
1103.08 11
1103.16 10
1103.23 9
1103.31 8
1103.39 6
1103.46 4
1103.54 2
1103.62 1
1103.69 0
1103.77 0
1103.84 0
1103.92 0
1104.00 0
1104.07 0
1104.15 0
1104.22 0
1104.30 0
1104.38 1
1104.45 2
1104.53 3
1104.61 4
1104.68 4
1104.76 5
1104.83 5
1104.91 5
1104.99 5
1105.06 5
1105.14 5
1105.22 5
1105.29 5
1105.37 6
1105.44 6
1105.52 7
1105.60 8
1105.67 9
1105.75 10
1105.82 10
1105.90 10
1105.98 10
1106.05 10
1106.13 9
1106.21 9
1106.28 10
1106.36 10
1106.43 10
1106.51 11
1106.59 11
1106.66 11
1106.74 11
1106.82 11
1106.89 11
1106.97 11
1107.05 11
1107.12 11
1107.20 12
1107.27 12
1107.35 13
1107.43 13
1107.50 12
1107.58 11
1107.66 10
1107.73 9
1107.81 7
1107.88 6
1107.96 6
1108.04 6
1108.11 6
1108.19 7
1108.27 8
1108.34 8
1108.42 9
1108.49 9
1108.57 9
1108.65 9
1108.72 8
1108.80 8
1108.88 8
1108.95 8
1109.03 9
1109.11 9
1109.18 9
1109.26 9
1109.33 9
1109.41 10
1109.49 10
1109.56 10
1109.64 10
1109.72 11
1109.79 11
1109.87 11
1109.95 11
1110.02 12
1110.10 12
1110.17 13
1110.25 13
1110.33 14
1110.40 14
1110.48 15
1110.56 15
1110.63 15
1110.71 14
1110.79 14
1110.86 13
1110.94 12
1111.02 11
1111.09 11
1111.17 10
1111.24 10
1111.32 11
1111.40 11
1111.47 11
1111.55 12
1111.63 13
1111.70 13
1111.78 13
1111.86 14
1111.93 14
1112.01 15
1112.09 16
1112.16 16
1112.24 17
1112.31 18
1112.39 19
1112.47 19
1112.54 19
1112.62 18
1112.70 17
1112.77 16
1112.85 15
1112.93 13
1113.00 12
1113.08 11
1113.16 10
1113.23 9
1113.31 9
1113.39 9
1113.46 10
1113.54 10
1113.62 11
1113.69 11
1113.77 11
1113.84 10
1113.92 10
1114.00 9
1114.07 8
1114.15 8
1114.23 8
1114.30 8
1114.38 9
1114.46 9
1114.53 11
1114.61 12
1114.69 14
1114.76 16
1114.84 17
1114.92 19
1114.99 20
1115.07 21
1115.15 21
1115.22 20
1115.30 18
1115.38 16
1115.45 14
1115.53 12
1115.61 10
1115.68 8
1115.76 7
1115.83 6
1115.91 5
1115.99 4
1116.06 3
1116.14 2
1116.22 2
1116.29 1
1116.37 0
1116.45 0
1116.52 0
1116.60 0
1116.68 0
1116.75 0
1116.83 0
1116.91 0
1116.98 1
1117.06 1
1117.14 1
1117.21 1
1117.29 1
1117.37 1
1117.44 1
1117.52 1
1117.60 1
1117.67 2
1117.75 2
1117.83 2
1117.90 2
1117.98 2
1118.06 2
1118.13 2
1118.21 2
1118.29 2
1118.36 2
1118.44 2
1118.52 2
1118.59 3
1118.67 4
1118.75 5
1118.82 7
1118.90 8
1118.98 9
1119.05 10
1119.13 10
1119.21 9
1119.28 9
1119.36 8
1119.44 7
1119.51 6
1119.59 6
1119.67 6
1119.74 7
1119.82 7
1119.90 8
1119.97 8
1120.05 8
1120.13 8
1120.20 7
1120.28 6
1120.36 5
1120.43 5
1120.51 5
1120.59 6
1120.67 6
1120.74 8
1120.82 9
1120.90 9
1120.97 9
1121.05 9
1121.13 8
1121.20 7
1121.28 5
1121.36 4
1121.43 3
1121.51 2
1121.59 2
1121.66 2
1121.74 3
1121.82 5
1121.89 6
1121.97 8
1122.05 10
1122.12 12
1122.20 13
1122.28 14
1122.35 15
1122.43 14
1122.51 13
1122.58 11
1122.66 9
1122.74 7
1122.82 5
1122.89 3
1122.97 2
1123.05 2
1123.12 2
1123.20 2
1123.28 2
1123.35 2
1123.43 2
1123.51 1
1123.58 0
1123.66 0
1123.74 0
1123.81 0
1123.89 0
1123.97 1
1124.04 1
1124.12 2
1124.20 3
1124.28 4
1124.35 4
1124.43 5
1124.51 6
1124.58 6
1124.66 6
1124.74 6
1124.81 6
1124.89 5
1124.97 5
1125.04 5
1125.12 4
1125.20 3
1125.27 3
1125.35 2
1125.43 2
1125.51 2
1125.58 2
1125.66 2
1125.74 2
1125.81 2
1125.89 3
1125.97 3
1126.04 4
1126.12 4
1126.20 5
1126.27 5
1126.35 5
1126.43 5
1126.51 5
1126.58 4
1126.66 3
1126.74 2
1126.81 1
1126.89 0
1126.97 0
1127.04 0
1127.12 0
1127.20 0
1127.28 1
1127.35 2
1127.43 2
1127.51 3
1127.58 4
1127.66 4
1127.74 5
1127.81 6
1127.89 7
1127.97 8
1128.05 9
1128.12 9
1128.20 9
1128.28 9
1128.35 8
1128.43 7
1128.51 6
1128.58 6
1128.66 7
1128.74 8
1128.82 9
1128.89 10
1128.97 11
1129.05 10
1129.12 10
1129.20 8
1129.28 7
1129.35 5
1129.43 3
1129.51 2
1129.59 1
1129.66 0
1129.74 0
1129.82 1
1129.89 1
1129.97 2
1130.05 3
1130.13 4
1130.20 5
1130.28 6
1130.36 6
1130.43 7
1130.51 7
1130.59 8
1130.66 9
1130.74 9
1130.82 10
1130.90 11
1130.97 12
1131.05 13
1131.13 13
1131.20 13
1131.28 12
1131.36 11
1131.44 11
1131.51 10
1131.59 10
1131.67 10
1131.74 10
1131.82 11
1131.90 12
1131.98 12
1132.05 13
1132.13 13
1132.21 14
1132.28 14
1132.36 14
1132.44 14
1132.52 13
1132.59 12
1132.67 11
1132.75 10
1132.82 9
1132.90 8
1132.98 8
1133.06 9
1133.13 11
1133.21 12
1133.29 14
1133.36 16
1133.44 17
1133.52 19
1133.60 20
1133.67 21
1133.75 23
1133.83 24
1133.90 25
1133.98 26
1134.06 26
1134.14 26
1134.21 25
1134.29 24
1134.37 23
1134.45 21
1134.52 20
1134.60 20
1134.68 19
1134.75 19
1134.83 19
1134.91 19
1134.99 19
1135.06 19
1135.14 18
1135.22 17
1135.30 17
1135.37 16
1135.45 16
1135.53 16
1135.60 17
1135.68 19
1135.76 21
1135.84 23
1135.91 25
1135.99 26
1136.07 27
1136.14 28
1136.22 28
1136.30 28
1136.38 28
1136.45 28
1136.53 28
1136.61 27
1136.69 27
1136.76 26
1136.84 25
1136.92 23
1137.00 22
1137.07 21
1137.15 20
1137.23 20
1137.30 20
1137.38 19
1137.46 18
1137.54 17
1137.61 16
1137.69 15
1137.77 14
1137.85 14
1137.92 14
1138.00 14
1138.08 15
1138.16 15
1138.23 16
1138.31 16
1138.39 15
1138.46 15
1138.54 14
1138.62 14
1138.70 13
1138.77 12
1138.85 11
1138.93 10
1139.01 9
1139.08 8
1139.16 7
1139.24 7
1139.32 8
1139.39 8
1139.47 9
1139.55 10
1139.63 11
1139.70 11
1139.78 11
1139.86 10
1139.93 10
1140.01 9
1140.09 8
1140.17 7
1140.24 6
1140.32 6
1140.40 5
1140.48 6
1140.55 6
1140.63 7
1140.71 8
1140.79 9
1140.86 10
1140.94 10
1141.02 11
1141.10 11
1141.17 11
1141.25 11
1141.33 11
1141.41 11
1141.48 11
1141.56 10
1141.64 9
1141.72 8
1141.79 7
1141.87 6
1141.95 5
1142.03 3
1142.10 2
1142.18 1
1142.26 0
1142.34 0
1142.41 0
1142.49 0
1142.57 0
1142.65 0
1142.72 0
1142.80 0
1142.88 1
1142.96 2
1143.03 3
1143.11 4
1143.19 4
1143.27 4
1143.34 4
1143.42 3
1143.50 3
1143.58 4
1143.65 4
1143.73 4
1143.81 5
1143.89 5
1143.96 5
1144.04 4
1144.12 4
1144.20 3
1144.27 2
1144.35 1
1144.43 0
1144.51 0
1144.58 0
1144.66 0
1144.74 1
1144.82 2
1144.89 5
1144.97 7
1145.05 9
1145.13 10
1145.20 11
1145.28 12
1145.36 12
1145.44 12
1145.51 12
1145.59 12
1145.67 11
1145.75 11
1145.83 10
1145.90 10
1145.98 9
1146.06 8
1146.14 7
1146.21 7
1146.29 7
1146.37 7
1146.45 8
1146.52 8
1146.60 9
1146.68 9
1146.76 10
1146.83 10
1146.91 9
1146.99 9
1147.07 9
1147.15 8
1147.22 8
1147.30 7
1147.38 6
1147.46 5
1147.53 5
1147.61 5
1147.69 6
1147.77 7
1147.84 9
1147.92 11
1148.00 13
1148.08 14
1148.15 15
1148.23 15
1148.31 15
1148.39 14
1148.47 12
1148.54 11
1148.62 10
1148.70 9
1148.78 8
1148.85 8
1148.93 8
1149.01 10
1149.09 12
1149.16 14
1149.24 16
1149.32 19
1149.40 21
1149.48 23
1149.55 25
1149.63 27
1149.71 29
1149.79 30
1149.86 31
1149.94 31
1150.02 31
1150.10 30
1150.18 29
1150.25 27
1150.33 25
1150.41 23
1150.49 21
1150.56 20
1150.64 18
1150.72 18
1150.80 17
1150.88 16
1150.95 16
1151.03 15
1151.11 15
1151.19 15
1151.26 16
1151.34 17
1151.42 18
1151.50 20
1151.58 23
1151.65 25
1151.73 28
1151.81 31
1151.89 33
1151.96 36
1152.04 37
1152.12 38
1152.20 39
1152.28 39
1152.35 38
1152.43 37
1152.51 34
1152.59 32
1152.66 29
1152.74 25
1152.82 22
1152.90 18
1152.98 15
1153.05 13
1153.13 11
1153.21 10
1153.29 10
1153.37 10
1153.44 11
1153.52 12
1153.60 13
1153.68 14
1153.75 13
1153.83 13
1153.91 12
1153.99 11
1154.07 10
1154.14 9
1154.22 8
1154.30 7
1154.38 6
1154.46 6
1154.53 6
1154.61 6
1154.69 6
1154.77 6
1154.85 6
1154.92 5
1155.00 3
1155.08 2
1155.16 1
1155.24 0
1155.31 1
1155.39 2
1155.47 4
1155.55 7
1155.62 10
1155.70 12
1155.78 13
1155.86 13
1155.94 13
1156.01 12
1156.09 12
1156.17 11
1156.25 11
1156.33 11
1156.40 12
1156.48 11
1156.56 11
1156.64 10
1156.72 8
1156.79 6
1156.87 3
1156.95 0
1157.03 0
1157.11 0
1157.18 0
1157.26 0
1157.34 0
1157.42 0
1157.50 0
1157.57 0
1157.65 2
1157.73 4
1157.81 6
1157.89 8
1157.96 9
1158.04 10
1158.12 10
1158.20 10
1158.28 10
1158.35 10
1158.43 9
1158.51 8
1158.59 8
1158.67 7
1158.74 7
1158.82 7
1158.90 7
1158.98 8
1159.06 9
1159.13 10
1159.21 11
1159.29 12
1159.37 14
1159.45 15
1159.52 16
1159.60 17
1159.68 18
1159.76 18
1159.84 18
1159.92 18
1159.99 18
1160.07 18
1160.15 18
1160.23 19
1160.31 20
1160.38 21
1160.46 21
1160.54 20
1160.62 19
1160.70 17
1160.77 15
1160.85 13
1160.93 11
1161.01 10
1161.09 9
1161.17 8
1161.24 8
1161.32 7
1161.40 7
1161.48 8
1161.56 10
1161.63 12
1161.71 14
1161.79 17
1161.87 19
1161.95 20
1162.02 20
1162.10 18
1162.18 16
1162.26 13
1162.34 10
1162.42 8
1162.49 6
1162.57 7
1162.65 8
1162.73 11
1162.81 14
1162.88 17
1162.96 20
1163.04 22
1163.12 24
1163.20 26
1163.28 27
1163.35 27
1163.43 27
1163.51 27
1163.59 27
1163.67 26
1163.74 25
1163.82 23
1163.90 21
1163.98 19
1164.06 17
1164.14 14
1164.21 12
1164.29 11
1164.37 10
1164.45 9
1164.53 9
1164.61 9
1164.68 9
1164.76 9
1164.84 9
1164.92 9
1165.00 10
1165.07 11
1165.15 12
1165.23 15
1165.31 17
1165.39 20
1165.47 21
1165.54 22
1165.62 22
1165.70 21
1165.78 20
1165.86 19
1165.94 18
1166.01 18
1166.09 19
1166.17 20
1166.25 21
1166.33 21
1166.41 21
1166.48 19
1166.56 18
1166.64 16
1166.72 15
1166.80 14
1166.88 13
1166.95 13
1167.03 13
1167.11 13
1167.19 14
1167.27 14
1167.35 14
1167.42 14
1167.50 13
1167.58 13
1167.66 12
1167.74 10
1167.82 9
1167.89 7
1167.97 5
1168.05 4
1168.13 3
1168.21 3
1168.29 4
1168.36 5
1168.44 7
1168.52 10
1168.60 12
1168.68 15
1168.76 16
1168.83 17
1168.91 18
1168.99 17
1169.07 17
1169.15 15
1169.23 14
1169.30 13
1169.38 11
1169.46 10
1169.54 8
1169.62 7
1169.70 6
1169.77 5
1169.85 5
1169.93 5
1170.01 5
1170.09 5
1170.17 4
1170.25 4
1170.32 4
1170.40 3
1170.48 2
1170.56 2
1170.64 2
1170.72 3
1170.79 4
1170.87 5
1170.95 7
1171.03 9
1171.11 10
1171.19 11
1171.27 11
1171.34 11
1171.42 10
1171.50 9
1171.58 9
1171.66 9
1171.74 10
1171.81 11
1171.89 12
1171.97 13
1172.05 14
1172.13 14
1172.21 13
1172.29 13
1172.36 12
1172.44 11
1172.52 11
1172.60 11
1172.68 11
1172.76 12
1172.83 12
1172.91 13
1172.99 13
1173.07 12
1173.15 12
1173.23 11
1173.31 11
1173.38 12
1173.46 12
1173.54 13
1173.62 14
1173.70 15
1173.78 15
1173.86 14
1173.93 13
1174.01 12
1174.09 11
1174.17 10
1174.25 11
1174.33 12
1174.41 13
1174.48 15
1174.56 16
1174.64 17
1174.72 18
1174.80 18
1174.88 18
1174.96 17
1175.03 16
1175.11 16
1175.19 15
1175.27 15
1175.35 15
1175.43 16
1175.51 17
1175.58 18
1175.66 20
1175.74 21
1175.82 21
1175.90 21
1175.98 20
1176.06 19
1176.13 18
1176.21 16
1176.29 14
1176.37 13
1176.45 11
1176.53 10
1176.61 9
1176.69 10
1176.76 11
1176.84 13
1176.92 15
1177.00 17
1177.08 18
1177.16 17
1177.24 15
1177.31 12
1177.39 9
1177.47 6
1177.55 5
1177.63 5
1177.71 6
1177.79 8
1177.87 9
1177.94 10
1178.02 10
1178.10 9
1178.18 8
1178.26 7
1178.34 7
1178.42 7
1178.49 8
1178.57 10
1178.65 10
1178.73 11
1178.81 10
1178.89 9
1178.97 8
1179.05 8
1179.12 8
1179.20 9
1179.28 10
1179.36 11
1179.44 13
1179.52 13
1179.60 13
1179.68 13
1179.75 12
1179.83 11
1179.91 10
1179.99 9
1180.07 9
1180.15 9
1180.23 10
1180.31 12
1180.38 14
1180.46 16
1180.54 18
1180.62 19
1180.70 19
1180.78 18
1180.86 16
1180.94 14
1181.01 12
1181.09 9
1181.17 7
1181.25 5
1181.33 3
1181.41 2
1181.49 1
1181.57 1
1181.65 1
1181.72 2
1181.80 4
1181.88 5
1181.96 7
1182.04 9
1182.12 10
1182.20 11
1182.28 11
1182.35 10
1182.43 9
1182.51 9
1182.59 8
1182.67 9
1182.75 10
1182.83 12
1182.91 13
1182.99 15
1183.06 17
1183.14 19
1183.22 20
1183.30 21
1183.38 23
1183.46 24
1183.54 24
1183.62 24
1183.70 23
1183.77 20
1183.85 16
1183.93 11
1184.01 5
1184.09 1
1184.17 0
1184.25 0
1184.33 0
1184.41 0
1184.48 0
1184.56 0
1184.64 0
1184.72 1
1184.80 3
1184.88 3
1184.96 4
1185.04 4
1185.12 4
1185.19 4
1185.27 4
1185.35 3
1185.43 3
1185.51 2
1185.59 1
1185.67 0
1185.75 0
1185.83 0
1185.90 0
1185.98 0
1186.06 2
1186.14 4
1186.22 7
1186.30 9
1186.38 10
1186.46 11
1186.54 12
1186.62 12
1186.69 13
1186.77 15
1186.85 16
1186.93 17
1187.01 18
1187.09 18
1187.17 17
1187.25 16
1187.33 14
1187.41 13
1187.48 12
1187.56 11
1187.64 12
1187.72 12
1187.80 13
1187.88 13
1187.96 12
1188.04 12
1188.12 10
1188.20 9
1188.27 8
1188.35 7
1188.43 7
1188.51 7
1188.59 7
1188.67 8
1188.75 8
1188.83 9
1188.91 9
1188.99 9
1189.07 10
1189.14 9
1189.22 9
1189.30 8
1189.38 7
1189.46 6
1189.54 6
1189.62 6
1189.70 6
1189.78 7
1189.86 9
1189.93 11
1190.01 12
1190.09 14
1190.17 15
1190.25 15
1190.33 15
1190.41 15
1190.49 16
1190.57 16
1190.65 16
1190.73 17
1190.81 18
1190.88 18
1190.96 19
1191.04 20
1191.12 21
1191.20 23
1191.28 24
1191.36 25
1191.44 26
1191.52 25
1191.60 24
1191.68 22
1191.75 19
1191.83 15
1191.91 11
1191.99 8
1192.07 6
1192.15 4
1192.23 4
1192.31 5
1192.39 7
1192.47 10
1192.55 14
1192.63 17
1192.70 20
1192.78 21
1192.86 21
1192.94 20
1193.02 17
1193.10 14
1193.18 10
1193.26 8
1193.34 6
1193.42 5
1193.50 5
1193.58 6
1193.65 8
1193.73 10
1193.81 12
1193.89 13
1193.97 14
1194.05 15
1194.13 16
1194.21 16
1194.29 17
1194.37 17
1194.45 17
1194.53 17
1194.61 16
1194.68 15
1194.76 13
1194.84 12
1194.92 11
1195.00 11
1195.08 12
1195.16 14
1195.24 16
1195.32 19
1195.40 21
1195.48 22
1195.56 23
1195.64 22
1195.72 21
1195.79 20
1195.87 18
1195.95 16
1196.03 14
1196.11 12
1196.19 10
1196.27 9
1196.35 8
1196.43 8
1196.51 9
1196.59 10
1196.67 11
1196.75 13
1196.83 14
1196.90 15
1196.98 15
1197.06 14
1197.14 14
1197.22 13
1197.30 12
1197.38 12
1197.46 12
1197.54 12
1197.62 13
1197.70 14
1197.78 15
1197.86 15
1197.94 15
1198.02 15
1198.09 14
1198.17 13
1198.25 13
1198.33 13
1198.41 13
1198.49 15
1198.57 17
1198.65 20
1198.73 22
1198.81 25
1198.89 27
1198.97 28
1199.05 29
1199.13 28
1199.21 27
1199.29 26
1199.36 24
1199.44 21
1199.52 19
1199.60 17
1199.68 15
1199.76 14
1199.84 14
1199.92 14
1200.00 17
1200.08 20
1200.16 24
1200.24 28
1200.32 31
1200.40 34
1200.48 35
1200.56 36
1200.64 35
1200.72 34
1200.79 32
1200.87 31
1200.95 30
1201.03 28
1201.11 26
1201.19 25
1201.27 23
1201.35 22
1201.43 21
1201.51 20
1201.59 21
1201.67 21
1201.75 22
1201.83 24
1201.91 25
1201.99 26
1202.07 28
1202.15 29
1202.23 30
1202.30 31
1202.38 32
1202.46 33
1202.54 33
1202.62 33
1202.70 32
1202.78 32
1202.86 31
1202.94 31
1203.02 32
1203.10 32
1203.18 33
1203.26 33
1203.34 33
1203.42 32
1203.50 31
1203.58 30
1203.66 28
1203.74 26
1203.82 24
1203.90 22
1203.97 21
1204.05 20
1204.13 20
1204.21 20
1204.29 21
1204.37 22
1204.45 22
1204.53 23
1204.61 23
1204.69 22
1204.77 22
1204.85 23
1204.93 24
1205.01 25
1205.09 27
1205.17 28
1205.25 28
1205.33 28
1205.41 26
1205.49 24
1205.57 21
1205.65 18
1205.73 16
1205.81 14
1205.88 14
1205.96 15
1206.04 17
1206.12 20
1206.20 23
1206.28 26
1206.36 27
1206.44 28
1206.52 27
1206.60 25
1206.68 23
1206.76 21
1206.84 19
1206.92 18
1207.00 18
1207.08 18
1207.16 20
1207.24 21
1207.32 23
1207.40 25
1207.48 26
1207.56 27
1207.64 27
1207.72 28
1207.80 28
1207.88 27
1207.96 27
1208.04 26
1208.11 25
1208.19 25
1208.27 24
1208.35 24
1208.43 24
1208.51 25
1208.59 25
1208.67 26
1208.75 27
1208.83 29
1208.91 30
1208.99 31
1209.07 33
1209.15 35
1209.23 37
1209.31 38
1209.39 40
1209.47 41
1209.55 41
1209.63 41
1209.71 39
1209.79 37
1209.87 35
1209.95 32
1210.03 30
1210.11 28
1210.19 27
1210.27 27
1210.35 28
1210.43 30
1210.51 32
1210.59 35
1210.67 38
1210.75 41
1210.83 44
1210.91 46
1210.99 48
1211.07 48
1211.15 48
1211.22 47
1211.30 45
1211.38 43
1211.46 41
1211.54 38
1211.62 36
1211.70 34
1211.78 34
1211.86 34
1211.94 34
1212.02 35
1212.10 36
1212.18 36
1212.26 35
1212.34 34
1212.42 32
1212.50 30
1212.58 29
1212.66 28
1212.74 27
1212.82 26
1212.90 26
1212.98 26
1213.06 26
1213.14 25
1213.22 24
1213.30 22
1213.38 19
1213.46 17
1213.54 14
1213.62 11
1213.70 9
1213.78 9
1213.86 9
1213.94 10
1214.02 12
1214.10 14
1214.18 17
1214.26 20
1214.34 23
1214.42 25
1214.50 26
1214.58 27
1214.66 27
1214.74 27
1214.82 26
1214.90 26
1214.98 25
1215.06 25
1215.14 26
1215.22 27
1215.30 29
1215.38 31
1215.46 33
1215.54 36
1215.62 38
1215.70 39
1215.78 39
1215.86 38
1215.94 37
1216.02 34
1216.10 31
1216.18 29
1216.26 26
1216.34 24
1216.42 23
1216.50 21
1216.58 20
1216.66 18
1216.74 16
1216.82 14
1216.90 12
1216.98 10
1217.06 9
1217.14 8
1217.22 8
1217.30 9
1217.38 11
1217.46 13
1217.54 16
1217.62 19
1217.70 21
1217.78 22
1217.86 22
1217.94 22
1218.02 21
1218.10 19
1218.18 18
1218.26 17
1218.34 16
1218.42 15
1218.50 15
1218.58 15
1218.66 16
1218.74 16
1218.82 15
1218.90 15
1218.98 14
1219.06 13
1219.14 12
1219.22 12
1219.30 12
1219.38 13
1219.46 14
1219.54 14
1219.62 15
1219.70 16
1219.78 17
1219.86 18
1219.94 21
1220.02 24
1220.10 28
1220.18 33
1220.26 38
1220.34 42
1220.42 44
1220.50 44
1220.58 43
1220.66 41
1220.74 37
1220.82 34
1220.90 31
1220.98 29
1221.06 28
1221.14 28
1221.22 29
1221.30 30
1221.38 32
1221.46 34
1221.54 36
1221.62 37
1221.70 38
1221.78 39
1221.86 38
1221.94 37
1222.02 36
1222.10 34
1222.18 31
1222.26 29
1222.34 27
1222.42 25
1222.50 22
1222.58 20
1222.66 18
1222.74 15
1222.82 12
1222.90 8
1222.98 5
1223.06 2
1223.14 1
1223.22 0
1223.30 0
1223.38 0
1223.46 0
1223.54 1
1223.62 0
1223.70 0
1223.78 0
1223.86 0
1223.94 0
1224.03 0
1224.11 1
1224.19 3
1224.27 7
1224.35 11
1224.43 15
1224.51 19
1224.59 21
1224.67 23
1224.75 23
1224.83 23
1224.91 21
1224.99 19
1225.07 16
1225.15 13
1225.23 10
1225.31 7
1225.39 6
1225.47 5
1225.55 4
1225.63 4
1225.71 5
1225.79 6
1225.87 7
1225.95 8
1226.03 9
1226.11 10
1226.19 11
1226.27 12
1226.35 13
1226.43 14
1226.51 15
1226.59 17
1226.67 20
1226.75 23
1226.83 27
1226.91 31
1226.99 35
1227.08 39
1227.16 42
1227.24 43
1227.32 43
1227.40 42
1227.48 41
1227.56 39
1227.64 38
1227.72 38
1227.80 39
1227.88 43
1227.96 47
1228.04 53
1228.12 59
1228.20 64
1228.28 69
1228.36 72
1228.44 74
1228.52 74
1228.60 72
1228.68 70
1228.76 67
1228.84 63
1228.92 61
1229.00 58
1229.08 56
1229.16 54
1229.24 52
1229.32 51
1229.41 49
1229.49 46
1229.57 43
1229.65 40
1229.73 36
1229.81 32
1229.89 28
1229.97 25
1230.05 22
1230.13 21
1230.21 21
1230.29 23
1230.37 26
1230.45 30
1230.53 34
1230.61 37
1230.69 40
1230.77 42
1230.85 42
1230.93 42
1231.01 41
1231.09 39
1231.17 37
1231.25 36
1231.34 35
1231.42 34
1231.50 34
1231.58 33
1231.66 33
1231.74 32
1231.82 31
1231.90 30
1231.98 30
1232.06 30
1232.14 31
1232.22 32
1232.30 34
1232.38 35
1232.46 36
1232.54 37
1232.62 38
1232.70 39
1232.78 40
1232.86 41
1232.94 42
1233.03 44
1233.11 44
1233.19 45
1233.27 44
1233.35 42
1233.43 39
1233.51 36
1233.59 31
1233.67 27
1233.75 24
1233.83 21
1233.91 19
1233.99 19
1234.07 20
1234.15 21
1234.23 23
1234.31 24
1234.39 25
1234.47 25
1234.56 25
1234.64 23
1234.72 21
1234.80 19
1234.88 17
1234.96 16
1235.04 17
1235.12 20
1235.20 23
1235.28 27
1235.36 30
1235.44 32
1235.52 33
1235.60 32
1235.68 30
1235.76 28
1235.84 28
1235.93 28
1236.01 30
1236.09 33
1236.17 36
1236.25 39
1236.33 41
1236.41 43
1236.49 44
1236.57 44
1236.65 45
1236.73 46
1236.81 47
1236.89 48
1236.97 50
1237.05 53
1237.13 55
1237.22 58
1237.30 61
1237.38 64
1237.46 67
1237.54 70
1237.62 73
1237.70 75
1237.78 77
1237.86 78
1237.94 78
1238.02 77
1238.10 75
1238.18 71
1238.26 67
1238.34 62
1238.43 56
1238.51 51
1238.59 46
1238.67 42
1238.75 39
1238.83 38
1238.91 39
1238.99 40
1239.07 42
1239.15 44
1239.23 46
1239.31 48
1239.39 50
1239.47 51
1239.56 53
1239.64 54
1239.72 56
1239.80 59
1239.88 61
1239.96 63
1240.04 64
1240.12 63
1240.20 62
1240.28 59
1240.36 56
1240.44 52
1240.52 49
1240.60 46
1240.69 43
1240.77 41
1240.85 40
1240.93 38
1241.01 36
1241.09 35
1241.17 35
1241.25 35
1241.33 37
1241.41 39
1241.49 41
1241.57 43
1241.65 44
1241.74 43
1241.82 41
1241.90 38
1241.98 34
1242.06 31
1242.14 28
1242.22 27
1242.30 27
1242.38 28
1242.46 30
1242.54 30
1242.62 30
1242.71 28
1242.79 26
1242.87 23
1242.95 20
1243.03 18
1243.11 18
1243.19 18
1243.27 20
1243.35 22
1243.43 23
1243.51 24
1243.59 25
1243.68 25
1243.76 25
1243.84 26
1243.92 27
1244.00 28
1244.08 29
1244.16 29
1244.24 29
1244.32 29
1244.40 29
1244.48 29
1244.56 30
1244.65 31
1244.73 33
1244.81 34
1244.89 35
1244.97 34
1245.05 33
1245.13 31
1245.21 30
1245.29 29
1245.37 30
1245.45 32
1245.54 35
1245.62 38
1245.70 42
1245.78 45
1245.86 46
1245.94 46
1246.02 44
1246.10 42
1246.18 41
1246.26 40
1246.34 40
1246.43 40
1246.51 42
1246.59 43
1246.67 44
1246.75 44
1246.83 43
1246.91 41
1246.99 39
1247.07 36
1247.15 34
1247.24 32
1247.32 30
1247.40 30
1247.48 29
1247.56 29
1247.64 29
1247.72 28
1247.80 27
1247.88 24
1247.96 21
1248.05 18
1248.13 15
1248.21 12
1248.29 10
1248.37 10
1248.45 10
1248.53 11
1248.61 13
1248.69 14
1248.77 15
1248.86 16
1248.94 17
1249.02 17
1249.10 18
1249.18 21
1249.26 24
1249.34 28
1249.42 32
1249.50 37
1249.58 40
1249.67 42
1249.75 43
1249.83 43
1249.91 42
1249.99 41
1250.07 40
1250.15 40
1250.23 39
1250.31 39
1250.40 39
1250.48 38
1250.56 36
1250.64 34
1250.72 31
1250.80 29
1250.88 27
1250.96 27
1251.04 27
1251.12 28
1251.21 28
1251.29 29
1251.37 28
1251.45 26
1251.53 22
1251.61 18
1251.69 14
1251.77 9
1251.85 5
1251.94 2
1252.02 0
1252.10 0
1252.18 0
1252.26 0
1252.34 1
1252.42 2
1252.50 4
1252.59 6
1252.67 7
1252.75 10
1252.83 12
1252.91 14
1252.99 15
1253.07 17
1253.15 17
1253.23 18
1253.32 17
1253.40 16
1253.48 15
1253.56 15
1253.64 14
1253.72 14
1253.80 15
1253.88 17
1253.96 19
1254.05 21
1254.13 23
1254.21 25
1254.29 25
1254.37 24
1254.45 23
1254.53 21
1254.61 20
1254.70 20
1254.78 21
1254.86 23
1254.94 25
1255.02 29
1255.10 32
1255.18 35
1255.26 36
1255.35 37
1255.43 38
1255.51 38
1255.59 38
1255.67 39
1255.75 40
1255.83 42
1255.91 45
1256.00 47
1256.08 50
1256.16 52
1256.24 53
1256.32 54
1256.40 54
1256.48 54
1256.56 53
1256.65 52
1256.73 50
1256.81 49
1256.89 49
1256.97 48
1257.05 49
1257.13 49
1257.21 50
1257.30 49
1257.38 48
1257.46 45
1257.54 41
1257.62 35
1257.70 30
1257.78 24
1257.86 20
1257.95 17
1258.03 17
1258.11 18
1258.19 20
1258.27 23
1258.35 26
1258.43 28
1258.52 30
1258.60 31
1258.68 32
1258.76 34
1258.84 36
1258.92 39
1259.00 41
1259.08 42
1259.17 43
1259.25 42
1259.33 40
1259.41 37
1259.49 34
1259.57 31
1259.65 28
1259.74 25
1259.82 22
1259.90 19
1259.98 16
1260.06 12
1260.14 8
1260.22 5
1260.31 2
1260.39 0
1260.47 0
1260.55 0
1260.63 0
1260.71 0
1260.79 0
1260.88 0
1260.96 0
1261.04 0
1261.12 3
1261.20 7
1261.28 10
1261.36 14
1261.45 17
1261.53 19
1261.61 20
1261.69 19
1261.77 17
1261.85 14
1261.93 11
1262.02 7
1262.10 5
1262.18 4
1262.26 4
1262.34 7
1262.42 11
1262.50 16
1262.59 21
1262.67 24
1262.75 27
1262.83 27
1262.91 27
1262.99 24
1263.07 22
1263.16 19
1263.24 16
1263.32 14
1263.40 13
1263.48 12
1263.56 11
1263.64 11
1263.73 11
1263.81 12
1263.89 12
1263.97 14
1264.05 16
1264.13 19
1264.22 23
1264.30 27
1264.38 31
1264.46 35
1264.54 38
1264.62 39
1264.70 39
1264.79 38
1264.87 37
1264.95 35
1265.03 35
1265.11 34
1265.19 35
1265.28 35
1265.36 36
1265.44 37
1265.52 38
1265.60 40
1265.68 42
1265.76 45
1265.85 49
1265.93 54
1266.01 59
1266.09 64
1266.17 69
1266.25 73
1266.34 76
1266.42 79
1266.50 80
1266.58 79
1266.66 77
1266.74 74
1266.83 69
1266.91 63
1266.99 58
1267.07 52
1267.15 46
1267.23 42
1267.32 39
1267.40 38
1267.48 38
1267.56 38
1267.64 39
1267.72 39
1267.80 40
1267.89 39
1267.97 39
1268.05 38
1268.13 37
1268.21 37
1268.29 36
1268.38 36
1268.46 35
1268.54 33
1268.62 32
1268.70 30
1268.78 29
1268.87 28
1268.95 29
1269.03 30
1269.11 33
1269.19 36
1269.27 39
1269.36 42
1269.44 45
1269.52 49
1269.60 52
1269.68 54
1269.76 56
1269.85 57
1269.93 56
1270.01 53
1270.09 48
1270.17 43
1270.26 37
1270.34 33
1270.42 29
1270.50 27
1270.58 27
1270.66 28
1270.75 30
1270.83 32
1270.91 33
1270.99 34
1271.07 34
1271.15 32
1271.24 29
1271.32 26
1271.40 22
1271.48 19
1271.56 17
1271.64 16
1271.73 15
1271.81 15
1271.89 15
1271.97 16
1272.05 18
1272.14 20
1272.22 23
1272.30 26
1272.38 30
1272.46 33
1272.54 35
1272.63 35
1272.71 34
1272.79 33
1272.87 30
1272.95 29
1273.03 27
1273.12 27
1273.20 27
1273.28 29
1273.36 31
1273.44 33
1273.53 35
1273.61 37
1273.69 39
1273.77 39
1273.85 39
1273.93 37
1274.02 36
1274.10 34
1274.18 33
1274.26 33
1274.34 34
1274.43 36
1274.51 38
1274.59 40
1274.67 41
1274.75 41
1274.84 41
1274.92 41
1275.00 41
1275.08 42
1275.16 45
1275.24 48
1275.33 51
1275.41 53
1275.49 54
1275.57 55
1275.65 54
1275.74 54
1275.82 53
1275.90 54
1275.98 55
1276.06 57
1276.15 60
1276.23 62
1276.31 63
1276.39 63
1276.47 61
1276.55 58
1276.64 54
1276.72 49
1276.80 43
1276.88 38
1276.96 33
1277.05 29
1277.13 24
1277.21 21
1277.29 17
1277.37 14
1277.46 12
1277.54 11
1277.62 11
1277.70 12
1277.78 13
1277.87 15
1277.95 18
1278.03 20
1278.11 22
1278.19 23
1278.28 24
1278.36 24
1278.44 23
1278.52 23
1278.60 22
1278.69 23
1278.77 24
1278.85 27
1278.93 30
1279.01 34
1279.10 37
1279.18 40
1279.26 41
1279.34 42
1279.42 43
1279.51 43
1279.59 42
1279.67 41
1279.75 40
1279.83 39
1279.92 38
1280.00 36
1280.08 35
1280.16 34
1280.24 33
1280.33 33
1280.41 33
1280.49 32
1280.57 32
1280.65 31
1280.74 30
1280.82 29
1280.90 29
1280.98 29
1281.06 30
1281.15 31
1281.23 33
1281.31 35
1281.39 37
1281.47 39
1281.56 40
1281.64 41
1281.72 42
1281.80 43
1281.88 44
1281.97 44
1282.05 44
1282.13 44
1282.21 42
1282.30 40
1282.38 36
1282.46 31
1282.54 26
1282.62 22
1282.71 19
1282.79 17
1282.87 17
1282.95 18
1283.03 19
1283.12 19
1283.20 19
1283.28 19
1283.36 17
1283.44 16
1283.53 15
1283.61 14
1283.69 15
1283.77 16
1283.86 19
1283.94 22
1284.02 25
1284.10 27
1284.18 28
1284.27 29
1284.35 29
1284.43 28
1284.51 28
1284.60 29
1284.68 30
1284.76 33
1284.84 37
1284.92 42
1285.01 46
1285.09 50
1285.17 52
1285.25 54
1285.33 54
1285.42 53
1285.50 52
1285.58 51
1285.66 49
1285.75 47
1285.83 46
1285.91 44
1285.99 43
1286.07 41
1286.16 39
1286.24 37
1286.32 34
1286.40 32
1286.49 29
1286.57 26
1286.65 24
1286.73 22
1286.81 20
1286.90 19
1286.98 18
1287.06 18
1287.14 19
1287.23 21
1287.31 22
1287.39 24
1287.47 25
1287.56 25
1287.64 25
1287.72 24
1287.80 23
1287.88 23
1287.97 23
1288.05 23
1288.13 24
1288.21 26
1288.30 27
1288.38 29
1288.46 29
1288.54 30
1288.62 31
1288.71 31
1288.79 32
1288.87 34
1288.95 36
1289.04 39
1289.12 42
1289.20 45
1289.28 48
1289.37 50
1289.45 52
1289.53 52
1289.61 52
1289.69 52
1289.78 51
1289.86 51
1289.94 52
1290.02 53
1290.11 55
1290.19 56
1290.27 57
1290.35 57
1290.44 56
1290.52 55
1290.60 54
1290.68 54
1290.77 54
1290.85 55
1290.93 56
1291.01 56
1291.10 56
1291.18 54
1291.26 51
1291.34 47
1291.42 42
1291.51 39
1291.59 36
1291.67 33
1291.75 32
1291.84 30
1291.92 29
1292.00 28
1292.08 26
1292.17 26
1292.25 25
1292.33 26
1292.41 27
1292.50 28
1292.58 29
1292.66 30
1292.74 30
1292.83 30
1292.91 29
1292.99 28
1293.07 26
1293.16 24
1293.24 22
1293.32 20
1293.40 16
1293.49 13
1293.57 9
1293.65 6
1293.73 3
1293.82 2
1293.90 1
1293.98 1
1294.06 1
1294.14 0
1294.23 0
1294.31 0
1294.39 0
1294.47 0
1294.56 0
1294.64 0
1294.72 0
1294.80 1
1294.89 4
1294.97 7
1295.05 10
1295.13 14
1295.22 19
1295.30 24
1295.38 29
1295.46 33
1295.55 36
1295.63 38
1295.71 39
1295.80 38
1295.88 36
1295.96 34
1296.04 32
1296.13 32
1296.21 32
1296.29 32
1296.37 33
1296.46 33
1296.54 32
1296.62 31
1296.70 30
1296.79 29
1296.87 28
1296.95 27
1297.03 27
1297.12 27
1297.20 26
1297.28 25
1297.36 23
1297.45 22
1297.53 21
1297.61 21
1297.69 23
1297.78 26
1297.86 30
1297.94 35
1298.02 40
1298.11 44
1298.19 47
1298.27 48
1298.35 47
1298.44 45
1298.52 41
1298.60 37
1298.69 33
1298.77 31
1298.85 30
1298.93 30
1299.02 33
1299.10 36
1299.18 40
1299.26 43
1299.35 44
1299.43 44
1299.51 42
1299.59 39
1299.68 36
1299.76 34
1299.84 34
1299.92 35
1300.01 38
1300.09 42
1300.17 46
1300.26 49
1300.34 49
1300.42 48
1300.50 45
1300.59 40
1300.67 36
1300.75 31
1300.83 28
1300.92 27
1301.00 27
1301.08 29
1301.17 32
1301.25 36
1301.33 40
1301.41 44
1301.50 47
1301.58 48
1301.66 48
1301.74 47
1301.83 45
1301.91 42
1301.99 38
1302.08 34
1302.16 30
1302.24 26
1302.32 23
1302.41 21
1302.49 19
1302.57 19
1302.65 19
1302.74 19
1302.82 20
1302.90 21
1302.99 21
1303.07 21
1303.15 20
1303.23 19
1303.32 18
1303.40 16
1303.48 15
1303.56 14
1303.65 12
1303.73 11
1303.81 8
1303.90 6
1303.98 2
1304.06 0
1304.14 0
1304.23 0
1304.31 0
1304.39 5
1304.48 11
1304.56 19
1304.64 27
1304.72 34
1304.81 40
1304.89 44
1304.97 47
1305.06 49
1305.14 50
1305.22 50
1305.30 49
1305.39 46
1305.47 44
1305.55 40
1305.63 37
1305.72 35
1305.80 34
1305.88 35
1305.97 36
1306.05 38
1306.13 40
1306.21 42
1306.30 43
1306.38 44
1306.46 45
1306.55 44
1306.63 43
1306.71 42
1306.79 40
1306.88 37
1306.96 34
1307.04 32
1307.13 30
1307.21 30
1307.29 30
1307.38 32
1307.46 35
1307.54 38
1307.62 41
1307.71 42
1307.79 42
1307.87 40
1307.96 36
1308.04 31
1308.12 26
1308.20 20
1308.29 16
1308.37 13
1308.45 12
1308.54 13
1308.62 15
1308.70 19
1308.78 23
1308.87 27
1308.95 30
1309.03 34
1309.12 37
1309.20 40
1309.28 42
1309.37 43
1309.45 43
1309.53 42
1309.61 39
1309.70 35
1309.78 31
1309.86 26
1309.95 22
1310.03 20
1310.11 19
1310.20 19
1310.28 20
1310.36 21
1310.44 22
1310.53 23
1310.61 24
1310.69 24
1310.78 23
1310.86 22
1310.94 20
1311.03 19
1311.11 18
1311.19 17
1311.27 17
1311.36 18
1311.44 20
1311.52 22
1311.61 25
1311.69 27
1311.77 29
1311.86 30
1311.94 31
1312.02 32
1312.10 32
1312.19 33
1312.27 34
1312.35 35
1312.44 35
1312.52 35
1312.60 35
1312.69 35
1312.77 35
1312.85 36
1312.94 39
1313.02 42
1313.10 45
1313.18 48
1313.27 51
1313.35 52
1313.43 51
1313.52 48
1313.60 45
1313.68 41
1313.77 37
1313.85 34
1313.93 31
1314.02 30
1314.10 29
1314.18 30
1314.26 32
1314.35 34
1314.43 37
1314.51 41
1314.60 45
1314.68 49
1314.76 54
1314.85 60
1314.93 65
1315.01 71
1315.10 77
1315.18 81
1315.26 84
1315.35 86
1315.43 86
1315.51 84
1315.60 82
1315.68 78
1315.76 75
1315.84 72
1315.93 69
1316.01 67
1316.09 65
1316.18 62
1316.26 60
1316.34 57
1316.43 53
1316.51 50
1316.59 47
1316.68 44
1316.76 42
1316.84 41
1316.93 40
1317.01 40
1317.09 41
1317.18 41
1317.26 41
1317.34 40
1317.43 39
1317.51 39
1317.59 38
1317.67 36
1317.76 34
1317.84 32
1317.92 29
1318.01 26
1318.09 23
1318.17 20
1318.26 19
1318.34 19
1318.42 19
1318.51 20
1318.59 20
1318.67 21
1318.76 20
1318.84 18
1318.92 15
1319.01 11
1319.09 7
1319.17 4
1319.26 2
1319.34 2
1319.42 4
1319.51 8
1319.59 12
1319.67 17
1319.76 22
1319.84 25
1319.92 28
1320.01 31
1320.09 34
1320.17 37
1320.26 41
1320.34 45
1320.42 48
1320.51 51
1320.59 52
1320.67 52
1320.76 51
1320.84 50
1320.92 48
1321.01 46
1321.09 44
1321.17 43
1321.26 42
1321.34 42
1321.42 41
1321.51 41
1321.59 41
1321.67 41
1321.76 40
1321.84 40
1321.92 40
1322.01 41
1322.09 41
1322.17 43
1322.26 45
1322.34 49
1322.42 53
1322.51 58
1322.59 64
1322.67 71
1322.76 78
1322.84 85
1322.92 91
1323.01 96
1323.09 100
1323.17 103
1323.26 104
1323.34 103
1323.42 102
1323.51 99
1323.59 95
1323.67 90
1323.76 84
1323.84 76
1323.92 69
1324.01 62
1324.09 55
1324.17 50
1324.26 47
1324.34 45
1324.42 44
1324.51 44
1324.59 45
1324.68 45
1324.76 46
1324.84 46
1324.93 46
1325.01 45
1325.09 43
1325.18 39
1325.26 35
1325.34 30
1325.43 25
1325.51 20
1325.59 15
1325.68 11
1325.76 7
1325.84 4
1325.93 1
1326.01 0
1326.09 0
1326.18 0
1326.26 0
1326.34 0
1326.43 1
1326.51 3
1326.59 4
1326.68 3
1326.76 2
1326.85 0
1326.93 0
1327.01 0
1327.10 0
1327.18 0
1327.26 2
1327.35 4
1327.43 6
1327.51 7
1327.60 7
1327.68 8
1327.76 8
1327.85 9
1327.93 12
1328.01 16
1328.10 21
1328.18 27
1328.27 32
1328.35 38
1328.43 42
1328.52 46
1328.60 49
1328.68 50
1328.77 51
1328.85 51
1328.93 50
1329.02 49
1329.10 48
1329.18 46
1329.27 45
1329.35 45
1329.44 46
1329.52 46
1329.60 45
1329.69 44
1329.77 41
1329.85 36
1329.94 32
1330.02 27
1330.10 22
1330.19 19
1330.27 16
1330.36 15
1330.44 14
1330.52 15
1330.61 16
1330.69 17
1330.77 20
1330.86 23
1330.94 26
1331.02 30
1331.11 33
1331.19 35
1331.28 37
1331.36 39
1331.44 40
1331.53 41
1331.61 42
1331.69 44
1331.78 45
1331.86 45
1331.94 45
1332.03 44
1332.11 42
1332.20 38
1332.28 34
1332.36 30
1332.45 26
1332.53 22
1332.61 18
1332.70 14
1332.78 11
1332.87 7
1332.95 4
1333.03 2
1333.12 2
1333.20 3
1333.28 5
1333.37 8
1333.45 11
1333.54 14
1333.62 15
1333.70 16
1333.79 15
1333.87 14
1333.95 12
1334.04 10
1334.12 9
1334.20 8
1334.29 7
1334.37 7
1334.46 10
1334.54 13
1334.62 18
1334.71 25
1334.79 32
1334.88 38
1334.96 44
1335.04 48
1335.13 51
1335.21 53
1335.29 54
1335.38 56
1335.46 57
1335.55 58
1335.63 59
1335.71 59
1335.80 58
1335.88 56
1335.96 53
1336.05 49
1336.13 45
1336.22 41
1336.30 39
1336.38 37
1336.47 36
1336.55 37
1336.63 40
1336.72 43
1336.80 48
1336.89 52
1336.97 56
1337.05 59
1337.14 60
1337.22 60
1337.31 58
1337.39 55
1337.47 51
1337.56 48
1337.64 45
1337.72 44
1337.81 44
1337.89 44
1337.98 45
1338.06 45
1338.14 44
1338.23 43
1338.31 41
1338.40 40
1338.48 40
1338.56 40
1338.65 41
1338.73 43
1338.81 46
1338.90 48
1338.98 49
1339.07 50
1339.15 50
1339.23 49
1339.32 48
1339.40 47
1339.49 47
1339.57 47
1339.65 47
1339.74 48
1339.82 49
1339.91 51
1339.99 53
1340.07 55
1340.16 57
1340.24 60
1340.33 64
1340.41 66
1340.49 69
1340.58 70
1340.66 71
1340.75 71
1340.83 70
1340.91 70
1341.00 70
1341.08 70
1341.16 71
1341.25 71
1341.33 71
1341.42 71
1341.50 70
1341.58 71
1341.67 72
1341.75 74
1341.84 78
1341.92 82
1342.00 87
1342.09 92
1342.17 96
1342.26 100
1342.34 103
1342.42 106
1342.51 108
1342.59 109
1342.68 109
1342.76 108
1342.84 106
1342.93 102
1343.01 98
1343.10 94
1343.18 90
1343.26 89
1343.35 89
1343.43 90
1343.52 91
1343.60 92
1343.68 91
1343.77 89
1343.85 86
1343.94 82
1344.02 79
1344.11 77
1344.19 76
1344.27 76
1344.36 76
1344.44 76
1344.53 75
1344.61 73
1344.69 70
1344.78 67
1344.86 63
1344.95 60
1345.03 57
1345.11 55
1345.20 52
1345.28 49
1345.37 45
1345.45 40
1345.53 34
1345.62 28
1345.70 23
1345.79 18
1345.87 14
1345.96 11
1346.04 9
1346.12 8
1346.21 8
1346.29 9
1346.38 11
1346.46 15
1346.54 19
1346.63 23
1346.71 27
1346.80 30
1346.88 32
1346.96 32
1347.05 30
1347.13 28
1347.22 27
1347.30 26
1347.39 26
1347.47 29
1347.55 33
1347.64 39
1347.72 44
1347.81 50
1347.89 54
1347.97 56
1348.06 55
1348.14 52
1348.23 46
1348.31 40
1348.40 34
1348.48 29
1348.56 25
1348.65 23
1348.73 22
1348.82 22
1348.90 23
1348.98 22
1349.07 21
1349.15 19
1349.24 16
1349.32 13
1349.41 10
1349.49 7
1349.57 4
1349.66 2
1349.74 0
1349.83 0
1349.91 0
1350.00 0
1350.08 0
1350.16 0
1350.25 0
1350.33 0
1350.42 0
1350.50 3
1350.59 7
1350.67 10
1350.75 13
1350.84 16
1350.92 18
1351.01 20
1351.09 22
1351.18 24
1351.26 25
1351.34 26
1351.43 28
1351.51 29
1351.60 30
1351.68 31
1351.77 32
1351.85 33
1351.93 34
1352.02 33
1352.10 33
1352.19 33
1352.27 34
1352.36 35
1352.44 38
1352.52 42
1352.61 47
1352.69 53
1352.78 57
1352.86 60
1352.95 61
1353.03 60
1353.11 56
1353.20 51
1353.28 45
1353.37 39
1353.45 33
1353.54 27
1353.62 22
1353.70 18
1353.79 16
1353.87 15
1353.96 17
1354.04 19
1354.13 23
1354.21 27
1354.30 31
1354.38 35
1354.46 37
1354.55 38
1354.63 39
1354.72 39
1354.80 39
1354.89 39
1354.97 40
1355.05 40
1355.14 41
1355.22 42
1355.31 43
1355.39 44
1355.48 44
1355.56 43
1355.65 43
1355.73 44
1355.81 45
1355.90 48
1355.98 52
1356.07 56
1356.15 60
1356.24 65
1356.32 68
1356.41 71
1356.49 73
1356.57 74
1356.66 74
1356.74 74
1356.83 73
1356.91 72
1357.00 70
1357.08 67
1357.17 66
1357.25 64
1357.33 64
1357.42 64
1357.50 65
1357.59 65
1357.67 64
1357.76 63
1357.84 61
1357.93 59
1358.01 58
1358.09 58
1358.18 58
1358.26 59
1358.35 58
1358.43 57
1358.52 53
1358.60 48
1358.69 41
1358.77 34
1358.86 26
1358.94 21
1359.02 17
1359.11 16
1359.19 18
1359.28 23
1359.36 28
1359.45 34
1359.53 39
1359.62 42
1359.70 43
1359.79 42
1359.87 39
1359.95 38
1360.04 37
1360.12 38
1360.21 41
1360.29 46
1360.38 51
1360.46 56
1360.55 59
1360.63 61
1360.72 62
1360.80 61
1360.88 60
1360.97 58
1361.05 56
1361.14 55
1361.22 55
1361.31 57
1361.39 61
1361.48 66
1361.56 72
1361.65 78
1361.73 82
1361.81 84
1361.90 84
1361.98 81
1362.07 75
1362.15 69
1362.24 61
1362.32 55
1362.41 49
1362.49 46
1362.58 46
1362.66 47
1362.75 50
1362.83 54
1362.92 56
1363.00 57
1363.08 56
1363.17 53
1363.25 49
1363.34 44
1363.42 39
1363.51 34
1363.59 31
1363.68 29
1363.76 28
1363.85 29
1363.93 31
1364.02 33
1364.10 35
1364.18 36
1364.27 37
1364.35 37
1364.44 36
1364.52 36
1364.61 37
1364.69 37
1364.78 38
1364.86 38
1364.95 37
1365.03 36
1365.12 36
1365.20 36
1365.29 38
1365.37 42
1365.46 47
1365.54 53
1365.62 60
1365.71 65
1365.79 69
1365.88 71
1365.96 72
1366.05 71
1366.13 70
1366.22 69
1366.30 68
1366.39 67
1366.47 65
1366.56 63
1366.64 61
1366.73 60
1366.81 58
1366.90 57
1366.98 56
1367.07 55
1367.15 54
1367.24 52
1367.32 49
1367.40 46
1367.49 43
1367.57 40
1367.66 38
1367.74 38
1367.83 39
1367.91 42
1368.00 45
1368.08 48
1368.17 51
1368.25 54
1368.34 57
1368.42 59
1368.51 62
1368.59 64
1368.68 66
1368.76 67
1368.85 68
1368.93 67
1369.02 66
1369.10 63
1369.19 60
1369.27 55
1369.36 51
1369.44 46
1369.53 42
1369.61 39
1369.69 37
1369.78 36
1369.86 36
1369.95 36
1370.03 37
1370.12 38
1370.20 38
1370.29 37
1370.37 35
1370.46 31
1370.54 26
1370.63 20
1370.71 15
1370.80 9
1370.88 5
1370.97 2
1371.05 0
1371.14 0
1371.22 0
1371.31 0
1371.39 0
1371.48 0
1371.56 0
1371.65 0
1371.73 0
1371.82 0
1371.90 1
1371.99 6
1372.07 12
1372.16 18
1372.24 23
1372.33 28
1372.41 32
1372.50 36
1372.58 39
1372.67 42
1372.75 45
1372.84 48
1372.92 50
1373.01 51
1373.09 52
1373.18 53
1373.26 54
1373.35 55
1373.43 57
1373.52 59
1373.60 61
1373.69 63
1373.77 63
1373.86 63
1373.94 61
1374.03 59
1374.11 56
1374.20 53
1374.28 50
1374.37 48
1374.45 47
1374.54 46
1374.62 46
1374.71 47
1374.79 50
1374.88 53
1374.96 58
1375.05 64
1375.13 70
1375.22 77
1375.30 84
1375.39 90
1375.47 95
1375.56 99
1375.64 103
1375.73 105
1375.81 107
1375.90 108
1375.98 108
1376.07 107
1376.15 104
1376.24 101
1376.32 97
1376.41 92
1376.49 87
1376.58 82
1376.66 79
1376.75 76
1376.83 76
1376.92 77
1377.00 78
1377.09 80
1377.17 81
1377.26 81
1377.34 80
1377.43 77
1377.51 73
1377.60 69
1377.68 64
1377.77 60
1377.85 57
1377.94 55
1378.02 54
1378.11 54
1378.19 55
1378.28 56
1378.36 55
1378.45 55
1378.53 53
1378.62 51
1378.70 49
1378.79 46
1378.87 43
1378.96 41
1379.04 40
1379.13 40
1379.21 41
1379.30 44
1379.39 48
1379.47 52
1379.56 57
1379.64 60
1379.73 62
1379.81 63
1379.90 62
1379.98 60
1380.07 57
1380.15 55
1380.24 53
1380.32 53
1380.41 53
1380.49 53
1380.58 52
1380.66 51
1380.75 49
1380.83 45
1380.92 40
1381.00 36
1381.09 32
1381.17 31
1381.26 31
1381.34 33
1381.43 37
1381.51 39
1381.60 41
1381.69 41
1381.77 38
1381.86 35
1381.94 32
1382.03 29
1382.11 28
1382.20 28
1382.28 28
1382.37 29
1382.45 30
1382.54 30
1382.62 30
1382.71 30
1382.79 31
1382.88 32
1382.96 34
1383.05 37
1383.13 42
1383.22 47
1383.30 52
1383.39 58
1383.48 62
1383.56 66
1383.65 67
1383.73 66
1383.82 63
1383.90 57
1383.99 50
1384.07 43
1384.16 37
1384.24 33
1384.33 32
1384.41 33
1384.50 36
1384.58 39
1384.67 43
1384.75 47
1384.84 51
1384.93 55
1385.01 60
1385.10 64
1385.18 69
1385.27 73
1385.35 76
1385.44 77
1385.52 75
1385.61 70
1385.69 64
1385.78 57
1385.86 49
1385.95 43
1386.03 38
1386.12 35
1386.21 33
1386.29 32
1386.38 31
1386.46 31
1386.55 30
1386.63 29
1386.72 27
1386.80 25
1386.89 23
1386.97 21
1387.06 18
1387.14 16
1387.23 15
1387.32 15
1387.40 15
1387.49 17
1387.57 20
1387.66 22
1387.74 25
1387.83 27
1387.91 28
1388.00 30
1388.08 31
1388.17 33
1388.26 37
1388.34 40
1388.43 45
1388.51 49
1388.60 52
1388.68 53
1388.77 52
1388.85 49
1388.94 46
1389.02 43
1389.11 41
1389.19 40
1389.28 40
1389.37 40
1389.45 40
1389.54 39
1389.62 37
1389.71 34
1389.79 31
1389.88 28
1389.96 26
1390.05 25
1390.14 25
1390.22 25
1390.31 24
1390.39 23
1390.48 21
1390.56 19
1390.65 16
1390.73 14
1390.82 13
1390.90 13
1390.99 15
1391.08 17
1391.16 20
1391.25 23
1391.33 26
1391.42 28
1391.50 30
1391.59 31
1391.67 30
1391.76 29
1391.85 28
1391.93 27
1392.02 27
1392.10 27
1392.19 28
1392.27 30
1392.36 31
1392.44 33
1392.53 34
1392.62 35
1392.70 36
1392.79 38
1392.87 41
1392.96 44
1393.04 47
1393.13 49
1393.21 50
1393.30 50
1393.39 49
1393.47 48
1393.56 46
1393.64 46
1393.73 46
1393.81 48
1393.90 50
1393.98 52
1394.07 54
1394.16 56
1394.24 57
1394.33 59
1394.41 60
1394.50 62
1394.58 64
1394.67 66
1394.75 66
1394.84 66
1394.93 64
1395.01 61
1395.10 57
1395.18 53
1395.27 48
1395.35 43
1395.44 38
1395.53 32
1395.61 27
1395.70 21
1395.78 16
1395.87 13
1395.95 11
1396.04 11
1396.13 12
1396.21 14
1396.30 16
1396.38 19
1396.47 21
1396.55 25
1396.64 29
1396.73 35
1396.81 41
1396.90 48
1396.98 54
1397.07 60
1397.15 66
1397.24 70
1397.32 74
1397.41 77
1397.50 79
1397.58 82
1397.67 84
1397.75 85
1397.84 84
1397.92 82
1398.01 77
1398.10 71
1398.18 64
1398.27 56
1398.35 48
1398.44 41
1398.53 34
1398.61 29
1398.70 25
1398.78 22
1398.87 19
1398.95 17
1399.04 15
1399.13 14
1399.21 12
1399.30 10
1399.38 8
1399.47 7
1399.55 6
1399.64 5
1399.73 4
1399.81 3
1399.90 2
1399.98 0
1400.07 0
1400.15 0
1400.24 0
1400.33 0
1400.41 0
1400.50 0
1400.58 0
1400.67 1
1400.76 6
1400.84 11
1400.93 17
1401.01 23
1401.10 29
1401.18 34
1401.27 37
1401.36 40
1401.44 42
1401.53 43
1401.61 44
1401.70 45
1401.79 45
1401.87 45
1401.96 43
1402.04 41
1402.13 37
1402.21 33
1402.30 28
1402.39 24
1402.47 20
1402.56 18
1402.64 17
1402.73 17
1402.82 18
1402.90 20
1402.99 23
1403.07 26
1403.16 30
1403.24 33
1403.33 36
1403.42 39
1403.50 41
1403.59 43
1403.67 46
1403.76 49
1403.85 53
1403.93 57
1404.02 62
1404.10 65
1404.19 67
1404.28 67
1404.36 65
1404.45 60
1404.53 56
1404.62 51
1404.71 48
1404.79 47
1404.88 47
1404.96 48
1405.05 50
1405.13 51
1405.22 52
1405.31 52
1405.39 51
1405.48 50
1405.56 48
1405.65 47
1405.74 45
1405.82 43
1405.91 41
1405.99 37
1406.08 33
1406.17 29
1406.25 25
1406.34 22
1406.42 22
1406.51 23
1406.60 25
1406.68 28
1406.77 29
1406.85 29
1406.94 27
1407.03 23
1407.11 18
1407.20 14
1407.28 11
1407.37 10
1407.46 11
1407.54 14
1407.63 18
1407.71 23
1407.80 29
1407.89 35
1407.97 40
1408.06 44
1408.14 46
1408.23 47
1408.32 46
1408.40 43
1408.49 39
1408.57 34
1408.66 30
1408.75 26
1408.83 24
1408.92 22
1409.00 22
1409.09 22
1409.18 23
1409.26 23
1409.35 23
1409.44 23
1409.52 22
1409.61 21
1409.69 20
1409.78 19
1409.87 19
1409.95 20
1410.04 23
1410.12 28
1410.21 35
1410.30 43
1410.38 52
1410.47 59
1410.55 66
1410.64 69
1410.73 70
1410.81 67
1410.90 63
1410.99 58
1411.07 53
1411.16 48
1411.24 43
1411.33 39
1411.42 35
1411.50 31
1411.59 28
1411.67 25
1411.76 22
1411.85 19
1411.93 16
1412.02 13
1412.10 10
1412.19 8
1412.28 7
1412.36 7
1412.45 8
1412.54 11
1412.62 15
1412.71 20
1412.79 25
1412.88 30
1412.97 34
1413.05 36
1413.14 36
1413.23 33
1413.31 29
1413.40 24
1413.48 18
1413.57 13
1413.66 9
1413.74 6
1413.83 6
1413.91 8
1414.00 12
1414.09 17
1414.17 22
1414.26 27
1414.35 31
1414.43 33
1414.52 33
1414.60 32
1414.69 30
1414.78 29
1414.86 27
1414.95 27
1415.04 27
1415.12 28
1415.21 30
1415.29 31
1415.38 31
1415.47 29
1415.55 27
1415.64 24
1415.73 21
1415.81 19
1415.90 18
1415.98 20
1416.07 23
1416.16 28
1416.24 34
1416.33 40
1416.42 45
1416.50 48
1416.59 50
1416.67 50
1416.76 48
1416.85 46
1416.93 43
1417.02 41
1417.11 41
1417.19 41
1417.28 43
1417.37 45
1417.45 47
1417.54 48
1417.62 48
1417.71 47
1417.80 45
1417.88 43
1417.97 42
1418.06 42
1418.14 41
1418.23 42
1418.31 42
1418.40 42
1418.49 42
1418.57 42
1418.66 43
1418.75 45
1418.83 47
1418.92 49
1419.01 51
1419.09 53
1419.18 53
1419.26 51
1419.35 49
1419.44 45
1419.52 41
1419.61 36
1419.70 31
1419.78 25
1419.87 19
1419.96 14
1420.04 10
1420.13 8
1420.22 7
1420.30 9
1420.39 12
1420.47 16
1420.56 21
1420.65 25
1420.73 28
1420.82 30
1420.91 31
1420.99 30
1421.08 29
1421.17 27
1421.25 24
1421.34 21
1421.43 18
1421.51 15
1421.60 13
1421.68 12
1421.77 12
1421.86 14
1421.94 18
1422.03 23
1422.12 30
1422.20 38
1422.29 47
1422.38 54
1422.46 61
1422.55 66
1422.64 69
1422.72 70
1422.81 70
1422.89 70
1422.98 69
1423.07 68
1423.15 66
1423.24 64
1423.33 61
1423.41 58
1423.50 53
1423.59 48
1423.67 43
1423.76 39
1423.85 36
1423.93 33
1424.02 31
1424.11 29
1424.19 28
1424.28 27
1424.37 26
1424.45 26
1424.54 27
1424.63 28
1424.71 30
1424.80 32
1424.88 35
1424.97 37
1425.06 38
1425.14 37
1425.23 35
1425.32 30
1425.40 24
1425.49 17
1425.58 9
1425.66 2
1425.75 0
1425.84 0
1425.92 0
1426.01 0
1426.10 0
1426.18 0
1426.27 1
1426.36 2
1426.44 3
1426.53 3
1426.62 3
1426.70 3
1426.79 4
1426.88 4
1426.96 5
1427.05 5
1427.14 5
1427.22 5
1427.31 5
1427.40 5
1427.48 6
1427.57 9
1427.66 12
1427.74 17
1427.83 22
1427.92 28
1428.00 33
1428.09 37
1428.18 41
1428.26 42
1428.35 41
1428.44 38
1428.52 34
1428.61 28
1428.70 21
1428.78 16
1428.87 11
1428.96 9
1429.04 10
1429.13 12
1429.22 16
1429.30 20
1429.39 25
1429.48 29
1429.56 33
1429.65 37
1429.74 42
1429.82 47
1429.91 52
1430.00 59
1430.08 65
1430.17 71
1430.26 76
1430.34 80
1430.43 83
1430.52 85
1430.60 87
1430.69 89
1430.78 89
1430.86 89
1430.95 88
1431.04 87
1431.12 85
1431.21 84
1431.30 84
1431.38 85
1431.47 87
1431.56 89
1431.64 92
1431.73 94
1431.82 95
1431.90 95
1431.99 94
1432.08 91
1432.16 86
1432.25 80
1432.34 71
1432.42 62
1432.51 52
1432.60 43
1432.68 35
1432.77 30
1432.86 29
1432.94 31
1433.03 37
1433.12 45
1433.21 53
1433.29 62
1433.38 68
1433.47 73
1433.55 75
1433.64 76
1433.73 76
1433.81 75
1433.90 75
1433.99 74
1434.07 75
1434.16 75
1434.25 76
1434.33 76
1434.42 75
1434.51 73
1434.59 70
1434.68 67
1434.77 64
1434.85 63
1434.94 63
1435.03 65
1435.12 69
1435.20 72
1435.29 76
1435.38 79
1435.46 81
1435.55 82
1435.64 83
1435.72 85
1435.81 88
1435.90 91
1435.98 95
1436.07 99
1436.16 102
1436.24 103
1436.33 103
1436.42 101
1436.51 97
1436.59 93
1436.68 87
1436.77 83
1436.85 79
1436.94 77
1437.03 78
1437.11 80
1437.20 84
1437.29 89
1437.37 93
1437.46 97
1437.55 99
1437.64 99
1437.72 97
1437.81 94
1437.90 90
1437.98 86
1438.07 82
1438.16 80
1438.24 79
1438.33 79
1438.42 81
1438.50 82
1438.59 84
1438.68 85
1438.77 85
1438.85 85
1438.94 85
1439.03 86
1439.11 87
1439.20 88
1439.29 89
1439.37 89
1439.46 88
1439.55 86
1439.64 83
1439.72 79
1439.81 76
1439.90 74
1439.98 74
1440.07 75
1440.16 78
1440.24 81
1440.33 83
1440.42 84
1440.51 83
1440.59 80
1440.68 75
1440.77 67
1440.85 59
1440.94 51
1441.03 42
1441.11 34
1441.20 27
1441.29 20
1441.38 14
1441.46 9
1441.55 5
1441.64 1
1441.72 0
1441.81 0
1441.90 0
1441.99 0
1442.07 0
1442.16 0
1442.25 0
1442.33 0
1442.42 0
1442.51 6
1442.59 13
1442.68 21
1442.77 28
1442.86 34
1442.94 38
1443.03 39
1443.12 38
1443.20 35
1443.29 30
1443.38 23
1443.47 17
1443.55 10
1443.64 4
1443.73 0
1443.81 0
1443.90 0
1443.99 0
1444.08 0
1444.16 0
1444.25 3
1444.34 9
1444.42 16
1444.51 23
1444.60 30
1444.69 35
1444.77 40
1444.86 43
1444.95 45
1445.03 47
1445.12 47
1445.21 46
1445.30 43
1445.38 38
1445.47 31
1445.56 23
1445.64 15
1445.73 9
1445.82 6
1445.91 7
1445.99 11
1446.08 20
1446.17 30
1446.25 40
1446.34 50
1446.43 57
1446.52 61
1446.60 63
1446.69 63
1446.78 61
1446.86 60
1446.95 58
1447.04 56
1447.13 54
1447.21 52
1447.30 49
1447.39 47
1447.48 44
1447.56 41
1447.65 38
1447.74 36
1447.82 34
1447.91 34
1448.00 34
1448.09 36
1448.17 38
1448.26 41
1448.35 44
1448.44 47
1448.52 51
1448.61 54
1448.70 57
1448.78 60
1448.87 61
1448.96 63
1449.05 64
1449.13 66
1449.22 68
1449.31 71
1449.40 74
1449.48 75
1449.57 75
1449.66 72
1449.74 67
1449.83 60
1449.92 52
1450.01 45
1450.09 39
1450.18 34
1450.27 31
1450.36 28
1450.44 26
1450.53 24
1450.62 22
1450.70 20
1450.79 19
1450.88 20
1450.97 22
1451.05 26
1451.14 31
1451.23 37
1451.32 42
1451.40 47
1451.49 50
1451.58 53
1451.67 55
1451.75 58
1451.84 61
1451.93 64
1452.01 69
1452.10 75
1452.19 81
1452.28 87
1452.36 92
1452.45 96
1452.54 97
1452.63 97
1452.71 94
1452.80 90
1452.89 85
1452.98 79
1453.06 74
1453.15 68
1453.24 64
1453.33 59
1453.41 55
1453.50 51
1453.59 47
1453.68 44
1453.76 41
1453.85 41
1453.94 42
1454.02 45
1454.11 49
1454.20 54
1454.29 57
1454.37 59
1454.46 59
1454.55 57
1454.64 54
1454.72 50
1454.81 46
1454.90 42
1454.99 39
1455.07 37
1455.16 36
1455.25 36
1455.34 38
1455.42 41
1455.51 44
1455.60 49
1455.69 53
1455.77 58
1455.86 63
1455.95 68
1456.04 73
1456.12 77
1456.21 81
1456.30 84
1456.39 86
1456.47 87
1456.56 88
1456.65 90
1456.74 93
1456.82 97
1456.91 101
1457.00 105
1457.09 107
1457.17 107
1457.26 105
1457.35 99
1457.44 92
1457.52 85
1457.61 78
1457.70 73
1457.79 71
1457.87 70
1457.96 71
1458.05 73
1458.14 74
1458.22 74
1458.31 73
1458.40 71
1458.49 69
1458.57 67
1458.66 66
1458.75 66
1458.84 66
1458.92 66
1459.01 66
1459.10 65
1459.19 64
1459.28 63
1459.36 62
1459.45 61
1459.54 60
1459.63 60
1459.71 59
1459.80 58
1459.89 57
1459.98 57
1460.06 57
1460.15 60
1460.24 63
1460.33 68
1460.41 72
1460.50 75
1460.59 77
1460.68 76
1460.76 73
1460.85 69
1460.94 63
1461.03 56
1461.12 49
1461.20 43
1461.29 39
1461.38 35
1461.47 34
1461.55 33
1461.64 34
1461.73 36
1461.82 37
1461.90 38
1461.99 38
1462.08 39
1462.17 39
1462.25 40
1462.34 42
1462.43 43
1462.52 44
1462.61 45
1462.69 45
1462.78 45
1462.87 44
1462.96 42
1463.04 41
1463.13 40
1463.22 40
1463.31 41
1463.39 44
1463.48 47
1463.57 51
1463.66 54
1463.75 56
1463.83 57
1463.92 55
1464.01 52
1464.10 47
1464.18 43
1464.27 39
1464.36 36
1464.45 37
1464.54 39
1464.62 42
1464.71 47
1464.80 51
1464.89 54
1464.97 57
1465.06 58
1465.15 58
1465.24 57
1465.32 56
1465.41 55
1465.50 55
1465.59 56
1465.68 58
1465.76 63
1465.85 70
1465.94 78
1466.03 86
1466.11 92
1466.20 96
1466.29 97
1466.38 94
1466.47 89
1466.55 83
1466.64 77
1466.73 73
1466.82 72
1466.91 74
1466.99 78
1467.08 84
1467.17 89
1467.26 93
1467.34 94
1467.43 91
1467.52 85
1467.61 76
1467.70 65
1467.78 54
1467.87 43
1467.96 35
1468.05 29
1468.13 25
1468.22 24
1468.31 24
1468.40 24
1468.49 24
1468.57 23
1468.66 21
1468.75 18
1468.84 14
1468.93 11
1469.01 8
1469.10 6
1469.19 5
1469.28 6
1469.36 8
1469.45 11
1469.54 15
1469.63 20
1469.72 25
1469.80 29
1469.89 35
1469.98 40
1470.07 45
1470.16 50
1470.24 55
1470.33 59
1470.42 63
1470.51 66
1470.60 69
1470.68 71
1470.77 73
1470.86 75
1470.95 76
1471.04 76
1471.12 73
1471.21 69
1471.30 63
1471.39 55
1471.47 47
1471.56 39
1471.65 31
1471.74 24
1471.83 18
1471.91 13
1472.00 9
1472.09 6
1472.18 4
1472.27 3
1472.35 4
1472.44 7
1472.53 10
1472.62 14
1472.71 19
1472.79 23
1472.88 26
1472.97 28
1473.06 29
1473.15 29
1473.23 28
1473.32 26
1473.41 22
1473.50 18
1473.59 14
1473.67 9
1473.76 4
1473.85 0
1473.94 0
1474.03 0
1474.11 0
1474.20 0
1474.29 0
1474.38 0
1474.47 0
1474.55 1
1474.64 5
1474.73 9
1474.82 12
1474.91 14
1474.99 16
1475.08 17
1475.17 19
1475.26 20
1475.35 23
1475.44 25
1475.52 29
1475.61 32
1475.70 35
1475.79 39
1475.88 42
1475.96 45
1476.05 48
1476.14 51
1476.23 55
1476.32 58
1476.40 60
1476.49 61
1476.58 60
1476.67 58
1476.76 54
1476.84 50
1476.93 46
1477.02 43
1477.11 42
1477.20 43
1477.29 46
1477.37 50
1477.46 57
1477.55 65
1477.64 75
1477.73 86
1477.81 97
1477.90 107
1477.99 116
1478.08 122
1478.17 125
1478.25 124
1478.34 121
1478.43 115
1478.52 108
1478.61 101
1478.70 94
1478.78 88
1478.87 84
1478.96 80
1479.05 78
1479.14 77
1479.22 77
1479.31 78
1479.40 78
1479.49 78
1479.58 78
1479.67 76
1479.75 74
1479.84 72
1479.93 70
1480.02 68
1480.11 67
1480.19 67
1480.28 67
1480.37 68
1480.46 70
1480.55 72
1480.64 74
1480.72 75
1480.81 76
1480.90 74
1480.99 71
1481.08 66
1481.17 59
1481.25 53
1481.34 46
1481.43 40
1481.52 35
1481.61 32
1481.69 29
1481.78 28
1481.87 28
1481.96 29
1482.05 32
1482.14 37
1482.22 42
1482.31 47
1482.40 51
1482.49 52
1482.58 52
1482.67 49
1482.75 45
1482.84 41
1482.93 37
1483.02 35
1483.11 33
1483.20 32
1483.28 32
1483.37 32
1483.46 32
1483.55 31
1483.64 29
1483.73 26
1483.81 22
1483.90 17
1483.99 12
1484.08 8
1484.17 4
1484.26 1
1484.34 0
1484.43 0
1484.52 0
1484.61 0
1484.70 1
1484.79 2
1484.87 3
1484.96 3
1485.05 3
1485.14 2
1485.23 1
1485.32 0
1485.40 0
1485.49 0
1485.58 0
1485.67 0
1485.76 1
1485.85 6
1485.93 12
1486.02 18
1486.11 24
1486.20 28
1486.29 32
1486.38 33
1486.46 34
1486.55 34
1486.64 33
1486.73 32
1486.82 31
1486.91 30
1486.99 29
1487.08 27
1487.17 26
1487.26 25
1487.35 24
1487.44 22
1487.53 21
1487.61 19
1487.70 17
1487.79 15
1487.88 13
1487.97 10
1488.06 9
1488.14 8
1488.23 8
1488.32 9
1488.41 13
1488.50 17
1488.59 22
1488.67 28
1488.76 33
1488.85 37
1488.94 38
1489.03 37
1489.12 34
1489.21 29
1489.29 22
1489.38 15
1489.47 9
1489.56 4
1489.65 2
1489.74 1
1489.83 2
1489.91 4
1490.00 6
1490.09 9
1490.18 11
1490.27 13
1490.36 14
1490.44 16
1490.53 17
1490.62 18
1490.71 18
1490.80 19
1490.89 19
1490.98 19
1491.06 20
1491.15 22
1491.24 25
1491.33 28
1491.42 33
1491.51 38
1491.60 43
1491.68 48
1491.77 53
1491.86 58
1491.95 62
1492.04 65
1492.13 67
1492.22 68
1492.30 68
1492.39 67
1492.48 68
1492.57 68
1492.66 70
1492.75 71
1492.84 72
1492.92 71
1493.01 68
1493.10 63
1493.19 55
1493.28 48
1493.37 40
1493.46 36
1493.54 34
1493.63 35
1493.72 38
1493.81 42
1493.90 45
1493.99 45
1494.08 42
1494.16 36
1494.25 29
1494.34 20
1494.43 12
1494.52 7
1494.61 4
1494.70 5
1494.78 7
1494.87 11
1494.96 15
1495.05 18
1495.14 20
1495.23 20
1495.32 19
1495.41 17
1495.49 15
1495.58 14
1495.67 15
1495.76 18
1495.85 22
1495.94 27
1496.03 34
1496.11 40
1496.20 47
1496.29 54
1496.38 61
1496.47 67
1496.56 73
1496.65 79
1496.74 84
1496.82 89
1496.91 93
1497.00 96
1497.09 99
1497.18 100
1497.27 101
1497.36 100
1497.45 98
1497.53 96
1497.62 93
1497.71 89
1497.80 85
1497.89 82
1497.98 78
1498.07 75
1498.16 72
1498.24 70
1498.33 68
1498.42 68
1498.51 68
1498.60 70
1498.69 72
1498.78 76
1498.87 79
1498.95 81
1499.04 83
1499.13 85
1499.22 86
1499.31 87
1499.40 88
1499.49 90
1499.58 92
1499.66 93
1499.75 95
1499.84 95
1499.93 95
1500.02 94
1500.11 94
1500.20 94
1500.29 96
1500.37 98
1500.46 101
1500.55 103
1500.64 103
1500.73 100
1500.82 95
1500.91 87
1501.00 77
1501.09 67
1501.17 57
1501.26 49
1501.35 44
1501.44 41
1501.53 41
1501.62 41
1501.71 42
1501.80 44
1501.88 45
1501.97 46
1502.06 47
1502.15 48
1502.24 49
1502.33 51
1502.42 53
1502.51 55
1502.60 56
1502.68 56
1502.77 55
1502.86 53
1502.95 50
1503.04 47
1503.13 44
1503.22 42
1503.31 40
1503.40 39
1503.48 38
1503.57 37
1503.66 35
1503.75 33
1503.84 32
1503.93 30
1504.02 28
1504.11 28
1504.20 27
1504.28 27
1504.37 25
1504.46 23
1504.55 20
1504.64 16
1504.73 12
1504.82 9
1504.91 7
1505.00 8
1505.09 10
1505.17 13
1505.26 18
1505.35 23
1505.44 28
1505.53 31
1505.62 34
1505.71 36
1505.80 36
1505.89 36
1505.97 35
1506.06 32
1506.15 29
1506.24 25
1506.33 20
1506.42 17
1506.51 15
1506.60 14
1506.69 14
1506.78 16
1506.86 19
1506.95 21
1507.04 24
1507.13 28
1507.22 32
1507.31 37
1507.40 43
1507.49 49
1507.58 54
1507.67 58
1507.75 60
1507.84 60
1507.93 58
1508.02 56
1508.11 53
1508.20 50
1508.29 50
1508.38 52
1508.47 55
1508.56 60
1508.65 65
1508.73 68
1508.82 71
1508.91 71
1509.00 70
1509.09 67
1509.18 64
1509.27 61
1509.36 60
1509.45 59
1509.54 60
1509.63 62
1509.71 65
1509.80 68
1509.89 70
1509.98 71
1510.07 70
1510.16 68
1510.25 66
1510.34 63
1510.43 62
1510.52 62
1510.61 64
1510.69 68
1510.78 72
1510.87 77
1510.96 80
1511.05 83
1511.14 84
1511.23 84
1511.32 82
1511.41 80
1511.50 78
1511.59 76
1511.67 74
1511.76 73
1511.85 71
1511.94 70
1512.03 69
1512.12 68
1512.21 69
1512.30 70
1512.39 72
1512.48 73
1512.57 74
1512.66 75
1512.74 73
1512.83 71
1512.92 68
1513.01 65
1513.10 63
1513.19 62
1513.28 63
1513.37 66
1513.46 72
1513.55 79
1513.64 86
1513.73 92
1513.81 97
1513.90 100
1513.99 101
1514.08 99
1514.17 97
1514.26 93
1514.35 90
1514.44 86
1514.53 83
1514.62 79
1514.71 75
1514.80 70
1514.89 64
1514.97 59
1515.06 54
1515.15 50
1515.24 48
1515.33 48
1515.42 50
1515.51 53
1515.60 57
1515.69 62
1515.78 67
1515.87 71
1515.96 74
1516.05 76
1516.14 76
1516.22 74
1516.31 70
1516.40 65
1516.49 59
1516.58 52
1516.67 45
1516.76 39
1516.85 34
1516.94 30
1517.03 28
1517.12 28
1517.21 29
1517.30 32
1517.39 34
1517.47 36
1517.56 38
1517.65 40
1517.74 42
1517.83 44
1517.92 47
1518.01 50
1518.10 52
1518.19 53
1518.28 53
1518.37 51
1518.46 48
1518.55 44
1518.64 40
1518.73 36
1518.81 32
1518.90 27
1518.99 21
1519.08 15
1519.17 8
1519.26 2
1519.35 0
1519.44 0
1519.53 0
1519.62 0
1519.71 5
1519.80 10
1519.89 14
1519.98 16
1520.07 15
1520.16 13
1520.24 9
1520.33 5
1520.42 2
1520.51 0
1520.60 0
1520.69 0
1520.78 0
1520.87 0
1520.96 0
1521.05 0
1521.14 0
1521.23 0
1521.32 4
1521.41 10
1521.50 17
1521.59 24
1521.68 32
1521.76 40
1521.85 49
1521.94 58
1522.03 67
1522.12 75
1522.21 82
1522.30 87
1522.39 88
1522.48 87
1522.57 83
1522.66 77
1522.75 69
1522.84 63
1522.93 57
1523.02 52
1523.11 50
1523.20 49
1523.29 49
1523.37 50
1523.46 52
1523.55 54
1523.64 57
1523.73 61
1523.82 64
1523.91 67
1524.00 69
1524.09 70
1524.18 68
1524.27 64
1524.36 59
1524.45 52
1524.54 44
1524.63 37
1524.72 31
1524.81 25
1524.90 21
1524.99 18
1525.08 17
1525.17 17
1525.25 19
1525.34 21
1525.43 24
1525.52 28
1525.61 31
1525.70 34
1525.79 37
1525.88 39
1525.97 41
1526.06 42
1526.15 43
1526.24 43
1526.33 42
1526.42 40
1526.51 39
1526.60 38
1526.69 37
1526.78 37
1526.87 36
1526.96 36
1527.05 36
1527.14 37
1527.23 38
1527.31 40
1527.40 43
1527.49 46
1527.58 48
1527.67 49
1527.76 49
1527.85 48
1527.94 47
1528.03 46
1528.12 46
1528.21 47
1528.30 48
1528.39 48
1528.48 49
1528.57 48
1528.66 46
1528.75 44
1528.84 42
1528.93 42
1529.02 44
1529.11 48
1529.20 53
1529.29 57
1529.38 61
1529.47 63
1529.56 62
1529.65 60
1529.74 56
1529.82 53
1529.91 51
1530.00 49
1530.09 50
1530.18 52
1530.27 55
1530.36 58
1530.45 61
1530.54 64
1530.63 66
1530.72 67
1530.81 68
1530.90 69
1530.99 70
1531.08 71
1531.17 72
1531.26 71
1531.35 70
1531.44 68
1531.53 66
1531.62 63
1531.71 60
1531.80 57
1531.89 54
1531.98 52
1532.07 50
1532.16 49
1532.25 48
1532.34 49
1532.43 50
1532.52 51
1532.61 53
1532.70 54
1532.79 56
1532.88 57
1532.97 59
1533.05 62
1533.14 65
1533.23 69
1533.32 72
1533.41 74
1533.50 76
1533.59 75
1533.68 73
1533.77 68
1533.86 61
1533.95 53
1534.04 45
1534.13 36
1534.22 29
1534.31 23
1534.40 19
1534.49 17
1534.58 17
1534.67 17
1534.76 19
1534.85 20
1534.94 22
1535.03 24
1535.12 26
1535.21 28
1535.30 31
1535.39 35
1535.48 40
1535.57 46
1535.66 52
1535.75 59
1535.84 64
1535.93 68
1536.02 70
1536.11 70
1536.20 68
1536.29 64
1536.38 59
1536.47 54
1536.56 50
1536.65 47
1536.74 45
1536.83 45
1536.92 46
1537.01 48
1537.10 51
1537.19 54
1537.28 57
1537.37 58
1537.46 59
1537.55 59
1537.64 58
1537.73 57
1537.82 58
1537.91 59
1538.00 62
1538.09 66
1538.18 70
1538.27 71
1538.36 70
1538.45 65
1538.54 57
1538.63 47
1538.72 36
1538.81 27
1538.90 21
1538.99 18
1539.08 19
1539.17 23
1539.26 28
1539.35 34
1539.44 40
1539.53 44
1539.62 47
1539.71 48
1539.79 49
1539.88 50
1539.97 49
1540.06 47
1540.15 44
1540.24 41
1540.33 39
1540.42 37
1540.51 36
1540.60 37
1540.69 39
1540.78 41
1540.87 44
1540.96 46
1541.05 48
1541.14 49
1541.23 50
1541.32 50
1541.41 51
1541.50 51
1541.59 52
1541.68 53
1541.77 53
1541.86 53
1541.95 52
1542.05 50
1542.14 47
1542.23 44
1542.32 42
1542.41 41
1542.50 42
1542.59 45
1542.68 48
1542.77 52
1542.86 54
1542.95 53
1543.04 50
1543.13 46
1543.22 41
1543.31 38
1543.40 37
1543.49 38
1543.58 41
1543.67 45
1543.76 49
1543.85 51
1543.94 50
1544.03 47
1544.12 43
1544.21 38
1544.30 33
1544.39 29
1544.48 28
1544.57 28
1544.66 30
1544.75 32
1544.84 35
1544.93 38
1545.02 40
1545.11 41
1545.20 42
1545.29 42
1545.38 43
1545.47 44
1545.56 45
1545.65 48
1545.74 51
1545.83 54
1545.92 57
1546.01 61
1546.10 64
1546.19 66
1546.28 67
1546.37 66
1546.46 63
1546.55 58
1546.64 52
1546.73 45
1546.82 36
1546.91 27
1547.00 17
1547.09 7
1547.18 0
1547.27 0
1547.36 0
1547.45 0
1547.54 0
1547.63 0
1547.72 0
1547.81 0
1547.90 4
1547.99 9
1548.08 13
1548.17 16
1548.26 17
1548.35 18
1548.44 19
1548.53 20
1548.62 22
1548.71 26
1548.80 31
1548.90 37
1548.99 44
1549.08 51
1549.17 57
1549.26 61
1549.35 63
1549.44 64
1549.53 63
1549.62 62
1549.71 60
1549.80 58
1549.89 56
1549.98 53
1550.07 49
1550.16 44
1550.25 37
1550.34 30
1550.43 24
1550.52 18
1550.61 15
1550.70 15
1550.79 17
1550.88 21
1550.97 26
1551.06 30
1551.15 34
1551.24 35
1551.33 35
1551.42 33
1551.51 32
1551.60 31
1551.69 32
1551.78 34
1551.87 38
1551.96 42
1552.05 44
1552.15 45
1552.24 43
1552.33 41
1552.42 38
1552.51 36
1552.60 33
1552.69 31
1552.78 30
1552.87 27
1552.96 24
1553.05 20
1553.14 16
1553.23 13
1553.32 11
1553.41 11
1553.50 11
1553.59 13
1553.68 15
1553.77 16
1553.86 18
1553.95 20
1554.04 21
1554.13 23
1554.22 25
1554.31 27
1554.40 28
1554.49 29
1554.59 29
1554.68 30
1554.77 31
1554.86 33
1554.95 36
1555.04 39
1555.13 43
1555.22 46
1555.31 49
1555.40 53
1555.49 58
1555.58 63
1555.67 70
1555.76 76
1555.85 80
1555.94 83
1556.03 82
1556.12 79
1556.21 72
1556.30 64
1556.39 55
1556.48 46
1556.57 38
1556.66 31
1556.76 25
1556.85 22
1556.94 20
1557.03 19
1557.12 21
1557.21 24
1557.30 28
1557.39 33
1557.48 38
1557.57 43
1557.66 47
1557.75 50
1557.84 53
1557.93 54
1558.02 55
1558.11 56
1558.20 55
1558.29 54
1558.38 53
1558.47 50
1558.57 45
1558.66 40
1558.75 34
1558.84 26
1558.93 19
1559.02 13
1559.11 9
1559.20 8
1559.29 9
1559.38 14
1559.47 22
1559.56 30
1559.65 39
1559.74 46
1559.83 51
1559.92 54
1560.01 55
1560.10 54
1560.19 53
1560.29 51
1560.38 50
1560.47 50
1560.56 50
1560.65 50
1560.74 52
1560.83 53
1560.92 54
1561.01 54
1561.10 55
1561.19 55
1561.28 55
1561.37 54
1561.46 52
1561.55 50
1561.64 48
1561.73 46
1561.83 44
1561.92 42
1562.01 41
1562.10 40
1562.19 40
1562.28 39
1562.37 37
1562.46 33
1562.55 29
1562.64 23
1562.73 17
1562.82 10
1562.91 4
1563.00 0
1563.09 0
1563.18 0
1563.28 0
1563.37 0
1563.46 0
1563.55 0
1563.64 0
1563.73 0
1563.82 2
1563.91 11
1564.00 22
1564.09 36
1564.18 52
1564.27 69
1564.36 85
1564.45 99
1564.54 109
1564.64 117
1564.73 120
1564.82 121
1564.91 120
1565.00 118
1565.09 117
1565.18 116
1565.27 117
1565.36 120
1565.45 124
1565.54 128
1565.63 131
1565.72 131
1565.81 128
1565.91 121
1566.00 112
1566.09 101
1566.18 90
1566.27 80
1566.36 72
1566.45 66
1566.54 63
1566.63 60
1566.72 57
1566.81 53
1566.90 48
1566.99 42
1567.09 36
1567.18 31
1567.27 27
1567.36 26
1567.45 26
1567.54 28
1567.63 31
1567.72 34
1567.81 36
1567.90 38
1567.99 40
1568.08 41
1568.17 42
1568.27 43
1568.36 45
1568.45 47
1568.54 49
1568.63 51
1568.72 53
1568.81 56
1568.90 58
1568.99 61
1569.08 64
1569.17 67
1569.26 70
1569.36 73
1569.45 76
1569.54 78
1569.63 80
1569.72 82
1569.81 85
1569.90 87
1569.99 89
1570.08 91
1570.17 93
1570.26 94
1570.35 95
1570.45 95
1570.54 94
1570.63 91
1570.72 88
1570.81 82
1570.90 76
1570.99 70
1571.08 63
1571.17 57
1571.26 53
1571.35 51
1571.44 50
1571.54 50
1571.63 52
1571.72 53
1571.81 55
1571.90 55
1571.99 54
1572.08 52
1572.17 48
1572.26 42
1572.35 36
1572.44 28
1572.54 21
1572.63 14
1572.72 8
1572.81 4
1572.90 0
1572.99 0
1573.08 0
1573.17 0
1573.26 0
1573.35 0
1573.45 0
1573.54 0
1573.63 0
1573.72 0
1573.81 1
1573.90 3
1573.99 6
1574.08 8
1574.17 10
1574.26 12
1574.35 13
1574.45 13
1574.54 13
1574.63 12
1574.72 10
1574.81 7
1574.90 4
1574.99 2
1575.08 2
1575.17 4
1575.26 10
1575.36 18
1575.45 27
1575.54 35
1575.63 41
1575.72 44
1575.81 44
1575.90 40
1575.99 33
1576.08 25
1576.17 17
1576.27 11
1576.36 6
1576.45 3
1576.54 4
1576.63 7
1576.72 13
1576.81 22
1576.90 33
1576.99 44
1577.08 54
1577.18 63
1577.27 70
1577.36 75
1577.45 79
1577.54 82
1577.63 87
1577.72 94
1577.81 103
1577.90 114
1578.00 125
1578.09 133
1578.18 139
1578.27 142
1578.36 140
1578.45 134
1578.54 127
1578.63 119
1578.72 112
1578.82 107
1578.91 104
1579.00 104
1579.09 108
1579.18 113
1579.27 121
1579.36 129
1579.45 138
1579.54 145
1579.64 149
1579.73 152
1579.82 152
1579.91 151
1580.00 149
1580.09 146
1580.18 143
1580.27 139
1580.36 133
1580.46 124
1580.55 112
1580.64 99
1580.73 86
1580.82 74
1580.91 65
1581.00 61
1581.09 61
1581.18 64
1581.28 70
1581.37 78
1581.46 86
1581.55 94
1581.64 102
1581.73 108
1581.82 111
1581.91 112
1582.01 110
1582.10 106
1582.19 100
1582.28 93
1582.37 87
1582.46 82
1582.55 78
1582.64 77
1582.74 75
1582.83 74
1582.92 73
1583.01 71
1583.10 69
1583.19 68
1583.28 68
1583.37 70
1583.46 74
1583.56 79
1583.65 86
1583.74 94
1583.83 101
1583.92 109
1584.01 115
1584.10 119
1584.19 123
1584.29 124
1584.38 125
1584.47 124
1584.56 123
1584.65 122
1584.74 120
1584.83 117
1584.93 114
1585.02 109
1585.11 104
1585.20 98
1585.29 93
1585.38 89
1585.47 87
1585.56 88
1585.66 91
1585.75 95
1585.84 98
1585.93 100
1586.02 100
1586.11 99
1586.20 96
1586.29 93
1586.39 91
1586.48 90
1586.57 90
1586.66 91
1586.75 91
1586.84 90
1586.93 89
1587.03 86
1587.12 83
1587.21 80
1587.30 76
1587.39 72
1587.48 68
1587.57 64
1587.66 61
1587.76 59
1587.85 57
1587.94 55
1588.03 53
1588.12 50
1588.21 46
1588.30 39
1588.40 30
1588.49 19
1588.58 9
1588.67 1
1588.76 0
1588.85 0
1588.94 0
1589.04 0
1589.13 6
1589.22 14
1589.31 20
1589.40 25
1589.49 28
1589.58 28
1589.68 27
1589.77 26
1589.86 24
1589.95 24
1590.04 24
1590.13 26
1590.22 28
1590.32 30
1590.41 31
1590.50 31
1590.59 29
1590.68 27
1590.77 23
1590.86 21
1590.96 20
1591.05 21
1591.14 25
1591.23 30
1591.32 37
1591.41 45
1591.50 54
1591.60 62
1591.69 70
1591.78 77
1591.87 81
1591.96 83
1592.05 83
1592.14 79
1592.24 73
1592.33 65
1592.42 56
1592.51 47
1592.60 38
1592.69 31
1592.78 24
1592.88 18
1592.97 14
1593.06 9
1593.15 5
1593.24 2
1593.33 0
1593.43 0
1593.52 0
1593.61 2
1593.70 5
1593.79 9
1593.88 13
1593.97 16
1594.07 18
1594.16 19
1594.25 20
1594.34 20
1594.43 19
1594.52 18
1594.62 17
1594.71 17
1594.80 17
1594.89 19
1594.98 22
1595.07 26
1595.16 32
1595.26 37
1595.35 42
1595.44 46
1595.53 48
1595.62 48
1595.71 47
1595.81 44
1595.90 40
1595.99 35
1596.08 31
1596.17 27
1596.26 25
1596.36 24
1596.45 25
1596.54 27
1596.63 29
1596.72 32
1596.81 33
1596.90 33
1597.00 31
1597.09 27
1597.18 23
1597.27 18
1597.36 13
1597.45 9
1597.55 6
1597.64 3
1597.73 1
1597.82 0
1597.91 0
1598.00 0
1598.10 0
1598.19 0
1598.28 0
1598.37 0
1598.46 0
1598.55 1
1598.65 2
1598.74 2
1598.83 4
1598.92 6
1599.01 9
1599.10 14
1599.20 20
1599.29 27
1599.38 35
1599.47 42
1599.56 48
1599.65 54
1599.75 59
1599.84 62
1599.93 65
1600.02 66
1600.11 65
1600.21 63
1600.30 60
1600.39 57
1600.48 55
1600.57 55
1600.66 56
1600.76 60
1600.85 65
1600.94 70
1601.03 75
1601.12 79
1601.21 82
1601.31 84
1601.40 86
1601.49 87
1601.58 88
1601.67 88
1601.76 87
1601.86 86
1601.95 83
1602.04 80
1602.13 77
1602.22 73
1602.32 70
1602.41 66
1602.50 63
1602.59 60
1602.68 57
1602.77 54
1602.87 51
1602.96 47
1603.05 45
1603.14 44
1603.23 44
1603.32 46
1603.42 49
1603.51 52
1603.60 54
1603.69 56
1603.78 57
1603.88 58
1603.97 58
1604.06 60
1604.15 62
1604.24 65
1604.33 70
1604.43 76
1604.52 81
1604.61 85
1604.70 86
1604.79 85
1604.89 82
1604.98 77
1605.07 72
1605.16 68
1605.25 67
1605.35 68
1605.44 72
1605.53 78
1605.62 85
1605.71 92
1605.80 98
1605.90 103
1605.99 108
1606.08 113
1606.17 119
1606.26 126
1606.36 133
1606.45 139
1606.54 144
1606.63 147
1606.72 145
1606.82 140
1606.91 132
1607.00 122
1607.09 112
1607.18 102
1607.27 94
1607.37 89
1607.46 87
1607.55 86
1607.64 86
1607.73 85
1607.83 83
1607.92 80
1608.01 77
1608.10 75
1608.19 75
1608.29 77
1608.38 81
1608.47 87
1608.56 93
1608.65 99
1608.75 104
1608.84 107
1608.93 108
1609.02 107
1609.11 105
1609.21 101
1609.30 97
1609.39 93
1609.48 90
1609.57 88
1609.67 87
1609.76 87
1609.85 87
1609.94 87
1610.03 86
1610.13 86
1610.22 84
1610.31 82
1610.40 79
1610.49 75
1610.59 71
1610.68 68
1610.77 64
1610.86 61
1610.95 60
1611.05 60
1611.14 60
1611.23 61
1611.32 63
1611.41 64
1611.51 64
1611.60 63
1611.69 62
1611.78 60
1611.87 57
1611.97 54
1612.06 49
1612.15 44
1612.24 39
1612.33 33
1612.43 28
1612.52 24
1612.61 22
1612.70 21
1612.79 22
1612.89 24
1612.98 27
1613.07 30
1613.16 33
1613.26 36
1613.35 40
1613.44 43
1613.53 46
1613.62 48
1613.72 50
1613.81 51
1613.90 51
1613.99 50
1614.08 50
1614.18 50
1614.27 52
1614.36 54
1614.45 58
1614.54 61
1614.64 64
1614.73 64
1614.82 62
1614.91 57
1615.01 49
1615.10 40
1615.19 30
1615.28 20
1615.37 11
1615.47 3
1615.56 0
1615.65 0
1615.74 0
1615.83 0
1615.93 6
1616.02 14
1616.11 23
1616.20 32
1616.30 40
1616.39 45
1616.48 48
1616.57 47
1616.66 44
1616.76 40
1616.85 35
1616.94 31
1617.03 27
1617.13 25
1617.22 24
1617.31 23
1617.40 22
1617.49 20
1617.59 19
1617.68 17
1617.77 15
1617.86 13
1617.96 14
1618.05 16
1618.14 20
1618.23 27
1618.32 35
1618.42 43
1618.51 51
1618.60 59
1618.69 65
1618.79 70
1618.88 74
1618.97 76
1619.06 78
1619.15 79
1619.25 79
1619.34 78
1619.43 78
1619.52 77
1619.62 77
1619.71 78
1619.80 79
1619.89 80
1619.98 81
1620.08 79
1620.17 77
1620.26 73
1620.35 69
1620.45 65
1620.54 62
1620.63 61
1620.72 61
1620.82 61
1620.91 63
1621.00 64
1621.09 64
1621.18 64
1621.28 62
1621.37 61
1621.46 59
1621.55 58
1621.65 57
1621.74 56
1621.83 55
1621.92 52
1622.02 48
1622.11 42
1622.20 34
1622.29 26
1622.39 18
1622.48 10
1622.57 5
1622.66 1
1622.75 0
1622.85 0
1622.94 2
1623.03 5
1623.12 7
1623.22 10
1623.31 11
1623.40 11
1623.49 10
1623.59 8
1623.68 5
1623.77 2
1623.86 0
1623.96 0
1624.05 0
1624.14 0
1624.23 0
1624.32 0
1624.42 0
1624.51 0
1624.60 1
1624.69 6
1624.79 12
1624.88 18
1624.97 23
1625.06 28
1625.16 30
1625.25 30
1625.34 28
1625.43 24
1625.53 20
1625.62 15
1625.71 12
1625.80 10
1625.90 12
1625.99 15
1626.08 20
1626.17 25
1626.27 32
1626.36 38
1626.45 44
1626.54 50
1626.64 54
1626.73 58
1626.82 61
1626.91 62
1627.01 62
1627.10 61
1627.19 59
1627.28 58
1627.38 56
1627.47 56
1627.56 54
1627.65 53
1627.75 49
1627.84 45
1627.93 40
1628.02 36
1628.12 31
1628.21 28
1628.30 27
1628.39 27
1628.49 30
1628.58 33
1628.67 37
1628.76 42
1628.86 47
1628.95 53
1629.04 59
1629.13 65
1629.23 71
1629.32 77
1629.41 83
1629.50 90
1629.60 97
1629.69 104
1629.78 112
1629.87 119
1629.97 125
1630.06 128
1630.15 129
1630.24 125
1630.34 119
1630.43 110
1630.52 100
1630.61 89
1630.71 78
1630.80 69
1630.89 61
1630.98 55
1631.08 51
1631.17 47
1631.26 44
1631.36 40
1631.45 35
1631.54 28
1631.63 19
1631.73 9
1631.82 0
1631.91 0
1632.00 0
1632.10 0
1632.19 0
1632.28 0
1632.37 0
1632.47 0
1632.56 3
1632.65 15
1632.74 27
1632.84 38
1632.93 45
1633.02 49
1633.12 50
1633.21 48
1633.30 44
1633.39 38
1633.49 33
1633.58 28
1633.67 24
1633.76 21
1633.86 19
1633.95 17
1634.04 16
1634.13 15
1634.23 15
1634.32 14
1634.41 13
1634.51 12
1634.60 12
1634.69 13
1634.78 14
1634.88 17
1634.97 22
1635.06 28
1635.15 35
1635.25 42
1635.34 49
1635.43 56
1635.53 61
1635.62 66
1635.71 69
1635.80 71
1635.90 72
1635.99 73
1636.08 73
1636.17 74
1636.27 74
1636.36 73
1636.45 73
1636.55 72
1636.64 70
1636.73 68
1636.82 65
1636.92 61
1637.01 57
1637.10 52
1637.19 47
1637.29 41
1637.38 36
1637.47 31
1637.57 27
1637.66 24
1637.75 21
1637.84 18
1637.94 16
1638.03 14
1638.12 12
1638.22 9
1638.31 7
1638.40 5
1638.49 5
1638.59 6
1638.68 8
1638.77 12
1638.86 16
1638.96 20
1639.05 25
1639.14 29
1639.24 33
1639.33 36
1639.42 38
1639.51 39
1639.61 38
1639.70 35
1639.79 32
1639.89 28
1639.98 24
1640.07 21
1640.16 19
1640.26 19
1640.35 21
1640.44 24
1640.54 29
1640.63 34
1640.72 40
1640.81 46
1640.91 51
1641.00 55
1641.09 58
1641.19 60
1641.28 62
1641.37 64
1641.46 66
1641.56 68
1641.65 69
1641.74 70
1641.84 70
1641.93 70
1642.02 69
1642.12 70
1642.21 72
1642.30 75
1642.39 80
1642.49 86
1642.58 92
1642.67 98
1642.77 103
1642.86 108
1642.95 111
1643.04 112
1643.14 111
1643.23 109
1643.32 104
1643.42 99
1643.51 94
1643.60 89
1643.70 86
1643.79 84
1643.88 83
1643.97 83
1644.07 82
1644.16 80
1644.25 76
1644.35 71
1644.44 66
1644.53 60
1644.62 55
1644.72 51
1644.81 48
1644.90 46
1645.00 46
1645.09 47
1645.18 49
1645.28 52
1645.37 56
1645.46 60
1645.55 63
1645.65 65
1645.74 66
1645.83 66
1645.93 63
1646.02 59
1646.11 54
1646.21 48
1646.30 42
1646.39 38
1646.48 36
1646.58 36
1646.67 40
1646.76 47
1646.86 57
1646.95 69
1647.04 82
1647.14 94
1647.23 105
1647.32 113
1647.42 120
1647.51 125
1647.60 127
1647.69 128
1647.79 127
1647.88 125
1647.97 123
1648.07 119
1648.16 114
1648.25 108
1648.35 102
1648.44 95
1648.53 88
1648.63 81
1648.72 74
1648.81 68
1648.90 62
1649.00 56
1649.09 51
1649.18 46
1649.28 41
1649.37 35
1649.46 29
1649.56 24
1649.65 18
1649.74 14
1649.84 10
1649.93 6
1650.02 4
1650.12 4
1650.21 7
1650.30 13
1650.39 21
1650.49 32
1650.58 43
1650.67 53
1650.77 60
1650.86 64
1650.95 64
1651.05 61
1651.14 55
1651.23 47
1651.33 40
1651.42 33
1651.51 27
1651.61 23
1651.70 19
1651.79 16
1651.89 14
1651.98 12
1652.07 11
1652.16 11
1652.26 13
1652.35 18
1652.44 25
1652.54 33
1652.63 44
1652.72 54
1652.82 64
1652.91 72
1653.00 78
1653.10 81
1653.19 82
1653.28 80
1653.38 76
1653.47 71
1653.56 65
1653.66 59
1653.75 55
1653.84 51
1653.94 47
1654.03 45
1654.12 42
1654.22 40
1654.31 38
1654.40 35
1654.50 32
1654.59 29
1654.68 27
1654.78 26
1654.87 25
1654.96 24
1655.06 23
1655.15 23
1655.24 21
1655.33 20
1655.43 19
1655.52 18
1655.61 18
1655.71 18
1655.80 17
1655.89 15
1655.99 11
1656.08 5
1656.17 0
1656.27 0
1656.36 0
1656.45 0
1656.55 0
1656.64 0
1656.73 0
1656.83 0
1656.92 3
1657.01 8
1657.11 14
1657.20 20
1657.29 26
1657.39 32
1657.48 39
1657.57 46
1657.67 53
1657.76 59
1657.85 65
1657.95 69
1658.04 72
1658.13 73
1658.23 73
1658.32 71
1658.41 67
1658.51 61
1658.60 54
1658.69 45
1658.79 35
1658.88 25
1658.97 16
1659.07 8
1659.16 2
1659.26 0
1659.35 1
1659.44 4
1659.54 9
1659.63 15
1659.72 19
1659.82 20
1659.91 19
1660.00 16
1660.10 10
1660.19 4
1660.28 0
1660.38 0
1660.47 0
1660.56 0
1660.66 0
1660.75 1
1660.84 6
1660.94 11
1661.03 16
1661.12 20
1661.22 24
1661.31 27
1661.40 31
1661.50 35
1661.59 39
1661.68 43
1661.78 46
1661.87 50
1661.96 54
1662.06 59
1662.15 64
1662.25 71
1662.34 79
1662.43 86
1662.53 91
1662.62 94
1662.71 93
1662.81 90
1662.90 84
1662.99 77
1663.09 71
1663.18 66
1663.27 64
1663.37 64
1663.46 66
1663.55 69
1663.65 73
1663.74 77
1663.83 82
1663.93 86
1664.02 90
1664.12 94
1664.21 98
1664.30 101
1664.40 103
1664.49 103
1664.58 102
1664.68 98
1664.77 92
1664.86 84
1664.96 76
1665.05 68
1665.14 60
1665.24 54
1665.33 50
1665.42 48
1665.52 49
1665.61 51
1665.71 56
1665.80 60
1665.89 66
1665.99 70
1666.08 75
1666.17 80
1666.27 85
1666.36 90
1666.45 96
1666.55 102
1666.64 107
1666.74 110
1666.83 111
1666.92 109
1667.02 105
1667.11 99
1667.20 93
1667.30 86
1667.39 80
1667.48 75
1667.58 73
1667.67 73
1667.76 75
1667.86 77
1667.95 79
1668.05 80
1668.14 81
1668.23 82
1668.33 84
1668.42 89
1668.51 97
1668.61 108
1668.70 121
1668.79 133
1668.89 144
1668.98 151
1669.08 153
1669.17 151
1669.26 145
1669.36 137
1669.45 128
1669.54 120
1669.64 113
1669.73 108
1669.83 104
1669.92 101
1670.01 99
1670.11 98
1670.20 98
1670.29 99
1670.39 100
1670.48 101
1670.57 101
1670.67 101
1670.76 99
1670.86 97
1670.95 94
1671.04 93
1671.14 92
1671.23 94
1671.32 97
1671.42 103
1671.51 110
1671.61 117
1671.70 125
1671.79 131
1671.89 136
1671.98 137
1672.07 136
1672.17 131
1672.26 124
1672.36 114
1672.45 102
1672.54 90
1672.64 78
1672.73 66
1672.82 55
1672.92 46
1673.01 37
1673.11 30
1673.20 24
1673.29 20
1673.39 17
1673.48 15
1673.58 14
1673.67 15
1673.76 17
1673.86 19
1673.95 23
1674.04 28
1674.14 34
1674.23 38
1674.33 43
1674.42 45
1674.51 47
1674.61 47
1674.70 46
1674.79 45
1674.89 45
1674.98 44
1675.08 43
1675.17 42
1675.26 40
1675.36 38
1675.45 35
1675.55 31
1675.64 28
1675.73 25
1675.83 22
1675.92 21
1676.01 21
1676.11 21
1676.20 22
1676.30 24
1676.39 27
1676.48 29
1676.58 32
1676.67 33
1676.77 34
1676.86 33
1676.95 31
1677.05 28
1677.14 25
1677.24 21
1677.33 18
1677.42 15
1677.52 12
1677.61 8
1677.70 4
1677.80 0
1677.89 0
1677.99 0
1678.08 0
1678.17 0
1678.27 0
1678.36 0
1678.46 0
1678.55 2
1678.64 10
1678.74 18
1678.83 27
1678.93 35
1679.02 41
1679.11 44
1679.21 43
1679.30 39
1679.40 32
1679.49 23
1679.58 13
1679.68 4
1679.77 0
1679.87 0
1679.96 0
1680.05 0
1680.15 0
1680.24 0
1680.34 0
1680.43 0
1680.52 0
1680.62 4
1680.71 11
1680.81 17
1680.90 24
1680.99 29
1681.09 31
1681.18 32
1681.28 30
1681.37 28
1681.46 25
1681.56 24
1681.65 25
1681.75 29
1681.84 35
1681.93 42
1682.03 50
1682.12 59
1682.22 66
1682.31 72
1682.40 77
1682.50 80
1682.59 82
1682.69 83
1682.78 83
1682.87 82
1682.97 82
1683.06 81
1683.16 81
1683.25 81
1683.34 79
1683.44 77
1683.53 73
1683.63 67
1683.72 60
1683.81 51
1683.91 43
1684.00 35
1684.10 28
1684.19 24
1684.28 23
1684.38 24
1684.47 28
1684.57 33
1684.66 39
1684.76 44
1684.85 49
1684.94 53
1685.04 58
1685.13 64
1685.23 71
1685.32 80
1685.41 89
1685.51 97
1685.60 103
1685.70 105
1685.79 103
1685.88 98
1685.98 90
1686.07 81
1686.17 71
1686.26 62
1686.36 54
1686.45 48
1686.54 44
1686.64 41
1686.73 38
1686.83 38
1686.92 38
1687.01 40
1687.11 43
1687.20 47
1687.30 52
1687.39 56
1687.49 60
1687.58 62
1687.67 61
1687.77 58
1687.86 52
1687.96 44
1688.05 35
1688.15 27
1688.24 20
1688.33 16
1688.43 16
1688.52 19
1688.62 24
1688.71 32
1688.80 39
1688.90 46
1688.99 52
1689.09 57
1689.18 60
1689.28 61
1689.37 63
1689.46 64
1689.56 65
1689.65 65
1689.75 64
1689.84 61
1689.94 57
1690.03 50
1690.12 43
1690.22 37
1690.31 33
1690.41 31
1690.50 32
1690.60 33
1690.69 35
1690.78 37
1690.88 37
1690.97 36
1691.07 36
1691.16 36
1691.26 37
1691.35 40
1691.44 44
1691.54 47
1691.63 49
1691.73 51
1691.82 52
1691.92 54
1692.01 57
1692.10 62
1692.20 69
1692.29 77
1692.39 85
1692.48 91
1692.58 95
1692.67 97
1692.76 96
1692.86 95
1692.95 95
1693.05 96
1693.14 98
1693.24 100
1693.33 103
1693.42 103
1693.52 101
1693.61 97
1693.71 90
1693.80 82
1693.90 73
1693.99 64
1694.09 57
1694.18 52
1694.27 49
1694.37 47
1694.46 46
1694.56 46
1694.65 45
1694.75 43
1694.84 40
1694.93 36
1695.03 32
1695.12 29
1695.22 27
1695.31 26
1695.41 27
1695.50 29
1695.60 32
1695.69 34
1695.78 36
1695.88 39
1695.97 42
1696.07 46
1696.16 51
1696.26 58
1696.35 65
1696.45 71
1696.54 75
1696.63 77
1696.73 77
1696.82 75
1696.92 71
1697.01 66
1697.11 60
1697.20 54
1697.30 48
1697.39 43
1697.48 38
1697.58 34
1697.67 32
1697.77 32
1697.86 35
1697.96 40
1698.05 47
1698.15 54
1698.24 61
1698.33 66
1698.43 68
1698.52 69
1698.62 67
1698.71 65
1698.81 62
1698.90 61
1699.00 61
1699.09 62
1699.18 65
1699.28 66
1699.37 67
1699.47 67
1699.56 65
1699.66 63
1699.75 59
1699.85 56
1699.94 53
1700.04 50
1700.13 48
1700.22 45
1700.32 41
1700.41 37
1700.51 32
1700.60 26
1700.70 19
1700.79 12
1700.89 5
1700.98 0
1701.08 0
1701.17 0
1701.26 0
1701.36 0
1701.45 0
1701.55 0
1701.64 0
1701.74 0
1701.83 1
1701.93 4
1702.02 7
1702.12 11
1702.21 17
1702.31 23
1702.40 29
1702.49 34
1702.59 36
1702.68 37
1702.78 36
1702.87 35
1702.97 33
1703.06 32
1703.16 33
1703.25 34
1703.35 37
1703.44 39
1703.54 41
1703.63 42
1703.72 42
1703.82 42
1703.91 41
1704.01 40
1704.10 40
1704.20 40
1704.29 42
1704.39 43
1704.48 45
1704.58 46
1704.67 47
1704.77 48
1704.86 47
1704.95 45
1705.05 43
1705.14 41
1705.24 39
1705.33 37
1705.43 38
1705.52 40
1705.62 44
1705.71 48
1705.81 52
1705.90 54
1706.00 55
1706.09 53
1706.19 49
1706.28 44
1706.38 39
1706.47 34
1706.56 31
1706.66 29
1706.75 28
1706.85 30
1706.94 32
1707.04 35
1707.13 38
1707.23 41
1707.32 42
1707.42 43
1707.51 42
1707.61 40
1707.70 38
1707.80 35
1707.89 33
1707.99 31
1708.08 29
1708.18 28
1708.27 26
1708.36 23
1708.46 21
1708.55 18
1708.65 16
1708.74 14
1708.84 13
1708.93 12
1709.03 12
1709.12 11
1709.22 10
1709.31 10
1709.41 10
1709.50 11
1709.60 15
1709.69 20
1709.79 26
1709.88 34
1709.98 42
1710.07 49
1710.17 54
1710.26 59
1710.36 61
1710.45 63
1710.55 64
1710.64 65
1710.73 67
1710.83 69
1710.92 73
1711.02 76
1711.11 80
1711.21 82
1711.30 83
1711.40 82
1711.49 79
1711.59 74
1711.68 69
1711.78 65
1711.87 62
1711.97 60
1712.06 59
1712.16 59
1712.25 59
1712.35 59
1712.44 57
1712.54 53
1712.63 49
1712.73 44
1712.82 40
1712.92 36
1713.01 36
1713.11 40
1713.20 49
1713.30 63
1713.39 80
1713.49 98
1713.58 116
1713.68 130
1713.77 139
1713.87 142
1713.96 140
1714.06 135
1714.15 129
1714.25 123
1714.34 120
1714.44 118
1714.53 117
1714.63 116
1714.72 112
1714.81 106
1714.91 97
1715.00 86
1715.10 76
1715.19 67
1715.29 59
1715.38 54
1715.48 50
1715.57 47
1715.67 44
1715.76 42
1715.86 40
1715.95 39
1716.05 40
1716.14 43
1716.24 48
1716.33 54
1716.43 60
1716.52 64
1716.62 68
1716.71 69
1716.81 69
1716.90 68
1717.00 66
1717.09 64
1717.19 62
1717.28 58
1717.38 53
1717.47 45
1717.57 37
1717.66 27
1717.76 18
1717.85 10
1717.95 5
1718.04 3
1718.14 4
1718.23 7
1718.33 12
1718.42 18
1718.52 26
1718.61 34
1718.71 43
1718.80 52
1718.90 61
1719.00 69
1719.09 76
1719.19 80
1719.28 82
1719.38 81
1719.47 79
1719.57 76
1719.66 72
1719.76 69
1719.85 65
1719.95 62
1720.04 57
1720.14 52
1720.23 45
1720.33 38
1720.42 32
1720.52 27
1720.61 24
1720.71 22
1720.80 23
1720.90 26
1720.99 29
1721.09 33
1721.18 37
1721.28 40
1721.37 43
1721.47 45
1721.56 46
1721.66 46
1721.75 46
1721.85 46
1721.94 46
1722.04 46
1722.13 46
1722.23 46
1722.32 46
1722.42 44
1722.51 41
1722.61 38
1722.70 36
1722.80 35
1722.89 36
1722.99 40
1723.09 47
1723.18 55
1723.28 63
1723.37 69
1723.47 72
1723.56 72
1723.66 70
1723.75 64
1723.85 59
1723.94 53
1724.04 49
1724.13 46
1724.23 46
1724.32 46
1724.42 47
1724.51 48
1724.61 48
1724.70 47
1724.80 45
1724.89 41
1724.99 36
1725.08 30
1725.18 25
1725.27 21
1725.37 18
1725.47 16
1725.56 17
1725.66 19
1725.75 22
1725.85 27
1725.94 33
1726.04 40
1726.13 46
1726.23 52
1726.32 57
1726.42 61
1726.51 62
1726.61 62
1726.70 61
1726.80 58
1726.89 55
1726.99 51
1727.08 47
1727.18 44
1727.28 40
1727.37 37
1727.47 34
1727.56 31
1727.66 29
1727.75 27
1727.85 26
1727.94 25
1728.04 26
1728.13 26
1728.23 27
1728.32 27
1728.42 26
1728.51 25
1728.61 24
1728.70 23
1728.80 24
1728.90 27
1728.99 32
1729.09 38
1729.18 44
1729.28 48
1729.37 49
1729.47 48
1729.56 44
1729.66 37
1729.75 31
1729.85 26
1729.94 24
1730.04 25
1730.14 29
1730.23 36
1730.33 45
1730.42 54
1730.52 62
1730.61 69
1730.71 72
1730.80 73
1730.90 70
1730.99 65
1731.09 59
1731.18 52
1731.28 46
1731.38 42
1731.47 40
1731.57 41
1731.66 43
1731.76 45
1731.85 48
1731.95 51
1732.04 53
1732.14 53
1732.23 53
1732.33 53
1732.42 53
1732.52 54
1732.62 57
1732.71 60
1732.81 63
1732.90 67
1733.00 68
1733.09 68
1733.19 66
1733.28 61
1733.38 56
1733.47 50
1733.57 44
1733.67 40
1733.76 37
1733.86 34
1733.95 32
1734.05 30
1734.14 27
1734.24 23
1734.33 18
1734.43 13
1734.52 7
1734.62 3
1734.72 0
1734.81 0
1734.91 0
1735.00 0
1735.10 0
1735.19 0
1735.29 0
1735.38 0
1735.48 0
1735.58 3
1735.67 10
1735.77 18
1735.86 25
1735.96 31
1736.05 35
1736.15 38
1736.24 40
1736.34 40
1736.44 39
1736.53 37
1736.63 34
1736.72 31
1736.82 28
1736.91 26
1737.01 24
1737.10 25
1737.20 26
1737.30 28
1737.39 31
1737.49 33
1737.58 35
1737.68 35
1737.77 35
1737.87 35
1737.96 36
1738.06 38
1738.16 43
1738.25 48
1738.35 54
1738.44 59
1738.54 63
1738.63 65
1738.73 65
1738.82 65
1738.92 63
1739.02 60
1739.11 57
1739.21 53
1739.30 48
1739.40 43
1739.49 39
1739.59 35
1739.69 31
1739.78 28
1739.88 27
1739.97 26
1740.07 27
1740.16 30
1740.26 34
1740.35 41
1740.45 48
1740.55 56
1740.64 64
1740.74 70
1740.83 76
1740.93 79
1741.02 82
1741.12 85
1741.22 88
1741.31 92
1741.41 97
1741.50 102
1741.60 108
1741.69 112
1741.79 115
1741.89 117
1741.98 116
1742.08 115
1742.17 115
1742.27 114
1742.36 115
1742.46 116
1742.56 118
1742.65 119
1742.75 120
1742.84 120
1742.94 119
1743.03 117
1743.13 113
1743.23 108
1743.32 101
1743.42 92
1743.51 81
1743.61 69
1743.70 57
1743.80 46
1743.90 37
1743.99 32
1744.09 29
1744.18 31
1744.28 36
1744.37 43
1744.47 52
1744.57 62
1744.66 72
1744.76 79
1744.85 85
1744.95 88
1745.04 87
1745.14 83
1745.24 78
1745.33 71
1745.43 64
1745.52 58
1745.62 54
1745.71 52
1745.81 52
1745.91 54
1746.00 57
1746.10 61
1746.19 66
1746.29 70
1746.39 74
1746.48 79
1746.58 84
1746.67 91
1746.77 100
1746.86 111
1746.96 126
1747.06 143
1747.15 164
1747.25 187
1747.34 211
1747.44 235
1747.54 258
1747.63 280
1747.73 299
1747.82 315
1747.92 328
1748.01 339
1748.11 348
1748.21 356
1748.30 362
1748.40 368
1748.49 373
1748.59 378
1748.69 383
1748.78 386
1748.88 387
1748.97 386
1749.07 383
1749.17 379
1749.26 374
1749.36 371
1749.45 368
1749.55 368
1749.64 370
1749.74 372
1749.84 374
1749.93 375
1750.03 374
1750.12 369
1750.22 361
1750.32 349
1750.41 335
1750.51 318
1750.60 301
1750.70 284
1750.80 270
1750.89 260
1750.99 254
1751.08 253
1751.18 254
1751.28 256
1751.37 257
1751.47 257
1751.56 253
1751.66 245
1751.76 233
1751.85 220
1751.95 205
1752.04 190
1752.14 176
1752.24 164
1752.33 153
1752.43 143
1752.52 135
1752.62 126
1752.72 118
1752.81 110
1752.91 102
1753.00 94
1753.10 86
1753.20 77
1753.29 68
1753.39 58
1753.48 47
1753.58 36
1753.68 25
1753.77 15
1753.87 7
1753.96 1
1754.06 0
1754.16 2
1754.25 7
1754.35 14
1754.44 22
1754.54 29
1754.64 35
1754.73 38
1754.83 40
1754.92 39
1755.02 38
1755.12 38
1755.21 39
1755.31 42
1755.40 46
1755.50 51
1755.60 57
1755.69 61
1755.79 64
1755.88 64
1755.98 61
1756.08 56
1756.17 48
1756.27 39
1756.36 28
1756.46 18
1756.56 9
1756.65 1
1756.75 0
1756.85 0
1756.94 0
1757.04 0
1757.13 3
1757.23 11
1757.33 20
1757.42 29
1757.52 37
1757.61 44
1757.71 49
1757.81 53
1757.90 54
1758.00 54
1758.09 52
1758.19 50
1758.29 46
1758.38 43
1758.48 41
1758.58 39
1758.67 38
1758.77 39
1758.86 39
1758.96 40
1759.06 40
1759.15 39
1759.25 37
1759.34 34
1759.44 29
1759.54 23
1759.63 17
1759.73 11
1759.83 7
1759.92 4
1760.02 3
1760.11 4
1760.21 5
1760.31 8
1760.40 10
1760.50 13
1760.60 17
1760.69 22
1760.79 31
1760.88 42
1760.98 55
1761.08 70
1761.17 84
1761.27 98
1761.36 109
1761.46 117
1761.56 124
1761.65 129
1761.75 133
1761.85 135
1761.94 136
1762.04 133
1762.13 128
1762.23 119
1762.33 107
1762.42 94
1762.52 81
1762.62 70
1762.71 61
1762.81 55
1762.90 51
1763.00 49
1763.10 48
1763.19 47
1763.29 46
1763.39 46
1763.48 47
1763.58 49
1763.67 52
1763.77 55
1763.87 59
1763.96 62
1764.06 65
1764.16 67
1764.25 68
1764.35 69
1764.45 70
1764.54 73
1764.64 78
1764.73 84
1764.83 91
1764.93 98
1765.02 105
1765.12 111
1765.22 115
1765.31 119
1765.41 122
1765.50 126
1765.60 130
1765.70 134
1765.79 137
1765.89 136
1765.99 132
1766.08 123
1766.18 111
1766.28 97
1766.37 83
1766.47 71
1766.56 64
1766.66 62
1766.76 65
1766.85 70
1766.95 77
1767.05 84
1767.14 89
1767.24 91
1767.34 91
1767.43 89
1767.53 85
1767.62 80
1767.72 75
1767.82 71
1767.91 69
1768.01 70
1768.11 73
1768.20 77
1768.30 82
1768.40 85
1768.49 85
1768.59 80
1768.69 71
1768.78 59
1768.88 47
1768.97 35
1769.07 27
1769.17 22
1769.26 22
1769.36 24
1769.46 28
1769.55 32
1769.65 36
1769.75 38
1769.84 39
1769.94 39
1770.04 39
1770.13 40
1770.23 41
1770.33 42
1770.42 43
1770.52 44
1770.61 45
1770.71 45
1770.81 43
1770.90 41
1771.00 37
1771.10 32
1771.19 25
1771.29 18
1771.39 11
1771.48 4
1771.58 0
1771.68 0
1771.77 0
1771.87 0
1771.97 0
1772.06 0
1772.16 0
1772.25 0
1772.35 1
1772.45 5
1772.54 10
1772.64 14
1772.74 18
1772.83 22
1772.93 24
1773.03 26
1773.12 28
1773.22 28
1773.32 28
1773.41 28
1773.51 28
1773.61 27
1773.70 26
1773.80 26
1773.90 25
1773.99 25
1774.09 26
1774.19 27
1774.28 29
1774.38 31
1774.48 32
1774.57 33
1774.67 34
1774.77 34
1774.86 34
1774.96 35
1775.06 37
1775.15 40
1775.25 42
1775.34 44
1775.44 43
1775.54 41
1775.63 35
1775.73 28
1775.83 19
1775.92 11
1776.02 5
1776.12 1
1776.21 0
1776.31 0
1776.41 1
1776.50 3
1776.60 4
1776.70 6
1776.79 8
1776.89 11
1776.99 15
1777.08 20
1777.18 26
1777.28 33
1777.37 41
1777.47 49
1777.57 57
1777.66 64
1777.76 69
1777.86 72
1777.95 72
1778.05 69
1778.15 65
1778.24 59
1778.34 53
1778.44 47
1778.53 42
1778.63 38
1778.73 36
1778.82 35
1778.92 36
1779.02 38
1779.11 42
1779.21 47
1779.31 54
1779.40 61
1779.50 68
1779.60 74
1779.69 79
1779.79 82
1779.89 83
1779.99 81
1780.08 78
1780.18 73
1780.28 67
1780.37 62
1780.47 59
1780.57 59
1780.66 61
1780.76 66
1780.86 72
1780.95 77
1781.05 80
1781.15 80
1781.24 78
1781.34 74
1781.44 69
1781.53 65
1781.63 62
1781.73 61
1781.82 62
1781.92 63
1782.02 65
1782.11 66
1782.21 67
1782.31 67
1782.40 67
1782.50 67
1782.60 66
1782.69 65
1782.79 61
1782.89 55
1782.99 47
1783.08 38
1783.18 27
1783.28 17
1783.37 9
1783.47 4
1783.57 1
1783.66 1
1783.76 4
1783.86 7
1783.95 11
1784.05 15
1784.15 20
1784.24 25
1784.34 31
1784.44 39
1784.53 47
1784.63 57
1784.73 66
1784.83 75
1784.92 83
1785.02 89
1785.12 92
1785.21 93
1785.31 93
1785.41 90
1785.50 87
1785.60 82
1785.70 77
1785.79 72
1785.89 67
1785.99 61
1786.08 55
1786.18 49
1786.28 43
1786.38 38
1786.47 34
1786.57 33
1786.67 33
1786.76 35
1786.86 37
1786.96 39
1787.05 41
1787.15 42
1787.25 44
1787.34 47
1787.44 51
1787.54 56
1787.64 62
1787.73 67
1787.83 71
1787.93 74
1788.02 75
1788.12 75
1788.22 75
1788.31 76
1788.41 77
1788.51 78
1788.60 80
1788.70 81
1788.80 82
1788.90 82
1788.99 81
1789.09 79
1789.19 77
1789.28 75
1789.38 73
1789.48 71
1789.57 68
1789.67 64
1789.77 60
1789.87 54
1789.96 48
1790.06 42
1790.16 35
1790.25 29
1790.35 24
1790.45 20
1790.54 16
1790.64 14
1790.74 13
1790.84 12
1790.93 13
1791.03 13
1791.13 14
1791.22 15
1791.32 15
1791.42 14
1791.51 12
1791.61 10
1791.71 6
1791.81 3
1791.90 2
1792.00 3
1792.10 8
1792.19 15
1792.29 25
1792.39 37
1792.49 49
1792.58 60
1792.68 70
1792.78 76
1792.87 80
1792.97 81
1793.07 80
1793.17 77
1793.26 73
1793.36 68
1793.46 64
1793.55 62
1793.65 61
1793.75 61
1793.84 64
1793.94 67
1794.04 69
1794.14 70
1794.23 68
1794.33 63
1794.43 56
1794.52 48
1794.62 39
1794.72 31
1794.82 24
1794.91 19
1795.01 15
1795.11 12
1795.20 9
1795.30 6
1795.40 2
1795.50 0
1795.59 0
1795.69 0
1795.79 0
1795.88 0
1795.98 0
1796.08 0
1796.18 0
1796.27 0
1796.37 1
1796.47 4
1796.56 8
1796.66 14
1796.76 20
1796.86 27
1796.95 33
1797.05 38
1797.15 42
1797.25 44
1797.34 45
1797.44 47
1797.54 49
1797.63 52
1797.73 57
1797.83 64
1797.93 72
1798.02 80
1798.12 89
1798.22 97
1798.31 104
1798.41 110
1798.51 113
1798.61 114
1798.70 112
1798.80 108
1798.90 102
1799.00 95
1799.09 86
1799.19 77
1799.29 69
1799.38 63
1799.48 59
1799.58 59
1799.68 60
1799.77 63
1799.87 67
1799.97 70
1800.07 72
1800.16 72
1800.26 71
1800.36 68
1800.45 65
1800.55 62
1800.65 60
1800.75 58
1800.84 56
1800.94 56
1801.04 57
1801.14 59
1801.23 63
1801.33 67
1801.43 73
1801.52 78
1801.62 84
1801.72 90
1801.82 95
1801.91 100
1802.01 104
1802.11 107
1802.21 109
1802.30 110
1802.40 111
1802.50 111
1802.60 112
1802.69 115
1802.79 119
1802.89 125
1802.98 132
1803.08 140
1803.18 146
1803.28 152
1803.37 156
1803.47 158
1803.57 159
1803.67 160
1803.76 161
1803.86 163
1803.96 165
1804.06 168
1804.15 171
1804.25 176
1804.35 183
1804.45 192
1804.54 205
1804.64 221
1804.74 242
1804.83 266
1804.93 292
1805.03 318
1805.13 342
1805.22 362
1805.32 376
1805.42 385
1805.52 388
1805.61 386
1805.71 381
1805.81 374
1805.91 367
1806.00 360
1806.10 354
1806.20 350
1806.30 345
1806.39 339
1806.49 332
1806.59 322
1806.69 310
1806.78 297
1806.88 284
1806.98 272
1807.08 261
1807.17 251
1807.27 244
1807.37 238
1807.47 233
1807.56 228
1807.66 222
1807.76 216
1807.86 209
1807.95 201
1808.05 192
1808.15 182
1808.25 170
1808.34 157
1808.44 144
1808.54 130
1808.64 117
1808.73 106
1808.83 98
1808.93 93
1809.03 92
1809.12 93
1809.22 97
1809.32 101
1809.42 105
1809.51 108
1809.61 110
1809.71 110
1809.81 109
1809.90 109
1810.00 108
1810.10 108
1810.20 108
1810.29 106
1810.39 101
1810.49 95
1810.59 85
1810.68 73
1810.78 60
1810.88 46
1810.98 33
1811.07 22
1811.17 13
1811.27 7
1811.37 2
1811.46 0
1811.56 0
1811.66 0
1811.76 0
1811.85 0
1811.95 0
1812.05 0
1812.15 0
1812.25 0
1812.34 5
1812.44 13
1812.54 22
1812.64 31
1812.73 39
1812.83 45
1812.93 51
1813.03 54
1813.12 56
1813.22 57
1813.32 55
1813.42 53
1813.51 51
1813.61 49
1813.71 47
1813.81 48
1813.90 50
1814.00 53
1814.10 57
1814.20 60
1814.30 62
1814.39 64
1814.49 64
1814.59 65
1814.69 66
1814.78 68
1814.88 71
1814.98 74
1815.08 77
1815.17 78
1815.27 78
1815.37 76
1815.47 72
1815.57 69
1815.66 65
1815.76 63
1815.86 60
1815.96 59
1816.05 58
1816.15 56
1816.25 53
1816.35 50
1816.44 44
1816.54 38
1816.64 31
1816.74 23
1816.84 15
1816.93 8
1817.03 2
1817.13 0
1817.23 0
1817.32 0
1817.42 0
1817.52 0
1817.62 0
1817.72 0
1817.81 0
1817.91 2
1818.01 4
1818.11 6
1818.20 8
1818.30 10
1818.40 13
1818.50 17
1818.60 23
1818.69 31
1818.79 40
1818.89 50
1818.99 58
1819.08 66
1819.18 71
1819.28 74
1819.38 74
1819.48 72
1819.57 68
1819.67 64
1819.77 60
1819.87 55
1819.96 51
1820.06 47
1820.16 43
1820.26 40
1820.36 38
1820.45 38
1820.55 38
1820.65 41
1820.75 46
1820.84 52
1820.94 59
1821.04 65
1821.14 72
1821.24 78
1821.33 84
1821.43 89
1821.53 95
1821.63 100
1821.73 104
1821.82 106
1821.92 107
1822.02 105
1822.12 100
1822.21 92
1822.31 83
1822.41 73
1822.51 63
1822.61 54
1822.70 48
1822.80 44
1822.90 41
1823.00 39
1823.10 37
1823.19 35
1823.29 33
1823.39 31
1823.49 28
1823.59 27
1823.68 26
1823.78 25
1823.88 24
1823.98 23
1824.07 22
1824.17 21
1824.27 21
1824.37 20
1824.47 21
1824.56 23
1824.66 27
1824.76 31
1824.86 36
1824.96 42
1825.05 47
1825.15 52
1825.25 57
1825.35 61
1825.45 65
1825.54 69
1825.64 73
1825.74 75
1825.84 78
1825.94 79
1826.03 81
1826.13 81
1826.23 81
1826.33 81
1826.43 80
1826.52 78
1826.62 74
1826.72 69
1826.82 63
1826.92 56
1827.01 48
1827.11 41
1827.21 34
1827.31 29
1827.41 25
1827.50 24
1827.60 24
1827.70 25
1827.80 27
1827.90 28
1827.99 29
1828.09 28
1828.19 27
1828.29 25
1828.39 23
1828.48 21
1828.58 20
1828.68 20
1828.78 20
1828.88 22
1828.97 24
1829.07 26
1829.17 29
1829.27 31
1829.37 33
1829.46 34
1829.56 34
1829.66 32
1829.76 29
1829.86 24
1829.95 20
1830.05 15
1830.15 12
1830.25 9
1830.35 7
1830.45 4
1830.54 2
1830.64 0
1830.74 0
1830.84 0
1830.94 0
1831.03 0
1831.13 0
1831.23 0
1831.33 0
1831.43 1
1831.52 6
1831.62 9
1831.72 12
1831.82 14
1831.92 15
1832.02 16
1832.11 17
1832.21 18
1832.31 19
1832.41 22
1832.51 25
1832.60 28
1832.70 31
1832.80 35
1832.90 39
1833.00 43
1833.09 47
1833.19 50
1833.29 53
1833.39 54
1833.49 53
1833.59 50
1833.68 46
1833.78 41
1833.88 36
1833.98 33
1834.08 31
1834.17 31
1834.27 33
1834.37 35
1834.47 38
1834.57 41
1834.67 43
1834.76 45
1834.86 47
1834.96 49
1835.06 52
1835.16 56
1835.26 61
1835.35 67
1835.45 73
1835.55 78
1835.65 82
1835.75 84
1835.84 85
1835.94 84
1836.04 82
1836.14 81
1836.24 79
1836.34 79
1836.43 79
1836.53 79
1836.63 79
1836.73 78
1836.83 77
1836.93 77
1837.02 76
1837.12 78
1837.22 81
1837.32 86
1837.42 92
1837.51 100
1837.61 108
1837.71 115
1837.81 121
1837.91 125
1838.01 125
1838.10 123
1838.20 117
1838.30 109
1838.40 100
1838.50 90
1838.60 81
1838.69 75
1838.79 72
1838.89 71
1838.99 71
1839.09 73
1839.19 74
1839.28 74
1839.38 74
1839.48 73
1839.58 72
1839.68 72
1839.78 72
1839.87 71
1839.97 71
1840.07 70
1840.17 68
1840.27 66
1840.37 63
1840.46 61
1840.56 59
1840.66 57
1840.76 55
1840.86 51
1840.96 46
1841.05 39
1841.15 30
1841.25 22
1841.35 15
1841.45 10
1841.55 7
1841.65 7
1841.74 9
1841.84 11
1841.94 13
1842.04 13
1842.14 12
1842.24 10
1842.33 9
1842.43 10
1842.53 15
1842.63 23
1842.73 32
1842.83 42
1842.92 49
1843.02 54
1843.12 56
1843.22 53
1843.32 49
1843.42 44
1843.52 39
1843.61 37
1843.71 36
1843.81 38
1843.91 43
1844.01 49
1844.11 56
1844.20 63
1844.30 69
1844.40 73
1844.50 75
1844.60 74
1844.70 71
1844.80 67
1844.89 61
1844.99 56
1845.09 51
1845.19 47
1845.29 45
1845.39 44
1845.48 45
1845.58 47
1845.68 49
1845.78 51
1845.88 53
1845.98 54
1846.08 54
1846.17 53
1846.27 53
1846.37 53
1846.47 53
1846.57 54
1846.67 56
1846.77 59
1846.86 61
1846.96 62
1847.06 62
1847.16 60
1847.26 56
1847.36 51
1847.45 46
1847.55 42
1847.65 41
1847.75 42
1847.85 46
1847.95 52
1848.05 59
1848.14 66
1848.24 71
1848.34 75
1848.44 76
1848.54 76
1848.64 75
1848.74 73
1848.83 71
1848.93 69
1849.03 67
1849.13 66
1849.23 66
1849.33 68
1849.43 72
1849.53 78
1849.62 85
1849.72 92
1849.82 98
1849.92 102
1850.02 104
1850.12 102
1850.22 97
1850.31 91
1850.41 85
1850.51 79
1850.61 73
1850.71 68
1850.81 64
1850.91 59
1851.00 54
1851.10 47
1851.20 39
1851.30 30
1851.40 22
1851.50 15
1851.60 12
1851.69 13
1851.79 19
1851.89 29
1851.99 41
1852.09 54
1852.19 64
1852.29 71
1852.39 74
1852.48 74
1852.58 70
1852.68 66
1852.78 61
1852.88 57
1852.98 54
1853.08 52
1853.18 50
1853.27 47
1853.37 43
1853.47 37
1853.57 32
1853.67 26
1853.77 23
1853.87 22
1853.96 24
1854.06 29
1854.16 36
1854.26 43
1854.36 50
1854.46 56
1854.56 59
1854.66 59
1854.75 58
1854.85 54
1854.95 49
1855.05 42
1855.15 34
1855.25 26
1855.35 17
1855.45 9
1855.54 2
1855.64 0
1855.74 0
1855.84 0
1855.94 0
1856.04 0
1856.14 0
1856.24 0
1856.33 0
1856.43 0
1856.53 2
1856.63 4
1856.73 7
1856.83 11
1856.93 14
1857.03 16
1857.13 17
1857.22 17
1857.32 15
1857.42 13
1857.52 11
1857.62 10
1857.72 10
1857.82 11
1857.92 14
1858.01 16
1858.11 18
1858.21 19
1858.31 19
1858.41 19
1858.51 19
1858.61 19
1858.71 22
1858.81 27
1858.90 34
1859.00 41
1859.10 50
1859.20 58
1859.30 66
1859.40 74
1859.50 82
1859.60 89
1859.70 95
1859.79 101
1859.89 105
1859.99 108
1860.09 108
1860.19 107
1860.29 104
1860.39 101
1860.49 96
1860.59 92
1860.68 87
1860.78 82
1860.88 77
1860.98 72
1861.08 66
1861.18 61
1861.28 57
1861.38 56
1861.48 58
1861.57 63
1861.67 71
1861.77 80
1861.87 88
1861.97 95
1862.07 100
1862.17 102
1862.27 101
1862.37 99
1862.46 94
1862.56 89
1862.66 83
1862.76 77
1862.86 71
1862.96 64
1863.06 58
1863.16 53
1863.26 49
1863.36 46
1863.45 44
1863.55 44
1863.65 43
1863.75 43
1863.85 42
1863.95 42
1864.05 42
1864.15 44
1864.25 48
1864.35 54
1864.44 62
1864.54 70
1864.64 78
1864.74 84
1864.84 87
1864.94 87
1865.04 86
1865.14 82
1865.24 79
1865.34 77
1865.43 75
1865.53 75
1865.63 76
1865.73 78
1865.83 81
1865.93 84
1866.03 89
1866.13 96
1866.23 105
1866.33 116
1866.42 126
1866.52 136
1866.62 142
1866.72 143
1866.82 140
1866.92 132
1867.02 121
1867.12 110
1867.22 99
1867.32 91
1867.42 86
1867.51 83
1867.61 83
1867.71 85
1867.81 87
1867.91 90
1868.01 92
1868.11 93
1868.21 92
1868.31 90
1868.41 85
1868.51 80
1868.60 74
1868.70 68
1868.80 63
1868.90 59
1869.00 56
1869.10 53
1869.20 50
1869.30 47
1869.40 44
1869.50 41
1869.60 39
1869.70 38
1869.79 39
1869.89 39
1869.99 41
1870.09 42
1870.19 42
1870.29 42
1870.39 42
1870.49 41
1870.59 41
1870.69 42
1870.79 44
1870.88 46
1870.98 47
1871.08 47
1871.18 46
1871.28 44
1871.38 40
1871.48 37
1871.58 35
1871.68 35
1871.78 36
1871.88 40
1871.98 44
1872.08 48
1872.17 52
1872.27 56
1872.37 58
1872.47 60
1872.57 62
1872.67 64
1872.77 67
1872.87 70
1872.97 73
1873.07 77
1873.17 82
1873.27 87
1873.37 92
1873.46 96
1873.56 98
1873.66 98
1873.76 95
1873.86 90
1873.96 83
1874.06 76
1874.16 69
1874.26 63
1874.36 57
1874.46 53
1874.56 49
1874.66 45
1874.75 42
1874.85 39
1874.95 37
1875.05 35
1875.15 34
1875.25 33
1875.35 32
1875.45 31
1875.55 30
1875.65 31
1875.75 32
1875.85 35
1875.95 41
1876.05 49
1876.14 59
1876.24 69
1876.34 81
1876.44 93
1876.54 103
1876.64 112
1876.74 117
1876.84 120
1876.94 119
1877.04 114
1877.14 107
1877.24 98
1877.34 88
1877.44 78
1877.54 70
1877.63 63
1877.73 58
1877.83 55
1877.93 55
1878.03 55
1878.13 58
1878.23 61
1878.33 64
1878.43 68
1878.53 69
1878.63 69
1878.73 67
1878.83 63
1878.93 58
1879.03 53
1879.13 47
1879.22 43
1879.32 40
1879.42 38
1879.52 36
1879.62 35
1879.72 35
1879.82 35
1879.92 35
1880.02 36
1880.12 36
1880.22 36
1880.32 35
1880.42 33
1880.52 28
1880.62 22
1880.72 15
1880.82 7
1880.91 1
1881.01 0
1881.11 0
1881.21 0
1881.31 0
1881.41 0
1881.51 0
1881.61 0
1881.71 0
1881.81 0
1881.91 1
1882.01 4
1882.11 8
1882.21 14
1882.31 22
1882.41 30
1882.51 38
1882.61 45
1882.70 50
1882.80 54
1882.90 57
1883.00 59
1883.10 60
1883.20 60
1883.30 59
1883.40 58
1883.50 55
1883.60 52
1883.70 49
1883.80 47
1883.90 46
1884.00 47
1884.10 50
1884.20 53
1884.30 57
1884.40 62
1884.50 66
1884.60 70
1884.70 74
1884.79 78
1884.89 82
1884.99 87
1885.09 92
1885.19 96
1885.29 101
1885.39 104
1885.49 107
1885.59 108
1885.69 110
1885.79 111
1885.89 112
1885.99 112
1886.09 112
1886.19 110
1886.29 107
1886.39 102
1886.49 97
1886.59 92
1886.69 88
1886.79 87
1886.89 88
1886.99 91
1887.08 95
1887.18 98
1887.28 99
1887.38 98
1887.48 94
1887.58 87
1887.68 79
1887.78 69
1887.88 60
1887.98 50
1888.08 41
1888.18 34
1888.28 28
1888.38 25
1888.48 24
1888.58 23
1888.68 22
1888.78 21
1888.88 17
1888.98 11
1889.08 4
1889.18 0
1889.28 0
1889.38 0
1889.48 0
1889.58 0
1889.68 0
1889.78 0
1889.87 1
1889.97 7
1890.07 12
1890.17 15
1890.27 15
1890.37 14
1890.47 12
1890.57 9
1890.67 6
1890.77 3
1890.87 1
1890.97 0
1891.07 1
1891.17 3
1891.27 7
1891.37 13
1891.47 19
1891.57 26
1891.67 33
1891.77 37
1891.87 38
1891.97 37
1892.07 34
1892.17 29
1892.27 24
1892.37 20
1892.47 18
1892.57 18
1892.67 20
1892.77 23
1892.87 26
1892.97 28
1893.07 31
1893.17 32
1893.27 34
1893.36 34
1893.46 34
1893.56 32
1893.66 28
1893.76 23
1893.86 17
1893.96 11
1894.06 7
1894.16 5
1894.26 6
1894.36 10
1894.46 15
1894.56 22
1894.66 28
1894.76 33
1894.86 37
1894.96 41
1895.06 45
1895.16 51
1895.26 58
1895.36 65
1895.46 73
1895.56 80
1895.66 85
1895.76 88
1895.86 88
1895.96 88
1896.06 87
1896.16 87
1896.26 89
1896.36 92
1896.46 96
1896.56 99
1896.66 100
1896.76 99
1896.86 95
1896.96 91
1897.06 86
1897.16 82
1897.26 78
1897.36 74
1897.46 70
1897.56 66
1897.66 62
1897.76 58
1897.86 55
1897.96 53
1898.06 53
1898.16 55
1898.26 58
1898.36 61
1898.46 63
1898.56 64
1898.66 63
1898.76 61
1898.86 58
1898.96 55
1899.06 52
1899.16 49
1899.26 46
1899.36 44
1899.46 42
1899.56 42
1899.66 43
1899.76 46
1899.86 51
1899.96 57
1900.06 64
1900.16 69
1900.26 71
1900.36 72
1900.45 70
1900.55 67
1900.65 64
1900.75 62
1900.85 62
1900.95 64
1901.05 67
1901.15 71
1901.25 75
1901.35 77
1901.45 78
1901.55 77
1901.65 75
1901.75 73
1901.85 71
1901.95 70
1902.05 72
1902.15 75
1902.25 79
1902.35 83
1902.45 88
1902.55 91
1902.65 93
1902.75 94
1902.85 93
1902.95 92
1903.05 91
1903.15 88
1903.25 86
1903.35 82
1903.45 78
1903.55 74
1903.65 69
1903.75 65
1903.85 61
1903.95 58
1904.05 56
1904.16 54
1904.26 53
1904.36 53
1904.46 55
1904.56 57
1904.66 60
1904.76 64
1904.86 69
1904.96 73
1905.06 76
1905.16 77
1905.26 76
1905.36 74
1905.46 70
1905.56 65
1905.66 60
1905.76 55
1905.86 51
1905.96 48
1906.06 45
1906.16 43
1906.26 41
1906.36 40
1906.46 40
1906.56 42
1906.66 46
1906.76 53
1906.86 63
1906.96 74
1907.06 87
1907.16 99
1907.26 111
1907.36 121
1907.46 129
1907.56 136
1907.66 141
1907.76 145
1907.86 147
1907.96 147
1908.06 145
1908.16 141
1908.26 136
1908.36 130
1908.46 123
1908.56 116
1908.66 110
1908.76 104
1908.86 100
1908.96 98
1909.06 98
1909.16 101
1909.26 106
1909.36 111
1909.46 115
1909.56 116
1909.66 115
1909.76 111
1909.86 104
1909.96 97
1910.06 92
1910.16 89
1910.26 89
1910.36 91
1910.46 95
1910.56 99
1910.66 102
1910.76 104
1910.86 105
1910.96 105
1911.06 104
1911.17 103
1911.27 102
1911.37 101
1911.47 101
1911.57 100
1911.67 99
1911.77 99
1911.87 97
1911.97 94
1912.07 89
1912.17 81
1912.27 70
1912.37 57
1912.47 43
1912.57 29
1912.67 18
1912.77 11
1912.87 7
1912.97 7
1913.07 10
1913.17 14
1913.27 16
1913.37 17
1913.47 15
1913.57 10
1913.67 4
1913.77 0
1913.87 0
1913.97 0
1914.07 0
1914.17 0
1914.27 0
1914.37 0
1914.47 0
1914.57 5
1914.67 10
1914.78 12
1914.88 13
1914.98 14
1915.08 15
1915.18 18
1915.28 23
1915.38 32
1915.48 43
1915.58 55
1915.68 66
1915.78 76
1915.88 82
1915.98 85
1916.08 86
1916.18 85
1916.28 84
1916.38 83
1916.48 83
1916.58 86
1916.68 89
1916.78 93
1916.88 97
1916.98 99
1917.08 99
1917.18 96
1917.28 90
1917.38 82
1917.48 73
1917.59 64
1917.69 56
1917.79 51
1917.89 49
1917.99 50
1918.09 54
1918.19 59
1918.29 65
1918.39 68
1918.49 69
1918.59 67
1918.69 61
1918.79 53
1918.89 44
1918.99 35
1919.09 27
1919.19 22
1919.29 21
1919.39 23
1919.49 30
1919.59 39
1919.69 50
1919.79 62
1919.90 72
1920.00 80
1920.10 84
1920.20 85
1920.30 82
1920.40 78
1920.50 72
1920.60 66
1920.70 60
1920.80 55
1920.90 51
1921.00 47
1921.10 45
1921.20 44
1921.30 46
1921.40 50
1921.50 57
1921.60 67
1921.70 79
1921.80 93
1921.91 106
1922.01 118
1922.11 126
1922.21 129
1922.31 127
1922.41 120
1922.51 110
1922.61 97
1922.71 85
1922.81 74
1922.91 66
1923.01 62
1923.11 61
1923.21 64
1923.31 68
1923.41 73
1923.51 77
1923.61 79
1923.71 79
1923.82 77
1923.92 75
1924.02 73
1924.12 74
1924.22 77
1924.32 83
1924.42 91
1924.52 100
1924.62 109
1924.72 116
1924.82 121
1924.92 124
1925.02 125
1925.12 124
1925.22 122
1925.32 121
1925.42 121
1925.53 123
1925.63 125
1925.73 129
1925.83 132
1925.93 134
1926.03 134
1926.13 132
1926.23 127
1926.33 123
1926.43 119
1926.53 118
1926.63 119
1926.73 124
1926.83 131
1926.93 138
1927.03 143
1927.14 144
1927.24 142
1927.34 136
1927.44 128
1927.54 118
1927.64 110
1927.74 103
1927.84 98
1927.94 96
1928.04 94
1928.14 92
1928.24 90
1928.34 87
1928.44 83
1928.54 78
1928.65 73
1928.75 69
1928.85 64
1928.95 61
1929.05 59
1929.15 59
1929.25 61
1929.35 67
1929.45 76
1929.55 88
1929.65 103
1929.75 117
1929.85 131
1929.95 142
1930.06 149
1930.16 150
1930.26 146
1930.36 136
1930.46 123
1930.56 108
1930.66 93
1930.76 80
1930.86 71
1930.96 66
1931.06 65
1931.16 68
1931.26 74
1931.37 80
1931.47 86
1931.57 92
1931.67 96
1931.77 100
1931.87 104
1931.97 108
1932.07 111
1932.17 115
1932.27 118
1932.37 119
1932.47 119
1932.57 117
1932.68 113
1932.78 108
1932.88 102
1932.98 97
1933.08 93
1933.18 89
1933.28 86
1933.38 84
1933.48 81
1933.58 78
1933.68 75
1933.78 71
1933.89 68
1933.99 65
1934.09 63
1934.19 63
1934.29 63
1934.39 65
1934.49 67
1934.59 69
1934.69 70
1934.79 72
1934.89 73
1934.99 74
1935.10 75
1935.20 76
1935.30 77
1935.40 77
1935.50 77
1935.60 78
1935.70 78
1935.80 78
1935.90 78
1936.00 75
1936.10 70
1936.20 62
1936.31 51
1936.41 39
1936.51 28
1936.61 18
1936.71 13
1936.81 11
1936.91 12
1937.01 16
1937.11 20
1937.21 24
1937.31 25
1937.42 24
1937.52 21
1937.62 17
1937.72 12
1937.82 7
1937.92 3
1938.02 0
1938.12 0
1938.22 0
1938.32 0
1938.43 0
1938.53 0
1938.63 0
1938.73 0
1938.83 0
1938.93 7
1939.03 15
1939.13 23
1939.23 31
1939.33 39
1939.43 47
1939.54 54
1939.64 61
1939.74 66
1939.84 69
1939.94 69
1940.04 67
1940.14 63
1940.24 57
1940.34 51
1940.44 45
1940.55 41
1940.65 39
1940.75 38
1940.85 38
1940.95 38
1941.05 37
1941.15 34
1941.25 29
1941.35 23
1941.45 17
1941.56 11
1941.66 7
1941.76 5
1941.86 6
1941.96 9
1942.06 16
1942.16 25
1942.26 35
1942.36 44
1942.47 53
1942.57 59
1942.67 62
1942.77 63
1942.87 61
1942.97 57
1943.07 53
1943.17 49
1943.27 45
1943.37 43
1943.48 43
1943.58 44
1943.68 47
1943.78 50
1943.88 53
1943.98 56
1944.08 58
1944.18 58
1944.28 57
1944.39 55
1944.49 53
1944.59 50
1944.69 47
1944.79 45
1944.89 44
1944.99 44
1945.09 44
1945.19 44
1945.30 43
1945.40 41
1945.50 38
1945.60 33
1945.70 26
1945.80 19
1945.90 12
1946.00 5
1946.10 0
1946.21 0
1946.31 0
1946.41 0
1946.51 0
1946.61 0
1946.71 0
1946.81 0
1946.91 0
1947.02 0
1947.12 3
1947.22 9
1947.32 16
1947.42 23
1947.52 30
1947.62 36
1947.72 42
1947.82 48
1947.93 53
1948.03 58
1948.13 61
1948.23 64
1948.33 65
1948.43 64
1948.53 63
1948.63 60
1948.74 58
1948.84 56
1948.94 55
1949.04 54
1949.14 54
1949.24 55
1949.34 58
1949.44 63
1949.55 70
1949.65 79
1949.75 90
1949.85 101
1949.95 111
1950.05 118
1950.15 121
1950.25 121
1950.36 118
1950.46 114
1950.56 108
1950.66 102
1950.76 96
1950.86 89
1950.96 81
1951.06 72
1951.17 62
1951.27 51
1951.37 41
1951.47 32
1951.57 25
1951.67 20
1951.77 18
1951.87 18
1951.98 20
1952.08 22
1952.18 24
1952.28 25
1952.38 25
1952.48 25
1952.58 25
1952.68 26
1952.79 27
1952.89 28
1952.99 29
1953.09 30
1953.19 30
1953.29 28
1953.39 27
1953.50 25
1953.60 24
1953.70 25
1953.80 29
1953.90 34
1954.00 40
1954.10 46
1954.20 52
1954.31 57
1954.41 61
1954.51 64
1954.61 67
1954.71 70
1954.81 74
1954.91 78
1955.02 82
1955.12 84
1955.22 84
1955.32 81
1955.42 77
1955.52 70
1955.62 64
1955.73 58
1955.83 53
1955.93 51
1956.03 50
1956.13 50
1956.23 52
1956.33 52
1956.44 52
1956.54 52
1956.64 52
1956.74 54
1956.84 58
1956.94 66
1957.04 77
1957.15 90
1957.25 103
1957.35 115
1957.45 122
1957.55 125
1957.65 122
1957.75 115
1957.86 105
1957.96 94
1958.06 85
1958.16 78
1958.26 75
1958.36 75
1958.46 78
1958.57 82
1958.67 86
1958.77 88
1958.87 89
1958.97 88
1959.07 85
1959.17 81
1959.28 76
1959.38 72
1959.48 69
1959.58 66
1959.68 65
1959.78 65
1959.88 65
1959.99 65
1960.09 65
1960.19 62
1960.29 58
1960.39 53
1960.49 46
1960.60 39
1960.70 33
1960.80 28
1960.90 25
1961.00 24
1961.10 24
1961.20 24
1961.31 24
1961.41 22
1961.51 18
1961.61 12
1961.71 5
1961.81 0
1961.92 0
1962.02 0
1962.12 0
1962.22 0
1962.32 0
1962.42 0
1962.52 0
1962.63 8
1962.73 18
1962.83 28
1962.93 37
1963.03 45
1963.13 50
1963.24 55
1963.34 59
1963.44 63
1963.54 68
1963.64 72
1963.74 75
1963.85 76
1963.95 76
1964.05 72
1964.15 67
1964.25 61
1964.35 55
1964.46 50
1964.56 45
1964.66 41
1964.76 38
1964.86 34
1964.96 30
1965.07 25
1965.17 21
1965.27 17
1965.37 14
1965.47 12
1965.57 11
1965.67 11
1965.78 10
1965.88 9
1965.98 7
1966.08 5
1966.18 5
1966.28 7
1966.39 13
1966.49 21
1966.59 33
1966.69 47
1966.79 61
1966.89 75
1967.00 87
1967.10 96
1967.20 102
1967.30 104
1967.40 103
1967.51 99
1967.61 92
1967.71 85
1967.81 79
1967.91 74
1968.01 71
1968.12 71
1968.22 72
1968.32 74
1968.42 76
1968.52 77
1968.62 78
1968.73 77
1968.83 77
1968.93 75
1969.03 74
1969.13 73
1969.23 73
1969.34 74
1969.44 76
1969.54 80
1969.64 85
1969.74 91
1969.84 96
1969.95 100
1970.05 103
1970.15 103
1970.25 101
1970.35 97
1970.46 92
1970.56 86
1970.66 81
1970.76 76
1970.86 73
1970.96 71
1971.07 71
1971.17 73
1971.27 76
1971.37 78
1971.47 80
1971.58 80
1971.68 77
1971.78 72
1971.88 65
1971.98 57
1972.08 48
1972.19 39
1972.29 32
1972.39 26
1972.49 22
1972.59 21
1972.70 22
1972.80 27
1972.90 34
1973.00 42
1973.10 50
1973.20 57
1973.31 61
1973.41 62
1973.51 59
1973.61 53
1973.71 44
1973.82 34
1973.92 24
1974.02 16
1974.12 9
1974.22 6
1974.32 5
1974.43 7
1974.53 11
1974.63 17
1974.73 24
1974.83 32
1974.94 40
1975.04 49
1975.14 58
1975.24 66
1975.34 74
1975.45 80
1975.55 85
1975.65 87
1975.75 86
1975.85 83
1975.96 79
1976.06 75
1976.16 71
1976.26 68
1976.36 68
1976.46 69
1976.57 72
1976.67 75
1976.77 77
1976.87 78
1976.97 78
1977.08 75
1977.18 72
1977.28 68
1977.38 64
1977.48 61
1977.59 59
1977.69 57
1977.79 56
1977.89 55
1977.99 53
1978.10 50
1978.20 47
1978.30 44
1978.40 41
1978.50 39
1978.61 39
1978.71 41
1978.81 45
1978.91 51
1979.01 58
1979.12 65
1979.22 69
1979.32 70
1979.42 68
1979.52 62
1979.63 52
1979.73 41
1979.83 29
1979.93 19
1980.03 12
1980.14 8
1980.24 7
1980.34 10
1980.44 15
1980.54 20
1980.65 26
1980.75 30
1980.85 34
1980.95 38
1981.05 41
1981.16 44
1981.26 46
1981.36 47
1981.46 47
1981.56 46
1981.67 42
1981.77 38
1981.87 33
1981.97 29
1982.08 26
1982.18 27
1982.28 29
1982.38 34
1982.48 40
1982.59 46
1982.69 53
1982.79 59
1982.89 65
1982.99 72
1983.10 80
1983.20 90
1983.30 100
1983.40 110
1983.50 118
1983.61 121
1983.71 120
1983.81 114
1983.91 104
1984.02 90
1984.12 75
1984.22 60
1984.32 47
1984.42 37
1984.53 30
1984.63 25
1984.73 23
1984.83 22
1984.93 21
1985.04 20
1985.14 20
1985.24 20
1985.34 20
1985.45 21
1985.55 24
1985.65 30
1985.75 39
1985.85 50
1985.96 62
1986.06 75
1986.16 87
1986.26 96
1986.36 100
1986.47 101
1986.57 97
1986.67 90
1986.77 81
1986.88 71
1986.98 62
1987.08 53
1987.18 48
1987.28 45
1987.39 45
1987.49 47
1987.59 53
1987.69 60
1987.80 69
1987.90 78
1988.00 87
1988.10 94
1988.20 100
1988.31 102
1988.41 103
1988.51 103
1988.61 101
1988.72 99
1988.82 97
1988.92 96
1989.02 96
1989.12 96
1989.23 97
1989.33 98
1989.43 99
1989.53 99
1989.64 99
1989.74 99
1989.84 97
1989.94 95
1990.05 91
1990.15 86
1990.25 81
1990.35 75
1990.45 71
1990.56 67
1990.66 66
1990.76 65
1990.86 66
1990.97 69
1991.07 72
1991.17 75
1991.27 77
1991.38 79
1991.48 79
1991.58 77
1991.68 74
1991.78 68
1991.89 62
1991.99 55
1992.09 49
1992.19 44
1992.30 42
1992.40 41
1992.50 42
1992.60 44
1992.71 46
1992.81 49
1992.91 51
1993.01 53
1993.11 54
1993.22 54
1993.32 53
1993.42 50
1993.52 47
1993.63 42
1993.73 38
1993.83 34
1993.93 32
1994.04 30
1994.14 30
1994.24 30
1994.34 30
1994.45 29
1994.55 27
1994.65 23
1994.75 18
1994.86 13
1994.96 8
1995.06 3
1995.16 0
1995.27 0
1995.37 0
1995.47 0
1995.57 0
1995.67 0
1995.78 0
1995.88 0
1995.98 5
1996.08 16
1996.19 25
1996.29 31
1996.39 33
1996.49 32
1996.60 28
1996.70 23
1996.80 19
1996.90 18
1997.01 21
1997.11 27
1997.21 36
1997.31 46
1997.42 55
1997.52 63
1997.62 69
1997.72 73
1997.83 75
1997.93 76
1998.03 76
1998.13 75
1998.24 74
1998.34 73
1998.44 72
1998.54 72
1998.65 72
1998.75 73
1998.85 73
1998.95 73
1999.06 72
1999.16 70
1999.26 67
1999.36 63
1999.47 58
1999.57 54
1999.67 49
1999.77 46
1999.88 44
1999.98 45
2000.08 47
2000.18 51
2000.29 54
2000.39 57
2000.49 58
2000.59 58
2000.70 57
2000.80 56
2000.90 55
2001.00 56
2001.11 57
2001.21 59
2001.31 61
2001.41 61
2001.52 60
2001.62 58
2001.72 55
2001.83 52
2001.93 50
2002.03 49
2002.13 49
2002.24 50
2002.34 51
2002.44 53
2002.54 56
2002.65 61
2002.75 66
2002.85 72
2002.95 79
2003.06 84
2003.16 88
2003.26 88
2003.36 86
2003.47 81
2003.57 73
2003.67 62
2003.77 51
2003.88 40
2003.98 31
2004.08 25
2004.19 23
2004.29 23
2004.39 27
2004.49 33
2004.60 40
2004.70 48
2004.80 54
2004.90 58
2005.01 60
2005.11 58
2005.21 54
2005.31 47
2005.42 38
2005.52 30
2005.62 22
2005.73 16
2005.83 13
2005.93 14
2006.03 19
2006.14 25
2006.24 32
2006.34 38
2006.44 43
2006.55 45
2006.65 44
2006.75 42
2006.85 38
2006.96 35
2007.06 32
2007.16 32
2007.27 34
2007.37 39
2007.47 46
2007.57 54
2007.68 63
2007.78 69
2007.88 74
2007.98 76
2008.09 75
2008.19 71
2008.29 67
2008.40 63
2008.50 60
2008.60 59
2008.70 60
2008.81 62
2008.91 64
2009.01 66
2009.12 67
2009.22 67
2009.32 66
2009.42 63
2009.53 60
2009.63 56
2009.73 51
2009.83 45
2009.94 38
2010.04 32
2010.14 27
2010.25 25
2010.35 27
2010.45 32
2010.55 41
2010.66 52
2010.76 62
2010.86 72
2010.97 79
2011.07 84
2011.17 86
2011.27 86
2011.38 84
2011.48 81
2011.58 77
2011.69 72
2011.79 68
2011.89 66
2011.99 65
2012.10 68
2012.20 73
2012.30 80
2012.41 88
2012.51 94
2012.61 98
2012.71 98
2012.82 94
2012.92 87
2013.02 78
2013.13 67
2013.23 58
2013.33 50
2013.43 45
2013.54 43
2013.64 44
2013.74 48
2013.85 52
2013.95 57
2014.05 60
2014.15 63
2014.26 64
2014.36 63
2014.46 62
2014.57 60
2014.67 57
2014.77 55
2014.87 52
2014.98 48
2015.08 43
2015.18 37
2015.29 31
2015.39 24
2015.49 18
2015.60 14
2015.70 11
2015.80 9
2015.90 7
2016.01 6
2016.11 4
2016.21 2
2016.32 0
2016.42 0
2016.52 0
2016.62 0
2016.73 0
2016.83 1
2016.93 2
2017.04 2
2017.14 2
2017.24 0
2017.35 0
2017.45 0
2017.55 0
2017.65 5
2017.76 14
2017.86 25
2017.96 38
2018.07 53
2018.17 67
2018.27 80
2018.38 90
2018.48 97
2018.58 101
2018.68 103
2018.79 103
2018.89 101
2018.99 99
2019.10 96
2019.20 91
2019.30 86
2019.41 79
2019.51 72
2019.61 63
2019.71 55
2019.82 48
2019.92 43
2020.02 38
2020.13 35
2020.23 31
2020.33 28
2020.44 23
2020.54 19
2020.64 15
2020.75 13
2020.85 13
2020.95 17
2021.05 23
2021.16 30
2021.26 37
2021.36 44
2021.47 49
2021.57 54
2021.67 58
2021.78 64
2021.88 71
2021.98 78
2022.09 84
2022.19 88
2022.29 88
2022.39 84
2022.50 77
2022.60 69
2022.70 62
2022.81 57
2022.91 55
2023.01 55
2023.12 57
2023.22 58
2023.32 59
2023.43 59
2023.53 59
2023.63 60
2023.74 63
2023.84 69
2023.94 76
2024.04 84
2024.15 91
2024.25 97
2024.35 99
2024.46 99
2024.56 96
2024.66 92
2024.77 86
2024.87 80
2024.97 74
2025.08 68
2025.18 63
2025.28 60
2025.39 59
2025.49 61
2025.59 65
2025.70 70
2025.80 75
2025.90 78
2026.01 78
2026.11 74
2026.21 68
2026.31 59
2026.42 51
2026.52 44
2026.62 39
2026.73 37
2026.83 39
2026.93 42
2027.04 47
2027.14 52
2027.24 57
2027.35 61
2027.45 65
2027.55 68
2027.66 71
2027.76 74
2027.86 77
2027.97 81
2028.07 84
2028.17 88
2028.28 89
2028.38 89
2028.48 86
2028.59 81
2028.69 74
2028.79 66
2028.90 57
2029.00 49
2029.10 41
2029.21 34
2029.31 28
2029.41 24
2029.52 21
2029.62 21
2029.72 25
2029.83 31
2029.93 41
2030.03 52
2030.14 64
2030.24 76
2030.34 87
2030.45 95
2030.55 101
2030.65 105
2030.76 106
2030.86 106
2030.96 105
2031.07 104
2031.17 102
2031.27 100
2031.38 97
2031.48 95
2031.58 92
2031.69 91
2031.79 91
2031.89 95
2032.00 101
2032.10 110
2032.20 119
2032.31 128
2032.41 135
2032.51 138
2032.62 137
2032.72 132
2032.82 125
2032.93 117
2033.03 109
2033.13 101
2033.24 95
2033.34 89
2033.44 85
2033.55 80
2033.65 77
2033.75 73
2033.86 69
2033.96 64
2034.06 59
2034.17 51
2034.27 41
2034.37 30
2034.48 17
2034.58 3
2034.68 0
2034.79 0
2034.89 0
2034.99 0
2035.10 0
2035.20 0
2035.30 0
2035.41 0
2035.51 8
2035.61 17
2035.72 24
2035.82 30
2035.92 35
2036.03 38
2036.13 39
2036.24 39
2036.34 37
2036.44 35
2036.55 34
2036.65 32
2036.75 32
2036.86 32
2036.96 32
2037.06 32
2037.17 32
2037.27 32
2037.37 32
2037.48 32
2037.58 32
2037.68 32
2037.79 34
2037.89 35
2037.99 38
2038.10 41
2038.20 44
2038.30 48
2038.41 51
2038.51 54
2038.62 57
2038.72 60
2038.82 64
2038.93 67
2039.03 70
2039.13 73
2039.24 75
2039.34 76
2039.44 77
2039.55 77
2039.65 77
2039.75 78
2039.86 79
2039.96 81
2040.07 81
2040.17 80
2040.27 76
2040.38 71
2040.48 64
2040.58 57
2040.69 52
2040.79 49
2040.89 50
2041.00 54
2041.10 60
2041.20 66
2041.31 73
2041.41 78
2041.52 81
2041.62 82
2041.72 82
2041.83 81
2041.93 80
2042.03 79
2042.14 78
2042.24 76
2042.34 72
2042.45 67
2042.55 61
2042.65 55
2042.76 50
2042.86 48
2042.97 50
2043.07 57
2043.17 68
2043.28 80
2043.38 92
2043.48 102
2043.59 107
2043.69 107
2043.79 103
2043.90 96
2044.00 86
2044.11 77
2044.21 69
2044.31 62
2044.42 58
2044.52 55
2044.62 53
2044.73 52
2044.83 53
2044.94 54
2045.04 57
2045.14 60
2045.25 64
2045.35 69
2045.45 74
2045.56 79
2045.66 84
2045.76 88
2045.87 92
2045.97 95
2046.08 97
2046.18 97
2046.28 96
2046.39 95
2046.49 93
2046.59 91
2046.70 89
2046.80 90
2046.91 92
2047.01 96
2047.11 101
2047.22 106
2047.32 110
2047.42 114
2047.53 115
2047.63 114
2047.74 111
2047.84 105
2047.94 99
2048.05 93
2048.15 88
2048.25 85
2048.36 86
2048.46 90
2048.57 97
2048.67 106
2048.77 113
2048.88 118
2048.98 120
2049.08 117
2049.19 110
2049.29 101
2049.40 91
2049.50 81
2049.60 73
2049.71 67
2049.81 62
2049.92 58
2050.02 55
2050.12 52
2050.23 49
2050.33 46
2050.43 44
2050.54 42
2050.64 40
2050.75 38
2050.85 37
2050.95 35
2051.06 32
2051.16 30
2051.26 28
2051.37 29
2051.47 31
2051.58 36
2051.68 42
2051.78 50
2051.89 59
2051.99 67
2052.10 74
2052.20 79
2052.30 82
2052.41 83
2052.51 82
2052.62 78
2052.72 73
2052.82 67
2052.93 60
2053.03 53
2053.13 47
2053.24 42
2053.34 40
2053.45 39
2053.55 41
2053.65 44
2053.76 49
2053.86 54
2053.97 59
2054.07 63
2054.17 65
2054.28 65
2054.38 62
2054.49 56
2054.59 49
2054.69 42
2054.80 37
2054.90 34
2055.01 34
2055.11 37
2055.21 42
2055.32 49
2055.42 54
2055.52 58
2055.63 60
2055.73 59
2055.84 58
2055.94 56
2056.04 54
2056.15 52
2056.25 51
2056.36 49
2056.46 46
2056.56 41
2056.67 35
2056.77 28
2056.88 21
2056.98 15
2057.08 11
2057.19 10
2057.29 13
2057.40 18
2057.50 26
2057.60 36
2057.71 45
2057.81 55
2057.92 63
2058.02 68
2058.12 71
2058.23 71
2058.33 69
2058.44 64
2058.54 58
2058.64 52
2058.75 48
2058.85 46
2058.96 47
2059.06 50
2059.16 55
2059.27 61
2059.37 65
2059.48 68
2059.58 68
2059.68 67
2059.79 63
2059.89 58
2060.00 52
2060.10 48
2060.21 45
2060.31 44
2060.41 46
2060.52 52
2060.62 59
2060.73 68
2060.83 78
2060.93 88
2061.04 98
2061.14 107
2061.25 118
2061.35 129
2061.45 141
2061.56 155
2061.66 168
2061.77 179
2061.87 187
2061.97 191
2062.08 190
2062.18 185
2062.29 177
2062.39 167
2062.50 157
2062.60 148
2062.70 140
2062.81 133
2062.91 127
2063.02 121
2063.12 113
2063.22 104
2063.33 94
2063.43 84
2063.54 74
2063.64 65
2063.75 58
2063.85 54
2063.95 51
2064.06 50
2064.16 49
2064.27 48
2064.37 47
2064.47 45
2064.58 42
2064.68 39
2064.79 36
2064.89 34
2065.00 31
2065.10 29
2065.20 26
2065.31 24
2065.41 21
2065.52 18
2065.62 17
2065.72 16
2065.83 18
2065.93 21
2066.04 26
2066.14 32
2066.25 37
2066.35 42
2066.45 45
2066.56 48
2066.66 50
2066.77 52
2066.87 53
2066.98 55
2067.08 56
2067.18 56
2067.29 56
2067.39 55
2067.50 54
2067.60 52
2067.71 50
2067.81 48
2067.91 46
2068.02 43
2068.12 39
2068.23 35
2068.33 31
2068.43 28
2068.54 26
2068.64 26
2068.75 27
2068.85 26
2068.96 24
2069.06 20
2069.17 12
2069.27 2
2069.37 0
2069.48 0
2069.58 0
2069.69 0
2069.79 0
2069.90 0
2070.00 0
2070.10 0
2070.21 9
2070.31 20
2070.42 33
2070.52 49
2070.63 67
2070.73 87
2070.83 106
2070.94 123
2071.04 136
2071.15 144
2071.25 145
2071.36 143
2071.46 137
2071.56 130
2071.67 122
2071.77 115
2071.88 109
2071.98 102
2072.09 96
2072.19 89
2072.30 82
2072.40 76
2072.50 71
2072.61 69
2072.71 68
2072.82 69
2072.92 72
2073.03 74
2073.13 75
2073.23 76
2073.34 75
2073.44 74
2073.55 73
2073.65 72
2073.76 72
2073.86 72
2073.97 72
2074.07 72
2074.17 71
2074.28 68
2074.38 66
2074.49 63
2074.59 60
2074.70 57
2074.80 55
2074.91 53
2075.01 53
2075.11 54
2075.22 56
2075.32 60
2075.43 65
2075.53 70
2075.64 74
2075.74 78
2075.85 79
2075.95 79
2076.05 77
2076.16 73
2076.26 69
2076.37 63
2076.47 58
2076.58 53
2076.68 48
2076.79 44
2076.89 42
2076.99 42
2077.10 44
2077.20 47
2077.31 50
2077.41 52
2077.52 54
2077.62 54
2077.73 53
2077.83 51
2077.94 50
2078.04 49
2078.14 48
2078.25 48
2078.35 46
2078.46 43
2078.56 40
2078.67 37
2078.77 34
2078.88 33
2078.98 34
2079.09 37
2079.19 41
2079.29 45
2079.40 49
2079.50 52
2079.61 55
2079.71 58
2079.82 60
2079.92 63
2080.03 65
2080.13 67
2080.24 68
2080.34 68
2080.44 68
2080.55 66
2080.65 65
2080.76 63
2080.86 62
2080.97 60
2081.07 58
2081.18 56
2081.28 53
2081.39 50
2081.49 48
2081.59 47
2081.70 47
2081.80 48
2081.91 52
2082.01 57
2082.12 63
2082.22 69
2082.33 73
2082.43 76
2082.54 76
2082.64 73
2082.75 68
2082.85 61
2082.96 53
2083.06 46
2083.16 39
2083.27 35
2083.37 33
2083.48 34
2083.58 37
2083.69 43
2083.79 49
2083.90 56
2084.00 61
2084.11 65
2084.21 66
2084.32 65
2084.42 63
2084.52 61
2084.63 58
2084.73 57
2084.84 57
2084.94 57
2085.05 58
2085.15 58
2085.26 58
2085.36 58
2085.47 58
2085.57 58
2085.68 59
2085.78 61
2085.89 64
2085.99 67
2086.10 70
2086.20 74
2086.30 78
2086.41 83
2086.51 87
2086.62 92
2086.72 97
2086.83 100
2086.93 103
2087.04 104
2087.14 103
2087.25 100
2087.35 97
2087.46 93
2087.56 89
2087.67 87
2087.77 87
2087.88 88
2087.98 91
2088.09 95
2088.19 98
2088.30 100
2088.40 99
2088.50 96
2088.61 91
2088.71 87
2088.82 83
2088.92 81
2089.03 82
2089.13 85
2089.24 89
2089.34 93
2089.45 97
2089.55 99
2089.66 99
2089.76 98
2089.87 96
2089.97 95
2090.08 95
2090.18 96
2090.29 100
2090.39 104
2090.50 107
2090.60 110
2090.71 111
2090.81 109
2090.92 107
2091.02 105
2091.13 104
2091.23 106
2091.33 110
2091.44 116
2091.54 121
2091.65 124
2091.75 123
2091.86 118
2091.96 109
2092.07 97
2092.17 85
2092.28 73
2092.38 65
2092.49 59
2092.59 55
2092.70 53
2092.80 52
2092.91 51
2093.01 50
2093.12 50
2093.22 50
2093.33 51
2093.43 53
2093.54 56
2093.64 59
2093.75 61
2093.85 61
2093.96 60
2094.06 56
2094.17 49
2094.27 41
2094.38 32
2094.48 23
2094.59 17
2094.69 13
2094.80 11
2094.90 13
2095.01 16
2095.11 20
2095.22 23
2095.32 25
2095.43 27
2095.53 28
2095.64 28
2095.74 28
2095.85 28
2095.95 28
2096.06 27
2096.16 27
2096.27 27
2096.37 27
2096.48 29
2096.58 33
2096.69 38
2096.79 43
2096.90 48
2097.00 52
2097.11 53
2097.21 53
2097.32 52
2097.42 50
2097.53 47
2097.63 44
2097.74 40
2097.84 37
2097.95 33
2098.05 28
2098.16 23
2098.26 17
2098.37 11
2098.47 5
2098.58 0
2098.68 0
2098.79 0
2098.89 0
2099.00 0
2099.10 0
2099.21 0
2099.31 0
2099.42 3
2099.52 13
2099.63 21
2099.73 27
2099.84 30
2099.94 29
2100.05 27
2100.15 23
2100.26 19
2100.36 16
2100.47 14
2100.57 13
2100.68 13
2100.78 13
2100.89 13
2100.99 14
2101.10 15
2101.20 16
2101.31 18
2101.41 21
2101.52 23
2101.62 26
2101.73 28
2101.83 30
2101.94 32
2102.04 34
2102.15 35
2102.25 36
2102.36 37
2102.46 37
2102.57 36
2102.67 34
2102.78 32
2102.88 30
2102.99 28
2103.10 28
2103.20 28
2103.31 28
2103.41 28
2103.52 28
2103.62 27
2103.73 25
2103.83 23
2103.94 21
2104.04 20
2104.15 20
2104.25 21
2104.36 24
2104.46 27
2104.57 31
2104.67 35
2104.78 38
2104.88 40
2104.99 41
2105.09 41
2105.20 40
2105.30 38
2105.41 35
2105.51 33
2105.62 31
2105.72 30
2105.83 31
2105.94 34
2106.04 37
2106.15 42
2106.25 46
2106.36 49
2106.46 50
2106.57 50
2106.67 49
2106.78 49
2106.88 49
2106.99 51
2107.09 54
2107.20 60
2107.30 66
2107.41 74
2107.51 82
2107.62 89
2107.72 96
2107.83 102
2107.93 106
2108.04 108
2108.15 108
2108.25 107
2108.36 103
2108.46 97
2108.57 91
2108.67 84
2108.78 78
2108.88 72
2108.99 66
2109.09 62
2109.20 57
2109.30 54
2109.41 52
2109.51 50
2109.62 50
2109.72 51
2109.83 54
2109.94 57
2110.04 59
2110.15 61
2110.25 61
2110.36 59
2110.46 55
2110.57 51
2110.67 48
2110.78 45
2110.88 44
2110.99 44
2111.09 44
2111.20 44
2111.30 43
2111.41 40
2111.52 37
2111.62 32
2111.73 28
2111.83 24
2111.94 23
2112.04 25
2112.15 31
2112.25 39
2112.36 49
2112.46 60
2112.57 71
2112.67 81
2112.78 90
2112.89 97
2112.99 103
2113.10 108
2113.20 112
2113.31 115
2113.41 117
2113.52 117
2113.62 116
2113.73 113
2113.83 109
2113.94 104
2114.04 98
2114.15 92
2114.26 85
2114.36 78
2114.47 71
2114.57 65
2114.68 61
2114.78 57
2114.89 56
2114.99 56
2115.10 58
2115.20 59
2115.31 59
2115.42 58
2115.52 56
2115.63 54
2115.73 53
2115.84 54
2115.94 58
2116.05 64
2116.15 72
2116.26 80
2116.36 87
2116.47 91
2116.58 90
2116.68 86
2116.79 78
2116.89 68
2117.00 57
2117.10 46
2117.21 37
2117.31 31
2117.42 28
2117.53 30
2117.63 35
2117.74 44
2117.84 56
2117.95 68
2118.05 81
2118.16 93
2118.26 102
2118.37 110
2118.47 114
2118.58 116
2118.69 117
2118.79 116
2118.90 116
2119.00 116
2119.11 117
2119.21 119
2119.32 122
2119.42 124
2119.53 125
2119.64 124
2119.74 119
2119.85 112
2119.95 103
2120.06 93
2120.16 83
2120.27 76
2120.37 70
2120.48 67
2120.59 65
2120.69 65
2120.80 66
2120.90 67
2121.01 69
2121.11 72
2121.22 77
2121.33 81
2121.43 85
2121.54 86
2121.64 86
2121.75 82
2121.85 75
2121.96 66
2122.06 57
2122.17 47
2122.28 38
2122.38 30
2122.49 23
2122.59 18
2122.70 15
2122.80 13
2122.91 13
2123.02 16
2123.12 20
2123.23 26
2123.33 34
2123.44 43
2123.54 53
2123.65 65
2123.75 76
2123.86 87
2123.97 96
2124.07 103
2124.18 107
2124.28 108
2124.39 106
2124.49 103
2124.60 99
2124.71 96
2124.81 95
2124.92 95
2125.02 96
2125.13 97
2125.23 98
2125.34 98
2125.45 96
2125.55 95
2125.66 93
2125.76 93
2125.87 93
2125.97 94
2126.08 96
2126.19 97
2126.29 98
2126.40 97
2126.50 95
2126.61 91
2126.71 87
2126.82 83
2126.93 81
2127.03 82
2127.14 85
2127.24 91
2127.35 98
2127.45 105
2127.56 110
2127.67 113
2127.77 112
2127.88 108
2127.98 101
2128.09 94
2128.19 87
2128.30 81
2128.41 78
2128.51 77
2128.62 78
2128.72 80
2128.83 83
2128.94 86
2129.04 88
2129.15 89
2129.25 88
2129.36 87
2129.46 86
2129.57 86
2129.68 87
2129.78 89
2129.89 93
2129.99 96
2130.10 99
2130.20 100
2130.31 99
2130.42 96
2130.52 91
2130.63 84
2130.73 77
2130.84 69
2130.95 62
2131.05 57
2131.16 53
2131.26 52
2131.37 53
2131.48 57
2131.58 62
2131.69 67
2131.79 71
2131.90 72
2132.00 71
2132.11 67
2132.22 62
2132.32 58
2132.43 55
2132.53 56
2132.64 62
2132.75 71
2132.85 83
2132.96 96
2133.06 107
2133.17 116
2133.27 121
2133.38 124
2133.49 124
2133.59 123
2133.70 122
2133.80 122
2133.91 122
2134.02 124
2134.12 127
2134.23 129
2134.33 130
2134.44 130
2134.55 127
2134.65 123
2134.76 117
2134.86 110
2134.97 103
2135.08 98
2135.18 93
2135.29 90
2135.39 87
2135.50 83
2135.61 79
2135.71 73
2135.82 66
2135.92 59
2136.03 52
2136.14 47
2136.24 44
2136.35 43
2136.45 44
2136.56 46
2136.67 48
2136.77 51
2136.88 52
2136.98 53
2137.09 53
2137.20 52
2137.30 52
2137.41 53
2137.51 55
2137.62 57
2137.73 60
2137.83 64
2137.94 67
2138.04 70
2138.15 72
2138.26 74
2138.36 76
2138.47 78
2138.57 80
2138.68 83
2138.79 87
2138.89 91
2139.00 94
2139.10 96
2139.21 96
2139.32 95
2139.42 90
2139.53 83
2139.63 74
2139.74 63
2139.85 51
2139.95 38
2140.06 27
2140.16 16
2140.27 8
2140.38 2
2140.48 0
2140.59 0
2140.69 0
2140.80 0
2140.91 0
2141.01 1
2141.12 2
2141.22 3
2141.33 3
2141.44 4
2141.54 3
2141.65 2
2141.76 0
2141.86 0
2141.97 0
2142.07 0
2142.18 0
2142.29 2
2142.39 10
2142.50 19
2142.60 30
2142.71 40
2142.82 49
2142.92 56
2143.03 59
2143.14 60
2143.24 59
2143.35 55
2143.45 51
2143.56 45
2143.67 40
2143.77 35
2143.88 29
2143.98 23
2144.09 17
2144.20 12
2144.30 8
2144.41 8
2144.52 13
2144.62 21
2144.73 33
2144.83 47
2144.94 60
2145.05 70
2145.15 75
2145.26 75
2145.36 71
2145.47 65
2145.58 58
2145.68 54
2145.79 54
2145.90 56
2146.00 61
2146.11 67
2146.21 72
2146.32 74
2146.43 73
2146.53 70
2146.64 65
2146.75 61
2146.85 57
2146.96 54
2147.06 53
2147.17 52
2147.28 50
2147.38 48
2147.49 44
2147.60 40
2147.70 36
2147.81 34
2147.91 34
2148.02 36
2148.13 41
2148.23 46
2148.34 51
2148.45 57
2148.55 62
2148.66 66
2148.76 70
2148.87 74
2148.98 77
2149.08 80
2149.19 81
2149.30 80
2149.40 79
2149.51 77
2149.61 75
2149.72 75
2149.83 76
2149.93 78
2150.04 82
2150.15 87
2150.25 93
2150.36 99
2150.47 106
2150.57 113
2150.68 121
2150.78 129
2150.89 138
2151.00 146
2151.10 154
2151.21 161
2151.32 167
2151.42 172
2151.53 174
2151.64 174
2151.74 172
2151.85 167
2151.95 160
2152.06 150
2152.17 140
2152.27 128
2152.38 118
2152.49 108
2152.59 100
2152.70 94
2152.81 89
2152.91 86
2153.02 86
2153.12 87
2153.23 91
2153.34 96
2153.44 102
2153.55 109
2153.66 114
2153.76 118
2153.87 119
2153.98 118
2154.08 115
2154.19 110
2154.29 105
2154.40 100
2154.51 96
2154.61 93
2154.72 90
2154.83 89
2154.93 88
2155.04 89
2155.15 91
2155.25 94
2155.36 99
2155.47 104
2155.57 109
2155.68 113
2155.78 116
2155.89 117
2156.00 115
2156.10 111
2156.21 106
2156.32 99
2156.42 92
2156.53 85
2156.64 78
2156.74 71
2156.85 64
2156.96 57
2157.06 52
2157.17 48
2157.28 47
2157.38 50
2157.49 56
2157.60 65
2157.70 75
2157.81 83
2157.91 89
2158.02 91
2158.13 87
2158.23 79
2158.34 68
2158.45 56
2158.55 45
2158.66 39
2158.77 36
2158.87 37
2158.98 42
2159.09 48
2159.19 55
2159.30 60
2159.41 66
2159.51 70
2159.62 74
2159.73 80
2159.83 86
2159.94 93
2160.05 102
2160.15 111
2160.26 120
2160.37 128
2160.47 136
2160.58 142
2160.68 147
2160.79 149
2160.90 150
2161.00 150
2161.11 150
2161.22 149
2161.32 147
2161.43 145
2161.54 142
2161.64 137
2161.75 131
2161.86 122
2161.96 111
2162.07 99
2162.18 86
2162.28 73
2162.39 62
2162.50 51
2162.60 42
2162.71 35
2162.82 29
2162.92 24
2163.03 20
2163.14 16
2163.24 14
2163.35 11
2163.46 10
2163.56 10
2163.67 10
2163.78 13
2163.88 16
2163.99 21
2164.10 27
2164.20 33
2164.31 40
2164.42 45
2164.52 49
2164.63 51
2164.74 50
2164.84 47
2164.95 42
2165.06 35
2165.16 29
2165.27 23
2165.38 19
2165.48 17
2165.59 17
2165.70 19
2165.80 22
2165.91 27
2166.02 31
2166.12 36
2166.23 40
2166.34 43
2166.44 45
2166.55 47
2166.66 48
2166.76 48
2166.87 47
2166.98 44
2167.08 40
2167.19 36
2167.30 32
2167.40 29
2167.51 27
2167.62 26
2167.72 27
2167.83 29
2167.94 30
2168.04 32
2168.15 34
2168.26 36
2168.37 39
2168.47 42
2168.58 45
2168.69 47
2168.79 50
2168.90 51
2169.01 52
2169.11 51
2169.22 50
2169.33 49
2169.43 48
2169.54 50
2169.65 54
2169.75 61
2169.86 71
2169.97 81
2170.07 91
2170.18 100
2170.29 105
2170.39 107
2170.50 106
2170.61 103
2170.71 100
2170.82 98
2170.93 97
2171.04 98
2171.14 100
2171.25 101
2171.36 102
2171.46 102
2171.57 100
2171.68 98
2171.78 93
2171.89 88
2172.00 82
2172.10 74
2172.21 66
2172.32 59
2172.42 53
2172.53 50
2172.64 50
2172.74 52
2172.85 57
2172.96 61
2173.07 64
2173.17 65
2173.28 62
2173.39 54
2173.49 44
2173.60 32
2173.71 19
2173.81 9
2173.92 2
2174.03 0
2174.13 0
2174.24 5
2174.35 11
2174.46 17
2174.56 23
2174.67 28
2174.78 31
2174.88 33
2174.99 35
2175.10 36
2175.20 37
2175.31 39
2175.42 39
2175.52 39
2175.63 38
2175.74 35
2175.85 32
2175.95 28
2176.06 24
2176.17 20
2176.27 15
2176.38 12
2176.49 8
2176.59 3
2176.70 0
2176.81 0
2176.92 0
2177.02 0
2177.13 0
2177.24 0
2177.34 0
2177.45 0
2177.56 3
2177.66 12
2177.77 20
2177.88 28
2177.98 33
2178.09 36
2178.20 36
2178.31 34
2178.41 30
2178.52 25
2178.63 20
2178.73 14
2178.84 8
2178.95 3
2179.06 0
2179.16 0
2179.27 0
2179.38 1
2179.48 8
2179.59 19
2179.70 34
2179.80 49
2179.91 64
2180.02 75
2180.13 83
2180.23 85
2180.34 84
2180.45 79
2180.55 74
2180.66 68
2180.77 65
2180.88 64
2180.98 64
2181.09 66
2181.20 69
2181.30 72
2181.41 75
2181.52 77
2181.62 78
2181.73 77
2181.84 75
2181.95 71
2182.05 65
2182.16 59
2182.27 51
2182.37 43
2182.48 36
2182.59 30
2182.70 27
2182.80 28
2182.91 31
2183.02 39
2183.12 48
2183.23 59
2183.34 70
2183.45 79
2183.55 85
2183.66 90
2183.77 91
2183.87 90
2183.98 86
2184.09 82
2184.20 77
2184.30 73
2184.41 70
2184.52 69
2184.62 70
2184.73 72
2184.84 74
2184.95 75
2185.05 75
2185.16 72
2185.27 69
2185.37 65
2185.48 61
2185.59 59
2185.70 59
2185.80 61
2185.91 63
2186.02 66
2186.12 69
2186.23 71
2186.34 74
2186.45 77
2186.55 82
2186.66 89
2186.77 96
2186.88 104
2186.98 111
2187.09 116
2187.20 119
2187.30 119
2187.41 116
2187.52 112
2187.63 107
2187.73 101
2187.84 96
2187.95 91
2188.05 87
2188.16 83
2188.27 80
2188.38 76
2188.48 72
2188.59 68
2188.70 64
2188.81 62
2188.91 60
2189.02 59
2189.13 57
2189.23 56
2189.34 53
2189.45 50
2189.56 46
2189.66 42
2189.77 39
2189.88 40
2189.99 44
2190.09 52
2190.20 62
2190.31 74
2190.42 85
2190.52 94
2190.63 101
2190.74 105
2190.84 107
2190.95 108
2191.06 108
2191.17 108
2191.27 107
2191.38 106
2191.49 105
2191.60 103
2191.70 102
2191.81 102
2191.92 104
2192.03 107
2192.13 112
2192.24 118
2192.35 124
2192.45 131
2192.56 136
2192.67 140
2192.78 141
2192.88 141
2192.99 137
2193.10 130
2193.21 121
2193.31 111
2193.42 101
2193.53 91
2193.64 84
2193.74 78
2193.85 75
2193.96 74
2194.07 72
2194.17 71
2194.28 68
2194.39 65
2194.49 60
2194.60 54
2194.71 49
2194.82 43
2194.92 37
2195.03 31
2195.14 24
2195.25 18
2195.35 11
2195.46 4
2195.57 0
2195.68 0
2195.78 0
2195.89 0
2196.00 0
2196.11 0
2196.21 0
2196.32 0
2196.43 3
2196.54 8
2196.64 12
2196.75 18
2196.86 23
2196.97 30
2197.07 38
2197.18 46
2197.29 55
2197.40 63
2197.50 70
2197.61 75
2197.72 78
2197.83 79
2197.93 77
2198.04 74
2198.15 69
2198.26 63
2198.36 56
2198.47 49
2198.58 42
2198.69 35
2198.79 29
2198.90 23
2199.01 19
2199.12 15
2199.22 13
2199.33 12
2199.44 13
2199.55 16
2199.65 21
2199.76 27
2199.87 33
2199.98 38
2200.08 41
2200.19 41
2200.30 40
2200.41 36
2200.51 31
2200.62 26
2200.73 23
2200.84 21
2200.94 21
2201.05 23
2201.16 26
2201.27 29
2201.37 31
2201.48 33
2201.59 35
2201.70 36
2201.80 38
2201.91 41
2202.02 44
2202.13 46
2202.24 46
2202.34 45
2202.45 42
2202.56 37
2202.67 31
2202.77 25
2202.88 20
2202.99 17
2203.10 15
2203.20 14
2203.31 16
2203.42 20
2203.53 26
2203.63 34
2203.74 43
2203.85 53
2203.96 64
2204.06 75
2204.17 86
2204.28 95
2204.39 104
2204.50 111
2204.60 117
2204.71 120
2204.82 121
2204.93 119
2205.03 115
2205.14 108
2205.25 100
2205.36 91
2205.46 83
2205.57 76
2205.68 70
2205.79 66
2205.89 63
2206.00 61
2206.11 58
2206.22 54
2206.33 50
2206.43 45
2206.54 40
2206.65 37
2206.76 36
2206.86 37
2206.97 40
2207.08 46
2207.19 51
2207.30 55
2207.40 57
2207.51 56
2207.62 53
2207.73 49
2207.83 45
2207.94 42
2208.05 41
2208.16 42
2208.26 44
2208.37 47
2208.48 50
2208.59 53
2208.70 56
2208.80 59
2208.91 62
2209.02 67
2209.13 71
2209.23 77
2209.34 82
2209.45 88
2209.56 93
2209.67 98
2209.77 103
2209.88 107
2209.99 109
2210.10 111
2210.20 113
2210.31 113
2210.42 114
2210.53 114
2210.64 115
2210.74 116
2210.85 119
2210.96 121
2211.07 124
2211.17 127
2211.28 130
2211.39 131
2211.50 130
2211.61 129
2211.71 126
2211.82 122
2211.93 117
2212.04 112
2212.15 107
2212.25 101
2212.36 96
2212.47 91
2212.58 87
2212.68 82
2212.79 78
2212.90 74
2213.01 71
2213.12 67
2213.22 64
2213.33 60
2213.44 56
2213.55 52
2213.66 50
2213.76 48
2213.87 48
2213.98 50
2214.09 53
2214.19 56
2214.30 60
2214.41 63
2214.52 66
2214.63 69
2214.73 72
2214.84 75
2214.95 78
2215.06 81
2215.17 84
2215.27 85
2215.38 85
2215.49 82
2215.60 77
2215.71 70
2215.81 62
2215.92 52
2216.03 43
2216.14 34
2216.25 27
2216.35 22
2216.46 19
2216.57 17
2216.68 17
2216.78 17
2216.89 20
2217.00 23
2217.11 27
2217.22 33
2217.32 41
2217.43 48
2217.54 57
2217.65 64
2217.76 70
2217.86 76
2217.97 80
2218.08 84
2218.19 88
2218.30 92
2218.40 97
2218.51 101
2218.62 104
2218.73 106
2218.84 105
2218.94 102
2219.05 99
2219.16 97
2219.27 97
2219.38 100
2219.48 107
2219.59 117
2219.70 129
2219.81 144
2219.92 158
2220.02 172
2220.13 185
2220.24 195
2220.35 203
2220.46 207
2220.56 207
2220.67 204
2220.78 198
2220.89 189
2221.00 180
2221.11 170
2221.21 161
2221.32 153
2221.43 145
2221.54 136
2221.65 127
2221.75 116
2221.86 104
2221.97 93
2222.08 83
2222.19 76
2222.29 72
2222.40 73
2222.51 76
2222.62 81
2222.73 87
2222.83 91
2222.94 93
2223.05 92
2223.16 87
2223.27 78
2223.37 67
2223.48 55
2223.59 43
2223.70 32
2223.81 23
2223.92 17
2224.02 13
2224.13 12
2224.24 13
2224.35 16
2224.46 21
2224.56 27
2224.67 33
2224.78 41
2224.89 48
2225.00 53
2225.11 56
2225.21 56
2225.32 52
2225.43 46
2225.54 37
2225.65 27
2225.75 18
2225.86 11
2225.97 5
2226.08 3
2226.19 3
2226.29 4
2226.40 6
2226.51 8
2226.62 9
2226.73 9
2226.84 8
2226.94 5
2227.05 1
2227.16 0
2227.27 0
2227.38 0
2227.49 0
2227.59 0
2227.70 0
2227.81 0
2227.92 6
2228.03 14
2228.13 22
2228.24 29
2228.35 33
2228.46 36
2228.57 36
2228.68 36
2228.78 36
2228.89 37
2229.00 38
2229.11 41
2229.22 45
2229.33 49
2229.43 54
2229.54 59
2229.65 64
2229.76 68
2229.87 73
2229.97 76
2230.08 79
2230.19 81
2230.30 82
2230.41 83
2230.52 84
2230.62 84
2230.73 83
2230.84 80
2230.95 75
2231.06 67
2231.17 57
2231.27 44
2231.38 30
2231.49 16
2231.60 3
2231.71 0
2231.82 0
2231.92 0
2232.03 0
2232.14 0
2232.25 1
2232.36 9
2232.47 17
2232.57 25
2232.68 34
2232.79 44
2232.90 54
2233.01 64
2233.12 72
2233.22 78
2233.33 81
2233.44 82
2233.55 80
2233.66 76
2233.77 71
2233.87 66
2233.98 62
2234.09 60
2234.20 60
2234.31 62
2234.42 65
2234.52 68
2234.63 72
2234.74 74
2234.85 74
2234.96 73
2235.07 69
2235.18 64
2235.28 58
2235.39 51
2235.50 43
2235.61 36
2235.72 30
2235.83 25
2235.93 21
2236.04 19
2236.15 18
2236.26 17
2236.37 16
2236.48 15
2236.58 15
2236.69 15
2236.80 15
2236.91 16
2237.02 18
2237.13 18
2237.24 18
2237.34 17
2237.45 15
2237.56 12
2237.67 9
2237.78 8
2237.89 9
2237.99 11
2238.10 16
2238.21 21
2238.32 25
2238.43 27
2238.54 27
2238.65 24
2238.75 19
2238.86 13
2238.97 8
2239.08 4
2239.19 1
2239.30 0
2239.40 0
2239.51 0
2239.62 0
2239.73 0
2239.84 0
2239.95 0
2240.06 0
2240.16 0
2240.27 0
2240.38 3
2240.49 9
2240.60 15
2240.71 19
2240.82 22
2240.92 24
2241.03 25
2241.14 24
2241.25 23
2241.36 21
2241.47 18
2241.58 16
2241.68 15
2241.79 13
2241.90 13
2242.01 13
2242.12 14
2242.23 15
2242.34 17
2242.44 19
2242.55 21
2242.66 23
2242.77 24
2242.88 25
2242.99 25
2243.10 26
2243.20 27
2243.31 28
2243.42 30
2243.53 32
2243.64 33
2243.75 33
2243.86 33
2243.96 33
2244.07 33
2244.18 33
2244.29 35
2244.40 38
2244.51 42
2244.62 46
2244.72 50
2244.83 53
2244.94 55
2245.05 56
2245.16 56
2245.27 57
2245.38 58
2245.48 62
2245.59 67
2245.70 74
2245.81 82
2245.92 89
2246.03 94
2246.14 97
2246.25 98
2246.35 96
2246.46 92
2246.57 86
2246.68 79
2246.79 70
2246.90 61
2247.01 51
2247.11 41
2247.22 32
2247.33 24
2247.44 20
2247.55 18
2247.66 19
2247.77 23
2247.88 28
2247.98 33
2248.09 39
2248.20 43
2248.31 46
2248.42 48
2248.53 48
2248.64 46
2248.75 44
2248.85 42
2248.96 40
2249.07 40
2249.18 41
2249.29 45
2249.40 50
2249.51 56
2249.62 62
2249.72 66
2249.83 68
2249.94 67
2250.05 63
2250.16 57
2250.27 49
2250.38 42
2250.49 37
2250.59 33
2250.70 31
2250.81 32
2250.92 34
2251.03 39
2251.14 44
2251.25 50
2251.36 56
2251.46 62
2251.57 66
2251.68 68
2251.79 68
2251.90 67
2252.01 65
2252.12 64
2252.23 65
2252.34 67
2252.44 72
2252.55 78
2252.66 83
2252.77 88
2252.88 92
2252.99 92
2253.10 91
2253.21 87
2253.31 82
2253.42 75
2253.53 68
2253.64 60
2253.75 51
2253.86 41
2253.97 31
2254.08 22
2254.19 13
2254.29 7
2254.40 4
2254.51 4
2254.62 8
2254.73 13
2254.84 21
2254.95 29
2255.06 38
2255.17 47
2255.27 55
2255.38 61
2255.49 65
2255.60 66
2255.71 64
2255.82 59
2255.93 53
2256.04 46
2256.15 42
2256.25 40
2256.36 41
2256.47 46
2256.58 54
2256.69 62
2256.80 70
2256.91 76
2257.02 80
2257.13 80
2257.23 77
2257.34 72
2257.45 65
2257.56 58
2257.67 53
2257.78 50
2257.89 49
2258.00 52
2258.11 58
2258.22 65
2258.32 73
2258.43 81
2258.54 88
2258.65 92
2258.76 93
2258.87 92
2258.98 89
2259.09 85
2259.20 82
2259.30 79
2259.41 78
2259.52 79
2259.63 81
2259.74 83
2259.85 86
2259.96 87
2260.07 87
2260.18 85
2260.29 80
2260.39 74
2260.50 66
2260.61 57
2260.72 49
2260.83 43
2260.94 38
2261.05 34
2261.16 33
2261.27 33
2261.38 33
2261.48 35
2261.59 36
2261.70 38
2261.81 40
2261.92 41
2262.03 43
2262.14 44
2262.25 46
2262.36 49
2262.47 51
2262.58 54
2262.68 56
2262.79 58
2262.90 58
2263.01 58
2263.12 57
2263.23 57
2263.34 59
2263.45 62
2263.56 68
2263.67 74
2263.78 81
2263.88 87
2263.99 91
2264.10 92
2264.21 91
2264.32 89
2264.43 86
2264.54 83
2264.65 80
2264.76 79
2264.87 78
2264.98 79
2265.08 80
2265.19 80
2265.30 80
2265.41 78
2265.52 75
2265.63 71
2265.74 66
2265.85 60
2265.96 55
2266.07 48
2266.18 42
2266.29 34
2266.39 25
2266.50 15
2266.61 6
2266.72 0
2266.83 0
2266.94 0
2267.05 0
2267.16 0
2267.27 0
2267.38 0
2267.49 0
2267.60 2
2267.70 11
2267.81 21
2267.92 30
2268.03 38
2268.14 43
2268.25 44
2268.36 42
2268.47 37
2268.58 30
2268.69 23
2268.80 18
2268.91 17
2269.01 19
2269.12 25
2269.23 33
2269.34 42
2269.45 48
2269.56 52
2269.67 52
2269.78 50
2269.89 47
2270.00 42
2270.11 39
2270.22 35
2270.33 32
2270.43 29
2270.54 26
2270.65 24
2270.76 22
2270.87 22
2270.98 23
2271.09 26
2271.20 31
2271.31 37
2271.42 44
2271.53 50
2271.64 56
2271.75 60
2271.86 61
2271.96 61
2272.07 59
2272.18 56
2272.29 53
2272.40 51
2272.51 50
2272.62 50
2272.73 50
2272.84 52
2272.95 53
2273.06 53
2273.17 53
2273.28 51
2273.39 49
2273.49 46
2273.60 44
2273.71 41
2273.82 40
2273.93 40
2274.04 42
2274.15 45
2274.26 48
2274.37 52
2274.48 56
2274.59 60
2274.70 61
2274.81 62
2274.92 61
2275.03 61
2275.14 61
2275.24 62
2275.35 65
2275.46 69
2275.57 75
2275.68 81
2275.79 87
2275.90 91
2276.01 94
2276.12 97
2276.23 99
2276.34 102
2276.45 106
2276.56 111
2276.67 115
2276.78 119
2276.89 121
2276.99 122
2277.10 121
2277.21 119
2277.32 117
2277.43 116
2277.54 115
2277.65 116
2277.76 117
2277.87 118
2277.98 119
2278.09 119
2278.20 118
2278.31 116
2278.42 113
2278.53 109
2278.64 106
2278.75 102
2278.86 97
2278.96 91
2279.07 84
2279.18 75
2279.29 66
2279.40 57
2279.51 50
2279.62 46
2279.73 47
2279.84 52
2279.95 59
2280.06 68
2280.17 75
2280.28 81
2280.39 84
2280.50 85
2280.61 84
2280.72 84
2280.83 84
2280.94 84
2281.04 84
2281.15 84
2281.26 83
2281.37 82
2281.48 80
2281.59 79
2281.70 78
2281.81 79
2281.92 80
2282.03 81
2282.14 80
2282.25 78
2282.36 74
2282.47 68
2282.58 62
2282.69 55
2282.80 51
2282.91 49
2283.02 49
2283.13 51
2283.24 53
2283.34 55
2283.45 54
2283.56 52
2283.67 48
2283.78 44
2283.89 40
2284.00 38
2284.11 39
2284.22 43
2284.33 49
2284.44 56
2284.55 63
2284.66 68
2284.77 71
2284.88 70
2284.99 66
2285.10 59
2285.21 49
2285.32 37
2285.43 24
2285.54 11
2285.65 0
2285.76 0
2285.87 0
2285.98 0
2286.08 0
2286.19 0
2286.30 0
2286.41 0
2286.52 1
2286.63 8
2286.74 14
2286.85 20
2286.96 24
2287.07 29
2287.18 33
2287.29 37
2287.40 40
2287.51 43
2287.62 46
2287.73 47
2287.84 48
2287.95 48
2288.06 48
2288.17 48
2288.28 48
2288.39 48
2288.50 50
2288.61 52
2288.72 55
2288.83 60
2288.94 65
2289.05 71
2289.16 77
2289.27 83
2289.37 88
2289.48 93
2289.59 97
2289.70 101
2289.81 104
2289.92 107
2290.03 108
2290.14 108
2290.25 108
2290.36 108
2290.47 109
2290.58 112
2290.69 118
2290.80 126
2290.91 135
2291.02 143
2291.13 149
2291.24 152
2291.35 151
2291.46 147
2291.57 141
2291.68 133
2291.79 124
2291.90 117
2292.01 111
2292.12 107
2292.23 104
2292.34 103
2292.45 104
2292.56 105
2292.67 106
2292.78 106
2292.89 105
2293.00 102
2293.11 96
2293.22 87
2293.33 76
2293.44 64
2293.55 51
2293.66 41
2293.77 33
2293.88 28
2293.98 27
2294.09 29
2294.20 35
2294.31 42
2294.42 49
2294.53 54
2294.64 58
2294.75 59
2294.86 56
2294.97 52
2295.08 47
2295.19 42
2295.30 37
2295.41 34
2295.52 32
2295.63 32
2295.74 32
2295.85 33
2295.96 34
2296.07 35
2296.18 35
2296.29 34
2296.40 32
2296.51 29
2296.62 27
2296.73 25
2296.84 25
2296.95 27
2297.06 32
2297.17 38
2297.28 44
2297.39 49
2297.50 54
2297.61 56
2297.72 57
2297.83 57
2297.94 57
2298.05 56
2298.16 55
2298.27 53
2298.38 49
2298.49 43
2298.60 34
2298.71 24
2298.82 14
2298.93 3
2299.04 0
2299.15 0
2299.26 0
2299.37 0
2299.48 0
2299.59 0
2299.70 7
2299.81 13
2299.92 17
2300.03 20
2300.14 21
2300.25 22
2300.36 22
2300.47 24
2300.58 27
2300.69 33
2300.80 41
2300.91 49
2301.02 57
2301.13 65
2301.24 71
2301.35 77
2301.46 84
2301.57 92
2301.68 102
2301.79 112
2301.90 123
2302.01 132
2302.12 139
2302.23 142
2302.34 140
2302.45 136
2302.56 129
2302.67 122
2302.78 114
2302.89 106
2303.00 100
2303.11 94
2303.22 90
2303.33 88
2303.44 86
2303.55 85
2303.66 85
2303.77 85
2303.88 85
2303.99 84
2304.10 84
2304.21 85
2304.32 87
2304.43 90
2304.54 94
2304.65 98
2304.76 102
2304.87 105
2304.98 106
2305.09 106
2305.20 103
2305.31 98
2305.42 92
2305.53 85
2305.64 77
2305.75 69
2305.86 62
2305.97 57
2306.08 54
2306.19 54
2306.30 57
2306.41 62
2306.52 67
2306.63 72
2306.74 74
2306.85 74
2306.96 71
2307.07 65
2307.18 57
2307.29 49
2307.40 40
2307.51 33
2307.62 28
2307.73 25
2307.84 25
2307.95 28
2308.06 32
2308.17 36
2308.28 39
2308.39 38
2308.50 33
2308.61 25
2308.72 14
2308.83 2
2308.94 0
2309.05 0
2309.16 0
2309.27 0
2309.39 0
2309.50 0
2309.61 0
2309.72 0
2309.83 5
2309.94 16
2310.05 28
2310.16 41
2310.27 52
2310.38 63
2310.49 71
2310.60 79
2310.71 86
2310.82 93
2310.93 99
2311.04 105
2311.15 109
2311.26 110
2311.37 108
2311.48 102
2311.59 93
2311.70 83
2311.81 72
2311.92 62
2312.03 54
2312.14 49
2312.25 47
2312.36 47
2312.47 50
2312.58 53
2312.69 58
2312.80 62
2312.91 66
2313.02 70
2313.13 73
2313.24 77
2313.35 81
2313.46 86
2313.57 94
2313.68 102
2313.79 110
2313.90 117
2314.02 121
2314.13 121
2314.24 115
2314.35 105
2314.46 92
2314.57 77
2314.68 61
2314.79 48
2314.90 37
2315.01 31
2315.12 27
2315.23 26
2315.34 27
2315.45 29
2315.56 32
2315.67 33
2315.78 34
2315.89 33
2316.00 31
2316.11 27
2316.22 22
2316.33 17
2316.44 13
2316.55 11
2316.66 12
2316.77 16
2316.88 23
2316.99 31
2317.10 41
2317.21 50
2317.33 57
2317.44 62
2317.55 66
2317.66 66
2317.77 66
2317.88 63
2317.99 61
2318.10 58
2318.21 56
2318.32 55
2318.43 53
2318.54 52
2318.65 52
2318.76 51
2318.87 51
2318.98 51
2319.09 51
2319.20 52
2319.31 54
2319.42 56
2319.53 57
2319.64 59
2319.75 59
2319.86 58
2319.98 55
2320.09 50
2320.20 44
2320.31 36
2320.42 28
2320.53 20
2320.64 14
2320.75 9
2320.86 6
2320.97 5
2321.08 5
2321.19 6
2321.30 7
2321.41 8
2321.52 8
2321.63 7
2321.74 5
2321.85 2
2321.96 0
2322.07 0
2322.18 0
2322.29 0
2322.41 0
2322.52 0
2322.63 0
2322.74 5
2322.85 14
2322.96 24
2323.07 33
2323.18 41
2323.29 47
2323.40 50
2323.51 50
2323.62 49
2323.73 46
2323.84 43
2323.95 41
2324.06 40
2324.17 41
2324.28 43
2324.39 44
2324.51 44
2324.62 43
2324.73 39
2324.84 34
2324.95 28
2325.06 23
2325.17 21
2325.28 21
2325.39 23
2325.50 28
2325.61 33
2325.72 38
2325.83 41
2325.94 42
2326.05 41
2326.16 38
2326.27 35
2326.38 32
2326.50 29
2326.61 28
2326.72 29
2326.83 30
2326.94 33
2327.05 35
2327.16 37
2327.27 38
2327.38 37
2327.49 34
2327.60 30
2327.71 26
2327.82 22
2327.93 19
2328.04 18
2328.15 20
2328.27 25
2328.38 33
2328.49 43
2328.60 53
2328.71 63
2328.82 72
2328.93 79
2329.04 82
2329.15 82
2329.26 80
2329.37 76
2329.48 69
2329.59 61
2329.70 53
2329.81 45
2329.93 38
2330.04 32
2330.15 27
2330.26 24
2330.37 24
2330.48 25
2330.59 29
2330.70 33
2330.81 38
2330.92 44
2331.03 50
2331.14 56
2331.25 62
2331.36 67
2331.47 73
2331.59 78
2331.70 81
2331.81 83
2331.92 82
2332.03 80
2332.14 75
2332.25 68
2332.36 60
2332.47 51
2332.58 42
2332.69 33
2332.80 24
2332.91 18
2333.03 13
2333.14 12
2333.25 14
2333.36 20
2333.47 27
2333.58 35
2333.69 42
2333.80 49
2333.91 55
2334.02 60
2334.13 65
2334.24 72
2334.35 80
2334.47 90
2334.58 99
2334.69 109
2334.80 117
2334.91 123
2335.02 126
2335.13 128
2335.24 127
2335.35 126
2335.46 124
2335.57 123
2335.68 121
2335.79 120
2335.91 120
2336.02 119
2336.13 119
2336.24 120
2336.35 121
2336.46 122
2336.57 124
2336.68 126
2336.79 128
2336.90 129
2337.01 129
2337.12 127
2337.24 123
2337.35 117
2337.46 109
2337.57 99
2337.68 89
2337.79 79
2337.90 70
2338.01 64
2338.12 60
2338.23 59
2338.34 58
2338.45 58
2338.57 57
2338.68 55
2338.79 53
2338.90 49
2339.01 47
2339.12 47
2339.23 50
2339.34 56
2339.45 65
2339.56 75
2339.67 85
2339.79 92
2339.90 97
2340.01 98
2340.12 96
2340.23 91
2340.34 86
2340.45 80
2340.56 75
2340.67 73
2340.78 72
2340.89 74
2341.01 79
2341.12 85
2341.23 92
2341.34 98
2341.45 103
2341.56 105
2341.67 104
2341.78 100
2341.89 93
2342.00 84
2342.12 74
2342.23 63
2342.34 53
2342.45 45
2342.56 38
2342.67 32
2342.78 28
2342.89 26
2343.00 25
2343.11 26
2343.23 29
2343.34 33
2343.45 39
2343.56 46
2343.67 54
2343.78 61
2343.89 66
2344.00 70
2344.11 73
2344.22 75
2344.34 75
2344.45 75
2344.56 73
2344.67 71
2344.78 66
2344.89 60
2345.00 52
2345.11 42
2345.22 32
2345.33 22
2345.45 14
2345.56 10
2345.67 9
2345.78 11
2345.89 15
2346.00 21
2346.11 26
2346.22 30
2346.33 32
2346.44 33
2346.56 33
2346.67 34
2346.78 34
2346.89 35
2347.00 37
2347.11 38
2347.22 38
2347.33 37
2347.44 35
2347.56 33
2347.67 30
2347.78 29
2347.89 30
2348.00 33
2348.11 39
2348.22 47
2348.33 57
2348.44 69
2348.56 81
2348.67 92
2348.78 101
2348.89 106
2349.00 108
2349.11 105
2349.22 100
2349.33 92
2349.44 82
2349.56 71
2349.67 60
2349.78 50
2349.89 40
2350.00 32
2350.11 27
2350.22 25
2350.33 26
2350.45 30
2350.56 33
2350.67 36
2350.78 37
2350.89 35
2351.00 32
2351.11 29
2351.22 27
2351.33 27
2351.45 28
2351.56 31
2351.67 33
2351.78 35
2351.89 37
2352.00 38
2352.11 40
2352.22 43
2352.34 49
2352.45 57
2352.56 66
2352.67 74
2352.78 81
2352.89 85
2353.00 87
2353.11 89
2353.22 90
2353.34 92
2353.45 96
2353.56 100
2353.67 105
2353.78 108
2353.89 111
2354.00 111
2354.11 110
2354.23 107
2354.34 103
2354.45 97
2354.56 91
2354.67 84
2354.78 77
2354.89 71
2355.00 67
2355.12 67
2355.23 69
2355.34 74
2355.45 80
2355.56 87
2355.67 94
2355.78 99
2355.90 104
2356.01 108
2356.12 111
2356.23 113
2356.34 115
2356.45 117
2356.56 118
2356.67 119
2356.79 119
2356.90 120
2357.01 122
2357.12 124
2357.23 127
2357.34 132
2357.45 138
2357.56 144
2357.68 151
2357.79 156
2357.90 160
2358.01 161
2358.12 160
2358.23 157
2358.34 153
2358.46 149
2358.57 145
2358.68 142
2358.79 139
2358.90 136
2359.01 131
2359.12 124
2359.23 116
2359.35 107
2359.46 97
2359.57 87
2359.68 78
2359.79 69
2359.90 60
2360.01 52
2360.13 45
2360.24 38
2360.35 33
2360.46 30
2360.57 28
2360.68 27
2360.79 28
2360.91 29
2361.02 30
2361.13 32
2361.24 33
2361.35 35
2361.46 36
2361.57 37
2361.69 39
2361.80 42
2361.91 44
2362.02 47
2362.13 48
2362.24 47
2362.35 43
2362.47 39
2362.58 33
2362.69 28
2362.80 25
2362.91 24
2363.02 26
2363.13 29
2363.25 32
2363.36 34
2363.47 34
2363.58 30
2363.69 24
2363.80 16
2363.91 7
2364.03 0
2364.14 0
2364.25 0
2364.36 0
2364.47 0
2364.58 0
2364.70 0
2364.81 0
2364.92 1
2365.03 3
2365.14 4
2365.25 6
2365.36 10
2365.48 16
2365.59 23
2365.70 33
2365.81 42
2365.92 51
2366.03 57
2366.14 60
2366.26 60
2366.37 57
2366.48 51
2366.59 45
2366.70 39
2366.81 35
2366.93 32
2367.04 30
2367.15 29
2367.26 29
2367.37 28
2367.48 27
2367.60 26
2367.71 25
2367.82 25
2367.93 26
2368.04 29
2368.15 35
2368.26 43
2368.38 55
2368.49 68
2368.60 83
2368.71 98
2368.82 110
2368.93 120
2369.05 124
2369.16 124
2369.27 118
2369.38 109
2369.49 98
2369.60 85
2369.72 74
2369.83 63
2369.94 56
2370.05 50
2370.16 48
2370.27 48
2370.39 50
2370.50 55
2370.61 61
2370.72 68
2370.83 76
2370.94 82
2371.05 87
2371.17 89
2371.28 89
2371.39 88
2371.50 87
2371.61 86
2371.72 87
2371.84 91
2371.95 97
2372.06 105
2372.17 113
2372.28 121
2372.39 128
2372.51 132
2372.62 133
2372.73 132
2372.84 128
2372.95 123
2373.06 117
2373.18 112
2373.29 108
2373.40 107
2373.51 107
2373.62 109
2373.74 112
2373.85 116
2373.96 119
2374.07 121
2374.18 121
2374.29 120
2374.41 116
2374.52 110
2374.63 103
2374.74 95
2374.85 88
2374.96 82
2375.08 77
2375.19 74
2375.30 74
2375.41 74
2375.52 74
2375.63 73
2375.75 71
2375.86 67
2375.97 61
2376.08 55
2376.19 48
2376.31 41
2376.42 35
2376.53 30
2376.64 27
2376.75 26
2376.86 27
2376.98 31
2377.09 37
2377.20 43
2377.31 49
2377.42 55
2377.53 60
2377.65 63
2377.76 66
2377.87 69
2377.98 73
2378.09 75
2378.21 77
2378.32 77
2378.43 75
2378.54 69
2378.65 61
2378.76 50
2378.88 39
2378.99 30
2379.10 23
2379.21 19
2379.32 20
2379.44 26
2379.55 36
2379.66 49
2379.77 64
2379.88 79
2380.00 94
2380.11 105
2380.22 113
2380.33 116
2380.44 114
2380.55 108
2380.67 99
2380.78 88
2380.89 77
2381.00 66
2381.11 57
2381.23 49
2381.34 43
2381.45 39
2381.56 37
2381.67 37
2381.79 40
2381.90 46
2382.01 52
2382.12 58
2382.23 63
2382.34 66
2382.46 66
2382.57 64
2382.68 60
2382.79 58
2382.90 56
2383.02 57
2383.13 59
2383.24 60
2383.35 61
2383.46 59
2383.58 54
2383.69 47
2383.80 38
2383.91 29
2384.02 23
2384.14 19
2384.25 20
2384.36 24
2384.47 31
2384.58 39
2384.70 47
2384.81 53
2384.92 56
2385.03 57
2385.14 55
2385.26 53
2385.37 50
2385.48 50
2385.59 50
2385.70 53
2385.82 57
2385.93 62
2386.04 68
2386.15 74
2386.26 83
2386.38 94
2386.49 108
2386.60 127
2386.71 150
2386.82 178
2386.94 210
2387.05 247
2387.16 286
2387.27 327
2387.38 367
2387.50 406
2387.61 442
2387.72 473
2387.83 499
2387.94 520
2388.06 536
2388.17 548
2388.28 556
2388.39 562
2388.50 564
2388.62 561
2388.73 555
2388.84 543
2388.95 526
2389.06 507
2389.18 485
2389.29 465
2389.40 446
2389.51 430
2389.62 416
2389.74 405
2389.85 394
2389.96 383
2390.07 371
2390.19 358
2390.30 345
2390.41 332
2390.52 320
2390.63 311
2390.75 304
2390.86 300
2390.97 296
2391.08 293
2391.19 287
2391.31 280
2391.42 270
2391.53 259
2391.64 247
2391.75 235
2391.87 225
2391.98 215
2392.09 206
2392.20 197
2392.32 187
2392.43 175
2392.54 163
2392.65 151
2392.76 140
2392.88 132
2392.99 126
2393.10 122
2393.21 120
2393.32 119
2393.44 119
2393.55 120
2393.66 121
2393.77 123
2393.89 125
2394.00 126
2394.11 126
2394.22 124
2394.33 120
2394.45 114
2394.56 105
2394.67 96
2394.78 86
2394.90 78
2395.01 71
2395.12 65
2395.23 61
2395.34 57
2395.46 52
2395.57 47
2395.68 41
2395.79 36
2395.91 32
2396.02 30
2396.13 31
2396.24 33
2396.35 38
2396.47 44
2396.58 51
2396.69 57
2396.80 64
2396.92 71
2397.03 78
2397.14 84
2397.25 89
2397.36 92
2397.48 92
2397.59 89
2397.70 83
2397.81 76
2397.93 68
2398.04 60
2398.15 55
2398.26 54
2398.38 55
2398.49 60
2398.60 66
2398.71 71
2398.82 73
2398.94 71
2399.05 65
2399.16 56
2399.27 45
2399.39 34
2399.50 25
2399.61 21
2399.72 20
2399.84 24
2399.95 31
2400.06 40
2400.17 50
2400.28 60
2400.40 70
2400.51 79
2400.62 87
2400.73 92
2400.85 94
2400.96 93
2401.07 88
2401.18 81
2401.30 72
2401.41 61
2401.52 52
2401.63 45
2401.75 40
2401.86 39
2401.97 41
2402.08 44
2402.19 48
2402.31 51
2402.42 53
2402.53 54
2402.64 53
2402.76 51
2402.87 48
2402.98 46
2403.09 44
2403.21 43
2403.32 44
2403.43 46
2403.54 51
2403.66 58
2403.77 66
2403.88 75
2403.99 83
2404.11 87
2404.22 89
2404.33 86
2404.44 80
2404.56 74
2404.67 68
2404.78 63
2404.89 61
2405.00 62
2405.12 64
2405.23 67
2405.34 69
2405.45 71
2405.57 71
2405.68 71
2405.79 70
2405.90 67
2406.02 64
2406.13 60
2406.24 54
2406.35 47
2406.47 39
2406.58 32
2406.69 25
2406.80 21
2406.92 20
2407.03 21
2407.14 24
2407.25 30
2407.37 36
2407.48 42
2407.59 47
2407.70 51
2407.82 54
2407.93 54
2408.04 52
2408.15 47
2408.27 41
2408.38 33
2408.49 25
2408.60 18
2408.72 11
2408.83 6
2408.94 2
2409.05 0
2409.17 0
2409.28 0
2409.39 0
2409.50 0
2409.62 0
2409.73 0
2409.84 0
2409.95 2
2410.07 4
2410.18 4
2410.29 5
2410.41 5
2410.52 6
2410.63 9
2410.74 14
2410.86 21
2410.97 29
2411.08 37
2411.19 44
2411.31 49
2411.42 52
2411.53 53
2411.64 53
2411.76 53
2411.87 54
2411.98 56
2412.09 61
2412.21 67
2412.32 74
2412.43 80
2412.54 83
2412.66 83
2412.77 79
2412.88 73
2413.00 65
2413.11 57
2413.22 50
2413.33 45
2413.45 44
2413.56 46
2413.67 50
2413.78 56
2413.90 63
2414.01 70
2414.12 76
2414.23 79
2414.35 80
2414.46 78
2414.57 74
2414.68 68
2414.80 61
2414.91 54
2415.02 47
2415.14 42
2415.25 38
2415.36 36
2415.47 36
2415.59 38
2415.70 40
2415.81 41
2415.92 42
2416.04 41
2416.15 38
2416.26 35
2416.38 31
2416.49 30
2416.60 30
2416.71 34
2416.83 41
2416.94 50
2417.05 60
2417.16 70
2417.28 78
2417.39 85
2417.50 89
2417.62 91
2417.73 93
2417.84 94
2417.95 95
2418.07 96
2418.18 96
2418.29 94
2418.40 91
2418.52 86
2418.63 79
2418.74 72
2418.86 66
2418.97 61
2419.08 59
2419.19 59
2419.31 62
2419.42 68
2419.53 76
2419.64 85
2419.76 95
2419.87 104
2419.98 111
2420.10 116
2420.21 118
2420.32 118
2420.43 116
2420.55 112
2420.66 109
2420.77 107
2420.89 106
2421.00 107
2421.11 108
2421.22 110
2421.34 110
2421.45 109
2421.56 106
2421.68 101
2421.79 95
2421.90 88
2422.01 81
2422.13 74
2422.24 66
2422.35 59
2422.47 52
2422.58 44
2422.69 36
2422.80 28
2422.92 20
2423.03 12
2423.14 6
2423.26 1
2423.37 0
2423.48 0
2423.59 0
2423.71 0
2423.82 1
2423.93 1
2424.05 0
2424.16 0
2424.27 0
2424.38 0
2424.50 0
2424.61 1
2424.72 7
2424.84 14
2424.95 22
2425.06 30
2425.17 36
2425.29 42
2425.40 46
2425.51 49
2425.63 51
2425.74 54
2425.85 58
2425.97 63
2426.08 70
2426.19 77
2426.30 85
2426.42 93
2426.53 101
2426.64 107
2426.76 111
2426.87 113
2426.98 112
2427.09 109
2427.21 102
2427.32 94
2427.43 85
2427.55 77
2427.66 72
2427.77 69
2427.89 69
2428.00 73
2428.11 78
2428.22 84
2428.34 90
2428.45 95
2428.56 98
2428.68 99
2428.79 98
2428.90 95
2429.02 91
2429.13 85
2429.24 79
2429.35 73
2429.47 67
2429.58 63
2429.69 62
2429.81 62
2429.92 64
2430.03 68
2430.15 72
2430.26 75
2430.37 77
2430.48 77
2430.60 75
2430.71 72
2430.82 68
2430.94 64
2431.05 61
2431.16 59
2431.28 60
2431.39 63
2431.50 68
2431.61 74
2431.73 80
2431.84 85
2431.95 86
2432.07 85
2432.18 80
2432.29 73
2432.41 66
2432.52 59
2432.63 54
2432.75 52
2432.86 53
2432.97 56
2433.09 60
2433.20 64
2433.31 69
2433.42 74
2433.54 79
2433.65 85
2433.76 92
2433.88 100
2433.99 109
2434.10 116
2434.22 121
2434.33 124
2434.44 123
2434.56 120
2434.67 114
2434.78 108
2434.89 101
2435.01 94
2435.12 89
2435.23 84
2435.35 81
2435.46 77
2435.57 75
2435.69 73
2435.80 72
2435.91 71
2436.03 70
2436.14 69
2436.25 67
2436.37 63
2436.48 58
2436.59 52
2436.71 46
2436.82 39
2436.93 33
2437.05 28
2437.16 24
2437.27 23
2437.38 23
2437.50 25
2437.61 29
2437.72 34
2437.84 39
2437.95 43
2438.06 46
2438.18 47
2438.29 47
2438.40 45
2438.52 45
2438.63 45
2438.74 46
2438.86 50
2438.97 55
2439.08 61
2439.20 67
2439.31 70
2439.42 72
2439.54 72
2439.65 70
2439.76 66
2439.88 63
2439.99 61
2440.10 61
2440.22 64
2440.33 70
2440.44 78
2440.56 90
2440.67 103
2440.78 117
2440.90 130
2441.01 142
2441.12 150
2441.24 154
2441.35 153
2441.46 149
2441.57 142
2441.69 134
2441.80 127
2441.91 123
2442.03 121
2442.14 122
2442.25 125
2442.37 128
2442.48 130
2442.59 131
2442.71 130
2442.82 129
2442.93 126
2443.05 124
2443.16 121
2443.27 120
2443.39 119
2443.50 118
2443.61 118
2443.73 117
2443.84 117
2443.95 117
2444.07 116
2444.18 115
2444.29 113
2444.41 110
2444.52 106
2444.63 101
2444.75 96
2444.86 92
2444.97 90
2445.09 90
2445.20 94
2445.32 100
2445.43 109
2445.54 121
2445.66 134
2445.77 148
2445.88 163
2446.00 177
2446.11 189
2446.22 199
2446.34 206
2446.45 210
2446.56 211
2446.68 209
2446.79 206
2446.90 202
2447.02 198
2447.13 195
2447.24 192
2447.36 191
2447.47 190
2447.58 189
2447.70 189
2447.81 190
2447.92 191
2448.04 192
2448.15 193
2448.26 192
2448.38 189
2448.49 185
2448.60 178
2448.72 172
2448.83 167
2448.94 165
2449.06 167
2449.17 173
2449.29 183
2449.40 193
2449.51 202
2449.63 208
2449.74 209
2449.85 206
2449.97 200
2450.08 193
2450.19 186
2450.31 182
2450.42 180
2450.53 179
2450.65 179
2450.76 179
2450.87 178
2450.99 176
2451.10 175
2451.21 175
2451.33 176
2451.44 178
2451.56 181
2451.67 183
2451.78 184
2451.90 184
2452.01 182
2452.12 178
2452.24 173
2452.35 167
2452.46 160
2452.58 153
2452.69 146
2452.80 140
2452.92 135
2453.03 132
2453.14 128
2453.26 125
2453.37 122
2453.49 117
2453.60 112
2453.71 106
2453.83 100
2453.94 95
2454.05 92
2454.17 90
2454.28 90
2454.39 92
2454.51 95
2454.62 99
2454.73 103
2454.85 106
2454.96 109
2455.08 110
2455.19 111
2455.30 110
2455.42 109
2455.53 107
2455.64 106
2455.76 103
2455.87 101
2455.98 98
2456.10 94
2456.21 90
2456.33 85
2456.44 80
2456.55 76
2456.67 73
2456.78 71
2456.89 71
2457.01 71
2457.12 72
2457.23 74
2457.35 76
2457.46 78
2457.58 80
2457.69 84
2457.80 90
2457.92 97
2458.03 105
2458.14 112
2458.26 119
2458.37 124
2458.49 127
2458.60 129
2458.71 130
2458.83 131
2458.94 133
2459.05 135
2459.17 138
2459.28 142
2459.39 144
2459.51 146
2459.62 146
2459.74 144
2459.85 141
2459.96 136
2460.08 131
2460.19 126
2460.30 121
2460.42 117
2460.53 113
2460.65 108
2460.76 103
2460.87 96
2460.99 88
2461.10 78
2461.21 68
2461.33 59
2461.44 51
2461.56 45
2461.67 40
2461.78 36
2461.90 33
2462.01 32
2462.12 32
2462.24 33
2462.35 37
2462.47 43
2462.58 52
2462.69 62
2462.81 73
2462.92 84
2463.03 94
2463.15 102
2463.26 108
2463.38 112
2463.49 114
2463.60 115
2463.72 114
2463.83 111
2463.95 107
2464.06 102
2464.17 96
2464.29 91
2464.40 86
2464.51 83
2464.63 83
2464.74 85
2464.86 89
2464.97 94
2465.08 99
2465.20 104
2465.31 106
2465.43 105
2465.54 102
2465.65 97
2465.77 91
2465.88 86
2465.99 81
2466.11 79
2466.22 79
2466.34 80
2466.45 83
2466.56 85
2466.68 87
2466.79 88
2466.91 86
2467.02 84
2467.13 80
2467.25 76
2467.36 71
2467.47 66
2467.59 61
2467.70 56
2467.82 50
2467.93 44
2468.04 39
2468.16 34
2468.27 31
2468.39 28
2468.50 25
2468.61 22
2468.73 19
2468.84 15
2468.96 9
2469.07 3
2469.18 0
2469.30 0
2469.41 0
2469.53 0
2469.64 0
2469.75 0
2469.87 0
2469.98 0
2470.10 7
2470.21 15
2470.32 22
2470.44 29
2470.55 35
2470.66 42
2470.78 52
2470.89 64
2471.01 78
2471.12 92
2471.23 105
2471.35 114
2471.46 120
2471.58 120
2471.69 118
2471.80 114
2471.92 109
2472.03 105
2472.15 101
2472.26 97
2472.37 92
2472.49 86
2472.60 79
2472.72 71
2472.83 62
2472.94 55
2473.06 49
2473.17 44
2473.29 41
2473.40 39
2473.51 38
2473.63 38
2473.74 39
2473.86 40
2473.97 44
2474.09 48
2474.20 54
2474.31 60
2474.43 66
2474.54 70
2474.66 73
2474.77 74
2474.88 74
2475.00 72
2475.11 70
2475.23 67
2475.34 64
2475.45 60
2475.57 57
2475.68 55
2475.80 54
2475.91 56
2476.02 61
2476.14 69
2476.25 79
2476.37 91
2476.48 103
2476.59 113
2476.71 121
2476.82 127
2476.94 130
2477.05 131
2477.17 133
2477.28 135
2477.39 138
2477.51 142
2477.62 146
2477.74 149
2477.85 149
2477.96 147
2478.08 143
2478.19 137
2478.31 129
2478.42 122
2478.54 115
2478.65 108
2478.76 102
2478.88 97
2478.99 92
2479.11 89
2479.22 86
2479.33 86
2479.45 86
2479.56 89
2479.68 93
2479.79 98
2479.91 104
2480.02 110
2480.13 115
2480.25 120
2480.36 124
2480.48 126
2480.59 125
2480.70 122
2480.82 116
2480.93 107
2481.05 95
2481.16 83
2481.28 72
2481.39 62
2481.50 55
2481.62 51
2481.73 51
2481.85 53
2481.96 58
2482.08 65
2482.19 72
2482.30 80
2482.42 87
2482.53 93
2482.65 99
2482.76 105
2482.87 110
2482.99 115
2483.10 118
2483.22 121
2483.33 122
2483.45 119
2483.56 114
2483.67 106
2483.79 97
2483.90 89
2484.02 81
2484.13 77
2484.25 76
2484.36 79
2484.47 85
2484.59 91
2484.70 96
2484.82 99
2484.93 99
2485.05 95
2485.16 89
2485.27 81
2485.39 73
2485.50 64
2485.62 56
2485.73 48
2485.85 41
2485.96 35
2486.07 31
2486.19 28
2486.30 28
2486.42 31
2486.53 39
2486.65 50
2486.76 65
2486.88 82
2486.99 98
2487.10 113
2487.22 125
2487.33 132
2487.45 136
2487.56 136
2487.68 134
2487.79 131
2487.90 129
2488.02 128
2488.13 128
2488.25 129
2488.36 129
2488.48 128
2488.59 125
2488.70 122
2488.82 119
2488.93 116
2489.05 114
2489.16 113
2489.28 114
2489.39 115
2489.51 116
2489.62 116
2489.73 113
2489.85 109
2489.96 102
2490.08 95
2490.19 88
2490.31 82
2490.42 79
2490.54 78
2490.65 80
2490.76 82
2490.88 85
2490.99 87
2491.11 87
2491.22 84
2491.34 79
2491.45 72
2491.57 65
2491.68 60
2491.79 57
2491.91 56
2492.02 59
2492.14 65
2492.25 73
2492.37 81
2492.48 88
2492.60 95
2492.71 100
2492.82 104
2492.94 106
2493.05 108
2493.17 109
2493.28 110
2493.40 110
2493.51 109
2493.63 109
2493.74 109
2493.85 109
2493.97 109
2494.08 107
2494.20 104
2494.31 99
2494.43 92
2494.54 82
2494.66 72
2494.77 62
2494.89 53
2495.00 46
2495.11 42
2495.23 40
2495.34 42
2495.46 45
2495.57 50
2495.69 58
2495.80 67
2495.92 79
2496.03 92
2496.15 108
2496.26 124
2496.37 140
2496.49 154
2496.60 165
2496.72 172
2496.83 174
2496.95 172
2497.06 166
2497.18 157
2497.29 147
2497.41 136
2497.52 125
2497.63 116
2497.75 109
2497.86 104
2497.98 101
2498.09 100
2498.21 100
2498.32 101
2498.44 102
2498.55 103
2498.67 103
2498.78 103
2498.90 104
2499.01 105
2499.12 107
2499.24 111
2499.35 117
2499.47 123
2499.58 129
2499.70 135
2499.81 140
2499.93 143
2500.04 144
2500.16 142
2500.27 137
2500.39 130
2500.50 121
2500.62 111
2500.73 99
2500.84 88
2500.96 77
2501.07 67
2501.19 59
2501.30 51
2501.42 46
2501.53 42
2501.65 39
2501.76 38
2501.88 39
2501.99 41
2502.11 45
2502.22 48
2502.34 50
2502.45 51
2502.56 49
2502.68 45
2502.79 39
2502.91 31
2503.02 23
2503.14 15
2503.25 8
2503.37 3
2503.48 0
2503.60 0
2503.71 1
2503.83 5
2503.94 11
2504.06 18
2504.17 25
2504.29 33
2504.40 39
2504.52 43
2504.63 45
2504.74 46
2504.86 44
2504.97 40
2505.09 34
2505.20 26
2505.32 17
2505.43 6
2505.55 0
2505.66 0
2505.78 0
2505.89 0
2506.01 0
2506.12 0
2506.24 0
2506.35 0
2506.47 6
2506.58 14
2506.70 21
2506.81 26
2506.93 29
2507.04 30
2507.15 31
2507.27 31
2507.38 32
2507.50 33
2507.61 36
2507.73 41
2507.84 46
2507.96 53
2508.07 60
2508.19 67
2508.30 73
2508.42 78
2508.53 80
2508.65 80
2508.76 78
2508.88 75
2508.99 71
2509.11 68
2509.22 65
2509.34 64
2509.45 64
2509.57 64
2509.68 65
2509.80 64
2509.91 63
2510.03 60
2510.14 57
2510.26 54
2510.37 51
2510.49 49
2510.60 49
2510.72 50
2510.83 52
2510.95 55
2511.06 57
2511.17 57
2511.29 57
2511.40 53
2511.52 49
2511.63 42
2511.75 36
2511.86 30
2511.98 26
2512.09 23
2512.21 22
2512.32 22
2512.44 24
2512.55 26
2512.67 28
2512.78 28
2512.90 28
2513.01 25
2513.13 20
2513.24 13
2513.36 5
2513.47 0
2513.59 0
2513.70 0
2513.82 0
2513.93 0
2514.05 0
2514.16 0
2514.28 0
2514.39 7
2514.51 12
2514.62 15
2514.74 17
2514.85 18
2514.97 19
2515.08 22
2515.20 26
2515.31 31
2515.43 38
2515.54 44
2515.66 51
2515.77 56
2515.89 62
2516.00 66
2516.12 70
2516.23 73
2516.35 74
2516.46 72
2516.58 69
2516.69 64
2516.81 58
2516.92 52
2517.04 46
2517.15 42
2517.27 40
2517.38 39
2517.50 39
2517.61 41
2517.73 42
2517.84 44
2517.96 46
2518.07 47
2518.19 48
2518.30 48
2518.42 49
2518.53 50
2518.65 52
2518.76 56
2518.88 62
2518.99 69
2519.11 77
2519.22 85
2519.34 92
2519.45 98
2519.57 104
2519.68 108
2519.80 112
2519.91 116
2520.03 119
2520.15 122
2520.26 124
2520.38 125
2520.49 126
2520.61 126
2520.72 126
2520.84 126
2520.95 126
2521.07 125
2521.18 124
2521.30 122
2521.41 120
2521.53 117
2521.64 115
2521.76 114
2521.87 114
2521.99 116
2522.10 119
2522.22 123
2522.33 128
2522.45 134
2522.56 140
2522.68 146
2522.79 153
2522.91 159
2523.02 166
2523.14 171
2523.25 177
2523.37 181
2523.48 183
2523.60 183
2523.71 181
2523.83 177
2523.95 172
2524.06 166
2524.18 158
2524.29 150
2524.41 141
2524.52 131
2524.64 122
2524.75 112
2524.87 102
2524.98 92
2525.10 83
2525.21 72
2525.33 61
2525.44 49
2525.56 37
2525.67 24
2525.79 12
2525.90 0
2526.02 0
2526.13 0
2526.25 0
2526.36 0
2526.48 0
2526.60 0
2526.71 0
2526.83 2
2526.94 10
2527.06 18
2527.17 24
2527.29 30
2527.40 35
2527.52 41
2527.63 48
2527.75 57
2527.86 66
2527.98 76
2528.09 85
2528.21 94
2528.32 102
2528.44 109
2528.55 114
2528.67 117
2528.79 117
2528.90 116
2529.02 113
2529.13 109
2529.25 105
2529.36 103
2529.48 103
2529.59 106
2529.71 111
2529.82 118
2529.94 126
2530.05 133
2530.17 141
2530.28 148
2530.40 155
2530.52 162
2530.63 170
2530.75 179
2530.86 188
2530.98 197
2531.09 205
2531.21 214
2531.32 222
2531.44 229
2531.55 235
2531.67 241
2531.78 244
2531.90 245
2532.01 243
2532.13 239
2532.25 232
2532.36 224
2532.48 216
2532.59 207
2532.71 200
2532.82 194
2532.94 190
2533.05 188
2533.17 189
2533.28 190
2533.40 193
2533.52 196
2533.63 199
2533.75 200
2533.86 201
2533.98 202
2534.09 203
2534.21 204
2534.32 205
2534.44 205
2534.55 204
2534.67 202
2534.78 200
2534.90 198
2535.02 197
2535.13 199
2535.25 204
2535.36 212
2535.48 222
2535.59 234
2535.71 246
2535.82 261
2535.94 278
2536.05 298
2536.17 322
2536.29 348
2536.40 375
2536.52 401
2536.63 424
2536.75 441
2536.86 453
2536.98 462
2537.09 469
2537.21 476
2537.32 488
2537.44 507
2537.56 535
2537.67 573
2537.79 621
2537.90 677
2538.02 740
2538.13 806
2538.25 876
2538.36 946
2538.48 1019
2538.60 1093
2538.71 1169
2538.83 1246
2538.94 1321
2539.06 1393
2539.17 1460
2539.29 1520
2539.40 1573
2539.52 1621
2539.64 1666
2539.75 1709
2539.87 1752
2539.98 1794
2540.10 1835
2540.21 1873
2540.33 1906
2540.44 1932
2540.56 1950
2540.68 1959
2540.79 1957
2540.91 1946
2541.02 1925
2541.14 1899
2541.25 1868
2541.37 1835
2541.48 1801
2541.60 1766
2541.72 1730
2541.83 1692
2541.95 1652
2542.06 1609
2542.18 1563
2542.29 1515
2542.41 1465
2542.53 1414
2542.64 1362
2542.76 1309
2542.87 1255
2542.99 1200
2543.10 1147
2543.22 1095
2543.33 1047
2543.45 1004
2543.57 965
2543.68 929
2543.80 896
2543.91 864
2544.03 833
2544.14 802
2544.26 770
2544.38 740
2544.49 711
2544.61 685
2544.72 661
2544.84 637
2544.95 613
2545.07 586
2545.18 557
2545.30 525
2545.42 490
2545.53 455
2545.65 421
2545.76 391
2545.88 365
2545.99 345
2546.11 329
2546.23 316
2546.34 305
2546.46 296
2546.57 287
2546.69 278
2546.80 270
2546.92 262
2547.04 257
2547.15 252
2547.27 249
2547.38 245
2547.50 240
2547.61 234
2547.73 224
2547.85 213
2547.96 201
2548.08 188
2548.19 177
2548.31 168
2548.42 161
2548.54 155
2548.66 150
2548.77 144
2548.89 138
2549.00 130
2549.12 120
2549.24 110
2549.35 100
2549.47 89
2549.58 78
2549.70 68
2549.81 58
2549.93 49
2550.05 41
2550.16 36
2550.28 33
2550.39 34
2550.51 39
2550.62 47
2550.74 57
2550.86 68
2550.97 79
2551.09 87
2551.20 92
2551.32 93
2551.44 91
2551.55 88
2551.67 85
2551.78 83
2551.90 82
2552.01 83
2552.13 83
2552.25 83
2552.36 80
2552.48 75
2552.59 67
2552.71 58
2552.83 49
2552.94 44
2553.06 43
2553.17 47
2553.29 54
2553.40 64
2553.52 74
2553.64 82
2553.75 87
2553.87 88
2553.98 86
2554.10 80
2554.22 74
2554.33 68
2554.45 64
2554.56 65
2554.68 69
2554.80 77
2554.91 88
2555.03 101
2555.14 114
2555.26 125
2555.37 133
2555.49 137
2555.61 136
2555.72 130
2555.84 119
2555.95 104
2556.07 86
2556.19 69
2556.30 53
2556.42 41
2556.53 34
2556.65 32
2556.77 35
2556.88 41
2557.00 50
2557.11 58
2557.23 65
2557.35 69
2557.46 70
2557.58 70
2557.69 67
2557.81 63
2557.93 60
2558.04 56
2558.16 54
2558.27 51
2558.39 50
2558.50 51
2558.62 54
2558.74 58
2558.85 64
2558.97 69
2559.08 75
2559.20 78
2559.32 79
2559.43 77
2559.55 73
2559.66 67
2559.78 61
2559.90 55
2560.01 50
2560.13 47
2560.24 44
2560.36 42
2560.48 41
2560.59 39
2560.71 37
2560.83 34
2560.94 32
2561.06 31
2561.17 32
2561.29 35
2561.41 40
2561.52 47
2561.64 54
2561.75 62
2561.87 70
2561.99 77
2562.10 85
2562.22 94
2562.33 105
2562.45 117
2562.57 131
2562.68 145
2562.80 160
2562.91 173
2563.03 182
2563.15 186
2563.26 185
2563.38 180
2563.49 171
2563.61 161
2563.73 151
2563.84 142
2563.96 136
2564.07 134
2564.19 133
2564.31 134
2564.42 136
2564.54 137
2564.66 136
2564.77 135
2564.89 133
2565.00 131
2565.12 130
2565.24 129
2565.35 128
2565.47 128
2565.58 128
2565.70 128
2565.82 129
2565.93 130
2566.05 131
2566.17 132
2566.28 133
2566.40 135
2566.51 137
2566.63 141
2566.75 145
2566.86 150
2566.98 155
2567.09 160
2567.21 163
2567.33 164
2567.44 164
2567.56 162
2567.68 159
2567.79 156
2567.91 153
2568.02 150
2568.14 148
2568.26 145
2568.37 142
2568.49 138
2568.61 134
2568.72 130
2568.84 126
2568.95 123
2569.07 121
2569.19 120
2569.30 120
2569.42 121
2569.53 123
2569.65 125
2569.77 126
2569.88 128
2570.00 128
2570.12 126
2570.23 123
2570.35 117
2570.46 109
2570.58 100
2570.70 91
2570.81 81
2570.93 73
2571.05 67
2571.16 62
2571.28 60
2571.39 60
2571.51 62
2571.63 67
2571.74 74
2571.86 82
2571.98 92
2572.09 102
2572.21 111
2572.33 120
2572.44 129
2572.56 136
2572.67 141
2572.79 144
2572.91 144
2573.02 141
2573.14 135
2573.26 126
2573.37 117
2573.49 108
2573.60 100
2573.72 96
2573.84 94
2573.95 94
2574.07 96
2574.19 98
2574.30 98
2574.42 97
2574.54 93
2574.65 88
2574.77 82
2574.88 75
2575.00 69
2575.12 65
2575.23 62
2575.35 61
2575.47 62
2575.58 64
2575.70 68
2575.81 72
2575.93 78
2576.05 85
2576.16 93
2576.28 103
2576.40 112
2576.51 121
2576.63 128
2576.75 132
2576.86 133
2576.98 130
2577.10 125
2577.21 117
2577.33 110
2577.44 103
2577.56 97
2577.68 94
2577.79 92
2577.91 92
2578.03 93
2578.14 94
2578.26 95
2578.38 96
2578.49 98
2578.61 101
2578.73 106
2578.84 113
2578.96 120
2579.07 127
2579.19 132
2579.31 134
2579.42 133
2579.54 128
2579.66 120
2579.77 110
2579.89 101
2580.01 93
2580.12 87
2580.24 83
2580.36 80
2580.47 78
2580.59 75
2580.70 73
2580.82 72
2580.94 71
2581.05 73
2581.17 76
2581.29 81
2581.40 87
2581.52 92
2581.64 97
2581.75 99
2581.87 101
2581.99 102
2582.10 103
2582.22 104
2582.34 104
2582.45 103
2582.57 100
2582.69 95
2582.80 86
2582.92 76
2583.03 64
2583.15 53
2583.27 44
2583.38 38
2583.50 35
2583.62 36
2583.73 39
2583.85 43
2583.97 47
2584.08 49
2584.20 50
2584.32 49
2584.43 48
2584.55 47
2584.67 47
2584.78 48
2584.90 50
2585.02 52
2585.13 53
2585.25 52
2585.37 49
2585.48 44
2585.60 39
2585.72 34
2585.83 31
2585.95 29
2586.07 28
2586.18 29
2586.30 31
2586.42 33
2586.53 35
2586.65 37
2586.77 39
2586.88 40
2587.00 40
2587.12 38
2587.23 34
2587.35 27
2587.47 19
2587.58 11
2587.70 4
2587.82 0
2587.93 0
2588.05 0
2588.16 0
2588.28 2
2588.40 4
2588.51 5
2588.63 5
2588.75 3
2588.86 0
2588.98 0
2589.10 0
2589.21 0
2589.33 0
2589.45 4
2589.56 12
2589.68 22
2589.80 32
2589.91 42
2590.03 51
2590.15 59
2590.27 66
2590.38 70
2590.50 71
2590.62 71
2590.73 69
2590.85 66
2590.97 64
2591.08 62
2591.20 64
2591.32 69
2591.43 77
2591.55 88
2591.67 101
2591.78 114
2591.90 126
2592.02 135
2592.13 141
2592.25 143
2592.37 142
2592.48 140
2592.60 137
2592.72 134
2592.83 133
2592.95 134
2593.07 136
2593.18 140
2593.30 145
2593.42 152
2593.53 158
2593.65 164
2593.77 170
2593.88 174
2594.00 177
2594.12 179
2594.23 179
2594.35 178
2594.47 177
2594.58 175
2594.70 172
2594.82 168
2594.94 164
2595.05 159
2595.17 155
2595.29 150
2595.40 145
2595.52 140
2595.64 136
2595.75 132
2595.87 129
2595.99 126
2596.10 124
2596.22 124
2596.34 125
2596.45 127
2596.57 130
2596.69 134
2596.80 137
2596.92 139
2597.04 140
2597.15 139
2597.27 136
2597.39 132
2597.51 127
2597.62 124
2597.74 122
2597.86 122
2597.97 124
2598.09 127
2598.21 131
2598.32 135
2598.44 139
2598.56 143
2598.67 145
2598.79 146
2598.91 145
2599.02 143
2599.14 140
2599.26 136
2599.38 131
2599.49 125
2599.61 118
2599.73 112
2599.84 105
2599.96 100
2600.08 96
2600.19 94
2600.31 95
2600.43 98
2600.54 102
2600.66 106
2600.78 109
2600.90 111
2601.01 111
2601.13 109
2601.25 106
2601.36 104
2601.48 102
2601.60 100
2601.71 97
2601.83 95
2601.95 92
2602.06 90
2602.18 88
2602.30 87
2602.42 87
2602.53 88
2602.65 90
2602.77 93
2602.88 95
2603.00 97
2603.12 100
2603.23 102
2603.35 104
2603.47 106
2603.59 108
2603.70 111
2603.82 113
2603.94 115
2604.05 118
2604.17 119
2604.29 120
2604.40 121
2604.52 121
2604.64 122
2604.76 123
2604.87 126
2604.99 131
2605.11 138
2605.22 146
2605.34 155
2605.46 164
2605.57 175
2605.69 188
2605.81 202
2605.93 219
2606.04 239
2606.16 262
2606.28 286
2606.39 312
2606.51 339
2606.63 367
2606.75 396
2606.86 426
2606.98 458
2607.10 491
2607.21 526
2607.33 563
2607.45 600
2607.56 638
2607.68 673
2607.80 706
2607.92 735
2608.03 760
2608.15 780
2608.27 799
2608.38 817
2608.50 838
2608.62 862
2608.74 891
2608.85 924
2608.97 958
2609.09 991
2609.20 1020
2609.32 1043
2609.44 1058
2609.56 1066
2609.67 1066
2609.79 1059
2609.91 1047
2610.02 1030
2610.14 1011
2610.26 993
2610.38 977
2610.49 965
2610.61 955
2610.73 947
2610.84 939
2610.96 929
2611.08 918
2611.20 905
2611.31 891
2611.43 876
2611.55 863
2611.66 850
2611.78 836
2611.90 822
2612.02 805
2612.13 785
2612.25 763
2612.37 740
2612.48 715
2612.60 690
2612.72 664
2612.84 639
2612.95 614
2613.07 589
2613.19 565
2613.31 541
2613.42 519
2613.54 499
2613.66 482
2613.77 467
2613.89 453
2614.01 440
2614.13 427
2614.24 414
2614.36 399
2614.48 384
2614.59 370
2614.71 357
2614.83 345
2614.95 334
2615.06 324
2615.18 315
2615.30 307
2615.42 298
2615.53 289
2615.65 280
2615.77 271
2615.88 261
2616.00 252
2616.12 243
2616.24 233
2616.35 225
2616.47 217
2616.59 209
2616.71 204
2616.82 199
2616.94 195
2617.06 191
2617.17 188
2617.29 183
2617.41 177
2617.53 170
2617.64 162
2617.76 153
2617.88 144
2618.00 135
2618.11 128
2618.23 123
2618.35 121
2618.47 121
2618.58 125
2618.70 131
2618.82 139
2618.93 147
2619.05 154
2619.17 159
2619.29 162
2619.40 161
2619.52 158
2619.64 154
2619.76 149
2619.87 145
2619.99 143
2620.11 141
2620.23 142
2620.34 143
2620.46 145
2620.58 149
2620.69 153
2620.81 158
2620.93 164
2621.05 169
2621.16 175
2621.28 180
2621.40 186
2621.52 191
2621.63 196
2621.75 199
2621.87 201
2621.99 200
2622.10 198
2622.22 194
2622.34 189
2622.46 185
2622.57 182
2622.69 180
2622.81 179
2622.93 179
2623.04 179
2623.16 178
2623.28 175
2623.40 172
2623.51 167
2623.63 162
2623.75 156
2623.87 150
2623.98 143
2624.10 137
2624.22 132
2624.33 128
2624.45 126
2624.57 123
2624.69 121
2624.80 118
2624.92 114
2625.04 108
2625.16 102
2625.27 95
2625.39 89
2625.51 85
2625.63 83
2625.74 83
2625.86 85
2625.98 88
2626.10 91
2626.21 93
2626.33 94
2626.45 95
2626.57 96
2626.68 98
2626.80 101
2626.92 105
2627.04 111
2627.15 116
2627.27 120
2627.39 123
2627.51 122
2627.62 119
2627.74 112
2627.86 103
2627.98 93
2628.10 83
2628.21 74
2628.33 68
2628.45 64
2628.57 64
2628.68 66
2628.80 70
2628.92 75
2629.04 79
2629.15 82
2629.27 85
2629.39 87
2629.51 88
2629.62 91
2629.74 94
2629.86 98
2629.98 102
2630.09 105
2630.21 105
2630.33 101
2630.45 93
2630.56 82
2630.68 69
2630.80 56
2630.92 45
2631.03 37
2631.15 34
2631.27 33
2631.39 36
2631.51 39
2631.62 43
2631.74 45
2631.86 46
2631.98 46
2632.09 46
2632.21 47
2632.33 49
2632.45 52
2632.56 55
2632.68 58
2632.80 58
2632.92 55
2633.03 48
2633.15 38
2633.27 27
2633.39 17
2633.50 9
2633.62 4
2633.74 4
2633.86 8
2633.98 15
2634.09 25
2634.21 38
2634.33 51
2634.45 65
2634.56 79
2634.68 91
2634.80 103
2634.92 112
2635.03 118
2635.15 121
2635.27 122
2635.39 122
2635.51 120
2635.62 118
2635.74 116
2635.86 114
2635.98 112
2636.09 109
2636.21 106
2636.33 104
2636.45 101
2636.57 98
2636.68 96
2636.80 94
2636.92 92
2637.04 90
2637.15 87
2637.27 84
2637.39 80
2637.51 76
2637.62 73
2637.74 70
2637.86 67
2637.98 64
2638.10 62
2638.21 60
2638.33 59
2638.45 59
2638.57 60
2638.68 64
2638.80 68
2638.92 74
2639.04 80
2639.16 86
2639.27 91
2639.39 94
2639.51 94
2639.63 92
2639.74 88
2639.86 81
2639.98 72
2640.10 63
2640.22 54
2640.33 48
2640.45 43
2640.57 42
2640.69 43
2640.81 46
2640.92 49
2641.04 51
2641.16 52
2641.28 49
2641.39 44
2641.51 37
2641.63 28
2641.75 20
2641.87 15
2641.98 12
2642.10 13
2642.22 18
2642.34 26
2642.46 35
2642.57 43
2642.69 51
2642.81 56
2642.93 59
2643.04 59
2643.16 56
2643.28 52
2643.40 46
2643.52 40
2643.63 33
2643.75 25
2643.87 17
2643.99 8
2644.11 0
2644.22 0
2644.34 0
2644.46 0
2644.58 0
2644.70 0
2644.81 0
2644.93 0
2645.05 0
2645.17 6
2645.28 15
2645.40 24
2645.52 34
2645.64 45
2645.76 56
2645.87 66
2645.99 75
2646.11 82
2646.23 86
2646.35 89
2646.46 90
2646.58 90
2646.70 88
2646.82 84
2646.94 79
2647.05 73
2647.17 67
2647.29 61
2647.41 55
2647.53 51
2647.64 47
2647.76 44
2647.88 42
2648.00 40
2648.12 38
2648.23 37
2648.35 37
2648.47 39
2648.59 42
2648.71 47
2648.82 52
2648.94 56
2649.06 60
2649.18 62
2649.30 62
2649.41 61
2649.53 60
2649.65 60
2649.77 62
2649.89 66
2650.00 73
2650.12 83
2650.24 92
2650.36 100
2650.48 104
2650.59 105
2650.71 102
2650.83 97
2650.95 91
2651.07 86
2651.18 85
2651.30 87
2651.42 92
2651.54 100
2651.66 108
2651.77 116
2651.89 123
2652.01 128
2652.13 131
2652.25 133
2652.37 132
2652.48 130
2652.60 127
2652.72 124
2652.84 120
2652.96 116
2653.07 113
2653.19 110
2653.31 107
2653.43 103
2653.55 98
2653.66 93
2653.78 88
2653.90 83
2654.02 80
2654.14 79
2654.25 80
2654.37 84
2654.49 89
2654.61 95
2654.73 101
2654.85 106
2654.96 111
2655.08 116
2655.20 121
2655.32 126
2655.44 132
2655.55 139
2655.67 145
2655.79 150
2655.91 152
2656.03 150
2656.15 144
2656.26 135
2656.38 122
2656.50 108
2656.62 95
2656.74 82
2656.85 73
2656.97 67
2657.09 64
2657.21 64
2657.33 65
2657.45 66
2657.56 66
2657.68 63
2657.80 58
2657.92 52
2658.04 45
2658.15 38
2658.27 34
2658.39 33
2658.51 34
2658.63 39
2658.75 46
2658.86 54
2658.98 60
2659.10 64
2659.22 65
2659.34 64
2659.46 59
2659.57 52
2659.69 45
2659.81 38
2659.93 31
2660.05 25
2660.16 20
2660.28 17
2660.40 14
2660.52 13
2660.64 14
2660.76 15
2660.87 18
2660.99 20
2661.11 22
2661.23 23
2661.35 22
2661.47 19
2661.58 16
2661.70 13
2661.82 10
2661.94 7
2662.06 5
2662.18 4
2662.29 2
2662.41 1
2662.53 0
2662.65 0
2662.77 0
2662.89 0
2663.00 0
2663.12 1
2663.24 3
2663.36 4
2663.48 4
2663.60 3
2663.71 1
2663.83 0
2663.95 0
2664.07 0
2664.19 0
2664.31 0
2664.42 6
2664.54 15
2664.66 27
2664.78 40
2664.90 54
2665.02 67
2665.13 78
2665.25 86
2665.37 90
2665.49 90
2665.61 87
2665.73 82
2665.84 75
2665.96 69
2666.08 66
2666.20 65
2666.32 68
2666.44 73
2666.55 81
2666.67 89
2666.79 97
2666.91 104
2667.03 110
2667.15 115
2667.27 118
2667.38 121
2667.50 121
2667.62 120
2667.74 116
2667.86 111
2667.98 104
2668.09 97
2668.21 91
2668.33 87
2668.45 85
2668.57 86
2668.69 87
2668.80 90
2668.92 93
2669.04 96
2669.16 99
2669.28 101
2669.40 103
2669.52 102
2669.63 100
2669.75 96
2669.87 89
2669.99 81
2670.11 72
2670.23 64
2670.34 58
2670.46 55
2670.58 54
2670.70 56
2670.82 58
2670.94 60
2671.06 60
2671.17 58
2671.29 54
2671.41 50
2671.53 46
2671.65 42
2671.77 40
2671.89 39
2672.00 39
2672.12 39
2672.24 40
2672.36 43
2672.48 49
2672.60 56
2672.72 65
2672.83 74
2672.95 82
2673.07 86
2673.19 87
2673.31 84
2673.43 78
2673.54 71
2673.66 64
2673.78 60
2673.90 57
2674.02 57
2674.14 57
2674.26 58
2674.37 57
2674.49 54
2674.61 50
2674.73 44
2674.85 37
2674.97 31
2675.09 27
2675.21 26
2675.32 28
2675.44 34
2675.56 41
2675.68 50
2675.80 57
2675.92 61
2676.04 63
2676.15 61
2676.27 56
2676.39 49
2676.51 41
2676.63 34
2676.75 29
2676.87 25
2676.98 24
2677.10 25
2677.22 29
2677.34 34
2677.46 40
2677.58 45
2677.70 49
2677.81 53
2677.93 58
2678.05 64
2678.17 73
2678.29 85
2678.41 99
2678.53 114
2678.65 129
2678.76 143
2678.88 154
2679.00 163
2679.12 170
2679.24 176
2679.36 183
2679.48 191
2679.59 200
2679.71 209
2679.83 216
2679.95 222
2680.07 225
2680.19 225
2680.31 222
2680.43 219
2680.54 214
2680.66 210
2680.78 205
2680.90 201
2681.02 198
2681.14 195
2681.26 193
2681.38 191
2681.49 189
2681.61 187
2681.73 183
2681.85 178
2681.97 172
2682.09 166
2682.21 159
2682.33 154
2682.44 150
2682.56 148
2682.68 148
2682.80 149
2682.92 151
2683.04 152
2683.16 153
2683.28 153
2683.39 151
2683.51 149
2683.63 146
2683.75 143
2683.87 140
2683.99 138
2684.11 138
2684.23 139
2684.34 140
2684.46 143
2684.58 145
2684.70 146
2684.82 145
2684.94 144
2685.06 142
2685.18 139
2685.30 138
2685.41 138
2685.53 140
2685.65 144
2685.77 151
2685.89 159
2686.01 168
2686.13 176
2686.25 183
2686.36 189
2686.48 193
2686.60 195
2686.72 198
2686.84 201
2686.96 205
2687.08 213
2687.20 223
2687.32 237
2687.43 253
2687.55 270
2687.67 288
2687.79 305
2687.91 319
2688.03 331
2688.15 341
2688.27 350
2688.39 360
2688.50 370
2688.62 384
2688.74 399
2688.86 415
2688.98 432
2689.10 449
2689.22 464
2689.34 478
2689.46 492
2689.57 506
2689.69 521
2689.81 535
2689.93 548
2690.05 556
2690.17 559
2690.29 556
2690.41 548
2690.53 539
2690.64 529
2690.76 524
2690.88 524
2691.00 532
2691.12 549
2691.24 572
2691.36 600
2691.48 632
2691.60 666
2691.72 701
2691.83 736
2691.95 772
2692.07 808
2692.19 848
2692.31 893
2692.43 946
2692.55 1007
2692.67 1078
2692.79 1159
2692.90 1247
2693.02 1342
2693.14 1440
2693.26 1540
2693.38 1642
2693.50 1746
2693.62 1851
2693.74 1957
2693.86 2064
2693.98 2172
2694.09 2279
2694.21 2385
2694.33 2491
2694.45 2597
2694.57 2703
2694.69 2810
2694.81 2915
2694.93 3017
2695.05 3110
2695.17 3191
2695.29 3256
2695.40 3304
2695.52 3333
2695.64 3346
2695.76 3346
2695.88 3336
2696.00 3320
2696.12 3299
2696.24 3273
2696.36 3244
2696.48 3211
2696.59 3174
2696.71 3133
2696.83 3086
2696.95 3033
2697.07 2973
2697.19 2906
2697.31 2830
2697.43 2748
2697.55 2662
2697.67 2575
2697.79 2490
2697.90 2409
2698.02 2332
2698.14 2259
2698.26 2188
2698.38 2119
2698.50 2051
2698.62 1983
2698.74 1917
2698.86 1854
2698.98 1793
2699.10 1736
2699.21 1679
2699.33 1622
2699.45 1562
2699.57 1498
2699.69 1430
2699.81 1360
2699.93 1289
2700.05 1220
2700.17 1156
2700.29 1098
2700.41 1047
2700.53 1003
2700.64 965
2700.76 931
2700.88 898
2701.00 865
2701.12 831
2701.24 794
2701.36 754
2701.48 713
2701.60 670
2701.72 629
2701.84 589
2701.96 553
2702.07 520
2702.19 491
2702.31 465
2702.43 441
2702.55 418
2702.67 397
2702.79 377
2702.91 357
2703.03 338
2703.15 319
2703.27 302
2703.39 285
2703.51 269
2703.62 255
2703.74 242
2703.86 230
2703.98 220
2704.10 212
2704.22 205
2704.34 198
2704.46 192
2704.58 187
2704.70 180
2704.82 173
2704.94 164
2705.06 155
2705.17 145
2705.29 136
2705.41 128
2705.53 122
2705.65 117
2705.77 113
2705.89 109
2706.01 106
2706.13 104
2706.25 102
2706.37 100
2706.49 100
2706.61 99
2706.72 99
2706.84 98
2706.96 97
2707.08 96
2707.20 94
2707.32 94
2707.44 95
2707.56 99
2707.68 105
2707.80 115
2707.92 126
2708.04 139
2708.16 152
2708.28 163
2708.40 171
2708.51 178
2708.63 181
2708.75 182
2708.87 181
2708.99 178
2709.11 174
2709.23 171
2709.35 167
2709.47 165
2709.59 162
2709.71 160
2709.83 157
2709.95 154
2710.07 149
2710.19 144
2710.30 138
2710.42 132
2710.54 126
2710.66 120
2710.78 113
2710.90 106
2711.02 98
2711.14 92
2711.26 88
2711.38 87
2711.50 89
2711.62 93
2711.74 99
2711.86 105
2711.98 108
2712.10 109
2712.22 108
2712.33 105
2712.45 101
2712.57 98
2712.69 95
2712.81 94
2712.93 93
2713.05 93
2713.17 94
2713.29 96
2713.41 100
2713.53 105
2713.65 111
2713.77 117
2713.89 122
2714.01 125
2714.13 125
2714.25 123
2714.36 118
2714.48 114
2714.60 110
2714.72 108
2714.84 108
2714.96 112
2715.08 116
2715.20 122
2715.32 126
2715.44 127
2715.56 126
2715.68 122
2715.80 117
2715.92 110
2716.04 103
2716.16 97
2716.28 91
2716.40 87
2716.52 84
2716.64 83
2716.75 84
2716.87 88
2716.99 94
2717.11 102
2717.23 113
2717.35 124
2717.47 135
2717.59 145
2717.71 155
2717.83 165
2717.95 174
2718.07 185
2718.19 196
2718.31 209
2718.43 222
2718.55 235
2718.67 248
2718.79 259
2718.91 266
2719.03 269
2719.15 268
2719.27 263
2719.38 256
2719.50 250
2719.62 245
2719.74 245
2719.86 248
2719.98 254
2720.10 263
2720.22 274
2720.34 285
2720.46 297
2720.58 310
2720.70 323
2720.82 335
2720.94 345
2721.06 351
2721.18 352
2721.30 348
2721.42 338
2721.54 325
2721.66 309
2721.78 292
2721.90 276
2722.02 262
2722.14 248
2722.26 237
2722.37 227
2722.49 219
2722.61 213
2722.73 209
2722.85 206
2722.97 206
2723.09 206
2723.21 206
2723.33 205
2723.45 204
2723.57 201
2723.69 196
2723.81 191
2723.93 185
2724.05 178
2724.17 171
2724.29 163
2724.41 154
2724.53 146
2724.65 137
2724.77 130
2724.89 125
2725.01 123
2725.13 122
2725.25 123
2725.37 125
2725.49 126
2725.61 126
2725.73 123
2725.85 118
2725.96 112
2726.08 104
2726.20 95
2726.32 87
2726.44 80
2726.56 73
2726.68 68
2726.80 64
2726.92 62
2727.04 60
2727.16 59
2727.28 59
2727.40 60
2727.52 61
2727.64 63
2727.76 64
2727.88 66
2728.00 67
2728.12 69
2728.24 70
2728.36 69
2728.48 68
2728.60 65
2728.72 61
2728.84 57
2728.96 53
2729.08 50
2729.20 50
2729.32 52
2729.44 57
2729.56 64
2729.68 71
2729.80 77
2729.92 81
2730.04 82
2730.16 81
2730.28 79
2730.40 76
2730.52 75
2730.64 75
2730.76 76
2730.88 78
2731.00 79
2731.12 78
2731.23 74
2731.35 68
2731.47 61
2731.59 54
2731.71 47
2731.83 41
2731.95 37
2732.07 35
2732.19 34
2732.31 33
2732.43 34
2732.55 35
2732.67 36
2732.79 37
2732.91 38
2733.03 38
2733.15 36
2733.27 33
2733.39 29
2733.51 25
2733.63 23
2733.75 22
2733.87 23
2733.99 25
2734.11 29
2734.23 32
2734.35 35
2734.47 36
2734.59 36
2734.71 34
2734.83 31
2734.95 26
2735.07 20
2735.19 13
2735.31 6
2735.43 0
2735.55 0
2735.67 0
2735.79 0
2735.91 0
2736.03 0
2736.15 0
2736.27 0
2736.39 0
2736.51 5
2736.63 13
2736.75 22
2736.87 30
2736.99 36
2737.11 39
2737.23 38
2737.35 34
2737.47 27
2737.59 18
2737.71 9
2737.83 1
2737.95 0
2738.07 0
2738.19 0
2738.31 0
2738.43 0
2738.55 0
2738.67 0
2738.79 0
2738.91 4
2739.03 7
2739.15 10
2739.27 13
2739.39 16
2739.51 19
2739.63 22
2739.75 26
2739.87 30
2739.99 35
2740.11 41
2740.23 48
2740.35 56
2740.47 64
2740.59 72
2740.71 78
2740.83 83
2740.95 86
2741.07 87
2741.19 86
2741.31 84
2741.43 81
2741.55 77
2741.67 73
2741.79 68
2741.91 62
2742.03 53
2742.15 44
2742.27 36
2742.39 30
2742.51 29
2742.63 32
2742.75 40
2742.87 52
2742.99 66
2743.11 81
2743.23 93
2743.35 103
2743.47 109
2743.59 111
2743.71 111
2743.83 107
2743.95 102
2744.07 96
2744.19 91
2744.31 86
2744.43 82
2744.55 80
2744.67 78
2744.79 77
2744.91 76
2745.03 76
2745.15 76
2745.27 78
2745.39 82
2745.51 89
2745.63 99
2745.75 111
2745.87 126
2745.99 140
2746.11 154
2746.23 166
2746.35 175
2746.47 181
2746.59 185
2746.71 187
2746.84 186
2746.96 184
2747.08 181
2747.20 178
2747.32 175
2747.44 171
2747.56 167
2747.68 163
2747.80 159
2747.92 154
2748.04 148
2748.16 142
2748.28 136
2748.40 130
2748.52 122
2748.64 114
2748.76 106
2748.88 97
2749.00 88
2749.12 80
2749.24 74
2749.36 71
2749.48 71
2749.60 75
2749.72 80
2749.84 87
2749.96 94
2750.08 99
2750.20 103
2750.32 105
2750.44 105
2750.56 104
2750.68 102
2750.80 99
2750.92 97
2751.04 94
2751.16 91
2751.28 88
2751.40 86
2751.52 86
2751.64 88
2751.76 92
2751.88 99
2752.00 107
2752.13 116
2752.25 125
2752.37 133
2752.49 139
2752.61 143
2752.73 146
2752.85 148
2752.97 148
2753.09 147
2753.21 146
2753.33 143
2753.45 139
2753.57 133
2753.69 125
2753.81 115
2753.93 105
2754.05 94
2754.17 84
2754.29 75
2754.41 69
2754.53 66
2754.65 67
2754.77 69
2754.89 73
2755.01 76
2755.13 78
2755.25 78
2755.37 76
2755.49 72
2755.61 69
2755.74 68
2755.86 68
2755.98 71
2756.10 76
2756.22 82
2756.34 89
2756.46 97
2756.58 104
2756.70 111
2756.82 115
2756.94 118
2757.06 118
2757.18 116
2757.30 113
2757.42 109
2757.54 105
2757.66 102
2757.78 102
2757.90 104
2758.02 108
2758.14 113
2758.26 118
2758.38 122
2758.50 124
2758.62 126
2758.75 125
2758.87 124
2758.99 122
2759.11 120
2759.23 118
2759.35 116
2759.47 115
2759.59 114
2759.71 112
2759.83 110
2759.95 106
2760.07 100
2760.19 93
2760.31 86
2760.43 79
2760.55 74
2760.67 71
2760.79 70
2760.91 71
2761.03 74
2761.15 76
2761.27 78
2761.40 79
2761.52 79
2761.64 78
2761.76 77
2761.88 76
2762.00 75
2762.12 75
2762.24 75
2762.36 74
2762.48 74
2762.60 73
2762.72 71
2762.84 69
2762.96 66
2763.08 63
2763.20 58
2763.32 53
2763.44 48
2763.56 43
2763.69 40
2763.81 40
2763.93 45
2764.05 54
2764.17 69
2764.29 88
2764.41 109
2764.53 131
2764.65 152
2764.77 170
2764.89 185
2765.01 196
2765.13 205
2765.25 213
2765.37 220
2765.49 227
2765.61 235
2765.73 243
2765.86 252
2765.98 262
2766.10 273
2766.22 286
2766.34 303
2766.46 324
2766.58 348
2766.70 375
2766.82 404
2766.94 433
2767.06 459
2767.18 481
2767.30 497
2767.42 507
2767.54 512
2767.66 512
2767.78 511
2767.91 508
2768.03 505
2768.15 503
2768.27 500
2768.39 497
2768.51 493
2768.63 489
2768.75 484
2768.87 479
2768.99 475
2769.11 471
2769.23 468
2769.35 464
2769.47 460
2769.59 453
2769.72 444
2769.84 431
2769.96 415
2770.08 397
2770.20 377
2770.32 356
2770.44 335
2770.56 314
2770.68 294
2770.80 275
2770.92 256
2771.04 236
2771.16 217
2771.28 199
2771.40 182
2771.53 167
2771.65 154
2771.77 143
2771.89 134
2772.01 127
2772.13 119
2772.25 111
2772.37 103
2772.49 95
2772.61 88
2772.73 85
2772.85 85
2772.97 90
2773.10 99
2773.22 108
2773.34 117
2773.46 123
2773.58 126
2773.70 123
2773.82 117
2773.94 109
2774.06 99
2774.18 90
2774.30 82
2774.42 76
2774.54 71
2774.67 68
2774.79 68
2774.91 70
2775.03 74
2775.15 82
2775.27 93
2775.39 105
2775.51 119
2775.63 132
2775.75 142
2775.87 148
2775.99 150
2776.11 146
2776.24 136
2776.36 123
2776.48 107
2776.60 90
2776.72 73
2776.84 58
2776.96 44
2777.08 33
2777.20 23
2777.32 16
2777.44 10
2777.56 7
2777.69 7
2777.81 11
2777.93 19
2778.05 30
2778.17 43
2778.29 55
2778.41 66
2778.53 74
2778.65 77
2778.77 74
2778.89 68
2779.01 57
2779.14 45
2779.26 31
2779.38 18
2779.50 7
2779.62 0
2779.74 0
2779.86 0
2779.98 0
2780.10 0
2780.22 0
2780.34 10
2780.47 21
2780.59 33
2780.71 43
2780.83 52
2780.95 58
2781.07 62
2781.19 62
2781.31 61
2781.43 57
2781.55 53
2781.67 48
2781.80 43
2781.92 37
2782.04 32
2782.16 27
2782.28 23
2782.40 18
2782.52 15
2782.64 13
2782.76 13
2782.88 14
2783.01 18
2783.13 22
2783.25 28
2783.37 33
2783.49 38
2783.61 41
2783.73 42
2783.85 41
2783.97 37
2784.09 32
2784.21 26
2784.34 20
2784.46 15
2784.58 11
2784.70 9
2784.82 8
2784.94 6
2785.06 5
2785.18 2
2785.30 0
2785.42 0
2785.55 0
2785.67 0
2785.79 0
2785.91 0
2786.03 0
2786.15 4
2786.27 15
2786.39 26
2786.51 35
2786.64 41
2786.76 42
2786.88 41
2787.00 37
2787.12 32
2787.24 28
2787.36 27
2787.48 29
2787.60 35
2787.72 42
2787.85 52
2787.97 62
2788.09 72
2788.21 82
2788.33 92
2788.45 101
2788.57 111
2788.69 119
2788.81 126
2788.94 132
2789.06 137
2789.18 141
2789.30 144
2789.42 146
2789.54 147
2789.66 147
2789.78 144
2789.90 140
2790.03 134
2790.15 126
2790.27 117
2790.39 108
2790.51 101
2790.63 97
2790.75 96
2790.87 98
2790.99 102
2791.12 108
2791.24 113
2791.36 118
2791.48 122
2791.60 124
2791.72 124
2791.84 121
2791.96 117
2792.08 111
2792.21 105
2792.33 97
2792.45 91
2792.57 85
2792.69 81
2792.81 79
2792.93 79
2793.05 81
2793.18 85
2793.30 91
2793.42 99
2793.54 110
2793.66 123
2793.78 136
2793.90 148
2794.02 157
2794.14 161
2794.27 161
2794.39 157
2794.51 149
2794.63 139
2794.75 128
2794.87 117
2794.99 107
2795.11 98
2795.24 91
2795.36 88
2795.48 87
2795.60 90
2795.72 96
2795.84 104
2795.96 112
2796.08 118
2796.21 122
2796.33 122
2796.45 120
2796.57 117
2796.69 114
2796.81 113
2796.93 114
2797.05 118
2797.18 122
2797.30 127
2797.42 129
2797.54 129
2797.66 126
2797.78 120
2797.90 114
2798.02 106
2798.15 100
2798.27 94
2798.39 89
2798.51 83
2798.63 77
2798.75 70
2798.87 62
2798.99 53
2799.12 44
2799.24 37
2799.36 32
2799.48 31
2799.60 33
2799.72 39
2799.84 48
2799.97 60
2800.09 74
2800.21 88
2800.33 100
2800.45 110
2800.57 117
2800.69 120
2800.81 122
2800.94 122
2801.06 123
2801.18 124
2801.30 127
2801.42 129
2801.54 131
2801.66 131
2801.79 130
2801.91 128
2802.03 127
2802.15 127
2802.27 129
2802.39 132
2802.51 136
2802.64 139
2802.76 141
2802.88 140
2803.00 137
2803.12 135
2803.24 133
2803.36 135
2803.49 139
2803.61 147
2803.73 156
2803.85 165
2803.97 172
2804.09 176
2804.21 176
2804.34 173
2804.46 167
2804.58 159
2804.70 151
2804.82 146
2804.94 144
2805.06 147
2805.19 153
2805.31 162
2805.43 171
2805.55 178
2805.67 181
2805.79 179
2805.91 172
2806.04 160
2806.16 146
2806.28 132
2806.40 118
2806.52 106
2806.64 97
2806.76 91
2806.89 86
2807.01 84
2807.13 83
2807.25 85
2807.37 89
2807.49 94
2807.61 100
2807.74 105
2807.86 109
2807.98 109
2808.10 105
2808.22 98
2808.34 87
2808.46 76
2808.59 64
2808.71 54
2808.83 46
2808.95 40
2809.07 34
2809.19 29
2809.32 23
2809.44 17
2809.56 10
2809.68 5
2809.80 2
2809.92 2
2810.04 5
2810.17 11
2810.29 19
2810.41 30
2810.53 40
2810.65 49
2810.77 56
2810.90 62
2811.02 66
2811.14 70
2811.26 73
2811.38 77
2811.50 82
2811.63 86
2811.75 89
2811.87 91
2811.99 90
2812.11 88
2812.23 84
2812.35 80
2812.48 76
2812.60 72
2812.72 67
2812.84 63
2812.96 57
2813.08 51
2813.21 43
2813.33 34
2813.45 26
2813.57 20
2813.69 17
2813.81 19
2813.94 25
2814.06 35
2814.18 49
2814.30 65
2814.42 81
2814.54 95
2814.67 105
2814.79 111
2814.91 111
2815.03 109
2815.15 104
2815.27 100
2815.40 98
2815.52 99
2815.64 104
2815.76 110
2815.88 116
2816.00 120
2816.13 123
2816.25 124
2816.37 124
2816.49 124
2816.61 127
2816.73 130
2816.86 134
2816.98 138
2817.10 140
2817.22 139
2817.34 136
2817.46 130
2817.59 122
2817.71 113
2817.83 104
2817.95 96
2818.07 90
2818.19 86
2818.32 85
2818.44 88
2818.56 93
2818.68 100
2818.80 106
2818.92 109
2819.05 108
2819.17 103
2819.29 94
2819.41 81
2819.53 65
2819.66 50
2819.78 36
2819.90 25
2820.02 17
2820.14 12
2820.26 10
2820.39 9
2820.51 10
2820.63 12
2820.75 14
2820.87 15
2820.99 15
2821.12 14
2821.24 10
2821.36 4
2821.48 0
2821.60 0
2821.73 0
2821.85 0
2821.97 0
2822.09 0
2822.21 0
2822.33 8
2822.46 23
2822.58 38
2822.70 50
2822.82 59
2822.94 64
2823.07 65
2823.19 62
2823.31 56
2823.43 50
2823.55 43
2823.67 37
2823.80 32
2823.92 28
2824.04 25
2824.16 23
2824.28 22
2824.41 24
2824.53 26
2824.65 29
2824.77 34
2824.89 39
2825.02 44
2825.14 48
2825.26 52
2825.38 55
2825.50 57
2825.62 57
2825.75 56
2825.87 53
2825.99 51
2826.11 48
2826.23 48
2826.36 49
2826.48 52
2826.60 57
2826.72 62
2826.84 67
2826.97 70
2827.09 71
2827.21 69
2827.33 64
2827.45 57
2827.57 48
2827.70 38
2827.82 27
2827.94 18
2828.06 11
2828.18 7
2828.31 8
2828.43 11
2828.55 17
2828.67 24
2828.79 29
2828.92 33
2829.04 35
2829.16 34
2829.28 33
2829.40 32
2829.53 31
2829.65 32
2829.77 34
2829.89 37
2830.01 40
2830.14 43
2830.26 47
2830.38 50
2830.50 53
2830.62 57
2830.75 62
2830.87 68
2830.99 74
2831.11 81
2831.23 88
2831.36 96
2831.48 103
2831.60 110
2831.72 115
2831.84 118
2831.97 119
2832.09 117
2832.21 112
2832.33 104
2832.45 94
2832.58 82
2832.70 69
2832.82 56
2832.94 45
2833.06 36
2833.19 30
2833.31 27
2833.43 25
2833.55 26
2833.67 27
2833.80 28
2833.92 29
2834.04 29
2834.16 29
2834.28 28
2834.41 25
2834.53 22
2834.65 18
2834.77 15
2834.90 14
2835.02 15
2835.14 19
2835.26 25
2835.38 32
2835.51 38
2835.63 43
2835.75 44
2835.87 44
2835.99 41
2836.12 38
2836.24 36
2836.36 36
2836.48 38
2836.60 43
2836.73 48
2836.85 53
2836.97 57
2837.09 58
2837.22 57
2837.34 54
2837.46 50
2837.58 47
2837.70 47
2837.83 49
2837.95 55
2838.07 63
2838.19 72
2838.31 81
2838.44 87
2838.56 90
2838.68 90
2838.80 88
2838.93 85
2839.05 82
2839.17 80
2839.29 79
2839.41 79
2839.54 80
2839.66 81
2839.78 82
2839.90 84
2840.03 86
2840.15 90
2840.27 96
2840.39 104
2840.51 113
2840.64 122
2840.76 133
2840.88 143
2841.00 153
2841.12 162
2841.25 171
2841.37 178
2841.49 185
2841.61 190
2841.74 192
2841.86 192
2841.98 188
2842.10 181
2842.23 171
2842.35 159
2842.47 147
2842.59 135
2842.71 124
2842.84 115
2842.96 109
2843.08 104
2843.20 101
2843.33 98
2843.45 96
2843.57 94
2843.69 90
2843.81 86
2843.94 80
2844.06 74
2844.18 67
2844.30 60
2844.43 52
2844.55 45
2844.67 38
2844.79 31
2844.92 25
2845.04 19
2845.16 15
2845.28 12
2845.40 11
2845.53 11
2845.65 11
2845.77 13
2845.89 14
2846.02 15
2846.14 15
2846.26 15
2846.38 14
2846.51 14
2846.63 15
2846.75 18
2846.87 23
2846.99 30
2847.12 38
2847.24 48
2847.36 57
2847.48 65
2847.61 71
2847.73 75
2847.85 76
2847.97 75
2848.10 71
2848.22 66
2848.34 59
2848.46 52
2848.59 44
2848.71 37
2848.83 31
2848.95 25
2849.07 20
2849.20 16
2849.32 11
2849.44 6
2849.56 1
2849.69 0
2849.81 0
2849.93 0
2850.05 0
2850.18 0
2850.30 0
2850.42 0
2850.54 0
2850.67 10
2850.79 21
2850.91 32
2851.03 42
2851.16 49
2851.28 55
2851.40 58
2851.52 60
2851.65 61
2851.77 63
2851.89 65
2852.01 68
2852.14 71
2852.26 73
2852.38 73
2852.50 70
2852.63 64
2852.75 54
2852.87 41
2852.99 27
2853.11 13
2853.24 0
2853.36 0
2853.48 0
2853.60 0
2853.73 0
2853.85 0
2853.97 0
2854.09 7
2854.22 17
2854.34 27
2854.46 36
2854.58 44
2854.71 50
2854.83 54
2854.95 55
2855.07 56
2855.20 55
2855.32 56
2855.44 57
2855.57 60
2855.69 64
2855.81 69
2855.93 74
2856.06 78
2856.18 81
2856.30 81
2856.42 79
2856.55 75
2856.67 70
2856.79 65
2856.91 60
2857.04 56
2857.16 54
2857.28 52
2857.40 52
2857.53 53
2857.65 56
2857.77 58
2857.89 60
2858.02 62
2858.14 62
2858.26 60
2858.38 56
2858.51 50
2858.63 44
2858.75 37
2858.87 30
2859.00 25
2859.12 22
2859.24 20
2859.36 18
2859.49 16
2859.61 13
2859.73 8
2859.86 4
2859.98 0
2860.10 0
2860.22 2
2860.35 10
2860.47 21
2860.59 36
2860.71 52
2860.84 68
2860.96 82
2861.08 94
2861.20 103
2861.33 110
2861.45 114
2861.57 116
2861.69 116
2861.82 117
2861.94 118
2862.06 121
2862.19 126
2862.31 132
2862.43 139
2862.55 146
2862.68 151
2862.80 155
2862.92 157
2863.04 157
2863.17 156
2863.29 152
2863.41 147
2863.53 140
2863.66 132
2863.78 124
2863.90 115
2864.03 108
2864.15 102
2864.27 98
2864.39 96
2864.52 96
2864.64 96
2864.76 96
2864.88 96
2865.01 94
2865.13 90
2865.25 83
2865.38 75
2865.50 66
2865.62 56
2865.74 46
2865.87 38
2865.99 32
2866.11 28
2866.23 27
2866.36 27
2866.48 28
2866.60 29
2866.73 30
2866.85 31
2866.97 32
2867.09 33
2867.22 35
2867.34 37
2867.46 39
2867.59 41
2867.71 43
2867.83 46
2867.95 49
2868.08 54
2868.20 59
2868.32 65
2868.44 72
2868.57 77
2868.69 81
2868.81 81
2868.94 78
2869.06 73
2869.18 67
2869.30 59
2869.43 52
2869.55 47
2869.67 42
2869.80 39
2869.92 37
2870.04 38
2870.16 40
2870.29 45
2870.41 53
2870.53 64
2870.66 77
2870.78 91
2870.90 105
2871.02 118
2871.15 128
2871.27 136
2871.39 141
2871.52 144
2871.64 146
2871.76 148
2871.88 152
2872.01 158
2872.13 165
2872.25 174
2872.38 181
2872.50 188
2872.62 192
2872.74 194
2872.87 193
2872.99 190
2873.11 186
2873.24 180
2873.36 172
2873.48 165
2873.61 156
2873.73 149
2873.85 145
2873.97 143
2874.10 146
2874.22 152
2874.34 160
2874.47 170
2874.59 177
2874.71 182
2874.83 182
2874.96 179
2875.08 172
2875.20 165
2875.33 158
2875.45 152
2875.57 149
2875.70 146
2875.82 145
2875.94 143
2876.06 141
2876.19 137
2876.31 130
2876.43 122
2876.56 113
2876.68 102
2876.80 91
2876.92 81
2877.05 72
2877.17 65
2877.29 61
2877.42 59
2877.54 60
2877.66 61
2877.79 63
2877.91 65
2878.03 65
2878.15 65
2878.28 64
2878.40 64
2878.52 63
2878.65 64
2878.77 65
2878.89 67
2879.02 69
2879.14 70
2879.26 70
2879.38 69
2879.51 66
2879.63 64
2879.75 61
2879.88 59
2880.00 59
2880.12 59
2880.25 59
2880.37 58
2880.49 56
2880.62 52
2880.74 46
2880.86 39
2880.98 31
2881.11 24
2881.23 19
2881.35 16
2881.48 15
2881.60 17
2881.72 19
2881.85 23
2881.97 27
2882.09 31
2882.22 34
2882.34 37
2882.46 38
2882.58 38
2882.71 36
2882.83 33
2882.95 31
2883.08 29
2883.20 28
2883.32 31
2883.45 35
2883.57 42
2883.69 49
2883.82 55
2883.94 60
2884.06 63
2884.19 62
2884.31 59
2884.43 55
2884.55 49
2884.68 43
2884.80 37
2884.92 32
2885.05 28
2885.17 27
2885.29 28
2885.42 30
2885.54 33
2885.66 35
2885.79 36
2885.91 35
2886.03 32
2886.16 26
2886.28 19
2886.40 10
2886.53 2
2886.65 0
2886.77 0
2886.90 0
2887.02 0
2887.14 0
2887.26 0
2887.39 0
2887.51 0
2887.63 4
2887.76 13
2887.88 22
2888.00 31
2888.13 38
2888.25 42
2888.37 44
2888.50 44
2888.62 41
2888.74 37
2888.87 33
2888.99 29
2889.11 26
2889.24 25
2889.36 24
2889.48 24
2889.61 26
2889.73 28
2889.85 32
2889.98 37
2890.10 42
2890.22 48
2890.35 54
2890.47 57
2890.59 59
2890.72 59
2890.84 56
2890.96 51
2891.09 46
2891.21 41
2891.33 37
2891.46 35
2891.58 33
2891.70 32
2891.83 31
2891.95 30
2892.07 28
2892.20 26
2892.32 24
2892.44 23
2892.57 22
2892.69 21
2892.81 21
2892.94 22
2893.06 25
2893.18 30
2893.31 36
2893.43 45
2893.55 55
2893.68 64
2893.80 73
2893.92 81
2894.05 87
2894.17 92
2894.29 97
2894.42 101
2894.54 106
2894.66 111
2894.79 115
2894.91 119
2895.03 122
2895.16 124
2895.28 124
2895.40 123
2895.53 121
2895.65 118
2895.77 115
2895.90 111
2896.02 108
2896.14 106
2896.27 105
2896.39 106
2896.51 107
2896.64 110
2896.76 113
2896.88 116
2897.01 118
2897.13 120
2897.25 122
2897.38 124
2897.50 127
2897.62 132
2897.75 137
2897.87 142
2897.99 147
2898.12 150
2898.24 151
2898.36 150
2898.49 145
2898.61 137
2898.73 127
2898.86 116
2898.98 107
2899.10 99
2899.23 96
2899.35 98
2899.48 105
2899.60 116
2899.72 131
2899.85 147
2899.97 163
2900.09 177
2900.22 190
2900.34 201
2900.46 211
2900.59 220
2900.71 230
2900.83 241
2900.96 253
2901.08 265
2901.20 276
2901.33 285
2901.45 292
2901.57 296
2901.70 296
2901.82 294
2901.95 291
2902.07 287
2902.19 283
2902.32 281
2902.44 280
2902.56 281
2902.69 282
2902.81 284
2902.93 285
2903.06 286
2903.18 285
2903.30 282
2903.43 278
2903.55 273
2903.67 268
2903.80 262
2903.92 255
2904.05 248
2904.17 241
2904.29 234
2904.42 226
2904.54 218
2904.66 210
2904.79 202
2904.91 194
2905.03 187
2905.16 181
2905.28 177
2905.40 175
2905.53 177
2905.65 181
2905.78 186
2905.90 192
2906.02 196
2906.15 197
2906.27 195
2906.39 188
2906.52 180
2906.64 171
2906.76 164
2906.89 160
2907.01 161
2907.14 165
2907.26 173
2907.38 182
2907.51 191
2907.63 199
2907.75 204
2907.88 207
2908.00 206
2908.12 202
2908.25 195
2908.37 185
2908.50 173
2908.62 161
2908.74 149
2908.87 138
2908.99 131
2909.11 127
2909.24 129
2909.36 136
2909.48 147
2909.61 161
2909.73 177
2909.86 193
2909.98 207
2910.10 219
2910.23 227
2910.35 231
2910.47 233
2910.60 232
2910.72 231
2910.85 229
2910.97 227
2911.09 224
2911.22 222
2911.34 217
2911.46 211
2911.59 201
2911.71 189
2911.84 175
2911.96 160
2912.08 147
2912.21 136
2912.33 129
2912.45 126
2912.58 124
2912.70 124
2912.82 124
2912.95 122
2913.07 119
2913.20 116
2913.32 112
2913.44 110
2913.57 108
2913.69 108
2913.82 107
2913.94 106
2914.06 103
2914.19 98
2914.31 92
2914.43 87
2914.56 82
2914.68 80
2914.81 81
2914.93 83
2915.05 87
2915.18 93
2915.30 98
2915.42 104
2915.55 110
2915.67 116
2915.80 121
2915.92 126
2916.04 130
2916.17 132
2916.29 133
2916.41 133
2916.54 133
2916.66 135
2916.79 137
2916.91 142
2917.03 149
2917.16 157
2917.28 166
2917.41 174
2917.53 180
2917.65 185
2917.78 188
2917.90 191
2918.02 193
2918.15 196
2918.27 202
2918.40 210
2918.52 220
2918.64 232
2918.77 244
2918.89 256
2919.02 266
2919.14 275
2919.26 282
2919.39 286
2919.51 288
2919.64 289
2919.76 289
2919.88 290
2920.01 292
2920.13 296
2920.25 302
2920.38 310
2920.50 319
2920.63 327
2920.75 334
2920.87 340
2921.00 343
2921.12 345
2921.25 346
2921.37 347
2921.49 349
2921.62 353
2921.74 357
2921.87 362
2921.99 367
2922.11 369
2922.24 369
2922.36 366
2922.49 359
2922.61 350
2922.73 339
2922.86 328
2922.98 318
2923.11 309
2923.23 301
2923.35 296
2923.48 292
2923.60 290
2923.73 287
2923.85 285
2923.97 282
2924.10 279
2924.22 276
2924.35 272
2924.47 268
2924.59 262
2924.72 253
2924.84 243
2924.97 230
2925.09 215
2925.21 200
2925.34 186
2925.46 173
2925.59 162
2925.71 155
2925.83 150
2925.96 148
2926.08 148
2926.21 150
2926.33 154
2926.45 158
2926.58 162
2926.70 164
2926.83 165
2926.95 163
2927.07 160
2927.20 156
2927.32 153
2927.45 152
2927.57 153
2927.69 157
2927.82 161
2927.94 167
2928.07 172
2928.19 174
2928.31 175
2928.44 173
2928.56 169
2928.69 163
2928.81 155
2928.93 147
2929.06 138
2929.18 130
2929.31 122
2929.43 115
2929.56 109
2929.68 105
2929.80 103
2929.93 103
2930.05 105
2930.18 109
2930.30 114
2930.42 121
2930.55 129
2930.67 137
2930.80 146
2930.92 152
2931.04 156
2931.17 156
2931.29 153
2931.42 147
2931.54 138
2931.67 130
2931.79 123
2931.91 118
2932.04 115
2932.16 114
2932.29 114
2932.41 114
2932.53 115
2932.66 116
2932.78 119
2932.91 125
2933.03 136
2933.16 151
2933.28 169
2933.40 189
2933.53 209
2933.65 228
2933.78 243
2933.90 256
2934.02 266
2934.15 275
2934.27 285
2934.40 298
2934.52 315
2934.65 334
2934.77 356
2934.89 379
2935.02 402
2935.14 423
2935.27 444
2935.39 463
2935.52 484
2935.64 506
2935.76 530
2935.89 557
2936.01 585
2936.14 615
2936.26 643
2936.39 670
2936.51 695
2936.63 717
2936.76 737
2936.88 755
2937.01 770
2937.13 784
2937.25 795
2937.38 802
2937.50 805
2937.63 803
2937.75 797
2937.88 788
2938.00 776
2938.12 763
2938.25 752
2938.37 744
2938.50 739
2938.62 738
2938.75 738
2938.87 738
2938.99 737
2939.12 731
2939.24 720
2939.37 704
2939.49 683
2939.62 660
2939.74 636
2939.87 611
2939.99 587
2940.11 565
2940.24 546
2940.36 528
2940.49 511
2940.61 494
2940.74 479
2940.86 464
2940.98 448
2941.11 432
2941.23 415
2941.36 399
2941.48 383
2941.61 367
2941.73 351
2941.85 337
2941.98 324
2942.10 312
2942.23 302
2942.35 292
2942.48 283
2942.60 273
2942.73 263
2942.85 253
2942.97 242
2943.10 231
2943.22 221
2943.35 211
2943.47 201
2943.60 189
2943.72 175
2943.84 159
2943.97 142
2944.09 125
2944.22 109
2944.34 96
2944.47 87
2944.59 82
2944.72 80
2944.84 81
2944.96 81
2945.09 81
2945.21 79
2945.34 74
2945.46 67
2945.59 59
2945.71 52
2945.84 47
2945.96 43
2946.08 41
2946.21 41
2946.33 39
2946.46 35
2946.58 29
2946.71 20
2946.83 10
2946.96 0
2947.08 0
2947.20 0
2947.33 0
2947.45 0
2947.58 0
2947.70 2
2947.83 6
2947.95 7
2948.08 7
2948.20 5
2948.33 4
2948.45 3
2948.57 4
2948.70 5
2948.82 8
2948.95 10
2949.07 10
2949.20 10
2949.32 8
2949.45 7
2949.57 6
2949.70 7
2949.82 10
2949.94 16
2950.07 23
2950.19 32
2950.32 42
2950.44 52
2950.57 62
2950.69 70
2950.82 76
2950.94 78
2951.07 79
2951.19 78
2951.31 77
2951.44 78
2951.56 81
2951.69 86
2951.81 93
2951.94 100
2952.06 105
2952.19 106
2952.31 104
2952.44 97
2952.56 86
2952.68 73
2952.81 58
2952.93 44
2953.06 31
2953.18 20
2953.31 12
2953.43 8
2953.56 6
2953.68 7
2953.81 10
2953.93 14
2954.06 18
2954.18 23
2954.30 27
2954.43 29
2954.55 31
2954.68 32
2954.80 33
2954.93 36
2955.05 40
2955.18 45
2955.30 53
2955.43 62
2955.55 70
2955.68 78
2955.80 84
2955.92 88
2956.05 90
2956.17 89
2956.30 87
2956.42 86
2956.55 85
2956.67 86
2956.80 89
2956.92 93
2957.05 98
2957.17 104
2957.30 108
2957.42 112
2957.55 115
2957.67 117
2957.80 118
2957.92 118
2958.04 118
2958.17 119
2958.29 120
2958.42 122
2958.54 124
2958.67 127
2958.79 128
2958.92 129
2959.04 127
2959.17 124
2959.29 118
2959.42 112
2959.54 106
2959.67 101
2959.79 99
2959.92 99
2960.04 101
2960.16 104
2960.29 107
2960.41 108
2960.54 108
2960.66 105
2960.79 100
2960.91 94
2961.04 86
2961.16 77
2961.29 68
2961.41 60
2961.54 54
2961.66 49
2961.79 48
2961.91 50
2962.04 55
2962.16 62
2962.29 71
2962.41 80
2962.54 88
2962.66 93
2962.79 95
2962.91 94
2963.04 89
2963.16 82
2963.28 75
2963.41 67
2963.53 62
2963.66 59
2963.78 59
2963.91 61
2964.03 66
2964.16 71
2964.28 77
2964.41 82
2964.53 86
2964.66 88
2964.78 90
2964.91 91
2965.03 90
2965.16 89
2965.28 87
2965.41 83
2965.53 78
2965.66 72
2965.78 65
2965.91 59
2966.03 54
2966.16 50
2966.28 48
2966.41 48
2966.53 48
2966.66 47
2966.78 47
2966.91 46
2967.03 46
2967.16 47
2967.28 49
2967.41 53
2967.53 57
2967.65 62
2967.78 65
2967.90 66
2968.03 66
2968.15 64
2968.28 62
2968.40 61
2968.53 61
2968.65 62
2968.78 64
2968.90 65
2969.03 66
2969.15 66
2969.28 65
2969.40 64
2969.53 62
2969.65 62
2969.78 61
2969.90 62
2970.03 62
2970.15 63
2970.28 63
2970.40 63
2970.53 60
2970.65 56
2970.78 49
2970.90 40
2971.03 31
2971.15 23
2971.28 19
2971.40 20
2971.53 27
2971.65 40
2971.78 56
2971.90 74
2972.03 90
2972.15 102
2972.28 108
2972.40 109
2972.53 104
2972.65 96
2972.78 87
2972.90 80
2973.03 75
2973.15 73
2973.28 73
2973.40 75
2973.53 76
2973.65 77
2973.78 77
2973.90 78
2974.03 80
2974.15 85
2974.28 94
2974.40 106
2974.53 120
2974.65 134
2974.78 146
2974.90 154
2975.03 156
2975.15 151
2975.28 141
2975.40 126
2975.53 110
2975.65 95
2975.78 82
2975.90 72
2976.03 68
2976.15 67
2976.28 70
2976.41 73
2976.53 75
2976.66 75
2976.78 72
2976.91 66
2977.03 57
2977.16 49
2977.28 42
2977.41 40
2977.53 43
2977.66 48
2977.78 56
2977.91 62
2978.03 64
2978.16 62
2978.28 56
2978.41 46
2978.53 36
2978.66 27
2978.78 21
2978.91 18
2979.03 18
2979.16 19
2979.28 20
2979.41 20
2979.53 19
2979.66 16
2979.78 15
2979.91 15
2980.03 17
2980.16 22
2980.28 30
2980.41 38
2980.53 45
2980.66 49
2980.79 51
2980.91 49
2981.04 43
2981.16 35
2981.29 23
2981.41 11
2981.54 0
2981.66 0
2981.79 0
2981.91 0
2982.04 0
2982.16 0
2982.29 0
2982.41 0
2982.54 5
2982.66 25
2982.79 45
2982.91 64
2983.04 78
2983.16 88
2983.29 92
2983.41 92
2983.54 87
2983.67 78
2983.79 69
2983.92 59
2984.04 49
2984.17 42
2984.29 36
2984.42 33
2984.54 32
2984.67 33
2984.79 37
2984.92 42
2985.04 48
2985.17 53
2985.29 55
2985.42 54
2985.54 48
2985.67 38
2985.79 25
2985.92 11
2986.05 0
2986.17 0
2986.30 0
2986.42 0
2986.55 0
2986.67 0
2986.80 0
2986.92 6
2987.05 14
2987.17 20
2987.30 25
2987.42 27
2987.55 27
2987.67 25
2987.80 21
2987.92 18
2988.05 15
2988.18 13
2988.30 13
2988.43 16
2988.55 21
2988.68 29
2988.80 37
2988.93 45
2989.05 52
2989.18 57
2989.30 60
2989.43 60
2989.55 57
2989.68 52
2989.81 45
2989.93 36
2990.06 25
2990.18 14
2990.31 4
2990.43 0
2990.56 0
2990.68 0
2990.81 0
2990.93 0
2991.06 2
2991.18 9
2991.31 16
2991.44 22
2991.56 27
2991.69 32
2991.81 35
2991.94 38
2992.06 40
2992.19 42
2992.31 45
2992.44 49
2992.56 53
2992.69 58
2992.82 64
2992.94 69
2993.07 74
2993.19 80
2993.32 86
2993.44 93
2993.57 104
2993.69 119
2993.82 137
2993.94 158
2994.07 180
2994.20 202
2994.32 221
2994.45 236
2994.57 246
2994.70 253
2994.82 256
2994.95 257
2995.07 258
2995.20 258
2995.32 260
2995.45 261
2995.58 263
2995.70 264
2995.83 264
2995.95 263
2996.08 261
2996.20 259
2996.33 256
2996.45 253
2996.58 250
2996.70 247
2996.83 244
2996.96 240
2997.08 236
2997.21 231
2997.33 224
2997.46 216
2997.58 205
2997.71 193
2997.83 179
2997.96 164
2998.09 150
2998.21 137
2998.34 127
2998.46 119
2998.59 114
2998.71 110
2998.84 107
2998.96 102
2999.09 97
2999.22 91
2999.34 84
2999.47 77
2999.59 71
2999.72 66
2999.84 63
2999.97 62
3000.09 61
3000.22 60
3000.35 60
3000.47 61
3000.60 63
3000.72 67
3000.85 72
3000.97 80
3001.10 89
3001.23 99
3001.35 109
3001.48 117
3001.60 123
3001.73 126
3001.85 125
3001.98 120
3002.10 113
3002.23 105
3002.36 97
3002.48 90
3002.61 85
3002.73 82
3002.86 82
3002.98 85
3003.11 89
3003.24 94
3003.36 97
3003.49 100
3003.61 100
3003.74 98
3003.86 93
3003.99 85
3004.12 76
3004.24 66
3004.37 56
3004.49 46
3004.62 38
3004.74 30
3004.87 22
3005.00 15
3005.12 7
3005.25 0
3005.37 0
3005.50 0
3005.62 0
3005.75 0
3005.87 0
3006.00 0
3006.13 0
3006.25 0
3006.38 6
3006.50 14
3006.63 21
3006.76 28
3006.88 35
3007.01 42
3007.13 49
3007.26 56
3007.38 62
3007.51 67
3007.64 72
3007.76 75
3007.89 77
3008.01 79
3008.14 80
3008.26 81
3008.39 80
3008.52 79
3008.64 77
3008.77 73
3008.89 68
3009.02 63
3009.14 57
3009.27 52
3009.40 48
3009.52 44
3009.65 41
3009.77 38
3009.90 34
3010.02 30
3010.15 26
3010.28 21
3010.40 16
3010.53 13
3010.65 11
3010.78 13
3010.91 18
3011.03 26
3011.16 35
3011.28 45
3011.41 55
3011.53 61
3011.66 65
3011.79 65
3011.91 62
3012.04 58
3012.16 52
3012.29 45
3012.42 39
3012.54 33
3012.67 27
3012.79 21
3012.92 16
3013.04 11
3013.17 7
3013.30 4
3013.42 3
3013.55 5
3013.67 11
3013.80 21
3013.93 35
3014.05 51
3014.18 66
3014.30 80
3014.43 91
3014.56 97
3014.68 98
3014.81 96
3014.93 91
3015.06 85
3015.18 78
3015.31 71
3015.44 64
3015.56 58
3015.69 51
3015.81 46
3015.94 43
3016.07 42
3016.19 44
3016.32 49
3016.44 55
3016.57 63
3016.70 71
3016.82 79
3016.95 86
3017.07 93
3017.20 99
3017.33 105
3017.45 110
3017.58 113
3017.70 116
3017.83 116
3017.96 116
3018.08 113
3018.21 110
3018.33 106
3018.46 102
3018.59 97
3018.71 93
3018.84 88
3018.96 85
3019.09 83
3019.22 82
3019.34 82
3019.47 84
3019.59 87
3019.72 91
3019.85 94
3019.97 98
3020.10 101
3020.22 103
3020.35 104
3020.48 104
3020.60 104
3020.73 103
3020.85 102
3020.98 101
3021.11 100
3021.23 99
3021.36 97
3021.48 95
3021.61 91
3021.74 85
3021.86 77
3021.99 68
3022.11 59
3022.24 51
3022.37 45
3022.49 42
3022.62 43
3022.74 48
3022.87 56
3023.00 65
3023.12 75
3023.25 82
3023.37 86
3023.50 86
3023.63 82
3023.75 76
3023.88 69
3024.00 63
3024.13 60
3024.26 62
3024.38 68
3024.51 78
3024.64 90
3024.76 104
3024.89 117
3025.01 128
3025.14 135
3025.27 139
3025.39 138
3025.52 134
3025.64 127
3025.77 119
3025.90 110
3026.02 101
3026.15 92
3026.27 84
3026.40 77
3026.53 68
3026.65 59
3026.78 50
3026.91 43
3027.03 37
3027.16 35
3027.28 37
3027.41 41
3027.54 48
3027.66 55
3027.79 62
3027.91 66
3028.04 67
3028.17 67
3028.29 65
3028.42 63
3028.55 60
3028.67 58
3028.80 56
3028.92 55
3029.05 54
3029.18 53
3029.30 53
3029.43 54
3029.56 56
3029.68 58
3029.81 59
3029.93 60
3030.06 60
3030.19 57
3030.31 52
3030.44 45
3030.57 36
3030.69 26
3030.82 17
3030.94 8
3031.07 0
3031.20 0
3031.32 0
3031.45 0
3031.58 0
3031.70 3
3031.83 8
3031.95 11
3032.08 13
3032.21 13
3032.33 11
3032.46 8
3032.59 7
3032.71 8
3032.84 11
3032.96 16
3033.09 23
3033.22 30
3033.34 36
3033.47 38
3033.60 37
3033.72 33
3033.85 26
3033.97 18
3034.10 11
3034.23 6
3034.35 3
3034.48 2
3034.61 2
3034.73 2
3034.86 1
3034.98 0
3035.11 0
3035.24 0
3035.36 0
3035.49 0
3035.62 0
3035.74 0
3035.87 1
3036.00 3
3036.12 6
3036.25 9
3036.37 13
3036.50 19
3036.63 25
3036.75 33
3036.88 40
3037.01 45
3037.13 50
3037.26 52
3037.39 53
3037.51 53
3037.64 51
3037.76 49
3037.89 47
3038.02 45
3038.14 43
3038.27 42
3038.40 42
3038.52 43
3038.65 46
3038.78 50
3038.90 55
3039.03 60
3039.15 65
3039.28 71
3039.41 76
3039.53 81
3039.66 87
3039.79 93
3039.91 100
3040.04 106
3040.17 112
3040.29 118
3040.42 122
3040.55 125
3040.67 127
3040.80 127
3040.92 127
3041.05 125
3041.18 122
3041.30 118
3041.43 113
3041.56 109
3041.68 105
3041.81 103
3041.94 103
3042.06 105
3042.19 109
3042.32 115
3042.44 120
3042.57 126
3042.70 131
3042.82 136
3042.95 141
3043.07 147
3043.20 154
3043.33 162
3043.45 169
3043.58 175
3043.71 176
3043.83 172
3043.96 164
3044.09 152
3044.21 138
3044.34 124
3044.47 111
3044.59 103
3044.72 99
3044.85 99
3044.97 102
3045.10 109
3045.23 119
3045.35 129
3045.48 140
3045.60 151
3045.73 159
3045.86 166
3045.98 170
3046.11 171
3046.24 170
3046.36 168
3046.49 166
3046.62 164
3046.74 162
3046.87 161
3047.00 161
3047.12 161
3047.25 163
3047.38 165
3047.50 169
3047.63 173
3047.76 178
3047.88 183
3048.01 185
3048.14 186
3048.26 184
3048.39 180
3048.52 174
3048.64 168
3048.77 162
3048.90 157
3049.02 154
3049.15 152
3049.28 150
3049.40 147
3049.53 143
3049.66 138
3049.78 131
3049.91 124
3050.04 118
3050.16 114
3050.29 113
3050.42 115
3050.54 119
3050.67 124
3050.80 131
3050.92 136
3051.05 140
3051.18 143
3051.30 145
3051.43 146
3051.56 147
3051.68 148
3051.81 149
3051.94 150
3052.06 151
3052.19 152
3052.32 152
3052.44 151
3052.57 147
3052.70 142
3052.82 135
3052.95 127
3053.08 119
3053.20 113
3053.33 109
3053.46 108
3053.58 111
3053.71 116
3053.84 123
3053.96 130
3054.09 135
3054.22 139
3054.34 138
3054.47 135
3054.60 128
3054.72 119
3054.85 111
3054.98 103
3055.10 98
3055.23 95
3055.36 95
3055.48 97
3055.61 100
3055.74 103
3055.86 107
3055.99 111
3056.12 116
3056.24 123
3056.37 130
3056.50 138
3056.62 146
3056.75 153
3056.88 159
3057.00 165
3057.13 169
3057.26 172
3057.38 174
3057.51 174
3057.64 172
3057.77 169
3057.89 164
3058.02 158
3058.15 153
3058.27 149
3058.40 147
3058.53 146
3058.65 144
3058.78 141
3058.91 137
3059.03 130
3059.16 122
3059.29 114
3059.41 106
3059.54 100
3059.67 96
3059.79 95
3059.92 96
3060.05 99
3060.17 103
3060.30 110
3060.43 117
3060.56 124
3060.68 130
3060.81 134
3060.94 136
3061.06 134
3061.19 131
3061.32 125
3061.44 119
3061.57 113
3061.70 106
3061.82 99
3061.95 93
3062.08 87
3062.20 81
3062.33 76
3062.46 73
3062.59 72
3062.71 72
3062.84 75
3062.97 78
3063.09 82
3063.22 87
3063.35 93
3063.47 98
3063.60 104
3063.73 111
3063.85 118
3063.98 125
3064.11 130
3064.23 132
3064.36 132
3064.49 129
3064.62 123
3064.74 115
3064.87 106
3065.00 98
3065.12 92
3065.25 89
3065.38 88
3065.50 89
3065.63 91
3065.76 93
3065.89 94
3066.01 93
3066.14 93
3066.27 93
3066.39 94
3066.52 98
3066.65 103
3066.77 109
3066.90 116
3067.03 122
3067.15 127
3067.28 130
3067.41 133
3067.54 135
3067.66 137
3067.79 139
3067.92 140
3068.04 140
3068.17 139
3068.30 136
3068.42 132
3068.55 126
3068.68 120
3068.81 114
3068.93 109
3069.06 106
3069.19 106
3069.31 108
3069.44 111
3069.57 116
3069.70 121
3069.82 125
3069.95 127
3070.08 127
3070.20 125
3070.33 123
3070.46 120
3070.58 118
3070.71 119
3070.84 121
3070.97 126
3071.09 133
3071.22 141
3071.35 149
3071.47 155
3071.60 157
3071.73 156
3071.86 151
3071.98 142
3072.11 131
3072.24 120
3072.36 108
3072.49 99
3072.62 91
3072.74 85
3072.87 82
3073.00 80
3073.13 80
3073.25 81
3073.38 82
3073.51 83
3073.63 82
3073.76 79
3073.89 76
3074.02 72
3074.14 70
3074.27 70
3074.40 72
3074.52 77
3074.65 83
3074.78 90
3074.91 95
3075.03 99
3075.16 99
3075.29 98
3075.41 94
3075.54 90
3075.67 86
3075.80 82
3075.92 79
3076.05 78
3076.18 79
3076.30 82
3076.43 87
3076.56 94
3076.69 102
3076.81 110
3076.94 118
3077.07 125
3077.20 129
3077.32 132
3077.45 134
3077.58 133
3077.70 132
3077.83 131
3077.96 131
3078.09 130
3078.21 130
3078.34 130
3078.47 130
3078.59 129
3078.72 127
3078.85 123
3078.98 118
3079.10 114
3079.23 110
3079.36 107
3079.49 105
3079.61 105
3079.74 106
3079.87 108
3079.99 112
3080.12 116
3080.25 121
3080.38 127
3080.50 134
3080.63 143
3080.76 153
3080.88 162
3081.01 171
3081.14 177
3081.27 181
3081.39 182
3081.52 179
3081.65 174
3081.78 166
3081.90 157
3082.03 148
3082.16 138
3082.29 129
3082.41 119
3082.54 110
3082.67 101
3082.79 92
3082.92 82
3083.05 72
3083.18 62
3083.30 52
3083.43 43
3083.56 36
3083.69 32
3083.81 31
3083.94 33
3084.07 39
3084.19 45
3084.32 53
3084.45 59
3084.58 62
3084.70 64
3084.83 62
3084.96 58
3085.09 54
3085.21 49
3085.34 45
3085.47 42
3085.60 41
3085.72 40
3085.85 41
3085.98 42
3086.11 45
3086.23 49
3086.36 55
3086.49 62
3086.61 70
3086.74 78
3086.87 86
3087.00 93
3087.12 97
3087.25 98
3087.38 95
3087.51 89
3087.63 80
3087.76 69
3087.89 56
3088.02 43
3088.14 30
3088.27 18
3088.40 8
3088.53 0
3088.65 0
3088.78 0
3088.91 0
3089.04 0
3089.16 0
3089.29 1
3089.42 2
3089.55 1
3089.67 0
3089.80 0
3089.93 0
3090.06 2
3090.18 6
3090.31 11
3090.44 16
3090.57 21
3090.69 25
3090.82 29
3090.95 34
3091.08 39
3091.20 44
3091.33 49
3091.46 52
3091.59 54
3091.71 53
3091.84 51
3091.97 47
3092.10 44
3092.22 43
3092.35 45
3092.48 50
3092.61 57
3092.73 66
3092.86 75
3092.99 82
3093.12 88
3093.24 92
3093.37 95
3093.50 97
3093.63 99
3093.75 102
3093.88 105
3094.01 107
3094.14 108
3094.26 106
3094.39 102
3094.52 96
3094.65 88
3094.77 81
3094.90 75
3095.03 72
3095.16 72
3095.28 75
3095.41 81
3095.54 87
3095.67 93
3095.79 97
3095.92 98
3096.05 96
3096.18 91
3096.30 85
3096.43 77
3096.56 68
3096.69 60
3096.81 53
3096.94 47
3097.07 43
3097.20 39
3097.32 36
3097.45 34
3097.58 34
3097.71 36
3097.84 40
3097.96 49
3098.09 60
3098.22 73
3098.35 86
3098.47 97
3098.60 105
3098.73 110
3098.86 111
3098.98 108
3099.11 101
3099.24 91
3099.37 77
3099.49 62
3099.62 45
3099.75 29
3099.88 15
3100.01 6
3100.13 2
3100.26 5
3100.39 12
3100.52 24
3100.64 36
3100.77 48
3100.90 59
3101.03 66
3101.15 72
3101.28 75
3101.41 76
3101.54 75
3101.67 73
3101.79 70
3101.92 65
3102.05 59
3102.18 52
3102.30 47
3102.43 45
3102.56 46
3102.69 51
3102.81 60
3102.94 71
3103.07 85
3103.20 98
3103.33 110
3103.45 119
3103.58 126
3103.71 130
3103.84 132
3103.96 133
3104.09 135
3104.22 136
3104.35 137
3104.48 138
3104.60 137
3104.73 134
3104.86 127
3104.99 118
3105.11 107
3105.24 95
3105.37 83
3105.50 72
3105.63 63
3105.75 56
3105.88 52
3106.01 50
3106.14 50
3106.26 50
3106.39 49
3106.52 47
3106.65 44
3106.78 40
3106.90 34
3107.03 29
3107.16 25
3107.29 22
3107.41 20
3107.54 18
3107.67 17
3107.80 16
3107.93 14
3108.05 12
3108.18 11
3108.31 12
3108.44 14
3108.56 17
3108.69 21
3108.82 25
3108.95 29
3109.08 32
3109.20 34
3109.33 35
3109.46 35
3109.59 35
3109.72 34
3109.84 32
3109.97 29
3110.10 26
3110.23 23
3110.35 21
3110.48 21
3110.61 23
3110.74 27
3110.87 31
3110.99 34
3111.12 35
3111.25 34
3111.38 30
3111.51 23
3111.63 15
3111.76 7
3111.89 0
3112.02 0
3112.15 0
3112.27 0
3112.40 0
3112.53 0
3112.66 0
3112.79 3
3112.91 4
3113.04 4
3113.17 3
3113.30 2
3113.42 1
3113.55 2
3113.68 6
3113.81 13
3113.94 24
3114.06 39
3114.19 55
3114.32 71
3114.45 86
3114.58 96
3114.70 102
3114.83 104
3114.96 103
3115.09 102
3115.22 102
3115.34 105
3115.47 110
3115.60 118
3115.73 129
3115.86 144
3115.98 163
3116.11 185
3116.24 211
3116.37 240
3116.50 269
3116.62 296
3116.75 319
3116.88 335
3117.01 346
3117.14 350
3117.26 351
3117.39 351
3117.52 353
3117.65 359
3117.78 369
3117.90 383
3118.03 399
3118.16 416
3118.29 431
3118.42 443
3118.54 450
3118.67 453
3118.80 452
3118.93 448
3119.06 442
3119.18 437
3119.31 431
3119.44 427
3119.57 423
3119.70 419
3119.83 414
3119.95 406
3120.08 394
3120.21 378
3120.34 359
3120.47 338
3120.59 318
3120.72 300
3120.85 286
3120.98 276
3121.11 271
3121.23 268
3121.36 265
3121.49 261
3121.62 255
3121.75 246
3121.87 235
3122.00 224
3122.13 215
3122.26 209
3122.39 206
3122.52 207
3122.64 210
3122.77 215
3122.90 220
3123.03 223
3123.16 223
3123.28 219
3123.41 212
3123.54 200
3123.67 186
3123.80 171
3123.93 156
3124.05 143
3124.18 135
3124.31 131
3124.44 131
3124.57 134
3124.69 139
3124.82 145
3124.95 150
3125.08 155
3125.21 158
3125.33 160
3125.46 161
3125.59 161
3125.72 159
3125.85 155
3125.98 149
3126.10 142
3126.23 135
3126.36 128
3126.49 121
3126.62 115
3126.75 109
3126.87 104
3127.00 99
3127.13 94
3127.26 91
3127.39 88
3127.51 87
3127.64 88
3127.77 91
3127.90 95
3128.03 98
3128.16 100
3128.28 100
3128.41 97
3128.54 91
3128.67 84
3128.80 77
3128.93 71
3129.05 67
3129.18 67
3129.31 70
3129.44 75
3129.57 81
3129.69 87
3129.82 90
3129.95 92
3130.08 90
3130.21 87
3130.34 81
3130.46 74
3130.59 67
3130.72 61
3130.85 56
3130.98 55
3131.11 57
3131.23 62
3131.36 67
3131.49 73
3131.62 77
3131.75 78
3131.88 75
3132.00 69
3132.13 60
3132.26 50
3132.39 40
3132.52 32
3132.65 25
3132.77 20
3132.90 16
3133.03 14
3133.16 11
3133.29 8
3133.42 5
3133.54 2
3133.67 0
3133.80 0
3133.93 0
3134.06 0
3134.19 0
3134.31 3
3134.44 6
3134.57 8
3134.70 10
3134.83 11
3134.96 12
3135.08 12
3135.21 11
3135.34 9
3135.47 8
3135.60 7
3135.73 7
3135.86 8
3135.98 9
3136.11 11
3136.24 14
3136.37 17
3136.50 22
3136.63 28
3136.75 35
3136.88 42
3137.01 48
3137.14 54
3137.27 57
3137.40 58
3137.52 57
3137.65 56
3137.78 56
3137.91 57
3138.04 60
3138.17 64
3138.30 66
3138.42 67
3138.55 64
3138.68 58
3138.81 48
3138.94 36
3139.07 23
3139.19 12
3139.32 3
3139.45 0
3139.58 0
3139.71 0
3139.84 0
3139.97 0
3140.09 0
3140.22 0
3140.35 0
3140.48 0
3140.61 0
3140.74 2
3140.86 8
3140.99 15
3141.12 26
3141.25 38
3141.38 51
3141.51 63
3141.64 74
3141.76 82
3141.89 85
3142.02 85
3142.15 80
3142.28 73
3142.41 64
3142.54 56
3142.66 49
3142.79 44
3142.92 40
3143.05 38
3143.18 37
3143.31 37
3143.44 35
3143.56 34
3143.69 32
3143.82 30
3143.95 27
3144.08 25
3144.21 22
3144.34 19
3144.46 17
3144.59 17
3144.72 18
3144.85 23
3144.98 31
3145.11 42
3145.24 55
3145.36 67
3145.49 79
3145.62 88
3145.75 93
3145.88 94
3146.01 93
3146.14 89
3146.26 83
3146.39 76
3146.52 70
3146.65 65
3146.78 61
3146.91 57
3147.04 54
3147.16 51
3147.29 49
3147.42 46
3147.55 45
3147.68 47
3147.81 51
3147.94 60
3148.07 73
3148.19 88
3148.32 105
3148.45 121
3148.58 134
3148.71 143
3148.84 145
3148.97 143
3149.09 136
3149.22 127
3149.35 118
3149.48 112
3149.61 109
3149.74 110
3149.87 114
3150.00 119
3150.12 125
3150.25 130
3150.38 134
3150.51 136
3150.64 137
3150.77 137
3150.90 136
3151.02 131
3151.15 125
3151.28 115
3151.41 105
3151.54 95
3151.67 88
3151.80 85
3151.93 86
3152.05 93
3152.18 103
3152.31 114
3152.44 125
3152.57 133
3152.70 139
3152.83 142
3152.96 142
3153.08 140
3153.21 137
3153.34 133
3153.47 130
3153.60 127
3153.73 126
3153.86 126
3153.99 127
3154.11 130
3154.24 132
3154.37 133
3154.50 134
3154.63 132
3154.76 130
3154.89 127
3155.02 125
3155.15 123
3155.27 123
3155.40 125
3155.53 128
3155.66 132
3155.79 136
3155.92 139
3156.05 143
3156.18 145
3156.30 147
3156.43 149
3156.56 150
3156.69 151
3156.82 151
3156.95 152
3157.08 151
3157.21 151
3157.34 150
3157.46 147
3157.59 145
3157.72 142
3157.85 140
3157.98 140
3158.11 142
3158.24 146
3158.37 152
3158.49 159
3158.62 166
3158.75 173
3158.88 179
3159.01 185
3159.14 191
3159.27 198
3159.40 207
3159.53 218
3159.65 233
3159.78 250
3159.91 271
3160.04 294
3160.17 319
3160.30 348
3160.43 379
3160.56 413
3160.69 449
3160.81 489
3160.94 534
3161.07 584
3161.20 640
3161.33 701
3161.46 767
3161.59 837
3161.72 908
3161.85 980
3161.98 1052
3162.10 1123
3162.23 1195
3162.36 1268
3162.49 1341
3162.62 1415
3162.75 1490
3162.88 1565
3163.01 1639
3163.14 1711
3163.26 1781
3163.39 1846
3163.52 1907
3163.65 1964
3163.78 2016
3163.91 2064
3164.04 2109
3164.17 2150
3164.30 2185
3164.43 2214
3164.55 2237
3164.68 2254
3164.81 2267
3164.94 2278
3165.07 2289
3165.20 2303
3165.33 2317
3165.46 2331
3165.59 2341
3165.72 2344
3165.84 2338
3165.97 2324
3166.10 2302
3166.23 2276
3166.36 2247
3166.49 2217
3166.62 2186
3166.75 2154
3166.88 2117
3167.01 2075
3167.13 2025
3167.26 1969
3167.39 1908
3167.52 1842
3167.65 1775
3167.78 1708
3167.91 1644
3168.04 1583
3168.17 1527
3168.30 1474
3168.43 1426
3168.55 1379
3168.68 1334
3168.81 1288
3168.94 1242
3169.07 1196
3169.20 1148
3169.33 1101
3169.46 1055
3169.59 1009
3169.72 965
3169.85 921
3169.97 879
3170.10 838
3170.23 798
3170.36 760
3170.49 725
3170.62 693
3170.75 664
3170.88 638
3171.01 615
3171.14 594
3171.27 573
3171.39 553
3171.52 532
3171.65 512
3171.78 493
3171.91 475
3172.04 458
3172.17 442
3172.30 426
3172.43 409
3172.56 393
3172.69 377
3172.82 362
3172.94 349
3173.07 339
3173.20 331
3173.33 325
3173.46 321
3173.59 317
3173.72 314
3173.85 310
3173.98 306
3174.11 300
3174.24 292
3174.37 282
3174.49 271
3174.62 258
3174.75 245
3174.88 233
3175.01 223
3175.14 216
3175.27 212
3175.40 211
3175.53 212
3175.66 216
3175.79 220
3175.92 223
3176.04 225
3176.17 225
3176.30 222
3176.43 218
3176.56 212
3176.69 205
3176.82 197
3176.95 189
3177.08 179
3177.21 168
3177.34 157
3177.47 145
3177.60 135
3177.72 126
3177.85 119
3177.98 115
3178.11 114
3178.24 114
3178.37 117
3178.50 121
3178.63 125
3178.76 129
3178.89 133
3179.02 136
3179.15 138
3179.28 138
3179.41 138
3179.53 136
3179.66 134
3179.79 131
3179.92 126
3180.05 120
3180.18 114
3180.31 108
3180.44 102
3180.57 97
3180.70 93
3180.83 89
3180.96 86
3181.09 84
3181.22 82
3181.35 81
3181.47 82
3181.60 84
3181.73 87
3181.86 90
3181.99 94
3182.12 97
3182.25 98
3182.38 98
3182.51 97
3182.64 95
3182.77 92
3182.90 90
3183.03 87
3183.16 84
3183.29 82
3183.41 80
3183.54 78
3183.67 77
3183.80 77
3183.93 75
3184.06 72
3184.19 67
3184.32 60
3184.45 53
3184.58 48
3184.71 45
3184.84 46
3184.97 50
3185.10 57
3185.23 66
3185.36 74
3185.49 82
3185.61 87
3185.74 92
3185.87 95
3186.00 99
3186.13 104
3186.26 109
3186.39 114
3186.52 118
3186.65 121
3186.78 121
3186.91 120
3187.04 118
3187.17 114
3187.30 110
3187.43 105
3187.56 100
3187.69 94
3187.81 89
3187.94 84
3188.07 80
3188.20 77
3188.33 76
3188.46 77
3188.59 79
3188.72 83
3188.85 87
3188.98 90
3189.11 92
3189.24 92
3189.37 91
3189.50 89
3189.63 89
3189.76 92
3189.89 97
3190.02 106
3190.15 117
3190.28 128
3190.40 138
3190.53 145
3190.66 148
3190.79 147
3190.92 143
3191.05 136
3191.18 130
3191.31 125
3191.44 121
3191.57 118
3191.70 116
3191.83 113
3191.96 109
3192.09 103
3192.22 98
3192.35 91
3192.48 85
3192.61 80
3192.74 75
3192.87 71
3193.00 67
3193.13 62
3193.25 57
3193.38 52
3193.51 47
3193.64 41
3193.77 34
3193.90 27
3194.03 20
3194.16 14
3194.29 7
3194.42 0
3194.55 0
3194.68 0
3194.81 0
3194.94 0
3195.07 0
3195.20 0
3195.33 0
3195.46 0
3195.59 7
3195.72 17
3195.85 27
3195.98 36
3196.11 42
3196.24 46
3196.37 46
3196.49 43
3196.62 37
3196.75 30
3196.88 23
3197.01 17
3197.14 14
3197.27 14
3197.40 17
3197.53 23
3197.66 30
3197.79 36
3197.92 39
3198.05 40
3198.18 38
3198.31 34
3198.44 29
3198.57 25
3198.70 23
3198.83 22
3198.96 24
3199.09 27
3199.22 30
3199.35 35
3199.48 41
3199.61 48
3199.74 56
3199.87 66
3200.00 76
3200.13 85
3200.26 93
3200.39 97
3200.51 98
3200.64 96
3200.77 93
3200.90 88
3201.03 85
3201.16 82
3201.29 82
3201.42 83
3201.55 85
3201.68 89
3201.81 92
3201.94 96
3202.07 99
3202.20 101
3202.33 102
3202.46 101
3202.59 98
3202.72 92
3202.85 85
3202.98 75
3203.11 65
3203.24 55
3203.37 46
3203.50 40
3203.63 38
3203.76 38
3203.89 41
3204.02 44
3204.15 47
3204.28 49
3204.41 49
3204.54 46
3204.67 43
3204.80 38
3204.93 34
3205.06 32
3205.19 32
3205.32 34
3205.45 39
3205.58 46
3205.71 54
3205.84 62
3205.97 69
3206.10 74
3206.23 76
3206.36 77
3206.48 75
3206.61 73
3206.74 70
3206.87 68
3207.00 67
3207.13 67
3207.26 68
3207.39 70
3207.52 73
3207.65 75
3207.78 78
3207.91 80
3208.04 82
3208.17 84
3208.30 85
3208.43 85
3208.56 85
3208.69 83
3208.82 80
3208.95 77
3209.08 73
3209.21 70
3209.34 68
3209.47 69
3209.60 74
3209.73 81
3209.86 91
3209.99 103
3210.12 115
3210.25 125
3210.38 134
3210.51 139
3210.64 141
3210.77 140
3210.90 137
3211.03 133
3211.16 128
3211.29 125
3211.42 122
3211.55 120
3211.68 119
3211.81 117
3211.94 116
3212.07 114
3212.20 114
3212.33 114
3212.46 117
3212.59 123
3212.72 131
3212.85 142
3212.98 154
3213.11 166
3213.24 177
3213.37 186
3213.50 193
3213.63 197
3213.76 199
3213.89 199
3214.02 198
3214.15 196
3214.28 194
3214.41 192
3214.54 190
3214.67 188
3214.80 186
3214.93 184
3215.06 182
3215.19 181
3215.32 182
3215.45 186
3215.58 193
3215.71 201
3215.84 208
3215.97 213
3216.10 214
3216.23 210
3216.36 201
3216.49 188
3216.62 173
3216.75 157
3216.88 143
3217.01 131
3217.14 120
3217.27 111
3217.40 104
3217.53 98
3217.66 94
3217.79 92
3217.92 92
3218.05 95
3218.18 100
3218.31 107
3218.44 113
3218.57 119
3218.70 124
3218.83 128
3218.96 131
3219.09 132
3219.22 131
3219.35 128
3219.48 122
3219.61 112
3219.74 101
3219.87 89
3220.00 77
3220.13 68
3220.26 62
3220.39 59
3220.52 60
3220.65 62
3220.78 65
3220.91 66
3221.04 66
3221.17 64
3221.30 59
3221.43 52
3221.56 45
3221.69 38
3221.82 30
3221.95 23
3222.08 17
3222.21 11
3222.35 6
3222.48 2
3222.61 0
3222.74 0
3222.87 0
3223.00 0
3223.13 0
3223.26 0
3223.39 0
3223.52 0
3223.65 2
3223.78 8
3223.91 14
3224.04 20
3224.17 26
3224.30 33
3224.43 39
3224.56 46
3224.69 52
3224.82 57
3224.95 61
3225.08 62
3225.21 60
3225.34 57
3225.47 53
3225.60 48
3225.73 43
3225.86 38
3225.99 35
3226.12 33
3226.25 31
3226.38 30
3226.51 29
3226.64 28
3226.77 26
3226.90 24
3227.03 23
3227.16 21
3227.29 20
3227.42 21
3227.55 23
3227.68 27
3227.81 31
3227.94 36
3228.07 41
3228.21 46
3228.34 50
3228.47 53
3228.60 58
3228.73 62
3228.86 68
3228.99 75
3229.12 81
3229.25 88
3229.38 95
3229.51 100
3229.64 105
3229.77 108
3229.90 109
3230.03 110
3230.16 109
3230.29 107
3230.42 106
3230.55 106
3230.68 107
3230.81 109
3230.94 112
3231.07 115
3231.20 117
3231.33 117
3231.46 114
3231.59 110
3231.72 104
3231.85 97
3231.98 90
3232.11 83
3232.24 77
3232.38 70
3232.51 63
3232.64 56
3232.77 50
3232.90 45
3233.03 42
3233.16 42
3233.29 43
3233.42 47
3233.55 49
3233.68 50
3233.81 47
3233.94 42
3234.07 32
3234.20 21
3234.33 9
3234.46 0
3234.59 0
3234.72 0
3234.85 0
3234.98 0
3235.11 0
3235.24 10
3235.37 27
3235.50 45
3235.64 63
3235.77 79
3235.90 92
3236.03 101
3236.16 105
3236.29 105
3236.42 103
3236.55 99
3236.68 95
3236.81 91
3236.94 90
3237.07 89
3237.20 90
3237.33 90
3237.46 89
3237.59 85
3237.72 78
3237.85 69
3237.98 58
3238.11 48
3238.24 39
3238.37 32
3238.51 28
3238.64 27
3238.77 26
3238.90 25
3239.03 23
3239.16 19
3239.29 14
3239.42 9
3239.55 4
3239.68 1
3239.81 0
3239.94 0
3240.07 0
3240.20 0
3240.33 0
3240.46 0
3240.59 0
3240.72 0
3240.85 0
3240.99 5
3241.12 17
3241.25 31
3241.38 47
3241.51 62
3241.64 75
3241.77 85
3241.90 93
3242.03 98
3242.16 103
3242.29 106
3242.42 109
3242.55 111
3242.68 112
3242.81 112
3242.94 111
3243.07 109
3243.20 108
3243.34 108
3243.47 108
3243.60 110
3243.73 112
3243.86 114
3243.99 116
3244.12 118
3244.25 120
3244.38 124
3244.51 129
3244.64 135
3244.77 143
3244.90 152
3245.03 161
3245.16 170
3245.29 179
3245.42 186
3245.56 191
3245.69 194
3245.82 194
3245.95 193
3246.08 191
3246.21 190
3246.34 189
3246.47 190
3246.60 193
3246.73 197
3246.86 201
3246.99 207
3247.12 213
3247.25 221
3247.38 231
3247.52 243
3247.65 257
3247.78 274
3247.91 293
3248.04 315
3248.17 339
3248.30 363
3248.43 387
3248.56 410
3248.69 431
3248.82 448
3248.95 464
3249.08 479
3249.21 495
3249.34 515
3249.48 539
3249.61 568
3249.74 600
3249.87 633
3250.00 665
3250.13 693
3250.26 716
3250.39 733
3250.52 744
3250.65 749
3250.78 750
3250.91 745
3251.04 738
3251.18 727
3251.31 715
3251.44 705
3251.57 697
3251.70 694
3251.83 696
3251.96 703
3252.09 713
3252.22 724
3252.35 734
3252.48 740
3252.61 742
3252.74 738
3252.87 729
3253.01 716
3253.14 699
3253.27 679
3253.40 656
3253.53 634
3253.66 612
3253.79 593
3253.92 575
3254.05 560
3254.18 548
3254.31 536
3254.44 524
3254.58 510
3254.71 495
3254.84 479
3254.97 463
3255.10 447
3255.23 435
3255.36 425
3255.49 418
3255.62 415
3255.75 414
3255.88 415
3256.01 414
3256.15 412
3256.28 407
3256.41 398
3256.54 384
3256.67 368
3256.80 350
3256.93 333
3257.06 319
3257.19 308
3257.32 300
3257.45 296
3257.58 293
3257.72 289
3257.85 283
3257.98 273
3258.11 260
3258.24 244
3258.37 228
3258.50 211
3258.63 197
3258.76 184
3258.89 173
3259.02 164
3259.16 156
3259.29 148
3259.42 142
3259.55 137
3259.68 134
3259.81 134
3259.94 137
3260.07 141
3260.20 147
3260.33 153
3260.46 159
3260.60 164
3260.73 167
3260.86 169
3260.99 168
3261.12 166
3261.25 161
3261.38 156
3261.51 150
3261.64 145
3261.77 142
3261.90 141
3262.04 143
3262.17 148
3262.30 154
3262.43 162
3262.56 170
3262.69 178
3262.82 185
3262.95 191
3263.08 198
3263.21 208
3263.35 221
3263.48 238
3263.61 260
3263.74 287
3263.87 316
3264.00 347
3264.13 377
3264.26 405
3264.39 431
3264.52 454
3264.66 474
3264.79 491
3264.92 508
3265.05 525
3265.18 544
3265.31 566
3265.44 593
3265.57 624
3265.70 661
3265.83 701
3265.97 742
3266.10 782
3266.23 822
3266.36 859
3266.49 896
3266.62 932
3266.75 971
3266.88 1014
3267.01 1062
3267.15 1115
3267.28 1172
3267.41 1233
3267.54 1296
3267.67 1359
3267.80 1421
3267.93 1478
3268.06 1530
3268.19 1573
3268.33 1605
3268.46 1625
3268.59 1631
3268.72 1627
3268.85 1614
3268.98 1597
3269.11 1580
3269.24 1568
3269.37 1562
3269.50 1563
3269.64 1567
3269.77 1573
3269.90 1577
3270.03 1575
3270.16 1566
3270.29 1549
3270.42 1527
3270.55 1499
3270.69 1469
3270.82 1435
3270.95 1400
3271.08 1363
3271.21 1324
3271.34 1285
3271.47 1245
3271.60 1207
3271.73 1168
3271.87 1130
3272.00 1091
3272.13 1051
3272.26 1008
3272.39 963
3272.52 917
3272.65 872
3272.78 829
3272.91 790
3273.05 754
3273.18 721
3273.31 691
3273.44 664
3273.57 638
3273.70 615
3273.83 596
3273.96 580
3274.10 568
3274.23 560
3274.36 553
3274.49 546
3274.62 537
3274.75 524
3274.88 507
3275.01 487
3275.15 463
3275.28 439
3275.41 414
3275.54 392
3275.67 372
3275.80 356
3275.93 343
3276.06 333
3276.20 324
3276.33 315
3276.46 306
3276.59 297
3276.72 285
3276.85 273
3276.98 261
3277.11 248
3277.25 236
3277.38 225
3277.51 216
3277.64 208
3277.77 203
3277.90 200
3278.03 198
3278.16 198
3278.30 200
3278.43 201
3278.56 203
3278.69 205
3278.82 205
3278.95 204
3279.08 202
3279.21 198
3279.35 192
3279.48 184
3279.61 174
3279.74 163
3279.87 152
3280.00 140
3280.13 129
3280.26 118
3280.40 109
3280.53 101
3280.66 93
3280.79 87
3280.92 81
3281.05 75
3281.18 71
3281.32 66
3281.45 61
3281.58 54
3281.71 47
3281.84 40
3281.97 31
3282.10 23
3282.24 15
3282.37 8
3282.50 2
3282.63 0
3282.76 0
3282.89 0
3283.02 0
3283.15 0
3283.29 0
3283.42 0
3283.55 0
3283.68 4
3283.81 11
3283.94 17
3284.07 23
3284.21 28
3284.34 32
3284.47 36
3284.60 39
3284.73 42
3284.86 45
3284.99 47
3285.13 49
3285.26 49
3285.39 50
3285.52 50
3285.65 51
3285.78 52
3285.91 53
3286.05 54
3286.18 55
3286.31 57
3286.44 59
3286.57 62
3286.70 66
3286.83 71
3286.97 77
3287.10 83
3287.23 89
3287.36 95
3287.49 101
3287.62 105
3287.75 108
3287.89 109
3288.02 109
3288.15 108
3288.28 106
3288.41 103
3288.54 100
3288.68 97
3288.81 93
3288.94 90
3289.07 87
3289.20 83
3289.33 80
3289.46 76
3289.60 73
3289.73 69
3289.86 65
3289.99 61
3290.12 57
3290.25 54
3290.38 52
3290.52 50
3290.65 49
3290.78 49
3290.91 49
3291.04 48
3291.17 46
3291.31 43
3291.44 38
3291.57 33
3291.70 27
3291.83 21
3291.96 16
3292.09 10
3292.23 4
3292.36 0
3292.49 0
3292.62 0
3292.75 0
3292.88 0
3293.02 0
3293.15 0
3293.28 0
3293.41 4
3293.54 9
3293.67 13
3293.81 15
3293.94 16
3294.07 16
3294.20 17
3294.33 20
3294.46 23
3294.60 27
3294.73 31
3294.86 34
3294.99 34
3295.12 31
3295.25 25
3295.38 17
3295.52 8
3295.65 1
3295.78 0
3295.91 0
3296.04 0
3296.17 0
3296.31 5
3296.44 8
3296.57 11
3296.70 13
3296.83 16
3296.96 19
3297.10 25
3297.23 34
3297.36 43
3297.49 52
3297.62 59
3297.75 63
3297.89 63
3298.02 61
3298.15 56
3298.28 52
3298.41 49
3298.54 50
3298.68 54
3298.81 60
3298.94 69
3299.07 77
3299.20 83
3299.33 87
3299.47 87
3299.60 84
3299.73 77
3299.86 69
3299.99 61
3300.13 54
3300.26 49
3300.39 47
3300.52 50
3300.65 57
3300.78 67
3300.92 79
3301.05 90
3301.18 98
3301.31 100
3301.44 96
3301.57 84
3301.71 67
3301.84 46
3301.97 24
3302.10 3
3302.23 0
3302.36 0
3302.50 0
3302.63 0
3302.76 0
3302.89 0
3303.02 0
3303.16 0
3303.29 10
3303.42 20
3303.55 27
3303.68 33
3303.81 38
3303.95 42
3304.08 45
3304.21 49
3304.34 53
3304.47 57
3304.61 61
3304.74 64
3304.87 66
3305.00 67
3305.13 65
3305.26 62
3305.40 58
3305.53 54
3305.66 51
3305.79 49
3305.92 50
3306.06 53
3306.19 57
3306.32 61
3306.45 65
3306.58 67
3306.71 68
3306.85 68
3306.98 68
3307.11 69
3307.24 71
3307.37 76
3307.51 82
3307.64 89
3307.77 95
3307.90 98
3308.03 98
3308.17 95
3308.30 89
3308.43 81
3308.56 73
3308.69 66
3308.82 61
3308.96 57
3309.09 55
3309.22 56
3309.35 57
3309.48 61
3309.62 66
3309.75 73
3309.88 79
3310.01 85
3310.14 89
3310.28 92
3310.41 94
3310.54 95
3310.67 97
3310.80 99
3310.94 103
3311.07 108
3311.20 114
3311.33 121
3311.46 127
3311.60 133
3311.73 138
3311.86 142
3311.99 145
3312.12 146
3312.25 145
3312.39 143
3312.52 139
3312.65 134
3312.78 129
3312.91 125
3313.05 120
3313.18 118
3313.31 117
3313.44 118
3313.57 122
3313.71 128
3313.84 134
3313.97 141
3314.10 146
3314.23 147
3314.37 146
3314.50 140
3314.63 132
3314.76 122
3314.89 112
3315.03 105
3315.16 101
3315.29 101
3315.42 103
3315.55 107
3315.69 111
3315.82 114
3315.95 114
3316.08 111
3316.22 105
3316.35 97
3316.48 87
3316.61 76
3316.74 65
3316.88 54
3317.01 43
3317.14 32
3317.27 22
3317.40 12
3317.54 4
3317.67 0
3317.80 0
3317.93 0
3318.06 0
3318.20 4
3318.33 11
3318.46 17
3318.59 24
3318.72 29
3318.86 34
3318.99 38
3319.12 41
3319.25 43
3319.38 43
3319.52 41
3319.65 37
3319.78 31
3319.91 25
3320.05 20
3320.18 17
3320.31 17
3320.44 18
3320.57 21
3320.71 23
3320.84 24
3320.97 23
3321.10 19
3321.23 12
3321.37 5
3321.50 0
3321.63 0
3321.76 0
3321.90 0
3322.03 0
3322.16 0
3322.29 0
3322.42 0
3322.56 7
3322.69 21
3322.82 35
3322.95 48
3323.09 59
3323.22 65
3323.35 68
3323.48 68
3323.61 66
3323.75 64
3323.88 62
3324.01 61
3324.14 63
3324.27 68
3324.41 75
3324.54 84
3324.67 94
3324.80 105
3324.94 116
3325.07 127
3325.20 139
3325.33 151
3325.46 164
3325.60 178
3325.73 193
3325.86 208
3325.99 222
3326.13 235
3326.26 245
3326.39 252
3326.52 257
3326.65 260
3326.79 262
3326.92 263
3327.05 263
3327.18 263
3327.32 263
3327.45 263
3327.58 263
3327.71 263
3327.85 264
3327.98 264
3328.11 266
3328.24 268
3328.37 270
3328.51 274
3328.64 278
3328.77 282
3328.90 287
3329.04 291
3329.17 295
3329.30 298
3329.43 300
3329.57 301
3329.70 301
3329.83 300
3329.96 299
3330.09 297
3330.23 293
3330.36 287
3330.49 280
3330.62 270
3330.76 259
3330.89 247
3331.02 236
3331.15 225
3331.29 216
3331.42 207
3331.55 199
3331.68 192
3331.81 186
3331.95 179
3332.08 172
3332.21 165
3332.34 158
3332.48 150
3332.61 143
3332.74 137
3332.87 132
3333.01 129
3333.14 128
3333.27 130
3333.40 133
3333.54 136
3333.67 137
3333.80 136
3333.93 132
3334.07 125
3334.20 116
3334.33 105
3334.46 95
3334.59 86
3334.73 79
3334.86 73
3334.99 69
3335.12 66
3335.26 61
3335.39 56
3335.52 49
3335.65 41
3335.79 35
3335.92 31
3336.05 29
3336.18 32
3336.32 37
3336.45 45
3336.58 54
3336.71 62
3336.85 68
3336.98 73
3337.11 77
3337.24 80
3337.38 83
3337.51 85
3337.64 86
3337.77 86
3337.91 85
3338.04 82
3338.17 78
3338.30 74
3338.44 71
3338.57 68
3338.70 66
3338.83 64
3338.97 63
3339.10 62
3339.23 60
3339.36 59
3339.50 58
3339.63 57
3339.76 56
3339.89 57
3340.03 58
3340.16 60
3340.29 62
3340.42 63
3340.56 64
3340.69 65
3340.82 64
3340.95 64
3341.09 62
3341.22 61
3341.35 59
3341.48 57
3341.62 56
3341.75 55
3341.88 55
3342.01 57
3342.15 60
3342.28 64
3342.41 68
3342.54 73
3342.68 76
3342.81 77
3342.94 76
3343.07 73
3343.21 68
3343.34 64
3343.47 60
3343.60 57
3343.74 55
3343.87 53
3344.00 51
3344.14 48
3344.27 45
3344.40 41
3344.53 37
3344.67 34
3344.80 32
3344.93 31
3345.06 31
3345.20 31
3345.33 31
3345.46 30
3345.59 29
3345.73 28
3345.86 28
3345.99 29
3346.12 31
3346.26 33
3346.39 36
3346.52 38
3346.66 38
3346.79 36
3346.92 32
3347.05 26
3347.19 19
3347.32 13
3347.45 9
3347.58 8
3347.72 9
3347.85 13
3347.98 19
3348.11 25
3348.25 30
3348.38 34
3348.51 37
3348.65 37
3348.78 36
3348.91 34
3349.04 30
3349.18 24
3349.31 17
3349.44 10
3349.57 2
3349.71 0
3349.84 0
3349.97 0
3350.10 0
3350.24 0
3350.37 0
3350.50 0
3350.64 0
3350.77 4
3350.90 7
3351.03 10
3351.17 14
3351.30 17
3351.43 21
3351.56 24
3351.70 28
3351.83 31
3351.96 34
3352.10 38
3352.23 43
3352.36 49
3352.49 55
3352.63 63
3352.76 69
3352.89 75
3353.03 79
3353.16 80
3353.29 78
3353.42 75
3353.56 70
3353.69 64
3353.82 59
3353.95 57
3354.09 57
3354.22 61
3354.35 69
3354.49 79
3354.62 91
3354.75 103
3354.88 113
3355.02 119
3355.15 122
3355.28 121
3355.42 117
3355.55 111
3355.68 103
3355.81 96
3355.95 89
3356.08 83
3356.21 78
3356.35 75
3356.48 74
3356.61 75
3356.74 78
3356.88 84
3357.01 91
3357.14 98
3357.28 103
3357.41 106
3357.54 104
3357.67 98
3357.81 89
3357.94 77
3358.07 65
3358.21 54
3358.34 44
3358.47 36
3358.60 31
3358.74 28
3358.87 27
3359.00 29
3359.14 32
3359.27 36
3359.40 41
3359.53 45
3359.67 49
3359.80 51
3359.93 52
3360.07 53
3360.20 53
3360.33 53
3360.46 53
3360.60 51
3360.73 48
3360.86 43
3361.00 37
3361.13 32
3361.26 28
3361.40 26
3361.53 27
3361.66 30
3361.79 35
3361.93 41
3362.06 46
3362.19 49
3362.33 49
3362.46 47
3362.59 42
3362.72 36
3362.86 29
3362.99 22
3363.12 16
3363.26 12
3363.39 9
3363.52 8
3363.66 9
3363.79 11
3363.92 12
3364.05 13
3364.19 13
3364.32 11
3364.45 8
3364.59 4
3364.72 0
3364.85 0
3364.99 0
3365.12 0
3365.25 0
3365.38 0
3365.52 0
3365.65 0
3365.78 0
3365.92 4
3366.05 13
3366.18 25
3366.32 39
3366.45 54
3366.58 68
3366.72 81
3366.85 94
3366.98 105
3367.11 116
3367.25 127
3367.38 139
3367.51 151
3367.65 162
3367.78 173
3367.91 182
3368.05 189
3368.18 194
3368.31 198
3368.44 201
3368.58 204
3368.71 208
3368.84 213
3368.98 219
3369.11 226
3369.24 233
3369.38 239
3369.51 243
3369.64 246
3369.78 247
3369.91 246
3370.04 245
3370.18 243
3370.31 241
3370.44 239
3370.57 237
3370.71 236
3370.84 235
3370.97 235
3371.11 237
3371.24 239
3371.37 241
3371.51 244
3371.64 246
3371.77 248
3371.91 250
3372.04 251
3372.17 253
3372.31 256
3372.44 260
3372.57 265
3372.70 270
3372.84 276
3372.97 282
3373.10 288
3373.24 295
3373.37 303
3373.50 312
3373.64 320
3373.77 326
3373.90 330
3374.04 331
3374.17 329
3374.30 323
3374.44 315
3374.57 305
3374.70 294
3374.84 282
3374.97 271
3375.10 261
3375.24 253
3375.37 247
3375.50 244
3375.64 244
3375.77 245
3375.90 247
3376.03 248
3376.17 247
3376.30 245
3376.43 240
3376.57 232
3376.70 223
3376.83 213
3376.97 201
3377.10 190
3377.23 178
3377.37 167
3377.50 156
3377.63 145
3377.77 135
3377.90 126
3378.03 118
3378.17 112
3378.30 106
3378.43 102
3378.57 99
3378.70 99
3378.83 101
3378.97 106
3379.10 114
3379.23 123
3379.37 131
3379.50 138
3379.63 141
3379.77 139
3379.90 133
3380.03 125
3380.17 117
3380.30 110
3380.43 107
3380.57 106
3380.70 108
3380.83 111
3380.97 114
3381.10 115
3381.23 113
3381.37 111
3381.50 107
3381.63 105
3381.77 104
3381.90 105
3382.03 108
3382.17 112
3382.30 117
3382.43 120
3382.57 123
3382.70 123
3382.83 122
3382.97 119
3383.10 116
3383.23 113
3383.37 111
3383.50 112
3383.63 117
3383.77 124
3383.90 133
3384.03 142
3384.17 151
3384.30 159
3384.43 163
3384.57 164
3384.70 163
3384.83 159
3384.97 154
3385.10 149
3385.23 142
3385.37 136
3385.50 129
3385.63 122
3385.77 115
3385.90 110
3386.03 106
3386.17 104
3386.30 104
3386.43 106
3386.57 110
3386.70 114
3386.84 117
3386.97 119
3387.10 120
3387.24 120
3387.37 121
3387.50 123
3387.64 129
3387.77 137
3387.90 149
3388.04 164
3388.17 179
3388.30 195
3388.44 208
3388.57 218
3388.70 225
3388.84 227
3388.97 227
3389.10 224
3389.24 220
3389.37 215
3389.50 210
3389.64 206
3389.77 202
3389.91 197
3390.04 192
3390.17 185
3390.31 179
3390.44 173
3390.57 168
3390.71 166
3390.84 164
3390.97 164
3391.11 163
3391.24 161
3391.37 157
3391.51 152
3391.64 146
3391.77 141
3391.91 136
3392.04 132
3392.18 129
3392.31 125
3392.44 122
3392.58 118
3392.71 113
3392.84 108
3392.98 102
3393.11 96
3393.24 88
3393.38 80
3393.51 71
3393.64 63
3393.78 55
3393.91 51
3394.04 50
3394.18 53
3394.31 58
3394.45 64
3394.58 70
3394.71 74
3394.85 74
3394.98 72
3395.11 69
3395.25 66
3395.38 64
3395.51 64
3395.65 67
3395.78 73
3395.92 79
3396.05 86
3396.18 91
3396.32 95
3396.45 97
3396.58 98
3396.72 99
3396.85 99
3396.98 98
3397.12 98
3397.25 95
3397.39 92
3397.52 86
3397.65 81
3397.79 76
3397.92 74
3398.05 76
3398.19 81
3398.32 89
3398.45 97
3398.59 105
3398.72 110
3398.86 113
3398.99 113
3399.12 113
3399.26 112
3399.39 113
3399.52 114
3399.66 117
3399.79 119
3399.93 121
3400.06 123
3400.19 123
3400.33 122
3400.46 122
3400.59 122
3400.73 123
3400.86 126
3401.00 130
3401.13 135
3401.26 140
3401.40 144
3401.53 148
3401.66 150
3401.80 152
3401.93 153
3402.06 154
3402.20 156
3402.33 156
3402.47 157
3402.60 157
3402.73 158
3402.87 158
3403.00 159
3403.13 162
3403.27 167
3403.40 174
3403.54 184
3403.67 195
3403.80 209
3403.94 223
3404.07 238
3404.21 254
3404.34 270
3404.47 286
3404.61 301
3404.74 314
3404.87 326
3405.01 337
3405.14 346
3405.28 355
3405.41 365
3405.54 374
3405.68 384
3405.81 394
3405.94 402
3406.08 408
3406.21 411
3406.35 411
3406.48 410
3406.61 407
3406.75 404
3406.88 401
3407.02 396
3407.15 390
3407.28 380
3407.42 366
3407.55 349
3407.68 329
3407.82 308
3407.95 287
3408.09 269
3408.22 254
3408.35 241
3408.49 232
3408.62 223
3408.76 216
3408.89 207
3409.02 197
3409.16 186
3409.29 174
3409.42 161
3409.56 150
3409.69 140
3409.83 132
3409.96 125
3410.09 119
3410.23 112
3410.36 105
3410.50 97
3410.63 90
3410.76 84
3410.90 80
3411.03 79
3411.17 80
3411.30 84
3411.43 90
3411.57 98
3411.70 106
3411.84 115
3411.97 126
3412.10 137
3412.24 149
3412.37 161
3412.50 172
3412.64 181
3412.77 187
3412.91 191
3413.04 192
3413.17 191
3413.31 190
3413.44 190
3413.58 191
3413.71 193
3413.84 195
3413.98 195
3414.11 193
3414.25 187
3414.38 179
3414.51 168
3414.65 154
3414.78 140
3414.92 126
3415.05 114
3415.18 103
3415.32 96
3415.45 92
3415.59 91
3415.72 92
3415.85 96
3415.99 100
3416.12 104
3416.26 107
3416.39 109
3416.52 111
3416.66 113
3416.79 113
3416.93 114
3417.06 113
3417.19 112
3417.33 109
3417.46 106
3417.60 103
3417.73 102
3417.86 102
3418.00 105
3418.13 111
3418.27 117
3418.40 124
3418.54 129
3418.67 131
3418.80 130
3418.94 127
3419.07 122
3419.21 116
3419.34 111
3419.47 108
3419.61 108
3419.74 111
3419.88 115
3420.01 122
3420.14 129
3420.28 135
3420.41 140
3420.55 144
3420.68 144
3420.81 142
3420.95 137
3421.08 129
3421.22 119
3421.35 108
3421.49 97
3421.62 87
3421.75 79
3421.89 74
3422.02 72
3422.16 72
3422.29 73
3422.42 74
3422.56 75
3422.69 74
3422.83 73
3422.96 70
3423.10 68
3423.23 66
3423.36 67
3423.50 70
3423.63 74
3423.77 79
3423.90 84
3424.03 87
3424.17 89
3424.30 89
3424.44 87
3424.57 82
3424.71 76
3424.84 69
3424.97 59
3425.11 48
3425.24 36
3425.38 23
3425.51 11
3425.64 0
3425.78 0
3425.91 0
3426.05 0
3426.18 0
3426.32 0
3426.45 0
3426.58 0
3426.72 3
3426.85 11
3426.99 16
3427.12 19
3427.26 21
3427.39 23
3427.52 27
3427.66 34
3427.79 45
3427.93 61
3428.06 80
3428.19 102
3428.33 124
3428.46 146
3428.60 165
3428.73 182
3428.87 196
3429.00 210
3429.13 224
3429.27 237
3429.40 252
3429.54 267
3429.67 282
3429.81 297
3429.94 310
3430.07 322
3430.21 332
3430.34 341
3430.48 348
3430.61 355
3430.75 364
3430.88 377
3431.01 395
3431.15 420
3431.28 452
3431.42 490
3431.55 531
3431.69 573
3431.82 612
3431.96 647
3432.09 675
3432.22 697
3432.36 715
3432.49 731
3432.63 750
3432.76 773
3432.90 801
3433.03 833
3433.16 868
3433.30 901
3433.43 930
3433.57 950
3433.70 962
3433.84 963
3433.97 958
3434.10 946
3434.24 933
3434.37 918
3434.51 904
3434.64 890
3434.78 873
3434.91 855
3435.05 831
3435.18 803
3435.31 770
3435.45 734
3435.58 697
3435.72 661
3435.85 628
3435.99 599
3436.12 574
3436.26 552
3436.39 533
3436.52 514
3436.66 495
3436.79 475
3436.93 455
3437.06 434
3437.20 414
3437.33 394
3437.46 377
3437.60 361
3437.73 347
3437.87 334
3438.00 323
3438.14 314
3438.27 305
3438.41 297
3438.54 288
3438.67 281
3438.81 273
3438.94 265
3439.08 258
3439.21 252
3439.35 246
3439.48 240
3439.62 236
3439.75 233
3439.89 231
3440.02 231
3440.15 233
3440.29 239
3440.42 246
3440.56 256
3440.69 266
3440.83 278
3440.96 289
3441.10 301
3441.23 312
3441.36 322
3441.50 330
3441.63 335
3441.77 337
3441.90 334
3442.04 328
3442.17 319
3442.31 308
3442.44 297
3442.58 287
3442.71 279
3442.84 271
3442.98 265
3443.11 258
3443.25 252
3443.38 243
3443.52 233
3443.65 221
3443.79 208
3443.92 195
3444.06 183
3444.19 173
3444.32 167
3444.46 164
3444.59 164
3444.73 167
3444.86 171
3445.00 174
3445.13 176
3445.27 175
3445.40 173
3445.54 169
3445.67 165
3445.81 161
3445.94 157
3446.07 156
3446.21 155
3446.34 156
3446.48 156
3446.61 156
3446.75 154
3446.88 150
3447.02 143
3447.15 134
3447.29 124
3447.42 116
3447.56 110
3447.69 107
3447.82 108
3447.96 114
3448.09 122
3448.23 132
3448.36 142
3448.50 152
3448.63 161
3448.77 167
3448.90 172
3449.04 173
3449.17 173
3449.31 170
3449.44 166
3449.57 162
3449.71 157
3449.84 153
3449.98 151
3450.11 150
3450.25 149
3450.38 149
3450.52 149
3450.65 148
3450.79 145
3450.92 142
3451.06 138
3451.19 133
3451.33 128
3451.46 123
3451.60 117
3451.73 111
3451.86 105
3452.00 98
3452.13 91
3452.27 84
3452.40 79
3452.54 75
3452.67 72
3452.81 70
3452.94 68
3453.08 67
3453.21 65
3453.35 63
3453.48 61
3453.62 60
3453.75 58
3453.89 57
3454.02 56
3454.16 57
3454.29 58
3454.42 61
3454.56 64
3454.69 69
3454.83 75
3454.96 81
3455.10 85
3455.23 88
3455.37 88
3455.50 85
3455.64 79
3455.77 72
3455.91 64
3456.04 59
3456.18 58
3456.31 62
3456.45 71
3456.58 84
3456.72 99
3456.85 114
3456.99 127
3457.12 137
3457.26 143
3457.39 147
3457.53 148
3457.66 148
3457.79 148
3457.93 149
3458.06 152
3458.20 155
3458.33 158
3458.47 162
3458.60 165
3458.74 168
3458.87 172
3459.01 176
3459.14 182
3459.28 189
3459.41 197
3459.55 206
3459.68 215
3459.82 223
3459.95 230
3460.09 235
3460.22 237
3460.36 236
3460.49 232
3460.63 225
3460.76 215
3460.90 205
3461.03 195
3461.17 187
3461.30 182
3461.44 181
3461.57 181
3461.71 183
3461.84 183
3461.98 181
3462.11 175
3462.25 166
3462.38 155
3462.52 143
3462.65 131
3462.79 121
3462.92 113
3463.06 107
3463.19 103
3463.33 99
3463.46 95
3463.60 90
3463.73 85
3463.87 79
3464.00 74
3464.14 70
3464.27 67
3464.41 67
3464.54 70
3464.67 76
3464.81 83
3464.94 92
3465.08 102
3465.21 111
3465.35 119
3465.48 127
3465.62 136
3465.75 146
3465.89 157
3466.02 168
3466.16 179
3466.29 188
3466.43 194
3466.56 197
3466.70 198
3466.83 196
3466.97 192
3467.10 186
3467.24 179
3467.37 171
3467.51 162
3467.64 154
3467.78 147
3467.92 141
3468.05 137
3468.19 136
3468.32 137
3468.46 139
3468.59 142
3468.73 143
3468.86 142
3469.00 138
3469.13 132
3469.27 124
3469.40 116
3469.54 107
3469.67 100
3469.81 95
3469.94 93
3470.08 92
3470.21 93
3470.35 97
3470.48 102
3470.62 110
3470.75 121
3470.89 134
3471.02 148
3471.16 163
3471.29 178
3471.43 191
3471.56 202
3471.70 212
3471.83 220
3471.97 226
3472.10 232
3472.24 235
3472.37 236
3472.51 234
3472.64 229
3472.78 221
3472.91 210
3473.05 198
3473.18 185
3473.32 171
3473.45 157
3473.59 144
3473.72 132
3473.86 122
3473.99 117
3474.13 118
3474.26 123
3474.40 134
3474.53 148
3474.67 162
3474.81 176
3474.94 185
3475.08 192
3475.21 195
3475.35 197
3475.48 198
3475.62 200
3475.75 203
3475.89 206
3476.02 209
3476.16 210
3476.29 209
3476.43 206
3476.56 201
3476.70 196
3476.83 190
3476.97 185
3477.10 180
3477.24 175
3477.37 171
3477.51 168
3477.64 167
3477.78 167
3477.91 168
3478.05 168
3478.19 168
3478.32 166
3478.46 161
3478.59 153
3478.73 145
3478.86 136
3479.00 128
3479.13 123
3479.27 121
3479.40 121
3479.54 122
3479.67 124
3479.81 126
3479.94 127
3480.08 125
3480.21 121
3480.35 115
3480.48 106
3480.62 97
3480.75 86
3480.89 76
3481.03 65
3481.16 56
3481.30 47
3481.43 40
3481.57 34
3481.70 30
3481.84 27
3481.97 26
3482.11 24
3482.24 23
3482.38 21
3482.51 18
3482.65 13
3482.78 8
3482.92 2
3483.06 0
3483.19 0
3483.33 0
3483.46 0
3483.60 0
3483.73 0
3483.87 0
3484.00 0
3484.14 1
3484.27 7
3484.41 12
3484.54 18
3484.68 22
3484.81 24
3484.95 23
3485.09 19
3485.22 11
3485.36 1
3485.49 0
3485.63 0
3485.76 0
3485.90 0
3486.03 0
3486.17 0
3486.30 0
3486.44 12
3486.57 29
3486.71 46
3486.85 61
3486.98 73
3487.12 82
3487.25 89
3487.39 94
3487.52 97
3487.66 100
3487.79 101
3487.93 102
3488.06 102
3488.20 103
3488.33 104
3488.47 106
3488.61 110
3488.74 115
3488.88 123
3489.01 131
3489.15 141
3489.28 151
3489.42 161
3489.55 169
3489.69 176
3489.82 180
3489.96 182
3490.10 181
3490.23 177
3490.37 171
3490.50 162
3490.64 153
3490.77 142
3490.91 132
3491.04 122
3491.18 113
3491.31 106
3491.45 101
3491.59 97
3491.72 94
3491.86 93
3491.99 92
3492.13 93
3492.26 94
3492.40 97
3492.53 100
3492.67 104
3492.81 107
3492.94 108
3493.08 104
3493.21 97
3493.35 85
3493.48 70
3493.62 55
3493.75 42
3493.89 33
3494.03 29
3494.16 31
3494.30 38
3494.43 48
3494.57 61
3494.70 74
3494.84 86
3494.97 96
3495.11 104
3495.25 109
3495.38 111
3495.52 111
3495.65 108
3495.79 105
3495.92 100
3496.06 96
3496.19 92
3496.33 88
3496.47 86
3496.60 84
3496.74 83
3496.87 82
3497.01 82
3497.14 83
3497.28 83
3497.41 82
3497.55 80
3497.69 76
3497.82 72
3497.96 67
3498.09 65
3498.23 66
3498.36 74
3498.50 88
3498.64 107
3498.77 128
3498.91 150
3499.04 170
3499.18 186
3499.31 198
3499.45 207
3499.58 213
3499.72 219
3499.86 226
3499.99 232
3500.13 239
3500.26 245
3500.40 251
3500.53 256
3500.67 260
3500.81 263
3500.94 266
3501.08 268
3501.21 270
3501.35 271
3501.48 270
3501.62 268
3501.76 266
3501.89 263
3502.03 260
3502.16 256
3502.30 252
3502.43 247
3502.57 242
3502.71 236
3502.84 230
3502.98 225
3503.11 223
3503.25 223
3503.38 227
3503.52 233
3503.66 240
3503.79 248
3503.93 255
3504.06 259
3504.20 260
3504.33 259
3504.47 256
3504.61 251
3504.74 247
3504.88 243
3505.01 239
3505.15 235
3505.28 231
3505.42 226
3505.56 219
3505.69 210
3505.83 198
3505.96 186
3506.10 173
3506.23 161
3506.37 151
3506.51 145
3506.64 142
3506.78 141
3506.91 142
3507.05 144
3507.18 143
3507.32 141
3507.46 135
3507.59 128
3507.73 120
3507.86 113
3508.00 107
3508.14 104
3508.27 104
3508.41 106
3508.54 110
3508.68 115
3508.81 121
3508.95 127
3509.09 131
3509.22 135
3509.36 137
3509.49 138
3509.63 138
3509.77 137
3509.90 134
3510.04 131
3510.17 128
3510.31 125
3510.44 122
3510.58 121
3510.72 121
3510.85 121
3510.99 122
3511.12 123
3511.26 122
3511.40 121
3511.53 120
3511.67 118
3511.80 116
3511.94 115
3512.08 114
3512.21 112
3512.35 110
3512.48 108
3512.62 106
3512.75 106
3512.89 109
3513.03 116
3513.16 126
3513.30 140
3513.43 156
3513.57 172
3513.71 189
3513.84 204
3513.98 219
3514.11 232
3514.25 244
3514.39 254
3514.52 264
3514.66 274
3514.79 285
3514.93 299
3515.07 319
3515.20 345
3515.34 377
3515.47 416
3515.61 458
3515.75 502
3515.88 544
3516.02 582
3516.15 616
3516.29 644
3516.43 668
3516.56 689
3516.70 707
3516.83 724
3516.97 740
3517.10 755
3517.24 769
3517.38 781
3517.51 791
3517.65 797
3517.78 800
3517.92 799
3518.06 795
3518.19 788
3518.33 780
3518.46 769
3518.60 758
3518.74 744
3518.87 729
3519.01 712
3519.15 693
3519.28 673
3519.42 651
3519.55 628
3519.69 605
3519.83 582
3519.96 559
3520.10 537
3520.23 516
3520.37 494
3520.51 472
3520.64 450
3520.78 429
3520.91 407
3521.05 387
3521.19 370
3521.32 355
3521.46 342
3521.59 330
3521.73 319
3521.87 308
3522.00 296
3522.14 285
3522.27 275
3522.41 269
3522.55 269
3522.68 274
3522.82 284
3522.95 297
3523.09 309
3523.23 320
3523.36 326
3523.50 328
3523.64 325
3523.77 317
3523.91 307
3524.04 295
3524.18 281
3524.32 267
3524.45 253
3524.59 240
3524.72 229
3524.86 222
3525.00 217
3525.13 215
3525.27 216
3525.41 218
3525.54 221
3525.68 224
3525.81 228
3525.95 231
3526.09 234
3526.22 237
3526.36 240
3526.49 240
3526.63 239
3526.77 234
3526.90 227
3527.04 219
3527.18 209
3527.31 200
3527.45 192
3527.58 186
3527.72 180
3527.86 176
3527.99 172
3528.13 167
3528.26 161
3528.40 154
3528.54 147
3528.67 140
3528.81 134
3528.95 130
3529.08 128
3529.22 129
3529.35 132
3529.49 137
3529.63 142
3529.76 145
3529.90 147
3530.04 146
3530.17 142
3530.31 135
3530.44 127
3530.58 119
3530.72 111
3530.85 107
3530.99 106
3531.13 109
3531.26 116
3531.40 126
3531.53 138
3531.67 151
3531.81 164
3531.94 173
3532.08 179
3532.22 181
3532.35 178
3532.49 171
3532.62 160
3532.76 147
3532.90 134
3533.03 122
3533.17 113
3533.31 107
3533.44 105
3533.58 106
3533.71 111
3533.85 117
3533.99 124
3534.12 130
3534.26 137
3534.40 143
3534.53 150
3534.67 157
3534.81 164
3534.94 172
3535.08 180
3535.21 186
3535.35 190
3535.49 191
3535.62 187
3535.76 181
3535.90 171
3536.03 160
3536.17 149
3536.31 138
3536.44 127
3536.58 116
3536.71 106
3536.85 97
3536.99 89
3537.12 83
3537.26 80
3537.40 80
3537.53 82
3537.67 86
3537.81 92
3537.94 97
3538.08 103
3538.21 108
3538.35 113
3538.49 119
3538.62 124
3538.76 128
3538.90 131
3539.03 132
3539.17 131
3539.31 127
3539.44 122
3539.58 116
3539.72 111
3539.85 108
3539.99 107
3540.12 108
3540.26 111
3540.40 114
3540.53 117
3540.67 118
3540.81 116
3540.94 111
3541.08 103
3541.22 92
3541.35 78
3541.49 64
3541.63 50
3541.76 36
3541.90 25
3542.03 15
3542.17 8
3542.31 4
3542.44 2
3542.58 2
3542.72 2
3542.85 3
3542.99 3
3543.13 2
3543.26 0
3543.40 0
3543.54 0
3543.67 0
3543.81 0
3543.95 0
3544.08 0
3544.22 0
3544.35 0
3544.49 4
3544.63 9
3544.76 13
3544.90 17
3545.04 20
3545.17 23
3545.31 25
3545.45 26
3545.58 28
3545.72 30
3545.86 33
3545.99 38
3546.13 42
3546.27 45
3546.40 47
3546.54 46
3546.68 44
3546.81 40
3546.95 35
3547.09 32
3547.22 32
3547.36 35
3547.50 41
3547.63 49
3547.77 59
3547.91 69
3548.04 78
3548.18 85
3548.31 91
3548.45 95
3548.59 99
3548.72 101
3548.86 103
3549.00 103
3549.13 102
3549.27 98
3549.41 93
3549.54 88
3549.68 83
3549.82 80
3549.95 78
3550.09 78
3550.23 78
3550.36 79
3550.50 79
3550.64 79
3550.77 77
3550.91 74
3551.05 70
3551.18 65
3551.32 58
3551.46 50
3551.59 41
3551.73 30
3551.87 20
3552.00 11
3552.14 4
3552.28 0
3552.41 0
3552.55 0
3552.69 0
3552.82 0
3552.96 0
3553.10 0
3553.23 0
3553.37 0
3553.51 0
3553.64 2
3553.78 7
3553.92 13
3554.05 20
3554.19 29
3554.33 37
3554.46 46
3554.60 54
3554.74 61
3554.87 67
3555.01 71
3555.15 73
3555.28 73
3555.42 71
3555.56 69
3555.69 67
3555.83 66
3555.97 66
3556.10 69
3556.24 73
3556.38 78
3556.52 82
3556.65 86
3556.79 89
3556.93 91
3557.06 93
3557.20 96
3557.34 98
3557.47 101
3557.61 103
3557.75 104
3557.88 101
3558.02 96
3558.16 89
3558.29 81
3558.43 73
3558.57 67
3558.70 62
3558.84 58
3558.98 58
3559.11 59
3559.25 63
3559.39 70
3559.52 79
3559.66 88
3559.80 98
3559.93 106
3560.07 112
3560.21 115
3560.34 116
3560.48 115
3560.62 114
3560.76 112
3560.89 111
3561.03 108
3561.17 105
3561.30 100
3561.44 93
3561.58 87
3561.71 81
3561.85 77
3561.99 78
3562.12 82
3562.26 90
3562.40 99
3562.53 108
3562.67 115
3562.81 118
3562.95 118
3563.08 115
3563.22 110
3563.36 106
3563.49 102
3563.63 101
3563.77 100
3563.90 101
3564.04 101
3564.18 100
3564.31 97
3564.45 93
3564.59 88
3564.72 82
3564.86 76
3565.00 71
3565.14 66
3565.27 62
3565.41 58
3565.55 56
3565.68 54
3565.82 54
3565.96 54
3566.09 55
3566.23 56
3566.37 57
3566.50 57
3566.64 57
3566.78 56
3566.92 55
3567.05 53
3567.19 52
3567.33 51
3567.46 51
3567.60 52
3567.74 54
3567.87 58
3568.01 63
3568.15 68
3568.28 72
3568.42 73
3568.56 72
3568.70 68
3568.83 61
3568.97 53
3569.11 45
3569.24 38
3569.38 33
3569.52 29
3569.65 27
3569.79 26
3569.93 26
3570.07 27
3570.20 29
3570.34 32
3570.48 36
3570.61 40
3570.75 45
3570.89 49
3571.02 52
3571.16 53
3571.30 53
3571.44 52
3571.57 51
3571.71 53
3571.85 58
3571.98 66
3572.12 78
3572.26 91
3572.40 103
3572.53 113
3572.67 119
3572.81 120
3572.94 116
3573.08 109
3573.22 101
3573.35 94
3573.49 89
3573.63 88
3573.77 91
3573.90 98
3574.04 105
3574.18 111
3574.31 113
3574.45 110
3574.59 102
3574.73 88
3574.86 70
3575.00 50
3575.14 31
3575.27 13
3575.41 0
3575.55 0
3575.69 0
3575.82 0
3575.96 0
3576.10 0
3576.23 0
3576.37 0
3576.51 0
3576.65 6
3576.78 12
3576.92 18
3577.06 24
3577.19 31
3577.33 38
3577.47 45
3577.61 52
3577.74 59
3577.88 64
3578.02 68
3578.15 69
3578.29 68
3578.43 64
3578.57 59
3578.70 53
3578.84 46
3578.98 40
3579.11 35
3579.25 31
3579.39 27
3579.53 24
3579.66 22
3579.80 21
3579.94 20
3580.07 21
3580.21 23
3580.35 27
3580.49 32
3580.62 38
3580.76 44
3580.90 49
3581.03 52
3581.17 54
3581.31 55
3581.45 57
3581.58 62
3581.72 72
3581.86 87
3582.00 105
3582.13 126
3582.27 147
3582.41 166
3582.54 181
3582.68 191
3582.82 197
3582.96 200
3583.09 201
3583.23 201
3583.37 201
3583.51 202
3583.64 203
3583.78 205
3583.92 207
3584.05 210
3584.19 212
3584.33 216
3584.47 221
3584.60 229
3584.74 238
3584.88 251
3585.02 266
3585.15 283
3585.29 301
3585.43 318
3585.56 333
3585.70 344
3585.84 350
3585.98 351
3586.11 348
3586.25 341
3586.39 333
3586.53 325
3586.66 319
3586.80 313
3586.94 310
3587.07 307
3587.21 306
3587.35 305
3587.49 304
3587.62 303
3587.76 301
3587.90 298
3588.04 294
3588.17 289
3588.31 282
3588.45 274
3588.59 265
3588.72 255
3588.86 243
3589.00 232
3589.14 220
3589.27 207
3589.41 195
3589.55 181
3589.68 168
3589.82 156
3589.96 144
3590.10 133
3590.23 125
3590.37 120
3590.51 117
3590.65 118
3590.78 119
3590.92 122
3591.06 125
3591.20 127
3591.33 128
3591.47 129
3591.61 129
3591.75 130
3591.88 132
3592.02 134
3592.16 136
3592.30 137
3592.43 137
3592.57 135
3592.71 131
3592.85 125
3592.98 117
3593.12 107
3593.26 96
3593.40 84
3593.53 72
3593.67 61
3593.81 51
3593.94 43
3594.08 38
3594.22 36
3594.36 36
3594.49 37
3594.63 39
3594.77 39
3594.91 39
3595.04 38
3595.18 35
3595.32 33
3595.46 31
3595.59 30
3595.73 30
3595.87 29
3596.01 29
3596.14 28
3596.28 27
3596.42 27
3596.56 30
3596.69 34
3596.83 42
3596.97 50
3597.11 58
3597.24 64
3597.38 67
3597.52 66
3597.66 62
3597.79 57
3597.93 54
3598.07 54
3598.21 58
3598.35 67
3598.48 78
3598.62 90
3598.76 100
3598.90 108
3599.03 111
3599.17 112
3599.31 111
3599.45 109
3599.58 109
3599.72 110
3599.86 113
3600.00 117
3600.13 121
3600.27 125
3600.41 128
3600.55 130
3600.68 132
3600.82 135
3600.96 138
3601.10 141
3601.23 146
3601.37 152
3601.51 159
3601.65 166
3601.78 174
3601.92 181
3602.06 189
3602.20 197
3602.34 203
3602.47 209
3602.61 212
3602.75 213
3602.89 212
3603.02 207
3603.16 200
3603.30 191
3603.44 182
3603.57 173
3603.71 167
3603.85 163
3603.99 163
3604.12 164
3604.26 167
3604.40 170
3604.54 172
3604.68 173
3604.81 171
3604.95 167
3605.09 162
3605.23 157
3605.36 151
3605.50 146
3605.64 141
3605.78 137
3605.91 133
3606.05 128
3606.19 122
3606.33 114
3606.47 103
3606.60 91
3606.74 79
3606.88 67
3607.02 56
3607.15 48
3607.29 42
3607.43 40
3607.57 40
3607.70 42
3607.84 45
3607.98 49
3608.12 53
3608.26 58
3608.39 62
3608.53 67
3608.67 70
3608.81 73
3608.94 75
3609.08 76
3609.22 76
3609.36 76
3609.50 76
3609.63 76
3609.77 78
3609.91 81
3610.05 84
3610.18 88
3610.32 91
3610.46 91
3610.60 88
3610.74 81
3610.87 70
3611.01 57
3611.15 45
3611.29 35
3611.42 29
3611.56 28
3611.70 31
3611.84 38
3611.98 45
3612.11 52
3612.25 55
3612.39 56
3612.53 52
3612.66 47
3612.80 39
3612.94 33
3613.08 28
3613.22 26
3613.35 28
3613.49 34
3613.63 44
3613.77 55
3613.90 68
3614.04 81
3614.18 93
3614.32 104
3614.46 113
3614.59 120
3614.73 125
3614.87 128
3615.01 129
3615.15 127
3615.28 123
3615.42 118
3615.56 112
3615.70 107
3615.84 104
3615.97 102
3616.11 103
3616.25 105
3616.39 107
3616.52 110
3616.66 113
3616.80 115
3616.94 117
3617.08 119
3617.21 119
3617.35 117
3617.49 113
3617.63 108
3617.77 100
3617.90 91
3618.04 83
3618.18 77
3618.32 74
3618.46 75
3618.59 79
3618.73 85
3618.87 91
3619.01 96
3619.15 97
3619.28 95
3619.42 89
3619.56 80
3619.70 70
3619.83 59
3619.97 48
3620.11 40
3620.25 34
3620.39 29
3620.52 27
3620.66 25
3620.80 23
3620.94 21
3621.08 19
3621.21 17
3621.35 16
3621.49 15
3621.63 16
3621.77 18
3621.90 20
3622.04 21
3622.18 22
3622.32 20
3622.46 16
3622.59 10
3622.73 4
3622.87 0
3623.01 0
3623.15 0
3623.28 0
3623.42 1
3623.56 10
3623.70 20
3623.84 29
3623.97 35
3624.11 38
3624.25 38
3624.39 35
3624.53 30
3624.66 24
3624.80 18
3624.94 13
3625.08 10
3625.22 8
3625.36 8
3625.49 9
3625.63 10
3625.77 12
3625.91 12
3626.05 10
3626.18 7
3626.32 2
3626.46 0
3626.60 0
3626.74 0
3626.87 0
3627.01 0
3627.15 0
3627.29 0
3627.43 6
3627.56 14
3627.70 21
3627.84 27
3627.98 31
3628.12 34
3628.26 35
3628.39 36
3628.53 35
3628.67 34
3628.81 34
3628.95 34
3629.08 37
3629.22 42
3629.36 51
3629.50 63
3629.64 76
3629.77 89
3629.91 101
3630.05 109
3630.19 113
3630.33 114
3630.47 112
3630.60 108
3630.74 104
3630.88 102
3631.02 101
3631.16 103
3631.29 105
3631.43 108
3631.57 111
3631.71 112
3631.85 112
3631.99 112
3632.12 112
3632.26 113
3632.40 116
3632.54 122
3632.68 130
3632.81 138
3632.95 146
3633.09 153
3633.23 156
3633.37 158
3633.51 156
3633.64 154
3633.78 151
3633.92 148
3634.06 146
3634.20 144
3634.34 144
3634.47 143
3634.61 143
3634.75 143
3634.89 144
3635.03 145
3635.16 147
3635.30 149
3635.44 150
3635.58 149
3635.72 145
3635.86 139
3635.99 131
3636.13 124
3636.27 118
3636.41 116
3636.55 118
3636.69 124
3636.82 134
3636.96 145
3637.10 156
3637.24 163
3637.38 167
3637.52 168
3637.65 165
3637.79 160
3637.93 154
3638.07 150
3638.21 146
3638.34 144
3638.48 142
3638.62 141
3638.76 139
3638.90 137
3639.04 135
3639.17 134
3639.31 134
3639.45 134
3639.59 136
3639.73 138
3639.87 140
3640.00 143
3640.14 145
3640.28 149
3640.42 153
3640.56 159
3640.70 166
3640.83 173
3640.97 181
3641.11 188
3641.25 192
3641.39 195
3641.53 196
3641.67 195
3641.80 194
3641.94 191
3642.08 189
3642.22 186
3642.36 183
3642.50 179
3642.63 172
3642.77 163
3642.91 152
3643.05 140
3643.19 128
3643.33 118
3643.46 109
3643.60 104
3643.74 101
3643.88 101
3644.02 103
3644.16 105
3644.29 107
3644.43 107
3644.57 107
3644.71 106
3644.85 104
3644.99 101
3645.13 100
3645.26 99
3645.40 98
3645.54 96
3645.68 94
3645.82 89
3645.96 84
3646.09 77
3646.23 70
3646.37 65
3646.51 62
3646.65 62
3646.79 65
3646.93 72
3647.06 82
3647.20 94
3647.34 107
3647.48 120
3647.62 131
3647.76 139
3647.89 145
3648.03 147
3648.17 146
3648.31 141
3648.45 134
3648.59 126
3648.73 116
3648.86 106
3649.00 97
3649.14 90
3649.28 85
3649.42 81
3649.56 78
3649.70 76
3649.83 74
3649.97 73
3650.11 72
3650.25 72
3650.39 72
3650.53 73
3650.67 73
3650.80 73
3650.94 73
3651.08 73
3651.22 71
3651.36 69
3651.50 67
3651.63 66
3651.77 67
3651.91 68
3652.05 72
3652.19 76
3652.33 80
3652.47 84
3652.60 84
3652.74 82
3652.88 76
3653.02 68
3653.16 58
3653.30 49
3653.44 41
3653.58 36
3653.71 33
3653.85 33
3653.99 36
3654.13 40
3654.27 45
3654.41 49
3654.55 52
3654.68 53
3654.82 50
3654.96 45
3655.10 37
3655.24 27
3655.38 18
3655.52 11
3655.65 6
3655.79 5
3655.93 7
3656.07 13
3656.21 20
3656.35 29
3656.49 38
3656.62 47
3656.76 56
3656.90 63
3657.04 70
3657.18 78
3657.32 85
3657.46 93
3657.60 101
3657.73 108
3657.87 114
3658.01 118
3658.15 120
3658.29 120
3658.43 118
3658.57 115
3658.71 112
3658.84 109
3658.98 106
3659.12 103
3659.26 100
3659.40 95
3659.54 89
3659.68 83
3659.81 78
3659.95 74
3660.09 74
3660.23 75
3660.37 79
3660.51 83
3660.65 88
3660.79 92
3660.92 95
3661.06 98
3661.20 100
3661.34 101
3661.48 102
3661.62 102
3661.76 101
3661.90 98
3662.03 93
3662.17 89
3662.31 84
3662.45 82
3662.59 82
3662.73 85
3662.87 90
3663.01 97
3663.14 105
3663.28 112
3663.42 118
3663.56 122
3663.70 124
3663.84 125
3663.98 125
3664.12 125
3664.26 123
3664.39 122
3664.53 118
3664.67 114
3664.81 108
3664.95 101
3665.09 94
3665.23 88
3665.37 83
3665.50 82
3665.64 83
3665.78 87
3665.92 92
3666.06 98
3666.20 102
3666.34 103
3666.48 103
3666.62 99
3666.75 94
3666.89 87
3667.03 81
3667.17 75
3667.31 71
3667.45 68
3667.59 66
3667.73 64
3667.86 63
3668.00 62
3668.14 61
3668.28 59
3668.42 56
3668.56 54
3668.70 52
3668.84 50
3668.98 49
3669.11 48
3669.25 48
3669.39 49
3669.53 50
3669.67 52
3669.81 55
3669.95 58
3670.09 61
3670.23 66
3670.37 71
3670.50 76
3670.64 82
3670.78 88
3670.92 92
3671.06 93
3671.20 90
3671.34 84
3671.48 75
3671.62 64
3671.75 53
3671.89 43
3672.03 36
3672.17 32
3672.31 31
3672.45 31
3672.59 32
3672.73 31
3672.87 29
3673.01 26
3673.14 22
3673.28 17
3673.42 12
3673.56 9
3673.70 8
3673.84 8
3673.98 9
3674.12 11
3674.26 12
3674.39 12
3674.53 10
3674.67 7
3674.81 3
3674.95 0
3675.09 0
3675.23 0
3675.37 0
3675.51 0
3675.65 2
3675.78 3
3675.92 2
3676.06 0
3676.20 0
3676.34 0
3676.48 0
3676.62 0
3676.76 7
3676.90 16
3677.04 25
3677.18 35
3677.31 42
3677.45 47
3677.59 50
3677.73 52
3677.87 52
3678.01 53
3678.15 56
3678.29 60
3678.43 66
3678.57 74
3678.70 81
3678.84 88
3678.98 93
3679.12 96
3679.26 96
3679.40 93
3679.54 89
3679.68 84
3679.82 79
3679.96 75
3680.10 72
3680.23 71
3680.37 70
3680.51 70
3680.65 69
3680.79 69
3680.93 69
3681.07 69
3681.21 69
3681.35 69
3681.49 68
3681.63 66
3681.77 64
3681.90 61
3682.04 57
3682.18 52
3682.32 46
3682.46 40
3682.60 34
3682.74 28
3682.88 23
3683.02 19
3683.16 18
3683.30 20
3683.44 24
3683.57 30
3683.71 36
3683.85 42
3683.99 46
3684.13 48
3684.27 47
3684.41 45
3684.55 42
3684.69 39
3684.83 37
3684.97 37
3685.11 37
3685.24 37
3685.38 38
3685.52 38
3685.66 38
3685.80 39
3685.94 41
3686.08 45
3686.22 50
3686.36 57
3686.50 64
3686.64 72
3686.78 78
3686.92 83
3687.05 86
3687.19 87
3687.33 87
3687.47 87
3687.61 86
3687.75 85
3687.89 83
3688.03 81
3688.17 78
3688.31 74
3688.45 69
3688.59 64
3688.73 58
3688.86 54
3689.00 50
3689.14 48
3689.28 47
3689.42 47
3689.56 47
3689.70 47
3689.84 46
3689.98 45
3690.12 44
3690.26 43
3690.40 43
3690.54 46
3690.68 50
3690.81 55
3690.95 60
3691.09 63
3691.23 64
3691.37 63
3691.51 59
3691.65 54
3691.79 48
3691.93 43
3692.07 40
3692.21 40
3692.35 42
3692.49 47
3692.63 52
3692.77 59
3692.90 64
3693.04 68
3693.18 70
3693.32 69
3693.46 65
3693.60 59
3693.74 50
3693.88 42
3694.02 35
3694.16 32
3694.30 33
3694.44 37
3694.58 44
3694.72 51
3694.86 56
3694.99 57
3695.13 53
3695.27 46
3695.41 38
3695.55 30
3695.69 27
3695.83 27
3695.97 30
3696.11 36
3696.25 43
3696.39 47
3696.53 49
3696.67 48
3696.81 45
3696.95 42
3697.09 39
3697.23 36
3697.36 35
3697.50 35
3697.64 36
3697.78 36
3697.92 37
3698.06 36
3698.20 34
3698.34 30
3698.48 26
3698.62 21
3698.76 16
3698.90 13
3699.04 13
3699.18 16
3699.32 23
3699.46 33
3699.60 44
3699.74 56
3699.88 67
3700.01 76
3700.15 83
3700.29 88
3700.43 90
3700.57 91
3700.71 90
3700.85 88
3700.99 87
3701.13 87
3701.27 90
3701.41 98
3701.55 110
3701.69 126
3701.83 145
3701.97 166
3702.11 185
3702.25 201
3702.39 214
3702.53 221
3702.67 224
3702.80 223
3702.94 219
3703.08 211
3703.22 201
3703.36 190
3703.50 178
3703.64 167
3703.78 157
3703.92 148
3704.06 141
3704.20 135
3704.34 131
3704.48 128
3704.62 124
3704.76 120
3704.90 115
3705.04 108
3705.18 101
3705.32 93
3705.46 84
3705.60 77
3705.74 70
3705.87 66
3706.01 63
3706.15 62
3706.29 62
3706.43 63
3706.57 64
3706.71 65
3706.85 66
3706.99 67
3707.13 66
3707.27 65
3707.41 61
3707.55 55
3707.69 47
3707.83 37
3707.97 26
3708.11 14
3708.25 4
3708.39 0
3708.53 0
3708.67 0
3708.81 0
3708.95 7
3709.09 17
3709.23 26
3709.37 33
3709.51 37
3709.64 39
3709.78 39
3709.92 37
3710.06 33
3710.20 29
3710.34 25
3710.48 22
3710.62 20
3710.76 20
3710.90 22
3711.04 27
3711.18 34
3711.32 44
3711.46 54
3711.60 65
3711.74 74
3711.88 81
3712.02 85
3712.16 86
3712.30 85
3712.44 81
3712.58 75
3712.72 68
3712.86 61
3713.00 54
3713.14 48
3713.28 42
3713.42 38
3713.56 35
3713.70 34
3713.84 35
3713.98 37
3714.12 40
3714.26 44
3714.39 48
3714.53 53
3714.67 58
3714.81 63
3714.95 69
3715.09 76
3715.23 83
3715.37 91
3715.51 97
3715.65 101
3715.79 101
3715.93 99
3716.07 95
3716.21 88
3716.35 81
3716.49 75
3716.63 69
3716.77 63
3716.91 56
3717.05 49
3717.19 39
3717.33 28
3717.47 14
3717.61 1
3717.75 0
3717.89 0
3718.03 0
3718.17 0
3718.31 0
3718.45 0
3718.59 1
3718.73 9
3718.87 15
3719.01 18
3719.15 18
3719.29 16
3719.43 12
3719.57 8
3719.71 5
3719.85 3
3719.99 3
3720.13 3
3720.27 5
3720.41 8
3720.55 12
3720.69 17
3720.83 23
3720.97 29
3721.11 36
3721.25 42
3721.39 47
3721.53 51
3721.67 55
3721.81 57
3721.95 59
3722.09 59
3722.22 58
3722.36 55
3722.50 51
3722.64 46
3722.78 42
3722.92 41
3723.06 42
3723.20 48
3723.34 57
3723.48 68
3723.62 81
3723.76 94
3723.90 105
3724.04 112
3724.18 117
3724.32 119
3724.46 119
3724.60 117
3724.74 115
3724.88 114
3725.02 113
3725.16 114
3725.30 115
3725.44 117
3725.58 119
3725.72 120
3725.86 120
3726.00 119
3726.14 117
3726.28 115
3726.42 112
3726.56 107
3726.70 102
3726.84 95
3726.98 88
3727.12 81
3727.26 74
3727.40 67
3727.54 60
3727.68 55
3727.82 49
3727.96 42
3728.10 36
3728.24 29
3728.38 23
3728.52 18
3728.66 14
3728.80 12
3728.94 10
3729.08 9
3729.22 9
3729.36 8
3729.50 8
3729.64 9
3729.78 9
3729.92 10
3730.06 10
3730.20 11
3730.34 11
3730.48 11
3730.62 10
3730.76 10
3730.90 9
3731.04 8
3731.18 8
3731.32 8
3731.46 8
3731.60 8
3731.74 8
3731.88 8
3732.02 7
3732.16 5
3732.30 3
3732.44 2
3732.58 2
3732.72 4
3732.86 10
3733.00 17
3733.14 26
3733.29 34
3733.43 41
3733.57 45
3733.71 47
3733.85 48
3733.99 49
3734.13 50
3734.27 53
3734.41 58
3734.55 63
3734.69 69
3734.83 73
3734.97 75
3735.11 73
3735.25 69
3735.39 63
3735.53 55
3735.67 48
3735.81 42
3735.95 38
3736.09 37
3736.23 39
3736.37 42
3736.51 47
3736.65 52
3736.79 57
3736.93 62
3737.07 69
3737.21 77
3737.35 86
3737.49 97
3737.63 107
3737.77 117
3737.91 126
3738.05 133
3738.19 139
3738.33 146
3738.47 153
3738.61 163
3738.75 174
3738.89 187
3739.03 199
3739.17 209
3739.31 217
3739.45 221
3739.59 221
3739.73 220
3739.87 217
3740.01 214
3740.15 211
3740.29 208
3740.43 207
3740.57 205
3740.71 205
3740.85 207
3740.99 211
3741.14 217
3741.28 227
3741.42 238
3741.56 247
3741.70 254
3741.84 254
3741.98 247
3742.12 233
3742.26 214
3742.40 192
3742.54 172
3742.68 155
3742.82 146
3742.96 143
3743.10 145
3743.24 151
3743.38 158
3743.52 163
3743.66 166
3743.80 165
3743.94 162
3744.08 157
3744.22 152
3744.36 148
3744.50 145
3744.64 144
3744.78 144
3744.92 144
3745.06 142
3745.20 139
3745.34 134
3745.48 127
3745.62 120
3745.76 113
3745.91 108
3746.05 104
3746.19 102
3746.33 101
3746.47 102
3746.61 102
3746.75 102
3746.89 101
3747.03 99
3747.17 94
3747.31 89
3747.45 83
3747.59 78
3747.73 74
3747.87 73
3748.01 74
3748.15 77
3748.29 81
3748.43 85
3748.57 90
3748.71 95
3748.85 100
3748.99 106
3749.13 113
3749.27 119
3749.41 125
3749.55 129
3749.70 132
3749.84 133
3749.98 132
3750.12 131
3750.26 130
3750.40 128
3750.54 125
3750.68 120
3750.82 113
3750.96 104
3751.10 94
3751.24 84
3751.38 74
3751.52 66
3751.66 58
3751.80 50
3751.94 43
3752.08 36
3752.22 28
3752.36 20
3752.50 13
3752.64 6
3752.79 1
3752.93 0
3753.07 0
3753.21 0
3753.35 0
3753.49 0
3753.63 0
3753.77 0
3753.91 0
3754.05 3
3754.19 11
3754.33 19
3754.47 28
3754.61 36
3754.75 44
3754.89 50
3755.03 56
3755.17 61
3755.31 65
3755.45 69
3755.60 73
3755.74 77
3755.88 80
3756.02 84
3756.16 87
3756.30 89
3756.44 91
3756.58 92
3756.72 92
3756.86 93
3757.00 93
3757.14 93
3757.28 95
3757.42 96
3757.56 98
3757.70 99
3757.84 99
3757.98 96
3758.12 92
3758.27 86
3758.41 80
3758.55 75
3758.69 73
3758.83 73
3758.97 76
3759.11 82
3759.25 89
3759.39 97
3759.53 106
3759.67 114
3759.81 123
3759.95 132
3760.09 141
3760.23 150
3760.37 157
3760.51 162
3760.66 163
3760.80 160
3760.94 155
3761.08 148
3761.22 141
3761.36 137
3761.50 136
3761.64 139
3761.78 144
3761.92 150
3762.06 155
3762.20 158
3762.34 157
3762.48 153
3762.62 147
3762.77 142
3762.91 139
3763.05 139
3763.19 143
3763.33 150
3763.47 158
3763.61 166
3763.75 171
3763.89 173
3764.03 170
3764.17 165
3764.31 157
3764.45 148
3764.59 138
3764.73 129
3764.88 120
3765.02 112
3765.16 106
3765.30 101
3765.44 99
3765.58 98
3765.72 100
3765.86 102
3766.00 105
3766.14 106
3766.28 106
3766.42 105
3766.56 102
3766.70 98
3766.85 93
3766.99 89
3767.13 83
3767.27 79
3767.41 74
3767.55 71
3767.69 68
3767.83 68
3767.97 68
3768.11 67
3768.25 65
3768.39 62
3768.53 55
3768.68 47
3768.82 37
3768.96 30
3769.10 24
3769.24 23
3769.38 26
3769.52 33
3769.66 42
3769.80 52
3769.94 62
3770.08 70
3770.22 77
3770.36 81
3770.51 84
3770.65 84
3770.79 83
3770.93 82
3771.07 81
3771.21 80
3771.35 79
3771.49 78
3771.63 77
3771.77 74
3771.91 70
3772.05 64
3772.20 58
3772.34 52
3772.48 47
3772.62 43
3772.76 40
3772.90 39
3773.04 40
3773.18 42
3773.32 44
3773.46 48
3773.60 53
3773.74 58
3773.89 62
3774.03 65
3774.17 66
3774.31 64
3774.45 60
3774.59 52
3774.73 41
3774.87 29
3775.01 18
3775.15 9
3775.29 4
3775.43 3
3775.58 8
3775.72 18
3775.86 32
3776.00 47
3776.14 62
3776.28 75
3776.42 83
3776.56 86
3776.70 83
3776.84 75
3776.98 64
3777.13 51
3777.27 39
3777.41 29
3777.55 21
3777.69 16
3777.83 12
3777.97 9
3778.11 5
3778.25 0
3778.39 0
3778.54 0
3778.68 0
3778.82 0
3778.96 0
3779.10 0
3779.24 2
3779.38 6
3779.52 8
3779.66 8
3779.80 7
3779.94 6
3780.09 4
3780.23 3
3780.37 2
3780.51 1
3780.65 0
3780.79 0
3780.93 0
3781.07 0
3781.21 0
3781.35 2
3781.50 7
3781.64 15
3781.78 22
3781.92 30
3782.06 37
3782.20 43
3782.34 48
3782.48 52
3782.62 56
3782.77 59
3782.91 60
3783.05 60
3783.19 59
3783.33 56
3783.47 53
3783.61 51
3783.75 51
3783.89 52
3784.03 55
3784.18 59
3784.32 62
3784.46 62
3784.60 59
3784.74 52
3784.88 43
3785.02 32
3785.16 21
3785.30 13
3785.45 7
3785.59 4
3785.73 4
3785.87 5
3786.01 7
3786.15 8
3786.29 8
3786.43 8
3786.57 7
3786.71 6
3786.86 5
3787.00 5
3787.14 5
3787.28 5
3787.42 5
3787.56 3
3787.70 1
3787.84 0
3787.98 0
3788.13 0
3788.27 0
3788.41 0
3788.55 0
3788.69 0
3788.83 6
3788.97 14
3789.11 21
3789.26 27
3789.40 32
3789.54 34
3789.68 34
3789.82 32
3789.96 30
3790.10 27
3790.24 25
3790.38 23
3790.53 21
3790.67 20
3790.81 19
3790.95 20
3791.09 21
3791.23 23
3791.37 26
3791.51 30
3791.66 35
3791.80 40
3791.94 47
3792.08 53
3792.22 60
3792.36 67
3792.50 74
3792.64 80
3792.78 85
3792.93 90
3793.07 95
3793.21 101
3793.35 108
3793.49 116
3793.63 125
3793.77 135
3793.91 143
3794.06 150
3794.20 155
3794.34 156
3794.48 154
3794.62 150
3794.76 144
3794.90 138
3795.04 133
3795.19 130
3795.33 129
3795.47 130
3795.61 134
3795.75 140
3795.89 147
3796.03 155
3796.17 162
3796.32 168
3796.46 171
3796.60 172
3796.74 171
3796.88 168
3797.02 165
3797.16 161
3797.31 157
3797.45 154
3797.59 152
3797.73 150
3797.87 149
3798.01 148
3798.15 147
3798.29 146
3798.44 143
3798.58 140
3798.72 136
3798.86 131
3799.00 126
3799.14 119
3799.28 112
3799.43 106
3799.57 101
3799.71 98
3799.85 97
3799.99 98
3800.13 101
3800.27 104
3800.41 107
3800.56 109
3800.70 108
3800.84 107
3800.98 105
3801.12 104
3801.26 103
3801.40 103
3801.55 104
3801.69 105
3801.83 104
3801.97 101
3802.11 95
3802.25 86
3802.39 76
3802.54 65
3802.68 56
3802.82 49
3802.96 46
3803.10 46
3803.24 49
3803.38 53
3803.53 58
3803.67 63
3803.81 66
3803.95 67
3804.09 68
3804.23 68
3804.37 68
3804.51 70
3804.66 74
3804.80 78
3804.94 83
3805.08 88
3805.22 92
3805.36 93
3805.51 93
3805.65 92
3805.79 89
3805.93 88
3806.07 87
3806.21 88
3806.35 91
3806.50 94
3806.64 98
3806.78 100
3806.92 102
3807.06 101
3807.20 100
3807.34 99
3807.49 97
3807.63 97
3807.77 98
3807.91 101
3808.05 106
3808.19 113
3808.33 123
3808.48 136
3808.62 152
3808.76 172
3808.90 196
3809.04 224
3809.18 253
3809.33 282
3809.47 309
3809.61 332
3809.75 352
3809.89 370
3810.03 387
3810.17 406
3810.32 428
3810.46 454
3810.60 483
3810.74 515
3810.88 547
3811.02 577
3811.17 605
3811.31 630
3811.45 655
3811.59 679
3811.73 705
3811.87 733
3812.01 762
3812.16 792
3812.30 821
3812.44 847
3812.58 868
3812.72 885
3812.86 897
3813.01 904
3813.15 908
3813.29 908
3813.43 907
3813.57 905
3813.71 901
3813.86 896
3814.00 891
3814.14 885
3814.28 879
3814.42 874
3814.56 867
3814.71 859
3814.85 850
3814.99 837
3815.13 821
3815.27 800
3815.41 776
3815.55 748
3815.70 717
3815.84 686
3815.98 653
3816.12 620
3816.26 588
3816.40 556
3816.55 526
3816.69 497
3816.83 472
3816.97 450
3817.11 433
3817.25 420
3817.40 409
3817.54 400
3817.68 390
3817.82 380
3817.96 367
3818.10 353
3818.25 338
3818.39 323
3818.53 309
3818.67 295
3818.81 282
3818.96 269
3819.10 258
3819.24 247
3819.38 237
3819.52 229
3819.66 223
3819.81 218
3819.95 214
3820.09 211
3820.23 209
3820.37 206
3820.51 204
3820.66 201
3820.80 199
3820.94 199
3821.08 200
3821.22 203
3821.36 207
3821.51 213
3821.65 220
3821.79 227
3821.93 234
3822.07 241
3822.22 248
3822.36 252
3822.50 254
3822.64 254
3822.78 250
3822.92 245
3823.07 239
3823.21 233
3823.35 228
3823.49 223
3823.63 220
3823.77 217
3823.92 212
3824.06 205
3824.20 196
3824.34 183
3824.48 167
3824.63 148
3824.77 128
3824.91 108
3825.05 90
3825.19 74
3825.33 62
3825.48 53
3825.62 47
3825.76 44
3825.90 42
3826.04 42
3826.19 43
3826.33 46
3826.47 51
3826.61 59
3826.75 70
3826.89 82
3827.04 94
3827.18 104
3827.32 112
3827.46 116
3827.60 117
3827.75 114
3827.89 108
3828.03 101
3828.17 93
3828.31 85
3828.46 78
3828.60 74
3828.74 73
3828.88 75
3829.02 79
3829.16 83
3829.31 87
3829.45 88
3829.59 87
3829.73 83
3829.87 77
3830.02 69
3830.16 61
3830.30 51
3830.44 42
3830.58 33
3830.73 24
3830.87 17
3831.01 13
3831.15 10
3831.29 10
3831.44 13
3831.58 17
3831.72 22
3831.86 27
3832.00 33
3832.14 38
3832.29 43
3832.43 48
3832.57 54
3832.71 61
3832.85 68
3833.00 74
3833.14 80
3833.28 85
3833.42 89
3833.56 91
3833.71 92
3833.85 91
3833.99 89
3834.13 86
3834.27 83
3834.42 79
3834.56 76
3834.70 74
3834.84 73
3834.98 73
3835.13 74
3835.27 75
3835.41 77
3835.55 77
3835.69 77
3835.84 75
3835.98 72
3836.12 68
3836.26 63
3836.40 57
3836.55 50
3836.69 43
3836.83 35
3836.97 25
3837.11 14
3837.26 3
3837.40 0
3837.54 0
3837.68 0
3837.83 0
3837.97 0
3838.11 0
3838.25 0
3838.39 0
3838.54 10
3838.68 21
3838.82 31
3838.96 38
3839.10 43
3839.25 46
3839.39 48
3839.53 50
3839.67 52
3839.81 53
3839.96 54
3840.10 54
3840.24 53
3840.38 51
3840.52 49
3840.67 46
3840.81 44
3840.95 43
3841.09 42
3841.24 42
3841.38 41
3841.52 40
3841.66 36
3841.80 31
3841.95 25
3842.09 18
3842.23 11
3842.37 6
3842.51 3
3842.66 1
3842.80 0
3842.94 0
3843.08 1
3843.22 1
3843.37 1
3843.51 1
3843.65 0
3843.79 0
3843.94 0
3844.08 0
3844.22 0
3844.36 0
3844.50 5
3844.65 15
3844.79 28
3844.93 43
3845.07 59
3845.22 76
3845.36 92
3845.50 105
3845.64 116
3845.78 124
3845.93 130
3846.07 136
3846.21 143
3846.35 151
3846.50 162
3846.64 175
3846.78 189
3846.92 202
3847.06 214
3847.21 224
3847.35 230
3847.49 234
3847.63 235
3847.78 235
3847.92 233
3848.06 229
3848.20 223
3848.34 214
3848.49 204
3848.63 192
3848.77 181
3848.91 170
3849.06 162
3849.20 155
3849.34 150
3849.48 146
3849.62 143
3849.77 139
3849.91 134
3850.05 129
3850.19 124
3850.34 119
3850.48 115
3850.62 111
3850.76 108
3850.91 107
3851.05 108
3851.19 110
3851.33 113
3851.47 116
3851.62 119
3851.76 121
3851.90 122
3852.04 122
3852.19 122
3852.33 123
3852.47 124
3852.61 125
3852.76 125
3852.90 124
3853.04 122
3853.18 120
3853.32 119
3853.47 120
3853.61 123
3853.75 128
3853.89 133
3854.04 139
3854.18 144
3854.32 147
3854.46 148
3854.61 147
3854.75 145
3854.89 141
3855.03 135
3855.18 128
3855.32 120
3855.46 111
3855.60 102
3855.74 94
3855.89 87
3856.03 81
3856.17 78
3856.31 75
3856.46 74
3856.60 73
3856.74 72
3856.88 71
3857.03 70
3857.17 69
3857.31 68
3857.45 68
3857.60 68
3857.74 70
3857.88 74
3858.02 80
3858.17 89
3858.31 98
3858.45 106
3858.59 112
3858.74 114
3858.88 111
3859.02 102
3859.16 90
3859.31 75
3859.45 59
3859.59 46
3859.73 35
3859.88 28
3860.02 24
3860.16 24
3860.30 26
3860.44 30
3860.59 36
3860.73 42
3860.87 49
3861.01 55
3861.16 61
3861.30 66
3861.44 69
3861.58 71
3861.73 72
3861.87 72
3862.01 72
3862.15 71
3862.30 71
3862.44 70
3862.58 70
3862.72 67
3862.87 63
3863.01 56
3863.15 47
3863.29 37
3863.44 28
3863.58 22
3863.72 20
3863.86 21
3864.01 26
3864.15 32
3864.29 39
3864.44 44
3864.58 47
3864.72 47
3864.86 44
3865.01 41
3865.15 36
3865.29 32
3865.43 28
3865.58 24
3865.72 20
3865.86 15
3866.00 10
3866.15 5
3866.29 1
3866.43 0
3866.57 0
3866.72 0
3866.86 5
3867.00 13
3867.14 23
3867.29 35
3867.43 49
3867.57 63
3867.71 77
3867.86 91
3868.00 102
3868.14 111
3868.28 117
3868.43 118
3868.57 115
3868.71 108
3868.86 99
3869.00 89
3869.14 78
3869.28 69
3869.43 61
3869.57 57
3869.71 54
3869.85 54
3870.00 56
3870.14 58
3870.28 60
3870.42 61
3870.57 61
3870.71 61
3870.85 60
3871.00 59
3871.14 59
3871.28 60
3871.42 62
3871.57 64
3871.71 66
3871.85 67
3871.99 67
3872.14 66
3872.28 64
3872.42 62
3872.56 61
3872.71 61
3872.85 63
3872.99 67
3873.14 73
3873.28 80
3873.42 89
3873.56 98
3873.71 108
3873.85 117
3873.99 125
3874.13 131
3874.28 134
3874.42 135
3874.56 134
3874.71 130
3874.85 125
3874.99 119
3875.13 112
3875.28 103
3875.42 94
3875.56 84
3875.70 74
3875.85 66
3875.99 59
3876.13 54
3876.28 52
3876.42 53
3876.56 56
3876.70 59
3876.85 62
3876.99 65
3877.13 66
3877.27 65
3877.42 63
3877.56 59
3877.70 54
3877.85 49
3877.99 44
3878.13 40
3878.27 36
3878.42 35
3878.56 34
3878.70 36
3878.85 39
3878.99 43
3879.13 48
3879.27 54
3879.42 60
3879.56 66
3879.70 72
3879.85 78
3879.99 84
3880.13 89
3880.27 94
3880.42 99
3880.56 102
3880.70 104
3880.85 105
3880.99 104
3881.13 102
3881.27 98
3881.42 93
3881.56 88
3881.70 82
3881.85 77
3881.99 73
3882.13 72
3882.27 73
3882.42 77
3882.56 82
3882.70 88
3882.85 94
3882.99 99
3883.13 103
3883.27 106
3883.42 108
3883.56 108
3883.70 107
3883.85 105
3883.99 102
3884.13 99
3884.27 96
3884.42 94
3884.56 94
3884.70 96
3884.85 101
3884.99 108
3885.13 115
3885.27 121
3885.42 124
3885.56 125
3885.70 122
3885.85 117
3885.99 111
3886.13 105
3886.28 99
3886.42 95
3886.56 93
3886.70 93
3886.85 95
3886.99 98
3887.13 102
3887.28 106
3887.42 108
3887.56 108
3887.71 106
3887.85 99
3887.99 89
3888.13 76
3888.28 62
3888.42 48
3888.56 37
3888.71 29
3888.85 25
3888.99 24
3889.13 26
3889.28 30
3889.42 35
3889.56 42
3889.71 51
3889.85 61
3889.99 71
3890.14 81
3890.28 91
3890.42 97
3890.57 101
3890.71 102
3890.85 100
3890.99 95
3891.14 89
3891.28 82
3891.42 75
3891.57 68
3891.71 63
3891.85 59
3892.00 57
3892.14 57
3892.28 59
3892.42 63
3892.57 67
3892.71 70
3892.85 71
3893.00 70
3893.14 65
3893.28 59
3893.43 52
3893.57 46
3893.71 42
3893.86 42
3894.00 46
3894.14 52
3894.28 59
3894.43 67
3894.57 73
3894.71 77
3894.86 79
3895.00 79
3895.14 78
3895.29 77
3895.43 76
3895.57 75
3895.72 74
3895.86 73
3896.00 72
3896.15 71
3896.29 68
3896.43 65
3896.57 61
3896.72 57
3896.86 54
3897.00 51
3897.15 50
3897.29 51
3897.43 53
3897.58 56
3897.72 59
3897.86 61
3898.01 61
3898.15 60
3898.29 55
3898.44 49
3898.58 42
3898.72 34
3898.87 27
3899.01 22
3899.15 18
3899.29 15
3899.44 15
3899.58 15
3899.72 16
3899.87 19
3900.01 22
3900.15 26
3900.30 31
3900.44 37
3900.58 43
3900.73 50
3900.87 57
3901.01 65
3901.16 71
3901.30 77
3901.44 82
3901.59 87
3901.73 90
3901.87 91
3902.02 90
3902.16 85
3902.30 78
3902.45 70
3902.59 60
3902.73 51
3902.88 44
3903.02 40
3903.16 38
3903.30 39
3903.45 42
3903.59 46
3903.73 51
3903.88 56
3904.02 60
3904.16 64
3904.31 66
3904.45 67
3904.59 66
3904.74 63
3904.88 58
3905.02 51
3905.17 43
3905.31 34
3905.45 25
3905.60 16
3905.74 9
3905.88 3
3906.03 0
3906.17 0
3906.31 0
3906.46 0
3906.60 2
3906.74 4
3906.89 4
3907.03 3
3907.17 1
3907.32 0
3907.46 0
3907.60 0
3907.75 0
3907.89 0
3908.03 3
3908.18 8
3908.32 12
3908.46 14
3908.61 15
3908.75 14
3908.89 12
3909.04 11
3909.18 11
3909.32 14
3909.47 19
3909.61 26
3909.75 35
3909.90 43
3910.04 51
3910.18 57
3910.33 61
3910.47 64
3910.61 64
3910.76 64
3910.90 62
3911.04 59
3911.19 54
3911.33 48
3911.47 40
3911.62 31
3911.76 22
3911.91 13
3912.05 5
3912.19 0
3912.34 0
3912.48 0
3912.62 0
3912.77 0
3912.91 3
3913.05 8
3913.20 14
3913.34 20
3913.48 27
3913.63 35
3913.77 42
3913.91 49
3914.06 55
3914.20 58
3914.34 60
3914.49 61
3914.63 62
3914.77 64
3914.92 68
3915.06 74
3915.20 80
3915.35 85
3915.49 89
3915.64 89
3915.78 86
3915.92 80
3916.07 72
3916.21 66
3916.35 62
3916.50 59
3916.64 59
3916.78 58
3916.93 58
3917.07 55
3917.21 50
3917.36 43
3917.50 37
3917.64 31
3917.79 28
3917.93 28
3918.07 31
3918.22 35
3918.36 40
3918.51 46
3918.65 49
3918.79 51
3918.94 52
3919.08 52
3919.22 51
3919.37 51
3919.51 51
3919.65 51
3919.80 51
3919.94 49
3920.08 46
3920.23 41
3920.37 35
3920.52 30
3920.66 27
3920.80 25
3920.95 26
3921.09 30
3921.23 34
3921.38 37
3921.52 39
3921.66 38
3921.81 33
3921.95 26
3922.09 17
3922.24 8
3922.38 0
3922.53 0
3922.67 0
3922.81 0
3922.96 0
3923.10 0
3923.24 0
3923.39 0
3923.53 0
3923.67 2
3923.82 7
3923.96 13
3924.11 18
3924.25 22
3924.39 24
3924.54 25
3924.68 26
3924.82 27
3924.97 29
3925.11 32
3925.25 38
3925.40 43
3925.54 48
3925.69 51
3925.83 52
3925.97 49
3926.12 46
3926.26 41
3926.40 37
3926.55 34
3926.69 32
3926.84 31
3926.98 32
3927.12 33
3927.27 35
3927.41 37
3927.55 40
3927.70 43
3927.84 45
3927.98 45
3928.13 44
3928.27 41
3928.42 37
3928.56 32
3928.70 28
3928.85 25
3928.99 25
3929.13 27
3929.28 32
3929.42 38
3929.57 46
3929.71 54
3929.85 61
3930.00 67
3930.14 71
3930.28 73
3930.43 73
3930.57 71
3930.72 68
3930.86 65
3931.00 61
3931.15 57
3931.29 52
3931.43 47
3931.58 41
3931.72 36
3931.87 33
3932.01 33
3932.15 37
3932.30 45
3932.44 57
3932.58 72
3932.73 86
3932.87 99
3933.02 109
3933.16 115
3933.30 117
3933.45 115
3933.59 111
3933.74 105
3933.88 99
3934.02 93
3934.17 86
3934.31 79
3934.45 71
3934.60 63
3934.74 55
3934.89 48
3935.03 43
3935.17 41
3935.32 42
3935.46 45
3935.61 50
3935.75 55
3935.89 61
3936.04 66
3936.18 71
3936.32 75
3936.47 79
3936.61 83
3936.76 85
3936.90 86
3937.04 86
3937.19 84
3937.33 81
3937.48 78
3937.62 76
3937.76 75
3937.91 76
3938.05 79
3938.19 83
3938.34 87
3938.48 91
3938.63 94
3938.77 95
3938.91 96
3939.06 95
3939.20 93
3939.35 90
3939.49 86
3939.63 80
3939.78 74
3939.92 67
3940.07 61
3940.21 55
3940.35 52
3940.50 50
3940.64 50
3940.79 51
3940.93 53
3941.07 56
3941.22 57
3941.36 58
3941.51 59
3941.65 59
3941.79 59
3941.94 60
3942.08 60
3942.23 60
3942.37 60
3942.51 59
3942.66 58
3942.80 57
3942.95 55
3943.09 54
3943.23 54
3943.38 54
3943.52 54
3943.67 54
3943.81 53
3943.95 51
3944.10 49
3944.24 48
3944.39 47
3944.53 47
3944.67 48
3944.82 49
3944.96 50
3945.11 51
3945.25 52
3945.39 52
3945.54 53
3945.68 54
3945.83 55
3945.97 56
3946.11 57
3946.26 57
3946.40 57
3946.55 56
3946.69 56
3946.83 57
3946.98 59
3947.12 62
3947.27 66
3947.41 70
3947.55 73
3947.70 73
3947.84 72
3947.99 68
3948.13 63
3948.27 57
3948.42 52
3948.56 47
3948.71 44
3948.85 42
3948.99 41
3949.14 40
3949.28 40
3949.43 40
3949.57 42
3949.72 45
3949.86 50
3950.00 56
3950.15 64
3950.29 72
3950.44 80
3950.58 85
3950.72 87
3950.87 86
3951.01 84
3951.16 80
3951.30 78
3951.44 79
3951.59 83
3951.73 91
3951.88 102
3952.02 115
3952.17 129
3952.31 142
3952.45 154
3952.60 163
3952.74 168
3952.89 170
3953.03 168
3953.17 164
3953.32 158
3953.46 153
3953.61 148
3953.75 145
3953.90 144
3954.04 145
3954.18 148
3954.33 153
3954.47 160
3954.62 168
3954.76 177
3954.91 186
3955.05 192
3955.19 196
3955.34 196
3955.48 190
3955.63 181
3955.77 169
3955.91 157
3956.06 147
3956.20 141
3956.35 140
3956.49 144
3956.64 153
3956.78 163
3956.92 174
3957.07 183
3957.21 189
3957.36 191
3957.50 190
3957.65 186
3957.79 181
3957.93 175
3958.08 170
3958.22 166
3958.37 162
3958.51 160
3958.66 159
3958.80 159
3958.94 158
3959.09 157
3959.23 154
3959.38 150
3959.52 144
3959.67 136
3959.81 128
3959.95 121
3960.10 114
3960.24 109
3960.39 106
3960.53 104
3960.68 102
3960.82 99
3960.96 94
3961.11 88
3961.25 80
3961.40 72
3961.54 66
3961.69 61
3961.83 59
3961.97 57
3962.12 55
3962.26 53
3962.41 49
3962.55 44
3962.70 39
3962.84 36
3962.98 35
3963.13 37
3963.27 42
3963.42 49
3963.56 56
3963.71 62
3963.85 67
3964.00 69
3964.14 69
3964.28 68
3964.43 65
3964.57 59
3964.72 52
3964.86 43
3965.01 34
3965.15 25
3965.29 18
3965.44 14
3965.58 14
3965.73 17
3965.87 24
3966.02 31
3966.16 38
3966.31 44
3966.45 48
3966.59 51
3966.74 54
3966.88 57
3967.03 62
3967.17 68
3967.32 76
3967.46 84
3967.61 92
3967.75 100
3967.89 106
3968.04 110
3968.18 112
3968.33 111
3968.47 108
3968.62 104
3968.76 100
3968.91 96
3969.05 95
3969.19 96
3969.34 100
3969.48 106
3969.63 112
3969.77 117
3969.92 119
3970.06 117
3970.21 113
3970.35 105
3970.49 95
3970.64 83
3970.78 71
3970.93 59
3971.07 48
3971.22 37
3971.36 28
3971.51 20
3971.65 14
3971.80 9
3971.94 6
3972.08 3
3972.23 2
3972.37 1
3972.52 0
3972.66 0
3972.81 0
3972.95 0
3973.10 0
3973.24 0
3973.38 0
3973.53 0
3973.67 7
3973.82 20
3973.96 34
3974.11 48
3974.25 60
3974.40 70
3974.54 76
3974.69 79
3974.83 81
3974.97 83
3975.12 87
3975.26 94
3975.41 102
3975.55 112
3975.70 123
3975.84 133
3975.99 141
3976.13 149
3976.28 154
3976.42 157
3976.57 158
3976.71 157
3976.85 153
3977.00 148
3977.14 141
3977.29 133
3977.43 125
3977.58 117
3977.72 110
3977.87 105
3978.01 100
3978.16 97
3978.30 96
3978.45 95
3978.59 96
3978.73 97
3978.88 99
3979.02 100
3979.17 99
3979.31 97
3979.46 93
3979.60 88
3979.75 84
3979.89 80
3980.04 79
3980.18 80
3980.33 84
3980.47 89
3980.62 95
3980.76 100
3980.90 103
3981.05 103
3981.19 100
3981.34 95
3981.48 87
3981.63 78
3981.77 68
3981.92 57
3982.06 45
3982.21 33
3982.35 22
3982.50 11
3982.64 4
3982.79 0
3982.93 2
3983.08 9
3983.22 20
3983.36 35
3983.51 49
3983.65 63
3983.80 73
3983.94 80
3984.09 85
3984.23 87
3984.38 88
3984.52 87
3984.67 86
3984.81 84
3984.96 80
3985.10 76
3985.25 70
3985.39 65
3985.54 60
3985.68 56
3985.83 54
3985.97 54
3986.11 56
3986.26 59
3986.40 63
3986.55 68
3986.69 72
3986.84 75
3986.98 77
3987.13 78
3987.27 77
3987.42 74
3987.56 71
3987.71 67
3987.85 65
3988.00 64
3988.14 66
3988.29 69
3988.43 74
3988.58 80
3988.72 87
3988.87 93
3989.01 98
3989.16 102
3989.30 104
3989.45 106
3989.59 106
3989.73 105
3989.88 104
3990.02 101
3990.17 96
3990.31 90
3990.46 83
3990.60 75
3990.75 67
3990.89 59
3991.04 53
3991.18 48
3991.33 45
3991.47 42
3991.62 40
3991.76 38
3991.91 36
3992.05 32
3992.20 29
3992.34 25
3992.49 22
3992.63 20
3992.78 20
3992.92 20
3993.07 21
3993.21 23
3993.36 24
3993.50 24
3993.65 23
3993.79 20
3993.94 17
3994.08 12
3994.23 8
3994.37 5
3994.52 4
3994.66 4
3994.81 6
3994.95 10
3995.10 14
3995.24 18
3995.39 19
3995.53 19
3995.68 15
3995.82 10
3995.97 3
3996.11 0
3996.26 0
3996.40 0
3996.55 0
3996.69 0
3996.84 0
3996.98 0
3997.13 0
3997.27 6
3997.42 15
3997.56 24
3997.70 34
3997.85 46
3997.99 58
3998.14 70
3998.28 81
3998.43 89
3998.57 94
3998.72 94
3998.86 91
3999.01 85
3999.15 78
3999.30 71
3999.44 66
3999.59 63
3999.74 62
3999.88 62
4000.03 62
4000.17 62
4000.32 60
4000.46 57
4000.61 52
4000.75 46
4000.90 42
4001.04 40
4001.19 41
4001.33 46
4001.48 55
4001.62 66
4001.77 79
4001.91 91
4002.06 102
4002.20 111
4002.35 119
4002.49 127
4002.64 136
4002.78 150
4002.93 169
4003.07 193
4003.22 221
4003.36 253
4003.51 285
4003.65 316
4003.80 345
4003.94 369
4004.09 390
4004.23 406
4004.38 417
4004.52 425
4004.67 429
4004.81 430
4004.96 428
4005.10 425
4005.25 421
4005.39 418
4005.54 416
4005.68 415
4005.83 415
4005.97 415
4006.12 416
4006.26 418
4006.41 419
4006.55 421
4006.70 423
4006.84 426
4006.99 431
4007.13 435
4007.28 438
4007.42 441
4007.57 444
4007.72 444
4007.86 443
4008.01 440
4008.15 435
4008.30 427
4008.44 417
4008.59 404
4008.73 389
4008.88 375
4009.02 361
4009.17 349
4009.31 339
4009.46 331
4009.60 324
4009.75 318
4009.89 312
4010.04 304
4010.18 296
4010.33 287
4010.47 276
4010.62 264
4010.76 252
4010.91 238
4011.05 225
4011.20 213
4011.35 202
4011.49 192
4011.64 184
4011.78 176
4011.93 168
4012.07 160
4012.22 152
4012.36 143
4012.51 134
4012.65 126
4012.80 120
4012.94 115
4013.09 113
4013.23 112
4013.38 114
4013.52 118
4013.67 123
4013.81 130
4013.96 136
4014.10 142
4014.25 146
4014.40 147
4014.54 147
4014.69 144
4014.83 139
4014.98 134
4015.12 130
4015.27 129
4015.41 130
4015.56 134
4015.70 140
4015.85 148
4015.99 157
4016.14 164
4016.28 169
4016.43 172
4016.58 171
4016.72 168
4016.87 163
4017.01 157
4017.16 151
4017.30 145
4017.45 140
4017.59 136
4017.74 133
4017.88 130
4018.03 128
4018.17 126
4018.32 126
4018.46 126
4018.61 129
4018.76 132
4018.90 137
4019.05 143
4019.19 147
4019.34 151
4019.48 153
4019.63 154
4019.77 155
4019.92 155
4020.06 157
4020.21 159
4020.35 161
4020.50 163
4020.65 163
4020.79 162
4020.94 158
4021.08 152
4021.23 145
4021.37 137
4021.52 130
4021.66 124
4021.81 120
4021.95 118
4022.10 117
4022.24 118
4022.39 118
4022.54 119
4022.68 118
4022.83 118
4022.97 119
4023.12 122
4023.26 127
4023.41 135
4023.55 144
4023.70 155
4023.84 166
4023.99 178
4024.14 190
4024.28 202
4024.43 214
4024.57 224
4024.72 230
4024.86 233
4025.01 230
4025.15 223
4025.30 212
4025.44 198
4025.59 185
4025.74 172
4025.88 161
4026.03 152
4026.17 144
4026.32 138
4026.46 133
4026.61 129
4026.75 127
4026.90 126
4027.05 125
4027.19 124
4027.34 123
4027.48 119
4027.63 113
4027.77 105
4027.92 96
4028.06 88
4028.21 80
4028.36 74
4028.50 70
4028.65 68
4028.79 66
4028.94 63
4029.08 59
4029.23 53
4029.37 45
4029.52 36
4029.67 27
4029.81 19
4029.96 12
4030.10 7
4030.25 3
4030.39 0
4030.54 0
4030.68 0
4030.83 0
4030.98 0
4031.12 5
4031.27 11
4031.41 20
4031.56 30
4031.70 41
4031.85 51
4031.99 60
4032.14 67
4032.29 72
4032.43 76
4032.58 79
4032.72 81
4032.87 83
4033.01 83
4033.16 82
4033.30 78
4033.45 73
4033.60 66
4033.74 58
4033.89 51
4034.03 45
4034.18 41
4034.32 41
4034.47 44
4034.62 50
4034.76 58
4034.91 67
4035.05 77
4035.20 87
4035.34 94
4035.49 99
4035.64 100
4035.78 98
4035.93 92
4036.07 84
4036.22 75
4036.36 65
4036.51 58
4036.66 52
4036.80 49
4036.95 48
4037.09 48
4037.24 49
4037.38 51
4037.53 53
4037.67 54
4037.82 56
4037.97 59
4038.11 60
4038.26 62
4038.40 63
4038.55 64
4038.69 65
4038.84 67
4038.99 68
4039.13 71
4039.28 72
4039.42 73
4039.57 72
4039.72 69
4039.86 65
4040.01 59
4040.15 52
4040.30 45
4040.44 38
4040.59 29
4040.74 20
4040.88 11
4041.03 0
4041.17 0
4041.32 0
4041.46 0
4041.61 0
4041.76 0
4041.90 0
4042.05 0
4042.19 0
4042.34 10
4042.48 23
4042.63 37
4042.78 51
4042.92 65
4043.07 77
4043.21 86
4043.36 90
4043.51 91
4043.65 89
4043.80 84
4043.94 80
4044.09 78
4044.23 77
4044.38 78
4044.53 80
4044.67 81
4044.82 79
4044.96 74
4045.11 67
4045.26 59
4045.40 51
4045.55 44
4045.69 39
4045.84 37
4045.98 37
4046.13 37
4046.28 38
4046.42 39
4046.57 40
4046.71 42
4046.86 43
4047.01 46
4047.15 48
4047.30 51
4047.44 53
4047.59 55
4047.73 57
4047.88 58
4048.03 59
4048.17 61
4048.32 63
4048.46 65
4048.61 68
4048.76 69
4048.90 69
4049.05 67
4049.19 64
4049.34 58
4049.49 51
4049.63 43
4049.78 34
4049.92 27
4050.07 20
4050.22 13
4050.36 8
4050.51 4
4050.65 2
4050.80 1
4050.95 3
4051.09 6
4051.24 12
4051.38 19
4051.53 26
4051.67 31
4051.82 34
4051.97 34
4052.11 32
4052.26 27
4052.40 21
4052.55 15
4052.70 11
4052.84 8
4052.99 7
4053.13 8
4053.28 11
4053.43 15
4053.57 19
4053.72 22
4053.86 24
4054.01 25
4054.16 24
4054.30 24
4054.45 22
4054.59 20
4054.74 18
4054.89 16
4055.03 14
4055.18 14
4055.32 15
4055.47 19
4055.62 26
4055.76 37
4055.91 49
4056.05 63
4056.20 76
4056.35 88
4056.49 96
4056.64 101
4056.79 103
4056.93 101
4057.08 98
4057.22 94
4057.37 92
4057.52 90
4057.66 91
4057.81 95
4057.95 101
4058.10 107
4058.25 114
4058.39 118
4058.54 120
4058.68 118
4058.83 112
4058.98 103
4059.12 92
4059.27 81
4059.41 70
4059.56 60
4059.71 51
4059.85 43
4060.00 37
4060.14 31
4060.29 25
4060.44 20
4060.58 15
4060.73 10
4060.88 6
4061.02 1
4061.17 0
4061.31 0
4061.46 0
4061.61 0
4061.75 0
4061.90 0
4062.04 0
4062.19 2
4062.34 5
4062.48 6
4062.63 7
4062.78 6
4062.92 6
4063.07 6
4063.21 7
4063.36 11
4063.51 16
4063.65 23
4063.80 30
4063.94 37
4064.09 42
4064.24 46
4064.38 49
4064.53 50
4064.68 51
4064.82 55
4064.97 60
4065.11 70
4065.26 83
4065.41 98
4065.55 113
4065.70 128
4065.85 140
4065.99 147
4066.14 150
4066.28 149
4066.43 144
4066.58 137
4066.72 128
4066.87 119
4067.02 111
4067.16 103
4067.31 98
4067.45 94
4067.60 91
4067.75 89
4067.89 87
4068.04 84
4068.19 81
4068.33 77
4068.48 74
4068.62 71
4068.77 69
4068.92 68
4069.06 67
4069.21 67
4069.36 67
4069.50 66
4069.65 64
4069.79 60
4069.94 54
4070.09 47
4070.23 40
4070.38 33
4070.53 27
4070.67 23
4070.82 22
4070.96 23
4071.11 24
4071.26 25
4071.40 26
4071.55 24
4071.70 22
4071.84 18
4071.99 13
4072.14 9
4072.28 6
4072.43 5
4072.57 7
4072.72 11
4072.87 18
4073.01 29
4073.16 42
4073.31 57
4073.45 74
4073.60 90
4073.74 104
4073.89 115
4074.04 121
4074.18 123
4074.33 120
4074.48 114
4074.62 104
4074.77 94
4074.92 82
4075.06 71
4075.21 60
4075.35 51
4075.50 45
4075.65 40
4075.79 39
4075.94 40
4076.09 42
4076.23 45
4076.38 48
4076.53 49
4076.67 48
4076.82 45
4076.97 41
4077.11 37
4077.26 35
4077.40 35
4077.55 37
4077.70 42
4077.84 48
4077.99 54
4078.14 61
4078.28 66
4078.43 69
4078.58 70
4078.72 68
4078.87 64
4079.02 59
4079.16 52
4079.31 45
4079.45 40
4079.60 38
4079.75 39
4079.89 42
4080.04 47
4080.19 52
4080.33 58
4080.48 62
4080.63 65
4080.77 67
4080.92 67
4081.07 66
4081.21 65
4081.36 61
4081.51 56
4081.65 49
4081.80 40
4081.94 29
4082.09 18
4082.24 9
4082.38 1
4082.53 0
4082.68 0
4082.82 0
4082.97 4
4083.12 12
4083.26 20
4083.41 29
4083.56 37
4083.70 44
4083.85 50
4084.00 56
4084.14 60
4084.29 63
4084.44 64
4084.58 63
4084.73 59
4084.88 55
4085.02 51
4085.17 48
4085.32 47
4085.46 50
4085.61 55
4085.75 62
4085.90 68
4086.05 73
4086.19 76
4086.34 75
4086.49 72
4086.63 66
4086.78 58
4086.93 50
4087.07 43
4087.22 38
4087.37 35
4087.51 34
4087.66 35
4087.81 38
4087.95 42
4088.10 44
4088.25 45
4088.39 45
4088.54 45
4088.69 45
4088.83 46
4088.98 50
4089.13 56
4089.27 65
4089.42 75
4089.57 86
4089.71 97
4089.86 108
4090.01 117
4090.15 124
4090.30 129
4090.45 131
4090.59 130
4090.74 127
4090.89 122
4091.03 118
4091.18 115
4091.33 114
4091.47 116
4091.62 121
4091.77 130
4091.91 141
4092.06 155
4092.21 173
4092.35 192
4092.50 214
4092.65 238
4092.79 262
4092.94 285
4093.09 304
4093.23 318
4093.38 327
4093.53 329
4093.67 326
4093.82 318
4093.97 309
4094.11 299
4094.26 290
4094.41 283
4094.55 279
4094.70 277
4094.85 276
4094.99 277
4095.14 277
4095.29 277
4095.43 276
4095.58 275
4095.73 275
4095.87 273
4096.02 272
4096.17 270
4096.31 267
4096.46 263
4096.61 256
4096.76 248
4096.90 239
4097.05 230
4097.20 220
4097.34 209
4097.49 199
4097.64 188
4097.78 177
4097.93 166
4098.08 156
4098.22 148
4098.37 142
4098.52 139
4098.66 139
4098.81 141
4098.96 144
4099.10 147
4099.25 150
4099.40 152
4099.54 153
4099.69 150
4099.84 146
4099.98 140
4100.13 133
4100.28 125
4100.43 119
4100.57 114
4100.72 110
4100.87 109
4101.01 109
4101.16 109
4101.31 111
4101.45 113
4101.60 115
4101.75 116
4101.89 117
4102.04 116
4102.19 115
4102.33 113
4102.48 111
4102.63 110
4102.77 110
4102.92 111
4103.07 114
4103.22 117
4103.36 118
4103.51 116
4103.66 112
4103.80 106
4103.95 99
4104.10 92
4104.24 89
4104.39 90
4104.54 94
4104.68 102
4104.83 111
4104.98 120
4105.13 126
4105.27 128
4105.42 127
4105.57 122
4105.71 115
4105.86 107
4106.01 100
4106.15 95
4106.30 91
4106.45 90
4106.59 89
4106.74 90
4106.89 92
4107.04 94
4107.18 97
4107.33 100
4107.48 103
4107.62 106
4107.77 108
4107.92 110
4108.06 112
4108.21 115
4108.36 119
4108.51 125
4108.65 132
4108.80 139
4108.95 145
4109.09 149
4109.24 150
4109.39 147
4109.53 142
4109.68 134
4109.83 124
4109.98 115
4110.12 106
4110.27 99
4110.42 93
4110.56 89
4110.71 87
4110.86 85
4111.00 83
4111.15 79
4111.30 74
4111.45 66
4111.59 57
4111.74 48
4111.89 38
4112.03 29
4112.18 22
4112.33 16
4112.47 11
4112.62 7
4112.77 3
4112.92 0
4113.06 0
4113.21 0
4113.36 0
4113.50 0
4113.65 0
4113.80 1
4113.95 3
4114.09 3
4114.24 3
4114.39 2
4114.53 1
4114.68 0
4114.83 1
4114.97 3
4115.12 6
4115.27 9
4115.42 13
4115.56 18
4115.71 21
4115.86 24
4116.00 26
4116.15 26
4116.30 26
4116.45 25
4116.59 22
4116.74 19
4116.89 16
4117.03 13
4117.18 10
4117.33 7
4117.48 4
4117.62 2
4117.77 0
4117.92 0
4118.06 1
4118.21 3
4118.36 8
4118.51 14
4118.65 22
4118.80 31
4118.95 40
4119.09 49
4119.24 59
4119.39 68
4119.54 77
4119.68 85
4119.83 92
4119.98 97
4120.12 101
4120.27 103
4120.42 103
4120.57 101
4120.71 98
4120.86 94
4121.01 91
4121.16 88
4121.30 86
4121.45 87
4121.60 89
4121.74 91
4121.89 94
4122.04 95
4122.19 94
4122.33 93
4122.48 92
4122.63 92
4122.77 95
4122.92 98
4123.07 102
4123.22 104
4123.36 103
4123.51 99
4123.66 92
4123.81 85
4123.95 78
4124.10 74
4124.25 74
4124.39 76
4124.54 81
4124.69 85
4124.84 88
4124.98 88
4125.13 87
4125.28 83
4125.43 79
4125.57 75
4125.72 73
4125.87 73
4126.01 77
4126.16 84
4126.31 94
4126.46 107
4126.60 121
4126.75 135
4126.90 148
4127.05 158
4127.19 164
4127.34 167
4127.49 165
4127.63 159
4127.78 151
4127.93 140
4128.08 128
4128.22 116
4128.37 105
4128.52 96
4128.67 89
4128.81 84
4128.96 81
4129.11 79
4129.26 78
4129.40 76
4129.55 74
4129.70 71
4129.84 67
4129.99 63
4130.14 59
4130.29 56
4130.43 53
4130.58 49
4130.73 45
4130.88 41
4131.02 36
4131.17 32
4131.32 29
4131.47 28
4131.61 29
4131.76 33
4131.91 38
4132.06 46
4132.20 54
4132.35 64
4132.50 74
4132.65 85
4132.79 95
4132.94 104
4133.09 111
4133.23 116
4133.38 118
4133.53 118
4133.68 117
4133.82 114
4133.97 111
4134.12 109
4134.27 108
4134.41 107
4134.56 106
4134.71 105
4134.86 103
4135.00 101
4135.15 96
4135.30 91
4135.45 85
4135.59 78
4135.74 72
4135.89 65
4136.04 60
4136.18 56
4136.33 54
4136.48 55
4136.63 57
4136.77 61
4136.92 66
4137.07 73
4137.22 79
4137.36 86
4137.51 91
4137.66 95
4137.81 99
4137.95 101
4138.10 102
4138.25 102
4138.40 101
4138.54 98
4138.69 94
4138.84 88
4138.99 81
4139.13 72
4139.28 63
4139.43 52
4139.58 42
4139.72 33
4139.87 25
4140.02 21
4140.17 19
4140.31 20
4140.46 25
4140.61 33
4140.76 42
4140.90 51
4141.05 58
4141.20 64
4141.35 68
4141.49 70
4141.64 72
4141.79 73
4141.94 75
4142.08 77
4142.23 80
4142.38 83
4142.53 85
4142.68 86
4142.82 86
4142.97 85
4143.12 84
4143.27 83
4143.41 83
4143.56 83
4143.71 85
4143.86 86
4144.00 86
4144.15 86
4144.30 83
4144.45 79
4144.59 74
4144.74 70
4144.89 65
4145.04 62
4145.18 60
4145.33 59
4145.48 59
4145.63 61
4145.78 63
4145.92 65
4146.07 68
4146.22 71
4146.37 73
4146.51 76
4146.66 79
4146.81 82
4146.96 87
4147.10 93
4147.25 98
4147.40 104
4147.55 109
4147.69 113
4147.84 115
4147.99 117
4148.14 119
4148.29 121
4148.43 124
4148.58 128
4148.73 132
4148.88 136
4149.02 141
4149.17 146
4149.32 151
4149.47 157
4149.61 164
4149.76 171
4149.91 178
4150.06 184
4150.21 187
4150.35 186
4150.50 181
4150.65 173
4150.80 162
4150.94 149
4151.09 136
4151.24 124
4151.39 115
4151.54 109
4151.68 107
4151.83 109
4151.98 113
4152.13 120
4152.27 126
4152.42 132
4152.57 137
4152.72 140
4152.87 140
4153.01 138
4153.16 134
4153.31 129
4153.46 122
4153.60 115
4153.75 107
4153.90 98
4154.05 89
4154.20 80
4154.34 71
4154.49 64
4154.64 57
4154.79 53
4154.93 50
4155.08 49
4155.23 50
4155.38 52
4155.53 56
4155.67 62
4155.82 69
4155.97 76
4156.12 84
4156.26 91
4156.41 97
4156.56 102
4156.71 105
4156.86 106
4157.00 105
4157.15 103
4157.30 100
4157.45 98
4157.60 96
4157.74 94
4157.89 94
4158.04 95
4158.19 97
4158.33 100
4158.48 104
4158.63 108
4158.78 112
4158.93 115
4159.07 117
4159.22 116
4159.37 115
4159.52 112
4159.67 107
4159.81 102
4159.96 97
4160.11 92
4160.26 88
4160.40 85
4160.55 83
4160.70 80
4160.85 77
4161.00 71
4161.14 63
4161.29 52
4161.44 38
4161.59 22
4161.74 7
4161.88 0
4162.03 0
4162.18 0
4162.33 0
4162.48 0
4162.62 0
4162.77 0
4162.92 0
4163.07 8
4163.22 15
4163.36 20
4163.51 24
4163.66 28
4163.81 32
4163.96 36
4164.10 42
4164.25 49
4164.40 56
4164.55 64
4164.70 73
4164.84 81
4164.99 89
4165.14 98
4165.29 107
4165.44 116
4165.58 125
4165.73 133
4165.88 140
4166.03 145
4166.18 148
4166.32 149
4166.47 149
4166.62 149
4166.77 150
4166.92 153
4167.06 159
4167.21 168
4167.36 179
4167.51 191
4167.66 203
4167.80 214
4167.95 222
4168.10 227
4168.25 229
4168.40 228
4168.54 226
4168.69 226
4168.84 228
4168.99 235
4169.14 246
4169.28 261
4169.43 278
4169.58 295
4169.73 310
4169.88 321
4170.02 329
4170.17 335
4170.32 340
4170.47 346
4170.62 352
4170.76 358
4170.91 363
4171.06 365
4171.21 362
4171.36 355
4171.51 343
4171.65 328
4171.80 313
4171.95 299
4172.10 289
4172.25 283
4172.39 279
4172.54 277
4172.69 276
4172.84 275
4172.99 271
4173.13 266
4173.28 260
4173.43 253
4173.58 245
4173.73 238
4173.88 231
4174.02 224
4174.17 216
4174.32 208
4174.47 200
4174.62 192
4174.76 185
4174.91 181
4175.06 179
4175.21 180
4175.36 183
4175.50 189
4175.65 195
4175.80 201
4175.95 204
4176.10 204
4176.25 200
4176.39 191
4176.54 178
4176.69 162
4176.84 146
4176.99 131
4177.14 119
4177.28 111
4177.43 104
4177.58 99
4177.73 93
4177.88 87
4178.02 79
4178.17 70
4178.32 61
4178.47 54
4178.62 48
4178.77 46
4178.91 47
4179.06 50
4179.21 54
4179.36 58
4179.51 62
4179.65 65
4179.80 65
4179.95 64
4180.10 60
4180.25 56
4180.40 50
4180.54 44
4180.69 37
4180.84 32
4180.99 27
4181.14 24
4181.29 23
4181.43 23
4181.58 25
4181.73 29
4181.88 33
4182.03 38
4182.18 42
4182.32 47
4182.47 52
4182.62 58
4182.77 65
4182.92 72
4183.07 79
4183.21 84
4183.36 88
4183.51 89
4183.66 88
4183.81 85
4183.96 80
4184.10 74
4184.25 67
4184.40 61
4184.55 54
4184.70 48
4184.85 43
4184.99 39
4185.14 37
4185.29 35
4185.44 34
4185.59 34
4185.74 35
4185.88 36
4186.03 37
4186.18 39
4186.33 42
4186.48 44
4186.63 46
4186.77 48
4186.92 48
4187.07 45
4187.22 41
4187.37 35
4187.52 28
4187.66 22
4187.81 16
4187.96 13
4188.11 12
4188.26 15
4188.41 21
4188.55 27
4188.70 33
4188.85 37
4189.00 39
4189.15 38
4189.30 36
4189.44 33
4189.59 31
4189.74 32
4189.89 35
4190.04 40
4190.19 45
4190.34 51
4190.48 56
4190.63 59
4190.78 61
4190.93 62
4191.08 63
4191.23 64
4191.37 64
4191.52 65
4191.67 65
4191.82 64
4191.97 64
4192.12 64
4192.27 65
4192.41 68
4192.56 71
4192.71 75
4192.86 79
4193.01 81
4193.16 82
4193.30 79
4193.45 73
4193.60 65
4193.75 54
4193.90 44
4194.05 34
4194.20 27
4194.34 23
4194.49 24
4194.64 28
4194.79 35
4194.94 43
4195.09 51
4195.24 57
4195.38 61
4195.53 62
4195.68 63
4195.83 65
4195.98 67
4196.13 72
4196.28 79
4196.42 86
4196.57 92
4196.72 96
4196.87 96
4197.02 92
4197.17 84
4197.31 75
4197.46 67
4197.61 62
4197.76 63
4197.91 70
4198.06 82
4198.21 97
4198.35 114
4198.50 129
4198.65 143
4198.80 152
4198.95 158
4199.10 161
4199.25 161
4199.40 160
4199.54 158
4199.69 155
4199.84 152
4199.99 150
4200.14 150
4200.29 150
4200.44 152
4200.58 154
4200.73 157
4200.88 159
4201.03 161
4201.18 162
4201.33 162
4201.48 161
4201.62 159
4201.77 155
4201.92 149
4202.07 141
4202.22 131
4202.37 121
4202.52 112
4202.66 105
4202.81 100
4202.96 98
4203.11 98
4203.26 99
4203.41 100
4203.56 99
4203.71 97
4203.85 93
4204.00 87
4204.15 80
4204.30 74
4204.45 69
4204.60 66
4204.75 65
4204.89 66
4205.04 69
4205.19 72
4205.34 75
4205.49 77
4205.64 78
4205.79 77
4205.94 75
4206.08 72
4206.23 67
4206.38 61
4206.53 55
4206.68 50
4206.83 47
4206.98 48
4207.13 51
4207.27 57
4207.42 65
4207.57 73
4207.72 81
4207.87 88
4208.02 94
4208.17 99
4208.32 103
4208.46 107
4208.61 110
4208.76 112
4208.91 113
4209.06 113
4209.21 112
4209.36 112
4209.51 112
4209.65 114
4209.80 118
4209.95 124
4210.10 132
4210.25 140
4210.40 149
4210.55 157
4210.70 164
4210.84 170
4210.99 175
4211.14 178
4211.29 182
4211.44 186
4211.59 189
4211.74 192
4211.89 195
4212.04 196
4212.18 194
4212.33 190
4212.48 185
4212.63 178
4212.78 170
4212.93 162
4213.08 153
4213.23 146
4213.37 138
4213.52 132
4213.67 126
4213.82 120
4213.97 116
4214.12 111
4214.27 107
4214.42 102
4214.57 99
4214.71 96
4214.86 96
4215.01 99
4215.16 105
4215.31 114
4215.46 124
4215.61 134
4215.76 142
4215.91 147
4216.05 148
4216.20 146
4216.35 140
4216.50 132
4216.65 125
4216.80 119
4216.95 115
4217.10 113
4217.25 112
4217.39 112
4217.54 110
4217.69 107
4217.84 101
4217.99 94
4218.14 84
4218.29 75
4218.44 65
4218.59 57
4218.73 50
4218.88 45
4219.03 43
4219.18 42
4219.33 43
4219.48 46
4219.63 50
4219.78 55
4219.93 61
4220.08 66
4220.22 69
4220.37 71
4220.52 71
4220.67 69
4220.82 65
4220.97 59
4221.12 52
4221.27 45
4221.42 38
4221.57 31
4221.71 24
4221.86 17
4222.01 10
4222.16 3
4222.31 0
4222.46 0
4222.61 0
4222.76 0
4222.91 0
4223.06 0
4223.20 0
4223.35 6
4223.50 18
4223.65 32
4223.80 46
4223.95 59
4224.10 70
4224.25 78
4224.40 83
4224.55 83
4224.69 80
4224.84 75
4224.99 68
4225.14 61
4225.29 55
4225.44 51
4225.59 48
4225.74 47
4225.89 46
4226.04 45
4226.19 44
4226.33 42
4226.48 40
4226.63 38
4226.78 36
4226.93 35
4227.08 33
4227.23 31
4227.38 28
4227.53 22
4227.68 14
4227.83 5
4227.97 0
4228.12 0
4228.27 0
4228.42 0
4228.57 0
4228.72 0
4228.87 0
4229.02 0
4229.17 6
4229.32 14
4229.47 21
4229.61 28
4229.76 34
4229.91 41
4230.06 49
4230.21 58
4230.36 67
4230.51 77
4230.66 85
4230.81 91
4230.96 95
4231.11 96
4231.26 95
4231.40 92
4231.55 89
4231.70 85
4231.85 80
4232.00 76
4232.15 70
4232.30 63
4232.45 55
4232.60 46
4232.75 37
4232.90 29
4233.05 23
4233.19 20
4233.34 20
4233.49 24
4233.64 30
4233.79 38
4233.94 48
4234.09 57
4234.24 65
4234.39 71
4234.54 76
4234.69 79
4234.84 80
4234.98 79
4235.13 78
4235.28 76
4235.43 73
4235.58 71
4235.73 69
4235.88 67
4236.03 65
4236.18 63
4236.33 61
4236.48 58
4236.63 56
4236.78 56
4236.93 57
4237.07 60
4237.22 64
4237.37 69
4237.52 72
4237.67 73
4237.82 70
4237.97 64
4238.12 55
4238.27 46
4238.42 36
4238.57 28
4238.72 21
4238.87 18
4239.01 17
4239.16 17
4239.31 19
4239.46 21
4239.61 23
4239.76 24
4239.91 23
4240.06 22
4240.21 19
4240.36 16
4240.51 12
4240.66 8
4240.81 4
4240.96 2
4241.11 0
4241.25 0
4241.40 1
4241.55 4
4241.70 10
4241.85 19
4242.00 29
4242.15 40
4242.30 52
4242.45 63
4242.60 73
4242.75 81
4242.90 86
4243.05 89
4243.20 90
4243.35 89
4243.50 86
4243.64 83
4243.79 79
4243.94 76
4244.09 73
4244.24 71
4244.39 71
4244.54 74
4244.69 79
4244.84 87
4244.99 97
4245.14 108
4245.29 119
4245.44 127
4245.59 133
4245.74 135
4245.89 133
4246.03 128
4246.18 119
4246.33 109
4246.48 97
4246.63 86
4246.78 75
4246.93 65
4247.08 58
4247.23 54
4247.38 54
4247.53 56
4247.68 62
4247.83 69
4247.98 76
4248.13 82
4248.28 84
4248.43 84
4248.58 81
4248.72 76
4248.87 72
4249.02 69
4249.17 67
4249.32 66
4249.47 66
4249.62 65
4249.77 64
4249.92 61
4250.07 58
4250.22 56
4250.37 57
4250.52 59
4250.67 64
4250.82 70
4250.97 76
4251.12 81
4251.27 84
4251.42 83
4251.57 80
4251.71 74
4251.86 68
4252.01 62
4252.16 57
4252.31 55
4252.46 54
4252.61 55
4252.76 57
4252.91 57
4253.06 54
4253.21 48
4253.36 39
4253.51 27
4253.66 14
4253.81 2
4253.96 0
4254.11 0
4254.26 0
4254.41 0
4254.56 0
4254.71 0
4254.86 0
4255.00 3
4255.15 8
4255.30 13
4255.45 16
4255.60 18
4255.75 19
4255.90 19
4256.05 18
4256.20 15
4256.35 12
4256.50 9
4256.65 7
4256.80 5
4256.95 6
4257.10 10
4257.25 14
4257.40 21
4257.55 28
4257.70 35
4257.85 41
4258.00 47
4258.15 53
4258.30 58
4258.45 62
4258.60 66
4258.75 69
4258.89 71
4259.04 71
4259.19 71
4259.34 69
4259.49 66
4259.64 63
4259.79 59
4259.94 54
4260.09 50
4260.24 45
4260.39 42
4260.54 39
4260.69 38
4260.84 39
4260.99 41
4261.14 44
4261.29 49
4261.44 53
4261.59 57
4261.74 60
4261.89 62
4262.04 62
4262.19 62
4262.34 61
4262.49 59
4262.64 59
4262.79 59
4262.94 60
4263.09 63
4263.24 66
4263.39 69
4263.54 73
4263.68 76
4263.83 79
4263.98 83
4264.13 87
4264.28 91
4264.43 95
4264.58 100
4264.73 105
4264.88 109
4265.03 114
4265.18 120
4265.33 127
4265.48 134
4265.63 141
4265.78 149
4265.93 155
4266.08 160
4266.23 162
4266.38 161
4266.53 158
4266.68 152
4266.83 145
4266.98 137
4267.13 129
4267.28 120
4267.43 110
4267.58 101
4267.73 91
4267.88 82
4268.03 73
4268.18 65
4268.33 59
4268.48 55
4268.63 52
4268.78 52
4268.93 52
4269.08 54
4269.23 56
4269.38 58
4269.53 59
4269.68 60
4269.83 60
4269.98 60
4270.13 61
4270.28 62
4270.43 64
4270.58 67
4270.73 69
4270.87 71
4271.02 73
4271.17 73
4271.32 73
4271.47 73
4271.62 72
4271.77 71
4271.92 71
4272.07 71
4272.22 72
4272.37 73
4272.52 74
4272.67 76
4272.82 77
4272.97 79
4273.12 81
4273.27 84
4273.42 88
4273.57 92
4273.72 96
4273.87 100
4274.02 102
4274.17 103
4274.32 101
4274.47 98
4274.62 95
4274.77 91
4274.92 88
4275.07 85
4275.22 82
4275.37 79
4275.52 74
4275.67 69
4275.82 65
4275.97 62
4276.12 62
4276.27 65
4276.42 71
4276.57 79
4276.72 88
4276.87 96
4277.02 102
4277.17 107
4277.32 109
4277.47 109
4277.62 108
4277.77 105
4277.92 102
4278.07 98
4278.22 93
4278.37 89
4278.52 86
4278.67 84
4278.82 83
4278.97 84
4279.12 85
4279.27 86
4279.42 88
4279.57 89
4279.72 90
4279.87 90
4280.02 92
4280.17 94
4280.32 97
4280.47 100
4280.62 103
4280.77 105
4280.92 105
4281.07 103
4281.22 99
4281.37 93
4281.52 87
4281.67 81
4281.82 77
4281.97 76
4282.12 77
4282.27 81
4282.42 87
4282.57 93
4282.72 99
4282.87 104
4283.02 107
4283.17 107
4283.32 106
4283.47 103
4283.62 98
4283.77 92
4283.92 84
4284.07 77
4284.22 70
4284.37 64
4284.52 61
4284.67 59
4284.82 60
4284.97 63
4285.12 66
4285.27 68
4285.42 70
4285.57 70
4285.72 68
4285.87 65
4286.02 61
4286.17 57
4286.32 52
4286.47 47
4286.62 42
4286.77 37
4286.92 32
4287.07 27
4287.22 23
4287.38 19
4287.53 17
4287.68 14
4287.83 12
4287.98 10
4288.13 7
4288.28 4
4288.43 0
4288.58 0
4288.73 0
4288.88 0
4289.03 0
4289.18 0
4289.33 0
4289.48 0
4289.63 4
4289.78 10
4289.93 15
4290.08 18
4290.23 20
4290.38 20
4290.53 20
4290.68 20
4290.83 21
4290.98 22
4291.13 24
4291.28 24
4291.43 24
4291.58 22
4291.73 18
4291.88 14
4292.03 10
4292.18 8
4292.33 8
4292.48 11
4292.63 16
4292.78 25
4292.93 35
4293.08 47
4293.23 58
4293.38 68
4293.53 77
4293.68 83
4293.83 86
4293.98 86
4294.13 84
4294.28 80
4294.43 73
4294.59 65
4294.74 56
4294.89 45
4295.04 35
4295.19 25
4295.34 16
4295.49 9
4295.64 5
4295.79 2
4295.94 1
4296.09 2
4296.24 3
4296.39 4
4296.54 6
4296.69 9
4296.84 13
4296.99 18
4297.14 25
4297.29 32
4297.44 39
4297.59 45
4297.74 51
4297.89 56
4298.04 60
4298.19 64
4298.34 69
4298.49 75
4298.64 81
4298.79 86
4298.94 91
4299.09 93
4299.24 95
4299.40 97
4299.55 99
4299.70 103
4299.85 110
4300.00 118
4300.15 127
4300.30 135
4300.45 140
4300.60 142
4300.75 138
4300.90 130
4301.05 118
4301.20 104
4301.35 89
4301.50 75
4301.65 64
4301.80 56
4301.95 52
4302.10 50
4302.25 50
4302.40 50
4302.55 50
4302.70 50
4302.85 47
4303.00 44
4303.15 40
4303.31 37
4303.46 34
4303.61 35
4303.76 38
4303.91 45
4304.06 55
4304.21 68
4304.36 80
4304.51 92
4304.66 100
4304.81 106
4304.96 108
4305.11 107
4305.26 104
4305.41 99
4305.56 93
4305.71 88
4305.86 83
4306.01 79
4306.16 77
4306.31 77
4306.46 80
4306.62 86
4306.77 92
4306.92 99
4307.07 104
4307.22 108
4307.37 108
4307.52 106
4307.67 102
4307.82 96
4307.97 90
4308.12 84
4308.27 79
4308.42 74
4308.57 71
4308.72 67
4308.87 63
4309.02 59
4309.17 55
4309.32 50
4309.47 44
4309.63 38
4309.78 31
4309.93 26
4310.08 21
4310.23 18
4310.38 16
4310.53 16
4310.68 16
4310.83 15
4310.98 13
4311.13 9
4311.28 5
4311.43 1
4311.58 0
4311.73 0
4311.88 1
4312.03 5
4312.19 11
4312.34 16
4312.49 21
4312.64 23
4312.79 24
4312.94 23
4313.09 21
4313.24 20
4313.39 19
4313.54 18
4313.69 19
4313.84 20
4313.99 22
4314.14 24
4314.29 26
4314.44 29
4314.59 33
4314.75 37
4314.90 42
4315.05 48
4315.20 54
4315.35 61
4315.50 68
4315.65 75
4315.80 80
4315.95 83
4316.10 85
4316.25 85
4316.40 83
4316.55 80
4316.70 76
4316.85 73
4317.00 69
4317.16 66
4317.31 64
4317.46 63
4317.61 63
4317.76 63
4317.91 64
4318.06 65
4318.21 66
4318.36 67
4318.51 69
4318.66 72
4318.81 76
4318.96 82
4319.11 88
4319.27 95
4319.42 102
4319.57 107
4319.72 110
4319.87 112
4320.02 110
4320.17 108
4320.32 104
4320.47 100
4320.62 96
4320.77 92
4320.92 89
4321.07 86
4321.22 83
4321.38 80
4321.53 77
4321.68 74
4321.83 73
4321.98 72
4322.13 71
4322.28 72
4322.43 72
4322.58 73
4322.73 73
4322.88 71
4323.03 67
4323.18 61
4323.34 53
4323.49 45
4323.64 37
4323.79 29
4323.94 23
4324.09 17
4324.24 12
4324.39 7
4324.54 2
4324.69 0
4324.84 0
4324.99 0
4325.14 0
4325.30 0
4325.45 0
4325.60 0
4325.75 2
4325.90 5
4326.05 6
4326.20 6
4326.35 5
4326.50 6
4326.65 8
4326.80 13
4326.95 20
4327.11 30
4327.26 39
4327.41 48
4327.56 55
4327.71 58
4327.86 59
4328.01 56
4328.16 52
4328.31 46
4328.46 42
4328.61 39
4328.76 37
4328.92 37
4329.07 39
4329.22 42
4329.37 45
4329.52 48
4329.67 51
4329.82 53
4329.97 55
4330.12 58
4330.27 61
4330.42 66
4330.58 71
4330.73 77
4330.88 81
4331.03 84
4331.18 85
4331.33 84
4331.48 81
4331.63 75
4331.78 69
4331.93 62
4332.08 56
4332.24 51
4332.39 47
4332.54 45
4332.69 44
4332.84 44
4332.99 44
4333.14 44
4333.29 43
4333.44 41
4333.59 37
4333.74 34
4333.90 29
4334.05 24
4334.20 21
4334.35 19
4334.50 19
4334.65 22
4334.80 29
4334.95 38
4335.10 49
4335.25 61
4335.41 71
4335.56 79
4335.71 82
4335.86 81
4336.01 77
4336.16 71
4336.31 64
4336.46 58
4336.61 54
4336.76 53
4336.92 54
4337.07 57
4337.22 61
4337.37 63
4337.52 63
4337.67 62
4337.82 58
4337.97 53
4338.12 47
4338.27 42
4338.43 38
4338.58 33
4338.73 29
4338.88 25
4339.03 19
4339.18 13
4339.33 6
4339.48 0
4339.63 0
4339.79 0
4339.94 0
4340.09 0
4340.24 0
4340.39 0
4340.54 0
4340.69 1
4340.84 4
4340.99 6
4341.14 9
4341.30 11
4341.45 12
4341.60 14
4341.75 15
4341.90 15
4342.05 15
4342.20 15
4342.35 13
4342.50 12
4342.66 10
4342.81 8
4342.96 7
4343.11 7
4343.26 10
4343.41 15
4343.56 22
4343.71 31
4343.86 40
4344.02 48
4344.17 54
4344.32 57
4344.47 58
4344.62 56
4344.77 53
4344.92 49
4345.07 46
4345.23 46
4345.38 47
4345.53 51
4345.68 56
4345.83 61
4345.98 66
4346.13 69
4346.28 71
4346.43 72
4346.59 72
4346.74 72
4346.89 73
4347.04 75
4347.19 79
4347.34 83
4347.49 88
4347.64 94
4347.80 100
4347.95 106
4348.10 110
4348.25 112
4348.40 112
4348.55 111
4348.70 109
4348.85 106
4349.00 105
4349.16 104
4349.31 103
4349.46 104
4349.61 104
4349.76 104
4349.91 104
4350.06 104
4350.21 104
4350.37 106
4350.52 109
4350.67 115
4350.82 121
4350.97 127
4351.12 133
4351.27 135
4351.42 135
4351.58 132
4351.73 125
4351.88 115
4352.03 104
4352.18 92
4352.33 81
4352.48 71
4352.63 64
4352.79 58
4352.94 54
4353.09 52
4353.24 50
4353.39 48
4353.54 45
4353.69 41
4353.85 36
4354.00 32
4354.15 28
4354.30 26
4354.45 26
4354.60 27
4354.75 29
4354.90 31
4355.06 33
4355.21 35
4355.36 36
4355.51 36
4355.66 36
4355.81 35
4355.96 33
4356.12 30
4356.27 26
4356.42 21
4356.57 14
4356.72 5
4356.87 0
4357.02 0
4357.17 0
4357.33 0
4357.48 0
4357.63 0
4357.78 0
4357.93 0
4358.08 8
4358.23 20
4358.39 30
4358.54 39
4358.69 44
4358.84 48
4358.99 49
4359.14 49
4359.29 50
4359.45 51
4359.60 53
4359.75 56
4359.90 59
4360.05 62
4360.20 66
4360.35 69
4360.51 74
4360.66 80
4360.81 87
4360.96 96
4361.11 106
4361.26 116
4361.41 124
4361.57 130
4361.72 133
4361.87 133
4362.02 128
4362.17 120
4362.32 110
4362.47 98
4362.63 86
4362.78 74
4362.93 65
4363.08 59
4363.23 57
4363.38 57
4363.53 58
4363.69 61
4363.84 62
4363.99 60
4364.14 57
4364.29 52
4364.44 46
4364.59 40
4364.75 35
4364.90 32
4365.05 32
4365.20 33
4365.35 36
4365.50 40
4365.66 44
4365.81 48
4365.96 51
4366.11 54
4366.26 57
4366.41 59
4366.56 61
4366.72 63
4366.87 65
4367.02 68
4367.17 71
4367.32 73
4367.47 75
4367.63 75
4367.78 72
4367.93 67
4368.08 59
4368.23 49
4368.38 39
4368.53 29
4368.69 20
4368.84 13
4368.99 9
4369.14 8
4369.29 10
4369.44 13
4369.60 17
4369.75 22
4369.90 26
4370.05 32
4370.20 37
4370.35 43
4370.50 49
4370.66 54
4370.81 58
4370.96 60
4371.11 60
4371.26 57
4371.41 53
4371.57 48
4371.72 43
4371.87 38
4372.02 34
4372.17 30
4372.32 26
4372.48 22
4372.63 18
4372.78 16
4372.93 14
4373.08 13
4373.23 15
4373.39 18
4373.54 23
4373.69 29
4373.84 35
4373.99 42
4374.14 48
4374.30 53
4374.45 57
4374.60 60
4374.75 61
4374.90 61
4375.05 61
4375.21 63
4375.36 66
4375.51 72
4375.66 78
4375.81 84
4375.96 90
4376.12 95
4376.27 97
4376.42 99
4376.57 99
4376.72 100
4376.87 102
4377.03 104
4377.18 107
4377.33 109
4377.48 110
4377.63 109
4377.78 104
4377.94 97
4378.09 87
4378.24 77
4378.39 68
4378.54 61
4378.69 57
4378.85 58
4379.00 63
4379.15 73
4379.30 85
4379.45 99
4379.61 112
4379.76 123
4379.91 132
4380.06 137
4380.21 139
4380.36 139
4380.52 138
4380.67 136
4380.82 134
4380.97 133
4381.12 131
4381.27 129
4381.43 127
4381.58 124
4381.73 120
4381.88 115
4382.03 110
4382.19 104
4382.34 99
4382.49 95
4382.64 91
4382.79 88
4382.94 86
4383.10 87
4383.25 90
4383.40 95
4383.55 103
4383.70 112
4383.86 122
4384.01 132
4384.16 143
4384.31 152
4384.46 161
4384.61 169
4384.77 175
4384.92 180
4385.07 182
4385.22 183
4385.37 183
4385.53 182
4385.68 181
4385.83 180
4385.98 180
4386.13 181
4386.29 182
4386.44 184
4386.59 187
4386.74 189
4386.89 191
4387.04 191
4387.20 189
4387.35 184
4387.50 175
4387.65 165
4387.80 153
4387.96 141
4388.11 130
4388.26 123
4388.41 121
4388.56 123
4388.72 130
4388.87 140
4389.02 152
4389.17 163
4389.32 172
4389.47 177
4389.63 178
4389.78 175
4389.93 169
4390.08 161
4390.23 153
4390.39 146
4390.54 140
4390.69 136
4390.84 133
4390.99 130
4391.15 127
4391.30 122
4391.45 116
4391.60 108
4391.75 99
4391.91 90
4392.06 81
4392.21 72
4392.36 65
4392.51 60
4392.67 57
4392.82 57
4392.97 57
4393.12 60
4393.27 64
4393.43 68
4393.58 73
4393.73 78
4393.88 83
4394.03 88
4394.19 92
4394.34 96
4394.49 99
4394.64 103
4394.79 106
4394.95 109
4395.10 113
4395.25 116
4395.40 120
4395.55 123
4395.71 126
4395.86 128
4396.01 130
4396.16 130
4396.31 130
4396.47 130
4396.62 130
4396.77 129
4396.92 130
4397.07 130
4397.23 131
4397.38 132
4397.53 132
4397.68 133
4397.83 135
4397.99 136
4398.14 138
4398.29 141
4398.44 144
4398.60 147
4398.75 150
4398.90 154
4399.05 158
4399.20 161
4399.36 164
4399.51 165
4399.66 164
4399.81 162
4399.96 157
4400.12 152
4400.27 146
4400.42 142
4400.57 140
4400.72 140
4400.88 143
4401.03 147
4401.18 153
4401.33 157
4401.49 161
4401.64 161
4401.79 160
4401.94 158
4402.09 156
4402.25 154
4402.40 155
4402.55 157
4402.70 160
4402.85 164
4403.01 166
4403.16 168
4403.31 168
4403.46 168
4403.62 168
4403.77 170
4403.92 175
4404.07 182
4404.22 192
4404.38 203
4404.53 214
4404.68 223
4404.83 230
4404.98 232
4405.14 231
4405.29 227
4405.44 221
4405.59 214
4405.75 207
4405.90 201
4406.05 195
4406.20 190
4406.35 186
4406.51 183
4406.66 179
4406.81 175
4406.96 171
4407.12 166
4407.27 161
4407.42 155
4407.57 149
4407.72 141
4407.88 134
4408.03 126
4408.18 120
4408.33 115
4408.49 113
4408.64 115
4408.79 120
4408.94 128
4409.10 138
4409.25 148
4409.40 155
4409.55 161
4409.70 162
4409.86 160
4410.01 155
4410.16 148
4410.31 140
4410.47 131
4410.62 121
4410.77 112
4410.92 105
4411.07 99
4411.23 95
4411.38 95
4411.53 97
4411.68 102
4411.84 108
4411.99 114
4412.14 119
4412.29 122
4412.45 124
4412.60 124
4412.75 123
4412.90 122
4413.05 122
4413.21 121
4413.36 121
4413.51 121
4413.66 120
4413.82 119
4413.97 119
4414.12 117
4414.27 116
4414.43 114
4414.58 110
4414.73 106
4414.88 101
4415.04 96
4415.19 91
4415.34 88
4415.49 87
4415.64 90
4415.80 96
4415.95 106
4416.10 119
4416.25 135
4416.41 152
4416.56 171
4416.71 190
4416.86 209
4417.02 227
4417.17 244
4417.32 259
4417.47 273
4417.63 286
4417.78 299
4417.93 313
4418.08 328
4418.24 344
4418.39 361
4418.54 379
4418.69 397
4418.85 415
4419.00 433
4419.15 450
4419.30 466
4419.46 481
4419.61 495
4419.76 510
4419.91 525
4420.06 543
4420.22 563
4420.37 587
4420.52 614
4420.67 643
4420.83 674
4420.98 708
4421.13 742
4421.28 778
4421.44 817
4421.59 857
4421.74 902
4421.89 949
4422.05 1001
4422.20 1054
4422.35 1110
4422.50 1165
4422.66 1218
4422.81 1266
4422.96 1310
4423.11 1347
4423.27 1379
4423.42 1407
4423.57 1432
4423.72 1456
4423.88 1479
4424.03 1501
4424.18 1521
4424.33 1538
4424.49 1550
4424.64 1557
4424.79 1559
4424.94 1555
4425.10 1547
4425.25 1536
4425.40 1522
4425.55 1506
4425.71 1489
4425.86 1472
4426.01 1455
4426.17 1438
4426.32 1421
4426.47 1404
4426.62 1386
4426.78 1367
4426.93 1345
4427.08 1322
4427.23 1296
4427.39 1268
4427.54 1238
4427.69 1204
4427.84 1169
4428.00 1131
4428.15 1093
4428.30 1055
4428.45 1019
4428.61 985
4428.76 955
4428.91 929
4429.06 905
4429.22 884
4429.37 866
4429.52 847
4429.67 829
4429.83 810
4429.98 789
4430.13 765
4430.29 740
4430.44 712
4430.59 682
4430.74 651
4430.90 619
4431.05 586
4431.20 553
4431.35 521
4431.51 490
4431.66 463
4431.81 439
4431.96 421
4432.12 408
4432.27 399
4432.42 393
4432.57 389
4432.73 385
4432.88 379
4433.03 370
4433.19 360
4433.34 347
4433.49 333
4433.64 319
4433.80 306
4433.95 295
4434.10 285
4434.25 277
4434.41 271
4434.56 266
4434.71 262
4434.87 257
4435.02 253
4435.17 247
4435.32 239
4435.48 231
4435.63 222
4435.78 212
4435.93 203
4436.09 195
4436.24 188
4436.39 183
4436.55 181
4436.70 182
4436.85 185
4437.00 188
4437.16 193
4437.31 197
4437.46 199
4437.61 200
4437.77 199
4437.92 197
4438.07 195
4438.23 193
4438.38 191
4438.53 189
4438.68 187
4438.84 184
4438.99 180
4439.14 175
4439.29 169
4439.45 162
4439.60 157
4439.75 152
4439.91 149
4440.06 148
4440.21 148
4440.36 148
4440.52 148
4440.67 145
4440.82 141
4440.98 134
4441.13 125
4441.28 116
4441.43 107
4441.59 98
4441.74 90
4441.89 84
4442.05 79
4442.20 75
4442.35 73
4442.50 71
4442.66 71
4442.81 72
4442.96 74
4443.12 77
4443.27 80
4443.42 84
4443.57 88
4443.73 92
4443.88 96
4444.03 100
4444.19 104
4444.34 109
4444.49 115
4444.64 121
4444.80 127
4444.95 134
4445.10 139
4445.26 143
4445.41 145
4445.56 145
4445.71 143
4445.87 140
4446.02 137
4446.17 135
4446.33 135
4446.48 135
4446.63 136
4446.78 138
4446.94 139
4447.09 140
4447.24 139
4447.40 137
4447.55 133
4447.70 128
4447.85 122
4448.01 115
4448.16 108
4448.31 102
4448.47 97
4448.62 93
4448.77 92
4448.93 92
4449.08 93
4449.23 94
4449.38 94
4449.54 93
4449.69 92
4449.84 91
4450.00 91
4450.15 92
4450.30 96
4450.46 101
4450.61 106
4450.76 112
4450.91 116
4451.07 118
4451.22 117
4451.37 115
4451.53 111
4451.68 105
4451.83 100
4451.98 97
4452.14 95
4452.29 97
4452.44 101
4452.60 109
4452.75 119
4452.90 129
4453.06 140
4453.21 149
4453.36 157
4453.52 163
4453.67 167
4453.82 169
4453.97 170
4454.13 170
4454.28 170
4454.43 170
4454.59 169
4454.74 168
4454.89 167
4455.05 165
4455.20 162
4455.35 158
4455.50 153
4455.66 147
4455.81 139
4455.96 131
4456.12 123
4456.27 115
4456.42 109
4456.58 105
4456.73 102
4456.88 101
4457.04 101
4457.19 100
4457.34 99
4457.49 97
4457.65 94
4457.80 88
4457.95 82
4458.11 74
4458.26 68
4458.41 62
4458.57 60
4458.72 60
4458.87 63
4459.03 69
4459.18 77
4459.33 84
4459.49 90
4459.64 93
4459.79 93
4459.94 89
4460.10 83
4460.25 75
4460.40 68
4460.56 61
4460.71 58
4460.86 58
4461.02 62
4461.17 69
4461.32 78
4461.48 88
4461.63 98
4461.78 105
4461.94 109
4462.09 111
4462.24 111
4462.40 110
4462.55 106
4462.70 102
4462.85 97
4463.01 90
4463.16 83
4463.31 74
4463.47 65
4463.62 56
4463.77 49
4463.93 43
4464.08 40
4464.23 38
4464.39 38
4464.54 40
4464.69 43
4464.85 46
4465.00 49
4465.15 53
4465.31 57
4465.46 60
4465.61 63
4465.77 65
4465.92 67
4466.07 70
4466.23 74
4466.38 80
4466.53 88
4466.69 96
4466.84 104
4466.99 111
4467.15 115
4467.30 117
4467.45 118
4467.60 116
4467.76 114
4467.91 110
4468.06 107
4468.22 103
4468.37 99
4468.52 94
4468.68 89
4468.83 84
4468.98 78
4469.14 72
4469.29 66
4469.44 61
4469.60 57
4469.75 54
4469.90 53
4470.06 53
4470.21 54
4470.36 55
4470.52 57
4470.67 58
4470.82 59
4470.98 59
4471.13 60
4471.28 61
4471.44 63
4471.59 66
4471.74 68
4471.90 70
4472.05 70
4472.20 70
4472.36 68
4472.51 67
4472.66 67
4472.82 70
4472.97 74
4473.12 81
4473.28 88
4473.43 94
4473.58 99
4473.74 100
4473.89 99
4474.04 94
4474.20 88
4474.35 81
4474.50 74
4474.66 69
4474.81 65
4474.96 62
4475.12 61
4475.27 61
4475.43 61
4475.58 61
4475.73 60
4475.89 58
4476.04 55
4476.19 49
4476.35 42
4476.50 34
4476.65 26
4476.81 20
4476.96 17
4477.11 17
4477.27 22
4477.42 29
4477.57 39
4477.73 48
4477.88 55
4478.03 59
4478.19 60
4478.34 57
4478.49 52
4478.65 45
4478.80 37
4478.95 29
4479.11 22
4479.26 16
4479.41 10
4479.57 6
4479.72 3
4479.87 2
4480.03 2
4480.18 4
4480.34 8
4480.49 13
4480.64 19
4480.80 26
4480.95 31
4481.10 36
4481.26 38
4481.41 38
4481.56 37
4481.72 34
4481.87 31
4482.02 28
4482.18 26
4482.33 24
4482.48 23
4482.64 21
4482.79 20
4482.95 18
4483.10 16
4483.25 14
4483.41 11
4483.56 8
4483.71 5
4483.87 1
4484.02 0
4484.17 0
4484.33 0
4484.48 0
4484.63 0
4484.79 0
4484.94 4
4485.09 6
4485.25 7
4485.40 6
4485.56 4
4485.71 0
4485.86 0
4486.02 0
4486.17 1
4486.32 6
4486.48 12
4486.63 18
4486.78 23
4486.94 24
4487.09 23
4487.25 20
4487.40 15
4487.55 9
4487.71 4
4487.86 1
4488.01 1
4488.17 5
4488.32 12
4488.47 21
4488.63 32
4488.78 43
4488.93 55
4489.09 65
4489.24 74
4489.40 83
4489.55 90
4489.70 96
4489.86 102
4490.01 106
4490.16 110
4490.32 114
4490.47 117
4490.63 121
4490.78 125
4490.93 129
4491.09 133
4491.24 136
4491.39 138
4491.55 139
4491.70 138
4491.85 134
4492.01 129
4492.16 120
4492.32 111
4492.47 100
4492.62 89
4492.78 80
4492.93 72
4493.08 65
4493.24 60
4493.39 55
4493.55 50
4493.70 44
4493.85 38
4494.01 33
4494.16 28
4494.31 26
4494.47 24
4494.62 24
4494.78 25
4494.93 26
4495.08 26
4495.24 27
4495.39 27
4495.54 29
4495.70 33
4495.85 39
4496.00 47
4496.16 57
4496.31 68
4496.47 78
4496.62 86
4496.77 90
4496.93 91
4497.08 90
4497.24 86
4497.39 81
4497.54 76
4497.70 73
4497.85 70
4498.00 67
4498.16 63
4498.31 57
4498.47 50
4498.62 42
4498.77 34
4498.93 29
4499.08 26
4499.23 26
4499.39 28
4499.54 32
4499.70 36
4499.85 39
4500.00 42
4500.16 43
4500.31 43
4500.47 43
4500.62 43
4500.77 44
4500.93 45
4501.08 45
4501.23 46
4501.39 46
4501.54 45
4501.70 45
4501.85 45
4502.00 47
4502.16 50
4502.31 55
4502.47 61
4502.62 70
4502.77 79
4502.93 88
4503.08 97
4503.23 105
4503.39 110
4503.54 113
4503.70 114
4503.85 111
4504.00 106
4504.16 100
4504.31 91
4504.47 81
4504.62 70
4504.77 58
4504.93 46
4505.08 36
4505.24 26
4505.39 19
4505.54 15
4505.70 13
4505.85 12
4506.00 13
4506.16 12
4506.31 11
4506.47 10
4506.62 8
4506.77 7
4506.93 7
4507.08 9
4507.24 12
4507.39 16
4507.54 19
4507.70 22
4507.85 25
4508.01 28
4508.16 32
4508.31 38
4508.47 45
4508.62 53
4508.78 61
4508.93 69
4509.08 74
4509.24 76
4509.39 76
4509.55 73
4509.70 69
4509.85 63
4510.01 56
4510.16 50
4510.32 43
4510.47 36
4510.62 30
4510.78 24
4510.93 19
4511.09 15
4511.24 13
4511.39 11
4511.55 10
4511.70 8
4511.86 6
4512.01 4
4512.16 1
4512.32 0
4512.47 0
4512.63 0
4512.78 0
4512.93 0
4513.09 0
4513.24 0
4513.40 2
4513.55 10
4513.70 17
4513.86 24
4514.01 29
4514.17 32
4514.32 32
4514.47 31
4514.63 30
4514.78 30
4514.94 33
4515.09 39
4515.25 46
4515.40 53
4515.55 59
4515.71 62
4515.86 61
4516.02 56
4516.17 49
4516.32 41
4516.48 35
4516.63 32
4516.79 31
4516.94 34
4517.09 37
4517.25 41
4517.40 44
4517.56 45
4517.71 44
4517.87 41
4518.02 38
4518.17 35
4518.33 33
4518.48 33
4518.64 33
4518.79 33
4518.94 33
4519.10 32
4519.25 30
4519.41 25
4519.56 21
4519.71 17
4519.87 14
4520.02 12
4520.18 13
4520.33 15
4520.49 19
4520.64 25
4520.79 30
4520.95 36
4521.10 40
4521.26 43
4521.41 43
4521.56 40
4521.72 35
4521.87 29
4522.03 23
4522.18 18
4522.34 16
4522.49 16
4522.64 18
4522.80 22
4522.95 25
4523.11 28
4523.26 30
4523.42 31
4523.57 33
4523.72 36
4523.88 39
4524.03 42
4524.19 46
4524.34 49
4524.50 51
4524.65 51
4524.80 50
4524.96 48
4525.11 46
4525.27 45
4525.42 46
4525.57 48
4525.73 52
4525.88 56
4526.04 60
4526.19 63
4526.35 64
4526.50 64
4526.65 63
4526.81 62
4526.96 62
4527.12 64
4527.27 65
4527.43 66
4527.58 65
4527.73 62
4527.89 55
4528.04 47
4528.20 38
4528.35 30
4528.51 24
4528.66 22
4528.81 21
4528.97 22
4529.12 23
4529.28 23
4529.43 23
4529.59 24
4529.74 25
4529.90 28
4530.05 32
4530.20 37
4530.36 42
4530.51 45
4530.67 48
4530.82 48
4530.98 47
4531.13 46
4531.28 46
4531.44 46
4531.59 47
4531.75 49
4531.90 50
4532.06 51
4532.21 52
4532.36 50
4532.52 49
4532.67 47
4532.83 45
4532.98 43
4533.14 42
4533.29 42
4533.45 42
4533.60 41
4533.75 41
4533.91 40
4534.06 39
4534.22 37
4534.37 36
4534.53 34
4534.68 31
4534.84 27
4534.99 23
4535.14 20
4535.30 17
4535.45 16
4535.61 16
4535.76 18
4535.92 22
4536.07 27
4536.23 32
4536.38 37
4536.53 42
4536.69 46
4536.84 48
4537.00 48
4537.15 46
4537.31 42
4537.46 38
4537.62 34
4537.77 30
4537.92 28
4538.08 27
4538.23 27
4538.39 27
4538.54 26
4538.70 25
4538.85 22
4539.01 20
4539.16 17
4539.31 15
4539.47 15
4539.62 18
4539.78 22
4539.93 28
4540.09 36
4540.24 44
4540.40 52
4540.55 59
4540.71 64
4540.86 67
4541.01 68
4541.17 68
4541.32 67
4541.48 66
4541.63 65
4541.79 63
4541.94 61
4542.10 60
4542.25 58
4542.41 57
4542.56 55
4542.71 55
4542.87 55
4543.02 57
4543.18 59
4543.33 61
4543.49 62
4543.64 63
4543.80 62
4543.95 59
4544.11 53
4544.26 45
4544.41 34
4544.57 22
4544.72 10
4544.88 0
4545.03 0
4545.19 0
4545.34 0
4545.50 0
4545.65 0
4545.81 0
4545.96 0
4546.12 4
4546.27 14
4546.42 22
4546.58 27
4546.73 30
4546.89 30
4547.04 28
4547.20 24
4547.35 21
4547.51 18
4547.66 17
4547.82 18
4547.97 21
4548.13 26
4548.28 31
4548.43 35
4548.59 38
4548.74 39
4548.90 39
4549.05 37
4549.21 34
4549.36 32
4549.52 32
4549.67 33
4549.83 37
4549.98 43
4550.14 51
4550.29 60
4550.45 70
4550.60 79
4550.75 86
4550.91 92
4551.06 95
4551.22 95
4551.37 92
4551.53 87
4551.68 82
4551.84 77
4551.99 74
4552.15 73
4552.30 74
4552.46 76
4552.61 79
4552.77 80
4552.92 79
4553.08 75
4553.23 68
4553.38 59
4553.54 49
4553.69 40
4553.85 33
4554.00 30
4554.16 29
4554.31 32
4554.47 38
4554.62 46
4554.78 57
4554.93 68
4555.09 79
4555.24 89
4555.40 99
4555.55 107
4555.71 114
4555.86 119
4556.02 122
4556.17 124
4556.33 124
4556.48 124
4556.63 123
4556.79 124
4556.94 127
4557.10 131
4557.25 138
4557.41 145
4557.56 151
4557.72 156
4557.87 160
4558.03 163
4558.18 164
4558.34 165
4558.49 166
4558.65 167
4558.80 169
4558.96 169
4559.11 170
4559.27 169
4559.42 168
4559.58 166
4559.73 165
4559.89 164
4560.04 163
4560.20 163
4560.35 164
4560.51 164
4560.66 165
4560.82 165
4560.97 164
4561.12 163
4561.28 160
4561.43 158
4561.59 157
4561.74 158
4561.90 162
4562.05 167
4562.21 175
4562.36 184
4562.52 192
4562.67 198
4562.83 203
4562.98 207
4563.14 210
4563.29 212
4563.45 215
4563.60 218
4563.76 220
4563.91 222
4564.07 223
4564.22 222
4564.38 220
4564.53 217
4564.69 214
4564.84 211
4565.00 209
4565.15 209
4565.31 211
4565.46 214
4565.62 218
4565.77 223
4565.93 227
4566.08 231
4566.24 233
4566.39 232
4566.55 229
4566.70 224
4566.86 218
4567.01 211
4567.17 204
4567.32 197
4567.48 192
4567.63 189
4567.79 187
4567.94 186
4568.10 186
4568.25 186
4568.41 185
4568.56 183
4568.72 182
4568.87 180
4569.03 179
4569.18 179
4569.34 179
4569.49 179
4569.65 178
4569.80 175
4569.96 170
4570.11 162
4570.27 152
4570.42 140
4570.58 128
4570.73 116
4570.89 106
4571.04 98
4571.20 92
4571.35 89
4571.51 88
4571.66 88
4571.82 90
4571.97 92
4572.13 94
4572.28 95
4572.44 96
4572.59 95
4572.75 93
4572.90 90
4573.06 87
4573.21 84
4573.37 82
4573.52 81
4573.68 81
4573.83 84
4573.99 87
4574.14 91
4574.30 95
4574.45 98
4574.61 100
4574.76 100
4574.92 99
4575.07 95
4575.23 91
4575.38 87
4575.54 82
4575.69 78
4575.85 74
4576.00 69
4576.16 65
4576.31 61
4576.47 56
4576.62 52
4576.78 47
4576.93 43
4577.09 39
4577.25 36
4577.40 35
4577.56 34
4577.71 33
4577.87 33
4578.02 33
4578.18 31
4578.33 27
4578.49 21
4578.64 14
4578.80 5
4578.95 0
4579.11 0
4579.26 0
4579.42 0
4579.57 0
4579.73 0
4579.88 0
4580.04 0
4580.19 4
4580.35 9
4580.50 14
4580.66 18
4580.81 23
4580.97 28
4581.12 33
4581.28 38
4581.44 44
4581.59 49
4581.75 55
4581.90 60
4582.06 66
4582.21 70
4582.37 75
4582.52 78
4582.68 80
4582.83 81
4582.99 82
4583.14 82
4583.30 82
4583.45 83
4583.61 84
4583.76 85
4583.92 87
4584.07 88
4584.23 90
4584.38 91
4584.54 92
4584.70 93
4584.85 94
4585.01 94
4585.16 94
4585.32 94
4585.47 94
4585.63 96
4585.78 100
4585.94 106
4586.09 113
4586.25 120
4586.40 127
4586.56 133
4586.71 138
4586.87 140
4587.02 139
4587.18 137
4587.33 134
4587.49 130
4587.65 127
4587.80 125
4587.96 124
4588.11 127
4588.27 131
4588.42 138
4588.58 146
4588.73 154
4588.89 161
4589.04 166
4589.20 167
4589.35 165
4589.51 159
4589.66 151
4589.82 140
4589.98 127
4590.13 113
4590.29 98
4590.44 84
4590.60 72
4590.75 61
4590.91 53
4591.06 47
4591.22 43
4591.37 41
4591.53 40
4591.68 40
4591.84 40
4592.00 41
4592.15 42
4592.31 44
4592.46 45
4592.62 47
4592.77 47
4592.93 47
4593.08 46
4593.24 45
4593.39 44
4593.55 42
4593.70 41
4593.86 40
4594.02 40
4594.17 39
4594.33 38
4594.48 37
4594.64 36
4594.79 35
4594.95 35
4595.10 34
4595.26 34
4595.41 34
4595.57 35
4595.73 36
4595.88 40
4596.04 45
4596.19 52
4596.35 59
4596.50 66
4596.66 71
4596.81 73
4596.97 72
4597.12 67
4597.28 59
4597.44 49
4597.59 38
4597.75 27
4597.90 17
4598.06 9
4598.21 3
4598.37 0
4598.52 0
4598.68 0
4598.84 0
4598.99 0
4599.15 0
4599.30 0
4599.46 0
4599.61 0
4599.77 0
4599.92 0
4600.08 1
4600.23 4
4600.39 9
4600.55 14
4600.70 21
4600.86 27
4601.01 32
4601.17 38
4601.32 43
4601.48 48
4601.63 53
4601.79 60
4601.95 66
4602.10 72
4602.26 78
4602.41 82
4602.57 85
4602.72 86
4602.88 87
4603.03 88
4603.19 88
4603.35 89
4603.50 88
4603.66 87
4603.81 85
4603.97 82
4604.12 79
4604.28 77
4604.44 76
4604.59 78
4604.75 84
4604.90 92
4605.06 103
4605.21 115
4605.37 128
4605.52 141
4605.68 153
4605.84 163
4605.99 171
4606.15 176
4606.30 178
4606.46 177
4606.61 173
4606.77 167
4606.93 161
4607.08 155
4607.24 151
4607.39 149
4607.55 147
4607.70 147
4607.86 145
4608.01 142
4608.17 136
4608.33 128
4608.48 118
4608.64 106
4608.79 94
4608.95 83
4609.10 73
4609.26 66
4609.42 61
4609.57 58
4609.73 56
4609.88 54
4610.04 52
4610.19 48
4610.35 44
4610.51 37
4610.66 31
4610.82 25
4610.97 21
4611.13 19
4611.28 19
4611.44 22
4611.60 26
4611.75 32
4611.91 37
4612.06 41
4612.22 45
4612.37 50
4612.53 54
4612.69 59
4612.84 64
4613.00 71
4613.15 80
4613.31 89
4613.46 99
4613.62 109
4613.78 119
4613.93 126
4614.09 132
4614.24 133
4614.40 131
4614.55 125
4614.71 117
4614.87 108
4615.02 99
4615.18 93
4615.33 89
4615.49 88
4615.65 90
4615.80 93
4615.96 98
4616.11 102
4616.27 105
4616.42 109
4616.58 114
4616.74 119
4616.89 127
4617.05 137
4617.20 148
4617.36 160
4617.51 169
4617.67 175
4617.83 176
4617.98 172
4618.14 163
4618.29 149
4618.45 134
4618.61 119
4618.76 108
4618.92 100
4619.07 98
4619.23 100
4619.39 106
4619.54 114
4619.70 123
4619.85 132
4620.01 139
4620.16 145
4620.32 151
4620.48 156
4620.63 160
4620.79 165
4620.94 168
4621.10 168
4621.26 165
4621.41 159
4621.57 148
4621.72 133
4621.88 118
4622.03 102
4622.19 89
4622.35 79
4622.50 73
4622.66 72
4622.81 73
4622.97 75
4623.13 76
4623.28 73
4623.44 69
4623.59 62
4623.75 55
4623.91 49
4624.06 47
4624.22 50
4624.37 56
4624.53 65
4624.69 73
4624.84 80
4625.00 85
4625.15 87
4625.31 88
4625.47 88
4625.62 89
4625.78 91
4625.93 95
4626.09 100
4626.25 105
4626.40 110
4626.56 115
4626.71 120
4626.87 125
4627.02 130
4627.18 135
4627.34 140
4627.49 145
4627.65 149
4627.80 153
4627.96 155
4628.12 156
4628.27 156
4628.43 156
4628.58 155
4628.74 156
4628.90 157
4629.05 158
4629.21 160
4629.37 161
4629.52 160
4629.68 159
4629.83 156
4629.99 152
4630.15 148
4630.30 145
4630.46 142
4630.61 141
4630.77 141
4630.93 142
4631.08 144
4631.24 146
4631.39 148
4631.55 150
4631.71 152
4631.86 152
4632.02 150
4632.17 147
4632.33 142
4632.49 136
4632.64 131
4632.80 125
4632.95 121
4633.11 117
4633.27 115
4633.42 113
4633.58 113
4633.73 112
4633.89 111
4634.05 109
4634.20 106
4634.36 101
4634.52 96
4634.67 91
4634.83 87
4634.98 85
4635.14 84
4635.30 86
4635.45 89
4635.61 93
4635.76 96
4635.92 100
4636.08 103
4636.23 107
4636.39 109
4636.54 111
4636.70 111
4636.86 109
4637.01 106
4637.17 101
4637.33 96
4637.48 92
4637.64 90
4637.79 90
4637.95 94
4638.11 100
4638.26 107
4638.42 115
4638.57 122
4638.73 127
4638.89 132
4639.04 134
4639.20 136
4639.36 136
4639.51 135
4639.67 132
4639.82 126
4639.98 117
4640.14 107
4640.29 96
4640.45 85
4640.61 77
4640.76 72
4640.92 70
4641.07 73
4641.23 78
4641.39 85
4641.54 93
4641.70 100
4641.86 105
4642.01 110
4642.17 113
4642.32 116
4642.48 119
4642.64 123
4642.79 126
4642.95 131
4643.11 135
4643.26 140
4643.42 146
4643.57 151
4643.73 157
4643.89 163
4644.04 167
4644.20 169
4644.36 168
4644.51 163
4644.67 156
4644.82 146
4644.98 134
4645.14 122
4645.29 110
4645.45 100
4645.61 91
4645.76 84
4645.92 80
4646.07 79
4646.23 80
4646.39 83
4646.54 86
4646.70 89
4646.86 91
4647.01 91
4647.17 88
4647.32 84
4647.48 78
4647.64 72
4647.79 66
4647.95 60
4648.11 54
4648.26 47
4648.42 39
4648.58 31
4648.73 23
4648.89 15
4649.04 10
4649.20 6
4649.36 5
4649.51 5
4649.67 8
4649.83 13
4649.98 18
4650.14 24
4650.30 30
4650.45 35
4650.61 39
4650.76 40
4650.92 40
4651.08 38
4651.23 34
4651.39 29
4651.55 24
4651.70 19
4651.86 14
4652.02 10
4652.17 8
4652.33 7
4652.49 8
4652.64 9
4652.80 10
4652.95 11
4653.11 11
4653.27 11
4653.42 9
4653.58 7
4653.74 5
4653.89 4
4654.05 4
4654.21 5
4654.36 7
4654.52 10
4654.68 12
4654.83 13
4654.99 14
4655.14 14
4655.30 14
4655.46 15
4655.61 16
4655.77 18
4655.93 20
4656.08 23
4656.24 24
4656.40 24
4656.55 23
4656.71 21
4656.87 18
4657.02 15
4657.18 12
4657.34 11
4657.49 14
4657.65 19
4657.80 27
4657.96 37
4658.12 47
4658.27 56
4658.43 62
4658.59 65
4658.74 63
4658.90 59
4659.06 53
4659.21 48
4659.37 43
4659.53 40
4659.68 39
4659.84 40
4660.00 41
4660.15 44
4660.31 46
4660.47 49
4660.62 52
4660.78 55
4660.94 58
4661.09 60
4661.25 61
4661.40 63
4661.56 64
4661.72 65
4661.87 67
4662.03 69
4662.19 71
4662.34 72
4662.50 72
4662.66 71
4662.81 68
4662.97 64
4663.13 60
4663.28 56
4663.44 54
4663.60 53
4663.75 52
4663.91 50
4664.07 46
4664.22 39
4664.38 30
4664.54 19
4664.69 7
4664.85 0
4665.01 0
4665.16 0
4665.32 0
4665.48 0
4665.63 4
4665.79 8
4665.95 9
4666.10 8
4666.26 5
4666.42 1
4666.57 0
4666.73 0
4666.89 0
4667.04 1
4667.20 6
4667.36 12
4667.51 17
4667.67 21
4667.83 23
4667.98 23
4668.14 22
4668.30 19
4668.45 16
4668.61 13
4668.77 11
4668.92 11
4669.08 12
4669.24 16
4669.39 21
4669.55 26
4669.71 32
4669.86 36
4670.02 40
4670.18 41
4670.33 42
4670.49 43
4670.65 44
4670.80 46
4670.96 48
4671.12 51
4671.27 53
4671.43 53
4671.59 51
4671.74 47
4671.90 42
4672.06 34
4672.21 27
4672.37 20
4672.53 13
4672.68 9
4672.84 8
4673.00 11
4673.15 16
4673.31 25
4673.47 36
4673.62 48
4673.78 58
4673.94 67
4674.09 73
4674.25 76
4674.41 77
4674.57 77
4674.72 75
4674.88 71
4675.04 68
4675.19 63
4675.35 57
4675.51 49
4675.66 41
4675.82 34
4675.98 28
4676.13 24
4676.29 22
4676.45 23
4676.60 25
4676.76 28
4676.92 30
4677.07 31
4677.23 28
4677.39 24
4677.54 18
4677.70 12
4677.86 6
4678.02 1
4678.17 0
4678.33 0
4678.49 0
4678.64 0
4678.80 0
4678.96 0
4679.11 1
4679.27 4
4679.43 7
4679.58 10
4679.74 12
4679.90 14
4680.05 16
4680.21 20
4680.37 24
4680.52 31
4680.68 39
4680.84 47
4681.00 55
4681.15 61
4681.31 66
4681.47 68
4681.62 68
4681.78 67
4681.94 66
4682.09 65
4682.25 66
4682.41 68
4682.56 71
4682.72 75
4682.88 79
4683.04 84
4683.19 87
4683.35 89
4683.51 90
4683.66 89
4683.82 87
4683.98 84
4684.13 80
4684.29 75
4684.45 72
4684.60 70
4684.76 71
4684.92 74
4685.08 80
4685.23 88
4685.39 97
4685.55 107
4685.70 115
4685.86 122
4686.02 127
4686.17 130
4686.33 132
4686.49 132
4686.65 132
4686.80 131
4686.96 130
4687.12 129
4687.27 128
4687.43 127
4687.59 126
4687.74 125
4687.90 125
4688.06 125
4688.22 125
4688.37 126
4688.53 127
4688.69 129
4688.84 130
4689.00 131
4689.16 132
4689.31 132
4689.47 130
4689.63 128
4689.79 124
4689.94 119
4690.10 112
4690.26 104
4690.41 96
4690.57 86
4690.73 77
4690.88 69
4691.04 62
4691.20 56
4691.36 51
4691.51 47
4691.67 42
4691.83 37
4691.98 30
4692.14 21
4692.30 12
4692.46 4
4692.61 0
4692.77 0
4692.93 0
4693.08 0
4693.24 0
4693.40 0
4693.56 0
4693.71 0
4693.87 3
4694.03 6
4694.18 9
4694.34 12
4694.50 13
4694.65 12
4694.81 11
4694.97 10
4695.13 10
4695.28 11
4695.44 14
4695.60 18
4695.75 25
4695.91 32
4696.07 39
4696.23 46
4696.38 50
4696.54 53
4696.70 55
4696.85 56
4697.01 57
4697.17 58
4697.33 61
4697.48 64
4697.64 67
4697.80 70
4697.95 72
4698.11 75
4698.27 78
4698.43 81
4698.58 85
4698.74 89
4698.90 94
4699.06 98
4699.21 102
4699.37 105
4699.53 108
4699.68 109
4699.84 110
4700.00 110
4700.16 109
4700.31 107
4700.47 103
4700.63 99
4700.78 95
4700.94 93
4701.10 91
4701.26 92
4701.41 96
4701.57 101
4701.73 107
4701.89 113
4702.04 118
4702.20 122
4702.36 125
4702.51 126
4702.67 126
4702.83 126
4702.99 126
4703.14 126
4703.30 128
4703.46 130
4703.61 133
4703.77 136
4703.93 138
4704.09 138
4704.24 138
4704.40 135
4704.56 131
4704.72 126
4704.87 121
4705.03 116
4705.19 111
4705.35 108
4705.50 106
4705.66 106
4705.82 108
4705.97 112
4706.13 116
4706.29 121
4706.45 125
4706.60 127
4706.76 128
4706.92 126
4707.08 121
4707.23 115
4707.39 108
4707.55 101
4707.70 93
4707.86 87
4708.02 83
4708.18 80
4708.33 79
4708.49 79
4708.65 81
4708.81 83
4708.96 85
4709.12 87
4709.28 88
4709.44 89
4709.59 89
4709.75 89
4709.91 90
4710.07 91
4710.22 93
4710.38 96
4710.54 99
4710.69 102
4710.85 104
4711.01 105
4711.17 105
4711.32 104
4711.48 103
4711.64 102
4711.80 103
4711.95 106
4712.11 110
4712.27 116
4712.43 122
4712.58 128
4712.74 133
4712.90 136
4713.06 137
4713.21 135
4713.37 132
4713.53 128
4713.69 124
4713.84 120
4714.00 118
4714.16 116
4714.32 115
4714.47 116
4714.63 117
4714.79 119
4714.95 121
4715.10 122
4715.26 122
4715.42 122
4715.57 121
4715.73 120
4715.89 119
4716.05 119
4716.20 118
4716.36 117
4716.52 116
4716.68 115
4716.83 114
4716.99 112
4717.15 111
4717.31 109
4717.46 108
4717.62 106
4717.78 104
4717.94 100
4718.09 96
4718.25 91
4718.41 88
4718.57 86
4718.72 86
4718.88 90
4719.04 94
4719.20 99
4719.35 102
4719.51 103
4719.67 101
4719.83 97
4719.99 91
4720.14 85
4720.30 81
4720.46 78
4720.62 77
4720.77 79
4720.93 83
4721.09 88
4721.25 95
4721.40 103
4721.56 111
4721.72 119
4721.88 124
4722.03 128
4722.19 129
4722.35 127
4722.51 121
4722.66 113
4722.82 103
4722.98 92
4723.14 82
4723.29 73
4723.45 66
4723.61 62
4723.77 62
4723.92 63
4724.08 66
4724.24 69
4724.40 70
4724.55 69
4724.71 66
4724.87 61
4725.03 54
4725.19 49
4725.34 45
4725.50 45
4725.66 47
4725.82 53
4725.97 60
4726.13 68
4726.29 74
4726.45 77
4726.60 77
4726.76 74
4726.92 68
4727.08 61
4727.23 54
4727.39 48
4727.55 43
4727.71 39
4727.87 36
4728.02 32
4728.18 29
4728.34 25
4728.50 23
4728.65 23
4728.81 25
4728.97 29
4729.13 37
4729.28 47
4729.44 58
4729.60 68
4729.76 77
4729.92 83
4730.07 87
4730.23 87
4730.39 86
4730.55 82
4730.70 78
4730.86 72
4731.02 67
4731.18 63
4731.33 61
4731.49 61
4731.65 63
4731.81 67
4731.97 70
4732.12 73
4732.28 74
4732.44 73
4732.60 70
4732.75 65
4732.91 61
4733.07 56
4733.23 53
4733.39 51
4733.54 51
4733.70 53
4733.86 56
4734.02 58
4734.17 61
4734.33 62
4734.49 62
4734.65 58
4734.81 53
4734.96 46
4735.12 39
4735.28 34
4735.44 33
4735.59 36
4735.75 42
4735.91 50
4736.07 60
4736.23 69
4736.38 76
4736.54 80
4736.70 82
4736.86 83
4737.01 83
4737.17 84
4737.33 85
4737.49 87
4737.65 90
4737.80 92
4737.96 93
4738.12 94
4738.28 92
4738.44 89
4738.59 84
4738.75 77
4738.91 70
4739.07 62
4739.22 55
4739.38 50
4739.54 45
4739.70 42
4739.86 40
4740.01 40
4740.17 41
4740.33 44
4740.49 50
4740.65 58
4740.80 70
4740.96 83
4741.12 96
4741.28 109
4741.44 120
4741.59 129
4741.75 134
4741.91 135
4742.07 134
4742.22 132
4742.38 129
4742.54 127
4742.70 125
4742.86 124
4743.01 125
4743.17 126
4743.33 127
4743.49 129
4743.65 131
4743.80 133
4743.96 136
4744.12 138
4744.28 140
4744.44 140
4744.59 137
4744.75 133
4744.91 126
4745.07 118
4745.23 110
4745.38 103
4745.54 96
4745.70 91
4745.86 88
4746.02 85
4746.17 84
4746.33 82
4746.49 81
4746.65 81
4746.81 81
4746.96 82
4747.12 82
4747.28 82
4747.44 80
4747.60 77
4747.75 72
4747.91 66
4748.07 61
4748.23 57
4748.39 55
4748.54 55
4748.70 57
4748.86 60
4749.02 64
4749.18 67
4749.33 68
4749.49 67
4749.65 63
4749.81 57
4749.97 50
4750.12 42
4750.28 33
4750.44 24
4750.60 15
4750.76 5
4750.91 0
4751.07 0
4751.23 0
4751.39 0
4751.55 0
4751.70 0
4751.86 0
4752.02 0
4752.18 5
4752.34 16
4752.49 27
4752.65 37
4752.81 47
4752.97 55
4753.13 62
4753.29 68
4753.44 72
4753.60 75
4753.76 75
4753.92 74
4754.08 70
4754.23 66
4754.39 61
4754.55 55
4754.71 50
4754.87 46
4755.02 41
4755.18 37
4755.34 34
4755.50 31
4755.66 29
4755.81 28
4755.97 30
4756.13 34
4756.29 40
4756.45 47
4756.61 53
4756.76 59
4756.92 65
4757.08 69
4757.24 72
4757.40 75
4757.55 78
4757.71 81
4757.87 83
4758.03 85
4758.19 86
4758.35 85
4758.50 83
4758.66 79
4758.82 73
4758.98 65
4759.14 57
4759.29 48
4759.45 40
4759.61 32
4759.77 27
4759.93 24
4760.09 24
4760.24 26
4760.40 30
4760.56 34
4760.72 39
4760.88 44
4761.03 46
4761.19 48
4761.35 48
4761.51 49
4761.67 50
4761.83 53
4761.98 57
4762.14 63
4762.30 70
4762.46 76
4762.62 83
4762.78 89
4762.93 94
4763.09 98
4763.25 101
4763.41 105
4763.57 107
4763.73 108
4763.88 106
4764.04 102
4764.20 96
4764.36 87
4764.52 78
4764.67 67
4764.83 57
4764.99 48
4765.15 40
4765.31 33
4765.47 27
4765.62 22
4765.78 20
4765.94 19
4766.10 20
4766.26 25
4766.42 31
4766.57 40
4766.73 50
4766.89 61
4767.05 71
4767.21 78
4767.37 84
4767.52 86
4767.68 86
4767.84 84
4768.00 80
4768.16 75
4768.32 70
4768.47 65
4768.63 59
4768.79 53
4768.95 47
4769.11 43
4769.27 41
4769.42 41
4769.58 45
4769.74 52
4769.90 60
4770.06 69
4770.22 77
4770.37 84
4770.53 89
4770.69 92
4770.85 95
4771.01 96
4771.17 99
4771.33 101
4771.48 105
4771.64 109
4771.80 112
4771.96 113
4772.12 114
4772.28 112
4772.43 110
4772.59 108
4772.75 107
4772.91 107
4773.07 110
4773.23 113
4773.38 117
4773.54 120
4773.70 121
4773.86 121
4774.02 120
4774.18 117
4774.34 114
4774.49 111
4774.65 107
4774.81 105
4774.97 103
4775.13 102
4775.29 103
4775.44 105
4775.60 109
4775.76 112
4775.92 114
4776.08 114
4776.24 112
4776.40 107
4776.55 100
4776.71 91
4776.87 81
4777.03 72
4777.19 63
4777.35 56
4777.50 51
4777.66 46
4777.82 43
4777.98 40
4778.14 38
4778.30 37
4778.46 36
4778.61 35
4778.77 35
4778.93 36
4779.09 39
4779.25 43
4779.41 49
4779.57 56
4779.72 65
4779.88 73
4780.04 81
4780.20 88
4780.36 92
4780.52 95
4780.68 96
4780.83 98
4780.99 100
4781.15 104
4781.31 110
4781.47 117
4781.63 126
4781.79 134
4781.94 140
4782.10 143
4782.26 143
4782.42 140
4782.58 134
4782.74 125
4782.90 116
4783.05 106
4783.21 98
4783.37 92
4783.53 90
4783.69 91
4783.85 97
4784.01 105
4784.16 115
4784.32 125
4784.48 133
4784.64 139
4784.80 143
4784.96 147
4785.12 150
4785.27 154
4785.43 158
4785.59 163
4785.75 166
4785.91 169
4786.07 169
4786.23 168
4786.38 165
4786.54 162
4786.70 159
4786.86 158
4787.02 156
4787.18 156
4787.34 154
4787.50 152
4787.65 148
4787.81 143
4787.97 137
4788.13 131
4788.29 126
4788.45 122
4788.61 121
4788.76 120
4788.92 122
4789.08 125
4789.24 128
4789.40 132
4789.56 135
4789.72 138
4789.88 140
4790.03 142
4790.19 142
4790.35 142
4790.51 142
4790.67 143
4790.83 144
4790.99 145
4791.15 147
4791.30 149
4791.46 150
4791.62 150
4791.78 148
4791.94 145
4792.10 141
4792.26 135
4792.42 130
4792.57 125
4792.73 120
4792.89 116
4793.05 113
4793.21 111
4793.37 108
4793.53 106
4793.69 103
4793.84 100
4794.00 96
4794.16 92
4794.32 87
4794.48 81
4794.64 75
4794.80 68
4794.96 61
4795.11 54
4795.27 48
4795.43 43
4795.59 40
4795.75 39
4795.91 41
4796.07 45
4796.23 50
4796.38 57
4796.54 63
4796.70 68
4796.86 71
4797.02 72
4797.18 71
4797.34 68
4797.50 63
4797.66 58
4797.81 52
4797.97 45
4798.13 38
4798.29 31
4798.45 25
4798.61 20
4798.77 16
4798.93 15
4799.08 16
4799.24 20
4799.40 24
4799.56 29
4799.72 34
4799.88 39
4800.04 43
4800.20 45
4800.36 47
4800.51 48
4800.67 47
4800.83 46
4800.99 45
4801.15 43
4801.31 41
4801.47 40
4801.63 39
4801.79 39
4801.94 38
4802.10 37
4802.26 36
4802.42 33
4802.58 30
4802.74 27
4802.90 25
4803.06 25
4803.22 28
4803.38 33
4803.53 41
4803.69 49
4803.85 58
4804.01 65
4804.17 71
4804.33 75
4804.49 77
4804.65 78
4804.81 79
4804.96 80
4805.12 83
4805.28 86
4805.44 89
4805.60 93
4805.76 95
4805.92 95
4806.08 93
4806.24 89
4806.40 84
4806.55 79
4806.71 75
4806.87 72
4807.03 70
4807.19 70
4807.35 71
4807.51 73
4807.67 75
4807.83 77
4807.99 81
4808.14 87
4808.30 94
4808.46 102
4808.62 111
4808.78 119
4808.94 124
4809.10 126
4809.26 124
4809.42 117
4809.58 108
4809.73 96
4809.89 84
4810.05 72
4810.21 63
4810.37 55
4810.53 51
4810.69 49
4810.85 50
4811.01 52
4811.17 54
4811.32 57
4811.48 59
4811.64 60
4811.80 60
4811.96 59
4812.12 57
4812.28 55
4812.44 53
4812.60 51
4812.76 50
4812.92 47
4813.07 45
4813.23 40
4813.39 35
4813.55 28
4813.71 22
4813.87 16
4814.03 13
4814.19 11
4814.35 12
4814.51 15
4814.67 20
4814.82 26
4814.98 33
4815.14 40
4815.30 46
4815.46 53
4815.62 58
4815.78 62
4815.94 64
4816.10 65
4816.26 64
4816.42 63
4816.58 62
4816.73 62
4816.89 63
4817.05 67
4817.21 71
4817.37 76
4817.53 80
4817.69 83
4817.85 83
4818.01 82
4818.17 79
4818.33 75
4818.49 70
4818.64 64
4818.80 57
4818.96 51
4819.12 44
4819.28 39
4819.44 34
4819.60 31
4819.76 30
4819.92 30
4820.08 30
4820.24 30
4820.40 30
4820.55 29
4820.71 28
4820.87 27
4821.03 26
4821.19 25
4821.35 24
4821.51 23
4821.67 21
4821.83 18
4821.99 15
4822.15 12
4822.31 9
4822.47 7
4822.62 7
4822.78 9
4822.94 12
4823.10 18
4823.26 26
4823.42 36
4823.58 47
4823.74 58
4823.90 68
4824.06 76
4824.22 81
4824.38 83
4824.54 82
4824.70 79
4824.85 75
4825.01 71
4825.17 68
4825.33 66
4825.49 64
4825.65 61
4825.81 59
4825.97 56
4826.13 53
4826.29 51
4826.45 50
4826.61 50
4826.77 53
4826.93 55
4827.08 58
4827.24 60
4827.40 61
4827.56 62
4827.72 62
4827.88 63
4828.04 65
4828.20 68
4828.36 72
4828.52 77
4828.68 82
4828.84 85
4829.00 86
4829.16 86
4829.32 85
4829.47 83
4829.63 82
4829.79 80
4829.95 79
4830.11 78
4830.27 76
4830.43 73
4830.59 68
4830.75 62
4830.91 54
4831.07 46
4831.23 40
4831.39 34
4831.55 32
4831.71 32
4831.87 33
4832.02 36
4832.18 38
4832.34 39
4832.50 38
4832.66 36
4832.82 32
4832.98 27
4833.14 22
4833.30 17
4833.46 12
4833.62 8
4833.78 5
4833.94 4
4834.10 5
4834.26 7
4834.42 11
4834.58 16
4834.73 21
4834.89 25
4835.05 26
4835.21 26
4835.37 23
4835.53 18
4835.69 13
4835.85 7
4836.01 2
4836.17 0
4836.33 0
4836.49 0
4836.65 0
4836.81 2
4836.97 4
4837.13 5
4837.29 5
4837.45 3
4837.61 0
4837.76 0
4837.92 0
4838.08 0
4838.24 0
4838.40 2
4838.56 7
4838.72 13
4838.88 19
4839.04 24
4839.20 27
4839.36 30
4839.52 32
4839.68 34
4839.84 34
4840.00 35
4840.16 35
4840.32 35
4840.48 35
4840.64 35
4840.80 36
4840.96 37
4841.11 38
4841.27 39
4841.43 39
4841.59 38
4841.75 34
4841.91 29
4842.07 22
4842.23 14
4842.39 6
4842.55 0
4842.71 0
4842.87 0
4843.03 0
4843.19 9
4843.35 21
4843.51 35
4843.67 50
4843.83 64
4843.99 76
4844.15 87
4844.31 95
4844.47 100
4844.63 103
4844.79 105
4844.94 105
4845.10 105
4845.26 104
4845.42 104
4845.58 103
4845.74 102
4845.90 100
4846.06 95
4846.22 89
4846.38 82
4846.54 74
4846.70 68
4846.86 64
4847.02 62
4847.18 62
4847.34 63
4847.50 64
4847.66 63
4847.82 61
4847.98 57
4848.14 53
4848.30 49
4848.46 46
4848.62 46
4848.78 49
4848.94 55
4849.10 62
4849.26 70
4849.42 77
4849.57 81
4849.73 82
4849.89 78
4850.05 72
4850.21 63
4850.37 54
4850.53 45
4850.69 39
4850.85 34
4851.01 32
4851.17 32
4851.33 32
4851.49 31
4851.65 30
4851.81 28
4851.97 26
4852.13 24
4852.29 22
4852.45 21
4852.61 20
4852.77 20
4852.93 19
4853.09 19
4853.25 19
4853.41 20
4853.57 22
4853.73 25
4853.89 29
4854.05 35
4854.21 41
4854.37 46
4854.53 49
4854.69 48
4854.85 45
4855.01 39
4855.17 31
4855.33 25
4855.49 20
4855.65 19
4855.80 22
4855.96 27
4856.12 34
4856.28 41
4856.44 46
4856.60 51
4856.76 55
4856.92 57
4857.08 60
4857.24 63
4857.40 67
4857.56 70
4857.72 74
4857.88 76
4858.04 77
4858.20 77
4858.36 76
4858.52 74
4858.68 73
4858.84 72
4859.00 73
4859.16 75
4859.32 79
4859.48 84
4859.64 90
4859.80 95
4859.96 100
4860.12 104
4860.28 107
4860.44 111
4860.60 115
4860.76 120
4860.92 127
4861.08 135
4861.24 142
4861.40 148
4861.56 151
4861.72 152
4861.88 150
4862.04 146
4862.20 140
4862.36 134
4862.52 128
4862.68 123
4862.84 119
4863.00 117
4863.16 116
4863.32 119
4863.48 123
4863.64 129
4863.80 137
4863.96 144
4864.12 150
4864.28 154
4864.44 156
4864.60 155
4864.76 154
4864.92 152
4865.08 151
4865.24 151
4865.40 151
4865.56 153
4865.72 154
4865.88 154
4866.04 154
4866.20 152
4866.36 149
4866.52 146
4866.68 143
4866.84 141
4867.00 140
4867.16 141
4867.32 144
4867.48 148
4867.64 152
4867.80 157
4867.96 162
4868.12 165
4868.28 167
4868.44 169
4868.60 170
4868.76 170
4868.92 170
4869.08 170
4869.24 169
[truncated: 737,906 more chars]
