# Supplementary material for: Methylobacterium Species Promoting Rice and Barley Growth and Interaction Specificity Revealed with Whole-Cell Matrix-Assisted Laser Desorption / Ionization-Time-of-Flight Mass Spectrometry (MALDI-TOF/MS) Analysis
Source: PLoS One. 2015 Jun 8;10(6):e0129509. doi: 10.1371/journal.pone.0129509 (PMC4460032; doi:10.1371/journal.pone.0129509)
Supplement: S3 Data — (ZIP) [file pone.0129509.s003.zip › Supplementary data 3 (ms from barley)/18b.txt]

779.66 0
779.72 0
779.79 0
779.85 0
779.92 0
779.98 0
780.04 0
780.11 0
780.17 0
780.24 0
780.30 0
780.36 0
780.43 0
780.49 0
780.56 0
780.62 0
780.69 0
780.75 0
780.81 0
780.88 0
780.94 0
781.01 0
781.07 0
781.13 0
781.20 0
781.26 0
781.33 0
781.39 0
781.45 0
781.52 0
781.58 0
781.65 0
781.71 0
781.77 0
781.84 0
781.90 0
781.97 0
782.03 0
782.10 0
782.16 0
782.22 0
782.29 0
782.35 0
782.42 0
782.48 0
782.54 0
782.61 0
782.67 0
782.74 0
782.80 0
782.86 0
782.93 0
782.99 0
783.06 0
783.12 0
783.19 0
783.25 0
783.31 0
783.38 0
783.44 0
783.51 0
783.57 0
783.63 0
783.70 0
783.76 0
783.83 0
783.89 0
783.96 0
784.02 0
784.08 0
784.15 0
784.21 0
784.28 0
784.34 0
784.40 0
784.47 0
784.53 0
784.60 0
784.66 0
784.73 0
784.79 0
784.85 0
784.92 0
784.98 0
785.05 0
785.11 0
785.18 0
785.24 0
785.30 0
785.37 0
785.43 0
785.50 0
785.56 0
785.63 0
785.69 0
785.75 0
785.82 0
785.88 0
785.95 0
786.01 0
786.08 0
786.14 0
786.20 0
786.27 0
786.33 0
786.40 0
786.46 0
786.53 0
786.59 0
786.65 0
786.72 0
786.78 0
786.85 0
786.91 0
786.98 0
787.04 0
787.10 0
787.17 0
787.23 0
787.30 0
787.36 0
787.43 0
787.49 0
787.55 0
787.62 0
787.68 0
787.75 0
787.81 0
787.88 0
787.94 0
788.00 0
788.07 0
788.13 0
788.20 0
788.26 0
788.33 0
788.39 0
788.46 0
788.52 0
788.58 0
788.65 0
788.71 0
788.78 0
788.84 0
788.91 0
788.97 0
789.03 0
789.10 0
789.16 0
789.23 0
789.29 0
789.36 0
789.42 0
789.49 0
789.55 0
789.61 0
789.68 0
789.74 0
789.81 0
789.87 0
789.94 0
790.00 0
790.07 0
790.13 0
790.19 0
790.26 0
790.32 0
790.39 0
790.45 0
790.52 0
790.58 0
790.65 0
790.71 0
790.77 0
790.84 0
790.90 0
790.97 0
791.03 0
791.10 0
791.16 0
791.23 0
791.29 0
791.35 0
791.42 0
791.48 0
791.55 0
791.61 0
791.68 0
791.74 0
791.81 0
791.87 0
791.94 0
792.00 0
792.06 0
792.13 0
792.19 0
792.26 0
792.32 0
792.39 0
792.45 0
792.52 0
792.58 0
792.65 0
792.71 0
792.77 0
792.84 0
792.90 0
792.97 0
793.03 0
793.10 0
793.16 0
793.23 0
793.29 0
793.36 0
793.42 0
793.48 0
793.55 0
793.61 0
793.68 0
793.74 0
793.81 0
793.87 0
793.94 0
794.00 0
794.07 0
794.13 0
794.20 0
794.26 0
794.32 0
794.39 0
794.45 0
794.52 0
794.58 0
794.65 0
794.71 0
794.78 0
794.84 0
794.91 0
794.97 0
795.04 0
795.10 0
795.16 0
795.23 0
795.29 0
795.36 0
795.42 0
795.49 0
795.55 0
795.62 0
795.68 0
795.75 0
795.81 0
795.88 0
795.94 0
796.01 0
796.07 0
796.13 0
796.20 0
796.26 0
796.33 0
796.39 0
796.46 0
796.52 0
796.59 0
796.65 0
796.72 0
796.78 0
796.85 0
796.91 0
796.98 0
797.04 0
797.11 0
797.17 0
797.23 0
797.30 0
797.36 0
797.43 0
797.49 0
797.56 0
797.62 0
797.69 0
797.75 0
797.82 0
797.88 0
797.95 0
798.01 0
798.08 0
798.14 0
798.21 0
798.27 0
798.34 0
798.40 0
798.47 0
798.53 0
798.59 0
798.66 0
798.72 0
798.79 0
798.85 0
798.92 0
798.98 0
799.05 0
799.11 0
799.18 0
799.24 0
799.31 0
799.37 0
799.44 0
799.50 0
799.57 0
799.63 0
799.70 0
799.76 0
799.83 0
799.89 0
799.96 0
800.02 0
800.09 0
800.15 0
800.22 0
800.28 0
800.34 0
800.41 0
800.47 0
800.54 0
800.60 0
800.67 0
800.73 0
800.80 0
800.86 0
800.93 0
800.99 0
801.06 0
801.12 0
801.19 0
801.25 0
801.32 0
801.38 0
801.45 0
801.51 0
801.58 0
801.64 0
801.71 0
801.77 0
801.84 0
801.90 0
801.97 0
802.03 0
802.10 0
802.16 0
802.23 0
802.29 0
802.36 0
802.42 0
802.49 0
802.55 0
802.62 0
802.68 0
802.75 0
802.81 0
802.88 0
802.94 0
803.01 0
803.07 0
803.14 0
803.20 0
803.27 0
803.33 0
803.40 0
803.46 0
803.53 0
803.59 0
803.66 0
803.72 0
803.79 0
803.85 0
803.92 0
803.98 0
804.05 0
804.11 0
804.18 0
804.24 0
804.31 0
804.37 0
804.44 0
804.50 0
804.57 0
804.63 0
804.70 0
804.76 0
804.83 0
804.89 0
804.96 0
805.02 0
805.09 0
805.15 0
805.22 0
805.28 0
805.35 0
805.41 0
805.48 0
805.54 0
805.61 0
805.67 0
805.74 0
805.80 0
805.87 0
805.93 0
806.00 0
806.06 0
806.13 0
806.19 0
806.26 0
806.32 0
806.39 0
806.45 0
806.52 0
806.58 0
806.65 0
806.71 0
806.78 0
806.84 0
806.91 0
806.97 0
807.04 0
807.10 0
807.17 0
807.23 0
807.30 0
807.36 0
807.43 0
807.50 0
807.56 0
807.63 0
807.69 0
807.76 0
807.82 0
807.89 0
807.95 0
808.02 0
808.08 0
808.15 0
808.21 0
808.28 0
808.34 0
808.41 0
808.47 0
808.54 0
808.60 0
808.67 0
808.73 0
808.80 0
808.86 0
808.93 0
808.99 0
809.06 0
809.12 0
809.19 0
809.26 0
809.32 0
809.39 0
809.45 0
809.52 0
809.58 0
809.65 0
809.71 0
809.78 0
809.84 0
809.91 0
809.97 0
810.04 0
810.10 0
810.17 0
810.23 0
810.30 0
810.36 0
810.43 0
810.49 0
810.56 0
810.63 0
810.69 0
810.76 0
810.82 0
810.89 0
810.95 0
811.02 0
811.08 0
811.15 0
811.21 0
811.28 0
811.34 0
811.41 0
811.47 0
811.54 0
811.60 0
811.67 0
811.74 0
811.80 0
811.87 0
811.93 0
812.00 0
812.06 0
812.13 0
812.19 0
812.26 0
812.32 0
812.39 0
812.45 0
812.52 0
812.58 0
812.65 0
812.72 0
812.78 0
812.85 0
812.91 0
812.98 0
813.04 0
813.11 0
813.17 0
813.24 0
813.30 0
813.37 0
813.43 0
813.50 0
813.57 0
813.63 0
813.70 0
813.76 0
813.83 0
813.89 0
813.96 0
814.02 0
814.09 0
814.15 0
814.22 0
814.28 0
814.35 0
814.42 0
814.48 0
814.55 0
814.61 0
814.68 0
814.74 0
814.81 0
814.87 0
814.94 0
815.00 0
815.07 0
815.14 0
815.20 0
815.27 0
815.33 0
815.40 0
815.46 0
815.53 0
815.59 0
815.66 0
815.72 0
815.79 0
815.86 0
815.92 0
815.99 0
816.05 0
816.12 0
816.18 0
816.25 0
816.31 0
816.38 0
816.45 0
816.51 0
816.58 0
816.64 0
816.71 0
816.77 0
816.84 0
816.90 0
816.97 0
817.03 0
817.10 0
817.17 0
817.23 0
817.30 0
817.36 0
817.43 0
817.49 0
817.56 0
817.62 0
817.69 0
817.76 0
817.82 0
817.89 0
817.95 0
818.02 0
818.08 0
818.15 0
818.21 0
818.28 0
818.35 0
818.41 0
818.48 0
818.54 0
818.61 0
818.67 0
818.74 0
818.81 0
818.87 0
818.94 0
819.00 0
819.07 0
819.13 0
819.20 0
819.26 0
819.33 0
819.40 0
819.46 0
819.53 0
819.59 0
819.66 0
819.72 0
819.79 0
819.86 0
819.92 0
819.99 0
820.05 0
820.12 0
820.18 0
820.25 0
820.31 0
820.38 0
820.45 0
820.51 0
820.58 0
820.64 0
820.71 0
820.77 0
820.84 0
820.91 0
820.97 0
821.04 0
821.10 0
821.17 0
821.23 0
821.30 0
821.37 0
821.43 0
821.50 0
821.56 0
821.63 0
821.69 0
821.76 0
821.83 0
821.89 0
821.96 0
822.02 0
822.09 0
822.15 0
822.22 0
822.29 0
822.35 0
822.42 0
822.48 0
822.55 0
822.61 0
822.68 0
822.75 0
822.81 0
822.88 0
822.94 0
823.01 0
823.07 0
823.14 0
823.21 0
823.27 0
823.34 0
823.40 0
823.47 0
823.54 0
823.60 0
823.67 0
823.73 0
823.80 0
823.86 0
823.93 0
824.00 0
824.06 0
824.13 0
824.19 0
824.26 0
824.33 0
824.39 0
824.46 0
824.52 0
824.59 0
824.65 0
824.72 0
824.79 0
824.85 0
824.92 0
824.98 0
825.05 0
825.12 0
825.18 0
825.25 0
825.31 0
825.38 0
825.44 0
825.51 0
825.58 0
825.64 0
825.71 0
825.77 0
825.84 0
825.91 0
825.97 0
826.04 0
826.10 0
826.17 0
826.24 0
826.30 0
826.37 0
826.43 0
826.50 0
826.56 0
826.63 0
826.70 0
826.76 0
826.83 0
826.89 0
826.96 0
827.03 0
827.09 0
827.16 0
827.22 0
827.29 0
827.36 0
827.42 0
827.49 0
827.55 0
827.62 0
827.69 0
827.75 0
827.82 0
827.88 0
827.95 0
828.02 0
828.08 0
828.15 0
828.21 0
828.28 0
828.35 0
828.41 0
828.48 0
828.54 0
828.61 0
828.68 0
828.74 0
828.81 0
828.87 0
828.94 0
829.01 0
829.07 0
829.14 0
829.20 0
829.27 0
829.34 0
829.40 0
829.47 0
829.53 0
829.60 0
829.67 0
829.73 0
829.80 0
829.86 0
829.93 0
830.00 0
830.06 0
830.13 0
830.19 0
830.26 0
830.33 0
830.39 0
830.46 0
830.52 0
830.59 0
830.66 0
830.72 0
830.79 0
830.85 0
830.92 0
830.99 0
831.05 0
831.12 0
831.18 0
831.25 0
831.32 0
831.38 0
831.45 0
831.52 0
831.58 0
831.65 0
831.71 0
831.78 0
831.85 0
831.91 0
831.98 0
832.04 0
832.11 0
832.18 0
832.24 0
832.31 0
832.38 0
832.44 0
832.51 0
832.57 0
832.64 0
832.71 0
832.77 0
832.84 0
832.90 0
832.97 0
833.04 0
833.10 0
833.17 0
833.24 0
833.30 0
833.37 0
833.43 0
833.50 0
833.57 0
833.63 0
833.70 0
833.76 0
833.83 0
833.90 0
833.96 0
834.03 0
834.10 0
834.16 0
834.23 0
834.29 0
834.36 0
834.43 0
834.49 0
834.56 0
834.63 0
834.69 0
834.76 0
834.82 0
834.89 0
834.96 0
835.02 0
835.09 0
835.16 0
835.22 0
835.29 0
835.35 0
835.42 0
835.49 0
835.55 0
835.62 0
835.69 0
835.75 0
835.82 0
835.88 0
835.95 0
836.02 0
836.08 0
836.15 0
836.22 0
836.28 0
836.35 0
836.41 0
836.48 0
836.55 0
836.61 0
836.68 0
836.75 0
836.81 0
836.88 0
836.95 0
837.01 0
837.08 0
837.14 0
837.21 0
837.28 0
837.34 0
837.41 0
837.48 0
837.54 0
837.61 0
837.68 0
837.74 0
837.81 0
837.87 0
837.94 0
838.01 0
838.07 0
838.14 0
838.21 0
838.27 0
838.34 0
838.41 0
838.47 0
838.54 0
838.60 0
838.67 0
838.74 0
838.80 0
838.87 0
838.94 0
839.00 0
839.07 0
839.14 0
839.20 0
839.27 0
839.33 0
839.40 0
839.47 0
839.53 0
839.60 0
839.67 0
839.73 0
839.80 0
839.87 0
839.93 0
840.00 0
840.07 0
840.13 0
840.20 0
840.26 0
840.33 0
840.40 0
840.46 0
840.53 0
840.60 0
840.66 0
840.73 0
840.80 0
840.86 0
840.93 0
841.00 0
841.06 0
841.13 0
841.20 0
841.26 0
841.33 0
841.40 0
841.46 0
841.53 0
841.59 0
841.66 0
841.73 0
841.79 0
841.86 0
841.93 0
841.99 0
842.06 0
842.13 0
842.19 0
842.26 0
842.33 0
842.39 0
842.46 0
842.53 0
842.59 0
842.66 0
842.73 0
842.79 0
842.86 0
842.93 0
842.99 0
843.06 0
843.13 0
843.19 0
843.26 0
843.32 0
843.39 0
843.46 0
843.52 0
843.59 0
843.66 0
843.72 0
843.79 0
843.86 0
843.92 0
843.99 0
844.06 0
844.12 0
844.19 0
844.26 0
844.32 0
844.39 0
844.46 0
844.52 0
844.59 0
844.66 0
844.72 0
844.79 0
844.86 0
844.92 0
844.99 0
845.06 0
845.12 0
845.19 0
845.26 0
845.32 0
845.39 0
845.46 0
845.52 0
845.59 0
845.66 0
845.72 0
845.79 0
845.86 0
845.92 0
845.99 0
846.06 0
846.12 0
846.19 0
846.26 0
846.32 0
846.39 0
846.46 0
846.52 0
846.59 0
846.66 0
846.72 0
846.79 0
846.86 0
846.92 0
846.99 0
847.06 0
847.12 0
847.19 0
847.26 0
847.32 0
847.39 0
847.46 0
847.52 0
847.59 0
847.66 0
847.72 0
847.79 0
847.86 0
847.92 0
847.99 0
848.06 0
848.13 0
848.19 0
848.26 0
848.33 0
848.39 0
848.46 0
848.53 0
848.59 0
848.66 0
848.73 0
848.79 0
848.86 0
848.93 0
848.99 0
849.06 0
849.13 0
849.19 0
849.26 0
849.33 0
849.39 0
849.46 0
849.53 0
849.59 0
849.66 0
849.73 0
849.80 0
849.86 0
849.93 0
850.00 0
850.06 0
850.13 0
850.20 0
850.26 0
850.33 0
850.40 0
850.46 0
850.53 0
850.60 0
850.66 0
850.73 0
850.80 0
850.86 0
850.93 0
851.00 0
851.07 0
851.13 0
851.20 0
851.27 0
851.33 0
851.40 0
851.47 0
851.53 0
851.60 0
851.67 0
851.73 0
851.80 0
851.87 0
851.94 0
852.00 0
852.07 0
852.14 0
852.20 0
852.27 0
852.34 0
852.40 0
852.47 0
852.54 0
852.60 0
852.67 0
852.74 0
852.81 0
852.87 0
852.94 0
853.01 0
853.07 0
853.14 0
853.21 0
853.27 0
853.34 0
853.41 0
853.47 0
853.54 0
853.61 0
853.68 0
853.74 0
853.81 0
853.88 0
853.94 0
854.01 0
854.08 0
854.14 0
854.21 0
854.28 0
854.35 0
854.41 0
854.48 0
854.55 0
854.61 0
854.68 0
854.75 0
854.82 0
854.88 0
854.95 0
855.02 0
855.08 0
855.15 0
855.22 0
855.28 0
855.35 0
855.42 0
855.49 0
855.55 0
855.62 0
855.69 0
855.75 0
855.82 0
855.89 0
855.95 0
856.02 0
856.09 0
856.16 0
856.22 0
856.29 0
856.36 0
856.42 0
856.49 0
856.56 0
856.63 0
856.69 0
856.76 0
856.83 0
856.89 0
856.96 0
857.03 0
857.10 0
857.16 0
857.23 0
857.30 0
857.36 0
857.43 0
857.50 0
857.57 0
857.63 0
857.70 0
857.77 0
857.83 0
857.90 0
857.97 0
858.04 0
858.10 0
858.17 0
858.24 0
858.30 0
858.37 0
858.44 0
858.51 0
858.57 0
858.64 0
858.71 0
858.77 0
858.84 0
858.91 0
858.98 0
859.04 0
859.11 0
859.18 0
859.24 0
859.31 0
859.38 0
859.45 0
859.51 0
859.58 0
859.65 0
859.72 0
859.78 0
859.85 0
859.92 0
859.98 0
860.05 0
860.12 0
860.19 0
860.25 0
860.32 0
860.39 0
860.45 0
860.52 0
860.59 0
860.66 0
860.72 0
860.79 0
860.86 0
860.93 0
860.99 0
861.06 0
861.13 0
861.19 0
861.26 0
861.33 0
861.40 0
861.46 0
861.53 0
861.60 0
861.67 0
861.73 0
861.80 0
861.87 0
861.93 0
862.00 0
862.07 0
862.14 0
862.20 0
862.27 0
862.34 0
862.41 0
862.47 0
862.54 0
862.61 0
862.68 0
862.74 0
862.81 0
862.88 0
862.94 0
863.01 0
863.08 0
863.15 0
863.21 0
863.28 0
863.35 0
863.42 0
863.48 0
863.55 0
863.62 0
863.69 0
863.75 0
863.82 0
863.89 0
863.96 0
864.02 0
864.09 0
864.16 0
864.22 0
864.29 0
864.36 0
864.43 0
864.49 0
864.56 0
864.63 0
864.70 0
864.76 0
864.83 0
864.90 0
864.97 0
865.03 0
865.10 0
865.17 0
865.24 0
865.30 0
865.37 0
865.44 0
865.51 0
865.57 0
865.64 0
865.71 0
865.78 0
865.84 0
865.91 0
865.98 0
866.05 0
866.11 0
866.18 0
866.25 0
866.32 0
866.38 0
866.45 0
866.52 0
866.59 0
866.65 0
866.72 0
866.79 0
866.86 0
866.92 0
866.99 0
867.06 0
867.13 0
867.19 0
867.26 0
867.33 0
867.40 0
867.46 0
867.53 0
867.60 0
867.67 0
867.73 0
867.80 0
867.87 0
867.94 0
868.00 0
868.07 0
868.14 0
868.21 0
868.27 0
868.34 0
868.41 0
868.48 0
868.54 0
868.61 0
868.68 0
868.75 0
868.81 0
868.88 0
868.95 0
869.02 0
869.08 0
869.15 0
869.22 0
869.29 0
869.35 0
869.42 0
869.49 0
869.56 0
869.63 0
869.69 0
869.76 0
869.83 0
869.90 0
869.96 0
870.03 0
870.10 0
870.17 0
870.23 0
870.30 0
870.37 0
870.44 0
870.50 0
870.57 0
870.64 0
870.71 0
870.77 0
870.84 0
870.91 0
870.98 0
871.05 0
871.11 0
871.18 0
871.25 0
871.32 0
871.38 0
871.45 0
871.52 0
871.59 0
871.65 0
871.72 0
871.79 0
871.86 0
871.93 0
871.99 0
872.06 0
872.13 0
872.20 0
872.26 0
872.33 0
872.40 0
872.47 0
872.53 0
872.60 0
872.67 0
872.74 0
872.81 0
872.87 0
872.94 0
873.01 0
873.08 0
873.14 0
873.21 0
873.28 0
873.35 0
873.42 0
873.48 0
873.55 0
873.62 0
873.69 0
873.75 0
873.82 0
873.89 0
873.96 0
874.03 0
874.09 0
874.16 0
874.23 0
874.30 0
874.36 0
874.43 0
874.50 0
874.57 0
874.64 0
874.70 0
874.77 0
874.84 0
874.91 0
874.97 0
875.04 0
875.11 0
875.18 0
875.25 0
875.31 0
875.38 0
875.45 0
875.52 0
875.58 0
875.65 0
875.72 0
875.79 0
875.86 0
875.92 0
875.99 0
876.06 0
876.13 0
876.20 0
876.26 0
876.33 0
876.40 0
876.47 0
876.53 0
876.60 0
876.67 0
876.74 0
876.81 0
876.87 0
876.94 0
877.01 0
877.08 0
877.15 0
877.21 0
877.28 0
877.35 0
877.42 0
877.49 0
877.55 0
877.62 0
877.69 0
877.76 0
877.83 0
877.89 0
877.96 0
878.03 0
878.10 0
878.16 0
878.23 0
878.30 0
878.37 0
878.44 0
878.50 0
878.57 0
878.64 0
878.71 0
878.78 0
878.84 0
878.91 0
878.98 0
879.05 0
879.12 0
879.18 0
879.25 0
879.32 0
879.39 0
879.46 0
879.52 0
879.59 0
879.66 0
879.73 0
879.80 0
879.86 0
879.93 0
880.00 0
880.07 0
880.14 0
880.20 0
880.27 0
880.34 0
880.41 0
880.48 0
880.54 0
880.61 0
880.68 0
880.75 0
880.82 0
880.88 0
880.95 0
881.02 0
881.09 0
881.16 0
881.22 0
881.29 0
881.36 0
881.43 0
881.50 0
881.57 0
881.63 0
881.70 0
881.77 0
881.84 0
881.91 0
881.97 0
882.04 0
882.11 0
882.18 0
882.25 0
882.31 0
882.38 0
882.45 0
882.52 0
882.59 0
882.65 0
882.72 0
882.79 0
882.86 0
882.93 0
883.00 0
883.06 0
883.13 0
883.20 0
883.27 0
883.34 0
883.40 0
883.47 0
883.54 0
883.61 0
883.68 0
883.74 0
883.81 0
883.88 0
883.95 0
884.02 0
884.09 0
884.15 0
884.22 0
884.29 0
884.36 0
884.43 0
884.49 0
884.56 0
884.63 0
884.70 0
884.77 0
884.84 0
884.90 0
884.97 0
885.04 0
885.11 0
885.18 0
885.24 0
885.31 0
885.38 0
885.45 0
885.52 0
885.59 0
885.65 0
885.72 0
885.79 0
885.86 0
885.93 0
886.00 0
886.06 0
886.13 0
886.20 0
886.27 0
886.34 0
886.40 0
886.47 0
886.54 0
886.61 0
886.68 0
886.75 0
886.81 0
886.88 0
886.95 0
887.02 0
887.09 0
887.16 0
887.22 0
887.29 0
887.36 0
887.43 0
887.50 0
887.57 0
887.63 0
887.70 0
887.77 0
887.84 0
887.91 0
887.98 0
888.04 0
888.11 0
888.18 0
888.25 0
888.32 0
888.39 0
888.45 0
888.52 0
888.59 0
888.66 0
888.73 0
888.80 0
888.86 0
888.93 0
889.00 0
889.07 0
889.14 0
889.21 0
889.27 0
889.34 0
889.41 0
889.48 0
889.55 0
889.62 0
889.68 0
889.75 0
889.82 0
889.89 0
889.96 0
890.03 0
890.09 0
890.16 0
890.23 0
890.30 0
890.37 0
890.44 0
890.50 0
890.57 0
890.64 0
890.71 0
890.78 0
890.85 0
890.92 0
890.98 0
891.05 0
891.12 0
891.19 0
891.26 0
891.33 0
891.39 0
891.46 0
891.53 0
891.60 0
891.67 0
891.74 0
891.81 0
891.87 0
891.94 0
892.01 0
892.08 0
892.15 0
892.22 0
892.28 0
892.35 0
892.42 0
892.49 0
892.56 0
892.63 0
892.70 0
892.76 0
892.83 0
892.90 0
892.97 0
893.04 0
893.11 0
893.18 0
893.24 0
893.31 0
893.38 0
893.45 0
893.52 0
893.59 0
893.65 0
893.72 0
893.79 0
893.86 0
893.93 0
894.00 0
894.07 0
894.13 0
894.20 0
894.27 0
894.34 0
894.41 0
894.48 0
894.55 0
894.61 0
894.68 0
894.75 0
894.82 0
894.89 0
894.96 0
895.03 0
895.09 0
895.16 0
895.23 0
895.30 0
895.37 0
895.44 0
895.51 0
895.57 0
895.64 0
895.71 0
895.78 0
895.85 0
895.92 0
895.99 0
896.06 0
896.12 0
896.19 0
896.26 0
896.33 0
896.40 0
896.47 0
896.54 0
896.60 0
896.67 0
896.74 0
896.81 0
896.88 0
896.95 0
897.02 0
897.08 0
897.15 0
897.22 0
897.29 0
897.36 0
897.43 0
897.50 0
897.57 0
897.63 0
897.70 0
897.77 0
897.84 0
897.91 0
897.98 0
898.05 0
898.12 0
898.18 0
898.25 0
898.32 0
898.39 0
898.46 0
898.53 0
898.60 0
898.66 0
898.73 0
898.80 0
898.87 0
898.94 0
899.01 0
899.08 0
899.15 0
899.21 0
899.28 0
899.35 0
899.42 0
899.49 0
899.56 0
899.63 0
899.70 0
899.76 0
899.83 0
899.90 0
899.97 0
900.04 0
900.11 0
900.18 0
900.25 0
900.32 0
900.38 0
900.45 0
900.52 0
900.59 0
900.66 0
900.73 0
900.80 0
900.87 0
900.93 0
901.00 0
901.07 0
901.14 0
901.21 0
901.28 0
901.35 0
901.42 0
901.48 0
901.55 0
901.62 0
901.69 0
901.76 0
901.83 0
901.90 0
901.97 0
902.04 0
902.10 0
902.17 0
902.24 0
902.31 0
902.38 0
902.45 0
902.52 0
902.59 0
902.66 0
902.72 0
902.79 0
902.86 0
902.93 0
903.00 0
903.07 0
903.14 0
903.21 0
903.28 0
903.34 0
903.41 0
903.48 0
903.55 0
903.62 0
903.69 0
903.76 0
903.83 0
903.90 0
903.96 0
904.03 0
904.10 0
904.17 0
904.24 0
904.31 0
904.38 0
904.45 0
904.52 0
904.59 0
904.65 0
904.72 0
904.79 0
904.86 0
904.93 0
905.00 0
905.07 0
905.14 0
905.21 0
905.27 0
905.34 0
905.41 0
905.48 0
905.55 0
905.62 0
905.69 0
905.76 0
905.83 0
905.90 0
905.96 0
906.03 0
906.10 0
906.17 0
906.24 0
906.31 0
906.38 0
906.45 0
906.52 0
906.59 0
906.66 0
906.72 0
906.79 0
906.86 0
906.93 0
907.00 0
907.07 0
907.14 0
907.21 0
907.28 0
907.35 0
907.41 0
907.48 0
907.55 0
907.62 0
907.69 0
907.76 0
907.83 0
907.90 0
907.97 0
908.04 0
908.11 0
908.17 0
908.24 0
908.31 0
908.38 0
908.45 0
908.52 0
908.59 0
908.66 0
908.73 0
908.80 0
908.87 0
908.93 0
909.00 0
909.07 0
909.14 0
909.21 0
909.28 0
909.35 0
909.42 0
909.49 0
909.56 0
909.63 0
909.70 0
909.76 0
909.83 0
909.90 0
909.97 0
910.04 0
910.11 0
910.18 0
910.25 0
910.32 0
910.39 0
910.46 0
910.52 0
910.59 0
910.66 0
910.73 0
910.80 0
910.87 0
910.94 0
911.01 0
911.08 0
911.15 0
911.22 0
911.29 0
911.36 0
911.42 0
911.49 0
911.56 0
911.63 0
911.70 0
911.77 0
911.84 0
911.91 0
911.98 0
912.05 0
912.12 0
912.19 0
912.26 0
912.32 0
912.39 0
912.46 0
912.53 0
912.60 0
912.67 0
912.74 0
912.81 0
912.88 0
912.95 0
913.02 0
913.09 0
913.16 0
913.23 0
913.29 0
913.36 0
913.43 0
913.50 0
913.57 0
913.64 0
913.71 0
913.78 0
913.85 0
913.92 0
913.99 0
914.06 0
914.13 0
914.20 0
914.26 0
914.33 0
914.40 0
914.47 0
914.54 0
914.61 0
914.68 0
914.75 0
914.82 0
914.89 0
914.96 0
915.03 0
915.10 0
915.17 0
915.24 0
915.30 0
915.37 0
915.44 0
915.51 0
915.58 0
915.65 0
915.72 0
915.79 0
915.86 0
915.93 0
916.00 0
916.07 0
916.14 0
916.21 0
916.28 0
916.35 0
916.41 0
916.48 0
916.55 0
916.62 0
916.69 0
916.76 0
916.83 0
916.90 0
916.97 0
917.04 0
917.11 0
917.18 0
917.25 0
917.32 0
917.39 0
917.46 0
917.53 0
917.60 0
917.66 0
917.73 0
917.80 0
917.87 0
917.94 0
918.01 0
918.08 0
918.15 0
918.22 0
918.29 0
918.36 0
918.43 0
918.50 0
918.57 0
918.64 0
918.71 0
918.78 0
918.85 0
918.92 0
918.98 0
919.05 0
919.12 0
919.19 0
919.26 0
919.33 0
919.40 0
919.47 0
919.54 0
919.61 0
919.68 0
919.75 0
919.82 0
919.89 0
919.96 0
920.03 0
920.10 0
920.17 0
920.24 0
920.31 0
920.38 0
920.44 0
920.51 0
920.58 0
920.65 0
920.72 0
920.79 0
920.86 0
920.93 0
921.00 0
921.07 0
921.14 0
921.21 0
921.28 0
921.35 0
921.42 0
921.49 0
921.56 0
921.63 0
921.70 0
921.77 0
921.84 0
921.91 0
921.98 0
922.05 0
922.11 0
922.18 0
922.25 0
922.32 0
922.39 0
922.46 0
922.53 0
922.60 0
922.67 0
922.74 0
922.81 0
922.88 0
922.95 0
923.02 0
923.09 0
923.16 0
923.23 0
923.30 0
923.37 0
923.44 0
923.51 0
923.58 0
923.65 0
923.72 0
923.79 0
923.86 0
923.93 0
924.00 0
924.07 0
924.13 0
924.20 0
924.27 0
924.34 0
924.41 0
924.48 0
924.55 0
924.62 0
924.69 0
924.76 0
924.83 0
924.90 0
924.97 0
925.04 0
925.11 0
925.18 0
925.25 0
925.32 0
925.39 0
925.46 0
925.53 0
925.60 0
925.67 0
925.74 0
925.81 0
925.88 0
925.95 0
926.02 0
926.09 0
926.16 0
926.23 0
926.30 0
926.37 0
926.44 0
926.51 0
926.58 0
926.65 0
926.72 0
926.79 0
926.85 0
926.92 0
926.99 0
927.06 0
927.13 0
927.20 0
927.27 0
927.34 0
927.41 0
927.48 0
927.55 0
927.62 0
927.69 0
927.76 0
927.83 0
927.90 0
927.97 0
928.04 0
928.11 0
928.18 0
928.25 0
928.32 0
928.39 0
928.46 0
928.53 0
928.60 0
928.67 0
928.74 0
928.81 0
928.88 0
928.95 0
929.02 0
929.09 0
929.16 0
929.23 0
929.30 0
929.37 0
929.44 0
929.51 0
929.58 0
929.65 0
929.72 0
929.79 0
929.86 0
929.93 0
930.00 0
930.07 0
930.14 0
930.21 0
930.28 0
930.35 0
930.42 0
930.49 0
930.56 0
930.63 0
930.70 0
930.77 0
930.84 0
930.91 0
930.98 0
931.05 0
931.12 0
931.19 0
931.26 0
931.33 0
931.40 0
931.47 0
931.54 0
931.61 0
931.68 0
931.75 0
931.82 0
931.89 0
931.96 0
932.03 0
932.10 0
932.17 0
932.24 0
932.31 0
932.38 0
932.45 0
932.52 0
932.59 0
932.66 0
932.73 0
932.80 0
932.87 0
932.94 0
933.01 0
933.08 0
933.15 0
933.22 0
933.29 0
933.36 0
933.43 0
933.50 0
933.57 0
933.64 0
933.71 0
933.78 0
933.85 0
933.92 0
933.99 0
934.06 0
934.13 0
934.20 0
934.27 0
934.34 0
934.41 0
934.48 0
934.55 0
934.62 0
934.69 0
934.76 0
934.83 0
934.90 0
934.97 0
935.04 0
935.11 0
935.18 0
935.25 0
935.32 0
935.39 0
935.46 0
935.53 0
935.60 0
935.67 0
935.74 0
935.81 0
935.88 0
935.95 0
936.02 0
936.09 0
936.16 0
936.23 0
936.30 0
936.37 0
936.44 0
936.51 0
936.58 0
936.65 0
936.72 0
936.79 0
936.86 0
936.93 0
937.00 0
937.07 0
937.14 0
937.21 0
937.28 0
937.35 0
937.42 0
937.49 0
937.56 0
937.63 0
937.71 0
937.78 0
937.85 0
937.92 0
937.99 0
938.06 0
938.13 0
938.20 0
938.27 0
938.34 0
938.41 0
938.48 0
938.55 0
938.62 0
938.69 0
938.76 0
938.83 0
938.90 0
938.97 0
939.04 0
939.11 0
939.18 0
939.25 0
939.32 0
939.39 0
939.46 0
939.53 0
939.60 0
939.67 0
939.74 0
939.81 0
939.88 0
939.95 0
940.02 0
940.09 0
940.16 0
940.23 0
940.30 0
940.37 0
940.45 0
940.52 0
940.59 0
940.66 0
940.73 0
940.80 0
940.87 0
940.94 0
941.01 0
941.08 0
941.15 0
941.22 0
941.29 0
941.36 0
941.43 0
941.50 0
941.57 0
941.64 0
941.71 0
941.78 0
941.85 0
941.92 0
941.99 0
942.06 0
942.13 0
942.20 0
942.27 0
942.34 0
942.41 0
942.49 0
942.56 0
942.63 0
942.70 0
942.77 0
942.84 0
942.91 0
942.98 0
943.05 0
943.12 0
943.19 0
943.26 0
943.33 0
943.40 0
943.47 0
943.54 0
943.61 0
943.68 0
943.75 0
943.82 0
943.89 0
943.96 0
944.03 0
944.10 0
944.18 0
944.25 0
944.32 0
944.39 0
944.46 0
944.53 0
944.60 0
944.67 0
944.74 0
944.81 0
944.88 0
944.95 0
945.02 0
945.09 0
945.16 0
945.23 0
945.30 0
945.37 0
945.44 0
945.51 0
945.58 0
945.66 0
945.73 0
945.80 0
945.87 0
945.94 0
946.01 0
946.08 0
946.15 0
946.22 0
946.29 0
946.36 0
946.43 0
946.50 0
946.57 0
946.64 0
946.71 0
946.78 0
946.85 0
946.92 0
947.00 0
947.07 0
947.14 0
947.21 0
947.28 0
947.35 0
947.42 0
947.49 0
947.56 0
947.63 0
947.70 0
947.77 0
947.84 0
947.91 0
947.98 0
948.05 0
948.12 0
948.19 0
948.27 0
948.34 0
948.41 0
948.48 0
948.55 0
948.62 0
948.69 0
948.76 0
948.83 0
948.90 0
948.97 0
949.04 0
949.11 0
949.18 0
949.25 0
949.32 0
949.40 0
949.47 0
949.54 0
949.61 0
949.68 0
949.75 0
949.82 0
949.89 0
949.96 0
950.03 0
950.10 0
950.17 0
950.24 0
950.31 0
950.38 0
950.46 0
950.53 0
950.60 0
950.67 0
950.74 0
950.81 0
950.88 0
950.95 0
951.02 0
951.09 0
951.16 0
951.23 0
951.30 0
951.37 0
951.45 0
951.52 0
951.59 0
951.66 0
951.73 0
951.80 0
951.87 0
951.94 0
952.01 0
952.08 0
952.15 0
952.22 0
952.29 0
952.36 0
952.44 0
952.51 0
952.58 0
952.65 0
952.72 0
952.79 0
952.86 0
952.93 0
953.00 0
953.07 0
953.14 0
953.21 0
953.28 0
953.36 0
953.43 0
953.50 0
953.57 0
953.64 0
953.71 0
953.78 0
953.85 0
953.92 0
953.99 0
954.06 0
954.13 0
954.21 0
954.28 0
954.35 0
954.42 0
954.49 0
954.56 0
954.63 0
954.70 0
954.77 0
954.84 0
954.91 0
954.98 0
955.06 0
955.13 0
955.20 0
955.27 0
955.34 0
955.41 0
955.48 0
955.55 0
955.62 0
955.69 0
955.76 0
955.83 0
955.91 0
955.98 0
956.05 0
956.12 0
956.19 0
956.26 0
956.33 0
956.40 0
956.47 0
956.54 0
956.61 0
956.69 0
956.76 0
956.83 0
956.90 0
956.97 0
957.04 0
957.11 0
957.18 0
957.25 0
957.32 0
957.39 0
957.47 0
957.54 0
957.61 0
957.68 0
957.75 0
957.82 0
957.89 0
957.96 0
958.03 0
958.10 0
958.18 0
958.25 0
958.32 0
958.39 0
958.46 0
958.53 0
958.60 0
958.67 0
958.74 0
958.81 0
958.89 0
958.96 0
959.03 0
959.10 0
959.17 0
959.24 0
959.31 0
959.38 0
959.45 0
959.52 0
959.60 0
959.67 0
959.74 0
959.81 0
959.88 0
959.95 0
960.02 0
960.09 0
960.16 0
960.23 0
960.31 0
960.38 0
960.45 0
960.52 0
960.59 0
960.66 0
960.73 0
960.80 0
960.87 0
960.94 0
961.02 0
961.09 0
961.16 0
961.23 0
961.30 0
961.37 0
961.44 0
961.51 0
961.58 0
961.66 0
961.73 0
961.80 0
961.87 0
961.94 0
962.01 0
962.08 0
962.15 0
962.22 0
962.30 0
962.37 0
962.44 0
962.51 0
962.58 0
962.65 0
962.72 0
962.79 0
962.86 0
962.94 0
963.01 0
963.08 0
963.15 0
963.22 0
963.29 0
963.36 0
963.43 0
963.51 0
963.58 0
963.65 0
963.72 0
963.79 0
963.86 0
963.93 0
964.00 0
964.07 0
964.15 0
964.22 0
964.29 0
964.36 0
964.43 0
964.50 0
964.57 0
964.64 0
964.72 0
964.79 0
964.86 0
964.93 0
965.00 0
965.07 0
965.14 0
965.21 0
965.29 0
965.36 0
965.43 0
965.50 0
965.57 0
965.64 0
965.71 0
965.78 0
965.86 0
965.93 0
966.00 0
966.07 0
966.14 0
966.21 0
966.28 0
966.35 0
966.43 0
966.50 0
966.57 0
966.64 0
966.71 0
966.78 0
966.85 0
966.92 0
967.00 0
967.07 0
967.14 0
967.21 0
967.28 0
967.35 0
967.42 0
967.49 0
967.57 0
967.64 0
967.71 0
967.78 0
967.85 0
967.92 0
967.99 0
968.07 0
968.14 0
968.21 0
968.28 0
968.35 0
968.42 0
968.49 0
968.56 0
968.64 0
968.71 0
968.78 0
968.85 0
968.92 0
968.99 0
969.06 0
969.14 0
969.21 0
969.28 0
969.35 0
969.42 0
969.49 0
969.56 0
969.64 0
969.71 0
969.78 0
969.85 0
969.92 0
969.99 0
970.06 0
970.13 0
970.21 0
970.28 0
970.35 0
970.42 0
970.49 0
970.56 0
970.63 0
970.71 0
970.78 0
970.85 0
970.92 0
970.99 0
971.06 0
971.13 0
971.21 0
971.28 0
971.35 0
971.42 0
971.49 0
971.56 0
971.64 0
971.71 0
971.78 0
971.85 0
971.92 0
971.99 0
972.06 0
972.14 0
972.21 0
972.28 0
972.35 0
972.42 0
972.49 0
972.56 0
972.64 0
972.71 0
972.78 0
972.85 0
972.92 0
972.99 0
973.06 0
973.14 0
973.21 0
973.28 0
973.35 0
973.42 0
973.49 0
973.57 0
973.64 0
973.71 0
973.78 0
973.85 0
973.92 0
973.99 0
974.07 0
974.14 0
974.21 0
974.28 0
974.35 0
974.42 0
974.50 0
974.57 0
974.64 0
974.71 0
974.78 0
974.85 0
974.93 0
975.00 0
975.07 0
975.14 0
975.21 0
975.28 0
975.35 0
975.43 0
975.50 0
975.57 0
975.64 0
975.71 0
975.78 0
975.86 0
975.93 0
976.00 0
976.07 0
976.14 0
976.21 0
976.29 0
976.36 0
976.43 0
976.50 0
976.57 0
976.64 0
976.72 0
976.79 0
976.86 0
976.93 0
977.00 0
977.07 0
977.15 0
977.22 0
977.29 0
977.36 0
977.43 0
977.50 0
977.58 0
977.65 0
977.72 0
977.79 0
977.86 0
977.93 0
978.01 0
978.08 0
978.15 0
978.22 0
978.29 0
978.36 0
978.44 0
978.51 0
978.58 0
978.65 0
978.72 0
978.79 0
978.87 0
978.94 0
979.01 0
979.08 0
979.15 0
979.22 0
979.30 0
979.37 0
979.44 0
979.51 0
979.58 0
979.66 0
979.73 0
979.80 0
979.87 0
979.94 0
980.01 0
980.09 0
980.16 0
980.23 0
980.30 0
980.37 0
980.45 0
980.52 0
980.59 0
980.66 0
980.73 0
980.80 0
980.88 0
980.95 0
981.02 0
981.09 0
981.16 0
981.23 0
981.31 0
981.38 0
981.45 0
981.52 0
981.59 0
981.67 0
981.74 0
981.81 0
981.88 0
981.95 0
982.02 0
982.10 0
982.17 0
982.24 0
982.31 0
982.38 0
982.46 0
982.53 0
982.60 0
982.67 0
982.74 0
982.82 0
982.89 0
982.96 0
983.03 0
983.10 0
983.17 0
983.25 0
983.32 0
983.39 0
983.46 0
983.53 0
983.61 0
983.68 0
983.75 0
983.82 0
983.89 0
983.97 0
984.04 0
984.11 0
984.18 0
984.25 0
984.33 0
984.40 0
984.47 0
984.54 0
984.61 0
984.69 0
984.76 0
984.83 0
984.90 0
984.97 0
985.04 0
985.12 0
985.19 0
985.26 0
985.33 0
985.40 0
985.48 0
985.55 0
985.62 0
985.69 0
985.76 0
985.84 0
985.91 0
985.98 0
986.05 0
986.12 0
986.20 0
986.27 0
986.34 0
986.41 0
986.48 0
986.56 0
986.63 0
986.70 0
986.77 0
986.84 0
986.92 0
986.99 0
987.06 0
987.13 0
987.20 0
987.28 0
987.35 0
987.42 0
987.49 0
987.56 0
987.64 0
987.71 0
987.78 0
987.85 0
987.93 0
988.00 0
988.07 0
988.14 0
988.21 0
988.29 0
988.36 0
988.43 0
988.50 0
988.57 0
988.65 0
988.72 0
988.79 0
988.86 0
988.93 0
989.01 0
989.08 0
989.15 0
989.22 0
989.29 0
989.37 1
989.44 0
989.51 0
989.58 0
989.66 0
989.73 0
989.80 0
989.87 0
989.94 0
990.02 0
990.09 0
990.16 0
990.23 0
990.30 0
990.38 0
990.45 0
990.52 0
990.59 0
990.67 0
990.74 0
990.81 0
990.88 0
990.95 0
991.03 0
991.10 0
991.17 0
991.24 0
991.31 0
991.39 0
991.46 0
991.53 0
991.60 0
991.68 0
991.75 0
991.82 0
991.89 0
991.96 0
992.04 0
992.11 0
992.18 0
992.25 0
992.33 0
992.40 0
992.47 0
992.54 0
992.61 0
992.69 0
992.76 0
992.83 0
992.90 0
992.98 0
993.05 0
993.12 0
993.19 0
993.26 0
993.34 0
993.41 0
993.48 0
993.55 0
993.63 0
993.70 0
993.77 0
993.84 0
993.92 0
993.99 0
994.06 0
994.13 0
994.20 0
994.28 0
994.35 0
994.42 0
994.49 0
994.57 0
994.64 0
994.71 0
994.78 0
994.86 0
994.93 0
995.00 0
995.07 0
995.14 0
995.22 0
995.29 0
995.36 0
995.43 0
995.51 0
995.58 0
995.65 0
995.72 0
995.80 0
995.87 0
995.94 0
996.01 0
996.08 0
996.16 0
996.23 0
996.30 0
996.37 0
996.45 0
996.52 0
996.59 0
996.66 0
996.74 0
996.81 0
996.88 0
996.95 0
997.03 0
997.10 0
997.17 0
997.24 0
997.32 0
997.39 0
997.46 0
997.53 0
997.60 0
997.68 0
997.75 0
997.82 0
997.89 0
997.97 0
998.04 0
998.11 0
998.18 0
998.26 0
998.33 0
998.40 0
998.47 0
998.55 0
998.62 0
998.69 0
998.76 0
998.84 0
998.91 0
998.98 0
999.05 0
999.13 0
999.20 0
999.27 0
999.34 0
999.42 0
999.49 0
999.56 0
999.63 0
999.71 0
999.78 0
999.85 0
999.92 0
1000.00 0
1000.07 0
1000.14 0
1000.21 0
1000.29 0
1000.36 0
1000.43 0
1000.50 0
1000.58 0
1000.65 0
1000.72 0
1000.79 0
1000.87 0
1000.94 0
1001.01 0
1001.08 0
1001.16 0
1001.23 0
1001.30 0
1001.37 0
1001.45 0
1001.52 0
1001.59 0
1001.66 0
1001.74 0
1001.81 0
1001.88 0
1001.95 0
1002.03 0
1002.10 0
1002.17 0
1002.24 0
1002.32 0
1002.39 0
1002.46 0
1002.54 0
1002.61 0
1002.68 0
1002.75 0
1002.83 0
1002.90 0
1002.97 0
1003.04 0
1003.12 1
1003.19 1
1003.26 1
1003.33 1
1003.41 0
1003.48 0
1003.55 0
1003.62 0
1003.70 0
1003.77 0
1003.84 0
1003.91 0
1003.99 0
1004.06 0
1004.13 0
1004.21 0
1004.28 0
1004.35 0
1004.42 0
1004.50 0
1004.57 0
1004.64 0
1004.71 1
1004.79 0
1004.86 0
1004.93 0
1005.00 0
1005.08 0
1005.15 0
1005.22 0
1005.30 0
1005.37 0
1005.44 0
1005.51 0
1005.59 0
1005.66 0
1005.73 0
1005.80 0
1005.88 0
1005.95 0
1006.02 0
1006.10 0
1006.17 0
1006.24 0
1006.31 0
1006.39 0
1006.46 0
1006.53 0
1006.60 0
1006.68 0
1006.75 0
1006.82 0
1006.90 0
1006.97 0
1007.04 0
1007.11 0
1007.19 0
1007.26 0
1007.33 1
1007.40 1
1007.48 1
1007.55 1
1007.62 0
1007.70 0
1007.77 0
1007.84 0
1007.91 0
1007.99 0
1008.06 0
1008.13 0
1008.21 1
1008.28 1
1008.35 1
1008.42 1
1008.50 1
1008.57 0
1008.64 0
1008.71 0
1008.79 0
1008.86 0
1008.93 0
1009.01 0
1009.08 0
1009.15 0
1009.22 0
1009.30 0
1009.37 0
1009.44 0
1009.52 0
1009.59 0
1009.66 0
1009.73 0
1009.81 0
1009.88 0
1009.95 0
1010.03 0
1010.10 0
1010.17 0
1010.24 1
1010.32 1
1010.39 0
1010.46 0
1010.54 0
1010.61 0
1010.68 0
1010.75 0
1010.83 0
1010.90 0
1010.97 0
1011.05 0
1011.12 0
1011.19 0
1011.27 0
1011.34 0
1011.41 0
1011.48 0
1011.56 0
1011.63 0
1011.70 0
1011.78 0
1011.85 0
1011.92 0
1011.99 0
1012.07 0
1012.14 0
1012.21 0
1012.29 0
1012.36 0
1012.43 0
1012.50 0
1012.58 0
1012.65 0
1012.72 0
1012.80 0
1012.87 0
1012.94 0
1013.02 0
1013.09 0
1013.16 0
1013.23 0
1013.31 0
1013.38 0
1013.45 0
1013.53 0
1013.60 0
1013.67 0
1013.75 0
1013.82 0
1013.89 0
1013.96 0
1014.04 0
1014.11 0
1014.18 0
1014.26 0
1014.33 0
1014.40 0
1014.48 0
1014.55 0
1014.62 0
1014.69 0
1014.77 0
1014.84 0
1014.91 0
1014.99 0
1015.06 0
1015.13 0
1015.21 0
1015.28 0
1015.35 0
1015.43 0
1015.50 1
1015.57 1
1015.64 1
1015.72 1
1015.79 1
1015.86 1
1015.94 1
1016.01 1
1016.08 0
1016.16 0
1016.23 0
1016.30 0
1016.38 0
1016.45 0
1016.52 0
1016.59 0
1016.67 0
1016.74 0
1016.81 0
1016.89 0
1016.96 0
1017.03 0
1017.11 0
1017.18 0
1017.25 0
1017.33 0
1017.40 0
1017.47 0
1017.54 0
1017.62 0
1017.69 0
1017.76 0
1017.84 0
1017.91 0
1017.98 0
1018.06 1
1018.13 1
1018.20 1
1018.28 1
1018.35 1
1018.42 1
1018.50 1
1018.57 1
1018.64 1
1018.72 0
1018.79 0
1018.86 0
1018.93 1
1019.01 1
1019.08 1
1019.15 1
1019.23 1
1019.30 1
1019.37 0
1019.45 0
1019.52 0
1019.59 0
1019.67 0
1019.74 0
1019.81 0
1019.89 0
1019.96 0
1020.03 0
1020.11 0
1020.18 0
1020.25 0
1020.33 0
1020.40 0
1020.47 0
1020.55 0
1020.62 0
1020.69 0
1020.77 0
1020.84 0
1020.91 0
1020.99 0
1021.06 0
1021.13 1
1021.20 1
1021.28 1
1021.35 1
1021.42 1
1021.50 1
1021.57 1
1021.64 0
1021.72 0
1021.79 0
1021.86 0
1021.94 0
1022.01 0
1022.08 1
1022.16 1
1022.23 1
1022.30 1
1022.38 1
1022.45 1
1022.52 1
1022.60 1
1022.67 1
1022.74 1
1022.82 0
1022.89 0
1022.96 0
1023.04 0
1023.11 1
1023.18 1
1023.26 1
1023.33 1
1023.40 1
1023.48 1
1023.55 1
1023.62 1
1023.70 1
1023.77 1
1023.84 0
1023.92 0
1023.99 0
1024.06 0
1024.14 0
1024.21 0
1024.28 0
1024.36 0
1024.43 0
1024.50 0
1024.58 0
1024.65 0
1024.72 0
1024.80 0
1024.87 0
1024.94 0
1025.02 0
1025.09 0
1025.16 0
1025.24 0
1025.31 0
1025.39 0
1025.46 0
1025.53 0
1025.61 0
1025.68 0
1025.75 0
1025.83 0
1025.90 0
1025.97 0
1026.05 0
1026.12 0
1026.19 0
1026.27 0
1026.34 0
1026.41 0
1026.49 0
1026.56 0
1026.63 0
1026.71 0
1026.78 0
1026.85 0
1026.93 0
1027.00 0
1027.07 0
1027.15 0
1027.22 0
1027.29 0
1027.37 0
1027.44 0
1027.52 0
1027.59 1
1027.66 1
1027.74 1
1027.81 0
1027.88 0
1027.96 0
1028.03 0
1028.10 0
1028.18 0
1028.25 0
1028.32 0
1028.40 0
1028.47 1
1028.54 1
1028.62 0
1028.69 0
1028.77 0
1028.84 0
1028.91 0
1028.99 0
1029.06 0
1029.13 0
1029.21 0
1029.28 0
1029.35 1
1029.43 1
1029.50 1
1029.57 1
1029.65 1
1029.72 1
1029.79 1
1029.87 1
1029.94 0
1030.02 0
1030.09 0
1030.16 0
1030.24 0
1030.31 0
1030.38 0
1030.46 0
1030.53 0
1030.60 0
1030.68 0
1030.75 1
1030.83 1
1030.90 1
1030.97 1
1031.05 1
1031.12 1
1031.19 1
1031.27 0
1031.34 0
1031.41 0
1031.49 0
1031.56 0
1031.63 0
1031.71 1
1031.78 1
1031.86 2
1031.93 2
1032.00 2
1032.08 1
1032.15 1
1032.22 1
1032.30 1
1032.37 0
1032.45 1
1032.52 1
1032.59 1
1032.67 2
1032.74 2
1032.81 2
1032.89 2
1032.96 1
1033.03 1
1033.11 1
1033.18 0
1033.26 0
1033.33 1
1033.40 1
1033.48 1
1033.55 2
1033.62 3
1033.70 3
1033.77 3
1033.85 3
1033.92 3
1033.99 3
1034.07 3
1034.14 2
1034.21 2
1034.29 2
1034.36 2
1034.44 2
1034.51 2
1034.58 2
1034.66 2
1034.73 2
1034.80 2
1034.88 2
1034.95 2
1035.03 2
1035.10 2
1035.17 2
1035.25 2
1035.32 2
1035.39 2
1035.47 2
1035.54 2
1035.62 2
1035.69 2
1035.76 2
1035.84 2
1035.91 2
1035.98 2
1036.06 2
1036.13 2
1036.21 1
1036.28 1
1036.35 1
1036.43 1
1036.50 1
1036.57 1
1036.65 1
1036.72 1
1036.80 1
1036.87 1
1036.94 0
1037.02 0
1037.09 0
1037.17 0
1037.24 0
1037.31 0
1037.39 0
1037.46 0
1037.53 0
1037.61 0
1037.68 0
1037.76 0
1037.83 0
1037.90 1
1037.98 1
1038.05 1
1038.13 1
1038.20 1
1038.27 1
1038.35 1
1038.42 1
1038.49 1
1038.57 0
1038.64 0
1038.72 0
1038.79 0
1038.86 0
1038.94 0
1039.01 1
1039.09 1
1039.16 2
1039.23 2
1039.31 2
1039.38 2
1039.46 2
1039.53 1
1039.60 1
1039.68 1
1039.75 1
1039.82 1
1039.90 1
1039.97 1
1040.05 1
1040.12 1
1040.19 1
1040.27 1
1040.34 1
1040.42 1
1040.49 1
1040.56 1
1040.64 1
1040.71 0
1040.79 0
1040.86 0
1040.93 0
1041.01 0
1041.08 0
1041.16 0
1041.23 0
1041.30 0
1041.38 0
1041.45 0
1041.53 0
1041.60 0
1041.67 0
1041.75 0
1041.82 0
1041.90 0
1041.97 0
1042.04 0
1042.12 0
1042.19 0
1042.27 0
1042.34 0
1042.41 0
1042.49 0
1042.56 0
1042.64 0
1042.71 0
1042.78 0
1042.86 0
1042.93 0
1043.01 0
1043.08 0
1043.15 0
1043.23 0
1043.30 1
1043.38 1
1043.45 1
1043.52 1
1043.60 1
1043.67 1
1043.75 1
1043.82 1
1043.90 1
1043.97 0
1044.04 0
1044.12 0
1044.19 0
1044.27 0
1044.34 0
1044.41 0
1044.49 0
1044.56 0
1044.64 0
1044.71 0
1044.78 0
1044.86 0
1044.93 1
1045.01 1
1045.08 1
1045.15 1
1045.23 1
1045.30 1
1045.38 1
1045.45 2
1045.53 2
1045.60 2
1045.67 2
1045.75 2
1045.82 2
1045.90 2
1045.97 2
1046.04 2
1046.12 1
1046.19 1
1046.27 1
1046.34 0
1046.42 0
1046.49 0
1046.56 0
1046.64 0
1046.71 1
1046.79 1
1046.86 1
1046.93 2
1047.01 2
1047.08 3
1047.16 3
1047.23 3
1047.31 3
1047.38 2
1047.45 2
1047.53 2
1047.60 2
1047.68 2
1047.75 2
1047.82 2
1047.90 3
1047.97 3
1048.05 3
1048.12 3
1048.20 2
1048.27 2
1048.34 1
1048.42 1
1048.49 1
1048.57 1
1048.64 1
1048.72 1
1048.79 1
1048.86 2
1048.94 2
1049.01 2
1049.09 2
1049.16 3
1049.24 3
1049.31 3
1049.38 3
1049.46 3
1049.53 3
1049.61 3
1049.68 3
1049.76 3
1049.83 3
1049.90 2
1049.98 2
1050.05 2
1050.13 2
1050.20 1
1050.28 1
1050.35 1
1050.42 1
1050.50 1
1050.57 2
1050.65 2
1050.72 2
1050.80 2
1050.87 2
1050.94 2
1051.02 2
1051.09 2
1051.17 2
1051.24 2
1051.32 2
1051.39 2
1051.46 2
1051.54 2
1051.61 2
1051.69 2
1051.76 2
1051.84 2
1051.91 2
1051.98 2
1052.06 1
1052.13 1
1052.21 1
1052.28 0
1052.36 0
1052.43 0
1052.51 0
1052.58 0
1052.65 0
1052.73 0
1052.80 0
1052.88 0
1052.95 0
1053.03 1
1053.10 1
1053.17 1
1053.25 1
1053.32 2
1053.40 2
1053.47 2
1053.55 1
1053.62 1
1053.70 1
1053.77 1
1053.84 0
1053.92 0
1053.99 0
1054.07 0
1054.14 0
1054.22 0
1054.29 1
1054.37 1
1054.44 2
1054.51 2
1054.59 2
1054.66 2
1054.74 2
1054.81 2
1054.89 2
1054.96 2
1055.04 2
1055.11 2
1055.18 2
1055.26 2
1055.33 1
1055.41 1
1055.48 1
1055.56 0
1055.63 0
1055.71 0
1055.78 0
1055.86 0
1055.93 0
1056.00 0
1056.08 1
1056.15 1
1056.23 1
1056.30 2
1056.38 2
1056.45 2
1056.53 2
1056.60 2
1056.67 1
1056.75 1
1056.82 1
1056.90 1
1056.97 0
1057.05 0
1057.12 0
1057.20 0
1057.27 0
1057.35 0
1057.42 0
1057.49 0
1057.57 0
1057.64 0
1057.72 0
1057.79 1
1057.87 1
1057.94 1
1058.02 1
1058.09 1
1058.17 1
1058.24 1
1058.31 1
1058.39 1
1058.46 2
1058.54 2
1058.61 2
1058.69 2
1058.76 2
1058.84 2
1058.91 1
1058.99 1
1059.06 0
1059.14 0
1059.21 0
1059.28 0
1059.36 0
1059.43 0
1059.51 0
1059.58 0
1059.66 0
1059.73 0
1059.81 0
1059.88 0
1059.96 0
1060.03 0
1060.11 0
1060.18 0
1060.26 0
1060.33 0
1060.40 0
1060.48 0
1060.55 0
1060.63 0
1060.70 0
1060.78 1
1060.85 1
1060.93 1
1061.00 1
1061.08 1
1061.15 2
1061.23 2
1061.30 3
1061.38 3
1061.45 3
1061.52 3
1061.60 2
1061.67 2
1061.75 2
1061.82 1
1061.90 1
1061.97 1
1062.05 1
1062.12 1
1062.20 1
1062.27 1
1062.35 1
1062.42 1
1062.50 1
1062.57 1
1062.65 1
1062.72 1
1062.79 1
1062.87 1
1062.94 1
1063.02 1
1063.09 1
1063.17 1
1063.24 0
1063.32 0
1063.39 1
1063.47 1
1063.54 1
1063.62 1
1063.69 2
1063.77 2
1063.84 3
1063.92 4
1063.99 4
1064.07 5
1064.14 5
1064.22 5
1064.29 4
1064.36 4
1064.44 3
1064.51 2
1064.59 2
1064.66 2
1064.74 2
1064.81 2
1064.89 2
1064.96 3
1065.04 3
1065.11 3
1065.19 3
1065.26 3
1065.34 3
1065.41 3
1065.49 3
1065.56 3
1065.64 3
1065.71 3
1065.79 3
1065.86 3
1065.94 3
1066.01 3
1066.09 3
1066.16 3
1066.24 2
1066.31 2
1066.39 2
1066.46 1
1066.54 1
1066.61 1
1066.68 1
1066.76 1
1066.83 1
1066.91 2
1066.98 2
1067.06 2
1067.13 2
1067.21 2
1067.28 2
1067.36 2
1067.43 2
1067.51 2
1067.58 2
1067.66 2
1067.73 1
1067.81 1
1067.88 0
1067.96 0
1068.03 0
1068.11 1
1068.18 1
1068.26 2
1068.33 2
1068.41 2
1068.48 2
1068.56 2
1068.63 1
1068.71 1
1068.78 0
1068.86 0
1068.93 0
1069.01 0
1069.08 0
1069.16 0
1069.23 0
1069.31 0
1069.38 0
1069.46 1
1069.53 2
1069.61 2
1069.68 3
1069.76 4
1069.83 3
1069.91 3
1069.98 3
1070.06 2
1070.13 2
1070.21 1
1070.28 2
1070.36 2
1070.43 2
1070.51 3
1070.58 3
1070.66 4
1070.73 4
1070.81 4
1070.88 4
1070.96 4
1071.03 3
1071.11 3
1071.18 2
1071.26 2
1071.33 1
1071.41 2
1071.48 2
1071.56 4
1071.63 5
1071.71 6
1071.78 6
1071.86 6
1071.93 6
1072.01 6
1072.08 5
1072.16 4
1072.23 4
1072.31 3
1072.38 3
1072.46 3
1072.53 3
1072.61 2
1072.68 2
1072.76 2
1072.83 2
1072.91 1
1072.98 1
1073.06 1
1073.13 1
1073.21 1
1073.28 2
1073.36 3
1073.43 4
1073.51 5
1073.58 5
1073.66 6
1073.74 6
1073.81 6
1073.89 5
1073.96 4
1074.04 4
1074.11 3
1074.19 2
1074.26 2
1074.34 2
1074.41 2
1074.49 2
1074.56 3
1074.64 3
1074.71 3
1074.79 4
1074.86 4
1074.94 5
1075.01 5
1075.09 5
1075.16 6
1075.24 6
1075.31 6
1075.39 5
1075.46 5
1075.54 5
1075.61 4
1075.69 4
1075.76 4
1075.84 4
1075.91 4
1075.99 4
1076.07 4
1076.14 4
1076.22 3
1076.29 3
1076.37 2
1076.44 1
1076.52 0
1076.59 0
1076.67 0
1076.74 0
1076.82 0
1076.89 1
1076.97 1
1077.04 2
1077.12 2
1077.19 3
1077.27 3
1077.34 3
1077.42 3
1077.49 4
1077.57 3
1077.65 3
1077.72 3
1077.80 2
1077.87 2
1077.95 2
1078.02 2
1078.10 2
1078.17 2
1078.25 2
1078.32 3
1078.40 3
1078.47 3
1078.55 4
1078.62 4
1078.70 4
1078.77 4
1078.85 3
1078.93 3
1079.00 2
1079.08 2
1079.15 2
1079.23 1
1079.30 2
1079.38 2
1079.45 2
1079.53 2
1079.60 3
1079.68 3
1079.75 3
1079.83 3
1079.90 2
1079.98 2
1080.06 1
1080.13 1
1080.21 0
1080.28 0
1080.36 0
1080.43 0
1080.51 0
1080.58 0
1080.66 0
1080.73 0
1080.81 1
1080.88 1
1080.96 2
1081.03 2
1081.11 2
1081.19 3
1081.26 4
1081.34 5
1081.41 6
1081.49 7
1081.56 8
1081.64 8
1081.71 8
1081.79 8
1081.86 7
1081.94 6
1082.01 5
1082.09 4
1082.17 4
1082.24 3
1082.32 3
1082.39 3
1082.47 3
1082.54 2
1082.62 2
1082.69 1
1082.77 1
1082.84 1
1082.92 1
1083.00 2
1083.07 2
1083.15 2
1083.22 2
1083.30 1
1083.37 1
1083.45 0
1083.52 0
1083.60 0
1083.67 0
1083.75 0
1083.83 0
1083.90 1
1083.98 2
1084.05 4
1084.13 5
1084.20 5
1084.28 6
1084.35 7
1084.43 7
1084.51 7
1084.58 7
1084.66 8
1084.73 8
1084.81 9
1084.88 9
1084.96 9
1085.03 9
1085.11 8
1085.18 8
1085.26 7
1085.34 6
1085.41 5
1085.49 4
1085.56 3
1085.64 3
1085.71 2
1085.79 2
1085.86 1
1085.94 1
1086.02 1
1086.09 0
1086.17 0
1086.24 0
1086.32 0
1086.39 0
1086.47 0
1086.54 0
1086.62 0
1086.70 0
1086.77 1
1086.85 2
1086.92 3
1087.00 4
1087.07 5
1087.15 5
1087.22 6
1087.30 5
1087.38 5
1087.45 4
1087.53 3
1087.60 3
1087.68 2
1087.75 2
1087.83 2
1087.91 2
1087.98 2
1088.06 3
1088.13 3
1088.21 4
1088.28 5
1088.36 5
1088.43 6
1088.51 6
1088.59 7
1088.66 7
1088.74 7
1088.81 7
1088.89 6
1088.96 6
1089.04 5
1089.12 5
1089.19 4
1089.27 3
1089.34 3
1089.42 2
1089.49 2
1089.57 3
1089.65 4
1089.72 5
1089.80 6
1089.87 7
1089.95 7
1090.02 7
1090.10 7
1090.18 5
1090.25 4
1090.33 3
1090.40 2
1090.48 1
1090.55 1
1090.63 1
1090.71 1
1090.78 2
1090.86 2
1090.93 3
1091.01 3
1091.08 4
1091.16 5
1091.24 6
1091.31 7
1091.39 8
1091.46 10
1091.54 11
1091.61 12
1091.69 12
1091.77 12
1091.84 11
1091.92 10
1091.99 9
1092.07 9
1092.14 8
1092.22 8
1092.30 9
1092.37 11
1092.45 12
1092.52 14
1092.60 15
1092.67 16
1092.75 17
1092.83 16
1092.90 16
1092.98 15
1093.05 14
1093.13 12
1093.21 11
1093.28 10
1093.36 9
1093.43 8
1093.51 8
1093.58 7
1093.66 7
1093.74 6
1093.81 6
1093.89 5
1093.96 5
1094.04 5
1094.12 5
1094.19 6
1094.27 6
1094.34 7
1094.42 8
1094.49 9
1094.57 10
1094.65 12
1094.72 14
1094.80 15
1094.87 16
1094.95 16
1095.03 16
1095.10 15
1095.18 14
1095.25 12
1095.33 11
1095.40 10
1095.48 9
1095.56 9
1095.63 9
1095.71 10
1095.78 10
1095.86 11
1095.94 11
1096.01 11
1096.09 11
1096.16 11
1096.24 11
1096.32 12
1096.39 13
1096.47 13
1096.54 14
1096.62 14
1096.69 14
1096.77 13
1096.85 13
1096.92 11
1097.00 10
1097.07 10
1097.15 9
1097.23 9
1097.30 9
1097.38 9
1097.45 8
1097.53 8
1097.61 7
1097.68 5
1097.76 3
1097.83 2
1097.91 0
1097.99 0
1098.06 0
1098.14 0
1098.21 1
1098.29 3
1098.37 5
1098.44 7
1098.52 8
1098.59 10
1098.67 10
1098.75 10
1098.82 9
1098.90 8
1098.97 6
1099.05 4
1099.13 2
1099.20 1
1099.28 0
1099.35 0
1099.43 0
1099.51 0
1099.58 0
1099.66 1
1099.73 1
1099.81 2
1099.89 2
1099.96 3
1100.04 3
1100.11 3
1100.19 3
1100.27 2
1100.34 1
1100.42 1
1100.49 0
1100.57 0
1100.65 0
1100.72 0
1100.80 0
1100.87 0
1100.95 0
1101.03 0
1101.10 0
1101.18 0
1101.26 0
1101.33 1
1101.41 2
1101.48 2
1101.56 3
1101.64 3
1101.71 2
1101.79 2
1101.86 1
1101.94 1
1102.02 0
1102.09 0
1102.17 1
1102.24 1
1102.32 2
1102.40 2
1102.47 3
1102.55 4
1102.63 5
1102.70 6
1102.78 7
1102.85 8
1102.93 9
1103.01 10
1103.08 11
1103.16 11
1103.23 11
1103.31 11
1103.39 11
1103.46 10
1103.54 9
1103.62 8
1103.69 8
1103.77 8
1103.84 7
1103.92 8
1104.00 8
1104.07 8
1104.15 8
1104.22 8
1104.30 8
1104.38 8
1104.45 9
1104.53 9
1104.61 8
1104.68 8
1104.76 8
1104.83 7
1104.91 6
1104.99 6
1105.06 5
1105.14 5
1105.22 5
1105.29 5
1105.37 4
1105.44 4
1105.52 3
1105.60 2
1105.67 2
1105.75 1
1105.82 2
1105.90 2
1105.98 4
1106.05 5
1106.13 7
1106.21 8
1106.28 9
1106.36 10
1106.43 11
1106.51 11
1106.59 11
1106.66 11
1106.74 10
1106.82 8
1106.89 7
1106.97 5
1107.05 3
1107.12 2
1107.20 2
1107.27 2
1107.35 2
1107.43 3
1107.50 3
1107.58 4
1107.66 4
1107.73 4
1107.81 5
1107.88 5
1107.96 6
1108.04 8
1108.11 9
1108.19 9
1108.27 10
1108.34 10
1108.42 10
1108.49 9
1108.57 9
1108.65 8
1108.72 7
1108.80 6
1108.88 5
1108.95 5
1109.03 5
1109.11 5
1109.18 5
1109.26 5
1109.33 5
1109.41 5
1109.49 4
1109.56 4
1109.64 3
1109.72 3
1109.79 3
1109.87 3
1109.95 4
1110.02 4
1110.10 5
1110.17 5
1110.25 5
1110.33 5
1110.40 4
1110.48 3
1110.56 2
1110.63 1
1110.71 0
1110.79 0
1110.86 0
1110.94 0
1111.02 0
1111.09 0
1111.17 0
1111.24 0
1111.32 0
1111.40 0
1111.47 1
1111.55 1
1111.63 2
1111.70 3
1111.78 4
1111.86 5
1111.93 7
1112.01 8
1112.09 10
1112.16 11
1112.24 11
1112.31 11
1112.39 11
1112.47 11
1112.54 10
1112.62 9
1112.70 9
1112.77 8
1112.85 7
1112.93 7
1113.00 7
1113.08 7
1113.16 9
1113.23 10
1113.31 12
1113.39 14
1113.46 16
1113.54 17
1113.62 18
1113.69 19
1113.77 18
1113.84 18
1113.92 17
1114.00 16
1114.07 15
1114.15 14
1114.23 13
1114.30 13
1114.38 13
1114.46 13
1114.53 13
1114.61 13
1114.69 13
1114.76 13
1114.84 12
1114.92 11
1114.99 9
1115.07 7
1115.15 6
1115.22 5
1115.30 5
1115.38 5
1115.45 6
1115.53 8
1115.61 10
1115.68 12
1115.76 14
1115.83 15
1115.91 17
1115.99 18
1116.06 18
1116.14 18
1116.22 17
1116.29 16
1116.37 14
1116.45 13
1116.52 13
1116.60 13
1116.68 14
1116.75 15
1116.83 17
1116.91 18
1116.98 18
1117.06 19
1117.14 18
1117.21 18
1117.29 18
1117.37 17
1117.44 18
1117.52 18
1117.60 18
1117.67 19
1117.75 20
1117.83 21
1117.90 22
1117.98 23
1118.06 23
1118.13 24
1118.21 25
1118.29 25
1118.36 25
1118.44 25
1118.52 24
1118.59 22
1118.67 21
1118.75 20
1118.82 19
1118.90 18
1118.98 18
1119.05 17
1119.13 17
1119.21 17
1119.28 17
1119.36 17
1119.44 18
1119.51 18
1119.59 19
1119.67 20
1119.74 21
1119.82 22
1119.90 22
1119.97 21
1120.05 20
1120.13 19
1120.20 18
1120.28 17
1120.36 16
1120.43 16
1120.51 17
1120.59 19
1120.67 21
1120.74 23
1120.82 25
1120.90 26
1120.97 26
1121.05 26
1121.13 25
1121.20 24
1121.28 22
1121.36 21
1121.43 20
1121.51 19
1121.59 18
1121.66 18
1121.74 18
1121.82 18
1121.89 19
1121.97 20
1122.05 20
1122.12 20
1122.20 19
1122.28 18
1122.35 16
1122.43 14
1122.51 12
1122.58 10
1122.66 9
1122.74 8
1122.82 7
1122.89 7
1122.97 6
1123.05 6
1123.12 5
1123.20 4
1123.28 4
1123.35 4
1123.43 4
1123.51 6
1123.58 8
1123.66 10
1123.74 12
1123.81 13
1123.89 14
1123.97 14
1124.04 13
1124.12 11
1124.20 10
1124.28 9
1124.35 8
1124.43 8
1124.51 7
1124.58 7
1124.66 7
1124.74 6
1124.81 6
1124.89 5
1124.97 4
1125.04 4
1125.12 4
1125.20 4
1125.27 4
1125.35 5
1125.43 5
1125.51 6
1125.58 7
1125.66 8
1125.74 8
1125.81 8
1125.89 8
1125.97 7
1126.04 6
1126.12 5
1126.20 5
1126.27 4
1126.35 4
1126.43 4
1126.51 4
1126.58 3
1126.66 3
1126.74 2
1126.81 2
1126.89 2
1126.97 3
1127.04 3
1127.12 4
1127.20 6
1127.28 6
1127.35 7
1127.43 7
1127.51 6
1127.58 5
1127.66 4
1127.74 3
1127.81 3
1127.89 2
1127.97 1
1128.05 1
1128.12 1
1128.20 1
1128.28 1
1128.35 1
1128.43 1
1128.51 2
1128.58 3
1128.66 4
1128.74 5
1128.82 7
1128.89 8
1128.97 9
1129.05 9
1129.12 8
1129.20 8
1129.28 7
1129.35 6
1129.43 6
1129.51 7
1129.59 9
1129.66 10
1129.74 12
1129.82 13
1129.89 14
1129.97 14
1130.05 14
1130.13 13
1130.20 13
1130.28 13
1130.36 14
1130.43 14
1130.51 15
1130.59 16
1130.66 17
1130.74 17
1130.82 17
1130.90 16
1130.97 15
1131.05 15
1131.13 14
1131.20 14
1131.28 13
1131.36 13
1131.44 13
1131.51 13
1131.59 12
1131.67 11
1131.74 10
1131.82 10
1131.90 9
1131.98 9
1132.05 9
1132.13 9
1132.21 10
1132.28 10
1132.36 10
1132.44 9
1132.52 9
1132.59 7
1132.67 6
1132.75 6
1132.82 5
1132.90 6
1132.98 7
1133.06 8
1133.13 9
1133.21 11
1133.29 12
1133.36 13
1133.44 13
1133.52 14
1133.60 15
1133.67 15
1133.75 15
1133.83 14
1133.90 14
1133.98 13
1134.06 13
1134.14 13
1134.21 15
1134.29 17
1134.37 20
1134.45 23
1134.52 27
1134.60 30
1134.68 32
1134.75 34
1134.83 35
1134.91 35
1134.99 34
1135.06 33
1135.14 32
1135.22 31
1135.30 30
1135.37 30
1135.45 29
1135.53 29
1135.60 29
1135.68 28
1135.76 28
1135.84 28
1135.91 29
1135.99 29
1136.07 30
1136.14 30
1136.22 30
1136.30 30
1136.38 30
1136.45 30
1136.53 29
1136.61 28
1136.69 28
1136.76 27
1136.84 26
1136.92 25
1137.00 23
1137.07 22
1137.15 20
1137.23 19
1137.30 19
1137.38 19
1137.46 20
1137.54 20
1137.61 21
1137.69 21
1137.77 22
1137.85 22
1137.92 22
1138.00 21
1138.08 21
1138.16 20
1138.23 20
1138.31 20
1138.39 19
1138.46 19
1138.54 19
1138.62 19
1138.70 19
1138.77 18
1138.85 17
1138.93 16
1139.01 14
1139.08 12
1139.16 10
1139.24 8
1139.32 7
1139.39 6
1139.47 6
1139.55 5
1139.63 6
1139.70 7
1139.78 8
1139.86 9
1139.93 11
1140.01 12
1140.09 13
1140.17 14
1140.24 15
1140.32 15
1140.40 15
1140.48 15
1140.55 15
1140.63 16
1140.71 17
1140.79 18
1140.86 18
1140.94 19
1141.02 19
1141.10 18
1141.17 17
1141.25 16
1141.33 15
1141.41 13
1141.48 12
1141.56 11
1141.64 10
1141.72 10
1141.79 10
1141.87 11
1141.95 11
1142.03 11
1142.10 10
1142.18 9
1142.26 7
1142.34 6
1142.41 5
1142.49 4
1142.57 4
1142.65 5
1142.72 5
1142.80 6
1142.88 6
1142.96 7
1143.03 6
1143.11 6
1143.19 5
1143.27 3
1143.34 2
1143.42 1
1143.50 0
1143.58 0
1143.65 0
1143.73 0
1143.81 0
1143.89 0
1143.96 0
1144.04 0
1144.12 0
1144.20 0
1144.27 1
1144.35 3
1144.43 5
1144.51 7
1144.58 8
1144.66 9
1144.74 10
1144.82 10
1144.89 10
1144.97 9
1145.05 8
1145.13 8
1145.20 7
1145.28 7
1145.36 7
1145.44 7
1145.51 7
1145.59 7
1145.67 8
1145.75 8
1145.83 8
1145.90 9
1145.98 10
1146.06 12
1146.14 14
1146.21 15
1146.29 16
1146.37 17
1146.45 17
1146.52 16
1146.60 15
1146.68 13
1146.76 11
1146.83 9
1146.91 7
1146.99 6
1147.07 5
1147.15 4
1147.22 5
1147.30 6
1147.38 7
1147.46 8
1147.53 9
1147.61 9
1147.69 10
1147.77 10
1147.84 10
1147.92 11
1148.00 12
1148.08 12
1148.15 13
1148.23 14
1148.31 14
1148.39 15
1148.47 15
1148.54 15
1148.62 15
1148.70 15
1148.78 16
1148.85 16
1148.93 16
1149.01 15
1149.09 15
1149.16 14
1149.24 14
1149.32 13
1149.40 12
1149.48 11
1149.55 10
1149.63 9
1149.71 9
1149.79 10
1149.86 11
1149.94 14
1150.02 16
1150.10 18
1150.18 20
1150.25 20
1150.33 20
1150.41 19
1150.49 18
1150.56 17
1150.64 16
1150.72 16
1150.80 16
1150.88 16
1150.95 17
1151.03 17
1151.11 18
1151.19 18
1151.26 18
1151.34 17
1151.42 16
1151.50 16
1151.58 16
1151.65 16
1151.73 16
1151.81 17
1151.89 19
1151.96 20
1152.04 22
1152.12 23
1152.20 25
1152.28 25
1152.35 25
1152.43 25
1152.51 24
1152.59 22
1152.66 20
1152.74 19
1152.82 17
1152.90 16
1152.98 16
1153.05 16
1153.13 16
1153.21 17
1153.29 17
1153.37 17
1153.44 17
1153.52 16
1153.60 15
1153.68 14
1153.75 13
1153.83 12
1153.91 10
1153.99 9
1154.07 7
1154.14 6
1154.22 4
1154.30 3
1154.38 3
1154.46 3
1154.53 4
1154.61 5
1154.69 6
1154.77 6
1154.85 6
1154.92 6
1155.00 5
1155.08 4
1155.16 3
1155.24 3
1155.31 4
1155.39 5
1155.47 7
1155.55 9
1155.62 12
1155.70 14
1155.78 16
1155.86 16
1155.94 16
1156.01 14
1156.09 12
1156.17 10
1156.25 7
1156.33 5
1156.40 4
1156.48 3
1156.56 4
1156.64 4
1156.72 5
1156.79 6
1156.87 8
1156.95 10
1157.03 12
1157.11 14
1157.18 17
1157.26 19
1157.34 21
1157.42 23
1157.50 23
1157.57 23
1157.65 22
1157.73 21
1157.81 20
1157.89 19
1157.96 19
1158.04 19
1158.12 19
1158.20 19
1158.28 20
1158.35 20
1158.43 21
1158.51 21
1158.59 22
1158.67 22
1158.74 22
1158.82 22
1158.90 22
1158.98 21
1159.06 20
1159.13 20
1159.21 18
1159.29 17
1159.37 15
1159.45 13
1159.52 11
1159.60 9
1159.68 7
1159.76 6
1159.84 5
1159.92 5
1159.99 5
1160.07 4
1160.15 4
1160.23 3
1160.31 4
1160.38 4
1160.46 5
1160.54 6
1160.62 8
1160.70 9
1160.77 10
1160.85 11
1160.93 12
1161.01 12
1161.09 12
1161.17 13
1161.24 12
1161.32 12
1161.40 10
1161.48 9
1161.56 7
1161.63 6
1161.71 5
1161.79 3
1161.87 2
1161.95 1
1162.02 1
1162.10 0
1162.18 0
1162.26 0
1162.34 0
1162.42 0
1162.49 0
1162.57 1
1162.65 2
1162.73 3
1162.81 3
1162.88 4
1162.96 4
1163.04 4
1163.12 4
1163.20 4
1163.28 4
1163.35 5
1163.43 5
1163.51 5
1163.59 5
1163.67 4
1163.74 4
1163.82 5
1163.90 4
1163.98 4
1164.06 3
1164.14 2
1164.21 0
1164.29 0
1164.37 0
1164.45 0
1164.53 0
1164.61 0
1164.68 0
1164.76 0
1164.84 3
1164.92 6
1165.00 9
1165.07 11
1165.15 11
1165.23 11
1165.31 9
1165.39 8
1165.47 6
1165.54 5
1165.62 5
1165.70 6
1165.78 7
1165.86 9
1165.94 10
1166.01 10
1166.09 10
1166.17 9
1166.25 7
1166.33 4
1166.41 2
1166.48 0
1166.56 0
1166.64 0
1166.72 0
1166.80 0
1166.88 2
1166.95 4
1167.03 7
1167.11 9
1167.19 10
1167.27 11
1167.35 12
1167.42 12
1167.50 12
1167.58 13
1167.66 13
1167.74 13
1167.82 12
1167.89 12
1167.97 13
1168.05 14
1168.13 15
1168.21 17
1168.29 19
1168.36 21
1168.44 21
1168.52 21
1168.60 19
1168.68 17
1168.76 14
1168.83 11
1168.91 8
1168.99 6
1169.07 6
1169.15 6
1169.23 6
1169.30 8
1169.38 9
1169.46 10
1169.54 11
1169.62 11
1169.70 11
1169.77 10
1169.85 10
1169.93 9
1170.01 8
1170.09 8
1170.17 8
1170.25 9
1170.32 10
1170.40 12
1170.48 14
1170.56 16
1170.64 18
1170.72 20
1170.79 21
1170.87 21
1170.95 21
1171.03 21
1171.11 21
1171.19 21
1171.27 21
1171.34 22
1171.42 22
1171.50 22
1171.58 22
1171.66 22
1171.74 21
1171.81 21
1171.89 20
1171.97 20
1172.05 19
1172.13 19
1172.21 18
1172.29 16
1172.36 15
1172.44 14
1172.52 14
1172.60 14
1172.68 15
1172.76 15
1172.83 15
1172.91 15
1172.99 14
1173.07 12
1173.15 10
1173.23 9
1173.31 8
1173.38 8
1173.46 9
1173.54 10
1173.62 12
1173.70 14
1173.78 16
1173.86 18
1173.93 19
1174.01 20
1174.09 21
1174.17 21
1174.25 22
1174.33 22
1174.41 22
1174.48 22
1174.56 22
1174.64 22
1174.72 21
1174.80 20
1174.88 19
1174.96 17
1175.03 16
1175.11 15
1175.19 15
1175.27 15
1175.35 16
1175.43 17
1175.51 19
1175.58 20
1175.66 21
1175.74 22
1175.82 22
1175.90 22
1175.98 21
1176.06 21
1176.13 20
1176.21 20
1176.29 20
1176.37 20
1176.45 21
1176.53 22
1176.61 23
1176.69 24
1176.76 25
1176.84 25
1176.92 25
1177.00 24
1177.08 23
1177.16 21
1177.24 19
1177.31 17
1177.39 15
1177.47 13
1177.55 12
1177.63 11
1177.71 11
1177.79 10
1177.87 10
1177.94 10
1178.02 10
1178.10 10
1178.18 10
1178.26 11
1178.34 12
1178.42 13
1178.49 14
1178.57 15
1178.65 15
1178.73 16
1178.81 16
1178.89 16
1178.97 16
1179.05 17
1179.12 18
1179.20 20
1179.28 22
1179.36 24
1179.44 26
1179.52 27
1179.60 27
1179.68 27
1179.75 27
1179.83 27
1179.91 27
1179.99 27
1180.07 28
1180.15 28
1180.23 29
1180.31 29
1180.38 30
1180.46 30
1180.54 30
1180.62 30
1180.70 30
1180.78 30
1180.86 30
1180.94 29
1181.01 28
1181.09 27
1181.17 26
1181.25 25
1181.33 23
1181.41 21
1181.49 19
1181.57 17
1181.65 14
1181.72 12
1181.80 10
1181.88 9
1181.96 9
1182.04 10
1182.12 11
1182.20 14
1182.28 16
1182.35 19
1182.43 21
1182.51 22
1182.59 24
1182.67 24
1182.75 24
1182.83 24
1182.91 24
1182.99 24
1183.06 24
1183.14 24
1183.22 23
1183.30 23
1183.38 21
1183.46 20
1183.54 18
1183.62 16
1183.70 14
1183.77 13
1183.85 12
1183.93 12
1184.01 12
1184.09 12
1184.17 12
1184.25 13
1184.33 13
1184.41 13
1184.48 13
1184.56 13
1184.64 13
1184.72 13
1184.80 12
1184.88 12
1184.96 11
1185.04 11
1185.12 11
1185.19 11
1185.27 11
1185.35 12
1185.43 12
1185.51 11
1185.59 11
1185.67 10
1185.75 9
1185.83 8
1185.90 7
1185.98 7
1186.06 7
1186.14 7
1186.22 8
1186.30 10
1186.38 11
1186.46 14
1186.54 15
1186.62 17
1186.69 17
1186.77 17
1186.85 16
1186.93 14
1187.01 11
1187.09 10
1187.17 8
1187.25 7
1187.33 7
1187.41 6
1187.48 6
1187.56 5
1187.64 4
1187.72 4
1187.80 4
1187.88 6
1187.96 9
1188.04 13
1188.12 17
1188.20 21
1188.27 24
1188.35 26
1188.43 27
1188.51 25
1188.59 23
1188.67 20
1188.75 17
1188.83 14
1188.91 13
1188.99 12
1189.07 13
1189.14 15
1189.22 18
1189.30 21
1189.38 24
1189.46 25
1189.54 26
1189.62 25
1189.70 24
1189.78 22
1189.86 21
1189.93 21
1190.01 21
1190.09 22
1190.17 23
1190.25 25
1190.33 27
1190.41 29
1190.49 30
1190.57 30
1190.65 30
1190.73 30
1190.81 29
1190.88 28
1190.96 26
1191.04 25
1191.12 24
1191.20 23
1191.28 21
1191.36 21
1191.44 20
1191.52 19
1191.60 18
1191.68 18
1191.75 17
1191.83 17
1191.91 17
1191.99 17
1192.07 17
1192.15 16
1192.23 16
1192.31 16
1192.39 17
1192.47 18
1192.55 19
1192.63 20
1192.70 22
1192.78 23
1192.86 23
1192.94 23
1193.02 23
1193.10 22
1193.18 22
1193.26 23
1193.34 24
1193.42 25
1193.50 26
1193.58 27
1193.65 28
1193.73 28
1193.81 28
1193.89 28
1193.97 29
1194.05 29
1194.13 30
1194.21 31
1194.29 31
1194.37 31
1194.45 31
1194.53 30
1194.61 28
1194.68 25
1194.76 22
1194.84 19
1194.92 17
1195.00 14
1195.08 13
1195.16 12
1195.24 11
1195.32 11
1195.40 11
1195.48 12
1195.56 14
1195.64 15
1195.72 17
1195.79 19
1195.87 21
1195.95 22
1196.03 22
1196.11 22
1196.19 21
1196.27 21
1196.35 21
1196.43 23
1196.51 25
1196.59 28
1196.67 31
1196.75 34
1196.83 35
1196.90 36
1196.98 36
1197.06 35
1197.14 34
1197.22 34
1197.30 34
1197.38 36
1197.46 38
1197.54 39
1197.62 41
1197.70 41
1197.78 41
1197.86 40
1197.94 38
1198.02 35
1198.09 33
1198.17 30
1198.25 28
1198.33 25
1198.41 24
1198.49 24
1198.57 25
1198.65 27
1198.73 29
1198.81 32
1198.89 34
1198.97 35
1199.05 36
1199.13 36
1199.21 36
1199.29 36
1199.36 36
1199.44 37
1199.52 39
1199.60 41
1199.68 43
1199.76 45
1199.84 47
1199.92 47
1200.00 47
1200.08 47
1200.16 46
1200.24 46
1200.32 45
1200.40 44
1200.48 42
1200.56 41
1200.64 40
1200.72 39
1200.79 37
1200.87 36
1200.95 35
1201.03 35
1201.11 35
1201.19 36
1201.27 38
1201.35 40
1201.43 43
1201.51 45
1201.59 46
1201.67 46
1201.75 45
1201.83 44
1201.91 41
1201.99 39
1202.07 36
1202.15 34
1202.23 32
1202.30 30
1202.38 28
1202.46 26
1202.54 23
1202.62 20
1202.70 16
1202.78 13
1202.86 11
1202.94 9
1203.02 9
1203.10 9
1203.18 9
1203.26 10
1203.34 11
1203.42 12
1203.50 13
1203.58 13
1203.66 14
1203.74 16
1203.82 19
1203.90 22
1203.97 25
1204.05 27
1204.13 29
1204.21 29
1204.29 28
1204.37 26
1204.45 24
1204.53 23
1204.61 22
1204.69 22
1204.77 22
1204.85 23
1204.93 25
1205.01 27
1205.09 28
1205.17 29
1205.25 30
1205.33 30
1205.41 29
1205.49 28
1205.57 26
1205.65 25
1205.73 23
1205.81 23
1205.88 23
1205.96 23
1206.04 23
1206.12 24
1206.20 24
1206.28 24
1206.36 25
1206.44 26
1206.52 26
1206.60 27
1206.68 27
1206.76 27
1206.84 25
1206.92 24
1207.00 22
1207.08 21
1207.16 21
1207.24 21
1207.32 23
1207.40 25
1207.48 28
1207.56 30
1207.64 32
1207.72 34
1207.80 34
1207.88 34
1207.96 34
1208.04 33
1208.11 33
1208.19 32
1208.27 32
1208.35 31
1208.43 30
1208.51 28
1208.59 26
1208.67 24
1208.75 22
1208.83 21
1208.91 22
1208.99 24
1209.07 27
1209.15 30
1209.23 32
1209.31 33
1209.39 33
1209.47 33
1209.55 32
1209.63 32
1209.71 32
1209.79 32
1209.87 33
1209.95 33
1210.03 33
1210.11 32
1210.19 30
1210.27 28
1210.35 25
1210.43 22
1210.51 19
1210.59 16
1210.67 14
1210.75 13
1210.83 13
1210.91 13
1210.99 13
1211.07 14
1211.15 13
1211.22 12
1211.30 10
1211.38 8
1211.46 5
1211.54 3
1211.62 0
1211.70 0
1211.78 0
1211.86 0
1211.94 0
1212.02 0
1212.10 0
1212.18 0
1212.26 0
1212.34 2
1212.42 5
1212.50 8
1212.58 10
1212.66 12
1212.74 13
1212.82 15
1212.90 17
1212.98 20
1213.06 23
1213.14 27
1213.22 31
1213.30 35
1213.38 38
1213.46 41
1213.54 43
1213.62 44
1213.70 45
1213.78 45
1213.86 44
1213.94 44
1214.02 45
1214.10 46
1214.18 47
1214.26 49
1214.34 51
1214.42 52
1214.50 51
1214.58 50
1214.66 48
1214.74 44
1214.82 40
1214.90 36
1214.98 33
1215.06 30
1215.14 29
1215.22 29
1215.30 30
1215.38 31
1215.46 33
1215.54 34
1215.62 35
1215.70 36
1215.78 37
1215.86 37
1215.94 38
1216.02 39
1216.10 40
1216.18 43
1216.26 46
1216.34 49
1216.42 52
1216.50 54
1216.58 54
1216.66 54
1216.74 52
1216.82 49
1216.90 45
1216.98 41
1217.06 38
1217.14 36
1217.22 34
1217.30 33
1217.38 33
1217.46 34
1217.54 35
1217.62 36
1217.70 36
1217.78 37
1217.86 37
1217.94 37
1218.02 36
1218.10 35
1218.18 35
1218.26 34
1218.34 33
1218.42 32
1218.50 30
1218.58 29
1218.66 27
1218.74 26
1218.82 23
1218.90 21
1218.98 18
1219.06 15
1219.14 13
1219.22 12
1219.30 12
1219.38 13
1219.46 16
1219.54 19
1219.62 23
1219.70 28
1219.78 32
1219.86 35
1219.94 38
1220.02 40
1220.10 40
1220.18 40
1220.26 40
1220.34 38
1220.42 37
1220.50 35
1220.58 33
1220.66 31
1220.74 30
1220.82 28
1220.90 27
1220.98 26
1221.06 25
1221.14 23
1221.22 22
1221.30 20
1221.38 17
1221.46 15
1221.54 14
1221.62 13
1221.70 14
1221.78 16
1221.86 19
1221.94 22
1222.02 26
1222.10 30
1222.18 34
1222.26 36
1222.34 37
1222.42 37
1222.50 36
1222.58 34
1222.66 31
1222.74 27
1222.82 25
1222.90 23
1222.98 22
1223.06 22
1223.14 23
1223.22 25
1223.30 27
1223.38 30
1223.46 32
1223.54 35
1223.62 37
1223.70 39
1223.78 41
1223.86 42
1223.94 43
1224.03 43
1224.11 42
1224.19 42
1224.27 41
1224.35 41
1224.43 41
1224.51 42
1224.59 42
1224.67 42
1224.75 42
1224.83 41
1224.91 40
1224.99 39
1225.07 38
1225.15 38
1225.23 39
1225.31 40
1225.39 41
1225.47 43
1225.55 43
1225.63 43
1225.71 42
1225.79 40
1225.87 37
1225.95 34
1226.03 30
1226.11 27
1226.19 23
1226.27 20
1226.35 17
1226.43 14
1226.51 10
1226.59 7
1226.67 4
1226.75 1
1226.83 0
1226.91 0
1226.99 0
1227.08 0
1227.16 0
1227.24 0
1227.32 0
1227.40 0
1227.48 2
1227.56 5
1227.64 9
1227.72 12
1227.80 15
1227.88 17
1227.96 19
1228.04 19
1228.12 19
1228.20 18
1228.28 17
1228.36 16
1228.44 15
1228.52 14
1228.60 14
1228.68 13
1228.76 13
1228.84 12
1228.92 10
1229.00 8
1229.08 6
1229.16 5
1229.24 4
1229.32 4
1229.41 5
1229.49 7
1229.57 9
1229.65 11
1229.73 11
1229.81 12
1229.89 11
1229.97 11
1230.05 11
1230.13 11
1230.21 13
1230.29 15
1230.37 18
1230.45 21
1230.53 24
1230.61 26
1230.69 28
1230.77 29
1230.85 29
1230.93 28
1231.01 26
1231.09 23
1231.17 20
1231.25 17
1231.34 13
1231.42 10
1231.50 8
1231.58 6
1231.66 5
1231.74 4
1231.82 3
1231.90 3
1231.98 4
1232.06 5
1232.14 6
1232.22 8
1232.30 9
1232.38 10
1232.46 11
1232.54 10
1232.62 9
1232.70 7
1232.78 5
1232.86 4
1232.94 3
1233.03 2
1233.11 2
1233.19 2
1233.27 1
1233.35 1
1233.43 1
1233.51 1
1233.59 2
1233.67 3
1233.75 6
1233.83 9
1233.91 12
1233.99 15
1234.07 17
1234.15 18
1234.23 17
1234.31 16
1234.39 14
1234.47 13
1234.56 12
1234.64 11
1234.72 11
1234.80 11
1234.88 11
1234.96 11
1235.04 12
1235.12 13
1235.20 14
1235.28 15
1235.36 16
1235.44 17
1235.52 18
1235.60 19
1235.68 20
1235.76 20
1235.84 19
1235.93 18
1236.01 18
1236.09 17
1236.17 17
1236.25 16
1236.33 17
1236.41 17
1236.49 18
1236.57 18
1236.65 19
1236.73 21
1236.81 22
1236.89 24
1236.97 25
1237.05 27
1237.13 28
1237.22 29
1237.30 29
1237.38 29
1237.46 28
1237.54 27
1237.62 26
1237.70 24
1237.78 22
1237.86 20
1237.94 18
1238.02 16
1238.10 14
1238.18 13
1238.26 12
1238.34 11
1238.43 12
1238.51 13
1238.59 14
1238.67 16
1238.75 18
1238.83 21
1238.91 23
1238.99 25
1239.07 27
1239.15 29
1239.23 31
1239.31 32
1239.39 33
1239.47 33
1239.56 32
1239.64 30
1239.72 26
1239.80 21
1239.88 16
1239.96 10
1240.04 5
1240.12 1
1240.20 0
1240.28 0
1240.36 0
1240.44 3
1240.52 8
1240.60 13
1240.69 18
1240.77 22
1240.85 24
1240.93 25
1241.01 24
1241.09 21
1241.17 18
1241.25 14
1241.33 10
1241.41 8
1241.49 6
1241.57 6
1241.65 7
1241.74 8
1241.82 9
1241.90 11
1241.98 13
1242.06 16
1242.14 19
1242.22 24
1242.30 29
1242.38 34
1242.46 38
1242.54 42
1242.62 44
1242.71 45
1242.79 46
1242.87 46
1242.95 45
1243.03 46
1243.11 46
1243.19 47
1243.27 48
1243.35 48
1243.43 47
1243.51 44
1243.59 41
1243.68 37
1243.76 32
1243.84 27
1243.92 24
1244.00 21
1244.08 19
1244.16 19
1244.24 19
1244.32 20
1244.40 21
1244.48 21
1244.56 22
1244.65 22
1244.73 22
1244.81 23
1244.89 24
1244.97 27
1245.05 29
1245.13 32
1245.21 34
1245.29 36
1245.37 37
1245.45 37
1245.54 37
1245.62 36
1245.70 35
1245.78 34
1245.86 33
1245.94 33
1246.02 32
1246.10 32
1246.18 31
1246.26 31
1246.34 30
1246.43 29
1246.51 28
1246.59 25
1246.67 22
1246.75 18
1246.83 14
1246.91 10
1246.99 6
1247.07 2
1247.15 0
1247.24 0
1247.32 0
1247.40 1
1247.48 2
1247.56 4
1247.64 5
1247.72 6
1247.80 5
1247.88 5
1247.96 4
1248.05 3
1248.13 2
1248.21 2
1248.29 3
1248.37 4
1248.45 5
1248.53 7
1248.61 9
1248.69 12
1248.77 14
1248.86 16
1248.94 18
1249.02 20
1249.10 21
1249.18 23
1249.26 25
1249.34 26
1249.42 28
1249.50 29
1249.58 30
1249.67 30
1249.75 30
1249.83 28
1249.91 26
1249.99 24
1250.07 21
1250.15 18
1250.23 15
1250.31 12
1250.40 10
1250.48 8
1250.56 6
1250.64 5
1250.72 4
1250.80 4
1250.88 4
1250.96 4
1251.04 5
1251.12 5
1251.21 6
1251.29 6
1251.37 6
1251.45 5
1251.53 4
1251.61 4
1251.69 4
1251.77 4
1251.85 5
1251.94 6
1252.02 7
1252.10 7
1252.18 7
1252.26 6
1252.34 4
1252.42 2
1252.50 0
1252.59 0
1252.67 0
1252.75 0
1252.83 0
1252.91 1
1252.99 2
1253.07 3
1253.15 3
1253.23 3
1253.32 3
1253.40 2
1253.48 1
1253.56 0
1253.64 0
1253.72 0
1253.80 0
1253.88 0
1253.96 0
1254.05 0
1254.13 0
1254.21 0
1254.29 3
1254.37 6
1254.45 9
1254.53 12
1254.61 15
1254.70 17
1254.78 18
1254.86 19
1254.94 19
1255.02 19
1255.10 19
1255.18 20
1255.26 21
1255.35 22
1255.43 24
1255.51 24
1255.59 24
1255.67 23
1255.75 22
1255.83 21
1255.91 20
1256.00 19
1256.08 18
1256.16 18
1256.24 17
1256.32 17
1256.40 17
1256.48 18
1256.56 18
1256.65 18
1256.73 19
1256.81 19
1256.89 19
1256.97 19
1257.05 19
1257.13 18
1257.21 17
1257.30 16
1257.38 15
1257.46 14
1257.54 14
1257.62 14
1257.70 15
1257.78 17
1257.86 19
1257.95 21
1258.03 24
1258.11 26
1258.19 29
1258.27 30
1258.35 31
1258.43 30
1258.52 29
1258.60 28
1258.68 26
1258.76 26
1258.84 26
1258.92 27
1259.00 28
1259.08 31
1259.17 33
1259.25 35
1259.33 37
1259.41 37
1259.49 37
1259.57 36
1259.65 34
1259.74 32
1259.82 30
1259.90 28
1259.98 27
1260.06 26
1260.14 26
1260.22 27
1260.31 28
1260.39 30
1260.47 31
1260.55 32
1260.63 33
1260.71 33
1260.79 32
1260.88 30
1260.96 28
1261.04 25
1261.12 22
1261.20 20
1261.28 19
1261.36 18
1261.45 19
1261.53 20
1261.61 21
1261.69 24
1261.77 28
1261.85 33
1261.93 39
1262.02 46
1262.10 53
1262.18 61
1262.26 68
1262.34 73
1262.42 78
1262.50 82
1262.59 85
1262.67 89
1262.75 93
1262.83 98
1262.91 105
1262.99 113
1263.07 122
1263.16 130
1263.24 138
1263.32 143
1263.40 145
1263.48 144
1263.56 140
1263.64 134
1263.73 126
1263.81 119
1263.89 112
1263.97 106
1264.05 101
1264.13 96
1264.22 92
1264.30 87
1264.38 82
1264.46 77
1264.54 72
1264.62 68
1264.70 65
1264.79 63
1264.87 60
1264.95 58
1265.03 55
1265.11 51
1265.19 46
1265.28 41
1265.36 35
1265.44 31
1265.52 27
1265.60 24
1265.68 23
1265.76 22
1265.85 22
1265.93 21
1266.01 20
1266.09 17
1266.17 15
1266.25 12
1266.34 10
1266.42 9
1266.50 10
1266.58 11
1266.66 13
1266.74 15
1266.83 16
1266.91 17
1266.99 18
1267.07 19
1267.15 20
1267.23 22
1267.32 25
1267.40 28
1267.48 31
1267.56 34
1267.64 37
1267.72 39
1267.80 39
1267.89 39
1267.97 39
1268.05 37
1268.13 35
1268.21 32
1268.29 29
1268.38 25
1268.46 22
1268.54 18
1268.62 15
1268.70 12
1268.78 9
1268.87 6
1268.95 2
1269.03 0
1269.11 0
1269.19 0
1269.27 0
1269.36 0
1269.44 0
1269.52 0
1269.60 0
1269.68 0
1269.76 3
1269.85 6
1269.93 9
1270.01 13
1270.09 16
1270.17 19
1270.26 21
1270.34 21
1270.42 21
1270.50 19
1270.58 17
1270.66 15
1270.75 13
1270.83 11
1270.91 9
1270.99 9
1271.07 9
1271.15 11
1271.24 13
1271.32 16
1271.40 20
1271.48 23
1271.56 26
1271.64 28
1271.73 29
1271.81 29
1271.89 28
1271.97 26
1272.05 23
1272.14 20
1272.22 18
1272.30 15
1272.38 13
1272.46 11
1272.54 9
1272.63 8
1272.71 7
1272.79 6
1272.87 5
1272.95 4
1273.03 2
1273.12 1
1273.20 0
1273.28 0
1273.36 1
1273.44 2
1273.53 4
1273.61 7
1273.69 9
1273.77 11
1273.85 14
1273.93 16
1274.02 18
1274.10 20
1274.18 23
1274.26 25
1274.34 26
1274.43 26
1274.51 24
1274.59 22
1274.67 18
1274.75 14
1274.84 9
1274.92 4
1275.00 0
1275.08 0
1275.16 0
1275.24 0
1275.33 0
1275.41 0
1275.49 0
1275.57 6
1275.65 12
1275.74 16
1275.82 19
1275.90 20
1275.98 19
1276.06 16
1276.15 13
1276.23 10
1276.31 7
1276.39 5
1276.47 5
1276.55 5
1276.64 7
1276.72 11
1276.80 15
1276.88 19
1276.96 24
1277.05 28
1277.13 32
1277.21 36
1277.29 38
1277.37 40
1277.46 41
1277.54 41
1277.62 40
1277.70 38
1277.78 34
1277.87 30
1277.95 27
1278.03 23
1278.11 20
1278.19 18
1278.28 17
1278.36 17
1278.44 16
1278.52 16
1278.60 16
1278.69 15
1278.77 13
1278.85 11
1278.93 9
1279.01 7
1279.10 5
1279.18 2
1279.26 0
1279.34 0
1279.42 0
1279.51 0
1279.59 0
1279.67 0
1279.75 0
1279.83 0
1279.92 0
1280.00 2
1280.08 5
1280.16 8
1280.24 10
1280.33 13
1280.41 15
1280.49 18
1280.57 21
1280.65 24
1280.74 27
1280.82 29
1280.90 31
1280.98 32
1281.06 31
1281.15 30
1281.23 27
1281.31 25
1281.39 22
1281.47 20
1281.56 19
1281.64 19
1281.72 21
1281.80 23
1281.88 26
1281.97 29
1282.05 32
1282.13 34
1282.21 35
1282.30 35
1282.38 34
1282.46 33
1282.54 31
1282.62 29
1282.71 28
1282.79 27
1282.87 26
1282.95 26
1283.03 25
1283.12 24
1283.20 23
1283.28 22
1283.36 21
1283.44 20
1283.53 18
1283.61 17
1283.69 15
1283.77 14
1283.86 13
1283.94 13
1284.02 14
1284.10 15
1284.18 16
1284.27 18
1284.35 19
1284.43 18
1284.51 17
1284.60 15
1284.68 13
1284.76 11
1284.84 9
1284.92 8
1285.01 7
1285.09 7
1285.17 8
1285.25 8
1285.33 9
1285.42 10
1285.50 11
1285.58 14
1285.66 17
1285.75 20
1285.83 23
1285.91 26
1285.99 29
1286.07 31
1286.16 32
1286.24 33
1286.32 35
1286.40 36
1286.49 38
1286.57 40
1286.65 41
1286.73 41
1286.81 40
1286.90 38
1286.98 36
1287.06 33
1287.14 30
1287.23 28
1287.31 27
1287.39 26
1287.47 25
1287.56 24
1287.64 22
1287.72 20
1287.80 16
1287.88 12
1287.97 9
1288.05 7
1288.13 5
1288.21 5
1288.30 6
1288.38 7
1288.46 8
1288.54 10
1288.62 13
1288.71 16
1288.79 19
1288.87 24
1288.95 28
1289.04 32
1289.12 35
1289.20 38
1289.28 39
1289.37 39
1289.45 37
1289.53 36
1289.61 34
1289.69 33
1289.78 33
1289.86 34
1289.94 35
1290.02 37
1290.11 38
1290.19 40
1290.27 42
1290.35 43
1290.44 45
1290.52 47
1290.60 49
1290.68 51
1290.77 52
1290.85 53
1290.93 53
1291.01 52
1291.10 51
1291.18 49
1291.26 48
1291.34 46
1291.42 44
1291.51 43
1291.59 41
1291.67 39
1291.75 38
1291.84 38
1291.92 38
1292.00 39
1292.08 39
1292.17 39
1292.25 39
1292.33 38
1292.41 38
1292.50 37
1292.58 38
1292.66 38
1292.74 40
1292.83 42
1292.91 45
1292.99 47
1293.07 50
1293.16 53
1293.24 56
1293.32 58
1293.40 60
1293.49 59
1293.57 58
1293.65 54
1293.73 50
1293.82 45
1293.90 39
1293.98 34
1294.06 30
1294.14 26
1294.23 23
1294.31 20
1294.39 18
1294.47 15
1294.56 13
1294.64 11
1294.72 10
1294.80 10
1294.89 12
1294.97 14
1295.05 17
1295.13 20
1295.22 24
1295.30 27
1295.38 31
1295.46 35
1295.55 38
1295.63 42
1295.71 44
1295.80 46
1295.88 46
1295.96 45
1296.04 42
1296.13 39
1296.21 36
1296.29 34
1296.37 33
1296.46 32
1296.54 33
1296.62 34
1296.70 35
1296.79 36
1296.87 36
1296.95 37
1297.03 37
1297.12 37
1297.20 37
1297.28 37
1297.36 37
1297.45 37
1297.53 36
1297.61 34
1297.69 32
1297.78 29
1297.86 26
1297.94 24
1298.02 22
1298.11 20
1298.19 19
1298.27 19
1298.35 18
1298.44 18
1298.52 17
1298.60 17
1298.69 17
1298.77 18
1298.85 20
1298.93 23
1299.02 28
1299.10 34
1299.18 41
1299.26 48
1299.35 54
1299.43 58
1299.51 61
1299.59 63
1299.68 63
1299.76 62
1299.84 60
1299.92 57
1300.01 53
1300.09 48
1300.17 42
1300.26 36
1300.34 31
1300.42 27
1300.50 24
1300.59 24
1300.67 24
1300.75 26
1300.83 28
1300.92 30
1301.00 33
1301.08 35
1301.17 38
1301.25 40
1301.33 42
1301.41 43
1301.50 44
1301.58 44
1301.66 42
1301.74 40
1301.83 37
1301.91 34
1301.99 31
1302.08 31
1302.16 31
1302.24 33
1302.32 36
1302.41 39
1302.49 41
1302.57 42
1302.65 41
1302.74 40
1302.82 37
1302.90 34
1302.99 31
1303.07 28
1303.15 26
1303.23 26
1303.32 27
1303.40 31
1303.48 37
1303.56 44
1303.65 52
1303.73 59
1303.81 64
1303.90 65
1303.98 64
1304.06 60
1304.14 54
1304.23 48
1304.31 43
1304.39 38
1304.48 36
1304.56 36
1304.64 39
1304.72 42
1304.81 46
1304.89 50
1304.97 53
1305.06 55
1305.14 54
1305.22 52
1305.30 49
1305.39 46
1305.47 44
1305.55 42
1305.63 40
1305.72 40
1305.80 40
1305.88 40
1305.97 39
1306.05 39
1306.13 38
1306.21 37
1306.30 35
1306.38 34
1306.46 32
1306.55 31
1306.63 30
1306.71 29
1306.79 28
1306.88 28
1306.96 28
1307.04 29
1307.13 31
1307.21 34
1307.29 37
1307.38 40
1307.46 43
1307.54 45
1307.62 46
1307.71 45
1307.79 44
1307.87 43
1307.96 42
1308.04 42
1308.12 42
1308.20 42
1308.29 42
1308.37 40
1308.45 38
1308.54 36
1308.62 34
1308.70 33
1308.78 33
1308.87 32
1308.95 32
1309.03 31
1309.12 29
1309.20 27
1309.28 25
1309.37 23
1309.45 23
1309.53 22
1309.61 22
1309.70 22
1309.78 22
1309.86 21
1309.95 21
1310.03 21
1310.11 21
1310.20 22
1310.28 23
1310.36 25
1310.44 26
1310.53 28
1310.61 30
1310.69 33
1310.78 37
1310.86 41
1310.94 45
1311.03 48
1311.11 50
1311.19 49
1311.27 47
1311.36 43
1311.44 39
1311.52 36
1311.61 33
1311.69 32
1311.77 32
1311.86 32
1311.94 33
1312.02 35
1312.10 38
1312.19 42
1312.27 47
1312.35 51
1312.44 55
1312.52 58
1312.60 59
1312.69 58
1312.77 56
1312.85 54
1312.94 53
1313.02 51
1313.10 51
1313.18 50
1313.27 50
1313.35 51
1313.43 51
1313.52 52
1313.60 54
1313.68 57
1313.77 60
1313.85 63
1313.93 66
1314.02 68
1314.10 69
1314.18 68
1314.26 65
1314.35 62
1314.43 58
1314.51 53
1314.60 49
1314.68 45
1314.76 42
1314.85 41
1314.93 41
1315.01 43
1315.10 46
1315.18 49
1315.26 53
1315.35 57
1315.43 59
1315.51 60
1315.60 60
1315.68 59
1315.76 58
1315.84 57
1315.93 56
1316.01 55
1316.09 53
1316.18 50
1316.26 46
1316.34 41
1316.43 36
1316.51 31
1316.59 27
1316.68 24
1316.76 23
1316.84 22
1316.93 23
1317.01 24
1317.09 24
1317.18 25
1317.26 25
1317.34 25
1317.43 25
1317.51 25
1317.59 25
1317.67 26
1317.76 27
1317.84 28
1317.92 29
1318.01 31
1318.09 32
1318.17 33
1318.26 35
1318.34 36
1318.42 36
1318.51 38
1318.59 40
1318.67 43
1318.76 46
1318.84 50
1318.92 54
1319.01 58
1319.09 60
1319.17 61
1319.26 61
1319.34 58
1319.42 55
1319.51 51
1319.59 48
1319.67 46
1319.76 45
1319.84 46
1319.92 49
1320.01 54
1320.09 59
1320.17 64
1320.26 68
1320.34 72
1320.42 74
1320.51 75
1320.59 75
1320.67 75
1320.76 74
1320.84 72
1320.92 69
1321.01 66
1321.09 63
1321.17 59
1321.26 55
1321.34 51
1321.42 47
1321.51 44
1321.59 42
1321.67 40
1321.76 38
1321.84 38
1321.92 37
1322.01 38
1322.09 38
1322.17 40
1322.26 41
1322.34 44
1322.42 47
1322.51 50
1322.59 54
1322.67 57
1322.76 60
1322.84 62
1322.92 63
1323.01 63
1323.09 62
1323.17 60
1323.26 57
1323.34 54
1323.42 52
1323.51 49
1323.59 48
1323.67 47
1323.76 48
1323.84 49
1323.92 51
1324.01 53
1324.09 55
1324.17 56
1324.26 56
1324.34 55
1324.42 53
1324.51 49
1324.59 45
1324.68 41
1324.76 37
1324.84 34
1324.93 31
1325.01 30
1325.09 30
1325.18 32
1325.26 34
1325.34 38
1325.43 43
1325.51 48
1325.59 54
1325.68 60
1325.76 64
1325.84 67
1325.93 67
1326.01 66
1326.09 62
1326.18 57
1326.26 51
1326.34 45
1326.43 39
1326.51 34
1326.59 29
1326.68 26
1326.76 24
1326.85 23
1326.93 23
1327.01 24
1327.10 25
1327.18 26
1327.26 26
1327.35 25
1327.43 23
1327.51 20
1327.60 16
1327.68 12
1327.76 7
1327.85 2
1327.93 0
1328.01 0
1328.10 0
1328.18 0
1328.27 0
1328.35 0
1328.43 0
1328.52 0
1328.60 0
1328.68 6
1328.77 14
1328.85 22
1328.93 30
1329.02 38
1329.10 46
1329.18 51
1329.27 56
1329.35 59
1329.44 61
1329.52 62
1329.60 63
1329.69 63
1329.77 63
1329.85 63
1329.94 63
1330.02 63
1330.10 61
1330.19 59
1330.27 56
1330.36 52
1330.44 47
1330.52 43
1330.61 39
1330.69 36
1330.77 33
1330.86 31
1330.94 29
1331.02 27
1331.11 26
1331.19 26
1331.28 27
1331.36 29
1331.44 30
1331.53 31
1331.61 31
1331.69 30
1331.78 26
1331.86 21
1331.94 16
1332.03 10
1332.11 6
1332.20 2
1332.28 0
1332.36 0
1332.45 1
1332.53 3
1332.61 5
1332.70 8
1332.78 12
1332.87 15
1332.95 18
1333.03 21
1333.12 24
1333.20 26
1333.28 27
1333.37 28
1333.45 28
1333.54 29
1333.62 31
1333.70 33
1333.79 36
1333.87 39
1333.95 42
1334.04 44
1334.12 47
1334.20 49
1334.29 50
1334.37 51
1334.46 53
1334.54 54
1334.62 55
1334.71 55
1334.79 53
1334.88 50
1334.96 46
1335.04 41
1335.13 36
1335.21 33
1335.29 32
1335.38 33
1335.46 37
1335.55 42
1335.63 47
1335.71 52
1335.80 54
1335.88 55
1335.96 53
1336.05 49
1336.13 45
1336.22 41
1336.30 38
1336.38 37
1336.47 37
1336.55 39
1336.63 42
1336.72 44
1336.80 46
1336.89 45
1336.97 43
1337.05 39
1337.14 34
1337.22 28
1337.31 24
1337.39 20
1337.47 18
1337.56 18
1337.64 20
1337.72 22
1337.81 24
1337.89 25
1337.98 25
1338.06 24
1338.14 22
1338.23 21
1338.31 21
1338.40 23
1338.48 28
1338.56 36
1338.65 45
1338.73 55
1338.81 64
1338.90 71
1338.98 76
1339.07 78
1339.15 78
1339.23 75
1339.32 70
1339.40 65
1339.49 60
1339.57 56
1339.65 52
1339.74 48
1339.82 45
1339.91 41
1339.99 37
1340.07 33
1340.16 29
1340.24 25
1340.33 24
1340.41 24
1340.49 27
1340.58 32
1340.66 38
1340.75 46
1340.83 54
1340.91 62
1341.00 69
1341.08 76
1341.16 81
1341.25 85
1341.33 88
1341.42 90
1341.50 90
1341.58 90
1341.67 89
1341.75 89
1341.84 89
1341.92 89
1342.00 91
1342.09 92
1342.17 93
1342.26 92
1342.34 91
1342.42 87
1342.51 83
1342.59 79
1342.68 76
1342.76 74
1342.84 74
1342.93 74
1343.01 74
1343.10 74
1343.18 73
1343.26 71
1343.35 69
1343.43 68
1343.52 67
1343.60 67
1343.68 67
1343.77 68
1343.85 68
1343.94 68
1344.02 67
1344.11 67
1344.19 67
1344.27 68
1344.36 71
1344.44 74
1344.53 77
1344.61 79
1344.69 80
1344.78 79
1344.86 77
1344.95 75
1345.03 72
1345.11 70
1345.20 69
1345.28 67
1345.37 66
1345.45 65
1345.53 64
1345.62 63
1345.70 64
1345.79 65
1345.87 68
1345.96 70
1346.04 72
1346.12 72
1346.21 69
1346.29 64
1346.38 57
1346.46 50
1346.54 42
1346.63 36
1346.71 30
1346.80 26
1346.88 24
1346.96 22
1347.05 22
1347.13 23
1347.22 25
1347.30 29
1347.39 35
1347.47 42
1347.55 50
1347.64 58
1347.72 64
1347.81 68
1347.89 70
1347.97 70
1348.06 68
1348.14 65
1348.23 60
1348.31 55
1348.40 50
1348.48 45
1348.56 41
1348.65 38
1348.73 36
1348.82 35
1348.90 36
1348.98 38
1349.07 41
1349.15 45
1349.24 49
1349.32 54
1349.41 59
1349.49 63
1349.57 66
1349.66 68
1349.74 69
1349.83 68
1349.91 66
1350.00 63
1350.08 58
1350.16 53
1350.25 48
1350.33 43
1350.42 39
1350.50 36
1350.59 34
1350.67 34
1350.75 35
1350.84 38
1350.92 43
1351.01 48
1351.09 53
1351.18 57
1351.26 61
1351.34 63
1351.43 63
1351.51 62
1351.60 61
1351.68 59
1351.77 58
1351.85 57
1351.93 57
1352.02 57
1352.10 57
1352.19 55
1352.27 53
1352.36 50
1352.44 45
1352.52 41
1352.61 37
1352.69 33
1352.78 31
1352.86 29
1352.95 28
1353.03 26
1353.11 25
1353.20 23
1353.28 21
1353.37 19
1353.45 16
1353.54 13
1353.62 10
1353.70 8
1353.79 6
1353.87 5
1353.96 6
1354.04 8
1354.13 13
1354.21 19
1354.30 26
1354.38 33
1354.46 38
1354.55 42
1354.63 44
1354.72 44
1354.80 43
1354.89 41
1354.97 38
1355.05 36
1355.14 35
1355.22 34
1355.31 34
1355.39 34
1355.48 35
1355.56 36
1355.65 38
1355.73 40
1355.81 43
1355.90 46
1355.98 49
1356.07 51
1356.15 53
1356.24 54
1356.32 54
1356.41 55
1356.49 55
1356.57 57
1356.66 60
1356.74 64
1356.83 69
1356.91 75
1357.00 80
1357.08 83
1357.17 85
1357.25 85
1357.33 84
1357.42 81
1357.50 77
1357.59 74
1357.67 72
1357.76 71
1357.84 72
1357.93 74
1358.01 77
1358.09 80
1358.18 83
1358.26 87
1358.35 89
1358.43 92
1358.52 95
1358.60 97
1358.69 100
1358.77 103
1358.86 104
1358.94 103
1359.02 101
1359.11 97
1359.19 92
1359.28 87
1359.36 82
1359.45 79
1359.53 77
1359.62 76
1359.70 77
1359.79 78
1359.87 79
1359.95 80
1360.04 82
1360.12 85
1360.21 89
1360.29 94
1360.38 100
1360.46 105
1360.55 108
1360.63 110
1360.72 109
1360.80 106
1360.88 100
1360.97 93
1361.05 87
1361.14 83
1361.22 80
1361.31 79
1361.39 79
1361.48 81
1361.56 82
1361.65 82
1361.73 81
1361.81 78
1361.90 75
1361.98 70
1362.07 65
1362.15 61
1362.24 58
1362.32 57
1362.41 56
1362.49 56
1362.58 57
1362.66 59
1362.75 60
1362.83 62
1362.92 64
1363.00 66
1363.08 66
1363.17 66
1363.25 63
1363.34 60
1363.42 55
1363.51 51
1363.59 47
1363.68 45
1363.76 44
1363.85 46
1363.93 50
1364.02 54
1364.10 58
1364.18 62
1364.27 65
1364.35 66
1364.44 65
1364.52 63
1364.61 60
1364.69 57
1364.78 54
1364.86 51
1364.95 49
1365.03 48
1365.12 47
1365.20 46
1365.29 45
1365.37 46
1365.46 46
1365.54 48
1365.62 50
1365.71 53
1365.79 57
1365.88 60
1365.96 63
1366.05 65
1366.13 66
1366.22 66
1366.30 63
1366.39 59
1366.47 54
1366.56 47
1366.64 41
1366.73 34
1366.81 29
1366.90 24
1366.98 21
1367.07 19
1367.15 18
1367.24 17
1367.32 16
1367.40 15
1367.49 14
1367.57 11
1367.66 9
1367.74 5
1367.83 2
1367.91 0
1368.00 0
1368.08 0
1368.17 0
1368.25 1
1368.34 6
1368.42 11
1368.51 17
1368.59 23
1368.68 27
1368.76 30
1368.85 32
1368.93 31
1369.02 29
1369.10 26
1369.19 21
1369.27 17
1369.36 12
1369.44 9
1369.53 6
1369.61 3
1369.69 1
1369.78 0
1369.86 0
1369.95 0
1370.03 0
1370.12 0
1370.20 0
1370.29 0
1370.37 0
1370.46 1
1370.54 5
1370.63 9
1370.71 13
1370.80 15
1370.88 16
1370.97 16
1371.05 15
1371.14 13
1371.22 12
1371.31 11
1371.39 12
1371.48 15
1371.56 18
1371.65 23
1371.73 27
1371.82 31
1371.90 35
1371.99 37
1372.07 39
1372.16 39
1372.24 39
1372.33 37
1372.41 34
1372.50 31
1372.58 27
1372.67 23
1372.75 21
1372.84 20
1372.92 21
1373.01 24
1373.09 28
1373.18 33
1373.26 38
1373.35 41
1373.43 44
1373.52 45
1373.60 45
1373.69 46
1373.77 46
1373.86 47
1373.94 49
1374.03 52
1374.11 55
1374.20 57
1374.28 58
1374.37 58
1374.45 57
1374.54 55
1374.62 52
1374.71 49
1374.79 47
1374.88 45
1374.96 44
1375.05 44
1375.13 45
1375.22 47
1375.30 49
1375.39 52
1375.47 56
1375.56 58
1375.64 61
1375.73 62
1375.81 62
1375.90 61
1375.98 59
1376.07 57
1376.15 55
1376.24 53
1376.32 50
1376.41 48
1376.49 46
1376.58 45
1376.66 43
1376.75 42
1376.83 41
1376.92 40
1377.00 39
1377.09 38
1377.17 36
1377.26 35
1377.34 36
1377.43 37
1377.51 41
1377.60 45
1377.68 49
1377.77 53
1377.85 55
1377.94 56
1378.02 55
1378.11 53
1378.19 50
1378.28 46
1378.36 44
1378.45 42
1378.53 41
1378.62 41
1378.70 42
1378.79 43
1378.87 46
1378.96 50
1379.04 54
1379.13 60
1379.21 66
1379.30 73
1379.39 81
1379.47 89
1379.56 96
1379.64 101
1379.73 105
1379.81 108
1379.90 109
1379.98 109
1380.07 108
1380.15 107
1380.24 105
1380.32 103
1380.41 99
1380.49 94
1380.58 89
1380.66 83
1380.75 78
1380.83 72
1380.92 68
1381.00 64
1381.09 61
1381.17 58
1381.26 56
1381.34 55
1381.43 54
1381.51 55
1381.60 56
1381.69 59
1381.77 62
1381.86 65
1381.94 67
1382.03 68
1382.11 69
1382.20 69
1382.28 69
1382.37 68
1382.45 67
1382.54 65
1382.62 63
1382.71 60
1382.79 56
1382.88 52
1382.96 47
1383.05 42
1383.13 38
1383.22 35
1383.30 34
1383.39 35
1383.48 37
1383.56 41
1383.65 45
1383.73 50
1383.82 54
1383.90 57
1383.99 58
1384.07 60
1384.16 60
1384.24 61
1384.33 61
1384.41 62
1384.50 63
1384.58 64
1384.67 65
1384.75 65
1384.84 64
1384.93 64
1385.01 63
1385.10 63
1385.18 63
1385.27 62
1385.35 61
1385.44 59
1385.52 58
1385.61 56
1385.69 55
1385.78 54
1385.86 54
1385.95 54
1386.03 54
1386.12 53
1386.21 53
1386.29 53
1386.38 52
1386.46 52
1386.55 53
1386.63 53
1386.72 53
1386.80 52
1386.89 51
1386.97 48
1387.06 46
1387.14 43
1387.23 41
1387.32 40
1387.40 38
1387.49 37
1387.57 35
1387.66 34
1387.74 32
1387.83 32
1387.91 32
1388.00 34
1388.08 38
1388.17 44
1388.26 50
1388.34 56
1388.43 61
1388.51 64
1388.60 66
1388.68 65
1388.77 62
1388.85 58
1388.94 53
1389.02 48
1389.11 43
1389.19 39
1389.28 36
1389.37 34
1389.45 34
1389.54 36
1389.62 40
1389.71 44
1389.79 49
1389.88 53
1389.96 55
1390.05 55
1390.14 53
1390.22 49
1390.31 44
1390.39 38
1390.48 32
1390.56 27
1390.65 23
1390.73 21
1390.82 19
1390.90 17
1390.99 16
1391.08 16
1391.16 15
1391.25 14
1391.33 13
1391.42 13
1391.50 12
1391.59 12
1391.67 12
1391.76 14
1391.85 17
1391.93 22
1392.02 29
1392.10 36
1392.19 43
1392.27 49
1392.36 53
1392.44 55
1392.53 55
1392.62 53
1392.70 49
1392.79 45
1392.87 41
1392.96 37
1393.04 33
1393.13 29
1393.21 25
1393.30 22
1393.39 19
1393.47 17
1393.56 15
1393.64 14
1393.73 15
1393.81 16
1393.90 19
1393.98 22
1394.07 27
1394.16 32
1394.24 38
1394.33 44
1394.41 50
1394.50 55
1394.58 60
1394.67 63
1394.75 66
1394.84 66
1394.93 65
1395.01 63
1395.10 59
1395.18 54
1395.27 49
1395.35 44
1395.44 39
1395.53 36
1395.61 34
1395.70 33
1395.78 33
1395.87 33
1395.95 34
1396.04 34
1396.13 34
1396.21 34
1396.30 33
1396.38 33
1396.47 32
1396.55 32
1396.64 33
1396.73 36
1396.81 39
1396.90 43
1396.98 48
1397.07 52
1397.15 55
1397.24 57
1397.32 59
1397.41 60
1397.50 60
1397.58 61
1397.67 62
1397.75 63
1397.84 64
1397.92 65
1398.01 66
1398.10 66
1398.18 66
1398.27 66
1398.35 67
1398.44 67
1398.53 67
1398.61 68
1398.70 68
1398.78 68
1398.87 68
1398.95 69
1399.04 70
1399.13 72
1399.21 74
1399.30 76
1399.38 78
1399.47 79
1399.55 79
1399.64 77
1399.73 73
1399.81 69
1399.90 63
1399.98 58
1400.07 53
1400.15 49
1400.24 47
1400.33 45
1400.41 44
1400.50 43
1400.58 42
1400.67 41
1400.76 40
1400.84 39
1400.93 38
1401.01 37
1401.10 37
1401.18 37
1401.27 38
1401.36 41
1401.44 43
1401.53 47
1401.61 51
1401.70 54
1401.79 57
1401.87 57
1401.96 56
1402.04 53
1402.13 47
1402.21 41
1402.30 33
1402.39 26
1402.47 21
1402.56 16
1402.64 14
1402.73 13
1402.82 14
1402.90 15
1402.99 16
1403.07 17
1403.16 17
1403.24 18
1403.33 18
1403.42 19
1403.50 20
1403.59 23
1403.67 27
1403.76 31
1403.85 37
1403.93 42
1404.02 48
1404.10 52
1404.19 56
1404.28 58
1404.36 59
1404.45 58
1404.53 56
1404.62 52
1404.71 48
1404.79 43
1404.88 38
1404.96 34
1405.05 32
1405.13 31
1405.22 33
1405.31 37
1405.39 43
1405.48 50
1405.56 58
1405.65 66
1405.74 73
1405.82 80
1405.91 87
1405.99 93
1406.08 99
1406.17 104
1406.25 107
1406.34 110
1406.42 110
1406.51 108
1406.60 105
1406.68 100
1406.77 96
1406.85 91
1406.94 87
1407.03 84
1407.11 82
1407.20 81
1407.28 81
1407.37 82
1407.46 83
1407.54 84
1407.63 84
1407.71 83
1407.80 81
1407.89 77
1407.97 72
1408.06 66
1408.14 61
1408.23 57
1408.32 54
1408.40 52
1408.49 51
1408.57 50
1408.66 51
1408.75 51
1408.83 52
1408.92 52
1409.00 52
1409.09 51
1409.18 48
1409.26 44
1409.35 39
1409.44 34
1409.52 29
1409.61 25
1409.69 23
1409.78 22
1409.87 22
1409.95 24
1410.04 27
1410.12 29
1410.21 31
1410.30 32
1410.38 33
1410.47 32
1410.55 32
1410.64 32
1410.73 32
1410.81 34
1410.90 37
1410.99 41
1411.07 46
1411.16 51
1411.24 55
1411.33 57
1411.42 58
1411.50 58
1411.59 56
1411.67 55
1411.76 53
1411.85 53
1411.93 54
1412.02 56
1412.10 58
1412.19 61
1412.28 63
1412.36 64
1412.45 64
1412.54 62
1412.62 58
1412.71 52
1412.79 46
1412.88 39
1412.97 33
1413.05 27
1413.14 24
1413.23 21
1413.31 20
1413.40 19
1413.48 20
1413.57 21
1413.66 22
1413.74 25
1413.83 28
1413.91 32
1414.00 36
1414.09 41
1414.17 46
1414.26 50
1414.35 55
1414.43 58
1414.52 60
1414.60 60
1414.69 57
1414.78 53
1414.86 46
1414.95 39
1415.04 31
1415.12 25
1415.21 20
1415.29 17
1415.38 15
1415.47 14
1415.55 13
1415.64 12
1415.73 10
1415.81 8
1415.90 5
1415.98 1
1416.07 0
1416.16 0
1416.24 0
1416.33 0
1416.42 0
1416.50 0
1416.59 0
1416.67 2
1416.76 10
1416.85 16
1416.93 21
1417.02 25
1417.11 28
1417.19 30
1417.28 33
1417.37 36
1417.45 40
1417.54 45
1417.62 49
1417.71 52
1417.80 53
1417.88 53
1417.97 51
1418.06 48
1418.14 46
1418.23 45
1418.31 45
1418.40 46
1418.49 47
1418.57 48
1418.66 49
1418.75 48
1418.83 48
1418.92 47
1419.01 46
1419.09 46
1419.18 46
1419.26 47
1419.35 49
1419.44 50
1419.52 50
1419.61 49
1419.70 48
1419.78 45
1419.87 43
1419.96 40
1420.04 38
1420.13 37
1420.22 37
1420.30 39
1420.39 42
1420.47 46
1420.56 50
1420.65 54
1420.73 56
1420.82 57
1420.91 56
1420.99 53
1421.08 49
1421.17 45
1421.25 41
1421.34 38
1421.43 36
1421.51 36
1421.60 37
1421.68 37
1421.77 37
1421.86 37
1421.94 35
1422.03 34
1422.12 34
1422.20 34
1422.29 35
1422.38 37
1422.46 39
1422.55 42
1422.64 45
1422.72 48
1422.81 53
1422.89 57
1422.98 62
1423.07 67
1423.15 70
1423.24 72
1423.33 71
1423.41 69
1423.50 65
1423.59 60
1423.67 54
1423.76 48
1423.85 42
1423.93 37
1424.02 33
1424.11 30
1424.19 28
1424.28 26
1424.37 26
1424.45 25
1424.54 26
1424.63 26
1424.71 27
1424.80 28
1424.88 28
1424.97 28
1425.06 28
1425.14 28
1425.23 29
1425.32 32
1425.40 37
1425.49 44
1425.58 53
1425.66 63
1425.75 74
1425.84 83
1425.92 90
1426.01 95
1426.10 97
1426.18 96
1426.27 94
1426.36 92
1426.44 89
1426.53 88
1426.62 88
1426.70 90
1426.79 93
1426.88 98
1426.96 104
1427.05 110
1427.14 116
1427.22 121
1427.31 125
1427.40 126
1427.48 126
1427.57 122
1427.66 117
1427.74 111
1427.83 104
1427.92 96
1428.00 89
1428.09 81
1428.18 74
1428.26 67
1428.35 61
1428.44 54
1428.52 48
1428.61 41
1428.70 34
1428.78 26
1428.87 18
1428.96 11
1429.04 5
1429.13 1
1429.22 1
1429.30 3
1429.39 8
1429.48 15
1429.56 21
1429.65 26
1429.74 30
1429.82 32
1429.91 33
1430.00 33
1430.08 34
1430.17 36
1430.26 38
1430.34 40
1430.43 41
1430.52 42
1430.60 42
1430.69 40
1430.78 39
1430.86 37
1430.95 36
1431.04 34
1431.12 32
1431.21 31
1431.30 30
1431.38 31
1431.47 32
1431.56 35
1431.64 38
1431.73 42
1431.82 46
1431.90 50
1431.99 54
1432.08 57
1432.16 59
1432.25 61
1432.34 62
1432.42 61
1432.51 59
1432.60 57
1432.68 54
1432.77 51
1432.86 49
1432.94 48
1433.03 48
1433.12 48
1433.21 49
1433.29 49
1433.38 48
1433.47 46
1433.55 43
1433.64 40
1433.73 36
1433.81 33
1433.90 31
1433.99 29
1434.07 28
1434.16 26
1434.25 24
1434.33 21
1434.42 18
1434.51 15
1434.59 14
1434.68 14
1434.77 16
1434.85 20
1434.94 25
1435.03 32
1435.12 38
1435.20 43
1435.29 46
1435.38 48
1435.46 49
1435.55 49
1435.64 50
1435.72 51
1435.81 54
1435.90 56
1435.98 58
1436.07 60
1436.16 61
1436.24 60
1436.33 59
1436.42 56
1436.51 52
1436.59 48
1436.68 45
1436.77 41
1436.85 38
1436.94 36
1437.03 34
1437.11 32
1437.20 30
1437.29 28
1437.37 25
1437.46 22
1437.55 19
1437.64 15
1437.72 11
1437.81 8
1437.90 5
1437.98 4
1438.07 4
1438.16 4
1438.24 6
1438.33 8
1438.42 9
1438.50 9
1438.59 9
1438.68 9
1438.77 9
1438.85 11
1438.94 15
1439.03 21
1439.11 29
1439.20 37
1439.29 45
1439.37 51
1439.46 55
1439.55 55
1439.64 53
1439.72 49
1439.81 45
1439.90 40
1439.98 36
1440.07 34
1440.16 34
1440.24 35
1440.33 36
1440.42 36
1440.51 35
1440.59 33
1440.68 30
1440.77 27
1440.85 25
1440.94 26
1441.03 30
1441.11 36
1441.20 44
1441.29 52
1441.38 60
1441.46 67
1441.55 71
1441.64 73
1441.72 73
1441.81 70
1441.90 66
1441.99 61
1442.07 54
1442.16 47
1442.25 40
1442.33 34
1442.42 29
1442.51 25
1442.59 23
1442.68 21
1442.77 21
1442.86 21
1442.94 21
1443.03 22
1443.12 23
1443.20 25
1443.29 28
1443.38 31
1443.47 35
1443.55 37
1443.64 39
1443.73 38
1443.81 37
1443.90 34
1443.99 31
1444.08 28
1444.16 24
1444.25 20
1444.34 15
1444.42 10
1444.51 5
1444.60 1
1444.69 0
1444.77 0
1444.86 0
1444.95 0
1445.03 6
1445.12 13
1445.21 20
1445.30 26
1445.38 30
1445.47 32
1445.56 33
1445.64 32
1445.73 31
1445.82 31
1445.91 32
1445.99 33
1446.08 34
1446.17 34
1446.25 34
1446.34 33
1446.43 32
1446.52 30
1446.60 30
1446.69 31
1446.78 32
1446.86 32
1446.95 32
1447.04 30
1447.13 27
1447.21 23
1447.30 18
1447.39 13
1447.48 8
1447.56 4
1447.65 0
1447.74 0
1447.82 0
1447.91 0
1448.00 0
1448.09 2
1448.17 9
1448.26 17
1448.35 26
1448.44 34
1448.52 40
1448.61 44
1448.70 46
1448.78 45
1448.87 43
1448.96 41
1449.05 39
1449.13 40
1449.22 41
1449.31 44
1449.40 48
1449.48 52
1449.57 56
1449.66 60
1449.74 64
1449.83 66
1449.92 68
1450.01 69
1450.09 68
1450.18 65
1450.27 60
1450.36 53
1450.44 46
1450.53 38
1450.62 32
1450.70 26
1450.79 23
1450.88 20
1450.97 18
1451.05 15
1451.14 12
1451.23 8
1451.32 4
1451.40 0
1451.49 0
1451.58 0
1451.67 0
1451.75 0
1451.84 0
1451.93 0
1452.01 0
1452.10 1
1452.19 4
1452.28 6
1452.36 8
1452.45 8
1452.54 8
1452.63 8
1452.71 8
1452.80 9
1452.89 11
1452.98 14
1453.06 19
1453.15 25
1453.24 31
1453.33 38
1453.41 44
1453.50 50
1453.59 55
1453.68 58
1453.76 60
1453.85 62
1453.94 64
1454.02 66
1454.11 69
1454.20 73
1454.29 77
1454.37 80
1454.46 81
1454.55 81
1454.64 79
1454.72 76
1454.81 72
1454.90 68
1454.99 63
1455.07 60
1455.16 56
1455.25 54
1455.34 52
1455.42 51
1455.51 50
1455.60 49
1455.69 48
1455.77 47
1455.86 45
1455.95 44
1456.04 42
1456.12 41
1456.21 41
1456.30 41
1456.39 41
1456.47 42
1456.56 43
1456.65 44
1456.74 46
1456.82 49
1456.91 52
1457.00 55
1457.09 57
1457.17 59
1457.26 60
1457.35 60
1457.44 58
1457.52 55
1457.61 50
1457.70 44
1457.79 38
1457.87 31
1457.96 23
1458.05 16
1458.14 10
1458.22 5
1458.31 0
1458.40 0
1458.49 0
1458.57 0
1458.66 0
1458.75 0
1458.84 4
1458.92 8
1459.01 12
1459.10 15
1459.19 16
1459.28 17
1459.36 17
1459.45 16
1459.54 16
1459.63 15
1459.71 16
1459.80 17
1459.89 18
1459.98 19
1460.06 20
1460.15 21
1460.24 21
1460.33 21
1460.41 20
1460.50 20
1460.59 20
1460.68 19
1460.76 18
1460.85 16
1460.94 13
1461.03 10
1461.12 7
1461.20 4
1461.29 2
1461.38 3
1461.47 5
1461.55 9
1461.64 15
1461.73 22
1461.82 28
1461.90 33
1461.99 37
1462.08 39
1462.17 38
1462.25 36
1462.34 33
1462.43 29
1462.52 24
1462.61 20
1462.69 16
1462.78 14
1462.87 11
1462.96 10
1463.04 8
1463.13 7
1463.22 7
1463.31 7
1463.39 8
1463.48 9
1463.57 12
1463.66 15
1463.75 18
1463.83 20
1463.92 22
1464.01 22
1464.10 21
1464.18 19
1464.27 17
1464.36 14
1464.45 12
1464.54 10
1464.62 9
1464.71 9
1464.80 8
1464.89 8
1464.97 7
1465.06 5
1465.15 3
1465.24 1
1465.32 0
1465.41 0
1465.50 0
1465.59 0
1465.68 0
1465.76 0
1465.85 1
1465.94 2
1466.03 3
1466.11 4
1466.20 5
1466.29 5
1466.38 5
1466.47 4
1466.55 2
1466.64 0
1466.73 0
1466.82 0
1466.91 0
1466.99 0
1467.08 0
1467.17 0
1467.26 3
1467.34 9
1467.43 15
1467.52 21
1467.61 25
1467.70 29
1467.78 31
1467.87 33
1467.96 34
1468.05 35
1468.13 36
1468.22 35
1468.31 34
1468.40 31
1468.49 27
1468.57 22
1468.66 17
1468.75 12
1468.84 9
1468.93 6
1469.01 5
1469.10 4
1469.19 4
1469.28 5
1469.36 5
1469.45 6
1469.54 7
1469.63 9
1469.72 12
1469.80 15
1469.89 18
1469.98 21
1470.07 24
1470.16 26
1470.24 29
1470.33 31
1470.42 34
1470.51 36
1470.60 39
1470.68 41
1470.77 43
1470.86 44
1470.95 44
1471.04 43
1471.12 40
1471.21 37
1471.30 34
1471.39 30
1471.47 27
1471.56 24
1471.65 23
1471.74 23
1471.83 25
1471.91 28
1472.00 32
1472.09 37
1472.18 41
1472.27 43
1472.35 45
1472.44 45
1472.53 45
1472.62 43
1472.71 41
1472.79 39
1472.88 35
1472.97 31
1473.06 25
1473.15 19
1473.23 13
1473.32 6
1473.41 1
1473.50 0
1473.59 0
1473.67 0
1473.76 0
1473.85 0
1473.94 0
1474.03 2
1474.11 6
1474.20 9
1474.29 13
1474.38 15
1474.47 17
1474.55 18
1474.64 18
1474.73 18
1474.82 17
1474.91 16
1474.99 17
1475.08 19
1475.17 22
1475.26 27
1475.35 33
1475.44 38
1475.52 43
1475.61 47
1475.70 52
1475.79 56
1475.88 62
1475.96 68
1476.05 76
1476.14 84
1476.23 90
1476.32 96
1476.40 98
1476.49 98
1476.58 95
1476.67 91
1476.76 85
1476.84 78
1476.93 73
1477.02 68
1477.11 63
1477.20 60
1477.29 58
1477.37 58
1477.46 57
1477.55 58
1477.64 58
1477.73 58
1477.81 57
1477.90 55
1477.99 52
1478.08 47
1478.17 40
1478.25 34
1478.34 28
1478.43 23
1478.52 19
1478.61 18
1478.70 19
1478.78 21
1478.87 24
1478.96 26
1479.05 28
1479.14 28
1479.22 28
1479.31 27
1479.40 27
1479.49 29
1479.58 32
1479.67 37
1479.75 42
1479.84 48
1479.93 51
1480.02 53
1480.11 52
1480.19 48
1480.28 43
1480.37 37
1480.46 31
1480.55 25
1480.64 21
1480.72 20
1480.81 19
1480.90 20
1480.99 22
1481.08 23
1481.17 23
1481.25 21
1481.34 19
1481.43 15
1481.52 11
1481.61 7
1481.69 4
1481.78 2
1481.87 2
1481.96 3
1482.05 6
1482.14 10
1482.22 14
1482.31 18
1482.40 22
1482.49 25
1482.58 27
1482.67 28
1482.75 28
1482.84 28
1482.93 28
1483.02 30
1483.11 33
1483.20 38
1483.28 44
1483.37 50
1483.46 55
1483.55 59
1483.64 61
1483.73 61
1483.81 59
1483.90 56
1483.99 52
1484.08 47
1484.17 42
1484.26 36
1484.34 31
1484.43 25
1484.52 21
1484.61 17
1484.70 14
1484.79 13
1484.87 14
1484.96 17
1485.05 20
1485.14 25
1485.23 30
1485.32 34
1485.40 37
1485.49 40
1485.58 41
1485.67 42
1485.76 43
1485.85 44
1485.93 46
1486.02 49
1486.11 53
1486.20 56
1486.29 58
1486.38 59
1486.46 58
1486.55 57
1486.64 55
1486.73 54
1486.82 52
1486.91 51
1486.99 49
1487.08 49
1487.17 48
1487.26 47
1487.35 46
1487.44 45
1487.53 43
1487.61 40
1487.70 36
1487.79 32
1487.88 28
1487.97 26
1488.06 26
1488.14 28
1488.23 32
1488.32 38
1488.41 42
1488.50 45
1488.59 47
1488.67 46
1488.76 44
1488.85 42
1488.94 40
1489.03 40
1489.12 41
1489.21 43
1489.29 45
1489.38 46
1489.47 47
1489.56 47
1489.65 45
1489.74 43
1489.83 41
1489.91 38
1490.00 35
1490.09 32
1490.18 29
1490.27 26
1490.36 24
1490.44 21
1490.53 19
1490.62 17
1490.71 14
1490.80 12
1490.89 10
1490.98 10
1491.06 10
1491.15 12
1491.24 15
1491.33 18
1491.42 20
1491.51 21
1491.60 21
1491.68 21
1491.77 20
1491.86 20
1491.95 19
1492.04 17
1492.13 15
1492.22 11
1492.30 6
1492.39 1
1492.48 0
1492.57 0
1492.66 0
1492.75 0
1492.84 0
1492.92 1
1493.01 4
1493.10 5
1493.19 5
1493.28 3
1493.37 0
1493.46 0
1493.54 0
1493.63 4
1493.72 12
1493.81 22
1493.90 35
1493.99 48
1494.08 60
1494.16 70
1494.25 78
1494.34 83
1494.43 85
1494.52 85
1494.61 85
1494.70 84
1494.78 82
1494.87 81
1494.96 79
1495.05 76
1495.14 73
1495.23 69
1495.32 65
1495.41 61
1495.49 57
1495.58 55
1495.67 54
1495.76 54
1495.85 55
1495.94 55
1496.03 54
1496.11 52
1496.20 49
1496.29 46
1496.38 42
1496.47 40
1496.56 39
1496.65 40
1496.74 44
1496.82 48
1496.91 54
1497.00 59
1497.09 63
1497.18 66
1497.27 67
1497.36 66
1497.45 63
1497.53 60
1497.62 54
1497.71 49
1497.80 43
1497.89 37
1497.98 33
1498.07 30
1498.16 28
1498.24 27
1498.33 28
1498.42 31
1498.51 33
1498.60 36
1498.69 39
1498.78 42
1498.87 44
1498.95 46
1499.04 48
1499.13 50
1499.22 52
1499.31 54
1499.40 55
1499.49 55
1499.58 56
1499.66 56
1499.75 55
1499.84 54
1499.93 52
1500.02 49
1500.11 46
1500.20 42
1500.29 37
1500.37 34
1500.46 33
1500.55 34
1500.64 36
1500.73 41
1500.82 45
1500.91 51
1501.00 55
1501.09 60
1501.17 63
1501.26 67
1501.35 70
1501.44 74
1501.53 77
1501.62 81
1501.71 84
1501.80 87
1501.88 91
1501.97 94
1502.06 97
1502.15 99
1502.24 101
1502.33 102
1502.42 102
1502.51 101
1502.60 98
1502.68 94
1502.77 89
1502.86 84
1502.95 80
1503.04 76
1503.13 73
1503.22 72
1503.31 72
1503.40 73
1503.48 74
1503.57 76
1503.66 79
1503.75 82
1503.84 85
1503.93 89
1504.02 93
1504.11 96
1504.20 99
1504.28 100
1504.37 99
1504.46 98
1504.55 97
1504.64 95
1504.73 95
1504.82 95
1504.91 95
1505.00 95
1505.09 95
1505.17 94
1505.26 93
1505.35 89
1505.44 86
1505.53 81
1505.62 77
1505.71 74
1505.80 71
1505.89 70
1505.97 70
1506.06 71
1506.15 73
1506.24 76
1506.33 79
1506.42 83
1506.51 87
1506.60 92
1506.69 95
1506.78 98
1506.86 100
1506.95 101
1507.04 101
1507.13 100
1507.22 98
1507.31 96
1507.40 94
1507.49 94
1507.58 93
1507.67 94
1507.75 96
1507.84 98
1507.93 101
1508.02 103
1508.11 104
1508.20 104
1508.29 102
1508.38 99
1508.47 95
1508.56 90
1508.65 85
1508.73 79
1508.82 74
1508.91 68
1509.00 64
1509.09 60
1509.18 58
1509.27 57
1509.36 57
1509.45 59
1509.54 60
1509.63 62
1509.71 64
1509.80 65
1509.89 66
1509.98 68
1510.07 69
1510.16 71
1510.25 72
1510.34 71
1510.43 70
1510.52 67
1510.61 63
1510.69 58
1510.78 54
1510.87 49
1510.96 46
1511.05 43
1511.14 42
1511.23 41
1511.32 40
1511.41 40
1511.50 40
1511.59 41
1511.67 42
1511.76 45
1511.85 48
1511.94 52
1512.03 57
1512.12 60
1512.21 63
1512.30 63
1512.39 62
1512.48 59
1512.57 55
1512.66 51
1512.74 48
1512.83 46
1512.92 44
1513.01 44
1513.10 44
1513.19 45
1513.28 47
1513.37 50
1513.46 54
1513.55 58
1513.64 62
1513.73 63
1513.81 62
1513.90 58
1513.99 51
1514.08 43
1514.17 34
1514.26 28
1514.35 24
1514.44 23
1514.53 26
1514.62 30
1514.71 35
1514.80 40
1514.89 44
1514.97 47
1515.06 48
1515.15 49
1515.24 49
1515.33 50
1515.42 50
1515.51 50
1515.60 51
1515.69 51
1515.78 52
1515.87 52
1515.96 53
1516.05 54
1516.14 56
1516.22 59
1516.31 62
1516.40 64
1516.49 65
1516.58 65
1516.67 63
1516.76 59
1516.85 54
1516.94 47
1517.03 39
1517.12 32
1517.21 26
1517.30 22
1517.39 19
1517.47 19
1517.56 21
1517.65 24
1517.74 29
1517.83 35
1517.92 40
1518.01 45
1518.10 49
1518.19 51
1518.28 53
1518.37 52
1518.46 51
1518.55 50
1518.64 49
1518.73 49
1518.81 49
1518.90 50
1518.99 51
1519.08 52
1519.17 53
1519.26 54
1519.35 54
1519.44 55
1519.53 55
1519.62 54
1519.71 53
1519.80 52
1519.89 51
1519.98 49
1520.07 49
1520.16 51
1520.24 54
1520.33 58
1520.42 62
1520.51 66
1520.60 68
1520.69 68
1520.78 66
1520.87 62
1520.96 58
1521.05 53
1521.14 50
1521.23 48
1521.32 48
1521.41 49
1521.50 51
1521.59 54
1521.68 57
1521.76 60
1521.85 63
1521.94 66
1522.03 69
1522.12 74
1522.21 79
1522.30 84
1522.39 89
1522.48 95
1522.57 99
1522.66 103
1522.75 105
1522.84 105
1522.93 104
1523.02 101
1523.11 97
1523.20 91
1523.29 84
1523.37 76
1523.46 68
1523.55 61
1523.64 54
1523.73 48
1523.82 44
1523.91 40
1524.00 38
1524.09 37
1524.18 37
1524.27 38
1524.36 40
1524.45 43
1524.54 47
1524.63 50
1524.72 53
1524.81 56
1524.90 57
1524.99 56
1525.08 55
1525.17 52
1525.25 50
1525.34 48
1525.43 46
1525.52 46
1525.61 47
1525.70 50
1525.79 55
1525.88 61
1525.97 68
1526.06 76
1526.15 83
1526.24 89
1526.33 93
1526.42 94
1526.51 93
1526.60 91
1526.69 89
1526.78 87
1526.87 85
1526.96 84
1527.05 83
1527.14 82
1527.23 80
1527.31 77
1527.40 74
1527.49 71
1527.58 68
1527.67 65
1527.76 63
1527.85 61
1527.94 57
1528.03 53
1528.12 47
1528.21 41
1528.30 35
1528.39 31
1528.48 28
1528.57 27
1528.66 29
1528.75 32
1528.84 37
1528.93 41
1529.02 45
1529.11 48
1529.20 51
1529.29 53
1529.38 55
1529.47 57
1529.56 59
1529.65 60
1529.74 61
1529.82 61
1529.91 60
1530.00 59
1530.09 58
1530.18 58
1530.27 60
1530.36 63
1530.45 67
1530.54 72
1530.63 77
1530.72 80
1530.81 82
1530.90 81
1530.99 79
1531.08 76
1531.17 71
1531.26 66
1531.35 62
1531.44 58
1531.53 55
1531.62 54
1531.71 53
1531.80 53
1531.89 54
1531.98 55
1532.07 56
1532.16 56
1532.25 56
1532.34 57
1532.43 58
1532.52 59
1532.61 60
1532.70 62
1532.79 63
1532.88 64
1532.97 64
1533.05 64
1533.14 63
1533.23 61
1533.32 59
1533.41 58
1533.50 55
1533.59 53
1533.68 50
1533.77 47
1533.86 46
1533.95 45
1534.04 46
1534.13 47
1534.22 50
1534.31 51
1534.40 52
1534.49 49
1534.58 45
1534.67 38
1534.76 31
1534.85 25
1534.94 20
1535.03 18
1535.12 18
1535.21 20
1535.30 23
1535.39 27
1535.48 31
1535.57 34
1535.66 36
1535.75 39
1535.84 44
1535.93 49
1536.02 56
1536.11 64
1536.20 71
1536.29 78
1536.38 83
1536.47 85
1536.56 86
1536.65 85
1536.74 82
1536.83 80
1536.92 78
1537.01 76
1537.10 75
1537.19 74
1537.28 74
1537.37 74
1537.46 74
1537.55 75
1537.64 75
1537.73 76
1537.82 76
1537.91 76
1538.00 76
1538.09 76
1538.18 77
1538.27 77
1538.36 77
1538.45 78
1538.54 77
1538.63 76
1538.72 74
1538.81 72
1538.90 68
1538.99 64
1539.08 60
1539.17 57
1539.26 54
1539.35 53
1539.44 53
1539.53 53
1539.62 54
1539.71 54
1539.79 54
1539.88 54
1539.97 55
1540.06 56
1540.15 59
1540.24 62
1540.33 65
1540.42 68
1540.51 70
1540.60 71
1540.69 71
1540.78 70
1540.87 68
1540.96 67
1541.05 65
1541.14 64
1541.23 63
1541.32 61
1541.41 57
1541.50 51
1541.59 45
1541.68 37
1541.77 31
1541.86 26
1541.95 23
1542.05 22
1542.14 24
1542.23 26
1542.32 28
1542.41 28
1542.50 27
1542.59 25
1542.68 22
1542.77 20
1542.86 19
1542.95 18
1543.04 19
1543.13 21
1543.22 22
1543.31 22
1543.40 21
1543.49 18
1543.58 14
1543.67 10
1543.76 6
1543.85 3
1543.94 2
1544.03 5
1544.12 9
1544.21 15
1544.30 23
1544.39 30
1544.48 37
1544.57 44
1544.66 49
1544.75 54
1544.84 57
1544.93 60
1545.02 61
1545.11 60
1545.20 58
1545.29 54
1545.38 49
1545.47 45
1545.56 42
1545.65 40
1545.74 39
1545.83 38
1545.92 37
1546.01 35
1546.10 32
1546.19 28
1546.28 23
1546.37 18
1546.46 13
1546.55 9
1546.64 5
1546.73 2
1546.82 0
1546.91 0
1547.00 0
1547.09 0
1547.18 0
1547.27 0
1547.36 0
1547.45 0
1547.54 0
1547.63 5
1547.72 9
1547.81 13
1547.90 16
1547.99 18
1548.08 19
1548.17 20
1548.26 21
1548.35 23
1548.44 25
1548.53 29
1548.62 34
1548.71 39
1548.80 45
1548.90 50
1548.99 56
1549.08 61
1549.17 66
1549.26 70
1549.35 74
1549.44 76
1549.53 77
1549.62 76
1549.71 75
1549.80 73
1549.89 71
1549.98 70
1550.07 69
1550.16 69
1550.25 70
1550.34 70
1550.43 68
1550.52 64
1550.61 59
1550.70 53
1550.79 46
1550.88 40
1550.97 37
1551.06 36
1551.15 38
1551.24 42
1551.33 47
1551.42 53
1551.51 58
1551.60 62
1551.69 66
1551.78 70
1551.87 73
1551.96 76
1552.05 79
1552.15 81
1552.24 83
1552.33 84
1552.42 85
1552.51 87
1552.60 89
1552.69 92
1552.78 96
1552.87 99
1552.96 102
1553.05 103
1553.14 103
1553.23 101
1553.32 98
1553.41 95
1553.50 92
1553.59 89
1553.68 87
1553.77 85
1553.86 82
1553.95 79
1554.04 75
1554.13 70
1554.22 65
1554.31 61
1554.40 57
1554.49 54
1554.59 52
1554.68 50
1554.77 49
1554.86 48
1554.95 48
1555.04 48
1555.13 47
1555.22 46
1555.31 45
1555.40 44
1555.49 45
1555.58 47
1555.67 52
1555.76 60
1555.85 68
1555.94 77
1556.03 85
1556.12 91
1556.21 94
1556.30 95
1556.39 95
1556.48 93
1556.57 91
1556.66 89
1556.76 87
1556.85 84
1556.94 82
1557.03 81
1557.12 79
1557.21 77
1557.30 76
1557.39 75
1557.48 73
1557.57 72
1557.66 70
1557.75 69
1557.84 69
1557.93 71
1558.02 73
1558.11 76
1558.20 81
1558.29 86
1558.38 90
1558.47 94
1558.57 96
1558.66 96
1558.75 95
1558.84 91
1558.93 87
1559.02 82
1559.11 77
1559.20 71
1559.29 66
1559.38 61
1559.47 55
1559.56 49
1559.65 43
1559.74 37
1559.83 31
1559.92 25
1560.01 21
1560.10 17
1560.19 14
1560.29 12
1560.38 8
1560.47 5
1560.56 1
1560.65 0
1560.74 0
1560.83 0
1560.92 0
1561.01 0
1561.10 0
1561.19 0
1561.28 2
1561.37 6
1561.46 8
1561.55 9
1561.64 9
1561.73 9
1561.83 11
1561.92 15
1562.01 21
1562.10 30
1562.19 40
1562.28 50
1562.37 57
1562.46 62
1562.55 62
1562.64 58
1562.73 52
1562.82 45
1562.91 39
1563.00 34
1563.09 33
1563.18 34
1563.28 38
1563.37 45
1563.46 53
1563.55 61
1563.64 69
1563.73 75
1563.82 80
1563.91 82
1564.00 81
1564.09 78
1564.18 73
1564.27 66
1564.36 58
1564.45 52
1564.54 46
1564.64 43
1564.73 43
1564.82 46
1564.91 51
1565.00 58
1565.09 65
1565.18 72
1565.27 78
1565.36 84
1565.45 90
1565.54 96
1565.63 101
1565.72 107
1565.81 111
1565.91 115
1566.00 117
1566.09 118
1566.18 117
1566.27 116
1566.36 114
1566.45 113
1566.54 112
1566.63 112
1566.72 113
1566.81 113
1566.90 114
1566.99 116
1567.09 116
1567.18 116
1567.27 115
1567.36 113
1567.45 110
1567.54 107
1567.63 103
1567.72 100
1567.81 98
1567.90 96
1567.99 96
1568.08 95
1568.17 94
1568.27 93
1568.36 91
1568.45 89
1568.54 87
1568.63 85
1568.72 84
1568.81 82
1568.90 82
1568.99 81
1569.08 82
1569.17 84
1569.26 86
1569.36 89
1569.45 91
1569.54 93
1569.63 94
1569.72 94
1569.81 92
1569.90 90
1569.99 87
1570.08 84
1570.17 82
1570.26 81
1570.35 81
1570.45 82
1570.54 83
1570.63 83
1570.72 82
1570.81 79
1570.90 73
1570.99 64
1571.08 53
1571.17 41
1571.26 30
1571.35 22
1571.44 16
1571.54 13
1571.63 14
1571.72 18
1571.81 24
1571.90 30
1571.99 35
1572.08 38
1572.17 40
1572.26 41
1572.35 40
1572.44 39
1572.54 38
1572.63 37
1572.72 37
1572.81 37
1572.90 37
1572.99 37
1573.08 37
1573.17 36
1573.26 35
1573.35 33
1573.45 31
1573.54 28
1573.63 26
1573.72 24
1573.81 24
1573.90 25
1573.99 29
1574.08 33
1574.17 39
1574.26 46
1574.35 51
1574.45 56
1574.54 60
1574.63 62
1574.72 63
1574.81 63
1574.90 62
1574.99 60
1575.08 58
1575.17 55
1575.26 52
1575.36 49
1575.45 45
1575.54 41
1575.63 37
1575.72 33
1575.81 29
1575.90 25
1575.99 22
1576.08 20
1576.17 18
1576.27 17
1576.36 17
1576.45 16
1576.54 17
1576.63 18
1576.72 20
1576.81 24
1576.90 29
1576.99 34
1577.08 40
1577.18 45
1577.27 49
1577.36 50
1577.45 50
1577.54 49
1577.63 49
1577.72 50
1577.81 52
1577.90 55
1578.00 58
1578.09 60
1578.18 60
1578.27 59
1578.36 56
1578.45 52
1578.54 50
1578.63 49
1578.72 50
1578.82 52
1578.91 55
1579.00 58
1579.09 59
1579.18 58
1579.27 54
1579.36 49
1579.45 42
1579.54 35
1579.64 30
1579.73 27
1579.82 26
1579.91 28
1580.00 33
1580.09 39
1580.18 45
1580.27 50
1580.36 52
1580.46 52
1580.55 49
1580.64 44
1580.73 38
1580.82 33
1580.91 31
1581.00 32
1581.09 36
1581.18 44
1581.28 54
1581.37 65
1581.46 76
1581.55 86
1581.64 93
1581.73 99
1581.82 102
1581.91 104
1582.01 103
1582.10 102
1582.19 100
1582.28 96
1582.37 91
1582.46 85
1582.55 77
1582.64 70
1582.74 62
1582.83 55
1582.92 50
1583.01 48
1583.10 48
1583.19 50
1583.28 53
1583.37 56
1583.46 59
1583.56 62
1583.65 63
1583.74 64
1583.83 64
1583.92 64
1584.01 64
1584.10 64
1584.19 65
1584.29 67
1584.38 70
1584.47 73
1584.56 76
1584.65 78
1584.74 80
1584.83 80
1584.93 79
1585.02 78
1585.11 75
1585.20 72
1585.29 70
1585.38 68
1585.47 65
1585.56 63
1585.66 60
1585.75 56
1585.84 52
1585.93 49
1586.02 45
1586.11 43
1586.20 42
1586.29 42
1586.39 43
1586.48 45
1586.57 48
1586.66 50
1586.75 52
1586.84 53
1586.93 53
1587.03 53
1587.12 52
1587.21 52
1587.30 51
1587.39 50
1587.48 48
1587.57 44
1587.66 38
1587.76 31
1587.85 23
1587.94 15
1588.03 10
1588.12 8
1588.21 9
1588.30 13
1588.40 18
1588.49 24
1588.58 28
1588.67 30
1588.76 30
1588.85 28
1588.94 24
1589.04 21
1589.13 18
1589.22 15
1589.31 12
1589.40 9
1589.49 5
1589.58 0
1589.68 0
1589.77 0
1589.86 0
1589.95 0
1590.04 0
1590.13 0
1590.22 0
1590.32 5
1590.41 16
1590.50 28
1590.59 39
1590.68 49
1590.77 56
1590.86 61
1590.96 62
1591.05 61
1591.14 59
1591.23 55
1591.32 52
1591.41 50
1591.50 50
1591.60 51
1591.69 53
1591.78 55
1591.87 56
1591.96 55
1592.05 53
1592.14 49
1592.24 44
1592.33 40
1592.42 38
1592.51 36
1592.60 35
1592.69 34
1592.78 32
1592.88 30
1592.97 27
1593.06 24
1593.15 23
1593.24 22
1593.33 23
1593.43 24
1593.52 26
1593.61 28
1593.70 29
1593.79 29
1593.88 29
1593.97 29
1594.07 30
1594.16 33
1594.25 36
1594.34 41
1594.43 46
1594.52 50
1594.62 52
1594.71 51
1594.80 48
1594.89 42
1594.98 34
1595.07 25
1595.16 17
1595.26 9
1595.35 5
1595.44 4
1595.53 7
1595.62 12
1595.71 19
1595.81 26
1595.90 33
1595.99 38
1596.08 40
1596.17 41
1596.26 39
1596.36 37
1596.45 35
1596.54 33
1596.63 31
1596.72 30
1596.81 30
1596.90 31
1597.00 33
1597.09 36
1597.18 38
1597.27 40
1597.36 40
1597.45 39
1597.55 36
1597.64 32
1597.73 29
1597.82 27
1597.91 26
1598.00 26
1598.10 27
1598.19 28
1598.28 29
1598.37 31
1598.46 32
1598.55 33
1598.65 35
1598.74 37
1598.83 40
1598.92 43
1599.01 46
1599.10 47
1599.20 47
1599.29 45
1599.38 43
1599.47 39
1599.56 36
1599.65 33
1599.75 32
1599.84 32
1599.93 33
1600.02 34
1600.11 36
1600.21 37
1600.30 37
1600.39 36
1600.48 33
1600.57 31
1600.66 27
1600.76 24
1600.85 21
1600.94 17
1601.03 15
1601.12 12
1601.21 11
1601.31 11
1601.40 12
1601.49 14
1601.58 17
1601.67 20
1601.76 23
1601.86 26
1601.95 27
1602.04 27
1602.13 27
1602.22 26
1602.32 27
1602.41 29
1602.50 32
1602.59 39
1602.68 47
1602.77 56
1602.87 66
1602.96 75
1603.05 82
1603.14 87
1603.23 90
1603.32 90
1603.42 89
1603.51 87
1603.60 83
1603.69 78
1603.78 72
1603.88 65
1603.97 57
1604.06 51
1604.15 46
1604.24 44
1604.33 45
1604.43 49
1604.52 55
1604.61 61
1604.70 68
1604.79 73
1604.89 76
1604.98 77
1605.07 76
1605.16 72
1605.25 67
1605.35 60
1605.44 53
1605.53 47
1605.62 42
1605.71 39
1605.80 38
1605.90 39
1605.99 41
1606.08 43
1606.17 45
1606.26 45
1606.36 44
1606.45 42
1606.54 38
1606.63 34
1606.72 31
1606.82 29
1606.91 28
1607.00 28
1607.09 29
1607.18 31
1607.27 32
1607.37 33
1607.46 34
1607.55 35
1607.64 37
1607.73 38
1607.83 39
1607.92 40
1608.01 40
1608.10 40
1608.19 38
1608.29 36
1608.38 34
1608.47 31
1608.56 28
1608.65 26
1608.75 24
1608.84 22
1608.93 20
1609.02 19
1609.11 18
1609.21 17
1609.30 17
1609.39 16
1609.48 15
1609.57 13
1609.67 10
1609.76 7
1609.85 3
1609.94 0
1610.03 0
1610.13 0
1610.22 0
1610.31 2
1610.40 5
1610.49 7
1610.59 8
1610.68 6
1610.77 3
1610.86 0
1610.95 0
1611.05 0
1611.14 0
1611.23 0
1611.32 0
1611.41 2
1611.51 8
1611.60 12
1611.69 16
1611.78 17
1611.87 17
1611.97 14
1612.06 10
1612.15 5
1612.24 0
1612.33 0
1612.43 0
1612.52 0
1612.61 6
1612.70 14
1612.79 22
1612.89 28
1612.98 33
1613.07 34
1613.16 32
1613.26 28
1613.35 24
1613.44 20
1613.53 17
1613.62 16
1613.72 16
1613.81 16
1613.90 17
1613.99 16
1614.08 14
1614.18 10
1614.27 5
1614.36 0
1614.45 0
1614.54 0
1614.64 0
1614.73 0
1614.82 0
1614.91 3
1615.01 9
1615.10 15
1615.19 19
1615.28 23
1615.37 25
1615.47 26
1615.56 27
1615.65 27
1615.74 28
1615.83 28
1615.93 28
1616.02 27
1616.11 27
1616.20 27
1616.30 28
1616.39 30
1616.48 32
1616.57 34
1616.66 36
1616.76 37
1616.85 36
1616.94 33
1617.03 29
1617.13 25
1617.22 20
1617.31 17
1617.40 15
1617.49 15
1617.59 19
1617.68 25
1617.77 35
1617.86 47
1617.96 60
1618.05 73
1618.14 83
1618.23 89
1618.32 92
1618.42 89
1618.51 82
1618.60 72
1618.69 61
1618.79 50
1618.88 41
1618.97 35
1619.06 33
1619.15 34
1619.25 37
1619.34 41
1619.43 44
1619.52 45
1619.62 44
1619.71 40
1619.80 34
1619.89 27
1619.98 19
1620.08 12
1620.17 7
1620.26 3
1620.35 2
1620.45 4
1620.54 7
1620.63 12
1620.72 15
1620.82 18
1620.91 19
1621.00 17
1621.09 15
1621.18 13
1621.28 11
1621.37 11
1621.46 14
1621.55 19
1621.65 25
1621.74 31
1621.83 37
1621.92 41
1622.02 44
1622.11 44
1622.20 42
1622.29 39
1622.39 35
1622.48 31
1622.57 27
1622.66 24
1622.75 21
1622.85 20
1622.94 20
1623.03 21
1623.12 24
1623.22 28
1623.31 32
1623.40 36
1623.49 39
1623.59 40
1623.68 38
1623.77 34
1623.86 29
1623.96 23
1624.05 17
1624.14 12
1624.23 9
1624.32 8
1624.42 8
1624.51 8
1624.60 9
1624.69 8
1624.79 7
1624.88 4
1624.97 0
1625.06 0
1625.16 0
1625.25 0
1625.34 0
1625.43 0
1625.53 0
1625.62 0
1625.71 8
1625.80 18
1625.90 28
1625.99 37
1626.08 44
1626.17 50
1626.27 53
1626.36 55
1626.45 56
1626.54 57
1626.64 59
1626.73 61
1626.82 64
1626.91 67
1627.01 70
1627.10 73
1627.19 74
1627.28 74
1627.38 73
1627.47 69
1627.56 65
1627.65 59
1627.75 52
1627.84 45
1627.93 37
1628.02 30
1628.12 24
1628.21 18
1628.30 12
1628.39 8
1628.49 4
1628.58 1
1628.67 0
1628.76 1
1628.86 5
1628.95 10
1629.04 18
1629.13 27
1629.23 36
1629.32 46
1629.41 54
1629.50 61
1629.60 66
1629.69 69
1629.78 68
1629.87 65
1629.97 61
1630.06 55
1630.15 49
1630.24 43
1630.34 38
1630.43 35
1630.52 32
1630.61 29
1630.71 25
1630.80 22
1630.89 18
1630.98 14
1631.08 12
1631.17 10
1631.26 11
1631.36 14
1631.45 18
1631.54 24
1631.63 30
1631.73 35
1631.82 40
1631.91 43
1632.00 45
1632.10 45
1632.19 43
1632.28 41
1632.37 38
1632.47 34
1632.56 30
1632.65 26
1632.74 22
1632.84 18
1632.93 14
1633.02 10
1633.12 6
1633.21 2
1633.30 0
1633.39 0
1633.49 0
1633.58 0
1633.67 3
1633.76 8
1633.86 12
1633.95 16
1634.04 19
1634.13 22
1634.23 24
1634.32 26
1634.41 27
1634.51 28
1634.60 29
1634.69 30
1634.78 30
1634.88 28
1634.97 26
1635.06 21
1635.15 15
1635.25 8
1635.34 1
1635.43 0
1635.53 0
1635.62 0
1635.71 0
1635.80 0
1635.90 0
1635.99 1
1636.08 5
1636.17 7
1636.27 8
1636.36 8
1636.45 7
1636.55 6
1636.64 6
1636.73 9
1636.82 15
1636.92 23
1637.01 33
1637.10 43
1637.19 51
1637.29 57
1637.38 59
1637.47 58
1637.57 54
1637.66 48
1637.75 42
1637.84 36
1637.94 31
1638.03 26
1638.12 23
1638.22 21
1638.31 20
1638.40 19
1638.49 19
1638.59 19
1638.68 18
1638.77 17
1638.86 14
1638.96 11
1639.05 8
1639.14 6
1639.24 4
1639.33 4
1639.42 5
1639.51 6
1639.61 8
1639.70 10
1639.79 12
1639.89 13
1639.98 15
1640.07 17
1640.16 20
1640.26 23
1640.35 25
1640.44 28
1640.54 30
1640.63 31
1640.72 31
1640.81 31
1640.91 31
1641.00 31
1641.09 32
1641.19 34
1641.28 35
1641.37 36
1641.46 37
1641.56 38
1641.65 39
1641.74 41
1641.84 45
1641.93 50
1642.02 55
1642.12 59
1642.21 62
1642.30 64
1642.39 63
1642.49 61
1642.58 57
1642.67 54
1642.77 49
1642.86 45
1642.95 40
1643.04 34
1643.14 28
1643.23 21
1643.32 15
1643.42 9
1643.51 3
1643.60 0
1643.70 0
1643.79 0
1643.88 0
1643.97 0
1644.07 0
1644.16 0
1644.25 0
1644.35 3
1644.44 11
1644.53 19
1644.62 26
1644.72 31
1644.81 34
1644.90 35
1645.00 36
1645.09 35
1645.18 35
1645.28 33
1645.37 32
1645.46 29
1645.55 26
1645.65 22
1645.74 19
1645.83 17
1645.93 17
1646.02 19
1646.11 22
1646.21 28
1646.30 33
1646.39 39
1646.48 43
1646.58 46
1646.67 47
1646.76 46
1646.86 45
1646.95 44
1647.04 43
1647.14 43
1647.23 43
1647.32 43
1647.42 43
1647.51 42
1647.60 42
1647.69 43
1647.79 43
1647.88 44
1647.97 45
1648.07 45
1648.16 44
1648.25 42
1648.35 39
1648.44 36
1648.53 32
1648.63 28
1648.72 25
1648.81 22
1648.90 20
1649.00 18
1649.09 17
1649.18 16
1649.28 16
1649.37 17
1649.46 17
1649.56 17
1649.65 17
1649.74 15
1649.84 13
1649.93 10
1650.02 6
1650.12 3
1650.21 0
1650.30 0
1650.39 0
1650.49 1
1650.58 4
1650.67 9
1650.77 15
1650.86 21
1650.95 25
1651.05 28
1651.14 28
1651.23 27
1651.33 25
1651.42 22
1651.51 18
1651.61 15
1651.70 11
1651.79 8
1651.89 6
1651.98 4
1652.07 3
1652.16 3
1652.26 3
1652.35 3
1652.44 2
1652.54 1
1652.63 0
1652.72 0
1652.82 0
1652.91 0
1653.00 0
1653.10 0
1653.19 1
1653.28 9
1653.38 19
1653.47 31
1653.56 42
1653.66 53
1653.75 61
1653.84 66
1653.94 69
1654.03 70
1654.12 69
1654.22 67
1654.31 64
1654.40 61
1654.50 58
1654.59 55
1654.68 51
1654.78 46
1654.87 41
1654.96 35
1655.06 30
1655.15 26
1655.24 22
1655.33 20
1655.43 19
1655.52 20
1655.61 22
1655.71 25
1655.80 29
1655.89 32
1655.99 35
1656.08 36
1656.17 37
1656.27 37
1656.36 38
1656.45 38
1656.55 40
1656.64 41
1656.73 43
1656.83 44
1656.92 43
1657.01 39
1657.11 34
1657.20 26
1657.29 18
1657.39 10
1657.48 4
1657.57 1
1657.67 2
1657.76 6
1657.85 12
1657.95 19
1658.04 25
1658.13 30
1658.23 33
1658.32 34
1658.41 34
1658.51 34
1658.60 34
1658.69 34
1658.79 33
1658.88 32
1658.97 30
1659.07 26
1659.16 21
1659.26 17
1659.35 13
1659.44 10
1659.54 9
1659.63 9
1659.72 11
1659.82 15
1659.91 20
1660.00 26
1660.10 33
1660.19 40
1660.28 46
1660.38 50
1660.47 52
1660.56 51
1660.66 49
1660.75 46
1660.84 42
1660.94 39
1661.03 36
1661.12 34
1661.22 32
1661.31 31
1661.40 30
1661.50 29
1661.59 28
1661.68 28
1661.78 29
1661.87 29
1661.96 28
1662.06 26
1662.15 23
1662.25 19
1662.34 14
1662.43 11
1662.53 7
1662.62 6
1662.71 5
1662.81 5
1662.90 6
1662.99 7
1663.09 8
1663.18 9
1663.27 10
1663.37 12
1663.46 16
1663.55 21
1663.65 28
1663.74 35
1663.83 43
1663.93 50
1664.02 56
1664.12 60
1664.21 61
1664.30 60
1664.40 58
1664.49 54
1664.58 51
1664.68 48
1664.77 45
1664.86 44
1664.96 45
1665.05 46
1665.14 48
1665.24 50
1665.33 52
1665.42 53
1665.52 53
1665.61 53
1665.71 53
1665.80 52
1665.89 52
1665.99 51
1666.08 50
1666.17 48
1666.27 47
1666.36 47
1666.45 48
1666.55 49
1666.64 51
1666.74 53
1666.83 54
1666.92 53
1667.02 51
1667.11 47
1667.20 43
1667.30 39
1667.39 35
1667.48 33
1667.58 32
1667.67 33
1667.76 36
1667.86 39
1667.95 44
1668.05 48
1668.14 51
1668.23 53
1668.33 52
1668.42 50
1668.51 46
1668.61 41
1668.70 36
1668.79 31
1668.89 28
1668.98 26
1669.08 26
1669.17 26
1669.26 27
1669.36 28
1669.45 30
1669.54 32
1669.64 36
1669.73 41
1669.83 47
1669.92 54
1670.01 61
1670.11 69
1670.20 76
1670.29 82
1670.39 87
1670.48 90
1670.57 91
1670.67 90
1670.76 86
1670.86 82
1670.95 77
1671.04 72
1671.14 68
1671.23 65
1671.32 62
1671.42 61
1671.51 61
1671.61 62
1671.70 64
1671.79 67
1671.89 71
1671.98 74
1672.07 77
1672.17 80
1672.26 81
1672.36 82
1672.45 82
1672.54 82
1672.64 83
1672.73 85
1672.82 86
1672.92 88
1673.01 89
1673.11 88
1673.20 86
1673.29 81
1673.39 76
1673.48 69
1673.58 62
1673.67 56
1673.76 51
1673.86 47
1673.95 45
1674.04 44
1674.14 43
1674.23 43
1674.33 41
1674.42 39
1674.51 36
1674.61 33
1674.70 31
1674.79 30
1674.89 31
1674.98 33
1675.08 37
1675.17 42
1675.26 46
1675.36 49
1675.45 49
1675.55 48
1675.64 44
1675.73 40
1675.83 35
1675.92 30
1676.01 27
1676.11 25
1676.20 25
1676.30 26
1676.39 28
1676.48 30
1676.58 31
1676.67 32
1676.77 31
1676.86 29
1676.95 26
1677.05 23
1677.14 21
1677.24 19
1677.33 18
1677.42 17
1677.52 17
1677.61 17
1677.70 16
1677.80 14
1677.89 12
1677.99 10
1678.08 7
1678.17 5
1678.27 4
1678.36 2
1678.46 0
1678.55 0
1678.64 0
1678.74 0
1678.83 0
1678.93 0
1679.02 0
1679.11 0
1679.21 0
1679.30 5
1679.40 10
1679.49 15
1679.58 21
1679.68 26
1679.77 30
1679.87 33
1679.96 36
1680.05 38
1680.15 40
1680.24 40
1680.34 41
1680.43 41
1680.52 40
1680.62 38
1680.71 34
1680.81 30
1680.90 26
1680.99 21
1681.09 18
1681.18 16
1681.28 18
1681.37 22
1681.46 28
1681.56 37
1681.65 46
1681.75 54
1681.84 61
1681.93 66
1682.03 68
1682.12 68
1682.22 66
1682.31 62
1682.40 60
1682.50 57
1682.59 57
1682.69 57
1682.78 57
1682.87 57
1682.97 56
1683.06 55
1683.16 52
1683.25 49
1683.34 46
1683.44 44
1683.53 44
1683.63 45
1683.72 47
1683.81 49
1683.91 53
1684.00 55
1684.10 57
1684.19 58
1684.28 58
1684.38 56
1684.47 55
1684.57 54
1684.66 54
1684.76 57
1684.85 61
1684.94 67
1685.04 71
1685.13 75
1685.23 75
1685.32 73
1685.41 68
1685.51 62
1685.60 56
1685.70 49
1685.79 43
1685.88 38
1685.98 33
1686.07 27
1686.17 22
1686.26 17
1686.36 13
1686.45 9
1686.54 8
1686.64 7
1686.73 8
1686.83 10
1686.92 14
1687.01 18
1687.11 23
1687.20 28
1687.30 33
1687.39 36
1687.49 37
1687.58 36
1687.67 31
1687.77 25
1687.86 18
1687.96 12
1688.05 9
1688.15 9
1688.24 14
1688.33 20
1688.43 29
1688.52 37
1688.62 43
1688.71 48
1688.80 50
1688.90 50
1688.99 48
1689.09 47
1689.18 45
1689.28 44
1689.37 43
1689.46 43
1689.56 42
1689.65 42
1689.75 41
1689.84 41
1689.94 40
1690.03 40
1690.12 42
1690.22 45
1690.31 50
1690.41 56
1690.50 63
1690.60 68
1690.69 73
1690.78 74
1690.88 73
1690.97 69
1691.07 63
1691.16 56
1691.26 48
1691.35 42
1691.44 37
1691.54 34
1691.63 33
1691.73 34
1691.82 37
1691.92 40
1692.01 45
1692.10 50
1692.20 55
1692.29 59
1692.39 62
1692.48 63
1692.58 64
1692.67 64
1692.76 63
1692.86 63
1692.95 63
1693.05 64
1693.14 65
1693.24 67
1693.33 69
1693.42 70
1693.52 70
1693.61 67
1693.71 64
1693.80 59
1693.90 53
1693.99 47
1694.09 42
1694.18 37
1694.27 33
1694.37 29
1694.46 25
1694.56 21
1694.65 15
1694.75 8
1694.84 1
1694.93 0
1695.03 0
1695.12 0
1695.22 0
1695.31 0
1695.41 0
1695.50 0
1695.60 2
1695.69 8
1695.78 12
1695.88 15
1695.97 17
1696.07 18
1696.16 18
1696.26 19
1696.35 21
1696.45 25
1696.54 30
1696.63 38
1696.73 45
1696.82 54
1696.92 61
1697.01 67
1697.11 71
1697.20 74
1697.30 74
1697.39 73
1697.48 72
1697.58 70
1697.67 69
1697.77 68
1697.86 68
1697.96 68
1698.05 68
1698.15 68
1698.24 68
1698.33 69
1698.43 70
1698.52 72
1698.62 74
1698.71 77
1698.81 79
1698.90 81
1699.00 83
1699.09 83
1699.18 83
1699.28 83
1699.37 83
1699.47 82
1699.56 81
1699.66 80
1699.75 79
1699.85 78
1699.94 78
1700.04 79
1700.13 80
1700.22 83
1700.32 87
1700.41 90
1700.51 93
1700.60 93
1700.70 92
1700.79 88
1700.89 82
1700.98 75
1701.08 68
1701.17 61
1701.26 56
1701.36 53
1701.45 54
1701.55 57
1701.64 61
1701.74 65
1701.83 68
1701.93 69
1702.02 67
1702.12 64
1702.21 59
1702.31 53
1702.40 46
1702.49 40
1702.59 34
1702.68 29
1702.78 24
1702.87 19
1702.97 15
1703.06 13
1703.16 12
1703.25 12
1703.35 15
1703.44 20
1703.54 26
1703.63 33
1703.72 40
1703.82 48
1703.91 55
1704.01 60
1704.10 62
1704.20 62
1704.29 59
1704.39 53
1704.48 46
1704.58 38
1704.67 29
1704.77 22
1704.86 15
1704.95 10
1705.05 5
1705.14 1
1705.24 0
1705.33 0
1705.43 0
1705.52 0
1705.62 0
1705.71 0
1705.81 0
1705.90 0
1706.00 3
1706.09 8
1706.19 13
1706.28 16
1706.38 19
1706.47 21
1706.56 22
1706.66 23
1706.75 23
1706.85 24
1706.94 25
1707.04 27
1707.13 30
1707.23 35
1707.32 41
1707.42 48
1707.51 56
1707.61 62
1707.70 68
1707.80 72
1707.89 73
1707.99 72
1708.08 68
1708.18 62
1708.27 54
1708.36 45
1708.46 36
1708.55 27
1708.65 21
1708.74 16
1708.84 12
1708.93 9
1709.03 7
1709.12 4
1709.22 0
1709.31 0
1709.41 0
1709.50 0
1709.60 0
1709.69 0
1709.79 0
1709.88 0
1709.98 0
1710.07 7
1710.17 13
1710.26 21
1710.36 27
1710.45 33
1710.55 39
1710.64 43
1710.73 45
1710.83 47
1710.92 49
1711.02 52
1711.11 55
1711.21 60
1711.30 66
1711.40 73
1711.49 80
1711.59 88
1711.68 95
1711.78 100
1711.87 105
1711.97 108
1712.06 109
1712.16 109
1712.25 107
1712.35 105
1712.44 102
1712.54 99
1712.63 97
1712.73 96
1712.82 96
1712.92 98
1713.01 102
1713.11 107
1713.20 113
1713.30 121
1713.39 130
1713.49 140
1713.58 151
1713.68 162
1713.77 173
1713.87 184
1713.96 193
1714.06 202
1714.15 209
1714.25 215
1714.34 220
1714.44 224
1714.53 228
1714.63 230
1714.72 229
1714.81 225
1714.91 217
1715.00 207
1715.10 195
1715.19 182
1715.29 171
1715.38 163
1715.48 158
1715.57 156
1715.67 156
1715.76 158
1715.86 158
1715.95 157
1716.05 154
1716.14 149
1716.24 144
1716.33 139
1716.43 135
1716.52 134
1716.62 136
1716.71 138
1716.81 142
1716.90 145
1717.00 146
1717.09 146
1717.19 143
1717.28 139
1717.38 133
1717.47 127
1717.57 120
1717.66 113
1717.76 107
1717.85 101
1717.95 97
1718.04 94
1718.14 94
1718.23 96
1718.33 98
1718.42 101
1718.52 102
1718.61 101
1718.71 98
1718.80 92
1718.90 85
1719.00 78
1719.09 71
1719.19 66
1719.28 61
1719.38 58
1719.47 54
1719.57 50
1719.66 46
1719.76 41
1719.85 37
1719.95 34
1720.04 32
1720.14 32
1720.23 33
1720.33 35
1720.42 37
1720.52 41
1720.61 43
1720.71 45
1720.80 46
1720.90 44
1720.99 42
1721.09 38
1721.18 33
1721.28 30
1721.37 28
1721.47 27
1721.56 27
1721.66 28
1721.75 29
1721.85 29
1721.94 30
1722.04 30
1722.13 32
1722.23 35
1722.32 38
1722.42 42
1722.51 46
1722.61 50
1722.70 52
1722.80 54
1722.89 56
1722.99 59
1723.09 64
1723.18 71
1723.28 78
1723.37 85
1723.47 90
1723.56 92
1723.66 91
1723.75 89
1723.85 84
1723.94 78
1724.04 72
1724.13 65
1724.23 59
1724.32 53
1724.42 48
1724.51 44
1724.61 40
1724.70 37
1724.80 34
1724.89 31
1724.99 28
1725.08 24
1725.18 20
1725.27 18
1725.37 18
1725.47 19
1725.56 23
1725.66 30
1725.75 37
1725.85 45
1725.94 51
1726.04 57
1726.13 61
1726.23 64
1726.32 64
1726.42 64
1726.51 63
1726.61 63
1726.70 62
1726.80 63
1726.89 65
1726.99 69
1727.08 74
1727.18 80
1727.28 88
1727.37 97
1727.47 107
1727.56 117
1727.66 126
1727.75 134
1727.85 139
1727.94 141
1728.04 139
1728.13 136
1728.23 131
1728.32 125
1728.42 121
1728.51 118
1728.61 117
1728.70 116
1728.80 115
1728.90 113
1728.99 110
1729.09 105
1729.18 100
1729.28 94
1729.37 89
1729.47 83
1729.56 78
1729.66 74
1729.75 70
1729.85 67
1729.94 64
1730.04 62
1730.14 60
1730.23 58
1730.33 55
1730.42 52
1730.52 48
1730.61 44
1730.71 42
1730.80 41
1730.90 43
1730.99 46
1731.09 51
1731.18 56
1731.28 59
1731.38 61
1731.47 59
1731.57 56
1731.66 51
1731.76 46
1731.85 42
1731.95 40
1732.04 40
1732.14 40
1732.23 40
1732.33 39
1732.42 37
1732.52 33
1732.62 28
1732.71 23
1732.81 19
1732.90 17
1733.00 17
1733.09 20
1733.19 24
1733.28 30
1733.38 37
1733.47 45
1733.57 53
1733.67 61
1733.76 67
1733.86 71
1733.95 74
1734.05 75
1734.14 75
1734.24 74
1734.33 73
1734.43 71
1734.52 68
1734.62 65
1734.72 61
1734.81 56
1734.91 51
1735.00 47
1735.10 43
1735.19 40
1735.29 38
1735.38 38
1735.48 38
1735.58 39
1735.67 39
1735.77 38
1735.86 37
1735.96 34
1736.05 30
1736.15 24
1736.24 17
1736.34 9
1736.44 2
1736.53 0
1736.63 0
1736.72 0
1736.82 0
1736.91 0
1737.01 0
1737.10 0
1737.20 1
1737.30 4
1737.39 6
1737.49 8
1737.58 9
1737.68 10
1737.77 10
1737.87 9
1737.96 7
1738.06 5
1738.16 4
1738.25 4
1738.35 6
1738.44 8
1738.54 11
1738.63 13
1738.73 13
1738.82 11
1738.92 6
1739.02 0
1739.11 0
1739.21 0
1739.30 0
1739.40 0
1739.49 0
1739.59 0
1739.69 0
1739.78 6
1739.88 15
1739.97 24
1740.07 34
1740.16 44
1740.26 53
1740.35 61
1740.45 68
1740.55 73
1740.64 76
1740.74 78
1740.83 79
1740.93 80
1741.02 81
1741.12 83
1741.22 85
1741.31 87
1741.41 88
1741.50 88
1741.60 84
1741.69 78
1741.79 70
1741.89 60
1741.98 50
1742.08 42
1742.17 35
1742.27 32
1742.36 32
1742.46 34
1742.56 38
1742.65 43
1742.75 46
1742.84 47
1742.94 47
1743.03 45
1743.13 42
1743.23 39
1743.32 37
1743.42 36
1743.51 36
1743.61 37
1743.70 37
1743.80 37
1743.90 37
1743.99 35
1744.09 34
1744.18 32
1744.28 29
1744.37 26
1744.47 22
1744.57 18
1744.66 12
1744.76 6
1744.85 2
1744.95 0
1745.04 0
1745.14 6
1745.24 16
1745.33 31
1745.43 48
1745.52 67
1745.62 84
1745.71 97
1745.81 105
1745.91 107
1746.00 105
1746.10 100
1746.19 92
1746.29 85
1746.39 79
1746.48 74
1746.58 70
1746.67 66
1746.77 62
1746.86 56
1746.96 50
1747.06 43
1747.15 35
1747.25 29
1747.34 23
1747.44 19
1747.54 16
1747.63 14
1747.73 13
1747.82 12
1747.92 12
1748.01 13
1748.11 15
1748.21 17
1748.30 20
1748.40 23
1748.49 24
1748.59 24
1748.69 22
1748.78 20
1748.88 17
1748.97 16
1749.07 15
1749.17 15
1749.26 16
1749.36 16
1749.45 16
1749.55 16
1749.64 15
1749.74 16
1749.84 18
1749.93 22
1750.03 27
1750.12 33
1750.22 40
1750.32 46
1750.41 51
1750.51 54
1750.60 56
1750.70 57
1750.80 55
1750.89 53
1750.99 49
1751.08 43
1751.18 36
1751.28 29
1751.37 22
1751.47 16
1751.56 13
1751.66 11
1751.76 10
1751.85 11
1751.95 12
1752.04 12
1752.14 11
1752.24 8
1752.33 5
1752.43 1
1752.52 0
1752.62 0
1752.72 0
1752.81 0
1752.91 0
1753.00 0
1753.10 0
1753.20 0
1753.29 4
1753.39 7
1753.48 9
1753.58 11
1753.68 12
1753.77 14
1753.87 15
1753.96 18
1754.06 20
1754.16 23
1754.25 25
1754.35 27
1754.44 27
1754.54 26
1754.64 24
1754.73 22
1754.83 20
1754.92 18
1755.02 16
1755.12 15
1755.21 16
1755.31 17
1755.40 21
1755.50 27
1755.60 35
1755.69 44
1755.79 54
1755.88 63
1755.98 70
1756.08 75
1756.17 76
1756.27 74
1756.36 69
1756.46 63
1756.56 56
1756.65 50
1756.75 47
1756.85 47
1756.94 50
1757.04 56
1757.13 64
1757.23 73
1757.33 81
1757.42 88
1757.52 93
1757.61 96
1757.71 97
1757.81 97
1757.90 96
1758.00 96
1758.09 96
1758.19 97
1758.29 99
1758.38 102
1758.48 105
1758.58 110
1758.67 115
1758.77 119
1758.86 123
1758.96 125
1759.06 124
1759.15 120
1759.25 114
1759.34 106
1759.44 97
1759.54 89
1759.63 83
1759.73 79
1759.83 78
1759.92 78
1760.02 80
1760.11 82
1760.21 85
1760.31 87
1760.40 88
1760.50 88
1760.60 87
1760.69 83
1760.79 78
1760.88 72
1760.98 65
1761.08 59
1761.17 55
1761.27 53
1761.36 53
1761.46 54
1761.56 56
1761.65 57
1761.75 56
1761.85 53
1761.94 49
1762.04 44
1762.13 39
1762.23 36
1762.33 35
1762.42 37
1762.52 42
1762.62 49
1762.71 58
1762.81 67
1762.90 76
1763.00 83
1763.10 88
1763.19 91
1763.29 92
1763.39 91
1763.48 91
1763.58 91
1763.67 92
1763.77 94
1763.87 96
1763.96 97
1764.06 98
1764.16 97
1764.25 95
1764.35 92
1764.45 88
1764.54 85
1764.64 82
1764.73 81
1764.83 79
1764.93 78
1765.02 77
1765.12 76
1765.22 75
1765.31 75
1765.41 76
1765.50 78
1765.60 81
1765.70 85
1765.79 89
1765.89 92
1765.99 94
1766.08 95
1766.18 93
1766.28 91
1766.37 86
1766.47 81
1766.56 75
1766.66 68
1766.76 60
1766.85 53
1766.95 44
1767.05 36
1767.14 29
1767.24 23
1767.34 18
1767.43 16
1767.53 17
1767.62 21
1767.72 29
1767.82 38
1767.91 50
1768.01 61
1768.11 72
1768.20 82
1768.30 89
1768.40 93
1768.49 94
1768.59 91
1768.69 85
1768.78 75
1768.88 63
1768.97 51
1769.07 38
1769.17 27
1769.26 19
1769.36 14
1769.46 13
1769.55 16
1769.65 22
1769.75 31
1769.84 42
1769.94 53
1770.04 65
1770.13 77
1770.23 87
1770.33 95
1770.42 101
1770.52 104
1770.61 104
1770.71 101
1770.81 95
1770.90 86
1771.00 75
1771.10 64
1771.19 53
1771.29 44
1771.39 35
1771.48 27
1771.58 20
1771.68 12
1771.77 3
1771.87 0
1771.97 0
1772.06 0
1772.16 0
1772.25 0
1772.35 0
1772.45 0
1772.54 1
1772.64 10
1772.74 17
1772.83 22
1772.93 24
1773.03 24
1773.12 25
1773.22 26
1773.32 30
1773.41 36
1773.51 43
1773.61 52
1773.70 59
1773.80 63
1773.90 64
1773.99 63
1774.09 60
1774.19 57
1774.28 55
1774.38 57
1774.48 60
1774.57 66
1774.67 71
1774.77 75
1774.86 77
1774.96 77
1775.06 75
1775.15 74
1775.25 73
1775.34 74
1775.44 76
1775.54 79
1775.63 82
1775.73 84
1775.83 85
1775.92 84
1776.02 83
1776.12 81
1776.21 78
1776.31 76
1776.41 74
1776.50 71
1776.60 67
1776.70 63
1776.79 58
1776.89 54
1776.99 50
1777.08 47
1777.18 47
1777.28 48
1777.37 52
1777.47 56
1777.57 61
1777.66 65
1777.76 68
1777.86 70
1777.95 71
1778.05 71
1778.15 72
1778.24 74
1778.34 77
1778.44 79
1778.53 81
1778.63 81
1778.73 79
1778.82 75
1778.92 70
1779.02 65
1779.11 61
1779.21 58
1779.31 56
1779.40 54
1779.50 51
1779.60 47
1779.69 41
1779.79 35
1779.89 29
1779.99 23
1780.08 19
1780.18 17
1780.28 16
1780.37 18
1780.47 21
1780.57 27
1780.66 34
1780.76 43
1780.86 52
1780.95 60
1781.05 67
1781.15 73
1781.24 76
1781.34 77
1781.44 77
1781.53 77
1781.63 78
1781.73 79
1781.82 80
1781.92 81
1782.02 81
1782.11 80
1782.21 78
1782.31 76
1782.40 73
1782.50 70
1782.60 68
1782.69 65
1782.79 62
1782.89 57
1782.99 51
1783.08 45
1783.18 38
1783.28 31
1783.37 26
1783.47 21
1783.57 18
1783.66 18
1783.76 18
1783.86 21
1783.95 23
1784.05 27
1784.15 30
1784.24 32
1784.34 35
1784.44 38
1784.53 42
1784.63 46
1784.73 51
1784.83 56
1784.92 61
1785.02 64
1785.12 66
1785.21 67
1785.31 66
1785.41 65
1785.50 64
1785.60 62
1785.70 61
1785.79 59
1785.89 58
1785.99 56
1786.08 56
1786.18 56
1786.28 57
1786.38 58
1786.47 60
1786.57 61
1786.67 62
1786.76 61
1786.86 59
1786.96 56
1787.05 52
1787.15 49
1787.25 46
1787.34 47
1787.44 49
1787.54 54
1787.64 60
1787.73 67
1787.83 73
1787.93 79
1788.02 82
1788.12 84
1788.22 84
1788.31 83
1788.41 81
1788.51 79
1788.60 78
1788.70 77
1788.80 76
1788.90 76
1788.99 75
1789.09 74
1789.19 73
1789.28 71
1789.38 69
1789.48 68
1789.57 69
1789.67 71
1789.77 75
1789.87 78
1789.96 81
1790.06 82
1790.16 80
1790.25 76
1790.35 69
1790.45 61
1790.54 53
1790.64 45
1790.74 40
1790.84 36
1790.93 35
1791.03 36
1791.13 38
1791.22 41
1791.32 43
1791.42 44
1791.51 46
1791.61 47
1791.71 50
1791.81 54
1791.90 60
1792.00 66
1792.10 73
1792.19 78
1792.29 81
1792.39 82
1792.49 80
1792.58 76
1792.68 71
1792.78 65
1792.87 60
1792.97 55
1793.07 51
1793.17 47
1793.26 43
1793.36 39
1793.46 35
1793.55 32
1793.65 30
1793.75 29
1793.84 31
1793.94 34
1794.04 38
1794.14 42
1794.23 46
1794.33 48
1794.43 48
1794.52 46
1794.62 41
1794.72 33
1794.82 24
1794.91 15
1795.01 6
1795.11 0
1795.20 0
1795.30 0
1795.40 0
1795.50 0
1795.59 0
1795.69 0
1795.79 0
1795.88 0
1795.98 0
1796.08 3
1796.18 9
1796.27 15
1796.37 23
1796.47 30
1796.56 38
1796.66 45
1796.76 52
1796.86 59
1796.95 66
1797.05 73
1797.15 80
1797.25 86
1797.34 93
1797.44 98
1797.54 101
1797.63 102
1797.73 101
1797.83 99
1797.93 95
1798.02 91
1798.12 86
1798.22 82
1798.31 78
1798.41 77
1798.51 78
1798.61 81
1798.70 87
1798.80 94
1798.90 101
1799.00 108
1799.09 112
1799.19 116
1799.29 117
1799.38 117
1799.48 117
1799.58 116
1799.68 117
1799.77 118
1799.87 119
1799.97 121
1800.07 121
1800.16 120
1800.26 118
1800.36 115
1800.45 111
1800.55 106
1800.65 102
1800.75 99
1800.84 98
1800.94 98
1801.04 99
1801.14 102
1801.23 105
1801.33 108
1801.43 109
1801.52 109
1801.62 107
1801.72 103
1801.82 98
1801.91 93
1802.01 87
1802.11 82
1802.21 77
1802.30 71
1802.40 65
1802.50 59
1802.60 53
1802.69 47
1802.79 41
1802.89 36
1802.98 32
1803.08 29
1803.18 26
1803.28 24
1803.37 23
1803.47 23
1803.57 24
1803.67 27
1803.76 32
1803.86 38
1803.96 45
1804.06 51
1804.15 58
1804.25 65
1804.35 72
1804.45 79
1804.54 87
1804.64 95
1804.74 101
1804.83 106
1804.93 107
1805.03 105
1805.13 100
1805.22 94
1805.32 86
1805.42 80
1805.52 75
1805.61 72
1805.71 70
1805.81 69
1805.91 67
1806.00 64
1806.10 60
1806.20 54
1806.30 48
1806.39 42
1806.49 37
1806.59 35
1806.69 34
1806.78 35
1806.88 37
1806.98 40
1807.08 43
1807.17 45
1807.27 45
1807.37 44
1807.47 43
1807.56 40
1807.66 38
1807.76 35
1807.86 33
1807.95 32
1808.05 30
1808.15 30
1808.25 30
1808.34 33
1808.44 38
1808.54 45
1808.64 55
1808.73 65
1808.83 74
1808.93 81
1809.03 83
1809.12 81
1809.22 75
1809.32 66
1809.42 56
1809.51 46
1809.61 38
1809.71 32
1809.81 28
1809.90 25
1810.00 24
1810.10 24
1810.20 24
1810.29 26
1810.39 28
1810.49 31
1810.59 34
1810.68 38
1810.78 42
1810.88 46
1810.98 49
1811.07 53
1811.17 57
1811.27 62
1811.37 68
1811.46 76
1811.56 84
1811.66 95
1811.76 106
1811.85 116
1811.95 126
1812.05 133
1812.15 137
1812.25 138
1812.34 136
1812.44 131
1812.54 123
1812.64 114
1812.73 105
1812.83 96
1812.93 88
1813.03 80
1813.12 73
1813.22 68
1813.32 65
1813.42 64
1813.51 66
1813.61 69
1813.71 74
1813.81 79
1813.90 84
1814.00 87
1814.10 88
1814.20 88
1814.30 85
1814.39 81
1814.49 76
1814.59 71
1814.69 65
1814.78 60
1814.88 54
1814.98 49
1815.08 44
1815.17 40
1815.27 38
1815.37 37
1815.47 39
1815.57 44
1815.66 53
1815.76 63
1815.86 73
1815.96 83
1816.05 90
1816.15 93
1816.25 92
1816.35 87
1816.44 80
1816.54 73
1816.64 66
1816.74 61
1816.84 59
1816.93 61
1817.03 67
1817.13 74
1817.23 83
1817.32 92
1817.42 98
1817.52 101
1817.62 101
1817.72 98
1817.81 93
1817.91 86
1818.01 79
1818.11 74
1818.20 70
1818.30 71
1818.40 74
1818.50 81
1818.60 90
1818.69 100
1818.79 111
1818.89 121
1818.99 129
1819.08 135
1819.18 138
1819.28 139
1819.38 138
1819.48 136
1819.57 135
1819.67 135
1819.77 137
1819.87 140
1819.96 144
1820.06 148
1820.16 151
1820.26 153
1820.36 153
1820.45 150
1820.55 144
1820.65 136
1820.75 128
1820.84 121
1820.94 115
1821.04 113
1821.14 113
1821.24 116
1821.33 120
1821.43 126
1821.53 131
1821.63 134
1821.73 134
1821.82 130
1821.92 124
1822.02 114
1822.12 102
1822.21 90
1822.31 80
1822.41 71
1822.51 65
1822.61 61
1822.70 59
1822.80 58
1822.90 57
1823.00 55
1823.10 53
1823.19 50
1823.29 48
1823.39 45
1823.49 43
1823.59 40
1823.68 38
1823.78 36
1823.88 34
1823.98 34
1824.07 34
1824.17 37
1824.27 40
1824.37 44
1824.47 49
1824.56 53
1824.66 55
1824.76 57
1824.86 57
1824.96 56
1825.05 54
1825.15 52
1825.25 50
1825.35 47
1825.45 44
1825.54 42
1825.64 40
1825.74 39
1825.84 38
1825.94 37
1826.03 35
1826.13 32
1826.23 28
1826.33 22
1826.43 14
1826.52 7
1826.62 0
1826.72 0
1826.82 0
1826.92 0
1827.01 0
1827.11 0
1827.21 0
1827.31 0
1827.41 7
1827.50 16
1827.60 24
1827.70 32
1827.80 39
1827.90 45
1827.99 49
1828.09 51
1828.19 50
1828.29 48
1828.39 44
1828.48 40
1828.58 35
1828.68 31
1828.78 29
1828.88 29
1828.97 31
1829.07 35
1829.17 41
1829.27 46
1829.37 51
1829.46 53
1829.56 53
1829.66 50
1829.76 44
1829.86 36
1829.95 26
1830.05 17
1830.15 9
1830.25 2
1830.35 0
1830.45 0
1830.54 0
1830.64 0
1830.74 0
1830.84 2
1830.94 6
1831.03 7
1831.13 8
1831.23 6
1831.33 3
1831.43 0
1831.52 0
1831.62 0
1831.72 0
1831.82 0
1831.92 1
1832.02 6
1832.11 12
1832.21 17
1832.31 21
1832.41 25
1832.51 28
1832.60 31
1832.70 33
1832.80 35
1832.90 35
1833.00 34
1833.09 31
1833.19 28
1833.29 24
1833.39 21
1833.49 19
1833.59 19
1833.68 22
1833.78 25
1833.88 29
1833.98 33
1834.08 36
1834.17 36
1834.27 35
1834.37 32
1834.47 29
1834.57 26
1834.67 24
1834.76 22
1834.86 22
1834.96 21
1835.06 21
1835.16 19
1835.26 17
1835.35 14
1835.45 11
1835.55 9
1835.65 9
1835.75 10
1835.84 13
1835.94 18
1836.04 24
1836.14 30
1836.24 37
1836.34 43
1836.43 48
1836.53 52
1836.63 54
1836.73 54
1836.83 52
1836.93 49
1837.02 45
1837.12 41
1837.22 37
1837.32 36
1837.42 37
1837.51 41
1837.61 46
1837.71 53
1837.81 60
1837.91 66
1838.01 70
1838.10 73
1838.20 74
1838.30 74
1838.40 72
1838.50 69
1838.60 65
1838.69 61
1838.79 57
1838.89 52
1838.99 47
1839.09 42
1839.19 37
1839.28 32
1839.38 26
1839.48 21
1839.58 15
1839.68 9
1839.78 3
1839.87 0
1839.97 0
1840.07 0
1840.17 0
1840.27 0
1840.37 0
1840.46 6
1840.56 14
1840.66 21
1840.76 28
1840.86 32
1840.96 35
1841.05 34
1841.15 32
1841.25 28
1841.35 23
1841.45 17
1841.55 12
1841.65 7
1841.74 4
1841.84 2
1841.94 2
1842.04 3
1842.14 4
1842.24 6
1842.33 8
1842.43 10
1842.53 12
1842.63 14
1842.73 16
1842.83 19
1842.92 23
1843.02 28
1843.12 33
1843.22 37
1843.32 41
1843.42 43
1843.52 43
1843.61 42
1843.71 38
1843.81 33
1843.91 27
1844.01 22
1844.11 17
1844.20 15
1844.30 16
1844.40 19
1844.50 25
1844.60 33
1844.70 41
1844.80 49
1844.89 56
1844.99 61
1845.09 63
1845.19 63
1845.29 62
1845.39 61
1845.48 59
1845.58 57
1845.68 57
1845.78 57
1845.88 59
1845.98 62
1846.08 65
1846.17 68
1846.27 70
1846.37 70
1846.47 68
1846.57 64
1846.67 58
1846.77 52
1846.86 44
1846.96 37
1847.06 30
1847.16 25
1847.26 22
1847.36 21
1847.45 22
1847.55 24
1847.65 27
1847.75 30
1847.85 32
1847.95 33
1848.05 33
1848.14 31
1848.24 30
1848.34 29
1848.44 30
1848.54 33
1848.64 36
1848.74 41
1848.83 44
1848.93 46
1849.03 46
1849.13 44
1849.23 41
1849.33 37
1849.43 34
1849.53 32
1849.62 32
1849.72 33
1849.82 35
1849.92 38
1850.02 40
1850.12 43
1850.22 45
1850.31 46
1850.41 48
1850.51 49
1850.61 51
1850.71 53
1850.81 55
1850.91 56
1851.00 57
1851.10 57
1851.20 55
1851.30 53
1851.40 49
1851.50 45
1851.60 39
1851.69 33
1851.79 27
1851.89 21
1851.99 17
1852.09 15
1852.19 14
1852.29 15
1852.39 17
1852.48 19
1852.58 22
1852.68 25
1852.78 28
1852.88 30
1852.98 32
1853.08 33
1853.18 33
1853.27 33
1853.37 32
1853.47 30
1853.57 28
1853.67 25
1853.77 21
1853.87 15
1853.96 9
1854.06 2
1854.16 0
1854.26 0
1854.36 0
1854.46 0
1854.56 0
1854.66 0
1854.75 0
1854.85 0
1854.95 11
1855.05 25
1855.15 40
1855.25 54
1855.35 65
1855.45 72
1855.54 74
1855.64 72
1855.74 67
1855.84 61
1855.94 56
1856.04 53
1856.14 53
1856.24 55
1856.33 60
1856.43 67
1856.53 74
1856.63 80
1856.73 84
1856.83 86
1856.93 86
1857.03 82
1857.13 75
1857.22 66
1857.32 55
1857.42 44
1857.52 34
1857.62 27
1857.72 22
1857.82 20
1857.92 21
1858.01 25
1858.11 31
1858.21 39
1858.31 47
1858.41 54
1858.51 61
1858.61 66
1858.71 68
1858.81 67
1858.90 63
1859.00 55
1859.10 45
1859.20 34
1859.30 23
1859.40 13
1859.50 6
1859.60 2
1859.70 2
1859.79 7
1859.89 15
1859.99 25
1860.09 36
1860.19 45
1860.29 52
1860.39 55
1860.49 56
1860.59 55
1860.68 55
1860.78 55
1860.88 56
1860.98 58
1861.08 59
1861.18 59
1861.28 58
1861.38 54
1861.48 51
1861.57 48
1861.67 47
1861.77 47
1861.87 49
1861.97 52
1862.07 55
1862.17 58
1862.27 60
1862.37 63
1862.46 64
1862.56 66
1862.66 67
1862.76 67
1862.86 66
1862.96 65
1863.06 63
1863.16 61
1863.26 60
1863.36 61
1863.45 64
1863.55 67
1863.65 71
1863.75 73
1863.85 72
1863.95 69
1864.05 63
1864.15 54
1864.25 44
1864.35 35
1864.44 26
1864.54 19
1864.64 13
1864.74 9
1864.84 5
1864.94 1
1865.04 0
1865.14 0
1865.24 0
1865.34 0
1865.43 0
1865.53 0
1865.63 5
1865.73 19
1865.83 37
1865.93 56
1866.03 74
1866.13 88
1866.23 98
1866.33 101
1866.42 99
1866.52 93
1866.62 85
1866.72 77
1866.82 69
1866.92 62
1867.02 57
1867.12 54
1867.22 51
1867.32 48
1867.42 44
1867.51 40
1867.61 35
1867.71 29
1867.81 23
1867.91 18
1868.01 13
1868.11 8
1868.21 5
1868.31 1
1868.41 0
1868.51 0
1868.60 0
1868.70 0
1868.80 0
1868.90 0
1869.00 0
1869.10 0
1869.20 9
1869.30 26
1869.40 44
1869.50 63
1869.60 79
1869.70 92
1869.79 100
1869.89 105
1869.99 107
1870.09 107
1870.19 106
1870.29 105
1870.39 103
1870.49 102
1870.59 100
1870.69 98
1870.79 95
1870.88 91
1870.98 86
1871.08 80
1871.18 74
1871.28 68
1871.38 64
1871.48 60
1871.58 60
1871.68 61
1871.78 64
1871.88 68
1871.98 72
1872.08 75
1872.17 75
1872.27 73
1872.37 69
1872.47 63
1872.57 57
1872.67 51
1872.77 47
1872.87 45
1872.97 44
1873.07 43
1873.17 43
1873.27 43
1873.37 42
1873.46 42
1873.56 40
1873.66 40
1873.76 39
1873.86 39
1873.96 38
1874.06 36
1874.16 34
1874.26 30
1874.36 24
1874.46 18
1874.56 12
1874.66 6
1874.75 3
1874.85 1
1874.95 3
1875.05 7
1875.15 13
1875.25 20
1875.35 28
1875.45 36
1875.55 42
1875.65 47
1875.75 50
1875.85 51
1875.95 51
1876.05 50
1876.14 47
1876.24 43
1876.34 39
1876.44 35
1876.54 32
1876.64 31
1876.74 33
1876.84 36
1876.94 42
1877.04 49
1877.14 56
1877.24 62
1877.34 67
1877.44 71
1877.54 73
1877.63 75
1877.73 77
1877.83 78
1877.93 80
1878.03 81
1878.13 82
1878.23 83
1878.33 82
1878.43 82
1878.53 81
1878.63 82
1878.73 83
1878.83 84
1878.93 86
1879.03 89
1879.13 90
1879.22 90
1879.32 89
1879.42 87
1879.52 85
1879.62 83
1879.72 82
1879.82 83
1879.92 86
1880.02 91
1880.12 98
1880.22 105
1880.32 111
1880.42 116
1880.52 119
1880.62 119
1880.72 116
1880.82 111
1880.91 103
1881.01 94
1881.11 85
1881.21 76
1881.31 69
1881.41 63
1881.51 60
1881.61 58
1881.71 57
1881.81 56
1881.91 54
1882.01 50
1882.11 44
1882.21 37
1882.31 29
1882.41 22
1882.51 17
1882.61 15
1882.70 15
1882.80 17
1882.90 19
1883.00 21
1883.10 21
1883.20 19
1883.30 17
1883.40 13
1883.50 9
1883.60 6
1883.70 4
1883.80 3
1883.90 2
1884.00 2
1884.10 1
1884.20 0
1884.30 0
1884.40 0
1884.50 0
1884.60 0
1884.70 0
1884.79 0
1884.89 0
1884.99 2
1885.09 5
1885.19 9
1885.29 12
1885.39 16
1885.49 19
1885.59 23
1885.69 27
1885.79 30
1885.89 32
1885.99 32
1886.09 31
1886.19 27
1886.29 21
1886.39 15
1886.49 9
1886.59 5
1886.69 3
1886.79 5
1886.89 10
1886.99 16
1887.08 22
1887.18 27
1887.28 30
1887.38 32
1887.48 32
1887.58 31
1887.68 29
1887.78 26
1887.88 23
1887.98 19
1888.08 15
1888.18 12
1888.28 10
1888.38 10
1888.48 13
1888.58 17
1888.68 23
1888.78 28
1888.88 33
1888.98 34
1889.08 33
1889.18 30
1889.28 25
1889.38 21
1889.48 19
1889.58 19
1889.68 23
1889.78 29
1889.87 36
1889.97 42
1890.07 47
1890.17 48
1890.27 45
1890.37 40
1890.47 33
1890.57 26
1890.67 21
1890.77 17
1890.87 17
1890.97 18
1891.07 20
1891.17 21
1891.27 21
1891.37 20
1891.47 17
1891.57 15
1891.67 13
1891.77 14
1891.87 17
1891.97 22
1892.07 29
1892.17 37
1892.27 44
1892.37 49
1892.47 53
1892.57 56
1892.67 57
1892.77 59
1892.87 61
1892.97 63
1893.07 67
1893.17 71
1893.27 74
1893.36 76
1893.46 76
1893.56 74
1893.66 71
1893.76 66
1893.86 60
1893.96 53
1894.06 48
1894.16 44
1894.26 41
1894.36 40
1894.46 41
1894.56 42
1894.66 44
1894.76 46
1894.86 46
1894.96 46
1895.06 45
1895.16 42
1895.26 40
1895.36 38
1895.46 38
1895.56 40
1895.66 43
1895.76 48
1895.86 53
1895.96 58
1896.06 62
1896.16 66
1896.26 68
1896.36 69
1896.46 70
1896.56 71
1896.66 70
1896.76 68
1896.86 65
1896.96 59
1897.06 52
1897.16 43
1897.26 34
1897.36 25
1897.46 18
1897.56 12
1897.66 10
1897.76 9
1897.86 11
1897.96 14
1898.06 18
1898.16 23
1898.26 28
1898.36 33
1898.46 39
1898.56 45
1898.66 50
1898.76 54
1898.86 57
1898.96 56
1899.06 53
1899.16 47
1899.26 38
1899.36 28
1899.46 19
1899.56 10
1899.66 4
1899.76 2
1899.86 2
1899.96 5
1900.06 9
1900.16 14
1900.26 17
1900.36 19
1900.45 19
1900.55 17
1900.65 14
1900.75 10
1900.85 7
1900.95 5
1901.05 6
1901.15 8
1901.25 13
1901.35 19
1901.45 25
1901.55 29
1901.65 30
1901.75 29
1901.85 24
1901.95 16
1902.05 6
1902.15 0
1902.25 0
1902.35 0
1902.45 0
1902.55 0
1902.65 0
1902.75 3
1902.85 8
1902.95 11
1903.05 11
1903.15 9
1903.25 6
1903.35 3
1903.45 0
1903.55 0
1903.65 0
1903.75 0
1903.85 0
1903.95 3
1904.05 7
1904.16 11
1904.26 15
1904.36 19
1904.46 24
1904.56 28
1904.66 32
1904.76 37
1904.86 42
1904.96 47
1905.06 52
1905.16 56
1905.26 58
1905.36 59
1905.46 59
1905.56 58
1905.66 56
1905.76 53
1905.86 49
1905.96 44
1906.06 38
1906.16 31
1906.26 23
1906.36 16
1906.46 9
1906.56 3
1906.66 0
1906.76 0
1906.86 0
1906.96 0
1907.06 0
1907.16 3
1907.26 12
1907.36 24
1907.46 36
1907.56 49
1907.66 59
1907.76 68
1907.86 73
1907.96 76
1908.06 77
1908.16 78
1908.26 78
1908.36 80
1908.46 82
1908.56 85
1908.66 88
1908.76 90
1908.86 91
1908.96 90
1909.06 87
1909.16 83
1909.26 79
1909.36 75
1909.46 72
1909.56 71
1909.66 72
1909.76 73
1909.86 74
1909.96 75
1910.06 73
1910.16 71
1910.26 66
1910.36 61
1910.46 55
1910.56 49
1910.66 43
1910.76 38
1910.86 33
1910.96 30
1911.06 28
1911.17 28
1911.27 31
1911.37 35
1911.47 40
1911.57 47
1911.67 53
1911.77 57
1911.87 60
1911.97 62
1912.07 62
1912.17 61
1912.27 60
1912.37 60
1912.47 60
1912.57 60
1912.67 61
1912.77 61
1912.87 61
1912.97 62
1913.07 64
1913.17 66
1913.27 70
1913.37 74
1913.47 77
1913.57 79
1913.67 80
1913.77 80
1913.87 79
1913.97 78
1914.07 76
1914.17 75
1914.27 74
1914.37 72
1914.47 70
1914.57 67
1914.67 65
1914.78 64
1914.88 65
1914.98 69
1915.08 76
1915.18 85
1915.28 98
1915.38 113
1915.48 131
1915.58 152
1915.68 174
1915.78 199
1915.88 224
1915.98 251
1916.08 277
1916.18 304
1916.28 332
1916.38 361
1916.48 390
1916.58 421
1916.68 451
1916.78 481
1916.88 510
1916.98 536
1917.08 559
1917.18 580
1917.28 597
1917.38 610
1917.48 619
1917.59 625
1917.69 626
1917.79 625
1917.89 621
1917.99 616
1918.09 612
1918.19 607
1918.29 603
1918.39 599
1918.49 595
1918.59 591
1918.69 586
1918.79 580
1918.89 570
1918.99 557
1919.09 539
1919.19 516
1919.29 489
1919.39 459
1919.49 427
1919.59 397
1919.69 370
1919.79 348
1919.90 329
1920.00 314
1920.10 301
1920.20 290
1920.30 280
1920.40 272
1920.50 265
1920.60 259
1920.70 254
1920.80 249
1920.90 243
1921.00 236
1921.10 228
1921.20 218
1921.30 207
1921.40 196
1921.50 185
1921.60 173
1921.70 161
1921.80 147
1921.91 132
1922.01 116
1922.11 100
1922.21 86
1922.31 74
1922.41 65
1922.51 60
1922.61 59
1922.71 60
1922.81 62
1922.91 64
1923.01 64
1923.11 63
1923.21 60
1923.31 55
1923.41 49
1923.51 43
1923.61 38
1923.71 35
1923.82 34
1923.92 35
1924.02 38
1924.12 42
1924.22 45
1924.32 47
1924.42 49
1924.52 48
1924.62 47
1924.72 45
1924.82 42
1924.92 40
1925.02 38
1925.12 37
1925.22 38
1925.32 39
1925.42 41
1925.53 43
1925.63 44
1925.73 44
1925.83 42
1925.93 37
1926.03 32
1926.13 27
1926.23 22
1926.33 18
1926.43 16
1926.53 14
1926.63 13
1926.73 13
1926.83 13
1926.93 13
1927.03 13
1927.14 14
1927.24 17
1927.34 20
1927.44 23
1927.54 26
1927.64 29
1927.74 29
1927.84 29
1927.94 27
1928.04 25
1928.14 22
1928.24 20
1928.34 18
1928.44 17
1928.54 16
1928.65 16
1928.75 17
1928.85 21
1928.95 25
1929.05 31
1929.15 38
1929.25 45
1929.35 50
1929.45 55
1929.55 59
1929.65 62
1929.75 65
1929.85 69
1929.95 72
1930.06 74
1930.16 75
1930.26 74
1930.36 71
1930.46 67
1930.56 62
1930.66 57
1930.76 54
1930.86 52
1930.96 52
1931.06 52
1931.16 54
1931.26 56
1931.37 58
1931.47 61
1931.57 64
1931.67 67
1931.77 70
1931.87 71
1931.97 71
1932.07 70
1932.17 67
1932.27 64
1932.37 61
1932.47 59
1932.57 60
1932.68 63
1932.78 68
1932.88 76
1932.98 85
1933.08 94
1933.18 103
1933.28 111
1933.38 116
1933.48 120
1933.58 121
1933.68 120
1933.78 116
1933.89 111
1933.99 103
1934.09 95
1934.19 87
1934.29 80
1934.39 75
1934.49 72
1934.59 71
1934.69 72
1934.79 75
1934.89 79
1934.99 83
1935.10 87
1935.20 89
1935.30 91
1935.40 92
1935.50 92
1935.60 90
1935.70 88
1935.80 85
1935.90 81
1936.00 76
1936.10 71
1936.20 65
1936.31 60
1936.41 55
1936.51 50
1936.61 45
1936.71 39
1936.81 34
1936.91 28
1937.01 23
1937.11 20
1937.21 18
1937.31 19
1937.42 22
1937.52 26
1937.62 31
1937.72 37
1937.82 43
1937.92 49
1938.02 54
1938.12 59
1938.22 63
1938.32 68
1938.43 72
1938.53 76
1938.63 78
1938.73 78
1938.83 77
1938.93 75
1939.03 71
1939.13 66
1939.23 62
1939.33 59
1939.43 57
1939.54 57
1939.64 59
1939.74 62
1939.84 66
1939.94 70
1940.04 74
1940.14 76
1940.24 76
1940.34 75
1940.44 72
1940.55 67
1940.65 63
1940.75 58
1940.85 54
1940.95 51
1941.05 49
1941.15 49
1941.25 49
1941.35 50
1941.45 51
1941.56 52
1941.66 53
1941.76 53
1941.86 53
1941.96 53
1942.06 53
1942.16 53
1942.26 53
1942.36 51
1942.47 49
1942.57 46
1942.67 41
1942.77 37
1942.87 33
1942.97 31
1943.07 32
1943.17 34
1943.27 37
1943.37 41
1943.48 44
1943.58 46
1943.68 47
1943.78 46
1943.88 45
1943.98 44
1944.08 44
1944.18 47
1944.28 53
1944.39 62
1944.49 72
1944.59 84
1944.69 94
1944.79 103
1944.89 109
1944.99 111
1945.09 111
1945.19 107
1945.30 103
1945.40 98
1945.50 94
1945.60 91
1945.70 88
1945.80 85
1945.90 82
1946.00 77
1946.10 70
1946.21 61
1946.31 50
1946.41 39
1946.51 29
1946.61 21
1946.71 15
1946.81 14
1946.91 16
1947.02 22
1947.12 29
1947.22 36
1947.32 42
1947.42 47
1947.52 48
1947.62 48
1947.72 47
1947.82 47
1947.93 48
1948.03 52
1948.13 56
1948.23 61
1948.33 65
1948.43 68
1948.53 68
1948.63 65
1948.74 61
1948.84 55
1948.94 50
1949.04 44
1949.14 38
1949.24 34
1949.34 30
1949.44 27
1949.55 24
1949.65 23
1949.75 24
1949.85 26
1949.95 29
1950.05 32
1950.15 35
1950.25 38
1950.36 40
1950.46 42
1950.56 44
1950.66 47
1950.76 50
1950.86 53
1950.96 55
1951.06 57
1951.17 56
1951.27 54
1951.37 50
1951.47 45
1951.57 40
1951.67 36
1951.77 32
1951.87 29
1951.98 27
1952.08 26
1952.18 25
1952.28 24
1952.38 24
1952.48 23
1952.58 23
1952.68 24
1952.79 25
1952.89 26
1952.99 27
1953.09 28
1953.19 29
1953.29 29
1953.39 30
1953.50 31
1953.60 34
1953.70 37
1953.80 41
1953.90 46
1954.00 51
1954.10 56
1954.20 61
1954.31 65
1954.41 67
1954.51 68
1954.61 66
1954.71 62
1954.81 56
1954.91 48
1955.02 40
1955.12 34
1955.22 30
1955.32 29
1955.42 31
1955.52 34
1955.62 37
1955.73 40
1955.83 40
1955.93 37
1956.03 32
1956.13 25
1956.23 18
1956.33 12
1956.44 7
1956.54 4
1956.64 4
1956.74 6
1956.84 10
1956.94 16
1957.04 24
1957.15 34
1957.25 45
1957.35 55
1957.45 64
1957.55 70
1957.65 75
1957.75 77
1957.86 78
1957.96 77
1958.06 75
1958.16 73
1958.26 72
1958.36 71
1958.46 69
1958.57 68
1958.67 67
1958.77 66
1958.87 64
1958.97 63
1959.07 60
1959.17 57
1959.28 53
1959.38 49
1959.48 44
1959.58 39
1959.68 34
1959.78 29
1959.88 25
1959.99 21
1960.09 17
1960.19 12
1960.29 7
1960.39 3
1960.49 0
1960.60 0
1960.70 0
1960.80 0
1960.90 0
1961.00 0
1961.10 0
1961.20 0
1961.31 0
1961.41 5
1961.51 11
1961.61 17
1961.71 23
1961.81 28
1961.92 32
1962.02 35
1962.12 37
1962.22 39
1962.32 41
1962.42 42
1962.52 44
1962.63 44
1962.73 44
1962.83 42
1962.93 38
1963.03 33
1963.13 28
1963.24 23
1963.34 20
1963.44 19
1963.54 19
1963.64 20
1963.74 23
1963.85 25
1963.95 27
1964.05 28
1964.15 30
1964.25 31
1964.35 32
1964.46 34
1964.56 36
1964.66 38
1964.76 41
1964.86 42
1964.96 44
1965.07 45
1965.17 45
1965.27 44
1965.37 43
1965.47 40
1965.57 37
1965.67 35
1965.78 34
1965.88 35
1965.98 39
1966.08 46
1966.18 55
1966.28 64
1966.39 73
1966.49 79
1966.59 82
1966.69 83
1966.79 82
1966.89 80
1967.00 78
1967.10 77
1967.20 78
1967.30 79
1967.40 80
1967.51 81
1967.61 81
1967.71 80
1967.81 78
1967.91 74
1968.01 69
1968.12 64
1968.22 58
1968.32 52
1968.42 47
1968.52 43
1968.62 41
1968.73 41
1968.83 41
1968.93 43
1969.03 44
1969.13 45
1969.23 44
1969.34 43
1969.44 40
1969.54 38
1969.64 37
1969.74 37
1969.84 39
1969.95 42
1970.05 45
1970.15 48
1970.25 51
1970.35 53
1970.46 54
1970.56 56
1970.66 57
1970.76 60
1970.86 63
1970.96 66
1971.07 68
1971.17 70
1971.27 71
1971.37 72
1971.47 75
1971.58 79
1971.68 85
1971.78 92
1971.88 100
1971.98 106
1972.08 109
1972.19 110
1972.29 109
1972.39 107
1972.49 105
1972.59 104
1972.70 106
1972.80 111
1972.90 118
1973.00 126
1973.10 134
1973.20 142
1973.31 148
1973.41 153
1973.51 155
1973.61 156
1973.71 154
1973.82 149
1973.92 143
1974.02 135
1974.12 125
1974.22 116
1974.32 107
1974.43 99
1974.53 93
1974.63 90
1974.73 88
1974.83 89
1974.94 90
1975.04 92
1975.14 95
1975.24 99
1975.34 102
1975.45 106
1975.55 108
1975.65 108
1975.75 105
1975.85 99
1975.96 90
1976.06 79
1976.16 67
1976.26 56
1976.36 47
1976.46 40
1976.57 36
1976.67 34
1976.77 33
1976.87 34
1976.97 34
1977.08 35
1977.18 35
1977.28 35
1977.38 34
1977.48 33
1977.59 31
1977.69 29
1977.79 28
1977.89 29
1977.99 33
1978.10 39
1978.20 47
1978.30 58
1978.40 69
1978.50 81
1978.61 91
1978.71 99
1978.81 105
1978.91 108
1979.01 110
1979.12 109
1979.22 108
1979.32 108
1979.42 107
1979.52 106
1979.63 106
1979.73 106
1979.83 105
1979.93 105
1980.03 105
1980.14 106
1980.24 109
1980.34 114
1980.44 122
1980.54 132
1980.65 142
1980.75 151
1980.85 158
1980.95 161
1981.05 159
1981.16 152
1981.26 142
1981.36 129
1981.46 116
1981.56 103
1981.67 93
1981.77 86
1981.87 81
1981.97 78
1982.08 76
1982.18 75
1982.28 73
1982.38 70
1982.48 67
1982.59 65
1982.69 64
1982.79 66
1982.89 70
1982.99 78
1983.10 87
1983.20 97
1983.30 107
1983.40 116
1983.50 122
1983.61 125
1983.71 127
1983.81 127
1983.91 125
1984.02 124
1984.12 122
1984.22 120
1984.32 118
1984.42 115
1984.53 110
1984.63 105
1984.73 99
1984.83 92
1984.93 85
1985.04 80
1985.14 77
1985.24 76
1985.34 78
1985.45 81
1985.55 86
1985.65 93
1985.75 99
1985.85 104
1985.96 108
1986.06 110
1986.16 110
1986.26 110
1986.36 109
1986.47 110
1986.57 112
1986.67 115
1986.77 119
1986.88 124
1986.98 128
1987.08 131
1987.18 134
1987.28 135
1987.39 136
1987.49 136
1987.59 135
1987.69 133
1987.80 129
1987.90 123
1988.00 116
1988.10 109
1988.20 102
1988.31 96
1988.41 92
1988.51 89
1988.61 86
1988.72 83
1988.82 79
1988.92 74
1989.02 68
1989.12 62
1989.23 56
1989.33 53
1989.43 51
1989.53 52
1989.64 54
1989.74 58
1989.84 61
1989.94 63
1990.05 63
1990.15 62
1990.25 60
1990.35 59
1990.45 61
1990.56 66
1990.66 74
1990.76 86
1990.86 97
1990.97 107
1991.07 113
1991.17 114
1991.27 111
1991.38 103
1991.48 94
1991.58 86
1991.68 80
1991.78 77
1991.89 77
1991.99 78
1992.09 80
1992.19 81
1992.30 81
1992.40 79
1992.50 77
1992.60 76
1992.71 77
1992.81 80
1992.91 85
1993.01 90
1993.11 96
1993.22 102
1993.32 106
1993.42 111
1993.52 116
1993.63 121
1993.73 127
1993.83 133
1993.93 137
1994.04 139
1994.14 138
1994.24 135
1994.34 130
1994.45 125
1994.55 120
1994.65 116
1994.75 115
1994.86 116
1994.96 118
1995.06 121
1995.16 122
1995.27 122
1995.37 118
1995.47 111
1995.57 101
1995.67 88
1995.78 74
1995.88 59
1995.98 46
1996.08 36
1996.19 30
1996.29 29
1996.39 32
1996.49 39
1996.60 49
1996.70 60
1996.80 70
1996.90 79
1997.01 86
1997.11 92
1997.21 96
1997.31 99
1997.42 101
1997.52 101
1997.62 100
1997.72 99
1997.83 98
1997.93 98
1998.03 99
1998.13 101
1998.24 104
1998.34 107
1998.44 111
1998.54 113
1998.65 115
1998.75 115
1998.85 113
1998.95 111
1999.06 108
1999.16 104
1999.26 100
1999.36 96
1999.47 93
1999.57 90
1999.67 87
1999.77 84
1999.88 81
1999.98 78
2000.08 75
2000.18 72
2000.29 70
2000.39 69
2000.49 68
2000.59 66
2000.70 62
2000.80 58
2000.90 54
2001.00 49
2001.11 45
2001.21 42
2001.31 41
2001.41 42
2001.52 43
2001.62 43
2001.72 42
2001.83 41
2001.93 39
2002.03 37
2002.13 37
2002.24 39
2002.34 42
2002.44 46
2002.54 51
2002.65 56
2002.75 60
2002.85 63
2002.95 65
2003.06 66
2003.16 65
2003.26 64
2003.36 61
2003.47 56
2003.57 50
2003.67 43
2003.77 36
2003.88 30
2003.98 25
2004.08 20
2004.19 17
2004.29 13
2004.39 10
2004.49 7
2004.60 5
2004.70 3
2004.80 3
2004.90 4
2005.01 7
2005.11 10
2005.21 14
2005.31 18
2005.42 21
2005.52 24
2005.62 25
2005.73 26
2005.83 27
2005.93 27
2006.03 29
2006.14 30
2006.24 33
2006.34 36
2006.44 39
2006.55 43
2006.65 47
2006.75 51
2006.85 55
2006.96 59
2007.06 62
2007.16 63
2007.27 64
2007.37 63
2007.47 62
2007.57 60
2007.68 58
2007.78 57
2007.88 55
2007.98 54
2008.09 51
2008.19 48
2008.29 45
2008.40 42
2008.50 39
2008.60 38
2008.70 38
2008.81 40
2008.91 42
2009.01 46
2009.12 50
2009.22 55
2009.32 60
2009.42 65
2009.53 69
2009.63 72
2009.73 74
2009.83 75
2009.94 74
2010.04 73
2010.14 70
2010.25 68
2010.35 64
2010.45 60
2010.55 56
2010.66 50
2010.76 42
2010.86 33
2010.97 23
2011.07 13
2011.17 3
2011.27 0
2011.38 0
2011.48 0
2011.58 0
2011.69 0
2011.79 0
2011.89 0
2011.99 2
2012.10 3
2012.20 3
2012.30 4
2012.41 6
2012.51 10
2012.61 14
2012.71 20
2012.82 26
2012.92 33
2013.02 39
2013.13 45
2013.23 50
2013.33 54
2013.43 56
2013.54 57
2013.64 54
2013.74 50
2013.85 42
2013.95 34
2014.05 25
2014.15 17
2014.26 12
2014.36 8
2014.46 8
2014.57 9
2014.67 12
2014.77 15
2014.87 18
2014.98 20
2015.08 21
2015.18 23
2015.29 25
2015.39 27
2015.49 29
2015.60 32
2015.70 34
2015.80 36
2015.90 35
2016.01 32
2016.11 28
2016.21 22
2016.32 17
2016.42 13
2016.52 11
2016.62 11
2016.73 12
2016.83 14
2016.93 16
2017.04 18
2017.14 19
2017.24 21
2017.35 24
2017.45 28
2017.55 33
2017.65 40
2017.76 48
2017.86 55
2017.96 62
2018.07 67
2018.17 70
2018.27 71
2018.38 68
2018.48 63
2018.58 54
2018.68 43
2018.79 30
2018.89 17
2018.99 6
2019.10 0
2019.20 0
2019.30 0
2019.41 0
2019.51 0
2019.61 0
2019.71 0
2019.82 2
2019.92 3
2020.02 3
2020.13 3
2020.23 4
2020.33 6
2020.44 9
2020.54 12
2020.64 16
2020.75 20
2020.85 23
2020.95 26
2021.05 28
2021.16 29
2021.26 29
2021.36 30
2021.47 30
2021.57 32
2021.67 35
2021.78 39
2021.88 44
2021.98 50
2022.09 56
2022.19 62
2022.29 68
2022.39 74
2022.50 80
2022.60 86
2022.70 92
2022.81 97
2022.91 101
2023.01 103
2023.12 103
2023.22 100
2023.32 96
2023.43 91
2023.53 84
2023.63 77
2023.74 69
2023.84 61
2023.94 54
2024.04 47
2024.15 43
2024.25 42
2024.35 44
2024.46 49
2024.56 57
2024.66 66
2024.77 75
2024.87 83
2024.97 88
2025.08 91
2025.18 91
2025.28 88
2025.39 84
2025.49 79
2025.59 74
2025.70 71
2025.80 68
2025.90 67
2026.01 68
2026.11 71
2026.21 75
2026.31 79
2026.42 83
2026.52 85
2026.62 85
2026.73 84
2026.83 81
2026.93 76
2027.04 71
2027.14 67
2027.24 62
2027.35 57
2027.45 52
2027.55 47
2027.66 42
2027.76 39
2027.86 36
2027.97 35
2028.07 36
2028.17 39
2028.28 43
2028.38 48
2028.48 52
2028.59 56
2028.69 59
2028.79 61
2028.90 62
2029.00 61
2029.10 58
2029.21 55
2029.31 52
2029.41 49
2029.52 48
2029.62 48
2029.72 51
2029.83 55
2029.93 61
2030.03 65
2030.14 69
2030.24 70
2030.34 69
2030.45 65
2030.55 60
2030.65 54
2030.76 48
2030.86 43
2030.96 41
2031.07 42
2031.17 46
2031.27 53
2031.38 61
2031.48 70
2031.58 77
2031.69 82
2031.79 85
2031.89 85
2032.00 84
2032.10 83
2032.20 83
2032.31 86
2032.41 90
2032.51 95
2032.62 99
2032.72 102
2032.82 103
2032.93 100
2033.03 95
2033.13 88
2033.24 80
2033.34 73
2033.44 66
2033.55 61
2033.65 58
2033.75 57
2033.86 59
2033.96 62
2034.06 66
2034.17 72
2034.27 76
2034.37 79
2034.48 79
2034.58 79
2034.68 77
2034.79 77
2034.89 78
2034.99 82
2035.10 87
2035.20 94
2035.30 101
2035.41 106
2035.51 109
2035.61 109
2035.72 107
2035.82 103
2035.92 98
2036.03 92
2036.13 87
2036.24 82
2036.34 78
2036.44 76
2036.55 73
2036.65 71
2036.75 69
2036.86 67
2036.96 66
2037.06 67
2037.17 70
2037.27 75
2037.37 83
2037.48 91
2037.58 99
2037.68 106
2037.79 110
2037.89 112
2037.99 111
2038.10 108
2038.20 103
2038.30 99
2038.41 95
2038.51 93
2038.62 91
2038.72 91
2038.82 92
2038.93 94
2039.03 97
2039.13 101
2039.24 106
2039.34 113
2039.44 120
2039.55 129
2039.65 140
2039.75 153
2039.86 169
2039.96 190
2040.07 215
2040.17 245
2040.27 279
2040.38 316
2040.48 352
2040.58 387
2040.69 417
2040.79 440
2040.89 456
2041.00 466
2041.10 470
2041.20 470
2041.31 469
2041.41 469
2041.52 472
2041.62 479
2041.72 490
2041.83 503
2041.93 517
2042.03 529
2042.14 537
2042.24 541
2042.34 539
2042.45 534
2042.55 526
2042.65 516
2042.76 507
2042.86 499
2042.97 492
2043.07 486
2043.17 480
2043.28 474
2043.38 466
2043.48 455
2043.59 442
2043.69 425
2043.79 406
2043.90 384
2044.00 362
2044.11 339
2044.21 315
2044.31 292
2044.42 270
2044.52 249
2044.62 230
2044.73 213
2044.83 200
2044.94 189
2045.04 183
2045.14 179
2045.25 178
2045.35 177
2045.45 175
2045.56 173
2045.66 169
2045.76 164
2045.87 159
2045.97 155
2046.08 153
2046.18 154
2046.28 156
2046.39 161
2046.49 167
2046.59 173
2046.70 179
2046.80 183
2046.91 186
2047.01 187
2047.11 186
2047.22 184
2047.32 179
2047.42 174
2047.53 167
2047.63 161
2047.74 153
2047.84 146
2047.94 138
2048.05 131
2048.15 124
2048.25 118
2048.36 113
2048.46 109
2048.57 105
2048.67 103
2048.77 101
2048.88 99
2048.98 98
2049.08 98
2049.19 98
2049.29 99
2049.40 101
2049.50 103
2049.60 106
2049.71 108
2049.81 111
2049.92 114
2050.02 117
2050.12 120
2050.23 125
2050.33 130
2050.43 136
2050.54 141
2050.64 144
2050.75 146
2050.85 147
2050.95 145
2051.06 143
2051.16 141
2051.26 140
2051.37 139
2051.47 139
2051.58 139
2051.68 139
2051.78 138
2051.89 136
2051.99 132
2052.10 126
2052.20 120
2052.30 113
2052.41 106
2052.51 100
2052.62 96
2052.72 94
2052.82 94
2052.93 95
2053.03 97
2053.13 99
2053.24 100
2053.34 100
2053.45 99
2053.55 97
2053.65 94
2053.76 90
2053.86 85
2053.97 80
2054.07 74
2054.17 68
2054.28 62
2054.38 58
2054.49 55
2054.59 55
2054.69 58
2054.80 62
2054.90 69
2055.01 75
2055.11 80
2055.21 84
2055.32 85
2055.42 84
2055.52 81
2055.63 77
2055.73 73
2055.84 70
2055.94 69
2056.04 69
2056.15 71
2056.25 72
2056.36 72
2056.46 70
2056.56 66
2056.67 61
2056.77 56
2056.88 52
2056.98 50
2057.08 51
2057.19 54
2057.29 58
2057.40 63
2057.50 68
2057.60 71
2057.71 72
2057.81 71
2057.92 67
2058.02 62
2058.12 56
2058.23 49
2058.33 44
2058.44 41
2058.54 41
2058.64 45
2058.75 52
2058.85 61
2058.96 70
2059.06 76
2059.16 80
2059.27 80
2059.37 78
2059.48 74
2059.58 71
2059.68 70
2059.79 72
2059.89 76
2060.00 81
2060.10 86
2060.21 89
2060.31 91
2060.41 92
2060.52 93
2060.62 94
2060.73 96
2060.83 100
2060.93 104
2061.04 109
2061.14 113
2061.25 116
2061.35 117
2061.45 118
2061.56 117
2061.66 117
2061.77 118
2061.87 120
2061.97 122
2062.08 125
2062.18 127
2062.29 128
2062.39 128
2062.50 127
2062.60 125
2062.70 123
2062.81 122
2062.91 122
2063.02 124
2063.12 128
2063.22 132
2063.33 137
2063.43 143
2063.54 149
2063.64 155
2063.75 161
2063.85 168
2063.95 176
2064.06 184
2064.16 191
2064.27 197
2064.37 201
2064.47 201
2064.58 198
2064.68 192
2064.79 183
2064.89 174
2065.00 165
2065.10 159
2065.20 155
2065.31 156
2065.41 161
2065.52 169
2065.62 179
2065.72 190
2065.83 199
2065.93 205
2066.04 209
2066.14 208
2066.25 203
2066.35 194
2066.45 182
2066.56 168
2066.66 153
2066.77 138
2066.87 124
2066.98 112
2067.08 102
2067.18 95
2067.29 91
2067.39 89
2067.50 90
2067.60 94
2067.71 99
2067.81 106
2067.91 113
2068.02 120
2068.12 125
2068.23 128
2068.33 128
2068.43 126
2068.54 122
2068.64 118
2068.75 113
2068.85 109
2068.96 105
2069.06 102
2069.17 98
2069.27 95
2069.37 92
2069.48 91
2069.58 91
2069.69 93
2069.79 96
2069.90 99
2070.00 102
2070.10 103
2070.21 102
2070.31 100
2070.42 95
2070.52 89
2070.63 83
2070.73 77
2070.83 70
2070.94 64
2071.04 57
2071.15 50
2071.25 43
2071.36 35
2071.46 27
2071.56 18
2071.67 9
2071.77 0
2071.88 0
2071.98 0
2072.09 0
2072.19 0
2072.30 0
2072.40 0
2072.50 0
2072.61 0
2072.71 9
2072.82 17
2072.92 25
2073.03 29
2073.13 31
2073.23 31
2073.34 30
2073.44 28
2073.55 26
2073.65 25
2073.76 24
2073.86 23
2073.97 22
2074.07 21
2074.17 19
2074.28 17
2074.38 15
2074.49 14
2074.59 14
2074.70 15
2074.80 19
2074.91 24
2075.01 31
2075.11 39
2075.22 46
2075.32 52
2075.43 55
2075.53 56
2075.64 54
2075.74 51
2075.85 50
2075.95 51
2076.05 56
2076.16 64
2076.26 76
2076.37 90
2076.47 104
2076.58 115
2076.68 124
2076.79 128
2076.89 128
2076.99 125
2077.10 119
2077.20 112
2077.31 105
2077.41 98
2077.52 91
2077.62 86
2077.73 81
2077.83 78
2077.94 76
2078.04 76
2078.14 77
2078.25 80
2078.35 86
2078.46 92
2078.56 100
2078.67 109
2078.77 117
2078.88 124
2078.98 130
2079.09 134
2079.19 137
2079.29 138
2079.40 137
2079.50 134
2079.61 129
2079.71 124
2079.82 117
2079.92 111
2080.03 105
2080.13 101
2080.24 99
2080.34 99
2080.44 101
2080.55 105
2080.65 109
2080.76 113
2080.86 118
2080.97 121
2081.07 124
2081.18 124
2081.28 123
2081.39 119
2081.49 113
2081.59 106
2081.70 99
2081.80 91
2081.91 86
2082.01 83
2082.12 82
2082.22 84
2082.33 86
2082.43 89
2082.54 91
2082.64 91
2082.75 89
2082.85 85
2082.96 79
2083.06 71
2083.16 63
2083.27 55
2083.37 46
2083.48 38
2083.58 30
2083.69 23
2083.79 17
2083.90 12
2084.00 8
2084.11 5
2084.21 4
2084.32 5
2084.42 7
2084.52 11
2084.63 16
2084.73 21
2084.84 25
2084.94 28
2085.05 28
2085.15 26
2085.26 23
2085.36 20
2085.47 18
2085.57 17
2085.68 18
2085.78 21
2085.89 26
2085.99 32
2086.10 38
2086.20 43
2086.30 48
2086.41 52
2086.51 54
2086.62 56
2086.72 56
2086.83 55
2086.93 53
2087.04 51
2087.14 49
2087.25 48
2087.35 47
2087.46 47
2087.56 47
2087.67 48
2087.77 49
2087.88 50
2087.98 51
2088.09 54
2088.19 57
2088.30 61
2088.40 66
2088.50 71
2088.61 76
2088.71 79
2088.82 80
2088.92 80
2089.03 78
2089.13 74
2089.24 69
2089.34 63
2089.45 58
2089.55 53
2089.66 50
2089.76 48
2089.87 48
2089.97 49
2090.08 50
2090.18 50
2090.29 49
2090.39 46
2090.50 42
2090.60 37
2090.71 34
2090.81 32
2090.92 32
2091.02 33
2091.13 35
2091.23 38
2091.33 41
2091.44 45
2091.54 48
2091.65 51
2091.75 53
2091.86 55
2091.96 55
2092.07 53
2092.17 50
2092.28 46
2092.38 43
2092.49 40
2092.59 39
2092.70 40
2092.80 44
2092.91 49
2093.01 56
2093.12 63
2093.22 71
2093.33 79
2093.43 86
2093.54 93
2093.64 99
2093.75 105
2093.85 109
2093.96 111
2094.06 112
2094.17 111
2094.27 108
2094.38 103
2094.48 97
2094.59 89
2094.69 80
2094.80 70
2094.90 60
2095.01 50
2095.11 41
2095.22 34
2095.32 29
2095.43 27
2095.53 26
2095.64 26
2095.74 28
2095.85 29
2095.95 29
2096.06 29
2096.16 27
2096.27 24
2096.37 22
2096.48 20
2096.58 20
2096.69 22
2096.79 27
2096.90 33
2097.00 40
2097.11 47
2097.21 55
2097.32 62
2097.42 68
2097.53 73
2097.63 77
2097.74 80
2097.84 82
2097.95 83
2098.05 82
2098.16 80
2098.26 77
2098.37 73
2098.47 68
2098.58 62
2098.68 57
2098.79 52
2098.89 48
2099.00 45
2099.10 44
2099.21 44
2099.31 44
2099.42 43
2099.52 41
2099.63 38
2099.73 34
2099.84 30
2099.94 25
2100.05 21
2100.15 18
2100.26 18
2100.36 19
2100.47 23
2100.57 29
2100.68 37
2100.78 44
2100.89 50
2100.99 54
2101.10 54
2101.20 51
2101.31 45
2101.41 36
2101.52 26
2101.62 16
2101.73 7
2101.83 0
2101.94 0
2102.04 0
2102.15 0
2102.25 0
2102.36 0
2102.46 0
2102.57 0
2102.67 0
2102.78 1
2102.88 8
2102.99 17
2103.10 27
2103.20 36
2103.31 45
2103.41 52
2103.52 58
2103.62 62
2103.73 65
2103.83 68
2103.94 69
2104.04 70
2104.15 71
2104.25 73
2104.36 75
2104.46 78
2104.57 81
2104.67 84
2104.78 86
2104.88 87
2104.99 86
2105.09 84
2105.20 80
2105.30 77
2105.41 76
2105.51 78
2105.62 82
2105.72 89
2105.83 97
2105.94 104
2106.04 109
2106.15 112
2106.25 110
2106.36 105
2106.46 98
2106.57 89
2106.67 78
2106.78 68
2106.88 60
2106.99 54
2107.09 51
2107.20 52
2107.30 55
2107.41 60
2107.51 66
2107.62 72
2107.72 75
2107.83 75
2107.93 71
2108.04 64
2108.15 55
2108.25 44
2108.36 32
2108.46 21
2108.57 12
2108.67 4
2108.78 0
2108.88 0
2108.99 0
2109.09 0
2109.20 2
2109.30 8
2109.41 14
2109.51 21
2109.62 29
2109.72 36
2109.83 43
2109.94 48
2110.04 52
2110.15 53
2110.25 51
2110.36 48
2110.46 43
2110.57 38
2110.67 35
2110.78 33
2110.88 33
2110.99 35
2111.09 37
2111.20 39
2111.30 40
2111.41 42
2111.52 43
2111.62 45
2111.73 48
2111.83 52
2111.94 56
2112.04 59
2112.15 62
2112.25 63
2112.36 62
2112.46 61
2112.57 61
2112.67 61
2112.78 62
2112.89 64
2112.99 66
2113.10 68
2113.20 68
2113.31 67
2113.41 63
2113.52 56
2113.62 48
2113.73 40
2113.83 34
2113.94 30
2114.04 31
2114.15 36
2114.26 44
2114.36 53
2114.47 61
2114.57 67
2114.68 69
2114.78 68
2114.89 64
2114.99 58
2115.10 53
2115.20 49
2115.31 46
2115.42 45
2115.52 45
2115.63 44
2115.73 43
2115.84 42
2115.94 40
2116.05 38
2116.15 37
2116.26 37
2116.36 39
2116.47 43
2116.58 48
2116.68 54
2116.79 60
2116.89 66
2117.00 70
2117.10 74
2117.21 76
2117.31 77
2117.42 79
2117.53 82
2117.63 85
2117.74 88
2117.84 93
2117.95 97
2118.05 100
2118.16 103
2118.26 105
2118.37 106
2118.47 107
2118.58 108
2118.69 107
2118.79 105
2118.90 102
2119.00 98
2119.11 93
2119.21 87
2119.32 83
2119.42 79
2119.53 76
2119.64 73
2119.74 70
2119.85 66
2119.95 63
2120.06 60
2120.16 60
2120.27 63
2120.37 67
2120.48 74
2120.59 81
2120.69 88
2120.80 93
2120.90 96
2121.01 98
2121.11 98
2121.22 98
2121.33 98
2121.43 98
2121.54 98
2121.64 100
2121.75 103
2121.85 105
2121.96 108
2122.06 109
2122.17 107
2122.28 103
2122.38 96
2122.49 88
2122.59 78
2122.70 69
2122.80 61
2122.91 55
2123.02 51
2123.12 49
2123.23 47
2123.33 47
2123.44 47
2123.54 48
2123.65 51
2123.75 57
2123.86 64
2123.97 73
2124.07 81
2124.18 89
2124.28 93
2124.39 94
2124.49 92
2124.60 86
2124.71 79
2124.81 72
2124.92 66
2125.02 60
2125.13 56
2125.23 52
2125.34 48
2125.45 44
2125.55 39
2125.66 35
2125.76 31
2125.87 28
2125.97 27
2126.08 27
2126.19 28
2126.29 31
2126.40 35
2126.50 40
2126.61 46
2126.71 50
2126.82 54
2126.93 56
2127.03 58
2127.14 60
2127.24 62
2127.35 65
2127.45 69
2127.56 73
2127.67 77
2127.77 80
2127.88 82
2127.98 82
2128.09 81
2128.19 79
2128.30 75
2128.41 72
2128.51 67
2128.62 63
2128.72 59
2128.83 56
2128.94 53
2129.04 52
2129.15 50
2129.25 49
2129.36 47
2129.46 44
2129.57 41
2129.68 37
2129.78 35
2129.89 35
2129.99 37
2130.10 42
2130.20 48
2130.31 54
2130.42 59
2130.52 62
2130.63 63
2130.73 60
2130.84 54
2130.95 48
2131.05 40
2131.16 34
2131.26 29
2131.37 26
2131.48 24
2131.58 22
2131.69 19
2131.79 14
2131.90 8
2132.00 0
2132.11 0
2132.22 0
2132.32 0
2132.43 0
2132.53 0
2132.64 0
2132.75 0
2132.85 7
2132.96 17
2133.06 26
2133.17 34
2133.27 40
2133.38 45
2133.49 49
2133.59 52
2133.70 54
2133.80 55
2133.91 54
2134.02 51
2134.12 47
2134.23 41
2134.33 34
2134.44 27
2134.55 21
2134.65 15
2134.76 10
2134.86 7
2134.97 6
2135.08 6
2135.18 8
2135.29 12
2135.39 18
2135.50 26
2135.61 34
2135.71 42
2135.82 50
2135.92 55
2136.03 59
2136.14 60
2136.24 60
2136.35 60
2136.45 59
2136.56 59
2136.67 61
2136.77 63
2136.88 67
2136.98 72
2137.09 76
2137.20 80
2137.30 83
2137.41 86
2137.51 88
2137.62 90
2137.73 91
2137.83 92
2137.94 91
2138.04 90
2138.15 86
2138.26 82
2138.36 78
2138.47 75
2138.57 72
2138.68 70
2138.79 69
2138.89 68
2139.00 67
2139.10 65
2139.21 63
2139.32 62
2139.42 61
2139.53 61
2139.63 62
2139.74 63
2139.85 62
2139.95 60
2140.06 57
2140.16 54
2140.27 52
2140.38 52
2140.48 55
2140.59 61
2140.69 69
2140.80 77
2140.91 82
2141.01 85
2141.12 84
2141.22 80
2141.33 74
2141.44 67
2141.54 60
2141.65 55
2141.76 51
2141.86 50
2141.97 50
2142.07 52
2142.18 54
2142.29 55
2142.39 56
2142.50 54
2142.60 50
2142.71 45
2142.82 39
2142.92 34
2143.03 30
2143.14 30
2143.24 32
2143.35 36
2143.45 40
2143.56 45
2143.67 49
2143.77 52
2143.88 56
2143.98 60
2144.09 66
2144.20 74
2144.30 83
2144.41 93
2144.52 102
2144.62 110
2144.73 116
2144.83 119
2144.94 121
2145.05 122
2145.15 121
2145.26 121
2145.36 122
2145.47 123
2145.58 126
2145.68 129
2145.79 134
2145.90 139
2146.00 144
2146.11 148
2146.21 150
2146.32 150
2146.43 148
2146.53 143
2146.64 136
2146.75 129
2146.85 123
2146.96 117
2147.06 113
2147.17 109
2147.28 106
2147.38 103
2147.49 99
2147.60 95
2147.70 91
2147.81 87
2147.91 84
2148.02 82
2148.13 82
2148.23 83
2148.34 85
2148.45 87
2148.55 88
2148.66 87
2148.76 84
2148.87 80
2148.98 74
2149.08 67
2149.19 61
2149.30 54
2149.40 49
2149.51 44
2149.61 40
2149.72 36
2149.83 33
2149.93 29
2150.04 26
2150.15 23
2150.25 21
2150.36 18
2150.47 15
2150.57 12
2150.68 9
2150.78 7
2150.89 6
2151.00 5
2151.10 5
2151.21 4
2151.32 4
2151.42 4
2151.53 4
2151.64 4
2151.74 6
2151.85 8
2151.95 12
2152.06 17
2152.17 24
2152.27 30
2152.38 35
2152.49 40
2152.59 42
2152.70 43
2152.81 41
2152.91 37
2153.02 32
2153.12 26
2153.23 20
2153.34 15
2153.44 10
2153.55 7
2153.66 5
2153.76 3
2153.87 1
2153.98 0
2154.08 0
2154.19 0
2154.29 0
2154.40 0
2154.51 0
2154.61 0
2154.72 0
2154.83 0
2154.93 2
2155.04 6
2155.15 12
2155.25 18
2155.36 24
2155.47 29
2155.57 33
2155.68 34
2155.78 33
2155.89 30
2156.00 26
2156.10 20
2156.21 15
2156.32 11
2156.42 9
2156.53 10
2156.64 14
2156.74 20
2156.85 26
2156.96 31
2157.06 35
2157.17 37
2157.28 37
2157.38 37
2157.49 39
2157.60 44
2157.70 51
2157.81 59
2157.91 68
2158.02 74
2158.13 77
2158.23 75
2158.34 69
2158.45 60
2158.55 49
2158.66 39
2158.77 29
2158.87 21
2158.98 14
2159.09 9
2159.19 4
2159.30 0
2159.41 0
2159.51 0
2159.62 0
2159.73 0
2159.83 0
2159.94 0
2160.05 0
2160.15 0
2160.26 0
2160.37 2
2160.47 7
2160.58 13
2160.68 20
2160.79 28
2160.90 33
2161.00 37
2161.11 37
2161.22 35
2161.32 29
2161.43 23
2161.54 17
2161.64 13
2161.75 11
2161.86 13
2161.96 17
2162.07 23
2162.18 29
2162.28 34
2162.39 38
2162.50 39
2162.60 39
2162.71 37
2162.82 37
2162.92 38
2163.03 42
2163.14 49
2163.24 58
2163.35 67
2163.46 77
2163.56 85
2163.67 90
2163.78 92
2163.88 91
2163.99 88
2164.10 85
2164.20 81
2164.31 79
2164.42 77
2164.52 76
2164.63 76
2164.74 75
2164.84 72
2164.95 69
2165.06 66
2165.16 63
2165.27 61
2165.38 61
2165.48 62
2165.59 66
2165.70 70
2165.80 75
2165.91 78
2166.02 79
2166.12 79
2166.23 76
2166.34 71
2166.44 65
2166.55 59
2166.66 52
2166.76 48
2166.87 46
2166.98 46
2167.08 50
2167.19 56
2167.30 64
2167.40 70
2167.51 76
2167.62 78
2167.72 79
2167.83 77
2167.94 74
2168.04 70
2168.15 67
2168.26 64
2168.37 60
2168.47 56
2168.58 51
2168.69 44
2168.79 36
2168.90 28
2169.01 22
2169.11 18
2169.22 18
2169.33 21
2169.43 28
2169.54 38
2169.65 49
2169.75 59
2169.86 70
2169.97 79
2170.07 87
2170.18 94
2170.29 99
2170.39 102
2170.50 103
2170.61 102
2170.71 99
2170.82 93
2170.93 86
2171.04 77
2171.14 67
2171.25 56
2171.36 46
2171.46 38
2171.57 31
2171.68 27
2171.78 25
2171.89 26
2172.00 29
2172.10 32
2172.21 35
2172.32 39
2172.42 42
2172.53 45
2172.64 48
2172.74 51
2172.85 55
2172.96 57
2173.07 59
2173.17 60
2173.28 61
2173.39 60
2173.49 59
2173.60 58
2173.71 57
2173.81 54
2173.92 51
2174.03 46
2174.13 40
2174.24 34
2174.35 29
2174.46 24
2174.56 20
2174.67 16
2174.78 11
2174.88 6
2174.99 1
2175.10 0
2175.20 0
2175.31 0
2175.42 0
2175.52 0
2175.63 0
2175.74 0
2175.85 1
2175.95 4
2176.06 7
2176.17 10
2176.27 14
2176.38 19
2176.49 24
2176.59 30
2176.70 36
2176.81 40
2176.92 43
2177.02 45
2177.13 45
2177.24 45
2177.34 44
2177.45 43
2177.56 42
2177.66 41
2177.77 39
2177.88 38
2177.98 36
2178.09 35
2178.20 34
2178.31 34
2178.41 35
2178.52 35
2178.63 35
2178.73 34
2178.84 32
2178.95 31
2179.06 29
2179.16 29
2179.27 30
2179.38 33
2179.48 36
2179.59 41
2179.70 45
2179.80 50
2179.91 53
2180.02 57
2180.13 59
2180.23 60
2180.34 61
2180.45 60
2180.55 58
2180.66 56
2180.77 53
2180.88 50
2180.98 47
2181.09 44
2181.20 42
2181.30 41
2181.41 42
2181.52 45
2181.62 51
2181.73 60
2181.84 70
2181.95 80
2182.05 90
2182.16 97
2182.27 100
2182.37 101
2182.48 98
2182.59 93
2182.70 86
2182.80 78
2182.91 68
2183.02 56
2183.12 44
2183.23 31
2183.34 19
2183.45 9
2183.55 3
2183.66 3
2183.77 7
2183.87 15
2183.98 27
2184.09 39
2184.20 51
2184.30 61
2184.41 69
2184.52 73
2184.62 76
2184.73 77
2184.84 79
2184.95 81
2185.05 84
2185.16 88
2185.27 93
2185.37 96
2185.48 98
2185.59 96
2185.70 92
2185.80 86
2185.91 81
2186.02 78
2186.12 78
2186.23 83
2186.34 91
2186.45 102
2186.55 113
2186.66 122
2186.77 128
2186.88 130
2186.98 129
2187.09 125
2187.20 119
2187.30 112
2187.41 104
2187.52 97
2187.63 91
2187.73 88
2187.84 88
2187.95 92
2188.05 99
2188.16 108
2188.27 117
2188.38 125
2188.48 131
2188.59 133
2188.70 132
2188.81 129
2188.91 125
2189.02 122
2189.13 119
2189.23 116
2189.34 115
2189.45 112
2189.56 110
2189.66 106
2189.77 102
2189.88 97
2189.99 93
2190.09 90
2190.20 88
2190.31 88
2190.42 88
2190.52 89
2190.63 89
2190.74 88
2190.84 87
2190.95 86
2191.06 85
2191.17 85
2191.27 85
2191.38 85
2191.49 85
2191.60 82
2191.70 78
2191.81 72
2191.92 64
2192.03 57
2192.13 51
2192.24 46
2192.35 43
2192.45 41
2192.56 40
2192.67 40
2192.78 41
2192.88 42
2192.99 43
2193.10 45
2193.21 47
2193.31 49
2193.42 51
2193.53 53
2193.64 54
2193.74 54
2193.85 54
2193.96 53
2194.07 52
2194.17 52
2194.28 52
2194.39 52
2194.49 52
2194.60 51
2194.71 51
2194.82 51
2194.92 50
2195.03 51
2195.14 52
2195.25 54
2195.35 56
2195.46 58
2195.57 60
2195.68 60
2195.78 58
2195.89 55
2196.00 51
2196.11 49
2196.21 48
2196.32 50
2196.43 56
2196.54 64
2196.64 75
2196.75 85
2196.86 94
2196.97 100
2197.07 104
2197.18 104
2197.29 101
2197.40 98
2197.50 94
2197.61 91
2197.72 90
2197.83 91
2197.93 92
2198.04 94
2198.15 96
2198.26 96
2198.36 95
2198.47 92
2198.58 88
2198.69 84
2198.79 80
2198.90 76
2199.01 74
2199.12 72
2199.22 70
2199.33 68
2199.44 67
2199.55 65
2199.65 63
2199.76 62
2199.87 60
2199.98 58
2200.08 56
2200.19 53
2200.30 49
2200.41 45
2200.51 42
2200.62 39
2200.73 37
2200.84 36
2200.94 36
2201.05 37
2201.16 39
2201.27 41
2201.37 43
2201.48 44
2201.59 45
2201.70 46
2201.80 47
2201.91 49
2202.02 53
2202.13 57
2202.24 64
2202.34 72
2202.45 81
2202.56 90
2202.67 100
2202.77 110
2202.88 120
2202.99 130
2203.10 140
2203.20 149
2203.31 157
2203.42 165
2203.53 172
2203.63 180
2203.74 187
2203.85 194
2203.96 200
2204.06 205
2204.17 208
2204.28 210
2204.39 209
2204.50 207
2204.60 205
2204.71 204
2204.82 206
2204.93 209
2205.03 215
2205.14 223
2205.25 231
2205.36 239
2205.46 245
2205.57 249
2205.68 251
2205.79 250
2205.89 247
2206.00 242
2206.11 235
2206.22 228
2206.33 220
2206.43 212
2206.54 206
2206.65 201
2206.76 197
2206.86 194
2206.97 193
2207.08 191
2207.19 189
2207.30 187
2207.40 184
2207.51 180
2207.62 177
2207.73 174
2207.83 173
2207.94 172
2208.05 171
2208.16 171
2208.26 170
2208.37 169
2208.48 165
2208.59 159
2208.70 150
2208.80 141
2208.91 131
2209.02 122
2209.13 114
2209.23 108
2209.34 105
2209.45 104
2209.56 104
2209.67 104
2209.77 104
2209.88 103
2209.99 101
2210.10 96
2210.20 90
2210.31 84
2210.42 78
2210.53 74
2210.64 74
2210.74 77
2210.85 84
2210.96 94
2211.07 105
2211.17 118
2211.28 130
2211.39 140
2211.50 148
2211.61 154
2211.71 157
2211.82 157
2211.93 154
2212.04 147
2212.15 137
2212.25 124
2212.36 108
2212.47 91
2212.58 73
2212.68 55
2212.79 40
2212.90 27
2213.01 18
2213.12 13
2213.22 14
2213.33 20
2213.44 29
2213.55 42
2213.66 55
2213.76 69
2213.87 80
2213.98 90
2214.09 97
2214.19 101
2214.30 103
2214.41 103
2214.52 102
2214.63 99
2214.73 95
2214.84 89
2214.95 83
2215.06 75
2215.17 68
2215.27 61
2215.38 56
2215.49 53
2215.60 52
2215.71 51
2215.81 51
2215.92 50
2216.03 49
2216.14 47
2216.25 45
2216.35 43
2216.46 42
2216.57 41
2216.68 39
2216.78 38
2216.89 37
2217.00 35
2217.11 35
2217.22 35
2217.32 37
2217.43 41
2217.54 47
2217.65 53
2217.76 58
2217.86 62
2217.97 63
2218.08 62
2218.19 58
2218.30 52
2218.40 44
2218.51 36
2218.62 28
2218.73 22
2218.84 17
2218.94 14
2219.05 13
2219.16 14
2219.27 17
2219.38 20
2219.48 22
2219.59 22
2219.70 20
2219.81 15
2219.92 9
2220.02 3
2220.13 0
2220.24 0
2220.35 0
2220.46 0
2220.56 0
2220.67 0
2220.78 0
2220.89 0
2221.00 7
2221.11 22
2221.21 40
2221.32 58
2221.43 76
2221.54 93
2221.65 106
2221.75 117
2221.86 124
2221.97 129
2222.08 133
2222.19 135
2222.29 135
2222.40 135
2222.51 133
2222.62 130
2222.73 126
2222.83 121
2222.94 116
2223.05 111
2223.16 107
2223.27 104
2223.37 102
2223.48 102
2223.59 104
2223.70 107
2223.81 111
2223.92 117
2224.02 123
2224.13 129
2224.24 134
2224.35 139
2224.46 143
2224.56 146
2224.67 147
2224.78 147
2224.89 146
2225.00 146
2225.11 145
2225.21 147
2225.32 150
2225.43 155
2225.54 162
2225.65 170
2225.75 178
2225.86 184
2225.97 188
2226.08 190
2226.19 189
2226.29 187
2226.40 185
2226.51 183
2226.62 183
2226.73 183
2226.84 184
2226.94 183
2227.05 181
2227.16 175
2227.27 166
2227.38 155
2227.49 143
2227.59 131
2227.70 121
2227.81 114
2227.92 109
2228.03 105
2228.13 103
2228.24 102
2228.35 100
2228.46 98
2228.57 96
2228.68 93
2228.78 91
2228.89 90
2229.00 89
2229.11 89
2229.22 90
2229.33 90
2229.43 91
2229.54 90
2229.65 88
2229.76 84
2229.87 79
2229.97 73
2230.08 67
2230.19 63
2230.30 60
2230.41 59
2230.52 59
2230.62 62
2230.73 65
2230.84 69
2230.95 73
2231.06 79
2231.17 84
2231.27 91
2231.38 97
2231.49 103
2231.60 107
2231.71 109
2231.82 108
2231.92 104
2232.03 99
2232.14 93
2232.25 89
2232.36 87
2232.47 87
2232.57 88
2232.68 89
2232.79 90
2232.90 90
2233.01 88
2233.12 84
2233.22 81
2233.33 78
2233.44 75
2233.55 73
2233.66 72
2233.77 70
2233.87 68
2233.98 65
2234.09 61
2234.20 56
2234.31 50
2234.42 44
2234.52 39
2234.63 36
2234.74 35
2234.85 38
2234.96 43
2235.07 51
2235.18 60
2235.28 69
2235.39 77
2235.50 83
2235.61 86
2235.72 87
2235.83 86
2235.93 84
2236.04 82
2236.15 80
2236.26 79
2236.37 80
2236.48 84
2236.58 89
2236.69 96
2236.80 103
2236.91 111
2237.02 118
2237.13 122
2237.24 124
2237.34 123
2237.45 120
2237.56 116
2237.67 113
2237.78 112
2237.89 115
2237.99 123
2238.10 134
2238.21 147
2238.32 160
2238.43 171
2238.54 178
2238.65 181
2238.75 179
2238.86 176
2238.97 171
2239.08 166
2239.19 163
2239.30 162
2239.40 163
2239.51 165
2239.62 167
2239.73 167
2239.84 166
2239.95 163
2240.06 159
2240.16 155
2240.27 151
2240.38 149
2240.49 150
2240.60 153
2240.71 158
2240.82 165
2240.92 173
2241.03 179
2241.14 185
2241.25 189
2241.36 192
2241.47 193
2241.58 193
2241.68 192
2241.79 189
2241.90 184
2242.01 178
2242.12 169
2242.23 159
2242.34 148
2242.44 137
2242.55 127
2242.66 120
2242.77 115
2242.88 113
2242.99 113
2243.10 113
2243.20 114
2243.31 113
2243.42 111
2243.53 105
2243.64 98
2243.75 89
2243.86 79
2243.96 71
2244.07 65
2244.18 62
2244.29 63
2244.40 68
2244.51 75
2244.62 84
2244.72 94
2244.83 103
2244.94 111
2245.05 118
2245.16 121
2245.27 123
2245.38 122
2245.48 118
2245.59 114
2245.70 110
2245.81 106
2245.92 102
2246.03 100
2246.14 98
2246.25 96
2246.35 94
2246.46 92
2246.57 89
2246.68 87
2246.79 84
2246.90 82
2247.01 80
2247.11 78
2247.22 76
2247.33 74
2247.44 71
2247.55 70
2247.66 69
2247.77 70
2247.88 71
2247.98 74
2248.09 77
2248.20 81
2248.31 84
2248.42 87
2248.53 89
2248.64 92
2248.75 93
2248.85 95
2248.96 95
2249.07 95
2249.18 94
2249.29 93
2249.40 92
2249.51 92
2249.62 94
2249.72 98
2249.83 102
2249.94 107
2250.05 110
2250.16 112
2250.27 112
2250.38 109
2250.49 105
2250.59 102
2250.70 100
2250.81 99
2250.92 99
2251.03 100
2251.14 101
2251.25 101
2251.36 100
2251.46 98
2251.57 95
2251.68 92
2251.79 91
2251.90 90
2252.01 91
2252.12 93
2252.23 96
2252.34 99
2252.44 102
2252.55 103
2252.66 102
2252.77 98
2252.88 92
2252.99 84
2253.10 77
2253.21 70
2253.31 66
2253.42 65
2253.53 67
2253.64 72
2253.75 78
2253.86 84
2253.97 88
2254.08 91
2254.19 91
2254.29 89
2254.40 87
2254.51 84
2254.62 82
2254.73 81
2254.84 79
2254.95 77
2255.06 74
2255.17 70
2255.27 66
2255.38 61
2255.49 57
2255.60 55
2255.71 53
2255.82 53
2255.93 53
2256.04 53
2256.15 54
2256.25 54
2256.36 56
2256.47 58
2256.58 61
2256.69 65
2256.80 70
2256.91 74
2257.02 77
2257.13 79
2257.23 77
2257.34 74
2257.45 69
2257.56 64
2257.67 59
2257.78 56
2257.89 53
2258.00 51
2258.11 49
2258.22 48
2258.32 47
2258.43 47
2258.54 47
2258.65 48
2258.76 50
2258.87 54
2258.98 58
2259.09 62
2259.20 66
2259.30 69
2259.41 72
2259.52 75
2259.63 77
2259.74 79
2259.85 83
2259.96 88
2260.07 95
2260.18 104
2260.29 114
2260.39 124
2260.50 133
2260.61 139
2260.72 141
2260.83 142
2260.94 141
2261.05 139
2261.16 137
2261.27 136
2261.38 136
2261.48 137
2261.59 138
2261.70 139
2261.81 141
2261.92 143
2262.03 145
2262.14 147
2262.25 149
2262.36 149
2262.47 148
2262.58 146
2262.68 142
2262.79 138
2262.90 134
2263.01 132
2263.12 131
2263.23 132
2263.34 135
2263.45 140
2263.56 145
2263.67 151
2263.78 155
2263.88 159
2263.99 160
2264.10 159
2264.21 155
2264.32 150
2264.43 144
2264.54 137
2264.65 132
2264.76 128
2264.87 126
2264.98 125
2265.08 126
2265.19 127
2265.30 127
2265.41 126
2265.52 123
2265.63 120
2265.74 116
2265.85 114
2265.96 114
2266.07 117
2266.18 122
2266.29 129
2266.39 137
2266.50 144
2266.61 150
2266.72 154
2266.83 155
2266.94 155
2267.05 153
2267.16 151
2267.27 148
2267.38 146
2267.49 142
2267.60 139
2267.70 135
2267.81 131
2267.92 126
2268.03 122
2268.14 120
2268.25 118
2268.36 118
2268.47 119
2268.58 119
2268.69 119
2268.80 118
2268.91 115
2269.01 112
2269.12 110
2269.23 110
2269.34 113
2269.45 119
2269.56 128
2269.67 138
2269.78 148
2269.89 155
2270.00 161
2270.11 164
2270.22 164
2270.33 164
2270.43 163
2270.54 161
2270.65 159
2270.76 156
2270.87 151
2270.98 146
2271.09 139
2271.20 133
2271.31 127
2271.42 123
2271.53 120
2271.64 118
2271.75 116
2271.86 113
2271.96 109
2272.07 103
2272.18 96
2272.29 89
2272.40 82
2272.51 76
2272.62 70
2272.73 66
2272.84 63
2272.95 61
2273.06 60
2273.17 61
2273.28 62
2273.39 64
2273.49 65
2273.60 65
2273.71 63
2273.82 61
2273.93 58
2274.04 54
2274.15 50
2274.26 47
2274.37 45
2274.48 43
2274.59 42
2274.70 41
2274.81 40
2274.92 39
2275.03 37
2275.14 35
2275.24 33
2275.35 31
2275.46 31
2275.57 32
2275.68 36
2275.79 42
2275.90 50
2276.01 57
2276.12 63
2276.23 68
2276.34 72
2276.45 74
2276.56 76
2276.67 80
2276.78 85
2276.89 90
2276.99 97
2277.10 103
2277.21 107
2277.32 110
2277.43 112
2277.54 114
2277.65 116
2277.76 120
2277.87 126
2277.98 133
2278.09 141
2278.20 149
2278.31 154
2278.42 155
2278.53 153
2278.64 146
2278.75 136
2278.86 123
2278.96 109
2279.07 96
2279.18 86
2279.29 79
2279.40 75
2279.51 75
2279.62 78
2279.73 82
2279.84 87
2279.95 91
2280.06 93
2280.17 92
2280.28 88
2280.39 82
2280.50 73
2280.61 64
2280.72 55
2280.83 47
2280.94 42
2281.04 40
2281.15 41
2281.26 45
2281.37 51
2281.48 58
2281.59 66
2281.70 74
2281.81 82
2281.92 89
2282.03 95
2282.14 100
2282.25 104
2282.36 108
2282.47 110
2282.58 110
2282.69 108
2282.80 104
2282.91 99
2283.02 91
2283.13 83
2283.24 75
2283.34 67
2283.45 60
2283.56 55
2283.67 52
2283.78 50
2283.89 50
2284.00 50
2284.11 50
2284.22 49
2284.33 46
2284.44 40
2284.55 33
2284.66 25
2284.77 17
2284.88 12
2284.99 10
2285.10 13
2285.21 21
2285.32 32
2285.43 45
2285.54 58
2285.65 68
2285.76 76
2285.87 80
2285.98 80
2286.08 78
2286.19 74
2286.30 71
2286.41 68
2286.52 66
2286.63 66
2286.74 67
2286.85 69
2286.96 71
2287.07 73
2287.18 74
2287.29 74
2287.40 72
2287.51 70
2287.62 68
2287.73 66
2287.84 65
2287.95 66
2288.06 66
2288.17 67
2288.28 68
2288.39 67
2288.50 66
2288.61 64
2288.72 62
2288.83 62
2288.94 63
2289.05 66
2289.16 71
2289.27 78
2289.37 84
2289.48 90
2289.59 95
2289.70 99
2289.81 100
2289.92 101
2290.03 101
2290.14 100
2290.25 99
2290.36 97
2290.47 94
2290.58 90
2290.69 86
2290.80 81
2290.91 76
2291.02 73
2291.13 72
2291.24 73
2291.35 75
2291.46 79
2291.57 84
2291.68 87
2291.79 89
2291.90 89
2292.01 87
2292.12 84
2292.23 81
2292.34 80
2292.45 82
2292.56 86
2292.67 93
2292.78 103
2292.89 113
2293.00 124
2293.11 134
2293.22 141
2293.33 146
2293.44 148
2293.55 147
2293.66 143
2293.77 136
2293.88 129
2293.98 121
2294.09 113
2294.20 107
2294.31 103
2294.42 100
2294.53 98
2294.64 96
2294.75 95
2294.86 94
2294.97 93
2295.08 91
2295.19 89
2295.30 87
2295.41 85
2295.52 82
2295.63 79
2295.74 75
2295.85 72
2295.96 68
2296.07 66
2296.18 63
2296.29 62
2296.40 61
2296.51 61
2296.62 61
2296.73 61
2296.84 61
2296.95 61
2297.06 62
2297.17 62
2297.28 63
2297.39 64
2297.50 67
2297.61 69
2297.72 72
2297.83 75
2297.94 75
2298.05 73
2298.16 68
2298.27 62
2298.38 54
2298.49 46
2298.60 41
2298.71 38
2298.82 38
2298.93 40
2299.04 43
2299.15 46
2299.26 47
2299.37 46
2299.48 43
2299.59 40
2299.70 38
2299.81 36
2299.92 37
2300.03 39
2300.14 42
2300.25 45
2300.36 47
2300.47 49
2300.58 50
2300.69 50
2300.80 52
2300.91 53
2301.02 55
2301.13 57
2301.24 58
2301.35 59
2301.46 57
2301.57 54
2301.68 50
2301.79 45
2301.90 39
2302.01 34
2302.12 29
2302.23 25
2302.34 22
2302.45 18
2302.56 14
2302.67 10
2302.78 4
2302.89 0
2303.00 0
2303.11 0
2303.22 0
2303.33 0
2303.44 0
2303.55 0
2303.66 0
2303.77 8
2303.88 16
2303.99 22
2304.10 25
2304.21 26
2304.32 25
2304.43 23
2304.54 21
2304.65 18
2304.76 17
2304.87 17
2304.98 18
2305.09 21
2305.20 24
2305.31 27
2305.42 30
2305.53 32
2305.64 34
2305.75 35
2305.86 35
2305.97 35
2306.08 36
2306.19 36
2306.30 36
2306.41 37
2306.52 37
2306.63 37
2306.74 38
2306.85 39
2306.96 41
2307.07 44
2307.18 48
2307.29 53
2307.40 59
2307.51 64
2307.62 70
2307.73 76
2307.84 81
2307.95 85
2308.06 88
2308.17 91
2308.28 91
2308.39 91
2308.50 89
2308.61 87
2308.72 83
2308.83 80
2308.94 75
2309.05 71
2309.16 66
2309.27 62
2309.39 57
2309.50 52
2309.61 47
2309.72 41
2309.83 33
2309.94 26
2310.05 19
2310.16 13
2310.27 10
2310.38 10
2310.49 14
2310.60 21
2310.71 30
2310.82 40
2310.93 51
2311.04 60
2311.15 68
2311.26 73
2311.37 76
2311.48 77
2311.59 75
2311.70 72
2311.81 70
2311.92 67
2312.03 65
2312.14 63
2312.25 61
2312.36 59
2312.47 55
2312.58 52
2312.69 47
2312.80 43
2312.91 40
2313.02 37
2313.13 34
2313.24 33
2313.35 32
2313.46 31
2313.57 31
2313.68 31
2313.79 31
2313.90 31
2314.02 30
2314.13 30
2314.24 28
2314.35 26
2314.46 23
2314.57 21
2314.68 20
2314.79 20
2314.90 22
2315.01 24
2315.12 26
2315.23 28
2315.34 28
2315.45 28
2315.56 26
2315.67 23
2315.78 20
2315.89 20
2316.00 23
2316.11 29
2316.22 38
2316.33 50
2316.44 61
2316.55 70
2316.66 75
2316.77 75
2316.88 71
2316.99 65
2317.10 58
2317.21 51
2317.33 46
2317.44 43
2317.55 42
2317.66 42
2317.77 42
2317.88 43
2317.99 43
2318.10 44
2318.21 43
2318.32 41
2318.43 39
2318.54 36
2318.65 32
2318.76 29
2318.87 28
2318.98 29
2319.09 32
2319.20 38
2319.31 44
2319.42 50
2319.53 55
2319.64 58
2319.75 60
2319.86 61
2319.98 61
2320.09 62
2320.20 61
2320.31 60
2320.42 58
2320.53 53
2320.64 48
2320.75 41
2320.86 36
2320.97 32
2321.08 30
2321.19 30
2321.30 32
2321.41 33
2321.52 33
2321.63 32
2321.74 32
2321.85 34
2321.96 39
2322.07 48
2322.18 59
2322.29 73
2322.41 86
2322.52 97
2322.63 103
2322.74 105
2322.85 103
2322.96 99
2323.07 92
2323.18 86
2323.29 80
2323.40 75
2323.51 71
2323.62 68
2323.73 66
2323.84 65
2323.95 65
2324.06 66
2324.17 67
2324.28 67
2324.39 67
2324.51 65
2324.62 63
2324.73 59
2324.84 55
2324.95 51
2325.06 48
2325.17 45
2325.28 42
2325.39 39
2325.50 36
2325.61 34
2325.72 33
2325.83 33
2325.94 35
2326.05 40
2326.16 46
2326.27 53
2326.38 60
2326.50 66
2326.61 69
2326.72 69
2326.83 66
2326.94 62
2327.05 55
2327.16 48
2327.27 41
2327.38 35
2327.49 31
2327.60 28
2327.71 27
2327.82 28
2327.93 30
2328.04 31
2328.15 32
2328.27 32
2328.38 29
2328.49 25
2328.60 20
2328.71 14
2328.82 9
2328.93 5
2329.04 4
2329.15 5
2329.26 8
2329.37 14
2329.48 20
2329.59 26
2329.70 32
2329.81 36
2329.93 37
2330.04 37
2330.15 35
2330.26 32
2330.37 30
2330.48 29
2330.59 29
2330.70 31
2330.81 35
2330.92 40
2331.03 47
2331.14 55
2331.25 62
2331.36 68
2331.47 74
2331.59 77
2331.70 80
2331.81 81
2331.92 81
2332.03 81
2332.14 80
2332.25 80
2332.36 81
2332.47 80
2332.58 80
2332.69 78
2332.80 75
2332.91 70
2333.03 63
2333.14 55
2333.25 45
2333.36 35
2333.47 25
2333.58 19
2333.69 17
2333.80 20
2333.91 27
2334.02 37
2334.13 49
2334.24 59
2334.35 66
2334.47 69
2334.58 69
2334.69 68
2334.80 66
2334.91 65
2335.02 66
2335.13 68
2335.24 72
2335.35 75
2335.46 77
2335.57 78
2335.68 76
2335.79 73
2335.91 68
2336.02 64
2336.13 60
2336.24 57
2336.35 56
2336.46 56
2336.57 56
2336.68 58
2336.79 59
2336.90 61
2337.01 62
2337.12 64
2337.24 67
2337.35 71
2337.46 75
2337.57 80
2337.68 85
2337.79 90
2337.90 95
2338.01 98
2338.12 100
2338.23 101
2338.34 100
2338.45 97
2338.57 93
2338.68 88
2338.79 82
2338.90 76
2339.01 71
2339.12 66
2339.23 61
2339.34 57
2339.45 53
2339.56 48
2339.67 44
2339.79 39
2339.90 36
2340.01 35
2340.12 38
2340.23 44
2340.34 52
2340.45 61
2340.56 68
2340.67 71
2340.78 70
2340.89 64
2341.01 55
2341.12 45
2341.23 36
2341.34 31
2341.45 30
2341.56 33
2341.67 38
2341.78 45
2341.89 53
2342.00 59
2342.12 65
2342.23 70
2342.34 75
2342.45 77
2342.56 78
2342.67 78
2342.78 75
2342.89 71
2343.00 68
2343.11 65
2343.23 64
2343.34 66
2343.45 71
2343.56 77
2343.67 84
2343.78 89
2343.89 93
2344.00 94
2344.11 92
2344.22 88
2344.34 83
2344.45 78
2344.56 74
2344.67 72
2344.78 73
2344.89 76
2345.00 81
2345.11 87
2345.22 92
2345.33 96
2345.45 97
2345.56 98
2345.67 97
2345.78 97
2345.89 98
2346.00 101
2346.11 105
2346.22 110
2346.33 114
2346.44 118
2346.56 120
2346.67 122
2346.78 122
2346.89 121
2347.00 118
2347.11 116
2347.22 112
2347.33 109
2347.44 107
2347.56 105
2347.67 105
2347.78 106
2347.89 108
2348.00 111
2348.11 114
2348.22 116
2348.33 116
2348.44 115
2348.56 111
2348.67 106
2348.78 99
2348.89 93
2349.00 88
2349.11 83
2349.22 81
2349.33 81
2349.44 83
2349.56 86
2349.67 90
2349.78 93
2349.89 95
2350.00 95
2350.11 93
2350.22 88
2350.33 81
2350.45 72
2350.56 64
2350.67 58
2350.78 55
2350.89 55
2351.00 59
2351.11 67
2351.22 76
2351.33 86
2351.45 96
2351.56 105
2351.67 112
2351.78 119
2351.89 124
2352.00 130
2352.11 135
2352.22 140
2352.34 144
2352.45 147
2352.56 149
2352.67 147
2352.78 144
2352.89 137
2353.00 128
2353.11 118
2353.22 105
2353.34 93
2353.45 80
2353.56 68
2353.67 58
2353.78 50
2353.89 43
2354.00 37
2354.11 32
2354.23 27
2354.34 20
2354.45 13
2354.56 5
2354.67 0
2354.78 0
2354.89 0
2355.00 0
2355.12 0
2355.23 0
2355.34 0
2355.45 0
2355.56 7
2355.67 17
2355.78 25
2355.90 30
2356.01 33
2356.12 35
2356.23 35
2356.34 36
2356.45 38
2356.56 40
2356.67 44
2356.79 48
2356.90 51
2357.01 55
2357.12 57
2357.23 58
2357.34 59
2357.45 58
2357.56 55
2357.68 51
2357.79 45
2357.90 39
2358.01 32
2358.12 25
2358.23 21
2358.34 18
2358.46 18
2358.57 20
2358.68 24
2358.79 29
2358.90 34
2359.01 38
2359.12 41
2359.23 42
2359.35 42
2359.46 41
2359.57 40
2359.68 39
2359.79 37
2359.90 34
2360.01 31
2360.13 27
2360.24 23
2360.35 19
2360.46 17
2360.57 16
2360.68 15
2360.79 15
2360.91 14
2361.02 12
2361.13 10
2361.24 9
2361.35 9
2361.46 10
2361.57 14
2361.69 19
2361.80 23
2361.91 28
2362.02 32
2362.13 35
2362.24 37
2362.35 40
2362.47 42
2362.58 45
2362.69 48
2362.80 52
2362.91 56
2363.02 60
2363.13 66
2363.25 72
2363.36 79
2363.47 86
2363.58 92
2363.69 97
2363.80 100
2363.91 101
2364.03 102
2364.14 101
2364.25 99
2364.36 98
2364.47 97
2364.58 96
2364.70 95
2364.81 94
2364.92 93
2365.03 92
2365.14 89
2365.25 87
2365.36 85
2365.48 82
2365.59 80
2365.70 76
2365.81 71
2365.92 66
2366.03 59
2366.14 52
2366.26 47
2366.37 43
2366.48 41
2366.59 42
2366.70 45
2366.81 48
2366.93 52
2367.04 55
2367.15 57
2367.26 57
2367.37 57
2367.48 56
2367.60 55
2367.71 54
2367.82 52
2367.93 51
2368.04 49
2368.15 47
2368.26 45
2368.38 42
2368.49 38
2368.60 34
2368.71 31
2368.82 28
2368.93 25
2369.05 23
2369.16 23
2369.27 23
2369.38 24
2369.49 26
2369.60 29
2369.72 34
2369.83 42
2369.94 51
2370.05 62
2370.16 72
2370.27 81
2370.39 88
2370.50 90
2370.61 90
2370.72 86
2370.83 81
2370.94 75
2371.05 70
2371.17 67
2371.28 64
2371.39 63
2371.50 63
2371.61 63
2371.72 62
2371.84 62
2371.95 60
2372.06 58
2372.17 55
2372.28 51
2372.39 46
2372.51 41
2372.62 36
2372.73 32
2372.84 28
2372.95 25
2373.06 24
2373.18 25
2373.29 29
2373.40 35
2373.51 43
2373.62 52
2373.74 63
2373.85 72
2373.96 80
2374.07 84
2374.18 84
2374.29 81
2374.41 74
2374.52 67
2374.63 59
2374.74 53
2374.85 48
2374.96 45
2375.08 43
2375.19 42
2375.30 40
2375.41 36
2375.52 32
2375.63 26
2375.75 20
2375.86 13
2375.97 7
2376.08 1
2376.19 0
2376.31 0
2376.42 0
2376.53 0
2376.64 0
2376.75 0
2376.86 0
2376.98 0
2377.09 0
2377.20 2
2377.31 5
2377.42 9
2377.53 13
2377.65 17
2377.76 21
2377.87 24
2377.98 26
2378.09 27
2378.21 27
2378.32 27
2378.43 27
2378.54 27
2378.65 28
2378.76 29
2378.88 31
2378.99 34
2379.10 37
2379.21 40
2379.32 43
2379.44 46
2379.55 48
2379.66 49
2379.77 48
2379.88 46
2380.00 41
2380.11 35
2380.22 28
2380.33 20
2380.44 13
2380.55 8
2380.67 5
2380.78 5
2380.89 7
2381.00 11
2381.11 16
2381.23 20
2381.34 24
2381.45 27
2381.56 29
2381.67 31
2381.79 34
2381.90 36
2382.01 40
2382.12 44
2382.23 50
2382.34 57
2382.46 64
2382.57 72
2382.68 79
2382.79 85
2382.90 87
2383.02 87
2383.13 83
2383.24 77
2383.35 69
2383.46 62
2383.58 56
2383.69 52
2383.80 50
2383.91 49
2384.02 51
2384.14 54
2384.25 59
2384.36 65
2384.47 72
2384.58 80
2384.70 88
2384.81 95
2384.92 99
2385.03 102
2385.14 101
2385.26 97
2385.37 90
2385.48 81
2385.59 71
2385.70 61
2385.82 51
2385.93 44
2386.04 38
2386.15 36
2386.26 37
2386.38 42
2386.49 48
2386.60 56
2386.71 64
2386.82 72
2386.94 79
2387.05 86
2387.16 92
2387.27 98
2387.38 103
2387.50 106
2387.61 107
2387.72 105
2387.83 99
2387.94 90
2388.06 79
2388.17 67
2388.28 57
2388.39 48
2388.50 43
2388.62 40
2388.73 39
2388.84 39
2388.95 39
2389.06 39
2389.18 38
2389.29 39
2389.40 39
2389.51 40
2389.62 40
2389.74 40
2389.85 40
2389.96 40
2390.07 41
2390.19 41
2390.30 43
2390.41 44
2390.52 44
2390.63 44
2390.75 43
2390.86 40
2390.97 38
2391.08 35
2391.19 31
2391.31 28
2391.42 25
2391.53 23
2391.64 21
2391.75 19
2391.87 17
2391.98 16
2392.09 16
2392.20 18
2392.32 20
2392.43 23
2392.54 28
2392.65 33
2392.76 40
2392.88 47
2392.99 55
2393.10 62
2393.21 71
2393.32 79
2393.44 87
2393.55 95
2393.66 102
2393.77 108
2393.89 112
2394.00 112
2394.11 110
2394.22 105
2394.33 99
2394.45 91
2394.56 84
2394.67 79
2394.78 76
2394.90 74
2395.01 75
2395.12 77
2395.23 80
2395.34 83
2395.46 85
2395.57 87
2395.68 86
2395.79 85
2395.91 83
2396.02 79
2396.13 75
2396.24 70
2396.35 63
2396.47 56
2396.58 47
2396.69 37
2396.80 28
2396.92 21
2397.03 16
2397.14 13
2397.25 13
2397.36 14
2397.48 15
2397.59 16
2397.70 15
2397.81 14
2397.93 11
2398.04 9
2398.15 8
2398.26 8
2398.38 10
2398.49 12
2398.60 14
2398.71 17
2398.82 21
2398.94 25
2399.05 29
2399.16 34
2399.27 40
2399.39 47
2399.50 53
2399.61 61
2399.72 68
2399.84 76
2399.95 84
2400.06 92
2400.17 99
2400.28 104
2400.40 107
2400.51 107
2400.62 106
2400.73 103
2400.85 101
2400.96 101
2401.07 103
2401.18 107
2401.30 111
2401.41 115
2401.52 116
2401.63 115
2401.75 112
2401.86 109
2401.97 107
2402.08 107
2402.19 109
2402.31 112
2402.42 115
2402.53 117
2402.64 116
2402.76 114
2402.87 110
2402.98 107
2403.09 104
2403.21 104
2403.32 106
2403.43 109
2403.54 112
2403.66 114
2403.77 113
2403.88 108
2403.99 100
2404.11 90
2404.22 78
2404.33 67
2404.44 59
2404.56 54
2404.67 52
2404.78 53
2404.89 56
2405.00 59
2405.12 60
2405.23 60
2405.34 57
2405.45 52
2405.57 46
2405.68 39
2405.79 32
2405.90 26
2406.02 22
2406.13 19
2406.24 18
2406.35 19
2406.47 20
2406.58 23
2406.69 27
2406.80 29
2406.92 31
2407.03 31
2407.14 30
2407.25 26
2407.37 22
2407.48 17
2407.59 12
2407.70 8
2407.82 6
2407.93 4
2408.04 3
2408.15 2
2408.27 0
2408.38 0
2408.49 0
2408.60 0
2408.72 0
2408.83 0
2408.94 0
2409.05 2
2409.17 12
2409.28 22
2409.39 32
2409.50 38
2409.62 42
2409.73 43
2409.84 42
2409.95 41
2410.07 43
2410.18 47
2410.29 53
2410.41 60
2410.52 66
2410.63 69
2410.74 68
2410.86 63
2410.97 56
2411.08 47
2411.19 40
2411.31 34
2411.42 31
2411.53 30
2411.64 30
2411.76 30
2411.87 30
2411.98 29
2412.09 27
2412.21 26
2412.32 25
2412.43 26
2412.54 28
2412.66 31
2412.77 35
2412.88 39
2413.00 43
2413.11 46
2413.22 49
2413.33 52
2413.45 56
2413.56 60
2413.67 66
2413.78 73
2413.90 80
2414.01 86
2414.12 90
2414.23 91
2414.35 88
2414.46 83
2414.57 76
2414.68 68
2414.80 61
2414.91 56
2415.02 54
2415.14 55
2415.25 59
2415.36 64
2415.47 70
2415.59 74
2415.70 77
2415.81 77
2415.92 76
2416.04 74
2416.15 70
2416.26 64
2416.38 57
2416.49 48
2416.60 38
2416.71 28
2416.83 18
2416.94 10
2417.05 5
2417.16 3
2417.28 5
2417.39 11
2417.50 20
2417.62 31
2417.73 44
2417.84 57
2417.95 69
2418.07 81
2418.18 90
2418.29 98
2418.40 105
2418.52 110
2418.63 113
2418.74 116
2418.86 117
2418.97 117
2419.08 117
2419.19 117
2419.31 118
2419.42 120
2419.53 123
2419.64 128
2419.76 134
2419.87 140
2419.98 145
2420.10 150
2420.21 153
2420.32 155
2420.43 154
2420.55 152
2420.66 148
2420.77 143
2420.89 138
2421.00 133
2421.11 129
2421.22 126
2421.34 124
2421.45 123
2421.56 122
2421.68 122
2421.79 120
2421.90 118
2422.01 115
2422.13 112
2422.24 109
2422.35 108
2422.47 109
2422.58 113
2422.69 119
2422.80 128
2422.92 137
2423.03 145
2423.14 151
2423.26 154
2423.37 155
2423.48 155
2423.59 153
2423.71 152
2423.82 150
2423.93 148
2424.05 146
2424.16 143
2424.27 139
2424.38 133
2424.50 126
2424.61 119
2424.72 112
2424.84 105
2424.95 100
2425.06 95
2425.17 92
2425.29 89
2425.40 85
2425.51 80
2425.63 75
2425.74 70
2425.85 65
2425.97 61
2426.08 60
2426.19 61
2426.30 64
2426.42 70
2426.53 75
2426.64 81
2426.76 84
2426.87 84
2426.98 80
2427.09 74
2427.21 67
2427.32 58
2427.43 50
2427.55 44
2427.66 40
2427.77 38
2427.89 39
2428.00 42
2428.11 46
2428.22 49
2428.34 52
2428.45 53
2428.56 52
2428.68 51
2428.79 50
2428.90 50
2429.02 51
2429.13 51
2429.24 52
2429.35 51
2429.47 48
2429.58 44
2429.69 39
2429.81 33
2429.92 29
2430.03 26
2430.15 25
2430.26 25
2430.37 26
2430.48 27
2430.60 27
2430.71 26
2430.82 24
2430.94 21
2431.05 18
2431.16 15
2431.28 12
2431.39 9
2431.50 7
2431.61 5
2431.73 5
2431.84 6
2431.95 8
2432.07 11
2432.18 15
2432.29 22
2432.41 29
2432.52 38
2432.63 47
2432.75 56
2432.86 65
2432.97 73
2433.09 78
2433.20 81
2433.31 82
2433.42 80
2433.54 78
2433.65 75
2433.76 73
2433.88 72
2433.99 72
2434.10 73
2434.22 75
2434.33 77
2434.44 78
2434.56 78
2434.67 77
2434.78 74
2434.89 70
2435.01 65
2435.12 60
2435.23 54
2435.35 48
2435.46 42
2435.57 35
2435.69 28
2435.80 22
2435.91 17
2436.03 12
2436.14 9
2436.25 7
2436.37 5
2436.48 3
2436.59 2
2436.71 0
2436.82 0
2436.93 0
2437.05 0
2437.16 0
2437.27 0
2437.38 0
2437.50 0
2437.61 3
2437.72 8
2437.84 15
2437.95 22
2438.06 29
2438.18 37
2438.29 43
2438.40 49
2438.52 53
2438.63 57
2438.74 60
2438.86 63
2438.97 67
2439.08 71
2439.20 76
2439.31 81
2439.42 86
2439.54 89
2439.65 90
2439.76 89
2439.88 85
2439.99 81
2440.10 75
2440.22 70
2440.33 66
2440.44 65
2440.56 65
2440.67 67
2440.78 71
2440.90 76
2441.01 81
2441.12 86
2441.24 88
2441.35 89
2441.46 87
2441.57 84
2441.69 81
2441.80 78
2441.91 78
2442.03 81
2442.14 85
2442.25 91
2442.37 96
2442.48 99
2442.59 100
2442.71 98
2442.82 93
2442.93 87
2443.05 79
2443.16 71
2443.27 63
2443.39 56
2443.50 50
2443.61 46
2443.73 43
2443.84 42
2443.95 42
2444.07 44
2444.18 48
2444.29 53
2444.41 60
2444.52 67
2444.63 74
2444.75 80
2444.86 85
2444.97 87
2445.09 86
2445.20 82
2445.32 74
2445.43 65
2445.54 54
2445.66 45
2445.77 37
2445.88 32
2446.00 31
2446.11 32
2446.22 34
2446.34 37
2446.45 37
2446.56 36
2446.68 33
2446.79 28
2446.90 22
2447.02 17
2447.13 14
2447.24 12
2447.36 12
2447.47 13
2447.58 15
2447.70 19
2447.81 22
2447.92 27
2448.04 31
2448.15 36
2448.26 40
2448.38 43
2448.49 44
2448.60 44
2448.72 41
2448.83 36
2448.94 30
2449.06 24
2449.17 18
2449.29 14
2449.40 12
2449.51 13
2449.63 15
2449.74 18
2449.85 21
2449.97 24
2450.08 25
2450.19 26
2450.31 26
2450.42 27
2450.53 28
2450.65 29
2450.76 31
2450.87 33
2450.99 34
2451.10 34
2451.21 34
2451.33 36
2451.44 39
2451.56 45
2451.67 52
2451.78 59
2451.90 66
2452.01 70
2452.12 70
2452.24 67
2452.35 61
2452.46 54
2452.58 47
2452.69 43
2452.80 41
2452.92 43
2453.03 46
2453.14 51
2453.26 55
2453.37 59
2453.49 62
2453.60 64
2453.71 66
2453.83 68
2453.94 70
2454.05 74
2454.17 80
2454.28 86
2454.39 93
2454.51 100
2454.62 107
2454.73 112
2454.85 116
2454.96 118
2455.08 118
2455.19 117
2455.30 115
2455.42 112
2455.53 108
2455.64 105
2455.76 103
2455.87 102
2455.98 104
2456.10 107
2456.21 111
2456.33 115
2456.44 118
2456.55 117
2456.67 112
2456.78 102
2456.89 88
2457.01 72
2457.12 54
2457.23 37
2457.35 22
2457.46 8
2457.58 0
2457.69 0
2457.80 0
2457.92 0
2458.03 0
2458.14 0
2458.26 0
2458.37 0
2458.49 0
2458.60 7
2458.71 18
2458.83 29
2458.94 40
2459.05 50
2459.17 60
2459.28 68
2459.39 74
2459.51 79
2459.62 82
2459.74 84
2459.85 85
2459.96 86
2460.08 85
2460.19 82
2460.30 78
2460.42 72
2460.53 64
2460.65 55
2460.76 48
2460.87 42
2460.99 39
2461.10 41
2461.21 47
2461.33 56
2461.44 67
2461.56 78
2461.67 88
2461.78 95
2461.90 99
2462.01 100
2462.12 99
2462.24 97
2462.35 93
2462.47 90
2462.58 86
2462.69 83
2462.81 80
2462.92 79
2463.03 77
2463.15 77
2463.26 76
2463.38 75
2463.49 73
2463.60 70
2463.72 66
2463.83 61
2463.95 55
2464.06 51
2464.17 47
2464.29 45
2464.40 43
2464.51 40
2464.63 37
2464.74 31
2464.86 23
2464.97 14
2465.08 4
2465.20 0
2465.31 0
2465.43 0
2465.54 0
2465.65 0
2465.77 0
2465.88 5
2465.99 15
2466.11 23
2466.22 31
2466.34 36
2466.45 39
2466.56 40
2466.68 39
2466.79 37
2466.91 35
2467.02 33
2467.13 32
2467.25 33
2467.36 35
2467.47 38
2467.59 41
2467.70 45
2467.82 47
2467.93 48
2468.04 49
2468.16 48
2468.27 48
2468.39 49
2468.50 51
2468.61 54
2468.73 58
2468.84 62
2468.96 65
2469.07 67
2469.18 66
2469.30 64
2469.41 61
2469.53 60
2469.64 60
2469.75 63
2469.87 69
2469.98 78
2470.10 88
2470.21 97
2470.32 105
2470.44 111
2470.55 116
2470.66 119
2470.78 121
2470.89 121
2471.01 120
2471.12 117
2471.23 112
2471.35 105
2471.46 97
2471.58 89
2471.69 83
2471.80 78
2471.92 76
2472.03 75
2472.15 75
2472.26 74
2472.37 72
2472.49 70
2472.60 67
2472.72 64
2472.83 63
2472.94 63
2473.06 65
2473.17 69
2473.29 73
2473.40 77
2473.51 79
2473.63 80
2473.74 78
2473.86 74
2473.97 68
2474.09 61
2474.20 55
2474.31 51
2474.43 50
2474.54 52
2474.66 55
2474.77 59
2474.88 61
2475.00 60
2475.11 56
2475.23 51
2475.34 45
2475.45 41
2475.57 40
2475.68 42
2475.80 47
2475.91 54
2476.02 60
2476.14 65
2476.25 68
2476.37 70
2476.48 72
2476.59 74
2476.71 78
2476.82 82
2476.94 87
2477.05 91
2477.17 92
2477.28 91
2477.39 86
2477.51 78
2477.62 67
2477.74 53
2477.85 39
2477.96 26
2478.08 15
2478.19 7
2478.31 2
2478.42 1
2478.54 2
2478.65 5
2478.76 8
2478.88 11
2478.99 14
2479.11 16
2479.22 17
2479.33 17
2479.45 17
2479.56 17
2479.68 16
2479.79 14
2479.91 12
2480.02 9
2480.13 6
2480.25 4
2480.36 3
2480.48 4
2480.59 7
2480.70 11
2480.82 16
2480.93 21
2481.05 26
2481.16 32
2481.28 36
2481.39 41
2481.50 44
2481.62 47
2481.73 50
2481.85 51
2481.96 53
2482.08 53
2482.19 54
2482.30 53
2482.42 51
2482.53 48
2482.65 44
2482.76 39
2482.87 32
2482.99 25
2483.10 18
2483.22 11
2483.33 5
2483.45 0
2483.56 0
2483.67 0
2483.79 0
2483.90 0
2484.02 0
2484.13 2
2484.25 5
2484.36 7
2484.47 7
2484.59 6
2484.70 4
2484.82 1
2484.93 0
2485.05 0
2485.16 0
2485.27 0
2485.39 0
2485.50 4
2485.62 9
2485.73 13
2485.85 17
2485.96 20
2486.07 22
2486.19 23
2486.30 23
2486.42 22
2486.53 21
2486.65 19
2486.76 16
2486.88 15
2486.99 14
2487.10 15
2487.22 17
2487.33 20
2487.45 24
2487.56 27
2487.68 31
2487.79 34
2487.90 36
2488.02 37
2488.13 38
2488.25 37
2488.36 35
2488.48 32
2488.59 27
2488.70 21
2488.82 15
2488.93 9
2489.05 4
2489.16 0
2489.28 0
2489.39 0
2489.51 0
2489.62 0
2489.73 2
2489.85 8
2489.96 15
2490.08 22
2490.19 30
2490.31 37
2490.42 44
2490.54 52
2490.65 62
2490.76 72
2490.88 83
2490.99 95
2491.11 106
2491.22 116
2491.34 124
2491.45 130
2491.57 137
2491.68 143
2491.79 152
2491.91 162
2492.02 174
2492.14 186
2492.25 198
2492.37 207
2492.48 213
2492.60 214
2492.71 213
2492.82 210
2492.94 206
2493.05 204
2493.17 205
2493.28 209
2493.40 215
2493.51 222
2493.63 229
2493.74 235
2493.85 239
2493.97 241
2494.08 240
2494.20 238
2494.31 234
2494.43 228
2494.54 221
2494.66 212
2494.77 203
2494.89 194
2495.00 188
2495.11 185
2495.23 185
2495.34 189
2495.46 194
2495.57 199
2495.69 202
2495.80 200
2495.92 195
2496.03 185
2496.15 173
2496.26 160
2496.37 147
2496.49 137
2496.60 128
2496.72 122
2496.83 118
2496.95 117
2497.06 118
2497.18 122
2497.29 128
2497.41 135
2497.52 141
2497.63 145
2497.75 145
2497.86 141
2497.98 134
2498.09 126
2498.21 116
2498.32 108
2498.44 103
2498.55 101
2498.67 103
2498.78 107
2498.90 114
2499.01 122
2499.12 130
2499.24 136
2499.35 141
2499.47 143
2499.58 143
2499.70 141
2499.81 138
2499.93 135
2500.04 130
2500.16 126
2500.27 120
2500.39 113
2500.50 104
2500.62 94
2500.73 84
2500.84 76
2500.96 70
2501.07 68
2501.19 70
2501.30 75
2501.42 83
2501.53 92
2501.65 100
2501.76 107
2501.88 110
2501.99 110
2502.11 108
2502.22 103
2502.34 98
2502.45 92
2502.56 86
2502.68 82
2502.79 79
2502.91 77
2503.02 78
2503.14 80
2503.25 83
2503.37 87
2503.48 91
2503.60 92
2503.71 91
2503.83 86
2503.94 79
2504.06 69
2504.17 59
2504.29 50
2504.40 42
2504.52 37
2504.63 35
2504.74 35
2504.86 38
2504.97 43
2505.09 50
2505.20 59
2505.32 68
2505.43 77
2505.55 86
2505.66 92
2505.78 96
2505.89 97
2506.01 96
2506.12 94
2506.24 91
2506.35 89
2506.47 88
2506.58 88
2506.70 90
2506.81 91
2506.93 92
2507.04 93
2507.15 94
2507.27 95
2507.38 98
2507.50 101
2507.61 105
2507.73 109
2507.84 112
2507.96 113
2508.07 113
2508.19 112
2508.30 111
2508.42 109
2508.53 108
2508.65 107
2508.76 107
2508.88 105
2508.99 103
2509.11 101
2509.22 100
2509.34 100
2509.45 103
2509.57 108
2509.68 114
2509.80 120
2509.91 125
2510.03 126
2510.14 123
2510.26 116
2510.37 107
2510.49 97
2510.60 87
2510.72 79
2510.83 74
2510.95 71
2511.06 69
2511.17 66
2511.29 61
2511.40 56
2511.52 49
2511.63 42
2511.75 35
2511.86 30
2511.98 25
2512.09 22
2512.21 20
2512.32 19
2512.44 19
2512.55 20
2512.67 21
2512.78 23
2512.90 25
2513.01 27
2513.13 29
2513.24 32
2513.36 35
2513.47 40
2513.59 45
2513.70 53
2513.82 61
2513.93 70
2514.05 79
2514.16 87
2514.28 92
2514.39 96
2514.51 97
2514.62 97
2514.74 94
2514.85 91
2514.97 87
2515.08 82
2515.20 77
2515.31 71
2515.43 65
2515.54 59
2515.66 53
2515.77 47
2515.89 43
2516.00 40
2516.12 39
2516.23 41
2516.35 46
2516.46 53
2516.58 62
2516.69 72
2516.81 81
2516.92 89
2517.04 94
2517.15 97
2517.27 97
2517.38 95
2517.50 91
2517.61 87
2517.73 82
2517.84 77
2517.96 72
2518.07 68
2518.19 63
2518.30 59
2518.42 54
2518.53 50
2518.65 44
2518.76 39
2518.88 33
2518.99 26
2519.11 19
2519.22 12
2519.34 6
2519.45 1
2519.57 0
2519.68 0
2519.80 0
2519.91 0
2520.03 1
2520.15 3
2520.26 3
2520.38 3
2520.49 1
2520.61 0
2520.72 0
2520.84 0
2520.95 0
2521.07 0
2521.18 4
2521.30 8
2521.41 13
2521.53 18
2521.64 23
2521.76 26
2521.87 28
2521.99 29
2522.10 30
2522.22 31
2522.33 32
2522.45 35
2522.56 38
2522.68 41
2522.79 43
2522.91 44
2523.02 45
2523.14 44
2523.25 42
2523.37 40
2523.48 38
2523.60 36
2523.71 35
2523.83 35
2523.95 36
2524.06 38
2524.18 41
2524.29 45
2524.41 50
2524.52 54
2524.64 58
2524.75 62
2524.87 65
2524.98 66
2525.10 67
2525.21 67
2525.33 64
2525.44 59
2525.56 53
2525.67 47
2525.79 40
2525.90 37
2526.02 37
2526.13 41
2526.25 48
2526.36 58
2526.48 68
2526.60 76
2526.71 80
2526.83 80
2526.94 76
2527.06 68
2527.17 60
2527.29 52
2527.40 45
2527.52 40
2527.63 37
2527.75 35
2527.86 32
2527.98 29
2528.09 24
2528.21 20
2528.32 16
2528.44 15
2528.55 17
2528.67 23
2528.79 32
2528.90 45
2529.02 58
2529.13 72
2529.25 84
2529.36 95
2529.48 102
2529.59 107
2529.71 109
2529.82 109
2529.94 107
2530.05 104
2530.17 99
2530.28 93
2530.40 85
2530.52 77
2530.63 68
2530.75 59
2530.86 50
2530.98 41
2531.09 33
2531.21 26
2531.32 21
2531.44 18
2531.55 16
2531.67 16
2531.78 18
2531.90 21
2532.01 24
2532.13 27
2532.25 29
2532.36 29
2532.48 29
2532.59 27
2532.71 25
2532.82 23
2532.94 22
2533.05 21
2533.17 21
2533.28 21
2533.40 22
2533.52 23
2533.63 25
2533.75 30
2533.86 36
2533.98 44
2534.09 54
2534.21 63
2534.32 71
2534.44 76
2534.55 79
2534.67 78
2534.78 76
2534.90 73
2535.02 71
2535.13 69
2535.25 68
2535.36 67
2535.48 66
2535.59 64
2535.71 62
2535.82 60
2535.94 58
2536.05 58
2536.17 58
2536.29 59
2536.40 60
2536.52 60
2536.63 60
2536.75 60
2536.86 59
2536.98 59
2537.09 58
2537.21 57
2537.32 56
2537.44 55
2537.56 53
2537.67 50
2537.79 46
2537.90 41
2538.02 36
2538.13 30
2538.25 25
2538.36 20
2538.48 15
2538.60 12
2538.71 10
2538.83 9
2538.94 9
2539.06 10
2539.17 11
2539.29 13
2539.40 15
2539.52 17
2539.64 21
2539.75 26
2539.87 33
2539.98 41
2540.10 51
2540.21 62
2540.33 72
2540.44 80
2540.56 87
2540.68 93
2540.79 97
2540.91 100
2541.02 104
2541.14 107
2541.25 109
2541.37 109
2541.48 106
2541.60 101
2541.72 93
2541.83 84
2541.95 75
2542.06 69
2542.18 64
2542.29 61
2542.41 59
2542.53 58
2542.64 55
2542.76 52
2542.87 47
2542.99 40
2543.10 34
2543.22 28
2543.33 24
2543.45 22
2543.57 22
2543.68 23
2543.80 25
2543.91 26
2544.03 26
2544.14 24
2544.26 20
2544.38 14
2544.49 8
2544.61 3
2544.72 0
2544.84 0
2544.95 0
2545.07 0
2545.18 0
2545.30 0
2545.42 4
2545.53 8
2545.65 12
2545.76 16
2545.88 20
2545.99 22
2546.11 23
2546.23 23
2546.34 20
2546.46 15
2546.57 10
2546.69 4
2546.80 0
2546.92 0
2547.04 0
2547.15 0
2547.27 0
2547.38 0
2547.50 0
2547.61 0
2547.73 0
2547.85 2
2547.96 9
2548.08 17
2548.19 25
2548.31 30
2548.42 33
2548.54 34
2548.66 32
2548.77 30
2548.89 28
2549.00 27
2549.12 28
2549.24 32
2549.35 36
2549.47 40
2549.58 42
2549.70 42
2549.81 41
2549.93 37
2550.05 34
2550.16 31
2550.28 29
2550.39 28
2550.51 28
2550.62 27
2550.74 25
2550.86 23
2550.97 20
2551.09 18
2551.20 17
2551.32 16
2551.44 17
2551.55 18
2551.67 20
2551.78 22
2551.90 25
2552.01 27
2552.13 29
2552.25 30
2552.36 30
2552.48 29
2552.59 26
2552.71 23
2552.83 22
2552.94 23
2553.06 26
2553.17 33
2553.29 41
2553.40 51
2553.52 59
2553.64 66
2553.75 70
2553.87 72
2553.98 71
2554.10 69
2554.22 67
2554.33 64
2554.45 61
2554.56 57
2554.68 54
2554.80 52
2554.91 50
2555.03 49
2555.14 49
2555.26 50
2555.37 52
2555.49 54
2555.61 55
2555.72 54
2555.84 52
2555.95 47
2556.07 40
2556.19 31
2556.30 23
2556.42 14
2556.53 8
2556.65 4
2556.77 3
2556.88 4
2557.00 6
2557.11 8
2557.23 9
2557.35 9
2557.46 8
2557.58 7
2557.69 7
2557.81 9
2557.93 11
2558.04 14
2558.16 16
2558.27 17
2558.39 17
2558.50 15
2558.62 12
2558.74 10
2558.85 9
2558.97 10
2559.08 11
2559.20 14
2559.32 16
2559.43 19
2559.55 21
2559.66 24
2559.78 27
2559.90 30
2560.01 33
2560.13 36
2560.24 38
2560.36 38
2560.48 38
2560.59 37
2560.71 35
2560.83 32
2560.94 28
2561.06 23
2561.17 16
2561.29 8
2561.41 0
2561.52 0
2561.64 0
2561.75 0
2561.87 0
2561.99 0
2562.10 5
2562.22 15
2562.33 26
2562.45 34
2562.57 40
2562.68 43
2562.80 44
2562.91 45
2563.03 47
2563.15 50
2563.26 57
2563.38 66
2563.49 77
2563.61 90
2563.73 103
2563.84 115
2563.96 126
2564.07 134
2564.19 140
2564.31 144
2564.42 146
2564.54 145
2564.66 142
2564.77 137
2564.89 131
2565.00 124
2565.12 118
2565.24 112
2565.35 107
2565.47 104
2565.58 101
2565.70 100
2565.82 100
2565.93 100
2566.05 102
2566.17 104
2566.28 108
2566.40 113
2566.51 118
2566.63 124
2566.75 131
2566.86 138
2566.98 146
2567.09 156
2567.21 169
2567.33 186
2567.44 205
2567.56 226
2567.68 248
2567.79 269
2567.91 286
2568.02 299
2568.14 306
2568.26 309
2568.37 307
2568.49 301
2568.61 293
2568.72 284
2568.84 274
2568.95 265
2569.07 256
2569.19 249
2569.30 243
2569.42 238
2569.53 235
2569.65 233
2569.77 231
2569.88 227
2570.00 222
2570.12 214
2570.23 203
2570.35 191
2570.46 179
2570.58 168
2570.70 159
2570.81 152
2570.93 146
2571.05 142
2571.16 137
2571.28 130
2571.39 122
2571.51 112
2571.63 102
2571.74 93
2571.86 85
2571.98 80
2572.09 78
2572.21 78
2572.33 79
2572.44 80
2572.56 80
2572.67 78
2572.79 73
2572.91 68
2573.02 62
2573.14 58
2573.26 55
2573.37 55
2573.49 57
2573.60 62
2573.72 68
2573.84 75
2573.95 82
2574.07 88
2574.19 94
2574.30 99
2574.42 104
2574.54 108
2574.65 112
2574.77 116
2574.88 119
2575.00 122
2575.12 123
2575.23 123
2575.35 121
2575.47 117
2575.58 111
2575.70 105
2575.81 99
2575.93 95
2576.05 92
2576.16 93
2576.28 95
2576.40 99
2576.51 103
2576.63 106
2576.75 106
2576.86 104
2576.98 100
2577.10 93
2577.21 84
2577.33 75
2577.44 66
2577.56 58
2577.68 51
2577.79 46
2577.91 43
2578.03 42
2578.14 44
2578.26 47
2578.38 51
2578.49 54
2578.61 57
2578.73 59
2578.84 61
2578.96 62
2579.07 63
2579.19 65
2579.31 67
2579.42 71
2579.54 74
2579.66 77
2579.77 78
2579.89 77
2580.01 73
2580.12 67
2580.24 59
2580.36 50
2580.47 41
2580.59 33
2580.70 27
2580.82 22
2580.94 20
2581.05 20
2581.17 21
2581.29 22
2581.40 22
2581.52 22
2581.64 21
2581.75 20
2581.87 18
2581.99 18
2582.10 19
2582.22 22
2582.34 27
2582.45 34
2582.57 41
2582.69 48
2582.80 54
2582.92 60
2583.03 65
2583.15 70
2583.27 74
2583.38 77
2583.50 79
2583.62 80
2583.73 79
2583.85 78
2583.97 77
2584.08 76
2584.20 75
2584.32 75
2584.43 76
2584.55 77
2584.67 78
2584.78 80
2584.90 83
2585.02 86
2585.13 90
2585.25 93
2585.37 95
2585.48 96
2585.60 95
2585.72 93
2585.83 90
2585.95 87
2586.07 86
2586.18 85
2586.30 87
2586.42 90
2586.53 93
2586.65 96
2586.77 98
2586.88 98
2587.00 97
2587.12 93
2587.23 88
2587.35 82
2587.47 76
2587.58 69
2587.70 63
2587.82 58
2587.93 54
2588.05 50
2588.16 47
2588.28 44
2588.40 40
2588.51 36
2588.63 32
2588.75 29
2588.86 26
2588.98 25
2589.10 27
2589.21 30
2589.33 35
2589.45 41
2589.56 47
2589.68 52
2589.80 55
2589.91 56
2590.03 56
2590.15 54
2590.27 53
2590.38 54
2590.50 56
2590.62 61
2590.73 67
2590.85 74
2590.97 80
2591.08 84
2591.20 86
2591.32 87
2591.43 86
2591.55 85
2591.67 84
2591.78 85
2591.90 87
2592.02 90
2592.13 93
2592.25 95
2592.37 96
2592.48 95
2592.60 94
2592.72 92
2592.83 90
2592.95 88
2593.07 87
2593.18 85
2593.30 84
2593.42 83
2593.53 81
2593.65 79
2593.77 77
2593.88 75
2594.00 72
2594.12 71
2594.23 71
2594.35 72
2594.47 75
2594.58 81
2594.70 87
2594.82 95
2594.94 103
2595.05 110
2595.17 116
2595.29 120
2595.40 123
2595.52 125
2595.64 124
2595.75 123
2595.87 121
2595.99 118
2596.10 115
2596.22 113
2596.34 112
2596.45 112
2596.57 114
2596.69 118
2596.80 121
2596.92 124
2597.04 126
2597.15 126
2597.27 124
2597.39 121
2597.51 118
2597.62 116
2597.74 115
2597.86 116
2597.97 117
2598.09 118
2598.21 119
2598.32 120
2598.44 120
2598.56 119
2598.67 119
2598.79 119
2598.91 119
2599.02 120
2599.14 119
2599.26 116
2599.38 111
2599.49 104
2599.61 95
2599.73 86
2599.84 77
2599.96 71
2600.08 67
2600.19 66
2600.31 66
2600.43 69
2600.54 71
2600.66 74
2600.78 75
2600.90 76
2601.01 76
2601.13 76
2601.25 76
2601.36 75
2601.48 75
2601.60 75
2601.71 74
2601.83 72
2601.95 70
2602.06 67
2602.18 65
2602.30 63
2602.42 62
2602.53 61
2602.65 61
2602.77 61
2602.88 61
2603.00 60
2603.12 58
2603.23 54
2603.35 48
2603.47 40
2603.59 30
2603.70 19
2603.82 7
2603.94 0
2604.05 0
2604.17 0
2604.29 0
2604.40 0
2604.52 0
2604.64 0
2604.76 0
2604.87 4
2604.99 12
2605.11 19
2605.22 25
2605.34 30
2605.46 34
2605.57 38
2605.69 41
2605.81 44
2605.93 46
2606.04 49
2606.16 50
2606.28 51
2606.39 51
2606.51 50
2606.63 47
2606.75 44
2606.86 40
2606.98 36
2607.10 33
2607.21 32
2607.33 33
2607.45 36
2607.56 40
2607.68 45
2607.80 49
2607.92 52
2608.03 54
2608.15 55
2608.27 56
2608.38 56
2608.50 56
2608.62 57
2608.74 57
2608.85 58
2608.97 59
2609.09 60
2609.20 60
2609.32 60
2609.44 58
2609.56 55
2609.67 51
2609.79 47
2609.91 43
2610.02 39
2610.14 36
2610.26 36
2610.38 36
2610.49 37
2610.61 39
2610.73 41
2610.84 43
2610.96 44
2611.08 44
2611.20 45
2611.31 45
2611.43 45
2611.55 47
2611.66 50
2611.78 54
2611.90 59
2612.02 66
2612.13 74
2612.25 83
2612.37 93
2612.48 102
2612.60 110
2612.72 116
2612.84 122
2612.95 125
2613.07 127
2613.19 129
2613.31 130
2613.42 132
2613.54 133
2613.66 134
2613.77 134
2613.89 134
2614.01 133
2614.13 132
2614.24 131
2614.36 129
2614.48 127
2614.59 124
2614.71 120
2614.83 116
2614.95 111
2615.06 107
2615.18 105
2615.30 105
2615.42 109
2615.53 116
2615.65 124
2615.77 133
2615.88 142
2616.00 149
2616.12 154
2616.24 158
2616.35 160
2616.47 161
2616.59 162
2616.71 163
2616.82 163
2616.94 162
2617.06 160
2617.17 156
2617.29 152
2617.41 149
2617.53 146
2617.64 144
2617.76 143
2617.88 143
2618.00 143
2618.11 142
2618.23 140
2618.35 136
2618.47 132
2618.58 126
2618.70 120
2618.82 113
2618.93 106
2619.05 100
2619.17 94
2619.29 90
2619.40 89
2619.52 89
2619.64 91
2619.76 93
2619.87 96
2619.99 98
2620.11 99
2620.23 99
2620.34 99
2620.46 100
2620.58 100
2620.69 102
2620.81 103
2620.93 105
2621.05 106
2621.16 106
2621.28 105
2621.40 105
2621.52 105
2621.63 106
2621.75 108
2621.87 113
2621.99 119
2622.10 127
2622.22 136
2622.34 144
2622.46 152
2622.57 160
2622.69 166
2622.81 171
2622.93 176
2623.04 179
2623.16 182
2623.28 183
2623.40 183
2623.51 182
2623.63 180
2623.75 175
2623.87 170
2623.98 163
2624.10 155
2624.22 148
2624.33 141
2624.45 135
2624.57 131
2624.69 128
2624.80 125
2624.92 124
2625.04 122
2625.16 121
2625.27 120
2625.39 120
2625.51 121
2625.63 124
2625.74 127
2625.86 129
2625.98 131
2626.10 131
2626.21 129
2626.33 125
2626.45 119
2626.57 112
2626.68 104
2626.80 97
2626.92 92
2627.04 87
2627.15 84
2627.27 83
2627.39 82
2627.51 83
2627.62 84
2627.74 86
2627.86 88
2627.98 91
2628.10 94
2628.21 96
2628.33 98
2628.45 97
2628.57 96
2628.68 93
2628.80 90
2628.92 89
2629.04 89
2629.15 91
2629.27 95
2629.39 99
2629.51 104
2629.62 107
2629.74 108
2629.86 109
2629.98 110
2630.09 112
2630.21 115
2630.33 120
2630.45 124
2630.56 128
2630.68 130
2630.80 129
2630.92 126
2631.03 121
2631.15 116
2631.27 111
2631.39 109
2631.51 108
2631.62 108
2631.74 109
2631.86 111
2631.98 112
2632.09 113
2632.21 114
2632.33 117
2632.45 121
2632.56 127
2632.68 134
2632.80 143
2632.92 152
2633.03 162
2633.15 173
2633.27 184
2633.39 197
2633.50 211
2633.62 227
2633.74 243
2633.86 260
2633.98 278
2634.09 297
2634.21 319
2634.33 342
2634.45 369
2634.56 397
2634.68 426
2634.80 454
2634.92 482
2635.03 508
2635.15 532
2635.27 554
2635.39 575
2635.51 595
2635.62 615
2635.74 634
2635.86 654
2635.98 672
2636.09 691
2636.21 710
2636.33 729
2636.45 748
2636.57 766
2636.68 783
2636.80 799
2636.92 812
2637.04 823
2637.15 830
2637.27 832
2637.39 829
2637.51 821
2637.62 807
2637.74 789
2637.86 767
2637.98 744
2638.10 721
2638.21 697
2638.33 675
2638.45 653
2638.57 631
2638.68 609
2638.80 585
2638.92 559
2639.04 531
2639.16 503
2639.27 476
2639.39 451
2639.51 429
2639.63 411
2639.74 397
2639.86 386
2639.98 377
2640.10 368
2640.22 357
2640.33 344
2640.45 329
2640.57 313
2640.69 296
2640.81 281
2640.92 268
2641.04 261
2641.16 259
2641.28 262
2641.39 268
2641.51 277
2641.63 284
2641.75 288
2641.87 289
2641.98 286
2642.10 280
2642.22 273
2642.34 264
2642.46 257
2642.57 249
2642.69 243
2642.81 236
2642.93 230
2643.04 222
2643.16 215
2643.28 207
2643.40 198
2643.52 187
2643.63 175
2643.75 161
2643.87 146
2643.99 129
2644.11 113
2644.22 99
2644.34 87
2644.46 77
2644.58 70
2644.70 64
2644.81 59
2644.93 55
2645.05 50
2645.17 47
2645.28 45
2645.40 45
2645.52 48
2645.64 53
2645.76 58
2645.87 62
2645.99 65
2646.11 65
2646.23 62
2646.35 58
2646.46 52
2646.58 47
2646.70 43
2646.82 42
2646.94 42
2647.05 45
2647.17 50
2647.29 56
2647.41 62
2647.53 69
2647.64 75
2647.76 79
2647.88 82
2648.00 83
2648.12 82
2648.23 80
2648.35 77
2648.47 73
2648.59 70
2648.71 68
2648.82 67
2648.94 66
2649.06 66
2649.18 66
2649.30 66
2649.41 67
2649.53 69
2649.65 73
2649.77 79
2649.89 88
2650.00 99
2650.12 110
2650.24 120
2650.36 128
2650.48 133
2650.59 135
2650.71 133
2650.83 128
2650.95 120
2651.07 110
2651.18 97
2651.30 83
2651.42 68
2651.54 54
2651.66 42
2651.77 33
2651.89 29
2652.01 29
2652.13 35
2652.25 44
2652.37 56
2652.48 70
2652.60 83
2652.72 94
2652.84 103
2652.96 110
2653.07 114
2653.19 116
2653.31 118
2653.43 118
2653.55 117
2653.66 116
2653.78 112
2653.90 107
2654.02 99
2654.14 92
2654.25 84
2654.37 78
2654.49 75
2654.61 74
2654.73 76
2654.85 80
2654.96 85
2655.08 91
2655.20 98
2655.32 107
2655.44 118
2655.55 132
2655.67 148
2655.79 163
2655.91 178
2656.03 189
2656.15 196
2656.26 197
2656.38 193
2656.50 185
2656.62 173
2656.74 161
2656.85 148
2656.97 137
2657.09 128
2657.21 123
2657.33 120
2657.45 120
2657.56 122
2657.68 124
2657.80 127
2657.92 129
2658.04 131
2658.15 133
2658.27 136
2658.39 140
2658.51 145
2658.63 151
2658.75 156
2658.86 160
2658.98 161
2659.10 161
2659.22 157
2659.34 152
2659.46 146
2659.57 139
2659.69 132
2659.81 125
2659.93 119
2660.05 113
2660.16 108
2660.28 104
2660.40 100
2660.52 97
2660.64 95
2660.76 94
2660.87 93
2660.99 94
2661.11 95
2661.23 97
2661.35 100
2661.47 102
2661.58 103
2661.70 102
2661.82 100
2661.94 96
2662.06 91
2662.18 86
2662.29 81
2662.41 76
2662.53 71
2662.65 66
2662.77 61
2662.89 55
2663.00 50
2663.12 45
2663.24 40
2663.36 38
2663.48 37
2663.60 38
2663.71 40
2663.83 43
2663.95 45
2664.07 48
2664.19 49
2664.31 50
2664.42 49
2664.54 47
2664.66 44
2664.78 42
2664.90 41
2665.02 41
2665.13 43
2665.25 47
2665.37 52
2665.49 59
2665.61 66
2665.73 73
2665.84 80
2665.96 87
2666.08 93
2666.20 99
2666.32 103
2666.44 107
2666.55 108
2666.67 108
2666.79 105
2666.91 103
2667.03 100
2667.15 99
2667.27 101
2667.38 104
2667.50 109
2667.62 113
2667.74 115
2667.86 114
2667.98 109
2668.09 101
2668.21 91
2668.33 81
2668.45 72
2668.57 65
2668.69 59
2668.80 55
2668.92 51
2669.04 48
2669.16 45
2669.28 43
2669.40 44
2669.52 46
2669.63 51
2669.75 57
2669.87 63
2669.99 67
2670.11 69
2670.23 68
2670.34 65
2670.46 62
2670.58 58
2670.70 57
2670.82 58
2670.94 63
2671.06 70
2671.17 80
2671.29 91
2671.41 101
2671.53 110
2671.65 117
2671.77 122
2671.89 124
2672.00 125
2672.12 126
2672.24 127
2672.36 128
2672.48 128
2672.60 128
2672.72 126
2672.83 124
2672.95 120
2673.07 114
2673.19 106
2673.31 98
2673.43 88
2673.54 79
2673.66 70
2673.78 63
2673.90 59
2674.02 57
2674.14 57
2674.26 59
2674.37 61
2674.49 63
2674.61 63
2674.73 62
2674.85 61
2674.97 59
2675.09 59
2675.21 60
2675.32 62
2675.44 65
2675.56 66
2675.68 65
2675.80 62
2675.92 57
2676.04 49
2676.15 42
2676.27 35
2676.39 31
2676.51 29
2676.63 30
2676.75 34
2676.87 39
2676.98 44
2677.10 49
2677.22 53
2677.34 56
2677.46 58
2677.58 60
2677.70 60
2677.81 60
2677.93 58
2678.05 55
2678.17 52
2678.29 49
2678.41 46
2678.53 44
2678.65 43
2678.76 42
2678.88 41
2679.00 38
2679.12 34
2679.24 27
2679.36 19
2679.48 10
2679.59 2
2679.71 0
2679.83 0
2679.95 0
2680.07 0
2680.19 0
2680.31 0
2680.43 0
2680.54 2
2680.66 5
2680.78 6
2680.90 7
2681.02 8
2681.14 9
2681.26 10
2681.38 12
2681.49 15
2681.61 18
2681.73 21
2681.85 25
2681.97 29
2682.09 34
2682.21 40
2682.33 47
2682.44 54
2682.56 60
2682.68 67
2682.80 72
2682.92 77
2683.04 81
2683.16 84
2683.28 86
2683.39 88
2683.51 89
2683.63 89
2683.75 88
2683.87 87
2683.99 86
2684.11 85
2684.23 85
2684.34 86
2684.46 88
2684.58 92
2684.70 97
2684.82 102
2684.94 106
2685.06 109
2685.18 110
2685.30 109
2685.41 105
2685.53 100
2685.65 94
2685.77 89
2685.89 84
2686.01 80
2686.13 76
2686.25 73
2686.36 70
2686.48 66
2686.60 62
2686.72 58
2686.84 54
2686.96 51
2687.08 50
2687.20 50
2687.32 53
2687.43 57
2687.55 62
2687.67 67
2687.79 70
2687.91 72
2688.03 72
2688.15 70
2688.27 65
2688.39 60
2688.50 54
2688.62 49
2688.74 45
2688.86 44
2688.98 44
2689.10 45
2689.22 46
2689.34 47
2689.46 48
2689.57 48
2689.69 47
2689.81 48
2689.93 48
2690.05 50
2690.17 54
2690.29 58
2690.41 63
2690.53 69
2690.64 76
2690.76 83
2690.88 91
2691.00 99
2691.12 107
2691.24 113
2691.36 118
2691.48 120
2691.60 119
2691.72 114
2691.83 106
2691.95 94
2692.07 79
2692.19 64
2692.31 49
2692.43 35
2692.55 24
2692.67 16
2692.79 11
2692.90 9
2693.02 9
2693.14 10
2693.26 10
2693.38 10
2693.50 9
2693.62 7
2693.74 4
2693.86 0
2693.98 0
2694.09 0
2694.21 0
2694.33 0
2694.45 0
2694.57 0
2694.69 0
2694.81 0
2694.93 6
2695.05 15
2695.17 24
2695.29 35
2695.40 44
2695.52 50
2695.64 55
2695.76 56
2695.88 56
2696.00 55
2696.12 54
2696.24 56
2696.36 59
2696.48 64
2696.59 68
2696.71 73
2696.83 76
2696.95 79
2697.07 82
2697.19 86
2697.31 90
2697.43 95
2697.55 99
2697.67 103
2697.79 105
2697.90 105
2698.02 103
2698.14 100
2698.26 97
2698.38 93
2698.50 90
2698.62 87
2698.74 85
2698.86 82
2698.98 81
2699.10 79
2699.21 77
2699.33 75
2699.45 72
2699.57 69
2699.69 65
2699.81 61
2699.93 57
2700.05 54
2700.17 52
2700.29 50
2700.41 50
2700.53 50
2700.64 50
2700.76 50
2700.88 51
2701.00 51
2701.12 50
2701.24 49
2701.36 48
2701.48 46
2701.60 44
2701.72 43
2701.84 42
2701.96 43
2702.07 44
2702.19 45
2702.31 47
2702.43 47
2702.55 48
2702.67 47
2702.79 46
2702.91 45
2703.03 43
2703.15 42
2703.27 40
2703.39 38
2703.51 35
2703.62 31
2703.74 28
2703.86 26
2703.98 25
2704.10 26
2704.22 30
2704.34 35
2704.46 42
2704.58 49
2704.70 57
2704.82 64
2704.94 69
2705.06 73
2705.17 73
2705.29 72
2705.41 68
2705.53 63
2705.65 57
2705.77 53
2705.89 50
2706.01 50
2706.13 54
2706.25 59
2706.37 67
2706.49 77
2706.61 86
2706.72 95
2706.84 103
2706.96 109
2707.08 114
2707.20 116
2707.32 116
2707.44 114
2707.56 110
2707.68 105
2707.80 99
2707.92 95
2708.04 93
2708.16 93
2708.28 98
2708.40 105
2708.51 114
2708.63 124
2708.75 134
2708.87 141
2708.99 146
2709.11 147
2709.23 146
2709.35 142
2709.47 136
2709.59 130
2709.71 124
2709.83 119
2709.95 114
2710.07 109
2710.19 103
2710.30 97
2710.42 89
2710.54 82
2710.66 74
2710.78 67
2710.90 61
2711.02 58
2711.14 57
2711.26 57
2711.38 58
2711.50 60
2711.62 62
2711.74 63
2711.86 64
2711.98 64
2712.10 64
2712.22 64
2712.33 64
2712.45 65
2712.57 65
2712.69 64
2712.81 62
2712.93 59
2713.05 54
2713.17 48
2713.29 43
2713.41 40
2713.53 39
2713.65 41
2713.77 44
2713.89 49
2714.01 55
2714.13 61
2714.25 66
2714.36 70
2714.48 74
2714.60 76
2714.72 77
2714.84 77
2714.96 74
2715.08 70
2715.20 64
2715.32 56
2715.44 48
2715.56 39
2715.68 30
2715.80 22
2715.92 17
2716.04 14
2716.16 13
2716.28 15
2716.40 19
2716.52 26
2716.64 33
2716.75 40
2716.87 46
2716.99 50
2717.11 52
2717.23 51
2717.35 49
2717.47 46
2717.59 44
2717.71 44
2717.83 46
2717.95 50
2718.07 54
2718.19 57
2718.31 58
2718.43 56
2718.55 51
2718.67 44
2718.79 35
2718.91 25
2719.03 17
2719.15 11
2719.27 6
2719.38 3
2719.50 1
2719.62 0
2719.74 0
2719.86 0
2719.98 0
2720.10 0
2720.22 0
2720.34 0
2720.46 0
2720.58 0
2720.70 4
2720.82 10
2720.94 16
2721.06 21
2721.18 23
2721.30 23
2721.42 22
2721.54 22
2721.66 22
2721.78 25
2721.90 30
2722.02 37
2722.14 46
2722.26 54
2722.37 62
2722.49 68
2722.61 73
2722.73 75
2722.85 76
2722.97 76
2723.09 74
2723.21 72
2723.33 70
2723.45 67
2723.57 64
2723.69 62
2723.81 59
2723.93 56
2724.05 54
2724.17 52
2724.29 50
2724.41 48
2724.53 46
2724.65 43
2724.77 40
2724.89 36
2725.01 31
2725.13 28
2725.25 27
2725.37 28
2725.49 31
2725.61 35
2725.73 38
2725.85 42
2725.96 44
2726.08 45
2726.20 45
2726.32 46
2726.44 49
2726.56 52
2726.68 56
2726.80 59
2726.92 62
2727.04 64
2727.16 64
2727.28 64
2727.40 64
2727.52 65
2727.64 68
2727.76 71
2727.88 74
2728.00 77
2728.12 79
2728.24 78
2728.36 75
2728.48 70
2728.60 63
2728.72 56
2728.84 50
2728.96 44
2729.08 39
2729.20 35
2729.32 33
2729.44 31
2729.56 30
2729.68 30
2729.80 31
2729.92 31
2730.04 31
2730.16 31
2730.28 31
2730.40 30
2730.52 29
2730.64 28
2730.76 27
2730.88 26
2731.00 25
2731.12 22
2731.23 18
2731.35 13
2731.47 8
2731.59 4
2731.71 1
2731.83 1
2731.95 5
2732.07 11
2732.19 19
2732.31 27
2732.43 34
2732.55 39
2732.67 42
2732.79 43
2732.91 44
2733.03 46
2733.15 48
2733.27 51
2733.39 55
2733.51 57
2733.63 59
2733.75 58
2733.87 55
2733.99 52
2734.11 48
2734.23 44
2734.35 41
2734.47 40
2734.59 40
2734.71 41
2734.83 42
2734.95 42
2735.07 42
2735.19 41
2735.31 40
2735.43 40
2735.55 40
2735.67 42
2735.79 44
2735.91 47
2736.03 49
2736.15 50
2736.27 50
2736.39 48
2736.51 46
2736.63 44
2736.75 42
2736.87 42
2736.99 43
2737.11 44
2737.23 44
2737.35 43
2737.47 41
2737.59 36
2737.71 29
2737.83 21
2737.95 13
2738.07 6
2738.19 1
2738.31 0
2738.43 0
2738.55 0
2738.67 0
2738.79 1
2738.91 2
2739.03 2
2739.15 3
2739.27 4
2739.39 6
2739.51 9
2739.63 13
2739.75 18
2739.87 23
2739.99 28
2740.11 35
2740.23 42
2740.35 50
2740.47 59
2740.59 68
2740.71 75
2740.83 81
2740.95 84
2741.07 85
2741.19 84
2741.31 82
2741.43 80
2741.55 78
2741.67 78
2741.79 79
2741.91 80
2742.03 80
2742.15 80
2742.27 78
2742.39 74
2742.51 70
2742.63 66
2742.75 62
2742.87 59
2742.99 57
2743.11 56
2743.23 55
2743.35 54
2743.47 52
2743.59 49
2743.71 46
2743.83 41
2743.95 35
2744.07 29
2744.19 22
2744.31 16
2744.43 10
2744.55 5
2744.67 1
2744.79 0
2744.91 0
2745.03 0
2745.15 0
2745.27 0
2745.39 0
2745.51 0
2745.63 0
2745.75 0
2745.87 4
2745.99 12
2746.11 20
2746.23 28
2746.35 35
2746.47 41
2746.59 45
2746.71 48
2746.84 48
2746.96 47
2747.08 45
2747.20 42
2747.32 39
2747.44 36
2747.56 34
2747.68 33
2747.80 31
2747.92 30
2748.04 27
2748.16 23
2748.28 18
2748.40 15
2748.52 13
2748.64 14
2748.76 19
2748.88 27
2749.00 37
2749.12 48
2749.24 57
2749.36 62
2749.48 63
2749.60 59
2749.72 50
2749.84 40
2749.96 30
2750.08 21
2750.20 16
2750.32 15
2750.44 18
2750.56 25
2750.68 33
2750.80 42
2750.92 50
2751.04 58
2751.16 64
2751.28 68
2751.40 72
2751.52 74
2751.64 75
2751.76 74
2751.88 71
2752.00 66
2752.13 59
2752.25 51
2752.37 42
2752.49 35
2752.61 30
2752.73 27
2752.85 27
2752.97 29
2753.09 32
2753.21 36
2753.33 38
2753.45 40
2753.57 41
2753.69 41
2753.81 41
2753.93 42
2754.05 45
2754.17 50
2754.29 57
2754.41 66
2754.53 76
2754.65 86
2754.77 94
2754.89 99
2755.01 103
2755.13 105
2755.25 105
2755.37 105
2755.49 105
2755.61 104
2755.74 104
2755.86 104
2755.98 103
2756.10 100
2756.22 97
2756.34 93
2756.46 89
2756.58 87
2756.70 87
2756.82 90
2756.94 95
2757.06 103
2757.18 110
2757.30 116
2757.42 119
2757.54 119
2757.66 116
2757.78 111
2757.90 105
2758.02 101
2758.14 99
2758.26 99
2758.38 103
2758.50 107
2758.62 111
2758.75 114
2758.87 114
2758.99 113
2759.11 111
2759.23 110
2759.35 110
2759.47 113
2759.59 118
2759.71 125
2759.83 133
2759.95 139
2760.07 143
2760.19 143
2760.31 140
2760.43 134
2760.55 126
2760.67 116
2760.79 107
2760.91 98
2761.03 91
2761.15 87
2761.27 85
2761.40 84
2761.52 85
2761.64 86
2761.76 87
2761.88 87
2762.00 86
2762.12 85
2762.24 84
2762.36 85
2762.48 88
2762.60 94
2762.72 102
2762.84 110
2762.96 118
2763.08 123
2763.20 125
2763.32 123
2763.44 118
2763.56 113
2763.69 109
2763.81 107
2763.93 108
2764.05 111
2764.17 117
2764.29 123
2764.41 129
2764.53 133
2764.65 136
2764.77 138
2764.89 139
2765.01 138
2765.13 138
2765.25 136
2765.37 134
2765.49 130
2765.61 124
2765.73 116
2765.86 106
2765.98 97
2766.10 87
2766.22 79
2766.34 71
2766.46 65
2766.58 58
2766.70 51
2766.82 42
2766.94 33
2767.06 23
2767.18 15
2767.30 10
2767.42 8
2767.54 9
2767.66 14
2767.78 21
2767.91 28
2768.03 35
2768.15 41
2768.27 47
2768.39 53
2768.51 58
2768.63 63
2768.75 67
2768.87 71
2768.99 73
2769.11 74
2769.23 74
2769.35 73
2769.47 73
2769.59 73
2769.72 76
2769.84 81
2769.96 90
2770.08 102
2770.20 117
2770.32 133
2770.44 151
2770.56 169
2770.68 186
2770.80 202
2770.92 217
2771.04 230
2771.16 243
2771.28 253
2771.40 262
2771.53 267
2771.65 269
2771.77 269
2771.89 267
2772.01 263
2772.13 259
2772.25 254
2772.37 249
2772.49 244
2772.61 236
2772.73 227
2772.85 214
2772.97 199
2773.10 182
2773.22 164
2773.34 147
2773.46 131
2773.58 118
2773.70 109
2773.82 102
2773.94 98
2774.06 97
2774.18 98
2774.30 102
2774.42 107
2774.54 114
2774.67 122
2774.79 130
2774.91 137
2775.03 143
2775.15 147
2775.27 149
2775.39 150
2775.51 149
2775.63 148
2775.75 146
2775.87 142
2775.99 136
2776.11 129
2776.24 120
2776.36 112
2776.48 104
2776.60 98
2776.72 93
2776.84 90
2776.96 88
2777.08 86
2777.20 82
2777.32 77
2777.44 70
2777.56 63
2777.69 57
2777.81 53
2777.93 52
2778.05 54
2778.17 58
2778.29 64
2778.41 70
2778.53 74
2778.65 76
2778.77 76
2778.89 75
2779.01 72
2779.14 70
2779.26 70
2779.38 72
2779.50 76
2779.62 82
2779.74 88
2779.86 94
2779.98 99
2780.10 104
2780.22 108
2780.34 112
2780.47 114
2780.59 113
2780.71 111
2780.83 106
2780.95 99
2781.07 91
2781.19 83
2781.31 77
2781.43 73
2781.55 72
2781.67 73
2781.80 74
2781.92 76
2782.04 76
2782.16 75
2782.28 73
2782.40 71
2782.52 69
2782.64 68
2782.76 68
2782.88 69
2783.01 71
2783.13 73
2783.25 75
2783.37 77
2783.49 77
2783.61 77
2783.73 75
2783.85 72
2783.97 68
2784.09 63
2784.21 58
2784.34 54
2784.46 51
2784.58 48
2784.70 45
2784.82 43
2784.94 40
2785.06 37
2785.18 35
2785.30 32
2785.42 30
2785.55 28
2785.67 25
2785.79 22
2785.91 18
2786.03 13
2786.15 8
2786.27 3
2786.39 0
2786.51 0
2786.64 0
2786.76 0
2786.88 3
2787.00 12
2787.12 23
2787.24 35
2787.36 46
2787.48 55
2787.60 60
2787.72 62
2787.85 61
2787.97 58
2788.09 53
2788.21 49
2788.33 45
2788.45 41
2788.57 37
2788.69 33
2788.81 27
2788.94 21
2789.06 15
2789.18 8
2789.30 3
2789.42 0
2789.54 0
2789.66 0
2789.78 0
2789.90 0
2790.03 0
2790.15 0
2790.27 0
2790.39 0
2790.51 0
2790.63 1
2790.75 7
2790.87 15
2790.99 24
2791.12 33
2791.24 43
2791.36 50
2791.48 56
2791.60 59
2791.72 59
2791.84 58
2791.96 54
2792.08 50
2792.21 46
2792.33 42
2792.45 39
2792.57 39
2792.69 40
2792.81 44
2792.93 48
2793.05 54
2793.18 58
2793.30 61
2793.42 62
2793.54 61
2793.66 59
2793.78 57
2793.90 55
2794.02 55
2794.14 55
2794.27 56
2794.39 58
2794.51 58
2794.63 58
2794.75 57
2794.87 55
2794.99 53
2795.11 51
2795.24 50
2795.36 50
2795.48 50
2795.60 51
2795.72 51
2795.84 52
2795.96 51
2796.08 51
2796.21 50
2796.33 48
2796.45 47
2796.57 46
2796.69 44
2796.81 43
2796.93 42
2797.05 41
2797.18 40
2797.30 40
2797.42 39
2797.54 37
2797.66 36
2797.78 35
2797.90 34
2798.02 34
2798.15 35
2798.27 36
2798.39 38
2798.51 40
2798.63 42
2798.75 44
2798.87 47
2798.99 51
2799.12 57
2799.24 64
2799.36 73
2799.48 83
2799.60 94
2799.72 104
2799.84 114
2799.97 123
2800.09 130
2800.21 134
2800.33 135
2800.45 134
2800.57 130
2800.69 124
2800.81 119
2800.94 113
2801.06 110
2801.18 109
2801.30 109
2801.42 112
2801.54 114
2801.66 115
2801.79 114
2801.91 111
2802.03 107
2802.15 102
2802.27 98
2802.39 96
2802.51 96
2802.64 99
2802.76 103
2802.88 108
2803.00 112
2803.12 115
2803.24 116
2803.36 116
2803.49 117
2803.61 119
2803.73 122
2803.85 128
2803.97 134
2804.09 140
2804.21 144
2804.34 146
2804.46 143
2804.58 138
2804.70 130
2804.82 122
2804.94 115
2805.06 109
2805.19 105
2805.31 102
2805.43 98
2805.55 92
2805.67 83
2805.79 73
2805.91 60
2806.04 48
2806.16 36
2806.28 27
2806.40 21
2806.52 19
2806.64 20
2806.76 22
2806.89 25
2807.01 28
2807.13 28
2807.25 27
2807.37 24
2807.49 21
2807.61 19
2807.74 18
2807.86 20
2807.98 25
2808.10 32
2808.22 39
2808.34 45
2808.46 51
2808.59 54
2808.71 55
2808.83 56
2808.95 56
2809.07 56
2809.19 56
2809.32 56
2809.44 54
2809.56 52
2809.68 48
2809.80 43
2809.92 38
2810.04 34
2810.17 30
2810.29 26
2810.41 24
2810.53 22
2810.65 20
2810.77 20
2810.90 20
2811.02 22
2811.14 26
2811.26 30
2811.38 34
2811.50 37
2811.63 38
2811.75 38
2811.87 36
2811.99 33
2812.11 31
2812.23 31
2812.35 34
2812.48 38
2812.60 43
2812.72 49
2812.84 52
2812.96 54
2813.08 55
2813.21 54
2813.33 54
2813.45 55
2813.57 59
2813.69 65
2813.81 72
2813.94 80
2814.06 87
2814.18 92
2814.30 95
2814.42 97
2814.54 97
2814.67 97
2814.79 96
2814.91 94
2815.03 92
2815.15 87
2815.27 82
2815.40 75
2815.52 68
2815.64 62
2815.76 57
2815.88 53
2816.00 50
2816.13 49
2816.25 50
2816.37 53
2816.49 59
2816.61 68
2816.73 79
2816.86 92
2816.98 106
2817.10 120
2817.22 132
2817.34 143
2817.46 153
2817.59 163
2817.71 172
2817.83 182
2817.95 193
2818.07 207
2818.19 222
2818.32 239
2818.44 256
2818.56 272
2818.68 288
2818.80 303
2818.92 316
2819.05 328
2819.17 340
2819.29 352
2819.41 364
2819.53 376
2819.66 386
2819.78 397
2819.90 406
2820.02 414
2820.14 420
2820.26 423
2820.39 423
2820.51 419
2820.63 410
2820.75 396
2820.87 379
2820.99 361
2821.12 344
2821.24 332
2821.36 325
2821.48 322
2821.60 322
2821.73 323
2821.85 324
2821.97 323
2822.09 319
2822.21 313
2822.33 307
2822.46 302
2822.58 297
2822.70 294
2822.82 292
2822.94 291
2823.07 290
2823.19 288
2823.31 284
2823.43 279
2823.55 272
2823.67 265
2823.80 256
2823.92 247
2824.04 239
2824.16 232
2824.28 225
2824.41 218
2824.53 211
2824.65 205
2824.77 198
2824.89 190
2825.02 184
2825.14 177
2825.26 172
2825.38 167
2825.50 163
2825.62 159
2825.75 154
2825.87 149
2825.99 142
2826.11 136
2826.23 130
2826.36 125
2826.48 124
2826.60 125
2826.72 129
2826.84 135
2826.97 143
2827.09 150
2827.21 156
2827.33 161
2827.45 165
2827.57 167
2827.70 169
2827.82 171
2827.94 171
2828.06 169
2828.18 166
2828.31 161
2828.43 153
2828.55 145
2828.67 135
2828.79 126
2828.92 117
2829.04 110
2829.16 105
2829.28 101
2829.40 99
2829.53 99
2829.65 100
2829.77 102
2829.89 104
2830.01 105
2830.14 104
2830.26 102
2830.38 98
2830.50 92
2830.62 86
2830.75 79
2830.87 72
2830.99 66
2831.11 60
2831.23 54
2831.36 50
2831.48 47
2831.60 44
2831.72 41
2831.84 39
2831.97 37
2832.09 34
2832.21 30
2832.33 26
2832.45 22
2832.58 18
2832.70 14
2832.82 12
2832.94 11
2833.06 12
2833.19 14
2833.31 17
2833.43 20
2833.55 23
2833.67 25
2833.80 25
2833.92 24
2834.04 21
2834.16 16
2834.28 11
2834.41 5
2834.53 0
2834.65 0
2834.77 0
2834.90 0
2835.02 0
2835.14 0
2835.26 0
2835.38 0
2835.51 0
2835.63 5
2835.75 10
2835.87 15
2835.99 19
2836.12 21
2836.24 23
2836.36 23
2836.48 23
2836.60 22
2836.73 21
2836.85 20
2836.97 20
2837.09 20
2837.22 21
2837.34 24
2837.46 28
2837.58 33
2837.70 40
2837.83 47
2837.95 52
2838.07 56
2838.19 58
2838.31 58
2838.44 57
2838.56 55
2838.68 53
2838.80 53
2838.93 53
2839.05 54
2839.17 56
2839.29 59
2839.41 62
2839.54 65
2839.66 69
2839.78 74
2839.90 80
2840.03 85
2840.15 91
2840.27 94
2840.39 96
2840.51 96
2840.64 94
2840.76 92
2840.88 91
2841.00 91
2841.12 93
2841.25 96
2841.37 99
2841.49 102
2841.61 104
2841.74 104
2841.86 102
2841.98 98
2842.10 92
2842.23 86
2842.35 80
2842.47 75
2842.59 71
2842.71 71
2842.84 73
2842.96 76
2843.08 81
2843.20 85
2843.33 89
2843.45 90
2843.57 91
2843.69 90
2843.81 90
2843.94 90
2844.06 91
2844.18 94
2844.30 97
2844.43 100
2844.55 103
2844.67 104
2844.79 104
2844.92 104
2845.04 105
2845.16 106
2845.28 109
2845.40 112
2845.53 115
2845.65 117
2845.77 116
2845.89 112
2846.02 103
2846.14 91
2846.26 76
2846.38 60
2846.51 45
2846.63 31
2846.75 20
2846.87 15
2846.99 14
2847.12 18
2847.24 26
2847.36 36
2847.48 46
2847.61 53
2847.73 57
2847.85 56
2847.97 52
2848.10 46
2848.22 38
2848.34 31
2848.46 26
2848.59 23
2848.71 21
2848.83 19
2848.95 16
2849.07 13
2849.20 8
2849.32 4
2849.44 1
2849.56 0
2849.69 3
2849.81 8
2849.93 17
2850.05 27
2850.18 38
2850.30 47
2850.42 55
2850.54 60
2850.67 64
2850.79 68
2850.91 71
2851.03 75
2851.16 79
2851.28 84
2851.40 89
2851.52 92
2851.65 93
2851.77 93
2851.89 91
2852.01 89
2852.14 88
2852.26 89
2852.38 92
2852.50 97
2852.63 103
2852.75 108
2852.87 111
2852.99 110
2853.11 107
2853.24 100
2853.36 93
2853.48 86
2853.60 80
2853.73 77
2853.85 76
2853.97 77
2854.09 78
2854.22 78
2854.34 77
2854.46 74
2854.58 69
2854.71 63
2854.83 57
2854.95 50
2855.07 43
2855.20 38
2855.32 34
2855.44 32
2855.57 31
2855.69 31
2855.81 32
2855.93 33
2856.06 34
2856.18 34
2856.30 34
2856.42 33
2856.55 32
2856.67 31
2856.79 30
2856.91 29
2857.04 29
2857.16 29
2857.28 29
2857.40 30
2857.53 32
2857.65 34
2857.77 37
2857.89 40
2858.02 44
2858.14 48
2858.26 50
2858.38 52
2858.51 54
2858.63 55
2858.75 55
2858.87 56
2859.00 57
2859.12 59
2859.24 60
2859.36 62
2859.49 63
2859.61 64
2859.73 65
2859.86 66
2859.98 67
2860.10 69
2860.22 71
2860.35 73
2860.47 75
2860.59 78
2860.71 81
2860.84 85
2860.96 89
2861.08 93
2861.20 98
2861.33 101
2861.45 104
2861.57 105
2861.69 104
2861.82 103
2861.94 100
2862.06 96
2862.19 92
2862.31 89
2862.43 85
2862.55 83
2862.68 82
2862.80 81
2862.92 82
2863.04 83
2863.17 84
2863.29 86
2863.41 87
2863.53 89
2863.66 91
2863.78 92
2863.90 94
2864.03 94
2864.15 94
2864.27 91
2864.39 87
2864.52 81
2864.64 73
2864.76 65
2864.88 59
2865.01 55
2865.13 54
2865.25 58
2865.38 65
2865.50 74
2865.62 84
2865.74 94
2865.87 103
2865.99 109
2866.11 111
2866.23 111
2866.36 108
2866.48 104
2866.60 99
2866.73 95
2866.85 93
2866.97 94
2867.09 97
2867.22 102
2867.34 108
2867.46 115
2867.59 121
2867.71 125
2867.83 127
2867.95 128
2868.08 127
2868.20 126
2868.32 124
2868.44 121
2868.57 118
2868.69 113
2868.81 107
2868.94 99
2869.06 90
2869.18 81
2869.30 72
2869.43 65
2869.55 59
2869.67 56
2869.80 54
2869.92 52
2870.04 50
2870.16 47
2870.29 42
2870.41 37
2870.53 31
2870.66 27
2870.78 25
2870.90 26
2871.02 31
2871.15 37
2871.27 45
2871.39 54
2871.52 61
2871.64 67
2871.76 72
2871.88 76
2872.01 80
2872.13 83
2872.25 85
2872.38 86
2872.50 86
2872.62 85
2872.74 83
2872.87 80
2872.99 77
2873.11 75
2873.24 74
2873.36 74
2873.48 74
2873.61 75
2873.73 76
2873.85 77
2873.97 78
2874.10 80
2874.22 82
2874.34 86
2874.47 90
2874.59 94
2874.71 98
2874.83 101
2874.96 102
2875.08 100
2875.20 97
2875.33 92
2875.45 87
2875.57 81
2875.70 77
2875.82 73
2875.94 71
2876.06 69
2876.19 67
2876.31 65
2876.43 61
2876.56 57
2876.68 51
2876.80 44
2876.92 38
2877.05 33
2877.17 30
2877.29 29
2877.42 32
2877.54 36
2877.66 42
2877.79 47
2877.91 52
2878.03 54
2878.15 55
2878.28 55
2878.40 54
2878.52 54
2878.65 55
2878.77 57
2878.89 60
2879.02 63
2879.14 67
2879.26 71
2879.38 75
2879.51 77
2879.63 78
2879.75 78
2879.88 76
2880.00 71
2880.12 65
2880.25 57
2880.37 49
2880.49 41
2880.62 35
2880.74 30
2880.86 26
2880.98 23
2881.11 21
2881.23 19
2881.35 17
2881.48 16
2881.60 16
2881.72 17
2881.85 20
2881.97 23
2882.09 26
2882.22 29
2882.34 32
2882.46 35
2882.58 37
2882.71 39
2882.83 39
2882.95 39
2883.08 38
2883.20 36
2883.32 33
2883.45 31
2883.57 30
2883.69 30
2883.82 31
2883.94 33
2884.06 35
2884.19 36
2884.31 37
2884.43 36
2884.55 34
2884.68 31
2884.80 28
2884.92 25
2885.05 22
2885.17 20
2885.29 19
2885.42 18
2885.54 16
2885.66 15
2885.79 14
2885.91 14
2886.03 14
2886.16 15
2886.28 17
2886.40 18
2886.53 17
2886.65 14
2886.77 8
2886.90 1
2887.02 0
2887.14 0
2887.26 0
2887.39 0
2887.51 0
2887.63 0
2887.76 0
2887.88 2
2888.00 8
2888.13 13
2888.25 16
2888.37 18
2888.50 19
2888.62 20
2888.74 21
2888.87 24
2888.99 29
2889.11 36
2889.24 44
2889.36 53
2889.48 62
2889.61 71
2889.73 78
2889.85 83
2889.98 86
2890.10 88
2890.22 90
2890.35 90
2890.47 91
2890.59 91
2890.72 90
2890.84 89
2890.96 88
2891.09 86
2891.21 84
2891.33 82
2891.46 81
2891.58 79
2891.70 77
2891.83 73
2891.95 69
2892.07 64
2892.20 58
2892.32 52
2892.44 45
2892.57 39
2892.69 34
2892.81 31
2892.94 31
2893.06 33
2893.18 37
2893.31 44
2893.43 52
2893.55 61
2893.68 68
2893.80 74
2893.92 77
2894.05 79
2894.17 80
2894.29 81
2894.42 82
2894.54 82
2894.66 83
2894.79 82
2894.91 79
2895.03 75
2895.16 68
2895.28 62
2895.40 55
2895.53 51
2895.65 49
2895.77 49
2895.90 53
2896.02 58
2896.14 64
2896.27 70
2896.39 73
2896.51 75
2896.64 73
2896.76 70
2896.88 65
2897.01 60
2897.13 55
2897.25 52
2897.38 50
2897.50 49
2897.62 49
2897.75 48
2897.87 47
2897.99 45
2898.12 44
2898.24 44
2898.36 46
2898.49 49
2898.61 54
2898.73 60
2898.86 65
2898.98 70
2899.10 73
2899.23 74
2899.35 75
2899.48 75
2899.60 75
2899.72 76
2899.85 78
2899.97 80
2900.09 82
2900.22 83
2900.34 84
2900.46 84
2900.59 84
2900.71 84
2900.83 84
2900.96 84
2901.08 83
2901.20 82
2901.33 81
2901.45 79
2901.57 76
2901.70 74
2901.82 71
2901.95 69
2902.07 68
2902.19 67
2902.32 66
2902.44 67
2902.56 67
2902.69 69
2902.81 70
2902.93 72
2903.06 74
2903.18 76
2903.30 78
2903.43 81
2903.55 83
2903.67 85
2903.80 88
2903.92 90
2904.05 93
2904.17 94
2904.29 95
2904.42 96
2904.54 95
2904.66 94
2904.79 92
2904.91 90
2905.03 88
2905.16 87
2905.28 86
2905.40 87
2905.53 89
2905.65 92
2905.78 97
2905.90 103
2906.02 110
2906.15 116
2906.27 120
2906.39 122
2906.52 122
2906.64 119
2906.76 113
2906.89 106
2907.01 98
2907.14 89
2907.26 81
2907.38 75
2907.51 70
2907.63 68
2907.75 67
2907.88 69
2908.00 72
2908.12 76
2908.25 79
2908.37 81
2908.50 83
2908.62 85
2908.74 87
2908.87 89
2908.99 93
2909.11 99
2909.24 105
2909.36 112
2909.48 119
2909.61 125
2909.73 130
2909.86 133
2909.98 134
2910.10 133
2910.23 131
2910.35 128
2910.47 124
2910.60 119
2910.72 113
2910.85 107
2910.97 101
2911.09 95
2911.22 90
2911.34 87
2911.46 85
2911.59 83
2911.71 82
2911.84 80
2911.96 78
2912.08 74
2912.21 70
2912.33 66
2912.45 64
2912.58 64
2912.70 66
2912.82 70
2912.95 74
2913.07 79
2913.20 84
2913.32 88
2913.44 92
2913.57 95
2913.69 99
2913.82 104
2913.94 110
2914.06 115
2914.19 120
2914.31 125
2914.43 127
2914.56 126
2914.68 124
2914.81 120
2914.93 115
2915.05 110
2915.18 105
2915.30 103
2915.42 102
2915.55 103
2915.67 105
2915.80 106
2915.92 107
2916.04 106
2916.17 104
2916.29 101
2916.41 97
2916.54 93
2916.66 90
2916.79 87
2916.91 84
2917.03 82
2917.16 79
2917.28 75
2917.41 71
2917.53 66
2917.65 60
2917.78 54
2917.90 48
2918.02 43
2918.15 40
2918.27 38
2918.40 39
2918.52 42
2918.64 46
2918.77 49
2918.89 51
2919.02 51
2919.14 49
2919.26 46
2919.39 43
2919.51 40
2919.64 38
2919.76 37
2919.88 37
2920.01 37
2920.13 37
2920.25 36
2920.38 34
2920.50 33
2920.63 31
2920.75 30
2920.87 29
2921.00 29
2921.12 30
2921.25 31
2921.37 31
2921.49 30
2921.62 27
2921.74 23
2921.87 17
2921.99 9
2922.11 1
2922.24 0
2922.36 0
2922.49 0
2922.61 0
2922.73 0
2922.86 0
2922.98 0
2923.11 0
2923.23 8
2923.35 17
2923.48 25
2923.60 33
2923.73 39
2923.85 45
2923.97 49
2924.10 52
2924.22 54
2924.35 57
2924.47 60
2924.59 63
2924.72 66
2924.84 69
2924.97 72
2925.09 73
2925.21 73
2925.34 72
2925.46 72
2925.59 72
2925.71 74
2925.83 76
2925.96 79
2926.08 81
2926.21 83
2926.33 83
2926.45 82
2926.58 78
2926.70 73
2926.83 67
2926.95 60
2927.07 52
2927.20 45
2927.32 37
2927.45 30
2927.57 23
2927.69 16
2927.82 11
2927.94 6
2928.07 3
2928.19 0
2928.31 0
2928.44 0
2928.56 0
2928.69 0
2928.81 0
2928.93 0
2929.06 3
2929.18 6
2929.31 9
2929.43 12
2929.56 14
2929.68 14
2929.80 14
2929.93 13
2930.05 10
2930.18 7
2930.30 3
2930.42 0
2930.55 0
2930.67 0
2930.80 0
2930.92 0
2931.04 0
2931.17 0
2931.29 0
2931.42 2
2931.54 10
2931.67 18
2931.79 26
2931.91 33
2932.04 38
2932.16 41
2932.29 41
2932.41 38
2932.53 33
2932.66 28
2932.78 25
2932.91 22
2933.03 22
2933.16 24
2933.28 27
2933.40 31
2933.53 34
2933.65 38
2933.78 41
2933.90 44
2934.02 46
2934.15 48
2934.27 49
2934.40 50
2934.52 48
2934.65 44
2934.77 39
2934.89 32
2935.02 26
2935.14 20
2935.27 15
2935.39 13
2935.52 12
2935.64 12
2935.76 13
2935.89 14
2936.01 14
2936.14 13
2936.26 12
2936.39 10
2936.51 8
2936.63 8
2936.76 10
2936.88 14
2937.01 21
2937.13 31
2937.25 42
2937.38 56
2937.50 70
2937.63 84
2937.75 96
2937.88 105
2938.00 111
2938.12 112
2938.25 110
2938.37 106
2938.50 100
2938.62 94
2938.75 89
2938.87 87
2938.99 86
2939.12 87
2939.24 88
2939.37 89
2939.49 89
2939.62 87
2939.74 85
2939.87 83
2939.99 83
2940.11 84
2940.24 87
2940.36 92
2940.49 96
2940.61 100
2940.74 102
2940.86 103
2940.98 101
2941.11 99
2941.23 95
2941.36 92
2941.48 89
2941.61 87
2941.73 85
2941.85 83
2941.98 81
2942.10 80
2942.23 78
2942.35 77
2942.48 76
2942.60 75
2942.73 74
2942.85 73
2942.97 71
2943.10 69
2943.22 68
2943.35 66
2943.47 66
2943.60 67
2943.72 69
2943.84 71
2943.97 73
2944.09 74
2944.22 73
2944.34 72
2944.47 69
2944.59 68
2944.72 68
2944.84 71
2944.96 77
2945.09 85
2945.21 94
2945.34 104
2945.46 113
2945.59 122
2945.71 129
2945.84 135
2945.96 138
2946.08 140
2946.21 139
2946.33 136
2946.46 131
2946.58 125
2946.71 117
2946.83 110
2946.96 104
2947.08 98
2947.20 92
2947.33 88
2947.45 85
2947.58 82
2947.70 80
2947.83 78
2947.95 77
2948.08 77
2948.20 77
2948.33 79
2948.45 82
2948.57 86
2948.70 92
2948.82 98
2948.95 103
2949.07 107
2949.20 110
2949.32 111
2949.45 111
2949.57 110
2949.70 109
2949.82 108
2949.94 106
2950.07 102
2950.19 98
2950.32 93
2950.44 88
2950.57 84
2950.69 81
2950.82 80
2950.94 80
2951.07 82
2951.19 84
2951.31 87
2951.44 90
2951.56 93
2951.69 98
2951.81 102
2951.94 107
2952.06 110
2952.19 112
2952.31 110
2952.44 106
2952.56 99
2952.68 92
2952.81 84
2952.93 77
2953.06 72
2953.18 68
2953.31 66
2953.43 65
2953.56 65
2953.68 65
2953.81 65
2953.93 65
2954.06 64
2954.18 62
2954.30 57
2954.43 51
2954.55 43
2954.68 34
2954.80 26
2954.93 20
2955.05 18
2955.18 19
2955.30 25
2955.43 35
2955.55 46
2955.68 58
2955.80 69
2955.92 78
2956.05 85
2956.17 91
2956.30 94
2956.42 96
2956.55 97
2956.67 96
2956.80 95
2956.92 92
2957.05 87
2957.17 83
2957.30 78
2957.42 75
2957.55 73
2957.67 73
2957.80 74
2957.92 75
2958.04 76
2958.17 75
2958.29 72
2958.42 67
2958.54 62
2958.67 57
2958.79 52
2958.92 49
2959.04 48
2959.17 47
2959.29 48
2959.42 48
2959.54 49
2959.67 50
2959.79 52
2959.92 56
2960.04 61
2960.16 66
2960.29 72
2960.41 77
2960.54 81
2960.66 84
2960.79 86
2960.91 86
2961.04 86
2961.16 85
2961.29 83
2961.41 79
2961.54 74
2961.66 66
2961.79 57
2961.91 47
2962.04 37
2962.16 27
2962.29 19
2962.41 13
2962.54 8
2962.66 5
2962.79 3
2962.91 1
2963.04 0
2963.16 0
2963.28 0
2963.41 3
2963.53 8
2963.66 14
2963.78 23
2963.91 32
2964.03 42
2964.16 51
2964.28 58
2964.41 62
2964.53 64
2964.66 62
2964.78 57
2964.91 50
2965.03 42
2965.16 33
2965.28 24
2965.41 17
2965.53 11
2965.66 7
2965.78 5
2965.91 5
2966.03 5
2966.16 7
2966.28 8
2966.41 8
2966.53 8
2966.66 6
2966.78 3
2966.91 0
2967.03 0
2967.16 0
2967.28 0
2967.41 0
2967.53 0
2967.65 0
2967.78 5
2967.90 13
2968.03 20
2968.15 27
2968.28 32
2968.40 35
2968.53 36
2968.65 37
2968.78 37
2968.90 38
2969.03 39
2969.15 41
2969.28 43
2969.40 46
2969.53 50
2969.65 53
2969.78 55
2969.90 57
2970.03 58
2970.15 58
2970.28 58
2970.40 59
2970.53 59
2970.65 60
2970.78 60
2970.90 61
2971.03 63
2971.15 65
2971.28 68
2971.40 73
2971.53 78
2971.65 84
2971.78 90
2971.90 95
2972.03 98
2972.15 100
2972.28 101
2972.40 102
2972.53 102
2972.65 101
2972.78 101
2972.90 98
2973.03 95
2973.15 89
2973.28 82
2973.40 74
2973.53 66
2973.65 59
2973.78 54
2973.90 50
2974.03 49
2974.15 50
2974.28 52
2974.40 55
2974.53 59
2974.65 63
2974.78 67
2974.90 70
2975.03 73
2975.15 73
2975.28 73
2975.40 71
2975.53 67
2975.65 63
2975.78 59
2975.90 55
2976.03 52
2976.15 50
2976.28 49
2976.41 49
2976.53 48
2976.66 47
2976.78 43
2976.91 38
2977.03 31
2977.16 22
2977.28 12
2977.41 4
2977.53 0
2977.66 0
2977.78 0
2977.91 0
2978.03 5
2978.16 15
2978.28 25
2978.41 34
2978.53 40
2978.66 44
2978.78 46
2978.91 44
2979.03 41
2979.16 36
2979.28 30
2979.41 24
2979.53 18
2979.66 12
2979.78 8
2979.91 6
2980.03 7
2980.16 12
2980.28 20
2980.41 31
2980.53 43
2980.66 56
2980.79 69
2980.91 80
2981.04 90
2981.16 99
2981.29 109
2981.41 118
2981.54 129
2981.66 142
2981.79 156
2981.91 172
2982.04 188
2982.16 206
2982.29 224
2982.41 242
2982.54 260
2982.66 277
2982.79 293
2982.91 306
2983.04 316
2983.16 322
2983.29 324
2983.41 323
2983.54 320
2983.67 316
2983.79 314
2983.92 315
2984.04 318
2984.17 323
2984.29 328
2984.42 331
2984.54 330
2984.67 325
2984.79 315
2984.92 304
2985.04 292
2985.17 283
2985.29 277
2985.42 274
2985.54 273
2985.67 273
2985.79 271
2985.92 266
2986.05 259
2986.17 248
2986.30 234
2986.42 219
2986.55 204
2986.67 189
2986.80 175
2986.92 162
2987.05 150
2987.17 138
2987.30 126
2987.42 114
2987.55 101
2987.67 86
2987.80 72
2987.92 59
2988.05 48
2988.18 39
2988.30 34
2988.43 31
2988.55 32
2988.68 35
2988.80 39
2988.93 43
2989.05 48
2989.18 53
2989.30 57
2989.43 61
2989.55 65
2989.68 69
2989.81 73
2989.93 78
2990.06 82
2990.18 85
2990.31 88
2990.43 90
2990.56 90
2990.68 89
2990.81 87
2990.93 83
2991.06 78
2991.18 72
2991.31 65
2991.44 59
2991.56 54
2991.69 50
2991.81 49
2991.94 51
2992.06 54
2992.19 58
2992.31 61
2992.44 63
2992.56 63
2992.69 63
2992.82 62
2992.94 62
2993.07 65
2993.19 70
2993.32 77
2993.44 87
2993.57 97
2993.69 106
2993.82 114
2993.94 119
2994.07 120
2994.20 118
2994.32 113
2994.45 106
2994.57 96
2994.70 86
2994.82 77
2994.95 68
2995.07 62
2995.20 56
2995.32 53
2995.45 51
2995.58 49
2995.70 47
2995.83 44
2995.95 41
2996.08 38
2996.20 35
2996.33 32
2996.45 30
2996.58 29
2996.70 27
2996.83 25
2996.96 22
2997.08 18
2997.21 12
2997.33 7
2997.46 1
2997.58 0
2997.71 0
2997.83 0
2997.96 0
2998.09 0
2998.21 0
2998.34 4
2998.46 9
2998.59 15
2998.71 23
2998.84 31
2998.96 38
2999.09 45
2999.22 50
2999.34 53
2999.47 53
2999.59 52
2999.72 50
2999.84 48
2999.97 47
3000.09 47
3000.22 47
3000.35 48
3000.47 50
3000.60 52
3000.72 55
3000.85 57
3000.97 60
3001.10 63
3001.23 65
3001.35 67
3001.48 69
3001.60 71
3001.73 73
3001.85 76
3001.98 79
3002.10 82
3002.23 85
3002.36 88
3002.48 90
3002.61 90
3002.73 90
3002.86 89
3002.98 89
3003.11 88
3003.24 88
3003.36 88
3003.49 88
3003.61 89
3003.74 90
3003.86 93
3003.99 97
3004.12 103
3004.24 109
3004.37 116
3004.49 122
3004.62 126
3004.74 127
3004.87 126
3005.00 121
3005.12 113
3005.25 105
3005.37 96
3005.50 88
3005.62 81
3005.75 76
3005.87 71
3006.00 68
3006.13 66
3006.25 64
3006.38 63
3006.50 63
3006.63 62
3006.76 60
3006.88 57
3007.01 51
3007.13 44
3007.26 35
3007.38 25
3007.51 16
3007.64 7
3007.76 1
3007.89 0
3008.01 0
3008.14 0
3008.26 0
3008.39 0
3008.52 0
3008.64 2
3008.77 4
3008.89 5
3009.02 4
3009.14 4
3009.27 3
3009.40 2
3009.52 2
3009.65 3
3009.77 6
3009.90 9
3010.02 12
3010.15 16
3010.28 20
3010.40 24
3010.53 28
3010.65 32
3010.78 35
3010.91 38
3011.03 39
3011.16 38
3011.28 36
3011.41 31
3011.53 26
3011.66 19
3011.79 13
3011.91 7
3012.04 4
3012.16 4
3012.29 6
3012.42 11
3012.54 18
3012.67 26
3012.79 34
3012.92 40
3013.04 45
3013.17 48
3013.30 48
3013.42 48
3013.55 47
3013.67 47
3013.80 48
3013.93 50
3014.05 54
3014.18 59
3014.30 65
3014.43 69
3014.56 71
3014.68 72
3014.81 71
3014.93 69
3015.06 67
3015.18 67
3015.31 68
3015.44 72
3015.56 78
3015.69 86
3015.81 94
3015.94 103
3016.07 112
3016.19 119
3016.32 125
3016.44 130
3016.57 132
3016.70 132
3016.82 129
3016.95 123
3017.07 115
3017.20 105
3017.33 95
3017.45 86
3017.58 79
3017.70 76
3017.83 76
3017.96 81
3018.08 90
3018.21 102
3018.33 113
3018.46 123
3018.59 130
3018.71 133
3018.84 132
3018.96 129
3019.09 126
3019.22 124
3019.34 124
3019.47 127
3019.59 131
3019.72 134
3019.85 136
3019.97 134
3020.10 130
3020.22 122
3020.35 113
3020.48 103
3020.60 95
3020.73 90
3020.85 87
3020.98 86
3021.11 88
3021.23 90
3021.36 92
3021.48 94
3021.61 95
3021.74 95
3021.86 95
3021.99 94
3022.11 93
3022.24 92
3022.37 92
3022.49 95
3022.62 100
3022.74 108
3022.87 118
3023.00 129
3023.12 138
3023.25 143
3023.37 143
3023.50 137
3023.63 126
3023.75 111
3023.88 96
3024.00 82
3024.13 70
3024.26 63
3024.38 58
3024.51 57
3024.64 59
3024.76 61
3024.89 65
3025.01 70
3025.14 75
3025.27 81
3025.39 87
3025.52 92
3025.64 98
3025.77 103
3025.90 107
3026.02 111
3026.15 113
3026.27 115
3026.40 114
3026.53 113
3026.65 110
3026.78 107
3026.91 103
3027.03 100
3027.16 98
3027.28 96
3027.41 95
3027.54 94
3027.66 93
3027.79 91
3027.91 90
3028.04 90
3028.17 91
3028.29 92
3028.42 95
3028.55 97
3028.67 100
3028.80 103
3028.92 106
3029.05 109
3029.18 112
3029.30 117
3029.43 123
3029.56 130
3029.68 137
3029.81 146
3029.93 153
3030.06 158
3030.19 160
3030.31 158
3030.44 152
3030.57 142
3030.69 130
3030.82 117
3030.94 105
3031.07 96
3031.20 89
3031.32 86
3031.45 88
3031.58 92
3031.70 99
3031.83 107
3031.95 114
3032.08 120
3032.21 124
3032.33 125
3032.46 125
3032.59 122
3032.71 118
3032.84 114
3032.96 108
3033.09 103
3033.22 99
3033.34 96
3033.47 96
3033.60 99
3033.72 104
3033.85 110
3033.97 117
3034.10 122
3034.23 126
3034.35 126
3034.48 124
3034.61 120
3034.73 115
3034.86 110
3034.98 105
3035.11 101
3035.24 98
3035.36 96
3035.49 94
3035.62 91
3035.74 88
3035.87 83
3036.00 77
3036.12 69
3036.25 60
3036.37 51
3036.50 41
3036.63 32
3036.75 24
3036.88 16
3037.01 9
3037.13 2
3037.26 0
3037.39 0
3037.51 0
3037.64 0
3037.76 0
3037.89 0
3038.02 0
3038.14 0
3038.27 7
3038.40 15
3038.52 22
3038.65 28
3038.78 33
3038.90 37
3039.03 41
3039.15 45
3039.28 48
3039.41 51
3039.53 53
3039.66 54
3039.79 56
3039.91 58
3040.04 61
3040.17 66
3040.29 72
3040.42 79
3040.55 87
3040.67 97
3040.80 108
3040.92 120
3041.05 135
3041.18 150
3041.30 167
3041.43 183
3041.56 198
3041.68 212
3041.81 223
3041.94 231
3042.06 238
3042.19 242
3042.32 244
3042.44 244
3042.57 242
3042.70 237
3042.82 231
3042.95 225
3043.07 218
3043.20 214
3043.33 211
3043.45 212
3043.58 215
3043.71 220
3043.83 224
3043.96 226
3044.09 225
3044.21 220
3044.34 211
3044.47 199
3044.59 186
3044.72 173
3044.85 162
3044.97 153
3045.10 146
3045.23 143
3045.35 141
3045.48 139
3045.60 138
3045.73 135
3045.86 131
3045.98 127
3046.11 122
3046.24 117
3046.36 111
3046.49 105
3046.62 99
3046.74 92
3046.87 84
3047.00 77
3047.12 70
3047.25 64
3047.38 61
3047.50 59
3047.63 58
3047.76 57
3047.88 55
3048.01 53
3048.14 51
3048.26 49
3048.39 49
3048.52 50
3048.64 53
3048.77 57
3048.90 62
3049.02 67
3049.15 70
3049.28 72
3049.40 74
3049.53 74
3049.66 73
3049.78 72
3049.91 70
3050.04 66
3050.16 61
3050.29 54
3050.42 47
3050.54 39
3050.67 33
3050.80 27
3050.92 24
3051.05 22
3051.18 23
3051.30 25
3051.43 28
3051.56 31
3051.68 34
3051.81 37
3051.94 40
3052.06 42
3052.19 43
3052.32 44
3052.44 43
3052.57 41
3052.70 38
3052.82 35
3052.95 32
3053.08 30
3053.20 29
3053.33 30
3053.46 33
3053.58 37
3053.71 42
3053.84 46
3053.96 50
3054.09 52
3054.22 53
3054.34 52
3054.47 51
3054.60 49
3054.72 47
3054.85 43
3054.98 39
3055.10 34
3055.23 26
3055.36 17
3055.48 8
3055.61 0
3055.74 0
3055.86 0
3055.99 0
3056.12 0
3056.24 0
3056.37 0
3056.50 0
3056.62 0
3056.75 5
3056.88 13
3057.00 23
3057.13 34
3057.26 43
3057.38 50
3057.51 54
3057.64 53
3057.77 47
3057.89 38
3058.02 28
3058.15 19
3058.27 12
3058.40 10
3058.53 11
3058.65 15
3058.78 21
3058.91 27
3059.03 32
3059.16 35
3059.29 35
3059.41 34
3059.54 33
3059.67 31
3059.79 31
3059.92 33
3060.05 36
3060.17 39
3060.30 42
3060.43 43
3060.56 42
3060.68 38
3060.81 31
3060.94 24
3061.06 17
3061.19 12
3061.32 10
3061.44 11
3061.57 13
3061.70 16
3061.82 18
3061.95 18
3062.08 16
3062.20 12
3062.33 8
3062.46 5
3062.59 3
3062.71 4
3062.84 6
3062.97 9
3063.09 13
3063.22 17
3063.35 19
3063.47 21
3063.60 21
3063.73 19
3063.85 17
3063.98 14
3064.11 12
3064.23 10
3064.36 11
3064.49 12
3064.62 16
3064.74 20
3064.87 26
3065.00 32
3065.12 39
3065.25 47
3065.38 55
3065.50 62
3065.63 69
3065.76 74
3065.89 78
3066.01 82
3066.14 86
3066.27 90
3066.39 96
3066.52 102
3066.65 110
3066.77 116
3066.90 122
3067.03 125
3067.15 126
3067.28 125
3067.41 123
3067.54 120
3067.66 117
3067.79 114
3067.92 112
3068.04 111
3068.17 111
3068.30 113
3068.42 114
3068.55 116
3068.68 117
3068.81 117
3068.93 116
3069.06 115
3069.19 115
3069.31 117
3069.44 121
3069.57 128
3069.70 136
3069.82 144
3069.95 151
3070.08 154
3070.20 155
3070.33 153
3070.46 149
3070.58 144
3070.71 141
3070.84 139
3070.97 138
3071.09 139
3071.22 139
3071.35 138
3071.47 136
3071.60 133
3071.73 129
3071.86 126
3071.98 124
3072.11 123
3072.24 124
3072.36 125
3072.49 126
3072.62 125
3072.74 122
3072.87 117
3073.00 109
3073.13 99
3073.25 89
3073.38 79
3073.51 69
3073.63 61
3073.76 55
3073.89 52
3074.02 50
3074.14 51
3074.27 53
3074.40 56
3074.52 58
3074.65 61
3074.78 62
3074.91 62
3075.03 61
3075.16 60
3075.29 58
3075.41 58
3075.54 60
3075.67 65
3075.80 72
3075.92 81
3076.05 91
3076.18 101
3076.30 108
3076.43 113
3076.56 115
3076.69 113
3076.81 109
3076.94 103
3077.07 97
3077.20 91
3077.32 85
3077.45 79
3077.58 74
3077.70 70
3077.83 67
3077.96 66
3078.09 66
3078.21 69
3078.34 73
3078.47 76
3078.59 78
3078.72 78
3078.85 75
3078.98 71
3079.10 67
3079.23 64
3079.36 62
3079.49 63
3079.61 65
3079.74 69
3079.87 73
3079.99 77
3080.12 81
3080.25 86
3080.38 92
3080.50 99
3080.63 108
3080.76 117
3080.88 127
3081.01 137
3081.14 146
3081.27 154
3081.39 161
3081.52 165
3081.65 167
3081.78 167
3081.90 164
3082.03 160
3082.16 156
3082.29 150
3082.41 145
3082.54 140
3082.67 135
3082.79 132
3082.92 129
3083.05 128
3083.18 126
3083.30 125
3083.43 122
3083.56 117
3083.69 110
3083.81 101
3083.94 90
3084.07 81
3084.19 72
3084.32 67
3084.45 64
3084.58 65
3084.70 66
3084.83 68
3084.96 68
3085.09 67
3085.21 65
3085.34 61
3085.47 58
3085.60 56
3085.72 56
3085.85 59
3085.98 63
3086.11 68
3086.23 73
3086.36 76
3086.49 77
3086.61 77
3086.74 75
3086.87 71
3087.00 66
3087.12 61
3087.25 55
3087.38 50
3087.51 45
3087.63 41
3087.76 38
3087.89 36
3088.02 35
3088.14 34
3088.27 32
3088.40 28
3088.53 23
3088.65 16
3088.78 8
3088.91 0
3089.04 0
3089.16 0
3089.29 0
3089.42 7
3089.55 20
3089.67 37
3089.80 55
3089.93 71
3090.06 85
3090.18 95
3090.31 101
3090.44 103
3090.57 102
3090.69 99
3090.82 95
3090.95 90
3091.08 85
3091.20 80
3091.33 76
3091.46 73
3091.59 69
3091.71 64
3091.84 59
3091.97 53
3092.10 47
3092.22 42
3092.35 37
3092.48 35
3092.61 33
3092.73 32
3092.86 32
3092.99 31
3093.12 29
3093.24 26
3093.37 23
3093.50 20
3093.63 18
3093.75 17
3093.88 17
3094.01 17
3094.14 18
3094.26 19
3094.39 20
3094.52 22
3094.65 24
3094.77 27
3094.90 32
3095.03 37
3095.16 43
3095.28 49
3095.41 54
3095.54 59
3095.67 62
3095.79 65
3095.92 66
3096.05 67
3096.18 67
3096.30 67
3096.43 66
3096.56 66
3096.69 65
3096.81 64
3096.94 63
3097.07 63
3097.20 64
3097.32 66
3097.45 69
3097.58 72
3097.71 75
3097.84 76
3097.96 77
3098.09 75
3098.22 73
3098.35 69
3098.47 65
3098.60 59
3098.73 53
3098.86 45
3098.98 36
3099.11 28
3099.24 20
3099.37 13
3099.49 8
3099.62 5
3099.75 3
3099.88 2
3100.01 2
3100.13 2
3100.26 3
3100.39 4
3100.52 5
3100.64 7
3100.77 9
3100.90 10
3101.03 11
3101.15 10
3101.28 8
3101.41 6
3101.54 3
3101.67 0
3101.79 0
3101.92 0
3102.05 1
3102.18 4
3102.30 7
3102.43 9
3102.56 10
3102.69 10
3102.81 7
3102.94 3
3103.07 0
3103.20 0
3103.33 0
3103.45 0
3103.58 0
3103.71 0
3103.84 3
3103.96 16
3104.09 31
3104.22 46
3104.35 60
3104.48 72
3104.60 80
3104.73 85
3104.86 87
3104.99 85
3105.11 82
3105.24 79
3105.37 76
3105.50 75
3105.63 75
3105.75 75
3105.88 75
3106.01 75
3106.14 73
3106.26 70
3106.39 66
3106.52 60
3106.65 54
3106.78 48
3106.90 43
3107.03 38
3107.16 33
3107.29 29
3107.41 26
3107.54 23
3107.67 22
3107.80 22
3107.93 23
3108.05 27
3108.18 31
3108.31 36
3108.44 41
3108.56 46
3108.69 49
3108.82 51
3108.95 53
3109.08 56
3109.20 60
3109.33 66
3109.46 74
3109.59 82
3109.72 88
3109.84 92
3109.97 93
3110.10 91
3110.23 87
3110.35 81
3110.48 77
3110.61 73
3110.74 72
3110.87 72
3110.99 73
3111.12 74
3111.25 75
3111.38 75
3111.51 74
3111.63 73
3111.76 73
3111.89 72
3112.02 71
3112.15 70
3112.27 69
3112.40 68
3112.53 66
3112.66 65
3112.79 65
3112.91 66
3113.04 69
3113.17 72
3113.30 75
3113.42 78
3113.55 79
3113.68 79
3113.81 80
3113.94 80
3114.06 82
3114.19 86
3114.32 92
3114.45 98
3114.58 104
3114.70 108
3114.83 108
3114.96 105
3115.09 99
3115.22 92
3115.34 85
3115.47 79
3115.60 74
3115.73 69
3115.86 64
3115.98 58
3116.11 51
3116.24 44
3116.37 37
3116.50 32
3116.62 29
3116.75 29
3116.88 33
3117.01 38
3117.14 45
3117.26 51
3117.39 57
3117.52 61
3117.65 64
3117.78 65
3117.90 65
3118.03 64
3118.16 62
3118.29 59
3118.42 56
3118.54 53
3118.67 49
3118.80 45
3118.93 41
3119.06 37
3119.18 35
3119.31 35
3119.44 37
3119.57 41
3119.70 48
3119.83 57
3119.95 66
3120.08 75
3120.21 83
3120.34 89
3120.47 93
3120.59 96
3120.72 97
3120.85 95
3120.98 92
3121.11 86
3121.23 80
3121.36 72
3121.49 66
3121.62 60
3121.75 56
3121.87 54
3122.00 55
3122.13 56
3122.26 59
3122.39 63
3122.52 66
3122.64 70
3122.77 74
3122.90 78
3123.03 81
3123.16 83
3123.28 84
3123.41 83
3123.54 82
3123.67 80
3123.80 77
3123.93 75
3124.05 73
3124.18 71
3124.31 69
3124.44 65
3124.57 61
3124.69 55
3124.82 50
3124.95 44
3125.08 41
3125.21 39
3125.33 39
3125.46 42
3125.59 45
3125.72 48
3125.85 52
3125.98 54
3126.10 56
3126.23 57
3126.36 58
3126.49 59
3126.62 58
3126.75 58
3126.87 55
3127.00 52
3127.13 49
3127.26 45
3127.39 43
3127.51 42
3127.64 43
3127.77 44
3127.90 45
3128.03 45
3128.16 44
3128.28 41
3128.41 37
3128.54 35
3128.67 35
3128.80 38
3128.93 44
3129.05 52
3129.18 61
3129.31 70
3129.44 76
3129.57 79
3129.69 79
3129.82 76
3129.95 71
3130.08 66
3130.21 60
3130.34 56
3130.46 53
3130.59 51
3130.72 52
3130.85 54
3130.98 58
3131.11 62
3131.23 66
3131.36 69
3131.49 70
3131.62 69
3131.75 65
3131.88 59
3132.00 51
3132.13 43
3132.26 35
3132.39 28
3132.52 21
3132.65 14
3132.77 7
3132.90 0
3133.03 0
3133.16 0
3133.29 0
3133.42 0
3133.54 0
3133.67 0
3133.80 0
3133.93 0
3134.06 6
3134.19 14
3134.31 23
3134.44 32
3134.57 41
3134.70 49
3134.83 57
3134.96 64
3135.08 70
3135.21 76
3135.34 82
3135.47 86
3135.60 88
3135.73 90
3135.86 89
3135.98 88
3136.11 85
3136.24 82
3136.37 79
3136.50 75
3136.63 72
3136.75 69
3136.88 67
3137.01 67
3137.14 67
3137.27 68
3137.40 69
3137.52 71
3137.65 73
3137.78 73
3137.91 73
3138.04 72
3138.17 71
3138.30 71
3138.42 73
3138.55 76
3138.68 81
3138.81 89
3138.94 97
3139.07 104
3139.19 111
3139.32 115
3139.45 117
3139.58 116
3139.71 111
3139.84 104
3139.97 95
3140.09 84
3140.22 74
3140.35 65
3140.48 58
3140.61 53
3140.74 51
3140.86 51
3140.99 51
3141.12 52
3141.25 52
3141.38 51
3141.51 49
3141.64 47
3141.76 46
3141.89 47
3142.02 51
3142.15 58
3142.28 69
3142.41 82
3142.54 96
3142.66 110
3142.79 122
3142.92 129
3143.05 132
3143.18 131
3143.31 126
3143.44 118
3143.56 110
3143.69 102
3143.82 96
3143.95 90
3144.08 86
3144.21 83
3144.34 81
3144.46 79
3144.59 79
3144.72 79
3144.85 80
3144.98 81
3145.11 83
3145.24 85
3145.36 87
3145.49 89
3145.62 90
3145.75 91
3145.88 93
3146.01 96
3146.14 99
3146.26 104
3146.39 109
3146.52 115
3146.65 119
3146.78 122
3146.91 122
3147.04 121
3147.16 119
3147.29 117
3147.42 115
3147.55 115
3147.68 117
3147.81 119
3147.94 122
3148.07 124
3148.19 124
3148.32 122
3148.45 119
3148.58 114
3148.71 108
3148.84 101
3148.97 93
3149.09 86
3149.22 78
3149.35 71
3149.48 64
3149.61 58
3149.74 53
3149.87 49
3150.00 45
3150.12 43
3150.25 43
3150.38 44
3150.51 47
3150.64 52
3150.77 57
3150.90 62
3151.02 66
3151.15 68
3151.28 67
3151.41 63
3151.54 58
3151.67 52
3151.80 46
3151.93 41
3152.05 37
3152.18 34
3152.31 33
3152.44 31
3152.57 30
3152.70 28
3152.83 26
3152.96 23
3153.08 20
3153.21 17
3153.34 15
3153.47 12
3153.60 11
3153.73 11
3153.86 12
3153.99 15
3154.11 19
3154.24 26
3154.37 34
3154.50 43
3154.63 52
3154.76 61
3154.89 69
3155.02 74
3155.15 78
3155.27 78
3155.40 77
3155.53 75
3155.66 73
3155.79 71
3155.92 71
3156.05 71
3156.18 72
3156.30 73
3156.43 74
3156.56 74
3156.69 74
3156.82 75
3156.95 78
3157.08 83
3157.21 90
3157.34 97
3157.46 106
3157.59 113
3157.72 119
3157.85 124
3157.98 127
3158.11 128
3158.24 128
3158.37 126
3158.49 123
3158.62 118
3158.75 112
3158.88 105
3159.01 98
3159.14 92
3159.27 89
3159.40 88
3159.53 89
3159.65 92
3159.78 96
3159.91 101
3160.04 105
3160.17 110
3160.30 113
3160.43 117
3160.56 121
3160.69 124
3160.81 127
3160.94 130
3161.07 131
3161.20 131
3161.33 130
3161.46 128
3161.59 125
3161.72 123
3161.85 120
3161.98 117
3162.10 115
3162.23 112
3162.36 109
3162.49 106
3162.62 103
3162.75 101
3162.88 99
3163.01 98
3163.14 97
3163.26 98
3163.39 100
3163.52 102
3163.65 103
3163.78 105
3163.91 105
3164.04 104
3164.17 102
3164.30 99
3164.43 95
3164.55 89
3164.68 82
3164.81 74
3164.94 64
3165.07 55
3165.20 45
3165.33 38
3165.46 32
3165.59 31
3165.72 32
3165.84 35
3165.97 40
3166.10 46
3166.23 51
3166.36 55
3166.49 58
3166.62 60
3166.75 60
3166.88 61
3167.01 63
3167.13 65
3167.26 66
3167.39 67
3167.52 67
3167.65 66
3167.78 63
3167.91 60
3168.04 56
3168.17 54
3168.30 55
3168.43 58
3168.55 64
3168.68 73
3168.81 83
3168.94 94
3169.07 104
3169.20 112
3169.33 117
3169.46 119
3169.59 118
3169.72 116
3169.85 114
3169.97 112
3170.10 112
3170.23 114
3170.36 119
3170.49 126
3170.62 133
3170.75 141
3170.88 148
3171.01 154
3171.14 156
3171.27 156
3171.39 154
3171.52 149
3171.65 142
3171.78 134
3171.91 125
3172.04 114
3172.17 103
3172.30 91
3172.43 80
3172.56 71
3172.69 63
3172.82 59
3172.94 58
3173.07 58
3173.20 59
3173.33 61
3173.46 61
3173.59 60
3173.72 57
3173.85 53
3173.98 48
3174.11 43
3174.24 40
3174.37 39
3174.49 40
3174.62 44
3174.75 49
3174.88 55
3175.01 61
3175.14 65
3175.27 70
3175.40 73
3175.53 77
3175.66 81
3175.79 85
3175.92 88
3176.04 90
3176.17 90
3176.30 86
3176.43 80
3176.56 74
3176.69 67
3176.82 63
3176.95 61
3177.08 63
3177.21 67
3177.34 72
3177.47 77
3177.60 82
3177.72 85
3177.85 85
3177.98 84
3178.11 82
3178.24 78
3178.37 74
3178.50 70
3178.63 67
3178.76 65
3178.89 64
3179.02 64
3179.15 64
3179.28 65
3179.41 66
3179.53 66
3179.66 66
3179.79 66
3179.92 65
3180.05 65
3180.18 64
3180.31 64
3180.44 62
3180.57 60
3180.70 57
3180.83 55
3180.96 52
3181.09 51
3181.22 51
3181.35 52
3181.47 55
3181.60 59
3181.73 63
3181.86 67
3181.99 71
3182.12 74
3182.25 76
3182.38 78
3182.51 80
3182.64 84
3182.77 89
3182.90 95
3183.03 100
3183.16 104
3183.29 107
3183.41 107
3183.54 105
3183.67 102
3183.80 99
3183.93 97
3184.06 97
3184.19 99
3184.32 101
3184.45 102
3184.58 102
3184.71 100
3184.84 97
3184.97 92
3185.10 86
3185.23 82
3185.36 79
3185.49 77
3185.61 76
3185.74 75
3185.87 74
3186.00 72
3186.13 71
3186.26 71
3186.39 72
3186.52 73
3186.65 76
3186.78 77
3186.91 79
3187.04 79
3187.17 78
3187.30 77
3187.43 76
3187.56 75
3187.69 74
3187.81 72
3187.94 70
3188.07 66
3188.20 61
3188.33 54
3188.46 47
3188.59 40
3188.72 34
3188.85 29
3188.98 26
3189.11 25
3189.24 26
3189.37 28
3189.50 30
3189.63 33
3189.76 36
3189.89 39
3190.02 40
3190.15 41
3190.28 41
3190.40 41
3190.53 40
3190.66 41
3190.79 42
3190.92 44
3191.05 48
3191.18 51
3191.31 55
3191.44 57
3191.57 58
3191.70 58
3191.83 58
3191.96 57
3192.09 57
3192.22 58
3192.35 59
3192.48 61
3192.61 63
3192.74 64
3192.87 65
3193.00 64
3193.13 62
3193.25 60
3193.38 59
3193.51 58
3193.64 59
3193.77 59
3193.90 58
3194.03 56
3194.16 52
3194.29 46
3194.42 39
3194.55 34
3194.68 31
3194.81 31
3194.94 35
3195.07 42
3195.20 52
3195.33 63
3195.46 73
3195.59 83
3195.72 90
3195.85 95
3195.98 96
3196.11 95
3196.24 90
3196.37 84
3196.49 77
3196.62 71
3196.75 67
3196.88 65
3197.01 66
3197.14 69
3197.27 73
3197.40 77
3197.53 79
3197.66 79
3197.79 76
3197.92 71
3198.05 64
3198.18 58
3198.31 53
3198.44 49
3198.57 48
3198.70 50
3198.83 52
3198.96 56
3199.09 58
3199.22 59
3199.35 57
3199.48 51
3199.61 43
3199.74 34
3199.87 24
3200.00 15
3200.13 10
3200.26 7
3200.39 7
3200.51 10
3200.64 14
3200.77 18
3200.90 21
3201.03 22
3201.16 22
3201.29 20
3201.42 17
3201.55 16
3201.68 16
3201.81 18
3201.94 22
3202.07 27
3202.20 33
3202.33 38
3202.46 42
3202.59 44
3202.72 43
3202.85 40
3202.98 36
3203.11 31
3203.24 26
3203.37 23
3203.50 20
3203.63 20
3203.76 22
3203.89 25
3204.02 31
3204.15 37
3204.28 44
3204.41 50
3204.54 55
3204.67 59
3204.80 62
3204.93 63
3205.06 64
3205.19 64
3205.32 63
3205.45 62
3205.58 61
3205.71 58
3205.84 55
3205.97 49
3206.10 42
3206.23 34
3206.36 25
3206.48 16
3206.61 8
3206.74 2
3206.87 0
3207.00 0
3207.13 0
3207.26 0
3207.39 0
3207.52 0
3207.65 0
3207.78 0
3207.91 0
3208.04 0
3208.17 0
3208.30 5
3208.43 16
3208.56 27
3208.69 39
3208.82 51
3208.95 61
3209.08 69
3209.21 76
3209.34 82
3209.47 89
3209.60 96
3209.73 103
3209.86 109
3209.99 114
3210.12 118
3210.25 119
3210.38 118
3210.51 114
3210.64 109
3210.77 102
3210.90 96
3211.03 92
3211.16 89
3211.29 89
3211.42 91
3211.55 95
3211.68 98
3211.81 100
3211.94 99
3212.07 97
3212.20 92
3212.33 86
3212.46 81
3212.59 77
3212.72 75
3212.85 75
3212.98 78
3213.11 81
3213.24 86
3213.37 91
3213.50 96
3213.63 101
3213.76 105
3213.89 108
3214.02 110
3214.15 111
3214.28 109
3214.41 105
3214.54 99
3214.67 93
3214.80 88
3214.93 83
3215.06 80
3215.19 79
3215.32 80
3215.45 83
3215.58 87
3215.71 92
3215.84 97
3215.97 101
3216.10 104
3216.23 106
3216.36 107
3216.49 108
3216.62 110
3216.75 112
3216.88 115
3217.01 117
3217.14 117
3217.27 116
3217.40 111
3217.53 105
3217.66 97
3217.79 89
3217.92 83
3218.05 81
3218.18 82
3218.31 86
3218.44 93
3218.57 101
3218.70 107
3218.83 111
3218.96 111
3219.09 108
3219.22 102
3219.35 96
3219.48 89
3219.61 83
3219.74 79
3219.87 77
3220.00 76
3220.13 77
3220.26 78
3220.39 80
3220.52 82
3220.65 84
3220.78 86
3220.91 87
3221.04 87
3221.17 84
3221.30 79
3221.43 72
3221.56 63
3221.69 54
3221.82 45
3221.95 39
3222.08 36
3222.21 36
3222.35 40
3222.48 46
3222.61 53
3222.74 60
3222.87 65
3223.00 68
3223.13 69
3223.26 66
3223.39 62
3223.52 57
3223.65 51
3223.78 46
3223.91 42
3224.04 40
3224.17 39
3224.30 40
3224.43 43
3224.56 46
3224.69 50
3224.82 55
3224.95 58
3225.08 62
3225.21 65
3225.34 68
3225.47 71
3225.60 74
3225.73 78
3225.86 81
3225.99 83
3226.12 85
3226.25 85
3226.38 86
3226.51 88
3226.64 90
3226.77 95
3226.90 101
3227.03 108
3227.16 115
3227.29 122
3227.42 128
3227.55 131
3227.68 133
3227.81 134
3227.94 133
3228.07 131
3228.21 129
3228.34 126
3228.47 123
3228.60 120
3228.73 116
3228.86 111
3228.99 105
3229.12 97
3229.25 88
3229.38 78
3229.51 68
3229.64 58
3229.77 50
3229.90 43
3230.03 40
3230.16 38
3230.29 38
3230.42 39
3230.55 41
3230.68 42
3230.81 43
3230.94 43
3231.07 41
3231.20 39
3231.33 35
3231.46 31
3231.59 29
3231.72 28
3231.85 29
3231.98 33
3232.11 40
3232.24 49
3232.38 60
3232.51 70
3232.64 80
3232.77 87
3232.90 92
3233.03 94
3233.16 95
3233.29 95
3233.42 94
3233.55 93
3233.68 92
3233.81 89
3233.94 86
3234.07 83
3234.20 78
3234.33 73
3234.46 68
3234.59 64
3234.72 61
3234.85 59
3234.98 58
3235.11 58
3235.24 59
3235.37 60
3235.50 61
3235.64 62
3235.77 63
3235.90 63
3236.03 63
3236.16 61
3236.29 58
3236.42 52
3236.55 45
3236.68 36
3236.81 27
3236.94 18
3237.07 12
3237.20 8
3237.33 9
3237.46 13
3237.59 20
3237.72 29
3237.85 40
3237.98 51
3238.11 60
3238.24 67
3238.37 70
3238.51 70
3238.64 67
3238.77 61
3238.90 53
3239.03 45
3239.16 37
3239.29 31
3239.42 27
3239.55 26
3239.68 28
3239.81 32
3239.94 36
3240.07 41
3240.20 45
3240.33 49
3240.46 53
3240.59 56
3240.72 59
3240.85 62
3240.99 64
3241.12 64
3241.25 62
3241.38 59
3241.51 55
3241.64 50
3241.77 45
3241.90 40
3242.03 36
3242.16 32
3242.29 27
3242.42 23
3242.55 19
3242.68 14
3242.81 10
3242.94 6
3243.07 2
3243.20 0
3243.34 0
3243.47 0
3243.60 0
3243.73 0
3243.86 0
3243.99 1
3244.12 3
3244.25 4
3244.38 4
3244.51 3
3244.64 1
3244.77 0
3244.90 0
3245.03 2
3245.16 4
3245.29 8
3245.42 12
3245.56 15
3245.69 19
3245.82 21
3245.95 21
3246.08 21
3246.21 19
3246.34 16
3246.47 13
3246.60 10
3246.73 8
3246.86 6
3246.99 6
3247.12 8
3247.25 11
3247.38 15
3247.52 22
3247.65 29
3247.78 37
3247.91 45
3248.04 51
3248.17 55
3248.30 57
3248.43 56
3248.56 52
3248.69 47
3248.82 41
3248.95 37
3249.08 34
3249.21 34
3249.34 35
3249.48 37
3249.61 40
3249.74 41
3249.87 41
3250.00 38
3250.13 33
3250.26 26
3250.39 18
3250.52 10
3250.65 2
3250.78 0
3250.91 0
3251.04 0
3251.18 0
3251.31 0
3251.44 5
3251.57 11
3251.70 17
3251.83 22
3251.96 26
3252.09 27
3252.22 28
3252.35 28
3252.48 27
3252.61 26
3252.74 25
3252.87 24
3253.01 25
3253.14 26
3253.27 28
3253.40 31
3253.53 34
3253.66 37
3253.79 39
3253.92 42
3254.05 44
3254.18 46
3254.31 49
3254.44 53
3254.58 59
3254.71 65
3254.84 72
3254.97 79
3255.10 85
3255.23 91
3255.36 96
3255.49 100
3255.62 103
3255.75 104
3255.88 104
3256.01 102
3256.15 99
3256.28 94
3256.41 89
3256.54 84
3256.67 80
3256.80 77
3256.93 76
3257.06 76
3257.19 76
3257.32 76
3257.45 74
3257.58 71
3257.72 66
3257.85 60
3257.98 52
3258.11 43
3258.24 35
3258.37 27
3258.50 19
3258.63 14
3258.76 10
3258.89 8
3259.02 9
3259.16 13
3259.29 20
3259.42 30
3259.55 41
3259.68 54
3259.81 67
3259.94 78
3260.07 87
3260.20 92
3260.33 93
3260.46 89
3260.60 82
3260.73 73
3260.86 63
3260.99 54
3261.12 46
3261.25 39
3261.38 34
3261.51 31
3261.64 28
3261.77 27
3261.90 26
3262.04 26
3262.17 27
3262.30 29
3262.43 30
3262.56 33
3262.69 35
3262.82 37
3262.95 39
3263.08 41
3263.21 42
3263.35 42
3263.48 42
3263.61 41
3263.74 41
3263.87 43
3264.00 47
3264.13 53
3264.26 62
3264.39 72
3264.52 82
3264.66 88
3264.79 91
3264.92 89
3265.05 82
3265.18 72
3265.31 60
3265.44 49
3265.57 39
3265.70 31
3265.83 26
3265.97 23
3266.10 21
3266.23 20
3266.36 19
3266.49 20
3266.62 20
3266.75 21
3266.88 23
3267.01 25
3267.15 26
3267.28 28
3267.41 28
3267.54 26
3267.67 25
3267.80 22
3267.93 20
3268.06 19
3268.19 20
3268.33 24
3268.46 28
3268.59 34
3268.72 39
3268.85 43
3268.98 45
3269.11 44
3269.24 41
3269.37 37
3269.50 32
3269.64 29
3269.77 27
3269.90 28
3270.03 31
3270.16 36
3270.29 42
3270.42 48
3270.55 54
3270.69 58
3270.82 60
3270.95 61
3271.08 60
3271.21 58
3271.34 53
3271.47 48
3271.60 40
3271.73 31
3271.87 22
3272.00 12
3272.13 4
3272.26 0
3272.39 0
3272.52 0
3272.65 0
3272.78 0
3272.91 0
3273.05 0
3273.18 0
3273.31 0
3273.44 4
3273.57 12
3273.70 21
3273.83 29
3273.96 36
3274.10 40
3274.23 43
3274.36 43
3274.49 41
3274.62 38
3274.75 34
3274.88 28
3275.01 22
3275.15 15
3275.28 7
3275.41 1
3275.54 0
3275.67 0
3275.80 0
3275.93 0
3276.06 7
3276.20 17
3276.33 27
3276.46 35
3276.59 40
3276.72 40
3276.85 37
3276.98 32
3277.11 25
3277.25 20
3277.38 16
3277.51 16
3277.64 19
3277.77 24
3277.90 32
3278.03 39
3278.16 45
3278.30 50
3278.43 51
3278.56 49
3278.69 45
3278.82 38
3278.95 31
3279.08 25
3279.21 20
3279.35 17
3279.48 17
3279.61 19
3279.74 23
3279.87 27
3280.00 30
3280.13 33
3280.26 34
3280.40 36
3280.53 37
3280.66 39
3280.79 42
3280.92 46
3281.05 50
3281.18 54
3281.32 58
3281.45 62
3281.58 64
3281.71 66
3281.84 67
3281.97 66
3282.10 63
3282.24 59
3282.37 54
3282.50 49
3282.63 45
3282.76 44
3282.89 45
3283.02 49
3283.15 54
3283.29 59
3283.42 64
3283.55 68
3283.68 70
3283.81 72
3283.94 74
3284.07 77
3284.21 81
3284.34 86
3284.47 91
3284.60 95
3284.73 97
3284.86 96
3284.99 93
3285.13 88
3285.26 81
3285.39 75
3285.52 69
3285.65 64
3285.78 60
3285.91 57
3286.05 55
3286.18 53
3286.31 52
3286.44 52
3286.57 54
3286.70 59
3286.83 65
3286.97 74
3287.10 82
3287.23 89
3287.36 93
3287.49 93
3287.62 88
3287.75 80
3287.89 68
3288.02 54
3288.15 41
3288.28 30
3288.41 23
3288.54 20
3288.68 24
3288.81 31
3288.94 42
3289.07 55
3289.20 66
3289.33 75
3289.46 81
3289.60 83
3289.73 81
3289.86 78
3289.99 73
3290.12 67
3290.25 62
3290.38 56
3290.52 49
3290.65 43
3290.78 36
3290.91 30
3291.04 25
3291.17 21
3291.31 20
3291.44 21
3291.57 25
3291.70 30
3291.83 36
3291.96 42
3292.09 47
3292.23 51
3292.36 55
3292.49 57
3292.62 59
3292.75 61
3292.88 62
3293.02 62
3293.15 61
3293.28 59
3293.41 56
3293.54 51
3293.67 45
3293.81 41
3293.94 37
3294.07 35
3294.20 34
3294.33 34
3294.46 36
3294.60 37
3294.73 38
3294.86 39
3294.99 39
3295.12 39
3295.25 39
3295.38 39
3295.52 39
3295.65 40
3295.78 40
3295.91 40
3296.04 39
3296.17 38
3296.31 39
3296.44 40
3296.57 44
3296.70 48
3296.83 52
3296.96 56
3297.10 58
3297.23 57
3297.36 54
3297.49 49
3297.62 45
3297.75 41
3297.89 40
3298.02 42
3298.15 48
3298.28 56
3298.41 65
3298.54 75
3298.68 82
3298.81 87
3298.94 89
3299.07 86
3299.20 80
3299.33 71
3299.47 61
3299.60 51
3299.73 43
3299.86 38
3299.99 37
3300.13 39
3300.26 45
3300.39 53
3300.52 61
3300.65 69
3300.78 76
3300.92 82
3301.05 87
3301.18 91
3301.31 94
3301.44 96
3301.57 96
3301.71 95
3301.84 91
3301.97 84
3302.10 74
3302.23 63
3302.36 49
3302.50 36
3302.63 23
3302.76 13
3302.89 5
3303.02 1
3303.16 0
3303.29 0
3303.42 2
3303.55 4
3303.68 7
3303.81 9
3303.95 11
3304.08 14
3304.21 16
3304.34 18
3304.47 19
3304.61 20
3304.74 19
3304.87 16
3305.00 14
3305.13 11
3305.26 9
3305.40 10
3305.53 13
3305.66 18
3305.79 24
3305.92 30
3306.06 34
3306.19 35
3306.32 32
3306.45 27
3306.58 18
3306.71 8
3306.85 0
3306.98 0
3307.11 0
3307.24 0
3307.37 0
3307.51 0
3307.64 0
3307.77 0
3307.90 1
3308.03 11
3308.17 22
3308.30 32
3308.43 42
3308.56 50
3308.69 56
3308.82 61
3308.96 64
3309.09 65
3309.22 64
3309.35 62
3309.48 59
3309.62 55
3309.75 51
3309.88 48
3310.01 45
3310.14 42
3310.28 40
3310.41 39
3310.54 38
3310.67 36
3310.80 35
3310.94 33
3311.07 31
3311.20 30
3311.33 30
3311.46 31
3311.60 35
3311.73 39
3311.86 45
3311.99 51
3312.12 56
3312.25 60
3312.39 61
3312.52 60
3312.65 57
3312.78 54
3312.91 50
3313.05 47
3313.18 46
3313.31 45
3313.44 45
3313.57 47
3313.71 48
3313.84 51
3313.97 54
3314.10 58
3314.23 63
3314.37 68
3314.50 73
3314.63 76
3314.76 78
3314.89 78
3315.03 76
3315.16 74
3315.29 73
3315.42 72
3315.55 74
3315.69 77
3315.82 82
3315.95 89
3316.08 97
3316.22 106
3316.35 116
3316.48 125
3316.61 134
3316.74 140
3316.88 144
3317.01 145
3317.14 145
3317.27 144
3317.40 145
3317.54 148
3317.67 154
3317.80 162
3317.93 171
3318.06 179
3318.20 185
3318.33 187
3318.46 186
3318.59 181
3318.72 173
3318.86 164
3318.99 155
3319.12 145
3319.25 137
3319.38 129
3319.52 124
3319.65 119
3319.78 116
3319.91 114
3320.05 112
3320.18 111
3320.31 110
3320.44 108
3320.57 105
3320.71 102
3320.84 98
3320.97 95
3321.10 91
3321.23 88
3321.37 86
3321.50 84
3321.63 83
3321.76 80
3321.90 77
3322.03 74
3322.16 70
3322.29 67
3322.42 64
3322.56 63
3322.69 63
3322.82 63
3322.95 63
3323.09 62
3323.22 60
3323.35 57
3323.48 54
3323.61 52
3323.75 50
3323.88 49
3324.01 49
3324.14 49
3324.27 48
3324.41 47
3324.54 45
3324.67 42
3324.80 38
3324.94 34
3325.07 30
3325.20 27
3325.33 24
3325.46 22
3325.60 21
3325.73 22
3325.86 24
3325.99 26
3326.13 28
3326.26 30
3326.39 30
3326.52 28
3326.65 24
3326.79 18
3326.92 10
3327.05 1
3327.18 0
3327.32 0
3327.45 0
3327.58 0
3327.71 0
3327.85 0
3327.98 0
3328.11 2
3328.24 12
3328.37 20
3328.51 28
3328.64 34
3328.77 38
3328.90 41
3329.04 44
3329.17 45
3329.30 46
3329.43 45
3329.57 42
3329.70 39
3329.83 36
3329.96 32
3330.09 29
3330.23 27
3330.36 27
3330.49 29
3330.62 32
3330.76 36
3330.89 42
3331.02 48
3331.15 55
3331.29 61
3331.42 67
3331.55 71
3331.68 72
3331.81 72
3331.95 70
3332.08 67
3332.21 62
3332.34 59
3332.48 56
3332.61 55
3332.74 55
3332.87 58
3333.01 62
3333.14 66
3333.27 71
3333.40 74
3333.54 77
3333.67 78
3333.80 79
3333.93 79
3334.07 80
3334.20 79
3334.33 79
3334.46 77
3334.59 73
3334.73 69
3334.86 64
3334.99 60
3335.12 57
3335.26 56
3335.39 59
3335.52 66
3335.65 74
3335.79 85
3335.92 94
3336.05 100
3336.18 102
3336.32 99
3336.45 92
3336.58 82
3336.71 71
3336.85 60
3336.98 52
3337.11 46
3337.24 43
3337.38 42
3337.51 43
3337.64 43
3337.77 43
3337.91 44
3338.04 44
3338.17 44
3338.30 45
3338.44 46
3338.57 48
3338.70 49
3338.83 50
3338.97 50
3339.10 48
3339.23 46
3339.36 43
3339.50 40
3339.63 37
3339.76 36
3339.89 37
3340.03 39
3340.16 44
3340.29 49
3340.42 55
3340.56 60
3340.69 63
3340.82 65
3340.95 64
3341.09 61
3341.22 57
3341.35 52
3341.48 48
3341.62 45
3341.75 43
3341.88 43
3342.01 43
3342.15 44
3342.28 45
3342.41 45
3342.54 45
3342.68 44
3342.81 43
3342.94 44
3343.07 47
3343.21 51
3343.34 57
3343.47 65
3343.60 72
3343.74 78
3343.87 83
3344.00 84
3344.14 82
3344.27 77
3344.40 71
3344.53 64
3344.67 57
3344.80 52
3344.93 50
3345.06 52
3345.20 56
3345.33 63
3345.46 73
3345.59 84
3345.73 95
3345.86 106
3345.99 114
3346.12 119
3346.26 121
3346.39 121
3346.52 118
3346.66 114
3346.79 110
3346.92 105
3347.05 101
3347.19 96
3347.32 89
3347.45 81
3347.58 70
3347.72 59
3347.85 47
3347.98 36
3348.11 26
3348.25 19
3348.38 14
3348.51 12
3348.65 12
3348.78 13
3348.91 13
3349.04 13
3349.18 12
3349.31 10
3349.44 7
3349.57 4
3349.71 0
3349.84 0
3349.97 0
3350.10 0
3350.24 0
3350.37 0
3350.50 0
3350.64 0
3350.77 2
3350.90 5
3351.03 7
3351.17 8
3351.30 7
3351.43 5
3351.56 2
3351.70 0
3351.83 0
3351.96 0
3352.10 0
3352.23 0
3352.36 0
3352.49 1
3352.63 7
3352.76 14
3352.89 20
3353.03 27
3353.16 33
3353.29 37
3353.42 42
3353.56 45
3353.69 48
3353.82 52
3353.95 56
3354.09 60
3354.22 64
3354.35 68
3354.49 70
3354.62 71
3354.75 69
3354.88 66
3355.02 62
3355.15 57
3355.28 53
3355.42 51
3355.55 50
3355.68 53
3355.81 57
3355.95 64
3356.08 71
3356.21 77
3356.35 82
3356.48 86
3356.61 87
3356.74 86
3356.88 83
3357.01 79
3357.14 74
3357.28 69
3357.41 63
3357.54 58
3357.67 53
3357.81 48
3357.94 45
3358.07 44
3358.21 46
3358.34 50
3358.47 56
3358.60 64
3358.74 71
3358.87 79
3359.00 86
3359.14 92
3359.27 99
3359.40 105
3359.53 112
3359.67 119
3359.80 125
3359.93 130
3360.07 134
3360.20 137
3360.33 141
3360.46 145
3360.60 150
3360.73 157
3360.86 166
3361.00 176
3361.13 187
3361.26 198
3361.40 210
3361.53 219
3361.66 227
3361.79 233
3361.93 237
3362.06 238
3362.19 238
3362.33 237
3362.46 237
3362.59 237
3362.72 238
3362.86 239
3362.99 240
3363.12 241
3363.26 241
3363.39 241
3363.52 242
3363.66 244
3363.79 248
3363.92 254
3364.05 261
3364.19 268
3364.32 275
3364.45 279
3364.59 280
3364.72 279
3364.85 275
3364.99 268
3365.12 260
3365.25 251
3365.38 241
3365.52 230
3365.65 220
3365.78 212
3365.92 205
3366.05 202
3366.18 201
3366.32 202
3366.45 204
3366.58 206
3366.72 205
3366.85 201
3366.98 193
3367.11 183
3367.25 170
3367.38 157
3367.51 144
3367.65 132
3367.78 120
3367.91 110
3368.05 101
3368.18 92
3368.31 84
3368.44 76
3368.58 69
3368.71 64
3368.84 59
3368.98 56
3369.11 53
3369.24 53
3369.38 53
3369.51 54
3369.64 55
3369.78 55
3369.91 54
3370.04 52
3370.18 49
3370.31 46
3370.44 44
3370.57 42
3370.71 42
3370.84 44
3370.97 49
3371.11 55
3371.24 62
3371.37 70
3371.51 77
3371.64 83
3371.77 87
3371.91 90
3372.04 92
3372.17 94
3372.31 96
3372.44 99
3372.57 103
3372.70 106
3372.84 108
3372.97 108
3373.10 106
3373.24 101
3373.37 95
3373.50 88
3373.64 81
3373.77 74
3373.90 67
3374.04 60
3374.17 52
3374.30 44
3374.44 37
3374.57 32
3374.70 30
3374.84 32
3374.97 37
3375.10 45
3375.24 54
3375.37 62
3375.50 67
3375.64 69
3375.77 68
3375.90 65
3376.03 60
3376.17 55
3376.30 50
3376.43 45
3376.57 41
3376.70 36
3376.83 30
3376.97 24
3377.10 19
3377.23 15
3377.37 14
3377.50 14
3377.63 15
3377.77 16
3377.90 18
3378.03 18
3378.17 19
3378.30 20
3378.43 23
3378.57 27
3378.70 34
3378.83 42
3378.97 51
3379.10 59
3379.23 65
3379.37 69
3379.50 71
3379.63 70
3379.77 67
3379.90 62
3380.03 56
3380.17 51
3380.30 46
3380.43 44
3380.57 45
3380.70 48
3380.83 53
3380.97 59
3381.10 64
3381.23 68
3381.37 69
3381.50 68
3381.63 65
3381.77 61
3381.90 56
3382.03 53
3382.17 50
3382.30 49
3382.43 48
3382.57 47
3382.70 45
3382.83 42
3382.97 39
3383.10 36
3383.23 34
3383.37 34
3383.50 36
3383.63 40
3383.77 45
3383.90 49
3384.03 52
3384.17 53
3384.30 51
3384.43 48
3384.57 42
3384.70 37
3384.83 32
3384.97 29
3385.10 26
3385.23 25
3385.37 25
3385.50 26
3385.63 27
3385.77 29
3385.90 32
3386.03 35
3386.17 40
3386.30 45
3386.43 50
3386.57 55
3386.70 59
3386.84 61
3386.97 62
3387.10 63
3387.24 65
3387.37 70
3387.50 77
3387.64 88
3387.77 101
3387.90 115
3388.04 130
3388.17 145
3388.30 159
3388.44 171
3388.57 182
3388.70 191
3388.84 199
3388.97 204
3389.10 207
3389.24 207
3389.37 205
3389.50 203
3389.64 200
3389.77 198
3389.91 198
3390.04 199
3390.17 201
3390.31 204
3390.44 207
3390.57 210
3390.71 212
3390.84 214
3390.97 216
3391.11 216
3391.24 216
3391.37 214
3391.51 211
3391.64 206
3391.77 198
3391.91 189
3392.04 178
3392.18 167
3392.31 157
3392.44 149
3392.58 143
3392.71 141
3392.84 140
3392.98 141
3393.11 141
3393.24 141
3393.38 138
3393.51 133
3393.64 124
3393.78 114
3393.91 103
3394.04 92
3394.18 83
3394.31 76
3394.45 72
3394.58 70
3394.71 71
3394.85 74
3394.98 78
3395.11 82
3395.25 87
3395.38 90
3395.51 92
3395.65 92
3395.78 90
3395.92 86
3396.05 81
3396.18 76
3396.32 70
3396.45 66
3396.58 64
3396.72 66
3396.85 70
3396.98 78
3397.12 87
3397.25 98
3397.39 107
3397.52 115
3397.65 121
3397.79 124
3397.92 125
3398.05 124
3398.19 121
3398.32 117
3398.45 112
3398.59 106
3398.72 100
3398.86 93
3398.99 86
3399.12 80
3399.26 73
3399.39 67
3399.52 62
3399.66 58
3399.79 56
3399.93 56
3400.06 58
3400.19 62
3400.33 66
3400.46 71
3400.59 75
3400.73 78
3400.86 81
3401.00 84
3401.13 87
3401.26 91
3401.40 97
3401.53 104
3401.66 112
3401.80 121
3401.93 128
3402.06 135
3402.20 139
3402.33 141
3402.47 141
3402.60 138
3402.73 133
3402.87 128
3403.00 121
3403.13 115
3403.27 108
3403.40 102
3403.54 97
3403.67 93
3403.80 90
3403.94 88
3404.07 86
3404.21 85
3404.34 83
3404.47 82
3404.61 79
3404.74 76
3404.87 73
3405.01 69
3405.14 64
3405.28 59
3405.41 55
3405.54 50
3405.68 46
3405.81 41
3405.94 35
3406.08 28
3406.21 20
3406.35 11
3406.48 3
3406.61 0
3406.75 0
3406.88 0
3407.02 0
3407.15 0
3407.28 9
3407.42 22
3407.55 36
3407.68 50
3407.82 64
3407.95 76
3408.09 86
3408.22 93
3408.35 97
3408.49 98
3408.62 97
3408.76 94
3408.89 90
3409.02 85
3409.16 81
3409.29 76
3409.42 72
3409.56 68
3409.69 64
3409.83 61
3409.96 58
3410.09 55
3410.23 52
3410.36 49
3410.50 46
3410.63 44
3410.76 41
3410.90 39
3411.03 37
3411.17 35
3411.30 35
3411.43 35
3411.57 36
3411.70 37
3411.84 39
3411.97 40
3412.10 40
3412.24 40
3412.37 39
3412.50 38
3412.64 38
3412.77 38
3412.91 38
3413.04 38
3413.17 39
3413.31 39
3413.44 39
3413.58 40
3413.71 42
3413.84 44
3413.98 47
3414.11 50
3414.25 52
3414.38 53
3414.51 52
3414.65 51
3414.78 49
3414.92 48
3415.05 48
3415.18 49
3415.32 53
3415.45 57
3415.59 62
3415.72 66
3415.85 70
3415.99 73
3416.12 76
3416.26 78
3416.39 81
3416.52 84
3416.66 88
3416.79 91
3416.93 94
3417.06 95
3417.19 93
3417.33 89
3417.46 83
3417.60 76
3417.73 69
3417.86 62
3418.00 57
3418.13 54
3418.27 52
3418.40 50
3418.54 49
3418.67 47
3418.80 43
3418.94 38
3419.07 31
3419.21 22
3419.34 13
3419.47 4
3419.61 0
3419.74 0
3419.88 0
3420.01 0
3420.14 0
3420.28 0
3420.41 0
3420.55 0
3420.68 3
3420.81 9
3420.95 14
3421.08 20
3421.22 25
3421.35 30
3421.49 36
3421.62 41
3421.75 47
3421.89 52
3422.02 55
3422.16 56
3422.29 54
3422.42 50
3422.56 45
3422.69 41
3422.83 38
3422.96 38
3423.10 42
3423.23 48
3423.36 56
3423.50 63
3423.63 69
3423.77 72
3423.90 71
3424.03 69
3424.17 64
3424.30 57
3424.44 51
3424.57 45
3424.71 39
3424.84 34
3424.97 29
3425.11 24
3425.24 19
3425.38 15
3425.51 12
3425.64 9
3425.78 7
3425.91 6
3426.05 5
3426.18 4
3426.32 2
3426.45 0
3426.58 0
3426.72 0
3426.85 0
3426.99 0
3427.12 0
3427.26 0
3427.39 0
3427.52 2
3427.66 8
3427.79 16
3427.93 24
3428.06 33
3428.19 40
3428.33 46
3428.46 51
3428.60 54
3428.73 57
3428.87 60
3429.00 63
3429.13 66
3429.27 69
3429.40 73
3429.54 78
3429.67 82
3429.81 86
3429.94 91
3430.07 94
3430.21 97
3430.34 98
3430.48 96
3430.61 92
3430.75 87
3430.88 79
3431.01 70
3431.15 62
3431.28 55
3431.42 50
3431.55 46
3431.69 44
3431.82 44
3431.96 43
3432.09 44
3432.22 44
3432.36 43
3432.49 43
3432.63 42
3432.76 41
3432.90 39
3433.03 38
3433.16 37
3433.30 37
3433.43 39
3433.57 43
3433.70 50
3433.84 59
3433.97 70
3434.10 79
3434.24 88
3434.37 94
3434.51 98
3434.64 100
3434.78 99
3434.91 98
3435.05 97
3435.18 94
3435.31 91
3435.45 87
3435.58 81
3435.72 74
3435.85 66
3435.99 58
3436.12 52
3436.26 48
3436.39 45
3436.52 43
3436.66 42
3436.79 39
3436.93 37
3437.06 33
3437.20 29
3437.33 26
3437.46 25
3437.60 26
3437.73 28
3437.87 33
3438.00 39
3438.14 46
3438.27 54
3438.41 62
3438.54 70
3438.67 76
3438.81 81
3438.94 84
3439.08 84
3439.21 83
3439.35 79
3439.48 74
3439.62 69
3439.75 64
3439.89 59
3440.02 54
3440.15 50
3440.29 46
3440.42 43
3440.56 42
3440.69 43
3440.83 45
3440.96 50
3441.10 55
3441.23 60
3441.36 64
3441.50 67
3441.63 68
3441.77 68
3441.90 67
3442.04 67
3442.17 66
3442.31 67
3442.44 68
3442.58 69
3442.71 71
3442.84 73
3442.98 74
3443.11 74
3443.25 74
3443.38 73
3443.52 72
3443.65 73
3443.79 75
3443.92 80
3444.06 88
3444.19 97
3444.32 107
3444.46 116
3444.59 123
3444.73 128
3444.86 129
3445.00 129
3445.13 127
3445.27 125
3445.40 123
3445.54 121
3445.67 120
3445.81 120
3445.94 120
3446.07 120
3446.21 120
3446.34 121
3446.48 121
3446.61 121
3446.75 121
3446.88 119
3447.02 116
3447.15 112
3447.29 105
3447.42 96
3447.56 88
3447.69 80
3447.82 75
3447.96 73
3448.09 77
3448.23 84
3448.36 95
3448.50 109
3448.63 122
3448.77 133
3448.90 141
3449.04 146
3449.17 145
3449.31 142
3449.44 135
3449.57 127
3449.71 119
3449.84 112
3449.98 107
3450.11 105
3450.25 106
3450.38 108
3450.52 112
3450.65 116
3450.79 119
3450.92 122
3451.06 123
3451.19 125
3451.33 126
3451.46 127
3451.60 128
3451.73 130
3451.86 131
3452.00 133
3452.13 134
3452.27 134
3452.40 134
3452.54 134
3452.67 135
3452.81 136
3452.94 138
3453.08 141
3453.21 144
3453.35 146
3453.48 148
3453.62 148
3453.75 147
3453.89 145
3454.02 141
3454.16 137
3454.29 133
3454.42 130
3454.56 129
3454.69 130
3454.83 134
3454.96 140
3455.10 147
3455.23 154
3455.37 161
3455.50 166
3455.64 169
3455.77 171
3455.91 171
3456.04 171
3456.18 172
3456.31 172
3456.45 172
3456.58 171
3456.72 168
3456.85 164
3456.99 159
3457.12 153
3457.26 147
3457.39 142
3457.53 139
3457.66 139
3457.79 141
3457.93 145
3458.06 151
3458.20 158
3458.33 165
3458.47 173
3458.60 180
3458.74 186
3458.87 190
3459.01 193
3459.14 193
3459.28 192
3459.41 188
3459.55 183
3459.68 175
3459.82 167
3459.95 157
3460.09 147
3460.22 137
3460.36 126
3460.49 116
3460.63 107
3460.76 100
3460.90 95
3461.03 91
3461.17 91
3461.30 91
3461.44 92
3461.57 93
3461.71 92
3461.84 90
3461.98 87
3462.11 82
3462.25 77
3462.38 71
3462.52 66
3462.65 62
3462.79 58
3462.92 56
3463.06 55
3463.19 55
3463.33 57
3463.46 61
3463.60 66
3463.73 72
3463.87 79
3464.00 85
3464.14 91
3464.27 95
3464.41 98
3464.54 101
3464.67 101
3464.81 101
3464.94 101
3465.08 99
3465.21 97
3465.35 95
3465.48 92
3465.62 89
3465.75 86
3465.89 84
3466.02 83
3466.16 83
3466.29 85
3466.43 87
3466.56 89
3466.70 91
3466.83 93
3466.97 94
3467.10 95
3467.24 95
3467.37 96
3467.51 97
3467.64 97
3467.78 97
3467.92 97
3468.05 96
3468.19 94
3468.32 93
3468.46 93
3468.59 93
3468.73 94
3468.86 96
3469.00 98
3469.13 100
3469.27 101
3469.40 101
3469.54 101
3469.67 100
3469.81 100
3469.94 101
3470.08 103
3470.21 106
3470.35 110
3470.48 113
3470.62 115
3470.75 115
3470.89 113
3471.02 108
3471.16 103
3471.29 95
3471.43 87
3471.56 79
3471.70 70
3471.83 61
3471.97 52
3472.10 43
3472.24 36
3472.37 32
3472.51 31
3472.64 33
3472.78 39
3472.91 48
3473.05 58
3473.18 66
3473.32 73
3473.45 77
3473.59 77
3473.72 75
3473.86 71
3473.99 66
3474.13 63
3474.26 60
3474.40 59
3474.53 60
3474.67 62
3474.81 66
3474.94 70
3475.08 74
3475.21 78
3475.35 80
3475.48 80
3475.62 78
3475.75 75
3475.89 72
3476.02 69
3476.16 68
3476.29 70
3476.43 73
3476.56 77
3476.70 80
3476.83 82
3476.97 83
3477.10 82
3477.24 81
3477.37 81
3477.51 84
3477.64 89
3477.78 96
3477.91 104
3478.05 110
3478.19 114
3478.32 115
3478.46 115
3478.59 114
3478.73 114
3478.86 117
3479.00 121
3479.13 127
3479.27 133
3479.40 138
3479.54 140
3479.67 138
3479.81 134
3479.94 129
3480.08 123
3480.21 118
3480.35 115
3480.48 114
3480.62 114
3480.75 116
3480.89 118
3481.03 121
3481.16 123
3481.30 126
3481.43 128
3481.57 129
3481.70 131
3481.84 133
3481.97 134
3482.11 137
3482.24 140
3482.38 143
3482.51 146
3482.65 149
3482.78 150
3482.92 149
3483.06 145
3483.19 138
3483.33 129
3483.46 118
3483.60 108
3483.73 99
3483.87 92
3484.00 89
3484.14 88
3484.27 90
3484.41 94
3484.54 98
3484.68 103
3484.81 107
3484.95 110
3485.09 112
3485.22 114
3485.36 116
3485.49 117
3485.63 118
3485.76 119
3485.90 120
3486.03 121
3486.17 121
3486.30 119
3486.44 116
3486.57 112
3486.71 107
3486.85 102
3486.98 97
3487.12 94
3487.25 93
3487.39 93
3487.52 95
3487.66 99
3487.79 102
3487.93 105
3488.06 109
3488.20 112
3488.33 115
3488.47 119
3488.61 124
3488.74 129
3488.88 135
3489.01 142
3489.15 148
3489.28 155
3489.42 161
3489.55 166
3489.69 169
3489.82 170
3489.96 168
3490.10 164
3490.23 158
3490.37 151
3490.50 143
3490.64 138
3490.77 133
3490.91 131
3491.04 129
3491.18 128
3491.31 125
3491.45 121
3491.59 115
3491.72 108
3491.86 100
3491.99 92
3492.13 86
3492.26 80
3492.40 77
3492.53 75
3492.67 75
3492.81 75
3492.94 77
3493.08 79
3493.21 82
3493.35 84
3493.48 87
3493.62 91
3493.75 97
3493.89 105
3494.03 116
3494.16 128
3494.30 142
3494.43 156
3494.57 169
3494.70 180
3494.84 189
3494.97 195
3495.11 199
3495.25 200
3495.38 199
3495.52 195
3495.65 188
3495.79 179
3495.92 169
3496.06 158
3496.19 148
3496.33 141
3496.47 136
3496.60 135
3496.74 136
3496.87 138
3497.01 142
3497.14 144
3497.28 146
3497.41 145
3497.55 143
3497.69 139
3497.82 134
3497.96 130
3498.09 125
3498.23 122
3498.36 120
3498.50 119
3498.64 120
3498.77 120
3498.91 121
3499.04 122
3499.18 121
3499.31 120
3499.45 118
3499.58 115
3499.72 111
3499.86 106
3499.99 101
3500.13 94
3500.26 87
3500.40 80
3500.53 74
3500.67 70
3500.81 67
3500.94 66
3501.08 66
3501.21 66
3501.35 65
3501.48 62
3501.62 59
3501.76 55
3501.89 51
3502.03 46
3502.16 42
3502.30 37
3502.43 32
3502.57 27
3502.71 22
3502.84 18
3502.98 13
3503.11 8
3503.25 3
3503.38 0
3503.52 0
3503.66 0
3503.79 0
3503.93 0
3504.06 0
3504.20 0
3504.33 0
3504.47 0
3504.61 5
3504.74 11
3504.88 18
3505.01 25
3505.15 33
3505.28 41
3505.42 48
3505.56 51
3505.69 52
3505.83 49
3505.96 45
3506.10 39
3506.23 34
3506.37 31
3506.51 30
3506.64 31
3506.78 34
3506.91 38
3507.05 42
3507.18 46
3507.32 49
3507.46 52
3507.59 53
3507.73 54
3507.86 55
3508.00 55
3508.14 57
3508.27 61
3508.41 67
3508.54 75
3508.68 84
3508.81 93
3508.95 102
3509.09 108
3509.22 111
3509.36 111
3509.49 107
3509.63 101
3509.77 94
3509.90 88
3510.04 83
3510.17 81
3510.31 82
3510.44 85
3510.58 89
3510.72 95
3510.85 102
3510.99 107
3511.12 112
3511.26 116
3511.40 118
3511.53 118
3511.67 116
3511.80 112
3511.94 107
3512.08 102
3512.21 96
3512.35 91
3512.48 85
3512.62 81
3512.75 77
3512.89 74
3513.03 71
3513.16 70
3513.30 70
3513.43 72
3513.57 74
3513.71 77
3513.84 80
3513.98 83
3514.11 86
3514.25 89
3514.39 91
3514.52 94
3514.66 96
3514.79 98
3514.93 101
3515.07 103
3515.20 106
3515.34 108
3515.47 109
3515.61 109
3515.75 107
3515.88 104
3516.02 101
3516.15 97
3516.29 95
3516.43 96
3516.56 99
3516.70 105
3516.83 114
3516.97 122
3517.10 131
3517.24 137
3517.38 141
3517.51 143
3517.65 141
3517.78 138
3517.92 133
3518.06 128
3518.19 122
3518.33 116
3518.46 111
3518.60 107
3518.74 103
3518.87 98
3519.01 93
3519.15 88
3519.28 82
3519.42 76
3519.55 71
3519.69 68
3519.83 67
3519.96 67
3520.10 69
3520.23 70
3520.37 71
3520.51 72
3520.64 72
3520.78 73
3520.91 74
3521.05 76
3521.19 79
3521.32 82
3521.46 85
3521.59 88
3521.73 90
3521.87 91
3522.00 91
3522.14 92
3522.27 94
3522.41 95
3522.55 97
3522.68 99
3522.82 101
3522.95 103
3523.09 104
3523.23 106
3523.36 107
3523.50 108
3523.64 110
3523.77 111
3523.91 112
3524.04 112
3524.18 112
3524.32 110
3524.45 108
3524.59 105
3524.72 100
3524.86 95
3525.00 89
3525.13 84
3525.27 78
3525.41 75
3525.54 74
3525.68 75
3525.81 78
3525.95 83
3526.09 88
3526.22 90
3526.36 89
3526.49 85
3526.63 77
3526.77 66
3526.90 55
3527.04 45
3527.18 36
3527.31 31
3527.45 28
3527.58 27
3527.72 28
3527.86 29
3527.99 30
3528.13 31
3528.26 30
3528.40 30
3528.54 28
3528.67 27
3528.81 25
3528.95 22
3529.08 20
3529.22 19
3529.35 19
3529.49 19
3529.63 21
3529.76 24
3529.90 28
3530.04 32
3530.17 36
3530.31 38
3530.44 39
3530.58 39
3530.72 38
3530.85 37
3530.99 35
3531.13 33
3531.26 31
3531.40 29
3531.53 26
3531.67 23
3531.81 20
3531.94 16
3532.08 12
3532.22 8
3532.35 5
3532.49 2
3532.62 0
3532.76 0
3532.90 0
3533.03 1
3533.17 7
3533.31 15
3533.44 25
3533.58 35
3533.71 43
3533.85 50
3533.99 55
3534.12 58
3534.26 59
3534.40 61
3534.53 63
3534.67 65
3534.81 67
3534.94 68
3535.08 69
3535.21 68
3535.35 68
3535.49 66
3535.62 65
3535.76 64
3535.90 63
3536.03 61
3536.17 60
3536.31 58
3536.44 56
3536.58 54
3536.71 52
3536.85 50
3536.99 49
3537.12 48
3537.26 47
3537.40 45
3537.53 42
3537.67 39
3537.81 35
3537.94 30
3538.08 26
3538.21 21
3538.35 17
3538.49 14
3538.62 12
3538.76 10
3538.90 9
3539.03 8
3539.17 6
3539.31 5
3539.44 3
3539.58 1
3539.72 0
3539.85 0
3539.99 0
3540.12 0
3540.26 0
3540.40 0
3540.53 0
3540.67 0
3540.81 0
3540.94 3
3541.08 8
3541.22 15
3541.35 23
3541.49 31
3541.63 39
3541.76 46
3541.90 51
3542.03 54
3542.17 56
3542.31 56
3542.44 54
3542.58 52
3542.72 49
3542.85 45
3542.99 41
3543.13 37
3543.26 33
3543.40 30
3543.54 25
3543.67 21
3543.81 17
3543.95 13
3544.08 10
3544.22 9
3544.35 9
3544.49 12
3544.63 16
3544.76 22
3544.90 29
3545.04 35
3545.17 41
3545.31 46
3545.45 49
3545.58 51
3545.72 51
3545.86 51
3545.99 50
3546.13 49
3546.27 48
3546.40 48
3546.54 48
3546.68 48
3546.81 49
3546.95 50
3547.09 51
3547.22 53
3547.36 54
3547.50 55
3547.63 55
3547.77 54
3547.91 54
3548.04 52
3548.18 52
3548.31 51
3548.45 52
3548.59 54
3548.72 55
3548.86 57
3549.00 57
3549.13 56
3549.27 53
3549.41 49
3549.54 45
3549.68 41
3549.82 39
3549.95 38
3550.09 38
3550.23 40
3550.36 41
3550.50 43
3550.64 46
3550.77 50
3550.91 56
3551.05 64
3551.18 75
3551.32 87
3551.46 100
3551.59 110
3551.73 116
3551.87 118
3552.00 115
3552.14 110
3552.28 103
3552.41 97
3552.55 92
3552.69 90
3552.82 90
3552.96 91
3553.10 92
3553.23 91
3553.37 88
3553.51 84
3553.64 78
3553.78 72
3553.92 68
3554.05 66
3554.19 66
3554.33 69
3554.46 73
3554.60 78
3554.74 83
3554.87 87
3555.01 90
3555.15 91
3555.28 90
3555.42 88
3555.56 85
3555.69 82
3555.83 79
3555.97 76
3556.10 73
3556.24 70
3556.38 68
3556.52 66
3556.65 64
3556.79 64
3556.93 65
3557.06 69
3557.20 74
3557.34 82
3557.47 90
3557.61 98
3557.75 103
3557.88 105
3558.02 102
3558.16 96
3558.29 85
3558.43 74
3558.57 62
3558.70 52
3558.84 45
3558.98 42
3559.11 42
3559.25 43
3559.39 45
3559.52 46
3559.66 47
3559.80 46
3559.93 45
3560.07 44
3560.21 43
3560.34 43
3560.48 42
3560.62 40
3560.76 38
3560.89 34
3561.03 28
3561.17 23
3561.30 17
3561.44 13
3561.58 11
3561.71 10
3561.85 11
3561.99 14
3562.12 18
3562.26 22
3562.40 26
3562.53 30
3562.67 33
3562.81 35
3562.95 36
3563.08 36
3563.22 36
3563.36 34
3563.49 33
3563.63 33
3563.77 35
3563.90 38
3564.04 43
3564.18 48
3564.31 52
3564.45 55
3564.59 54
3564.72 51
3564.86 46
3565.00 41
3565.14 37
3565.27 34
3565.41 32
3565.55 33
3565.68 34
3565.82 37
3565.96 39
3566.09 42
3566.23 45
3566.37 48
3566.50 52
3566.64 55
3566.78 58
3566.92 60
3567.05 61
3567.19 60
3567.33 59
3567.46 58
3567.60 56
3567.74 56
3567.87 57
3568.01 59
3568.15 61
3568.28 64
3568.42 68
3568.56 70
3568.70 72
3568.83 74
3568.97 74
3569.11 73
3569.24 72
3569.38 72
3569.52 72
3569.65 73
3569.79 75
3569.93 76
3570.07 77
3570.20 77
3570.34 77
3570.48 76
3570.61 76
3570.75 76
3570.89 77
3571.02 80
3571.16 83
3571.30 88
3571.44 92
3571.57 96
3571.71 99
3571.85 100
3571.98 100
3572.12 99
3572.26 99
3572.40 99
3572.53 101
3572.67 104
3572.81 108
3572.94 113
3573.08 117
3573.22 121
3573.35 124
3573.49 126
3573.63 127
3573.77 126
3573.90 123
3574.04 117
3574.18 108
3574.31 97
3574.45 85
3574.59 73
3574.73 63
3574.86 55
3575.00 50
3575.14 48
3575.27 48
3575.41 50
3575.55 51
3575.69 53
3575.82 55
3575.96 57
3576.10 59
3576.23 60
3576.37 60
3576.51 59
3576.65 57
3576.78 54
3576.92 51
3577.06 51
3577.19 53
3577.33 58
3577.47 65
3577.61 73
3577.74 80
3577.88 85
3578.02 87
3578.15 84
3578.29 76
3578.43 66
3578.57 55
3578.70 44
3578.84 35
3578.98 29
3579.11 27
3579.25 26
3579.39 28
3579.53 30
3579.66 32
3579.80 34
3579.94 34
3580.07 33
3580.21 30
3580.35 27
3580.49 24
3580.62 20
3580.76 16
3580.90 13
3581.03 10
3581.17 7
3581.31 5
3581.45 3
3581.58 0
3581.72 0
3581.86 0
3582.00 0
3582.13 0
3582.27 0
3582.41 0
3582.54 0
3582.68 4
3582.82 12
3582.96 22
3583.09 33
3583.23 45
3583.37 56
3583.51 67
3583.64 77
3583.78 85
3583.92 89
3584.05 90
3584.19 88
3584.33 84
3584.47 78
3584.60 71
3584.74 66
3584.88 63
3585.02 60
3585.15 59
3585.29 57
3585.43 55
3585.56 52
3585.70 47
3585.84 43
3585.98 38
3586.11 35
3586.25 33
3586.39 33
3586.53 34
3586.66 37
3586.80 39
3586.94 41
3587.07 42
3587.21 41
3587.35 38
3587.49 33
3587.62 27
3587.76 21
3587.90 15
3588.04 11
3588.17 6
3588.31 3
3588.45 0
3588.59 0
3588.72 0
3588.86 0
3589.00 0
3589.14 4
3589.27 11
3589.41 19
3589.55 28
3589.68 36
3589.82 44
3589.96 50
3590.10 55
3590.23 58
3590.37 61
3590.51 63
3590.65 64
3590.78 65
3590.92 66
3591.06 67
3591.20 68
3591.33 70
3591.47 72
3591.61 74
3591.75 77
3591.88 81
3592.02 85
3592.16 90
3592.30 95
3592.43 100
3592.57 105
3592.71 108
3592.85 110
3592.98 111
3593.12 111
3593.26 109
3593.40 106
3593.53 103
3593.67 100
3593.81 97
3593.94 94
3594.08 91
3594.22 87
3594.36 82
3594.49 76
3594.63 71
3594.77 67
3594.91 64
3595.04 64
3595.18 65
3595.32 67
3595.46 70
3595.59 71
3595.73 72
3595.87 72
3596.01 72
3596.14 72
3596.28 71
3596.42 70
3596.56 69
3596.69 67
3596.83 65
3596.97 62
3597.11 59
3597.24 56
3597.38 55
3597.52 54
3597.66 55
3597.79 56
3597.93 58
3598.07 59
3598.21 61
3598.35 62
3598.48 62
3598.62 61
3598.76 59
3598.90 56
3599.03 51
3599.17 46
3599.31 40
3599.45 35
3599.58 32
3599.72 31
3599.86 33
3600.00 36
3600.13 41
3600.27 46
3600.41 51
3600.55 54
3600.68 56
3600.82 56
3600.96 55
3601.10 54
3601.23 54
3601.37 54
3601.51 55
3601.65 57
3601.78 60
3601.92 65
3602.06 70
3602.20 76
3602.34 82
3602.47 87
3602.61 91
3602.75 93
3602.89 93
3603.02 91
3603.16 87
3603.30 82
3603.44 76
3603.57 69
3603.71 62
3603.85 56
3603.99 51
3604.12 48
3604.26 46
3604.40 45
3604.54 46
3604.68 47
3604.81 49
3604.95 50
3605.09 50
3605.23 51
3605.36 52
3605.50 54
3605.64 57
3605.78 62
3605.91 69
3606.05 76
3606.19 85
3606.33 94
3606.47 102
3606.60 107
3606.74 110
3606.88 110
3607.02 105
3607.15 98
3607.29 89
3607.43 77
3607.57 66
3607.70 56
3607.84 47
3607.98 40
3608.12 35
3608.26 33
3608.39 32
3608.53 31
3608.67 32
3608.81 32
3608.94 32
3609.08 31
3609.22 28
3609.36 26
3609.50 23
3609.63 20
3609.77 19
3609.91 19
3610.05 19
3610.18 21
3610.32 24
3610.46 27
3610.60 30
3610.74 34
3610.87 37
3611.01 40
3611.15 44
3611.29 49
3611.42 54
3611.56 59
3611.70 64
3611.84 68
3611.98 71
3612.11 73
3612.25 75
3612.39 77
3612.53 80
3612.66 83
3612.80 86
3612.94 89
3613.08 91
3613.22 92
3613.35 90
3613.49 88
3613.63 86
3613.77 85
3613.90 87
3614.04 90
3614.18 96
3614.32 103
3614.46 110
3614.59 116
3614.73 120
3614.87 122
3615.01 122
3615.15 120
3615.28 116
3615.42 112
3615.56 106
3615.70 99
3615.84 91
3615.97 81
3616.11 70
3616.25 59
3616.39 50
3616.52 43
3616.66 39
3616.80 39
3616.94 42
3617.08 46
3617.21 51
3617.35 54
3617.49 55
3617.63 53
3617.77 50
3617.90 44
3618.04 39
3618.18 33
3618.32 28
3618.46 25
3618.59 23
3618.73 22
3618.87 21
3619.01 21
3619.15 23
3619.28 25
3619.42 28
3619.56 33
3619.70 38
3619.83 44
3619.97 49
3620.11 54
3620.25 57
3620.39 58
3620.52 59
3620.66 57
3620.80 55
3620.94 51
3621.08 46
3621.21 40
3621.35 34
3621.49 29
3621.63 24
3621.77 21
3621.90 19
3622.04 18
3622.18 18
3622.32 17
3622.46 16
3622.59 15
3622.73 13
3622.87 11
3623.01 9
3623.15 7
3623.28 5
3623.42 3
3623.56 1
3623.70 0
3623.84 0
3623.97 0
3624.11 0
3624.25 0
3624.39 0
3624.53 0
3624.66 0
3624.80 1
3624.94 3
3625.08 6
3625.22 11
3625.36 17
3625.49 26
3625.63 37
3625.77 49
3625.91 61
3626.05 72
3626.18 82
3626.32 89
3626.46 94
3626.60 96
3626.74 96
3626.87 95
3627.01 92
3627.15 88
3627.29 83
3627.43 78
3627.56 73
3627.70 68
3627.84 63
3627.98 60
3628.12 59
3628.26 59
3628.39 60
3628.53 62
3628.67 66
3628.81 70
3628.95 74
3629.08 78
3629.22 81
3629.36 82
3629.50 81
3629.64 79
3629.77 76
3629.91 73
3630.05 72
3630.19 72
3630.33 74
3630.47 77
3630.60 80
3630.74 83
3630.88 83
3631.02 82
3631.16 78
3631.29 73
3631.43 66
3631.57 59
3631.71 52
3631.85 47
3631.99 44
3632.12 43
3632.26 44
3632.40 48
3632.54 53
3632.68 59
3632.81 64
3632.95 67
3633.09 68
3633.23 65
3633.37 59
3633.51 51
3633.64 41
3633.78 31
3633.92 22
3634.06 17
3634.20 15
3634.34 17
3634.47 22
3634.61 30
3634.75 39
3634.89 49
3635.03 59
3635.16 69
3635.30 78
3635.44 86
3635.58 93
3635.72 99
3635.86 104
3635.99 107
3636.13 108
3636.27 108
3636.41 107
3636.55 105
3636.69 105
3636.82 105
3636.96 106
3637.10 109
3637.24 113
3637.38 118
3637.52 122
3637.65 125
3637.79 126
3637.93 126
3638.07 124
3638.21 121
3638.34 117
3638.48 114
3638.62 111
3638.76 108
3638.90 106
3639.04 105
3639.17 104
3639.31 103
3639.45 102
3639.59 102
3639.73 102
3639.87 102
3640.00 102
3640.14 102
3640.28 101
3640.42 100
3640.56 100
3640.70 99
3640.83 99
3640.97 99
3641.11 100
3641.25 102
3641.39 105
3641.53 109
3641.67 113
3641.80 118
3641.94 121
3642.08 124
3642.22 126
3642.36 127
3642.50 127
3642.63 126
3642.77 126
3642.91 127
3643.05 128
3643.19 129
3643.33 130
3643.46 131
3643.60 132
3643.74 133
3643.88 132
3644.02 131
3644.16 130
3644.29 128
3644.43 126
3644.57 123
3644.71 120
3644.85 116
3644.99 111
3645.13 105
3645.26 99
3645.40 92
3645.54 85
3645.68 79
3645.82 73
3645.96 67
3646.09 63
3646.23 59
3646.37 57
3646.51 56
3646.65 57
3646.79 61
3646.93 65
3647.06 72
3647.20 78
3647.34 84
3647.48 88
3647.62 90
3647.76 89
3647.89 86
3648.03 81
3648.17 75
3648.31 69
3648.45 64
3648.59 61
3648.73 60
3648.86 61
3649.00 63
3649.14 66
3649.28 70
3649.42 73
3649.56 77
3649.70 81
3649.83 85
3649.97 89
3650.11 93
3650.25 97
3650.39 99
3650.53 100
3650.67 98
3650.80 95
3650.94 90
3651.08 84
3651.22 77
3651.36 70
3651.50 62
3651.63 55
3651.77 48
3651.91 42
3652.05 35
3652.19 30
3652.33 25
3652.47 23
3652.60 21
3652.74 22
3652.88 24
3653.02 27
3653.16 31
3653.30 35
3653.44 40
3653.58 45
3653.71 50
3653.85 54
3653.99 58
3654.13 60
3654.27 62
3654.41 63
3654.55 64
3654.68 65
3654.82 67
3654.96 69
3655.10 71
3655.24 73
3655.38 74
3655.52 75
3655.65 75
3655.79 76
3655.93 77
3656.07 78
3656.21 80
3656.35 82
3656.49 85
3656.62 87
3656.76 89
3656.90 89
3657.04 88
3657.18 86
3657.32 83
3657.46 80
3657.60 77
3657.73 76
3657.87 76
3658.01 77
3658.15 79
3658.29 80
3658.43 80
3658.57 80
3658.71 78
3658.84 76
3658.98 75
3659.12 74
3659.26 75
3659.40 77
3659.54 79
3659.68 79
3659.81 77
3659.95 73
3660.09 67
3660.23 58
3660.37 49
3660.51 40
3660.65 31
3660.79 23
3660.92 18
3661.06 14
3661.20 14
3661.34 16
3661.48 21
3661.62 28
3661.76 36
3661.90 46
3662.03 56
3662.17 65
3662.31 74
3662.45 82
3662.59 88
3662.73 93
3662.87 95
3663.01 95
3663.14 94
3663.28 90
3663.42 86
3663.56 82
3663.70 78
3663.84 75
3663.98 73
3664.12 71
3664.26 70
3664.39 69
3664.53 67
3664.67 66
3664.81 66
3664.95 66
3665.09 66
3665.23 66
3665.37 64
3665.50 62
3665.64 58
3665.78 54
3665.92 51
3666.06 49
3666.20 50
3666.34 53
3666.48 59
3666.62 66
3666.75 74
3666.89 83
3667.03 90
3667.17 95
3667.31 99
3667.45 101
3667.59 101
3667.73 101
3667.86 99
3668.00 97
3668.14 94
3668.28 89
3668.42 84
3668.56 77
3668.70 70
3668.84 64
3668.98 61
3669.11 60
3669.25 63
3669.39 69
3669.53 78
3669.67 87
3669.81 95
3669.95 101
3670.09 102
3670.23 101
3670.37 96
3670.50 90
3670.64 84
3670.78 79
3670.92 77
3671.06 77
3671.20 79
3671.34 82
3671.48 85
3671.62 85
3671.75 84
3671.89 81
3672.03 77
3672.17 72
3672.31 68
3672.45 64
3672.59 62
3672.73 60
3672.87 58
3673.01 55
3673.14 51
3673.28 47
3673.42 42
3673.56 36
3673.70 31
3673.84 26
3673.98 21
3674.12 17
3674.26 13
3674.39 10
3674.53 8
3674.67 5
3674.81 4
3674.95 3
3675.09 3
3675.23 4
3675.37 7
3675.51 12
3675.65 19
3675.78 28
3675.92 38
3676.06 46
3676.20 54
3676.34 60
3676.48 64
3676.62 67
3676.76 69
3676.90 71
3677.04 72
3677.18 73
3677.31 74
3677.45 73
3677.59 70
3677.73 65
3677.87 57
3678.01 47
3678.15 36
3678.29 24
3678.43 14
3678.57 7
3678.70 3
3678.84 1
3678.98 2
3679.12 4
3679.26 5
3679.40 5
3679.54 4
3679.68 1
3679.82 0
3679.96 0
3680.10 0
3680.23 0
3680.37 0
3680.51 0
3680.65 0
3680.79 0
3680.93 1
3681.07 2
3681.21 5
3681.35 9
3681.49 15
3681.63 22
3681.77 31
3681.90 40
3682.04 48
3682.18 56
3682.32 62
3682.46 67
3682.60 70
3682.74 70
3682.88 69
3683.02 66
3683.16 62
3683.30 57
3683.44 52
3683.57 49
3683.71 46
3683.85 46
3683.99 46
3684.13 48
3684.27 50
3684.41 52
3684.55 54
3684.69 55
3684.83 56
3684.97 57
3685.11 59
3685.24 61
3685.38 64
3685.52 68
3685.66 74
3685.80 80
3685.94 86
3686.08 90
3686.22 92
3686.36 91
3686.50 88
3686.64 81
3686.78 74
3686.92 65
3687.05 57
3687.19 49
3687.33 41
3687.47 34
3687.61 27
3687.75 21
3687.89 15
3688.03 12
3688.17 11
3688.31 12
3688.45 15
3688.59 20
3688.73 26
3688.86 32
3689.00 37
3689.14 40
3689.28 41
3689.42 39
3689.56 34
3689.70 28
3689.84 21
3689.98 13
3690.12 6
3690.26 0
3690.40 0
3690.54 0
3690.68 0
3690.81 0
3690.95 1
3691.09 6
3691.23 12
3691.37 20
3691.51 27
3691.65 34
3691.79 41
3691.93 46
3692.07 49
3692.21 51
3692.35 51
3692.49 49
3692.63 47
3692.77 43
3692.90 38
3693.04 32
3693.18 25
3693.32 17
3693.46 10
3693.60 5
3693.74 1
3693.88 0
3694.02 0
3694.16 0
3694.30 1
3694.44 2
3694.58 2
3694.72 2
3694.86 1
3694.99 0
3695.13 0
3695.27 0
3695.41 0
3695.55 0
3695.69 0
3695.83 1
3695.97 2
3696.11 3
3696.25 3
3696.39 3
3696.53 3
3696.67 2
3696.81 2
3696.95 2
3697.09 3
3697.23 4
3697.36 6
3697.50 7
3697.64 7
3697.78 6
3697.92 4
3698.06 2
3698.20 0
3698.34 0
3698.48 0
3698.62 4
3698.76 10
3698.90 19
3699.04 29
3699.18 40
3699.32 52
3699.46 62
3699.60 70
3699.74 76
3699.88 78
3700.01 76
3700.15 71
3700.29 62
3700.43 51
3700.57 40
3700.71 30
3700.85 21
3700.99 14
3701.13 10
3701.27 7
3701.41 5
3701.55 4
3701.69 3
3701.83 4
3701.97 7
3702.11 11
3702.25 16
3702.39 23
3702.53 31
3702.67 38
3702.80 43
3702.94 48
3703.08 50
3703.22 52
3703.36 53
3703.50 54
3703.64 55
3703.78 56
3703.92 58
3704.06 59
3704.20 61
3704.34 63
3704.48 66
3704.62 68
3704.76 71
3704.90 73
3705.04 74
3705.18 75
3705.32 76
3705.46 76
3705.60 75
3705.74 75
3705.87 75
3706.01 76
3706.15 77
3706.29 77
3706.43 77
3706.57 76
3706.71 75
3706.85 73
3706.99 71
3707.13 69
3707.27 68
3707.41 67
3707.55 67
3707.69 68
3707.83 69
3707.97 71
3708.11 73
3708.25 76
3708.39 78
3708.53 80
3708.67 81
3708.81 82
3708.95 82
3709.09 80
3709.23 76
3709.37 71
3709.51 64
3709.64 57
3709.78 51
3709.92 48
3710.06 49
3710.20 53
3710.34 59
3710.48 68
3710.62 76
3710.76 83
3710.90 87
3711.04 89
3711.18 88
3711.32 86
3711.46 84
3711.60 81
3711.74 80
3711.88 80
3712.02 80
3712.16 81
3712.30 82
3712.44 83
3712.58 83
3712.72 82
3712.86 81
3713.00 80
3713.14 80
3713.28 79
3713.42 78
3713.56 77
3713.70 75
3713.84 71
3713.98 66
3714.12 60
3714.26 53
3714.39 47
3714.53 42
3714.67 38
3714.81 38
3714.95 39
3715.09 43
3715.23 49
3715.37 56
3715.51 62
3715.65 68
3715.79 73
3715.93 75
3716.07 75
3716.21 74
3716.35 70
3716.49 65
3716.63 58
3716.77 51
3716.91 43
3717.05 36
3717.19 29
3717.33 24
3717.47 20
3717.61 18
3717.75 17
3717.89 17
3718.03 17
3718.17 17
3718.31 17
3718.45 17
3718.59 16
3718.73 14
3718.87 13
3719.01 13
3719.15 14
3719.29 16
3719.43 20
3719.57 23
3719.71 26
3719.85 27
3719.99 25
3720.13 22
3720.27 17
3720.41 13
3720.55 8
3720.69 6
3720.83 5
3720.97 7
3721.11 9
3721.25 12
3721.39 14
3721.53 17
3721.67 19
3721.81 21
3721.95 24
3722.09 28
3722.22 33
3722.36 39
3722.50 44
3722.64 49
3722.78 52
3722.92 54
3723.06 54
3723.20 52
3723.34 49
3723.48 45
3723.62 40
3723.76 35
3723.90 30
3724.04 25
3724.18 21
3724.32 17
3724.46 14
3724.60 12
3724.74 10
3724.88 9
3725.02 8
3725.16 9
3725.30 11
3725.44 15
3725.58 20
3725.72 27
3725.86 36
3726.00 46
3726.14 56
3726.28 65
3726.42 73
3726.56 79
3726.70 83
3726.84 85
3726.98 83
3727.12 79
3727.26 72
3727.40 64
3727.54 54
3727.68 45
3727.82 37
3727.96 31
3728.10 28
3728.24 27
3728.38 28
3728.52 30
3728.66 32
3728.80 32
3728.94 30
3729.08 26
3729.22 21
3729.36 15
3729.50 10
3729.64 7
3729.78 5
3729.92 4
3730.06 4
3730.20 5
3730.34 5
3730.48 5
3730.62 4
3730.76 2
3730.90 0
3731.04 0
3731.18 0
3731.32 0
3731.46 1
3731.60 2
3731.74 3
3731.88 2
3732.02 1
3732.16 0
3732.30 0
3732.44 0
3732.58 0
3732.72 1
3732.86 8
3733.00 17
3733.14 29
3733.29 43
3733.43 58
3733.57 72
3733.71 84
3733.85 94
3733.99 102
3734.13 107
3734.27 111
3734.41 115
3734.55 119
3734.69 124
3734.83 132
3734.97 140
3735.11 150
3735.25 159
3735.39 168
3735.53 176
3735.67 182
3735.81 187
3735.95 191
3736.09 193
3736.23 195
3736.37 196
3736.51 197
3736.65 198
3736.79 201
3736.93 204
3737.07 208
3737.21 212
3737.35 216
3737.49 219
3737.63 221
3737.77 221
3737.91 221
3738.05 219
3738.19 217
3738.33 214
3738.47 211
3738.61 208
3738.75 205
3738.89 202
3739.03 200
3739.17 197
3739.31 196
3739.45 195
3739.59 194
3739.73 194
3739.87 194
3740.01 193
3740.15 191
3740.29 187
3740.43 183
3740.57 178
3740.71 173
3740.85 168
3740.99 163
3741.14 158
3741.28 152
3741.42 146
3741.56 140
3741.70 135
3741.84 132
3741.98 132
3742.12 134
3742.26 137
3742.40 141
3742.54 141
3742.68 139
3742.82 132
3742.96 122
3743.10 109
3743.24 95
3743.38 81
3743.52 69
3743.66 58
3743.80 50
3743.94 43
3744.08 37
3744.22 31
3744.36 27
3744.50 23
3744.64 20
3744.78 19
3744.92 19
3745.06 19
3745.20 21
3745.34 23
3745.48 26
3745.62 29
3745.76 34
3745.91 41
3746.05 50
3746.19 61
3746.33 74
3746.47 86
3746.61 97
3746.75 105
3746.89 110
3747.03 109
3747.17 104
3747.31 96
3747.45 85
3747.59 73
3747.73 62
3747.87 51
3748.01 43
3748.15 37
3748.29 33
3748.43 31
3748.57 31
3748.71 31
3748.85 32
3748.99 33
3749.13 32
3749.27 30
3749.41 28
3749.55 25
3749.70 23
3749.84 22
3749.98 21
3750.12 21
3750.26 23
3750.40 25
3750.54 27
3750.68 28
3750.82 29
3750.96 30
3751.10 30
3751.24 29
3751.38 28
3751.52 27
3751.66 28
3751.80 29
3751.94 32
3752.08 35
3752.22 39
3752.36 43
3752.50 46
3752.64 49
3752.79 52
3752.93 54
3753.07 54
3753.21 54
3753.35 52
3753.49 49
3753.63 45
3753.77 40
3753.91 36
3754.05 33
3754.19 32
3754.33 33
3754.47 35
3754.61 38
3754.75 40
3754.89 40
3755.03 38
3755.17 32
3755.31 24
3755.45 15
3755.60 4
3755.74 0
3755.88 0
3756.02 0
3756.16 0
3756.30 0
3756.44 0
3756.58 0
3756.72 0
3756.86 5
3757.00 14
3757.14 21
3757.28 28
3757.42 34
3757.56 41
3757.70 50
3757.84 60
3757.98 73
3758.12 87
3758.27 103
3758.41 119
3758.55 135
3758.69 149
3758.83 162
3758.97 175
3759.11 188
3759.25 203
3759.39 219
3759.53 236
3759.67 255
3759.81 273
3759.95 291
3760.09 307
3760.23 321
3760.37 334
3760.51 346
3760.66 358
3760.80 370
3760.94 382
3761.08 391
3761.22 398
3761.36 402
3761.50 403
3761.64 399
3761.78 393
3761.92 386
3762.06 377
3762.20 370
3762.34 363
3762.48 357
3762.62 352
3762.77 347
3762.91 341
3763.05 332
3763.19 321
3763.33 306
3763.47 288
3763.61 268
3763.75 247
3763.89 226
3764.03 206
3764.17 188
3764.31 172
3764.45 157
3764.59 145
3764.73 134
3764.88 125
3765.02 117
3765.16 112
3765.30 107
3765.44 105
3765.58 102
3765.72 99
3765.86 94
3766.00 88
3766.14 81
3766.28 73
3766.42 66
3766.56 62
3766.70 60
3766.85 61
3766.99 65
3767.13 71
3767.27 76
3767.41 81
3767.55 85
3767.69 86
3767.83 85
3767.97 82
3768.11 77
3768.25 72
3768.39 67
3768.53 61
3768.68 56
3768.82 51
3768.96 45
3769.10 38
3769.24 31
3769.38 24
3769.52 17
3769.66 13
3769.80 12
3769.94 16
3770.08 25
3770.22 38
3770.36 53
3770.51 70
3770.65 85
3770.79 98
3770.93 107
3771.07 112
3771.21 113
3771.35 111
3771.49 107
3771.63 103
3771.77 100
3771.91 98
3772.05 97
3772.20 97
3772.34 97
3772.48 94
3772.62 89
3772.76 81
3772.90 70
3773.04 57
3773.18 45
3773.32 34
3773.46 26
3773.60 21
3773.74 20
3773.89 22
3774.03 25
3774.17 27
3774.31 29
3774.45 28
3774.59 26
3774.73 23
3774.87 19
3775.01 16
3775.15 13
3775.29 12
3775.43 10
3775.58 9
3775.72 7
3775.86 5
3776.00 3
3776.14 2
3776.28 1
3776.42 0
3776.56 0
3776.70 0
3776.84 0
3776.98 0
3777.13 0
3777.27 0
3777.41 0
3777.55 2
3777.69 11
3777.83 23
3777.97 35
3778.11 47
3778.25 57
3778.39 64
3778.54 68
3778.68 69
3778.82 67
3778.96 64
3779.10 61
3779.24 58
3779.38 57
3779.52 57
3779.66 58
3779.80 59
3779.94 60
3780.09 60
3780.23 59
3780.37 57
3780.51 54
3780.65 51
3780.79 48
3780.93 45
3781.07 41
3781.21 39
3781.35 37
3781.50 36
3781.64 36
3781.78 39
3781.92 44
3782.06 51
3782.20 60
3782.34 70
3782.48 80
3782.62 90
3782.77 99
3782.91 107
3783.05 113
3783.19 118
3783.33 122
3783.47 125
3783.61 126
3783.75 126
3783.89 124
3784.03 122
3784.18 120
3784.32 118
3784.46 118
3784.60 118
3784.74 120
3784.88 121
3785.02 121
3785.16 120
3785.30 117
3785.45 114
3785.59 112
3785.73 112
3785.87 115
3786.01 121
3786.15 132
3786.29 144
3786.43 158
3786.57 171
3786.71 183
3786.86 192
3787.00 200
3787.14 206
3787.28 210
3787.42 214
3787.56 217
3787.70 219
3787.84 221
3787.98 221
3788.13 221
3788.27 222
3788.41 224
3788.55 226
3788.69 231
3788.83 236
3788.97 242
3789.11 245
3789.26 247
3789.40 245
3789.54 239
3789.68 232
3789.82 223
3789.96 214
3790.10 206
3790.24 199
3790.38 193
3790.53 188
3790.67 184
3790.81 178
3790.95 172
3791.09 164
3791.23 155
3791.37 144
3791.51 134
3791.66 124
3791.80 116
3791.94 111
3792.08 108
3792.22 107
3792.36 107
3792.50 107
3792.64 107
3792.78 104
3792.93 100
3793.07 94
3793.21 87
3793.35 80
3793.49 73
3793.63 68
3793.77 64
3793.91 64
3794.06 67
3794.20 72
3794.34 78
3794.48 86
3794.62 93
3794.76 99
3794.90 103
3795.04 104
3795.19 104
3795.33 103
3795.47 101
3795.61 98
3795.75 96
3795.89 94
3796.03 92
3796.17 90
3796.32 89
3796.46 89
3796.60 90
3796.74 92
3796.88 95
3797.02 99
3797.16 103
3797.31 107
3797.45 111
3797.59 115
3797.73 118
3797.87 120
3798.01 122
3798.15 123
3798.29 122
3798.44 120
3798.58 117
3798.72 112
3798.86 106
3799.00 100
3799.14 93
3799.28 87
3799.43 81
3799.57 75
3799.71 71
3799.85 67
3799.99 65
3800.13 65
3800.27 65
3800.41 67
3800.56 70
3800.70 73
3800.84 75
3800.98 77
3801.12 77
3801.26 76
3801.40 73
3801.55 70
3801.69 67
3801.83 64
3801.97 63
3802.11 63
3802.25 65
3802.39 68
3802.54 71
3802.68 75
3802.82 79
3802.96 83
3803.10 86
3803.24 88
3803.38 90
3803.53 91
3803.67 91
3803.81 90
3803.95 88
3804.09 86
3804.23 82
3804.37 78
3804.51 73
3804.66 68
3804.80 62
3804.94 57
3805.08 52
3805.22 47
3805.36 43
3805.51 42
3805.65 42
3805.79 44
3805.93 47
3806.07 52
3806.21 57
3806.35 61
3806.50 64
3806.64 63
3806.78 60
3806.92 56
3807.06 51
3807.20 47
3807.34 44
3807.49 43
3807.63 44
3807.77 45
3807.91 47
3808.05 48
3808.19 49
3808.33 50
3808.48 50
3808.62 52
3808.76 54
3808.90 58
3809.04 62
3809.18 67
3809.33 71
3809.47 75
3809.61 77
3809.75 78
3809.89 77
3810.03 75
3810.17 72
3810.32 68
3810.46 64
3810.60 59
3810.74 54
3810.88 48
3811.02 42
3811.17 36
3811.31 30
3811.45 25
3811.59 21
3811.73 18
3811.87 15
3812.01 12
3812.16 8
3812.30 4
3812.44 0
3812.58 0
3812.72 0
3812.86 0
3813.01 0
3813.15 0
3813.29 0
3813.43 0
3813.57 0
3813.71 8
3813.86 17
3814.00 27
3814.14 38
3814.28 50
3814.42 62
3814.56 73
3814.71 82
3814.85 89
3814.99 94
3815.13 96
3815.27 97
3815.41 98
3815.55 99
3815.70 100
3815.84 104
3815.98 109
3816.12 115
3816.26 122
3816.40 128
3816.55 134
3816.69 137
3816.83 140
3816.97 140
3817.11 138
3817.25 135
3817.40 132
3817.54 129
3817.68 127
3817.82 126
3817.96 126
3818.10 128
3818.25 131
3818.39 135
3818.53 140
3818.67 146
3818.81 153
3818.96 160
3819.10 167
3819.24 175
3819.38 181
3819.52 187
3819.66 191
3819.81 195
3819.95 198
3820.09 201
3820.23 206
3820.37 212
3820.51 220
3820.66 228
3820.80 234
3820.94 238
3821.08 237
3821.22 230
3821.36 218
3821.51 202
3821.65 186
3821.79 172
3821.93 162
3822.07 157
3822.22 157
3822.36 159
3822.50 162
3822.64 165
3822.78 165
3822.92 161
3823.07 155
3823.21 148
3823.35 140
3823.49 133
3823.63 127
3823.77 122
3823.92 118
3824.06 115
3824.20 113
3824.34 111
3824.48 109
3824.63 106
3824.77 102
3824.91 98
3825.05 92
3825.19 85
3825.33 79
3825.48 72
3825.62 66
3825.76 61
3825.90 57
3826.04 54
3826.19 51
3826.33 48
3826.47 44
3826.61 40
3826.75 35
3826.89 30
3827.04 25
3827.18 21
3827.32 17
3827.46 15
3827.60 14
3827.75 13
3827.89 12
3828.03 11
3828.17 10
3828.31 8
3828.46 7
3828.60 5
3828.74 5
3828.88 5
3829.02 5
3829.16 5
3829.31 5
3829.45 5
3829.59 3
3829.73 1
3829.87 0
3830.02 0
3830.16 0
3830.30 0
3830.44 0
3830.58 0
3830.73 0
3830.87 5
3831.01 12
3831.15 20
3831.29 27
3831.44 32
3831.58 34
3831.72 34
3831.86 32
3832.00 29
3832.14 26
3832.29 24
3832.43 24
3832.57 26
3832.71 29
3832.85 33
3833.00 38
3833.14 42
3833.28 47
3833.42 52
3833.56 57
3833.71 63
3833.85 69
3833.99 76
3834.13 82
3834.27 88
3834.42 94
3834.56 101
3834.70 109
3834.84 118
3834.98 129
3835.13 140
3835.27 151
3835.41 161
3835.55 169
3835.69 174
3835.84 176
3835.98 175
3836.12 173
3836.26 169
3836.40 166
3836.55 163
3836.69 160
3836.83 158
3836.97 156
3837.11 155
3837.26 154
3837.40 155
3837.54 156
3837.68 158
3837.83 160
3837.97 163
3838.11 166
3838.25 167
3838.39 167
3838.54 166
3838.68 164
3838.82 161
3838.96 158
3839.10 155
3839.25 152
3839.39 149
3839.53 145
3839.67 141
3839.81 135
3839.96 128
3840.10 120
3840.24 110
3840.38 98
3840.52 86
3840.67 74
3840.81 63
3840.95 53
3841.09 46
3841.24 42
3841.38 40
3841.52 41
3841.66 43
3841.80 45
3841.95 47
3842.09 47
3842.23 47
3842.37 45
3842.51 44
3842.66 43
3842.80 43
3842.94 46
3843.08 51
3843.22 58
3843.37 67
3843.51 77
3843.65 85
3843.79 91
3843.94 94
3844.08 94
3844.22 91
3844.36 85
3844.50 77
3844.65 70
3844.79 62
3844.93 56
3845.07 53
3845.22 51
3845.36 52
3845.50 57
3845.64 64
3845.78 74
3845.93 86
3846.07 99
3846.21 114
3846.35 127
3846.50 140
3846.64 150
3846.78 157
3846.92 161
3847.06 162
3847.21 160
3847.35 154
3847.49 145
3847.63 134
3847.78 121
3847.92 107
3848.06 91
3848.20 76
3848.34 63
3848.49 51
3848.63 43
3848.77 38
3848.91 36
3849.06 36
3849.20 36
3849.34 36
3849.48 35
3849.62 33
3849.77 31
3849.91 28
3850.05 26
3850.19 25
3850.34 27
3850.48 30
3850.62 34
3850.76 40
3850.91 46
3851.05 51
3851.19 55
3851.33 58
3851.47 58
3851.62 57
3851.76 55
3851.90 53
3852.04 52
3852.19 51
3852.33 52
3852.47 54
3852.61 56
3852.76 58
3852.90 58
3853.04 56
3853.18 52
3853.32 47
3853.47 41
3853.61 34
3853.75 28
3853.89 22
3854.04 18
3854.18 15
3854.32 15
3854.46 16
3854.61 18
3854.75 22
3854.89 26
3855.03 30
3855.18 33
3855.32 35
3855.46 37
3855.60 38
3855.74 38
3855.89 39
3856.03 39
3856.17 40
3856.31 41
3856.46 42
3856.60 43
3856.74 44
3856.88 43
3857.03 41
3857.17 36
3857.31 29
3857.45 22
3857.60 14
3857.74 9
3857.88 7
3858.02 8
3858.17 14
3858.31 21
3858.45 30
3858.59 38
3858.74 45
3858.88 50
3859.02 53
3859.16 54
3859.31 54
3859.45 53
3859.59 51
3859.73 47
3859.88 42
3860.02 36
3860.16 28
3860.30 21
3860.44 15
3860.59 10
3860.73 7
3860.87 7
3861.01 9
3861.16 12
3861.30 15
3861.44 18
3861.58 19
3861.73 20
3861.87 20
3862.01 20
3862.15 20
3862.30 21
3862.44 24
3862.58 28
3862.72 32
3862.87 37
3863.01 42
3863.15 45
3863.29 49
3863.44 51
3863.58 53
3863.72 53
3863.86 53
3864.01 53
3864.15 52
3864.29 51
3864.44 50
3864.58 50
3864.72 50
3864.86 50
3865.01 51
3865.15 51
3865.29 52
3865.43 52
3865.58 52
3865.72 52
3865.86 51
3866.00 50
3866.15 50
3866.29 50
3866.43 50
3866.57 50
3866.72 52
3866.86 54
3867.00 56
3867.14 58
3867.29 59
3867.43 58
3867.57 54
3867.71 49
3867.86 43
3868.00 35
3868.14 28
3868.28 22
3868.43 17
3868.57 14
3868.71 11
3868.86 9
3869.00 6
3869.14 2
3869.28 0
3869.43 0
3869.57 0
3869.71 0
3869.85 0
3870.00 0
3870.14 0
3870.28 0
3870.42 3
3870.57 9
3870.71 15
3870.85 21
3871.00 25
3871.14 28
3871.28 31
3871.42 32
3871.57 33
3871.71 33
3871.85 33
3871.99 33
3872.14 32
3872.28 32
3872.42 32
3872.56 33
3872.71 36
3872.85 40
3872.99 45
3873.14 49
3873.28 53
3873.42 55
3873.56 54
3873.71 52
3873.85 48
3873.99 44
3874.13 41
3874.28 38
3874.42 36
3874.56 34
3874.71 33
3874.85 31
3874.99 29
3875.13 27
3875.28 26
3875.42 26
3875.56 26
3875.70 28
3875.85 31
3875.99 34
3876.13 38
3876.28 42
3876.42 45
3876.56 48
3876.70 50
3876.85 51
3876.99 51
3877.13 50
3877.27 49
3877.42 47
3877.56 45
3877.70 43
3877.85 39
3877.99 35
3878.13 30
3878.27 24
3878.42 18
3878.56 12
3878.70 6
3878.85 0
3878.99 0
3879.13 0
3879.27 0
3879.42 0
3879.56 0
3879.70 0
3879.85 0
3879.99 7
3880.13 19
3880.27 31
3880.42 42
3880.56 51
3880.70 57
3880.85 61
3880.99 61
3881.13 60
3881.27 58
3881.42 54
3881.56 50
3881.70 44
3881.85 38
3881.99 32
3882.13 25
3882.27 18
3882.42 12
3882.56 6
3882.70 1
3882.85 0
3882.99 0
3883.13 0
3883.27 0
3883.42 0
3883.56 0
3883.70 0
3883.85 5
3883.99 8
3884.13 10
3884.27 10
3884.42 9
3884.56 6
3884.70 4
3884.85 3
3884.99 5
3885.13 10
3885.27 16
3885.42 23
3885.56 30
3885.70 34
3885.85 36
3885.99 35
3886.13 31
3886.28 27
3886.42 23
3886.56 20
3886.70 19
3886.85 19
3886.99 21
3887.13 24
3887.28 26
3887.42 28
3887.56 30
3887.71 33
3887.85 37
3887.99 41
3888.13 47
3888.28 52
3888.42 56
3888.56 58
3888.71 58
3888.85 55
3888.99 51
3889.13 47
3889.28 42
3889.42 38
3889.56 34
3889.71 30
3889.85 26
3889.99 21
3890.14 16
3890.28 11
3890.42 6
3890.57 0
3890.71 0
3890.85 0
3890.99 0
3891.14 0
3891.28 0
3891.42 0
3891.57 0
3891.71 0
3891.85 6
3892.00 14
3892.14 23
3892.28 30
3892.42 35
3892.57 38
3892.71 40
3892.85 41
3893.00 42
3893.14 43
3893.28 45
3893.43 47
3893.57 49
3893.71 51
3893.86 51
3894.00 51
3894.14 51
3894.28 51
3894.43 50
3894.57 50
3894.71 49
3894.86 47
3895.00 45
3895.14 42
3895.29 40
3895.43 39
3895.57 40
3895.72 41
3895.86 43
3896.00 43
3896.15 42
3896.29 38
3896.43 32
3896.57 26
3896.72 22
3896.86 20
3897.00 21
3897.15 25
3897.29 29
3897.43 33
3897.58 35
3897.72 34
3897.86 30
3898.01 24
3898.15 18
3898.29 14
3898.44 12
3898.58 12
3898.72 13
3898.87 14
3899.01 15
3899.15 17
3899.29 18
3899.44 20
3899.58 23
3899.72 27
3899.87 32
3900.01 37
3900.15 42
3900.30 45
3900.44 47
3900.58 47
3900.73 45
3900.87 44
3901.01 42
3901.16 41
3901.30 43
3901.44 46
3901.59 51
3901.73 59
3901.87 68
3902.02 79
3902.16 89
3902.30 98
3902.45 106
3902.59 111
3902.73 114
3902.88 114
3903.02 112
3903.16 109
3903.30 105
3903.45 100
3903.59 95
3903.73 89
3903.88 83
3904.02 75
3904.16 68
3904.31 61
3904.45 54
3904.59 50
3904.74 46
3904.88 45
3905.02 46
3905.17 48
3905.31 50
3905.45 52
3905.60 53
3905.74 53
3905.88 50
3906.03 46
3906.17 40
3906.31 34
3906.46 29
3906.60 25
3906.74 23
3906.89 22
3907.03 24
3907.17 28
3907.32 33
3907.46 40
3907.60 48
3907.75 58
3907.89 68
3908.03 78
3908.18 86
3908.32 92
3908.46 96
3908.61 96
3908.75 95
3908.89 92
3909.04 88
3909.18 83
3909.32 77
3909.47 71
3909.61 65
3909.75 59
3909.90 53
3910.04 49
3910.18 47
3910.33 47
3910.47 48
3910.61 50
3910.76 53
3910.90 55
3911.04 56
3911.19 57
3911.33 59
3911.47 62
3911.62 66
3911.76 72
3911.91 80
3912.05 89
3912.19 98
3912.34 106
3912.48 112
3912.62 116
3912.77 116
3912.91 113
3913.05 107
3913.20 99
3913.34 89
3913.48 80
3913.63 73
3913.77 68
3913.91 65
3914.06 65
3914.20 66
3914.34 67
3914.49 68
3914.63 69
3914.77 68
3914.92 68
3915.06 67
3915.20 68
3915.35 69
3915.49 72
3915.64 76
3915.78 81
3915.92 87
3916.07 93
3916.21 98
3916.35 100
3916.50 100
3916.64 98
3916.78 93
3916.93 86
3917.07 79
3917.21 72
3917.36 66
3917.50 61
3917.64 58
3917.79 55
3917.93 53
3918.07 50
3918.22 48
3918.36 45
3918.51 43
3918.65 40
3918.79 38
3918.94 36
3919.08 34
3919.22 34
3919.37 34
3919.51 34
3919.65 34
3919.80 36
3919.94 37
3920.08 39
3920.23 41
3920.37 42
3920.52 43
3920.66 44
3920.80 43
3920.95 43
3921.09 44
3921.23 46
3921.38 50
3921.52 54
3921.66 58
3921.81 61
3921.95 62
3922.09 60
3922.24 56
3922.38 50
3922.53 44
3922.67 38
3922.81 33
3922.96 29
3923.10 27
3923.24 26
3923.39 25
3923.53 24
3923.67 22
3923.82 19
3923.96 16
3924.11 12
3924.25 9
3924.39 7
3924.54 6
3924.68 8
3924.82 13
3924.97 19
3925.11 27
3925.25 35
3925.40 43
3925.54 50
3925.69 56
3925.83 59
3925.97 61
3926.12 61
3926.26 61
3926.40 62
3926.55 63
3926.69 66
3926.84 72
3926.98 78
3927.12 85
3927.27 92
3927.41 98
3927.55 101
3927.70 102
3927.84 100
3927.98 97
3928.13 93
3928.27 88
3928.42 83
3928.56 79
3928.70 75
3928.85 73
3928.99 72
3929.13 73
3929.28 75
3929.42 80
3929.57 86
3929.71 93
3929.85 100
3930.00 105
3930.14 109
3930.28 109
3930.43 107
3930.57 104
3930.72 99
3930.86 94
3931.00 90
3931.15 87
3931.29 84
3931.43 81
3931.58 77
3931.72 72
3931.87 66
3932.01 59
3932.15 53
3932.30 48
3932.44 46
3932.58 46
3932.73 49
3932.87 54
3933.02 58
3933.16 61
3933.30 62
3933.45 61
3933.59 57
3933.74 52
3933.88 45
3934.02 40
3934.17 35
3934.31 32
3934.45 31
3934.60 31
3934.74 32
3934.89 33
3935.03 33
3935.17 33
3935.32 31
3935.46 27
3935.61 22
3935.75 16
3935.89 8
3936.04 0
3936.18 0
3936.32 0
3936.47 0
3936.61 0
3936.76 0
3936.90 0
3937.04 0
3937.19 2
3937.33 12
3937.48 20
3937.62 27
3937.76 32
3937.91 36
3938.05 38
3938.19 41
3938.34 44
3938.48 49
3938.63 55
3938.77 62
3938.91 71
3939.06 79
3939.20 87
3939.35 93
3939.49 97
3939.63 99
3939.78 99
3939.92 97
3940.07 93
3940.21 89
3940.35 84
3940.50 79
3940.64 73
3940.79 67
3940.93 61
3941.07 55
3941.22 50
3941.36 44
3941.51 40
3941.65 35
3941.79 32
3941.94 29
3942.08 27
3942.23 26
3942.37 26
3942.51 29
3942.66 32
3942.80 37
3942.95 41
3943.09 45
3943.23 49
3943.38 51
3943.52 54
3943.67 57
3943.81 61
3943.95 65
3944.10 68
3944.24 70
3944.39 69
3944.53 66
3944.67 61
3944.82 54
3944.96 47
3945.11 42
3945.25 39
3945.39 39
3945.54 42
3945.68 46
3945.83 51
3945.97 55
3946.11 59
3946.26 62
3946.40 63
3946.55 64
3946.69 65
3946.83 66
3946.98 67
3947.12 69
3947.27 72
3947.41 75
3947.55 81
3947.70 88
3947.84 96
3947.99 106
3948.13 117
3948.27 128
3948.42 138
3948.56 148
3948.71 156
3948.85 162
3948.99 169
3949.14 174
3949.28 180
3949.43 185
3949.57 190
3949.72 194
3949.86 197
3950.00 199
3950.15 200
3950.29 201
3950.44 201
3950.58 201
3950.72 201
3950.87 199
3951.01 197
3951.16 194
3951.30 188
3951.44 182
3951.59 174
3951.73 166
3951.88 158
3952.02 152
3952.17 148
3952.31 148
3952.45 150
3952.60 154
3952.74 160
3952.89 166
3953.03 171
3953.17 174
3953.32 173
3953.46 169
3953.61 162
3953.75 154
3953.90 145
3954.04 138
3954.18 132
3954.33 129
3954.47 127
3954.62 128
3954.76 129
3954.91 130
3955.05 132
3955.19 133
3955.34 134
3955.48 135
3955.63 137
3955.77 138
3955.91 139
3956.06 139
3956.20 135
3956.35 129
3956.49 120
3956.64 109
3956.78 97
3956.92 85
3957.07 75
3957.21 66
3957.36 59
3957.50 54
3957.65 50
3957.79 47
3957.93 46
3958.08 45
3958.22 45
3958.37 46
3958.51 46
3958.66 46
3958.80 45
3958.94 42
3959.09 39
3959.23 36
3959.38 33
3959.52 30
3959.67 27
3959.81 25
3959.95 24
3960.10 23
3960.24 24
3960.39 26
3960.53 30
3960.68 34
3960.82 38
3960.96 43
3961.11 46
3961.25 49
3961.40 52
3961.54 54
3961.69 57
3961.83 60
3961.97 63
3962.12 67
3962.26 71
3962.41 75
3962.55 78
3962.70 82
3962.84 85
3962.98 87
3963.13 89
3963.27 89
3963.42 88
3963.56 86
3963.71 84
3963.85 82
3964.00 80
3964.14 81
3964.28 82
3964.43 84
3964.57 87
3964.72 90
3964.86 93
3965.01 97
3965.15 103
3965.29 112
3965.44 124
3965.58 137
3965.73 150
3965.87 162
3966.02 171
3966.16 176
3966.31 177
3966.45 175
3966.59 172
3966.74 169
3966.88 167
3967.03 165
3967.17 165
3967.32 164
3967.46 164
3967.61 162
3967.75 159
3967.89 156
3968.04 151
3968.18 145
3968.33 139
3968.47 131
3968.62 123
3968.76 116
3968.91 108
3969.05 102
3969.19 97
3969.34 95
3969.48 95
3969.63 98
3969.77 103
3969.92 108
3970.06 112
3970.21 115
3970.35 115
3970.49 113
3970.64 107
3970.78 100
3970.93 92
3971.07 84
3971.22 78
3971.36 74
3971.51 73
3971.65 73
3971.80 74
3971.94 76
3972.08 78
3972.23 78
3972.37 77
3972.52 75
3972.66 73
3972.81 70
3972.95 67
3973.10 63
3973.24 60
3973.38 57
3973.53 54
3973.67 52
3973.82 51
3973.96 52
3974.11 55
3974.25 59
3974.40 66
3974.54 73
3974.69 79
3974.83 84
3974.97 86
3975.12 86
3975.26 82
3975.41 76
3975.55 69
3975.70 60
3975.84 52
3975.99 43
3976.13 35
3976.28 28
3976.42 21
3976.57 15
3976.71 11
3976.85 8
3977.00 7
3977.14 9
3977.29 12
3977.43 16
3977.58 19
3977.72 20
3977.87 19
3978.01 17
3978.16 13
3978.30 10
3978.45 7
3978.59 7
3978.73 8
3978.88 10
3979.02 13
3979.17 16
3979.31 20
3979.46 24
3979.60 28
3979.75 33
3979.89 38
3980.04 41
3980.18 44
3980.33 45
3980.47 44
3980.62 42
3980.76 39
3980.90 38
3981.05 39
3981.19 44
3981.34 53
3981.48 65
3981.63 78
3981.77 91
3981.92 99
3982.06 103
3982.21 102
3982.35 96
3982.50 86
3982.64 75
3982.79 65
3982.93 56
3983.08 51
3983.22 48
3983.36 47
3983.51 47
3983.65 47
3983.80 46
3983.94 44
3984.09 41
3984.23 37
3984.38 34
3984.52 31
3984.67 30
3984.81 30
3984.96 31
3985.10 31
3985.25 30
3985.39 28
3985.54 25
3985.68 22
3985.83 19
3985.97 15
3986.11 12
3986.26 9
3986.40 6
3986.55 2
3986.69 0
3986.84 0
3986.98 0
3987.13 0
3987.27 0
3987.42 0
3987.56 0
3987.71 0
3987.85 7
3988.00 15
3988.14 21
3988.29 26
3988.43 28
3988.58 28
3988.72 27
3988.87 24
3989.01 20
3989.16 16
3989.30 12
3989.45 9
3989.59 6
3989.73 3
3989.88 1
3990.02 0
3990.17 0
3990.31 0
3990.46 0
3990.60 1
3990.75 2
3990.89 4
3991.04 6
3991.18 8
3991.33 9
3991.47 10
3991.62 10
3991.76 11
3991.91 11
3992.05 11
3992.20 10
3992.34 9
3992.49 7
3992.63 3
3992.78 0
3992.92 0
3993.07 0
3993.21 0
3993.36 0
3993.50 3
3993.65 11
3993.79 19
3993.94 26
3994.08 31
3994.23 35
3994.37 37
3994.52 39
3994.66 41
3994.81 45
3994.95 51
3995.10 56
3995.24 60
3995.39 63
3995.53 63
3995.68 60
3995.82 55
3995.97 48
3996.11 42
3996.26 37
3996.40 33
3996.55 31
3996.69 31
3996.84 33
3996.98 35
3997.13 38
3997.27 41
3997.42 43
3997.56 45
3997.70 45
3997.85 44
3997.99 42
3998.14 40
3998.28 38
3998.43 36
3998.57 36
3998.72 37
3998.86 39
3999.01 42
3999.15 46
3999.30 51
3999.44 56
3999.59 62
3999.74 67
3999.88 73
4000.03 78
4000.17 82
4000.32 85
4000.46 85
4000.61 84
4000.75 82
4000.90 80
4001.04 79
4001.19 79
4001.33 81
4001.48 85
4001.62 88
4001.77 91
4001.91 93
4002.06 93
4002.20 91
4002.35 89
4002.49 86
4002.64 84
4002.78 83
4002.93 83
4003.07 83
4003.22 84
4003.36 86
4003.51 88
4003.65 90
4003.80 92
4003.94 95
4004.09 97
4004.23 98
4004.38 100
4004.52 101
4004.67 102
4004.81 103
4004.96 104
4005.10 104
4005.25 103
4005.39 101
4005.54 99
4005.68 95
4005.83 90
4005.97 84
4006.12 78
4006.26 71
4006.41 66
4006.55 62
4006.70 60
4006.84 60
4006.99 63
4007.13 67
4007.28 72
4007.42 76
4007.57 80
4007.72 83
4007.86 86
4008.01 88
4008.15 89
4008.30 91
4008.44 92
4008.59 92
4008.73 92
4008.88 90
4009.02 86
4009.17 82
4009.31 76
4009.46 68
4009.60 59
4009.75 50
4009.89 40
4010.04 30
4010.18 22
4010.33 15
4010.47 10
4010.62 9
4010.76 10
4010.91 15
4011.05 21
4011.20 29
4011.35 36
4011.49 43
4011.64 48
4011.78 51
4011.93 52
4012.07 52
4012.22 49
4012.36 45
4012.51 39
4012.65 32
4012.80 23
4012.94 13
4013.09 2
4013.23 0
4013.38 0
4013.52 0
4013.67 0
4013.81 0
4013.96 0
4014.10 0
4014.25 0
4014.40 9
4014.54 20
4014.69 30
4014.83 38
4014.98 44
4015.12 47
4015.27 46
4015.41 43
4015.56 38
4015.70 32
4015.85 27
4015.99 23
4016.14 21
4016.28 21
4016.43 24
4016.58 28
4016.72 33
4016.87 38
4017.01 44
4017.16 49
4017.30 54
4017.45 58
4017.59 61
4017.74 65
4017.88 67
4018.03 69
4018.17 71
4018.32 71
4018.46 70
4018.61 70
4018.76 69
4018.90 70
4019.05 72
4019.19 75
4019.34 79
4019.48 82
4019.63 85
4019.77 86
4019.92 86
4020.06 86
4020.21 85
4020.35 84
4020.50 84
4020.65 82
4020.79 80
4020.94 76
4021.08 71
4021.23 66
4021.37 60
4021.52 55
4021.66 51
4021.81 49
4021.95 47
4022.10 46
4022.24 44
4022.39 41
4022.54 38
4022.68 34
4022.83 31
4022.97 29
4023.12 30
4023.26 32
4023.41 36
4023.55 42
4023.70 49
4023.84 56
4023.99 62
4024.14 67
4024.28 72
4024.43 75
4024.57 77
4024.72 79
4024.86 79
4025.01 80
4025.15 79
4025.30 79
4025.44 78
4025.59 77
4025.74 77
4025.88 76
4026.03 76
4026.17 77
4026.32 77
4026.46 77
4026.61 76
4026.75 75
4026.90 74
4027.05 73
4027.19 73
4027.34 76
4027.48 80
4027.63 86
4027.77 93
4027.92 100
4028.06 108
4028.21 115
4028.36 121
4028.50 126
4028.65 131
4028.79 136
4028.94 140
4029.08 145
4029.23 151
4029.37 156
4029.52 160
4029.67 163
4029.81 164
4029.96 164
4030.10 164
4030.25 163
4030.39 162
4030.54 162
4030.68 162
4030.83 162
4030.98 161
4031.12 159
4031.27 155
4031.41 148
4031.56 141
4031.70 133
4031.85 126
4031.99 121
4032.14 118
4032.29 116
4032.43 116
4032.58 116
4032.72 116
4032.87 117
4033.01 117
4033.16 118
4033.30 120
4033.45 122
4033.60 125
4033.74 128
4033.89 130
4034.03 132
4034.18 133
4034.32 133
4034.47 133
4034.62 134
4034.76 134
4034.91 135
4035.05 136
4035.20 137
4035.34 139
4035.49 141
4035.64 143
4035.78 145
4035.93 146
4036.07 146
4036.22 144
4036.36 142
4036.51 139
4036.66 135
4036.80 130
4036.95 126
4037.09 120
4037.24 113
4037.38 104
4037.53 94
4037.67 83
4037.82 73
4037.97 64
4038.11 57
4038.26 52
4038.40 48
4038.55 44
4038.69 42
4038.84 39
4038.99 38
4039.13 38
4039.28 40
4039.42 43
4039.57 49
4039.72 55
4039.86 62
4040.01 69
4040.15 76
4040.30 83
4040.44 88
4040.59 92
4040.74 93
4040.88 92
4041.03 88
4041.17 81
4041.32 75
4041.46 69
4041.61 66
4041.76 67
4041.90 70
4042.05 76
4042.19 82
4042.34 88
4042.48 92
4042.63 94
4042.78 96
4042.92 97
4043.07 98
4043.21 100
4043.36 103
4043.51 108
4043.65 114
4043.80 120
4043.94 126
4044.09 131
4044.23 135
4044.38 137
4044.53 135
4044.67 130
4044.82 122
4044.96 112
4045.11 100
4045.26 89
4045.40 81
4045.55 76
4045.69 75
4045.84 77
4045.98 82
4046.13 89
4046.28 96
4046.42 103
4046.57 110
4046.71 117
4046.86 122
4047.01 127
4047.15 131
4047.30 134
4047.44 135
4047.59 135
4047.73 133
4047.88 132
4048.03 130
4048.17 130
4048.32 131
4048.46 134
4048.61 138
4048.76 142
4048.90 146
4049.05 148
4049.19 150
4049.34 149
4049.49 146
4049.63 141
4049.78 136
4049.92 129
4050.07 121
4050.22 113
4050.36 106
4050.51 100
4050.65 96
4050.80 93
4050.95 94
4051.09 96
4051.24 99
4051.38 102
4051.53 103
4051.67 101
4051.82 96
4051.97 90
4052.11 83
4052.26 77
4052.40 73
4052.55 71
4052.70 71
4052.84 73
4052.99 75
4053.13 76
4053.28 77
4053.43 76
4053.57 74
4053.72 72
4053.86 71
4054.01 71
4054.16 71
4054.30 72
4054.45 72
4054.59 71
4054.74 69
4054.89 65
4055.03 61
4055.18 57
4055.32 55
4055.47 54
4055.62 55
4055.76 58
4055.91 62
4056.05 66
4056.20 71
4056.35 75
4056.49 78
4056.64 81
4056.79 83
4056.93 85
4057.08 87
4057.22 89
4057.37 91
4057.52 92
4057.66 93
4057.81 93
4057.95 91
4058.10 88
4058.25 83
4058.39 77
4058.54 72
4058.68 69
4058.83 68
4058.98 69
4059.12 72
4059.27 76
4059.41 81
4059.56 85
4059.71 88
4059.85 89
4060.00 88
4060.14 86
4060.29 82
4060.44 78
4060.58 73
4060.73 68
4060.88 64
4061.02 61
4061.17 58
4061.31 56
4061.46 54
4061.61 52
4061.75 51
4061.90 51
4062.04 51
4062.19 51
4062.34 53
4062.48 54
4062.63 57
4062.78 59
4062.92 61
4063.07 64
4063.21 67
4063.36 70
4063.51 72
4063.65 75
4063.80 76
4063.94 77
4064.09 76
4064.24 73
4064.38 69
4064.53 64
4064.68 58
4064.82 53
4064.97 49
4065.11 47
4065.26 47
4065.41 47
4065.55 49
4065.70 51
4065.85 53
4065.99 55
4066.14 57
4066.28 59
4066.43 62
4066.58 65
4066.72 68
4066.87 70
4067.02 71
4067.16 71
4067.31 71
4067.45 71
4067.60 72
4067.75 73
4067.89 74
4068.04 75
4068.19 76
4068.33 77
4068.48 77
4068.62 77
4068.77 77
4068.92 76
4069.06 75
4069.21 72
4069.36 67
4069.50 62
4069.65 56
4069.79 50
4069.94 47
4070.09 45
4070.23 45
4070.38 47
4070.53 50
4070.67 54
4070.82 59
4070.96 65
4071.11 70
4071.26 76
4071.40 81
4071.55 85
4071.70 88
4071.84 90
4071.99 90
4072.14 89
4072.28 88
4072.43 88
4072.57 89
4072.72 91
4072.87 94
4073.01 98
4073.16 102
4073.31 105
4073.45 108
4073.60 109
4073.74 108
4073.89 106
4074.04 103
4074.18 99
4074.33 96
4074.48 94
4074.62 94
4074.77 93
4074.92 94
4075.06 94
4075.21 94
4075.35 93
4075.50 94
4075.65 96
4075.79 99
4075.94 105
4076.09 111
4076.23 117
4076.38 123
4076.53 127
4076.67 129
4076.82 128
4076.97 125
4077.11 121
4077.26 117
4077.40 112
4077.55 107
4077.70 104
4077.84 101
4077.99 99
4078.14 98
4078.28 96
4078.43 94
4078.58 92
4078.72 89
4078.87 85
4079.02 81
4079.16 78
4079.31 76
4079.45 76
4079.60 76
4079.75 77
4079.89 77
4080.04 76
4080.19 73
4080.33 68
4080.48 63
4080.63 56
4080.77 51
4080.92 46
4081.07 42
4081.21 39
4081.36 37
4081.51 35
4081.65 34
4081.80 33
4081.94 32
4082.09 31
4082.24 32
4082.38 33
4082.53 35
4082.68 38
4082.82 41
4082.97 45
4083.12 48
4083.26 50
4083.41 53
4083.56 54
4083.70 56
4083.85 57
4084.00 58
4084.14 59
4084.29 59
4084.44 57
4084.58 54
4084.73 49
4084.88 42
4085.02 36
4085.17 30
4085.32 24
4085.46 20
4085.61 16
4085.75 13
4085.90 10
4086.05 8
4086.19 6
4086.34 6
4086.49 7
4086.63 10
4086.78 15
4086.93 20
4087.07 25
4087.22 29
4087.37 31
4087.51 31
4087.66 29
4087.81 27
4087.95 26
4088.10 26
4088.25 29
4088.39 33
4088.54 39
4088.69 45
4088.83 51
4088.98 55
4089.13 57
4089.27 58
4089.42 57
4089.57 56
4089.71 55
4089.86 55
4090.01 55
4090.15 56
4090.30 56
4090.45 57
4090.59 58
4090.74 60
4090.89 62
4091.03 64
4091.18 66
4091.33 68
4091.47 68
4091.62 67
4091.77 64
4091.91 58
4092.06 51
4092.21 43
4092.35 34
4092.50 25
4092.65 16
4092.79 7
4092.94 0
4093.09 0
4093.23 0
4093.38 0
4093.53 0
4093.67 0
4093.82 0
4093.97 0
4094.11 1
4094.26 9
4094.41 15
4094.55 21
4094.70 25
4094.85 28
4094.99 30
4095.14 31
4095.29 32
4095.43 33
4095.58 33
4095.73 33
4095.87 34
4096.02 34
4096.17 36
4096.31 38
4096.46 41
4096.61 45
4096.76 48
4096.90 52
4097.05 54
4097.20 56
4097.34 57
4097.49 58
4097.64 58
4097.78 57
4097.93 56
4098.08 55
4098.22 53
4098.37 50
4098.52 48
4098.66 45
4098.81 42
4098.96 40
4099.10 38
4099.25 36
4099.40 35
4099.54 35
4099.69 35
4099.84 36
4099.98 37
4100.13 39
4100.28 41
4100.43 44
4100.57 46
4100.72 48
4100.87 49
4101.01 48
4101.16 46
4101.31 43
4101.45 40
4101.60 38
4101.75 37
4101.89 38
4102.04 40
4102.19 45
4102.33 50
4102.48 56
4102.63 62
4102.77 68
4102.92 74
4103.07 78
4103.22 81
4103.36 82
4103.51 82
4103.66 80
4103.80 77
4103.95 74
4104.10 71
4104.24 69
4104.39 69
4104.54 69
4104.68 70
4104.83 72
4104.98 74
4105.13 77
4105.27 80
4105.42 83
4105.57 86
4105.71 92
4105.86 98
4106.01 108
4106.15 120
4106.30 135
4106.45 152
4106.59 170
4106.74 189
4106.89 208
4107.04 226
4107.18 243
4107.33 260
4107.48 277
4107.62 295
4107.77 314
4107.92 334
4108.06 356
4108.21 378
4108.36 401
4108.51 425
4108.65 450
4108.80 476
4108.95 503
4109.09 529
4109.24 555
4109.39 579
4109.53 599
4109.68 614
4109.83 622
4109.98 624
4110.12 621
4110.27 614
4110.42 605
4110.56 597
4110.71 592
4110.86 589
4111.00 590
4111.15 593
4111.30 598
4111.45 602
4111.59 603
4111.74 602
4111.89 598
4112.03 591
4112.18 581
4112.33 569
4112.47 556
4112.62 542
4112.77 528
4112.92 514
4113.06 500
4113.21 487
4113.36 474
4113.50 462
4113.65 451
4113.80 441
4113.95 432
4114.09 423
4114.24 414
4114.39 405
4114.53 395
4114.68 385
4114.83 374
4114.97 363
4115.12 351
4115.27 339
4115.42 327
4115.56 316
4115.71 306
4115.86 297
4116.00 290
4116.15 284
4116.30 278
4116.45 273
4116.59 266
4116.74 257
4116.89 247
4117.03 236
4117.18 224
4117.33 212
4117.48 202
4117.62 194
4117.77 188
4117.92 183
4118.06 180
4118.21 176
4118.36 173
4118.51 169
4118.65 165
4118.80 162
4118.95 158
4119.09 156
4119.24 154
4119.39 153
4119.54 152
4119.68 152
4119.83 151
4119.98 151
4120.12 151
4120.27 151
4120.42 151
4120.57 151
4120.71 149
4120.86 145
4121.01 141
4121.16 136
4121.30 132
4121.45 130
4121.60 130
4121.74 131
4121.89 134
4122.04 138
4122.19 140
4122.33 139
4122.48 136
4122.63 130
4122.77 122
4122.92 113
4123.07 104
4123.22 95
4123.36 88
4123.51 81
4123.66 75
4123.81 70
4123.95 67
4124.10 65
4124.25 64
4124.39 65
4124.54 68
4124.69 70
4124.84 73
4124.98 76
4125.13 79
4125.28 81
4125.43 82
4125.57 82
4125.72 81
4125.87 80
4126.01 78
4126.16 75
4126.31 73
4126.46 71
4126.60 70
4126.75 71
4126.90 73
4127.05 76
4127.19 80
4127.34 85
4127.49 91
4127.63 97
4127.78 104
4127.93 110
4128.08 114
4128.22 116
4128.37 116
4128.52 113
4128.67 110
4128.81 108
4128.96 107
4129.11 109
4129.26 114
4129.40 122
4129.55 131
4129.70 139
4129.84 145
4129.99 147
4130.14 145
4130.29 140
4130.43 132
4130.58 122
4130.73 111
4130.88 101
4131.02 92
4131.17 84
4131.32 78
4131.47 73
4131.61 70
4131.76 66
4131.91 63
4132.06 61
4132.20 59
4132.35 58
4132.50 59
4132.65 63
4132.79 68
4132.94 75
4133.09 82
4133.23 87
4133.38 90
4133.53 89
4133.68 86
4133.82 81
4133.97 75
4134.12 69
4134.27 65
4134.41 62
4134.56 62
4134.71 63
4134.86 66
4135.00 70
4135.15 74
4135.30 77
4135.45 79
4135.59 80
4135.74 80
4135.89 81
4136.04 81
4136.18 82
4136.33 84
4136.48 86
4136.63 88
4136.77 89
4136.92 90
4137.07 90
4137.22 89
4137.36 87
4137.51 85
4137.66 83
4137.81 80
4137.95 76
4138.10 73
4138.25 68
4138.40 62
4138.54 56
4138.69 49
4138.84 44
4138.99 40
4139.13 38
4139.28 39
4139.43 43
4139.58 47
4139.72 51
4139.87 55
4140.02 57
4140.17 56
4140.31 54
4140.46 50
4140.61 46
4140.76 42
4140.90 39
4141.05 38
4141.20 38
4141.35 40
4141.49 44
4141.64 48
4141.79 52
4141.94 57
4142.08 61
4142.23 64
4142.38 66
4142.53 67
4142.68 67
4142.82 66
4142.97 65
4143.12 64
4143.27 62
4143.41 61
4143.56 60
4143.71 60
4143.86 60
4144.00 61
4144.15 61
4144.30 62
4144.45 64
4144.59 65
4144.74 66
4144.89 68
4145.04 70
4145.18 74
4145.33 78
4145.48 83
4145.63 87
4145.78 89
4145.92 89
4146.07 88
4146.22 86
4146.37 83
4146.51 80
4146.66 78
4146.81 77
4146.96 75
4147.10 74
4147.25 72
4147.40 69
4147.55 66
4147.69 64
4147.84 61
4147.99 59
4148.14 57
4148.29 54
4148.43 51
4148.58 48
4148.73 46
4148.88 45
4149.02 46
4149.17 49
4149.32 54
4149.47 60
4149.61 66
4149.76 71
4149.91 73
4150.06 74
4150.21 73
4150.35 71
4150.50 69
4150.65 68
4150.80 67
4150.94 68
4151.09 69
4151.24 70
4151.39 71
4151.54 71
4151.68 70
4151.83 68
4151.98 64
4152.13 59
4152.27 54
4152.42 49
4152.57 45
4152.72 42
4152.87 42
4153.01 43
4153.16 45
4153.31 47
4153.46 47
4153.60 47
4153.75 46
4153.90 45
4154.05 44
4154.20 45
4154.34 46
4154.49 47
4154.64 49
4154.79 49
4154.93 48
4155.08 45
4155.23 40
4155.38 34
4155.53 26
4155.67 18
4155.82 9
4155.97 1
4156.12 0
4156.26 0
4156.41 0
4156.56 0
4156.71 0
4156.86 0
4157.00 0
4157.15 0
4157.30 8
4157.45 19
4157.60 29
4157.74 38
4157.89 47
4158.04 54
4158.19 60
4158.33 65
4158.48 70
4158.63 74
4158.78 77
4158.93 79
4159.07 80
4159.22 81
4159.37 82
4159.52 83
4159.67 85
4159.81 88
4159.96 93
4160.11 99
4160.26 106
4160.40 113
4160.55 121
4160.70 127
4160.85 133
4161.00 138
4161.14 142
4161.29 146
4161.44 149
4161.59 151
4161.74 152
4161.88 153
4162.03 153
4162.18 153
4162.33 154
4162.48 156
4162.62 158
4162.77 161
4162.92 163
4163.07 165
4163.22 165
4163.36 163
4163.51 161
4163.66 157
4163.81 153
4163.96 150
4164.10 147
4164.25 145
4164.40 144
4164.55 142
4164.70 140
4164.84 139
4164.99 138
4165.14 136
4165.29 136
4165.44 135
4165.58 133
4165.73 130
4165.88 125
4166.03 118
4166.18 108
4166.32 97
4166.47 85
4166.62 74
4166.77 64
4166.92 57
4167.06 51
4167.21 47
4167.36 44
4167.51 43
4167.66 42
4167.80 42
4167.95 41
4168.10 40
4168.25 39
4168.40 39
4168.54 38
4168.69 37
4168.84 37
4168.99 38
4169.14 38
4169.28 40
4169.43 41
4169.58 43
4169.73 44
4169.88 45
4170.02 46
4170.17 45
4170.32 44
4170.47 41
4170.62 37
4170.76 31
4170.91 24
4171.06 16
4171.21 10
4171.36 5
4171.51 2
4171.65 2
4171.80 6
4171.95 11
4172.10 19
4172.25 27
4172.39 35
4172.54 42
4172.69 48
4172.84 53
4172.99 57
4173.13 60
4173.28 62
4173.43 65
4173.58 66
4173.73 67
4173.88 67
4174.02 66
4174.17 63
4174.32 60
4174.47 57
4174.62 55
4174.76 52
4174.91 50
4175.06 49
4175.21 47
4175.36 45
4175.50 44
4175.65 43
4175.80 45
4175.95 49
4176.10 55
4176.25 63
4176.39 72
4176.54 80
4176.69 87
4176.84 92
4176.99 94
4177.14 95
4177.28 94
4177.43 92
4177.58 89
4177.73 85
4177.88 80
4178.02 74
4178.17 68
4178.32 63
4178.47 58
4178.62 54
4178.77 50
4178.91 46
4179.06 41
4179.21 37
4179.36 33
4179.51 30
4179.65 29
4179.80 29
4179.95 30
4180.10 33
4180.25 37
4180.40 42
4180.54 49
4180.69 55
4180.84 62
4180.99 67
4181.14 70
4181.29 71
4181.43 69
4181.58 64
4181.73 57
4181.88 50
4182.03 42
4182.18 35
4182.32 31
4182.47 28
4182.62 26
4182.77 26
4182.92 27
4183.07 27
4183.21 27
4183.36 27
4183.51 25
4183.66 23
4183.81 21
4183.96 18
4184.10 16
4184.25 15
4184.40 13
4184.55 13
4184.70 11
4184.85 10
4184.99 7
4185.14 4
4185.29 0
4185.44 0
4185.59 0
4185.74 0
4185.88 0
4186.03 0
4186.18 0
4186.33 0
4186.48 1
4186.63 7
4186.77 13
4186.92 19
4187.07 25
4187.22 33
4187.37 41
4187.52 50
4187.66 60
4187.81 69
4187.96 76
4188.11 80
4188.26 80
4188.41 77
4188.55 71
4188.70 63
4188.85 54
4189.00 45
4189.15 37
4189.30 29
4189.44 23
4189.59 17
4189.74 14
4189.89 12
4190.04 12
4190.19 15
4190.34 19
4190.48 25
4190.63 31
4190.78 38
4190.93 46
4191.08 54
4191.23 62
4191.37 70
4191.52 78
4191.67 84
4191.82 89
4191.97 91
4192.12 90
4192.27 86
4192.41 80
4192.56 72
4192.71 64
4192.86 56
4193.01 51
4193.16 46
4193.30 44
4193.45 42
4193.60 42
4193.75 43
4193.90 45
4194.05 48
4194.20 51
4194.34 56
4194.49 62
4194.64 68
4194.79 74
4194.94 80
4195.09 86
4195.24 91
4195.38 96
4195.53 100
4195.68 104
4195.83 106
4195.98 108
4196.13 110
4196.28 110
4196.42 109
4196.57 107
4196.72 103
4196.87 98
4197.02 93
4197.17 87
4197.31 81
4197.46 76
4197.61 73
4197.76 72
4197.91 74
4198.06 78
4198.21 83
4198.35 89
4198.50 96
4198.65 103
4198.80 109
4198.95 114
4199.10 118
4199.25 121
4199.40 123
4199.54 124
4199.69 124
4199.84 123
4199.99 121
4200.14 117
4200.29 113
4200.44 108
4200.58 103
4200.73 97
4200.88 92
4201.03 88
4201.18 84
4201.33 80
4201.48 78
4201.62 76
4201.77 75
4201.92 75
4202.07 77
4202.22 81
4202.37 86
4202.52 94
4202.66 102
4202.81 111
4202.96 120
4203.11 129
4203.26 138
4203.41 148
4203.56 158
4203.71 169
4203.85 181
4204.00 193
4204.15 204
4204.30 212
4204.45 218
4204.60 220
4204.75 221
4204.89 220
4205.04 220
4205.19 222
4205.34 228
4205.49 237
4205.64 249
4205.79 263
4205.94 277
4206.08 289
4206.23 298
4206.38 305
4206.53 308
4206.68 309
4206.83 309
4206.98 310
4207.13 311
4207.27 313
4207.42 314
4207.57 314
4207.72 312
4207.87 308
4208.02 302
4208.17 295
4208.32 289
4208.46 285
4208.61 282
4208.76 279
4208.91 276
4209.06 272
4209.21 265
4209.36 257
4209.51 247
4209.65 236
4209.80 225
4209.95 213
4210.10 202
4210.25 190
4210.40 179
4210.55 169
4210.70 160
4210.84 153
4210.99 149
4211.14 145
4211.29 142
4211.44 138
4211.59 131
4211.74 123
4211.89 114
4212.04 104
4212.18 96
4212.33 91
4212.48 89
4212.63 91
4212.78 96
4212.93 102
4213.08 108
4213.23 113
4213.37 116
4213.52 117
4213.67 117
4213.82 115
4213.97 113
4214.12 111
4214.27 110
4214.42 109
4214.57 108
4214.71 106
4214.86 105
4215.01 104
4215.16 103
4215.31 101
4215.46 100
4215.61 98
4215.76 97
4215.91 95
4216.05 94
4216.20 93
4216.35 93
4216.50 93
4216.65 94
4216.80 98
4216.95 104
4217.10 112
4217.25 120
4217.39 128
4217.54 134
4217.69 137
4217.84 138
4217.99 137
4218.14 136
4218.29 135
4218.44 136
4218.59 138
4218.73 142
4218.88 146
4219.03 150
4219.18 152
4219.33 153
4219.48 152
4219.63 150
4219.78 147
4219.93 143
4220.08 140
4220.22 138
4220.37 136
4220.52 133
4220.67 131
4220.82 127
4220.97 122
4221.12 115
4221.27 108
4221.42 99
4221.57 90
4221.71 82
4221.86 74
4222.01 68
4222.16 65
4222.31 65
4222.46 68
4222.61 75
4222.76 85
4222.91 95
4223.06 106
4223.20 114
4223.35 119
4223.50 121
4223.65 120
4223.80 116
4223.95 112
4224.10 108
4224.25 106
4224.40 105
4224.55 107
4224.69 110
4224.84 114
4224.99 118
4225.14 121
4225.29 122
4225.44 122
4225.59 122
4225.74 121
4225.89 120
4226.04 120
4226.19 119
4226.33 117
4226.48 114
4226.63 109
4226.78 102
4226.93 93
4227.08 83
4227.23 74
4227.38 66
4227.53 59
4227.68 55
4227.83 52
4227.97 51
4228.12 49
4228.27 47
4228.42 45
4228.57 43
4228.72 42
4228.87 41
4229.02 42
4229.17 44
4229.32 46
4229.47 48
4229.61 50
4229.76 50
4229.91 49
4230.06 48
4230.21 48
4230.36 50
4230.51 54
4230.66 61
4230.81 69
4230.96 78
4231.11 85
4231.26 91
4231.40 96
4231.55 99
4231.70 103
4231.85 108
4232.00 115
4232.15 124
4232.30 133
4232.45 142
4232.60 148
4232.75 152
4232.90 151
4233.05 147
4233.19 140
4233.34 132
4233.49 123
4233.64 117
4233.79 112
4233.94 110
4234.09 110
4234.24 113
4234.39 116
4234.54 121
4234.69 125
4234.84 129
4234.98 132
4235.13 134
4235.28 134
4235.43 133
4235.58 131
4235.73 128
4235.88 125
4236.03 124
4236.18 123
4236.33 124
4236.48 125
4236.63 128
4236.78 130
4236.93 132
4237.07 133
4237.22 134
4237.37 135
4237.52 138
4237.67 143
4237.82 149
4237.97 157
4238.12 165
4238.27 172
4238.42 177
4238.57 180
4238.72 182
4238.87 182
4239.01 182
4239.16 182
4239.31 182
4239.46 182
4239.61 183
4239.76 183
4239.91 184
4240.06 184
4240.21 184
4240.36 185
4240.51 185
4240.66 185
4240.81 185
4240.96 183
4241.11 182
4241.25 180
4241.40 178
4241.55 176
4241.70 175
4241.85 175
4242.00 173
4242.15 171
4242.30 168
4242.45 163
4242.60 159
4242.75 155
4242.90 151
4243.05 149
4243.20 149
4243.35 149
4243.50 151
4243.64 152
4243.79 152
4243.94 151
4244.09 149
4244.24 147
4244.39 145
4244.54 143
4244.69 144
4244.84 148
4244.99 153
4245.14 161
4245.29 170
4245.44 179
4245.59 186
4245.74 192
4245.89 196
4246.03 197
4246.18 198
4246.33 197
4246.48 195
4246.63 193
4246.78 191
4246.93 188
4247.08 185
4247.23 182
4247.38 178
4247.53 173
4247.68 168
4247.83 163
4247.98 158
4248.13 154
4248.28 151
4248.43 150
4248.58 149
4248.72 151
4248.87 153
4249.02 156
4249.17 159
4249.32 162
4249.47 164
4249.62 165
4249.77 164
4249.92 161
4250.07 156
4250.22 150
4250.37 142
4250.52 135
4250.67 127
4250.82 121
4250.97 115
4251.12 110
4251.27 106
4251.42 103
4251.57 102
4251.71 100
4251.86 99
4252.01 98
4252.16 96
4252.31 92
4252.46 88
4252.61 83
4252.76 78
4252.91 75
4253.06 73
4253.21 73
4253.36 76
4253.51 81
4253.66 86
4253.81 92
4253.96 97
4254.11 102
4254.26 106
4254.41 109
4254.56 113
4254.71 117
4254.86 121
4255.00 126
4255.15 130
4255.30 134
4255.45 136
4255.60 137
4255.75 136
4255.90 135
4256.05 134
4256.20 134
4256.35 135
4256.50 137
4256.65 139
4256.80 141
4256.95 142
4257.10 141
4257.25 138
4257.40 132
4257.55 125
4257.70 119
4257.85 112
4258.00 108
4258.15 107
4258.30 108
4258.45 112
4258.60 118
4258.75 125
4258.89 133
4259.04 140
4259.19 147
4259.34 153
4259.49 159
4259.64 164
4259.79 169
4259.94 173
4260.09 177
4260.24 180
4260.39 184
4260.54 188
4260.69 193
4260.84 200
4260.99 207
4261.14 215
4261.29 223
4261.44 229
4261.59 234
4261.74 238
4261.89 240
4262.04 241
4262.19 242
4262.34 242
4262.49 240
4262.64 238
4262.79 235
4262.94 232
4263.09 229
4263.24 228
4263.39 230
4263.54 235
4263.68 243
4263.83 255
4263.98 268
4264.13 281
4264.28 295
4264.43 309
4264.58 322
4264.73 335
4264.88 347
4265.03 357
4265.18 365
4265.33 371
4265.48 375
4265.63 376
4265.78 375
4265.93 373
4266.08 371
4266.23 368
4266.38 365
4266.53 362
4266.68 359
4266.83 356
4266.98 353
4267.13 350
4267.28 348
4267.43 348
4267.58 348
4267.73 350
4267.88 353
4268.03 357
4268.18 360
4268.33 362
4268.48 364
4268.63 363
4268.78 360
4268.93 355
4269.08 347
4269.23 336
4269.38 324
4269.53 311
4269.68 299
4269.83 289
4269.98 282
4270.13 279
4270.28 279
4270.43 283
4270.58 289
4270.73 297
4270.87 305
4271.02 313
4271.17 321
4271.32 328
4271.47 334
4271.62 338
4271.77 341
4271.92 341
4272.07 340
4272.22 337
4272.37 332
4272.52 328
4272.67 324
4272.82 323
4272.97 323
4273.12 325
4273.27 329
4273.42 333
4273.57 338
4273.72 342
4273.87 346
4274.02 349
4274.17 353
4274.32 358
4274.47 365
4274.62 375
4274.77 388
4274.92 403
4275.07 419
4275.22 437
4275.37 454
4275.52 472
4275.67 490
4275.82 509
4275.97 530
4276.12 553
4276.27 579
4276.42 609
4276.57 643
4276.72 682
4276.87 726
4277.02 775
4277.17 828
4277.32 882
4277.47 936
4277.62 988
4277.77 1039
4277.92 1089
4278.07 1140
4278.22 1192
4278.37 1248
4278.52 1307
4278.67 1368
4278.82 1428
4278.97 1487
4279.12 1544
4279.27 1600
4279.42 1657
4279.57 1715
4279.72 1777
4279.87 1841
4280.02 1907
4280.17 1972
4280.32 2033
4280.47 2088
4280.62 2135
4280.77 2174
4280.92 2205
4281.07 2230
4281.22 2249
4281.37 2265
4281.52 2279
4281.67 2292
4281.82 2303
4281.97 2310
4282.12 2315
4282.27 2314
4282.42 2307
4282.57 2292
4282.72 2271
4282.87 2243
4283.02 2210
4283.17 2172
4283.32 2131
4283.47 2086
4283.62 2039
4283.77 1991
4283.92 1942
4284.07 1892
4284.22 1842
4284.37 1792
4284.52 1744
4284.67 1697
4284.82 1653
4284.97 1610
4285.12 1571
4285.27 1534
4285.42 1499
4285.57 1467
4285.72 1435
4285.87 1404
4286.02 1372
4286.17 1338
4286.32 1302
4286.47 1263
4286.62 1222
4286.77 1180
4286.92 1139
4287.07 1099
4287.22 1061
4287.38 1025
4287.53 991
4287.68 957
4287.83 924
4287.98 891
4288.13 857
4288.28 824
4288.43 790
4288.58 757
4288.73 726
4288.88 695
4289.03 667
4289.18 640
4289.33 617
4289.48 598
4289.63 582
4289.78 571
4289.93 564
4290.08 561
4290.23 560
4290.38 559
4290.53 558
4290.68 555
4290.83 549
4290.98 542
4291.13 534
4291.28 526
4291.43 518
4291.58 512
4291.73 506
4291.88 501
4292.03 495
4292.18 488
4292.33 480
4292.48 472
4292.63 464
4292.78 459
4292.93 458
4293.08 461
4293.23 469
4293.38 480
4293.53 494
4293.68 508
4293.83 521
4293.98 532
4294.13 540
4294.28 546
4294.43 550
4294.59 552
4294.74 552
4294.89 551
4295.04 548
4295.19 544
4295.34 538
4295.49 532
4295.64 525
4295.79 518
4295.94 511
4296.09 505
4296.24 498
4296.39 492
4296.54 485
4296.69 478
4296.84 471
4296.99 464
4297.14 458
4297.29 453
4297.44 448
4297.59 444
4297.74 441
4297.89 436
4298.04 431
4298.19 423
4298.34 413
4298.49 402
4298.64 390
4298.79 378
4298.94 367
4299.09 356
4299.24 347
4299.40 339
4299.55 331
4299.70 324
4299.85 317
4300.00 310
4300.15 304
4300.30 298
4300.45 292
4300.60 286
4300.75 280
4300.90 273
4301.05 266
4301.20 261
4301.35 257
4301.50 255
4301.65 256
4301.80 260
4301.95 265
4302.10 271
4302.25 277
4302.40 282
4302.55 287
4302.70 292
4302.85 297
4303.00 302
4303.15 309
4303.31 317
4303.46 326
4303.61 335
4303.76 346
4303.91 356
4304.06 367
4304.21 376
4304.36 382
4304.51 385
4304.66 384
4304.81 379
4304.96 370
4305.11 357
4305.26 343
4305.41 328
4305.56 314
4305.71 303
4305.86 294
4306.01 288
4306.16 285
4306.31 286
4306.46 288
4306.62 291
4306.77 296
4306.92 301
4307.07 306
4307.22 311
4307.37 315
4307.52 318
4307.67 319
4307.82 317
4307.97 313
4308.12 307
4308.27 300
4308.42 292
4308.57 285
4308.72 279
4308.87 274
4309.02 270
4309.17 267
4309.32 266
4309.47 266
4309.63 266
4309.78 267
4309.93 268
4310.08 269
4310.23 271
4310.38 272
4310.53 273
4310.68 275
4310.83 276
4310.98 277
4311.13 278
4311.28 278
4311.43 279
4311.58 278
4311.73 276
4311.88 274
4312.03 269
4312.19 263
4312.34 255
4312.49 246
4312.64 236
4312.79 225
4312.94 214
4313.09 203
4313.24 192
4313.39 183
4313.54 174
4313.69 167
4313.84 161
4313.99 156
4314.14 150
4314.29 145
4314.44 139
4314.59 133
4314.75 127
4314.90 123
4315.05 122
4315.20 125
4315.35 131
4315.50 141
4315.65 152
4315.80 164
4315.95 176
4316.10 188
4316.25 200
4316.40 211
4316.55 223
4316.70 234
4316.85 243
4317.00 248
4317.16 249
4317.31 245
4317.46 237
4317.61 226
4317.76 214
4317.91 204
4318.06 196
4318.21 191
4318.36 188
4318.51 187
4318.66 187
4318.81 187
4318.96 189
4319.11 190
4319.27 193
4319.42 198
4319.57 203
4319.72 210
4319.87 216
4320.02 220
4320.17 223
4320.32 224
4320.47 223
4320.62 219
4320.77 212
4320.92 204
4321.07 194
4321.22 184
4321.38 173
4321.53 163
4321.68 154
4321.83 147
4321.98 144
4322.13 143
4322.28 144
4322.43 147
4322.58 151
4322.73 156
4322.88 160
4323.03 164
4323.18 166
4323.34 168
4323.49 169
4323.64 170
4323.79 169
4323.94 168
4324.09 165
4324.24 160
4324.39 155
4324.54 150
4324.69 144
4324.84 139
4324.99 136
4325.14 134
4325.30 134
4325.45 135
4325.60 136
4325.75 137
4325.90 137
4326.05 137
4326.20 137
4326.35 136
4326.50 136
4326.65 137
4326.80 136
4326.95 135
4327.11 132
4327.26 126
4327.41 120
4327.56 112
4327.71 104
4327.86 98
4328.01 92
4328.16 87
4328.31 84
4328.46 80
4328.61 78
4328.76 76
4328.92 75
4329.07 75
4329.22 76
4329.37 77
4329.52 78
4329.67 78
4329.82 77
4329.97 75
4330.12 73
4330.27 71
4330.42 69
4330.58 67
4330.73 67
4330.88 66
4331.03 65
4331.18 64
4331.33 63
4331.48 61
4331.63 59
4331.78 56
4331.93 55
4332.08 55
4332.24 57
4332.39 62
4332.54 69
4332.69 79
4332.84 89
4332.99 100
4333.14 108
4333.29 114
4333.44 116
4333.59 116
4333.74 113
4333.90 109
4334.05 106
4334.20 104
4334.35 104
4334.50 107
4334.65 111
4334.80 116
4334.95 121
4335.10 125
4335.25 128
4335.41 129
4335.56 128
4335.71 125
4335.86 123
4336.01 122
4336.16 123
4336.31 128
4336.46 137
4336.61 149
4336.76 163
4336.92 178
4337.07 193
4337.22 206
4337.37 216
4337.52 225
4337.67 231
4337.82 235
4337.97 238
4338.12 239
4338.27 238
4338.43 236
4338.58 233
4338.73 230
4338.88 227
4339.03 227
4339.18 228
4339.33 233
4339.48 239
4339.63 245
4339.79 251
4339.94 255
4340.09 256
4340.24 256
4340.39 254
4340.54 251
4340.69 250
4340.84 249
4340.99 251
4341.14 254
4341.30 258
4341.45 263
4341.60 267
4341.75 271
4341.90 272
4342.05 271
4342.20 266
4342.35 258
4342.50 248
4342.66 235
4342.81 223
4342.96 211
4343.11 200
4343.26 192
4343.41 186
4343.56 182
4343.71 177
4343.86 173
4344.02 167
4344.17 160
4344.32 153
4344.47 145
4344.62 137
4344.77 130
4344.92 124
4345.07 119
4345.23 115
4345.38 111
4345.53 107
4345.68 102
4345.83 96
4345.98 89
4346.13 81
4346.28 73
4346.43 65
4346.59 57
4346.74 48
4346.89 39
4347.04 29
4347.19 19
4347.34 8
4347.49 0
4347.64 0
4347.80 0
4347.95 0
4348.10 0
4348.25 0
4348.40 0
4348.55 0
4348.70 3
4348.85 9
4349.00 14
4349.16 18
4349.31 23
4349.46 27
4349.61 30
4349.76 33
4349.91 35
4350.06 36
4350.21 38
4350.37 39
4350.52 41
4350.67 45
4350.82 49
4350.97 53
4351.12 58
4351.27 62
4351.42 65
4351.58 69
4351.73 72
4351.88 76
4352.03 80
4352.18 84
4352.33 88
4352.48 89
4352.63 90
4352.79 88
4352.94 84
4353.09 80
4353.24 76
4353.39 72
4353.54 69
4353.69 67
4353.85 66
4354.00 65
4354.15 64
4354.30 64
4354.45 65
4354.60 67
4354.75 70
4354.90 74
4355.06 78
4355.21 82
4355.36 86
4355.51 90
4355.66 93
4355.81 95
4355.96 99
4356.12 103
4356.27 109
4356.42 116
4356.57 124
4356.72 132
4356.87 139
4357.02 145
4357.17 148
4357.33 150
4357.48 149
4357.63 148
4357.78 147
4357.93 146
4358.08 146
4358.23 146
4358.39 146
4358.54 145
4358.69 143
4358.84 141
4358.99 141
4359.14 141
4359.29 144
4359.45 149
4359.60 154
4359.75 159
4359.90 164
4360.05 167
4360.20 169
4360.35 170
4360.51 171
4360.66 172
4360.81 173
4360.96 175
4361.11 177
4361.26 180
4361.41 183
4361.57 186
4361.72 189
4361.87 191
4362.02 193
4362.17 194
4362.32 193
4362.47 191
4362.63 187
4362.78 182
4362.93 177
4363.08 171
4363.23 165
4363.38 161
4363.53 157
4363.69 153
4363.84 149
4363.99 143
4364.14 136
4364.29 127
4364.44 115
4364.59 103
4364.75 91
4364.90 80
4365.05 72
4365.20 66
4365.35 64
4365.50 64
4365.66 66
4365.81 69
4365.96 72
4366.11 75
4366.26 78
4366.41 80
4366.56 82
4366.72 84
4366.87 86
4367.02 88
4367.17 91
4367.32 94
4367.47 97
4367.63 100
4367.78 102
4367.93 104
4368.08 105
4368.23 105
4368.38 105
4368.53 107
4368.69 110
4368.84 115
4368.99 121
4369.14 128
4369.29 134
4369.44 139
4369.60 140
4369.75 138
4369.90 133
4370.05 125
4370.20 116
4370.35 107
4370.50 98
4370.66 91
4370.81 85
4370.96 80
4371.11 77
4371.26 74
4371.41 72
4371.57 70
4371.72 67
4371.87 64
4372.02 60
4372.17 56
4372.32 54
4372.48 54
4372.63 56
4372.78 62
4372.93 69
4373.08 77
4373.23 84
4373.39 90
4373.54 93
4373.69 93
4373.84 91
4373.99 86
4374.14 80
4374.30 74
4374.45 67
4374.60 61
4374.75 57
4374.90 53
4375.05 52
4375.21 53
4375.36 56
4375.51 61
4375.66 66
4375.81 71
4375.96 76
4376.12 78
4376.27 79
4376.42 76
4376.57 71
4376.72 65
4376.87 57
4377.03 49
4377.18 41
4377.33 36
4377.48 34
4377.63 34
4377.78 36
4377.94 41
4378.09 46
4378.24 50
4378.39 52
4378.54 53
4378.69 51
4378.85 47
4379.00 43
4379.15 40
4379.30 38
4379.45 39
4379.61 42
4379.76 48
4379.91 56
4380.06 64
4380.21 72
4380.36 78
4380.52 82
4380.67 83
4380.82 84
4380.97 83
4381.12 82
4381.27 81
4381.43 81
4381.58 82
4381.73 83
4381.88 83
4382.03 84
4382.19 83
4382.34 81
4382.49 78
4382.64 74
4382.79 70
4382.94 64
4383.10 58
4383.25 52
4383.40 45
4383.55 39
4383.70 35
4383.86 33
4384.01 35
4384.16 41
4384.31 50
4384.46 62
4384.61 75
4384.77 89
4384.92 101
4385.07 111
4385.22 117
4385.37 120
4385.53 119
4385.68 113
4385.83 105
4385.98 93
4386.13 81
4386.29 68
4386.44 57
4386.59 48
4386.74 43
4386.89 42
4387.04 44
4387.20 48
4387.35 53
4387.50 59
4387.65 65
4387.80 70
4387.96 74
4388.11 78
4388.26 80
4388.41 79
4388.56 76
4388.72 72
4388.87 66
4389.02 60
4389.17 57
4389.32 55
4389.47 57
4389.63 62
4389.78 67
4389.93 73
4390.08 77
4390.23 80
4390.39 81
4390.54 82
4390.69 83
4390.84 85
4390.99 89
4391.15 97
4391.30 106
4391.45 116
4391.60 126
4391.75 135
4391.91 141
4392.06 144
4392.21 144
4392.36 141
4392.51 136
4392.67 130
4392.82 123
4392.97 116
4393.12 109
4393.27 103
4393.43 96
4393.58 89
4393.73 82
4393.88 74
4394.03 67
4394.19 60
4394.34 54
4394.49 50
4394.64 46
4394.79 44
4394.95 44
4395.10 45
4395.25 46
4395.40 48
4395.55 49
4395.71 50
4395.86 50
4396.01 50
4396.16 49
4396.31 49
4396.47 49
4396.62 50
4396.77 51
4396.92 52
4397.07 55
4397.23 58
4397.38 62
4397.53 67
4397.68 74
4397.83 81
4397.99 88
4398.14 93
4398.29 98
4398.44 100
4398.60 101
4398.75 99
4398.90 95
4399.05 91
4399.20 87
4399.36 84
4399.51 82
4399.66 82
4399.81 84
4399.96 86
4400.12 89
4400.27 91
4400.42 93
4400.57 94
4400.72 94
4400.88 94
4401.03 95
4401.18 95
4401.33 97
4401.49 99
4401.64 101
4401.79 104
4401.94 108
4402.09 113
4402.25 117
4402.40 122
4402.55 128
4402.70 134
4402.85 140
4403.01 145
4403.16 150
4403.31 152
4403.46 153
4403.62 151
4403.77 149
4403.92 145
4404.07 141
4404.22 138
4404.38 137
4404.53 138
4404.68 140
4404.83 144
4404.98 149
4405.14 154
4405.29 159
4405.44 165
4405.59 170
4405.75 176
4405.90 183
4406.05 193
4406.20 205
4406.35 218
4406.51 233
4406.66 248
4406.81 261
4406.96 271
4407.12 276
4407.27 276
4407.42 273
4407.57 267
4407.72 259
4407.88 251
4408.03 244
4408.18 238
4408.33 234
4408.49 231
4408.64 229
4408.79 227
4408.94 226
4409.10 225
4409.25 223
4409.40 220
4409.55 216
4409.70 211
4409.86 204
4410.01 197
4410.16 191
4410.31 184
4410.47 178
4410.62 171
4410.77 163
4410.92 155
4411.07 146
4411.23 136
4411.38 127
4411.53 118
4411.68 111
4411.84 105
4411.99 101
4412.14 97
4412.29 95
4412.45 93
4412.60 91
4412.75 90
4412.90 90
4413.05 90
4413.21 92
4413.36 93
4413.51 95
4413.66 96
4413.82 96
4413.97 95
4414.12 92
4414.27 88
4414.43 84
4414.58 80
4414.73 76
4414.88 72
4415.04 69
4415.19 65
4415.34 62
4415.49 58
4415.64 54
4415.80 52
4415.95 51
4416.10 51
4416.25 53
4416.41 54
4416.56 55
4416.71 53
4416.86 50
4417.02 44
4417.17 37
4417.32 29
4417.47 21
4417.63 13
4417.78 6
4417.93 0
4418.08 0
4418.24 0
4418.39 0
4418.54 0
4418.69 0
4418.85 0
4419.00 0
4419.15 0
4419.30 4
4419.46 9
4419.61 14
4419.76 21
4419.91 30
4420.06 40
4420.22 52
4420.37 64
4420.52 76
4420.67 85
4420.83 90
4420.98 93
4421.13 92
4421.28 89
4421.44 85
4421.59 81
4421.74 77
4421.89 74
4422.05 70
4422.20 67
4422.35 63
4422.50 59
4422.66 54
4422.81 49
4422.96 44
4423.11 40
4423.27 36
4423.42 34
4423.57 32
4423.72 30
4423.88 28
4424.03 25
4424.18 20
4424.33 15
4424.49 9
4424.64 4
4424.79 0
4424.94 0
4425.10 0
4425.25 0
4425.40 0
4425.55 2
4425.71 4
4425.86 4
4426.01 4
4426.17 4
4426.32 3
4426.47 1
4426.62 0
4426.78 0
4426.93 0
4427.08 0
4427.23 0
4427.39 0
4427.54 0
4427.69 3
4427.84 7
4428.00 10
4428.15 12
4428.30 13
4428.45 12
4428.61 12
4428.76 12
4428.91 12
4429.06 14
4429.22 15
4429.37 17
4429.52 17
4429.67 17
4429.83 15
4429.98 13
4430.13 10
4430.29 7
4430.44 5
4430.59 4
4430.74 4
4430.90 5
4431.05 7
4431.20 9
4431.35 12
4431.51 14
4431.66 16
4431.81 19
4431.96 21
4432.12 23
4432.27 24
4432.42 24
4432.57 22
4432.73 20
4432.88 16
4433.03 11
4433.19 7
4433.34 3
4433.49 1
4433.64 0
4433.80 1
4433.95 3
4434.10 6
4434.25 8
4434.41 10
4434.56 10
4434.71 10
4434.87 9
4435.02 9
4435.17 10
4435.32 12
4435.48 17
4435.63 24
4435.78 32
4435.93 41
4436.09 49
4436.24 57
4436.39 63
4436.55 67
4436.70 69
4436.85 69
4437.00 66
4437.16 61
4437.31 55
4437.46 49
4437.61 43
4437.77 40
4437.92 41
4438.07 45
4438.23 54
4438.38 67
4438.53 82
4438.68 97
4438.84 110
4438.99 121
4439.14 129
4439.29 132
4439.45 133
4439.60 131
4439.75 128
4439.91 127
4440.06 126
4440.21 127
4440.36 130
4440.52 133
4440.67 135
4440.82 136
4440.98 137
4441.13 136
4441.28 135
4441.43 134
4441.59 133
4441.74 134
4441.89 136
4442.05 138
4442.20 140
4442.35 142
4442.50 142
4442.66 142
4442.81 142
4442.96 140
4443.12 137
4443.27 133
4443.42 129
4443.57 125
4443.73 120
4443.88 114
4444.03 107
4444.19 99
4444.34 90
4444.49 82
4444.64 74
4444.80 69
4444.95 65
4445.10 64
4445.26 64
4445.41 66
4445.56 68
4445.71 71
4445.87 74
4446.02 76
4446.17 78
4446.33 79
4446.48 80
4446.63 81
4446.78 82
4446.94 83
4447.09 85
4447.24 87
4447.40 89
4447.55 91
4447.70 92
4447.85 93
4448.01 93
4448.16 92
4448.31 91
4448.47 89
4448.62 87
4448.77 84
4448.93 81
4449.08 78
4449.23 73
4449.38 67
4449.54 59
4449.69 49
4449.84 38
4450.00 25
4450.15 13
4450.30 3
4450.46 0
4450.61 0
4450.76 0
4450.91 0
4451.07 0
4451.22 0
4451.37 3
4451.53 9
4451.68 15
4451.83 20
4451.98 23
4452.14 25
4452.29 24
4452.44 20
4452.60 14
4452.75 7
4452.90 1
4453.06 0
4453.21 0
4453.36 0
4453.52 0
4453.67 4
4453.82 7
4453.97 8
4454.13 7
4454.28 4
4454.43 0
4454.59 0
4454.74 0
4454.89 0
4455.05 0
4455.20 1
4455.35 5
4455.50 9
4455.66 11
4455.81 11
4455.96 8
4456.12 4
4456.27 0
4456.42 0
4456.58 0
4456.73 0
4456.88 0
4457.04 4
4457.19 10
4457.34 16
4457.49 22
4457.65 28
4457.80 33
4457.95 39
4458.11 46
4458.26 52
4458.41 60
4458.57 67
4458.72 73
4458.87 78
4459.03 81
4459.18 83
4459.33 83
4459.49 81
4459.64 79
4459.79 76
4459.94 73
4460.10 70
4460.25 67
4460.40 64
4460.56 61
4460.71 59
4460.86 56
4461.02 54
4461.17 53
4461.32 52
4461.48 52
4461.63 51
4461.78 50
4461.94 48
4462.09 46
4462.24 43
4462.40 41
4462.55 40
4462.70 39
4462.85 40
4463.01 41
4463.16 43
4463.31 45
4463.47 48
4463.62 52
4463.77 56
4463.93 62
4464.08 69
4464.23 75
4464.39 82
4464.54 87
4464.69 90
4464.85 91
4465.00 91
4465.15 88
4465.31 84
4465.46 79
4465.61 74
4465.77 70
4465.92 67
4466.07 65
4466.23 64
4466.38 64
4466.53 65
4466.69 67
4466.84 68
4466.99 69
4467.15 70
4467.30 70
4467.45 70
4467.60 68
4467.76 66
4467.91 63
4468.06 59
4468.22 53
4468.37 47
4468.52 41
4468.68 34
4468.83 27
4468.98 22
4469.14 17
4469.29 14
4469.44 13
4469.60 14
4469.75 15
4469.90 17
4470.06 19
4470.21 20
4470.36 21
4470.52 20
4470.67 19
4470.82 16
4470.98 12
4471.13 7
4471.28 3
4471.44 0
4471.59 0
4471.74 0
4471.90 0
4472.05 0
4472.20 6
4472.36 14
4472.51 23
4472.66 31
4472.82 38
4472.97 44
4473.12 47
4473.28 50
4473.43 52
4473.58 55
4473.74 59
4473.89 63
4474.04 67
4474.20 71
4474.35 73
4474.50 74
4474.66 73
4474.81 71
4474.96 67
4475.12 63
4475.27 59
4475.43 54
4475.58 49
4475.73 46
4475.89 43
4476.04 42
4476.19 44
4476.35 48
4476.50 54
4476.65 61
4476.81 67
4476.96 72
4477.11 74
4477.27 73
4477.42 70
4477.57 66
4477.73 60
4477.88 54
4478.03 47
4478.19 41
4478.34 34
4478.49 27
4478.65 20
4478.80 15
4478.95 12
4479.11 11
4479.26 13
4479.41 18
4479.57 26
4479.72 34
4479.87 43
4480.03 52
4480.18 59
4480.34 63
4480.49 65
4480.64 65
4480.80 64
4480.95 61
4481.10 58
4481.26 55
4481.41 54
4481.56 55
4481.72 57
4481.87 61
4482.02 65
4482.18 69
4482.33 73
4482.48 77
4482.64 80
4482.79 83
4482.95 87
4483.10 91
4483.25 95
4483.41 99
4483.56 104
4483.71 109
4483.87 114
4484.02 119
4484.17 125
4484.33 130
4484.48 134
4484.63 136
4484.79 135
4484.94 132
4485.09 128
4485.25 123
4485.40 120
4485.56 119
4485.71 121
4485.86 125
4486.02 131
4486.17 137
4486.32 142
4486.48 146
4486.63 149
4486.78 151
4486.94 153
4487.09 156
4487.25 161
4487.40 165
4487.55 170
4487.71 174
4487.86 177
4488.01 179
4488.17 178
4488.32 176
4488.47 173
4488.63 170
4488.78 166
4488.93 162
4489.09 159
4489.24 156
4489.40 153
4489.55 149
4489.70 144
4489.86 139
4490.01 134
4490.16 130
4490.32 127
4490.47 126
4490.63 128
4490.78 132
4490.93 137
4491.09 141
4491.24 145
4491.39 147
4491.55 145
4491.70 141
4491.85 136
4492.01 130
4492.16 124
4492.32 121
4492.47 121
4492.62 125
4492.78 131
4492.93 139
4493.08 148
4493.24 156
4493.39 162
4493.55 165
4493.70 165
4493.85 162
4494.01 155
4494.16 148
4494.31 140
4494.47 132
4494.62 125
4494.78 120
4494.93 116
4495.08 114
4495.24 113
4495.39 112
4495.54 112
4495.70 113
4495.85 113
4496.00 112
4496.16 110
4496.31 107
4496.47 103
4496.62 97
4496.77 92
4496.93 88
4497.08 85
4497.24 82
4497.39 79
4497.54 77
4497.70 75
4497.85 73
4498.00 72
4498.16 71
4498.31 72
4498.47 74
4498.62 78
4498.77 84
4498.93 91
4499.08 100
4499.23 112
4499.39 126
4499.54 142
4499.70 158
4499.85 175
4500.00 191
4500.16 205
4500.31 217
4500.47 226
4500.62 232
4500.77 236
4500.93 238
4501.08 238
4501.23 238
4501.39 239
4501.54 242
4501.70 246
4501.85 253
4502.00 260
4502.16 269
4502.31 277
4502.47 285
4502.62 291
4502.77 296
4502.93 301
4503.08 307
4503.23 313
4503.39 319
4503.54 324
4503.70 327
4503.85 327
4504.00 322
4504.16 314
4504.31 301
4504.47 288
4504.62 275
4504.77 265
4504.93 259
4505.08 256
4505.24 257
4505.39 259
4505.54 263
4505.70 265
4505.85 268
4506.00 269
4506.16 270
4506.31 271
4506.47 271
4506.62 270
4506.77 268
4506.93 264
4507.08 259
4507.24 253
4507.39 248
4507.54 243
4507.70 240
4507.85 239
4508.01 238
4508.16 239
4508.31 240
4508.47 242
4508.62 243
4508.78 244
4508.93 245
4509.08 247
4509.24 248
4509.39 250
4509.55 252
4509.70 255
4509.85 259
4510.01 265
4510.16 272
4510.32 281
4510.47 291
4510.62 300
4510.78 309
4510.93 317
4511.09 324
4511.24 330
4511.39 335
4511.55 341
4511.70 346
4511.86 350
4512.01 352
4512.16 353
4512.32 352
4512.47 349
4512.63 344
4512.78 338
4512.93 332
4513.09 325
4513.24 317
4513.40 307
4513.55 297
4513.70 287
4513.86 276
4514.01 265
4514.17 256
4514.32 249
4514.47 245
4514.63 243
4514.78 243
4514.94 244
4515.09 245
4515.25 244
4515.40 240
4515.55 235
4515.71 227
4515.86 218
4516.02 209
4516.17 201
4516.32 193
4516.48 185
4516.63 177
4516.79 169
4516.94 161
4517.09 152
4517.25 143
4517.40 134
4517.56 125
4517.71 118
4517.87 112
4518.02 107
4518.17 105
4518.33 106
4518.48 109
4518.64 113
4518.79 117
4518.94 121
4519.10 122
4519.25 122
4519.41 119
4519.56 115
4519.71 111
4519.87 107
4520.02 104
4520.18 103
4520.33 103
4520.49 104
4520.64 105
4520.79 106
4520.95 106
4521.10 104
4521.26 101
4521.41 96
4521.56 91
4521.72 85
4521.87 80
4522.03 77
4522.18 75
4522.34 75
4522.49 78
4522.64 83
4522.80 90
4522.95 97
4523.11 104
4523.26 110
4523.42 115
4523.57 117
4523.72 117
4523.88 115
4524.03 113
4524.19 110
4524.34 108
4524.50 107
4524.65 107
4524.80 109
4524.96 111
4525.11 113
4525.27 115
4525.42 116
4525.57 115
4525.73 112
4525.88 107
4526.04 100
4526.19 92
4526.35 84
4526.50 79
4526.65 76
4526.81 76
4526.96 79
4527.12 86
4527.27 93
4527.43 102
4527.58 110
4527.73 116
4527.89 121
4528.04 123
4528.20 124
4528.35 123
4528.51 120
4528.66 118
4528.81 116
4528.97 115
4529.12 115
4529.28 116
4529.43 117
4529.59 117
4529.74 116
4529.90 112
4530.05 106
4530.20 100
4530.36 95
4530.51 92
4530.67 93
4530.82 97
4530.98 105
4531.13 114
4531.28 124
4531.44 132
4531.59 139
4531.75 145
4531.90 148
4532.06 150
4532.21 153
4532.36 157
4532.52 162
4532.67 167
4532.83 173
4532.98 179
4533.14 182
4533.29 182
4533.45 179
4533.60 173
4533.75 165
4533.91 157
4534.06 151
4534.22 147
4534.37 146
4534.53 147
4534.68 149
4534.84 151
4534.99 152
4535.14 152
4535.30 150
4535.45 147
4535.61 144
4535.76 141
4535.92 139
4536.07 139
4536.23 141
4536.38 145
4536.53 153
4536.69 165
4536.84 179
4537.00 197
4537.15 216
4537.31 237
4537.46 259
4537.62 279
4537.77 296
4537.92 311
4538.08 323
4538.23 330
4538.39 335
4538.54 337
4538.70 338
4538.85 339
4539.01 339
4539.16 339
4539.31 340
4539.47 340
4539.62 339
4539.78 338
4539.93 334
4540.09 329
4540.24 323
4540.40 315
4540.55 306
4540.71 295
4540.86 284
4541.01 272
4541.17 259
4541.32 245
4541.48 233
4541.63 222
4541.79 213
4541.94 206
4542.10 203
4542.25 203
4542.41 205
4542.56 209
4542.71 212
4542.87 214
4543.02 214
4543.18 210
4543.33 205
4543.49 197
4543.64 189
4543.80 181
4543.95 174
4544.11 167
4544.26 161
4544.41 156
4544.57 151
4544.72 147
4544.88 142
4545.03 138
4545.19 132
4545.34 126
4545.50 117
4545.65 107
4545.81 97
4545.96 87
4546.12 78
4546.27 71
4546.42 67
4546.58 66
4546.73 67
4546.89 70
4547.04 72
4547.20 74
4547.35 75
4547.51 75
4547.66 75
4547.82 74
4547.97 73
4548.13 73
4548.28 72
4548.43 71
4548.59 70
4548.74 68
4548.90 65
4549.05 62
4549.21 59
4549.36 55
4549.52 51
4549.67 47
4549.83 44
4549.98 41
4550.14 37
4550.29 34
4550.45 31
4550.60 27
4550.75 22
4550.91 16
4551.06 10
4551.22 3
4551.37 0
4551.53 0
4551.68 0
4551.84 0
4551.99 0
4552.15 0
4552.30 0
4552.46 0
4552.61 4
4552.77 8
4552.92 11
4553.08 14
4553.23 16
4553.38 18
4553.54 21
4553.69 24
4553.85 28
4554.00 33
4554.16 38
4554.31 42
4554.47 46
4554.62 48
4554.78 48
4554.93 45
4555.09 40
4555.24 34
4555.40 27
4555.55 19
4555.71 13
4555.86 7
4556.02 3
4556.17 0
4556.33 0
4556.48 0
4556.63 0
4556.79 0
4556.94 4
4557.10 10
4557.25 18
4557.41 27
4557.56 38
4557.72 50
4557.87 61
4558.03 70
4558.18 78
4558.34 82
4558.49 83
4558.65 82
4558.80 78
4558.96 74
4559.11 70
4559.27 67
4559.42 65
4559.58 64
4559.73 63
4559.89 64
4560.04 64
4560.20 63
4560.35 63
4560.51 61
4560.66 60
4560.82 57
4560.97 54
4561.12 50
4561.28 47
4561.43 44
4561.59 43
4561.74 44
4561.90 46
4562.05 50
4562.21 54
4562.36 57
4562.52 57
4562.67 55
4562.83 50
4562.98 43
4563.14 35
4563.29 27
4563.45 21
4563.60 17
4563.76 16
4563.91 18
4564.07 22
4564.22 29
4564.38 34
4564.53 39
4564.69 40
4564.84 39
4565.00 35
4565.15 29
4565.31 23
4565.46 18
4565.62 16
4565.77 17
4565.93 20
4566.08 25
4566.24 32
4566.39 39
4566.55 46
4566.70 52
4566.86 58
4567.01 64
4567.17 68
4567.32 71
4567.48 72
4567.63 71
4567.79 69
4567.94 65
4568.10 60
4568.25 55
4568.41 49
4568.56 45
4568.72 42
4568.87 41
4569.03 41
4569.18 43
4569.34 46
4569.49 48
4569.65 49
4569.80 48
4569.96 47
4570.11 45
4570.27 44
4570.42 44
4570.58 45
4570.73 48
4570.89 51
4571.04 54
4571.20 55
4571.35 56
4571.51 55
4571.66 53
4571.82 51
4571.97 50
4572.13 49
4572.28 48
4572.44 49
4572.59 50
4572.75 53
4572.90 57
4573.06 62
4573.21 69
4573.37 78
4573.52 87
4573.68 96
4573.83 104
4573.99 110
4574.14 113
4574.30 113
4574.45 110
4574.61 103
4574.76 94
4574.92 84
4575.07 73
4575.23 63
4575.38 55
4575.54 49
4575.69 46
4575.85 46
4576.00 48
4576.16 52
4576.31 56
4576.47 59
4576.62 62
4576.78 63
4576.93 63
4577.09 62
4577.25 61
4577.40 60
4577.56 58
4577.71 56
4577.87 53
4578.02 50
4578.18 45
4578.33 40
4578.49 35
4578.64 31
4578.80 27
4578.95 26
4579.11 27
4579.26 30
4579.42 36
4579.57 44
4579.73 52
4579.88 61
4580.04 70
4580.19 78
4580.35 84
4580.50 89
4580.66 93
4580.81 97
4580.97 99
4581.12 100
4581.28 99
4581.44 96
4581.59 90
4581.75 82
4581.90 72
4582.06 61
4582.21 52
4582.37 44
4582.52 39
4582.68 36
4582.83 35
4582.99 36
4583.14 37
4583.30 39
4583.45 39
4583.61 39
4583.76 38
4583.92 36
4584.07 33
4584.23 31
4584.38 30
4584.54 29
4584.70 29
4584.85 30
4585.01 30
4585.16 30
4585.32 28
4585.47 25
4585.63 21
4585.78 17
4585.94 14
4586.09 14
4586.25 16
4586.40 21
4586.56 29
4586.71 37
4586.87 45
4587.02 53
4587.18 59
4587.33 65
4587.49 70
4587.65 76
4587.80 82
4587.96 88
4588.11 93
4588.27 98
4588.42 102
4588.58 104
4588.73 105
4588.89 104
4589.04 102
4589.20 99
4589.35 95
4589.51 92
4589.66 90
4589.82 88
4589.98 88
4590.13 89
4590.29 89
4590.44 88
4590.60 85
4590.75 80
4590.91 74
4591.06 67
4591.22 61
4591.37 56
4591.53 52
4591.68 50
4591.84 50
4592.00 50
4592.15 50
4592.31 51
4592.46 52
4592.62 53
4592.77 53
4592.93 52
4593.08 50
4593.24 47
4593.39 43
4593.55 36
4593.70 29
4593.86 21
4594.02 13
4594.17 5
4594.33 0
4594.48 0
4594.64 0
4594.79 0
4594.95 0
4595.10 0
4595.26 0
4595.41 8
4595.57 17
4595.73 24
4595.88 30
4596.04 32
4596.19 30
4596.35 25
4596.50 19
4596.66 13
4596.81 7
4596.97 4
4597.12 4
4597.28 7
4597.44 13
4597.59 20
4597.75 27
4597.90 33
4598.06 36
4598.21 37
4598.37 36
4598.52 33
4598.68 31
4598.84 29
4598.99 29
4599.15 30
4599.30 32
4599.46 32
4599.61 31
4599.77 28
4599.92 22
4600.08 15
4600.23 7
4600.39 1
4600.55 0
4600.70 0
4600.86 0
4601.01 0
4601.17 3
4601.32 6
4601.48 8
4601.63 7
4601.79 6
4601.95 3
4602.10 0
4602.26 0
4602.41 0
4602.57 0
4602.72 0
4602.88 0
4603.03 5
4603.19 10
4603.35 14
4603.50 16
4603.66 15
4603.81 13
4603.97 10
4604.12 7
4604.28 7
4604.44 9
4604.59 13
4604.75 20
4604.90 27
4605.06 33
4605.21 38
4605.37 39
4605.52 39
4605.68 36
4605.84 32
4605.99 28
4606.15 25
4606.30 22
4606.46 19
4606.61 18
4606.77 16
4606.93 14
4607.08 13
4607.24 11
4607.39 10
4607.55 9
4607.70 8
4607.86 7
4608.01 6
4608.17 6
4608.33 6
4608.48 5
4608.64 4
4608.79 3
4608.95 3
4609.10 4
4609.26 5
4609.42 9
4609.57 14
4609.73 21
4609.88 28
4610.04 35
4610.19 41
4610.35 47
4610.51 52
4610.66 55
4610.82 57
4610.97 58
4611.13 58
4611.28 57
4611.44 55
4611.60 52
4611.75 48
4611.91 43
4612.06 37
4612.22 33
4612.37 29
4612.53 28
4612.69 28
4612.84 30
4613.00 33
4613.15 37
4613.31 40
4613.46 44
4613.62 48
4613.78 51
4613.93 54
4614.09 56
4614.24 56
4614.40 56
4614.55 53
4614.71 48
4614.87 43
4615.02 38
4615.18 35
4615.33 34
4615.49 37
4615.65 42
4615.80 50
4615.96 57
4616.11 64
4616.27 68
4616.42 69
4616.58 68
4616.74 66
4616.89 64
4617.05 64
4617.20 65
4617.36 67
4617.51 71
4617.67 75
4617.83 78
4617.98 80
4618.14 82
4618.29 82
4618.45 82
4618.61 81
4618.76 79
4618.92 77
4619.07 75
4619.23 72
4619.39 69
4619.54 67
4619.70 66
4619.85 66
4620.01 66
4620.16 67
4620.32 67
4620.48 69
4620.63 70
4620.79 72
4620.94 75
4621.10 78
4621.26 80
4621.41 81
4621.57 80
4621.72 75
4621.88 69
4622.03 60
4622.19 50
4622.35 41
4622.50 32
4622.66 24
4622.81 16
4622.97 8
4623.13 0
4623.28 0
4623.44 0
4623.59 0
4623.75 0
4623.91 0
4624.06 0
4624.22 0
4624.37 2
4624.53 7
4624.69 11
4624.84 15
4625.00 20
4625.15 26
4625.31 33
4625.47 42
4625.62 52
4625.78 62
4625.93 71
4626.09 80
4626.25 87
4626.40 92
4626.56 96
4626.71 98
4626.87 99
4627.02 98
4627.18 96
4627.34 94
4627.49 93
4627.65 92
4627.80 92
4627.96 94
4628.12 97
4628.27 101
4628.43 107
4628.58 114
4628.74 122
4628.90 131
4629.05 142
4629.21 152
4629.37 162
4629.52 172
4629.68 182
4629.83 190
4629.99 197
4630.15 203
4630.30 207
4630.46 211
4630.61 214
4630.77 217
4630.93 221
4631.08 228
4631.24 237
4631.39 248
4631.55 262
4631.71 278
4631.86 293
4632.02 308
4632.17 323
4632.33 336
4632.49 349
4632.64 362
4632.80 374
4632.95 387
4633.11 399
4633.27 409
4633.42 415
4633.58 415
4633.73 410
4633.89 400
4634.05 385
4634.20 369
4634.36 352
4634.52 338
4634.67 328
4634.83 323
4634.98 322
4635.14 325
4635.30 330
4635.45 334
4635.61 336
4635.76 334
4635.92 330
4636.08 324
4636.23 316
4636.39 308
4636.54 301
4636.70 295
4636.86 289
4637.01 284
4637.17 279
4637.33 273
4637.48 266
4637.64 260
4637.79 253
4637.95 248
4638.11 243
4638.26 241
4638.42 239
4638.57 238
4638.73 236
4638.89 235
4639.04 233
4639.20 231
4639.36 229
4639.51 227
4639.67 227
4639.82 229
4639.98 232
4640.14 238
4640.29 245
4640.45 254
4640.61 263
4640.76 272
4640.92 279
4641.07 284
4641.23 286
4641.39 286
4641.54 284
4641.70 281
4641.86 278
4642.01 274
4642.17 270
4642.32 265
4642.48 258
4642.64 250
4642.79 239
4642.95 227
4643.11 214
4643.26 201
4643.42 189
4643.57 177
4643.73 168
4643.89 161
4644.04 156
4644.20 154
4644.36 154
4644.51 156
4644.67 160
4644.82 163
4644.98 164
4645.14 164
4645.29 161
4645.45 157
4645.61 152
4645.76 146
4645.92 141
4646.07 136
4646.23 131
4646.39 127
4646.54 123
4646.70 119
4646.86 115
4647.01 111
4647.17 108
4647.32 104
4647.48 100
4647.64 95
4647.79 89
4647.95 81
4648.11 72
4648.26 63
4648.42 54
4648.58 45
4648.73 39
4648.89 34
4649.04 31
4649.20 31
4649.36 32
4649.51 33
4649.67 33
4649.83 32
4649.98 29
4650.14 26
4650.30 22
4650.45 20
4650.61 18
4650.76 17
4650.92 16
4651.08 14
4651.23 11
4651.39 8
4651.55 3
4651.70 0
4651.86 0
4652.02 0
4652.17 0
4652.33 0
4652.49 0
4652.64 0
4652.80 0
4652.95 0
4653.11 0
4653.27 3
4653.42 7
4653.58 13
4653.74 20
4653.89 29
4654.05 36
4654.21 43
4654.36 48
4654.52 51
4654.68 53
4654.83 55
4654.99 58
4655.14 64
4655.30 71
4655.46 81
4655.61 90
4655.77 99
4655.93 105
4656.08 108
4656.24 106
4656.40 102
4656.55 97
4656.71 91
4656.87 85
4657.02 82
4657.18 79
4657.34 77
4657.49 75
4657.65 73
4657.80 70
4657.96 65
4658.12 61
4658.27 56
4658.43 52
4658.59 49
4658.74 46
4658.90 45
4659.06 44
4659.21 44
4659.37 44
4659.53 45
4659.68 46
4659.84 48
4660.00 50
4660.15 52
4660.31 54
4660.47 54
4660.62 54
4660.78 53
4660.94 51
4661.09 50
4661.25 49
4661.40 48
4661.56 48
4661.72 49
4661.87 49
4662.03 50
4662.19 50
4662.34 50
4662.50 50
4662.66 50
4662.81 49
4662.97 47
4663.13 45
4663.28 42
4663.44 40
4663.60 38
4663.75 36
4663.91 35
4664.07 34
4664.22 32
4664.38 30
4664.54 26
4664.69 22
4664.85 17
4665.01 12
4665.16 7
4665.32 4
4665.48 2
4665.63 2
4665.79 3
4665.95 5
4666.10 10
4666.26 15
4666.42 21
4666.57 28
4666.73 34
4666.89 40
4667.04 44
4667.20 48
4667.36 52
4667.51 55
4667.67 59
4667.83 62
4667.98 65
4668.14 67
4668.30 68
4668.45 68
4668.61 68
4668.77 67
4668.92 67
4669.08 66
4669.24 66
4669.39 65
4669.55 62
4669.71 57
4669.86 50
4670.02 42
4670.18 32
4670.33 22
4670.49 14
4670.65 8
4670.80 5
4670.96 6
4671.12 10
4671.27 16
4671.43 23
4671.59 28
4671.74 32
4671.90 33
4672.06 32
4672.21 30
4672.37 29
4672.53 30
4672.68 34
4672.84 40
4673.00 46
4673.15 53
4673.31 57
4673.47 58
4673.62 57
4673.78 54
4673.94 51
4674.09 48
4674.25 47
4674.41 47
4674.57 48
4674.72 49
4674.88 49
4675.04 48
4675.19 45
4675.35 41
4675.51 35
4675.66 29
4675.82 24
4675.98 21
4676.13 19
4676.29 19
4676.45 20
4676.60 23
4676.76 27
4676.92 31
4677.07 33
4677.23 35
4677.39 34
4677.54 33
4677.70 30
4677.86 27
4678.02 24
4678.17 20
4678.33 17
4678.49 14
4678.64 10
4678.80 6
4678.96 2
4679.11 0
4679.27 0
4679.43 0
4679.58 0
4679.74 1
4679.90 6
4680.05 12
4680.21 17
4680.37 22
4680.52 27
4680.68 30
4680.84 33
4681.00 35
4681.15 37
4681.31 39
4681.47 42
4681.62 45
4681.78 49
4681.94 53
4682.09 57
4682.25 60
4682.41 62
4682.56 63
4682.72 65
4682.88 69
4683.04 74
4683.19 82
4683.35 92
4683.51 103
4683.66 115
4683.82 126
4683.98 136
4684.13 145
4684.29 152
4684.45 158
4684.60 164
4684.76 168
4684.92 171
4685.08 175
4685.23 179
4685.39 182
4685.55 185
4685.70 187
4685.86 189
4686.02 190
4686.17 192
4686.33 195
4686.49 199
4686.65 204
4686.80 210
4686.96 215
4687.12 218
4687.27 219
4687.43 217
4687.59 212
4687.74 206
4687.90 199
4688.06 192
4688.22 186
4688.37 180
4688.53 174
4688.69 167
4688.84 159
4689.00 149
4689.16 137
4689.31 125
4689.47 114
4689.63 105
4689.79 96
4689.94 90
4690.10 86
4690.26 82
4690.41 80
4690.57 78
4690.73 75
4690.88 71
4691.04 67
4691.20 62
4691.36 56
4691.51 51
4691.67 46
4691.83 42
4691.98 41
4692.14 40
4692.30 41
4692.46 43
4692.61 45
4692.77 47
4692.93 48
4693.08 50
4693.24 51
4693.40 51
4693.56 51
4693.71 49
4693.87 47
4694.03 43
4694.18 39
4694.34 34
4694.50 31
4694.65 28
4694.81 27
4694.97 27
4695.13 29
4695.28 31
4695.44 33
4695.60 34
4695.75 35
4695.91 34
4696.07 32
4696.23 30
4696.38 26
4696.54 23
4696.70 21
4696.85 19
4697.01 19
4697.17 19
4697.33 20
4697.48 20
4697.64 20
4697.80 18
4697.95 16
4698.11 12
4698.27 9
4698.43 6
4698.58 4
4698.74 3
4698.90 2
4699.06 2
4699.21 1
4699.37 0
4699.53 0
4699.68 0
4699.84 0
4700.00 0
4700.16 0
4700.31 0
4700.47 0
4700.63 3
4700.78 6
4700.94 10
4701.10 14
4701.26 18
4701.41 21
4701.57 25
4701.73 29
4701.89 33
4702.04 39
4702.20 44
4702.36 49
4702.51 54
4702.67 56
4702.83 57
4702.99 56
4703.14 53
4703.30 49
4703.46 43
4703.61 37
4703.77 31
4703.93 25
4704.09 20
4704.24 16
4704.40 15
4704.56 15
4704.72 18
4704.87 22
4705.03 26
4705.19 29
4705.35 30
4705.50 29
4705.66 26
4705.82 22
4705.97 18
4706.13 15
4706.29 13
4706.45 12
4706.60 13
4706.76 14
4706.92 16
4707.08 16
4707.23 17
4707.39 17
4707.55 17
4707.70 17
4707.86 16
4708.02 16
4708.18 15
4708.33 15
4708.49 16
4708.65 19
4708.81 23
4708.96 28
4709.12 33
4709.28 38
4709.44 41
4709.59 41
4709.75 38
4709.91 33
4710.07 28
4710.22 24
4710.38 21
4710.54 20
4710.69 22
4710.85 26
4711.01 29
4711.17 32
4711.32 34
4711.48 35
4711.64 35
4711.80 35
4711.95 34
4712.11 34
4712.27 34
4712.43 34
4712.58 34
4712.74 35
4712.90 37
4713.06 40
4713.21 46
4713.37 54
4713.53 64
4713.69 75
4713.84 85
4714.00 95
4714.16 103
4714.32 108
4714.47 111
4714.63 113
4714.79 113
4714.95 113
4715.10 114
4715.26 117
4715.42 121
4715.57 125
4715.73 128
4715.89 130
4716.05 129
4716.20 126
4716.36 119
4716.52 110
4716.68 101
4716.83 91
4716.99 83
4717.15 76
4717.31 70
4717.46 66
4717.62 62
4717.78 58
4717.94 53
4718.09 47
4718.25 41
4718.41 35
4718.57 29
4718.72 24
4718.88 20
4719.04 17
4719.20 15
4719.35 14
4719.51 13
4719.67 13
4719.83 14
4719.99 14
4720.14 16
4720.30 18
4720.46 20
4720.62 22
4720.77 23
4720.93 23
4721.09 22
4721.25 19
4721.40 16
4721.56 12
4721.72 8
4721.88 4
4722.03 2
4722.19 0
4722.35 0
4722.51 0
4722.66 0
4722.82 0
4722.98 0
4723.14 0
4723.29 0
4723.45 0
4723.61 0
4723.77 2
4723.92 6
4724.08 10
4724.24 14
4724.40 17
4724.55 20
4724.71 21
4724.87 21
4725.03 20
4725.19 19
4725.34 17
4725.50 15
4725.66 13
4725.82 13
4725.97 13
4726.13 15
4726.29 19
4726.45 25
4726.60 32
4726.76 40
4726.92 49
4727.08 55
4727.23 60
4727.39 62
4727.55 61
4727.71 57
4727.87 51
4728.02 44
4728.18 38
4728.34 32
4728.50 28
4728.65 26
4728.81 26
4728.97 28
4729.13 32
4729.28 36
4729.44 39
4729.60 41
4729.76 41
4729.92 40
4730.07 37
4730.23 36
4730.39 35
4730.55 36
4730.70 38
4730.86 42
4731.02 45
4731.18 46
4731.33 45
4731.49 40
4731.65 33
4731.81 23
4731.97 12
4732.12 2
4732.28 0
4732.44 0
4732.60 0
4732.75 0
4732.91 0
4733.07 0
4733.23 0
4733.39 0
4733.54 5
4733.70 15
4733.86 24
4734.02 32
4734.17 38
4734.33 41
4734.49 42
4734.65 41
4734.81 39
4734.96 38
4735.12 36
4735.28 35
4735.44 34
4735.59 35
4735.75 35
4735.91 37
4736.07 39
4736.23 42
4736.38 45
4736.54 48
4736.70 49
4736.86 50
4737.01 49
4737.17 47
4737.33 44
4737.49 40
4737.65 37
4737.80 33
4737.96 29
4738.12 26
4738.28 23
4738.44 22
4738.59 21
4738.75 22
4738.91 25
4739.07 28
4739.22 32
4739.38 35
4739.54 37
4739.70 38
4739.86 38
4740.01 38
4740.17 37
4740.33 36
4740.49 35
4740.65 34
4740.80 34
4740.96 36
4741.12 39
4741.28 43
4741.44 49
4741.59 53
4741.75 57
4741.91 58
4742.07 57
4742.22 51
4742.38 43
4742.54 33
4742.70 23
4742.86 13
4743.01 4
4743.17 0
4743.33 0
4743.49 0
4743.65 0
4743.80 4
4743.96 9
4744.12 13
4744.28 17
4744.44 21
4744.59 26
4744.75 30
4744.91 36
4745.07 41
4745.23 46
4745.38 51
4745.54 54
4745.70 56
4745.86 55
4746.02 54
4746.17 51
4746.33 49
4746.49 46
4746.65 43
4746.81 41
4746.96 38
4747.12 36
4747.28 32
4747.44 28
4747.60 23
4747.75 16
4747.91 8
4748.07 1
4748.23 0
4748.39 0
4748.54 0
4748.70 0
4748.86 0
4749.02 0
4749.18 5
4749.33 14
4749.49 22
4749.65 28
4749.81 33
4749.97 37
4750.12 38
4750.28 37
4750.44 35
4750.60 32
4750.76 28
4750.91 24
4751.07 21
4751.23 20
4751.39 21
4751.55 24
4751.70 29
4751.86 36
4752.02 42
4752.18 47
4752.34 49
4752.49 49
4752.65 47
4752.81 44
4752.97 42
4753.13 40
4753.29 40
4753.44 42
4753.60 44
4753.76 45
4753.92 45
4754.08 44
4754.23 42
4754.39 40
4754.55 38
4754.71 37
4754.87 39
4755.02 41
4755.18 45
4755.34 48
4755.50 49
4755.66 49
4755.81 48
4755.97 44
4756.13 40
4756.29 35
4756.45 29
4756.61 24
4756.76 19
4756.92 15
4757.08 12
4757.24 9
4757.40 8
4757.55 7
4757.71 7
4757.87 8
4758.03 9
4758.19 10
4758.35 11
4758.50 12
4758.66 13
4758.82 13
4758.98 14
4759.14 14
4759.29 15
4759.45 15
4759.61 15
4759.77 15
4759.93 15
4760.09 16
4760.24 19
4760.40 22
4760.56 26
4760.72 31
4760.88 37
4761.03 42
4761.19 45
4761.35 47
4761.51 47
4761.67 46
4761.83 43
4761.98 39
4762.14 34
4762.30 30
4762.46 26
4762.62 23
4762.78 21
4762.93 20
4763.09 21
4763.25 22
4763.41 25
4763.57 28
4763.73 30
4763.88 33
4764.04 34
4764.20 36
4764.36 37
4764.52 39
4764.67 42
4764.83 47
4764.99 53
4765.15 61
4765.31 71
4765.47 83
4765.62 95
4765.78 108
4765.94 119
4766.10 127
4766.26 132
4766.42 134
4766.57 132
4766.73 127
4766.89 122
4767.05 117
4767.21 113
4767.37 110
4767.52 108
4767.68 107
4767.84 106
4768.00 104
4768.16 100
4768.32 95
4768.47 87
4768.63 79
4768.79 70
4768.95 61
4769.11 52
4769.27 45
4769.42 40
4769.58 37
4769.74 35
4769.90 34
4770.06 34
4770.22 34
4770.37 34
4770.53 33
4770.69 32
4770.85 29
4771.01 27
4771.17 25
4771.33 23
4771.48 21
4771.64 20
4771.80 19
4771.96 18
4772.12 19
4772.28 21
4772.43 24
4772.59 30
4772.75 36
4772.91 42
4773.07 46
4773.23 48
4773.38 46
4773.54 42
4773.70 37
4773.86 32
4774.02 29
4774.18 29
4774.34 32
4774.49 37
4774.65 43
4774.81 49
4774.97 52
4775.13 53
4775.29 51
4775.44 48
4775.60 44
4775.76 40
4775.92 37
4776.08 35
4776.24 33
4776.40 32
4776.55 30
4776.71 29
4776.87 28
4777.03 29
4777.19 30
4777.35 31
4777.50 34
4777.66 36
4777.82 38
4777.98 40
4778.14 42
4778.30 43
4778.46 44
4778.61 45
4778.77 45
4778.93 45
4779.09 44
4779.25 43
4779.41 44
4779.57 45
4779.72 48
4779.88 52
4780.04 56
4780.20 60
4780.36 62
4780.52 63
4780.68 62
4780.83 60
4780.99 58
4781.15 56
4781.31 55
4781.47 57
4781.63 60
4781.79 65
4781.94 71
4782.10 80
4782.26 88
4782.42 98
4782.58 107
4782.74 115
4782.90 122
4783.05 127
4783.21 129
4783.37 129
4783.53 126
4783.69 122
4783.85 117
4784.01 114
4784.16 112
4784.32 111
4784.48 112
4784.64 113
4784.80 114
4784.96 114
4785.12 113
4785.27 110
4785.43 106
4785.59 101
4785.75 97
4785.91 95
4786.07 93
4786.23 93
4786.38 94
4786.54 96
4786.70 98
4786.86 99
4787.02 100
4787.18 100
4787.34 99
4787.50 98
4787.65 97
4787.81 97
4787.97 97
4788.13 99
4788.29 100
4788.45 102
4788.61 103
4788.76 103
4788.92 102
4789.08 100
4789.24 96
4789.40 91
4789.56 86
4789.72 80
4789.88 75
4790.03 69
4790.19 64
4790.35 59
4790.51 54
4790.67 49
4790.83 43
4790.99 37
4791.15 31
4791.30 26
4791.46 21
4791.62 17
4791.78 15
4791.94 14
4792.10 16
4792.26 19
4792.42 23
4792.57 28
4792.73 33
4792.89 37
4793.05 39
4793.21 40
4793.37 40
4793.53 39
4793.69 38
4793.84 38
4794.00 40
4794.16 42
4794.32 46
4794.48 50
4794.64 53
4794.80 54
4794.96 54
4795.11 53
4795.27 51
4795.43 49
4795.59 47
4795.75 47
4795.91 47
4796.07 49
4796.23 51
4796.38 54
4796.54 56
4796.70 58
4796.86 58
4797.02 56
4797.18 52
4797.34 47
4797.50 41
4797.66 35
4797.81 28
4797.97 23
4798.13 18
4798.29 15
4798.45 12
4798.61 9
4798.77 7
4798.93 5
4799.08 4
4799.24 4
4799.40 4
4799.56 6
4799.72 7
4799.88 9
4800.04 10
4800.20 11
4800.36 11
4800.51 10
4800.67 9
4800.83 9
4800.99 10
4801.15 12
4801.31 14
4801.47 17
4801.63 19
4801.79 20
4801.94 20
4802.10 20
4802.26 19
4802.42 19
4802.58 21
4802.74 24
4802.90 28
4803.06 33
4803.22 38
4803.38 43
4803.53 45
4803.69 46
4803.85 46
4804.01 44
4804.17 42
4804.33 39
4804.49 35
4804.65 30
4804.81 26
4804.96 22
4805.12 18
4805.28 16
4805.44 14
4805.60 13
4805.76 13
4805.92 14
4806.08 14
4806.24 14
4806.40 12
4806.55 10
4806.71 5
4806.87 0
4807.03 0
4807.19 0
4807.35 0
4807.51 0
4807.67 0
4807.83 0
4807.99 0
4808.14 7
4808.30 17
4808.46 26
4808.62 34
4808.78 38
4808.94 40
4809.10 38
4809.26 34
4809.42 28
4809.58 21
4809.73 14
4809.89 10
4810.05 9
4810.21 11
4810.37 15
4810.53 21
4810.69 26
4810.85 31
4811.01 35
4811.17 36
4811.32 36
4811.48 34
4811.64 31
4811.80 27
4811.96 22
4812.12 16
4812.28 11
4812.44 6
4812.60 2
4812.76 0
4812.92 0
4813.07 1
4813.23 4
4813.39 8
4813.55 11
4813.71 14
4813.87 16
4814.03 15
4814.19 12
4814.35 7
4814.51 1
4814.67 0
4814.82 0
4814.98 0
4815.14 0
4815.30 0
4815.46 0
4815.62 0
4815.78 7
4815.94 18
4816.10 28
4816.26 34
4816.42 38
4816.58 38
4816.73 36
4816.89 32
4817.05 29
4817.21 26
4817.37 26
4817.53 27
4817.69 30
4817.85 34
4818.01 39
4818.17 42
4818.33 45
4818.49 47
4818.64 48
4818.80 48
4818.96 48
4819.12 47
4819.28 47
4819.44 48
4819.60 50
4819.76 53
4819.92 57
4820.08 62
4820.24 65
4820.40 68
4820.55 69
4820.71 68
4820.87 67
4821.03 65
4821.19 64
4821.35 62
4821.51 61
4821.67 60
4821.83 59
4821.99 57
4822.15 56
4822.31 56
4822.47 55
4822.62 55
4822.78 55
4822.94 55
4823.10 54
4823.26 53
4823.42 52
4823.58 52
4823.74 53
4823.90 54
4824.06 56
4824.22 57
4824.38 56
4824.54 53
4824.70 47
4824.85 40
4825.01 33
4825.17 27
4825.33 23
4825.49 22
4825.65 23
4825.81 26
4825.97 29
4826.13 31
4826.29 31
4826.45 29
4826.61 26
4826.77 22
4826.93 17
4827.08 14
4827.24 13
4827.40 13
4827.56 15
4827.72 18
4827.88 20
4828.04 21
4828.20 20
4828.36 18
4828.52 16
4828.68 15
4828.84 15
4829.00 17
4829.16 21
4829.32 25
4829.47 30
4829.63 36
4829.79 41
4829.95 46
4830.11 51
4830.27 55
4830.43 59
4830.59 61
4830.75 62
4830.91 60
4831.07 57
4831.23 53
4831.39 49
4831.55 45
4831.71 41
4831.87 38
4832.02 35
4832.18 32
4832.34 29
4832.50 26
4832.66 24
4832.82 23
4832.98 23
4833.14 24
4833.30 25
4833.46 27
4833.62 30
4833.78 34
4833.94 37
4834.10 40
4834.26 42
4834.42 42
4834.58 40
4834.73 38
4834.89 35
4835.05 34
4835.21 35
4835.37 38
4835.53 43
4835.69 48
4835.85 53
4836.01 57
4836.17 59
4836.33 59
4836.49 59
4836.65 60
4836.81 61
4836.97 65
4837.13 71
4837.29 79
4837.45 88
4837.61 96
4837.76 102
4837.92 107
4838.08 108
4838.24 107
4838.40 103
4838.56 98
4838.72 90
4838.88 83
4839.04 75
4839.20 68
4839.36 63
4839.52 60
4839.68 59
4839.84 60
4840.00 63
4840.16 65
4840.32 68
4840.48 69
4840.64 69
4840.80 67
4840.96 66
4841.11 64
4841.27 64
4841.43 64
4841.59 66
4841.75 69
4841.91 72
4842.07 74
4842.23 75
4842.39 75
4842.55 76
4842.71 77
4842.87 79
4843.03 82
4843.19 86
4843.35 89
4843.51 91
4843.67 92
4843.83 91
4843.99 89
4844.15 85
4844.31 81
4844.47 77
4844.63 74
4844.79 71
4844.94 70
4845.10 71
4845.26 71
4845.42 73
4845.58 74
4845.74 74
4845.90 74
4846.06 74
4846.22 74
4846.38 75
4846.54 78
4846.70 81
4846.86 86
4847.02 92
4847.18 99
4847.34 106
4847.50 113
4847.66 119
4847.82 125
4847.98 129
4848.14 133
4848.30 136
4848.46 138
4848.62 140
4848.78 141
4848.94 140
4849.10 138
4849.26 134
4849.42 127
4849.57 119
4849.73 110
4849.89 101
4850.05 93
4850.21 87
4850.37 83
4850.53 80
4850.69 78
4850.85 76
4851.01 74
4851.17 71
4851.33 65
4851.49 59
4851.65 51
4851.81 44
4851.97 38
4852.13 33
4852.29 31
4852.45 32
4852.61 34
4852.77 39
4852.93 44
4853.09 48
4853.25 52
4853.41 53
4853.57 54
4853.73 53
4853.89 52
4854.05 51
4854.21 51
4854.37 51
4854.53 51
4854.69 51
4854.85 52
4855.01 53
4855.17 55
4855.33 56
4855.49 57
4855.65 57
4855.80 57
4855.96 56
4856.12 54
4856.28 53
4856.44 51
4856.60 51
4856.76 51
4856.92 53
4857.08 56
4857.24 60
4857.40 65
4857.56 70
4857.72 75
4857.88 79
4858.04 82
4858.20 83
4858.36 83
4858.52 82
4858.68 81
4858.84 79
4859.00 77
4859.16 75
4859.32 71
4859.48 66
4859.64 59
4859.80 50
4859.96 40
4860.12 30
4860.28 21
4860.44 13
4860.60 8
4860.76 6
4860.92 4
4861.08 4
4861.24 3
4861.40 2
4861.56 1
4861.72 0
4861.88 0
4862.04 0
4862.20 0
4862.36 0
4862.52 0
4862.68 0
4862.84 5
4863.00 14
4863.16 24
4863.32 34
4863.48 43
4863.64 49
4863.80 52
4863.96 51
4864.12 48
4864.28 43
4864.44 38
4864.60 34
4864.76 31
4864.92 31
4865.08 32
4865.24 36
4865.40 40
4865.56 45
4865.72 51
4865.88 56
4866.04 61
4866.20 65
4866.36 68
4866.52 71
4866.68 73
4866.84 74
4867.00 74
4867.16 75
4867.32 76
4867.48 76
4867.64 76
4867.80 75
4867.96 73
4868.12 71
4868.28 69
4868.44 68
4868.60 69
4868.76 72
4868.92 76
4869.08 81
4869.24 86
4869.40 90
4869.56 93
4869.72 96
4869.88 98
4870.04 101
4870.20 104
4870.36 108
4870.52 110
4870.68 111
4870.84 110
4871.00 107
4871.16 102
4871.32 97
4871.48 91
4871.64 87
4871.80 83
4871.96 82
4872.12 82
4872.28 83
4872.44 85
4872.60 87
4872.76 88
4872.92 89
4873.08 89
4873.24 88
4873.40 87
4873.56 85
4873.72 82
4873.88 80
4874.04 78
4874.20 77
4874.36 75
4874.52 75
4874.68 76
4874.84 80
4875.00 84
4875.16 91
4875.32 98
4875.48 104
4875.64 109
4875.80 111
4875.96 109
4876.12 104
4876.28 95
4876.44 84
4876.60 72
4876.76 60
4876.92 50
4877.08 42
4877.24 36
4877.40 32
4877.56 31
4877.72 30
4877.88 31
4878.04 34
4878.20 37
4878.36 42
4878.52 47
4878.68 53
4878.84 60
4879.00 66
4879.16 73
4879.32 79
4879.48 84
4879.64 89
4879.80 92
4879.96 94
4880.12 95
4880.28 95
4880.44 93
4880.60 91
4880.76 88
4880.92 83
4881.09 78
4881.25 72
4881.41 64
4881.57 57
4881.73 50
4881.89 44
4882.05 42
4882.21 42
4882.37 47
4882.53 54
4882.69 63
4882.85 74
4883.01 84
4883.17 93
4883.33 101
4883.49 107
4883.65 112
4883.81 116
4883.97 121
4884.13 127
4884.29 134
4884.45 143
4884.61 154
4884.77 168
4884.93 186
4885.09 205
4885.25 228
4885.41 251
4885.57 275
4885.73 297
4885.89 317
4886.05 333
4886.21 346
4886.37 356
4886.53 363
4886.69 369
4886.85 373
4887.01 377
4887.17 382
4887.34 387
4887.50 393
4887.66 399
4887.82 406
4887.98 414
4888.14 422
4888.30 429
4888.46 434
4888.62 438
4888.78 438
4888.94 435
4889.10 428
4889.26 419
4889.42 408
4889.58 396
4889.74 384
4889.90 372
4890.06 361
4890.22 351
4890.38 341
4890.54 331
4890.70 322
4890.86 314
4891.02 306
4891.18 300
4891.34 294
4891.50 290
4891.66 286
4891.83 282
4891.99 277
4892.15 271
4892.31 262
4892.47 251
4892.63 237
4892.79 220
4892.95 201
4893.11 183
4893.27 166
4893.43 151
4893.59 141
4893.75 135
4893.91 131
4894.07 130
4894.23 130
4894.39 131
4894.55 130
4894.71 130
4894.87 130
4895.03 129
4895.19 129
4895.35 129
4895.51 129
4895.68 130
4895.84 130
4896.00 130
4896.16 129
4896.32 128
4896.48 125
4896.64 122
4896.80 118
4896.96 113
4897.12 108
4897.28 103
4897.44 100
4897.60 99
4897.76 98
4897.92 98
4898.08 97
4898.24 96
4898.40 93
4898.56 88
4898.72 82
4898.88 76
4899.05 69
4899.21 63
4899.37 57
4899.53 52
4899.69 49
4899.85 47
4900.01 46
4900.17 48
4900.33 51
4900.49 57
4900.65 63
4900.81 70
4900.97 76
4901.13 80
4901.29 81
4901.45 80
4901.61 76
4901.77 72
4901.93 67
4902.10 64
4902.26 63
4902.42 64
4902.58 67
4902.74 72
4902.90 78
4903.06 84
4903.22 91
4903.38 97
4903.54 102
4903.70 106
4903.86 109
4904.02 111
4904.18 111
4904.34 110
4904.50 108
4904.66 106
4904.82 103
4904.99 101
4905.15 99
4905.31 97
4905.47 96
4905.63 94
4905.79 93
4905.95 92
4906.11 92
4906.27 94
4906.43 97
4906.59 101
4906.75 106
4906.91 112
4907.07 116
4907.23 119
4907.39 120
4907.56 119
4907.72 118
4907.88 116
4908.04 114
4908.20 113
4908.36 113
4908.52 114
4908.68 115
4908.84 115
4909.00 113
4909.16 110
4909.32 104
4909.48 96
[truncated: 731,528 more chars]
