# Supplementary material for: Methylobacterium Species Promoting Rice and Barley Growth and Interaction Specificity Revealed with Whole-Cell Matrix-Assisted Laser Desorption / Ionization-Time-of-Flight Mass Spectrometry (MALDI-TOF/MS) Analysis
Source: PLoS One. 2015 Jun 8;10(6):e0129509. doi: 10.1371/journal.pone.0129509 (PMC4460032; doi:10.1371/journal.pone.0129509)
Supplement: S3 Data — (ZIP) [file pone.0129509.s003.zip › Supplementary data 3 (ms from barley)/18c.txt]

779.66 0
779.72 0
779.79 0
779.85 0
779.92 0
779.98 0
780.04 0
780.11 0
780.17 0
780.24 0
780.30 0
780.36 0
780.43 0
780.49 0
780.56 0
780.62 0
780.69 0
780.75 0
780.81 0
780.88 0
780.94 0
781.01 0
781.07 0
781.13 0
781.20 0
781.26 0
781.33 0
781.39 0
781.45 0
781.52 0
781.58 0
781.65 0
781.71 0
781.77 0
781.84 0
781.90 0
781.97 0
782.03 0
782.10 0
782.16 0
782.22 0
782.29 0
782.35 0
782.42 0
782.48 0
782.54 0
782.61 0
782.67 0
782.74 0
782.80 0
782.86 0
782.93 0
782.99 0
783.06 0
783.12 0
783.19 0
783.25 0
783.31 0
783.38 0
783.44 0
783.51 0
783.57 0
783.63 0
783.70 0
783.76 0
783.83 0
783.89 0
783.96 0
784.02 0
784.08 0
784.15 0
784.21 0
784.28 0
784.34 0
784.40 0
784.47 0
784.53 0
784.60 0
784.66 0
784.73 0
784.79 0
784.85 0
784.92 0
784.98 0
785.05 0
785.11 0
785.18 0
785.24 0
785.30 0
785.37 0
785.43 0
785.50 0
785.56 0
785.63 0
785.69 0
785.75 0
785.82 0
785.88 0
785.95 0
786.01 0
786.08 0
786.14 0
786.20 0
786.27 0
786.33 0
786.40 0
786.46 0
786.53 0
786.59 0
786.65 0
786.72 0
786.78 0
786.85 0
786.91 0
786.98 0
787.04 0
787.10 0
787.17 0
787.23 0
787.30 0
787.36 0
787.43 0
787.49 0
787.55 0
787.62 0
787.68 0
787.75 0
787.81 0
787.88 0
787.94 0
788.00 0
788.07 0
788.13 0
788.20 0
788.26 0
788.33 0
788.39 0
788.46 0
788.52 0
788.58 0
788.65 0
788.71 0
788.78 0
788.84 0
788.91 0
788.97 0
789.03 0
789.10 0
789.16 0
789.23 0
789.29 0
789.36 0
789.42 0
789.49 0
789.55 0
789.61 0
789.68 0
789.74 0
789.81 0
789.87 0
789.94 0
790.00 0
790.07 0
790.13 0
790.19 0
790.26 0
790.32 0
790.39 0
790.45 0
790.52 0
790.58 0
790.65 0
790.71 0
790.77 0
790.84 0
790.90 0
790.97 0
791.03 0
791.10 0
791.16 0
791.23 0
791.29 0
791.35 0
791.42 0
791.48 0
791.55 0
791.61 0
791.68 0
791.74 0
791.81 0
791.87 0
791.94 0
792.00 0
792.06 0
792.13 0
792.19 0
792.26 0
792.32 0
792.39 0
792.45 0
792.52 0
792.58 0
792.65 0
792.71 0
792.77 0
792.84 0
792.90 0
792.97 0
793.03 0
793.10 0
793.16 0
793.23 0
793.29 0
793.36 0
793.42 0
793.48 0
793.55 0
793.61 0
793.68 0
793.74 0
793.81 0
793.87 0
793.94 0
794.00 0
794.07 0
794.13 0
794.20 0
794.26 0
794.32 0
794.39 0
794.45 0
794.52 0
794.58 0
794.65 0
794.71 0
794.78 0
794.84 0
794.91 0
794.97 0
795.04 0
795.10 0
795.16 0
795.23 0
795.29 0
795.36 0
795.42 0
795.49 0
795.55 0
795.62 0
795.68 0
795.75 0
795.81 0
795.88 0
795.94 0
796.01 0
796.07 0
796.13 0
796.20 0
796.26 0
796.33 0
796.39 0
796.46 0
796.52 0
796.59 0
796.65 0
796.72 0
796.78 0
796.85 0
796.91 0
796.98 0
797.04 0
797.11 0
797.17 0
797.23 0
797.30 0
797.36 0
797.43 0
797.49 0
797.56 0
797.62 0
797.69 0
797.75 0
797.82 0
797.88 0
797.95 0
798.01 0
798.08 0
798.14 0
798.21 0
798.27 0
798.34 0
798.40 0
798.47 0
798.53 0
798.59 0
798.66 0
798.72 0
798.79 0
798.85 0
798.92 0
798.98 0
799.05 0
799.11 0
799.18 0
799.24 0
799.31 0
799.37 0
799.44 0
799.50 0
799.57 0
799.63 0
799.70 0
799.76 0
799.83 0
799.89 0
799.96 0
800.02 0
800.09 0
800.15 0
800.22 0
800.28 0
800.34 0
800.41 0
800.47 0
800.54 0
800.60 0
800.67 0
800.73 0
800.80 0
800.86 0
800.93 0
800.99 0
801.06 0
801.12 0
801.19 0
801.25 0
801.32 0
801.38 0
801.45 0
801.51 0
801.58 0
801.64 0
801.71 0
801.77 0
801.84 0
801.90 0
801.97 0
802.03 0
802.10 0
802.16 0
802.23 0
802.29 0
802.36 0
802.42 0
802.49 0
802.55 0
802.62 0
802.68 0
802.75 0
802.81 0
802.88 0
802.94 0
803.01 0
803.07 0
803.14 0
803.20 0
803.27 0
803.33 0
803.40 0
803.46 0
803.53 0
803.59 0
803.66 0
803.72 0
803.79 0
803.85 0
803.92 0
803.98 0
804.05 0
804.11 0
804.18 0
804.24 0
804.31 0
804.37 0
804.44 0
804.50 0
804.57 0
804.63 0
804.70 0
804.76 0
804.83 0
804.89 0
804.96 0
805.02 0
805.09 0
805.15 0
805.22 0
805.28 0
805.35 0
805.41 0
805.48 0
805.54 0
805.61 0
805.67 0
805.74 0
805.80 0
805.87 0
805.93 0
806.00 0
806.06 0
806.13 0
806.19 0
806.26 0
806.32 0
806.39 0
806.45 0
806.52 0
806.58 0
806.65 0
806.71 0
806.78 0
806.84 0
806.91 0
806.97 0
807.04 0
807.10 0
807.17 0
807.23 0
807.30 0
807.36 0
807.43 0
807.50 0
807.56 0
807.63 0
807.69 0
807.76 0
807.82 0
807.89 0
807.95 0
808.02 0
808.08 0
808.15 0
808.21 0
808.28 0
808.34 0
808.41 0
808.47 0
808.54 0
808.60 0
808.67 0
808.73 0
808.80 0
808.86 0
808.93 0
808.99 0
809.06 0
809.12 0
809.19 0
809.26 0
809.32 0
809.39 0
809.45 0
809.52 0
809.58 0
809.65 0
809.71 0
809.78 0
809.84 0
809.91 0
809.97 0
810.04 0
810.10 0
810.17 0
810.23 0
810.30 0
810.36 0
810.43 0
810.49 0
810.56 0
810.63 0
810.69 0
810.76 0
810.82 0
810.89 0
810.95 0
811.02 0
811.08 0
811.15 0
811.21 0
811.28 0
811.34 0
811.41 0
811.47 0
811.54 0
811.60 0
811.67 0
811.74 0
811.80 0
811.87 0
811.93 0
812.00 0
812.06 0
812.13 0
812.19 0
812.26 0
812.32 0
812.39 0
812.45 0
812.52 0
812.58 0
812.65 0
812.72 0
812.78 0
812.85 0
812.91 0
812.98 0
813.04 0
813.11 0
813.17 0
813.24 0
813.30 0
813.37 0
813.43 0
813.50 0
813.57 0
813.63 0
813.70 0
813.76 0
813.83 0
813.89 0
813.96 0
814.02 0
814.09 0
814.15 0
814.22 0
814.28 0
814.35 0
814.42 0
814.48 0
814.55 0
814.61 0
814.68 0
814.74 0
814.81 0
814.87 0
814.94 0
815.00 0
815.07 0
815.14 0
815.20 0
815.27 0
815.33 0
815.40 0
815.46 0
815.53 0
815.59 0
815.66 0
815.72 0
815.79 0
815.86 0
815.92 0
815.99 0
816.05 0
816.12 0
816.18 0
816.25 0
816.31 0
816.38 0
816.45 0
816.51 0
816.58 0
816.64 0
816.71 0
816.77 0
816.84 0
816.90 0
816.97 1
817.03 1
817.10 0
817.17 0
817.23 0
817.30 0
817.36 0
817.43 0
817.49 0
817.56 0
817.62 0
817.69 0
817.76 0
817.82 0
817.89 0
817.95 0
818.02 0
818.08 0
818.15 0
818.21 0
818.28 0
818.35 0
818.41 0
818.48 0
818.54 0
818.61 0
818.67 0
818.74 0
818.81 0
818.87 0
818.94 0
819.00 0
819.07 0
819.13 0
819.20 0
819.26 0
819.33 0
819.40 0
819.46 0
819.53 0
819.59 0
819.66 0
819.72 0
819.79 0
819.86 0
819.92 0
819.99 0
820.05 0
820.12 0
820.18 0
820.25 0
820.31 0
820.38 0
820.45 0
820.51 0
820.58 0
820.64 0
820.71 0
820.77 0
820.84 0
820.91 0
820.97 0
821.04 0
821.10 0
821.17 0
821.23 0
821.30 0
821.37 0
821.43 0
821.50 0
821.56 0
821.63 0
821.69 0
821.76 0
821.83 0
821.89 0
821.96 0
822.02 0
822.09 0
822.15 0
822.22 0
822.29 0
822.35 0
822.42 0
822.48 0
822.55 0
822.61 0
822.68 0
822.75 0
822.81 0
822.88 0
822.94 0
823.01 0
823.07 0
823.14 0
823.21 0
823.27 0
823.34 0
823.40 0
823.47 0
823.54 0
823.60 0
823.67 0
823.73 0
823.80 0
823.86 0
823.93 0
824.00 0
824.06 0
824.13 0
824.19 0
824.26 0
824.33 0
824.39 0
824.46 0
824.52 0
824.59 0
824.65 0
824.72 0
824.79 0
824.85 0
824.92 0
824.98 0
825.05 0
825.12 0
825.18 0
825.25 0
825.31 0
825.38 0
825.44 0
825.51 0
825.58 0
825.64 0
825.71 0
825.77 0
825.84 0
825.91 0
825.97 0
826.04 0
826.10 0
826.17 0
826.24 0
826.30 0
826.37 0
826.43 0
826.50 0
826.56 0
826.63 0
826.70 0
826.76 0
826.83 0
826.89 0
826.96 0
827.03 0
827.09 0
827.16 0
827.22 0
827.29 0
827.36 0
827.42 0
827.49 0
827.55 0
827.62 0
827.69 0
827.75 0
827.82 0
827.88 0
827.95 0
828.02 0
828.08 0
828.15 0
828.21 0
828.28 0
828.35 0
828.41 0
828.48 0
828.54 0
828.61 0
828.68 0
828.74 0
828.81 0
828.87 0
828.94 0
829.01 0
829.07 0
829.14 0
829.20 0
829.27 0
829.34 0
829.40 0
829.47 0
829.53 0
829.60 0
829.67 0
829.73 0
829.80 0
829.86 0
829.93 0
830.00 0
830.06 0
830.13 0
830.19 0
830.26 0
830.33 0
830.39 0
830.46 0
830.52 0
830.59 0
830.66 0
830.72 0
830.79 0
830.85 0
830.92 0
830.99 0
831.05 0
831.12 0
831.18 0
831.25 0
831.32 0
831.38 0
831.45 0
831.52 0
831.58 0
831.65 0
831.71 0
831.78 0
831.85 0
831.91 0
831.98 0
832.04 0
832.11 0
832.18 0
832.24 0
832.31 0
832.38 0
832.44 0
832.51 0
832.57 0
832.64 0
832.71 0
832.77 0
832.84 0
832.90 0
832.97 0
833.04 0
833.10 0
833.17 0
833.24 0
833.30 0
833.37 0
833.43 0
833.50 0
833.57 0
833.63 0
833.70 0
833.76 0
833.83 0
833.90 0
833.96 0
834.03 0
834.10 0
834.16 0
834.23 0
834.29 0
834.36 0
834.43 0
834.49 0
834.56 0
834.63 0
834.69 0
834.76 0
834.82 0
834.89 0
834.96 0
835.02 0
835.09 0
835.16 0
835.22 0
835.29 0
835.35 0
835.42 0
835.49 0
835.55 0
835.62 0
835.69 0
835.75 0
835.82 0
835.88 0
835.95 0
836.02 0
836.08 0
836.15 0
836.22 0
836.28 0
836.35 0
836.41 0
836.48 0
836.55 0
836.61 0
836.68 0
836.75 0
836.81 0
836.88 0
836.95 0
837.01 0
837.08 0
837.14 0
837.21 0
837.28 0
837.34 0
837.41 0
837.48 0
837.54 0
837.61 0
837.68 0
837.74 0
837.81 0
837.87 0
837.94 0
838.01 0
838.07 0
838.14 0
838.21 0
838.27 0
838.34 0
838.41 0
838.47 0
838.54 0
838.60 0
838.67 0
838.74 0
838.80 0
838.87 0
838.94 0
839.00 0
839.07 0
839.14 0
839.20 0
839.27 0
839.33 0
839.40 0
839.47 0
839.53 0
839.60 0
839.67 0
839.73 0
839.80 0
839.87 0
839.93 0
840.00 0
840.07 0
840.13 0
840.20 0
840.26 0
840.33 0
840.40 0
840.46 0
840.53 0
840.60 0
840.66 0
840.73 0
840.80 0
840.86 0
840.93 0
841.00 0
841.06 0
841.13 0
841.20 0
841.26 0
841.33 0
841.40 0
841.46 0
841.53 0
841.59 0
841.66 0
841.73 0
841.79 0
841.86 0
841.93 0
841.99 0
842.06 0
842.13 0
842.19 0
842.26 0
842.33 0
842.39 0
842.46 0
842.53 0
842.59 0
842.66 0
842.73 0
842.79 0
842.86 0
842.93 0
842.99 0
843.06 0
843.13 0
843.19 0
843.26 0
843.32 0
843.39 0
843.46 0
843.52 0
843.59 0
843.66 0
843.72 0
843.79 0
843.86 0
843.92 0
843.99 0
844.06 0
844.12 0
844.19 0
844.26 0
844.32 0
844.39 0
844.46 0
844.52 0
844.59 0
844.66 0
844.72 0
844.79 0
844.86 0
844.92 0
844.99 0
845.06 0
845.12 0
845.19 0
845.26 0
845.32 0
845.39 0
845.46 0
845.52 0
845.59 0
845.66 0
845.72 0
845.79 0
845.86 0
845.92 0
845.99 0
846.06 0
846.12 0
846.19 0
846.26 0
846.32 0
846.39 0
846.46 0
846.52 0
846.59 0
846.66 0
846.72 0
846.79 0
846.86 0
846.92 0
846.99 0
847.06 0
847.12 0
847.19 0
847.26 0
847.32 0
847.39 0
847.46 0
847.52 0
847.59 0
847.66 0
847.72 0
847.79 0
847.86 0
847.92 0
847.99 0
848.06 0
848.13 0
848.19 0
848.26 0
848.33 0
848.39 0
848.46 0
848.53 0
848.59 0
848.66 0
848.73 0
848.79 0
848.86 0
848.93 0
848.99 0
849.06 0
849.13 0
849.19 0
849.26 0
849.33 0
849.39 0
849.46 0
849.53 0
849.59 0
849.66 0
849.73 0
849.80 0
849.86 0
849.93 0
850.00 0
850.06 0
850.13 0
850.20 0
850.26 0
850.33 0
850.40 0
850.46 0
850.53 0
850.60 0
850.66 0
850.73 0
850.80 0
850.86 0
850.93 0
851.00 0
851.07 0
851.13 0
851.20 0
851.27 0
851.33 0
851.40 0
851.47 0
851.53 0
851.60 0
851.67 0
851.73 0
851.80 0
851.87 0
851.94 0
852.00 0
852.07 0
852.14 0
852.20 0
852.27 0
852.34 0
852.40 0
852.47 0
852.54 0
852.60 0
852.67 0
852.74 0
852.81 0
852.87 0
852.94 0
853.01 0
853.07 0
853.14 0
853.21 0
853.27 0
853.34 0
853.41 0
853.47 0
853.54 0
853.61 0
853.68 0
853.74 0
853.81 0
853.88 0
853.94 0
854.01 0
854.08 0
854.14 0
854.21 0
854.28 0
854.35 0
854.41 0
854.48 0
854.55 0
854.61 0
854.68 0
854.75 0
854.82 0
854.88 0
854.95 0
855.02 0
855.08 0
855.15 0
855.22 0
855.28 0
855.35 0
855.42 0
855.49 0
855.55 0
855.62 0
855.69 0
855.75 0
855.82 0
855.89 0
855.95 0
856.02 0
856.09 0
856.16 0
856.22 0
856.29 0
856.36 0
856.42 0
856.49 0
856.56 0
856.63 0
856.69 0
856.76 0
856.83 0
856.89 0
856.96 0
857.03 0
857.10 0
857.16 0
857.23 0
857.30 0
857.36 0
857.43 0
857.50 0
857.57 0
857.63 0
857.70 0
857.77 0
857.83 0
857.90 0
857.97 0
858.04 0
858.10 0
858.17 0
858.24 0
858.30 0
858.37 0
858.44 0
858.51 0
858.57 0
858.64 0
858.71 0
858.77 0
858.84 0
858.91 0
858.98 0
859.04 0
859.11 0
859.18 0
859.24 0
859.31 0
859.38 0
859.45 0
859.51 0
859.58 0
859.65 0
859.72 0
859.78 0
859.85 0
859.92 0
859.98 0
860.05 0
860.12 0
860.19 0
860.25 0
860.32 0
860.39 0
860.45 0
860.52 0
860.59 0
860.66 0
860.72 0
860.79 0
860.86 0
860.93 0
860.99 0
861.06 0
861.13 0
861.19 0
861.26 0
861.33 0
861.40 0
861.46 0
861.53 0
861.60 0
861.67 0
861.73 0
861.80 0
861.87 0
861.93 0
862.00 0
862.07 0
862.14 0
862.20 0
862.27 0
862.34 0
862.41 0
862.47 0
862.54 0
862.61 0
862.68 0
862.74 0
862.81 0
862.88 0
862.94 0
863.01 0
863.08 0
863.15 0
863.21 0
863.28 0
863.35 0
863.42 0
863.48 0
863.55 0
863.62 0
863.69 0
863.75 0
863.82 0
863.89 0
863.96 0
864.02 0
864.09 0
864.16 0
864.22 0
864.29 0
864.36 0
864.43 0
864.49 0
864.56 0
864.63 0
864.70 0
864.76 0
864.83 0
864.90 0
864.97 0
865.03 0
865.10 0
865.17 0
865.24 0
865.30 0
865.37 0
865.44 0
865.51 0
865.57 0
865.64 0
865.71 0
865.78 0
865.84 0
865.91 0
865.98 0
866.05 0
866.11 0
866.18 0
866.25 0
866.32 0
866.38 0
866.45 0
866.52 0
866.59 0
866.65 0
866.72 0
866.79 0
866.86 0
866.92 0
866.99 0
867.06 0
867.13 0
867.19 0
867.26 0
867.33 0
867.40 0
867.46 0
867.53 0
867.60 0
867.67 0
867.73 0
867.80 0
867.87 0
867.94 0
868.00 0
868.07 0
868.14 0
868.21 0
868.27 0
868.34 0
868.41 0
868.48 0
868.54 0
868.61 0
868.68 0
868.75 0
868.81 0
868.88 0
868.95 0
869.02 0
869.08 0
869.15 0
869.22 0
869.29 0
869.35 0
869.42 0
869.49 0
869.56 0
869.63 0
869.69 0
869.76 0
869.83 0
869.90 0
869.96 0
870.03 0
870.10 0
870.17 0
870.23 0
870.30 0
870.37 0
870.44 0
870.50 0
870.57 0
870.64 0
870.71 0
870.77 0
870.84 0
870.91 0
870.98 0
871.05 0
871.11 0
871.18 0
871.25 0
871.32 0
871.38 0
871.45 0
871.52 0
871.59 0
871.65 0
871.72 0
871.79 0
871.86 0
871.93 0
871.99 0
872.06 0
872.13 0
872.20 0
872.26 0
872.33 0
872.40 0
872.47 0
872.53 0
872.60 0
872.67 0
872.74 0
872.81 0
872.87 0
872.94 0
873.01 0
873.08 0
873.14 0
873.21 0
873.28 0
873.35 0
873.42 0
873.48 0
873.55 0
873.62 0
873.69 0
873.75 0
873.82 0
873.89 0
873.96 0
874.03 0
874.09 0
874.16 0
874.23 0
874.30 0
874.36 0
874.43 0
874.50 0
874.57 0
874.64 0
874.70 0
874.77 0
874.84 0
874.91 0
874.97 0
875.04 0
875.11 0
875.18 0
875.25 0
875.31 0
875.38 0
875.45 0
875.52 0
875.58 0
875.65 0
875.72 0
875.79 0
875.86 0
875.92 0
875.99 0
876.06 0
876.13 0
876.20 0
876.26 0
876.33 0
876.40 0
876.47 0
876.53 0
876.60 0
876.67 0
876.74 0
876.81 0
876.87 0
876.94 0
877.01 0
877.08 0
877.15 0
877.21 0
877.28 0
877.35 0
877.42 0
877.49 0
877.55 0
877.62 0
877.69 0
877.76 0
877.83 0
877.89 0
877.96 0
878.03 0
878.10 0
878.16 0
878.23 0
878.30 0
878.37 0
878.44 0
878.50 0
878.57 0
878.64 0
878.71 0
878.78 0
878.84 0
878.91 0
878.98 0
879.05 0
879.12 0
879.18 0
879.25 0
879.32 0
879.39 0
879.46 0
879.52 0
879.59 0
879.66 0
879.73 0
879.80 0
879.86 0
879.93 0
880.00 0
880.07 0
880.14 0
880.20 0
880.27 0
880.34 0
880.41 0
880.48 0
880.54 0
880.61 0
880.68 0
880.75 0
880.82 0
880.88 0
880.95 0
881.02 0
881.09 0
881.16 0
881.22 0
881.29 0
881.36 0
881.43 0
881.50 0
881.57 0
881.63 0
881.70 0
881.77 0
881.84 0
881.91 0
881.97 0
882.04 0
882.11 0
882.18 0
882.25 0
882.31 0
882.38 0
882.45 0
882.52 0
882.59 0
882.65 0
882.72 0
882.79 0
882.86 0
882.93 0
883.00 0
883.06 0
883.13 0
883.20 0
883.27 0
883.34 0
883.40 0
883.47 0
883.54 0
883.61 0
883.68 0
883.74 0
883.81 0
883.88 0
883.95 0
884.02 0
884.09 0
884.15 0
884.22 0
884.29 0
884.36 0
884.43 0
884.49 0
884.56 0
884.63 0
884.70 0
884.77 0
884.84 0
884.90 0
884.97 0
885.04 0
885.11 0
885.18 0
885.24 0
885.31 0
885.38 0
885.45 0
885.52 0
885.59 0
885.65 0
885.72 0
885.79 0
885.86 0
885.93 0
886.00 0
886.06 0
886.13 0
886.20 0
886.27 0
886.34 0
886.40 0
886.47 0
886.54 0
886.61 0
886.68 0
886.75 0
886.81 0
886.88 0
886.95 0
887.02 0
887.09 0
887.16 0
887.22 0
887.29 0
887.36 0
887.43 0
887.50 0
887.57 0
887.63 0
887.70 0
887.77 0
887.84 0
887.91 0
887.98 0
888.04 0
888.11 0
888.18 0
888.25 0
888.32 0
888.39 0
888.45 0
888.52 0
888.59 0
888.66 0
888.73 0
888.80 0
888.86 0
888.93 0
889.00 0
889.07 0
889.14 0
889.21 0
889.27 0
889.34 0
889.41 0
889.48 0
889.55 0
889.62 0
889.68 0
889.75 0
889.82 0
889.89 0
889.96 0
890.03 0
890.09 0
890.16 0
890.23 0
890.30 0
890.37 0
890.44 0
890.50 0
890.57 0
890.64 0
890.71 0
890.78 0
890.85 0
890.92 0
890.98 0
891.05 0
891.12 0
891.19 0
891.26 0
891.33 0
891.39 0
891.46 0
891.53 0
891.60 0
891.67 0
891.74 0
891.81 0
891.87 0
891.94 0
892.01 0
892.08 0
892.15 0
892.22 0
892.28 0
892.35 0
892.42 0
892.49 0
892.56 0
892.63 0
892.70 0
892.76 0
892.83 0
892.90 0
892.97 0
893.04 0
893.11 0
893.18 0
893.24 0
893.31 0
893.38 0
893.45 0
893.52 0
893.59 0
893.65 0
893.72 0
893.79 0
893.86 0
893.93 0
894.00 0
894.07 0
894.13 0
894.20 0
894.27 0
894.34 0
894.41 0
894.48 0
894.55 0
894.61 0
894.68 0
894.75 0
894.82 0
894.89 0
894.96 0
895.03 0
895.09 0
895.16 0
895.23 0
895.30 0
895.37 0
895.44 0
895.51 0
895.57 0
895.64 0
895.71 0
895.78 0
895.85 0
895.92 0
895.99 0
896.06 0
896.12 0
896.19 0
896.26 0
896.33 0
896.40 0
896.47 0
896.54 0
896.60 0
896.67 0
896.74 0
896.81 0
896.88 0
896.95 0
897.02 0
897.08 0
897.15 0
897.22 0
897.29 0
897.36 0
897.43 0
897.50 0
897.57 0
897.63 0
897.70 0
897.77 0
897.84 0
897.91 0
897.98 0
898.05 0
898.12 0
898.18 0
898.25 0
898.32 0
898.39 0
898.46 0
898.53 0
898.60 0
898.66 0
898.73 0
898.80 0
898.87 0
898.94 0
899.01 0
899.08 0
899.15 0
899.21 0
899.28 0
899.35 0
899.42 0
899.49 0
899.56 0
899.63 0
899.70 0
899.76 0
899.83 0
899.90 0
899.97 0
900.04 0
900.11 0
900.18 0
900.25 0
900.32 0
900.38 0
900.45 0
900.52 0
900.59 0
900.66 0
900.73 0
900.80 0
900.87 0
900.93 0
901.00 0
901.07 0
901.14 0
901.21 0
901.28 0
901.35 0
901.42 0
901.48 0
901.55 0
901.62 0
901.69 0
901.76 0
901.83 0
901.90 0
901.97 0
902.04 0
902.10 0
902.17 0
902.24 0
902.31 0
902.38 0
902.45 0
902.52 0
902.59 0
902.66 0
902.72 0
902.79 0
902.86 0
902.93 0
903.00 0
903.07 0
903.14 0
903.21 0
903.28 0
903.34 0
903.41 0
903.48 0
903.55 0
903.62 0
903.69 0
903.76 0
903.83 0
903.90 0
903.96 0
904.03 0
904.10 0
904.17 0
904.24 0
904.31 0
904.38 0
904.45 0
904.52 0
904.59 0
904.65 0
904.72 0
904.79 0
904.86 0
904.93 0
905.00 0
905.07 0
905.14 0
905.21 0
905.27 0
905.34 0
905.41 0
905.48 0
905.55 0
905.62 0
905.69 0
905.76 0
905.83 0
905.90 0
905.96 0
906.03 0
906.10 0
906.17 0
906.24 0
906.31 0
906.38 0
906.45 0
906.52 0
906.59 0
906.66 0
906.72 0
906.79 0
906.86 0
906.93 0
907.00 0
907.07 0
907.14 0
907.21 0
907.28 0
907.35 0
907.41 0
907.48 0
907.55 0
907.62 0
907.69 0
907.76 0
907.83 0
907.90 0
907.97 0
908.04 0
908.11 0
908.17 0
908.24 0
908.31 0
908.38 0
908.45 0
908.52 0
908.59 0
908.66 0
908.73 0
908.80 0
908.87 0
908.93 0
909.00 0
909.07 0
909.14 0
909.21 0
909.28 0
909.35 0
909.42 0
909.49 0
909.56 0
909.63 0
909.70 0
909.76 0
909.83 0
909.90 0
909.97 0
910.04 0
910.11 0
910.18 0
910.25 0
910.32 0
910.39 0
910.46 0
910.52 0
910.59 0
910.66 0
910.73 0
910.80 0
910.87 0
910.94 0
911.01 0
911.08 0
911.15 0
911.22 0
911.29 0
911.36 0
911.42 0
911.49 0
911.56 0
911.63 0
911.70 0
911.77 0
911.84 0
911.91 0
911.98 0
912.05 0
912.12 0
912.19 0
912.26 0
912.32 0
912.39 0
912.46 0
912.53 0
912.60 0
912.67 0
912.74 0
912.81 0
912.88 0
912.95 0
913.02 0
913.09 0
913.16 0
913.23 0
913.29 0
913.36 0
913.43 0
913.50 0
913.57 0
913.64 0
913.71 0
913.78 0
913.85 0
913.92 0
913.99 0
914.06 0
914.13 0
914.20 0
914.26 0
914.33 0
914.40 0
914.47 0
914.54 0
914.61 0
914.68 0
914.75 0
914.82 0
914.89 0
914.96 0
915.03 0
915.10 0
915.17 0
915.24 0
915.30 0
915.37 0
915.44 0
915.51 0
915.58 0
915.65 0
915.72 0
915.79 0
915.86 0
915.93 0
916.00 0
916.07 0
916.14 0
916.21 0
916.28 0
916.35 0
916.41 0
916.48 0
916.55 0
916.62 0
916.69 0
916.76 0
916.83 0
916.90 0
916.97 0
917.04 0
917.11 0
917.18 0
917.25 0
917.32 0
917.39 0
917.46 0
917.53 0
917.60 0
917.66 0
917.73 0
917.80 0
917.87 0
917.94 0
918.01 0
918.08 0
918.15 0
918.22 0
918.29 0
918.36 0
918.43 0
918.50 0
918.57 0
918.64 0
918.71 0
918.78 0
918.85 0
918.92 0
918.98 0
919.05 0
919.12 0
919.19 0
919.26 0
919.33 0
919.40 0
919.47 0
919.54 0
919.61 0
919.68 0
919.75 0
919.82 0
919.89 0
919.96 0
920.03 0
920.10 0
920.17 0
920.24 0
920.31 0
920.38 0
920.44 0
920.51 0
920.58 0
920.65 0
920.72 0
920.79 0
920.86 0
920.93 0
921.00 0
921.07 0
921.14 0
921.21 0
921.28 0
921.35 0
921.42 0
921.49 0
921.56 0
921.63 0
921.70 0
921.77 0
921.84 0
921.91 0
921.98 0
922.05 0
922.11 0
922.18 0
922.25 0
922.32 0
922.39 0
922.46 0
922.53 0
922.60 0
922.67 0
922.74 0
922.81 0
922.88 0
922.95 0
923.02 0
923.09 0
923.16 0
923.23 0
923.30 0
923.37 0
923.44 0
923.51 0
923.58 0
923.65 0
923.72 0
923.79 0
923.86 0
923.93 0
924.00 0
924.07 0
924.13 0
924.20 0
924.27 0
924.34 0
924.41 0
924.48 0
924.55 0
924.62 0
924.69 0
924.76 0
924.83 0
924.90 0
924.97 0
925.04 0
925.11 0
925.18 0
925.25 0
925.32 0
925.39 0
925.46 0
925.53 0
925.60 0
925.67 0
925.74 0
925.81 0
925.88 0
925.95 0
926.02 0
926.09 0
926.16 0
926.23 0
926.30 0
926.37 0
926.44 0
926.51 0
926.58 0
926.65 0
926.72 0
926.79 0
926.85 0
926.92 0
926.99 0
927.06 0
927.13 0
927.20 0
927.27 0
927.34 0
927.41 0
927.48 0
927.55 0
927.62 0
927.69 0
927.76 0
927.83 0
927.90 0
927.97 0
928.04 0
928.11 0
928.18 0
928.25 0
928.32 0
928.39 0
928.46 0
928.53 0
928.60 0
928.67 0
928.74 0
928.81 0
928.88 0
928.95 0
929.02 0
929.09 0
929.16 0
929.23 0
929.30 0
929.37 0
929.44 0
929.51 0
929.58 0
929.65 0
929.72 0
929.79 0
929.86 0
929.93 0
930.00 0
930.07 1
930.14 1
930.21 0
930.28 0
930.35 0
930.42 0
930.49 0
930.56 0
930.63 0
930.70 0
930.77 0
930.84 0
930.91 0
930.98 0
931.05 0
931.12 0
931.19 0
931.26 0
931.33 0
931.40 0
931.47 0
931.54 0
931.61 0
931.68 0
931.75 0
931.82 0
931.89 0
931.96 0
932.03 0
932.10 0
932.17 0
932.24 0
932.31 0
932.38 0
932.45 0
932.52 0
932.59 0
932.66 0
932.73 0
932.80 0
932.87 0
932.94 0
933.01 0
933.08 0
933.15 0
933.22 0
933.29 0
933.36 0
933.43 0
933.50 0
933.57 0
933.64 0
933.71 0
933.78 0
933.85 0
933.92 0
933.99 0
934.06 0
934.13 0
934.20 0
934.27 0
934.34 0
934.41 0
934.48 0
934.55 0
934.62 0
934.69 0
934.76 0
934.83 0
934.90 0
934.97 0
935.04 0
935.11 0
935.18 0
935.25 0
935.32 0
935.39 0
935.46 0
935.53 0
935.60 0
935.67 0
935.74 0
935.81 0
935.88 0
935.95 0
936.02 0
936.09 0
936.16 0
936.23 0
936.30 0
936.37 0
936.44 0
936.51 0
936.58 0
936.65 0
936.72 0
936.79 0
936.86 0
936.93 0
937.00 0
937.07 0
937.14 0
937.21 0
937.28 0
937.35 0
937.42 0
937.49 0
937.56 0
937.63 0
937.71 0
937.78 0
937.85 0
937.92 0
937.99 0
938.06 0
938.13 0
938.20 0
938.27 0
938.34 0
938.41 0
938.48 0
938.55 0
938.62 0
938.69 0
938.76 0
938.83 0
938.90 0
938.97 0
939.04 0
939.11 0
939.18 0
939.25 0
939.32 0
939.39 0
939.46 0
939.53 0
939.60 0
939.67 0
939.74 0
939.81 0
939.88 0
939.95 0
940.02 0
940.09 0
940.16 0
940.23 0
940.30 0
940.37 0
940.45 0
940.52 0
940.59 0
940.66 0
940.73 0
940.80 0
940.87 0
940.94 0
941.01 0
941.08 0
941.15 0
941.22 0
941.29 0
941.36 0
941.43 0
941.50 0
941.57 0
941.64 0
941.71 0
941.78 0
941.85 0
941.92 0
941.99 0
942.06 0
942.13 0
942.20 0
942.27 0
942.34 0
942.41 0
942.49 0
942.56 0
942.63 0
942.70 0
942.77 0
942.84 0
942.91 0
942.98 0
943.05 0
943.12 0
943.19 0
943.26 0
943.33 0
943.40 0
943.47 0
943.54 0
943.61 0
943.68 0
943.75 0
943.82 0
943.89 0
943.96 0
944.03 0
944.10 0
944.18 0
944.25 0
944.32 0
944.39 0
944.46 0
944.53 0
944.60 0
944.67 0
944.74 0
944.81 0
944.88 0
944.95 0
945.02 0
945.09 0
945.16 0
945.23 0
945.30 0
945.37 0
945.44 0
945.51 0
945.58 0
945.66 0
945.73 0
945.80 0
945.87 0
945.94 0
946.01 0
946.08 0
946.15 0
946.22 0
946.29 0
946.36 0
946.43 0
946.50 0
946.57 0
946.64 0
946.71 0
946.78 0
946.85 0
946.92 0
947.00 0
947.07 0
947.14 0
947.21 0
947.28 0
947.35 0
947.42 0
947.49 0
947.56 0
947.63 0
947.70 0
947.77 0
947.84 0
947.91 0
947.98 0
948.05 0
948.12 0
948.19 0
948.27 0
948.34 0
948.41 0
948.48 0
948.55 0
948.62 0
948.69 0
948.76 0
948.83 0
948.90 0
948.97 0
949.04 0
949.11 0
949.18 0
949.25 0
949.32 0
949.40 0
949.47 0
949.54 0
949.61 0
949.68 0
949.75 0
949.82 0
949.89 0
949.96 1
950.03 1
950.10 1
950.17 1
950.24 1
950.31 1
950.38 1
950.46 0
950.53 0
950.60 0
950.67 0
950.74 0
950.81 0
950.88 0
950.95 0
951.02 0
951.09 0
951.16 0
951.23 0
951.30 0
951.37 0
951.45 0
951.52 0
951.59 0
951.66 0
951.73 0
951.80 0
951.87 0
951.94 0
952.01 0
952.08 0
952.15 0
952.22 0
952.29 0
952.36 0
952.44 0
952.51 0
952.58 0
952.65 0
952.72 0
952.79 0
952.86 0
952.93 0
953.00 0
953.07 0
953.14 0
953.21 0
953.28 0
953.36 0
953.43 0
953.50 0
953.57 0
953.64 0
953.71 0
953.78 0
953.85 0
953.92 0
953.99 0
954.06 0
954.13 0
954.21 0
954.28 0
954.35 0
954.42 0
954.49 0
954.56 0
954.63 0
954.70 0
954.77 0
954.84 0
954.91 0
954.98 0
955.06 0
955.13 0
955.20 0
955.27 0
955.34 0
955.41 0
955.48 0
955.55 0
955.62 0
955.69 0
955.76 0
955.83 0
955.91 0
955.98 0
956.05 0
956.12 0
956.19 0
956.26 0
956.33 0
956.40 0
956.47 0
956.54 0
956.61 0
956.69 0
956.76 0
956.83 0
956.90 0
956.97 0
957.04 0
957.11 0
957.18 0
957.25 0
957.32 0
957.39 0
957.47 0
957.54 0
957.61 0
957.68 0
957.75 0
957.82 0
957.89 0
957.96 0
958.03 0
958.10 0
958.18 0
958.25 0
958.32 0
958.39 0
958.46 0
958.53 0
958.60 0
958.67 0
958.74 0
958.81 0
958.89 0
958.96 0
959.03 0
959.10 0
959.17 0
959.24 0
959.31 0
959.38 0
959.45 0
959.52 0
959.60 0
959.67 0
959.74 0
959.81 0
959.88 0
959.95 0
960.02 0
960.09 0
960.16 0
960.23 0
960.31 0
960.38 0
960.45 0
960.52 0
960.59 0
960.66 0
960.73 0
960.80 0
960.87 0
960.94 0
961.02 0
961.09 0
961.16 0
961.23 0
961.30 0
961.37 0
961.44 0
961.51 0
961.58 0
961.66 0
961.73 0
961.80 0
961.87 0
961.94 0
962.01 0
962.08 0
962.15 0
962.22 0
962.30 0
962.37 0
962.44 0
962.51 0
962.58 0
962.65 0
962.72 0
962.79 0
962.86 0
962.94 0
963.01 0
963.08 0
963.15 0
963.22 0
963.29 0
963.36 0
963.43 0
963.51 0
963.58 0
963.65 0
963.72 0
963.79 0
963.86 0
963.93 0
964.00 0
964.07 0
964.15 0
964.22 0
964.29 0
964.36 0
964.43 0
964.50 0
964.57 0
964.64 0
964.72 0
964.79 0
964.86 0
964.93 0
965.00 0
965.07 0
965.14 0
965.21 0
965.29 0
965.36 0
965.43 0
965.50 0
965.57 0
965.64 0
965.71 0
965.78 0
965.86 0
965.93 0
966.00 0
966.07 0
966.14 0
966.21 0
966.28 0
966.35 0
966.43 0
966.50 0
966.57 0
966.64 0
966.71 0
966.78 0
966.85 0
966.92 0
967.00 0
967.07 0
967.14 0
967.21 0
967.28 0
967.35 0
967.42 0
967.49 0
967.57 0
967.64 0
967.71 0
967.78 0
967.85 0
967.92 0
967.99 0
968.07 0
968.14 0
968.21 0
968.28 0
968.35 0
968.42 0
968.49 0
968.56 0
968.64 0
968.71 0
968.78 0
968.85 0
968.92 0
968.99 0
969.06 0
969.14 0
969.21 0
969.28 0
969.35 0
969.42 0
969.49 0
969.56 0
969.64 0
969.71 0
969.78 0
969.85 0
969.92 0
969.99 0
970.06 0
970.13 0
970.21 0
970.28 0
970.35 0
970.42 0
970.49 0
970.56 0
970.63 0
970.71 0
970.78 0
970.85 0
970.92 0
970.99 0
971.06 0
971.13 0
971.21 0
971.28 0
971.35 0
971.42 0
971.49 0
971.56 0
971.64 0
971.71 0
971.78 0
971.85 0
971.92 0
971.99 0
972.06 0
972.14 0
972.21 0
972.28 0
972.35 0
972.42 0
972.49 0
972.56 0
972.64 0
972.71 0
972.78 0
972.85 0
972.92 0
972.99 0
973.06 0
973.14 0
973.21 0
973.28 0
973.35 0
973.42 0
973.49 0
973.57 0
973.64 0
973.71 0
973.78 0
973.85 0
973.92 0
973.99 0
974.07 0
974.14 0
974.21 0
974.28 0
974.35 0
974.42 0
974.50 0
974.57 0
974.64 0
974.71 0
974.78 0
974.85 0
974.93 0
975.00 0
975.07 0
975.14 0
975.21 0
975.28 0
975.35 0
975.43 0
975.50 0
975.57 0
975.64 0
975.71 0
975.78 0
975.86 0
975.93 0
976.00 0
976.07 0
976.14 0
976.21 0
976.29 0
976.36 0
976.43 1
976.50 1
976.57 1
976.64 1
976.72 0
976.79 0
976.86 0
976.93 0
977.00 0
977.07 0
977.15 0
977.22 0
977.29 0
977.36 0
977.43 0
977.50 0
977.58 0
977.65 0
977.72 0
977.79 0
977.86 0
977.93 0
978.01 0
978.08 0
978.15 0
978.22 0
978.29 0
978.36 0
978.44 0
978.51 0
978.58 0
978.65 0
978.72 0
978.79 0
978.87 0
978.94 0
979.01 0
979.08 0
979.15 0
979.22 0
979.30 0
979.37 0
979.44 0
979.51 0
979.58 0
979.66 0
979.73 0
979.80 0
979.87 0
979.94 0
980.01 0
980.09 0
980.16 0
980.23 0
980.30 0
980.37 0
980.45 0
980.52 0
980.59 0
980.66 0
980.73 0
980.80 0
980.88 0
980.95 0
981.02 0
981.09 0
981.16 0
981.23 0
981.31 0
981.38 0
981.45 0
981.52 0
981.59 0
981.67 0
981.74 0
981.81 0
981.88 0
981.95 0
982.02 0
982.10 0
982.17 0
982.24 0
982.31 0
982.38 0
982.46 0
982.53 0
982.60 0
982.67 0
982.74 0
982.82 0
982.89 0
982.96 0
983.03 0
983.10 0
983.17 0
983.25 0
983.32 0
983.39 0
983.46 0
983.53 0
983.61 0
983.68 0
983.75 0
983.82 0
983.89 0
983.97 0
984.04 0
984.11 0
984.18 0
984.25 0
984.33 0
984.40 0
984.47 0
984.54 0
984.61 0
984.69 0
984.76 0
984.83 0
984.90 0
984.97 0
985.04 0
985.12 0
985.19 0
985.26 0
985.33 0
985.40 0
985.48 0
985.55 0
985.62 0
985.69 0
985.76 0
985.84 0
985.91 0
985.98 0
986.05 0
986.12 0
986.20 0
986.27 0
986.34 0
986.41 0
986.48 0
986.56 0
986.63 0
986.70 0
986.77 0
986.84 0
986.92 0
986.99 0
987.06 0
987.13 0
987.20 0
987.28 0
987.35 0
987.42 0
987.49 0
987.56 0
987.64 0
987.71 0
987.78 0
987.85 0
987.93 0
988.00 0
988.07 0
988.14 0
988.21 0
988.29 0
988.36 0
988.43 0
988.50 0
988.57 0
988.65 0
988.72 0
988.79 0
988.86 0
988.93 0
989.01 0
989.08 0
989.15 0
989.22 0
989.29 0
989.37 0
989.44 0
989.51 0
989.58 0
989.66 0
989.73 0
989.80 1
989.87 1
989.94 1
990.02 1
990.09 1
990.16 1
990.23 1
990.30 1
990.38 0
990.45 0
990.52 0
990.59 0
990.67 0
990.74 0
990.81 0
990.88 0
990.95 0
991.03 0
991.10 0
991.17 0
991.24 0
991.31 0
991.39 0
991.46 0
991.53 0
991.60 0
991.68 0
991.75 0
991.82 0
991.89 0
991.96 0
992.04 0
992.11 0
992.18 0
992.25 0
992.33 0
992.40 0
992.47 0
992.54 0
992.61 0
992.69 0
992.76 0
992.83 0
992.90 0
992.98 0
993.05 0
993.12 0
993.19 0
993.26 0
993.34 0
993.41 0
993.48 0
993.55 0
993.63 0
993.70 0
993.77 0
993.84 0
993.92 0
993.99 0
994.06 0
994.13 0
994.20 0
994.28 0
994.35 0
994.42 0
994.49 0
994.57 0
994.64 0
994.71 0
994.78 0
994.86 0
994.93 0
995.00 0
995.07 0
995.14 0
995.22 0
995.29 0
995.36 0
995.43 0
995.51 0
995.58 0
995.65 0
995.72 0
995.80 0
995.87 0
995.94 0
996.01 0
996.08 0
996.16 0
996.23 0
996.30 0
996.37 0
996.45 0
996.52 0
996.59 0
996.66 0
996.74 0
996.81 0
996.88 0
996.95 0
997.03 0
997.10 0
997.17 0
997.24 0
997.32 0
997.39 0
997.46 0
997.53 0
997.60 0
997.68 0
997.75 0
997.82 0
997.89 0
997.97 0
998.04 0
998.11 0
998.18 1
998.26 1
998.33 1
998.40 1
998.47 0
998.55 0
998.62 0
998.69 0
998.76 0
998.84 0
998.91 0
998.98 0
999.05 0
999.13 0
999.20 0
999.27 0
999.34 0
999.42 0
999.49 0
999.56 0
999.63 0
999.71 0
999.78 0
999.85 0
999.92 0
1000.00 0
1000.07 0
1000.14 0
1000.21 0
1000.29 0
1000.36 0
1000.43 0
1000.50 0
1000.58 0
1000.65 0
1000.72 0
1000.79 0
1000.87 0
1000.94 0
1001.01 0
1001.08 0
1001.16 0
1001.23 0
1001.30 0
1001.37 0
1001.45 0
1001.52 0
1001.59 0
1001.66 0
1001.74 0
1001.81 0
1001.88 0
1001.95 0
1002.03 0
1002.10 0
1002.17 0
1002.24 0
1002.32 0
1002.39 0
1002.46 0
1002.54 0
1002.61 0
1002.68 0
1002.75 0
1002.83 0
1002.90 0
1002.97 0
1003.04 0
1003.12 0
1003.19 0
1003.26 0
1003.33 0
1003.41 0
1003.48 0
1003.55 0
1003.62 0
1003.70 0
1003.77 0
1003.84 0
1003.91 0
1003.99 0
1004.06 0
1004.13 0
1004.21 0
1004.28 0
1004.35 0
1004.42 0
1004.50 0
1004.57 0
1004.64 0
1004.71 0
1004.79 0
1004.86 0
1004.93 0
1005.00 0
1005.08 0
1005.15 0
1005.22 0
1005.30 0
1005.37 0
1005.44 0
1005.51 0
1005.59 0
1005.66 0
1005.73 0
1005.80 0
1005.88 0
1005.95 0
1006.02 0
1006.10 0
1006.17 0
1006.24 0
1006.31 0
1006.39 0
1006.46 0
1006.53 0
1006.60 0
1006.68 0
1006.75 0
1006.82 0
1006.90 0
1006.97 0
1007.04 0
1007.11 0
1007.19 0
1007.26 0
1007.33 0
1007.40 0
1007.48 0
1007.55 0
1007.62 0
1007.70 0
1007.77 0
1007.84 0
1007.91 0
1007.99 0
1008.06 0
1008.13 0
1008.21 0
1008.28 0
1008.35 0
1008.42 0
1008.50 0
1008.57 0
1008.64 0
1008.71 0
1008.79 0
1008.86 0
1008.93 0
1009.01 0
1009.08 0
1009.15 0
1009.22 0
1009.30 0
1009.37 0
1009.44 1
1009.52 1
1009.59 1
1009.66 1
1009.73 0
1009.81 0
1009.88 0
1009.95 0
1010.03 0
1010.10 0
1010.17 0
1010.24 0
1010.32 0
1010.39 0
1010.46 0
1010.54 0
1010.61 0
1010.68 0
1010.75 0
1010.83 0
1010.90 0
1010.97 0
1011.05 0
1011.12 0
1011.19 0
1011.27 0
1011.34 0
1011.41 0
1011.48 0
1011.56 0
1011.63 0
1011.70 0
1011.78 0
1011.85 0
1011.92 0
1011.99 0
1012.07 0
1012.14 0
1012.21 0
1012.29 0
1012.36 0
1012.43 0
1012.50 0
1012.58 0
1012.65 0
1012.72 0
1012.80 1
1012.87 1
1012.94 1
1013.02 1
1013.09 1
1013.16 1
1013.23 1
1013.31 1
1013.38 1
1013.45 1
1013.53 1
1013.60 0
1013.67 0
1013.75 0
1013.82 0
1013.89 0
1013.96 0
1014.04 0
1014.11 0
1014.18 0
1014.26 0
1014.33 0
1014.40 0
1014.48 0
1014.55 0
1014.62 0
1014.69 0
1014.77 0
1014.84 0
1014.91 0
1014.99 0
1015.06 0
1015.13 0
1015.21 0
1015.28 0
1015.35 0
1015.43 0
1015.50 0
1015.57 0
1015.64 0
1015.72 0
1015.79 0
1015.86 0
1015.94 0
1016.01 0
1016.08 0
1016.16 0
1016.23 0
1016.30 0
1016.38 0
1016.45 0
1016.52 0
1016.59 0
1016.67 0
1016.74 0
1016.81 0
1016.89 0
1016.96 0
1017.03 0
1017.11 0
1017.18 0
1017.25 0
1017.33 0
1017.40 0
1017.47 0
1017.54 0
1017.62 0
1017.69 1
1017.76 1
1017.84 0
1017.91 0
1017.98 0
1018.06 0
1018.13 0
1018.20 0
1018.28 0
1018.35 1
1018.42 1
1018.50 1
1018.57 1
1018.64 1
1018.72 1
1018.79 1
1018.86 1
1018.93 1
1019.01 1
1019.08 1
1019.15 1
1019.23 1
1019.30 1
1019.37 1
1019.45 1
1019.52 1
1019.59 1
1019.67 0
1019.74 0
1019.81 0
1019.89 0
1019.96 0
1020.03 0
1020.11 0
1020.18 0
1020.25 0
1020.33 0
1020.40 1
1020.47 1
1020.55 0
1020.62 0
1020.69 0
1020.77 0
1020.84 0
1020.91 0
1020.99 0
1021.06 0
1021.13 0
1021.20 0
1021.28 0
1021.35 1
1021.42 1
1021.50 1
1021.57 1
1021.64 1
1021.72 1
1021.79 1
1021.86 1
1021.94 1
1022.01 1
1022.08 1
1022.16 1
1022.23 1
1022.30 1
1022.38 1
1022.45 1
1022.52 1
1022.60 1
1022.67 1
1022.74 1
1022.82 1
1022.89 0
1022.96 0
1023.04 0
1023.11 0
1023.18 0
1023.26 0
1023.33 0
1023.40 1
1023.48 1
1023.55 1
1023.62 0
1023.70 0
1023.77 0
1023.84 0
1023.92 0
1023.99 0
1024.06 0
1024.14 0
1024.21 1
1024.28 1
1024.36 1
1024.43 1
1024.50 1
1024.58 1
1024.65 1
1024.72 1
1024.80 1
1024.87 1
1024.94 1
1025.02 1
1025.09 1
1025.16 1
1025.24 1
1025.31 1
1025.39 1
1025.46 1
1025.53 1
1025.61 1
1025.68 1
1025.75 1
1025.83 1
1025.90 1
1025.97 1
1026.05 1
1026.12 0
1026.19 0
1026.27 0
1026.34 0
1026.41 1
1026.49 1
1026.56 1
1026.63 1
1026.71 1
1026.78 2
1026.85 2
1026.93 2
1027.00 2
1027.07 2
1027.15 2
1027.22 2
1027.29 1
1027.37 1
1027.44 1
1027.52 1
1027.59 1
1027.66 1
1027.74 1
1027.81 1
1027.88 1
1027.96 1
1028.03 1
1028.10 1
1028.18 1
1028.25 1
1028.32 0
1028.40 0
1028.47 0
1028.54 0
1028.62 0
1028.69 0
1028.77 0
1028.84 0
1028.91 1
1028.99 1
1029.06 1
1029.13 1
1029.21 1
1029.28 1
1029.35 1
1029.43 1
1029.50 1
1029.57 1
1029.65 1
1029.72 1
1029.79 1
1029.87 1
1029.94 1
1030.02 1
1030.09 1
1030.16 1
1030.24 1
1030.31 0
1030.38 0
1030.46 0
1030.53 0
1030.60 1
1030.68 1
1030.75 1
1030.83 1
1030.90 1
1030.97 1
1031.05 1
1031.12 1
1031.19 1
1031.27 1
1031.34 2
1031.41 2
1031.49 2
1031.56 2
1031.63 2
1031.71 2
1031.78 2
1031.86 2
1031.93 2
1032.00 2
1032.08 2
1032.15 1
1032.22 1
1032.30 1
1032.37 1
1032.45 1
1032.52 1
1032.59 1
1032.67 1
1032.74 1
1032.81 1
1032.89 1
1032.96 1
1033.03 1
1033.11 2
1033.18 2
1033.26 2
1033.33 2
1033.40 3
1033.48 3
1033.55 3
1033.62 2
1033.70 2
1033.77 2
1033.85 2
1033.92 2
1033.99 2
1034.07 2
1034.14 2
1034.21 2
1034.29 1
1034.36 1
1034.44 1
1034.51 1
1034.58 1
1034.66 1
1034.73 1
1034.80 2
1034.88 2
1034.95 3
1035.03 3
1035.10 3
1035.17 3
1035.25 3
1035.32 3
1035.39 3
1035.47 2
1035.54 2
1035.62 2
1035.69 2
1035.76 2
1035.84 1
1035.91 1
1035.98 1
1036.06 1
1036.13 2
1036.21 2
1036.28 2
1036.35 2
1036.43 2
1036.50 2
1036.57 1
1036.65 1
1036.72 1
1036.80 1
1036.87 2
1036.94 2
1037.02 3
1037.09 3
1037.17 4
1037.24 4
1037.31 3
1037.39 3
1037.46 3
1037.53 2
1037.61 2
1037.68 2
1037.76 2
1037.83 2
1037.90 3
1037.98 3
1038.05 2
1038.13 2
1038.20 2
1038.27 2
1038.35 1
1038.42 2
1038.49 2
1038.57 2
1038.64 3
1038.72 3
1038.79 4
1038.86 4
1038.94 4
1039.01 3
1039.09 3
1039.16 2
1039.23 2
1039.31 2
1039.38 1
1039.46 1
1039.53 1
1039.60 1
1039.68 1
1039.75 1
1039.82 1
1039.90 1
1039.97 1
1040.05 1
1040.12 1
1040.19 1
1040.27 1
1040.34 1
1040.42 1
1040.49 1
1040.56 1
1040.64 1
1040.71 2
1040.79 2
1040.86 2
1040.93 3
1041.01 3
1041.08 3
1041.16 3
1041.23 2
1041.30 2
1041.38 2
1041.45 1
1041.53 1
1041.60 1
1041.67 2
1041.75 2
1041.82 2
1041.90 3
1041.97 3
1042.04 3
1042.12 3
1042.19 3
1042.27 4
1042.34 4
1042.41 4
1042.49 4
1042.56 3
1042.64 3
1042.71 3
1042.78 3
1042.86 3
1042.93 2
1043.01 2
1043.08 2
1043.15 2
1043.23 1
1043.30 1
1043.38 1
1043.45 0
1043.52 0
1043.60 0
1043.67 0
1043.75 0
1043.82 0
1043.90 0
1043.97 0
1044.04 0
1044.12 0
1044.19 0
1044.27 0
1044.34 0
1044.41 0
1044.49 0
1044.56 1
1044.64 1
1044.71 2
1044.78 2
1044.86 2
1044.93 2
1045.01 1
1045.08 1
1045.15 1
1045.23 0
1045.30 0
1045.38 0
1045.45 0
1045.53 0
1045.60 0
1045.67 0
1045.75 0
1045.82 0
1045.90 1
1045.97 1
1046.04 1
1046.12 1
1046.19 1
1046.27 1
1046.34 1
1046.42 1
1046.49 1
1046.56 1
1046.64 1
1046.71 1
1046.79 0
1046.86 0
1046.93 0
1047.01 1
1047.08 1
1047.16 1
1047.23 1
1047.31 2
1047.38 2
1047.45 2
1047.53 2
1047.60 2
1047.68 2
1047.75 2
1047.82 2
1047.90 2
1047.97 2
1048.05 2
1048.12 2
1048.20 2
1048.27 1
1048.34 1
1048.42 1
1048.49 1
1048.57 1
1048.64 1
1048.72 2
1048.79 2
1048.86 2
1048.94 2
1049.01 2
1049.09 1
1049.16 1
1049.24 1
1049.31 1
1049.38 0
1049.46 0
1049.53 0
1049.61 0
1049.68 0
1049.76 1
1049.83 1
1049.90 1
1049.98 1
1050.05 2
1050.13 2
1050.20 2
1050.28 2
1050.35 2
1050.42 2
1050.50 2
1050.57 3
1050.65 3
1050.72 3
1050.80 3
1050.87 3
1050.94 3
1051.02 3
1051.09 3
1051.17 3
1051.24 3
1051.32 2
1051.39 2
1051.46 2
1051.54 3
1051.61 3
1051.69 3
1051.76 3
1051.84 3
1051.91 3
1051.98 3
1052.06 3
1052.13 2
1052.21 2
1052.28 2
1052.36 1
1052.43 1
1052.51 1
1052.58 1
1052.65 1
1052.73 2
1052.80 2
1052.88 1
1052.95 1
1053.03 1
1053.10 1
1053.17 1
1053.25 1
1053.32 1
1053.40 1
1053.47 2
1053.55 2
1053.62 2
1053.70 2
1053.77 2
1053.84 2
1053.92 1
1053.99 1
1054.07 1
1054.14 1
1054.22 1
1054.29 1
1054.37 1
1054.44 1
1054.51 0
1054.59 0
1054.66 0
1054.74 0
1054.81 0
1054.89 0
1054.96 0
1055.04 0
1055.11 0
1055.18 0
1055.26 1
1055.33 1
1055.41 1
1055.48 1
1055.56 1
1055.63 1
1055.71 1
1055.78 1
1055.86 1
1055.93 0
1056.00 0
1056.08 0
1056.15 0
1056.23 0
1056.30 0
1056.38 0
1056.45 0
1056.53 0
1056.60 0
1056.67 0
1056.75 0
1056.82 0
1056.90 0
1056.97 1
1057.05 1
1057.12 1
1057.20 1
1057.27 1
1057.35 0
1057.42 0
1057.49 0
1057.57 1
1057.64 1
1057.72 1
1057.79 2
1057.87 2
1057.94 3
1058.02 3
1058.09 3
1058.17 4
1058.24 4
1058.31 4
1058.39 4
1058.46 4
1058.54 4
1058.61 4
1058.69 4
1058.76 4
1058.84 3
1058.91 3
1058.99 3
1059.06 3
1059.14 3
1059.21 3
1059.28 3
1059.36 2
1059.43 1
1059.51 1
1059.58 0
1059.66 0
1059.73 0
1059.81 0
1059.88 0
1059.96 0
1060.03 0
1060.11 1
1060.18 1
1060.26 1
1060.33 1
1060.40 1
1060.48 1
1060.55 1
1060.63 2
1060.70 2
1060.78 3
1060.85 4
1060.93 4
1061.00 5
1061.08 5
1061.15 6
1061.23 6
1061.30 6
1061.38 7
1061.45 7
1061.52 6
1061.60 6
1061.67 5
1061.75 4
1061.82 3
1061.90 3
1061.97 3
1062.05 3
1062.12 3
1062.20 4
1062.27 4
1062.35 4
1062.42 4
1062.50 4
1062.57 4
1062.65 3
1062.72 3
1062.79 2
1062.87 2
1062.94 2
1063.02 2
1063.09 2
1063.17 2
1063.24 2
1063.32 2
1063.39 2
1063.47 2
1063.54 1
1063.62 1
1063.69 1
1063.77 1
1063.84 1
1063.92 1
1063.99 1
1064.07 2
1064.14 3
1064.22 3
1064.29 4
1064.36 5
1064.44 6
1064.51 6
1064.59 7
1064.66 7
1064.74 7
1064.81 6
1064.89 6
1064.96 6
1065.04 6
1065.11 7
1065.19 7
1065.26 7
1065.34 7
1065.41 7
1065.49 7
1065.56 7
1065.64 6
1065.71 6
1065.79 6
1065.86 6
1065.94 6
1066.01 5
1066.09 5
1066.16 4
1066.24 4
1066.31 3
1066.39 3
1066.46 3
1066.54 3
1066.61 3
1066.68 3
1066.76 3
1066.83 3
1066.91 2
1066.98 2
1067.06 2
1067.13 2
1067.21 2
1067.28 3
1067.36 3
1067.43 3
1067.51 3
1067.58 2
1067.66 2
1067.73 1
1067.81 1
1067.88 0
1067.96 0
1068.03 1
1068.11 1
1068.18 1
1068.26 2
1068.33 2
1068.41 2
1068.48 2
1068.56 2
1068.63 2
1068.71 2
1068.78 2
1068.86 1
1068.93 1
1069.01 1
1069.08 1
1069.16 1
1069.23 1
1069.31 2
1069.38 2
1069.46 2
1069.53 3
1069.61 3
1069.68 3
1069.76 4
1069.83 4
1069.91 4
1069.98 4
1070.06 4
1070.13 4
1070.21 4
1070.28 4
1070.36 4
1070.43 4
1070.51 4
1070.58 5
1070.66 5
1070.73 5
1070.81 4
1070.88 4
1070.96 3
1071.03 3
1071.11 2
1071.18 2
1071.26 2
1071.33 2
1071.41 3
1071.48 3
1071.56 3
1071.63 3
1071.71 3
1071.78 3
1071.86 3
1071.93 2
1072.01 2
1072.08 1
1072.16 1
1072.23 1
1072.31 2
1072.38 2
1072.46 3
1072.53 4
1072.61 4
1072.68 5
1072.76 5
1072.83 5
1072.91 4
1072.98 4
1073.06 3
1073.13 3
1073.21 2
1073.28 2
1073.36 2
1073.43 2
1073.51 3
1073.58 3
1073.66 3
1073.74 2
1073.81 2
1073.89 2
1073.96 2
1074.04 2
1074.11 2
1074.19 2
1074.26 2
1074.34 2
1074.41 2
1074.49 1
1074.56 1
1074.64 1
1074.71 0
1074.79 0
1074.86 1
1074.94 1
1075.01 2
1075.09 2
1075.16 3
1075.24 3
1075.31 3
1075.39 3
1075.46 2
1075.54 2
1075.61 2
1075.69 3
1075.76 3
1075.84 4
1075.91 5
1075.99 5
1076.07 6
1076.14 6
1076.22 5
1076.29 5
1076.37 5
1076.44 5
1076.52 5
1076.59 5
1076.67 5
1076.74 5
1076.82 5
1076.89 5
1076.97 5
1077.04 5
1077.12 5
1077.19 6
1077.27 6
1077.34 7
1077.42 8
1077.49 8
1077.57 9
1077.65 9
1077.72 9
1077.80 9
1077.87 9
1077.95 8
1078.02 8
1078.10 8
1078.17 8
1078.25 8
1078.32 7
1078.40 7
1078.47 7
1078.55 6
1078.62 5
1078.70 5
1078.77 4
1078.85 4
1078.93 4
1079.00 4
1079.08 5
1079.15 6
1079.23 7
1079.30 9
1079.38 10
1079.45 10
1079.53 11
1079.60 10
1079.68 10
1079.75 9
1079.83 8
1079.90 7
1079.98 6
1080.06 6
1080.13 6
1080.21 6
1080.28 6
1080.36 6
1080.43 6
1080.51 6
1080.58 6
1080.66 5
1080.73 4
1080.81 4
1080.88 3
1080.96 3
1081.03 3
1081.11 2
1081.19 2
1081.26 2
1081.34 2
1081.41 1
1081.49 1
1081.56 1
1081.64 1
1081.71 1
1081.79 1
1081.86 2
1081.94 3
1082.01 4
1082.09 5
1082.17 7
1082.24 8
1082.32 8
1082.39 8
1082.47 8
1082.54 8
1082.62 7
1082.69 6
1082.77 6
1082.84 5
1082.92 5
1083.00 6
1083.07 6
1083.15 7
1083.22 8
1083.30 8
1083.37 9
1083.45 9
1083.52 9
1083.60 8
1083.67 8
1083.75 8
1083.83 9
1083.90 9
1083.98 9
1084.05 10
1084.13 10
1084.20 10
1084.28 10
1084.35 10
1084.43 10
1084.51 10
1084.58 10
1084.66 10
1084.73 9
1084.81 8
1084.88 6
1084.96 5
1085.03 3
1085.11 1
1085.18 0
1085.26 0
1085.34 0
1085.41 0
1085.49 0
1085.56 0
1085.64 0
1085.71 1
1085.79 2
1085.86 2
1085.94 2
1086.02 1
1086.09 1
1086.17 0
1086.24 0
1086.32 0
1086.39 0
1086.47 0
1086.54 1
1086.62 2
1086.70 4
1086.77 4
1086.85 5
1086.92 5
1087.00 5
1087.07 4
1087.15 3
1087.22 2
1087.30 1
1087.38 0
1087.45 0
1087.53 0
1087.60 1
1087.68 1
1087.75 2
1087.83 2
1087.91 3
1087.98 4
1088.06 4
1088.13 5
1088.21 5
1088.28 5
1088.36 6
1088.43 7
1088.51 9
1088.59 10
1088.66 12
1088.74 13
1088.81 13
1088.89 13
1088.96 13
1089.04 12
1089.12 11
1089.19 10
1089.27 9
1089.34 9
1089.42 9
1089.49 9
1089.57 10
1089.65 10
1089.72 10
1089.80 10
1089.87 9
1089.95 9
1090.02 8
1090.10 7
1090.18 6
1090.25 6
1090.33 5
1090.40 6
1090.48 6
1090.55 7
1090.63 7
1090.71 7
1090.78 7
1090.86 7
1090.93 7
1091.01 6
1091.08 5
1091.16 5
1091.24 4
1091.31 4
1091.39 4
1091.46 3
1091.54 3
1091.61 3
1091.69 3
1091.77 3
1091.84 3
1091.92 4
1091.99 4
1092.07 3
1092.14 3
1092.22 2
1092.30 2
1092.37 2
1092.45 2
1092.52 2
1092.60 3
1092.67 4
1092.75 6
1092.83 7
1092.90 8
1092.98 10
1093.05 11
1093.13 11
1093.21 12
1093.28 12
1093.36 12
1093.43 13
1093.51 14
1093.58 14
1093.66 15
1093.74 15
1093.81 15
1093.89 15
1093.96 14
1094.04 13
1094.12 13
1094.19 12
1094.27 11
1094.34 10
1094.42 10
1094.49 10
1094.57 9
1094.65 9
1094.72 9
1094.80 9
1094.87 8
1094.95 8
1095.03 7
1095.10 7
1095.18 7
1095.25 7
1095.33 7
1095.40 8
1095.48 10
1095.56 11
1095.63 12
1095.71 13
1095.78 14
1095.86 14
1095.94 14
1096.01 13
1096.09 13
1096.16 12
1096.24 11
1096.32 10
1096.39 10
1096.47 10
1096.54 10
1096.62 11
1096.69 11
1096.77 12
1096.85 13
1096.92 13
1097.00 13
1097.07 13
1097.15 12
1097.23 12
1097.30 11
1097.38 11
1097.45 10
1097.53 10
1097.61 10
1097.68 10
1097.76 11
1097.83 12
1097.91 12
1097.99 13
1098.06 13
1098.14 13
1098.21 13
1098.29 13
1098.37 13
1098.44 13
1098.52 14
1098.59 14
1098.67 15
1098.75 15
1098.82 15
1098.90 15
1098.97 14
1099.05 13
1099.13 12
1099.20 11
1099.28 10
1099.35 10
1099.43 9
1099.51 9
1099.58 10
1099.66 10
1099.73 11
1099.81 11
1099.89 11
1099.96 11
1100.04 10
1100.11 10
1100.19 10
1100.27 10
1100.34 10
1100.42 10
1100.49 9
1100.57 8
1100.65 8
1100.72 7
1100.80 7
1100.87 6
1100.95 6
1101.03 6
1101.10 7
1101.18 7
1101.26 6
1101.33 6
1101.41 6
1101.48 5
1101.56 5
1101.64 4
1101.71 4
1101.79 4
1101.86 4
1101.94 4
1102.02 5
1102.09 6
1102.17 7
1102.24 9
1102.32 10
1102.40 10
1102.47 10
1102.55 9
1102.63 8
1102.70 6
1102.78 5
1102.85 4
1102.93 3
1103.01 3
1103.08 4
1103.16 4
1103.23 4
1103.31 4
1103.39 3
1103.46 2
1103.54 2
1103.62 1
1103.69 2
1103.77 2
1103.84 3
1103.92 3
1104.00 3
1104.07 3
1104.15 2
1104.22 1
1104.30 0
1104.38 0
1104.45 0
1104.53 1
1104.61 2
1104.68 4
1104.76 5
1104.83 6
1104.91 6
1104.99 6
1105.06 6
1105.14 6
1105.22 6
1105.29 7
1105.37 7
1105.44 7
1105.52 7
1105.60 7
1105.67 7
1105.75 6
1105.82 5
1105.90 5
1105.98 5
1106.05 5
1106.13 5
1106.21 5
1106.28 6
1106.36 6
1106.43 6
1106.51 6
1106.59 6
1106.66 6
1106.74 6
1106.82 6
1106.89 6
1106.97 6
1107.05 6
1107.12 6
1107.20 6
1107.27 7
1107.35 7
1107.43 7
1107.50 8
1107.58 7
1107.66 7
1107.73 7
1107.81 6
1107.88 6
1107.96 5
1108.04 5
1108.11 4
1108.19 4
1108.27 3
1108.34 2
1108.42 2
1108.49 1
1108.57 2
1108.65 2
1108.72 3
1108.80 5
1108.88 6
1108.95 7
1109.03 8
1109.11 8
1109.18 8
1109.26 7
1109.33 6
1109.41 5
1109.49 4
1109.56 4
1109.64 4
1109.72 4
1109.79 4
1109.87 5
1109.95 4
1110.02 4
1110.10 3
1110.17 3
1110.25 2
1110.33 2
1110.40 1
1110.48 1
1110.56 1
1110.63 2
1110.71 2
1110.79 3
1110.86 4
1110.94 4
1111.02 5
1111.09 5
1111.17 5
1111.24 4
1111.32 4
1111.40 3
1111.47 3
1111.55 3
1111.63 2
1111.70 2
1111.78 2
1111.86 2
1111.93 1
1112.01 1
1112.09 0
1112.16 0
1112.24 0
1112.31 1
1112.39 3
1112.47 5
1112.54 7
1112.62 9
1112.70 12
1112.77 13
1112.85 14
1112.93 15
1113.00 15
1113.08 16
1113.16 16
1113.23 17
1113.31 17
1113.39 17
1113.46 17
1113.54 16
1113.62 14
1113.69 12
1113.77 10
1113.84 9
1113.92 8
1114.00 7
1114.07 8
1114.15 8
1114.23 9
1114.30 9
1114.38 10
1114.46 10
1114.53 11
1114.61 12
1114.69 13
1114.76 14
1114.84 14
1114.92 15
1114.99 14
1115.07 13
1115.15 12
1115.22 11
1115.30 9
1115.38 7
1115.45 6
1115.53 5
1115.61 5
1115.68 5
1115.76 5
1115.83 6
1115.91 6
1115.99 7
1116.06 8
1116.14 9
1116.22 10
1116.29 10
1116.37 9
1116.45 8
1116.52 7
1116.60 5
1116.68 4
1116.75 4
1116.83 4
1116.91 5
1116.98 6
1117.06 7
1117.14 8
1117.21 8
1117.29 7
1117.37 7
1117.44 6
1117.52 5
1117.60 5
1117.67 5
1117.75 6
1117.83 6
1117.90 7
1117.98 8
1118.06 9
1118.13 10
1118.21 11
1118.29 11
1118.36 11
1118.44 11
1118.52 11
1118.59 12
1118.67 12
1118.75 12
1118.82 13
1118.90 13
1118.98 13
1119.05 14
1119.13 14
1119.21 14
1119.28 15
1119.36 16
1119.44 17
1119.51 17
1119.59 18
1119.67 18
1119.74 17
1119.82 16
1119.90 15
1119.97 13
1120.05 12
1120.13 12
1120.20 12
1120.28 12
1120.36 13
1120.43 14
1120.51 14
1120.59 15
1120.67 14
1120.74 14
1120.82 13
1120.90 12
1120.97 11
1121.05 9
1121.13 9
1121.20 8
1121.28 7
1121.36 6
1121.43 6
1121.51 6
1121.59 6
1121.66 7
1121.74 7
1121.82 8
1121.89 8
1121.97 8
1122.05 8
1122.12 8
1122.20 7
1122.28 8
1122.35 9
1122.43 10
1122.51 12
1122.58 13
1122.66 14
1122.74 14
1122.82 14
1122.89 13
1122.97 12
1123.05 11
1123.12 11
1123.20 11
1123.28 12
1123.35 12
1123.43 13
1123.51 13
1123.58 13
1123.66 13
1123.74 13
1123.81 13
1123.89 13
1123.97 12
1124.04 11
1124.12 10
1124.20 8
1124.28 6
1124.35 5
1124.43 3
1124.51 2
1124.58 2
1124.66 2
1124.74 3
1124.81 4
1124.89 5
1124.97 5
1125.04 6
1125.12 5
1125.20 5
1125.27 5
1125.35 5
1125.43 5
1125.51 6
1125.58 6
1125.66 7
1125.74 7
1125.81 7
1125.89 6
1125.97 6
1126.04 5
1126.12 4
1126.20 4
1126.27 4
1126.35 3
1126.43 3
1126.51 2
1126.58 2
1126.66 2
1126.74 2
1126.81 3
1126.89 4
1126.97 5
1127.04 6
1127.12 6
1127.20 7
1127.28 6
1127.35 6
1127.43 4
1127.51 3
1127.58 2
1127.66 1
1127.74 0
1127.81 0
1127.89 0
1127.97 0
1128.05 0
1128.12 0
1128.20 1
1128.28 1
1128.35 1
1128.43 1
1128.51 0
1128.58 0
1128.66 0
1128.74 0
1128.82 0
1128.89 1
1128.97 2
1129.05 3
1129.12 4
1129.20 5
1129.28 6
1129.35 6
1129.43 6
1129.51 6
1129.59 5
1129.66 4
1129.74 3
1129.82 2
1129.89 1
1129.97 1
1130.05 1
1130.13 2
1130.20 3
1130.28 4
1130.36 6
1130.43 8
1130.51 10
1130.59 12
1130.66 13
1130.74 14
1130.82 14
1130.90 14
1130.97 13
1131.05 13
1131.13 13
1131.20 14
1131.28 14
1131.36 15
1131.44 15
1131.51 14
1131.59 13
1131.67 11
1131.74 9
1131.82 7
1131.90 5
1131.98 4
1132.05 3
1132.13 3
1132.21 4
1132.28 5
1132.36 5
1132.44 6
1132.52 7
1132.59 7
1132.67 8
1132.75 8
1132.82 9
1132.90 9
1132.98 10
1133.06 10
1133.13 10
1133.21 9
1133.29 8
1133.36 7
1133.44 5
1133.52 4
1133.60 3
1133.67 2
1133.75 2
1133.83 3
1133.90 5
1133.98 6
1134.06 8
1134.14 9
1134.21 9
1134.29 9
1134.37 9
1134.45 9
1134.52 10
1134.60 12
1134.68 14
1134.75 17
1134.83 20
1134.91 23
1134.99 25
1135.06 26
1135.14 26
1135.22 26
1135.30 25
1135.37 23
1135.45 21
1135.53 19
1135.60 17
1135.68 15
1135.76 13
1135.84 12
1135.91 11
1135.99 12
1136.07 13
1136.14 15
1136.22 16
1136.30 18
1136.38 18
1136.45 18
1136.53 18
1136.61 17
1136.69 16
1136.76 16
1136.84 16
1136.92 17
1137.00 18
1137.07 20
1137.15 21
1137.23 22
1137.30 22
1137.38 22
1137.46 21
1137.54 21
1137.61 20
1137.69 19
1137.77 18
1137.85 18
1137.92 18
1138.00 18
1138.08 17
1138.16 17
1138.23 17
1138.31 16
1138.39 15
1138.46 15
1138.54 14
1138.62 14
1138.70 13
1138.77 13
1138.85 14
1138.93 14
1139.01 14
1139.08 15
1139.16 15
1139.24 15
1139.32 15
1139.39 15
1139.47 15
1139.55 15
1139.63 15
1139.70 15
1139.78 15
1139.86 14
1139.93 15
1140.01 15
1140.09 15
1140.17 15
1140.24 14
1140.32 14
1140.40 12
1140.48 11
1140.55 9
1140.63 7
1140.71 5
1140.79 3
1140.86 2
1140.94 1
1141.02 1
1141.10 1
1141.17 3
1141.25 4
1141.33 6
1141.41 7
1141.48 8
1141.56 9
1141.64 9
1141.72 9
1141.79 8
1141.87 7
1141.95 7
1142.03 6
1142.10 6
1142.18 7
1142.26 7
1142.34 7
1142.41 8
1142.49 8
1142.57 8
1142.65 8
1142.72 8
1142.80 8
1142.88 8
1142.96 8
1143.03 8
1143.11 8
1143.19 9
1143.27 9
1143.34 10
1143.42 11
1143.50 11
1143.58 11
1143.65 11
1143.73 10
1143.81 9
1143.89 7
1143.96 6
1144.04 4
1144.12 4
1144.20 3
1144.27 4
1144.35 4
1144.43 5
1144.51 5
1144.58 6
1144.66 7
1144.74 7
1144.82 7
1144.89 7
1144.97 7
1145.05 7
1145.13 7
1145.20 7
1145.28 7
1145.36 8
1145.44 9
1145.51 11
1145.59 13
1145.67 15
1145.75 17
1145.83 19
1145.90 21
1145.98 22
1146.06 23
1146.14 23
1146.21 22
1146.29 21
1146.37 20
1146.45 18
1146.52 17
1146.60 16
1146.68 16
1146.76 17
1146.83 19
1146.91 20
1146.99 22
1147.07 22
1147.15 22
1147.22 20
1147.30 18
1147.38 16
1147.46 13
1147.53 11
1147.61 10
1147.69 10
1147.77 10
1147.84 12
1147.92 13
1148.00 15
1148.08 17
1148.15 18
1148.23 18
1148.31 18
1148.39 18
1148.47 18
1148.54 18
1148.62 18
1148.70 20
1148.78 21
1148.85 23
1148.93 25
1149.01 26
1149.09 27
1149.16 26
1149.24 24
1149.32 22
1149.40 20
1149.48 17
1149.55 16
1149.63 15
1149.71 14
1149.79 14
1149.86 15
1149.94 17
1150.02 19
1150.10 21
1150.18 24
1150.25 26
1150.33 28
1150.41 30
1150.49 32
1150.56 32
1150.64 33
1150.72 33
1150.80 33
1150.88 33
1150.95 33
1151.03 33
1151.11 32
1151.19 31
1151.26 30
1151.34 30
1151.42 29
1151.50 30
1151.58 30
1151.65 31
1151.73 31
1151.81 31
1151.89 31
1151.96 30
1152.04 29
1152.12 27
1152.20 26
1152.28 25
1152.35 24
1152.43 23
1152.51 23
1152.59 22
1152.66 21
1152.74 20
1152.82 19
1152.90 18
1152.98 17
1153.05 16
1153.13 15
1153.21 15
1153.29 14
1153.37 14
1153.44 14
1153.52 15
1153.60 16
1153.68 17
1153.75 19
1153.83 20
1153.91 22
1153.99 23
1154.07 24
1154.14 24
1154.22 24
1154.30 23
1154.38 21
1154.46 20
1154.53 18
1154.61 16
1154.69 14
1154.77 13
1154.85 13
1154.92 14
1155.00 14
1155.08 15
1155.16 16
1155.24 16
1155.31 17
1155.39 17
1155.47 18
1155.55 19
1155.62 20
1155.70 21
1155.78 22
1155.86 22
1155.94 22
1156.01 20
1156.09 19
1156.17 17
1156.25 15
1156.33 13
1156.40 12
1156.48 11
1156.56 11
1156.64 10
1156.72 9
1156.79 7
1156.87 5
1156.95 2
1157.03 0
1157.11 0
1157.18 0
1157.26 0
1157.34 0
1157.42 0
1157.50 0
1157.57 0
1157.65 2
1157.73 4
1157.81 6
1157.89 8
1157.96 9
1158.04 11
1158.12 12
1158.20 13
1158.28 14
1158.35 15
1158.43 15
1158.51 15
1158.59 14
1158.67 14
1158.74 13
1158.82 13
1158.90 12
1158.98 12
1159.06 13
1159.13 14
1159.21 16
1159.29 18
1159.37 20
1159.45 21
1159.52 22
1159.60 21
1159.68 19
1159.76 17
1159.84 15
1159.92 13
1159.99 12
1160.07 12
1160.15 13
1160.23 14
1160.31 15
1160.38 17
1160.46 19
1160.54 20
1160.62 21
1160.70 21
1160.77 21
1160.85 20
1160.93 19
1161.01 18
1161.09 18
1161.17 17
1161.24 18
1161.32 18
1161.40 18
1161.48 19
1161.56 20
1161.63 20
1161.71 21
1161.79 22
1161.87 22
1161.95 22
1162.02 22
1162.10 21
1162.18 20
1162.26 18
1162.34 17
1162.42 16
1162.49 15
1162.57 14
1162.65 13
1162.73 12
1162.81 11
1162.88 10
1162.96 9
1163.04 9
1163.12 9
1163.20 8
1163.28 8
1163.35 9
1163.43 9
1163.51 9
1163.59 10
1163.67 11
1163.74 12
1163.82 12
1163.90 13
1163.98 13
1164.06 13
1164.14 14
1164.21 14
1164.29 14
1164.37 15
1164.45 16
1164.53 18
1164.61 20
1164.68 21
1164.76 23
1164.84 24
1164.92 25
1165.00 25
1165.07 25
1165.15 24
1165.23 22
1165.31 21
1165.39 20
1165.47 19
1165.54 17
1165.62 16
1165.70 14
1165.78 13
1165.86 12
1165.94 11
1166.01 12
1166.09 13
1166.17 14
1166.25 15
1166.33 16
1166.41 17
1166.48 18
1166.56 18
1166.64 18
1166.72 19
1166.80 20
1166.88 21
1166.95 22
1167.03 24
1167.11 26
1167.19 27
1167.27 28
1167.35 28
1167.42 27
1167.50 26
1167.58 25
1167.66 24
1167.74 24
1167.82 23
1167.89 24
1167.97 24
1168.05 24
1168.13 23
1168.21 22
1168.29 21
1168.36 20
1168.44 19
1168.52 19
1168.60 20
1168.68 22
1168.76 24
1168.83 26
1168.91 28
1168.99 29
1169.07 30
1169.15 31
1169.23 31
1169.30 31
1169.38 31
1169.46 30
1169.54 30
1169.62 28
1169.70 26
1169.77 23
1169.85 21
1169.93 19
1170.01 17
1170.09 17
1170.17 16
1170.25 16
1170.32 16
1170.40 16
1170.48 15
1170.56 14
1170.64 13
1170.72 13
1170.79 13
1170.87 14
1170.95 15
1171.03 15
1171.11 16
1171.19 16
1171.27 15
1171.34 14
1171.42 13
1171.50 12
1171.58 11
1171.66 10
1171.74 9
1171.81 8
1171.89 8
1171.97 9
1172.05 10
1172.13 11
1172.21 13
1172.29 16
1172.36 18
1172.44 19
1172.52 20
1172.60 20
1172.68 19
1172.76 17
1172.83 15
1172.91 12
1172.99 9
1173.07 7
1173.15 6
1173.23 7
1173.31 9
1173.38 11
1173.46 15
1173.54 18
1173.62 21
1173.70 24
1173.78 26
1173.86 28
1173.93 30
1174.01 31
1174.09 31
1174.17 30
1174.25 29
1174.33 26
1174.41 24
1174.48 21
1174.56 19
1174.64 18
1174.72 17
1174.80 17
1174.88 17
1174.96 17
1175.03 16
1175.11 15
1175.19 13
1175.27 12
1175.35 11
1175.43 10
1175.51 10
1175.58 10
1175.66 10
1175.74 10
1175.82 10
1175.90 9
1175.98 9
1176.06 8
1176.13 8
1176.21 8
1176.29 8
1176.37 8
1176.45 8
1176.53 8
1176.61 8
1176.69 8
1176.76 8
1176.84 9
1176.92 11
1177.00 13
1177.08 16
1177.16 20
1177.24 23
1177.31 25
1177.39 27
1177.47 28
1177.55 28
1177.63 27
1177.71 26
1177.79 25
1177.87 23
1177.94 21
1178.02 19
1178.10 18
1178.18 17
1178.26 17
1178.34 17
1178.42 18
1178.49 19
1178.57 20
1178.65 21
1178.73 21
1178.81 22
1178.89 22
1178.97 22
1179.05 22
1179.12 23
1179.20 23
1179.28 23
1179.36 23
1179.44 22
1179.52 20
1179.60 18
1179.68 15
1179.75 12
1179.83 9
1179.91 7
1179.99 5
1180.07 4
1180.15 3
1180.23 4
1180.31 4
1180.38 6
1180.46 8
1180.54 10
1180.62 12
1180.70 14
1180.78 15
1180.86 16
1180.94 16
1181.01 17
1181.09 17
1181.17 17
1181.25 17
1181.33 18
1181.41 19
1181.49 20
1181.57 21
1181.65 22
1181.72 24
1181.80 25
1181.88 25
1181.96 26
1182.04 26
1182.12 25
1182.20 24
1182.28 24
1182.35 23
1182.43 22
1182.51 21
1182.59 20
1182.67 19
1182.75 19
1182.83 18
1182.91 18
1182.99 17
1183.06 17
1183.14 17
1183.22 17
1183.30 16
1183.38 16
1183.46 17
1183.54 18
1183.62 19
1183.70 20
1183.77 21
1183.85 22
1183.93 23
1184.01 23
1184.09 22
1184.17 22
1184.25 22
1184.33 23
1184.41 23
1184.48 24
1184.56 25
1184.64 25
1184.72 25
1184.80 24
1184.88 22
1184.96 21
1185.04 20
1185.12 19
1185.19 20
1185.27 20
1185.35 21
1185.43 23
1185.51 24
1185.59 24
1185.67 24
1185.75 24
1185.83 23
1185.90 23
1185.98 22
1186.06 22
1186.14 22
1186.22 22
1186.30 22
1186.38 21
1186.46 20
1186.54 19
1186.62 18
1186.69 17
1186.77 16
1186.85 15
1186.93 15
1187.01 15
1187.09 16
1187.17 17
1187.25 17
1187.33 18
1187.41 18
1187.48 18
1187.56 17
1187.64 17
1187.72 16
1187.80 16
1187.88 17
1187.96 19
1188.04 21
1188.12 22
1188.20 23
1188.27 24
1188.35 23
1188.43 22
1188.51 20
1188.59 18
1188.67 17
1188.75 17
1188.83 16
1188.91 15
1188.99 14
1189.07 13
1189.14 12
1189.22 11
1189.30 9
1189.38 9
1189.46 8
1189.54 8
1189.62 8
1189.70 9
1189.78 9
1189.86 10
1189.93 11
1190.01 12
1190.09 13
1190.17 13
1190.25 14
1190.33 15
1190.41 15
1190.49 15
1190.57 15
1190.65 15
1190.73 14
1190.81 14
1190.88 13
1190.96 12
1191.04 12
1191.12 11
1191.20 11
1191.28 11
1191.36 11
1191.44 11
1191.52 11
1191.60 11
1191.68 11
1191.75 10
1191.83 8
1191.91 6
1191.99 5
1192.07 3
1192.15 2
1192.23 2
1192.31 3
1192.39 5
1192.47 8
1192.55 10
1192.63 13
1192.70 16
1192.78 19
1192.86 22
1192.94 25
1193.02 28
1193.10 31
1193.18 33
1193.26 36
1193.34 37
1193.42 39
1193.50 39
1193.58 39
1193.65 39
1193.73 38
1193.81 37
1193.89 37
1193.97 36
1194.05 36
1194.13 37
1194.21 37
1194.29 38
1194.37 38
1194.45 38
1194.53 36
1194.61 35
1194.68 32
1194.76 30
1194.84 28
1194.92 26
1195.00 25
1195.08 25
1195.16 24
1195.24 24
1195.32 23
1195.40 21
1195.48 19
1195.56 17
1195.64 16
1195.72 14
1195.79 13
1195.87 12
1195.95 11
1196.03 11
1196.11 11
1196.19 11
1196.27 11
1196.35 12
1196.43 12
1196.51 12
1196.59 11
1196.67 10
1196.75 8
1196.83 5
1196.90 4
1196.98 3
1197.06 4
1197.14 5
1197.22 7
1197.30 9
1197.38 10
1197.46 10
1197.54 9
1197.62 8
1197.70 7
1197.78 6
1197.86 5
1197.94 6
1198.02 7
1198.09 8
1198.17 10
1198.25 11
1198.33 13
1198.41 14
1198.49 15
1198.57 17
1198.65 18
1198.73 20
1198.81 22
1198.89 24
1198.97 26
1199.05 27
1199.13 28
1199.21 28
1199.29 27
1199.36 26
1199.44 26
1199.52 25
1199.60 25
1199.68 25
1199.76 25
1199.84 25
1199.92 25
1200.00 25
1200.08 25
1200.16 23
1200.24 22
1200.32 20
1200.40 19
1200.48 17
1200.56 16
1200.64 16
1200.72 15
1200.79 15
1200.87 15
1200.95 15
1201.03 15
1201.11 15
1201.19 15
1201.27 15
1201.35 14
1201.43 14
1201.51 13
1201.59 12
1201.67 11
1201.75 9
1201.83 8
1201.91 6
1201.99 4
1202.07 2
1202.15 1
1202.23 0
1202.30 0
1202.38 0
1202.46 0
1202.54 0
1202.62 0
1202.70 0
1202.78 1
1202.86 2
1202.94 2
1203.02 3
1203.10 2
1203.18 1
1203.26 1
1203.34 1
1203.42 2
1203.50 4
1203.58 6
1203.66 9
1203.74 11
1203.82 13
1203.90 14
1203.97 14
1204.05 14
1204.13 13
1204.21 14
1204.29 15
1204.37 16
1204.45 19
1204.53 21
1204.61 24
1204.69 26
1204.77 27
1204.85 28
1204.93 27
1205.01 25
1205.09 23
1205.17 21
1205.25 20
1205.33 20
1205.41 22
1205.49 25
1205.57 29
1205.65 34
1205.73 38
1205.81 41
1205.88 43
1205.96 42
1206.04 39
1206.12 34
1206.20 29
1206.28 24
1206.36 19
1206.44 17
1206.52 16
1206.60 16
1206.68 18
1206.76 20
1206.84 22
1206.92 23
1207.00 22
1207.08 21
1207.16 18
1207.24 15
1207.32 12
1207.40 10
1207.48 8
1207.56 8
1207.64 9
1207.72 9
1207.80 10
1207.88 10
1207.96 10
1208.04 10
1208.11 11
1208.19 13
1208.27 16
1208.35 19
1208.43 22
1208.51 25
1208.59 27
1208.67 28
1208.75 29
1208.83 28
1208.91 27
1208.99 25
1209.07 24
1209.15 22
1209.23 20
1209.31 18
1209.39 16
1209.47 15
1209.55 14
1209.63 14
1209.71 14
1209.79 14
1209.87 15
1209.95 15
1210.03 16
1210.11 15
1210.19 15
1210.27 15
1210.35 15
1210.43 15
1210.51 15
1210.59 15
1210.67 15
1210.75 14
1210.83 14
1210.91 13
1210.99 12
1211.07 11
1211.15 11
1211.22 10
1211.30 9
1211.38 8
1211.46 5
1211.54 2
1211.62 0
1211.70 0
1211.78 0
1211.86 0
1211.94 0
1212.02 0
1212.10 0
1212.18 0
1212.26 1
1212.34 2
1212.42 4
1212.50 6
1212.58 8
1212.66 10
1212.74 12
1212.82 15
1212.90 17
1212.98 19
1213.06 20
1213.14 21
1213.22 21
1213.30 21
1213.38 20
1213.46 20
1213.54 20
1213.62 20
1213.70 20
1213.78 20
1213.86 20
1213.94 20
1214.02 20
1214.10 20
1214.18 20
1214.26 20
1214.34 20
1214.42 20
1214.50 20
1214.58 20
1214.66 20
1214.74 20
1214.82 20
1214.90 20
1214.98 20
1215.06 20
1215.14 20
1215.22 20
1215.30 20
1215.38 19
1215.46 18
1215.54 17
1215.62 16
1215.70 15
1215.78 14
1215.86 14
1215.94 13
1216.02 13
1216.10 13
1216.18 13
1216.26 13
1216.34 13
1216.42 13
1216.50 12
1216.58 12
1216.66 13
1216.74 14
1216.82 16
1216.90 19
1216.98 22
1217.06 26
1217.14 30
1217.22 34
1217.30 37
1217.38 39
1217.46 40
1217.54 40
1217.62 38
1217.70 34
1217.78 29
1217.86 24
1217.94 19
1218.02 15
1218.10 12
1218.18 10
1218.26 8
1218.34 8
1218.42 7
1218.50 6
1218.58 6
1218.66 5
1218.74 5
1218.82 4
1218.90 4
1218.98 3
1219.06 2
1219.14 1
1219.22 1
1219.30 1
1219.38 2
1219.46 3
1219.54 4
1219.62 6
1219.70 8
1219.78 9
1219.86 10
1219.94 10
1220.02 11
1220.10 11
1220.18 12
1220.26 13
1220.34 14
1220.42 15
1220.50 17
1220.58 18
1220.66 20
1220.74 21
1220.82 23
1220.90 24
1220.98 25
1221.06 26
1221.14 26
1221.22 25
1221.30 23
1221.38 20
1221.46 16
1221.54 12
1221.62 8
1221.70 5
1221.78 3
1221.86 3
1221.94 5
1222.02 8
1222.10 11
1222.18 15
1222.26 19
1222.34 21
1222.42 22
1222.50 22
1222.58 20
1222.66 19
1222.74 17
1222.82 15
1222.90 13
1222.98 12
1223.06 11
1223.14 11
1223.22 11
1223.30 12
1223.38 13
1223.46 15
1223.54 16
1223.62 18
1223.70 19
1223.78 18
1223.86 17
1223.94 15
1224.03 13
1224.11 12
1224.19 11
1224.27 11
1224.35 12
1224.43 14
1224.51 17
1224.59 20
1224.67 23
1224.75 25
1224.83 27
1224.91 28
1224.99 29
1225.07 29
1225.15 29
1225.23 29
1225.31 30
1225.39 31
1225.47 33
1225.55 35
1225.63 37
1225.71 40
1225.79 42
1225.87 44
1225.95 44
1226.03 43
1226.11 42
1226.19 39
1226.27 36
1226.35 33
1226.43 31
1226.51 29
1226.59 28
1226.67 29
1226.75 31
1226.83 35
1226.91 40
1226.99 45
1227.08 50
1227.16 54
1227.24 57
1227.32 58
1227.40 58
1227.48 57
1227.56 55
1227.64 54
1227.72 53
1227.80 53
1227.88 53
1227.96 54
1228.04 53
1228.12 52
1228.20 51
1228.28 48
1228.36 44
1228.44 40
1228.52 35
1228.60 31
1228.68 28
1228.76 25
1228.84 23
1228.92 21
1229.00 20
1229.08 19
1229.16 17
1229.24 15
1229.32 12
1229.41 9
1229.49 6
1229.57 3
1229.65 2
1229.73 2
1229.81 3
1229.89 5
1229.97 7
1230.05 11
1230.13 14
1230.21 17
1230.29 20
1230.37 22
1230.45 23
1230.53 23
1230.61 23
1230.69 22
1230.77 21
1230.85 21
1230.93 21
1231.01 23
1231.09 26
1231.17 28
1231.25 31
1231.34 32
1231.42 32
1231.50 31
1231.58 28
1231.66 24
1231.74 19
1231.82 15
1231.90 11
1231.98 8
1232.06 6
1232.14 5
1232.22 4
1232.30 5
1232.38 6
1232.46 8
1232.54 9
1232.62 10
1232.70 10
1232.78 10
1232.86 10
1232.94 10
1233.03 10
1233.11 11
1233.19 12
1233.27 13
1233.35 15
1233.43 15
1233.51 15
1233.59 14
1233.67 13
1233.75 12
1233.83 12
1233.91 12
1233.99 14
1234.07 16
1234.15 19
1234.23 22
1234.31 23
1234.39 25
1234.47 25
1234.56 24
1234.64 24
1234.72 24
1234.80 24
1234.88 25
1234.96 27
1235.04 29
1235.12 32
1235.20 34
1235.28 36
1235.36 37
1235.44 37
1235.52 37
1235.60 35
1235.68 33
1235.76 29
1235.84 24
1235.93 19
1236.01 15
1236.09 11
1236.17 8
1236.25 7
1236.33 7
1236.41 9
1236.49 12
1236.57 15
1236.65 17
1236.73 20
1236.81 23
1236.89 26
1236.97 29
1237.05 31
1237.13 33
1237.22 34
1237.30 34
1237.38 33
1237.46 30
1237.54 28
1237.62 25
1237.70 23
1237.78 22
1237.86 20
1237.94 19
1238.02 18
1238.10 17
1238.18 16
1238.26 14
1238.34 13
1238.43 12
1238.51 11
1238.59 11
1238.67 11
1238.75 11
1238.83 12
1238.91 14
1238.99 15
1239.07 16
1239.15 17
1239.23 18
1239.31 18
1239.39 18
1239.47 18
1239.56 19
1239.64 20
1239.72 23
1239.80 26
1239.88 29
1239.96 32
1240.04 35
1240.12 37
1240.20 38
1240.28 39
1240.36 39
1240.44 40
1240.52 40
1240.60 42
1240.69 44
1240.77 46
1240.85 47
1240.93 49
1241.01 50
1241.09 51
1241.17 51
1241.25 50
1241.33 50
1241.41 49
1241.49 47
1241.57 46
1241.65 45
1241.74 45
1241.82 45
1241.90 47
1241.98 49
1242.06 51
1242.14 53
1242.22 56
1242.30 57
1242.38 57
1242.46 58
1242.54 58
1242.62 58
1242.71 59
1242.79 60
1242.87 62
1242.95 64
1243.03 66
1243.11 67
1243.19 66
1243.27 65
1243.35 63
1243.43 60
1243.51 58
1243.59 57
1243.68 57
1243.76 57
1243.84 58
1243.92 59
1244.00 60
1244.08 61
1244.16 61
1244.24 61
1244.32 59
1244.40 57
1244.48 55
1244.56 52
1244.65 48
1244.73 45
1244.81 42
1244.89 41
1244.97 40
1245.05 40
1245.13 41
1245.21 42
1245.29 44
1245.37 45
1245.45 46
1245.54 46
1245.62 46
1245.70 46
1245.78 45
1245.86 43
1245.94 40
1246.02 37
1246.10 34
1246.18 31
1246.26 28
1246.34 26
1246.43 24
1246.51 24
1246.59 25
1246.67 25
1246.75 27
1246.83 28
1246.91 29
1246.99 31
1247.07 32
1247.15 33
1247.24 35
1247.32 36
1247.40 36
1247.48 36
1247.56 36
1247.64 36
1247.72 35
1247.80 35
1247.88 35
1247.96 35
1248.05 35
1248.13 35
1248.21 35
1248.29 35
1248.37 35
1248.45 35
1248.53 35
1248.61 36
1248.69 36
1248.77 37
1248.86 39
1248.94 41
1249.02 43
1249.10 44
1249.18 46
1249.26 47
1249.34 48
1249.42 48
1249.50 48
1249.58 47
1249.67 46
1249.75 43
1249.83 40
1249.91 35
1249.99 31
1250.07 26
1250.15 21
1250.23 17
1250.31 13
1250.40 10
1250.48 7
1250.56 6
1250.64 5
1250.72 5
1250.80 6
1250.88 8
1250.96 11
1251.04 14
1251.12 18
1251.21 20
1251.29 23
1251.37 24
1251.45 25
1251.53 26
1251.61 27
1251.69 27
1251.77 28
1251.85 28
1251.94 28
1252.02 27
1252.10 25
1252.18 24
1252.26 23
1252.34 23
1252.42 24
1252.50 26
1252.59 28
1252.67 30
1252.75 32
1252.83 33
1252.91 33
1252.99 33
1253.07 33
1253.15 33
1253.23 33
1253.32 33
1253.40 34
1253.48 33
1253.56 32
1253.64 31
1253.72 30
1253.80 29
1253.88 28
1253.96 28
1254.05 28
1254.13 29
1254.21 28
1254.29 28
1254.37 26
1254.45 24
1254.53 22
1254.61 19
1254.70 17
1254.78 16
1254.86 16
1254.94 18
1255.02 21
1255.10 26
1255.18 30
1255.26 35
1255.35 37
1255.43 38
1255.51 35
1255.59 30
1255.67 24
1255.75 16
1255.83 9
1255.91 4
1256.00 0
1256.08 0
1256.16 0
1256.24 0
1256.32 0
1256.40 0
1256.48 0
1256.56 0
1256.65 0
1256.73 0
1256.81 1
1256.89 3
1256.97 4
1257.05 6
1257.13 8
1257.21 8
1257.30 9
1257.38 10
1257.46 12
1257.54 15
1257.62 19
1257.70 25
1257.78 31
1257.86 37
1257.95 43
1258.03 48
1258.11 50
1258.19 51
1258.27 51
1258.35 50
1258.43 48
1258.52 48
1258.60 48
1258.68 51
1258.76 54
1258.84 58
1258.92 62
1259.00 65
1259.08 67
1259.17 67
1259.25 65
1259.33 62
1259.41 58
1259.49 52
1259.57 47
1259.65 42
1259.74 39
1259.82 36
1259.90 35
1259.98 35
1260.06 36
1260.14 37
1260.22 39
1260.31 40
1260.39 40
1260.47 41
1260.55 41
1260.63 42
1260.71 44
1260.79 45
1260.88 47
1260.96 49
1261.04 50
1261.12 51
1261.20 50
1261.28 49
1261.36 47
1261.45 46
1261.53 45
1261.61 45
1261.69 47
1261.77 51
1261.85 56
1261.93 64
1262.02 72
1262.10 82
1262.18 91
1262.26 99
1262.34 106
1262.42 110
1262.50 113
1262.59 115
1262.67 117
1262.75 119
1262.83 122
1262.91 126
1262.99 131
1263.07 135
1263.16 139
1263.24 141
1263.32 142
1263.40 142
1263.48 141
1263.56 140
1263.64 139
1263.73 139
1263.81 138
1263.89 137
1263.97 136
1264.05 134
1264.13 131
1264.22 128
1264.30 124
1264.38 121
1264.46 118
1264.54 114
1264.62 111
1264.70 107
1264.79 103
1264.87 99
1264.95 95
1265.03 92
1265.11 90
1265.19 88
1265.28 88
1265.36 88
1265.44 89
1265.52 90
1265.60 89
1265.68 88
1265.76 86
1265.85 83
1265.93 79
1266.01 74
1266.09 70
1266.17 65
1266.25 62
1266.34 58
1266.42 57
1266.50 56
1266.58 56
1266.66 57
1266.74 59
1266.83 60
1266.91 61
1266.99 61
1267.07 62
1267.15 62
1267.23 63
1267.32 65
1267.40 67
1267.48 70
1267.56 72
1267.64 73
1267.72 72
1267.80 71
1267.89 68
1267.97 65
1268.05 63
1268.13 61
1268.21 60
1268.29 60
1268.38 60
1268.46 61
1268.54 61
1268.62 61
1268.70 60
1268.78 59
1268.87 57
1268.95 55
1269.03 52
1269.11 49
1269.19 45
1269.27 43
1269.36 40
1269.44 39
1269.52 38
1269.60 39
1269.68 40
1269.76 42
1269.85 44
1269.93 46
1270.01 47
1270.09 48
1270.17 48
1270.26 47
1270.34 45
1270.42 43
1270.50 40
1270.58 38
1270.66 36
1270.75 34
1270.83 33
1270.91 31
1270.99 29
1271.07 27
1271.15 26
1271.24 25
1271.32 25
1271.40 25
1271.48 26
1271.56 28
1271.64 30
1271.73 33
1271.81 36
1271.89 38
1271.97 40
1272.05 42
1272.14 42
1272.22 43
1272.30 43
1272.38 43
1272.46 44
1272.54 45
1272.63 46
1272.71 48
1272.79 50
1272.87 52
1272.95 55
1273.03 57
1273.12 60
1273.20 62
1273.28 63
1273.36 63
1273.44 61
1273.53 59
1273.61 56
1273.69 52
1273.77 50
1273.85 47
1273.93 46
1274.02 45
1274.10 44
1274.18 42
1274.26 40
1274.34 39
1274.43 36
1274.51 35
1274.59 34
1274.67 34
1274.75 35
1274.84 37
1274.92 39
1275.00 41
1275.08 43
1275.16 44
1275.24 44
1275.33 44
1275.41 44
1275.49 44
1275.57 44
1275.65 44
1275.74 44
1275.82 44
1275.90 44
1275.98 43
1276.06 42
1276.15 41
1276.23 40
1276.31 38
1276.39 35
1276.47 32
1276.55 29
1276.64 26
1276.72 24
1276.80 23
1276.88 24
1276.96 27
1277.05 31
1277.13 36
1277.21 41
1277.29 45
1277.37 47
1277.46 46
1277.54 43
1277.62 38
1277.70 31
1277.78 24
1277.87 18
1277.95 13
1278.03 11
1278.11 10
1278.19 12
1278.28 15
1278.36 19
1278.44 24
1278.52 29
1278.60 34
1278.69 41
1278.77 47
1278.85 54
1278.93 60
1279.01 64
1279.10 66
1279.18 65
1279.26 62
1279.34 58
1279.42 54
1279.51 51
1279.59 50
1279.67 50
1279.75 52
1279.83 55
1279.92 58
1280.00 61
1280.08 63
1280.16 63
1280.24 61
1280.33 58
1280.41 53
1280.49 48
1280.57 44
1280.65 41
1280.74 40
1280.82 40
1280.90 42
1280.98 45
1281.06 48
1281.15 52
1281.23 55
1281.31 58
1281.39 60
1281.47 62
1281.56 64
1281.64 64
1281.72 64
1281.80 64
1281.88 62
1281.97 61
1282.05 59
1282.13 57
1282.21 56
1282.30 55
1282.38 56
1282.46 56
1282.54 55
1282.62 54
1282.71 53
1282.79 50
1282.87 47
1282.95 45
1283.03 44
1283.12 45
1283.20 46
1283.28 49
1283.36 52
1283.44 55
1283.53 57
1283.61 58
1283.69 57
1283.77 57
1283.86 55
1283.94 54
1284.02 52
1284.10 50
1284.18 49
1284.27 48
1284.35 48
1284.43 50
1284.51 53
1284.60 57
1284.68 61
1284.76 66
1284.84 70
1284.92 73
1285.01 76
1285.09 77
1285.17 77
1285.25 77
1285.33 75
1285.42 72
1285.50 69
1285.58 64
1285.66 59
1285.75 53
1285.83 48
1285.91 43
1285.99 39
1286.07 36
1286.16 33
1286.24 30
1286.32 28
1286.40 27
1286.49 25
1286.57 25
1286.65 26
1286.73 27
1286.81 29
1286.90 31
1286.98 33
1287.06 35
1287.14 36
1287.23 36
1287.31 36
1287.39 36
1287.47 35
1287.56 34
1287.64 32
1287.72 31
1287.80 30
1287.88 30
1287.97 29
1288.05 30
1288.13 30
1288.21 31
1288.30 31
1288.38 32
1288.46 33
1288.54 34
1288.62 36
1288.71 38
1288.79 40
1288.87 41
1288.95 41
1289.04 40
1289.12 37
1289.20 34
1289.28 31
1289.37 29
1289.45 28
1289.53 28
1289.61 29
1289.69 29
1289.78 29
1289.86 28
1289.94 26
1290.02 24
1290.11 22
1290.19 21
1290.27 21
1290.35 23
1290.44 25
1290.52 29
1290.60 32
1290.68 35
1290.77 36
1290.85 38
1290.93 38
1291.01 38
1291.10 38
1291.18 38
1291.26 38
1291.34 38
1291.42 37
1291.51 37
1291.59 36
1291.67 36
1291.75 37
1291.84 39
1291.92 42
1292.00 45
1292.08 49
1292.17 52
1292.25 53
1292.33 53
1292.41 51
1292.50 47
1292.58 42
1292.66 37
1292.74 33
1292.83 30
1292.91 28
1292.99 28
1293.07 28
1293.16 29
1293.24 30
1293.32 31
1293.40 32
1293.49 32
1293.57 31
1293.65 29
1293.73 27
1293.82 24
1293.90 21
1293.98 20
1294.06 19
1294.14 20
1294.23 23
1294.31 26
1294.39 30
1294.47 33
1294.56 35
1294.64 36
1294.72 36
1294.80 34
1294.89 32
1294.97 30
1295.05 29
1295.13 28
1295.22 27
1295.30 28
1295.38 28
1295.46 29
1295.55 30
1295.63 31
1295.71 33
1295.80 36
1295.88 40
1295.96 44
1296.04 49
1296.13 54
1296.21 57
1296.29 59
1296.37 58
1296.46 56
1296.54 53
1296.62 49
1296.70 47
1296.79 45
1296.87 45
1296.95 47
1297.03 51
1297.12 55
1297.20 61
1297.28 66
1297.36 70
1297.45 72
1297.53 73
1297.61 72
1297.69 69
1297.78 64
1297.86 59
1297.94 52
1298.02 47
1298.11 41
1298.19 37
1298.27 32
1298.35 29
1298.44 25
1298.52 22
1298.60 20
1298.69 17
1298.77 16
1298.85 16
1298.93 16
1299.02 17
1299.10 19
1299.18 19
1299.26 20
1299.35 19
1299.43 19
1299.51 19
1299.59 19
1299.68 19
1299.76 19
1299.84 19
1299.92 18
1300.01 17
1300.09 15
1300.17 13
1300.26 12
1300.34 12
1300.42 13
1300.50 17
1300.59 21
1300.67 27
1300.75 33
1300.83 39
1300.92 43
1301.00 46
1301.08 48
1301.17 48
1301.25 47
1301.33 46
1301.41 44
1301.50 42
1301.58 40
1301.66 38
1301.74 37
1301.83 36
1301.91 36
1301.99 38
1302.08 40
1302.16 44
1302.24 48
1302.32 53
1302.41 57
1302.49 59
1302.57 61
1302.65 61
1302.74 60
1302.82 59
1302.90 58
1302.99 57
1303.07 57
1303.15 57
1303.23 57
1303.32 57
1303.40 57
1303.48 57
1303.56 57
1303.65 57
1303.73 58
1303.81 59
1303.90 61
1303.98 62
1304.06 62
1304.14 63
1304.23 63
1304.31 62
1304.39 61
1304.48 58
1304.56 55
1304.64 52
1304.72 49
1304.81 46
1304.89 44
1304.97 42
1305.06 41
1305.14 39
1305.22 37
1305.30 33
1305.39 30
1305.47 26
1305.55 23
1305.63 23
1305.72 24
1305.80 27
1305.88 31
1305.97 35
1306.05 40
1306.13 45
1306.21 48
1306.30 52
1306.38 54
1306.46 56
1306.55 57
1306.63 57
1306.71 56
1306.79 53
1306.88 49
1306.96 46
1307.04 42
1307.13 39
1307.21 36
1307.29 35
1307.38 34
1307.46 35
1307.54 36
1307.62 39
1307.71 42
1307.79 45
1307.87 47
1307.96 48
1308.04 47
1308.12 45
1308.20 42
1308.29 37
1308.37 33
1308.45 29
1308.54 25
1308.62 22
1308.70 19
1308.78 15
1308.87 11
1308.95 7
1309.03 2
1309.12 0
1309.20 0
1309.28 0
1309.37 0
1309.45 0
1309.53 0
1309.61 0
1309.70 0
1309.78 0
1309.86 0
1309.95 1
1310.03 4
1310.11 8
1310.20 14
1310.28 21
1310.36 28
1310.44 34
1310.53 39
1310.61 42
1310.69 45
1310.78 47
1310.86 49
1310.94 52
1311.03 57
1311.11 62
1311.19 66
1311.27 70
1311.36 72
1311.44 72
1311.52 71
1311.61 68
1311.69 65
1311.77 61
1311.86 59
1311.94 57
1312.02 58
1312.10 59
1312.19 61
1312.27 64
1312.35 66
1312.44 68
1312.52 68
1312.60 67
1312.69 65
1312.77 63
1312.85 61
1312.94 59
1313.02 58
1313.10 57
1313.18 56
1313.27 54
1313.35 51
1313.43 47
1313.52 42
1313.60 37
1313.68 34
1313.77 32
1313.85 32
1313.93 35
1314.02 39
1314.10 44
1314.18 49
1314.26 54
1314.35 58
1314.43 60
1314.51 61
1314.60 60
1314.68 59
1314.76 57
1314.85 55
1314.93 53
1315.01 51
1315.10 49
1315.18 46
1315.26 44
1315.35 43
1315.43 42
1315.51 41
1315.60 42
1315.68 43
1315.76 44
1315.84 46
1315.93 48
1316.01 49
1316.09 49
1316.18 47
1316.26 44
1316.34 40
1316.43 34
1316.51 29
1316.59 23
1316.68 17
1316.76 12
1316.84 7
1316.93 3
1317.01 0
1317.09 0
1317.18 0
1317.26 2
1317.34 8
1317.43 15
1317.51 23
1317.59 31
1317.67 37
1317.76 41
1317.84 43
1317.92 43
1318.01 41
1318.09 39
1318.17 37
1318.26 36
1318.34 35
1318.42 35
1318.51 36
1318.59 38
1318.67 39
1318.76 41
1318.84 43
1318.92 44
1319.01 46
1319.09 47
1319.17 49
1319.26 50
1319.34 51
1319.42 51
1319.51 50
1319.59 49
1319.67 47
1319.76 44
1319.84 41
1319.92 39
1320.01 36
1320.09 34
1320.17 32
1320.26 30
1320.34 29
1320.42 29
1320.51 30
1320.59 33
1320.67 38
1320.76 44
1320.84 51
1320.92 58
1321.01 65
1321.09 70
1321.17 74
1321.26 77
1321.34 78
1321.42 78
1321.51 78
1321.59 79
1321.67 80
1321.76 82
1321.84 85
1321.92 89
1322.01 93
1322.09 96
1322.17 98
1322.26 98
1322.34 97
1322.42 94
1322.51 89
1322.59 84
1322.67 78
1322.76 73
1322.84 69
1322.92 67
1323.01 67
1323.09 69
1323.17 72
1323.26 76
1323.34 80
1323.42 82
1323.51 83
1323.59 82
1323.67 80
1323.76 78
1323.84 77
1323.92 76
1324.01 76
1324.09 77
1324.17 78
1324.26 80
1324.34 81
1324.42 83
1324.51 84
1324.59 85
1324.68 86
1324.76 85
1324.84 84
1324.93 81
1325.01 77
1325.09 73
1325.18 68
1325.26 64
1325.34 60
1325.43 56
1325.51 53
1325.59 51
1325.68 48
1325.76 46
1325.84 44
1325.93 43
1326.01 42
1326.09 41
1326.18 41
1326.26 41
1326.34 41
1326.43 43
1326.51 45
1326.59 47
1326.68 51
1326.76 55
1326.85 59
1326.93 63
1327.01 67
1327.10 69
1327.18 71
1327.26 71
1327.35 70
1327.43 68
1327.51 65
1327.60 62
1327.68 58
1327.76 54
1327.85 50
1327.93 47
1328.01 45
1328.10 43
1328.18 42
1328.27 42
1328.35 42
1328.43 42
1328.52 43
1328.60 43
1328.68 43
1328.77 42
1328.85 41
1328.93 39
1329.02 36
1329.10 32
1329.18 28
1329.27 24
1329.35 20
1329.44 17
1329.52 16
1329.60 17
1329.69 21
1329.77 26
1329.85 31
1329.94 35
1330.02 37
1330.10 37
1330.19 35
1330.27 30
1330.36 24
1330.44 19
1330.52 14
1330.61 11
1330.69 9
1330.77 8
1330.86 9
1330.94 11
1331.02 15
1331.11 20
1331.19 26
1331.28 33
1331.36 40
1331.44 46
1331.53 51
1331.61 54
1331.69 55
1331.78 54
1331.86 52
1331.94 49
1332.03 45
1332.11 40
1332.20 36
1332.28 30
1332.36 24
1332.45 18
1332.53 13
1332.61 7
1332.70 3
1332.78 0
1332.87 0
1332.95 0
1333.03 0
1333.12 0
1333.20 0
1333.28 0
1333.37 0
1333.45 0
1333.54 2
1333.62 4
1333.70 6
1333.79 7
1333.87 7
1333.95 7
1334.04 6
1334.12 6
1334.20 5
1334.29 5
1334.37 5
1334.46 7
1334.54 9
1334.62 12
1334.71 15
1334.79 19
1334.88 24
1334.96 27
1335.04 30
1335.13 32
1335.21 32
1335.29 32
1335.38 31
1335.46 31
1335.55 32
1335.63 34
1335.71 37
1335.80 40
1335.88 43
1335.96 47
1336.05 49
1336.13 51
1336.22 53
1336.30 53
1336.38 53
1336.47 52
1336.55 51
1336.63 49
1336.72 47
1336.80 44
1336.89 41
1336.97 37
1337.05 34
1337.14 31
1337.22 28
1337.31 26
1337.39 25
1337.47 25
1337.56 26
1337.64 28
1337.72 30
1337.81 33
1337.89 36
1337.98 40
1338.06 43
1338.14 46
1338.23 47
1338.31 48
1338.40 48
1338.48 46
1338.56 43
1338.65 39
1338.73 34
1338.81 28
1338.90 22
1338.98 18
1339.07 15
1339.15 14
1339.23 17
1339.32 22
1339.40 29
1339.49 38
1339.57 47
1339.65 57
1339.74 67
1339.82 76
1339.91 83
1339.99 89
1340.07 92
1340.16 94
1340.24 94
1340.33 94
1340.41 94
1340.49 95
1340.58 99
1340.66 105
1340.75 113
1340.83 122
1340.91 130
1341.00 135
1341.08 136
1341.16 132
1341.25 125
1341.33 115
1341.42 103
1341.50 92
1341.58 82
1341.67 74
1341.75 69
1341.84 65
1341.92 62
1342.00 60
1342.09 58
1342.17 57
1342.26 56
1342.34 56
1342.42 55
1342.51 53
1342.59 52
1342.68 49
1342.76 47
1342.84 44
1342.93 42
1343.01 41
1343.10 40
1343.18 40
1343.26 40
1343.35 41
1343.43 43
1343.52 45
1343.60 47
1343.68 49
1343.77 52
1343.85 53
1343.94 55
1344.02 55
1344.11 55
1344.19 55
1344.27 54
1344.36 51
1344.44 49
1344.53 46
1344.61 44
1344.69 42
1344.78 41
1344.86 42
1344.95 43
1345.03 46
1345.11 48
1345.20 51
1345.28 52
1345.37 52
1345.45 50
1345.53 47
1345.62 43
1345.70 37
1345.79 31
1345.87 25
1345.96 19
1346.04 14
1346.12 10
1346.21 7
1346.29 5
1346.38 5
1346.46 7
1346.54 11
1346.63 17
1346.71 26
1346.80 36
1346.88 47
1346.96 57
1347.05 65
1347.13 70
1347.22 73
1347.30 74
1347.39 72
1347.47 70
1347.55 67
1347.64 65
1347.72 63
1347.81 63
1347.89 64
1347.97 67
1348.06 70
1348.14 74
1348.23 78
1348.31 81
1348.40 82
1348.48 82
1348.56 80
1348.65 77
1348.73 74
1348.82 70
1348.90 65
1348.98 61
1349.07 57
1349.15 52
1349.24 48
1349.32 43
1349.41 39
1349.49 35
1349.57 31
1349.66 29
1349.74 27
1349.83 27
1349.91 28
1350.00 29
1350.08 31
1350.16 32
1350.25 35
1350.33 37
1350.42 41
1350.50 46
1350.59 54
1350.67 63
1350.75 73
1350.84 83
1350.92 91
1351.01 96
1351.09 98
1351.18 96
1351.26 91
1351.34 85
1351.43 78
1351.51 72
1351.60 67
1351.68 64
1351.77 62
1351.85 61
1351.93 61
1352.02 60
1352.10 61
1352.19 61
1352.27 61
1352.36 60
1352.44 58
1352.52 55
1352.61 50
1352.69 45
1352.78 41
1352.86 38
1352.95 37
1353.03 40
1353.11 46
1353.20 55
1353.28 65
1353.37 75
1353.45 84
1353.54 89
1353.62 91
1353.70 90
1353.79 86
1353.87 81
1353.96 76
1354.04 72
1354.13 68
1354.21 65
1354.30 62
1354.38 58
1354.46 54
1354.55 49
1354.63 44
1354.72 39
1354.80 36
1354.89 34
1354.97 33
1355.05 32
1355.14 32
1355.22 31
1355.31 29
1355.39 27
1355.48 26
1355.56 26
1355.65 27
1355.73 29
1355.81 34
1355.90 39
1355.98 44
1356.07 49
1356.15 53
1356.24 55
1356.32 56
1356.41 55
1356.49 53
1356.57 51
1356.66 49
1356.74 46
1356.83 44
1356.91 41
1357.00 38
1357.08 34
1357.17 31
1357.25 29
1357.33 29
1357.42 30
1357.50 31
1357.59 34
1357.67 36
1357.76 37
1357.84 36
1357.93 34
1358.01 32
1358.09 29
1358.18 28
1358.26 27
1358.35 27
1358.43 29
1358.52 31
1358.60 34
1358.69 36
1358.77 38
1358.86 39
1358.94 40
1359.02 41
1359.11 41
1359.19 41
1359.28 41
1359.36 42
1359.45 43
1359.53 44
1359.62 46
1359.70 47
1359.79 47
1359.87 47
1359.95 45
1360.04 43
1360.12 41
1360.21 38
1360.29 35
1360.38 33
1360.46 31
1360.55 29
1360.63 27
1360.72 26
1360.80 25
1360.88 24
1360.97 23
1361.05 23
1361.14 23
1361.22 23
1361.31 24
1361.39 26
1361.48 29
1361.56 33
1361.65 36
1361.73 39
1361.81 40
1361.90 39
1361.98 36
1362.07 33
1362.15 30
1362.24 28
1362.32 27
1362.41 29
1362.49 31
1362.58 34
1362.66 35
1362.75 36
1362.83 34
1362.92 31
1363.00 26
1363.08 21
1363.17 16
1363.25 11
1363.34 7
1363.42 3
1363.51 0
1363.59 0
1363.68 0
1363.76 0
1363.85 0
1363.93 0
1364.02 0
1364.10 0
1364.18 1
1364.27 3
1364.35 5
1364.44 6
1364.52 8
1364.61 9
1364.69 10
1364.78 11
1364.86 13
1364.95 16
1365.03 18
1365.12 21
1365.20 25
1365.29 29
1365.37 33
1365.46 37
1365.54 40
1365.62 42
1365.71 43
1365.79 41
1365.88 40
1365.96 37
1366.05 35
1366.13 34
1366.22 32
1366.30 31
1366.39 30
1366.47 29
1366.56 27
1366.64 25
1366.73 24
1366.81 23
1366.90 24
1366.98 26
1367.07 29
1367.15 34
1367.24 38
1367.32 42
1367.40 45
1367.49 46
1367.57 47
1367.66 47
1367.74 46
1367.83 46
1367.91 45
1368.00 45
1368.08 43
1368.17 41
1368.25 38
1368.34 35
1368.42 31
1368.51 29
1368.59 27
1368.68 26
1368.76 28
1368.85 30
1368.93 35
1369.02 41
1369.10 48
1369.19 55
1369.27 63
1369.36 69
1369.44 73
1369.53 76
1369.61 76
1369.69 76
1369.78 74
1369.86 73
1369.95 71
1370.03 70
1370.12 69
1370.20 67
1370.29 64
1370.37 61
1370.46 58
1370.54 55
1370.63 54
1370.71 54
1370.80 55
1370.88 56
1370.97 57
1371.05 58
1371.14 57
1371.22 55
1371.31 52
1371.39 48
1371.48 44
1371.56 39
1371.65 33
1371.73 27
1371.82 19
1371.90 11
1371.99 3
1372.07 0
1372.16 0
1372.24 0
1372.33 0
1372.41 0
1372.50 0
1372.58 0
1372.67 1
1372.75 4
1372.84 6
1372.92 7
1373.01 9
1373.09 12
1373.18 17
1373.26 24
1373.35 32
1373.43 39
1373.52 45
1373.60 50
1373.69 52
1373.77 53
1373.86 53
1373.94 54
1374.03 56
1374.11 59
1374.20 63
1374.28 66
1374.37 69
1374.45 70
1374.54 69
1374.62 68
1374.71 67
1374.79 67
1374.88 68
1374.96 70
1375.05 73
1375.13 76
1375.22 79
1375.30 81
1375.39 82
1375.47 82
1375.56 81
1375.64 80
1375.73 78
1375.81 77
1375.90 76
1375.98 75
1376.07 76
1376.15 77
1376.24 79
1376.32 80
1376.41 80
1376.49 79
1376.58 77
1376.66 73
1376.75 69
1376.83 65
1376.92 61
1377.00 57
1377.09 52
1377.17 47
1377.26 42
1377.34 36
1377.43 31
1377.51 28
1377.60 25
1377.68 25
1377.77 25
1377.85 26
1377.94 27
1378.02 28
1378.11 28
1378.19 27
1378.28 25
1378.36 23
1378.45 20
1378.53 18
1378.62 16
1378.70 15
1378.79 14
1378.87 14
1378.96 14
1379.04 14
1379.13 15
1379.21 16
1379.30 17
1379.39 19
1379.47 22
1379.56 25
1379.64 30
1379.73 35
1379.81 41
1379.90 47
1379.98 53
1380.07 58
1380.15 62
1380.24 65
1380.32 65
1380.41 65
1380.49 63
1380.58 61
1380.66 58
1380.75 56
1380.83 54
1380.92 51
1381.00 48
1381.09 44
1381.17 40
1381.26 36
1381.34 33
1381.43 31
1381.51 30
1381.60 32
1381.69 35
1381.77 39
1381.86 43
1381.94 46
1382.03 48
1382.11 49
1382.20 49
1382.28 48
1382.37 47
1382.45 47
1382.54 48
1382.62 51
1382.71 57
1382.79 65
1382.88 75
1382.96 86
1383.05 96
1383.13 105
1383.22 111
1383.30 113
1383.39 112
1383.48 108
1383.56 102
1383.65 96
1383.73 90
1383.82 85
1383.90 81
1383.99 78
1384.07 76
1384.16 73
1384.24 71
1384.33 68
1384.41 65
1384.50 61
1384.58 57
1384.67 53
1384.75 50
1384.84 46
1384.93 43
1385.01 41
1385.10 40
1385.18 39
1385.27 39
1385.35 40
1385.44 42
1385.52 44
1385.61 46
1385.69 47
1385.78 48
1385.86 47
1385.95 45
1386.03 42
1386.12 37
1386.21 33
1386.29 28
1386.38 23
1386.46 18
1386.55 15
1386.63 12
1386.72 10
1386.80 7
1386.89 5
1386.97 4
1387.06 2
1387.14 0
1387.23 0
1387.32 0
1387.40 0
1387.49 0
1387.57 0
1387.66 0
1387.74 0
1387.83 0
1387.91 2
1388.00 4
1388.08 5
1388.17 6
1388.26 5
1388.34 5
1388.43 4
1388.51 3
1388.60 4
1388.68 5
1388.77 7
1388.85 9
1388.94 12
1389.02 15
1389.11 16
1389.19 16
1389.28 13
1389.37 10
1389.45 5
1389.54 0
1389.62 0
1389.71 0
1389.79 0
1389.88 0
1389.96 4
1390.05 8
1390.14 10
1390.22 11
1390.31 11
1390.39 10
1390.48 10
1390.56 12
1390.65 15
1390.73 19
1390.82 24
1390.90 27
1390.99 29
1391.08 29
1391.16 28
1391.25 27
1391.33 27
1391.42 29
1391.50 32
1391.59 36
1391.67 41
1391.76 46
1391.85 50
1391.93 53
1392.02 55
1392.10 57
1392.19 58
1392.27 58
1392.36 57
1392.44 54
1392.53 49
1392.62 43
1392.70 36
1392.79 30
1392.87 25
1392.96 22
1393.04 22
1393.13 24
1393.21 29
1393.30 35
1393.39 40
1393.47 44
1393.56 48
1393.64 51
1393.73 53
1393.81 57
1393.90 61
1393.98 66
1394.07 72
1394.16 77
1394.24 81
1394.33 83
1394.41 83
1394.50 82
1394.58 80
1394.67 78
1394.75 76
1394.84 74
1394.93 73
1395.01 71
1395.10 69
1395.18 65
1395.27 60
1395.35 54
1395.44 47
1395.53 41
1395.61 36
1395.70 33
1395.78 32
1395.87 33
1395.95 34
1396.04 36
1396.13 36
1396.21 35
1396.30 32
1396.38 27
1396.47 22
1396.55 16
1396.64 12
1396.73 9
1396.81 9
1396.90 10
1396.98 13
1397.07 17
1397.15 19
1397.24 21
1397.32 22
1397.41 22
1397.50 22
1397.58 21
1397.67 22
1397.75 22
1397.84 23
1397.92 23
1398.01 23
1398.10 24
1398.18 25
1398.27 29
1398.35 34
1398.44 40
1398.53 48
1398.61 56
1398.70 63
1398.78 69
1398.87 73
1398.95 76
1399.04 78
1399.13 78
1399.21 78
1399.30 78
1399.38 77
1399.47 76
1399.55 74
1399.64 72
1399.73 71
1399.81 70
1399.90 70
1399.98 71
1400.07 72
1400.15 75
1400.24 77
1400.33 79
1400.41 80
1400.50 80
1400.58 79
1400.67 78
1400.76 77
1400.84 77
1400.93 77
1401.01 79
1401.10 81
1401.18 84
1401.27 87
1401.36 91
1401.44 94
1401.53 97
1401.61 100
1401.70 101
1401.79 102
1401.87 102
1401.96 101
1402.04 99
1402.13 97
1402.21 93
1402.30 87
1402.39 81
1402.47 74
1402.56 68
1402.64 63
1402.73 60
1402.82 60
1402.90 63
1402.99 68
1403.07 76
1403.16 85
1403.24 94
1403.33 102
1403.42 109
1403.50 113
1403.59 115
1403.67 115
1403.76 114
1403.85 112
1403.93 111
1404.02 109
1404.10 107
1404.19 106
1404.28 103
1404.36 100
1404.45 97
1404.53 93
1404.62 89
1404.71 85
1404.79 82
1404.88 80
1404.96 79
1405.05 78
1405.13 77
1405.22 75
1405.31 73
1405.39 69
1405.48 64
1405.56 59
1405.65 54
1405.74 49
1405.82 46
1405.91 44
1405.99 43
1406.08 44
1406.17 45
1406.25 46
1406.34 45
1406.42 43
1406.51 39
1406.60 34
1406.68 28
1406.77 23
1406.85 18
1406.94 16
1407.03 15
1407.11 16
1407.20 18
1407.28 20
1407.37 21
1407.46 22
1407.54 21
1407.63 19
1407.71 16
1407.80 13
1407.89 11
1407.97 10
1408.06 10
1408.14 12
1408.23 15
1408.32 18
1408.40 22
1408.49 27
1408.57 31
1408.66 36
1408.75 40
1408.83 45
1408.92 51
1409.00 57
1409.09 62
1409.18 67
1409.26 70
1409.35 71
1409.44 71
1409.52 69
1409.61 66
1409.69 62
1409.78 59
1409.87 57
1409.95 56
1410.04 56
1410.12 57
1410.21 59
1410.30 61
1410.38 64
1410.47 67
1410.55 70
1410.64 73
1410.73 75
1410.81 76
1410.90 77
1410.99 77
1411.07 77
1411.16 78
1411.24 81
1411.33 84
1411.42 87
1411.50 91
1411.59 93
1411.67 94
1411.76 93
1411.85 90
1411.93 87
1412.02 82
1412.10 78
1412.19 73
1412.28 69
1412.36 66
1412.45 63
1412.54 60
1412.62 57
1412.71 55
1412.79 53
1412.88 52
1412.97 50
1413.05 49
1413.14 48
1413.23 47
1413.31 47
1413.40 46
1413.48 46
1413.57 44
1413.66 43
1413.74 41
1413.83 39
1413.91 37
1414.00 35
1414.09 34
1414.17 35
1414.26 36
1414.35 38
1414.43 40
1414.52 42
1414.60 43
1414.69 43
1414.78 42
1414.86 39
1414.95 36
1415.04 33
1415.12 31
1415.21 30
1415.29 31
1415.38 33
1415.47 37
1415.55 42
1415.64 48
1415.73 53
1415.81 57
1415.90 59
1415.98 60
1416.07 59
1416.16 58
1416.24 56
1416.33 54
1416.42 52
1416.50 51
1416.59 50
1416.67 49
1416.76 47
1416.85 44
1416.93 41
1417.02 37
1417.11 33
1417.19 30
1417.28 28
1417.37 26
1417.45 24
1417.54 22
1417.62 20
1417.71 18
1417.80 16
1417.88 14
1417.97 12
1418.06 11
1418.14 11
1418.23 12
1418.31 14
1418.40 15
1418.49 17
1418.57 17
1418.66 16
1418.75 13
1418.83 9
1418.92 4
1419.01 0
1419.09 0
1419.18 0
1419.26 0
1419.35 0
1419.44 0
1419.52 0
1419.61 0
1419.70 0
1419.78 5
1419.87 10
1419.96 16
1420.04 23
1420.13 31
1420.22 40
1420.30 47
1420.39 53
1420.47 57
1420.56 59
1420.65 59
1420.73 59
1420.82 58
1420.91 58
1420.99 59
1421.08 60
1421.17 60
1421.25 61
1421.34 61
1421.43 61
1421.51 62
1421.60 64
1421.68 68
1421.77 74
1421.86 80
1421.94 86
1422.03 90
1422.12 92
1422.20 91
1422.29 89
1422.38 87
1422.46 85
1422.55 86
1422.64 87
1422.72 89
1422.81 90
1422.89 88
1422.98 83
1423.07 75
1423.15 64
1423.24 52
1423.33 42
1423.41 33
1423.50 28
1423.59 26
1423.67 26
1423.76 29
1423.85 32
1423.93 37
1424.02 41
1424.11 47
1424.19 52
1424.28 58
1424.37 64
1424.45 69
1424.54 73
1424.63 78
1424.71 82
1424.80 87
1424.88 93
1424.97 98
1425.06 104
1425.14 108
1425.23 111
1425.32 112
1425.40 111
1425.49 110
1425.58 109
1425.66 110
1425.75 112
1425.84 117
1425.92 123
1426.01 130
1426.10 136
1426.18 142
1426.27 146
1426.36 149
1426.44 149
1426.53 149
1426.62 147
1426.70 143
1426.79 137
1426.88 130
1426.96 123
1427.05 116
1427.14 110
1427.22 106
1427.31 105
1427.40 106
1427.48 109
1427.57 112
1427.66 116
1427.74 119
1427.83 122
1427.92 124
1428.00 126
1428.09 127
1428.18 128
1428.26 129
1428.35 130
1428.44 131
1428.52 132
1428.61 133
1428.70 134
1428.78 134
1428.87 134
1428.96 133
1429.04 131
1429.13 127
1429.22 122
1429.30 114
1429.39 104
1429.48 93
1429.56 83
1429.65 74
1429.74 67
1429.82 63
1429.91 61
1430.00 62
1430.08 65
1430.17 68
1430.26 73
1430.34 77
1430.43 82
1430.52 86
1430.60 90
1430.69 95
1430.78 99
1430.86 103
1430.95 106
1431.04 109
1431.12 110
1431.21 110
1431.30 108
1431.38 104
1431.47 98
1431.56 92
1431.64 84
1431.73 77
1431.82 70
1431.90 64
1431.99 59
1432.08 56
1432.16 55
1432.25 55
1432.34 56
1432.42 57
1432.51 57
1432.60 56
1432.68 54
1432.77 51
1432.86 49
1432.94 47
1433.03 47
1433.12 48
1433.21 49
1433.29 50
1433.38 50
1433.47 50
1433.55 51
1433.64 53
1433.73 56
1433.81 61
1433.90 66
1433.99 70
1434.07 72
1434.16 72
1434.25 69
1434.33 64
1434.42 59
1434.51 54
1434.59 50
1434.68 48
1434.77 46
1434.85 46
1434.94 46
1435.03 46
1435.12 45
1435.20 46
1435.29 46
1435.38 47
1435.46 47
1435.55 48
1435.64 48
1435.72 48
1435.81 48
1435.90 47
1435.98 46
1436.07 44
1436.16 43
1436.24 43
1436.33 43
1436.42 44
1436.51 46
1436.59 48
1436.68 51
1436.77 53
1436.85 55
1436.94 55
1437.03 55
1437.11 53
1437.20 51
1437.29 49
1437.37 49
1437.46 49
1437.55 50
1437.64 51
1437.72 54
1437.81 57
1437.90 61
1437.98 65
1438.07 69
1438.16 73
1438.24 77
1438.33 79
1438.42 80
1438.50 79
1438.59 78
1438.68 76
1438.77 74
1438.85 72
1438.94 71
1439.03 70
1439.11 68
1439.20 65
1439.29 62
1439.37 59
1439.46 56
1439.55 53
1439.64 50
1439.72 47
1439.81 43
1439.90 40
1439.98 36
1440.07 32
1440.16 29
1440.24 27
1440.33 26
1440.42 26
1440.51 25
1440.59 25
1440.68 23
1440.77 21
1440.85 18
1440.94 15
1441.03 12
1441.11 10
1441.20 10
1441.29 11
1441.38 13
1441.46 17
1441.55 21
1441.64 26
1441.72 30
1441.81 34
1441.90 37
1441.99 40
1442.07 42
1442.16 43
1442.25 43
1442.33 43
1442.42 41
1442.51 39
1442.59 37
1442.68 35
1442.77 33
1442.86 31
1442.94 30
1443.03 29
1443.12 29
1443.20 29
1443.29 28
1443.38 29
1443.47 29
1443.55 30
1443.64 32
1443.73 34
1443.81 36
1443.90 39
1443.99 41
1444.08 43
1444.16 44
1444.25 45
1444.34 46
1444.42 47
1444.51 47
1444.60 48
1444.69 49
1444.77 49
1444.86 49
1444.95 48
1445.03 47
1445.12 45
1445.21 42
1445.30 40
1445.38 38
1445.47 37
1445.56 37
1445.64 39
1445.73 41
1445.82 45
1445.91 48
1445.99 50
1446.08 53
1446.17 54
1446.25 54
1446.34 54
1446.43 53
1446.52 50
1446.60 47
1446.69 42
1446.78 38
1446.86 34
1446.95 32
1447.04 32
1447.13 33
1447.21 36
1447.30 41
1447.39 46
1447.48 52
1447.56 57
1447.65 62
1447.74 66
1447.82 70
1447.91 74
1448.00 77
1448.09 78
1448.17 79
1448.26 78
1448.35 77
1448.44 76
1448.52 76
1448.61 76
1448.70 76
1448.78 76
1448.87 77
1448.96 76
1449.05 76
1449.13 75
1449.22 74
1449.31 73
1449.40 73
1449.48 73
1449.57 75
1449.66 78
1449.74 81
1449.83 86
1449.92 91
1450.01 96
1450.09 99
1450.18 100
1450.27 97
1450.36 91
1450.44 84
1450.53 75
1450.62 67
1450.70 62
1450.79 61
1450.88 63
1450.97 67
1451.05 73
1451.14 77
1451.23 80
1451.32 80
1451.40 78
1451.49 74
1451.58 70
1451.67 67
1451.75 65
1451.84 64
1451.93 64
1452.01 64
1452.10 65
1452.19 66
1452.28 67
1452.36 68
1452.45 69
1452.54 70
1452.63 71
1452.71 73
1452.80 75
1452.89 76
1452.98 77
1453.06 78
1453.15 77
1453.24 76
1453.33 74
1453.41 71
1453.50 70
1453.59 69
1453.68 71
1453.76 74
1453.85 78
1453.94 83
1454.02 88
1454.11 91
1454.20 93
1454.29 92
1454.37 89
1454.46 85
1454.55 81
1454.64 77
1454.72 73
1454.81 69
1454.90 67
1454.99 65
1455.07 64
1455.16 64
1455.25 64
1455.34 64
1455.42 64
1455.51 62
1455.60 59
1455.69 55
1455.77 48
1455.86 41
1455.95 33
1456.04 25
1456.12 19
1456.21 13
1456.30 8
1456.39 5
1456.47 2
1456.56 0
1456.65 0
1456.74 0
1456.82 0
1456.91 0
1457.00 0
1457.09 0
1457.17 0
1457.26 1
1457.35 5
1457.44 10
1457.52 13
1457.61 14
1457.70 15
1457.79 14
1457.87 14
1457.96 15
1458.05 18
1458.14 21
1458.22 24
1458.31 27
1458.40 28
1458.49 28
1458.57 26
1458.66 23
1458.75 19
1458.84 15
1458.92 12
1459.01 11
1459.10 12
1459.19 14
1459.28 18
1459.36 22
1459.45 26
1459.54 31
1459.63 34
1459.71 38
1459.80 41
1459.89 43
1459.98 46
1460.06 48
1460.15 49
1460.24 51
1460.33 52
1460.41 54
1460.50 55
1460.59 56
1460.68 58
1460.76 59
1460.85 60
1460.94 62
1461.03 64
1461.12 67
1461.20 70
1461.29 74
1461.38 77
1461.47 79
1461.55 80
1461.64 80
1461.73 80
1461.82 79
1461.90 79
1461.99 79
1462.08 80
1462.17 80
1462.25 80
1462.34 79
1462.43 78
1462.52 77
1462.61 78
1462.69 79
1462.78 81
1462.87 83
1462.96 85
1463.04 86
1463.13 86
1463.22 86
1463.31 86
1463.39 86
1463.48 88
1463.57 91
1463.66 95
1463.75 97
1463.83 99
1463.92 100
1464.01 99
1464.10 97
1464.18 95
1464.27 93
1464.36 91
1464.45 88
1464.54 84
1464.62 79
1464.71 72
1464.80 64
1464.89 58
1464.97 54
1465.06 53
1465.15 56
1465.24 62
1465.32 71
1465.41 79
1465.50 87
1465.59 92
1465.68 95
1465.76 95
1465.85 93
1465.94 90
1466.03 87
1466.11 84
1466.20 82
1466.29 79
1466.38 77
1466.47 74
1466.55 71
1466.64 66
1466.73 61
1466.82 55
1466.91 50
1466.99 45
1467.08 42
1467.17 40
1467.26 40
1467.34 43
1467.43 47
1467.52 52
1467.61 57
1467.70 61
1467.78 63
1467.87 62
1467.96 59
1468.05 54
1468.13 48
1468.22 42
1468.31 36
1468.40 31
1468.49 27
1468.57 24
1468.66 22
1468.75 22
1468.84 23
1468.93 27
1469.01 33
1469.10 40
1469.19 49
1469.28 58
1469.36 65
1469.45 70
1469.54 74
1469.63 75
1469.72 75
1469.80 74
1469.89 73
1469.98 72
1470.07 72
1470.16 73
1470.24 74
1470.33 77
1470.42 80
1470.51 84
1470.60 88
1470.68 92
1470.77 94
1470.86 94
1470.95 93
1471.04 90
1471.12 85
1471.21 80
1471.30 75
1471.39 70
1471.47 66
1471.56 62
1471.65 59
1471.74 57
1471.83 56
1471.91 56
1472.00 56
1472.09 58
1472.18 60
1472.27 62
1472.35 65
1472.44 67
1472.53 69
1472.62 70
1472.71 71
1472.79 71
1472.88 70
1472.97 68
1473.06 66
1473.15 63
1473.23 60
1473.32 58
1473.41 56
1473.50 54
1473.59 51
1473.67 49
1473.76 46
1473.85 44
1473.94 44
1474.03 47
1474.11 52
1474.20 61
1474.29 73
1474.38 85
1474.47 98
1474.55 110
1474.64 120
1474.73 127
1474.82 132
1474.91 134
1474.99 133
1475.08 128
1475.17 120
1475.26 109
1475.35 97
1475.44 85
1475.52 75
1475.61 67
1475.70 61
1475.79 58
1475.88 57
1475.96 56
1476.05 55
1476.14 54
1476.23 53
1476.32 52
1476.40 51
1476.49 52
1476.58 52
1476.67 54
1476.76 55
1476.84 57
1476.93 58
1477.02 59
1477.11 59
1477.20 59
1477.29 58
1477.37 57
1477.46 55
1477.55 53
1477.64 51
1477.73 48
1477.81 45
1477.90 42
1477.99 38
1478.08 35
1478.17 31
1478.25 29
1478.34 26
1478.43 25
1478.52 24
1478.61 25
1478.70 27
1478.78 31
1478.87 37
1478.96 44
1479.05 51
1479.14 57
1479.22 62
1479.31 64
1479.40 65
1479.49 64
1479.58 63
1479.67 61
1479.75 60
1479.84 60
1479.93 60
1480.02 59
1480.11 57
1480.19 53
1480.28 47
1480.37 39
1480.46 32
1480.55 25
1480.64 20
1480.72 18
1480.81 18
1480.90 20
1480.99 23
1481.08 27
1481.17 30
1481.25 34
1481.34 37
1481.43 41
1481.52 45
1481.61 49
1481.69 53
1481.78 57
1481.87 58
1481.96 58
1482.05 55
1482.14 50
1482.22 44
1482.31 36
1482.40 28
1482.49 20
1482.58 11
1482.67 3
1482.75 0
1482.84 0
1482.93 0
1483.02 0
1483.11 0
1483.20 0
1483.28 4
1483.37 15
1483.46 25
1483.55 34
1483.64 39
1483.73 41
1483.81 39
1483.90 33
1483.99 26
1484.08 18
1484.17 11
1484.26 4
1484.34 0
1484.43 0
1484.52 0
1484.61 3
1484.70 8
1484.79 15
1484.87 21
1484.96 26
1485.05 28
1485.14 28
1485.23 26
1485.32 22
1485.40 18
1485.49 14
1485.58 12
1485.67 12
1485.76 13
1485.85 13
1485.93 14
1486.02 13
1486.11 11
1486.20 9
1486.29 7
1486.38 7
1486.46 9
1486.55 13
1486.64 18
1486.73 25
1486.82 30
1486.91 34
1486.99 36
1487.08 36
1487.17 33
1487.26 30
1487.35 26
1487.44 21
1487.53 17
1487.61 12
1487.70 8
1487.79 3
1487.88 0
1487.97 0
1488.06 0
1488.14 0
1488.23 0
1488.32 0
1488.41 0
1488.50 0
1488.59 4
1488.67 8
1488.76 9
1488.85 9
1488.94 8
1489.03 6
1489.12 5
1489.21 5
1489.29 7
1489.38 11
1489.47 18
1489.56 25
1489.65 33
1489.74 41
1489.83 47
1489.91 51
1490.00 53
1490.09 54
1490.18 54
1490.27 54
1490.36 53
1490.44 52
1490.53 51
1490.62 50
1490.71 48
1490.80 45
1490.89 42
1490.98 38
1491.06 33
1491.15 30
1491.24 28
1491.33 29
1491.42 31
1491.51 34
1491.60 38
1491.68 42
1491.77 44
1491.86 45
1491.95 45
1492.04 43
1492.13 42
1492.22 42
1492.30 43
1492.39 45
1492.48 48
1492.57 52
1492.66 56
1492.75 59
1492.84 62
1492.92 65
1493.01 66
1493.10 67
1493.19 66
1493.28 64
1493.37 61
1493.46 57
1493.54 53
1493.63 48
1493.72 44
1493.81 40
1493.90 37
1493.99 34
1494.08 31
1494.16 29
1494.25 28
1494.34 27
1494.43 26
1494.52 26
1494.61 27
1494.70 28
1494.78 29
1494.87 30
1494.96 31
1495.05 32
1495.14 32
1495.23 32
1495.32 31
1495.41 29
1495.49 27
1495.58 25
1495.67 24
1495.76 25
1495.85 27
1495.94 31
1496.03 37
1496.11 43
1496.20 51
1496.29 57
1496.38 63
1496.47 66
1496.56 68
1496.65 69
1496.74 68
1496.82 67
1496.91 64
1497.00 61
1497.09 57
1497.18 52
1497.27 46
1497.36 41
1497.45 37
1497.53 34
1497.62 33
1497.71 34
1497.80 36
1497.89 38
1497.98 41
1498.07 43
1498.16 44
1498.24 44
1498.33 45
1498.42 46
1498.51 47
1498.60 48
1498.69 50
1498.78 51
1498.87 51
1498.95 51
1499.04 50
1499.13 47
1499.22 45
1499.31 42
1499.40 39
1499.49 35
1499.58 32
1499.66 28
1499.75 26
1499.84 24
1499.93 24
1500.02 26
1500.11 30
1500.20 36
1500.29 44
1500.37 54
1500.46 63
1500.55 73
1500.64 81
1500.73 89
1500.82 94
1500.91 97
1501.00 98
1501.09 98
1501.17 96
1501.26 94
1501.35 92
1501.44 91
1501.53 89
1501.62 87
1501.71 84
1501.80 80
1501.88 74
1501.97 68
1502.06 62
1502.15 57
1502.24 53
1502.33 52
1502.42 52
1502.51 54
1502.60 57
1502.68 60
1502.77 63
1502.86 65
1502.95 66
1503.04 67
1503.13 69
1503.22 71
1503.31 72
1503.40 74
1503.48 77
1503.57 79
1503.66 81
1503.75 83
1503.84 82
1503.93 80
1504.02 75
1504.11 70
1504.20 63
1504.28 58
1504.37 55
1504.46 54
1504.55 56
1504.64 61
1504.73 66
1504.82 72
1504.91 77
1505.00 82
1505.09 86
1505.17 89
1505.26 90
1505.35 89
1505.44 86
1505.53 80
1505.62 73
1505.71 65
1505.80 58
1505.89 52
1505.97 49
1506.06 50
1506.15 52
1506.24 58
1506.33 65
1506.42 73
1506.51 81
1506.60 88
1506.69 95
1506.78 99
1506.86 101
1506.95 100
1507.04 99
1507.13 96
1507.22 93
1507.31 92
1507.40 92
1507.49 93
1507.58 96
1507.67 98
1507.75 100
1507.84 102
1507.93 104
1508.02 105
1508.11 106
1508.20 107
1508.29 108
1508.38 108
1508.47 106
1508.56 102
1508.65 96
1508.73 88
1508.82 80
1508.91 72
1509.00 66
1509.09 64
1509.18 65
1509.27 69
1509.36 77
1509.45 87
1509.54 98
1509.63 108
1509.71 118
1509.80 126
1509.89 132
1509.98 135
1510.07 136
1510.16 134
1510.25 130
1510.34 125
1510.43 118
1510.52 110
1510.61 103
1510.69 96
1510.78 90
1510.87 86
1510.96 85
1511.05 85
1511.14 87
1511.23 91
1511.32 97
1511.41 103
1511.50 109
1511.59 115
1511.67 120
1511.76 124
1511.85 127
1511.94 128
1512.03 128
1512.12 126
1512.21 122
1512.30 118
1512.39 113
1512.48 109
1512.57 105
1512.66 102
1512.74 100
1512.83 96
1512.92 92
1513.01 87
1513.10 80
1513.19 73
1513.28 66
1513.37 60
1513.46 57
1513.55 55
1513.64 54
1513.73 54
1513.81 54
1513.90 53
1513.99 51
1514.08 49
1514.17 47
1514.26 46
1514.35 45
1514.44 46
1514.53 50
1514.62 55
1514.71 62
1514.80 70
1514.89 78
1514.97 85
1515.06 89
1515.15 91
1515.24 89
1515.33 86
1515.42 80
1515.51 73
1515.60 66
1515.69 58
1515.78 51
1515.87 44
1515.96 39
1516.05 34
1516.14 30
1516.22 27
1516.31 24
1516.40 21
1516.49 17
1516.58 13
1516.67 8
1516.76 4
1516.85 0
1516.94 0
1517.03 0
1517.12 0
1517.21 0
1517.30 0
1517.39 0
1517.47 0
1517.56 0
1517.65 3
1517.74 8
1517.83 14
1517.92 18
1518.01 21
1518.10 22
1518.19 23
1518.28 23
1518.37 24
1518.46 24
1518.55 26
1518.64 28
1518.73 31
1518.81 34
1518.90 38
1518.99 43
1519.08 49
1519.17 55
1519.26 61
1519.35 66
1519.44 70
1519.53 71
1519.62 70
1519.71 68
1519.80 65
1519.89 62
1519.98 59
1520.07 57
1520.16 55
1520.24 54
1520.33 55
1520.42 56
1520.51 58
1520.60 61
1520.69 65
1520.78 68
1520.87 70
1520.96 69
1521.05 65
1521.14 59
1521.23 52
1521.32 45
1521.41 39
1521.50 37
1521.59 39
1521.68 44
1521.76 52
1521.85 60
1521.94 68
1522.03 75
1522.12 79
1522.21 80
1522.30 81
1522.39 80
1522.48 80
1522.57 81
1522.66 82
1522.75 83
1522.84 83
1522.93 81
1523.02 77
1523.11 73
1523.20 68
1523.29 65
1523.37 65
1523.46 68
1523.55 74
1523.64 83
1523.73 92
1523.82 102
1523.91 110
1524.00 116
1524.09 118
1524.18 118
1524.27 116
1524.36 114
1524.45 111
1524.54 107
1524.63 104
1524.72 99
1524.81 94
1524.90 88
1524.99 82
1525.08 75
1525.17 68
1525.25 62
1525.34 55
1525.43 49
1525.52 42
1525.61 35
1525.70 28
1525.79 23
1525.88 19
1525.97 18
1526.06 19
1526.15 22
1526.24 28
1526.33 35
1526.42 44
1526.51 53
1526.60 63
1526.69 74
1526.78 83
1526.87 92
1526.96 98
1527.05 103
1527.14 105
1527.23 106
1527.31 105
1527.40 103
1527.49 102
1527.58 100
1527.67 98
1527.76 97
1527.85 95
1527.94 92
1528.03 89
1528.12 85
1528.21 80
1528.30 75
1528.39 69
1528.48 62
1528.57 54
1528.66 46
1528.75 37
1528.84 29
1528.93 22
1529.02 16
1529.11 12
1529.20 9
1529.29 9
1529.38 11
1529.47 15
1529.56 20
1529.65 27
1529.74 33
1529.82 38
1529.91 41
1530.00 43
1530.09 45
1530.18 46
1530.27 47
1530.36 48
1530.45 49
1530.54 50
1530.63 51
1530.72 51
1530.81 51
1530.90 52
1530.99 54
1531.08 57
1531.17 59
1531.26 60
1531.35 60
1531.44 58
1531.53 54
1531.62 48
1531.71 43
1531.80 38
1531.89 34
1531.98 34
1532.07 35
1532.16 39
1532.25 44
1532.34 49
1532.43 53
1532.52 55
1532.61 54
1532.70 52
1532.79 47
1532.88 43
1532.97 39
1533.05 37
1533.14 37
1533.23 38
1533.32 40
1533.41 43
1533.50 47
1533.59 50
1533.68 54
1533.77 58
1533.86 62
1533.95 65
1534.04 67
1534.13 68
1534.22 66
1534.31 63
1534.40 58
1534.49 52
1534.58 47
1534.67 42
1534.76 39
1534.85 38
1534.94 40
1535.03 44
1535.12 49
1535.21 55
1535.30 62
1535.39 68
1535.48 74
1535.57 78
1535.66 81
1535.75 83
1535.84 84
1535.93 84
1536.02 83
1536.11 82
1536.20 81
1536.29 79
1536.38 78
1536.47 76
1536.56 73
1536.65 71
1536.74 68
1536.83 67
1536.92 66
1537.01 67
1537.10 69
1537.19 71
1537.28 72
1537.37 72
1537.46 69
1537.55 64
1537.64 58
1537.73 52
1537.82 47
1537.91 44
1538.00 43
1538.09 44
1538.18 44
1538.27 44
1538.36 43
1538.45 40
1538.54 37
1538.63 34
1538.72 32
1538.81 30
1538.90 30
1538.99 30
1539.08 32
1539.17 34
1539.26 36
1539.35 38
1539.44 40
1539.53 42
1539.62 42
1539.71 42
1539.79 40
1539.88 37
1539.97 33
1540.06 29
1540.15 25
1540.24 21
1540.33 18
1540.42 16
1540.51 16
1540.60 16
1540.69 16
1540.78 17
1540.87 17
1540.96 18
1541.05 19
1541.14 20
1541.23 20
1541.32 21
1541.41 22
1541.50 24
1541.59 28
1541.68 33
1541.77 39
1541.86 47
1541.95 54
1542.05 61
1542.14 66
1542.23 69
1542.32 71
1542.41 72
1542.50 73
1542.59 73
1542.68 74
1542.77 74
1542.86 73
1542.95 71
1543.04 68
1543.13 63
1543.22 57
1543.31 52
1543.40 48
1543.49 45
1543.58 44
1543.67 44
1543.76 43
1543.85 41
1543.94 37
1544.03 32
1544.12 26
1544.21 19
1544.30 13
1544.39 8
1544.48 5
1544.57 4
1544.66 6
1544.75 9
1544.84 13
1544.93 18
1545.02 23
1545.11 29
1545.20 34
1545.29 38
1545.38 42
1545.47 43
1545.56 43
1545.65 41
1545.74 37
1545.83 33
1545.92 28
1546.01 24
1546.10 20
1546.19 17
1546.28 14
1546.37 11
1546.46 8
1546.55 6
1546.64 6
1546.73 6
1546.82 9
1546.91 13
1547.00 17
1547.09 21
1547.18 23
1547.27 24
1547.36 22
1547.45 20
1547.54 17
1547.63 15
1547.72 16
1547.81 18
1547.90 22
1547.99 26
1548.08 29
1548.17 29
1548.26 27
1548.35 22
1548.44 15
1548.53 7
1548.62 0
1548.71 0
1548.80 0
1548.90 0
1548.99 0
1549.08 0
1549.17 0
1549.26 2
1549.35 7
1549.44 11
1549.53 15
1549.62 19
1549.71 24
1549.80 30
1549.89 37
1549.98 45
1550.07 52
1550.16 58
1550.25 60
1550.34 61
1550.43 58
1550.52 54
1550.61 48
1550.70 43
1550.79 38
1550.88 35
1550.97 32
1551.06 31
1551.15 31
1551.24 31
1551.33 30
1551.42 29
1551.51 26
1551.60 22
1551.69 18
1551.78 14
1551.87 10
1551.96 7
1552.05 5
1552.15 3
1552.24 1
1552.33 0
1552.42 0
1552.51 0
1552.60 0
1552.69 0
1552.78 0
1552.87 0
1552.96 0
1553.05 7
1553.14 17
1553.23 26
1553.32 35
1553.41 41
1553.50 44
1553.59 45
1553.68 44
1553.77 42
1553.86 40
1553.95 39
1554.04 40
1554.13 42
1554.22 45
1554.31 48
1554.40 51
1554.49 53
1554.59 55
1554.68 57
1554.77 59
1554.86 61
1554.95 63
1555.04 66
1555.13 67
1555.22 68
1555.31 67
1555.40 65
1555.49 62
1555.58 58
1555.67 55
1555.76 51
1555.85 49
1555.94 48
1556.03 50
1556.12 54
1556.21 62
1556.30 72
1556.39 85
1556.48 99
1556.57 113
1556.66 126
1556.76 135
1556.85 142
1556.94 146
1557.03 147
1557.12 147
1557.21 146
1557.30 146
1557.39 147
1557.48 149
1557.57 150
1557.66 151
1557.75 150
1557.84 147
1557.93 140
1558.02 131
1558.11 121
1558.20 112
1558.29 105
1558.38 100
1558.47 98
1558.57 99
1558.66 101
1558.75 104
1558.84 106
1558.93 108
1559.02 109
1559.11 111
1559.20 113
1559.29 115
1559.38 118
1559.47 119
1559.56 117
1559.65 113
1559.74 106
1559.83 96
1559.92 84
1560.01 72
1560.10 61
1560.19 52
1560.29 45
1560.38 42
1560.47 41
1560.56 43
1560.65 48
1560.74 53
1560.83 58
1560.92 62
1561.01 63
1561.10 62
1561.19 59
1561.28 53
1561.37 45
1561.46 37
1561.55 29
1561.64 22
1561.73 17
1561.83 15
1561.92 15
1562.01 18
1562.10 23
1562.19 29
1562.28 35
1562.37 42
1562.46 47
1562.55 52
1562.64 56
1562.73 59
1562.82 63
1562.91 66
1563.00 70
1563.09 75
1563.18 80
1563.28 85
1563.37 90
1563.46 94
1563.55 98
1563.64 101
1563.73 102
1563.82 102
1563.91 102
1564.00 102
1564.09 102
1564.18 103
1564.27 104
1564.36 106
1564.45 108
1564.54 108
1564.64 107
1564.73 103
1564.82 99
1564.91 94
1565.00 89
1565.09 86
1565.18 84
1565.27 84
1565.36 85
1565.45 86
1565.54 87
1565.63 87
1565.72 87
1565.81 86
1565.91 87
1566.00 89
1566.09 92
1566.18 97
1566.27 104
1566.36 110
1566.45 116
1566.54 120
1566.63 121
1566.72 121
1566.81 120
1566.90 118
1566.99 116
1567.09 115
1567.18 115
1567.27 114
1567.36 113
1567.45 110
1567.54 106
1567.63 99
1567.72 92
1567.81 83
1567.90 75
1567.99 68
1568.08 62
1568.17 57
1568.27 54
1568.36 53
1568.45 53
1568.54 55
1568.63 59
1568.72 65
1568.81 73
1568.90 81
1568.99 89
1569.08 95
1569.17 100
1569.26 104
1569.36 106
1569.45 107
1569.54 108
1569.63 109
1569.72 110
1569.81 110
1569.90 111
1569.99 112
1570.08 113
1570.17 114
1570.26 115
1570.35 115
1570.45 115
1570.54 114
1570.63 111
1570.72 108
1570.81 105
1570.90 102
1570.99 101
1571.08 102
1571.17 104
1571.26 105
1571.35 106
1571.44 106
1571.54 103
1571.63 98
1571.72 92
1571.81 86
1571.90 81
1571.99 79
1572.08 79
1572.17 82
1572.26 87
1572.35 91
1572.44 94
1572.54 94
1572.63 92
1572.72 87
1572.81 81
1572.90 75
1572.99 71
1573.08 69
1573.17 70
1573.26 73
1573.35 77
1573.45 82
1573.54 85
1573.63 87
1573.72 86
1573.81 84
1573.90 80
1573.99 75
1574.08 71
1574.17 69
1574.26 69
1574.35 72
1574.45 79
1574.54 87
1574.63 97
1574.72 106
1574.81 113
1574.90 117
1574.99 118
1575.08 115
1575.17 111
1575.26 105
1575.36 99
1575.45 95
1575.54 92
1575.63 91
1575.72 91
1575.81 91
1575.90 92
1575.99 92
1576.08 92
1576.17 92
1576.27 93
1576.36 96
1576.45 100
1576.54 105
1576.63 112
1576.72 118
1576.81 124
1576.90 128
1576.99 130
1577.08 129
1577.18 126
1577.27 122
1577.36 116
1577.45 109
1577.54 102
1577.63 95
1577.72 88
1577.81 81
1577.90 75
1578.00 70
1578.09 68
1578.18 69
1578.27 72
1578.36 77
1578.45 83
1578.54 89
1578.63 93
1578.72 96
1578.82 96
1578.91 95
1579.00 92
1579.09 88
1579.18 82
1579.27 76
1579.36 70
1579.45 64
1579.54 59
1579.64 54
1579.73 51
1579.82 49
1579.91 49
1580.00 50
1580.09 52
1580.18 54
1580.27 57
1580.36 59
1580.46 62
1580.55 65
1580.64 68
1580.73 71
1580.82 74
1580.91 75
1581.00 74
1581.09 70
1581.18 65
1581.28 57
1581.37 50
1581.46 42
1581.55 38
1581.64 36
1581.73 36
1581.82 39
1581.91 44
1582.01 49
1582.10 55
1582.19 61
1582.28 66
1582.37 72
1582.46 77
1582.55 82
1582.64 88
1582.74 95
1582.83 102
1582.92 110
1583.01 118
1583.10 125
1583.19 131
1583.28 136
1583.37 140
1583.46 142
1583.56 143
1583.65 142
1583.74 139
1583.83 135
1583.92 129
1584.01 122
1584.10 115
1584.19 108
1584.29 101
1584.38 95
1584.47 91
1584.56 89
1584.65 87
1584.74 87
1584.83 88
1584.93 89
1585.02 92
1585.11 94
1585.20 95
1585.29 96
1585.38 95
1585.47 92
1585.56 87
1585.66 81
1585.75 74
1585.84 68
1585.93 63
1586.02 61
1586.11 61
1586.20 63
1586.29 66
1586.39 69
1586.48 70
1586.57 70
1586.66 68
1586.75 65
1586.84 62
1586.93 59
1587.03 56
1587.12 56
1587.21 57
1587.30 59
1587.39 62
1587.48 65
1587.57 67
1587.66 69
1587.76 70
1587.85 70
1587.94 68
1588.03 65
1588.12 62
1588.21 59
1588.30 57
1588.40 55
1588.49 53
1588.58 52
1588.67 51
1588.76 50
1588.85 50
1588.94 50
1589.04 52
1589.13 54
1589.22 56
1589.31 59
1589.40 62
1589.49 63
1589.58 63
1589.68 62
1589.77 60
1589.86 56
1589.95 53
1590.04 50
1590.13 46
1590.22 43
1590.32 39
1590.41 35
1590.50 30
1590.59 25
1590.68 20
1590.77 16
1590.86 13
1590.96 11
1591.05 10
1591.14 10
1591.23 9
1591.32 7
1591.41 4
1591.50 1
1591.60 0
1591.69 0
1591.78 0
1591.87 0
1591.96 0
1592.05 0
1592.14 0
1592.24 2
1592.33 6
1592.42 10
1592.51 13
1592.60 16
1592.69 19
1592.78 23
1592.88 29
1592.97 36
1593.06 43
1593.15 51
1593.24 59
1593.33 65
1593.43 69
1593.52 72
1593.61 74
1593.70 74
1593.79 75
1593.88 74
1593.97 73
1594.07 71
1594.16 69
1594.25 66
1594.34 61
1594.43 57
1594.52 53
1594.62 50
1594.71 48
1594.80 48
1594.89 49
1594.98 50
1595.07 50
1595.16 49
1595.26 46
1595.35 42
1595.44 37
1595.53 32
1595.62 30
1595.71 28
1595.81 29
1595.90 31
1595.99 33
1596.08 35
1596.17 36
1596.26 37
1596.36 37
1596.45 37
1596.54 37
1596.63 37
1596.72 39
1596.81 42
1596.90 46
1597.00 52
1597.09 58
1597.18 65
1597.27 72
1597.36 78
1597.45 83
1597.55 86
1597.64 89
1597.73 92
1597.82 95
1597.91 99
1598.00 102
1598.10 105
1598.19 107
1598.28 107
1598.37 105
1598.46 101
1598.55 95
1598.65 89
1598.74 82
1598.83 76
1598.92 70
1599.01 63
1599.10 57
1599.20 52
1599.29 48
1599.38 45
1599.47 44
1599.56 45
1599.65 48
1599.75 52
1599.84 55
1599.93 58
1600.02 60
1600.11 61
1600.21 63
1600.30 64
1600.39 68
1600.48 72
1600.57 79
1600.66 85
1600.76 92
1600.85 97
1600.94 101
1601.03 103
1601.12 102
1601.21 99
1601.31 95
1601.40 89
1601.49 83
1601.58 77
1601.67 72
1601.76 68
1601.86 64
1601.95 61
1602.04 57
1602.13 53
1602.22 50
1602.32 46
1602.41 44
1602.50 43
1602.59 43
1602.68 44
1602.77 46
1602.87 48
1602.96 50
1603.05 52
1603.14 54
1603.23 56
1603.32 59
1603.42 63
1603.51 69
1603.60 75
1603.69 83
1603.78 90
1603.88 95
1603.97 98
1604.06 99
1604.15 97
1604.24 93
1604.33 87
1604.43 81
1604.52 76
1604.61 73
1604.70 72
1604.79 72
1604.89 75
1604.98 79
1605.07 84
1605.16 89
1605.25 93
1605.35 95
1605.44 95
1605.53 94
1605.62 90
1605.71 84
1605.80 79
1605.90 73
1605.99 70
1606.08 68
1606.17 67
1606.26 69
1606.36 71
1606.45 74
1606.54 77
1606.63 79
1606.72 79
1606.82 80
1606.91 80
1607.00 80
1607.09 81
1607.18 83
1607.27 87
1607.37 93
1607.46 100
1607.55 107
1607.64 115
1607.73 123
1607.83 131
1607.92 136
1608.01 141
1608.10 143
1608.19 144
1608.29 144
1608.38 144
1608.47 144
1608.56 145
1608.65 147
1608.75 148
1608.84 149
1608.93 149
1609.02 147
1609.11 144
1609.21 139
1609.30 133
1609.39 127
1609.48 121
1609.57 116
1609.67 111
1609.76 106
1609.85 100
1609.94 94
1610.03 88
1610.13 82
1610.22 75
1610.31 70
1610.40 67
1610.49 66
1610.59 67
1610.68 71
1610.77 77
1610.86 84
1610.95 90
1611.05 96
1611.14 99
1611.23 101
1611.32 100
1611.41 99
1611.51 97
1611.60 95
1611.69 93
1611.78 90
1611.87 88
1611.97 84
1612.06 81
1612.15 78
1612.24 76
1612.33 75
1612.43 77
1612.52 81
1612.61 86
1612.70 91
1612.79 96
1612.89 100
1612.98 102
1613.07 104
1613.16 106
1613.26 108
1613.35 111
1613.44 115
1613.53 120
1613.62 124
1613.72 127
1613.81 128
1613.90 127
1613.99 123
1614.08 117
1614.18 109
1614.27 100
1614.36 91
1614.45 82
1614.54 74
1614.64 68
1614.73 63
1614.82 60
1614.91 58
1615.01 56
1615.10 55
1615.19 54
1615.28 52
1615.37 50
1615.47 48
1615.56 46
1615.65 44
1615.74 41
1615.83 38
1615.93 35
1616.02 31
1616.11 27
1616.20 24
1616.30 22
1616.39 22
1616.48 25
1616.57 31
1616.66 39
1616.76 48
1616.85 57
1616.94 65
1617.03 69
1617.13 69
1617.22 65
1617.31 59
1617.40 50
1617.49 42
1617.59 35
1617.68 32
1617.77 31
1617.86 34
1617.96 37
1618.05 41
1618.14 44
1618.23 46
1618.32 46
1618.42 45
1618.51 44
1618.60 43
1618.69 43
1618.79 45
1618.88 48
1618.97 52
1619.06 57
1619.15 62
1619.25 66
1619.34 69
1619.43 71
1619.52 71
1619.62 69
1619.71 67
1619.80 65
1619.89 63
1619.98 62
1620.08 60
1620.17 59
1620.26 58
1620.35 56
1620.45 53
1620.54 51
1620.63 48
1620.72 47
1620.82 48
1620.91 49
1621.00 52
1621.09 55
1621.18 57
1621.28 59
1621.37 61
1621.46 62
1621.55 62
1621.65 61
1621.74 61
1621.83 60
1621.92 58
1622.02 56
1622.11 54
1622.20 52
1622.29 51
1622.39 50
1622.48 50
1622.57 51
1622.66 53
1622.75 54
1622.85 56
1622.94 58
1623.03 62
1623.12 66
1623.22 72
1623.31 79
1623.40 86
1623.49 93
1623.59 98
1623.68 101
1623.77 102
1623.86 101
1623.96 99
1624.05 95
1624.14 91
1624.23 87
1624.32 83
1624.42 80
1624.51 77
1624.60 75
1624.69 72
1624.79 69
1624.88 66
1624.97 64
1625.06 63
1625.16 63
1625.25 65
1625.34 68
1625.43 70
1625.53 71
1625.62 70
1625.71 66
1625.80 60
1625.90 52
1625.99 44
1626.08 35
1626.17 28
1626.27 23
1626.36 21
1626.45 22
1626.54 26
1626.64 33
1626.73 44
1626.82 57
1626.91 71
1627.01 85
1627.10 98
1627.19 109
1627.28 117
1627.38 121
1627.47 121
1627.56 117
1627.65 110
1627.75 102
1627.84 91
1627.93 79
1628.02 67
1628.12 55
1628.21 45
1628.30 36
1628.39 29
1628.49 23
1628.58 19
1628.67 16
1628.76 15
1628.86 14
1628.95 13
1629.04 12
1629.13 10
1629.23 8
1629.32 4
1629.41 0
1629.50 0
1629.60 0
1629.69 0
1629.78 0
1629.87 0
1629.97 0
1630.06 0
1630.15 1
1630.24 4
1630.34 8
1630.43 13
1630.52 19
1630.61 26
1630.71 35
1630.80 43
1630.89 51
1630.98 57
1631.08 62
1631.17 64
1631.26 65
1631.36 65
1631.45 64
1631.54 62
1631.63 59
1631.73 57
1631.82 54
1631.91 53
1632.00 52
1632.10 52
1632.19 52
1632.28 52
1632.37 50
1632.47 47
1632.56 41
1632.65 33
1632.74 24
1632.84 16
1632.93 9
1633.02 5
1633.12 5
1633.21 9
1633.30 15
1633.39 23
1633.49 31
1633.58 39
1633.67 45
1633.76 49
1633.86 53
1633.95 57
1634.04 62
1634.13 68
1634.23 77
1634.32 86
1634.41 96
1634.51 104
1634.60 110
1634.69 113
1634.78 112
1634.88 110
1634.97 106
1635.06 101
1635.15 97
1635.25 93
1635.34 90
1635.43 87
1635.53 83
1635.62 80
1635.71 77
1635.80 74
1635.90 72
1635.99 72
1636.08 74
1636.17 76
1636.27 80
1636.36 82
1636.45 83
1636.55 82
1636.64 78
1636.73 73
1636.82 68
1636.92 63
1637.01 60
1637.10 58
1637.19 59
1637.29 61
1637.38 64
1637.47 66
1637.57 68
1637.66 69
1637.75 69
1637.84 69
1637.94 69
1638.03 69
1638.12 70
1638.22 71
1638.31 74
1638.40 77
1638.49 79
1638.59 81
1638.68 81
1638.77 79
1638.86 75
1638.96 71
1639.05 67
1639.14 65
1639.24 65
1639.33 67
1639.42 71
1639.51 75
1639.61 79
1639.70 83
1639.79 86
1639.89 89
1639.98 91
1640.07 93
1640.16 94
1640.26 94
1640.35 94
1640.44 92
1640.54 90
1640.63 86
1640.72 83
1640.81 79
1640.91 75
1641.00 73
1641.09 71
1641.19 72
1641.28 73
1641.37 76
1641.46 79
1641.56 82
1641.65 84
1641.74 85
1641.84 85
1641.93 83
1642.02 80
1642.12 76
1642.21 71
1642.30 66
1642.39 61
1642.49 58
1642.58 56
1642.67 56
1642.77 58
1642.86 60
1642.95 63
1643.04 66
1643.14 67
1643.23 66
1643.32 63
1643.42 58
1643.51 51
1643.60 44
1643.70 37
1643.79 32
1643.88 28
1643.97 26
1644.07 26
1644.16 26
1644.25 26
1644.35 25
1644.44 25
1644.53 24
1644.62 24
1644.72 24
1644.81 25
1644.90 26
1645.00 27
1645.09 27
1645.18 27
1645.28 26
1645.37 25
1645.46 24
1645.55 23
1645.65 23
1645.74 22
1645.83 22
1645.93 21
1646.02 19
1646.11 17
1646.21 14
1646.30 9
1646.39 4
1646.48 0
1646.58 0
1646.67 0
1646.76 0
1646.86 0
1646.95 0
1647.04 0
1647.14 0
1647.23 11
1647.32 23
1647.42 33
1647.51 40
1647.60 44
1647.69 45
1647.79 44
1647.88 40
1647.97 34
1648.07 28
1648.16 21
1648.25 15
1648.35 9
1648.44 4
1648.53 0
1648.63 0
1648.72 0
1648.81 0
1648.90 0
1649.00 0
1649.09 0
1649.18 0
1649.28 0
1649.37 3
1649.46 12
1649.56 21
1649.65 30
1649.74 39
1649.84 48
1649.93 55
1650.02 62
1650.12 68
1650.21 71
1650.30 74
1650.39 75
1650.49 78
1650.58 81
1650.67 88
1650.77 97
1650.86 108
1650.95 119
1651.05 128
1651.14 135
1651.23 139
1651.33 139
1651.42 136
1651.51 132
1651.61 128
1651.70 124
1651.79 120
1651.89 117
1651.98 114
1652.07 111
1652.16 106
1652.26 101
1652.35 93
1652.44 85
1652.54 75
1652.63 65
1652.72 56
1652.82 49
1652.91 44
1653.00 42
1653.10 43
1653.19 47
1653.28 52
1653.38 59
1653.47 64
1653.56 69
1653.66 71
1653.75 72
1653.84 71
1653.94 70
1654.03 70
1654.12 72
1654.22 75
1654.31 80
1654.40 85
1654.50 92
1654.59 99
1654.68 106
1654.78 112
1654.87 118
1654.96 124
1655.06 129
1655.15 134
1655.24 137
1655.33 139
1655.43 140
1655.52 141
1655.61 140
1655.71 137
1655.80 134
1655.89 130
1655.99 124
1656.08 119
1656.17 113
1656.27 106
1656.36 100
1656.45 95
1656.55 89
1656.64 84
1656.73 79
1656.83 75
1656.92 71
1657.01 69
1657.11 68
1657.20 69
1657.29 69
1657.39 69
1657.48 68
1657.57 64
1657.67 58
1657.76 51
1657.85 42
1657.95 35
1658.04 28
1658.13 24
1658.23 21
1658.32 19
1658.41 17
1658.51 15
1658.60 12
1658.69 6
1658.79 0
1658.88 0
1658.97 0
1659.07 0
1659.16 0
1659.26 0
1659.35 0
1659.44 0
1659.54 4
1659.63 14
1659.72 24
1659.82 35
1659.91 45
1660.00 55
1660.10 64
1660.19 74
1660.28 83
1660.38 91
1660.47 97
1660.56 100
1660.66 101
1660.75 100
1660.84 96
1660.94 90
1661.03 83
1661.12 75
1661.22 68
1661.31 60
1661.40 52
1661.50 45
1661.59 39
1661.68 33
1661.78 27
1661.87 23
1661.96 19
1662.06 18
1662.15 18
1662.25 20
1662.34 25
1662.43 31
1662.53 38
1662.62 45
1662.71 51
1662.81 55
1662.90 57
1662.99 59
1663.09 61
1663.18 63
1663.27 66
1663.37 71
1663.46 76
1663.55 81
1663.65 86
1663.74 89
1663.83 92
1663.93 92
1664.02 91
1664.12 89
1664.21 86
1664.30 81
1664.40 76
1664.49 70
1664.58 65
1664.68 60
1664.77 57
1664.86 56
1664.96 58
1665.05 63
1665.14 70
1665.24 78
1665.33 87
1665.42 96
1665.52 103
1665.61 107
1665.71 108
1665.80 107
1665.89 104
1665.99 98
1666.08 92
1666.17 84
1666.27 77
1666.36 70
1666.45 65
1666.55 61
1666.64 59
1666.74 60
1666.83 63
1666.92 68
1667.02 73
1667.11 78
1667.20 81
1667.30 83
1667.39 84
1667.48 85
1667.58 86
1667.67 88
1667.76 90
1667.86 93
1667.95 96
1668.05 98
1668.14 100
1668.23 102
1668.33 104
1668.42 106
1668.51 108
1668.61 110
1668.70 110
1668.79 110
1668.89 107
1668.98 103
1669.08 98
1669.17 93
1669.26 87
1669.36 82
1669.45 79
1669.54 76
1669.64 75
1669.73 75
1669.83 78
1669.92 83
1670.01 88
1670.11 93
1670.20 97
1670.29 100
1670.39 100
1670.48 100
1670.57 101
1670.67 102
1670.76 106
1670.86 112
1670.95 120
1671.04 128
1671.14 135
1671.23 140
1671.32 142
1671.42 141
1671.51 136
1671.61 129
1671.70 120
1671.79 110
1671.89 100
1671.98 90
1672.07 82
1672.17 74
1672.26 67
1672.36 63
1672.45 60
1672.54 59
1672.64 59
1672.73 60
1672.82 60
1672.92 60
1673.01 58
1673.11 55
1673.20 51
1673.29 46
1673.39 41
1673.48 38
1673.58 38
1673.67 40
1673.76 45
1673.86 52
1673.95 61
1674.04 69
1674.14 75
1674.23 81
1674.33 83
1674.42 84
1674.51 83
1674.61 80
1674.70 77
1674.79 73
1674.89 69
1674.98 65
1675.08 62
1675.17 58
1675.26 54
1675.36 50
1675.45 46
1675.55 43
1675.64 40
1675.73 38
1675.83 39
1675.92 42
1676.01 47
1676.11 55
1676.20 64
1676.30 74
1676.39 84
1676.48 94
1676.58 102
1676.67 109
1676.77 114
1676.86 117
1676.95 118
1677.05 117
1677.14 113
1677.24 108
1677.33 102
1677.42 97
1677.52 93
1677.61 90
1677.70 89
1677.80 89
1677.89 90
1677.99 89
1678.08 88
1678.17 85
1678.27 82
1678.36 80
1678.46 79
1678.55 80
1678.64 82
1678.74 86
1678.83 89
1678.93 89
1679.02 87
1679.11 82
1679.21 75
1679.30 66
1679.40 59
1679.49 53
1679.58 49
1679.68 49
1679.77 51
1679.87 54
1679.96 58
1680.05 62
1680.15 65
1680.24 68
1680.34 71
1680.43 73
1680.52 75
1680.62 77
1680.71 79
1680.81 80
1680.90 81
1680.99 81
1681.09 82
1681.18 82
1681.28 81
1681.37 81
1681.46 82
1681.56 82
1681.65 83
1681.75 84
1681.84 85
1681.93 87
1682.03 89
1682.12 91
1682.22 92
1682.31 93
1682.40 93
1682.50 92
1682.59 92
1682.69 92
1682.78 95
1682.87 100
1682.97 108
1683.06 117
1683.16 126
1683.25 134
1683.34 139
1683.44 142
1683.53 142
1683.63 138
1683.72 133
1683.81 126
1683.91 118
1684.00 111
1684.10 104
1684.19 97
1684.28 92
1684.38 87
1684.47 83
1684.57 78
1684.66 73
1684.76 68
1684.85 63
1684.94 59
1685.04 56
1685.13 55
1685.23 56
1685.32 58
1685.41 61
1685.51 63
1685.60 65
1685.70 65
1685.79 65
1685.88 64
1685.98 63
1686.07 63
1686.17 64
1686.26 66
1686.36 70
1686.45 75
1686.54 82
1686.64 91
1686.73 101
1686.83 111
1686.92 122
1687.01 131
1687.11 139
1687.20 144
1687.30 148
1687.39 149
1687.49 149
1687.58 147
1687.67 144
1687.77 141
1687.86 138
1687.96 137
1688.05 137
1688.15 140
1688.24 146
1688.33 153
1688.43 162
1688.52 170
1688.62 177
1688.71 182
1688.80 184
1688.90 184
1688.99 182
1689.09 178
1689.18 171
1689.28 164
1689.37 155
1689.46 145
1689.56 136
1689.65 128
1689.75 121
1689.84 116
1689.94 113
1690.03 112
1690.12 113
1690.22 115
1690.31 118
1690.41 121
1690.50 124
1690.60 126
1690.69 125
1690.78 123
1690.88 118
1690.97 110
1691.07 101
1691.16 92
1691.26 84
1691.35 79
1691.44 76
1691.54 77
1691.63 80
1691.73 85
1691.82 91
1691.92 95
1692.01 99
1692.10 101
1692.20 102
1692.29 102
1692.39 102
1692.48 103
1692.58 106
1692.67 110
1692.76 114
1692.86 119
1692.95 122
1693.05 123
1693.14 123
1693.24 121
1693.33 119
1693.42 118
1693.52 118
1693.61 120
1693.71 123
1693.80 127
1693.90 129
1693.99 130
1694.09 128
1694.18 125
1694.27 120
1694.37 114
1694.46 109
1694.56 106
1694.65 104
1694.75 104
1694.84 105
1694.93 106
1695.03 107
1695.12 107
1695.22 104
1695.31 99
1695.41 93
1695.50 85
1695.60 76
1695.69 67
1695.78 59
1695.88 51
1695.97 44
1696.07 40
1696.16 37
1696.26 38
1696.35 41
1696.45 46
1696.54 52
1696.63 57
1696.73 60
1696.82 62
1696.92 60
1697.01 56
1697.11 51
1697.20 46
1697.30 42
1697.39 40
1697.48 41
1697.58 46
1697.67 54
1697.77 63
1697.86 71
1697.96 77
1698.05 80
1698.15 79
1698.24 76
1698.33 71
1698.43 67
1698.52 65
1698.62 65
1698.71 67
1698.81 69
1698.90 72
1699.00 73
1699.09 71
1699.18 68
1699.28 63
1699.37 56
1699.47 49
1699.56 43
1699.66 37
1699.75 31
1699.85 27
1699.94 24
1700.04 22
1700.13 21
1700.22 22
1700.32 24
1700.41 26
1700.51 29
1700.60 32
1700.70 35
1700.79 39
1700.89 42
1700.98 45
1701.08 48
1701.17 49
1701.26 50
1701.36 51
1701.45 53
1701.55 56
1701.64 62
1701.74 69
1701.83 77
1701.93 85
1702.02 90
1702.12 93
1702.21 94
1702.31 92
1702.40 90
1702.49 88
1702.59 87
1702.68 88
1702.78 90
1702.87 93
1702.97 96
1703.06 97
1703.16 97
1703.25 94
1703.35 90
1703.44 83
1703.54 76
1703.63 70
1703.72 64
1703.82 60
1703.91 57
1704.01 56
1704.10 54
1704.20 51
1704.29 47
1704.39 42
1704.48 38
1704.58 34
1704.67 32
1704.77 31
1704.86 33
1704.95 35
1705.05 38
1705.14 40
1705.24 42
1705.33 42
1705.43 43
1705.52 44
1705.62 46
1705.71 51
1705.81 59
1705.90 70
1706.00 82
1706.09 95
1706.19 108
1706.28 118
1706.38 124
1706.47 125
1706.56 120
1706.66 111
1706.75 98
1706.85 84
1706.94 70
1707.04 60
1707.13 54
1707.23 52
1707.32 53
1707.42 57
1707.51 61
1707.61 66
1707.70 70
1707.80 74
1707.89 78
1707.99 82
1708.08 87
1708.18 92
1708.27 95
1708.36 97
1708.46 97
1708.55 95
1708.65 92
1708.74 88
1708.84 84
1708.93 81
1709.03 79
1709.12 77
1709.22 74
1709.31 71
1709.41 67
1709.50 62
1709.60 56
1709.69 50
1709.79 43
1709.88 35
1709.98 27
1710.07 18
1710.17 10
1710.26 3
1710.36 0
1710.45 0
1710.55 0
1710.64 0
1710.73 0
1710.83 0
1710.92 0
1711.02 0
1711.11 1
1711.21 2
1711.30 3
1711.40 5
1711.49 9
1711.59 13
1711.68 19
1711.78 26
1711.87 33
1711.97 42
1712.06 51
1712.16 62
1712.25 73
1712.35 86
1712.44 98
1712.54 111
1712.63 122
1712.73 132
1712.82 141
1712.92 148
1713.01 155
1713.11 161
1713.20 167
1713.30 173
1713.39 180
1713.49 186
1713.58 192
1713.68 196
1713.77 198
1713.87 197
1713.96 194
1714.06 189
1714.15 183
1714.25 177
1714.34 172
1714.44 167
1714.53 164
1714.63 160
1714.72 156
1714.81 151
1714.91 144
1715.00 137
1715.10 130
1715.19 124
1715.29 119
1715.38 117
1715.48 116
1715.57 116
1715.67 117
1715.76 117
1715.86 117
1715.95 116
1716.05 113
1716.14 110
1716.24 106
1716.33 102
1716.43 97
1716.52 92
1716.62 87
1716.71 82
1716.81 77
1716.90 74
1717.00 72
1717.09 73
1717.19 75
1717.28 78
1717.38 80
1717.47 81
1717.57 80
1717.66 75
1717.76 68
1717.85 61
1717.95 54
1718.04 49
1718.14 46
1718.23 48
1718.33 52
1718.42 58
1718.52 64
1718.61 70
1718.71 74
1718.80 78
1718.90 80
1719.00 82
1719.09 83
1719.19 84
1719.28 83
1719.38 81
1719.47 77
1719.57 71
1719.66 64
1719.76 56
1719.85 49
1719.95 43
1720.04 38
1720.14 34
1720.23 30
1720.33 28
1720.42 25
1720.52 22
1720.61 20
1720.71 19
1720.80 21
1720.90 25
1720.99 34
1721.09 45
1721.18 60
1721.28 75
1721.37 89
1721.47 100
1721.56 108
1721.66 112
1721.75 111
1721.85 106
1721.94 97
1722.04 88
1722.13 77
1722.23 66
1722.32 56
1722.42 48
1722.51 42
1722.61 40
1722.70 41
1722.80 46
1722.89 54
1722.99 63
1723.09 73
1723.18 81
1723.28 87
1723.37 90
1723.47 89
1723.56 84
1723.66 78
1723.75 70
1723.85 62
1723.94 56
1724.04 51
1724.13 48
1724.23 47
1724.32 46
1724.42 45
1724.51 43
1724.61 40
1724.70 36
1724.80 32
1724.89 29
1724.99 29
1725.08 33
1725.18 41
1725.27 53
1725.37 68
1725.47 84
1725.56 100
1725.66 115
1725.75 126
1725.85 134
1725.94 137
1726.04 136
1726.13 131
1726.23 123
1726.32 114
1726.42 105
1726.51 97
1726.61 91
1726.70 87
1726.80 85
1726.89 85
1726.99 85
1727.08 87
1727.18 90
1727.28 94
1727.37 100
1727.47 107
1727.56 114
1727.66 119
1727.75 123
1727.85 125
1727.94 125
1728.04 122
1728.13 119
1728.23 115
1728.32 110
1728.42 107
1728.51 103
1728.61 101
1728.70 100
1728.80 99
1728.90 98
1728.99 98
1729.09 98
1729.18 99
1729.28 102
1729.37 106
1729.47 114
1729.56 124
1729.66 136
1729.75 148
1729.85 158
1729.94 166
1730.04 171
1730.14 172
1730.23 170
1730.33 166
1730.42 161
1730.52 157
1730.61 152
1730.71 148
1730.80 142
1730.90 134
1730.99 125
1731.09 114
1731.18 104
1731.28 96
1731.38 92
1731.47 93
1731.57 97
1731.66 104
1731.76 111
1731.85 116
1731.95 117
1732.04 112
1732.14 104
1732.23 92
1732.33 80
1732.42 68
1732.52 60
1732.62 56
1732.71 55
1732.81 58
1732.90 63
1733.00 70
1733.09 77
1733.19 84
1733.28 90
1733.38 96
1733.47 99
1733.57 101
1733.67 101
1733.76 99
1733.86 94
1733.95 89
1734.05 83
1734.14 77
1734.24 73
1734.33 70
1734.43 68
1734.52 66
1734.62 66
1734.72 65
1734.81 64
1734.91 64
1735.00 65
1735.10 68
1735.19 73
1735.29 79
1735.38 85
1735.48 90
1735.58 93
1735.67 93
1735.77 93
1735.86 92
1735.96 93
1736.05 95
1736.15 100
1736.24 104
1736.34 109
1736.44 113
1736.53 115
1736.63 114
1736.72 113
1736.82 112
1736.91 112
1737.01 114
1737.10 118
1737.20 124
1737.30 131
1737.39 139
1737.49 145
1737.58 150
1737.68 153
1737.77 153
1737.87 151
1737.96 147
1738.06 141
1738.16 134
1738.25 126
1738.35 116
1738.44 106
1738.54 95
1738.63 84
1738.73 75
1738.82 67
1738.92 61
1739.02 59
1739.11 58
1739.21 60
1739.30 62
1739.40 66
1739.49 69
1739.59 73
1739.69 77
1739.78 81
1739.88 85
1739.97 87
1740.07 86
1740.16 84
1740.26 78
1740.35 71
1740.45 63
1740.55 56
1740.64 51
1740.74 48
1740.83 48
1740.93 52
1741.02 58
1741.12 67
1741.22 77
1741.31 88
1741.41 99
1741.50 109
1741.60 118
1741.69 125
1741.79 130
1741.89 132
1741.98 132
1742.08 131
1742.17 129
1742.27 127
1742.36 125
1742.46 124
1742.56 123
1742.65 122
1742.75 122
1742.84 122
1742.94 122
1743.03 122
1743.13 121
1743.23 120
1743.32 119
1743.42 116
1743.51 113
1743.61 110
1743.70 106
1743.80 100
1743.90 94
1743.99 86
1744.09 77
1744.18 67
1744.28 59
1744.37 51
1744.47 44
1744.57 38
1744.66 33
1744.76 27
1744.85 21
1744.95 15
1745.04 9
1745.14 4
1745.24 0
1745.33 0
1745.43 1
1745.52 4
1745.62 8
1745.71 11
1745.81 13
1745.91 13
1746.00 12
1746.10 9
1746.19 6
1746.29 3
1746.39 2
1746.48 2
1746.58 3
1746.67 4
1746.77 5
1746.86 5
1746.96 5
1747.06 4
1747.15 2
1747.25 1
1747.34 0
1747.44 1
1747.54 3
1747.63 6
1747.73 11
1747.82 17
1747.92 24
1748.01 30
1748.11 35
1748.21 40
1748.30 43
1748.40 46
1748.49 47
1748.59 47
1748.69 47
1748.78 46
1748.88 45
1748.97 43
1749.07 42
1749.17 41
1749.26 40
1749.36 40
1749.45 41
1749.55 41
1749.64 43
1749.74 44
1749.84 44
1749.93 44
1750.03 45
1750.12 46
1750.22 49
1750.32 54
1750.41 60
1750.51 68
1750.60 75
1750.70 79
1750.80 81
1750.89 79
1750.99 73
1751.08 64
1751.18 54
1751.28 43
1751.37 34
1751.47 26
1751.56 21
1751.66 17
1751.76 14
1751.85 11
1751.95 7
1752.04 3
1752.14 0
1752.24 0
1752.33 0
1752.43 0
1752.52 0
1752.62 0
1752.72 0
1752.81 0
1752.91 8
1753.00 17
1753.10 26
1753.20 34
1753.29 40
1753.39 44
1753.48 47
1753.58 49
1753.68 50
1753.77 52
1753.87 54
1753.96 56
1754.06 58
1754.16 60
1754.25 60
1754.35 61
1754.44 61
1754.54 62
1754.64 64
1754.73 66
1754.83 69
1754.92 72
1755.02 74
1755.12 74
1755.21 73
1755.31 70
1755.40 67
1755.50 63
1755.60 61
1755.69 60
1755.79 60
1755.88 60
1755.98 61
1756.08 61
1756.17 60
1756.27 59
1756.36 58
1756.46 57
1756.56 59
1756.65 62
1756.75 67
1756.85 72
1756.94 77
1757.04 81
1757.13 84
1757.23 86
1757.33 89
1757.42 93
1757.52 98
1757.61 104
1757.71 109
1757.81 112
1757.90 113
1758.00 111
1758.09 108
1758.19 104
1758.29 101
1758.38 100
1758.48 102
1758.58 105
1758.67 108
1758.77 111
1758.86 113
1758.96 111
1759.06 107
1759.15 101
1759.25 94
1759.34 87
1759.44 83
1759.54 81
1759.63 84
1759.73 91
1759.83 103
1759.92 119
1760.02 138
1760.11 159
1760.21 179
1760.31 197
1760.40 210
1760.50 217
1760.60 219
1760.69 217
1760.79 211
1760.88 204
1760.98 197
1761.08 191
1761.17 186
1761.27 181
1761.36 175
1761.46 167
1761.56 158
1761.65 146
1761.75 133
1761.85 121
1761.94 110
1762.04 100
1762.13 93
1762.23 88
1762.33 85
1762.42 83
1762.52 81
1762.62 79
1762.71 77
1762.81 76
1762.90 76
1763.00 77
1763.10 80
1763.19 84
1763.29 88
1763.39 94
1763.48 100
1763.58 106
1763.67 112
1763.77 117
1763.87 121
1763.96 124
1764.06 124
1764.16 121
1764.25 116
1764.35 109
1764.45 101
1764.54 93
1764.64 86
1764.73 82
1764.83 79
1764.93 78
1765.02 77
1765.12 78
1765.22 79
1765.31 80
1765.41 81
1765.50 83
1765.60 83
1765.70 82
1765.79 79
1765.89 75
1765.99 68
1766.08 61
1766.18 55
1766.28 51
1766.37 49
1766.47 53
1766.56 61
1766.66 73
1766.76 88
1766.85 106
1766.95 124
1767.05 140
1767.14 154
1767.24 164
1767.34 171
1767.43 174
1767.53 174
1767.62 170
1767.72 162
1767.82 151
1767.91 138
1768.01 124
1768.11 111
1768.20 99
1768.30 91
1768.40 86
1768.49 84
1768.59 84
1768.69 85
1768.78 85
1768.88 85
1768.97 84
1769.07 82
1769.17 79
1769.26 75
1769.36 70
1769.46 65
1769.55 60
1769.65 55
1769.75 51
1769.84 51
1769.94 56
1770.04 64
1770.13 77
1770.23 92
1770.33 107
1770.42 119
1770.52 128
1770.61 131
1770.71 131
1770.81 129
1770.90 125
1771.00 122
1771.10 120
1771.19 118
1771.29 116
1771.39 114
1771.48 109
1771.58 104
1771.68 97
1771.77 91
1771.87 85
1771.97 80
1772.06 77
1772.16 76
1772.25 75
1772.35 75
1772.45 75
1772.54 76
1772.64 77
1772.74 79
1772.83 82
1772.93 85
1773.03 87
1773.12 87
1773.22 86
1773.32 83
1773.41 79
1773.51 75
1773.61 72
1773.70 70
1773.80 70
1773.90 72
1773.99 74
1774.09 77
1774.19 78
1774.28 79
1774.38 77
1774.48 73
1774.57 66
1774.67 57
1774.77 47
1774.86 36
1774.96 25
1775.06 16
1775.15 11
1775.25 8
1775.34 8
1775.44 9
1775.54 11
1775.63 12
1775.73 11
1775.83 8
1775.92 3
1776.02 0
1776.12 0
1776.21 0
1776.31 0
1776.41 0
1776.50 0
1776.60 0
1776.70 0
1776.79 8
1776.89 18
1776.99 29
1777.08 42
1777.18 53
1777.28 63
1777.37 70
1777.47 74
1777.57 74
1777.66 72
1777.76 67
1777.86 63
1777.95 60
1778.05 59
1778.15 60
1778.24 63
1778.34 67
1778.44 73
1778.53 78
1778.63 83
1778.73 87
1778.82 90
1778.92 94
1779.02 98
1779.11 102
1779.21 107
1779.31 112
1779.40 116
1779.50 120
1779.60 123
1779.69 125
1779.79 125
1779.89 125
1779.99 123
1780.08 121
1780.18 118
1780.28 114
1780.37 110
1780.47 106
1780.57 102
1780.66 98
1780.76 95
1780.86 92
1780.95 90
1781.05 89
1781.15 87
1781.24 85
1781.34 83
1781.44 82
1781.53 82
1781.63 83
1781.73 85
1781.82 87
1781.92 89
1782.02 91
1782.11 91
1782.21 90
1782.31 89
1782.40 87
1782.50 86
1782.60 87
1782.69 90
1782.79 96
1782.89 104
1782.99 113
1783.08 122
1783.18 130
1783.28 135
1783.37 138
1783.47 138
1783.57 135
1783.66 130
1783.76 125
1783.86 119
1783.95 115
1784.05 113
1784.15 112
1784.24 112
1784.34 114
1784.44 115
1784.53 116
1784.63 116
1784.73 116
1784.83 114
1784.92 112
1785.02 109
1785.12 107
1785.21 105
1785.31 104
1785.41 105
1785.50 108
1785.60 112
1785.70 117
1785.79 121
1785.89 124
1785.99 125
1786.08 123
1786.18 119
1786.28 112
1786.38 104
1786.47 96
1786.57 91
1786.67 88
1786.76 90
1786.86 95
1786.96 104
1787.05 115
1787.15 126
1787.25 136
1787.34 144
1787.44 150
1787.54 154
1787.64 157
1787.73 159
1787.83 162
1787.93 165
1788.02 168
1788.12 169
1788.22 170
1788.31 169
1788.41 167
1788.51 164
1788.60 162
1788.70 161
1788.80 160
1788.90 158
1788.99 155
1789.09 150
1789.19 142
1789.28 131
1789.38 120
1789.48 110
1789.57 103
1789.67 101
1789.77 104
1789.87 111
1789.96 121
1790.06 132
1790.16 140
1790.25 146
1790.35 147
1790.45 145
1790.54 139
1790.64 133
1790.74 127
1790.84 122
1790.93 121
1791.03 122
1791.13 124
1791.22 127
1791.32 129
1791.42 129
1791.51 126
1791.61 119
1791.71 111
1791.81 101
1791.90 91
1792.00 82
1792.10 75
1792.19 70
1792.29 69
1792.39 70
1792.49 73
1792.58 78
1792.68 84
1792.78 92
1792.87 99
1792.97 108
1793.07 116
1793.17 125
1793.26 133
1793.36 141
1793.46 147
1793.55 152
1793.65 155
1793.75 157
1793.84 155
1793.94 152
1794.04 146
1794.14 138
1794.23 129
1794.33 120
1794.43 112
1794.52 105
1794.62 99
1794.72 96
1794.82 94
1794.91 92
1795.01 91
1795.11 90
1795.20 87
1795.30 85
1795.40 83
1795.50 81
1795.59 80
1795.69 80
1795.79 79
1795.88 78
1795.98 77
1796.08 76
1796.18 76
1796.27 78
1796.37 83
1796.47 89
1796.56 96
1796.66 104
1796.76 110
1796.86 115
1796.95 117
1797.05 118
1797.15 116
1797.25 114
1797.34 112
1797.44 111
1797.54 112
1797.63 115
1797.73 120
1797.83 127
1797.93 134
1798.02 141
1798.12 147
1798.22 152
1798.31 154
1798.41 155
1798.51 156
1798.61 159
1798.70 164
1798.80 171
1798.90 182
1799.00 194
1799.09 205
1799.19 214
1799.29 218
1799.38 218
1799.48 215
1799.58 210
1799.68 205
1799.77 201
1799.87 198
1799.97 196
1800.07 194
1800.16 191
1800.26 186
1800.36 179
1800.45 172
1800.55 165
1800.65 159
1800.75 155
1800.84 151
1800.94 148
1801.04 145
1801.14 140
1801.23 136
1801.33 131
1801.43 127
1801.52 124
1801.62 123
1801.72 125
1801.82 127
1801.91 131
1802.01 135
1802.11 138
1802.21 140
1802.30 142
1802.40 142
1802.50 141
1802.60 139
1802.69 136
1802.79 131
1802.89 126
1802.98 119
1803.08 112
1803.18 105
1803.28 99
1803.37 95
1803.47 91
1803.57 90
1803.67 90
1803.76 92
1803.86 95
1803.96 98
1804.06 101
1804.15 103
1804.25 104
1804.35 103
1804.45 102
1804.54 101
1804.64 100
1804.74 100
1804.83 102
1804.93 104
1805.03 105
1805.13 105
1805.22 103
1805.32 99
1805.42 94
1805.52 87
1805.61 81
1805.71 77
1805.81 75
1805.91 76
1806.00 80
1806.10 86
1806.20 91
1806.30 95
1806.39 97
1806.49 95
1806.59 90
1806.69 82
1806.78 72
1806.88 62
1806.98 53
1807.08 45
1807.17 39
1807.27 35
1807.37 34
1807.47 36
1807.56 41
1807.66 48
1807.76 56
1807.86 65
1807.95 74
1808.05 81
1808.15 88
1808.25 93
1808.34 97
1808.44 101
1808.54 104
1808.64 108
1808.73 111
1808.83 115
1808.93 118
1809.03 121
1809.12 124
1809.22 126
1809.32 127
1809.42 128
1809.51 127
1809.61 127
1809.71 125
1809.81 122
1809.90 117
1810.00 111
1810.10 103
1810.20 94
1810.29 82
1810.39 70
1810.49 58
1810.59 47
1810.68 37
1810.78 30
1810.88 26
1810.98 25
1811.07 25
1811.17 27
1811.27 27
1811.37 26
1811.46 23
1811.56 18
1811.66 10
1811.76 2
1811.85 0
1811.95 0
1812.05 0
1812.15 0
1812.25 0
1812.34 0
1812.44 0
1812.54 0
1812.64 8
1812.73 17
1812.83 26
1812.93 35
1813.03 43
1813.12 49
1813.22 53
1813.32 55
1813.42 55
1813.51 52
1813.61 47
1813.71 39
1813.81 29
1813.90 18
1814.00 7
1814.10 0
1814.20 0
1814.30 0
1814.39 0
1814.49 0
1814.59 0
1814.69 0
1814.78 0
1814.88 11
1814.98 21
1815.08 32
1815.17 43
1815.27 53
1815.37 65
1815.47 77
1815.57 90
1815.66 103
1815.76 115
1815.86 125
1815.96 131
1816.05 135
1816.15 135
1816.25 133
1816.35 130
1816.44 128
1816.54 128
1816.64 129
1816.74 132
1816.84 136
1816.93 139
1817.03 141
1817.13 141
1817.23 139
1817.32 135
1817.42 130
1817.52 125
1817.62 121
1817.72 118
1817.81 117
1817.91 117
1818.01 118
1818.11 120
1818.20 123
1818.30 127
1818.40 132
1818.50 139
1818.60 147
1818.69 156
1818.79 167
1818.89 179
1818.99 191
1819.08 203
1819.18 217
1819.28 230
1819.38 244
1819.48 256
1819.57 266
1819.67 274
1819.77 277
1819.87 275
1819.96 267
1820.06 254
1820.16 237
1820.26 217
1820.36 196
1820.45 174
1820.55 154
1820.65 137
1820.75 123
1820.84 113
1820.94 106
1821.04 103
1821.14 103
1821.24 106
1821.33 112
1821.43 118
1821.53 125
1821.63 132
1821.73 138
1821.82 142
1821.92 145
1822.02 146
1822.12 146
1822.21 145
1822.31 144
1822.41 142
1822.51 138
1822.61 135
1822.70 130
1822.80 126
1822.90 120
1823.00 114
1823.10 108
1823.19 100
1823.29 92
1823.39 84
1823.49 75
1823.59 67
1823.68 60
1823.78 55
1823.88 50
1823.98 47
1824.07 43
1824.17 39
1824.27 35
1824.37 29
1824.47 24
1824.56 20
1824.66 18
1824.76 18
1824.86 19
1824.96 21
1825.05 24
1825.15 27
1825.25 30
1825.35 32
1825.45 33
1825.54 33
1825.64 32
1825.74 30
1825.84 28
1825.94 25
1826.03 23
1826.13 21
1826.23 21
1826.33 22
1826.43 24
1826.52 26
1826.62 29
1826.72 31
1826.82 32
1826.92 33
1827.01 33
1827.11 31
1827.21 29
1827.31 26
1827.41 23
1827.50 20
1827.60 19
1827.70 20
1827.80 23
1827.90 28
1827.99 34
1828.09 41
1828.19 47
1828.29 52
1828.39 55
1828.48 55
1828.58 52
1828.68 48
1828.78 42
1828.88 37
1828.97 33
1829.07 32
1829.17 34
1829.27 38
1829.37 45
1829.46 53
1829.56 60
1829.66 65
1829.76 66
1829.86 64
1829.95 59
1830.05 52
1830.15 44
1830.25 39
1830.35 37
1830.45 39
1830.54 46
1830.64 57
1830.74 70
1830.84 83
1830.94 93
1831.03 100
1831.13 103
1831.23 101
1831.33 96
1831.43 89
1831.52 79
1831.62 69
1831.72 60
1831.82 52
1831.92 48
1832.02 46
1832.11 48
1832.21 51
1832.31 56
1832.41 60
1832.51 62
1832.60 62
1832.70 59
1832.80 54
1832.90 47
1833.00 41
1833.09 35
1833.19 30
1833.29 27
1833.39 26
1833.49 25
1833.59 24
1833.68 22
1833.78 20
1833.88 18
1833.98 17
1834.08 18
1834.17 20
1834.27 23
1834.37 28
1834.47 32
1834.57 35
1834.67 38
1834.76 38
1834.86 37
1834.96 35
1835.06 32
1835.16 29
1835.26 27
1835.35 26
1835.45 26
1835.55 29
1835.65 32
1835.75 37
1835.84 43
1835.94 49
1836.04 54
1836.14 58
1836.24 60
1836.34 61
1836.43 61
1836.53 58
1836.63 54
1836.73 48
1836.83 41
1836.93 33
1837.02 26
1837.12 19
1837.22 13
1837.32 9
1837.42 6
1837.51 3
1837.61 2
1837.71 0
1837.81 0
1837.91 0
1838.01 0
1838.10 1
1838.20 4
1838.30 9
1838.40 16
1838.50 24
1838.60 34
1838.69 44
1838.79 53
1838.89 60
1838.99 65
1839.09 66
1839.19 64
1839.28 60
1839.38 54
1839.48 47
1839.58 41
1839.68 36
1839.78 34
1839.87 34
1839.97 37
1840.07 44
1840.17 53
1840.27 62
1840.37 71
1840.46 79
1840.56 86
1840.66 89
1840.76 91
1840.86 92
1840.96 93
1841.05 93
1841.15 95
1841.25 98
1841.35 102
1841.45 106
1841.55 109
1841.65 110
1841.74 109
1841.84 106
1841.94 100
1842.04 94
1842.14 87
1842.24 80
1842.33 75
1842.43 71
1842.53 67
1842.63 65
1842.73 62
1842.83 59
1842.92 56
1843.02 52
1843.12 48
1843.22 43
1843.32 38
1843.42 33
1843.52 28
1843.61 24
1843.71 21
1843.81 21
1843.91 24
1844.01 28
1844.11 34
1844.20 40
1844.30 45
1844.40 47
1844.50 47
1844.60 44
1844.70 39
1844.80 34
1844.89 29
1844.99 25
1845.09 21
1845.19 18
1845.29 15
1845.39 11
1845.48 5
1845.58 0
1845.68 0
1845.78 0
1845.88 0
1845.98 0
1846.08 0
1846.17 0
1846.27 0
1846.37 7
1846.47 16
1846.57 25
1846.67 33
1846.77 39
1846.86 43
1846.96 46
1847.06 48
1847.16 48
1847.26 47
1847.36 44
1847.45 41
1847.55 38
1847.65 36
1847.75 35
1847.85 34
1847.95 34
1848.05 33
1848.14 32
1848.24 31
1848.34 30
1848.44 30
1848.54 31
1848.64 33
1848.74 36
1848.83 39
1848.93 41
1849.03 43
1849.13 44
1849.23 44
1849.33 43
1849.43 41
1849.53 37
1849.62 32
1849.72 25
1849.82 17
1849.92 9
1850.02 1
1850.12 0
1850.22 0
1850.31 0
1850.41 0
1850.51 0
1850.61 0
1850.71 0
1850.81 0
1850.91 3
1851.00 10
1851.10 17
1851.20 25
1851.30 31
1851.40 37
1851.50 39
1851.60 40
1851.69 37
1851.79 33
1851.89 28
1851.99 23
1852.09 21
1852.19 21
1852.29 25
1852.39 31
1852.48 37
1852.58 44
1852.68 48
1852.78 50
1852.88 49
1852.98 46
1853.08 42
1853.18 39
1853.27 37
1853.37 37
1853.47 39
1853.57 43
1853.67 46
1853.77 49
1853.87 49
1853.96 47
1854.06 42
1854.16 35
1854.26 27
1854.36 20
1854.46 14
1854.56 10
1854.66 9
1854.75 12
1854.85 16
1854.95 22
1855.05 29
1855.15 36
1855.25 42
1855.35 48
1855.45 51
1855.54 52
1855.64 49
1855.74 42
1855.84 32
1855.94 20
1856.04 7
1856.14 0
1856.24 0
1856.33 0
1856.43 0
1856.53 0
1856.63 0
1856.73 11
1856.83 22
1856.93 34
1857.03 45
1857.13 54
1857.22 62
1857.32 69
1857.42 74
1857.52 78
1857.62 80
1857.72 80
1857.82 78
1857.92 75
1858.01 68
1858.11 60
1858.21 49
1858.31 38
1858.41 28
1858.51 21
1858.61 18
1858.71 19
1858.81 25
1858.90 35
1859.00 47
1859.10 59
1859.20 70
1859.30 78
1859.40 82
1859.50 82
1859.60 79
1859.70 73
1859.79 67
1859.89 59
1859.99 52
1860.09 46
1860.19 39
1860.29 33
1860.39 27
1860.49 21
1860.59 17
1860.68 14
1860.78 14
1860.88 16
1860.98 20
1861.08 24
1861.18 27
1861.28 28
1861.38 26
1861.48 23
1861.57 20
1861.67 18
1861.77 17
1861.87 19
1861.97 23
1862.07 29
1862.17 36
1862.27 43
1862.37 50
1862.46 58
1862.56 65
1862.66 72
1862.76 77
1862.86 81
1862.96 83
1863.06 83
1863.16 82
1863.26 82
1863.36 83
1863.45 88
1863.55 94
1863.65 102
1863.75 110
1863.85 115
1863.95 117
1864.05 116
1864.15 112
1864.25 105
1864.35 96
1864.44 88
1864.54 79
1864.64 71
1864.74 63
1864.84 56
1864.94 49
1865.04 42
1865.14 38
1865.24 35
1865.34 36
1865.43 40
1865.53 47
1865.63 56
1865.73 68
1865.83 82
1865.93 96
1866.03 110
1866.13 123
1866.23 134
1866.33 142
1866.42 148
1866.52 151
1866.62 153
1866.72 154
1866.82 155
1866.92 157
1867.02 161
1867.12 164
1867.22 165
1867.32 164
1867.42 161
1867.51 155
1867.61 148
1867.71 141
1867.81 134
1867.91 129
1868.01 126
1868.11 123
1868.21 121
1868.31 120
1868.41 119
1868.51 119
1868.60 120
1868.70 123
1868.80 127
1868.90 131
1869.00 135
1869.10 138
1869.20 138
1869.30 134
1869.40 127
1869.50 118
1869.60 107
1869.70 96
1869.79 86
1869.89 79
1869.99 73
1870.09 70
1870.19 68
1870.29 68
1870.39 69
1870.49 71
1870.59 72
1870.69 73
1870.79 73
1870.88 72
1870.98 68
1871.08 62
1871.18 53
1871.28 43
1871.38 31
1871.48 20
1871.58 11
1871.68 5
1871.78 3
1871.88 4
1871.98 8
1872.08 13
1872.17 19
1872.27 24
1872.37 28
1872.47 30
1872.57 31
1872.67 30
1872.77 28
1872.87 26
1872.97 23
1873.07 20
1873.17 18
1873.27 17
1873.37 17
1873.46 17
1873.56 18
1873.66 17
1873.76 16
1873.86 13
1873.96 8
1874.06 3
1874.16 0
1874.26 0
1874.36 0
1874.46 0
1874.56 0
1874.66 0
1874.75 0
1874.85 0
1874.95 7
1875.05 18
1875.15 27
1875.25 36
1875.35 42
1875.45 47
1875.55 50
1875.65 53
1875.75 55
1875.85 58
1875.95 61
1876.05 64
1876.14 65
1876.24 67
1876.34 67
1876.44 67
1876.54 66
1876.64 65
1876.74 63
1876.84 62
1876.94 61
1877.04 60
1877.14 59
1877.24 58
1877.34 58
1877.44 59
1877.54 60
1877.63 63
1877.73 66
1877.83 70
1877.93 76
1878.03 83
1878.13 90
1878.23 98
1878.33 104
1878.43 110
1878.53 113
1878.63 114
1878.73 113
1878.83 111
1878.93 107
1879.03 104
1879.13 101
1879.22 98
1879.32 96
1879.42 95
1879.52 94
1879.62 93
1879.72 91
1879.82 90
1879.92 88
1880.02 86
1880.12 83
1880.22 81
1880.32 79
1880.42 78
1880.52 78
1880.62 79
1880.72 79
1880.82 78
1880.91 76
1881.01 73
1881.11 69
1881.21 64
1881.31 61
1881.41 58
1881.51 57
1881.61 58
1881.71 61
1881.81 65
1881.91 71
1882.01 77
1882.11 83
1882.21 90
1882.31 95
1882.41 100
1882.51 103
1882.61 104
1882.70 105
1882.80 104
1882.90 101
1883.00 97
1883.10 91
1883.20 84
1883.30 74
1883.40 63
1883.50 51
1883.60 40
1883.70 31
1883.80 23
1883.90 18
1884.00 14
1884.10 13
1884.20 12
1884.30 14
1884.40 17
1884.50 21
1884.60 26
1884.70 31
1884.79 34
1884.89 35
1884.99 34
1885.09 30
1885.19 24
1885.29 18
1885.39 12
1885.49 7
1885.59 3
1885.69 0
1885.79 0
1885.89 0
1885.99 0
1886.09 0
1886.19 0
1886.29 0
1886.39 0
1886.49 0
1886.59 0
1886.69 0
1886.79 1
1886.89 4
1886.99 7
1887.08 11
1887.18 14
1887.28 17
1887.38 18
1887.48 19
1887.58 18
1887.68 19
1887.78 20
1887.88 22
1887.98 26
1888.08 30
1888.18 35
1888.28 37
1888.38 38
1888.48 37
1888.58 34
1888.68 30
1888.78 25
1888.88 20
1888.98 17
1889.08 15
1889.18 15
1889.28 19
1889.38 25
1889.48 33
1889.58 42
1889.68 51
1889.78 59
1889.87 66
1889.97 72
1890.07 75
1890.17 78
1890.27 81
1890.37 84
1890.47 87
1890.57 91
1890.67 96
1890.77 101
1890.87 105
1890.97 109
1891.07 112
1891.17 112
1891.27 111
1891.37 108
1891.47 103
1891.57 97
1891.67 91
1891.77 86
1891.87 82
1891.97 80
1892.07 79
1892.17 80
1892.27 83
1892.37 88
1892.47 93
1892.57 99
1892.67 104
1892.77 107
1892.87 110
1892.97 111
1893.07 112
1893.17 113
1893.27 117
1893.36 124
1893.46 133
1893.56 144
1893.66 155
1893.76 164
1893.86 170
1893.96 171
1894.06 169
1894.16 163
1894.26 156
1894.36 148
1894.46 141
1894.56 134
1894.66 127
1894.76 119
1894.86 109
1894.96 97
1895.06 84
1895.16 71
1895.26 58
1895.36 48
1895.46 41
1895.56 36
1895.66 34
1895.76 33
1895.86 34
1895.96 36
1896.06 39
1896.16 44
1896.26 49
1896.36 56
1896.46 64
1896.56 71
1896.66 77
1896.76 80
1896.86 81
1896.96 78
1897.06 72
1897.16 65
1897.26 58
1897.36 53
1897.46 51
1897.56 54
1897.66 62
1897.76 72
1897.86 83
1897.96 92
1898.06 98
1898.16 99
1898.26 95
1898.36 88
1898.46 77
1898.56 67
1898.66 57
1898.76 51
1898.86 48
1898.96 48
1899.06 49
1899.16 51
1899.26 53
1899.36 55
1899.46 55
1899.56 55
1899.66 54
1899.76 53
1899.86 52
1899.96 51
1900.06 49
1900.16 47
1900.26 44
1900.36 40
1900.45 36
1900.55 31
1900.65 26
1900.75 22
1900.85 18
1900.95 15
1901.05 14
1901.15 14
1901.25 14
1901.35 15
1901.45 15
1901.55 14
1901.65 12
1901.75 11
1901.85 9
1901.95 9
1902.05 10
1902.15 11
1902.25 14
1902.35 16
1902.45 18
1902.55 20
1902.65 20
1902.75 20
1902.85 18
1902.95 16
1903.05 14
1903.15 11
1903.25 9
1903.35 8
1903.45 7
1903.55 8
1903.65 9
1903.75 12
1903.85 14
1903.95 18
1904.05 21
1904.16 26
1904.26 31
1904.36 36
1904.46 43
1904.56 50
1904.66 57
1904.76 63
1904.86 66
1904.96 66
1905.06 62
1905.16 53
1905.26 42
1905.36 28
1905.46 14
1905.56 1
1905.66 0
1905.76 0
1905.86 0
1905.96 0
1906.06 0
1906.16 0
1906.26 4
1906.36 9
1906.46 13
1906.56 15
1906.66 14
1906.76 11
1906.86 6
1906.96 1
1907.06 0
1907.16 0
1907.26 0
1907.36 0
1907.46 0
1907.56 0
1907.66 5
1907.76 13
1907.86 19
1907.96 23
1908.06 25
1908.16 24
1908.26 22
1908.36 20
1908.46 19
1908.56 21
1908.66 24
1908.76 30
1908.86 36
1908.96 42
1909.06 47
1909.16 51
1909.26 53
1909.36 54
1909.46 54
1909.56 54
1909.66 54
1909.76 53
1909.86 53
1909.96 51
1910.06 48
1910.16 44
1910.26 38
1910.36 31
1910.46 23
1910.56 15
1910.66 8
1910.76 3
1910.86 0
1910.96 1
1911.06 5
1911.17 11
1911.27 19
1911.37 26
1911.47 31
1911.57 33
1911.67 32
1911.77 28
1911.87 23
1911.97 18
1912.07 13
1912.17 12
1912.27 12
1912.37 16
1912.47 21
1912.57 27
1912.67 32
1912.77 35
1912.87 36
1912.97 33
1913.07 28
1913.17 22
1913.27 17
1913.37 14
1913.47 15
1913.57 20
1913.67 27
1913.77 35
1913.87 41
1913.97 45
1914.07 44
1914.17 40
1914.27 34
1914.37 29
1914.47 25
1914.57 24
1914.67 26
1914.78 30
1914.88 35
1914.98 42
1915.08 49
1915.18 58
1915.28 67
1915.38 77
1915.48 88
1915.58 98
1915.68 108
1915.78 117
1915.88 124
1915.98 129
1916.08 134
1916.18 138
1916.28 142
1916.38 146
1916.48 152
1916.58 159
1916.68 167
1916.78 176
1916.88 186
1916.98 198
1917.08 210
1917.18 224
1917.28 239
1917.38 254
1917.48 269
1917.59 282
1917.69 294
1917.79 302
1917.89 306
1917.99 308
1918.09 306
1918.19 302
1918.29 297
1918.39 292
1918.49 288
1918.59 285
1918.69 283
1918.79 282
1918.89 283
1918.99 284
1919.09 286
1919.19 289
1919.29 290
1919.39 290
1919.49 288
1919.59 284
1919.69 277
1919.79 269
1919.90 260
1920.00 250
1920.10 242
1920.20 235
1920.30 229
1920.40 225
1920.50 221
1920.60 216
1920.70 210
1920.80 204
1920.90 197
1921.00 191
1921.10 185
1921.20 182
1921.30 179
1921.40 176
1921.50 170
1921.60 162
1921.70 149
1921.80 134
1921.91 116
1922.01 99
1922.11 84
1922.21 72
1922.31 65
1922.41 61
1922.51 61
1922.61 64
1922.71 67
1922.81 71
1922.91 74
1923.01 78
1923.11 80
1923.21 81
1923.31 82
1923.41 82
1923.51 83
1923.61 84
1923.71 85
1923.82 85
1923.92 85
1924.02 84
1924.12 82
1924.22 78
1924.32 73
1924.42 67
1924.52 60
1924.62 55
1924.72 50
1924.82 46
1924.92 45
1925.02 47
1925.12 51
1925.22 57
1925.32 66
1925.42 75
1925.53 84
1925.63 92
1925.73 96
1925.83 97
1925.93 93
1926.03 86
1926.13 76
1926.23 65
1926.33 55
1926.43 47
1926.53 41
1926.63 39
1926.73 40
1926.83 41
1926.93 44
1927.03 46
1927.14 48
1927.24 50
1927.34 54
1927.44 61
1927.54 71
1927.64 85
1927.74 100
1927.84 115
1927.94 128
1928.04 137
1928.14 142
1928.24 143
1928.34 140
1928.44 134
1928.54 125
1928.65 115
1928.75 104
1928.85 93
1928.95 83
1929.05 74
1929.15 68
1929.25 63
1929.35 59
1929.45 57
1929.55 55
1929.65 54
1929.75 54
1929.85 56
1929.95 59
1930.06 62
1930.16 67
1930.26 71
1930.36 74
1930.46 76
1930.56 77
1930.66 77
1930.76 78
1930.86 78
1930.96 79
1931.06 78
1931.16 77
1931.26 74
1931.37 69
1931.47 62
1931.57 53
1931.67 44
1931.77 34
1931.87 26
1931.97 19
1932.07 14
1932.17 11
1932.27 8
1932.37 6
1932.47 3
1932.57 0
1932.68 0
1932.78 0
1932.88 0
1932.98 0
1933.08 0
1933.18 0
1933.28 0
1933.38 4
1933.48 7
1933.58 9
1933.68 9
1933.78 9
1933.89 10
1933.99 13
1934.09 18
1934.19 26
1934.29 36
1934.39 47
1934.49 59
1934.59 69
1934.69 78
1934.79 85
1934.89 92
1934.99 99
1935.10 105
1935.20 112
1935.30 119
1935.40 124
1935.50 127
1935.60 129
1935.70 128
1935.80 127
1935.90 124
1936.00 123
1936.10 122
1936.20 121
1936.31 122
1936.41 123
1936.51 124
1936.61 124
1936.71 124
1936.81 123
1936.91 124
1937.01 125
1937.11 128
1937.21 132
1937.31 137
1937.42 141
1937.52 143
1937.62 143
1937.72 140
1937.82 135
1937.92 127
1938.02 119
1938.12 110
1938.22 103
1938.32 97
1938.43 92
1938.53 88
1938.63 84
1938.73 82
1938.83 80
1938.93 81
1939.03 85
1939.13 92
1939.23 100
1939.33 110
1939.43 119
1939.54 128
1939.64 133
1939.74 136
1939.84 135
1939.94 132
1940.04 126
1940.14 119
1940.24 112
1940.34 106
1940.44 102
1940.55 100
1940.65 99
1940.75 99
1940.85 99
1940.95 98
1941.05 97
1941.15 94
1941.25 90
1941.35 86
1941.45 83
1941.56 82
1941.66 83
1941.76 86
1941.86 90
1941.96 94
1942.06 98
1942.16 101
1942.26 103
1942.36 104
1942.47 106
1942.57 109
1942.67 114
1942.77 120
1942.87 126
1942.97 132
1943.07 136
1943.17 137
1943.27 135
1943.37 130
1943.48 122
1943.58 114
1943.68 106
1943.78 98
1943.88 92
1943.98 86
1944.08 81
1944.18 76
1944.28 72
1944.39 70
1944.49 69
1944.59 70
1944.69 72
1944.79 76
1944.89 80
1944.99 85
1945.09 90
1945.19 93
1945.30 97
1945.40 99
1945.50 102
1945.60 104
1945.70 107
1945.80 109
1945.90 110
1946.00 109
1946.10 105
1946.21 98
1946.31 89
1946.41 78
1946.51 67
1946.61 56
1946.71 46
1946.81 40
1946.91 36
1947.02 35
1947.12 36
1947.22 38
1947.32 42
1947.42 45
1947.52 49
1947.62 51
1947.72 51
1947.82 50
1947.93 47
1948.03 42
1948.13 36
1948.23 28
1948.33 21
1948.43 15
1948.53 10
1948.63 9
1948.74 10
1948.84 15
1948.94 21
1949.04 28
1949.14 34
1949.24 40
1949.34 44
1949.44 47
1949.55 48
1949.65 48
1949.75 48
1949.85 49
1949.95 50
1950.05 51
1950.15 54
1950.25 58
1950.36 61
1950.46 65
1950.56 67
1950.66 68
1950.76 69
1950.86 68
1950.96 68
1951.06 68
1951.17 68
1951.27 69
1951.37 69
1951.47 69
1951.57 66
1951.67 61
1951.77 53
1951.87 43
1951.98 33
1952.08 23
1952.18 14
1952.28 8
1952.38 5
1952.48 4
1952.58 5
1952.68 6
1952.79 7
1952.89 8
1952.99 7
1953.09 5
1953.19 2
1953.29 0
1953.39 0
1953.50 0
1953.60 0
1953.70 0
1953.80 0
1953.90 2
1954.00 3
1954.10 4
1954.20 4
1954.31 3
1954.41 1
1954.51 0
1954.61 0
1954.71 0
1954.81 0
1954.91 1
1955.02 5
1955.12 9
1955.22 13
1955.32 18
1955.42 24
1955.52 30
1955.62 37
1955.73 43
1955.83 50
1955.93 57
1956.03 64
1956.13 70
1956.23 75
1956.33 79
1956.44 82
1956.54 83
1956.64 82
1956.74 81
1956.84 79
1956.94 78
1957.04 79
1957.15 81
1957.25 85
1957.35 89
1957.45 92
1957.55 94
1957.65 93
1957.75 90
1957.86 86
1957.96 80
1958.06 74
1958.16 68
1958.26 61
1958.36 55
1958.46 49
1958.57 42
1958.67 37
1958.77 33
1958.87 33
1958.97 35
1959.07 39
1959.17 46
1959.28 52
1959.38 58
1959.48 63
1959.58 66
1959.68 68
1959.78 70
1959.88 73
1959.99 77
1960.09 80
1960.19 83
1960.29 84
1960.39 82
1960.49 77
1960.60 70
1960.70 62
1960.80 52
1960.90 42
1961.00 33
1961.10 24
1961.20 16
1961.31 9
1961.41 3
1961.51 0
1961.61 0
1961.71 0
1961.81 0
1961.92 0
1962.02 0
1962.12 0
1962.22 0
1962.32 0
1962.42 7
1962.52 18
1962.63 31
1962.73 45
1962.83 58
1962.93 68
1963.03 76
1963.13 81
1963.24 81
1963.34 78
1963.44 73
1963.54 66
1963.64 61
1963.74 56
1963.85 54
1963.95 53
1964.05 52
1964.15 51
1964.25 48
1964.35 43
1964.46 36
1964.56 30
1964.66 25
1964.76 22
1964.86 23
1964.96 28
1965.07 35
1965.17 44
1965.27 53
1965.37 60
1965.47 65
1965.57 66
1965.67 64
1965.78 59
1965.88 52
1965.98 45
1966.08 38
1966.18 33
1966.28 29
1966.39 28
1966.49 28
1966.59 28
1966.69 30
1966.79 32
1966.89 35
1967.00 38
1967.10 42
1967.20 45
1967.30 49
1967.40 52
1967.51 55
1967.61 56
1967.71 57
1967.81 58
1967.91 58
1968.01 58
1968.12 56
1968.22 55
1968.32 53
1968.42 52
1968.52 54
1968.62 58
1968.73 66
1968.83 76
1968.93 87
1969.03 97
1969.13 106
1969.23 111
1969.34 113
1969.44 110
1969.54 106
1969.64 99
1969.74 93
1969.84 88
1969.95 85
1970.05 83
1970.15 83
1970.25 83
1970.35 82
1970.46 81
1970.56 78
1970.66 74
1970.76 70
1970.86 67
1970.96 65
1971.07 65
1971.17 66
1971.27 67
1971.37 69
1971.47 69
1971.58 70
1971.68 70
1971.78 73
1971.88 77
1971.98 84
1972.08 92
1972.19 102
1972.29 110
1972.39 116
1972.49 119
1972.59 118
1972.70 114
1972.80 107
1972.90 99
1973.00 92
1973.10 84
1973.20 78
1973.31 74
1973.41 71
1973.51 69
1973.61 69
1973.71 70
1973.82 72
1973.92 74
1974.02 77
1974.12 81
1974.22 84
1974.32 86
1974.43 87
1974.53 85
1974.63 80
1974.73 72
1974.83 64
1974.94 56
1975.04 51
1975.14 50
1975.24 53
1975.34 59
1975.45 69
1975.55 79
1975.65 87
1975.75 93
1975.85 96
1975.96 97
1976.06 97
1976.16 95
1976.26 94
1976.36 93
1976.46 92
1976.57 90
1976.67 89
1976.77 87
1976.87 86
1976.97 86
1977.08 89
1977.18 93
1977.28 98
1977.38 103
1977.48 107
1977.59 109
1977.69 107
1977.79 103
1977.89 97
1977.99 90
1978.10 85
1978.20 82
1978.30 81
1978.40 82
1978.50 85
1978.61 88
1978.71 90
1978.81 90
1978.91 89
1979.01 86
1979.12 81
1979.22 76
1979.32 69
1979.42 63
1979.52 56
1979.63 49
1979.73 42
1979.83 36
1979.93 31
1980.03 27
1980.14 25
1980.24 25
1980.34 27
1980.44 31
1980.54 37
1980.65 46
1980.75 57
1980.85 69
1980.95 83
1981.05 97
1981.16 111
1981.26 125
1981.36 138
1981.46 151
1981.56 164
1981.67 176
1981.77 185
1981.87 192
1981.97 193
1982.08 190
1982.18 181
1982.28 168
1982.38 153
1982.48 137
1982.59 123
1982.69 112
1982.79 104
1982.89 100
1982.99 99
1983.10 101
1983.20 104
1983.30 107
1983.40 108
1983.50 108
1983.61 107
1983.71 104
1983.81 101
1983.91 97
1984.02 93
1984.12 90
1984.22 86
1984.32 81
1984.42 75
1984.53 69
1984.63 62
1984.73 56
1984.83 49
1984.93 42
1985.04 35
1985.14 28
1985.24 21
1985.34 14
1985.45 8
1985.55 3
1985.65 0
1985.75 0
1985.85 0
1985.96 0
1986.06 0
1986.16 0
1986.26 0
1986.36 0
1986.47 0
1986.57 1
1986.67 10
1986.77 21
1986.88 34
1986.98 47
1987.08 60
1987.18 71
1987.28 80
1987.39 85
1987.49 86
1987.59 83
1987.69 78
1987.80 71
1987.90 65
1988.00 60
1988.10 57
1988.20 56
1988.31 57
1988.41 59
1988.51 62
1988.61 66
1988.72 70
1988.82 76
1988.92 83
1989.02 92
1989.12 101
1989.23 111
1989.33 119
1989.43 125
1989.53 129
1989.64 131
1989.74 131
1989.84 128
1989.94 124
1990.05 118
1990.15 112
1990.25 106
1990.35 102
1990.45 100
1990.56 102
1990.66 107
1990.76 114
1990.86 121
1990.97 127
1991.07 131
1991.17 131
1991.27 129
1991.38 125
1991.48 122
1991.58 121
1991.68 122
1991.78 127
1991.89 133
1991.99 139
1992.09 144
1992.19 146
1992.30 144
1992.40 138
1992.50 130
1992.60 120
1992.71 110
1992.81 101
1992.91 95
1993.01 92
1993.11 92
1993.22 96
1993.32 102
1993.42 108
1993.52 114
1993.63 118
1993.73 121
1993.83 122
1993.93 120
1994.04 118
1994.14 116
1994.24 114
1994.34 112
1994.45 110
1994.55 109
1994.65 108
1994.75 106
1994.86 104
1994.96 102
1995.06 100
1995.16 98
1995.27 96
1995.37 95
1995.47 95
1995.57 94
1995.67 94
1995.78 93
1995.88 93
1995.98 94
1996.08 96
1996.19 98
1996.29 102
1996.39 107
1996.49 112
1996.60 117
1996.70 120
1996.80 121
1996.90 119
1997.01 115
1997.11 108
1997.21 99
1997.31 89
1997.42 78
1997.52 68
1997.62 59
1997.72 52
1997.83 48
1997.93 47
1998.03 48
1998.13 52
1998.24 58
1998.34 64
1998.44 71
1998.54 76
1998.65 79
1998.75 80
1998.85 79
1998.95 75
1999.06 69
1999.16 60
1999.26 51
1999.36 41
1999.47 31
1999.57 23
1999.67 17
1999.77 15
1999.88 16
1999.98 19
2000.08 25
2000.18 32
2000.29 40
2000.39 46
2000.49 50
2000.59 54
2000.70 56
2000.80 58
2000.90 60
2001.00 62
2001.11 64
2001.21 65
2001.31 67
2001.41 67
2001.52 67
2001.62 66
2001.72 66
2001.83 67
2001.93 68
2002.03 69
2002.13 70
2002.24 69
2002.34 67
2002.44 64
2002.54 61
2002.65 57
2002.75 53
2002.85 49
2002.95 47
2003.06 45
2003.16 44
2003.26 44
2003.36 44
2003.47 44
2003.57 44
2003.67 44
2003.77 44
2003.88 44
2003.98 42
2004.08 40
2004.19 36
2004.29 32
2004.39 26
2004.49 20
2004.60 14
2004.70 10
2004.80 7
2004.90 7
2005.01 10
2005.11 16
2005.21 25
2005.31 35
2005.42 46
2005.52 57
2005.62 66
2005.73 75
2005.83 82
2005.93 87
2006.03 91
2006.14 94
2006.24 96
2006.34 97
2006.44 99
2006.55 100
2006.65 102
2006.75 104
2006.85 107
2006.96 111
2007.06 116
2007.16 120
2007.27 122
2007.37 123
2007.47 120
2007.57 114
2007.68 105
2007.78 93
2007.88 79
2007.98 65
2008.09 52
2008.19 43
2008.29 36
2008.40 35
2008.50 37
2008.60 43
2008.70 51
2008.81 60
2008.91 68
2009.01 76
2009.12 82
2009.22 87
2009.32 91
2009.42 94
2009.53 97
2009.63 100
2009.73 102
2009.83 104
2009.94 105
2010.04 104
2010.14 103
2010.25 101
2010.35 100
2010.45 99
2010.55 100
2010.66 101
2010.76 101
2010.86 100
2010.97 97
2011.07 92
2011.17 86
2011.27 79
2011.38 72
2011.48 64
2011.58 56
2011.69 47
2011.79 40
2011.89 33
2011.99 26
2012.10 21
2012.20 17
2012.30 13
2012.41 11
2012.51 9
2012.61 8
2012.71 8
2012.82 7
2012.92 7
2013.02 6
2013.13 5
2013.23 3
2013.33 1
2013.43 0
2013.54 0
2013.64 0
2013.74 0
2013.85 0
2013.95 0
2014.05 0
2014.15 0
2014.26 3
2014.36 6
2014.46 8
2014.57 9
2014.67 9
2014.77 8
2014.87 6
2014.98 6
2015.08 6
2015.18 9
2015.29 13
2015.39 19
2015.49 27
2015.60 35
2015.70 44
2015.80 53
2015.90 63
2016.01 72
2016.11 80
2016.21 87
2016.32 93
2016.42 96
2016.52 98
2016.62 97
2016.73 95
2016.83 92
2016.93 89
2017.04 87
2017.14 86
2017.24 86
2017.35 85
2017.45 84
2017.55 80
2017.65 74
2017.76 66
2017.86 58
2017.96 50
2018.07 45
2018.17 43
2018.27 43
2018.38 47
2018.48 51
2018.58 55
2018.68 58
2018.79 61
2018.89 62
2018.99 64
2019.10 66
2019.20 69
2019.30 73
2019.41 77
2019.51 82
2019.61 85
2019.71 86
2019.82 85
2019.92 81
2020.02 74
2020.13 64
2020.23 52
2020.33 39
2020.44 26
2020.54 15
2020.64 7
2020.75 1
2020.85 0
2020.95 0
2021.05 0
2021.16 0
2021.26 0
2021.36 4
2021.47 10
2021.57 18
2021.67 27
2021.78 38
2021.88 49
2021.98 60
2022.09 69
2022.19 76
2022.29 80
2022.39 82
2022.50 81
2022.60 80
2022.70 79
2022.81 78
2022.91 78
2023.01 79
2023.12 83
2023.22 89
2023.32 97
2023.43 107
2023.53 118
2023.63 128
2023.74 138
2023.84 146
2023.94 152
2024.04 156
2024.15 159
2024.25 160
2024.35 159
2024.46 155
2024.56 148
2024.66 139
2024.77 126
2024.87 113
2024.97 100
2025.08 89
2025.18 81
2025.28 76
2025.39 76
2025.49 80
2025.59 87
2025.70 94
2025.80 101
2025.90 107
2026.01 109
2026.11 107
2026.21 101
2026.31 91
2026.42 79
2026.52 67
2026.62 54
2026.73 44
2026.83 36
2026.93 32
2027.04 30
2027.14 30
2027.24 32
2027.35 34
2027.45 36
2027.55 37
2027.66 35
2027.76 31
2027.86 25
2027.97 17
2028.07 11
2028.17 6
2028.28 3
2028.38 5
2028.48 10
2028.59 18
2028.69 28
2028.79 39
2028.90 49
2029.00 59
2029.10 69
2029.21 79
2029.31 87
2029.41 96
2029.52 103
2029.62 108
2029.72 111
2029.83 112
2029.93 111
2030.03 110
2030.14 109
2030.24 108
2030.34 107
2030.45 107
2030.55 105
2030.65 102
2030.76 97
2030.86 90
2030.96 83
2031.07 75
2031.17 70
2031.27 66
2031.38 65
2031.48 65
2031.58 67
2031.69 69
2031.79 71
2031.89 73
2032.00 73
2032.10 73
2032.20 72
2032.31 72
2032.41 73
2032.51 74
2032.62 76
2032.72 78
2032.82 80
2032.93 82
2033.03 83
2033.13 84
2033.24 86
2033.34 88
2033.44 90
2033.55 93
2033.65 95
2033.75 96
2033.86 95
2033.96 93
2034.06 89
2034.17 83
2034.27 77
2034.37 71
2034.48 64
2034.58 56
2034.68 47
2034.79 38
2034.89 27
2034.99 17
2035.10 9
2035.20 2
2035.30 0
2035.41 0
2035.51 3
2035.61 10
2035.72 19
2035.82 29
2035.92 38
2036.03 45
2036.13 51
2036.24 55
2036.34 57
2036.44 59
2036.55 61
2036.65 63
2036.75 65
2036.86 68
2036.96 71
2037.06 74
2037.17 76
2037.27 78
2037.37 78
2037.48 77
2037.58 76
2037.68 73
2037.79 70
2037.89 67
2037.99 64
2038.10 62
2038.20 61
2038.30 60
2038.41 62
2038.51 65
2038.62 71
2038.72 80
2038.82 92
2038.93 107
2039.03 125
2039.13 143
2039.24 161
2039.34 177
2039.44 189
2039.55 200
2039.65 208
2039.75 218
2039.86 229
2039.96 244
2040.07 262
2040.17 284
2040.27 306
2040.38 328
2040.48 348
2040.58 365
2040.69 381
2040.79 396
2040.89 412
2041.00 431
2041.10 453
2041.20 479
2041.31 508
2041.41 538
2041.52 568
2041.62 596
2041.72 622
2041.83 645
2041.93 666
2042.03 684
2042.14 701
2042.24 717
2042.34 732
2042.45 746
2042.55 760
2042.65 772
2042.76 781
2042.86 786
2042.97 785
2043.07 780
2043.17 769
2043.28 754
2043.38 736
2043.48 718
2043.59 700
2043.69 681
2043.79 661
2043.90 639
2044.00 616
2044.11 591
2044.21 566
2044.31 541
2044.42 518
2044.52 497
2044.62 477
2044.73 458
2044.83 437
2044.94 414
2045.04 389
2045.14 361
2045.25 333
2045.35 304
2045.45 275
2045.56 249
2045.66 224
2045.76 201
2045.87 181
2045.97 165
2046.08 151
2046.18 142
2046.28 137
2046.39 135
2046.49 134
2046.59 135
2046.70 135
2046.80 135
2046.91 134
2047.01 133
2047.11 131
2047.22 129
2047.32 127
2047.42 125
2047.53 122
2047.63 118
2047.74 114
2047.84 110
2047.94 108
2048.05 107
2048.15 108
2048.25 110
2048.36 114
2048.46 118
2048.57 121
2048.67 124
2048.77 124
2048.88 123
2048.98 119
2049.08 113
2049.19 106
2049.29 97
2049.40 89
2049.50 80
2049.60 73
2049.71 67
2049.81 65
2049.92 66
2050.02 70
2050.12 76
2050.23 84
2050.33 93
2050.43 100
2050.54 106
2050.64 108
2050.75 107
2050.85 103
2050.95 96
2051.06 88
2051.16 78
2051.26 68
2051.37 60
2051.47 55
2051.58 51
2051.68 50
2051.78 52
2051.89 55
2051.99 57
2052.10 59
2052.20 59
2052.30 57
2052.41 54
2052.51 51
2052.62 48
2052.72 45
2052.82 42
2052.93 41
2053.03 40
2053.13 41
2053.24 44
2053.34 50
2053.45 60
2053.55 72
2053.65 88
2053.76 107
2053.86 126
2053.97 144
2054.07 160
2054.17 172
2054.28 179
2054.38 181
2054.49 177
2054.59 170
2054.69 160
2054.80 148
2054.90 136
2055.01 124
2055.11 113
2055.21 102
2055.32 92
2055.42 83
2055.52 75
2055.63 69
2055.73 66
2055.84 65
2055.94 67
2056.04 69
2056.15 72
2056.25 73
2056.36 74
2056.46 73
2056.56 71
2056.67 69
2056.77 66
2056.88 63
2056.98 61
2057.08 59
2057.19 57
2057.29 55
2057.40 51
2057.50 46
2057.60 39
2057.71 30
2057.81 20
2057.92 10
2058.02 1
2058.12 0
2058.23 0
2058.33 0
2058.44 0
2058.54 0
2058.64 4
2058.75 12
2058.85 18
2058.96 24
2059.06 29
2059.16 32
2059.27 33
2059.37 33
2059.48 31
2059.58 28
2059.68 24
2059.79 18
2059.89 11
2060.00 3
2060.10 0
2060.21 0
2060.31 0
2060.41 0
2060.52 0
2060.62 0
2060.73 0
2060.83 0
2060.93 9
2061.04 20
2061.14 30
2061.25 38
2061.35 44
2061.45 46
2061.56 45
2061.66 43
2061.77 39
2061.87 37
2061.97 35
2062.08 36
2062.18 40
2062.29 46
2062.39 53
2062.50 60
2062.60 65
2062.70 68
2062.81 70
2062.91 69
2063.02 69
2063.12 69
2063.22 70
2063.33 73
2063.43 77
2063.54 82
2063.64 87
2063.75 92
2063.85 98
2063.95 103
2064.06 110
2064.16 117
2064.27 126
2064.37 137
2064.47 151
2064.58 166
2064.68 182
2064.79 199
2064.89 216
2065.00 231
2065.10 244
2065.20 256
2065.31 265
2065.41 273
2065.52 279
2065.62 283
2065.72 285
2065.83 285
2065.93 282
2066.04 276
2066.14 268
2066.25 259
2066.35 249
2066.45 240
2066.56 231
2066.66 224
2066.77 217
2066.87 211
2066.98 206
2067.08 199
2067.18 193
2067.29 186
2067.39 179
2067.50 173
2067.60 168
2067.71 164
2067.81 162
2067.91 161
2068.02 160
2068.12 158
2068.23 155
2068.33 151
2068.43 146
2068.54 142
2068.64 139
2068.75 138
2068.85 139
2068.96 142
2069.06 144
2069.17 146
2069.27 146
2069.37 144
2069.48 143
2069.58 142
2069.69 145
2069.79 150
2069.90 158
2070.00 168
2070.10 178
2070.21 186
2070.31 190
2070.42 189
2070.52 184
2070.63 175
2070.73 164
2070.83 152
2070.94 140
2071.04 130
2071.15 123
2071.25 118
2071.36 115
2071.46 113
2071.56 113
2071.67 113
2071.77 112
2071.88 110
2071.98 107
2072.09 103
2072.19 98
2072.30 94
2072.40 90
2072.50 86
2072.61 83
2072.71 81
2072.82 79
2072.92 79
2073.03 79
2073.13 79
2073.23 79
2073.34 78
2073.44 77
2073.55 76
2073.65 75
2073.76 75
2073.86 77
2073.97 79
2074.07 82
2074.17 85
2074.28 88
2074.38 91
2074.49 94
2074.59 96
2074.70 98
2074.80 99
2074.91 100
2075.01 101
2075.11 102
2075.22 103
2075.32 104
2075.43 105
2075.53 107
2075.64 108
2075.74 109
2075.85 110
2075.95 111
2076.05 111
2076.16 111
2076.26 112
2076.37 113
2076.47 114
2076.58 115
2076.68 113
2076.79 110
2076.89 104
2076.99 98
2077.10 91
2077.20 86
2077.31 82
2077.41 79
2077.52 77
2077.62 75
2077.73 73
2077.83 70
2077.94 68
2078.04 68
2078.14 70
2078.25 75
2078.35 84
2078.46 96
2078.56 110
2078.67 124
2078.77 137
2078.88 148
2078.98 156
2079.09 163
2079.19 168
2079.29 173
2079.40 180
2079.50 189
2079.61 202
2079.71 216
2079.82 232
2079.92 246
2080.03 255
2080.13 258
2080.24 253
2080.34 242
2080.44 226
2080.55 207
2080.65 188
2080.76 169
2080.86 153
2080.97 139
2081.07 125
2081.18 112
2081.28 98
2081.39 83
2081.49 68
2081.59 54
2081.70 40
2081.80 28
2081.91 17
2082.01 9
2082.12 2
2082.22 0
2082.33 0
2082.43 0
2082.54 0
2082.64 0
2082.75 0
2082.85 0
2082.96 0
2083.06 0
2083.16 0
2083.27 3
2083.37 8
2083.48 13
2083.58 19
2083.69 23
2083.79 27
2083.90 29
2084.00 30
2084.11 31
2084.21 33
2084.32 37
2084.42 41
2084.52 46
2084.63 50
2084.73 51
2084.84 49
2084.94 44
2085.05 37
2085.15 30
2085.26 26
2085.36 24
2085.47 27
2085.57 34
2085.68 43
2085.78 53
2085.89 62
2085.99 70
2086.10 76
2086.20 80
2086.30 82
2086.41 85
2086.51 87
2086.62 89
2086.72 92
2086.83 95
2086.93 99
2087.04 102
2087.14 105
2087.25 108
2087.35 111
2087.46 115
2087.56 119
2087.67 124
2087.77 130
2087.88 134
2087.98 137
2088.09 137
2088.19 135
2088.30 128
2088.40 119
2088.50 108
2088.61 95
2088.71 83
2088.82 73
2088.92 65
2089.03 59
2089.13 57
2089.24 56
2089.34 58
2089.45 60
2089.55 64
2089.66 68
2089.76 74
2089.87 81
2089.97 89
2090.08 97
2090.18 103
2090.29 108
2090.39 111
2090.50 113
2090.60 114
2090.71 114
2090.81 115
2090.92 115
2091.02 115
2091.13 112
2091.23 107
2091.33 99
2091.44 89
2091.54 77
2091.65 66
2091.75 55
2091.86 47
2091.96 41
2092.07 37
2092.17 35
2092.28 35
2092.38 36
2092.49 38
2092.59 40
2092.70 42
2092.80 43
2092.91 45
2093.01 46
2093.12 47
2093.22 49
2093.33 51
2093.43 55
2093.54 61
2093.64 69
2093.75 78
2093.85 89
2093.96 100
2094.06 111
2094.17 120
2094.27 127
2094.38 130
2094.48 130
2094.59 127
2094.69 120
2094.80 111
2094.90 101
2095.01 90
2095.11 80
2095.22 72
2095.32 66
2095.43 63
2095.53 63
2095.64 66
2095.74 71
2095.85 78
2095.95 86
2096.06 95
2096.16 103
2096.27 111
2096.37 115
2096.48 116
2096.58 114
2096.69 107
2096.79 98
2096.90 88
2097.00 77
2097.11 69
2097.21 62
2097.32 58
2097.42 56
2097.53 56
2097.63 57
2097.74 60
2097.84 64
2097.95 70
2098.05 78
2098.16 87
2098.26 96
2098.37 103
2098.47 109
2098.58 112
2098.68 113
2098.79 112
2098.89 109
2099.00 106
2099.10 102
2099.21 97
2099.31 91
2099.42 85
2099.52 77
2099.63 68
2099.73 60
2099.84 52
2099.94 45
2100.05 39
2100.15 36
2100.26 35
2100.36 37
2100.47 41
2100.57 47
2100.68 55
2100.78 62
2100.89 68
2100.99 72
2101.10 74
2101.20 73
2101.31 71
2101.41 67
2101.52 63
2101.62 59
2101.73 55
2101.83 52
2101.94 51
2102.04 51
2102.15 52
2102.25 55
2102.36 58
2102.46 61
2102.57 64
2102.67 65
2102.78 66
2102.88 65
2102.99 65
2103.10 66
2103.20 67
2103.31 69
2103.41 72
2103.52 74
2103.62 77
2103.73 80
2103.83 82
2103.94 85
2104.04 87
2104.15 88
2104.25 88
2104.36 87
2104.46 84
2104.57 80
2104.67 74
2104.78 69
2104.88 64
2104.99 60
2105.09 58
2105.20 58
2105.30 57
2105.41 56
2105.51 55
2105.62 52
2105.72 49
2105.83 46
2105.94 45
2106.04 44
2106.15 46
2106.25 50
2106.36 55
2106.46 61
2106.57 68
2106.67 75
2106.78 82
2106.88 87
2106.99 91
2107.09 93
2107.20 94
2107.30 93
2107.41 93
2107.51 94
2107.62 97
2107.72 103
2107.83 109
2107.93 116
2108.04 120
2108.15 121
2108.25 118
2108.36 111
2108.46 102
2108.57 92
2108.67 82
2108.78 73
2108.88 65
2108.99 58
2109.09 52
2109.20 46
2109.30 41
2109.41 36
2109.51 34
2109.62 33
2109.72 34
2109.83 36
2109.94 39
2110.04 41
2110.15 43
2110.25 43
2110.36 44
2110.46 44
2110.57 45
2110.67 48
2110.78 51
2110.88 54
2110.99 57
2111.09 58
2111.20 58
2111.30 57
2111.41 56
2111.52 56
2111.62 57
2111.73 59
2111.83 62
2111.94 65
2112.04 68
2112.15 70
2112.25 72
2112.36 74
2112.46 75
2112.57 78
2112.67 80
2112.78 82
2112.89 84
2112.99 86
2113.10 88
2113.20 90
2113.31 93
2113.41 97
2113.52 101
2113.62 103
2113.73 103
2113.83 100
2113.94 94
2114.04 86
2114.15 79
2114.26 74
2114.36 72
2114.47 74
2114.57 80
2114.68 87
2114.78 95
2114.89 101
2114.99 105
2115.10 106
2115.20 105
2115.31 104
2115.42 101
2115.52 99
2115.63 98
2115.73 97
2115.84 96
2115.94 94
2116.05 93
2116.15 90
2116.26 87
2116.36 82
2116.47 77
2116.58 70
2116.68 61
2116.79 53
2116.89 45
2117.00 38
2117.10 32
2117.21 29
2117.31 28
2117.42 28
2117.53 30
2117.63 32
2117.74 35
2117.84 38
2117.95 41
2118.05 43
2118.16 45
2118.26 46
2118.37 46
2118.47 46
2118.58 46
2118.69 46
2118.79 45
2118.90 44
2119.00 42
2119.11 40
2119.21 38
2119.32 34
2119.42 31
2119.53 27
2119.64 22
2119.74 16
2119.85 8
2119.95 0
2120.06 0
2120.16 0
2120.27 0
2120.37 0
2120.48 0
2120.59 0
2120.69 0
2120.80 5
2120.90 15
2121.01 23
2121.11 29
2121.22 32
2121.33 33
2121.43 33
2121.54 33
2121.64 32
2121.75 31
2121.85 32
2121.96 33
2122.06 36
2122.17 41
2122.28 46
2122.38 50
2122.49 54
2122.59 56
2122.70 57
2122.80 57
2122.91 56
2123.02 55
2123.12 55
2123.23 56
2123.33 56
2123.44 57
2123.54 57
2123.65 55
2123.75 52
2123.86 48
2123.97 43
2124.07 40
2124.18 39
2124.28 40
2124.39 46
2124.49 55
2124.60 66
2124.71 80
2124.81 94
2124.92 106
2125.02 116
2125.13 124
2125.23 128
2125.34 130
2125.45 130
2125.55 130
2125.66 127
2125.76 124
2125.87 119
2125.97 112
2126.08 105
2126.19 98
2126.29 93
2126.40 91
2126.50 92
2126.61 96
2126.71 103
2126.82 110
2126.93 115
2127.03 119
2127.14 119
2127.24 117
2127.35 114
2127.45 109
2127.56 104
2127.67 100
2127.77 96
2127.88 94
2127.98 91
2128.09 87
2128.19 84
2128.30 80
2128.41 76
2128.51 72
2128.62 67
2128.72 63
2128.83 60
2128.94 58
2129.04 58
2129.15 61
2129.25 66
2129.36 73
2129.46 80
2129.57 85
2129.68 88
2129.78 88
2129.89 84
2129.99 78
2130.10 70
2130.20 62
2130.31 55
2130.42 51
2130.52 48
2130.63 46
2130.73 45
2130.84 42
2130.95 39
2131.05 33
2131.16 27
2131.26 21
2131.37 15
2131.48 10
2131.58 6
2131.69 3
2131.79 0
2131.90 0
2132.00 0
2132.11 0
2132.22 0
2132.32 0
2132.43 0
2132.53 0
2132.64 0
2132.75 2
2132.85 4
2132.96 5
2133.06 6
2133.17 7
2133.27 9
2133.38 13
2133.49 17
2133.59 22
2133.70 28
2133.80 34
2133.91 38
2134.02 41
2134.12 41
2134.23 38
2134.33 34
2134.44 28
2134.55 23
2134.65 18
2134.76 15
2134.86 15
2134.97 16
2135.08 19
2135.18 22
2135.29 26
2135.39 31
2135.50 37
2135.61 44
2135.71 52
2135.82 61
2135.92 70
2136.03 79
2136.14 87
2136.24 93
2136.35 97
2136.45 100
2136.56 103
2136.67 105
2136.77 107
2136.88 110
2136.98 114
2137.09 119
2137.20 123
2137.30 127
2137.41 130
2137.51 133
2137.62 137
2137.73 140
2137.83 143
2137.94 145
2138.04 148
2138.15 149
2138.26 147
2138.36 142
2138.47 135
2138.57 125
2138.68 113
2138.79 102
2138.89 91
2139.00 83
2139.10 79
2139.21 77
2139.32 77
2139.42 80
2139.53 82
2139.63 84
2139.74 86
2139.85 85
2139.95 83
2140.06 80
2140.16 75
2140.27 69
2140.38 62
2140.48 55
2140.59 47
2140.69 38
2140.80 28
2140.91 18
2141.01 9
2141.12 0
2141.22 0
2141.33 0
2141.44 0
2141.54 0
2141.65 0
2141.76 0
2141.86 0
2141.97 0
2142.07 0
2142.18 5
2142.29 12
2142.39 19
2142.50 27
2142.60 34
2142.71 39
2142.82 41
2142.92 42
2143.03 41
2143.14 39
2143.24 38
2143.35 39
2143.45 41
2143.56 44
2143.67 47
2143.77 50
2143.88 50
2143.98 49
2144.09 46
2144.20 44
2144.30 43
2144.41 45
2144.52 51
2144.62 60
2144.73 70
2144.83 79
2144.94 85
2145.05 88
2145.15 87
2145.26 81
2145.36 72
2145.47 62
2145.58 53
2145.68 45
2145.79 38
2145.90 35
2146.00 33
2146.11 33
2146.21 34
2146.32 34
2146.43 34
2146.53 31
2146.64 27
2146.75 21
2146.85 14
2146.96 7
2147.06 1
2147.17 0
2147.28 0
2147.38 0
2147.49 0
2147.60 0
2147.70 3
2147.81 9
2147.91 14
2148.02 18
2148.13 19
2148.23 17
2148.34 14
2148.45 10
2148.55 6
2148.66 4
2148.76 2
2148.87 2
2148.98 2
2149.08 1
2149.19 0
2149.30 0
2149.40 0
2149.51 0
2149.61 0
2149.72 0
2149.83 0
2149.93 1
2150.04 5
2150.15 9
2150.25 14
2150.36 18
2150.47 21
2150.57 23
2150.68 23
2150.78 21
2150.89 18
2151.00 13
2151.10 8
2151.21 4
2151.32 0
2151.42 0
2151.53 0
2151.64 0
2151.74 0
2151.85 0
2151.95 3
2152.06 6
2152.17 9
2152.27 11
2152.38 11
2152.49 9
2152.59 5
2152.70 1
2152.81 0
2152.91 0
2153.02 0
2153.12 0
2153.23 0
2153.34 0
2153.44 0
2153.55 3
2153.66 11
2153.76 20
2153.87 28
2153.98 36
2154.08 42
2154.19 46
2154.29 49
2154.40 52
2154.51 55
2154.61 59
2154.72 63
2154.83 67
2154.93 69
2155.04 68
2155.15 64
2155.25 57
2155.36 48
2155.47 37
2155.57 27
2155.68 19
2155.78 14
2155.89 12
2156.00 13
2156.10 17
2156.21 22
2156.32 29
2156.42 36
2156.53 42
2156.64 46
2156.74 48
2156.85 46
2156.96 42
2157.06 36
2157.17 28
2157.28 20
2157.38 13
2157.49 9
2157.60 7
2157.70 8
2157.81 11
2157.91 15
2158.02 19
2158.13 23
2158.23 27
2158.34 31
2158.45 35
2158.55 40
2158.66 46
2158.77 53
2158.87 62
2158.98 71
2159.09 82
2159.19 94
2159.30 107
2159.41 119
2159.51 127
2159.62 131
2159.73 129
2159.83 123
2159.94 112
2160.05 99
2160.15 86
2160.26 76
2160.37 70
2160.47 67
2160.58 67
2160.68 68
2160.79 69
2160.90 70
2161.00 70
2161.11 69
2161.22 69
2161.32 70
2161.43 72
2161.54 74
2161.64 76
2161.75 79
2161.86 80
2161.96 79
2162.07 77
2162.18 72
2162.28 66
2162.39 59
2162.50 51
2162.60 44
2162.71 37
2162.82 31
2162.92 25
2163.03 20
2163.14 15
2163.24 10
2163.35 5
2163.46 0
2163.56 0
2163.67 0
2163.78 0
2163.88 0
2163.99 0
2164.10 0
2164.20 0
2164.31 1
2164.42 3
2164.52 4
2164.63 6
2164.74 7
2164.84 9
2164.95 12
2165.06 16
2165.16 20
2165.27 27
2165.38 35
2165.48 45
2165.59 56
2165.70 68
2165.80 79
2165.91 88
2166.02 94
2166.12 97
2166.23 96
2166.34 91
2166.44 85
2166.55 76
2166.66 67
2166.76 57
2166.87 49
2166.98 43
2167.08 41
2167.19 44
2167.30 51
2167.40 64
2167.51 79
2167.62 95
2167.72 111
2167.83 123
2167.94 132
2168.04 136
2168.15 137
2168.26 134
2168.37 128
2168.47 119
2168.58 109
2168.69 96
2168.79 82
2168.90 67
2169.01 54
2169.11 43
2169.22 35
2169.33 31
2169.43 31
2169.54 34
2169.65 40
2169.75 46
2169.86 52
2169.97 57
2170.07 61
2170.18 64
2170.29 65
2170.39 67
2170.50 68
2170.61 70
2170.71 71
2170.82 72
2170.93 71
2171.04 69
2171.14 66
2171.25 61
2171.36 54
2171.46 47
2171.57 41
2171.68 36
2171.78 31
2171.89 27
2172.00 23
2172.10 20
2172.21 17
2172.32 15
2172.42 14
2172.53 15
2172.64 18
2172.74 23
2172.85 29
2172.96 36
2173.07 43
2173.17 50
2173.28 56
2173.39 60
2173.49 63
2173.60 63
2173.71 62
2173.81 60
2173.92 57
2174.03 54
2174.13 52
2174.24 51
2174.35 54
2174.46 59
2174.56 67
2174.67 77
2174.78 88
2174.88 98
2174.99 105
2175.10 109
2175.20 107
2175.31 102
2175.42 93
2175.52 83
2175.63 71
2175.74 60
2175.85 49
2175.95 39
2176.06 28
2176.17 18
2176.27 9
2176.38 0
2176.49 0
2176.59 0
2176.70 0
2176.81 0
2176.92 0
2177.02 0
2177.13 2
2177.24 7
2177.34 12
2177.45 13
2177.56 12
2177.66 9
2177.77 5
2177.88 2
2177.98 0
2178.09 0
2178.20 1
2178.31 4
2178.41 6
2178.52 9
2178.63 11
2178.73 14
2178.84 17
2178.95 22
2179.06 28
2179.16 36
2179.27 44
2179.38 52
2179.48 57
2179.59 60
2179.70 59
2179.80 55
2179.91 48
2180.02 40
2180.13 33
2180.23 27
2180.34 25
2180.45 26
2180.55 30
2180.66 36
2180.77 43
2180.88 50
2180.98 57
2181.09 64
2181.20 71
2181.30 78
2181.41 85
2181.52 91
2181.62 96
2181.73 98
2181.84 99
2181.95 98
2182.05 97
2182.16 97
2182.27 98
2182.37 101
2182.48 106
2182.59 112
2182.70 116
2182.80 119
2182.91 118
2183.02 113
2183.12 105
2183.23 96
2183.34 85
2183.45 75
2183.55 67
2183.66 62
2183.77 59
2183.87 58
2183.98 59
2184.09 60
2184.20 62
2184.30 63
2184.41 64
2184.52 65
2184.62 66
2184.73 67
2184.84 70
2184.95 72
2185.05 74
2185.16 75
2185.27 77
2185.37 78
2185.48 80
2185.59 83
2185.70 88
2185.80 92
2185.91 96
2186.02 98
2186.12 98
2186.23 94
2186.34 89
2186.45 85
2186.55 82
2186.66 82
2186.77 85
2186.88 91
2186.98 99
2187.09 107
2187.20 114
2187.30 117
2187.41 117
2187.52 112
2187.63 103
2187.73 91
2187.84 78
2187.95 66
2188.05 55
2188.16 49
2188.27 46
2188.38 48
2188.48 54
2188.59 62
2188.70 71
2188.81 80
2188.91 88
2189.02 95
2189.13 99
2189.23 102
2189.34 102
2189.45 100
2189.56 96
2189.66 92
2189.77 87
2189.88 81
2189.99 75
2190.09 67
2190.20 58
2190.31 48
2190.42 40
2190.52 32
2190.63 28
2190.74 26
2190.84 28
2190.95 32
2191.06 37
2191.17 43
2191.27 49
2191.38 53
2191.49 58
2191.60 62
2191.70 64
2191.81 66
2191.92 66
2192.03 64
2192.13 59
2192.24 53
2192.35 45
2192.45 36
2192.56 28
2192.67 20
2192.78 15
2192.88 11
2192.99 11
2193.10 15
2193.21 23
2193.31 34
2193.42 46
2193.53 57
2193.64 66
2193.74 71
2193.85 72
2193.96 68
2194.07 63
2194.17 57
2194.28 51
2194.39 47
2194.49 45
2194.60 44
2194.71 43
2194.82 42
2194.92 40
2195.03 38
2195.14 34
2195.25 30
2195.35 26
2195.46 23
2195.57 21
2195.68 21
2195.78 23
2195.89 29
2196.00 37
2196.11 46
2196.21 58
2196.32 70
2196.43 83
2196.54 96
2196.64 108
2196.75 118
2196.86 126
2196.97 130
2197.07 130
2197.18 126
2197.29 118
2197.40 109
2197.50 101
2197.61 95
2197.72 93
2197.83 94
2197.93 97
2198.04 99
2198.15 99
2198.26 97
2198.36 91
2198.47 83
2198.58 73
2198.69 65
2198.79 58
2198.90 52
2199.01 47
2199.12 41
2199.22 36
2199.33 30
2199.44 26
2199.55 22
2199.65 22
2199.76 24
2199.87 29
2199.98 35
2200.08 41
2200.19 46
2200.30 49
2200.41 51
2200.51 53
2200.62 55
2200.73 60
2200.84 67
2200.94 76
2201.05 84
2201.16 90
2201.27 93
2201.37 90
2201.48 82
2201.59 72
2201.70 61
2201.80 52
2201.91 47
2202.02 46
2202.13 48
2202.24 52
2202.34 55
2202.45 56
2202.56 54
2202.67 49
2202.77 43
2202.88 36
2202.99 31
2203.10 27
2203.20 24
2203.31 22
2203.42 20
2203.53 16
2203.63 12
2203.74 6
2203.85 2
2203.96 0
2204.06 0
2204.17 0
2204.28 0
2204.39 0
2204.50 0
2204.60 0
2204.71 0
2204.82 0
2204.93 3
2205.03 11
2205.14 21
2205.25 33
2205.36 46
2205.46 60
2205.57 73
2205.68 85
2205.79 94
2205.89 100
2206.00 102
2206.11 102
2206.22 100
2206.33 96
2206.43 92
2206.54 89
2206.65 85
2206.76 83
2206.86 80
2206.97 77
2207.08 75
2207.19 74
2207.30 73
2207.40 72
2207.51 72
2207.62 72
2207.73 72
2207.83 71
2207.94 70
2208.05 69
2208.16 67
2208.26 67
2208.37 66
2208.48 66
2208.59 66
2208.70 66
2208.80 65
2208.91 62
2209.02 59
2209.13 55
2209.23 53
2209.34 52
2209.45 54
2209.56 60
2209.67 70
2209.77 83
2209.88 96
2209.99 110
2210.10 121
2210.20 130
2210.31 135
2210.42 137
2210.53 136
2210.64 132
2210.74 128
2210.85 122
2210.96 118
2211.07 115
2211.17 115
2211.28 116
2211.39 119
2211.50 123
2211.61 125
2211.71 125
2211.82 120
2211.93 111
2212.04 98
2212.15 84
2212.25 69
2212.36 56
2212.47 45
2212.58 36
2212.68 29
2212.79 23
2212.90 19
2213.01 15
2213.12 14
2213.22 16
2213.33 22
2213.44 31
2213.55 43
2213.66 56
2213.76 67
2213.87 75
2213.98 77
2214.09 73
2214.19 64
2214.30 52
2214.41 37
2214.52 24
2214.63 12
2214.73 5
2214.84 2
2214.95 4
2215.06 9
2215.17 16
2215.27 22
2215.38 26
2215.49 27
2215.60 23
2215.71 16
2215.81 8
2215.92 1
2216.03 0
2216.14 0
2216.25 0
2216.35 0
2216.46 4
2216.57 8
2216.68 13
2216.78 16
2216.89 20
2217.00 23
2217.11 26
2217.22 28
2217.32 30
2217.43 31
2217.54 30
2217.65 27
2217.76 24
2217.86 21
2217.97 19
2218.08 18
2218.19 18
2218.30 18
2218.40 18
2218.51 17
2218.62 15
2218.73 13
2218.84 11
2218.94 9
2219.05 8
2219.16 7
2219.27 6
2219.38 5
2219.48 3
2219.59 0
2219.70 0
2219.81 0
2219.92 0
2220.02 0
2220.13 0
2220.24 0
2220.35 4
2220.46 14
2220.56 25
2220.67 34
2220.78 40
2220.89 43
2221.00 42
2221.11 38
2221.21 32
2221.32 27
2221.43 22
2221.54 19
2221.65 16
2221.75 15
2221.86 13
2221.97 11
2222.08 10
2222.19 9
2222.29 10
2222.40 13
2222.51 18
2222.62 24
2222.73 33
2222.83 42
2222.94 51
2223.05 59
2223.16 65
2223.27 69
2223.37 72
2223.48 75
2223.59 79
2223.70 85
2223.81 92
2223.92 99
2224.02 106
2224.13 112
2224.24 115
2224.35 115
2224.46 111
2224.56 104
2224.67 95
2224.78 84
2224.89 72
2225.00 62
2225.11 54
2225.21 50
2225.32 50
2225.43 54
2225.54 61
2225.65 70
2225.75 80
2225.86 89
2225.97 96
2226.08 102
2226.19 107
2226.29 111
2226.40 114
2226.51 116
2226.62 118
2226.73 120
2226.84 121
2226.94 121
2227.05 120
2227.16 118
2227.27 114
2227.38 110
2227.49 104
2227.59 98
2227.70 91
2227.81 86
2227.92 80
2228.03 76
2228.13 71
2228.24 66
2228.35 61
2228.46 55
2228.57 50
2228.68 45
2228.78 42
2228.89 40
2229.00 39
2229.11 37
2229.22 33
2229.33 27
2229.43 20
2229.54 13
2229.65 8
2229.76 6
2229.87 7
2229.97 12
2230.08 18
2230.19 24
2230.30 28
2230.41 30
2230.52 29
2230.62 26
2230.73 22
2230.84 18
2230.95 14
2231.06 10
2231.17 6
2231.27 1
2231.38 0
2231.49 0
2231.60 0
2231.71 0
2231.82 0
2231.92 0
2232.03 0
2232.14 0
2232.25 8
2232.36 16
2232.47 24
2232.57 30
2232.68 35
2232.79 39
2232.90 42
2233.01 46
2233.12 50
2233.22 54
2233.33 57
2233.44 60
2233.55 61
2233.66 61
2233.77 58
2233.87 53
2233.98 48
2234.09 43
2234.20 39
2234.31 37
2234.42 35
2234.52 35
2234.63 36
2234.74 36
2234.85 35
2234.96 32
2235.07 27
2235.18 22
2235.28 16
2235.39 10
2235.50 5
2235.61 1
2235.72 0
2235.83 0
2235.93 0
2236.04 0
2236.15 0
2236.26 0
2236.37 0
2236.48 0
2236.58 0
2236.69 7
2236.80 16
2236.91 26
2237.02 35
2237.13 44
2237.24 52
2237.34 58
2237.45 63
2237.56 66
2237.67 68
2237.78 67
2237.89 63
2237.99 56
2238.10 46
2238.21 34
2238.32 22
2238.43 13
2238.54 7
2238.65 6
2238.75 10
2238.86 19
2238.97 32
2239.08 45
2239.19 58
2239.30 71
2239.40 81
2239.51 91
2239.62 100
2239.73 110
2239.84 121
2239.95 131
2240.06 141
2240.16 148
2240.27 153
2240.38 156
2240.49 157
2240.60 159
2240.71 162
2240.82 169
2240.92 179
2241.03 192
2241.14 206
2241.25 219
2241.36 229
2241.47 234
2241.58 235
2241.68 233
2241.79 228
2241.90 222
2242.01 216
2242.12 210
2242.23 203
2242.34 194
2242.44 183
2242.55 169
2242.66 153
2242.77 135
2242.88 117
2242.99 101
2243.10 85
2243.20 73
2243.31 62
2243.42 55
2243.53 50
2243.64 47
2243.75 46
2243.86 48
2243.96 51
2244.07 55
2244.18 61
2244.29 68
2244.40 75
2244.51 83
2244.62 91
2244.72 100
2244.83 110
2244.94 122
2245.05 133
2245.16 144
2245.27 154
2245.38 161
2245.48 164
2245.59 164
2245.70 159
2245.81 151
2245.92 140
2246.03 128
2246.14 116
2246.25 106
2246.35 99
2246.46 95
2246.57 95
2246.68 99
2246.79 104
2246.90 110
2247.01 114
2247.11 117
2247.22 116
2247.33 114
2247.44 111
2247.55 109
2247.66 108
2247.77 111
2247.88 116
2247.98 124
2248.09 132
2248.20 139
2248.31 143
2248.42 143
2248.53 138
2248.64 130
2248.75 119
2248.85 108
2248.96 98
2249.07 91
2249.18 86
2249.29 85
2249.40 85
2249.51 87
2249.62 89
2249.72 91
2249.83 93
2249.94 95
2250.05 97
2250.16 101
2250.27 106
2250.38 110
2250.49 112
2250.59 110
2250.70 105
2250.81 96
2250.92 83
2251.03 68
2251.14 53
2251.25 39
2251.36 26
2251.46 15
2251.57 5
2251.68 0
2251.79 0
2251.90 0
2252.01 0
2252.12 0
2252.23 0
2252.34 0
2252.44 5
2252.55 19
2252.66 32
2252.77 44
2252.88 53
2252.99 60
2253.10 65
2253.21 69
2253.31 72
2253.42 75
2253.53 78
2253.64 81
2253.75 83
2253.86 86
2253.97 90
2254.08 95
2254.19 101
2254.29 107
2254.40 112
2254.51 114
2254.62 113
2254.73 109
2254.84 101
2254.95 90
2255.06 76
2255.17 63
2255.27 50
2255.38 38
2255.49 29
2255.60 21
2255.71 15
2255.82 10
2255.93 7
2256.04 5
2256.15 4
2256.25 5
2256.36 8
2256.47 13
2256.58 19
2256.69 27
2256.80 36
2256.91 46
2257.02 55
2257.13 63
2257.23 70
2257.34 75
2257.45 78
2257.56 78
2257.67 77
2257.78 73
2257.89 68
2258.00 62
2258.11 55
2258.22 47
2258.32 39
2258.43 32
2258.54 27
2258.65 26
2258.76 29
2258.87 37
2258.98 49
2259.09 63
2259.20 78
2259.30 90
2259.41 100
2259.52 105
2259.63 108
2259.74 108
2259.85 109
2259.96 111
2260.07 115
2260.18 121
2260.29 128
2260.39 134
2260.50 137
2260.61 135
2260.72 128
2260.83 115
2260.94 97
2261.05 76
2261.16 52
2261.27 29
2261.38 8
2261.48 0
2261.59 0
2261.70 0
2261.81 0
2261.92 0
2262.03 0
2262.14 5
2262.25 10
2262.36 13
2262.47 14
2262.58 12
2262.68 9
2262.79 6
2262.90 3
2263.01 1
2263.12 0
2263.23 0
2263.34 0
2263.45 0
2263.56 0
2263.67 0
2263.78 0
2263.88 3
2263.99 7
2264.10 12
2264.21 17
2264.32 21
2264.43 22
2264.54 22
2264.65 19
2264.76 15
2264.87 12
2264.98 12
2265.08 15
2265.19 21
2265.30 30
2265.41 41
2265.52 52
2265.63 62
2265.74 71
2265.85 78
2265.96 84
2266.07 88
2266.18 91
2266.29 94
2266.39 98
2266.50 102
2266.61 106
2266.72 109
2266.83 111
2266.94 110
2267.05 104
2267.16 94
2267.27 79
2267.38 62
2267.49 45
2267.60 31
2267.70 22
2267.81 19
2267.92 23
2268.03 32
2268.14 45
2268.25 60
2268.36 74
2268.47 86
2268.58 94
2268.69 98
2268.80 98
2268.91 94
2269.01 88
2269.12 81
2269.23 75
2269.34 69
2269.45 65
2269.56 63
2269.67 63
2269.78 65
2269.89 66
2270.00 68
2270.11 69
2270.22 68
2270.33 65
2270.43 61
2270.54 56
2270.65 52
2270.76 49
2270.87 47
2270.98 49
2271.09 53
2271.20 60
2271.31 69
2271.42 78
2271.53 87
2271.64 94
2271.75 99
2271.86 100
2271.96 98
2272.07 95
2272.18 91
2272.29 88
2272.40 86
2272.51 86
2272.62 87
2272.73 89
2272.84 92
2272.95 97
2273.06 102
2273.17 110
2273.28 118
2273.39 128
2273.49 138
2273.60 146
2273.71 152
2273.82 155
2273.93 154
2274.04 148
2274.15 140
2274.26 128
2274.37 116
2274.48 103
2274.59 91
2274.70 82
2274.81 76
2274.92 73
2275.03 74
2275.14 77
2275.24 82
2275.35 86
2275.46 89
2275.57 91
2275.68 91
2275.79 89
2275.90 86
2276.01 82
2276.12 79
2276.23 75
2276.34 71
2276.45 68
2276.56 65
2276.67 61
2276.78 57
2276.89 53
2276.99 48
2277.10 41
2277.21 33
2277.32 25
2277.43 17
2277.54 8
2277.65 1
2277.76 0
2277.87 0
2277.98 0
2278.09 0
2278.20 0
2278.31 0
2278.42 0
2278.53 1
2278.64 3
2278.75 5
2278.86 7
2278.96 8
2279.07 10
2279.18 13
2279.29 15
2279.40 17
2279.51 19
2279.62 19
2279.73 19
2279.84 20
2279.95 20
2280.06 23
2280.17 28
2280.28 35
2280.39 44
2280.50 55
2280.61 65
2280.72 74
2280.83 80
2280.94 83
2281.04 83
2281.15 82
2281.26 80
2281.37 78
2281.48 76
2281.59 75
2281.70 75
2281.81 76
2281.92 77
2282.03 79
2282.14 83
2282.25 88
2282.36 94
2282.47 101
2282.58 108
2282.69 114
2282.80 118
2282.91 120
2283.02 120
2283.13 116
2283.24 111
2283.34 105
2283.45 99
2283.56 94
2283.67 92
2283.78 91
2283.89 93
2284.00 96
2284.11 101
2284.22 106
2284.33 110
2284.44 113
2284.55 115
2284.66 117
2284.77 118
2284.88 120
2284.99 121
2285.10 122
2285.21 124
2285.32 124
2285.43 124
2285.54 123
2285.65 120
2285.76 117
2285.87 113
2285.98 109
2286.08 105
2286.19 102
2286.30 100
2286.41 99
2286.52 99
2286.63 99
2286.74 100
2286.85 100
2286.96 100
2287.07 99
2287.18 98
2287.29 95
2287.40 92
2287.51 88
2287.62 84
2287.73 80
2287.84 77
2287.95 74
2288.06 72
2288.17 69
2288.28 66
2288.39 61
2288.50 55
2288.61 47
2288.72 39
2288.83 32
2288.94 28
2289.05 27
2289.16 29
2289.27 34
2289.37 39
2289.48 45
2289.59 48
2289.70 50
2289.81 51
2289.92 50
2290.03 50
2290.14 51
2290.25 54
2290.36 59
2290.47 64
2290.58 70
2290.69 75
2290.80 79
2290.91 82
2291.02 84
2291.13 86
2291.24 89
2291.35 93
2291.46 99
2291.57 108
2291.68 118
2291.79 130
2291.90 140
2292.01 147
2292.12 149
2292.23 146
2292.34 138
2292.45 126
2292.56 114
2292.67 103
2292.78 95
2292.89 92
2293.00 94
2293.11 98
2293.22 103
2293.33 108
2293.44 112
2293.55 116
2293.66 121
2293.77 127
2293.88 136
2293.98 147
2294.09 160
2294.20 173
2294.31 185
2294.42 193
2294.53 197
2294.64 195
2294.75 189
2294.86 180
2294.97 169
2295.08 158
2295.19 149
2295.30 142
2295.41 138
2295.52 135
2295.63 131
2295.74 127
2295.85 122
2295.96 115
2296.07 108
2296.18 101
2296.29 94
2296.40 88
2296.51 82
2296.62 77
2296.73 73
2296.84 70
2296.95 69
2297.06 69
2297.17 72
2297.28 75
2297.39 79
2297.50 83
2297.61 86
2297.72 88
2297.83 88
2297.94 86
2298.05 82
2298.16 77
2298.27 71
2298.38 65
2298.49 60
2298.60 58
2298.71 59
2298.82 62
2298.93 69
2299.04 77
2299.15 84
2299.26 90
2299.37 93
2299.48 91
2299.59 85
2299.70 76
2299.81 65
2299.92 52
2300.03 41
2300.14 31
2300.25 23
2300.36 18
2300.47 16
2300.58 14
2300.69 13
2300.80 11
2300.91 9
2301.02 6
2301.13 2
2301.24 0
2301.35 0
2301.46 0
2301.57 0
2301.68 0
2301.79 0
2301.90 0
2302.01 1
2302.12 2
2302.23 2
2302.34 1
2302.45 2
2302.56 3
2302.67 6
2302.78 10
2302.89 17
2303.00 25
2303.11 33
2303.22 42
2303.33 51
2303.44 59
2303.55 67
2303.66 75
2303.77 83
2303.88 91
2303.99 97
2304.10 103
2304.21 107
2304.32 110
2304.43 113
2304.54 115
2304.65 118
2304.76 123
2304.87 130
2304.98 136
2305.09 142
2305.20 146
2305.31 146
2305.42 144
2305.53 139
2305.64 133
2305.75 128
2305.86 124
2305.97 120
2306.08 118
2306.19 115
2306.30 111
2306.41 106
2306.52 101
2306.63 97
2306.74 96
2306.85 97
2306.96 100
2307.07 105
2307.18 110
2307.29 114
2307.40 114
2307.51 112
2307.62 108
2307.73 102
2307.84 96
2307.95 90
2308.06 85
2308.17 80
2308.28 76
2308.39 72
2308.50 68
2308.61 65
2308.72 64
2308.83 65
2308.94 69
2309.05 77
2309.16 86
2309.27 97
2309.39 106
2309.50 112
2309.61 116
2309.72 115
2309.83 113
2309.94 109
2310.05 105
2310.16 102
2310.27 101
2310.38 102
2310.49 104
2310.60 106
2310.71 109
2310.82 111
2310.93 112
2311.04 114
2311.15 115
2311.26 117
2311.37 119
2311.48 121
2311.59 123
2311.70 124
2311.81 124
2311.92 123
2312.03 121
2312.14 118
2312.25 114
2312.36 111
2312.47 106
2312.58 102
2312.69 96
2312.80 91
2312.91 85
2313.02 79
2313.13 75
2313.24 73
2313.35 74
2313.46 76
2313.57 80
2313.68 85
2313.79 88
2313.90 90
2314.02 87
2314.13 81
2314.24 72
2314.35 61
2314.46 49
2314.57 38
2314.68 29
2314.79 23
2314.90 22
2315.01 23
2315.12 27
2315.23 32
2315.34 37
2315.45 41
2315.56 44
2315.67 47
2315.78 50
2315.89 53
2316.00 56
2316.11 59
2316.22 61
2316.33 62
2316.44 63
2316.55 63
2316.66 63
2316.77 63
2316.88 64
2316.99 64
2317.10 64
2317.21 63
2317.33 62
2317.44 59
2317.55 56
2317.66 51
2317.77 47
2317.88 42
2317.99 38
2318.10 35
2318.21 33
2318.32 32
2318.43 33
2318.54 35
2318.65 38
2318.76 43
2318.87 48
2318.98 54
2319.09 59
2319.20 62
2319.31 64
2319.42 63
2319.53 59
2319.64 51
2319.75 42
2319.86 30
2319.98 16
2320.09 3
2320.20 0
2320.31 0
2320.42 0
2320.53 0
2320.64 0
2320.75 0
2320.86 0
2320.97 10
2321.08 17
2321.19 20
2321.30 19
2321.41 15
2321.52 10
2321.63 6
2321.74 4
2321.85 7
2321.96 13
2322.07 21
2322.18 29
2322.29 36
2322.41 41
2322.52 44
2322.63 46
2322.74 48
2322.85 50
2322.96 53
2323.07 56
2323.18 59
2323.29 61
2323.40 61
2323.51 61
2323.62 59
2323.73 58
2323.84 57
2323.95 57
2324.06 58
2324.17 59
2324.28 60
2324.39 61
2324.51 63
2324.62 65
2324.73 67
2324.84 69
2324.95 70
2325.06 71
2325.17 72
2325.28 72
2325.39 72
2325.50 71
2325.61 72
2325.72 72
2325.83 73
2325.94 75
2326.05 79
2326.16 83
2326.27 87
2326.38 91
2326.50 94
2326.61 94
2326.72 91
2326.83 83
2326.94 73
2327.05 62
2327.16 50
2327.27 41
2327.38 33
2327.49 29
2327.60 25
2327.71 23
2327.82 19
2327.93 15
2328.04 10
2328.15 6
2328.27 3
2328.38 2
2328.49 5
2328.60 10
2328.71 19
2328.82 29
2328.93 39
2329.04 49
2329.15 58
2329.26 64
2329.37 67
2329.48 69
2329.59 68
2329.70 67
2329.81 64
2329.93 62
2330.04 59
2330.15 57
2330.26 56
2330.37 53
2330.48 51
2330.59 47
2330.70 43
2330.81 37
2330.92 30
2331.03 23
2331.14 17
2331.25 14
2331.36 16
2331.47 21
2331.59 32
2331.70 45
2331.81 59
2331.92 71
2332.03 79
2332.14 81
2332.25 78
2332.36 69
2332.47 56
2332.58 42
2332.69 27
2332.80 14
2332.91 4
2333.03 0
2333.14 0
2333.25 0
2333.36 0
2333.47 0
2333.58 0
2333.69 0
2333.80 0
2333.91 0
2334.02 3
2334.13 12
2334.24 23
2334.35 34
2334.47 46
2334.58 57
2334.69 66
2334.80 73
2334.91 77
2335.02 80
2335.13 81
2335.24 82
2335.35 82
2335.46 83
2335.57 85
2335.68 90
2335.79 97
2335.91 106
2336.02 117
2336.13 128
2336.24 138
2336.35 145
2336.46 147
2336.57 145
2336.68 138
2336.79 128
2336.90 116
2337.01 105
2337.12 96
2337.24 90
2337.35 85
2337.46 83
2337.57 81
2337.68 79
2337.79 78
2337.90 78
2338.01 80
2338.12 84
2338.23 91
2338.34 101
2338.45 115
2338.57 130
2338.68 147
2338.79 164
2338.90 180
2339.01 192
2339.12 201
2339.23 205
2339.34 205
2339.45 202
2339.56 197
2339.67 192
2339.79 189
2339.90 189
2340.01 193
2340.12 200
2340.23 208
2340.34 216
2340.45 221
2340.56 223
2340.67 221
2340.78 216
2340.89 209
2341.01 202
2341.12 197
2341.23 195
2341.34 194
2341.45 194
2341.56 192
2341.67 188
2341.78 180
2341.89 170
2342.00 157
2342.12 143
2342.23 129
2342.34 116
2342.45 104
2342.56 92
2342.67 82
2342.78 73
2342.89 67
2343.00 63
2343.11 64
2343.23 67
2343.34 72
2343.45 79
2343.56 85
2343.67 90
2343.78 92
2343.89 93
2344.00 92
2344.11 91
2344.22 90
2344.34 91
2344.45 93
2344.56 96
2344.67 100
2344.78 104
2344.89 107
2345.00 108
2345.11 107
2345.22 104
2345.33 99
2345.45 94
2345.56 87
2345.67 81
2345.78 75
2345.89 70
2346.00 67
2346.11 67
2346.22 69
2346.33 73
2346.44 79
2346.56 85
2346.67 90
2346.78 94
2346.89 97
2347.00 99
2347.11 100
2347.22 102
2347.33 103
2347.44 106
2347.56 108
2347.67 110
2347.78 111
2347.89 111
2348.00 110
2348.11 109
2348.22 108
2348.33 107
2348.44 107
2348.56 108
2348.67 108
2348.78 109
2348.89 110
2349.00 110
2349.11 111
2349.22 111
2349.33 112
2349.44 112
2349.56 111
2349.67 110
2349.78 109
2349.89 109
2350.00 110
2350.11 113
2350.22 119
2350.33 127
2350.45 136
2350.56 145
2350.67 152
2350.78 157
2350.89 157
2351.00 152
2351.11 142
2351.22 130
2351.33 116
2351.45 101
2351.56 89
2351.67 78
2351.78 72
2351.89 68
2352.00 68
2352.11 71
2352.22 76
2352.34 82
2352.45 88
2352.56 94
2352.67 99
2352.78 103
2352.89 105
2353.00 105
2353.11 104
2353.22 101
2353.34 99
2353.45 96
2353.56 93
2353.67 89
2353.78 85
2353.89 81
2354.00 77
2354.11 72
2354.23 67
2354.34 62
2354.45 58
2354.56 54
2354.67 52
2354.78 50
2354.89 49
2355.00 48
2355.12 47
2355.23 44
2355.34 41
2355.45 35
2355.56 28
2355.67 19
2355.78 10
2355.90 1
2356.01 0
2356.12 0
2356.23 0
2356.34 0
2356.45 0
2356.56 0
2356.67 0
2356.79 1
2356.90 5
2357.01 9
2357.12 13
2357.23 17
2357.34 23
2357.45 30
2357.56 38
2357.68 46
2357.79 54
2357.90 62
2358.01 69
2358.12 76
2358.23 82
2358.34 89
2358.46 95
2358.57 101
2358.68 104
2358.79 106
2358.90 105
2359.01 103
2359.12 99
2359.23 96
2359.35 92
2359.46 90
2359.57 88
2359.68 88
2359.79 88
2359.90 88
2360.01 89
2360.13 90
2360.24 92
2360.35 94
2360.46 96
2360.57 99
2360.68 100
2360.79 100
2360.91 97
2361.02 92
2361.13 85
2361.24 75
2361.35 64
2361.46 53
2361.57 42
2361.69 33
2361.80 26
2361.91 20
2362.02 17
2362.13 15
2362.24 15
2362.35 16
2362.47 17
2362.58 18
2362.69 17
2362.80 15
2362.91 12
2363.02 8
2363.13 5
2363.25 4
2363.36 7
2363.47 15
2363.58 26
2363.69 40
2363.80 55
2363.91 69
2364.03 80
2364.14 88
2364.25 93
2364.36 95
2364.47 95
2364.58 95
2364.70 94
2364.81 95
2364.92 96
2365.03 97
2365.14 97
2365.25 95
2365.36 91
2365.48 86
2365.59 81
2365.70 75
2365.81 71
2365.92 69
2366.03 67
2366.14 65
2366.26 62
2366.37 58
2366.48 53
2366.59 48
2366.70 43
2366.81 40
2366.93 40
2367.04 43
2367.15 48
2367.26 53
2367.37 58
2367.48 61
2367.60 64
2367.71 64
2367.82 64
2367.93 63
2368.04 63
2368.15 63
2368.26 63
2368.38 63
2368.49 61
2368.60 58
2368.71 53
2368.82 46
2368.93 39
2369.05 31
2369.16 24
2369.27 18
2369.38 13
2369.49 11
2369.60 12
2369.72 17
2369.83 26
2369.94 39
2370.05 56
2370.16 74
2370.27 92
2370.39 106
2370.50 115
2370.61 117
2370.72 112
2370.83 104
2370.94 94
2371.05 85
2371.17 81
2371.28 81
2371.39 86
2371.50 94
2371.61 101
2371.72 107
2371.84 109
2371.95 107
2372.06 102
2372.17 95
2372.28 88
2372.39 81
2372.51 77
2372.62 75
2372.73 76
2372.84 80
2372.95 86
2373.06 96
2373.18 107
2373.29 119
2373.40 130
2373.51 139
2373.62 145
2373.74 145
2373.85 140
2373.96 129
2374.07 115
2374.18 98
2374.29 81
2374.41 66
2374.52 52
2374.63 41
2374.74 34
2374.85 30
2374.96 29
2375.08 31
2375.19 35
2375.30 42
2375.41 52
2375.52 64
2375.63 77
2375.75 92
2375.86 108
2375.97 123
2376.08 137
2376.19 148
2376.31 157
2376.42 161
2376.53 162
2376.64 160
2376.75 156
2376.86 151
2376.98 147
2377.09 143
2377.20 139
2377.31 133
2377.42 124
2377.53 112
2377.65 96
2377.76 77
2377.87 57
2377.98 37
2378.09 19
2378.21 6
2378.32 0
2378.43 0
2378.54 0
2378.65 0
2378.76 0
2378.88 0
2378.99 0
2379.10 0
2379.21 0
2379.32 4
2379.44 9
2379.55 14
2379.66 17
2379.77 19
2379.88 20
2380.00 19
2380.11 16
2380.22 14
2380.33 11
2380.44 8
2380.55 6
2380.67 4
2380.78 2
2380.89 2
2381.00 3
2381.11 7
2381.23 15
2381.34 27
2381.45 42
2381.56 60
2381.67 80
2381.79 99
2381.90 116
2382.01 132
2382.12 146
2382.23 159
2382.34 170
2382.46 180
2382.57 190
2382.68 198
2382.79 205
2382.90 209
2383.02 210
2383.13 206
2383.24 199
2383.35 189
2383.46 178
2383.58 166
2383.69 155
2383.80 145
2383.91 138
2384.02 132
2384.14 127
2384.25 122
2384.36 115
2384.47 107
2384.58 96
2384.70 84
2384.81 72
2384.92 59
2385.03 48
2385.14 39
2385.26 32
2385.37 29
2385.48 29
2385.59 33
2385.70 40
2385.82 49
2385.93 59
2386.04 70
2386.15 80
2386.26 89
2386.38 97
2386.49 105
2386.60 113
2386.71 120
2386.82 127
2386.94 131
2387.05 133
2387.16 132
2387.27 130
2387.38 128
2387.50 127
2387.61 127
2387.72 129
2387.83 133
2387.94 136
2388.06 138
2388.17 137
2388.28 134
2388.39 127
2388.50 118
2388.62 109
2388.73 102
2388.84 97
2388.95 95
2389.06 97
2389.18 102
2389.29 108
2389.40 114
2389.51 118
2389.62 119
2389.74 116
2389.85 111
2389.96 105
2390.07 100
2390.19 96
2390.30 95
2390.41 96
2390.52 97
2390.63 98
2390.75 97
2390.86 94
2390.97 88
2391.08 81
2391.19 73
2391.31 67
2391.42 62
2391.53 60
2391.64 59
2391.75 60
2391.87 62
2391.98 65
2392.09 69
2392.20 73
2392.32 78
2392.43 82
2392.54 85
2392.65 86
2392.76 84
2392.88 80
2392.99 73
2393.10 65
2393.21 56
2393.32 48
2393.44 42
2393.55 38
2393.66 36
2393.77 36
2393.89 36
2394.00 36
2394.11 35
2394.22 34
2394.33 30
2394.45 27
2394.56 23
2394.67 19
2394.78 17
2394.90 15
2395.01 14
2395.12 14
2395.23 14
2395.34 16
2395.46 20
2395.57 25
2395.68 32
2395.79 42
2395.91 53
2396.02 64
2396.13 75
2396.24 83
2396.35 89
2396.47 93
2396.58 93
2396.69 91
2396.80 88
2396.92 86
2397.03 85
2397.14 86
2397.25 90
2397.36 96
2397.48 103
2397.59 110
2397.70 116
2397.81 121
2397.93 124
2398.04 125
2398.15 126
2398.26 127
2398.38 128
2398.49 130
2398.60 133
2398.71 136
2398.82 139
2398.94 142
2399.05 145
2399.16 146
2399.27 147
2399.39 148
2399.50 148
2399.61 149
2399.72 148
2399.84 147
2399.95 145
2400.06 140
2400.17 132
2400.28 123
2400.40 114
2400.51 104
2400.62 97
2400.73 92
2400.85 89
2400.96 87
2401.07 86
2401.18 84
2401.30 82
2401.41 79
2401.52 78
2401.63 79
2401.75 83
2401.86 90
2401.97 97
2402.08 105
2402.19 111
2402.31 114
2402.42 116
2402.53 115
2402.64 113
2402.76 111
2402.87 109
2402.98 106
2403.09 103
2403.21 100
2403.32 96
2403.43 90
2403.54 85
2403.66 79
2403.77 74
2403.88 70
2403.99 67
2404.11 64
2404.22 63
2404.33 62
2404.44 61
2404.56 60
2404.67 60
2404.78 59
2404.89 60
2405.00 62
2405.12 65
2405.23 68
2405.34 71
2405.45 73
2405.57 72
2405.68 69
2405.79 63
2405.90 56
2406.02 49
2406.13 43
2406.24 39
2406.35 38
2406.47 41
2406.58 47
2406.69 55
2406.80 64
2406.92 74
2407.03 84
2407.14 93
2407.25 101
2407.37 109
2407.48 117
2407.59 126
2407.70 134
2407.82 141
2407.93 145
2408.04 147
2408.15 145
2408.27 139
2408.38 130
2408.49 120
2408.60 110
2408.72 102
2408.83 96
2408.94 93
2409.05 91
2409.17 91
2409.28 90
2409.39 87
2409.50 84
2409.62 79
2409.73 75
2409.84 72
2409.95 72
2410.07 74
2410.18 80
2410.29 89
2410.41 99
2410.52 109
2410.63 116
2410.74 120
2410.86 119
2410.97 115
2411.08 106
2411.19 95
2411.31 82
2411.42 70
2411.53 61
2411.64 54
2411.76 50
2411.87 49
2411.98 50
2412.09 52
2412.21 53
2412.32 52
2412.43 49
2412.54 44
2412.66 37
2412.77 31
2412.88 24
2413.00 19
2413.11 13
2413.22 8
2413.33 3
2413.45 0
2413.56 0
2413.67 0
2413.78 0
2413.90 0
2414.01 0
2414.12 0
2414.23 0
2414.35 0
2414.46 4
2414.57 7
2414.68 10
2414.80 11
2414.91 11
2415.02 9
2415.14 6
2415.25 4
2415.36 4
2415.47 7
2415.59 12
2415.70 19
2415.81 26
2415.92 31
2416.04 35
2416.15 35
2416.26 33
2416.38 29
2416.49 25
2416.60 22
2416.71 20
2416.83 18
2416.94 17
2417.05 15
2417.16 13
2417.28 11
2417.39 10
2417.50 11
2417.62 15
2417.73 22
2417.84 32
2417.95 43
2418.07 56
2418.18 67
2418.29 77
2418.40 85
2418.52 91
2418.63 96
2418.74 101
2418.86 107
2418.97 113
2419.08 119
2419.19 124
2419.31 126
2419.42 126
2419.53 123
2419.64 118
2419.76 111
2419.87 104
2419.98 98
2420.10 93
2420.21 90
2420.32 86
2420.43 84
2420.55 81
2420.66 78
2420.77 76
2420.89 74
2421.00 72
2421.11 71
2421.22 69
2421.34 67
2421.45 64
2421.56 60
2421.68 56
2421.79 51
2421.90 48
2422.01 44
2422.13 42
2422.24 39
2422.35 36
2422.47 32
2422.58 28
2422.69 24
2422.80 21
2422.92 20
2423.03 21
2423.14 25
2423.26 30
2423.37 36
2423.48 42
2423.59 49
2423.71 57
2423.82 65
2423.93 74
2424.05 83
2424.16 93
2424.27 103
2424.38 113
2424.50 122
2424.61 130
2424.72 136
2424.84 141
2424.95 145
2425.06 148
2425.17 149
2425.29 149
2425.40 148
2425.51 145
2425.63 142
2425.74 138
2425.85 134
2425.97 130
2426.08 125
2426.19 119
2426.30 112
2426.42 104
2426.53 93
2426.64 81
2426.76 70
2426.87 60
2426.98 52
2427.09 47
2427.21 46
2427.32 48
2427.43 51
2427.55 54
2427.66 56
2427.77 58
2427.89 60
2428.00 61
2428.11 62
2428.22 63
2428.34 65
2428.45 66
2428.56 68
2428.68 68
2428.79 69
2428.90 69
2429.02 69
2429.13 68
2429.24 67
2429.35 65
2429.47 62
2429.58 59
2429.69 57
2429.81 56
2429.92 57
2430.03 60
2430.15 66
2430.26 73
2430.37 82
2430.48 89
2430.60 95
2430.71 98
2430.82 99
2430.94 98
2431.05 97
2431.16 98
2431.28 100
2431.39 105
2431.50 111
2431.61 118
2431.73 124
2431.84 127
2431.95 127
2432.07 124
2432.18 119
2432.29 111
2432.41 103
2432.52 95
2432.63 88
2432.75 83
2432.86 81
2432.97 81
2433.09 82
2433.20 85
2433.31 86
2433.42 86
2433.54 83
2433.65 79
2433.76 73
2433.88 67
2433.99 63
2434.10 62
2434.22 63
2434.33 65
2434.44 68
2434.56 69
2434.67 69
2434.78 66
2434.89 61
2435.01 55
2435.12 50
2435.23 46
2435.35 44
2435.46 46
2435.57 51
2435.69 59
2435.80 70
2435.91 83
2436.03 95
2436.14 106
2436.25 113
2436.37 115
2436.48 113
2436.59 108
2436.71 101
2436.82 94
2436.93 90
2437.05 88
2437.16 89
2437.27 92
2437.38 96
2437.50 101
2437.61 106
2437.72 110
2437.84 115
2437.95 119
2438.06 124
2438.18 127
2438.29 130
2438.40 131
2438.52 129
2438.63 126
2438.74 122
2438.86 116
2438.97 109
2439.08 102
2439.20 95
2439.31 90
2439.42 85
2439.54 81
2439.65 77
2439.76 74
2439.88 70
2439.99 67
2440.10 64
2440.22 63
2440.33 64
2440.44 67
2440.56 71
2440.67 76
2440.78 79
2440.90 81
2441.01 81
2441.12 79
2441.24 75
2441.35 73
2441.46 71
2441.57 71
2441.69 72
2441.80 73
2441.91 73
2442.03 71
2442.14 69
2442.25 67
2442.37 66
2442.48 67
2442.59 70
2442.71 75
2442.82 81
2442.93 88
2443.05 94
2443.16 100
2443.27 106
2443.39 111
2443.50 116
2443.61 119
2443.73 121
2443.84 122
2443.95 120
2444.07 115
2444.18 108
2444.29 99
2444.41 89
2444.52 78
2444.63 68
2444.75 59
2444.86 53
2444.97 50
2445.09 50
2445.20 52
2445.32 55
2445.43 59
2445.54 63
2445.66 66
2445.77 68
2445.88 70
2446.00 70
2446.11 70
2446.22 67
2446.34 62
2446.45 55
2446.56 47
2446.68 39
2446.79 32
2446.90 27
2447.02 25
2447.13 26
2447.24 29
2447.36 33
2447.47 38
2447.58 43
2447.70 48
2447.81 54
2447.92 60
2448.04 67
2448.15 73
2448.26 79
2448.38 83
2448.49 84
2448.60 82
2448.72 79
2448.83 74
2448.94 69
2449.06 65
2449.17 62
2449.29 61
2449.40 62
2449.51 65
2449.63 70
2449.74 77
2449.85 84
2449.97 91
2450.08 97
2450.19 102
2450.31 105
2450.42 107
2450.53 107
2450.65 107
2450.76 108
2450.87 108
2450.99 110
2451.10 114
2451.21 118
2451.33 123
2451.44 128
2451.56 132
2451.67 135
2451.78 135
2451.90 135
2452.01 133
2452.12 130
2452.24 128
2452.35 128
2452.46 129
2452.58 133
2452.69 140
2452.80 148
2452.92 157
2453.03 166
2453.14 173
2453.26 177
2453.37 178
2453.49 175
2453.60 170
2453.71 163
2453.83 154
2453.94 146
2454.05 139
2454.17 134
2454.28 130
2454.39 127
2454.51 125
2454.62 120
2454.73 115
2454.85 107
2454.96 99
2455.08 92
2455.19 88
2455.30 88
2455.42 94
2455.53 102
2455.64 112
2455.76 120
2455.87 125
2455.98 125
2456.10 121
2456.21 114
2456.33 106
2456.44 99
2456.55 93
2456.67 90
2456.78 90
2456.89 91
2457.01 95
2457.12 98
2457.23 102
2457.35 104
2457.46 103
2457.58 101
2457.69 96
2457.80 91
2457.92 86
2458.03 83
2458.14 83
2458.26 85
2458.37 89
2458.49 94
2458.60 99
2458.71 103
2458.83 106
2458.94 108
2459.05 110
2459.17 110
2459.28 110
2459.39 110
2459.51 110
2459.62 109
2459.74 107
2459.85 105
2459.96 104
2460.08 103
2460.19 103
2460.30 105
2460.42 107
2460.53 110
2460.65 113
2460.76 117
2460.87 119
2460.99 121
2461.10 122
2461.21 122
2461.33 120
2461.44 117
2461.56 114
2461.67 112
2461.78 112
2461.90 114
2462.01 118
2462.12 122
2462.24 126
2462.35 127
2462.47 125
2462.58 120
2462.69 112
2462.81 102
2462.92 93
2463.03 84
2463.15 76
2463.26 70
2463.38 65
2463.49 60
2463.60 57
2463.72 54
2463.83 53
2463.95 52
2464.06 52
2464.17 51
2464.29 50
2464.40 48
2464.51 46
2464.63 44
2464.74 43
2464.86 42
2464.97 42
2465.08 43
2465.20 44
2465.31 43
2465.43 42
2465.54 38
2465.65 34
2465.77 28
2465.88 23
2465.99 18
2466.11 15
2466.22 14
2466.34 15
2466.45 19
2466.56 23
2466.68 27
2466.79 30
2466.91 33
2467.02 34
2467.13 36
2467.25 37
2467.36 40
2467.47 43
2467.59 48
2467.70 52
2467.82 55
2467.93 57
2468.04 56
2468.16 53
2468.27 48
2468.39 41
2468.50 32
2468.61 24
2468.73 16
2468.84 10
2468.96 7
2469.07 7
2469.18 11
2469.30 19
2469.41 29
2469.53 39
2469.64 49
2469.75 57
2469.87 61
2469.98 62
2470.10 61
2470.21 56
2470.32 51
2470.44 46
2470.55 42
2470.66 41
2470.78 44
2470.89 50
2471.01 59
2471.12 69
2471.23 79
2471.35 87
2471.46 92
2471.58 93
2471.69 91
2471.80 86
2471.92 79
2472.03 71
2472.15 64
2472.26 57
2472.37 53
2472.49 50
2472.60 47
2472.72 45
2472.83 42
2472.94 37
2473.06 30
2473.17 22
2473.29 13
2473.40 4
2473.51 0
2473.63 0
2473.74 0
2473.86 0
2473.97 0
2474.09 0
2474.20 0
2474.31 0
2474.43 0
2474.54 2
2474.66 6
2474.77 10
2474.88 14
2475.00 18
2475.11 20
2475.23 22
2475.34 24
2475.45 26
2475.57 30
2475.68 35
2475.80 43
2475.91 52
2476.02 61
2476.14 69
2476.25 76
2476.37 81
2476.48 85
2476.59 88
2476.71 90
2476.82 92
2476.94 92
2477.05 92
2477.17 89
2477.28 85
2477.39 80
2477.51 73
2477.62 67
2477.74 63
2477.85 62
2477.96 64
2478.08 71
2478.19 80
2478.31 93
2478.42 106
2478.54 118
2478.65 128
2478.76 134
2478.88 135
2478.99 133
2479.11 129
2479.22 124
2479.33 121
2479.45 120
2479.56 121
2479.68 123
2479.79 125
2479.91 126
2480.02 126
2480.13 124
2480.25 122
2480.36 120
2480.48 118
2480.59 115
2480.70 110
2480.82 103
2480.93 94
2481.05 82
2481.16 69
2481.28 56
2481.39 44
2481.50 33
2481.62 25
2481.73 18
2481.85 13
2481.96 9
2482.08 8
2482.19 9
2482.30 12
2482.42 17
2482.53 22
2482.65 26
2482.76 28
2482.87 27
2482.99 23
2483.10 17
2483.22 10
2483.33 2
2483.45 0
2483.56 0
2483.67 0
2483.79 0
2483.90 0
2484.02 0
2484.13 0
2484.25 0
2484.36 5
2484.47 9
2484.59 14
2484.70 18
2484.82 23
2484.93 28
2485.05 34
2485.16 40
2485.27 46
2485.39 50
2485.50 52
2485.62 52
2485.73 49
2485.85 45
2485.96 41
2486.07 37
2486.19 34
2486.30 32
2486.42 32
2486.53 32
2486.65 33
2486.76 34
2486.88 36
2486.99 39
2487.10 43
2487.22 50
2487.33 57
2487.45 65
2487.56 71
2487.68 76
2487.79 78
2487.90 78
2488.02 78
2488.13 78
2488.25 80
2488.36 84
2488.48 90
2488.59 99
2488.70 109
2488.82 119
2488.93 129
2489.05 138
2489.16 145
2489.28 152
2489.39 159
2489.51 165
2489.62 171
2489.73 176
2489.85 179
2489.96 180
2490.08 178
2490.19 172
2490.31 164
2490.42 154
2490.54 143
2490.65 134
2490.76 128
2490.88 125
2490.99 126
2491.11 129
2491.22 134
2491.34 140
2491.45 147
2491.57 153
2491.68 159
2491.79 165
2491.91 172
2492.02 178
2492.14 184
2492.25 190
2492.37 196
2492.48 201
2492.60 206
2492.71 211
2492.82 215
2492.94 219
2493.05 221
2493.17 223
2493.28 222
2493.40 220
2493.51 217
2493.63 212
2493.74 206
2493.85 199
2493.97 192
2494.08 187
2494.20 185
2494.31 188
2494.43 193
2494.54 202
2494.66 211
2494.77 220
2494.89 224
2495.00 225
2495.11 220
2495.23 213
2495.34 204
2495.46 196
2495.57 190
2495.69 187
2495.80 187
2495.92 190
2496.03 194
2496.15 198
2496.26 202
2496.37 204
2496.49 204
2496.60 203
2496.72 200
2496.83 195
2496.95 191
2497.06 187
2497.18 183
2497.29 181
2497.41 180
2497.52 179
2497.63 178
2497.75 176
2497.86 171
2497.98 165
2498.09 157
2498.21 150
2498.32 143
2498.44 140
2498.55 140
2498.67 145
2498.78 151
2498.90 159
2499.01 164
2499.12 165
2499.24 162
2499.35 155
2499.47 146
2499.58 138
2499.70 134
2499.81 134
2499.93 140
2500.04 149
2500.16 159
2500.27 169
2500.39 175
2500.50 176
2500.62 171
2500.73 162
2500.84 148
2500.96 133
2501.07 116
2501.19 100
2501.30 86
2501.42 74
2501.53 66
2501.65 60
2501.76 57
2501.88 57
2501.99 59
2502.11 63
2502.22 69
2502.34 76
2502.45 83
2502.56 90
2502.68 96
2502.79 101
2502.91 105
2503.02 108
2503.14 111
2503.25 112
2503.37 113
2503.48 111
2503.60 106
2503.71 97
2503.83 85
2503.94 70
2504.06 54
2504.17 39
2504.29 26
2504.40 17
2504.52 14
2504.63 14
2504.74 19
2504.86 26
2504.97 34
2505.09 40
2505.20 45
2505.32 48
2505.43 49
2505.55 48
2505.66 47
2505.78 47
2505.89 47
2506.01 48
2506.12 51
2506.24 54
2506.35 59
2506.47 64
2506.58 70
2506.70 76
2506.81 82
2506.93 87
2507.04 92
2507.15 94
2507.27 95
2507.38 96
2507.50 96
2507.61 98
2507.73 102
2507.84 106
2507.96 113
2508.07 119
2508.19 125
2508.30 131
2508.42 136
2508.53 139
2508.65 141
2508.76 142
2508.88 141
2508.99 138
2509.11 134
2509.22 130
2509.34 125
2509.45 122
2509.57 119
2509.68 118
2509.80 118
2509.91 118
2510.03 117
2510.14 116
2510.26 113
2510.37 109
2510.49 105
2510.60 99
2510.72 94
2510.83 89
2510.95 86
2511.06 84
2511.17 84
2511.29 86
2511.40 89
2511.52 92
2511.63 95
2511.75 96
2511.86 96
2511.98 94
2512.09 92
2512.21 91
2512.32 90
2512.44 92
2512.55 96
2512.67 101
2512.78 109
2512.90 117
2513.01 127
2513.13 136
2513.24 146
2513.36 155
2513.47 162
2513.59 168
2513.70 172
2513.82 175
2513.93 179
2514.05 184
2514.16 191
2514.28 199
2514.39 209
2514.51 217
2514.62 222
2514.74 222
2514.85 218
2514.97 208
2515.08 195
2515.20 181
2515.31 169
2515.43 160
2515.54 155
2515.66 154
2515.77 157
2515.89 160
2516.00 163
2516.12 163
2516.23 160
2516.35 152
2516.46 142
2516.58 129
2516.69 114
2516.81 99
2516.92 84
2517.04 70
2517.15 57
2517.27 45
2517.38 36
2517.50 28
2517.61 22
2517.73 17
2517.84 13
2517.96 10
2518.07 8
2518.19 9
2518.30 12
2518.42 17
2518.53 25
2518.65 33
2518.76 41
2518.88 47
2518.99 49
2519.11 48
2519.22 42
2519.34 34
2519.45 23
2519.57 13
2519.68 5
2519.80 0
2519.91 0
2520.03 5
2520.15 15
2520.26 29
2520.38 43
2520.49 56
2520.61 66
2520.72 73
2520.84 77
2520.95 79
2521.07 80
2521.18 82
2521.30 85
2521.41 88
2521.53 91
2521.64 93
2521.76 92
2521.87 90
2521.99 85
2522.10 78
2522.22 70
2522.33 61
2522.45 52
2522.56 43
2522.68 32
2522.79 20
2522.91 8
2523.02 0
2523.14 0
2523.25 0
2523.37 0
2523.48 0
2523.60 0
2523.71 0
2523.83 0
2523.95 5
2524.06 21
2524.18 36
2524.29 50
2524.41 61
2524.52 69
2524.64 74
2524.75 76
2524.87 76
2524.98 75
2525.10 73
2525.21 73
2525.33 73
2525.44 76
2525.56 81
2525.67 87
2525.79 93
2525.90 98
2526.02 99
2526.13 98
2526.25 93
2526.36 87
2526.48 81
2526.60 76
2526.71 73
2526.83 73
2526.94 74
2527.06 76
2527.17 76
2527.29 75
2527.40 71
2527.52 65
2527.63 58
2527.75 51
2527.86 45
2527.98 41
2528.09 38
2528.21 35
2528.32 32
2528.44 29
2528.55 24
2528.67 19
2528.79 13
2528.90 8
2529.02 5
2529.13 4
2529.25 6
2529.36 11
2529.48 19
2529.59 31
2529.71 44
2529.82 60
2529.94 75
2530.05 88
2530.17 99
2530.28 105
2530.40 106
2530.52 103
2530.63 99
2530.75 95
2530.86 94
2530.98 97
2531.09 102
2531.21 110
2531.32 118
2531.44 125
2531.55 130
2531.67 133
2531.78 135
2531.90 137
2532.01 138
2532.13 140
2532.25 141
2532.36 141
2532.48 138
2532.59 134
2532.71 128
2532.82 124
2532.94 122
2533.05 123
2533.17 126
2533.28 131
2533.40 135
2533.52 138
2533.63 138
2533.75 134
2533.86 127
2533.98 117
2534.09 108
2534.21 99
2534.32 92
2534.44 89
2534.55 88
2534.67 88
2534.78 90
2534.90 91
2535.02 91
2535.13 91
2535.25 90
2535.36 91
2535.48 93
2535.59 97
2535.71 102
2535.82 108
2535.94 114
2536.05 118
2536.17 121
2536.29 122
2536.40 121
2536.52 118
2536.63 114
2536.75 110
2536.86 103
2536.98 97
2537.09 89
2537.21 82
2537.32 76
2537.44 72
2537.56 70
2537.67 70
2537.79 72
2537.90 75
2538.02 78
2538.13 80
2538.25 82
2538.36 82
2538.48 81
2538.60 79
2538.71 75
2538.83 71
2538.94 65
2539.06 60
2539.17 56
2539.29 53
2539.40 51
2539.52 51
2539.64 50
2539.75 47
2539.87 42
2539.98 33
2540.10 23
2540.21 12
2540.33 1
2540.44 0
2540.56 0
2540.68 0
2540.79 0
2540.91 0
2541.02 11
2541.14 22
2541.25 33
2541.37 43
2541.48 50
2541.60 55
2541.72 56
2541.83 55
2541.95 51
2542.06 46
2542.18 40
2542.29 34
2542.41 31
2542.53 30
2542.64 32
2542.76 36
2542.87 43
2542.99 51
2543.10 59
2543.22 66
2543.33 70
2543.45 72
2543.57 70
2543.68 66
2543.80 60
2543.91 53
2544.03 45
2544.14 38
2544.26 31
2544.38 25
2544.49 19
2544.61 14
2544.72 9
2544.84 7
2544.95 6
2545.07 8
2545.18 11
2545.30 15
2545.42 20
2545.53 25
2545.65 29
2545.76 33
2545.88 36
2545.99 39
2546.11 41
2546.23 44
2546.34 46
2546.46 49
2546.57 53
2546.69 59
2546.80 65
2546.92 73
2547.04 83
2547.15 94
2547.27 105
2547.38 116
2547.50 125
2547.61 132
2547.73 136
2547.85 136
2547.96 132
2548.08 126
2548.19 119
2548.31 111
2548.42 106
2548.54 102
2548.66 99
2548.77 98
2548.89 97
2549.00 97
2549.12 96
2549.24 97
2549.35 99
2549.47 103
2549.58 111
2549.70 120
2549.81 130
2549.93 141
2550.05 149
2550.16 156
2550.28 160
2550.39 160
2550.51 157
2550.62 152
2550.74 144
2550.86 134
2550.97 123
2551.09 111
2551.20 99
2551.32 86
2551.44 73
2551.55 61
2551.67 49
2551.78 39
2551.90 30
2552.01 24
2552.13 21
2552.25 21
2552.36 25
2552.48 31
2552.59 38
2552.71 44
2552.83 49
2552.94 51
2553.06 50
2553.17 47
2553.29 43
2553.40 40
2553.52 39
2553.64 43
2553.75 49
2553.87 58
2553.98 67
2554.10 74
2554.22 79
2554.33 80
2554.45 79
2554.56 75
2554.68 71
2554.80 66
2554.91 62
2555.03 57
2555.14 51
2555.26 44
2555.37 36
2555.49 26
2555.61 17
2555.72 8
2555.84 1
2555.95 0
2556.07 0
2556.19 0
2556.30 0
2556.42 0
2556.53 0
2556.65 0
2556.77 0
2556.88 0
2557.00 0
2557.11 5
2557.23 13
2557.35 24
2557.46 38
2557.58 53
2557.69 68
2557.81 80
2557.93 88
2558.04 91
2558.16 90
2558.27 85
2558.39 78
2558.50 71
2558.62 66
2558.74 63
2558.85 63
2558.97 64
2559.08 67
2559.20 71
2559.32 75
2559.43 80
2559.55 87
2559.66 93
2559.78 100
2559.90 104
2560.01 105
2560.13 102
2560.24 96
2560.36 86
2560.48 75
2560.59 64
2560.71 54
2560.83 45
2560.94 38
2561.06 34
2561.17 31
2561.29 30
2561.41 32
2561.52 35
2561.64 40
2561.75 46
2561.87 53
2561.99 58
2562.10 63
2562.22 66
2562.33 67
2562.45 69
2562.57 70
2562.68 72
2562.80 74
2562.91 76
2563.03 77
2563.15 78
2563.26 76
2563.38 73
2563.49 68
2563.61 64
2563.73 59
2563.84 57
2563.96 58
2564.07 60
2564.19 64
2564.31 67
2564.42 69
2564.54 69
2564.66 68
2564.77 65
2564.89 62
2565.00 60
2565.12 59
2565.24 60
2565.35 61
2565.47 62
2565.58 64
2565.70 67
2565.82 71
2565.93 77
2566.05 86
2566.17 98
2566.28 113
2566.40 130
2566.51 149
2566.63 168
2566.75 185
2566.86 201
2566.98 214
2567.09 224
2567.21 234
2567.33 243
2567.44 252
2567.56 264
2567.68 277
2567.79 290
2567.91 301
2568.02 310
2568.14 316
2568.26 320
2568.37 321
2568.49 321
2568.61 320
2568.72 318
2568.84 314
2568.95 307
2569.07 297
2569.19 284
2569.30 269
2569.42 255
2569.53 242
2569.65 232
2569.77 226
2569.88 221
2570.00 218
2570.12 216
2570.23 215
2570.35 215
2570.46 217
2570.58 220
2570.70 225
2570.81 230
2570.93 235
2571.05 237
2571.16 236
2571.28 231
2571.39 223
2571.51 213
2571.63 203
2571.74 195
2571.86 189
2571.98 185
2572.09 182
2572.21 180
2572.33 176
2572.44 169
2572.56 159
2572.67 146
2572.79 132
2572.91 119
2573.02 107
2573.14 97
2573.26 90
2573.37 85
2573.49 82
2573.60 80
2573.72 79
2573.84 78
2573.95 78
2574.07 78
2574.19 79
2574.30 80
2574.42 82
2574.54 84
2574.65 87
2574.77 90
2574.88 91
2575.00 92
2575.12 92
2575.23 90
2575.35 87
2575.47 84
2575.58 80
2575.70 76
2575.81 73
2575.93 70
2576.05 67
2576.16 65
2576.28 64
2576.40 63
2576.51 63
2576.63 64
2576.75 66
2576.86 69
2576.98 73
2577.10 77
2577.21 80
2577.33 83
2577.44 85
2577.56 87
2577.68 90
2577.79 93
2577.91 97
2578.03 103
2578.14 110
2578.26 117
2578.38 122
2578.49 125
2578.61 125
2578.73 122
2578.84 118
2578.96 113
2579.07 108
2579.19 106
2579.31 107
2579.42 109
2579.54 112
2579.66 112
2579.77 110
2579.89 104
2580.01 96
2580.12 87
2580.24 78
2580.36 73
2580.47 72
2580.59 76
2580.70 82
2580.82 90
2580.94 98
2581.05 104
2581.17 109
2581.29 113
2581.40 117
2581.52 120
2581.64 124
2581.75 127
2581.87 130
2581.99 131
2582.10 130
2582.22 127
2582.34 123
2582.45 119
2582.57 116
2582.69 114
2582.80 113
2582.92 113
2583.03 113
2583.15 112
2583.27 108
2583.38 103
2583.50 97
2583.62 92
2583.73 88
2583.85 87
2583.97 89
2584.08 94
2584.20 100
2584.32 106
2584.43 110
2584.55 112
2584.67 112
2584.78 111
2584.90 108
2585.02 106
2585.13 105
2585.25 105
2585.37 105
2585.48 104
2585.60 102
2585.72 97
2585.83 90
2585.95 82
2586.07 73
2586.18 65
2586.30 60
2586.42 58
2586.53 59
2586.65 62
2586.77 66
2586.88 70
2587.00 72
2587.12 74
2587.23 74
2587.35 74
2587.47 74
2587.58 74
2587.70 75
2587.82 76
2587.93 77
2588.05 80
2588.16 83
2588.28 87
2588.40 92
2588.51 96
2588.63 100
2588.75 101
2588.86 102
2588.98 101
2589.10 100
2589.21 100
2589.33 104
2589.45 110
2589.56 119
2589.68 129
2589.80 139
2589.91 146
2590.03 149
2590.15 149
2590.27 146
2590.38 141
2590.50 136
2590.62 131
2590.73 128
2590.85 126
2590.97 125
2591.08 125
2591.20 126
2591.32 126
2591.43 126
2591.55 124
2591.67 121
2591.78 116
2591.90 109
2592.02 100
2592.13 92
2592.25 87
2592.37 86
2592.48 91
2592.60 102
2592.72 119
2592.83 137
2592.95 155
2593.07 169
2593.18 177
2593.30 176
2593.42 169
2593.53 157
2593.65 141
2593.77 126
2593.88 113
2594.00 104
2594.12 99
2594.23 98
2594.35 101
2594.47 107
2594.58 114
2594.70 122
2594.82 129
2594.94 135
2595.05 138
2595.17 139
2595.29 137
2595.40 134
2595.52 131
2595.64 129
2595.75 130
2595.87 134
2595.99 142
2596.10 152
2596.22 163
2596.34 176
2596.45 188
2596.57 197
2596.69 204
2596.80 206
2596.92 204
2597.04 198
2597.15 188
2597.27 177
2597.39 166
2597.51 157
2597.62 151
2597.74 148
2597.86 148
2597.97 149
2598.09 151
2598.21 151
2598.32 149
2598.44 147
2598.56 146
2598.67 146
2598.79 149
2598.91 154
2599.02 161
2599.14 168
2599.26 174
2599.38 177
2599.49 176
2599.61 170
2599.73 160
2599.84 148
2599.96 135
2600.08 121
2600.19 109
2600.31 98
2600.43 90
2600.54 83
2600.66 78
2600.78 75
2600.90 72
2601.01 70
2601.13 68
2601.25 67
2601.36 67
2601.48 66
2601.60 66
2601.71 65
2601.83 64
2601.95 63
2602.06 61
2602.18 60
2602.30 61
2602.42 63
2602.53 66
2602.65 71
2602.77 77
2602.88 83
2603.00 88
2603.12 93
2603.23 99
2603.35 105
2603.47 112
2603.59 122
2603.70 132
2603.82 143
2603.94 153
2604.05 161
2604.17 166
2604.29 169
2604.40 171
2604.52 171
2604.64 171
2604.76 174
2604.87 179
2604.99 187
2605.11 199
2605.22 212
2605.34 227
2605.46 240
2605.57 251
2605.69 256
2605.81 255
2605.93 248
2606.04 236
2606.16 219
2606.28 201
2606.39 184
2606.51 169
2606.63 157
2606.75 149
2606.86 142
2606.98 138
2607.10 134
2607.21 130
2607.33 127
2607.45 125
2607.56 125
2607.68 128
2607.80 133
2607.92 140
2608.03 148
2608.15 158
2608.27 168
2608.38 177
2608.50 184
2608.62 189
2608.74 189
2608.85 186
2608.97 177
2609.09 164
2609.20 147
2609.32 130
2609.44 114
2609.56 100
2609.67 89
2609.79 81
2609.91 75
2610.02 70
2610.14 64
2610.26 57
2610.38 48
2610.49 38
2610.61 27
2610.73 16
2610.84 5
2610.96 0
2611.08 0
2611.20 0
2611.31 0
2611.43 0
2611.55 0
2611.66 0
2611.78 0
2611.90 4
2612.02 9
2612.13 12
2612.25 15
2612.37 18
2612.48 21
2612.60 27
2612.72 35
2612.84 45
2612.95 56
2613.07 67
2613.19 77
2613.31 85
2613.42 92
2613.54 98
2613.66 102
2613.77 107
2613.89 111
2614.01 115
2614.13 120
2614.24 124
2614.36 130
2614.48 135
2614.59 141
2614.71 147
2614.83 154
2614.95 160
2615.06 164
2615.18 165
2615.30 163
2615.42 157
2615.53 148
2615.65 137
2615.77 125
2615.88 116
2616.00 109
2616.12 107
2616.24 110
2616.35 116
2616.47 126
2616.59 137
2616.71 146
2616.82 153
2616.94 156
2617.06 154
2617.17 149
2617.29 141
2617.41 133
2617.53 126
2617.64 121
2617.76 118
2617.88 115
2618.00 113
2618.11 110
2618.23 107
2618.35 105
2618.47 105
2618.58 107
2618.70 113
2618.82 122
2618.93 131
2619.05 141
2619.17 148
2619.29 152
2619.40 154
2619.52 152
2619.64 150
2619.76 146
2619.87 144
2619.99 141
2620.11 140
2620.23 140
2620.34 139
2620.46 138
2620.58 137
2620.69 135
2620.81 134
2620.93 134
2621.05 135
2621.16 135
2621.28 136
2621.40 136
2621.52 134
2621.63 132
2621.75 129
2621.87 127
2621.99 128
2622.10 130
2622.22 135
2622.34 141
2622.46 147
2622.57 151
2622.69 153
2622.81 152
2622.93 148
2623.04 143
2623.16 137
2623.28 130
2623.40 125
2623.51 121
2623.63 118
2623.75 118
2623.87 121
2623.98 125
2624.10 130
2624.22 134
2624.33 138
2624.45 141
2624.57 143
2624.69 145
2624.80 147
2624.92 151
2625.04 157
2625.16 164
2625.27 170
2625.39 174
2625.51 177
2625.63 177
2625.74 173
2625.86 167
2625.98 159
2626.10 149
2626.21 139
2626.33 129
2626.45 119
2626.57 109
2626.68 99
2626.80 91
2626.92 85
2627.04 80
2627.15 78
2627.27 77
2627.39 80
2627.51 85
2627.62 93
2627.74 105
2627.86 121
2627.98 141
2628.10 165
2628.21 191
2628.33 217
2628.45 241
2628.57 259
2628.68 271
2628.80 275
2628.92 271
2629.04 260
2629.15 244
2629.27 224
2629.39 203
2629.51 183
2629.62 165
2629.74 151
2629.86 142
2629.98 138
2630.09 137
2630.21 139
2630.33 142
2630.45 147
2630.56 151
2630.68 156
2630.80 160
2630.92 163
2631.03 167
2631.15 170
2631.27 172
2631.39 174
2631.51 175
2631.62 173
2631.74 169
2631.86 163
2631.98 154
2632.09 142
2632.21 128
2632.33 114
2632.45 99
2632.56 86
2632.68 76
2632.80 70
2632.92 69
2633.03 74
2633.15 85
2633.27 100
2633.39 118
2633.50 137
2633.62 156
2633.74 175
2633.86 194
2633.98 213
2634.09 234
2634.21 257
2634.33 284
2634.45 313
2634.56 343
2634.68 375
2634.80 408
2634.92 443
2635.03 478
2635.15 514
2635.27 551
2635.39 587
2635.51 620
2635.62 651
2635.74 679
2635.86 703
2635.98 724
2636.09 742
2636.21 759
2636.33 773
2636.45 786
2636.57 797
2636.68 806
2636.80 815
2636.92 825
2637.04 835
2637.15 848
2637.27 861
2637.39 873
2637.51 882
2637.62 884
2637.74 879
2637.86 864
2637.98 842
2638.10 813
2638.21 782
2638.33 753
2638.45 727
2638.57 706
2638.68 689
2638.80 675
2638.92 662
2639.04 647
2639.16 629
2639.27 608
2639.39 587
2639.51 566
2639.63 549
2639.74 534
2639.86 522
2639.98 512
2640.10 503
2640.22 494
2640.33 485
2640.45 475
2640.57 466
2640.69 456
2640.81 446
2640.92 435
2641.04 422
2641.16 407
2641.28 391
2641.39 375
2641.51 360
2641.63 347
2641.75 337
2641.87 327
2641.98 318
2642.10 308
2642.22 296
2642.34 283
2642.46 268
2642.57 253
2642.69 239
2642.81 226
2642.93 213
2643.04 202
2643.16 192
2643.28 184
2643.40 176
2643.52 171
2643.63 168
2643.75 166
2643.87 164
2643.99 163
2644.11 162
2644.22 159
2644.34 155
2644.46 149
2644.58 142
2644.70 135
2644.81 128
2644.93 122
2645.05 119
2645.17 118
2645.28 119
2645.40 121
2645.52 123
2645.64 124
2645.76 124
2645.87 122
2645.99 119
2646.11 115
2646.23 113
2646.35 111
2646.46 110
2646.58 111
2646.70 111
2646.82 110
2646.94 108
2647.05 104
2647.17 99
2647.29 91
2647.41 82
2647.53 71
2647.64 59
2647.76 48
2647.88 37
2648.00 29
2648.12 24
2648.23 24
2648.35 30
2648.47 40
2648.59 55
2648.71 72
2648.82 91
2648.94 108
2649.06 123
2649.18 133
2649.30 139
2649.41 140
2649.53 136
2649.65 129
2649.77 121
2649.89 111
2650.00 102
2650.12 94
2650.24 87
2650.36 82
2650.48 79
2650.59 78
2650.71 79
2650.83 82
2650.95 86
2651.07 90
2651.18 92
2651.30 92
2651.42 90
2651.54 85
2651.66 77
2651.77 69
2651.89 60
2652.01 52
2652.13 46
2652.25 42
2652.37 42
2652.48 44
2652.60 50
2652.72 57
2652.84 64
2652.96 70
2653.07 73
2653.19 72
2653.31 66
2653.43 56
2653.55 43
2653.66 29
2653.78 18
2653.90 10
2654.02 6
2654.14 8
2654.25 12
2654.37 17
2654.49 21
2654.61 22
2654.73 20
2654.85 16
2654.96 10
2655.08 5
2655.20 2
2655.32 0
2655.44 1
2655.55 2
2655.67 4
2655.79 4
2655.91 3
2656.03 0
2656.15 0
2656.26 0
2656.38 0
2656.50 0
2656.62 0
2656.74 4
2656.85 13
2656.97 24
2657.09 35
2657.21 45
2657.33 53
2657.45 60
2657.56 65
2657.68 67
2657.80 67
2657.92 66
2658.04 62
2658.15 58
2658.27 53
2658.39 50
2658.51 50
2658.63 53
2658.75 60
2658.86 70
2658.98 83
2659.10 97
2659.22 112
2659.34 128
2659.46 143
2659.57 159
2659.69 174
2659.81 188
2659.93 199
2660.05 207
2660.16 209
2660.28 205
2660.40 196
2660.52 181
2660.64 163
2660.76 143
2660.87 125
2660.99 109
2661.11 98
2661.23 94
2661.35 97
2661.47 108
2661.58 123
2661.70 142
2661.82 162
2661.94 181
2662.06 197
2662.18 209
2662.29 218
2662.41 223
2662.53 226
2662.65 226
2662.77 225
2662.89 222
2663.00 218
2663.12 212
2663.24 206
2663.36 200
2663.48 193
2663.60 186
2663.71 178
2663.83 170
2663.95 162
2664.07 153
2664.19 145
2664.31 137
2664.42 129
2664.54 123
2664.66 118
2664.78 114
2664.90 111
2665.02 109
2665.13 108
2665.25 109
2665.37 112
2665.49 116
2665.61 121
2665.73 125
2665.84 128
2665.96 129
2666.08 129
2666.20 128
2666.32 126
2666.44 125
2666.55 125
2666.67 126
2666.79 127
2666.91 128
2667.03 128
2667.15 127
2667.27 124
2667.38 121
2667.50 116
2667.62 112
2667.74 107
2667.86 103
2667.98 100
2668.09 97
2668.21 95
2668.33 94
2668.45 93
2668.57 92
2668.69 90
2668.80 86
2668.92 81
2669.04 73
2669.16 65
2669.28 56
2669.40 48
2669.52 41
2669.63 37
2669.75 36
2669.87 37
2669.99 40
2670.11 46
2670.23 53
2670.34 62
2670.46 73
2670.58 84
2670.70 95
2670.82 105
2670.94 114
2671.06 121
2671.17 126
2671.29 129
2671.41 131
2671.53 134
2671.65 138
2671.77 143
2671.89 148
2672.00 153
2672.12 156
2672.24 158
2672.36 157
2672.48 155
2672.60 151
2672.72 147
2672.83 144
2672.95 142
2673.07 141
2673.19 139
2673.31 137
2673.43 133
2673.54 129
2673.66 125
2673.78 122
2673.90 122
2674.02 126
2674.14 132
2674.26 139
2674.37 145
2674.49 148
2674.61 147
2674.73 144
2674.85 139
2674.97 133
2675.09 129
2675.21 127
2675.32 127
2675.44 126
2675.56 123
2675.68 118
2675.80 110
2675.92 102
2676.04 94
2676.15 91
2676.27 92
2676.39 97
2676.51 105
2676.63 114
2676.75 122
2676.87 126
2676.98 126
2677.10 122
2677.22 115
2677.34 107
2677.46 98
2677.58 91
2677.70 87
2677.81 84
2677.93 83
2678.05 84
2678.17 85
2678.29 87
2678.41 89
2678.53 90
2678.65 91
2678.76 91
2678.88 90
2679.00 89
2679.12 89
2679.24 88
2679.36 89
2679.48 92
2679.59 97
2679.71 104
2679.83 112
2679.95 121
2680.07 130
2680.19 137
2680.31 142
2680.43 145
2680.54 147
2680.66 148
2680.78 149
2680.90 149
2681.02 149
2681.14 149
2681.26 148
2681.38 146
2681.49 143
2681.61 142
2681.73 142
2681.85 143
2681.97 145
2682.09 148
2682.21 150
2682.33 151
2682.44 150
2682.56 148
2682.68 143
2682.80 137
2682.92 129
2683.04 120
2683.16 110
2683.28 99
2683.39 88
2683.51 78
2683.63 70
2683.75 65
2683.87 66
2683.99 71
2684.11 82
2684.23 97
2684.34 114
2684.46 130
2684.58 142
2684.70 151
2684.82 154
2684.94 153
2685.06 149
2685.18 143
2685.30 139
2685.41 136
2685.53 136
2685.65 139
2685.77 144
2685.89 149
2686.01 154
2686.13 158
2686.25 160
2686.36 161
2686.48 160
2686.60 159
2686.72 157
2686.84 157
2686.96 157
2687.08 159
2687.20 164
2687.32 170
2687.43 177
2687.55 184
2687.67 191
2687.79 195
2687.91 195
2688.03 192
2688.15 185
2688.27 176
2688.39 165
2688.50 154
2688.62 145
2688.74 139
2688.86 135
2688.98 133
2689.10 131
2689.22 128
2689.34 121
2689.46 110
2689.57 96
2689.69 80
2689.81 62
2689.93 45
2690.05 30
2690.17 17
2690.29 6
2690.41 0
2690.53 0
2690.64 0
2690.76 0
2690.88 0
2691.00 0
2691.12 0
2691.24 0
2691.36 0
2691.48 4
2691.60 12
2691.72 21
2691.83 30
2691.95 38
2692.07 46
2692.19 52
2692.31 57
2692.43 61
2692.55 65
2692.67 69
2692.79 73
2692.90 77
2693.02 79
2693.14 82
2693.26 83
2693.38 85
2693.50 87
2693.62 92
2693.74 98
2693.86 107
2693.98 115
2694.09 124
2694.21 131
2694.33 136
2694.45 138
2694.57 138
2694.69 136
2694.81 134
2694.93 131
2695.05 128
2695.17 124
2695.29 121
2695.40 116
2695.52 110
2695.64 104
2695.76 97
2695.88 91
2696.00 87
2696.12 85
2696.24 87
2696.36 93
2696.48 100
2696.59 108
2696.71 115
2696.83 119
2696.95 120
2697.07 117
2697.19 112
2697.31 106
2697.43 101
2697.55 97
2697.67 97
2697.79 99
2697.90 103
2698.02 108
2698.14 112
2698.26 115
2698.38 117
2698.50 116
2698.62 114
2698.74 111
2698.86 107
2698.98 101
2699.10 96
2699.21 91
2699.33 87
2699.45 84
2699.57 83
2699.69 83
2699.81 84
2699.93 85
2700.05 86
2700.17 87
2700.29 88
2700.41 89
2700.53 92
2700.64 96
2700.76 102
2700.88 108
2701.00 113
2701.12 117
2701.24 118
2701.36 116
2701.48 112
2701.60 105
2701.72 96
2701.84 87
2701.96 78
2702.07 67
2702.19 57
2702.31 46
2702.43 35
2702.55 25
2702.67 16
2702.79 11
2702.91 9
2703.03 10
2703.15 14
2703.27 21
2703.39 27
2703.51 32
2703.62 35
2703.74 36
2703.86 35
2703.98 32
2704.10 30
2704.22 28
2704.34 28
2704.46 30
2704.58 33
2704.70 36
2704.82 39
2704.94 41
2705.06 42
2705.17 42
2705.29 42
2705.41 42
2705.53 42
2705.65 42
2705.77 43
2705.89 45
2706.01 46
2706.13 47
2706.25 47
2706.37 45
2706.49 43
2706.61 39
2706.72 35
2706.84 32
2706.96 30
2707.08 29
2707.20 28
2707.32 29
2707.44 30
2707.56 33
2707.68 37
2707.80 42
2707.92 48
2708.04 57
2708.16 66
2708.28 76
2708.40 85
2708.51 94
2708.63 103
2708.75 109
2708.87 115
2708.99 119
2709.11 122
2709.23 124
2709.35 125
2709.47 124
2709.59 123
2709.71 120
2709.83 116
2709.95 112
2710.07 108
2710.19 105
2710.30 104
2710.42 105
2710.54 109
2710.66 116
2710.78 125
2710.90 134
2711.02 144
2711.14 152
2711.26 157
2711.38 159
2711.50 156
2711.62 150
2711.74 140
2711.86 127
2711.98 112
2712.10 98
2712.22 85
2712.33 75
2712.45 68
2712.57 64
2712.69 64
2712.81 65
2712.93 67
2713.05 68
2713.17 70
2713.29 71
2713.41 73
2713.53 76
2713.65 81
2713.77 89
2713.89 97
2714.01 104
2714.13 109
2714.25 111
2714.36 110
2714.48 107
2714.60 102
2714.72 97
2714.84 95
2714.96 96
2715.08 100
2715.20 106
2715.32 113
2715.44 120
2715.56 127
2715.68 132
2715.80 136
2715.92 139
2716.04 141
2716.16 142
2716.28 141
2716.40 139
2716.52 135
2716.64 129
2716.75 123
2716.87 116
2716.99 112
2717.11 110
2717.23 113
2717.35 120
2717.47 129
2717.59 140
2717.71 149
2717.83 157
2717.95 161
2718.07 164
2718.19 165
2718.31 167
2718.43 170
2718.55 177
2718.67 186
2718.79 196
2718.91 207
2719.03 215
2719.15 221
2719.27 223
2719.38 222
2719.50 220
2719.62 216
2719.74 211
2719.86 207
2719.98 204
2720.10 201
2720.22 198
2720.34 196
2720.46 194
2720.58 193
2720.70 194
2720.82 195
2720.94 197
2721.06 200
2721.18 202
2721.30 203
2721.42 202
2721.54 200
2721.66 195
2721.78 189
2721.90 181
2722.02 171
2722.14 160
2722.26 148
2722.37 135
2722.49 124
2722.61 114
2722.73 108
2722.85 105
2722.97 105
2723.09 107
2723.21 108
2723.33 109
2723.45 108
2723.57 103
2723.69 97
2723.81 90
2723.93 84
2724.05 78
2724.17 73
2724.29 70
2724.41 69
2724.53 68
2724.65 67
2724.77 68
2724.89 69
2725.01 72
2725.13 75
2725.25 78
2725.37 83
2725.49 87
2725.61 90
2725.73 92
2725.85 93
2725.96 91
2726.08 87
2726.20 82
2726.32 75
2726.44 70
2726.56 67
2726.68 67
2726.80 70
2726.92 76
2727.04 83
2727.16 90
2727.28 94
2727.40 94
2727.52 93
2727.64 90
2727.76 88
2727.88 87
2728.00 89
2728.12 92
2728.24 95
2728.36 97
2728.48 96
2728.60 91
2728.72 84
2728.84 74
2728.96 64
2729.08 55
2729.20 48
2729.32 44
2729.44 42
2729.56 41
2729.68 41
2729.80 42
2729.92 42
2730.04 41
2730.16 41
2730.28 40
2730.40 41
2730.52 44
2730.64 50
2730.76 57
2730.88 67
2731.00 76
2731.12 85
2731.23 92
2731.35 96
2731.47 97
2731.59 96
2731.71 94
2731.83 92
2731.95 93
2732.07 97
2732.19 105
2732.31 115
2732.43 128
2732.55 140
2732.67 152
2732.79 161
2732.91 165
2733.03 166
2733.15 164
2733.27 159
2733.39 153
2733.51 148
2733.63 143
2733.75 138
2733.87 135
2733.99 131
2734.11 128
2734.23 124
2734.35 122
2734.47 121
2734.59 121
2734.71 123
2734.83 125
2734.95 126
2735.07 126
2735.19 125
2735.31 122
2735.43 118
2735.55 114
2735.67 110
2735.79 107
2735.91 106
2736.03 106
2736.15 108
2736.27 112
2736.39 116
2736.51 120
2736.63 124
2736.75 127
2736.87 131
2736.99 134
2737.11 138
2737.23 141
2737.35 144
2737.47 145
2737.59 143
2737.71 140
2737.83 134
2737.95 126
2738.07 118
2738.19 109
2738.31 100
2738.43 91
2738.55 83
2738.67 76
2738.79 69
2738.91 64
2739.03 61
2739.15 61
2739.27 63
2739.39 66
2739.51 70
2739.63 75
2739.75 81
2739.87 86
2739.99 91
2740.11 97
2740.23 102
2740.35 107
2740.47 112
2740.59 117
2740.71 122
2740.83 126
2740.95 131
2741.07 135
2741.19 139
2741.31 142
2741.43 144
2741.55 145
2741.67 146
2741.79 146
2741.91 148
2742.03 152
2742.15 159
2742.27 169
2742.39 181
2742.51 193
2742.63 204
2742.75 210
2742.87 211
2742.99 205
2743.11 193
2743.23 176
2743.35 156
2743.47 134
2743.59 113
2743.71 93
2743.83 77
2743.95 63
2744.07 53
2744.19 47
2744.31 42
2744.43 38
2744.55 33
2744.67 26
2744.79 17
2744.91 7
2745.03 0
2745.15 0
2745.27 0
2745.39 0
2745.51 0
2745.63 0
2745.75 0
2745.87 0
2745.99 1
2746.11 12
2746.23 25
2746.35 41
2746.47 58
2746.59 75
2746.71 91
2746.84 104
2746.96 112
2747.08 115
2747.20 115
2747.32 112
2747.44 108
2747.56 105
2747.68 104
2747.80 107
2747.92 112
2748.04 120
2748.16 129
2748.28 138
2748.40 146
2748.52 150
2748.64 151
2748.76 148
2748.88 142
2749.00 132
2749.12 119
2749.24 106
2749.36 93
2749.48 84
2749.60 79
2749.72 79
2749.84 84
2749.96 93
2750.08 104
2750.20 115
2750.32 124
2750.44 128
2750.56 127
2750.68 121
2750.80 112
2750.92 101
2751.04 90
2751.16 82
2751.28 75
2751.40 71
2751.52 68
2751.64 64
2751.76 60
2751.88 54
2752.00 47
2752.13 40
2752.25 34
2752.37 30
2752.49 29
2752.61 31
2752.73 35
2752.85 42
2752.97 51
2753.09 62
2753.21 73
2753.33 85
2753.45 95
2753.57 103
2753.69 107
2753.81 107
2753.93 104
2754.05 97
2754.17 90
2754.29 83
2754.41 79
2754.53 78
2754.65 81
2754.77 88
2754.89 98
2755.01 110
2755.13 121
2755.25 132
2755.37 140
2755.49 145
2755.61 148
2755.74 150
2755.86 152
2755.98 156
2756.10 162
2756.22 170
2756.34 180
2756.46 190
2756.58 198
2756.70 204
2756.82 207
2756.94 206
2757.06 204
2757.18 202
2757.30 201
2757.42 201
2757.54 204
2757.66 206
2757.78 207
2757.90 205
2758.02 200
2758.14 191
2758.26 179
2758.38 166
2758.50 154
2758.62 144
2758.75 137
2758.87 132
2758.99 129
2759.11 127
2759.23 124
2759.35 119
2759.47 113
2759.59 105
2759.71 95
2759.83 85
2759.95 76
2760.07 68
2760.19 62
2760.31 58
2760.43 56
2760.55 56
2760.67 56
2760.79 56
2760.91 58
2761.03 61
2761.15 67
2761.27 76
2761.40 89
2761.52 105
2761.64 123
2761.76 143
2761.88 162
2762.00 179
2762.12 195
2762.24 209
2762.36 220
2762.48 228
2762.60 233
2762.72 235
2762.84 234
2762.96 231
2763.08 228
2763.20 225
2763.32 224
2763.44 226
2763.56 230
2763.69 237
2763.81 246
2763.93 255
2764.05 264
2764.17 271
2764.29 278
2764.41 284
2764.53 290
2764.65 296
2764.77 303
2764.89 310
2765.01 316
2765.13 322
2765.25 326
2765.37 327
2765.49 327
2765.61 326
2765.73 323
2765.86 320
2765.98 316
2766.10 312
2766.22 308
2766.34 304
2766.46 299
2766.58 293
2766.70 288
2766.82 281
2766.94 275
2767.06 268
2767.18 261
2767.30 253
2767.42 245
2767.54 236
2767.66 226
2767.78 217
2767.91 210
2768.03 204
2768.15 200
2768.27 198
2768.39 197
2768.51 196
2768.63 195
2768.75 193
2768.87 189
2768.99 183
2769.11 178
2769.23 175
2769.35 173
2769.47 175
2769.59 181
2769.72 191
2769.84 203
2769.96 215
2770.08 226
2770.20 236
2770.32 244
2770.44 250
2770.56 254
2770.68 258
2770.80 262
2770.92 267
2771.04 273
2771.16 280
2771.28 289
2771.40 299
2771.53 310
2771.65 321
2771.77 330
2771.89 337
2772.01 342
2772.13 344
2772.25 344
2772.37 343
2772.49 343
2772.61 345
2772.73 348
2772.85 352
2772.97 355
2773.10 356
2773.22 354
2773.34 349
2773.46 341
2773.58 331
2773.70 319
2773.82 307
2773.94 296
2774.06 285
2774.18 275
2774.30 266
2774.42 260
2774.54 257
2774.67 256
2774.79 258
2774.91 262
2775.03 266
2775.15 269
2775.27 270
2775.39 269
2775.51 266
2775.63 260
2775.75 253
2775.87 245
2775.99 237
2776.11 230
2776.24 223
2776.36 216
2776.48 209
2776.60 203
2776.72 198
2776.84 195
2776.96 193
2777.08 192
2777.20 192
2777.32 191
2777.44 189
2777.56 185
2777.69 179
2777.81 173
2777.93 169
2778.05 167
2778.17 170
2778.29 179
2778.41 192
2778.53 208
2778.65 224
2778.77 239
2778.89 251
2779.01 260
2779.14 266
2779.26 269
2779.38 271
2779.50 273
2779.62 276
2779.74 279
2779.86 281
2779.98 283
2780.10 284
2780.22 283
2780.34 279
2780.47 273
2780.59 264
2780.71 253
2780.83 241
2780.95 228
2781.07 218
2781.19 211
2781.31 208
2781.43 209
2781.55 213
2781.67 218
2781.80 223
2781.92 224
2782.04 222
2782.16 215
2782.28 205
2782.40 192
2782.52 180
2782.64 169
2782.76 161
2782.88 156
2783.01 154
2783.13 154
2783.25 154
2783.37 155
2783.49 155
2783.61 156
2783.73 157
2783.85 158
2783.97 158
2784.09 159
2784.21 157
2784.34 155
2784.46 151
2784.58 147
2784.70 144
2784.82 142
2784.94 143
2785.06 144
2785.18 147
2785.30 149
2785.42 150
2785.55 149
2785.67 147
2785.79 144
2785.91 140
2786.03 136
2786.15 133
2786.27 132
2786.39 131
2786.51 133
2786.64 136
2786.76 141
2786.88 149
2787.00 158
2787.12 168
2787.24 176
2787.36 183
2787.48 186
2787.60 185
2787.72 180
2787.85 174
2787.97 166
2788.09 159
2788.21 154
2788.33 150
2788.45 147
2788.57 144
2788.69 140
2788.81 135
2788.94 128
2789.06 121
2789.18 113
2789.30 104
2789.42 94
2789.54 83
2789.66 70
2789.78 56
2789.90 41
2790.03 26
2790.15 14
2790.27 4
2790.39 0
2790.51 0
2790.63 0
2790.75 0
2790.87 0
2790.99 0
2791.12 0
2791.24 0
2791.36 0
2791.48 2
2791.60 12
2791.72 25
2791.84 41
2791.96 57
2792.08 72
2792.21 84
2792.33 93
2792.45 97
2792.57 96
2792.69 92
2792.81 86
2792.93 79
2793.05 72
2793.18 67
2793.30 64
2793.42 61
2793.54 59
2793.66 58
2793.78 58
2793.90 58
2794.02 60
2794.14 63
2794.27 67
2794.39 71
2794.51 75
2794.63 77
2794.75 78
2794.87 77
2794.99 72
2795.11 65
2795.24 55
2795.36 43
2795.48 30
2795.60 18
2795.72 9
2795.84 6
2795.96 9
2796.08 18
2796.21 33
2796.33 52
2796.45 72
2796.57 90
2796.69 103
2796.81 112
2796.93 116
2797.05 117
2797.18 116
2797.30 114
2797.42 114
2797.54 116
2797.66 118
2797.78 122
2797.90 125
2798.02 128
2798.15 130
2798.27 131
2798.39 131
2798.51 131
2798.63 129
2798.75 127
2798.87 125
2798.99 125
2799.12 126
2799.24 129
2799.36 134
2799.48 139
2799.60 144
2799.72 147
2799.84 146
2799.97 141
2800.09 132
2800.21 120
2800.33 109
2800.45 99
2800.57 93
2800.69 93
2800.81 98
2800.94 108
2801.06 122
2801.18 136
2801.30 148
2801.42 157
2801.54 162
2801.66 162
2801.79 160
2801.91 155
2802.03 150
2802.15 148
2802.27 149
2802.39 153
2802.51 160
2802.64 168
2802.76 176
2802.88 183
2803.00 188
2803.12 189
2803.24 188
2803.36 184
2803.49 178
2803.61 172
2803.73 166
2803.85 160
2803.97 154
2804.09 150
2804.21 145
2804.34 141
2804.46 136
2804.58 131
2804.70 126
2804.82 121
2804.94 118
2805.06 116
2805.19 115
2805.31 116
2805.43 117
2805.55 118
2805.67 119
2805.79 120
2805.91 119
2806.04 117
2806.16 114
2806.28 111
2806.40 106
2806.52 102
2806.64 98
2806.76 94
2806.89 91
2807.01 89
2807.13 86
2807.25 82
2807.37 75
2807.49 67
2807.61 58
2807.74 49
2807.86 43
2807.98 41
2808.10 44
2808.22 52
2808.34 64
2808.46 76
2808.59 87
2808.71 93
2808.83 94
2808.95 89
2809.07 79
2809.19 66
2809.32 51
2809.44 36
2809.56 22
2809.68 9
2809.80 0
2809.92 0
2810.04 0
2810.17 0
2810.29 0
2810.41 0
2810.53 0
2810.65 0
2810.77 0
2810.90 16
2811.02 40
2811.14 67
2811.26 95
2811.38 120
2811.50 141
2811.63 156
2811.75 163
2811.87 164
2811.99 158
2812.11 148
2812.23 135
2812.35 121
2812.48 109
2812.60 98
2812.72 90
2812.84 85
2812.96 82
2813.08 82
2813.21 83
2813.33 85
2813.45 87
2813.57 88
2813.69 88
2813.81 87
2813.94 84
2814.06 80
2814.18 75
2814.30 71
2814.42 69
2814.54 68
2814.67 70
2814.79 75
2814.91 82
2815.03 91
2815.15 101
2815.27 112
2815.40 123
2815.52 133
2815.64 141
2815.76 147
2815.88 150
2816.00 151
2816.13 150
2816.25 148
2816.37 146
2816.49 145
2816.61 147
2816.73 151
2816.86 159
2816.98 170
2817.10 183
2817.22 198
2817.34 214
2817.46 230
2817.59 246
2817.71 261
2817.83 276
2817.95 290
2818.07 304
2818.19 319
2818.32 334
2818.44 351
2818.56 369
2818.68 389
2818.80 411
2818.92 435
2819.05 462
2819.17 490
2819.29 521
2819.41 553
2819.53 586
2819.66 620
2819.78 654
2819.90 685
2820.02 713
2820.14 735
2820.26 752
2820.39 762
2820.51 767
2820.63 766
2820.75 761
2820.87 754
2820.99 746
2821.12 735
2821.24 722
2821.36 707
2821.48 688
2821.60 667
2821.73 646
2821.85 624
2821.97 605
2822.09 590
2822.21 578
2822.33 570
2822.46 564
2822.58 559
2822.70 555
2822.82 549
2822.94 542
2823.07 533
2823.19 522
2823.31 508
2823.43 494
2823.55 477
2823.67 460
2823.80 442
2823.92 423
2824.04 404
2824.16 385
2824.28 365
2824.41 347
2824.53 330
2824.65 317
2824.77 307
2824.89 300
2825.02 297
2825.14 296
2825.26 296
2825.38 295
2825.50 293
2825.62 289
2825.75 282
2825.87 274
2825.99 265
2826.11 257
2826.23 250
2826.36 246
2826.48 244
2826.60 244
2826.72 243
2826.84 243
2826.97 242
2827.09 241
2827.21 240
2827.33 239
2827.45 239
2827.57 239
2827.70 239
2827.82 237
2827.94 234
2828.06 230
2828.18 224
2828.31 217
2828.43 212
2828.55 208
2828.67 206
2828.79 205
2828.92 204
2829.04 203
2829.16 199
2829.28 191
2829.40 181
2829.53 169
2829.65 156
2829.77 144
2829.89 134
2830.01 127
2830.14 122
2830.26 119
2830.38 117
2830.50 116
2830.62 116
2830.75 115
2830.87 116
2830.99 117
2831.11 121
2831.23 126
2831.36 132
2831.48 138
2831.60 144
2831.72 146
2831.84 145
2831.97 140
2832.09 132
2832.21 119
2832.33 104
2832.45 88
2832.58 71
2832.70 53
2832.82 36
2832.94 22
2833.06 10
2833.19 3
2833.31 2
2833.43 7
2833.55 18
2833.67 32
2833.80 48
2833.92 63
2834.04 75
2834.16 82
2834.28 85
2834.41 83
2834.53 77
2834.65 70
2834.77 61
2834.90 54
2835.02 47
2835.14 41
2835.26 37
2835.38 34
2835.51 32
2835.63 31
2835.75 32
2835.87 35
2835.99 38
2836.12 43
2836.24 49
2836.36 55
2836.48 60
2836.60 65
2836.73 68
2836.85 71
2836.97 73
2837.09 74
2837.22 74
2837.34 73
2837.46 69
2837.58 63
2837.70 55
2837.83 46
2837.95 35
2838.07 24
2838.19 14
2838.31 5
2838.44 0
2838.56 0
2838.68 0
2838.80 0
2838.93 2
2839.05 9
2839.17 15
2839.29 22
2839.41 27
2839.54 30
2839.66 33
2839.78 37
2839.90 42
2840.03 48
2840.15 57
2840.27 66
2840.39 74
2840.51 80
2840.64 83
2840.76 83
2840.88 79
2841.00 76
2841.12 72
2841.25 70
2841.37 69
2841.49 69
2841.61 70
2841.74 71
2841.86 71
2841.98 71
2842.10 73
2842.23 78
2842.35 86
2842.47 98
2842.59 113
2842.71 129
2842.84 144
2842.96 156
2843.08 164
2843.20 167
2843.33 167
2843.45 163
2843.57 159
2843.69 153
2843.81 148
2843.94 143
2844.06 139
2844.18 136
2844.30 133
2844.43 129
2844.55 125
2844.67 121
2844.79 116
2844.92 111
2845.04 106
2845.16 103
2845.28 101
2845.40 101
2845.53 101
2845.65 101
2845.77 99
2845.89 97
2846.02 92
2846.14 85
2846.26 78
2846.38 72
2846.51 66
2846.63 61
2846.75 58
2846.87 58
2846.99 60
2847.12 66
2847.24 73
2847.36 82
2847.48 92
2847.61 102
2847.73 110
2847.85 117
2847.97 121
2848.10 122
2848.22 121
2848.34 118
2848.46 113
2848.59 109
2848.71 105
2848.83 102
2848.95 100
2849.07 98
2849.20 96
2849.32 94
2849.44 92
2849.56 89
2849.69 86
2849.81 84
2849.93 83
2850.05 83
2850.18 85
2850.30 86
2850.42 88
2850.54 88
2850.67 87
2850.79 84
2850.91 80
2851.03 74
2851.16 68
2851.28 60
2851.40 52
2851.52 42
2851.65 32
2851.77 21
2851.89 10
2852.01 0
2852.14 0
2852.26 0
2852.38 0
2852.50 0
2852.63 0
2852.75 0
2852.87 1
2852.99 9
2853.11 16
2853.24 20
2853.36 22
2853.48 22
2853.60 22
2853.73 22
2853.85 23
2853.97 26
2854.09 29
2854.22 33
2854.34 35
2854.46 35
2854.58 31
2854.71 25
2854.83 17
2854.95 7
2855.07 0
2855.20 0
2855.32 0
2855.44 0
2855.57 0
2855.69 0
2855.81 0
2855.93 0
2856.06 2
2856.18 8
2856.30 14
2856.42 19
2856.55 25
2856.67 31
2856.79 37
2856.91 44
2857.04 49
2857.16 52
2857.28 51
2857.40 47
2857.53 39
2857.65 28
2857.77 17
2857.89 6
2858.02 0
2858.14 0
2858.26 0
2858.38 0
2858.51 0
2858.63 0
2858.75 0
2858.87 1
2859.00 5
2859.12 10
2859.24 17
2859.36 25
2859.49 33
2859.61 40
2859.73 45
2859.86 48
2859.98 50
2860.10 50
2860.22 50
2860.35 50
2860.47 51
2860.59 54
2860.71 58
2860.84 64
2860.96 70
2861.08 76
2861.20 81
2861.33 83
2861.45 84
2861.57 82
2861.69 78
2861.82 72
2861.94 64
2862.06 56
2862.19 48
2862.31 41
2862.43 34
2862.55 30
2862.68 28
2862.80 29
2862.92 34
2863.04 42
2863.17 53
2863.29 65
2863.41 77
2863.53 86
2863.66 94
2863.78 98
2863.90 100
2864.03 100
2864.15 98
2864.27 94
2864.39 88
2864.52 81
2864.64 70
2864.76 58
2864.88 45
2865.01 32
2865.13 22
2865.25 15
2865.38 11
2865.50 9
2865.62 9
2865.74 8
2865.87 7
2865.99 5
2866.11 4
2866.23 4
2866.36 7
2866.48 13
2866.60 20
2866.73 29
2866.85 38
2866.97 46
2867.09 53
2867.22 59
2867.34 63
2867.46 66
2867.59 68
2867.71 69
2867.83 70
2867.95 73
2868.08 76
2868.20 82
2868.32 89
2868.44 98
2868.57 106
2868.69 113
2868.81 116
2868.94 115
2869.06 109
2869.18 99
2869.30 86
2869.43 72
2869.55 60
2869.67 50
2869.80 43
2869.92 39
2870.04 38
2870.16 39
2870.29 41
2870.41 44
2870.53 49
2870.66 54
2870.78 59
2870.90 65
2871.02 70
2871.15 73
2871.27 75
2871.39 75
2871.52 73
2871.64 70
2871.76 67
2871.88 66
2872.01 65
2872.13 66
2872.25 67
2872.38 69
2872.50 70
2872.62 70
2872.74 70
2872.87 68
2872.99 64
2873.11 60
2873.24 54
2873.36 48
2873.48 41
2873.61 35
2873.73 29
2873.85 24
2873.97 20
2874.10 16
2874.22 15
2874.34 16
2874.47 20
2874.59 25
2874.71 33
2874.83 41
2874.96 49
2875.08 54
2875.20 57
2875.33 56
2875.45 54
2875.57 49
2875.70 46
2875.82 43
2875.94 44
2876.06 47
2876.19 52
2876.31 59
2876.43 65
2876.56 71
2876.68 74
2876.80 73
2876.92 70
2877.05 65
2877.17 58
2877.29 51
2877.42 44
2877.54 39
2877.66 35
2877.79 33
2877.91 33
2878.03 33
2878.15 34
2878.28 34
2878.40 33
2878.52 30
2878.65 24
2878.77 16
2878.89 6
2879.02 0
2879.14 0
2879.26 0
2879.38 0
2879.51 0
2879.63 0
2879.75 0
2879.88 0
2880.00 14
2880.12 34
2880.25 53
2880.37 69
2880.49 81
2880.62 88
2880.74 90
2880.86 88
2880.98 82
2881.11 75
2881.23 66
2881.35 58
2881.48 50
2881.60 41
2881.72 32
2881.85 23
2881.97 13
2882.09 4
2882.22 0
2882.34 0
2882.46 0
2882.58 0
2882.71 0
2882.83 0
2882.95 0
2883.08 0
2883.20 4
2883.32 17
2883.45 31
2883.57 45
2883.69 61
2883.82 77
2883.94 93
2884.06 109
2884.19 125
2884.31 139
2884.43 152
2884.55 162
2884.68 169
2884.80 173
2884.92 175
2885.05 174
2885.17 172
2885.29 169
2885.42 166
2885.54 162
2885.66 159
2885.79 155
2885.91 152
2886.03 148
2886.16 146
2886.28 143
2886.40 140
2886.53 137
2886.65 134
2886.77 129
2886.90 123
2887.02 116
2887.14 108
2887.26 101
2887.39 94
2887.51 90
2887.63 88
2887.76 88
2887.88 91
2888.00 94
2888.13 97
2888.25 97
2888.37 96
2888.50 91
2888.62 85
2888.74 79
2888.87 73
2888.99 70
2889.11 72
2889.24 77
2889.36 86
2889.48 97
2889.61 110
2889.73 123
2889.85 135
2889.98 145
2890.10 151
2890.22 155
2890.35 157
2890.47 156
2890.59 153
2890.72 149
2890.84 144
2890.96 139
2891.09 135
2891.21 131
2891.33 127
2891.46 124
2891.58 121
2891.70 118
2891.83 114
2891.95 109
2892.07 103
2892.20 98
2892.32 93
2892.44 89
2892.57 88
2892.69 91
2892.81 97
2892.94 104
2893.06 113
2893.18 120
2893.31 126
2893.43 128
2893.55 128
2893.68 127
2893.80 125
2893.92 123
2894.05 122
2894.17 121
2894.29 119
2894.42 116
2894.54 113
2894.66 108
2894.79 103
2894.91 99
2895.03 97
2895.16 98
2895.28 100
2895.40 104
2895.53 108
2895.65 111
2895.77 112
2895.90 112
2896.02 109
2896.14 106
2896.27 103
2896.39 101
2896.51 101
2896.64 102
2896.76 105
2896.88 108
2897.01 112
2897.13 117
2897.25 120
2897.38 123
2897.50 124
2897.62 123
2897.75 121
2897.87 117
2897.99 113
2898.12 109
2898.24 106
2898.36 106
2898.49 107
2898.61 110
2898.73 112
2898.86 112
2898.98 109
2899.10 101
2899.23 88
2899.35 70
2899.48 50
2899.60 30
2899.72 12
2899.85 0
2899.97 0
2900.09 0
2900.22 0
2900.34 0
2900.46 11
2900.59 23
2900.71 35
2900.83 45
2900.96 52
2901.08 56
2901.20 56
2901.33 54
2901.45 51
2901.57 49
2901.70 49
2901.82 53
2901.95 62
2902.07 76
2902.19 95
2902.32 115
2902.44 134
2902.56 149
2902.69 160
2902.81 165
2902.93 164
2903.06 158
2903.18 149
2903.30 140
2903.43 131
2903.55 125
2903.67 122
2903.80 121
2903.92 122
2904.05 125
2904.17 127
2904.29 129
2904.42 129
2904.54 127
2904.66 124
2904.79 117
2904.91 109
2905.03 99
2905.16 88
2905.28 78
2905.40 69
2905.53 62
2905.65 57
2905.78 55
2905.90 54
2906.02 55
2906.15 58
2906.27 61
2906.39 64
2906.52 67
2906.64 71
2906.76 74
2906.89 77
2907.01 80
2907.14 82
2907.26 84
2907.38 86
2907.51 89
2907.63 94
2907.75 99
2907.88 105
2908.00 111
2908.12 116
2908.25 120
2908.37 123
2908.50 124
2908.62 124
2908.74 123
2908.87 121
2908.99 117
2909.11 111
2909.24 104
2909.36 97
2909.48 91
2909.61 86
2909.73 85
2909.86 86
2909.98 90
2910.10 95
2910.23 100
2910.35 103
2910.47 103
2910.60 102
2910.72 99
2910.85 97
2910.97 96
2911.09 98
2911.22 102
2911.34 110
2911.46 119
2911.59 129
2911.71 140
2911.84 150
2911.96 159
2912.08 167
2912.21 173
2912.33 179
2912.45 184
2912.58 187
2912.70 190
2912.82 191
2912.95 192
2913.07 191
2913.20 190
2913.32 189
2913.44 188
2913.57 187
2913.69 186
2913.82 185
2913.94 186
2914.06 187
2914.19 189
2914.31 192
2914.43 197
2914.56 201
2914.68 206
2914.81 209
2914.93 210
2915.05 208
2915.18 201
2915.30 191
2915.42 177
2915.55 161
2915.67 143
2915.80 125
2915.92 108
2916.04 94
2916.17 82
2916.29 72
2916.41 65
2916.54 58
2916.66 51
2916.79 44
2916.91 36
2917.03 27
2917.16 18
2917.28 11
2917.41 5
2917.53 1
2917.65 0
2917.78 0
2917.90 0
2918.02 1
2918.15 1
2918.27 0
2918.40 0
2918.52 0
2918.64 0
2918.77 0
2918.89 0
2919.02 2
2919.14 11
2919.26 22
2919.39 35
2919.51 48
2919.64 60
2919.76 71
2919.88 79
2920.01 87
2920.13 94
2920.25 100
2920.38 107
2920.50 113
2920.63 118
2920.75 120
2920.87 118
2921.00 112
2921.12 103
2921.25 93
2921.37 84
2921.49 79
2921.62 77
2921.74 77
2921.87 80
2921.99 83
2922.11 85
2922.24 85
2922.36 82
2922.49 78
2922.61 72
2922.73 65
2922.86 58
2922.98 51
2923.11 45
2923.23 42
2923.35 41
2923.48 43
2923.60 48
2923.73 54
2923.85 61
2923.97 68
2924.10 74
2924.22 80
2924.35 85
2924.47 90
2924.59 95
2924.72 100
2924.84 104
2924.97 106
2925.09 107
2925.21 105
2925.34 101
2925.46 95
2925.59 89
2925.71 83
2925.83 79
2925.96 77
2926.08 78
2926.21 81
2926.33 87
2926.45 95
2926.58 103
2926.70 112
2926.83 120
2926.95 125
2927.07 128
2927.20 127
2927.32 122
2927.45 115
2927.57 107
2927.69 98
2927.82 91
2927.94 86
2928.07 84
2928.19 84
2928.31 87
2928.44 90
2928.56 94
2928.69 97
2928.81 98
2928.93 96
2929.06 92
2929.18 85
2929.31 78
2929.43 71
2929.56 65
2929.68 61
2929.80 60
2929.93 60
2930.05 61
2930.18 63
2930.30 65
2930.42 67
2930.55 69
2930.67 70
2930.80 72
2930.92 73
2931.04 72
2931.17 70
2931.29 66
2931.42 61
2931.54 56
2931.67 53
2931.79 52
2931.91 52
2932.04 55
2932.16 59
2932.29 63
2932.41 66
2932.53 69
2932.66 71
2932.78 73
2932.91 75
2933.03 76
2933.16 76
2933.28 73
2933.40 67
2933.53 57
2933.65 46
2933.78 33
2933.90 19
2934.02 7
2934.15 0
2934.27 0
2934.40 0
2934.52 0
2934.65 0
2934.77 0
2934.89 0
2935.02 0
2935.14 3
2935.27 11
2935.39 19
2935.52 26
2935.64 33
2935.76 39
2935.89 45
2936.01 51
2936.14 57
2936.26 63
2936.39 68
2936.51 73
2936.63 77
2936.76 81
2936.88 86
2937.01 91
2937.13 96
2937.25 102
2937.38 107
2937.50 111
2937.63 114
2937.75 115
2937.88 114
2938.00 111
2938.12 106
2938.25 99
2938.37 91
2938.50 81
2938.62 72
2938.75 66
2938.87 63
2938.99 66
2939.12 72
2939.24 81
2939.37 92
2939.49 101
2939.62 109
2939.74 114
2939.87 115
2939.99 114
2940.11 111
2940.24 108
2940.36 106
2940.49 104
2940.61 104
2940.74 105
2940.86 107
2940.98 109
2941.11 111
2941.23 111
2941.36 110
2941.48 108
2941.61 107
2941.73 106
2941.85 108
2941.98 111
2942.10 117
2942.23 124
2942.35 132
2942.48 138
2942.60 142
2942.73 143
2942.85 141
2942.97 135
2943.10 128
2943.22 118
2943.35 109
2943.47 101
2943.60 95
2943.72 91
2943.84 91
2943.97 95
2944.09 101
2944.22 108
2944.34 117
2944.47 126
2944.59 134
2944.72 142
2944.84 150
2944.96 159
2945.09 167
2945.21 177
2945.34 186
2945.46 195
2945.59 203
2945.71 210
2945.84 215
2945.96 220
2946.08 223
2946.21 226
2946.33 228
2946.46 229
2946.58 228
2946.71 226
2946.83 223
2946.96 218
2947.08 213
2947.20 209
2947.33 204
2947.45 201
2947.58 198
2947.70 195
2947.83 193
2947.95 191
2948.08 188
2948.20 186
2948.33 183
2948.45 180
2948.57 177
2948.70 173
2948.82 170
2948.95 167
2949.07 165
2949.20 165
2949.32 164
2949.45 164
2949.57 162
2949.70 157
2949.82 151
2949.94 143
2950.07 134
2950.19 126
2950.32 119
2950.44 113
2950.57 108
2950.69 102
2950.82 95
2950.94 87
2951.07 77
2951.19 67
2951.31 57
2951.44 49
2951.56 42
2951.69 38
2951.81 35
2951.94 34
2952.06 35
2952.19 37
2952.31 42
2952.44 49
2952.56 57
2952.68 64
2952.81 71
2952.93 77
2953.06 80
2953.18 83
2953.31 85
2953.43 88
2953.56 91
2953.68 94
2953.81 97
2953.93 99
2954.06 99
2954.18 97
2954.30 92
2954.43 87
2954.55 80
2954.68 72
2954.80 63
2954.93 55
2955.05 48
2955.18 41
2955.30 38
2955.43 37
2955.55 39
2955.68 44
2955.80 51
2955.92 60
2956.05 68
2956.17 75
2956.30 80
2956.42 84
2956.55 87
2956.67 91
2956.80 96
2956.92 103
2957.05 112
2957.17 121
2957.30 131
2957.42 140
2957.55 148
2957.67 153
2957.80 155
2957.92 156
2958.04 156
2958.17 156
2958.29 155
2958.42 153
2958.54 150
2958.67 146
2958.79 141
2958.92 135
2959.04 129
2959.17 123
2959.29 117
2959.42 112
2959.54 108
2959.67 105
2959.79 102
2959.92 101
2960.04 102
2960.16 105
2960.29 110
2960.41 116
2960.54 123
2960.66 131
2960.79 138
2960.91 143
2961.04 148
2961.16 152
2961.29 154
2961.41 155
2961.54 155
2961.66 155
2961.79 154
2961.91 152
2962.04 149
2962.16 144
2962.29 137
2962.41 128
2962.54 117
2962.66 103
2962.79 89
2962.91 75
2963.04 64
2963.16 56
2963.28 53
2963.41 54
2963.53 59
2963.66 64
2963.78 69
2963.91 72
2964.03 72
2964.16 69
2964.28 64
2964.41 58
2964.53 51
2964.66 46
2964.78 41
2964.91 36
2965.03 32
2965.16 29
2965.28 27
2965.41 26
2965.53 26
2965.66 27
2965.78 28
2965.91 29
2966.03 29
2966.16 29
2966.28 28
2966.41 29
2966.53 30
2966.66 33
2966.78 38
2966.91 43
2967.03 49
2967.16 54
2967.28 59
2967.41 64
2967.53 68
2967.65 71
2967.78 73
2967.90 73
2968.03 72
2968.15 68
2968.28 64
2968.40 59
2968.53 55
2968.65 53
2968.78 51
2968.90 49
2969.03 46
2969.15 43
2969.28 40
2969.40 37
2969.53 37
2969.65 39
2969.78 43
2969.90 51
2970.03 59
2970.15 66
2970.28 73
2970.40 77
2970.53 79
2970.65 78
2970.78 76
2970.90 72
2971.03 67
2971.15 63
2971.28 59
2971.40 55
2971.53 50
2971.65 45
2971.78 39
2971.90 32
2972.03 24
2972.15 17
2972.28 11
2972.40 7
2972.53 5
2972.65 3
2972.78 2
2972.90 0
2973.03 0
2973.15 0
2973.28 0
2973.40 0
2973.53 0
2973.65 0
2973.78 0
2973.90 4
2974.03 7
2974.15 9
2974.28 10
2974.40 9
2974.53 8
2974.65 8
2974.78 8
2974.90 10
2975.03 12
2975.15 17
2975.28 22
2975.40 28
2975.53 34
2975.65 39
2975.78 44
2975.90 47
2976.03 49
2976.15 50
2976.28 51
2976.41 49
2976.53 47
2976.66 44
2976.78 41
2976.91 38
2977.03 35
2977.16 34
2977.28 35
2977.41 40
2977.53 46
2977.66 54
2977.78 62
2977.91 67
2978.03 70
2978.16 71
2978.28 69
2978.41 67
2978.53 66
2978.66 65
2978.78 65
2978.91 65
2979.03 65
2979.16 62
2979.28 58
2979.41 54
2979.53 50
2979.66 46
2979.78 42
2979.91 38
2980.03 34
2980.16 28
2980.28 21
2980.41 12
2980.53 4
2980.66 0
2980.79 0
2980.91 0
2981.04 0
2981.16 0
2981.29 0
2981.41 0
2981.54 0
2981.66 0
2981.79 10
2981.91 24
2982.04 40
2982.16 58
2982.29 74
2982.41 89
2982.54 99
2982.66 107
2982.79 112
2982.91 116
2983.04 122
2983.16 131
2983.29 144
2983.41 160
2983.54 177
2983.67 195
2983.79 210
2983.92 222
2984.04 228
2984.17 230
2984.29 226
2984.42 218
2984.54 208
2984.67 197
2984.79 185
2984.92 175
2985.04 165
2985.17 157
2985.29 148
2985.42 139
2985.54 130
2985.67 120
2985.79 111
2985.92 105
2986.05 102
2986.17 103
2986.30 109
2986.42 118
2986.55 127
2986.67 133
2986.80 135
2986.92 131
2987.05 121
2987.17 105
2987.30 88
2987.42 70
2987.55 55
2987.67 44
2987.80 37
2987.92 35
2988.05 38
2988.18 45
2988.30 53
2988.43 62
2988.55 70
2988.68 77
2988.80 82
2988.93 85
2989.05 87
2989.18 88
2989.30 89
2989.43 89
2989.55 88
2989.68 85
2989.81 81
2989.93 74
2990.06 66
2990.18 59
2990.31 54
2990.43 51
2990.56 52
2990.68 54
2990.81 58
2990.93 64
2991.06 70
2991.18 77
2991.31 84
2991.44 92
2991.56 100
2991.69 107
2991.81 112
2991.94 115
2992.06 117
2992.19 117
2992.31 117
2992.44 116
2992.56 116
2992.69 116
2992.82 117
2992.94 118
2993.07 119
2993.19 121
2993.32 123
2993.44 126
2993.57 129
2993.69 132
2993.82 136
2993.94 139
2994.07 141
2994.20 143
2994.32 144
2994.45 145
2994.57 144
2994.70 141
2994.82 138
2994.95 133
2995.07 128
2995.20 122
2995.32 116
2995.45 109
2995.58 101
2995.70 92
2995.83 82
2995.95 70
2996.08 59
2996.20 48
2996.33 38
2996.45 30
2996.58 24
2996.70 20
2996.83 18
2996.96 16
2997.08 14
2997.21 14
2997.33 15
2997.46 17
2997.58 20
2997.71 25
2997.83 32
2997.96 39
2998.09 46
2998.21 53
2998.34 60
2998.46 66
2998.59 72
2998.71 78
2998.84 84
2998.96 90
2999.09 95
2999.22 97
2999.34 95
2999.47 88
2999.59 78
2999.72 64
2999.84 49
2999.97 36
3000.09 27
3000.22 24
3000.35 27
3000.47 34
3000.60 43
3000.72 51
3000.85 55
3000.97 55
3001.10 50
3001.23 41
3001.35 32
3001.48 24
3001.60 20
3001.73 21
3001.85 26
3001.98 36
3002.10 50
3002.23 66
3002.36 83
3002.48 101
3002.61 119
3002.73 136
3002.86 149
3002.98 160
3003.11 165
3003.24 166
3003.36 163
3003.49 159
3003.61 154
3003.74 151
3003.86 151
3003.99 153
3004.12 158
3004.24 164
3004.37 168
3004.49 171
3004.62 170
3004.74 165
3004.87 157
3005.00 145
3005.12 133
3005.25 120
3005.37 109
3005.50 100
3005.62 94
3005.75 89
3005.87 87
3006.00 85
3006.13 82
3006.25 78
3006.38 72
3006.50 63
3006.63 54
3006.76 46
3006.88 39
3007.01 34
3007.13 32
3007.26 31
3007.38 30
3007.51 27
3007.64 21
3007.76 12
3007.89 1
3008.01 0
3008.14 0
3008.26 0
3008.39 0
3008.52 0
3008.64 0
3008.77 0
3008.89 4
3009.02 13
3009.14 20
3009.27 26
3009.40 30
3009.52 34
3009.65 37
3009.77 41
3009.90 44
3010.02 47
3010.15 48
3010.28 48
3010.40 47
3010.53 46
3010.65 46
3010.78 48
3010.91 51
3011.03 57
3011.16 64
3011.28 72
3011.41 80
3011.53 87
3011.66 93
3011.79 98
3011.91 102
3012.04 104
3012.16 106
3012.29 107
3012.42 106
3012.54 103
3012.67 100
3012.79 98
3012.92 96
3013.04 95
3013.17 95
3013.30 95
3013.42 95
3013.55 94
3013.67 91
3013.80 86
3013.93 80
3014.05 75
3014.18 71
3014.30 69
3014.43 70
3014.56 72
3014.68 75
3014.81 76
3014.93 74
3015.06 68
3015.18 59
3015.31 47
3015.44 36
3015.56 26
3015.69 18
3015.81 14
3015.94 12
3016.07 12
3016.19 12
3016.32 13
3016.44 15
3016.57 17
3016.70 21
3016.82 26
3016.95 32
3017.07 38
3017.20 43
3017.33 45
3017.45 43
3017.58 39
3017.70 33
3017.83 28
3017.96 25
3018.08 26
3018.21 32
3018.33 41
3018.46 52
3018.59 62
3018.71 70
3018.84 74
3018.96 72
3019.09 67
3019.22 59
3019.34 51
3019.47 43
3019.59 37
3019.72 33
3019.85 31
3019.97 31
3020.10 32
3020.22 34
3020.35 36
3020.48 39
3020.60 42
3020.73 44
3020.85 46
3020.98 48
3021.11 50
3021.23 54
3021.36 59
3021.48 66
3021.61 75
3021.74 83
3021.86 90
3021.99 95
3022.11 97
3022.24 97
3022.37 94
3022.49 90
3022.62 87
3022.74 84
3022.87 81
3023.00 80
3023.12 78
3023.25 76
3023.37 75
3023.50 74
3023.63 74
3023.75 75
3023.88 77
3024.00 78
3024.13 80
3024.26 82
3024.38 84
3024.51 89
3024.64 95
3024.76 103
3024.89 113
3025.01 124
3025.14 134
3025.27 143
3025.39 150
3025.52 155
3025.64 157
3025.77 157
3025.90 156
3026.02 153
3026.15 151
3026.27 148
3026.40 145
3026.53 143
3026.65 141
3026.78 139
3026.91 136
3027.03 133
3027.16 131
3027.28 130
3027.41 131
3027.54 134
3027.66 140
3027.79 149
3027.91 157
3028.04 165
3028.17 170
3028.29 171
3028.42 168
3028.55 160
3028.67 149
3028.80 136
3028.92 123
3029.05 111
3029.18 103
3029.30 99
3029.43 99
3029.56 102
3029.68 108
3029.81 113
3029.93 117
3030.06 119
3030.19 119
3030.31 117
3030.44 114
3030.57 112
3030.69 110
3030.82 108
3030.94 107
3031.07 105
3031.20 102
3031.32 99
3031.45 97
3031.58 96
3031.70 96
3031.83 98
3031.95 101
3032.08 106
3032.21 110
3032.33 113
3032.46 115
3032.59 115
3032.71 112
3032.84 108
3032.96 101
3033.09 94
3033.22 88
3033.34 82
3033.47 79
3033.60 79
3033.72 80
3033.85 82
3033.97 85
3034.10 86
3034.23 86
3034.35 85
3034.48 83
3034.61 80
3034.73 75
3034.86 70
3034.98 65
3035.11 59
3035.24 53
3035.36 48
3035.49 45
3035.62 44
3035.74 45
3035.87 47
3036.00 50
3036.12 53
3036.25 55
3036.37 55
3036.50 53
3036.63 50
3036.75 47
3036.88 44
3037.01 43
3037.13 45
3037.26 50
3037.39 57
3037.51 65
3037.64 72
3037.76 78
3037.89 80
3038.02 79
3038.14 74
3038.27 66
3038.40 56
3038.52 46
3038.65 35
3038.78 26
3038.90 18
3039.03 11
3039.15 4
3039.28 0
3039.41 0
3039.53 0
3039.66 0
3039.79 0
3039.91 0
3040.04 0
3040.17 0
3040.29 4
3040.42 19
3040.55 35
3040.67 51
3040.80 66
3040.92 78
3041.05 87
3041.18 94
3041.30 98
3041.43 99
3041.56 99
3041.68 97
3041.81 94
3041.94 93
3042.06 93
3042.19 97
3042.32 103
3042.44 110
3042.57 119
3042.70 126
3042.82 132
3042.95 135
3043.07 135
3043.20 134
3043.33 130
3043.45 125
3043.58 119
3043.71 112
3043.83 106
3043.96 99
3044.09 93
3044.21 88
3044.34 85
3044.47 85
3044.59 87
3044.72 93
3044.85 101
3044.97 109
3045.10 116
3045.23 118
3045.35 116
3045.48 108
3045.60 95
3045.73 78
3045.86 60
3045.98 41
3046.11 24
3046.24 10
3046.36 0
3046.49 0
3046.62 0
3046.74 0
3046.87 0
3047.00 0
3047.12 0
3047.25 3
3047.38 9
3047.50 14
3047.63 16
3047.76 15
3047.88 12
3048.01 7
3048.14 1
3048.26 0
3048.39 0
3048.52 0
3048.64 0
3048.77 0
3048.90 4
3049.02 11
3049.15 18
3049.28 26
3049.40 33
3049.53 40
3049.66 46
3049.78 52
3049.91 56
3050.04 60
3050.16 63
3050.29 66
3050.42 69
3050.54 73
3050.67 78
3050.80 83
3050.92 86
3051.05 88
3051.18 87
3051.30 84
3051.43 80
3051.56 74
3051.68 69
3051.81 65
3051.94 61
3052.06 57
3052.19 54
3052.32 51
3052.44 48
3052.57 46
3052.70 46
3052.82 47
3052.95 50
3053.08 55
3053.20 60
3053.33 66
3053.46 70
3053.58 74
3053.71 74
3053.84 73
3053.96 70
3054.09 66
3054.22 62
3054.34 60
3054.47 58
3054.60 59
3054.72 61
3054.85 63
3054.98 65
3055.10 66
3055.23 67
3055.36 69
3055.48 72
3055.61 79
3055.74 88
3055.86 100
3055.99 113
3056.12 125
3056.24 136
3056.37 145
3056.50 153
3056.62 159
3056.75 164
3056.88 167
3057.00 168
3057.13 166
3057.26 162
3057.38 154
3057.51 145
3057.64 134
3057.77 124
3057.89 116
3058.02 109
3058.15 103
3058.27 98
3058.40 93
3058.53 88
3058.65 84
3058.78 79
3058.91 76
3059.03 75
3059.16 76
3059.29 78
3059.41 81
3059.54 84
3059.67 87
3059.79 89
3059.92 90
3060.05 90
3060.17 90
3060.30 88
3060.43 85
3060.56 80
3060.68 73
3060.81 65
3060.94 57
3061.06 51
3061.19 48
3061.32 49
3061.44 52
3061.57 57
3061.70 60
3061.82 62
3061.95 60
3062.08 56
3062.20 50
3062.33 43
3062.46 36
3062.59 31
3062.71 27
3062.84 23
3062.97 19
3063.09 15
3063.22 11
3063.35 8
3063.47 7
3063.60 8
3063.73 11
3063.85 16
3063.98 22
3064.11 28
3064.23 33
3064.36 36
3064.49 37
3064.62 38
3064.74 39
3064.87 42
3065.00 47
3065.12 55
3065.25 66
3065.38 78
3065.50 90
3065.63 99
3065.76 105
3065.89 108
3066.01 108
3066.14 106
3066.27 105
3066.39 105
3066.52 107
3066.65 111
3066.77 115
3066.90 119
3067.03 121
3067.15 121
3067.28 119
3067.41 115
3067.54 113
3067.66 111
3067.79 112
3067.92 115
3068.04 119
3068.17 125
3068.30 131
3068.42 138
3068.55 146
3068.68 156
3068.81 167
3068.93 180
3069.06 196
3069.19 211
3069.31 226
3069.44 237
3069.57 243
3069.70 244
3069.82 238
3069.95 227
3070.08 214
3070.20 200
3070.33 189
3070.46 181
3070.58 177
3070.71 177
3070.84 179
3070.97 181
3071.09 182
3071.22 181
3071.35 178
3071.47 172
3071.60 164
3071.73 155
3071.86 146
3071.98 137
3072.11 129
3072.24 123
3072.36 117
3072.49 112
3072.62 108
3072.74 104
3072.87 100
3073.00 98
3073.13 97
3073.25 99
3073.38 102
3073.51 106
3073.63 110
3073.76 113
3073.89 112
3074.02 109
3074.14 103
3074.27 94
3074.40 83
3074.52 71
3074.65 60
3074.78 49
3074.91 40
3075.03 32
3075.16 28
3075.29 26
3075.41 29
3075.54 36
3075.67 46
3075.80 60
3075.92 74
3076.05 88
3076.18 99
3076.30 107
3076.43 111
3076.56 112
3076.69 112
3076.81 113
3076.94 116
3077.07 122
3077.20 130
3077.32 140
3077.45 151
3077.58 160
3077.70 167
3077.83 172
3077.96 174
3078.09 173
3078.21 170
3078.34 164
3078.47 158
3078.59 152
3078.72 147
3078.85 143
3078.98 140
3079.10 139
3079.23 138
3079.36 137
3079.49 137
3079.61 138
3079.74 140
3079.87 144
3079.99 148
3080.12 152
3080.25 155
3080.38 156
3080.50 154
3080.63 147
3080.76 138
3080.88 126
3081.01 113
3081.14 102
3081.27 92
3081.39 87
3081.52 87
3081.65 91
3081.78 100
3081.90 111
3082.03 123
3082.16 133
3082.29 140
3082.41 143
3082.54 142
3082.67 138
3082.79 134
3082.92 129
3083.05 126
3083.18 124
3083.30 123
3083.43 123
3083.56 122
3083.69 121
3083.81 118
3083.94 115
3084.07 112
3084.19 110
3084.32 109
3084.45 112
3084.58 116
3084.70 123
3084.83 130
3084.96 137
3085.09 142
3085.21 146
3085.34 149
3085.47 150
3085.60 151
3085.72 152
3085.85 152
3085.98 153
3086.11 154
3086.23 155
3086.36 156
3086.49 157
3086.61 157
3086.74 156
3086.87 154
3087.00 152
3087.12 150
3087.25 147
3087.38 144
3087.51 141
3087.63 137
3087.76 132
3087.89 127
3088.02 120
3088.14 113
3088.27 106
3088.40 100
3088.53 94
3088.65 89
3088.78 85
3088.91 82
3089.04 79
3089.16 77
3089.29 76
3089.42 73
3089.55 70
3089.67 66
3089.80 59
3089.93 50
3090.06 40
3090.18 29
3090.31 18
3090.44 10
3090.57 4
3090.69 2
3090.82 4
3090.95 9
3091.08 16
3091.20 23
3091.33 28
3091.46 30
3091.59 28
3091.71 21
3091.84 12
3091.97 0
3092.10 0
3092.22 0
3092.35 0
3092.48 0
3092.61 0
3092.73 0
3092.86 0
3092.99 4
3093.12 14
3093.24 23
3093.37 30
3093.50 36
3093.63 41
3093.75 47
3093.88 53
3094.01 59
3094.14 65
3094.26 71
3094.39 76
3094.52 80
3094.65 82
3094.77 83
3094.90 81
3095.03 77
3095.16 71
3095.28 63
3095.41 55
3095.54 49
3095.67 45
3095.79 44
3095.92 46
3096.05 51
3096.18 59
3096.30 70
3096.43 82
3096.56 95
3096.69 107
3096.81 117
3096.94 124
3097.07 126
3097.20 123
3097.32 116
3097.45 107
3097.58 97
3097.71 88
3097.84 82
3097.96 81
3098.09 83
3098.22 89
3098.35 96
3098.47 103
3098.60 106
3098.73 106
3098.86 100
3098.98 91
3099.11 78
3099.24 66
3099.37 55
3099.49 48
3099.62 46
3099.75 50
3099.88 57
3100.01 66
3100.13 76
3100.26 84
3100.39 90
3100.52 92
3100.64 92
3100.77 88
3100.90 83
3101.03 75
3101.15 66
3101.28 56
3101.41 46
3101.54 37
3101.67 28
3101.79 22
3101.92 19
3102.05 19
3102.18 21
3102.30 26
3102.43 32
3102.56 39
3102.69 47
3102.81 54
3102.94 62
3103.07 68
3103.20 72
3103.33 75
3103.45 76
3103.58 75
3103.71 74
3103.84 72
3103.96 72
3104.09 71
3104.22 72
3104.35 72
3104.48 73
3104.60 74
3104.73 76
3104.86 81
3104.99 88
3105.11 98
3105.24 110
3105.37 123
3105.50 136
3105.63 147
3105.75 155
3105.88 160
3106.01 162
3106.14 162
3106.26 159
3106.39 155
3106.52 149
3106.65 144
3106.78 139
3106.90 136
3107.03 134
3107.16 134
3107.29 136
3107.41 141
3107.54 147
3107.67 154
3107.80 161
3107.93 167
3108.05 171
3108.18 172
3108.31 170
3108.44 167
3108.56 161
3108.69 153
3108.82 145
3108.95 136
3109.08 127
3109.20 119
3109.33 113
3109.46 108
3109.59 105
3109.72 104
3109.84 103
3109.97 102
3110.10 100
3110.23 96
3110.35 91
3110.48 84
3110.61 76
3110.74 67
3110.87 57
3110.99 48
3111.12 39
3111.25 32
3111.38 26
3111.51 23
3111.63 22
3111.76 23
3111.89 26
3112.02 29
3112.15 33
3112.27 37
3112.40 42
3112.53 48
3112.66 53
3112.79 59
3112.91 63
3113.04 66
3113.17 66
3113.30 64
3113.42 60
3113.55 55
3113.68 51
3113.81 48
3113.94 48
3114.06 49
3114.19 51
3114.32 55
3114.45 58
3114.58 62
3114.70 66
3114.83 71
3114.96 77
3115.09 85
3115.22 94
3115.34 104
3115.47 115
3115.60 125
3115.73 134
3115.86 143
3115.98 150
3116.11 157
3116.24 164
3116.37 170
3116.50 175
3116.62 177
3116.75 176
3116.88 171
3117.01 163
3117.14 151
3117.26 139
3117.39 127
3117.52 116
3117.65 108
3117.78 101
3117.90 95
3118.03 91
3118.16 88
3118.29 86
3118.42 85
3118.54 87
3118.67 91
3118.80 96
3118.93 102
3119.06 108
3119.18 112
3119.31 114
3119.44 114
3119.57 113
3119.70 109
3119.83 106
3119.95 102
3120.08 100
3120.21 99
3120.34 99
3120.47 99
3120.59 101
3120.72 102
3120.85 104
3120.98 104
3121.11 103
3121.23 100
3121.36 94
3121.49 86
3121.62 76
3121.75 65
3121.87 54
3122.00 44
3122.13 35
3122.26 28
3122.39 24
3122.52 21
3122.64 19
3122.77 17
3122.90 14
3123.03 11
3123.16 6
3123.28 0
3123.41 0
3123.54 0
3123.67 0
3123.80 0
3123.93 0
3124.05 0
3124.18 0
3124.31 3
3124.44 6
3124.57 6
3124.69 6
3124.82 6
3124.95 6
3125.08 6
3125.21 6
3125.33 7
3125.46 9
3125.59 11
3125.72 14
3125.85 17
3125.98 20
3126.10 23
3126.23 26
3126.36 29
3126.49 32
3126.62 35
3126.75 38
3126.87 43
3127.00 51
3127.13 60
3127.26 72
3127.39 85
3127.51 100
3127.64 114
3127.77 128
3127.90 141
3128.03 153
3128.16 164
3128.28 176
3128.41 187
3128.54 198
3128.67 206
3128.80 210
3128.93 211
3129.05 209
3129.18 204
3129.31 198
3129.44 193
3129.57 189
3129.69 188
3129.82 189
3129.95 190
3130.08 191
3130.21 190
3130.34 189
3130.46 186
3130.59 182
3130.72 179
3130.85 175
3130.98 172
3131.11 167
3131.23 161
3131.36 153
3131.49 145
3131.62 135
3131.75 126
3131.88 119
3132.00 113
3132.13 108
3132.26 105
3132.39 102
3132.52 98
3132.65 93
3132.77 88
3132.90 83
3133.03 78
3133.16 76
3133.29 75
3133.42 77
3133.54 81
3133.67 86
3133.80 92
3133.93 96
3134.06 100
3134.19 102
3134.31 103
3134.44 103
3134.57 102
3134.70 102
3134.83 102
3134.96 104
3135.08 108
3135.21 114
3135.34 120
3135.47 127
3135.60 134
3135.73 139
3135.86 141
3135.98 140
3136.11 136
3136.24 130
3136.37 122
3136.50 114
3136.63 106
3136.75 100
3136.88 96
3137.01 94
3137.14 94
3137.27 95
3137.40 98
3137.52 101
3137.65 104
3137.78 105
3137.91 104
3138.04 100
3138.17 92
3138.30 81
3138.42 69
3138.55 56
3138.68 45
3138.81 36
3138.94 31
3139.07 30
3139.19 30
3139.32 33
3139.45 36
3139.58 39
3139.71 42
3139.84 42
3139.97 41
3140.09 38
3140.22 33
3140.35 27
3140.48 23
3140.61 20
3140.74 22
3140.86 28
3140.99 37
3141.12 51
3141.25 68
3141.38 85
3141.51 103
3141.64 120
3141.76 136
3141.89 151
3142.02 164
3142.15 174
3142.28 183
3142.41 190
3142.54 195
3142.66 200
3142.79 204
3142.92 207
3143.05 209
3143.18 211
3143.31 211
3143.44 209
3143.56 205
3143.69 200
3143.82 194
3143.95 188
3144.08 183
3144.21 180
3144.34 177
3144.46 174
3144.59 171
3144.72 166
3144.85 161
3144.98 154
3145.11 146
3145.24 140
3145.36 134
3145.49 131
3145.62 129
3145.75 130
3145.88 131
3146.01 133
3146.14 135
3146.26 137
3146.39 138
3146.52 139
3146.65 140
3146.78 140
3146.91 141
3147.04 141
3147.16 140
3147.29 138
3147.42 135
3147.55 130
3147.68 123
3147.81 117
3147.94 111
3148.07 107
3148.19 104
3148.32 104
3148.45 106
3148.58 108
3148.71 110
3148.84 111
3148.97 110
3149.09 106
3149.22 101
3149.35 94
3149.48 86
3149.61 77
3149.74 67
3149.87 56
3150.00 46
3150.12 36
3150.25 28
3150.38 22
3150.51 18
3150.64 16
3150.77 15
3150.90 14
3151.02 13
3151.15 9
3151.28 5
3151.41 0
3151.54 0
3151.67 0
3151.80 0
3151.93 0
3152.05 0
3152.18 0
3152.31 0
3152.44 10
3152.57 25
3152.70 43
3152.83 62
3152.96 82
3153.08 102
3153.21 120
3153.34 136
3153.47 150
3153.60 160
3153.73 167
3153.86 172
3153.99 175
3154.11 177
3154.24 179
3154.37 180
3154.50 181
3154.63 182
3154.76 184
3154.89 185
3155.02 186
3155.15 187
3155.27 186
3155.40 183
3155.53 178
3155.66 170
3155.79 160
3155.92 148
3156.05 134
3156.18 120
3156.30 108
3156.43 99
3156.56 95
3156.69 94
3156.82 97
3156.95 103
3157.08 110
3157.21 117
3157.34 122
3157.46 126
3157.59 128
3157.72 128
3157.85 128
3157.98 126
3158.11 124
3158.24 123
3158.37 123
3158.49 124
3158.62 127
3158.75 133
3158.88 141
3159.01 150
3159.14 160
3159.27 170
3159.40 179
3159.53 187
3159.65 192
3159.78 195
3159.91 194
3160.04 190
3160.17 183
3160.30 174
3160.43 164
3160.56 153
3160.69 144
3160.81 138
3160.94 135
3161.07 135
3161.20 139
3161.33 147
3161.46 156
3161.59 165
3161.72 175
3161.85 182
3161.98 186
3162.10 187
3162.23 185
3162.36 178
3162.49 167
3162.62 153
3162.75 138
3162.88 123
3163.01 110
3163.14 101
3163.26 96
3163.39 95
3163.52 99
3163.65 103
3163.78 107
3163.91 110
3164.04 109
3164.17 105
3164.30 98
3164.43 89
3164.55 79
3164.68 69
3164.81 60
3164.94 53
3165.07 49
3165.20 48
3165.33 49
3165.46 52
3165.59 55
3165.72 56
3165.84 54
3165.97 50
3166.10 43
3166.23 34
3166.36 27
3166.49 22
3166.62 20
3166.75 21
3166.88 23
3167.01 26
3167.13 30
3167.26 32
3167.39 33
3167.52 33
3167.65 34
3167.78 34
3167.91 35
3168.04 37
3168.17 38
3168.30 39
3168.43 39
3168.55 39
3168.68 39
3168.81 40
3168.94 42
3169.07 47
3169.20 53
3169.33 60
3169.46 67
3169.59 73
3169.72 77
3169.85 78
3169.97 76
3170.10 71
3170.23 65
3170.36 57
3170.49 50
3170.62 44
3170.75 41
3170.88 40
3171.01 41
3171.14 45
3171.27 50
3171.39 55
3171.52 58
3171.65 60
3171.78 61
3171.91 59
3172.04 57
3172.17 53
3172.30 50
3172.43 47
3172.56 45
3172.69 43
3172.82 42
3172.94 42
3173.07 41
3173.20 38
3173.33 32
3173.46 24
3173.59 15
3173.72 6
3173.85 0
3173.98 0
3174.11 0
3174.24 4
3174.37 14
3174.49 27
3174.62 39
3174.75 48
3174.88 55
3175.01 58
3175.14 58
3175.27 54
3175.40 49
3175.53 44
3175.66 37
3175.79 30
3175.92 22
3176.04 13
3176.17 5
3176.30 0
3176.43 0
3176.56 0
3176.69 0
3176.82 0
3176.95 0
3177.08 0
3177.21 2
3177.34 7
3177.47 10
3177.60 10
3177.72 10
3177.85 10
3177.98 12
3178.11 17
3178.24 25
3178.37 35
3178.50 46
3178.63 58
3178.76 68
3178.89 76
3179.02 82
3179.15 84
3179.28 85
3179.41 83
3179.53 80
3179.66 77
3179.79 74
3179.92 73
3180.05 75
3180.18 81
3180.31 90
3180.44 101
3180.57 113
3180.70 122
3180.83 128
3180.96 130
3181.09 126
3181.22 118
3181.35 108
3181.47 95
3181.60 83
3181.73 71
3181.86 60
3181.99 53
3182.12 49
3182.25 48
3182.38 52
3182.51 59
3182.64 68
3182.77 79
3182.90 88
3183.03 94
3183.16 97
3183.29 97
3183.41 94
3183.54 89
3183.67 85
3183.80 82
3183.93 81
3184.06 82
3184.19 85
3184.32 87
3184.45 90
3184.58 93
3184.71 95
3184.84 98
3184.97 103
3185.10 109
3185.23 117
3185.36 125
3185.49 134
3185.61 140
3185.74 145
3185.87 147
3186.00 146
3186.13 142
3186.26 135
3186.39 127
3186.52 118
3186.65 110
3186.78 104
3186.91 101
3187.04 101
3187.17 104
3187.30 109
3187.43 114
3187.56 120
3187.69 124
3187.81 126
3187.94 128
3188.07 129
3188.20 132
3188.33 135
3188.46 139
3188.59 144
3188.72 147
3188.85 149
3188.98 148
3189.11 144
3189.24 136
3189.37 126
3189.50 112
3189.63 97
3189.76 80
3189.89 63
3190.02 48
3190.15 36
3190.28 28
3190.40 26
3190.53 29
3190.66 38
3190.79 50
3190.92 64
3191.05 78
3191.18 90
3191.31 99
3191.44 103
3191.57 102
3191.70 98
3191.83 91
3191.96 82
3192.09 72
3192.22 63
3192.35 56
3192.48 52
3192.61 50
3192.74 52
3192.87 56
3193.00 63
3193.13 69
3193.25 75
3193.38 80
3193.51 84
3193.64 85
3193.77 86
3193.90 85
3194.03 83
3194.16 81
3194.29 78
3194.42 74
3194.55 69
3194.68 62
3194.81 54
3194.94 45
3195.07 37
3195.20 29
3195.33 23
3195.46 19
3195.59 17
3195.72 16
3195.85 16
3195.98 16
3196.11 15
3196.24 14
3196.37 12
3196.49 11
3196.62 11
3196.75 13
3196.88 16
3197.01 20
3197.14 24
3197.27 26
3197.40 26
3197.53 25
3197.66 24
3197.79 23
3197.92 23
3198.05 27
3198.18 33
3198.31 42
3198.44 53
3198.57 63
3198.70 72
3198.83 80
3198.96 86
3199.09 91
3199.22 95
3199.35 100
3199.48 106
3199.61 113
3199.74 120
3199.87 128
3200.00 137
3200.13 146
3200.26 155
3200.39 164
3200.51 172
3200.64 178
3200.77 181
3200.90 180
3201.03 175
3201.16 166
3201.29 155
3201.42 143
3201.55 132
3201.68 125
3201.81 121
3201.94 120
3202.07 121
3202.20 122
3202.33 121
3202.46 116
3202.59 109
3202.72 99
3202.85 88
3202.98 78
3203.11 70
3203.24 66
3203.37 65
3203.50 67
3203.63 71
3203.76 75
3203.89 78
3204.02 79
3204.15 77
3204.28 73
3204.41 67
3204.54 61
3204.67 54
3204.80 49
3204.93 47
3205.06 46
3205.19 48
3205.32 50
3205.45 53
3205.58 55
3205.71 56
3205.84 56
3205.97 56
3206.10 53
3206.23 50
3206.36 45
3206.48 39
3206.61 30
3206.74 21
3206.87 11
3207.00 2
3207.13 0
3207.26 0
3207.39 0
3207.52 0
3207.65 0
3207.78 0
3207.91 0
3208.04 0
3208.17 3
3208.30 6
3208.43 10
3208.56 15
3208.69 21
3208.82 28
3208.95 34
3209.08 40
3209.21 44
3209.34 47
3209.47 47
3209.60 46
3209.73 44
3209.86 42
3209.99 41
3210.12 41
3210.25 42
3210.38 45
3210.51 48
3210.64 52
3210.77 55
3210.90 58
3211.03 61
3211.16 64
3211.29 68
3211.42 73
3211.55 78
3211.68 83
3211.81 87
3211.94 90
3212.07 91
3212.20 91
3212.33 89
3212.46 87
3212.59 85
3212.72 84
3212.85 84
3212.98 86
3213.11 89
3213.24 95
3213.37 104
3213.50 114
3213.63 126
3213.76 140
3213.89 154
3214.02 168
3214.15 183
3214.28 197
3214.41 211
3214.54 224
3214.67 236
3214.80 245
3214.93 250
3215.06 251
3215.19 247
3215.32 241
3215.45 234
3215.58 228
3215.71 223
3215.84 220
3215.97 220
3216.10 221
3216.23 222
3216.36 222
3216.49 221
3216.62 217
3216.75 212
3216.88 205
3217.01 196
3217.14 187
3217.27 177
3217.40 167
3217.53 157
3217.66 148
3217.79 140
3217.92 134
3218.05 131
3218.18 131
3218.31 134
3218.44 140
3218.57 147
3218.70 153
3218.83 157
3218.96 158
3219.09 154
3219.22 146
3219.35 135
3219.48 122
3219.61 110
3219.74 99
3219.87 92
3220.00 89
3220.13 91
3220.26 96
3220.39 105
3220.52 114
3220.65 123
3220.78 131
3220.91 135
3221.04 138
3221.17 138
3221.30 137
3221.43 136
3221.56 135
3221.69 133
3221.82 131
3221.95 130
3222.08 128
3222.21 128
3222.35 130
3222.48 134
3222.61 140
3222.74 148
3222.87 156
3223.00 165
3223.13 172
3223.26 177
3223.39 179
3223.52 180
3223.65 178
3223.78 175
3223.91 172
3224.04 168
3224.17 166
3224.30 165
3224.43 166
3224.56 167
3224.69 169
3224.82 170
3224.95 169
3225.08 167
3225.21 164
3225.34 160
3225.47 158
3225.60 157
3225.73 160
3225.86 166
3225.99 174
3226.12 185
3226.25 196
3226.38 207
3226.51 216
3226.64 223
3226.77 227
3226.90 228
3227.03 227
3227.16 224
3227.29 220
3227.42 215
3227.55 209
3227.68 203
3227.81 196
3227.94 188
3228.07 180
3228.21 171
3228.34 163
3228.47 156
3228.60 151
3228.73 149
3228.86 151
3228.99 158
3229.12 170
3229.25 186
3229.38 205
3229.51 225
3229.64 243
3229.77 258
3229.90 269
3230.03 275
3230.16 276
3230.29 272
3230.42 266
3230.55 259
3230.68 252
3230.81 248
3230.94 247
3231.07 248
3231.20 251
3231.33 253
3231.46 254
3231.59 252
3231.72 245
3231.85 234
3231.98 221
3232.11 207
3232.24 196
3232.38 189
3232.51 186
3232.64 189
3232.77 194
3232.90 201
3233.03 205
3233.16 206
3233.29 203
3233.42 194
3233.55 180
3233.68 164
3233.81 145
3233.94 126
3234.07 109
3234.20 94
3234.33 84
3234.46 77
3234.59 75
3234.72 77
3234.85 82
3234.98 88
3235.11 95
3235.24 102
3235.37 107
3235.50 111
3235.64 113
3235.77 113
3235.90 109
3236.03 102
3236.16 93
3236.29 83
3236.42 73
3236.55 65
3236.68 60
3236.81 57
3236.94 58
3237.07 60
3237.20 63
3237.33 66
3237.46 67
3237.59 67
3237.72 65
3237.85 62
3237.98 58
3238.11 53
3238.24 48
3238.37 43
3238.51 40
3238.64 38
3238.77 39
3238.90 42
3239.03 46
3239.16 51
3239.29 55
3239.42 57
3239.55 55
3239.68 50
3239.81 43
3239.94 34
3240.07 25
3240.20 17
3240.33 13
3240.46 11
3240.59 11
3240.72 14
3240.85 17
3240.99 21
3241.12 25
3241.25 28
3241.38 30
3241.51 31
3241.64 31
3241.77 30
3241.90 28
3242.03 26
3242.16 24
3242.29 20
3242.42 16
3242.55 10
3242.68 3
3242.81 0
3242.94 0
3243.07 0
3243.20 0
3243.34 0
3243.47 0
3243.60 0
3243.73 0
3243.86 4
3243.99 13
3244.12 24
3244.25 37
3244.38 53
3244.51 72
3244.64 93
3244.77 114
3244.90 134
3245.03 150
3245.16 162
3245.29 168
3245.42 171
3245.56 170
3245.69 168
3245.82 166
3245.95 164
3246.08 162
3246.21 160
3246.34 158
3246.47 153
3246.60 147
3246.73 138
3246.86 129
3246.99 119
3247.12 109
3247.25 99
3247.38 90
3247.52 82
3247.65 74
3247.78 66
3247.91 59
3248.04 53
3248.17 47
3248.30 43
3248.43 40
3248.56 40
3248.69 42
3248.82 47
3248.95 53
3249.08 60
3249.21 67
3249.34 73
3249.48 78
3249.61 81
3249.74 83
3249.87 83
3250.00 82
3250.13 79
3250.26 75
3250.39 71
3250.52 66
3250.65 60
3250.78 54
3250.91 49
3251.04 43
3251.18 39
3251.31 36
3251.44 33
3251.57 31
3251.70 30
3251.83 28
3251.96 25
3252.09 22
3252.22 19
3252.35 16
3252.48 13
3252.61 10
3252.74 7
3252.87 4
3253.01 0
3253.14 0
3253.27 0
3253.40 0
3253.53 0
3253.66 0
3253.79 0
3253.92 0
3254.05 2
3254.18 7
3254.31 11
3254.44 16
3254.58 20
3254.71 24
3254.84 29
3254.97 36
3255.10 42
3255.23 49
3255.36 55
3255.49 59
3255.62 62
3255.75 63
3255.88 63
3256.01 61
3256.15 60
3256.28 59
3256.41 60
3256.54 61
3256.67 63
3256.80 63
3256.93 62
3257.06 57
3257.19 48
3257.32 36
3257.45 24
3257.58 11
3257.72 1
3257.85 0
3257.98 0
3258.11 0
3258.24 0
3258.37 0
3258.50 0
3258.63 0
3258.76 0
3258.89 2
3259.02 5
3259.16 9
3259.29 13
3259.42 17
3259.55 23
3259.68 31
3259.81 39
3259.94 49
3260.07 61
3260.20 72
3260.33 83
3260.46 93
3260.60 101
3260.73 106
3260.86 109
3260.99 109
3261.12 105
3261.25 98
3261.38 89
3261.51 80
3261.64 73
3261.77 68
3261.90 67
3262.04 71
3262.17 78
3262.30 88
3262.43 97
3262.56 105
3262.69 111
3262.82 115
3262.95 116
3263.08 116
3263.21 116
3263.35 116
3263.48 116
3263.61 116
3263.74 116
3263.87 117
3264.00 118
3264.13 120
3264.26 123
3264.39 129
3264.52 135
3264.66 143
3264.79 150
3264.92 156
3265.05 159
3265.18 160
3265.31 158
3265.44 154
3265.57 149
3265.70 143
3265.83 137
3265.97 131
3266.10 126
3266.23 121
3266.36 117
3266.49 113
3266.62 111
3266.75 109
3266.88 109
3267.01 109
3267.15 111
3267.28 114
3267.41 119
3267.54 125
3267.67 134
3267.80 144
3267.93 156
3268.06 168
3268.19 180
3268.33 190
3268.46 198
3268.59 203
3268.72 206
3268.85 205
3268.98 202
3269.11 198
3269.24 193
3269.37 189
3269.50 186
3269.64 183
3269.77 182
3269.90 181
3270.03 179
3270.16 176
3270.29 171
3270.42 164
3270.55 155
3270.69 146
3270.82 138
3270.95 132
3271.08 127
3271.21 126
3271.34 127
3271.47 129
3271.60 131
3271.73 132
3271.87 131
3272.00 128
3272.13 121
3272.26 112
3272.39 101
3272.52 89
3272.65 77
3272.78 67
3272.91 59
3273.05 53
3273.18 51
3273.31 51
3273.44 54
3273.57 59
3273.70 65
3273.83 73
3273.96 81
3274.10 89
3274.23 98
3274.36 107
3274.49 117
3274.62 127
3274.75 137
3274.88 148
3275.01 159
3275.15 169
3275.28 177
3275.41 182
3275.54 185
3275.67 184
3275.80 180
3275.93 176
3276.06 171
3276.20 168
3276.33 167
3276.46 168
3276.59 170
3276.72 172
3276.85 173
3276.98 171
3277.11 167
3277.25 162
3277.38 158
3277.51 156
3277.64 156
3277.77 157
3277.90 159
3278.03 159
3278.16 157
3278.30 153
3278.43 146
3278.56 138
3278.69 131
3278.82 126
3278.95 125
3279.08 127
3279.21 131
3279.35 136
3279.48 141
3279.61 142
3279.74 140
3279.87 134
3280.00 124
3280.13 113
3280.26 102
3280.40 92
3280.53 85
3280.66 82
3280.79 81
3280.92 81
3281.05 82
3281.18 82
3281.32 80
3281.45 76
3281.58 72
3281.71 66
3281.84 62
3281.97 58
3282.10 56
3282.24 56
3282.37 58
3282.50 61
3282.63 67
3282.76 73
3282.89 80
3283.02 87
3283.15 93
3283.29 97
3283.42 99
3283.55 100
3283.68 101
3283.81 104
3283.94 109
3284.07 118
3284.21 130
3284.34 145
3284.47 160
3284.60 175
3284.73 188
3284.86 199
3284.99 208
3285.13 215
3285.26 219
3285.39 222
3285.52 222
3285.65 218
3285.78 212
3285.91 204
3286.05 194
3286.18 183
3286.31 174
3286.44 165
3286.57 159
3286.70 154
3286.83 149
3286.97 145
3287.10 141
3287.23 136
3287.36 132
3287.49 127
3287.62 123
3287.75 120
3287.89 118
3288.02 116
3288.15 115
3288.28 115
3288.41 117
3288.54 119
3288.68 122
3288.81 126
3288.94 131
3289.07 136
3289.20 140
3289.33 143
3289.46 144
3289.60 142
3289.73 138
3289.86 131
3289.99 123
3290.12 114
3290.25 105
3290.38 99
3290.52 94
3290.65 93
3290.78 93
3290.91 94
3291.04 96
3291.17 96
3291.31 95
3291.44 92
3291.57 86
3291.70 80
3291.83 73
3291.96 66
3292.09 61
3292.23 57
3292.36 56
3292.49 57
3292.62 59
3292.75 63
3292.88 67
3293.02 73
3293.15 79
3293.28 85
3293.41 90
3293.54 95
3293.67 99
3293.81 100
3293.94 99
3294.07 95
3294.20 91
3294.33 88
3294.46 85
3294.60 85
3294.73 86
3294.86 89
3294.99 91
3295.12 91
3295.25 89
3295.38 85
3295.52 78
3295.65 70
3295.78 62
3295.91 55
3296.04 49
3296.17 45
3296.31 42
3296.44 41
3296.57 41
3296.70 41
3296.83 42
3296.96 43
3297.10 44
3297.23 45
3297.36 46
3297.49 49
3297.62 52
3297.75 57
3297.89 63
3298.02 70
3298.15 77
3298.28 82
3298.41 86
3298.54 87
3298.68 86
3298.81 84
3298.94 82
3299.07 81
3299.20 81
3299.33 82
3299.47 84
3299.60 87
3299.73 89
3299.86 91
3299.99 92
3300.13 94
3300.26 96
3300.39 99
3300.52 102
3300.65 105
3300.78 107
3300.92 107
3301.05 105
3301.18 101
3301.31 97
3301.44 94
3301.57 93
3301.71 95
3301.84 100
3301.97 106
3302.10 113
3302.23 120
3302.36 124
3302.50 127
3302.63 127
3302.76 125
3302.89 121
3303.02 115
3303.16 109
3303.29 101
3303.42 93
3303.55 85
3303.68 77
3303.81 71
3303.95 67
3304.08 65
3304.21 65
3304.34 67
3304.47 68
3304.61 69
3304.74 69
3304.87 68
3305.00 65
3305.13 62
3305.26 58
3305.40 54
3305.53 50
3305.66 46
3305.79 42
3305.92 38
3306.06 34
3306.19 30
3306.32 27
3306.45 25
3306.58 25
3306.71 27
3306.85 30
3306.98 35
3307.11 41
3307.24 47
3307.37 51
3307.51 55
3307.64 57
3307.77 59
3307.90 59
3308.03 58
3308.17 55
3308.30 50
3308.43 43
3308.56 34
3308.69 23
3308.82 12
3308.96 1
3309.09 0
3309.22 0
3309.35 0
3309.48 0
3309.62 0
3309.75 0
3309.88 0
3310.01 1
3310.14 7
3310.28 13
3310.41 17
3310.54 20
3310.67 23
3310.80 27
3310.94 32
3311.07 38
3311.20 46
3311.33 56
3311.46 66
3311.60 74
3311.73 80
3311.86 84
3311.99 84
3312.12 82
3312.25 79
3312.39 75
3312.52 72
3312.65 70
3312.78 70
3312.91 70
3313.05 70
3313.18 70
3313.31 69
3313.44 68
3313.57 67
3313.71 67
3313.84 70
3313.97 75
3314.10 84
3314.23 95
3314.37 109
3314.50 122
3314.63 136
3314.76 150
3314.89 162
3315.03 173
3315.16 184
3315.29 194
3315.42 202
3315.55 209
3315.69 213
3315.82 215
3315.95 215
3316.08 214
3316.22 211
3316.35 209
3316.48 207
3316.61 206
3316.74 205
3316.88 204
3317.01 202
3317.14 199
3317.27 193
3317.40 184
3317.54 174
3317.67 164
3317.80 155
3317.93 149
3318.06 146
3318.20 147
3318.33 150
3318.46 156
3318.59 162
3318.72 168
3318.86 172
3318.99 174
3319.12 175
3319.25 174
3319.38 171
3319.52 167
3319.65 161
3319.78 155
3319.91 146
3320.05 136
3320.18 123
3320.31 109
3320.44 93
3320.57 77
3320.71 61
3320.84 47
3320.97 36
3321.10 27
3321.23 22
3321.37 20
3321.50 20
3321.63 20
3321.76 22
3321.90 25
3322.03 29
3322.16 35
3322.29 43
3322.42 51
3322.56 60
3322.69 68
3322.82 74
3322.95 76
3323.09 76
3323.22 75
3323.35 74
3323.48 74
3323.61 77
3323.75 82
3323.88 88
3324.01 94
3324.14 98
3324.27 98
3324.41 97
3324.54 93
3324.67 88
3324.80 84
3324.94 81
3325.07 80
3325.20 80
3325.33 82
3325.46 83
3325.60 85
3325.73 86
3325.86 86
3325.99 85
3326.13 83
3326.26 79
3326.39 74
3326.52 68
3326.65 63
3326.79 57
3326.92 53
3327.05 51
3327.18 50
3327.32 51
3327.45 52
3327.58 54
3327.71 56
3327.85 60
3327.98 66
3328.11 74
3328.24 82
3328.37 89
3328.51 94
3328.64 95
3328.77 91
3328.90 82
3329.04 69
3329.17 55
3329.30 42
3329.43 33
3329.57 28
3329.70 25
3329.83 25
3329.96 25
3330.09 24
3330.23 20
3330.36 15
3330.49 10
3330.62 8
3330.76 8
3330.89 13
3331.02 20
3331.15 28
3331.29 37
3331.42 43
3331.55 48
3331.68 50
3331.81 51
3331.95 52
3332.08 51
3332.21 51
3332.34 50
3332.48 49
3332.61 47
3332.74 47
3332.87 48
3333.01 52
3333.14 59
3333.27 69
3333.40 81
3333.54 93
3333.67 105
3333.80 114
3333.93 120
3334.07 123
3334.20 124
3334.33 121
3334.46 117
3334.59 112
3334.73 106
3334.86 98
3334.99 90
3335.12 81
3335.26 71
3335.39 61
3335.52 50
3335.65 41
3335.79 34
3335.92 30
3336.05 29
3336.18 31
3336.32 35
3336.45 41
3336.58 48
3336.71 55
3336.85 62
3336.98 70
3337.11 77
3337.24 83
3337.38 89
3337.51 94
3337.64 98
3337.77 101
3337.91 103
3338.04 106
3338.17 110
3338.30 114
3338.44 118
3338.57 122
3338.70 123
3338.83 121
3338.97 116
3339.10 108
3339.23 98
3339.36 88
3339.50 78
3339.63 69
3339.76 61
3339.89 56
3340.03 52
3340.16 50
3340.29 50
3340.42 52
3340.56 55
3340.69 60
3340.82 65
3340.95 68
3341.09 70
3341.22 68
3341.35 65
3341.48 60
3341.62 55
3341.75 50
3341.88 47
3342.01 46
3342.15 46
3342.28 47
3342.41 48
3342.54 47
3342.68 44
3342.81 38
3342.94 30
3343.07 22
3343.21 14
3343.34 10
3343.47 10
3343.60 15
3343.74 25
3343.87 38
3344.00 53
3344.14 69
3344.27 84
3344.40 98
3344.53 111
3344.67 123
3344.80 134
3344.93 143
3345.06 150
3345.20 154
3345.33 154
3345.46 151
3345.59 144
3345.73 135
3345.86 123
3345.99 111
3346.12 99
3346.26 89
3346.39 81
3346.52 77
3346.66 76
3346.79 78
3346.92 81
3347.05 83
3347.19 83
3347.32 82
3347.45 78
3347.58 74
3347.72 70
3347.85 69
3347.98 72
3348.11 76
3348.25 82
3348.38 88
3348.51 93
3348.65 95
3348.78 96
3348.91 95
3349.04 94
3349.18 93
3349.31 92
3349.44 91
3349.57 89
3349.71 86
3349.84 82
3349.97 76
3350.10 69
3350.24 61
3350.37 52
3350.50 41
3350.64 30
3350.77 18
3350.90 6
3351.03 0
3351.17 0
3351.30 0
3351.43 0
3351.56 0
3351.70 0
3351.83 0
3351.96 0
3352.10 5
3352.23 8
3352.36 11
3352.49 14
3352.63 15
3352.76 15
3352.89 15
3353.03 16
3353.16 18
3353.29 22
3353.42 29
3353.56 39
3353.69 49
3353.82 60
3353.95 69
3354.09 76
3354.22 79
3354.35 79
3354.49 78
3354.62 76
3354.75 77
3354.88 81
3355.02 89
3355.15 101
3355.28 116
3355.42 133
3355.55 149
3355.68 161
3355.81 170
3355.95 174
3356.08 174
3356.21 173
3356.35 171
3356.48 170
3356.61 172
3356.74 176
3356.88 180
3357.01 183
3357.14 183
3357.28 178
3357.41 167
3357.54 152
3357.67 133
3357.81 112
3357.94 90
3358.07 70
3358.21 52
3358.34 38
3358.47 27
3358.60 19
3358.74 14
3358.87 12
3359.00 11
3359.14 10
3359.27 10
3359.40 8
3359.53 6
3359.67 3
3359.80 0
3359.93 0
3360.07 0
3360.20 0
3360.33 0
3360.46 0
3360.60 0
3360.73 0
3360.86 5
3361.00 11
3361.13 17
3361.26 23
3361.40 30
3361.53 38
3361.66 46
3361.79 53
3361.93 59
3362.06 63
3362.19 65
3362.33 65
3362.46 62
3362.59 58
3362.72 54
3362.86 52
3362.99 51
3363.12 54
3363.26 61
3363.39 71
3363.52 82
3363.66 93
3363.79 101
3363.92 104
3364.05 102
3364.19 95
3364.32 83
3364.45 70
3364.59 58
3364.72 48
3364.85 42
3364.99 38
3365.12 38
3365.25 38
3365.38 38
3365.52 38
3365.65 36
3365.78 33
3365.92 30
3366.05 27
3366.18 24
3366.32 21
3366.45 19
3366.58 18
3366.72 19
3366.85 20
3366.98 22
3367.11 25
3367.25 30
3367.38 35
3367.51 41
3367.65 47
3367.78 54
3367.91 60
3368.05 67
3368.18 73
3368.31 78
3368.44 82
3368.58 85
3368.71 87
3368.84 88
3368.98 88
3369.11 86
3369.24 83
3369.38 79
3369.51 74
3369.64 68
3369.78 61
3369.91 55
3370.04 52
3370.18 51
3370.31 53
3370.44 58
3370.57 64
3370.71 70
3370.84 73
3370.97 73
3371.11 69
3371.24 63
3371.37 53
3371.51 42
3371.64 29
3371.77 17
3371.91 5
3372.04 0
3372.17 0
3372.31 0
3372.44 0
3372.57 0
3372.70 13
3372.84 29
3372.97 46
3373.10 63
3373.24 77
3373.37 87
3373.50 94
3373.64 98
3373.77 100
3373.90 99
3374.04 97
3374.17 94
3374.30 92
3374.44 90
3374.57 89
3374.70 89
3374.84 91
3374.97 93
3375.10 94
3375.24 95
3375.37 94
3375.50 92
3375.64 89
3375.77 86
3375.90 84
3376.03 83
3376.17 84
3376.30 88
3376.43 94
3376.57 101
3376.70 109
3376.83 117
3376.97 123
3377.10 126
3377.23 127
3377.37 125
3377.50 121
3377.63 115
3377.77 110
3377.90 104
3378.03 99
3378.17 94
3378.30 90
3378.43 86
3378.57 82
3378.70 78
3378.83 75
3378.97 72
3379.10 70
3379.23 69
3379.37 69
3379.50 69
3379.63 70
3379.77 70
3379.90 69
3380.03 68
3380.17 66
3380.30 63
3380.43 59
3380.57 55
3380.70 50
3380.83 44
3380.97 39
3381.10 33
3381.23 28
3381.37 22
3381.50 17
3381.63 13
3381.77 10
3381.90 7
3382.03 5
3382.17 2
3382.30 0
3382.43 0
3382.57 0
3382.70 0
3382.83 0
3382.97 0
3383.10 0
3383.23 0
3383.37 7
3383.50 15
3383.63 23
3383.77 29
3383.90 35
3384.03 42
3384.17 50
3384.30 61
3384.43 75
3384.57 91
3384.70 108
3384.83 122
3384.97 134
3385.10 142
3385.23 146
3385.37 148
3385.50 148
3385.63 147
3385.77 147
3385.90 147
3386.03 148
3386.17 148
3386.30 148
3386.43 147
3386.57 144
3386.70 140
3386.84 134
3386.97 128
3387.10 122
3387.24 118
3387.37 117
3387.50 120
3387.64 127
3387.77 139
3387.90 153
3388.04 167
3388.17 179
3388.30 189
3388.44 195
3388.57 198
3388.70 198
3388.84 196
3388.97 195
3389.10 196
3389.24 198
3389.37 202
3389.50 207
3389.64 212
3389.77 217
3389.91 221
3390.04 222
3390.17 221
3390.31 219
3390.44 216
3390.57 213
3390.71 212
3390.84 212
3390.97 212
3391.11 212
3391.24 211
3391.37 208
3391.51 203
3391.64 195
3391.77 184
3391.91 172
3392.04 159
3392.18 145
3392.31 132
3392.44 120
3392.58 111
3392.71 104
3392.84 100
3392.98 98
3393.11 99
3393.24 101
3393.38 105
3393.51 109
3393.64 112
3393.78 115
3393.91 116
3394.04 116
3394.18 115
3394.31 112
3394.45 110
3394.58 106
3394.71 102
3394.85 98
3394.98 93
3395.11 88
3395.25 83
3395.38 80
3395.51 80
3395.65 83
3395.78 89
3395.92 97
3396.05 106
3396.18 114
3396.32 122
3396.45 127
3396.58 129
3396.72 129
3396.85 127
3396.98 125
3397.12 122
3397.25 119
3397.39 117
3397.52 116
3397.65 115
3397.79 117
3397.92 121
3398.05 127
3398.19 135
3398.32 145
3398.45 156
3398.59 167
3398.72 176
3398.86 183
3398.99 187
3399.12 189
3399.26 190
3399.39 188
3399.52 185
3399.66 179
3399.79 170
3399.93 160
3400.06 147
3400.19 134
3400.33 121
3400.46 111
3400.59 104
3400.73 101
3400.86 101
3401.00 103
3401.13 107
3401.26 112
3401.40 117
3401.53 123
3401.66 129
3401.80 135
3401.93 140
3402.06 144
3402.20 145
3402.33 143
3402.47 138
3402.60 131
3402.73 122
3402.87 113
3403.00 104
3403.13 97
3403.27 91
3403.40 89
3403.54 89
3403.67 92
3403.80 98
3403.94 106
3404.07 114
3404.21 121
3404.34 126
3404.47 128
3404.61 126
3404.74 122
3404.87 116
3405.01 109
3405.14 102
3405.28 97
3405.41 94
3405.54 94
3405.68 97
3405.81 101
3405.94 107
3406.08 112
3406.21 115
3406.35 116
3406.48 114
3406.61 108
3406.75 101
3406.88 91
3407.02 82
3407.15 73
3407.28 67
3407.42 64
3407.55 64
3407.68 67
3407.82 73
3407.95 79
3408.09 84
3408.22 86
3408.35 84
3408.49 77
3408.62 67
3408.76 55
3408.89 44
3409.02 34
3409.16 27
3409.29 24
3409.42 24
3409.56 27
3409.69 31
3409.83 35
3409.96 38
3410.09 39
3410.23 38
3410.36 35
3410.50 29
3410.63 23
3410.76 17
3410.90 13
3411.03 10
3411.17 8
3411.30 9
3411.43 10
3411.57 10
3411.70 8
3411.84 4
3411.97 0
3412.10 0
3412.24 0
3412.37 0
3412.50 0
3412.64 0
3412.77 0
3412.91 12
3413.04 27
3413.17 42
3413.31 55
3413.44 66
3413.58 75
3413.71 81
3413.84 86
3413.98 89
3414.11 91
3414.25 93
3414.38 95
3414.51 97
3414.65 99
3414.78 102
3414.92 106
3415.05 111
3415.18 117
3415.32 124
3415.45 131
3415.59 137
3415.72 142
3415.85 144
3415.99 143
3416.12 138
3416.26 131
3416.39 124
3416.52 116
3416.66 110
3416.79 107
3416.93 107
3417.06 109
3417.19 113
3417.33 117
3417.46 122
3417.60 127
3417.73 132
3417.86 136
3418.00 141
3418.13 146
3418.27 151
3418.40 156
3418.54 160
3418.67 162
3418.80 161
3418.94 157
3419.07 150
3419.21 140
3419.34 129
3419.47 119
3419.61 112
3419.74 108
3419.88 108
3420.01 111
3420.14 115
3420.28 119
3420.41 122
3420.55 122
3420.68 118
3420.81 112
3420.95 104
3421.08 96
3421.22 88
3421.35 81
3421.49 76
3421.62 71
3421.75 67
3421.89 61
3422.02 52
3422.16 41
3422.29 28
3422.42 14
3422.56 1
3422.69 0
3422.83 0
3422.96 0
3423.10 0
3423.23 0
3423.36 0
3423.50 0
3423.63 3
3423.77 7
3423.90 10
3424.03 13
3424.17 16
3424.30 20
3424.44 24
3424.57 29
3424.71 34
3424.84 38
3424.97 43
3425.11 47
3425.24 51
3425.38 56
3425.51 60
3425.64 64
3425.78 68
3425.91 71
3426.05 76
3426.18 82
3426.32 89
3426.45 98
3426.58 107
3426.72 114
3426.85 119
3426.99 120
3427.12 116
3427.26 109
3427.39 100
3427.52 91
3427.66 85
3427.79 82
3427.93 84
3428.06 89
3428.19 96
3428.33 103
3428.46 109
3428.60 110
3428.73 107
3428.87 100
3429.00 90
3429.13 79
3429.27 68
3429.40 59
3429.54 54
3429.67 52
3429.81 53
3429.94 57
3430.07 61
3430.21 67
3430.34 73
3430.48 80
3430.61 87
3430.75 95
3430.88 105
3431.01 115
3431.15 125
3431.28 134
3431.42 142
3431.55 147
3431.69 151
3431.82 153
3431.96 154
3432.09 154
3432.22 155
3432.36 156
3432.49 159
3432.63 162
3432.76 166
3432.90 171
3433.03 178
3433.16 185
3433.30 193
3433.43 201
3433.57 209
3433.70 214
3433.84 217
3433.97 217
3434.10 215
3434.24 212
3434.37 207
3434.51 203
3434.64 198
3434.78 193
3434.91 186
3435.05 177
3435.18 164
3435.31 150
3435.45 135
3435.58 120
3435.72 109
3435.85 101
3435.99 98
3436.12 97
3436.26 98
3436.39 99
3436.52 99
3436.66 98
3436.79 97
3436.93 95
3437.06 93
3437.20 93
3437.33 93
3437.46 93
3437.60 93
3437.73 91
3437.87 87
3438.00 82
3438.14 75
3438.27 67
3438.41 58
3438.54 48
3438.67 39
3438.81 29
3438.94 20
3439.08 11
3439.21 4
3439.35 0
3439.48 0
3439.62 2
3439.75 9
3439.89 19
3440.02 29
3440.15 37
3440.29 43
3440.42 44
3440.56 43
3440.69 39
3440.83 34
3440.96 29
3441.10 25
3441.23 25
3441.36 27
3441.50 32
3441.63 38
3441.77 44
3441.90 49
3442.04 52
3442.17 50
3442.31 45
3442.44 37
3442.58 28
3442.71 20
3442.84 12
3442.98 5
3443.11 0
3443.25 0
3443.38 0
3443.52 0
3443.65 0
3443.79 0
3443.92 0
3444.06 0
3444.19 6
3444.32 21
3444.46 38
3444.59 52
3444.73 63
3444.86 70
3445.00 73
3445.13 73
3445.27 70
3445.40 66
3445.54 61
3445.67 58
3445.81 56
3445.94 57
3446.07 61
3446.21 67
3446.34 77
3446.48 87
3446.61 99
3446.75 109
3446.88 117
3447.02 121
3447.15 123
3447.29 121
3447.42 116
3447.56 108
3447.69 98
3447.82 87
3447.96 76
3448.09 64
3448.23 53
3448.36 42
3448.50 32
3448.63 22
3448.77 13
3448.90 3
3449.04 0
3449.17 0
3449.31 0
3449.44 0
3449.57 0
3449.71 0
3449.84 0
3449.98 0
3450.11 5
3450.25 16
3450.38 26
3450.52 36
3450.65 45
3450.79 51
3450.92 55
3451.06 57
3451.19 56
3451.33 53
3451.46 49
3451.60 45
3451.73 41
3451.86 39
3452.00 39
3452.13 40
3452.27 42
3452.40 46
3452.54 50
3452.67 54
3452.81 58
3452.94 63
3453.08 67
3453.21 73
3453.35 79
3453.48 86
3453.62 95
3453.75 103
3453.89 112
3454.02 121
3454.16 129
3454.29 136
3454.42 142
3454.56 148
3454.69 154
3454.83 160
3454.96 168
3455.10 178
3455.23 189
3455.37 200
3455.50 211
3455.64 221
3455.77 229
3455.91 236
3456.04 240
3456.18 244
3456.31 247
3456.45 250
3456.58 254
3456.72 258
3456.85 263
3456.99 269
3457.12 276
3457.26 285
3457.39 295
3457.53 305
3457.66 314
3457.79 320
3457.93 322
3458.06 319
3458.20 310
3458.33 297
3458.47 281
3458.60 263
3458.74 245
3458.87 226
3459.01 209
3459.14 193
3459.28 178
3459.41 164
3459.55 151
3459.68 139
3459.82 129
3459.95 121
3460.09 117
3460.22 116
3460.36 119
3460.49 123
3460.63 129
3460.76 134
3460.90 139
3461.03 141
3461.17 141
3461.30 138
3461.44 135
3461.57 130
3461.71 124
3461.84 118
3461.98 112
3462.11 105
3462.25 98
3462.38 91
3462.52 84
3462.65 78
3462.79 74
3462.92 73
3463.06 76
3463.19 83
3463.33 92
3463.46 102
3463.60 113
3463.73 121
3463.87 126
3464.00 126
3464.14 121
3464.27 114
3464.41 105
3464.54 96
3464.67 87
3464.81 80
3464.94 73
3465.08 68
3465.21 62
3465.35 56
3465.48 50
3465.62 44
3465.75 38
3465.89 31
3466.02 25
3466.16 18
3466.29 12
3466.43 6
3466.56 1
3466.70 0
3466.83 0
3466.97 0
3467.10 0
3467.24 5
3467.37 10
3467.51 16
3467.64 22
3467.78 28
3467.92 35
3468.05 42
3468.19 49
3468.32 56
3468.46 63
3468.59 68
3468.73 71
3468.86 73
3469.00 73
3469.13 72
3469.27 70
3469.40 66
3469.54 61
3469.67 54
3469.81 45
3469.94 35
3470.08 24
3470.21 13
3470.35 4
3470.48 0
3470.62 0
3470.75 0
3470.89 0
3471.02 0
3471.16 0
3471.29 0
3471.43 0
3471.56 0
3471.70 3
3471.83 7
3471.97 10
3472.10 14
3472.24 16
3472.37 18
3472.51 17
3472.64 16
3472.78 15
3472.91 12
3473.05 10
3473.18 8
3473.32 6
3473.45 6
3473.59 6
3473.72 8
3473.86 11
3473.99 15
3474.13 20
3474.26 25
3474.40 30
3474.53 35
3474.67 41
3474.81 46
3474.94 53
3475.08 60
3475.21 68
3475.35 76
3475.48 84
3475.62 90
3475.75 95
3475.89 97
3476.02 98
3476.16 98
3476.29 95
3476.43 91
3476.56 85
3476.70 78
3476.83 71
3476.97 63
3477.10 56
3477.24 51
3477.37 49
3477.51 49
3477.64 51
3477.78 54
3477.91 56
3478.05 58
3478.19 59
3478.32 59
3478.46 60
3478.59 64
3478.73 71
3478.86 82
3479.00 97
3479.13 114
3479.27 130
3479.40 143
3479.54 151
3479.67 154
3479.81 153
3479.94 149
3480.08 146
3480.21 144
3480.35 147
3480.48 153
3480.62 161
3480.75 170
3480.89 179
3481.03 184
3481.16 187
3481.30 186
3481.43 180
3481.57 172
3481.70 161
3481.84 148
3481.97 134
3482.11 121
3482.24 110
3482.38 101
3482.51 96
3482.65 93
3482.78 92
3482.92 93
3483.06 96
3483.19 98
3483.33 102
3483.46 105
3483.60 110
3483.73 115
3483.87 121
3484.00 126
3484.14 131
3484.27 134
3484.41 135
3484.54 133
3484.68 129
3484.81 121
3484.95 112
3485.09 100
3485.22 88
3485.36 76
3485.49 67
3485.63 61
3485.76 58
3485.90 58
3486.03 60
3486.17 62
3486.30 64
3486.44 64
3486.57 62
3486.71 58
3486.85 53
3486.98 45
3487.12 37
3487.25 27
3487.39 17
3487.52 6
3487.66 0
3487.79 0
3487.93 0
3488.06 0
3488.20 0
3488.33 0
3488.47 8
3488.61 21
3488.74 34
3488.88 47
3489.01 58
3489.15 69
3489.28 77
3489.42 85
3489.55 90
3489.69 92
3489.82 93
3489.96 92
3490.10 90
3490.23 88
3490.37 87
3490.50 88
3490.64 90
3490.77 93
3490.91 97
3491.04 101
3491.18 106
3491.31 110
3491.45 114
3491.59 119
3491.72 122
3491.86 125
3491.99 126
3492.13 125
3492.26 122
3492.40 116
3492.53 109
3492.67 100
3492.81 91
3492.94 81
3493.08 71
3493.21 61
3493.35 51
3493.48 41
3493.62 32
3493.75 24
3493.89 18
3494.03 13
3494.16 9
3494.30 7
3494.43 5
3494.57 4
3494.70 5
3494.84 7
3494.97 12
3495.11 19
3495.25 27
3495.38 37
3495.52 47
3495.65 55
3495.79 61
3495.92 64
3496.06 63
3496.19 58
3496.33 51
3496.47 42
3496.60 31
3496.74 20
3496.87 10
3497.01 2
3497.14 0
3497.28 0
3497.41 0
3497.55 7
3497.69 17
3497.82 29
3497.96 43
3498.09 56
3498.23 68
3498.36 80
3498.50 90
3498.64 100
3498.77 108
3498.91 115
3499.04 120
3499.18 122
3499.31 123
3499.45 122
3499.58 120
3499.72 117
3499.86 114
3499.99 110
3500.13 106
3500.26 102
3500.40 98
3500.53 95
3500.67 93
3500.81 93
3500.94 95
3501.08 98
3501.21 101
3501.35 103
3501.48 104
3501.62 104
3501.76 103
3501.89 103
3502.03 105
3502.16 109
3502.30 114
3502.43 120
3502.57 125
3502.71 128
3502.84 129
3502.98 127
3503.11 123
3503.25 117
3503.38 113
3503.52 109
3503.66 107
3503.79 106
3503.93 105
3504.06 104
3504.20 103
3504.33 100
3504.47 96
3504.61 92
3504.74 86
3504.88 81
3505.01 74
3505.15 68
3505.28 61
3505.42 55
3505.56 48
3505.69 41
3505.83 34
3505.96 26
3506.10 18
3506.23 9
3506.37 1
3506.51 0
3506.64 0
3506.78 0
3506.91 0
3507.05 0
3507.18 8
3507.32 16
3507.46 24
3507.59 32
3507.73 39
3507.86 44
3508.00 48
3508.14 49
3508.27 49
3508.41 46
3508.54 42
3508.68 38
3508.81 35
3508.95 33
3509.09 33
3509.22 34
3509.36 35
3509.49 36
3509.63 36
3509.77 37
3509.90 38
3510.04 41
3510.17 46
3510.31 52
3510.44 58
3510.58 64
3510.72 68
3510.85 71
3510.99 72
3511.12 71
3511.26 70
3511.40 69
3511.53 67
3511.67 66
3511.80 65
3511.94 64
3512.08 65
3512.21 66
3512.35 69
3512.48 72
3512.62 74
3512.75 75
3512.89 74
3513.03 70
3513.16 65
3513.30 58
3513.43 51
3513.57 44
3513.71 39
3513.84 34
3513.98 31
3514.11 28
3514.25 27
3514.39 25
3514.52 24
3514.66 24
3514.79 23
3514.93 21
3515.07 19
3515.20 14
3515.34 7
3515.47 0
3515.61 0
3515.75 0
3515.88 0
3516.02 0
3516.15 0
3516.29 0
3516.43 4
3516.56 9
3516.70 12
3516.83 12
3516.97 9
3517.10 6
3517.24 5
3517.38 7
3517.51 14
3517.65 24
3517.78 36
3517.92 47
3518.06 56
3518.19 60
3518.33 59
3518.46 54
3518.60 46
3518.74 37
3518.87 29
3519.01 24
3519.15 20
3519.28 20
3519.42 21
3519.55 23
3519.69 24
3519.83 26
3519.96 27
3520.10 29
3520.23 31
3520.37 33
3520.51 36
3520.64 40
3520.78 43
3520.91 47
3521.05 51
3521.19 57
3521.32 66
3521.46 77
3521.59 90
3521.73 103
3521.87 116
3522.00 127
3522.14 135
3522.27 139
3522.41 141
3522.55 140
3522.68 140
3522.82 139
3522.95 139
3523.09 139
3523.23 138
3523.36 137
3523.50 134
3523.64 130
3523.77 125
3523.91 119
3524.04 113
3524.18 106
3524.32 99
3524.45 92
3524.59 84
3524.72 77
3524.86 72
3525.00 68
3525.13 67
3525.27 67
3525.41 70
3525.54 72
3525.68 74
3525.81 75
3525.95 73
3526.09 68
3526.22 62
3526.36 54
3526.49 45
3526.63 36
3526.77 29
3526.90 24
3527.04 21
3527.18 21
3527.31 24
3527.45 29
3527.58 36
3527.72 45
3527.86 56
3527.99 67
3528.13 79
3528.26 90
3528.40 98
3528.54 103
3528.67 104
3528.81 101
3528.95 94
3529.08 85
3529.22 75
3529.35 63
3529.49 52
3529.63 40
3529.76 29
3529.90 19
3530.04 10
3530.17 4
3530.31 0
3530.44 0
3530.58 0
3530.72 1
3530.85 2
3530.99 3
3531.13 2
3531.26 0
3531.40 0
3531.53 0
3531.67 0
3531.81 0
3531.94 0
3532.08 5
3532.22 11
3532.35 17
3532.49 22
3532.62 25
3532.76 25
3532.90 24
3533.03 22
3533.17 19
3533.31 18
3533.44 19
3533.58 23
3533.71 29
3533.85 36
3533.99 41
3534.12 44
3534.26 42
3534.40 35
3534.53 24
3534.67 11
3534.81 0
3534.94 0
3535.08 0
3535.21 0
3535.35 0
3535.49 0
3535.62 8
3535.76 22
3535.90 36
3536.03 50
3536.17 63
3536.31 73
3536.44 80
3536.58 85
3536.71 86
3536.85 86
3536.99 84
3537.12 84
3537.26 85
3537.40 90
3537.53 99
3537.67 111
3537.81 126
3537.94 143
3538.08 160
3538.21 175
3538.35 187
3538.49 196
3538.62 200
3538.76 201
3538.90 198
3539.03 192
3539.17 184
3539.31 174
3539.44 163
3539.58 151
3539.72 139
3539.85 126
3539.99 115
3540.12 104
3540.26 95
3540.40 88
3540.53 83
3540.67 81
3540.81 81
3540.94 84
3541.08 90
3541.22 97
3541.35 104
3541.49 111
3541.63 116
3541.76 119
3541.90 119
3542.03 118
3542.17 116
3542.31 114
3542.44 113
3542.58 114
3542.72 117
3542.85 121
3542.99 126
3543.13 131
3543.26 133
3543.40 132
3543.54 128
3543.67 122
3543.81 115
3543.95 109
3544.08 105
3544.22 104
3544.35 105
3544.49 108
3544.63 109
3544.76 108
3544.90 105
3545.04 100
3545.17 93
3545.31 86
3545.45 79
3545.58 75
3545.72 73
3545.86 73
3545.99 75
3546.13 79
3546.27 82
3546.40 86
3546.54 89
3546.68 90
3546.81 90
3546.95 89
3547.09 86
3547.22 84
3547.36 80
3547.50 77
3547.63 74
3547.77 71
3547.91 70
3548.04 69
3548.18 70
3548.31 72
3548.45 76
3548.59 80
3548.72 86
3548.86 91
3549.00 96
3549.13 100
3549.27 102
3549.41 102
3549.54 99
3549.68 95
3549.82 87
3549.95 79
3550.09 69
3550.23 61
3550.36 56
3550.50 54
3550.64 55
3550.77 60
3550.91 66
3551.05 72
3551.18 76
3551.32 78
3551.46 78
3551.59 77
3551.73 75
3551.87 74
3552.00 73
3552.14 74
3552.28 74
3552.41 75
3552.55 74
3552.69 72
3552.82 69
3552.96 65
3553.10 61
3553.23 57
3553.37 55
3553.51 53
3553.64 53
3553.78 54
3553.92 54
3554.05 52
3554.19 49
3554.33 44
3554.46 37
3554.60 31
3554.74 24
3554.87 20
3555.01 18
3555.15 18
3555.28 19
3555.42 21
3555.56 24
3555.69 27
3555.83 31
3555.97 38
3556.10 47
3556.24 58
3556.38 71
3556.52 83
3556.65 94
3556.79 103
3556.93 109
3557.06 112
3557.20 113
3557.34 111
3557.47 106
3557.61 100
3557.75 93
3557.88 84
3558.02 76
3558.16 70
3558.29 66
3558.43 65
3558.57 68
3558.70 73
3558.84 80
3558.98 88
3559.11 97
3559.25 106
3559.39 117
3559.52 131
3559.66 147
3559.80 167
3559.93 188
3560.07 210
3560.21 229
3560.34 242
3560.48 248
3560.62 246
3560.76 237
3560.89 222
3561.03 205
3561.17 187
3561.30 171
3561.44 157
3561.58 145
3561.71 134
3561.85 124
3561.99 112
3562.12 99
3562.26 85
3562.40 71
3562.53 57
3562.67 43
3562.81 31
3562.95 21
3563.08 12
3563.22 6
3563.36 1
3563.49 0
3563.63 0
3563.77 0
3563.90 0
3564.04 0
3564.18 0
3564.31 0
3564.45 0
3564.59 1
3564.72 4
3564.86 8
3565.00 11
3565.14 13
3565.27 14
3565.41 14
3565.55 15
3565.68 15
3565.82 16
3565.96 17
3566.09 19
3566.23 20
3566.37 23
3566.50 25
3566.64 27
3566.78 29
3566.92 32
3567.05 34
3567.19 37
3567.33 42
3567.46 47
3567.60 54
3567.74 63
3567.87 71
3568.01 78
3568.15 83
3568.28 85
3568.42 83
3568.56 79
3568.70 73
3568.83 66
3568.97 58
3569.11 51
3569.24 44
3569.38 38
3569.52 32
3569.65 27
3569.79 23
3569.93 23
3570.07 25
3570.20 31
3570.34 40
3570.48 52
3570.61 65
3570.75 77
3570.89 87
3571.02 94
3571.16 99
3571.30 102
3571.44 105
3571.57 108
3571.71 111
3571.85 115
3571.98 118
3572.12 121
3572.26 123
3572.40 125
3572.53 126
3572.67 126
3572.81 126
3572.94 124
3573.08 121
3573.22 117
3573.35 110
3573.49 104
3573.63 97
3573.77 93
3573.90 92
3574.04 92
3574.18 95
3574.31 98
3574.45 99
3574.59 99
3574.73 97
3574.86 94
3575.00 90
3575.14 86
3575.27 83
3575.41 81
3575.55 78
3575.69 74
3575.82 69
3575.96 62
3576.10 55
3576.23 50
3576.37 47
3576.51 49
3576.65 55
3576.78 65
3576.92 76
3577.06 88
3577.19 96
3577.33 102
3577.47 103
3577.61 100
3577.74 95
3577.88 88
3578.02 82
3578.15 77
3578.29 73
3578.43 71
3578.57 69
3578.70 68
3578.84 67
3578.98 65
3579.11 64
3579.25 64
3579.39 66
3579.53 70
3579.66 77
3579.80 86
3579.94 95
3580.07 104
3580.21 110
3580.35 114
3580.49 115
3580.62 114
3580.76 111
3580.90 109
3581.03 107
3581.17 105
3581.31 105
3581.45 104
3581.58 104
3581.72 103
3581.86 101
3582.00 99
3582.13 97
3582.27 94
3582.41 93
3582.54 93
3582.68 96
3582.82 101
3582.96 109
3583.09 117
3583.23 124
3583.37 129
3583.51 129
3583.64 125
3583.78 115
3583.92 104
3584.05 93
3584.19 85
3584.33 82
3584.47 85
3584.60 93
3584.74 106
3584.88 119
3585.02 132
3585.15 141
3585.29 146
3585.43 146
3585.56 142
3585.70 135
3585.84 127
3585.98 119
3586.11 113
3586.25 109
3586.39 109
3586.53 112
3586.66 119
3586.80 128
3586.94 138
3587.07 148
3587.21 155
3587.35 160
3587.49 162
3587.62 159
3587.76 154
3587.90 147
3588.04 139
3588.17 131
3588.31 123
3588.45 117
3588.59 114
3588.72 112
3588.86 113
3589.00 115
3589.14 117
3589.27 118
3589.41 118
3589.55 115
3589.68 109
3589.82 101
3589.96 91
3590.10 80
3590.23 68
3590.37 56
3590.51 43
3590.65 31
3590.78 19
3590.92 9
3591.06 0
3591.20 0
3591.33 0
3591.47 0
3591.61 0
3591.75 0
3591.88 0
3592.02 0
3592.16 2
3592.30 7
3592.43 11
3592.57 15
3592.71 18
3592.85 20
3592.98 20
3593.12 18
3593.26 15
3593.40 11
3593.53 8
3593.67 7
3593.81 10
3593.94 18
3594.08 31
3594.22 48
3594.36 67
3594.49 86
3594.63 103
3594.77 115
3594.91 122
3595.04 125
3595.18 124
3595.32 122
3595.46 119
3595.59 117
3595.73 115
3595.87 113
3596.01 112
3596.14 110
3596.28 108
3596.42 106
3596.56 103
3596.69 100
3596.83 96
3596.97 93
3597.11 91
3597.24 91
3597.38 92
3597.52 96
3597.66 100
3597.79 104
3597.93 107
3598.07 108
3598.21 107
3598.35 104
3598.48 101
3598.62 98
3598.76 96
3598.90 95
3599.03 94
3599.17 93
3599.31 92
3599.45 90
3599.58 88
3599.72 85
3599.86 83
3600.00 81
3600.13 82
3600.27 85
3600.41 90
3600.55 98
3600.68 107
3600.82 116
3600.96 127
3601.10 136
3601.23 143
3601.37 148
3601.51 150
3601.65 149
3601.78 146
3601.92 139
3602.06 131
3602.20 122
3602.34 112
3602.47 103
3602.61 94
3602.75 84
3602.89 75
3603.02 66
3603.16 57
3603.30 50
3603.44 47
3603.57 47
3603.71 51
3603.85 59
3603.99 67
3604.12 74
3604.26 79
3604.40 81
3604.54 79
3604.68 76
3604.81 72
3604.95 69
3605.09 69
3605.23 69
3605.36 70
3605.50 69
3605.64 67
3605.78 63
3605.91 57
3606.05 52
3606.19 48
3606.33 46
3606.47 46
3606.60 48
3606.74 49
3606.88 50
3607.02 50
3607.15 50
3607.29 52
3607.43 56
3607.57 62
3607.70 72
3607.84 84
3607.98 97
3608.12 107
3608.26 114
3608.39 115
3608.53 112
3608.67 104
3608.81 94
3608.94 83
3609.08 74
3609.22 67
3609.36 62
3609.50 58
3609.63 54
3609.77 50
3609.91 45
3610.05 39
3610.18 34
3610.32 30
3610.46 28
3610.60 30
3610.74 37
3610.87 47
3611.01 59
3611.15 74
3611.29 90
3611.42 106
3611.56 120
3611.70 132
3611.84 141
3611.98 146
3612.11 150
3612.25 151
3612.39 151
3612.53 151
3612.66 152
3612.80 154
3612.94 157
3613.08 162
3613.22 167
3613.35 173
3613.49 179
3613.63 184
3613.77 188
3613.90 188
3614.04 185
3614.18 177
3614.32 166
3614.46 151
3614.59 135
3614.73 119
3614.87 105
3615.01 94
3615.15 87
3615.28 83
3615.42 81
3615.56 82
3615.70 84
3615.84 87
3615.97 91
3616.11 95
3616.25 100
3616.39 105
3616.52 109
3616.66 112
3616.80 112
3616.94 109
3617.08 102
3617.21 91
3617.35 78
3617.49 65
3617.63 53
3617.77 44
3617.90 37
3618.04 34
3618.18 33
3618.32 34
3618.46 36
3618.59 40
3618.73 44
3618.87 50
3619.01 56
3619.15 62
3619.28 65
3619.42 67
3619.56 65
3619.70 61
3619.83 55
3619.97 49
3620.11 43
3620.25 38
3620.39 34
3620.52 31
3620.66 27
3620.80 23
3620.94 17
3621.08 9
3621.21 1
3621.35 0
3621.49 0
3621.63 0
3621.77 0
3621.90 0
3622.04 0
3622.18 0
3622.32 0
3622.46 6
3622.59 12
3622.73 17
3622.87 22
3623.01 28
3623.15 34
3623.28 41
3623.42 50
3623.56 58
3623.70 65
3623.84 70
3623.97 73
3624.11 74
3624.25 71
3624.39 65
3624.53 56
3624.66 46
3624.80 35
3624.94 24
3625.08 14
3625.22 4
3625.36 0
3625.49 0
3625.63 0
3625.77 0
3625.91 0
3626.05 0
3626.18 0
3626.32 0
3626.46 4
3626.60 14
3626.74 23
3626.87 29
3627.01 31
3627.15 30
3627.29 27
3627.43 23
3627.56 22
3627.70 24
3627.84 29
3627.98 37
3628.12 45
3628.26 53
3628.39 60
3628.53 65
3628.67 67
3628.81 69
3628.95 68
3629.08 65
3629.22 60
3629.36 52
3629.50 42
3629.64 32
3629.77 24
3629.91 17
3630.05 15
3630.19 16
3630.33 20
3630.47 27
3630.60 35
3630.74 43
3630.88 49
3631.02 53
3631.16 54
3631.29 53
3631.43 49
3631.57 43
3631.71 37
3631.85 31
3631.99 26
3632.12 22
3632.26 19
3632.40 19
3632.54 19
3632.68 22
3632.81 25
3632.95 31
3633.09 39
3633.23 48
3633.37 59
3633.51 70
3633.64 80
3633.78 90
3633.92 97
3634.06 102
3634.20 104
3634.34 102
3634.47 98
3634.61 92
3634.75 85
3634.89 77
3635.03 70
3635.16 65
3635.30 62
3635.44 62
3635.58 63
3635.72 65
3635.86 68
3635.99 70
3636.13 70
3636.27 70
3636.41 68
3636.55 65
3636.69 63
3636.82 63
3636.96 65
3637.10 70
3637.24 79
3637.38 90
3637.52 103
3637.65 118
3637.79 132
3637.93 145
3638.07 155
3638.21 163
3638.34 167
3638.48 168
3638.62 166
3638.76 161
3638.90 154
3639.04 148
3639.17 142
3639.31 137
3639.45 136
3639.59 137
3639.73 142
3639.87 149
3640.00 158
3640.14 167
3640.28 176
3640.42 184
3640.56 188
3640.70 188
3640.83 184
3640.97 177
3641.11 165
3641.25 152
3641.39 139
3641.53 126
3641.67 116
3641.80 109
3641.94 104
3642.08 100
3642.22 98
3642.36 97
3642.50 95
3642.63 94
3642.77 95
3642.91 97
3643.05 100
3643.19 106
3643.33 113
3643.46 122
3643.60 131
3643.74 140
3643.88 150
3644.02 159
3644.16 168
3644.29 174
3644.43 177
3644.57 176
3644.71 172
3644.85 164
3644.99 153
3645.13 141
3645.26 130
3645.40 119
3645.54 111
3645.68 105
3645.82 102
3645.96 102
3646.09 104
3646.23 109
3646.37 115
3646.51 121
3646.65 124
3646.79 124
3646.93 120
3647.06 112
3647.20 102
3647.34 91
3647.48 82
3647.62 75
3647.76 70
3647.89 69
3648.03 69
3648.17 69
3648.31 68
3648.45 66
3648.59 63
3648.73 58
3648.86 53
3649.00 48
3649.14 44
3649.28 40
3649.42 38
3649.56 38
3649.70 40
3649.83 45
3649.97 50
3650.11 54
3650.25 55
3650.39 53
3650.53 47
3650.67 37
3650.80 25
3650.94 14
3651.08 4
3651.22 0
3651.36 0
3651.50 0
3651.63 0
3651.77 0
3651.91 0
3652.05 0
3652.19 0
3652.33 0
3652.47 2
3652.60 4
3652.74 7
3652.88 10
3653.02 14
3653.16 18
3653.30 25
3653.44 32
3653.58 41
3653.71 51
3653.85 61
3653.99 70
3654.13 78
3654.27 85
3654.41 93
3654.55 102
3654.68 113
3654.82 125
3654.96 137
3655.10 147
3655.24 154
3655.38 155
3655.52 151
3655.65 144
3655.79 134
3655.93 123
3656.07 114
3656.21 107
3656.35 103
3656.49 100
3656.62 100
3656.76 102
3656.90 105
3657.04 109
3657.18 115
3657.32 120
3657.46 126
3657.60 131
3657.73 136
3657.87 140
3658.01 143
3658.15 144
3658.29 144
3658.43 142
3658.57 138
3658.71 133
3658.84 126
3658.98 117
3659.12 109
3659.26 102
3659.40 95
3659.54 90
3659.68 86
3659.81 84
3659.95 84
3660.09 86
3660.23 89
3660.37 91
3660.51 91
3660.65 89
3660.79 83
3660.92 74
3661.06 63
3661.20 51
3661.34 41
3661.48 31
3661.62 24
3661.76 19
3661.90 16
3662.03 16
3662.17 18
3662.31 25
3662.45 35
3662.59 48
3662.73 64
3662.87 82
3663.01 98
3663.14 114
3663.28 125
3663.42 133
3663.56 137
3663.70 137
3663.84 135
3663.98 130
3664.12 125
3664.26 119
3664.39 114
3664.53 110
3664.67 106
3664.81 103
3664.95 100
3665.09 97
3665.23 94
3665.37 91
3665.50 88
3665.64 86
3665.78 85
3665.92 84
3666.06 85
3666.20 86
3666.34 88
3666.48 89
3666.62 91
3666.75 94
3666.89 96
3667.03 99
3667.17 103
3667.31 109
3667.45 115
3667.59 122
3667.73 128
3667.86 133
3668.00 137
3668.14 138
3668.28 137
3668.42 134
3668.56 130
3668.70 126
3668.84 121
3668.98 117
3669.11 113
3669.25 111
3669.39 112
3669.53 114
3669.67 119
3669.81 127
3669.95 135
3670.09 145
3670.23 153
3670.37 160
3670.50 165
3670.64 168
3670.78 169
3670.92 169
3671.06 167
3671.20 164
3671.34 161
3671.48 158
3671.62 153
3671.75 148
3671.89 142
3672.03 137
3672.17 132
3672.31 128
3672.45 126
3672.59 126
3672.73 128
3672.87 132
3673.01 137
3673.14 142
3673.28 146
3673.42 148
3673.56 146
3673.70 141
3673.84 131
3673.98 116
3674.12 98
3674.26 79
3674.39 60
3674.53 43
3674.67 29
3674.81 20
3674.95 14
3675.09 12
3675.23 11
3675.37 10
3675.51 10
3675.65 8
3675.78 6
3675.92 3
3676.06 0
3676.20 0
3676.34 0
3676.48 0
3676.62 0
3676.76 0
3676.90 0
3677.04 2
3677.18 15
3677.31 32
3677.45 51
3677.59 69
3677.73 84
3677.87 95
3678.01 101
3678.15 104
3678.29 103
3678.43 101
3678.57 100
3678.70 100
3678.84 102
3678.98 107
3679.12 113
3679.26 120
3679.40 126
3679.54 130
3679.68 131
3679.82 128
3679.96 122
3680.10 114
3680.23 102
3680.37 90
3680.51 78
3680.65 66
3680.79 57
3680.93 51
3681.07 48
3681.21 49
3681.35 52
3681.49 56
3681.63 59
3681.77 60
3681.90 58
3682.04 52
3682.18 44
3682.32 34
3682.46 24
3682.60 16
3682.74 11
3682.88 8
3683.02 8
3683.16 9
3683.30 9
3683.44 9
3683.57 7
3683.71 4
3683.85 0
3683.99 0
3684.13 0
3684.27 0
3684.41 0
3684.55 0
3684.69 0
3684.83 0
3684.97 2
3685.11 5
3685.24 7
3685.38 8
3685.52 7
3685.66 5
3685.80 1
3685.94 0
3686.08 0
3686.22 0
3686.36 0
3686.50 3
3686.64 11
3686.78 20
3686.92 28
3687.05 34
3687.19 37
3687.33 38
3687.47 37
3687.61 37
3687.75 37
3687.89 37
3688.03 38
3688.17 39
3688.31 40
3688.45 41
3688.59 43
3688.73 47
3688.86 52
3689.00 59
3689.14 67
3689.28 74
3689.42 79
3689.56 83
3689.70 83
3689.84 82
3689.98 81
3690.12 81
3690.26 83
3690.40 87
3690.54 93
3690.68 99
3690.81 103
3690.95 104
3691.09 102
3691.23 96
3691.37 88
3691.51 79
3691.65 71
3691.79 66
3691.93 65
3692.07 69
3692.21 77
3692.35 89
3692.49 104
3692.63 118
3692.77 129
3692.90 136
3693.04 137
3693.18 133
3693.32 123
3693.46 111
3693.60 100
3693.74 91
3693.88 86
3694.02 86
3694.16 90
3694.30 96
3694.44 103
3694.58 111
3694.72 118
3694.86 124
3694.99 129
3695.13 132
3695.27 132
3695.41 130
3695.55 125
3695.69 119
3695.83 112
3695.97 106
3696.11 102
3696.25 101
3696.39 103
3696.53 106
3696.67 109
3696.81 113
3696.95 116
3697.09 117
3697.23 118
3697.36 119
3697.50 118
3697.64 117
3697.78 116
3697.92 114
3698.06 113
3698.20 113
3698.34 112
3698.48 113
3698.62 113
3698.76 111
3698.90 108
3699.04 103
3699.18 96
3699.32 88
3699.46 80
3699.60 74
3699.74 70
3699.88 69
3700.01 72
3700.15 76
3700.29 82
3700.43 87
3700.57 90
3700.71 92
3700.85 91
3700.99 88
3701.13 83
3701.27 77
3701.41 71
3701.55 64
3701.69 57
3701.83 50
3701.97 45
3702.11 40
3702.25 35
3702.39 33
3702.53 31
3702.67 30
3702.80 30
3702.94 33
3703.08 37
3703.22 42
3703.36 49
3703.50 58
3703.64 67
3703.78 76
3703.92 84
3704.06 91
3704.20 97
3704.34 101
3704.48 103
3704.62 103
3704.76 102
3704.90 100
3705.04 99
3705.18 98
3705.32 98
3705.46 98
3705.60 100
3705.74 103
3705.87 106
3706.01 109
3706.15 112
3706.29 115
3706.43 117
3706.57 119
3706.71 121
3706.85 124
3706.99 128
3707.13 133
3707.27 138
3707.41 145
3707.55 151
3707.69 156
3707.83 161
3707.97 163
3708.11 163
3708.25 161
3708.39 157
3708.53 150
3708.67 141
3708.81 131
3708.95 119
3709.09 106
3709.23 93
3709.37 80
3709.51 70
3709.64 62
3709.78 57
3709.92 56
3710.06 59
3710.20 65
3710.34 73
3710.48 83
3710.62 92
3710.76 100
3710.90 107
3711.04 111
3711.18 113
3711.32 114
3711.46 114
3711.60 113
3711.74 113
3711.88 112
3712.02 113
3712.16 114
3712.30 115
3712.44 117
3712.58 119
3712.72 120
3712.86 121
3713.00 122
3713.14 124
3713.28 127
3713.42 131
3713.56 137
3713.70 143
3713.84 148
3713.98 152
3714.12 154
3714.26 152
3714.39 147
3714.53 140
3714.67 131
3714.81 121
3714.95 111
3715.09 101
3715.23 91
3715.37 82
3715.51 73
3715.65 65
3715.79 60
3715.93 58
3716.07 59
3716.21 63
3716.35 68
3716.49 74
3716.63 79
3716.77 81
3716.91 80
3717.05 75
3717.19 68
3717.33 59
3717.47 48
3717.61 37
3717.75 26
3717.89 15
3718.03 5
3718.17 0
3718.31 0
3718.45 0
3718.59 0
3718.73 0
3718.87 0
3719.01 0
3719.15 0
3719.29 4
3719.43 11
3719.57 17
3719.71 22
3719.85 26
3719.99 29
3720.13 30
3720.27 30
3720.41 29
3720.55 29
3720.69 30
3720.83 33
3720.97 38
3721.11 46
3721.25 54
3721.39 61
3721.53 66
3721.67 68
3721.81 65
3721.95 57
3722.09 46
3722.22 32
3722.36 19
3722.50 8
3722.64 1
3722.78 0
3722.92 4
3723.06 13
3723.20 26
3723.34 41
3723.48 57
3723.62 71
3723.76 82
3723.90 90
3724.04 94
3724.18 93
3724.32 88
3724.46 81
3724.60 73
3724.74 65
3724.88 58
3725.02 52
3725.16 48
3725.30 44
3725.44 41
3725.58 39
3725.72 38
3725.86 39
3726.00 45
3726.14 55
3726.28 69
3726.42 85
3726.56 102
3726.70 117
3726.84 128
3726.98 134
3727.12 135
3727.26 133
3727.40 128
3727.54 122
3727.68 117
3727.82 114
3727.96 113
3728.10 114
3728.24 119
3728.38 126
3728.52 135
3728.66 145
3728.80 154
3728.94 161
3729.08 165
3729.22 164
3729.36 159
3729.50 150
3729.64 139
3729.78 125
3729.92 111
3730.06 97
3730.20 86
3730.34 77
3730.48 71
3730.62 68
3730.76 68
3730.90 70
3731.04 71
3731.18 70
3731.32 67
3731.46 61
3731.60 53
3731.74 45
3731.88 38
3732.02 33
3732.16 32
3732.30 33
3732.44 35
3732.58 39
3732.72 44
3732.86 49
3733.00 54
3733.14 60
3733.29 67
3733.43 74
3733.57 83
3733.71 92
3733.85 100
3733.99 109
3734.13 118
3734.27 126
3734.41 134
3734.55 141
3734.69 148
3734.83 155
3734.97 163
3735.11 171
3735.25 179
3735.39 187
3735.53 195
3735.67 203
3735.81 208
3735.95 212
3736.09 212
3736.23 209
3736.37 204
3736.51 195
3736.65 184
3736.79 172
3736.93 158
3737.07 144
3737.21 129
3737.35 116
3737.49 104
3737.63 94
3737.77 88
3737.91 84
3738.05 84
3738.19 86
3738.33 91
3738.47 97
3738.61 105
3738.75 114
3738.89 124
3739.03 135
3739.17 145
3739.31 154
3739.45 161
3739.59 165
3739.73 167
3739.87 166
3740.01 164
3740.15 163
3740.29 163
3740.43 165
3740.57 169
3740.71 175
3740.85 180
3740.99 183
3741.14 184
3741.28 182
3741.42 178
3741.56 172
3741.70 165
3741.84 158
3741.98 153
3742.12 148
3742.26 145
3742.40 142
3742.54 138
3742.68 134
3742.82 130
3742.96 125
3743.10 120
3743.24 116
3743.38 113
3743.52 110
3743.66 108
3743.80 105
3743.94 102
3744.08 99
3744.22 94
3744.36 90
3744.50 85
3744.64 82
3744.78 81
3744.92 82
3745.06 84
3745.20 87
3745.34 91
3745.48 94
3745.62 96
3745.76 95
3745.91 93
3746.05 89
3746.19 83
3746.33 76
3746.47 69
3746.61 62
3746.75 55
3746.89 51
3747.03 48
3747.17 47
3747.31 46
3747.45 45
3747.59 44
3747.73 40
3747.87 35
3748.01 27
3748.15 19
3748.29 9
3748.43 0
3748.57 0
3748.71 0
3748.85 0
3748.99 0
3749.13 0
3749.27 0
3749.41 0
3749.55 0
3749.70 8
3749.84 17
3749.98 25
3750.12 33
3750.26 41
3750.40 50
3750.54 59
3750.68 69
3750.82 79
3750.96 87
3751.10 93
3751.24 96
3751.38 96
3751.52 94
3751.66 90
3751.80 85
3751.94 81
3752.08 77
3752.22 74
3752.36 73
3752.50 73
3752.64 73
3752.79 74
3752.93 76
3753.07 78
3753.21 81
3753.35 83
3753.49 86
3753.63 90
3753.77 93
3753.91 97
3754.05 101
3754.19 103
3754.33 105
3754.47 106
3754.61 105
3754.75 102
3754.89 99
3755.03 94
3755.17 88
3755.31 82
3755.45 76
3755.60 69
3755.74 64
3755.88 60
3756.02 58
3756.16 59
3756.30 63
3756.44 69
3756.58 77
3756.72 86
3756.86 93
3757.00 98
3757.14 98
3757.28 94
3757.42 87
3757.56 78
3757.70 69
3757.84 61
3757.98 55
3758.12 53
3758.27 53
3758.41 53
3758.55 54
3758.69 52
3758.83 50
3758.97 47
3759.11 45
3759.25 45
3759.39 48
3759.53 53
3759.67 61
3759.81 71
3759.95 80
3760.09 89
3760.23 96
3760.37 103
3760.51 110
3760.66 117
3760.80 124
3760.94 131
3761.08 137
3761.22 141
3761.36 143
3761.50 144
3761.64 143
3761.78 141
3761.92 139
3762.06 137
3762.20 136
3762.34 135
3762.48 135
3762.62 135
3762.77 135
3762.91 134
3763.05 133
3763.19 131
3763.33 127
3763.47 122
3763.61 115
3763.75 107
3763.89 99
3764.03 92
3764.17 87
3764.31 83
3764.45 81
3764.59 81
3764.73 80
3764.88 79
3765.02 76
3765.16 70
3765.30 62
3765.44 51
3765.58 39
3765.72 27
3765.86 17
3766.00 9
3766.14 3
3766.28 0
3766.42 0
3766.56 0
3766.70 0
3766.85 0
3766.99 0
3767.13 2
3767.27 5
3767.41 7
3767.55 7
3767.69 6
3767.83 2
3767.97 0
3768.11 0
3768.25 0
3768.39 0
3768.53 0
3768.68 3
3768.82 11
3768.96 18
3769.10 26
3769.24 33
3769.38 39
3769.52 44
3769.66 48
3769.80 51
3769.94 53
3770.08 53
3770.22 52
3770.36 51
3770.51 49
3770.65 48
3770.79 47
3770.93 47
3771.07 48
3771.21 48
3771.35 48
3771.49 46
3771.63 43
3771.77 40
3771.91 36
3772.05 33
3772.20 31
3772.34 28
3772.48 25
3772.62 21
3772.76 17
3772.90 12
3773.04 8
3773.18 7
3773.32 10
3773.46 18
3773.60 31
3773.74 47
3773.89 64
3774.03 82
3774.17 97
3774.31 109
3774.45 118
3774.59 124
3774.73 129
3774.87 131
3775.01 133
3775.15 134
3775.29 135
3775.43 135
3775.58 133
3775.72 131
3775.86 127
3776.00 123
3776.14 118
3776.28 112
3776.42 107
3776.56 102
3776.70 97
3776.84 93
3776.98 89
3777.13 85
3777.27 81
3777.41 78
3777.55 74
3777.69 70
3777.83 66
3777.97 62
3778.11 59
3778.25 56
3778.39 53
3778.54 50
3778.68 46
3778.82 43
3778.96 41
3779.10 39
3779.24 39
3779.38 40
3779.52 40
3779.66 41
3779.80 40
3779.94 38
3780.09 36
3780.23 34
3780.37 33
3780.51 33
3780.65 35
3780.79 38
3780.93 42
3781.07 46
3781.21 50
3781.35 54
3781.50 57
3781.64 59
3781.78 59
3781.92 57
3782.06 54
3782.20 50
3782.34 45
3782.48 40
3782.62 37
3782.77 34
3782.91 33
3783.05 32
3783.19 33
3783.33 36
3783.47 40
3783.61 46
3783.75 55
3783.89 66
3784.03 79
3784.18 93
3784.32 108
3784.46 123
3784.60 139
3784.74 156
3784.88 174
3785.02 195
3785.16 218
3785.30 244
3785.45 273
3785.59 304
3785.73 334
3785.87 364
3786.01 392
3786.15 418
3786.29 442
3786.43 465
3786.57 486
3786.71 508
3786.86 531
3787.00 555
3787.14 582
3787.28 612
3787.42 646
3787.56 682
3787.70 721
3787.84 762
3787.98 804
3788.13 844
3788.27 881
3788.41 914
3788.55 942
3788.69 966
3788.83 988
3788.97 1008
3789.11 1028
3789.26 1047
3789.40 1064
3789.54 1077
3789.68 1082
3789.82 1078
3789.96 1064
3790.10 1040
3790.24 1008
3790.38 970
3790.53 929
3790.67 888
3790.81 849
3790.95 815
3791.09 785
3791.23 758
3791.37 736
3791.51 716
3791.66 698
3791.80 680
3791.94 662
3792.08 643
3792.22 623
3792.36 603
3792.50 582
3792.64 562
3792.78 541
3792.93 520
3793.07 498
3793.21 474
3793.35 447
3793.49 419
3793.63 391
3793.77 364
3793.91 341
3794.06 323
3794.20 310
3794.34 302
3794.48 296
3794.62 291
3794.76 285
3794.90 277
3795.04 269
3795.19 260
3795.33 253
3795.47 248
3795.61 247
3795.75 250
3795.89 254
3796.03 260
3796.17 266
3796.32 268
3796.46 268
3796.60 263
3796.74 254
3796.88 242
3797.02 227
3797.16 212
3797.31 197
3797.45 183
3797.59 171
3797.73 161
3797.87 151
3798.01 140
3798.15 129
3798.29 116
3798.44 103
3798.58 91
3798.72 80
3798.86 72
3799.00 67
3799.14 66
3799.28 69
3799.43 74
3799.57 81
3799.71 90
3799.85 100
3799.99 110
3800.13 121
3800.27 133
3800.41 144
3800.56 155
3800.70 163
3800.84 168
3800.98 170
3801.12 168
3801.26 164
3801.40 159
3801.55 154
3801.69 150
3801.83 147
3801.97 145
3802.11 143
3802.25 139
3802.39 133
3802.54 125
3802.68 114
3802.82 103
3802.96 91
3803.10 81
3803.24 71
3803.38 62
3803.53 53
3803.67 45
3803.81 38
3803.95 31
3804.09 27
3804.23 24
3804.37 24
3804.51 27
3804.66 31
3804.80 36
3804.94 41
3805.08 47
3805.22 51
3805.36 54
3805.51 55
3805.65 54
3805.79 52
3805.93 48
3806.07 44
3806.21 38
3806.35 33
3806.50 29
3806.64 25
3806.78 21
3806.92 18
3807.06 16
3807.20 16
3807.34 17
3807.49 20
3807.63 24
3807.77 29
3807.91 34
3808.05 37
3808.19 37
3808.33 35
3808.48 33
3808.62 30
3808.76 28
3808.90 28
3809.04 30
3809.18 33
3809.33 36
3809.47 38
3809.61 38
3809.75 34
3809.89 27
3810.03 19
3810.17 9
3810.32 0
3810.46 0
3810.60 0
3810.74 0
3810.88 0
3811.02 0
3811.17 0
3811.31 0
3811.45 3
3811.59 13
3811.73 22
3811.87 28
3812.01 31
3812.16 32
3812.30 30
3812.44 28
3812.58 25
3812.72 23
3812.86 23
3813.01 25
3813.15 27
3813.29 31
3813.43 35
3813.57 40
3813.71 47
3813.86 55
3814.00 65
3814.14 77
3814.28 92
3814.42 108
3814.56 124
3814.71 138
3814.85 148
3814.99 154
3815.13 153
3815.27 147
3815.41 136
3815.55 120
3815.70 103
3815.84 85
3815.98 69
3816.12 56
3816.26 48
3816.40 45
3816.55 47
3816.69 55
3816.83 65
3816.97 76
3817.11 87
3817.25 95
3817.40 100
3817.54 103
3817.68 105
3817.82 108
3817.96 112
3818.10 120
3818.25 129
3818.39 141
3818.53 152
3818.67 161
3818.81 168
3818.96 171
3819.10 171
3819.24 169
3819.38 168
3819.52 170
3819.66 175
3819.81 185
3819.95 199
3820.09 216
3820.23 234
3820.37 252
3820.51 268
3820.66 281
3820.80 289
3820.94 294
3821.08 295
3821.22 294
3821.36 292
3821.51 290
3821.65 290
3821.79 292
3821.93 295
3822.07 300
3822.22 305
3822.36 308
3822.50 308
3822.64 305
3822.78 299
3822.92 289
3823.07 275
3823.21 259
3823.35 241
3823.49 223
3823.63 206
3823.77 191
3823.92 180
3824.06 175
3824.20 174
3824.34 176
3824.48 180
3824.63 182
3824.77 181
3824.91 175
3825.05 164
3825.19 150
3825.33 133
3825.48 116
3825.62 100
3825.76 86
3825.90 73
3826.04 63
3826.19 54
3826.33 45
3826.47 38
3826.61 31
3826.75 24
3826.89 18
3827.04 13
3827.18 7
3827.32 1
3827.46 0
3827.60 0
3827.75 0
3827.89 0
3828.03 0
3828.17 0
3828.31 0
3828.46 0
3828.60 9
3828.74 18
3828.88 24
3829.02 27
3829.16 26
3829.31 21
3829.45 14
3829.59 6
3829.73 0
3829.87 0
3830.02 0
3830.16 0
3830.30 0
3830.44 7
3830.58 13
3830.73 19
3830.87 24
3831.01 28
3831.15 30
3831.29 32
3831.44 32
3831.58 31
3831.72 29
3831.86 26
3832.00 23
3832.14 20
3832.29 17
3832.43 16
3832.57 15
3832.71 16
3832.85 18
3833.00 22
3833.14 29
3833.28 38
3833.42 49
3833.56 63
3833.71 79
3833.85 94
3833.99 109
3834.13 121
3834.27 130
3834.42 134
3834.56 135
3834.70 134
3834.84 131
3834.98 130
3835.13 131
3835.27 137
3835.41 148
3835.55 163
3835.69 182
3835.84 201
3835.98 220
3836.12 238
3836.26 253
3836.40 266
3836.55 276
3836.69 285
3836.83 293
3836.97 299
3837.11 305
3837.26 310
3837.40 314
3837.54 317
3837.68 320
3837.83 323
3837.97 326
3838.11 329
3838.25 331
3838.39 332
3838.54 331
3838.68 329
3838.82 326
3838.96 322
3839.10 318
3839.25 315
3839.39 314
3839.53 315
3839.67 316
3839.81 319
3839.96 321
3840.10 323
3840.24 323
3840.38 320
3840.52 314
3840.67 304
3840.81 291
3840.95 274
3841.09 257
3841.24 238
3841.38 221
3841.52 205
3841.66 192
3841.80 181
3841.95 171
3842.09 164
3842.23 157
3842.37 151
3842.51 146
3842.66 141
3842.80 137
3842.94 133
3843.08 129
3843.22 126
3843.37 123
3843.51 120
3843.65 118
3843.79 117
3843.94 117
3844.08 116
3844.22 115
3844.36 114
3844.50 112
3844.65 109
3844.79 106
3844.93 103
3845.07 101
3845.22 101
3845.36 102
3845.50 104
3845.64 107
3845.78 111
3845.93 115
3846.07 119
3846.21 122
3846.35 124
3846.50 124
3846.64 120
3846.78 113
3846.92 103
3847.06 91
3847.21 78
3847.35 64
3847.49 51
3847.63 39
3847.78 29
3847.92 20
3848.06 13
3848.20 8
3848.34 6
3848.49 7
3848.63 10
3848.77 15
3848.91 21
3849.06 26
3849.20 29
3849.34 29
3849.48 27
3849.62 23
3849.77 19
3849.91 15
3850.05 12
3850.19 10
3850.34 8
3850.48 5
3850.62 3
3850.76 1
3850.91 0
3851.05 2
3851.19 6
3851.33 12
3851.47 20
3851.62 28
3851.76 33
3851.90 36
3852.04 36
3852.19 34
3852.33 32
3852.47 30
3852.61 31
3852.76 33
3852.90 35
3853.04 36
3853.18 34
3853.32 29
3853.47 21
3853.61 12
3853.75 4
3853.89 0
3854.04 0
3854.18 0
3854.32 0
3854.46 8
3854.61 18
3854.75 29
3854.89 40
3855.03 49
3855.18 56
3855.32 62
3855.46 65
3855.60 69
3855.74 72
3855.89 75
3856.03 79
3856.17 83
3856.31 85
3856.46 84
3856.60 80
3856.74 72
3856.88 64
3857.03 55
3857.17 48
3857.31 44
3857.45 44
3857.60 47
3857.74 51
3857.88 56
3858.02 59
3858.17 60
3858.31 59
3858.45 56
3858.59 52
3858.74 47
3858.88 41
3859.02 36
3859.16 31
3859.31 27
3859.45 25
3859.59 24
3859.73 24
3859.88 26
3860.02 28
3860.16 30
3860.30 30
3860.44 30
3860.59 28
3860.73 25
3860.87 21
3861.01 18
3861.16 16
3861.30 16
3861.44 15
3861.58 15
3861.73 14
3861.87 11
3862.01 7
3862.15 1
3862.30 0
3862.44 0
3862.58 0
3862.72 0
3862.87 0
3863.01 0
3863.15 0
3863.29 2
3863.44 5
3863.58 7
3863.72 8
3863.86 9
3864.01 11
3864.15 14
3864.29 16
3864.44 19
3864.58 21
3864.72 23
3864.86 25
3865.01 26
3865.15 27
3865.29 28
3865.43 28
3865.58 29
3865.72 31
3865.86 33
3866.00 36
3866.15 40
3866.29 43
3866.43 44
3866.57 43
3866.72 38
3866.86 30
3867.00 20
3867.14 9
3867.29 0
3867.43 0
3867.57 0
3867.71 0
3867.86 0
3868.00 0
3868.14 0
3868.28 0
3868.43 0
3868.57 4
3868.71 11
3868.86 18
3869.00 24
3869.14 29
3869.28 33
3869.43 36
3869.57 39
3869.71 40
3869.85 41
3870.00 41
3870.14 39
3870.28 35
3870.42 28
3870.57 19
3870.71 8
3870.85 0
3871.00 0
3871.14 0
3871.28 0
3871.42 0
3871.57 0
3871.71 11
3871.85 27
3871.99 42
3872.14 55
3872.28 64
3872.42 69
3872.56 71
3872.71 70
3872.85 68
3872.99 66
3873.14 64
3873.28 63
3873.42 62
3873.56 63
3873.71 65
3873.85 68
3873.99 73
3874.13 78
3874.28 83
3874.42 88
3874.56 91
3874.71 92
3874.85 92
3874.99 89
3875.13 84
3875.28 77
3875.42 70
3875.56 62
3875.70 55
3875.85 49
3875.99 44
3876.13 39
3876.28 35
3876.42 29
3876.56 22
3876.70 13
3876.85 4
3876.99 0
3877.13 0
3877.27 0
3877.42 0
3877.56 0
3877.70 0
3877.85 0
3877.99 0
3878.13 2
3878.27 9
3878.42 17
3878.56 26
3878.70 36
3878.85 46
3878.99 54
3879.13 60
3879.27 62
3879.42 60
3879.56 54
3879.70 45
3879.85 37
3879.99 30
3880.13 26
3880.27 27
3880.42 31
3880.56 38
3880.70 44
3880.85 49
3880.99 50
3881.13 48
3881.27 44
3881.42 38
3881.56 33
3881.70 32
3881.85 34
3881.99 40
3882.13 49
3882.27 61
3882.42 72
3882.56 83
3882.70 92
3882.85 99
3882.99 104
3883.13 107
3883.27 109
3883.42 110
3883.56 110
3883.70 110
3883.85 110
3883.99 110
3884.13 111
3884.27 112
3884.42 113
3884.56 114
3884.70 115
3884.85 114
3884.99 114
3885.13 114
3885.27 115
3885.42 116
3885.56 120
3885.70 124
3885.85 130
3885.99 135
3886.13 139
3886.28 141
3886.42 140
3886.56 137
3886.70 131
3886.85 124
3886.99 117
3887.13 110
3887.28 104
3887.42 98
3887.56 92
3887.71 87
3887.85 82
3887.99 77
3888.13 72
3888.28 67
3888.42 63
3888.56 60
3888.71 59
3888.85 62
3888.99 67
3889.13 77
3889.28 90
3889.42 104
3889.56 118
3889.71 129
3889.85 135
3889.99 135
3890.14 130
3890.28 121
3890.42 111
3890.57 101
3890.71 93
3890.85 89
3890.99 88
3891.14 91
3891.28 98
3891.42 108
3891.57 119
3891.71 131
3891.85 143
3892.00 153
3892.14 159
3892.28 161
3892.42 158
3892.57 152
3892.71 143
3892.85 132
3893.00 120
3893.14 109
3893.28 97
3893.43 86
3893.57 75
3893.71 65
3893.86 57
3894.00 50
3894.14 45
3894.28 42
3894.43 42
3894.57 43
3894.71 45
3894.86 46
3895.00 47
3895.14 46
3895.29 43
3895.43 37
3895.57 30
3895.72 23
3895.86 15
3896.00 9
3896.15 5
3896.29 5
3896.43 7
3896.57 14
3896.72 24
3896.86 36
3897.00 51
3897.15 66
3897.29 80
3897.43 92
3897.58 100
3897.72 105
3897.86 105
3898.01 101
3898.15 95
3898.29 88
3898.44 80
3898.58 73
3898.72 67
3898.87 62
3899.01 56
3899.15 50
3899.29 44
3899.44 38
3899.58 32
3899.72 26
3899.87 21
3900.01 17
3900.15 13
3900.30 10
3900.44 6
3900.58 1
3900.73 0
3900.87 0
3901.01 0
3901.16 0
3901.30 0
3901.44 0
3901.59 0
3901.73 3
3901.87 16
3902.02 29
3902.16 42
3902.30 54
3902.45 66
3902.59 75
3902.73 84
3902.88 90
3903.02 93
3903.16 92
3903.30 88
3903.45 81
3903.59 72
3903.73 62
3903.88 52
3904.02 44
3904.16 38
3904.31 34
3904.45 32
3904.59 31
3904.74 31
3904.88 31
3905.02 30
3905.17 30
3905.31 29
3905.45 28
3905.60 28
3905.74 29
3905.88 30
3906.03 31
3906.17 32
3906.31 32
3906.46 33
3906.60 36
3906.74 41
3906.89 51
3907.03 64
3907.17 80
3907.32 97
3907.46 112
3907.60 122
3907.75 126
3907.89 123
3908.03 115
3908.18 104
3908.32 93
3908.46 84
3908.61 79
3908.75 77
3908.89 78
3909.04 80
3909.18 81
3909.32 81
3909.47 80
3909.61 79
3909.75 78
3909.90 78
3910.04 79
3910.18 81
3910.33 84
3910.47 87
3910.61 88
3910.76 88
3910.90 85
3911.04 82
3911.19 78
3911.33 75
3911.47 73
3911.62 72
3911.76 73
3911.91 74
3912.05 76
3912.19 78
3912.34 81
3912.48 84
3912.62 87
3912.77 92
3912.91 97
3913.05 103
3913.20 108
3913.34 114
3913.48 118
3913.63 122
3913.77 125
3913.91 128
3914.06 132
3914.20 136
3914.34 140
3914.49 144
3914.63 148
3914.77 150
3914.92 150
3915.06 148
3915.20 144
3915.35 136
3915.49 127
3915.64 115
3915.78 103
3915.92 89
3916.07 75
3916.21 61
3916.35 47
3916.50 34
3916.64 22
3916.78 12
3916.93 3
3917.07 0
3917.21 0
3917.36 0
3917.50 0
3917.64 0
3917.79 1
3917.93 3
3918.07 5
3918.22 4
3918.36 3
3918.51 1
3918.65 0
3918.79 0
3918.94 0
3919.08 2
3919.22 7
3919.37 12
3919.51 17
3919.65 22
3919.80 26
3919.94 29
3920.08 29
3920.23 26
3920.37 22
3920.52 16
3920.66 9
3920.80 4
3920.95 0
3921.09 0
3921.23 0
3921.38 1
3921.52 4
3921.66 6
3921.81 8
3921.95 10
3922.09 10
3922.24 11
3922.38 12
3922.53 14
3922.67 17
3922.81 20
3922.96 25
3923.10 30
3923.24 35
3923.39 41
3923.53 46
3923.67 51
3923.82 56
3923.96 59
3924.11 60
3924.25 59
3924.39 55
3924.54 49
3924.68 43
3924.82 37
3924.97 31
3925.11 27
3925.25 25
3925.40 24
3925.54 24
3925.69 24
3925.83 25
3925.97 27
3926.12 29
3926.26 32
3926.40 36
3926.55 39
3926.69 42
3926.84 44
3926.98 45
3927.12 44
3927.27 43
3927.41 41
3927.55 38
3927.70 34
3927.84 30
3927.98 25
3928.13 20
3928.27 17
3928.42 16
3928.56 18
3928.70 25
3928.85 35
3928.99 49
3929.13 63
3929.28 77
3929.42 89
3929.57 100
3929.71 109
3929.85 118
3930.00 126
3930.14 134
3930.28 142
3930.43 147
3930.57 150
3930.72 149
3930.86 145
3931.00 138
3931.15 129
3931.29 120
3931.43 110
3931.58 101
3931.72 92
3931.87 82
3932.01 74
3932.15 66
3932.30 61
3932.44 58
3932.58 58
3932.73 60
3932.87 63
3933.02 66
3933.16 67
3933.30 68
3933.45 67
3933.59 66
3933.74 66
3933.88 69
3934.02 74
3934.17 81
3934.31 90
3934.45 99
3934.60 107
3934.74 115
3934.89 121
3935.03 124
3935.17 125
3935.32 124
3935.46 120
3935.61 114
3935.75 106
3935.89 99
3936.04 93
3936.18 89
3936.32 85
3936.47 82
3936.61 78
3936.76 72
3936.90 63
3937.04 52
3937.19 39
3937.33 26
3937.48 13
3937.62 2
3937.76 0
3937.91 0
3938.05 0
3938.19 0
3938.34 0
3938.48 0
3938.63 0
3938.77 0
3938.91 6
3939.06 14
3939.20 21
3939.35 26
3939.49 29
3939.63 33
3939.78 37
3939.92 45
3940.07 57
3940.21 72
3940.35 89
3940.50 106
3940.64 120
3940.79 128
3940.93 128
3941.07 122
3941.22 111
3941.36 97
3941.51 83
3941.65 72
3941.79 64
3941.94 59
3942.08 57
3942.23 55
3942.37 52
3942.51 48
3942.66 44
3942.80 39
3942.95 37
3943.09 36
3943.23 39
3943.38 44
3943.52 50
3943.67 57
3943.81 63
3943.95 66
3944.10 68
3944.24 68
3944.39 66
3944.53 62
3944.67 57
3944.82 51
3944.96 44
3945.11 35
3945.25 26
3945.39 17
3945.54 8
3945.68 0
3945.83 0
3945.97 0
3946.11 0
3946.26 0
3946.40 0
3946.55 0
3946.69 0
3946.83 0
3946.98 7
3947.12 14
3947.27 22
3947.41 27
3947.55 30
3947.70 31
3947.84 30
3947.99 30
3948.13 31
3948.27 34
3948.42 39
3948.56 46
3948.71 52
3948.85 56
3948.99 56
3949.14 53
3949.28 49
3949.43 44
3949.57 42
3949.72 43
3949.86 48
3950.00 56
3950.15 66
3950.29 74
3950.44 82
3950.58 88
3950.72 95
3950.87 104
3951.01 117
3951.16 134
3951.30 155
3951.44 178
3951.59 200
3951.73 217
3951.88 229
3952.02 235
3952.17 237
3952.31 236
3952.45 236
3952.60 238
3952.74 242
3952.89 249
3953.03 255
3953.17 261
3953.32 264
3953.46 264
3953.61 261
3953.75 255
3953.90 249
3954.04 241
3954.18 232
3954.33 222
3954.47 212
3954.62 203
3954.76 196
3954.91 192
3955.05 192
3955.19 195
3955.34 200
3955.48 205
3955.63 208
3955.77 208
3955.91 204
3956.06 196
3956.20 185
3956.35 172
3956.49 159
3956.64 146
3956.78 134
3956.92 124
3957.07 116
3957.21 110
3957.36 106
3957.50 104
3957.65 103
3957.79 104
3957.93 104
3958.08 103
3958.22 99
3958.37 94
3958.51 86
3958.66 77
3958.80 68
3958.94 61
3959.09 56
3959.23 54
3959.38 57
3959.52 63
3959.67 72
3959.81 84
3959.95 97
3960.10 110
3960.24 119
3960.39 124
3960.53 124
3960.68 119
3960.82 108
3960.96 95
3961.11 80
3961.25 65
3961.40 52
3961.54 40
3961.69 31
3961.83 22
3961.97 14
3962.12 7
3962.26 0
3962.41 0
3962.55 0
3962.70 0
3962.84 0
3962.98 0
3963.13 0
3963.27 0
3963.42 0
3963.56 13
3963.71 27
3963.85 41
3964.00 53
3964.14 63
3964.28 70
3964.43 74
3964.57 75
3964.72 74
3964.86 70
3965.01 66
3965.15 60
3965.29 54
3965.44 49
3965.58 45
3965.73 43
3965.87 45
3966.02 50
3966.16 60
3966.31 72
3966.45 87
3966.59 103
3966.74 118
3966.88 129
3967.03 135
3967.17 137
3967.32 134
3967.46 129
3967.61 121
3967.75 114
3967.89 107
3968.04 103
3968.18 101
3968.33 99
3968.47 98
3968.62 98
3968.76 97
3968.91 96
3969.05 96
3969.19 98
3969.34 103
3969.48 110
3969.63 118
3969.77 126
3969.92 132
3970.06 137
3970.21 138
3970.35 136
3970.49 133
3970.64 130
3970.78 128
3970.93 128
3971.07 129
3971.22 130
3971.36 130
3971.51 129
3971.65 124
3971.80 116
3971.94 107
3972.08 97
3972.23 88
3972.37 80
3972.52 74
3972.66 70
3972.81 67
3972.95 65
3973.10 63
3973.24 63
3973.38 63
3973.53 64
3973.67 66
3973.82 68
3973.96 70
3974.11 70
3974.25 69
3974.40 66
3974.54 61
3974.69 56
3974.83 51
3974.97 49
3975.12 49
3975.26 53
3975.41 59
3975.55 68
3975.70 77
3975.84 85
3975.99 89
3976.13 88
3976.28 82
3976.42 72
3976.57 60
3976.71 49
3976.85 40
3977.00 36
3977.14 37
3977.29 43
3977.43 51
3977.58 60
3977.72 68
3977.87 72
3978.01 74
3978.16 72
3978.30 70
3978.45 68
3978.59 68
3978.73 70
3978.88 75
3979.02 82
3979.17 89
3979.31 95
3979.46 100
3979.60 102
3979.75 102
3979.89 100
3980.04 96
3980.18 92
3980.33 87
3980.47 83
3980.62 79
3980.76 75
3980.90 73
3981.05 72
3981.19 72
3981.34 75
3981.48 80
3981.63 86
3981.77 94
3981.92 102
3982.06 110
3982.21 117
3982.35 124
3982.50 129
3982.64 133
3982.79 137
3982.93 142
3983.08 146
3983.22 150
3983.36 153
3983.51 155
3983.65 154
3983.80 150
3983.94 145
3984.09 139
3984.23 134
3984.38 130
3984.52 129
3984.67 131
3984.81 135
3984.96 140
3985.10 146
3985.25 152
3985.39 158
3985.54 164
3985.68 168
3985.83 170
3985.97 172
3986.11 171
3986.26 169
3986.40 166
3986.55 161
3986.69 157
3986.84 152
3986.98 148
3987.13 144
3987.27 140
3987.42 136
3987.56 132
3987.71 128
3987.85 123
3988.00 117
3988.14 111
3988.29 105
3988.43 100
3988.58 96
3988.72 93
3988.87 93
3989.01 95
3989.16 98
3989.30 101
3989.45 102
3989.59 100
3989.73 96
3989.88 88
3990.02 79
3990.17 70
3990.31 64
3990.46 62
3990.60 63
3990.75 67
3990.89 73
3991.04 79
3991.18 84
3991.33 87
3991.47 87
3991.62 86
3991.76 83
3991.91 79
3992.05 75
3992.20 70
3992.34 64
3992.49 59
3992.63 55
3992.78 50
3992.92 45
3993.07 39
3993.21 32
3993.36 24
3993.50 15
3993.65 7
3993.79 0
3993.94 0
3994.08 0
3994.23 3
3994.37 12
3994.52 25
3994.66 39
3994.81 52
3994.95 63
3995.10 71
3995.24 75
3995.39 77
3995.53 77
3995.68 77
3995.82 77
3995.97 77
3996.11 77
3996.26 76
3996.40 75
3996.55 74
3996.69 71
3996.84 69
3996.98 67
3997.13 66
3997.27 66
3997.42 67
3997.56 69
3997.70 71
3997.85 73
3997.99 75
3998.14 76
3998.28 78
3998.43 80
3998.57 83
3998.72 85
3998.86 87
3999.01 89
3999.15 91
3999.30 93
3999.44 95
3999.59 99
3999.74 106
3999.88 114
4000.03 124
4000.17 135
4000.32 145
4000.46 152
4000.61 155
4000.75 154
4000.90 150
4001.04 144
4001.19 137
4001.33 129
4001.48 122
4001.62 116
4001.77 111
4001.91 105
4002.06 100
4002.20 94
4002.35 89
4002.49 87
4002.64 86
4002.78 88
4002.93 94
4003.07 102
4003.22 112
4003.36 123
4003.51 134
4003.65 144
4003.80 154
4003.94 162
4004.09 170
4004.23 177
4004.38 183
4004.52 188
4004.67 192
4004.81 193
4004.96 192
4005.10 187
4005.25 180
4005.39 172
4005.54 162
4005.68 151
4005.83 140
4005.97 128
4006.12 117
4006.26 107
4006.41 99
4006.55 94
4006.70 93
4006.84 95
4006.99 98
4007.13 102
4007.28 104
4007.42 103
4007.57 99
4007.72 93
4007.86 85
4008.01 79
4008.15 74
4008.30 72
4008.44 72
4008.59 75
4008.73 78
4008.88 82
4009.02 86
4009.17 89
4009.31 91
4009.46 94
4009.60 95
4009.75 96
4009.89 97
4010.04 97
4010.18 97
4010.33 95
4010.47 93
4010.62 91
4010.76 87
4010.91 83
4011.05 79
4011.20 75
4011.35 72
4011.49 70
4011.64 70
4011.78 70
4011.93 71
4012.07 72
4012.22 74
4012.36 76
4012.51 77
4012.65 80
4012.80 82
4012.94 85
4013.09 88
4013.23 91
4013.38 92
4013.52 91
4013.67 89
4013.81 84
4013.96 77
4014.10 68
4014.25 58
4014.40 46
4014.54 34
4014.69 21
4014.83 9
4014.98 0
4015.12 0
4015.27 0
4015.41 0
4015.56 0
4015.70 0
4015.85 0
4015.99 0
4016.14 3
4016.28 12
4016.43 21
4016.58 28
4016.72 34
4016.87 39
4017.01 44
4017.16 49
4017.30 54
4017.45 60
4017.59 66
4017.74 71
4017.88 76
4018.03 79
4018.17 80
4018.32 79
4018.46 76
4018.61 71
4018.76 65
4018.90 60
4019.05 55
4019.19 52
4019.34 51
4019.48 50
4019.63 50
4019.77 50
4019.92 48
4020.06 46
4020.21 43
4020.35 40
4020.50 38
4020.65 37
4020.79 37
4020.94 38
4021.08 38
4021.23 38
4021.37 36
4021.52 32
4021.66 28
4021.81 25
4021.95 22
4022.10 22
4022.24 24
4022.39 29
4022.54 37
4022.68 46
4022.83 57
4022.97 68
4023.12 78
4023.26 87
4023.41 95
4023.55 101
4023.70 105
4023.84 109
4023.99 112
4024.14 116
4024.28 118
4024.43 121
4024.57 123
4024.72 123
4024.86 121
4025.01 117
4025.15 111
4025.30 106
4025.44 100
4025.59 96
4025.74 93
4025.88 91
4026.03 91
4026.17 92
4026.32 93
4026.46 93
4026.61 93
4026.75 92
4026.90 90
4027.05 85
4027.19 79
4027.34 70
4027.48 60
4027.63 47
4027.77 34
4027.92 21
4028.06 10
4028.21 1
4028.36 0
4028.50 0
4028.65 0
4028.79 0
4028.94 5
4029.08 13
4029.23 21
4029.37 29
4029.52 37
4029.67 44
4029.81 50
4029.96 55
4030.10 57
4030.25 57
4030.39 55
4030.54 51
4030.68 46
4030.83 39
4030.98 33
4031.12 28
4031.27 25
4031.41 26
4031.56 30
4031.70 36
4031.85 43
4031.99 50
4032.14 57
4032.29 63
4032.43 69
4032.58 77
4032.72 86
4032.87 97
4033.01 110
4033.16 123
4033.30 135
4033.45 144
4033.60 149
4033.74 152
4033.89 151
4034.03 149
4034.18 146
4034.32 142
4034.47 137
4034.62 132
4034.76 125
4034.91 117
4035.05 108
4035.20 98
4035.34 87
4035.49 76
4035.64 64
4035.78 52
4035.93 40
4036.07 28
4036.22 17
4036.36 7
4036.51 0
4036.66 0
4036.80 0
4036.95 0
4037.09 1
4037.24 10
4037.38 22
4037.53 37
4037.67 52
4037.82 67
4037.97 79
4038.11 88
4038.26 92
4038.40 90
4038.55 83
4038.69 71
4038.84 57
4038.99 40
4039.13 24
4039.28 10
4039.42 0
4039.57 0
4039.72 0
4039.86 0
4040.01 0
4040.15 0
4040.30 0
4040.44 0
4040.59 0
4040.74 8
4040.88 15
4041.03 21
4041.17 26
4041.32 30
4041.46 33
4041.61 35
4041.76 38
4041.90 41
4042.05 46
4042.19 52
4042.34 58
4042.48 65
4042.63 72
4042.78 78
4042.92 84
4043.07 89
4043.21 93
4043.36 96
4043.51 98
4043.65 100
4043.80 102
4043.94 103
4044.09 103
4044.23 102
4044.38 101
4044.53 100
4044.67 99
4044.82 99
4044.96 100
4045.11 102
4045.26 107
4045.40 112
4045.55 120
4045.69 129
4045.84 139
4045.98 151
4046.13 163
4046.28 177
4046.42 190
4046.57 203
4046.71 216
4046.86 226
4047.01 234
4047.15 237
4047.30 237
4047.44 232
4047.59 224
4047.73 214
4047.88 203
4048.03 192
4048.17 184
4048.32 177
4048.46 172
4048.61 168
4048.76 164
4048.90 160
4049.05 156
4049.19 153
4049.34 151
4049.49 151
4049.63 152
4049.78 155
4049.92 156
4050.07 155
4050.22 150
4050.36 142
4050.51 132
4050.65 122
4050.80 113
4050.95 106
4051.09 103
4051.24 102
4051.38 102
4051.53 103
4051.67 102
4051.82 102
4051.97 103
4052.11 105
4052.26 110
4052.40 118
4052.55 127
4052.70 136
4052.84 143
4052.99 145
4053.13 143
4053.28 136
4053.43 125
4053.57 113
4053.72 101
4053.86 91
4054.01 82
4054.16 77
4054.30 74
4054.45 74
4054.59 74
4054.74 76
4054.89 79
4055.03 81
4055.18 83
4055.32 84
4055.47 85
4055.62 85
4055.76 85
4055.91 87
4056.05 89
4056.20 93
4056.35 96
4056.49 98
4056.64 98
4056.79 95
4056.93 89
4057.08 81
4057.22 73
4057.37 65
4057.52 59
4057.66 55
4057.81 53
4057.95 52
4058.10 51
4058.25 50
4058.39 50
4058.54 50
4058.68 52
4058.83 56
4058.98 62
4059.12 70
4059.27 79
4059.41 88
4059.56 96
4059.71 103
4059.85 107
4060.00 110
4060.14 110
4060.29 109
4060.44 107
4060.58 104
4060.73 101
4060.88 98
4061.02 95
4061.17 94
4061.31 94
4061.46 96
4061.61 99
4061.75 104
4061.90 110
4062.04 116
4062.19 121
4062.34 125
4062.48 127
4062.63 125
4062.78 121
4062.92 115
4063.07 106
4063.21 97
4063.36 87
4063.51 79
4063.65 71
4063.80 65
4063.94 60
4064.09 57
4064.24 55
4064.38 55
4064.53 57
4064.68 61
4064.82 67
4064.97 73
4065.11 80
4065.26 86
4065.41 91
4065.55 93
4065.70 94
4065.85 92
4065.99 88
4066.14 83
4066.28 78
4066.43 73
4066.58 70
4066.72 67
4066.87 65
4067.02 63
4067.16 61
4067.31 58
4067.45 54
4067.60 50
4067.75 48
4067.89 47
4068.04 49
4068.19 53
4068.33 58
4068.48 64
4068.62 70
4068.77 74
4068.92 75
4069.06 74
4069.21 72
4069.36 69
4069.50 68
4069.65 68
4069.79 71
4069.94 77
4070.09 85
4070.23 94
4070.38 103
4070.53 112
4070.67 120
4070.82 127
4070.96 130
4071.11 131
4071.26 128
4071.40 121
4071.55 112
4071.70 101
4071.84 90
4071.99 82
4072.14 77
4072.28 75
4072.43 77
4072.57 82
4072.72 86
4072.87 90
4073.01 91
4073.16 89
4073.31 83
4073.45 75
4073.60 65
4073.74 55
4073.89 46
4074.04 38
4074.18 32
4074.33 28
4074.48 26
4074.62 26
4074.77 27
4074.92 31
4075.06 37
4075.21 46
4075.35 57
4075.50 70
4075.65 84
4075.79 97
4075.94 110
4076.09 120
4076.23 128
4076.38 133
4076.53 135
4076.67 136
4076.82 135
4076.97 132
4077.11 128
4077.26 124
4077.40 119
4077.55 114
4077.70 109
4077.84 105
4077.99 102
4078.14 101
4078.28 101
4078.43 102
4078.58 105
4078.72 110
4078.87 115
4079.02 121
4079.16 128
4079.31 136
4079.45 144
4079.60 153
4079.75 163
4079.89 171
4080.04 176
4080.19 178
4080.33 174
4080.48 166
4080.63 154
4080.77 139
4080.92 124
4081.07 111
4081.21 100
4081.36 92
4081.51 86
4081.65 81
4081.80 75
4081.94 67
4082.09 58
4082.24 49
4082.38 40
4082.53 35
4082.68 33
4082.82 36
4082.97 42
4083.12 51
4083.26 59
4083.41 65
4083.56 67
4083.70 64
4083.85 57
4084.00 48
4084.14 37
4084.29 25
4084.44 16
4084.58 8
4084.73 4
4084.88 3
4085.02 3
4085.17 4
4085.32 5
4085.46 5
4085.61 3
4085.75 0
4085.90 0
4086.05 0
4086.19 0
4086.34 0
4086.49 0
4086.63 0
4086.78 8
4086.93 19
4087.07 30
4087.22 42
4087.37 54
4087.51 67
4087.66 78
4087.81 88
4087.95 94
4088.10 97
4088.25 96
4088.39 93
4088.54 88
4088.69 83
4088.83 79
4088.98 77
4089.13 77
4089.27 80
4089.42 85
4089.57 92
4089.71 102
4089.86 113
4090.01 126
4090.15 139
4090.30 150
4090.45 158
4090.59 161
4090.74 160
4090.89 154
4091.03 145
4091.18 134
4091.33 123
4091.47 114
4091.62 108
4091.77 106
4091.91 108
4092.06 114
4092.21 121
4092.35 129
4092.50 136
4092.65 141
4092.79 143
4092.94 143
4093.09 143
4093.23 143
4093.38 146
4093.53 151
4093.67 158
4093.82 166
4093.97 172
4094.11 174
4094.26 171
4094.41 162
4094.55 150
4094.70 137
4094.85 125
4094.99 117
4095.14 114
4095.29 116
4095.43 123
4095.58 132
4095.73 142
4095.87 151
4096.02 159
4096.17 165
4096.31 169
4096.46 172
4096.61 174
4096.76 175
4096.90 174
4097.05 172
4097.20 170
4097.34 167
4097.49 165
4097.64 164
4097.78 166
4097.93 168
4098.08 173
4098.22 178
4098.37 185
4098.52 192
4098.66 199
4098.81 206
4098.96 212
4099.10 216
4099.25 219
4099.40 219
4099.54 219
4099.69 217
4099.84 216
4099.98 216
4100.13 217
4100.28 220
4100.43 223
4100.57 225
4100.72 225
4100.87 222
4101.01 216
4101.16 209
4101.31 200
4101.45 191
4101.60 184
4101.75 179
4101.89 176
4102.04 174
4102.19 173
4102.33 171
4102.48 168
4102.63 164
4102.77 159
4102.92 155
4103.07 152
4103.22 148
4103.36 143
4103.51 136
4103.66 125
4103.80 111
4103.95 96
4104.10 81
4104.24 68
4104.39 61
4104.54 59
4104.68 63
4104.83 72
4104.98 83
4105.13 96
4105.27 107
4105.42 117
4105.57 124
4105.71 130
4105.86 135
4106.01 138
4106.15 142
4106.30 146
4106.45 151
4106.59 158
4106.74 167
4106.89 178
4107.04 190
4107.18 204
4107.33 218
4107.48 232
4107.62 244
4107.77 255
4107.92 265
4108.06 276
4108.21 288
4108.36 305
4108.51 326
4108.65 352
4108.80 380
4108.95 411
4109.09 441
4109.24 469
4109.39 495
4109.53 517
4109.68 538
4109.83 560
4109.98 582
4110.12 607
4110.27 635
4110.42 665
4110.56 696
4110.71 725
4110.86 751
4111.00 772
4111.15 787
4111.30 798
4111.45 806
4111.59 813
4111.74 820
4111.89 830
4112.03 841
4112.18 854
4112.33 868
4112.47 882
4112.62 894
4112.77 904
4112.92 911
4113.06 915
4113.21 916
4113.36 915
4113.50 912
4113.65 907
4113.80 903
4113.95 898
4114.09 894
4114.24 889
4114.39 883
4114.53 874
4114.68 863
4114.83 848
4114.97 831
4115.12 813
4115.27 796
4115.42 781
4115.56 767
4115.71 755
4115.86 741
4116.00 725
4116.15 705
4116.30 680
4116.45 653
4116.59 624
4116.74 595
4116.89 567
4117.03 541
4117.18 517
4117.33 494
4117.48 473
4117.62 454
4117.77 437
4117.92 423
4118.06 414
4118.21 410
4118.36 410
4118.51 414
4118.65 419
4118.80 424
4118.95 427
4119.09 428
4119.24 427
4119.39 426
4119.54 425
4119.68 427
4119.83 429
4119.98 432
4120.12 433
4120.27 431
4120.42 424
4120.57 412
4120.71 395
4120.86 374
4121.01 351
4121.16 328
4121.30 306
4121.45 287
4121.60 270
4121.74 255
4121.89 244
4122.04 234
4122.19 227
4122.33 220
4122.48 216
4122.63 214
4122.77 213
4122.92 213
4123.07 214
4123.22 214
4123.36 212
4123.51 208
4123.66 202
4123.81 193
4123.95 182
4124.10 171
4124.25 159
4124.39 149
4124.54 141
4124.69 135
4124.84 132
4124.98 132
4125.13 134
4125.28 136
4125.43 138
4125.57 138
4125.72 136
4125.87 132
4126.01 126
4126.16 119
4126.31 112
4126.46 105
4126.60 99
4126.75 96
4126.90 95
4127.05 97
4127.19 102
4127.34 109
4127.49 118
4127.63 130
4127.78 144
4127.93 159
4128.08 176
4128.22 192
4128.37 207
4128.52 218
4128.67 224
4128.81 225
4128.96 222
4129.11 216
4129.26 210
4129.40 204
4129.55 202
4129.70 203
4129.84 207
4129.99 212
4130.14 218
4130.29 225
4130.43 231
4130.58 237
4130.73 242
4130.88 245
4131.02 249
4131.17 252
4131.32 256
4131.47 263
4131.61 273
4131.76 286
4131.91 301
4132.06 318
4132.20 333
4132.35 345
4132.50 352
4132.65 356
4132.79 357
4132.94 356
4133.09 356
4133.23 358
4133.38 362
4133.53 367
4133.68 372
4133.82 376
4133.97 376
4134.12 371
4134.27 362
4134.41 347
4134.56 329
4134.71 307
4134.86 286
4135.00 266
4135.15 250
4135.30 239
4135.45 233
4135.59 232
4135.74 234
4135.89 239
4136.04 244
4136.18 248
4136.33 251
4136.48 251
4136.63 249
4136.77 245
4136.92 239
4137.07 231
4137.22 222
4137.36 213
4137.51 204
4137.66 194
4137.81 185
4137.95 175
4138.10 166
4138.25 155
4138.40 144
4138.54 132
4138.69 120
4138.84 108
4138.99 98
4139.13 90
4139.28 85
4139.43 84
4139.58 86
4139.72 90
4139.87 96
4140.02 102
4140.17 107
4140.31 111
4140.46 112
4140.61 111
4140.76 107
4140.90 102
4141.05 97
4141.20 92
4141.35 88
4141.49 84
4141.64 83
4141.79 82
4141.94 84
4142.08 88
4142.23 92
4142.38 98
4142.53 105
4142.68 111
4142.82 116
4142.97 118
4143.12 118
4143.27 115
4143.41 110
4143.56 103
4143.71 96
4143.86 89
4144.00 82
4144.15 78
4144.30 74
4144.45 72
4144.59 72
4144.74 73
4144.89 76
4145.04 78
4145.18 81
4145.33 82
4145.48 82
4145.63 79
4145.78 76
4145.92 72
4146.07 67
4146.22 63
4146.37 59
4146.51 55
4146.66 51
4146.81 49
4146.96 47
4147.10 47
4147.25 50
4147.40 55
4147.55 62
4147.69 70
4147.84 80
4147.99 88
4148.14 97
4148.29 104
4148.43 111
4148.58 117
4148.73 123
4148.88 128
4149.02 132
4149.17 135
4149.32 137
4149.47 138
4149.61 136
4149.76 134
4149.91 130
4150.06 125
4150.21 118
4150.35 110
4150.50 99
4150.65 88
4150.80 75
4150.94 62
4151.09 49
4151.24 38
4151.39 27
4151.54 17
4151.68 8
4151.83 0
4151.98 0
4152.13 0
4152.27 0
4152.42 0
4152.57 0
4152.72 0
4152.87 0
4153.01 3
4153.16 16
4153.31 27
4153.46 36
4153.60 41
4153.75 45
4153.90 47
4154.05 49
4154.20 51
4154.34 54
4154.49 57
4154.64 59
4154.79 59
4154.93 56
4155.08 50
4155.23 43
4155.38 35
4155.53 28
4155.67 22
4155.82 17
4155.97 14
4156.12 12
4156.26 12
4156.41 13
4156.56 15
4156.71 20
4156.86 26
4157.00 34
4157.15 43
4157.30 52
4157.45 60
4157.60 68
4157.74 73
4157.89 75
4158.04 75
4158.19 71
4158.33 65
4158.48 57
4158.63 48
4158.78 39
4158.93 32
4159.07 28
4159.22 27
4159.37 29
4159.52 33
4159.67 38
4159.81 42
4159.96 43
4160.11 42
4160.26 38
4160.40 32
4160.55 26
4160.70 20
4160.85 16
4161.00 14
4161.14 15
4161.29 19
4161.44 24
4161.59 30
4161.74 36
4161.88 41
4162.03 43
4162.18 42
4162.33 40
4162.48 37
4162.62 35
4162.77 34
4162.92 35
4163.07 39
4163.22 44
4163.36 49
4163.51 52
4163.66 52
4163.81 49
4163.96 44
4164.10 36
4164.25 27
4164.40 18
4164.55 10
4164.70 4
4164.84 0
4164.99 0
4165.14 0
4165.29 0
4165.44 0
4165.58 0
4165.73 0
4165.88 0
4166.03 0
4166.18 0
4166.32 0
4166.47 3
4166.62 11
4166.77 22
4166.92 34
4167.06 46
4167.21 58
4167.36 69
4167.51 80
4167.66 89
4167.80 97
4167.95 104
4168.10 109
4168.25 111
4168.40 110
4168.54 105
4168.69 97
4168.84 86
4168.99 74
4169.14 60
4169.28 47
4169.43 35
4169.58 26
4169.73 21
4169.88 19
4170.02 20
4170.17 26
4170.32 33
4170.47 43
4170.62 53
4170.76 63
4170.91 72
4171.06 81
4171.21 88
4171.36 93
4171.51 96
4171.65 98
4171.80 99
4171.95 99
4172.10 100
4172.25 102
4172.39 106
4172.54 111
4172.69 118
4172.84 125
4172.99 133
4173.13 142
4173.28 150
4173.43 156
4173.58 162
4173.73 166
4173.88 168
4174.02 166
4174.17 161
4174.32 153
4174.47 141
4174.62 128
4174.76 114
4174.91 101
4175.06 90
4175.21 83
4175.36 78
4175.50 77
4175.65 77
4175.80 78
4175.95 79
4176.10 80
4176.25 81
4176.39 80
4176.54 80
4176.69 81
4176.84 82
4176.99 84
4177.14 86
4177.28 87
4177.43 87
4177.58 85
4177.73 81
4177.88 77
4178.02 73
4178.17 70
4178.32 71
4178.47 74
4178.62 81
4178.77 92
4178.91 104
4179.06 116
4179.21 127
4179.36 137
4179.51 143
4179.65 147
4179.80 149
4179.95 148
4180.10 147
4180.25 144
4180.40 141
4180.54 137
4180.69 132
4180.84 126
4180.99 121
4181.14 117
4181.29 113
4181.43 111
4181.58 111
4181.73 112
4181.88 113
4182.03 115
4182.18 118
4182.32 120
4182.47 122
4182.62 124
4182.77 127
4182.92 131
4183.07 137
4183.21 145
4183.36 154
4183.51 163
4183.66 171
4183.81 177
4183.96 180
4184.10 178
4184.25 174
4184.40 167
4184.55 160
4184.70 153
4184.85 148
4184.99 146
4185.14 145
4185.29 147
4185.44 148
4185.59 150
4185.74 150
4185.88 150
4186.03 151
4186.18 152
4186.33 155
4186.48 159
4186.63 162
4186.77 165
4186.92 166
4187.07 164
4187.22 161
4187.37 155
4187.52 148
4187.66 140
4187.81 130
4187.96 118
4188.11 105
4188.26 89
4188.41 72
4188.55 53
4188.70 36
4188.85 21
4189.00 11
4189.15 4
4189.30 3
4189.44 5
4189.59 9
4189.74 13
4189.89 16
4190.04 18
4190.19 19
4190.34 19
4190.48 20
4190.63 21
4190.78 25
4190.93 30
4191.08 35
4191.23 40
4191.37 44
4191.52 44
4191.67 40
4191.82 33
4191.97 24
4192.12 12
4192.27 0
4192.41 0
4192.56 0
4192.71 0
4192.86 0
4193.01 0
4193.16 0
4193.30 0
4193.45 0
4193.60 10
4193.75 22
4193.90 33
4194.05 44
4194.20 53
4194.34 60
4194.49 64
4194.64 65
4194.79 65
4194.94 64
4195.09 64
4195.24 66
4195.38 69
4195.53 73
4195.68 76
4195.83 78
4195.98 77
4196.13 73
4196.28 67
4196.42 60
4196.57 55
4196.72 52
4196.87 53
4197.02 57
4197.17 64
4197.31 71
4197.46 77
4197.61 82
4197.76 85
4197.91 86
4198.06 86
4198.21 86
4198.35 85
4198.50 86
4198.65 86
4198.80 87
4198.95 88
4199.10 88
4199.25 87
4199.40 85
4199.54 84
4199.69 83
4199.84 85
4199.99 88
4200.14 94
4200.29 103
4200.44 113
4200.58 123
4200.73 133
4200.88 141
4201.03 148
4201.18 153
4201.33 158
4201.48 161
4201.62 164
4201.77 166
4201.92 167
4202.07 168
4202.22 168
4202.37 168
4202.52 167
4202.66 167
4202.81 167
4202.96 168
4203.11 169
4203.26 171
4203.41 173
4203.56 176
4203.71 178
4203.85 181
4204.00 182
4204.15 182
4204.30 180
4204.45 178
4204.60 176
4204.75 174
4204.89 173
4205.04 174
4205.19 176
4205.34 179
4205.49 181
4205.64 181
4205.79 181
4205.94 178
4206.08 175
4206.23 172
4206.38 172
4206.53 175
4206.68 182
4206.83 194
4206.98 208
4207.13 222
4207.27 235
4207.42 243
4207.57 244
4207.72 239
4207.87 228
4208.02 214
4208.17 198
4208.32 185
4208.46 176
4208.61 173
4208.76 175
4208.91 182
4209.06 192
4209.21 203
4209.36 213
4209.51 222
4209.65 229
4209.80 232
4209.95 233
4210.10 230
4210.25 224
4210.40 217
4210.55 208
4210.70 199
4210.84 191
4210.99 185
4211.14 180
4211.29 175
4211.44 169
4211.59 162
4211.74 153
4211.89 142
4212.04 131
4212.18 121
4212.33 113
4212.48 108
4212.63 106
4212.78 107
4212.93 110
4213.08 115
4213.23 121
4213.37 129
4213.52 138
4213.67 147
4213.82 155
4213.97 161
4214.12 163
4214.27 163
4214.42 159
4214.57 153
4214.71 146
4214.86 140
4215.01 136
4215.16 135
4215.31 136
4215.46 138
4215.61 141
4215.76 144
4215.91 146
4216.05 146
4216.20 144
4216.35 142
4216.50 139
4216.65 137
4216.80 136
4216.95 137
4217.10 140
4217.25 145
4217.39 152
4217.54 160
4217.69 167
4217.84 174
4217.99 178
4218.14 181
4218.29 182
4218.44 182
4218.59 183
4218.73 184
4218.88 187
4219.03 191
4219.18 196
4219.33 201
4219.48 207
4219.63 212
4219.78 217
4219.93 220
4220.08 221
4220.22 219
4220.37 216
4220.52 210
4220.67 205
4220.82 201
4220.97 201
4221.12 205
4221.27 214
4221.42 226
4221.57 239
4221.71 250
4221.86 256
4222.01 254
4222.16 245
4222.31 230
4222.46 211
4222.61 191
4222.76 175
4222.91 163
4223.06 156
4223.20 155
4223.35 157
4223.50 160
4223.65 162
4223.80 162
4223.95 159
4224.10 153
4224.25 145
4224.40 136
4224.55 127
4224.69 118
4224.84 109
4224.99 100
4225.14 90
4225.29 79
4225.44 68
4225.59 57
4225.74 46
4225.89 36
4226.04 28
4226.19 21
4226.33 15
4226.48 11
4226.63 7
4226.78 4
4226.93 1
4227.08 0
4227.23 0
4227.38 0
4227.53 0
4227.68 0
4227.83 0
4227.97 0
4228.12 1
4228.27 14
4228.42 29
4228.57 44
4228.72 57
4228.87 66
4229.02 70
4229.17 70
4229.32 67
4229.47 63
4229.61 61
4229.76 62
4229.91 67
4230.06 76
4230.21 88
4230.36 102
4230.51 114
4230.66 123
4230.81 126
4230.96 124
4231.11 118
4231.26 109
4231.40 98
4231.55 88
4231.70 80
4231.85 74
4232.00 69
4232.15 66
4232.30 65
4232.45 66
4232.60 69
4232.75 75
4232.90 81
4233.05 89
4233.19 96
4233.34 101
4233.49 104
4233.64 105
4233.79 105
4233.94 106
4234.09 108
4234.24 112
4234.39 117
4234.54 122
4234.69 124
4234.84 123
4234.98 117
4235.13 108
4235.28 96
4235.43 83
4235.58 71
4235.73 62
4235.88 58
4236.03 56
4236.18 58
4236.33 60
4236.48 62
4236.63 62
4236.78 61
4236.93 58
4237.07 56
4237.22 56
4237.37 60
4237.52 68
4237.67 79
4237.82 93
4237.97 107
4238.12 120
4238.27 132
4238.42 141
4238.57 148
4238.72 155
4238.87 163
4239.01 170
4239.16 176
4239.31 182
4239.46 186
4239.61 188
4239.76 189
4239.91 190
4240.06 190
4240.21 190
4240.36 190
4240.51 189
4240.66 187
4240.81 182
4240.96 175
4241.11 165
4241.25 154
4241.40 142
4241.55 130
4241.70 119
4241.85 109
4242.00 101
4242.15 94
4242.30 90
4242.45 86
4242.60 85
4242.75 83
4242.90 82
4243.05 81
4243.20 79
4243.35 77
4243.50 76
4243.64 75
4243.79 75
4243.94 76
4244.09 79
4244.24 81
4244.39 83
4244.54 84
4244.69 84
4244.84 82
4244.99 80
4245.14 79
4245.29 81
4245.44 85
4245.59 91
4245.74 99
4245.89 104
4246.03 107
4246.18 104
4246.33 96
4246.48 85
4246.63 71
4246.78 58
4246.93 47
4247.08 38
4247.23 31
4247.38 27
4247.53 24
4247.68 23
4247.83 25
4247.98 28
4248.13 35
4248.28 45
4248.43 56
4248.58 67
4248.72 76
4248.87 81
4249.02 82
4249.17 79
4249.32 75
4249.47 71
4249.62 69
4249.77 69
4249.92 72
4250.07 76
4250.22 82
4250.37 89
4250.52 95
4250.67 102
4250.82 108
4250.97 113
4251.12 118
4251.27 122
4251.42 126
4251.57 128
4251.71 129
4251.86 128
4252.01 126
4252.16 123
4252.31 118
4252.46 114
4252.61 111
4252.76 112
4252.91 116
4253.06 125
4253.21 139
4253.36 157
4253.51 176
4253.66 193
4253.81 207
4253.96 217
4254.11 223
4254.26 224
4254.41 223
4254.56 221
4254.71 217
4254.86 212
4255.00 206
4255.15 198
4255.30 187
4255.45 175
4255.60 160
4255.75 146
4255.90 131
4256.05 119
4256.20 110
4256.35 104
4256.50 102
4256.65 103
4256.80 106
4256.95 110
4257.10 115
4257.25 120
4257.40 125
4257.55 130
4257.70 135
4257.85 140
4258.00 143
4258.15 145
4258.30 144
4258.45 142
4258.60 137
4258.75 132
4258.89 128
4259.04 127
4259.19 131
4259.34 140
4259.49 155
4259.64 173
4259.79 195
4259.94 217
4260.09 239
4260.24 259
4260.39 277
4260.54 292
4260.69 305
4260.84 318
4260.99 331
4261.14 344
4261.29 357
4261.44 370
4261.59 384
4261.74 398
4261.89 412
4262.04 426
4262.19 437
4262.34 446
4262.49 451
4262.64 451
4262.79 447
4262.94 440
4263.09 430
4263.24 420
4263.39 411
4263.54 403
4263.68 398
4263.83 394
4263.98 393
4264.13 392
4264.28 392
4264.43 392
4264.58 392
4264.73 393
4264.88 394
4265.03 398
4265.18 403
4265.33 413
4265.48 426
4265.63 441
4265.78 459
4265.93 478
4266.08 495
4266.23 510
4266.38 521
4266.53 529
4266.68 534
4266.83 536
4266.98 536
4267.13 535
4267.28 532
4267.43 527
4267.58 520
4267.73 511
4267.88 499
4268.03 486
4268.18 471
4268.33 457
4268.48 445
4268.63 437
4268.78 434
4268.93 435
4269.08 440
4269.23 449
4269.38 459
4269.53 470
4269.68 480
4269.83 488
4269.98 495
4270.13 500
4270.28 503
4270.43 504
4270.58 504
4270.73 502
4270.87 497
4271.02 491
4271.17 483
4271.32 475
4271.47 466
4271.62 459
4271.77 454
4271.92 450
4272.07 448
4272.22 446
4272.37 443
4272.52 440
4272.67 435
4272.82 428
4272.97 419
4273.12 409
4273.27 400
4273.42 392
4273.57 387
4273.72 385
4273.87 388
4274.02 394
4274.17 405
4274.32 418
4274.47 433
4274.62 449
4274.77 466
4274.92 484
4275.07 503
4275.22 524
4275.37 547
4275.52 573
4275.67 600
4275.82 630
4275.97 661
4276.12 692
4276.27 723
4276.42 753
4276.57 784
4276.72 817
4276.87 854
4277.02 897
4277.17 946
4277.32 1001
4277.47 1062
4277.62 1126
4277.77 1190
4277.92 1253
4278.07 1312
4278.22 1369
4278.37 1423
4278.52 1478
4278.67 1536
4278.82 1599
4278.97 1669
4279.12 1746
4279.27 1829
4279.42 1917
4279.57 2007
4279.72 2097
4279.87 2183
4280.02 2265
4280.17 2342
4280.32 2412
4280.47 2475
4280.62 2533
4280.77 2585
4280.92 2633
4281.07 2676
4281.22 2715
4281.37 2750
4281.52 2782
4281.67 2811
4281.82 2835
4281.97 2856
4282.12 2872
4282.27 2883
4282.42 2887
4282.57 2884
4282.72 2873
4282.87 2853
4283.02 2826
4283.17 2793
4283.32 2756
4283.47 2718
4283.62 2680
4283.77 2644
4283.92 2609
4284.07 2575
4284.22 2541
4284.37 2504
4284.52 2465
4284.67 2421
4284.82 2374
4284.97 2322
4285.12 2266
4285.27 2206
4285.42 2143
4285.57 2077
4285.72 2011
4285.87 1947
4286.02 1885
4286.17 1826
4286.32 1770
4286.47 1717
4286.62 1664
4286.77 1612
4286.92 1558
4287.07 1503
4287.22 1448
4287.38 1393
4287.53 1339
4287.68 1288
4287.83 1239
4287.98 1193
4288.13 1151
4288.28 1111
4288.43 1074
4288.58 1040
4288.73 1008
4288.88 979
4289.03 953
4289.18 930
4289.33 911
4289.48 896
4289.63 886
4289.78 878
4289.93 871
4290.08 865
4290.23 860
4290.38 854
4290.53 851
4290.68 850
4290.83 854
4290.98 865
4291.13 880
4291.28 900
4291.43 923
4291.58 945
4291.73 966
4291.88 984
4292.03 1001
4292.18 1016
4292.33 1032
4292.48 1051
4292.63 1074
4292.78 1100
4292.93 1129
4293.08 1159
4293.23 1189
4293.38 1217
4293.53 1241
4293.68 1260
4293.83 1274
4293.98 1284
4294.13 1290
4294.28 1294
4294.43 1295
4294.59 1296
4294.74 1296
4294.89 1296
4295.04 1295
4295.19 1292
4295.34 1288
4295.49 1281
4295.64 1270
4295.79 1256
4295.94 1237
4296.09 1213
4296.24 1187
4296.39 1158
4296.54 1128
4296.69 1098
4296.84 1069
4296.99 1042
4297.14 1018
4297.29 997
4297.44 978
4297.59 961
4297.74 945
4297.89 929
4298.04 912
4298.19 893
4298.34 871
4298.49 846
4298.64 820
4298.79 792
4298.94 762
4299.09 732
4299.24 700
4299.40 668
4299.55 636
4299.70 603
4299.85 572
4300.00 542
4300.15 514
4300.30 488
4300.45 464
4300.60 441
4300.75 419
4300.90 397
4301.05 377
4301.20 358
4301.35 342
4301.50 329
4301.65 321
4301.80 316
4301.95 315
4302.10 315
4302.25 316
4302.40 316
4302.55 313
4302.70 307
4302.85 298
4303.00 287
4303.15 276
4303.31 267
4303.46 259
4303.61 254
4303.76 251
4303.91 248
4304.06 245
4304.21 242
4304.36 239
4304.51 235
4304.66 232
4304.81 231
4304.96 230
4305.11 232
4305.26 234
4305.41 237
4305.56 242
4305.71 247
4305.86 253
4306.01 258
4306.16 262
4306.31 263
4306.46 261
4306.62 255
4306.77 246
4306.92 235
4307.07 224
4307.22 214
4307.37 205
4307.52 198
4307.67 192
4307.82 185
4307.97 176
4308.12 166
4308.27 155
4308.42 144
4308.57 135
4308.72 128
4308.87 123
4309.02 120
4309.17 117
4309.32 114
4309.47 109
4309.63 104
4309.78 98
4309.93 93
4310.08 92
4310.23 94
4310.38 99
4310.53 105
4310.68 111
4310.83 116
4310.98 117
4311.13 115
4311.28 109
4311.43 101
4311.58 92
4311.73 83
4311.88 74
4312.03 65
4312.19 58
4312.34 52
4312.49 47
4312.64 45
4312.79 44
4312.94 47
4313.09 52
4313.24 60
4313.39 70
4313.54 80
4313.69 88
4313.84 95
4313.99 99
4314.14 99
4314.29 96
4314.44 89
4314.59 80
4314.75 70
4314.90 61
4315.05 52
4315.20 45
4315.35 41
4315.50 41
4315.65 43
4315.80 48
4315.95 54
4316.10 62
4316.25 70
4316.40 78
4316.55 86
4316.70 95
4316.85 103
4317.00 110
4317.16 114
4317.31 116
4317.46 113
4317.61 106
4317.76 96
4317.91 84
4318.06 73
4318.21 63
4318.36 55
4318.51 51
4318.66 49
4318.81 48
4318.96 49
4319.11 50
4319.27 52
4319.42 54
4319.57 57
4319.72 60
4319.87 64
4320.02 68
4320.17 73
4320.32 79
4320.47 87
4320.62 96
4320.77 106
4320.92 116
4321.07 124
4321.22 130
4321.38 132
4321.53 132
4321.68 128
4321.83 124
4321.98 119
4322.13 115
4322.28 113
4322.43 113
4322.58 115
4322.73 117
4322.88 120
4323.03 123
4323.18 125
4323.34 127
4323.49 128
4323.64 129
4323.79 129
4323.94 129
4324.09 129
4324.24 129
4324.39 130
4324.54 131
4324.69 133
4324.84 133
4324.99 131
4325.14 127
4325.30 120
4325.45 111
4325.60 101
4325.75 92
4325.90 85
4326.05 82
4326.20 81
4326.35 83
4326.50 85
4326.65 85
4326.80 82
4326.95 75
4327.11 65
4327.26 53
4327.41 39
4327.56 25
4327.71 13
4327.86 2
4328.01 0
4328.16 0
4328.31 0
4328.46 0
4328.61 0
4328.76 4
4328.92 11
4329.07 18
4329.22 24
4329.37 28
4329.52 30
4329.67 29
4329.82 27
4329.97 23
4330.12 17
4330.27 9
4330.42 1
4330.58 0
4330.73 0
4330.88 0
4331.03 0
4331.18 0
4331.33 0
4331.48 0
4331.63 3
4331.78 10
4331.93 15
4332.08 17
4332.24 16
4332.39 12
4332.54 6
4332.69 1
4332.84 0
4332.99 0
4333.14 0
4333.29 0
4333.44 0
4333.59 2
4333.74 11
4333.90 25
4334.05 41
4334.20 60
4334.35 80
4334.50 100
4334.65 118
4334.80 132
4334.95 141
4335.10 144
4335.25 142
4335.41 136
4335.56 128
4335.71 120
4335.86 113
4336.01 109
4336.16 109
4336.31 111
4336.46 114
4336.61 118
4336.76 122
4336.92 126
4337.07 128
4337.22 129
4337.37 130
4337.52 133
4337.67 136
4337.82 139
4337.97 143
4338.12 146
4338.27 148
4338.43 149
4338.58 148
4338.73 147
4338.88 145
4339.03 144
4339.18 144
4339.33 146
4339.48 151
4339.63 159
4339.79 170
4339.94 185
4340.09 202
4340.24 220
4340.39 239
4340.54 255
4340.69 270
4340.84 280
4340.99 287
4341.14 290
4341.30 289
4341.45 283
4341.60 274
4341.75 261
4341.90 246
4342.05 229
4342.20 212
4342.35 198
4342.50 186
4342.66 178
4342.81 172
4342.96 168
4343.11 166
4343.26 165
4343.41 164
4343.56 163
4343.71 163
4343.86 163
4344.02 163
4344.17 162
4344.32 160
4344.47 156
4344.62 150
4344.77 141
4344.92 130
4345.07 118
4345.23 105
4345.38 92
4345.53 81
4345.68 71
4345.83 62
4345.98 55
4346.13 48
4346.28 43
4346.43 38
4346.59 35
4346.74 33
4346.89 34
4347.04 37
4347.19 42
4347.34 48
4347.49 55
4347.64 61
4347.80 64
4347.95 64
4348.10 61
4348.25 56
4348.40 50
4348.55 45
4348.70 40
4348.85 37
4349.00 34
4349.16 31
4349.31 27
4349.46 23
4349.61 17
4349.76 11
4349.91 5
4350.06 0
4350.21 0
4350.37 0
4350.52 0
4350.67 0
4350.82 0
4350.97 0
4351.12 0
4351.27 0
4351.42 10
4351.58 21
4351.73 32
4351.88 43
4352.03 52
4352.18 58
4352.33 62
4352.48 62
4352.63 61
4352.79 58
4352.94 54
4353.09 50
4353.24 46
4353.39 44
4353.54 42
4353.69 43
4353.85 45
4354.00 49
4354.15 56
4354.30 62
4354.45 68
4354.60 72
4354.75 72
4354.90 69
4355.06 63
4355.21 55
4355.36 47
4355.51 42
4355.66 42
4355.81 47
4355.96 56
4356.12 67
4356.27 79
4356.42 90
4356.57 96
4356.72 99
4356.87 98
4357.02 94
4357.17 88
4357.33 80
4357.48 73
4357.63 67
4357.78 63
4357.93 61
4358.08 63
4358.23 68
4358.39 77
4358.54 89
4358.69 101
4358.84 113
4358.99 124
4359.14 132
4359.29 139
4359.45 145
4359.60 152
4359.75 161
4359.90 171
4360.05 184
4360.20 198
4360.35 214
4360.51 229
4360.66 242
4360.81 253
4360.96 260
4361.11 263
4361.26 262
4361.41 257
4361.57 249
4361.72 239
4361.87 229
4362.02 219
4362.17 209
4362.32 201
4362.47 194
4362.63 188
4362.78 182
4362.93 178
4363.08 174
4363.23 172
4363.38 171
4363.53 172
4363.69 174
4363.84 176
4363.99 177
4364.14 178
4364.29 176
4364.44 172
4364.59 168
4364.75 163
4364.90 158
4365.05 152
4365.20 147
4365.35 140
4365.50 132
4365.66 122
4365.81 110
4365.96 97
4366.11 87
4366.26 79
4366.41 75
4366.56 76
4366.72 79
4366.87 84
4367.02 89
4367.17 92
4367.32 93
4367.47 91
4367.63 88
4367.78 83
4367.93 78
4368.08 73
4368.23 70
4368.38 68
4368.53 70
4368.69 75
4368.84 83
4368.99 92
4369.14 101
4369.29 106
4369.44 107
4369.60 103
4369.75 93
4369.90 81
4370.05 67
4370.20 54
4370.35 44
4370.50 37
4370.66 34
4370.81 35
4370.96 37
4371.11 41
4371.26 45
4371.41 48
4371.57 52
4371.72 55
4371.87 57
4372.02 60
4372.17 62
4372.32 64
4372.48 64
4372.63 64
4372.78 63
4372.93 62
4373.08 63
4373.23 65
4373.39 70
4373.54 78
4373.69 88
4373.84 100
4373.99 112
4374.14 123
4374.30 132
4374.45 137
4374.60 139
4374.75 138
4374.90 133
4375.05 127
4375.21 120
4375.36 115
4375.51 111
4375.66 108
4375.81 107
4375.96 107
4376.12 107
4376.27 108
4376.42 107
4376.57 104
4376.72 99
4376.87 93
4377.03 84
4377.18 74
4377.33 65
4377.48 57
4377.63 51
4377.78 49
4377.94 50
4378.09 56
4378.24 65
4378.39 76
4378.54 88
4378.69 100
4378.85 110
4379.00 116
4379.15 117
4379.30 112
4379.45 102
4379.61 87
4379.76 70
4379.91 51
4380.06 33
4380.21 18
4380.36 6
4380.52 0
4380.67 0
4380.82 0
4380.97 0
4381.12 0
4381.27 0
4381.43 0
4381.58 0
4381.73 0
4381.88 3
4382.03 11
4382.19 22
4382.34 34
4382.49 47
4382.64 60
4382.79 73
4382.94 83
4383.10 90
4383.25 93
4383.40 92
4383.55 87
4383.70 81
4383.86 74
4384.01 67
4384.16 63
4384.31 59
4384.46 57
4384.61 55
4384.77 52
4384.92 50
4385.07 49
4385.22 49
4385.37 51
4385.53 56
4385.68 64
4385.83 72
4385.98 80
4386.13 85
4386.29 87
4386.44 85
4386.59 80
4386.74 74
4386.89 67
4387.04 62
4387.20 58
4387.35 57
4387.50 58
4387.65 59
4387.80 61
4387.96 63
4388.11 66
4388.26 68
4388.41 72
4388.56 78
4388.72 86
4388.87 95
4389.02 105
4389.17 116
4389.32 128
4389.47 140
4389.63 151
4389.78 163
4389.93 173
4390.08 181
4390.23 187
4390.39 189
4390.54 186
4390.69 179
4390.84 168
4390.99 155
4391.15 140
4391.30 127
4391.45 115
4391.60 108
4391.75 107
4391.91 110
4392.06 117
4392.21 127
4392.36 138
4392.51 147
4392.67 153
4392.82 155
4392.97 155
4393.12 151
4393.27 147
4393.43 142
4393.58 138
4393.73 134
4393.88 131
4394.03 127
4394.19 123
4394.34 116
4394.49 107
4394.64 95
4394.79 81
4394.95 66
4395.10 53
4395.25 41
4395.40 32
4395.55 27
4395.71 24
4395.86 23
4396.01 23
4396.16 22
4396.31 22
4396.47 21
4396.62 19
4396.77 18
4396.92 18
4397.07 19
4397.23 21
4397.38 23
4397.53 26
4397.68 28
4397.83 29
4397.99 28
4398.14 27
4398.29 25
4398.44 23
4398.60 21
4398.75 20
4398.90 19
4399.05 18
4399.20 16
4399.36 13
4399.51 9
4399.66 5
4399.81 0
4399.96 0
4400.12 0
4400.27 0
4400.42 0
4400.57 0
4400.72 0
4400.88 0
4401.03 0
4401.18 2
4401.33 4
4401.49 8
4401.64 13
4401.79 20
4401.94 30
4402.09 40
4402.25 52
4402.40 62
4402.55 70
4402.70 76
4402.85 80
4403.01 83
4403.16 86
4403.31 92
4403.46 100
4403.62 112
4403.77 126
4403.92 142
4404.07 157
4404.22 173
4404.38 187
4404.53 200
4404.68 212
4404.83 222
4404.98 231
4405.14 238
4405.29 244
4405.44 250
4405.59 256
4405.75 263
4405.90 273
4406.05 285
4406.20 297
4406.35 309
4406.51 319
4406.66 326
4406.81 330
4406.96 333
4407.12 335
4407.27 338
4407.42 342
4407.57 348
4407.72 354
4407.88 361
4408.03 368
4408.18 374
4408.33 380
4408.49 385
4408.64 390
4408.79 394
4408.94 395
4409.10 393
4409.25 388
4409.40 380
4409.55 370
4409.70 358
4409.86 344
4410.01 329
4410.16 313
4410.31 295
4410.47 276
4410.62 256
4410.77 237
4410.92 219
4411.07 203
4411.23 188
4411.38 174
4411.53 160
4411.68 146
4411.84 131
4411.99 114
4412.14 98
4412.29 82
4412.45 67
4412.60 54
4412.75 42
4412.90 32
4413.05 23
4413.21 15
4413.36 8
4413.51 3
4413.66 0
4413.82 0
4413.97 3
4414.12 10
4414.27 19
4414.43 28
4414.58 36
4414.73 41
4414.88 42
4415.04 40
4415.19 36
4415.34 32
4415.49 28
4415.64 28
4415.80 29
4415.95 33
4416.10 37
4416.25 39
4416.41 40
4416.56 38
4416.71 33
4416.86 26
4417.02 20
4417.17 15
4417.32 12
4417.47 13
4417.63 16
4417.78 21
4417.93 25
4418.08 28
4418.24 29
4418.39 27
4418.54 23
4418.69 19
4418.85 14
4419.00 11
4419.15 9
4419.30 9
4419.46 11
4419.61 13
4419.76 16
4419.91 18
4420.06 19
4420.22 18
4420.37 17
4420.52 14
4420.67 10
4420.83 5
4420.98 0
4421.13 0
4421.28 0
4421.44 0
4421.59 0
4421.74 0
4421.89 11
4422.05 25
4422.20 39
4422.35 54
4422.50 67
4422.66 76
4422.81 83
4422.96 84
4423.11 82
4423.27 76
4423.42 68
4423.57 57
4423.72 46
4423.88 37
4424.03 30
4424.18 26
4424.33 25
4424.49 25
4424.64 26
4424.79 25
4424.94 23
4425.10 19
4425.25 13
4425.40 7
4425.55 2
4425.71 0
4425.86 0
4426.01 0
4426.17 0
4426.32 0
4426.47 0
4426.62 2
4426.78 4
4426.93 4
4427.08 4
4427.23 2
4427.39 1
4427.54 0
4427.69 0
4427.84 0
4428.00 3
4428.15 7
4428.30 10
4428.45 13
4428.61 14
4428.76 12
4428.91 9
4429.06 5
4429.22 1
4429.37 0
4429.52 0
4429.67 4
4429.83 10
4429.98 18
4430.13 26
4430.29 35
4430.44 42
4430.59 48
4430.74 54
4430.90 59
4431.05 64
4431.20 67
4431.35 69
4431.51 69
4431.66 67
4431.81 63
4431.96 60
4432.12 57
4432.27 56
4432.42 57
4432.57 60
4432.73 64
4432.88 67
4433.03 69
4433.19 70
4433.34 70
4433.49 69
4433.64 68
4433.80 66
4433.95 65
4434.10 64
4434.25 61
4434.41 59
4434.56 56
4434.71 54
4434.87 53
4435.02 54
4435.17 56
4435.32 58
4435.48 60
4435.63 60
4435.78 57
4435.93 53
4436.09 47
4436.24 43
4436.39 41
4436.55 43
4436.70 49
4436.85 57
4437.00 66
4437.16 74
4437.31 80
4437.46 83
4437.61 85
4437.77 87
4437.92 89
4438.07 93
4438.23 98
4438.38 103
4438.53 109
4438.68 112
4438.84 113
4438.99 110
4439.14 106
4439.29 100
4439.45 96
4439.60 94
4439.75 94
4439.91 95
4440.06 96
4440.21 96
4440.36 93
4440.52 87
4440.67 79
4440.82 72
4440.98 66
4441.13 64
4441.28 64
4441.43 68
4441.59 73
4441.74 78
4441.89 81
4442.05 83
4442.20 83
4442.35 83
4442.50 83
4442.66 84
4442.81 87
4442.96 89
4443.12 92
4443.27 93
4443.42 92
4443.57 89
4443.73 86
4443.88 82
4444.03 78
4444.19 74
4444.34 73
4444.49 73
4444.64 76
4444.80 82
4444.95 89
4445.10 98
4445.26 107
4445.41 117
4445.56 125
4445.71 131
4445.87 133
4446.02 133
4446.17 131
4446.33 126
4446.48 120
4446.63 113
4446.78 107
4446.94 101
4447.09 95
4447.24 91
4447.40 88
4447.55 87
4447.70 89
4447.85 91
4448.01 95
4448.16 99
4448.31 104
4448.47 107
4448.62 107
4448.77 106
4448.93 103
4449.08 99
4449.23 94
4449.38 91
4449.54 88
4449.69 86
4449.84 84
4450.00 81
4450.15 76
4450.30 70
4450.46 61
4450.61 53
4450.76 44
4450.91 37
4451.07 32
4451.22 29
4451.37 28
4451.53 30
4451.68 33
4451.83 36
4451.98 40
4452.14 44
4452.29 49
4452.44 53
4452.60 58
4452.75 64
4452.90 71
4453.06 79
4453.21 88
4453.36 99
4453.52 110
4453.67 121
4453.82 132
4453.97 142
4454.13 150
4454.28 155
4454.43 158
4454.59 157
4454.74 153
4454.89 148
4455.05 141
4455.20 133
4455.35 125
4455.50 117
4455.66 111
4455.81 104
4455.96 99
4456.12 94
4456.27 89
4456.42 84
4456.58 81
4456.73 78
4456.88 76
4457.04 76
4457.19 78
4457.34 80
4457.49 84
4457.65 89
4457.80 96
4457.95 103
4458.11 112
4458.26 122
4458.41 133
4458.57 143
4458.72 153
4458.87 161
4459.03 167
4459.18 170
4459.33 170
4459.49 170
4459.64 169
4459.79 167
4459.94 166
4460.10 165
4460.25 164
4460.40 161
4460.56 158
4460.71 153
4460.86 148
4461.02 144
4461.17 142
4461.32 143
4461.48 146
4461.63 152
4461.78 160
4461.94 168
4462.09 175
4462.24 180
4462.40 183
4462.55 185
4462.70 186
4462.85 186
4463.01 186
4463.16 186
4463.31 185
4463.47 182
4463.62 177
4463.77 169
4463.93 159
4464.08 147
4464.23 135
4464.39 122
4464.54 110
4464.69 98
4464.85 87
4465.00 78
4465.15 71
4465.31 68
4465.46 68
4465.61 72
4465.77 79
4465.92 87
4466.07 94
4466.23 99
4466.38 102
4466.53 104
4466.69 104
4466.84 104
4466.99 105
4467.15 107
4467.30 108
4467.45 110
4467.60 111
4467.76 112
4467.91 113
4468.06 115
4468.22 119
4468.37 124
4468.52 130
4468.68 137
4468.83 141
4468.98 143
4469.14 141
4469.29 135
4469.44 126
4469.60 116
4469.75 105
4469.90 94
4470.06 85
4470.21 78
4470.36 74
4470.52 71
4470.67 70
4470.82 71
4470.98 72
4471.13 74
4471.28 75
4471.44 75
4471.59 75
4471.74 74
4471.90 74
4472.05 74
4472.20 76
4472.36 80
4472.51 85
4472.66 93
4472.82 103
4472.97 113
4473.12 124
4473.28 134
4473.43 143
4473.58 148
4473.74 149
4473.89 147
4474.04 141
4474.20 133
4474.35 125
4474.50 117
4474.66 110
4474.81 106
4474.96 103
4475.12 99
4475.27 94
4475.43 86
4475.58 75
4475.73 60
4475.89 43
4476.04 25
4476.19 7
4476.35 0
4476.50 0
4476.65 0
4476.81 0
4476.96 0
4477.11 0
4477.27 0
4477.42 0
4477.57 9
4477.73 20
4477.88 29
4478.03 37
4478.19 43
4478.34 50
4478.49 58
4478.65 68
4478.80 80
4478.95 92
4479.11 104
4479.26 112
4479.41 117
4479.57 117
4479.72 114
4479.87 110
4480.03 105
4480.18 104
4480.34 106
4480.49 113
4480.64 123
4480.80 135
4480.95 148
4481.10 159
4481.26 167
4481.41 172
4481.56 172
4481.72 168
4481.87 162
4482.02 153
4482.18 145
4482.33 137
4482.48 132
4482.64 128
4482.79 126
4482.95 125
4483.10 125
4483.25 124
4483.41 121
4483.56 118
4483.71 113
4483.87 109
4484.02 107
4484.17 108
4484.33 112
4484.48 119
4484.63 129
4484.79 139
4484.94 149
4485.09 156
4485.25 159
4485.40 159
4485.56 156
4485.71 152
4485.86 149
4486.02 147
4486.17 149
4486.32 154
4486.48 163
4486.63 174
4486.78 185
4486.94 196
4487.09 204
4487.25 210
4487.40 214
4487.55 216
4487.71 217
4487.86 219
4488.01 223
4488.17 229
4488.32 239
4488.47 250
4488.63 262
4488.78 272
4488.93 280
4489.09 284
4489.24 284
4489.40 280
4489.55 274
4489.70 266
4489.86 257
4490.01 250
4490.16 244
4490.32 239
4490.47 236
4490.63 233
4490.78 230
4490.93 227
4491.09 223
4491.24 221
4491.39 220
4491.55 222
4491.70 228
4491.85 235
4492.01 245
4492.16 254
4492.32 261
4492.47 265
4492.62 263
4492.78 256
4492.93 244
4493.08 227
4493.24 208
4493.39 188
4493.55 170
4493.70 153
4493.85 141
4494.01 133
4494.16 131
4494.31 134
4494.47 140
4494.62 150
4494.78 162
4494.93 174
4495.08 186
4495.24 196
4495.39 204
4495.54 210
4495.70 212
4495.85 212
4496.00 209
4496.16 206
4496.31 203
4496.47 200
4496.62 199
4496.77 199
4496.93 201
4497.08 205
4497.24 208
4497.39 212
4497.54 216
4497.70 219
4497.85 221
4498.00 222
4498.16 222
4498.31 221
4498.47 220
4498.62 219
4498.77 220
4498.93 223
4499.08 230
4499.23 239
4499.39 250
4499.54 263
4499.70 275
4499.85 285
4500.00 293
4500.16 299
4500.31 302
4500.47 305
4500.62 308
4500.77 312
4500.93 317
4501.08 324
4501.23 331
4501.39 340
4501.54 348
4501.70 358
4501.85 368
4502.00 377
4502.16 386
4502.31 392
4502.47 396
4502.62 396
4502.77 393
4502.93 386
4503.08 378
4503.23 368
4503.39 358
4503.54 348
4503.70 339
4503.85 331
4504.00 326
4504.16 322
4504.31 321
4504.47 322
4504.62 325
4504.77 327
4504.93 330
4505.08 330
4505.24 328
4505.39 324
4505.54 318
4505.70 310
4505.85 301
4506.00 291
4506.16 282
4506.31 276
4506.47 272
4506.62 272
4506.77 276
4506.93 283
4507.08 294
4507.24 306
4507.39 320
4507.54 333
4507.70 347
4507.85 360
4508.01 373
4508.16 383
4508.31 392
4508.47 397
4508.62 398
4508.78 395
4508.93 388
4509.08 378
4509.24 367
4509.39 355
4509.55 347
4509.70 341
4509.85 340
4510.01 342
4510.16 349
4510.32 359
4510.47 371
4510.62 384
4510.78 398
4510.93 410
4511.09 420
4511.24 428
4511.39 433
4511.55 435
4511.70 437
4511.86 437
4512.01 439
4512.16 441
4512.32 443
4512.47 445
4512.63 444
4512.78 441
4512.93 435
4513.09 426
4513.24 416
4513.40 405
4513.55 396
4513.70 389
4513.86 384
4514.01 379
4514.17 372
4514.32 365
4514.47 355
4514.63 344
4514.78 334
4514.94 325
4515.09 319
4515.25 317
4515.40 316
4515.55 316
4515.71 315
4515.86 313
4516.02 309
4516.17 304
4516.32 298
4516.48 294
4516.63 291
4516.79 290
4516.94 291
4517.09 293
4517.25 293
4517.40 291
4517.56 285
4517.71 275
4517.87 261
4518.02 244
4518.17 227
4518.33 211
4518.48 198
4518.64 188
4518.79 182
4518.94 179
4519.10 177
4519.25 176
4519.41 174
4519.56 170
4519.71 165
4519.87 158
4520.02 149
4520.18 139
4520.33 128
4520.49 119
4520.64 111
4520.79 105
4520.95 104
4521.10 108
4521.26 116
4521.41 128
4521.56 142
4521.72 154
4521.87 162
4522.03 164
4522.18 157
4522.34 142
4522.49 123
4522.64 102
4522.80 82
4522.95 67
4523.11 59
4523.26 57
4523.42 60
4523.57 68
4523.72 78
4523.88 90
4524.03 102
4524.19 115
4524.34 127
4524.50 140
4524.65 153
4524.80 164
4524.96 172
4525.11 178
4525.27 179
4525.42 177
4525.57 172
4525.73 165
4525.88 159
4526.04 154
4526.19 153
4526.35 157
4526.50 164
4526.65 175
4526.81 189
4526.96 206
4527.12 225
4527.27 246
4527.43 269
4527.58 291
4527.73 314
4527.89 335
4528.04 353
4528.20 367
4528.35 377
4528.51 381
4528.66 381
4528.81 376
4528.97 369
4529.12 359
4529.28 349
4529.43 339
4529.59 331
4529.74 325
4529.90 320
4530.05 316
4530.20 312
4530.36 307
4530.51 302
4530.67 296
4530.82 291
4530.98 286
4531.13 284
4531.28 284
4531.44 287
4531.59 293
4531.75 300
4531.90 308
4532.06 314
4532.21 318
4532.36 318
4532.52 315
4532.67 309
4532.83 303
4532.98 295
4533.14 288
4533.29 282
4533.45 276
4533.60 270
4533.75 264
4533.91 257
4534.06 249
4534.22 242
4534.37 235
4534.53 228
4534.68 221
4534.84 214
4534.99 207
4535.14 198
4535.30 189
4535.45 181
4535.61 173
4535.76 167
4535.92 165
4536.07 167
4536.23 175
4536.38 186
4536.53 199
4536.69 214
4536.84 227
4537.00 238
4537.15 246
4537.31 252
4537.46 256
4537.62 259
4537.77 262
4537.92 265
4538.08 266
4538.23 264
4538.39 261
4538.54 255
4538.70 247
4538.85 239
4539.01 232
4539.16 227
4539.31 226
4539.47 228
4539.62 233
4539.78 240
4539.93 248
4540.09 255
4540.24 261
4540.40 265
4540.55 268
4540.71 268
4540.86 266
4541.01 263
4541.17 260
4541.32 255
4541.48 250
4541.63 244
4541.79 235
4541.94 224
4542.10 211
4542.25 198
4542.41 187
4542.56 180
4542.71 179
4542.87 183
4543.02 194
4543.18 208
4543.33 224
4543.49 239
4543.64 253
4543.80 264
4543.95 272
4544.11 278
4544.26 281
4544.41 283
4544.57 284
4544.72 283
4544.88 282
4545.03 280
4545.19 279
4545.34 279
4545.50 279
4545.65 280
4545.81 282
4545.96 283
4546.12 282
4546.27 279
4546.42 274
4546.58 267
4546.73 258
4546.89 248
4547.04 239
4547.20 231
4547.35 225
4547.51 221
4547.66 218
4547.82 216
4547.97 214
4548.13 212
4548.28 209
4548.43 206
4548.59 202
4548.74 198
4548.90 194
4549.05 191
4549.21 188
4549.36 186
4549.52 185
4549.67 186
4549.83 187
4549.98 189
4550.14 190
4550.29 188
4550.45 185
4550.60 180
4550.75 173
4550.91 167
4551.06 161
4551.22 159
4551.37 159
4551.53 161
4551.68 165
4551.84 169
4551.99 172
4552.15 175
4552.30 174
4552.46 171
4552.61 166
4552.77 158
4552.92 148
4553.08 136
4553.23 124
4553.38 111
4553.54 98
4553.69 87
4553.85 76
4554.00 67
4554.16 61
4554.31 57
4554.47 56
4554.62 59
4554.78 64
4554.93 71
4555.09 81
4555.24 91
4555.40 100
4555.55 109
4555.71 116
4555.86 122
4556.02 126
4556.17 128
4556.33 130
4556.48 132
4556.63 133
4556.79 134
4556.94 133
4557.10 131
4557.25 129
4557.41 126
4557.56 123
4557.72 120
4557.87 118
4558.03 117
4558.18 116
4558.34 115
4558.49 112
4558.65 107
4558.80 99
4558.96 89
4559.11 77
4559.27 65
4559.42 53
4559.58 43
4559.73 33
4559.89 25
4560.04 17
4560.20 9
4560.35 1
4560.51 0
4560.66 0
4560.82 0
4560.97 0
4561.12 0
4561.28 0
4561.43 0
4561.59 0
4561.74 11
4561.90 28
4562.05 47
4562.21 64
4562.36 79
4562.52 90
4562.67 95
4562.83 95
4562.98 92
4563.14 86
4563.29 81
4563.45 76
4563.60 73
4563.76 70
4563.91 69
4564.07 67
4564.22 64
4564.38 60
4564.53 55
4564.69 50
4564.84 46
4565.00 42
4565.15 40
4565.31 39
4565.46 40
4565.62 41
4565.77 42
4565.93 44
4566.08 45
4566.24 47
4566.39 48
4566.55 50
4566.70 52
4566.86 54
4567.01 56
4567.17 58
4567.32 59
4567.48 61
4567.63 64
4567.79 67
4567.94 72
4568.10 77
4568.25 82
4568.41 87
4568.56 91
4568.72 93
4568.87 94
4569.03 95
4569.18 96
4569.34 97
4569.49 99
4569.65 101
4569.80 103
4569.96 103
4570.11 102
4570.27 98
4570.42 93
4570.58 86
4570.73 79
4570.89 73
4571.04 68
4571.20 65
4571.35 67
4571.51 72
4571.66 80
4571.82 90
4571.97 99
4572.13 106
4572.28 109
4572.44 107
4572.59 102
4572.75 94
4572.90 85
4573.06 78
4573.21 74
4573.37 72
4573.52 74
4573.68 78
4573.83 85
4573.99 93
4574.14 103
4574.30 114
4574.45 125
4574.61 134
4574.76 141
4574.92 145
4575.07 144
4575.23 141
4575.38 134
4575.54 126
4575.69 117
4575.85 109
4576.00 103
4576.16 97
4576.31 93
4576.47 89
4576.62 85
4576.78 81
4576.93 77
4577.09 74
4577.25 71
4577.40 69
4577.56 67
4577.71 65
4577.87 65
4578.02 66
4578.18 70
4578.33 78
4578.49 88
4578.64 102
4578.80 116
4578.95 129
4579.11 138
4579.26 144
4579.42 146
4579.57 144
4579.73 140
4579.88 136
4580.04 133
4580.19 131
4580.35 130
4580.50 127
4580.66 122
4580.81 115
4580.97 106
4581.12 97
4581.28 91
4581.44 88
4581.59 89
4581.75 95
4581.90 104
4582.06 114
4582.21 124
4582.37 131
4582.52 136
4582.68 138
4582.83 139
4582.99 138
4583.14 136
4583.30 133
4583.45 131
4583.61 127
4583.76 124
4583.92 120
4584.07 116
4584.23 113
4584.38 112
4584.54 112
4584.70 114
4584.85 118
4585.01 124
4585.16 130
4585.32 135
4585.47 138
4585.63 139
4585.78 138
4585.94 135
4586.09 131
4586.25 128
4586.40 126
4586.56 126
4586.71 129
4586.87 135
4587.02 142
4587.18 151
4587.33 158
4587.49 163
4587.65 165
4587.80 164
4587.96 160
4588.11 153
4588.27 145
4588.42 138
4588.58 132
4588.73 128
4588.89 125
4589.04 125
4589.20 125
4589.35 127
4589.51 129
4589.66 133
4589.82 137
4589.98 142
4590.13 146
4590.29 149
4590.44 151
4590.60 150
4590.75 147
4590.91 141
4591.06 135
4591.22 128
4591.37 123
4591.53 122
4591.68 126
4591.84 134
4592.00 145
4592.15 157
4592.31 169
4592.46 179
4592.62 185
4592.77 186
4592.93 182
4593.08 176
4593.24 168
4593.39 160
4593.55 151
4593.70 141
4593.86 131
4594.02 122
4594.17 112
4594.33 104
4594.48 98
4594.64 96
4594.79 98
4594.95 105
4595.10 114
4595.26 124
4595.41 133
4595.57 140
4595.73 144
4595.88 145
4596.04 144
4596.19 142
4596.35 140
4596.50 139
4596.66 140
4596.81 141
4596.97 143
4597.12 146
4597.28 146
4597.44 146
4597.59 144
4597.75 141
4597.90 138
4598.06 136
4598.21 134
4598.37 132
4598.52 129
4598.68 125
4598.84 119
4598.99 110
4599.15 100
4599.30 89
4599.46 79
4599.61 71
4599.77 68
4599.92 70
4600.08 78
4600.23 88
4600.39 101
4600.55 113
4600.70 122
4600.86 128
4601.01 130
4601.17 127
4601.32 123
4601.48 116
4601.63 110
4601.79 103
4601.95 95
4602.10 88
4602.26 80
4602.41 73
4602.57 65
4602.72 58
4602.88 52
4603.03 48
4603.19 44
4603.35 42
4603.50 40
4603.66 39
4603.81 38
4603.97 38
4604.12 39
4604.28 41
4604.44 44
4604.59 48
4604.75 52
4604.90 55
4605.06 55
4605.21 54
4605.37 50
4605.52 44
4605.68 37
4605.84 28
4605.99 20
4606.15 12
4606.30 5
4606.46 0
4606.61 0
4606.77 0
4606.93 0
4607.08 0
4607.24 0
4607.39 0
4607.55 0
4607.70 3
4607.86 8
4608.01 13
4608.17 17
4608.33 20
4608.48 24
4608.64 28
4608.79 33
4608.95 39
4609.10 44
4609.26 49
4609.42 53
4609.57 57
4609.73 62
4609.88 69
4610.04 79
4610.19 92
4610.35 106
4610.51 121
4610.66 132
4610.82 138
4610.97 138
4611.13 131
4611.28 120
4611.44 105
4611.60 91
4611.75 80
4611.91 72
4612.06 70
4612.22 71
4612.37 76
4612.53 82
4612.69 88
4612.84 94
4613.00 101
4613.15 107
4613.31 115
4613.46 124
4613.62 134
4613.78 145
4613.93 156
4614.09 165
4614.24 171
4614.40 174
4614.55 175
4614.71 174
4614.87 173
4615.02 173
4615.18 173
4615.33 176
4615.49 179
4615.65 182
4615.80 184
4615.96 186
4616.11 188
4616.27 190
4616.42 192
4616.58 196
4616.74 201
4616.89 208
4617.05 216
4617.20 224
4617.36 232
4617.51 239
4617.67 245
4617.83 251
4617.98 257
4618.14 264
4618.29 273
4618.45 286
4618.61 300
4618.76 315
4618.92 330
4619.07 342
4619.23 351
4619.39 354
4619.54 351
4619.70 344
4619.85 333
4620.01 321
4620.16 309
4620.32 299
4620.48 292
4620.63 289
4620.79 290
4620.94 292
4621.10 296
4621.26 300
4621.41 304
4621.57 306
4621.72 307
4621.88 307
4622.03 306
4622.19 304
4622.35 303
4622.50 303
4622.66 303
4622.81 304
4622.97 305
4623.13 306
4623.28 305
4623.44 303
4623.59 299
4623.75 293
4623.91 287
4624.06 280
4624.22 275
4624.37 271
4624.53 270
4624.69 272
4624.84 275
4625.00 280
4625.15 286
4625.31 290
4625.47 293
4625.62 294
4625.78 293
4625.93 293
4626.09 294
4626.25 295
4626.40 298
4626.56 302
4626.71 305
4626.87 308
4627.02 309
4627.18 308
4627.34 307
4627.49 308
4627.65 309
4627.80 313
4627.96 319
4628.12 328
4628.27 338
4628.43 350
4628.58 363
4628.74 376
4628.90 389
4629.05 402
4629.21 416
4629.37 431
4629.52 447
4629.68 464
4629.83 483
4629.99 504
4630.15 527
4630.30 552
4630.46 581
4630.61 614
4630.77 652
4630.93 697
4631.08 748
4631.24 805
4631.39 864
4631.55 924
4631.71 983
4631.86 1040
4632.02 1097
4632.17 1154
4632.33 1215
4632.49 1281
4632.64 1353
4632.80 1430
4632.95 1511
4633.11 1592
4633.27 1671
4633.42 1748
4633.58 1821
4633.73 1890
4633.89 1957
4634.05 2021
4634.20 2082
4634.36 2139
4634.52 2193
4634.67 2242
4634.83 2287
4634.98 2326
4635.14 2360
4635.30 2389
4635.45 2413
4635.61 2432
4635.76 2446
4635.92 2455
4636.08 2459
4636.23 2458
4636.39 2451
4636.54 2440
4636.70 2424
4636.86 2402
4637.01 2374
4637.17 2340
4637.33 2298
4637.48 2250
4637.64 2197
4637.79 2141
4637.95 2085
4638.11 2031
4638.26 1979
4638.42 1928
4638.57 1878
4638.73 1827
4638.89 1774
4639.04 1718
4639.20 1661
4639.36 1604
4639.51 1549
4639.67 1497
4639.82 1448
4639.98 1402
4640.14 1360
4640.29 1319
4640.45 1280
4640.61 1242
4640.76 1205
4640.92 1168
4641.07 1131
4641.23 1094
4641.39 1055
4641.54 1016
4641.70 977
4641.86 941
4642.01 907
4642.17 877
4642.32 851
4642.48 828
4642.64 807
4642.79 788
4642.95 768
4643.11 749
4643.26 731
4643.42 714
4643.57 701
4643.73 690
4643.89 682
4644.04 677
4644.20 672
4644.36 668
4644.51 664
4644.67 657
4644.82 649
4644.98 638
4645.14 625
4645.29 608
4645.45 590
4645.61 572
4645.76 554
4645.92 540
4646.07 528
4646.23 520
4646.39 514
4646.54 507
4646.70 497
4646.86 484
4647.01 466
4647.17 444
4647.32 421
4647.48 397
4647.64 376
4647.79 358
4647.95 342
4648.11 327
4648.26 311
4648.42 294
4648.58 274
4648.73 253
4648.89 230
4649.04 209
4649.20 191
4649.36 176
4649.51 166
4649.67 161
4649.83 159
4649.98 160
4650.14 162
4650.30 165
4650.45 166
4650.61 167
4650.76 168
4650.92 170
4651.08 172
4651.23 175
4651.39 179
4651.55 181
4651.70 182
4651.86 178
4652.02 170
4652.17 158
4652.33 143
4652.49 125
4652.64 106
4652.80 88
4652.95 70
4653.11 55
4653.27 41
4653.42 29
4653.58 20
4653.74 13
4653.89 10
4654.05 12
4654.21 17
4654.36 26
4654.52 38
4654.68 50
4654.83 62
4654.99 70
4655.14 74
4655.30 74
4655.46 69
4655.61 60
4655.77 49
4655.93 37
4656.08 24
4656.24 13
4656.40 4
4656.55 0
4656.71 0
4656.87 3
4657.02 13
4657.18 26
4657.34 40
4657.49 54
4657.65 65
4657.80 73
4657.96 77
4658.12 77
4658.27 76
4658.43 74
4658.59 72
4658.74 73
4658.90 75
4659.06 80
4659.21 86
4659.37 92
4659.53 97
4659.68 99
4659.84 99
4660.00 94
4660.15 87
4660.31 77
4660.47 68
4660.62 59
4660.78 54
4660.94 52
4661.09 52
4661.25 56
4661.40 61
4661.56 66
4661.72 72
4661.87 78
4662.03 85
4662.19 92
4662.34 101
4662.50 111
4662.66 121
4662.81 130
4662.97 139
4663.13 146
4663.28 151
4663.44 155
4663.60 157
4663.75 158
4663.91 158
4664.07 157
4664.22 155
4664.38 152
4664.54 149
4664.69 146
4664.85 145
4665.01 145
4665.16 147
4665.32 149
4665.48 152
4665.63 153
4665.79 153
4665.95 150
4666.10 144
4666.26 138
4666.42 130
4666.57 122
4666.73 114
4666.89 106
4667.04 98
4667.20 90
4667.36 83
4667.51 75
4667.67 69
4667.83 63
4667.98 59
4668.14 57
4668.30 57
4668.45 60
4668.61 65
4668.77 73
4668.92 82
4669.08 94
4669.24 105
4669.39 115
4669.55 123
4669.71 128
4669.86 129
4670.02 126
4670.18 119
4670.33 111
4670.49 104
4670.65 98
4670.80 95
4670.96 96
4671.12 101
4671.27 109
4671.43 118
4671.59 126
4671.74 130
4671.90 130
4672.06 124
4672.21 114
4672.37 100
4672.53 86
4672.68 73
4672.84 62
4673.00 54
4673.15 48
4673.31 44
4673.47 40
4673.62 36
4673.78 32
4673.94 27
4674.09 23
4674.25 21
4674.41 21
4674.57 23
4674.72 26
4674.88 30
4675.04 32
4675.19 33
4675.35 31
4675.51 28
4675.66 24
4675.82 19
4675.98 15
4676.13 13
4676.29 14
4676.45 17
4676.60 23
4676.76 30
4676.92 39
4677.07 46
4677.23 52
4677.39 56
4677.54 56
4677.70 54
4677.86 49
4678.02 42
4678.17 34
4678.33 24
4678.49 15
4678.64 6
4678.80 0
4678.96 0
4679.11 0
4679.27 0
4679.43 0
4679.58 0
4679.74 0
4679.90 0
4680.05 2
4680.21 7
4680.37 11
4680.52 16
4680.68 20
4680.84 24
4681.00 26
4681.15 28
4681.31 28
4681.47 27
4681.62 26
4681.78 25
4681.94 25
4682.09 25
4682.25 27
4682.41 30
4682.56 34
4682.72 38
4682.88 42
4683.04 47
4683.19 53
4683.35 60
4683.51 68
4683.66 74
4683.82 80
4683.98 83
4684.13 84
4684.29 82
4684.45 78
4684.60 71
4684.76 63
4684.92 55
4685.08 47
4685.23 40
4685.39 36
4685.55 35
4685.70 36
4685.86 41
4686.02 49
4686.17 58
4686.33 67
4686.49 76
4686.65 83
4686.80 90
4686.96 95
4687.12 99
4687.27 102
4687.43 105
4687.59 106
4687.74 107
4687.90 108
4688.06 109
4688.22 110
4688.37 111
4688.53 113
4688.69 113
4688.84 113
4689.00 112
4689.16 110
4689.31 108
4689.47 107
4689.63 106
4689.79 105
4689.94 105
4690.10 103
4690.26 99
4690.41 93
4690.57 85
4690.73 76
4690.88 68
4691.04 61
4691.20 55
4691.36 52
4691.51 49
4691.67 47
4691.83 45
4691.98 42
4692.14 40
4692.30 38
4692.46 38
4692.61 40
4692.77 45
4692.93 53
4693.08 63
4693.24 75
4693.40 87
4693.56 99
4693.71 110
4693.87 119
4694.03 127
4694.18 132
4694.34 135
4694.50 135
4694.65 132
4694.81 126
4694.97 117
4695.13 106
4695.28 94
4695.44 83
4695.60 75
4695.75 72
4695.91 73
4696.07 78
4696.23 86
4696.38 95
4696.54 104
4696.70 112
4696.85 117
4697.01 121
4697.17 122
4697.33 121
4697.48 119
4697.64 115
4697.80 110
4697.95 104
4698.11 99
4698.27 95
4698.43 94
4698.58 95
4698.74 99
4698.90 103
4699.06 108
4699.21 111
4699.37 113
4699.53 113
4699.68 113
4699.84 113
4700.00 115
4700.16 120
4700.31 127
4700.47 136
4700.63 146
4700.78 154
4700.94 159
4701.10 159
4701.26 155
4701.41 147
4701.57 136
4701.73 123
4701.89 109
4702.04 95
4702.20 82
4702.36 71
4702.51 62
4702.67 55
4702.83 50
4702.99 47
4703.14 44
4703.30 41
4703.46 36
4703.61 29
4703.77 19
4703.93 8
4704.09 0
4704.24 0
4704.40 0
4704.56 0
4704.72 0
4704.87 0
4705.03 1
4705.19 12
4705.35 24
4705.50 35
4705.66 44
4705.82 52
4705.97 59
4706.13 65
4706.29 71
4706.45 77
4706.60 83
4706.76 87
4706.92 92
4707.08 95
4707.23 97
4707.39 99
4707.55 100
4707.70 101
4707.86 102
4708.02 101
4708.18 100
4708.33 96
4708.49 90
4708.65 81
4708.81 72
4708.96 62
4709.12 53
4709.28 45
4709.44 39
4709.59 33
4709.75 27
4709.91 21
4710.07 14
4710.22 8
4710.38 1
4710.54 0
4710.69 0
4710.85 0
4711.01 0
4711.17 0
4711.32 0
4711.48 0
4711.64 0
4711.80 0
4711.95 0
4712.11 3
4712.27 6
4712.43 10
4712.58 12
4712.74 13
4712.90 12
4713.06 10
4713.21 8
4713.37 7
4713.53 7
4713.69 9
4713.84 12
4714.00 16
4714.16 21
4714.32 26
4714.47 30
4714.63 35
4714.79 41
4714.95 48
4715.10 57
4715.26 65
4715.42 73
4715.57 79
4715.73 82
4715.89 81
4716.05 78
4716.20 72
4716.36 66
4716.52 60
4716.68 54
4716.83 50
4716.99 47
4717.15 45
4717.31 43
4717.46 43
4717.62 44
4717.78 45
4717.94 47
4718.09 49
4718.25 51
4718.41 54
4718.57 57
4718.72 60
4718.88 63
4719.04 68
4719.20 73
4719.35 79
4719.51 84
4719.67 91
4719.83 97
4719.99 104
4720.14 111
4720.30 116
4720.46 119
4720.62 119
4720.77 117
4720.93 111
4721.09 103
4721.25 94
4721.40 87
4721.56 82
4721.72 80
4721.88 79
4722.03 78
4722.19 76
4722.35 70
4722.51 61
4722.66 48
4722.82 32
4722.98 16
4723.14 2
4723.29 0
4723.45 0
4723.61 0
4723.77 0
4723.92 0
4724.08 0
4724.24 0
4724.40 0
4724.55 5
4724.71 14
4724.87 22
4725.03 30
4725.19 36
4725.34 41
4725.50 42
4725.66 42
4725.82 39
4725.97 35
4726.13 30
4726.29 26
4726.45 24
4726.60 24
4726.76 26
4726.92 29
4727.08 33
4727.23 36
4727.39 39
4727.55 40
4727.71 40
4727.87 41
4728.02 42
4728.18 44
4728.34 49
4728.50 56
4728.65 64
4728.81 72
4728.97 78
4729.13 82
4729.28 83
4729.44 81
4729.60 78
4729.76 74
4729.92 70
4730.07 67
4730.23 65
4730.39 64
4730.55 65
4730.70 67
4730.86 70
4731.02 72
4731.18 74
4731.33 76
4731.49 76
4731.65 75
4731.81 72
4731.97 68
4732.12 62
4732.28 57
4732.44 52
4732.60 50
4732.75 49
4732.91 51
4733.07 55
4733.23 58
4733.39 61
4733.54 63
4733.70 63
4733.86 61
4734.02 59
4734.17 58
4734.33 57
4734.49 58
4734.65 62
4734.81 66
4734.96 72
4735.12 79
4735.28 86
4735.44 93
4735.59 98
4735.75 102
4735.91 102
4736.07 98
4736.23 90
4736.38 78
4736.54 64
4736.70 48
4736.86 33
4737.01 19
4737.17 8
4737.33 0
4737.49 0
4737.65 0
4737.80 0
4737.96 0
4738.12 0
4738.28 0
4738.44 0
4738.59 1
4738.75 2
4738.91 3
4739.07 4
4739.22 7
4739.38 12
4739.54 18
4739.70 27
4739.86 36
4740.01 45
4740.17 54
4740.33 61
4740.49 67
4740.65 70
4740.80 72
4740.96 72
4741.12 70
4741.28 66
4741.44 61
4741.59 56
4741.75 50
4741.91 44
4742.07 39
4742.22 36
4742.38 34
4742.54 33
4742.70 35
4742.86 39
4743.01 45
4743.17 51
4743.33 58
4743.49 64
4743.65 69
4743.80 72
4743.96 72
4744.12 72
4744.28 71
4744.44 70
4744.59 69
4744.75 70
4744.91 72
4745.07 77
4745.23 83
4745.38 92
4745.54 103
4745.70 116
4745.86 129
4746.02 141
4746.17 150
4746.33 156
4746.49 157
4746.65 153
4746.81 145
4746.96 134
4747.12 123
4747.28 111
4747.44 101
4747.60 93
4747.75 85
4747.91 77
4748.07 69
4748.23 59
4748.39 48
4748.54 38
4748.70 30
4748.86 25
4749.02 25
4749.18 29
4749.33 37
4749.49 49
4749.65 63
4749.81 79
4749.97 94
4750.12 110
4750.28 125
4750.44 139
4750.60 151
4750.76 160
4750.91 167
4751.07 171
4751.23 170
4751.39 166
4751.55 158
4751.70 147
4751.86 135
4752.02 123
4752.18 113
4752.34 106
4752.49 102
4752.65 101
4752.81 101
4752.97 102
4753.13 102
4753.29 101
4753.44 99
4753.60 96
4753.76 94
4753.92 92
4754.08 92
4754.23 92
4754.39 92
4754.55 90
4754.71 87
4754.87 82
4755.02 75
4755.18 68
4755.34 61
4755.50 56
4755.66 53
4755.81 53
4755.97 54
4756.13 56
4756.29 58
4756.45 59
4756.61 59
4756.76 58
4756.92 58
4757.08 57
4757.24 57
4757.40 58
4757.55 58
4757.71 59
4757.87 60
4758.03 62
4758.19 65
4758.35 71
4758.50 78
4758.66 86
4758.82 94
4758.98 101
4759.14 106
4759.29 108
4759.45 107
4759.61 105
4759.77 104
4759.93 104
4760.09 106
4760.24 110
4760.40 116
4760.56 120
4760.72 124
4760.88 125
4761.03 124
4761.19 122
4761.35 122
4761.51 122
4761.67 124
4761.83 128
4761.98 132
4762.14 136
4762.30 139
4762.46 143
4762.62 147
4762.78 151
4762.93 157
4763.09 164
4763.25 171
4763.41 178
4763.57 185
4763.73 191
4763.88 198
4764.04 205
4764.20 212
4764.36 220
4764.52 228
4764.67 235
4764.83 242
4764.99 247
4765.15 251
4765.31 254
4765.47 256
4765.62 259
4765.78 264
4765.94 272
4766.10 283
4766.26 297
4766.42 312
4766.57 325
4766.73 333
4766.89 335
4767.05 331
4767.21 321
4767.37 307
4767.52 291
4767.68 276
4767.84 262
4768.00 250
4768.16 239
4768.32 231
4768.47 225
4768.63 222
4768.79 221
4768.95 222
4769.11 224
4769.27 228
4769.42 232
4769.58 234
4769.74 235
4769.90 233
4770.06 231
4770.22 227
4770.37 222
4770.53 216
4770.69 209
4770.85 200
4771.01 191
4771.17 180
4771.33 170
4771.48 161
4771.64 153
4771.80 146
4771.96 142
4772.12 139
4772.28 137
4772.43 135
4772.59 134
4772.75 132
4772.91 130
4773.07 126
4773.23 122
4773.38 117
4773.54 111
4773.70 106
4773.86 103
4774.02 100
4774.18 100
4774.34 101
4774.49 103
4774.65 107
4774.81 110
4774.97 114
4775.13 116
4775.29 118
4775.44 119
4775.60 117
4775.76 112
4775.92 106
4776.08 96
4776.24 84
4776.40 69
4776.55 54
4776.71 40
4776.87 28
4777.03 20
4777.19 16
4777.35 17
4777.50 23
4777.66 31
4777.82 42
4777.98 52
4778.14 61
4778.30 69
4778.46 75
4778.61 80
4778.77 84
4778.93 87
4779.09 90
4779.25 94
4779.41 99
4779.57 106
4779.72 113
4779.88 122
4780.04 131
4780.20 138
4780.36 143
4780.52 145
4780.68 144
4780.83 141
4780.99 138
4781.15 137
4781.31 138
4781.47 142
4781.63 149
4781.79 156
4781.94 162
4782.10 166
4782.26 166
4782.42 165
4782.58 160
4782.74 156
4782.90 151
4783.05 147
4783.21 146
4783.37 146
4783.53 149
4783.69 153
4783.85 159
4784.01 166
4784.16 173
4784.32 181
4784.48 188
4784.64 194
4784.80 198
4784.96 198
4785.12 194
4785.27 188
4785.43 178
4785.59 167
4785.75 156
4785.91 146
4786.07 137
4786.23 131
4786.38 127
4786.54 123
4786.70 118
4786.86 111
4787.02 102
4787.18 91
4787.34 80
4787.50 69
4787.65 61
4787.81 56
4787.97 54
4788.13 55
4788.29 58
4788.45 61
4788.61 64
4788.76 67
4788.92 68
4789.08 69
4789.24 69
4789.40 67
4789.56 64
4789.72 61
4789.88 56
4790.03 50
4790.19 44
4790.35 39
4790.51 34
4790.67 30
4790.83 27
4790.99 24
4791.15 23
4791.30 23
4791.46 25
4791.62 27
4791.78 31
4791.94 35
4792.10 39
4792.26 43
4792.42 46
4792.57 50
4792.73 53
4792.89 58
4793.05 65
4793.21 74
4793.37 85
4793.53 96
4793.69 107
4793.84 115
4794.00 119
4794.16 119
4794.32 115
4794.48 108
4794.64 99
4794.80 91
4794.96 85
4795.11 82
4795.27 82
4795.43 85
4795.59 88
4795.75 91
4795.91 94
4796.07 94
4796.23 93
4796.38 92
4796.54 90
4796.70 88
4796.86 86
4797.02 85
4797.18 84
4797.34 82
4797.50 80
4797.66 77
4797.81 74
4797.97 70
4798.13 67
4798.29 65
4798.45 63
4798.61 60
4798.77 55
4798.93 49
4799.08 40
4799.24 29
4799.40 18
4799.56 8
4799.72 0
4799.88 0
4800.04 0
4800.20 0
4800.36 0
4800.51 3
4800.67 6
4800.83 7
4800.99 7
4801.15 5
4801.31 2
4801.47 0
4801.63 0
4801.79 0
4801.94 0
4802.10 0
4802.26 4
4802.42 9
4802.58 16
4802.74 24
4802.90 31
4803.06 38
4803.22 43
4803.38 46
4803.53 46
4803.69 44
4803.85 40
4804.01 36
4804.17 34
4804.33 33
4804.49 35
4804.65 39
4804.81 44
4804.96 48
4805.12 51
4805.28 53
4805.44 53
4805.60 53
4805.76 52
4805.92 51
4806.08 51
4806.24 51
4806.40 53
4806.55 54
4806.71 55
4806.87 56
4807.03 58
4807.19 58
4807.35 58
4807.51 57
4807.67 54
4807.83 50
4807.99 44
4808.14 37
4808.30 29
4808.46 22
4808.62 14
4808.78 7
4808.94 1
4809.10 0
4809.26 0
4809.42 0
4809.58 1
4809.73 6
4809.89 12
4810.05 19
4810.21 26
4810.37 33
4810.53 41
4810.69 48
4810.85 55
4811.01 60
4811.17 65
4811.32 68
4811.48 70
4811.64 71
4811.80 72
4811.96 73
4812.12 72
4812.28 72
4812.44 71
4812.60 70
4812.76 69
4812.92 68
4813.07 68
4813.23 67
4813.39 66
4813.55 63
4813.71 58
4813.87 51
4814.03 43
4814.19 34
4814.35 27
4814.51 23
4814.67 22
4814.82 24
4814.98 28
4815.14 34
4815.30 40
4815.46 47
4815.62 54
4815.78 62
4815.94 70
4816.10 78
4816.26 86
4816.42 91
4816.58 93
4816.73 92
4816.89 89
4817.05 85
4817.21 81
4817.37 80
4817.53 81
4817.69 84
4817.85 89
4818.01 91
4818.17 91
4818.33 86
4818.49 78
4818.64 67
4818.80 54
4818.96 42
4819.12 31
4819.28 22
4819.44 14
4819.60 8
4819.76 3
4819.92 0
4820.08 0
4820.24 0
4820.40 0
4820.55 0
4820.71 0
4820.87 0
4821.03 0
4821.19 0
4821.35 4
4821.51 8
4821.67 13
4821.83 19
4821.99 26
4822.15 34
4822.31 41
4822.47 48
4822.62 54
4822.78 56
4822.94 57
4823.10 54
4823.26 50
4823.42 46
4823.58 43
4823.74 42
4823.90 45
4824.06 50
4824.22 57
4824.38 65
4824.54 72
4824.70 76
4824.85 78
4825.01 77
4825.17 74
4825.33 70
4825.49 66
4825.65 62
4825.81 59
4825.97 57
4826.13 56
4826.29 56
4826.45 55
4826.61 55
4826.77 56
4826.93 56
4827.08 58
4827.24 61
4827.40 66
4827.56 73
4827.72 80
4827.88 87
4828.04 93
4828.20 97
4828.36 98
4828.52 95
4828.68 90
4828.84 82
4829.00 72
4829.16 62
4829.32 53
4829.47 47
4829.63 43
4829.79 41
4829.95 43
4830.11 45
4830.27 48
4830.43 50
4830.59 49
4830.75 46
4830.91 39
4831.07 31
4831.23 22
4831.39 12
4831.55 4
4831.71 0
4831.87 0
4832.02 0
4832.18 0
4832.34 0
4832.50 0
4832.66 0
4832.82 1
4832.98 3
4833.14 4
4833.30 5
4833.46 6
4833.62 8
4833.78 12
4833.94 19
4834.10 27
4834.26 36
4834.42 46
4834.58 53
4834.73 58
4834.89 61
4835.05 60
4835.21 59
4835.37 57
4835.53 55
4835.69 54
4835.85 54
4836.01 54
4836.17 54
4836.33 55
4836.49 56
4836.65 59
4836.81 64
4836.97 72
4837.13 82
4837.29 95
4837.45 108
4837.61 120
4837.76 129
4837.92 136
4838.08 140
4838.24 142
4838.40 144
4838.56 146
4838.72 150
4838.88 155
4839.04 161
4839.20 169
4839.36 177
4839.52 186
4839.68 196
4839.84 206
4840.00 215
4840.16 225
4840.32 233
4840.48 239
4840.64 243
4840.80 245
4840.96 245
4841.11 245
4841.27 244
4841.43 245
4841.59 248
4841.75 254
4841.91 262
[truncated: 753,600 more chars]
