# Supplementary material for: Methylobacterium Species Promoting Rice and Barley Growth and Interaction Specificity Revealed with Whole-Cell Matrix-Assisted Laser Desorption / Ionization-Time-of-Flight Mass Spectrometry (MALDI-TOF/MS) Analysis
Source: PLoS One. 2015 Jun 8;10(6):e0129509. doi: 10.1371/journal.pone.0129509 (PMC4460032; doi:10.1371/journal.pone.0129509)
Supplement: S3 Data — (ZIP) [file pone.0129509.s003.zip › Supplementary data 3 (ms from barley)/19a.txt]

779.66 0
779.72 0
779.79 0
779.85 0
779.92 0
779.98 0
780.04 0
780.11 0
780.17 0
780.24 0
780.30 0
780.36 0
780.43 0
780.49 0
780.56 0
780.62 0
780.69 0
780.75 0
780.81 0
780.88 0
780.94 0
781.01 0
781.07 0
781.13 0
781.20 0
781.26 0
781.33 0
781.39 0
781.45 0
781.52 0
781.58 0
781.65 0
781.71 0
781.77 0
781.84 0
781.90 0
781.97 0
782.03 0
782.10 0
782.16 0
782.22 0
782.29 0
782.35 0
782.42 0
782.48 0
782.54 0
782.61 0
782.67 0
782.74 0
782.80 0
782.86 0
782.93 0
782.99 0
783.06 0
783.12 0
783.19 0
783.25 0
783.31 0
783.38 0
783.44 0
783.51 0
783.57 0
783.63 0
783.70 0
783.76 0
783.83 0
783.89 0
783.96 0
784.02 0
784.08 0
784.15 0
784.21 0
784.28 0
784.34 0
784.40 0
784.47 0
784.53 0
784.60 0
784.66 0
784.73 0
784.79 0
784.85 0
784.92 0
784.98 0
785.05 0
785.11 0
785.18 0
785.24 0
785.30 0
785.37 0
785.43 0
785.50 0
785.56 0
785.63 0
785.69 0
785.75 0
785.82 0
785.88 0
785.95 0
786.01 0
786.08 0
786.14 0
786.20 0
786.27 0
786.33 0
786.40 0
786.46 0
786.53 0
786.59 0
786.65 0
786.72 0
786.78 0
786.85 0
786.91 0
786.98 0
787.04 0
787.10 0
787.17 0
787.23 0
787.30 0
787.36 0
787.43 0
787.49 0
787.55 0
787.62 0
787.68 0
787.75 0
787.81 0
787.88 0
787.94 0
788.00 0
788.07 0
788.13 0
788.20 0
788.26 0
788.33 0
788.39 0
788.46 0
788.52 0
788.58 0
788.65 0
788.71 0
788.78 0
788.84 0
788.91 0
788.97 0
789.03 0
789.10 0
789.16 0
789.23 0
789.29 0
789.36 0
789.42 0
789.49 0
789.55 0
789.61 0
789.68 0
789.74 0
789.81 0
789.87 0
789.94 0
790.00 0
790.07 0
790.13 0
790.19 0
790.26 0
790.32 0
790.39 0
790.45 0
790.52 0
790.58 0
790.65 0
790.71 0
790.77 0
790.84 0
790.90 0
790.97 0
791.03 0
791.10 0
791.16 0
791.23 0
791.29 0
791.35 0
791.42 0
791.48 0
791.55 0
791.61 0
791.68 0
791.74 0
791.81 0
791.87 0
791.94 0
792.00 0
792.06 0
792.13 0
792.19 0
792.26 0
792.32 0
792.39 0
792.45 0
792.52 0
792.58 0
792.65 0
792.71 0
792.77 0
792.84 0
792.90 0
792.97 0
793.03 0
793.10 0
793.16 0
793.23 0
793.29 0
793.36 0
793.42 0
793.48 0
793.55 0
793.61 0
793.68 0
793.74 0
793.81 0
793.87 0
793.94 0
794.00 0
794.07 0
794.13 0
794.20 0
794.26 0
794.32 0
794.39 0
794.45 0
794.52 0
794.58 0
794.65 0
794.71 0
794.78 0
794.84 0
794.91 0
794.97 0
795.04 0
795.10 0
795.16 0
795.23 0
795.29 0
795.36 0
795.42 0
795.49 0
795.55 0
795.62 0
795.68 0
795.75 0
795.81 0
795.88 0
795.94 0
796.01 0
796.07 0
796.13 0
796.20 0
796.26 0
796.33 0
796.39 0
796.46 0
796.52 0
796.59 0
796.65 0
796.72 0
796.78 0
796.85 0
796.91 0
796.98 0
797.04 0
797.11 0
797.17 0
797.23 0
797.30 0
797.36 0
797.43 0
797.49 0
797.56 0
797.62 0
797.69 0
797.75 0
797.82 0
797.88 0
797.95 0
798.01 0
798.08 0
798.14 0
798.21 0
798.27 0
798.34 0
798.40 0
798.47 0
798.53 0
798.59 0
798.66 0
798.72 0
798.79 0
798.85 0
798.92 0
798.98 0
799.05 0
799.11 0
799.18 0
799.24 0
799.31 0
799.37 0
799.44 0
799.50 0
799.57 0
799.63 0
799.70 0
799.76 0
799.83 0
799.89 0
799.96 0
800.02 0
800.09 0
800.15 0
800.22 0
800.28 0
800.34 0
800.41 0
800.47 0
800.54 0
800.60 0
800.67 0
800.73 0
800.80 0
800.86 0
800.93 0
800.99 0
801.06 0
801.12 0
801.19 0
801.25 0
801.32 0
801.38 0
801.45 0
801.51 0
801.58 0
801.64 0
801.71 0
801.77 0
801.84 0
801.90 0
801.97 0
802.03 0
802.10 0
802.16 0
802.23 0
802.29 0
802.36 0
802.42 0
802.49 0
802.55 0
802.62 0
802.68 0
802.75 0
802.81 0
802.88 0
802.94 0
803.01 0
803.07 0
803.14 0
803.20 0
803.27 0
803.33 0
803.40 0
803.46 0
803.53 0
803.59 0
803.66 0
803.72 0
803.79 0
803.85 0
803.92 0
803.98 0
804.05 0
804.11 0
804.18 0
804.24 0
804.31 0
804.37 0
804.44 0
804.50 0
804.57 0
804.63 0
804.70 0
804.76 0
804.83 0
804.89 0
804.96 0
805.02 0
805.09 0
805.15 0
805.22 0
805.28 0
805.35 0
805.41 0
805.48 0
805.54 0
805.61 0
805.67 0
805.74 0
805.80 0
805.87 0
805.93 0
806.00 0
806.06 0
806.13 0
806.19 0
806.26 0
806.32 0
806.39 0
806.45 0
806.52 0
806.58 0
806.65 0
806.71 0
806.78 0
806.84 0
806.91 0
806.97 0
807.04 0
807.10 0
807.17 0
807.23 0
807.30 0
807.36 0
807.43 0
807.50 0
807.56 0
807.63 0
807.69 0
807.76 0
807.82 0
807.89 0
807.95 0
808.02 0
808.08 0
808.15 0
808.21 0
808.28 0
808.34 0
808.41 0
808.47 0
808.54 0
808.60 0
808.67 0
808.73 0
808.80 0
808.86 0
808.93 0
808.99 0
809.06 0
809.12 0
809.19 0
809.26 0
809.32 0
809.39 0
809.45 0
809.52 0
809.58 0
809.65 0
809.71 0
809.78 0
809.84 0
809.91 0
809.97 0
810.04 0
810.10 0
810.17 0
810.23 0
810.30 0
810.36 0
810.43 0
810.49 0
810.56 0
810.63 0
810.69 0
810.76 0
810.82 0
810.89 0
810.95 0
811.02 0
811.08 0
811.15 0
811.21 0
811.28 0
811.34 0
811.41 0
811.47 0
811.54 0
811.60 0
811.67 0
811.74 0
811.80 0
811.87 0
811.93 0
812.00 0
812.06 0
812.13 0
812.19 0
812.26 0
812.32 0
812.39 0
812.45 0
812.52 0
812.58 0
812.65 0
812.72 0
812.78 0
812.85 0
812.91 0
812.98 0
813.04 0
813.11 0
813.17 0
813.24 0
813.30 0
813.37 0
813.43 0
813.50 0
813.57 0
813.63 0
813.70 0
813.76 0
813.83 0
813.89 0
813.96 0
814.02 0
814.09 0
814.15 0
814.22 0
814.28 0
814.35 0
814.42 0
814.48 0
814.55 0
814.61 0
814.68 0
814.74 0
814.81 0
814.87 0
814.94 0
815.00 0
815.07 0
815.14 0
815.20 0
815.27 0
815.33 0
815.40 0
815.46 0
815.53 0
815.59 0
815.66 0
815.72 0
815.79 0
815.86 0
815.92 0
815.99 0
816.05 0
816.12 0
816.18 0
816.25 0
816.31 0
816.38 0
816.45 0
816.51 0
816.58 0
816.64 0
816.71 0
816.77 0
816.84 0
816.90 0
816.97 0
817.03 0
817.10 0
817.17 0
817.23 0
817.30 0
817.36 0
817.43 0
817.49 0
817.56 0
817.62 0
817.69 0
817.76 0
817.82 0
817.89 0
817.95 0
818.02 0
818.08 0
818.15 0
818.21 0
818.28 0
818.35 0
818.41 0
818.48 0
818.54 0
818.61 0
818.67 0
818.74 0
818.81 0
818.87 0
818.94 0
819.00 0
819.07 0
819.13 0
819.20 0
819.26 0
819.33 0
819.40 0
819.46 0
819.53 0
819.59 0
819.66 1
819.72 1
819.79 1
819.86 1
819.92 1
819.99 0
820.05 0
820.12 0
820.18 0
820.25 0
820.31 0
820.38 0
820.45 0
820.51 0
820.58 0
820.64 0
820.71 0
820.77 0
820.84 0
820.91 0
820.97 0
821.04 0
821.10 0
821.17 0
821.23 0
821.30 0
821.37 0
821.43 0
821.50 0
821.56 0
821.63 0
821.69 0
821.76 0
821.83 0
821.89 0
821.96 0
822.02 0
822.09 0
822.15 0
822.22 0
822.29 0
822.35 0
822.42 0
822.48 0
822.55 0
822.61 0
822.68 0
822.75 0
822.81 0
822.88 0
822.94 0
823.01 0
823.07 0
823.14 0
823.21 0
823.27 0
823.34 0
823.40 0
823.47 0
823.54 0
823.60 0
823.67 0
823.73 0
823.80 0
823.86 0
823.93 0
824.00 0
824.06 0
824.13 0
824.19 0
824.26 0
824.33 0
824.39 0
824.46 0
824.52 0
824.59 0
824.65 0
824.72 0
824.79 0
824.85 0
824.92 0
824.98 0
825.05 0
825.12 0
825.18 0
825.25 0
825.31 0
825.38 0
825.44 0
825.51 0
825.58 0
825.64 0
825.71 0
825.77 0
825.84 0
825.91 0
825.97 0
826.04 0
826.10 0
826.17 0
826.24 0
826.30 0
826.37 0
826.43 0
826.50 0
826.56 0
826.63 0
826.70 0
826.76 0
826.83 0
826.89 0
826.96 0
827.03 0
827.09 0
827.16 0
827.22 0
827.29 0
827.36 0
827.42 0
827.49 0
827.55 0
827.62 0
827.69 0
827.75 0
827.82 0
827.88 0
827.95 0
828.02 0
828.08 0
828.15 0
828.21 0
828.28 0
828.35 0
828.41 0
828.48 0
828.54 0
828.61 0
828.68 0
828.74 0
828.81 0
828.87 0
828.94 0
829.01 0
829.07 0
829.14 0
829.20 0
829.27 0
829.34 0
829.40 0
829.47 0
829.53 0
829.60 0
829.67 0
829.73 0
829.80 0
829.86 0
829.93 0
830.00 0
830.06 0
830.13 0
830.19 0
830.26 0
830.33 0
830.39 0
830.46 0
830.52 0
830.59 0
830.66 0
830.72 0
830.79 0
830.85 0
830.92 0
830.99 0
831.05 0
831.12 0
831.18 0
831.25 0
831.32 0
831.38 0
831.45 0
831.52 0
831.58 0
831.65 0
831.71 0
831.78 0
831.85 0
831.91 0
831.98 0
832.04 0
832.11 0
832.18 0
832.24 0
832.31 0
832.38 0
832.44 0
832.51 0
832.57 0
832.64 0
832.71 0
832.77 0
832.84 0
832.90 0
832.97 0
833.04 0
833.10 0
833.17 0
833.24 0
833.30 0
833.37 0
833.43 0
833.50 0
833.57 0
833.63 0
833.70 0
833.76 0
833.83 0
833.90 0
833.96 0
834.03 0
834.10 0
834.16 0
834.23 0
834.29 0
834.36 0
834.43 0
834.49 0
834.56 0
834.63 0
834.69 0
834.76 0
834.82 0
834.89 0
834.96 0
835.02 0
835.09 0
835.16 0
835.22 0
835.29 0
835.35 0
835.42 0
835.49 0
835.55 0
835.62 0
835.69 0
835.75 0
835.82 0
835.88 0
835.95 0
836.02 0
836.08 0
836.15 0
836.22 0
836.28 0
836.35 0
836.41 0
836.48 0
836.55 0
836.61 0
836.68 0
836.75 0
836.81 0
836.88 0
836.95 0
837.01 0
837.08 0
837.14 0
837.21 0
837.28 0
837.34 0
837.41 0
837.48 0
837.54 0
837.61 0
837.68 0
837.74 0
837.81 0
837.87 0
837.94 0
838.01 0
838.07 0
838.14 0
838.21 0
838.27 0
838.34 0
838.41 0
838.47 0
838.54 0
838.60 0
838.67 0
838.74 0
838.80 0
838.87 0
838.94 0
839.00 0
839.07 0
839.14 0
839.20 0
839.27 0
839.33 0
839.40 0
839.47 0
839.53 0
839.60 0
839.67 0
839.73 0
839.80 0
839.87 0
839.93 0
840.00 0
840.07 0
840.13 0
840.20 0
840.26 0
840.33 0
840.40 0
840.46 0
840.53 0
840.60 0
840.66 0
840.73 0
840.80 0
840.86 0
840.93 0
841.00 0
841.06 0
841.13 0
841.20 0
841.26 0
841.33 0
841.40 0
841.46 0
841.53 0
841.59 0
841.66 0
841.73 0
841.79 0
841.86 0
841.93 0
841.99 0
842.06 0
842.13 0
842.19 0
842.26 0
842.33 0
842.39 0
842.46 0
842.53 0
842.59 0
842.66 0
842.73 0
842.79 0
842.86 0
842.93 0
842.99 0
843.06 0
843.13 0
843.19 0
843.26 0
843.32 0
843.39 0
843.46 0
843.52 0
843.59 0
843.66 0
843.72 0
843.79 0
843.86 0
843.92 0
843.99 0
844.06 0
844.12 0
844.19 0
844.26 0
844.32 0
844.39 0
844.46 0
844.52 0
844.59 0
844.66 0
844.72 0
844.79 0
844.86 0
844.92 0
844.99 0
845.06 0
845.12 0
845.19 0
845.26 0
845.32 0
845.39 0
845.46 0
845.52 0
845.59 0
845.66 0
845.72 0
845.79 0
845.86 0
845.92 0
845.99 0
846.06 0
846.12 0
846.19 0
846.26 0
846.32 0
846.39 0
846.46 0
846.52 0
846.59 0
846.66 0
846.72 0
846.79 0
846.86 0
846.92 0
846.99 0
847.06 0
847.12 0
847.19 0
847.26 0
847.32 0
847.39 0
847.46 0
847.52 0
847.59 0
847.66 0
847.72 0
847.79 0
847.86 0
847.92 0
847.99 0
848.06 0
848.13 0
848.19 0
848.26 0
848.33 0
848.39 0
848.46 0
848.53 0
848.59 0
848.66 0
848.73 0
848.79 0
848.86 0
848.93 0
848.99 0
849.06 0
849.13 0
849.19 0
849.26 0
849.33 0
849.39 0
849.46 0
849.53 0
849.59 0
849.66 0
849.73 0
849.80 0
849.86 0
849.93 0
850.00 0
850.06 0
850.13 0
850.20 0
850.26 0
850.33 0
850.40 0
850.46 0
850.53 0
850.60 0
850.66 0
850.73 0
850.80 0
850.86 0
850.93 0
851.00 0
851.07 0
851.13 0
851.20 0
851.27 0
851.33 0
851.40 0
851.47 0
851.53 0
851.60 0
851.67 0
851.73 0
851.80 0
851.87 0
851.94 0
852.00 0
852.07 0
852.14 0
852.20 0
852.27 0
852.34 0
852.40 0
852.47 0
852.54 0
852.60 0
852.67 0
852.74 0
852.81 0
852.87 0
852.94 0
853.01 0
853.07 0
853.14 0
853.21 0
853.27 0
853.34 0
853.41 0
853.47 0
853.54 0
853.61 0
853.68 0
853.74 0
853.81 0
853.88 0
853.94 0
854.01 0
854.08 0
854.14 0
854.21 0
854.28 0
854.35 0
854.41 0
854.48 0
854.55 0
854.61 0
854.68 0
854.75 0
854.82 0
854.88 0
854.95 0
855.02 0
855.08 0
855.15 0
855.22 0
855.28 0
855.35 0
855.42 0
855.49 0
855.55 0
855.62 0
855.69 0
855.75 0
855.82 0
855.89 0
855.95 0
856.02 0
856.09 0
856.16 0
856.22 0
856.29 0
856.36 0
856.42 0
856.49 0
856.56 0
856.63 0
856.69 0
856.76 0
856.83 0
856.89 0
856.96 0
857.03 0
857.10 0
857.16 0
857.23 0
857.30 0
857.36 0
857.43 0
857.50 0
857.57 0
857.63 0
857.70 0
857.77 0
857.83 0
857.90 0
857.97 0
858.04 0
858.10 0
858.17 0
858.24 0
858.30 0
858.37 0
858.44 0
858.51 0
858.57 0
858.64 0
858.71 0
858.77 0
858.84 0
858.91 0
858.98 0
859.04 0
859.11 0
859.18 0
859.24 0
859.31 0
859.38 0
859.45 0
859.51 0
859.58 0
859.65 0
859.72 0
859.78 0
859.85 0
859.92 0
859.98 0
860.05 0
860.12 0
860.19 0
860.25 0
860.32 0
860.39 0
860.45 0
860.52 0
860.59 0
860.66 0
860.72 0
860.79 0
860.86 0
860.93 0
860.99 0
861.06 0
861.13 0
861.19 0
861.26 0
861.33 0
861.40 0
861.46 0
861.53 0
861.60 0
861.67 0
861.73 0
861.80 0
861.87 0
861.93 0
862.00 0
862.07 0
862.14 0
862.20 0
862.27 0
862.34 0
862.41 0
862.47 0
862.54 0
862.61 0
862.68 0
862.74 0
862.81 0
862.88 0
862.94 0
863.01 0
863.08 0
863.15 0
863.21 0
863.28 0
863.35 0
863.42 0
863.48 0
863.55 0
863.62 0
863.69 0
863.75 0
863.82 0
863.89 0
863.96 0
864.02 0
864.09 0
864.16 0
864.22 0
864.29 0
864.36 0
864.43 0
864.49 0
864.56 0
864.63 0
864.70 0
864.76 0
864.83 0
864.90 0
864.97 0
865.03 0
865.10 0
865.17 0
865.24 0
865.30 0
865.37 0
865.44 0
865.51 0
865.57 0
865.64 0
865.71 0
865.78 0
865.84 0
865.91 0
865.98 0
866.05 0
866.11 0
866.18 0
866.25 0
866.32 0
866.38 0
866.45 0
866.52 0
866.59 0
866.65 0
866.72 0
866.79 0
866.86 0
866.92 0
866.99 0
867.06 0
867.13 0
867.19 0
867.26 0
867.33 0
867.40 0
867.46 0
867.53 0
867.60 0
867.67 0
867.73 0
867.80 0
867.87 0
867.94 0
868.00 0
868.07 0
868.14 0
868.21 0
868.27 0
868.34 0
868.41 0
868.48 0
868.54 0
868.61 0
868.68 0
868.75 0
868.81 0
868.88 0
868.95 0
869.02 0
869.08 0
869.15 0
869.22 0
869.29 0
869.35 0
869.42 0
869.49 0
869.56 0
869.63 0
869.69 0
869.76 0
869.83 0
869.90 0
869.96 0
870.03 0
870.10 0
870.17 0
870.23 0
870.30 0
870.37 0
870.44 0
870.50 0
870.57 0
870.64 0
870.71 0
870.77 0
870.84 0
870.91 0
870.98 0
871.05 0
871.11 0
871.18 0
871.25 0
871.32 0
871.38 0
871.45 0
871.52 0
871.59 0
871.65 0
871.72 0
871.79 0
871.86 0
871.93 0
871.99 0
872.06 0
872.13 0
872.20 0
872.26 0
872.33 0
872.40 0
872.47 0
872.53 0
872.60 0
872.67 0
872.74 0
872.81 0
872.87 0
872.94 0
873.01 0
873.08 0
873.14 0
873.21 0
873.28 0
873.35 0
873.42 0
873.48 0
873.55 0
873.62 0
873.69 0
873.75 0
873.82 0
873.89 0
873.96 0
874.03 0
874.09 0
874.16 0
874.23 0
874.30 0
874.36 0
874.43 0
874.50 0
874.57 0
874.64 0
874.70 0
874.77 0
874.84 0
874.91 0
874.97 0
875.04 0
875.11 0
875.18 0
875.25 0
875.31 0
875.38 0
875.45 0
875.52 0
875.58 0
875.65 0
875.72 0
875.79 0
875.86 0
875.92 0
875.99 0
876.06 0
876.13 0
876.20 0
876.26 0
876.33 0
876.40 0
876.47 0
876.53 0
876.60 0
876.67 0
876.74 0
876.81 0
876.87 0
876.94 0
877.01 0
877.08 0
877.15 0
877.21 0
877.28 0
877.35 0
877.42 0
877.49 0
877.55 0
877.62 0
877.69 0
877.76 0
877.83 0
877.89 0
877.96 0
878.03 0
878.10 0
878.16 0
878.23 0
878.30 0
878.37 0
878.44 0
878.50 0
878.57 0
878.64 0
878.71 0
878.78 0
878.84 0
878.91 0
878.98 0
879.05 0
879.12 0
879.18 0
879.25 0
879.32 0
879.39 0
879.46 0
879.52 0
879.59 0
879.66 0
879.73 0
879.80 0
879.86 0
879.93 0
880.00 0
880.07 0
880.14 0
880.20 0
880.27 0
880.34 0
880.41 0
880.48 0
880.54 0
880.61 0
880.68 0
880.75 0
880.82 0
880.88 0
880.95 0
881.02 0
881.09 0
881.16 0
881.22 0
881.29 0
881.36 0
881.43 0
881.50 0
881.57 0
881.63 0
881.70 0
881.77 0
881.84 0
881.91 0
881.97 0
882.04 0
882.11 0
882.18 0
882.25 0
882.31 0
882.38 0
882.45 0
882.52 0
882.59 0
882.65 0
882.72 0
882.79 0
882.86 0
882.93 0
883.00 0
883.06 0
883.13 0
883.20 0
883.27 0
883.34 0
883.40 0
883.47 0
883.54 0
883.61 0
883.68 0
883.74 0
883.81 0
883.88 0
883.95 0
884.02 0
884.09 0
884.15 0
884.22 0
884.29 0
884.36 0
884.43 0
884.49 0
884.56 0
884.63 0
884.70 0
884.77 0
884.84 0
884.90 0
884.97 0
885.04 0
885.11 0
885.18 0
885.24 0
885.31 0
885.38 0
885.45 0
885.52 0
885.59 0
885.65 0
885.72 0
885.79 0
885.86 0
885.93 0
886.00 0
886.06 0
886.13 0
886.20 0
886.27 0
886.34 0
886.40 0
886.47 0
886.54 0
886.61 0
886.68 0
886.75 0
886.81 0
886.88 0
886.95 0
887.02 0
887.09 0
887.16 0
887.22 0
887.29 0
887.36 0
887.43 0
887.50 0
887.57 0
887.63 0
887.70 0
887.77 0
887.84 0
887.91 0
887.98 0
888.04 0
888.11 0
888.18 0
888.25 0
888.32 0
888.39 0
888.45 0
888.52 0
888.59 0
888.66 0
888.73 0
888.80 0
888.86 0
888.93 0
889.00 0
889.07 0
889.14 0
889.21 0
889.27 0
889.34 0
889.41 0
889.48 0
889.55 0
889.62 0
889.68 0
889.75 0
889.82 0
889.89 0
889.96 0
890.03 0
890.09 0
890.16 0
890.23 0
890.30 0
890.37 0
890.44 0
890.50 0
890.57 0
890.64 0
890.71 0
890.78 0
890.85 0
890.92 0
890.98 0
891.05 0
891.12 0
891.19 0
891.26 0
891.33 0
891.39 0
891.46 0
891.53 0
891.60 0
891.67 0
891.74 0
891.81 0
891.87 0
891.94 0
892.01 0
892.08 0
892.15 0
892.22 0
892.28 0
892.35 0
892.42 0
892.49 0
892.56 0
892.63 0
892.70 0
892.76 0
892.83 0
892.90 0
892.97 0
893.04 0
893.11 0
893.18 0
893.24 0
893.31 0
893.38 0
893.45 0
893.52 0
893.59 0
893.65 0
893.72 0
893.79 0
893.86 0
893.93 0
894.00 0
894.07 0
894.13 0
894.20 0
894.27 0
894.34 0
894.41 0
894.48 0
894.55 0
894.61 0
894.68 0
894.75 0
894.82 0
894.89 0
894.96 0
895.03 0
895.09 0
895.16 0
895.23 0
895.30 0
895.37 0
895.44 0
895.51 0
895.57 0
895.64 0
895.71 0
895.78 0
895.85 0
895.92 0
895.99 0
896.06 0
896.12 0
896.19 0
896.26 0
896.33 0
896.40 0
896.47 0
896.54 0
896.60 0
896.67 0
896.74 0
896.81 0
896.88 0
896.95 0
897.02 0
897.08 0
897.15 0
897.22 0
897.29 0
897.36 0
897.43 0
897.50 0
897.57 0
897.63 0
897.70 0
897.77 0
897.84 0
897.91 0
897.98 0
898.05 0
898.12 0
898.18 0
898.25 0
898.32 0
898.39 0
898.46 0
898.53 0
898.60 0
898.66 0
898.73 0
898.80 0
898.87 0
898.94 0
899.01 0
899.08 0
899.15 0
899.21 0
899.28 0
899.35 0
899.42 0
899.49 0
899.56 0
899.63 0
899.70 0
899.76 0
899.83 0
899.90 0
899.97 0
900.04 0
900.11 0
900.18 0
900.25 0
900.32 0
900.38 0
900.45 0
900.52 0
900.59 0
900.66 0
900.73 0
900.80 0
900.87 0
900.93 0
901.00 0
901.07 0
901.14 0
901.21 0
901.28 0
901.35 0
901.42 0
901.48 0
901.55 0
901.62 0
901.69 0
901.76 0
901.83 0
901.90 0
901.97 0
902.04 0
902.10 0
902.17 0
902.24 0
902.31 0
902.38 0
902.45 0
902.52 0
902.59 0
902.66 0
902.72 0
902.79 0
902.86 0
902.93 0
903.00 0
903.07 0
903.14 0
903.21 0
903.28 0
903.34 0
903.41 0
903.48 0
903.55 0
903.62 0
903.69 0
903.76 0
903.83 0
903.90 0
903.96 0
904.03 0
904.10 0
904.17 0
904.24 0
904.31 0
904.38 0
904.45 0
904.52 0
904.59 0
904.65 0
904.72 0
904.79 0
904.86 0
904.93 0
905.00 0
905.07 0
905.14 0
905.21 0
905.27 0
905.34 0
905.41 0
905.48 0
905.55 0
905.62 0
905.69 0
905.76 0
905.83 0
905.90 0
905.96 0
906.03 0
906.10 0
906.17 0
906.24 0
906.31 0
906.38 0
906.45 0
906.52 0
906.59 0
906.66 0
906.72 0
906.79 0
906.86 0
906.93 0
907.00 0
907.07 0
907.14 0
907.21 0
907.28 0
907.35 0
907.41 0
907.48 0
907.55 0
907.62 0
907.69 0
907.76 0
907.83 0
907.90 0
907.97 0
908.04 0
908.11 0
908.17 0
908.24 0
908.31 0
908.38 0
908.45 0
908.52 0
908.59 0
908.66 0
908.73 0
908.80 0
908.87 0
908.93 0
909.00 0
909.07 0
909.14 0
909.21 0
909.28 0
909.35 0
909.42 0
909.49 0
909.56 0
909.63 0
909.70 0
909.76 0
909.83 0
909.90 0
909.97 0
910.04 0
910.11 0
910.18 0
910.25 0
910.32 0
910.39 0
910.46 0
910.52 0
910.59 0
910.66 0
910.73 0
910.80 0
910.87 0
910.94 0
911.01 0
911.08 0
911.15 0
911.22 0
911.29 0
911.36 0
911.42 0
911.49 0
911.56 0
911.63 0
911.70 0
911.77 0
911.84 0
911.91 0
911.98 0
912.05 0
912.12 0
912.19 0
912.26 0
912.32 0
912.39 0
912.46 0
912.53 0
912.60 0
912.67 0
912.74 0
912.81 0
912.88 0
912.95 0
913.02 0
913.09 0
913.16 0
913.23 0
913.29 0
913.36 0
913.43 0
913.50 0
913.57 0
913.64 0
913.71 0
913.78 0
913.85 0
913.92 0
913.99 0
914.06 0
914.13 0
914.20 0
914.26 0
914.33 0
914.40 0
914.47 0
914.54 0
914.61 0
914.68 0
914.75 0
914.82 0
914.89 0
914.96 0
915.03 0
915.10 0
915.17 0
915.24 0
915.30 0
915.37 0
915.44 0
915.51 0
915.58 0
915.65 0
915.72 0
915.79 0
915.86 0
915.93 0
916.00 0
916.07 0
916.14 0
916.21 0
916.28 0
916.35 0
916.41 0
916.48 0
916.55 0
916.62 0
916.69 0
916.76 0
916.83 0
916.90 0
916.97 0
917.04 0
917.11 0
917.18 0
917.25 0
917.32 0
917.39 0
917.46 0
917.53 0
917.60 0
917.66 0
917.73 0
917.80 0
917.87 0
917.94 0
918.01 0
918.08 0
918.15 0
918.22 0
918.29 0
918.36 0
918.43 0
918.50 0
918.57 0
918.64 0
918.71 0
918.78 0
918.85 0
918.92 0
918.98 0
919.05 0
919.12 0
919.19 0
919.26 0
919.33 0
919.40 0
919.47 0
919.54 0
919.61 0
919.68 0
919.75 0
919.82 0
919.89 0
919.96 0
920.03 0
920.10 0
920.17 0
920.24 0
920.31 0
920.38 0
920.44 0
920.51 0
920.58 0
920.65 0
920.72 0
920.79 0
920.86 0
920.93 0
921.00 0
921.07 0
921.14 0
921.21 0
921.28 0
921.35 0
921.42 0
921.49 0
921.56 0
921.63 0
921.70 0
921.77 0
921.84 0
921.91 0
921.98 0
922.05 0
922.11 0
922.18 0
922.25 0
922.32 0
922.39 0
922.46 0
922.53 0
922.60 0
922.67 0
922.74 0
922.81 0
922.88 0
922.95 0
923.02 0
923.09 0
923.16 0
923.23 0
923.30 0
923.37 0
923.44 0
923.51 0
923.58 0
923.65 0
923.72 0
923.79 0
923.86 0
923.93 0
924.00 0
924.07 0
924.13 0
924.20 0
924.27 0
924.34 0
924.41 0
924.48 0
924.55 0
924.62 0
924.69 0
924.76 0
924.83 0
924.90 0
924.97 0
925.04 0
925.11 0
925.18 0
925.25 0
925.32 0
925.39 0
925.46 0
925.53 0
925.60 0
925.67 0
925.74 0
925.81 0
925.88 0
925.95 0
926.02 0
926.09 0
926.16 0
926.23 0
926.30 0
926.37 0
926.44 0
926.51 0
926.58 0
926.65 0
926.72 0
926.79 0
926.85 0
926.92 0
926.99 0
927.06 0
927.13 0
927.20 0
927.27 0
927.34 0
927.41 0
927.48 0
927.55 0
927.62 0
927.69 0
927.76 0
927.83 0
927.90 0
927.97 0
928.04 0
928.11 0
928.18 0
928.25 0
928.32 0
928.39 0
928.46 0
928.53 0
928.60 0
928.67 0
928.74 0
928.81 0
928.88 0
928.95 0
929.02 0
929.09 0
929.16 0
929.23 0
929.30 0
929.37 0
929.44 0
929.51 0
929.58 0
929.65 0
929.72 1
929.79 1
929.86 1
929.93 0
930.00 0
930.07 0
930.14 0
930.21 0
930.28 0
930.35 0
930.42 0
930.49 0
930.56 0
930.63 0
930.70 0
930.77 0
930.84 0
930.91 0
930.98 0
931.05 0
931.12 0
931.19 0
931.26 0
931.33 0
931.40 0
931.47 0
931.54 0
931.61 0
931.68 0
931.75 0
931.82 0
931.89 0
931.96 0
932.03 0
932.10 0
932.17 0
932.24 0
932.31 0
932.38 0
932.45 0
932.52 0
932.59 0
932.66 0
932.73 0
932.80 0
932.87 0
932.94 0
933.01 0
933.08 0
933.15 0
933.22 0
933.29 0
933.36 0
933.43 0
933.50 0
933.57 0
933.64 0
933.71 0
933.78 0
933.85 0
933.92 0
933.99 0
934.06 0
934.13 0
934.20 0
934.27 0
934.34 0
934.41 0
934.48 0
934.55 0
934.62 0
934.69 0
934.76 0
934.83 0
934.90 0
934.97 0
935.04 0
935.11 0
935.18 0
935.25 0
935.32 0
935.39 0
935.46 0
935.53 0
935.60 0
935.67 0
935.74 0
935.81 0
935.88 0
935.95 0
936.02 0
936.09 0
936.16 0
936.23 0
936.30 0
936.37 0
936.44 0
936.51 0
936.58 0
936.65 0
936.72 0
936.79 0
936.86 0
936.93 0
937.00 0
937.07 0
937.14 0
937.21 0
937.28 0
937.35 0
937.42 0
937.49 0
937.56 0
937.63 0
937.71 0
937.78 0
937.85 0
937.92 0
937.99 0
938.06 0
938.13 0
938.20 0
938.27 0
938.34 0
938.41 0
938.48 0
938.55 0
938.62 0
938.69 0
938.76 0
938.83 0
938.90 0
938.97 0
939.04 0
939.11 0
939.18 0
939.25 0
939.32 0
939.39 0
939.46 0
939.53 0
939.60 0
939.67 0
939.74 0
939.81 0
939.88 0
939.95 0
940.02 0
940.09 0
940.16 0
940.23 0
940.30 0
940.37 0
940.45 0
940.52 0
940.59 0
940.66 0
940.73 0
940.80 0
940.87 0
940.94 0
941.01 0
941.08 0
941.15 0
941.22 0
941.29 0
941.36 0
941.43 0
941.50 0
941.57 0
941.64 0
941.71 0
941.78 0
941.85 0
941.92 0
941.99 0
942.06 0
942.13 0
942.20 0
942.27 0
942.34 0
942.41 0
942.49 0
942.56 0
942.63 0
942.70 0
942.77 0
942.84 0
942.91 0
942.98 0
943.05 0
943.12 0
943.19 0
943.26 0
943.33 0
943.40 0
943.47 0
943.54 0
943.61 0
943.68 0
943.75 0
943.82 0
943.89 0
943.96 0
944.03 0
944.10 0
944.18 0
944.25 0
944.32 0
944.39 0
944.46 0
944.53 0
944.60 0
944.67 0
944.74 0
944.81 0
944.88 0
944.95 0
945.02 0
945.09 0
945.16 0
945.23 0
945.30 0
945.37 0
945.44 0
945.51 0
945.58 0
945.66 0
945.73 0
945.80 0
945.87 0
945.94 0
946.01 0
946.08 0
946.15 0
946.22 0
946.29 0
946.36 0
946.43 0
946.50 0
946.57 0
946.64 0
946.71 0
946.78 0
946.85 0
946.92 0
947.00 0
947.07 0
947.14 0
947.21 0
947.28 0
947.35 0
947.42 0
947.49 0
947.56 0
947.63 0
947.70 0
947.77 0
947.84 0
947.91 0
947.98 0
948.05 0
948.12 0
948.19 0
948.27 0
948.34 0
948.41 0
948.48 0
948.55 0
948.62 0
948.69 0
948.76 0
948.83 0
948.90 0
948.97 0
949.04 0
949.11 0
949.18 0
949.25 0
949.32 0
949.40 0
949.47 0
949.54 0
949.61 0
949.68 0
949.75 0
949.82 0
949.89 0
949.96 0
950.03 0
950.10 0
950.17 0
950.24 0
950.31 0
950.38 0
950.46 0
950.53 0
950.60 0
950.67 0
950.74 0
950.81 0
950.88 0
950.95 0
951.02 0
951.09 0
951.16 0
951.23 0
951.30 0
951.37 0
951.45 0
951.52 0
951.59 0
951.66 0
951.73 0
951.80 0
951.87 0
951.94 0
952.01 0
952.08 0
952.15 0
952.22 0
952.29 0
952.36 0
952.44 0
952.51 0
952.58 0
952.65 0
952.72 0
952.79 0
952.86 0
952.93 0
953.00 0
953.07 0
953.14 0
953.21 0
953.28 0
953.36 0
953.43 0
953.50 0
953.57 0
953.64 0
953.71 0
953.78 0
953.85 0
953.92 0
953.99 0
954.06 0
954.13 0
954.21 0
954.28 0
954.35 0
954.42 0
954.49 0
954.56 0
954.63 0
954.70 0
954.77 0
954.84 0
954.91 0
954.98 0
955.06 0
955.13 0
955.20 0
955.27 0
955.34 0
955.41 0
955.48 0
955.55 0
955.62 0
955.69 0
955.76 0
955.83 0
955.91 0
955.98 0
956.05 0
956.12 0
956.19 0
956.26 0
956.33 0
956.40 0
956.47 0
956.54 0
956.61 0
956.69 0
956.76 0
956.83 0
956.90 0
956.97 0
957.04 0
957.11 0
957.18 0
957.25 0
957.32 0
957.39 0
957.47 0
957.54 0
957.61 0
957.68 0
957.75 0
957.82 0
957.89 0
957.96 0
958.03 0
958.10 0
958.18 0
958.25 0
958.32 0
958.39 0
958.46 0
958.53 0
958.60 0
958.67 0
958.74 0
958.81 0
958.89 0
958.96 0
959.03 0
959.10 0
959.17 0
959.24 0
959.31 0
959.38 0
959.45 0
959.52 0
959.60 0
959.67 0
959.74 0
959.81 0
959.88 0
959.95 0
960.02 0
960.09 0
960.16 0
960.23 0
960.31 0
960.38 0
960.45 0
960.52 0
960.59 0
960.66 0
960.73 0
960.80 0
960.87 0
960.94 0
961.02 0
961.09 0
961.16 0
961.23 0
961.30 0
961.37 0
961.44 0
961.51 0
961.58 0
961.66 0
961.73 0
961.80 0
961.87 0
961.94 0
962.01 0
962.08 0
962.15 0
962.22 0
962.30 0
962.37 0
962.44 0
962.51 0
962.58 0
962.65 0
962.72 0
962.79 0
962.86 0
962.94 0
963.01 0
963.08 0
963.15 0
963.22 0
963.29 0
963.36 0
963.43 0
963.51 0
963.58 0
963.65 0
963.72 0
963.79 0
963.86 0
963.93 0
964.00 0
964.07 0
964.15 0
964.22 0
964.29 0
964.36 0
964.43 0
964.50 0
964.57 0
964.64 0
964.72 0
964.79 0
964.86 0
964.93 0
965.00 0
965.07 0
965.14 0
965.21 0
965.29 0
965.36 0
965.43 0
965.50 0
965.57 0
965.64 0
965.71 0
965.78 0
965.86 0
965.93 0
966.00 0
966.07 0
966.14 0
966.21 0
966.28 0
966.35 0
966.43 0
966.50 0
966.57 0
966.64 0
966.71 0
966.78 0
966.85 0
966.92 0
967.00 0
967.07 0
967.14 0
967.21 0
967.28 0
967.35 0
967.42 0
967.49 0
967.57 0
967.64 0
967.71 0
967.78 0
967.85 0
967.92 0
967.99 0
968.07 0
968.14 0
968.21 0
968.28 0
968.35 0
968.42 0
968.49 0
968.56 0
968.64 0
968.71 0
968.78 0
968.85 0
968.92 0
968.99 0
969.06 0
969.14 0
969.21 0
969.28 0
969.35 0
969.42 0
969.49 0
969.56 0
969.64 0
969.71 0
969.78 0
969.85 0
969.92 0
969.99 0
970.06 0
970.13 0
970.21 0
970.28 0
970.35 0
970.42 0
970.49 0
970.56 0
970.63 0
970.71 0
970.78 0
970.85 0
970.92 0
970.99 0
971.06 0
971.13 0
971.21 0
971.28 0
971.35 0
971.42 0
971.49 0
971.56 0
971.64 0
971.71 0
971.78 0
971.85 0
971.92 0
971.99 0
972.06 0
972.14 0
972.21 0
972.28 0
972.35 0
972.42 0
972.49 0
972.56 0
972.64 0
972.71 0
972.78 0
972.85 0
972.92 0
972.99 0
973.06 0
973.14 0
973.21 0
973.28 0
973.35 0
973.42 0
973.49 0
973.57 0
973.64 0
973.71 0
973.78 0
973.85 0
973.92 0
973.99 0
974.07 0
974.14 0
974.21 0
974.28 0
974.35 0
974.42 0
974.50 0
974.57 0
974.64 0
974.71 0
974.78 0
974.85 0
974.93 0
975.00 0
975.07 0
975.14 0
975.21 0
975.28 0
975.35 0
975.43 0
975.50 0
975.57 0
975.64 0
975.71 0
975.78 0
975.86 0
975.93 0
976.00 0
976.07 0
976.14 0
976.21 0
976.29 0
976.36 0
976.43 0
976.50 0
976.57 0
976.64 0
976.72 0
976.79 0
976.86 0
976.93 0
977.00 0
977.07 0
977.15 0
977.22 0
977.29 0
977.36 0
977.43 0
977.50 0
977.58 0
977.65 0
977.72 0
977.79 0
977.86 0
977.93 0
978.01 0
978.08 0
978.15 0
978.22 0
978.29 0
978.36 0
978.44 0
978.51 0
978.58 0
978.65 0
978.72 0
978.79 0
978.87 0
978.94 0
979.01 0
979.08 0
979.15 0
979.22 0
979.30 0
979.37 0
979.44 0
979.51 0
979.58 0
979.66 0
979.73 0
979.80 0
979.87 0
979.94 0
980.01 0
980.09 0
980.16 0
980.23 0
980.30 0
980.37 0
980.45 0
980.52 0
980.59 0
980.66 0
980.73 0
980.80 0
980.88 0
980.95 0
981.02 0
981.09 0
981.16 0
981.23 0
981.31 0
981.38 0
981.45 0
981.52 0
981.59 0
981.67 0
981.74 0
981.81 0
981.88 0
981.95 0
982.02 0
982.10 0
982.17 0
982.24 0
982.31 0
982.38 0
982.46 0
982.53 0
982.60 0
982.67 0
982.74 0
982.82 0
982.89 0
982.96 0
983.03 0
983.10 0
983.17 0
983.25 0
983.32 0
983.39 0
983.46 0
983.53 0
983.61 0
983.68 0
983.75 0
983.82 0
983.89 0
983.97 0
984.04 0
984.11 0
984.18 0
984.25 0
984.33 0
984.40 0
984.47 0
984.54 0
984.61 0
984.69 0
984.76 0
984.83 0
984.90 0
984.97 0
985.04 0
985.12 0
985.19 0
985.26 0
985.33 0
985.40 0
985.48 0
985.55 0
985.62 0
985.69 0
985.76 0
985.84 0
985.91 0
985.98 0
986.05 0
986.12 0
986.20 0
986.27 0
986.34 0
986.41 0
986.48 0
986.56 0
986.63 0
986.70 0
986.77 0
986.84 0
986.92 0
986.99 0
987.06 0
987.13 0
987.20 0
987.28 0
987.35 0
987.42 0
987.49 0
987.56 0
987.64 0
987.71 0
987.78 0
987.85 0
987.93 0
988.00 0
988.07 0
988.14 0
988.21 0
988.29 0
988.36 0
988.43 0
988.50 0
988.57 0
988.65 0
988.72 0
988.79 0
988.86 0
988.93 0
989.01 0
989.08 0
989.15 0
989.22 0
989.29 0
989.37 0
989.44 0
989.51 0
989.58 0
989.66 0
989.73 0
989.80 0
989.87 0
989.94 0
990.02 0
990.09 0
990.16 0
990.23 0
990.30 0
990.38 0
990.45 0
990.52 0
990.59 0
990.67 0
990.74 0
990.81 0
990.88 0
990.95 0
991.03 0
991.10 0
991.17 0
991.24 0
991.31 0
991.39 0
991.46 0
991.53 0
991.60 0
991.68 0
991.75 0
991.82 1
991.89 1
991.96 0
992.04 0
992.11 0
992.18 0
992.25 0
992.33 0
992.40 0
992.47 0
992.54 0
992.61 0
992.69 0
992.76 0
992.83 0
992.90 0
992.98 0
993.05 0
993.12 0
993.19 0
993.26 0
993.34 0
993.41 1
993.48 1
993.55 1
993.63 0
993.70 0
993.77 0
993.84 0
993.92 0
993.99 0
994.06 0
994.13 0
994.20 0
994.28 0
994.35 0
994.42 0
994.49 0
994.57 0
994.64 0
994.71 0
994.78 0
994.86 0
994.93 0
995.00 0
995.07 0
995.14 0
995.22 0
995.29 0
995.36 0
995.43 0
995.51 0
995.58 0
995.65 0
995.72 0
995.80 0
995.87 0
995.94 0
996.01 0
996.08 0
996.16 0
996.23 0
996.30 0
996.37 0
996.45 0
996.52 0
996.59 0
996.66 0
996.74 0
996.81 0
996.88 0
996.95 0
997.03 0
997.10 0
997.17 0
997.24 1
997.32 1
997.39 1
997.46 1
997.53 0
997.60 0
997.68 0
997.75 0
997.82 0
997.89 0
997.97 0
998.04 0
998.11 0
998.18 0
998.26 0
998.33 1
998.40 1
998.47 1
998.55 1
998.62 1
998.69 0
998.76 0
998.84 0
998.91 0
998.98 0
999.05 0
999.13 0
999.20 0
999.27 0
999.34 0
999.42 0
999.49 0
999.56 0
999.63 0
999.71 0
999.78 0
999.85 0
999.92 0
1000.00 0
1000.07 0
1000.14 0
1000.21 0
1000.29 0
1000.36 0
1000.43 0
1000.50 0
1000.58 0
1000.65 0
1000.72 0
1000.79 0
1000.87 0
1000.94 0
1001.01 0
1001.08 0
1001.16 0
1001.23 0
1001.30 0
1001.37 0
1001.45 0
1001.52 0
1001.59 0
1001.66 0
1001.74 0
1001.81 0
1001.88 0
1001.95 0
1002.03 0
1002.10 0
1002.17 0
1002.24 0
1002.32 0
1002.39 0
1002.46 0
1002.54 0
1002.61 0
1002.68 0
1002.75 0
1002.83 0
1002.90 0
1002.97 0
1003.04 0
1003.12 0
1003.19 0
1003.26 0
1003.33 0
1003.41 0
1003.48 0
1003.55 0
1003.62 0
1003.70 0
1003.77 0
1003.84 0
1003.91 0
1003.99 0
1004.06 0
1004.13 0
1004.21 0
1004.28 0
1004.35 0
1004.42 0
1004.50 0
1004.57 0
1004.64 0
1004.71 0
1004.79 0
1004.86 0
1004.93 0
1005.00 0
1005.08 0
1005.15 0
1005.22 1
1005.30 1
1005.37 1
1005.44 1
1005.51 1
1005.59 0
1005.66 0
1005.73 0
1005.80 0
1005.88 0
1005.95 0
1006.02 0
1006.10 0
1006.17 0
1006.24 0
1006.31 0
1006.39 0
1006.46 0
1006.53 0
1006.60 0
1006.68 0
1006.75 0
1006.82 0
1006.90 0
1006.97 0
1007.04 0
1007.11 0
1007.19 0
1007.26 0
1007.33 0
1007.40 0
1007.48 0
1007.55 0
1007.62 0
1007.70 0
1007.77 0
1007.84 0
1007.91 0
1007.99 0
1008.06 0
1008.13 0
1008.21 0
1008.28 0
1008.35 0
1008.42 0
1008.50 0
1008.57 0
1008.64 0
1008.71 0
1008.79 0
1008.86 0
1008.93 0
1009.01 0
1009.08 0
1009.15 0
1009.22 0
1009.30 0
1009.37 0
1009.44 0
1009.52 0
1009.59 0
1009.66 0
1009.73 0
1009.81 0
1009.88 0
1009.95 0
1010.03 0
1010.10 0
1010.17 0
1010.24 0
1010.32 0
1010.39 0
1010.46 0
1010.54 0
1010.61 0
1010.68 0
1010.75 0
1010.83 0
1010.90 0
1010.97 0
1011.05 0
1011.12 1
1011.19 1
1011.27 1
1011.34 1
1011.41 1
1011.48 1
1011.56 1
1011.63 0
1011.70 0
1011.78 0
1011.85 0
1011.92 0
1011.99 0
1012.07 0
1012.14 0
1012.21 0
1012.29 0
1012.36 0
1012.43 0
1012.50 0
1012.58 0
1012.65 0
1012.72 0
1012.80 0
1012.87 0
1012.94 0
1013.02 0
1013.09 0
1013.16 0
1013.23 0
1013.31 0
1013.38 0
1013.45 0
1013.53 0
1013.60 0
1013.67 0
1013.75 0
1013.82 0
1013.89 0
1013.96 0
1014.04 0
1014.11 0
1014.18 0
1014.26 0
1014.33 0
1014.40 0
1014.48 0
1014.55 0
1014.62 0
1014.69 0
1014.77 0
1014.84 0
1014.91 0
1014.99 0
1015.06 0
1015.13 0
1015.21 0
1015.28 0
1015.35 0
1015.43 0
1015.50 0
1015.57 0
1015.64 0
1015.72 1
1015.79 1
1015.86 1
1015.94 1
1016.01 1
1016.08 1
1016.16 0
1016.23 0
1016.30 0
1016.38 0
1016.45 0
1016.52 0
1016.59 0
1016.67 0
1016.74 0
1016.81 0
1016.89 0
1016.96 0
1017.03 0
1017.11 0
1017.18 0
1017.25 0
1017.33 0
1017.40 0
1017.47 0
1017.54 0
1017.62 0
1017.69 0
1017.76 0
1017.84 0
1017.91 0
1017.98 0
1018.06 0
1018.13 0
1018.20 0
1018.28 0
1018.35 0
1018.42 0
1018.50 0
1018.57 0
1018.64 0
1018.72 0
1018.79 0
1018.86 0
1018.93 1
1019.01 1
1019.08 1
1019.15 1
1019.23 1
1019.30 1
1019.37 0
1019.45 0
1019.52 0
1019.59 0
1019.67 0
1019.74 0
1019.81 0
1019.89 0
1019.96 0
1020.03 0
1020.11 0
1020.18 0
1020.25 0
1020.33 0
1020.40 0
1020.47 0
1020.55 0
1020.62 0
1020.69 0
1020.77 0
1020.84 0
1020.91 0
1020.99 0
1021.06 0
1021.13 0
1021.20 0
1021.28 0
1021.35 0
1021.42 0
1021.50 0
1021.57 0
1021.64 0
1021.72 0
1021.79 0
1021.86 0
1021.94 0
1022.01 0
1022.08 0
1022.16 0
1022.23 0
1022.30 0
1022.38 0
1022.45 0
1022.52 0
1022.60 0
1022.67 0
1022.74 0
1022.82 0
1022.89 0
1022.96 0
1023.04 0
1023.11 0
1023.18 0
1023.26 0
1023.33 0
1023.40 0
1023.48 0
1023.55 0
1023.62 0
1023.70 0
1023.77 0
1023.84 0
1023.92 0
1023.99 0
1024.06 0
1024.14 0
1024.21 0
1024.28 0
1024.36 0
1024.43 0
1024.50 0
1024.58 0
1024.65 0
1024.72 1
1024.80 1
1024.87 1
1024.94 1
1025.02 1
1025.09 0
1025.16 0
1025.24 0
1025.31 0
1025.39 0
1025.46 0
1025.53 0
1025.61 0
1025.68 0
1025.75 0
1025.83 0
1025.90 0
1025.97 0
1026.05 0
1026.12 0
1026.19 0
1026.27 0
1026.34 0
1026.41 0
1026.49 0
1026.56 0
1026.63 0
1026.71 0
1026.78 0
1026.85 0
1026.93 0
1027.00 0
1027.07 0
1027.15 1
1027.22 1
1027.29 1
1027.37 1
1027.44 1
1027.52 1
1027.59 1
1027.66 1
1027.74 1
1027.81 1
1027.88 1
1027.96 1
1028.03 1
1028.10 1
1028.18 1
1028.25 1
1028.32 1
1028.40 0
1028.47 0
1028.54 0
1028.62 0
1028.69 0
1028.77 0
1028.84 1
1028.91 1
1028.99 1
1029.06 1
1029.13 1
1029.21 1
1029.28 1
1029.35 1
1029.43 0
1029.50 0
1029.57 0
1029.65 0
1029.72 0
1029.79 0
1029.87 0
1029.94 0
1030.02 0
1030.09 0
1030.16 0
1030.24 0
1030.31 0
1030.38 0
1030.46 0
1030.53 0
1030.60 0
1030.68 0
1030.75 1
1030.83 1
1030.90 1
1030.97 1
1031.05 1
1031.12 1
1031.19 1
1031.27 0
1031.34 0
1031.41 0
1031.49 0
1031.56 0
1031.63 0
1031.71 0
1031.78 0
1031.86 1
1031.93 1
1032.00 1
1032.08 1
1032.15 1
1032.22 1
1032.30 1
1032.37 1
1032.45 1
1032.52 1
1032.59 1
1032.67 1
1032.74 1
1032.81 1
1032.89 1
1032.96 1
1033.03 1
1033.11 1
1033.18 1
1033.26 1
1033.33 1
1033.40 1
1033.48 1
1033.55 1
1033.62 1
1033.70 1
1033.77 1
1033.85 1
1033.92 1
1033.99 1
1034.07 1
1034.14 1
1034.21 1
1034.29 1
1034.36 1
1034.44 1
1034.51 1
1034.58 1
1034.66 1
1034.73 0
1034.80 0
1034.88 0
1034.95 0
1035.03 0
1035.10 1
1035.17 1
1035.25 1
1035.32 1
1035.39 1
1035.47 1
1035.54 1
1035.62 1
1035.69 1
1035.76 2
1035.84 2
1035.91 2
1035.98 2
1036.06 2
1036.13 2
1036.21 2
1036.28 2
1036.35 2
1036.43 2
1036.50 2
1036.57 1
1036.65 1
1036.72 1
1036.80 0
1036.87 0
1036.94 0
1037.02 0
1037.09 0
1037.17 0
1037.24 0
1037.31 0
1037.39 0
1037.46 0
1037.53 0
1037.61 0
1037.68 0
1037.76 0
1037.83 0
1037.90 0
1037.98 0
1038.05 0
1038.13 0
1038.20 0
1038.27 0
1038.35 0
1038.42 0
1038.49 1
1038.57 1
1038.64 1
1038.72 1
1038.79 1
1038.86 1
1038.94 1
1039.01 1
1039.09 1
1039.16 1
1039.23 0
1039.31 0
1039.38 0
1039.46 0
1039.53 0
1039.60 0
1039.68 0
1039.75 0
1039.82 1
1039.90 1
1039.97 1
1040.05 1
1040.12 1
1040.19 1
1040.27 1
1040.34 1
1040.42 2
1040.49 2
1040.56 2
1040.64 1
1040.71 1
1040.79 1
1040.86 1
1040.93 0
1041.01 0
1041.08 0
1041.16 0
1041.23 0
1041.30 0
1041.38 0
1041.45 0
1041.53 0
1041.60 0
1041.67 0
1041.75 0
1041.82 0
1041.90 0
1041.97 0
1042.04 0
1042.12 0
1042.19 0
1042.27 0
1042.34 0
1042.41 0
1042.49 0
1042.56 0
1042.64 1
1042.71 1
1042.78 1
1042.86 1
1042.93 1
1043.01 1
1043.08 1
1043.15 1
1043.23 1
1043.30 1
1043.38 1
1043.45 1
1043.52 1
1043.60 1
1043.67 1
1043.75 1
1043.82 2
1043.90 2
1043.97 2
1044.04 2
1044.12 1
1044.19 1
1044.27 1
1044.34 0
1044.41 0
1044.49 0
1044.56 0
1044.64 1
1044.71 1
1044.78 1
1044.86 2
1044.93 2
1045.01 2
1045.08 2
1045.15 2
1045.23 1
1045.30 1
1045.38 1
1045.45 1
1045.53 1
1045.60 1
1045.67 1
1045.75 1
1045.82 1
1045.90 1
1045.97 1
1046.04 1
1046.12 2
1046.19 2
1046.27 2
1046.34 2
1046.42 2
1046.49 1
1046.56 1
1046.64 1
1046.71 1
1046.79 2
1046.86 2
1046.93 2
1047.01 2
1047.08 2
1047.16 2
1047.23 2
1047.31 2
1047.38 2
1047.45 2
1047.53 2
1047.60 2
1047.68 1
1047.75 1
1047.82 1
1047.90 1
1047.97 1
1048.05 1
1048.12 1
1048.20 1
1048.27 1
1048.34 2
1048.42 3
1048.49 3
1048.57 3
1048.64 4
1048.72 4
1048.79 4
1048.86 3
1048.94 3
1049.01 2
1049.09 2
1049.16 1
1049.24 1
1049.31 0
1049.38 0
1049.46 0
1049.53 0
1049.61 0
1049.68 1
1049.76 1
1049.83 1
1049.90 1
1049.98 1
1050.05 1
1050.13 1
1050.20 1
1050.28 1
1050.35 1
1050.42 1
1050.50 1
1050.57 1
1050.65 1
1050.72 1
1050.80 1
1050.87 1
1050.94 2
1051.02 2
1051.09 2
1051.17 2
1051.24 2
1051.32 2
1051.39 1
1051.46 1
1051.54 0
1051.61 0
1051.69 0
1051.76 0
1051.84 0
1051.91 0
1051.98 0
1052.06 0
1052.13 0
1052.21 0
1052.28 1
1052.36 1
1052.43 2
1052.51 2
1052.58 3
1052.65 3
1052.73 3
1052.80 2
1052.88 2
1052.95 2
1053.03 2
1053.10 3
1053.17 4
1053.25 4
1053.32 5
1053.40 5
1053.47 5
1053.55 5
1053.62 5
1053.70 4
1053.77 3
1053.84 3
1053.92 3
1053.99 3
1054.07 3
1054.14 3
1054.22 3
1054.29 3
1054.37 3
1054.44 3
1054.51 3
1054.59 3
1054.66 2
1054.74 2
1054.81 2
1054.89 2
1054.96 1
1055.04 1
1055.11 1
1055.18 1
1055.26 1
1055.33 1
1055.41 1
1055.48 2
1055.56 2
1055.63 2
1055.71 2
1055.78 2
1055.86 2
1055.93 1
1056.00 1
1056.08 1
1056.15 0
1056.23 0
1056.30 0
1056.38 0
1056.45 0
1056.53 0
1056.60 0
1056.67 0
1056.75 0
1056.82 0
1056.90 0
1056.97 0
1057.05 0
1057.12 0
1057.20 0
1057.27 0
1057.35 0
1057.42 0
1057.49 1
1057.57 1
1057.64 1
1057.72 1
1057.79 1
1057.87 1
1057.94 1
1058.02 1
1058.09 2
1058.17 2
1058.24 2
1058.31 2
1058.39 2
1058.46 2
1058.54 2
1058.61 3
1058.69 3
1058.76 3
1058.84 4
1058.91 4
1058.99 4
1059.06 4
1059.14 3
1059.21 3
1059.28 3
1059.36 3
1059.43 2
1059.51 2
1059.58 2
1059.66 2
1059.73 2
1059.81 1
1059.88 1
1059.96 1
1060.03 1
1060.11 1
1060.18 1
1060.26 2
1060.33 2
1060.40 3
1060.48 3
1060.55 3
1060.63 3
1060.70 3
1060.78 2
1060.85 2
1060.93 2
1061.00 2
1061.08 1
1061.15 1
1061.23 1
1061.30 1
1061.38 0
1061.45 0
1061.52 0
1061.60 0
1061.67 0
1061.75 0
1061.82 0
1061.90 0
1061.97 1
1062.05 2
1062.12 3
1062.20 3
1062.27 4
1062.35 5
1062.42 5
1062.50 4
1062.57 4
1062.65 3
1062.72 2
1062.79 2
1062.87 1
1062.94 1
1063.02 1
1063.09 2
1063.17 2
1063.24 2
1063.32 2
1063.39 1
1063.47 1
1063.54 0
1063.62 0
1063.69 0
1063.77 0
1063.84 1
1063.92 1
1063.99 1
1064.07 1
1064.14 2
1064.22 1
1064.29 1
1064.36 1
1064.44 1
1064.51 2
1064.59 2
1064.66 2
1064.74 2
1064.81 3
1064.89 3
1064.96 3
1065.04 3
1065.11 3
1065.19 2
1065.26 2
1065.34 2
1065.41 1
1065.49 1
1065.56 1
1065.64 1
1065.71 1
1065.79 2
1065.86 3
1065.94 4
1066.01 5
1066.09 7
1066.16 8
1066.24 8
1066.31 9
1066.39 9
1066.46 8
1066.54 8
1066.61 7
1066.68 6
1066.76 6
1066.83 5
1066.91 4
1066.98 4
1067.06 3
1067.13 3
1067.21 2
1067.28 2
1067.36 2
1067.43 1
1067.51 1
1067.58 1
1067.66 0
1067.73 0
1067.81 0
1067.88 0
1067.96 0
1068.03 0
1068.11 1
1068.18 1
1068.26 1
1068.33 1
1068.41 1
1068.48 1
1068.56 0
1068.63 0
1068.71 0
1068.78 1
1068.86 1
1068.93 1
1069.01 2
1069.08 3
1069.16 3
1069.23 3
1069.31 3
1069.38 2
1069.46 2
1069.53 1
1069.61 0
1069.68 0
1069.76 0
1069.83 0
1069.91 0
1069.98 1
1070.06 1
1070.13 2
1070.21 3
1070.28 3
1070.36 3
1070.43 4
1070.51 4
1070.58 4
1070.66 4
1070.73 4
1070.81 4
1070.88 4
1070.96 4
1071.03 4
1071.11 4
1071.18 4
1071.26 3
1071.33 3
1071.41 3
1071.48 3
1071.56 4
1071.63 4
1071.71 4
1071.78 4
1071.86 3
1071.93 3
1072.01 3
1072.08 2
1072.16 2
1072.23 2
1072.31 2
1072.38 2
1072.46 3
1072.53 4
1072.61 4
1072.68 5
1072.76 5
1072.83 5
1072.91 5
1072.98 4
1073.06 3
1073.13 3
1073.21 2
1073.28 2
1073.36 2
1073.43 3
1073.51 3
1073.58 3
1073.66 2
1073.74 2
1073.81 1
1073.89 1
1073.96 0
1074.04 0
1074.11 0
1074.19 1
1074.26 1
1074.34 2
1074.41 2
1074.49 2
1074.56 1
1074.64 1
1074.71 1
1074.79 1
1074.86 1
1074.94 1
1075.01 1
1075.09 2
1075.16 2
1075.24 2
1075.31 2
1075.39 2
1075.46 1
1075.54 0
1075.61 0
1075.69 0
1075.76 0
1075.84 0
1075.91 0
1075.99 0
1076.07 0
1076.14 1
1076.22 1
1076.29 2
1076.37 2
1076.44 2
1076.52 3
1076.59 4
1076.67 5
1076.74 5
1076.82 6
1076.89 6
1076.97 5
1077.04 5
1077.12 5
1077.19 4
1077.27 4
1077.34 4
1077.42 4
1077.49 4
1077.57 4
1077.65 4
1077.72 3
1077.80 3
1077.87 2
1077.95 2
1078.02 2
1078.10 2
1078.17 2
1078.25 2
1078.32 3
1078.40 3
1078.47 4
1078.55 4
1078.62 4
1078.70 4
1078.77 3
1078.85 3
1078.93 3
1079.00 3
1079.08 3
1079.15 3
1079.23 3
1079.30 3
1079.38 3
1079.45 3
1079.53 3
1079.60 3
1079.68 2
1079.75 2
1079.83 2
1079.90 1
1079.98 1
1080.06 1
1080.13 0
1080.21 0
1080.28 0
1080.36 0
1080.43 0
1080.51 0
1080.58 1
1080.66 1
1080.73 2
1080.81 2
1080.88 2
1080.96 2
1081.03 2
1081.11 2
1081.19 2
1081.26 1
1081.34 1
1081.41 1
1081.49 1
1081.56 1
1081.64 1
1081.71 1
1081.79 1
1081.86 0
1081.94 0
1082.01 0
1082.09 0
1082.17 0
1082.24 0
1082.32 0
1082.39 1
1082.47 1
1082.54 1
1082.62 1
1082.69 1
1082.77 1
1082.84 1
1082.92 1
1083.00 0
1083.07 0
1083.15 0
1083.22 0
1083.30 0
1083.37 0
1083.45 0
1083.52 0
1083.60 0
1083.67 1
1083.75 1
1083.83 2
1083.90 2
1083.98 3
1084.05 3
1084.13 4
1084.20 4
1084.28 4
1084.35 4
1084.43 4
1084.51 4
1084.58 4
1084.66 4
1084.73 4
1084.81 4
1084.88 4
1084.96 4
1085.03 4
1085.11 4
1085.18 4
1085.26 4
1085.34 4
1085.41 4
1085.49 4
1085.56 4
1085.64 4
1085.71 4
1085.79 3
1085.86 3
1085.94 2
1086.02 1
1086.09 1
1086.17 1
1086.24 0
1086.32 0
1086.39 0
1086.47 0
1086.54 0
1086.62 0
1086.70 0
1086.77 0
1086.85 0
1086.92 0
1087.00 0
1087.07 1
1087.15 1
1087.22 1
1087.30 2
1087.38 2
1087.45 2
1087.53 3
1087.60 3
1087.68 3
1087.75 3
1087.83 4
1087.91 4
1087.98 4
1088.06 5
1088.13 5
1088.21 6
1088.28 6
1088.36 6
1088.43 5
1088.51 5
1088.59 5
1088.66 4
1088.74 4
1088.81 3
1088.89 3
1088.96 3
1089.04 4
1089.12 5
1089.19 7
1089.27 9
1089.34 11
1089.42 12
1089.49 13
1089.57 13
1089.65 13
1089.72 12
1089.80 11
1089.87 10
1089.95 9
1090.02 8
1090.10 7
1090.18 6
1090.25 5
1090.33 4
1090.40 3
1090.48 2
1090.55 2
1090.63 2
1090.71 2
1090.78 2
1090.86 2
1090.93 3
1091.01 3
1091.08 4
1091.16 5
1091.24 6
1091.31 7
1091.39 8
1091.46 9
1091.54 10
1091.61 11
1091.69 11
1091.77 12
1091.84 12
1091.92 12
1091.99 11
1092.07 10
1092.14 9
1092.22 7
1092.30 6
1092.37 5
1092.45 4
1092.52 4
1092.60 4
1092.67 5
1092.75 5
1092.83 6
1092.90 7
1092.98 7
1093.05 7
1093.13 8
1093.21 8
1093.28 8
1093.36 9
1093.43 11
1093.51 12
1093.58 13
1093.66 14
1093.74 15
1093.81 15
1093.89 15
1093.96 14
1094.04 13
1094.12 13
1094.19 12
1094.27 12
1094.34 12
1094.42 12
1094.49 11
1094.57 11
1094.65 10
1094.72 9
1094.80 8
1094.87 7
1094.95 6
1095.03 5
1095.10 5
1095.18 5
1095.25 5
1095.33 6
1095.40 6
1095.48 7
1095.56 7
1095.63 7
1095.71 7
1095.78 6
1095.86 5
1095.94 4
1096.01 2
1096.09 1
1096.16 0
1096.24 0
1096.32 0
1096.39 0
1096.47 1
1096.54 2
1096.62 3
1096.69 3
1096.77 4
1096.85 4
1096.92 3
1097.00 3
1097.07 3
1097.15 2
1097.23 2
1097.30 1
1097.38 0
1097.45 0
1097.53 0
1097.61 0
1097.68 0
1097.76 0
1097.83 0
1097.91 0
1097.99 1
1098.06 1
1098.14 2
1098.21 2
1098.29 2
1098.37 2
1098.44 1
1098.52 1
1098.59 0
1098.67 0
1098.75 0
1098.82 0
1098.90 0
1098.97 0
1099.05 0
1099.13 0
1099.20 0
1099.28 1
1099.35 1
1099.43 2
1099.51 2
1099.58 3
1099.66 3
1099.73 2
1099.81 1
1099.89 0
1099.96 0
1100.04 0
1100.11 0
1100.19 0
1100.27 0
1100.34 1
1100.42 3
1100.49 4
1100.57 6
1100.65 7
1100.72 7
1100.80 7
1100.87 7
1100.95 8
1101.03 8
1101.10 8
1101.18 8
1101.26 8
1101.33 9
1101.41 9
1101.48 9
1101.56 8
1101.64 8
1101.71 8
1101.79 8
1101.86 8
1101.94 8
1102.02 8
1102.09 8
1102.17 7
1102.24 7
1102.32 6
1102.40 4
1102.47 3
1102.55 2
1102.63 1
1102.70 0
1102.78 0
1102.85 1
1102.93 2
1103.01 3
1103.08 5
1103.16 7
1103.23 8
1103.31 8
1103.39 8
1103.46 7
1103.54 6
1103.62 5
1103.69 4
1103.77 4
1103.84 3
1103.92 3
1104.00 2
1104.07 2
1104.15 2
1104.22 1
1104.30 1
1104.38 0
1104.45 0
1104.53 0
1104.61 1
1104.68 1
1104.76 3
1104.83 4
1104.91 6
1104.99 8
1105.06 10
1105.14 11
1105.22 12
1105.29 13
1105.37 13
1105.44 12
1105.52 12
1105.60 11
1105.67 11
1105.75 11
1105.82 12
1105.90 12
1105.98 12
1106.05 13
1106.13 13
1106.21 13
1106.28 13
1106.36 13
1106.43 13
1106.51 12
1106.59 12
1106.66 12
1106.74 12
1106.82 12
1106.89 12
1106.97 12
1107.05 11
1107.12 11
1107.20 10
1107.27 10
1107.35 9
1107.43 9
1107.50 8
1107.58 8
1107.66 9
1107.73 9
1107.81 9
1107.88 10
1107.96 11
1108.04 11
1108.11 12
1108.19 12
1108.27 12
1108.34 12
1108.42 11
1108.49 11
1108.57 11
1108.65 11
1108.72 12
1108.80 13
1108.88 14
1108.95 14
1109.03 14
1109.11 14
1109.18 13
1109.26 12
1109.33 11
1109.41 10
1109.49 9
1109.56 8
1109.64 7
1109.72 6
1109.79 5
1109.87 5
1109.95 4
1110.02 3
1110.10 3
1110.17 3
1110.25 3
1110.33 4
1110.40 4
1110.48 4
1110.56 4
1110.63 4
1110.71 3
1110.79 3
1110.86 3
1110.94 2
1111.02 2
1111.09 1
1111.17 1
1111.24 1
1111.32 1
1111.40 0
1111.47 0
1111.55 0
1111.63 1
1111.70 1
1111.78 2
1111.86 3
1111.93 3
1112.01 4
1112.09 4
1112.16 3
1112.24 3
1112.31 2
1112.39 1
1112.47 0
1112.54 0
1112.62 0
1112.70 1
1112.77 1
1112.85 2
1112.93 3
1113.00 3
1113.08 3
1113.16 3
1113.23 2
1113.31 1
1113.39 0
1113.46 0
1113.54 0
1113.62 0
1113.69 1
1113.77 2
1113.84 4
1113.92 5
1114.00 6
1114.07 6
1114.15 6
1114.23 5
1114.30 4
1114.38 3
1114.46 3
1114.53 3
1114.61 4
1114.69 5
1114.76 6
1114.84 7
1114.92 7
1114.99 7
1115.07 8
1115.15 8
1115.22 8
1115.30 9
1115.38 10
1115.45 11
1115.53 13
1115.61 14
1115.68 15
1115.76 15
1115.83 14
1115.91 12
1115.99 10
1116.06 8
1116.14 6
1116.22 5
1116.29 4
1116.37 4
1116.45 4
1116.52 4
1116.60 4
1116.68 4
1116.75 4
1116.83 4
1116.91 4
1116.98 3
1117.06 3
1117.14 3
1117.21 3
1117.29 4
1117.37 4
1117.44 5
1117.52 5
1117.60 6
1117.67 6
1117.75 6
1117.83 7
1117.90 7
1117.98 7
1118.06 7
1118.13 7
1118.21 7
1118.29 7
1118.36 6
1118.44 6
1118.52 6
1118.59 6
1118.67 6
1118.75 7
1118.82 7
1118.90 8
1118.98 9
1119.05 10
1119.13 11
1119.21 11
1119.28 11
1119.36 11
1119.44 11
1119.51 10
1119.59 9
1119.67 7
1119.74 6
1119.82 5
1119.90 4
1119.97 4
1120.05 4
1120.13 4
1120.20 4
1120.28 5
1120.36 6
1120.43 7
1120.51 7
1120.59 7
1120.67 7
1120.74 7
1120.82 7
1120.90 7
1120.97 8
1121.05 8
1121.13 9
1121.20 9
1121.28 10
1121.36 10
1121.43 10
1121.51 10
1121.59 9
1121.66 8
1121.74 6
1121.82 5
1121.89 4
1121.97 2
1122.05 1
1122.12 1
1122.20 0
1122.28 0
1122.35 0
1122.43 1
1122.51 2
1122.58 3
1122.66 4
1122.74 5
1122.82 5
1122.89 5
1122.97 5
1123.05 4
1123.12 3
1123.20 2
1123.28 2
1123.35 1
1123.43 0
1123.51 0
1123.58 0
1123.66 0
1123.74 1
1123.81 1
1123.89 2
1123.97 3
1124.04 3
1124.12 3
1124.20 3
1124.28 3
1124.35 2
1124.43 1
1124.51 0
1124.58 0
1124.66 0
1124.74 0
1124.81 0
1124.89 0
1124.97 0
1125.04 1
1125.12 2
1125.20 2
1125.27 3
1125.35 4
1125.43 5
1125.51 6
1125.58 7
1125.66 7
1125.74 7
1125.81 8
1125.89 7
1125.97 6
1126.04 5
1126.12 4
1126.20 2
1126.27 0
1126.35 0
1126.43 0
1126.51 0
1126.58 0
1126.66 0
1126.74 0
1126.81 0
1126.89 1
1126.97 2
1127.04 2
1127.12 3
1127.20 2
1127.28 2
1127.35 1
1127.43 0
1127.51 0
1127.58 0
1127.66 0
1127.74 0
1127.81 2
1127.89 4
1127.97 5
1128.05 6
1128.12 7
1128.20 7
1128.28 7
1128.35 6
1128.43 6
1128.51 6
1128.58 7
1128.66 7
1128.74 7
1128.82 7
1128.89 7
1128.97 7
1129.05 7
1129.12 7
1129.20 8
1129.28 8
1129.35 8
1129.43 9
1129.51 9
1129.59 9
1129.66 10
1129.74 10
1129.82 10
1129.89 11
1129.97 11
1130.05 10
1130.13 10
1130.20 9
1130.28 8
1130.36 7
1130.43 7
1130.51 7
1130.59 7
1130.66 7
1130.74 7
1130.82 7
1130.90 6
1130.97 5
1131.05 3
1131.13 2
1131.20 0
1131.28 0
1131.36 0
1131.44 0
1131.51 0
1131.59 0
1131.67 0
1131.74 0
1131.82 1
1131.90 2
1131.98 3
1132.05 4
1132.13 5
1132.21 5
1132.28 5
1132.36 5
1132.44 5
1132.52 6
1132.59 7
1132.67 8
1132.75 9
1132.82 10
1132.90 10
1132.98 10
1133.06 10
1133.13 10
1133.21 10
1133.29 10
1133.36 11
1133.44 13
1133.52 14
1133.60 14
1133.67 14
1133.75 14
1133.83 13
1133.90 12
1133.98 12
1134.06 13
1134.14 13
1134.21 14
1134.29 15
1134.37 16
1134.45 17
1134.52 18
1134.60 19
1134.68 19
1134.75 18
1134.83 17
1134.91 15
1134.99 14
1135.06 13
1135.14 12
1135.22 13
1135.30 14
1135.37 16
1135.45 18
1135.53 20
1135.60 23
1135.68 24
1135.76 26
1135.84 26
1135.91 26
1135.99 25
1136.07 24
1136.14 23
1136.22 21
1136.30 20
1136.38 18
1136.45 17
1136.53 17
1136.61 17
1136.69 17
1136.76 17
1136.84 18
1136.92 17
1137.00 17
1137.07 16
1137.15 15
1137.23 13
1137.30 12
1137.38 11
1137.46 10
1137.54 10
1137.61 10
1137.69 11
1137.77 11
1137.85 11
1137.92 12
1138.00 12
1138.08 11
1138.16 10
1138.23 8
1138.31 7
1138.39 5
1138.46 4
1138.54 4
1138.62 4
1138.70 5
1138.77 6
1138.85 6
1138.93 7
1139.01 7
1139.08 8
1139.16 8
1139.24 8
1139.32 9
1139.39 10
1139.47 10
1139.55 11
1139.63 12
1139.70 12
1139.78 12
1139.86 11
1139.93 11
1140.01 11
1140.09 10
1140.17 11
1140.24 11
1140.32 12
1140.40 12
1140.48 12
1140.55 12
1140.63 11
1140.71 9
1140.79 7
1140.86 5
1140.94 4
1141.02 3
1141.10 3
1141.17 3
1141.25 4
1141.33 5
1141.41 6
1141.48 8
1141.56 9
1141.64 9
1141.72 9
1141.79 8
1141.87 7
1141.95 6
1142.03 5
1142.10 5
1142.18 4
1142.26 4
1142.34 4
1142.41 4
1142.49 4
1142.57 4
1142.65 4
1142.72 4
1142.80 5
1142.88 7
1142.96 8
1143.03 10
1143.11 12
1143.19 13
1143.27 13
1143.34 13
1143.42 12
1143.50 12
1143.58 11
1143.65 11
1143.73 12
1143.81 14
1143.89 16
1143.96 18
1144.04 19
1144.12 19
1144.20 18
1144.27 16
1144.35 14
1144.43 11
1144.51 9
1144.58 8
1144.66 7
1144.74 7
1144.82 8
1144.89 8
1144.97 9
1145.05 9
1145.13 10
1145.20 10
1145.28 11
1145.36 11
1145.44 12
1145.51 12
1145.59 11
1145.67 11
1145.75 10
1145.83 9
1145.90 8
1145.98 8
1146.06 8
1146.14 9
1146.21 10
1146.29 12
1146.37 15
1146.45 17
1146.52 18
1146.60 20
1146.68 21
1146.76 22
1146.83 23
1146.91 23
1146.99 24
1147.07 24
1147.15 24
1147.22 24
1147.30 23
1147.38 22
1147.46 21
1147.53 19
1147.61 18
1147.69 17
1147.77 15
1147.84 14
1147.92 13
1148.00 12
1148.08 11
1148.15 10
1148.23 9
1148.31 9
1148.39 10
1148.47 11
1148.54 13
1148.62 16
1148.70 19
1148.78 22
1148.85 24
1148.93 27
1149.01 30
1149.09 32
1149.16 34
1149.24 36
1149.32 38
1149.40 39
1149.48 39
1149.55 39
1149.63 38
1149.71 37
1149.79 36
1149.86 35
1149.94 33
1150.02 32
1150.10 31
1150.18 30
1150.25 29
1150.33 27
1150.41 25
1150.49 23
1150.56 22
1150.64 21
1150.72 21
1150.80 21
1150.88 22
1150.95 24
1151.03 26
1151.11 27
1151.19 29
1151.26 30
1151.34 30
1151.42 29
1151.50 28
1151.58 26
1151.65 24
1151.73 22
1151.81 20
1151.89 19
1151.96 19
1152.04 19
1152.12 19
1152.20 20
1152.28 21
1152.35 21
1152.43 21
1152.51 21
1152.59 21
1152.66 20
1152.74 19
1152.82 18
1152.90 16
1152.98 15
1153.05 14
1153.13 13
1153.21 13
1153.29 13
1153.37 13
1153.44 13
1153.52 13
1153.60 12
1153.68 11
1153.75 11
1153.83 10
1153.91 10
1153.99 10
1154.07 10
1154.14 10
1154.22 9
1154.30 8
1154.38 8
1154.46 7
1154.53 6
1154.61 4
1154.69 3
1154.77 2
1154.85 1
1154.92 0
1155.00 0
1155.08 0
1155.16 0
1155.24 1
1155.31 1
1155.39 2
1155.47 1
1155.55 1
1155.62 0
1155.70 0
1155.78 0
1155.86 0
1155.94 0
1156.01 0
1156.09 2
1156.17 3
1156.25 5
1156.33 6
1156.40 6
1156.48 6
1156.56 5
1156.64 4
1156.72 4
1156.79 4
1156.87 4
1156.95 5
1157.03 7
1157.11 8
1157.18 8
1157.26 8
1157.34 8
1157.42 6
1157.50 5
1157.57 3
1157.65 2
1157.73 1
1157.81 2
1157.89 3
1157.96 4
1158.04 6
1158.12 9
1158.20 11
1158.28 14
1158.35 17
1158.43 19
1158.51 21
1158.59 22
1158.67 22
1158.74 20
1158.82 18
1158.90 14
1158.98 11
1159.06 8
1159.13 6
1159.21 6
1159.29 6
1159.37 8
1159.45 11
1159.52 13
1159.60 15
1159.68 16
1159.76 16
1159.84 15
1159.92 14
1159.99 11
1160.07 9
1160.15 7
1160.23 6
1160.31 5
1160.38 4
1160.46 4
1160.54 4
1160.62 4
1160.70 4
1160.77 5
1160.85 5
1160.93 6
1161.01 6
1161.09 6
1161.17 6
1161.24 6
1161.32 6
1161.40 6
1161.48 6
1161.56 5
1161.63 5
1161.71 5
1161.79 5
1161.87 5
1161.95 5
1162.02 4
1162.10 4
1162.18 4
1162.26 4
1162.34 4
1162.42 4
1162.49 4
1162.57 5
1162.65 6
1162.73 8
1162.81 10
1162.88 13
1162.96 16
1163.04 19
1163.12 22
1163.20 24
1163.28 26
1163.35 28
1163.43 30
1163.51 31
1163.59 33
1163.67 34
1163.74 35
1163.82 35
1163.90 35
1163.98 35
1164.06 35
1164.14 35
1164.21 34
1164.29 34
1164.37 33
1164.45 32
1164.53 31
1164.61 30
1164.68 29
1164.76 28
1164.84 26
1164.92 25
1165.00 23
1165.07 22
1165.15 21
1165.23 20
1165.31 18
1165.39 17
1165.47 16
1165.54 15
1165.62 13
1165.70 12
1165.78 10
1165.86 9
1165.94 8
1166.01 8
1166.09 8
1166.17 9
1166.25 9
1166.33 10
1166.41 10
1166.48 11
1166.56 11
1166.64 12
1166.72 14
1166.80 15
1166.88 17
1166.95 18
1167.03 18
1167.11 17
1167.19 15
1167.27 14
1167.35 12
1167.42 11
1167.50 12
1167.58 13
1167.66 15
1167.74 18
1167.82 20
1167.89 22
1167.97 23
1168.05 23
1168.13 23
1168.21 22
1168.29 21
1168.36 21
1168.44 21
1168.52 21
1168.60 22
1168.68 22
1168.76 22
1168.83 21
1168.91 19
1168.99 17
1169.07 14
1169.15 12
1169.23 9
1169.30 7
1169.38 5
1169.46 4
1169.54 3
1169.62 2
1169.70 1
1169.77 1
1169.85 0
1169.93 0
1170.01 0
1170.09 0
1170.17 0
1170.25 0
1170.32 0
1170.40 0
1170.48 2
1170.56 2
1170.64 3
1170.72 3
1170.79 2
1170.87 1
1170.95 1
1171.03 1
1171.11 2
1171.19 4
1171.27 6
1171.34 9
1171.42 12
1171.50 14
1171.58 17
1171.66 19
1171.74 20
1171.81 21
1171.89 22
1171.97 22
1172.05 22
1172.13 22
1172.21 22
1172.29 23
1172.36 24
1172.44 25
1172.52 27
1172.60 29
1172.68 30
1172.76 31
1172.83 32
1172.91 32
1172.99 31
1173.07 30
1173.15 30
1173.23 29
1173.31 28
1173.38 27
1173.46 26
1173.54 26
1173.62 25
1173.70 24
1173.78 24
1173.86 23
1173.93 23
1174.01 23
1174.09 24
1174.17 25
1174.25 26
1174.33 27
1174.41 28
1174.48 30
1174.56 31
1174.64 31
1174.72 31
1174.80 30
1174.88 29
1174.96 27
1175.03 25
1175.11 23
1175.19 22
1175.27 21
1175.35 21
1175.43 21
1175.51 21
1175.58 21
1175.66 20
1175.74 19
1175.82 19
1175.90 18
1175.98 19
1176.06 20
1176.13 22
1176.21 25
1176.29 27
1176.37 28
1176.45 29
1176.53 29
1176.61 28
1176.69 27
1176.76 26
1176.84 24
1176.92 23
1177.00 23
1177.08 22
1177.16 22
1177.24 21
1177.31 21
1177.39 20
1177.47 20
1177.55 19
1177.63 20
1177.71 20
1177.79 21
1177.87 21
1177.94 22
1178.02 22
1178.10 22
1178.18 22
1178.26 22
1178.34 22
1178.42 21
1178.49 21
1178.57 21
1178.65 20
1178.73 19
1178.81 17
1178.89 15
1178.97 12
1179.05 10
1179.12 8
1179.20 7
1179.28 7
1179.36 7
1179.44 7
1179.52 8
1179.60 9
1179.68 10
1179.75 11
1179.83 12
1179.91 13
1179.99 13
1180.07 12
1180.15 11
1180.23 10
1180.31 9
1180.38 8
1180.46 8
1180.54 8
1180.62 9
1180.70 10
1180.78 12
1180.86 14
1180.94 16
1181.01 18
1181.09 20
1181.17 22
1181.25 22
1181.33 22
1181.41 21
1181.49 20
1181.57 18
1181.65 17
1181.72 16
1181.80 16
1181.88 17
1181.96 19
1182.04 21
1182.12 22
1182.20 24
1182.28 24
1182.35 23
1182.43 21
1182.51 19
1182.59 15
1182.67 11
1182.75 8
1182.83 5
1182.91 3
1182.99 2
1183.06 1
1183.14 1
1183.22 0
1183.30 0
1183.38 0
1183.46 0
1183.54 0
1183.62 0
1183.70 0
1183.77 0
1183.85 0
1183.93 2
1184.01 3
1184.09 5
1184.17 7
1184.25 8
1184.33 10
1184.41 11
1184.48 12
1184.56 12
1184.64 11
1184.72 9
1184.80 7
1184.88 4
1184.96 1
1185.04 0
1185.12 0
1185.19 0
1185.27 0
1185.35 0
1185.43 0
1185.51 4
1185.59 9
1185.67 14
1185.75 19
1185.83 23
1185.90 27
1185.98 30
1186.06 32
1186.14 33
1186.22 33
1186.30 33
1186.38 33
1186.46 32
1186.54 32
1186.62 30
1186.69 29
1186.77 27
1186.85 25
1186.93 23
1187.01 20
1187.09 18
1187.17 16
1187.25 15
1187.33 14
1187.41 13
1187.48 13
1187.56 13
1187.64 13
1187.72 14
1187.80 15
1187.88 17
1187.96 18
1188.04 20
1188.12 22
1188.20 24
1188.27 25
1188.35 26
1188.43 26
1188.51 26
1188.59 25
1188.67 24
1188.75 22
1188.83 20
1188.91 17
1188.99 15
1189.07 13
1189.14 12
1189.22 11
1189.30 11
1189.38 12
1189.46 13
1189.54 13
1189.62 14
1189.70 14
1189.78 14
1189.86 13
1189.93 12
1190.01 12
1190.09 12
1190.17 11
1190.25 11
1190.33 12
1190.41 12
1190.49 13
1190.57 14
1190.65 15
1190.73 16
1190.81 16
1190.88 16
1190.96 15
1191.04 15
1191.12 14
1191.20 14
1191.28 13
1191.36 13
1191.44 13
1191.52 13
1191.60 13
1191.68 13
1191.75 13
1191.83 14
1191.91 16
1191.99 17
1192.07 20
1192.15 22
1192.23 25
1192.31 28
1192.39 30
1192.47 32
1192.55 33
1192.63 35
1192.70 36
1192.78 37
1192.86 39
1192.94 40
1193.02 41
1193.10 41
1193.18 40
1193.26 38
1193.34 36
1193.42 33
1193.50 30
1193.58 27
1193.65 25
1193.73 24
1193.81 24
1193.89 25
1193.97 27
1194.05 28
1194.13 29
1194.21 30
1194.29 30
1194.37 29
1194.45 28
1194.53 26
1194.61 24
1194.68 23
1194.76 22
1194.84 21
1194.92 19
1195.00 18
1195.08 17
1195.16 16
1195.24 15
1195.32 14
1195.40 14
1195.48 15
1195.56 16
1195.64 17
1195.72 17
1195.79 18
1195.87 18
1195.95 18
1196.03 18
1196.11 18
1196.19 18
1196.27 19
1196.35 21
1196.43 22
1196.51 24
1196.59 25
1196.67 26
1196.75 26
1196.83 26
1196.90 25
1196.98 23
1197.06 21
1197.14 18
1197.22 15
1197.30 13
1197.38 11
1197.46 9
1197.54 8
1197.62 8
1197.70 8
1197.78 9
1197.86 9
1197.94 9
1198.02 9
1198.09 9
1198.17 9
1198.25 10
1198.33 11
1198.41 13
1198.49 16
1198.57 20
1198.65 24
1198.73 27
1198.81 30
1198.89 32
1198.97 33
1199.05 33
1199.13 32
1199.21 31
1199.29 30
1199.36 28
1199.44 26
1199.52 24
1199.60 21
1199.68 18
1199.76 16
1199.84 14
1199.92 14
1200.00 15
1200.08 17
1200.16 20
1200.24 23
1200.32 24
1200.40 25
1200.48 24
1200.56 21
1200.64 17
1200.72 13
1200.79 9
1200.87 6
1200.95 5
1201.03 5
1201.11 6
1201.19 8
1201.27 10
1201.35 12
1201.43 13
1201.51 13
1201.59 13
1201.67 12
1201.75 12
1201.83 13
1201.91 14
1201.99 15
1202.07 17
1202.15 18
1202.23 19
1202.30 19
1202.38 19
1202.46 19
1202.54 20
1202.62 23
1202.70 27
1202.78 33
1202.86 39
1202.94 46
1203.02 52
1203.10 56
1203.18 58
1203.26 58
1203.34 56
1203.42 52
1203.50 48
1203.58 43
1203.66 39
1203.74 36
1203.82 33
1203.90 30
1203.97 28
1204.05 26
1204.13 24
1204.21 22
1204.29 21
1204.37 21
1204.45 22
1204.53 23
1204.61 25
1204.69 26
1204.77 28
1204.85 29
1204.93 31
1205.01 31
1205.09 32
1205.17 32
1205.25 32
1205.33 32
1205.41 33
1205.49 33
1205.57 34
1205.65 36
1205.73 37
1205.81 38
1205.88 39
1205.96 38
1206.04 36
1206.12 33
1206.20 30
1206.28 27
1206.36 25
1206.44 24
1206.52 23
1206.60 24
1206.68 24
1206.76 25
1206.84 26
1206.92 26
1207.00 26
1207.08 25
1207.16 24
1207.24 24
1207.32 23
1207.40 23
1207.48 24
1207.56 25
1207.64 26
1207.72 28
1207.80 29
1207.88 31
1207.96 33
1208.04 35
1208.11 37
1208.19 38
1208.27 39
1208.35 38
1208.43 36
1208.51 33
1208.59 29
1208.67 25
1208.75 22
1208.83 20
1208.91 21
1208.99 22
1209.07 25
1209.15 28
1209.23 31
1209.31 33
1209.39 33
1209.47 32
1209.55 30
1209.63 27
1209.71 23
1209.79 18
1209.87 14
1209.95 11
1210.03 8
1210.11 6
1210.19 5
1210.27 6
1210.35 7
1210.43 8
1210.51 10
1210.59 13
1210.67 15
1210.75 16
1210.83 17
1210.91 17
1210.99 17
1211.07 16
1211.15 15
1211.22 14
1211.30 14
1211.38 15
1211.46 16
1211.54 18
1211.62 20
1211.70 22
1211.78 23
1211.86 24
1211.94 24
1212.02 24
1212.10 22
1212.18 20
1212.26 18
1212.34 16
1212.42 15
1212.50 14
1212.58 14
1212.66 15
1212.74 16
1212.82 17
1212.90 18
1212.98 18
1213.06 18
1213.14 16
1213.22 13
1213.30 10
1213.38 7
1213.46 3
1213.54 1
1213.62 0
1213.70 0
1213.78 0
1213.86 0
1213.94 0
1214.02 0
1214.10 0
1214.18 0
1214.26 0
1214.34 1
1214.42 3
1214.50 5
1214.58 7
1214.66 9
1214.74 10
1214.82 11
1214.90 12
1214.98 13
1215.06 13
1215.14 14
1215.22 16
1215.30 17
1215.38 19
1215.46 20
1215.54 21
1215.62 22
1215.70 22
1215.78 21
1215.86 20
1215.94 18
1216.02 16
1216.10 15
1216.18 13
1216.26 12
1216.34 11
1216.42 10
1216.50 11
1216.58 11
1216.66 11
1216.74 12
1216.82 12
1216.90 12
1216.98 12
1217.06 12
1217.14 13
1217.22 13
1217.30 13
1217.38 13
1217.46 12
1217.54 11
1217.62 10
1217.70 8
1217.78 7
1217.86 7
1217.94 7
1218.02 8
1218.10 10
1218.18 12
1218.26 13
1218.34 15
1218.42 15
1218.50 16
1218.58 16
1218.66 16
1218.74 16
1218.82 17
1218.90 17
1218.98 19
1219.06 20
1219.14 22
1219.22 24
1219.30 25
1219.38 26
1219.46 27
1219.54 27
1219.62 26
1219.70 24
1219.78 22
1219.86 20
1219.94 18
1220.02 15
1220.10 13
1220.18 11
1220.26 11
1220.34 11
1220.42 12
1220.50 14
1220.58 17
1220.66 20
1220.74 23
1220.82 25
1220.90 27
1220.98 28
1221.06 28
1221.14 28
1221.22 28
1221.30 27
1221.38 27
1221.46 26
1221.54 24
1221.62 23
1221.70 21
1221.78 20
1221.86 19
1221.94 18
1222.02 18
1222.10 18
1222.18 17
1222.26 17
1222.34 16
1222.42 15
1222.50 14
1222.58 13
1222.66 13
1222.74 13
1222.82 13
1222.90 14
1222.98 14
1223.06 14
1223.14 15
1223.22 15
1223.30 16
1223.38 17
1223.46 19
1223.54 21
1223.62 22
1223.70 24
1223.78 24
1223.86 24
1223.94 24
1224.03 23
1224.11 22
1224.19 21
1224.27 20
1224.35 19
1224.43 18
1224.51 16
1224.59 15
1224.67 14
1224.75 13
1224.83 14
1224.91 14
1224.99 15
1225.07 15
1225.15 15
1225.23 15
1225.31 15
1225.39 15
1225.47 14
1225.55 13
1225.63 11
1225.71 9
1225.79 7
1225.87 6
1225.95 4
1226.03 3
1226.11 2
1226.19 2
1226.27 2
1226.35 3
1226.43 4
1226.51 7
1226.59 10
1226.67 14
1226.75 18
1226.83 23
1226.91 28
1226.99 33
1227.08 36
1227.16 37
1227.24 38
1227.32 36
1227.40 33
1227.48 30
1227.56 26
1227.64 23
1227.72 20
1227.80 19
1227.88 19
1227.96 20
1228.04 22
1228.12 24
1228.20 26
1228.28 29
1228.36 30
1228.44 32
1228.52 32
1228.60 32
1228.68 31
1228.76 31
1228.84 29
1228.92 28
1229.00 27
1229.08 26
1229.16 25
1229.24 24
1229.32 24
1229.41 24
1229.49 24
1229.57 24
1229.65 24
1229.73 24
1229.81 24
1229.89 23
1229.97 22
1230.05 22
1230.13 22
1230.21 22
1230.29 23
1230.37 26
1230.45 28
1230.53 31
1230.61 33
1230.69 36
1230.77 37
1230.85 38
1230.93 39
1231.01 39
1231.09 39
1231.17 39
1231.25 38
1231.34 37
1231.42 35
1231.50 34
1231.58 31
1231.66 29
1231.74 27
1231.82 24
1231.90 22
1231.98 21
1232.06 20
1232.14 21
1232.22 23
1232.30 26
1232.38 30
1232.46 33
1232.54 36
1232.62 38
1232.70 38
1232.78 37
1232.86 35
1232.94 32
1233.03 30
1233.11 29
1233.19 28
1233.27 27
1233.35 26
1233.43 25
1233.51 24
1233.59 22
1233.67 20
1233.75 19
1233.83 19
1233.91 20
1233.99 21
1234.07 24
1234.15 26
1234.23 29
1234.31 31
1234.39 32
1234.47 33
1234.56 34
1234.64 35
1234.72 35
1234.80 34
1234.88 34
1234.96 33
1235.04 32
1235.12 32
1235.20 32
1235.28 33
1235.36 34
1235.44 36
1235.52 38
1235.60 40
1235.68 42
1235.76 43
1235.84 43
1235.93 42
1236.01 41
1236.09 38
1236.17 35
1236.25 31
1236.33 28
1236.41 24
1236.49 21
1236.57 19
1236.65 18
1236.73 18
1236.81 18
1236.89 17
1236.97 16
1237.05 15
1237.13 13
1237.22 10
1237.30 7
1237.38 4
1237.46 1
1237.54 0
1237.62 0
1237.70 0
1237.78 0
1237.86 0
1237.94 0
1238.02 0
1238.10 0
1238.18 1
1238.26 4
1238.34 7
1238.43 10
1238.51 12
1238.59 14
1238.67 14
1238.75 14
1238.83 14
1238.91 12
1238.99 10
1239.07 9
1239.15 7
1239.23 5
1239.31 3
1239.39 3
1239.47 3
1239.56 4
1239.64 5
1239.72 8
1239.80 10
1239.88 13
1239.96 15
1240.04 16
1240.12 16
1240.20 16
1240.28 16
1240.36 15
1240.44 14
1240.52 14
1240.60 13
1240.69 13
1240.77 13
1240.85 12
1240.93 11
1241.01 9
1241.09 7
1241.17 4
1241.25 2
1241.33 1
1241.41 1
1241.49 1
1241.57 3
1241.65 5
1241.74 8
1241.82 11
1241.90 14
1241.98 16
1242.06 18
1242.14 19
1242.22 19
1242.30 19
1242.38 17
1242.46 15
1242.54 13
1242.62 10
1242.71 8
1242.79 5
1242.87 3
1242.95 1
1243.03 0
1243.11 0
1243.19 0
1243.27 0
1243.35 0
1243.43 0
1243.51 1
1243.59 4
1243.68 6
1243.76 9
1243.84 11
1243.92 13
1244.00 15
1244.08 16
1244.16 16
1244.24 16
1244.32 15
1244.40 13
1244.48 11
1244.56 9
1244.65 8
1244.73 7
1244.81 7
1244.89 7
1244.97 8
1245.05 9
1245.13 10
1245.21 11
1245.29 13
1245.37 15
1245.45 16
1245.54 18
1245.62 20
1245.70 21
1245.78 22
1245.86 23
1245.94 23
1246.02 24
1246.10 24
1246.18 24
1246.26 25
1246.34 25
1246.43 25
1246.51 26
1246.59 26
1246.67 27
1246.75 27
1246.83 28
1246.91 28
1246.99 28
1247.07 28
1247.15 28
1247.24 29
1247.32 30
1247.40 31
1247.48 33
1247.56 35
1247.64 38
1247.72 40
1247.80 41
1247.88 41
1247.96 40
1248.05 37
1248.13 34
1248.21 29
1248.29 25
1248.37 21
1248.45 17
1248.53 14
1248.61 12
1248.69 11
1248.77 11
1248.86 11
1248.94 12
1249.02 13
1249.10 13
1249.18 13
1249.26 13
1249.34 13
1249.42 14
1249.50 15
1249.58 16
1249.67 17
1249.75 19
1249.83 20
1249.91 21
1249.99 21
1250.07 20
1250.15 20
1250.23 20
1250.31 20
1250.40 20
1250.48 21
1250.56 22
1250.64 22
1250.72 22
1250.80 21
1250.88 19
1250.96 16
1251.04 13
1251.12 11
1251.21 10
1251.29 10
1251.37 11
1251.45 13
1251.53 15
1251.61 17
1251.69 19
1251.77 20
1251.85 21
1251.94 20
1252.02 19
1252.10 17
1252.18 15
1252.26 13
1252.34 12
1252.42 11
1252.50 12
1252.59 14
1252.67 18
1252.75 22
1252.83 25
1252.91 27
1252.99 28
1253.07 26
1253.15 23
1253.23 18
1253.32 13
1253.40 8
1253.48 3
1253.56 0
1253.64 0
1253.72 0
1253.80 0
1253.88 0
1253.96 0
1254.05 1
1254.13 2
1254.21 4
1254.29 5
1254.37 6
1254.45 6
1254.53 5
1254.61 3
1254.70 1
1254.78 0
1254.86 0
1254.94 0
1255.02 0
1255.10 0
1255.18 0
1255.26 0
1255.35 0
1255.43 1
1255.51 3
1255.59 5
1255.67 7
1255.75 8
1255.83 10
1255.91 12
1256.00 13
1256.08 15
1256.16 16
1256.24 16
1256.32 17
1256.40 18
1256.48 18
1256.56 19
1256.65 21
1256.73 22
1256.81 23
1256.89 24
1256.97 24
1257.05 24
1257.13 24
1257.21 24
1257.30 25
1257.38 26
1257.46 28
1257.54 30
1257.62 32
1257.70 33
1257.78 34
1257.86 33
1257.95 32
1258.03 30
1258.11 28
1258.19 26
1258.27 25
1258.35 24
1258.43 23
1258.52 22
1258.60 20
1258.68 18
1258.76 15
1258.84 13
1258.92 11
1259.00 9
1259.08 9
1259.17 9
1259.25 11
1259.33 12
1259.41 14
1259.49 15
1259.57 16
1259.65 15
1259.74 14
1259.82 11
1259.90 9
1259.98 7
1260.06 6
1260.14 5
1260.22 6
1260.31 8
1260.39 11
1260.47 13
1260.55 16
1260.63 18
1260.71 19
1260.79 19
1260.88 18
1260.96 16
1261.04 13
1261.12 11
1261.20 9
1261.28 8
1261.36 7
1261.45 8
1261.53 8
1261.61 9
1261.69 9
1261.77 9
1261.85 8
1261.93 6
1262.02 5
1262.10 4
1262.18 4
1262.26 5
1262.34 7
1262.42 9
1262.50 12
1262.59 15
1262.67 17
1262.75 20
1262.83 23
1262.91 25
1262.99 28
1263.07 30
1263.16 32
1263.24 34
1263.32 35
1263.40 35
1263.48 34
1263.56 32
1263.64 28
1263.73 25
1263.81 21
1263.89 18
1263.97 16
1264.05 16
1264.13 16
1264.22 18
1264.30 21
1264.38 24
1264.46 27
1264.54 30
1264.62 34
1264.70 37
1264.79 41
1264.87 44
1264.95 47
1265.03 50
1265.11 53
1265.19 54
1265.28 53
1265.36 52
1265.44 49
1265.52 46
1265.60 43
1265.68 40
1265.76 39
1265.85 38
1265.93 38
1266.01 39
1266.09 40
1266.17 42
1266.25 44
1266.34 47
1266.42 50
1266.50 52
1266.58 54
1266.66 55
1266.74 55
1266.83 52
1266.91 48
1266.99 42
1267.07 35
1267.15 27
1267.23 20
1267.32 13
1267.40 7
1267.48 3
1267.56 0
1267.64 0
1267.72 0
1267.80 0
1267.89 1
1267.97 3
1268.05 4
1268.13 6
1268.21 7
1268.29 8
1268.38 9
1268.46 10
1268.54 11
1268.62 13
1268.70 15
1268.78 18
1268.87 21
1268.95 25
1269.03 28
1269.11 31
1269.19 33
1269.27 34
1269.36 35
1269.44 34
1269.52 34
1269.60 34
1269.68 34
1269.76 35
1269.85 36
1269.93 36
1270.01 36
1270.09 34
1270.17 31
1270.26 27
1270.34 22
1270.42 17
1270.50 11
1270.58 7
1270.66 4
1270.75 3
1270.83 3
1270.91 5
1270.99 7
1271.07 11
1271.15 14
1271.24 18
1271.32 22
1271.40 25
1271.48 27
1271.56 29
1271.64 30
1271.73 30
1271.81 29
1271.89 29
1271.97 29
1272.05 30
1272.14 33
1272.22 35
1272.30 38
1272.38 41
1272.46 42
1272.54 41
1272.63 40
1272.71 38
1272.79 37
1272.87 38
1272.95 41
1273.03 45
1273.12 50
1273.20 55
1273.28 58
1273.36 59
1273.44 57
1273.53 53
1273.61 48
1273.69 42
1273.77 36
1273.85 30
1273.93 26
1274.02 21
1274.10 16
1274.18 11
1274.26 6
1274.34 1
1274.43 0
1274.51 0
1274.59 0
1274.67 0
1274.75 0
1274.84 0
1274.92 0
1275.00 0
1275.08 3
1275.16 10
1275.24 17
1275.33 23
1275.41 28
1275.49 32
1275.57 35
1275.65 36
1275.74 36
1275.82 35
1275.90 34
1275.98 32
1276.06 29
1276.15 26
1276.23 22
1276.31 19
1276.39 17
1276.47 15
1276.55 14
1276.64 15
1276.72 15
1276.80 16
1276.88 16
1276.96 15
1277.05 14
1277.13 12
1277.21 11
1277.29 10
1277.37 11
1277.46 12
1277.54 14
1277.62 17
1277.70 19
1277.78 21
1277.87 22
1277.95 22
1278.03 21
1278.11 21
1278.19 20
1278.28 18
1278.36 16
1278.44 13
1278.52 9
1278.60 4
1278.69 0
1278.77 0
1278.85 0
1278.93 0
1279.01 0
1279.10 0
1279.18 0
1279.26 0
1279.34 5
1279.42 11
1279.51 16
1279.59 21
1279.67 26
1279.75 30
1279.83 33
1279.92 35
1280.00 35
1280.08 35
1280.16 34
1280.24 31
1280.33 28
1280.41 24
1280.49 20
1280.57 16
1280.65 12
1280.74 8
1280.82 4
1280.90 0
1280.98 0
1281.06 0
1281.15 0
1281.23 0
1281.31 0
1281.39 1
1281.47 4
1281.56 7
1281.64 8
1281.72 8
1281.80 7
1281.88 5
1281.97 2
1282.05 0
1282.13 0
1282.21 0
1282.30 0
1282.38 1
1282.46 3
1282.54 5
1282.62 7
1282.71 8
1282.79 9
1282.87 10
1282.95 11
1283.03 11
1283.12 11
1283.20 10
1283.28 8
1283.36 7
1283.44 5
1283.53 5
1283.61 4
1283.69 5
1283.77 6
1283.86 7
1283.94 7
1284.02 8
1284.10 8
1284.18 8
1284.27 7
1284.35 7
1284.43 8
1284.51 10
1284.60 12
1284.68 15
1284.76 19
1284.84 22
1284.92 25
1285.01 27
1285.09 28
1285.17 28
1285.25 28
1285.33 27
1285.42 26
1285.50 25
1285.58 24
1285.66 24
1285.75 24
1285.83 24
1285.91 23
1285.99 22
1286.07 21
1286.16 20
1286.24 18
1286.32 15
1286.40 12
1286.49 9
1286.57 6
1286.65 3
1286.73 1
1286.81 0
1286.90 0
1286.98 0
1287.06 0
1287.14 0
1287.23 0
1287.31 0
1287.39 0
1287.47 0
1287.56 1
1287.64 3
1287.72 5
1287.80 8
1287.88 9
1287.97 11
1288.05 13
1288.13 15
1288.21 18
1288.30 22
1288.38 27
1288.46 32
1288.54 37
1288.62 41
1288.71 44
1288.79 45
1288.87 44
1288.95 41
1289.04 38
1289.12 34
1289.20 30
1289.28 26
1289.37 22
1289.45 18
1289.53 16
1289.61 14
1289.69 12
1289.78 11
1289.86 11
1289.94 10
1290.02 9
1290.11 9
1290.19 7
1290.27 6
1290.35 4
1290.44 2
1290.52 0
1290.60 0
1290.68 0
1290.77 0
1290.85 0
1290.93 0
1291.01 0
1291.10 0
1291.18 3
1291.26 7
1291.34 12
1291.42 17
1291.51 23
1291.59 28
1291.67 33
1291.75 37
1291.84 41
1291.92 44
1292.00 45
1292.08 45
1292.17 44
1292.25 42
1292.33 39
1292.41 37
1292.50 35
1292.58 34
1292.66 34
1292.74 34
1292.83 35
1292.91 36
1292.99 36
1293.07 36
1293.16 36
1293.24 36
1293.32 36
1293.40 37
1293.49 37
1293.57 38
1293.65 38
1293.73 37
1293.82 35
1293.90 33
1293.98 31
1294.06 28
1294.14 26
1294.23 24
1294.31 23
1294.39 22
1294.47 21
1294.56 21
1294.64 21
1294.72 21
1294.80 23
1294.89 24
1294.97 26
1295.05 28
1295.13 31
1295.22 32
1295.30 33
1295.38 32
1295.46 31
1295.55 28
1295.63 24
1295.71 20
1295.80 16
1295.88 12
1295.96 10
1296.04 9
1296.13 10
1296.21 13
1296.29 16
1296.37 20
1296.46 24
1296.54 26
1296.62 29
1296.70 31
1296.79 34
1296.87 37
1296.95 42
1297.03 46
1297.12 51
1297.20 55
1297.28 57
1297.36 58
1297.45 57
1297.53 55
1297.61 54
1297.69 52
1297.78 52
1297.86 53
1297.94 53
1298.02 53
1298.11 53
1298.19 52
1298.27 50
1298.35 48
1298.44 47
1298.52 45
1298.60 43
1298.69 41
1298.77 38
1298.85 33
1298.93 27
1299.02 21
1299.10 15
1299.18 11
1299.26 8
1299.35 7
1299.43 7
1299.51 9
1299.59 12
1299.68 14
1299.76 16
1299.84 16
1299.92 17
1300.01 17
1300.09 17
1300.17 19
1300.26 22
1300.34 26
1300.42 31
1300.50 36
1300.59 42
1300.67 47
1300.75 51
1300.83 55
1300.92 57
1301.00 58
1301.08 58
1301.17 57
1301.25 56
1301.33 55
1301.41 54
1301.50 54
1301.58 55
1301.66 57
1301.74 58
1301.83 60
1301.91 60
1301.99 59
1302.08 57
1302.16 55
1302.24 52
1302.32 50
1302.41 48
1302.49 46
1302.57 45
1302.65 43
1302.74 39
1302.82 34
1302.90 27
1302.99 20
1303.07 13
1303.15 7
1303.23 4
1303.32 3
1303.40 5
1303.48 8
1303.56 13
1303.65 19
1303.73 24
1303.81 29
1303.90 32
1303.98 35
1304.06 36
1304.14 38
1304.23 39
1304.31 39
1304.39 39
1304.48 38
1304.56 36
1304.64 33
1304.72 29
1304.81 24
1304.89 20
1304.97 16
1305.06 14
1305.14 12
1305.22 12
1305.30 12
1305.39 13
1305.47 14
1305.55 15
1305.63 15
1305.72 15
1305.80 14
1305.88 13
1305.97 11
1306.05 9
1306.13 6
1306.21 3
1306.30 0
1306.38 0
1306.46 0
1306.55 0
1306.63 0
1306.71 0
1306.79 0
1306.88 0
1306.96 1
1307.04 3
1307.13 6
1307.21 7
1307.29 6
1307.38 5
1307.46 4
1307.54 2
1307.62 2
1307.71 2
1307.79 3
1307.87 4
1307.96 6
1308.04 7
1308.12 6
1308.20 5
1308.29 3
1308.37 0
1308.45 0
1308.54 0
1308.62 0
1308.70 0
1308.78 0
1308.87 0
1308.95 1
1309.03 3
1309.12 4
1309.20 6
1309.28 8
1309.37 11
1309.45 14
1309.53 17
1309.61 19
1309.70 21
1309.78 21
1309.86 20
1309.95 18
1310.03 16
1310.11 13
1310.20 11
1310.28 10
1310.36 9
1310.44 9
1310.53 9
1310.61 9
1310.69 9
1310.78 9
1310.86 8
1310.94 8
1311.03 7
1311.11 6
1311.19 6
1311.27 7
1311.36 10
1311.44 14
1311.52 19
1311.61 24
1311.69 29
1311.77 32
1311.86 33
1311.94 33
1312.02 31
1312.10 28
1312.19 25
1312.27 22
1312.35 19
1312.44 18
1312.52 17
1312.60 17
1312.69 17
1312.77 17
1312.85 16
1312.94 15
1313.02 14
1313.10 14
1313.18 15
1313.27 18
1313.35 22
1313.43 26
1313.52 31
1313.60 35
1313.68 38
1313.77 39
1313.85 38
1313.93 37
1314.02 34
1314.10 32
1314.18 31
1314.26 31
1314.35 33
1314.43 36
1314.51 39
1314.60 44
1314.68 49
1314.76 53
1314.85 57
1314.93 59
1315.01 59
1315.10 58
1315.18 56
1315.26 54
1315.35 51
1315.43 48
1315.51 46
1315.60 44
1315.68 42
1315.76 40
1315.84 37
1315.93 34
1316.01 31
1316.09 29
1316.18 27
1316.26 25
1316.34 23
1316.43 21
1316.51 20
1316.59 20
1316.68 20
1316.76 21
1316.84 23
1316.93 25
1317.01 27
1317.09 27
1317.18 27
1317.26 25
1317.34 24
1317.43 22
1317.51 22
1317.59 24
1317.67 26
1317.76 31
1317.84 35
1317.92 40
1318.01 44
1318.09 47
1318.17 48
1318.26 48
1318.34 47
1318.42 45
1318.51 44
1318.59 42
1318.67 41
1318.76 40
1318.84 39
1318.92 38
1319.01 37
1319.09 34
1319.17 31
1319.26 27
1319.34 24
1319.42 22
1319.51 21
1319.59 22
1319.67 24
1319.76 28
1319.84 32
1319.92 35
1320.01 38
1320.09 40
1320.17 41
1320.26 40
1320.34 39
1320.42 38
1320.51 37
1320.59 36
1320.67 35
1320.76 36
1320.84 38
1320.92 41
1321.01 44
1321.09 48
1321.17 51
1321.26 54
1321.34 57
1321.42 60
1321.51 62
1321.59 65
1321.67 67
1321.76 70
1321.84 72
1321.92 74
1322.01 74
1322.09 74
1322.17 73
1322.26 71
1322.34 69
1322.42 67
1322.51 64
1322.59 61
1322.67 58
1322.76 55
1322.84 52
1322.92 49
1323.01 47
1323.09 46
1323.17 46
1323.26 48
1323.34 50
1323.42 53
1323.51 56
1323.59 59
1323.67 60
1323.76 61
1323.84 60
1323.92 59
1324.01 59
1324.09 59
1324.17 61
1324.26 64
1324.34 67
1324.42 69
1324.51 71
1324.59 70
1324.68 68
1324.76 66
1324.84 63
1324.93 62
1325.01 61
1325.09 60
1325.18 59
1325.26 58
1325.34 56
1325.43 53
1325.51 48
1325.59 44
1325.68 40
1325.76 37
1325.84 34
1325.93 33
1326.01 32
1326.09 32
1326.18 31
1326.26 31
1326.34 31
1326.43 32
1326.51 33
1326.59 35
1326.68 37
1326.76 38
1326.85 39
1326.93 40
1327.01 41
1327.10 41
1327.18 41
1327.26 42
1327.35 42
1327.43 43
1327.51 43
1327.60 42
1327.68 41
1327.76 38
1327.85 35
1327.93 33
1328.01 31
1328.10 30
1328.18 31
1328.27 33
1328.35 36
1328.43 40
1328.52 44
1328.60 47
1328.68 50
1328.77 53
1328.85 55
1328.93 58
1329.02 59
1329.10 60
1329.18 59
1329.27 56
1329.35 53
1329.44 48
1329.52 42
1329.60 36
1329.69 31
1329.77 26
1329.85 23
1329.94 20
1330.02 19
1330.10 18
1330.19 18
1330.27 18
1330.36 17
1330.44 16
1330.52 15
1330.61 14
1330.69 13
1330.77 13
1330.86 14
1330.94 16
1331.02 19
1331.11 23
1331.19 26
1331.28 29
1331.36 31
1331.44 33
1331.53 34
1331.61 34
1331.69 33
1331.78 33
1331.86 33
1331.94 34
1332.03 36
1332.11 39
1332.20 43
1332.28 48
1332.36 52
1332.45 54
1332.53 55
1332.61 54
1332.70 50
1332.78 46
1332.87 40
1332.95 33
1333.03 27
1333.12 21
1333.20 15
1333.28 10
1333.37 6
1333.45 3
1333.54 1
1333.62 0
1333.70 0
1333.79 1
1333.87 3
1333.95 4
1334.04 5
1334.12 6
1334.20 6
1334.29 6
1334.37 8
1334.46 10
1334.54 14
1334.62 19
1334.71 24
1334.79 29
1334.88 33
1334.96 37
1335.04 40
1335.13 41
1335.21 41
1335.29 40
1335.38 39
1335.46 36
1335.55 34
1335.63 31
1335.71 28
1335.80 26
1335.88 24
1335.96 22
1336.05 20
1336.13 19
1336.22 19
1336.30 20
1336.38 22
1336.47 24
1336.55 26
1336.63 26
1336.72 25
1336.80 22
1336.89 17
1336.97 11
1337.05 5
1337.14 0
1337.22 0
1337.31 0
1337.39 0
1337.47 0
1337.56 0
1337.64 1
1337.72 7
1337.81 12
1337.89 15
1337.98 17
1338.06 17
1338.14 16
1338.23 13
1338.31 11
1338.40 8
1338.48 7
1338.56 6
1338.65 6
1338.73 7
1338.81 8
1338.90 9
1338.98 10
1339.07 10
1339.15 10
1339.23 9
1339.32 9
1339.40 9
1339.49 10
1339.57 13
1339.65 17
1339.74 22
1339.82 28
1339.91 33
1339.99 38
1340.07 42
1340.16 46
1340.24 49
1340.33 51
1340.41 53
1340.49 55
1340.58 55
1340.66 55
1340.75 54
1340.83 52
1340.91 50
1341.00 49
1341.08 49
1341.16 50
1341.25 52
1341.33 56
1341.42 59
1341.50 62
1341.58 63
1341.67 63
1341.75 61
1341.84 57
1341.92 53
1342.00 49
1342.09 47
1342.17 45
1342.26 46
1342.34 47
1342.42 49
1342.51 51
1342.59 53
1342.68 54
1342.76 54
1342.84 55
1342.93 56
1343.01 58
1343.10 61
1343.18 64
1343.26 67
1343.35 70
1343.43 72
1343.52 72
1343.60 72
1343.68 70
1343.77 67
1343.85 64
1343.94 60
1344.02 56
1344.11 52
1344.19 48
1344.27 43
1344.36 38
1344.44 34
1344.53 31
1344.61 29
1344.69 29
1344.78 30
1344.86 32
1344.95 34
1345.03 35
1345.11 35
1345.20 35
1345.28 33
1345.37 30
1345.45 26
1345.53 23
1345.62 20
1345.70 17
1345.79 14
1345.87 12
1345.96 11
1346.04 9
1346.12 9
1346.21 9
1346.29 9
1346.38 10
1346.46 12
1346.54 13
1346.63 15
1346.71 16
1346.80 17
1346.88 18
1346.96 19
1347.05 19
1347.13 19
1347.22 19
1347.30 19
1347.39 18
1347.47 16
1347.55 14
1347.64 13
1347.72 12
1347.81 13
1347.89 15
1347.97 19
1348.06 25
1348.14 31
1348.23 36
1348.31 40
1348.40 43
1348.48 43
1348.56 43
1348.65 42
1348.73 40
1348.82 40
1348.90 41
1348.98 43
1349.07 46
1349.15 50
1349.24 54
1349.32 58
1349.41 60
1349.49 60
1349.57 58
1349.66 54
1349.74 50
1349.83 46
1349.91 43
1350.00 41
1350.08 41
1350.16 42
1350.25 44
1350.33 45
1350.42 46
1350.50 47
1350.59 47
1350.67 46
1350.75 45
1350.84 43
1350.92 42
1351.01 42
1351.09 42
1351.18 42
1351.26 44
1351.34 46
1351.43 48
1351.51 49
1351.60 51
1351.68 51
1351.77 51
1351.85 50
1351.93 48
1352.02 46
1352.10 44
1352.19 42
1352.27 41
1352.36 41
1352.44 43
1352.52 47
1352.61 52
1352.69 58
1352.78 63
1352.86 68
1352.95 71
1353.03 71
1353.11 70
1353.20 66
1353.28 62
1353.37 56
1353.45 51
1353.54 46
1353.62 41
1353.70 37
1353.79 32
1353.87 28
1353.96 22
1354.04 16
1354.13 11
1354.21 5
1354.30 1
1354.38 0
1354.46 0
1354.55 0
1354.63 4
1354.72 11
1354.80 18
1354.89 25
1354.97 31
1355.05 36
1355.14 38
1355.22 39
1355.31 40
1355.39 39
1355.48 39
1355.56 40
1355.65 42
1355.73 44
1355.81 47
1355.90 50
1355.98 52
1356.07 55
1356.15 56
1356.24 57
1356.32 57
1356.41 55
1356.49 51
1356.57 47
1356.66 43
1356.74 38
1356.83 35
1356.91 33
1357.00 32
1357.08 34
1357.17 37
1357.25 41
1357.33 46
1357.42 51
1357.50 55
1357.59 59
1357.67 61
1357.76 62
1357.84 61
1357.93 59
1358.01 56
1358.09 53
1358.18 49
1358.26 46
1358.35 42
1358.43 39
1358.52 37
1358.60 34
1358.69 32
1358.77 29
1358.86 28
1358.94 27
1359.02 26
1359.11 26
1359.19 25
1359.28 25
1359.36 24
1359.45 22
1359.53 19
1359.62 16
1359.70 11
1359.79 6
1359.87 0
1359.95 0
1360.04 0
1360.12 0
1360.21 0
1360.29 0
1360.38 0
1360.46 0
1360.55 2
1360.63 7
1360.72 13
1360.80 17
1360.88 21
1360.97 24
1361.05 25
1361.14 25
1361.22 23
1361.31 21
1361.39 19
1361.48 17
1361.56 16
1361.65 16
1361.73 17
1361.81 17
1361.90 17
1361.98 16
1362.07 14
1362.15 12
1362.24 11
1362.32 10
1362.41 10
1362.49 12
1362.58 14
1362.66 17
1362.75 20
1362.83 22
1362.92 24
1363.00 27
1363.08 30
1363.17 33
1363.25 37
1363.34 40
1363.42 43
1363.51 44
1363.59 45
1363.68 44
1363.76 42
1363.85 38
1363.93 34
1364.02 30
1364.10 25
1364.18 19
1364.27 14
1364.35 9
1364.44 4
1364.52 0
1364.61 0
1364.69 0
1364.78 0
1364.86 0
1364.95 0
1365.03 1
1365.12 1
1365.20 1
1365.29 1
1365.37 0
1365.46 0
1365.54 1
1365.62 4
1365.71 8
1365.79 14
1365.88 19
1365.96 25
1366.05 31
1366.13 35
1366.22 38
1366.30 40
1366.39 41
1366.47 40
1366.56 38
1366.64 36
1366.73 33
1366.81 30
1366.90 26
1366.98 23
1367.07 20
1367.15 17
1367.24 14
1367.32 12
1367.40 10
1367.49 9
1367.57 8
1367.66 7
1367.74 7
1367.83 8
1367.91 10
1368.00 13
1368.08 17
1368.17 22
1368.25 26
1368.34 30
1368.42 32
1368.51 32
1368.59 31
1368.68 28
1368.76 24
1368.85 21
1368.93 17
1369.02 13
1369.10 10
1369.19 6
1369.27 2
1369.36 0
1369.44 0
1369.53 0
1369.61 0
1369.69 0
1369.78 1
1369.86 6
1369.95 12
1370.03 18
1370.12 22
1370.20 24
1370.29 25
1370.37 24
1370.46 22
1370.54 19
1370.63 17
1370.71 14
1370.80 13
1370.88 12
1370.97 11
1371.05 10
1371.14 9
1371.22 7
1371.31 5
1371.39 3
1371.48 1
1371.56 1
1371.65 1
1371.73 2
1371.82 5
1371.90 9
1371.99 12
1372.07 16
1372.16 18
1372.24 20
1372.33 22
1372.41 23
1372.50 23
1372.58 23
1372.67 22
1372.75 21
1372.84 20
1372.92 17
1373.01 15
1373.09 12
1373.18 11
1373.26 10
1373.35 11
1373.43 14
1373.52 19
1373.60 25
1373.69 32
1373.77 39
1373.86 46
1373.94 53
1374.03 58
1374.11 62
1374.20 64
1374.28 64
1374.37 63
1374.45 61
1374.54 58
1374.62 54
1374.71 50
1374.79 47
1374.88 44
1374.96 44
1375.05 44
1375.13 47
1375.22 50
1375.30 54
1375.39 58
1375.47 60
1375.56 62
1375.64 61
1375.73 59
1375.81 56
1375.90 52
1375.98 49
1376.07 47
1376.15 47
1376.24 49
1376.32 52
1376.41 56
1376.49 60
1376.58 64
1376.66 67
1376.75 70
1376.83 72
1376.92 74
1377.00 75
1377.09 77
1377.17 79
1377.26 82
1377.34 84
1377.43 86
1377.51 88
1377.60 90
1377.68 91
1377.77 90
1377.85 89
1377.94 86
1378.02 82
1378.11 78
1378.19 73
1378.28 68
1378.36 64
1378.45 61
1378.53 59
1378.62 59
1378.70 59
1378.79 60
1378.87 62
1378.96 63
1379.04 64
1379.13 65
1379.21 65
1379.30 64
1379.39 63
1379.47 62
1379.56 60
1379.64 58
1379.73 56
1379.81 52
1379.90 46
1379.98 39
1380.07 32
1380.15 24
1380.24 17
1380.32 11
1380.41 8
1380.49 6
1380.58 7
1380.66 9
1380.75 10
1380.83 12
1380.92 12
1381.00 11
1381.09 9
1381.17 6
1381.26 4
1381.34 1
1381.43 0
1381.51 0
1381.60 0
1381.69 0
1381.77 0
1381.86 0
1381.94 0
1382.03 0
1382.11 0
1382.20 1
1382.28 2
1382.37 4
1382.45 7
1382.54 10
1382.62 14
1382.71 19
1382.79 25
1382.88 32
1382.96 37
1383.05 42
1383.13 45
1383.22 46
1383.30 45
1383.39 42
1383.48 38
1383.56 34
1383.65 31
1383.73 29
1383.82 28
1383.90 30
1383.99 32
1384.07 35
1384.16 37
1384.24 39
1384.33 41
1384.41 42
1384.50 43
1384.58 44
1384.67 45
1384.75 47
1384.84 50
1384.93 52
1385.01 54
1385.10 54
1385.18 52
1385.27 49
1385.35 45
1385.44 41
1385.52 40
1385.61 39
1385.69 41
1385.78 45
1385.86 49
1385.95 52
1386.03 55
1386.12 57
1386.21 57
1386.29 55
1386.38 53
1386.46 49
1386.55 45
1386.63 41
1386.72 36
1386.80 32
1386.89 28
1386.97 25
1387.06 23
1387.14 23
1387.23 23
1387.32 25
1387.40 27
1387.49 29
1387.57 30
1387.66 31
1387.74 32
1387.83 32
1387.91 32
1388.00 33
1388.08 33
1388.17 33
1388.26 33
1388.34 33
1388.43 31
1388.51 28
1388.60 25
1388.68 20
1388.77 14
1388.85 9
1388.94 5
1389.02 2
1389.11 0
1389.19 0
1389.28 2
1389.37 6
1389.45 10
1389.54 14
1389.62 18
1389.71 21
1389.79 23
1389.88 23
1389.96 24
1390.05 24
1390.14 25
1390.22 28
1390.31 31
1390.39 34
1390.48 37
1390.56 39
1390.65 40
1390.73 39
1390.82 37
1390.90 35
1390.99 33
1391.08 32
1391.16 32
1391.25 34
1391.33 37
1391.42 42
1391.50 47
1391.59 51
1391.67 55
1391.76 57
1391.85 57
1391.93 56
1392.02 53
1392.10 49
1392.19 44
1392.27 39
1392.36 35
1392.44 32
1392.53 31
1392.62 31
1392.70 32
1392.79 33
1392.87 34
1392.96 34
1393.04 33
1393.13 32
1393.21 31
1393.30 30
1393.39 32
1393.47 35
1393.56 40
1393.64 46
1393.73 52
1393.81 57
1393.90 62
1393.98 65
1394.07 67
1394.16 68
1394.24 68
1394.33 67
1394.41 65
1394.50 62
1394.58 58
1394.67 53
1394.75 49
1394.84 44
1394.93 41
1395.01 38
1395.10 37
1395.18 37
1395.27 39
1395.35 41
1395.44 45
1395.53 49
1395.61 53
1395.70 58
1395.78 62
1395.87 66
1395.95 69
1396.04 70
1396.13 70
1396.21 68
1396.30 64
1396.38 59
1396.47 52
1396.55 45
1396.64 38
1396.73 31
1396.81 26
1396.90 23
1396.98 22
1397.07 23
1397.15 25
1397.24 27
1397.32 28
1397.41 29
1397.50 29
1397.58 28
1397.67 26
1397.75 25
1397.84 23
1397.92 22
1398.01 21
1398.10 20
1398.18 19
1398.27 17
1398.35 16
1398.44 16
1398.53 15
1398.61 15
1398.70 16
1398.78 17
1398.87 18
1398.95 20
1399.04 22
1399.13 23
1399.21 24
1399.30 24
1399.38 24
1399.47 23
1399.55 24
1399.64 26
1399.73 29
1399.81 34
1399.90 40
1399.98 47
1400.07 53
1400.15 58
1400.24 61
1400.33 61
1400.41 60
1400.50 58
1400.58 55
1400.67 54
1400.76 53
1400.84 54
1400.93 56
1401.01 58
1401.10 60
1401.18 62
1401.27 63
1401.36 63
1401.44 62
1401.53 60
1401.61 57
1401.70 54
1401.79 51
1401.87 49
1401.96 47
1402.04 48
1402.13 50
1402.21 54
1402.30 59
1402.39 64
1402.47 69
1402.56 72
1402.64 73
1402.73 71
1402.82 66
1402.90 59
1402.99 51
1403.07 42
1403.16 34
1403.24 27
1403.33 22
1403.42 19
1403.50 18
1403.59 20
1403.67 23
1403.76 26
1403.85 31
1403.93 35
1404.02 39
1404.10 42
1404.19 44
1404.28 45
1404.36 45
1404.45 43
1404.53 40
1404.62 36
1404.71 30
1404.79 24
1404.88 18
1404.96 13
1405.05 8
1405.13 5
1405.22 3
1405.31 4
1405.39 7
1405.48 12
1405.56 20
1405.65 30
1405.74 40
1405.82 49
1405.91 55
1405.99 58
1406.08 57
1406.17 52
1406.25 45
1406.34 37
1406.42 29
1406.51 23
1406.60 20
1406.68 18
1406.77 18
1406.85 19
1406.94 20
1407.03 21
1407.11 23
1407.20 25
1407.28 29
1407.37 34
1407.46 39
1407.54 44
1407.63 48
1407.71 50
1407.80 49
1407.89 45
1407.97 40
1408.06 35
1408.14 30
1408.23 26
1408.32 24
1408.40 24
1408.49 24
1408.57 24
1408.66 24
1408.75 24
1408.83 23
1408.92 22
1409.00 22
1409.09 22
1409.18 24
1409.26 26
1409.35 30
1409.44 34
1409.52 38
1409.61 41
1409.69 44
1409.78 46
1409.87 47
1409.95 48
1410.04 49
1410.12 51
1410.21 54
1410.30 58
1410.38 63
1410.47 68
1410.55 72
1410.64 75
1410.73 77
1410.81 76
1410.90 75
1410.99 72
1411.07 68
1411.16 65
1411.24 61
1411.33 58
1411.42 56
1411.50 54
1411.59 52
1411.67 50
1411.76 48
1411.85 46
1411.93 43
1412.02 40
1412.10 36
1412.19 32
1412.28 29
1412.36 25
1412.45 23
1412.54 20
1412.62 18
1412.71 16
1412.79 13
1412.88 10
1412.97 7
1413.05 4
1413.14 1
1413.23 0
1413.31 1
1413.40 3
1413.48 7
1413.57 13
1413.66 19
1413.74 25
1413.83 29
1413.91 33
1414.00 35
1414.09 36
1414.17 36
1414.26 35
1414.35 34
1414.43 33
1414.52 33
1414.60 34
1414.69 36
1414.78 40
1414.86 44
1414.95 49
1415.04 54
1415.12 59
1415.21 62
1415.29 65
1415.38 68
1415.47 71
1415.55 74
1415.64 78
1415.73 82
1415.81 85
1415.90 87
1415.98 87
1416.07 85
1416.16 80
1416.24 73
1416.33 64
1416.42 54
1416.50 43
1416.59 32
1416.67 22
1416.76 13
1416.85 6
1416.93 1
1417.02 0
1417.11 0
1417.19 0
1417.28 0
1417.37 0
1417.45 0
1417.54 0
1417.62 0
1417.71 0
1417.80 1
1417.88 5
1417.97 9
1418.06 14
1418.14 20
1418.23 26
1418.31 33
1418.40 39
1418.49 45
1418.57 51
1418.66 54
1418.75 57
1418.83 57
1418.92 55
1419.01 52
1419.09 49
1419.18 45
1419.26 43
1419.35 41
1419.44 41
1419.52 42
1419.61 44
1419.70 46
1419.78 48
1419.87 50
1419.96 50
1420.04 50
1420.13 48
1420.22 46
1420.30 44
1420.39 41
1420.47 38
1420.56 36
1420.65 34
1420.73 33
1420.82 32
1420.91 32
1420.99 32
1421.08 35
1421.17 38
1421.25 43
1421.34 49
1421.43 55
1421.51 60
1421.60 66
1421.68 70
1421.77 74
1421.86 76
1421.94 76
1422.03 75
1422.12 72
1422.20 68
1422.29 62
1422.38 55
1422.46 47
1422.55 41
1422.64 36
1422.72 32
1422.81 30
1422.89 30
1422.98 30
1423.07 30
1423.15 30
1423.24 28
1423.33 27
1423.41 25
1423.50 24
1423.59 23
1423.67 23
1423.76 24
1423.85 25
1423.93 27
1424.02 29
1424.11 31
1424.19 33
1424.28 34
1424.37 36
1424.45 37
1424.54 39
1424.63 40
1424.71 41
1424.80 42
1424.88 43
1424.97 43
1425.06 43
1425.14 42
1425.23 41
1425.32 40
1425.40 38
1425.49 36
1425.58 33
1425.66 29
1425.75 24
1425.84 17
1425.92 11
1426.01 5
1426.10 0
1426.18 0
1426.27 0
1426.36 0
1426.44 0
1426.53 2
1426.62 5
1426.70 8
1426.79 12
1426.88 15
1426.96 20
1427.05 25
1427.14 32
1427.22 40
1427.31 47
1427.40 53
1427.48 58
1427.57 60
1427.66 61
1427.74 59
1427.83 55
1427.92 51
1428.00 46
1428.09 40
1428.18 35
1428.26 30
1428.35 25
1428.44 21
1428.52 19
1428.61 17
1428.70 18
1428.78 19
1428.87 21
1428.96 24
1429.04 26
1429.13 27
1429.22 27
1429.30 26
1429.39 25
1429.48 25
1429.56 25
1429.65 26
1429.74 27
1429.82 28
1429.91 28
1430.00 27
1430.08 26
1430.17 25
1430.26 26
1430.34 29
1430.43 34
1430.52 40
1430.60 48
1430.69 56
1430.78 64
1430.86 71
1430.95 77
1431.04 82
1431.12 86
1431.21 88
1431.30 88
1431.38 86
1431.47 83
1431.56 80
1431.64 77
1431.73 75
1431.82 75
1431.90 77
1431.99 80
1432.08 83
1432.16 87
1432.25 91
1432.34 95
1432.42 98
1432.51 101
1432.60 103
1432.68 106
1432.77 109
1432.86 111
1432.94 114
1433.03 116
1433.12 117
1433.21 119
1433.29 119
1433.38 120
1433.47 122
1433.55 123
1433.64 125
1433.73 128
1433.81 130
1433.90 133
1433.99 135
1434.07 136
1434.16 136
1434.25 135
1434.33 133
1434.42 131
1434.51 128
1434.59 126
1434.68 125
1434.77 125
1434.85 127
1434.94 129
1435.03 132
1435.12 134
1435.20 136
1435.29 136
1435.38 135
1435.46 132
1435.55 128
1435.64 123
1435.72 117
1435.81 112
1435.90 107
1435.98 105
1436.07 105
1436.16 107
1436.24 112
1436.33 117
1436.42 123
1436.51 129
1436.59 132
1436.68 133
1436.77 133
1436.85 130
1436.94 127
1437.03 123
1437.11 120
1437.20 116
1437.29 111
1437.37 106
1437.46 100
1437.55 94
1437.64 88
1437.72 84
1437.81 80
1437.90 79
1437.98 78
1438.07 79
1438.16 81
1438.24 83
1438.33 86
1438.42 89
1438.50 92
1438.59 95
1438.68 99
1438.77 102
1438.85 105
1438.94 106
1439.03 106
1439.11 105
1439.20 104
1439.29 103
1439.37 103
1439.46 103
1439.55 103
1439.64 103
1439.72 102
1439.81 101
1439.90 98
1439.98 94
1440.07 89
1440.16 84
1440.24 79
1440.33 74
1440.42 70
1440.51 66
1440.59 61
1440.68 56
1440.77 49
1440.85 42
1440.94 34
1441.03 25
1441.11 17
1441.20 10
1441.29 3
1441.38 0
1441.46 0
1441.55 0
1441.64 0
1441.72 0
1441.81 0
1441.90 0
1441.99 0
1442.07 0
1442.16 5
1442.25 13
1442.33 21
1442.42 28
1442.51 34
1442.59 38
1442.68 40
1442.77 40
1442.86 38
1442.94 36
1443.03 33
1443.12 31
1443.20 30
1443.29 29
1443.38 29
1443.47 29
1443.55 30
1443.64 31
1443.73 32
1443.81 34
1443.90 37
1443.99 39
1444.08 41
1444.16 41
1444.25 40
1444.34 38
1444.42 35
1444.51 31
1444.60 28
1444.69 27
1444.77 26
1444.86 28
1444.95 30
1445.03 33
1445.12 37
1445.21 40
1445.30 44
1445.38 47
1445.47 49
1445.56 50
1445.64 51
1445.73 51
1445.82 52
1445.91 54
1445.99 57
1446.08 61
1446.17 67
1446.25 73
1446.34 79
1446.43 85
1446.52 90
1446.60 93
1446.69 95
1446.78 94
1446.86 92
1446.95 88
1447.04 83
1447.13 77
1447.21 72
1447.30 69
1447.39 67
1447.48 67
1447.56 68
1447.65 71
1447.74 74
1447.82 77
1447.91 79
1448.00 81
1448.09 82
1448.17 82
1448.26 82
1448.35 82
1448.44 81
1448.52 81
1448.61 82
1448.70 84
1448.78 87
1448.87 91
1448.96 96
1449.05 103
1449.13 109
1449.22 116
1449.31 121
1449.40 126
1449.48 129
1449.57 131
1449.66 131
1449.74 131
1449.83 130
1449.92 129
1450.01 129
1450.09 128
1450.18 127
1450.27 127
1450.36 126
1450.44 125
1450.53 123
1450.62 121
1450.70 118
1450.79 115
1450.88 111
1450.97 106
1451.05 102
1451.14 97
1451.23 93
1451.32 88
1451.40 83
1451.49 77
1451.58 73
1451.67 68
1451.75 65
1451.84 62
1451.93 61
1452.01 62
1452.10 64
1452.19 67
1452.28 71
1452.36 76
1452.45 81
1452.54 87
1452.63 92
1452.71 95
1452.80 98
1452.89 99
1452.98 99
1453.06 96
1453.15 93
1453.24 90
1453.33 85
1453.41 81
1453.50 77
1453.59 75
1453.68 73
1453.76 73
1453.85 74
1453.94 75
1454.02 78
1454.11 80
1454.20 82
1454.29 83
1454.37 83
1454.46 83
1454.55 83
1454.64 84
1454.72 84
1454.81 86
1454.90 87
1454.99 89
1455.07 91
1455.16 93
1455.25 95
1455.34 97
1455.42 100
1455.51 102
1455.60 104
1455.69 105
1455.77 105
1455.86 103
1455.95 100
1456.04 96
1456.12 92
1456.21 87
1456.30 83
1456.39 79
1456.47 75
1456.56 71
1456.65 67
1456.74 64
1456.82 62
1456.91 60
1457.00 60
1457.09 60
1457.17 60
1457.26 59
1457.35 58
1457.44 55
1457.52 52
1457.61 49
1457.70 46
1457.79 46
1457.87 46
1457.96 48
1458.05 50
1458.14 52
1458.22 53
1458.31 53
1458.40 53
1458.49 53
1458.57 53
1458.66 53
1458.75 53
1458.84 52
1458.92 50
1459.01 46
1459.10 42
1459.19 38
1459.28 35
1459.36 32
1459.45 30
1459.54 30
1459.63 30
1459.71 29
1459.80 28
1459.89 27
1459.98 24
1460.06 20
1460.15 17
1460.24 13
1460.33 11
1460.41 9
1460.50 9
1460.59 11
1460.68 16
1460.76 23
1460.85 33
1460.94 45
1461.03 57
1461.12 68
1461.20 77
1461.29 82
1461.38 82
1461.47 80
1461.55 74
1461.64 67
1461.73 58
1461.82 50
1461.90 41
1461.99 32
1462.08 23
1462.17 14
1462.25 6
1462.34 0
1462.43 0
1462.52 0
1462.61 0
1462.69 4
1462.78 12
1462.87 19
1462.96 26
1463.04 32
1463.13 35
1463.22 35
1463.31 34
1463.39 33
1463.48 31
1463.57 31
1463.66 32
1463.75 34
1463.83 37
1463.92 41
1464.01 44
1464.10 46
1464.18 47
1464.27 48
1464.36 49
1464.45 51
1464.54 54
1464.62 59
1464.71 64
1464.80 68
1464.89 70
1464.97 70
1465.06 67
1465.15 62
1465.24 55
1465.32 49
1465.41 43
1465.50 38
1465.59 35
1465.68 34
1465.76 35
1465.85 39
1465.94 43
1466.03 49
1466.11 54
1466.20 60
1466.29 64
1466.38 67
1466.47 69
1466.55 69
1466.64 68
1466.73 68
1466.82 67
1466.91 68
1466.99 70
1467.08 72
1467.17 76
1467.26 80
1467.34 82
1467.43 83
1467.52 81
1467.61 78
1467.70 72
1467.78 65
1467.87 57
1467.96 50
1468.05 43
1468.13 38
1468.22 33
1468.31 28
1468.40 23
1468.49 18
1468.57 13
1468.66 8
1468.75 6
1468.84 5
1468.93 7
1469.01 10
1469.10 15
1469.19 21
1469.28 28
1469.36 34
1469.45 41
1469.54 47
1469.63 54
1469.72 59
1469.80 62
1469.89 63
1469.98 61
1470.07 56
1470.16 50
1470.24 43
1470.33 36
1470.42 30
1470.51 25
1470.60 22
1470.68 18
1470.77 15
1470.86 11
1470.95 7
1471.04 4
1471.12 1
1471.21 0
1471.30 0
1471.39 0
1471.47 0
1471.56 0
1471.65 0
1471.74 0
1471.83 0
1471.91 0
1472.00 2
1472.09 7
1472.18 12
1472.27 18
1472.35 24
1472.44 30
1472.53 35
1472.62 40
1472.71 43
1472.79 46
1472.88 47
1472.97 46
1473.06 45
1473.15 42
1473.23 38
1473.32 34
1473.41 31
1473.50 28
1473.59 28
1473.67 30
1473.76 33
1473.85 38
1473.94 43
1474.03 47
1474.11 48
1474.20 46
1474.29 42
1474.38 36
1474.47 30
1474.55 26
1474.64 23
1474.73 24
1474.82 27
1474.91 31
1474.99 36
1475.08 40
1475.17 42
1475.26 43
1475.35 42
1475.44 41
1475.52 39
1475.61 38
1475.70 39
1475.79 42
1475.88 48
1475.96 56
1476.05 65
1476.14 74
1476.23 82
1476.32 87
1476.40 88
1476.49 86
1476.58 82
1476.67 76
1476.76 70
1476.84 67
1476.93 66
1477.02 69
1477.11 75
1477.20 83
1477.29 91
1477.37 97
1477.46 102
1477.55 102
1477.64 99
1477.73 94
1477.81 86
1477.90 77
1477.99 69
1478.08 61
1478.17 54
1478.25 49
1478.34 46
1478.43 45
1478.52 47
1478.61 52
1478.70 59
1478.78 67
1478.87 76
1478.96 83
1479.05 86
1479.14 87
1479.22 84
1479.31 79
1479.40 72
1479.49 64
1479.58 56
1479.67 48
1479.75 40
1479.84 33
1479.93 27
1480.02 21
1480.11 17
1480.19 13
1480.28 11
1480.37 10
1480.46 11
1480.55 13
1480.64 16
1480.72 21
1480.81 27
1480.90 33
1480.99 38
1481.08 43
1481.17 47
1481.25 50
1481.34 52
1481.43 52
1481.52 53
1481.61 52
1481.69 51
1481.78 49
1481.87 46
1481.96 43
1482.05 41
1482.14 41
1482.22 43
1482.31 47
1482.40 52
1482.49 58
1482.58 62
1482.67 63
1482.75 62
1482.84 59
1482.93 54
1483.02 49
1483.11 44
1483.20 41
1483.28 38
1483.37 35
1483.46 33
1483.55 30
1483.64 28
1483.73 26
1483.81 24
1483.90 23
1483.99 23
1484.08 24
1484.17 26
1484.26 28
1484.34 30
1484.43 33
1484.52 36
1484.61 38
1484.70 40
1484.79 42
1484.87 43
1484.96 43
1485.05 42
1485.14 40
1485.23 37
1485.32 35
1485.40 32
1485.49 30
1485.58 28
1485.67 25
1485.76 22
1485.85 18
1485.93 13
1486.02 8
1486.11 3
1486.20 0
1486.29 0
1486.38 0
1486.46 0
1486.55 0
1486.64 0
1486.73 0
1486.82 0
1486.91 0
1486.99 2
1487.08 6
1487.17 12
1487.26 20
1487.35 29
1487.44 38
1487.53 45
1487.61 52
1487.70 56
1487.79 59
1487.88 59
1487.97 58
1488.06 56
1488.14 52
1488.23 46
1488.32 40
1488.41 34
1488.50 27
1488.59 22
1488.67 18
1488.76 16
1488.85 13
1488.94 11
1489.03 8
1489.12 3
1489.21 0
1489.29 0
1489.38 0
1489.47 0
1489.56 0
1489.65 0
1489.74 0
1489.83 3
1489.91 16
1490.00 29
1490.09 42
1490.18 51
1490.27 58
1490.36 62
1490.44 64
1490.53 63
1490.62 60
1490.71 56
1490.80 53
1490.89 50
1490.98 48
1491.06 49
1491.15 53
1491.24 59
1491.33 67
1491.42 75
1491.51 81
1491.60 86
1491.68 88
1491.77 87
1491.86 84
1491.95 78
1492.04 71
1492.13 64
1492.22 56
1492.30 48
1492.39 41
1492.48 35
1492.57 30
1492.66 26
1492.75 22
1492.84 19
1492.92 17
1493.01 15
1493.10 14
1493.19 14
1493.28 14
1493.37 16
1493.46 19
1493.54 23
1493.63 27
1493.72 32
1493.81 36
1493.90 40
1493.99 42
1494.08 42
1494.16 41
1494.25 38
1494.34 33
1494.43 28
1494.52 24
1494.61 21
1494.70 20
1494.78 21
1494.87 23
1494.96 27
1495.05 30
1495.14 32
1495.23 33
1495.32 32
1495.41 30
1495.49 26
1495.58 22
1495.67 18
1495.76 15
1495.85 12
1495.94 10
1496.03 8
1496.11 7
1496.20 5
1496.29 3
1496.38 1
1496.47 0
1496.56 0
1496.65 0
1496.74 0
1496.82 0
1496.91 0
1497.00 1
1497.09 11
1497.18 22
1497.27 33
1497.36 43
1497.45 50
1497.53 54
1497.62 56
1497.71 56
1497.80 57
1497.89 58
1497.98 61
1498.07 66
1498.16 71
1498.24 76
1498.33 80
1498.42 81
1498.51 80
1498.60 76
1498.69 71
1498.78 65
1498.87 59
1498.95 53
1499.04 47
1499.13 41
1499.22 35
1499.31 29
1499.40 21
1499.49 13
1499.58 4
1499.66 0
1499.75 0
1499.84 0
1499.93 0
1500.02 0
1500.11 0
1500.20 0
1500.29 0
1500.37 5
1500.46 12
1500.55 18
1500.64 23
1500.73 27
1500.82 30
1500.91 30
1501.00 30
1501.09 29
1501.17 27
1501.26 25
1501.35 23
1501.44 22
1501.53 19
1501.62 17
1501.71 14
1501.80 10
1501.88 7
1501.97 5
1502.06 4
1502.15 4
1502.24 6
1502.33 9
1502.42 10
1502.51 11
1502.60 10
1502.68 7
1502.77 5
1502.86 4
1502.95 6
1503.04 10
1503.13 17
1503.22 26
1503.31 35
1503.40 42
1503.48 48
1503.57 51
1503.66 51
1503.75 49
1503.84 46
1503.93 44
1504.02 43
1504.11 44
1504.20 46
1504.28 49
1504.37 51
1504.46 53
1504.55 54
1504.64 54
1504.73 53
1504.82 52
1504.91 52
1505.00 52
1505.09 53
1505.17 56
1505.26 61
1505.35 67
1505.44 74
1505.53 81
1505.62 87
1505.71 91
1505.80 91
1505.89 88
1505.97 83
1506.06 77
1506.15 71
1506.24 67
1506.33 65
1506.42 65
1506.51 67
1506.60 68
1506.69 69
1506.78 69
1506.86 68
1506.95 66
1507.04 64
1507.13 64
1507.22 65
1507.31 67
1507.40 70
1507.49 73
1507.58 74
1507.67 74
1507.75 71
1507.84 67
1507.93 63
1508.02 60
1508.11 57
1508.20 57
1508.29 58
1508.38 61
1508.47 64
1508.56 66
1508.65 67
1508.73 66
1508.82 62
1508.91 56
1509.00 49
1509.09 41
1509.18 33
1509.27 27
1509.36 22
1509.45 20
1509.54 19
1509.63 20
1509.71 21
1509.80 22
1509.89 22
1509.98 19
1510.07 16
1510.16 13
1510.25 11
1510.34 10
1510.43 12
1510.52 15
1510.61 20
1510.69 27
1510.78 34
1510.87 41
1510.96 49
1511.05 56
1511.14 62
1511.23 68
1511.32 73
1511.41 78
1511.50 80
1511.59 80
1511.67 78
1511.76 74
1511.85 68
1511.94 63
1512.03 60
1512.12 59
1512.21 61
1512.30 66
1512.39 72
1512.48 78
1512.57 82
1512.66 82
1512.74 80
1512.83 75
1512.92 69
1513.01 65
1513.10 63
1513.19 65
1513.28 69
1513.37 75
1513.46 83
1513.55 89
1513.64 94
1513.73 97
1513.81 98
1513.90 96
1513.99 93
1514.08 88
1514.17 83
1514.26 78
1514.35 74
1514.44 70
1514.53 67
1514.62 64
1514.71 62
1514.80 58
1514.89 55
1514.97 50
1515.06 46
1515.15 42
1515.24 39
1515.33 37
1515.42 35
1515.51 33
1515.60 32
1515.69 32
1515.78 33
1515.87 35
1515.96 39
1516.05 43
1516.14 48
1516.22 53
1516.31 56
1516.40 58
1516.49 58
1516.58 57
1516.67 54
1516.76 49
1516.85 45
1516.94 40
1517.03 36
1517.12 33
1517.21 32
1517.30 34
1517.39 37
1517.47 42
1517.56 47
1517.65 52
1517.74 56
1517.83 58
1517.92 59
1518.01 59
1518.10 59
1518.19 59
1518.28 59
1518.37 60
1518.46 61
1518.55 61
1518.64 60
1518.73 59
1518.81 56
1518.90 54
1518.99 51
1519.08 48
1519.17 46
1519.26 45
1519.35 46
1519.44 49
1519.53 53
1519.62 58
1519.71 63
1519.80 67
1519.89 70
1519.98 72
1520.07 73
1520.16 74
1520.24 74
1520.33 74
1520.42 74
1520.51 73
1520.60 71
1520.69 69
1520.78 66
1520.87 63
1520.96 60
1521.05 59
1521.14 59
1521.23 60
1521.32 62
1521.41 65
1521.50 69
1521.59 72
1521.68 73
1521.76 72
1521.85 69
1521.94 64
1522.03 58
1522.12 52
1522.21 46
1522.30 42
1522.39 39
1522.48 38
1522.57 39
1522.66 40
1522.75 43
1522.84 47
1522.93 53
1523.02 59
1523.11 65
1523.20 72
1523.29 77
1523.37 82
1523.46 84
1523.55 85
1523.64 85
1523.73 84
1523.82 82
1523.91 80
1524.00 77
1524.09 74
1524.18 70
1524.27 66
1524.36 61
1524.45 55
1524.54 50
1524.63 46
1524.72 42
1524.81 40
1524.90 39
1524.99 38
1525.08 38
1525.17 39
1525.25 40
1525.34 42
1525.43 44
1525.52 48
1525.61 52
1525.70 56
1525.79 60
1525.88 64
1525.97 65
1526.06 66
1526.15 64
1526.24 62
1526.33 58
1526.42 55
1526.51 51
1526.60 48
1526.69 44
1526.78 40
1526.87 36
1526.96 31
1527.05 27
1527.14 22
1527.23 17
1527.31 14
1527.40 11
1527.49 8
1527.58 7
1527.67 5
1527.76 5
1527.85 4
1527.94 3
1528.03 2
1528.12 1
1528.21 0
1528.30 0
1528.39 0
1528.48 0
1528.57 0
1528.66 0
1528.75 0
1528.84 1
1528.93 7
1529.02 13
1529.11 20
1529.20 26
1529.29 32
1529.38 37
1529.47 40
1529.56 43
1529.65 45
1529.74 47
1529.82 47
1529.91 46
1530.00 45
1530.09 42
1530.18 39
1530.27 37
1530.36 35
1530.45 34
1530.54 34
1530.63 35
1530.72 36
1530.81 39
1530.90 41
1530.99 44
1531.08 46
1531.17 49
1531.26 51
1531.35 54
1531.44 56
1531.53 58
1531.62 60
1531.71 62
1531.80 65
1531.89 69
1531.98 73
1532.07 78
1532.16 83
1532.25 87
1532.34 90
1532.43 91
1532.52 91
1532.61 90
1532.70 88
1532.79 86
1532.88 83
1532.97 81
1533.05 79
1533.14 77
1533.23 74
1533.32 72
1533.41 71
1533.50 70
1533.59 71
1533.68 72
1533.77 73
1533.86 75
1533.95 77
1534.04 78
1534.13 78
1534.22 78
1534.31 77
1534.40 76
1534.49 74
1534.58 71
1534.67 66
1534.76 60
1534.85 53
1534.94 46
1535.03 39
1535.12 35
1535.21 33
1535.30 33
1535.39 36
1535.48 40
1535.57 44
1535.66 47
1535.75 49
1535.84 49
1535.93 45
1536.02 39
1536.11 31
1536.20 23
1536.29 15
1536.38 8
1536.47 4
1536.56 4
1536.65 6
1536.74 11
1536.83 17
1536.92 26
1537.01 35
1537.10 45
1537.19 55
1537.28 64
1537.37 72
1537.46 77
1537.55 80
1537.64 80
1537.73 78
1537.82 75
1537.91 72
1538.00 68
1538.09 65
1538.18 62
1538.27 60
1538.36 59
1538.45 58
1538.54 57
1538.63 56
1538.72 54
1538.81 52
1538.90 47
1538.99 42
1539.08 35
1539.17 27
1539.26 21
1539.35 16
1539.44 13
1539.53 13
1539.62 15
1539.71 20
1539.79 25
1539.88 30
1539.97 34
1540.06 38
1540.15 39
1540.24 39
1540.33 38
1540.42 36
1540.51 33
1540.60 30
1540.69 29
1540.78 29
1540.87 32
1540.96 37
1541.05 45
1541.14 54
1541.23 62
1541.32 70
1541.41 75
1541.50 80
1541.59 83
1541.68 86
1541.77 89
1541.86 92
1541.95 95
1542.05 97
1542.14 97
1542.23 96
1542.32 93
1542.41 89
1542.50 83
1542.59 77
1542.68 72
1542.77 66
1542.86 60
1542.95 54
1543.04 49
1543.13 43
1543.22 38
1543.31 33
1543.40 28
1543.49 24
1543.58 21
1543.67 19
1543.76 17
1543.85 16
1543.94 15
1544.03 14
1544.12 13
1544.21 11
1544.30 8
1544.39 6
1544.48 4
1544.57 4
1544.66 6
1544.75 9
1544.84 14
1544.93 20
1545.02 25
1545.11 29
1545.20 34
1545.29 37
1545.38 41
1545.47 45
1545.56 49
1545.65 52
1545.74 54
1545.83 55
1545.92 54
1546.01 51
1546.10 46
1546.19 41
1546.28 37
1546.37 34
1546.46 34
1546.55 35
1546.64 38
1546.73 42
1546.82 46
1546.91 49
1547.00 51
1547.09 52
1547.18 53
1547.27 54
1547.36 55
1547.45 56
1547.54 57
1547.63 59
1547.72 62
1547.81 64
1547.90 66
1547.99 67
1548.08 67
1548.17 66
1548.26 65
1548.35 63
1548.44 62
1548.53 61
1548.62 61
1548.71 62
1548.80 62
1548.90 63
1548.99 62
1549.08 60
1549.17 57
1549.26 53
1549.35 47
1549.44 42
1549.53 36
1549.62 32
1549.71 29
1549.80 29
1549.89 31
1549.98 35
1550.07 39
1550.16 44
1550.25 47
1550.34 48
1550.43 47
1550.52 44
1550.61 39
1550.70 32
1550.79 26
1550.88 19
1550.97 14
1551.06 9
1551.15 5
1551.24 1
1551.33 0
1551.42 0
1551.51 0
1551.60 0
1551.69 0
1551.78 0
1551.87 0
1551.96 0
1552.05 3
1552.15 10
1552.24 18
1552.33 25
1552.42 30
1552.51 34
1552.60 37
1552.69 38
1552.78 38
1552.87 38
1552.96 38
1553.05 40
1553.14 44
1553.23 50
1553.32 58
1553.41 67
1553.50 75
1553.59 81
1553.68 84
1553.77 84
1553.86 79
1553.95 72
1554.04 63
1554.13 55
1554.22 47
1554.31 41
1554.40 36
1554.49 33
1554.59 30
1554.68 27
1554.77 25
1554.86 25
1554.95 26
1555.04 29
1555.13 35
1555.22 42
1555.31 50
1555.40 56
1555.49 61
1555.58 63
1555.67 63
1555.76 61
1555.85 59
1555.94 57
1556.03 55
1556.12 55
1556.21 54
1556.30 54
1556.39 53
1556.48 54
1556.57 54
1556.66 57
1556.76 61
1556.85 67
1556.94 74
1557.03 80
1557.12 86
1557.21 89
1557.30 90
1557.39 88
1557.48 85
1557.57 82
1557.66 78
1557.75 76
1557.84 74
1557.93 73
1558.02 74
1558.11 75
1558.20 78
1558.29 82
1558.38 88
1558.47 95
1558.57 101
1558.66 106
1558.75 109
1558.84 109
1558.93 106
1559.02 102
1559.11 97
1559.20 93
1559.29 90
1559.38 89
1559.47 88
1559.56 87
1559.65 85
1559.74 83
1559.83 82
1559.92 81
1560.01 83
1560.10 87
1560.19 92
1560.29 99
1560.38 105
1560.47 110
1560.56 113
1560.65 115
1560.74 117
1560.83 118
1560.92 120
1561.01 120
1561.10 120
1561.19 118
1561.28 114
1561.37 109
1561.46 103
1561.55 98
1561.64 96
1561.73 96
1561.83 99
1561.92 103
1562.01 107
1562.10 109
1562.19 108
1562.28 105
1562.37 98
1562.46 91
1562.55 85
1562.64 80
1562.73 77
1562.82 76
1562.91 77
1563.00 77
1563.09 77
1563.18 76
1563.28 74
1563.37 71
1563.46 69
1563.55 68
1563.64 67
1563.73 67
1563.82 67
1563.91 66
1564.00 65
1564.09 62
1564.18 57
1564.27 51
1564.36 43
1564.45 35
1564.54 25
1564.64 16
1564.73 7
1564.82 0
1564.91 0
1565.00 0
1565.09 0
1565.18 0
1565.27 0
1565.36 0
1565.45 0
1565.54 0
1565.63 3
1565.72 10
1565.81 17
1565.91 24
1566.00 30
1566.09 35
1566.18 40
1566.27 44
1566.36 47
1566.45 51
1566.54 54
1566.63 57
1566.72 58
1566.81 56
1566.90 53
1566.99 47
1567.09 40
1567.18 33
1567.27 29
1567.36 29
1567.45 34
1567.54 44
1567.63 59
1567.72 75
1567.81 91
1567.90 105
1567.99 116
1568.08 122
1568.17 123
1568.27 121
1568.36 118
1568.45 115
1568.54 113
1568.63 112
1568.72 113
1568.81 116
1568.90 121
1568.99 125
1569.08 130
1569.17 132
1569.26 133
1569.36 130
1569.45 125
1569.54 117
1569.63 108
1569.72 98
1569.81 88
1569.90 79
1569.99 70
1570.08 63
1570.17 57
1570.26 53
1570.35 49
1570.45 46
1570.54 44
1570.63 42
1570.72 39
1570.81 35
1570.90 30
1570.99 24
1571.08 19
1571.17 16
1571.26 15
1571.35 16
1571.44 19
1571.54 23
1571.63 27
1571.72 29
1571.81 30
1571.90 29
1571.99 27
1572.08 25
1572.17 24
1572.26 26
1572.35 30
1572.44 38
1572.54 47
1572.63 58
1572.72 67
1572.81 75
1572.90 81
1572.99 83
1573.08 84
1573.17 82
1573.26 79
1573.35 75
1573.45 70
1573.54 65
1573.63 59
1573.72 53
1573.81 47
1573.90 41
1573.99 36
1574.08 31
1574.17 27
1574.26 25
1574.35 23
1574.45 22
1574.54 22
1574.63 21
1574.72 22
1574.81 23
1574.90 25
1574.99 29
1575.08 34
1575.17 40
1575.26 47
1575.36 52
1575.45 56
1575.54 56
1575.63 55
1575.72 51
1575.81 46
1575.90 42
1575.99 40
1576.08 41
1576.17 45
1576.27 51
1576.36 58
1576.45 66
1576.54 75
1576.63 82
1576.72 88
1576.81 93
1576.90 97
1576.99 100
1577.08 102
1577.18 104
1577.27 108
1577.36 112
1577.45 117
1577.54 123
1577.63 129
1577.72 133
1577.81 134
1577.90 132
1578.00 126
1578.09 117
1578.18 107
1578.27 97
1578.36 90
1578.45 85
1578.54 85
1578.63 88
1578.72 93
1578.82 99
1578.91 105
1579.00 109
1579.09 112
1579.18 113
1579.27 114
1579.36 115
1579.45 116
1579.54 117
1579.64 119
1579.73 121
1579.82 123
1579.91 125
1580.00 126
1580.09 126
1580.18 125
1580.27 122
1580.36 118
1580.46 113
1580.55 107
1580.64 102
1580.73 98
1580.82 96
1580.91 96
1581.00 97
1581.09 100
1581.18 103
1581.28 107
1581.37 110
1581.46 114
1581.55 117
1581.64 120
1581.73 122
1581.82 123
1581.91 122
1582.01 120
1582.10 115
1582.19 110
1582.28 103
1582.37 96
1582.46 90
1582.55 83
1582.64 78
1582.74 73
1582.83 70
1582.92 68
1583.01 67
1583.10 67
1583.19 68
1583.28 70
1583.37 72
1583.46 74
1583.56 74
1583.65 73
1583.74 71
1583.83 66
1583.92 60
1584.01 53
1584.10 47
1584.19 42
1584.29 38
1584.38 37
1584.47 38
1584.56 40
1584.65 43
1584.74 47
1584.83 51
1584.93 57
1585.02 65
1585.11 74
1585.20 83
1585.29 94
1585.38 104
1585.47 112
1585.56 120
1585.66 125
1585.75 129
1585.84 132
1585.93 134
1586.02 134
1586.11 133
1586.20 131
1586.29 128
1586.39 122
1586.48 116
1586.57 108
1586.66 101
1586.75 95
1586.84 89
1586.93 86
1587.03 83
1587.12 82
1587.21 82
1587.30 83
1587.39 84
1587.48 86
1587.57 87
1587.66 88
1587.76 87
1587.85 85
1587.94 80
1588.03 74
1588.12 66
1588.21 57
1588.30 49
1588.40 42
1588.49 38
1588.58 35
1588.67 34
1588.76 35
1588.85 35
1588.94 36
1589.04 36
1589.13 37
1589.22 38
1589.31 40
1589.40 43
1589.49 46
1589.58 50
1589.68 53
1589.77 56
1589.86 58
1589.95 59
1590.04 61
1590.13 62
1590.22 64
1590.32 65
1590.41 65
1590.50 64
1590.59 61
1590.68 57
1590.77 50
1590.86 43
1590.96 36
1591.05 29
1591.14 23
1591.23 19
1591.32 18
1591.41 18
1591.50 20
1591.60 23
1591.69 26
1591.78 30
1591.87 33
1591.96 35
1592.05 37
1592.14 39
1592.24 40
1592.33 41
1592.42 42
1592.51 43
1592.60 44
1592.69 45
1592.78 46
1592.88 46
1592.97 46
1593.06 45
1593.15 43
1593.24 41
1593.33 39
1593.43 37
1593.52 34
1593.61 29
1593.70 24
1593.79 18
1593.88 12
1593.97 6
1594.07 1
1594.16 0
1594.25 0
1594.34 0
1594.43 0
1594.52 0
1594.62 0
1594.71 0
1594.80 0
1594.89 0
1594.98 2
1595.07 6
1595.16 10
1595.26 14
1595.35 17
1595.44 19
1595.53 19
1595.62 19
1595.71 17
1595.81 16
1595.90 14
1595.99 13
1596.08 12
1596.17 11
1596.26 10
1596.36 9
1596.45 8
1596.54 8
1596.63 10
1596.72 12
1596.81 17
1596.90 22
1597.00 28
1597.09 33
1597.18 38
1597.27 41
1597.36 40
1597.45 37
1597.55 32
1597.64 25
1597.73 18
1597.82 10
1597.91 4
1598.00 0
1598.10 0
1598.19 0
1598.28 0
1598.37 0
1598.46 0
1598.55 0
1598.65 0
1598.74 0
1598.83 0
1598.92 1
1599.01 3
1599.10 6
1599.20 9
1599.29 14
1599.38 19
1599.47 23
1599.56 26
1599.65 27
1599.75 26
1599.84 23
1599.93 19
1600.02 15
1600.11 11
1600.21 8
1600.30 7
1600.39 6
1600.48 7
1600.57 10
1600.66 14
1600.76 19
1600.85 25
1600.94 30
1601.03 35
1601.12 38
1601.21 40
1601.31 41
1601.40 42
1601.49 43
1601.58 45
1601.67 48
1601.76 51
1601.86 55
1601.95 58
1602.04 61
1602.13 64
1602.22 68
1602.32 72
1602.41 77
1602.50 83
1602.59 89
1602.68 93
1602.77 94
1602.87 92
1602.96 87
1603.05 80
1603.14 71
1603.23 62
1603.32 54
1603.42 46
1603.51 40
1603.60 34
1603.69 28
1603.78 21
1603.88 14
1603.97 8
1604.06 1
1604.15 0
1604.24 0
1604.33 0
1604.43 0
1604.52 0
1604.61 0
1604.70 1
1604.79 6
1604.89 13
1604.98 19
1605.07 24
1605.16 29
1605.25 32
1605.35 34
1605.44 36
1605.53 37
1605.62 39
1605.71 41
1605.80 45
1605.90 49
1605.99 53
1606.08 57
1606.17 61
1606.26 63
1606.36 63
1606.45 61
1606.54 58
1606.63 55
1606.72 51
1606.82 49
1606.91 48
1607.00 49
1607.09 52
1607.18 56
1607.27 60
1607.37 65
1607.46 69
1607.55 74
1607.64 77
1607.73 81
1607.83 83
1607.92 84
1608.01 84
1608.10 83
1608.19 80
1608.29 77
1608.38 74
1608.47 71
1608.56 70
1608.65 70
1608.75 72
1608.84 74
1608.93 78
1609.02 81
1609.11 83
1609.21 84
1609.30 84
1609.39 83
1609.48 81
1609.57 79
1609.67 77
1609.76 74
1609.85 72
1609.94 70
1610.03 69
1610.13 68
1610.22 70
1610.31 72
1610.40 76
1610.49 80
1610.59 83
1610.68 85
1610.77 85
1610.86 83
1610.95 80
1611.05 77
1611.14 75
1611.23 74
1611.32 74
1611.41 76
1611.51 78
1611.60 82
1611.69 86
1611.78 89
1611.87 92
1611.97 94
1612.06 95
1612.15 95
1612.24 94
1612.33 92
1612.43 88
1612.52 84
1612.61 79
1612.70 75
1612.79 72
1612.89 70
1612.98 70
1613.07 73
1613.16 76
1613.26 80
1613.35 84
1613.44 87
1613.53 90
1613.62 92
1613.72 92
1613.81 92
1613.90 91
1613.99 89
1614.08 86
1614.18 83
1614.27 80
1614.36 78
1614.45 75
1614.54 73
1614.64 72
1614.73 70
1614.82 68
1614.91 67
1615.01 66
1615.10 66
1615.19 68
1615.28 71
1615.37 75
1615.47 80
1615.56 85
1615.65 90
1615.74 94
1615.83 97
1615.93 99
1616.02 102
1616.11 106
1616.20 111
1616.30 118
1616.39 125
1616.48 133
1616.57 141
1616.66 148
1616.76 154
1616.85 159
1616.94 164
1617.03 168
1617.13 170
1617.22 172
1617.31 172
1617.40 171
1617.49 167
1617.59 161
1617.68 155
1617.77 149
1617.86 145
1617.96 142
1618.05 142
1618.14 144
1618.23 147
1618.32 152
1618.42 156
1618.51 161
1618.60 165
1618.69 168
1618.79 171
1618.88 172
1618.97 170
1619.06 165
1619.15 157
1619.25 147
1619.34 134
1619.43 122
1619.52 111
1619.62 102
1619.71 97
1619.80 95
1619.89 95
1619.98 97
1620.08 98
1620.17 99
1620.26 99
1620.35 98
1620.45 98
1620.54 99
1620.63 101
1620.72 106
1620.82 112
1620.91 119
1621.00 125
1621.09 129
1621.18 129
1621.28 126
1621.37 118
1621.46 106
1621.55 93
1621.65 79
1621.74 66
1621.83 56
1621.92 50
1622.02 47
1622.11 47
1622.20 50
1622.29 53
1622.39 56
1622.48 59
1622.57 63
1622.66 68
1622.75 74
1622.85 81
1622.94 90
1623.03 98
1623.12 105
1623.22 109
1623.31 108
1623.40 104
1623.49 95
1623.59 84
1623.68 71
1623.77 57
1623.86 44
1623.96 32
1624.05 22
1624.14 14
1624.23 9
1624.32 6
1624.42 7
1624.51 10
1624.60 16
1624.69 24
1624.79 32
1624.88 40
1624.97 46
1625.06 51
1625.16 52
1625.25 51
1625.34 47
1625.43 41
1625.53 33
1625.62 24
1625.71 15
1625.80 8
1625.90 2
1625.99 0
1626.08 0
1626.17 1
1626.27 6
1626.36 13
1626.45 21
1626.54 29
1626.64 37
1626.73 43
1626.82 47
1626.91 51
1627.01 53
1627.10 55
1627.19 57
1627.28 58
1627.38 59
1627.47 59
1627.56 58
1627.65 55
1627.75 51
1627.84 47
1627.93 43
1628.02 40
1628.12 37
1628.21 34
1628.30 32
1628.39 30
1628.49 26
1628.58 21
1628.67 16
1628.76 11
1628.86 7
1628.95 6
1629.04 9
1629.13 16
1629.23 26
1629.32 40
1629.41 54
1629.50 68
1629.60 81
1629.69 91
1629.78 97
1629.87 100
1629.97 99
1630.06 95
1630.15 88
1630.24 80
1630.34 71
1630.43 64
1630.52 61
1630.61 61
1630.71 64
1630.80 68
1630.89 73
1630.98 76
1631.08 77
1631.17 75
1631.26 70
1631.36 66
1631.45 61
1631.54 58
1631.63 56
1631.73 55
1631.82 54
1631.91 53
1632.00 51
1632.10 48
1632.19 44
1632.28 38
1632.37 33
1632.47 28
1632.56 24
1632.65 22
1632.74 22
1632.84 23
1632.93 25
1633.02 27
1633.12 28
1633.21 30
1633.30 32
1633.39 34
1633.49 37
1633.58 43
1633.67 50
1633.76 58
1633.86 66
1633.95 74
1634.04 82
1634.13 88
1634.23 93
1634.32 97
1634.41 101
1634.51 104
1634.60 106
1634.69 107
1634.78 107
1634.88 104
1634.97 99
1635.06 92
1635.15 84
1635.25 75
1635.34 67
1635.43 61
1635.53 57
1635.62 55
1635.71 56
1635.80 57
1635.90 58
1635.99 59
1636.08 58
1636.17 55
1636.27 51
1636.36 46
1636.45 42
1636.55 39
1636.64 37
1636.73 36
1636.82 35
1636.92 33
1637.01 30
1637.10 26
1637.19 21
1637.29 16
1637.38 11
1637.47 8
1637.57 5
1637.66 4
1637.75 5
1637.84 5
1637.94 6
1638.03 6
1638.12 5
1638.22 3
1638.31 0
1638.40 0
1638.49 0
1638.59 0
1638.68 0
1638.77 0
1638.86 0
1638.96 0
1639.05 4
1639.14 7
1639.24 9
1639.33 8
1639.42 6
1639.51 3
1639.61 0
1639.70 0
1639.79 0
1639.89 0
1639.98 0
1640.07 1
1640.16 5
1640.26 9
1640.35 14
1640.44 17
1640.54 19
1640.63 20
1640.72 21
1640.81 22
1640.91 26
1641.00 30
1641.09 36
1641.19 42
1641.28 47
1641.37 50
1641.46 51
1641.56 49
1641.65 45
1641.74 40
1641.84 37
1641.93 34
1642.02 34
1642.12 35
1642.21 37
1642.30 40
1642.39 41
1642.49 41
1642.58 39
1642.67 35
1642.77 30
1642.86 24
1642.95 17
1643.04 13
1643.14 10
1643.23 10
1643.32 14
1643.42 20
1643.51 28
1643.60 36
1643.70 45
1643.79 51
1643.88 56
1643.97 60
1644.07 61
1644.16 62
1644.25 63
1644.35 64
1644.44 65
1644.53 66
1644.62 66
1644.72 66
1644.81 66
1644.90 67
1645.00 69
1645.09 72
1645.18 76
1645.28 81
1645.37 84
1645.46 87
1645.55 88
1645.65 89
1645.74 91
1645.83 94
1645.93 98
1646.02 103
1646.11 107
1646.21 109
1646.30 109
1646.39 106
1646.48 99
1646.58 90
1646.67 80
1646.76 70
1646.86 61
1646.95 52
1647.04 45
1647.14 39
1647.23 34
1647.32 30
1647.42 27
1647.51 25
1647.60 24
1647.69 25
1647.79 27
1647.88 30
1647.97 33
1648.07 35
1648.16 37
1648.25 37
1648.35 37
1648.44 36
1648.53 35
1648.63 33
1648.72 32
1648.81 30
1648.90 28
1649.00 26
1649.09 23
1649.18 20
1649.28 17
1649.37 15
1649.46 12
1649.56 10
1649.65 7
1649.74 5
1649.84 4
1649.93 3
1650.02 2
1650.12 2
1650.21 3
1650.30 5
1650.39 7
1650.49 10
1650.58 13
1650.67 18
1650.77 23
1650.86 28
1650.95 33
1651.05 37
1651.14 41
1651.23 43
1651.33 43
1651.42 43
1651.51 41
1651.61 39
1651.70 37
1651.79 35
1651.89 34
1651.98 33
1652.07 33
1652.16 34
1652.26 36
1652.35 38
1652.44 40
1652.54 44
1652.63 47
1652.72 50
1652.82 52
1652.91 52
1653.00 52
1653.10 49
1653.19 46
1653.28 42
1653.38 39
1653.47 37
1653.56 37
1653.66 39
1653.75 42
1653.84 45
1653.94 48
1654.03 49
1654.12 47
1654.22 43
1654.31 38
1654.40 32
1654.50 26
1654.59 20
1654.68 15
1654.78 10
1654.87 7
1654.96 4
1655.06 2
1655.15 2
1655.24 3
1655.33 4
1655.43 6
1655.52 7
1655.61 8
1655.71 9
1655.80 9
1655.89 9
1655.99 9
1656.08 11
1656.17 13
1656.27 16
1656.36 19
1656.45 24
1656.55 29
1656.64 35
1656.73 41
1656.83 47
1656.92 52
1657.01 55
1657.11 56
1657.20 55
1657.29 53
1657.39 49
1657.48 44
1657.57 39
1657.67 33
1657.76 27
1657.85 21
1657.95 15
1658.04 10
1658.13 5
1658.23 1
1658.32 0
1658.41 0
1658.51 0
1658.60 1
1658.69 1
1658.79 1
1658.88 1
1658.97 0
1659.07 0
1659.16 0
1659.26 0
1659.35 0
1659.44 4
1659.54 11
1659.63 20
1659.72 29
1659.82 38
1659.91 46
1660.00 52
1660.10 54
1660.19 53
1660.28 49
1660.38 43
1660.47 36
1660.56 29
1660.66 25
1660.75 24
1660.84 28
1660.94 35
1661.03 46
1661.12 59
1661.22 73
1661.31 87
1661.40 101
1661.50 113
1661.59 123
1661.68 131
1661.78 138
1661.87 143
1661.96 146
1662.06 147
1662.15 145
1662.25 141
1662.34 134
1662.43 124
1662.53 114
1662.62 102
1662.71 90
1662.81 79
1662.90 69
1662.99 60
1663.09 54
1663.18 50
1663.27 50
1663.37 53
1663.46 61
1663.55 71
1663.65 85
1663.74 99
1663.83 112
1663.93 123
1664.02 129
1664.12 131
1664.21 129
1664.30 123
1664.40 114
1664.49 105
1664.58 96
1664.68 88
1664.77 81
1664.86 76
1664.96 73
1665.05 71
1665.14 70
1665.24 69
1665.33 68
1665.42 67
1665.52 65
1665.61 64
1665.71 63
1665.80 63
1665.89 63
1665.99 64
1666.08 64
1666.17 62
1666.27 58
1666.36 52
1666.45 43
1666.55 34
1666.64 24
1666.74 17
1666.83 13
1666.92 11
1667.02 13
1667.11 17
1667.20 23
1667.30 29
1667.39 35
1667.48 39
1667.58 42
1667.67 43
1667.76 42
1667.86 40
1667.95 36
1668.05 32
1668.14 28
1668.23 24
1668.33 20
1668.42 18
1668.51 16
1668.61 16
1668.70 16
1668.79 18
1668.89 21
1668.98 26
1669.08 32
1669.17 40
1669.26 48
1669.36 57
1669.45 64
1669.54 70
1669.64 74
1669.73 77
1669.83 78
1669.92 79
1670.01 78
1670.11 78
1670.20 76
1670.29 74
1670.39 71
1670.48 65
1670.57 58
1670.67 48
1670.76 37
1670.86 27
1670.95 17
1671.04 9
1671.14 3
1671.23 0
1671.32 0
1671.42 2
1671.51 6
1671.61 11
1671.70 18
1671.79 26
1671.89 34
1671.98 42
1672.07 48
1672.17 53
1672.26 57
1672.36 58
1672.45 60
1672.54 60
1672.64 62
1672.73 64
1672.82 67
1672.92 72
1673.01 76
1673.11 80
1673.20 82
1673.29 83
1673.39 81
1673.48 76
1673.58 70
1673.67 62
1673.76 56
1673.86 50
1673.95 46
1674.04 45
1674.14 45
1674.23 45
1674.33 46
1674.42 46
1674.51 44
1674.61 41
1674.70 37
1674.79 31
1674.89 27
1674.98 23
1675.08 22
1675.17 24
1675.26 29
1675.36 36
1675.45 44
1675.55 54
1675.64 63
1675.73 72
1675.83 79
1675.92 84
1676.01 88
1676.11 89
1676.20 88
1676.30 85
1676.39 79
1676.48 72
1676.58 63
1676.67 55
1676.77 49
1676.86 44
1676.95 41
1677.05 39
1677.14 37
1677.24 35
1677.33 31
1677.42 25
1677.52 20
1677.61 15
1677.70 12
1677.80 13
1677.89 17
1677.99 23
1678.08 30
1678.17 36
1678.27 40
1678.36 41
1678.46 40
1678.55 37
1678.64 32
1678.74 28
1678.83 26
1678.93 26
1679.02 28
1679.11 32
1679.21 36
1679.30 41
1679.40 44
1679.49 45
1679.58 42
1679.68 36
1679.77 26
1679.87 13
1679.96 0
1680.05 0
1680.15 0
1680.24 0
1680.34 0
1680.43 0
1680.52 0
1680.62 0
1680.71 5
1680.81 14
1680.90 20
1680.99 24
1681.09 25
1681.18 24
1681.28 23
1681.37 22
1681.46 24
1681.56 27
1681.65 33
1681.75 41
1681.84 50
1681.93 59
1682.03 66
1682.12 72
1682.22 76
1682.31 78
1682.40 80
1682.50 81
1682.59 82
1682.69 85
1682.78 88
1682.87 92
1682.97 96
1683.06 98
1683.16 100
1683.25 100
1683.34 97
1683.44 93
1683.53 87
1683.63 79
1683.72 71
1683.81 65
1683.91 60
1684.00 57
1684.10 58
1684.19 63
1684.28 69
1684.38 76
1684.47 82
1684.57 87
1684.66 91
1684.76 93
1684.85 94
1684.94 96
1685.04 99
1685.13 103
1685.23 108
1685.32 113
1685.41 119
1685.51 124
1685.60 130
1685.70 136
1685.79 142
1685.88 148
1685.98 153
1686.07 156
1686.17 157
1686.26 154
1686.36 148
1686.45 139
1686.54 127
1686.64 115
1686.73 103
1686.83 91
1686.92 80
1687.01 70
1687.11 61
1687.20 53
1687.30 48
1687.39 45
1687.49 44
1687.58 47
1687.67 51
1687.77 57
1687.86 63
1687.96 69
1688.05 75
1688.15 81
1688.24 87
1688.33 93
1688.43 99
1688.52 105
1688.62 109
1688.71 112
1688.80 113
1688.90 111
1688.99 106
1689.09 100
1689.18 94
1689.28 87
1689.37 81
1689.46 76
1689.56 73
1689.65 71
1689.75 71
1689.84 73
1689.94 76
1690.03 80
1690.12 85
1690.22 89
1690.31 93
1690.41 97
1690.50 100
1690.60 103
1690.69 106
1690.78 109
1690.88 113
1690.97 116
1691.07 117
1691.16 116
1691.26 112
1691.35 105
1691.44 96
1691.54 84
1691.63 73
1691.73 65
1691.82 59
1691.92 57
1692.01 59
1692.10 64
1692.20 72
1692.29 82
1692.39 92
1692.48 100
1692.58 107
1692.67 112
1692.76 114
1692.86 115
1692.95 114
1693.05 114
1693.14 114
1693.24 114
1693.33 116
1693.42 117
1693.52 118
1693.61 119
1693.71 118
1693.80 115
1693.90 110
1693.99 104
1694.09 96
1694.18 87
1694.27 78
1694.37 69
1694.46 61
1694.56 54
1694.65 47
1694.75 42
1694.84 37
1694.93 34
1695.03 32
1695.12 31
1695.22 32
1695.31 35
1695.41 38
1695.50 42
1695.60 45
1695.69 48
1695.78 50
1695.88 53
1695.97 56
1696.07 61
1696.16 68
1696.26 77
1696.35 85
1696.45 93
1696.54 99
1696.63 101
1696.73 100
1696.82 96
1696.92 90
1697.01 84
1697.11 78
1697.20 74
1697.30 71
1697.39 69
1697.48 70
1697.58 71
1697.67 75
1697.77 79
1697.86 84
1697.96 90
1698.05 95
1698.15 100
1698.24 103
1698.33 105
1698.43 105
1698.52 105
1698.62 104
1698.71 103
1698.81 102
1698.90 100
1699.00 99
1699.09 97
1699.18 95
1699.28 94
1699.37 92
1699.47 91
1699.56 88
1699.66 85
1699.75 81
1699.85 77
1699.94 71
1700.04 66
1700.13 61
1700.22 56
1700.32 53
1700.41 51
1700.51 51
1700.60 52
1700.70 55
1700.79 59
1700.89 64
1700.98 70
1701.08 76
1701.17 82
1701.26 88
1701.36 92
1701.45 95
1701.55 96
1701.64 96
1701.74 95
1701.83 92
1701.93 90
1702.02 89
1702.12 89
1702.21 92
1702.31 98
1702.40 105
1702.49 115
1702.59 126
1702.68 136
1702.78 145
1702.87 151
1702.97 154
1703.06 153
1703.16 149
1703.25 140
1703.35 129
1703.44 115
1703.54 102
1703.63 89
1703.72 79
1703.82 72
1703.91 67
1704.01 65
1704.10 65
1704.20 65
1704.29 65
1704.39 65
1704.48 66
1704.58 67
1704.67 69
1704.77 73
1704.86 79
1704.95 86
1705.05 93
1705.14 98
1705.24 102
1705.33 103
1705.43 100
1705.52 96
1705.62 89
1705.71 83
1705.81 76
1705.90 72
1706.00 68
1706.09 66
1706.19 64
1706.28 63
1706.38 61
1706.47 59
1706.56 57
1706.66 56
1706.75 56
1706.85 57
1706.94 59
1707.04 63
1707.13 67
1707.23 71
1707.32 76
1707.42 79
1707.51 82
1707.61 83
1707.70 81
1707.80 77
1707.89 70
1707.99 62
1708.08 54
1708.18 47
1708.27 42
1708.36 41
1708.46 43
1708.55 47
1708.65 53
1708.74 58
1708.84 62
1708.93 64
1709.03 64
1709.12 61
1709.22 55
1709.31 48
1709.41 41
1709.50 34
1709.60 29
1709.69 27
1709.79 29
1709.88 34
1709.98 44
1710.07 56
1710.17 69
1710.26 82
1710.36 93
1710.45 103
1710.55 110
1710.64 115
1710.73 119
1710.83 121
1710.92 122
1711.02 123
1711.11 122
1711.21 120
1711.30 117
1711.40 112
1711.49 106
1711.59 99
1711.68 93
1711.78 87
1711.87 81
1711.97 75
1712.06 70
1712.16 66
1712.25 61
1712.35 58
1712.44 55
1712.54 53
1712.63 51
1712.73 48
1712.82 46
1712.92 44
1713.01 42
1713.11 40
1713.20 40
1713.30 40
1713.39 41
1713.49 43
1713.58 46
1713.68 48
1713.77 49
1713.87 50
1713.96 49
1714.06 47
1714.15 45
1714.25 42
1714.34 41
1714.44 41
1714.53 43
1714.63 47
1714.72 53
1714.81 60
1714.91 65
1715.00 68
1715.10 68
1715.19 65
1715.29 59
1715.38 52
1715.48 44
1715.57 38
1715.67 34
1715.76 32
1715.86 34
1715.95 37
1716.05 42
1716.14 48
1716.24 52
1716.33 55
1716.43 57
1716.52 56
1716.62 54
1716.71 50
1716.81 44
1716.90 38
1717.00 32
1717.09 26
1717.19 21
1717.28 18
1717.38 16
1717.47 16
1717.57 17
1717.66 19
1717.76 22
1717.85 25
1717.95 26
1718.04 25
1718.14 22
1718.23 16
1718.33 9
1718.42 1
1718.52 0
1718.61 0
1718.71 0
1718.80 0
1718.90 0
1719.00 0
1719.09 1
1719.19 5
1719.28 7
1719.38 7
1719.47 8
1719.57 8
1719.66 8
1719.76 9
1719.85 10
1719.95 12
1720.04 13
1720.14 15
1720.23 17
1720.33 22
1720.42 29
1720.52 39
1720.61 50
1720.71 62
1720.80 73
1720.90 81
1720.99 85
1721.09 85
1721.18 81
1721.28 75
1721.37 68
1721.47 61
1721.56 55
1721.66 50
1721.75 47
1721.85 44
1721.94 42
1722.04 42
1722.13 42
1722.23 44
1722.32 46
1722.42 50
1722.51 55
1722.61 62
1722.70 69
1722.80 78
1722.89 86
1722.99 93
1723.09 98
1723.18 102
1723.28 103
1723.37 103
1723.47 102
1723.56 101
1723.66 100
1723.75 100
1723.85 99
1723.94 98
1724.04 96
1724.13 93
1724.23 90
1724.32 86
1724.42 82
1724.51 78
1724.61 76
1724.70 75
1724.80 75
1724.89 76
1724.99 77
1725.08 79
1725.18 81
1725.27 83
1725.37 85
1725.47 87
1725.56 88
1725.66 88
1725.75 87
1725.85 84
1725.94 79
1726.04 74
1726.13 68
1726.23 62
1726.32 56
1726.42 52
1726.51 49
1726.61 47
1726.70 47
1726.80 49
1726.89 51
1726.99 53
1727.08 54
1727.18 54
1727.28 52
1727.37 49
1727.47 46
1727.56 43
1727.66 43
1727.75 45
1727.85 51
1727.94 60
1728.04 72
1728.13 84
1728.23 96
1728.32 106
1728.42 112
1728.51 115
1728.61 115
1728.70 112
1728.80 109
1728.90 107
1728.99 106
1729.09 108
1729.18 112
1729.28 120
1729.37 129
1729.47 139
1729.56 147
1729.66 153
1729.75 155
1729.85 153
1729.94 145
1730.04 135
1730.14 121
1730.23 107
1730.33 94
1730.42 84
1730.52 76
1730.61 72
1730.71 72
1730.80 75
1730.90 81
1730.99 89
1731.09 98
1731.18 105
1731.28 110
1731.38 111
1731.47 109
1731.57 104
1731.66 96
1731.76 87
1731.85 78
1731.95 70
1732.04 65
1732.14 63
1732.23 64
1732.33 68
1732.42 73
1732.52 79
1732.62 85
1732.71 87
1732.81 87
1732.90 84
1733.00 77
1733.09 69
1733.19 60
1733.28 52
1733.38 46
1733.47 41
1733.57 39
1733.67 38
1733.76 38
1733.86 39
1733.95 40
1734.05 43
1734.14 46
1734.24 51
1734.33 58
1734.43 65
1734.52 73
1734.62 80
1734.72 85
1734.81 90
1734.91 92
1735.00 93
1735.10 92
1735.19 90
1735.29 86
1735.38 80
1735.48 73
1735.58 66
1735.67 58
1735.77 50
1735.86 44
1735.96 40
1736.05 38
1736.15 37
1736.24 37
1736.34 36
1736.44 36
1736.53 35
1736.63 33
1736.72 30
1736.82 29
1736.91 29
1737.01 30
1737.10 34
1737.20 39
1737.30 46
1737.39 54
1737.49 61
1737.58 67
1737.68 72
1737.77 76
1737.87 80
1737.96 83
1738.06 87
1738.16 92
1738.25 98
1738.35 103
1738.44 107
1738.54 109
1738.63 109
1738.73 109
1738.82 109
1738.92 110
1739.02 114
1739.11 121
1739.21 130
1739.30 140
1739.40 150
1739.49 160
1739.59 166
1739.69 171
1739.78 172
1739.88 172
1739.97 171
1740.07 171
1740.16 173
1740.26 177
1740.35 185
1740.45 196
1740.55 209
1740.64 225
1740.74 241
1740.83 256
1740.93 268
1741.02 278
1741.12 284
1741.22 287
1741.31 287
1741.41 286
1741.50 285
1741.60 286
1741.69 289
1741.79 295
1741.89 305
1741.98 318
1742.08 333
1742.17 350
1742.27 365
1742.36 380
1742.46 393
1742.56 404
1742.65 413
1742.75 420
1742.84 427
1742.94 432
1743.03 435
1743.13 437
1743.23 437
1743.32 435
1743.42 432
1743.51 429
1743.61 425
1743.70 421
1743.80 417
1743.90 413
1743.99 408
1744.09 404
1744.18 400
1744.28 397
1744.37 397
1744.47 401
1744.57 408
1744.66 418
1744.76 430
1744.85 441
1744.95 450
1745.04 454
1745.14 454
1745.24 451
1745.33 447
1745.43 445
1745.52 450
1745.62 464
1745.71 490
1745.81 531
1745.91 585
1746.00 653
1746.10 733
1746.19 824
1746.29 923
1746.39 1029
1746.48 1142
1746.58 1259
1746.67 1379
1746.77 1500
1746.86 1620
1746.96 1737
1747.06 1848
1747.15 1953
1747.25 2050
1747.34 2139
1747.44 2221
1747.54 2297
1747.63 2367
1747.73 2434
1747.82 2497
1747.92 2556
1748.01 2611
1748.11 2660
1748.21 2702
1748.30 2736
1748.40 2761
1748.49 2775
1748.59 2779
1748.69 2773
1748.78 2756
1748.88 2730
1748.97 2697
1749.07 2656
1749.17 2610
1749.26 2560
1749.36 2507
1749.45 2451
1749.55 2390
1749.64 2326
1749.74 2256
1749.84 2180
1749.93 2099
1750.03 2014
1750.12 1927
1750.22 1841
1750.32 1756
1750.41 1675
1750.51 1597
1750.60 1522
1750.70 1447
1750.80 1373
1750.89 1298
1750.99 1222
1751.08 1147
1751.18 1074
1751.28 1006
1751.37 943
1751.47 887
1751.56 838
1751.66 796
1751.76 758
1751.85 724
1751.95 693
1752.04 665
1752.14 641
1752.24 620
1752.33 603
1752.43 589
1752.52 578
1752.62 567
1752.72 556
1752.81 544
1752.91 528
1753.00 510
1753.10 490
1753.20 468
1753.29 447
1753.39 426
1753.48 407
1753.58 389
1753.68 374
1753.77 360
1753.87 348
1753.96 336
1754.06 324
1754.16 312
1754.25 298
1754.35 284
1754.44 270
1754.54 258
1754.64 249
1754.73 244
1754.83 242
1754.92 244
1755.02 248
1755.12 253
1755.21 258
1755.31 261
1755.40 262
1755.50 263
1755.60 261
1755.69 257
1755.79 251
1755.88 242
1755.98 231
1756.08 217
1756.17 202
1756.27 187
1756.36 172
1756.46 158
1756.56 146
1756.65 136
1756.75 130
1756.85 126
1756.94 126
1757.04 128
1757.13 132
1757.23 136
1757.33 142
1757.42 147
1757.52 152
1757.61 156
1757.71 160
1757.81 164
1757.90 167
1758.00 168
1758.09 166
1758.19 161
1758.29 153
1758.38 144
1758.48 134
1758.58 126
1758.67 121
1758.77 120
1758.86 123
1758.96 128
1759.06 135
1759.15 140
1759.25 144
1759.34 146
1759.44 146
1759.54 144
1759.63 141
1759.73 138
1759.83 134
1759.92 130
1760.02 125
1760.11 121
1760.21 117
1760.31 113
1760.40 110
1760.50 107
1760.60 107
1760.69 107
1760.79 110
1760.88 114
1760.98 119
1761.08 125
1761.17 131
1761.27 137
1761.36 142
1761.46 147
1761.56 151
1761.65 154
1761.75 157
1761.85 158
1761.94 157
1762.04 155
1762.13 153
1762.23 149
1762.33 145
1762.42 140
1762.52 136
1762.62 131
1762.71 125
1762.81 120
1762.90 116
1763.00 112
1763.10 111
1763.19 111
1763.29 114
1763.39 118
1763.48 124
1763.58 132
1763.67 139
1763.77 146
1763.87 153
1763.96 159
1764.06 164
1764.16 169
1764.25 174
1764.35 178
1764.45 182
1764.54 185
1764.64 186
1764.73 187
1764.83 188
1764.93 188
1765.02 189
1765.12 189
1765.22 190
1765.31 191
1765.41 191
1765.50 190
1765.60 188
1765.70 184
1765.79 181
1765.89 177
1765.99 174
1766.08 173
1766.18 173
1766.28 173
1766.37 174
1766.47 173
1766.56 171
1766.66 167
1766.76 160
1766.85 151
1766.95 141
1767.05 131
1767.14 122
1767.24 114
1767.34 108
1767.43 103
1767.53 101
1767.62 99
1767.72 99
1767.82 98
1767.91 97
1768.01 95
1768.11 91
1768.20 86
1768.30 80
1768.40 73
1768.49 66
1768.59 59
1768.69 51
1768.78 43
1768.88 34
1768.97 25
1769.07 15
1769.17 5
1769.26 0
1769.36 0
1769.46 0
1769.55 0
1769.65 0
1769.75 0
1769.84 0
1769.94 0
1770.04 6
1770.13 11
1770.23 14
1770.33 16
1770.42 16
1770.52 15
1770.61 14
1770.71 14
1770.81 15
1770.90 18
1771.00 24
1771.10 31
1771.19 40
1771.29 49
1771.39 58
1771.48 65
1771.58 71
1771.68 75
1771.77 79
1771.87 82
1771.97 86
1772.06 91
1772.16 98
1772.25 105
1772.35 111
1772.45 115
1772.54 115
1772.64 111
1772.74 103
1772.83 92
1772.93 78
1773.03 65
1773.12 53
1773.22 43
1773.32 38
1773.41 36
1773.51 38
1773.61 41
1773.70 45
1773.80 48
1773.90 49
1773.99 49
1774.09 47
1774.19 44
1774.28 40
1774.38 35
1774.48 31
1774.57 28
1774.67 27
1774.77 27
1774.86 28
1774.96 30
1775.06 33
1775.15 36
1775.25 38
1775.34 40
1775.44 40
1775.54 39
1775.63 39
1775.73 39
1775.83 41
1775.92 45
1776.02 51
1776.12 59
1776.21 68
1776.31 77
1776.41 85
1776.50 92
1776.60 97
1776.70 99
1776.79 99
1776.89 98
1776.99 96
1777.08 94
1777.18 92
1777.28 91
1777.37 90
1777.47 89
1777.57 87
1777.66 86
1777.76 85
1777.86 84
1777.95 85
1778.05 86
1778.15 88
1778.24 89
1778.34 89
1778.44 90
1778.53 90
1778.63 92
1778.73 95
1778.82 102
1778.92 110
1779.02 120
1779.11 128
1779.21 134
1779.31 135
1779.40 132
1779.50 126
1779.60 118
1779.69 111
1779.79 106
1779.89 105
1779.99 106
1780.08 109
1780.18 111
1780.28 111
1780.37 109
1780.47 104
1780.57 97
1780.66 89
1780.76 81
1780.86 75
1780.95 70
1781.05 68
1781.15 68
1781.24 70
1781.34 76
1781.44 85
1781.53 97
1781.63 110
1781.73 125
1781.82 137
1781.92 146
1782.02 151
1782.11 150
1782.21 145
1782.31 137
1782.40 128
1782.50 118
1782.60 108
1782.69 99
1782.79 91
1782.89 83
1782.99 77
1783.08 72
1783.18 68
1783.28 66
1783.37 66
1783.47 66
1783.57 67
1783.66 67
1783.76 67
1783.86 65
1783.95 61
1784.05 54
1784.15 46
1784.24 37
1784.34 28
1784.44 22
1784.53 18
1784.63 20
1784.73 26
1784.83 36
1784.92 50
1785.02 66
1785.12 81
1785.21 95
1785.31 107
1785.41 116
1785.50 123
1785.60 128
1785.70 132
1785.79 136
1785.89 141
1785.99 146
1786.08 152
1786.18 158
1786.28 162
1786.38 164
1786.47 163
1786.57 160
1786.67 155
1786.76 148
1786.86 141
1786.96 135
1787.05 131
1787.15 129
1787.25 128
1787.34 130
1787.44 133
1787.54 138
1787.64 144
1787.73 149
1787.83 152
1787.93 152
1788.02 148
1788.12 141
1788.22 131
1788.31 121
1788.41 112
1788.51 105
1788.60 100
1788.70 96
1788.80 93
1788.90 88
1788.99 82
1789.09 74
1789.19 65
1789.28 58
1789.38 52
1789.48 49
1789.57 49
1789.67 52
1789.77 57
1789.87 66
1789.96 76
1790.06 87
1790.16 100
1790.25 113
1790.35 126
1790.45 137
1790.54 146
1790.64 152
1790.74 155
1790.84 154
1790.93 150
1791.03 144
1791.13 136
1791.22 126
1791.32 115
1791.42 103
1791.51 92
1791.61 81
1791.71 71
1791.81 63
1791.90 56
1792.00 51
1792.10 46
1792.19 42
1792.29 38
1792.39 35
1792.49 32
1792.58 31
1792.68 31
1792.78 32
1792.87 34
1792.97 35
1793.07 36
1793.17 35
1793.26 33
1793.36 30
1793.46 27
1793.55 25
1793.65 25
1793.75 28
1793.84 33
1793.94 38
1794.04 44
1794.14 49
1794.23 53
1794.33 56
1794.43 58
1794.52 60
1794.62 61
1794.72 62
1794.82 63
1794.91 63
1795.01 62
1795.11 61
1795.20 60
1795.30 61
1795.40 62
1795.50 65
1795.59 69
1795.69 74
1795.79 80
1795.88 86
1795.98 93
1796.08 98
1796.18 102
1796.27 106
1796.37 107
1796.47 108
1796.56 107
1796.66 106
1796.76 105
1796.86 105
1796.95 104
1797.05 103
1797.15 103
1797.25 102
1797.34 100
1797.44 99
1797.54 99
1797.63 100
1797.73 102
1797.83 105
1797.93 110
1798.02 115
1798.12 121
1798.22 126
1798.31 130
1798.41 134
1798.51 138
1798.61 141
1798.70 143
1798.80 145
1798.90 147
1799.00 149
1799.09 151
1799.19 153
1799.29 155
1799.38 157
1799.48 159
1799.58 160
1799.68 161
1799.77 162
1799.87 161
1799.97 160
1800.07 157
1800.16 154
1800.26 151
1800.36 150
1800.45 151
1800.55 155
1800.65 162
1800.75 172
1800.84 184
1800.94 198
1801.04 211
1801.14 223
1801.23 234
1801.33 243
1801.43 251
1801.52 258
1801.62 265
1801.72 274
1801.82 283
1801.91 294
1802.01 307
1802.11 322
1802.21 340
1802.30 362
1802.40 388
1802.50 417
1802.60 449
1802.69 483
1802.79 518
1802.89 553
1802.98 588
1803.08 624
1803.18 662
1803.28 702
1803.37 744
1803.47 789
1803.57 835
1803.67 883
1803.76 931
1803.86 979
1803.96 1029
1804.06 1080
1804.15 1133
1804.25 1188
1804.35 1243
1804.45 1300
1804.54 1357
1804.64 1414
1804.74 1468
1804.83 1519
1804.93 1563
1805.03 1599
1805.13 1626
1805.22 1642
1805.32 1646
1805.42 1641
1805.52 1626
1805.61 1605
1805.71 1577
1805.81 1544
1805.91 1507
1806.00 1466
1806.10 1422
1806.20 1376
1806.30 1328
1806.39 1281
1806.49 1235
1806.59 1191
1806.69 1152
1806.78 1116
1806.88 1084
1806.98 1054
1807.08 1027
1807.17 999
1807.27 969
1807.37 935
1807.47 898
1807.56 857
1807.66 815
1807.76 771
1807.86 729
1807.95 690
1808.05 655
1808.15 623
1808.25 596
1808.34 570
1808.44 545
1808.54 519
1808.64 493
1808.73 466
1808.83 439
1808.93 413
1809.03 391
1809.12 373
1809.22 358
1809.32 345
1809.42 334
1809.51 321
1809.61 307
1809.71 291
1809.81 273
1809.90 254
1810.00 236
1810.10 219
1810.20 204
1810.29 191
1810.39 178
1810.49 167
1810.59 157
1810.68 148
1810.78 142
1810.88 138
1810.98 136
1811.07 136
1811.17 136
1811.27 135
1811.37 131
1811.46 125
1811.56 117
1811.66 107
1811.76 98
1811.85 90
1811.95 83
1812.05 78
1812.15 74
1812.25 71
1812.34 68
1812.44 66
1812.54 63
1812.64 60
1812.73 57
1812.83 54
1812.93 50
1813.03 47
1813.12 44
1813.22 42
1813.32 43
1813.42 46
1813.51 52
1813.61 59
1813.71 67
1813.81 73
1813.90 76
1814.00 76
1814.10 71
1814.20 64
1814.30 55
1814.39 46
1814.49 39
1814.59 33
1814.69 29
1814.78 26
1814.88 23
1814.98 21
1815.08 18
1815.17 16
1815.27 16
1815.37 18
1815.47 22
1815.57 28
1815.66 35
1815.76 42
1815.86 48
1815.96 54
1816.05 58
1816.15 60
1816.25 60
1816.35 60
1816.44 59
1816.54 57
1816.64 55
1816.74 52
1816.84 48
1816.93 44
1817.03 39
1817.13 34
1817.23 29
1817.32 23
1817.42 18
1817.52 13
1817.62 10
1817.72 8
1817.81 8
1817.91 11
1818.01 16
1818.11 23
1818.20 32
1818.30 43
1818.40 55
1818.50 67
1818.60 77
1818.69 84
1818.79 89
1818.89 90
1818.99 89
1819.08 86
1819.18 82
1819.28 78
1819.38 74
1819.48 72
1819.57 70
1819.67 69
1819.77 70
1819.87 71
1819.96 74
1820.06 80
1820.16 87
1820.26 96
1820.36 105
1820.45 114
1820.55 122
1820.65 128
1820.75 133
1820.84 136
1820.94 139
1821.04 141
1821.14 142
1821.24 142
1821.33 142
1821.43 140
1821.53 139
1821.63 137
1821.73 136
1821.82 136
1821.92 136
1822.02 136
1822.12 136
1822.21 134
1822.31 132
1822.41 127
1822.51 121
1822.61 113
1822.70 104
1822.80 94
1822.90 84
1823.00 75
1823.10 67
1823.19 60
1823.29 55
1823.39 50
1823.49 46
1823.59 44
1823.68 42
1823.78 41
1823.88 40
1823.98 41
1824.07 42
1824.17 43
1824.27 42
1824.37 39
1824.47 34
1824.56 27
1824.66 19
1824.76 12
1824.86 8
1824.96 8
1825.05 11
1825.15 18
1825.25 28
1825.35 38
1825.45 47
1825.54 55
1825.64 60
1825.74 64
1825.84 65
1825.94 66
1826.03 67
1826.13 70
1826.23 73
1826.33 78
1826.43 85
1826.52 93
1826.62 100
1826.72 105
1826.82 108
1826.92 107
1827.01 103
1827.11 95
1827.21 85
1827.31 75
1827.41 66
1827.50 60
1827.60 58
1827.70 59
1827.80 62
1827.90 64
1827.99 66
1828.09 64
1828.19 59
1828.29 52
1828.39 43
1828.48 34
1828.58 25
1828.68 18
1828.78 14
1828.88 13
1828.97 13
1829.07 15
1829.17 18
1829.27 20
1829.37 21
1829.46 21
1829.56 19
1829.66 17
1829.76 14
1829.86 12
1829.95 11
1830.05 11
1830.15 10
1830.25 9
1830.35 6
1830.45 2
1830.54 0
1830.64 0
1830.74 0
1830.84 0
1830.94 0
1831.03 0
1831.13 0
1831.23 0
1831.33 4
1831.43 7
1831.52 10
1831.62 12
1831.72 14
1831.82 17
1831.92 22
1832.02 28
1832.11 35
1832.21 42
1832.31 47
1832.41 51
1832.51 52
1832.60 52
1832.70 51
1832.80 51
1832.90 52
1833.00 55
1833.09 60
1833.19 67
1833.29 76
1833.39 84
1833.49 93
1833.59 100
1833.68 106
1833.78 110
1833.88 115
1833.98 119
1834.08 123
1834.17 128
1834.27 133
1834.37 137
1834.47 139
1834.57 139
1834.67 136
1834.76 130
1834.86 122
1834.96 113
1835.06 106
1835.16 102
1835.26 101
1835.35 105
1835.45 113
1835.55 123
1835.65 135
1835.75 148
1835.84 159
1835.94 169
1836.04 176
1836.14 181
1836.24 183
1836.34 183
1836.43 182
1836.53 179
1836.63 174
1836.73 168
1836.83 162
1836.93 155
1837.02 147
1837.12 140
1837.22 134
1837.32 129
1837.42 125
1837.51 122
1837.61 120
1837.71 118
1837.81 117
1837.91 116
1838.01 115
1838.10 114
1838.20 114
1838.30 113
1838.40 112
1838.50 111
1838.60 110
1838.69 108
1838.79 107
1838.89 106
1838.99 106
1839.09 106
1839.19 107
1839.28 106
1839.38 105
1839.48 102
1839.58 97
1839.68 90
1839.78 83
1839.87 76
1839.97 71
1840.07 68
1840.17 66
1840.27 65
1840.37 65
1840.46 65
1840.56 66
1840.66 67
1840.76 71
1840.86 78
1840.96 88
1841.05 100
1841.15 113
1841.25 125
1841.35 134
1841.45 138
1841.55 136
1841.65 128
1841.74 116
1841.84 101
1841.94 84
1842.04 66
1842.14 50
1842.24 36
1842.33 24
1842.43 16
1842.53 11
1842.63 8
1842.73 7
1842.83 7
1842.92 8
1843.02 9
1843.12 9
1843.22 9
1843.32 9
1843.42 9
1843.52 8
1843.61 6
1843.71 3
1843.81 0
1843.91 0
1844.01 0
1844.11 0
1844.20 0
1844.30 0
1844.40 0
1844.50 6
1844.60 18
1844.70 32
1844.80 44
1844.89 55
1844.99 64
1845.09 72
1845.19 78
1845.29 85
1845.39 91
1845.48 97
1845.58 102
1845.68 104
1845.78 102
1845.88 96
1845.98 86
1846.08 74
1846.17 61
1846.27 49
1846.37 40
1846.47 33
1846.57 30
1846.67 29
1846.77 30
1846.86 30
1846.96 30
1847.06 27
1847.16 22
1847.26 16
1847.36 8
1847.45 1
1847.55 0
1847.65 0
1847.75 0
1847.85 0
1847.95 0
1848.05 0
1848.14 4
1848.24 8
1848.34 10
1848.44 9
1848.54 7
1848.64 4
1848.74 1
1848.83 0
1848.93 2
1849.03 5
1849.13 11
1849.23 18
1849.33 25
1849.43 33
1849.53 40
1849.62 47
1849.72 55
1849.82 63
1849.92 70
1850.02 76
1850.12 81
1850.22 82
1850.31 82
1850.41 80
1850.51 78
1850.61 78
1850.71 80
1850.81 84
1850.91 89
1851.00 94
1851.10 98
1851.20 100
1851.30 98
1851.40 94
1851.50 88
1851.60 82
1851.69 76
1851.79 71
1851.89 67
1851.99 65
1852.09 65
1852.19 66
1852.29 68
1852.39 70
1852.48 70
1852.58 69
1852.68 65
1852.78 60
1852.88 53
1852.98 46
1853.08 40
1853.18 37
1853.27 37
1853.37 39
1853.47 45
1853.57 52
1853.67 61
1853.77 68
1853.87 75
1853.96 78
1854.06 79
1854.16 77
1854.26 72
1854.36 65
1854.46 56
1854.56 47
1854.66 39
1854.75 33
1854.85 30
1854.95 31
1855.05 35
1855.15 43
1855.25 53
1855.35 63
1855.45 72
1855.54 80
1855.64 84
1855.74 87
1855.84 87
1855.94 86
1856.04 83
1856.14 79
1856.24 74
1856.33 69
1856.43 62
1856.53 56
1856.63 51
1856.73 47
1856.83 44
1856.93 42
1857.03 42
1857.13 43
1857.22 44
1857.32 46
1857.42 48
1857.52 52
1857.62 57
1857.72 64
1857.82 73
1857.92 82
1858.01 91
1858.11 99
1858.21 104
1858.31 105
1858.41 104
1858.51 101
1858.61 98
1858.71 95
1858.81 95
1858.90 96
1859.00 100
1859.10 105
1859.20 110
1859.30 116
1859.40 121
1859.50 126
1859.60 131
1859.70 135
1859.79 138
1859.89 140
1859.99 141
1860.09 141
1860.19 139
1860.29 136
1860.39 133
1860.49 130
1860.59 127
1860.68 126
1860.78 124
1860.88 122
1860.98 118
1861.08 113
1861.18 107
1861.28 99
1861.38 91
1861.48 83
1861.57 77
1861.67 71
1861.77 66
1861.87 61
1861.97 55
1862.07 49
1862.17 41
1862.27 34
1862.37 27
1862.46 20
1862.56 14
1862.66 8
1862.76 2
1862.86 0
1862.96 0
1863.06 0
1863.16 0
1863.26 0
1863.36 0
1863.45 0
1863.55 0
1863.65 16
1863.75 34
1863.85 52
1863.95 66
1864.05 76
1864.15 81
1864.25 79
1864.35 74
1864.44 67
1864.54 60
1864.64 56
1864.74 57
1864.84 62
1864.94 72
1865.04 86
1865.14 101
1865.24 116
1865.34 128
1865.43 137
1865.53 143
1865.63 145
1865.73 144
1865.83 140
1865.93 136
1866.03 130
1866.13 126
1866.23 123
1866.33 121
1866.42 120
1866.52 119
1866.62 117
1866.72 115
1866.82 111
1866.92 105
1867.02 98
1867.12 91
1867.22 85
1867.32 80
1867.42 78
1867.51 79
1867.61 82
1867.71 85
1867.81 87
1867.91 87
1868.01 83
1868.11 76
1868.21 68
1868.31 61
1868.41 54
1868.51 50
1868.60 48
1868.70 47
1868.80 48
1868.90 47
1869.00 45
1869.10 43
1869.20 42
1869.30 42
1869.40 44
1869.50 47
1869.60 51
1869.70 54
1869.79 57
1869.89 57
1869.99 55
1870.09 51
1870.19 47
1870.29 42
1870.39 38
1870.49 35
1870.59 32
1870.69 31
1870.79 30
1870.88 30
1870.98 31
1871.08 31
1871.18 31
1871.28 29
1871.38 24
1871.48 18
1871.58 10
1871.68 4
1871.78 0
1871.88 0
1871.98 0
1872.08 3
1872.17 9
1872.27 16
1872.37 22
1872.47 27
1872.57 30
1872.67 33
1872.77 35
1872.87 37
1872.97 40
1873.07 44
1873.17 48
1873.27 53
1873.37 58
1873.46 64
1873.56 69
1873.66 74
1873.76 79
1873.86 84
1873.96 89
1874.06 93
1874.16 96
1874.26 99
1874.36 102
1874.46 104
1874.56 106
1874.66 109
1874.75 113
1874.85 116
1874.95 120
1875.05 122
1875.15 124
1875.25 124
1875.35 124
1875.45 124
1875.55 125
1875.65 127
1875.75 129
1875.85 130
1875.95 131
1876.05 129
1876.14 126
1876.24 120
1876.34 112
1876.44 105
1876.54 99
1876.64 95
1876.74 94
1876.84 94
1876.94 96
1877.04 99
1877.14 100
1877.24 100
1877.34 99
1877.44 96
1877.54 93
1877.63 89
1877.73 84
1877.83 80
1877.93 76
1878.03 70
1878.13 63
1878.23 54
1878.33 42
1878.43 30
1878.53 16
1878.63 4
1878.73 0
1878.83 0
1878.93 0
1879.03 0
1879.13 0
1879.22 0
1879.32 0
1879.42 1
1879.52 9
1879.62 16
1879.72 23
1879.82 29
1879.92 34
1880.02 37
1880.12 39
1880.22 40
1880.32 39
1880.42 36
1880.52 33
1880.62 28
1880.72 24
1880.82 20
1880.91 18
1881.01 19
1881.11 21
1881.21 26
1881.31 31
1881.41 38
1881.51 43
1881.61 48
1881.71 52
1881.81 55
1881.91 56
1882.01 57
1882.11 57
1882.21 56
1882.31 54
1882.41 50
1882.51 46
1882.61 43
1882.70 40
1882.80 40
1882.90 42
1883.00 46
1883.10 50
1883.20 55
1883.30 57
1883.40 58
1883.50 56
1883.60 51
1883.70 46
1883.80 41
1883.90 39
1884.00 39
1884.10 43
1884.20 49
1884.30 55
1884.40 59
1884.50 61
1884.60 58
1884.70 52
1884.79 43
1884.89 33
1884.99 23
1885.09 15
1885.19 9
1885.29 5
1885.39 4
1885.49 2
1885.59 1
1885.69 0
1885.79 0
1885.89 0
1885.99 0
1886.09 0
1886.19 0
1886.29 0
1886.39 0
1886.49 2
1886.59 5
1886.69 7
1886.79 9
1886.89 10
1886.99 9
1887.08 8
1887.18 7
1887.28 5
1887.38 4
1887.48 2
1887.58 1
1887.68 0
1887.78 1
1887.88 4
1887.98 9
1888.08 17
1888.18 27
1888.28 38
1888.38 47
1888.48 54
1888.58 58
1888.68 57
1888.78 54
1888.88 51
1888.98 49
1889.08 51
1889.18 56
1889.28 65
1889.38 77
1889.48 88
1889.58 97
1889.68 102
1889.78 103
1889.87 100
1889.97 94
1890.07 84
1890.17 73
1890.27 62
1890.37 52
1890.47 43
1890.57 35
1890.67 29
1890.77 25
1890.87 21
1890.97 19
1891.07 17
1891.17 15
1891.27 14
1891.37 15
1891.47 18
1891.57 23
1891.67 29
1891.77 36
1891.87 42
1891.97 46
1892.07 46
1892.17 42
1892.27 35
1892.37 25
1892.47 13
1892.57 1
1892.67 0
1892.77 0
1892.87 0
1892.97 0
1893.07 0
1893.17 0
1893.27 0
1893.36 0
1893.46 9
1893.56 18
1893.66 25
1893.76 30
1893.86 33
1893.96 33
1894.06 32
1894.16 30
1894.26 29
1894.36 29
1894.46 32
1894.56 38
1894.66 46
1894.76 56
1894.86 67
1894.96 76
1895.06 83
1895.16 88
1895.26 90
1895.36 90
1895.46 87
1895.56 83
1895.66 78
1895.76 72
1895.86 65
1895.96 59
1896.06 53
1896.16 48
1896.26 44
1896.36 41
1896.46 40
1896.56 40
1896.66 41
1896.76 43
1896.86 46
1896.96 50
1897.06 57
1897.16 65
1897.26 76
1897.36 86
1897.46 96
1897.56 103
1897.66 107
1897.76 107
1897.86 103
1897.96 97
1898.06 91
1898.16 87
1898.26 84
1898.36 84
1898.46 86
1898.56 90
1898.66 95
1898.76 100
1898.86 104
1898.96 108
1899.06 110
1899.16 111
1899.26 111
1899.36 109
1899.46 107
1899.56 103
1899.66 98
1899.76 94
1899.86 90
1899.96 86
1900.06 84
1900.16 81
1900.26 79
1900.36 76
1900.45 73
1900.55 67
1900.65 61
1900.75 55
1900.85 49
1900.95 45
1901.05 43
1901.15 44
1901.25 46
1901.35 49
1901.45 53
1901.55 55
1901.65 56
1901.75 56
1901.85 56
1901.95 56
1902.05 56
1902.15 57
1902.25 58
1902.35 61
1902.45 63
1902.55 65
1902.65 67
1902.75 69
1902.85 70
1902.95 71
1903.05 71
1903.15 70
1903.25 68
1903.35 66
1903.45 64
1903.55 62
1903.65 60
1903.75 58
1903.85 56
1903.95 55
1904.05 55
1904.16 56
1904.26 58
1904.36 61
1904.46 65
1904.56 68
1904.66 71
1904.76 72
1904.86 72
1904.96 70
1905.06 68
1905.16 67
1905.26 68
1905.36 69
1905.46 71
1905.56 74
1905.66 76
1905.76 78
1905.86 77
1905.96 75
1906.06 71
1906.16 65
1906.26 59
1906.36 51
1906.46 44
1906.56 39
1906.66 37
1906.76 39
1906.86 45
1906.96 54
1907.06 64
1907.16 74
1907.26 83
1907.36 88
1907.46 90
1907.56 89
1907.66 86
1907.76 81
1907.86 75
1907.96 70
1908.06 65
1908.16 60
1908.26 56
1908.36 54
1908.46 53
1908.56 53
1908.66 55
1908.76 59
1908.86 64
1908.96 68
1909.06 73
1909.16 77
1909.26 81
1909.36 83
1909.46 84
1909.56 82
1909.66 79
1909.76 74
1909.86 68
1909.96 61
1910.06 54
1910.16 48
1910.26 45
1910.36 45
1910.46 48
1910.56 53
1910.66 60
1910.76 67
1910.86 75
1910.96 82
1911.06 89
1911.17 94
1911.27 98
1911.37 101
1911.47 101
1911.57 100
1911.67 97
1911.77 93
1911.87 90
1911.97 86
1912.07 83
1912.17 81
1912.27 78
1912.37 76
1912.47 74
1912.57 72
1912.67 71
1912.77 70
1912.87 70
1912.97 70
1913.07 70
1913.17 69
1913.27 67
1913.37 64
1913.47 59
1913.57 52
1913.67 46
1913.77 38
1913.87 31
1913.97 24
1914.07 18
1914.17 13
1914.27 9
1914.37 6
1914.47 4
1914.57 4
1914.67 5
1914.78 9
1914.88 14
1914.98 19
1915.08 25
1915.18 29
1915.28 32
1915.38 32
1915.48 30
1915.58 26
1915.68 22
1915.78 17
1915.88 14
1915.98 13
1916.08 14
1916.18 18
1916.28 24
1916.38 30
1916.48 36
1916.58 41
1916.68 46
1916.78 50
1916.88 54
1916.98 58
1917.08 63
1917.18 68
1917.28 72
1917.38 74
1917.48 73
1917.59 69
1917.69 63
1917.79 55
1917.89 48
1917.99 43
1918.09 41
1918.19 42
1918.29 45
1918.39 49
1918.49 53
1918.59 55
1918.69 53
1918.79 49
1918.89 43
1918.99 37
1919.09 32
1919.19 29
1919.29 30
1919.39 33
1919.49 38
1919.59 45
1919.69 51
1919.79 56
1919.90 60
1920.00 64
1920.10 68
1920.20 73
1920.30 78
1920.40 84
1920.50 90
1920.60 96
1920.70 102
1920.80 108
1920.90 113
1921.00 117
1921.10 121
1921.20 124
1921.30 126
1921.40 127
1921.50 128
1921.60 128
1921.70 129
1921.80 131
1921.91 134
1922.01 139
1922.11 143
1922.21 146
1922.31 145
1922.41 141
1922.51 132
1922.61 117
1922.71 100
1922.81 80
1922.91 60
1923.01 43
1923.11 29
1923.21 18
1923.31 10
1923.41 4
1923.51 0
1923.61 0
1923.71 0
1923.82 0
1923.92 0
1924.02 0
1924.12 0
1924.22 0
1924.32 0
1924.42 5
1924.52 9
1924.62 13
1924.72 17
1924.82 19
1924.92 22
1925.02 23
1925.12 25
1925.22 26
1925.32 27
1925.42 27
1925.53 27
1925.63 27
1925.73 26
1925.83 25
1925.93 24
1926.03 22
1926.13 20
1926.23 18
1926.33 15
1926.43 12
1926.53 9
1926.63 6
1926.73 5
1926.83 6
1926.93 8
1927.03 13
1927.14 20
1927.24 30
1927.34 41
1927.44 54
1927.54 67
1927.64 80
1927.74 91
1927.84 100
1927.94 105
1928.04 108
1928.14 106
1928.24 102
1928.34 95
1928.44 86
1928.54 76
1928.65 67
1928.75 60
1928.85 55
1928.95 53
1929.05 54
1929.15 57
1929.25 60
1929.35 64
1929.45 66
1929.55 65
1929.65 61
1929.75 54
1929.85 46
1929.95 37
1930.06 28
1930.16 22
1930.26 18
1930.36 18
1930.46 21
1930.56 27
1930.66 35
1930.76 43
1930.86 51
1930.96 59
1931.06 64
1931.16 68
1931.26 71
1931.37 74
1931.47 77
1931.57 81
1931.67 85
1931.77 91
1931.87 96
1931.97 100
1932.07 101
1932.17 101
1932.27 99
1932.37 96
1932.47 94
1932.57 93
1932.68 94
1932.78 97
1932.88 101
1932.98 105
1933.08 107
1933.18 107
1933.28 105
1933.38 102
1933.48 100
1933.58 99
1933.68 100
1933.78 103
1933.89 107
1933.99 112
1934.09 118
1934.19 124
1934.29 130
1934.39 137
1934.49 144
1934.59 151
1934.69 156
1934.79 158
1934.89 157
1934.99 153
1935.10 148
1935.20 142
1935.30 138
1935.40 136
1935.50 136
1935.60 137
1935.70 138
1935.80 136
1935.90 132
1936.00 125
1936.10 116
1936.20 105
1936.31 95
1936.41 86
1936.51 78
1936.61 72
1936.71 68
1936.81 65
1936.91 63
1937.01 61
1937.11 59
1937.21 57
1937.31 55
1937.42 54
1937.52 54
1937.62 54
1937.72 55
1937.82 55
1937.92 54
1938.02 53
1938.12 51
1938.22 48
1938.32 45
1938.43 42
1938.53 40
1938.63 40
1938.73 42
1938.83 46
1938.93 52
1939.03 60
1939.13 70
1939.23 82
1939.33 95
1939.43 108
1939.54 120
1939.64 132
1939.74 141
1939.84 149
1939.94 154
1940.04 156
1940.14 156
1940.24 154
1940.34 151
1940.44 148
1940.55 145
1940.65 144
1940.75 145
1940.85 147
1940.95 149
1941.05 150
1941.15 149
1941.25 145
1941.35 138
1941.45 129
1941.56 118
1941.66 108
1941.76 99
1941.86 93
1941.96 89
1942.06 88
1942.16 88
1942.26 88
1942.36 89
1942.47 90
1942.57 91
1942.67 93
1942.77 96
1942.87 101
1942.97 106
1943.07 112
1943.17 118
1943.27 122
1943.37 125
1943.48 126
1943.58 125
1943.68 124
1943.78 123
1943.88 122
1943.98 123
1944.08 125
1944.18 128
1944.28 131
1944.39 134
1944.49 136
1944.59 136
1944.69 133
1944.79 127
1944.89 119
1944.99 110
1945.09 101
1945.19 92
1945.30 86
1945.40 83
1945.50 82
1945.60 83
1945.70 85
1945.80 86
1945.90 87
1946.00 86
1946.10 85
1946.21 83
1946.31 81
1946.41 79
1946.51 79
1946.61 79
1946.71 81
1946.81 84
1946.91 87
1947.02 92
1947.12 96
1947.22 100
1947.32 103
1947.42 103
1947.52 102
1947.62 98
1947.72 94
1947.82 89
1947.93 85
1948.03 83
1948.13 83
1948.23 84
1948.33 84
1948.43 84
1948.53 82
1948.63 78
1948.74 72
1948.84 64
1948.94 56
1949.04 48
1949.14 40
1949.24 33
1949.34 27
1949.44 21
1949.55 16
1949.65 11
1949.75 5
1949.85 0
1949.95 0
1950.05 0
1950.15 0
1950.25 0
1950.36 0
1950.46 0
1950.56 0
1950.66 1
1950.76 13
1950.86 27
1950.96 42
1951.06 57
1951.17 72
1951.27 86
1951.37 98
1951.47 108
1951.57 116
1951.67 122
1951.77 125
1951.87 128
1951.98 130
1952.08 132
1952.18 134
1952.28 137
1952.38 140
1952.48 144
1952.58 146
1952.68 146
1952.79 144
1952.89 140
1952.99 134
1953.09 128
1953.19 122
1953.29 118
1953.39 115
1953.50 113
1953.60 111
1953.70 110
1953.80 107
1953.90 105
1954.00 103
1954.10 103
1954.20 105
1954.31 110
1954.41 117
1954.51 125
1954.61 132
1954.71 139
1954.81 145
1954.91 149
1955.02 152
1955.12 155
1955.22 158
1955.32 160
1955.42 162
1955.52 164
1955.62 164
1955.73 163
1955.83 160
1955.93 157
1956.03 154
1956.13 151
1956.23 149
1956.33 148
1956.44 148
1956.54 150
1956.64 155
1956.74 162
1956.84 170
1956.94 179
1957.04 186
1957.15 191
1957.25 192
1957.35 189
1957.45 182
1957.55 174
1957.65 164
1957.75 154
1957.86 145
1957.96 137
1958.06 130
1958.16 122
1958.26 115
1958.36 107
1958.46 98
1958.57 89
1958.67 81
1958.77 74
1958.87 70
1958.97 69
1959.07 71
1959.17 76
1959.28 83
1959.38 91
1959.48 98
1959.58 104
1959.68 108
1959.78 110
1959.88 109
1959.99 107
1960.09 104
1960.19 101
1960.29 99
1960.39 97
1960.49 96
1960.60 96
1960.70 95
1960.80 93
1960.90 91
1961.00 89
1961.10 86
1961.20 84
1961.31 83
1961.41 81
1961.51 80
1961.61 78
1961.71 74
1961.81 70
1961.92 65
1962.02 59
1962.12 54
1962.22 50
1962.32 48
1962.42 48
1962.52 49
1962.63 51
1962.73 53
1962.83 56
1962.93 59
1963.03 62
1963.13 65
1963.24 69
1963.34 72
1963.44 75
1963.54 79
1963.64 82
1963.74 86
1963.85 91
1963.95 96
1964.05 102
1964.15 108
1964.25 114
1964.35 120
1964.46 124
1964.56 128
1964.66 130
1964.76 132
1964.86 134
1964.96 136
1965.07 138
1965.17 140
1965.27 143
1965.37 147
1965.47 150
1965.57 153
1965.67 153
1965.78 150
1965.88 143
1965.98 134
1966.08 122
1966.18 111
1966.28 101
1966.39 96
1966.49 95
1966.59 98
1966.69 104
1966.79 112
1966.89 119
1967.00 125
1967.10 130
1967.20 132
1967.30 134
1967.40 134
1967.51 133
1967.61 131
1967.71 127
1967.81 122
1967.91 113
1968.01 104
1968.12 93
1968.22 84
1968.32 75
1968.42 69
1968.52 65
1968.62 63
1968.73 62
1968.83 61
1968.93 58
1969.03 55
1969.13 51
1969.23 46
1969.34 40
1969.44 36
1969.54 33
1969.64 32
1969.74 34
1969.84 38
1969.95 45
1970.05 53
1970.15 63
1970.25 75
1970.35 87
1970.46 99
1970.56 112
1970.66 124
1970.76 136
1970.86 147
1970.96 157
1971.07 165
1971.17 173
1971.27 180
1971.37 185
1971.47 190
1971.58 192
1971.68 193
1971.78 192
1971.88 189
1971.98 184
1972.08 181
1972.19 178
1972.29 177
1972.39 179
1972.49 184
1972.59 192
1972.70 201
1972.80 212
1972.90 222
1973.00 231
1973.10 239
1973.20 243
1973.31 244
1973.41 241
1973.51 236
1973.61 228
1973.71 220
1973.82 212
1973.92 206
1974.02 200
1974.12 197
1974.22 194
1974.32 193
1974.43 192
1974.53 190
1974.63 188
1974.73 184
1974.83 178
1974.94 172
1975.04 164
1975.14 157
1975.24 151
1975.34 146
1975.45 144
1975.55 145
1975.65 146
1975.75 148
1975.85 150
1975.96 150
1976.06 148
1976.16 143
1976.26 136
1976.36 127
1976.46 118
1976.57 108
1976.67 101
1976.77 95
1976.87 93
1976.97 93
1977.08 95
1977.18 97
1977.28 97
1977.38 95
1977.48 90
1977.59 84
1977.69 76
1977.79 69
1977.89 64
1977.99 62
1978.10 62
1978.20 63
1978.30 63
1978.40 62
1978.50 58
1978.61 52
1978.71 45
1978.81 39
1978.91 34
1979.01 34
1979.12 38
1979.22 46
1979.32 59
1979.42 76
1979.52 93
1979.63 110
1979.73 124
1979.83 133
1979.93 136
1980.03 134
1980.14 126
1980.24 114
1980.34 100
1980.44 84
1980.54 68
1980.65 53
1980.75 38
1980.85 25
1980.95 13
1981.05 4
1981.16 0
1981.26 0
1981.36 0
1981.46 0
1981.56 0
1981.67 0
1981.77 0
1981.87 3
1981.97 8
1982.08 14
1982.18 21
1982.28 30
1982.38 41
1982.48 52
1982.59 63
1982.69 73
1982.79 80
1982.89 83
1982.99 83
1983.10 80
1983.20 78
1983.30 76
1983.40 75
1983.50 78
1983.61 82
1983.71 86
1983.81 89
1983.91 89
1984.02 86
1984.12 79
1984.22 69
1984.32 57
1984.42 44
1984.53 33
1984.63 24
1984.73 17
1984.83 12
1984.93 9
1985.04 8
1985.14 7
1985.24 9
1985.34 13
1985.45 20
1985.55 29
1985.65 41
1985.75 53
1985.85 65
1985.96 75
1986.06 83
1986.16 90
1986.26 95
1986.36 99
1986.47 103
1986.57 105
1986.67 106
1986.77 104
1986.88 99
1986.98 92
1987.08 82
1987.18 71
1987.28 61
1987.39 53
1987.49 46
1987.59 42
1987.69 39
1987.80 37
1987.90 35
1988.00 33
1988.10 30
1988.20 27
1988.31 24
1988.41 22
1988.51 21
1988.61 21
1988.72 22
1988.82 23
1988.92 22
1989.02 20
1989.12 15
1989.23 7
1989.33 0
1989.43 0
1989.53 0
1989.64 0
1989.74 0
1989.84 0
1989.94 0
1990.05 0
1990.15 10
1990.25 22
1990.35 33
1990.45 43
1990.56 51
1990.66 57
1990.76 61
1990.86 63
1990.97 63
1991.07 63
1991.17 63
1991.27 63
1991.38 66
1991.48 70
1991.58 76
1991.68 84
1991.78 91
1991.89 97
1991.99 102
1992.09 104
1992.19 103
1992.30 99
1992.40 93
1992.50 86
1992.60 78
1992.71 70
1992.81 62
1992.91 54
1993.01 46
1993.11 39
1993.22 34
1993.32 32
1993.42 32
1993.52 37
1993.63 45
1993.73 57
1993.83 69
1993.93 81
1994.04 90
1994.14 94
1994.24 94
1994.34 89
1994.45 80
1994.55 70
1994.65 59
1994.75 49
1994.86 41
1994.96 35
1995.06 30
1995.16 25
1995.27 22
1995.37 19
1995.47 18
1995.57 19
1995.67 22
1995.78 26
1995.88 31
1995.98 35
1996.08 38
1996.19 40
1996.29 42
1996.39 44
1996.49 48
1996.60 53
1996.70 60
1996.80 68
1996.90 75
1997.01 83
1997.11 89
1997.21 94
1997.31 99
1997.42 104
1997.52 108
1997.62 112
1997.72 117
1997.83 122
1997.93 125
1998.03 126
1998.13 126
1998.24 122
1998.34 116
1998.44 108
1998.54 99
1998.65 90
1998.75 81
1998.85 75
1998.95 70
1999.06 66
1999.16 65
1999.26 64
1999.36 65
1999.47 66
1999.57 69
1999.67 72
1999.77 75
1999.88 77
1999.98 78
2000.08 78
2000.18 76
2000.29 74
2000.39 71
2000.49 69
2000.59 68
2000.70 68
2000.80 69
2000.90 71
2001.00 74
2001.11 77
2001.21 80
2001.31 81
2001.41 81
2001.52 78
2001.62 74
2001.72 68
2001.83 62
2001.93 55
2002.03 49
2002.13 43
2002.24 37
2002.34 31
2002.44 25
2002.54 20
2002.65 16
2002.75 12
2002.85 11
2002.95 11
2003.06 13
2003.16 17
2003.26 21
2003.36 26
2003.47 30
2003.57 32
2003.67 33
2003.77 34
2003.88 34
2003.98 36
2004.08 39
2004.19 46
2004.29 55
2004.39 66
2004.49 77
2004.60 88
2004.70 97
2004.80 104
2004.90 108
2005.01 109
2005.11 109
2005.21 108
2005.31 106
2005.42 104
2005.52 101
2005.62 97
2005.73 92
2005.83 88
2005.93 85
2006.03 83
2006.14 83
2006.24 84
2006.34 86
2006.44 88
2006.55 89
2006.65 89
2006.75 87
2006.85 83
2006.96 79
2007.06 75
2007.16 71
2007.27 68
2007.37 66
2007.47 63
2007.57 60
2007.68 56
2007.78 52
2007.88 49
2007.98 46
2008.09 44
2008.19 44
2008.29 46
2008.40 49
2008.50 53
2008.60 57
2008.70 61
2008.81 64
2008.91 68
2009.01 71
2009.12 76
2009.22 81
2009.32 87
2009.42 94
2009.53 100
2009.63 106
2009.73 110
2009.83 113
2009.94 115
2010.04 115
2010.14 115
2010.25 112
2010.35 107
2010.45 99
2010.55 90
2010.66 81
2010.76 72
2010.86 67
2010.97 67
2011.07 72
2011.17 82
2011.27 95
2011.38 110
2011.48 124
2011.58 135
2011.69 143
2011.79 148
2011.89 149
2011.99 149
2012.10 147
2012.20 145
2012.30 143
2012.41 140
2012.51 139
2012.61 137
2012.71 136
2012.82 135
2012.92 136
2013.02 139
2013.13 143
2013.23 149
2013.33 156
2013.43 163
2013.54 168
2013.64 170
2013.74 168
2013.85 163
2013.95 156
2014.05 146
2014.15 135
2014.26 123
2014.36 111
2014.46 100
2014.57 88
2014.67 77
2014.77 66
2014.87 57
2014.98 49
2015.08 42
2015.18 36
2015.29 31
2015.39 26
2015.49 23
2015.60 22
2015.70 23
2015.80 28
2015.90 36
2016.01 47
2016.11 60
2016.21 72
2016.32 83
2016.42 91
2016.52 96
2016.62 98
2016.73 98
2016.83 96
2016.93 95
2017.04 94
2017.14 94
2017.24 93
2017.35 90
2017.45 86
2017.55 78
2017.65 69
2017.76 57
2017.86 44
2017.96 32
2018.07 21
2018.17 12
2018.27 7
2018.38 5
2018.48 6
2018.58 9
2018.68 13
2018.79 16
2018.89 19
2018.99 21
2019.10 22
2019.20 23
2019.30 25
2019.41 28
2019.51 33
2019.61 39
2019.71 46
2019.82 52
2019.92 57
2020.02 60
2020.13 60
2020.23 58
2020.33 54
2020.44 48
2020.54 42
2020.64 37
2020.75 32
2020.85 28
2020.95 24
2021.05 19
2021.16 13
2021.26 6
2021.36 0
2021.47 0
2021.57 0
2021.67 0
2021.78 0
2021.88 0
2021.98 0
2022.09 0
2022.19 8
2022.29 27
2022.39 50
2022.50 75
2022.60 101
2022.70 125
2022.81 146
2022.91 163
2023.01 176
2023.12 183
2023.22 186
2023.32 185
2023.43 180
2023.53 172
2023.63 162
2023.74 150
2023.84 137
2023.94 124
2024.04 111
2024.15 100
2024.25 91
2024.35 85
2024.46 81
2024.56 80
2024.66 82
2024.77 85
2024.87 88
2024.97 91
2025.08 93
2025.18 92
2025.28 90
2025.39 85
2025.49 80
2025.59 76
2025.70 74
2025.80 75
2025.90 79
2026.01 86
2026.11 95
2026.21 104
2026.31 112
2026.42 118
2026.52 123
2026.62 127
2026.73 131
2026.83 133
2026.93 136
2027.04 137
2027.14 135
2027.24 131
2027.35 125
2027.45 117
2027.55 108
2027.66 102
2027.76 99
2027.86 98
2027.97 101
2028.07 107
2028.17 113
2028.28 120
2028.38 128
2028.48 137
2028.59 146
2028.69 155
2028.79 165
2028.90 174
2029.00 181
2029.10 186
2029.21 188
2029.31 187
2029.41 183
2029.52 178
2029.62 172
2029.72 166
2029.83 160
2029.93 154
2030.03 148
2030.14 142
2030.24 135
2030.34 128
2030.45 119
2030.55 110
2030.65 101
2030.76 92
2030.86 85
2030.96 79
2031.07 77
2031.17 79
2031.27 85
2031.38 94
2031.48 106
2031.58 120
2031.69 135
2031.79 148
2031.89 159
2032.00 166
2032.10 170
2032.20 171
2032.31 168
2032.41 163
2032.51 156
2032.62 149
2032.72 141
2032.82 133
2032.93 127
2033.03 121
2033.13 118
2033.24 114
2033.34 111
2033.44 108
2033.55 102
2033.65 95
2033.75 88
2033.86 81
2033.96 77
2034.06 77
2034.17 82
2034.27 90
2034.37 100
2034.48 109
2034.58 114
2034.68 115
2034.79 110
2034.89 101
2034.99 90
2035.10 80
2035.20 72
2035.30 67
2035.41 65
2035.51 66
2035.61 69
2035.72 72
2035.82 75
2035.92 76
2036.03 77
2036.13 77
2036.24 77
2036.34 77
2036.44 77
2036.55 75
2036.65 73
2036.75 69
2036.86 64
2036.96 58
2037.06 53
2037.17 48
2037.27 44
2037.37 42
2037.48 42
2037.58 43
2037.68 46
2037.79 50
2037.89 55
2037.99 60
2038.10 65
2038.20 70
2038.30 74
2038.41 77
2038.51 78
2038.62 78
2038.72 76
2038.82 74
2038.93 70
2039.03 67
2039.13 64
2039.24 62
2039.34 61
2039.44 61
2039.55 62
2039.65 64
2039.75 65
2039.86 66
2039.96 66
2040.07 64
2040.17 61
2040.27 57
2040.38 52
2040.48 46
2040.58 39
2040.69 32
2040.79 25
2040.89 18
2041.00 12
2041.10 9
2041.20 8
2041.31 9
2041.41 13
2041.52 19
2041.62 28
2041.72 38
2041.83 49
2041.93 61
2042.03 74
2042.14 87
2042.24 99
2042.34 110
2042.45 120
2042.55 129
2042.65 137
2042.76 143
2042.86 147
2042.97 150
2043.07 150
2043.17 149
2043.28 145
2043.38 138
2043.48 130
2043.59 121
2043.69 110
2043.79 100
2043.90 89
2044.00 79
2044.11 71
2044.21 63
2044.31 58
2044.42 56
2044.52 56
2044.62 60
2044.73 67
2044.83 77
2044.94 91
2045.04 106
2045.14 122
2045.25 136
2045.35 146
2045.45 152
2045.56 153
2045.66 149
2045.76 141
2045.87 131
2045.97 121
2046.08 114
2046.18 109
2046.28 107
2046.39 106
2046.49 106
2046.59 104
2046.70 99
2046.80 92
2046.91 81
2047.01 69
2047.11 58
2047.22 48
2047.32 41
2047.42 39
2047.53 40
2047.63 44
2047.74 49
2047.84 55
2047.94 60
2048.05 64
2048.15 68
2048.25 71
2048.36 74
2048.46 79
2048.57 85
2048.67 91
2048.77 97
2048.88 101
2048.98 102
2049.08 102
2049.19 99
2049.29 95
2049.40 90
2049.50 87
2049.60 85
2049.71 84
2049.81 84
2049.92 83
2050.02 82
2050.12 81
2050.23 81
2050.33 82
2050.43 84
2050.54 88
2050.64 92
2050.75 94
2050.85 94
2050.95 91
2051.06 85
2051.16 77
2051.26 69
2051.37 63
2051.47 59
2051.58 58
2051.68 59
2051.78 60
2051.89 61
2051.99 61
2052.10 59
2052.20 56
2052.30 54
2052.41 51
2052.51 50
2052.62 50
2052.72 50
2052.82 51
2052.93 52
2053.03 54
2053.13 56
2053.24 57
2053.34 59
2053.45 59
2053.55 58
2053.65 55
2053.76 51
2053.86 46
2053.97 41
2054.07 39
2054.17 41
2054.28 48
2054.38 60
2054.49 78
2054.59 98
2054.69 120
2054.80 139
2054.90 155
2055.01 165
2055.11 168
2055.21 166
2055.32 159
2055.42 148
2055.52 136
2055.63 124
2055.73 112
2055.84 102
2055.94 92
2056.04 82
2056.15 73
2056.25 63
2056.36 53
2056.46 41
2056.56 30
2056.67 20
2056.77 10
2056.88 2
2056.98 0
2057.08 0
2057.19 0
2057.29 0
2057.40 0
2057.50 0
2057.60 0
2057.71 0
2057.81 0
2057.92 2
2058.02 6
2058.12 10
2058.23 15
2058.33 22
2058.44 30
2058.54 39
2058.64 49
2058.75 58
2058.85 67
2058.96 75
2059.06 82
2059.16 87
2059.27 91
2059.37 93
2059.48 94
2059.58 94
2059.68 92
2059.79 88
2059.89 84
2060.00 79
2060.10 75
2060.21 72
2060.31 70
2060.41 70
2060.52 72
2060.62 75
2060.73 78
2060.83 80
2060.93 82
2061.04 83
2061.14 82
2061.25 79
2061.35 75
2061.45 70
2061.56 64
2061.66 57
2061.77 50
2061.87 45
2061.97 41
2062.08 39
2062.18 41
2062.29 46
2062.39 52
2062.50 61
2062.60 69
2062.70 76
2062.81 82
2062.91 87
2063.02 91
2063.12 94
2063.22 98
2063.33 101
2063.43 104
2063.54 107
2063.64 107
2063.75 106
2063.85 103
2063.95 97
2064.06 91
2064.16 85
2064.27 81
2064.37 79
2064.47 82
2064.58 86
2064.68 93
2064.79 99
2064.89 103
2065.00 104
2065.10 101
2065.20 94
2065.31 85
2065.41 75
2065.52 67
2065.62 60
2065.72 57
2065.83 57
2065.93 60
2066.04 65
2066.14 72
2066.25 78
2066.35 84
2066.45 89
2066.56 92
2066.66 94
2066.77 94
2066.87 92
2066.98 89
2067.08 86
2067.18 82
2067.29 78
2067.39 74
2067.50 71
2067.60 67
2067.71 65
2067.81 65
2067.91 64
2068.02 64
2068.12 62
2068.23 59
2068.33 53
2068.43 46
2068.54 38
2068.64 30
2068.75 24
2068.85 20
2068.96 18
2069.06 18
2069.17 20
2069.27 24
2069.37 28
2069.48 34
2069.58 40
2069.69 46
2069.79 53
2069.90 61
2070.00 70
2070.10 79
2070.21 87
2070.31 93
2070.42 98
2070.52 100
2070.63 99
2070.73 95
2070.83 89
2070.94 83
2071.04 76
2071.15 70
2071.25 64
2071.36 59
2071.46 53
2071.56 49
2071.67 45
2071.77 44
2071.88 45
2071.98 50
2072.09 57
2072.19 66
2072.30 76
2072.40 84
2072.50 92
2072.61 97
2072.71 102
2072.82 106
2072.92 110
2073.03 114
2073.13 118
2073.23 121
2073.34 123
2073.44 124
2073.55 125
2073.65 125
2073.76 126
2073.86 128
2073.97 131
2074.07 134
2074.17 135
2074.28 133
2074.38 127
2074.49 118
2074.59 106
2074.70 93
2074.80 79
2074.91 67
2075.01 59
2075.11 54
2075.22 54
2075.32 57
2075.43 63
2075.53 71
2075.64 81
2075.74 91
2075.85 100
2075.95 108
2076.05 115
2076.16 119
2076.26 122
2076.37 124
2076.47 124
2076.58 124
2076.68 122
2076.79 122
2076.89 122
2076.99 124
2077.10 128
2077.20 132
2077.31 137
2077.41 143
2077.52 148
2077.62 151
2077.73 154
2077.83 155
2077.94 156
2078.04 156
2078.14 155
2078.25 154
2078.35 152
2078.46 150
2078.56 147
2078.67 143
2078.77 138
2078.88 132
2078.98 125
2079.09 118
2079.19 111
2079.29 103
2079.40 96
2079.50 88
2079.61 80
2079.71 72
2079.82 64
2079.92 57
2080.03 50
2080.13 44
2080.24 41
2080.34 39
2080.44 40
2080.55 41
2080.65 44
2080.76 47
2080.86 50
2080.97 51
2081.07 53
2081.18 56
2081.28 62
2081.39 71
2081.49 84
2081.59 99
2081.70 115
2081.80 129
2081.91 139
2082.01 144
2082.12 143
2082.22 139
2082.33 133
2082.43 127
2082.54 122
2082.64 119
2082.75 118
2082.85 118
2082.96 117
2083.06 114
2083.16 109
2083.27 103
2083.37 96
2083.48 88
2083.58 82
2083.69 78
2083.79 76
2083.90 78
2084.00 82
2084.11 90
2084.21 98
2084.32 108
2084.42 116
2084.52 122
2084.63 125
2084.73 125
2084.84 121
2084.94 115
2085.05 107
2085.15 99
2085.26 91
2085.36 83
2085.47 76
2085.57 69
2085.68 62
2085.78 55
2085.89 49
2085.99 44
2086.10 41
2086.20 39
2086.30 40
2086.41 42
2086.51 46
2086.62 49
2086.72 51
2086.83 52
2086.93 51
2087.04 48
2087.14 44
2087.25 40
2087.35 36
2087.46 32
2087.56 29
2087.67 26
2087.77 22
2087.88 17
2087.98 13
2088.09 8
2088.19 3
2088.30 0
2088.40 0
2088.50 0
2088.61 0
2088.71 0
2088.82 0
2088.92 0
2089.03 0
2089.13 0
2089.24 0
2089.34 6
2089.45 13
2089.55 20
2089.66 27
2089.76 32
2089.87 35
2089.97 36
2090.08 36
2090.18 35
2090.29 35
2090.39 37
2090.50 40
2090.60 45
2090.71 51
2090.81 57
2090.92 62
2091.02 65
2091.13 64
2091.23 60
2091.33 53
2091.44 42
2091.54 31
2091.65 21
2091.75 13
2091.86 11
2091.96 13
2092.07 20
2092.17 31
2092.28 44
2092.38 57
2092.49 69
2092.59 78
2092.70 84
2092.80 88
2092.91 88
2093.01 86
2093.12 82
2093.22 77
2093.33 72
2093.43 67
2093.54 63
2093.64 62
2093.75 65
2093.85 71
2093.96 80
2094.06 90
2094.17 99
2094.27 106
2094.38 109
2094.48 108
2094.59 102
2094.69 92
2094.80 81
2094.90 68
2095.01 57
2095.11 49
2095.22 44
2095.32 42
2095.43 43
2095.53 46
2095.64 50
2095.74 53
2095.85 56
2095.95 57
2096.06 58
2096.16 58
2096.27 57
2096.37 56
2096.48 54
2096.58 53
2096.69 51
2096.79 49
2096.90 47
2097.00 45
2097.11 42
2097.21 40
2097.32 38
2097.42 38
2097.53 39
2097.63 41
2097.74 44
2097.84 48
2097.95 52
2098.05 55
2098.16 59
2098.26 62
2098.37 66
2098.47 68
2098.58 69
2098.68 68
2098.79 65
2098.89 60
2099.00 52
2099.10 43
2099.21 34
2099.31 25
2099.42 17
2099.52 11
2099.63 7
2099.73 3
2099.84 1
2099.94 0
2100.05 0
2100.15 0
2100.26 0
2100.36 0
2100.47 0
2100.57 0
2100.68 0
2100.78 0
2100.89 3
2100.99 7
2101.10 11
2101.20 17
2101.31 23
2101.41 29
2101.52 36
2101.62 41
2101.73 46
2101.83 49
2101.94 50
2102.04 48
2102.15 46
2102.25 42
2102.36 37
2102.46 34
2102.57 31
2102.67 31
2102.78 34
2102.88 37
2102.99 41
2103.10 45
2103.20 49
2103.31 51
2103.41 52
2103.52 54
2103.62 55
2103.73 58
2103.83 62
2103.94 67
2104.04 72
2104.15 78
2104.25 85
2104.36 90
2104.46 96
2104.57 100
2104.67 104
2104.78 108
2104.88 111
2104.99 113
2105.09 114
2105.20 113
2105.30 111
2105.41 107
2105.51 101
2105.62 93
2105.72 86
2105.83 78
2105.94 73
2106.04 69
2106.15 68
2106.25 70
2106.36 73
2106.46 77
2106.57 82
2106.67 85
2106.78 87
2106.88 87
2106.99 87
2107.09 87
2107.20 87
2107.30 88
2107.41 89
2107.51 91
2107.62 93
2107.72 94
2107.83 96
2107.93 98
2108.04 101
2108.15 105
2108.25 110
2108.36 114
2108.46 116
2108.57 116
2108.67 113
2108.78 107
2108.88 98
2108.99 89
2109.09 80
2109.20 72
2109.30 66
2109.41 63
2109.51 62
2109.62 63
2109.72 65
2109.83 68
2109.94 71
2110.04 75
2110.15 78
2110.25 82
2110.36 87
2110.46 94
2110.57 103
2110.67 114
2110.78 126
2110.88 138
2110.99 150
2111.09 159
2111.20 165
2111.30 168
2111.41 167
2111.52 164
2111.62 159
2111.73 153
2111.83 148
2111.94 143
2112.04 139
2112.15 134
2112.25 128
2112.36 121
2112.46 115
2112.57 108
2112.67 103
2112.78 98
2112.89 95
2112.99 93
2113.10 91
2113.20 88
2113.31 86
2113.41 85
2113.52 85
2113.62 88
2113.73 93
2113.83 100
2113.94 107
2114.04 113
2114.15 118
2114.26 120
2114.36 119
2114.47 115
2114.57 110
2114.68 105
2114.78 101
2114.89 100
2114.99 102
2115.10 108
2115.20 119
2115.31 133
2115.42 150
2115.52 170
2115.63 190
2115.73 210
2115.84 229
2115.94 243
2116.05 253
2116.15 257
2116.26 255
2116.36 247
2116.47 235
2116.58 220
2116.68 205
2116.79 190
2116.89 178
2117.00 170
2117.10 165
2117.21 164
2117.31 166
2117.42 168
2117.53 171
2117.63 171
2117.74 170
2117.84 166
2117.95 162
2118.05 160
2118.16 161
2118.26 165
2118.37 174
2118.47 186
2118.58 200
2118.69 213
2118.79 223
2118.90 229
2119.00 229
2119.11 224
2119.21 215
2119.32 202
2119.42 189
2119.53 176
2119.64 165
2119.74 157
2119.85 153
2119.95 152
2120.06 154
2120.16 159
2120.27 167
2120.37 175
2120.48 185
2120.59 193
2120.69 200
2120.80 203
2120.90 204
2121.01 201
2121.11 195
2121.22 188
2121.33 181
2121.43 174
2121.54 168
2121.64 164
2121.75 161
2121.85 160
2121.96 163
2122.06 169
2122.17 178
2122.28 189
2122.38 200
2122.49 210
2122.59 216
2122.70 218
2122.80 216
2122.91 211
2123.02 203
2123.12 196
2123.23 189
2123.33 184
2123.44 180
2123.54 178
2123.65 175
2123.75 173
2123.86 171
2123.97 170
2124.07 170
2124.18 170
2124.28 171
2124.39 172
2124.49 172
2124.60 173
2124.71 174
2124.81 174
2124.92 175
2125.02 176
2125.13 176
2125.23 176
2125.34 174
2125.45 171
2125.55 165
2125.66 157
2125.76 147
2125.87 137
2125.97 126
2126.08 116
2126.19 107
2126.29 100
2126.40 94
2126.50 91
2126.61 90
2126.71 92
2126.82 95
2126.93 100
2127.03 105
2127.14 109
2127.24 111
2127.35 110
2127.45 107
2127.56 102
2127.67 95
2127.77 87
2127.88 79
2127.98 72
2128.09 65
2128.19 59
2128.30 56
2128.41 54
2128.51 54
2128.62 55
2128.72 58
2128.83 61
2128.94 65
2129.04 70
2129.15 75
2129.25 82
2129.36 90
2129.46 99
2129.57 108
2129.68 118
2129.78 128
2129.89 137
2129.99 146
2130.10 154
2130.20 161
2130.31 167
2130.42 173
2130.52 176
2130.63 179
2130.73 181
2130.84 183
2130.95 186
2131.05 190
2131.16 194
2131.26 198
2131.37 199
2131.48 198
2131.58 192
2131.69 183
2131.79 171
2131.90 158
2132.00 146
2132.11 137
2132.22 130
2132.32 126
2132.43 126
2132.53 128
2132.64 135
2132.75 144
2132.85 157
2132.96 172
2133.06 187
2133.17 202
2133.27 214
2133.38 222
2133.49 226
2133.59 225
2133.70 220
2133.80 214
2133.91 206
2134.02 197
2134.12 187
2134.23 178
2134.33 169
2134.44 161
2134.55 155
2134.65 152
2134.76 152
2134.86 154
2134.97 156
2135.08 158
2135.18 156
2135.29 153
2135.39 147
2135.50 141
2135.61 137
2135.71 137
2135.82 141
2135.92 147
2136.03 156
2136.14 163
2136.24 168
2136.35 169
2136.45 167
2136.56 162
2136.67 154
2136.77 145
2136.88 134
2136.98 123
2137.09 112
2137.20 100
2137.30 90
2137.41 81
2137.51 76
2137.62 72
2137.73 72
2137.83 74
2137.94 77
2138.04 82
2138.15 87
2138.26 93
2138.36 99
2138.47 107
2138.57 115
2138.68 122
2138.79 130
2138.89 135
2139.00 139
2139.10 141
2139.21 142
2139.32 141
2139.42 139
2139.53 137
2139.63 135
2139.74 133
2139.85 131
2139.95 127
2140.06 123
2140.16 119
2140.27 115
2140.38 111
2140.48 109
2140.59 107
2140.69 107
2140.80 107
2140.91 107
2141.01 105
2141.12 100
2141.22 93
2141.33 83
2141.44 69
2141.54 54
2141.65 37
2141.76 21
2141.86 6
2141.97 0
2142.07 0
2142.18 0
2142.29 0
2142.39 0
2142.50 0
2142.60 0
2142.71 0
2142.82 0
2142.92 10
2143.03 22
2143.14 36
2143.24 50
2143.35 65
2143.45 78
2143.56 88
2143.67 96
2143.77 99
2143.88 99
2143.98 96
2144.09 92
2144.20 89
2144.30 88
2144.41 91
2144.52 96
2144.62 102
2144.73 109
2144.83 113
2144.94 113
2145.05 111
2145.15 106
2145.26 103
2145.36 101
2145.47 105
2145.58 113
2145.68 125
2145.79 139
2145.90 152
2146.00 163
2146.11 169
2146.21 171
2146.32 170
2146.43 165
2146.53 160
2146.64 154
2146.75 150
2146.85 146
2146.96 143
2147.06 140
2147.17 137
2147.28 132
2147.38 127
2147.49 120
2147.60 114
2147.70 108
2147.81 104
2147.91 102
2148.02 102
2148.13 104
2148.23 108
2148.34 112
2148.45 116
2148.55 120
2148.66 123
2148.76 125
2148.87 126
2148.98 127
2149.08 128
2149.19 130
2149.30 133
2149.40 137
2149.51 141
2149.61 145
2149.72 148
2149.83 150
2149.93 148
2150.04 144
2150.15 137
2150.25 129
2150.36 120
2150.47 112
2150.57 105
2150.68 100
2150.78 99
2150.89 100
2151.00 104
2151.10 109
2151.21 114
2151.32 119
2151.42 124
2151.53 127
2151.64 130
2151.74 132
2151.85 135
2151.95 137
2152.06 141
2152.17 145
2152.27 149
2152.38 154
2152.49 159
2152.59 163
2152.70 166
2152.81 166
2152.91 164
2153.02 161
2153.12 156
2153.23 150
2153.34 143
2153.44 135
2153.55 127
2153.66 119
2153.76 110
2153.87 103
2153.98 97
2154.08 94
2154.19 95
2154.29 100
2154.40 107
2154.51 115
2154.61 123
2154.72 128
2154.83 129
2154.93 127
2155.04 121
2155.15 113
2155.25 106
2155.36 101
2155.47 100
2155.57 102
2155.68 107
2155.78 113
2155.89 117
2156.00 119
2156.10 117
2156.21 112
2156.32 105
2156.42 97
2156.53 90
2156.64 85
2156.74 82
2156.85 81
2156.96 81
2157.06 82
2157.17 84
2157.28 85
2157.38 87
2157.49 90
2157.60 93
2157.70 96
2157.81 100
2157.91 103
2158.02 106
2158.13 109
2158.23 112
2158.34 114
2158.45 116
2158.55 119
2158.66 121
2158.77 123
2158.87 125
2158.98 126
2159.09 126
2159.19 124
2159.30 121
2159.41 117
2159.51 114
2159.62 111
2159.73 111
2159.83 114
2159.94 119
2160.05 128
2160.15 137
2160.26 147
2160.37 156
2160.47 162
2160.58 166
2160.68 166
2160.79 165
2160.90 162
2161.00 159
2161.11 158
2161.22 160
2161.32 164
2161.43 171
2161.54 179
2161.64 186
2161.75 191
2161.86 194
2161.96 194
2162.07 191
2162.18 187
2162.28 182
2162.39 177
2162.50 172
2162.60 168
2162.71 164
2162.82 160
2162.92 156
2163.03 151
2163.14 146
2163.24 143
2163.35 140
2163.46 138
2163.56 138
2163.67 137
2163.78 135
2163.88 132
2163.99 127
2164.10 121
2164.20 115
2164.31 109
2164.42 105
2164.52 102
2164.63 100
2164.74 100
2164.84 101
2164.95 102
2165.06 104
2165.16 106
2165.27 107
2165.38 107
2165.48 107
2165.59 105
2165.70 103
2165.80 101
2165.91 98
2166.02 95
2166.12 92
2166.23 86
2166.34 79
2166.44 69
2166.55 58
2166.66 45
2166.76 33
2166.87 22
2166.98 12
2167.08 4
2167.19 0
2167.30 0
2167.40 0
2167.51 0
2167.62 0
2167.72 0
2167.83 0
2167.94 0
2168.04 5
2168.15 14
2168.26 21
2168.37 25
2168.47 27
2168.58 25
2168.69 21
2168.79 16
2168.90 11
2169.01 7
2169.11 2
2169.22 0
2169.33 0
2169.43 0
2169.54 0
2169.65 0
2169.75 0
2169.86 4
2169.97 8
2170.07 12
2170.18 15
2170.29 18
2170.39 20
2170.50 22
2170.61 24
2170.71 26
2170.82 29
2170.93 32
2171.04 35
2171.14 37
2171.25 38
2171.36 38
2171.46 36
2171.57 33
2171.68 29
2171.78 26
2171.89 23
2172.00 22
2172.10 25
2172.21 31
2172.32 40
2172.42 51
2172.53 64
2172.64 77
2172.74 88
2172.85 98
2172.96 104
2173.07 108
2173.17 108
2173.28 105
2173.39 100
2173.49 93
2173.60 86
2173.71 79
2173.81 73
2173.92 70
2174.03 70
2174.13 71
2174.24 74
2174.35 77
2174.46 79
2174.56 80
2174.67 79
2174.78 76
2174.88 73
2174.99 71
2175.10 72
2175.20 76
2175.31 83
2175.42 92
2175.52 102
2175.63 112
2175.74 120
2175.85 126
2175.95 131
2176.06 134
2176.17 136
2176.27 138
2176.38 138
2176.49 139
2176.59 138
2176.70 136
2176.81 134
2176.92 130
2177.02 124
2177.13 115
2177.24 104
2177.34 91
2177.45 76
2177.56 61
2177.66 48
2177.77 38
2177.88 33
2177.98 31
2178.09 35
2178.20 41
2178.31 51
2178.41 62
2178.52 73
2178.63 83
2178.73 91
2178.84 95
2178.95 95
2179.06 92
2179.16 87
2179.27 81
2179.38 77
2179.48 74
2179.59 74
2179.70 75
2179.80 77
2179.91 78
2180.02 76
2180.13 73
2180.23 66
2180.34 57
2180.45 47
2180.55 37
2180.66 29
2180.77 22
2180.88 19
2180.98 20
2181.09 23
2181.20 30
2181.30 39
2181.41 49
2181.52 60
2181.62 70
2181.73 80
2181.84 90
2181.95 99
2182.05 109
2182.16 119
2182.27 129
2182.37 138
2182.48 146
2182.59 151
2182.70 152
2182.80 149
2182.91 142
2183.02 132
2183.12 122
2183.23 112
2183.34 105
2183.45 101
2183.55 100
2183.66 100
2183.77 102
2183.87 104
2183.98 104
2184.09 102
2184.20 98
2184.30 92
2184.41 86
2184.52 78
2184.62 71
2184.73 64
2184.84 58
2184.95 52
2185.05 47
2185.16 42
2185.27 35
2185.37 29
2185.48 22
2185.59 17
2185.70 13
2185.80 11
2185.91 12
2186.02 15
2186.12 19
2186.23 23
2186.34 29
2186.45 34
2186.55 40
2186.66 47
2186.77 54
2186.88 62
2186.98 69
2187.09 75
2187.20 80
2187.30 84
2187.41 87
2187.52 89
2187.63 91
2187.73 91
2187.84 90
2187.95 86
2188.05 80
2188.16 71
2188.27 61
2188.38 52
2188.48 44
2188.59 38
2188.70 35
2188.81 35
2188.91 37
2189.02 39
2189.13 42
2189.23 45
2189.34 48
2189.45 52
2189.56 55
2189.66 59
2189.77 64
2189.88 69
2189.99 76
2190.09 85
2190.20 95
2190.31 106
2190.42 117
2190.52 127
2190.63 135
2190.74 141
2190.84 146
2190.95 148
2191.06 149
2191.17 148
2191.27 145
2191.38 140
2191.49 134
2191.60 125
2191.70 116
2191.81 106
2191.92 98
2192.03 91
2192.13 87
2192.24 85
2192.35 84
2192.45 83
2192.56 82
2192.67 79
2192.78 76
2192.88 73
2192.99 69
2193.10 67
2193.21 66
2193.31 68
2193.42 71
2193.53 76
2193.64 81
2193.74 86
2193.85 90
2193.96 93
2194.07 96
2194.17 100
2194.28 106
2194.39 112
2194.49 118
2194.60 123
2194.71 127
2194.82 127
2194.92 125
2195.03 119
2195.14 112
2195.25 104
2195.35 96
2195.46 89
2195.57 82
2195.68 75
2195.78 69
2195.89 64
2196.00 60
2196.11 57
2196.21 55
2196.32 54
2196.43 54
2196.54 54
2196.64 55
2196.75 56
2196.86 56
2196.97 56
2197.07 54
2197.18 51
2197.29 46
2197.40 41
2197.50 35
2197.61 28
2197.72 23
2197.83 18
2197.93 15
2198.04 13
2198.15 12
2198.26 13
2198.36 14
2198.47 15
2198.58 17
2198.69 19
2198.79 22
2198.90 24
2199.01 27
2199.12 30
2199.22 32
2199.33 34
2199.44 35
2199.55 35
2199.65 33
2199.76 30
2199.87 26
2199.98 22
2200.08 18
2200.19 15
2200.30 13
2200.41 12
2200.51 11
2200.62 8
2200.73 5
2200.84 0
2200.94 0
2201.05 0
2201.16 0
2201.27 0
2201.37 0
2201.48 0
2201.59 0
2201.70 7
2201.80 15
2201.91 22
2202.02 27
2202.13 30
2202.24 30
2202.34 30
2202.45 29
2202.56 28
2202.67 27
2202.77 27
2202.88 25
2202.99 23
2203.10 21
2203.20 18
2203.31 16
2203.42 16
2203.53 18
2203.63 21
2203.74 27
2203.85 33
2203.96 41
2204.06 49
2204.17 57
2204.28 65
2204.39 73
2204.50 79
2204.60 85
2204.71 88
2204.82 89
2204.93 88
2205.03 85
2205.14 80
2205.25 75
2205.36 70
2205.46 66
2205.57 63
2205.68 61
2205.79 61
2205.89 62
2206.00 64
2206.11 66
2206.22 67
2206.33 68
2206.43 66
2206.54 63
2206.65 58
2206.76 50
2206.86 42
2206.97 34
2207.08 27
2207.19 21
2207.30 18
2207.40 17
2207.51 18
2207.62 21
2207.73 25
2207.83 29
2207.94 33
2208.05 38
2208.16 44
2208.26 50
2208.37 58
2208.48 67
2208.59 75
2208.70 81
2208.80 84
2208.91 84
2209.02 80
2209.13 73
2209.23 64
2209.34 55
2209.45 48
2209.56 44
2209.67 43
2209.77 47
2209.88 55
2209.99 65
2210.10 75
2210.20 85
2210.31 94
2210.42 100
2210.53 103
2210.64 104
2210.74 104
2210.85 103
2210.96 101
2211.07 101
2211.17 101
2211.28 104
2211.39 108
2211.50 113
2211.61 119
2211.71 124
2211.82 129
2211.93 131
2212.04 132
2212.15 133
2212.25 133
2212.36 136
2212.47 139
2212.58 144
2212.68 148
2212.79 151
2212.90 151
2213.01 147
2213.12 139
2213.22 130
2213.33 119
2213.44 109
2213.55 101
2213.66 94
2213.76 88
2213.87 83
2213.98 78
2214.09 73
2214.19 68
2214.30 63
2214.41 59
2214.52 58
2214.63 58
2214.73 61
2214.84 65
2214.95 70
2215.06 75
2215.17 79
2215.27 83
2215.38 86
2215.49 87
2215.60 88
2215.71 87
2215.81 85
2215.92 81
2216.03 77
2216.14 72
2216.25 67
2216.35 63
2216.46 59
2216.57 57
2216.68 55
2216.78 53
2216.89 52
2217.00 49
2217.11 46
2217.22 44
2217.32 43
2217.43 43
2217.54 47
2217.65 53
2217.76 61
2217.86 71
2217.97 81
2218.08 90
2218.19 98
2218.30 104
2218.40 109
2218.51 114
2218.62 120
2218.73 127
2218.84 136
2218.94 146
2219.05 156
2219.16 167
2219.27 176
2219.38 185
2219.48 192
2219.59 198
2219.70 202
2219.81 203
2219.92 203
2220.02 201
2220.13 196
2220.24 190
2220.35 181
2220.46 171
2220.56 161
2220.67 152
2220.78 145
2220.89 141
2221.00 140
2221.11 142
2221.21 145
2221.32 149
2221.43 152
2221.54 153
2221.65 151
2221.75 146
2221.86 138
2221.97 128
2222.08 116
2222.19 103
2222.29 89
2222.40 75
2222.51 62
2222.62 51
2222.73 42
2222.83 35
2222.94 31
2223.05 29
2223.16 30
2223.27 33
2223.37 37
2223.48 42
2223.59 46
2223.70 49
2223.81 50
2223.92 49
2224.02 45
2224.13 41
2224.24 36
2224.35 34
2224.46 35
2224.56 41
2224.67 51
2224.78 65
2224.89 80
2225.00 95
2225.11 108
2225.21 116
2225.32 119
2225.43 116
2225.54 107
2225.65 95
2225.75 80
2225.86 66
2225.97 53
2226.08 44
2226.19 38
2226.29 35
2226.40 36
2226.51 38
2226.62 40
2226.73 43
2226.84 45
2226.94 46
2227.05 47
2227.16 48
2227.27 50
2227.38 54
2227.49 58
2227.59 63
2227.70 67
2227.81 72
2227.92 76
2228.03 79
2228.13 83
2228.24 88
2228.35 93
2228.46 99
2228.57 105
2228.68 111
2228.78 115
2228.89 118
2229.00 117
2229.11 114
2229.22 109
2229.33 103
2229.43 97
2229.54 91
2229.65 87
2229.76 86
2229.87 87
2229.97 89
2230.08 92
2230.19 94
2230.30 94
2230.41 91
2230.52 85
2230.62 75
2230.73 63
2230.84 48
2230.95 34
2231.06 19
2231.17 6
2231.27 0
2231.38 0
2231.49 0
2231.60 0
2231.71 0
2231.82 0
2231.92 0
2232.03 0
2232.14 0
2232.25 3
2232.36 7
2232.47 13
2232.57 21
2232.68 31
2232.79 43
2232.90 56
2233.01 69
2233.12 79
2233.22 87
2233.33 90
2233.44 88
2233.55 82
2233.66 72
2233.77 60
2233.87 48
2233.98 38
2234.09 33
2234.20 32
2234.31 35
2234.42 42
2234.52 51
2234.63 59
2234.74 66
2234.85 71
2234.96 75
2235.07 78
2235.18 82
2235.28 85
2235.39 90
2235.50 95
2235.61 101
2235.72 108
2235.83 116
2235.93 126
2236.04 138
2236.15 151
2236.26 164
2236.37 176
2236.48 185
2236.58 191
2236.69 191
2236.80 185
2236.91 174
2237.02 158
2237.13 139
2237.24 120
2237.34 101
2237.45 86
2237.56 75
2237.67 68
2237.78 66
2237.89 67
2237.99 70
2238.10 74
2238.21 79
2238.32 82
2238.43 85
2238.54 86
2238.65 84
2238.75 81
2238.86 75
2238.97 69
2239.08 62
2239.19 56
2239.30 53
2239.40 53
2239.51 55
2239.62 59
2239.73 63
2239.84 64
2239.95 61
2240.06 55
2240.16 47
2240.27 40
2240.38 36
2240.49 38
2240.60 48
2240.71 63
2240.82 83
2240.92 103
2241.03 122
2241.14 136
2241.25 145
2241.36 147
2241.47 144
2241.58 137
2241.68 127
2241.79 116
2241.90 104
2242.01 92
2242.12 81
2242.23 71
2242.34 61
2242.44 51
2242.55 41
2242.66 30
2242.77 19
2242.88 6
2242.99 0
2243.10 0
2243.20 0
2243.31 0
2243.42 0
2243.53 0
2243.64 0
2243.75 0
2243.86 7
2243.96 15
2244.07 21
2244.18 26
2244.29 31
2244.40 36
2244.51 42
2244.62 50
2244.72 57
2244.83 62
2244.94 67
2245.05 68
2245.16 68
2245.27 65
2245.38 61
2245.48 57
2245.59 53
2245.70 50
2245.81 48
2245.92 46
2246.03 43
2246.14 41
2246.25 37
2246.35 33
2246.46 30
2246.57 27
2246.68 26
2246.79 27
2246.90 27
2247.01 27
2247.11 24
2247.22 18
2247.33 10
2247.44 0
2247.55 0
2247.66 0
2247.77 0
2247.88 0
2247.98 0
2248.09 0
2248.20 9
2248.31 19
2248.42 28
2248.53 36
2248.64 43
2248.75 49
2248.85 54
2248.96 58
2249.07 62
2249.18 66
2249.29 69
2249.40 72
2249.51 75
2249.62 78
2249.72 81
2249.83 82
2249.94 83
2250.05 83
2250.16 82
2250.27 80
2250.38 77
2250.49 73
2250.59 68
2250.70 62
2250.81 54
2250.92 46
2251.03 39
2251.14 31
2251.25 25
2251.36 19
2251.46 14
2251.57 8
2251.68 3
2251.79 0
2251.90 0
2252.01 0
2252.12 0
2252.23 0
2252.34 4
2252.44 12
2252.55 21
2252.66 31
2252.77 41
2252.88 51
2252.99 60
2253.10 68
2253.21 75
2253.31 80
2253.42 84
2253.53 86
2253.64 86
2253.75 85
2253.86 83
2253.97 81
2254.08 78
2254.19 75
2254.29 70
2254.40 64
2254.51 57
2254.62 50
2254.73 44
2254.84 39
2254.95 36
2255.06 34
2255.17 33
2255.27 34
2255.38 36
2255.49 39
2255.60 44
2255.71 50
2255.82 59
2255.93 68
2256.04 77
2256.15 86
2256.25 94
2256.36 99
2256.47 103
2256.58 103
2256.69 100
2256.80 94
2256.91 84
2257.02 72
2257.13 58
2257.23 45
2257.34 33
2257.45 24
2257.56 17
2257.67 14
2257.78 13
2257.89 13
2258.00 12
2258.11 11
2258.22 10
2258.32 9
2258.43 10
2258.54 13
2258.65 19
2258.76 28
2258.87 38
2258.98 49
2259.09 58
2259.20 65
2259.30 69
2259.41 70
2259.52 68
2259.63 63
2259.74 58
2259.85 52
2259.96 48
2260.07 45
2260.18 44
2260.29 45
2260.39 49
2260.50 55
2260.61 62
2260.72 69
2260.83 75
2260.94 79
2261.05 80
2261.16 78
2261.27 72
2261.38 62
2261.48 50
2261.59 36
2261.70 22
2261.81 10
2261.92 0
2262.03 0
2262.14 0
2262.25 0
2262.36 0
2262.47 0
2262.58 7
2262.68 12
2262.79 16
2262.90 17
2263.01 15
2263.12 12
2263.23 7
2263.34 2
2263.45 0
2263.56 0
2263.67 0
2263.78 0
2263.88 1
2263.99 6
2264.10 12
2264.21 16
2264.32 20
2264.43 22
2264.54 21
2264.65 20
2264.76 16
2264.87 12
2264.98 7
2265.08 3
2265.19 0
2265.30 0
2265.41 0
2265.52 0
2265.63 0
2265.74 2
2265.85 6
2265.96 8
2266.07 9
2266.18 8
2266.29 5
2266.39 1
2266.50 0
2266.61 0
2266.72 0
2266.83 0
2266.94 0
2267.05 1
2267.16 8
2267.27 16
2267.38 24
2267.49 32
2267.60 39
2267.70 44
2267.81 46
2267.92 47
2268.03 45
2268.14 42
2268.25 38
2268.36 35
2268.47 33
2268.58 33
2268.69 34
2268.80 38
2268.91 42
2269.01 45
2269.12 48
2269.23 48
2269.34 46
2269.45 42
2269.56 37
2269.67 31
2269.78 27
2269.89 24
2270.00 25
2270.11 28
2270.22 34
2270.33 41
2270.43 50
2270.54 58
2270.65 67
2270.76 75
2270.87 82
2270.98 89
2271.09 97
2271.20 104
2271.31 112
2271.42 119
2271.53 126
2271.64 131
2271.75 133
2271.86 134
2271.96 133
2272.07 130
2272.18 126
2272.29 121
2272.40 117
2272.51 115
2272.62 113
2272.73 112
2272.84 111
2272.95 110
2273.06 109
2273.17 106
2273.28 103
2273.39 98
2273.49 93
2273.60 86
2273.71 79
2273.82 72
2273.93 65
2274.04 59
2274.15 56
2274.26 57
2274.37 60
2274.48 67
2274.59 75
2274.70 84
2274.81 92
2274.92 98
2275.03 102
2275.14 103
2275.24 102
2275.35 99
2275.46 95
2275.57 89
2275.68 84
2275.79 78
2275.90 73
2276.01 70
2276.12 70
2276.23 73
2276.34 79
2276.45 86
2276.56 94
2276.67 102
2276.78 110
2276.89 116
2276.99 120
2277.10 123
2277.21 124
2277.32 124
2277.43 121
2277.54 116
2277.65 109
2277.76 102
2277.87 94
2277.98 88
2278.09 83
2278.20 81
2278.31 82
2278.42 86
2278.53 91
2278.64 96
2278.75 99
2278.86 100
2278.96 97
2279.07 90
2279.18 82
2279.29 73
2279.40 65
2279.51 61
2279.62 61
2279.73 65
2279.84 73
2279.95 82
2280.06 92
2280.17 101
2280.28 109
2280.39 115
2280.50 119
2280.61 123
2280.72 126
2280.83 130
2280.94 134
2281.04 138
2281.15 143
2281.26 148
2281.37 154
2281.48 159
2281.59 165
2281.70 170
2281.81 174
2281.92 176
2282.03 176
2282.14 173
2282.25 167
2282.36 160
2282.47 151
2282.58 141
2282.69 131
2282.80 121
2282.91 112
2283.02 103
2283.13 97
2283.24 92
2283.34 89
2283.45 88
2283.56 87
2283.67 87
2283.78 85
2283.89 82
2284.00 78
2284.11 73
2284.22 67
2284.33 63
2284.44 59
2284.55 57
2284.66 55
2284.77 54
2284.88 51
2284.99 48
2285.10 42
2285.21 34
2285.32 24
2285.43 12
2285.54 0
2285.65 0
2285.76 0
2285.87 0
2285.98 0
2286.08 0
2286.19 0
2286.30 0
2286.41 0
2286.52 10
2286.63 22
2286.74 34
2286.85 46
2286.96 57
2287.07 67
2287.18 74
2287.29 78
2287.40 79
2287.51 77
2287.62 73
2287.73 67
2287.84 60
2287.95 54
2288.06 48
2288.17 46
2288.28 46
2288.39 48
2288.50 53
2288.61 59
2288.72 65
2288.83 71
2288.94 75
2289.05 79
2289.16 82
2289.27 86
2289.37 90
2289.48 93
2289.59 96
2289.70 97
2289.81 97
2289.92 95
2290.03 92
2290.14 89
2290.25 87
2290.36 87
2290.47 89
2290.58 92
2290.69 96
2290.80 99
2290.91 100
2291.02 99
2291.13 95
2291.24 88
2291.35 78
2291.46 67
2291.57 55
2291.68 44
2291.79 34
2291.90 27
2292.01 21
2292.12 17
2292.23 15
2292.34 15
2292.45 17
2292.56 20
2292.67 27
2292.78 36
2292.89 48
2293.00 61
2293.11 74
2293.22 85
2293.33 94
2293.44 99
2293.55 100
2293.66 99
2293.77 97
2293.88 95
2293.98 94
2294.09 93
2294.20 92
2294.31 90
2294.42 85
2294.53 79
2294.64 71
2294.75 63
2294.86 56
2294.97 49
2295.08 44
2295.19 40
2295.30 35
2295.41 28
2295.52 21
2295.63 13
2295.74 5
2295.85 0
2295.96 0
2296.07 1
2296.18 7
2296.29 17
2296.40 27
2296.51 37
2296.62 45
2296.73 49
2296.84 48
2296.95 44
2297.06 37
2297.17 27
2297.28 18
2297.39 10
2297.50 3
2297.61 0
2297.72 0
2297.83 0
2297.94 0
2298.05 0
2298.16 0
2298.27 0
2298.38 0
2298.49 0
2298.60 5
2298.71 13
2298.82 22
2298.93 30
2299.04 37
2299.15 42
2299.26 45
2299.37 47
2299.48 48
2299.59 49
2299.70 48
2299.81 46
2299.92 43
2300.03 38
2300.14 31
2300.25 25
2300.36 19
2300.47 15
2300.58 13
2300.69 15
2300.80 19
2300.91 26
2301.02 35
2301.13 46
2301.24 57
2301.35 68
2301.46 78
2301.57 86
2301.68 92
2301.79 95
2301.90 95
2302.01 93
2302.12 90
2302.23 86
2302.34 82
2302.45 77
2302.56 73
2302.67 69
2302.78 65
2302.89 62
2303.00 59
2303.11 57
2303.22 55
2303.33 52
2303.44 48
2303.55 42
2303.66 34
2303.77 26
2303.88 18
2303.99 12
2304.10 10
2304.21 13
2304.32 19
2304.43 29
2304.54 41
2304.65 55
2304.76 70
2304.87 85
2304.98 100
2305.09 114
2305.20 127
2305.31 138
2305.42 147
2305.53 152
2305.64 154
2305.75 154
2305.86 153
2305.97 152
2306.08 153
2306.19 156
2306.30 162
2306.41 170
2306.52 178
2306.63 183
2306.74 185
2306.85 183
2306.96 176
2307.07 168
2307.18 160
2307.29 153
2307.40 150
2307.51 150
2307.62 151
2307.73 154
2307.84 156
2307.95 157
2308.06 155
2308.17 151
2308.28 147
2308.39 142
2308.50 138
2308.61 135
2308.72 134
2308.83 132
2308.94 131
2309.05 130
2309.16 129
2309.27 127
2309.39 125
2309.50 122
2309.61 118
2309.72 113
2309.83 108
2309.94 103
2310.05 97
2310.16 93
2310.27 89
2310.38 86
2310.49 86
2310.60 87
2310.71 90
2310.82 96
2310.93 104
2311.04 113
2311.15 124
2311.26 135
2311.37 146
2311.48 155
2311.59 162
2311.70 165
2311.81 166
2311.92 162
2312.03 155
2312.14 145
2312.25 133
2312.36 120
2312.47 108
2312.58 97
2312.69 89
2312.80 83
2312.91 80
2313.02 78
2313.13 78
2313.24 78
2313.35 80
2313.46 84
2313.57 89
2313.68 96
2313.79 103
2313.90 109
2314.02 113
2314.13 114
2314.24 112
2314.35 108
2314.46 103
2314.57 100
2314.68 98
2314.79 98
2314.90 101
2315.01 104
2315.12 107
2315.23 110
2315.34 113
2315.45 114
2315.56 116
2315.67 116
2315.78 115
2315.89 112
2316.00 106
2316.11 97
2316.22 85
2316.33 71
2316.44 56
2316.55 43
2316.66 31
2316.77 23
2316.88 19
2316.99 18
2317.10 22
2317.21 28
2317.33 37
2317.44 47
2317.55 58
2317.66 68
2317.77 76
2317.88 83
2317.99 88
2318.10 90
2318.21 91
2318.32 89
2318.43 85
2318.54 78
2318.65 70
2318.76 61
2318.87 50
2318.98 40
2319.09 32
2319.20 27
2319.31 26
2319.42 28
2319.53 33
2319.64 39
2319.75 44
2319.86 49
2319.98 51
2320.09 52
2320.20 53
2320.31 56
2320.42 62
2320.53 72
2320.64 85
2320.75 100
2320.86 115
2320.97 129
2321.08 139
2321.19 144
2321.30 145
2321.41 141
2321.52 134
2321.63 126
2321.74 119
2321.85 113
2321.96 108
2322.07 107
2322.18 107
2322.29 110
2322.41 115
2322.52 120
2322.63 124
2322.74 127
2322.85 129
2322.96 129
2323.07 129
2323.18 130
2323.29 135
2323.40 144
2323.51 156
2323.62 171
2323.73 187
2323.84 200
2323.95 210
2324.06 216
2324.17 216
2324.28 212
2324.39 203
2324.51 192
2324.62 179
2324.73 164
2324.84 150
2324.95 138
2325.06 129
2325.17 123
2325.28 122
2325.39 123
2325.50 125
2325.61 127
2325.72 126
2325.83 124
2325.94 118
2326.05 112
2326.16 105
2326.27 99
2326.38 93
2326.50 86
2326.61 80
2326.72 72
2326.83 63
2326.94 52
2327.05 40
2327.16 28
2327.27 18
2327.38 9
2327.49 3
2327.60 0
2327.71 0
2327.82 0
2327.93 1
2328.04 0
2328.15 0
2328.27 0
2328.38 0
2328.49 0
2328.60 0
2328.71 0
2328.82 3
2328.93 10
2329.04 17
2329.15 22
2329.26 25
2329.37 26
2329.48 25
2329.59 25
2329.70 27
2329.81 30
2329.93 35
2330.04 40
2330.15 43
2330.26 44
2330.37 41
2330.48 34
2330.59 24
2330.70 13
2330.81 3
2330.92 0
2331.03 0
2331.14 0
2331.25 0
2331.36 5
2331.47 12
2331.59 19
2331.70 25
2331.81 30
2331.92 34
2332.03 38
2332.14 42
2332.25 47
2332.36 54
2332.47 62
2332.58 70
2332.69 78
2332.80 84
2332.91 88
2333.03 88
2333.14 84
2333.25 79
2333.36 75
2333.47 73
2333.58 76
2333.69 86
2333.80 100
2333.91 119
2334.02 138
2334.13 157
2334.24 173
2334.35 184
2334.47 193
2334.58 198
2334.69 203
2334.80 208
2334.91 213
2335.02 220
2335.13 229
2335.24 238
2335.35 248
2335.46 257
2335.57 265
2335.68 270
2335.79 273
2335.91 275
2336.02 275
2336.13 276
2336.24 276
2336.35 278
2336.46 281
2336.57 284
2336.68 287
2336.79 291
2336.90 293
2337.01 295
2337.12 294
2337.24 292
2337.35 286
2337.46 276
2337.57 262
2337.68 245
2337.79 224
2337.90 202
2338.01 180
2338.12 159
2338.23 140
2338.34 125
2338.45 114
2338.57 108
2338.68 105
2338.79 106
2338.90 110
2339.01 114
2339.12 118
2339.23 120
2339.34 121
2339.45 121
2339.56 120
2339.67 119
2339.79 119
2339.90 119
2340.01 118
2340.12 116
2340.23 112
2340.34 106
2340.45 98
2340.56 89
2340.67 82
2340.78 76
2340.89 74
2341.01 74
2341.12 76
2341.23 80
2341.34 85
2341.45 89
2341.56 92
2341.67 93
2341.78 94
2341.89 93
2342.00 90
2342.12 86
2342.23 81
2342.34 76
2342.45 71
2342.56 67
2342.67 66
2342.78 67
2342.89 71
2343.00 78
2343.11 86
2343.23 94
2343.34 100
2343.45 103
2343.56 102
2343.67 97
2343.78 89
2343.89 79
2344.00 69
2344.11 60
2344.22 55
2344.34 53
2344.45 55
2344.56 60
2344.67 68
2344.78 78
2344.89 87
2345.00 95
2345.11 101
2345.22 103
2345.33 101
2345.45 97
2345.56 91
2345.67 84
2345.78 77
2345.89 71
2346.00 66
2346.11 62
2346.22 58
2346.33 52
2346.44 46
2346.56 38
2346.67 29
2346.78 20
2346.89 11
2347.00 4
2347.11 0
2347.22 0
2347.33 0
2347.44 0
2347.56 0
2347.67 0
2347.78 0
2347.89 4
2348.00 12
2348.11 19
2348.22 25
2348.33 30
2348.44 33
2348.56 34
2348.67 36
2348.78 39
2348.89 43
2349.00 48
2349.11 54
2349.22 59
2349.33 63
2349.44 65
2349.56 65
2349.67 64
2349.78 64
2349.89 65
2350.00 67
2350.11 69
2350.22 73
2350.33 76
2350.45 77
2350.56 77
2350.67 75
2350.78 71
2350.89 66
2351.00 59
2351.11 52
2351.22 46
2351.33 42
2351.45 42
2351.56 46
2351.67 53
2351.78 62
2351.89 71
2352.00 77
2352.11 78
2352.22 74
2352.34 65
2352.45 54
2352.56 41
2352.67 28
2352.78 17
2352.89 8
2353.00 0
2353.11 0
2353.22 0
2353.34 0
2353.45 0
2353.56 0
2353.67 0
2353.78 0
2353.89 0
2354.00 11
2354.11 27
2354.23 43
2354.34 57
2354.45 67
2354.56 74
2354.67 75
2354.78 72
2354.89 65
2355.00 55
2355.12 45
2355.23 36
2355.34 31
2355.45 30
2355.56 35
2355.67 44
2355.78 55
2355.90 66
2356.01 75
2356.12 82
2356.23 85
2356.34 85
2356.45 84
2356.56 81
2356.67 77
2356.79 72
2356.90 66
2357.01 60
2357.12 54
2357.23 50
2357.34 49
2357.45 49
2357.56 50
2357.68 52
2357.79 52
2357.90 50
2358.01 46
2358.12 40
2358.23 34
2358.34 28
2358.46 24
2358.57 22
2358.68 25
2358.79 32
2358.90 42
2359.01 54
2359.12 67
2359.23 80
2359.35 90
2359.46 96
2359.57 99
2359.68 99
2359.79 97
2359.90 94
2360.01 90
2360.13 86
2360.24 82
2360.35 79
2360.46 77
2360.57 75
2360.68 75
2360.79 77
2360.91 80
2361.02 84
2361.13 89
2361.24 94
2361.35 98
2361.46 101
2361.57 102
2361.69 103
2361.80 103
2361.91 102
2362.02 101
2362.13 101
2362.24 99
2362.35 96
2362.47 92
2362.58 85
2362.69 75
2362.80 62
2362.91 47
2363.02 31
2363.13 15
2363.25 0
2363.36 0
2363.47 0
2363.58 0
2363.69 0
2363.80 0
2363.91 1
2364.03 9
2364.14 14
2364.25 16
2364.36 14
2364.47 9
2364.58 4
2364.70 0
2364.81 0
2364.92 5
2365.03 13
2365.14 25
2365.25 37
2365.36 47
2365.48 55
2365.59 60
2365.70 60
2365.81 59
2365.92 55
2366.03 52
2366.14 48
2366.26 44
2366.37 40
2366.48 35
2366.59 29
2366.70 24
2366.81 19
2366.93 18
2367.04 20
2367.15 25
2367.26 33
2367.37 43
2367.48 52
2367.60 60
2367.71 65
2367.82 67
2367.93 66
2368.04 65
2368.15 64
2368.26 64
2368.38 65
2368.49 66
2368.60 67
2368.71 65
2368.82 61
2368.93 54
2369.05 45
2369.16 36
2369.27 28
2369.38 20
2369.49 15
2369.60 12
2369.72 11
2369.83 11
2369.94 14
2370.05 17
2370.16 21
2370.27 25
2370.39 27
2370.50 28
2370.61 26
2370.72 24
2370.83 21
2370.94 19
2371.05 20
2371.17 23
2371.28 27
2371.39 31
2371.50 35
2371.61 36
2371.72 37
2371.84 37
2371.95 37
2372.06 41
2372.17 47
2372.28 56
2372.39 67
2372.51 77
2372.62 86
2372.73 92
2372.84 96
2372.95 99
2373.06 101
2373.18 105
2373.29 109
2373.40 114
2373.51 118
2373.62 120
2373.74 119
2373.85 115
2373.96 109
2374.07 101
2374.18 95
2374.29 92
2374.41 94
2374.52 101
2374.63 113
2374.74 127
2374.85 143
2374.96 158
2375.08 169
2375.19 176
2375.30 177
2375.41 175
2375.52 169
2375.63 162
2375.75 154
2375.86 147
2375.97 140
2376.08 134
2376.19 127
2376.31 120
2376.42 111
2376.53 101
2376.64 91
2376.75 83
2376.86 77
2376.98 73
2377.09 71
2377.20 72
2377.31 73
2377.42 73
2377.53 72
2377.65 69
2377.76 65
2377.87 59
2377.98 55
2378.09 51
2378.21 49
2378.32 48
2378.43 49
2378.54 50
2378.65 49
2378.76 48
2378.88 46
2378.99 45
2379.10 44
2379.21 45
2379.32 48
2379.44 51
2379.55 55
2379.66 57
2379.77 58
2379.88 57
2380.00 57
2380.11 58
2380.22 60
2380.33 62
2380.44 65
2380.55 66
2380.67 65
2380.78 61
2380.89 54
2381.00 47
2381.11 40
2381.23 36
2381.34 34
2381.45 36
2381.56 41
2381.67 50
2381.79 59
2381.90 70
2382.01 79
2382.12 88
2382.23 95
2382.34 99
2382.46 102
2382.57 104
2382.68 103
2382.79 101
2382.90 98
2383.02 93
2383.13 87
2383.24 80
2383.35 74
2383.46 68
2383.58 64
2383.69 62
2383.80 64
2383.91 68
2384.02 75
2384.14 83
2384.25 92
2384.36 101
2384.47 108
2384.58 113
2384.70 116
2384.81 118
2384.92 119
2385.03 121
2385.14 125
2385.26 132
2385.37 142
2385.48 156
2385.59 173
2385.70 194
2385.82 217
2385.93 242
2386.04 268
2386.15 295
2386.26 323
2386.38 351
2386.49 379
2386.60 407
2386.71 435
2386.82 463
2386.94 489
2387.05 513
2387.16 535
2387.27 555
2387.38 574
2387.50 592
2387.61 610
2387.72 626
2387.83 641
2387.94 653
2388.06 661
2388.17 665
2388.28 665
2388.39 662
2388.50 659
2388.62 657
2388.73 655
2388.84 655
2388.95 655
2389.06 653
2389.18 649
2389.29 640
2389.40 628
2389.51 612
2389.62 595
2389.74 577
2389.85 559
2389.96 542
2390.07 523
2390.19 503
2390.30 482
2390.41 459
2390.52 436
2390.63 414
2390.75 394
2390.86 377
2390.97 363
2391.08 351
2391.19 340
2391.31 330
2391.42 320
2391.53 310
2391.64 302
2391.75 295
2391.87 291
2391.98 290
2392.09 290
2392.20 293
2392.32 295
2392.43 297
2392.54 297
2392.65 295
2392.76 289
2392.88 279
2392.99 267
2393.10 252
2393.21 236
2393.32 221
2393.44 207
2393.55 196
2393.66 188
2393.77 181
2393.89 176
2394.00 169
2394.11 161
2394.22 153
2394.33 144
2394.45 135
2394.56 129
2394.67 126
2394.78 126
2394.90 128
2395.01 133
2395.12 137
2395.23 140
2395.34 141
2395.46 139
2395.57 135
2395.68 129
2395.79 124
2395.91 120
2396.02 120
2396.13 123
2396.24 128
2396.35 136
2396.47 143
2396.58 149
2396.69 152
2396.80 152
2396.92 150
2397.03 145
2397.14 140
2397.25 135
2397.36 129
2397.48 123
2397.59 116
2397.70 110
2397.81 103
2397.93 98
2398.04 93
2398.15 89
2398.26 85
2398.38 81
2398.49 76
2398.60 72
2398.71 68
2398.82 67
2398.94 69
2399.05 72
2399.16 77
2399.27 82
2399.39 86
2399.50 88
2399.61 89
2399.72 89
2399.84 89
2399.95 90
2400.06 93
2400.17 96
2400.28 99
2400.40 102
2400.51 104
2400.62 105
2400.73 104
2400.85 101
2400.96 96
2401.07 90
2401.18 82
2401.30 74
2401.41 67
2401.52 62
2401.63 59
2401.75 59
2401.86 63
2401.97 70
2402.08 79
2402.19 87
2402.31 92
2402.42 94
2402.53 91
2402.64 82
2402.76 69
2402.87 53
2402.98 37
2403.09 22
2403.21 9
2403.32 2
2403.43 0
2403.54 0
2403.66 0
2403.77 0
2403.88 0
2403.99 0
2404.11 0
2404.22 0
2404.33 0
2404.44 0
2404.56 3
2404.67 11
2404.78 21
2404.89 32
2405.00 40
2405.12 47
2405.23 51
2405.34 52
2405.45 53
2405.57 53
2405.68 54
2405.79 56
2405.90 60
2406.02 66
2406.13 72
2406.24 79
2406.35 84
2406.47 87
2406.58 88
2406.69 87
2406.80 83
2406.92 79
2407.03 75
2407.14 73
2407.25 75
2407.37 80
2407.48 89
2407.59 100
2407.70 110
2407.82 119
2407.93 123
2408.04 123
2408.15 119
2408.27 112
2408.38 103
2408.49 94
2408.60 86
2408.72 80
2408.83 74
2408.94 68
2409.05 62
2409.17 54
2409.28 45
2409.39 34
2409.50 22
2409.62 12
2409.73 3
2409.84 0
2409.95 0
2410.07 0
2410.18 0
2410.29 5
2410.41 10
2410.52 15
2410.63 20
2410.74 25
2410.86 29
2410.97 35
2411.08 41
2411.19 47
2411.31 53
2411.42 59
2411.53 63
2411.64 66
2411.76 67
2411.87 67
2411.98 66
2412.09 65
2412.21 63
2412.32 61
2412.43 59
2412.54 57
2412.66 55
2412.77 53
2412.88 52
2413.00 52
2413.11 52
2413.22 51
2413.33 49
2413.45 47
2413.56 43
2413.67 39
2413.78 35
2413.90 30
2414.01 24
2414.12 18
2414.23 12
2414.35 7
2414.46 4
2414.57 5
2414.68 10
2414.80 20
2414.91 32
2415.02 46
2415.14 59
2415.25 69
2415.36 77
2415.47 81
2415.59 82
2415.70 80
2415.81 78
2415.92 75
2416.04 73
2416.15 73
2416.26 76
2416.38 82
2416.49 92
2416.60 104
2416.71 117
2416.83 130
2416.94 140
2417.05 146
2417.16 147
2417.28 145
2417.39 140
2417.50 132
2417.62 122
2417.73 110
2417.84 98
2417.95 85
2418.07 73
2418.18 62
2418.29 52
2418.40 43
2418.52 35
2418.63 26
2418.74 16
2418.86 6
2418.97 0
2419.08 0
2419.19 0
2419.31 0
2419.42 0
2419.53 0
2419.64 0
2419.76 0
2419.87 7
2419.98 19
2420.10 31
2420.21 41
2420.32 50
2420.43 56
2420.55 59
2420.66 61
2420.77 62
2420.89 62
2421.00 63
2421.11 63
2421.22 64
2421.34 64
2421.45 64
2421.56 63
2421.68 61
2421.79 58
2421.90 54
2422.01 49
2422.13 43
2422.24 38
2422.35 32
2422.47 28
2422.58 27
2422.69 30
2422.80 36
2422.92 45
2423.03 56
2423.14 67
2423.26 77
2423.37 85
2423.48 91
2423.59 95
2423.71 98
2423.82 103
2423.93 108
2424.05 113
2424.16 117
2424.27 119
2424.38 119
2424.50 114
2424.61 107
2424.72 97
2424.84 86
2424.95 75
2425.06 66
2425.17 57
2425.29 51
2425.40 44
2425.51 39
2425.63 34
2425.74 30
2425.85 27
2425.97 27
2426.08 30
2426.19 35
2426.30 43
2426.42 53
2426.53 63
2426.64 73
2426.76 82
2426.87 90
2426.98 96
2427.09 101
2427.21 106
2427.32 110
2427.43 114
2427.55 118
2427.66 123
2427.77 129
2427.89 136
2428.00 144
2428.11 151
2428.22 157
2428.34 161
2428.45 161
2428.56 157
2428.68 150
2428.79 142
2428.90 134
2429.02 128
2429.13 125
2429.24 125
2429.35 128
2429.47 131
2429.58 133
2429.69 133
2429.81 129
2429.92 122
2430.03 111
2430.15 98
2430.26 84
2430.37 71
2430.48 59
2430.60 50
2430.71 44
2430.82 40
2430.94 39
2431.05 41
2431.16 44
2431.28 49
2431.39 56
2431.50 65
2431.61 74
2431.73 82
2431.84 90
2431.95 95
2432.07 98
2432.18 99
2432.29 99
2432.41 99
2432.52 100
2432.63 103
2432.75 106
2432.86 108
2432.97 109
2433.09 107
2433.20 102
2433.31 92
2433.42 80
2433.54 65
2433.65 48
2433.76 32
2433.88 19
2433.99 9
2434.10 5
2434.22 8
2434.33 16
2434.44 30
2434.56 47
2434.67 67
2434.78 86
2434.89 104
2435.01 120
2435.12 132
2435.23 142
2435.35 149
2435.46 154
2435.57 156
2435.69 156
2435.80 153
2435.91 148
2436.03 142
2436.14 136
2436.25 130
2436.37 127
2436.48 126
2436.59 127
2436.71 131
2436.82 135
2436.93 140
2437.05 144
2437.16 146
2437.27 147
2437.38 146
2437.50 144
2437.61 140
2437.72 137
2437.84 134
2437.95 132
2438.06 131
2438.18 133
2438.29 135
2438.40 137
2438.52 140
2438.63 141
2438.74 142
2438.86 140
2438.97 138
2439.08 136
2439.20 134
2439.31 133
2439.42 132
2439.54 130
2439.65 127
2439.76 123
2439.88 116
2439.99 108
2440.10 98
2440.22 88
2440.33 78
2440.44 70
2440.56 61
2440.67 54
2440.78 49
2440.90 45
2441.01 44
2441.12 45
2441.24 50
2441.35 57
2441.46 67
2441.57 77
2441.69 87
2441.80 96
2441.91 103
2442.03 108
2442.14 112
2442.25 113
2442.37 114
2442.48 114
2442.59 113
2442.71 111
2442.82 110
2442.93 108
2443.05 105
2443.16 101
2443.27 96
2443.39 90
2443.50 82
2443.61 74
2443.73 66
2443.84 60
2443.95 57
2444.07 57
2444.18 63
2444.29 73
2444.41 88
2444.52 106
2444.63 125
2444.75 145
2444.86 164
2444.97 181
2445.09 195
2445.20 207
2445.32 215
2445.43 221
2445.54 223
2445.66 224
2445.77 222
2445.88 220
2446.00 217
2446.11 216
2446.22 215
2446.34 216
2446.45 218
2446.56 221
2446.68 226
2446.79 231
2446.90 237
2447.02 244
2447.13 251
2447.24 259
2447.36 267
2447.47 275
2447.58 283
2447.70 291
2447.81 298
2447.92 304
2448.04 308
2448.15 310
2448.26 309
2448.38 306
2448.49 301
2448.60 296
2448.72 290
2448.83 284
2448.94 278
2449.06 273
2449.17 267
2449.29 262
2449.40 256
2449.51 251
2449.63 245
2449.74 238
2449.85 230
2449.97 221
2450.08 211
2450.19 201
2450.31 192
2450.42 187
2450.53 185
2450.65 187
2450.76 192
2450.87 199
2450.99 205
2451.10 210
2451.21 211
2451.33 208
2451.44 200
2451.56 190
2451.67 176
2451.78 161
2451.90 145
2452.01 130
2452.12 118
2452.24 109
2452.35 103
2452.46 101
2452.58 101
2452.69 103
2452.80 105
2452.92 105
2453.03 105
2453.14 104
2453.26 104
2453.37 104
2453.49 105
2453.60 107
2453.71 109
2453.83 112
2453.94 115
2454.05 117
2454.17 119
2454.28 119
2454.39 120
2454.51 119
2454.62 119
2454.73 119
2454.85 119
2454.96 119
2455.08 120
2455.19 122
2455.30 122
2455.42 122
2455.53 120
2455.64 115
2455.76 108
2455.87 100
2455.98 89
2456.10 78
2456.21 66
2456.33 56
2456.44 46
2456.55 38
2456.67 31
2456.78 26
2456.89 22
2457.01 19
2457.12 18
2457.23 17
2457.35 19
2457.46 22
2457.58 27
2457.69 33
2457.80 39
2457.92 45
2458.03 49
2458.14 52
2458.26 54
2458.37 55
2458.49 57
2458.60 60
2458.71 65
2458.83 72
2458.94 80
2459.05 88
2459.17 96
2459.28 102
2459.39 107
2459.51 110
2459.62 110
2459.74 109
2459.85 106
2459.96 99
2460.08 91
2460.19 80
2460.30 69
2460.42 56
2460.53 44
2460.65 34
2460.76 26
2460.87 21
2460.99 19
2461.10 21
2461.21 26
2461.33 33
2461.44 41
2461.56 47
2461.67 52
2461.78 54
2461.90 53
2462.01 50
2462.12 44
2462.24 38
2462.35 30
2462.47 22
2462.58 14
2462.69 6
2462.81 0
2462.92 0
2463.03 0
2463.15 0
2463.26 0
2463.38 5
2463.49 14
2463.60 24
2463.72 35
2463.83 45
2463.95 56
2464.06 64
2464.17 72
2464.29 77
2464.40 81
2464.51 84
2464.63 86
2464.74 89
2464.86 91
2464.97 93
2465.08 95
2465.20 95
2465.31 93
2465.43 88
2465.54 80
2465.65 69
2465.77 55
2465.88 38
2465.99 21
2466.11 3
2466.22 0
2466.34 0
2466.45 0
2466.56 0
2466.68 0
2466.79 0
2466.91 0
2467.02 0
2467.13 13
2467.25 26
2467.36 36
2467.47 44
2467.59 51
2467.70 56
2467.82 62
2467.93 68
2468.04 74
2468.16 82
2468.27 90
2468.39 97
2468.50 103
2468.61 107
2468.73 108
2468.84 108
2468.96 105
2469.07 102
2469.18 97
2469.30 92
2469.41 87
2469.53 83
2469.64 80
2469.75 79
2469.87 81
2469.98 85
2470.10 89
2470.21 93
2470.32 96
2470.44 96
2470.55 93
2470.66 88
2470.78 82
2470.89 75
2471.01 69
2471.12 64
2471.23 58
2471.35 53
2471.46 47
2471.58 40
2471.69 33
2471.80 25
2471.92 19
2472.03 15
2472.15 14
2472.26 15
2472.37 17
2472.49 20
2472.60 23
2472.72 24
2472.83 22
2472.94 17
2473.06 9
2473.17 0
2473.29 0
2473.40 0
2473.51 0
2473.63 0
2473.74 0
2473.86 0
2473.97 0
2474.09 14
2474.20 32
2474.31 48
2474.43 60
2474.54 67
2474.66 69
2474.77 66
2474.88 59
2475.00 50
2475.11 42
2475.23 35
2475.34 30
2475.45 28
2475.57 27
2475.68 28
2475.80 30
2475.91 33
2476.02 38
2476.14 43
2476.25 51
2476.37 59
2476.48 68
2476.59 76
2476.71 84
2476.82 90
2476.94 96
2477.05 101
2477.17 105
2477.28 109
2477.39 113
2477.51 116
2477.62 118
2477.74 119
2477.85 118
2477.96 118
2478.08 118
2478.19 120
2478.31 125
2478.42 132
2478.54 141
2478.65 152
2478.76 163
2478.88 173
2478.99 182
2479.11 190
2479.22 195
2479.33 198
2479.45 199
2479.56 199
2479.68 198
2479.79 197
2479.91 195
2480.02 194
2480.13 193
2480.25 193
2480.36 193
2480.48 193
2480.59 193
2480.70 192
2480.82 190
2480.93 188
2481.05 185
2481.16 183
2481.28 182
2481.39 181
2481.50 180
2481.62 178
2481.73 175
2481.85 171
2481.96 165
2482.08 159
2482.19 152
2482.30 145
2482.42 140
2482.53 135
2482.65 132
2482.76 129
2482.87 127
2482.99 124
2483.10 122
2483.22 119
2483.33 116
2483.45 113
2483.56 110
2483.67 106
2483.79 102
2483.90 97
2484.02 91
2484.13 84
2484.25 78
2484.36 71
2484.47 65
2484.59 60
2484.70 57
2484.82 54
2484.93 52
2485.05 50
2485.16 50
2485.27 50
2485.39 50
2485.50 52
2485.62 54
2485.73 55
2485.85 56
2485.96 56
2486.07 55
2486.19 54
2486.30 54
2486.42 55
2486.53 58
2486.65 64
2486.76 71
2486.88 79
2486.99 87
2487.10 94
2487.22 101
2487.33 106
2487.45 110
2487.56 112
2487.68 112
2487.79 110
2487.90 105
2488.02 100
2488.13 93
2488.25 89
2488.36 86
2488.48 86
2488.59 88
2488.70 93
2488.82 98
2488.93 103
2489.05 105
2489.16 105
2489.28 102
2489.39 98
2489.51 94
2489.62 92
2489.73 93
2489.85 97
2489.96 104
2490.08 114
2490.19 124
2490.31 134
2490.42 142
2490.54 147
2490.65 150
2490.76 149
2490.88 146
2490.99 142
2491.11 139
2491.22 137
2491.34 138
2491.45 143
2491.57 151
2491.68 161
2491.79 169
2491.91 175
2492.02 176
2492.14 173
2492.25 167
2492.37 160
2492.48 153
2492.60 148
2492.71 146
2492.82 147
2492.94 151
2493.05 157
2493.17 162
2493.28 166
2493.40 168
2493.51 169
2493.63 168
2493.74 167
2493.85 166
2493.97 164
2494.08 163
2494.20 162
2494.31 160
2494.43 157
2494.54 153
2494.66 150
2494.77 148
2494.89 149
2495.00 152
2495.11 157
2495.23 163
2495.34 169
2495.46 174
2495.57 176
2495.69 175
2495.80 171
2495.92 163
2496.03 153
2496.15 141
2496.26 127
2496.37 111
2496.49 96
2496.60 82
2496.72 72
2496.83 67
2496.95 66
2497.06 71
2497.18 80
2497.29 92
2497.41 106
2497.52 120
2497.63 134
2497.75 148
2497.86 161
2497.98 174
2498.09 184
2498.21 194
2498.32 200
2498.44 204
2498.55 204
2498.67 200
2498.78 193
2498.90 185
2499.01 176
2499.12 168
2499.24 161
2499.35 155
2499.47 151
2499.58 145
2499.70 138
2499.81 129
2499.93 118
2500.04 107
2500.16 97
2500.27 91
2500.39 91
2500.50 95
2500.62 105
2500.73 118
2500.84 132
2500.96 146
2501.07 158
2501.19 169
2501.30 177
2501.42 184
2501.53 188
2501.65 189
2501.76 188
2501.88 184
2501.99 178
2502.11 171
2502.22 164
2502.34 157
2502.45 152
2502.56 149
2502.68 146
2502.79 143
2502.91 138
2503.02 132
2503.14 125
2503.25 116
2503.37 107
2503.48 100
2503.60 95
2503.71 92
2503.83 91
2503.94 91
2504.06 90
2504.17 87
2504.29 81
2504.40 73
2504.52 63
2504.63 53
2504.74 44
2504.86 37
2504.97 34
2505.09 33
2505.20 34
2505.32 37
2505.43 41
2505.55 43
2505.66 45
2505.78 45
2505.89 42
2506.01 38
2506.12 34
2506.24 30
2506.35 28
2506.47 29
2506.58 32
2506.70 36
2506.81 40
2506.93 42
2507.04 40
2507.15 36
2507.27 30
2507.38 25
2507.50 23
2507.61 25
2507.73 31
2507.84 41
2507.96 52
2508.07 62
2508.19 69
2508.30 71
2508.42 69
2508.53 64
2508.65 57
2508.76 49
2508.88 43
2508.99 38
2509.11 36
2509.22 35
2509.34 34
2509.45 33
2509.57 30
2509.68 25
2509.80 19
2509.91 12
2510.03 5
2510.14 0
2510.26 0
2510.37 0
2510.49 0
2510.60 0
2510.72 0
2510.83 0
2510.95 0
2511.06 0
2511.17 6
2511.29 12
2511.40 19
2511.52 25
2511.63 31
2511.75 38
2511.86 47
2511.98 56
2512.09 66
2512.21 77
2512.32 85
2512.44 91
2512.55 94
2512.67 93
2512.78 90
2512.90 86
2513.01 82
2513.13 78
2513.24 75
2513.36 71
2513.47 66
2513.59 59
2513.70 50
2513.82 40
2513.93 30
2514.05 24
2514.16 23
2514.28 29
2514.39 39
2514.51 54
2514.62 70
2514.74 85
2514.85 95
2514.97 101
2515.08 103
2515.20 103
2515.31 103
2515.43 106
2515.54 110
2515.66 117
2515.77 122
2515.89 126
2516.00 125
2516.12 120
2516.23 112
2516.35 103
2516.46 94
2516.58 90
2516.69 90
2516.81 94
2516.92 103
2517.04 114
2517.15 125
2517.27 136
2517.38 145
2517.50 150
2517.61 151
2517.73 148
2517.84 142
2517.96 135
2518.07 128
2518.19 123
2518.30 121
2518.42 121
2518.53 124
2518.65 127
2518.76 131
2518.88 132
2518.99 132
2519.11 129
2519.22 124
2519.34 117
2519.45 109
2519.57 101
2519.68 95
2519.80 92
2519.91 91
2520.03 93
2520.15 98
2520.26 103
2520.38 107
2520.49 109
2520.61 109
2520.72 107
2520.84 105
2520.95 103
2521.07 101
2521.18 100
2521.30 99
2521.41 99
2521.53 100
2521.64 101
2521.76 103
2521.87 108
2521.99 115
2522.10 124
2522.22 134
2522.33 145
2522.45 154
2522.56 160
2522.68 165
2522.79 167
2522.91 168
2523.02 170
2523.14 172
2523.25 175
2523.37 179
2523.48 184
2523.60 188
2523.71 190
2523.83 189
2523.95 185
2524.06 177
2524.18 168
2524.29 157
2524.41 145
2524.52 135
2524.64 127
2524.75 122
2524.87 121
2524.98 122
2525.10 126
2525.21 131
2525.33 136
2525.44 141
2525.56 144
2525.67 146
2525.79 146
2525.90 146
2526.02 146
2526.13 147
2526.25 150
2526.36 155
2526.48 163
2526.60 173
2526.71 186
2526.83 200
2526.94 213
2527.06 224
2527.17 231
2527.29 233
2527.40 229
2527.52 222
2527.63 214
2527.75 207
2527.86 204
2527.98 206
2528.09 213
2528.21 223
2528.32 235
2528.44 247
2528.55 258
2528.67 268
2528.79 278
2528.90 290
2529.02 305
2529.13 324
2529.25 347
2529.36 374
2529.48 402
2529.59 432
2529.71 461
2529.82 488
2529.94 513
2530.05 535
2530.17 554
2530.28 571
2530.40 585
2530.52 596
2530.63 605
2530.75 613
2530.86 622
2530.98 632
2531.09 644
2531.21 658
2531.32 674
2531.44 691
2531.55 706
2531.67 719
2531.78 726
2531.90 729
2532.01 725
2532.13 718
2532.25 706
2532.36 692
2532.48 677
2532.59 662
2532.71 648
2532.82 636
2532.94 626
2533.05 618
2533.17 613
2533.28 610
2533.40 606
2533.52 601
2533.63 593
2533.75 580
2533.86 561
2533.98 537
2534.09 510
2534.21 482
2534.32 454
2534.44 431
2534.55 413
2534.67 403
2534.78 401
2534.90 407
2535.02 420
2535.13 440
2535.25 466
2535.36 496
2535.48 530
2535.59 567
2535.71 606
2535.82 646
2535.94 687
2536.05 730
2536.17 776
2536.29 826
2536.40 882
2536.52 945
2536.63 1016
2536.75 1097
2536.86 1190
2536.98 1294
2537.09 1410
2537.21 1538
2537.32 1677
2537.44 1825
2537.56 1981
2537.67 2141
2537.79 2305
2537.90 2472
2538.02 2639
2538.13 2805
2538.25 2966
2538.36 3118
2538.48 3257
2538.60 3377
2538.71 3475
2538.83 3552
2538.94 3608
2539.06 3650
2539.17 3682
2539.29 3710
2539.40 3738
2539.52 3766
2539.64 3794
2539.75 3819
2539.87 3836
2539.98 3845
2540.10 3845
2540.21 3834
2540.33 3814
2540.44 3785
2540.56 3749
2540.68 3705
2540.79 3653
2540.91 3593
2541.02 3525
2541.14 3447
2541.25 3361
2541.37 3268
2541.48 3170
2541.60 3069
2541.72 2969
2541.83 2873
2541.95 2782
2542.06 2695
2542.18 2613
2542.29 2533
2542.41 2451
2542.53 2365
2542.64 2275
2542.76 2180
2542.87 2083
2542.99 1987
2543.10 1894
2543.22 1805
2543.33 1722
2543.45 1642
2543.57 1566
2543.68 1492
2543.80 1419
2543.91 1348
2544.03 1278
2544.14 1210
2544.26 1145
2544.38 1083
2544.49 1025
2544.61 969
2544.72 916
2544.84 865
2544.95 815
2545.07 768
2545.18 720
2545.30 674
2545.42 627
2545.53 582
2545.65 538
2545.76 497
2545.88 460
2545.99 428
2546.11 402
2546.23 382
2546.34 367
2546.46 358
2546.57 352
2546.69 348
2546.80 345
2546.92 342
2547.04 336
2547.15 330
2547.27 322
2547.38 314
2547.50 306
2547.61 298
2547.73 291
2547.85 283
2547.96 274
2548.08 264
2548.19 255
2548.31 245
2548.42 238
2548.54 233
2548.66 229
2548.77 227
2548.89 225
2549.00 221
2549.12 214
2549.24 204
2549.35 192
2549.47 177
2549.58 162
2549.70 148
2549.81 136
2549.93 126
2550.05 118
2550.16 112
2550.28 108
2550.39 104
2550.51 101
2550.62 98
2550.74 96
2550.86 96
2550.97 96
2551.09 98
2551.20 102
2551.32 107
2551.44 113
2551.55 117
2551.67 121
2551.78 122
2551.90 121
2552.01 116
2552.13 110
2552.25 101
2552.36 92
2552.48 83
2552.59 75
2552.71 68
2552.83 63
2552.94 59
2553.06 56
2553.17 54
2553.29 51
2553.40 49
2553.52 47
2553.64 47
2553.75 47
2553.87 49
2553.98 52
2554.10 54
2554.22 56
2554.33 57
2554.45 56
2554.56 54
2554.68 51
2554.80 49
2554.91 48
2555.03 47
2555.14 46
2555.26 44
2555.37 40
2555.49 34
2555.61 26
2555.72 17
2555.84 8
2555.95 0
2556.07 0
2556.19 0
2556.30 0
2556.42 0
2556.53 0
2556.65 0
2556.77 0
2556.88 0
2557.00 3
2557.11 5
2557.23 8
2557.35 11
2557.46 14
2557.58 16
2557.69 18
2557.81 18
2557.93 18
2558.04 17
2558.16 18
2558.27 21
2558.39 25
2558.50 30
2558.62 36
2558.74 41
2558.85 45
2558.97 47
2559.08 48
2559.20 48
2559.32 48
2559.43 46
2559.55 43
2559.66 39
2559.78 34
2559.90 27
2560.01 20
2560.13 15
2560.24 12
2560.36 11
2560.48 13
2560.59 17
2560.71 23
2560.83 29
2560.94 34
2561.06 39
2561.17 44
2561.29 47
2561.41 50
2561.52 52
2561.64 53
2561.75 52
2561.87 50
2561.99 46
2562.10 41
2562.22 35
2562.33 29
2562.45 25
2562.57 24
2562.68 25
2562.80 30
2562.91 38
2563.03 48
2563.15 59
2563.26 70
2563.38 81
2563.49 90
2563.61 98
2563.73 104
2563.84 110
2563.96 115
2564.07 119
2564.19 123
2564.31 126
2564.42 129
2564.54 133
2564.66 136
2564.77 141
2564.89 147
2565.00 155
2565.12 165
2565.24 177
2565.35 189
2565.47 200
2565.58 209
2565.70 215
2565.82 217
2565.93 215
2566.05 210
2566.17 203
2566.28 195
2566.40 186
2566.51 176
2566.63 164
2566.75 151
2566.86 137
2566.98 123
2567.09 110
2567.21 99
2567.33 92
2567.44 90
2567.56 91
2567.68 95
2567.79 99
2567.91 104
2568.02 108
2568.14 110
2568.26 111
2568.37 111
2568.49 110
2568.61 107
2568.72 102
2568.84 95
2568.95 86
2569.07 75
2569.19 64
2569.30 54
2569.42 46
2569.53 41
2569.65 39
2569.77 38
2569.88 39
2570.00 39
2570.12 39
2570.23 37
2570.35 34
2570.46 31
2570.58 29
2570.70 29
2570.81 30
2570.93 33
2571.05 36
2571.16 37
2571.28 35
2571.39 30
2571.51 20
2571.63 9
2571.74 0
2571.86 0
2571.98 0
2572.09 0
2572.21 0
2572.33 0
2572.44 12
2572.56 26
2572.67 38
2572.79 48
2572.91 54
2573.02 57
2573.14 58
2573.26 57
2573.37 58
2573.49 62
2573.60 68
2573.72 77
2573.84 87
2573.95 96
2574.07 103
2574.19 109
2574.30 111
2574.42 112
2574.54 112
2574.65 113
2574.77 114
2574.88 116
2575.00 119
2575.12 121
2575.23 122
2575.35 120
2575.47 114
2575.58 105
2575.70 93
2575.81 80
2575.93 68
2576.05 58
2576.16 53
2576.28 54
2576.40 61
2576.51 72
2576.63 85
2576.75 98
2576.86 110
2576.98 118
2577.10 123
2577.21 125
2577.33 126
2577.44 126
2577.56 125
2577.68 125
2577.79 123
2577.91 120
2578.03 115
2578.14 108
2578.26 98
2578.38 88
2578.49 79
2578.61 72
2578.73 69
2578.84 69
2578.96 72
2579.07 79
2579.19 87
2579.31 97
2579.42 105
2579.54 112
2579.66 115
2579.77 116
2579.89 113
2580.01 108
2580.12 101
2580.24 94
2580.36 86
2580.47 78
2580.59 68
2580.70 56
2580.82 43
2580.94 28
2581.05 14
2581.17 1
2581.29 0
2581.40 0
2581.52 0
2581.64 0
2581.75 3
2581.87 12
2581.99 22
2582.10 31
2582.22 39
2582.34 45
2582.45 50
2582.57 54
2582.69 56
2582.80 57
2582.92 57
2583.03 56
2583.15 54
2583.27 51
2583.38 48
2583.50 45
2583.62 43
2583.73 41
2583.85 38
2583.97 35
2584.08 30
2584.20 25
2584.32 19
2584.43 14
2584.55 9
2584.67 6
2584.78 5
2584.90 6
2585.02 8
2585.13 8
2585.25 8
2585.37 6
2585.48 2
2585.60 0
2585.72 0
2585.83 0
2585.95 0
2586.07 0
2586.18 0
2586.30 0
2586.42 5
2586.53 10
2586.65 13
2586.77 14
2586.88 13
2587.00 10
2587.12 6
2587.23 1
2587.35 0
2587.47 0
2587.58 0
2587.70 0
2587.82 0
2587.93 0
2588.05 0
2588.16 0
2588.28 4
2588.40 9
2588.51 14
2588.63 18
2588.75 22
2588.86 24
2588.98 25
2589.10 25
2589.21 24
2589.33 23
2589.45 21
2589.56 21
2589.68 22
2589.80 26
2589.91 32
2590.03 40
2590.15 50
2590.27 60
2590.38 70
2590.50 77
2590.62 82
2590.73 84
2590.85 83
2590.97 80
2591.08 76
2591.20 72
2591.32 69
2591.43 67
2591.55 65
2591.67 64
2591.78 62
2591.90 59
2592.02 55
2592.13 51
2592.25 47
2592.37 46
2592.48 47
2592.60 50
2592.72 57
2592.83 65
2592.95 73
2593.07 82
2593.18 89
2593.30 95
2593.42 101
2593.53 105
2593.65 108
2593.77 110
2593.88 111
2594.00 110
2594.12 108
2594.23 106
2594.35 105
2594.47 106
2594.58 109
2594.70 115
2594.82 122
2594.94 130
2595.05 137
2595.17 142
2595.29 145
2595.40 146
2595.52 145
2595.64 142
2595.75 138
2595.87 134
2595.99 130
2596.10 127
2596.22 124
2596.34 123
2596.45 121
2596.57 120
2596.69 119
2596.80 117
2596.92 114
2597.04 111
2597.15 106
2597.27 101
2597.39 95
2597.51 90
2597.62 87
2597.74 85
2597.86 86
2597.97 89
2598.09 93
2598.21 96
2598.32 98
2598.44 96
2598.56 92
2598.67 86
2598.79 78
2598.91 70
2599.02 65
2599.14 61
2599.26 61
2599.38 61
2599.49 62
2599.61 63
2599.73 63
2599.84 62
2599.96 62
2600.08 64
2600.19 68
2600.31 76
2600.43 88
2600.54 100
2600.66 113
2600.78 122
2600.90 126
2601.01 126
2601.13 121
2601.25 113
2601.36 105
2601.48 99
2601.60 97
2601.71 99
2601.83 104
2601.95 111
2602.06 118
2602.18 125
2602.30 131
2602.42 134
2602.53 137
2602.65 139
2602.77 141
2602.88 143
2603.00 147
2603.12 151
2603.23 156
2603.35 161
2603.47 167
2603.59 174
2603.70 183
2603.82 193
2603.94 204
2604.05 216
2604.17 229
2604.29 242
2604.40 258
2604.52 278
2604.64 302
2604.76 331
2604.87 365
2604.99 402
2605.11 440
2605.22 476
2605.34 510
2605.46 541
2605.57 570
2605.69 599
2605.81 631
2605.93 667
2606.04 707
2606.16 751
2606.28 801
2606.39 858
2606.51 921
2606.63 992
2606.75 1072
2606.86 1158
2606.98 1251
2607.10 1348
2607.21 1444
2607.33 1538
2607.45 1626
2607.56 1708
2607.68 1781
2607.80 1847
2607.92 1906
2608.03 1958
2608.15 2007
2608.27 2052
2608.38 2094
2608.50 2132
2608.62 2165
2608.74 2192
2608.85 2210
2608.97 2217
2609.09 2213
2609.20 2199
2609.32 2177
2609.44 2152
2609.56 2125
2609.67 2099
2609.79 2077
2609.91 2058
2610.02 2041
2610.14 2023
2610.26 2002
2610.38 1977
2610.49 1947
2610.61 1913
2610.73 1873
2610.84 1831
2610.96 1786
2611.08 1740
2611.20 1695
2611.31 1649
2611.43 1602
2611.55 1553
2611.66 1501
2611.78 1443
2611.90 1382
2612.02 1319
2612.13 1256
2612.25 1197
2612.37 1145
2612.48 1101
2612.60 1064
2612.72 1031
2612.84 999
2612.95 967
2613.07 931
2613.19 892
2613.31 851
2613.42 810
2613.54 771
2613.66 734
2613.77 700
2613.89 671
2614.01 645
2614.13 622
2614.24 603
2614.36 586
2614.48 569
2614.59 553
2614.71 534
2614.83 513
2614.95 488
2615.06 461
2615.18 432
2615.30 404
2615.42 378
2615.53 356
2615.65 340
2615.77 330
2615.88 325
2616.00 323
2616.12 321
2616.24 319
2616.35 313
2616.47 304
2616.59 292
2616.71 278
2616.82 265
2616.94 254
2617.06 244
2617.17 236
2617.29 229
2617.41 223
2617.53 218
2617.64 216
2617.76 217
2617.88 222
2618.00 233
2618.11 247
2618.23 263
2618.35 278
2618.47 290
2618.58 297
2618.70 298
2618.82 295
2618.93 290
2619.05 285
2619.17 280
2619.29 277
2619.40 274
2619.52 273
2619.64 271
2619.76 268
2619.87 264
2619.99 259
2620.11 254
2620.23 250
2620.34 247
2620.46 246
2620.58 246
2620.69 249
2620.81 253
2620.93 258
2621.05 264
2621.16 270
2621.28 275
2621.40 278
2621.52 278
2621.63 275
2621.75 269
2621.87 263
2621.99 255
2622.10 247
2622.22 240
2622.34 232
2622.46 225
2622.57 217
2622.69 208
2622.81 198
2622.93 189
2623.04 182
2623.16 176
2623.28 173
2623.40 173
2623.51 175
2623.63 176
2623.75 175
2623.87 172
2623.98 166
2624.10 156
2624.22 143
2624.33 129
2624.45 114
2624.57 99
2624.69 86
2624.80 74
2624.92 63
2625.04 53
2625.16 44
2625.27 36
2625.39 29
2625.51 25
2625.63 24
2625.74 28
2625.86 35
2625.98 47
2626.10 59
2626.21 70
2626.33 79
2626.45 82
2626.57 79
2626.68 72
2626.80 62
2626.92 52
2627.04 44
2627.15 38
2627.27 34
2627.39 33
2627.51 31
2627.62 29
2627.74 25
2627.86 19
2627.98 12
2628.10 4
2628.21 0
2628.33 0
2628.45 0
2628.57 0
2628.68 0
2628.80 0
2628.92 0
2629.04 0
2629.15 2
2629.27 5
2629.39 7
2629.51 8
2629.62 7
2629.74 6
2629.86 4
2629.98 2
2630.09 1
2630.21 2
2630.33 4
2630.45 8
2630.56 16
2630.68 25
2630.80 37
2630.92 50
2631.03 63
2631.15 75
2631.27 85
2631.39 90
2631.51 90
2631.62 85
2631.74 75
2631.86 63
2631.98 50
2632.09 40
2632.21 34
2632.33 34
2632.45 39
2632.56 47
2632.68 55
2632.80 62
2632.92 64
2633.03 63
2633.15 58
2633.27 52
2633.39 45
2633.50 39
2633.62 35
2633.74 32
2633.86 31
2633.98 29
2634.09 27
2634.21 25
2634.33 24
2634.45 24
2634.56 26
2634.68 30
2634.80 36
2634.92 43
2635.03 50
2635.15 57
2635.27 62
2635.39 66
2635.51 69
2635.62 69
2635.74 68
2635.86 65
2635.98 61
2636.09 56
2636.21 50
2636.33 44
2636.45 39
2636.57 35
2636.68 35
2636.80 37
2636.92 45
2637.04 56
2637.15 71
2637.27 87
2637.39 103
2637.51 115
2637.62 124
2637.74 127
2637.86 127
2637.98 124
2638.10 121
2638.21 119
2638.33 119
2638.45 122
2638.57 126
2638.68 130
2638.80 132
2638.92 131
2639.04 128
2639.16 121
2639.27 112
2639.39 102
2639.51 92
2639.63 81
2639.74 71
2639.86 62
2639.98 55
2640.10 49
2640.22 45
2640.33 40
2640.45 36
2640.57 31
2640.69 24
2640.81 18
2640.92 13
2641.04 11
2641.16 13
2641.28 18
2641.39 25
2641.51 32
2641.63 37
2641.75 37
2641.87 34
2641.98 28
2642.10 21
2642.22 16
2642.34 13
2642.46 12
2642.57 14
2642.69 15
2642.81 14
2642.93 11
2643.04 4
2643.16 0
2643.28 0
2643.40 0
2643.52 0
2643.63 0
2643.75 0
2643.87 0
2643.99 15
2644.11 32
2644.22 47
2644.34 59
2644.46 68
2644.58 73
2644.70 73
2644.81 72
2644.93 68
2645.05 63
2645.17 57
2645.28 52
2645.40 48
2645.52 46
2645.64 45
2645.76 45
2645.87 48
2645.99 51
2646.11 56
2646.23 61
2646.35 66
2646.46 71
2646.58 75
2646.70 78
2646.82 78
2646.94 77
2647.05 76
2647.17 74
2647.29 74
2647.41 76
2647.53 80
2647.64 87
2647.76 96
2647.88 105
2648.00 115
2648.12 124
2648.23 131
2648.35 135
2648.47 138
2648.59 136
2648.71 132
2648.82 126
2648.94 118
2649.06 110
2649.18 104
2649.30 102
2649.41 103
2649.53 109
2649.65 117
2649.77 127
2649.89 136
2650.00 142
2650.12 145
2650.24 144
2650.36 139
2650.48 132
2650.59 125
2650.71 119
2650.83 116
2650.95 115
2651.07 117
2651.18 122
2651.30 128
2651.42 134
2651.54 140
2651.66 146
2651.77 151
2651.89 155
2652.01 156
2652.13 156
2652.25 154
2652.37 149
2652.48 144
2652.60 137
2652.72 130
2652.84 122
2652.96 114
2653.07 107
2653.19 100
2653.31 96
2653.43 93
2653.55 93
2653.66 94
2653.78 98
2653.90 101
2654.02 103
2654.14 105
2654.25 105
2654.37 106
2654.49 106
2654.61 106
2654.73 107
2654.85 109
2654.96 111
2655.08 114
2655.20 118
2655.32 123
2655.44 129
2655.55 136
2655.67 143
2655.79 149
2655.91 156
2656.03 162
2656.15 166
2656.26 169
2656.38 171
2656.50 171
2656.62 170
2656.74 169
2656.85 167
2656.97 166
2657.09 166
2657.21 165
2657.33 166
2657.45 166
2657.56 166
2657.68 166
2657.80 167
2657.92 168
2658.04 170
2658.15 173
2658.27 175
2658.39 175
2658.51 172
2658.63 165
2658.75 155
2658.86 143
2658.98 131
2659.10 120
2659.22 112
2659.34 106
2659.46 102
2659.57 99
2659.69 96
2659.81 91
2659.93 84
2660.05 76
2660.16 68
2660.28 62
2660.40 60
2660.52 62
2660.64 68
2660.76 76
2660.87 86
2660.99 95
2661.11 101
2661.23 102
2661.35 98
2661.47 90
2661.58 78
2661.70 65
2661.82 51
2661.94 39
2662.06 29
2662.18 22
2662.29 18
2662.41 17
2662.53 19
2662.65 23
2662.77 30
2662.89 38
2663.00 48
2663.12 59
2663.24 69
2663.36 78
2663.48 84
2663.60 85
2663.71 81
2663.83 72
2663.95 60
2664.07 45
2664.19 29
2664.31 15
2664.42 6
2664.54 1
2664.66 4
2664.78 12
2664.90 26
2665.02 43
2665.13 63
2665.25 84
2665.37 103
2665.49 119
2665.61 131
2665.73 138
2665.84 140
2665.96 136
2666.08 127
2666.20 115
2666.32 102
2666.44 89
2666.55 80
2666.67 73
2666.79 71
2666.91 72
2667.03 74
2667.15 76
2667.27 77
2667.38 74
2667.50 68
2667.62 59
2667.74 47
2667.86 33
2667.98 19
2668.09 6
2668.21 0
2668.33 0
2668.45 0
2668.57 0
2668.69 0
2668.80 0
2668.92 0
2669.04 0
2669.16 0
2669.28 10
2669.40 21
2669.52 33
2669.63 44
2669.75 54
2669.87 62
2669.99 68
2670.11 72
2670.23 76
2670.34 80
2670.46 84
2670.58 87
2670.70 90
2670.82 92
2670.94 91
2671.06 88
2671.17 83
2671.29 77
2671.41 70
2671.53 63
2671.65 56
2671.77 49
2671.89 43
2672.00 39
2672.12 37
2672.24 38
2672.36 44
2672.48 52
2672.60 64
2672.72 76
2672.83 87
2672.95 96
2673.07 101
2673.19 104
2673.31 103
2673.43 99
2673.54 93
2673.66 84
2673.78 73
2673.90 61
2674.02 47
2674.14 34
2674.26 22
2674.37 11
2674.49 3
2674.61 0
2674.73 0
2674.85 0
2674.97 0
2675.09 7
2675.21 20
2675.32 39
2675.44 63
2675.56 91
2675.68 120
2675.80 148
2675.92 172
2676.04 192
2676.15 206
2676.27 216
2676.39 222
2676.51 226
2676.63 227
2676.75 227
2676.87 226
2676.98 225
2677.10 224
2677.22 224
2677.34 225
2677.46 229
2677.58 233
2677.70 238
2677.81 241
2677.93 242
2678.05 240
2678.17 234
2678.29 226
2678.41 218
2678.53 211
2678.65 207
2678.76 206
2678.88 209
2679.00 216
2679.12 226
2679.24 238
2679.36 250
2679.48 260
2679.59 268
2679.71 272
2679.83 272
2679.95 268
2680.07 263
2680.19 257
2680.31 253
2680.43 251
2680.54 251
2680.66 253
2680.78 255
2680.90 254
2681.02 250
2681.14 243
2681.26 232
2681.38 219
2681.49 205
2681.61 191
2681.73 178
2681.85 167
2681.97 159
2682.09 153
2682.21 150
2682.33 149
2682.44 149
2682.56 149
2682.68 149
2682.80 148
2682.92 146
2683.04 143
2683.16 140
2683.28 135
2683.39 130
2683.51 125
2683.63 119
2683.75 114
2683.87 110
2683.99 108
2684.11 109
2684.23 114
2684.34 123
2684.46 135
2684.58 150
2684.70 167
2684.82 184
2684.94 202
2685.06 219
2685.18 236
2685.30 253
2685.41 270
2685.53 287
2685.65 304
2685.77 322
2685.89 342
2686.01 364
2686.13 387
2686.25 411
2686.36 435
2686.48 459
2686.60 482
2686.72 505
2686.84 528
2686.96 552
2687.08 580
2687.20 611
2687.32 647
2687.43 687
2687.55 730
2687.67 775
2687.79 822
2687.91 868
2688.03 913
2688.15 956
2688.27 998
2688.39 1039
2688.50 1079
2688.62 1118
2688.74 1156
2688.86 1192
2688.98 1225
2689.10 1253
2689.22 1274
2689.34 1289
2689.46 1297
2689.57 1302
2689.69 1307
2689.81 1314
2689.93 1325
2690.05 1342
2690.17 1365
2690.29 1391
2690.41 1418
2690.53 1445
2690.64 1472
2690.76 1499
2690.88 1529
2691.00 1564
2691.12 1608
2691.24 1660
2691.36 1721
2691.48 1791
2691.60 1866
2691.72 1948
2691.83 2036
2691.95 2134
2692.07 2245
2692.19 2370
2692.31 2511
2692.43 2667
2692.55 2838
2692.67 3018
2692.79 3207
2692.90 3400
2693.02 3598
2693.14 3799
2693.26 4003
2693.38 4210
2693.50 4416
2693.62 4618
2693.74 4813
2693.86 4997
2693.98 5165
2694.09 5312
2694.21 5436
2694.33 5536
2694.45 5612
2694.57 5664
2694.69 5695
2694.81 5710
2694.93 5713
2695.05 5708
2695.17 5699
2695.29 5688
2695.40 5675
2695.52 5660
2695.64 5642
2695.76 5618
2695.88 5587
2696.00 5545
2696.12 5492
2696.24 5426
2696.36 5346
2696.48 5252
2696.59 5143
2696.71 5021
2696.83 4886
2696.95 4739
2697.07 4581
2697.19 4416
2697.31 4246
2697.43 4076
2697.55 3909
2697.67 3749
2697.79 3598
2697.90 3459
2698.02 3328
2698.14 3206
2698.26 3088
2698.38 2973
2698.50 2857
2698.62 2742
2698.74 2627
2698.86 2516
2698.98 2412
2699.10 2317
2699.21 2230
2699.33 2151
2699.45 2074
2699.57 1996
2699.69 1913
2699.81 1823
2699.93 1726
2700.05 1625
2700.17 1524
2700.29 1428
2700.41 1340
2700.53 1261
2700.64 1191
2700.76 1129
2700.88 1073
2701.00 1022
2701.12 973
2701.24 925
2701.36 879
2701.48 835
2701.60 793
2701.72 753
2701.84 716
2701.96 680
2702.07 647
2702.19 615
2702.31 583
2702.43 553
2702.55 525
2702.67 499
2702.79 477
2702.91 458
2703.03 443
2703.15 431
2703.27 422
2703.39 414
2703.51 407
2703.62 398
2703.74 388
2703.86 376
2703.98 361
2704.10 342
2704.22 322
2704.34 299
2704.46 277
2704.58 255
2704.70 236
2704.82 221
2704.94 208
2705.06 198
2705.17 189
2705.29 181
2705.41 172
2705.53 163
2705.65 154
2705.77 145
2705.89 138
2706.01 131
2706.13 125
2706.25 120
2706.37 115
2706.49 110
2706.61 106
2706.72 101
2706.84 97
2706.96 92
2707.08 86
2707.20 78
2707.32 69
2707.44 59
2707.56 48
2707.68 38
2707.80 30
2707.92 25
2708.04 23
2708.16 21
2708.28 20
2708.40 18
2708.51 14
2708.63 7
2708.75 0
2708.87 0
2708.99 0
2709.11 0
2709.23 0
2709.35 0
2709.47 0
2709.59 0
2709.71 5
2709.83 16
2709.95 27
2710.07 38
2710.19 49
2710.30 62
2710.42 74
2710.54 88
2710.66 101
2710.78 114
2710.90 125
2711.02 134
2711.14 142
2711.26 149
2711.38 157
2711.50 165
2711.62 175
2711.74 186
2711.86 199
2711.98 213
2712.10 227
2712.22 240
2712.33 252
2712.45 263
2712.57 272
2712.69 277
2712.81 279
2712.93 276
2713.05 271
2713.17 263
2713.29 253
2713.41 243
2713.53 234
2713.65 226
2713.77 219
2713.89 212
2714.01 205
2714.13 197
2714.25 189
2714.36 181
2714.48 173
2714.60 165
2714.72 158
2714.84 153
2714.96 151
2715.08 151
2715.20 153
2715.32 158
2715.44 163
2715.56 170
2715.68 176
2715.80 185
2715.92 195
2716.04 209
2716.16 227
2716.28 251
2716.40 279
2716.52 311
2716.64 344
2716.75 378
2716.87 412
2716.99 445
2717.11 479
2717.23 514
2717.35 554
2717.47 600
2717.59 653
2717.71 713
2717.83 781
2717.95 855
2718.07 933
2718.19 1015
2718.31 1098
2718.43 1182
2718.55 1264
2718.67 1343
2718.79 1419
2718.91 1489
2719.03 1553
2719.15 1610
2719.27 1659
2719.38 1702
2719.50 1738
2719.62 1768
2719.74 1793
2719.86 1812
2719.98 1826
2720.10 1835
2720.22 1837
2720.34 1834
2720.46 1826
2720.58 1811
2720.70 1791
2720.82 1764
2720.94 1731
2721.06 1694
2721.18 1651
2721.30 1604
2721.42 1553
2721.54 1501
2721.66 1447
2721.78 1393
2721.90 1342
2722.02 1292
2722.14 1245
2722.26 1199
2722.37 1155
2722.49 1111
2722.61 1066
2722.73 1019
2722.85 969
2722.97 919
2723.09 868
2723.21 818
2723.33 771
2723.45 726
2723.57 685
2723.69 648
2723.81 614
2723.93 582
2724.05 552
2724.17 523
2724.29 495
2724.41 467
2724.53 439
2724.65 412
2724.77 386
2724.89 360
2725.01 335
2725.13 312
2725.25 291
2725.37 271
2725.49 254
2725.61 240
2725.73 229
2725.85 220
2725.96 212
2726.08 206
2726.20 200
2726.32 196
2726.44 193
2726.56 190
2726.68 188
2726.80 186
2726.92 181
2727.04 174
2727.16 162
2727.28 147
2727.40 130
2727.52 112
2727.64 94
2727.76 78
2727.88 65
2728.00 53
2728.12 42
2728.24 32
2728.36 23
2728.48 14
2728.60 6
2728.72 0
2728.84 0
2728.96 0
2729.08 0
2729.20 0
2729.32 0
2729.44 0
2729.56 0
2729.68 0
2729.80 2
2729.92 8
2730.04 15
2730.16 23
2730.28 32
2730.40 41
2730.52 52
2730.64 62
2730.76 73
2730.88 83
2731.00 93
2731.12 101
2731.23 106
2731.35 109
2731.47 109
2731.59 106
2731.71 101
2731.83 95
2731.95 90
2732.07 87
2732.19 86
2732.31 87
2732.43 90
2732.55 93
2732.67 95
2732.79 95
2732.91 92
2733.03 86
2733.15 80
2733.27 73
2733.39 69
2733.51 69
2733.63 73
2733.75 80
2733.87 89
2733.99 98
2734.11 106
2734.23 110
2734.35 110
2734.47 108
2734.59 104
2734.71 99
2734.83 95
2734.95 92
2735.07 90
2735.19 90
2735.31 92
2735.43 95
2735.55 98
2735.67 102
2735.79 105
2735.91 107
2736.03 107
2736.15 106
2736.27 104
2736.39 101
2736.51 99
2736.63 99
2736.75 99
2736.87 100
2736.99 100
2737.11 98
2737.23 95
2737.35 88
2737.47 80
2737.59 72
2737.71 64
2737.83 57
2737.95 53
2738.07 49
2738.19 46
2738.31 41
2738.43 35
2738.55 26
2738.67 14
2738.79 1
2738.91 0
2739.03 0
2739.15 0
2739.27 0
2739.39 0
2739.51 0
2739.63 0
2739.75 1
2739.87 12
2739.99 23
2740.11 33
2740.23 41
2740.35 46
2740.47 48
2740.59 47
2740.71 42
2740.83 34
2740.95 26
2741.07 18
2741.19 13
2741.31 11
2741.43 12
2741.55 16
2741.67 20
2741.79 23
2741.91 24
2742.03 22
2742.15 19
2742.27 16
2742.39 14
2742.51 16
2742.63 20
2742.75 27
2742.87 36
2742.99 45
2743.11 54
2743.23 61
2743.35 66
2743.47 71
2743.59 73
2743.71 73
2743.83 71
2743.95 67
2744.07 62
2744.19 58
2744.31 57
2744.43 59
2744.55 66
2744.67 76
2744.79 88
2744.91 99
2745.03 107
2745.15 113
2745.27 115
2745.39 116
2745.51 117
2745.63 117
2745.75 117
2745.87 117
2745.99 115
2746.11 112
2746.23 107
2746.35 101
2746.47 95
2746.59 92
2746.71 92
2746.84 97
2746.96 106
2747.08 119
2747.20 134
2747.32 150
2747.44 164
2747.56 175
2747.68 183
2747.80 189
2747.92 192
2748.04 195
2748.16 199
2748.28 203
2748.40 207
2748.52 210
2748.64 212
2748.76 211
2748.88 207
2749.00 201
2749.12 193
2749.24 186
2749.36 180
2749.48 177
2749.60 174
2749.72 172
2749.84 170
2749.96 167
2750.08 163
2750.20 158
2750.32 153
2750.44 150
2750.56 148
2750.68 147
2750.80 146
2750.92 144
2751.04 141
2751.16 136
2751.28 131
2751.40 125
2751.52 119
2751.64 111
2751.76 102
2751.88 90
2752.00 75
2752.13 57
2752.25 39
2752.37 21
2752.49 5
2752.61 0
2752.73 0
2752.85 0
2752.97 0
2753.09 0
2753.21 0
2753.33 0
2753.45 0
2753.57 6
2753.69 11
2753.81 16
2753.93 18
2754.05 18
2754.17 16
2754.29 13
2754.41 10
2754.53 6
2754.65 4
2754.77 3
2754.89 3
2755.01 5
2755.13 8
2755.25 11
2755.37 15
2755.49 19
2755.61 24
2755.74 30
2755.86 36
2755.98 44
2756.10 53
2756.22 63
2756.34 74
2756.46 86
2756.58 99
2756.70 111
2756.82 124
2756.94 135
2757.06 145
2757.18 153
2757.30 157
2757.42 156
2757.54 151
2757.66 143
2757.78 131
2757.90 120
2758.02 112
2758.14 107
2758.26 109
2758.38 114
2758.50 123
2758.62 131
2758.75 138
2758.87 141
2758.99 139
2759.11 134
2759.23 125
2759.35 116
2759.47 107
2759.59 100
2759.71 96
2759.83 94
2759.95 96
2760.07 100
2760.19 105
2760.31 108
2760.43 108
2760.55 104
2760.67 97
2760.79 88
2760.91 79
2761.03 71
2761.15 67
2761.27 67
2761.40 69
2761.52 74
2761.64 79
2761.76 84
2761.88 88
2762.00 91
2762.12 95
2762.24 98
2762.36 102
2762.48 105
2762.60 107
2762.72 107
2762.84 106
2762.96 103
2763.08 100
2763.20 99
2763.32 101
2763.44 108
2763.56 121
2763.69 139
2763.81 163
2763.93 191
2764.05 223
2764.17 257
2764.29 291
2764.41 324
2764.53 355
2764.65 383
2764.77 408
2764.89 429
2765.01 447
2765.13 462
2765.25 475
2765.37 487
2765.49 498
2765.61 510
2765.73 522
2765.86 535
2765.98 549
2766.10 564
2766.22 578
2766.34 592
2766.46 607
2766.58 621
2766.70 637
2766.82 653
2766.94 671
2767.06 688
2767.18 704
2767.30 718
2767.42 731
2767.54 741
2767.66 749
2767.78 755
2767.91 759
2768.03 759
2768.15 754
2768.27 744
2768.39 727
2768.51 705
2768.63 678
2768.75 650
2768.87 622
2768.99 595
2769.11 569
2769.23 545
2769.35 523
2769.47 501
2769.59 480
2769.72 461
2769.84 445
2769.96 431
2770.08 419
2770.20 406
2770.32 392
2770.44 375
2770.56 355
2770.68 333
2770.80 311
2770.92 291
2771.04 275
2771.16 264
2771.28 257
2771.40 251
2771.53 246
2771.65 238
2771.77 228
2771.89 216
2772.01 203
2772.13 192
2772.25 182
2772.37 177
2772.49 174
2772.61 172
2772.73 170
2772.85 167
2772.97 163
2773.10 156
2773.22 149
2773.34 142
2773.46 139
2773.58 138
2773.70 141
2773.82 145
2773.94 150
2774.06 154
2774.18 156
2774.30 153
2774.42 148
2774.54 139
2774.67 129
2774.79 119
2774.91 111
2775.03 106
2775.15 105
2775.27 107
2775.39 112
2775.51 118
2775.63 123
2775.75 127
2775.87 128
2775.99 127
2776.11 122
2776.24 114
2776.36 103
2776.48 92
2776.60 80
2776.72 68
2776.84 59
2776.96 52
2777.08 49
2777.20 49
2777.32 51
2777.44 56
2777.56 62
2777.69 68
2777.81 75
2777.93 81
2778.05 86
2778.17 89
2778.29 89
2778.41 87
2778.53 82
2778.65 75
2778.77 68
2778.89 62
2779.01 61
2779.14 64
2779.26 72
2779.38 83
2779.50 95
2779.62 105
2779.74 111
2779.86 112
2779.98 108
2780.10 99
2780.22 87
2780.34 75
2780.47 64
2780.59 55
2780.71 48
2780.83 43
2780.95 40
2781.07 37
2781.19 35
2781.31 34
2781.43 35
2781.55 38
2781.67 41
2781.80 45
2781.92 49
2782.04 53
2782.16 55
2782.28 57
2782.40 58
2782.52 60
2782.64 62
2782.76 66
2782.88 71
2783.01 76
2783.13 81
2783.25 85
2783.37 86
2783.49 85
2783.61 81
2783.73 76
2783.85 71
2783.97 67
2784.09 64
2784.21 63
2784.34 63
2784.46 63
2784.58 62
2784.70 61
2784.82 58
2784.94 53
2785.06 47
2785.18 40
2785.30 31
2785.42 21
2785.55 9
2785.67 0
2785.79 0
2785.91 0
2786.03 0
2786.15 0
2786.27 0
2786.39 0
2786.51 0
2786.64 9
2786.76 26
2786.88 42
2787.00 54
2787.12 64
2787.24 72
2787.36 79
2787.48 86
2787.60 94
2787.72 103
2787.85 112
2787.97 120
2788.09 126
2788.21 130
2788.33 133
2788.45 135
2788.57 139
2788.69 144
2788.81 150
2788.94 158
2789.06 165
2789.18 172
2789.30 178
2789.42 182
2789.54 184
2789.66 185
2789.78 185
2789.90 184
2790.03 183
2790.15 183
2790.27 185
2790.39 189
2790.51 195
2790.63 204
2790.75 213
2790.87 223
2790.99 234
2791.12 244
2791.24 254
2791.36 264
2791.48 273
2791.60 282
2791.72 288
2791.84 293
2791.96 294
2792.08 292
2792.21 286
2792.33 279
2792.45 270
2792.57 261
2792.69 253
2792.81 247
2792.93 241
2793.05 237
2793.18 233
2793.30 229
2793.42 225
2793.54 220
2793.66 214
2793.78 207
2793.90 199
2794.02 189
2794.14 180
2794.27 171
2794.39 164
2794.51 158
2794.63 155
2794.75 153
2794.87 152
2794.99 151
2795.11 149
2795.24 146
2795.36 140
2795.48 134
2795.60 127
2795.72 121
2795.84 117
2795.96 116
2796.08 118
2796.21 122
2796.33 126
2796.45 128
2796.57 129
2796.69 126
2796.81 121
2796.93 115
2797.05 108
2797.18 102
2797.30 99
2797.42 97
2797.54 97
2797.66 98
2797.78 100
2797.90 100
2798.02 99
2798.15 96
2798.27 91
2798.39 83
2798.51 75
2798.63 68
2798.75 61
2798.87 57
2798.99 56
2799.12 58
2799.24 61
2799.36 67
2799.48 73
2799.60 78
2799.72 84
2799.84 89
2799.97 95
2800.09 102
2800.21 111
2800.33 122
2800.45 135
2800.57 150
2800.69 165
2800.81 179
2800.94 189
2801.06 196
2801.18 197
2801.30 194
2801.42 187
2801.54 178
2801.66 169
2801.79 163
2801.91 161
2802.03 165
2802.15 173
2802.27 184
2802.39 197
2802.51 210
2802.64 223
2802.76 233
2802.88 242
2803.00 249
2803.12 254
2803.24 256
2803.36 256
2803.49 252
2803.61 245
2803.73 235
2803.85 222
2803.97 209
2804.09 196
2804.21 185
2804.34 176
2804.46 170
2804.58 166
2804.70 164
2804.82 163
2804.94 160
2805.06 156
2805.19 150
2805.31 142
2805.43 133
2805.55 124
2805.67 115
2805.79 106
2805.91 97
2806.04 90
2806.16 83
2806.28 78
2806.40 74
2806.52 73
2806.64 75
2806.76 79
2806.89 83
2807.01 86
2807.13 87
2807.25 85
2807.37 81
2807.49 74
2807.61 66
2807.74 59
2807.86 53
2807.98 50
2808.10 48
2808.22 48
2808.34 50
2808.46 52
2808.59 54
2808.71 56
2808.83 58
2808.95 59
2809.07 59
2809.19 60
2809.32 62
2809.44 63
2809.56 66
2809.68 70
2809.80 74
2809.92 80
2810.04 87
2810.17 95
2810.29 104
2810.41 112
2810.53 120
2810.65 126
2810.77 130
2810.90 132
2811.02 132
2811.14 132
2811.26 132
2811.38 132
2811.50 132
2811.63 132
2811.75 132
2811.87 133
2811.99 135
2812.11 137
2812.23 142
2812.35 148
2812.48 156
2812.60 164
2812.72 172
2812.84 178
2812.96 183
2813.08 186
2813.21 188
2813.33 190
2813.45 193
2813.57 196
2813.69 200
2813.81 205
2813.94 208
2814.06 211
2814.18 213
2814.30 214
2814.42 214
2814.54 214
2814.67 213
2814.79 210
2814.91 205
2815.03 197
2815.15 188
2815.27 177
2815.40 167
2815.52 157
2815.64 149
2815.76 144
2815.88 142
2816.00 143
2816.13 145
2816.25 149
2816.37 155
2816.49 161
2816.61 167
2816.73 172
2816.86 176
2816.98 180
2817.10 182
2817.22 184
2817.34 186
2817.46 188
2817.59 191
2817.71 195
2817.83 199
2817.95 202
2818.07 203
2818.19 202
2818.32 198
2818.44 192
2818.56 182
2818.68 171
2818.80 159
2818.92 148
2819.05 138
2819.17 130
2819.29 124
2819.41 120
2819.53 117
2819.66 115
2819.78 112
2819.90 108
2820.02 103
2820.14 96
2820.26 89
2820.39 83
2820.51 79
2820.63 77
2820.75 79
2820.87 83
2820.99 90
2821.12 97
2821.24 105
2821.36 112
2821.48 118
2821.60 123
2821.73 126
2821.85 128
2821.97 128
2822.09 125
2822.21 120
2822.33 111
2822.46 100
2822.58 86
2822.70 71
2822.82 55
2822.94 41
2823.07 29
2823.19 19
2823.31 11
2823.43 4
2823.55 0
2823.67 0
2823.80 0
2823.92 0
2824.04 0
2824.16 0
2824.28 0
2824.41 0
2824.53 2
2824.65 8
2824.77 14
2824.89 19
2825.02 23
2825.14 27
2825.26 31
2825.38 35
2825.50 39
2825.62 43
2825.75 47
2825.87 50
2825.99 51
2826.11 51
2826.23 50
2826.36 48
2826.48 47
2826.60 47
2826.72 50
2826.84 55
2826.97 63
2827.09 72
2827.21 82
2827.33 90
2827.45 94
2827.57 96
2827.70 94
2827.82 90
2827.94 85
2828.06 81
2828.18 77
2828.31 74
2828.43 72
2828.55 69
2828.67 65
2828.79 61
2828.92 57
2829.04 55
2829.16 55
2829.28 58
2829.40 64
2829.53 73
2829.65 83
2829.77 93
2829.89 103
2830.01 110
2830.14 113
2830.26 113
2830.38 110
2830.50 105
2830.62 97
2830.75 88
2830.87 80
2830.99 72
2831.11 67
2831.23 64
2831.36 64
2831.48 69
2831.60 77
2831.72 88
2831.84 100
2831.97 112
2832.09 124
2832.21 134
2832.33 142
2832.45 150
2832.58 156
2832.70 163
2832.82 169
2832.94 175
2833.06 179
2833.19 182
2833.31 184
2833.43 186
2833.55 189
2833.67 193
2833.80 200
2833.92 209
2834.04 218
2834.16 226
2834.28 232
2834.41 235
2834.53 235
2834.65 232
2834.77 227
2834.90 221
2835.02 216
2835.14 211
2835.26 207
2835.38 205
2835.51 204
2835.63 206
2835.75 209
2835.87 212
2835.99 217
2836.12 220
2836.24 222
2836.36 223
2836.48 222
2836.60 220
2836.73 219
2836.85 219
2836.97 222
2837.09 228
2837.22 237
2837.34 246
2837.46 254
2837.58 261
2837.70 264
2837.83 265
2837.95 264
2838.07 263
2838.19 261
2838.31 261
2838.44 261
2838.56 262
2838.68 262
2838.80 261
2838.93 259
2839.05 254
2839.17 248
2839.29 241
2839.41 233
2839.54 227
2839.66 221
2839.78 217
2839.90 216
2840.03 217
2840.15 220
2840.27 222
2840.39 224
2840.51 222
2840.64 217
2840.76 207
2840.88 195
2841.00 182
2841.12 170
2841.25 161
2841.37 156
2841.49 154
2841.61 155
2841.74 157
2841.86 158
2841.98 157
2842.10 155
2842.23 152
2842.35 148
2842.47 145
2842.59 142
2842.71 140
2842.84 138
2842.96 136
2843.08 134
2843.20 132
2843.33 131
2843.45 131
2843.57 132
2843.69 134
2843.81 137
2843.94 138
2844.06 139
2844.18 136
2844.30 133
2844.43 128
2844.55 124
2844.67 121
2844.79 120
2844.92 121
2845.04 125
2845.16 129
2845.28 133
2845.40 136
2845.53 136
2845.65 134
2845.77 129
2845.89 122
2846.02 114
2846.14 107
2846.26 102
2846.38 99
2846.51 99
2846.63 101
2846.75 103
2846.87 105
2846.99 104
2847.12 101
2847.24 96
2847.36 88
2847.48 80
2847.61 73
2847.73 66
2847.85 61
2847.97 57
2848.10 54
2848.22 52
2848.34 51
2848.46 51
2848.59 51
2848.71 52
2848.83 53
2848.95 52
2849.07 50
2849.20 47
2849.32 42
2849.44 38
2849.56 35
2849.69 34
2849.81 35
2849.93 37
2850.05 40
2850.18 42
2850.30 42
2850.42 39
2850.54 33
2850.67 25
2850.79 15
2850.91 6
2851.03 0
2851.16 0
2851.28 0
2851.40 0
2851.52 0
2851.65 0
2851.77 0
2851.89 1
2852.01 4
2852.14 6
2852.26 8
2852.38 8
2852.50 7
2852.63 5
2852.75 3
2852.87 0
2852.99 0
2853.11 0
2853.24 0
2853.36 2
2853.48 7
2853.60 14
2853.73 22
2853.85 30
2853.97 38
2854.09 44
2854.22 49
2854.34 52
2854.46 53
2854.58 53
2854.71 51
2854.83 49
2854.95 46
2855.07 44
2855.20 45
2855.32 48
2855.44 55
2855.57 65
2855.69 78
2855.81 92
2855.93 104
2856.06 113
2856.18 119
2856.30 121
2856.42 122
2856.55 123
2856.67 125
2856.79 130
2856.91 138
2857.04 146
2857.16 153
2857.28 157
2857.40 157
2857.53 153
2857.65 146
2857.77 137
2857.89 129
2858.02 125
2858.14 125
2858.26 130
2858.38 138
2858.51 148
2858.63 158
2858.75 165
2858.87 170
2859.00 171
2859.12 169
2859.24 165
2859.36 161
2859.49 157
2859.61 154
2859.73 153
2859.86 154
2859.98 156
2860.10 161
2860.22 167
2860.35 173
2860.47 179
2860.59 185
2860.71 189
2860.84 191
2860.96 193
2861.08 194
2861.20 197
2861.33 202
2861.45 209
2861.57 217
2861.69 226
2861.82 234
2861.94 239
2862.06 240
2862.19 236
2862.31 228
2862.43 217
2862.55 205
2862.68 193
2862.80 182
2862.92 175
2863.04 170
2863.17 169
2863.29 171
2863.41 175
2863.53 179
2863.66 183
2863.78 185
2863.90 184
2864.03 181
2864.15 176
2864.27 168
2864.39 159
2864.52 150
2864.64 142
2864.76 135
2864.88 131
2865.01 130
2865.13 132
2865.25 138
2865.38 146
2865.50 154
2865.62 163
2865.74 170
2865.87 175
2865.99 178
2866.11 180
2866.23 182
2866.36 185
2866.48 188
2866.60 193
2866.73 197
2866.85 201
2866.97 203
2867.09 203
2867.22 201
2867.34 197
2867.46 193
2867.59 188
2867.71 184
2867.83 182
2867.95 181
2868.08 182
2868.20 185
2868.32 191
2868.44 201
2868.57 212
2868.69 226
2868.81 241
2868.94 255
2869.06 268
2869.18 280
2869.30 290
2869.43 300
2869.55 310
2869.67 320
2869.80 331
2869.92 344
2870.04 360
2870.16 378
2870.29 400
2870.41 425
2870.53 453
2870.66 482
2870.78 512
2870.90 540
2871.02 567
2871.15 592
2871.27 614
2871.39 634
2871.52 654
2871.64 672
2871.76 688
2871.88 701
2872.01 712
2872.13 718
2872.25 719
2872.38 713
2872.50 702
2872.62 685
2872.74 663
2872.87 639
2872.99 613
2873.11 589
2873.24 569
2873.36 552
2873.48 539
2873.61 530
2873.73 523
2873.85 516
2873.97 509
2874.10 499
2874.22 487
2874.34 472
2874.47 457
2874.59 441
2874.71 427
2874.83 417
2874.96 412
2875.08 410
2875.20 413
2875.33 417
2875.45 422
2875.57 424
2875.70 424
2875.82 418
2875.94 406
2876.06 387
2876.19 363
2876.31 334
2876.43 303
2876.56 272
2876.68 245
2876.80 223
2876.92 207
2877.05 198
2877.17 193
2877.29 192
2877.42 193
2877.54 194
2877.66 193
2877.79 192
2877.91 189
2878.03 186
2878.15 182
2878.28 177
2878.40 171
2878.52 165
2878.65 158
2878.77 149
2878.89 140
2879.02 129
2879.14 119
2879.26 108
2879.38 99
2879.51 90
2879.63 82
2879.75 74
2879.88 66
2880.00 56
2880.12 44
2880.25 31
2880.37 19
2880.49 9
2880.62 2
2880.74 1
2880.86 6
2880.98 16
2881.11 29
2881.23 43
2881.35 57
2881.48 69
2881.60 79
2881.72 86
2881.85 91
2881.97 95
2882.09 97
2882.22 98
2882.34 97
2882.46 94
2882.58 87
2882.71 77
2882.83 66
2882.95 55
2883.08 44
2883.20 36
2883.32 30
2883.45 25
2883.57 20
2883.69 15
2883.82 11
2883.94 7
2884.06 6
2884.19 8
2884.31 14
2884.43 23
2884.55 33
2884.68 41
2884.80 47
2884.92 50
2885.05 48
2885.17 44
2885.29 38
2885.42 32
2885.54 26
2885.66 22
2885.79 18
2885.91 14
2886.03 11
2886.16 7
2886.28 3
2886.40 0
2886.53 0
2886.65 0
2886.77 0
2886.90 0
2887.02 0
2887.14 0
2887.26 0
2887.39 0
2887.51 2
2887.63 4
2887.76 6
2887.88 11
2888.00 18
2888.13 28
2888.25 40
2888.37 52
2888.50 63
2888.62 71
2888.74 74
2888.87 73
2888.99 69
2889.11 63
2889.24 58
2889.36 54
2889.48 52
2889.61 53
2889.73 54
2889.85 56
2889.98 57
2890.10 56
2890.22 53
2890.35 48
2890.47 42
2890.59 36
2890.72 29
2890.84 25
2890.96 23
2891.09 24
2891.21 28
2891.33 33
2891.46 38
2891.58 43
2891.70 46
2891.83 48
2891.95 47
2892.07 47
2892.20 47
2892.32 49
2892.44 53
2892.57 59
2892.69 68
2892.81 78
2892.94 89
2893.06 98
2893.18 105
2893.31 110
2893.43 111
2893.55 108
2893.68 102
2893.80 94
2893.92 83
2894.05 73
2894.17 63
2894.29 56
2894.42 52
2894.54 51
2894.66 54
2894.79 58
2894.91 64
2895.03 69
2895.16 74
2895.28 76
2895.40 77
2895.53 76
2895.65 73
2895.77 70
2895.90 66
2896.02 63
2896.14 62
2896.27 65
2896.39 73
2896.51 84
2896.64 99
2896.76 114
2896.88 129
2897.01 141
2897.13 149
2897.25 153
2897.38 154
2897.50 153
2897.62 151
2897.75 149
2897.87 148
2897.99 149
2898.12 150
2898.24 154
2898.36 159
2898.49 167
2898.61 177
2898.73 189
2898.86 203
2898.98 219
2899.10 234
2899.23 248
2899.35 259
2899.48 268
2899.60 273
2899.72 274
2899.85 273
2899.97 269
2900.09 264
2900.22 258
2900.34 254
2900.46 250
2900.59 246
2900.71 243
2900.83 240
2900.96 236
2901.08 231
2901.20 227
2901.33 225
2901.45 225
2901.57 227
2901.70 233
2901.82 241
2901.95 250
2902.07 260
2902.19 269
2902.32 277
2902.44 283
2902.56 286
2902.69 288
2902.81 287
2902.93 284
2903.06 281
2903.18 278
2903.30 276
2903.43 277
2903.55 279
2903.67 285
2903.80 291
2903.92 298
2904.05 305
2904.17 310
2904.29 312
2904.42 313
2904.54 312
2904.66 310
2904.79 306
2904.91 301
2905.03 294
2905.16 285
2905.28 274
2905.40 261
2905.53 246
2905.65 231
2905.78 216
2905.90 203
2906.02 192
2906.15 185
2906.27 181
2906.39 183
2906.52 190
2906.64 201
2906.76 217
2906.89 236
2907.01 256
2907.14 276
2907.26 296
2907.38 313
2907.51 327
2907.63 338
2907.75 345
2907.88 347
2908.00 345
2908.12 339
2908.25 330
2908.37 321
2908.50 312
2908.62 305
2908.74 301
2908.87 299
2908.99 298
2909.11 296
2909.24 293
2909.36 289
2909.48 283
2909.61 275
2909.73 268
2909.86 260
2909.98 253
2910.10 246
2910.23 239
2910.35 233
2910.47 228
2910.60 225
2910.72 223
2910.85 222
2910.97 222
2911.09 221
2911.22 219
2911.34 214
2911.46 208
2911.59 202
2911.71 196
2911.84 191
2911.96 189
2912.08 190
2912.21 194
2912.33 198
2912.45 202
2912.58 204
2912.70 203
2912.82 199
2912.95 190
2913.07 178
2913.20 163
2913.32 146
2913.44 127
2913.57 107
2913.69 85
2913.82 63
2913.94 41
2914.06 20
2914.19 2
2914.31 0
2914.43 0
2914.56 0
2914.68 0
2914.81 0
2914.93 0
2915.05 0
2915.18 0
2915.30 1
2915.42 13
2915.55 30
2915.67 50
2915.80 75
2915.92 103
2916.04 131
2916.17 160
2916.29 186
2916.41 209
2916.54 228
2916.66 244
2916.79 258
2916.91 271
2917.03 283
2917.16 296
2917.28 310
2917.41 323
2917.53 336
2917.65 347
2917.78 357
2917.90 364
2918.02 370
2918.15 376
2918.27 381
2918.40 386
2918.52 392
2918.64 398
2918.77 403
2918.89 408
2919.02 413
2919.14 416
2919.26 420
2919.39 423
2919.51 429
2919.64 436
2919.76 447
2919.88 460
2920.01 476
2920.13 493
2920.25 508
2920.38 519
2920.50 526
2920.63 529
2920.75 528
2920.87 525
2921.00 522
2921.12 520
2921.25 519
2921.37 519
2921.49 518
2921.62 514
2921.74 507
2921.87 497
2921.99 486
2922.11 474
2922.24 463
2922.36 455
2922.49 448
2922.61 442
2922.73 436
2922.86 429
2922.98 419
2923.11 408
2923.23 396
2923.35 385
2923.48 374
2923.60 365
2923.73 358
2923.85 353
2923.97 349
2924.10 347
2924.22 344
2924.35 342
2924.47 339
2924.59 335
2924.72 329
2924.84 322
2924.97 313
2925.09 303
2925.21 292
2925.34 282
2925.46 275
2925.59 272
2925.71 273
2925.83 277
2925.96 284
2926.08 292
2926.21 299
2926.33 304
2926.45 306
2926.58 306
2926.70 305
2926.83 303
2926.95 299
2927.07 294
2927.20 287
2927.32 278
2927.45 268
2927.57 258
2927.69 248
2927.82 241
2927.94 238
2928.07 239
2928.19 243
2928.31 249
2928.44 256
2928.56 262
2928.69 266
2928.81 267
2928.93 266
2929.06 263
2929.18 259
2929.31 254
2929.43 250
2929.56 248
2929.68 246
2929.80 245
2929.93 245
2930.05 244
2930.18 244
2930.30 244
2930.42 245
2930.55 247
2930.67 252
2930.80 258
2930.92 265
2931.04 271
2931.17 274
2931.29 276
2931.42 276
2931.54 277
2931.67 281
2931.79 290
2931.91 305
2932.04 327
2932.16 355
2932.29 388
2932.41 425
2932.53 465
2932.66 508
2932.78 553
2932.91 601
2933.03 653
2933.16 710
2933.28 770
2933.40 836
2933.53 904
2933.65 975
2933.78 1049
2933.90 1125
2934.02 1204
2934.15 1285
2934.27 1368
2934.40 1454
2934.52 1540
2934.65 1627
2934.77 1715
2934.89 1803
2935.02 1891
2935.14 1981
2935.27 2074
2935.39 2169
2935.52 2266
2935.64 2363
2935.76 2456
2935.89 2543
2936.01 2619
2936.14 2683
2936.26 2734
2936.39 2770
2936.51 2795
2936.63 2810
2936.76 2817
2936.88 2818
2937.01 2815
2937.13 2806
2937.25 2792
2937.38 2771
2937.50 2744
2937.63 2710
2937.75 2671
2937.88 2627
2938.00 2580
2938.12 2531
2938.25 2481
2938.37 2431
2938.50 2381
2938.62 2332
2938.75 2286
2938.87 2242
2938.99 2199
2939.12 2157
2939.24 2112
2939.37 2065
2939.49 2013
2939.62 1956
2939.74 1895
2939.87 1832
2939.99 1768
2940.11 1703
2940.24 1639
2940.36 1575
2940.49 1511
2940.61 1445
2940.74 1378
2940.86 1311
2940.98 1242
2941.11 1175
2941.23 1111
2941.36 1051
2941.48 999
2941.61 954
2941.73 916
2941.85 884
2941.98 855
2942.10 827
2942.23 798
2942.35 767
2942.48 733
2942.60 699
2942.73 667
2942.85 639
2942.97 616
2943.10 600
2943.22 589
2943.35 581
2943.47 574
2943.60 568
2943.72 561
2943.84 552
2943.97 542
2944.09 529
2944.22 514
2944.34 497
2944.47 478
2944.59 457
2944.72 437
2944.84 419
2944.96 405
2945.09 396
2945.21 390
2945.34 388
2945.46 385
2945.59 381
2945.71 373
2945.84 361
2945.96 345
2946.08 328
2946.21 310
2946.33 293
2946.46 278
2946.58 264
2946.71 252
2946.83 239
2946.96 226
2947.08 213
2947.20 200
2947.33 189
2947.45 181
2947.58 175
2947.70 171
2947.83 168
2947.95 166
2948.08 162
2948.20 158
2948.33 152
2948.45 146
2948.57 140
2948.70 135
2948.82 130
2948.95 126
2949.07 122
2949.20 117
2949.32 112
2949.45 106
2949.57 100
2949.70 95
2949.82 91
2949.94 89
2950.07 86
2950.19 82
2950.32 76
2950.44 68
2950.57 59
2950.69 50
2950.82 43
2950.94 38
2951.07 38
2951.19 42
2951.31 49
2951.44 56
2951.56 60
2951.69 62
2951.81 61
2951.94 57
2952.06 52
2952.19 46
2952.31 43
2952.44 40
2952.56 37
2952.68 35
2952.81 31
2952.93 27
2953.06 23
2953.18 20
2953.31 20
2953.43 22
2953.56 27
2953.68 33
2953.81 40
2953.93 45
2954.06 48
2954.18 50
2954.30 50
2954.43 51
2954.55 52
2954.68 55
2954.80 58
2954.93 62
2955.05 65
2955.18 67
2955.30 66
2955.43 65
2955.55 64
2955.68 63
2955.80 65
2955.92 70
2956.05 80
2956.17 93
2956.30 111
2956.42 130
2956.55 152
2956.67 173
2956.80 194
2956.92 211
2957.05 226
2957.17 237
2957.30 244
2957.42 250
2957.55 255
2957.67 259
2957.80 264
2957.92 268
2958.04 272
2958.17 275
2958.29 275
2958.42 274
2958.54 272
2958.67 269
2958.79 266
2958.92 263
2959.04 258
2959.17 253
2959.29 246
2959.42 238
2959.54 229
2959.67 219
2959.79 210
2959.92 203
2960.04 198
2960.16 193
2960.29 190
2960.41 188
2960.54 186
2960.66 184
2960.79 183
2960.91 183
2961.04 184
2961.16 186
2961.29 189
2961.41 191
2961.54 191
2961.66 188
2961.79 182
2961.91 171
2962.04 158
2962.16 144
2962.29 131
2962.41 119
2962.54 111
2962.66 105
2962.79 100
2962.91 96
2963.04 92
2963.16 87
2963.28 80
2963.41 75
2963.53 71
2963.66 70
2963.78 72
2963.91 76
2964.03 80
2964.16 83
2964.28 83
2964.41 80
2964.53 73
2964.66 64
2964.78 54
2964.91 45
2965.03 39
2965.16 36
2965.28 37
2965.41 40
2965.53 47
2965.66 54
2965.78 61
2965.91 68
2966.03 73
2966.16 76
2966.28 77
2966.41 76
2966.53 73
2966.66 70
2966.78 66
2966.91 61
2967.03 57
2967.16 52
2967.28 48
2967.41 45
2967.53 42
2967.65 40
2967.78 37
2967.90 34
2968.03 30
2968.15 26
2968.28 23
2968.40 21
2968.53 20
2968.65 19
2968.78 19
2968.90 18
2969.03 14
2969.15 10
2969.28 4
2969.40 0
2969.53 0
2969.65 0
2969.78 0
2969.90 0
2970.03 0
2970.15 0
2970.28 1
2970.40 3
2970.53 5
2970.65 7
2970.78 8
2970.90 9
2971.03 11
2971.15 14
2971.28 18
2971.40 24
2971.53 31
2971.65 40
2971.78 50
2971.90 60
2972.03 69
2972.15 76
2972.28 81
2972.40 83
2972.53 82
2972.65 77
2972.78 69
2972.90 58
2973.03 45
2973.15 31
2973.28 17
2973.40 4
2973.53 0
2973.65 0
2973.78 0
2973.90 0
2974.03 10
2974.15 24
2974.28 38
2974.40 54
2974.53 68
2974.65 81
2974.78 93
2974.90 104
2975.03 111
2975.15 116
2975.28 119
2975.40 118
2975.53 116
2975.65 112
2975.78 108
2975.90 104
2976.03 101
2976.15 99
2976.28 99
2976.41 99
2976.53 101
2976.66 102
2976.78 102
2976.91 101
2977.03 96
2977.16 88
2977.28 77
2977.41 63
2977.53 50
2977.66 38
2977.78 30
2977.91 25
2978.03 24
2978.16 25
2978.28 26
2978.41 28
2978.53 29
2978.66 30
2978.78 31
2978.91 33
2979.03 37
2979.16 44
2979.28 55
2979.41 67
2979.53 82
2979.66 98
2979.78 113
2979.91 125
2980.03 133
2980.16 137
2980.28 135
2980.41 130
2980.53 120
2980.66 108
2980.79 95
2980.91 81
2981.04 67
2981.16 53
2981.29 39
2981.41 26
2981.54 15
2981.66 6
2981.79 0
2981.91 0
2982.04 0
2982.16 0
2982.29 2
2982.41 6
2982.54 11
2982.66 18
2982.79 25
2982.91 33
2983.04 41
2983.16 48
2983.29 53
2983.41 55
2983.54 54
2983.67 51
2983.79 47
2983.92 41
2984.04 35
2984.17 28
2984.29 21
2984.42 14
2984.54 7
2984.67 2
2984.79 0
2984.92 0
2985.04 0
2985.17 2
2985.29 8
2985.42 15
2985.54 21
2985.67 25
2985.79 27
2985.92 27
2986.05 24
2986.17 19
2986.30 15
2986.42 11
2986.55 8
2986.67 6
2986.80 4
2986.92 3
2987.05 2
2987.17 2
2987.30 1
2987.42 1
2987.55 1
2987.67 1
2987.80 2
2987.92 3
2988.05 3
2988.18 3
2988.30 2
2988.43 2
2988.55 3
2988.68 4
2988.80 6
2988.93 7
2989.05 6
2989.18 4
2989.30 0
2989.43 0
2989.55 0
2989.68 0
2989.81 0
2989.93 0
2990.06 0
2990.18 8
2990.31 20
2990.43 33
2990.56 45
2990.68 56
2990.81 65
2990.93 74
2991.06 82
2991.18 90
2991.31 98
2991.44 104
2991.56 110
2991.69 114
2991.81 116
2991.94 117
2992.06 118
2992.19 119
2992.31 120
2992.44 123
2992.56 128
2992.69 135
2992.82 143
2992.94 151
2993.07 159
2993.19 165
2993.32 170
2993.44 172
2993.57 172
2993.69 172
2993.82 171
2993.94 172
2994.07 173
2994.20 176
2994.32 181
2994.45 188
2994.57 195
2994.70 204
2994.82 212
2994.95 219
2995.07 225
2995.20 228
2995.32 228
2995.45 225
2995.58 220
2995.70 213
2995.83 208
2995.95 205
2996.08 204
2996.20 206
2996.33 210
2996.45 215
2996.58 218
2996.70 220
2996.83 219
2996.96 218
2997.08 215
2997.21 212
2997.33 210
2997.46 208
2997.58 206
2997.71 203
2997.83 200
2997.96 197
2998.09 193
2998.21 188
2998.34 183
2998.46 177
2998.59 171
2998.71 164
2998.84 157
2998.96 149
2999.09 142
2999.22 135
2999.34 130
2999.47 127
2999.59 126
2999.72 126
2999.84 127
2999.97 128
3000.09 128
3000.22 126
3000.35 123
3000.47 119
3000.60 114
3000.72 108
3000.85 102
3000.97 95
3001.10 87
3001.23 78
3001.35 67
3001.48 55
3001.60 41
3001.73 27
3001.85 13
3001.98 2
3002.10 0
3002.23 0
3002.36 0
3002.48 0
3002.61 0
3002.73 0
3002.86 0
3002.98 0
3003.11 0
3003.24 1
3003.36 6
3003.49 16
3003.61 29
3003.74 44
3003.86 58
3003.99 67
3004.12 69
3004.24 65
3004.37 56
3004.49 44
3004.62 31
3004.74 21
3004.87 14
3005.00 11
3005.12 10
3005.25 11
3005.37 12
3005.50 12
3005.62 12
3005.75 11
3005.87 10
3006.00 9
3006.13 9
3006.25 9
3006.38 8
3006.50 8
3006.63 8
3006.76 7
3006.88 8
3007.01 9
3007.13 12
3007.26 15
3007.38 20
3007.51 25
3007.64 29
3007.76 31
3007.89 32
3008.01 32
3008.14 30
3008.26 27
3008.39 24
3008.52 22
3008.64 22
3008.77 25
3008.89 31
3009.02 39
3009.14 49
3009.27 62
3009.40 74
3009.52 86
3009.65 97
3009.77 106
3009.90 111
3010.02 114
3010.15 113
3010.28 110
3010.40 105
3010.53 101
3010.65 97
3010.78 95
3010.91 95
3011.03 99
3011.16 104
3011.28 111
3011.41 116
3011.53 120
3011.66 120
3011.79 115
3011.91 107
3012.04 95
3012.16 81
3012.29 66
3012.42 52
3012.54 40
3012.67 31
3012.79 26
3012.92 24
3013.04 25
3013.17 29
3013.30 34
3013.42 41
3013.55 49
3013.67 57
3013.80 64
3013.93 71
3014.05 76
3014.18 81
3014.30 86
3014.43 91
3014.56 95
3014.68 100
3014.81 104
3014.93 107
3015.06 109
3015.18 110
3015.31 110
3015.44 111
3015.56 113
3015.69 119
3015.81 129
3015.94 143
3016.07 159
3016.19 175
3016.32 191
3016.44 205
3016.57 216
3016.70 226
3016.82 234
3016.95 240
3017.07 245
3017.20 247
3017.33 245
3017.45 240
3017.58 230
3017.70 218
3017.83 204
3017.96 191
3018.08 181
3018.21 175
3018.33 174
3018.46 177
3018.59 185
3018.71 195
3018.84 206
3018.96 215
3019.09 222
3019.22 224
3019.34 223
3019.47 218
3019.59 211
3019.72 204
3019.85 198
3019.97 195
3020.10 196
3020.22 199
3020.35 204
3020.48 209
3020.60 214
3020.73 216
3020.85 215
3020.98 211
3021.11 204
3021.23 195
3021.36 186
3021.48 177
3021.61 172
3021.74 169
3021.86 169
3021.99 170
3022.11 171
3022.24 170
3022.37 166
3022.49 159
3022.62 150
3022.74 140
3022.87 132
3023.00 126
3023.12 123
3023.25 124
3023.37 126
3023.50 128
3023.63 131
3023.75 132
3023.88 132
3024.00 130
3024.13 126
3024.26 119
3024.38 111
3024.51 100
3024.64 87
3024.76 72
3024.89 56
3025.01 40
3025.14 25
3025.27 11
3025.39 1
3025.52 0
3025.64 0
3025.77 0
3025.90 0
3026.02 7
3026.15 16
3026.27 23
3026.40 29
3026.53 33
3026.65 36
3026.78 38
3026.91 40
3027.03 42
3027.16 42
3027.28 41
3027.41 39
3027.54 36
3027.66 34
3027.79 32
3027.91 33
3028.04 37
3028.17 45
3028.29 55
3028.42 67
3028.55 79
3028.67 91
3028.80 100
3028.92 106
3029.05 108
3029.18 108
3029.30 106
3029.43 102
3029.56 98
3029.68 95
3029.81 94
3029.93 95
3030.06 98
3030.19 101
3030.31 105
3030.44 108
3030.57 109
3030.69 108
3030.82 105
3030.94 100
3031.07 95
3031.20 90
3031.32 84
3031.45 79
3031.58 75
3031.70 72
3031.83 71
3031.95 71
3032.08 73
3032.21 77
3032.33 83
3032.46 88
3032.59 92
3032.71 93
3032.84 92
3032.96 88
3033.09 83
3033.22 77
3033.34 73
3033.47 70
3033.60 68
3033.72 67
3033.85 66
3033.97 64
3034.10 60
3034.23 55
3034.35 49
3034.48 43
3034.61 39
3034.73 37
3034.86 38
3034.98 41
3035.11 46
3035.24 52
3035.36 58
3035.49 62
3035.62 64
3035.74 65
3035.87 62
3036.00 58
3036.12 52
3036.25 45
3036.37 38
3036.50 31
3036.63 25
3036.75 20
3036.88 15
3037.01 12
3037.13 9
3037.26 6
3037.39 2
3037.51 0
3037.64 0
3037.76 0
3037.89 0
3038.02 0
3038.14 0
3038.27 0
3038.40 0
3038.52 0
3038.65 7
3038.78 15
3038.90 26
3039.03 38
3039.15 52
3039.28 65
3039.41 79
3039.53 91
3039.66 103
3039.79 113
3039.91 122
3040.04 130
3040.17 138
3040.29 144
3040.42 149
3040.55 153
3040.67 156
3040.80 159
3040.92 163
3041.05 168
3041.18 175
3041.30 182
3041.43 188
3041.56 191
3041.68 191
3041.81 186
3041.94 177
3042.06 165
3042.19 151
3042.32 139
3042.44 128
3042.57 120
3042.70 115
3042.82 113
3042.95 111
3043.07 110
3043.20 108
3043.33 106
3043.45 102
3043.58 97
3043.71 92
3043.83 87
3043.96 84
3044.09 81
3044.21 79
3044.34 77
3044.47 75
3044.59 73
3044.72 70
3044.85 69
3044.97 69
3045.10 72
3045.23 80
3045.35 91
3045.48 106
3045.60 121
3045.73 134
3045.86 144
3045.98 148
3046.11 147
3046.24 142
3046.36 136
3046.49 130
3046.62 127
3046.74 129
3046.87 136
3047.00 146
3047.12 160
3047.25 174
3047.38 187
3047.50 196
3047.63 203
3047.76 207
3047.88 208
3048.01 208
3048.14 206
3048.26 204
3048.39 204
3048.52 205
3048.64 208
3048.77 213
3048.90 220
3049.02 228
3049.15 238
3049.28 247
3049.40 256
3049.53 263
3049.66 270
3049.78 274
3049.91 277
3050.04 278
3050.16 278
3050.29 276
3050.42 274
3050.54 271
3050.67 269
3050.80 269
3050.92 269
3051.05 270
3051.18 271
3051.30 270
3051.43 267
3051.56 261
3051.68 251
3051.81 240
3051.94 227
3052.06 216
3052.19 206
3052.32 200
3052.44 197
3052.57 197
3052.70 199
3052.82 203
3052.95 208
3053.08 213
3053.20 218
3053.33 224
3053.46 231
3053.58 238
3053.71 246
3053.84 252
3053.96 257
3054.09 261
3054.22 265
3054.34 269
3054.47 273
3054.60 278
3054.72 282
3054.85 284
3054.98 284
3055.10 280
3055.23 274
3055.36 267
3055.48 261
3055.61 258
3055.74 260
3055.86 266
3055.99 273
3056.12 280
3056.24 285
3056.37 287
3056.50 286
3056.62 283
3056.75 279
3056.88 275
3057.00 272
3057.13 269
3057.26 266
3057.38 262
3057.51 258
3057.64 254
3057.77 251
3057.89 248
3058.02 247
3058.15 246
3058.27 245
3058.40 242
3058.53 236
3058.65 227
3058.78 217
3058.91 206
3059.03 196
3059.16 188
3059.29 183
3059.41 180
3059.54 179
3059.67 179
3059.79 180
3059.92 179
3060.05 179
3060.17 179
3060.30 180
3060.43 182
3060.56 184
3060.68 187
3060.81 190
3060.94 191
3061.06 191
3061.19 188
3061.32 185
3061.44 181
3061.57 178
3061.70 178
3061.82 181
3061.95 189
3062.08 199
3062.20 211
3062.33 223
3062.46 232
3062.59 235
3062.71 232
3062.84 223
3062.97 209
3063.09 193
3063.22 176
3063.35 162
3063.47 153
3063.60 148
3063.73 149
3063.85 154
3063.98 161
3064.11 169
3064.23 177
3064.36 183
3064.49 186
3064.62 186
3064.74 183
3064.87 176
3065.00 166
3065.12 155
3065.25 143
3065.38 132
3065.50 122
3065.63 116
3065.76 112
3065.89 112
3066.01 115
3066.14 121
3066.27 130
3066.39 141
3066.52 154
3066.65 167
3066.77 180
3066.90 192
3067.03 203
3067.15 211
3067.28 217
3067.41 220
3067.54 220
3067.66 218
3067.79 216
3067.92 213
3068.04 212
3068.17 212
3068.30 213
3068.42 214
3068.55 215
3068.68 213
3068.81 208
3068.93 201
3069.06 192
3069.19 182
3069.31 174
3069.44 167
3069.57 162
3069.70 159
3069.82 158
3069.95 159
3070.08 160
3070.20 161
3070.33 161
3070.46 162
3070.58 162
3070.71 162
3070.84 161
3070.97 160
3071.09 158
3071.22 155
3071.35 152
3071.47 148
3071.60 145
3071.73 141
3071.86 138
3071.98 137
3072.11 138
3072.24 140
3072.36 144
3072.49 149
3072.62 154
3072.74 159
3072.87 163
3073.00 163
3073.13 161
3073.25 154
3073.38 145
3073.51 134
3073.63 123
3073.76 113
3073.89 108
3074.02 108
3074.14 112
3074.27 121
3074.40 133
3074.52 147
3074.65 161
3074.78 172
3074.91 182
3075.03 188
3075.16 192
3075.29 194
3075.41 194
3075.54 193
3075.67 192
3075.80 191
3075.92 189
3076.05 187
3076.18 184
3076.30 180
3076.43 177
3076.56 173
3076.69 171
3076.81 171
3076.94 173
3077.07 179
3077.20 188
3077.32 199
3077.45 213
3077.58 227
3077.70 239
3077.83 247
3077.96 250
3078.09 246
3078.21 237
3078.34 223
3078.47 207
3078.59 192
3078.72 180
3078.85 172
3078.98 168
3079.10 167
3079.23 168
3079.36 169
3079.49 169
3079.61 169
3079.74 170
3079.87 172
3079.99 177
3080.12 185
3080.25 195
3080.38 205
3080.50 215
3080.63 222
3080.76 226
3080.88 226
3081.01 222
3081.14 215
3081.27 207
3081.39 199
3081.52 191
3081.65 184
3081.78 178
3081.90 173
3082.03 168
3082.16 163
3082.29 156
3082.41 148
3082.54 139
3082.67 128
3082.79 118
3082.92 109
3083.05 100
3083.18 93
3083.30 88
3083.43 84
3083.56 81
3083.69 79
3083.81 78
3083.94 77
3084.07 77
3084.19 77
3084.32 78
3084.45 79
3084.58 81
3084.70 81
3084.83 78
3084.96 72
3085.09 63
3085.21 50
3085.34 36
3085.47 21
3085.60 8
3085.72 0
3085.85 0
3085.98 0
3086.11 0
3086.23 0
3086.36 0
3086.49 0
3086.61 0
3086.74 0
3086.87 4
3087.00 15
3087.12 28
3087.25 43
3087.38 57
3087.51 70
3087.63 79
3087.76 84
3087.89 85
3088.02 82
3088.14 77
3088.27 72
3088.40 67
3088.53 63
3088.65 59
3088.78 55
3088.91 49
3089.04 43
3089.16 37
3089.29 32
3089.42 32
3089.55 36
3089.67 45
3089.80 59
3089.93 74
3090.06 91
3090.18 106
3090.31 119
3090.44 129
3090.57 137
3090.69 144
3090.82 149
3090.95 152
3091.08 154
3091.20 154
3091.33 152
3091.46 147
3091.59 141
3091.71 133
3091.84 124
3091.97 117
3092.10 111
3092.22 107
3092.35 107
3092.48 108
3092.61 111
3092.73 116
3092.86 121
3092.99 125
3093.12 130
3093.24 134
3093.37 137
3093.50 140
3093.63 142
3093.75 144
3093.88 147
3094.01 150
3094.14 153
3094.26 158
3094.39 162
3094.52 166
3094.65 169
3094.77 171
3094.90 171
3095.03 171
3095.16 170
3095.28 169
3095.41 169
3095.54 169
3095.67 169
3095.79 170
3095.92 172
3096.05 176
3096.18 182
3096.30 189
3096.43 196
3096.56 203
3096.69 207
3096.81 208
3096.94 206
3097.07 202
3097.20 196
3097.32 192
3097.45 188
3097.58 186
3097.71 185
3097.84 184
3097.96 180
3098.09 175
3098.22 166
3098.35 155
3098.47 144
3098.60 132
3098.73 123
3098.86 117
3098.98 115
3099.11 118
3099.24 125
3099.37 134
3099.49 144
3099.62 154
3099.75 161
3099.88 166
3100.01 167
3100.13 164
3100.26 158
3100.39 150
3100.52 140
3100.64 131
3100.77 123
3100.90 118
3101.03 117
3101.15 119
3101.28 124
3101.41 131
3101.54 139
3101.67 147
3101.79 154
3101.92 159
3102.05 161
3102.18 159
3102.30 152
3102.43 140
3102.56 124
3102.69 106
3102.81 87
3102.94 70
3103.07 58
3103.20 52
3103.33 55
3103.45 64
3103.58 78
3103.71 96
3103.84 114
3103.96 130
3104.09 143
3104.22 151
3104.35 155
3104.48 156
3104.60 153
3104.73 148
3104.86 141
3104.99 133
3105.11 124
3105.24 116
3105.37 107
3105.50 99
3105.63 92
3105.75 86
3105.88 82
3106.01 80
3106.14 78
3106.26 78
3106.39 78
3106.52 79
3106.65 78
3106.78 77
3106.90 74
3107.03 69
3107.16 64
3107.29 58
3107.41 51
3107.54 44
3107.67 36
3107.80 27
3107.93 18
3108.05 9
3108.18 0
3108.31 0
3108.44 0
3108.56 0
3108.69 0
3108.82 0
3108.95 0
3109.08 0
3109.20 0
3109.33 2
3109.46 5
3109.59 10
3109.72 18
3109.84 28
3109.97 40
3110.10 52
3110.23 62
3110.35 69
3110.48 73
3110.61 75
3110.74 75
3110.87 76
3110.99 78
3111.12 83
3111.25 91
3111.38 100
3111.51 109
3111.63 117
3111.76 122
3111.89 123
3112.02 120
3112.15 113
3112.27 104
3112.40 95
3112.53 87
3112.66 81
3112.79 79
3112.91 82
3113.04 90
3113.17 101
3113.30 116
3113.42 132
3113.55 148
3113.68 162
3113.81 175
3113.94 184
3114.06 191
3114.19 195
3114.32 198
3114.45 199
3114.58 200
3114.70 202
3114.83 205
3114.96 210
3115.09 218
3115.22 228
3115.34 241
3115.47 256
3115.60 272
3115.73 288
3115.86 303
3115.98 319
3116.11 336
3116.24 355
3116.37 378
3116.50 405
3116.62 436
3116.75 469
3116.88 502
3117.01 532
3117.14 558
3117.26 578
3117.39 589
3117.52 595
3117.65 596
3117.78 594
3117.90 593
3118.03 596
3118.16 602
3118.29 612
3118.42 624
3118.54 636
3118.67 645
3118.80 649
3118.93 648
3119.06 640
3119.18 628
3119.31 614
3119.44 598
3119.57 583
3119.70 570
3119.83 559
3119.95 550
3120.08 544
3120.21 539
3120.34 536
3120.47 533
3120.59 531
3120.72 529
3120.85 527
3120.98 525
3121.11 522
3121.23 519
3121.36 515
3121.49 509
3121.62 502
3121.75 492
3121.87 481
3122.00 467
3122.13 452
3122.26 435
3122.39 417
3122.52 398
3122.64 380
3122.77 363
3122.90 348
3123.03 335
3123.16 322
3123.28 309
3123.41 295
3123.54 278
3123.67 259
3123.80 239
3123.93 219
3124.05 202
3124.18 189
3124.31 182
3124.44 180
3124.57 182
3124.69 187
3124.82 194
3124.95 201
3125.08 206
3125.21 211
3125.33 214
3125.46 216
3125.59 218
3125.72 220
3125.85 223
3125.98 225
3126.10 227
3126.23 227
3126.36 226
3126.49 223
3126.62 216
3126.75 208
3126.87 199
3127.00 190
3127.13 181
3127.26 174
3127.39 168
3127.51 163
3127.64 158
3127.77 152
3127.90 145
3128.03 137
3128.16 130
3128.28 123
3128.41 120
3128.54 119
3128.67 121
3128.80 126
3128.93 131
3129.05 135
3129.18 140
3129.31 144
3129.44 147
3129.57 151
3129.69 154
3129.82 156
3129.95 155
3130.08 150
3130.21 142
3130.34 131
3130.46 119
3130.59 108
3130.72 99
3130.85 95
3130.98 94
3131.11 96
3131.23 98
3131.36 101
3131.49 101
3131.62 99
3131.75 96
3131.88 92
3132.00 90
3132.13 90
3132.26 93
3132.39 100
3132.52 108
3132.65 118
3132.77 129
3132.90 138
3133.03 144
3133.16 146
3133.29 144
3133.42 136
3133.54 125
3133.67 112
3133.80 98
3133.93 85
3134.06 76
3134.19 71
3134.31 70
3134.44 72
3134.57 76
3134.70 78
3134.83 79
3134.96 78
3135.08 75
3135.21 73
3135.34 72
3135.47 76
3135.60 83
3135.73 95
3135.86 109
3135.98 126
3136.11 144
3136.24 161
3136.37 178
3136.50 192
3136.63 204
3136.75 214
3136.88 220
3137.01 222
3137.14 220
3137.27 214
3137.40 206
3137.52 196
3137.65 186
3137.78 176
3137.91 168
3138.04 161
3138.17 157
3138.30 154
3138.42 153
3138.55 152
3138.68 152
3138.81 151
3138.94 150
3139.07 147
3139.19 144
3139.32 139
3139.45 135
3139.58 130
3139.71 127
3139.84 125
3139.97 125
3140.09 127
3140.22 130
3140.35 133
3140.48 137
3140.61 141
3140.74 145
3140.86 149
3140.99 153
3141.12 158
3141.25 162
3141.38 166
3141.51 170
3141.64 172
3141.76 174
3141.89 175
3142.02 175
3142.15 175
3142.28 175
3142.41 175
3142.54 176
3142.66 177
3142.79 179
3142.92 182
3143.05 185
3143.18 189
3143.31 193
3143.44 198
3143.56 204
3143.69 213
3143.82 224
3143.95 238
3144.08 254
3144.21 270
3144.34 285
3144.46 297
3144.59 306
3144.72 310
3144.85 312
3144.98 310
3145.11 307
3145.24 305
3145.36 302
3145.49 300
3145.62 300
3145.75 300
3145.88 304
3146.01 310
3146.14 321
3146.26 336
3146.39 354
3146.52 374
3146.65 394
3146.78 411
3146.91 424
3147.04 431
3147.16 433
3147.29 431
3147.42 428
3147.55 425
3147.68 423
3147.81 425
3147.94 429
3148.07 435
3148.19 440
3148.32 444
3148.45 446
3148.58 446
3148.71 443
3148.84 439
3148.97 434
3149.09 429
3149.22 425
3149.35 420
3149.48 415
3149.61 410
3149.74 404
3149.87 398
3150.00 393
3150.12 390
3150.25 388
3150.38 389
3150.51 392
3150.64 398
3150.77 407
3150.90 417
3151.02 427
3151.15 436
3151.28 442
3151.41 444
3151.54 441
3151.67 434
3151.80 426
3151.93 417
3152.05 409
3152.18 404
3152.31 401
3152.44 399
3152.57 397
3152.70 394
3152.83 388
3152.96 380
3153.08 370
3153.21 360
3153.34 350
3153.47 343
3153.60 337
3153.73 333
3153.86 330
3153.99 328
3154.11 326
3154.24 325
3154.37 326
3154.50 328
3154.63 333
3154.76 340
3154.89 350
3155.02 360
3155.15 372
3155.27 382
3155.40 392
3155.53 399
3155.66 404
3155.79 408
3155.92 411
3156.05 414
3156.18 419
3156.30 425
3156.43 433
3156.56 441
3156.69 449
3156.82 458
3156.95 467
3157.08 476
3157.21 486
3157.34 497
3157.46 510
3157.59 523
3157.72 536
3157.85 549
3157.98 564
3158.11 582
3158.24 604
3158.37 630
3158.49 660
3158.62 692
3158.75 724
3158.88 756
3159.01 785
3159.14 812
3159.27 840
3159.40 871
3159.53 908
3159.65 952
3159.78 1004
3159.91 1064
3160.04 1131
3160.17 1206
3160.30 1286
3160.43 1373
3160.56 1467
3160.69 1568
3160.81 1677
3160.94 1792
3161.07 1912
3161.20 2038
3161.33 2170
3161.46 2308
3161.59 2452
3161.72 2602
3161.85 2757
3161.98 2915
3162.10 3074
3162.23 3233
3162.36 3389
3162.49 3543
3162.62 3694
3162.75 3842
3162.88 3986
3163.01 4124
3163.14 4254
3163.26 4374
3163.39 4483
3163.52 4579
3163.65 4662
3163.78 4732
3163.91 4789
3164.04 4835
3164.17 4872
3164.30 4899
3164.43 4918
3164.55 4928
3164.68 4927
3164.81 4914
3164.94 4887
3165.07 4846
3165.20 4792
3165.33 4727
3165.46 4653
3165.59 4575
3165.72 4495
3165.84 4412
3165.97 4328
3166.10 4241
3166.23 4150
3166.36 4055
3166.49 3956
3166.62 3854
3166.75 3750
3166.88 3646
3167.01 3543
3167.13 3442
3167.26 3342
3167.39 3243
3167.52 3144
3167.65 3045
3167.78 2945
3167.91 2845
3168.04 2745
3168.17 2646
3168.30 2548
3168.43 2453
3168.55 2361
3168.68 2271
3168.81 2184
3168.94 2099
3169.07 2016
3169.20 1936
3169.33 1859
3169.46 1785
3169.59 1713
3169.72 1645
3169.85 1579
3169.97 1515
3170.10 1452
3170.23 1391
3170.36 1333
3170.49 1279
3170.62 1230
3170.75 1187
3170.88 1150
3171.01 1119
3171.14 1092
3171.27 1067
3171.39 1043
3171.52 1018
3171.65 992
3171.78 964
3171.91 933
3172.04 899
3172.17 863
3172.30 825
3172.43 785
3172.56 746
3172.69 710
3172.82 676
3172.94 648
3173.07 624
3173.20 604
3173.33 587
3173.46 571
3173.59 556
3173.72 540
3173.85 524
3173.98 507
3174.11 492
3174.24 478
3174.37 466
3174.49 458
3174.62 452
3174.75 448
3174.88 445
3175.01 442
3175.14 436
3175.27 428
3175.40 417
3175.53 404
3175.66 390
3175.79 377
3175.92 365
3176.04 357
3176.17 350
3176.30 344
3176.43 338
3176.56 331
3176.69 321
3176.82 310
3176.95 297
3177.08 284
3177.21 272
3177.34 262
3177.47 255
3177.60 252
3177.72 249
3177.85 248
3177.98 246
3178.11 244
3178.24 239
3178.37 234
3178.50 229
3178.63 225
3178.76 221
3178.89 219
3179.02 216
3179.15 212
3179.28 206
3179.41 197
3179.53 185
3179.66 172
3179.79 159
3179.92 147
3180.05 137
3180.18 129
3180.31 123
3180.44 117
3180.57 113
3180.70 110
3180.83 110
3180.96 112
3181.09 119
3181.22 128
3181.35 140
3181.47 153
3181.60 164
3181.73 173
3181.86 178
3181.99 179
3182.12 176
3182.25 171
3182.38 164
3182.51 155
3182.64 147
3182.77 138
3182.90 131
3183.03 126
3183.16 123
3183.29 122
3183.41 125
3183.54 130
3183.67 136
3183.80 144
3183.93 152
3184.06 160
3184.19 167
3184.32 173
3184.45 177
3184.58 178
3184.71 178
3184.84 175
3184.97 171
3185.10 165
3185.23 157
3185.36 149
3185.49 140
3185.61 129
3185.74 117
3185.87 104
3186.00 90
3186.13 76
3186.26 64
3186.39 55
3186.52 49
3186.65 47
3186.78 48
3186.91 52
3187.04 57
3187.17 63
3187.30 69
3187.43 74
3187.56 78
3187.69 81
3187.81 83
3187.94 84
3188.07 84
3188.20 82
3188.33 78
3188.46 72
3188.59 66
3188.72 59
3188.85 52
3188.98 46
3189.11 41
3189.24 36
3189.37 31
3189.50 26
3189.63 19
3189.76 11
3189.89 2
3190.02 0
3190.15 0
3190.28 0
3190.40 0
3190.53 0
3190.66 0
3190.79 0
3190.92 0
3191.05 8
3191.18 16
3191.31 22
3191.44 26
3191.57 28
3191.70 31
3191.83 34
3191.96 39
3192.09 47
3192.22 57
3192.35 67
3192.48 76
3192.61 84
3192.74 88
3192.87 89
3193.00 86
3193.13 81
3193.25 73
3193.38 64
3193.51 54
3193.64 45
3193.77 36
3193.90 28
3194.03 23
3194.16 20
3194.29 19
3194.42 20
3194.55 22
3194.68 24
3194.81 27
3194.94 29
3195.07 32
3195.20 35
3195.33 38
3195.46 41
3195.59 45
3195.72 48
3195.85 50
3195.98 51
3196.11 52
3196.24 53
3196.37 56
3196.49 59
3196.62 65
3196.75 73
3196.88 82
3197.01 92
3197.14 99
3197.27 104
3197.40 106
3197.53 104
3197.66 98
3197.79 91
3197.92 83
3198.05 76
3198.18 71
3198.31 69
3198.44 71
3198.57 74
3198.70 79
3198.83 83
3198.96 85
3199.09 85
3199.22 82
3199.35 76
3199.48 71
3199.61 67
3199.74 66
3199.87 69
3200.00 74
3200.13 81
3200.26 87
3200.39 93
3200.51 97
3200.64 99
3200.77 101
3200.90 104
3201.03 108
3201.16 113
3201.29 120
3201.42 127
3201.55 135
3201.68 143
3201.81 150
3201.94 157
3202.07 162
3202.20 166
3202.33 167
3202.46 168
3202.59 166
3202.72 165
3202.85 164
3202.98 164
3203.11 166
3203.24 168
3203.37 169
3203.50 168
3203.63 165
3203.76 159
3203.89 152
3204.02 145
3204.15 139
3204.28 134
3204.41 131
3204.54 128
3204.67 125
3204.80 121
3204.93 116
3205.06 112
3205.19 110
3205.32 109
3205.45 112
3205.58 118
3205.71 125
3205.84 132
3205.97 136
3206.10 138
3206.23 137
3206.36 134
3206.48 130
3206.61 126
3206.74 123
3206.87 123
3207.00 123
3207.13 124
3207.26 123
3207.39 121
3207.52 116
3207.65 109
3207.78 101
3207.91 91
3208.04 83
3208.17 75
3208.30 69
3208.43 66
3208.56 65
3208.69 67
3208.82 73
3208.95 81
3209.08 91
3209.21 104
3209.34 118
3209.47 132
3209.60 148
3209.73 162
3209.86 174
3209.99 182
3210.12 187
3210.25 187
3210.38 184
3210.51 178
3210.64 172
3210.77 168
3210.90 168
3211.03 172
3211.16 181
3211.29 192
3211.42 205
3211.55 217
3211.68 227
3211.81 232
3211.94 234
3212.07 234
3212.20 233
3212.33 235
3212.46 241
3212.59 254
3212.72 273
3212.85 296
3212.98 322
3213.11 348
3213.24 370
3213.37 388
3213.50 400
3213.63 405
3213.76 405
3213.89 399
3214.02 389
3214.15 375
3214.28 359
3214.41 342
3214.54 323
3214.67 305
3214.80 287
3214.93 271
3215.06 256
3215.19 244
3215.32 235
3215.45 230
3215.58 227
3215.71 228
3215.84 230
3215.97 233
3216.10 236
3216.23 236
3216.36 234
3216.49 229
3216.62 221
3216.75 211
3216.88 199
3217.01 186
3217.14 172
3217.27 157
3217.40 142
3217.53 128
3217.66 114
3217.79 102
3217.92 91
3218.05 84
3218.18 78
3218.31 74
3218.44 72
3218.57 70
3218.70 70
3218.83 71
3218.96 72
3219.09 75
3219.22 78
3219.35 81
3219.48 83
3219.61 83
3219.74 83
3219.87 83
3220.00 84
3220.13 85
3220.26 89
3220.39 93
3220.52 98
3220.65 103
3220.78 105
3220.91 106
3221.04 104
3221.17 100
3221.30 96
3221.43 91
3221.56 88
3221.69 85
3221.82 83
3221.95 81
3222.08 79
3222.21 75
3222.35 71
3222.48 66
3222.61 61
3222.74 58
3222.87 56
3223.00 57
3223.13 60
3223.26 63
3223.39 67
3223.52 72
3223.65 76
3223.78 81
3223.91 86
3224.04 93
3224.17 102
3224.30 111
3224.43 121
3224.56 131
3224.69 142
3224.82 153
3224.95 164
3225.08 176
3225.21 188
3225.34 199
3225.47 206
3225.60 211
3225.73 210
3225.86 204
3225.99 194
3226.12 181
3226.25 168
3226.38 156
3226.51 148
3226.64 145
3226.77 148
3226.90 157
3227.03 169
3227.16 183
3227.29 196
3227.42 207
3227.55 215
3227.68 220
3227.81 222
3227.94 222
3228.07 221
3228.21 219
3228.34 217
3228.47 214
3228.60 211
3228.73 206
3228.86 202
3228.99 197
3229.12 192
3229.25 186
3229.38 180
3229.51 173
3229.64 165
3229.77 156
3229.90 148
3230.03 143
3230.16 142
3230.29 146
3230.42 154
3230.55 165
3230.68 178
3230.81 191
3230.94 201
3231.07 210
3231.20 216
3231.33 219
3231.46 220
3231.59 219
3231.72 216
3231.85 210
3231.98 202
3232.11 192
3232.24 180
3232.38 168
3232.51 156
3232.64 145
3232.77 137
3232.90 131
3233.03 127
3233.16 125
3233.29 125
3233.42 127
3233.55 131
3233.68 138
3233.81 146
3233.94 156
3234.07 166
3234.20 175
3234.33 183
3234.46 188
3234.59 191
3234.72 191
3234.85 189
3234.98 183
3235.11 174
3235.24 164
3235.37 152
3235.50 139
3235.64 125
3235.77 112
3235.90 98
3236.03 84
3236.16 70
3236.29 54
3236.42 39
3236.55 24
3236.68 11
3236.81 0
3236.94 0
3237.07 0
3237.20 0
3237.33 0
3237.46 0
3237.59 0
3237.72 0
3237.85 0
3237.98 5
3238.11 21
3238.24 38
3238.37 57
3238.51 76
3238.64 95
3238.77 114
3238.90 131
3239.03 146
3239.16 157
3239.29 163
3239.42 164
3239.55 160
3239.68 152
3239.81 142
3239.94 132
3240.07 124
3240.20 119
3240.33 117
3240.46 117
3240.59 120
3240.72 125
3240.85 131
3240.99 139
3241.12 151
3241.25 164
3241.38 179
3241.51 193
3241.64 206
3241.77 215
3241.90 219
3242.03 218
3242.16 215
3242.29 210
3242.42 206
3242.55 204
3242.68 204
3242.81 206
3242.94 210
3243.07 214
3243.20 218
3243.34 221
3243.47 224
3243.60 226
3243.73 228
3243.86 232
3243.99 238
3244.12 246
3244.25 257
3244.38 271
3244.51 287
3244.64 303
3244.77 318
3244.90 329
3245.03 338
3245.16 343
3245.29 345
3245.42 346
3245.56 347
3245.69 351
3245.82 359
3245.95 372
3246.08 389
3246.21 411
3246.34 439
3246.47 472
3246.60 511
3246.73 556
3246.86 609
3246.99 668
3247.12 733
3247.25 800
3247.38 867
3247.52 932
3247.65 992
3247.78 1048
3247.91 1101
3248.04 1152
3248.17 1203
3248.30 1256
3248.43 1310
3248.56 1365
3248.69 1420
3248.82 1473
3248.95 1524
3249.08 1572
3249.21 1618
3249.34 1661
3249.48 1703
3249.61 1743
3249.74 1780
3249.87 1813
3250.00 1844
3250.13 1872
3250.26 1896
3250.39 1914
3250.52 1926
3250.65 1930
3250.78 1925
3250.91 1912
3251.04 1892
3251.18 1870
3251.31 1849
3251.44 1833
3251.57 1822
3251.70 1819
3251.83 1820
3251.96 1825
3252.09 1830
3252.22 1833
3252.35 1830
3252.48 1821
3252.61 1804
3252.74 1779
3252.87 1747
3253.01 1710
3253.14 1669
3253.27 1627
3253.40 1586
3253.53 1546
3253.66 1507
3253.79 1468
3253.92 1429
3254.05 1389
3254.18 1348
3254.31 1306
3254.44 1264
3254.58 1225
3254.71 1188
3254.84 1154
3254.97 1123
3255.10 1092
3255.23 1061
3255.36 1029
3255.49 996
3255.62 960
3255.75 923
3255.88 886
3256.01 849
3256.15 814
3256.28 781
3256.41 752
3256.54 727
3256.67 706
3256.80 689
3256.93 675
3257.06 662
3257.19 651
3257.32 639
3257.45 627
3257.58 613
3257.72 598
3257.85 582
3257.98 564
3258.11 547
3258.24 532
3258.37 520
3258.50 513
3258.63 511
3258.76 514
3258.89 520
3259.02 527
3259.16 534
3259.29 539
3259.42 542
3259.55 543
3259.68 543
3259.81 543
3259.94 545
3260.07 547
3260.20 552
3260.33 557
3260.46 564
3260.60 571
3260.73 578
3260.86 585
3260.99 592
3261.12 599
3261.25 605
3261.38 610
3261.51 615
3261.64 620
3261.77 626
3261.90 633
3262.04 644
3262.17 660
3262.30 684
3262.43 715
3262.56 757
3262.69 809
3262.82 872
3262.95 944
3263.08 1023
3263.21 1104
3263.35 1185
3263.48 1265
3263.61 1342
3263.74 1417
3263.87 1492
3264.00 1571
3264.13 1657
3264.26 1752
3264.39 1857
3264.52 1971
3264.66 2093
3264.79 2223
3264.92 2358
3265.05 2500
3265.18 2649
3265.31 2809
3265.44 2981
3265.57 3166
3265.70 3361
3265.83 3561
3265.97 3763
3266.10 3961
3266.23 4152
3266.36 4334
3266.49 4509
3266.62 4678
3266.75 4846
3266.88 5012
3267.01 5178
3267.15 5339
3267.28 5494
3267.41 5638
3267.54 5768
3267.67 5884
3267.80 5985
3267.93 6073
3268.06 6149
3268.19 6214
3268.33 6268
3268.46 6311
3268.59 6340
3268.72 6355
3268.85 6354
3268.98 6336
3269.11 6304
3269.24 6257
3269.37 6197
3269.50 6127
3269.64 6046
3269.77 5955
3269.90 5856
3270.03 5748
3270.16 5632
3270.29 5506
3270.42 5374
3270.55 5235
3270.69 5091
3270.82 4945
3270.95 4797
3271.08 4649
3271.21 4503
3271.34 4359
3271.47 4215
3271.60 4071
3271.73 3925
3271.87 3777
3272.00 3627
3272.13 3476
3272.26 3324
3272.39 3175
3272.52 3030
3272.65 2891
3272.78 2757
3272.91 2631
3273.05 2511
3273.18 2397
3273.31 2288
3273.44 2185
3273.57 2089
3273.70 1999
3273.83 1917
3273.96 1843
3274.10 1777
3274.23 1716
3274.36 1658
3274.49 1601
3274.62 1542
3274.75 1479
3274.88 1411
3275.01 1340
3275.15 1269
3275.28 1200
3275.41 1136
3275.54 1080
3275.67 1034
3275.80 995
3275.93 963
3276.06 933
3276.20 904
3276.33 872
3276.46 838
3276.59 802
3276.72 767
3276.85 734
3276.98 705
3277.11 680
3277.25 660
3277.38 642
3277.51 626
3277.64 611
3277.77 596
3277.90 581
3278.03 568
3278.16 557
3278.30 549
3278.43 541
3278.56 534
3278.69 527
3278.82 518
3278.95 508
3279.08 497
3279.21 486
3279.35 475
3279.48 465
3279.61 455
3279.74 445
3279.87 435
3280.00 424
3280.13 412
3280.26 400
3280.40 389
3280.53 379
3280.66 373
3280.79 370
3280.92 372
3281.05 377
3281.18 386
3281.32 395
3281.45 403
3281.58 409
3281.71 410
3281.84 407
3281.97 400
3282.10 390
3282.24 378
3282.37 365
3282.50 352
3282.63 339
3282.76 328
3282.89 319
3283.02 312
3283.15 308
3283.29 307
3283.42 308
3283.55 311
3283.68 314
3283.81 316
3283.94 315
3284.07 312
3284.21 306
3284.34 299
3284.47 290
3284.60 282
3284.73 272
3284.86 263
3284.99 253
3285.13 244
3285.26 235
3285.39 227
3285.52 222
3285.65 219
3285.78 218
3285.91 218
3286.05 218
3286.18 216
3286.31 211
3286.44 202
3286.57 191
3286.70 178
3286.83 165
3286.97 152
3287.10 140
3287.23 128
3287.36 118
3287.49 109
3287.62 100
3287.75 92
3287.89 85
3288.02 80
3288.15 77
3288.28 75
3288.41 76
3288.54 79
3288.68 83
3288.81 86
3288.94 88
3289.07 88
3289.20 88
3289.33 88
3289.46 89
3289.60 92
3289.73 98
3289.86 106
3289.99 115
3290.12 122
3290.25 127
3290.38 130
3290.52 130
3290.65 129
3290.78 126
3290.91 122
3291.04 118
3291.17 113
3291.31 106
3291.44 97
3291.57 88
3291.70 80
3291.83 73
3291.96 69
3292.09 70
3292.23 73
3292.36 78
3292.49 83
3292.62 87
3292.75 88
3292.88 88
3293.02 85
3293.15 81
3293.28 76
3293.41 73
3293.54 72
3293.67 71
3293.81 71
3293.94 70
3294.07 68
3294.20 63
3294.33 55
3294.46 44
3294.60 32
3294.73 20
3294.86 11
3294.99 5
3295.12 5
3295.25 11
3295.38 22
3295.52 37
3295.65 56
3295.78 76
3295.91 97
3296.04 117
3296.17 136
3296.31 153
3296.44 169
3296.57 185
3296.70 201
3296.83 216
3296.96 232
3297.10 248
3297.23 263
3297.36 276
3297.49 287
3297.62 295
3297.75 301
3297.89 306
3298.02 309
3298.15 312
3298.28 316
3298.41 320
3298.54 325
3298.68 331
3298.81 336
3298.94 342
3299.07 346
3299.20 350
3299.33 353
3299.47 354
3299.60 353
3299.73 350
3299.86 345
3299.99 339
3300.13 332
3300.26 326
3300.39 321
3300.52 319
3300.65 319
3300.78 322
3300.92 328
3301.05 334
3301.18 339
3301.31 343
3301.44 342
3301.57 338
3301.71 330
3301.84 319
3301.97 308
3302.10 298
3302.23 291
3302.36 286
3302.50 282
3302.63 279
3302.76 273
3302.89 265
3303.02 254
3303.16 241
3303.29 227
3303.42 214
3303.55 202
3303.68 192
3303.81 184
3303.95 177
3304.08 173
3304.21 171
3304.34 171
3304.47 175
3304.61 180
3304.74 186
3304.87 193
3305.00 198
3305.13 201
3305.26 202
3305.40 200
3305.53 198
3305.66 194
3305.79 191
3305.92 188
3306.06 188
3306.19 191
3306.32 197
3306.45 207
3306.58 218
3306.71 229
3306.85 239
3306.98 243
3307.11 242
3307.24 235
3307.37 223
3307.51 208
3307.64 193
3307.77 179
3307.90 168
3308.03 160
3308.17 156
3308.30 154
3308.43 154
3308.56 155
3308.69 155
3308.82 154
3308.96 152
3309.09 148
3309.22 142
3309.35 137
3309.48 132
3309.62 129
3309.75 128
3309.88 129
3310.01 131
3310.14 135
3310.28 138
3310.41 140
3310.54 140
3310.67 138
3310.80 134
3310.94 127
3311.07 119
3311.20 110
3311.33 101
3311.46 91
3311.60 82
3311.73 73
3311.86 67
3311.99 62
3312.12 62
3312.25 65
3312.39 72
3312.52 81
3312.65 92
3312.78 103
3312.91 113
3313.05 120
3313.18 123
3313.31 122
3313.44 117
3313.57 109
3313.71 100
3313.84 91
3313.97 84
3314.10 79
3314.23 78
3314.37 79
3314.50 80
3314.63 81
3314.76 79
3314.89 75
3315.03 68
3315.16 61
3315.29 55
3315.42 50
3315.55 48
3315.69 47
3315.82 47
3315.95 47
3316.08 45
3316.22 41
3316.35 36
3316.48 31
3316.61 29
3316.74 28
3316.88 30
3317.01 34
3317.14 37
3317.27 38
3317.40 37
3317.54 33
3317.67 26
3317.80 19
3317.93 11
3318.06 5
3318.20 0
3318.33 0
3318.46 0
3318.59 0
3318.72 0
3318.86 0
3318.99 0
3319.12 0
3319.25 0
3319.38 1
3319.52 1
3319.65 1
3319.78 1
3319.91 1
3320.05 1
3320.18 3
3320.31 7
3320.44 11
3320.57 15
3320.71 19
3320.84 22
3320.97 24
3321.10 23
3321.23 22
3321.37 20
3321.50 20
3321.63 21
3321.76 24
3321.90 29
3322.03 34
3322.16 38
3322.29 39
3322.42 35
3322.56 29
3322.69 22
3322.82 16
3322.95 14
3323.09 20
3323.22 33
3323.35 54
3323.48 80
3323.61 109
3323.75 137
3323.88 161
3324.01 182
3324.14 198
3324.27 210
3324.41 220
3324.54 230
3324.67 239
3324.80 250
3324.94 262
3325.07 275
3325.20 290
3325.33 306
3325.46 323
3325.60 341
3325.73 358
3325.86 374
3325.99 388
3326.13 400
3326.26 411
3326.39 420
3326.52 430
3326.65 443
3326.79 458
3326.92 475
3327.05 493
3327.18 508
3327.32 518
3327.45 521
3327.58 516
3327.71 505
3327.85 490
3327.98 473
3328.11 456
3328.24 441
3328.37 430
3328.51 420
3328.64 413
3328.77 405
3328.90 396
3329.04 386
3329.17 373
3329.30 358
3329.43 342
3329.57 325
3329.70 308
3329.83 293
3329.96 280
3330.09 268
3330.23 259
3330.36 252
3330.49 246
3330.62 241
3330.76 236
3330.89 231
3331.02 226
3331.15 222
3331.29 219
3331.42 217
3331.55 215
3331.68 214
3331.81 212
3331.95 210
3332.08 206
3332.21 203
3332.34 198
3332.48 194
3332.61 189
3332.74 185
3332.87 179
3333.01 173
3333.14 166
3333.27 158
3333.40 149
3333.54 141
3333.67 133
3333.80 125
3333.93 119
3334.07 114
3334.20 109
3334.33 105
3334.46 100
3334.59 94
3334.73 87
3334.86 78
3334.99 68
3335.12 58
3335.26 51
3335.39 48
3335.52 49
3335.65 56
3335.79 67
3335.92 82
3336.05 97
3336.18 110
3336.32 121
3336.45 127
3336.58 129
3336.71 128
3336.85 125
3336.98 120
3337.11 115
3337.24 110
3337.38 105
3337.51 100
3337.64 95
3337.77 91
3337.91 86
3338.04 82
3338.17 77
3338.30 71
3338.44 64
3338.57 56
3338.70 46
3338.83 36
3338.97 27
3339.10 20
3339.23 16
3339.36 16
3339.50 20
3339.63 27
3339.76 35
3339.89 43
3340.03 49
3340.16 52
3340.29 52
3340.42 50
3340.56 45
3340.69 41
3340.82 37
3340.95 35
3341.09 34
3341.22 35
3341.35 36
3341.48 38
3341.62 40
3341.75 41
3341.88 44
3342.01 49
3342.15 56
3342.28 65
3342.41 75
3342.54 86
3342.68 96
3342.81 104
3342.94 111
3343.07 117
3343.21 123
3343.34 130
3343.47 139
3343.60 150
3343.74 161
3343.87 172
3344.00 179
3344.14 182
3344.27 180
3344.40 174
3344.53 165
3344.67 153
3344.80 142
3344.93 132
3345.06 125
3345.20 119
3345.33 116
3345.46 114
3345.59 112
3345.73 110
3345.86 108
3345.99 105
3346.12 102
3346.26 99
3346.39 96
3346.52 93
3346.66 90
3346.79 87
3346.92 85
3347.05 83
3347.19 81
3347.32 79
3347.45 77
3347.58 74
3347.72 69
3347.85 65
3347.98 60
3348.11 55
3348.25 50
3348.38 45
3348.51 39
3348.65 33
3348.78 27
3348.91 20
3349.04 14
3349.18 10
3349.31 10
3349.44 13
3349.57 18
3349.71 25
3349.84 31
3349.97 35
3350.10 37
3350.24 36
3350.37 32
3350.50 26
3350.64 19
3350.77 12
3350.90 5
3351.03 0
3351.17 0
3351.30 0
3351.43 0
3351.56 0
3351.70 0
3351.83 0
3351.96 0
3352.10 3
3352.23 14
3352.36 29
3352.49 45
3352.63 62
3352.76 76
3352.89 87
3353.03 92
3353.16 92
3353.29 88
3353.42 82
3353.56 75
3353.69 69
3353.82 63
3353.95 59
3354.09 55
3354.22 49
3354.35 42
3354.49 33
3354.62 23
3354.75 13
3354.88 4
3355.02 0
3355.15 0
3355.28 0
3355.42 0
3355.55 1
3355.68 4
3355.81 6
3355.95 6
3356.08 4
3356.21 0
3356.35 0
3356.48 0
3356.61 0
3356.74 0
3356.88 9
3357.01 22
3357.14 38
3357.28 55
3357.41 73
3357.54 89
3357.67 102
3357.81 111
3357.94 115
3358.07 113
3358.21 106
3358.34 94
3358.47 78
3358.60 60
3358.74 41
3358.87 25
3359.00 11
3359.14 1
3359.27 0
3359.40 0
3359.53 0
3359.67 0
3359.80 0
3359.93 0
3360.07 0
3360.20 0
3360.33 1
3360.46 2
3360.60 3
3360.73 4
3360.86 5
3361.00 5
3361.13 6
3361.26 8
3361.40 12
3361.53 17
3361.66 24
3361.79 31
3361.93 37
3362.06 40
3362.19 42
3362.33 40
3362.46 36
3362.59 30
3362.72 22
3362.86 15
3362.99 7
3363.12 0
3363.26 0
3363.39 0
3363.52 0
3363.66 0
3363.79 0
3363.92 0
3364.05 0
3364.19 0
3364.32 7
3364.45 15
3364.59 22
3364.72 29
3364.85 34
3364.99 38
3365.12 41
3365.25 43
3365.38 45
3365.52 49
3365.65 55
3365.78 65
3365.92 80
3366.05 101
3366.18 127
3366.32 157
3366.45 188
3366.58 219
3366.72 245
3366.85 265
3366.98 278
3367.11 283
3367.25 283
3367.38 280
3367.51 277
3367.65 275
3367.78 277
3367.91 280
3368.05 285
3368.18 290
3368.31 294
3368.44 298
3368.58 300
3368.71 301
3368.84 302
3368.98 304
3369.11 307
3369.24 311
3369.38 317
3369.51 325
3369.64 335
3369.78 344
3369.91 353
3370.04 361
3370.18 365
3370.31 367
3370.44 365
3370.57 360
3370.71 353
3370.84 344
3370.97 335
3371.11 327
3371.24 318
3371.37 311
3371.51 304
3371.64 299
3371.77 295
3371.91 293
3372.04 292
3372.17 292
3372.31 291
3372.44 290
3372.57 287
3372.70 281
3372.84 273
3372.97 262
3373.10 249
3373.24 235
3373.37 222
3373.50 210
3373.64 200
3373.77 191
3373.90 184
3374.04 178
3374.17 173
3374.30 170
3374.44 167
3374.57 166
3374.70 166
3374.84 167
3374.97 167
3375.10 166
3375.24 162
3375.37 156
3375.50 147
3375.64 137
3375.77 126
3375.90 115
3376.03 104
3376.17 94
3376.30 84
3376.43 74
3376.57 65
3376.70 56
3376.83 48
3376.97 41
3377.10 35
3377.23 29
3377.37 24
3377.50 20
3377.63 18
3377.77 17
3377.90 17
3378.03 18
3378.17 21
3378.30 24
3378.43 28
3378.57 32
3378.70 38
3378.83 44
3378.97 52
3379.10 60
3379.23 68
3379.37 76
3379.50 83
3379.63 89
3379.77 94
3379.90 100
3380.03 107
3380.17 114
3380.30 122
3380.43 130
3380.57 138
3380.70 143
3380.83 145
3380.97 143
3381.10 137
3381.23 127
3381.37 115
3381.50 102
3381.63 91
3381.77 84
3381.90 80
3382.03 80
3382.17 84
3382.30 88
3382.43 92
3382.57 93
3382.70 91
3382.83 85
3382.97 76
3383.10 66
3383.23 55
3383.37 47
3383.50 43
3383.63 43
3383.77 48
3383.90 57
3384.03 67
3384.17 77
3384.30 86
3384.43 93
3384.57 97
3384.70 99
3384.83 97
3384.97 93
3385.10 87
3385.23 78
3385.37 67
3385.50 55
3385.63 43
3385.77 32
3385.90 24
3386.03 20
3386.17 19
3386.30 23
3386.43 31
3386.57 41
3386.70 54
3386.84 69
3386.97 86
3387.10 103
3387.24 119
3387.37 135
3387.50 150
3387.64 162
3387.77 173
3387.90 181
3388.04 188
3388.17 193
3388.30 196
3388.44 198
3388.57 199
3388.70 200
3388.84 200
3388.97 201
3389.10 201
3389.24 201
3389.37 200
3389.50 196
3389.64 190
3389.77 182
3389.91 170
3390.04 158
3390.17 145
3390.31 134
3390.44 126
3390.57 121
3390.71 121
3390.84 123
3390.97 128
3391.11 136
3391.24 145
3391.37 153
3391.51 161
3391.64 165
3391.77 167
3391.91 164
3392.04 157
3392.18 147
3392.31 134
3392.44 120
3392.58 106
3392.71 92
3392.84 78
3392.98 65
3393.11 52
3393.24 39
3393.38 27
3393.51 16
3393.64 7
3393.78 0
3393.91 0
3394.04 0
3394.18 0
3394.31 0
3394.45 0
3394.58 0
3394.71 0
3394.85 2
3394.98 6
3395.11 10
3395.25 13
3395.38 15
3395.51 16
3395.65 17
3395.78 18
3395.92 21
3396.05 24
3396.18 31
3396.32 39
3396.45 49
3396.58 59
3396.72 67
3396.85 74
3396.98 76
3397.12 74
3397.25 68
3397.39 58
3397.52 47
3397.65 34
3397.79 21
3397.92 9
3398.05 0
3398.19 0
3398.32 0
3398.45 0
3398.59 0
3398.72 0
3398.86 0
3398.99 0
3399.12 0
3399.26 7
3399.39 16
3399.52 25
3399.66 34
3399.79 42
3399.93 50
3400.06 55
3400.19 58
3400.33 57
3400.46 52
3400.59 44
3400.73 36
3400.86 28
3401.00 22
3401.13 20
3401.26 22
3401.40 28
3401.53 35
3401.66 44
3401.80 52
3401.93 61
3402.06 71
3402.20 84
3402.33 99
3402.47 117
3402.60 136
3402.73 154
3402.87 171
3403.00 184
3403.13 194
3403.27 202
3403.40 210
3403.54 219
3403.67 230
3403.80 244
3403.94 259
3404.07 275
3404.21 291
3404.34 306
3404.47 319
3404.61 332
3404.74 344
3404.87 355
3405.01 366
3405.14 375
3405.28 383
3405.41 388
3405.54 390
3405.68 389
3405.81 385
3405.94 379
3406.08 371
3406.21 360
3406.35 348
3406.48 334
3406.61 318
3406.75 303
3406.88 288
3407.02 275
3407.15 266
3407.28 261
3407.42 259
3407.55 259
3407.68 259
3407.82 257
3407.95 252
3408.09 241
3408.22 226
3408.35 208
3408.49 187
3408.62 166
3408.76 145
3408.89 125
3409.02 107
3409.16 91
3409.29 78
3409.42 67
3409.56 60
3409.69 57
3409.83 58
3409.96 64
3410.09 71
3410.23 80
3410.36 88
3410.50 93
3410.63 95
3410.76 93
3410.90 88
3411.03 82
3411.17 77
3411.30 74
3411.43 73
3411.57 75
3411.70 79
3411.84 85
3411.97 90
3412.10 93
3412.24 94
3412.37 92
3412.50 86
3412.64 76
3412.77 64
3412.91 50
3413.04 37
3413.17 24
3413.31 15
3413.44 10
3413.58 11
3413.71 16
3413.84 27
3413.98 43
3414.11 61
3414.25 81
3414.38 99
3414.51 116
3414.65 129
3414.78 138
3414.92 145
3415.05 150
3415.18 155
3415.32 161
3415.45 170
3415.59 180
3415.72 191
3415.85 202
3415.99 211
3416.12 219
3416.26 225
3416.39 228
3416.52 230
3416.66 229
3416.79 228
3416.93 226
3417.06 224
3417.19 223
3417.33 222
3417.46 222
3417.60 224
3417.73 225
3417.86 226
3418.00 223
3418.13 217
3418.27 207
3418.40 193
3418.54 176
3418.67 158
3418.80 141
3418.94 126
3419.07 114
3419.21 104
3419.34 98
3419.47 94
3419.61 93
3419.74 95
3419.88 100
3420.01 107
3420.14 117
3420.28 128
3420.41 138
3420.55 147
3420.68 152
3420.81 154
3420.95 153
3421.08 149
3421.22 144
3421.35 137
3421.49 130
3421.62 120
3421.75 109
3421.89 96
3422.02 81
3422.16 67
3422.29 54
3422.42 44
3422.56 39
3422.69 38
3422.83 41
3422.96 46
3423.10 52
3423.23 59
3423.36 66
3423.50 71
3423.63 77
3423.77 82
3423.90 87
3424.03 93
3424.17 98
3424.30 104
3424.44 109
3424.57 113
3424.71 117
3424.84 120
3424.97 122
3425.11 125
3425.24 129
3425.38 134
3425.51 141
3425.64 149
3425.78 160
3425.91 171
3426.05 181
3426.18 189
3426.32 195
3426.45 197
3426.58 197
3426.72 195
3426.85 194
3426.99 195
3427.12 199
3427.26 206
3427.39 216
3427.52 228
3427.66 242
3427.79 256
3427.93 270
3428.06 285
3428.19 300
3428.33 318
3428.46 338
3428.60 364
3428.73 396
3428.87 436
3429.00 482
3429.13 534
3429.27 590
3429.40 650
3429.54 711
3429.67 773
3429.81 836
3429.94 900
3430.07 967
3430.21 1036
3430.34 1107
3430.48 1181
3430.61 1257
3430.75 1334
3430.88 1410
3431.01 1484
3431.15 1555
3431.28 1621
3431.42 1681
3431.55 1734
3431.69 1779
3431.82 1818
3431.96 1852
3432.09 1881
3432.22 1905
3432.36 1924
3432.49 1938
3432.63 1947
3432.76 1951
3432.90 1949
3433.03 1941
3433.16 1930
3433.30 1914
3433.43 1896
3433.57 1876
3433.70 1852
3433.84 1824
3433.97 1791
3434.10 1751
3434.24 1705
3434.37 1651
3434.51 1592
3434.64 1529
3434.78 1466
3434.91 1404
3435.05 1347
3435.18 1294
3435.31 1248
3435.45 1207
3435.58 1170
3435.72 1136
3435.85 1104
3435.99 1071
3436.12 1037
3436.26 999
3436.39 957
3436.52 913
3436.66 868
3436.79 823
3436.93 781
3437.06 743
3437.20 710
3437.33 680
3437.46 653
3437.60 627
3437.73 601
3437.87 576
3438.00 553
3438.14 533
3438.27 515
3438.41 500
3438.54 487
3438.67 475
3438.81 461
3438.94 446
3439.08 430
3439.21 413
3439.35 398
3439.48 386
3439.62 379
3439.75 376
3439.89 376
3440.02 377
3440.15 378
3440.29 377
3440.42 375
3440.56 371
3440.69 368
3440.83 365
3440.96 363
3441.10 362
3441.23 361
3441.36 358
3441.50 353
3441.63 344
3441.77 331
3441.90 316
3442.04 300
3442.17 282
3442.31 265
3442.44 247
3442.58 231
3442.71 216
3442.84 201
3442.98 187
3443.11 175
3443.25 163
3443.38 153
3443.52 144
3443.65 138
3443.79 133
3443.92 130
3444.06 130
3444.19 133
3444.32 138
3444.46 145
3444.59 152
3444.73 158
3444.86 162
3445.00 165
3445.13 165
3445.27 165
3445.40 164
3445.54 163
3445.67 163
3445.81 164
3445.94 165
3446.07 165
3446.21 163
3446.34 161
3446.48 157
3446.61 152
3446.75 147
3446.88 142
3447.02 137
3447.15 132
3447.29 128
3447.42 124
3447.56 120
3447.69 115
3447.82 109
3447.96 102
3448.09 94
3448.23 84
3448.36 74
3448.50 64
3448.63 56
3448.77 51
3448.90 48
3449.04 47
3449.17 48
3449.31 49
3449.44 52
3449.57 54
3449.71 57
3449.84 60
3449.98 64
3450.11 67
3450.25 69
3450.38 69
3450.52 68
3450.65 66
3450.79 64
3450.92 63
3451.06 64
3451.19 67
3451.33 71
3451.46 75
3451.60 78
3451.73 78
3451.86 76
3452.00 73
3452.13 68
3452.27 62
3452.40 57
3452.54 53
3452.67 50
3452.81 48
3452.94 46
3453.08 44
3453.21 41
3453.35 36
3453.48 29
3453.62 19
3453.75 6
3453.89 0
3454.02 0
3454.16 0
3454.29 0
3454.42 0
3454.56 0
3454.69 0
3454.83 0
3454.96 15
3455.10 32
3455.23 48
3455.37 60
3455.50 68
3455.64 74
3455.77 77
3455.91 79
3456.04 82
3456.18 86
3456.31 92
3456.45 99
3456.58 107
3456.72 115
3456.85 121
3456.99 125
3457.12 128
3457.26 130
3457.39 131
3457.53 131
3457.66 130
3457.79 129
3457.93 127
3458.06 123
3458.20 118
3458.33 113
3458.47 107
3458.60 102
3458.74 97
3458.87 94
3459.01 91
3459.14 89
3459.28 85
3459.41 81
3459.55 76
3459.68 72
3459.82 70
3459.95 70
3460.09 75
3460.22 83
3460.36 94
3460.49 106
3460.63 117
3460.76 124
3460.90 127
3461.03 124
3461.17 116
3461.30 103
3461.44 86
3461.57 68
3461.71 51
3461.84 38
3461.98 29
3462.11 26
3462.25 30
3462.38 38
3462.52 50
3462.65 64
3462.79 77
3462.92 89
3463.06 99
3463.19 107
3463.33 115
3463.46 123
3463.60 130
3463.73 138
3463.87 144
3464.00 149
3464.14 152
3464.27 153
3464.41 153
3464.54 152
3464.67 149
3464.81 146
3464.94 140
3465.08 134
3465.21 126
3465.35 118
3465.48 113
3465.62 109
3465.75 110
3465.89 114
3466.02 120
3466.16 127
3466.29 135
3466.43 140
3466.56 144
3466.70 145
3466.83 145
3466.97 143
3467.10 139
3467.24 136
3467.37 133
3467.51 132
3467.64 133
3467.78 136
3467.92 141
3468.05 146
3468.19 149
3468.32 149
3468.46 145
3468.59 137
3468.73 125
3468.86 112
3469.00 99
3469.13 87
3469.27 79
3469.40 75
3469.54 76
3469.67 82
3469.81 91
3469.94 103
3470.08 115
3470.21 126
3470.35 135
3470.48 141
3470.62 145
3470.75 147
3470.89 148
3471.02 150
3471.16 151
3471.29 154
3471.43 158
3471.56 163
3471.70 169
3471.83 179
3471.97 191
3472.10 206
3472.24 221
3472.37 236
3472.51 249
3472.64 260
3472.78 268
3472.91 274
3473.05 279
3473.18 282
3473.32 283
3473.45 282
3473.59 278
3473.72 271
3473.86 263
3473.99 254
3474.13 246
3474.26 242
3474.40 241
3474.53 245
3474.67 252
3474.81 261
3474.94 270
3475.08 278
3475.21 284
3475.35 288
3475.48 289
3475.62 288
3475.75 286
3475.89 282
3476.02 278
3476.16 273
3476.29 267
3476.43 261
3476.56 254
3476.70 245
3476.83 236
3476.97 227
3477.10 217
3477.24 208
3477.37 199
3477.51 190
3477.64 180
3477.78 170
3477.91 158
3478.05 146
3478.19 134
3478.32 122
3478.46 112
3478.59 103
3478.73 97
3478.86 91
3479.00 86
3479.13 81
3479.27 76
3479.40 72
3479.54 69
3479.67 68
3479.81 69
3479.94 73
3480.08 78
3480.21 82
3480.35 84
3480.48 84
3480.62 82
3480.75 79
3480.89 75
3481.03 73
3481.16 74
3481.30 78
3481.43 83
3481.57 89
3481.70 94
3481.84 99
3481.97 102
3482.11 104
3482.24 105
3482.38 103
3482.51 100
3482.65 93
3482.78 83
3482.92 70
3483.06 55
3483.19 38
3483.33 21
3483.46 5
3483.60 0
3483.73 0
3483.87 0
3484.00 0
3484.14 0
3484.27 0
3484.41 0
3484.54 0
3484.68 4
3484.81 12
3484.95 19
3485.09 25
3485.22 30
3485.36 34
3485.49 36
3485.63 36
3485.76 36
3485.90 37
3486.03 39
3486.17 44
3486.30 51
3486.44 59
3486.57 67
3486.71 75
3486.85 80
3486.98 82
3487.12 81
3487.25 77
3487.39 70
3487.52 61
3487.66 51
3487.79 42
3487.93 36
3488.06 33
3488.20 34
3488.33 40
3488.47 48
3488.61 58
3488.74 67
3488.88 73
3489.01 75
3489.15 72
3489.28 64
3489.42 55
3489.55 45
3489.69 37
3489.82 33
3489.96 34
3490.10 38
3490.23 47
3490.37 57
3490.50 69
3490.64 81
3490.77 92
3490.91 101
3491.04 110
3491.18 117
3491.31 124
3491.45 131
3491.59 139
3491.72 148
3491.86 158
3491.99 168
3492.13 176
3492.26 181
3492.40 182
3492.53 178
3492.67 168
3492.81 156
3492.94 142
3493.08 131
3493.21 122
3493.35 119
3493.48 120
3493.62 124
3493.75 131
3493.89 139
3494.03 145
3494.16 151
3494.30 155
3494.43 159
3494.57 162
3494.70 165
3494.84 170
3494.97 175
3495.11 181
3495.25 186
3495.38 191
3495.52 194
3495.65 195
3495.79 193
3495.92 189
3496.06 184
3496.19 177
3496.33 169
3496.47 160
3496.60 151
3496.74 142
3496.87 135
3497.01 129
3497.14 127
3497.28 127
3497.41 129
3497.55 134
3497.69 140
3497.82 148
3497.96 155
3498.09 164
3498.23 176
3498.36 189
3498.50 205
3498.64 223
3498.77 241
3498.91 259
3499.04 274
3499.18 285
3499.31 292
3499.45 296
3499.58 297
3499.72 296
3499.86 295
3499.99 295
3500.13 297
3500.26 301
3500.40 308
3500.53 316
3500.67 325
3500.81 333
3500.94 338
3501.08 340
3501.21 339
3501.35 335
3501.48 330
3501.62 325
3501.76 324
3501.89 326
3502.03 330
3502.16 335
3502.30 340
3502.43 341
3502.57 337
3502.71 329
3502.84 318
3502.98 305
3503.11 293
3503.25 283
3503.38 274
3503.52 267
3503.66 260
3503.79 252
3503.93 242
3504.06 231
3504.20 218
3504.33 205
3504.47 193
3504.61 182
3504.74 173
3504.88 164
3505.01 156
3505.15 147
3505.28 137
3505.42 126
3505.56 113
3505.69 100
3505.83 87
3505.96 74
3506.10 64
3506.23 56
3506.37 50
3506.51 46
3506.64 45
3506.78 46
3506.91 47
3507.05 49
3507.18 51
3507.32 51
3507.46 49
3507.59 48
3507.73 48
3507.86 49
3508.00 54
3508.14 61
3508.27 70
3508.41 80
3508.54 90
3508.68 97
3508.81 101
3508.95 103
3509.09 103
3509.22 103
3509.36 105
3509.49 107
3509.63 112
3509.77 118
3509.90 126
3510.04 135
3510.17 144
3510.31 153
3510.44 163
3510.58 172
3510.72 181
3510.85 190
3510.99 201
3511.12 213
3511.26 226
3511.40 242
3511.53 261
3511.67 281
3511.80 302
3511.94 325
3512.08 349
3512.21 372
3512.35 395
3512.48 419
3512.62 443
3512.75 468
3512.89 494
3513.03 523
3513.16 555
3513.30 590
3513.43 629
3513.57 671
3513.71 717
3513.84 766
3513.98 819
3514.11 876
3514.25 936
3514.39 999
3514.52 1064
3514.66 1130
3514.79 1194
3514.93 1254
3515.07 1311
3515.20 1363
3515.34 1411
3515.47 1456
3515.61 1498
3515.75 1540
3515.88 1579
3516.02 1616
3516.15 1648
3516.29 1674
3516.43 1691
3516.56 1699
3516.70 1697
3516.83 1686
3516.97 1667
3517.10 1643
3517.24 1616
3517.38 1587
3517.51 1557
3517.65 1528
3517.78 1499
3517.92 1469
3518.06 1438
3518.19 1406
3518.33 1372
3518.46 1338
3518.60 1305
3518.74 1273
3518.87 1243
3519.01 1215
3519.15 1189
3519.28 1165
3519.42 1140
3519.55 1115
3519.69 1089
3519.83 1062
3519.96 1034
3520.10 1004
3520.23 972
3520.37 940
3520.51 907
3520.64 876
3520.78 847
3520.91 822
3521.05 801
3521.19 786
3521.32 774
3521.46 764
3521.59 756
3521.73 747
3521.87 739
3522.00 730
3522.14 721
3522.27 715
3522.41 710
3522.55 709
3522.68 711
3522.82 715
3522.95 723
3523.09 733
3523.23 744
3523.36 756
3523.50 769
3523.64 781
3523.77 791
3523.91 800
3524.04 805
3524.18 808
3524.32 808
3524.45 806
3524.59 803
3524.72 799
3524.86 793
3525.00 787
3525.13 780
3525.27 772
3525.41 764
3525.54 756
3525.68 748
3525.81 740
3525.95 732
3526.09 724
3526.22 714
3526.36 702
3526.49 688
3526.63 671
3526.77 653
3526.90 634
3527.04 612
3527.18 590
3527.31 565
3527.45 539
3527.58 511
3527.72 482
3527.86 451
3527.99 420
3528.13 388
3528.26 358
3528.40 331
3528.54 307
3528.67 289
3528.81 276
3528.95 267
3529.08 262
3529.22 260
3529.35 258
3529.49 256
3529.63 252
3529.76 247
3529.90 242
3530.04 238
3530.17 236
3530.31 239
3530.44 246
3530.58 259
3530.72 277
3530.85 298
3530.99 319
3531.13 339
3531.26 354
3531.40 365
3531.53 372
3531.67 374
3531.81 374
3531.94 374
3532.08 374
3532.22 375
3532.35 377
3532.49 379
3532.62 380
3532.76 379
3532.90 374
3533.03 364
3533.17 350
3533.31 333
3533.44 314
3533.58 294
3533.71 276
3533.85 260
3533.99 248
3534.12 240
3534.26 235
3534.40 233
3534.53 233
3534.67 231
3534.81 229
3534.94 226
3535.08 223
3535.21 220
3535.35 219
3535.49 222
3535.62 227
3535.76 235
3535.90 245
3536.03 255
3536.17 264
3536.31 271
3536.44 276
3536.58 278
3536.71 280
3536.85 280
3536.99 281
3537.12 282
3537.26 284
3537.40 286
3537.53 288
3537.67 289
3537.81 288
3537.94 285
3538.08 279
3538.21 271
3538.35 261
3538.49 252
3538.62 244
3538.76 238
3538.90 234
3539.03 232
3539.17 232
3539.31 231
3539.44 229
3539.58 225
3539.72 219
3539.85 211
3539.99 201
3540.12 190
3540.26 178
3540.40 166
3540.53 155
3540.67 145
3540.81 136
3540.94 128
3541.08 120
3541.22 109
3541.35 97
3541.49 82
3541.63 65
3541.76 49
3541.90 34
3542.03 22
3542.17 15
3542.31 11
3542.44 9
3542.58 7
3542.72 6
3542.85 5
3542.99 6
3543.13 10
3543.26 19
3543.40 34
3543.54 54
3543.67 76
3543.81 97
3543.95 115
3544.08 126
3544.22 130
3544.35 124
3544.49 112
3544.63 95
3544.76 76
3544.90 57
3545.04 41
3545.17 30
3545.31 23
3545.45 22
3545.58 24
3545.72 28
3545.86 34
3545.99 41
3546.13 46
3546.27 51
3546.40 53
3546.54 53
3546.68 51
3546.81 48
3546.95 45
3547.09 44
3547.22 44
3547.36 47
3547.50 52
3547.63 59
3547.77 66
3547.91 71
3548.04 72
3548.18 69
3548.31 63
3548.45 54
3548.59 45
3548.72 35
3548.86 26
3549.00 19
3549.13 12
3549.27 6
3549.41 0
3549.54 0
3549.68 0
3549.82 0
3549.95 0
3550.09 0
3550.23 0
3550.36 0
3550.50 1
3550.64 6
3550.77 10
3550.91 13
3551.05 16
3551.18 18
3551.32 21
3551.46 24
3551.59 30
3551.73 36
3551.87 43
3552.00 49
3552.14 55
3552.28 58
3552.41 60
3552.55 62
3552.69 66
3552.82 73
3552.96 86
3553.10 103
3553.23 124
3553.37 148
3553.51 171
3553.64 191
3553.78 205
3553.92 214
3554.05 216
3554.19 214
3554.33 209
3554.46 202
3554.60 195
3554.74 188
3554.87 182
3555.01 177
3555.15 173
3555.28 170
3555.42 167
3555.56 164
3555.69 160
3555.83 155
3555.97 150
3556.10 145
3556.24 141
3556.38 139
3556.52 138
3556.65 139
3556.79 140
3556.93 143
3557.06 145
3557.20 147
3557.34 149
3557.47 152
3557.61 156
3557.75 161
3557.88 167
3558.02 174
3558.16 182
3558.29 191
3558.43 200
3558.57 209
3558.70 219
3558.84 228
3558.98 235
3559.11 240
3559.25 243
3559.39 242
3559.52 240
3559.66 236
3559.80 231
3559.93 228
3560.07 225
3560.21 223
3560.34 220
3560.48 217
3560.62 211
3560.76 202
3560.89 190
3561.03 175
3561.17 159
3561.30 142
3561.44 127
3561.58 115
3561.71 106
3561.85 101
3561.99 99
3562.12 98
3562.26 98
3562.40 97
3562.53 92
3562.67 84
3562.81 72
3562.95 57
3563.08 41
3563.22 26
3563.36 12
3563.49 0
3563.63 0
3563.77 0
3563.90 0
3564.04 0
3564.18 0
3564.31 0
3564.45 0
3564.59 0
3564.72 4
3564.86 12
3565.00 22
3565.14 33
3565.27 44
3565.41 55
3565.55 65
3565.68 74
3565.82 80
3565.96 83
3566.09 84
3566.23 82
3566.37 80
3566.50 77
3566.64 76
3566.78 76
3566.92 78
3567.05 82
3567.19 87
3567.33 94
3567.46 101
3567.60 109
3567.74 115
3567.87 120
3568.01 122
3568.15 121
3568.28 116
3568.42 109
3568.56 101
3568.70 91
3568.83 83
3568.97 76
3569.11 71
3569.24 68
3569.38 67
3569.52 68
3569.65 69
3569.79 71
3569.93 73
3570.07 75
3570.20 77
3570.34 79
3570.48 81
3570.61 83
3570.75 86
3570.89 88
3571.02 91
3571.16 94
3571.30 95
3571.44 97
3571.57 98
3571.71 100
3571.85 101
3571.98 103
3572.12 105
3572.26 107
3572.40 108
3572.53 110
3572.67 110
3572.81 109
3572.94 108
3573.08 106
3573.22 103
3573.35 99
3573.49 95
3573.63 90
3573.77 84
3573.90 76
3574.04 67
3574.18 57
3574.31 46
3574.45 36
3574.59 27
3574.73 20
3574.86 15
3575.00 12
3575.14 10
3575.27 9
3575.41 7
3575.55 4
3575.69 0
3575.82 0
3575.96 0
3576.10 0
3576.23 0
3576.37 0
3576.51 0
3576.65 0
3576.78 7
3576.92 15
3577.06 22
3577.19 28
3577.33 31
3577.47 32
3577.61 31
3577.74 30
3577.88 29
3578.02 28
3578.15 27
3578.29 27
3578.43 27
3578.57 27
3578.70 26
3578.84 24
3578.98 22
3579.11 20
3579.25 20
3579.39 20
3579.53 24
3579.66 30
3579.80 38
3579.94 49
3580.07 60
3580.21 72
3580.35 84
3580.49 94
3580.62 105
3580.76 116
3580.90 129
3581.03 144
3581.17 160
3581.31 176
3581.45 190
3581.58 201
3581.72 208
3581.86 211
3582.00 213
3582.13 215
3582.27 218
3582.41 225
3582.54 235
3582.68 248
3582.82 260
3582.96 272
3583.09 281
3583.23 288
3583.37 294
3583.51 298
3583.64 300
3583.78 301
3583.92 300
3584.05 297
3584.19 292
3584.33 285
3584.47 280
3584.60 278
3584.74 283
3584.88 295
3585.02 313
3585.15 337
3585.29 362
3585.43 385
3585.56 405
3585.70 419
3585.84 428
3585.98 432
3586.11 433
3586.25 432
3586.39 430
3586.53 427
3586.66 423
3586.80 419
3586.94 414
3587.07 408
3587.21 402
3587.35 394
3587.49 384
3587.62 373
3587.76 361
3587.90 348
3588.04 335
3588.17 326
3588.31 319
3588.45 317
3588.59 319
3588.72 323
3588.86 330
3589.00 336
3589.14 342
3589.27 345
3589.41 347
3589.55 347
3589.68 345
3589.82 341
3589.96 335
3590.10 326
3590.23 315
3590.37 302
3590.51 289
3590.65 277
3590.78 268
3590.92 264
3591.06 264
3591.20 268
3591.33 272
3591.47 275
3591.61 273
3591.75 265
3591.88 253
3592.02 237
3592.16 221
3592.30 207
3592.43 197
3592.57 193
3592.71 193
3592.85 196
3592.98 200
3593.12 202
3593.26 201
3593.40 197
3593.53 189
3593.67 180
3593.81 169
3593.94 161
3594.08 154
3594.22 150
3594.36 149
3594.49 151
3594.63 155
3594.77 161
3594.91 169
3595.04 178
3595.18 188
3595.32 200
3595.46 211
3595.59 223
3595.73 234
3595.87 245
3596.01 255
3596.14 267
3596.28 279
3596.42 294
3596.56 311
3596.69 329
3596.83 346
3596.97 360
3597.11 368
3597.24 371
3597.38 367
3597.52 359
3597.66 349
3597.79 338
3597.93 330
3598.07 323
3598.21 317
3598.35 311
3598.48 304
3598.62 296
3598.76 287
3598.90 276
3599.03 265
3599.17 255
3599.31 245
3599.45 237
3599.58 230
3599.72 224
3599.86 220
3600.00 218
3600.13 217
3600.27 218
3600.41 221
3600.55 223
3600.68 226
3600.82 229
3600.96 230
3601.10 230
3601.23 228
3601.37 225
3601.51 221
3601.65 217
3601.78 213
3601.92 212
3602.06 212
3602.20 214
3602.34 217
3602.47 220
3602.61 222
3602.75 221
3602.89 218
3603.02 214
3603.16 209
3603.30 204
3603.44 200
3603.57 198
3603.71 198
3603.85 200
3603.99 203
3604.12 206
3604.26 207
3604.40 207
3604.54 205
3604.68 199
3604.81 190
3604.95 178
3605.09 164
3605.23 149
3605.36 133
3605.50 117
3605.64 103
3605.78 90
3605.91 79
3606.05 70
3606.19 62
3606.33 56
3606.47 50
3606.60 46
3606.74 42
3606.88 39
3607.02 37
3607.15 36
3607.29 35
3607.43 34
3607.57 32
3607.70 29
3607.84 25
3607.98 21
3608.12 16
3608.26 11
3608.39 6
3608.53 2
3608.67 0
3608.81 0
3608.94 0
3609.08 0
3609.22 0
3609.36 0
3609.50 0
3609.63 0
3609.77 8
3609.91 18
3610.05 27
3610.18 34
3610.32 38
3610.46 40
3610.60 42
3610.74 44
3610.87 50
3611.01 58
3611.15 70
3611.29 83
3611.42 96
3611.56 108
3611.70 115
3611.84 118
3611.98 116
3612.11 110
3612.25 102
3612.39 94
3612.53 87
3612.66 82
3612.80 79
3612.94 78
3613.08 78
3613.22 79
3613.35 81
3613.49 85
3613.63 91
3613.77 99
3613.90 109
3614.04 121
3614.18 133
3614.32 145
3614.46 155
3614.59 162
3614.73 167
3614.87 168
3615.01 166
3615.15 160
3615.28 151
3615.42 140
3615.56 129
3615.70 118
3615.84 108
3615.97 101
3616.11 96
3616.25 92
3616.39 88
3616.52 85
3616.66 81
3616.80 77
3616.94 73
3617.08 69
3617.21 64
3617.35 58
3617.49 51
3617.63 42
3617.77 31
3617.90 20
3618.04 8
3618.18 0
3618.32 0
3618.46 0
3618.59 0
3618.73 0
3618.87 0
3619.01 0
3619.15 0
3619.28 0
3619.42 12
3619.56 24
3619.70 34
3619.83 41
3619.97 45
3620.11 44
3620.25 41
3620.39 36
3620.52 31
3620.66 27
3620.80 24
3620.94 23
3621.08 23
3621.21 24
3621.35 26
3621.49 28
3621.63 32
3621.77 35
3621.90 39
3622.04 41
3622.18 40
3622.32 37
3622.46 31
3622.59 22
3622.73 11
3622.87 1
3623.01 0
3623.15 0
3623.28 0
3623.42 0
3623.56 0
3623.70 0
3623.84 0
3623.97 0
3624.11 11
3624.25 26
3624.39 41
3624.53 55
3624.66 66
3624.80 75
3624.94 80
3625.08 83
3625.22 86
3625.36 90
3625.49 95
3625.63 102
3625.77 107
3625.91 111
3626.05 110
3626.18 104
3626.32 94
3626.46 81
3626.60 68
3626.74 57
3626.87 51
3627.01 50
3627.15 55
3627.29 64
3627.43 76
3627.56 88
3627.70 99
3627.84 107
3627.98 113
3628.12 115
3628.26 115
3628.39 113
3628.53 109
3628.67 105
3628.81 100
3628.95 95
3629.08 90
3629.22 84
3629.36 80
3629.50 76
3629.64 74
3629.77 75
3629.91 78
3630.05 82
3630.19 87
3630.33 92
3630.47 96
3630.60 98
3630.74 97
3630.88 94
3631.02 92
3631.16 90
3631.29 91
3631.43 96
3631.57 105
3631.71 116
3631.85 129
3631.99 141
3632.12 152
3632.26 160
3632.40 165
3632.54 169
3632.68 171
3632.81 171
3632.95 171
3633.09 170
3633.23 167
3633.37 162
3633.51 153
3633.64 141
3633.78 126
3633.92 110
3634.06 93
3634.20 78
3634.34 65
3634.47 57
3634.61 54
3634.75 54
3634.89 58
3635.03 64
3635.16 71
3635.30 76
3635.44 80
3635.58 82
3635.72 82
3635.86 79
3635.99 75
3636.13 69
3636.27 62
3636.41 55
3636.55 48
3636.69 43
3636.82 41
3636.96 41
3637.10 44
3637.24 49
3637.38 55
3637.52 61
3637.65 67
3637.79 72
3637.93 77
3638.07 85
3638.21 94
3638.34 105
3638.48 118
3638.62 129
3638.76 139
3638.90 146
3639.04 149
3639.17 149
3639.31 146
3639.45 142
3639.59 137
3639.73 133
3639.87 129
3640.00 126
3640.14 125
3640.28 125
3640.42 127
3640.56 130
3640.70 135
3640.83 141
3640.97 146
3641.11 150
3641.25 153
3641.39 154
3641.53 155
3641.67 155
3641.80 156
3641.94 157
3642.08 159
3642.22 159
3642.36 157
3642.50 152
3642.63 145
3642.77 135
3642.91 126
3643.05 118
3643.19 112
3643.33 110
3643.46 112
3643.60 116
3643.74 123
3643.88 131
3644.02 139
3644.16 147
3644.29 154
3644.43 160
3644.57 163
3644.71 163
3644.85 161
3644.99 156
3645.13 151
3645.26 147
3645.40 144
3645.54 142
3645.68 143
3645.82 144
3645.96 145
3646.09 143
3646.23 140
3646.37 134
3646.51 127
3646.65 120
3646.79 116
3646.93 114
3647.06 116
3647.20 120
3647.34 125
3647.48 128
3647.62 129
3647.76 126
3647.89 121
3648.03 114
3648.17 107
3648.31 102
3648.45 99
3648.59 99
3648.73 101
3648.86 103
3649.00 103
3649.14 102
3649.28 98
3649.42 93
3649.56 86
3649.70 79
3649.83 74
3649.97 70
3650.11 68
3650.25 67
3650.39 65
3650.53 62
3650.67 57
3650.80 49
3650.94 38
3651.08 26
3651.22 14
3651.36 3
3651.50 0
3651.63 0
3651.77 0
3651.91 0
3652.05 6
3652.19 19
3652.33 34
3652.47 49
3652.60 63
3652.74 75
3652.88 84
3653.02 90
3653.16 94
3653.30 98
3653.44 102
3653.58 106
3653.71 110
3653.85 113
3653.99 115
3654.13 116
3654.27 116
3654.41 114
3654.55 113
3654.68 113
3654.82 115
3654.96 119
3655.10 125
3655.24 133
3655.38 143
3655.52 154
3655.65 166
3655.79 176
3655.93 186
3656.07 195
3656.21 205
3656.35 215
3656.49 226
3656.62 240
3656.76 254
3656.90 269
3657.04 282
3657.18 291
3657.32 296
3657.46 296
3657.60 293
3657.73 289
3657.87 286
3658.01 286
3658.15 290
3658.29 296
3658.43 305
3658.57 313
3658.71 319
3658.84 321
3658.98 319
3659.12 313
3659.26 304
3659.40 295
3659.54 287
3659.68 281
3659.81 276
3659.95 275
3660.09 275
3660.23 276
3660.37 277
3660.51 278
3660.65 277
3660.79 276
3660.92 273
3661.06 268
3661.20 263
3661.34 256
3661.48 248
3661.62 239
3661.76 230
3661.90 221
3662.03 214
3662.17 208
3662.31 204
3662.45 201
3662.59 199
3662.73 197
3662.87 193
3663.01 188
3663.14 181
3663.28 174
3663.42 165
3663.56 157
3663.70 149
3663.84 142
3663.98 136
3664.12 131
3664.26 127
3664.39 122
3664.53 118
3664.67 114
3664.81 109
3664.95 106
3665.09 102
3665.23 100
3665.37 99
3665.50 98
3665.64 98
3665.78 97
3665.92 96
3666.06 94
3666.20 92
3666.34 89
3666.48 86
3666.62 82
3666.75 77
3666.89 71
3667.03 63
3667.17 54
3667.31 45
3667.45 36
3667.59 29
3667.73 25
3667.86 26
3668.00 30
3668.14 37
3668.28 46
3668.42 56
3668.56 64
3668.70 70
3668.84 74
3668.98 77
3669.11 80
3669.25 84
3669.39 89
3669.53 97
3669.67 106
3669.81 114
3669.95 119
3670.09 121
3670.23 119
3670.37 114
3670.50 106
3670.64 98
3670.78 91
3670.92 86
3671.06 84
3671.20 86
3671.34 89
3671.48 95
3671.62 100
3671.75 105
3671.89 109
3672.03 110
3672.17 107
3672.31 102
3672.45 94
3672.59 85
3672.73 76
3672.87 67
3673.01 62
3673.14 59
3673.28 61
3673.42 67
3673.56 75
3673.70 85
3673.84 96
3673.98 106
3674.12 114
3674.26 120
3674.39 122
3674.53 120
3674.67 115
3674.81 107
3674.95 95
3675.09 81
3675.23 65
3675.37 49
3675.51 33
3675.65 21
3675.78 11
3675.92 6
3676.06 5
3676.20 7
3676.34 10
3676.48 13
3676.62 16
3676.76 19
3676.90 20
3677.04 21
3677.18 23
3677.31 25
3677.45 29
3677.59 35
3677.73 42
3677.87 52
3678.01 62
3678.15 71
3678.29 79
3678.43 84
3678.57 85
3678.70 83
3678.84 78
3678.98 70
3679.12 62
3679.26 54
3679.40 48
3679.54 42
3679.68 39
3679.82 37
3679.96 37
3680.10 38
3680.23 40
3680.37 42
3680.51 42
3680.65 39
3680.79 34
3680.93 26
3681.07 15
3681.21 4
3681.35 0
3681.49 0
3681.63 0
3681.77 0
3681.90 0
3682.04 0
3682.18 0
3682.32 0
3682.46 7
3682.60 22
3682.74 39
3682.88 56
3683.02 72
3683.16 86
3683.30 97
3683.44 106
3683.57 113
3683.71 117
3683.85 119
3683.99 120
3684.13 118
3684.27 115
3684.41 109
3684.55 103
3684.69 95
3684.83 88
3684.97 82
3685.11 79
3685.24 77
3685.38 79
3685.52 82
3685.66 85
3685.80 89
3685.94 90
3686.08 90
3686.22 87
3686.36 83
3686.50 78
3686.64 74
3686.78 72
3686.92 71
3687.05 71
3687.19 71
3687.33 72
3687.47 71
3687.61 68
3687.75 65
3687.89 61
3688.03 59
3688.17 57
3688.31 56
3688.45 57
3688.59 58
3688.73 59
3688.86 60
3689.00 61
3689.14 64
3689.28 70
3689.42 80
3689.56 92
3689.70 107
3689.84 122
3689.98 136
3690.12 146
3690.26 153
3690.40 156
3690.54 157
3690.68 158
3690.81 161
3690.95 167
3691.09 175
3691.23 185
3691.37 194
3691.51 200
3691.65 203
3691.79 200
3691.93 194
3692.07 185
3692.21 174
3692.35 164
3692.49 154
3692.63 145
3692.77 136
3692.90 128
3693.04 120
3693.18 112
3693.32 104
3693.46 96
3693.60 90
3693.74 85
3693.88 82
3694.02 79
3694.16 78
3694.30 77
3694.44 77
3694.58 77
3694.72 80
3694.86 84
3694.99 91
3695.13 99
3695.27 108
3695.41 118
3695.55 127
3695.69 136
3695.83 143
3695.97 150
3696.11 157
3696.25 165
3696.39 174
3696.53 182
3696.67 190
3696.81 197
3696.95 203
3697.09 206
3697.23 208
3697.36 209
3697.50 208
3697.64 206
3697.78 204
3697.92 199
3698.06 193
3698.20 185
3698.34 176
3698.48 168
3698.62 162
3698.76 157
3698.90 156
3699.04 158
3699.18 162
3699.32 168
3699.46 176
3699.60 185
3699.74 192
3699.88 199
3700.01 203
3700.15 205
3700.29 204
3700.43 202
3700.57 201
3700.71 199
3700.85 200
3700.99 202
3701.13 206
3701.27 211
3701.41 215
3701.55 219
3701.69 221
3701.83 222
3701.97 222
3702.11 222
3702.25 221
3702.39 222
3702.53 222
3702.67 224
3702.80 226
3702.94 229
3703.08 232
3703.22 235
3703.36 236
3703.50 235
3703.64 231
3703.78 223
3703.92 211
3704.06 198
3704.20 183
3704.34 169
3704.48 155
3704.62 142
3704.76 130
3704.90 117
3705.04 103
3705.18 89
3705.32 75
3705.46 61
3705.60 49
3705.74 39
3705.87 32
3706.01 26
3706.15 21
3706.29 18
3706.43 14
3706.57 10
3706.71 7
3706.85 3
3706.99 2
3707.13 2
3707.27 6
3707.41 14
3707.55 25
3707.69 38
3707.83 51
3707.97 63
3708.11 71
3708.25 75
3708.39 74
3708.53 70
3708.67 64
3708.81 58
3708.95 56
3709.09 56
3709.23 59
3709.37 64
3709.51 69
3709.64 73
3709.78 74
3709.92 72
3710.06 67
3710.20 62
3710.34 57
3710.48 52
3710.62 48
3710.76 46
3710.90 43
3711.04 41
3711.18 38
3711.32 35
3711.46 32
3711.60 28
3711.74 24
3711.88 21
3712.02 19
3712.16 18
3712.30 18
3712.44 20
3712.58 25
3712.72 31
3712.86 37
3713.00 42
3713.14 44
3713.28 42
3713.42 37
3713.56 28
3713.70 18
3713.84 8
3713.98 0
3714.12 0
3714.26 0
3714.39 0
3714.53 0
3714.67 0
3714.81 2
3714.95 4
3715.09 5
3715.23 5
3715.37 4
3715.51 3
3715.65 2
3715.79 2
3715.93 2
3716.07 2
3716.21 1
3716.35 0
3716.49 0
3716.63 0
3716.77 0
3716.91 0
3717.05 0
3717.19 0
3717.33 3
3717.47 10
3717.61 19
3717.75 28
3717.89 37
3718.03 47
3718.17 56
3718.31 65
3718.45 72
3718.59 78
3718.73 81
3718.87 82
3719.01 81
3719.15 78
3719.29 75
3719.43 71
3719.57 68
3719.71 66
3719.85 65
3719.99 65
3720.13 65
3720.27 65
3720.41 65
3720.55 65
3720.69 64
3720.83 63
3720.97 63
3721.11 64
3721.25 66
3721.39 70
3721.53 75
3721.67 82
3721.81 92
3721.95 103
3722.09 115
3722.22 127
3722.36 139
3722.50 151
3722.64 161
3722.78 169
3722.92 176
3723.06 182
3723.20 188
3723.34 193
3723.48 199
3723.62 204
3723.76 208
3723.90 209
3724.04 208
3724.18 202
3724.32 194
3724.46 182
3724.60 170
3724.74 157
3724.88 147
3725.02 138
3725.16 133
3725.30 130
3725.44 130
3725.58 131
3725.72 133
3725.86 136
3726.00 139
3726.14 143
3726.28 147
3726.42 152
3726.56 156
3726.70 159
3726.84 161
3726.98 161
3727.12 161
3727.26 158
3727.40 156
3727.54 152
3727.68 149
3727.82 145
3727.96 141
3728.10 135
3728.24 128
3728.38 119
3728.52 109
3728.66 98
3728.80 86
3728.94 76
3729.08 66
3729.22 57
3729.36 49
3729.50 42
3729.64 34
3729.78 25
3729.92 18
3730.06 12
3730.20 7
3730.34 5
3730.48 5
3730.62 8
3730.76 11
3730.90 15
3731.04 19
3731.18 23
3731.32 28
3731.46 33
3731.60 39
3731.74 46
3731.88 52
3732.02 57
3732.16 61
3732.30 62
3732.44 61
3732.58 57
3732.72 51
3732.86 43
3733.00 36
3733.14 31
3733.29 28
3733.43 28
3733.57 32
3733.71 39
3733.85 49
3733.99 60
3734.13 71
3734.27 81
3734.41 88
3734.55 94
3734.69 98
3734.83 101
3734.97 103
3735.11 106
3735.25 109
3735.39 114
3735.53 120
3735.67 126
3735.81 132
3735.95 138
3736.09 143
3736.23 148
3736.37 153
3736.51 160
3736.65 171
3736.79 188
3736.93 211
3737.07 240
3737.21 276
3737.35 316
3737.49 360
3737.63 406
3737.77 455
3737.91 504
3738.05 553
3738.19 603
3738.33 654
3738.47 706
3738.61 757
3738.75 808
3738.89 856
3739.03 901
3739.17 942
3739.31 976
3739.45 1005
3739.59 1028
3739.73 1047
3739.87 1061
3740.01 1074
3740.15 1084
3740.29 1093
3740.43 1099
3740.57 1103
3740.71 1101
3740.85 1094
3740.99 1081
3741.14 1064
3741.28 1043
3741.42 1020
3741.56 998
3741.70 977
3741.84 957
3741.98 938
3742.12 919
3742.26 898
3742.40 877
3742.54 854
3742.68 830
3742.82 806
3742.96 781
3743.10 755
3743.24 727
3743.38 696
3743.52 662
3743.66 626
3743.80 588
3743.94 553
3744.08 520
3744.22 492
3744.36 469
3744.50 451
3744.64 435
3744.78 421
3744.92 406
3745.06 391
3745.20 375
3745.34 359
3745.48 345
3745.62 333
3745.76 324
3745.91 319
3746.05 318
3746.19 320
3746.33 324
3746.47 330
3746.61 337
3746.75 343
3746.89 346
3747.03 347
3747.17 345
3747.31 341
3747.45 335
3747.59 329
3747.73 324
3747.87 319
3748.01 313
3748.15 305
3748.29 292
3748.43 276
3748.57 255
3748.71 232
3748.85 209
3748.99 190
3749.13 176
3749.27 167
3749.41 164
3749.55 165
3749.70 167
3749.84 170
3749.98 172
3750.12 173
3750.26 173
3750.40 173
3750.54 172
3750.68 170
3750.82 168
3750.96 167
3751.10 166
3751.24 164
3751.38 163
3751.52 161
3751.66 158
3751.80 154
3751.94 151
3752.08 150
3752.22 151
3752.36 155
3752.50 162
3752.64 170
3752.79 179
3752.93 186
3753.07 189
3753.21 189
3753.35 185
3753.49 179
3753.63 173
3753.77 168
3753.91 164
3754.05 163
3754.19 162
3754.33 161
3754.47 160
3754.61 159
3754.75 158
3754.89 160
3755.03 164
3755.17 172
3755.31 183
3755.45 194
3755.60 204
3755.74 210
3755.88 212
3756.02 212
3756.16 210
3756.30 209
3756.44 211
3756.58 217
3756.72 226
3756.86 236
3757.00 245
3757.14 250
3757.28 249
3757.42 243
3757.56 232
3757.70 217
3757.84 200
3757.98 185
3758.12 172
3758.27 164
3758.41 161
3758.55 164
3758.69 170
3758.83 180
3758.97 191
3759.11 202
3759.25 212
3759.39 220
3759.53 226
3759.67 229
3759.81 231
3759.95 231
3760.09 232
3760.23 233
3760.37 235
3760.51 238
3760.66 240
3760.80 242
3760.94 242
3761.08 240
3761.22 236
3761.36 229
3761.50 223
3761.64 219
3761.78 218
3761.92 223
3762.06 234
3762.20 250
3762.34 268
3762.48 288
3762.62 305
3762.77 319
3762.91 329
3763.05 334
3763.19 337
3763.33 336
3763.47 334
3763.61 329
3763.75 321
3763.89 310
3764.03 294
3764.17 275
3764.31 251
3764.45 225
3764.59 199
3764.73 174
3764.88 152
3765.02 134
3765.16 121
3765.30 112
3765.44 106
3765.58 101
3765.72 97
3765.86 93
3766.00 88
3766.14 82
3766.28 77
3766.42 72
3766.56 68
3766.70 64
3766.85 60
3766.99 56
3767.13 52
3767.27 47
3767.41 43
3767.55 40
3767.69 38
3767.83 38
3767.97 40
3768.11 43
3768.25 49
3768.39 56
3768.53 66
3768.68 78
3768.82 91
3768.96 106
3769.10 121
3769.24 133
3769.38 143
3769.52 148
3769.66 150
3769.80 149
3769.94 147
3770.08 144
3770.22 141
3770.36 140
3770.51 139
3770.65 137
3770.79 134
3770.93 128
3771.07 120
3771.21 111
3771.35 101
3771.49 91
3771.63 83
3771.77 76
3771.91 72
3772.05 68
3772.20 67
3772.34 67
3772.48 70
3772.62 76
3772.76 83
3772.90 92
3773.04 101
3773.18 109
3773.32 115
3773.46 118
3773.60 118
3773.74 118
3773.89 117
3774.03 119
3774.17 123
3774.31 130
3774.45 138
3774.59 146
3774.73 151
3774.87 153
3775.01 151
3775.15 144
3775.29 133
3775.43 119
3775.58 104
3775.72 90
3775.86 76
3776.00 65
3776.14 55
3776.28 46
3776.42 39
3776.56 31
3776.70 23
3776.84 15
3776.98 10
3777.13 6
3777.27 6
3777.41 10
3777.55 16
3777.69 24
3777.83 31
3777.97 35
3778.11 34
3778.25 29
3778.39 19
3778.54 7
3778.68 0
3778.82 0
3778.96 0
3779.10 0
3779.24 0
3779.38 0
3779.52 0
3779.66 0
3779.80 7
3779.94 18
3780.09 27
3780.23 33
3780.37 37
3780.51 37
3780.65 36
3780.79 33
3780.93 29
3781.07 26
3781.21 22
3781.35 17
3781.50 12
3781.64 5
3781.78 0
3781.92 0
3782.06 0
3782.20 0
3782.34 0
3782.48 0
3782.62 0
3782.77 0
3782.91 3
3783.05 12
3783.19 20
3783.33 27
3783.47 33
3783.61 38
3783.75 41
3783.89 43
3784.03 43
3784.18 42
3784.32 42
3784.46 42
3784.60 43
3784.74 45
3784.88 46
3785.02 47
3785.16 47
3785.30 47
3785.45 46
3785.59 47
3785.73 49
3785.87 53
3786.01 58
3786.15 63
3786.29 67
3786.43 69
3786.57 68
3786.71 66
3786.86 62
3787.00 59
3787.14 57
3787.28 56
3787.42 58
3787.56 63
3787.70 70
3787.84 80
3787.98 92
3788.13 104
3788.27 117
3788.41 128
3788.55 136
3788.69 140
3788.83 142
3788.97 140
3789.11 138
3789.26 136
3789.40 135
3789.54 135
3789.68 137
3789.82 139
3789.96 140
3790.10 140
3790.24 138
3790.38 134
3790.53 128
3790.67 121
3790.81 112
3790.95 102
3791.09 89
3791.23 76
3791.37 62
3791.51 50
3791.66 40
3791.80 35
3791.94 34
3792.08 39
3792.22 49
3792.36 62
3792.50 79
3792.64 96
3792.78 112
3792.93 125
3793.07 134
3793.21 140
3793.35 141
3793.49 140
3793.63 137
3793.77 135
3793.91 133
3794.06 134
3794.20 136
3794.34 140
3794.48 144
3794.62 147
3794.76 150
3794.90 153
3795.04 155
3795.19 157
3795.33 160
3795.47 163
3795.61 165
3795.75 166
3795.89 166
3796.03 164
3796.17 160
3796.32 154
3796.46 147
3796.60 139
3796.74 131
3796.88 121
3797.02 112
3797.16 101
3797.31 91
3797.45 81
3797.59 73
3797.73 67
3797.87 62
3798.01 60
3798.15 59
3798.29 60
3798.44 63
3798.58 67
3798.72 73
3798.86 80
3799.00 86
3799.14 92
3799.28 95
3799.43 95
3799.57 92
3799.71 86
3799.85 79
3799.99 71
3800.13 64
3800.27 59
3800.41 57
3800.56 57
3800.70 58
3800.84 61
3800.98 65
3801.12 68
3801.26 71
3801.40 72
3801.55 72
3801.69 69
3801.83 64
3801.97 58
3802.11 52
3802.25 47
3802.39 43
3802.54 43
3802.68 47
3802.82 53
3802.96 61
3803.10 70
3803.24 78
3803.38 85
3803.53 91
3803.67 96
3803.81 100
3803.95 104
3804.09 108
3804.23 110
3804.37 111
3804.51 111
3804.66 109
3804.80 105
3804.94 100
3805.08 95
3805.22 91
3805.36 88
3805.51 87
3805.65 87
3805.79 90
3805.93 94
3806.07 99
3806.21 104
3806.35 109
3806.50 112
3806.64 114
3806.78 115
3806.92 115
3807.06 117
3807.20 120
3807.34 126
3807.49 135
3807.63 146
3807.77 159
3807.91 172
3808.05 187
3808.19 204
3808.33 225
3808.48 252
3808.62 285
3808.76 325
3808.90 371
3809.04 422
3809.18 474
3809.33 525
3809.47 572
3809.61 617
3809.75 657
3809.89 695
3810.03 732
3810.17 768
3810.32 803
3810.46 838
3810.60 872
3810.74 907
3810.88 941
3811.02 977
3811.17 1016
3811.31 1058
3811.45 1105
3811.59 1155
3811.73 1206
3811.87 1257
3812.01 1305
3812.16 1346
3812.30 1380
3812.44 1404
3812.58 1419
3812.72 1423
3812.86 1418
3813.01 1404
3813.15 1384
3813.29 1358
3813.43 1329
3813.57 1299
3813.71 1269
3813.86 1240
3814.00 1212
3814.14 1185
3814.28 1159
3814.42 1132
3814.56 1104
3814.71 1077
3814.85 1050
3814.99 1023
3815.13 996
3815.27 970
3815.41 944
3815.55 918
3815.70 889
3815.84 859
3815.98 826
3816.12 791
3816.26 757
3816.40 723
3816.55 692
3816.69 665
3816.83 642
3816.97 623
3817.11 606
3817.25 590
3817.40 572
3817.54 554
3817.68 533
3817.82 512
3817.96 490
3818.10 470
3818.25 451
3818.39 435
3818.53 421
3818.67 407
3818.81 394
3818.96 379
3819.10 363
3819.24 346
3819.38 330
3819.52 315
3819.66 304
3819.81 295
3819.95 288
3820.09 282
3820.23 276
3820.37 269
3820.51 260
3820.66 249
3820.80 238
3820.94 226
3821.08 215
3821.22 204
3821.36 192
3821.51 180
3821.65 166
3821.79 151
3821.93 137
3822.07 125
3822.22 115
3822.36 109
3822.50 106
3822.64 104
3822.78 102
3822.92 99
3823.07 94
3823.21 88
3823.35 82
3823.49 78
3823.63 76
3823.77 78
3823.92 83
3824.06 90
3824.20 95
3824.34 99
3824.48 100
3824.63 97
3824.77 91
3824.91 83
3825.05 75
3825.19 68
3825.33 64
3825.48 63
3825.62 65
3825.76 70
3825.90 77
3826.04 84
3826.19 92
3826.33 99
3826.47 105
3826.61 111
3826.75 116
3826.89 119
3827.04 122
3827.18 121
3827.32 118
3827.46 112
3827.60 103
3827.75 92
3827.89 80
3828.03 68
3828.17 58
3828.31 51
3828.46 47
3828.60 45
3828.74 46
3828.88 48
3829.02 51
3829.16 55
3829.31 58
3829.45 62
3829.59 65
3829.73 69
3829.87 73
3830.02 78
3830.16 82
3830.30 87
3830.44 92
3830.58 97
3830.73 101
3830.87 106
3831.01 109
3831.15 111
3831.29 110
3831.44 107
3831.58 102
3831.72 95
3831.86 87
3832.00 79
3832.14 74
3832.29 71
3832.43 70
3832.57 72
3832.71 73
3832.85 73
3833.00 70
3833.14 63
3833.28 53
3833.42 42
3833.56 30
3833.71 22
3833.85 17
3833.99 16
3834.13 19
3834.27 24
3834.42 31
3834.56 38
3834.70 45
3834.84 51
3834.98 56
3835.13 60
3835.27 63
3835.41 64
3835.55 62
3835.69 58
3835.84 52
3835.98 44
3836.12 34
3836.26 23
3836.40 12
3836.55 2
3836.69 0
3836.83 0
3836.97 0
3837.11 0
3837.26 0
3837.40 0
3837.54 0
3837.68 3
3837.83 12
3837.97 20
3838.11 26
3838.25 29
3838.39 29
3838.54 26
3838.68 22
3838.82 17
3838.96 11
3839.10 6
3839.25 0
3839.39 0
3839.53 0
3839.67 0
3839.81 0
3839.96 0
3840.10 0
3840.24 0
3840.38 0
3840.52 6
3840.67 14
3840.81 23
3840.95 32
3841.09 40
3841.24 48
3841.38 55
3841.52 61
3841.66 66
3841.80 69
3841.95 73
3842.09 75
3842.23 78
3842.37 81
3842.51 84
3842.66 87
3842.80 89
3842.94 92
3843.08 94
3843.22 95
3843.37 97
3843.51 99
3843.65 103
3843.79 109
3843.94 117
3844.08 126
3844.22 137
3844.36 149
3844.50 160
3844.65 171
3844.79 179
3844.93 184
3845.07 186
3845.22 185
3845.36 181
3845.50 177
3845.64 172
3845.78 168
3845.93 167
3846.07 167
3846.21 170
3846.35 174
3846.50 179
3846.64 185
3846.78 191
3846.92 199
3847.06 209
3847.21 221
3847.35 236
3847.49 253
3847.63 270
3847.78 286
3847.92 299
3848.06 308
3848.20 312
3848.34 311
3848.49 307
3848.63 302
3848.77 297
3848.91 297
3849.06 301
3849.20 312
3849.34 328
3849.48 348
3849.62 368
3849.77 386
3849.91 399
3850.05 406
3850.19 406
3850.34 399
3850.48 387
3850.62 371
3850.76 354
3850.91 335
3851.05 317
3851.19 299
3851.33 283
3851.47 267
3851.62 251
3851.76 237
3851.90 223
3852.04 209
3852.19 197
3852.33 186
3852.47 176
3852.61 167
3852.76 160
3852.90 153
3853.04 147
3853.18 141
3853.32 136
3853.47 132
3853.61 128
3853.75 124
3853.89 119
3854.04 113
3854.18 105
3854.32 95
3854.46 83
3854.61 72
3854.75 60
3854.89 50
3855.03 41
3855.18 33
3855.32 24
3855.46 16
3855.60 7
3855.74 0
3855.89 0
3856.03 0
3856.17 0
3856.31 0
3856.46 0
3856.60 0
3856.74 0
3856.88 4
3857.03 11
3857.17 15
3857.31 18
3857.45 18
3857.60 16
3857.74 11
3857.88 5
3858.02 0
3858.17 0
3858.31 0
3858.45 0
3858.59 0
3858.74 0
3858.88 3
3859.02 14
3859.16 24
3859.31 33
3859.45 38
3859.59 39
3859.73 35
3859.88 28
3860.02 18
3860.16 8
3860.30 0
3860.44 0
3860.59 0
3860.73 0
3860.87 0
3861.01 0
3861.16 0
3861.30 0
3861.44 0
3861.58 11
3861.73 23
3861.87 35
3862.01 46
3862.15 55
3862.30 63
3862.44 68
3862.58 71
3862.72 72
3862.87 73
3863.01 74
3863.15 76
3863.29 78
3863.44 81
3863.58 84
3863.72 87
3863.86 89
3864.01 90
3864.15 90
3864.29 89
3864.44 88
3864.58 88
3864.72 88
3864.86 88
3865.01 88
3865.15 89
3865.29 88
3865.43 87
3865.58 85
3865.72 82
3865.86 80
3866.00 77
3866.15 75
3866.29 74
3866.43 73
3866.57 72
3866.72 71
3866.86 71
3867.00 71
3867.14 73
3867.29 75
3867.43 79
3867.57 83
3867.71 86
3867.86 88
3868.00 88
3868.14 87
3868.28 85
3868.43 83
3868.57 80
3868.71 79
3868.86 77
3869.00 76
3869.14 74
3869.28 74
3869.43 75
3869.57 79
3869.71 86
3869.85 97
3870.00 110
3870.14 125
3870.28 140
3870.42 152
3870.57 160
3870.71 163
3870.85 164
3871.00 161
3871.14 158
3871.28 154
3871.42 150
3871.57 146
3871.71 142
3871.85 135
3871.99 127
3872.14 118
3872.28 108
3872.42 98
3872.56 91
3872.71 86
3872.85 84
3872.99 84
3873.14 88
3873.28 94
3873.42 101
3873.56 111
3873.71 122
3873.85 134
3873.99 147
3874.13 159
3874.28 170
3874.42 179
3874.56 184
3874.71 187
3874.85 188
3874.99 187
3875.13 184
3875.28 180
3875.42 175
3875.56 169
3875.70 160
3875.85 149
3875.99 136
3876.13 123
3876.28 109
3876.42 97
3876.56 86
3876.70 77
3876.85 69
3876.99 64
3877.13 60
3877.27 57
3877.42 55
3877.56 54
3877.70 53
3877.85 51
3877.99 50
3878.13 47
3878.27 45
3878.42 43
3878.56 42
3878.70 42
3878.85 44
3878.99 48
3879.13 53
3879.27 59
3879.42 65
3879.56 71
3879.70 77
3879.85 82
3879.99 87
3880.13 91
3880.27 97
3880.42 102
3880.56 108
3880.70 114
3880.85 119
3880.99 123
3881.13 125
3881.27 124
3881.42 122
3881.56 119
3881.70 117
3881.85 116
3881.99 118
3882.13 123
3882.27 132
3882.42 143
3882.56 155
3882.70 168
3882.85 179
3882.99 189
3883.13 197
3883.27 203
3883.42 207
3883.56 210
3883.70 212
3883.85 212
3883.99 212
3884.13 211
3884.27 209
3884.42 207
3884.56 204
3884.70 201
3884.85 198
3884.99 195
3885.13 192
3885.27 190
3885.42 190
3885.56 190
3885.70 189
3885.85 187
3885.99 184
3886.13 180
3886.28 174
3886.42 169
3886.56 167
3886.70 169
3886.85 175
3886.99 186
3887.13 201
3887.28 217
3887.42 232
3887.56 244
3887.71 251
3887.85 252
3887.99 248
3888.13 240
3888.28 230
3888.42 219
3888.56 208
3888.71 198
3888.85 188
3888.99 180
3889.13 172
3889.28 166
3889.42 162
3889.56 159
3889.71 159
3889.85 161
3889.99 166
3890.14 171
3890.28 177
3890.42 183
3890.57 187
3890.71 191
3890.85 193
3890.99 194
3891.14 193
3891.28 192
3891.42 189
3891.57 185
3891.71 180
3891.85 173
3892.00 166
3892.14 158
3892.28 150
3892.42 142
3892.57 136
3892.71 130
3892.85 126
3893.00 123
3893.14 122
3893.28 121
3893.43 122
3893.57 123
3893.71 124
3893.86 125
3894.00 125
3894.14 123
3894.28 120
3894.43 116
3894.57 112
3894.71 110
3894.86 109
3895.00 113
3895.14 120
3895.29 130
3895.43 142
3895.57 153
3895.72 162
3895.86 167
3896.00 168
3896.15 164
3896.29 157
3896.43 148
3896.57 139
3896.72 132
3896.86 128
3897.00 127
3897.15 130
3897.29 136
3897.43 143
3897.58 150
3897.72 155
3897.86 157
3898.01 155
3898.15 150
3898.29 143
3898.44 138
3898.58 135
3898.72 136
3898.87 141
3899.01 150
3899.15 161
3899.29 173
3899.44 183
3899.58 192
3899.72 199
3899.87 204
3900.01 208
3900.15 211
3900.30 213
3900.44 214
3900.58 215
3900.73 215
3900.87 217
3901.01 218
3901.16 220
3901.30 221
3901.44 221
3901.59 218
3901.73 213
3901.87 204
3902.02 193
3902.16 182
3902.30 171
3902.45 163
3902.59 158
3902.73 156
3902.88 156
3903.02 157
3903.16 157
3903.30 155
3903.45 152
3903.59 145
3903.73 138
3903.88 129
3904.02 120
3904.16 112
3904.31 105
3904.45 99
3904.59 93
3904.74 89
3904.88 85
3905.02 83
3905.17 82
3905.31 82
3905.45 83
3905.60 84
3905.74 84
3905.88 83
3906.03 81
3906.17 78
3906.31 74
3906.46 71
3906.60 69
3906.74 68
3906.89 67
3907.03 68
3907.17 69
3907.32 71
3907.46 74
3907.60 81
3907.75 91
3907.89 104
3908.03 121
3908.18 140
3908.32 158
3908.46 174
3908.61 186
3908.75 192
3908.89 192
3909.04 188
3909.18 179
3909.32 167
3909.47 153
3909.61 138
3909.75 122
3909.90 106
3910.04 90
3910.18 73
3910.33 57
3910.47 41
3910.61 25
3910.76 11
3910.90 0
3911.04 0
3911.19 0
3911.33 0
3911.47 0
3911.62 0
3911.76 0
3911.91 0
3912.05 0
3912.19 12
3912.34 24
3912.48 37
3912.62 48
3912.77 57
3912.91 63
3913.05 66
3913.20 65
3913.34 61
3913.48 54
3913.63 46
3913.77 38
3913.91 31
3914.06 26
3914.20 23
3914.34 22
3914.49 22
3914.63 23
3914.77 23
3914.92 23
3915.06 23
3915.20 23
3915.35 26
3915.49 32
3915.64 42
3915.78 55
3915.92 69
3916.07 81
3916.21 91
3916.35 96
3916.50 97
3916.64 93
3916.78 88
3916.93 84
3917.07 81
3917.21 81
3917.36 84
3917.50 88
3917.64 92
3917.79 95
3917.93 96
3918.07 95
3918.22 92
3918.36 88
3918.51 81
3918.65 73
3918.79 62
3918.94 50
3919.08 38
3919.22 26
3919.37 18
3919.51 14
3919.65 15
3919.80 21
3919.94 31
3920.08 44
3920.23 57
3920.37 70
3920.52 81
3920.66 88
3920.80 91
3920.95 91
3921.09 87
3921.23 81
3921.38 74
3921.52 66
3921.66 59
3921.81 53
3921.95 48
3922.09 41
3922.24 34
3922.38 25
3922.53 15
3922.67 6
3922.81 0
3922.96 0
3923.10 0
3923.24 1
3923.39 12
3923.53 25
3923.67 39
3923.82 51
3923.96 59
3924.11 62
3924.25 61
3924.39 56
3924.54 49
3924.68 41
3924.82 34
3924.97 28
3925.11 24
3925.25 23
3925.40 23
3925.54 27
3925.69 32
3925.83 38
3925.97 45
3926.12 51
3926.26 55
3926.40 58
3926.55 58
3926.69 58
3926.84 57
3926.98 57
3927.12 59
3927.27 62
3927.41 66
3927.55 70
3927.70 73
3927.84 74
3927.98 71
3928.13 65
3928.27 55
3928.42 43
3928.56 31
3928.70 19
3928.85 10
3928.99 4
3929.13 3
3929.28 6
3929.42 13
3929.57 22
3929.71 33
3929.85 43
3930.00 52
3930.14 58
3930.28 61
3930.43 62
3930.57 62
3930.72 62
3930.86 63
3931.00 64
3931.15 65
3931.29 64
3931.43 60
3931.58 51
3931.72 39
3931.87 23
3932.01 6
3932.15 0
3932.30 0
3932.44 0
3932.58 0
3932.73 0
3932.87 0
3933.02 0
3933.16 0
3933.30 6
3933.45 13
3933.59 20
3933.74 27
3933.88 33
3934.02 40
3934.17 45
3934.31 49
3934.45 50
3934.60 48
3934.74 44
3934.89 38
3935.03 31
3935.17 24
3935.32 17
3935.46 12
3935.61 10
3935.75 10
3935.89 13
3936.04 17
3936.18 24
3936.32 31
3936.47 38
3936.61 45
3936.76 49
3936.90 53
3937.04 55
3937.19 56
3937.33 56
3937.48 57
3937.62 59
3937.76 60
3937.91 62
3938.05 61
3938.19 59
3938.34 55
3938.48 49
3938.63 43
3938.77 37
3938.91 32
3939.06 30
3939.20 28
3939.35 28
3939.49 28
3939.63 29
3939.78 29
3939.92 30
3940.07 31
3940.21 32
3940.35 33
3940.50 34
3940.64 34
3940.79 34
3940.93 33
3941.07 33
3941.22 32
3941.36 33
3941.51 35
3941.65 38
3941.79 42
3941.94 47
3942.08 53
3942.23 61
3942.37 69
3942.51 77
3942.66 87
3942.80 96
3942.95 105
3943.09 114
3943.23 121
3943.38 126
3943.52 129
3943.67 129
3943.81 127
3943.95 124
3944.10 120
3944.24 117
3944.39 114
3944.53 112
3944.67 111
3944.82 110
3944.96 110
3945.11 111
3945.25 115
3945.39 122
3945.54 133
3945.68 146
3945.83 161
3945.97 175
3946.11 188
3946.26 197
3946.40 203
3946.55 205
3946.69 205
3946.83 203
3946.98 199
3947.12 195
3947.27 190
3947.41 184
3947.55 177
3947.70 170
3947.84 162
3947.99 155
3948.13 150
3948.27 147
3948.42 146
3948.56 148
3948.71 152
3948.85 156
3948.99 159
3949.14 160
3949.28 160
3949.43 158
3949.57 155
3949.72 152
3949.86 150
3950.00 150
3950.15 152
3950.29 155
3950.44 159
3950.58 164
3950.72 168
3950.87 171
3951.01 172
3951.16 171
3951.30 169
3951.44 166
3951.59 161
3951.73 155
3951.88 149
3952.02 142
3952.17 135
3952.31 128
3952.45 123
3952.60 119
3952.74 117
3952.89 118
3953.03 122
3953.17 127
3953.32 133
3953.46 138
3953.61 141
3953.75 141
3953.90 137
3954.04 128
3954.18 114
3954.33 97
3954.47 79
3954.62 60
3954.76 43
3954.91 31
3955.05 24
3955.19 24
3955.34 29
3955.48 39
3955.63 51
3955.77 65
3955.91 78
3956.06 89
3956.20 98
3956.35 104
3956.49 109
3956.64 111
3956.78 113
3956.92 114
3957.07 114
3957.21 114
3957.36 113
3957.50 112
3957.65 112
3957.79 114
3957.93 116
3958.08 120
3958.22 124
3958.37 127
3958.51 129
3958.66 129
3958.80 127
3958.94 124
3959.09 119
3959.23 115
3959.38 111
3959.52 109
3959.67 108
3959.81 109
3959.95 110
3960.10 111
3960.24 111
3960.39 110
3960.53 107
3960.68 103
3960.82 99
3960.96 95
3961.11 93
3961.25 94
3961.40 97
3961.54 103
3961.69 110
3961.83 117
3961.97 123
3962.12 127
3962.26 129
3962.41 130
3962.55 129
3962.70 127
3962.84 124
3962.98 121
3963.13 116
3963.27 109
3963.42 100
3963.56 89
3963.71 78
3963.85 68
3964.00 59
3964.14 51
3964.28 46
3964.43 43
3964.57 41
3964.72 41
3964.86 42
3965.01 43
3965.15 44
3965.29 46
3965.44 48
3965.58 50
3965.73 52
3965.87 54
3966.02 58
3966.16 62
3966.31 67
3966.45 72
3966.59 78
3966.74 82
3966.88 85
3967.03 85
3967.17 84
3967.32 80
3967.46 75
3967.61 69
3967.75 62
3967.89 55
3968.04 49
3968.18 44
3968.33 39
3968.47 36
3968.62 33
3968.76 31
3968.91 29
3969.05 27
3969.19 23
3969.34 19
3969.48 13
3969.63 8
3969.77 4
3969.92 2
3970.06 4
3970.21 8
3970.35 15
3970.49 23
3970.64 33
3970.78 42
3970.93 50
3971.07 58
3971.22 64
3971.36 69
3971.51 73
3971.65 76
3971.80 78
3971.94 78
3972.08 78
3972.23 77
3972.37 77
3972.52 76
3972.66 76
3972.81 77
3972.95 77
3973.10 76
3973.24 74
3973.38 71
3973.53 65
3973.67 58
3973.82 49
3973.96 40
3974.11 31
3974.25 24
3974.40 18
3974.54 13
3974.69 10
3974.83 8
3974.97 7
3975.12 8
3975.26 11
3975.41 16
3975.55 24
3975.70 34
3975.84 44
3975.99 55
3976.13 65
3976.28 74
3976.42 82
3976.57 90
3976.71 96
3976.85 101
3977.00 105
3977.14 106
3977.29 104
3977.43 99
3977.58 92
3977.72 84
3977.87 75
3978.01 68
3978.16 63
3978.30 61
3978.45 59
3978.59 58
3978.73 57
3978.88 55
3979.02 52
3979.17 50
3979.31 47
3979.46 46
3979.60 45
3979.75 45
3979.89 45
3980.04 43
3980.18 40
3980.33 35
3980.47 30
3980.62 25
3980.76 22
3980.90 22
3981.05 25
3981.19 30
3981.34 36
3981.48 43
3981.63 49
3981.77 52
3981.92 52
3982.06 49
3982.21 43
3982.35 36
3982.50 28
3982.64 21
3982.79 17
3982.93 14
3983.08 14
3983.22 17
3983.36 20
3983.51 23
3983.65 25
3983.80 27
3983.94 29
3984.09 31
3984.23 33
3984.38 36
3984.52 39
3984.67 43
3984.81 45
3984.96 46
3985.10 46
3985.25 46
3985.39 45
3985.54 44
3985.68 43
3985.83 44
3985.97 46
3986.11 50
3986.26 55
3986.40 63
3986.55 71
3986.69 80
3986.84 89
3986.98 98
3987.13 104
3987.27 109
3987.42 110
3987.56 108
3987.71 104
3987.85 97
3988.00 91
3988.14 85
3988.29 82
3988.43 81
3988.58 83
3988.72 87
3988.87 90
3989.01 93
3989.16 95
3989.30 95
3989.45 95
3989.59 95
3989.73 96
3989.88 98
3990.02 100
3990.17 101
3990.31 100
3990.46 96
3990.60 90
3990.75 82
3990.89 73
3991.04 65
3991.18 57
3991.33 51
3991.47 44
3991.62 39
3991.76 33
3991.91 29
3992.05 26
3992.20 25
3992.34 26
3992.49 28
3992.63 32
3992.78 36
3992.92 41
3993.07 45
3993.21 48
3993.36 50
3993.50 51
3993.65 51
3993.79 51
3993.94 48
3994.08 45
3994.23 39
3994.37 32
3994.52 23
3994.66 13
3994.81 3
3994.95 0
3995.10 0
3995.24 0
3995.39 0
3995.53 0
3995.68 0
3995.82 2
3995.97 8
3996.11 12
3996.26 13
3996.40 11
3996.55 8
3996.69 3
3996.84 0
3996.98 0
3997.13 0
3997.27 0
3997.42 0
3997.56 0
3997.70 5
3997.85 16
3997.99 28
3998.14 39
3998.28 48
3998.43 55
3998.57 58
3998.72 59
3998.86 57
3999.01 54
3999.15 51
3999.30 48
3999.44 45
3999.59 43
3999.74 43
3999.88 44
4000.03 47
4000.17 51
4000.32 57
4000.46 66
4000.61 76
4000.75 90
4000.90 105
4001.04 123
4001.19 142
4001.33 162
4001.48 182
4001.62 204
4001.77 228
4001.91 255
4002.06 286
4002.20 320
4002.35 356
4002.49 393
4002.64 427
4002.78 459
4002.93 485
4003.07 507
4003.22 525
4003.36 540
4003.51 553
4003.65 564
4003.80 574
4003.94 581
4004.09 586
4004.23 590
4004.38 593
4004.52 595
4004.67 598
4004.81 602
4004.96 607
4005.10 613
4005.25 618
4005.39 623
4005.54 626
4005.68 627
4005.83 625
4005.97 621
4006.12 612
4006.26 599
4006.41 581
4006.55 558
4006.70 532
4006.84 504
4006.99 475
4007.13 445
4007.28 418
4007.42 392
4007.57 370
4007.72 350
4007.86 333
4008.01 319
4008.15 309
4008.30 301
4008.44 295
4008.59 291
4008.73 289
4008.88 287
4009.02 287
4009.17 287
4009.31 288
4009.46 289
4009.60 291
4009.75 291
4009.89 291
4010.04 289
4010.18 285
4010.33 280
4010.47 273
4010.62 265
4010.76 257
4010.91 250
4011.05 244
4011.20 239
4011.35 237
4011.49 237
4011.64 241
4011.78 247
4011.93 256
4012.07 267
4012.22 279
4012.36 290
4012.51 301
4012.65 310
4012.80 318
4012.94 322
4013.09 325
4013.23 325
4013.38 323
4013.52 320
4013.67 314
4013.81 309
4013.96 303
4014.10 299
4014.25 297
4014.40 296
4014.54 296
4014.69 296
4014.83 295
4014.98 294
4015.12 290
4015.27 286
4015.41 282
4015.56 279
4015.70 277
4015.85 278
4015.99 279
4016.14 282
4016.28 284
4016.43 286
4016.58 286
4016.72 287
4016.87 289
4017.01 292
4017.16 297
4017.30 302
4017.45 307
4017.59 310
4017.74 309
4017.88 304
4018.03 294
4018.17 282
4018.32 269
4018.46 255
4018.61 242
4018.76 230
4018.90 219
4019.05 209
4019.19 199
4019.34 188
4019.48 178
4019.63 167
4019.77 156
4019.92 146
4020.06 139
4020.21 135
4020.35 136
4020.50 142
4020.65 152
4020.79 165
4020.94 179
4021.08 192
4021.23 201
4021.37 207
4021.52 208
4021.66 206
4021.81 200
4021.95 194
4022.10 187
4022.24 180
4022.39 175
4022.54 171
4022.68 169
4022.83 170
4022.97 172
4023.12 175
4023.26 177
4023.41 179
4023.55 178
4023.70 175
4023.84 170
4023.99 163
4024.14 155
4024.28 146
4024.43 137
4024.57 129
4024.72 121
4024.86 114
4025.01 108
4025.15 103
4025.30 99
4025.44 95
4025.59 93
4025.74 91
4025.88 91
4026.03 91
4026.17 93
4026.32 97
4026.46 100
4026.61 104
4026.75 106
4026.90 108
4027.05 110
4027.19 109
4027.34 109
4027.48 107
4027.63 107
4027.77 107
4027.92 108
4028.06 110
4028.21 112
4028.36 115
4028.50 116
4028.65 115
4028.79 110
4028.94 102
4029.08 90
4029.23 74
4029.37 57
4029.52 40
4029.67 25
4029.81 15
4029.96 10
4030.10 11
4030.25 17
4030.39 25
4030.54 34
4030.68 39
4030.83 41
4030.98 37
4031.12 29
4031.27 17
4031.41 6
4031.56 0
4031.70 0
4031.85 0
4031.99 0
4032.14 0
4032.29 10
4032.43 23
4032.58 35
4032.72 47
4032.87 56
4033.01 62
4033.16 66
4033.30 67
4033.45 66
4033.60 64
4033.74 62
4033.89 61
4034.03 63
4034.18 68
4034.32 75
4034.47 84
4034.62 94
4034.76 104
4034.91 110
4035.05 115
4035.20 116
4035.34 117
4035.49 116
4035.64 116
4035.78 117
4035.93 117
4036.07 118
4036.22 119
4036.36 120
4036.51 121
4036.66 123
4036.80 126
4036.95 131
4037.09 135
4037.24 140
4037.38 143
4037.53 145
4037.67 146
4037.82 145
4037.97 144
4038.11 142
4038.26 138
4038.40 132
4038.55 125
4038.69 115
4038.84 103
4038.99 90
4039.13 78
4039.28 67
4039.42 58
4039.57 53
4039.72 51
4039.86 52
4040.01 56
4040.15 61
4040.30 66
4040.44 69
4040.59 70
4040.74 67
4040.88 61
4041.03 52
4041.17 43
4041.32 33
4041.46 24
4041.61 18
4041.76 14
4041.90 13
4042.05 14
4042.19 17
4042.34 22
4042.48 27
4042.63 33
4042.78 38
4042.92 43
4043.07 47
4043.21 51
4043.36 53
4043.51 55
4043.65 56
4043.80 55
4043.94 54
4044.09 52
4044.23 50
4044.38 50
4044.53 54
4044.67 60
4044.82 70
4044.96 81
4045.11 93
4045.26 103
4045.40 109
4045.55 110
4045.69 106
4045.84 98
4045.98 86
4046.13 74
4046.28 61
4046.42 49
4046.57 38
4046.71 30
4046.86 24
4047.01 19
4047.15 15
4047.30 13
4047.44 12
4047.59 12
4047.73 15
4047.88 20
4048.03 28
4048.17 39
4048.32 51
4048.46 62
4048.61 71
4048.76 77
4048.90 78
4049.05 75
4049.19 69
4049.34 61
4049.49 53
4049.63 45
4049.78 39
4049.92 34
4050.07 31
4050.22 30
4050.36 30
4050.51 32
4050.65 35
4050.80 40
4050.95 45
4051.09 52
4051.24 58
4051.38 63
4051.53 66
4051.67 66
4051.82 63
4051.97 56
4052.11 47
4052.26 37
4052.40 29
4052.55 24
4052.70 23
4052.84 28
4052.99 37
4053.13 49
4053.28 61
4053.43 73
4053.57 84
4053.72 92
4053.86 99
4054.01 105
4054.16 112
4054.30 119
4054.45 127
4054.59 134
4054.74 141
4054.89 149
4055.03 155
4055.18 162
4055.32 168
4055.47 173
4055.62 177
4055.76 178
4055.91 175
4056.05 170
4056.20 162
4056.35 152
4056.49 142
4056.64 132
4056.79 123
4056.93 114
4057.08 105
4057.22 96
4057.37 88
4057.52 82
4057.66 80
4057.81 81
4057.95 85
4058.10 92
4058.25 100
4058.39 106
4058.54 109
4058.68 107
4058.83 102
4058.98 94
4059.12 84
4059.27 74
4059.41 65
4059.56 57
4059.71 50
4059.85 45
4060.00 42
4060.14 39
4060.29 37
4060.44 36
4060.58 36
4060.73 37
4060.88 39
4061.02 42
4061.17 45
4061.31 48
4061.46 50
4061.61 52
4061.75 52
4061.90 53
4062.04 52
4062.19 51
4062.34 49
4062.48 46
4062.63 43
4062.78 38
4062.92 34
4063.07 31
4063.21 30
4063.36 31
4063.51 35
4063.65 40
4063.80 46
4063.94 51
4064.09 56
4064.24 58
4064.38 60
4064.53 62
4064.68 63
4064.82 65
4064.97 68
4065.11 72
4065.26 76
4065.41 82
4065.55 88
4065.70 96
4065.85 104
4065.99 113
4066.14 124
4066.28 135
4066.43 146
4066.58 158
4066.72 170
4066.87 180
4067.02 189
4067.16 196
4067.31 199
4067.45 199
4067.60 196
4067.75 190
4067.89 183
4068.04 175
4068.19 168
4068.33 164
4068.48 163
4068.62 167
4068.77 173
4068.92 181
4069.06 188
4069.21 191
4069.36 190
4069.50 184
4069.65 173
4069.79 159
4069.94 143
4070.09 130
4070.23 120
4070.38 114
4070.53 113
4070.67 114
4070.82 116
4070.96 119
4071.11 120
4071.26 120
4071.40 120
4071.55 119
4071.70 118
4071.84 116
4071.99 114
4072.14 111
4072.28 105
4072.43 98
4072.57 89
4072.72 79
4072.87 71
4073.01 64
4073.16 60
4073.31 59
4073.45 60
4073.60 65
4073.74 72
4073.89 81
4074.04 92
4074.18 104
4074.33 117
4074.48 130
4074.62 143
4074.77 154
4074.92 163
4075.06 170
4075.21 173
4075.35 173
4075.50 169
4075.65 162
4075.79 152
4075.94 141
4076.09 129
4076.23 119
4076.38 112
4076.53 107
4076.67 106
4076.82 107
4076.97 108
4077.11 110
4077.26 111
4077.40 110
4077.55 110
4077.70 109
4077.84 109
4077.99 111
4078.14 115
4078.28 119
4078.43 123
4078.58 127
4078.72 130
4078.87 130
4079.02 127
4079.16 122
4079.31 115
4079.45 107
4079.60 97
4079.75 88
4079.89 79
4080.04 72
4080.19 67
4080.33 65
4080.48 64
4080.63 65
4080.77 66
4080.92 67
4081.07 67
4081.21 66
4081.36 63
4081.51 59
4081.65 54
4081.80 50
4081.94 47
4082.09 46
4082.24 46
4082.38 47
4082.53 48
4082.68 48
4082.82 46
4082.97 43
4083.12 38
4083.26 34
4083.41 30
4083.56 28
4083.70 28
4083.85 31
4084.00 34
4084.14 38
4084.29 40
4084.44 41
4084.58 39
4084.73 35
4084.88 30
4085.02 24
4085.17 17
4085.32 10
4085.46 4
4085.61 0
4085.75 0
4085.90 0
4086.05 0
4086.19 0
4086.34 0
4086.49 0
4086.63 0
4086.78 0
4086.93 8
4087.07 18
4087.22 27
4087.37 37
4087.51 46
4087.66 54
4087.81 61
4087.95 68
4088.10 76
4088.25 86
4088.39 98
4088.54 112
4088.69 128
4088.83 144
4088.98 158
4089.13 170
4089.27 178
4089.42 184
4089.57 187
4089.71 189
4089.86 192
4090.01 195
4090.15 199
4090.30 204
4090.45 210
4090.59 217
4090.74 222
4090.89 228
4091.03 233
4091.18 238
4091.33 243
4091.47 249
4091.62 257
4091.77 265
4091.91 274
4092.06 283
4092.21 291
4092.35 297
4092.50 301
4092.65 303
4092.79 304
4092.94 304
4093.09 305
4093.23 306
4093.38 307
4093.53 307
4093.67 307
4093.82 304
4093.97 300
4094.11 293
4094.26 283
4094.41 273
4094.55 260
4094.70 247
4094.85 234
4094.99 221
4095.14 209
4095.29 199
4095.43 190
4095.58 184
4095.73 179
4095.87 175
4096.02 172
4096.17 167
4096.31 160
4096.46 152
4096.61 141
4096.76 130
4096.90 118
4097.05 106
4097.20 95
4097.34 85
4097.49 78
4097.64 74
4097.78 72
4097.93 73
4098.08 75
4098.22 78
4098.37 81
4098.52 82
4098.66 83
4098.81 83
4098.96 83
4099.10 85
4099.25 87
4099.40 92
4099.54 96
4099.69 101
4099.84 104
4099.98 106
4100.13 107
4100.28 108
4100.43 108
4100.57 109
4100.72 111
4100.87 113
4101.01 116
4101.16 118
4101.31 122
4101.45 126
4101.60 133
4101.75 142
4101.89 154
4102.04 166
4102.19 178
4102.33 188
4102.48 193
4102.63 195
4102.77 194
4102.92 190
4103.07 185
4103.22 182
4103.36 181
4103.51 183
4103.66 188
4103.80 195
4103.95 204
4104.10 213
4104.24 220
4104.39 226
4104.54 228
4104.68 225
4104.83 217
4104.98 207
4105.13 194
4105.27 183
4105.42 174
4105.57 170
4105.71 170
4105.86 175
4106.01 182
4106.15 189
4106.30 193
4106.45 194
4106.59 191
4106.74 184
4106.89 174
4107.04 162
4107.18 148
4107.33 135
4107.48 121
4107.62 110
4107.77 100
4107.92 93
4108.06 89
4108.21 87
4108.36 87
4108.51 88
4108.65 88
4108.80 86
4108.95 84
4109.09 80
4109.24 76
4109.39 74
4109.53 74
4109.68 77
4109.83 83
4109.98 91
4110.12 99
4110.27 104
4110.42 107
4110.56 106
4110.71 103
4110.86 98
4111.00 93
4111.15 88
4111.30 83
4111.45 78
4111.59 72
4111.74 64
4111.89 55
4112.03 45
4112.18 37
4112.33 30
4112.47 26
4112.62 24
4112.77 23
4112.92 21
4113.06 19
4113.21 14
4113.36 9
4113.50 3
4113.65 0
4113.80 0
4113.95 0
4114.09 0
4114.24 0
4114.39 0
4114.53 0
4114.68 0
4114.83 1
4114.97 6
4115.12 12
4115.27 19
4115.42 25
4115.56 32
4115.71 38
4115.86 42
4116.00 44
4116.15 44
4116.30 40
4116.45 34
4116.59 26
4116.74 17
4116.89 8
4117.03 1
4117.18 0
4117.33 0
4117.48 0
4117.62 0
4117.77 0
4117.92 0
4118.06 0
4118.21 0
4118.36 0
4118.51 3
4118.65 9
4118.80 17
4118.95 25
4119.09 34
4119.24 41
4119.39 47
4119.54 51
4119.68 52
4119.83 51
4119.98 47
4120.12 42
4120.27 36
4120.42 29
4120.57 24
4120.71 21
4120.86 20
4121.01 21
4121.16 24
4121.30 28
4121.45 32
4121.60 35
4121.74 37
4121.89 38
4122.04 38
4122.19 39
4122.33 41
4122.48 44
4122.63 48
4122.77 54
4122.92 61
4123.07 69
4123.22 77
4123.36 85
4123.51 92
4123.66 98
4123.81 102
4123.95 105
4124.10 106
4124.25 107
4124.39 107
4124.54 108
4124.69 108
4124.84 107
4124.98 107
4125.13 106
4125.28 105
4125.43 106
4125.57 108
4125.72 112
4125.87 119
4126.01 126
4126.16 133
4126.31 138
4126.46 139
4126.60 137
4126.75 131
4126.90 124
4127.05 117
4127.19 111
4127.34 109
4127.49 111
4127.63 115
4127.78 121
4127.93 127
4128.08 132
4128.22 136
4128.37 137
4128.52 137
4128.67 135
4128.81 132
4128.96 129
4129.11 126
4129.26 124
4129.40 122
4129.55 120
4129.70 119
4129.84 117
4129.99 116
4130.14 114
4130.29 113
4130.43 113
4130.58 112
4130.73 112
4130.88 112
4131.02 113
4131.17 113
4131.32 114
4131.47 116
4131.61 119
4131.76 122
4131.91 125
4132.06 127
4132.20 128
4132.35 127
4132.50 126
4132.65 124
4132.79 122
4132.94 120
4133.09 118
4133.23 114
4133.38 109
4133.53 102
4133.68 92
4133.82 81
4133.97 68
4134.12 56
4134.27 43
4134.41 32
4134.56 22
4134.71 14
4134.86 8
4135.00 4
4135.15 2
4135.30 1
4135.45 2
4135.59 3
4135.74 3
4135.89 2
4136.04 0
4136.18 0
4136.33 0
4136.48 0
4136.63 0
4136.77 0
4136.92 5
4137.07 17
4137.22 32
4137.36 47
4137.51 61
4137.66 72
4137.81 79
4137.95 83
4138.10 83
4138.25 81
4138.40 78
4138.54 75
4138.69 72
4138.84 69
4138.99 65
4139.13 61
4139.28 55
4139.43 48
4139.58 41
4139.72 33
4139.87 25
4140.02 18
4140.17 12
4140.31 6
4140.46 1
4140.61 0
4140.76 0
4140.90 0
4141.05 0
4141.20 8
4141.35 20
4141.49 35
4141.64 50
4141.79 64
4141.94 73
4142.08 77
4142.23 75
4142.38 68
4142.53 58
4142.68 48
4142.82 39
4142.97 32
4143.12 30
4143.27 30
4143.41 33
4143.56 36
4143.71 40
4143.86 43
4144.00 46
4144.15 48
4144.30 51
4144.45 55
4144.59 60
4144.74 66
4144.89 73
4145.04 81
4145.18 90
4145.33 100
4145.48 110
4145.63 120
4145.78 129
4145.92 137
4146.07 144
4146.22 150
4146.37 154
4146.51 158
4146.66 162
4146.81 166
4146.96 170
4147.10 172
4147.25 174
4147.40 174
4147.55 173
4147.69 171
4147.84 168
4147.99 164
4148.14 159
4148.29 155
4148.43 149
4148.58 143
4148.73 136
4148.88 130
4149.02 126
4149.17 124
4149.32 126
4149.47 130
4149.61 138
4149.76 146
4149.91 155
4150.06 161
4150.21 165
4150.35 167
4150.50 167
4150.65 165
4150.80 163
4150.94 160
4151.09 157
4151.24 152
4151.39 146
4151.54 138
4151.68 128
4151.83 116
4151.98 103
4152.13 90
4152.27 76
4152.42 63
4152.57 51
4152.72 41
4152.87 34
4153.01 30
4153.16 29
4153.31 29
4153.46 32
4153.60 35
4153.75 39
4153.90 43
4154.05 46
4154.20 48
4154.34 50
4154.49 52
4154.64 54
4154.79 56
4154.93 59
4155.08 62
4155.23 66
4155.38 68
4155.53 69
4155.67 68
4155.82 65
4155.97 59
4156.12 54
4156.26 49
4156.41 46
4156.56 47
4156.71 50
4156.86 57
4157.00 65
4157.15 72
4157.30 78
4157.45 82
4157.60 84
4157.74 83
4157.89 82
4158.04 80
4158.19 78
4158.33 75
4158.48 73
4158.63 70
4158.78 67
4158.93 64
4159.07 61
4159.22 61
4159.37 61
4159.52 63
4159.67 66
4159.81 68
4159.96 69
4160.11 69
4160.26 69
4160.40 67
4160.55 66
4160.70 65
4160.85 66
4161.00 67
4161.14 69
4161.29 70
4161.44 71
4161.59 69
4161.74 64
4161.88 56
4162.03 46
4162.18 34
4162.33 22
4162.48 12
4162.62 4
4162.77 0
4162.92 0
4163.07 0
4163.22 0
4163.36 0
4163.51 0
4163.66 0
4163.81 0
4163.96 0
4164.10 4
4164.25 12
4164.40 21
4164.55 28
4164.70 32
4164.84 33
4164.99 31
4165.14 29
4165.29 27
4165.44 26
4165.58 27
4165.73 30
4165.88 34
4166.03 38
4166.18 40
4166.32 40
4166.47 38
4166.62 35
4166.77 32
4166.92 31
4167.06 33
4167.21 37
4167.36 43
4167.51 51
4167.66 59
4167.80 68
4167.95 76
4168.10 85
4168.25 96
4168.40 109
4168.54 125
4168.69 143
4168.84 161
4168.99 179
4169.14 194
4169.28 206
4169.43 214
4169.58 217
4169.73 215
4169.88 211
4170.02 204
4170.17 197
4170.32 189
4170.47 182
4170.62 177
4170.76 172
4170.91 168
4171.06 165
4171.21 163
4171.36 163
4171.51 164
4171.65 167
4171.80 170
4171.95 174
4172.10 176
4172.25 176
4172.39 173
4172.54 167
4172.69 160
4172.84 153
4172.99 147
4173.13 143
4173.28 141
4173.43 139
4173.58 136
4173.73 131
4173.88 123
4174.02 114
4174.17 103
4174.32 92
4174.47 82
4174.62 75
4174.76 70
4174.91 69
4175.06 70
4175.21 73
4175.36 76
4175.50 79
4175.65 79
4175.80 78
4175.95 74
4176.10 68
4176.25 60
4176.39 53
4176.54 46
4176.69 42
4176.84 40
4176.99 40
4177.14 42
4177.28 45
4177.43 47
4177.58 49
4177.73 50
4177.88 50
4178.02 51
4178.17 52
4178.32 53
4178.47 54
4178.62 56
4178.77 57
4178.91 59
4179.06 60
4179.21 62
4179.36 64
4179.51 65
4179.65 65
4179.80 64
4179.95 61
4180.10 59
4180.25 57
4180.40 57
4180.54 60
4180.69 66
4180.84 75
4180.99 85
4181.14 95
4181.29 104
4181.43 112
4181.58 116
4181.73 117
4181.88 115
4182.03 109
4182.18 102
4182.32 95
4182.47 89
4182.62 85
4182.77 86
4182.92 90
4183.07 96
4183.21 103
4183.36 109
4183.51 114
4183.66 117
4183.81 119
4183.96 120
4184.10 122
4184.25 123
4184.40 124
4184.55 123
4184.70 120
4184.85 114
4184.99 105
4185.14 97
4185.29 89
4185.44 85
4185.59 84
4185.74 88
4185.88 94
4186.03 102
4186.18 110
4186.33 116
4186.48 119
4186.63 117
4186.77 112
4186.92 103
4187.07 91
4187.22 77
4187.37 62
4187.52 48
4187.66 35
4187.81 25
4187.96 18
4188.11 13
4188.26 10
4188.41 10
4188.55 10
4188.70 11
4188.85 13
4189.00 14
4189.15 14
4189.30 15
4189.44 15
4189.59 14
4189.74 12
4189.89 10
4190.04 7
4190.19 5
4190.34 3
4190.48 2
4190.63 1
4190.78 1
4190.93 1
4191.08 2
4191.23 2
4191.37 3
4191.52 4
4191.67 5
4191.82 7
4191.97 7
4192.12 6
4192.27 3
4192.41 0
4192.56 0
4192.71 0
4192.86 0
4193.01 0
4193.16 0
4193.30 6
4193.45 16
4193.60 25
4193.75 33
4193.90 37
4194.05 37
4194.20 34
4194.34 30
4194.49 27
4194.64 24
4194.79 23
4194.94 25
4195.09 30
4195.24 36
4195.38 42
4195.53 48
4195.68 52
4195.83 53
4195.98 53
4196.13 50
4196.28 46
4196.42 41
4196.57 36
4196.72 32
4196.87 28
4197.02 24
4197.17 21
4197.31 19
4197.46 17
4197.61 17
4197.76 19
4197.91 22
4198.06 27
4198.21 33
4198.35 38
4198.50 42
4198.65 44
4198.80 45
4198.95 45
4199.10 44
4199.25 44
4199.40 44
4199.54 45
4199.69 46
4199.84 48
4199.99 49
4200.14 49
4200.29 49
4200.44 49
4200.58 50
4200.73 51
4200.88 52
4201.03 54
4201.18 54
4201.33 54
4201.48 53
4201.62 50
4201.77 47
4201.92 45
4202.07 43
4202.22 43
4202.37 44
4202.52 47
4202.66 52
4202.81 58
4202.96 65
4203.11 72
4203.26 79
4203.41 84
4203.56 88
4203.71 89
4203.85 88
4204.00 85
4204.15 80
4204.30 74
4204.45 67
4204.60 60
4204.75 52
4204.89 45
4205.04 40
4205.19 35
4205.34 33
4205.49 34
4205.64 38
4205.79 45
4205.94 55
4206.08 67
4206.23 79
4206.38 92
4206.53 102
4206.68 110
4206.83 115
4206.98 116
4207.13 115
4207.27 111
4207.42 106
4207.57 101
4207.72 96
4207.87 91
4208.02 88
4208.17 86
4208.32 86
4208.46 87
4208.61 90
4208.76 94
4208.91 99
4209.06 103
4209.21 108
4209.36 113
4209.51 117
4209.65 122
4209.80 127
4209.95 132
4210.10 137
4210.25 140
4210.40 142
4210.55 141
4210.70 139
4210.84 134
4210.99 127
4211.14 120
4211.29 113
4211.44 107
4211.59 103
4211.74 101
4211.89 100
4212.04 99
4212.18 98
4212.33 96
4212.48 92
4212.63 86
4212.78 79
4212.93 71
4213.08 64
4213.23 57
4213.37 52
4213.52 48
4213.67 45
4213.82 43
4213.97 42
4214.12 43
4214.27 45
4214.42 48
4214.57 50
4214.71 52
4214.86 51
4215.01 47
4215.16 43
4215.31 37
4215.46 33
4215.61 32
4215.76 34
4215.91 38
4216.05 44
4216.20 49
4216.35 53
4216.50 55
4216.65 53
4216.80 48
4216.95 40
4217.10 32
4217.25 23
4217.39 15
4217.54 11
4217.69 9
4217.84 12
4217.99 20
4218.14 31
4218.29 46
4218.44 61
4218.59 75
4218.73 87
4218.88 95
4219.03 98
4219.18 96
4219.33 91
4219.48 83
4219.63 76
4219.78 70
4219.93 66
4220.08 65
4220.22 65
4220.37 66
4220.52 66
4220.67 66
4220.82 64
4220.97 63
4221.12 63
4221.27 65
4221.42 69
4221.57 75
4221.71 81
4221.86 85
4222.01 87
4222.16 85
4222.31 81
4222.46 73
4222.61 64
4222.76 55
4222.91 46
4223.06 39
4223.20 34
4223.35 33
4223.50 34
4223.65 37
4223.80 42
4223.95 48
4224.10 54
4224.25 59
4224.40 62
4224.55 65
4224.69 66
4224.84 67
4224.99 69
4225.14 71
4225.29 74
4225.44 79
4225.59 84
4225.74 90
4225.89 96
4226.04 102
4226.19 108
4226.33 113
4226.48 116
4226.63 118
4226.78 120
4226.93 120
4227.08 120
4227.23 121
4227.38 122
4227.53 125
4227.68 128
4227.83 132
4227.97 135
4228.12 136
4228.27 136
4228.42 133
4228.57 128
4228.72 121
4228.87 113
4229.02 104
4229.17 95
4229.32 87
4229.47 79
4229.61 73
4229.76 68
4229.91 63
4230.06 60
4230.21 56
4230.36 54
4230.51 51
4230.66 50
4230.81 50
4230.96 53
4231.11 58
4231.26 66
4231.40 76
4231.55 87
4231.70 98
4231.85 108
4232.00 115
4232.15 120
4232.30 121
4232.45 120
4232.60 116
4232.75 111
4232.90 106
4233.05 101
4233.19 95
4233.34 90
4233.49 85
4233.64 78
4233.79 71
4233.94 63
4234.09 55
4234.24 48
4234.39 43
4234.54 41
4234.69 42
4234.84 46
4234.98 50
4235.13 53
4235.28 55
4235.43 53
4235.58 49
4235.73 42
4235.88 35
4236.03 29
4236.18 24
4236.33 21
4236.48 21
4236.63 21
4236.78 22
4236.93 21
4237.07 20
4237.22 16
4237.37 11
4237.52 7
4237.67 5
4237.82 5
4237.97 8
4238.12 15
4238.27 25
4238.42 37
4238.57 51
4238.72 66
4238.87 80
4239.01 95
4239.16 110
4239.31 123
4239.46 136
4239.61 147
4239.76 155
4239.91 161
4240.06 164
4240.21 166
4240.36 166
4240.51 165
4240.66 163
4240.81 161
4240.96 160
4241.11 161
4241.25 162
4241.40 166
4241.55 171
4241.70 177
4241.85 184
4242.00 190
4242.15 196
4242.30 200
4242.45 204
4242.60 205
4242.75 205
4242.90 203
4243.05 200
4243.20 197
4243.35 194
4243.50 191
4243.64 190
4243.79 189
4243.94 189
4244.09 188
4244.24 184
4244.39 178
4244.54 168
4244.69 155
4244.84 140
4244.99 124
4245.14 108
4245.29 93
4245.44 79
4245.59 68
4245.74 58
4245.89 49
4246.03 42
4246.18 35
4246.33 30
4246.48 25
4246.63 21
4246.78 17
4246.93 14
4247.08 10
4247.23 7
4247.38 5
4247.53 3
4247.68 3
4247.83 5
4247.98 7
4248.13 9
4248.28 12
4248.43 15
4248.58 18
4248.72 21
4248.87 24
4249.02 28
4249.17 32
4249.32 36
4249.47 39
4249.62 42
4249.77 43
4249.92 43
4250.07 43
4250.22 41
4250.37 39
4250.52 38
4250.67 36
4250.82 34
4250.97 31
4251.12 27
4251.27 23
4251.42 17
4251.57 12
4251.71 6
4251.86 1
4252.01 0
4252.16 0
4252.31 0
4252.46 0
4252.61 0
4252.76 0
4252.91 0
4253.06 0
4253.21 0
4253.36 3
4253.51 10
4253.66 17
4253.81 26
4253.96 34
4254.11 42
4254.26 49
4254.41 55
4254.56 59
4254.71 62
4254.86 63
4255.00 63
4255.15 62
4255.30 61
4255.45 59
4255.60 55
4255.75 51
4255.90 47
4256.05 45
4256.20 44
4256.35 46
4256.50 51
4256.65 59
4256.80 67
4256.95 77
4257.10 85
4257.25 91
4257.40 96
4257.55 99
4257.70 102
4257.85 105
4258.00 108
4258.15 111
4258.30 114
4258.45 117
4258.60 119
4258.75 120
4258.89 119
4259.04 117
4259.19 115
4259.34 113
4259.49 113
4259.64 114
4259.79 117
4259.94 121
4260.09 126
4260.24 130
4260.39 133
4260.54 134
4260.69 133
4260.84 131
4260.99 129
4261.14 128
4261.29 131
4261.44 137
4261.59 146
4261.74 157
4261.89 170
4262.04 182
4262.19 193
4262.34 203
4262.49 211
4262.64 218
4262.79 224
4262.94 229
4263.09 232
4263.24 233
4263.39 233
4263.54 231
4263.68 226
4263.83 218
4263.98 209
4264.13 197
4264.28 186
4264.43 174
4264.58 165
4264.73 158
4264.88 154
4265.03 152
4265.18 151
4265.33 150
4265.48 148
4265.63 144
4265.78 138
4265.93 133
4266.08 129
4266.23 127
4266.38 128
4266.53 132
4266.68 139
4266.83 149
4266.98 160
4267.13 172
4267.28 184
4267.43 194
4267.58 201
4267.73 202
4267.88 197
4268.03 187
4268.18 172
4268.33 156
4268.48 139
4268.63 124
4268.78 113
4268.93 105
4269.08 101
4269.23 99
4269.38 100
4269.53 101
4269.68 103
4269.83 105
4269.98 106
4270.13 105
4270.28 101
4270.43 95
4270.58 88
4270.73 79
4270.87 69
4271.02 61
4271.17 55
4271.32 52
4271.47 50
4271.62 50
4271.77 50
4271.92 49
4272.07 48
4272.22 46
4272.37 45
4272.52 45
4272.67 47
4272.82 52
4272.97 60
4273.12 70
4273.27 81
4273.42 90
4273.57 97
4273.72 100
4273.87 101
4274.02 99
4274.17 95
4274.32 89
4274.47 83
4274.62 76
4274.77 68
4274.92 62
4275.07 56
4275.22 52
4275.37 49
4275.52 49
4275.67 49
4275.82 49
4275.97 49
4276.12 46
4276.27 42
4276.42 38
4276.57 33
4276.72 31
4276.87 32
4277.02 37
4277.17 45
4277.32 54
4277.47 64
4277.62 72
4277.77 77
4277.92 79
4278.07 79
4278.22 77
4278.37 73
4278.52 69
4278.67 65
4278.82 61
4278.97 58
4279.12 56
4279.27 55
4279.42 57
4279.57 61
4279.72 67
4279.87 74
4280.02 81
4280.17 87
4280.32 90
4280.47 91
4280.62 89
4280.77 85
4280.92 80
4281.07 76
4281.22 72
4281.37 69
4281.52 67
4281.67 67
4281.82 68
4281.97 70
4282.12 72
4282.27 77
4282.42 83
4282.57 90
4282.72 100
4282.87 110
4283.02 120
4283.17 128
4283.32 133
4283.47 136
4283.62 135
4283.77 133
4283.92 131
4284.07 131
4284.22 133
4284.37 137
4284.52 143
4284.67 150
4284.82 155
4284.97 159
4285.12 160
4285.27 158
4285.42 154
4285.57 150
4285.72 144
4285.87 140
4286.02 137
4286.17 136
4286.32 139
4286.47 145
4286.62 153
4286.77 163
4286.92 172
4287.07 180
4287.22 184
4287.38 185
4287.53 182
4287.68 177
4287.83 171
4287.98 165
4288.13 161
4288.28 158
4288.43 156
4288.58 155
4288.73 154
4288.88 152
4289.03 148
4289.18 144
4289.33 141
4289.48 138
4289.63 135
4289.78 133
4289.93 129
4290.08 123
4290.23 114
4290.38 103
4290.53 89
4290.68 74
4290.83 59
4290.98 45
4291.13 34
4291.28 24
4291.43 16
4291.58 9
4291.73 3
4291.88 0
4292.03 0
4292.18 0
4292.33 0
4292.48 0
4292.63 0
4292.78 0
4292.93 2
4293.08 3
4293.23 2
4293.38 2
4293.53 2
4293.68 4
4293.83 9
4293.98 16
4294.13 26
4294.28 38
4294.43 52
4294.59 68
4294.74 85
4294.89 102
4295.04 120
4295.19 137
4295.34 152
4295.49 165
4295.64 174
4295.79 179
4295.94 180
4296.09 178
4296.24 172
4296.39 164
4296.54 153
4296.69 142
4296.84 132
4296.99 123
4297.14 117
4297.29 113
4297.44 112
4297.59 112
4297.74 112
4297.89 112
4298.04 111
4298.19 109
4298.34 107
4298.49 107
4298.64 111
4298.79 118
4298.94 129
4299.09 143
4299.24 159
4299.40 174
4299.55 187
4299.70 196
4299.85 200
4300.00 198
4300.15 191
4300.30 181
4300.45 170
4300.60 159
4300.75 151
4300.90 147
4301.05 147
4301.20 149
4301.35 154
4301.50 158
4301.65 162
4301.80 164
4301.95 166
4302.10 167
4302.25 169
4302.40 171
4302.55 173
4302.70 174
4302.85 173
4303.00 168
4303.15 158
4303.31 143
4303.46 124
4303.61 102
4303.76 79
4303.91 58
4304.06 41
4304.21 28
4304.36 22
4304.51 21
4304.66 24
4304.81 29
4304.96 33
4305.11 36
4305.26 37
4305.41 36
4305.56 36
4305.71 38
4305.86 43
4306.01 52
4306.16 65
4306.31 78
4306.46 91
4306.62 100
4306.77 105
4306.92 105
4307.07 102
4307.22 96
4307.37 90
4307.52 86
4307.67 83
4307.82 83
4307.97 84
4308.12 85
4308.27 85
4308.42 85
4308.57 83
4308.72 79
4308.87 76
4309.02 72
4309.17 70
4309.32 69
4309.47 71
4309.63 75
4309.78 80
4309.93 85
4310.08 90
4310.23 94
4310.38 96
4310.53 97
4310.68 98
4310.83 100
4310.98 102
4311.13 106
4311.28 110
4311.43 116
4311.58 122
4311.73 129
4311.88 136
4312.03 142
4312.19 148
4312.34 153
4312.49 156
4312.64 158
4312.79 158
4312.94 157
4313.09 155
4313.24 152
4313.39 149
4313.54 144
4313.69 140
4313.84 135
4313.99 131
4314.14 128
4314.29 126
4314.44 126
4314.59 128
4314.75 130
4314.90 133
4315.05 135
4315.20 136
4315.35 137
4315.50 135
4315.65 132
4315.80 126
4315.95 120
4316.10 112
4316.25 104
4316.40 96
4316.55 88
4316.70 80
4316.85 71
4317.00 61
4317.16 50
4317.31 38
4317.46 26
4317.61 15
4317.76 5
4317.91 0
4318.06 0
4318.21 0
4318.36 0
4318.51 0
4318.66 0
4318.81 0
4318.96 0
4319.11 0
4319.27 0
4319.42 6
4319.57 13
4319.72 21
4319.87 29
4320.02 37
4320.17 43
4320.32 48
4320.47 51
4320.62 53
4320.77 54
4320.92 55
4321.07 56
4321.22 58
4321.38 58
4321.53 58
4321.68 56
4321.83 52
4321.98 46
4322.13 39
4322.28 34
4322.43 30
4322.58 31
4322.73 34
4322.88 40
4323.03 46
4323.18 51
4323.34 52
4323.49 50
4323.64 43
4323.79 35
4323.94 25
4324.09 17
4324.24 11
4324.39 8
4324.54 9
4324.69 12
4324.84 16
4324.99 20
4325.14 25
4325.30 29
4325.45 33
4325.60 37
4325.75 41
4325.90 45
4326.05 50
4326.20 54
4326.35 57
4326.50 59
4326.65 60
4326.80 60
4326.95 59
4327.11 57
4327.26 55
4327.41 52
4327.56 50
4327.71 48
4327.86 47
4328.01 46
4328.16 46
4328.31 48
4328.46 51
4328.61 55
4328.76 59
4328.92 63
4329.07 66
4329.22 68
4329.37 68
4329.52 67
4329.67 66
4329.82 64
4329.97 63
4330.12 61
4330.27 59
4330.42 58
4330.58 58
4330.73 57
4330.88 58
4331.03 59
4331.18 62
4331.33 66
4331.48 72
4331.63 79
4331.78 88
4331.93 97
4332.08 105
4332.24 112
4332.39 116
4332.54 117
4332.69 115
4332.84 112
4332.99 107
4333.14 104
4333.29 103
4333.44 106
4333.59 113
4333.74 123
4333.90 134
4334.05 147
4334.20 159
4334.35 170
4334.50 177
4334.65 182
4334.80 183
4334.95 182
4335.10 179
4335.25 176
4335.41 172
4335.56 167
4335.71 163
4335.86 157
4336.01 151
4336.16 142
4336.31 132
4336.46 120
4336.61 106
4336.76 92
4336.92 79
4337.07 67
4337.22 59
4337.37 53
4337.52 50
4337.67 50
4337.82 51
4337.97 53
4338.12 55
4338.27 58
4338.43 60
4338.58 62
4338.73 61
4338.88 57
4339.03 50
4339.18 40
4339.33 27
4339.48 13
4339.63 1
4339.79 0
4339.94 0
4340.09 0
4340.24 0
4340.39 0
4340.54 0
4340.69 1
4340.84 3
4340.99 3
4341.14 4
4341.30 5
4341.45 7
4341.60 10
4341.75 14
4341.90 17
4342.05 20
4342.20 21
4342.35 20
4342.50 18
4342.66 14
4342.81 8
4342.96 3
4343.11 0
4343.26 0
4343.41 0
4343.56 6
4343.71 15
4343.86 24
4344.02 32
4344.17 37
4344.32 38
4344.47 34
4344.62 27
4344.77 18
4344.92 9
4345.07 2
4345.23 0
4345.38 0
4345.53 0
4345.68 3
4345.83 7
4345.98 10
4346.13 13
4346.28 17
4346.43 20
4346.59 25
4346.74 30
4346.89 36
4347.04 41
4347.19 45
4347.34 47
4347.49 47
4347.64 45
4347.80 42
4347.95 38
4348.10 36
4348.25 36
4348.40 38
4348.55 42
4348.70 47
4348.85 52
4349.00 56
4349.16 59
4349.31 59
4349.46 56
4349.61 51
4349.76 44
4349.91 37
4350.06 29
4350.21 21
4350.37 15
4350.52 10
4350.67 7
4350.82 5
4350.97 4
4351.12 3
4351.27 1
4351.42 0
4351.58 0
4351.73 0
4351.88 0
4352.03 0
4352.18 0
4352.33 0
4352.48 5
4352.63 15
4352.79 26
4352.94 36
4353.09 46
4353.24 56
4353.39 64
4353.54 73
4353.69 82
4353.85 90
4354.00 98
4354.15 103
4354.30 106
4354.45 106
4354.60 102
4354.75 93
4354.90 80
4355.06 65
4355.21 49
4355.36 34
4355.51 23
4355.66 18
4355.81 18
4355.96 23
4356.12 33
4356.27 45
4356.42 56
4356.57 66
4356.72 72
4356.87 75
4357.02 76
4357.17 76
4357.33 77
4357.48 79
4357.63 85
4357.78 94
4357.93 104
4358.08 116
4358.23 126
4358.39 136
4358.54 143
4358.69 148
4358.84 151
4358.99 151
4359.14 151
4359.29 149
4359.45 147
4359.60 146
4359.75 145
4359.90 144
4360.05 143
4360.20 141
4360.35 137
4360.51 130
4360.66 120
4360.81 108
4360.96 95
4361.11 82
4361.26 70
4361.41 60
4361.57 53
4361.72 48
4361.87 46
4362.02 47
4362.17 50
4362.32 55
4362.47 61
4362.63 67
4362.78 72
4362.93 75
4363.08 76
4363.23 74
4363.38 67
4363.53 59
4363.69 48
4363.84 37
4363.99 27
4364.14 20
4364.29 16
4364.44 14
4364.59 15
4364.75 18
4364.90 20
4365.05 21
4365.20 22
4365.35 20
4365.50 18
4365.66 16
4365.81 15
4365.96 15
4366.11 18
4366.26 23
4366.41 30
4366.56 38
4366.72 46
4366.87 54
4367.02 62
4367.17 68
4367.32 72
4367.47 74
4367.63 72
4367.78 67
4367.93 61
4368.08 52
4368.23 44
4368.38 36
4368.53 30
4368.69 26
4368.84 23
4368.99 22
4369.14 21
4369.29 20
4369.44 20
4369.60 21
4369.75 21
4369.90 21
4370.05 22
4370.20 21
4370.35 20
4370.50 19
4370.66 18
4370.81 17
4370.96 18
4371.11 22
4371.26 28
4371.41 36
4371.57 43
4371.72 48
4371.87 49
4372.02 45
4372.17 36
4372.32 25
4372.48 13
4372.63 5
4372.78 1
4372.93 3
4373.08 10
4373.23 21
4373.39 34
4373.54 46
4373.69 56
4373.84 62
4373.99 64
4374.14 63
4374.30 60
4374.45 54
4374.60 47
4374.75 39
4374.90 32
4375.05 26
4375.21 22
4375.36 20
4375.51 20
4375.66 23
4375.81 27
4375.96 32
4376.12 38
4376.27 44
4376.42 50
4376.57 57
4376.72 64
4376.87 73
4377.03 82
4377.18 90
4377.33 98
4377.48 105
4377.63 110
4377.78 112
4377.94 111
4378.09 108
4378.24 102
4378.39 95
4378.54 87
4378.69 80
4378.85 75
4379.00 72
4379.15 73
4379.30 76
4379.45 81
4379.61 88
4379.76 95
4379.91 103
4380.06 110
4380.21 116
4380.36 122
4380.52 126
4380.67 129
4380.82 131
4380.97 132
4381.12 133
4381.27 133
4381.43 134
4381.58 135
4381.73 138
4381.88 143
4382.03 150
4382.19 157
4382.34 166
4382.49 174
4382.64 182
4382.79 189
4382.94 195
4383.10 198
4383.25 200
4383.40 201
4383.55 201
4383.70 203
4383.86 206
4384.01 211
4384.16 218
4384.31 227
4384.46 235
4384.61 244
4384.77 252
4384.92 259
4385.07 264
4385.22 267
4385.37 266
4385.53 263
4385.68 257
4385.83 248
4385.98 238
4386.13 227
4386.29 217
4386.44 209
4386.59 202
4386.74 198
4386.89 196
4387.04 196
4387.20 196
4387.35 197
4387.50 198
4387.65 199
4387.80 199
4387.96 200
4388.11 199
4388.26 197
4388.41 193
4388.56 188
4388.72 181
4388.87 172
4389.02 163
4389.17 153
4389.32 144
4389.47 137
4389.63 133
4389.78 132
4389.93 133
4390.08 136
4390.23 139
4390.39 140
4390.54 139
4390.69 136
4390.84 130
4390.99 123
4391.15 116
4391.30 110
4391.45 105
4391.60 103
4391.75 102
4391.91 102
4392.06 102
4392.21 103
4392.36 104
4392.51 105
4392.67 107
4392.82 109
4392.97 111
4393.12 112
4393.27 114
4393.43 115
4393.58 116
4393.73 118
4393.88 121
4394.03 126
4394.19 131
4394.34 137
4394.49 145
4394.64 153
4394.79 163
4394.95 174
4395.10 187
4395.25 202
4395.40 220
4395.55 241
4395.71 263
4395.86 287
4396.01 311
4396.16 336
4396.31 360
4396.47 384
4396.62 408
4396.77 433
4396.92 459
4397.07 487
4397.23 517
4397.38 550
4397.53 584
4397.68 621
4397.83 657
4397.99 693
4398.14 728
4398.29 763
4398.44 796
4398.60 828
4398.75 860
4398.90 890
4399.05 917
4399.20 941
4399.36 960
4399.51 973
4399.66 979
4399.81 980
4399.96 976
4400.12 968
4400.27 958
4400.42 948
4400.57 937
4400.72 927
4400.88 918
4401.03 910
4401.18 903
4401.33 899
4401.49 895
4401.64 891
4401.79 885
4401.94 876
4402.09 862
4402.25 842
4402.40 817
4402.55 788
4402.70 757
4402.85 725
4403.01 695
4403.16 666
4403.31 640
4403.46 617
4403.62 596
4403.77 579
4403.92 563
4404.07 548
4404.22 532
4404.38 516
4404.53 499
4404.68 482
4404.83 466
4404.98 450
4405.14 436
4405.29 423
4405.44 410
4405.59 397
4405.75 383
4405.90 367
4406.05 350
4406.20 330
4406.35 308
4406.51 286
4406.66 264
4406.81 241
4406.96 219
4407.12 197
4407.27 177
4407.42 159
4407.57 142
4407.72 129
4407.88 119
4408.03 111
4408.18 106
4408.33 101
4408.49 97
4408.64 93
4408.79 90
4408.94 86
4409.10 84
4409.25 84
4409.40 85
4409.55 88
4409.70 91
4409.86 95
4410.01 99
4410.16 102
4410.31 104
4410.47 106
4410.62 107
4410.77 109
4410.92 111
4411.07 112
4411.23 114
4411.38 117
4411.53 120
4411.68 125
4411.84 130
4411.99 135
4412.14 140
4412.29 143
4412.45 143
4412.60 140
4412.75 134
4412.90 127
4413.05 120
4413.21 115
4413.36 111
4413.51 110
4413.66 112
4413.82 115
4413.97 120
4414.12 127
4414.27 134
4414.43 141
4414.58 149
4414.73 156
4414.88 162
4415.04 167
4415.19 172
4415.34 178
4415.49 187
4415.64 198
4415.80 213
4415.95 230
4416.10 248
4416.25 266
4416.41 283
4416.56 296
4416.71 305
4416.86 312
4417.02 316
4417.17 317
4417.32 318
4417.47 318
4417.63 320
4417.78 323
4417.93 328
4418.08 336
4418.24 348
4418.39 363
4418.54 384
4418.69 409
4418.85 439
4419.00 471
4419.15 506
4419.30 541
4419.46 575
4419.61 608
4419.76 640
4419.91 673
4420.06 710
4420.22 751
4420.37 797
4420.52 848
4420.67 902
4420.83 957
4420.98 1011
4421.13 1062
4421.28 1107
4421.44 1148
4421.59 1184
4421.74 1215
4421.89 1242
4422.05 1265
4422.20 1284
4422.35 1302
4422.50 1317
4422.66 1332
4422.81 1347
4422.96 1362
4423.11 1376
4423.27 1390
4423.42 1403
4423.57 1414
4423.72 1422
4423.88 1427
4424.03 1430
4424.18 1429
4424.33 1425
4424.49 1418
4424.64 1408
4424.79 1396
4424.94 1381
4425.10 1364
4425.25 1344
4425.40 1324
4425.55 1302
4425.71 1279
4425.86 1255
4426.01 1229
4426.17 1201
4426.32 1170
4426.47 1139
4426.62 1106
4426.78 1074
4426.93 1044
4427.08 1018
4427.23 995
4427.39 977
4427.54 961
4427.69 947
4427.84 933
4428.00 919
4428.15 902
4428.30 881
4428.45 857
4428.61 828
4428.76 794
4428.91 757
4429.06 717
4429.22 678
4429.37 641
4429.52 608
4429.67 582
4429.83 561
4429.98 545
4430.13 533
4430.29 523
4430.44 513
4430.59 502
4430.74 489
4430.90 476
4431.05 462
4431.20 448
4431.35 435
4431.51 422
4431.66 408
4431.81 394
4431.96 379
4432.12 364
4432.27 349
4432.42 334
4432.57 319
4432.73 307
4432.88 295
4433.03 284
4433.19 273
4433.34 261
4433.49 248
4433.64 233
4433.80 218
4433.95 202
4434.10 187
4434.25 172
4434.41 157
4434.56 144
4434.71 129
4434.87 115
4435.02 101
4435.17 88
4435.32 76
4435.48 67
4435.63 60
4435.78 55
4435.93 52
4436.09 50
4436.24 47
4436.39 42
4436.55 36
4436.70 29
4436.85 21
4437.00 13
4437.16 6
4437.31 0
4437.46 0
4437.61 0
4437.77 0
4437.92 0
4438.07 0
4438.23 0
4438.38 0
4438.53 0
4438.68 6
4438.84 12
4438.99 17
4439.14 22
4439.29 27
4439.45 31
4439.60 36
4439.75 41
4439.91 48
4440.06 56
4440.21 64
4440.36 72
4440.52 80
4440.67 87
4440.82 93
4440.98 96
4441.13 97
4441.28 96
4441.43 94
4441.59 91
4441.74 89
4441.89 88
4442.05 90
4442.20 93
4442.35 97
4442.50 101
4442.66 104
4442.81 104
4442.96 101
4443.12 95
4443.27 85
4443.42 74
4443.57 62
4443.73 50
4443.88 42
4444.03 37
4444.19 35
4444.34 36
4444.49 39
4444.64 42
4444.80 44
4444.95 45
4445.10 44
4445.26 43
4445.41 43
4445.56 43
4445.71 46
4445.87 49
4446.02 53
4446.17 57
4446.33 61
4446.48 66
4446.63 70
4446.78 75
4446.94 82
4447.09 91
4447.24 103
4447.40 117
4447.55 135
4447.70 155
4447.85 177
4448.01 199
4448.16 220
4448.31 238
4448.47 252
4448.62 260
4448.77 264
4448.93 263
4449.08 260
4449.23 257
4449.38 256
4449.54 257
4449.69 262
4449.84 271
4450.00 282
4450.15 293
4450.30 305
4450.46 315
4450.61 322
4450.76 326
4450.91 326
4451.07 321
4451.22 311
4451.37 298
4451.53 282
4451.68 265
4451.83 249
4451.98 236
4452.14 227
4452.29 221
4452.44 218
4452.60 216
4452.75 214
4452.90 211
4453.06 205
4453.21 198
4453.36 190
4453.52 182
4453.67 174
4453.82 167
4453.97 160
4454.13 153
4454.28 145
4454.43 136
4454.59 126
4454.74 114
4454.89 102
4455.05 90
4455.20 78
4455.35 67
4455.50 57
4455.66 47
4455.81 38
4455.96 30
4456.12 24
4456.27 21
4456.42 21
4456.58 23
4456.73 28
4456.88 34
4457.04 41
4457.19 47
4457.34 53
4457.49 57
4457.65 60
4457.80 61
4457.95 62
4458.11 62
4458.26 62
4458.41 62
4458.57 63
4458.72 63
4458.87 63
4459.03 61
4459.18 58
4459.33 54
4459.49 48
4459.64 42
4459.79 37
4459.94 33
4460.10 31
4460.25 30
4460.40 29
4460.56 27
4460.71 25
4460.86 21
4461.02 17
4461.17 13
4461.32 10
4461.48 9
4461.63 10
4461.78 12
4461.94 16
4462.09 19
4462.24 23
4462.40 25
4462.55 27
4462.70 28
4462.85 30
4463.01 34
4463.16 38
4463.31 42
4463.47 46
4463.62 49
4463.77 48
4463.93 45
4464.08 38
4464.23 27
4464.39 15
4464.54 3
4464.69 0
4464.85 0
4465.00 0
4465.15 0
4465.31 0
4465.46 0
4465.61 0
4465.77 0
4465.92 9
4466.07 18
4466.23 25
4466.38 30
4466.53 35
4466.69 39
4466.84 44
4466.99 48
4467.15 52
4467.30 57
4467.45 62
4467.60 66
4467.76 70
4467.91 73
4468.06 75
4468.22 77
4468.37 78
4468.52 78
4468.68 79
4468.83 81
4468.98 82
4469.14 84
4469.29 85
4469.44 85
4469.60 83
4469.75 80
4469.90 76
4470.06 72
4470.21 69
4470.36 68
4470.52 71
4470.67 76
4470.82 82
4470.98 89
4471.13 93
4471.28 95
4471.44 94
4471.59 90
4471.74 84
4471.90 78
4472.05 72
4472.20 66
4472.36 62
4472.51 60
4472.66 58
4472.82 58
4472.97 60
4473.12 63
4473.28 68
4473.43 73
4473.58 78
4473.74 83
4473.89 86
4474.04 88
4474.20 88
4474.35 88
4474.50 89
4474.66 91
4474.81 95
4474.96 102
4475.12 110
4475.27 118
4475.43 126
4475.58 132
4475.73 136
4475.89 139
4476.04 141
4476.19 142
4476.35 144
4476.50 146
4476.65 148
4476.81 150
4476.96 150
4477.11 149
4477.27 144
4477.42 139
4477.57 132
4477.73 125
4477.88 119
4478.03 115
4478.19 112
4478.34 112
4478.49 111
4478.65 110
4478.80 106
4478.95 100
4479.11 91
4479.26 82
4479.41 72
4479.57 64
4479.72 58
4479.87 55
4480.03 54
4480.18 55
4480.34 56
4480.49 57
4480.64 56
4480.80 52
4480.95 47
4481.10 41
4481.26 33
4481.41 25
4481.56 17
4481.72 10
4481.87 5
4482.02 2
4482.18 2
4482.33 4
4482.48 8
4482.64 13
4482.79 20
4482.95 27
4483.10 35
4483.25 45
4483.41 55
4483.56 66
4483.71 77
4483.87 87
4484.02 92
4484.17 93
4484.33 89
4484.48 81
4484.63 70
4484.79 59
4484.94 50
4485.09 44
4485.25 41
4485.40 42
4485.56 46
4485.71 50
4485.86 53
4486.02 56
4486.17 56
4486.32 57
4486.48 58
4486.63 61
4486.78 65
4486.94 71
4487.09 78
4487.25 85
4487.40 92
4487.55 96
4487.71 97
4487.86 97
4488.01 95
4488.17 93
4488.32 92
4488.47 92
4488.63 94
4488.78 97
4488.93 100
4489.09 101
4489.24 101
4489.40 99
4489.55 96
4489.70 94
4489.86 94
4490.01 96
4490.16 101
4490.32 107
4490.47 112
4490.63 116
4490.78 117
4490.93 114
4491.09 110
4491.24 103
4491.39 96
4491.55 88
4491.70 80
4491.85 72
4492.01 65
4492.16 58
4492.32 52
4492.47 48
4492.62 45
4492.78 46
4492.93 50
4493.08 56
4493.24 65
4493.39 74
4493.55 83
4493.70 89
4493.85 92
4494.01 92
4494.16 88
4494.31 82
4494.47 74
4494.62 65
4494.78 57
4494.93 49
4495.08 43
4495.24 39
4495.39 35
4495.54 34
4495.70 33
4495.85 33
4496.00 34
4496.16 34
4496.31 34
4496.47 32
4496.62 30
4496.77 27
4496.93 25
4497.08 23
4497.24 22
4497.39 21
4497.54 21
4497.70 20
4497.85 17
4498.00 14
4498.16 10
4498.31 7
4498.47 5
4498.62 4
4498.77 4
4498.93 4
4499.08 3
4499.23 0
4499.39 0
4499.54 0
4499.70 0
4499.85 0
4500.00 0
4500.16 0
4500.31 2
4500.47 10
4500.62 20
4500.77 29
4500.93 39
4501.08 48
4501.23 55
4501.39 61
4501.54 63
4501.70 63
4501.85 59
4502.00 53
4502.16 46
4502.31 38
4502.47 31
4502.62 25
4502.77 21
4502.93 19
4503.08 18
4503.23 19
4503.39 21
4503.54 23
4503.70 23
4503.85 23
4504.00 19
4504.16 14
4504.31 6
4504.47 0
4504.62 0
4504.77 0
4504.93 0
4505.08 0
4505.24 0
4505.39 0
4505.54 3
4505.70 9
4505.85 13
4506.00 15
4506.16 14
4506.31 12
4506.47 9
4506.62 6
4506.77 4
4506.93 3
4507.08 3
4507.24 4
4507.39 7
4507.54 11
4507.70 16
4507.85 22
4508.01 27
4508.16 32
4508.31 35
4508.47 36
4508.62 35
4508.78 34
4508.93 32
4509.08 30
4509.24 30
4509.39 32
4509.55 36
4509.70 42
4509.85 49
4510.01 57
4510.16 64
4510.32 69
4510.47 73
4510.62 74
4510.78 73
4510.93 71
4511.09 67
4511.24 63
4511.39 60
4511.55 59
4511.70 60
4511.86 64
4512.01 69
4512.16 76
4512.32 82
4512.47 87
4512.63 90
4512.78 91
4512.93 90
4513.09 86
4513.24 82
4513.40 76
4513.55 70
4513.70 64
4513.86 59
4514.01 54
4514.17 50
4514.32 47
4514.47 45
4514.63 44
4514.78 44
4514.94 44
4515.09 45
4515.25 46
4515.40 48
4515.55 51
4515.71 54
4515.86 57
4516.02 61
4516.17 63
4516.32 65
4516.48 66
4516.63 65
4516.79 65
4516.94 64
4517.09 65
4517.25 68
4517.40 72
4517.56 79
4517.71 87
4517.87 96
4518.02 105
4518.17 114
4518.33 123
4518.48 130
4518.64 135
4518.79 138
4518.94 138
4519.10 136
4519.25 131
4519.41 124
4519.56 115
4519.71 106
4519.87 98
4520.02 91
4520.18 86
4520.33 84
4520.49 84
4520.64 87
4520.79 90
4520.95 93
4521.10 94
4521.26 93
4521.41 87
4521.56 79
4521.72 69
4521.87 59
4522.03 51
4522.18 47
4522.34 48
4522.49 54
4522.64 63
4522.80 74
4522.95 84
4523.11 92
4523.26 98
4523.42 100
4523.57 99
4523.72 95
4523.88 91
4524.03 88
4524.19 87
4524.34 88
4524.50 90
4524.65 94
4524.80 98
4524.96 102
4525.11 103
4525.27 102
4525.42 100
4525.57 96
4525.73 93
4525.88 90
4526.04 89
4526.19 90
4526.35 93
4526.50 99
4526.65 105
4526.81 111
4526.96 117
4527.12 122
4527.27 125
4527.43 125
4527.58 123
4527.73 120
4527.89 116
4528.04 112
4528.20 109
4528.35 107
4528.51 107
4528.66 106
4528.81 104
4528.97 101
4529.12 96
4529.28 90
4529.43 83
4529.59 76
4529.74 70
4529.90 67
4530.05 65
4530.20 66
4530.36 68
4530.51 71
4530.67 74
4530.82 77
4530.98 79
4531.13 79
4531.28 76
4531.44 72
4531.59 68
4531.75 63
4531.90 59
4532.06 56
4532.21 55
4532.36 56
4532.52 58
4532.67 60
4532.83 61
4532.98 62
4533.14 62
4533.29 61
4533.45 57
4533.60 52
4533.75 44
4533.91 35
4534.06 24
4534.22 12
4534.37 0
4534.53 0
4534.68 0
4534.84 0
4534.99 0
4535.14 0
4535.30 0
4535.45 5
4535.61 16
4535.76 26
4535.92 34
4536.07 40
4536.23 43
4536.38 45
4536.53 46
4536.69 45
4536.84 43
4537.00 40
4537.15 35
4537.31 29
4537.46 21
4537.62 14
4537.77 7
4537.92 2
4538.08 0
4538.23 0
4538.39 0
4538.54 0
4538.70 0
4538.85 0
4539.01 0
4539.16 0
4539.31 0
4539.47 0
4539.62 4
4539.78 12
4539.93 22
4540.09 34
4540.24 47
4540.40 61
4540.55 75
4540.71 87
4540.86 98
4541.01 108
4541.17 115
4541.32 120
4541.48 122
4541.63 124
4541.79 123
4541.94 122
4542.10 119
4542.25 115
4542.41 110
4542.56 105
4542.71 100
4542.87 94
4543.02 88
4543.18 82
4543.33 77
4543.49 72
4543.64 68
4543.80 65
4543.95 62
4544.11 62
4544.26 63
4544.41 65
4544.57 70
4544.72 76
4544.88 83
4545.03 90
4545.19 97
4545.34 102
4545.50 106
4545.65 107
4545.81 105
4545.96 102
4546.12 96
4546.27 91
4546.42 86
4546.58 84
4546.73 84
4546.89 87
4547.04 93
4547.20 101
4547.35 110
4547.51 120
4547.66 129
4547.82 137
4547.97 144
4548.13 149
4548.28 154
4548.43 158
4548.59 162
4548.74 168
4548.90 174
4549.05 181
4549.21 188
4549.36 195
4549.52 201
4549.67 207
4549.83 213
4549.98 218
4550.14 223
4550.29 229
4550.45 236
4550.60 243
4550.75 252
4550.91 262
4551.06 274
4551.22 288
4551.37 301
4551.53 315
4551.68 328
4551.84 340
4551.99 350
4552.15 358
4552.30 363
4552.46 366
4552.61 367
4552.77 365
4552.92 361
4553.08 357
4553.23 355
4553.38 355
4553.54 359
4553.69 369
4553.85 384
4554.00 402
4554.16 421
4554.31 439
4554.47 455
4554.62 466
4554.78 472
4554.93 473
4555.09 470
4555.24 464
4555.40 456
4555.55 446
4555.71 436
4555.86 426
4556.02 417
4556.17 410
4556.33 404
4556.48 401
4556.63 401
4556.79 405
4556.94 412
4557.10 422
4557.25 434
4557.41 448
4557.56 463
4557.72 478
4557.87 493
4558.03 507
4558.18 521
4558.34 532
4558.49 541
4558.65 546
4558.80 546
4558.96 543
4559.11 536
4559.27 528
4559.42 520
4559.58 515
4559.73 513
4559.89 516
4560.04 522
4560.20 532
4560.35 542
4560.51 552
4560.66 559
4560.82 562
4560.97 562
4561.12 558
4561.28 551
4561.43 542
4561.59 533
4561.74 523
4561.90 515
4562.05 508
4562.21 504
4562.36 503
4562.52 505
4562.67 510
4562.83 516
4562.98 523
4563.14 529
4563.29 534
4563.45 536
4563.60 537
4563.76 535
4563.91 532
4564.07 525
4564.22 518
4564.38 508
4564.53 497
4564.69 486
4564.84 474
4565.00 462
4565.15 449
4565.31 435
4565.46 419
4565.62 403
4565.77 385
4565.93 367
4566.08 351
4566.24 337
4566.39 327
4566.55 320
4566.70 317
4566.86 317
4567.01 318
4567.17 320
4567.32 323
4567.48 325
4567.63 327
4567.79 329
4567.94 332
4568.10 336
4568.25 342
4568.41 349
4568.56 357
4568.72 365
4568.87 373
4569.03 382
4569.18 391
4569.34 402
4569.49 413
4569.65 425
4569.80 437
4569.96 447
4570.11 455
4570.27 461
4570.42 465
4570.58 466
4570.73 466
4570.89 464
4571.04 460
4571.20 453
4571.35 443
4571.51 428
4571.66 410
4571.82 388
4571.97 363
4572.13 338
4572.28 314
4572.44 293
4572.59 275
4572.75 260
4572.90 249
4573.06 240
4573.21 232
4573.37 227
4573.52 221
4573.68 216
4573.83 212
4573.99 208
4574.14 206
4574.30 205
4574.45 204
4574.61 205
4574.76 207
4574.92 206
4575.07 203
4575.23 196
4575.38 184
4575.54 167
4575.69 147
4575.85 125
4576.00 104
4576.16 86
4576.31 72
4576.47 64
4576.62 59
4576.78 58
4576.93 59
4577.09 59
4577.25 60
4577.40 59
4577.56 58
4577.71 55
4577.87 52
4578.02 48
4578.18 43
4578.33 38
4578.49 33
4578.64 28
4578.80 23
4578.95 18
4579.11 13
4579.26 8
4579.42 3
4579.57 0
4579.73 0
4579.88 0
4580.04 0
4580.19 0
4580.35 0
4580.50 0
4580.66 0
4580.81 0
4580.97 4
4581.12 8
4581.28 14
4581.44 20
4581.59 27
4581.75 34
4581.90 41
4582.06 47
4582.21 51
4582.37 55
4582.52 58
4582.68 61
4582.83 64
4582.99 66
4583.14 68
4583.30 69
4583.45 68
4583.61 66
4583.76 62
4583.92 59
4584.07 56
4584.23 55
4584.38 58
4584.54 64
4584.70 74
4584.85 87
4585.01 101
4585.16 114
4585.32 125
4585.47 132
4585.63 135
4585.78 135
4585.94 133
4586.09 131
4586.25 130
4586.40 129
4586.56 130
4586.71 129
4586.87 128
4587.02 124
4587.18 119
4587.33 113
4587.49 109
4587.65 107
4587.80 108
4587.96 112
4588.11 119
4588.27 127
4588.42 134
4588.58 139
4588.73 143
4588.89 144
4589.04 145
4589.20 144
4589.35 143
4589.51 142
4589.66 141
4589.82 140
4589.98 139
4590.13 138
4590.29 135
4590.44 133
4590.60 130
4590.75 126
4590.91 121
4591.06 114
4591.22 106
4591.37 97
4591.53 86
4591.68 75
4591.84 64
4592.00 55
4592.15 47
4592.31 42
4592.46 38
4592.62 36
4592.77 36
4592.93 36
4593.08 37
4593.24 39
4593.39 41
4593.55 44
4593.70 47
4593.86 49
4594.02 50
4594.17 51
4594.33 50
4594.48 47
4594.64 43
4594.79 36
4594.95 29
4595.10 20
4595.26 11
4595.41 3
4595.57 0
4595.73 0
4595.88 0
4596.04 0
4596.19 7
4596.35 15
4596.50 24
4596.66 31
4596.81 36
4596.97 40
4597.12 41
4597.28 41
4597.44 40
4597.59 40
4597.75 42
4597.90 45
4598.06 51
4598.21 58
4598.37 67
4598.52 76
4598.68 84
4598.84 91
4598.99 94
4599.15 95
4599.30 92
4599.46 88
4599.61 81
4599.77 74
4599.92 68
4600.08 63
4600.23 61
4600.39 63
4600.55 68
4600.70 76
4600.86 88
4601.01 103
4601.17 120
4601.32 137
4601.48 152
4601.63 166
4601.79 175
4601.95 181
4602.10 184
4602.26 184
4602.41 183
4602.57 183
4602.72 183
4602.88 184
4603.03 186
4603.19 191
4603.35 196
4603.50 203
4603.66 211
4603.81 221
4603.97 231
4604.12 241
4604.28 249
4604.44 254
4604.59 256
4604.75 254
4604.90 250
4605.06 244
4605.21 238
4605.37 233
4605.52 229
4605.68 225
4605.84 221
4605.99 217
4606.15 213
4606.30 210
4606.46 209
4606.61 210
4606.77 213
4606.93 218
4607.08 225
4607.24 232
4607.39 239
4607.55 246
4607.70 253
4607.86 259
4608.01 264
4608.17 268
4608.33 270
4608.48 269
4608.64 266
4608.79 260
4608.95 250
4609.10 239
4609.26 225
4609.42 210
4609.57 195
4609.73 180
4609.88 165
4610.04 152
4610.19 140
4610.35 130
4610.51 120
4610.66 111
4610.82 101
4610.97 91
4611.13 80
4611.28 70
4611.44 61
4611.60 56
4611.75 55
4611.91 58
4612.06 65
4612.22 73
4612.37 83
4612.53 93
4612.69 103
4612.84 113
4613.00 124
4613.15 134
4613.31 145
4613.46 154
4613.62 161
4613.78 164
4613.93 164
4614.09 161
4614.24 156
4614.40 151
4614.55 148
4614.71 148
4614.87 152
4615.02 158
4615.18 166
4615.33 174
4615.49 179
4615.65 182
4615.80 182
4615.96 180
4616.11 176
4616.27 173
4616.42 171
4616.58 170
4616.74 170
4616.89 171
4617.05 171
4617.20 171
4617.36 170
4617.51 167
4617.67 162
4617.83 155
4617.98 147
4618.14 139
4618.29 130
4618.45 122
4618.61 115
4618.76 109
4618.92 106
4619.07 105
4619.23 105
4619.39 107
4619.54 109
4619.70 111
4619.85 113
4620.01 114
4620.16 113
4620.32 112
4620.48 108
4620.63 104
4620.79 98
4620.94 92
4621.10 87
4621.26 83
4621.41 81
4621.57 81
4621.72 82
4621.88 84
4622.03 85
4622.19 84
4622.35 81
4622.50 75
4622.66 68
4622.81 60
4622.97 53
4623.13 48
4623.28 45
4623.44 43
4623.59 43
4623.75 43
4623.91 41
4624.06 38
4624.22 34
4624.37 27
4624.53 21
4624.69 15
4624.84 12
4625.00 13
4625.15 17
4625.31 24
4625.47 32
4625.62 40
4625.78 47
4625.93 52
4626.09 56
4626.25 59
4626.40 62
4626.56 66
4626.71 73
4626.87 80
4627.02 89
4627.18 97
4627.34 104
4627.49 109
4627.65 111
4627.80 110
4627.96 107
4628.12 102
4628.27 97
4628.43 93
4628.58 91
4628.74 92
4628.90 95
4629.05 100
4629.21 106
4629.37 113
4629.52 119
4629.68 126
4629.83 132
4629.99 137
4630.15 142
4630.30 146
4630.46 150
4630.61 152
4630.77 153
4630.93 153
4631.08 152
4631.24 150
4631.39 147
4631.55 143
4631.71 137
4631.86 129
4632.02 120
4632.17 110
4632.33 99
4632.49 90
4632.64 82
4632.80 78
4632.95 78
4633.11 80
4633.27 83
4633.42 86
4633.58 87
4633.73 85
4633.89 79
4634.05 70
4634.20 58
4634.36 46
4634.52 34
4634.67 24
4634.83 15
4634.98 8
4635.14 3
4635.30 0
4635.45 0
4635.61 0
4635.76 0
4635.92 0
4636.08 0
4636.23 0
4636.39 0
4636.54 0
4636.70 6
4636.86 14
4637.01 24
4637.17 32
4637.33 40
4637.48 45
4637.64 49
4637.79 49
4637.95 47
4638.11 44
4638.26 38
4638.42 32
4638.57 27
4638.73 22
4638.89 18
4639.04 16
4639.20 16
4639.36 19
4639.51 22
4639.67 27
4639.82 32
4639.98 37
4640.14 42
4640.29 47
4640.45 53
4640.61 59
4640.76 64
4640.92 69
4641.07 73
4641.23 76
4641.39 77
4641.54 78
4641.70 78
4641.86 78
4642.01 79
4642.17 79
4642.32 80
4642.48 82
4642.64 84
4642.79 87
4642.95 90
4643.11 93
4643.26 97
4643.42 101
4643.57 104
4643.73 107
4643.89 109
4644.04 109
4644.20 110
4644.36 110
4644.51 112
4644.67 116
4644.82 121
4644.98 129
4645.14 137
4645.29 145
4645.45 151
4645.61 156
4645.76 158
4645.92 160
4646.07 160
4646.23 162
4646.39 164
4646.54 167
4646.70 170
4646.86 173
4647.01 174
4647.17 173
4647.32 169
4647.48 163
4647.64 155
4647.79 144
4647.95 133
4648.11 121
4648.26 110
4648.42 101
4648.58 94
4648.73 90
4648.89 89
4649.04 92
4649.20 96
4649.36 100
4649.51 103
4649.67 105
4649.83 104
4649.98 100
4650.14 94
4650.30 87
4650.45 78
4650.61 69
4650.76 60
4650.92 51
4651.08 42
4651.23 34
4651.39 26
4651.55 20
4651.70 15
4651.86 13
4652.02 11
4652.17 12
4652.33 15
4652.49 19
4652.64 24
4652.80 30
4652.95 37
4653.11 44
4653.27 50
4653.42 55
4653.58 58
4653.74 60
4653.89 61
4654.05 61
4654.21 60
4654.36 60
4654.52 60
4654.68 60
4654.83 62
4654.99 64
4655.14 67
4655.30 70
4655.46 73
4655.61 76
4655.77 77
4655.93 76
4656.08 73
4656.24 69
4656.40 64
4656.55 60
4656.71 57
4656.87 57
4657.02 59
4657.18 62
4657.34 67
4657.49 69
4657.65 70
4657.80 69
4657.96 65
4658.12 60
4658.27 55
4658.43 52
4658.59 51
4658.74 54
4658.90 58
4659.06 63
4659.21 67
4659.37 70
4659.53 71
4659.68 70
4659.84 66
4660.00 61
4660.15 56
4660.31 50
4660.47 45
4660.62 40
4660.78 36
4660.94 34
4661.09 32
4661.25 31
4661.40 30
4661.56 31
4661.72 32
4661.87 33
4662.03 35
4662.19 36
4662.34 37
4662.50 37
4662.66 37
4662.81 36
4662.97 34
4663.13 32
4663.28 29
4663.44 25
4663.60 20
4663.75 15
4663.91 10
4664.07 7
4664.22 6
4664.38 7
4664.54 9
4664.69 13
4664.85 15
4665.01 17
4665.16 17
4665.32 15
4665.48 13
4665.63 11
4665.79 11
4665.95 12
4666.10 13
4666.26 15
4666.42 15
4666.57 14
4666.73 12
4666.89 8
4667.04 4
4667.20 1
4667.36 0
4667.51 0
4667.67 0
4667.83 0
4667.98 0
4668.14 1
4668.30 1
4668.45 1
4668.61 0
4668.77 0
4668.92 0
4669.08 0
4669.24 1
4669.39 5
4669.55 11
4669.71 20
4669.86 31
4670.02 44
4670.18 57
4670.33 71
4670.49 82
4670.65 91
4670.80 98
4670.96 101
4671.12 102
4671.27 101
4671.43 99
4671.59 97
4671.74 94
4671.90 92
4672.06 91
4672.21 90
4672.37 90
4672.53 91
4672.68 92
4672.84 94
4673.00 95
4673.15 95
4673.31 96
4673.47 97
4673.62 98
4673.78 99
4673.94 101
4674.09 102
4674.25 101
4674.41 100
4674.57 97
4674.72 93
4674.88 89
4675.04 85
4675.19 82
4675.35 78
4675.51 73
4675.66 67
4675.82 60
4675.98 52
4676.13 43
4676.29 36
4676.45 30
4676.60 26
4676.76 26
4676.92 28
4677.07 31
4677.23 37
4677.39 43
4677.54 51
4677.70 59
4677.86 67
4678.02 75
4678.17 83
4678.33 90
4678.49 95
4678.64 99
4678.80 102
4678.96 104
4679.11 107
4679.27 110
4679.43 114
4679.58 118
4679.74 121
4679.90 124
4680.05 124
4680.21 123
4680.37 119
4680.52 115
4680.68 110
4680.84 105
4681.00 100
4681.15 97
4681.31 94
4681.47 93
4681.62 92
4681.78 93
4681.94 94
4682.09 97
4682.25 101
4682.41 106
4682.56 110
4682.72 113
4682.88 114
4683.04 114
4683.19 112
4683.35 109
4683.51 105
4683.66 101
4683.82 96
4683.98 92
4684.13 88
4684.29 86
4684.45 84
4684.60 84
4684.76 85
4684.92 89
4685.08 94
4685.23 102
4685.39 112
4685.55 124
4685.70 137
4685.86 151
4686.02 164
4686.17 177
4686.33 187
4686.49 195
4686.65 200
4686.80 202
4686.96 200
4687.12 194
4687.27 186
4687.43 176
4687.59 166
4687.74 157
4687.90 151
4688.06 148
4688.22 147
4688.37 147
4688.53 146
4688.69 143
4688.84 137
4689.00 129
4689.16 119
4689.31 108
4689.47 99
4689.63 93
4689.79 90
4689.94 88
4690.10 86
4690.26 82
4690.41 75
4690.57 66
4690.73 56
4690.88 45
4691.04 37
4691.20 33
4691.36 32
4691.51 34
4691.67 37
4691.83 41
4691.98 43
4692.14 45
4692.30 46
4692.46 46
4692.61 46
4692.77 46
4692.93 45
4693.08 42
4693.24 37
4693.40 31
4693.56 24
4693.71 19
4693.87 17
4694.03 17
4694.18 21
4694.34 27
4694.50 33
4694.65 39
4694.81 44
4694.97 47
4695.13 49
4695.28 49
4695.44 48
4695.60 47
4695.75 46
4695.91 44
4696.07 44
4696.23 44
4696.38 45
4696.54 48
4696.70 53
4696.85 59
4697.01 64
4697.17 69
4697.33 73
4697.48 76
4697.64 77
4697.80 79
4697.95 80
4698.11 83
4698.27 87
4698.43 92
4698.58 99
4698.74 105
4698.90 110
4699.06 112
4699.21 110
4699.37 105
4699.53 96
4699.68 86
4699.84 75
4700.00 66
4700.16 60
4700.31 58
4700.47 59
4700.63 62
4700.78 65
4700.94 67
4701.10 66
4701.26 64
4701.41 60
4701.57 56
4701.73 54
4701.89 53
4702.04 54
4702.20 56
4702.36 57
4702.51 57
4702.67 53
4702.83 47
4702.99 38
4703.14 27
4703.30 16
4703.46 6
4703.61 0
4703.77 0
4703.93 0
4704.09 0
4704.24 0
4704.40 0
4704.56 0
4704.72 1
4704.87 4
4705.03 6
4705.19 8
4705.35 8
4705.50 6
4705.66 4
4705.82 0
4705.97 0
4706.13 0
4706.29 0
4706.45 0
4706.60 2
4706.76 10
4706.92 20
4707.08 29
4707.23 36
4707.39 41
4707.55 44
4707.70 44
4707.86 45
4708.02 46
4708.18 50
4708.33 56
4708.49 64
4708.65 75
4708.81 85
4708.96 94
4709.12 101
4709.28 106
4709.44 108
4709.59 108
4709.75 108
4709.91 108
4710.07 109
4710.22 111
4710.38 113
4710.54 115
4710.69 117
4710.85 118
4711.01 120
4711.17 122
4711.32 126
4711.48 132
4711.64 139
4711.80 146
4711.95 154
4712.11 159
4712.27 162
4712.43 163
4712.58 160
4712.74 155
4712.90 149
4713.06 143
4713.21 137
4713.37 134
4713.53 133
4713.69 136
4713.84 141
4714.00 148
4714.16 157
4714.32 166
4714.47 175
4714.63 182
4714.79 188
4714.95 193
4715.10 196
4715.26 200
4715.42 203
4715.57 207
4715.73 210
4715.89 212
4716.05 211
4716.20 208
4716.36 202
4716.52 195
4716.68 188
4716.83 181
4716.99 177
4717.15 174
4717.31 174
4717.46 175
4717.62 177
4717.78 179
4717.94 181
4718.09 183
4718.25 183
4718.41 183
4718.57 181
4718.72 178
4718.88 172
4719.04 165
4719.20 155
4719.35 144
4719.51 132
4719.67 120
4719.83 106
4719.99 93
4720.14 82
4720.30 72
4720.46 64
4720.62 60
4720.77 58
4720.93 59
4721.09 62
4721.25 64
4721.40 66
4721.56 65
4721.72 61
4721.88 54
4722.03 45
4722.19 36
4722.35 29
4722.51 24
4722.66 23
4722.82 26
4722.98 31
4723.14 37
4723.29 42
4723.45 46
4723.61 48
4723.77 49
4723.92 50
4724.08 52
4724.24 55
4724.40 59
4724.55 64
4724.71 69
4724.87 73
4725.03 76
4725.19 79
4725.34 81
4725.50 83
4725.66 86
4725.82 88
4725.97 89
4726.13 89
4726.29 86
4726.45 81
4726.60 75
4726.76 67
4726.92 59
4727.08 52
4727.23 46
4727.39 40
4727.55 33
4727.71 26
4727.87 19
4728.02 13
4728.18 8
4728.34 5
4728.50 6
4728.65 10
4728.81 17
4728.97 24
4729.13 30
4729.28 34
4729.44 36
4729.60 35
4729.76 34
4729.92 34
4730.07 37
4730.23 43
4730.39 52
4730.55 63
4730.70 74
4730.86 82
4731.02 87
4731.18 88
4731.33 84
4731.49 78
4731.65 70
4731.81 62
4731.97 55
4732.12 51
4732.28 48
4732.44 47
4732.60 47
4732.75 46
4732.91 45
4733.07 43
4733.23 40
4733.39 36
4733.54 34
4733.70 33
4733.86 33
4734.02 36
4734.17 39
4734.33 43
4734.49 46
4734.65 48
4734.81 48
4734.96 45
4735.12 40
4735.28 33
4735.44 24
4735.59 15
4735.75 6
4735.91 0
4736.07 0
4736.23 0
4736.38 0
4736.54 0
4736.70 0
4736.86 0
4737.01 0
4737.17 2
4737.33 8
4737.49 12
4737.65 17
4737.80 21
4737.96 25
4738.12 28
4738.28 32
4738.44 34
4738.59 35
4738.75 34
4738.91 32
4739.07 28
4739.22 23
4739.38 19
4739.54 17
4739.70 16
4739.86 19
4740.01 25
4740.17 32
4740.33 41
4740.49 51
4740.65 61
4740.80 70
4740.96 78
4741.12 86
4741.28 92
4741.44 97
4741.59 99
4741.75 98
4741.91 93
4742.07 85
4742.22 75
4742.38 62
4742.54 50
4742.70 39
4742.86 31
4743.01 28
4743.17 30
4743.33 36
4743.49 46
4743.65 57
4743.80 69
4743.96 79
4744.12 89
4744.28 97
4744.44 104
4744.59 111
4744.75 118
4744.91 125
4745.07 133
4745.23 139
4745.38 144
4745.54 148
4745.70 149
4745.86 149
4746.02 146
4746.17 141
4746.33 134
4746.49 126
4746.65 117
4746.81 107
4746.96 98
4747.12 91
4747.28 85
4747.44 82
4747.60 80
4747.75 78
4747.91 78
4748.07 77
4748.23 76
4748.39 75
4748.54 74
4748.70 73
4748.86 74
4749.02 75
4749.18 78
4749.33 81
4749.49 85
4749.65 88
4749.81 91
4749.97 94
4750.12 95
4750.28 94
4750.44 91
4750.60 86
4750.76 80
4750.91 72
4751.07 65
4751.23 60
4751.39 58
4751.55 60
4751.70 63
4751.86 68
4752.02 73
4752.18 76
4752.34 76
4752.49 73
4752.65 66
4752.81 58
4752.97 49
4753.13 42
4753.29 36
4753.44 33
4753.60 31
4753.76 31
4753.92 31
4754.08 30
4754.23 30
4754.39 31
4754.55 32
4754.71 34
4754.87 38
4755.02 41
4755.18 44
4755.34 44
4755.50 42
4755.66 37
4755.81 31
4755.97 25
4756.13 19
4756.29 14
4756.45 11
4756.61 8
4756.76 4
4756.92 1
4757.08 0
4757.24 0
4757.40 0
4757.55 0
4757.71 0
4757.87 0
4758.03 0
4758.19 1
4758.35 7
4758.50 15
4758.66 23
4758.82 33
4758.98 43
4759.14 52
4759.29 59
4759.45 63
4759.61 62
4759.77 58
4759.93 49
4760.09 39
4760.24 28
4760.40 19
4760.56 12
4760.72 9
4760.88 8
4761.03 9
4761.19 12
4761.35 15
4761.51 17
4761.67 19
4761.83 21
4761.98 24
4762.14 26
4762.30 29
4762.46 34
4762.62 39
4762.78 44
4762.93 50
4763.09 55
4763.25 60
4763.41 63
4763.57 64
4763.73 65
4763.88 65
4764.04 65
4764.20 67
4764.36 70
4764.52 73
4764.67 76
4764.83 77
4764.99 77
4765.15 74
4765.31 69
4765.47 65
4765.62 61
4765.78 59
4765.94 60
4766.10 63
4766.26 67
4766.42 72
4766.57 77
4766.73 81
4766.89 85
4767.05 88
4767.21 92
4767.37 96
4767.52 100
4767.68 102
4767.84 103
4768.00 102
4768.16 98
4768.32 92
4768.47 85
4768.63 80
4768.79 76
4768.95 76
4769.11 79
4769.27 87
4769.42 97
4769.58 111
4769.74 125
4769.90 140
4770.06 154
4770.22 166
4770.37 175
4770.53 180
4770.69 183
4770.85 184
4771.01 183
4771.17 182
4771.33 182
4771.48 182
4771.64 184
4771.80 185
4771.96 186
4772.12 186
4772.28 185
4772.43 181
4772.59 176
4772.75 168
4772.91 160
4773.07 151
4773.23 143
4773.38 136
4773.54 132
4773.70 129
4773.86 130
4774.02 133
4774.18 137
4774.34 143
4774.49 150
4774.65 157
4774.81 165
4774.97 173
4775.13 181
4775.29 189
4775.44 195
4775.60 199
4775.76 200
4775.92 198
4776.08 194
4776.24 188
4776.40 182
4776.55 178
4776.71 178
4776.87 182
4777.03 189
4777.19 198
4777.35 208
4777.50 215
4777.66 220
4777.82 222
4777.98 223
4778.14 223
4778.30 223
4778.46 223
4778.61 223
4778.77 223
4778.93 223
4779.09 223
4779.25 221
4779.41 220
4779.57 219
4779.72 220
4779.88 221
4780.04 224
4780.20 227
4780.36 229
4780.52 231
4780.68 232
4780.83 231
4780.99 231
4781.15 230
4781.31 230
4781.47 231
4781.63 231
4781.79 232
4781.94 232
4782.10 231
4782.26 231
4782.42 230
4782.58 230
4782.74 229
4782.90 230
4783.05 232
4783.21 234
4783.37 239
4783.53 245
4783.69 252
4783.85 261
4784.01 271
4784.16 280
4784.32 287
4784.48 291
4784.64 293
4784.80 293
4784.96 290
4785.12 287
4785.27 284
4785.43 282
4785.59 281
4785.75 280
4785.91 281
4786.07 282
4786.23 283
4786.38 284
4786.54 287
4786.70 290
4786.86 294
4787.02 298
4787.18 302
4787.34 305
4787.50 307
4787.65 307
4787.81 306
4787.97 303
4788.13 299
4788.29 295
4788.45 289
4788.61 283
4788.76 277
4788.92 271
4789.08 266
4789.24 264
4789.40 264
4789.56 265
4789.72 268
4789.88 271
4790.03 272
4790.19 272
4790.35 269
4790.51 265
4790.67 259
4790.83 254
4790.99 249
4791.15 246
4791.30 243
4791.46 243
4791.62 242
4791.78 242
4791.94 242
4792.10 242
4792.26 242
4792.42 242
4792.57 241
4792.73 240
4792.89 236
4793.05 231
4793.21 224
4793.37 214
4793.53 203
4793.69 191
4793.84 179
4794.00 167
4794.16 157
4794.32 149
4794.48 143
4794.64 140
4794.80 139
4794.96 140
4795.11 141
4795.27 143
4795.43 145
4795.59 146
4795.75 147
4795.91 148
4796.07 148
4796.23 148
4796.38 146
4796.54 142
4796.70 135
4796.86 127
4797.02 118
4797.18 109
4797.34 101
4797.50 95
4797.66 90
4797.81 86
4797.97 82
4798.13 78
4798.29 72
4798.45 65
4798.61 58
4798.77 50
4798.93 42
4799.08 35
4799.24 29
4799.40 23
4799.56 18
4799.72 15
4799.88 15
4800.04 17
4800.20 21
4800.36 26
4800.51 30
4800.67 32
4800.83 30
4800.99 25
4801.15 17
4801.31 6
4801.47 0
4801.63 0
4801.79 0
4801.94 0
4802.10 0
4802.26 0
4802.42 0
4802.58 5
4802.74 12
4802.90 17
4803.06 18
4803.22 16
4803.38 12
4803.53 6
4803.69 0
4803.85 0
4804.01 0
4804.17 0
4804.33 0
4804.49 0
4804.65 0
4804.81 3
4804.96 7
4805.12 13
4805.28 20
4805.44 27
4805.60 34
4805.76 38
4805.92 41
4806.08 42
4806.24 41
4806.40 40
4806.55 40
4806.71 42
4806.87 46
4807.03 51
4807.19 56
4807.35 60
4807.51 63
4807.67 65
4807.83 65
4807.99 65
4808.14 64
4808.30 64
4808.46 64
4808.62 65
4808.78 66
4808.94 67
4809.10 66
4809.26 66
4809.42 64
4809.58 62
4809.73 60
4809.89 60
4810.05 61
4810.21 63
4810.37 66
4810.53 70
4810.69 73
[truncated: 748,599 more chars]
