# Supplementary material for: Methylobacterium Species Promoting Rice and Barley Growth and Interaction Specificity Revealed with Whole-Cell Matrix-Assisted Laser Desorption / Ionization-Time-of-Flight Mass Spectrometry (MALDI-TOF/MS) Analysis
Source: PLoS One. 2015 Jun 8;10(6):e0129509. doi: 10.1371/journal.pone.0129509 (PMC4460032; doi:10.1371/journal.pone.0129509)
Supplement: S3 Data — (ZIP) [file pone.0129509.s003.zip › Supplementary data 3 (ms from barley)/19b.txt]

779.66 0
779.72 0
779.79 0
779.85 0
779.92 0
779.98 0
780.04 0
780.11 0
780.17 0
780.24 0
780.30 0
780.36 0
780.43 0
780.49 0
780.56 0
780.62 0
780.69 0
780.75 0
780.81 0
780.88 0
780.94 0
781.01 0
781.07 0
781.13 0
781.20 0
781.26 0
781.33 0
781.39 0
781.45 0
781.52 0
781.58 0
781.65 0
781.71 0
781.77 0
781.84 0
781.90 0
781.97 0
782.03 0
782.10 0
782.16 0
782.22 0
782.29 0
782.35 0
782.42 0
782.48 0
782.54 0
782.61 0
782.67 0
782.74 0
782.80 0
782.86 0
782.93 0
782.99 0
783.06 0
783.12 0
783.19 0
783.25 0
783.31 0
783.38 0
783.44 0
783.51 0
783.57 0
783.63 0
783.70 0
783.76 0
783.83 0
783.89 0
783.96 0
784.02 0
784.08 0
784.15 0
784.21 0
784.28 0
784.34 0
784.40 0
784.47 0
784.53 0
784.60 0
784.66 0
784.73 0
784.79 0
784.85 0
784.92 0
784.98 0
785.05 0
785.11 0
785.18 0
785.24 0
785.30 0
785.37 0
785.43 0
785.50 0
785.56 0
785.63 0
785.69 0
785.75 0
785.82 0
785.88 0
785.95 0
786.01 0
786.08 0
786.14 0
786.20 0
786.27 0
786.33 0
786.40 0
786.46 0
786.53 0
786.59 0
786.65 0
786.72 0
786.78 0
786.85 0
786.91 0
786.98 0
787.04 0
787.10 0
787.17 0
787.23 0
787.30 0
787.36 0
787.43 0
787.49 0
787.55 0
787.62 0
787.68 0
787.75 0
787.81 0
787.88 0
787.94 0
788.00 0
788.07 0
788.13 0
788.20 0
788.26 0
788.33 0
788.39 0
788.46 0
788.52 0
788.58 0
788.65 0
788.71 0
788.78 0
788.84 0
788.91 0
788.97 0
789.03 0
789.10 0
789.16 0
789.23 0
789.29 0
789.36 0
789.42 0
789.49 0
789.55 0
789.61 0
789.68 0
789.74 0
789.81 0
789.87 0
789.94 0
790.00 0
790.07 0
790.13 0
790.19 0
790.26 0
790.32 0
790.39 0
790.45 0
790.52 0
790.58 0
790.65 0
790.71 0
790.77 0
790.84 0
790.90 0
790.97 0
791.03 0
791.10 0
791.16 0
791.23 0
791.29 0
791.35 0
791.42 0
791.48 0
791.55 0
791.61 0
791.68 0
791.74 0
791.81 0
791.87 0
791.94 0
792.00 0
792.06 0
792.13 0
792.19 0
792.26 0
792.32 0
792.39 0
792.45 0
792.52 0
792.58 0
792.65 0
792.71 0
792.77 0
792.84 0
792.90 0
792.97 0
793.03 0
793.10 0
793.16 0
793.23 0
793.29 0
793.36 0
793.42 0
793.48 0
793.55 0
793.61 0
793.68 0
793.74 0
793.81 0
793.87 0
793.94 0
794.00 0
794.07 0
794.13 0
794.20 0
794.26 0
794.32 0
794.39 0
794.45 0
794.52 0
794.58 0
794.65 0
794.71 0
794.78 0
794.84 0
794.91 0
794.97 0
795.04 0
795.10 0
795.16 0
795.23 0
795.29 0
795.36 0
795.42 0
795.49 0
795.55 0
795.62 0
795.68 0
795.75 0
795.81 0
795.88 0
795.94 0
796.01 0
796.07 0
796.13 0
796.20 0
796.26 0
796.33 0
796.39 0
796.46 0
796.52 0
796.59 0
796.65 0
796.72 0
796.78 0
796.85 0
796.91 0
796.98 0
797.04 0
797.11 0
797.17 0
797.23 0
797.30 0
797.36 0
797.43 0
797.49 0
797.56 0
797.62 0
797.69 0
797.75 0
797.82 0
797.88 0
797.95 0
798.01 0
798.08 0
798.14 0
798.21 0
798.27 0
798.34 0
798.40 0
798.47 0
798.53 0
798.59 0
798.66 0
798.72 0
798.79 0
798.85 0
798.92 0
798.98 0
799.05 0
799.11 0
799.18 0
799.24 0
799.31 0
799.37 0
799.44 0
799.50 0
799.57 0
799.63 0
799.70 0
799.76 0
799.83 0
799.89 0
799.96 0
800.02 0
800.09 0
800.15 0
800.22 0
800.28 0
800.34 0
800.41 0
800.47 0
800.54 0
800.60 0
800.67 0
800.73 0
800.80 0
800.86 0
800.93 0
800.99 0
801.06 0
801.12 0
801.19 0
801.25 0
801.32 0
801.38 0
801.45 0
801.51 0
801.58 0
801.64 0
801.71 0
801.77 0
801.84 0
801.90 0
801.97 0
802.03 0
802.10 0
802.16 0
802.23 0
802.29 0
802.36 0
802.42 0
802.49 0
802.55 0
802.62 0
802.68 0
802.75 0
802.81 0
802.88 0
802.94 0
803.01 0
803.07 0
803.14 0
803.20 0
803.27 0
803.33 0
803.40 0
803.46 0
803.53 0
803.59 0
803.66 0
803.72 0
803.79 0
803.85 0
803.92 0
803.98 0
804.05 0
804.11 0
804.18 0
804.24 0
804.31 0
804.37 0
804.44 0
804.50 0
804.57 0
804.63 0
804.70 0
804.76 0
804.83 0
804.89 0
804.96 0
805.02 0
805.09 0
805.15 0
805.22 0
805.28 0
805.35 0
805.41 0
805.48 0
805.54 0
805.61 0
805.67 0
805.74 0
805.80 0
805.87 0
805.93 0
806.00 0
806.06 0
806.13 0
806.19 0
806.26 0
806.32 0
806.39 0
806.45 0
806.52 0
806.58 0
806.65 0
806.71 0
806.78 0
806.84 0
806.91 0
806.97 0
807.04 0
807.10 0
807.17 0
807.23 0
807.30 0
807.36 0
807.43 0
807.50 0
807.56 0
807.63 0
807.69 0
807.76 0
807.82 0
807.89 0
807.95 0
808.02 0
808.08 0
808.15 0
808.21 0
808.28 0
808.34 0
808.41 0
808.47 0
808.54 0
808.60 0
808.67 0
808.73 0
808.80 0
808.86 0
808.93 0
808.99 0
809.06 0
809.12 0
809.19 0
809.26 0
809.32 0
809.39 0
809.45 0
809.52 0
809.58 0
809.65 0
809.71 0
809.78 0
809.84 0
809.91 0
809.97 0
810.04 0
810.10 0
810.17 0
810.23 0
810.30 0
810.36 0
810.43 0
810.49 0
810.56 0
810.63 0
810.69 0
810.76 0
810.82 0
810.89 0
810.95 0
811.02 0
811.08 0
811.15 0
811.21 0
811.28 0
811.34 0
811.41 0
811.47 0
811.54 0
811.60 0
811.67 0
811.74 0
811.80 0
811.87 0
811.93 0
812.00 0
812.06 0
812.13 0
812.19 0
812.26 0
812.32 0
812.39 0
812.45 0
812.52 0
812.58 0
812.65 0
812.72 0
812.78 0
812.85 0
812.91 0
812.98 0
813.04 0
813.11 0
813.17 0
813.24 0
813.30 0
813.37 0
813.43 0
813.50 0
813.57 0
813.63 0
813.70 0
813.76 0
813.83 0
813.89 0
813.96 0
814.02 0
814.09 0
814.15 0
814.22 0
814.28 0
814.35 0
814.42 0
814.48 0
814.55 0
814.61 0
814.68 0
814.74 0
814.81 0
814.87 0
814.94 0
815.00 0
815.07 0
815.14 0
815.20 0
815.27 0
815.33 0
815.40 0
815.46 0
815.53 0
815.59 0
815.66 0
815.72 0
815.79 0
815.86 0
815.92 0
815.99 0
816.05 0
816.12 0
816.18 0
816.25 0
816.31 0
816.38 0
816.45 0
816.51 0
816.58 0
816.64 0
816.71 0
816.77 0
816.84 0
816.90 0
816.97 0
817.03 0
817.10 0
817.17 0
817.23 0
817.30 0
817.36 0
817.43 0
817.49 0
817.56 0
817.62 0
817.69 0
817.76 0
817.82 0
817.89 0
817.95 0
818.02 0
818.08 0
818.15 0
818.21 0
818.28 0
818.35 0
818.41 0
818.48 0
818.54 0
818.61 0
818.67 0
818.74 0
818.81 0
818.87 0
818.94 0
819.00 0
819.07 0
819.13 0
819.20 0
819.26 0
819.33 0
819.40 0
819.46 0
819.53 0
819.59 0
819.66 0
819.72 0
819.79 0
819.86 0
819.92 0
819.99 0
820.05 0
820.12 0
820.18 0
820.25 0
820.31 0
820.38 0
820.45 0
820.51 0
820.58 0
820.64 0
820.71 0
820.77 0
820.84 0
820.91 0
820.97 0
821.04 0
821.10 0
821.17 0
821.23 0
821.30 0
821.37 0
821.43 0
821.50 0
821.56 0
821.63 0
821.69 0
821.76 0
821.83 0
821.89 0
821.96 0
822.02 0
822.09 0
822.15 0
822.22 0
822.29 0
822.35 0
822.42 0
822.48 0
822.55 0
822.61 0
822.68 0
822.75 0
822.81 0
822.88 0
822.94 0
823.01 0
823.07 0
823.14 0
823.21 0
823.27 0
823.34 0
823.40 0
823.47 0
823.54 0
823.60 0
823.67 0
823.73 0
823.80 0
823.86 0
823.93 0
824.00 0
824.06 0
824.13 0
824.19 0
824.26 0
824.33 0
824.39 0
824.46 0
824.52 0
824.59 0
824.65 0
824.72 0
824.79 0
824.85 0
824.92 0
824.98 0
825.05 0
825.12 0
825.18 0
825.25 0
825.31 0
825.38 0
825.44 0
825.51 0
825.58 0
825.64 0
825.71 0
825.77 0
825.84 0
825.91 0
825.97 0
826.04 0
826.10 0
826.17 0
826.24 0
826.30 0
826.37 0
826.43 0
826.50 0
826.56 0
826.63 0
826.70 0
826.76 0
826.83 0
826.89 0
826.96 0
827.03 0
827.09 0
827.16 0
827.22 0
827.29 0
827.36 0
827.42 0
827.49 0
827.55 0
827.62 0
827.69 0
827.75 0
827.82 0
827.88 0
827.95 0
828.02 0
828.08 0
828.15 0
828.21 0
828.28 0
828.35 0
828.41 0
828.48 0
828.54 0
828.61 0
828.68 0
828.74 0
828.81 0
828.87 0
828.94 0
829.01 0
829.07 0
829.14 0
829.20 0
829.27 0
829.34 0
829.40 0
829.47 0
829.53 0
829.60 0
829.67 0
829.73 0
829.80 0
829.86 0
829.93 0
830.00 0
830.06 0
830.13 0
830.19 0
830.26 0
830.33 0
830.39 0
830.46 0
830.52 0
830.59 0
830.66 0
830.72 0
830.79 0
830.85 0
830.92 0
830.99 0
831.05 0
831.12 0
831.18 0
831.25 0
831.32 0
831.38 0
831.45 0
831.52 0
831.58 0
831.65 0
831.71 0
831.78 0
831.85 0
831.91 0
831.98 0
832.04 0
832.11 0
832.18 0
832.24 0
832.31 0
832.38 0
832.44 0
832.51 0
832.57 0
832.64 0
832.71 0
832.77 0
832.84 0
832.90 0
832.97 0
833.04 0
833.10 0
833.17 0
833.24 0
833.30 0
833.37 0
833.43 0
833.50 0
833.57 0
833.63 0
833.70 0
833.76 0
833.83 0
833.90 0
833.96 0
834.03 0
834.10 0
834.16 0
834.23 0
834.29 0
834.36 0
834.43 0
834.49 0
834.56 0
834.63 0
834.69 0
834.76 0
834.82 0
834.89 0
834.96 0
835.02 0
835.09 0
835.16 0
835.22 0
835.29 0
835.35 0
835.42 0
835.49 0
835.55 0
835.62 0
835.69 0
835.75 0
835.82 0
835.88 0
835.95 0
836.02 0
836.08 0
836.15 0
836.22 0
836.28 0
836.35 0
836.41 0
836.48 0
836.55 0
836.61 0
836.68 0
836.75 0
836.81 0
836.88 0
836.95 0
837.01 0
837.08 0
837.14 0
837.21 0
837.28 0
837.34 0
837.41 0
837.48 0
837.54 0
837.61 0
837.68 0
837.74 0
837.81 0
837.87 0
837.94 0
838.01 0
838.07 0
838.14 0
838.21 0
838.27 0
838.34 0
838.41 0
838.47 0
838.54 0
838.60 0
838.67 0
838.74 0
838.80 0
838.87 0
838.94 0
839.00 0
839.07 0
839.14 0
839.20 0
839.27 0
839.33 0
839.40 0
839.47 0
839.53 0
839.60 0
839.67 0
839.73 0
839.80 0
839.87 0
839.93 0
840.00 0
840.07 0
840.13 0
840.20 0
840.26 0
840.33 0
840.40 0
840.46 0
840.53 0
840.60 0
840.66 0
840.73 0
840.80 0
840.86 0
840.93 0
841.00 0
841.06 0
841.13 0
841.20 0
841.26 0
841.33 0
841.40 0
841.46 0
841.53 0
841.59 0
841.66 0
841.73 0
841.79 0
841.86 0
841.93 0
841.99 0
842.06 0
842.13 0
842.19 0
842.26 0
842.33 0
842.39 0
842.46 0
842.53 0
842.59 0
842.66 0
842.73 0
842.79 0
842.86 0
842.93 0
842.99 0
843.06 0
843.13 0
843.19 0
843.26 0
843.32 0
843.39 0
843.46 0
843.52 0
843.59 0
843.66 0
843.72 0
843.79 0
843.86 0
843.92 0
843.99 0
844.06 0
844.12 0
844.19 0
844.26 0
844.32 0
844.39 0
844.46 0
844.52 0
844.59 0
844.66 0
844.72 0
844.79 0
844.86 0
844.92 0
844.99 0
845.06 0
845.12 0
845.19 0
845.26 0
845.32 0
845.39 0
845.46 0
845.52 0
845.59 0
845.66 0
845.72 0
845.79 0
845.86 0
845.92 0
845.99 0
846.06 0
846.12 0
846.19 0
846.26 0
846.32 0
846.39 0
846.46 0
846.52 0
846.59 0
846.66 0
846.72 0
846.79 0
846.86 0
846.92 0
846.99 0
847.06 0
847.12 0
847.19 0
847.26 0
847.32 0
847.39 0
847.46 0
847.52 0
847.59 0
847.66 0
847.72 0
847.79 0
847.86 0
847.92 0
847.99 0
848.06 0
848.13 0
848.19 0
848.26 0
848.33 0
848.39 0
848.46 0
848.53 0
848.59 0
848.66 0
848.73 0
848.79 0
848.86 0
848.93 0
848.99 0
849.06 0
849.13 0
849.19 0
849.26 0
849.33 0
849.39 0
849.46 0
849.53 0
849.59 0
849.66 0
849.73 0
849.80 0
849.86 0
849.93 0
850.00 0
850.06 0
850.13 0
850.20 0
850.26 0
850.33 0
850.40 0
850.46 0
850.53 0
850.60 0
850.66 0
850.73 0
850.80 0
850.86 0
850.93 0
851.00 0
851.07 0
851.13 0
851.20 0
851.27 0
851.33 0
851.40 0
851.47 0
851.53 0
851.60 0
851.67 0
851.73 0
851.80 0
851.87 0
851.94 0
852.00 0
852.07 0
852.14 0
852.20 0
852.27 0
852.34 0
852.40 0
852.47 0
852.54 0
852.60 0
852.67 0
852.74 0
852.81 0
852.87 0
852.94 0
853.01 0
853.07 0
853.14 0
853.21 0
853.27 0
853.34 0
853.41 0
853.47 0
853.54 0
853.61 0
853.68 0
853.74 0
853.81 0
853.88 0
853.94 0
854.01 0
854.08 0
854.14 0
854.21 0
854.28 0
854.35 0
854.41 0
854.48 0
854.55 0
854.61 0
854.68 0
854.75 0
854.82 0
854.88 0
854.95 0
855.02 0
855.08 0
855.15 0
855.22 0
855.28 0
855.35 0
855.42 0
855.49 0
855.55 0
855.62 0
855.69 0
855.75 0
855.82 0
855.89 0
855.95 0
856.02 0
856.09 0
856.16 0
856.22 0
856.29 0
856.36 0
856.42 0
856.49 0
856.56 0
856.63 0
856.69 0
856.76 0
856.83 0
856.89 0
856.96 0
857.03 0
857.10 0
857.16 0
857.23 0
857.30 0
857.36 0
857.43 0
857.50 0
857.57 0
857.63 0
857.70 0
857.77 0
857.83 0
857.90 0
857.97 0
858.04 0
858.10 0
858.17 0
858.24 0
858.30 0
858.37 0
858.44 0
858.51 0
858.57 0
858.64 0
858.71 0
858.77 0
858.84 0
858.91 0
858.98 0
859.04 0
859.11 0
859.18 0
859.24 0
859.31 0
859.38 0
859.45 0
859.51 0
859.58 0
859.65 0
859.72 0
859.78 0
859.85 0
859.92 0
859.98 0
860.05 0
860.12 0
860.19 0
860.25 0
860.32 0
860.39 0
860.45 0
860.52 0
860.59 0
860.66 0
860.72 0
860.79 0
860.86 0
860.93 0
860.99 0
861.06 0
861.13 0
861.19 0
861.26 0
861.33 0
861.40 0
861.46 0
861.53 0
861.60 0
861.67 0
861.73 0
861.80 0
861.87 0
861.93 0
862.00 0
862.07 0
862.14 0
862.20 0
862.27 0
862.34 0
862.41 0
862.47 0
862.54 0
862.61 0
862.68 0
862.74 0
862.81 0
862.88 0
862.94 0
863.01 0
863.08 0
863.15 0
863.21 0
863.28 0
863.35 0
863.42 0
863.48 0
863.55 0
863.62 0
863.69 0
863.75 0
863.82 0
863.89 0
863.96 0
864.02 0
864.09 0
864.16 0
864.22 0
864.29 0
864.36 0
864.43 0
864.49 0
864.56 0
864.63 0
864.70 0
864.76 0
864.83 0
864.90 0
864.97 0
865.03 0
865.10 0
865.17 0
865.24 0
865.30 0
865.37 0
865.44 0
865.51 0
865.57 0
865.64 0
865.71 0
865.78 0
865.84 0
865.91 0
865.98 0
866.05 0
866.11 0
866.18 0
866.25 0
866.32 0
866.38 0
866.45 0
866.52 0
866.59 0
866.65 0
866.72 0
866.79 0
866.86 0
866.92 0
866.99 0
867.06 0
867.13 0
867.19 0
867.26 0
867.33 0
867.40 0
867.46 0
867.53 0
867.60 0
867.67 0
867.73 0
867.80 0
867.87 0
867.94 0
868.00 0
868.07 0
868.14 0
868.21 0
868.27 0
868.34 0
868.41 0
868.48 0
868.54 0
868.61 0
868.68 0
868.75 0
868.81 0
868.88 0
868.95 0
869.02 0
869.08 0
869.15 0
869.22 0
869.29 0
869.35 0
869.42 0
869.49 0
869.56 0
869.63 0
869.69 0
869.76 0
869.83 0
869.90 0
869.96 0
870.03 0
870.10 0
870.17 0
870.23 0
870.30 0
870.37 0
870.44 0
870.50 0
870.57 0
870.64 0
870.71 0
870.77 0
870.84 0
870.91 0
870.98 0
871.05 0
871.11 0
871.18 0
871.25 0
871.32 0
871.38 0
871.45 0
871.52 0
871.59 0
871.65 0
871.72 0
871.79 0
871.86 0
871.93 0
871.99 0
872.06 0
872.13 0
872.20 0
872.26 0
872.33 0
872.40 0
872.47 0
872.53 0
872.60 0
872.67 0
872.74 0
872.81 0
872.87 0
872.94 0
873.01 0
873.08 0
873.14 0
873.21 0
873.28 0
873.35 0
873.42 0
873.48 0
873.55 0
873.62 0
873.69 0
873.75 0
873.82 0
873.89 0
873.96 0
874.03 0
874.09 0
874.16 0
874.23 0
874.30 0
874.36 0
874.43 0
874.50 0
874.57 0
874.64 0
874.70 0
874.77 0
874.84 0
874.91 0
874.97 0
875.04 0
875.11 0
875.18 0
875.25 0
875.31 0
875.38 0
875.45 0
875.52 0
875.58 0
875.65 0
875.72 0
875.79 0
875.86 0
875.92 0
875.99 0
876.06 0
876.13 0
876.20 0
876.26 0
876.33 0
876.40 0
876.47 0
876.53 0
876.60 0
876.67 0
876.74 0
876.81 0
876.87 0
876.94 0
877.01 0
877.08 0
877.15 0
877.21 0
877.28 0
877.35 0
877.42 0
877.49 0
877.55 0
877.62 0
877.69 0
877.76 0
877.83 0
877.89 0
877.96 0
878.03 0
878.10 0
878.16 0
878.23 0
878.30 0
878.37 0
878.44 0
878.50 0
878.57 0
878.64 0
878.71 0
878.78 0
878.84 0
878.91 0
878.98 0
879.05 0
879.12 0
879.18 0
879.25 0
879.32 0
879.39 0
879.46 0
879.52 0
879.59 0
879.66 0
879.73 0
879.80 0
879.86 0
879.93 0
880.00 0
880.07 0
880.14 0
880.20 0
880.27 0
880.34 0
880.41 0
880.48 0
880.54 0
880.61 0
880.68 0
880.75 0
880.82 0
880.88 0
880.95 0
881.02 0
881.09 0
881.16 0
881.22 0
881.29 0
881.36 0
881.43 0
881.50 0
881.57 0
881.63 0
881.70 0
881.77 0
881.84 0
881.91 0
881.97 0
882.04 0
882.11 0
882.18 0
882.25 0
882.31 0
882.38 0
882.45 0
882.52 0
882.59 0
882.65 0
882.72 0
882.79 0
882.86 0
882.93 0
883.00 0
883.06 0
883.13 0
883.20 0
883.27 0
883.34 0
883.40 0
883.47 0
883.54 0
883.61 0
883.68 0
883.74 0
883.81 0
883.88 0
883.95 0
884.02 0
884.09 0
884.15 0
884.22 0
884.29 0
884.36 0
884.43 0
884.49 0
884.56 0
884.63 0
884.70 0
884.77 0
884.84 0
884.90 0
884.97 0
885.04 0
885.11 0
885.18 0
885.24 0
885.31 0
885.38 0
885.45 0
885.52 0
885.59 0
885.65 0
885.72 0
885.79 0
885.86 0
885.93 0
886.00 0
886.06 0
886.13 0
886.20 0
886.27 0
886.34 0
886.40 0
886.47 0
886.54 0
886.61 0
886.68 0
886.75 0
886.81 0
886.88 0
886.95 0
887.02 0
887.09 0
887.16 0
887.22 0
887.29 0
887.36 0
887.43 0
887.50 0
887.57 0
887.63 0
887.70 0
887.77 0
887.84 0
887.91 0
887.98 0
888.04 0
888.11 0
888.18 0
888.25 0
888.32 0
888.39 0
888.45 0
888.52 0
888.59 0
888.66 0
888.73 0
888.80 0
888.86 0
888.93 0
889.00 0
889.07 0
889.14 0
889.21 0
889.27 0
889.34 0
889.41 0
889.48 0
889.55 0
889.62 0
889.68 0
889.75 0
889.82 0
889.89 0
889.96 0
890.03 0
890.09 0
890.16 0
890.23 0
890.30 0
890.37 0
890.44 0
890.50 0
890.57 0
890.64 0
890.71 0
890.78 0
890.85 0
890.92 0
890.98 0
891.05 0
891.12 0
891.19 0
891.26 0
891.33 0
891.39 0
891.46 0
891.53 0
891.60 0
891.67 0
891.74 0
891.81 0
891.87 0
891.94 0
892.01 0
892.08 0
892.15 0
892.22 0
892.28 0
892.35 0
892.42 0
892.49 0
892.56 0
892.63 0
892.70 0
892.76 0
892.83 0
892.90 0
892.97 0
893.04 0
893.11 0
893.18 0
893.24 0
893.31 0
893.38 0
893.45 0
893.52 0
893.59 0
893.65 0
893.72 0
893.79 0
893.86 0
893.93 0
894.00 0
894.07 0
894.13 0
894.20 0
894.27 0
894.34 0
894.41 0
894.48 0
894.55 0
894.61 0
894.68 0
894.75 0
894.82 0
894.89 0
894.96 0
895.03 0
895.09 0
895.16 0
895.23 0
895.30 0
895.37 0
895.44 0
895.51 0
895.57 0
895.64 0
895.71 0
895.78 0
895.85 0
895.92 0
895.99 0
896.06 0
896.12 0
896.19 0
896.26 0
896.33 0
896.40 0
896.47 0
896.54 0
896.60 0
896.67 0
896.74 0
896.81 0
896.88 0
896.95 0
897.02 0
897.08 0
897.15 0
897.22 0
897.29 0
897.36 0
897.43 0
897.50 0
897.57 0
897.63 0
897.70 0
897.77 0
897.84 0
897.91 0
897.98 0
898.05 0
898.12 0
898.18 0
898.25 0
898.32 0
898.39 0
898.46 0
898.53 0
898.60 0
898.66 0
898.73 0
898.80 0
898.87 0
898.94 0
899.01 0
899.08 0
899.15 0
899.21 0
899.28 0
899.35 0
899.42 0
899.49 0
899.56 0
899.63 0
899.70 0
899.76 0
899.83 0
899.90 0
899.97 0
900.04 0
900.11 0
900.18 0
900.25 0
900.32 0
900.38 0
900.45 0
900.52 0
900.59 0
900.66 0
900.73 0
900.80 0
900.87 0
900.93 0
901.00 0
901.07 0
901.14 0
901.21 0
901.28 0
901.35 0
901.42 0
901.48 0
901.55 0
901.62 0
901.69 0
901.76 0
901.83 0
901.90 0
901.97 0
902.04 0
902.10 0
902.17 0
902.24 0
902.31 0
902.38 0
902.45 0
902.52 0
902.59 0
902.66 0
902.72 0
902.79 0
902.86 0
902.93 0
903.00 0
903.07 0
903.14 0
903.21 0
903.28 0
903.34 0
903.41 0
903.48 0
903.55 0
903.62 0
903.69 0
903.76 0
903.83 0
903.90 0
903.96 0
904.03 0
904.10 0
904.17 0
904.24 0
904.31 0
904.38 0
904.45 0
904.52 0
904.59 0
904.65 0
904.72 0
904.79 0
904.86 0
904.93 0
905.00 0
905.07 0
905.14 0
905.21 0
905.27 0
905.34 0
905.41 0
905.48 0
905.55 0
905.62 0
905.69 0
905.76 0
905.83 0
905.90 0
905.96 0
906.03 0
906.10 0
906.17 0
906.24 0
906.31 0
906.38 0
906.45 0
906.52 0
906.59 0
906.66 0
906.72 0
906.79 0
906.86 0
906.93 0
907.00 0
907.07 0
907.14 0
907.21 0
907.28 0
907.35 0
907.41 0
907.48 0
907.55 0
907.62 0
907.69 0
907.76 0
907.83 0
907.90 0
907.97 0
908.04 0
908.11 0
908.17 0
908.24 0
908.31 0
908.38 0
908.45 0
908.52 0
908.59 0
908.66 0
908.73 0
908.80 0
908.87 0
908.93 0
909.00 0
909.07 0
909.14 0
909.21 0
909.28 0
909.35 0
909.42 0
909.49 0
909.56 0
909.63 0
909.70 0
909.76 0
909.83 0
909.90 0
909.97 0
910.04 0
910.11 0
910.18 0
910.25 0
910.32 0
910.39 0
910.46 0
910.52 0
910.59 0
910.66 0
910.73 0
910.80 0
910.87 0
910.94 0
911.01 0
911.08 0
911.15 0
911.22 0
911.29 0
911.36 0
911.42 0
911.49 0
911.56 0
911.63 0
911.70 0
911.77 0
911.84 0
911.91 0
911.98 0
912.05 0
912.12 0
912.19 0
912.26 0
912.32 0
912.39 0
912.46 0
912.53 0
912.60 0
912.67 0
912.74 0
912.81 0
912.88 0
912.95 0
913.02 0
913.09 0
913.16 0
913.23 0
913.29 0
913.36 0
913.43 0
913.50 0
913.57 0
913.64 0
913.71 0
913.78 0
913.85 0
913.92 0
913.99 0
914.06 0
914.13 0
914.20 0
914.26 0
914.33 0
914.40 0
914.47 0
914.54 0
914.61 0
914.68 0
914.75 0
914.82 0
914.89 0
914.96 0
915.03 0
915.10 0
915.17 0
915.24 0
915.30 0
915.37 0
915.44 0
915.51 0
915.58 0
915.65 0
915.72 0
915.79 0
915.86 0
915.93 0
916.00 0
916.07 0
916.14 0
916.21 0
916.28 0
916.35 0
916.41 0
916.48 0
916.55 0
916.62 0
916.69 0
916.76 0
916.83 0
916.90 0
916.97 0
917.04 0
917.11 0
917.18 0
917.25 0
917.32 0
917.39 0
917.46 0
917.53 0
917.60 0
917.66 0
917.73 0
917.80 0
917.87 0
917.94 0
918.01 0
918.08 0
918.15 0
918.22 0
918.29 0
918.36 0
918.43 0
918.50 0
918.57 0
918.64 0
918.71 0
918.78 0
918.85 0
918.92 0
918.98 0
919.05 0
919.12 0
919.19 0
919.26 0
919.33 0
919.40 0
919.47 0
919.54 0
919.61 0
919.68 0
919.75 0
919.82 0
919.89 0
919.96 0
920.03 0
920.10 0
920.17 0
920.24 0
920.31 0
920.38 0
920.44 0
920.51 0
920.58 0
920.65 0
920.72 0
920.79 0
920.86 0
920.93 0
921.00 0
921.07 0
921.14 0
921.21 0
921.28 0
921.35 0
921.42 0
921.49 0
921.56 0
921.63 0
921.70 0
921.77 0
921.84 0
921.91 0
921.98 0
922.05 0
922.11 0
922.18 0
922.25 0
922.32 0
922.39 0
922.46 0
922.53 0
922.60 0
922.67 0
922.74 0
922.81 0
922.88 0
922.95 0
923.02 0
923.09 0
923.16 0
923.23 0
923.30 0
923.37 0
923.44 0
923.51 0
923.58 0
923.65 0
923.72 0
923.79 0
923.86 0
923.93 0
924.00 0
924.07 0
924.13 0
924.20 0
924.27 0
924.34 0
924.41 0
924.48 0
924.55 0
924.62 0
924.69 0
924.76 0
924.83 0
924.90 0
924.97 0
925.04 0
925.11 0
925.18 0
925.25 0
925.32 0
925.39 0
925.46 0
925.53 0
925.60 0
925.67 0
925.74 0
925.81 0
925.88 0
925.95 0
926.02 0
926.09 0
926.16 0
926.23 0
926.30 0
926.37 0
926.44 0
926.51 0
926.58 0
926.65 0
926.72 0
926.79 0
926.85 0
926.92 0
926.99 0
927.06 0
927.13 0
927.20 0
927.27 0
927.34 0
927.41 0
927.48 0
927.55 0
927.62 0
927.69 0
927.76 0
927.83 0
927.90 0
927.97 0
928.04 0
928.11 0
928.18 0
928.25 0
928.32 0
928.39 0
928.46 0
928.53 0
928.60 0
928.67 0
928.74 0
928.81 0
928.88 0
928.95 0
929.02 0
929.09 0
929.16 0
929.23 0
929.30 0
929.37 0
929.44 0
929.51 0
929.58 0
929.65 0
929.72 0
929.79 0
929.86 0
929.93 0
930.00 0
930.07 0
930.14 0
930.21 0
930.28 0
930.35 0
930.42 0
930.49 0
930.56 0
930.63 0
930.70 0
930.77 0
930.84 0
930.91 0
930.98 0
931.05 0
931.12 0
931.19 0
931.26 0
931.33 0
931.40 0
931.47 0
931.54 0
931.61 0
931.68 0
931.75 0
931.82 0
931.89 0
931.96 0
932.03 0
932.10 0
932.17 0
932.24 0
932.31 0
932.38 0
932.45 0
932.52 0
932.59 0
932.66 0
932.73 0
932.80 0
932.87 0
932.94 0
933.01 0
933.08 0
933.15 0
933.22 0
933.29 0
933.36 0
933.43 0
933.50 0
933.57 0
933.64 0
933.71 0
933.78 0
933.85 0
933.92 0
933.99 0
934.06 0
934.13 0
934.20 0
934.27 0
934.34 0
934.41 0
934.48 0
934.55 0
934.62 0
934.69 0
934.76 0
934.83 0
934.90 0
934.97 0
935.04 0
935.11 0
935.18 0
935.25 0
935.32 0
935.39 0
935.46 0
935.53 0
935.60 0
935.67 0
935.74 0
935.81 0
935.88 0
935.95 0
936.02 0
936.09 0
936.16 0
936.23 0
936.30 0
936.37 0
936.44 0
936.51 0
936.58 0
936.65 0
936.72 0
936.79 0
936.86 0
936.93 0
937.00 0
937.07 0
937.14 0
937.21 0
937.28 0
937.35 0
937.42 0
937.49 0
937.56 0
937.63 0
937.71 0
937.78 0
937.85 0
937.92 0
937.99 0
938.06 0
938.13 0
938.20 0
938.27 0
938.34 0
938.41 0
938.48 0
938.55 0
938.62 0
938.69 0
938.76 0
938.83 0
938.90 0
938.97 0
939.04 0
939.11 0
939.18 0
939.25 0
939.32 0
939.39 0
939.46 0
939.53 0
939.60 0
939.67 0
939.74 0
939.81 0
939.88 0
939.95 0
940.02 0
940.09 0
940.16 0
940.23 0
940.30 0
940.37 0
940.45 0
940.52 0
940.59 0
940.66 0
940.73 0
940.80 0
940.87 0
940.94 0
941.01 0
941.08 0
941.15 0
941.22 0
941.29 0
941.36 0
941.43 0
941.50 0
941.57 0
941.64 0
941.71 0
941.78 0
941.85 0
941.92 0
941.99 0
942.06 0
942.13 0
942.20 0
942.27 0
942.34 0
942.41 0
942.49 0
942.56 0
942.63 0
942.70 0
942.77 0
942.84 0
942.91 0
942.98 0
943.05 0
943.12 0
943.19 0
943.26 0
943.33 0
943.40 0
943.47 0
943.54 0
943.61 0
943.68 0
943.75 0
943.82 0
943.89 0
943.96 0
944.03 0
944.10 0
944.18 0
944.25 0
944.32 0
944.39 0
944.46 0
944.53 0
944.60 0
944.67 0
944.74 0
944.81 0
944.88 0
944.95 0
945.02 0
945.09 0
945.16 0
945.23 0
945.30 0
945.37 0
945.44 0
945.51 0
945.58 0
945.66 0
945.73 0
945.80 0
945.87 0
945.94 0
946.01 0
946.08 0
946.15 0
946.22 0
946.29 0
946.36 0
946.43 0
946.50 0
946.57 0
946.64 0
946.71 0
946.78 0
946.85 0
946.92 0
947.00 0
947.07 0
947.14 0
947.21 0
947.28 0
947.35 0
947.42 0
947.49 0
947.56 0
947.63 0
947.70 0
947.77 0
947.84 0
947.91 0
947.98 0
948.05 0
948.12 0
948.19 0
948.27 0
948.34 0
948.41 0
948.48 0
948.55 0
948.62 0
948.69 0
948.76 0
948.83 0
948.90 0
948.97 0
949.04 0
949.11 0
949.18 0
949.25 0
949.32 0
949.40 0
949.47 0
949.54 0
949.61 0
949.68 0
949.75 0
949.82 0
949.89 1
949.96 1
950.03 1
950.10 1
950.17 1
950.24 1
950.31 1
950.38 1
950.46 0
950.53 0
950.60 0
950.67 0
950.74 0
950.81 0
950.88 0
950.95 0
951.02 0
951.09 0
951.16 0
951.23 0
951.30 1
951.37 0
951.45 0
951.52 0
951.59 0
951.66 0
951.73 0
951.80 0
951.87 0
951.94 0
952.01 0
952.08 0
952.15 0
952.22 0
952.29 0
952.36 0
952.44 0
952.51 0
952.58 0
952.65 0
952.72 0
952.79 0
952.86 0
952.93 0
953.00 0
953.07 0
953.14 0
953.21 0
953.28 0
953.36 0
953.43 0
953.50 0
953.57 1
953.64 0
953.71 0
953.78 0
953.85 0
953.92 0
953.99 0
954.06 0
954.13 0
954.21 0
954.28 0
954.35 0
954.42 0
954.49 0
954.56 0
954.63 0
954.70 0
954.77 0
954.84 0
954.91 0
954.98 0
955.06 0
955.13 0
955.20 0
955.27 0
955.34 0
955.41 0
955.48 0
955.55 0
955.62 0
955.69 0
955.76 0
955.83 0
955.91 0
955.98 0
956.05 0
956.12 0
956.19 0
956.26 0
956.33 0
956.40 0
956.47 0
956.54 0
956.61 0
956.69 0
956.76 0
956.83 0
956.90 0
956.97 0
957.04 0
957.11 0
957.18 0
957.25 0
957.32 0
957.39 0
957.47 0
957.54 0
957.61 0
957.68 0
957.75 0
957.82 0
957.89 0
957.96 0
958.03 0
958.10 0
958.18 0
958.25 0
958.32 0
958.39 0
958.46 0
958.53 0
958.60 0
958.67 0
958.74 0
958.81 0
958.89 0
958.96 0
959.03 0
959.10 0
959.17 0
959.24 0
959.31 0
959.38 0
959.45 0
959.52 0
959.60 0
959.67 0
959.74 0
959.81 0
959.88 0
959.95 0
960.02 0
960.09 0
960.16 0
960.23 0
960.31 0
960.38 0
960.45 0
960.52 0
960.59 0
960.66 0
960.73 0
960.80 0
960.87 0
960.94 0
961.02 0
961.09 0
961.16 0
961.23 0
961.30 0
961.37 0
961.44 0
961.51 0
961.58 0
961.66 0
961.73 0
961.80 0
961.87 0
961.94 0
962.01 0
962.08 0
962.15 0
962.22 0
962.30 0
962.37 0
962.44 0
962.51 0
962.58 0
962.65 0
962.72 0
962.79 0
962.86 0
962.94 0
963.01 0
963.08 0
963.15 0
963.22 0
963.29 0
963.36 0
963.43 0
963.51 0
963.58 0
963.65 0
963.72 0
963.79 0
963.86 0
963.93 0
964.00 0
964.07 0
964.15 0
964.22 0
964.29 0
964.36 0
964.43 0
964.50 0
964.57 0
964.64 0
964.72 0
964.79 0
964.86 0
964.93 0
965.00 0
965.07 0
965.14 0
965.21 0
965.29 0
965.36 0
965.43 0
965.50 0
965.57 0
965.64 0
965.71 0
965.78 0
965.86 0
965.93 0
966.00 0
966.07 0
966.14 0
966.21 0
966.28 0
966.35 0
966.43 0
966.50 0
966.57 0
966.64 0
966.71 0
966.78 0
966.85 0
966.92 0
967.00 0
967.07 0
967.14 0
967.21 0
967.28 0
967.35 0
967.42 0
967.49 0
967.57 0
967.64 0
967.71 0
967.78 0
967.85 0
967.92 0
967.99 0
968.07 0
968.14 0
968.21 0
968.28 0
968.35 0
968.42 0
968.49 0
968.56 0
968.64 0
968.71 0
968.78 0
968.85 0
968.92 0
968.99 0
969.06 0
969.14 0
969.21 0
969.28 0
969.35 0
969.42 0
969.49 0
969.56 0
969.64 0
969.71 0
969.78 0
969.85 0
969.92 0
969.99 0
970.06 0
970.13 0
970.21 0
970.28 0
970.35 0
970.42 0
970.49 0
970.56 0
970.63 0
970.71 0
970.78 0
970.85 0
970.92 0
970.99 0
971.06 0
971.13 0
971.21 0
971.28 0
971.35 0
971.42 0
971.49 0
971.56 0
971.64 0
971.71 0
971.78 0
971.85 0
971.92 0
971.99 0
972.06 0
972.14 0
972.21 0
972.28 0
972.35 0
972.42 0
972.49 0
972.56 0
972.64 0
972.71 0
972.78 0
972.85 0
972.92 0
972.99 0
973.06 0
973.14 0
973.21 0
973.28 0
973.35 0
973.42 0
973.49 0
973.57 0
973.64 0
973.71 0
973.78 0
973.85 0
973.92 0
973.99 0
974.07 0
974.14 0
974.21 0
974.28 0
974.35 0
974.42 0
974.50 0
974.57 0
974.64 0
974.71 0
974.78 0
974.85 0
974.93 0
975.00 0
975.07 0
975.14 0
975.21 0
975.28 0
975.35 0
975.43 0
975.50 0
975.57 0
975.64 0
975.71 0
975.78 0
975.86 0
975.93 0
976.00 0
976.07 0
976.14 0
976.21 0
976.29 0
976.36 0
976.43 0
976.50 0
976.57 0
976.64 0
976.72 0
976.79 0
976.86 0
976.93 0
977.00 0
977.07 0
977.15 0
977.22 0
977.29 0
977.36 0
977.43 0
977.50 0
977.58 0
977.65 0
977.72 0
977.79 0
977.86 0
977.93 0
978.01 0
978.08 0
978.15 0
978.22 0
978.29 0
978.36 0
978.44 0
978.51 0
978.58 0
978.65 0
978.72 0
978.79 0
978.87 0
978.94 0
979.01 0
979.08 0
979.15 0
979.22 0
979.30 0
979.37 0
979.44 0
979.51 0
979.58 0
979.66 0
979.73 0
979.80 0
979.87 0
979.94 0
980.01 0
980.09 0
980.16 0
980.23 0
980.30 0
980.37 0
980.45 0
980.52 0
980.59 0
980.66 0
980.73 0
980.80 0
980.88 0
980.95 0
981.02 0
981.09 0
981.16 0
981.23 0
981.31 0
981.38 0
981.45 0
981.52 0
981.59 0
981.67 0
981.74 0
981.81 0
981.88 0
981.95 0
982.02 0
982.10 0
982.17 0
982.24 0
982.31 0
982.38 0
982.46 0
982.53 0
982.60 0
982.67 0
982.74 0
982.82 0
982.89 0
982.96 0
983.03 0
983.10 0
983.17 0
983.25 0
983.32 0
983.39 0
983.46 0
983.53 0
983.61 0
983.68 0
983.75 0
983.82 0
983.89 0
983.97 0
984.04 0
984.11 0
984.18 0
984.25 0
984.33 0
984.40 0
984.47 0
984.54 0
984.61 0
984.69 0
984.76 0
984.83 0
984.90 0
984.97 0
985.04 0
985.12 0
985.19 0
985.26 0
985.33 0
985.40 0
985.48 0
985.55 0
985.62 0
985.69 0
985.76 0
985.84 0
985.91 0
985.98 0
986.05 0
986.12 0
986.20 0
986.27 0
986.34 0
986.41 0
986.48 0
986.56 0
986.63 0
986.70 0
986.77 0
986.84 0
986.92 0
986.99 0
987.06 0
987.13 0
987.20 0
987.28 0
987.35 0
987.42 0
987.49 0
987.56 0
987.64 0
987.71 0
987.78 0
987.85 0
987.93 0
988.00 0
988.07 0
988.14 0
988.21 0
988.29 0
988.36 0
988.43 0
988.50 0
988.57 0
988.65 0
988.72 0
988.79 0
988.86 0
988.93 0
989.01 0
989.08 0
989.15 0
989.22 0
989.29 0
989.37 0
989.44 0
989.51 0
989.58 0
989.66 0
989.73 0
989.80 0
989.87 0
989.94 0
990.02 0
990.09 0
990.16 0
990.23 0
990.30 0
990.38 0
990.45 0
990.52 0
990.59 0
990.67 0
990.74 0
990.81 0
990.88 0
990.95 0
991.03 0
991.10 0
991.17 0
991.24 0
991.31 0
991.39 0
991.46 0
991.53 0
991.60 0
991.68 0
991.75 0
991.82 0
991.89 0
991.96 0
992.04 0
992.11 0
992.18 0
992.25 0
992.33 0
992.40 0
992.47 0
992.54 0
992.61 0
992.69 0
992.76 0
992.83 0
992.90 0
992.98 0
993.05 0
993.12 0
993.19 0
993.26 0
993.34 0
993.41 0
993.48 0
993.55 0
993.63 0
993.70 0
993.77 0
993.84 0
993.92 0
993.99 0
994.06 0
994.13 0
994.20 0
994.28 0
994.35 0
994.42 0
994.49 0
994.57 0
994.64 0
994.71 0
994.78 0
994.86 0
994.93 0
995.00 0
995.07 0
995.14 0
995.22 0
995.29 0
995.36 0
995.43 0
995.51 0
995.58 0
995.65 0
995.72 0
995.80 0
995.87 0
995.94 0
996.01 0
996.08 0
996.16 0
996.23 0
996.30 0
996.37 0
996.45 0
996.52 0
996.59 0
996.66 0
996.74 0
996.81 0
996.88 0
996.95 0
997.03 0
997.10 0
997.17 0
997.24 0
997.32 0
997.39 0
997.46 0
997.53 0
997.60 0
997.68 0
997.75 0
997.82 0
997.89 0
997.97 0
998.04 0
998.11 0
998.18 0
998.26 0
998.33 0
998.40 0
998.47 0
998.55 0
998.62 0
998.69 1
998.76 1
998.84 1
998.91 1
998.98 1
999.05 1
999.13 0
999.20 0
999.27 0
999.34 0
999.42 0
999.49 0
999.56 0
999.63 0
999.71 0
999.78 0
999.85 0
999.92 0
1000.00 0
1000.07 0
1000.14 0
1000.21 0
1000.29 0
1000.36 0
1000.43 0
1000.50 0
1000.58 0
1000.65 0
1000.72 0
1000.79 0
1000.87 0
1000.94 0
1001.01 0
1001.08 0
1001.16 0
1001.23 0
1001.30 0
1001.37 0
1001.45 0
1001.52 0
1001.59 0
1001.66 0
1001.74 0
1001.81 0
1001.88 0
1001.95 0
1002.03 0
1002.10 0
1002.17 0
1002.24 0
1002.32 0
1002.39 0
1002.46 0
1002.54 0
1002.61 0
1002.68 0
1002.75 0
1002.83 0
1002.90 0
1002.97 0
1003.04 0
1003.12 0
1003.19 0
1003.26 0
1003.33 0
1003.41 0
1003.48 0
1003.55 0
1003.62 0
1003.70 0
1003.77 0
1003.84 0
1003.91 0
1003.99 0
1004.06 0
1004.13 0
1004.21 0
1004.28 0
1004.35 0
1004.42 0
1004.50 0
1004.57 0
1004.64 0
1004.71 0
1004.79 0
1004.86 0
1004.93 0
1005.00 0
1005.08 0
1005.15 0
1005.22 0
1005.30 0
1005.37 0
1005.44 0
1005.51 0
1005.59 0
1005.66 0
1005.73 0
1005.80 0
1005.88 0
1005.95 0
1006.02 0
1006.10 0
1006.17 0
1006.24 0
1006.31 0
1006.39 0
1006.46 0
1006.53 0
1006.60 0
1006.68 0
1006.75 0
1006.82 0
1006.90 0
1006.97 0
1007.04 0
1007.11 0
1007.19 0
1007.26 0
1007.33 0
1007.40 0
1007.48 0
1007.55 0
1007.62 0
1007.70 0
1007.77 0
1007.84 0
1007.91 0
1007.99 0
1008.06 0
1008.13 0
1008.21 0
1008.28 0
1008.35 0
1008.42 0
1008.50 0
1008.57 0
1008.64 0
1008.71 0
1008.79 0
1008.86 0
1008.93 0
1009.01 0
1009.08 1
1009.15 1
1009.22 1
1009.30 1
1009.37 0
1009.44 0
1009.52 0
1009.59 0
1009.66 0
1009.73 0
1009.81 0
1009.88 0
1009.95 0
1010.03 0
1010.10 0
1010.17 0
1010.24 0
1010.32 0
1010.39 0
1010.46 0
1010.54 0
1010.61 0
1010.68 0
1010.75 0
1010.83 0
1010.90 0
1010.97 0
1011.05 1
1011.12 1
1011.19 1
1011.27 1
1011.34 0
1011.41 0
1011.48 0
1011.56 0
1011.63 0
1011.70 0
1011.78 0
1011.85 0
1011.92 0
1011.99 0
1012.07 0
1012.14 0
1012.21 0
1012.29 0
1012.36 0
1012.43 0
1012.50 0
1012.58 0
1012.65 1
1012.72 1
1012.80 1
1012.87 1
1012.94 1
1013.02 0
1013.09 0
1013.16 0
1013.23 0
1013.31 0
1013.38 0
1013.45 0
1013.53 0
1013.60 0
1013.67 0
1013.75 0
1013.82 0
1013.89 0
1013.96 0
1014.04 0
1014.11 0
1014.18 0
1014.26 0
1014.33 0
1014.40 0
1014.48 1
1014.55 1
1014.62 1
1014.69 1
1014.77 1
1014.84 1
1014.91 1
1014.99 1
1015.06 1
1015.13 1
1015.21 1
1015.28 1
1015.35 1
1015.43 1
1015.50 1
1015.57 1
1015.64 1
1015.72 2
1015.79 2
1015.86 2
1015.94 2
1016.01 2
1016.08 1
1016.16 1
1016.23 1
1016.30 1
1016.38 1
1016.45 0
1016.52 0
1016.59 1
1016.67 1
1016.74 1
1016.81 1
1016.89 1
1016.96 1
1017.03 1
1017.11 1
1017.18 1
1017.25 1
1017.33 1
1017.40 1
1017.47 1
1017.54 1
1017.62 1
1017.69 1
1017.76 0
1017.84 0
1017.91 1
1017.98 1
1018.06 1
1018.13 1
1018.20 1
1018.28 1
1018.35 1
1018.42 1
1018.50 1
1018.57 1
1018.64 1
1018.72 1
1018.79 1
1018.86 1
1018.93 1
1019.01 1
1019.08 1
1019.15 1
1019.23 1
1019.30 1
1019.37 1
1019.45 0
1019.52 0
1019.59 0
1019.67 0
1019.74 0
1019.81 0
1019.89 0
1019.96 0
1020.03 0
1020.11 0
1020.18 0
1020.25 0
1020.33 0
1020.40 0
1020.47 0
1020.55 0
1020.62 0
1020.69 0
1020.77 0
1020.84 0
1020.91 0
1020.99 0
1021.06 0
1021.13 0
1021.20 0
1021.28 0
1021.35 0
1021.42 0
1021.50 0
1021.57 0
1021.64 0
1021.72 0
1021.79 0
1021.86 0
1021.94 0
1022.01 0
1022.08 0
1022.16 0
1022.23 0
1022.30 0
1022.38 0
1022.45 0
1022.52 0
1022.60 0
1022.67 0
1022.74 1
1022.82 1
1022.89 1
1022.96 1
1023.04 2
1023.11 2
1023.18 2
1023.26 2
1023.33 2
1023.40 1
1023.48 2
1023.55 2
1023.62 2
1023.70 2
1023.77 2
1023.84 2
1023.92 2
1023.99 2
1024.06 1
1024.14 1
1024.21 1
1024.28 1
1024.36 1
1024.43 1
1024.50 1
1024.58 1
1024.65 1
1024.72 1
1024.80 1
1024.87 1
1024.94 1
1025.02 1
1025.09 1
1025.16 1
1025.24 1
1025.31 1
1025.39 1
1025.46 1
1025.53 1
1025.61 1
1025.68 1
1025.75 1
1025.83 1
1025.90 1
1025.97 1
1026.05 1
1026.12 1
1026.19 1
1026.27 1
1026.34 1
1026.41 1
1026.49 1
1026.56 0
1026.63 0
1026.71 0
1026.78 0
1026.85 0
1026.93 0
1027.00 0
1027.07 0
1027.15 0
1027.22 0
1027.29 0
1027.37 0
1027.44 0
1027.52 1
1027.59 1
1027.66 1
1027.74 0
1027.81 0
1027.88 0
1027.96 0
1028.03 0
1028.10 0
1028.18 0
1028.25 1
1028.32 1
1028.40 1
1028.47 1
1028.54 1
1028.62 0
1028.69 0
1028.77 0
1028.84 0
1028.91 1
1028.99 1
1029.06 1
1029.13 1
1029.21 0
1029.28 0
1029.35 0
1029.43 0
1029.50 0
1029.57 0
1029.65 0
1029.72 0
1029.79 0
1029.87 0
1029.94 0
1030.02 0
1030.09 0
1030.16 0
1030.24 0
1030.31 0
1030.38 0
1030.46 0
1030.53 0
1030.60 0
1030.68 0
1030.75 0
1030.83 0
1030.90 0
1030.97 0
1031.05 0
1031.12 0
1031.19 0
1031.27 0
1031.34 0
1031.41 0
1031.49 0
1031.56 0
1031.63 0
1031.71 0
1031.78 1
1031.86 1
1031.93 1
1032.00 1
1032.08 1
1032.15 1
1032.22 1
1032.30 1
1032.37 1
1032.45 2
1032.52 2
1032.59 2
1032.67 2
1032.74 1
1032.81 1
1032.89 1
1032.96 1
1033.03 1
1033.11 1
1033.18 1
1033.26 1
1033.33 1
1033.40 1
1033.48 1
1033.55 2
1033.62 2
1033.70 2
1033.77 2
1033.85 2
1033.92 1
1033.99 1
1034.07 1
1034.14 1
1034.21 1
1034.29 1
1034.36 1
1034.44 1
1034.51 1
1034.58 1
1034.66 1
1034.73 1
1034.80 0
1034.88 0
1034.95 0
1035.03 0
1035.10 0
1035.17 1
1035.25 1
1035.32 1
1035.39 2
1035.47 2
1035.54 2
1035.62 2
1035.69 2
1035.76 2
1035.84 2
1035.91 2
1035.98 2
1036.06 1
1036.13 1
1036.21 1
1036.28 1
1036.35 1
1036.43 1
1036.50 0
1036.57 0
1036.65 0
1036.72 0
1036.80 0
1036.87 0
1036.94 0
1037.02 0
1037.09 0
1037.17 1
1037.24 1
1037.31 1
1037.39 0
1037.46 0
1037.53 0
1037.61 0
1037.68 0
1037.76 0
1037.83 1
1037.90 1
1037.98 1
1038.05 1
1038.13 1
1038.20 1
1038.27 1
1038.35 1
1038.42 1
1038.49 2
1038.57 2
1038.64 2
1038.72 2
1038.79 2
1038.86 1
1038.94 1
1039.01 1
1039.09 0
1039.16 0
1039.23 0
1039.31 0
1039.38 0
1039.46 0
1039.53 0
1039.60 0
1039.68 0
1039.75 0
1039.82 0
1039.90 0
1039.97 0
1040.05 0
1040.12 0
1040.19 0
1040.27 0
1040.34 0
1040.42 1
1040.49 1
1040.56 1
1040.64 2
1040.71 2
1040.79 2
1040.86 2
1040.93 2
1041.01 2
1041.08 2
1041.16 2
1041.23 1
1041.30 1
1041.38 1
1041.45 1
1041.53 1
1041.60 1
1041.67 1
1041.75 1
1041.82 2
1041.90 2
1041.97 2
1042.04 2
1042.12 2
1042.19 2
1042.27 2
1042.34 2
1042.41 2
1042.49 2
1042.56 2
1042.64 2
1042.71 2
1042.78 2
1042.86 2
1042.93 2
1043.01 2
1043.08 2
1043.15 2
1043.23 1
1043.30 1
1043.38 1
1043.45 1
1043.52 1
1043.60 0
1043.67 0
1043.75 0
1043.82 0
1043.90 0
1043.97 1
1044.04 1
1044.12 1
1044.19 1
1044.27 1
1044.34 1
1044.41 1
1044.49 1
1044.56 2
1044.64 2
1044.71 2
1044.78 2
1044.86 3
1044.93 3
1045.01 3
1045.08 3
1045.15 2
1045.23 2
1045.30 2
1045.38 2
1045.45 2
1045.53 2
1045.60 2
1045.67 3
1045.75 3
1045.82 3
1045.90 3
1045.97 3
1046.04 2
1046.12 2
1046.19 2
1046.27 2
1046.34 2
1046.42 2
1046.49 2
1046.56 2
1046.64 2
1046.71 2
1046.79 2
1046.86 2
1046.93 2
1047.01 2
1047.08 2
1047.16 2
1047.23 2
1047.31 2
1047.38 3
1047.45 3
1047.53 2
1047.60 2
1047.68 2
1047.75 2
1047.82 2
1047.90 2
1047.97 1
1048.05 1
1048.12 1
1048.20 1
1048.27 1
1048.34 1
1048.42 1
1048.49 1
1048.57 1
1048.64 1
1048.72 1
1048.79 1
1048.86 2
1048.94 2
1049.01 2
1049.09 2
1049.16 2
1049.24 2
1049.31 2
1049.38 2
1049.46 2
1049.53 2
1049.61 2
1049.68 2
1049.76 2
1049.83 2
1049.90 3
1049.98 3
1050.05 3
1050.13 3
1050.20 3
1050.28 3
1050.35 3
1050.42 3
1050.50 3
1050.57 2
1050.65 2
1050.72 2
1050.80 2
1050.87 2
1050.94 1
1051.02 1
1051.09 2
1051.17 2
1051.24 2
1051.32 2
1051.39 3
1051.46 3
1051.54 4
1051.61 4
1051.69 5
1051.76 5
1051.84 5
1051.91 5
1051.98 5
1052.06 4
1052.13 4
1052.21 4
1052.28 3
1052.36 3
1052.43 3
1052.51 3
1052.58 3
1052.65 3
1052.73 3
1052.80 3
1052.88 3
1052.95 3
1053.03 3
1053.10 4
1053.17 4
1053.25 5
1053.32 5
1053.40 6
1053.47 6
1053.55 6
1053.62 6
1053.70 6
1053.77 6
1053.84 5
1053.92 5
1053.99 5
1054.07 5
1054.14 4
1054.22 4
1054.29 4
1054.37 4
1054.44 4
1054.51 4
1054.59 4
1054.66 3
1054.74 3
1054.81 3
1054.89 2
1054.96 2
1055.04 2
1055.11 2
1055.18 2
1055.26 2
1055.33 2
1055.41 2
1055.48 2
1055.56 2
1055.63 2
1055.71 1
1055.78 1
1055.86 0
1055.93 0
1056.00 0
1056.08 0
1056.15 1
1056.23 1
1056.30 2
1056.38 2
1056.45 3
1056.53 4
1056.60 4
1056.67 5
1056.75 5
1056.82 5
1056.90 5
1056.97 5
1057.05 5
1057.12 5
1057.20 5
1057.27 4
1057.35 4
1057.42 4
1057.49 4
1057.57 4
1057.64 3
1057.72 3
1057.79 3
1057.87 2
1057.94 1
1058.02 1
1058.09 0
1058.17 0
1058.24 0
1058.31 0
1058.39 0
1058.46 0
1058.54 0
1058.61 0
1058.69 1
1058.76 1
1058.84 1
1058.91 2
1058.99 2
1059.06 2
1059.14 2
1059.21 2
1059.28 2
1059.36 2
1059.43 2
1059.51 2
1059.58 2
1059.66 2
1059.73 2
1059.81 1
1059.88 1
1059.96 1
1060.03 0
1060.11 0
1060.18 0
1060.26 0
1060.33 0
1060.40 0
1060.48 0
1060.55 0
1060.63 0
1060.70 0
1060.78 1
1060.85 2
1060.93 2
1061.00 2
1061.08 3
1061.15 3
1061.23 3
1061.30 3
1061.38 4
1061.45 4
1061.52 4
1061.60 4
1061.67 4
1061.75 4
1061.82 3
1061.90 2
1061.97 2
1062.05 1
1062.12 1
1062.20 1
1062.27 2
1062.35 2
1062.42 2
1062.50 3
1062.57 3
1062.65 4
1062.72 4
1062.79 4
1062.87 5
1062.94 5
1063.02 5
1063.09 5
1063.17 5
1063.24 4
1063.32 4
1063.39 4
1063.47 3
1063.54 3
1063.62 3
1063.69 3
1063.77 3
1063.84 4
1063.92 4
1063.99 4
1064.07 4
1064.14 4
1064.22 4
1064.29 4
1064.36 3
1064.44 3
1064.51 2
1064.59 2
1064.66 2
1064.74 2
1064.81 2
1064.89 3
1064.96 3
1065.04 4
1065.11 4
1065.19 5
1065.26 5
1065.34 5
1065.41 6
1065.49 5
1065.56 5
1065.64 4
1065.71 4
1065.79 3
1065.86 3
1065.94 3
1066.01 3
1066.09 3
1066.16 4
1066.24 4
1066.31 5
1066.39 5
1066.46 5
1066.54 4
1066.61 4
1066.68 3
1066.76 3
1066.83 2
1066.91 2
1066.98 2
1067.06 3
1067.13 3
1067.21 4
1067.28 4
1067.36 4
1067.43 4
1067.51 4
1067.58 3
1067.66 3
1067.73 3
1067.81 2
1067.88 2
1067.96 2
1068.03 3
1068.11 3
1068.18 4
1068.26 5
1068.33 6
1068.41 6
1068.48 7
1068.56 7
1068.63 7
1068.71 6
1068.78 5
1068.86 5
1068.93 4
1069.01 4
1069.08 3
1069.16 3
1069.23 2
1069.31 2
1069.38 2
1069.46 2
1069.53 2
1069.61 3
1069.68 3
1069.76 4
1069.83 4
1069.91 5
1069.98 5
1070.06 5
1070.13 5
1070.21 5
1070.28 5
1070.36 5
1070.43 5
1070.51 5
1070.58 5
1070.66 5
1070.73 5
1070.81 4
1070.88 3
1070.96 3
1071.03 2
1071.11 2
1071.18 2
1071.26 2
1071.33 2
1071.41 2
1071.48 2
1071.56 2
1071.63 2
1071.71 2
1071.78 1
1071.86 1
1071.93 0
1072.01 0
1072.08 0
1072.16 0
1072.23 0
1072.31 0
1072.38 0
1072.46 0
1072.53 0
1072.61 0
1072.68 1
1072.76 1
1072.83 1
1072.91 1
1072.98 2
1073.06 2
1073.13 2
1073.21 3
1073.28 3
1073.36 4
1073.43 4
1073.51 4
1073.58 4
1073.66 3
1073.74 3
1073.81 3
1073.89 2
1073.96 2
1074.04 1
1074.11 1
1074.19 1
1074.26 0
1074.34 0
1074.41 0
1074.49 0
1074.56 0
1074.64 1
1074.71 1
1074.79 2
1074.86 3
1074.94 4
1075.01 5
1075.09 5
1075.16 6
1075.24 6
1075.31 6
1075.39 6
1075.46 6
1075.54 6
1075.61 6
1075.69 7
1075.76 7
1075.84 7
1075.91 7
1075.99 7
1076.07 7
1076.14 6
1076.22 6
1076.29 6
1076.37 6
1076.44 6
1076.52 7
1076.59 6
1076.67 6
1076.74 6
1076.82 5
1076.89 5
1076.97 5
1077.04 5
1077.12 5
1077.19 5
1077.27 6
1077.34 6
1077.42 6
1077.49 5
1077.57 4
1077.65 3
1077.72 2
1077.80 1
1077.87 1
1077.95 0
1078.02 0
1078.10 0
1078.17 0
1078.25 0
1078.32 1
1078.40 1
1078.47 2
1078.55 2
1078.62 3
1078.70 4
1078.77 5
1078.85 5
1078.93 6
1079.00 6
1079.08 6
1079.15 6
1079.23 7
1079.30 7
1079.38 7
1079.45 8
1079.53 8
1079.60 9
1079.68 9
1079.75 10
1079.83 10
1079.90 10
1079.98 10
1080.06 9
1080.13 9
1080.21 8
1080.28 8
1080.36 9
1080.43 10
1080.51 11
1080.58 12
1080.66 13
1080.73 14
1080.81 14
1080.88 14
1080.96 14
1081.03 13
1081.11 13
1081.19 12
1081.26 11
1081.34 11
1081.41 10
1081.49 9
1081.56 8
1081.64 7
1081.71 6
1081.79 5
1081.86 4
1081.94 3
1082.01 2
1082.09 2
1082.17 2
1082.24 1
1082.32 2
1082.39 2
1082.47 2
1082.54 2
1082.62 2
1082.69 2
1082.77 2
1082.84 2
1082.92 2
1083.00 2
1083.07 2
1083.15 2
1083.22 3
1083.30 3
1083.37 4
1083.45 4
1083.52 5
1083.60 5
1083.67 5
1083.75 5
1083.83 5
1083.90 6
1083.98 6
1084.05 6
1084.13 6
1084.20 6
1084.28 5
1084.35 5
1084.43 4
1084.51 4
1084.58 3
1084.66 2
1084.73 1
1084.81 1
1084.88 1
1084.96 1
1085.03 1
1085.11 1
1085.18 1
1085.26 1
1085.34 0
1085.41 0
1085.49 0
1085.56 0
1085.64 0
1085.71 0
1085.79 0
1085.86 0
1085.94 1
1086.02 1
1086.09 1
1086.17 2
1086.24 2
1086.32 2
1086.39 2
1086.47 2
1086.54 2
1086.62 1
1086.70 1
1086.77 1
1086.85 1
1086.92 1
1087.00 1
1087.07 0
1087.15 0
1087.22 0
1087.30 0
1087.38 0
1087.45 0
1087.53 0
1087.60 0
1087.68 0
1087.75 0
1087.83 0
1087.91 1
1087.98 2
1088.06 3
1088.13 3
1088.21 4
1088.28 4
1088.36 4
1088.43 4
1088.51 4
1088.59 3
1088.66 3
1088.74 2
1088.81 2
1088.89 2
1088.96 2
1089.04 2
1089.12 3
1089.19 3
1089.27 4
1089.34 4
1089.42 4
1089.49 3
1089.57 3
1089.65 2
1089.72 2
1089.80 2
1089.87 3
1089.95 3
1090.02 4
1090.10 4
1090.18 4
1090.25 5
1090.33 5
1090.40 4
1090.48 4
1090.55 3
1090.63 2
1090.71 1
1090.78 1
1090.86 0
1090.93 0
1091.01 0
1091.08 0
1091.16 0
1091.24 0
1091.31 0
1091.39 0
1091.46 0
1091.54 0
1091.61 1
1091.69 2
1091.77 3
1091.84 4
1091.92 5
1091.99 5
1092.07 6
1092.14 6
1092.22 6
1092.30 7
1092.37 7
1092.45 7
1092.52 7
1092.60 7
1092.67 6
1092.75 4
1092.83 3
1092.90 1
1092.98 0
1093.05 0
1093.13 0
1093.21 0
1093.28 0
1093.36 1
1093.43 2
1093.51 3
1093.58 3
1093.66 4
1093.74 4
1093.81 4
1093.89 4
1093.96 4
1094.04 4
1094.12 3
1094.19 3
1094.27 3
1094.34 3
1094.42 3
1094.49 3
1094.57 4
1094.65 5
1094.72 5
1094.80 5
1094.87 5
1094.95 4
1095.03 4
1095.10 3
1095.18 3
1095.25 3
1095.33 3
1095.40 4
1095.48 4
1095.56 5
1095.63 5
1095.71 5
1095.78 4
1095.86 4
1095.94 3
1096.01 2
1096.09 2
1096.16 1
1096.24 1
1096.32 1
1096.39 1
1096.47 2
1096.54 2
1096.62 3
1096.69 3
1096.77 3
1096.85 3
1096.92 3
1097.00 3
1097.07 3
1097.15 3
1097.23 3
1097.30 3
1097.38 3
1097.45 3
1097.53 3
1097.61 3
1097.68 2
1097.76 2
1097.83 1
1097.91 1
1097.99 2
1098.06 2
1098.14 3
1098.21 3
1098.29 3
1098.37 3
1098.44 3
1098.52 1
1098.59 0
1098.67 0
1098.75 0
1098.82 0
1098.90 0
1098.97 1
1099.05 3
1099.13 4
1099.20 5
1099.28 6
1099.35 6
1099.43 6
1099.51 5
1099.58 6
1099.66 6
1099.73 7
1099.81 8
1099.89 9
1099.96 10
1100.04 11
1100.11 11
1100.19 11
1100.27 11
1100.34 11
1100.42 10
1100.49 10
1100.57 10
1100.65 10
1100.72 10
1100.80 10
1100.87 11
1100.95 11
1101.03 10
1101.10 10
1101.18 9
1101.26 8
1101.33 8
1101.41 7
1101.48 7
1101.56 7
1101.64 7
1101.71 7
1101.79 7
1101.86 6
1101.94 6
1102.02 5
1102.09 4
1102.17 3
1102.24 2
1102.32 2
1102.40 1
1102.47 0
1102.55 0
1102.63 0
1102.70 0
1102.78 0
1102.85 1
1102.93 2
1103.01 2
1103.08 3
1103.16 4
1103.23 4
1103.31 4
1103.39 3
1103.46 3
1103.54 3
1103.62 3
1103.69 3
1103.77 4
1103.84 4
1103.92 4
1104.00 3
1104.07 3
1104.15 2
1104.22 2
1104.30 2
1104.38 2
1104.45 2
1104.53 2
1104.61 2
1104.68 3
1104.76 3
1104.83 3
1104.91 2
1104.99 2
1105.06 2
1105.14 2
1105.22 1
1105.29 1
1105.37 0
1105.44 0
1105.52 0
1105.60 0
1105.67 0
1105.75 1
1105.82 2
1105.90 4
1105.98 5
1106.05 6
1106.13 6
1106.21 6
1106.28 6
1106.36 7
1106.43 7
1106.51 7
1106.59 8
1106.66 8
1106.74 8
1106.82 8
1106.89 8
1106.97 7
1107.05 7
1107.12 6
1107.20 6
1107.27 5
1107.35 5
1107.43 4
1107.50 3
1107.58 2
1107.66 1
1107.73 0
1107.81 0
1107.88 0
1107.96 0
1108.04 0
1108.11 0
1108.19 0
1108.27 0
1108.34 0
1108.42 0
1108.49 0
1108.57 1
1108.65 1
1108.72 2
1108.80 2
1108.88 3
1108.95 3
1109.03 4
1109.11 4
1109.18 4
1109.26 4
1109.33 4
1109.41 5
1109.49 5
1109.56 5
1109.64 5
1109.72 5
1109.79 5
1109.87 4
1109.95 4
1110.02 4
1110.10 3
1110.17 3
1110.25 3
1110.33 3
1110.40 3
1110.48 4
1110.56 4
1110.63 5
1110.71 6
1110.79 8
1110.86 9
1110.94 11
1111.02 11
1111.09 12
1111.17 12
1111.24 11
1111.32 10
1111.40 9
1111.47 8
1111.55 7
1111.63 7
1111.70 7
1111.78 8
1111.86 8
1111.93 9
1112.01 10
1112.09 11
1112.16 12
1112.24 13
1112.31 14
1112.39 14
1112.47 14
1112.54 13
1112.62 13
1112.70 12
1112.77 11
1112.85 10
1112.93 9
1113.00 8
1113.08 7
1113.16 7
1113.23 6
1113.31 6
1113.39 6
1113.46 6
1113.54 8
1113.62 9
1113.69 11
1113.77 13
1113.84 15
1113.92 17
1114.00 17
1114.07 18
1114.15 17
1114.23 17
1114.30 16
1114.38 16
1114.46 17
1114.53 17
1114.61 19
1114.69 20
1114.76 21
1114.84 21
1114.92 22
1114.99 21
1115.07 20
1115.15 19
1115.22 17
1115.30 14
1115.38 12
1115.45 10
1115.53 7
1115.61 6
1115.68 4
1115.76 4
1115.83 3
1115.91 4
1115.99 4
1116.06 4
1116.14 4
1116.22 5
1116.29 5
1116.37 6
1116.45 7
1116.52 9
1116.60 10
1116.68 11
1116.75 12
1116.83 13
1116.91 13
1116.98 12
1117.06 12
1117.14 11
1117.21 11
1117.29 10
1117.37 10
1117.44 9
1117.52 8
1117.60 6
1117.67 5
1117.75 4
1117.83 3
1117.90 2
1117.98 2
1118.06 1
1118.13 1
1118.21 2
1118.29 2
1118.36 1
1118.44 1
1118.52 0
1118.59 0
1118.67 0
1118.75 0
1118.82 0
1118.90 1
1118.98 2
1119.05 3
1119.13 5
1119.21 6
1119.28 8
1119.36 9
1119.44 10
1119.51 11
1119.59 12
1119.67 12
1119.74 11
1119.82 11
1119.90 10
1119.97 10
1120.05 9
1120.13 9
1120.20 9
1120.28 8
1120.36 8
1120.43 7
1120.51 6
1120.59 6
1120.67 5
1120.74 4
1120.82 4
1120.90 4
1120.97 5
1121.05 5
1121.13 6
1121.20 7
1121.28 8
1121.36 8
1121.43 9
1121.51 10
1121.59 11
1121.66 11
1121.74 12
1121.82 13
1121.89 14
1121.97 14
1122.05 15
1122.12 14
1122.20 14
1122.28 13
1122.35 12
1122.43 10
1122.51 9
1122.58 8
1122.66 7
1122.74 7
1122.82 8
1122.89 9
1122.97 9
1123.05 10
1123.12 10
1123.20 10
1123.28 10
1123.35 9
1123.43 8
1123.51 8
1123.58 8
1123.66 8
1123.74 9
1123.81 9
1123.89 10
1123.97 11
1124.04 11
1124.12 10
1124.20 10
1124.28 9
1124.35 8
1124.43 6
1124.51 5
1124.58 4
1124.66 4
1124.74 4
1124.81 4
1124.89 4
1124.97 5
1125.04 4
1125.12 4
1125.20 3
1125.27 2
1125.35 0
1125.43 0
1125.51 0
1125.58 0
1125.66 0
1125.74 1
1125.81 2
1125.89 3
1125.97 4
1126.04 5
1126.12 5
1126.20 5
1126.27 4
1126.35 4
1126.43 3
1126.51 3
1126.58 3
1126.66 3
1126.74 4
1126.81 4
1126.89 5
1126.97 5
1127.04 6
1127.12 8
1127.20 9
1127.28 11
1127.35 14
1127.43 16
1127.51 17
1127.58 18
1127.66 19
1127.74 18
1127.81 17
1127.89 15
1127.97 13
1128.05 11
1128.12 9
1128.20 8
1128.28 7
1128.35 6
1128.43 6
1128.51 6
1128.58 6
1128.66 6
1128.74 6
1128.82 6
1128.89 7
1128.97 9
1129.05 11
1129.12 13
1129.20 15
1129.28 16
1129.35 17
1129.43 17
1129.51 15
1129.59 14
1129.66 12
1129.74 11
1129.82 10
1129.89 10
1129.97 9
1130.05 9
1130.13 9
1130.20 9
1130.28 8
1130.36 6
1130.43 5
1130.51 3
1130.59 3
1130.66 2
1130.74 3
1130.82 4
1130.90 6
1130.97 7
1131.05 9
1131.13 11
1131.20 13
1131.28 15
1131.36 17
1131.44 20
1131.51 22
1131.59 24
1131.67 25
1131.74 25
1131.82 24
1131.90 22
1131.98 20
1132.05 18
1132.13 16
1132.21 15
1132.28 14
1132.36 14
1132.44 14
1132.52 13
1132.59 13
1132.67 12
1132.75 10
1132.82 8
1132.90 7
1132.98 5
1133.06 4
1133.13 4
1133.21 3
1133.29 3
1133.36 3
1133.44 4
1133.52 4
1133.60 4
1133.67 4
1133.75 4
1133.83 4
1133.90 5
1133.98 5
1134.06 4
1134.14 3
1134.21 2
1134.29 1
1134.37 0
1134.45 0
1134.52 0
1134.60 0
1134.68 0
1134.75 0
1134.83 0
1134.91 1
1134.99 2
1135.06 3
1135.14 5
1135.22 6
1135.30 7
1135.37 8
1135.45 9
1135.53 9
1135.60 8
1135.68 8
1135.76 8
1135.84 8
1135.91 8
1135.99 7
1136.07 7
1136.14 7
1136.22 7
1136.30 8
1136.38 8
1136.45 9
1136.53 10
1136.61 11
1136.69 12
1136.76 13
1136.84 13
1136.92 13
1137.00 14
1137.07 14
1137.15 14
1137.23 15
1137.30 15
1137.38 16
1137.46 17
1137.54 17
1137.61 17
1137.69 17
1137.77 17
1137.85 16
1137.92 15
1138.00 14
1138.08 13
1138.16 12
1138.23 12
1138.31 12
1138.39 11
1138.46 11
1138.54 12
1138.62 13
1138.70 14
1138.77 16
1138.85 18
1138.93 20
1139.01 22
1139.08 23
1139.16 23
1139.24 23
1139.32 22
1139.39 21
1139.47 19
1139.55 18
1139.63 16
1139.70 15
1139.78 15
1139.86 14
1139.93 14
1140.01 14
1140.09 14
1140.17 14
1140.24 14
1140.32 13
1140.40 12
1140.48 11
1140.55 9
1140.63 8
1140.71 5
1140.79 3
1140.86 1
1140.94 0
1141.02 0
1141.10 0
1141.17 0
1141.25 0
1141.33 0
1141.41 0
1141.48 0
1141.56 2
1141.64 5
1141.72 7
1141.79 8
1141.87 8
1141.95 9
1142.03 8
1142.10 8
1142.18 9
1142.26 9
1142.34 11
1142.41 12
1142.49 14
1142.57 15
1142.65 17
1142.72 18
1142.80 19
1142.88 20
1142.96 21
1143.03 20
1143.11 20
1143.19 19
1143.27 18
1143.34 17
1143.42 15
1143.50 14
1143.58 12
1143.65 11
1143.73 11
1143.81 10
1143.89 10
1143.96 10
1144.04 10
1144.12 10
1144.20 10
1144.27 10
1144.35 10
1144.43 10
1144.51 10
1144.58 10
1144.66 10
1144.74 9
1144.82 9
1144.89 9
1144.97 9
1145.05 9
1145.13 9
1145.20 9
1145.28 10
1145.36 10
1145.44 11
1145.51 11
1145.59 12
1145.67 12
1145.75 12
1145.83 11
1145.90 9
1145.98 8
1146.06 6
1146.14 5
1146.21 5
1146.29 7
1146.37 10
1146.45 14
1146.52 19
1146.60 23
1146.68 27
1146.76 30
1146.83 31
1146.91 31
1146.99 30
1147.07 27
1147.15 24
1147.22 21
1147.30 18
1147.38 15
1147.46 13
1147.53 12
1147.61 11
1147.69 10
1147.77 10
1147.84 10
1147.92 10
1148.00 11
1148.08 11
1148.15 12
1148.23 13
1148.31 14
1148.39 14
1148.47 15
1148.54 15
1148.62 16
1148.70 16
1148.78 16
1148.85 16
1148.93 16
1149.01 16
1149.09 16
1149.16 16
1149.24 16
1149.32 15
1149.40 14
1149.48 13
1149.55 12
1149.63 11
1149.71 10
1149.79 9
1149.86 9
1149.94 9
1150.02 10
1150.10 12
1150.18 14
1150.25 16
1150.33 18
1150.41 20
1150.49 22
1150.56 23
1150.64 24
1150.72 24
1150.80 23
1150.88 22
1150.95 21
1151.03 21
1151.11 20
1151.19 20
1151.26 20
1151.34 20
1151.42 20
1151.50 20
1151.58 20
1151.65 21
1151.73 21
1151.81 22
1151.89 23
1151.96 23
1152.04 23
1152.12 24
1152.20 23
1152.28 23
1152.35 23
1152.43 22
1152.51 21
1152.59 20
1152.66 19
1152.74 18
1152.82 16
1152.90 15
1152.98 15
1153.05 15
1153.13 16
1153.21 17
1153.29 18
1153.37 19
1153.44 19
1153.52 18
1153.60 17
1153.68 16
1153.75 14
1153.83 12
1153.91 9
1153.99 8
1154.07 6
1154.14 5
1154.22 4
1154.30 3
1154.38 3
1154.46 4
1154.53 4
1154.61 5
1154.69 6
1154.77 8
1154.85 9
1154.92 10
1155.00 10
1155.08 11
1155.16 10
1155.24 10
1155.31 9
1155.39 8
1155.47 8
1155.55 7
1155.62 7
1155.70 7
1155.78 7
1155.86 7
1155.94 6
1156.01 6
1156.09 5
1156.17 4
1156.25 3
1156.33 2
1156.40 2
1156.48 2
1156.56 3
1156.64 4
1156.72 5
1156.79 6
1156.87 8
1156.95 9
1157.03 9
1157.11 9
1157.18 8
1157.26 7
1157.34 6
1157.42 5
1157.50 4
1157.57 3
1157.65 3
1157.73 3
1157.81 3
1157.89 4
1157.96 5
1158.04 7
1158.12 8
1158.20 10
1158.28 12
1158.35 14
1158.43 15
1158.51 17
1158.59 17
1158.67 18
1158.74 18
1158.82 17
1158.90 16
1158.98 15
1159.06 14
1159.13 12
1159.21 11
1159.29 9
1159.37 8
1159.45 6
1159.52 5
1159.60 4
1159.68 3
1159.76 2
1159.84 2
1159.92 2
1159.99 1
1160.07 2
1160.15 2
1160.23 2
1160.31 3
1160.38 3
1160.46 4
1160.54 3
1160.62 3
1160.70 2
1160.77 1
1160.85 0
1160.93 0
1161.01 0
1161.09 0
1161.17 0
1161.24 0
1161.32 0
1161.40 0
1161.48 0
1161.56 1
1161.63 3
1161.71 7
1161.79 10
1161.87 14
1161.95 16
1162.02 17
1162.10 18
1162.18 18
1162.26 19
1162.34 20
1162.42 21
1162.49 23
1162.57 25
1162.65 27
1162.73 29
1162.81 29
1162.88 28
1162.96 26
1163.04 24
1163.12 21
1163.20 19
1163.28 16
1163.35 14
1163.43 11
1163.51 9
1163.59 7
1163.67 5
1163.74 3
1163.82 2
1163.90 0
1163.98 0
1164.06 0
1164.14 0
1164.21 0
1164.29 0
1164.37 0
1164.45 1
1164.53 3
1164.61 5
1164.68 7
1164.76 9
1164.84 12
1164.92 14
1165.00 16
1165.07 18
1165.15 20
1165.23 21
1165.31 21
1165.39 22
1165.47 22
1165.54 22
1165.62 22
1165.70 21
1165.78 21
1165.86 20
1165.94 18
1166.01 17
1166.09 16
1166.17 15
1166.25 15
1166.33 15
1166.41 16
1166.48 17
1166.56 19
1166.64 20
1166.72 21
1166.80 22
1166.88 22
1166.95 22
1167.03 23
1167.11 23
1167.19 23
1167.27 23
1167.35 23
1167.42 22
1167.50 20
1167.58 18
1167.66 16
1167.74 14
1167.82 12
1167.89 12
1167.97 11
1168.05 11
1168.13 11
1168.21 11
1168.29 12
1168.36 12
1168.44 13
1168.52 13
1168.60 13
1168.68 13
1168.76 13
1168.83 12
1168.91 11
1168.99 10
1169.07 9
1169.15 9
1169.23 9
1169.30 9
1169.38 11
1169.46 12
1169.54 13
1169.62 14
1169.70 15
1169.77 15
1169.85 14
1169.93 14
1170.01 14
1170.09 14
1170.17 16
1170.25 18
1170.32 21
1170.40 24
1170.48 27
1170.56 29
1170.64 30
1170.72 30
1170.79 29
1170.87 28
1170.95 27
1171.03 26
1171.11 24
1171.19 23
1171.27 22
1171.34 21
1171.42 21
1171.50 21
1171.58 21
1171.66 22
1171.74 22
1171.81 22
1171.89 21
1171.97 19
1172.05 17
1172.13 14
1172.21 11
1172.29 8
1172.36 6
1172.44 4
1172.52 2
1172.60 2
1172.68 2
1172.76 3
1172.83 5
1172.91 7
1172.99 10
1173.07 13
1173.15 15
1173.23 16
1173.31 17
1173.38 17
1173.46 16
1173.54 14
1173.62 12
1173.70 11
1173.78 9
1173.86 8
1173.93 8
1174.01 8
1174.09 8
1174.17 10
1174.25 11
1174.33 13
1174.41 14
1174.48 16
1174.56 17
1174.64 18
1174.72 18
1174.80 18
1174.88 18
1174.96 18
1175.03 18
1175.11 18
1175.19 18
1175.27 18
1175.35 19
1175.43 20
1175.51 20
1175.58 20
1175.66 20
1175.74 20
1175.82 21
1175.90 21
1175.98 22
1176.06 24
1176.13 25
1176.21 27
1176.29 28
1176.37 28
1176.45 28
1176.53 27
1176.61 25
1176.69 24
1176.76 22
1176.84 20
1176.92 19
1177.00 18
1177.08 17
1177.16 17
1177.24 16
1177.31 16
1177.39 16
1177.47 17
1177.55 18
1177.63 20
1177.71 22
1177.79 24
1177.87 25
1177.94 26
1178.02 26
1178.10 25
1178.18 23
1178.26 21
1178.34 19
1178.42 17
1178.49 15
1178.57 14
1178.65 14
1178.73 13
1178.81 13
1178.89 13
1178.97 13
1179.05 12
1179.12 11
1179.20 10
1179.28 8
1179.36 7
1179.44 5
1179.52 3
1179.60 2
1179.68 1
1179.75 2
1179.83 3
1179.91 4
1179.99 6
1180.07 8
1180.15 9
1180.23 10
1180.31 10
1180.38 10
1180.46 9
1180.54 9
1180.62 8
1180.70 8
1180.78 8
1180.86 7
1180.94 7
1181.01 8
1181.09 9
1181.17 10
1181.25 12
1181.33 14
1181.41 15
1181.49 16
1181.57 16
1181.65 16
1181.72 15
1181.80 14
1181.88 13
1181.96 12
1182.04 11
1182.12 11
1182.20 11
1182.28 10
1182.35 10
1182.43 10
1182.51 10
1182.59 10
1182.67 10
1182.75 10
1182.83 9
1182.91 9
1182.99 8
1183.06 8
1183.14 9
1183.22 9
1183.30 10
1183.38 10
1183.46 11
1183.54 11
1183.62 10
1183.70 9
1183.77 7
1183.85 6
1183.93 4
1184.01 3
1184.09 3
1184.17 3
1184.25 4
1184.33 5
1184.41 6
1184.48 6
1184.56 6
1184.64 6
1184.72 5
1184.80 4
1184.88 3
1184.96 2
1185.04 2
1185.12 2
1185.19 3
1185.27 4
1185.35 5
1185.43 6
1185.51 7
1185.59 7
1185.67 7
1185.75 6
1185.83 4
1185.90 3
1185.98 2
1186.06 2
1186.14 3
1186.22 4
1186.30 6
1186.38 8
1186.46 11
1186.54 13
1186.62 15
1186.69 17
1186.77 19
1186.85 20
1186.93 21
1187.01 21
1187.09 21
1187.17 22
1187.25 22
1187.33 22
1187.41 22
1187.48 22
1187.56 22
1187.64 22
1187.72 22
1187.80 22
1187.88 22
1187.96 22
1188.04 23
1188.12 23
1188.20 24
1188.27 25
1188.35 25
1188.43 24
1188.51 23
1188.59 21
1188.67 19
1188.75 16
1188.83 14
1188.91 11
1188.99 10
1189.07 9
1189.14 8
1189.22 8
1189.30 9
1189.38 9
1189.46 10
1189.54 11
1189.62 11
1189.70 11
1189.78 11
1189.86 10
1189.93 8
1190.01 6
1190.09 4
1190.17 1
1190.25 0
1190.33 0
1190.41 0
1190.49 0
1190.57 0
1190.65 2
1190.73 6
1190.81 9
1190.88 13
1190.96 16
1191.04 19
1191.12 21
1191.20 22
1191.28 23
1191.36 23
1191.44 23
1191.52 22
1191.60 22
1191.68 21
1191.75 21
1191.83 20
1191.91 20
1191.99 20
1192.07 20
1192.15 21
1192.23 22
1192.31 24
1192.39 26
1192.47 28
1192.55 30
1192.63 33
1192.70 34
1192.78 35
1192.86 35
1192.94 35
1193.02 35
1193.10 34
1193.18 33
1193.26 32
1193.34 31
1193.42 30
1193.50 29
1193.58 28
1193.65 28
1193.73 28
1193.81 28
1193.89 29
1193.97 31
1194.05 32
1194.13 33
1194.21 34
1194.29 34
1194.37 34
1194.45 33
1194.53 32
1194.61 30
1194.68 28
1194.76 25
1194.84 23
1194.92 22
1195.00 21
1195.08 21
1195.16 21
1195.24 22
1195.32 23
1195.40 23
1195.48 24
1195.56 24
1195.64 24
1195.72 23
1195.79 23
1195.87 22
1195.95 20
1196.03 19
1196.11 17
1196.19 15
1196.27 14
1196.35 12
1196.43 11
1196.51 10
1196.59 9
1196.67 8
1196.75 7
1196.83 6
1196.90 5
1196.98 3
1197.06 2
1197.14 1
1197.22 0
1197.30 0
1197.38 0
1197.46 1
1197.54 2
1197.62 3
1197.70 3
1197.78 3
1197.86 2
1197.94 1
1198.02 0
1198.09 0
1198.17 0
1198.25 0
1198.33 0
1198.41 0
1198.49 0
1198.57 1
1198.65 2
1198.73 3
1198.81 4
1198.89 4
1198.97 3
1199.05 2
1199.13 2
1199.21 2
1199.29 2
1199.36 3
1199.44 4
1199.52 5
1199.60 7
1199.68 8
1199.76 8
1199.84 8
1199.92 8
1200.00 7
1200.08 7
1200.16 6
1200.24 5
1200.32 4
1200.40 5
1200.48 6
1200.56 7
1200.64 10
1200.72 13
1200.79 15
1200.87 18
1200.95 19
1201.03 19
1201.11 18
1201.19 17
1201.27 15
1201.35 14
1201.43 13
1201.51 13
1201.59 14
1201.67 14
1201.75 14
1201.83 13
1201.91 12
1201.99 11
1202.07 10
1202.15 9
1202.23 8
1202.30 7
1202.38 7
1202.46 7
1202.54 8
1202.62 8
1202.70 9
1202.78 10
1202.86 11
1202.94 12
1203.02 13
1203.10 15
1203.18 17
1203.26 19
1203.34 20
1203.42 22
1203.50 22
1203.58 22
1203.66 22
1203.74 20
1203.82 19
1203.90 18
1203.97 17
1204.05 16
1204.13 16
1204.21 16
1204.29 16
1204.37 16
1204.45 16
1204.53 16
1204.61 17
1204.69 19
1204.77 21
1204.85 23
1204.93 25
1205.01 27
1205.09 28
1205.17 29
1205.25 29
1205.33 29
1205.41 28
1205.49 28
1205.57 27
1205.65 26
1205.73 26
1205.81 25
1205.88 24
1205.96 22
1206.04 21
1206.12 19
1206.20 18
1206.28 17
1206.36 16
1206.44 15
1206.52 15
1206.60 15
1206.68 16
1206.76 17
1206.84 19
1206.92 22
1207.00 26
1207.08 29
1207.16 32
1207.24 33
1207.32 34
1207.40 32
1207.48 30
1207.56 26
1207.64 22
1207.72 18
1207.80 15
1207.88 13
1207.96 12
1208.04 12
1208.11 12
1208.19 13
1208.27 13
1208.35 14
1208.43 14
1208.51 14
1208.59 14
1208.67 14
1208.75 13
1208.83 13
1208.91 13
1208.99 13
1209.07 13
1209.15 13
1209.23 14
1209.31 15
1209.39 16
1209.47 17
1209.55 18
1209.63 18
1209.71 18
1209.79 17
1209.87 15
1209.95 13
1210.03 10
1210.11 8
1210.19 6
1210.27 5
1210.35 4
1210.43 4
1210.51 4
1210.59 5
1210.67 5
1210.75 5
1210.83 5
1210.91 4
1210.99 4
1211.07 4
1211.15 4
1211.22 5
1211.30 5
1211.38 6
1211.46 6
1211.54 6
1211.62 6
1211.70 5
1211.78 5
1211.86 5
1211.94 5
1212.02 5
1212.10 5
1212.18 6
1212.26 6
1212.34 7
1212.42 8
1212.50 9
1212.58 11
1212.66 13
1212.74 15
1212.82 17
1212.90 18
1212.98 19
1213.06 19
1213.14 19
1213.22 20
1213.30 21
1213.38 22
1213.46 23
1213.54 24
1213.62 24
1213.70 23
1213.78 21
1213.86 19
1213.94 16
1214.02 14
1214.10 12
1214.18 12
1214.26 11
1214.34 11
1214.42 12
1214.50 12
1214.58 13
1214.66 14
1214.74 16
1214.82 17
1214.90 19
1214.98 20
1215.06 22
1215.14 23
1215.22 24
1215.30 24
1215.38 26
1215.46 27
1215.54 30
1215.62 34
1215.70 38
1215.78 43
1215.86 47
1215.94 50
1216.02 51
1216.10 51
1216.18 50
1216.26 48
1216.34 46
1216.42 44
1216.50 43
1216.58 44
1216.66 45
1216.74 47
1216.82 49
1216.90 52
1216.98 55
1217.06 57
1217.14 58
1217.22 58
1217.30 58
1217.38 56
1217.46 54
1217.54 51
1217.62 48
1217.70 45
1217.78 42
1217.86 40
1217.94 38
1218.02 37
1218.10 36
1218.18 36
1218.26 35
1218.34 33
1218.42 30
1218.50 27
1218.58 23
1218.66 18
1218.74 13
1218.82 9
1218.90 6
1218.98 3
1219.06 2
1219.14 1
1219.22 1
1219.30 0
1219.38 0
1219.46 0
1219.54 0
1219.62 0
1219.70 0
1219.78 0
1219.86 0
1219.94 0
1220.02 1
1220.10 2
1220.18 3
1220.26 5
1220.34 7
1220.42 10
1220.50 13
1220.58 16
1220.66 19
1220.74 21
1220.82 22
1220.90 24
1220.98 25
1221.06 27
1221.14 30
1221.22 33
1221.30 36
1221.38 39
1221.46 41
1221.54 43
1221.62 44
1221.70 44
1221.78 45
1221.86 45
1221.94 45
1222.02 44
1222.10 43
1222.18 42
1222.26 40
1222.34 38
1222.42 35
1222.50 33
1222.58 31
1222.66 29
1222.74 28
1222.82 27
1222.90 27
1222.98 28
1223.06 29
1223.14 31
1223.22 32
1223.30 34
1223.38 36
1223.46 36
1223.54 36
1223.62 35
1223.70 32
1223.78 29
1223.86 26
1223.94 23
1224.03 20
1224.11 19
1224.19 18
1224.27 18
1224.35 17
1224.43 15
1224.51 13
1224.59 11
1224.67 9
1224.75 7
1224.83 6
1224.91 5
1224.99 5
1225.07 5
1225.15 5
1225.23 5
1225.31 5
1225.39 5
1225.47 5
1225.55 6
1225.63 8
1225.71 10
1225.79 13
1225.87 16
1225.95 19
1226.03 22
1226.11 25
1226.19 28
1226.27 32
1226.35 35
1226.43 39
1226.51 42
1226.59 45
1226.67 48
1226.75 49
1226.83 50
1226.91 49
1226.99 47
1227.08 45
1227.16 41
1227.24 37
1227.32 34
1227.40 31
1227.48 28
1227.56 27
1227.64 27
1227.72 27
1227.80 28
1227.88 29
1227.96 30
1228.04 31
1228.12 32
1228.20 32
1228.28 32
1228.36 31
1228.44 30
1228.52 28
1228.60 26
1228.68 25
1228.76 24
1228.84 25
1228.92 27
1229.00 30
1229.08 34
1229.16 37
1229.24 40
1229.32 41
1229.41 40
1229.49 39
1229.57 37
1229.65 35
1229.73 33
1229.81 32
1229.89 31
1229.97 31
1230.05 31
1230.13 30
1230.21 29
1230.29 28
1230.37 27
1230.45 27
1230.53 27
1230.61 27
1230.69 27
1230.77 28
1230.85 28
1230.93 29
1231.01 29
1231.09 29
1231.17 30
1231.25 31
1231.34 31
1231.42 31
1231.50 31
1231.58 30
1231.66 29
1231.74 27
1231.82 24
1231.90 22
1231.98 21
1232.06 20
1232.14 20
1232.22 20
1232.30 21
1232.38 22
1232.46 22
1232.54 23
1232.62 23
1232.70 22
1232.78 21
1232.86 19
1232.94 17
1233.03 14
1233.11 12
1233.19 10
1233.27 9
1233.35 9
1233.43 9
1233.51 10
1233.59 10
1233.67 11
1233.75 12
1233.83 14
1233.91 16
1233.99 19
1234.07 23
1234.15 28
1234.23 33
1234.31 38
1234.39 41
1234.47 43
1234.56 43
1234.64 41
1234.72 38
1234.80 35
1234.88 30
1234.96 27
1235.04 24
1235.12 22
1235.20 20
1235.28 20
1235.36 19
1235.44 19
1235.52 19
1235.60 18
1235.68 17
1235.76 16
1235.84 16
1235.93 16
1236.01 17
1236.09 18
1236.17 19
1236.25 19
1236.33 19
1236.41 19
1236.49 18
1236.57 18
1236.65 18
1236.73 18
1236.81 18
1236.89 18
1236.97 16
1237.05 15
1237.13 12
1237.22 10
1237.30 9
1237.38 9
1237.46 10
1237.54 12
1237.62 15
1237.70 18
1237.78 22
1237.86 24
1237.94 27
1238.02 28
1238.10 29
1238.18 30
1238.26 29
1238.34 28
1238.43 27
1238.51 25
1238.59 24
1238.67 23
1238.75 23
1238.83 24
1238.91 26
1238.99 27
1239.07 29
1239.15 31
1239.23 32
1239.31 32
1239.39 32
1239.47 31
1239.56 30
1239.64 29
1239.72 28
1239.80 27
1239.88 26
1239.96 26
1240.04 26
1240.12 27
1240.20 27
1240.28 26
1240.36 25
1240.44 23
1240.52 20
1240.60 18
1240.69 17
1240.77 17
1240.85 17
1240.93 19
1241.01 21
1241.09 23
1241.17 25
1241.25 27
1241.33 29
1241.41 30
1241.49 31
1241.57 32
1241.65 32
1241.74 33
1241.82 34
1241.90 35
1241.98 36
1242.06 36
1242.14 37
1242.22 37
1242.30 36
1242.38 34
1242.46 32
1242.54 28
1242.62 24
1242.71 21
1242.79 17
1242.87 15
1242.95 15
1243.03 15
1243.11 16
1243.19 18
1243.27 20
1243.35 21
1243.43 21
1243.51 20
1243.59 19
1243.68 18
1243.76 18
1243.84 18
1243.92 18
1244.00 19
1244.08 19
1244.16 20
1244.24 20
1244.32 19
1244.40 19
1244.48 19
1244.56 19
1244.65 20
1244.73 22
1244.81 23
1244.89 25
1244.97 27
1245.05 28
1245.13 29
1245.21 31
1245.29 33
1245.37 35
1245.45 38
1245.54 40
1245.62 42
1245.70 42
1245.78 41
1245.86 38
1245.94 34
1246.02 30
1246.10 25
1246.18 21
1246.26 18
1246.34 17
1246.43 18
1246.51 20
1246.59 23
1246.67 27
1246.75 31
1246.83 35
1246.91 38
1246.99 41
1247.07 42
1247.15 43
1247.24 43
1247.32 42
1247.40 41
1247.48 40
1247.56 39
1247.64 38
1247.72 37
1247.80 37
1247.88 37
1247.96 37
1248.05 37
1248.13 37
1248.21 37
1248.29 36
1248.37 35
1248.45 34
1248.53 32
1248.61 31
1248.69 31
1248.77 31
1248.86 31
1248.94 32
1249.02 33
1249.10 33
1249.18 34
1249.26 35
1249.34 36
1249.42 36
1249.50 37
1249.58 38
1249.67 39
1249.75 41
1249.83 42
1249.91 44
1249.99 45
1250.07 46
1250.15 45
1250.23 43
1250.31 40
1250.40 35
1250.48 31
1250.56 27
1250.64 24
1250.72 22
1250.80 23
1250.88 24
1250.96 26
1251.04 28
1251.12 30
1251.21 30
1251.29 29
1251.37 27
1251.45 24
1251.53 22
1251.61 20
1251.69 18
1251.77 17
1251.85 17
1251.94 18
1252.02 18
1252.10 18
1252.18 18
1252.26 16
1252.34 14
1252.42 12
1252.50 9
1252.59 6
1252.67 4
1252.75 2
1252.83 0
1252.91 0
1252.99 0
1253.07 0
1253.15 0
1253.23 0
1253.32 0
1253.40 0
1253.48 0
1253.56 0
1253.64 0
1253.72 1
1253.80 2
1253.88 3
1253.96 5
1254.05 7
1254.13 10
1254.21 12
1254.29 15
1254.37 17
1254.45 19
1254.53 21
1254.61 23
1254.70 24
1254.78 25
1254.86 25
1254.94 25
1255.02 24
1255.10 24
1255.18 23
1255.26 22
1255.35 21
1255.43 20
1255.51 19
1255.59 18
1255.67 18
1255.75 18
1255.83 18
1255.91 19
1256.00 19
1256.08 20
1256.16 20
1256.24 20
1256.32 19
1256.40 18
1256.48 17
1256.56 15
1256.65 15
1256.73 15
1256.81 17
1256.89 19
1256.97 22
1257.05 25
1257.13 29
1257.21 31
1257.30 33
1257.38 34
1257.46 34
1257.54 34
1257.62 32
1257.70 30
1257.78 27
1257.86 24
1257.95 21
1258.03 18
1258.11 16
1258.19 15
1258.27 15
1258.35 16
1258.43 18
1258.52 21
1258.60 25
1258.68 28
1258.76 31
1258.84 34
1258.92 36
1259.00 36
1259.08 35
1259.17 33
1259.25 30
1259.33 27
1259.41 25
1259.49 24
1259.57 25
1259.65 28
1259.74 32
1259.82 35
1259.90 38
1259.98 39
1260.06 38
1260.14 36
1260.22 32
1260.31 27
1260.39 23
1260.47 19
1260.55 17
1260.63 15
1260.71 14
1260.79 14
1260.88 14
1260.96 14
1261.04 14
1261.12 14
1261.20 14
1261.28 14
1261.36 15
1261.45 16
1261.53 19
1261.61 22
1261.69 26
1261.77 31
1261.85 35
1261.93 39
1262.02 43
1262.10 47
1262.18 50
1262.26 53
1262.34 55
1262.42 58
1262.50 60
1262.59 62
1262.67 64
1262.75 66
1262.83 68
1262.91 71
1262.99 74
1263.07 77
1263.16 80
1263.24 84
1263.32 88
1263.40 91
1263.48 93
1263.56 95
1263.64 96
1263.73 95
1263.81 94
1263.89 91
1263.97 88
1264.05 83
1264.13 79
1264.22 75
1264.30 71
1264.38 69
1264.46 68
1264.54 68
1264.62 69
1264.70 70
1264.79 71
1264.87 72
1264.95 71
1265.03 70
1265.11 67
1265.19 64
1265.28 59
1265.36 54
1265.44 48
1265.52 42
1265.60 35
1265.68 29
1265.76 24
1265.85 21
1265.93 19
1266.01 19
1266.09 21
1266.17 25
1266.25 28
1266.34 31
1266.42 33
1266.50 33
1266.58 32
1266.66 31
1266.74 29
1266.83 27
1266.91 26
1266.99 25
1267.07 25
1267.15 25
1267.23 26
1267.32 26
1267.40 27
1267.48 28
1267.56 29
1267.64 30
1267.72 32
1267.80 33
1267.89 35
1267.97 35
1268.05 36
1268.13 36
1268.21 35
1268.29 34
1268.38 32
1268.46 30
1268.54 27
1268.62 25
1268.70 22
1268.78 20
1268.87 19
1268.95 18
1269.03 18
1269.11 19
1269.19 21
1269.27 25
1269.36 29
1269.44 35
1269.52 40
1269.60 45
1269.68 49
1269.76 50
1269.85 49
1269.93 47
1270.01 43
1270.09 39
1270.17 34
1270.26 30
1270.34 26
1270.42 23
1270.50 20
1270.58 17
1270.66 14
1270.75 11
1270.83 8
1270.91 6
1270.99 5
1271.07 4
1271.15 4
1271.24 4
1271.32 5
1271.40 6
1271.48 7
1271.56 7
1271.64 8
1271.73 9
1271.81 10
1271.89 11
1271.97 12
1272.05 14
1272.14 14
1272.22 14
1272.30 13
1272.38 10
1272.46 8
1272.54 5
1272.63 2
1272.71 1
1272.79 0
1272.87 0
1272.95 0
1273.03 0
1273.12 0
1273.20 0
1273.28 0
1273.36 0
1273.44 0
1273.53 0
1273.61 2
1273.69 7
1273.77 12
1273.85 18
1273.93 23
1274.02 26
1274.10 26
1274.18 24
1274.26 21
1274.34 16
1274.43 12
1274.51 8
1274.59 6
1274.67 6
1274.75 7
1274.84 8
1274.92 9
1275.00 10
1275.08 11
1275.16 12
1275.24 14
1275.33 16
1275.41 19
1275.49 21
1275.57 22
1275.65 21
1275.74 19
1275.82 15
1275.90 11
1275.98 8
1276.06 7
1276.15 8
1276.23 10
1276.31 13
1276.39 16
1276.47 18
1276.55 19
1276.64 18
1276.72 16
1276.80 15
1276.88 13
1276.96 13
1277.05 13
1277.13 15
1277.21 16
1277.29 18
1277.37 19
1277.46 20
1277.54 21
1277.62 22
1277.70 23
1277.78 23
1277.87 24
1277.95 25
1278.03 25
1278.11 23
1278.19 21
1278.28 19
1278.36 15
1278.44 12
1278.52 8
1278.60 5
1278.69 3
1278.77 1
1278.85 1
1278.93 2
1279.01 4
1279.10 7
1279.18 10
1279.26 13
1279.34 15
1279.42 17
1279.51 18
1279.59 19
1279.67 19
1279.75 20
1279.83 20
1279.92 21
1280.00 21
1280.08 22
1280.16 22
1280.24 23
1280.33 25
1280.41 26
1280.49 28
1280.57 30
1280.65 31
1280.74 32
1280.82 32
1280.90 32
1280.98 31
1281.06 30
1281.15 29
1281.23 28
1281.31 29
1281.39 31
1281.47 33
1281.56 36
1281.64 38
1281.72 41
1281.80 42
1281.88 41
1281.97 39
1282.05 35
1282.13 32
1282.21 28
1282.30 26
1282.38 25
1282.46 25
1282.54 27
1282.62 30
1282.71 33
1282.79 35
1282.87 36
1282.95 37
1283.03 37
1283.12 37
1283.20 37
1283.28 37
1283.36 38
1283.44 39
1283.53 39
1283.61 40
1283.69 40
1283.77 40
1283.86 39
1283.94 39
1284.02 40
1284.10 42
1284.18 44
1284.27 47
1284.35 49
1284.43 52
1284.51 53
1284.60 54
1284.68 54
1284.76 52
1284.84 51
1284.92 50
1285.01 50
1285.09 51
1285.17 53
1285.25 56
1285.33 59
1285.42 61
1285.50 62
1285.58 61
1285.66 59
1285.75 56
1285.83 53
1285.91 49
1285.99 46
1286.07 44
1286.16 43
1286.24 42
1286.32 41
1286.40 41
1286.49 40
1286.57 39
1286.65 37
1286.73 35
1286.81 33
1286.90 31
1286.98 29
1287.06 27
1287.14 26
1287.23 25
1287.31 24
1287.39 23
1287.47 22
1287.56 20
1287.64 17
1287.72 15
1287.80 13
1287.88 11
1287.97 10
1288.05 10
1288.13 11
1288.21 13
1288.30 16
1288.38 19
1288.46 21
1288.54 23
1288.62 23
1288.71 23
1288.79 21
1288.87 19
1288.95 18
1289.04 16
1289.12 14
1289.20 14
1289.28 13
1289.37 13
1289.45 13
1289.53 13
1289.61 13
1289.69 12
1289.78 11
1289.86 9
1289.94 6
1290.02 3
1290.11 0
1290.19 0
1290.27 0
1290.35 0
1290.44 0
1290.52 0
1290.60 0
1290.68 0
1290.77 3
1290.85 7
1290.93 10
1291.01 12
1291.10 13
1291.18 13
1291.26 13
1291.34 12
1291.42 11
1291.51 10
1291.59 10
1291.67 9
1291.75 9
1291.84 9
1291.92 9
1292.00 10
1292.08 11
1292.17 14
1292.25 17
1292.33 20
1292.41 23
1292.50 25
1292.58 27
1292.66 28
1292.74 28
1292.83 28
1292.91 28
1292.99 29
1293.07 30
1293.16 32
1293.24 35
1293.32 37
1293.40 39
1293.49 40
1293.57 40
1293.65 38
1293.73 35
1293.82 32
1293.90 29
1293.98 27
1294.06 26
1294.14 26
1294.23 27
1294.31 28
1294.39 29
1294.47 30
1294.56 30
1294.64 30
1294.72 30
1294.80 29
1294.89 28
1294.97 26
1295.05 24
1295.13 22
1295.22 20
1295.30 18
1295.38 16
1295.46 16
1295.55 17
1295.63 20
1295.71 23
1295.80 27
1295.88 31
1295.96 34
1296.04 36
1296.13 35
1296.21 33
1296.29 30
1296.37 26
1296.46 22
1296.54 19
1296.62 17
1296.70 16
1296.79 15
1296.87 15
1296.95 15
1297.03 15
1297.12 15
1297.20 14
1297.28 12
1297.36 11
1297.45 9
1297.53 7
1297.61 6
1297.69 4
1297.78 4
1297.86 4
1297.94 5
1298.02 6
1298.11 8
1298.19 11
1298.27 13
1298.35 14
1298.44 15
1298.52 15
1298.60 15
1298.69 14
1298.77 13
1298.85 11
1298.93 9
1299.02 7
1299.10 5
1299.18 3
1299.26 2
1299.35 1
1299.43 0
1299.51 0
1299.59 0
1299.68 0
1299.76 0
1299.84 0
1299.92 0
1300.01 0
1300.09 0
1300.17 0
1300.26 0
1300.34 2
1300.42 6
1300.50 9
1300.59 12
1300.67 15
1300.75 17
1300.83 18
1300.92 19
1301.00 19
1301.08 20
1301.17 20
1301.25 20
1301.33 20
1301.41 21
1301.50 21
1301.58 23
1301.66 25
1301.74 28
1301.83 33
1301.91 39
1301.99 45
1302.08 52
1302.16 58
1302.24 65
1302.32 70
1302.41 73
1302.49 75
1302.57 74
1302.65 72
1302.74 69
1302.82 65
1302.90 61
1302.99 58
1303.07 55
1303.15 53
1303.23 52
1303.32 52
1303.40 51
1303.48 50
1303.56 49
1303.65 47
1303.73 46
1303.81 44
1303.90 43
1303.98 43
1304.06 44
1304.14 46
1304.23 48
1304.31 50
1304.39 50
1304.48 48
1304.56 44
1304.64 39
1304.72 32
1304.81 26
1304.89 21
1304.97 18
1305.06 17
1305.14 20
1305.22 25
1305.30 32
1305.39 39
1305.47 46
1305.55 50
1305.63 51
1305.72 50
1305.80 46
1305.88 40
1305.97 34
1306.05 28
1306.13 22
1306.21 19
1306.30 17
1306.38 17
1306.46 19
1306.55 22
1306.63 26
1306.71 29
1306.79 32
1306.88 34
1306.96 35
1307.04 33
1307.13 30
1307.21 26
1307.29 22
1307.38 18
1307.46 14
1307.54 12
1307.62 11
1307.71 11
1307.79 12
1307.87 13
1307.96 14
1308.04 14
1308.12 14
1308.20 14
1308.29 14
1308.37 14
1308.45 14
1308.54 16
1308.62 18
1308.70 20
1308.78 23
1308.87 26
1308.95 29
1309.03 30
1309.12 31
1309.20 32
1309.28 33
1309.37 34
1309.45 36
1309.53 38
1309.61 40
1309.70 41
1309.78 42
1309.86 43
1309.95 43
1310.03 43
1310.11 44
1310.20 45
1310.28 45
1310.36 46
1310.44 46
1310.53 47
1310.61 46
1310.69 47
1310.78 47
1310.86 47
1310.94 47
1311.03 47
1311.11 47
1311.19 46
1311.27 45
1311.36 43
1311.44 42
1311.52 43
1311.61 44
1311.69 46
1311.77 48
1311.86 50
1311.94 52
1312.02 54
1312.10 54
1312.19 54
1312.27 53
1312.35 52
1312.44 50
1312.52 49
1312.60 47
1312.69 46
1312.77 45
1312.85 43
1312.94 41
1313.02 39
1313.10 36
1313.18 34
1313.27 31
1313.35 28
1313.43 26
1313.52 25
1313.60 24
1313.68 25
1313.77 26
1313.85 28
1313.93 30
1314.02 32
1314.10 35
1314.18 37
1314.26 38
1314.35 38
1314.43 37
1314.51 34
1314.60 31
1314.68 27
1314.76 23
1314.85 21
1314.93 20
1315.01 20
1315.10 21
1315.18 23
1315.26 24
1315.35 24
1315.43 23
1315.51 21
1315.60 19
1315.68 17
1315.76 16
1315.84 17
1315.93 20
1316.01 23
1316.09 27
1316.18 30
1316.26 33
1316.34 35
1316.43 36
1316.51 36
1316.59 35
1316.68 34
1316.76 34
1316.84 33
1316.93 33
1317.01 32
1317.09 32
1317.18 31
1317.26 30
1317.34 28
1317.43 26
1317.51 25
1317.59 23
1317.67 22
1317.76 21
1317.84 21
1317.92 21
1318.01 22
1318.09 23
1318.17 23
1318.26 23
1318.34 24
1318.42 24
1318.51 24
1318.59 25
1318.67 27
1318.76 29
1318.84 33
1318.92 37
1319.01 42
1319.09 46
1319.17 51
1319.26 55
1319.34 57
1319.42 59
1319.51 59
1319.59 58
1319.67 56
1319.76 54
1319.84 51
1319.92 47
1320.01 43
1320.09 38
1320.17 33
1320.26 29
1320.34 24
1320.42 20
1320.51 17
1320.59 14
1320.67 11
1320.76 8
1320.84 6
1320.92 4
1321.01 3
1321.09 2
1321.17 1
1321.26 3
1321.34 6
1321.42 11
1321.51 17
1321.59 25
1321.67 32
1321.76 38
1321.84 43
1321.92 45
1322.01 45
1322.09 43
1322.17 41
1322.26 40
1322.34 39
1322.42 40
1322.51 41
1322.59 44
1322.67 46
1322.76 49
1322.84 50
1322.92 51
1323.01 50
1323.09 48
1323.17 45
1323.26 41
1323.34 36
1323.42 33
1323.51 30
1323.59 28
1323.67 27
1323.76 28
1323.84 30
1323.92 32
1324.01 34
1324.09 36
1324.17 37
1324.26 36
1324.34 33
1324.42 29
1324.51 24
1324.59 20
1324.68 16
1324.76 15
1324.84 15
1324.93 17
1325.01 21
1325.09 25
1325.18 29
1325.26 31
1325.34 32
1325.43 31
1325.51 29
1325.59 25
1325.68 22
1325.76 21
1325.84 20
1325.93 22
1326.01 25
1326.09 28
1326.18 31
1326.26 33
1326.34 33
1326.43 31
1326.51 28
1326.59 25
1326.68 21
1326.76 19
1326.85 18
1326.93 18
1327.01 19
1327.10 21
1327.18 24
1327.26 27
1327.35 30
1327.43 34
1327.51 39
1327.60 43
1327.68 47
1327.76 51
1327.85 53
1327.93 54
1328.01 54
1328.10 51
1328.18 48
1328.27 45
1328.35 42
1328.43 40
1328.52 39
1328.60 38
1328.68 39
1328.77 40
1328.85 41
1328.93 43
1329.02 45
1329.10 47
1329.18 49
1329.27 49
1329.35 49
1329.44 48
1329.52 47
1329.60 46
1329.69 45
1329.77 46
1329.85 47
1329.94 48
1330.02 49
1330.10 49
1330.19 48
1330.27 46
1330.36 43
1330.44 40
1330.52 38
1330.61 38
1330.69 39
1330.77 41
1330.86 44
1330.94 46
1331.02 48
1331.11 48
1331.19 46
1331.28 43
1331.36 40
1331.44 36
1331.53 33
1331.61 30
1331.69 28
1331.78 25
1331.86 23
1331.94 21
1332.03 19
1332.11 17
1332.20 15
1332.28 13
1332.36 11
1332.45 9
1332.53 7
1332.61 6
1332.70 5
1332.78 5
1332.87 5
1332.95 6
1333.03 7
1333.12 8
1333.20 8
1333.28 8
1333.37 7
1333.45 5
1333.54 3
1333.62 2
1333.70 0
1333.79 0
1333.87 0
1333.95 0
1334.04 0
1334.12 0
1334.20 0
1334.29 0
1334.37 0
1334.46 0
1334.54 0
1334.62 1
1334.71 3
1334.79 6
1334.88 10
1334.96 15
1335.04 18
1335.13 22
1335.21 24
1335.29 24
1335.38 23
1335.46 21
1335.55 19
1335.63 17
1335.71 15
1335.80 15
1335.88 15
1335.96 15
1336.05 14
1336.13 14
1336.22 13
1336.30 12
1336.38 12
1336.47 12
1336.55 13
1336.63 14
1336.72 15
1336.80 15
1336.89 15
1336.97 14
1337.05 13
1337.14 13
1337.22 13
1337.31 14
1337.39 16
1337.47 18
1337.56 21
1337.64 23
1337.72 26
1337.81 29
1337.89 32
1337.98 36
1338.06 39
1338.14 41
1338.23 43
1338.31 43
1338.40 42
1338.48 40
1338.56 36
1338.65 32
1338.73 28
1338.81 24
1338.90 21
1338.98 20
1339.07 20
1339.15 21
1339.23 24
1339.32 26
1339.40 28
1339.49 29
1339.57 29
1339.65 29
1339.74 27
1339.82 25
1339.91 22
1339.99 20
1340.07 17
1340.16 15
1340.24 14
1340.33 13
1340.41 12
1340.49 13
1340.58 14
1340.66 17
1340.75 19
1340.83 23
1340.91 27
1341.00 30
1341.08 33
1341.16 35
1341.25 36
1341.33 36
1341.42 35
1341.50 34
1341.58 33
1341.67 33
1341.75 32
1341.84 32
1341.92 31
1342.00 30
1342.09 29
1342.17 28
1342.26 27
1342.34 26
1342.42 27
1342.51 28
1342.59 30
1342.68 33
1342.76 37
1342.84 40
1342.93 43
1343.01 45
1343.10 44
1343.18 43
1343.26 39
1343.35 35
1343.43 30
1343.52 25
1343.60 19
1343.68 14
1343.77 10
1343.85 8
1343.94 6
1344.02 7
1344.11 9
1344.19 13
1344.27 18
1344.36 22
1344.44 25
1344.53 27
1344.61 28
1344.69 27
1344.78 26
1344.86 25
1344.95 25
1345.03 27
1345.11 29
1345.20 32
1345.28 36
1345.37 38
1345.45 40
1345.53 40
1345.62 38
1345.70 35
1345.79 32
1345.87 29
1345.96 26
1346.04 25
1346.12 24
1346.21 24
1346.29 25
1346.38 27
1346.46 30
1346.54 34
1346.63 39
1346.71 45
1346.80 52
1346.88 59
1346.96 65
1347.05 70
1347.13 74
1347.22 75
1347.30 75
1347.39 73
1347.47 71
1347.55 67
1347.64 64
1347.72 61
1347.81 57
1347.89 54
1347.97 51
1348.06 47
1348.14 44
1348.23 41
1348.31 38
1348.40 35
1348.48 32
1348.56 30
1348.65 27
1348.73 25
1348.82 22
1348.90 19
1348.98 17
1349.07 15
1349.15 14
1349.24 13
1349.32 13
1349.41 12
1349.49 12
1349.57 12
1349.66 12
1349.74 13
1349.83 13
1349.91 13
1350.00 13
1350.08 12
1350.16 12
1350.25 11
1350.33 11
1350.42 11
1350.50 12
1350.59 13
1350.67 15
1350.75 17
1350.84 20
1350.92 23
1351.01 26
1351.09 29
1351.18 32
1351.26 34
1351.34 36
1351.43 37
1351.51 37
1351.60 37
1351.68 36
1351.77 37
1351.85 38
1351.93 40
1352.02 42
1352.10 45
1352.19 47
1352.27 48
1352.36 49
1352.44 48
1352.52 46
1352.61 44
1352.69 42
1352.78 39
1352.86 37
1352.95 35
1353.03 34
1353.11 34
1353.20 35
1353.28 36
1353.37 37
1353.45 37
1353.54 38
1353.62 38
1353.70 38
1353.79 39
1353.87 41
1353.96 44
1354.04 46
1354.13 48
1354.21 49
1354.30 48
1354.38 46
1354.46 43
1354.55 39
1354.63 36
1354.72 34
1354.80 32
1354.89 32
1354.97 31
1355.05 30
1355.14 29
1355.22 28
1355.31 25
1355.39 23
1355.48 22
1355.56 20
1355.65 19
1355.73 19
1355.81 19
1355.90 19
1355.98 17
1356.07 15
1356.15 12
1356.24 8
1356.32 5
1356.41 1
1356.49 0
1356.57 0
1356.66 0
1356.74 0
1356.83 0
1356.91 0
1357.00 0
1357.08 0
1357.17 0
1357.25 2
1357.33 7
1357.42 14
1357.50 21
1357.59 28
1357.67 33
1357.76 37
1357.84 38
1357.93 37
1358.01 33
1358.09 28
1358.18 21
1358.26 15
1358.35 9
1358.43 4
1358.52 1
1358.60 0
1358.69 0
1358.77 2
1358.86 4
1358.94 6
1359.02 8
1359.11 9
1359.19 9
1359.28 9
1359.36 8
1359.45 6
1359.53 5
1359.62 3
1359.70 1
1359.79 0
1359.87 0
1359.95 0
1360.04 0
1360.12 2
1360.21 6
1360.29 11
1360.38 16
1360.46 20
1360.55 24
1360.63 26
1360.72 28
1360.80 28
1360.88 29
1360.97 29
1361.05 30
1361.14 32
1361.22 34
1361.31 37
1361.39 39
1361.48 41
1361.56 41
1361.65 41
1361.73 40
1361.81 38
1361.90 36
1361.98 35
1362.07 34
1362.15 33
1362.24 34
1362.32 34
1362.41 33
1362.49 32
1362.58 30
1362.66 28
1362.75 26
1362.83 25
1362.92 25
1363.00 26
1363.08 29
1363.17 33
1363.25 37
1363.34 41
1363.42 43
1363.51 45
1363.59 44
1363.68 42
1363.76 38
1363.85 34
1363.93 30
1364.02 25
1364.10 21
1364.18 17
1364.27 14
1364.35 11
1364.44 9
1364.52 7
1364.61 7
1364.69 8
1364.78 9
1364.86 11
1364.95 14
1365.03 17
1365.12 19
1365.20 22
1365.29 24
1365.37 26
1365.46 28
1365.54 29
1365.62 30
1365.71 29
1365.79 27
1365.88 24
1365.96 20
1366.05 16
1366.13 13
1366.22 11
1366.30 11
1366.39 11
1366.47 12
1366.56 12
1366.64 10
1366.73 8
1366.81 4
1366.90 0
1366.98 0
1367.07 0
1367.15 0
1367.24 0
1367.32 0
1367.40 0
1367.49 0
1367.57 2
1367.66 7
1367.74 12
1367.83 16
1367.91 21
1368.00 24
1368.08 27
1368.17 29
1368.25 29
1368.34 28
1368.42 26
1368.51 24
1368.59 20
1368.68 18
1368.76 16
1368.85 15
1368.93 15
1369.02 16
1369.10 17
1369.19 18
1369.27 20
1369.36 21
1369.44 23
1369.53 24
1369.61 27
1369.69 29
1369.78 32
1369.86 35
1369.95 38
1370.03 40
1370.12 41
1370.20 41
1370.29 41
1370.37 41
1370.46 41
1370.54 41
1370.63 42
1370.71 42
1370.80 43
1370.88 43
1370.97 42
1371.05 40
1371.14 38
1371.22 36
1371.31 35
1371.39 34
1371.48 35
1371.56 36
1371.65 37
1371.73 37
1371.82 36
1371.90 34
1371.99 32
1372.07 29
1372.16 27
1372.24 26
1372.33 27
1372.41 30
1372.50 34
1372.58 38
1372.67 41
1372.75 43
1372.84 43
1372.92 41
1373.01 37
1373.09 32
1373.18 27
1373.26 23
1373.35 19
1373.43 16
1373.52 14
1373.60 12
1373.69 11
1373.77 11
1373.86 10
1373.94 10
1374.03 11
1374.11 12
1374.20 15
1374.28 18
1374.37 21
1374.45 24
1374.54 28
1374.62 31
1374.71 34
1374.79 37
1374.88 40
1374.96 43
1375.05 46
1375.13 49
1375.22 50
1375.30 49
1375.39 46
1375.47 42
1375.56 37
1375.64 31
1375.73 26
1375.81 23
1375.90 22
1375.98 23
1376.07 27
1376.15 32
1376.24 39
1376.32 45
1376.41 51
1376.49 54
1376.58 56
1376.66 56
1376.75 56
1376.83 55
1376.92 54
1377.00 54
1377.09 55
1377.17 56
1377.26 57
1377.34 57
1377.43 57
1377.51 55
1377.60 53
1377.68 50
1377.77 46
1377.85 44
1377.94 41
1378.02 39
1378.11 38
1378.19 37
1378.28 37
1378.36 37
1378.45 38
1378.53 38
1378.62 39
1378.70 39
1378.79 39
1378.87 38
1378.96 36
1379.04 34
1379.13 33
1379.21 31
1379.30 30
1379.39 29
1379.47 28
1379.56 27
1379.64 27
1379.73 26
1379.81 26
1379.90 26
1379.98 26
1380.07 28
1380.15 29
1380.24 30
1380.32 30
1380.41 29
1380.49 27
1380.58 25
1380.66 22
1380.75 20
1380.83 20
1380.92 22
1381.00 27
1381.09 34
1381.17 42
1381.26 49
1381.34 55
1381.43 59
1381.51 60
1381.60 59
1381.69 56
1381.77 53
1381.86 51
1381.94 50
1382.03 51
1382.11 53
1382.20 57
1382.28 60
1382.37 63
1382.45 65
1382.54 66
1382.62 67
1382.71 67
1382.79 68
1382.88 69
1382.96 71
1383.05 72
1383.13 74
1383.22 75
1383.30 75
1383.39 75
1383.48 73
1383.56 70
1383.65 67
1383.73 63
1383.82 59
1383.90 55
1383.99 51
1384.07 48
1384.16 45
1384.24 42
1384.33 39
1384.41 37
1384.50 35
1384.58 33
1384.67 31
1384.75 29
1384.84 28
1384.93 27
1385.01 27
1385.10 27
1385.18 27
1385.27 27
1385.35 27
1385.44 25
1385.52 23
1385.61 21
1385.69 18
1385.78 15
1385.86 13
1385.95 10
1386.03 8
1386.12 6
1386.21 3
1386.29 0
1386.38 0
1386.46 0
1386.55 0
1386.63 0
1386.72 0
1386.80 0
1386.89 0
1386.97 3
1387.06 10
1387.14 17
1387.23 24
1387.32 28
1387.40 31
1387.49 32
1387.57 30
1387.66 26
1387.74 20
1387.83 14
1387.91 9
1388.00 4
1388.08 1
1388.17 0
1388.26 1
1388.34 3
1388.43 7
1388.51 11
1388.60 14
1388.68 16
1388.77 17
1388.85 16
1388.94 14
1389.02 12
1389.11 11
1389.19 13
1389.28 17
1389.37 23
1389.45 31
1389.54 41
1389.62 50
1389.71 58
1389.79 64
1389.88 67
1389.96 66
1390.05 64
1390.14 60
1390.22 56
1390.31 53
1390.39 51
1390.48 50
1390.56 50
1390.65 51
1390.73 51
1390.82 52
1390.90 52
1390.99 53
1391.08 54
1391.16 56
1391.25 59
1391.33 62
1391.42 64
1391.50 65
1391.59 64
1391.67 62
1391.76 59
1391.85 55
1391.93 50
1392.02 46
1392.10 42
1392.19 39
1392.27 36
1392.36 35
1392.44 34
1392.53 33
1392.62 34
1392.70 34
1392.79 35
1392.87 35
1392.96 36
1393.04 36
1393.13 36
1393.21 36
1393.30 35
1393.39 35
1393.47 34
1393.56 34
1393.64 35
1393.73 36
1393.81 37
1393.90 39
1393.98 41
1394.07 43
1394.16 45
1394.24 48
1394.33 50
1394.41 52
1394.50 53
1394.58 53
1394.67 51
1394.75 46
1394.84 41
1394.93 34
1395.01 28
1395.10 22
1395.18 17
1395.27 14
1395.35 12
1395.44 11
1395.53 11
1395.61 11
1395.70 12
1395.78 13
1395.87 13
1395.95 14
1396.04 15
1396.13 15
1396.21 15
1396.30 14
1396.38 12
1396.47 9
1396.55 7
1396.64 6
1396.73 7
1396.81 9
1396.90 11
1396.98 15
1397.07 18
1397.15 21
1397.24 22
1397.32 22
1397.41 21
1397.50 21
1397.58 20
1397.67 20
1397.75 20
1397.84 20
1397.92 20
1398.01 21
1398.10 24
1398.18 27
1398.27 32
1398.35 38
1398.44 45
1398.53 52
1398.61 57
1398.70 62
1398.78 64
1398.87 64
1398.95 62
1399.04 59
1399.13 56
1399.21 53
1399.30 51
1399.38 51
1399.47 52
1399.55 54
1399.64 56
1399.73 58
1399.81 60
1399.90 61
1399.98 61
1400.07 61
1400.15 60
1400.24 59
1400.33 58
1400.41 56
1400.50 54
1400.58 52
1400.67 50
1400.76 48
1400.84 47
1400.93 48
1401.01 49
1401.10 51
1401.18 52
1401.27 51
1401.36 49
1401.44 44
1401.53 39
1401.61 33
1401.70 28
1401.79 23
1401.87 20
1401.96 18
1402.04 16
1402.13 14
1402.21 12
1402.30 8
1402.39 3
1402.47 0
1402.56 0
1402.64 0
1402.73 0
1402.82 0
1402.90 0
1402.99 0
1403.07 0
1403.16 4
1403.24 9
1403.33 13
1403.42 18
1403.50 22
1403.59 27
1403.67 33
1403.76 38
1403.85 43
1403.93 47
1404.02 50
1404.10 52
1404.19 54
1404.28 55
1404.36 57
1404.45 59
1404.53 62
1404.62 65
1404.71 68
1404.79 69
1404.88 69
1404.96 68
1405.05 64
1405.13 60
1405.22 55
1405.31 50
1405.39 46
1405.48 42
1405.56 38
1405.65 36
1405.74 34
1405.82 33
1405.91 33
1405.99 32
1406.08 32
1406.17 31
1406.25 30
1406.34 29
1406.42 27
1406.51 25
1406.60 24
1406.68 22
1406.77 21
1406.85 21
1406.94 22
1407.03 24
1407.11 26
1407.20 28
1407.28 29
1407.37 31
1407.46 31
1407.54 30
1407.63 29
1407.71 28
1407.80 27
1407.89 26
1407.97 26
1408.06 26
1408.14 27
1408.23 28
1408.32 30
1408.40 31
1408.49 33
1408.57 35
1408.66 36
1408.75 36
1408.83 35
1408.92 33
1409.00 29
1409.09 26
1409.18 22
1409.26 19
1409.35 17
1409.44 16
1409.52 16
1409.61 17
1409.69 19
1409.78 21
1409.87 23
1409.95 26
1410.04 27
1410.12 28
1410.21 27
1410.30 24
1410.38 20
1410.47 15
1410.55 11
1410.64 8
1410.73 7
1410.81 9
1410.90 13
1410.99 18
1411.07 25
1411.16 31
1411.24 35
1411.33 39
1411.42 41
1411.50 42
1411.59 42
1411.67 43
1411.76 43
1411.85 44
1411.93 45
1412.02 46
1412.10 47
1412.19 49
1412.28 52
1412.36 56
1412.45 61
1412.54 67
1412.62 73
1412.71 78
1412.79 82
1412.88 83
1412.97 81
1413.05 77
1413.14 71
1413.23 62
1413.31 53
1413.40 43
1413.48 34
1413.57 26
1413.66 19
1413.74 14
1413.83 12
1413.91 11
1414.00 13
1414.09 15
1414.17 17
1414.26 20
1414.35 23
1414.43 25
1414.52 26
1414.60 28
1414.69 31
1414.78 34
1414.86 37
1414.95 41
1415.04 45
1415.12 48
1415.21 50
1415.29 50
1415.38 49
1415.47 45
1415.55 40
1415.64 34
1415.73 26
1415.81 19
1415.90 12
1415.98 5
1416.07 0
1416.16 0
1416.24 0
1416.33 0
1416.42 0
1416.50 0
1416.59 0
1416.67 0
1416.76 2
1416.85 3
1416.93 4
1417.02 5
1417.11 6
1417.19 7
1417.28 9
1417.37 12
1417.45 15
1417.54 18
1417.62 22
1417.71 26
1417.80 30
1417.88 35
1417.97 41
1418.06 46
1418.14 51
1418.23 55
1418.31 59
1418.40 61
1418.49 61
1418.57 62
1418.66 61
1418.75 61
1418.83 62
1418.92 62
1419.01 64
1419.09 66
1419.18 70
1419.26 74
1419.35 80
1419.44 87
1419.52 95
1419.61 101
1419.70 106
1419.78 108
1419.87 107
1419.96 104
1420.04 100
1420.13 95
1420.22 91
1420.30 87
1420.39 85
1420.47 84
1420.56 82
1420.65 81
1420.73 79
1420.82 77
1420.91 75
1420.99 73
1421.08 73
1421.17 72
1421.25 72
1421.34 72
1421.43 72
1421.51 72
1421.60 72
1421.68 73
1421.77 74
1421.86 77
1421.94 80
1422.03 85
1422.12 91
1422.20 97
1422.29 103
1422.38 107
1422.46 108
1422.55 107
1422.64 104
1422.72 101
1422.81 97
1422.89 95
1422.98 94
1423.07 95
1423.15 95
1423.24 94
1423.33 90
1423.41 84
1423.50 77
1423.59 68
1423.67 60
1423.76 52
1423.85 47
1423.93 44
1424.02 43
1424.11 43
1424.19 44
1424.28 46
1424.37 48
1424.45 49
1424.54 50
1424.63 51
1424.71 50
1424.80 49
1424.88 48
1424.97 46
1425.06 45
1425.14 44
1425.23 44
1425.32 45
1425.40 47
1425.49 49
1425.58 52
1425.66 56
1425.75 59
1425.84 63
1425.92 67
1426.01 71
1426.10 76
1426.18 82
1426.27 88
1426.36 95
1426.44 102
1426.53 109
1426.62 115
1426.70 120
1426.79 123
1426.88 125
1426.96 125
1427.05 124
1427.14 123
1427.22 121
1427.31 119
1427.40 118
1427.48 117
1427.57 117
1427.66 117
1427.74 117
1427.83 118
1427.92 118
1428.00 117
1428.09 115
1428.18 112
1428.26 108
1428.35 103
1428.44 98
1428.52 92
1428.61 87
1428.70 82
1428.78 78
1428.87 75
1428.96 74
1429.04 74
1429.13 75
1429.22 78
1429.30 81
1429.39 84
1429.48 87
1429.56 89
1429.65 90
1429.74 89
1429.82 85
1429.91 78
1430.00 70
1430.08 59
1430.17 47
1430.26 34
1430.34 23
1430.43 15
1430.52 10
1430.60 9
1430.69 11
1430.78 16
1430.86 22
1430.95 28
1431.04 33
1431.12 36
1431.21 36
1431.30 34
1431.38 30
1431.47 25
1431.56 20
1431.64 16
1431.73 15
1431.82 15
1431.90 17
1431.99 21
1432.08 26
1432.16 30
1432.25 34
1432.34 37
1432.42 38
1432.51 40
1432.60 42
1432.68 46
1432.77 51
1432.86 58
1432.94 65
1433.03 72
1433.12 77
1433.21 80
1433.29 80
1433.38 77
1433.47 73
1433.55 68
1433.64 62
1433.73 56
1433.81 50
1433.90 45
1433.99 39
1434.07 34
1434.16 29
1434.25 25
1434.33 22
1434.42 21
1434.51 22
1434.59 24
1434.68 27
1434.77 31
1434.85 36
1434.94 40
1435.03 44
1435.12 48
1435.20 52
1435.29 55
1435.38 58
1435.46 60
1435.55 60
1435.64 58
1435.72 55
1435.81 50
1435.90 45
1435.98 40
1436.07 34
1436.16 29
1436.24 23
1436.33 18
1436.42 14
1436.51 10
1436.59 9
1436.68 10
1436.77 13
1436.85 17
1436.94 22
1437.03 26
1437.11 29
1437.20 31
1437.29 30
1437.37 28
1437.46 26
1437.55 23
1437.64 21
1437.72 19
1437.81 19
1437.90 18
1437.98 18
1438.07 18
1438.16 16
1438.24 14
1438.33 11
1438.42 7
1438.50 2
1438.59 0
1438.68 0
1438.77 0
1438.85 0
1438.94 0
1439.03 0
1439.11 0
1439.20 0
1439.29 2
1439.37 5
1439.46 8
1439.55 9
1439.64 11
1439.72 13
1439.81 15
1439.90 19
1439.98 23
1440.07 28
1440.16 32
1440.24 35
1440.33 36
1440.42 37
1440.51 37
1440.59 37
1440.68 38
1440.77 39
1440.85 41
1440.94 45
1441.03 48
1441.11 51
1441.20 52
1441.29 53
1441.38 52
1441.46 51
1441.55 50
1441.64 49
1441.72 50
1441.81 52
1441.90 54
1441.99 56
1442.07 57
1442.16 57
1442.25 56
1442.33 53
1442.42 50
1442.51 46
1442.59 43
1442.68 41
1442.77 41
1442.86 43
1442.94 47
1443.03 53
1443.12 60
1443.20 68
1443.29 75
1443.38 80
1443.47 84
1443.55 85
1443.64 84
1443.73 81
1443.81 77
1443.90 72
1443.99 67
1444.08 61
1444.16 56
1444.25 50
1444.34 43
1444.42 36
1444.51 29
1444.60 22
1444.69 17
1444.77 15
1444.86 16
1444.95 20
1445.03 26
1445.12 34
1445.21 41
1445.30 46
1445.38 48
1445.47 48
1445.56 46
1445.64 42
1445.73 39
1445.82 37
1445.91 36
1445.99 37
1446.08 39
1446.17 43
1446.25 49
1446.34 55
1446.43 61
1446.52 67
1446.60 72
1446.69 75
1446.78 76
1446.86 76
1446.95 74
1447.04 71
1447.13 68
1447.21 65
1447.30 63
1447.39 62
1447.48 61
1447.56 61
1447.65 61
1447.74 63
1447.82 66
1447.91 69
1448.00 72
1448.09 74
1448.17 75
1448.26 75
1448.35 74
1448.44 73
1448.52 72
1448.61 71
1448.70 70
1448.78 71
1448.87 74
1448.96 77
1449.05 81
1449.13 86
1449.22 91
1449.31 95
1449.40 98
1449.48 99
1449.57 98
1449.66 95
1449.74 91
1449.83 85
1449.92 80
1450.01 75
1450.09 72
1450.18 70
1450.27 69
1450.36 70
1450.44 71
1450.53 72
1450.62 74
1450.70 75
1450.79 76
1450.88 77
1450.97 77
1451.05 78
1451.14 79
1451.23 81
1451.32 84
1451.40 87
1451.49 90
1451.58 93
1451.67 95
1451.75 96
1451.84 95
1451.93 93
1452.01 90
1452.10 86
1452.19 82
1452.28 77
1452.36 72
1452.45 67
1452.54 61
1452.63 55
1452.71 50
1452.80 44
1452.89 40
1452.98 38
1453.06 36
1453.15 37
1453.24 39
1453.33 41
1453.41 43
1453.50 46
1453.59 47
1453.68 49
1453.76 50
1453.85 52
1453.94 54
1454.02 57
1454.11 60
1454.20 62
1454.29 64
1454.37 65
1454.46 66
1454.55 65
1454.64 64
1454.72 63
1454.81 62
1454.90 62
1454.99 62
1455.07 63
1455.16 64
1455.25 64
1455.34 64
1455.42 63
1455.51 61
1455.60 58
1455.69 56
1455.77 54
1455.86 52
1455.95 51
1456.04 51
1456.12 52
1456.21 53
1456.30 55
1456.39 57
1456.47 59
1456.56 61
1456.65 64
1456.74 66
1456.82 68
1456.91 68
1457.00 67
1457.09 65
1457.17 61
1457.26 56
1457.35 51
1457.44 47
1457.52 43
1457.61 40
1457.70 38
1457.79 37
1457.87 35
1457.96 34
1458.05 33
1458.14 33
1458.22 34
1458.31 37
1458.40 42
1458.49 49
1458.57 56
1458.66 63
1458.75 68
1458.84 71
1458.92 70
1459.01 67
1459.10 61
1459.19 55
1459.28 50
1459.36 47
1459.45 46
1459.54 47
1459.63 50
1459.71 52
1459.80 54
1459.89 54
1459.98 51
1460.06 46
1460.15 41
1460.24 35
1460.33 30
1460.41 26
1460.50 24
1460.59 24
1460.68 25
1460.76 28
1460.85 30
1460.94 33
1461.03 35
1461.12 36
1461.20 36
1461.29 36
1461.38 36
1461.47 35
1461.55 34
1461.64 34
1461.73 34
1461.82 35
1461.90 36
1461.99 38
1462.08 40
1462.17 43
1462.25 46
1462.34 48
1462.43 50
1462.52 51
1462.61 52
1462.69 52
1462.78 51
1462.87 49
1462.96 46
1463.04 43
1463.13 39
1463.22 35
1463.31 32
1463.39 28
1463.48 26
1463.57 24
1463.66 23
1463.75 22
1463.83 23
1463.92 24
1464.01 25
1464.10 26
1464.18 27
1464.27 29
1464.36 31
1464.45 34
1464.54 37
1464.62 41
1464.71 46
1464.80 50
1464.89 54
1464.97 57
1465.06 59
1465.15 60
1465.24 60
1465.32 59
1465.41 58
1465.50 56
1465.59 53
1465.68 49
1465.76 44
1465.85 38
1465.94 30
1466.03 23
1466.11 15
1466.20 9
1466.29 5
1466.38 3
1466.47 3
1466.55 6
1466.64 11
1466.73 16
1466.82 22
1466.91 27
1466.99 30
1467.08 33
1467.17 34
1467.26 35
1467.34 35
1467.43 34
1467.52 32
1467.61 30
1467.70 28
1467.78 25
1467.87 22
1467.96 20
1468.05 19
1468.13 21
1468.22 24
1468.31 29
1468.40 34
1468.49 38
1468.57 39
1468.66 37
1468.75 32
1468.84 26
1468.93 19
1469.01 13
1469.10 10
1469.19 10
1469.28 13
1469.36 16
1469.45 21
1469.54 24
1469.63 26
1469.72 28
1469.80 30
1469.89 32
1469.98 34
1470.07 37
1470.16 39
1470.24 39
1470.33 38
1470.42 35
1470.51 31
1470.60 26
1470.68 23
1470.77 20
1470.86 18
1470.95 18
1471.04 18
1471.12 19
1471.21 21
1471.30 24
1471.39 28
1471.47 34
1471.56 40
1471.65 45
1471.74 50
1471.83 52
1471.91 53
1472.00 52
1472.09 49
1472.18 46
1472.27 43
1472.35 41
1472.44 39
1472.53 39
1472.62 39
1472.71 40
1472.79 40
1472.88 39
1472.97 38
1473.06 36
1473.15 33
1473.23 30
1473.32 27
1473.41 25
1473.50 23
1473.59 23
1473.67 23
1473.76 24
1473.85 25
1473.94 26
1474.03 26
1474.11 26
1474.20 25
1474.29 26
1474.38 26
1474.47 27
1474.55 28
1474.64 30
1474.73 32
1474.82 33
1474.91 34
1474.99 36
1475.08 38
1475.17 40
1475.26 43
1475.35 45
1475.44 47
1475.52 48
1475.61 48
1475.70 46
1475.79 43
1475.88 39
1475.96 34
1476.05 29
1476.14 24
1476.23 21
1476.32 19
1476.40 19
1476.49 21
1476.58 25
1476.67 31
1476.76 38
1476.84 46
1476.93 53
1477.02 59
1477.11 62
1477.20 64
1477.29 62
1477.37 58
1477.46 52
1477.55 44
1477.64 35
1477.73 26
1477.81 18
1477.90 11
1477.99 5
1478.08 1
1478.17 0
1478.25 0
1478.34 0
1478.43 0
1478.52 0
1478.61 0
1478.70 0
1478.78 0
1478.87 0
1478.96 1
1479.05 6
1479.14 13
1479.22 22
1479.31 32
1479.40 41
1479.49 49
1479.58 54
1479.67 56
1479.75 57
1479.84 56
1479.93 54
1480.02 52
1480.11 51
1480.19 48
1480.28 46
1480.37 42
1480.46 38
1480.55 34
1480.64 31
1480.72 28
1480.81 27
1480.90 27
1480.99 27
1481.08 29
1481.17 30
1481.25 33
1481.34 36
1481.43 40
1481.52 44
1481.61 47
1481.69 50
1481.78 52
1481.87 51
1481.96 50
1482.05 47
1482.14 45
1482.22 43
1482.31 42
1482.40 42
1482.49 42
1482.58 42
1482.67 41
1482.75 39
1482.84 36
1482.93 33
1483.02 29
1483.11 25
1483.20 21
1483.28 17
1483.37 13
1483.46 10
1483.55 8
1483.64 8
1483.73 12
1483.81 18
1483.90 28
1483.99 38
1484.08 49
1484.17 58
1484.26 64
1484.34 67
1484.43 67
1484.52 66
1484.61 63
1484.70 61
1484.79 59
1484.87 58
1484.96 58
1485.05 58
1485.14 58
1485.23 57
1485.32 54
1485.40 49
1485.49 43
1485.58 36
1485.67 30
1485.76 24
1485.85 20
1485.93 17
1486.02 17
1486.11 19
1486.20 22
1486.29 25
1486.38 29
1486.46 31
1486.55 32
1486.64 33
1486.73 33
1486.82 34
1486.91 36
1486.99 39
1487.08 42
1487.17 45
1487.26 47
1487.35 49
1487.44 49
1487.53 49
1487.61 47
1487.70 45
1487.79 42
1487.88 39
1487.97 35
1488.06 32
1488.14 29
1488.23 26
1488.32 23
1488.41 19
1488.50 16
1488.59 11
1488.67 7
1488.76 3
1488.85 0
1488.94 0
1489.03 1
1489.12 4
1489.21 9
1489.29 13
1489.38 17
1489.47 20
1489.56 22
1489.65 22
1489.74 22
1489.83 22
1489.91 22
1490.00 24
1490.09 25
1490.18 28
1490.27 31
1490.36 35
1490.44 39
1490.53 43
1490.62 46
1490.71 49
1490.80 50
1490.89 51
1490.98 52
1491.06 51
1491.15 51
1491.24 50
1491.33 49
1491.42 48
1491.51 47
1491.60 46
1491.68 46
1491.77 47
1491.86 48
1491.95 50
1492.04 50
1492.13 49
1492.22 47
1492.30 43
1492.39 40
1492.48 37
1492.57 35
1492.66 36
1492.75 38
1492.84 41
1492.92 42
1493.01 42
1493.10 40
1493.19 35
1493.28 29
1493.37 21
1493.46 14
1493.54 8
1493.63 4
1493.72 3
1493.81 3
1493.90 5
1493.99 8
1494.08 11
1494.16 14
1494.25 15
1494.34 16
1494.43 17
1494.52 18
1494.61 19
1494.70 20
1494.78 22
1494.87 23
1494.96 25
1495.05 27
1495.14 30
1495.23 33
1495.32 37
1495.41 41
1495.49 44
1495.58 47
1495.67 48
1495.76 47
1495.85 44
1495.94 40
1496.03 37
1496.11 34
1496.20 32
1496.29 32
1496.38 33
1496.47 35
1496.56 37
1496.65 39
1496.74 41
1496.82 43
1496.91 44
1497.00 46
1497.09 48
1497.18 50
1497.27 51
1497.36 52
1497.45 52
1497.53 52
1497.62 50
1497.71 49
1497.80 48
1497.89 47
1497.98 46
1498.07 46
1498.16 47
1498.24 47
1498.33 47
1498.42 46
1498.51 44
1498.60 41
1498.69 38
1498.78 35
1498.87 33
1498.95 31
1499.04 29
1499.13 29
1499.22 29
1499.31 31
1499.40 35
1499.49 40
1499.58 46
1499.66 52
1499.75 58
1499.84 62
1499.93 63
1500.02 63
1500.11 61
1500.20 57
1500.29 54
1500.37 51
1500.46 49
1500.55 47
1500.64 46
1500.73 44
1500.82 43
1500.91 42
1501.00 40
1501.09 39
1501.17 38
1501.26 37
1501.35 36
1501.44 33
1501.53 29
1501.62 23
1501.71 16
1501.80 8
1501.88 0
1501.97 0
1502.06 0
1502.15 0
1502.24 0
1502.33 0
1502.42 0
1502.51 0
1502.60 0
1502.68 9
1502.77 17
1502.86 25
1502.95 31
1503.04 36
1503.13 40
1503.22 43
1503.31 47
1503.40 52
1503.48 58
1503.57 65
1503.66 72
1503.75 79
1503.84 85
1503.93 89
1504.02 92
1504.11 93
1504.20 92
1504.28 90
1504.37 87
1504.46 83
1504.55 80
1504.64 77
1504.73 74
1504.82 72
1504.91 70
1505.00 68
1505.09 65
1505.17 61
1505.26 56
1505.35 51
1505.44 45
1505.53 41
1505.62 39
1505.71 39
1505.80 42
1505.89 47
1505.97 55
1506.06 63
1506.15 71
1506.24 78
1506.33 83
1506.42 86
1506.51 87
1506.60 85
1506.69 83
1506.78 79
1506.86 75
1506.95 72
1507.04 70
1507.13 69
1507.22 70
1507.31 70
1507.40 71
1507.49 70
1507.58 68
1507.67 65
1507.75 60
1507.84 54
1507.93 48
1508.02 43
1508.11 39
1508.20 37
1508.29 37
1508.38 39
1508.47 41
1508.56 45
1508.65 48
1508.73 51
1508.82 54
1508.91 57
1509.00 60
1509.09 64
1509.18 68
1509.27 72
1509.36 75
1509.45 78
1509.54 79
1509.63 78
1509.71 75
1509.80 72
1509.89 69
1509.98 66
1510.07 64
1510.16 63
1510.25 63
1510.34 64
1510.43 64
1510.52 64
1510.61 65
1510.69 65
1510.78 67
1510.87 70
1510.96 74
1511.05 79
1511.14 83
1511.23 87
1511.32 89
1511.41 88
1511.50 86
1511.59 82
1511.67 76
1511.76 70
1511.85 62
1511.94 55
1512.03 47
1512.12 39
1512.21 31
1512.30 24
1512.39 18
1512.48 13
1512.57 11
1512.66 10
1512.74 12
1512.83 16
1512.92 20
1513.01 25
1513.10 30
1513.19 34
1513.28 37
1513.37 39
1513.46 40
1513.55 41
1513.64 40
1513.73 40
1513.81 39
1513.90 38
1513.99 37
1514.08 36
1514.17 34
1514.26 31
1514.35 27
1514.44 22
1514.53 17
1514.62 13
1514.71 10
1514.80 7
1514.89 4
1514.97 1
1515.06 0
1515.15 0
1515.24 0
1515.33 0
1515.42 0
1515.51 0
1515.60 0
1515.69 0
1515.78 4
1515.87 9
1515.96 12
1516.05 14
1516.14 13
1516.22 12
1516.31 11
1516.40 11
1516.49 12
1516.58 16
1516.67 22
1516.76 29
1516.85 37
1516.94 45
1517.03 50
1517.12 52
1517.21 52
1517.30 48
1517.39 43
1517.47 37
1517.56 30
1517.65 24
1517.74 20
1517.83 17
1517.92 17
1518.01 19
1518.10 24
1518.19 32
1518.28 42
1518.37 52
1518.46 63
1518.55 72
1518.64 78
1518.73 83
1518.81 85
1518.90 87
1518.99 87
1519.08 88
1519.17 89
1519.26 89
1519.35 88
1519.44 86
1519.53 82
1519.62 77
1519.71 72
1519.80 66
1519.89 61
1519.98 57
1520.07 52
1520.16 49
1520.24 46
1520.33 44
1520.42 44
1520.51 45
1520.60 47
1520.69 50
1520.78 54
1520.87 58
1520.96 60
1521.05 60
1521.14 60
1521.23 59
1521.32 58
1521.41 58
1521.50 59
1521.59 61
1521.68 63
1521.76 64
1521.85 64
1521.94 63
1522.03 60
1522.12 56
1522.21 53
1522.30 51
1522.39 51
1522.48 53
1522.57 59
1522.66 67
1522.75 75
1522.84 83
1522.93 90
1523.02 93
1523.11 92
1523.20 87
1523.29 79
1523.37 70
1523.46 61
1523.55 52
1523.64 45
1523.73 40
1523.82 36
1523.91 33
1524.00 30
1524.09 28
1524.18 27
1524.27 26
1524.36 27
1524.45 29
1524.54 32
1524.63 37
1524.72 42
1524.81 49
1524.90 56
1524.99 64
1525.08 72
1525.17 80
1525.25 88
1525.34 95
1525.43 101
1525.52 104
1525.61 105
1525.70 104
1525.79 100
1525.88 95
1525.97 89
1526.06 84
1526.15 79
1526.24 76
1526.33 73
1526.42 69
1526.51 65
1526.60 60
1526.69 54
1526.78 48
1526.87 42
1526.96 38
1527.05 36
1527.14 36
1527.23 38
1527.31 41
1527.40 44
1527.49 47
1527.58 48
1527.67 47
1527.76 46
1527.85 44
1527.94 42
1528.03 41
1528.12 40
1528.21 40
1528.30 41
1528.39 43
1528.48 45
1528.57 47
1528.66 50
1528.75 51
1528.84 52
1528.93 52
1529.02 50
1529.11 48
1529.20 43
1529.29 38
1529.38 33
1529.47 29
1529.56 25
1529.65 23
1529.74 23
1529.82 24
1529.91 26
1530.00 29
1530.09 31
1530.18 33
1530.27 34
1530.36 35
1530.45 37
1530.54 38
1530.63 41
1530.72 44
1530.81 47
1530.90 49
1530.99 50
1531.08 50
1531.17 49
1531.26 49
1531.35 50
1531.44 52
1531.53 56
1531.62 62
1531.71 67
1531.80 71
1531.89 71
1531.98 68
1532.07 62
1532.16 53
1532.25 43
1532.34 34
1532.43 26
1532.52 22
1532.61 20
1532.70 19
1532.79 19
1532.88 19
1532.97 19
1533.05 17
1533.14 14
1533.23 10
1533.32 6
1533.41 3
1533.50 0
1533.59 0
1533.68 0
1533.77 0
1533.86 0
1533.95 0
1534.04 0
1534.13 0
1534.22 0
1534.31 1
1534.40 3
1534.49 5
1534.58 7
1534.67 9
1534.76 12
1534.85 15
1534.94 17
1535.03 20
1535.12 22
1535.21 23
1535.30 23
1535.39 22
1535.48 20
1535.57 17
1535.66 13
1535.75 9
1535.84 5
1535.93 3
1536.02 2
1536.11 3
1536.20 5
1536.29 9
1536.38 13
1536.47 17
1536.56 21
1536.65 24
1536.74 27
1536.83 29
1536.92 31
1537.01 33
1537.10 34
1537.19 34
1537.28 34
1537.37 34
1537.46 33
1537.55 32
1537.64 31
1537.73 30
1537.82 30
1537.91 29
1538.00 28
1538.09 28
1538.18 27
1538.27 28
1538.36 29
1538.45 33
1538.54 37
1538.63 43
1538.72 49
1538.81 53
1538.90 56
1538.99 57
1539.08 55
1539.17 50
1539.26 45
1539.35 40
1539.44 36
1539.53 34
1539.62 34
1539.71 37
1539.79 41
1539.88 45
1539.97 48
1540.06 49
1540.15 47
1540.24 43
1540.33 37
1540.42 29
1540.51 22
1540.60 16
1540.69 11
1540.78 9
1540.87 7
1540.96 8
1541.05 9
1541.14 12
1541.23 14
1541.32 16
1541.41 18
1541.50 17
1541.59 16
1541.68 13
1541.77 10
1541.86 8
1541.95 5
1542.05 4
1542.14 4
1542.23 4
1542.32 4
1542.41 4
1542.50 3
1542.59 3
1542.68 3
1542.77 4
1542.86 7
1542.95 12
1543.04 18
1543.13 25
1543.22 31
1543.31 36
1543.40 40
1543.49 42
1543.58 44
1543.67 44
1543.76 45
1543.85 45
1543.94 45
1544.03 44
1544.12 42
1544.21 39
1544.30 34
1544.39 28
1544.48 21
1544.57 15
1544.66 9
1544.75 4
1544.84 0
1544.93 0
1545.02 0
1545.11 0
1545.20 0
1545.29 0
1545.38 0
1545.47 0
1545.56 0
1545.65 6
1545.74 14
1545.83 22
1545.92 27
1546.01 32
1546.10 34
1546.19 36
1546.28 37
1546.37 38
1546.46 38
1546.55 39
1546.64 39
1546.73 38
1546.82 37
1546.91 34
1547.00 32
1547.09 30
1547.18 29
1547.27 30
1547.36 32
1547.45 35
1547.54 38
1547.63 40
1547.72 41
1547.81 41
1547.90 39
1547.99 36
1548.08 34
1548.17 34
1548.26 35
1548.35 38
1548.44 44
1548.53 51
1548.62 59
1548.71 67
1548.80 74
1548.90 80
1548.99 85
1549.08 89
1549.17 93
1549.26 96
1549.35 99
1549.44 102
1549.53 104
1549.62 106
1549.71 106
1549.80 105
1549.89 103
1549.98 102
1550.07 101
1550.16 101
1550.25 101
1550.34 102
1550.43 102
1550.52 101
1550.61 99
1550.70 95
1550.79 90
1550.88 84
1550.97 79
1551.06 74
1551.15 71
1551.24 68
1551.33 66
1551.42 65
1551.51 63
1551.60 60
1551.69 57
1551.78 54
1551.87 50
1551.96 47
1552.05 45
1552.15 45
1552.24 45
1552.33 47
1552.42 51
1552.51 55
1552.60 59
1552.69 63
1552.78 65
1552.87 66
1552.96 65
1553.05 64
1553.14 62
1553.23 61
1553.32 62
1553.41 64
1553.50 67
1553.59 71
1553.68 75
1553.77 78
1553.86 80
1553.95 80
1554.04 79
1554.13 78
1554.22 76
1554.31 75
1554.40 73
1554.49 70
1554.59 67
1554.68 63
1554.77 58
1554.86 52
1554.95 45
1555.04 39
1555.13 34
1555.22 31
1555.31 31
1555.40 34
1555.49 40
1555.58 49
1555.67 59
1555.76 70
1555.85 79
1555.94 87
1556.03 91
1556.12 92
1556.21 90
1556.30 87
1556.39 83
1556.48 80
1556.57 78
1556.66 78
1556.76 80
1556.85 82
1556.94 85
1557.03 87
1557.12 89
1557.21 89
1557.30 88
1557.39 86
1557.48 82
1557.57 78
1557.66 72
1557.75 66
1557.84 61
1557.93 55
1558.02 50
1558.11 44
1558.20 39
1558.29 34
1558.38 29
1558.47 25
1558.57 21
1558.66 17
1558.75 15
1558.84 14
1558.93 14
1559.02 15
1559.11 18
1559.20 21
1559.29 25
1559.38 28
1559.47 31
1559.56 34
1559.65 35
1559.74 35
1559.83 35
1559.92 33
1560.01 31
1560.10 29
1560.19 27
1560.29 26
1560.38 26
1560.47 27
1560.56 29
1560.65 32
1560.74 34
1560.83 36
1560.92 36
1561.01 36
1561.10 35
1561.19 34
1561.28 35
1561.37 37
1561.46 40
1561.55 44
1561.64 48
1561.73 52
1561.83 55
1561.92 58
1562.01 61
1562.10 64
1562.19 67
1562.28 70
1562.37 72
1562.46 74
1562.55 75
1562.64 74
1562.73 71
1562.82 68
1562.91 63
1563.00 57
1563.09 51
1563.18 45
1563.28 40
1563.37 35
1563.46 30
1563.55 27
1563.64 25
1563.73 25
1563.82 26
1563.91 30
1564.00 35
1564.09 40
1564.18 46
1564.27 51
1564.36 54
1564.45 55
1564.54 54
1564.64 52
1564.73 50
1564.82 47
1564.91 45
1565.00 44
1565.09 45
1565.18 48
1565.27 52
1565.36 57
1565.45 64
1565.54 70
1565.63 77
1565.72 82
1565.81 85
1565.91 85
1566.00 81
1566.09 74
1566.18 64
1566.27 52
1566.36 39
1566.45 27
1566.54 17
1566.63 10
1566.72 6
1566.81 6
1566.90 8
1566.99 13
1567.09 17
1567.18 21
1567.27 22
1567.36 23
1567.45 21
1567.54 19
1567.63 18
1567.72 18
1567.81 19
1567.90 21
1567.99 25
1568.08 29
1568.17 33
1568.27 35
1568.36 36
1568.45 35
1568.54 34
1568.63 32
1568.72 30
1568.81 28
1568.90 27
1568.99 25
1569.08 24
1569.17 23
1569.26 22
1569.36 21
1569.45 20
1569.54 19
1569.63 18
1569.72 17
1569.81 15
1569.90 12
1569.99 9
1570.08 5
1570.17 1
1570.26 0
1570.35 0
1570.45 0
1570.54 0
1570.63 0
1570.72 0
1570.81 0
1570.90 0
1570.99 4
1571.08 12
1571.17 22
1571.26 35
1571.35 48
1571.44 61
1571.54 72
1571.63 80
1571.72 82
1571.81 80
1571.90 73
1571.99 64
1572.08 53
1572.17 44
1572.26 37
1572.35 33
1572.44 33
1572.54 34
1572.63 36
1572.72 37
1572.81 36
1572.90 33
1572.99 27
1573.08 20
1573.17 12
1573.26 4
1573.35 0
1573.45 0
1573.54 0
1573.63 4
1573.72 10
1573.81 17
1573.90 23
1573.99 27
1574.08 29
1574.17 28
1574.26 26
1574.35 23
1574.45 19
1574.54 16
1574.63 14
1574.72 12
1574.81 11
1574.90 10
1574.99 12
1575.08 14
1575.17 17
1575.26 21
1575.36 25
1575.45 29
1575.54 33
1575.63 36
1575.72 38
1575.81 39
1575.90 40
1575.99 40
1576.08 38
1576.17 37
1576.27 35
1576.36 34
1576.45 34
1576.54 34
1576.63 35
1576.72 36
1576.81 37
1576.90 38
1576.99 39
1577.08 41
1577.18 44
1577.27 48
1577.36 53
1577.45 59
1577.54 65
1577.63 71
1577.72 76
1577.81 80
1577.90 81
1578.00 82
1578.09 81
1578.18 80
1578.27 78
1578.36 76
1578.45 73
1578.54 69
1578.63 63
1578.72 57
1578.82 50
1578.91 44
1579.00 38
1579.09 35
1579.18 33
1579.27 32
1579.36 33
1579.45 35
1579.54 36
1579.64 38
1579.73 39
1579.82 40
1579.91 41
1580.00 42
1580.09 43
1580.18 44
1580.27 44
1580.36 43
1580.46 42
1580.55 39
1580.64 37
1580.73 33
1580.82 30
1580.91 26
1581.00 23
1581.09 21
1581.18 20
1581.28 20
1581.37 22
1581.46 26
1581.55 31
1581.64 37
1581.73 42
1581.82 47
1581.91 51
1582.01 52
1582.10 51
1582.19 48
1582.28 45
1582.37 40
1582.46 37
1582.55 33
1582.64 31
1582.74 29
1582.83 27
1582.92 24
1583.01 20
1583.10 15
1583.19 9
1583.28 4
1583.37 0
1583.46 0
1583.56 0
1583.65 0
1583.74 0
1583.83 0
1583.92 4
1584.01 7
1584.10 11
1584.19 15
1584.29 20
1584.38 24
1584.47 29
1584.56 33
1584.65 38
1584.74 42
1584.83 45
1584.93 47
1585.02 47
1585.11 44
1585.20 41
1585.29 36
1585.38 30
1585.47 26
1585.56 22
1585.66 19
1585.75 17
1585.84 14
1585.93 12
1586.02 8
1586.11 5
1586.20 1
1586.29 0
1586.39 0
1586.48 0
1586.57 3
1586.66 7
1586.75 11
1586.84 15
1586.93 18
1587.03 19
1587.12 18
1587.21 15
1587.30 11
1587.39 7
1587.48 4
1587.57 3
1587.66 4
1587.76 6
1587.85 9
1587.94 13
1588.03 15
1588.12 17
1588.21 17
1588.30 17
1588.40 17
1588.49 18
1588.58 21
1588.67 26
1588.76 34
1588.85 43
1588.94 53
1589.04 63
1589.13 72
1589.22 80
1589.31 84
1589.40 86
1589.49 84
1589.58 80
1589.68 75
1589.77 67
1589.86 60
1589.95 54
1590.04 50
1590.13 47
1590.22 46
1590.32 46
1590.41 47
1590.50 47
1590.59 47
1590.68 47
1590.77 48
1590.86 49
1590.96 52
1591.05 55
1591.14 58
1591.23 60
1591.32 62
1591.41 62
1591.50 60
1591.60 58
1591.69 54
1591.78 50
1591.87 46
1591.96 42
1592.05 39
1592.14 37
1592.24 34
1592.33 31
1592.42 27
1592.51 23
1592.60 19
1592.69 15
1592.78 13
1592.88 11
1592.97 11
1593.06 12
1593.15 13
1593.24 14
1593.33 16
1593.43 18
1593.52 21
1593.61 25
1593.70 29
1593.79 33
1593.88 36
1593.97 39
1594.07 40
1594.16 40
1594.25 40
1594.34 40
1594.43 41
1594.52 40
1594.62 40
1594.71 38
1594.80 36
1594.89 33
1594.98 30
1595.07 27
1595.16 25
1595.26 23
1595.35 21
1595.44 20
1595.53 19
1595.62 17
1595.71 15
1595.81 12
1595.90 9
1595.99 6
1596.08 3
1596.17 0
1596.26 0
1596.36 0
1596.45 0
1596.54 1
1596.63 4
1596.72 8
1596.81 11
1596.90 12
1597.00 12
1597.09 10
1597.18 8
1597.27 7
1597.36 8
1597.45 11
1597.55 16
1597.64 23
1597.73 30
1597.82 37
1597.91 41
1598.00 44
1598.10 46
1598.19 46
1598.28 45
1598.37 44
1598.46 42
1598.55 40
1598.65 38
1598.74 34
1598.83 30
1598.92 25
1599.01 19
1599.10 12
1599.20 7
1599.29 2
1599.38 0
1599.47 0
1599.56 0
1599.65 0
1599.75 0
1599.84 0
1599.93 2
1600.02 3
1600.11 3
1600.21 3
1600.30 2
1600.39 1
1600.48 1
1600.57 1
1600.66 1
1600.76 2
1600.85 3
1600.94 3
1601.03 2
1601.12 0
1601.21 0
1601.31 0
1601.40 0
1601.49 0
1601.58 0
1601.67 2
1601.76 7
1601.86 14
1601.95 21
1602.04 28
1602.13 35
1602.22 43
1602.32 51
1602.41 59
1602.50 68
1602.59 77
1602.68 87
1602.77 95
1602.87 104
1602.96 112
1603.05 119
1603.14 126
1603.23 132
1603.32 137
1603.42 142
1603.51 146
1603.60 149
1603.69 151
1603.78 151
1603.88 148
1603.97 144
1604.06 138
1604.15 131
1604.24 123
1604.33 116
1604.43 109
1604.52 102
1604.61 97
1604.70 93
1604.79 89
1604.89 87
1604.98 85
1605.07 83
1605.16 82
1605.25 81
1605.35 81
1605.44 81
1605.53 80
1605.62 79
1605.71 78
1605.80 75
1605.90 73
1605.99 70
1606.08 66
1606.17 63
1606.26 61
1606.36 59
1606.45 58
1606.54 56
1606.63 54
1606.72 52
1606.82 49
1606.91 46
1607.00 44
1607.09 43
1607.18 43
1607.27 45
1607.37 49
1607.46 52
1607.55 56
1607.64 59
1607.73 60
1607.83 61
1607.92 61
1608.01 62
1608.10 64
1608.19 66
1608.29 70
1608.38 75
1608.47 79
1608.56 83
1608.65 84
1608.75 83
1608.84 80
1608.93 77
1609.02 73
1609.11 69
1609.21 67
1609.30 67
1609.39 68
1609.48 69
1609.57 71
1609.67 72
1609.76 71
1609.85 70
1609.94 68
1610.03 65
1610.13 63
1610.22 61
1610.31 60
1610.40 61
1610.49 62
1610.59 63
1610.68 63
1610.77 62
1610.86 59
1610.95 55
1611.05 50
1611.14 45
1611.23 39
1611.32 35
1611.41 32
1611.51 29
1611.60 28
1611.69 28
1611.78 29
1611.87 31
1611.97 34
1612.06 39
1612.15 44
1612.24 49
1612.33 54
1612.43 58
1612.52 62
1612.61 64
1612.70 67
1612.79 70
1612.89 73
1612.98 76
1613.07 81
1613.16 85
1613.26 90
1613.35 94
1613.44 98
1613.53 101
1613.62 102
1613.72 101
1613.81 98
1613.90 94
1613.99 88
1614.08 81
1614.18 74
1614.27 68
1614.36 63
1614.45 61
1614.54 60
1614.64 60
1614.73 61
1614.82 62
1614.91 61
1615.01 60
1615.10 57
1615.19 53
1615.28 48
1615.37 43
1615.47 38
1615.56 34
1615.65 30
1615.74 27
1615.83 25
1615.93 24
1616.02 23
1616.11 23
1616.20 23
1616.30 24
1616.39 24
1616.48 25
1616.57 26
1616.66 26
1616.76 28
1616.85 30
1616.94 34
1617.03 39
1617.13 46
1617.22 53
1617.31 60
1617.40 67
1617.49 74
1617.59 79
1617.68 82
1617.77 84
1617.86 85
1617.96 84
1618.05 82
1618.14 78
1618.23 73
1618.32 69
1618.42 65
1618.51 62
1618.60 61
1618.69 60
1618.79 58
1618.88 55
1618.97 48
1619.06 38
1619.15 26
1619.25 12
1619.34 0
1619.43 0
1619.52 0
1619.62 0
1619.71 0
1619.80 0
1619.89 0
1619.98 0
1620.08 3
1620.17 8
1620.26 13
1620.35 16
1620.45 17
1620.54 17
1620.63 16
1620.72 13
1620.82 9
1620.91 7
1621.00 6
1621.09 7
1621.18 11
1621.28 17
1621.37 23
1621.46 29
1621.55 35
1621.65 39
1621.74 43
1621.83 46
1621.92 49
1622.02 52
1622.11 56
1622.20 59
1622.29 61
1622.39 62
1622.48 61
1622.57 58
1622.66 53
1622.75 48
1622.85 43
1622.94 38
1623.03 36
1623.12 34
1623.22 32
1623.31 31
1623.40 29
1623.49 28
1623.59 26
1623.68 26
1623.77 27
1623.86 30
1623.96 35
1624.05 40
1624.14 47
1624.23 53
1624.32 58
1624.42 61
1624.51 62
1624.60 62
1624.69 59
1624.79 55
1624.88 51
1624.97 46
1625.06 41
1625.16 36
1625.25 32
1625.34 28
1625.43 25
1625.53 23
1625.62 23
1625.71 25
1625.80 27
1625.90 31
1625.99 34
1626.08 37
1626.17 40
1626.27 42
1626.36 44
1626.45 47
1626.54 51
1626.64 55
1626.73 59
1626.82 61
1626.91 60
1627.01 56
1627.10 50
1627.19 42
1627.28 34
1627.38 27
1627.47 22
1627.56 19
1627.65 18
1627.75 19
1627.84 21
1627.93 24
1628.02 28
1628.12 33
1628.21 38
1628.30 45
1628.39 53
1628.49 62
1628.58 73
1628.67 85
1628.76 98
1628.86 110
1628.95 120
1629.04 125
1629.13 127
1629.23 123
1629.32 116
1629.41 106
1629.50 95
1629.60 85
1629.69 75
1629.78 68
1629.87 61
1629.97 56
1630.06 52
1630.15 48
1630.24 45
1630.34 43
1630.43 43
1630.52 43
1630.61 44
1630.71 45
1630.80 46
1630.89 48
1630.98 49
1631.08 49
1631.17 50
1631.26 51
1631.36 51
1631.45 50
1631.54 49
1631.63 47
1631.73 44
1631.82 41
1631.91 37
1632.00 35
1632.10 35
1632.19 37
1632.28 41
1632.37 47
1632.47 54
1632.56 62
1632.65 69
1632.74 75
1632.84 80
1632.93 83
1633.02 86
1633.12 88
1633.21 90
1633.30 91
1633.39 91
1633.49 91
1633.58 89
1633.67 88
1633.76 86
1633.86 84
1633.95 81
1634.04 78
1634.13 75
1634.23 70
1634.32 65
1634.41 59
1634.51 54
1634.60 50
1634.69 48
1634.78 49
1634.88 53
1634.97 59
1635.06 65
1635.15 70
1635.25 74
1635.34 76
1635.43 76
1635.53 74
1635.62 71
1635.71 66
1635.80 59
1635.90 51
1635.99 43
1636.08 34
1636.17 26
1636.27 19
1636.36 13
1636.45 9
1636.55 7
1636.64 6
1636.73 5
1636.82 5
1636.92 5
1637.01 5
1637.10 5
1637.19 5
1637.29 7
1637.38 10
1637.47 15
1637.57 21
1637.66 28
1637.75 35
1637.84 40
1637.94 42
1638.03 41
1638.12 37
1638.22 33
1638.31 28
1638.40 26
1638.49 25
1638.59 26
1638.68 29
1638.77 32
1638.86 34
1638.96 36
1639.05 38
1639.14 39
1639.24 41
1639.33 44
1639.42 46
1639.51 48
1639.61 48
1639.70 47
1639.79 45
1639.89 42
1639.98 39
1640.07 37
1640.16 35
1640.26 34
1640.35 34
1640.44 32
1640.54 30
1640.63 28
1640.72 24
1640.81 21
1640.91 19
1641.00 18
1641.09 18
1641.19 21
1641.28 24
1641.37 27
1641.46 31
1641.56 33
1641.65 35
1641.74 36
1641.84 36
1641.93 37
1642.02 38
1642.12 41
1642.21 44
1642.30 48
1642.39 52
1642.49 56
1642.58 60
1642.67 64
1642.77 67
1642.86 69
1642.95 71
1643.04 71
1643.14 69
1643.23 66
1643.32 62
1643.42 57
1643.51 52
1643.60 48
1643.70 44
1643.79 41
1643.88 39
1643.97 38
1644.07 36
1644.16 35
1644.25 34
1644.35 34
1644.44 33
1644.53 33
1644.62 32
1644.72 31
1644.81 29
1644.90 27
1645.00 26
1645.09 26
1645.18 29
1645.28 33
1645.37 39
1645.46 44
1645.55 47
1645.65 48
1645.74 45
1645.83 38
1645.93 29
1646.02 20
1646.11 12
1646.21 5
1646.30 0
1646.39 0
1646.48 0
1646.58 0
1646.67 0
1646.76 0
1646.86 0
1646.95 0
1647.04 0
1647.14 3
1647.23 15
1647.32 29
1647.42 44
1647.51 58
1647.60 70
1647.69 80
1647.79 87
1647.88 92
1647.97 95
1648.07 95
1648.16 92
1648.25 87
1648.35 79
1648.44 71
1648.53 63
1648.63 55
1648.72 49
1648.81 46
1648.90 43
1649.00 42
1649.09 40
1649.18 38
1649.28 35
1649.37 31
1649.46 28
1649.56 25
1649.65 24
1649.74 25
1649.84 27
1649.93 28
1650.02 29
1650.12 27
1650.21 23
1650.30 19
1650.39 14
1650.49 10
1650.58 8
1650.67 9
1650.77 13
1650.86 19
1650.95 26
1651.05 32
1651.14 38
1651.23 43
1651.33 48
1651.42 52
1651.51 55
1651.61 59
1651.70 62
1651.79 65
1651.89 67
1651.98 68
1652.07 70
1652.16 71
1652.26 72
1652.35 73
1652.44 76
1652.54 81
1652.63 87
1652.72 95
1652.82 104
1652.91 112
1653.00 119
1653.10 123
1653.19 124
1653.28 121
1653.38 117
1653.47 112
1653.56 107
1653.66 104
1653.75 104
1653.84 105
1653.94 107
1654.03 109
1654.12 109
1654.22 107
1654.31 102
1654.40 95
1654.50 86
1654.59 77
1654.68 68
1654.78 61
1654.87 55
1654.96 51
1655.06 48
1655.15 46
1655.24 44
1655.33 43
1655.43 43
1655.52 43
1655.61 45
1655.71 47
1655.80 48
1655.89 47
1655.99 45
1656.08 41
1656.17 36
1656.27 31
1656.36 25
1656.45 20
1656.55 15
1656.64 11
1656.73 8
1656.83 5
1656.92 4
1657.01 3
1657.11 4
1657.20 7
1657.29 10
1657.39 15
1657.48 21
1657.57 27
1657.67 35
1657.76 43
1657.85 50
1657.95 58
1658.04 64
1658.13 69
1658.23 72
1658.32 74
1658.41 75
1658.51 74
1658.60 73
1658.69 70
1658.79 66
1658.88 62
1658.97 58
1659.07 55
1659.16 52
1659.26 50
1659.35 49
1659.44 47
1659.54 43
1659.63 38
1659.72 32
1659.82 25
1659.91 18
1660.00 13
1660.10 10
1660.19 10
1660.28 11
1660.38 14
1660.47 17
1660.56 20
1660.66 21
1660.75 21
1660.84 21
1660.94 21
1661.03 22
1661.12 25
1661.22 30
1661.31 36
1661.40 43
1661.50 49
1661.59 52
1661.68 53
1661.78 50
1661.87 46
1661.96 40
1662.06 35
1662.15 31
1662.25 29
1662.34 28
1662.43 29
1662.53 31
1662.62 34
1662.71 37
1662.81 41
1662.90 45
1662.99 49
1663.09 52
1663.18 53
1663.27 52
1663.37 50
1663.46 45
1663.55 40
1663.65 35
1663.74 30
1663.83 27
1663.93 25
1664.02 25
1664.12 27
1664.21 29
1664.30 32
1664.40 36
1664.49 41
1664.58 46
1664.68 52
1664.77 59
1664.86 65
1664.96 70
1665.05 74
1665.14 77
1665.24 79
1665.33 82
1665.42 84
1665.52 86
1665.61 88
1665.71 88
1665.80 86
1665.89 83
1665.99 78
1666.08 73
1666.17 69
1666.27 66
1666.36 66
1666.45 68
1666.55 71
1666.64 74
1666.74 76
1666.83 78
1666.92 79
1667.02 80
1667.11 83
1667.20 87
1667.30 92
1667.39 98
1667.48 104
1667.58 110
1667.67 115
1667.76 118
1667.86 120
1667.95 121
1668.05 120
1668.14 117
1668.23 113
1668.33 108
1668.42 102
1668.51 96
1668.61 91
1668.70 87
1668.79 84
1668.89 81
1668.98 77
1669.08 73
1669.17 68
1669.26 63
1669.36 57
1669.45 53
1669.54 49
1669.64 46
1669.73 43
1669.83 40
1669.92 37
1670.01 32
1670.11 27
1670.20 22
1670.29 19
1670.39 19
1670.48 21
1670.57 27
1670.67 35
1670.76 45
1670.86 54
1670.95 63
1671.04 71
1671.14 77
1671.23 83
1671.32 88
1671.42 92
1671.51 95
1671.61 97
1671.70 96
1671.79 92
1671.89 85
1671.98 76
1672.07 66
1672.17 56
1672.26 47
1672.36 40
1672.45 35
1672.54 32
1672.64 30
1672.73 30
1672.82 30
1672.92 30
1673.01 31
1673.11 33
1673.20 35
1673.29 39
1673.39 43
1673.48 47
1673.58 50
1673.67 53
1673.76 54
1673.86 54
1673.95 54
1674.04 54
1674.14 53
1674.23 51
1674.33 48
1674.42 43
1674.51 38
1674.61 32
1674.70 27
1674.79 25
1674.89 25
1674.98 27
1675.08 31
1675.17 34
1675.26 38
1675.36 40
1675.45 43
1675.55 47
1675.64 52
1675.73 59
1675.83 67
1675.92 74
1676.01 80
1676.11 84
1676.20 84
1676.30 83
1676.39 82
1676.48 83
1676.58 85
1676.67 89
1676.77 93
1676.86 97
1676.95 99
1677.05 97
1677.14 91
1677.24 81
1677.33 70
1677.42 57
1677.52 45
1677.61 33
1677.70 22
1677.80 13
1677.89 6
1677.99 0
1678.08 0
1678.17 0
1678.27 0
1678.36 0
1678.46 0
1678.55 0
1678.64 0
1678.74 0
1678.83 1
1678.93 6
1679.02 10
1679.11 15
1679.21 20
1679.30 24
1679.40 26
1679.49 26
1679.58 25
1679.68 22
1679.77 18
1679.87 15
1679.96 13
1680.05 13
1680.15 14
1680.24 18
1680.34 23
1680.43 30
1680.52 37
1680.62 45
1680.71 52
1680.81 58
1680.90 62
1680.99 61
1681.09 57
1681.18 50
1681.28 40
1681.37 29
1681.46 20
1681.56 15
1681.65 14
1681.75 18
1681.84 25
1681.93 33
1682.03 42
1682.12 49
1682.22 54
1682.31 57
1682.40 58
1682.50 58
1682.59 57
1682.69 57
1682.78 56
1682.87 56
1682.97 55
1683.06 53
1683.16 51
1683.25 48
1683.34 45
1683.44 43
1683.53 41
1683.63 39
1683.72 37
1683.81 36
1683.91 33
1684.00 30
1684.10 26
1684.19 23
1684.28 22
1684.38 22
1684.47 26
1684.57 32
1684.66 38
1684.76 45
1684.85 51
1684.94 53
1685.04 53
1685.13 51
1685.23 47
1685.32 42
1685.41 38
1685.51 34
1685.60 31
1685.70 28
1685.79 25
1685.88 22
1685.98 20
1686.07 20
1686.17 22
1686.26 27
1686.36 34
1686.45 42
1686.54 51
1686.64 60
1686.73 66
1686.83 70
1686.92 73
1687.01 76
1687.11 79
1687.20 83
1687.30 87
1687.39 90
1687.49 91
1687.58 91
1687.67 88
1687.77 84
1687.86 80
1687.96 77
1688.05 75
1688.15 73
1688.24 73
1688.33 72
1688.43 71
1688.52 69
1688.62 67
1688.71 65
1688.80 62
1688.90 60
1688.99 58
1689.09 56
1689.18 53
1689.28 51
1689.37 48
1689.46 47
1689.56 46
1689.65 45
1689.75 46
1689.84 46
1689.94 45
1690.03 43
1690.12 39
1690.22 34
1690.31 28
1690.41 23
1690.50 18
1690.60 16
1690.69 15
1690.78 16
1690.88 19
1690.97 22
1691.07 26
1691.16 30
1691.26 33
1691.35 36
1691.44 38
1691.54 38
1691.63 38
1691.73 36
1691.82 33
1691.92 31
1692.01 29
1692.10 27
1692.20 26
1692.29 25
1692.39 25
1692.48 25
1692.58 25
1692.67 24
1692.76 23
1692.86 22
1692.95 20
1693.05 17
1693.14 15
1693.24 13
1693.33 13
1693.42 14
1693.52 16
1693.61 18
1693.71 19
1693.80 19
1693.90 17
1693.99 13
1694.09 8
1694.18 3
1694.27 0
1694.37 0
1694.46 0
1694.56 0
1694.65 2
1694.75 10
1694.84 19
1694.93 29
1695.03 38
1695.12 46
1695.22 52
1695.31 56
1695.41 58
1695.50 59
1695.60 58
1695.69 56
1695.78 53
1695.88 49
1695.97 43
1696.07 38
1696.16 34
1696.26 32
1696.35 33
1696.45 36
1696.54 43
1696.63 52
1696.73 64
1696.82 76
1696.92 88
1697.01 100
1697.11 110
1697.20 117
1697.30 120
1697.39 118
1697.48 112
1697.58 102
1697.67 89
1697.77 75
1697.86 62
1697.96 52
1698.05 44
1698.15 40
1698.24 38
1698.33 39
1698.43 40
1698.52 42
1698.62 44
1698.71 44
1698.81 44
1698.90 43
1699.00 40
1699.09 37
1699.18 35
1699.28 33
1699.37 34
1699.47 35
1699.56 37
1699.66 39
1699.75 40
1699.85 40
1699.94 39
1700.04 40
1700.13 44
1700.22 51
1700.32 62
1700.41 77
1700.51 93
1700.60 109
1700.70 123
1700.79 133
1700.89 139
1700.98 143
1701.08 143
1701.17 142
1701.26 139
1701.36 135
1701.45 129
1701.55 122
1701.64 114
1701.74 104
1701.83 95
1701.93 87
1702.02 80
1702.12 74
1702.21 71
1702.31 69
1702.40 67
1702.49 65
1702.59 63
1702.68 60
1702.78 55
1702.87 51
1702.97 47
1703.06 44
1703.16 43
1703.25 42
1703.35 42
1703.44 43
1703.54 42
1703.63 41
1703.72 39
1703.82 38
1703.91 36
1704.01 35
1704.10 34
1704.20 34
1704.29 33
1704.39 34
1704.48 34
1704.58 36
1704.67 40
1704.77 46
1704.86 52
1704.95 58
1705.05 63
1705.14 65
1705.24 65
1705.33 62
1705.43 56
1705.52 48
1705.62 40
1705.71 32
1705.81 25
1705.90 19
1706.00 15
1706.09 13
1706.19 12
1706.28 12
1706.38 13
1706.47 13
1706.56 13
1706.66 12
1706.75 11
1706.85 8
1706.94 6
1707.04 4
1707.13 1
1707.23 0
1707.32 0
1707.42 0
1707.51 0
1707.61 0
1707.70 0
1707.80 0
1707.89 0
1707.99 10
1708.08 23
1708.18 37
1708.27 51
1708.36 64
1708.46 76
1708.55 85
1708.65 93
1708.74 98
1708.84 101
1708.93 100
1709.03 95
1709.12 87
1709.22 75
1709.31 61
1709.41 47
1709.50 35
1709.60 25
1709.69 20
1709.79 18
1709.88 19
1709.98 22
1710.07 27
1710.17 31
1710.26 36
1710.36 41
1710.45 45
1710.55 49
1710.64 53
1710.73 56
1710.83 59
1710.92 61
1711.02 62
1711.11 61
1711.21 58
1711.30 52
1711.40 44
1711.49 33
1711.59 22
1711.68 11
1711.78 0
1711.87 0
1711.97 0
1712.06 0
1712.16 0
1712.25 0
1712.35 2
1712.44 12
1712.54 21
1712.63 29
1712.73 35
1712.82 40
1712.92 43
1713.01 46
1713.11 48
1713.20 51
1713.30 54
1713.39 57
1713.49 60
1713.58 62
1713.68 62
1713.77 62
1713.87 61
1713.96 62
1714.06 64
1714.15 67
1714.25 70
1714.34 74
1714.44 77
1714.53 78
1714.63 78
1714.72 77
1714.81 75
1714.91 74
1715.00 74
1715.10 74
1715.19 76
1715.29 78
1715.38 81
1715.48 84
1715.57 88
1715.67 93
1715.76 98
1715.86 104
1715.95 110
1716.05 115
1716.14 119
1716.24 121
1716.33 120
1716.43 117
1716.52 112
1716.62 106
1716.71 99
1716.81 92
1716.90 87
1717.00 83
1717.09 82
1717.19 84
1717.28 86
1717.38 90
1717.47 93
1717.57 94
1717.66 94
1717.76 92
1717.85 89
1717.95 85
1718.04 81
1718.14 77
1718.23 75
1718.33 73
1718.42 71
1718.52 70
1718.61 67
1718.71 64
1718.80 60
1718.90 55
1719.00 50
1719.09 44
1719.19 40
1719.28 36
1719.38 34
1719.47 34
1719.57 36
1719.66 40
1719.76 44
1719.85 49
1719.95 53
1720.04 55
1720.14 56
1720.23 54
1720.33 52
1720.42 48
1720.52 45
1720.61 42
1720.71 42
1720.80 44
1720.90 49
1720.99 56
1721.09 63
1721.18 70
1721.28 76
1721.37 80
1721.47 82
1721.56 83
1721.66 83
1721.75 84
1721.85 84
1721.94 85
1722.04 85
1722.13 84
1722.23 81
1722.32 77
1722.42 72
1722.51 67
1722.61 63
1722.70 60
1722.80 58
1722.89 56
1722.99 53
1723.09 50
1723.18 46
1723.28 43
1723.37 40
1723.47 38
1723.56 37
1723.66 36
1723.75 34
1723.85 32
1723.94 27
1724.04 23
1724.13 18
1724.23 15
1724.32 14
1724.42 14
1724.51 16
1724.61 18
1724.70 20
1724.80 22
1724.89 22
1724.99 23
1725.08 23
1725.18 23
1725.27 25
1725.37 27
1725.47 31
1725.56 36
1725.66 42
1725.75 47
1725.85 51
1725.94 53
1726.04 53
1726.13 50
1726.23 46
1726.32 41
1726.42 35
1726.51 29
1726.61 24
1726.70 21
1726.80 20
1726.89 21
1726.99 23
1727.08 26
1727.18 30
1727.28 33
1727.37 35
1727.47 36
1727.56 35
1727.66 33
1727.75 29
1727.85 24
1727.94 18
1728.04 12
1728.13 5
1728.23 0
1728.32 0
1728.42 0
1728.51 0
1728.61 0
1728.70 0
1728.80 0
1728.90 1
1728.99 3
1729.09 3
1729.18 4
1729.28 5
1729.37 7
1729.47 12
1729.56 18
1729.66 26
1729.75 36
1729.85 47
1729.94 60
1730.04 74
1730.14 88
1730.23 102
1730.33 115
1730.42 127
1730.52 136
1730.61 141
1730.71 143
1730.80 141
1730.90 137
1730.99 130
1731.09 124
1731.18 118
1731.28 113
1731.38 109
1731.47 106
1731.57 102
1731.66 98
1731.76 92
1731.85 84
1731.95 74
1732.04 62
1732.14 51
1732.23 40
1732.33 31
1732.42 23
1732.52 20
1732.62 19
1732.71 22
1732.81 29
1732.90 38
1733.00 49
1733.09 61
1733.19 71
1733.28 80
1733.38 86
1733.47 90
1733.57 91
1733.67 91
1733.76 91
1733.86 91
1733.95 93
1734.05 95
1734.14 96
1734.24 97
1734.33 96
1734.43 94
1734.52 91
1734.62 86
1734.72 82
1734.81 78
1734.91 74
1735.00 70
1735.10 66
1735.19 62
1735.29 57
1735.38 53
1735.48 49
1735.58 47
1735.67 45
1735.77 45
1735.86 45
1735.96 45
1736.05 45
1736.15 43
1736.24 41
1736.34 38
1736.44 35
1736.53 32
1736.63 31
1736.72 30
1736.82 30
1736.91 31
1737.01 33
1737.10 35
1737.20 36
1737.30 38
1737.39 40
1737.49 41
1737.58 43
1737.68 44
1737.77 45
1737.87 45
1737.96 46
1738.06 46
1738.16 48
1738.25 49
1738.35 51
1738.44 53
1738.54 54
1738.63 54
1738.73 53
1738.82 50
1738.92 46
1739.02 43
1739.11 40
1739.21 39
1739.30 39
1739.40 42
1739.49 46
1739.59 53
1739.69 62
1739.78 73
1739.88 85
1739.97 98
1740.07 110
1740.16 121
1740.26 129
1740.35 136
1740.45 139
1740.55 140
1740.64 139
1740.74 134
1740.83 128
1740.93 119
1741.02 109
1741.12 100
1741.22 91
1741.31 84
1741.41 79
1741.50 76
1741.60 74
1741.69 72
1741.79 70
1741.89 68
1741.98 66
1742.08 66
1742.17 67
1742.27 71
1742.36 77
1742.46 84
1742.56 90
1742.65 94
1742.75 95
1742.84 92
1742.94 86
1743.03 78
1743.13 68
1743.23 59
1743.32 52
1743.42 47
1743.51 46
1743.61 49
1743.70 55
1743.80 63
1743.90 74
1743.99 84
1744.09 92
1744.18 96
1744.28 97
1744.37 93
1744.47 87
1744.57 78
1744.66 70
1744.76 62
1744.85 56
1744.95 51
1745.04 48
1745.14 46
1745.24 44
1745.33 44
1745.43 46
1745.52 49
1745.62 54
1745.71 59
1745.81 65
1745.91 71
1746.00 76
1746.10 80
1746.19 83
1746.29 84
1746.39 84
1746.48 83
1746.58 81
1746.67 78
1746.77 74
1746.86 70
1746.96 69
1747.06 69
1747.15 71
1747.25 76
1747.34 82
1747.44 88
1747.54 93
1747.63 96
1747.73 96
1747.82 94
1747.92 91
1748.01 87
1748.11 84
1748.21 81
1748.30 78
1748.40 76
1748.49 74
1748.59 72
1748.69 70
1748.78 67
1748.88 63
1748.97 58
1749.07 51
1749.17 45
1749.26 38
1749.36 33
1749.45 30
1749.55 29
1749.64 29
1749.74 31
1749.84 33
1749.93 34
1750.03 34
1750.12 32
1750.22 28
1750.32 23
1750.41 18
1750.51 12
1750.60 8
1750.70 5
1750.80 3
1750.89 3
1750.99 4
1751.08 7
1751.18 11
1751.28 16
1751.37 22
1751.47 27
1751.56 32
1751.66 36
1751.76 38
1751.85 38
1751.95 36
1752.04 32
1752.14 26
1752.24 19
1752.33 13
1752.43 6
1752.52 0
1752.62 0
1752.72 0
1752.81 0
1752.91 0
1753.00 0
1753.10 0
1753.20 0
1753.29 2
1753.39 9
1753.48 17
1753.58 24
1753.68 29
1753.77 31
1753.87 30
1753.96 26
1754.06 20
1754.16 12
1754.25 5
1754.35 0
1754.44 0
1754.54 0
1754.64 0
1754.73 0
1754.83 0
1754.92 0
1755.02 0
1755.12 0
1755.21 12
1755.31 27
1755.40 42
1755.50 56
1755.60 68
1755.69 77
1755.79 81
1755.88 80
1755.98 75
1756.08 66
1756.17 55
1756.27 43
1756.36 32
1756.46 24
1756.56 18
1756.65 16
1756.75 15
1756.85 17
1756.94 18
1757.04 19
1757.13 19
1757.23 18
1757.33 18
1757.42 20
1757.52 24
1757.61 30
1757.71 39
1757.81 50
1757.90 62
1758.00 73
1758.09 82
1758.19 90
1758.29 94
1758.38 97
1758.48 97
1758.58 95
1758.67 92
1758.77 88
1758.86 85
1758.96 85
1759.06 86
1759.15 90
1759.25 96
1759.34 102
1759.44 109
1759.54 114
1759.63 119
1759.73 121
1759.83 123
1759.92 124
1760.02 125
1760.11 124
1760.21 122
1760.31 119
1760.40 115
1760.50 111
1760.60 107
1760.69 105
1760.79 105
1760.88 106
1760.98 109
1761.08 112
1761.17 114
1761.27 114
1761.36 111
1761.46 106
1761.56 99
1761.65 90
1761.75 80
1761.85 70
1761.94 60
1762.04 50
1762.13 40
1762.23 31
1762.33 22
1762.42 15
1762.52 10
1762.62 7
1762.71 7
1762.81 8
1762.90 11
1763.00 15
1763.10 18
1763.19 22
1763.29 24
1763.39 25
1763.48 24
1763.58 22
1763.67 17
1763.77 12
1763.87 6
1763.96 1
1764.06 0
1764.16 0
1764.25 0
1764.35 0
1764.45 4
1764.54 13
1764.64 23
1764.73 33
1764.83 42
1764.93 47
1765.02 50
1765.12 49
1765.22 47
1765.31 42
1765.41 38
1765.50 36
1765.60 35
1765.70 36
1765.79 40
1765.89 46
1765.99 52
1766.08 59
1766.18 64
1766.28 67
1766.37 68
1766.47 66
1766.56 63
1766.66 58
1766.76 54
1766.85 51
1766.95 50
1767.05 49
1767.14 50
1767.24 53
1767.34 56
1767.43 60
1767.53 65
1767.62 71
1767.72 78
1767.82 84
1767.91 90
1768.01 94
1768.11 96
1768.20 96
1768.30 93
1768.40 88
1768.49 80
1768.59 70
1768.69 60
1768.78 49
1768.88 40
1768.97 33
1769.07 28
1769.17 26
1769.26 25
1769.36 24
1769.46 24
1769.55 24
1769.65 24
1769.75 24
1769.84 25
1769.94 28
1770.04 33
1770.13 41
1770.23 50
1770.33 61
1770.42 71
1770.52 80
1770.61 86
1770.71 90
1770.81 90
1770.90 89
1771.00 86
1771.10 84
1771.19 82
1771.29 82
1771.39 83
1771.48 84
1771.58 85
1771.68 84
1771.77 83
1771.87 80
1771.97 78
1772.06 78
1772.16 80
1772.25 85
1772.35 92
1772.45 100
1772.54 108
1772.64 113
1772.74 116
1772.83 116
1772.93 113
1773.03 108
1773.12 102
1773.22 96
1773.32 89
1773.41 82
1773.51 73
1773.61 63
1773.70 52
1773.80 42
1773.90 33
1773.99 25
1774.09 20
1774.19 16
1774.28 13
1774.38 10
1774.48 7
1774.57 2
1774.67 0
1774.77 0
1774.86 0
1774.96 0
1775.06 0
1775.15 0
1775.25 0
1775.34 0
1775.44 4
1775.54 9
1775.63 16
1775.73 24
1775.83 33
1775.92 41
1776.02 49
1776.12 54
1776.21 56
1776.31 55
1776.41 53
1776.50 50
1776.60 48
1776.70 49
1776.79 52
1776.89 58
1776.99 65
1777.08 73
1777.18 81
1777.28 87
1777.37 90
1777.47 92
1777.57 92
1777.66 90
1777.76 87
1777.86 83
1777.95 79
1778.05 76
1778.15 74
1778.24 72
1778.34 70
1778.44 68
1778.53 65
1778.63 60
1778.73 54
1778.82 47
1778.92 41
1779.02 36
1779.11 34
1779.21 35
1779.31 39
1779.40 44
1779.50 50
1779.60 56
1779.69 60
1779.79 64
1779.89 65
1779.99 65
1780.08 63
1780.18 60
1780.28 57
1780.37 55
1780.47 54
1780.57 56
1780.66 60
1780.76 67
1780.86 77
1780.95 88
1781.05 98
1781.15 106
1781.24 111
1781.34 112
1781.44 108
1781.53 102
1781.63 93
1781.73 84
1781.82 76
1781.92 69
1782.02 63
1782.11 58
1782.21 54
1782.31 51
1782.40 49
1782.50 48
1782.60 49
1782.69 50
1782.79 53
1782.89 56
1782.99 58
1783.08 59
1783.18 60
1783.28 58
1783.37 56
1783.47 53
1783.57 49
1783.66 47
1783.76 45
1783.86 45
1783.95 46
1784.05 48
1784.15 50
1784.24 49
1784.34 47
1784.44 43
1784.53 38
1784.63 32
1784.73 28
1784.83 26
1784.92 27
1785.02 31
1785.12 36
1785.21 43
1785.31 50
1785.41 56
1785.50 60
1785.60 63
1785.70 67
1785.79 73
1785.89 81
1785.99 91
1786.08 103
1786.18 115
1786.28 127
1786.38 136
1786.47 141
1786.57 143
1786.67 143
1786.76 141
1786.86 138
1786.96 136
1787.05 135
1787.15 135
1787.25 134
1787.34 133
1787.44 131
1787.54 127
1787.64 122
1787.73 117
1787.83 113
1787.93 112
1788.02 113
1788.12 117
1788.22 122
1788.31 128
1788.41 134
1788.51 138
1788.60 141
1788.70 143
1788.80 144
1788.90 143
1788.99 141
1789.09 139
1789.19 135
1789.28 130
1789.38 124
1789.48 117
1789.57 109
1789.67 101
1789.77 94
1789.87 87
1789.96 82
1790.06 80
1790.16 79
1790.25 80
1790.35 81
1790.45 82
1790.54 81
1790.64 78
1790.74 73
1790.84 67
1790.93 62
1791.03 58
1791.13 57
1791.22 59
1791.32 63
1791.42 69
1791.51 75
1791.61 81
1791.71 86
1791.81 89
1791.90 90
1792.00 90
1792.10 91
1792.19 92
1792.29 94
1792.39 98
1792.49 103
1792.58 107
1792.68 111
1792.78 112
1792.87 112
1792.97 109
1793.07 105
1793.17 100
1793.26 96
1793.36 93
1793.46 93
1793.55 94
1793.65 97
1793.75 101
1793.84 106
1793.94 112
1794.04 117
1794.14 120
1794.23 121
1794.33 121
1794.43 118
1794.52 113
1794.62 107
1794.72 100
1794.82 93
1794.91 86
1795.01 80
1795.11 73
1795.20 67
1795.30 61
1795.40 55
1795.50 49
1795.59 45
1795.69 42
1795.79 41
1795.88 42
1795.98 45
1796.08 49
1796.18 53
1796.27 57
1796.37 59
1796.47 60
1796.56 59
1796.66 58
1796.76 58
1796.86 59
1796.95 62
1797.05 67
1797.15 73
1797.25 79
1797.34 84
1797.44 88
1797.54 90
1797.63 91
1797.73 90
1797.83 89
1797.93 89
1798.02 91
1798.12 93
1798.22 96
1798.31 99
1798.41 102
1798.51 103
1798.61 102
1798.70 100
1798.80 96
1798.90 92
1799.00 87
1799.09 83
1799.19 80
1799.29 77
1799.38 75
1799.48 74
1799.58 74
1799.68 74
1799.77 74
1799.87 75
1799.97 76
1800.07 77
1800.16 78
1800.26 78
1800.36 78
1800.45 76
1800.55 75
1800.65 73
1800.75 72
1800.84 73
1800.94 75
1801.04 78
1801.14 81
1801.23 83
1801.33 84
1801.43 83
1801.52 80
1801.62 75
1801.72 69
1801.82 62
1801.91 55
1802.01 47
1802.11 40
1802.21 33
1802.30 25
1802.40 18
1802.50 12
1802.60 8
1802.69 5
1802.79 5
1802.89 6
1802.98 9
1803.08 14
1803.18 18
1803.28 22
1803.37 26
1803.47 30
1803.57 33
1803.67 37
1803.76 41
1803.86 46
1803.96 50
1804.06 54
1804.15 57
1804.25 57
1804.35 56
1804.45 53
1804.54 48
1804.64 42
1804.74 35
1804.83 29
1804.93 23
1805.03 18
1805.13 15
1805.22 12
1805.32 10
1805.42 9
1805.52 7
1805.61 7
1805.71 6
1805.81 7
1805.91 8
1806.00 11
1806.10 15
1806.20 19
1806.30 25
1806.39 31
1806.49 38
1806.59 45
1806.69 51
1806.78 58
1806.88 63
1806.98 68
1807.08 72
1807.17 76
1807.27 78
1807.37 79
1807.47 78
1807.56 76
1807.66 71
1807.76 64
1807.86 55
1807.95 46
1808.05 37
1808.15 31
1808.25 27
1808.34 26
1808.44 30
1808.54 36
1808.64 44
1808.73 53
1808.83 61
1808.93 69
1809.03 75
1809.12 78
1809.22 78
1809.32 77
1809.42 73
1809.51 70
1809.61 67
1809.71 64
1809.81 62
1809.90 61
1810.00 59
1810.10 55
1810.20 48
1810.29 39
1810.39 28
1810.49 17
1810.59 8
1810.68 2
1810.78 1
1810.88 3
1810.98 8
1811.07 14
1811.17 19
1811.27 21
1811.37 19
1811.46 13
1811.56 3
1811.66 0
1811.76 0
1811.85 0
1811.95 0
1812.05 0
1812.15 0
1812.25 0
1812.34 12
1812.44 23
1812.54 31
1812.64 35
1812.73 37
1812.83 37
1812.93 38
1813.03 39
1813.12 40
1813.22 42
1813.32 43
1813.42 44
1813.51 43
1813.61 42
1813.71 40
1813.81 39
1813.90 38
1814.00 38
1814.10 39
1814.20 40
1814.30 43
1814.39 45
1814.49 48
1814.59 51
1814.69 53
1814.78 53
1814.88 50
1814.98 46
1815.08 41
1815.17 35
1815.27 30
1815.37 28
1815.47 28
1815.57 30
1815.66 34
1815.76 38
1815.86 42
1815.96 44
1816.05 45
1816.15 45
1816.25 44
1816.35 44
1816.44 45
1816.54 45
1816.64 46
1816.74 48
1816.84 51
1816.93 55
1817.03 62
1817.13 70
1817.23 80
1817.32 90
1817.42 99
1817.52 107
1817.62 113
1817.72 115
1817.81 115
1817.91 113
1818.01 110
1818.11 107
1818.20 104
1818.30 100
1818.40 97
1818.50 94
1818.60 91
1818.69 89
1818.79 88
1818.89 89
1818.99 92
1819.08 96
1819.18 101
1819.28 107
1819.38 112
1819.48 116
1819.57 119
1819.67 120
1819.77 120
1819.87 120
1819.96 118
1820.06 116
1820.16 113
1820.26 111
1820.36 109
1820.45 107
1820.55 106
1820.65 104
1820.75 103
1820.84 102
1820.94 101
1821.04 102
1821.14 103
1821.24 107
1821.33 111
1821.43 116
1821.53 122
1821.63 126
1821.73 130
1821.82 132
1821.92 133
1822.02 133
1822.12 133
1822.21 132
1822.31 130
1822.41 127
1822.51 123
1822.61 118
1822.70 112
1822.80 106
1822.90 99
1823.00 92
1823.10 86
1823.19 79
1823.29 73
1823.39 68
1823.49 63
1823.59 59
1823.68 56
1823.78 53
1823.88 52
1823.98 50
1824.07 49
1824.17 49
1824.27 50
1824.37 51
1824.47 54
1824.56 58
1824.66 62
1824.76 66
1824.86 68
1824.96 67
1825.05 64
1825.15 59
1825.25 51
1825.35 43
1825.45 35
1825.54 28
1825.64 23
1825.74 20
1825.84 19
1825.94 18
1826.03 17
1826.13 15
1826.23 13
1826.33 9
1826.43 4
1826.52 0
1826.62 0
1826.72 0
1826.82 0
1826.92 0
1827.01 0
1827.11 0
1827.21 0
1827.31 0
1827.41 5
1827.50 13
1827.60 23
1827.70 34
1827.80 45
1827.90 56
1827.99 65
1828.09 72
1828.19 77
1828.29 79
1828.39 79
1828.48 78
1828.58 75
1828.68 71
1828.78 66
1828.88 61
1828.97 56
1829.07 52
1829.17 50
1829.27 51
1829.37 56
1829.46 63
1829.56 73
1829.66 84
1829.76 95
1829.86 104
1829.95 112
1830.05 116
1830.15 118
1830.25 116
1830.35 113
1830.45 109
1830.54 104
1830.64 100
1830.74 97
1830.84 95
1830.94 93
1831.03 90
1831.13 85
1831.23 78
1831.33 66
1831.43 53
1831.52 37
1831.62 22
1831.72 8
1831.82 0
1831.92 0
1832.02 0
1832.11 1
1832.21 12
1832.31 25
1832.41 39
1832.51 53
1832.60 64
1832.70 71
1832.80 74
1832.90 75
1833.00 73
1833.09 72
1833.19 71
1833.29 71
1833.39 74
1833.49 79
1833.59 85
1833.68 91
1833.78 97
1833.88 102
1833.98 107
1834.08 112
1834.17 116
1834.27 119
1834.37 121
1834.47 122
1834.57 122
1834.67 122
1834.76 123
1834.86 125
1834.96 130
1835.06 136
1835.16 143
1835.26 148
1835.35 151
1835.45 150
1835.55 147
1835.65 142
1835.75 136
1835.84 130
1835.94 125
1836.04 122
1836.14 122
1836.24 124
1836.34 128
1836.43 134
1836.53 139
1836.63 143
1836.73 143
1836.83 140
1836.93 131
1837.02 119
1837.12 103
1837.22 87
1837.32 72
1837.42 58
1837.51 49
1837.61 42
1837.71 39
1837.81 38
1837.91 40
1838.01 42
1838.10 44
1838.20 46
1838.30 47
1838.40 48
1838.50 48
1838.60 47
1838.69 47
1838.79 47
1838.89 48
1838.99 50
1839.09 54
1839.19 59
1839.28 65
1839.38 72
1839.48 79
1839.58 86
1839.68 93
1839.78 99
1839.87 104
1839.97 108
1840.07 110
1840.17 111
1840.27 110
1840.37 108
1840.46 105
1840.56 102
1840.66 97
1840.76 92
1840.86 85
1840.96 78
1841.05 69
1841.15 59
1841.25 49
1841.35 40
1841.45 32
1841.55 27
1841.65 24
1841.74 24
1841.84 25
1841.94 27
1842.04 27
1842.14 27
1842.24 25
1842.33 21
1842.43 17
1842.53 13
1842.63 8
1842.73 4
1842.83 0
1842.92 0
1843.02 0
1843.12 0
1843.22 0
1843.32 0
1843.42 0
1843.52 0
1843.61 1
1843.71 11
1843.81 21
1843.91 30
1844.01 37
1844.11 41
1844.20 42
1844.30 43
1844.40 43
1844.50 43
1844.60 44
1844.70 46
1844.80 48
1844.89 50
1844.99 51
1845.09 51
1845.19 50
1845.29 49
1845.39 50
1845.48 52
1845.58 56
1845.68 61
1845.78 65
1845.88 68
1845.98 69
1846.08 68
1846.17 65
1846.27 60
1846.37 56
1846.47 53
1846.57 52
1846.67 52
1846.77 54
1846.86 57
1846.96 59
1847.06 60
1847.16 60
1847.26 58
1847.36 55
1847.45 52
1847.55 49
1847.65 49
1847.75 52
1847.85 58
1847.95 66
1848.05 75
1848.14 83
1848.24 89
1848.34 91
1848.44 88
1848.54 82
1848.64 74
1848.74 65
1848.83 59
1848.93 55
1849.03 54
1849.13 56
1849.23 60
1849.33 65
1849.43 69
1849.53 71
1849.62 70
1849.72 66
1849.82 60
1849.92 52
1850.02 42
1850.12 32
1850.22 23
1850.31 16
1850.41 12
1850.51 12
1850.61 16
1850.71 23
1850.81 32
1850.91 43
1851.00 52
1851.10 61
1851.20 67
1851.30 71
1851.40 73
1851.50 73
1851.60 72
1851.69 70
1851.79 68
1851.89 64
1851.99 60
1852.09 55
1852.19 50
1852.29 45
1852.39 41
1852.48 38
1852.58 36
1852.68 37
1852.78 41
1852.88 47
1852.98 54
1853.08 62
1853.18 70
1853.27 76
1853.37 81
1853.47 83
1853.57 84
1853.67 83
1853.77 81
1853.87 77
1853.96 72
1854.06 64
1854.16 56
1854.26 46
1854.36 36
1854.46 27
1854.56 20
1854.66 15
1854.75 14
1854.85 16
1854.95 19
1855.05 24
1855.15 30
1855.25 36
1855.35 40
1855.45 44
1855.54 45
1855.64 44
1855.74 41
1855.84 37
1855.94 32
1856.04 28
1856.14 25
1856.24 26
1856.33 28
1856.43 33
1856.53 38
1856.63 43
1856.73 46
1856.83 46
1856.93 44
1857.03 39
1857.13 35
1857.22 31
1857.32 28
1857.42 28
1857.52 31
1857.62 36
1857.72 43
1857.82 51
1857.92 60
1858.01 69
1858.11 79
1858.21 89
1858.31 97
1858.41 104
1858.51 109
1858.61 111
1858.71 110
1858.81 108
1858.90 104
1859.00 99
1859.10 94
1859.20 90
1859.30 85
1859.40 80
1859.50 74
1859.60 67
1859.70 61
1859.79 56
1859.89 52
1859.99 50
1860.09 50
1860.19 52
1860.29 54
1860.39 55
1860.49 57
1860.59 58
1860.68 59
1860.78 62
1860.88 65
1860.98 69
1861.08 72
1861.18 75
1861.28 76
1861.38 76
1861.48 75
1861.57 73
1861.67 74
1861.77 76
1861.87 80
1861.97 86
1862.07 92
1862.17 98
1862.27 101
1862.37 102
1862.46 100
1862.56 96
1862.66 92
1862.76 90
1862.86 91
1862.96 95
1863.06 104
1863.16 114
1863.26 125
1863.36 133
1863.45 137
1863.55 138
1863.65 135
1863.75 129
1863.85 122
1863.95 117
1864.05 113
1864.15 111
1864.25 109
1864.35 108
1864.44 105
1864.54 101
1864.64 95
1864.74 89
1864.84 82
1864.94 77
1865.04 72
1865.14 68
1865.24 66
1865.34 63
1865.43 62
1865.53 61
1865.63 61
1865.73 62
1865.83 63
1865.93 66
1866.03 68
1866.13 69
1866.23 69
1866.33 67
1866.42 64
1866.52 58
1866.62 53
1866.72 47
1866.82 42
1866.92 39
1867.02 36
1867.12 34
1867.22 31
1867.32 28
1867.42 22
1867.51 16
1867.61 8
1867.71 1
1867.81 0
1867.91 0
1868.01 0
1868.11 0
1868.21 0
1868.31 0
1868.41 0
1868.51 0
1868.60 5
1868.70 10
1868.80 15
1868.90 20
1869.00 26
1869.10 31
1869.20 34
1869.30 36
1869.40 37
1869.50 36
1869.60 36
1869.70 36
1869.79 37
1869.89 39
1869.99 41
1870.09 42
1870.19 41
1870.29 39
1870.39 37
1870.49 35
1870.59 34
1870.69 35
1870.79 37
1870.88 39
1870.98 40
1871.08 38
1871.18 33
1871.28 26
1871.38 19
1871.48 12
1871.58 7
1871.68 4
1871.78 2
1871.88 3
1871.98 5
1872.08 8
1872.17 13
1872.27 19
1872.37 27
1872.47 35
1872.57 43
1872.67 50
1872.77 55
1872.87 59
1872.97 61
1873.07 62
1873.17 62
1873.27 62
1873.37 61
1873.46 59
1873.56 57
1873.66 53
1873.76 49
1873.86 45
1873.96 42
1874.06 38
1874.16 36
1874.26 35
1874.36 33
1874.46 32
1874.56 31
1874.66 32
1874.75 34
1874.85 38
1874.95 44
1875.05 52
1875.15 61
1875.25 70
1875.35 79
1875.45 87
1875.55 93
1875.65 98
1875.75 101
1875.85 101
1875.95 99
1876.05 95
1876.14 91
1876.24 86
1876.34 82
1876.44 81
1876.54 82
1876.64 85
1876.74 89
1876.84 95
1876.94 101
1877.04 108
1877.14 114
1877.24 119
1877.34 124
1877.44 128
1877.54 131
1877.63 133
1877.73 135
1877.83 136
1877.93 135
1878.03 134
1878.13 131
1878.23 127
1878.33 122
1878.43 116
1878.53 109
1878.63 101
1878.73 94
1878.83 88
1878.93 84
1879.03 82
1879.13 82
1879.22 84
1879.32 87
1879.42 92
1879.52 96
1879.62 100
1879.72 102
1879.82 104
1879.92 105
1880.02 106
1880.12 108
1880.22 111
1880.32 115
1880.42 119
1880.52 122
1880.62 123
1880.72 123
1880.82 120
1880.91 116
1881.01 110
1881.11 103
1881.21 97
1881.31 92
1881.41 88
1881.51 83
1881.61 79
1881.71 75
1881.81 72
1881.91 69
1882.01 67
1882.11 67
1882.21 70
1882.31 75
1882.41 81
1882.51 87
1882.61 92
1882.70 96
1882.80 99
1882.90 100
1883.00 101
1883.10 102
1883.20 103
1883.30 106
1883.40 108
1883.50 110
1883.60 111
1883.70 111
1883.80 109
1883.90 105
1884.00 100
1884.10 94
1884.20 89
1884.30 84
1884.40 80
1884.50 78
1884.60 78
1884.70 79
1884.79 80
1884.89 81
1884.99 80
1885.09 77
1885.19 72
1885.29 65
1885.39 58
1885.49 52
1885.59 48
1885.69 46
1885.79 47
1885.89 48
1885.99 50
1886.09 51
1886.19 52
1886.29 50
1886.39 47
1886.49 43
1886.59 37
1886.69 30
1886.79 22
1886.89 15
1886.99 8
1887.08 2
1887.18 0
1887.28 0
1887.38 0
1887.48 2
1887.58 7
1887.68 13
1887.78 20
1887.88 27
1887.98 33
1888.08 39
1888.18 43
1888.28 45
1888.38 46
1888.48 46
1888.58 44
1888.68 41
1888.78 38
1888.88 35
1888.98 32
1889.08 30
1889.18 30
1889.28 31
1889.38 32
1889.48 35
1889.58 37
1889.68 38
1889.78 39
1889.87 38
1889.97 35
1890.07 31
1890.17 28
1890.27 25
1890.37 24
1890.47 24
1890.57 26
1890.67 30
1890.77 34
1890.87 39
1890.97 43
1891.07 48
1891.17 52
1891.27 57
1891.37 61
1891.47 66
1891.57 71
1891.67 74
1891.77 77
1891.87 77
1891.97 76
1892.07 74
1892.17 72
1892.27 70
1892.37 69
1892.47 70
1892.57 73
1892.67 77
1892.77 82
1892.87 87
1892.97 91
1893.07 94
1893.17 95
1893.27 94
1893.36 92
1893.46 90
1893.56 87
1893.66 85
1893.76 83
1893.86 82
1893.96 82
1894.06 84
1894.16 86
1894.26 90
1894.36 93
1894.46 97
1894.56 99
1894.66 100
1894.76 99
1894.86 98
1894.96 95
1895.06 92
1895.16 88
1895.26 84
1895.36 79
1895.46 74
1895.56 70
1895.66 67
1895.76 64
1895.86 64
1895.96 66
1896.06 70
1896.16 75
1896.26 82
1896.36 88
1896.46 93
1896.56 95
1896.66 94
1896.76 89
1896.86 82
1896.96 74
1897.06 65
1897.16 58
1897.26 54
1897.36 54
1897.46 57
1897.56 63
1897.66 71
1897.76 79
1897.86 87
1897.96 93
1898.06 97
1898.16 98
1898.26 96
1898.36 93
1898.46 88
1898.56 82
1898.66 77
1898.76 72
1898.86 68
1898.96 66
1899.06 66
1899.16 67
1899.26 69
1899.36 71
1899.46 74
1899.56 76
1899.66 76
1899.76 75
1899.86 72
1899.96 69
1900.06 64
1900.16 60
1900.26 57
1900.36 58
1900.45 61
1900.55 66
1900.65 73
1900.75 81
1900.85 88
1900.95 92
1901.05 93
1901.15 90
1901.25 85
1901.35 78
1901.45 70
1901.55 64
1901.65 59
1901.75 57
1901.85 58
1901.95 62
1902.05 68
1902.15 74
1902.25 80
1902.35 83
1902.45 83
1902.55 82
1902.65 80
1902.75 79
1902.85 78
1902.95 80
1903.05 82
1903.15 84
1903.25 85
1903.35 84
1903.45 81
1903.55 76
1903.65 70
1903.75 65
1903.85 60
1903.95 56
1904.05 52
1904.16 47
1904.26 41
1904.36 33
1904.46 25
1904.56 17
1904.66 10
1904.76 3
1904.86 0
1904.96 0
1905.06 0
1905.16 0
1905.26 0
1905.36 0
1905.46 0
1905.56 0
1905.66 0
1905.76 11
1905.86 24
1905.96 38
1906.06 52
1906.16 65
1906.26 76
1906.36 84
1906.46 90
1906.56 91
1906.66 90
1906.76 85
1906.86 78
1906.96 69
1907.06 59
1907.16 49
1907.26 39
1907.36 30
1907.46 22
1907.56 17
1907.66 14
1907.76 14
1907.86 18
1907.96 26
1908.06 36
1908.16 47
1908.26 59
1908.36 70
1908.46 80
1908.56 88
1908.66 94
1908.76 99
1908.86 104
1908.96 108
1909.06 113
1909.16 116
1909.26 119
1909.36 119
1909.46 118
1909.56 114
1909.66 109
1909.76 102
1909.86 96
1909.96 89
1910.06 83
1910.16 78
1910.26 73
1910.36 69
1910.46 66
1910.56 64
1910.66 64
1910.76 66
1910.86 71
1910.96 76
1911.06 82
1911.17 87
1911.27 91
1911.37 93
1911.47 92
1911.57 90
1911.67 87
1911.77 83
1911.87 81
1911.97 81
1912.07 83
1912.17 87
1912.27 92
1912.37 97
1912.47 102
1912.57 106
1912.67 108
1912.77 109
1912.87 109
1912.97 108
1913.07 106
1913.17 103
1913.27 99
1913.37 96
1913.47 92
1913.57 89
1913.67 87
1913.77 85
1913.87 84
1913.97 84
1914.07 83
1914.17 84
1914.27 84
1914.37 85
1914.47 88
1914.57 93
1914.67 100
1914.78 110
1914.88 122
1914.98 137
1915.08 153
1915.18 170
1915.28 186
1915.38 199
1915.48 210
1915.58 215
1915.68 216
1915.78 213
1915.88 207
1915.98 200
1916.08 195
1916.18 192
1916.28 193
1916.38 197
1916.48 203
1916.58 208
1916.68 211
1916.78 212
1916.88 211
1916.98 210
1917.08 210
1917.18 213
1917.28 219
1917.38 229
1917.48 241
1917.59 251
1917.69 258
1917.79 260
1917.89 256
1917.99 248
1918.09 238
1918.19 227
1918.29 217
1918.39 210
1918.49 205
1918.59 203
1918.69 202
1918.79 201
1918.89 200
1918.99 197
1919.09 194
1919.19 190
1919.29 186
1919.39 182
1919.49 179
1919.59 176
1919.69 173
1919.79 171
1919.90 169
1920.00 167
1920.10 164
1920.20 160
1920.30 155
1920.40 150
1920.50 145
1920.60 140
1920.70 136
1920.80 133
1920.90 132
1921.00 132
1921.10 135
1921.20 139
1921.30 145
1921.40 150
1921.50 155
1921.60 157
1921.70 158
1921.80 158
1921.91 157
1922.01 157
1922.11 157
1922.21 159
1922.31 161
1922.41 162
1922.51 163
1922.61 163
1922.71 161
1922.81 158
1922.91 154
1923.01 150
1923.11 146
1923.21 143
1923.31 138
1923.41 133
1923.51 127
1923.61 121
1923.71 114
1923.82 108
1923.92 102
1924.02 97
1924.12 94
1924.22 91
1924.32 89
1924.42 86
1924.52 83
1924.62 78
1924.72 71
1924.82 64
1924.92 55
1925.02 47
1925.12 39
1925.22 33
1925.32 29
1925.42 27
1925.53 27
1925.63 29
1925.73 33
1925.83 36
1925.93 39
1926.03 41
1926.13 41
1926.23 40
1926.33 38
1926.43 36
1926.53 35
1926.63 35
1926.73 37
1926.83 38
1926.93 40
1927.03 40
1927.14 39
1927.24 37
1927.34 35
1927.44 34
1927.54 34
1927.64 36
1927.74 40
1927.84 46
1927.94 53
1928.04 60
1928.14 67
1928.24 73
1928.34 78
1928.44 82
1928.54 83
1928.65 83
1928.75 82
1928.85 80
1928.95 76
1929.05 71
1929.15 66
1929.25 60
1929.35 54
1929.45 48
1929.55 42
1929.65 37
1929.75 34
1929.85 32
1929.95 33
1930.06 34
1930.16 37
1930.26 40
1930.36 42
1930.46 44
1930.56 46
1930.66 46
1930.76 46
1930.86 46
1930.96 44
1931.06 42
1931.16 39
1931.26 35
1931.37 31
1931.47 28
1931.57 26
1931.67 26
1931.77 28
1931.87 33
1931.97 40
1932.07 48
1932.17 55
1932.27 62
1932.37 68
1932.47 71
1932.57 73
1932.68 73
1932.78 72
1932.88 72
1932.98 73
1933.08 74
1933.18 77
1933.28 80
1933.38 84
1933.48 88
1933.58 93
1933.68 96
1933.78 99
1933.89 99
1933.99 96
1934.09 91
1934.19 82
1934.29 72
1934.39 61
1934.49 51
1934.59 42
1934.69 35
1934.79 30
1934.89 26
1934.99 24
1935.10 23
1935.20 23
1935.30 25
1935.40 27
1935.50 32
1935.60 37
1935.70 43
1935.80 47
1935.90 48
1936.00 46
1936.10 39
1936.20 29
1936.31 16
1936.41 2
1936.51 0
1936.61 0
1936.71 0
1936.81 0
1936.91 0
1937.01 0
1937.11 0
1937.21 1
1937.31 10
1937.42 17
1937.52 24
1937.62 30
1937.72 36
1937.82 42
1937.92 48
1938.02 54
1938.12 58
1938.22 62
1938.32 65
1938.43 67
1938.53 68
1938.63 70
1938.73 72
1938.83 74
1938.93 76
1939.03 79
1939.13 83
1939.23 86
1939.33 90
1939.43 94
1939.54 97
1939.64 98
1939.74 97
1939.84 94
1939.94 89
1940.04 83
1940.14 78
1940.24 74
1940.34 72
1940.44 74
1940.55 77
1940.65 82
1940.75 88
1940.85 93
1940.95 97
1941.05 100
1941.15 103
1941.25 105
1941.35 106
1941.45 107
1941.56 107
1941.66 107
1941.76 106
1941.86 105
1941.96 104
1942.06 103
1942.16 102
1942.26 101
1942.36 100
1942.47 97
1942.57 92
1942.67 86
1942.77 79
1942.87 71
1942.97 65
1943.07 61
1943.17 60
1943.27 61
1943.37 64
1943.48 68
1943.58 71
1943.68 73
1943.78 74
1943.88 72
1943.98 71
1944.08 68
1944.18 66
1944.28 63
1944.39 59
1944.49 55
1944.59 51
1944.69 46
1944.79 42
1944.89 41
1944.99 42
1945.09 46
1945.19 52
1945.30 60
1945.40 69
1945.50 77
1945.60 84
1945.70 90
1945.80 94
1945.90 97
1946.00 99
1946.10 101
1946.21 103
1946.31 105
1946.41 108
1946.51 110
1946.61 112
1946.71 112
1946.81 112
1946.91 112
1947.02 110
1947.12 108
1947.22 106
1947.32 104
1947.42 101
1947.52 96
1947.62 89
1947.72 80
1947.82 69
1947.93 57
1948.03 45
1948.13 34
1948.23 25
1948.33 18
1948.43 13
1948.53 10
1948.63 7
1948.74 3
1948.84 0
1948.94 0
1949.04 0
1949.14 0
1949.24 0
1949.34 0
1949.44 0
1949.55 2
1949.65 8
1949.75 13
1949.85 19
1949.95 24
1950.05 28
1950.15 33
1950.25 37
1950.36 41
1950.46 46
1950.56 51
1950.66 55
1950.76 57
1950.86 58
1950.96 58
1951.06 56
1951.17 53
1951.27 50
1951.37 46
1951.47 43
1951.57 40
1951.67 39
1951.77 38
1951.87 39
1951.98 39
1952.08 39
1952.18 39
1952.28 38
1952.38 36
1952.48 34
1952.58 31
1952.68 27
1952.79 22
1952.89 15
1952.99 8
1953.09 0
1953.19 0
1953.29 0
1953.39 0
1953.50 0
1953.60 0
1953.70 0
1953.80 0
1953.90 1
1954.00 8
1954.10 15
1954.20 21
1954.31 25
1954.41 28
1954.51 29
1954.61 29
1954.71 29
1954.81 31
1954.91 36
1955.02 44
1955.12 57
1955.22 72
1955.32 90
1955.42 107
1955.52 123
1955.62 136
1955.73 144
1955.83 148
1955.93 148
1956.03 146
1956.13 141
1956.23 136
1956.33 130
1956.44 124
1956.54 118
1956.64 113
1956.74 109
1956.84 104
1956.94 98
1957.04 92
1957.15 85
1957.25 79
1957.35 73
1957.45 70
1957.55 70
1957.65 74
1957.75 81
1957.86 90
1957.96 99
1958.06 106
1958.16 111
1958.26 113
1958.36 113
1958.46 112
1958.57 111
1958.67 111
1958.77 113
1958.87 115
1958.97 115
1959.07 114
1959.17 109
1959.28 101
1959.38 91
1959.48 78
1959.58 65
1959.68 53
1959.78 41
1959.88 30
1959.99 21
1960.09 13
1960.19 8
1960.29 3
1960.39 0
1960.49 0
1960.60 0
1960.70 2
1960.80 7
1960.90 14
1961.00 23
1961.10 35
1961.20 47
1961.31 60
1961.41 71
1961.51 79
1961.61 84
1961.71 84
1961.81 81
1961.92 74
1962.02 65
1962.12 55
1962.22 44
1962.32 35
1962.42 26
1962.52 20
1962.63 17
1962.73 17
1962.83 20
1962.93 26
1963.03 35
1963.13 47
1963.24 59
1963.34 70
1963.44 81
1963.54 91
1963.64 98
1963.74 102
1963.85 104
1963.95 104
1964.05 102
1964.15 99
1964.25 96
1964.35 93
1964.46 91
1964.56 88
1964.66 86
1964.76 84
1964.86 81
1964.96 77
1965.07 73
1965.17 70
1965.27 68
1965.37 69
1965.47 73
1965.57 80
1965.67 89
1965.78 99
1965.88 110
1965.98 119
1966.08 128
1966.18 135
1966.28 141
1966.39 146
1966.49 149
1966.59 152
1966.69 154
1966.79 155
1966.89 156
1967.00 157
1967.10 158
1967.20 160
1967.30 162
1967.40 162
1967.51 159
1967.61 154
1967.71 145
1967.81 135
1967.91 123
1968.01 112
1968.12 104
1968.22 98
1968.32 95
1968.42 94
1968.52 93
1968.62 93
1968.73 92
1968.83 90
1968.93 87
1969.03 83
1969.13 79
1969.23 76
1969.34 73
1969.44 71
1969.54 71
1969.64 72
1969.74 74
1969.84 77
1969.95 79
1970.05 82
1970.15 84
1970.25 86
1970.35 88
1970.46 89
1970.56 89
1970.66 89
1970.76 87
1970.86 83
1970.96 77
1971.07 70
1971.17 63
1971.27 56
1971.37 51
1971.47 48
1971.58 48
1971.68 51
1971.78 56
1971.88 64
1971.98 72
1972.08 81
1972.19 90
1972.29 97
1972.39 103
1972.49 107
1972.59 109
1972.70 110
1972.80 110
1972.90 108
1973.00 105
1973.10 102
1973.20 98
1973.31 92
1973.41 85
1973.51 77
1973.61 69
1973.71 60
1973.82 53
1973.92 46
1974.02 40
1974.12 36
1974.22 33
1974.32 30
1974.43 27
1974.53 27
1974.63 28
1974.73 31
1974.83 37
1974.94 44
1975.04 53
1975.14 61
1975.24 68
1975.34 73
1975.45 76
1975.55 77
1975.65 77
1975.75 74
1975.85 70
1975.96 65
1976.06 58
1976.16 52
1976.26 46
1976.36 43
1976.46 41
1976.57 43
1976.67 48
1976.77 55
1976.87 64
1976.97 73
1977.08 81
1977.18 88
1977.28 92
1977.38 94
1977.48 94
1977.59 93
1977.69 93
1977.79 92
1977.89 92
1977.99 91
1978.10 88
1978.20 84
1978.30 78
1978.40 70
1978.50 62
1978.61 54
1978.71 48
1978.81 44
1978.91 42
1979.01 43
1979.12 44
1979.22 47
1979.32 49
1979.42 51
1979.52 53
1979.63 56
1979.73 58
1979.83 60
1979.93 60
1980.03 57
1980.14 53
1980.24 45
1980.34 36
1980.44 27
1980.54 19
1980.65 13
1980.75 11
1980.85 11
1980.95 13
1981.05 17
1981.16 21
1981.26 25
1981.36 28
1981.46 31
1981.56 33
1981.67 35
1981.77 34
1981.87 33
1981.97 30
1982.08 26
1982.18 23
1982.28 22
1982.38 23
1982.48 26
1982.59 32
1982.69 40
1982.79 48
1982.89 56
1982.99 63
1983.10 68
1983.20 71
1983.30 73
1983.40 74
1983.50 74
1983.61 72
1983.71 70
1983.81 66
1983.91 61
1984.02 56
1984.12 51
1984.22 47
1984.32 43
1984.42 42
1984.53 41
1984.63 42
1984.73 42
1984.83 41
1984.93 39
1985.04 35
1985.14 29
1985.24 22
1985.34 15
1985.45 8
1985.55 3
1985.65 0
1985.75 0
1985.85 0
1985.96 0
1986.06 0
1986.16 0
1986.26 0
1986.36 0
1986.47 0
1986.57 2
1986.67 3
1986.77 4
1986.88 5
1986.98 6
1987.08 7
1987.18 8
1987.28 9
1987.39 9
1987.49 9
1987.59 10
1987.69 12
1987.80 16
1987.90 22
1988.00 31
1988.10 40
1988.20 48
1988.31 54
1988.41 56
1988.51 54
1988.61 49
1988.72 43
1988.82 38
1988.92 35
1989.02 35
1989.12 37
1989.23 41
1989.33 46
1989.43 50
1989.53 52
1989.64 52
1989.74 51
1989.84 49
1989.94 48
1990.05 48
1990.15 50
1990.25 52
1990.35 54
1990.45 56
1990.56 56
1990.66 55
1990.76 54
1990.86 53
1990.97 53
1991.07 55
1991.17 58
1991.27 62
1991.38 65
1991.48 66
1991.58 64
1991.68 60
1991.78 55
1991.89 51
1991.99 47
1992.09 46
1992.19 47
1992.30 50
1992.40 53
1992.50 56
1992.60 59
1992.71 62
1992.81 65
1992.91 67
1993.01 70
1993.11 72
1993.22 73
1993.32 74
1993.42 75
1993.52 75
1993.63 76
1993.73 78
1993.83 82
1993.93 87
1994.04 93
1994.14 97
1994.24 100
1994.34 99
1994.45 93
1994.55 84
1994.65 72
1994.75 59
1994.86 46
1994.96 34
1995.06 26
1995.16 22
1995.27 23
1995.37 29
1995.47 38
1995.57 50
1995.67 63
1995.78 75
1995.88 85
1995.98 91
1996.08 93
1996.19 93
1996.29 90
1996.39 86
1996.49 82
1996.60 79
1996.70 77
1996.80 76
1996.90 77
1997.01 79
1997.11 81
1997.21 85
1997.31 89
1997.42 93
1997.52 97
1997.62 100
1997.72 102
1997.83 100
1997.93 96
1998.03 90
1998.13 81
1998.24 72
1998.34 64
1998.44 57
1998.54 53
1998.65 51
1998.75 51
1998.85 51
1998.95 52
1999.06 52
1999.16 50
1999.26 49
1999.36 47
1999.47 46
1999.57 46
1999.67 48
1999.77 52
1999.88 58
1999.98 67
2000.08 77
2000.18 89
2000.29 100
2000.39 110
2000.49 118
2000.59 123
2000.70 125
2000.80 125
2000.90 124
2001.00 123
2001.11 124
2001.21 128
2001.31 135
2001.41 143
2001.52 152
2001.62 159
2001.72 163
2001.83 163
2001.93 159
2002.03 151
2002.13 140
2002.24 127
2002.34 113
2002.44 100
2002.54 87
2002.65 76
2002.75 69
2002.85 64
2002.95 63
2003.06 65
2003.16 69
2003.26 74
2003.36 78
2003.47 81
2003.57 83
2003.67 83
2003.77 81
2003.88 79
2003.98 76
2004.08 73
2004.19 71
2004.29 71
2004.39 73
2004.49 78
2004.60 87
2004.70 97
2004.80 108
2004.90 117
2005.01 125
2005.11 129
2005.21 130
2005.31 128
2005.42 124
2005.52 119
2005.62 115
2005.73 112
2005.83 110
2005.93 109
2006.03 109
2006.14 110
2006.24 110
2006.34 109
2006.44 107
2006.55 103
2006.65 97
2006.75 91
2006.85 84
2006.96 77
2007.06 72
2007.16 69
2007.27 67
2007.37 66
2007.47 64
2007.57 61
2007.68 55
2007.78 48
2007.88 39
2007.98 31
2008.09 24
2008.19 20
2008.29 21
2008.40 25
2008.50 31
2008.60 38
2008.70 45
2008.81 51
2008.91 56
2009.01 61
2009.12 68
2009.22 78
2009.32 88
2009.42 100
2009.53 109
2009.63 116
2009.73 118
2009.83 116
2009.94 110
2010.04 102
2010.14 93
2010.25 84
2010.35 76
2010.45 68
2010.55 60
2010.66 54
2010.76 49
2010.86 46
2010.97 44
2011.07 44
2011.17 46
2011.27 49
2011.38 52
2011.48 56
2011.58 59
2011.69 62
2011.79 65
2011.89 67
2011.99 68
2012.10 70
2012.20 71
2012.30 73
2012.41 74
2012.51 76
2012.61 79
2012.71 83
2012.82 87
2012.92 91
2013.02 95
2013.13 98
2013.23 99
2013.33 98
2013.43 95
2013.54 90
2013.64 85
2013.74 80
2013.85 76
2013.95 74
2014.05 74
2014.15 76
2014.26 78
2014.36 80
2014.46 81
2014.57 80
2014.67 76
2014.77 69
2014.87 58
2014.98 45
2015.08 30
2015.18 14
2015.29 0
2015.39 0
2015.49 0
2015.60 0
2015.70 0
2015.80 0
2015.90 0
2016.01 0
2016.11 0
2016.21 3
2016.32 9
2016.42 18
2016.52 28
2016.62 42
2016.73 57
2016.83 73
2016.93 86
2017.04 97
2017.14 104
2017.24 107
2017.35 106
2017.45 102
2017.55 96
2017.65 90
2017.76 84
2017.86 80
2017.96 79
2018.07 80
2018.17 84
2018.27 90
2018.38 96
2018.48 102
2018.58 107
2018.68 110
2018.79 111
2018.89 110
2018.99 107
2019.10 103
2019.20 100
2019.30 96
2019.41 93
2019.51 90
2019.61 87
2019.71 84
2019.82 82
2019.92 80
2020.02 77
2020.13 74
2020.23 70
2020.33 65
2020.44 60
2020.54 55
2020.64 51
2020.75 48
2020.85 48
2020.95 51
2021.05 56
2021.16 62
2021.26 69
2021.36 75
2021.47 80
2021.57 84
2021.67 86
2021.78 87
2021.88 87
2021.98 88
2022.09 88
2022.19 89
2022.29 90
2022.39 91
2022.50 94
2022.60 97
2022.70 101
2022.81 106
2022.91 111
2023.01 117
2023.12 123
2023.22 126
2023.32 127
2023.43 126
2023.53 121
2023.63 114
2023.74 106
2023.84 99
2023.94 93
2024.04 90
2024.15 90
2024.25 93
2024.35 98
2024.46 105
2024.56 112
2024.66 118
2024.77 123
2024.87 126
2024.97 128
2025.08 129
2025.18 130
2025.28 131
2025.39 131
2025.49 132
2025.59 132
2025.70 130
2025.80 126
2025.90 121
2026.01 113
2026.11 105
2026.21 97
2026.31 89
2026.42 83
2026.52 79
2026.62 77
2026.73 78
2026.83 80
2026.93 84
2027.04 89
2027.14 96
2027.24 104
2027.35 113
2027.45 122
2027.55 132
2027.66 142
2027.76 150
2027.86 156
2027.97 160
2028.07 159
2028.17 155
2028.28 147
2028.38 137
2028.48 126
2028.59 115
2028.69 107
2028.79 100
2028.90 96
2029.00 94
2029.10 92
2029.21 89
2029.31 85
2029.41 79
2029.52 73
2029.62 66
2029.72 60
2029.83 54
2029.93 51
2030.03 49
2030.14 48
2030.24 49
2030.34 52
2030.45 55
2030.55 60
2030.65 64
2030.76 68
2030.86 72
2030.96 75
2031.07 77
2031.17 78
2031.27 79
2031.38 79
2031.48 79
2031.58 78
2031.69 75
2031.79 72
2031.89 69
2032.00 65
2032.10 62
2032.20 62
2032.31 64
2032.41 69
2032.51 76
2032.62 84
2032.72 91
2032.82 96
2032.93 98
2033.03 96
2033.13 92
2033.24 85
2033.34 78
2033.44 71
2033.55 67
2033.65 64
2033.75 64
2033.86 64
2033.96 65
2034.06 65
2034.17 64
2034.27 61
2034.37 58
2034.48 55
2034.58 52
2034.68 50
2034.79 48
2034.89 47
2034.99 46
2035.10 45
2035.20 42
2035.30 39
2035.41 35
2035.51 31
2035.61 28
2035.72 25
2035.82 24
2035.92 25
2036.03 27
2036.13 30
2036.24 36
2036.34 45
2036.44 56
2036.55 69
2036.65 84
2036.75 99
2036.86 114
2036.96 127
2037.06 138
2037.17 144
2037.27 147
2037.37 146
2037.48 141
2037.58 132
2037.68 122
2037.79 110
2037.89 96
2037.99 82
2038.10 69
2038.20 58
2038.30 51
2038.41 47
2038.51 49
2038.62 56
2038.72 67
2038.82 82
2038.93 96
2039.03 110
2039.13 120
2039.24 128
2039.34 132
2039.44 135
2039.55 138
2039.65 141
2039.75 146
2039.86 152
2039.96 158
2040.07 164
2040.17 172
2040.27 181
2040.38 194
2040.48 209
2040.58 228
2040.69 250
2040.79 273
2040.89 296
2041.00 316
2041.10 334
2041.20 348
2041.31 359
2041.41 368
2041.52 375
2041.62 380
2041.72 384
2041.83 386
2041.93 388
2042.03 387
2042.14 386
2042.24 383
2042.34 379
2042.45 374
2042.55 370
2042.65 365
2042.76 362
2042.86 362
2042.97 363
2043.07 365
2043.17 368
2043.28 370
2043.38 370
2043.48 367
2043.59 360
2043.69 348
2043.79 332
2043.90 314
2044.00 293
2044.11 271
2044.21 250
2044.31 230
2044.42 212
2044.52 195
2044.62 181
2044.73 168
2044.83 156
2044.94 145
2045.04 135
2045.14 125
2045.25 115
2045.35 104
2045.45 93
2045.56 83
2045.66 75
2045.76 69
2045.87 66
2045.97 66
2046.08 69
2046.18 74
2046.28 81
2046.39 88
2046.49 97
2046.59 106
2046.70 114
2046.80 122
2046.91 127
2047.01 130
2047.11 131
2047.22 129
2047.32 126
2047.42 123
2047.53 118
2047.63 114
2047.74 110
2047.84 106
2047.94 101
2048.05 97
2048.15 94
2048.25 91
2048.36 89
2048.46 88
2048.57 87
2048.67 85
2048.77 81
2048.88 75
2048.98 66
2049.08 56
2049.19 45
2049.29 34
2049.40 25
2049.50 16
2049.60 10
2049.71 6
2049.81 5
2049.92 6
2050.02 10
2050.12 16
2050.23 24
2050.33 33
2050.43 43
2050.54 52
2050.64 61
2050.75 69
2050.85 77
2050.95 84
2051.06 90
2051.16 95
2051.26 100
2051.37 105
2051.47 109
2051.58 113
2051.68 116
2051.78 118
2051.89 119
2051.99 118
2052.10 117
2052.20 114
2052.30 111
2052.41 107
2052.51 101
2052.62 93
2052.72 84
2052.82 73
2052.93 60
2053.03 46
2053.13 33
2053.24 20
2053.34 8
2053.45 0
2053.55 0
2053.65 0
2053.76 0
2053.86 0
2053.97 0
2054.07 0
2054.17 0
2054.28 0
2054.38 10
2054.49 19
2054.59 28
2054.69 35
2054.80 40
2054.90 44
2055.01 48
2055.11 52
2055.21 56
2055.32 61
2055.42 66
2055.52 71
2055.63 75
2055.73 79
2055.84 83
2055.94 86
2056.04 89
2056.15 90
2056.25 90
2056.36 88
2056.46 82
2056.56 74
2056.67 65
2056.77 56
2056.88 49
2056.98 47
2057.08 49
2057.19 56
2057.29 65
2057.40 74
2057.50 81
2057.60 85
2057.71 86
2057.81 84
2057.92 81
2058.02 78
2058.12 77
2058.23 78
2058.33 80
2058.44 82
2058.54 83
2058.64 83
2058.75 80
2058.85 75
2058.96 69
2059.06 63
2059.16 58
2059.27 55
2059.37 53
2059.48 54
2059.58 55
2059.68 58
2059.79 62
2059.89 65
2060.00 69
2060.10 73
2060.21 76
2060.31 77
2060.41 77
2060.52 75
2060.62 72
2060.73 66
2060.83 61
2060.93 55
2061.04 52
2061.14 50
2061.25 50
2061.35 52
2061.45 55
2061.56 59
2061.66 64
2061.77 68
2061.87 74
2061.97 80
2062.08 87
2062.18 95
2062.29 104
2062.39 112
2062.50 120
2062.60 127
2062.70 133
2062.81 139
2062.91 143
2063.02 146
2063.12 148
2063.22 149
2063.33 148
2063.43 148
2063.54 147
2063.64 148
2063.75 151
2063.85 156
2063.95 162
2064.06 169
2064.16 174
2064.27 178
2064.37 180
2064.47 179
2064.58 177
2064.68 173
2064.79 167
2064.89 161
2065.00 153
2065.10 144
2065.20 134
2065.31 125
2065.41 117
2065.52 112
2065.62 108
2065.72 107
2065.83 107
2065.93 107
2066.04 106
2066.14 104
2066.25 101
2066.35 97
2066.45 94
2066.56 93
2066.66 92
2066.77 93
2066.87 95
2066.98 97
2067.08 98
2067.18 97
2067.29 95
2067.39 92
2067.50 87
2067.60 82
2067.71 77
2067.81 74
2067.91 73
2068.02 74
2068.12 79
2068.23 85
2068.33 92
2068.43 97
2068.54 101
2068.64 102
2068.75 100
2068.85 97
2068.96 93
2069.06 89
2069.17 85
2069.27 82
2069.37 78
2069.48 74
2069.58 70
2069.69 67
2069.79 63
2069.90 60
2070.00 58
2070.10 57
2070.21 57
2070.31 58
2070.42 59
2070.52 58
2070.63 55
2070.73 50
2070.83 43
2070.94 36
2071.04 30
2071.15 26
2071.25 26
2071.36 30
2071.46 36
2071.56 43
2071.67 50
2071.77 53
2071.88 54
2071.98 51
2072.09 46
2072.19 39
2072.30 33
2072.40 27
2072.50 24
2072.61 23
2072.71 24
2072.82 28
2072.92 33
2073.03 39
2073.13 44
2073.23 49
2073.34 51
2073.44 53
2073.55 52
2073.65 50
2073.76 47
2073.86 45
2073.97 42
2074.07 40
2074.17 37
2074.28 35
2074.38 32
2074.49 30
2074.59 27
2074.70 26
2074.80 26
2074.91 29
2075.01 34
2075.11 41
2075.22 49
2075.32 58
2075.43 66
2075.53 73
2075.64 77
2075.74 78
2075.85 76
2075.95 71
2076.05 65
2076.16 57
2076.26 50
2076.37 43
2076.47 37
2076.58 33
2076.68 31
2076.79 30
2076.89 29
2076.99 30
2077.10 30
2077.20 31
2077.31 32
2077.41 33
2077.52 35
2077.62 38
2077.73 42
2077.83 48
2077.94 56
2078.04 65
2078.14 75
2078.25 84
2078.35 91
2078.46 95
2078.56 95
2078.67 92
2078.77 86
2078.88 78
2078.98 71
2079.09 65
2079.19 61
2079.29 60
2079.40 60
2079.50 63
2079.61 67
2079.71 71
2079.82 76
2079.92 81
2080.03 86
2080.13 92
2080.24 97
2080.34 103
2080.44 109
2080.55 115
2080.65 121
2080.76 127
2080.86 131
2080.97 133
2081.07 133
2081.18 131
2081.28 128
2081.39 123
2081.49 118
2081.59 112
2081.70 106
2081.80 100
2081.91 93
2082.01 86
2082.12 79
2082.22 71
2082.33 62
2082.43 55
2082.54 47
2082.64 39
2082.75 32
2082.85 26
2082.96 21
2083.06 19
2083.16 19
2083.27 24
2083.37 32
2083.48 45
2083.58 62
2083.69 80
2083.79 99
2083.90 116
2084.00 130
2084.11 139
2084.21 143
2084.32 144
2084.42 140
2084.52 134
2084.63 127
2084.73 118
2084.84 109
2084.94 100
2085.05 91
2085.15 82
2085.26 74
2085.36 67
2085.47 63
2085.57 62
2085.68 64
2085.78 70
2085.89 77
2085.99 86
2086.10 94
2086.20 101
2086.30 105
2086.41 108
2086.51 108
2086.62 107
2086.72 106
2086.83 104
2086.93 102
2087.04 99
2087.14 95
2087.25 91
2087.35 87
2087.46 84
2087.56 83
2087.67 82
2087.77 83
2087.88 82
2087.98 80
2088.09 74
2088.19 65
2088.30 54
2088.40 41
2088.50 30
2088.61 20
2088.71 14
2088.82 12
2088.92 13
2089.03 17
2089.13 23
2089.24 28
2089.34 31
2089.45 33
2089.55 33
2089.66 32
2089.76 31
2089.87 30
2089.97 30
2090.08 33
2090.18 36
2090.29 40
2090.39 44
2090.50 46
2090.60 47
2090.71 46
2090.81 43
2090.92 39
2091.02 34
2091.13 28
2091.23 21
2091.33 14
2091.44 7
2091.54 1
2091.65 0
2091.75 0
2091.86 0
2091.96 0
2092.07 0
2092.17 0
2092.28 0
2092.38 0
2092.49 1
2092.59 6
2092.70 14
2092.80 22
2092.91 29
2093.01 35
2093.12 39
2093.22 41
2093.33 39
2093.43 36
2093.54 32
2093.64 29
2093.75 27
2093.85 29
2093.96 33
2094.06 40
2094.17 48
2094.27 56
2094.38 64
2094.48 69
2094.59 73
2094.69 76
2094.80 77
2094.90 79
2095.01 81
2095.11 84
2095.22 87
2095.32 89
2095.43 90
2095.53 89
2095.64 87
2095.74 83
2095.85 79
2095.95 75
2096.06 71
2096.16 67
2096.27 64
2096.37 60
2096.48 57
2096.58 55
2096.69 53
2096.79 53
2096.90 55
2097.00 58
2097.11 63
2097.21 69
2097.32 75
2097.42 80
2097.53 86
2097.63 91
2097.74 94
2097.84 96
2097.95 97
2098.05 96
2098.16 95
2098.26 94
2098.37 96
2098.47 100
2098.58 107
2098.68 117
2098.79 128
2098.89 138
2099.00 146
2099.10 150
2099.21 150
2099.31 145
2099.42 137
2099.52 126
2099.63 114
2099.73 102
2099.84 92
2099.94 82
2100.05 74
2100.15 66
2100.26 59
2100.36 52
2100.47 46
2100.57 41
2100.68 40
2100.78 42
2100.89 48
2100.99 58
2101.10 68
2101.20 77
2101.31 84
2101.41 87
2101.52 86
2101.62 83
2101.73 80
2101.83 77
2101.94 76
2102.04 76
2102.15 77
2102.25 78
2102.36 79
2102.46 79
2102.57 79
2102.67 80
2102.78 83
2102.88 87
2102.99 92
2103.10 98
2103.20 102
2103.31 106
2103.41 108
2103.52 109
2103.62 110
2103.73 110
2103.83 110
2103.94 109
2104.04 107
2104.15 103
2104.25 98
2104.36 93
2104.46 88
2104.57 86
2104.67 87
2104.78 91
2104.88 98
2104.99 105
2105.09 110
2105.20 111
2105.30 107
2105.41 99
2105.51 86
2105.62 73
2105.72 60
2105.83 50
2105.94 44
2106.04 42
2106.15 43
2106.25 46
2106.36 51
2106.46 55
2106.57 59
2106.67 64
2106.78 69
2106.88 75
2106.99 84
2107.09 93
2107.20 103
2107.30 113
2107.41 121
2107.51 126
2107.62 129
2107.72 130
2107.83 129
2107.93 127
2108.04 125
2108.15 121
2108.25 115
2108.36 107
2108.46 96
2108.57 84
2108.67 70
2108.78 57
2108.88 46
2108.99 39
2109.09 35
2109.20 35
2109.30 37
2109.41 40
2109.51 42
2109.62 42
2109.72 41
2109.83 39
2109.94 38
2110.04 38
2110.15 41
2110.25 46
2110.36 54
2110.46 63
2110.57 72
2110.67 79
2110.78 85
2110.88 89
2110.99 89
2111.09 88
2111.20 85
2111.30 81
2111.41 77
2111.52 73
2111.62 71
2111.73 71
2111.83 72
2111.94 75
2112.04 78
2112.15 80
2112.25 81
2112.36 79
2112.46 74
2112.57 65
2112.67 55
2112.78 43
2112.89 32
2112.99 24
2113.10 19
2113.20 18
2113.31 20
2113.41 26
2113.52 33
2113.62 39
2113.73 43
2113.83 44
2113.94 44
2114.04 43
2114.15 43
2114.26 43
2114.36 45
2114.47 48
2114.57 51
2114.68 53
2114.78 53
2114.89 53
2114.99 52
2115.10 52
2115.20 52
2115.31 53
2115.42 54
2115.52 55
2115.63 56
2115.73 57
2115.84 57
2115.94 58
2116.05 60
2116.15 61
2116.26 62
2116.36 62
2116.47 60
2116.58 54
2116.68 46
2116.79 35
2116.89 24
2117.00 13
2117.10 4
2117.21 0
2117.31 0
2117.42 0
2117.53 0
2117.63 0
2117.74 0
2117.84 0
2117.95 0
2118.05 0
2118.16 1
2118.26 9
2118.37 18
2118.47 29
2118.58 39
2118.69 48
2118.79 56
2118.90 62
2119.00 68
2119.11 73
2119.21 78
2119.32 82
2119.42 85
2119.53 87
2119.64 87
2119.74 87
2119.85 85
2119.95 82
2120.06 78
2120.16 74
2120.27 69
2120.37 65
2120.48 62
2120.59 59
2120.69 57
2120.80 56
2120.90 55
2121.01 55
2121.11 56
2121.22 57
2121.33 59
2121.43 62
2121.54 65
2121.64 67
2121.75 70
2121.85 73
2121.96 77
2122.06 81
2122.17 87
2122.28 94
2122.38 101
2122.49 106
2122.59 111
2122.70 115
2122.80 117
2122.91 118
2123.02 119
2123.12 120
2123.23 122
2123.33 123
2123.44 123
2123.54 123
2123.65 121
2123.75 118
2123.86 113
2123.97 108
2124.07 103
2124.18 98
2124.28 93
2124.39 88
2124.49 84
2124.60 80
2124.71 77
2124.81 77
2124.92 79
2125.02 83
2125.13 91
2125.23 99
2125.34 106
2125.45 111
2125.55 112
2125.66 109
2125.76 102
2125.87 93
2125.97 83
2126.08 73
2126.19 65
2126.29 58
2126.40 53
2126.50 49
2126.61 44
2126.71 41
2126.82 38
2126.93 36
2127.03 36
2127.14 39
2127.24 44
2127.35 52
2127.45 61
2127.56 71
2127.67 81
2127.77 89
2127.88 96
2127.98 102
2128.09 106
2128.19 107
2128.30 107
2128.41 104
2128.51 99
2128.62 93
2128.72 86
2128.83 79
2128.94 74
2129.04 70
2129.15 68
2129.25 68
2129.36 69
2129.46 70
2129.57 69
2129.68 67
2129.78 64
2129.89 59
2129.99 54
2130.10 50
2130.20 48
2130.31 49
2130.42 52
2130.52 57
2130.63 62
2130.73 66
2130.84 67
2130.95 65
2131.05 60
2131.16 52
2131.26 43
2131.37 34
2131.48 26
2131.58 20
2131.69 17
2131.79 15
2131.90 15
2132.00 16
2132.11 18
2132.22 19
2132.32 20
2132.43 21
2132.53 22
2132.64 24
2132.75 27
2132.85 30
2132.96 32
2133.06 33
2133.17 32
2133.27 28
2133.38 23
2133.49 17
2133.59 12
2133.70 8
2133.80 6
2133.91 7
2134.02 9
2134.12 13
2134.23 19
2134.33 27
2134.44 36
2134.55 47
2134.65 58
2134.76 70
2134.86 81
2134.97 91
2135.08 98
2135.18 102
2135.29 104
2135.39 103
2135.50 99
2135.61 94
2135.71 87
2135.82 78
2135.92 67
2136.03 56
2136.14 45
2136.24 36
2136.35 30
2136.45 28
2136.56 29
2136.67 33
2136.77 38
2136.88 41
2136.98 42
2137.09 40
2137.20 36
2137.30 30
2137.41 25
2137.51 22
2137.62 22
2137.73 24
2137.83 28
2137.94 32
2138.04 37
2138.15 41
2138.26 45
2138.36 49
2138.47 54
2138.57 61
2138.68 70
2138.79 80
2138.89 88
2139.00 95
2139.10 100
2139.21 101
2139.32 99
2139.42 95
2139.53 91
2139.63 87
2139.74 83
2139.85 79
2139.95 74
2140.06 70
2140.16 67
2140.27 64
2140.38 64
2140.48 64
2140.59 66
2140.69 69
2140.80 72
2140.91 75
2141.01 79
2141.12 85
2141.22 94
2141.33 106
2141.44 122
2141.54 138
2141.65 154
2141.76 166
2141.86 172
2141.97 173
2142.07 168
2142.18 159
2142.29 149
2142.39 137
2142.50 125
2142.60 114
2142.71 102
2142.82 91
2142.92 79
2143.03 70
2143.14 64
2143.24 61
2143.35 64
2143.45 72
2143.56 83
2143.67 96
2143.77 110
2143.88 123
2143.98 133
2144.09 140
2144.20 143
2144.30 142
2144.41 137
2144.52 128
2144.62 117
2144.73 104
2144.83 90
2144.94 79
2145.05 72
2145.15 70
2145.26 73
2145.36 80
2145.47 89
2145.58 99
2145.68 106
2145.79 109
2145.90 108
2146.00 102
2146.11 93
2146.21 82
2146.32 71
2146.43 61
2146.53 52
2146.64 46
2146.75 44
2146.85 44
2146.96 48
2147.06 54
2147.17 60
2147.28 67
2147.38 72
2147.49 76
2147.60 77
2147.70 77
2147.81 75
2147.91 71
2148.02 66
2148.13 60
2148.23 55
2148.34 49
2148.45 45
2148.55 43
2148.66 43
2148.76 44
2148.87 45
2148.98 47
2149.08 48
2149.19 47
2149.30 45
2149.40 42
2149.51 38
2149.61 35
2149.72 32
2149.83 30
2149.93 28
2150.04 26
2150.15 22
2150.25 18
2150.36 13
2150.47 9
2150.57 8
2150.68 11
2150.78 21
2150.89 36
2151.00 55
2151.10 75
2151.21 95
2151.32 112
2151.42 125
2151.53 133
2151.64 136
2151.74 137
2151.85 136
2151.95 133
2152.06 128
2152.17 121
2152.27 113
2152.38 104
2152.49 95
2152.59 88
2152.70 83
2152.81 83
2152.91 86
2153.02 92
2153.12 98
2153.23 104
2153.34 107
2153.44 107
2153.55 104
2153.66 98
2153.76 91
2153.87 83
2153.98 75
2154.08 70
2154.19 67
2154.29 66
2154.40 69
2154.51 73
2154.61 78
2154.72 82
2154.83 84
2154.93 83
2155.04 78
2155.15 70
2155.25 61
2155.36 52
2155.47 45
2155.57 39
2155.68 34
2155.78 31
2155.89 28
2156.00 25
2156.10 20
2156.21 14
2156.32 9
2156.42 5
2156.53 1
2156.64 0
2156.74 0
2156.85 0
2156.96 0
2157.06 0
2157.17 0
2157.28 0
2157.38 0
2157.49 0
2157.60 0
2157.70 3
2157.81 9
2157.91 18
2158.02 28
2158.13 38
2158.23 47
2158.34 55
2158.45 61
2158.55 65
2158.66 67
2158.77 68
2158.87 69
2158.98 70
2159.09 73
2159.19 77
2159.30 81
2159.41 86
2159.51 90
2159.62 94
2159.73 96
2159.83 97
2159.94 96
2160.05 95
2160.15 93
2160.26 92
2160.37 91
2160.47 90
2160.58 91
2160.68 91
2160.79 91
2160.90 90
2161.00 87
2161.11 83
2161.22 77
2161.32 73
2161.43 71
2161.54 71
2161.64 75
2161.75 81
2161.86 89
2161.96 96
2162.07 102
2162.18 105
2162.28 106
2162.39 104
2162.50 99
2162.60 93
2162.71 86
2162.82 78
2162.92 70
2163.03 64
2163.14 61
2163.24 63
2163.35 70
2163.46 81
2163.56 95
2163.67 108
2163.78 120
2163.88 128
2163.99 131
2164.10 130
2164.20 126
2164.31 121
2164.42 116
2164.52 111
2164.63 106
2164.74 102
2164.84 96
2164.95 90
2165.06 83
2165.16 76
2165.27 70
2165.38 66
2165.48 64
2165.59 65
2165.70 67
2165.80 70
2165.91 72
2166.02 73
2166.12 73
2166.23 72
2166.34 70
2166.44 68
2166.55 67
2166.66 67
2166.76 68
2166.87 70
2166.98 74
2167.08 79
2167.19 86
2167.30 95
2167.40 106
2167.51 117
2167.62 128
2167.72 137
2167.83 145
2167.94 150
2168.04 152
2168.15 152
2168.26 150
2168.37 148
2168.47 146
2168.58 144
2168.69 144
2168.79 144
2168.90 145
2169.01 145
2169.11 144
2169.22 140
2169.33 134
2169.43 125
2169.54 113
2169.65 100
2169.75 88
2169.86 77
2169.97 71
2170.07 70
2170.18 74
2170.29 82
2170.39 92
2170.50 102
2170.61 109
2170.71 114
2170.82 114
2170.93 110
2171.04 105
2171.14 98
2171.25 92
2171.36 87
2171.46 82
2171.57 79
2171.68 78
2171.78 78
2171.89 80
2172.00 83
2172.10 87
2172.21 90
2172.32 91
2172.42 90
2172.53 85
2172.64 77
2172.74 68
2172.85 60
2172.96 53
2173.07 49
2173.17 46
2173.28 45
2173.39 43
2173.49 40
2173.60 35
2173.71 29
2173.81 24
2173.92 21
2174.03 21
2174.13 25
2174.24 31
2174.35 38
2174.46 46
2174.56 53
2174.67 58
2174.78 63
2174.88 68
2174.99 72
2175.10 77
2175.20 81
2175.31 86
2175.42 90
2175.52 93
2175.63 96
2175.74 98
2175.85 100
2175.95 100
2176.06 99
2176.17 96
2176.27 91
2176.38 85
2176.49 79
2176.59 73
2176.70 69
2176.81 68
2176.92 68
2177.02 69
2177.13 71
2177.24 72
2177.34 71
2177.45 70
2177.56 68
2177.66 65
2177.77 62
2177.88 59
2177.98 56
2178.09 54
2178.20 52
2178.31 50
2178.41 49
2178.52 49
2178.63 52
2178.73 55
2178.84 58
2178.95 62
2179.06 64
2179.16 64
2179.27 64
2179.38 65
2179.48 65
2179.59 67
2179.70 69
2179.80 71
2179.91 74
2180.02 77
2180.13 80
2180.23 85
2180.34 93
2180.45 103
2180.55 115
2180.66 129
2180.77 143
2180.88 155
2180.98 164
2181.09 170
2181.20 174
2181.30 176
2181.41 178
2181.52 181
2181.62 185
2181.73 188
2181.84 191
2181.95 192
2182.05 192
2182.16 190
2182.27 188
2182.37 185
2182.48 183
2182.59 181
2182.70 178
2182.80 173
2182.91 166
2183.02 158
2183.12 148
2183.23 139
2183.34 131
2183.45 126
2183.55 125
2183.66 127
2183.77 132
2183.87 139
2183.98 148
2184.09 157
2184.20 164
2184.30 170
2184.41 174
2184.52 175
2184.62 175
2184.73 175
2184.84 174
2184.95 174
2185.05 175
2185.16 177
2185.27 179
2185.37 181
2185.48 183
2185.59 184
2185.70 185
2185.80 185
2185.91 183
2186.02 179
2186.12 172
2186.23 163
2186.34 151
2186.45 137
2186.55 122
2186.66 107
2186.77 93
2186.88 81
2186.98 71
2187.09 64
2187.20 60
2187.30 58
2187.41 57
2187.52 57
2187.63 56
2187.73 54
2187.84 50
2187.95 45
2188.05 39
2188.16 33
2188.27 27
2188.38 24
2188.48 22
2188.59 21
2188.70 21
2188.81 21
2188.91 20
2189.02 18
2189.13 17
2189.23 18
2189.34 21
2189.45 28
2189.56 40
2189.66 55
2189.77 71
2189.88 87
2189.99 100
2190.09 110
2190.20 117
2190.31 120
2190.42 121
2190.52 120
2190.63 120
2190.74 119
2190.84 118
2190.95 116
2191.06 112
2191.17 106
2191.27 98
2191.38 90
2191.49 82
2191.60 74
2191.70 67
2191.81 62
2191.92 57
2192.03 53
2192.13 48
2192.24 43
2192.35 38
2192.45 34
2192.56 32
2192.67 34
2192.78 39
2192.88 46
2192.99 55
2193.10 64
2193.21 71
2193.31 76
2193.42 78
2193.53 77
2193.64 75
2193.74 72
2193.85 69
2193.96 66
2194.07 64
2194.17 60
2194.28 57
2194.39 52
2194.49 47
2194.60 42
2194.71 39
2194.82 38
2194.92 41
2195.03 47
2195.14 56
2195.25 67
2195.35 78
2195.46 88
2195.57 96
2195.68 102
2195.78 107
2195.89 111
2196.00 114
2196.11 117
2196.21 118
2196.32 117
2196.43 115
2196.54 110
2196.64 103
2196.75 96
2196.86 89
2196.97 82
2197.07 77
2197.18 73
2197.29 70
2197.40 69
2197.50 69
2197.61 71
2197.72 74
2197.83 78
2197.93 80
2198.04 80
2198.15 77
2198.26 72
2198.36 64
2198.47 55
2198.58 46
2198.69 38
2198.79 34
2198.90 32
2199.01 32
2199.12 34
2199.22 37
2199.33 40
2199.44 42
2199.55 44
2199.65 45
2199.76 46
2199.87 47
2199.98 47
2200.08 48
2200.19 49
2200.30 51
2200.41 52
2200.51 52
2200.62 51
2200.73 48
2200.84 43
2200.94 35
2201.05 25
2201.16 13
2201.27 1
2201.37 0
2201.48 0
2201.59 0
2201.70 0
2201.80 0
2201.91 0
2202.02 0
2202.13 3
2202.24 13
2202.34 20
2202.45 24
2202.56 25
2202.67 25
2202.77 24
2202.88 23
2202.99 24
2203.10 26
2203.20 28
2203.31 29
2203.42 27
2203.53 21
2203.63 12
2203.74 2
2203.85 0
2203.96 0
2204.06 0
2204.17 0
2204.28 0
2204.39 0
2204.50 12
2204.60 25
2204.71 35
2204.82 44
2204.93 49
2205.03 51
2205.14 51
2205.25 48
2205.36 44
2205.46 39
2205.57 33
2205.68 29
2205.79 26
2205.89 26
2206.00 29
2206.11 37
2206.22 48
2206.33 61
2206.43 76
2206.54 91
2206.65 102
2206.76 111
2206.86 115
2206.97 115
2207.08 112
2207.19 107
2207.30 103
2207.40 98
2207.51 94
2207.62 89
2207.73 84
2207.83 78
2207.94 70
2208.05 62
2208.16 54
2208.26 46
2208.37 38
2208.48 31
2208.59 25
2208.70 20
2208.80 15
2208.91 10
2209.02 7
2209.13 5
2209.23 4
2209.34 4
2209.45 4
2209.56 5
2209.67 6
2209.77 8
2209.88 13
2209.99 19
2210.10 28
2210.20 38
2210.31 49
2210.42 59
2210.53 68
2210.64 75
2210.74 80
2210.85 84
2210.96 88
2211.07 91
2211.17 95
2211.28 98
2211.39 101
2211.50 102
2211.61 102
2211.71 101
2211.82 100
2211.93 97
2212.04 94
2212.15 89
2212.25 83
2212.36 75
2212.47 66
2212.58 57
2212.68 48
2212.79 41
2212.90 35
2213.01 32
2213.12 32
2213.22 34
2213.33 37
2213.44 42
2213.55 49
2213.66 57
2213.76 65
2213.87 74
2213.98 82
2214.09 90
2214.19 97
2214.30 102
2214.41 105
2214.52 107
2214.63 107
2214.73 104
2214.84 100
2214.95 93
2215.06 84
2215.17 73
2215.27 59
2215.38 46
2215.49 33
2215.60 23
2215.71 16
2215.81 13
2215.92 13
2216.03 16
2216.14 21
2216.25 27
2216.35 32
2216.46 35
2216.57 37
2216.68 37
2216.78 36
2216.89 34
2217.00 33
2217.11 33
2217.22 34
2217.32 37
2217.43 42
2217.54 47
2217.65 54
2217.76 61
2217.86 67
2217.97 72
2218.08 76
2218.19 77
2218.30 76
2218.40 73
2218.51 70
2218.62 65
2218.73 60
2218.84 56
2218.94 52
2219.05 48
2219.16 43
2219.27 39
2219.38 34
2219.48 30
2219.59 27
2219.70 25
2219.81 24
2219.92 26
2220.02 30
2220.13 34
2220.24 39
2220.35 42
2220.46 45
2220.56 45
2220.67 42
2220.78 38
2220.89 33
2221.00 28
2221.11 23
2221.21 20
2221.32 17
2221.43 15
2221.54 13
2221.65 10
2221.75 7
2221.86 3
2221.97 1
2222.08 0
2222.19 1
2222.29 4
2222.40 10
2222.51 17
2222.62 24
2222.73 30
2222.83 34
2222.94 36
2223.05 37
2223.16 36
2223.27 35
2223.37 34
2223.48 34
2223.59 36
2223.70 39
2223.81 43
2223.92 48
2224.02 53
2224.13 59
2224.24 65
2224.35 71
2224.46 76
2224.56 81
2224.67 83
2224.78 85
2224.89 86
2225.00 86
2225.11 86
2225.21 86
2225.32 87
2225.43 87
2225.54 87
2225.65 85
2225.75 80
2225.86 74
2225.97 66
2226.08 58
2226.19 49
2226.29 42
2226.40 36
2226.51 31
2226.62 28
2226.73 26
2226.84 27
2226.94 29
2227.05 32
2227.16 35
2227.27 38
2227.38 41
2227.49 41
2227.59 41
2227.70 38
2227.81 36
2227.92 34
2228.03 33
2228.13 33
2228.24 34
2228.35 35
2228.46 37
2228.57 40
2228.68 44
2228.78 49
2228.89 55
2229.00 61
2229.11 68
2229.22 73
2229.33 76
2229.43 76
2229.54 72
2229.65 66
2229.76 58
2229.87 48
2229.97 39
2230.08 30
2230.19 23
2230.30 18
2230.41 14
2230.52 11
2230.62 8
2230.73 5
2230.84 0
2230.95 0
2231.06 0
2231.17 0
2231.27 0
2231.38 0
2231.49 0
2231.60 0
2231.71 7
2231.82 15
2231.92 21
2232.03 23
2232.14 23
2232.25 21
2232.36 20
2232.47 21
2232.57 24
2232.68 30
2232.79 39
2232.90 50
2233.01 61
2233.12 72
2233.22 81
2233.33 87
2233.44 90
2233.55 90
2233.66 86
2233.77 81
2233.87 75
2233.98 69
2234.09 65
2234.20 63
2234.31 63
2234.42 64
2234.52 66
2234.63 68
2234.74 68
2234.85 67
2234.96 64
2235.07 60
2235.18 54
2235.28 49
2235.39 45
2235.50 42
2235.61 41
2235.72 40
2235.83 41
2235.93 42
2236.04 44
2236.15 45
2236.26 48
2236.37 51
2236.48 55
2236.58 60
2236.69 66
2236.80 72
2236.91 77
2237.02 81
2237.13 84
2237.24 86
2237.34 89
2237.45 93
2237.56 99
2237.67 107
2237.78 117
2237.89 128
2237.99 141
2238.10 154
2238.21 167
2238.32 179
2238.43 190
2238.54 198
2238.65 203
2238.75 206
2238.86 205
2238.97 201
2239.08 194
2239.19 185
2239.30 173
2239.40 159
2239.51 146
2239.62 133
2239.73 123
2239.84 116
2239.95 113
2240.06 114
2240.16 116
2240.27 120
2240.38 124
2240.49 128
2240.60 132
2240.71 136
2240.82 141
2240.92 146
2241.03 151
2241.14 157
2241.25 162
2241.36 167
2241.47 172
2241.58 178
2241.68 185
2241.79 194
2241.90 204
2242.01 214
2242.12 224
2242.23 233
2242.34 239
2242.44 244
2242.55 247
2242.66 249
2242.77 250
2242.88 251
2242.99 251
2243.10 249
2243.20 245
2243.31 239
2243.42 231
2243.53 222
2243.64 214
2243.75 207
2243.86 201
2243.96 195
2244.07 189
2244.18 181
2244.29 171
2244.40 158
2244.51 143
2244.62 127
2244.72 112
2244.83 98
2244.94 85
2245.05 75
2245.16 65
2245.27 57
2245.38 48
2245.48 40
2245.59 32
2245.70 23
2245.81 14
2245.92 5
2246.03 0
2246.14 0
2246.25 0
2246.35 0
2246.46 0
2246.57 0
2246.68 0
2246.79 0
2246.90 6
2247.01 14
2247.11 21
2247.22 27
2247.33 30
2247.44 31
2247.55 30
2247.66 28
2247.77 26
2247.88 24
2247.98 24
2248.09 26
2248.20 31
2248.31 38
2248.42 47
2248.53 56
2248.64 65
2248.75 72
2248.85 79
2248.96 85
2249.07 90
2249.18 94
2249.29 98
2249.40 101
2249.51 104
2249.62 106
2249.72 109
2249.83 111
2249.94 114
2250.05 118
2250.16 121
2250.27 124
2250.38 127
2250.49 129
2250.59 131
2250.70 132
2250.81 132
2250.92 133
2251.03 133
2251.14 134
2251.25 134
2251.36 135
2251.46 136
2251.57 137
2251.68 139
2251.79 140
2251.90 142
2252.01 143
2252.12 144
2252.23 143
2252.34 141
2252.44 137
2252.55 132
2252.66 126
2252.77 121
2252.88 117
2252.99 115
2253.10 115
2253.21 117
2253.31 120
2253.42 124
2253.53 128
2253.64 132
2253.75 136
2253.86 139
2253.97 142
2254.08 143
2254.19 143
2254.29 142
2254.40 140
2254.51 138
2254.62 137
2254.73 137
2254.84 139
2254.95 142
2255.06 145
2255.17 148
2255.27 150
2255.38 151
2255.49 151
2255.60 152
2255.71 153
2255.82 155
2255.93 159
2256.04 164
2256.15 169
2256.25 173
2256.36 176
2256.47 175
2256.58 173
2256.69 169
2256.80 163
2256.91 156
2257.02 150
2257.13 145
2257.23 141
2257.34 139
2257.45 139
2257.56 141
2257.67 144
2257.78 147
2257.89 149
2258.00 150
2258.11 148
2258.22 143
2258.32 135
2258.43 126
2258.54 116
2258.65 106
2258.76 98
2258.87 92
2258.98 88
2259.09 87
2259.20 86
2259.30 86
2259.41 86
2259.52 85
2259.63 84
2259.74 82
2259.85 81
2259.96 81
2260.07 81
2260.18 82
2260.29 84
2260.39 86
2260.50 89
2260.61 92
2260.72 95
2260.83 99
2260.94 101
2261.05 103
2261.16 102
2261.27 98
2261.38 92
2261.48 85
2261.59 77
2261.70 70
2261.81 66
2261.92 66
2262.03 69
2262.14 76
2262.25 84
2262.36 93
2262.47 101
2262.58 107
2262.68 110
2262.79 111
2262.90 109
2263.01 106
2263.12 105
2263.23 105
2263.34 107
2263.45 112
2263.56 119
2263.67 127
2263.78 133
2263.88 136
2263.99 136
2264.10 133
2264.21 127
2264.32 120
2264.43 112
2264.54 105
2264.65 100
2264.76 99
2264.87 100
2264.98 103
2265.08 108
2265.19 115
2265.30 121
2265.41 127
2265.52 132
2265.63 136
2265.74 138
2265.85 140
2265.96 140
2266.07 140
2266.18 140
2266.29 142
2266.39 144
2266.50 150
2266.61 157
2266.72 167
2266.83 178
2266.94 189
2267.05 200
2267.16 210
2267.27 218
2267.38 226
2267.49 231
2267.60 235
2267.70 237
2267.81 238
2267.92 236
2268.03 232
2268.14 226
2268.25 220
2268.36 214
2268.47 207
2268.58 201
2268.69 193
2268.80 184
2268.91 175
2269.01 164
2269.12 152
2269.23 141
2269.34 131
2269.45 123
2269.56 118
2269.67 114
2269.78 111
2269.89 110
2270.00 109
2270.11 108
2270.22 108
2270.33 108
2270.43 109
2270.54 112
2270.65 117
2270.76 124
2270.87 132
2270.98 140
2271.09 148
2271.20 152
2271.31 152
2271.42 148
2271.53 140
2271.64 131
2271.75 122
2271.86 115
2271.96 111
2272.07 112
2272.18 116
2272.29 123
2272.40 132
2272.51 142
2272.62 151
2272.73 157
2272.84 160
2272.95 161
2273.06 158
2273.17 154
2273.28 149
2273.39 144
2273.49 139
2273.60 134
2273.71 129
2273.82 124
2273.93 119
2274.04 114
2274.15 110
2274.26 106
2274.37 101
2274.48 94
2274.59 86
2274.70 76
2274.81 65
2274.92 53
2275.03 42
2275.14 33
2275.24 27
2275.35 24
2275.46 24
2275.57 26
2275.68 30
2275.79 34
2275.90 37
2276.01 39
2276.12 38
2276.23 35
2276.34 30
2276.45 23
2276.56 15
2276.67 8
2276.78 3
2276.89 0
2276.99 0
2277.10 0
2277.21 0
2277.32 0
2277.43 0
2277.54 0
2277.65 0
2277.76 0
2277.87 0
2277.98 1
2278.09 4
2278.20 7
2278.31 8
2278.42 7
2278.53 6
2278.64 3
2278.75 2
2278.86 4
2278.96 9
2279.07 17
2279.18 28
2279.29 40
2279.40 52
2279.51 63
2279.62 72
2279.73 78
2279.84 82
2279.95 83
2280.06 82
2280.17 80
2280.28 76
2280.39 70
2280.50 64
2280.61 56
2280.72 49
2280.83 42
2280.94 36
2281.04 30
2281.15 25
2281.26 21
2281.37 15
2281.48 9
2281.59 1
2281.70 0
2281.81 0
2281.92 0
2282.03 0
2282.14 0
2282.25 0
2282.36 0
2282.47 2
2282.58 10
2282.69 17
2282.80 21
2282.91 24
2283.02 24
2283.13 23
2283.24 21
2283.34 19
2283.45 17
2283.56 17
2283.67 19
2283.78 23
2283.89 28
2284.00 36
2284.11 44
2284.22 53
2284.33 61
2284.44 69
2284.55 76
2284.66 83
2284.77 89
2284.88 94
2284.99 97
2285.10 98
2285.21 95
2285.32 90
2285.43 83
2285.54 75
2285.65 68
2285.76 61
2285.87 57
2285.98 54
2286.08 52
2286.19 51
2286.30 48
2286.41 45
2286.52 41
2286.63 37
2286.74 32
2286.85 27
2286.96 24
2287.07 23
2287.18 25
2287.29 32
2287.40 43
2287.51 58
2287.62 75
2287.73 91
2287.84 104
2287.95 113
2288.06 115
2288.17 112
2288.28 106
2288.39 99
2288.50 93
2288.61 90
2288.72 90
2288.83 90
2288.94 88
2289.05 83
2289.16 73
2289.27 60
2289.37 45
2289.48 31
2289.59 21
2289.70 16
2289.81 18
2289.92 24
2290.03 32
2290.14 41
2290.25 48
2290.36 53
2290.47 56
2290.58 57
2290.69 58
2290.80 59
2290.91 60
2291.02 63
2291.13 67
2291.24 71
2291.35 75
2291.46 78
2291.57 80
2291.68 81
2291.79 79
2291.90 76
2292.01 70
2292.12 62
2292.23 53
2292.34 45
2292.45 36
2292.56 29
2292.67 24
2292.78 20
2292.89 19
2293.00 21
2293.11 26
2293.22 33
2293.33 42
2293.44 53
2293.55 64
2293.66 73
2293.77 80
2293.88 84
2293.98 85
2294.09 85
2294.20 85
2294.31 86
2294.42 89
2294.53 93
2294.64 98
2294.75 102
2294.86 105
2294.97 105
2295.08 103
2295.19 99
2295.30 93
2295.41 85
2295.52 77
2295.63 67
2295.74 58
2295.85 50
2295.96 44
2296.07 39
2296.18 35
2296.29 33
2296.40 30
2296.51 28
2296.62 25
2296.73 22
2296.84 20
2296.95 19
2297.06 18
2297.17 18
2297.28 18
2297.39 17
2297.50 15
2297.61 12
2297.72 9
2297.83 8
2297.94 10
2298.05 14
2298.16 21
2298.27 29
2298.38 37
2298.49 42
2298.60 44
2298.71 42
2298.82 36
2298.93 28
2299.04 19
2299.15 9
2299.26 0
2299.37 0
2299.48 0
2299.59 0
2299.70 0
2299.81 0
2299.92 0
2300.03 0
2300.14 0
2300.25 4
2300.36 11
2300.47 17
2300.58 24
2300.69 29
2300.80 34
2300.91 38
2301.02 41
2301.13 43
2301.24 44
2301.35 45
2301.46 45
2301.57 45
2301.68 45
2301.79 44
2301.90 42
2302.01 40
2302.12 37
2302.23 34
2302.34 33
2302.45 33
2302.56 36
2302.67 42
2302.78 53
2302.89 66
2303.00 81
2303.11 98
2303.22 116
2303.33 132
2303.44 147
2303.55 160
2303.66 171
2303.77 178
2303.88 181
2303.99 181
2304.10 178
2304.21 172
2304.32 164
2304.43 157
2304.54 152
2304.65 148
2304.76 147
2304.87 147
2304.98 148
2305.09 148
2305.20 148
2305.31 147
2305.42 146
2305.53 144
2305.64 142
2305.75 139
2305.86 136
2305.97 131
2306.08 126
2306.19 120
2306.30 116
2306.41 113
2306.52 114
2306.63 117
2306.74 124
2306.85 132
2306.96 139
2307.07 144
2307.18 146
2307.29 144
2307.40 137
2307.51 127
2307.62 115
2307.73 101
2307.84 86
2307.95 72
2308.06 58
2308.17 46
2308.28 37
2308.39 30
2308.50 26
2308.61 26
2308.72 28
2308.83 31
2308.94 35
2309.05 38
2309.16 39
2309.27 38
2309.39 37
2309.50 37
2309.61 39
2309.72 43
2309.83 51
2309.94 60
2310.05 71
2310.16 80
2310.27 86
2310.38 89
2310.49 88
2310.60 84
2310.71 78
2310.82 73
2310.93 70
2311.04 70
2311.15 73
2311.26 78
2311.37 85
2311.48 90
2311.59 94
2311.70 94
2311.81 91
2311.92 85
2312.03 77
2312.14 68
2312.25 61
2312.36 55
2312.47 52
2312.58 51
2312.69 51
2312.80 52
2312.91 54
2313.02 54
2313.13 54
2313.24 53
2313.35 51
2313.46 49
2313.57 49
2313.68 49
2313.79 52
2313.90 57
2314.02 64
2314.13 71
2314.24 78
2314.35 85
2314.46 90
2314.57 93
2314.68 96
2314.79 97
2314.90 99
2315.01 101
2315.12 105
2315.23 109
2315.34 115
2315.45 121
2315.56 126
2315.67 129
2315.78 129
2315.89 126
2316.00 121
2316.11 115
2316.22 108
2316.33 101
2316.44 96
2316.55 91
2316.66 87
2316.77 81
2316.88 74
2316.99 65
2317.10 56
2317.21 47
2317.33 38
2317.44 32
2317.55 29
2317.66 27
2317.77 27
2317.88 27
2317.99 28
2318.10 28
2318.21 27
2318.32 28
2318.43 30
2318.54 33
2318.65 37
2318.76 42
2318.87 46
2318.98 50
2319.09 54
2319.20 57
2319.31 59
2319.42 62
2319.53 64
2319.64 67
2319.75 71
2319.86 74
2319.98 78
2320.09 82
2320.20 87
2320.31 91
2320.42 94
2320.53 96
2320.64 95
2320.75 91
2320.86 86
2320.97 80
2321.08 75
2321.19 72
2321.30 71
2321.41 73
2321.52 77
2321.63 80
2321.74 83
2321.85 83
2321.96 80
2322.07 75
2322.18 69
2322.29 61
2322.41 53
2322.52 45
2322.63 37
2322.74 30
2322.85 22
2322.96 16
2323.07 12
2323.18 10
2323.29 11
2323.40 16
2323.51 24
2323.62 34
2323.73 45
2323.84 54
2323.95 59
2324.06 60
2324.17 58
2324.28 52
2324.39 44
2324.51 36
2324.62 30
2324.73 26
2324.84 23
2324.95 23
2325.06 24
2325.17 26
2325.28 28
2325.39 30
2325.50 31
2325.61 33
2325.72 34
2325.83 35
2325.94 36
2326.05 36
2326.16 35
2326.27 32
2326.38 29
2326.50 25
2326.61 21
2326.72 19
2326.83 18
2326.94 17
2327.05 16
2327.16 14
2327.27 10
2327.38 4
2327.49 0
2327.60 0
2327.71 0
2327.82 0
2327.93 0
2328.04 0
2328.15 0
2328.27 5
2328.38 19
2328.49 34
2328.60 47
2328.71 58
2328.82 66
2328.93 70
2329.04 72
2329.15 72
2329.26 69
2329.37 64
2329.48 59
2329.59 52
2329.70 45
2329.81 39
2329.93 34
2330.04 33
2330.15 37
2330.26 47
2330.37 61
2330.48 79
2330.59 98
2330.70 116
2330.81 131
2330.92 141
2331.03 146
2331.14 146
2331.25 143
2331.36 138
2331.47 131
2331.59 124
2331.70 118
2331.81 111
2331.92 105
2332.03 98
2332.14 91
2332.25 83
2332.36 75
2332.47 67
2332.58 59
2332.69 52
2332.80 45
2332.91 41
2333.03 37
2333.14 36
2333.25 35
2333.36 36
2333.47 37
2333.58 38
2333.69 38
2333.80 39
2333.91 39
2334.02 39
2334.13 40
2334.24 42
2334.35 45
2334.47 50
2334.58 57
2334.69 65
2334.80 73
2334.91 81
2335.02 87
2335.13 93
2335.24 98
2335.35 102
2335.46 106
2335.57 109
2335.68 111
2335.79 111
2335.91 109
2336.02 103
2336.13 95
2336.24 84
2336.35 72
2336.46 59
2336.57 48
2336.68 38
2336.79 30
2336.90 25
2337.01 23
2337.12 25
2337.24 29
2337.35 35
2337.46 43
2337.57 49
2337.68 55
2337.79 57
2337.90 56
2338.01 52
2338.12 45
2338.23 37
2338.34 29
2338.45 22
2338.57 18
2338.68 18
2338.79 22
2338.90 30
2339.01 40
2339.12 52
2339.23 64
2339.34 75
2339.45 83
2339.56 89
2339.67 93
2339.79 96
2339.90 98
2340.01 101
2340.12 106
2340.23 112
2340.34 120
2340.45 129
2340.56 138
2340.67 147
2340.78 155
2340.89 161
2341.01 167
2341.12 172
2341.23 175
2341.34 177
2341.45 177
2341.56 176
2341.67 174
2341.78 170
2341.89 165
2342.00 160
2342.12 156
2342.23 154
2342.34 153
2342.45 154
2342.56 156
2342.67 160
2342.78 164
2342.89 167
2343.00 169
2343.11 169
2343.23 168
2343.34 167
2343.45 166
2343.56 165
2343.67 166
2343.78 166
2343.89 165
2344.00 162
2344.11 157
2344.22 150
2344.34 141
2344.45 132
2344.56 124
2344.67 116
2344.78 110
2344.89 105
2345.00 102
2345.11 100
2345.22 100
2345.33 101
2345.45 103
2345.56 105
2345.67 105
2345.78 103
2345.89 98
2346.00 91
2346.11 83
2346.22 75
2346.33 68
2346.44 63
2346.56 60
2346.67 58
2346.78 58
2346.89 57
2347.00 57
2347.11 57
2347.22 58
2347.33 60
2347.44 64
2347.56 69
2347.67 75
2347.78 79
2347.89 83
2348.00 84
2348.11 82
2348.22 79
2348.33 75
2348.44 70
2348.56 64
2348.67 57
2348.78 48
2348.89 39
2349.00 29
2349.11 19
2349.22 12
2349.33 7
2349.44 6
2349.56 9
2349.67 13
2349.78 18
2349.89 22
2350.00 24
2350.11 23
2350.22 20
2350.33 16
2350.45 12
2350.56 10
2350.67 12
2350.78 18
2350.89 28
2351.00 41
2351.11 56
2351.22 71
2351.33 84
2351.45 95
2351.56 101
2351.67 104
2351.78 104
2351.89 101
2352.00 97
2352.11 93
2352.22 89
2352.34 86
2352.45 84
2352.56 81
2352.67 77
2352.78 73
2352.89 68
2353.00 64
2353.11 60
2353.22 58
2353.34 58
2353.45 59
2353.56 62
2353.67 65
2353.78 69
2353.89 71
2354.00 73
2354.11 73
2354.23 71
2354.34 69
2354.45 65
2354.56 60
2354.67 55
2354.78 51
2354.89 46
2355.00 42
2355.12 39
2355.23 37
2355.34 37
2355.45 39
2355.56 43
2355.67 49
2355.78 57
2355.90 64
2356.01 72
2356.12 78
2356.23 82
2356.34 85
2356.45 85
2356.56 84
2356.67 82
2356.79 79
2356.90 76
2357.01 72
2357.12 69
2357.23 65
2357.34 63
2357.45 61
2357.56 61
2357.68 62
2357.79 63
2357.90 64
2358.01 64
2358.12 63
2358.23 61
2358.34 58
2358.46 54
2358.57 49
2358.68 44
2358.79 38
2358.90 34
2359.01 32
2359.12 32
2359.23 34
2359.35 39
2359.46 45
2359.57 51
2359.68 56
2359.79 59
2359.90 60
2360.01 58
2360.13 55
2360.24 51
2360.35 47
2360.46 44
2360.57 42
2360.68 42
2360.79 43
2360.91 44
2361.02 46
2361.13 47
2361.24 48
2361.35 49
2361.46 50
2361.57 53
2361.69 56
2361.80 61
2361.91 66
2362.02 70
2362.13 73
2362.24 72
2362.35 67
2362.47 59
2362.58 48
2362.69 35
2362.80 23
2362.91 11
2363.02 2
2363.13 0
2363.25 0
2363.36 0
2363.47 0
2363.58 0
2363.69 0
2363.80 0
2363.91 0
2364.03 0
2364.14 3
2364.25 10
2364.36 20
2364.47 31
2364.58 43
2364.70 54
2364.81 63
2364.92 69
2365.03 72
2365.14 72
2365.25 72
2365.36 72
2365.48 74
2365.59 78
2365.70 84
2365.81 90
2365.92 96
2366.03 102
2366.14 106
2366.26 109
2366.37 111
2366.48 112
2366.59 113
2366.70 113
2366.81 113
2366.93 112
2367.04 112
2367.15 113
2367.26 115
2367.37 119
2367.48 125
2367.60 132
2367.71 138
2367.82 144
2367.93 147
2368.04 147
2368.15 144
2368.26 137
2368.38 128
2368.49 118
2368.60 107
2368.71 99
2368.82 93
2368.93 90
2369.05 91
2369.16 95
2369.27 100
2369.38 105
2369.49 109
2369.60 112
2369.72 113
2369.83 113
2369.94 110
2370.05 107
2370.16 102
2370.27 96
2370.39 89
2370.50 81
2370.61 73
2370.72 66
2370.83 60
2370.94 57
2371.05 58
2371.17 62
2371.28 71
2371.39 82
2371.50 94
2371.61 107
2371.72 117
2371.84 125
2371.95 130
2372.06 132
2372.17 132
2372.28 132
2372.39 131
2372.51 131
2372.62 130
2372.73 129
2372.84 127
2372.95 124
2373.06 120
2373.18 116
2373.29 112
2373.40 108
2373.51 103
2373.62 98
2373.74 93
2373.85 88
2373.96 84
2374.07 83
2374.18 85
2374.29 88
2374.41 94
2374.52 99
2374.63 105
2374.74 109
2374.85 112
2374.96 113
2375.08 112
2375.19 111
2375.30 108
2375.41 105
2375.52 101
2375.63 98
2375.75 96
2375.86 94
2375.97 92
2376.08 92
2376.19 91
2376.31 89
2376.42 87
2376.53 85
2376.64 82
2376.75 78
2376.86 74
2376.98 69
2377.09 63
2377.20 58
2377.31 52
2377.42 47
2377.53 43
2377.65 42
2377.76 42
2377.87 45
2377.98 48
2378.09 52
2378.21 56
2378.32 60
2378.43 62
2378.54 65
2378.65 66
2378.76 68
2378.88 69
2378.99 71
2379.10 73
2379.21 77
2379.32 82
2379.44 89
2379.55 99
2379.66 110
2379.77 122
2379.88 134
2380.00 146
2380.11 156
2380.22 163
2380.33 168
2380.44 171
2380.55 171
2380.67 169
2380.78 165
2380.89 160
2381.00 156
2381.11 152
2381.23 150
2381.34 151
2381.45 155
2381.56 161
2381.67 168
2381.79 176
2381.90 184
2382.01 191
2382.12 196
2382.23 201
2382.34 204
2382.46 206
2382.57 206
2382.68 204
2382.79 200
2382.90 194
2383.02 188
2383.13 182
2383.24 179
2383.35 178
2383.46 179
2383.58 181
2383.69 184
2383.80 184
2383.91 183
2384.02 179
2384.14 174
2384.25 169
2384.36 163
2384.47 157
2384.58 151
2384.70 146
2384.81 141
2384.92 136
2385.03 132
2385.14 129
2385.26 126
2385.37 125
2385.48 124
2385.59 123
2385.70 121
2385.82 121
2385.93 121
2386.04 121
2386.15 123
2386.26 125
2386.38 127
2386.49 128
2386.60 128
2386.71 126
2386.82 122
2386.94 117
2387.05 112
2387.16 108
2387.27 104
2387.38 101
2387.50 99
2387.61 98
2387.72 97
2387.83 96
2387.94 95
2388.06 92
2388.17 89
2388.28 84
2388.39 78
2388.50 73
2388.62 69
2388.73 67
2388.84 66
2388.95 68
2389.06 70
2389.18 71
2389.29 72
2389.40 70
2389.51 67
2389.62 62
2389.74 57
2389.85 53
2389.96 50
2390.07 49
2390.19 50
2390.30 54
2390.41 58
2390.52 65
2390.63 72
2390.75 79
2390.86 86
2390.97 92
2391.08 99
2391.19 105
2391.31 111
2391.42 118
2391.53 127
2391.64 136
2391.75 146
2391.87 155
2391.98 162
2392.09 166
2392.20 167
2392.32 165
2392.43 160
2392.54 155
2392.65 149
2392.76 144
2392.88 140
2392.99 136
2393.10 132
2393.21 127
2393.32 122
2393.44 116
2393.55 110
2393.66 104
2393.77 98
2393.89 93
2394.00 89
2394.11 84
2394.22 78
2394.33 73
2394.45 68
2394.56 66
2394.67 66
2394.78 69
2394.90 76
2395.01 84
2395.12 92
2395.23 99
2395.34 105
2395.46 108
2395.57 109
2395.68 109
2395.79 109
2395.91 111
2396.02 114
2396.13 120
2396.24 128
2396.35 137
2396.47 148
2396.58 159
2396.69 169
2396.80 177
2396.92 183
2397.03 185
2397.14 184
2397.25 179
2397.36 170
2397.48 157
2397.59 142
2397.70 125
2397.81 107
2397.93 90
2398.04 75
2398.15 61
2398.26 51
2398.38 43
2398.49 38
2398.60 36
2398.71 36
2398.82 36
2398.94 38
2399.05 39
2399.16 40
2399.27 41
2399.39 43
2399.50 44
2399.61 46
2399.72 47
2399.84 47
2399.95 46
2400.06 43
2400.17 40
2400.28 37
2400.40 34
2400.51 33
2400.62 34
2400.73 36
2400.85 39
2400.96 41
2401.07 43
2401.18 44
2401.30 44
2401.41 44
2401.52 45
2401.63 46
2401.75 48
2401.86 50
2401.97 52
2402.08 53
2402.19 53
2402.31 51
2402.42 49
2402.53 46
2402.64 43
2402.76 42
2402.87 42
2402.98 44
2403.09 48
2403.21 53
2403.32 60
2403.43 68
2403.54 74
2403.66 79
2403.77 82
2403.88 83
2403.99 83
2404.11 84
2404.22 85
2404.33 88
2404.44 92
2404.56 97
2404.67 101
2404.78 103
2404.89 102
2405.00 98
2405.12 90
2405.23 80
2405.34 70
2405.45 60
2405.57 53
2405.68 49
2405.79 50
2405.90 55
2406.02 63
2406.13 71
2406.24 79
2406.35 85
2406.47 88
2406.58 87
2406.69 84
2406.80 81
2406.92 77
2407.03 75
2407.14 76
2407.25 79
2407.37 84
2407.48 90
2407.59 97
2407.70 103
2407.82 109
2407.93 114
2408.04 119
2408.15 124
2408.27 130
2408.38 137
2408.49 143
2408.60 148
2408.72 151
2408.83 150
2408.94 145
2409.05 136
2409.17 125
2409.28 112
2409.39 100
2409.50 90
2409.62 84
2409.73 81
2409.84 82
2409.95 85
2410.07 90
2410.18 94
2410.29 98
2410.41 101
2410.52 103
2410.63 104
2410.74 106
2410.86 109
2410.97 114
2411.08 119
2411.19 125
2411.31 131
2411.42 136
2411.53 139
2411.64 139
2411.76 137
2411.87 132
2411.98 126
2412.09 119
2412.21 111
2412.32 105
2412.43 100
2412.54 97
2412.66 96
2412.77 95
2412.88 94
2413.00 92
2413.11 89
2413.22 85
2413.33 80
2413.45 76
2413.56 73
2413.67 72
2413.78 73
2413.90 76
2414.01 79
2414.12 81
2414.23 83
2414.35 82
2414.46 79
2414.57 76
2414.68 72
2414.80 68
2414.91 66
2415.02 63
2415.14 62
2415.25 60
2415.36 59
2415.47 57
2415.59 55
2415.70 53
2415.81 50
2415.92 48
2416.04 47
2416.15 45
2416.26 44
2416.38 42
2416.49 39
2416.60 35
2416.71 29
2416.83 20
2416.94 9
2417.05 0
2417.16 0
2417.28 0
2417.39 0
2417.50 0
2417.62 0
2417.73 0
2417.84 0
2417.95 5
2418.07 17
2418.18 29
2418.29 40
2418.40 51
2418.52 61
2418.63 69
2418.74 75
2418.86 78
2418.97 77
2419.08 73
2419.19 65
2419.31 55
2419.42 44
2419.53 34
2419.64 24
2419.76 16
2419.87 10
2419.98 5
2420.10 1
2420.21 0
2420.32 0
2420.43 0
2420.55 0
2420.66 0
2420.77 0
2420.89 0
2421.00 5
2421.11 14
2421.22 24
2421.34 35
2421.45 47
2421.56 58
2421.68 68
2421.79 77
2421.90 83
2422.01 88
2422.13 90
2422.24 91
2422.35 90
2422.47 87
2422.58 83
2422.69 78
2422.80 72
2422.92 66
2423.03 60
2423.14 55
2423.26 50
2423.37 46
2423.48 43
2423.59 39
2423.71 35
2423.82 30
2423.93 23
2424.05 16
2424.16 9
2424.27 4
2424.38 3
2424.50 6
2424.61 14
2424.72 27
2424.84 42
2424.95 58
2425.06 72
2425.17 81
2425.29 85
2425.40 84
2425.51 79
2425.63 73
2425.74 68
2425.85 67
2425.97 69
2426.08 75
2426.19 81
2426.30 86
2426.42 88
2426.53 86
2426.64 80
2426.76 72
2426.87 63
2426.98 56
2427.09 52
2427.21 51
2427.32 54
2427.43 58
2427.55 62
2427.66 65
2427.77 66
2427.89 66
2428.00 64
2428.11 63
2428.22 63
2428.34 65
2428.45 68
2428.56 72
2428.68 76
2428.79 79
2428.90 81
2429.02 80
2429.13 78
2429.24 73
2429.35 67
2429.47 60
2429.58 55
2429.69 49
2429.81 45
2429.92 42
2430.03 39
2430.15 35
2430.26 30
2430.37 24
2430.48 16
2430.60 7
2430.71 0
2430.82 0
2430.94 0
2431.05 0
2431.16 0
2431.28 0
2431.39 0
2431.50 3
2431.61 13
2431.73 20
2431.84 23
2431.95 20
2432.07 14
2432.18 7
2432.29 0
2432.41 0
2432.52 0
2432.63 6
2432.75 18
2432.86 32
2432.97 48
2433.09 62
2433.20 74
2433.31 83
2433.42 88
2433.54 91
2433.65 91
2433.76 89
2433.88 83
2433.99 76
2434.10 66
2434.22 53
2434.33 40
2434.44 27
2434.56 15
2434.67 5
2434.78 0
2434.89 0
2435.01 0
2435.12 0
2435.23 0
2435.35 0
2435.46 0
2435.57 1
2435.69 5
2435.80 8
2435.91 10
2436.03 10
2436.14 10
2436.25 9
2436.37 8
2436.48 8
2436.59 8
2436.71 10
2436.82 13
2436.93 17
2437.05 21
2437.16 26
2437.27 31
2437.38 35
2437.50 39
2437.61 44
2437.72 51
2437.84 58
2437.95 69
2438.06 80
2438.18 93
2438.29 106
2438.40 118
2438.52 128
2438.63 134
2438.74 137
2438.86 137
2438.97 134
2439.08 130
2439.20 125
2439.31 121
2439.42 118
2439.54 116
2439.65 114
2439.76 113
2439.88 112
2439.99 110
2440.10 107
2440.22 104
2440.33 100
2440.44 96
2440.56 91
2440.67 87
2440.78 82
2440.90 78
2441.01 76
2441.12 75
2441.24 77
2441.35 82
2441.46 88
2441.57 97
2441.69 105
2441.80 113
2441.91 118
2442.03 121
2442.14 121
2442.25 119
2442.37 114
2442.48 107
2442.59 100
2442.71 92
2442.82 84
2442.93 77
2443.05 71
2443.16 64
2443.27 58
2443.39 51
2443.50 44
2443.61 37
2443.73 32
2443.84 29
2443.95 29
2444.07 33
2444.18 38
2444.29 45
2444.41 52
2444.52 57
2444.63 61
2444.75 63
2444.86 64
2444.97 64
2445.09 64
2445.20 64
2445.32 64
2445.43 63
2445.54 60
2445.66 57
2445.77 54
2445.88 51
2446.00 49
2446.11 49
2446.22 50
2446.34 51
2446.45 54
2446.56 56
2446.68 58
2446.79 59
2446.90 60
2447.02 61
2447.13 62
2447.24 64
2447.36 65
2447.47 64
2447.58 62
2447.70 57
2447.81 49
2447.92 38
2448.04 27
2448.15 16
2448.26 6
2448.38 0
2448.49 0
2448.60 0
2448.72 0
2448.83 0
2448.94 2
2449.06 6
2449.17 12
2449.29 18
2449.40 25
2449.51 32
2449.63 38
2449.74 42
2449.85 43
2449.97 40
2450.08 34
2450.19 26
2450.31 18
2450.42 11
2450.53 7
2450.65 6
2450.76 9
2450.87 15
2450.99 22
2451.10 30
2451.21 38
2451.33 43
2451.44 47
2451.56 48
2451.67 48
2451.78 46
2451.90 43
2452.01 41
2452.12 39
2452.24 39
2452.35 40
2452.46 44
2452.58 49
2452.69 54
2452.80 58
2452.92 59
2453.03 59
2453.14 58
2453.26 57
2453.37 56
2453.49 57
2453.60 60
2453.71 64
2453.83 69
2453.94 74
2454.05 78
2454.17 81
2454.28 84
2454.39 87
2454.51 89
2454.62 90
2454.73 91
2454.85 90
2454.96 88
2455.08 85
2455.19 82
2455.30 79
2455.42 75
2455.53 72
2455.64 68
2455.76 64
2455.87 60
2455.98 55
2456.10 49
2456.21 43
2456.33 37
2456.44 31
2456.55 27
2456.67 24
2456.78 25
2456.89 29
2457.01 36
2457.12 46
2457.23 58
2457.35 68
2457.46 77
2457.58 83
2457.69 87
2457.80 89
2457.92 90
2458.03 92
2458.14 95
2458.26 98
2458.37 100
2458.49 101
2458.60 99
2458.71 95
2458.83 90
2458.94 84
2459.05 80
2459.17 79
2459.28 83
2459.39 90
2459.51 99
2459.62 109
2459.74 117
2459.85 121
2459.96 122
2460.08 119
2460.19 114
2460.30 106
2460.42 97
2460.53 88
2460.65 81
2460.76 74
2460.87 69
2460.99 65
2461.10 62
2461.21 61
2461.33 62
2461.44 64
2461.56 68
2461.67 73
2461.78 78
2461.90 84
2462.01 90
2462.12 95
2462.24 100
2462.35 103
2462.47 105
2462.58 105
2462.69 104
2462.81 100
2462.92 95
2463.03 87
2463.15 78
2463.26 68
2463.38 57
2463.49 47
2463.60 38
2463.72 31
2463.83 26
2463.95 22
2464.06 20
2464.17 17
2464.29 16
2464.40 15
2464.51 15
2464.63 17
2464.74 19
2464.86 22
2464.97 24
2465.08 25
2465.20 25
2465.31 24
2465.43 22
2465.54 20
2465.65 18
2465.77 17
2465.88 16
2465.99 15
2466.11 14
2466.22 12
2466.34 10
2466.45 8
2466.56 5
2466.68 3
2466.79 0
2466.91 0
2467.02 0
2467.13 0
2467.25 0
2467.36 0
2467.47 0
2467.59 0
2467.70 0
2467.82 2
2467.93 9
2468.04 19
2468.16 29
2468.27 39
2468.39 46
2468.50 51
2468.61 52
2468.73 49
2468.84 44
2468.96 38
2469.07 33
2469.18 28
2469.30 25
2469.41 22
2469.53 20
2469.64 18
2469.75 15
2469.87 12
2469.98 9
2470.10 9
2470.21 11
2470.32 18
2470.44 29
2470.55 45
2470.66 63
2470.78 81
2470.89 97
2471.01 110
2471.12 117
2471.23 120
2471.35 119
2471.46 116
2471.58 112
2471.69 110
2471.80 110
2471.92 112
2472.03 115
2472.15 117
2472.26 117
2472.37 114
2472.49 109
2472.60 101
2472.72 90
2472.83 80
2472.94 69
2473.06 59
2473.17 50
2473.29 43
2473.40 38
2473.51 34
2473.63 31
2473.74 29
2473.86 29
2473.97 28
2474.09 27
2474.20 26
2474.31 24
2474.43 22
2474.54 18
2474.66 15
2474.77 13
2474.88 12
2475.00 12
2475.11 15
2475.23 18
2475.34 21
2475.45 24
2475.57 25
2475.68 25
2475.80 23
2475.91 20
2476.02 17
2476.14 14
2476.25 14
2476.37 16
2476.48 20
2476.59 26
2476.71 34
2476.82 42
2476.94 48
2477.05 54
2477.17 57
2477.28 59
2477.39 61
2477.51 62
2477.62 64
2477.74 64
2477.85 63
2477.96 61
2478.08 56
2478.19 48
2478.31 39
2478.42 29
2478.54 20
2478.65 13
2478.76 8
2478.88 6
2478.99 7
2479.11 10
2479.22 16
2479.33 22
2479.45 30
2479.56 37
2479.68 44
2479.79 50
2479.91 55
2480.02 57
2480.13 59
2480.25 58
2480.36 55
2480.48 51
2480.59 45
2480.70 38
2480.82 31
2480.93 25
2481.05 21
2481.16 21
2481.28 25
2481.39 31
2481.50 39
2481.62 48
2481.73 55
2481.85 60
2481.96 61
2482.08 60
2482.19 57
2482.30 52
2482.42 48
2482.53 43
2482.65 39
2482.76 35
2482.87 30
2482.99 25
2483.10 19
2483.22 13
2483.33 7
2483.45 1
2483.56 0
2483.67 0
2483.79 0
2483.90 0
2484.02 0
2484.13 6
2484.25 16
2484.36 25
2484.47 34
2484.59 40
2484.70 44
2484.82 45
2484.93 45
2485.05 44
2485.16 44
2485.27 45
2485.39 46
2485.50 46
2485.62 46
2485.73 44
2485.85 41
2485.96 37
2486.07 33
2486.19 29
2486.30 27
2486.42 26
2486.53 26
2486.65 25
2486.76 24
2486.88 22
2486.99 19
2487.10 15
2487.22 9
2487.33 3
2487.45 0
2487.56 0
2487.68 0
2487.79 0
2487.90 0
2488.02 0
2488.13 0
2488.25 0
2488.36 4
2488.48 14
2488.59 22
2488.70 30
2488.82 37
2488.93 42
2489.05 47
2489.16 52
2489.28 57
2489.39 62
2489.51 66
2489.62 69
2489.73 70
2489.85 70
2489.96 68
2490.08 66
2490.19 64
2490.31 64
2490.42 65
2490.54 67
2490.65 70
2490.76 75
2490.88 80
2490.99 86
2491.11 94
2491.22 103
2491.34 113
2491.45 123
2491.57 133
2491.68 140
2491.79 144
2491.91 146
2492.02 145
2492.14 142
2492.25 140
2492.37 139
2492.48 138
2492.60 139
2492.71 139
2492.82 139
2492.94 139
2493.05 138
2493.17 137
2493.28 136
2493.40 136
2493.51 137
2493.63 138
2493.74 140
2493.85 141
2493.97 142
2494.08 142
2494.20 141
2494.31 139
2494.43 135
2494.54 131
2494.66 128
2494.77 126
2494.89 127
2495.00 133
2495.11 142
2495.23 155
2495.34 170
2495.46 184
2495.57 196
2495.69 204
2495.80 207
2495.92 206
2496.03 202
2496.15 197
2496.26 192
2496.37 189
2496.49 187
2496.60 187
2496.72 187
2496.83 187
2496.95 185
2497.06 181
2497.18 177
2497.29 172
2497.41 169
2497.52 168
2497.63 170
2497.75 173
2497.86 176
2497.98 179
2498.09 181
2498.21 181
2498.32 179
2498.44 175
2498.55 171
2498.67 168
2498.78 166
2498.90 165
2499.01 164
2499.12 163
2499.24 159
2499.35 152
2499.47 141
2499.58 125
2499.70 107
2499.81 89
2499.93 73
2500.04 61
2500.16 56
2500.27 57
2500.39 67
2500.50 84
2500.62 107
2500.73 132
2500.84 158
2500.96 181
2501.07 200
2501.19 213
2501.30 220
2501.42 224
2501.53 225
2501.65 227
2501.76 230
2501.88 235
2501.99 241
2502.11 247
2502.22 252
2502.34 252
2502.45 248
2502.56 239
2502.68 226
2502.79 210
2502.91 194
2503.02 180
2503.14 168
2503.25 159
2503.37 155
2503.48 154
2503.60 155
2503.71 157
2503.83 158
2503.94 156
2504.06 151
2504.17 143
2504.29 133
2504.40 123
2504.52 113
2504.63 107
2504.74 105
2504.86 105
2504.97 108
2505.09 113
2505.20 118
2505.32 123
2505.43 128
2505.55 133
2505.66 139
2505.78 148
2505.89 158
2506.01 168
2506.12 178
2506.24 186
2506.35 191
2506.47 194
2506.58 195
2506.70 195
2506.81 196
2506.93 198
2507.04 201
2507.15 205
2507.27 208
2507.38 210
2507.50 209
2507.61 206
2507.73 201
2507.84 195
2507.96 187
2508.07 180
2508.19 174
2508.30 169
2508.42 166
2508.53 163
2508.65 163
2508.76 163
2508.88 163
2508.99 165
2509.11 166
2509.22 169
2509.34 172
2509.45 176
2509.57 179
2509.68 183
2509.80 185
2509.91 186
2510.03 186
2510.14 183
2510.26 179
2510.37 174
2510.49 168
2510.60 162
2510.72 155
2510.83 147
2510.95 138
2511.06 128
2511.17 117
2511.29 107
2511.40 98
2511.52 91
2511.63 85
2511.75 81
2511.86 79
2511.98 77
2512.09 77
2512.21 78
2512.32 81
2512.44 85
2512.55 89
2512.67 94
2512.78 98
2512.90 101
2513.01 100
2513.13 96
2513.24 89
2513.36 81
2513.47 72
2513.59 64
2513.70 60
2513.82 59
2513.93 63
2514.05 70
2514.16 79
2514.28 88
2514.39 98
2514.51 107
2514.62 115
2514.74 121
2514.85 126
2514.97 130
2515.08 132
2515.20 131
2515.31 130
2515.43 127
2515.54 124
2515.66 121
2515.77 118
2515.89 116
2516.00 113
2516.12 109
2516.23 103
2516.35 96
2516.46 90
2516.58 85
2516.69 84
2516.81 86
2516.92 92
2517.04 100
2517.15 108
2517.27 113
2517.38 116
2517.50 115
2517.61 113
2517.73 111
2517.84 108
2517.96 107
2518.07 106
2518.19 104
2518.30 101
2518.42 95
2518.53 88
2518.65 78
2518.76 69
2518.88 60
2518.99 52
2519.11 47
2519.22 43
2519.34 42
2519.45 41
2519.57 40
2519.68 39
2519.80 37
2519.91 34
2520.03 30
2520.15 26
2520.26 21
2520.38 18
2520.49 15
2520.61 14
2520.72 13
2520.84 13
2520.95 13
2521.07 12
2521.18 10
2521.30 8
2521.41 6
2521.53 5
2521.64 6
2521.76 10
2521.87 16
2521.99 24
2522.10 32
2522.22 40
2522.33 46
2522.45 49
2522.56 49
2522.68 46
2522.79 41
2522.91 35
2523.02 29
2523.14 24
2523.25 20
2523.37 18
2523.48 17
2523.60 17
2523.71 16
2523.83 15
2523.95 14
2524.06 11
2524.18 8
2524.29 4
2524.41 1
2524.52 0
2524.64 0
2524.75 0
2524.87 0
2524.98 0
2525.10 0
2525.21 0
2525.33 0
2525.44 0
2525.56 0
2525.67 2
2525.79 11
2525.90 23
2526.02 38
2526.13 53
2526.25 69
2526.36 82
2526.48 91
2526.60 96
2526.71 98
2526.83 96
2526.94 93
2527.06 90
2527.17 88
2527.29 87
2527.40 88
2527.52 90
2527.63 92
2527.75 94
2527.86 96
2527.98 96
2528.09 95
2528.21 92
2528.32 88
2528.44 85
2528.55 81
2528.67 79
2528.79 77
2528.90 77
2529.02 78
2529.13 78
2529.25 78
2529.36 78
2529.48 78
2529.59 78
2529.71 80
2529.82 85
2529.94 91
2530.05 98
2530.17 106
2530.28 111
2530.40 114
2530.52 114
2530.63 112
2530.75 108
2530.86 104
2530.98 99
2531.09 95
2531.21 91
2531.32 87
2531.44 84
2531.55 84
2531.67 87
2531.78 93
2531.90 102
2532.01 112
2532.13 120
2532.25 125
2532.36 125
2532.48 121
2532.59 113
2532.71 103
2532.82 93
2532.94 85
2533.05 78
2533.17 73
2533.28 70
2533.40 67
2533.52 67
2533.63 67
2533.75 68
2533.86 71
2533.98 74
2534.09 78
2534.21 80
2534.32 82
2534.44 84
2534.55 85
2534.67 86
2534.78 87
2534.90 89
2535.02 92
2535.13 96
2535.25 99
2535.36 103
2535.48 106
2535.59 109
2535.71 112
2535.82 113
2535.94 114
2536.05 114
2536.17 113
2536.29 111
2536.40 109
2536.52 106
2536.63 103
2536.75 101
2536.86 100
2536.98 101
2537.09 104
2537.21 109
2537.32 116
2537.44 124
2537.56 133
2537.67 142
2537.79 153
2537.90 162
2538.02 172
2538.13 180
2538.25 185
2538.36 188
2538.48 187
2538.60 182
2538.71 173
2538.83 162
2538.94 149
2539.06 136
2539.17 124
2539.29 113
2539.40 105
2539.52 100
2539.64 97
2539.75 97
2539.87 98
2539.98 101
2540.10 104
2540.21 108
2540.33 110
2540.44 112
2540.56 113
2540.68 112
2540.79 110
2540.91 108
2541.02 105
2541.14 103
2541.25 103
2541.37 106
2541.48 112
2541.60 121
2541.72 132
2541.83 144
2541.95 154
2542.06 163
2542.18 169
2542.29 172
2542.41 173
2542.53 171
2542.64 168
2542.76 164
2542.87 159
2542.99 152
2543.10 145
2543.22 137
2543.33 130
2543.45 125
2543.57 122
2543.68 124
2543.80 128
2543.91 136
2544.03 143
2544.14 150
2544.26 154
2544.38 155
2544.49 152
2544.61 147
2544.72 138
2544.84 127
2544.95 115
2545.07 100
2545.18 85
2545.30 69
2545.42 53
2545.53 39
2545.65 26
2545.76 15
2545.88 6
2545.99 0
2546.11 0
2546.23 0
2546.34 0
2546.46 0
2546.57 0
2546.69 0
2546.80 0
2546.92 1
2547.04 7
2547.15 13
2547.27 18
2547.38 22
2547.50 26
2547.61 29
2547.73 32
2547.85 33
2547.96 33
2548.08 31
2548.19 28
2548.31 25
2548.42 21
2548.54 18
2548.66 15
2548.77 12
2548.89 8
2549.00 5
2549.12 1
2549.24 0
2549.35 0
2549.47 0
2549.58 0
2549.70 3
2549.81 8
2549.93 12
2550.05 15
2550.16 17
2550.28 17
2550.39 16
2550.51 13
2550.62 10
2550.74 5
2550.86 0
2550.97 0
2551.09 0
2551.20 0
2551.32 0
2551.44 0
2551.55 2
2551.67 10
2551.78 18
2551.90 23
2552.01 25
2552.13 25
2552.25 23
2552.36 21
2552.48 21
2552.59 24
2552.71 30
2552.83 39
2552.94 50
2553.06 62
2553.17 74
2553.29 85
2553.40 94
2553.52 102
2553.64 107
2553.75 110
2553.87 112
2553.98 111
2554.10 110
2554.22 108
2554.33 107
2554.45 106
2554.56 107
2554.68 108
2554.80 110
2554.91 112
2555.03 112
2555.14 110
2555.26 107
2555.37 101
2555.49 95
2555.61 89
2555.72 83
2555.84 77
2555.95 73
2556.07 70
2556.19 68
2556.30 68
2556.42 69
2556.53 72
2556.65 76
2556.77 79
2556.88 81
2557.00 81
2557.11 79
2557.23 75
2557.35 72
2557.46 71
2557.58 73
2557.69 78
2557.81 86
2557.93 94
2558.04 101
2558.16 106
2558.27 108
2558.39 108
2558.50 106
2558.62 105
2558.74 104
2558.85 105
2558.97 106
2559.08 106
2559.20 104
2559.32 100
2559.43 92
2559.55 83
2559.66 74
2559.78 67
2559.90 62
2560.01 62
2560.13 66
2560.24 73
2560.36 81
2560.48 88
2560.59 93
2560.71 95
2560.83 96
2560.94 95
2561.06 93
2561.17 91
2561.29 91
2561.41 90
2561.52 87
2561.64 83
2561.75 75
2561.87 63
2561.99 50
2562.10 35
2562.22 21
2562.33 9
2562.45 1
2562.57 0
2562.68 0
2562.80 0
2562.91 0
2563.03 0
2563.15 0
2563.26 0
2563.38 0
2563.49 0
2563.61 0
2563.73 5
2563.84 12
2563.96 21
2564.07 30
2564.19 39
2564.31 47
2564.42 55
2564.54 62
2564.66 68
2564.77 73
2564.89 78
2565.00 82
2565.12 84
2565.24 83
2565.35 79
2565.47 73
2565.58 64
2565.70 55
2565.82 45
2565.93 38
2566.05 33
2566.17 32
2566.28 35
2566.40 42
2566.51 53
2566.63 68
2566.75 83
2566.86 99
2566.98 112
2567.09 122
2567.21 128
2567.33 131
2567.44 132
2567.56 134
2567.68 137
2567.79 141
2567.91 146
2568.02 150
2568.14 152
2568.26 151
2568.37 147
2568.49 139
2568.61 129
2568.72 117
2568.84 106
2568.95 95
2569.07 84
2569.19 75
2569.30 67
2569.42 60
2569.53 56
2569.65 54
2569.77 56
2569.88 61
2570.00 68
2570.12 76
2570.23 84
2570.35 91
2570.46 94
2570.58 92
2570.70 87
2570.81 77
2570.93 65
2571.05 51
2571.16 37
2571.28 25
2571.39 16
2571.51 9
2571.63 5
2571.74 3
2571.86 4
2571.98 6
2572.09 8
2572.21 11
2572.33 14
2572.44 16
2572.56 19
2572.67 22
2572.79 25
2572.91 29
2573.02 34
2573.14 39
2573.26 45
2573.37 50
2573.49 56
2573.60 60
2573.72 64
2573.84 67
2573.95 70
2574.07 72
2574.19 75
2574.30 79
2574.42 83
2574.54 88
2574.65 93
2574.77 97
2574.88 100
2575.00 100
2575.12 98
2575.23 94
2575.35 90
2575.47 85
2575.58 80
2575.70 76
2575.81 72
2575.93 68
2576.05 65
2576.16 63
2576.28 60
2576.40 56
2576.51 53
2576.63 48
2576.75 43
2576.86 36
2576.98 29
2577.10 23
2577.21 17
2577.33 13
2577.44 11
2577.56 11
2577.68 13
2577.79 15
2577.91 16
2578.03 17
2578.14 16
2578.26 14
2578.38 12
2578.49 11
2578.61 12
2578.73 16
2578.84 22
2578.96 29
2579.07 36
2579.19 44
2579.31 51
2579.42 57
2579.54 63
2579.66 68
2579.77 72
2579.89 74
2580.01 74
2580.12 73
2580.24 70
2580.36 67
2580.47 64
2580.59 64
2580.70 66
2580.82 71
2580.94 78
2581.05 84
2581.17 90
2581.29 92
2581.40 90
2581.52 84
2581.64 74
2581.75 64
2581.87 54
2581.99 46
2582.10 43
2582.22 43
2582.34 47
2582.45 52
2582.57 58
2582.69 63
2582.80 66
2582.92 66
2583.03 66
2583.15 67
2583.27 70
2583.38 78
2583.50 90
2583.62 105
2583.73 124
2583.85 142
2583.97 159
2584.08 171
2584.20 179
2584.32 183
2584.43 183
2584.55 182
2584.67 180
2584.78 180
2584.90 180
2585.02 180
2585.13 178
2585.25 172
2585.37 162
2585.48 146
2585.60 127
2585.72 107
2585.83 87
2585.95 70
2586.07 55
2586.18 43
2586.30 33
2586.42 26
2586.53 19
2586.65 15
2586.77 12
2586.88 11
2587.00 13
2587.12 17
2587.23 23
2587.35 29
2587.47 36
2587.58 44
2587.70 52
2587.82 60
2587.93 70
2588.05 79
2588.16 88
2588.28 95
2588.40 98
2588.51 96
2588.63 90
2588.75 80
2588.86 67
2588.98 53
2589.10 40
2589.21 30
2589.33 23
2589.45 19
2589.56 18
2589.68 20
2589.80 24
2589.91 28
2590.03 31
2590.15 34
2590.27 35
2590.38 34
2590.50 34
2590.62 34
2590.73 36
2590.85 39
2590.97 43
2591.08 49
2591.20 55
2591.32 59
2591.43 62
2591.55 63
2591.67 63
2591.78 61
2591.90 58
2592.02 53
2592.13 49
2592.25 44
2592.37 39
2592.48 34
2592.60 30
2592.72 27
2592.83 23
2592.95 19
2593.07 14
2593.18 8
2593.30 2
2593.42 0
2593.53 0
2593.65 0
2593.77 0
2593.88 0
2594.00 0
2594.12 0
2594.23 0
2594.35 2
2594.47 4
2594.58 7
2594.70 10
2594.82 11
2594.94 12
2595.05 11
2595.17 8
2595.29 4
2595.40 0
2595.52 0
2595.64 0
2595.75 0
2595.87 0
2595.99 0
2596.10 0
2596.22 0
2596.34 0
2596.45 2
2596.57 5
2596.69 10
2596.80 15
2596.92 22
2597.04 30
2597.15 39
2597.27 49
2597.39 58
2597.51 67
2597.62 73
2597.74 77
2597.86 79
2597.97 77
2598.09 74
2598.21 69
2598.32 65
2598.44 62
2598.56 60
2598.67 61
2598.79 63
2598.91 66
2599.02 69
2599.14 72
2599.26 74
2599.38 75
2599.49 75
2599.61 73
2599.73 70
2599.84 66
2599.96 61
2600.08 57
2600.19 54
2600.31 52
2600.43 50
2600.54 47
2600.66 43
2600.78 38
2600.90 31
2601.01 23
2601.13 15
2601.25 9
2601.36 5
2601.48 5
2601.60 7
2601.71 12
2601.83 19
2601.95 27
2602.06 35
2602.18 44
2602.30 52
2602.42 58
2602.53 61
2602.65 62
2602.77 61
2602.88 57
2603.00 51
2603.12 45
2603.23 38
2603.35 30
2603.47 23
2603.59 15
2603.70 8
2603.82 1
2603.94 0
2604.05 0
2604.17 0
2604.29 0
2604.40 0
2604.52 0
2604.64 0
2604.76 1
2604.87 6
2604.99 11
2605.11 15
2605.22 18
2605.34 21
2605.46 25
2605.57 29
2605.69 33
2605.81 37
2605.93 40
2606.04 43
2606.16 45
2606.28 46
2606.39 47
2606.51 48
2606.63 47
2606.75 46
2606.86 44
2606.98 42
2607.10 39
2607.21 38
2607.33 39
2607.45 42
2607.56 48
2607.68 54
2607.80 61
2607.92 66
2608.03 68
2608.15 67
2608.27 63
2608.38 57
2608.50 51
2608.62 43
2608.74 37
2608.85 32
2608.97 28
2609.09 26
2609.20 26
2609.32 27
2609.44 29
2609.56 31
2609.67 34
2609.79 37
2609.91 40
2610.02 43
2610.14 45
2610.26 46
2610.38 47
2610.49 47
2610.61 45
2610.73 42
2610.84 39
2610.96 37
2611.08 36
2611.20 36
2611.31 37
2611.43 40
2611.55 42
2611.66 44
2611.78 46
2611.90 46
2612.02 47
2612.13 47
2612.25 48
2612.37 50
2612.48 53
2612.60 56
2612.72 60
2612.84 64
2612.95 67
2613.07 70
2613.19 71
2613.31 71
2613.42 68
2613.54 62
2613.66 52
2613.77 40
2613.89 25
2614.01 10
2614.13 0
2614.24 0
2614.36 0
2614.48 0
2614.59 0
2614.71 0
2614.83 0
2614.95 0
2615.06 5
2615.18 10
2615.30 14
2615.42 18
2615.53 21
2615.65 25
2615.77 29
2615.88 34
2616.00 40
2616.12 47
2616.24 53
2616.35 60
2616.47 67
2616.59 73
2616.71 80
2616.82 88
2616.94 96
2617.06 105
2617.17 114
2617.29 123
2617.41 129
2617.53 132
2617.64 131
2617.76 125
2617.88 115
2618.00 103
2618.11 89
2618.23 77
2618.35 68
2618.47 62
2618.58 60
2618.70 60
2618.82 62
2618.93 64
2619.05 65
2619.17 64
2619.29 61
2619.40 55
2619.52 47
2619.64 39
2619.76 31
2619.87 24
2619.99 20
2620.11 20
2620.23 23
2620.34 30
2620.46 38
2620.58 49
2620.69 58
2620.81 67
2620.93 73
2621.05 76
2621.16 77
2621.28 77
2621.40 76
2621.52 76
2621.63 76
2621.75 77
2621.87 78
2621.99 78
2622.10 77
2622.22 75
2622.34 73
2622.46 71
2622.57 71
2622.69 73
2622.81 77
2622.93 82
2623.04 87
2623.16 90
2623.28 92
2623.40 91
2623.51 90
2623.63 88
2623.75 88
2623.87 90
2623.98 93
2624.10 97
2624.22 102
2624.33 105
2624.45 108
2624.57 109
2624.69 110
2624.80 110
2624.92 109
2625.04 107
2625.16 104
2625.27 99
2625.39 92
2625.51 85
2625.63 78
2625.74 71
2625.86 66
2625.98 61
2626.10 57
2626.21 53
2626.33 49
2626.45 44
2626.57 39
2626.68 36
2626.80 35
2626.92 38
2627.04 44
2627.15 53
2627.27 65
2627.39 77
2627.51 90
2627.62 102
2627.74 113
2627.86 122
2627.98 128
2628.10 132
2628.21 134
2628.33 134
2628.45 132
2628.57 129
2628.68 125
2628.80 121
2628.92 116
2629.04 109
2629.15 102
2629.27 93
2629.39 84
2629.51 75
2629.62 65
2629.74 56
2629.86 48
2629.98 40
2630.09 32
2630.21 25
2630.33 19
2630.45 14
2630.56 11
2630.68 11
2630.80 12
2630.92 14
2631.03 17
2631.15 21
2631.27 24
2631.39 29
2631.51 34
2631.62 42
2631.74 53
2631.86 65
2631.98 78
2632.09 89
2632.21 98
2632.33 102
2632.45 100
2632.56 94
2632.68 85
2632.80 75
2632.92 67
2633.03 63
2633.15 65
2633.27 74
2633.39 89
2633.50 110
2633.62 133
2633.74 158
2633.86 181
2633.98 200
2634.09 215
2634.21 225
2634.33 230
2634.45 232
2634.56 231
2634.68 228
2634.80 225
2634.92 222
2635.03 220
2635.15 221
2635.27 225
2635.39 231
2635.51 241
2635.62 252
2635.74 266
2635.86 280
2635.98 293
2636.09 305
2636.21 314
2636.33 321
2636.45 324
2636.57 323
2636.68 320
2636.80 314
2636.92 307
2637.04 300
2637.15 295
2637.27 293
2637.39 294
2637.51 297
2637.62 300
2637.74 301
2637.86 297
2637.98 289
2638.10 275
2638.21 257
2638.33 239
2638.45 221
2638.57 208
2638.68 200
2638.80 198
2638.92 200
2639.04 205
2639.16 211
2639.27 216
2639.39 218
2639.51 218
2639.63 215
2639.74 210
2639.86 205
2639.98 200
2640.10 194
2640.22 189
2640.33 183
2640.45 177
2640.57 171
2640.69 165
2640.81 160
2640.92 157
2641.04 155
2641.16 155
2641.28 157
2641.39 161
2641.51 166
2641.63 171
2641.75 175
2641.87 178
2641.98 179
2642.10 178
2642.22 175
2642.34 170
2642.46 164
2642.57 158
2642.69 151
2642.81 145
2642.93 140
2643.04 137
2643.16 135
2643.28 134
2643.40 134
2643.52 133
2643.63 130
2643.75 125
2643.87 117
2643.99 105
2644.11 92
2644.22 77
2644.34 62
2644.46 49
2644.58 38
2644.70 29
2644.81 22
2644.93 15
2645.05 9
2645.17 3
2645.28 0
2645.40 0
2645.52 0
2645.64 0
2645.76 0
2645.87 0
2645.99 0
2646.11 0
2646.23 5
2646.35 10
2646.46 13
2646.58 15
2646.70 15
2646.82 15
2646.94 13
2647.05 11
2647.17 9
2647.29 8
2647.41 7
2647.53 9
2647.64 12
2647.76 17
2647.88 25
2648.00 33
2648.12 43
2648.23 54
2648.35 63
2648.47 71
2648.59 77
2648.71 81
2648.82 84
2648.94 86
2649.06 88
2649.18 90
2649.30 92
2649.41 94
2649.53 96
2649.65 95
2649.77 92
2649.89 87
2650.00 81
2650.12 74
2650.24 68
2650.36 63
2650.48 60
2650.59 59
2650.71 60
2650.83 63
2650.95 69
2651.07 77
2651.18 87
2651.30 98
2651.42 109
2651.54 118
2651.66 123
2651.77 124
2651.89 120
2652.01 111
2652.13 99
2652.25 83
2652.37 67
2652.48 52
2652.60 37
2652.72 24
2652.84 14
2652.96 5
2653.07 0
2653.19 0
2653.31 0
2653.43 0
2653.55 0
2653.66 8
2653.78 18
2653.90 28
2654.02 39
2654.14 49
2654.25 57
2654.37 63
2654.49 66
2654.61 68
2654.73 69
2654.85 70
2654.96 70
2655.08 70
2655.20 70
2655.32 68
2655.44 66
2655.55 64
2655.67 62
2655.79 61
2655.91 61
2656.03 62
2656.15 63
2656.26 62
2656.38 61
2656.50 59
2656.62 56
2656.74 52
2656.85 50
2656.97 49
2657.09 50
2657.21 51
2657.33 51
2657.45 51
2657.56 49
2657.68 45
2657.80 38
2657.92 31
2658.04 22
2658.15 13
2658.27 4
2658.39 0
2658.51 0
2658.63 0
2658.75 0
2658.86 0
2658.98 0
2659.10 0
2659.22 0
2659.34 6
2659.46 21
2659.57 36
2659.69 50
2659.81 61
2659.93 69
2660.05 73
2660.16 74
2660.28 73
2660.40 71
2660.52 69
2660.64 69
2660.76 69
2660.87 70
2660.99 71
2661.11 71
2661.23 69
2661.35 66
2661.47 63
2661.58 59
2661.70 55
2661.82 51
2661.94 47
2662.06 43
2662.18 38
2662.29 33
2662.41 28
2662.53 24
2662.65 23
2662.77 24
2662.89 27
2663.00 32
2663.12 38
2663.24 45
2663.36 50
2663.48 54
2663.60 56
2663.71 57
2663.83 56
2663.95 54
2664.07 51
2664.19 48
2664.31 46
2664.42 45
2664.54 45
2664.66 47
2664.78 50
2664.90 53
2665.02 56
2665.13 59
2665.25 62
2665.37 66
2665.49 69
2665.61 73
2665.73 77
2665.84 80
2665.96 80
2666.08 77
2666.20 70
2666.32 62
2666.44 52
2666.55 42
2666.67 35
2666.79 32
2666.91 33
2667.03 37
2667.15 44
2667.27 52
2667.38 59
2667.50 63
2667.62 63
2667.74 59
2667.86 51
2667.98 41
2668.09 31
2668.21 22
2668.33 15
2668.45 10
2668.57 8
2668.69 8
2668.80 9
2668.92 10
2669.04 12
2669.16 13
2669.28 13
2669.40 14
2669.52 14
2669.63 14
2669.75 14
2669.87 13
2669.99 14
2670.11 15
2670.23 19
2670.34 25
2670.46 34
2670.58 46
2670.70 58
2670.82 72
2670.94 84
2671.06 95
2671.17 104
2671.29 113
2671.41 120
2671.53 126
2671.65 132
2671.77 139
2671.89 145
2672.00 152
2672.12 158
2672.24 163
2672.36 166
2672.48 167
2672.60 166
2672.72 161
2672.83 155
2672.95 148
2673.07 141
2673.19 135
2673.31 131
2673.43 130
2673.54 132
2673.66 136
2673.78 141
2673.90 145
2674.02 148
2674.14 148
2674.26 145
2674.37 137
2674.49 127
2674.61 115
2674.73 102
2674.85 90
2674.97 80
2675.09 73
2675.21 69
2675.32 68
2675.44 70
2675.56 72
2675.68 74
2675.80 74
2675.92 72
2676.04 67
2676.15 60
2676.27 51
2676.39 41
2676.51 33
2676.63 25
2676.75 19
2676.87 14
2676.98 9
2677.10 4
2677.22 0
2677.34 0
2677.46 0
2677.58 0
2677.70 0
2677.81 0
2677.93 0
2678.05 0
2678.17 4
2678.29 14
2678.41 23
2678.53 30
2678.65 36
2678.76 41
2678.88 45
2679.00 47
2679.12 47
2679.24 45
2679.36 41
2679.48 36
2679.59 29
2679.71 22
2679.83 14
2679.95 7
2680.07 1
2680.19 0
2680.31 0
2680.43 0
2680.54 0
2680.66 0
2680.78 5
2680.90 13
2681.02 22
2681.14 29
2681.26 34
2681.38 34
2681.49 31
2681.61 27
2681.73 22
2681.85 21
2681.97 23
2682.09 29
2682.21 38
2682.33 48
2682.44 57
2682.56 63
2682.68 67
2682.80 69
2682.92 69
2683.04 70
2683.16 71
2683.28 74
2683.39 77
2683.51 79
2683.63 81
2683.75 82
2683.87 81
2683.99 81
2684.11 80
2684.23 80
2684.34 81
2684.46 81
2684.58 81
2684.70 79
2684.82 77
2684.94 74
2685.06 71
2685.18 70
2685.30 72
2685.41 76
2685.53 81
2685.65 86
2685.77 91
2685.89 93
2686.01 93
2686.13 89
2686.25 83
2686.36 76
2686.48 68
2686.60 61
2686.72 56
2686.84 53
2686.96 53
2687.08 54
2687.20 57
2687.32 61
2687.43 64
2687.55 66
2687.67 68
2687.79 69
2687.91 69
2688.03 67
2688.15 64
2688.27 61
2688.39 56
2688.50 51
2688.62 46
2688.74 41
2688.86 37
2688.98 33
2689.10 29
2689.22 25
2689.34 21
2689.46 17
2689.57 14
2689.69 12
2689.81 11
2689.93 12
2690.05 16
2690.17 21
2690.29 29
2690.41 38
2690.53 47
2690.64 54
2690.76 59
2690.88 60
2691.00 59
2691.12 56
2691.24 51
2691.36 46
2691.48 41
2691.60 37
2691.72 34
2691.83 33
2691.95 33
2692.07 36
2692.19 41
2692.31 47
2692.43 56
2692.55 67
2692.67 79
2692.79 90
2692.90 101
2693.02 110
2693.14 116
2693.26 120
2693.38 120
2693.50 117
2693.62 114
2693.74 110
2693.86 108
2693.98 108
2694.09 111
2694.21 118
2694.33 126
2694.45 136
2694.57 144
2694.69 151
2694.81 156
2694.93 160
2695.05 163
2695.17 165
2695.29 167
2695.40 168
2695.52 167
2695.64 163
2695.76 157
2695.88 149
2696.00 138
2696.12 126
2696.24 114
2696.36 102
2696.48 92
2696.59 82
2696.71 73
2696.83 66
2696.95 60
2697.07 56
2697.19 54
2697.31 52
2697.43 52
2697.55 52
2697.67 52
2697.79 52
2697.90 52
2698.02 51
2698.14 49
2698.26 46
2698.38 41
2698.50 35
2698.62 27
2698.74 19
2698.86 11
2698.98 5
2699.10 1
2699.21 1
2699.33 4
2699.45 10
2699.57 19
2699.69 30
2699.81 40
2699.93 50
2700.05 57
2700.17 62
2700.29 65
2700.41 66
2700.53 66
2700.64 66
2700.76 67
2700.88 69
2701.00 70
2701.12 70
2701.24 67
2701.36 61
2701.48 52
2701.60 41
2701.72 30
2701.84 20
2701.96 14
2702.07 11
2702.19 12
2702.31 16
2702.43 20
2702.55 24
2702.67 25
2702.79 23
2702.91 20
2703.03 16
2703.15 14
2703.27 13
2703.39 15
2703.51 19
2703.62 26
2703.74 34
2703.86 41
2703.98 47
2704.10 51
2704.22 52
2704.34 51
2704.46 47
2704.58 42
2704.70 35
2704.82 28
2704.94 22
2705.06 18
2705.17 16
2705.29 15
2705.41 16
2705.53 18
2705.65 18
2705.77 18
2705.89 17
2706.01 15
2706.13 14
2706.25 15
2706.37 20
2706.49 28
2706.61 40
2706.72 53
2706.84 67
2706.96 78
2707.08 86
2707.20 89
2707.32 88
2707.44 84
2707.56 77
2707.68 69
2707.80 61
2707.92 53
2708.04 44
2708.16 36
2708.28 28
2708.40 20
2708.51 12
2708.63 5
2708.75 0
2708.87 0
2708.99 0
2709.11 0
2709.23 0
2709.35 0
2709.47 0
2709.59 0
2709.71 0
2709.83 5
2709.95 11
2710.07 15
2710.19 19
2710.30 23
2710.42 26
2710.54 28
2710.66 30
2710.78 31
2710.90 31
2711.02 31
2711.14 30
2711.26 30
2711.38 31
2711.50 35
2711.62 40
2711.74 46
2711.86 52
2711.98 56
2712.10 58
2712.22 59
2712.33 60
2712.45 61
2712.57 64
2712.69 69
2712.81 76
2712.93 82
2713.05 87
2713.17 88
2713.29 87
2713.41 82
2713.53 77
2713.65 72
2713.77 70
2713.89 70
2714.01 73
2714.13 76
2714.25 79
2714.36 80
2714.48 80
2714.60 79
2714.72 78
2714.84 77
2714.96 79
2715.08 83
2715.20 86
2715.32 89
2715.44 89
2715.56 85
2715.68 78
2715.80 66
2715.92 53
2716.04 41
2716.16 30
2716.28 24
2716.40 24
2716.52 28
2716.64 37
2716.75 49
2716.87 61
2716.99 72
2717.11 81
2717.23 86
2717.35 88
2717.47 86
2717.59 82
2717.71 75
2717.83 68
2717.95 61
2718.07 55
2718.19 50
2718.31 48
2718.43 48
2718.55 51
2718.67 57
2718.79 65
2718.91 75
2719.03 85
2719.15 96
2719.27 107
2719.38 116
2719.50 124
2719.62 130
2719.74 133
2719.86 134
2719.98 132
2720.10 128
2720.22 122
2720.34 114
2720.46 107
2720.58 99
2720.70 93
2720.82 89
2720.94 89
2721.06 90
2721.18 94
2721.30 98
2721.42 103
2721.54 105
2721.66 107
2721.78 106
2721.90 104
2722.02 101
2722.14 98
2722.26 93
2722.37 87
2722.49 80
2722.61 74
2722.73 67
2722.85 61
2722.97 57
2723.09 53
2723.21 50
2723.33 47
2723.45 42
2723.57 36
2723.69 29
2723.81 22
2723.93 15
2724.05 10
2724.17 8
2724.29 8
2724.41 9
2724.53 12
2724.65 14
2724.77 15
2724.89 13
2725.01 10
2725.13 4
2725.25 0
2725.37 0
2725.49 0
2725.61 0
2725.73 0
2725.85 0
2725.96 0
2726.08 3
2726.20 14
2726.32 24
2726.44 33
2726.56 40
2726.68 45
2726.80 47
2726.92 48
2727.04 47
2727.16 44
2727.28 41
2727.40 37
2727.52 31
2727.64 25
2727.76 17
2727.88 10
2728.00 5
2728.12 1
2728.24 0
2728.36 2
2728.48 6
2728.60 10
2728.72 13
2728.84 14
2728.96 14
2729.08 13
2729.20 11
2729.32 10
2729.44 12
2729.56 16
2729.68 22
2729.80 29
2729.92 37
2730.04 43
2730.16 47
2730.28 49
2730.40 48
2730.52 46
2730.64 44
2730.76 41
2730.88 38
2731.00 36
2731.12 35
2731.23 33
2731.35 32
2731.47 30
2731.59 29
2731.71 27
2731.83 27
2731.95 27
2732.07 29
2732.19 32
2732.31 35
2732.43 38
2732.55 39
2732.67 39
2732.79 36
2732.91 31
2733.03 23
2733.15 15
2733.27 7
2733.39 1
2733.51 0
2733.63 0
2733.75 0
2733.87 5
2733.99 12
2734.11 20
2734.23 27
2734.35 33
2734.47 38
2734.59 40
2734.71 41
2734.83 41
2734.95 42
2735.07 44
2735.19 48
2735.31 53
2735.43 60
2735.55 66
2735.67 72
2735.79 76
2735.91 77
2736.03 77
2736.15 75
2736.27 73
2736.39 71
2736.51 69
2736.63 68
2736.75 66
2736.87 65
2736.99 63
2737.11 61
2737.23 58
2737.35 55
2737.47 52
2737.59 48
2737.71 44
2737.83 42
2737.95 43
2738.07 48
2738.19 57
2738.31 70
2738.43 83
2738.55 97
2738.67 108
2738.79 116
2738.91 119
2739.03 119
2739.15 117
2739.27 112
2739.39 107
2739.51 101
2739.63 95
2739.75 89
2739.87 83
2739.99 77
2740.11 72
2740.23 67
2740.35 63
2740.47 61
2740.59 60
2740.71 63
2740.83 68
2740.95 77
2741.07 88
2741.19 101
2741.31 114
2741.43 127
2741.55 138
2741.67 148
2741.79 155
2741.91 160
2742.03 162
2742.15 162
2742.27 159
2742.39 152
2742.51 144
2742.63 133
2742.75 121
2742.87 109
2742.99 98
2743.11 87
2743.23 76
2743.35 67
2743.47 58
2743.59 49
2743.71 42
2743.83 35
2743.95 30
2744.07 27
2744.19 25
2744.31 25
2744.43 25
2744.55 26
2744.67 27
2744.79 28
2744.91 28
2745.03 28
2745.15 28
2745.27 27
2745.39 26
2745.51 24
2745.63 22
2745.75 17
2745.87 12
2745.99 6
2746.11 0
2746.23 0
2746.35 0
2746.47 0
2746.59 0
2746.71 0
2746.84 0
2746.96 0
2747.08 4
2747.20 17
2747.32 32
2747.44 47
2747.56 62
2747.68 74
2747.80 83
2747.92 88
2748.04 90
2748.16 89
2748.28 88
2748.40 86
2748.52 84
2748.64 83
2748.76 83
2748.88 82
2749.00 82
2749.12 82
2749.24 83
2749.36 85
2749.48 87
2749.60 89
2749.72 91
2749.84 91
2749.96 89
2750.08 86
2750.20 81
2750.32 75
2750.44 68
2750.56 60
2750.68 51
2750.80 43
2750.92 35
2751.04 29
2751.16 26
2751.28 26
2751.40 30
2751.52 37
2751.64 45
2751.76 54
2751.88 63
2752.00 71
2752.13 78
2752.25 84
2752.37 90
2752.49 97
2752.61 104
2752.73 111
2752.85 117
2752.97 122
2753.09 125
2753.21 126
2753.33 127
2753.45 126
2753.57 126
2753.69 127
2753.81 128
2753.93 130
2754.05 131
2754.17 132
2754.29 132
2754.41 130
2754.53 129
2754.65 127
2754.77 127
2754.89 128
2755.01 130
2755.13 132
2755.25 135
2755.37 137
2755.49 137
2755.61 137
2755.74 136
2755.86 135
2755.98 135
2756.10 135
2756.22 135
2756.34 134
2756.46 131
2756.58 125
2756.70 117
2756.82 108
2756.94 98
2757.06 92
2757.18 90
2757.30 94
2757.42 103
2757.54 117
2757.66 133
2757.78 149
2757.90 163
2758.02 172
2758.14 178
2758.26 180
2758.38 179
2758.50 178
2758.62 176
2758.75 175
2758.87 174
2758.99 173
2759.11 172
2759.23 171
2759.35 170
2759.47 169
2759.59 167
2759.71 167
2759.83 169
2759.95 173
2760.07 180
2760.19 190
2760.31 201
2760.43 212
2760.55 222
2760.67 230
2760.79 234
2760.91 234
2761.03 231
2761.15 226
2761.27 219
2761.40 209
2761.52 199
2761.64 188
2761.76 176
2761.88 165
2762.00 156
2762.12 150
2762.24 147
2762.36 149
2762.48 156
2762.60 166
2762.72 179
2762.84 194
2762.96 211
2763.08 227
2763.20 244
2763.32 258
2763.44 270
2763.56 278
2763.69 283
2763.81 286
2763.93 286
2764.05 286
2764.17 284
2764.29 283
2764.41 280
2764.53 276
2764.65 272
2764.77 266
2764.89 261
2765.01 256
2765.13 254
2765.25 253
2765.37 254
2765.49 256
2765.61 257
2765.73 258
2765.86 258
2765.98 256
2766.10 252
2766.22 245
2766.34 237
2766.46 226
2766.58 213
2766.70 199
2766.82 187
2766.94 176
2767.06 167
2767.18 161
2767.30 156
2767.42 153
2767.54 151
2767.66 149
2767.78 147
2767.91 146
2768.03 144
2768.15 141
2768.27 137
2768.39 131
2768.51 123
2768.63 112
2768.75 101
2768.87 88
2768.99 76
2769.11 64
2769.23 55
2769.35 49
2769.47 45
2769.59 43
2769.72 43
2769.84 45
2769.96 50
2770.08 56
2770.20 64
2770.32 74
2770.44 86
2770.56 100
2770.68 115
2770.80 131
2770.92 146
2771.04 159
2771.16 171
2771.28 180
2771.40 187
2771.53 191
2771.65 194
2771.77 194
2771.89 193
2772.01 190
2772.13 186
2772.25 183
2772.37 181
2772.49 181
2772.61 183
2772.73 187
2772.85 193
2772.97 199
2773.10 204
2773.22 207
2773.34 209
2773.46 208
2773.58 205
2773.70 200
2773.82 195
2773.94 188
2774.06 182
2774.18 175
2774.30 168
2774.42 160
2774.54 153
2774.67 147
2774.79 141
2774.91 136
2775.03 132
2775.15 128
2775.27 124
2775.39 120
2775.51 115
2775.63 111
2775.75 107
2775.87 103
2775.99 99
2776.11 96
2776.24 92
2776.36 89
2776.48 85
2776.60 81
2776.72 77
2776.84 73
2776.96 70
2777.08 66
2777.20 63
2777.32 60
2777.44 56
2777.56 51
2777.69 47
2777.81 44
2777.93 44
2778.05 48
2778.17 56
2778.29 68
2778.41 82
2778.53 96
2778.65 108
2778.77 118
2778.89 124
2779.01 127
2779.14 129
2779.26 130
2779.38 130
2779.50 131
2779.62 133
2779.74 134
2779.86 134
2779.98 132
2780.10 129
2780.22 125
2780.34 120
2780.47 115
2780.59 110
2780.71 106
2780.83 103
2780.95 100
2781.07 96
2781.19 92
2781.31 87
2781.43 83
2781.55 81
2781.67 81
2781.80 85
2781.92 92
2782.04 100
2782.16 109
2782.28 118
2782.40 124
2782.52 129
2782.64 131
2782.76 132
2782.88 134
2783.01 136
2783.13 141
2783.25 146
2783.37 152
2783.49 157
2783.61 162
2783.73 164
2783.85 166
2783.97 165
2784.09 164
2784.21 161
2784.34 158
2784.46 154
2784.58 149
2784.70 143
2784.82 136
2784.94 127
2785.06 118
2785.18 108
2785.30 98
2785.42 89
2785.55 81
2785.67 73
2785.79 67
2785.91 61
2786.03 56
2786.15 50
2786.27 42
2786.39 35
2786.51 27
2786.64 21
2786.76 16
2786.88 16
2787.00 18
2787.12 23
2787.24 29
2787.36 33
2787.48 35
2787.60 35
2787.72 32
2787.85 27
2787.97 23
2788.09 20
2788.21 20
2788.33 23
2788.45 28
2788.57 34
2788.69 41
2788.81 47
2788.94 51
2789.06 52
2789.18 51
2789.30 48
2789.42 43
2789.54 36
2789.66 29
2789.78 22
2789.90 16
2790.03 10
2790.15 6
2790.27 2
2790.39 0
2790.51 0
2790.63 0
2790.75 0
2790.87 0
2790.99 0
2791.12 0
2791.24 0
2791.36 0
2791.48 1
2791.60 5
2791.72 9
2791.84 14
2791.96 19
2792.08 24
2792.21 27
2792.33 29
2792.45 29
2792.57 28
2792.69 27
2792.81 26
2792.93 25
2793.05 26
2793.18 27
2793.30 27
2793.42 27
2793.54 27
2793.66 28
2793.78 29
2793.90 32
2794.02 37
2794.14 45
2794.27 54
2794.39 64
2794.51 73
2794.63 79
2794.75 82
2794.87 82
2794.99 79
2795.11 75
2795.24 71
2795.36 69
2795.48 70
2795.60 73
2795.72 79
2795.84 86
2795.96 93
2796.08 98
2796.21 101
2796.33 101
2796.45 99
2796.57 95
2796.69 89
2796.81 84
2796.93 79
2797.05 75
2797.18 72
2797.30 72
2797.42 72
2797.54 74
2797.66 75
2797.78 76
2797.90 75
2798.02 72
2798.15 68
2798.27 63
2798.39 57
2798.51 50
2798.63 45
2798.75 40
2798.87 36
2798.99 34
2799.12 35
2799.24 38
2799.36 43
2799.48 50
2799.60 58
2799.72 66
2799.84 72
2799.97 76
2800.09 79
2800.21 79
2800.33 79
2800.45 78
2800.57 77
2800.69 77
2800.81 75
2800.94 73
2801.06 69
2801.18 62
2801.30 55
2801.42 47
2801.54 39
2801.66 33
2801.79 29
2801.91 26
2802.03 24
2802.15 23
2802.27 21
2802.39 19
2802.51 18
2802.64 19
2802.76 22
2802.88 30
2803.00 40
2803.12 53
2803.24 67
2803.36 79
2803.49 89
2803.61 95
2803.73 96
2803.85 94
2803.97 90
2804.09 84
2804.21 79
2804.34 74
2804.46 70
2804.58 68
2804.70 66
2804.82 65
2804.94 64
2805.06 64
2805.19 64
2805.31 65
2805.43 66
2805.55 65
2805.67 63
2805.79 60
2805.91 54
2806.04 47
2806.16 39
2806.28 31
2806.40 23
2806.52 16
2806.64 11
2806.76 6
2806.89 2
2807.01 0
2807.13 0
2807.25 0
2807.37 0
2807.49 0
2807.61 0
2807.74 0
2807.86 0
2807.98 4
2808.10 13
2808.22 22
2808.34 29
2808.46 33
2808.59 35
2808.71 33
2808.83 29
2808.95 23
2809.07 16
2809.19 9
2809.32 3
2809.44 0
2809.56 0
2809.68 0
2809.80 2
2809.92 8
2810.04 14
2810.17 20
2810.29 25
2810.41 30
2810.53 34
2810.65 37
2810.77 40
2810.90 43
2811.02 46
2811.14 47
2811.26 47
2811.38 46
2811.50 45
2811.63 44
2811.75 44
2811.87 45
2811.99 48
2812.11 53
2812.23 58
2812.35 63
2812.48 68
2812.60 74
2812.72 81
2812.84 89
2812.96 98
2813.08 108
2813.21 119
2813.33 129
2813.45 137
2813.57 143
2813.69 147
2813.81 147
2813.94 146
2814.06 143
2814.18 140
2814.30 137
2814.42 134
2814.54 132
2814.67 130
2814.79 127
2814.91 122
2815.03 116
2815.15 109
2815.27 100
2815.40 91
2815.52 81
2815.64 71
2815.76 61
2815.88 53
2816.00 47
2816.13 43
2816.25 42
2816.37 45
2816.49 51
2816.61 61
2816.73 74
2816.86 91
2816.98 109
2817.10 131
2817.22 155
2817.34 182
2817.46 211
2817.59 240
2817.71 269
2817.83 295
2817.95 316
2818.07 332
2818.19 343
2818.32 351
2818.44 359
2818.56 368
2818.68 382
2818.80 402
2818.92 426
2819.05 454
2819.17 483
2819.29 511
2819.41 534
2819.53 552
2819.66 563
2819.78 569
2819.90 571
2820.02 570
2820.14 565
2820.26 559
2820.39 552
2820.51 544
2820.63 537
2820.75 529
2820.87 523
2820.99 519
2821.12 516
2821.24 513
2821.36 510
2821.48 506
2821.60 500
2821.73 493
2821.85 484
2821.97 474
2822.09 464
2822.21 455
2822.33 447
2822.46 440
2822.58 433
2822.70 428
2822.82 423
2822.94 418
2823.07 413
2823.19 409
2823.31 406
2823.43 402
2823.55 399
2823.67 395
2823.80 390
2823.92 384
2824.04 375
2824.16 363
2824.28 347
2824.41 329
2824.53 309
2824.65 287
2824.77 267
2824.89 248
2825.02 231
2825.14 218
2825.26 206
2825.38 197
2825.50 187
2825.62 178
2825.75 169
2825.87 160
2825.99 152
2826.11 145
2826.23 140
2826.36 137
2826.48 136
2826.60 135
2826.72 134
2826.84 132
2826.97 129
2827.09 124
2827.21 119
2827.33 114
2827.45 109
2827.57 105
2827.70 101
2827.82 98
2827.94 95
2828.06 93
2828.18 92
2828.31 90
2828.43 88
2828.55 85
2828.67 81
2828.79 76
2828.92 70
2829.04 63
2829.16 55
2829.28 48
2829.40 41
2829.53 35
2829.65 30
2829.77 28
2829.89 28
2830.01 31
2830.14 34
2830.26 37
2830.38 38
2830.50 36
2830.62 31
2830.75 24
2830.87 16
2830.99 8
2831.11 3
2831.23 1
2831.36 3
2831.48 7
2831.60 14
2831.72 22
2831.84 31
2831.97 38
2832.09 43
2832.21 46
2832.33 47
2832.45 46
2832.58 43
2832.70 39
2832.82 35
2832.94 32
2833.06 31
2833.19 31
2833.31 35
2833.43 40
2833.55 46
2833.67 52
2833.80 57
2833.92 60
2834.04 60
2834.16 57
2834.28 52
2834.41 47
2834.53 41
2834.65 37
2834.77 35
2834.90 35
2835.02 38
2835.14 43
2835.26 49
2835.38 55
2835.51 61
2835.63 66
2835.75 69
2835.87 70
2835.99 68
2836.12 63
2836.24 56
2836.36 47
2836.48 37
2836.60 28
2836.73 20
2836.85 14
2836.97 10
2837.09 8
2837.22 8
2837.34 9
2837.46 11
2837.58 14
2837.70 17
2837.83 22
2837.95 27
2838.07 34
2838.19 41
2838.31 49
2838.44 55
2838.56 60
2838.68 61
2838.80 58
2838.93 53
2839.05 45
2839.17 37
2839.29 30
2839.41 25
2839.54 22
2839.66 22
2839.78 24
2839.90 26
2840.03 28
2840.15 30
2840.27 31
2840.39 32
2840.51 33
2840.64 35
2840.76 38
2840.88 42
2841.00 47
2841.12 53
2841.25 58
2841.37 63
2841.49 67
2841.61 70
2841.74 72
2841.86 74
2841.98 77
2842.10 80
2842.23 85
2842.35 92
2842.47 99
2842.59 106
2842.71 112
2842.84 115
2842.96 116
2843.08 114
2843.20 111
2843.33 107
2843.45 104
2843.57 102
2843.69 101
2843.81 102
2843.94 106
2844.06 112
2844.18 119
2844.30 127
2844.43 135
2844.55 141
2844.67 145
2844.79 144
2844.92 140
2845.04 134
2845.16 126
2845.28 119
2845.40 115
2845.53 114
2845.65 118
2845.77 125
2845.89 134
2846.02 144
2846.14 152
2846.26 157
2846.38 158
2846.51 154
2846.63 147
2846.75 139
2846.87 131
2846.99 125
2847.12 121
2847.24 120
2847.36 119
2847.48 118
2847.61 115
2847.73 110
2847.85 102
2847.97 93
2848.10 83
2848.22 73
2848.34 64
2848.46 55
2848.59 47
2848.71 40
2848.83 34
2848.95 29
2849.07 25
2849.20 24
2849.32 23
2849.44 24
2849.56 25
2849.69 26
2849.81 27
2849.93 29
2850.05 32
2850.18 35
2850.30 39
2850.42 42
2850.54 43
2850.67 42
2850.79 39
2850.91 33
2851.03 25
2851.16 17
2851.28 8
2851.40 0
2851.52 0
2851.65 0
2851.77 0
2851.89 0
2852.01 0
2852.14 0
2852.26 0
2852.38 2
2852.50 10
2852.63 16
2852.75 19
2852.87 19
2852.99 17
2853.11 15
2853.24 15
2853.36 17
2853.48 24
2853.60 33
2853.73 44
2853.85 55
2853.97 65
2854.09 73
2854.22 80
2854.34 86
2854.46 90
2854.58 93
2854.71 95
2854.83 95
2854.95 94
2855.07 91
2855.20 86
2855.32 80
2855.44 74
2855.57 68
2855.69 63
2855.81 59
2855.93 54
2856.06 50
2856.18 45
2856.30 39
2856.42 32
2856.55 25
2856.67 18
2856.79 14
2856.91 11
2857.04 10
2857.16 12
2857.28 15
2857.40 20
2857.53 26
2857.65 34
2857.77 41
2857.89 50
2858.02 58
2858.14 67
2858.26 75
2858.38 81
2858.51 85
2858.63 87
2858.75 86
2858.87 83
2859.00 81
2859.12 79
2859.24 80
2859.36 85
2859.49 92
2859.61 102
2859.73 114
2859.86 126
2859.98 138
2860.10 148
2860.22 156
2860.35 162
2860.47 165
2860.59 166
2860.71 164
2860.84 160
2860.96 154
2861.08 146
2861.20 136
2861.33 124
2861.45 111
2861.57 97
2861.69 84
2861.82 71
2861.94 61
2862.06 53
2862.19 49
2862.31 48
2862.43 51
2862.55 57
2862.68 65
2862.80 74
2862.92 84
2863.04 94
2863.17 103
2863.29 110
2863.41 115
2863.53 117
2863.66 117
2863.78 114
2863.90 110
2864.03 106
2864.15 104
2864.27 104
2864.39 105
2864.52 107
2864.64 108
2864.76 106
2864.88 103
2865.01 97
2865.13 90
2865.25 85
2865.38 81
2865.50 79
2865.62 79
2865.74 78
2865.87 76
2865.99 70
2866.11 63
2866.23 55
2866.36 48
2866.48 45
2866.60 46
2866.73 53
2866.85 64
2866.97 78
2867.09 93
2867.22 106
2867.34 116
2867.46 123
2867.59 125
2867.71 125
2867.83 124
2867.95 123
2868.08 124
2868.20 127
2868.32 130
2868.44 133
2868.57 135
2868.69 134
2868.81 128
2868.94 120
2869.06 109
2869.18 96
2869.30 83
2869.43 70
2869.55 58
2869.67 47
2869.80 38
2869.92 31
2870.04 26
2870.16 22
2870.29 21
2870.41 22
2870.53 23
2870.66 25
2870.78 28
2870.90 32
2871.02 36
2871.15 42
2871.27 50
2871.39 60
2871.52 72
2871.64 86
2871.76 101
2871.88 117
2872.01 131
2872.13 144
2872.25 153
2872.38 159
2872.50 161
2872.62 159
2872.74 154
2872.87 146
2872.99 135
2873.11 124
2873.24 112
2873.36 101
2873.48 91
2873.61 82
2873.73 75
2873.85 70
2873.97 68
2874.10 67
2874.22 68
2874.34 69
2874.47 69
2874.59 69
2874.71 68
2874.83 66
2874.96 63
2875.08 61
2875.20 60
2875.33 62
2875.45 65
2875.57 70
2875.70 77
2875.82 83
2875.94 89
2876.06 93
2876.19 96
2876.31 97
2876.43 97
2876.56 97
2876.68 98
2876.80 101
2876.92 106
2877.05 112
2877.17 117
2877.29 122
2877.42 123
2877.54 122
2877.66 117
2877.79 109
2877.91 99
2878.03 88
2878.15 78
2878.28 70
2878.40 64
2878.52 61
2878.65 60
2878.77 60
2878.89 61
2879.02 60
2879.14 59
2879.26 57
2879.38 55
2879.51 53
2879.63 53
2879.75 55
2879.88 59
2880.00 64
2880.12 69
2880.25 75
2880.37 81
2880.49 86
2880.62 91
2880.74 96
2880.86 101
2880.98 106
2881.11 110
2881.23 114
2881.35 117
2881.48 120
2881.60 122
2881.72 123
2881.85 123
2881.97 122
2882.09 118
2882.22 114
2882.34 109
2882.46 105
2882.58 103
2882.71 103
2882.83 106
2882.95 110
2883.08 114
2883.20 115
2883.32 114
2883.45 108
2883.57 101
2883.69 92
2883.82 83
2883.94 75
2884.06 70
2884.19 66
2884.31 65
2884.43 65
2884.55 66
2884.68 67
2884.80 68
2884.92 68
2885.05 68
2885.17 66
2885.29 62
2885.42 57
2885.54 51
2885.66 43
2885.79 36
2885.91 29
2886.03 23
2886.16 19
2886.28 18
2886.40 22
2886.53 29
2886.65 41
2886.77 56
2886.90 72
2887.02 87
2887.14 98
2887.26 105
2887.39 105
2887.51 101
2887.63 93
2887.76 83
2887.88 73
2888.00 64
2888.13 56
2888.25 50
2888.37 45
2888.50 40
2888.62 35
2888.74 29
2888.87 22
2888.99 13
2889.11 3
2889.24 0
2889.36 0
2889.48 0
2889.61 0
2889.73 0
2889.85 0
2889.98 0
2890.10 6
2890.22 29
2890.35 53
2890.47 73
2890.59 89
2890.72 100
2890.84 104
2890.96 105
2891.09 103
2891.21 100
2891.33 98
2891.46 96
2891.58 96
2891.70 96
2891.83 98
2891.95 100
2892.07 102
2892.20 105
2892.32 108
2892.44 110
2892.57 112
2892.69 111
2892.81 110
2892.94 108
2893.06 106
2893.18 105
2893.31 106
2893.43 108
2893.55 111
2893.68 115
2893.80 118
2893.92 118
2894.05 116
2894.17 111
2894.29 104
2894.42 96
2894.54 91
2894.66 88
2894.79 90
2894.91 96
2895.03 106
2895.16 119
2895.28 133
2895.40 145
2895.53 155
2895.65 161
2895.77 164
2895.90 162
2896.02 158
2896.14 151
2896.27 143
2896.39 133
2896.51 122
2896.64 111
2896.76 98
2896.88 85
2897.01 72
2897.13 59
2897.25 47
2897.38 38
2897.50 32
2897.62 29
2897.75 30
2897.87 34
2897.99 41
2898.12 48
2898.24 57
2898.36 65
2898.49 73
2898.61 81
2898.73 87
2898.86 92
2898.98 96
2899.10 98
2899.23 97
2899.35 96
2899.48 93
2899.60 90
2899.72 88
2899.85 86
2899.97 86
2900.09 87
2900.22 89
2900.34 93
2900.46 98
2900.59 103
2900.71 108
2900.83 111
2900.96 114
2901.08 115
2901.20 116
2901.33 116
2901.45 117
2901.57 118
2901.70 119
2901.82 119
2901.95 116
2902.07 111
2902.19 103
2902.32 93
2902.44 83
2902.56 74
2902.69 68
2902.81 67
2902.93 69
2903.06 75
2903.18 82
2903.30 90
2903.43 96
2903.55 101
2903.67 103
2903.80 103
2903.92 102
2904.05 100
2904.17 98
2904.29 95
2904.42 91
2904.54 85
2904.66 79
2904.79 72
2904.91 66
2905.03 61
2905.16 60
2905.28 62
2905.40 68
2905.53 76
2905.65 87
2905.78 97
2905.90 108
2906.02 118
2906.15 126
2906.27 133
2906.39 139
2906.52 142
2906.64 144
2906.76 145
2906.89 144
2907.01 141
2907.14 138
2907.26 134
2907.38 130
2907.51 125
2907.63 119
2907.75 111
2907.88 103
2908.00 94
2908.12 86
2908.25 79
2908.37 76
2908.50 76
2908.62 81
2908.74 89
2908.87 98
2908.99 108
2909.11 115
2909.24 120
2909.36 121
2909.48 118
2909.61 112
2909.73 105
2909.86 98
2909.98 91
2910.10 86
2910.23 82
2910.35 81
2910.47 81
2910.60 83
2910.72 86
2910.85 90
2910.97 94
2911.09 98
2911.22 101
2911.34 103
2911.46 104
2911.59 102
2911.71 99
2911.84 94
2911.96 89
2912.08 85
2912.21 83
2912.33 84
2912.45 88
2912.58 93
2912.70 99
2912.82 103
2912.95 105
2913.07 103
2913.20 98
2913.32 92
2913.44 85
2913.57 80
2913.69 78
2913.82 78
2913.94 81
2914.06 86
2914.19 91
2914.31 96
2914.43 98
2914.56 97
2914.68 94
2914.81 88
2914.93 80
2915.05 70
2915.18 61
2915.30 53
2915.42 49
2915.55 48
2915.67 51
2915.80 57
2915.92 66
2916.04 76
2916.17 84
2916.29 91
2916.41 95
2916.54 95
2916.66 93
2916.79 89
2916.91 86
2917.03 83
2917.16 83
2917.28 86
2917.41 92
2917.53 101
2917.65 112
2917.78 124
2917.90 134
2918.02 140
2918.15 143
2918.27 142
2918.40 136
2918.52 127
2918.64 117
2918.77 107
2918.89 99
2919.02 94
2919.14 92
2919.26 92
2919.39 92
2919.51 90
2919.64 86
2919.76 79
2919.88 69
2920.01 56
2920.13 43
2920.25 31
2920.38 21
2920.50 14
2920.63 11
2920.75 11
2920.87 14
2921.00 20
2921.12 28
2921.25 37
2921.37 46
2921.49 55
2921.62 62
2921.74 68
2921.87 70
2921.99 70
2922.11 68
2922.24 64
2922.36 59
2922.49 53
2922.61 46
2922.73 39
2922.86 31
2922.98 22
2923.11 13
2923.23 3
2923.35 0
2923.48 0
2923.60 0
2923.73 0
2923.85 0
2923.97 0
2924.10 0
2924.22 0
2924.35 11
2924.47 25
2924.59 39
2924.72 51
2924.84 61
2924.97 70
2925.09 78
2925.21 86
2925.34 94
2925.46 104
2925.59 113
2925.71 121
2925.83 127
2925.96 129
2926.08 126
2926.21 118
2926.33 105
2926.45 90
2926.58 74
2926.70 59
2926.83 48
2926.95 40
2927.07 36
2927.20 35
2927.32 37
2927.45 41
2927.57 45
2927.69 51
2927.82 55
2927.94 59
2928.07 60
2928.19 59
2928.31 55
2928.44 50
2928.56 43
2928.69 38
2928.81 34
2928.93 34
2929.06 36
2929.18 41
2929.31 48
2929.43 54
2929.56 60
2929.68 64
2929.80 67
2929.93 70
2930.05 71
2930.18 73
2930.30 76
2930.42 78
2930.55 81
2930.67 84
2930.80 85
2930.92 87
2931.04 87
2931.17 86
2931.29 84
2931.42 81
2931.54 78
2931.67 75
2931.79 73
2931.91 72
2932.04 74
2932.16 78
2932.29 83
2932.41 89
2932.53 94
2932.66 97
2932.78 95
2932.91 90
2933.03 83
2933.16 73
2933.28 64
2933.40 57
2933.53 53
2933.65 51
2933.78 52
2933.90 56
2934.02 61
2934.15 67
2934.27 73
2934.40 78
2934.52 82
2934.65 85
2934.77 87
2934.89 88
2935.02 90
2935.14 93
2935.27 98
2935.39 104
2935.52 111
2935.64 118
2935.76 125
2935.89 130
2936.01 133
2936.14 133
2936.26 129
2936.39 122
2936.51 113
2936.63 102
2936.76 92
2936.88 84
2937.01 80
2937.13 78
2937.25 80
2937.38 84
2937.50 89
2937.63 95
2937.75 101
2937.88 106
2938.00 110
2938.12 113
2938.25 115
2938.37 115
2938.50 113
2938.62 109
2938.75 104
2938.87 97
2938.99 90
2939.12 83
2939.24 78
2939.37 73
2939.49 70
2939.62 68
2939.74 66
2939.87 65
2939.99 64
2940.11 65
2940.24 67
2940.36 72
2940.49 79
2940.61 88
2940.74 99
2940.86 112
2940.98 126
2941.11 139
2941.23 151
2941.36 160
2941.48 166
2941.61 168
2941.73 165
2941.85 160
2941.98 151
2942.10 141
2942.23 130
2942.35 121
2942.48 112
2942.60 106
2942.73 101
2942.85 98
2942.97 96
2943.10 96
2943.22 97
2943.35 101
2943.47 106
2943.60 113
2943.72 122
2943.84 131
2943.97 139
2944.09 147
2944.22 153
2944.34 157
2944.47 159
2944.59 160
2944.72 159
2944.84 159
2944.96 159
2945.09 159
2945.21 160
2945.34 163
2945.46 166
2945.59 170
2945.71 175
2945.84 180
2945.96 185
2946.08 191
2946.21 197
2946.33 203
2946.46 211
2946.58 219
2946.71 228
2946.83 236
2946.96 242
2947.08 245
2947.20 245
2947.33 241
2947.45 234
2947.58 225
2947.70 216
2947.83 208
2947.95 202
2948.08 198
2948.20 196
2948.33 195
2948.45 194
2948.57 192
2948.70 190
2948.82 186
2948.95 182
2949.07 177
2949.20 172
2949.32 166
2949.45 158
2949.57 151
2949.70 142
2949.82 133
2949.94 125
2950.07 118
2950.19 114
2950.32 112
2950.44 113
2950.57 116
2950.69 120
2950.82 124
2950.94 127
2951.07 128
2951.19 128
2951.31 126
2951.44 125
2951.56 125
2951.69 127
2951.81 131
2951.94 136
2952.06 142
2952.19 147
2952.31 150
2952.44 149
2952.56 145
2952.68 139
2952.81 132
2952.93 123
2953.06 115
2953.18 107
2953.31 100
2953.43 93
2953.56 88
2953.68 82
2953.81 77
2953.93 73
2954.06 68
2954.18 65
2954.30 61
2954.43 59
2954.55 57
2954.68 57
2954.80 57
2954.93 59
2955.05 62
2955.18 66
2955.30 70
2955.43 73
2955.55 77
2955.68 82
2955.80 87
2955.92 93
2956.05 100
2956.17 107
2956.30 114
2956.42 120
2956.55 123
2956.67 122
2956.80 117
2956.92 108
2957.05 95
2957.17 80
2957.30 64
2957.42 48
2957.55 35
2957.67 26
2957.80 22
2957.92 22
2958.04 27
2958.17 34
2958.29 42
2958.42 51
2958.54 59
2958.67 66
2958.79 73
2958.92 79
2959.04 85
2959.17 90
2959.29 95
2959.42 99
2959.54 102
2959.67 103
2959.79 103
2959.92 101
2960.04 98
2960.16 94
2960.29 90
2960.41 88
2960.54 88
2960.66 91
2960.79 96
2960.91 103
2961.04 112
2961.16 122
2961.29 132
2961.41 141
2961.54 149
2961.66 155
2961.79 160
2961.91 164
2962.04 166
2962.16 167
2962.29 167
2962.41 166
2962.54 163
2962.66 158
2962.79 151
2962.91 142
2963.04 133
2963.16 124
2963.28 116
2963.41 112
2963.53 112
2963.66 114
2963.78 120
2963.91 128
2964.03 135
2964.16 143
2964.28 148
2964.41 151
2964.53 151
2964.66 149
2964.78 145
2964.91 140
2965.03 134
2965.16 129
2965.28 124
2965.41 121
2965.53 118
2965.66 117
2965.78 115
2965.91 114
2966.03 114
2966.16 113
2966.28 112
2966.41 110
2966.53 108
2966.66 103
2966.78 95
2966.91 84
2967.03 69
2967.16 53
2967.28 35
2967.41 18
2967.53 2
2967.65 0
2967.78 0
2967.90 0
2968.03 0
2968.15 0
2968.28 0
2968.40 0
2968.53 0
2968.65 10
2968.78 22
2968.90 32
2969.03 40
2969.15 46
2969.28 49
2969.40 51
2969.53 54
2969.65 58
2969.78 64
2969.90 72
2970.03 82
2970.15 93
2970.28 103
2970.40 111
2970.53 117
2970.65 119
2970.78 119
2970.90 116
2971.03 112
2971.15 107
2971.28 102
2971.40 98
2971.53 96
2971.65 95
2971.78 97
2971.90 100
2972.03 103
2972.15 107
2972.28 111
2972.40 113
2972.53 113
2972.65 110
2972.78 106
2972.90 99
2973.03 90
2973.15 83
2973.28 77
2973.40 75
2973.53 77
2973.65 83
2973.78 92
2973.90 104
2974.03 115
2974.15 126
2974.28 135
2974.40 142
2974.53 147
2974.65 150
2974.78 151
2974.90 150
2975.03 146
2975.15 141
2975.28 133
2975.40 123
2975.53 112
2975.65 102
2975.78 92
2975.90 85
2976.03 79
2976.15 75
2976.28 74
2976.41 76
2976.53 79
2976.66 83
2976.78 87
2976.91 91
2977.03 94
2977.16 95
2977.28 95
2977.41 92
2977.53 89
2977.66 84
2977.78 78
2977.91 73
2978.03 67
2978.16 62
2978.28 58
2978.41 55
2978.53 51
2978.66 48
2978.78 43
2978.91 36
2979.03 27
2979.16 15
2979.28 2
2979.41 0
2979.53 0
2979.66 0
2979.78 0
2979.91 0
2980.03 0
2980.16 0
2980.28 3
2980.41 14
2980.53 24
2980.66 30
2980.79 35
2980.91 37
2981.04 38
2981.16 37
2981.29 35
2981.41 33
2981.54 30
2981.66 26
2981.79 23
2981.91 20
2982.04 18
2982.16 17
2982.29 16
2982.41 16
2982.54 18
2982.66 20
2982.79 24
2982.91 28
2983.04 34
2983.16 40
2983.29 46
2983.41 53
2983.54 61
2983.67 71
2983.79 81
2983.92 93
2984.04 103
2984.17 112
2984.29 117
2984.42 116
2984.54 111
2984.67 102
2984.79 92
2984.92 83
2985.04 79
2985.17 78
2985.29 80
2985.42 84
2985.54 87
2985.67 87
2985.79 83
2985.92 76
2986.05 67
2986.17 56
2986.30 46
2986.42 38
2986.55 32
2986.67 27
2986.80 24
2986.92 24
2987.05 25
2987.17 28
2987.30 33
2987.42 39
2987.55 47
2987.67 55
2987.80 64
2987.92 73
2988.05 83
2988.18 92
2988.30 102
2988.43 112
2988.55 122
2988.68 132
2988.80 142
2988.93 151
2989.05 159
2989.18 165
2989.30 169
2989.43 169
2989.55 167
2989.68 161
2989.81 152
2989.93 142
2990.06 132
2990.18 123
2990.31 118
2990.43 115
2990.56 116
2990.68 118
2990.81 122
2990.93 125
2991.06 126
2991.18 125
2991.31 121
2991.44 116
2991.56 108
2991.69 99
2991.81 89
2991.94 78
2992.06 67
2992.19 55
2992.31 44
2992.44 34
2992.56 25
2992.69 20
2992.82 17
2992.94 18
2993.07 23
2993.19 30
2993.32 38
2993.44 47
2993.57 54
2993.69 60
2993.82 65
2993.94 68
2994.07 71
2994.20 73
2994.32 77
2994.45 83
2994.57 91
2994.70 100
2994.82 109
2994.95 117
2995.07 123
2995.20 125
2995.32 122
2995.45 116
2995.58 106
2995.70 96
2995.83 88
2995.95 83
2996.08 81
2996.20 83
2996.33 86
2996.45 91
2996.58 96
2996.70 98
2996.83 99
2996.96 98
2997.08 97
2997.21 94
2997.33 92
2997.46 90
2997.58 89
2997.71 88
2997.83 88
2997.96 89
2998.09 91
2998.21 96
2998.34 104
2998.46 113
2998.59 123
2998.71 133
2998.84 140
2998.96 145
2999.09 148
2999.22 148
2999.34 148
2999.47 149
2999.59 151
2999.72 155
2999.84 159
2999.97 162
3000.09 164
3000.22 164
3000.35 162
3000.47 158
3000.60 153
3000.72 149
3000.85 147
3000.97 146
3001.10 147
3001.23 151
3001.35 157
3001.48 165
3001.60 175
3001.73 186
3001.85 197
3001.98 206
3002.10 213
3002.23 217
3002.36 217
3002.48 214
3002.61 209
3002.73 205
3002.86 201
3002.98 198
3003.11 198
3003.24 199
3003.36 201
3003.49 203
3003.61 205
3003.74 208
3003.86 211
3003.99 216
3004.12 221
3004.24 226
3004.37 231
3004.49 234
3004.62 233
3004.74 229
3004.87 221
3005.00 212
3005.12 203
3005.25 197
3005.37 195
3005.50 198
3005.62 204
3005.75 211
3005.87 216
3006.00 218
3006.13 214
3006.25 206
3006.38 192
3006.50 177
3006.63 160
3006.76 143
3006.88 127
3007.01 113
3007.13 101
3007.26 90
3007.38 82
3007.51 78
3007.64 76
3007.76 78
3007.89 82
3008.01 88
3008.14 93
3008.26 96
3008.39 96
3008.52 92
3008.64 84
3008.77 72
3008.89 57
3009.02 42
3009.14 26
3009.27 12
3009.40 1
3009.52 0
3009.65 0
3009.77 0
3009.90 0
3010.02 0
3010.15 0
3010.28 5
3010.40 9
3010.53 11
3010.65 10
3010.78 8
3010.91 5
3011.03 2
3011.16 1
3011.28 1
3011.41 3
3011.53 8
3011.66 15
3011.79 23
3011.91 32
3012.04 40
3012.16 46
3012.29 51
3012.42 54
3012.54 56
3012.67 56
3012.79 54
3012.92 52
3013.04 49
3013.17 44
3013.30 40
3013.42 35
3013.55 30
3013.67 25
3013.80 22
3013.93 20
3014.05 21
3014.18 24
3014.30 30
3014.43 39
3014.56 50
3014.68 61
3014.81 73
3014.93 83
3015.06 91
3015.18 98
3015.31 102
3015.44 105
3015.56 106
3015.69 104
3015.81 100
3015.94 95
3016.07 86
3016.19 76
3016.32 65
3016.44 54
3016.57 44
3016.70 36
3016.82 30
3016.95 26
3017.07 26
3017.20 29
3017.33 33
3017.45 40
3017.58 47
3017.70 55
3017.83 64
3017.96 73
3018.08 82
3018.21 92
3018.33 102
3018.46 111
3018.59 118
3018.71 123
3018.84 124
3018.96 123
3019.09 120
3019.22 115
3019.34 109
3019.47 102
3019.59 96
3019.72 92
3019.85 89
3019.97 89
3020.10 93
3020.22 100
3020.35 111
3020.48 123
3020.60 135
3020.73 145
3020.85 152
3020.98 155
3021.11 153
3021.23 148
3021.36 141
3021.48 133
3021.61 125
3021.74 118
3021.86 115
3021.99 114
3022.11 115
3022.24 118
3022.37 123
3022.49 128
3022.62 135
3022.74 142
3022.87 150
3023.00 158
3023.12 165
3023.25 170
3023.37 173
3023.50 172
3023.63 169
3023.75 163
3023.88 156
3024.00 148
3024.13 140
3024.26 134
3024.38 129
3024.51 124
3024.64 119
3024.76 115
3024.89 109
3025.01 102
3025.14 94
3025.27 85
3025.39 78
3025.52 73
3025.64 71
3025.77 73
3025.90 78
3026.02 86
3026.15 96
3026.27 105
3026.40 114
3026.53 121
3026.65 128
3026.78 133
3026.91 138
3027.03 143
3027.16 148
3027.28 152
3027.41 154
3027.54 154
3027.66 151
3027.79 147
3027.91 142
3028.04 138
3028.17 135
3028.29 136
3028.42 140
3028.55 146
3028.67 154
3028.80 161
3028.92 168
3029.05 173
3029.18 176
3029.30 177
3029.43 175
3029.56 172
3029.68 167
3029.81 162
3029.93 157
3030.06 153
3030.19 151
3030.31 152
3030.44 154
3030.57 157
3030.69 160
3030.82 161
3030.94 159
3031.07 153
3031.20 144
3031.32 132
3031.45 119
3031.58 107
3031.70 97
3031.83 89
3031.95 84
3032.08 80
3032.21 78
3032.33 75
3032.46 72
3032.59 67
3032.71 63
3032.84 60
3032.96 59
3033.09 60
3033.22 63
3033.34 67
3033.47 71
3033.60 74
3033.72 74
3033.85 72
3033.97 70
3034.10 67
3034.23 66
3034.35 68
3034.48 71
3034.61 76
3034.73 80
3034.86 84
3034.98 84
3035.11 81
3035.24 75
3035.36 66
3035.49 56
3035.62 46
3035.74 36
3035.87 29
3036.00 25
3036.12 23
3036.25 23
3036.37 24
3036.50 25
3036.63 27
3036.75 30
3036.88 34
3037.01 40
3037.13 48
3037.26 56
3037.39 64
3037.51 71
3037.64 73
3037.76 72
3037.89 66
3038.02 56
3038.14 44
3038.27 31
3038.40 19
3038.52 10
3038.65 4
3038.78 0
3038.90 0
3039.03 1
3039.15 5
3039.28 9
3039.41 14
3039.53 19
3039.66 22
3039.79 24
3039.91 24
3040.04 23
3040.17 21
3040.29 19
3040.42 19
3040.55 20
3040.67 23
3040.80 28
3040.92 32
3041.05 36
3041.18 36
3041.30 34
3041.43 28
3041.56 19
3041.68 9
3041.81 1
3041.94 0
3042.06 0
3042.19 0
3042.32 0
3042.44 5
3042.57 9
3042.70 10
3042.82 8
3042.95 3
3043.07 0
3043.20 0
3043.33 0
3043.45 0
3043.58 0
3043.71 6
3043.83 12
3043.96 16
3044.09 18
3044.21 18
3044.34 16
3044.47 15
3044.59 15
3044.72 16
3044.85 19
3044.97 21
3045.10 24
3045.23 25
3045.35 25
3045.48 25
3045.60 24
3045.73 23
3045.86 22
3045.98 21
3046.11 19
3046.24 18
3046.36 16
3046.49 14
3046.62 13
3046.74 14
3046.87 16
3047.00 20
3047.12 26
3047.25 31
3047.38 37
3047.50 41
3047.63 44
3047.76 45
3047.88 44
3048.01 42
3048.14 39
3048.26 36
3048.39 32
3048.52 28
3048.64 23
3048.77 18
3048.90 14
3049.02 12
3049.15 12
3049.28 14
3049.40 18
3049.53 23
3049.66 28
3049.78 32
3049.91 36
3050.04 39
3050.16 41
3050.29 44
3050.42 47
3050.54 49
3050.67 50
3050.80 49
3050.92 47
3051.05 44
3051.18 41
3051.30 37
3051.43 34
3051.56 31
3051.68 28
3051.81 24
3051.94 19
3052.06 13
3052.19 8
3052.32 4
3052.44 3
3052.57 5
3052.70 12
3052.82 22
3052.95 33
3053.08 45
3053.20 56
3053.33 63
3053.46 67
3053.58 67
3053.71 65
3053.84 62
3053.96 59
3054.09 55
3054.22 52
3054.34 49
3054.47 47
3054.60 45
3054.72 45
3054.85 46
3054.98 49
3055.10 55
3055.23 62
3055.36 70
3055.48 77
3055.61 81
3055.74 81
3055.86 77
3055.99 69
3056.12 59
3056.24 48
3056.37 37
3056.50 28
3056.62 21
3056.75 16
3056.88 12
3057.00 9
3057.13 6
3057.26 4
3057.38 2
3057.51 2
3057.64 4
3057.77 8
3057.89 13
3058.02 18
3058.15 22
3058.27 24
3058.40 25
3058.53 24
3058.65 23
3058.78 23
3058.91 27
3059.03 33
3059.16 41
3059.29 51
3059.41 60
3059.54 67
3059.67 72
3059.79 73
3059.92 73
3060.05 72
3060.17 71
3060.30 69
3060.43 68
3060.56 66
3060.68 62
3060.81 57
3060.94 48
3061.06 39
3061.19 29
3061.32 20
3061.44 15
3061.57 13
3061.70 16
3061.82 23
3061.95 32
3062.08 44
3062.20 55
3062.33 66
3062.46 74
3062.59 80
3062.71 84
3062.84 85
3062.97 86
3063.09 84
3063.22 82
3063.35 78
3063.47 73
3063.60 67
3063.73 59
3063.85 51
3063.98 41
3064.11 31
3064.23 19
3064.36 7
3064.49 0
3064.62 0
3064.74 0
3064.87 0
3065.00 0
3065.12 0
3065.25 0
3065.38 0
3065.50 6
3065.63 21
3065.76 35
3065.89 50
3066.01 65
3066.14 80
3066.27 96
3066.39 112
3066.52 127
3066.65 140
3066.77 151
3066.90 160
3067.03 167
3067.15 172
3067.28 178
3067.41 183
3067.54 189
3067.66 195
3067.79 200
3067.92 204
3068.04 206
3068.17 206
3068.30 204
3068.42 200
3068.55 195
3068.68 190
3068.81 185
3068.93 180
3069.06 174
3069.19 167
3069.31 158
3069.44 148
3069.57 137
3069.70 128
3069.82 121
3069.95 116
3070.08 114
3070.20 114
3070.33 114
3070.46 112
3070.58 109
3070.71 105
3070.84 100
3070.97 96
3071.09 94
3071.22 96
3071.35 101
3071.47 109
3071.60 118
3071.73 128
3071.86 136
3071.98 143
3072.11 148
3072.24 151
3072.36 151
3072.49 148
3072.62 142
3072.74 133
3072.87 123
3073.00 111
3073.13 100
3073.25 89
3073.38 81
3073.51 75
3073.63 72
3073.76 71
3073.89 73
3074.02 76
3074.14 80
3074.27 84
3074.40 88
3074.52 90
3074.65 91
3074.78 90
3074.91 87
3075.03 83
3075.16 78
3075.29 71
3075.41 64
3075.54 57
3075.67 51
3075.80 45
3075.92 40
3076.05 34
3076.18 29
3076.30 23
3076.43 16
3076.56 9
3076.69 1
3076.81 0
3076.94 0
3077.07 0
3077.20 0
3077.32 0
3077.45 0
3077.58 0
3077.70 4
3077.83 23
3077.96 44
3078.09 64
3078.21 80
3078.34 92
3078.47 98
3078.59 99
3078.72 96
3078.85 90
3078.98 83
3079.10 77
3079.23 71
3079.36 67
3079.49 65
3079.61 66
3079.74 69
3079.87 75
3079.99 84
3080.12 94
3080.25 106
3080.38 117
3080.50 126
3080.63 132
3080.76 136
3080.88 137
3081.01 135
3081.14 130
3081.27 125
3081.39 118
3081.52 113
3081.65 110
3081.78 109
3081.90 112
3082.03 117
3082.16 126
3082.29 135
3082.41 144
3082.54 151
3082.67 155
3082.79 156
3082.92 153
3083.05 148
3083.18 141
3083.30 131
3083.43 121
3083.56 110
3083.69 98
3083.81 87
3083.94 77
3084.07 71
3084.19 67
3084.32 67
3084.45 69
3084.58 72
3084.70 75
3084.83 75
3084.96 72
3085.09 65
3085.21 55
3085.34 43
3085.47 31
3085.60 20
3085.72 11
3085.85 3
3085.98 0
3086.11 0
3086.23 0
3086.36 0
3086.49 0
3086.61 0
3086.74 0
3086.87 0
3087.00 0
3087.12 4
3087.25 10
3087.38 16
3087.51 20
3087.63 21
3087.76 20
3087.89 16
3088.02 11
3088.14 6
3088.27 1
3088.40 0
3088.53 0
3088.65 0
3088.78 4
3088.91 9
3089.04 16
3089.16 24
3089.29 33
3089.42 43
3089.55 54
3089.67 66
3089.80 78
3089.93 89
3090.06 98
3090.18 104
3090.31 106
3090.44 105
3090.57 102
3090.69 98
3090.82 93
3090.95 89
3091.08 87
3091.20 85
3091.33 85
3091.46 86
3091.59 88
3091.71 91
3091.84 94
3091.97 98
3092.10 101
3092.22 102
3092.35 101
3092.48 98
3092.61 93
3092.73 89
3092.86 85
3092.99 82
3093.12 79
3093.24 77
3093.37 73
3093.50 68
3093.63 61
3093.75 52
3093.88 42
3094.01 34
3094.14 28
3094.26 25
3094.39 27
3094.52 33
3094.65 42
3094.77 53
3094.90 62
3095.03 69
3095.16 71
3095.28 68
3095.41 60
3095.54 49
3095.67 36
3095.79 24
3095.92 15
3096.05 9
3096.18 9
3096.30 12
3096.43 18
3096.56 26
3096.69 34
3096.81 42
3096.94 50
3097.07 58
3097.20 65
3097.32 71
3097.45 78
3097.58 83
3097.71 87
3097.84 88
3097.96 88
3098.09 85
3098.22 82
3098.35 80
3098.47 78
3098.60 78
3098.73 80
3098.86 83
3098.98 87
3099.11 89
3099.24 90
3099.37 88
3099.49 85
3099.62 81
3099.75 77
3099.88 75
3100.01 74
3100.13 76
3100.26 79
3100.39 82
3100.52 83
3100.64 82
3100.77 80
3100.90 77
3101.03 74
3101.15 73
3101.28 76
3101.41 81
3101.54 90
3101.67 100
3101.79 111
3101.92 123
3102.05 133
3102.18 144
3102.30 153
3102.43 161
3102.56 167
3102.69 171
3102.81 172
3102.94 171
3103.07 169
3103.20 166
3103.33 164
3103.45 164
3103.58 166
3103.71 171
3103.84 177
3103.96 185
3104.09 194
3104.22 202
3104.35 208
3104.48 211
3104.60 209
3104.73 202
3104.86 191
3104.99 176
3105.11 159
3105.24 141
3105.37 125
3105.50 111
3105.63 101
3105.75 93
3105.88 88
3106.01 85
3106.14 81
3106.26 79
3106.39 76
3106.52 75
3106.65 75
3106.78 77
3106.90 79
3107.03 81
3107.16 81
3107.29 79
3107.41 75
3107.54 69
3107.67 63
3107.80 57
3107.93 54
3108.05 52
3108.18 54
3108.31 56
3108.44 60
3108.56 63
3108.69 64
3108.82 63
3108.95 60
3109.08 56
3109.20 52
3109.33 50
3109.46 51
3109.59 55
3109.72 61
3109.84 68
3109.97 76
3110.10 82
3110.23 86
3110.35 89
3110.48 90
3110.61 91
3110.74 91
3110.87 92
3110.99 93
3111.12 95
3111.25 96
3111.38 96
3111.51 95
3111.63 94
3111.76 92
3111.89 90
3112.02 86
3112.15 83
3112.27 80
3112.40 77
3112.53 73
3112.66 69
3112.79 64
3112.91 58
3113.04 50
3113.17 42
3113.30 33
3113.42 26
3113.55 20
3113.68 18
3113.81 18
3113.94 22
3114.06 28
3114.19 36
3114.32 46
3114.45 57
3114.58 67
3114.70 75
3114.83 81
3114.96 84
3115.09 83
3115.22 78
3115.34 70
3115.47 61
3115.60 51
3115.73 43
3115.86 37
3115.98 33
3116.11 32
3116.24 33
3116.37 35
3116.50 38
3116.62 41
3116.75 44
3116.88 47
3117.01 52
3117.14 59
3117.26 68
3117.39 78
3117.52 89
3117.65 100
3117.78 109
3117.90 116
3118.03 120
3118.16 121
3118.29 119
3118.42 115
3118.54 111
3118.67 107
3118.80 105
3118.93 103
3119.06 101
3119.18 99
3119.31 96
3119.44 90
3119.57 82
3119.70 73
3119.83 62
3119.95 51
3120.08 41
3120.21 33
3120.34 27
3120.47 25
3120.59 26
3120.72 30
3120.85 38
3120.98 50
3121.11 64
3121.23 78
3121.36 92
3121.49 103
3121.62 110
3121.75 113
3121.87 110
3122.00 104
3122.13 95
3122.26 84
3122.39 72
3122.52 62
3122.64 53
3122.77 45
3122.90 40
3123.03 36
3123.16 32
3123.28 28
3123.41 23
3123.54 16
3123.67 9
3123.80 1
3123.93 0
3124.05 0
3124.18 0
3124.31 0
3124.44 0
3124.57 0
3124.69 0
3124.82 1
3124.95 5
3125.08 8
3125.21 12
3125.33 16
3125.46 21
3125.59 28
3125.72 36
3125.85 46
3125.98 57
3126.10 68
3126.23 79
3126.36 87
3126.49 92
3126.62 94
3126.75 92
3126.87 88
3127.00 83
3127.13 79
3127.26 77
3127.39 76
3127.51 76
3127.64 74
3127.77 70
3127.90 64
3128.03 57
3128.16 48
3128.28 40
3128.41 36
3128.54 35
3128.67 37
3128.80 43
3128.93 51
3129.05 58
3129.18 65
3129.31 69
3129.44 71
3129.57 71
3129.69 70
3129.82 70
3129.95 71
3130.08 73
3130.21 79
3130.34 86
3130.46 93
3130.59 100
3130.72 104
3130.85 106
3130.98 105
3131.11 103
3131.23 101
3131.36 100
3131.49 103
3131.62 110
3131.75 119
3131.88 131
3132.00 141
3132.13 149
3132.26 152
3132.39 150
3132.52 142
3132.65 130
3132.77 116
3132.90 101
3133.03 86
3133.16 74
3133.29 63
3133.42 53
3133.54 45
3133.67 38
3133.80 31
3133.93 24
3134.06 19
3134.19 14
3134.31 10
3134.44 6
3134.57 3
3134.70 0
3134.83 0
3134.96 0
3135.08 0
3135.21 0
3135.34 1
3135.47 4
3135.60 7
3135.73 8
3135.86 8
3135.98 6
3136.11 3
3136.24 0
3136.37 0
3136.50 0
3136.63 0
3136.75 0
3136.88 0
3137.01 3
3137.14 9
3137.27 13
3137.40 15
3137.52 15
3137.65 11
3137.78 5
3137.91 0
3138.04 0
3138.17 0
3138.30 0
3138.42 0
3138.55 0
3138.68 4
3138.81 9
3138.94 12
3139.07 13
3139.19 11
3139.32 8
3139.45 4
3139.58 0
3139.71 0
3139.84 0
3139.97 0
3140.09 0
3140.22 0
3140.35 1
3140.48 13
3140.61 28
3140.74 46
3140.86 64
3140.99 82
3141.12 99
3141.25 113
3141.38 124
3141.51 131
3141.64 134
3141.76 134
3141.89 130
3142.02 125
3142.15 119
3142.28 112
3142.41 105
3142.54 98
3142.66 93
3142.79 89
3142.92 87
3143.05 87
3143.18 91
3143.31 97
3143.44 106
3143.56 117
3143.69 129
3143.82 141
3143.95 151
3144.08 160
3144.21 165
3144.34 165
3144.46 160
3144.59 151
3144.72 139
3144.85 124
3144.98 109
3145.11 96
3145.24 86
3145.36 79
3145.49 77
3145.62 79
3145.75 83
3145.88 89
3146.01 96
3146.14 103
3146.26 109
3146.39 116
3146.52 123
3146.65 130
3146.78 137
3146.91 142
3147.04 146
3147.16 148
3147.29 147
3147.42 144
3147.55 140
3147.68 136
3147.81 132
3147.94 129
3148.07 125
3148.19 121
3148.32 117
3148.45 113
3148.58 109
3148.71 106
3148.84 105
3148.97 106
3149.09 109
3149.22 112
3149.35 116
3149.48 119
3149.61 120
3149.74 119
3149.87 117
3150.00 112
3150.12 106
3150.25 99
3150.38 91
3150.51 81
3150.64 72
3150.77 62
3150.90 53
3151.02 46
3151.15 41
3151.28 39
3151.41 41
3151.54 46
3151.67 54
3151.80 63
3151.93 72
3152.05 81
3152.18 88
3152.31 93
3152.44 95
3152.57 96
3152.70 96
3152.83 96
3152.96 96
3153.08 96
3153.21 97
3153.34 97
3153.47 97
3153.60 97
3153.73 96
3153.86 94
3153.99 91
3154.11 87
3154.24 83
3154.37 78
3154.50 73
3154.63 66
3154.76 58
3154.89 50
3155.02 42
3155.15 35
3155.27 29
3155.40 24
3155.53 21
3155.66 18
3155.79 15
3155.92 12
3156.05 10
3156.18 8
3156.30 5
3156.43 3
3156.56 1
3156.69 0
3156.82 0
3156.95 0
3157.08 0
3157.21 0
3157.34 3
3157.46 11
3157.59 22
3157.72 35
3157.85 50
3157.98 65
3158.11 79
3158.24 92
3158.37 102
3158.49 109
3158.62 115
3158.75 118
3158.88 119
3159.01 119
3159.14 118
3159.27 118
3159.40 118
3159.53 119
3159.65 122
3159.78 126
3159.91 133
3160.04 141
3160.17 149
3160.30 157
3160.43 164
3160.56 169
3160.69 172
3160.81 173
3160.94 172
3161.07 170
3161.20 167
3161.33 163
3161.46 157
3161.59 150
3161.72 141
3161.85 129
3161.98 116
3162.10 102
3162.23 88
3162.36 77
3162.49 69
3162.62 65
3162.75 65
3162.88 67
3163.01 71
3163.14 75
3163.26 77
3163.39 77
3163.52 74
3163.65 69
3163.78 64
3163.91 60
3164.04 57
3164.17 58
3164.30 61
3164.43 65
3164.55 69
3164.68 70
3164.81 68
3164.94 62
3165.07 52
3165.20 40
3165.33 28
3165.46 17
3165.59 8
3165.72 1
3165.84 0
3165.97 0
3166.10 0
3166.23 3
3166.36 10
3166.49 18
3166.62 27
3166.75 34
3166.88 39
3167.01 42
3167.13 42
3167.26 40
3167.39 37
3167.52 34
3167.65 31
3167.78 28
3167.91 26
3168.04 24
3168.17 23
3168.30 23
3168.43 24
3168.55 28
3168.68 34
3168.81 42
3168.94 51
3169.07 59
3169.20 66
3169.33 69
3169.46 69
3169.59 66
3169.72 59
3169.85 51
3169.97 44
3170.10 38
3170.23 34
3170.36 32
3170.49 32
3170.62 31
3170.75 30
3170.88 28
3171.01 23
3171.14 17
3171.27 10
3171.39 6
3171.52 3
3171.65 3
3171.78 6
3171.91 10
3172.04 16
3172.17 20
3172.30 24
3172.43 25
3172.56 25
3172.69 23
3172.82 19
3172.94 14
3173.07 8
3173.20 2
3173.33 0
3173.46 0
3173.59 0
3173.72 0
3173.85 0
3173.98 1
3174.11 3
3174.24 5
3174.37 5
3174.49 4
3174.62 2
3174.75 1
3174.88 0
3175.01 2
3175.14 5
3175.27 9
3175.40 13
3175.53 16
3175.66 19
3175.79 21
3175.92 23
3176.04 26
3176.17 30
3176.30 36
3176.43 43
3176.56 51
3176.69 58
3176.82 64
3176.95 68
3177.08 72
3177.21 77
3177.34 83
3177.47 92
3177.60 103
3177.72 117
3177.85 131
3177.98 145
3178.11 156
3178.24 165
3178.37 170
3178.50 170
3178.63 168
3178.76 161
3178.89 151
3179.02 139
3179.15 127
3179.28 114
3179.41 104
3179.53 97
3179.66 93
3179.79 91
3179.92 91
3180.05 91
3180.18 91
3180.31 92
3180.44 93
3180.57 95
3180.70 100
3180.83 107
3180.96 116
3181.09 128
3181.22 140
3181.35 154
3181.47 166
3181.60 178
3181.73 187
3181.86 194
3181.99 197
3182.12 197
3182.25 194
3182.38 189
3182.51 183
3182.64 177
3182.77 172
3182.90 169
3183.03 168
3183.16 169
3183.29 170
3183.41 171
3183.54 173
3183.67 176
3183.80 180
3183.93 186
3184.06 194
3184.19 203
3184.32 210
3184.45 216
3184.58 218
3184.71 217
3184.84 213
3184.97 209
3185.10 205
3185.23 202
3185.36 200
3185.49 199
3185.61 198
3185.74 195
3185.87 191
3186.00 184
3186.13 177
3186.26 171
3186.39 166
3186.52 163
3186.65 162
3186.78 163
3186.91 164
3187.04 164
3187.17 162
3187.30 159
3187.43 154
3187.56 147
3187.69 139
3187.81 131
3187.94 123
3188.07 115
3188.20 109
3188.33 104
3188.46 101
3188.59 100
3188.72 101
3188.85 103
3188.98 105
3189.11 107
3189.24 106
3189.37 103
3189.50 97
3189.63 89
3189.76 80
3189.89 71
3190.02 62
3190.15 56
3190.28 51
3190.40 50
3190.53 50
3190.66 53
3190.79 57
3190.92 64
3191.05 72
3191.18 80
3191.31 87
3191.44 92
3191.57 94
3191.70 92
3191.83 86
3191.96 78
3192.09 68
3192.22 60
3192.35 55
3192.48 53
3192.61 56
3192.74 62
3192.87 70
3193.00 78
3193.13 84
3193.25 89
3193.38 91
3193.51 91
3193.64 91
3193.77 90
3193.90 90
3194.03 89
3194.16 88
3194.29 85
3194.42 81
3194.55 74
3194.68 68
3194.81 62
3194.94 58
3195.07 58
3195.20 62
3195.33 68
3195.46 77
3195.59 84
3195.72 90
3195.85 92
3195.98 90
3196.11 86
3196.24 79
3196.37 73
3196.49 69
3196.62 69
3196.75 73
3196.88 81
3197.01 92
3197.14 106
3197.27 119
3197.40 132
3197.53 143
3197.66 150
3197.79 154
3197.92 153
3198.05 150
3198.18 144
3198.31 137
3198.44 130
3198.57 123
3198.70 116
3198.83 111
3198.96 108
3199.09 106
3199.22 106
3199.35 108
3199.48 113
3199.61 119
3199.74 126
3199.87 132
3200.00 137
3200.13 140
3200.26 141
3200.39 139
3200.51 137
3200.64 134
3200.77 132
3200.90 131
3201.03 132
3201.16 135
3201.29 138
3201.42 141
3201.55 143
3201.68 143
3201.81 142
3201.94 139
3202.07 134
3202.20 127
3202.33 118
3202.46 108
3202.59 98
3202.72 87
3202.85 78
3202.98 70
3203.11 63
3203.24 57
3203.37 52
3203.50 46
3203.63 40
3203.76 33
3203.89 25
3204.02 17
3204.15 9
3204.28 2
3204.41 0
3204.54 0
3204.67 0
3204.80 0
3204.93 0
3205.06 0
3205.19 0
3205.32 1
3205.45 4
3205.58 6
3205.71 7
3205.84 8
3205.97 8
3206.10 9
3206.23 10
3206.36 13
3206.48 16
3206.61 20
3206.74 24
3206.87 28
3207.00 31
3207.13 33
3207.26 34
3207.39 34
3207.52 36
3207.65 39
3207.78 44
3207.91 51
3208.04 60
3208.17 71
3208.30 81
3208.43 92
3208.56 102
3208.69 113
3208.82 123
3208.95 134
3209.08 146
3209.21 158
3209.34 169
3209.47 180
3209.60 188
3209.73 195
3209.86 199
3209.99 202
3210.12 202
3210.25 201
3210.38 200
3210.51 198
3210.64 197
3210.77 198
3210.90 200
3211.03 205
3211.16 211
3211.29 217
3211.42 222
3211.55 225
3211.68 225
3211.81 222
3211.94 217
3212.07 210
3212.20 202
3212.33 194
3212.46 187
3212.59 181
3212.72 176
3212.85 173
3212.98 171
3213.11 169
3213.24 167
3213.37 165
3213.50 163
3213.63 160
3213.76 158
3213.89 158
3214.02 160
3214.15 163
3214.28 169
3214.41 175
3214.54 180
3214.67 185
3214.80 187
3214.93 188
3215.06 186
3215.19 182
3215.32 177
3215.45 171
3215.58 166
3215.71 161
3215.84 157
3215.97 155
3216.10 154
3216.23 154
3216.36 153
3216.49 152
3216.62 150
3216.75 146
3216.88 143
3217.01 138
3217.14 133
3217.27 128
3217.40 121
3217.53 115
3217.66 107
3217.79 100
3217.92 95
3218.05 93
3218.18 95
3218.31 101
3218.44 113
3218.57 128
3218.70 145
3218.83 163
3218.96 180
3219.09 193
3219.22 203
3219.35 209
3219.48 210
3219.61 207
3219.74 203
3219.87 197
3220.00 192
3220.13 187
3220.26 185
3220.39 184
3220.52 184
3220.65 183
3220.78 180
3220.91 176
3221.04 169
3221.17 162
3221.30 154
3221.43 148
3221.56 143
3221.69 139
3221.82 137
3221.95 136
3222.08 134
3222.21 131
3222.35 127
3222.48 122
3222.61 115
3222.74 109
3222.87 103
3223.00 100
3223.13 98
3223.26 100
3223.39 103
3223.52 109
3223.65 116
3223.78 124
3223.91 132
3224.04 139
3224.17 145
3224.30 149
3224.43 151
3224.56 151
3224.69 147
3224.82 140
3224.95 131
3225.08 120
3225.21 111
3225.34 104
3225.47 101
3225.60 103
3225.73 109
3225.86 120
3225.99 132
3226.12 145
3226.25 156
3226.38 164
3226.51 171
3226.64 175
3226.77 179
3226.90 182
3227.03 184
3227.16 184
3227.29 184
3227.42 182
3227.55 181
3227.68 181
3227.81 183
3227.94 189
3228.07 199
3228.21 211
3228.34 224
3228.47 236
3228.60 246
3228.73 251
3228.86 253
3228.99 251
3229.12 246
3229.25 240
3229.38 232
3229.51 225
3229.64 219
3229.77 214
3229.90 209
3230.03 206
3230.16 204
3230.29 203
3230.42 203
3230.55 205
3230.68 207
3230.81 208
3230.94 207
3231.07 203
3231.20 196
3231.33 186
3231.46 174
3231.59 160
3231.72 145
3231.85 130
3231.98 117
3232.11 105
3232.24 95
3232.38 88
3232.51 84
3232.64 82
3232.77 83
3232.90 86
3233.03 90
3233.16 94
3233.29 97
3233.42 98
3233.55 98
3233.68 95
3233.81 90
3233.94 83
3234.07 74
3234.20 65
3234.33 56
3234.46 49
3234.59 44
3234.72 42
3234.85 43
3234.98 47
3235.11 52
3235.24 57
3235.37 62
3235.50 64
3235.64 65
3235.77 64
3235.90 62
3236.03 61
3236.16 60
3236.29 61
3236.42 64
3236.55 68
3236.68 74
3236.81 80
3236.94 87
3237.07 91
3237.20 94
3237.33 94
3237.46 90
3237.59 84
3237.72 75
3237.85 66
3237.98 57
3238.11 49
3238.24 44
3238.37 39
3238.51 37
3238.64 36
3238.77 36
3238.90 38
3239.03 42
3239.16 48
3239.29 54
3239.42 59
3239.55 62
3239.68 62
3239.81 58
3239.94 51
3240.07 42
3240.20 34
3240.33 27
3240.46 24
3240.59 24
3240.72 27
3240.85 32
3240.99 38
3241.12 45
3241.25 50
3241.38 54
3241.51 56
3241.64 57
3241.77 58
3241.90 59
3242.03 62
3242.16 65
3242.29 70
3242.42 74
3242.55 79
3242.68 81
3242.81 82
3242.94 81
3243.07 78
3243.20 73
3243.34 67
3243.47 59
3243.60 51
3243.73 43
3243.86 35
3243.99 28
3244.12 23
3244.25 20
3244.38 20
3244.51 21
3244.64 23
3244.77 24
3244.90 25
3245.03 24
3245.16 22
3245.29 19
3245.42 15
3245.56 12
3245.69 9
3245.82 8
3245.95 8
3246.08 9
3246.21 12
3246.34 17
3246.47 23
3246.60 31
3246.73 39
3246.86 47
3246.99 54
3247.12 59
3247.25 61
3247.38 60
3247.52 57
3247.65 53
3247.78 49
3247.91 47
3248.04 49
3248.17 54
3248.30 63
3248.43 73
3248.56 83
3248.69 92
3248.82 97
3248.95 97
3249.08 92
3249.21 84
3249.34 74
3249.48 63
3249.61 54
3249.74 45
3249.87 37
3250.00 30
3250.13 24
3250.26 17
3250.39 11
3250.52 6
3250.65 2
3250.78 1
3250.91 0
3251.04 1
3251.18 2
3251.31 2
3251.44 3
3251.57 2
3251.70 2
3251.83 1
3251.96 0
3252.09 0
3252.22 0
3252.35 0
3252.48 0
3252.61 0
3252.74 0
3252.87 0
3253.01 0
3253.14 0
3253.27 2
3253.40 8
3253.53 16
3253.66 26
3253.79 37
3253.92 48
3254.05 59
3254.18 70
3254.31 79
3254.44 87
3254.58 96
3254.71 104
3254.84 112
3254.97 119
3255.10 125
3255.23 129
3255.36 131
3255.49 130
3255.62 128
3255.75 125
3255.88 121
3256.01 117
3256.15 114
3256.28 112
3256.41 110
3256.54 107
3256.67 104
3256.80 101
3256.93 96
3257.06 92
3257.19 86
3257.32 81
3257.45 75
3257.58 69
3257.72 62
3257.85 54
3257.98 47
3258.11 41
3258.24 38
3258.37 38
3258.50 42
3258.63 50
3258.76 61
3258.89 72
3259.02 83
3259.16 92
3259.29 99
3259.42 103
3259.55 105
3259.68 105
3259.81 107
3259.94 109
3260.07 113
3260.20 119
3260.33 126
3260.46 135
3260.60 144
3260.73 154
3260.86 163
3260.99 171
3261.12 176
3261.25 179
3261.38 180
3261.51 177
3261.64 171
3261.77 163
3261.90 155
3262.04 146
3262.17 139
3262.30 133
3262.43 129
3262.56 127
3262.69 125
3262.82 123
3262.95 120
3263.08 115
3263.21 107
3263.35 98
3263.48 89
3263.61 79
3263.74 71
3263.87 65
3264.00 62
3264.13 60
3264.26 58
3264.39 58
3264.52 56
3264.66 55
3264.79 52
3264.92 49
3265.05 46
3265.18 42
3265.31 39
3265.44 37
3265.57 34
3265.70 32
3265.83 30
3265.97 29
3266.10 28
3266.23 29
3266.36 30
3266.49 31
3266.62 33
3266.75 33
3266.88 32
3267.01 29
3267.15 24
3267.28 17
3267.41 12
3267.54 8
3267.67 7
3267.80 11
3267.93 19
3268.06 30
3268.19 43
3268.33 54
3268.46 62
3268.59 65
3268.72 65
3268.85 62
3268.98 59
3269.11 58
3269.24 62
3269.37 71
3269.50 86
3269.64 104
3269.77 123
3269.90 141
3270.03 156
3270.16 166
3270.29 172
3270.42 173
3270.55 172
3270.69 168
3270.82 165
3270.95 161
3271.08 158
3271.21 157
3271.34 156
3271.47 156
3271.60 156
3271.73 155
3271.87 153
3272.00 149
3272.13 144
3272.26 136
3272.39 128
3272.52 120
3272.65 113
3272.78 108
3272.91 105
3273.05 105
3273.18 107
3273.31 110
3273.44 114
3273.57 117
3273.70 121
3273.83 124
3273.96 128
3274.10 131
3274.23 136
3274.36 140
3274.49 144
3274.62 146
3274.75 146
3274.88 143
3275.01 140
3275.15 137
3275.28 135
3275.41 134
3275.54 136
3275.67 137
3275.80 138
3275.93 137
3276.06 134
3276.20 129
3276.33 123
3276.46 118
3276.59 115
3276.72 114
3276.85 114
3276.98 115
3277.11 116
3277.25 115
3277.38 111
3277.51 104
3277.64 93
3277.77 80
3277.90 66
3278.03 53
3278.16 41
3278.30 32
3278.43 27
3278.56 25
3278.69 25
3278.82 26
3278.95 28
3279.08 29
3279.21 29
3279.35 28
3279.48 27
3279.61 28
3279.74 29
3279.87 32
3280.00 36
3280.13 40
3280.26 43
3280.40 44
3280.53 44
3280.66 41
3280.79 38
3280.92 34
3281.05 31
3281.18 28
3281.32 28
3281.45 28
3281.58 30
3281.71 33
3281.84 35
3281.97 38
3282.10 40
3282.24 43
3282.37 47
3282.50 52
3282.63 59
3282.76 66
3282.89 74
3283.02 81
3283.15 87
3283.29 93
3283.42 97
3283.55 101
3283.68 106
3283.81 110
3283.94 115
3284.07 118
3284.21 121
3284.34 123
3284.47 122
3284.60 120
3284.73 116
3284.86 111
3284.99 104
3285.13 97
3285.26 91
3285.39 86
3285.52 84
3285.65 84
3285.78 87
3285.91 91
3286.05 97
3286.18 102
3286.31 106
3286.44 109
3286.57 109
3286.70 109
3286.83 110
3286.97 112
3287.10 114
3287.23 118
3287.36 121
3287.49 123
3287.62 121
3287.75 116
3287.89 108
3288.02 97
3288.15 85
3288.28 75
3288.41 67
3288.54 63
3288.68 63
3288.81 66
3288.94 70
3289.07 75
3289.20 78
3289.33 79
3289.46 79
3289.60 76
3289.73 73
3289.86 69
3289.99 66
3290.12 64
3290.25 63
3290.38 63
3290.52 65
3290.65 67
3290.78 70
3290.91 73
3291.04 74
3291.17 74
3291.31 73
3291.44 70
3291.57 65
3291.70 59
3291.83 53
3291.96 48
3292.09 44
3292.23 42
3292.36 43
3292.49 44
3292.62 46
3292.75 48
3292.88 48
3293.02 48
3293.15 46
3293.28 45
3293.41 45
3293.54 48
3293.67 53
3293.81 61
3293.94 69
3294.07 78
3294.20 85
3294.33 89
3294.46 91
3294.60 90
3294.73 86
3294.86 82
3294.99 76
3295.12 70
3295.25 65
3295.38 60
3295.52 57
3295.65 54
3295.78 54
3295.91 56
3296.04 59
3296.17 65
3296.31 71
3296.44 77
3296.57 82
3296.70 85
3296.83 85
3296.96 82
3297.10 76
3297.23 68
3297.36 57
3297.49 45
3297.62 30
3297.75 15
3297.89 1
3298.02 0
3298.15 0
3298.28 0
3298.41 0
3298.54 0
3298.68 0
3298.81 10
3298.94 21
3299.07 27
3299.20 28
3299.33 23
3299.47 15
3299.60 3
3299.73 0
3299.86 0
3299.99 0
3300.13 0
3300.26 0
3300.39 0
3300.52 6
3300.65 18
3300.78 31
3300.92 42
3301.05 52
3301.18 60
3301.31 66
3301.44 70
3301.57 73
3301.71 74
3301.84 74
3301.97 73
3302.10 72
3302.23 69
3302.36 65
3302.50 61
3302.63 55
3302.76 49
3302.89 42
3303.02 35
3303.16 28
3303.29 23
3303.42 19
3303.55 19
3303.68 21
3303.81 26
3303.95 32
3304.08 38
3304.21 43
3304.34 45
3304.47 44
3304.61 39
3304.74 33
3304.87 24
3305.00 16
3305.13 8
3305.26 4
3305.40 4
3305.53 9
3305.66 18
3305.79 30
3305.92 44
3306.06 58
3306.19 71
3306.32 80
3306.45 88
3306.58 92
3306.71 94
3306.85 94
3306.98 91
3307.11 86
3307.24 81
3307.37 75
3307.51 70
3307.64 67
3307.77 67
3307.90 69
3308.03 73
3308.17 76
3308.30 77
3308.43 75
3308.56 71
3308.69 64
3308.82 56
3308.96 48
3309.09 43
3309.22 42
3309.35 44
3309.48 49
3309.62 55
3309.75 64
3309.88 72
3310.01 81
3310.14 88
3310.28 95
3310.41 101
3310.54 105
3310.67 108
3310.80 109
3310.94 109
3311.07 107
3311.20 104
3311.33 99
3311.46 94
3311.60 89
3311.73 86
3311.86 85
3311.99 87
3312.12 93
3312.25 101
3312.39 110
3312.52 121
3312.65 132
3312.78 142
3312.91 152
3313.05 160
3313.18 167
3313.31 170
3313.44 172
3313.57 170
3313.71 167
3313.84 162
3313.97 158
3314.10 155
3314.23 155
3314.37 157
3314.50 163
3314.63 171
3314.76 181
3314.89 191
3315.03 200
3315.16 208
3315.29 214
3315.42 216
3315.55 216
3315.69 214
3315.82 211
3315.95 207
3316.08 203
3316.22 199
3316.35 197
3316.48 195
3316.61 195
3316.74 197
3316.88 199
3317.01 202
3317.14 204
3317.27 206
3317.40 206
3317.54 203
3317.67 198
3317.80 190
3317.93 181
3318.06 170
3318.20 161
3318.33 154
3318.46 150
3318.59 150
3318.72 153
3318.86 159
3318.99 164
3319.12 168
3319.25 168
3319.38 164
3319.52 156
3319.65 145
3319.78 132
3319.91 118
3320.05 104
3320.18 92
3320.31 81
3320.44 72
3320.57 63
3320.71 55
3320.84 48
3320.97 41
3321.10 35
3321.23 31
3321.37 28
3321.50 28
3321.63 30
3321.76 32
3321.90 34
3322.03 35
3322.16 33
3322.29 30
3322.42 24
3322.56 17
3322.69 9
3322.82 3
3322.95 0
3323.09 0
3323.22 0
3323.35 3
3323.48 7
3323.61 10
3323.75 12
3323.88 11
3324.01 9
3324.14 5
3324.27 0
3324.41 0
3324.54 0
3324.67 0
3324.80 0
3324.94 0
3325.07 0
3325.20 0
3325.33 0
3325.46 5
3325.60 12
3325.73 20
3325.86 29
3325.99 37
3326.13 44
3326.26 51
3326.39 56
3326.52 59
3326.65 60
3326.79 58
3326.92 53
3327.05 47
3327.18 39
3327.32 31
3327.45 23
3327.58 17
3327.71 13
3327.85 13
3327.98 17
3328.11 24
3328.24 34
3328.37 45
3328.51 57
3328.64 69
3328.77 79
3328.90 87
3329.04 94
3329.17 97
3329.30 98
3329.43 96
3329.57 91
3329.70 83
3329.83 74
3329.96 63
3330.09 52
3330.23 43
3330.36 36
3330.49 32
3330.62 30
3330.76 32
3330.89 37
3331.02 42
3331.15 49
3331.29 55
3331.42 60
3331.55 64
3331.68 68
3331.81 71
3331.95 73
3332.08 75
3332.21 76
3332.34 77
3332.48 76
3332.61 73
3332.74 69
3332.87 63
3333.01 57
3333.14 52
3333.27 48
3333.40 47
3333.54 48
3333.67 52
3333.80 56
3333.93 60
3334.07 62
3334.20 62
3334.33 59
3334.46 54
3334.59 48
3334.73 43
3334.86 38
3334.99 35
3335.12 33
3335.26 31
3335.39 28
3335.52 25
3335.65 20
3335.79 15
3335.92 9
3336.05 5
3336.18 1
3336.32 0
3336.45 0
3336.58 3
3336.71 5
3336.85 8
3336.98 8
3337.11 8
3337.24 5
3337.38 1
3337.51 0
3337.64 0
3337.77 0
3337.91 0
3338.04 0
3338.17 0
3338.30 0
3338.44 4
3338.57 8
3338.70 13
3338.83 17
3338.97 21
3339.10 26
3339.23 31
3339.36 37
3339.50 44
3339.63 50
3339.76 54
3339.89 57
3340.03 56
3340.16 53
3340.29 47
3340.42 40
3340.56 34
3340.69 30
3340.82 31
3340.95 36
3341.09 47
3341.22 61
3341.35 78
3341.48 94
3341.62 108
3341.75 118
3341.88 124
3342.01 125
3342.15 122
3342.28 117
3342.41 111
3342.54 105
3342.68 100
3342.81 96
3342.94 93
3343.07 92
3343.21 90
3343.34 89
3343.47 88
3343.60 86
3343.74 84
3343.87 81
3344.00 77
3344.14 72
3344.27 68
3344.40 64
3344.53 61
3344.67 61
3344.80 63
3344.93 68
3345.06 77
3345.20 89
3345.33 103
3345.46 118
3345.59 133
3345.73 147
3345.86 159
3345.99 169
3346.12 177
3346.26 183
3346.39 186
3346.52 185
3346.66 181
3346.79 174
3346.92 162
3347.05 148
3347.19 132
3347.32 116
3347.45 100
3347.58 88
3347.72 78
3347.85 71
3347.98 68
3348.11 67
3348.25 68
3348.38 70
3348.51 71
3348.65 72
3348.78 70
3348.91 67
3349.04 61
3349.18 53
3349.31 46
3349.44 38
3349.57 34
3349.71 32
3349.84 33
3349.97 38
3350.10 45
3350.24 52
3350.37 58
3350.50 64
3350.64 68
3350.77 70
3350.90 72
3351.03 73
3351.17 74
3351.30 75
3351.43 75
3351.56 75
3351.70 75
3351.83 76
3351.96 77
3352.10 77
3352.23 78
3352.36 77
3352.49 75
3352.63 70
3352.76 65
3352.89 58
3353.03 50
3353.16 43
3353.29 36
3353.42 30
3353.56 24
3353.69 19
3353.82 14
3353.95 10
3354.09 7
3354.22 4
3354.35 1
3354.49 0
3354.62 0
3354.75 1
3354.88 3
3355.02 6
3355.15 8
3355.28 11
3355.42 13
3355.55 15
3355.68 17
3355.81 18
3355.95 20
3356.08 21
3356.21 22
3356.35 23
3356.48 23
3356.61 22
3356.74 21
3356.88 22
3357.01 24
3357.14 28
3357.28 34
3357.41 39
3357.54 43
3357.67 44
3357.81 42
3357.94 39
3358.07 34
3358.21 29
3358.34 25
3358.47 22
3358.60 20
3358.74 18
3358.87 16
3359.00 12
3359.14 9
3359.27 6
3359.40 3
3359.53 2
3359.67 2
3359.80 3
3359.93 3
3360.07 3
3360.20 1
3360.33 0
3360.46 0
3360.60 0
3360.73 0
3360.86 0
3361.00 5
3361.13 11
3361.26 16
3361.40 19
3361.53 18
3361.66 15
3361.79 9
3361.93 1
3362.06 0
3362.19 0
3362.33 0
3362.46 0
3362.59 0
3362.72 0
3362.86 0
3362.99 0
3363.12 8
3363.26 15
3363.39 22
3363.52 27
3363.66 30
3363.79 31
3363.92 32
3364.05 31
3364.19 30
3364.32 30
3364.45 29
3364.59 27
3364.72 25
3364.85 21
3364.99 16
3365.12 10
3365.25 3
3365.38 0
3365.52 0
3365.65 0
3365.78 0
3365.92 0
3366.05 0
3366.18 0
3366.32 5
3366.45 15
3366.58 25
3366.72 35
3366.85 42
3366.98 47
3367.11 48
3367.25 49
3367.38 50
3367.51 53
3367.65 59
3367.78 66
3367.91 75
3368.05 82
3368.18 86
3368.31 83
3368.44 75
3368.58 61
3368.71 45
3368.84 28
3368.98 13
3369.11 3
3369.24 0
3369.38 0
3369.51 0
3369.64 0
3369.78 2
3369.91 4
3370.04 7
3370.18 8
3370.31 10
3370.44 12
3370.57 15
3370.71 16
3370.84 17
3370.97 17
3371.11 15
3371.24 12
3371.37 7
3371.51 3
3371.64 0
3371.77 0
3371.91 0
3372.04 0
3372.17 0
3372.31 0
3372.44 8
3372.57 18
3372.70 30
3372.84 42
3372.97 53
3373.10 60
3373.24 62
3373.37 61
3373.50 58
3373.64 55
3373.77 55
3373.90 58
3374.04 65
3374.17 73
3374.30 81
3374.44 86
3374.57 87
3374.70 84
3374.84 80
3374.97 75
3375.10 73
3375.24 73
3375.37 76
3375.50 81
3375.64 85
3375.77 86
3375.90 82
3376.03 75
3376.17 65
3376.30 53
3376.43 41
3376.57 29
3376.70 19
3376.83 11
3376.97 4
3377.10 0
3377.23 0
3377.37 0
3377.50 0
3377.63 0
3377.77 0
3377.90 0
3378.03 3
3378.17 6
3378.30 8
3378.43 10
3378.57 9
3378.70 8
3378.83 4
3378.97 0
3379.10 0
3379.23 0
3379.37 0
3379.50 0
3379.63 0
3379.77 0
3379.90 7
3380.03 18
3380.17 31
3380.30 44
3380.43 57
3380.57 69
3380.70 81
3380.83 92
3380.97 102
3381.10 111
3381.23 117
3381.37 122
3381.50 124
3381.63 123
3381.77 120
3381.90 117
3382.03 113
3382.17 109
3382.30 107
3382.43 107
3382.57 109
3382.70 114
3382.83 121
3382.97 130
3383.10 138
3383.23 146
3383.37 151
3383.50 153
3383.63 153
3383.77 150
3383.90 145
3384.03 141
3384.17 136
3384.30 133
3384.43 130
3384.57 128
3384.70 127
3384.83 124
3384.97 121
3385.10 117
3385.23 113
3385.37 108
3385.50 102
3385.63 96
3385.77 88
3385.90 79
3386.03 69
3386.17 58
3386.30 46
3386.43 34
3386.57 23
3386.70 14
3386.84 6
3386.97 0
3387.10 0
3387.24 0
3387.37 0
3387.50 1
3387.64 7
3387.77 13
3387.90 21
3388.04 29
3388.17 38
3388.30 48
3388.44 60
3388.57 74
3388.70 89
3388.84 105
3388.97 121
3389.10 134
3389.24 145
3389.37 152
3389.50 156
3389.64 157
3389.77 155
3389.91 150
3390.04 142
3390.17 132
3390.31 120
3390.44 108
3390.57 96
3390.71 86
3390.84 79
3390.97 76
3391.11 76
3391.24 79
3391.37 84
3391.51 89
3391.64 94
3391.77 98
3391.91 101
3392.04 100
3392.18 98
3392.31 93
3392.44 87
3392.58 79
3392.71 72
3392.84 65
3392.98 59
3393.11 54
3393.24 51
3393.38 48
3393.51 45
3393.64 43
3393.78 40
3393.91 36
3394.04 32
3394.18 26
3394.31 20
3394.45 13
3394.58 5
3394.71 0
3394.85 0
3394.98 0
3395.11 0
3395.25 0
3395.38 11
3395.51 26
3395.65 43
3395.78 59
3395.92 72
3396.05 81
3396.18 86
3396.32 86
3396.45 84
3396.58 80
3396.72 75
3396.85 71
3396.98 67
3397.12 65
3397.25 62
3397.39 60
3397.52 56
3397.65 50
3397.79 42
3397.92 33
3398.05 23
3398.19 15
3398.32 9
3398.45 7
3398.59 6
3398.72 7
3398.86 6
3398.99 4
3399.12 0
3399.26 0
3399.39 0
3399.52 0
3399.66 0
3399.79 0
3399.93 0
3400.06 12
3400.19 28
3400.33 43
3400.46 56
3400.59 66
3400.73 74
3400.86 79
3401.00 82
3401.13 86
3401.26 90
3401.40 97
3401.53 105
3401.66 115
3401.80 125
3401.93 135
3402.06 143
3402.20 148
3402.33 150
3402.47 150
3402.60 149
3402.73 146
3402.87 143
3403.00 138
3403.13 133
3403.27 126
3403.40 119
3403.54 110
3403.67 103
3403.80 98
3403.94 97
3404.07 97
3404.21 98
3404.34 99
3404.47 97
3404.61 91
3404.74 81
3404.87 68
3405.01 56
3405.14 46
3405.28 41
3405.41 41
3405.54 45
3405.68 52
3405.81 60
3405.94 66
3406.08 69
3406.21 69
3406.35 68
3406.48 67
3406.61 68
3406.75 70
3406.88 74
3407.02 79
3407.15 84
3407.28 88
3407.42 91
3407.55 92
3407.68 94
3407.82 94
3407.95 95
3408.09 95
3408.22 94
3408.35 90
3408.49 85
3408.62 78
3408.76 70
3408.89 62
3409.02 56
3409.16 52
3409.29 51
3409.42 51
3409.56 52
3409.69 54
3409.83 54
3409.96 52
3410.09 50
3410.23 47
3410.36 45
3410.50 43
3410.63 44
3410.76 46
3410.90 49
3411.03 52
3411.17 53
3411.30 51
3411.43 45
3411.57 37
3411.70 26
3411.84 14
3411.97 2
3412.10 0
3412.24 0
3412.37 0
3412.50 0
3412.64 0
3412.77 0
3412.91 0
3413.04 5
3413.17 11
3413.31 15
3413.44 16
3413.58 15
3413.71 14
3413.84 14
3413.98 16
3414.11 21
3414.25 29
3414.38 40
3414.51 52
3414.65 63
3414.78 74
3414.92 84
3415.05 92
3415.18 100
3415.32 107
3415.45 113
3415.59 120
3415.72 126
3415.85 131
3415.99 135
3416.12 139
3416.26 141
3416.39 142
3416.52 142
3416.66 141
3416.79 140
3416.93 140
3417.06 140
3417.19 140
3417.33 140
3417.46 140
3417.60 138
3417.73 136
3417.86 131
3418.00 124
3418.13 116
3418.27 108
3418.40 99
3418.54 92
3418.67 88
3418.80 88
3418.94 92
3419.07 102
3419.21 116
3419.34 133
3419.47 151
3419.61 167
3419.74 179
3419.88 183
3420.01 180
3420.14 169
3420.28 153
3420.41 135
3420.55 116
3420.68 100
3420.81 88
3420.95 79
3421.08 73
3421.22 70
3421.35 67
3421.49 64
3421.62 61
3421.75 57
3421.89 54
3422.02 53
3422.16 54
3422.29 58
3422.42 64
3422.56 71
3422.69 78
3422.83 83
3422.96 85
3423.10 84
3423.23 79
3423.36 73
3423.50 65
3423.63 58
3423.77 53
3423.90 51
3424.03 51
3424.17 54
3424.30 57
3424.44 61
3424.57 63
3424.71 63
3424.84 61
3424.97 58
3425.11 54
3425.24 51
3425.38 47
3425.51 44
3425.64 40
3425.78 36
3425.91 32
3426.05 27
3426.18 23
3426.32 19
3426.45 17
3426.58 16
3426.72 16
3426.85 17
3426.99 18
3427.12 20
3427.26 22
3427.39 25
3427.52 29
3427.66 33
3427.79 38
3427.93 43
3428.06 46
3428.19 47
3428.33 47
3428.46 44
3428.60 40
3428.73 36
3428.87 33
3429.00 31
3429.13 30
3429.27 31
3429.40 34
3429.54 37
3429.67 40
3429.81 43
3429.94 45
3430.07 46
3430.21 48
3430.34 51
3430.48 56
3430.61 64
3430.75 75
3430.88 90
3431.01 107
3431.15 125
3431.28 142
3431.42 158
3431.55 170
3431.69 179
3431.82 186
3431.96 192
3432.09 197
3432.22 204
3432.36 211
3432.49 219
3432.63 228
3432.76 235
3432.90 241
3433.03 245
3433.16 248
3433.30 249
3433.43 250
3433.57 250
3433.70 249
3433.84 246
3433.97 241
3434.10 234
3434.24 226
3434.37 218
3434.51 211
3434.64 206
3434.78 205
3434.91 207
3435.05 211
3435.18 215
3435.31 217
3435.45 216
3435.58 210
3435.72 202
3435.85 191
3435.99 180
3436.12 169
3436.26 158
3436.39 148
3436.52 138
3436.66 127
3436.79 115
3436.93 105
3437.06 97
3437.20 94
3437.33 98
3437.46 107
3437.60 119
3437.73 134
3437.87 147
3438.00 157
3438.14 162
3438.27 162
3438.41 158
3438.54 151
3438.67 143
3438.81 135
3438.94 126
3439.08 118
3439.21 109
3439.35 99
3439.48 88
3439.62 78
3439.75 68
3439.89 60
3440.02 55
3440.15 52
3440.29 52
3440.42 53
3440.56 53
3440.69 52
3440.83 48
3440.96 41
3441.10 33
3441.23 24
3441.36 15
3441.50 8
3441.63 2
3441.77 0
3441.90 0
3442.04 0
3442.17 0
3442.31 0
3442.44 0
3442.58 0
3442.71 0
3442.84 1
3442.98 3
3443.11 5
3443.25 5
3443.38 5
3443.52 3
3443.65 1
3443.79 0
3443.92 0
3444.06 0
3444.19 4
3444.32 11
3444.46 19
3444.59 27
3444.73 34
3444.86 39
3445.00 42
3445.13 42
3445.27 41
3445.40 38
3445.54 34
3445.67 29
3445.81 24
3445.94 19
3446.07 14
3446.21 12
3446.34 12
3446.48 16
3446.61 23
3446.75 33
3446.88 45
3447.02 58
3447.15 69
3447.29 79
3447.42 85
3447.56 88
3447.69 88
3447.82 87
3447.96 86
3448.09 86
3448.23 88
3448.36 90
3448.50 95
3448.63 100
3448.77 105
3448.90 112
3449.04 118
3449.17 125
3449.31 132
3449.44 138
3449.57 142
3449.71 143
3449.84 142
3449.98 136
3450.11 129
3450.25 120
3450.38 113
3450.52 107
3450.65 105
3450.79 106
3450.92 110
3451.06 117
3451.19 124
3451.33 131
3451.46 138
3451.60 144
3451.73 149
3451.86 153
3452.00 157
3452.13 159
3452.27 159
3452.40 157
3452.54 151
3452.67 141
3452.81 130
3452.94 117
3453.08 105
3453.21 97
3453.35 93
3453.48 96
3453.62 104
3453.75 116
3453.89 132
3454.02 149
3454.16 167
3454.29 183
3454.42 197
3454.56 210
3454.69 222
3454.83 235
3454.96 248
3455.10 262
3455.23 277
3455.37 294
3455.50 312
3455.64 331
3455.77 350
3455.91 370
3456.04 390
3456.18 410
3456.31 430
3456.45 449
3456.58 465
3456.72 478
3456.85 488
3456.99 494
3457.12 496
3457.26 495
3457.39 492
3457.53 488
3457.66 483
3457.79 476
3457.93 468
3458.06 456
3458.20 441
3458.33 421
3458.47 398
3458.60 373
3458.74 347
3458.87 322
3459.01 301
3459.14 283
3459.28 270
3459.41 260
3459.55 254
3459.68 251
3459.82 248
3459.95 247
3460.09 247
3460.22 246
3460.36 244
3460.49 243
3460.63 240
3460.76 237
3460.90 233
3461.03 229
3461.17 226
3461.30 223
3461.44 222
3461.57 224
3461.71 228
3461.84 232
3461.98 236
3462.11 238
3462.25 236
3462.38 230
3462.52 221
3462.65 209
3462.79 196
3462.92 184
3463.06 175
3463.19 168
3463.33 165
3463.46 163
3463.60 162
3463.73 161
3463.87 159
3464.00 156
3464.14 151
3464.27 145
3464.41 139
3464.54 133
3464.67 127
3464.81 122
3464.94 116
3465.08 111
3465.21 105
3465.35 100
3465.48 94
3465.62 88
3465.75 84
3465.89 82
3466.02 83
3466.16 88
3466.29 97
3466.43 109
3466.56 123
3466.70 137
3466.83 149
3466.97 159
3467.10 166
3467.24 171
3467.37 172
3467.51 171
3467.64 168
3467.78 163
3467.92 154
3468.05 143
3468.19 130
3468.32 116
3468.46 103
3468.59 92
3468.73 84
3468.86 78
3469.00 75
3469.13 74
3469.27 72
3469.40 69
3469.54 63
3469.67 55
3469.81 44
3469.94 30
3470.08 17
3470.21 4
3470.35 0
3470.48 0
3470.62 0
3470.75 0
3470.89 0
3471.02 9
3471.16 18
3471.29 25
3471.43 29
3471.56 30
3471.70 26
3471.83 20
3471.97 11
3472.10 3
3472.24 0
3472.37 0
3472.51 0
3472.64 0
3472.78 0
3472.91 0
3473.05 0
3473.18 0
3473.32 8
3473.45 17
3473.59 25
3473.72 30
3473.86 31
3473.99 29
3474.13 25
3474.26 20
3474.40 18
3474.53 19
3474.67 22
3474.81 29
3474.94 38
3475.08 47
3475.21 56
3475.35 63
3475.48 69
3475.62 76
3475.75 82
3475.89 89
3476.02 96
3476.16 102
3476.29 105
3476.43 104
3476.56 100
3476.70 91
3476.83 81
3476.97 71
3477.10 64
3477.24 61
3477.37 63
3477.51 69
3477.64 78
3477.78 87
3477.91 94
3478.05 96
3478.19 94
3478.32 87
3478.46 76
3478.59 63
3478.73 50
3478.86 40
3479.00 33
3479.13 30
3479.27 31
3479.40 33
3479.54 35
3479.67 36
3479.81 35
3479.94 33
3480.08 31
3480.21 30
3480.35 32
3480.48 37
3480.62 45
3480.75 56
3480.89 68
3481.03 80
3481.16 91
3481.30 99
3481.43 104
3481.57 107
3481.70 106
3481.84 101
3481.97 92
3482.11 81
3482.24 68
3482.38 56
3482.51 45
3482.65 39
3482.78 37
3482.92 39
3483.06 46
3483.19 55
3483.33 65
3483.46 76
3483.60 86
3483.73 96
3483.87 105
3484.00 115
3484.14 123
3484.27 131
3484.41 137
3484.54 140
3484.68 139
3484.81 135
3484.95 129
3485.09 120
3485.22 111
3485.36 102
3485.49 94
3485.63 86
3485.76 79
3485.90 73
3486.03 67
3486.17 62
3486.30 57
3486.44 53
3486.57 49
3486.71 45
3486.85 43
3486.98 41
3487.12 41
3487.25 43
3487.39 45
3487.52 47
3487.66 49
3487.79 48
3487.93 44
3488.06 38
3488.20 30
3488.33 19
3488.47 9
3488.61 0
3488.74 0
3488.88 0
3489.01 0
3489.15 0
3489.28 0
3489.42 0
3489.55 0
3489.69 4
3489.82 9
3489.96 13
3490.10 15
3490.23 16
3490.37 17
3490.50 19
3490.64 22
3490.77 27
3490.91 33
3491.04 40
3491.18 47
3491.31 53
3491.45 57
3491.59 59
3491.72 58
3491.86 56
3491.99 50
3492.13 42
3492.26 33
3492.40 22
3492.53 11
3492.67 1
3492.81 0
3492.94 0
3493.08 0
3493.21 0
3493.35 0
3493.48 7
3493.62 13
3493.75 18
3493.89 19
3494.03 18
3494.16 15
3494.30 10
3494.43 5
3494.57 0
3494.70 0
3494.84 0
3494.97 0
3495.11 0
3495.25 6
3495.38 14
3495.52 24
3495.65 34
3495.79 44
3495.92 52
3496.06 59
3496.19 65
3496.33 69
3496.47 72
3496.60 75
3496.74 78
3496.87 82
3497.01 89
3497.14 97
3497.28 108
3497.41 121
3497.55 133
3497.69 145
3497.82 154
3497.96 160
3498.09 161
3498.23 159
3498.36 154
3498.50 147
3498.64 140
3498.77 132
3498.91 126
3499.04 119
3499.18 112
3499.31 105
3499.45 95
3499.58 85
3499.72 74
3499.86 64
3499.99 56
3500.13 52
3500.26 52
3500.40 54
3500.53 58
3500.67 62
3500.81 67
3500.94 71
3501.08 76
3501.21 82
3501.35 89
3501.48 97
3501.62 104
3501.76 110
3501.89 113
3502.03 113
3502.16 110
3502.30 107
3502.43 104
3502.57 103
3502.71 103
3502.84 104
3502.98 104
3503.11 103
3503.25 99
3503.38 93
3503.52 85
3503.66 77
3503.79 70
3503.93 63
3504.06 57
3504.20 52
3504.33 47
3504.47 41
3504.61 34
3504.74 26
3504.88 18
3505.01 10
3505.15 2
3505.28 0
3505.42 0
3505.56 0
3505.69 0
3505.83 1
3505.96 9
3506.10 19
3506.23 29
3506.37 39
3506.51 48
3506.64 56
3506.78 64
3506.91 71
3507.05 78
3507.18 85
3507.32 91
3507.46 94
3507.59 93
3507.73 86
3507.86 75
3508.00 58
3508.14 40
3508.27 22
3508.41 9
3508.54 1
3508.68 0
3508.81 5
3508.95 13
3509.09 21
3509.22 28
3509.36 32
3509.49 31
3509.63 27
3509.77 21
3509.90 14
3510.04 7
3510.17 0
3510.31 0
3510.44 0
3510.58 0
3510.72 0
3510.85 0
3510.99 0
3511.12 2
3511.26 5
3511.40 7
3511.53 7
3511.67 6
3511.80 6
3511.94 8
3512.08 14
3512.21 22
3512.35 32
3512.48 42
3512.62 49
3512.75 53
3512.89 55
3513.03 53
3513.16 50
3513.30 47
3513.43 46
3513.57 47
3513.71 49
3513.84 53
3513.98 57
3514.11 62
3514.25 65
3514.39 67
3514.52 68
3514.66 67
3514.79 66
3514.93 65
3515.07 64
3515.20 64
3515.34 64
3515.47 65
3515.61 66
3515.75 68
3515.88 71
3516.02 75
3516.15 79
3516.29 84
3516.43 88
3516.56 93
3516.70 95
3516.83 96
3516.97 95
3517.10 93
3517.24 90
3517.38 87
3517.51 85
3517.65 84
3517.78 83
3517.92 81
3518.06 78
3518.19 74
3518.33 69
3518.46 64
3518.60 59
3518.74 56
3518.87 55
3519.01 57
3519.15 60
3519.28 64
3519.42 68
3519.55 72
3519.69 75
3519.83 76
3519.96 76
3520.10 73
3520.23 66
3520.37 57
3520.51 46
3520.64 33
3520.78 19
3520.91 6
3521.05 0
3521.19 0
3521.32 0
3521.46 3
3521.59 19
3521.73 40
3521.87 63
3522.00 85
3522.14 105
3522.27 121
3522.41 132
3522.55 139
3522.68 142
3522.82 143
3522.95 142
3523.09 140
3523.23 138
3523.36 136
3523.50 134
3523.64 133
3523.77 135
3523.91 138
3524.04 142
3524.18 147
3524.32 152
3524.45 156
3524.59 157
3524.72 157
3524.86 154
3525.00 149
3525.13 142
3525.27 134
3525.41 125
3525.54 115
3525.68 106
3525.81 97
3525.95 89
3526.09 82
3526.22 77
3526.36 73
3526.49 70
3526.63 69
3526.77 69
3526.90 71
3527.04 73
3527.18 75
3527.31 76
3527.45 76
3527.58 72
3527.72 65
3527.86 55
3527.99 43
3528.13 31
3528.26 21
3528.40 15
3528.54 16
3528.67 23
3528.81 35
3528.95 49
3529.08 64
3529.22 78
3529.35 87
3529.49 91
3529.63 90
3529.76 85
3529.90 77
3530.04 67
3530.17 55
3530.31 44
3530.44 34
3530.58 25
3530.72 19
3530.85 14
3530.99 12
3531.13 14
3531.26 19
3531.40 26
3531.53 35
3531.67 43
3531.81 50
3531.94 54
3532.08 54
3532.22 50
3532.35 44
3532.49 38
3532.62 33
3532.76 30
3532.90 31
3533.03 35
3533.17 42
3533.31 50
3533.44 60
3533.58 69
3533.71 78
3533.85 84
3533.99 88
3534.12 90
3534.26 89
3534.40 87
3534.53 84
3534.67 82
3534.81 82
3534.94 84
3535.08 89
3535.21 94
3535.35 100
3535.49 105
3535.62 109
3535.76 112
3535.90 113
3536.03 116
3536.17 119
3536.31 123
3536.44 128
3536.58 133
3536.71 138
3536.85 141
3536.99 142
3537.12 143
3537.26 144
3537.40 144
3537.53 143
3537.67 142
3537.81 138
3537.94 134
3538.08 127
3538.21 119
3538.35 111
3538.49 103
3538.62 95
3538.76 87
3538.90 79
3539.03 70
3539.17 60
3539.31 49
3539.44 40
3539.58 33
3539.72 30
3539.85 31
3539.99 34
3540.12 40
3540.26 46
3540.40 51
3540.53 54
3540.67 56
3540.81 55
3540.94 54
3541.08 53
3541.22 53
3541.35 56
3541.49 60
3541.63 67
3541.76 75
3541.90 84
3542.03 93
3542.17 101
3542.31 109
3542.44 117
3542.58 124
3542.72 131
3542.85 138
3542.99 144
3543.13 150
3543.26 155
3543.40 158
3543.54 158
3543.67 153
3543.81 145
3543.95 135
3544.08 123
3544.22 113
3544.35 106
3544.49 104
3544.63 108
3544.76 117
3544.90 128
3545.04 139
3545.17 149
3545.31 155
3545.45 156
3545.58 153
3545.72 146
3545.86 137
3545.99 127
3546.13 117
3546.27 109
3546.40 101
3546.54 95
3546.68 90
3546.81 85
3546.95 83
3547.09 81
3547.22 81
3547.36 82
3547.50 82
3547.63 81
3547.77 77
3547.91 71
3548.04 64
3548.18 57
3548.31 51
3548.45 48
3548.59 49
3548.72 54
3548.86 62
3549.00 70
3549.13 78
3549.27 82
3549.41 84
3549.54 81
3549.68 75
3549.82 67
3549.95 59
3550.09 51
3550.23 44
3550.36 40
3550.50 38
3550.64 39
3550.77 41
3550.91 44
3551.05 46
3551.18 49
3551.32 50
3551.46 52
3551.59 54
3551.73 57
3551.87 63
3552.00 71
3552.14 81
3552.28 92
3552.41 103
3552.55 113
3552.69 120
3552.82 125
3552.96 127
3553.10 126
3553.23 122
3553.37 115
3553.51 107
3553.64 99
3553.78 91
3553.92 83
3554.05 76
3554.19 71
3554.33 67
3554.46 63
3554.60 59
3554.74 56
3554.87 52
3555.01 47
3555.15 41
3555.28 35
3555.42 28
3555.56 23
3555.69 20
3555.83 20
3555.97 24
3556.10 31
3556.24 43
3556.38 56
3556.52 70
3556.65 83
3556.79 93
3556.93 100
3557.06 103
3557.20 102
3557.34 99
3557.47 93
3557.61 86
3557.75 79
3557.88 71
3558.02 64
3558.16 58
3558.29 53
3558.43 48
3558.57 44
3558.70 40
3558.84 36
3558.98 31
3559.11 24
3559.25 16
3559.39 8
3559.52 0
3559.66 0
3559.80 0
3559.93 0
3560.07 0
3560.21 0
3560.34 0
3560.48 0
3560.62 0
3560.76 3
3560.89 7
3561.03 12
3561.17 18
3561.30 25
3561.44 33
3561.58 41
3561.71 49
3561.85 55
3561.99 62
3562.12 67
3562.26 72
3562.40 77
3562.53 80
3562.67 82
3562.81 81
3562.95 77
3563.08 71
3563.22 62
3563.36 51
3563.49 40
3563.63 28
3563.77 18
3563.90 9
3564.04 3
3564.18 1
3564.31 2
3564.45 6
3564.59 13
3564.72 21
3564.86 29
3565.00 35
3565.14 40
3565.27 42
3565.41 43
3565.55 44
3565.68 45
3565.82 47
3565.96 52
3566.09 59
3566.23 67
3566.37 76
3566.50 85
3566.64 94
3566.78 102
3566.92 110
3567.05 117
3567.19 124
3567.33 129
3567.46 134
3567.60 138
3567.74 140
3567.87 142
3568.01 144
3568.15 145
3568.28 147
3568.42 149
3568.56 152
3568.70 155
3568.83 157
3568.97 159
3569.11 162
3569.24 164
3569.38 166
3569.52 168
3569.65 172
3569.79 176
3569.93 180
3570.07 184
3570.20 187
3570.34 189
3570.48 189
3570.61 187
3570.75 183
3570.89 178
3571.02 171
3571.16 165
3571.30 159
3571.44 154
3571.57 151
3571.71 150
3571.85 152
3571.98 156
3572.12 161
3572.26 168
3572.40 173
3572.53 175
3572.67 174
3572.81 170
3572.94 162
3573.08 154
3573.22 145
3573.35 137
3573.49 130
3573.63 126
3573.77 123
3573.90 121
3574.04 118
3574.18 114
3574.31 109
3574.45 103
3574.59 95
3574.73 88
3574.86 80
3575.00 74
3575.14 69
3575.27 68
3575.41 69
3575.55 75
3575.69 85
3575.82 96
3575.96 109
3576.10 119
3576.23 127
3576.37 131
3576.51 129
3576.65 122
3576.78 111
3576.92 97
3577.06 80
3577.19 62
3577.33 44
3577.47 27
3577.61 12
3577.74 0
3577.88 0
3578.02 0
3578.15 0
3578.29 0
3578.43 0
3578.57 0
3578.70 0
3578.84 0
3578.98 5
3579.11 12
3579.25 21
3579.39 29
3579.53 37
3579.66 45
3579.80 54
3579.94 63
3580.07 73
3580.21 83
3580.35 92
3580.49 99
3580.62 103
3580.76 104
3580.90 101
3581.03 96
3581.17 91
3581.31 87
3581.45 84
3581.58 85
3581.72 88
3581.86 94
3582.00 100
3582.13 107
3582.27 112
3582.41 116
3582.54 118
3582.68 118
3582.82 117
3582.96 115
3583.09 113
3583.23 111
3583.37 110
3583.51 110
3583.64 110
3583.78 111
3583.92 113
3584.05 117
3584.19 122
3584.33 129
3584.47 139
3584.60 151
3584.74 164
3584.88 177
3585.02 189
3585.15 198
3585.29 203
3585.43 204
3585.56 202
3585.70 198
3585.84 194
3585.98 191
3586.11 188
3586.25 185
3586.39 183
3586.53 180
3586.66 176
3586.80 171
3586.94 166
3587.07 163
3587.21 161
3587.35 163
3587.49 168
3587.62 176
3587.76 187
3587.90 199
3588.04 211
3588.17 221
3588.31 229
3588.45 233
3588.59 233
3588.72 229
3588.86 220
3589.00 209
3589.14 195
3589.27 180
3589.41 165
3589.55 151
3589.68 138
3589.82 126
3589.96 114
3590.10 103
3590.23 93
3590.37 85
3590.51 79
3590.65 76
3590.78 75
3590.92 78
3591.06 83
3591.20 88
3591.33 93
3591.47 96
3591.61 98
3591.75 97
3591.88 96
3592.02 96
3592.16 98
3592.30 104
3592.43 113
3592.57 125
3592.71 139
3592.85 153
3592.98 166
3593.12 176
3593.26 183
3593.40 186
3593.53 186
3593.67 182
3593.81 177
3593.94 169
3594.08 160
3594.22 150
3594.36 141
3594.49 132
3594.63 126
3594.77 122
3594.91 122
3595.04 124
3595.18 128
3595.32 133
3595.46 137
3595.59 140
3595.73 142
3595.87 142
3596.01 142
3596.14 143
3596.28 146
3596.42 151
3596.56 159
3596.69 168
3596.83 179
3596.97 190
3597.11 201
3597.24 213
3597.38 223
3597.52 233
3597.66 241
3597.79 248
3597.93 251
3598.07 252
3598.21 248
3598.35 242
3598.48 232
3598.62 219
3598.76 205
3598.90 190
3599.03 177
3599.17 164
3599.31 155
3599.45 148
3599.58 144
3599.72 144
3599.86 145
3600.00 148
3600.13 151
3600.27 153
3600.41 153
3600.55 152
3600.68 149
3600.82 145
3600.96 140
3601.10 135
3601.23 129
3601.37 123
3601.51 117
3601.65 110
3601.78 104
3601.92 98
3602.06 93
3602.20 89
3602.34 88
3602.47 89
3602.61 92
3602.75 98
3602.89 106
3603.02 116
3603.16 127
3603.30 138
3603.44 148
3603.57 155
3603.71 159
3603.85 160
3603.99 158
3604.12 154
3604.26 148
3604.40 141
3604.54 135
3604.68 130
3604.81 127
3604.95 126
3605.09 127
3605.23 128
3605.36 128
3605.50 127
3605.64 123
3605.78 117
3605.91 110
3606.05 104
3606.19 98
3606.33 96
3606.47 96
3606.60 98
3606.74 102
3606.88 106
3607.02 111
3607.15 115
3607.29 118
3607.43 120
3607.57 120
3607.70 118
3607.84 115
3607.98 110
3608.12 103
3608.26 96
3608.39 89
3608.53 82
3608.67 76
3608.81 70
3608.94 66
3609.08 63
3609.22 62
3609.36 62
3609.50 64
3609.63 67
3609.77 71
3609.91 75
3610.05 78
3610.18 80
3610.32 80
3610.46 77
3610.60 74
3610.74 70
3610.87 68
3611.01 67
3611.15 69
3611.29 74
3611.42 82
3611.56 92
3611.70 103
3611.84 114
3611.98 124
3612.11 132
3612.25 138
3612.39 141
3612.53 142
3612.66 141
3612.80 139
3612.94 136
3613.08 134
3613.22 132
3613.35 132
3613.49 132
3613.63 134
3613.77 138
3613.90 143
3614.04 148
3614.18 153
3614.32 158
3614.46 161
3614.59 162
3614.73 162
3614.87 161
3615.01 159
3615.15 158
3615.28 158
3615.42 159
3615.56 159
3615.70 157
3615.84 155
3615.97 150
3616.11 144
3616.25 137
3616.39 131
3616.52 127
3616.66 124
3616.80 121
3616.94 119
3617.08 115
3617.21 109
3617.35 102
3617.49 94
3617.63 87
3617.77 82
3617.90 79
3618.04 79
3618.18 81
3618.32 83
3618.46 83
3618.59 81
3618.73 77
3618.87 72
3619.01 66
3619.15 62
3619.28 60
3619.42 59
3619.56 59
3619.70 58
3619.83 55
3619.97 51
3620.11 46
3620.25 41
3620.39 38
3620.52 36
3620.66 36
3620.80 38
3620.94 40
3621.08 41
3621.21 41
3621.35 39
3621.49 35
3621.63 29
3621.77 22
3621.90 13
3622.04 2
3622.18 0
3622.32 0
3622.46 0
3622.59 0
3622.73 0
3622.87 0
3623.01 0
3623.15 2
3623.28 12
3623.42 22
3623.56 30
3623.70 38
3623.84 46
3623.97 55
3624.11 64
3624.25 74
3624.39 83
3624.53 90
3624.66 94
3624.80 94
3624.94 91
3625.08 85
3625.22 78
3625.36 69
3625.49 61
3625.63 55
3625.77 49
3625.91 46
3626.05 45
3626.18 47
3626.32 51
3626.46 59
3626.60 68
3626.74 80
3626.87 93
3627.01 106
3627.15 119
3627.29 128
3627.43 134
3627.56 135
3627.70 131
3627.84 121
3627.98 108
3628.12 92
3628.26 76
3628.39 61
3628.53 47
3628.67 36
3628.81 29
3628.95 24
3629.08 23
3629.22 26
3629.36 31
3629.50 37
3629.64 44
3629.77 51
3629.91 57
3630.05 63
3630.19 68
3630.33 73
3630.47 79
3630.60 84
3630.74 89
3630.88 91
3631.02 91
3631.16 86
3631.29 76
3631.43 64
3631.57 50
3631.71 36
3631.85 25
3631.99 18
3632.12 17
3632.26 20
3632.40 26
3632.54 34
3632.68 39
3632.81 40
3632.95 35
3633.09 25
3633.23 12
3633.37 0
3633.51 0
3633.64 0
3633.78 0
3633.92 0
3634.06 0
3634.20 0
3634.34 0
3634.47 5
3634.61 11
3634.75 16
3634.89 21
3635.03 26
3635.16 32
3635.30 39
3635.44 46
3635.58 53
3635.72 59
3635.86 63
3635.99 66
3636.13 68
3636.27 69
3636.41 69
3636.55 69
3636.69 70
3636.82 71
3636.96 72
3637.10 73
3637.24 74
3637.38 74
3637.52 73
3637.65 69
3637.79 64
3637.93 57
3638.07 49
3638.21 42
3638.34 38
3638.48 39
3638.62 44
3638.76 55
3638.90 72
3639.04 93
3639.17 115
3639.31 137
3639.45 156
3639.59 170
3639.73 180
3639.87 186
3640.00 187
3640.14 185
3640.28 183
3640.42 180
3640.56 180
3640.70 182
3640.83 187
3640.97 195
3641.11 206
3641.25 218
3641.39 228
3641.53 236
3641.67 239
3641.80 236
3641.94 228
3642.08 216
3642.22 202
3642.36 186
3642.50 172
3642.63 159
3642.77 150
3642.91 144
3643.05 140
3643.19 140
3643.33 142
3643.46 145
3643.60 148
3643.74 152
3643.88 156
3644.02 161
3644.16 166
3644.29 172
3644.43 178
3644.57 185
3644.71 191
3644.85 194
3644.99 195
3645.13 192
3645.26 186
3645.40 179
3645.54 170
3645.68 162
3645.82 154
3645.96 147
3646.09 139
3646.23 132
3646.37 124
3646.51 117
3646.65 112
3646.79 107
3646.93 104
3647.06 102
3647.20 99
3647.34 95
3647.48 90
3647.62 82
3647.76 72
3647.89 61
3648.03 50
3648.17 41
3648.31 33
3648.45 28
3648.59 25
3648.73 26
3648.86 28
3649.00 31
3649.14 34
3649.28 36
3649.42 36
3649.56 33
3649.70 28
3649.83 20
3649.97 12
3650.11 3
3650.25 0
3650.39 0
3650.53 0
3650.67 0
3650.80 0
3650.94 1
3651.08 6
3651.22 9
3651.36 9
3651.50 6
3651.63 3
3651.77 0
3651.91 0
3652.05 0
3652.19 4
3652.33 11
3652.47 19
3652.60 29
3652.74 37
3652.88 42
3653.02 44
3653.16 44
3653.30 41
3653.44 38
3653.58 34
3653.71 33
3653.85 33
3653.99 37
3654.13 42
3654.27 49
3654.41 57
3654.55 66
3654.68 74
3654.82 81
3654.96 89
3655.10 96
3655.24 104
3655.38 111
3655.52 117
3655.65 121
3655.79 121
3655.93 119
3656.07 113
3656.21 105
3656.35 97
3656.49 90
3656.62 85
3656.76 83
3656.90 82
3657.04 82
3657.18 81
3657.32 80
3657.46 78
3657.60 76
3657.73 73
3657.87 73
3658.01 73
3658.15 76
3658.29 79
3658.43 83
3658.57 86
3658.71 89
3658.84 91
3658.98 93
3659.12 96
3659.26 99
3659.40 103
3659.54 107
3659.68 110
3659.81 113
3659.95 115
3660.09 118
3660.23 120
3660.37 124
3660.51 129
3660.65 135
3660.79 141
3660.92 145
3661.06 146
3661.20 145
3661.34 142
3661.48 139
3661.62 138
3661.76 140
3661.90 145
3662.03 152
3662.17 157
3662.31 160
3662.45 159
3662.59 153
3662.73 143
3662.87 132
3663.01 121
3663.14 112
3663.28 106
3663.42 103
3663.56 102
3663.70 101
3663.84 98
3663.98 92
3664.12 83
3664.26 71
3664.39 58
3664.53 44
3664.67 32
3664.81 21
3664.95 14
3665.09 9
3665.23 7
3665.37 8
3665.50 12
3665.64 19
3665.78 30
3665.92 42
3666.06 55
3666.20 67
3666.34 79
3666.48 89
3666.62 98
3666.75 104
3666.89 108
3667.03 110
3667.17 111
3667.31 110
3667.45 108
3667.59 106
3667.73 104
3667.86 102
3668.00 100
3668.14 99
3668.28 97
3668.42 95
3668.56 93
3668.70 92
3668.84 93
3668.98 96
3669.11 101
3669.25 108
3669.39 115
3669.53 122
3669.67 129
3669.81 135
3669.95 138
3670.09 141
3670.23 142
3670.37 143
3670.50 143
3670.64 142
3670.78 141
3670.92 139
3671.06 138
3671.20 138
3671.34 138
3671.48 139
3671.62 140
3671.75 139
3671.89 137
3672.03 131
3672.17 123
3672.31 113
3672.45 103
3672.59 96
3672.73 92
3672.87 92
3673.01 97
3673.14 104
3673.28 112
3673.42 119
3673.56 123
3673.70 124
3673.84 122
3673.98 117
3674.12 112
3674.26 106
3674.39 100
3674.53 94
3674.67 87
3674.81 78
3674.95 68
3675.09 58
3675.23 48
3675.37 39
3675.51 33
3675.65 31
3675.78 32
3675.92 35
3676.06 38
3676.20 41
3676.34 43
3676.48 43
3676.62 42
3676.76 40
3676.90 39
3677.04 39
3677.18 40
3677.31 41
3677.45 43
3677.59 45
3677.73 45
3677.87 45
3678.01 43
3678.15 40
3678.29 36
3678.43 32
3678.57 29
3678.70 27
3678.84 28
3678.98 31
3679.12 39
3679.26 49
3679.40 62
3679.54 76
3679.68 91
3679.82 104
3679.96 115
3680.10 123
3680.23 128
3680.37 130
3680.51 129
3680.65 126
3680.79 122
3680.93 118
3681.07 114
3681.21 111
3681.35 109
3681.49 108
3681.63 108
3681.77 109
3681.90 110
3682.04 110
3682.18 110
3682.32 109
3682.46 107
3682.60 102
3682.74 96
3682.88 88
3683.02 80
3683.16 70
3683.30 60
3683.44 49
3683.57 38
3683.71 28
3683.85 18
3683.99 9
3684.13 4
3684.27 4
3684.41 10
3684.55 23
3684.69 42
3684.83 63
3684.97 83
3685.11 100
3685.24 111
3685.38 114
3685.52 110
3685.66 100
3685.80 89
3685.94 78
3686.08 68
3686.22 62
3686.36 59
3686.50 59
3686.64 61
3686.78 65
3686.92 72
3687.05 81
3687.19 91
3687.33 102
3687.47 112
3687.61 120
3687.75 125
3687.89 127
3688.03 126
3688.17 123
3688.31 119
3688.45 115
3688.59 113
3688.73 111
3688.86 109
3689.00 108
3689.14 107
3689.28 105
3689.42 102
3689.56 100
3689.70 97
3689.84 93
3689.98 88
3690.12 83
3690.26 76
3690.40 69
3690.54 62
3690.68 57
3690.81 53
3690.95 52
3691.09 53
3691.23 54
3691.37 56
3691.51 58
3691.65 60
3691.79 63
3691.93 67
3692.07 71
3692.21 75
3692.35 79
3692.49 82
3692.63 84
3692.77 84
3692.90 85
3693.04 87
3693.18 90
3693.32 96
3693.46 104
3693.60 112
3693.74 120
3693.88 125
3694.02 128
3694.16 128
3694.30 126
3694.44 122
3694.58 115
3694.72 107
3694.86 98
3694.99 87
3695.13 75
3695.27 64
3695.41 54
3695.55 48
3695.69 45
3695.83 47
3695.97 51
3696.11 58
3696.25 65
3696.39 73
3696.53 79
3696.67 84
3696.81 87
3696.95 88
3697.09 88
3697.23 88
3697.36 87
3697.50 85
3697.64 84
3697.78 82
3697.92 79
3698.06 74
3698.20 69
3698.34 62
3698.48 55
3698.62 49
3698.76 44
3698.90 41
3699.04 41
3699.18 42
3699.32 44
3699.46 46
3699.60 47
3699.74 48
3699.88 47
3700.01 45
3700.15 42
3700.29 37
3700.43 32
3700.57 26
3700.71 20
3700.85 16
3700.99 15
3701.13 19
3701.27 27
3701.41 40
3701.55 56
3701.69 74
3701.83 92
3701.97 107
3702.11 119
3702.25 127
3702.39 132
3702.53 134
3702.67 133
3702.80 132
3702.94 129
3703.08 126
3703.22 124
3703.36 123
3703.50 123
3703.64 123
3703.78 125
3703.92 127
3704.06 129
3704.20 131
3704.34 131
3704.48 130
3704.62 129
3704.76 127
3704.90 126
3705.04 126
3705.18 128
3705.32 131
3705.46 133
3705.60 135
3705.74 135
3705.87 133
3706.01 130
3706.15 125
3706.29 120
3706.43 118
3706.57 117
3706.71 118
3706.85 119
3706.99 118
3707.13 115
3707.27 108
3707.41 98
3707.55 85
3707.69 73
3707.83 64
3707.97 59
3708.11 60
3708.25 68
3708.39 80
3708.53 95
3708.67 110
3708.81 124
3708.95 133
3709.09 138
3709.23 138
3709.37 134
3709.51 128
3709.64 122
3709.78 116
3709.92 111
3710.06 107
3710.20 104
3710.34 100
3710.48 96
3710.62 90
3710.76 83
3710.90 76
3711.04 68
3711.18 61
3711.32 55
3711.46 49
3711.60 45
3711.74 42
3711.88 42
3712.02 44
3712.16 48
3712.30 55
3712.44 63
3712.58 70
3712.72 77
3712.86 82
3713.00 85
3713.14 85
3713.28 84
3713.42 82
3713.56 79
3713.70 74
3713.84 70
3713.98 64
3714.12 60
3714.26 55
3714.39 52
3714.53 48
3714.67 45
3714.81 40
3714.95 32
3715.09 22
3715.23 9
3715.37 0
3715.51 0
3715.65 0
3715.79 0
3715.93 0
3716.07 0
3716.21 0
3716.35 0
3716.49 11
3716.63 25
3716.77 38
3716.91 49
3717.05 58
3717.19 66
3717.33 73
3717.47 81
3717.61 89
3717.75 96
3717.89 104
3718.03 109
3718.17 113
3718.31 114
3718.45 113
3718.59 110
3718.73 105
3718.87 100
3719.01 96
3719.15 94
3719.29 92
3719.43 92
3719.57 90
3719.71 87
3719.85 82
3719.99 75
3720.13 65
3720.27 56
3720.41 47
3720.55 41
3720.69 38
3720.83 38
3720.97 40
3721.11 42
3721.25 44
3721.39 45
3721.53 42
3721.67 38
3721.81 32
3721.95 25
3722.09 18
3722.22 11
3722.36 6
3722.50 3
3722.64 2
3722.78 4
3722.92 9
3723.06 18
3723.20 29
3723.34 42
3723.48 54
3723.62 65
3723.76 73
3723.90 77
3724.04 77
3724.18 75
3724.32 71
3724.46 68
3724.60 66
3724.74 67
3724.88 71
3725.02 78
3725.16 87
3725.30 97
3725.44 107
3725.58 115
3725.72 123
3725.86 128
3726.00 132
3726.14 135
3726.28 135
3726.42 135
3726.56 134
3726.70 133
3726.84 132
3726.98 133
3727.12 135
3727.26 138
3727.40 144
3727.54 150
3727.68 155
3727.82 160
3727.96 162
3728.10 162
3728.24 160
3728.38 158
3728.52 155
3728.66 153
3728.80 151
3728.94 150
3729.08 149
3729.22 147
3729.36 145
3729.50 143
3729.64 142
3729.78 144
3729.92 148
3730.06 154
3730.20 163
3730.34 172
3730.48 181
3730.62 187
3730.76 191
3730.90 193
3731.04 194
3731.18 194
3731.32 194
3731.46 195
3731.60 195
3731.74 194
3731.88 190
3732.02 182
3732.16 170
3732.30 155
3732.44 139
3732.58 124
3732.72 111
3732.86 102
3733.00 99
3733.14 102
3733.29 111
3733.43 127
3733.57 148
3733.71 172
3733.85 197
3733.99 220
3734.13 239
3734.27 252
3734.41 259
3734.55 260
3734.69 258
3734.83 255
3734.97 253
3735.11 255
3735.25 258
3735.39 264
3735.53 271
3735.67 276
3735.81 279
3735.95 277
3736.09 272
3736.23 264
3736.37 253
3736.51 241
3736.65 228
3736.79 217
3736.93 208
3737.07 200
3737.21 193
3737.35 189
3737.49 186
3737.63 185
3737.77 186
3737.91 188
3738.05 193
3738.19 198
3738.33 205
3738.47 212
3738.61 220
3738.75 226
3738.89 232
3739.03 237
3739.17 239
3739.31 240
3739.45 238
3739.59 233
3739.73 226
3739.87 218
3740.01 209
3740.15 201
3740.29 193
3740.43 187
3740.57 183
3740.71 181
3740.85 181
3740.99 182
3741.14 184
3741.28 187
3741.42 190
3741.56 194
3741.70 199
3741.84 203
3741.98 208
3742.12 211
3742.26 212
3742.40 211
3742.54 208
3742.68 201
3742.82 194
3742.96 185
3743.10 176
3743.24 169
3743.38 162
3743.52 158
3743.66 154
3743.80 152
3743.94 149
3744.08 147
3744.22 146
3744.36 145
3744.50 145
3744.64 145
3744.78 145
3744.92 145
3745.06 143
3745.20 139
3745.34 133
3745.48 124
3745.62 114
3745.76 102
3745.91 91
3746.05 80
3746.19 72
3746.33 66
3746.47 65
3746.61 67
3746.75 72
3746.89 79
3747.03 87
3747.17 94
3747.31 100
3747.45 103
3747.59 104
3747.73 104
3747.87 102
3748.01 101
3748.15 99
3748.29 98
3748.43 95
3748.57 91
3748.71 85
3748.85 76
3748.99 67
3749.13 57
3749.27 49
3749.41 44
3749.55 43
3749.70 46
3749.84 53
3749.98 61
3750.12 71
3750.26 80
3750.40 87
3750.54 93
3750.68 98
3750.82 101
3750.96 102
3751.10 103
3751.24 104
3751.38 104
3751.52 103
3751.66 103
3751.80 103
3751.94 103
3752.08 105
3752.22 107
3752.36 109
3752.50 111
3752.64 112
3752.79 114
3752.93 116
3753.07 117
3753.21 119
3753.35 121
3753.49 122
3753.63 121
3753.77 119
3753.91 116
3754.05 113
3754.19 112
3754.33 113
3754.47 117
3754.61 124
3754.75 133
3754.89 143
3755.03 154
3755.17 164
3755.31 174
3755.45 183
3755.60 193
3755.74 202
3755.88 210
3756.02 219
3756.16 225
3756.30 229
3756.44 230
3756.58 228
3756.72 222
3756.86 214
3757.00 203
3757.14 192
3757.28 180
3757.42 168
3757.56 156
3757.70 145
3757.84 133
3757.98 123
3758.12 114
3758.27 106
3758.41 101
3758.55 100
3758.69 101
3758.83 106
3758.97 113
3759.11 122
3759.25 131
3759.39 139
3759.53 146
3759.67 150
3759.81 151
3759.95 150
3760.09 148
3760.23 145
3760.37 142
3760.51 139
3760.66 137
3760.80 135
3760.94 134
3761.08 132
3761.22 131
3761.36 131
3761.50 132
3761.64 134
3761.78 139
3761.92 145
3762.06 153
3762.20 162
3762.34 171
3762.48 179
3762.62 186
3762.77 190
3762.91 191
3763.05 188
3763.19 181
3763.33 172
3763.47 161
3763.61 150
3763.75 139
3763.89 130
3764.03 121
3764.17 114
3764.31 108
3764.45 104
3764.59 102
3764.73 101
3764.88 102
3765.02 103
3765.16 102
3765.30 98
3765.44 91
3765.58 80
3765.72 66
3765.86 50
3766.00 34
3766.14 20
3766.28 9
3766.42 2
3766.56 0
3766.70 0
3766.85 0
3766.99 0
3767.13 2
3767.27 4
3767.41 6
3767.55 6
3767.69 4
3767.83 2
3767.97 0
3768.11 0
3768.25 0
3768.39 0
3768.53 2
3768.68 12
3768.82 25
3768.96 41
3769.10 58
3769.24 74
3769.38 88
3769.52 101
3769.66 112
3769.80 122
3769.94 130
3770.08 135
3770.22 138
3770.36 139
3770.51 138
3770.65 136
3770.79 132
3770.93 128
3771.07 125
3771.21 122
3771.35 118
3771.49 113
3771.63 106
3771.77 97
3771.91 87
3772.05 75
3772.20 64
3772.34 55
3772.48 49
3772.62 47
3772.76 48
3772.90 53
3773.04 60
3773.18 68
3773.32 76
3773.46 83
3773.60 88
3773.74 93
3773.89 98
3774.03 103
3774.17 109
3774.31 116
3774.45 122
3774.59 127
3774.73 129
3774.87 128
3775.01 123
3775.15 117
3775.29 111
3775.43 107
3775.58 107
3775.72 111
3775.86 118
3776.00 127
3776.14 136
3776.28 142
3776.42 146
3776.56 147
3776.70 147
3776.84 147
3776.98 150
3777.13 156
3777.27 164
3777.41 174
3777.55 183
3777.69 188
3777.83 190
3777.97 188
3778.11 183
3778.25 175
3778.39 165
3778.54 156
3778.68 147
3778.82 138
3778.96 131
3779.10 124
3779.24 119
3779.38 114
3779.52 111
3779.66 107
3779.80 104
3779.94 101
3780.09 98
3780.23 94
3780.37 90
3780.51 86
3780.65 81
3780.79 77
3780.93 72
3781.07 66
3781.21 59
3781.35 52
3781.50 46
3781.64 43
3781.78 42
3781.92 46
3782.06 53
3782.20 65
3782.34 78
3782.48 90
3782.62 100
3782.77 107
3782.91 109
3783.05 106
3783.19 100
3783.33 93
3783.47 86
3783.61 81
3783.75 78
3783.89 79
3784.03 84
3784.18 93
3784.32 105
3784.46 122
3784.60 142
3784.74 166
3784.88 193
3785.02 224
3785.16 257
3785.30 290
3785.45 324
3785.59 358
3785.73 390
3785.87 420
3786.01 448
3786.15 474
3786.29 499
3786.43 524
3786.57 551
3786.71 580
3786.86 612
3787.00 647
3787.14 685
3787.28 723
3787.42 761
3787.56 797
3787.70 830
3787.84 861
3787.98 889
3788.13 913
3788.27 933
3788.41 949
3788.55 960
3788.69 966
3788.83 968
3788.97 968
3789.11 964
3789.26 958
3789.40 948
3789.54 936
3789.68 919
3789.82 899
3789.96 877
3790.10 854
3790.24 832
3790.38 812
3790.53 795
3790.67 780
3790.81 765
3790.95 751
3791.09 734
3791.23 714
3791.37 691
3791.51 665
3791.66 638
3791.80 611
3791.94 585
3792.08 560
3792.22 537
3792.36 513
3792.50 489
3792.64 464
3792.78 437
3792.93 410
3793.07 385
3793.21 363
3793.35 345
3793.49 333
3793.63 327
3793.77 325
3793.91 325
3794.06 326
3794.20 325
3794.34 320
3794.48 312
3794.62 300
3794.76 285
3794.90 268
3795.04 251
3795.19 235
3795.33 220
3795.47 207
3795.61 197
3795.75 189
3795.89 184
3796.03 180
3796.17 178
3796.32 177
3796.46 177
3796.60 177
3796.74 178
3796.88 178
3797.02 180
3797.16 182
3797.31 186
3797.45 191
3797.59 197
3797.73 203
3797.87 207
3798.01 209
3798.15 207
3798.29 201
3798.44 193
3798.58 183
3798.72 172
3798.86 162
3799.00 154
3799.14 149
3799.28 148
3799.43 149
3799.57 153
3799.71 159
3799.85 164
3799.99 168
3800.13 170
3800.27 169
3800.41 164
3800.56 157
3800.70 147
3800.84 137
3800.98 127
3801.12 118
3801.26 112
3801.40 108
3801.55 105
3801.69 104
3801.83 103
3801.97 102
3802.11 102
3802.25 103
3802.39 107
3802.54 112
3802.68 119
3802.82 126
3802.96 131
3803.10 133
3803.24 131
3803.38 125
3803.53 115
3803.67 103
3803.81 90
3803.95 77
3804.09 67
3804.23 58
3804.37 53
3804.51 49
3804.66 46
3804.80 44
3804.94 40
3805.08 36
3805.22 30
3805.36 22
3805.51 15
3805.65 8
3805.79 2
3805.93 0
3806.07 0
3806.21 0
3806.35 0
3806.50 0
3806.64 0
3806.78 0
3806.92 0
3807.06 0
3807.20 6
3807.34 13
3807.49 22
3807.63 33
3807.77 45
3807.91 58
3808.05 70
3808.19 80
3808.33 88
3808.48 91
3808.62 92
3808.76 89
3808.90 85
3809.04 78
3809.18 72
3809.33 64
3809.47 55
3809.61 43
3809.75 31
3809.89 17
3810.03 4
3810.17 0
3810.32 0
3810.46 0
3810.60 0
3810.74 1
3810.88 13
3811.02 24
3811.17 34
3811.31 41
3811.45 45
3811.59 46
3811.73 47
3811.87 49
3812.01 52
3812.16 58
3812.30 66
3812.44 75
3812.58 84
3812.72 92
3812.86 98
3813.01 102
3813.15 105
3813.29 107
3813.43 109
3813.57 112
3813.71 118
3813.86 126
3814.00 135
3814.14 145
3814.28 155
3814.42 165
3814.56 174
3814.71 182
3814.85 189
3814.99 196
3815.13 204
3815.27 211
3815.41 218
3815.55 225
3815.70 230
3815.84 233
3815.98 234
3816.12 231
3816.26 225
3816.40 216
3816.55 204
3816.69 193
3816.83 182
3816.97 175
3817.11 172
3817.25 172
3817.40 174
3817.54 178
3817.68 182
3817.82 185
3817.96 188
3818.10 190
3818.25 192
3818.39 196
3818.53 201
3818.67 208
3818.81 215
3818.96 222
3819.10 227
3819.24 232
3819.38 235
3819.52 236
3819.66 236
3819.81 235
3819.95 232
3820.09 229
3820.23 224
3820.37 218
3820.51 212
3820.66 206
3820.80 199
3820.94 192
3821.08 186
3821.22 180
3821.36 174
3821.51 170
3821.65 165
3821.79 161
3821.93 155
3822.07 149
3822.22 141
3822.36 131
3822.50 120
3822.64 110
3822.78 101
3822.92 95
3823.07 91
3823.21 90
3823.35 91
3823.49 93
3823.63 96
3823.77 100
3823.92 103
3824.06 107
3824.20 112
3824.34 119
3824.48 127
3824.63 135
3824.77 142
3824.91 147
3825.05 149
3825.19 146
3825.33 139
3825.48 127
3825.62 114
3825.76 99
3825.90 84
3826.04 69
3826.19 57
3826.33 46
3826.47 38
3826.61 33
3826.75 30
3826.89 31
3827.04 34
3827.18 39
3827.32 45
3827.46 50
3827.60 55
3827.75 58
3827.89 61
3828.03 64
3828.17 68
3828.31 73
3828.46 80
3828.60 86
3828.74 92
3828.88 96
3829.02 96
3829.16 93
3829.31 88
3829.45 82
3829.59 75
3829.73 69
3829.87 63
3830.02 58
3830.16 53
3830.30 48
3830.44 41
3830.58 35
3830.73 28
3830.87 23
3831.01 20
3831.15 18
3831.29 18
3831.44 20
3831.58 21
3831.72 22
3831.86 23
3832.00 24
3832.14 26
3832.29 31
3832.43 39
3832.57 49
3832.71 60
3832.85 71
3833.00 80
3833.14 85
3833.28 88
3833.42 88
3833.56 86
3833.71 83
3833.85 81
3833.99 81
3834.13 85
3834.27 91
3834.42 101
3834.56 113
3834.70 127
3834.84 142
3834.98 156
3835.13 169
3835.27 180
3835.41 188
3835.55 192
3835.69 192
3835.84 188
3835.98 182
3836.12 175
3836.26 168
3836.40 163
3836.55 161
3836.69 164
3836.83 171
3836.97 181
3837.11 194
3837.26 209
3837.40 225
3837.54 240
3837.68 254
3837.83 267
3837.97 276
3838.11 283
3838.25 287
3838.39 288
3838.54 287
3838.68 284
3838.82 281
3838.96 278
3839.10 275
3839.25 273
3839.39 270
3839.53 268
3839.67 264
3839.81 259
3839.96 252
3840.10 243
3840.24 232
3840.38 220
3840.52 207
3840.67 195
3840.81 185
3840.95 177
3841.09 170
3841.24 165
3841.38 161
3841.52 158
3841.66 156
3841.80 153
3841.95 151
3842.09 149
3842.23 148
3842.37 147
3842.51 147
3842.66 148
3842.80 150
3842.94 151
3843.08 152
3843.22 151
3843.37 148
3843.51 143
3843.65 136
3843.79 128
3843.94 121
3844.08 116
3844.22 114
3844.36 114
3844.50 117
3844.65 121
3844.79 126
3844.93 131
3845.07 134
3845.22 135
3845.36 132
3845.50 126
3845.64 116
3845.78 103
3845.93 87
3846.07 69
3846.21 50
3846.35 31
3846.50 14
3846.64 0
3846.78 0
3846.92 0
3847.06 0
3847.21 0
3847.35 3
3847.49 16
3847.63 31
3847.78 44
3847.92 56
3848.06 65
3848.20 70
3848.34 71
3848.49 68
3848.63 62
3848.77 55
3848.91 47
3849.06 39
3849.20 31
3849.34 25
3849.48 20
3849.62 16
3849.77 13
3849.91 11
3850.05 10
3850.19 9
3850.34 10
3850.48 13
3850.62 18
3850.76 25
3850.91 34
3851.05 45
3851.19 55
3851.33 64
3851.47 72
3851.62 79
3851.76 84
3851.90 89
3852.04 94
3852.19 99
3852.33 103
3852.47 106
3852.61 106
3852.76 104
3852.90 97
3853.04 88
3853.18 77
3853.32 66
3853.47 54
3853.61 44
3853.75 36
3853.89 30
3854.04 27
3854.18 26
3854.32 27
3854.46 31
3854.61 36
3854.75 42
3854.89 47
3855.03 51
3855.18 52
3855.32 51
3855.46 48
3855.60 43
3855.74 39
3855.89 36
3856.03 36
3856.17 37
3856.31 40
3856.46 45
3856.60 51
3856.74 57
3856.88 64
3857.03 72
3857.17 80
3857.31 90
3857.45 99
3857.60 107
3857.74 113
3857.88 115
3858.02 114
3858.17 111
3858.31 105
3858.45 98
3858.59 91
3858.74 84
3858.88 78
3859.02 72
3859.16 65
3859.31 58
3859.45 49
3859.59 40
3859.73 31
3859.88 22
3860.02 16
3860.16 12
3860.30 11
3860.44 12
3860.59 16
3860.73 21
3860.87 27
3861.01 33
3861.16 38
3861.30 42
3861.44 45
3861.58 46
3861.73 48
3861.87 50
3862.01 53
3862.15 55
3862.30 59
3862.44 61
3862.58 62
3862.72 62
3862.87 59
3863.01 54
3863.15 47
3863.29 39
3863.44 31
3863.58 24
3863.72 18
3863.86 13
3864.01 9
3864.15 7
3864.29 6
3864.44 5
3864.58 5
3864.72 6
3864.86 7
3865.01 10
3865.15 12
3865.29 14
3865.43 15
3865.58 14
3865.72 11
3865.86 5
3866.00 0
3866.15 0
3866.29 0
3866.43 0
3866.57 0
3866.72 0
3866.86 0
3867.00 0
3867.14 3
3867.29 9
3867.43 14
3867.57 18
3867.71 23
3867.86 29
3868.00 36
3868.14 43
3868.28 50
3868.43 56
3868.57 59
3868.71 62
3868.86 63
3869.00 64
3869.14 66
3869.28 69
3869.43 72
3869.57 74
3869.71 73
3869.85 69
3870.00 62
3870.14 51
3870.28 39
3870.42 27
3870.57 16
3870.71 9
3870.85 6
3871.00 6
3871.14 8
3871.28 12
3871.42 16
3871.57 19
3871.71 20
3871.85 21
3871.99 20
3872.14 19
3872.28 19
3872.42 19
3872.56 20
3872.71 22
3872.85 24
3872.99 26
3873.14 30
3873.28 34
3873.42 38
3873.56 44
3873.71 49
3873.85 55
3873.99 60
3874.13 65
3874.28 71
3874.42 77
3874.56 83
3874.71 88
3874.85 91
3874.99 92
3875.13 88
3875.28 81
3875.42 70
3875.56 57
3875.70 45
3875.85 34
3875.99 26
3876.13 22
3876.28 22
3876.42 24
3876.56 28
3876.70 32
3876.85 36
3876.99 40
3877.13 44
3877.27 48
3877.42 54
3877.56 60
3877.70 67
3877.85 73
3877.99 79
3878.13 84
3878.27 88
3878.42 92
3878.56 94
3878.70 96
3878.85 95
3878.99 93
3879.13 90
3879.27 87
3879.42 84
3879.56 84
3879.70 86
3879.85 90
3879.99 95
3880.13 100
3880.27 103
3880.42 103
3880.56 100
3880.70 94
3880.85 86
3880.99 78
3881.13 72
3881.27 67
3881.42 66
3881.56 67
3881.70 69
3881.85 73
3881.99 77
3882.13 81
3882.27 84
3882.42 87
3882.56 92
3882.70 98
3882.85 105
3882.99 113
3883.13 120
3883.27 123
3883.42 123
3883.56 118
3883.70 109
3883.85 98
3883.99 86
3884.13 76
3884.27 69
3884.42 66
3884.56 68
3884.70 74
3884.85 82
3884.99 91
3885.13 99
3885.27 104
3885.42 105
3885.56 102
3885.70 96
3885.85 88
3885.99 80
3886.13 74
3886.28 71
3886.42 72
3886.56 75
3886.70 80
3886.85 86
3886.99 91
3887.13 96
3887.28 99
3887.42 101
3887.56 101
3887.71 100
3887.85 99
3887.99 96
3888.13 94
3888.28 92
3888.42 91
3888.56 92
3888.71 93
3888.85 96
3888.99 99
3889.13 103
3889.28 107
3889.42 111
3889.56 116
3889.71 120
3889.85 124
3889.99 126
3890.14 127
3890.28 126
3890.42 122
3890.57 118
3890.71 113
3890.85 110
3890.99 109
3891.14 111
3891.28 115
3891.42 121
3891.57 127
3891.71 132
3891.85 135
3892.00 136
3892.14 134
3892.28 130
3892.42 126
3892.57 121
3892.71 118
3892.85 116
3893.00 117
3893.14 119
3893.28 123
3893.43 128
3893.57 133
3893.71 138
3893.86 141
3894.00 141
3894.14 139
3894.28 134
3894.43 125
3894.57 115
3894.71 103
3894.86 92
3895.00 83
3895.14 77
3895.29 74
3895.43 74
3895.57 76
3895.72 79
3895.86 82
3896.00 85
3896.15 87
3896.29 88
3896.43 87
3896.57 85
3896.72 84
3896.86 83
3897.00 86
3897.15 92
3897.29 102
3897.43 115
3897.58 130
3897.72 144
3897.86 154
3898.01 161
3898.15 163
3898.29 162
3898.44 160
3898.58 158
3898.72 159
3898.87 162
3899.01 168
3899.15 173
3899.29 178
3899.44 181
3899.58 181
3899.72 178
3899.87 172
3900.01 165
3900.15 159
3900.30 153
3900.44 148
3900.58 144
3900.73 141
3900.87 139
3901.01 136
3901.16 132
3901.30 126
3901.44 119
3901.59 111
3901.73 103
3901.87 94
3902.02 85
3902.16 75
3902.30 65
3902.45 55
3902.59 46
3902.73 38
3902.88 32
3903.02 29
3903.16 28
3903.30 30
3903.45 35
3903.59 40
3903.73 47
3903.88 55
3904.02 64
3904.16 73
3904.31 81
3904.45 86
3904.59 90
3904.74 89
3904.88 86
3905.02 80
3905.17 73
3905.31 67
3905.45 63
3905.60 64
3905.74 67
3905.88 72
3906.03 78
3906.17 82
3906.31 83
3906.46 82
3906.60 78
3906.74 74
3906.89 69
3907.03 66
3907.17 66
3907.32 67
3907.46 69
3907.60 73
3907.75 77
3907.89 81
3908.03 84
3908.18 87
3908.32 90
3908.46 93
3908.61 96
3908.75 98
3908.89 101
3909.04 103
3909.18 106
3909.32 108
3909.47 110
3909.61 112
3909.75 114
3909.90 116
3910.04 119
3910.18 122
3910.33 126
3910.47 131
3910.61 135
3910.76 140
3910.90 145
3911.04 148
3911.19 149
3911.33 149
3911.47 148
3911.62 146
3911.76 143
3911.91 141
3912.05 141
3912.19 142
3912.34 143
3912.48 145
3912.62 145
3912.77 143
3912.91 139
3913.05 132
3913.20 123
3913.34 113
3913.48 104
3913.63 97
3913.77 92
3913.91 89
3914.06 89
3914.20 90
3914.34 94
3914.49 98
3914.63 102
3914.77 106
3914.92 109
3915.06 112
3915.20 114
3915.35 116
3915.49 116
3915.64 115
3915.78 112
3915.92 106
3916.07 98
3916.21 89
3916.35 80
3916.50 72
3916.64 67
3916.78 65
3916.93 65
3917.07 66
3917.21 66
3917.36 64
3917.50 60
3917.64 55
3917.79 48
3917.93 41
3918.07 33
3918.22 27
3918.36 21
3918.51 16
3918.65 12
3918.79 9
3918.94 7
3919.08 6
3919.22 6
3919.37 5
3919.51 5
3919.65 3
3919.80 1
3919.94 0
3920.08 0
3920.23 0
3920.37 0
3920.52 0
3920.66 0
3920.80 0
3920.95 2
3921.09 7
3921.23 13
3921.38 18
3921.52 22
3921.66 26
3921.81 27
3921.95 27
3922.09 24
3922.24 21
3922.38 18
3922.53 15
3922.67 14
3922.81 14
3922.96 15
3923.10 16
3923.24 17
3923.39 15
3923.53 13
3923.67 9
3923.82 6
3923.96 5
3924.11 7
3924.25 13
3924.39 22
3924.54 34
3924.68 47
3924.82 59
3924.97 69
3925.11 76
3925.25 80
3925.40 83
3925.54 86
3925.69 90
3925.83 95
3925.97 101
3926.12 107
3926.26 113
3926.40 116
3926.55 117
3926.69 115
3926.84 113
3926.98 110
3927.12 108
3927.27 108
3927.41 108
3927.55 109
3927.70 109
3927.84 108
3927.98 106
3928.13 101
3928.27 96
3928.42 90
3928.56 83
3928.70 77
3928.85 70
3928.99 64
3929.13 59
3929.28 55
3929.42 54
3929.57 56
3929.71 60
3929.85 65
3930.00 72
3930.14 78
3930.28 84
3930.43 90
3930.57 95
3930.72 100
3930.86 105
3931.00 108
3931.15 111
3931.29 112
3931.43 112
3931.58 112
3931.72 112
3931.87 112
3932.01 114
3932.15 116
3932.30 120
3932.44 123
3932.58 127
3932.73 130
3932.87 133
3933.02 136
3933.16 138
3933.30 138
3933.45 137
3933.59 132
3933.74 126
3933.88 117
3934.02 108
3934.17 100
3934.31 95
3934.45 94
3934.60 94
3934.74 97
3934.89 99
3935.03 99
3935.17 97
3935.32 93
3935.46 87
3935.61 82
3935.75 78
3935.89 78
3936.04 81
3936.18 86
3936.32 94
3936.47 101
3936.61 107
3936.76 111
3936.90 113
3937.04 111
3937.19 107
3937.33 102
3937.48 94
3937.62 84
3937.76 73
3937.91 62
3938.05 53
3938.19 46
3938.34 43
3938.48 44
3938.63 49
3938.77 56
3938.91 65
3939.06 73
3939.20 79
3939.35 83
3939.49 86
3939.63 87
3939.78 87
3939.92 87
3940.07 89
3940.21 92
3940.35 98
3940.50 105
3940.64 114
3940.79 124
3940.93 133
3941.07 140
3941.22 143
3941.36 143
3941.51 140
3941.65 134
3941.79 127
3941.94 121
3942.08 116
3942.23 112
3942.37 109
3942.51 107
3942.66 105
3942.80 103
3942.95 101
3943.09 98
3943.23 95
3943.38 92
3943.52 90
3943.67 88
3943.81 86
3943.95 84
3944.10 81
3944.24 79
3944.39 76
3944.53 73
3944.67 69
3944.82 64
3944.96 60
3945.11 54
3945.25 49
3945.39 43
3945.54 38
3945.68 33
3945.83 28
3945.97 24
3946.11 20
3946.26 17
3946.40 13
3946.55 8
3946.69 4
3946.83 0
3946.98 0
3947.12 0
3947.27 0
3947.41 0
3947.55 0
3947.70 0
3947.84 0
3947.99 3
3948.13 12
3948.27 20
3948.42 28
3948.56 34
3948.71 39
3948.85 43
3948.99 46
3949.14 50
3949.28 56
3949.43 63
3949.57 72
3949.72 84
3949.86 98
3950.00 114
3950.15 132
3950.29 151
3950.44 172
3950.58 194
3950.72 216
3950.87 239
3951.01 262
3951.16 283
3951.30 302
3951.44 317
3951.59 328
3951.73 335
3951.88 338
3952.02 338
3952.17 334
3952.31 329
3952.45 321
3952.60 312
3952.74 304
3952.89 296
3953.03 291
3953.17 287
3953.32 286
3953.46 287
3953.61 289
3953.75 292
3953.90 294
3954.04 296
3954.18 298
3954.33 299
3954.47 300
3954.62 300
3954.76 300
3954.91 298
3955.05 295
3955.19 290
3955.34 284
3955.48 277
3955.63 269
3955.77 261
3955.91 253
3956.06 245
3956.20 238
3956.35 230
3956.49 221
3956.64 210
3956.78 198
3956.92 184
3957.07 168
3957.21 152
3957.36 136
3957.50 121
3957.65 108
3957.79 95
3957.93 82
3958.08 69
3958.22 56
3958.37 43
3958.51 32
3958.66 21
3958.80 14
3958.94 11
3959.09 11
3959.23 13
3959.38 16
3959.52 19
3959.67 21
3959.81 22
3959.95 22
3960.10 22
3960.24 21
3960.39 21
3960.53 21
3960.68 22
3960.82 24
3960.96 27
3961.11 29
3961.25 31
3961.40 32
3961.54 31
3961.69 28
3961.83 24
3961.97 19
3962.12 17
3962.26 17
3962.41 19
3962.55 25
3962.70 31
3962.84 38
3962.98 44
3963.13 48
3963.27 50
3963.42 51
3963.56 50
3963.71 47
3963.85 42
3964.00 34
3964.14 25
3964.28 15
3964.43 7
3964.57 1
3964.72 2
3964.86 9
3965.01 22
3965.15 40
3965.29 61
3965.44 82
3965.58 102
3965.73 117
3965.87 127
3966.02 132
3966.16 130
3966.31 124
3966.45 114
3966.59 103
3966.74 92
3966.88 83
3967.03 75
3967.17 69
3967.32 65
3967.46 62
3967.61 60
3967.75 58
3967.89 57
3968.04 56
3968.18 56
3968.33 56
3968.47 57
3968.62 59
3968.76 62
3968.91 65
3969.05 68
3969.19 71
3969.34 74
3969.48 77
3969.63 79
3969.77 81
3969.92 82
3970.06 83
3970.21 86
3970.35 89
3970.49 94
3970.64 102
3970.78 111
3970.93 123
3971.07 135
3971.22 147
3971.36 158
3971.51 168
3971.65 175
3971.80 181
3971.94 185
3972.08 188
3972.23 190
3972.37 191
3972.52 190
3972.66 187
3972.81 181
3972.95 172
3973.10 160
3973.24 147
3973.38 134
3973.53 122
3973.67 111
3973.82 102
3973.96 93
3974.11 84
3974.25 75
3974.40 66
3974.54 57
3974.69 49
3974.83 44
3974.97 42
3975.12 43
3975.26 46
3975.41 52
3975.55 59
3975.70 66
3975.84 72
3975.99 77
3976.13 80
3976.28 82
3976.42 83
3976.57 82
3976.71 79
3976.85 74
3977.00 68
3977.14 61
3977.29 52
3977.43 43
3977.58 34
3977.72 27
3977.87 20
3978.01 16
3978.16 13
3978.30 14
3978.45 17
3978.59 21
3978.73 26
3978.88 32
3979.02 37
3979.17 41
3979.31 45
3979.46 47
3979.60 49
3979.75 52
3979.89 55
3980.04 59
3980.18 63
3980.33 68
3980.47 74
3980.62 79
3980.76 85
3980.90 91
3981.05 96
3981.19 101
3981.34 105
3981.48 108
3981.63 108
3981.77 107
3981.92 105
3982.06 103
3982.21 100
3982.35 99
3982.50 98
3982.64 97
3982.79 97
3982.93 96
3983.08 96
3983.22 97
3983.36 98
3983.51 99
3983.65 101
3983.80 104
3983.94 107
3984.09 111
3984.23 116
3984.38 122
3984.52 128
3984.67 132
3984.81 135
3984.96 135
3985.10 131
3985.25 123
3985.39 111
3985.54 96
3985.68 81
3985.83 67
3985.97 55
3986.11 47
3986.26 42
3986.40 40
3986.55 42
3986.69 46
3986.84 54
3986.98 64
3987.13 75
3987.27 87
3987.42 98
3987.56 108
3987.71 114
3987.85 117
3988.00 117
3988.14 115
3988.29 112
3988.43 110
3988.58 109
3988.72 110
3988.87 112
3989.01 114
3989.16 114
3989.30 110
3989.45 103
3989.59 91
3989.73 77
3989.88 61
3990.02 47
3990.17 37
3990.31 34
3990.46 37
3990.60 47
3990.75 59
3990.89 73
3991.04 84
3991.18 91
3991.33 94
3991.47 93
3991.62 90
3991.76 86
3991.91 84
3992.05 83
3992.20 85
3992.34 88
3992.49 92
3992.63 95
3992.78 97
3992.92 97
3993.07 94
3993.21 90
3993.36 83
3993.50 77
3993.65 71
3993.79 67
3993.94 66
3994.08 68
3994.23 73
3994.37 80
3994.52 87
3994.66 93
3994.81 95
3994.95 94
3995.10 88
3995.24 79
3995.39 67
3995.53 53
3995.68 40
3995.82 28
3995.97 19
3996.11 13
3996.26 11
3996.40 12
3996.55 16
3996.69 22
3996.84 30
3996.98 38
3997.13 46
3997.27 52
3997.42 55
3997.56 57
3997.70 56
3997.85 54
3997.99 52
3998.14 51
3998.28 52
3998.43 57
3998.57 65
3998.72 76
3998.86 91
3999.01 107
3999.15 124
3999.30 141
3999.44 155
3999.59 166
3999.74 171
3999.88 171
4000.03 166
4000.17 155
4000.32 141
4000.46 124
4000.61 107
4000.75 92
4000.90 79
4001.04 69
4001.19 64
4001.33 62
4001.48 65
4001.62 70
4001.77 77
4001.91 85
4002.06 93
4002.20 101
4002.35 106
4002.49 109
4002.64 109
4002.78 107
4002.93 103
4003.07 98
4003.22 92
4003.36 87
4003.51 83
4003.65 80
4003.80 81
4003.94 83
4004.09 87
4004.23 94
4004.38 101
4004.52 110
4004.67 118
4004.81 125
4004.96 129
4005.10 131
4005.25 130
4005.39 127
4005.54 122
4005.68 118
4005.83 116
4005.97 116
4006.12 120
4006.26 126
4006.41 134
4006.55 142
4006.70 149
4006.84 153
4006.99 154
4007.13 152
4007.28 147
4007.42 140
4007.57 131
4007.72 120
4007.86 108
4008.01 96
4008.15 84
4008.30 74
4008.44 65
4008.59 59
4008.73 57
4008.88 57
4009.02 60
4009.17 63
4009.31 67
4009.46 69
4009.60 69
4009.75 67
4009.89 64
4010.04 59
4010.18 54
4010.33 50
4010.47 45
4010.62 40
4010.76 36
4010.91 31
4011.05 27
4011.20 23
4011.35 20
4011.49 18
4011.64 17
4011.78 17
4011.93 17
4012.07 17
4012.22 16
4012.36 13
4012.51 10
4012.65 5
4012.80 0
4012.94 0
4013.09 0
4013.23 0
4013.38 0
4013.52 0
4013.67 0
4013.81 0
4013.96 5
4014.10 17
4014.25 30
4014.40 41
4014.54 50
4014.69 57
4014.83 61
4014.98 62
4015.12 61
4015.27 58
4015.41 56
4015.56 55
4015.70 55
4015.85 57
4015.99 62
4016.14 69
4016.28 78
4016.43 86
4016.58 92
4016.72 96
4016.87 96
4017.01 93
4017.16 89
4017.30 84
4017.45 79
4017.59 76
4017.74 74
4017.88 74
4018.03 76
4018.17 78
4018.32 81
4018.46 85
4018.61 90
4018.76 95
4018.90 101
4019.05 108
4019.19 116
4019.34 123
4019.48 131
4019.63 137
4019.77 142
4019.92 145
4020.06 146
4020.21 144
4020.35 142
4020.50 139
4020.65 135
4020.79 132
4020.94 129
4021.08 126
4021.23 122
4021.37 117
4021.52 111
4021.66 104
4021.81 97
4021.95 91
4022.10 86
4022.24 82
4022.39 81
4022.54 82
4022.68 85
4022.83 87
4022.97 89
4023.12 90
4023.26 88
4023.41 84
4023.55 79
4023.70 72
4023.84 65
4023.99 60
4024.14 57
4024.28 56
4024.43 57
4024.57 60
4024.72 64
4024.86 69
4025.01 74
4025.15 79
4025.30 85
4025.44 93
4025.59 103
4025.74 114
4025.88 125
4026.03 136
4026.17 144
4026.32 149
4026.46 148
4026.61 143
4026.75 134
4026.90 123
4027.05 112
4027.19 102
4027.34 95
4027.48 93
4027.63 94
4027.77 97
4027.92 100
4028.06 103
4028.21 104
4028.36 103
4028.50 101
4028.65 100
4028.79 100
4028.94 101
4029.08 104
4029.23 107
4029.37 110
4029.52 111
4029.67 112
4029.81 112
4029.96 114
4030.10 119
4030.25 127
4030.39 138
4030.54 152
4030.68 166
4030.83 180
4030.98 192
4031.12 201
4031.27 206
4031.41 208
4031.56 206
4031.70 201
4031.85 195
4031.99 188
4032.14 182
4032.29 176
4032.43 171
4032.58 166
4032.72 162
4032.87 157
4033.01 153
4033.16 148
4033.30 144
4033.45 140
4033.60 136
4033.74 133
4033.89 130
4034.03 127
4034.18 123
4034.32 117
4034.47 111
4034.62 104
4034.76 97
4034.91 91
4035.05 87
4035.20 86
4035.34 87
4035.49 91
4035.64 96
4035.78 101
4035.93 106
4036.07 108
4036.22 109
4036.36 107
4036.51 103
4036.66 97
4036.80 90
4036.95 83
4037.09 75
4037.24 68
4037.38 61
4037.53 55
4037.67 50
4037.82 47
4037.97 48
4038.11 51
4038.26 58
4038.40 67
4038.55 77
4038.69 88
4038.84 97
4038.99 103
4039.13 105
4039.28 103
4039.42 95
4039.57 85
4039.72 72
4039.86 58
4040.01 45
4040.15 34
4040.30 25
4040.44 20
4040.59 18
4040.74 18
4040.88 21
4041.03 27
4041.17 34
4041.32 41
4041.46 50
4041.61 57
4041.76 65
4041.90 71
4042.05 76
4042.19 80
4042.34 83
4042.48 86
4042.63 87
4042.78 88
4042.92 88
4043.07 87
4043.21 86
4043.36 85
4043.51 84
4043.65 84
4043.80 85
4043.94 90
4044.09 98
4044.23 110
4044.38 124
4044.53 140
4044.67 155
4044.82 168
4044.96 179
4045.11 185
4045.26 187
4045.40 186
4045.55 183
4045.69 178
4045.84 173
4045.98 168
4046.13 162
4046.28 156
4046.42 149
4046.57 141
4046.71 134
4046.86 128
4047.01 125
4047.15 125
4047.30 127
4047.44 132
4047.59 138
4047.73 143
4047.88 146
4048.03 147
4048.17 145
4048.32 142
4048.46 137
4048.61 133
4048.76 129
4048.90 125
4049.05 122
4049.19 119
4049.34 116
4049.49 113
4049.63 109
4049.78 105
4049.92 102
4050.07 98
4050.22 96
4050.36 94
4050.51 91
4050.65 89
4050.80 84
4050.95 77
4051.09 68
4051.24 56
4051.38 44
4051.53 32
4051.67 23
4051.82 18
4051.97 19
4052.11 24
4052.26 34
4052.40 45
4052.55 56
4052.70 65
4052.84 71
4052.99 74
4053.13 76
4053.28 77
4053.43 80
4053.57 84
4053.72 88
4053.86 91
4054.01 93
4054.16 91
4054.30 86
4054.45 80
4054.59 73
4054.74 67
4054.89 63
4055.03 61
4055.18 60
4055.32 59
4055.47 57
4055.62 53
4055.76 46
4055.91 38
4056.05 30
4056.20 23
4056.35 19
4056.49 17
4056.64 18
4056.79 23
4056.93 30
4057.08 38
4057.22 47
4057.37 56
4057.52 65
4057.66 72
4057.81 78
4057.95 84
4058.10 90
4058.25 96
4058.39 102
4058.54 106
4058.68 107
4058.83 105
4058.98 99
4059.12 91
4059.27 82
4059.41 74
4059.56 68
4059.71 65
4059.85 66
4060.00 70
4060.14 74
4060.29 79
4060.44 83
4060.58 85
4060.73 85
4060.88 84
4061.02 82
4061.17 78
4061.31 74
4061.46 68
4061.61 62
4061.75 56
4061.90 49
4062.04 42
4062.19 36
4062.34 30
4062.48 26
4062.63 23
4062.78 22
4062.92 23
4063.07 26
4063.21 31
4063.36 37
4063.51 42
4063.65 47
4063.80 50
4063.94 52
4064.09 52
4064.24 52
4064.38 50
4064.53 50
4064.68 50
4064.82 52
4064.97 57
4065.11 64
4065.26 73
4065.41 84
4065.55 96
4065.70 106
4065.85 115
4065.99 121
4066.14 123
4066.28 121
4066.43 117
4066.58 110
4066.72 102
4066.87 93
4067.02 83
4067.16 72
4067.31 61
4067.45 50
4067.60 39
4067.75 29
4067.89 21
4068.04 15
4068.19 12
4068.33 11
4068.48 12
4068.62 13
4068.77 14
4068.92 13
4069.06 11
4069.21 8
4069.36 5
4069.50 1
4069.65 0
4069.79 0
4069.94 0
4070.09 0
4070.23 0
4070.38 0
4070.53 0
4070.67 0
4070.82 0
4070.96 4
4071.11 13
4071.26 25
4071.40 38
4071.55 51
4071.70 62
4071.84 71
4071.99 75
4072.14 77
4072.28 76
4072.43 75
4072.57 76
4072.72 80
4072.87 87
4073.01 98
4073.16 111
4073.31 124
4073.45 136
4073.60 145
4073.74 151
4073.89 154
4074.04 153
4074.18 152
4074.33 150
4074.48 148
4074.62 146
4074.77 145
4074.92 145
4075.06 143
4075.21 141
4075.35 138
4075.50 135
4075.65 133
4075.79 132
4075.94 133
4076.09 134
4076.23 135
4076.38 135
4076.53 134
4076.67 132
4076.82 129
4076.97 126
4077.11 124
4077.26 121
4077.40 120
4077.55 118
4077.70 116
4077.84 113
4077.99 110
4078.14 107
4078.28 104
4078.43 103
4078.58 102
4078.72 103
4078.87 105
4079.02 108
4079.16 112
4079.31 116
4079.45 119
4079.60 120
4079.75 119
4079.89 117
4080.04 114
4080.19 109
4080.33 105
4080.48 100
4080.63 96
4080.77 93
4080.92 90
4081.07 87
4081.21 85
4081.36 83
4081.51 83
4081.65 84
4081.80 87
4081.94 93
4082.09 99
4082.24 106
4082.38 113
4082.53 119
4082.68 124
4082.82 128
4082.97 132
4083.12 136
4083.26 141
4083.41 146
4083.56 153
4083.70 159
4083.85 164
4084.00 167
4084.14 166
4084.29 160
4084.44 150
4084.58 136
4084.73 119
4084.88 102
4085.02 87
4085.17 76
4085.32 70
4085.46 71
4085.61 78
4085.75 90
4085.90 106
4086.05 122
4086.19 136
4086.34 146
4086.49 150
4086.63 148
4086.78 140
4086.93 126
4087.07 108
4087.22 90
4087.37 73
4087.51 61
4087.66 53
4087.81 51
4087.95 53
4088.10 57
4088.25 63
4088.39 69
4088.54 75
4088.69 81
4088.83 88
4088.98 97
4089.13 107
4089.27 117
4089.42 127
4089.57 135
4089.71 140
4089.86 140
4090.01 136
4090.15 129
4090.30 121
4090.45 112
4090.59 105
4090.74 102
4090.89 103
4091.03 106
4091.18 111
4091.33 116
4091.47 120
4091.62 120
4091.77 116
4091.91 110
4092.06 101
4092.21 91
4092.35 83
4092.50 78
4092.65 74
4092.79 73
4092.94 73
4093.09 73
4093.23 71
4093.38 67
4093.53 62
4093.67 56
4093.82 50
4093.97 45
4094.11 42
4094.26 40
4094.41 40
4094.55 42
4094.70 44
4094.85 48
4094.99 54
4095.14 61
4095.29 69
4095.43 78
4095.58 87
4095.73 96
4095.87 103
4096.02 108
4096.17 111
4096.31 113
4096.46 113
4096.61 112
4096.76 111
4096.90 112
4097.05 115
4097.20 119
4097.34 125
4097.49 131
4097.64 136
4097.78 137
4097.93 135
4098.08 129
4098.22 120
4098.37 109
4098.52 95
4098.66 80
4098.81 65
4098.96 50
4099.10 36
4099.25 23
4099.40 12
4099.54 6
4099.69 2
4099.84 2
4099.98 4
4100.13 7
4100.28 10
4100.43 11
4100.57 10
4100.72 9
4100.87 8
4101.01 9
4101.16 13
4101.31 20
4101.45 31
4101.60 44
4101.75 58
4101.89 74
4102.04 90
4102.19 105
4102.33 118
4102.48 128
4102.63 135
4102.77 137
4102.92 133
4103.07 125
4103.22 113
4103.36 98
4103.51 82
4103.66 66
4103.80 52
4103.95 39
4104.10 28
4104.24 19
4104.39 11
4104.54 5
4104.68 0
4104.83 0
4104.98 0
4105.13 0
4105.27 0
4105.42 0
4105.57 0
4105.71 0
4105.86 0
4106.01 3
4106.15 7
4106.30 12
4106.45 19
4106.59 28
4106.74 38
4106.89 50
4107.04 64
4107.18 77
4107.33 91
4107.48 105
4107.62 118
4107.77 130
4107.92 140
4108.06 149
4108.21 156
4108.36 163
4108.51 170
4108.65 179
4108.80 192
4108.95 209
4109.09 230
4109.24 253
4109.39 277
4109.53 298
4109.68 317
4109.83 331
4109.98 343
4110.12 352
4110.27 361
4110.42 370
4110.56 379
4110.71 389
4110.86 400
4111.00 410
4111.15 421
4111.30 433
4111.45 445
4111.59 459
4111.74 473
4111.89 486
4112.03 498
4112.18 507
4112.33 513
4112.47 517
4112.62 517
4112.77 516
4112.92 513
4113.06 509
4113.21 505
4113.36 501
4113.50 497
4113.65 492
4113.80 487
4113.95 482
4114.09 477
4114.24 471
4114.39 464
4114.53 456
4114.68 446
4114.83 434
4114.97 421
4115.12 407
4115.27 394
4115.42 384
4115.56 377
4115.71 375
4115.86 375
4116.00 376
4116.15 377
4116.30 373
4116.45 366
4116.59 353
4116.74 338
4116.89 320
4117.03 303
4117.18 287
4117.33 274
4117.48 264
4117.62 255
4117.77 247
4117.92 240
4118.06 232
4118.21 224
4118.36 216
4118.51 206
4118.65 197
4118.80 188
4118.95 179
4119.09 172
4119.24 167
4119.39 163
4119.54 160
4119.68 157
4119.83 155
4119.98 151
4120.12 145
4120.27 137
4120.42 127
4120.57 115
4120.71 103
4120.86 93
4121.01 86
4121.16 84
4121.30 87
4121.45 94
4121.60 104
4121.74 114
4121.89 122
4122.04 127
4122.19 126
4122.33 119
4122.48 108
4122.63 92
4122.77 73
4122.92 54
4123.07 36
4123.22 23
4123.36 15
4123.51 13
4123.66 17
4123.81 24
4123.95 33
4124.10 41
4124.25 48
4124.39 52
4124.54 56
4124.69 58
4124.84 60
4124.98 62
4125.13 63
4125.28 64
4125.43 62
4125.57 59
4125.72 55
4125.87 52
4126.01 50
4126.16 52
4126.31 58
4126.46 67
4126.60 78
4126.75 91
4126.90 104
4127.05 115
4127.19 125
4127.34 134
4127.49 141
4127.63 146
4127.78 150
4127.93 152
4128.08 152
4128.22 149
4128.37 146
4128.52 143
4128.67 142
4128.81 144
4128.96 150
4129.11 159
4129.26 171
4129.40 184
4129.55 196
4129.70 206
4129.84 211
4129.99 213
4130.14 210
4130.29 203
4130.43 195
4130.58 186
4130.73 178
4130.88 172
4131.02 169
4131.17 168
4131.32 169
4131.47 174
4131.61 182
4131.76 193
4131.91 207
4132.06 223
4132.20 239
4132.35 255
4132.50 267
4132.65 275
4132.79 278
4132.94 276
4133.09 268
4133.23 257
4133.38 243
4133.53 227
4133.68 211
4133.82 196
4133.97 182
4134.12 171
4134.27 162
4134.41 155
4134.56 149
4134.71 145
4134.86 142
4135.00 138
4135.15 133
4135.30 128
4135.45 123
4135.59 117
4135.74 113
4135.89 108
4136.04 105
4136.18 103
4136.33 103
4136.48 104
4136.63 107
4136.77 110
4136.92 115
4137.07 119
4137.22 124
4137.36 127
4137.51 129
4137.66 130
4137.81 129
4137.95 128
4138.10 126
4138.25 125
4138.40 125
4138.54 126
4138.69 128
4138.84 129
4138.99 129
4139.13 126
4139.28 121
4139.43 115
4139.58 108
4139.72 103
4139.87 103
4140.02 107
4140.17 117
4140.31 131
4140.46 149
4140.61 167
4140.76 183
4140.90 194
4141.05 199
4141.20 198
4141.35 190
4141.49 178
4141.64 163
4141.79 149
4141.94 138
4142.08 130
4142.23 127
4142.38 129
4142.53 136
4142.68 145
4142.82 155
4142.97 165
4143.12 173
4143.27 177
4143.41 177
4143.56 171
4143.71 160
4143.86 145
4144.00 127
4144.15 108
4144.30 89
4144.45 72
4144.59 60
4144.74 53
4144.89 51
4145.04 53
4145.18 59
4145.33 66
4145.48 72
4145.63 76
4145.78 77
4145.92 76
4146.07 73
4146.22 69
4146.37 66
4146.51 66
4146.66 70
4146.81 78
4146.96 89
4147.10 102
4147.25 116
4147.40 129
4147.55 139
4147.69 145
4147.84 146
4147.99 143
4148.14 138
4148.29 130
4148.43 122
4148.58 114
4148.73 108
4148.88 103
4149.02 99
4149.17 95
4149.32 91
4149.47 87
4149.61 83
4149.76 81
4149.91 81
4150.06 84
4150.21 92
4150.35 102
4150.50 116
4150.65 132
4150.80 148
4150.94 162
4151.09 173
4151.24 179
4151.39 179
4151.54 174
4151.68 165
4151.83 154
4151.98 142
4152.13 132
4152.27 124
4152.42 119
4152.57 117
4152.72 115
4152.87 114
4153.01 114
4153.16 113
4153.31 113
4153.46 112
4153.60 112
4153.75 112
4153.90 112
4154.05 112
4154.20 112
4154.34 113
4154.49 116
4154.64 120
4154.79 126
4154.93 133
4155.08 139
4155.23 144
4155.38 146
4155.53 144
4155.67 138
4155.82 128
4155.97 115
4156.12 101
4156.26 88
4156.41 77
4156.56 70
4156.71 67
4156.86 69
4157.00 72
4157.15 77
4157.30 80
4157.45 83
4157.60 83
4157.74 82
4157.89 81
4158.04 80
4158.19 79
4158.33 78
4158.48 76
4158.63 72
4158.78 68
4158.93 63
4159.07 58
4159.22 55
4159.37 55
4159.52 59
4159.67 65
4159.81 73
4159.96 81
4160.11 86
4160.26 86
4160.40 82
4160.55 73
4160.70 60
4160.85 45
4161.00 30
4161.14 17
4161.29 5
4161.44 0
4161.59 0
4161.74 0
4161.88 0
4162.03 0
4162.18 0
4162.33 0
4162.48 0
4162.62 3
4162.77 8
4162.92 12
4163.07 14
4163.22 15
4163.36 15
4163.51 13
4163.66 10
4163.81 5
4163.96 0
4164.10 0
4164.25 0
4164.40 0
4164.55 0
4164.70 0
4164.84 0
4164.99 0
4165.14 8
4165.29 17
4165.44 26
4165.58 33
4165.73 38
4165.88 40
4166.03 41
4166.18 40
4166.32 37
4166.47 33
4166.62 28
4166.77 22
4166.92 16
4167.06 10
4167.21 7
4167.36 5
4167.51 5
4167.66 7
4167.80 10
4167.95 13
4168.10 15
4168.25 16
4168.40 17
4168.54 17
4168.69 16
4168.84 16
4168.99 17
4169.14 19
4169.28 22
4169.43 27
4169.58 31
4169.73 37
4169.88 42
4170.02 48
4170.17 54
4170.32 61
4170.47 68
4170.62 75
4170.76 83
4170.91 90
4171.06 97
4171.21 103
4171.36 106
4171.51 107
4171.65 105
4171.80 101
4171.95 94
4172.10 87
4172.25 79
4172.39 71
4172.54 64
4172.69 57
4172.84 52
4172.99 48
4173.13 46
4173.28 47
4173.43 52
4173.58 61
4173.73 72
4173.88 85
4174.02 97
4174.17 107
4174.32 115
4174.47 120
4174.62 122
4174.76 123
4174.91 123
4175.06 122
4175.21 121
4175.36 120
4175.50 118
4175.65 116
4175.80 114
4175.95 112
4176.10 113
4176.25 115
4176.39 118
4176.54 121
4176.69 124
4176.84 124
4176.99 122
4177.14 117
4177.28 110
4177.43 101
4177.58 90
4177.73 79
4177.88 68
4178.02 57
4178.17 47
4178.32 39
4178.47 34
4178.62 32
4178.77 33
4178.91 36
4179.06 40
4179.21 43
4179.36 45
4179.51 47
4179.65 48
4179.80 49
4179.95 52
4180.10 57
4180.25 63
4180.40 71
4180.54 78
4180.69 83
4180.84 87
4180.99 90
4181.14 90
4181.29 90
4181.43 90
4181.58 90
4181.73 90
4181.88 90
4182.03 90
4182.18 89
4182.32 87
4182.47 84
4182.62 79
4182.77 73
4182.92 67
4183.07 61
4183.21 56
4183.36 52
4183.51 50
4183.66 48
4183.81 48
4183.96 47
4184.10 46
4184.25 45
4184.40 45
4184.55 47
4184.70 51
4184.85 55
4184.99 59
4185.14 62
4185.29 61
4185.44 56
4185.59 47
4185.74 36
4185.88 24
4186.03 13
4186.18 5
4186.33 0
4186.48 0
4186.63 0
4186.77 0
4186.92 0
4187.07 0
4187.22 0
4187.37 0
4187.52 0
4187.66 0
4187.81 0
4187.96 3
4188.11 11
4188.26 19
4188.41 27
4188.55 34
4188.70 39
4188.85 42
4189.00 44
4189.15 44
4189.30 45
4189.44 46
4189.59 49
4189.74 52
4189.89 57
4190.04 61
4190.19 64
4190.34 66
4190.48 67
4190.63 67
4190.78 65
4190.93 62
4191.08 59
4191.23 54
4191.37 50
4191.52 46
4191.67 42
4191.82 38
4191.97 33
4192.12 28
4192.27 22
4192.41 16
4192.56 9
4192.71 3
4192.86 0
4193.01 0
4193.16 0
4193.30 0
4193.45 0
4193.60 0
4193.75 0
4193.90 0
4194.05 0
4194.20 1
4194.34 4
4194.49 7
4194.64 12
4194.79 17
4194.94 21
4195.09 26
4195.24 30
4195.38 33
4195.53 37
4195.68 42
4195.83 48
4195.98 55
4196.13 64
4196.28 72
4196.42 80
4196.57 87
4196.72 92
4196.87 95
4197.02 97
4197.17 98
4197.31 99
4197.46 100
4197.61 102
4197.76 104
4197.91 107
4198.06 111
4198.21 114
4198.35 116
4198.50 116
4198.65 115
4198.80 111
4198.95 106
4199.10 101
4199.25 96
4199.40 94
4199.54 93
4199.69 94
4199.84 96
4199.99 98
4200.14 100
4200.29 100
4200.44 99
4200.58 97
4200.73 94
4200.88 92
4201.03 91
4201.18 91
4201.33 90
4201.48 89
4201.62 86
4201.77 82
4201.92 75
4202.07 68
4202.22 61
4202.37 56
4202.52 53
4202.66 54
4202.81 57
4202.96 62
4203.11 68
4203.26 74
4203.41 78
4203.56 80
4203.71 81
4203.85 81
4204.00 81
4204.15 81
4204.30 81
4204.45 81
4204.60 81
4204.75 80
4204.89 80
4205.04 80
4205.19 82
4205.34 86
4205.49 91
4205.64 99
4205.79 107
4205.94 116
4206.08 124
4206.23 131
4206.38 136
4206.53 140
4206.68 143
4206.83 146
4206.98 149
4207.13 154
4207.27 159
4207.42 166
4207.57 174
4207.72 182
4207.87 188
4208.02 192
4208.17 194
4208.32 192
4208.46 187
4208.61 180
4208.76 173
4208.91 167
4209.06 164
4209.21 164
4209.36 167
4209.51 174
4209.65 182
4209.80 190
4209.95 197
4210.10 203
4210.25 205
4210.40 206
4210.55 205
4210.70 204
4210.84 203
4210.99 202
4211.14 200
4211.29 198
4211.44 195
4211.59 192
4211.74 188
4211.89 185
4212.04 183
4212.18 184
4212.33 187
4212.48 191
4212.63 196
4212.78 201
4212.93 206
4213.08 209
4213.23 211
4213.37 212
4213.52 212
4213.67 209
4213.82 204
4213.97 197
4214.12 187
4214.27 177
4214.42 167
4214.57 159
4214.71 155
4214.86 155
4215.01 158
4215.16 164
4215.31 171
4215.46 176
4215.61 179
4215.76 179
4215.91 176
4216.05 171
4216.20 165
4216.35 158
4216.50 153
4216.65 149
4216.80 147
4216.95 146
4217.10 147
4217.25 147
4217.39 146
4217.54 143
4217.69 138
4217.84 131
4217.99 123
4218.14 116
4218.29 111
4218.44 110
4218.59 113
4218.73 118
4218.88 124
4219.03 128
4219.18 130
4219.33 128
4219.48 123
4219.63 117
4219.78 110
4219.93 105
4220.08 104
4220.22 105
4220.37 108
4220.52 111
4220.67 114
4220.82 115
4220.97 114
4221.12 111
4221.27 107
4221.42 104
4221.57 102
4221.71 102
4221.86 104
4222.01 108
4222.16 113
4222.31 119
4222.46 124
4222.61 128
4222.76 132
4222.91 135
4223.06 138
4223.20 140
4223.35 140
4223.50 138
4223.65 132
4223.80 123
4223.95 111
4224.10 97
4224.25 82
4224.40 69
4224.55 58
4224.69 51
4224.84 47
4224.99 47
4225.14 48
4225.29 51
4225.44 54
4225.59 57
4225.74 59
4225.89 59
4226.04 57
4226.19 55
4226.33 50
4226.48 44
4226.63 38
4226.78 30
4226.93 24
4227.08 18
4227.23 15
4227.38 14
4227.53 16
4227.68 21
4227.83 27
4227.97 34
4228.12 40
4228.27 44
4228.42 46
4228.57 46
4228.72 44
4228.87 42
4229.02 40
4229.17 39
4229.32 37
4229.47 34
4229.61 30
4229.76 26
4229.91 22
4230.06 20
4230.21 21
4230.36 25
4230.51 33
4230.66 43
4230.81 54
4230.96 63
4231.11 70
4231.26 76
4231.40 79
4231.55 83
4231.70 88
4231.85 93
4232.00 98
4232.15 101
4232.30 102
4232.45 101
4232.60 96
4232.75 90
4232.90 83
4233.05 78
4233.19 74
4233.34 71
4233.49 71
4233.64 72
4233.79 73
4233.94 74
4234.09 74
4234.24 73
4234.39 71
4234.54 69
4234.69 68
4234.84 67
4234.98 67
4235.13 68
4235.28 69
4235.43 70
4235.58 69
4235.73 66
4235.88 62
4236.03 57
4236.18 52
4236.33 49
4236.48 47
4236.63 47
4236.78 49
4236.93 51
4237.07 54
4237.22 57
4237.37 59
4237.52 61
4237.67 63
4237.82 63
4237.97 63
4238.12 61
4238.27 58
4238.42 54
4238.57 49
4238.72 46
4238.87 43
4239.01 42
4239.16 41
4239.31 41
4239.46 40
4239.61 38
4239.76 36
4239.91 34
4240.06 34
4240.21 37
4240.36 43
4240.51 53
4240.66 65
4240.81 77
4240.96 88
4241.11 95
4241.25 100
4241.40 101
4241.55 100
4241.70 98
4241.85 97
4242.00 97
4242.15 100
4242.30 105
4242.45 112
4242.60 120
4242.75 129
4242.90 136
4243.05 141
4243.20 143
4243.35 143
4243.50 140
4243.64 136
4243.79 132
4243.94 127
4244.09 124
4244.24 119
4244.39 114
4244.54 106
4244.69 96
4244.84 84
4244.99 70
4245.14 58
4245.29 47
4245.44 42
4245.59 41
4245.74 46
4245.89 54
4246.03 65
4246.18 77
4246.33 87
4246.48 94
4246.63 99
4246.78 103
4246.93 106
4247.08 111
4247.23 117
4247.38 126
4247.53 135
4247.68 144
4247.83 150
4247.98 153
4248.13 151
4248.28 144
4248.43 135
4248.58 124
4248.72 112
4248.87 102
4249.02 94
4249.17 88
4249.32 83
4249.47 79
4249.62 75
4249.77 69
4249.92 61
4250.07 52
4250.22 42
4250.37 32
4250.52 22
4250.67 13
4250.82 7
4250.97 3
4251.12 0
4251.27 0
4251.42 0
4251.57 0
4251.71 0
4251.86 0
4252.01 0
4252.16 0
4252.31 0
4252.46 0
4252.61 0
4252.76 1
4252.91 8
4253.06 15
4253.21 24
4253.36 33
4253.51 43
4253.66 53
4253.81 63
4253.96 74
4254.11 86
4254.26 100
4254.41 114
4254.56 127
4254.71 141
4254.86 152
4255.00 162
4255.15 168
4255.30 170
4255.45 168
4255.60 164
4255.75 157
4255.90 151
4256.05 146
4256.20 144
4256.35 145
4256.50 150
4256.65 157
4256.80 164
4256.95 170
4257.10 174
4257.25 175
4257.40 173
4257.55 169
4257.70 163
4257.85 156
4258.00 149
4258.15 141
4258.30 134
4258.45 126
4258.60 119
4258.75 113
4258.89 108
4259.04 106
4259.19 104
4259.34 104
4259.49 104
4259.64 105
4259.79 106
4259.94 106
4260.09 105
4260.24 104
4260.39 103
4260.54 101
4260.69 100
4260.84 98
4260.99 98
4261.14 97
4261.29 98
4261.44 100
4261.59 102
4261.74 106
4261.89 108
4262.04 110
4262.19 110
4262.34 108
4262.49 104
4262.64 97
4262.79 90
4262.94 81
4263.09 73
4263.24 68
4263.39 65
4263.54 66
4263.68 72
4263.83 82
4263.98 96
4264.13 114
4264.28 132
4264.43 151
4264.58 168
4264.73 183
4264.88 194
4265.03 203
4265.18 208
4265.33 211
4265.48 211
4265.63 210
4265.78 207
4265.93 204
4266.08 200
4266.23 197
4266.38 196
4266.53 196
4266.68 198
4266.83 200
4266.98 203
4267.13 203
4267.28 200
4267.43 194
4267.58 182
4267.73 168
4267.88 153
4268.03 140
4268.18 129
4268.33 123
4268.48 121
4268.63 123
4268.78 127
4268.93 131
4269.08 134
4269.23 134
4269.38 131
4269.53 126
4269.68 120
4269.83 115
4269.98 111
4270.13 109
4270.28 109
4270.43 109
4270.58 110
4270.73 110
4270.87 109
4271.02 108
4271.17 106
4271.32 105
4271.47 107
4271.62 111
4271.77 116
4271.92 121
4272.07 126
4272.22 129
4272.37 129
4272.52 128
4272.67 126
4272.82 125
4272.97 126
4273.12 130
4273.27 138
4273.42 149
4273.57 162
4273.72 175
4273.87 188
4274.02 200
4274.17 211
4274.32 219
4274.47 227
4274.62 234
4274.77 240
4274.92 245
4275.07 251
4275.22 257
4275.37 263
4275.52 269
4275.67 275
4275.82 281
4275.97 287
4276.12 294
4276.27 301
4276.42 310
4276.57 322
4276.72 336
4276.87 355
4277.02 376
4277.17 399
4277.32 423
4277.47 447
4277.62 469
4277.77 490
4277.92 510
4278.07 530
4278.22 550
4278.37 571
4278.52 592
4278.67 613
4278.82 632
4278.97 650
4279.12 666
4279.27 680
4279.42 695
4279.57 712
4279.72 733
4279.87 757
4280.02 787
4280.17 820
4280.32 858
4280.47 897
4280.62 937
4280.77 976
4280.92 1011
4281.07 1041
4281.22 1064
4281.37 1079
4281.52 1087
4281.67 1089
4281.82 1088
4281.97 1085
4282.12 1082
4282.27 1080
4282.42 1078
4282.57 1075
4282.72 1070
4282.87 1063
4283.02 1053
4283.17 1041
4283.32 1025
4283.47 1008
4283.62 989
4283.77 968
4283.92 945
4284.07 921
4284.22 895
4284.37 869
4284.52 843
4284.67 820
4284.82 800
4284.97 782
4285.12 767
4285.27 754
4285.42 740
4285.57 726
4285.72 709
4285.87 690
4286.02 668
4286.17 643
4286.32 619
4286.47 596
4286.62 577
4286.77 564
4286.92 556
4287.07 553
4287.22 553
4287.38 552
4287.53 549
4287.68 542
4287.83 531
4287.98 517
4288.13 501
4288.28 486
4288.43 472
4288.58 460
4288.73 449
4288.88 439
4289.03 431
4289.18 424
4289.33 420
4289.48 421
4289.63 426
4289.78 436
4289.93 450
4290.08 467
4290.23 485
4290.38 504
4290.53 522
4290.68 538
4290.83 554
4290.98 570
4291.13 588
4291.28 610
4291.43 638
4291.58 672
4291.73 712
4291.88 756
4292.03 801
4292.18 845
4292.33 885
4292.48 923
4292.63 958
4292.78 992
4292.93 1028
4293.08 1067
4293.23 1108
4293.38 1149
4293.53 1189
4293.68 1225
4293.83 1256
4293.98 1282
4294.13 1304
4294.28 1323
4294.43 1338
4294.59 1349
4294.74 1354
4294.89 1352
4295.04 1340
4295.19 1320
4295.34 1292
4295.49 1261
4295.64 1230
4295.79 1203
4295.94 1181
4296.09 1164
4296.24 1150
4296.39 1136
4296.54 1118
4296.69 1093
4296.84 1060
4296.99 1022
4297.14 980
4297.29 938
4297.44 898
4297.59 864
4297.74 835
4297.89 812
4298.04 794
4298.19 778
4298.34 763
4298.49 747
4298.64 729
4298.79 708
4298.94 684
4299.09 658
4299.24 629
4299.40 598
4299.55 567
4299.70 535
4299.85 503
4300.00 473
4300.15 444
4300.30 418
4300.45 394
4300.60 375
4300.75 358
4300.90 344
4301.05 331
4301.20 321
4301.35 311
4301.50 303
4301.65 296
4301.80 291
4301.95 287
4302.10 286
4302.25 286
4302.40 286
4302.55 285
4302.70 282
4302.85 277
4303.00 270
4303.15 261
4303.31 251
4303.46 240
4303.61 229
4303.76 218
4303.91 207
4304.06 196
4304.21 186
4304.36 178
4304.51 172
4304.66 167
4304.81 163
4304.96 158
4305.11 151
4305.26 141
4305.41 130
4305.56 118
4305.71 106
4305.86 97
4306.01 90
4306.16 87
4306.31 85
4306.46 85
4306.62 85
4306.77 86
4306.92 88
4307.07 90
4307.22 95
4307.37 102
4307.52 109
4307.67 116
4307.82 119
4307.97 119
4308.12 114
4308.27 104
4308.42 90
4308.57 76
4308.72 62
4308.87 53
4309.02 47
4309.17 46
4309.32 48
4309.47 53
4309.63 57
4309.78 61
4309.93 64
4310.08 66
4310.23 66
4310.38 66
4310.53 65
4310.68 64
4310.83 64
4310.98 64
4311.13 63
4311.28 63
4311.43 64
4311.58 64
4311.73 63
4311.88 62
4312.03 59
4312.19 55
4312.34 51
4312.49 47
4312.64 43
4312.79 41
4312.94 40
4313.09 40
4313.24 41
4313.39 42
4313.54 43
4313.69 42
4313.84 40
4313.99 36
4314.14 31
4314.29 25
4314.44 18
4314.59 11
4314.75 5
4314.90 1
4315.05 0
4315.20 0
4315.35 0
4315.50 4
4315.65 10
4315.80 16
4315.95 23
4316.10 30
4316.25 38
4316.40 46
4316.55 54
4316.70 62
4316.85 70
4317.00 78
4317.16 85
4317.31 91
4317.46 98
4317.61 105
4317.76 112
4317.91 119
4318.06 124
4318.21 127
4318.36 126
4318.51 122
4318.66 115
4318.81 105
4318.96 95
4319.11 86
4319.27 78
4319.42 74
4319.57 71
4319.72 70
4319.87 70
4320.02 69
4320.17 68
4320.32 65
4320.47 61
4320.62 56
4320.77 49
4320.92 41
4321.07 33
4321.22 24
4321.38 16
4321.53 10
4321.68 6
4321.83 5
4321.98 5
4322.13 7
4322.28 10
4322.43 13
4322.58 16
4322.73 19
4322.88 22
4323.03 24
4323.18 26
4323.34 28
4323.49 28
4323.64 28
4323.79 26
4323.94 22
4324.09 16
4324.24 10
4324.39 3
4324.54 0
4324.69 0
4324.84 0
4324.99 0
4325.14 0
4325.30 0
4325.45 0
4325.60 4
4325.75 8
4325.90 11
4326.05 12
4326.20 10
4326.35 7
4326.50 5
4326.65 4
4326.80 6
4326.95 10
4327.11 18
4327.26 27
4327.41 36
4327.56 44
4327.71 49
4327.86 51
4328.01 50
4328.16 47
4328.31 44
4328.46 40
4328.61 38
4328.76 36
4328.92 35
4329.07 35
4329.22 34
4329.37 34
4329.52 33
4329.67 34
4329.82 35
4329.97 36
4330.12 37
4330.27 38
4330.42 37
4330.58 36
4330.73 34
4330.88 34
4331.03 36
4331.18 40
4331.33 48
4331.48 58
4331.63 70
4331.78 80
4331.93 89
4332.08 94
4332.24 96
4332.39 95
4332.54 93
4332.69 90
4332.84 88
4332.99 87
4333.14 87
4333.29 88
4333.44 89
4333.59 89
4333.74 89
4333.90 88
4334.05 86
4334.20 85
4334.35 84
4334.50 84
4334.65 85
4334.80 86
4334.95 86
4335.10 84
4335.25 81
4335.41 77
4335.56 72
4335.71 68
4335.86 65
4336.01 64
4336.16 65
4336.31 69
4336.46 74
4336.61 80
4336.76 85
4336.92 89
4337.07 92
4337.22 93
4337.37 95
4337.52 96
4337.67 98
4337.82 101
4337.97 105
4338.12 110
4338.27 115
4338.43 120
4338.58 126
4338.73 131
4338.88 135
4339.03 137
4339.18 136
4339.33 130
4339.48 120
4339.63 106
4339.79 89
4339.94 70
4340.09 51
4340.24 34
4340.39 19
4340.54 9
4340.69 2
4340.84 0
4340.99 0
4341.14 1
4341.30 7
4341.45 15
4341.60 27
4341.75 39
4341.90 52
4342.05 64
4342.20 74
4342.35 81
4342.50 85
4342.66 85
4342.81 84
4342.96 80
4343.11 73
4343.26 64
4343.41 52
4343.56 39
4343.71 24
4343.86 10
4344.02 0
4344.17 0
4344.32 0
4344.47 0
4344.62 6
4344.77 16
4344.92 25
4345.07 32
4345.23 36
4345.38 37
4345.53 36
4345.68 34
4345.83 30
4345.98 27
4346.13 24
4346.28 20
4346.43 15
4346.59 10
4346.74 5
4346.89 0
4347.04 0
4347.19 0
4347.34 0
4347.49 0
4347.64 0
4347.80 0
4347.95 1
4348.10 3
4348.25 4
4348.40 4
4348.55 4
4348.70 3
4348.85 3
4349.00 5
4349.16 8
4349.31 13
4349.46 19
4349.61 26
4349.76 32
4349.91 38
4350.06 42
4350.21 45
4350.37 46
4350.52 46
4350.67 46
4350.82 47
4350.97 47
4351.12 46
4351.27 43
4351.42 37
4351.58 29
4351.73 21
4351.88 13
4352.03 7
4352.18 6
4352.33 10
4352.48 18
4352.63 29
4352.79 41
4352.94 53
4353.09 64
4353.24 72
4353.39 77
4353.54 79
4353.69 78
4353.85 73
4354.00 67
4354.15 58
4354.30 49
4354.45 40
4354.60 33
4354.75 29
4354.90 29
4355.06 33
4355.21 40
4355.36 48
4355.51 57
4355.66 64
4355.81 68
4355.96 67
4356.12 63
4356.27 56
4356.42 47
4356.57 38
4356.72 32
4356.87 27
4357.02 26
4357.17 26
4357.33 28
4357.48 29
4357.63 30
4357.78 30
4357.93 28
4358.08 25
4358.23 23
4358.39 22
4358.54 23
4358.69 26
4358.84 32
4358.99 39
4359.14 48
4359.29 56
4359.45 63
4359.60 69
4359.75 72
4359.90 73
4360.05 73
4360.20 72
4360.35 70
4360.51 70
4360.66 71
4360.81 74
4360.96 79
4361.11 87
4361.26 95
4361.41 104
4361.57 111
4361.72 116
4361.87 119
4362.02 119
4362.17 117
4362.32 113
4362.47 109
4362.63 104
4362.78 100
4362.93 98
4363.08 95
4363.23 93
4363.38 90
4363.53 87
4363.69 81
4363.84 75
4363.99 68
4364.14 62
4364.29 57
4364.44 53
4364.59 51
4364.75 49
4364.90 48
4365.05 45
4365.20 42
4365.35 38
4365.50 35
4365.66 33
4365.81 33
4365.96 36
4366.11 40
4366.26 46
4366.41 50
4366.56 52
4366.72 52
4366.87 48
4367.02 42
4367.17 35
4367.32 28
4367.47 22
4367.63 18
4367.78 14
4367.93 12
4368.08 10
4368.23 8
4368.38 5
4368.53 2
4368.69 0
4368.84 0
4368.99 0
4369.14 0
4369.29 0
4369.44 0
4369.60 0
4369.75 0
4369.90 3
4370.05 8
4370.20 12
4370.35 15
4370.50 16
4370.66 17
4370.81 18
4370.96 21
4371.11 25
4371.26 30
4371.41 36
4371.57 41
4371.72 45
4371.87 48
4372.02 49
4372.17 51
4372.32 54
4372.48 59
4372.63 63
4372.78 68
4372.93 71
4373.08 73
4373.23 72
4373.39 71
4373.54 71
4373.69 72
4373.84 76
4373.99 82
4374.14 90
4374.30 98
4374.45 106
4374.60 112
4374.75 116
4374.90 118
4375.05 118
4375.21 117
4375.36 115
4375.51 112
4375.66 108
4375.81 103
4375.96 96
4376.12 88
4376.27 77
4376.42 66
4376.57 54
4376.72 43
4376.87 32
4377.03 22
4377.18 14
4377.33 7
4377.48 4
4377.63 2
4377.78 3
4377.94 5
4378.09 7
4378.24 10
4378.39 13
4378.54 15
4378.69 18
4378.85 20
4379.00 24
4379.15 27
4379.30 29
4379.45 29
4379.61 27
4379.76 23
4379.91 17
4380.06 10
4380.21 4
4380.36 0
4380.52 0
4380.67 0
4380.82 0
4380.97 3
4381.12 7
4381.27 11
4381.43 15
4381.58 20
4381.73 25
4381.88 29
4382.03 31
4382.19 31
4382.34 28
4382.49 22
4382.64 13
4382.79 4
4382.94 0
4383.10 0
4383.25 0
4383.40 0
4383.55 0
4383.70 0
4383.86 0
4384.01 1
4384.16 4
4384.31 8
4384.46 11
4384.61 15
4384.77 18
4384.92 22
4385.07 24
4385.22 26
4385.37 25
4385.53 24
4385.68 21
4385.83 18
4385.98 16
4386.13 15
4386.29 16
4386.44 18
4386.59 22
4386.74 27
4386.89 34
4387.04 40
4387.20 47
4387.35 53
4387.50 58
4387.65 62
4387.80 65
4387.96 67
4388.11 69
4388.26 70
4388.41 73
4388.56 77
4388.72 83
4388.87 89
4389.02 95
4389.17 100
4389.32 103
4389.47 104
4389.63 102
4389.78 98
4389.93 93
4390.08 86
4390.23 79
4390.39 72
4390.54 67
4390.69 62
4390.84 59
4390.99 57
4391.15 55
4391.30 55
4391.45 54
4391.60 53
4391.75 51
4391.91 49
4392.06 48
4392.21 47
4392.36 49
4392.51 52
4392.67 58
4392.82 66
4392.97 74
4393.12 82
4393.27 88
4393.43 92
4393.58 93
4393.73 93
4393.88 91
4394.03 90
4394.19 88
4394.34 87
4394.49 87
4394.64 86
4394.79 85
4394.95 83
4395.10 80
4395.25 77
4395.40 75
4395.55 74
4395.71 74
4395.86 75
4396.01 76
4396.16 78
4396.31 80
4396.47 81
4396.62 80
4396.77 77
4396.92 73
4397.07 66
4397.23 58
4397.38 49
4397.53 41
4397.68 34
4397.83 31
4397.99 29
4398.14 31
4398.29 34
4398.44 38
4398.60 42
4398.75 44
4398.90 44
4399.05 44
4399.20 42
4399.36 41
4399.51 41
4399.66 43
4399.81 48
4399.96 53
4400.12 61
4400.27 69
4400.42 78
4400.57 89
4400.72 100
4400.88 114
4401.03 128
4401.18 142
4401.33 155
4401.49 167
4401.64 175
4401.79 181
4401.94 184
4402.09 188
4402.25 192
4402.40 198
4402.55 205
4402.70 213
4402.85 219
4403.01 222
4403.16 222
4403.31 217
4403.46 210
4403.62 202
4403.77 196
4403.92 194
4404.07 197
4404.22 206
4404.38 222
4404.53 243
4404.68 269
4404.83 295
4404.98 321
4405.14 344
4405.29 362
4405.44 376
4405.59 387
4405.75 394
4405.90 400
4406.05 407
4406.20 414
4406.35 422
4406.51 431
4406.66 439
4406.81 445
4406.96 449
4407.12 449
4407.27 446
4407.42 438
4407.57 426
4407.72 411
4407.88 394
4408.03 376
4408.18 357
4408.33 338
4408.49 322
4408.64 307
4408.79 294
4408.94 283
4409.10 275
4409.25 269
4409.40 265
4409.55 262
4409.70 259
4409.86 256
4410.01 252
4410.16 247
4410.31 239
4410.47 231
4410.62 222
4410.77 213
4410.92 205
4411.07 197
4411.23 190
4411.38 183
4411.53 175
4411.68 164
4411.84 152
4411.99 138
4412.14 124
4412.29 110
4412.45 98
4412.60 88
4412.75 80
4412.90 75
4413.05 71
4413.21 69
4413.36 69
4413.51 71
4413.66 74
4413.82 78
4413.97 81
4414.12 83
4414.27 84
4414.43 84
4414.58 82
4414.73 78
4414.88 73
4415.04 66
4415.19 59
4415.34 50
4415.49 40
4415.64 30
4415.80 22
4415.95 16
4416.10 12
4416.25 12
4416.41 15
4416.56 19
4416.71 26
4416.86 33
4417.02 40
4417.17 48
4417.32 55
4417.47 61
4417.63 67
4417.78 71
4417.93 74
4418.08 76
4418.24 78
4418.39 79
4418.54 80
4418.69 82
4418.85 83
4419.00 86
4419.15 88
4419.30 90
4419.46 92
4419.61 94
4419.76 96
4419.91 97
4420.06 99
4420.22 100
4420.37 102
4420.52 103
4420.67 104
4420.83 104
4420.98 103
4421.13 101
4421.28 97
4421.44 92
4421.59 87
4421.74 82
4421.89 79
4422.05 75
4422.20 73
4422.35 70
4422.50 67
4422.66 63
4422.81 59
4422.96 55
4423.11 53
4423.27 53
4423.42 56
4423.57 62
4423.72 71
4423.88 83
4424.03 96
4424.18 108
4424.33 119
4424.49 126
4424.64 130
4424.79 131
4424.94 130
4425.10 127
4425.25 123
4425.40 120
4425.55 118
4425.71 115
4425.86 112
4426.01 108
4426.17 103
4426.32 97
4426.47 90
4426.62 83
4426.78 77
4426.93 72
4427.08 68
4427.23 65
4427.39 62
4427.54 59
4427.69 57
4427.84 54
4428.00 52
4428.15 50
4428.30 49
4428.45 49
4428.61 49
4428.76 48
4428.91 47
4429.06 44
4429.22 41
4429.37 37
4429.52 34
4429.67 31
4429.83 30
4429.98 30
4430.13 30
4430.29 30
4430.44 29
4430.59 27
4430.74 24
4430.90 20
4431.05 17
4431.20 13
4431.35 10
4431.51 8
4431.66 5
4431.81 2
4431.96 0
4432.12 0
4432.27 0
4432.42 0
4432.57 0
4432.73 0
4432.88 0
4433.03 0
4433.19 2
4433.34 8
4433.49 13
4433.64 19
4433.80 25
4433.95 31
4434.10 36
4434.25 42
4434.41 46
4434.56 49
4434.71 50
4434.87 50
4435.02 48
4435.17 46
4435.32 44
4435.48 43
4435.63 43
4435.78 46
4435.93 51
4436.09 57
4436.24 66
4436.39 76
4436.55 87
4436.70 100
4436.85 113
4437.00 126
4437.16 138
4437.31 150
4437.46 160
4437.61 169
4437.77 176
4437.92 182
4438.07 186
4438.23 189
4438.38 191
4438.53 192
4438.68 191
4438.84 190
4438.99 190
4439.14 190
4439.29 192
4439.45 195
4439.60 200
4439.75 204
4439.91 208
4440.06 211
4440.21 212
4440.36 213
4440.52 214
4440.67 216
4440.82 219
4440.98 223
4441.13 227
4441.28 230
4441.43 233
4441.59 235
4441.74 235
4441.89 234
4442.05 232
4442.20 229
4442.35 225
4442.50 221
4442.66 215
4442.81 209
4442.96 202
4443.12 195
4443.27 188
4443.42 180
4443.57 171
4443.73 161
4443.88 151
4444.03 141
4444.19 133
4444.34 127
4444.49 124
4444.64 123
4444.80 124
4444.95 125
4445.10 126
4445.26 125
4445.41 122
4445.56 116
4445.71 109
4445.87 100
4446.02 91
4446.17 81
4446.33 73
4446.48 65
4446.63 58
4446.78 53
4446.94 50
4447.09 48
4447.24 49
4447.40 52
4447.55 57
4447.70 64
4447.85 70
4448.01 77
4448.16 81
4448.31 84
4448.47 86
4448.62 86
4448.77 87
4448.93 89
4449.08 92
4449.23 94
4449.38 95
4449.54 94
4449.69 91
4449.84 85
4450.00 78
4450.15 70
4450.30 63
4450.46 58
4450.61 56
4450.76 57
4450.91 60
4451.07 65
4451.22 72
4451.37 79
4451.53 85
4451.68 89
4451.83 91
4451.98 91
4452.14 88
4452.29 84
4452.44 80
4452.60 76
4452.75 72
4452.90 70
4453.06 67
4453.21 66
4453.36 65
4453.52 65
4453.67 67
4453.82 72
4453.97 78
4454.13 87
4454.28 97
4454.43 107
4454.59 116
4454.74 123
4454.89 128
4455.05 130
4455.20 131
4455.35 129
4455.50 125
4455.66 119
4455.81 111
4455.96 101
4456.12 89
4456.27 77
4456.42 66
4456.58 57
4456.73 51
4456.88 49
4457.04 52
4457.19 58
4457.34 68
4457.49 79
4457.65 91
4457.80 101
4457.95 110
4458.11 114
4458.26 116
4458.41 116
4458.57 114
4458.72 112
4458.87 110
4459.03 109
4459.18 109
4459.33 111
4459.49 113
4459.64 116
4459.79 119
4459.94 122
4460.10 125
4460.25 127
4460.40 130
4460.56 133
4460.71 137
4460.86 141
4461.02 146
4461.17 152
4461.32 156
4461.48 160
4461.63 163
4461.78 163
4461.94 163
4462.09 162
4462.24 160
4462.40 158
4462.55 158
4462.70 159
4462.85 161
4463.01 164
4463.16 168
4463.31 171
4463.47 173
4463.62 173
4463.77 170
4463.93 167
4464.08 162
4464.23 157
4464.39 152
4464.54 148
4464.69 145
4464.85 144
4465.00 144
4465.15 145
4465.31 147
4465.46 150
4465.61 154
4465.77 158
4465.92 162
4466.07 166
4466.23 170
4466.38 173
4466.53 174
4466.69 174
4466.84 172
4466.99 167
4467.15 161
4467.30 154
4467.45 147
4467.60 141
4467.76 138
4467.91 136
4468.06 137
4468.22 140
4468.37 144
4468.52 149
4468.68 153
4468.83 155
4468.98 155
4469.14 151
4469.29 145
4469.44 137
4469.60 128
4469.75 118
4469.90 109
4470.06 101
4470.21 95
4470.36 92
4470.52 90
4470.67 91
4470.82 93
4470.98 95
4471.13 95
4471.28 92
4471.44 85
4471.59 73
4471.74 58
4471.90 42
4472.05 26
4472.20 15
4472.36 8
4472.51 7
4472.66 11
4472.82 19
4472.97 28
4473.12 36
4473.28 44
4473.43 50
4473.58 54
4473.74 59
4473.89 63
4474.04 67
4474.20 70
4474.35 73
4474.50 74
4474.66 73
4474.81 71
4474.96 70
4475.12 70
4475.27 71
4475.43 75
4475.58 79
4475.73 84
4475.89 88
4476.04 91
4476.19 92
4476.35 90
4476.50 86
4476.65 78
4476.81 68
4476.96 55
4477.11 40
4477.27 25
4477.42 11
4477.57 0
4477.73 0
4477.88 0
4478.03 0
4478.19 0
4478.34 0
4478.49 0
4478.65 0
4478.80 1
4478.95 6
4479.11 13
4479.26 19
4479.41 26
4479.57 35
4479.72 44
4479.87 53
4480.03 60
4480.18 65
4480.34 65
4480.49 62
4480.64 55
4480.80 46
4480.95 37
4481.10 30
4481.26 24
4481.41 22
4481.56 21
4481.72 22
4481.87 24
4482.02 27
4482.18 31
4482.33 37
4482.48 45
4482.64 54
4482.79 64
4482.95 75
4483.10 85
4483.25 94
4483.41 101
4483.56 108
4483.71 113
4483.87 117
4484.02 120
4484.17 122
4484.33 123
4484.48 123
4484.63 123
4484.79 123
4484.94 123
4485.09 123
4485.25 124
4485.40 124
4485.56 122
4485.71 119
4485.86 114
4486.02 108
4486.17 103
4486.32 99
4486.48 99
4486.63 103
4486.78 111
4486.94 121
4487.09 131
4487.25 141
4487.40 149
4487.55 153
4487.71 155
4487.86 155
4488.01 155
4488.17 154
4488.32 154
4488.47 154
4488.63 155
4488.78 156
4488.93 156
4489.09 155
4489.24 153
4489.40 152
4489.55 151
4489.70 151
4489.86 152
4490.01 153
4490.16 155
4490.32 156
4490.47 156
4490.63 154
4490.78 151
4490.93 148
4491.09 145
4491.24 143
4491.39 143
4491.55 144
4491.70 145
4491.85 146
4492.01 145
4492.16 143
4492.32 138
4492.47 132
4492.62 124
4492.78 116
4492.93 106
4493.08 97
4493.24 88
4493.39 81
4493.55 77
4493.70 77
4493.85 81
4494.01 89
4494.16 98
4494.31 108
4494.47 116
4494.62 124
4494.78 129
4494.93 133
4495.08 137
4495.24 141
4495.39 145
4495.54 151
4495.70 156
4495.85 159
4496.00 161
4496.16 159
4496.31 155
4496.47 149
4496.62 145
4496.77 142
4496.93 142
4497.08 146
4497.24 151
4497.39 155
4497.54 157
4497.70 155
4497.85 151
4498.00 145
4498.16 139
4498.31 136
4498.47 138
4498.62 145
4498.77 154
4498.93 165
4499.08 175
4499.23 181
4499.39 184
4499.54 182
4499.70 177
4499.85 171
4500.00 165
4500.16 161
4500.31 160
4500.47 161
4500.62 163
4500.77 166
4500.93 169
4501.08 170
4501.23 168
4501.39 164
4501.54 158
4501.70 150
4501.85 141
4502.00 131
4502.16 122
4502.31 116
4502.47 112
4502.62 112
4502.77 116
4502.93 124
4503.08 134
4503.23 144
4503.39 152
4503.54 156
4503.70 155
4503.85 149
4504.00 140
4504.16 129
4504.31 117
4504.47 107
4504.62 99
4504.77 93
4504.93 88
4505.08 85
4505.24 84
4505.39 84
4505.54 85
4505.70 89
4505.85 96
4506.00 104
4506.16 113
4506.31 123
4506.47 133
4506.62 140
4506.77 146
4506.93 149
4507.08 149
4507.24 148
4507.39 145
4507.54 141
4507.70 137
4507.85 133
4508.01 130
4508.16 128
4508.31 128
4508.47 127
4508.62 127
4508.78 126
4508.93 126
4509.08 126
4509.24 129
4509.39 136
4509.55 148
4509.70 166
4509.85 187
4510.01 212
4510.16 236
4510.32 257
4510.47 274
4510.62 283
4510.78 286
4510.93 284
4511.09 277
4511.24 268
4511.39 258
4511.55 250
4511.70 243
4511.86 240
4512.01 238
4512.16 239
4512.32 241
4512.47 243
4512.63 246
4512.78 247
4512.93 246
4513.09 242
4513.24 234
4513.40 222
4513.55 208
4513.70 193
4513.86 178
4514.01 164
4514.17 154
4514.32 149
4514.47 148
4514.63 151
4514.78 157
4514.94 165
4515.09 173
4515.25 180
4515.40 186
4515.55 189
4515.71 190
4515.86 191
4516.02 190
4516.17 188
4516.32 185
4516.48 181
4516.63 176
4516.79 171
4516.94 166
4517.09 163
4517.25 163
4517.40 166
4517.56 173
4517.71 182
4517.87 191
4518.02 200
4518.17 205
4518.33 205
4518.48 200
4518.64 190
4518.79 176
4518.94 161
4519.10 147
4519.25 135
4519.41 128
4519.56 126
4519.71 128
4519.87 134
4520.02 143
4520.18 153
4520.33 162
4520.49 171
4520.64 178
4520.79 184
4520.95 188
4521.10 191
4521.26 191
4521.41 189
4521.56 184
4521.72 176
4521.87 166
4522.03 155
4522.18 142
4522.34 130
4522.49 118
4522.64 106
4522.80 96
4522.95 86
4523.11 79
4523.26 72
4523.42 66
4523.57 62
4523.72 58
4523.88 56
4524.03 55
4524.19 56
4524.34 59
4524.50 65
4524.65 75
4524.80 86
4524.96 98
4525.11 111
4525.27 123
4525.42 131
4525.57 137
4525.73 139
4525.88 138
4526.04 134
4526.19 129
4526.35 123
4526.50 117
4526.65 113
4526.81 111
4526.96 111
4527.12 113
4527.27 116
4527.43 119
4527.58 121
4527.73 122
4527.89 121
4528.04 118
4528.20 114
4528.35 112
4528.51 112
4528.66 116
4528.81 123
4528.97 131
4529.12 140
4529.28 146
4529.43 148
4529.59 145
4529.74 137
4529.90 125
4530.05 111
4530.20 97
4530.36 86
4530.51 77
4530.67 72
4530.82 71
4530.98 74
4531.13 81
4531.28 91
4531.44 102
4531.59 114
4531.75 124
4531.90 131
4532.06 136
4532.21 138
4532.36 139
4532.52 138
4532.67 138
4532.83 137
4532.98 138
4533.14 139
4533.29 141
4533.45 142
4533.60 143
4533.75 142
4533.91 139
4534.06 135
4534.22 128
4534.37 120
4534.53 113
4534.68 106
4534.84 102
4534.99 100
4535.14 101
4535.30 105
4535.45 111
4535.61 119
4535.76 129
4535.92 139
4536.07 149
4536.23 156
4536.38 161
4536.53 162
4536.69 160
4536.84 155
4537.00 148
4537.15 140
4537.31 133
4537.46 128
4537.62 124
4537.77 123
4537.92 123
4538.08 123
4538.23 124
4538.39 123
4538.54 122
4538.70 119
4538.85 114
4539.01 109
4539.16 104
4539.31 101
4539.47 99
4539.62 101
4539.78 106
4539.93 112
4540.09 119
4540.24 125
4540.40 130
4540.55 135
4540.71 139
4540.86 143
4541.01 148
4541.17 154
4541.32 160
4541.48 165
4541.63 168
4541.79 168
4541.94 166
4542.10 163
4542.25 159
4542.41 155
4542.56 152
4542.71 151
4542.87 150
4543.02 149
4543.18 146
4543.33 141
4543.49 135
4543.64 129
4543.80 123
4543.95 120
4544.11 120
4544.26 122
4544.41 127
4544.57 132
4544.72 137
4544.88 141
4545.03 144
4545.19 147
4545.34 149
4545.50 151
4545.65 153
4545.81 153
4545.96 151
4546.12 146
4546.27 138
4546.42 128
4546.58 117
4546.73 105
4546.89 94
4547.04 84
4547.20 75
4547.35 67
4547.51 60
4547.66 53
4547.82 45
4547.97 38
4548.13 31
4548.28 24
4548.43 19
4548.59 16
4548.74 15
4548.90 17
4549.05 21
4549.21 26
4549.36 34
4549.52 42
4549.67 50
4549.83 58
4549.98 66
4550.14 73
4550.29 78
4550.45 81
4550.60 80
4550.75 76
4550.91 68
4551.06 58
4551.22 47
4551.37 37
4551.53 29
4551.68 26
4551.84 26
4551.99 31
4552.15 38
4552.30 46
4552.46 52
4552.61 56
4552.77 56
4552.92 52
4553.08 45
4553.23 36
4553.38 26
4553.54 16
4553.69 7
4553.85 0
4554.00 0
4554.16 0
4554.31 0
4554.47 0
4554.62 0
4554.78 0
4554.93 0
4555.09 1
4555.24 13
4555.40 26
4555.55 36
4555.71 43
4555.86 46
4556.02 45
4556.17 43
4556.33 39
4556.48 36
4556.63 33
4556.79 33
4556.94 36
4557.10 41
4557.25 49
4557.41 59
4557.56 69
4557.72 80
4557.87 88
4558.03 94
4558.18 97
4558.34 97
4558.49 94
4558.65 89
4558.80 83
4558.96 77
4559.11 72
4559.27 69
4559.42 66
4559.58 65
4559.73 64
4559.89 62
4560.04 60
4560.20 56
4560.35 52
4560.51 48
4560.66 45
4560.82 44
4560.97 44
4561.12 45
4561.28 47
4561.43 49
4561.59 49
4561.74 48
4561.90 46
4562.05 43
4562.21 41
4562.36 38
4562.52 37
4562.67 36
4562.83 36
4562.98 36
4563.14 36
4563.29 36
4563.45 36
4563.60 36
4563.76 36
4563.91 35
4564.07 32
4564.22 27
4564.38 21
4564.53 13
4564.69 5
4564.84 0
4565.00 0
4565.15 0
4565.31 0
4565.46 0
4565.62 0
4565.77 0
4565.93 0
4566.08 3
4566.24 7
4566.39 10
4566.55 11
4566.70 12
4566.86 13
4567.01 14
4567.17 16
4567.32 18
4567.48 21
4567.63 24
4567.79 27
4567.94 30
4568.10 33
4568.25 37
4568.41 41
4568.56 46
4568.72 52
4568.87 56
4569.03 60
4569.18 61
4569.34 60
4569.49 57
4569.65 51
4569.80 44
4569.96 36
4570.11 28
4570.27 21
4570.42 16
4570.58 12
4570.73 11
4570.89 12
4571.04 16
4571.20 21
4571.35 28
4571.51 36
4571.66 45
4571.82 55
4571.97 65
4572.13 76
4572.28 88
4572.44 100
4572.59 113
4572.75 127
4572.90 142
4573.06 158
4573.21 173
4573.37 188
4573.52 201
4573.68 212
4573.83 219
4573.99 223
4574.14 225
4574.30 226
4574.45 227
4574.61 229
4574.76 231
4574.92 234
4575.07 236
4575.23 236
4575.38 234
4575.54 229
4575.69 223
4575.85 217
4576.00 210
4576.16 204
4576.31 197
4576.47 190
4576.62 182
4576.78 173
4576.93 163
4577.09 152
4577.25 139
4577.40 126
4577.56 113
4577.71 100
4577.87 88
4578.02 78
4578.18 71
4578.33 66
4578.49 63
4578.64 61
4578.80 59
4578.95 56
4579.11 51
4579.26 45
4579.42 39
4579.57 33
4579.73 30
4579.88 29
4580.04 31
4580.19 35
4580.35 41
4580.50 46
4580.66 50
4580.81 53
4580.97 56
4581.12 59
4581.28 62
4581.44 66
4581.59 70
4581.75 73
4581.90 74
4582.06 73
4582.21 69
4582.37 63
4582.52 56
4582.68 50
4582.83 45
4582.99 43
4583.14 43
4583.30 46
4583.45 49
4583.61 53
4583.76 57
4583.92 61
4584.07 65
4584.23 67
4584.38 69
4584.54 69
4584.70 69
4584.85 67
4585.01 65
4585.16 64
4585.32 66
4585.47 70
4585.63 79
4585.78 91
4585.94 105
4586.09 118
4586.25 129
4586.40 135
4586.56 135
4586.71 131
4586.87 124
4587.02 115
4587.18 107
4587.33 102
4587.49 102
4587.65 107
4587.80 116
4587.96 128
4588.11 142
4588.27 154
4588.42 164
4588.58 170
4588.73 174
4588.89 174
4589.04 174
4589.20 173
4589.35 173
4589.51 174
4589.66 176
4589.82 178
4589.98 181
4590.13 183
4590.29 185
4590.44 187
4590.60 189
4590.75 191
4590.91 193
4591.06 196
4591.22 199
4591.37 202
4591.53 205
4591.68 209
4591.84 212
4592.00 215
4592.15 216
4592.31 214
4592.46 210
4592.62 204
4592.77 197
4592.93 190
4593.08 183
4593.24 178
4593.39 174
4593.55 171
4593.70 168
4593.86 164
4594.02 159
4594.17 152
4594.33 144
4594.48 137
4594.64 131
4594.79 127
4594.95 126
4595.10 129
4595.26 133
4595.41 138
4595.57 143
4595.73 146
4595.88 147
4596.04 144
4596.19 139
4596.35 131
4596.50 121
4596.66 112
4596.81 102
4596.97 95
4597.12 88
4597.28 83
4597.44 78
4597.59 72
4597.75 66
4597.90 58
4598.06 49
4598.21 40
4598.37 32
4598.52 27
4598.68 25
4598.84 26
4598.99 29
4599.15 34
4599.30 39
4599.46 43
4599.61 46
4599.77 50
4599.92 55
4600.08 62
4600.23 72
4600.39 84
4600.55 97
4600.70 109
4600.86 118
4601.01 124
4601.17 127
4601.32 128
4601.48 129
4601.63 133
4601.79 139
4601.95 148
4602.10 159
4602.26 172
4602.41 184
4602.57 194
4602.72 202
4602.88 207
4603.03 210
4603.19 212
4603.35 214
4603.50 215
4603.66 216
4603.81 217
4603.97 218
4604.12 217
4604.28 216
4604.44 214
4604.59 212
4604.75 211
4604.90 210
4605.06 209
4605.21 207
4605.37 204
4605.52 200
4605.68 194
4605.84 188
4605.99 181
4606.15 175
4606.30 170
4606.46 166
4606.61 162
4606.77 159
4606.93 155
4607.08 151
4607.24 147
4607.39 145
4607.55 144
4607.70 146
4607.86 150
4608.01 155
4608.17 162
4608.33 169
4608.48 175
4608.64 179
4608.79 179
4608.95 175
4609.10 167
4609.26 155
4609.42 142
4609.57 127
4609.73 114
4609.88 103
4610.04 94
4610.19 88
4610.35 84
4610.51 81
4610.66 79
4610.82 76
4610.97 74
4611.13 71
4611.28 69
4611.44 66
4611.60 64
4611.75 62
4611.91 59
4612.06 57
4612.22 55
4612.37 55
4612.53 56
4612.69 59
4612.84 66
4613.00 76
4613.15 91
4613.31 108
4613.46 129
4613.62 150
4613.78 172
4613.93 192
4614.09 208
4614.24 220
4614.40 226
4614.55 227
4614.71 224
4614.87 217
4615.02 209
4615.18 201
4615.33 194
4615.49 190
4615.65 187
4615.80 186
4615.96 187
4616.11 190
4616.27 196
4616.42 205
4616.58 218
4616.74 236
4616.89 257
4617.05 280
4617.20 302
4617.36 320
4617.51 332
4617.67 337
4617.83 335
4617.98 327
4618.14 316
4618.29 305
4618.45 295
4618.61 290
4618.76 289
4618.92 290
4619.07 293
4619.23 296
4619.39 299
4619.54 302
4619.70 303
4619.85 306
4620.01 309
4620.16 313
4620.32 319
4620.48 325
4620.63 330
4620.79 335
4620.94 338
4621.10 339
4621.26 339
4621.41 336
4621.57 332
4621.72 326
4621.88 321
4622.03 316
4622.19 313
4622.35 314
4622.50 319
4622.66 329
4622.81 341
4622.97 356
4623.13 369
4623.28 379
4623.44 384
4623.59 384
4623.75 378
4623.91 368
4624.06 355
4624.22 343
4624.37 332
4624.53 324
4624.69 320
4624.84 320
4625.00 322
4625.15 325
4625.31 329
4625.47 331
4625.62 332
4625.78 331
4625.93 330
4626.09 329
4626.25 329
4626.40 333
4626.56 339
4626.71 349
4626.87 362
4627.02 375
4627.18 390
4627.34 403
4627.49 416
4627.65 427
4627.80 439
4627.96 451
4628.12 463
4628.27 475
4628.43 486
4628.58 497
4628.74 507
4628.90 518
4629.05 531
4629.21 548
4629.37 571
4629.52 600
4629.68 634
4629.83 673
4629.99 714
4630.15 756
4630.30 801
4630.46 850
4630.61 904
4630.77 967
4630.93 1039
4631.08 1124
4631.24 1219
4631.39 1323
4631.55 1435
4631.71 1551
4631.86 1672
4632.02 1795
4632.17 1922
4632.33 2051
4632.49 2183
4632.64 2315
4632.80 2446
4632.95 2572
4633.11 2692
4633.27 2804
4633.42 2909
4633.58 3009
4633.73 3106
4633.89 3201
4634.05 3293
4634.20 3382
4634.36 3462
4634.52 3531
4634.67 3586
4634.83 3626
4634.98 3652
4635.14 3667
4635.30 3671
4635.45 3667
4635.61 3653
4635.76 3629
4635.92 3591
4636.08 3539
4636.23 3472
4636.39 3393
4636.54 3304
4636.70 3211
4636.86 3117
4637.01 3023
4637.17 2931
4637.33 2841
4637.48 2753
4637.64 2666
4637.79 2580
4637.95 2497
4638.11 2416
4638.26 2336
4638.42 2257
4638.57 2177
4638.73 2096
4638.89 2013
4639.04 1930
4639.20 1848
4639.36 1771
4639.51 1700
4639.67 1635
4639.82 1578
4639.98 1525
4640.14 1475
4640.29 1427
4640.45 1379
4640.61 1332
4640.76 1286
4640.92 1244
4641.07 1204
4641.23 1169
4641.39 1137
4641.54 1108
4641.70 1079
4641.86 1049
4642.01 1018
4642.17 985
4642.32 949
4642.48 913
4642.64 876
4642.79 840
4642.95 806
4643.11 774
4643.26 746
4643.42 721
4643.57 697
4643.73 676
4643.89 655
4644.04 636
4644.20 617
4644.36 599
4644.51 583
4644.67 570
4644.82 559
4644.98 552
4645.14 546
4645.29 542
4645.45 537
4645.61 530
4645.76 522
4645.92 511
4646.07 498
4646.23 484
4646.39 471
4646.54 458
4646.70 447
4646.86 437
4647.01 426
4647.17 416
4647.32 403
4647.48 389
4647.64 373
4647.79 356
4647.95 339
4648.11 323
4648.26 308
4648.42 297
4648.58 290
4648.73 286
4648.89 284
4649.04 283
4649.20 282
4649.36 279
4649.51 273
4649.67 265
4649.83 256
4649.98 247
4650.14 238
4650.30 229
4650.45 221
4650.61 212
4650.76 203
4650.92 191
4651.08 178
4651.23 163
4651.39 149
4651.55 136
4651.70 125
4651.86 116
4652.02 110
4652.17 106
4652.33 102
4652.49 100
4652.64 99
4652.80 98
4652.95 99
4653.11 101
4653.27 103
4653.42 107
4653.58 109
4653.74 111
4653.89 111
4654.05 109
4654.21 106
4654.36 102
4654.52 96
4654.68 90
4654.83 83
4654.99 76
4655.14 68
4655.30 61
4655.46 54
4655.61 47
4655.77 41
4655.93 35
4656.08 29
4656.24 22
4656.40 16
4656.55 11
4656.71 8
4656.87 8
4657.02 11
4657.18 18
4657.34 28
4657.49 40
4657.65 53
4657.80 65
4657.96 77
4658.12 87
4658.27 93
4658.43 97
4658.59 97
4658.74 94
4658.90 89
4659.06 84
4659.21 81
4659.37 80
4659.53 83
4659.68 91
4659.84 101
4660.00 112
4660.15 122
4660.31 129
4660.47 131
4660.62 129
4660.78 124
4660.94 118
4661.09 112
4661.25 108
4661.40 107
4661.56 110
4661.72 116
4661.87 125
4662.03 135
4662.19 147
4662.34 159
4662.50 171
4662.66 180
4662.81 186
4662.97 188
4663.13 186
4663.28 181
4663.44 173
4663.60 164
4663.75 154
4663.91 146
4664.07 139
4664.22 133
4664.38 128
4664.54 124
4664.69 119
4664.85 112
4665.01 105
4665.16 96
4665.32 86
4665.48 76
4665.63 67
4665.79 60
4665.95 55
4666.10 53
4666.26 54
4666.42 58
4666.57 64
4666.73 72
4666.89 81
4667.04 90
4667.20 99
4667.36 107
4667.51 114
4667.67 120
4667.83 126
4667.98 132
4668.14 139
4668.30 146
4668.45 154
4668.61 161
4668.77 167
4668.92 169
4669.08 168
4669.24 165
4669.39 159
4669.55 153
4669.71 148
4669.86 145
4670.02 144
4670.18 146
4670.33 150
4670.49 155
4670.65 159
4670.80 164
4670.96 167
4671.12 170
4671.27 172
4671.43 174
4671.59 176
4671.74 177
4671.90 177
4672.06 175
4672.21 171
4672.37 163
4672.53 154
4672.68 142
4672.84 129
4673.00 117
4673.15 107
4673.31 99
4673.47 92
4673.62 88
4673.78 85
4673.94 84
4674.09 84
4674.25 85
4674.41 87
4674.57 88
4674.72 89
4674.88 88
4675.04 85
4675.19 80
4675.35 73
4675.51 63
4675.66 52
4675.82 40
4675.98 28
4676.13 18
4676.29 10
4676.45 5
4676.60 3
4676.76 5
4676.92 9
4677.07 14
4677.23 20
4677.39 25
4677.54 29
4677.70 33
4677.86 36
4678.02 40
4678.17 46
4678.33 53
4678.49 59
4678.64 63
4678.80 63
4678.96 58
4679.11 48
4679.27 33
4679.43 15
4679.58 0
4679.74 0
4679.90 0
4680.05 0
4680.21 0
4680.37 0
4680.52 0
4680.68 0
4680.84 0
4681.00 9
4681.15 21
4681.31 34
4681.47 47
4681.62 62
4681.78 77
4681.94 90
4682.09 102
4682.25 111
4682.41 118
4682.56 122
4682.72 126
4682.88 129
4683.04 133
4683.19 138
4683.35 144
4683.51 151
4683.66 159
4683.82 168
4683.98 177
4684.13 184
4684.29 191
4684.45 195
4684.60 196
4684.76 194
4684.92 189
4685.08 183
4685.23 176
4685.39 170
4685.55 166
4685.70 163
4685.86 162
4686.02 162
4686.17 163
4686.33 165
4686.49 168
4686.65 171
4686.80 176
4686.96 183
4687.12 190
4687.27 197
4687.43 202
4687.59 206
4687.74 208
4687.90 207
4688.06 203
4688.22 197
4688.37 190
4688.53 182
4688.69 175
4688.84 167
4689.00 161
4689.16 157
4689.31 155
4689.47 155
4689.63 159
4689.79 165
4689.94 172
4690.10 181
4690.26 187
4690.41 190
4690.57 187
4690.73 179
4690.88 166
4691.04 150
4691.20 134
4691.36 120
4691.51 110
4691.67 104
4691.83 103
4691.98 104
4692.14 108
4692.30 111
4692.46 113
4692.61 113
4692.77 112
4692.93 108
4693.08 104
4693.24 98
4693.40 92
4693.56 86
4693.71 80
4693.87 76
4694.03 75
4694.18 76
4694.34 79
4694.50 84
4694.65 89
4694.81 95
4694.97 99
4695.13 100
4695.28 99
4695.44 96
4695.60 92
4695.75 88
4695.91 84
4696.07 81
4696.23 79
4696.38 79
4696.54 79
4696.70 78
4696.85 78
4697.01 77
4697.17 75
4697.33 73
4697.48 71
4697.64 71
4697.80 72
4697.95 76
4698.11 82
4698.27 90
4698.43 98
4698.58 105
4698.74 108
4698.90 107
4699.06 103
4699.21 95
4699.37 87
4699.53 80
4699.68 76
4699.84 75
4700.00 78
4700.16 82
4700.31 89
4700.47 96
4700.63 104
4700.78 113
4700.94 121
4701.10 130
4701.26 137
4701.41 143
4701.57 147
4701.73 147
4701.89 145
4702.04 141
4702.20 136
4702.36 131
4702.51 127
4702.67 124
4702.83 123
4702.99 123
4703.14 122
4703.30 121
4703.46 118
4703.61 114
4703.77 109
4703.93 104
4704.09 98
4704.24 92
4704.40 87
4704.56 83
4704.72 79
4704.87 76
4705.03 73
4705.19 70
4705.35 67
4705.50 63
4705.66 59
4705.82 54
4705.97 49
4706.13 44
4706.29 37
4706.45 31
4706.60 24
4706.76 17
4706.92 11
4707.08 6
4707.23 2
4707.39 0
4707.55 0
4707.70 0
4707.86 0
4708.02 0
4708.18 0
4708.33 0
4708.49 0
4708.65 0
4708.81 4
4708.96 8
4709.12 12
4709.28 16
4709.44 20
4709.59 23
4709.75 26
4709.91 29
4710.07 32
4710.22 33
4710.38 34
4710.54 33
4710.69 30
4710.85 25
4711.01 18
4711.17 10
4711.32 2
4711.48 0
4711.64 0
4711.80 0
4711.95 0
4712.11 0
4712.27 0
4712.43 0
4712.58 0
4712.74 4
4712.90 11
4713.06 18
4713.21 25
4713.37 31
4713.53 36
4713.69 38
4713.84 39
4714.00 38
4714.16 36
4714.32 33
4714.47 30
4714.63 28
4714.79 26
4714.95 24
4715.10 23
4715.26 23
4715.42 25
4715.57 30
4715.73 38
4715.89 48
4716.05 59
4716.20 70
4716.36 80
4716.52 88
4716.68 93
4716.83 95
4716.99 94
4717.15 91
4717.31 87
4717.46 82
4717.62 76
4717.78 69
4717.94 62
4718.09 55
4718.25 47
4718.41 39
4718.57 32
4718.72 24
4718.88 18
4719.04 14
4719.20 12
4719.35 13
4719.51 17
4719.67 23
4719.83 31
4719.99 39
4720.14 46
4720.30 53
4720.46 58
4720.62 63
4720.77 66
4720.93 67
4721.09 67
4721.25 63
4721.40 56
4721.56 46
4721.72 34
4721.88 20
4722.03 7
4722.19 0
4722.35 0
4722.51 0
4722.66 0
4722.82 0
4722.98 0
4723.14 0
4723.29 7
4723.45 16
4723.61 25
4723.77 34
4723.92 42
4724.08 50
4724.24 57
4724.40 64
4724.55 71
4724.71 76
4724.87 79
4725.03 81
4725.19 80
4725.34 77
4725.50 71
4725.66 62
4725.82 53
4725.97 43
4726.13 36
4726.29 31
4726.45 30
4726.60 33
4726.76 40
4726.92 50
4727.08 61
4727.23 72
4727.39 82
4727.55 91
4727.71 97
4727.87 102
4728.02 104
4728.18 104
4728.34 101
4728.50 97
4728.65 92
4728.81 86
4728.97 81
4729.13 77
4729.28 76
4729.44 77
4729.60 80
4729.76 85
4729.92 90
4730.07 96
4730.23 101
4730.39 103
4730.55 104
4730.70 104
4730.86 102
4731.02 100
4731.18 99
4731.33 99
4731.49 101
4731.65 104
4731.81 109
4731.97 115
4732.12 121
4732.28 125
4732.44 128
4732.60 128
4732.75 125
4732.91 121
4733.07 114
4733.23 107
4733.39 100
4733.54 94
4733.70 88
4733.86 82
4734.02 78
4734.17 73
4734.33 69
4734.49 65
4734.65 62
4734.81 58
4734.96 54
4735.12 50
4735.28 46
4735.44 41
4735.59 36
4735.75 33
4735.91 31
4736.07 30
4736.23 30
4736.38 31
4736.54 32
4736.70 32
4736.86 30
4737.01 26
4737.17 20
4737.33 14
4737.49 8
4737.65 3
4737.80 0
4737.96 0
4738.12 0
4738.28 0
4738.44 0
4738.59 0
4738.75 0
4738.91 0
4739.07 4
4739.22 11
4739.38 17
4739.54 20
4739.70 22
4739.86 23
4740.01 24
4740.17 29
4740.33 37
4740.49 47
4740.65 59
4740.80 71
4740.96 79
4741.12 83
4741.28 83
4741.44 79
4741.59 74
4741.75 69
4741.91 67
4742.07 70
4742.22 77
4742.38 86
4742.54 97
4742.70 107
4742.86 114
4743.01 117
4743.17 116
4743.33 111
4743.49 104
4743.65 97
4743.80 90
4743.96 85
4744.12 82
4744.28 82
4744.44 83
4744.59 87
4744.75 91
4744.91 98
4745.07 106
4745.23 115
4745.38 126
4745.54 136
4745.70 146
4745.86 153
4746.02 158
4746.17 159
4746.33 155
4746.49 147
4746.65 136
4746.81 124
4746.96 111
4747.12 99
4747.28 90
4747.44 84
4747.60 82
4747.75 81
4747.91 82
4748.07 84
4748.23 85
4748.39 87
4748.54 89
4748.70 94
4748.86 100
4749.02 110
4749.18 121
4749.33 135
4749.49 150
4749.65 165
4749.81 179
4749.97 192
4750.12 204
4750.28 214
4750.44 224
4750.60 231
4750.76 236
4750.91 239
4751.07 239
4751.23 236
4751.39 231
4751.55 224
4751.70 215
4751.86 205
4752.02 195
4752.18 185
4752.34 176
4752.49 168
4752.65 162
4752.81 158
4752.97 155
4753.13 154
4753.29 152
4753.44 149
4753.60 144
4753.76 138
4753.92 132
4754.08 127
4754.23 124
4754.39 124
4754.55 129
4754.71 136
4754.87 145
4755.02 153
4755.18 158
4755.34 161
4755.50 160
4755.66 156
4755.81 152
4755.97 149
4756.13 148
4756.29 148
4756.45 148
4756.61 149
4756.76 148
4756.92 145
4757.08 141
4757.24 135
4757.40 129
4757.55 124
4757.71 121
4757.87 119
4758.03 120
4758.19 123
4758.35 126
4758.50 130
4758.66 132
4758.82 134
4758.98 133
4759.14 131
4759.29 128
4759.45 123
4759.61 118
4759.77 112
4759.93 106
4760.09 100
4760.24 93
4760.40 86
4760.56 79
4760.72 73
4760.88 68
4761.03 66
4761.19 67
4761.35 72
4761.51 80
4761.67 91
4761.83 105
4761.98 120
4762.14 135
4762.30 151
4762.46 166
4762.62 183
4762.78 200
4762.93 217
4763.09 235
4763.25 252
4763.41 268
4763.57 282
4763.73 294
4763.88 303
4764.04 312
4764.20 320
4764.36 329
4764.52 340
4764.67 351
4764.83 363
4764.99 375
4765.15 386
4765.31 397
4765.47 406
4765.62 416
4765.78 424
4765.94 433
4766.10 440
4766.26 446
4766.42 450
4766.57 453
4766.73 454
4766.89 453
4767.05 451
4767.21 447
4767.37 441
4767.52 433
4767.68 424
4767.84 414
4768.00 403
4768.16 390
4768.32 377
4768.47 362
4768.63 345
4768.79 326
4768.95 305
4769.11 283
4769.27 261
4769.42 241
4769.58 224
4769.74 212
4769.90 205
4770.06 203
4770.22 204
4770.37 207
4770.53 209
4770.69 208
4770.85 203
4771.01 195
4771.17 183
4771.33 170
4771.48 157
4771.64 145
4771.80 134
4771.96 125
4772.12 117
4772.28 109
4772.43 101
4772.59 92
4772.75 82
4772.91 72
4773.07 62
4773.23 53
4773.38 45
4773.54 38
4773.70 35
4773.86 34
4774.02 38
4774.18 46
4774.34 57
4774.49 69
4774.65 82
4774.81 93
4774.97 102
4775.13 107
4775.29 109
4775.44 109
4775.60 108
4775.76 106
4775.92 105
4776.08 105
4776.24 106
4776.40 107
4776.55 108
4776.71 108
4776.87 106
4777.03 102
4777.19 97
4777.35 92
4777.50 86
4777.66 83
4777.82 81
4777.98 82
4778.14 85
4778.30 89
4778.46 91
4778.61 92
4778.77 89
4778.93 83
4779.09 74
4779.25 64
4779.41 54
4779.57 47
4779.72 42
4779.88 41
4780.04 43
4780.20 46
4780.36 50
4780.52 54
4780.68 57
4780.83 59
4780.99 61
4781.15 63
4781.31 66
4781.47 70
4781.63 75
4781.79 81
4781.94 86
4782.10 89
4782.26 91
4782.42 90
4782.58 88
4782.74 85
4782.90 82
4783.05 80
4783.21 78
4783.37 78
4783.53 78
4783.69 77
4783.85 76
4784.01 73
4784.16 69
4784.32 65
4784.48 62
4784.64 61
4784.80 63
4784.96 70
4785.12 80
4785.27 92
4785.43 105
4785.59 118
4785.75 128
4785.91 135
4786.07 138
4786.23 138
4786.38 136
4786.54 134
4786.70 131
4786.86 130
4787.02 129
4787.18 130
4787.34 130
4787.50 130
4787.65 129
4787.81 125
4787.97 118
4788.13 109
4788.29 99
4788.45 90
4788.61 82
4788.76 77
4788.92 75
4789.08 73
4789.24 72
4789.40 69
4789.56 64
4789.72 57
4789.88 48
4790.03 39
4790.19 30
4790.35 22
4790.51 15
4790.67 9
4790.83 3
4790.99 0
4791.15 0
4791.30 0
4791.46 0
4791.62 0
4791.78 0
4791.94 0
4792.10 0
4792.26 4
4792.42 12
4792.57 20
4792.73 28
4792.89 38
4793.05 48
4793.21 59
4793.37 72
4793.53 84
4793.69 95
4793.84 103
4794.00 108
4794.16 109
4794.32 107
4794.48 104
4794.64 101
4794.80 99
4794.96 99
4795.11 102
4795.27 105
4795.43 110
4795.59 115
4795.75 120
4795.91 126
4796.07 131
4796.23 136
4796.38 141
4796.54 145
4796.70 146
4796.86 145
4797.02 142
4797.18 137
4797.34 132
4797.50 126
4797.66 123
4797.81 122
4797.97 125
4798.13 129
4798.29 135
4798.45 140
4798.61 142
4798.77 140
4798.93 133
4799.08 121
4799.24 107
4799.40 91
4799.56 76
4799.72 64
4799.88 56
4800.04 54
4800.20 55
4800.36 60
4800.51 66
4800.67 70
4800.83 72
4800.99 70
4801.15 64
4801.31 55
4801.47 45
4801.63 37
4801.79 32
4801.94 30
4802.10 31
4802.26 35
4802.42 39
4802.58 42
4802.74 43
4802.90 43
4803.06 41
4803.22 40
4803.38 37
4803.53 35
4803.69 32
4803.85 29
4804.01 25
4804.17 22
4804.33 19
4804.49 19
4804.65 22
4804.81 27
4804.96 36
4805.12 47
4805.28 59
4805.44 71
4805.60 84
4805.76 94
4805.92 103
4806.08 109
4806.24 111
4806.40 110
4806.55 105
4806.71 97
4806.87 87
4807.03 77
4807.19 69
4807.35 63
4807.51 59
4807.67 57
4807.83 57
4807.99 56
4808.14 56
4808.30 56
4808.46 57
4808.62 59
4808.78 63
4808.94 67
4809.10 72
4809.26 76
4809.42 78
4809.58 79
4809.73 78
4809.89 76
4810.05 75
4810.21 75
4810.37 76
4810.53 78
4810.69 81
4810.85 84
4811.01 87
4811.17 90
4811.32 92
4811.48 93
4811.64 94
4811.80 93
4811.96 92
4812.12 89
4812.28 86
4812.44 83
4812.60 78
4812.76 73
4812.92 66
4813.07 59
4813.23 52
4813.39 45
4813.55 40
4813.71 38
4813.87 38
4814.03 41
4814.19 45
4814.35 48
4814.51 50
4814.67 50
4814.82 47
4814.98 43
4815.14 39
4815.30 36
4815.46 35
4815.62 36
4815.78 39
4815.94 43
4816.10 46
4816.26 47
4816.42 46
4816.58 42
4816.73 37
4816.89 30
4817.05 25
4817.21 20
4817.37 18
4817.53 17
4817.69 17
4817.85 17
4818.01 16
4818.17 13
4818.33 8
4818.49 0
4818.64 0
4818.80 0
4818.96 0
4819.12 0
4819.28 0
4819.44 0
4819.60 0
4819.76 7
4819.92 19
4820.08 30
4820.24 42
4820.40 53
4820.55 63
4820.71 71
4820.87 78
4821.03 83
4821.19 86
4821.35 88
4821.51 89
4821.67 90
4821.83 92
4821.99 93
4822.15 95
4822.31 97
4822.47 98
4822.62 99
4822.78 99
4822.94 98
4823.10 96
4823.26 92
4823.42 86
4823.58 78
4823.74 67
4823.90 55
4824.06 41
4824.22 27
4824.38 15
4824.54 4
4824.70 0
4824.85 0
4825.01 0
4825.17 0
4825.33 0
4825.49 1
4825.65 4
4825.81 6
4825.97 6
4826.13 4
4826.29 2
4826.45 1
4826.61 1
4826.77 2
4826.93 4
4827.08 6
4827.24 7
4827.40 7
4827.56 5
4827.72 3
4827.88 0
4828.04 0
4828.20 0
4828.36 0
4828.52 0
4828.68 0
4828.84 0
4829.00 0
4829.16 6
4829.32 15
4829.47 25
4829.63 35
4829.79 43
4829.95 48
4830.11 49
4830.27 49
4830.43 46
4830.59 43
4830.75 41
4830.91 41
4831.07 45
4831.23 51
4831.39 59
4831.55 69
4831.71 78
4831.87 85
4832.02 88
4832.18 86
4832.34 79
4832.50 69
4832.66 57
4832.82 46
4832.98 37
4833.14 32
4833.30 31
4833.46 34
4833.62 40
4833.78 47
4833.94 54
4834.10 58
4834.26 59
4834.42 55
4834.58 47
4834.73 37
4834.89 26
4835.05 15
4835.21 5
4835.37 0
4835.53 0
4835.69 0
4835.85 0
4836.01 0
4836.17 0
4836.33 0
4836.49 0
4836.65 0
4836.81 1
4836.97 8
4837.13 17
4837.29 26
4837.45 37
4837.61 47
4837.76 59
4837.92 71
4838.08 85
4838.24 101
4838.40 117
4838.56 133
4838.72 149
4838.88 163
4839.04 175
4839.20 185
4839.36 194
4839.52 203
4839.68 213
4839.84 224
4840.00 238
4840.16 254
4840.32 273
4840.48 293
4840.64 313
4840.80 332
4840.96 349
4841.11 362
4841.27 373
4841.43 380
4841.59 386
4841.75 390
4841.91 392
4842.07 393
4842.23 393
4842.39 391
4842.55 387
4842.71 382
4842.87 377
4843.03 372
4843.19 368
4843.35 364
4843.51 362
4843.67 361
4843.83 359
4843.99 356
4844.15 353
4844.31 349
4844.47 345
4844.63 342
4844.79 339
4844.94 335
4845.10 332
4845.26 327
4845.42 321
4845.58 314
4845.74 307
4845.90 301
4846.06 296
4846.22 292
4846.38 289
4846.54 286
4846.70 281
4846.86 275
4847.02 266
4847.18 255
4847.34 243
4847.50 231
4847.66 220
4847.82 212
4847.98 206
4848.14 204
4848.30 203
4848.46 204
4848.62 205
4848.78 206
4848.94 205
4849.10 204
4849.26 202
4849.42 201
4849.57 199
4849.73 198
4849.89 196
4850.05 195
4850.21 192
4850.37 188
4850.53 183
4850.69 176
4850.85 170
4851.01 164
4851.17 160
4851.33 157
4851.49 155
4851.65 153
4851.81 149
4851.97 143
4852.13 135
4852.29 125
4852.45 115
4852.61 106
4852.77 100
4852.93 97
4853.09 97
4853.25 100
4853.41 104
4853.57 108
4853.73 111
4853.89 112
4854.05 111
4854.21 108
4854.37 102
4854.53 95
4854.69 88
4854.85 80
4855.01 75
4855.17 72
4855.33 71
4855.49 74
4855.65 79
4855.80 85
4855.96 90
4856.12 94
4856.28 94
4856.44 91
4856.60 86
4856.76 80
4856.92 75
4857.08 71
4857.24 69
4857.40 69
4857.56 70
4857.72 70
4857.88 70
4858.04 68
4858.20 66
4858.36 63
4858.52 60
4858.68 58
4858.84 57
4859.00 57
4859.16 57
4859.32 57
4859.48 54
4859.64 50
4859.80 44
4859.96 37
4860.12 29
4860.28 22
4860.44 17
4860.60 15
4860.76 16
4860.92 22
4861.08 32
4861.24 44
4861.40 59
4861.56 73
4861.72 87
4861.88 97
4862.04 105
4862.20 110
4862.36 113
4862.52 115
4862.68 118
4862.84 121
4863.00 125
4863.16 127
4863.32 129
4863.48 128
4863.64 126
4863.80 124
4863.96 122
4864.12 124
4864.28 128
4864.44 135
4864.60 142
4864.76 149
4864.92 154
4865.08 155
4865.24 154
4865.40 150
4865.56 145
4865.72 140
4865.88 136
4866.04 133
4866.20 133
4866.36 133
4866.52 134
4866.68 136
4866.84 138
4867.00 139
4867.16 138
4867.32 135
4867.48 130
4867.64 123
4867.80 116
4867.96 110
4868.12 105
4868.28 102
4868.44 101
4868.60 100
4868.76 100
4868.92 100
4869.08 99
4869.24 99
4869.40 99
4869.56 100
4869.72 103
4869.88 106
4870.04 109
4870.20 112
4870.36 114
4870.52 114
4870.68 112
4870.84 109
4871.00 105
4871.16 101
4871.32 96
4871.48 92
4871.64 88
4871.80 84
4871.96 81
[truncated: 750,684 more chars]
