# Supplementary material for: Methylobacterium Species Promoting Rice and Barley Growth and Interaction Specificity Revealed with Whole-Cell Matrix-Assisted Laser Desorption / Ionization-Time-of-Flight Mass Spectrometry (MALDI-TOF/MS) Analysis
Source: PLoS One. 2015 Jun 8;10(6):e0129509. doi: 10.1371/journal.pone.0129509 (PMC4460032; doi:10.1371/journal.pone.0129509)
Supplement: S3 Data — (ZIP) [file pone.0129509.s003.zip › Supplementary data 3 (ms from barley)/19c.txt]

779.66 0
779.72 0
779.79 0
779.85 0
779.92 0
779.98 0
780.04 0
780.11 0
780.17 0
780.24 0
780.30 0
780.36 0
780.43 0
780.49 0
780.56 0
780.62 0
780.69 0
780.75 0
780.81 0
780.88 0
780.94 0
781.01 0
781.07 0
781.13 0
781.20 0
781.26 0
781.33 0
781.39 0
781.45 0
781.52 0
781.58 0
781.65 0
781.71 0
781.77 0
781.84 0
781.90 0
781.97 0
782.03 0
782.10 0
782.16 0
782.22 0
782.29 0
782.35 0
782.42 0
782.48 0
782.54 0
782.61 0
782.67 0
782.74 0
782.80 0
782.86 0
782.93 0
782.99 0
783.06 0
783.12 0
783.19 0
783.25 0
783.31 0
783.38 0
783.44 0
783.51 0
783.57 0
783.63 0
783.70 0
783.76 0
783.83 0
783.89 0
783.96 0
784.02 0
784.08 0
784.15 0
784.21 0
784.28 0
784.34 0
784.40 0
784.47 0
784.53 0
784.60 0
784.66 0
784.73 0
784.79 0
784.85 0
784.92 0
784.98 0
785.05 0
785.11 0
785.18 0
785.24 0
785.30 0
785.37 0
785.43 0
785.50 0
785.56 0
785.63 0
785.69 0
785.75 0
785.82 0
785.88 0
785.95 0
786.01 0
786.08 0
786.14 0
786.20 0
786.27 0
786.33 0
786.40 0
786.46 0
786.53 0
786.59 0
786.65 0
786.72 0
786.78 0
786.85 0
786.91 0
786.98 0
787.04 0
787.10 0
787.17 0
787.23 0
787.30 0
787.36 0
787.43 0
787.49 0
787.55 0
787.62 0
787.68 0
787.75 0
787.81 0
787.88 0
787.94 0
788.00 0
788.07 0
788.13 0
788.20 0
788.26 0
788.33 0
788.39 0
788.46 0
788.52 0
788.58 0
788.65 0
788.71 0
788.78 0
788.84 0
788.91 0
788.97 0
789.03 0
789.10 0
789.16 0
789.23 0
789.29 0
789.36 0
789.42 0
789.49 0
789.55 0
789.61 0
789.68 0
789.74 0
789.81 0
789.87 0
789.94 0
790.00 0
790.07 0
790.13 0
790.19 0
790.26 0
790.32 0
790.39 0
790.45 0
790.52 0
790.58 0
790.65 0
790.71 0
790.77 0
790.84 0
790.90 0
790.97 0
791.03 0
791.10 0
791.16 0
791.23 0
791.29 0
791.35 0
791.42 0
791.48 0
791.55 0
791.61 0
791.68 0
791.74 0
791.81 0
791.87 0
791.94 0
792.00 0
792.06 0
792.13 0
792.19 0
792.26 0
792.32 0
792.39 0
792.45 0
792.52 0
792.58 0
792.65 0
792.71 0
792.77 0
792.84 0
792.90 0
792.97 0
793.03 0
793.10 0
793.16 0
793.23 0
793.29 0
793.36 0
793.42 0
793.48 0
793.55 0
793.61 0
793.68 0
793.74 0
793.81 0
793.87 0
793.94 0
794.00 0
794.07 0
794.13 0
794.20 0
794.26 0
794.32 0
794.39 0
794.45 0
794.52 0
794.58 0
794.65 0
794.71 0
794.78 0
794.84 0
794.91 0
794.97 0
795.04 0
795.10 0
795.16 0
795.23 0
795.29 0
795.36 0
795.42 0
795.49 0
795.55 0
795.62 0
795.68 0
795.75 0
795.81 0
795.88 0
795.94 0
796.01 0
796.07 0
796.13 0
796.20 0
796.26 0
796.33 0
796.39 0
796.46 0
796.52 0
796.59 0
796.65 0
796.72 0
796.78 0
796.85 0
796.91 0
796.98 0
797.04 0
797.11 0
797.17 0
797.23 0
797.30 0
797.36 0
797.43 0
797.49 0
797.56 0
797.62 0
797.69 0
797.75 0
797.82 0
797.88 0
797.95 0
798.01 0
798.08 0
798.14 0
798.21 0
798.27 0
798.34 0
798.40 0
798.47 0
798.53 0
798.59 0
798.66 0
798.72 0
798.79 0
798.85 0
798.92 0
798.98 0
799.05 0
799.11 0
799.18 0
799.24 0
799.31 0
799.37 0
799.44 0
799.50 0
799.57 0
799.63 0
799.70 0
799.76 0
799.83 0
799.89 0
799.96 0
800.02 0
800.09 0
800.15 0
800.22 0
800.28 0
800.34 0
800.41 0
800.47 0
800.54 0
800.60 0
800.67 0
800.73 0
800.80 0
800.86 0
800.93 0
800.99 0
801.06 0
801.12 0
801.19 0
801.25 0
801.32 0
801.38 0
801.45 0
801.51 0
801.58 0
801.64 0
801.71 0
801.77 0
801.84 0
801.90 0
801.97 0
802.03 0
802.10 0
802.16 0
802.23 0
802.29 0
802.36 0
802.42 0
802.49 0
802.55 0
802.62 0
802.68 0
802.75 0
802.81 0
802.88 0
802.94 0
803.01 0
803.07 0
803.14 0
803.20 0
803.27 0
803.33 0
803.40 0
803.46 0
803.53 0
803.59 0
803.66 0
803.72 0
803.79 0
803.85 0
803.92 0
803.98 0
804.05 0
804.11 0
804.18 0
804.24 0
804.31 0
804.37 0
804.44 0
804.50 0
804.57 0
804.63 0
804.70 0
804.76 0
804.83 0
804.89 0
804.96 0
805.02 0
805.09 0
805.15 0
805.22 0
805.28 0
805.35 0
805.41 0
805.48 0
805.54 0
805.61 0
805.67 0
805.74 0
805.80 0
805.87 0
805.93 0
806.00 0
806.06 0
806.13 0
806.19 0
806.26 0
806.32 0
806.39 0
806.45 0
806.52 0
806.58 0
806.65 0
806.71 0
806.78 0
806.84 0
806.91 0
806.97 0
807.04 0
807.10 0
807.17 0
807.23 0
807.30 0
807.36 0
807.43 0
807.50 0
807.56 0
807.63 0
807.69 0
807.76 0
807.82 0
807.89 0
807.95 0
808.02 0
808.08 0
808.15 0
808.21 0
808.28 0
808.34 0
808.41 0
808.47 0
808.54 0
808.60 0
808.67 0
808.73 0
808.80 0
808.86 0
808.93 0
808.99 0
809.06 0
809.12 0
809.19 0
809.26 0
809.32 0
809.39 0
809.45 0
809.52 0
809.58 0
809.65 0
809.71 0
809.78 0
809.84 0
809.91 0
809.97 0
810.04 0
810.10 0
810.17 0
810.23 0
810.30 0
810.36 0
810.43 0
810.49 0
810.56 0
810.63 0
810.69 0
810.76 0
810.82 0
810.89 0
810.95 0
811.02 0
811.08 0
811.15 0
811.21 0
811.28 0
811.34 0
811.41 0
811.47 0
811.54 0
811.60 0
811.67 0
811.74 0
811.80 0
811.87 0
811.93 0
812.00 0
812.06 0
812.13 0
812.19 0
812.26 0
812.32 0
812.39 0
812.45 0
812.52 0
812.58 0
812.65 0
812.72 0
812.78 0
812.85 0
812.91 0
812.98 0
813.04 0
813.11 0
813.17 0
813.24 0
813.30 0
813.37 0
813.43 0
813.50 0
813.57 0
813.63 0
813.70 0
813.76 0
813.83 0
813.89 0
813.96 0
814.02 0
814.09 0
814.15 1
814.22 1
814.28 1
814.35 1
814.42 1
814.48 0
814.55 0
814.61 0
814.68 0
814.74 0
814.81 0
814.87 0
814.94 0
815.00 0
815.07 0
815.14 0
815.20 0
815.27 0
815.33 0
815.40 0
815.46 0
815.53 0
815.59 0
815.66 0
815.72 0
815.79 0
815.86 0
815.92 0
815.99 0
816.05 0
816.12 0
816.18 0
816.25 0
816.31 0
816.38 0
816.45 0
816.51 0
816.58 0
816.64 0
816.71 0
816.77 0
816.84 0
816.90 0
816.97 0
817.03 0
817.10 0
817.17 0
817.23 0
817.30 0
817.36 0
817.43 0
817.49 0
817.56 0
817.62 0
817.69 0
817.76 0
817.82 0
817.89 0
817.95 0
818.02 0
818.08 0
818.15 0
818.21 0
818.28 0
818.35 0
818.41 0
818.48 0
818.54 0
818.61 0
818.67 0
818.74 0
818.81 0
818.87 0
818.94 0
819.00 0
819.07 0
819.13 0
819.20 0
819.26 0
819.33 0
819.40 0
819.46 0
819.53 0
819.59 0
819.66 0
819.72 0
819.79 0
819.86 0
819.92 0
819.99 0
820.05 0
820.12 0
820.18 0
820.25 0
820.31 0
820.38 0
820.45 0
820.51 0
820.58 0
820.64 0
820.71 0
820.77 0
820.84 0
820.91 0
820.97 0
821.04 0
821.10 0
821.17 0
821.23 0
821.30 0
821.37 0
821.43 0
821.50 0
821.56 0
821.63 0
821.69 0
821.76 0
821.83 0
821.89 0
821.96 0
822.02 0
822.09 0
822.15 0
822.22 0
822.29 0
822.35 0
822.42 0
822.48 0
822.55 0
822.61 0
822.68 0
822.75 0
822.81 0
822.88 0
822.94 0
823.01 0
823.07 0
823.14 0
823.21 0
823.27 0
823.34 0
823.40 0
823.47 0
823.54 0
823.60 0
823.67 0
823.73 0
823.80 0
823.86 0
823.93 0
824.00 0
824.06 0
824.13 0
824.19 0
824.26 0
824.33 0
824.39 0
824.46 0
824.52 0
824.59 0
824.65 0
824.72 0
824.79 0
824.85 0
824.92 0
824.98 0
825.05 0
825.12 0
825.18 0
825.25 0
825.31 0
825.38 0
825.44 0
825.51 0
825.58 0
825.64 0
825.71 0
825.77 0
825.84 0
825.91 0
825.97 0
826.04 0
826.10 0
826.17 0
826.24 0
826.30 0
826.37 0
826.43 0
826.50 0
826.56 0
826.63 0
826.70 0
826.76 0
826.83 0
826.89 0
826.96 0
827.03 0
827.09 0
827.16 0
827.22 0
827.29 0
827.36 0
827.42 0
827.49 0
827.55 0
827.62 0
827.69 0
827.75 0
827.82 0
827.88 0
827.95 0
828.02 0
828.08 0
828.15 0
828.21 0
828.28 0
828.35 0
828.41 0
828.48 0
828.54 0
828.61 0
828.68 0
828.74 0
828.81 0
828.87 0
828.94 0
829.01 0
829.07 0
829.14 0
829.20 0
829.27 0
829.34 0
829.40 0
829.47 0
829.53 0
829.60 0
829.67 0
829.73 0
829.80 0
829.86 0
829.93 0
830.00 0
830.06 0
830.13 0
830.19 0
830.26 0
830.33 0
830.39 0
830.46 0
830.52 0
830.59 0
830.66 0
830.72 0
830.79 0
830.85 0
830.92 0
830.99 0
831.05 0
831.12 0
831.18 0
831.25 0
831.32 0
831.38 0
831.45 0
831.52 0
831.58 0
831.65 0
831.71 0
831.78 0
831.85 0
831.91 0
831.98 0
832.04 0
832.11 0
832.18 0
832.24 0
832.31 0
832.38 0
832.44 0
832.51 0
832.57 0
832.64 0
832.71 0
832.77 0
832.84 0
832.90 0
832.97 0
833.04 0
833.10 0
833.17 0
833.24 0
833.30 0
833.37 0
833.43 0
833.50 0
833.57 0
833.63 0
833.70 0
833.76 0
833.83 0
833.90 0
833.96 0
834.03 0
834.10 0
834.16 0
834.23 0
834.29 0
834.36 0
834.43 0
834.49 0
834.56 0
834.63 0
834.69 0
834.76 0
834.82 0
834.89 0
834.96 0
835.02 0
835.09 0
835.16 0
835.22 0
835.29 0
835.35 0
835.42 0
835.49 0
835.55 0
835.62 0
835.69 0
835.75 0
835.82 0
835.88 0
835.95 0
836.02 0
836.08 0
836.15 0
836.22 0
836.28 0
836.35 0
836.41 0
836.48 0
836.55 0
836.61 0
836.68 0
836.75 0
836.81 0
836.88 0
836.95 0
837.01 0
837.08 0
837.14 0
837.21 0
837.28 0
837.34 0
837.41 0
837.48 0
837.54 0
837.61 0
837.68 0
837.74 0
837.81 0
837.87 0
837.94 0
838.01 0
838.07 0
838.14 0
838.21 0
838.27 0
838.34 0
838.41 0
838.47 0
838.54 0
838.60 0
838.67 0
838.74 0
838.80 0
838.87 0
838.94 0
839.00 0
839.07 0
839.14 0
839.20 0
839.27 0
839.33 0
839.40 0
839.47 0
839.53 0
839.60 0
839.67 0
839.73 0
839.80 0
839.87 0
839.93 0
840.00 0
840.07 0
840.13 0
840.20 0
840.26 0
840.33 0
840.40 0
840.46 0
840.53 0
840.60 0
840.66 0
840.73 0
840.80 0
840.86 0
840.93 0
841.00 0
841.06 0
841.13 0
841.20 0
841.26 0
841.33 0
841.40 0
841.46 0
841.53 0
841.59 0
841.66 0
841.73 0
841.79 0
841.86 0
841.93 0
841.99 0
842.06 0
842.13 0
842.19 0
842.26 0
842.33 0
842.39 0
842.46 0
842.53 0
842.59 0
842.66 0
842.73 0
842.79 0
842.86 0
842.93 0
842.99 0
843.06 0
843.13 0
843.19 0
843.26 0
843.32 0
843.39 0
843.46 0
843.52 0
843.59 0
843.66 0
843.72 0
843.79 0
843.86 0
843.92 0
843.99 0
844.06 0
844.12 0
844.19 0
844.26 0
844.32 0
844.39 0
844.46 0
844.52 0
844.59 0
844.66 0
844.72 0
844.79 0
844.86 0
844.92 0
844.99 0
845.06 0
845.12 0
845.19 0
845.26 0
845.32 0
845.39 0
845.46 0
845.52 0
845.59 0
845.66 0
845.72 0
845.79 0
845.86 0
845.92 0
845.99 0
846.06 0
846.12 0
846.19 0
846.26 0
846.32 0
846.39 0
846.46 0
846.52 0
846.59 0
846.66 0
846.72 0
846.79 0
846.86 0
846.92 0
846.99 0
847.06 0
847.12 0
847.19 0
847.26 0
847.32 0
847.39 0
847.46 0
847.52 0
847.59 0
847.66 0
847.72 0
847.79 0
847.86 0
847.92 0
847.99 0
848.06 0
848.13 0
848.19 0
848.26 0
848.33 0
848.39 0
848.46 0
848.53 0
848.59 0
848.66 0
848.73 0
848.79 0
848.86 0
848.93 0
848.99 0
849.06 0
849.13 0
849.19 0
849.26 0
849.33 0
849.39 0
849.46 0
849.53 0
849.59 0
849.66 0
849.73 0
849.80 0
849.86 0
849.93 0
850.00 0
850.06 0
850.13 0
850.20 0
850.26 0
850.33 0
850.40 0
850.46 0
850.53 0
850.60 0
850.66 0
850.73 0
850.80 0
850.86 0
850.93 0
851.00 0
851.07 0
851.13 0
851.20 0
851.27 0
851.33 0
851.40 0
851.47 0
851.53 0
851.60 0
851.67 0
851.73 0
851.80 0
851.87 0
851.94 0
852.00 0
852.07 0
852.14 0
852.20 0
852.27 0
852.34 0
852.40 0
852.47 0
852.54 0
852.60 0
852.67 0
852.74 0
852.81 0
852.87 0
852.94 0
853.01 0
853.07 0
853.14 0
853.21 0
853.27 0
853.34 0
853.41 0
853.47 0
853.54 0
853.61 0
853.68 0
853.74 0
853.81 0
853.88 0
853.94 0
854.01 0
854.08 0
854.14 0
854.21 0
854.28 0
854.35 0
854.41 0
854.48 0
854.55 0
854.61 0
854.68 0
854.75 0
854.82 0
854.88 0
854.95 0
855.02 0
855.08 0
855.15 0
855.22 0
855.28 0
855.35 0
855.42 0
855.49 0
855.55 0
855.62 0
855.69 0
855.75 0
855.82 0
855.89 0
855.95 0
856.02 0
856.09 0
856.16 0
856.22 0
856.29 0
856.36 0
856.42 0
856.49 0
856.56 0
856.63 0
856.69 0
856.76 0
856.83 0
856.89 0
856.96 0
857.03 0
857.10 0
857.16 0
857.23 0
857.30 0
857.36 0
857.43 0
857.50 0
857.57 0
857.63 0
857.70 0
857.77 0
857.83 0
857.90 0
857.97 0
858.04 0
858.10 0
858.17 0
858.24 0
858.30 0
858.37 0
858.44 0
858.51 0
858.57 0
858.64 0
858.71 0
858.77 0
858.84 0
858.91 0
858.98 0
859.04 0
859.11 0
859.18 0
859.24 0
859.31 0
859.38 0
859.45 0
859.51 0
859.58 0
859.65 0
859.72 0
859.78 0
859.85 0
859.92 0
859.98 0
860.05 0
860.12 0
860.19 0
860.25 0
860.32 0
860.39 0
860.45 0
860.52 0
860.59 0
860.66 0
860.72 0
860.79 0
860.86 0
860.93 0
860.99 0
861.06 0
861.13 0
861.19 0
861.26 0
861.33 0
861.40 0
861.46 0
861.53 0
861.60 0
861.67 0
861.73 0
861.80 0
861.87 0
861.93 0
862.00 0
862.07 0
862.14 0
862.20 0
862.27 0
862.34 0
862.41 0
862.47 0
862.54 0
862.61 0
862.68 0
862.74 0
862.81 0
862.88 0
862.94 0
863.01 0
863.08 0
863.15 0
863.21 0
863.28 0
863.35 0
863.42 0
863.48 0
863.55 0
863.62 0
863.69 0
863.75 0
863.82 0
863.89 0
863.96 0
864.02 0
864.09 0
864.16 0
864.22 0
864.29 0
864.36 0
864.43 0
864.49 0
864.56 0
864.63 0
864.70 0
864.76 0
864.83 0
864.90 0
864.97 0
865.03 0
865.10 0
865.17 0
865.24 0
865.30 0
865.37 0
865.44 0
865.51 0
865.57 0
865.64 0
865.71 0
865.78 0
865.84 0
865.91 0
865.98 0
866.05 0
866.11 0
866.18 0
866.25 0
866.32 0
866.38 0
866.45 0
866.52 0
866.59 0
866.65 0
866.72 0
866.79 0
866.86 0
866.92 0
866.99 0
867.06 0
867.13 0
867.19 0
867.26 0
867.33 0
867.40 0
867.46 0
867.53 0
867.60 0
867.67 0
867.73 0
867.80 0
867.87 0
867.94 0
868.00 0
868.07 0
868.14 0
868.21 0
868.27 0
868.34 0
868.41 0
868.48 0
868.54 0
868.61 0
868.68 0
868.75 0
868.81 0
868.88 0
868.95 0
869.02 0
869.08 0
869.15 0
869.22 0
869.29 0
869.35 0
869.42 0
869.49 0
869.56 0
869.63 0
869.69 0
869.76 0
869.83 0
869.90 0
869.96 0
870.03 0
870.10 0
870.17 0
870.23 0
870.30 0
870.37 0
870.44 0
870.50 0
870.57 0
870.64 0
870.71 0
870.77 0
870.84 0
870.91 0
870.98 0
871.05 0
871.11 0
871.18 0
871.25 0
871.32 0
871.38 0
871.45 0
871.52 0
871.59 0
871.65 0
871.72 0
871.79 0
871.86 0
871.93 0
871.99 0
872.06 0
872.13 0
872.20 0
872.26 0
872.33 0
872.40 0
872.47 0
872.53 0
872.60 0
872.67 0
872.74 0
872.81 0
872.87 0
872.94 0
873.01 0
873.08 0
873.14 0
873.21 0
873.28 0
873.35 0
873.42 0
873.48 0
873.55 0
873.62 0
873.69 0
873.75 0
873.82 0
873.89 0
873.96 0
874.03 0
874.09 0
874.16 0
874.23 0
874.30 0
874.36 0
874.43 0
874.50 0
874.57 0
874.64 0
874.70 0
874.77 0
874.84 0
874.91 0
874.97 0
875.04 0
875.11 0
875.18 0
875.25 0
875.31 0
875.38 0
875.45 0
875.52 0
875.58 0
875.65 0
875.72 0
875.79 0
875.86 0
875.92 0
875.99 0
876.06 0
876.13 0
876.20 0
876.26 0
876.33 0
876.40 0
876.47 0
876.53 0
876.60 0
876.67 0
876.74 0
876.81 0
876.87 0
876.94 0
877.01 0
877.08 0
877.15 0
877.21 0
877.28 0
877.35 0
877.42 0
877.49 0
877.55 0
877.62 0
877.69 0
877.76 0
877.83 0
877.89 0
877.96 0
878.03 0
878.10 0
878.16 0
878.23 0
878.30 0
878.37 0
878.44 0
878.50 0
878.57 0
878.64 0
878.71 0
878.78 0
878.84 0
878.91 0
878.98 0
879.05 0
879.12 0
879.18 0
879.25 0
879.32 0
879.39 0
879.46 0
879.52 0
879.59 0
879.66 0
879.73 0
879.80 0
879.86 0
879.93 0
880.00 0
880.07 0
880.14 0
880.20 0
880.27 0
880.34 0
880.41 0
880.48 0
880.54 0
880.61 0
880.68 0
880.75 0
880.82 0
880.88 0
880.95 0
881.02 0
881.09 0
881.16 0
881.22 0
881.29 0
881.36 0
881.43 0
881.50 0
881.57 0
881.63 0
881.70 0
881.77 0
881.84 0
881.91 0
881.97 0
882.04 0
882.11 0
882.18 0
882.25 0
882.31 0
882.38 0
882.45 0
882.52 0
882.59 0
882.65 0
882.72 0
882.79 0
882.86 0
882.93 0
883.00 0
883.06 0
883.13 0
883.20 0
883.27 0
883.34 0
883.40 0
883.47 0
883.54 0
883.61 0
883.68 0
883.74 0
883.81 0
883.88 0
883.95 0
884.02 0
884.09 0
884.15 0
884.22 0
884.29 0
884.36 0
884.43 0
884.49 0
884.56 0
884.63 0
884.70 0
884.77 0
884.84 0
884.90 0
884.97 0
885.04 0
885.11 0
885.18 0
885.24 0
885.31 0
885.38 0
885.45 0
885.52 0
885.59 0
885.65 0
885.72 0
885.79 0
885.86 0
885.93 0
886.00 0
886.06 0
886.13 0
886.20 0
886.27 0
886.34 0
886.40 0
886.47 0
886.54 0
886.61 0
886.68 0
886.75 0
886.81 0
886.88 0
886.95 0
887.02 0
887.09 0
887.16 0
887.22 0
887.29 0
887.36 0
887.43 0
887.50 0
887.57 0
887.63 0
887.70 0
887.77 0
887.84 0
887.91 0
887.98 0
888.04 0
888.11 0
888.18 0
888.25 0
888.32 0
888.39 0
888.45 0
888.52 0
888.59 0
888.66 0
888.73 0
888.80 0
888.86 0
888.93 0
889.00 0
889.07 0
889.14 0
889.21 0
889.27 0
889.34 0
889.41 0
889.48 0
889.55 0
889.62 0
889.68 0
889.75 0
889.82 0
889.89 0
889.96 0
890.03 0
890.09 0
890.16 0
890.23 0
890.30 0
890.37 0
890.44 0
890.50 0
890.57 0
890.64 0
890.71 0
890.78 0
890.85 0
890.92 0
890.98 0
891.05 0
891.12 0
891.19 0
891.26 0
891.33 0
891.39 0
891.46 0
891.53 0
891.60 0
891.67 0
891.74 0
891.81 0
891.87 0
891.94 0
892.01 0
892.08 0
892.15 0
892.22 0
892.28 0
892.35 0
892.42 0
892.49 0
892.56 0
892.63 0
892.70 0
892.76 0
892.83 0
892.90 0
892.97 0
893.04 0
893.11 0
893.18 0
893.24 0
893.31 0
893.38 0
893.45 0
893.52 0
893.59 0
893.65 0
893.72 0
893.79 0
893.86 0
893.93 0
894.00 0
894.07 0
894.13 0
894.20 0
894.27 0
894.34 0
894.41 0
894.48 0
894.55 0
894.61 0
894.68 0
894.75 0
894.82 0
894.89 0
894.96 0
895.03 0
895.09 0
895.16 0
895.23 0
895.30 0
895.37 0
895.44 0
895.51 0
895.57 0
895.64 0
895.71 0
895.78 0
895.85 0
895.92 0
895.99 0
896.06 0
896.12 0
896.19 0
896.26 0
896.33 0
896.40 0
896.47 0
896.54 0
896.60 0
896.67 0
896.74 0
896.81 0
896.88 0
896.95 0
897.02 0
897.08 0
897.15 0
897.22 0
897.29 0
897.36 0
897.43 0
897.50 0
897.57 0
897.63 0
897.70 0
897.77 0
897.84 0
897.91 0
897.98 0
898.05 0
898.12 0
898.18 0
898.25 0
898.32 0
898.39 0
898.46 0
898.53 0
898.60 0
898.66 0
898.73 0
898.80 0
898.87 0
898.94 0
899.01 0
899.08 0
899.15 0
899.21 0
899.28 0
899.35 0
899.42 0
899.49 0
899.56 0
899.63 0
899.70 0
899.76 0
899.83 0
899.90 0
899.97 0
900.04 0
900.11 0
900.18 0
900.25 0
900.32 0
900.38 0
900.45 0
900.52 0
900.59 0
900.66 0
900.73 0
900.80 0
900.87 0
900.93 0
901.00 0
901.07 0
901.14 0
901.21 0
901.28 0
901.35 0
901.42 0
901.48 0
901.55 0
901.62 0
901.69 0
901.76 0
901.83 0
901.90 0
901.97 0
902.04 0
902.10 0
902.17 0
902.24 0
902.31 0
902.38 0
902.45 0
902.52 0
902.59 0
902.66 0
902.72 0
902.79 0
902.86 0
902.93 0
903.00 0
903.07 0
903.14 0
903.21 0
903.28 0
903.34 0
903.41 0
903.48 0
903.55 0
903.62 0
903.69 0
903.76 0
903.83 0
903.90 0
903.96 0
904.03 0
904.10 0
904.17 0
904.24 0
904.31 0
904.38 0
904.45 0
904.52 0
904.59 0
904.65 0
904.72 0
904.79 0
904.86 0
904.93 0
905.00 0
905.07 0
905.14 0
905.21 0
905.27 0
905.34 0
905.41 0
905.48 0
905.55 0
905.62 0
905.69 0
905.76 0
905.83 0
905.90 0
905.96 0
906.03 0
906.10 0
906.17 0
906.24 0
906.31 0
906.38 0
906.45 0
906.52 0
906.59 0
906.66 0
906.72 0
906.79 0
906.86 0
906.93 0
907.00 0
907.07 0
907.14 0
907.21 0
907.28 0
907.35 0
907.41 0
907.48 0
907.55 0
907.62 0
907.69 0
907.76 0
907.83 0
907.90 0
907.97 0
908.04 0
908.11 0
908.17 0
908.24 0
908.31 0
908.38 0
908.45 0
908.52 0
908.59 0
908.66 0
908.73 0
908.80 0
908.87 0
908.93 0
909.00 0
909.07 0
909.14 0
909.21 0
909.28 0
909.35 0
909.42 0
909.49 0
909.56 0
909.63 0
909.70 0
909.76 0
909.83 0
909.90 0
909.97 0
910.04 0
910.11 0
910.18 0
910.25 0
910.32 0
910.39 0
910.46 0
910.52 0
910.59 0
910.66 0
910.73 0
910.80 0
910.87 0
910.94 0
911.01 0
911.08 0
911.15 0
911.22 0
911.29 0
911.36 0
911.42 0
911.49 0
911.56 0
911.63 0
911.70 0
911.77 0
911.84 0
911.91 0
911.98 0
912.05 0
912.12 0
912.19 0
912.26 0
912.32 0
912.39 0
912.46 0
912.53 0
912.60 0
912.67 0
912.74 0
912.81 0
912.88 0
912.95 0
913.02 0
913.09 0
913.16 0
913.23 0
913.29 0
913.36 0
913.43 0
913.50 0
913.57 0
913.64 0
913.71 0
913.78 0
913.85 0
913.92 0
913.99 0
914.06 0
914.13 0
914.20 0
914.26 0
914.33 0
914.40 0
914.47 0
914.54 0
914.61 0
914.68 0
914.75 0
914.82 0
914.89 0
914.96 0
915.03 0
915.10 0
915.17 0
915.24 0
915.30 0
915.37 0
915.44 0
915.51 0
915.58 0
915.65 0
915.72 0
915.79 0
915.86 0
915.93 0
916.00 0
916.07 0
916.14 0
916.21 0
916.28 0
916.35 0
916.41 0
916.48 0
916.55 0
916.62 0
916.69 0
916.76 0
916.83 0
916.90 0
916.97 0
917.04 0
917.11 0
917.18 0
917.25 0
917.32 0
917.39 0
917.46 0
917.53 0
917.60 0
917.66 0
917.73 0
917.80 0
917.87 0
917.94 0
918.01 0
918.08 0
918.15 0
918.22 0
918.29 0
918.36 0
918.43 0
918.50 0
918.57 0
918.64 0
918.71 0
918.78 0
918.85 0
918.92 0
918.98 0
919.05 0
919.12 0
919.19 0
919.26 0
919.33 0
919.40 0
919.47 0
919.54 0
919.61 0
919.68 0
919.75 0
919.82 0
919.89 0
919.96 0
920.03 0
920.10 0
920.17 0
920.24 0
920.31 0
920.38 0
920.44 0
920.51 0
920.58 0
920.65 0
920.72 0
920.79 0
920.86 0
920.93 0
921.00 0
921.07 0
921.14 0
921.21 0
921.28 0
921.35 0
921.42 0
921.49 0
921.56 0
921.63 0
921.70 0
921.77 0
921.84 0
921.91 0
921.98 0
922.05 0
922.11 0
922.18 0
922.25 0
922.32 0
922.39 0
922.46 0
922.53 0
922.60 0
922.67 0
922.74 0
922.81 0
922.88 0
922.95 0
923.02 0
923.09 0
923.16 0
923.23 0
923.30 0
923.37 0
923.44 0
923.51 0
923.58 0
923.65 0
923.72 0
923.79 0
923.86 0
923.93 0
924.00 0
924.07 0
924.13 0
924.20 0
924.27 0
924.34 0
924.41 0
924.48 0
924.55 0
924.62 0
924.69 0
924.76 0
924.83 0
924.90 0
924.97 0
925.04 0
925.11 0
925.18 0
925.25 0
925.32 0
925.39 0
925.46 0
925.53 0
925.60 0
925.67 0
925.74 0
925.81 0
925.88 0
925.95 0
926.02 0
926.09 0
926.16 0
926.23 0
926.30 0
926.37 0
926.44 0
926.51 0
926.58 0
926.65 0
926.72 0
926.79 0
926.85 0
926.92 0
926.99 0
927.06 0
927.13 0
927.20 0
927.27 0
927.34 0
927.41 0
927.48 0
927.55 0
927.62 0
927.69 0
927.76 0
927.83 0
927.90 0
927.97 0
928.04 0
928.11 0
928.18 0
928.25 0
928.32 0
928.39 0
928.46 0
928.53 0
928.60 0
928.67 0
928.74 0
928.81 0
928.88 0
928.95 0
929.02 0
929.09 0
929.16 0
929.23 0
929.30 0
929.37 0
929.44 0
929.51 0
929.58 0
929.65 0
929.72 0
929.79 0
929.86 0
929.93 0
930.00 0
930.07 0
930.14 0
930.21 0
930.28 0
930.35 0
930.42 0
930.49 0
930.56 0
930.63 0
930.70 0
930.77 0
930.84 0
930.91 0
930.98 0
931.05 0
931.12 0
931.19 0
931.26 0
931.33 0
931.40 0
931.47 0
931.54 0
931.61 0
931.68 0
931.75 0
931.82 0
931.89 0
931.96 0
932.03 0
932.10 0
932.17 0
932.24 0
932.31 0
932.38 0
932.45 0
932.52 0
932.59 0
932.66 0
932.73 0
932.80 0
932.87 0
932.94 0
933.01 0
933.08 0
933.15 0
933.22 0
933.29 0
933.36 0
933.43 0
933.50 0
933.57 0
933.64 0
933.71 0
933.78 0
933.85 0
933.92 0
933.99 0
934.06 0
934.13 0
934.20 0
934.27 0
934.34 0
934.41 0
934.48 0
934.55 0
934.62 0
934.69 0
934.76 0
934.83 0
934.90 0
934.97 0
935.04 0
935.11 0
935.18 0
935.25 0
935.32 0
935.39 0
935.46 0
935.53 0
935.60 0
935.67 0
935.74 0
935.81 0
935.88 0
935.95 0
936.02 0
936.09 0
936.16 0
936.23 0
936.30 0
936.37 0
936.44 0
936.51 0
936.58 0
936.65 0
936.72 0
936.79 0
936.86 0
936.93 0
937.00 0
937.07 0
937.14 0
937.21 0
937.28 0
937.35 0
937.42 0
937.49 0
937.56 0
937.63 0
937.71 0
937.78 0
937.85 0
937.92 0
937.99 0
938.06 0
938.13 0
938.20 0
938.27 0
938.34 0
938.41 0
938.48 0
938.55 0
938.62 0
938.69 0
938.76 0
938.83 0
938.90 0
938.97 0
939.04 0
939.11 0
939.18 0
939.25 0
939.32 0
939.39 0
939.46 0
939.53 0
939.60 0
939.67 0
939.74 0
939.81 0
939.88 0
939.95 0
940.02 0
940.09 0
940.16 0
940.23 0
940.30 0
940.37 0
940.45 0
940.52 0
940.59 0
940.66 0
940.73 0
940.80 0
940.87 0
940.94 0
941.01 0
941.08 0
941.15 0
941.22 0
941.29 0
941.36 0
941.43 0
941.50 0
941.57 0
941.64 0
941.71 0
941.78 0
941.85 0
941.92 0
941.99 0
942.06 0
942.13 0
942.20 0
942.27 0
942.34 0
942.41 0
942.49 0
942.56 0
942.63 0
942.70 0
942.77 0
942.84 0
942.91 0
942.98 0
943.05 0
943.12 0
943.19 0
943.26 0
943.33 0
943.40 0
943.47 0
943.54 0
943.61 0
943.68 0
943.75 0
943.82 0
943.89 0
943.96 0
944.03 0
944.10 0
944.18 0
944.25 0
944.32 0
944.39 0
944.46 0
944.53 0
944.60 0
944.67 0
944.74 0
944.81 0
944.88 0
944.95 0
945.02 0
945.09 0
945.16 0
945.23 0
945.30 0
945.37 0
945.44 0
945.51 0
945.58 0
945.66 0
945.73 0
945.80 0
945.87 0
945.94 0
946.01 0
946.08 0
946.15 0
946.22 0
946.29 0
946.36 0
946.43 0
946.50 0
946.57 0
946.64 0
946.71 0
946.78 0
946.85 0
946.92 0
947.00 0
947.07 0
947.14 0
947.21 0
947.28 0
947.35 0
947.42 0
947.49 0
947.56 0
947.63 0
947.70 0
947.77 0
947.84 0
947.91 0
947.98 0
948.05 0
948.12 0
948.19 0
948.27 0
948.34 0
948.41 0
948.48 0
948.55 0
948.62 0
948.69 0
948.76 0
948.83 0
948.90 0
948.97 0
949.04 0
949.11 0
949.18 0
949.25 0
949.32 0
949.40 0
949.47 0
949.54 0
949.61 0
949.68 0
949.75 0
949.82 0
949.89 0
949.96 0
950.03 0
950.10 0
950.17 0
950.24 0
950.31 0
950.38 0
950.46 0
950.53 0
950.60 0
950.67 0
950.74 0
950.81 0
950.88 0
950.95 0
951.02 0
951.09 0
951.16 0
951.23 0
951.30 0
951.37 0
951.45 0
951.52 0
951.59 0
951.66 0
951.73 0
951.80 0
951.87 0
951.94 0
952.01 0
952.08 0
952.15 0
952.22 0
952.29 0
952.36 0
952.44 0
952.51 0
952.58 0
952.65 0
952.72 0
952.79 0
952.86 0
952.93 0
953.00 0
953.07 0
953.14 0
953.21 0
953.28 0
953.36 0
953.43 0
953.50 0
953.57 0
953.64 0
953.71 0
953.78 0
953.85 0
953.92 0
953.99 0
954.06 0
954.13 0
954.21 0
954.28 0
954.35 0
954.42 0
954.49 0
954.56 0
954.63 0
954.70 0
954.77 0
954.84 0
954.91 0
954.98 0
955.06 0
955.13 0
955.20 0
955.27 0
955.34 0
955.41 0
955.48 0
955.55 0
955.62 0
955.69 0
955.76 0
955.83 0
955.91 0
955.98 0
956.05 0
956.12 0
956.19 0
956.26 0
956.33 0
956.40 0
956.47 0
956.54 0
956.61 0
956.69 0
956.76 0
956.83 0
956.90 0
956.97 0
957.04 0
957.11 0
957.18 0
957.25 0
957.32 0
957.39 0
957.47 0
957.54 0
957.61 0
957.68 0
957.75 0
957.82 0
957.89 0
957.96 0
958.03 0
958.10 0
958.18 0
958.25 0
958.32 0
958.39 0
958.46 0
958.53 0
958.60 0
958.67 0
958.74 0
958.81 0
958.89 0
958.96 0
959.03 0
959.10 0
959.17 0
959.24 0
959.31 0
959.38 0
959.45 0
959.52 0
959.60 0
959.67 0
959.74 0
959.81 0
959.88 0
959.95 0
960.02 0
960.09 0
960.16 0
960.23 0
960.31 0
960.38 0
960.45 0
960.52 0
960.59 0
960.66 0
960.73 0
960.80 0
960.87 0
960.94 0
961.02 0
961.09 0
961.16 0
961.23 0
961.30 0
961.37 0
961.44 0
961.51 0
961.58 0
961.66 0
961.73 0
961.80 0
961.87 0
961.94 0
962.01 0
962.08 0
962.15 0
962.22 0
962.30 0
962.37 0
962.44 0
962.51 0
962.58 0
962.65 0
962.72 0
962.79 0
962.86 0
962.94 0
963.01 0
963.08 0
963.15 0
963.22 0
963.29 0
963.36 0
963.43 0
963.51 0
963.58 0
963.65 0
963.72 0
963.79 0
963.86 0
963.93 0
964.00 0
964.07 0
964.15 0
964.22 0
964.29 0
964.36 0
964.43 0
964.50 0
964.57 0
964.64 0
964.72 0
964.79 0
964.86 0
964.93 0
965.00 0
965.07 0
965.14 0
965.21 0
965.29 0
965.36 0
965.43 0
965.50 0
965.57 0
965.64 0
965.71 0
965.78 0
965.86 0
965.93 0
966.00 0
966.07 0
966.14 0
966.21 0
966.28 0
966.35 0
966.43 0
966.50 0
966.57 0
966.64 0
966.71 0
966.78 0
966.85 0
966.92 0
967.00 0
967.07 0
967.14 0
967.21 0
967.28 0
967.35 0
967.42 0
967.49 0
967.57 0
967.64 0
967.71 0
967.78 0
967.85 0
967.92 0
967.99 0
968.07 0
968.14 0
968.21 0
968.28 0
968.35 0
968.42 0
968.49 0
968.56 0
968.64 0
968.71 0
968.78 0
968.85 0
968.92 0
968.99 0
969.06 0
969.14 0
969.21 0
969.28 0
969.35 0
969.42 0
969.49 0
969.56 0
969.64 0
969.71 0
969.78 0
969.85 0
969.92 0
969.99 0
970.06 0
970.13 0
970.21 0
970.28 0
970.35 0
970.42 0
970.49 0
970.56 0
970.63 0
970.71 0
970.78 0
970.85 0
970.92 0
970.99 0
971.06 0
971.13 0
971.21 0
971.28 0
971.35 0
971.42 0
971.49 0
971.56 0
971.64 0
971.71 0
971.78 0
971.85 0
971.92 0
971.99 0
972.06 0
972.14 0
972.21 0
972.28 0
972.35 0
972.42 0
972.49 0
972.56 0
972.64 0
972.71 0
972.78 0
972.85 0
972.92 0
972.99 0
973.06 0
973.14 0
973.21 0
973.28 0
973.35 0
973.42 0
973.49 0
973.57 0
973.64 0
973.71 0
973.78 0
973.85 0
973.92 0
973.99 0
974.07 0
974.14 0
974.21 0
974.28 0
974.35 0
974.42 0
974.50 0
974.57 0
974.64 0
974.71 0
974.78 0
974.85 0
974.93 0
975.00 0
975.07 0
975.14 0
975.21 0
975.28 0
975.35 0
975.43 0
975.50 0
975.57 0
975.64 0
975.71 0
975.78 0
975.86 0
975.93 0
976.00 0
976.07 0
976.14 0
976.21 0
976.29 0
976.36 0
976.43 0
976.50 0
976.57 0
976.64 0
976.72 0
976.79 0
976.86 0
976.93 0
977.00 0
977.07 0
977.15 0
977.22 0
977.29 0
977.36 0
977.43 0
977.50 0
977.58 0
977.65 0
977.72 0
977.79 0
977.86 0
977.93 0
978.01 0
978.08 0
978.15 0
978.22 0
978.29 0
978.36 0
978.44 0
978.51 0
978.58 0
978.65 0
978.72 0
978.79 0
978.87 0
978.94 0
979.01 0
979.08 0
979.15 0
979.22 0
979.30 0
979.37 0
979.44 0
979.51 0
979.58 0
979.66 0
979.73 0
979.80 0
979.87 0
979.94 0
980.01 0
980.09 0
980.16 0
980.23 0
980.30 0
980.37 0
980.45 0
980.52 0
980.59 0
980.66 0
980.73 0
980.80 0
980.88 0
980.95 0
981.02 0
981.09 0
981.16 0
981.23 0
981.31 0
981.38 0
981.45 0
981.52 0
981.59 0
981.67 0
981.74 0
981.81 0
981.88 0
981.95 0
982.02 0
982.10 0
982.17 0
982.24 0
982.31 0
982.38 0
982.46 0
982.53 0
982.60 0
982.67 0
982.74 0
982.82 0
982.89 0
982.96 0
983.03 0
983.10 0
983.17 0
983.25 0
983.32 0
983.39 0
983.46 0
983.53 0
983.61 0
983.68 0
983.75 0
983.82 0
983.89 0
983.97 0
984.04 0
984.11 0
984.18 0
984.25 0
984.33 0
984.40 0
984.47 0
984.54 0
984.61 0
984.69 0
984.76 0
984.83 0
984.90 0
984.97 0
985.04 0
985.12 0
985.19 0
985.26 0
985.33 0
985.40 0
985.48 0
985.55 0
985.62 0
985.69 0
985.76 0
985.84 0
985.91 0
985.98 0
986.05 0
986.12 0
986.20 0
986.27 0
986.34 0
986.41 0
986.48 0
986.56 0
986.63 0
986.70 0
986.77 0
986.84 0
986.92 0
986.99 1
987.06 0
987.13 0
987.20 0
987.28 0
987.35 0
987.42 0
987.49 0
987.56 0
987.64 0
987.71 0
987.78 0
987.85 0
987.93 0
988.00 0
988.07 0
988.14 0
988.21 0
988.29 0
988.36 0
988.43 0
988.50 0
988.57 0
988.65 0
988.72 0
988.79 0
988.86 0
988.93 0
989.01 0
989.08 0
989.15 0
989.22 0
989.29 0
989.37 0
989.44 0
989.51 0
989.58 0
989.66 0
989.73 0
989.80 0
989.87 0
989.94 0
990.02 0
990.09 0
990.16 0
990.23 0
990.30 0
990.38 0
990.45 0
990.52 0
990.59 0
990.67 0
990.74 0
990.81 0
990.88 0
990.95 0
991.03 0
991.10 0
991.17 0
991.24 0
991.31 0
991.39 0
991.46 0
991.53 0
991.60 0
991.68 0
991.75 0
991.82 0
991.89 0
991.96 0
992.04 0
992.11 0
992.18 0
992.25 0
992.33 0
992.40 0
992.47 0
992.54 0
992.61 0
992.69 0
992.76 0
992.83 0
992.90 0
992.98 0
993.05 0
993.12 0
993.19 0
993.26 0
993.34 0
993.41 0
993.48 0
993.55 0
993.63 0
993.70 0
993.77 0
993.84 0
993.92 0
993.99 0
994.06 0
994.13 0
994.20 0
994.28 0
994.35 0
994.42 0
994.49 0
994.57 0
994.64 0
994.71 0
994.78 0
994.86 0
994.93 0
995.00 0
995.07 0
995.14 0
995.22 0
995.29 0
995.36 0
995.43 0
995.51 0
995.58 0
995.65 0
995.72 0
995.80 0
995.87 0
995.94 0
996.01 0
996.08 0
996.16 0
996.23 0
996.30 0
996.37 0
996.45 0
996.52 0
996.59 0
996.66 0
996.74 0
996.81 0
996.88 0
996.95 0
997.03 0
997.10 0
997.17 0
997.24 0
997.32 0
997.39 0
997.46 0
997.53 0
997.60 0
997.68 0
997.75 0
997.82 0
997.89 0
997.97 0
998.04 0
998.11 0
998.18 0
998.26 0
998.33 0
998.40 0
998.47 0
998.55 0
998.62 0
998.69 0
998.76 0
998.84 0
998.91 0
998.98 0
999.05 0
999.13 0
999.20 0
999.27 0
999.34 0
999.42 0
999.49 0
999.56 0
999.63 0
999.71 0
999.78 0
999.85 0
999.92 0
1000.00 0
1000.07 0
1000.14 0
1000.21 0
1000.29 0
1000.36 0
1000.43 0
1000.50 0
1000.58 0
1000.65 0
1000.72 0
1000.79 0
1000.87 0
1000.94 0
1001.01 0
1001.08 0
1001.16 0
1001.23 0
1001.30 0
1001.37 0
1001.45 0
1001.52 0
1001.59 0
1001.66 0
1001.74 0
1001.81 0
1001.88 0
1001.95 0
1002.03 0
1002.10 0
1002.17 0
1002.24 0
1002.32 0
1002.39 0
1002.46 0
1002.54 0
1002.61 0
1002.68 0
1002.75 0
1002.83 0
1002.90 0
1002.97 0
1003.04 1
1003.12 1
1003.19 1
1003.26 1
1003.33 1
1003.41 0
1003.48 0
1003.55 0
1003.62 0
1003.70 0
1003.77 0
1003.84 0
1003.91 1
1003.99 1
1004.06 1
1004.13 1
1004.21 0
1004.28 0
1004.35 0
1004.42 0
1004.50 0
1004.57 0
1004.64 0
1004.71 0
1004.79 0
1004.86 0
1004.93 0
1005.00 0
1005.08 0
1005.15 0
1005.22 0
1005.30 0
1005.37 0
1005.44 0
1005.51 0
1005.59 0
1005.66 0
1005.73 0
1005.80 0
1005.88 0
1005.95 0
1006.02 0
1006.10 0
1006.17 0
1006.24 0
1006.31 0
1006.39 0
1006.46 0
1006.53 0
1006.60 0
1006.68 0
1006.75 0
1006.82 0
1006.90 1
1006.97 1
1007.04 1
1007.11 0
1007.19 0
1007.26 0
1007.33 0
1007.40 0
1007.48 0
1007.55 0
1007.62 0
1007.70 0
1007.77 0
1007.84 0
1007.91 0
1007.99 0
1008.06 0
1008.13 0
1008.21 0
1008.28 0
1008.35 0
1008.42 0
1008.50 0
1008.57 0
1008.64 0
1008.71 0
1008.79 0
1008.86 0
1008.93 0
1009.01 0
1009.08 0
1009.15 0
1009.22 0
1009.30 0
1009.37 0
1009.44 0
1009.52 0
1009.59 0
1009.66 0
1009.73 0
1009.81 0
1009.88 0
1009.95 0
1010.03 0
1010.10 0
1010.17 0
1010.24 0
1010.32 0
1010.39 0
1010.46 0
1010.54 0
1010.61 0
1010.68 1
1010.75 1
1010.83 1
1010.90 1
1010.97 0
1011.05 0
1011.12 0
1011.19 0
1011.27 0
1011.34 0
1011.41 0
1011.48 0
1011.56 0
1011.63 0
1011.70 0
1011.78 0
1011.85 0
1011.92 0
1011.99 0
1012.07 0
1012.14 0
1012.21 0
1012.29 0
1012.36 0
1012.43 0
1012.50 0
1012.58 0
1012.65 0
1012.72 0
1012.80 0
1012.87 0
1012.94 0
1013.02 0
1013.09 0
1013.16 0
1013.23 0
1013.31 0
1013.38 0
1013.45 0
1013.53 0
1013.60 0
1013.67 0
1013.75 0
1013.82 0
1013.89 0
1013.96 0
1014.04 1
1014.11 1
1014.18 1
1014.26 1
1014.33 1
1014.40 1
1014.48 1
1014.55 1
1014.62 1
1014.69 1
1014.77 1
1014.84 1
1014.91 1
1014.99 1
1015.06 1
1015.13 1
1015.21 1
1015.28 1
1015.35 1
1015.43 1
1015.50 1
1015.57 0
1015.64 0
1015.72 0
1015.79 0
1015.86 0
1015.94 1
1016.01 1
1016.08 1
1016.16 1
1016.23 1
1016.30 1
1016.38 1
1016.45 1
1016.52 1
1016.59 0
1016.67 0
1016.74 0
1016.81 0
1016.89 0
1016.96 0
1017.03 0
1017.11 0
1017.18 0
1017.25 1
1017.33 1
1017.40 1
1017.47 0
1017.54 0
1017.62 0
1017.69 0
1017.76 0
1017.84 0
1017.91 0
1017.98 1
1018.06 1
1018.13 1
1018.20 1
1018.28 1
1018.35 1
1018.42 1
1018.50 1
1018.57 1
1018.64 1
1018.72 1
1018.79 1
1018.86 1
1018.93 1
1019.01 1
1019.08 1
1019.15 0
1019.23 0
1019.30 0
1019.37 0
1019.45 0
1019.52 0
1019.59 0
1019.67 0
1019.74 1
1019.81 1
1019.89 1
1019.96 1
1020.03 1
1020.11 1
1020.18 1
1020.25 1
1020.33 1
1020.40 1
1020.47 0
1020.55 0
1020.62 0
1020.69 0
1020.77 0
1020.84 0
1020.91 0
1020.99 1
1021.06 1
1021.13 1
1021.20 1
1021.28 1
1021.35 1
1021.42 1
1021.50 1
1021.57 1
1021.64 1
1021.72 1
1021.79 1
1021.86 1
1021.94 1
1022.01 1
1022.08 1
1022.16 1
1022.23 1
1022.30 1
1022.38 0
1022.45 0
1022.52 0
1022.60 0
1022.67 0
1022.74 0
1022.82 0
1022.89 0
1022.96 0
1023.04 0
1023.11 0
1023.18 0
1023.26 0
1023.33 0
1023.40 1
1023.48 1
1023.55 1
1023.62 1
1023.70 1
1023.77 1
1023.84 1
1023.92 1
1023.99 1
1024.06 1
1024.14 1
1024.21 1
1024.28 1
1024.36 1
1024.43 1
1024.50 1
1024.58 1
1024.65 1
1024.72 1
1024.80 1
1024.87 1
1024.94 1
1025.02 1
1025.09 1
1025.16 1
1025.24 1
1025.31 0
1025.39 0
1025.46 0
1025.53 0
1025.61 0
1025.68 0
1025.75 0
1025.83 0
1025.90 0
1025.97 0
1026.05 0
1026.12 0
1026.19 0
1026.27 0
1026.34 0
1026.41 0
1026.49 0
1026.56 0
1026.63 0
1026.71 0
1026.78 0
1026.85 0
1026.93 0
1027.00 0
1027.07 0
1027.15 0
1027.22 0
1027.29 0
1027.37 0
1027.44 0
1027.52 0
1027.59 0
1027.66 0
1027.74 0
1027.81 0
1027.88 0
1027.96 0
1028.03 0
1028.10 0
1028.18 0
1028.25 0
1028.32 0
1028.40 1
1028.47 1
1028.54 1
1028.62 2
1028.69 2
1028.77 1
1028.84 1
1028.91 1
1028.99 1
1029.06 0
1029.13 0
1029.21 0
1029.28 0
1029.35 0
1029.43 0
1029.50 0
1029.57 0
1029.65 0
1029.72 0
1029.79 0
1029.87 0
1029.94 0
1030.02 0
1030.09 0
1030.16 0
1030.24 0
1030.31 0
1030.38 0
1030.46 0
1030.53 0
1030.60 0
1030.68 0
1030.75 0
1030.83 1
1030.90 1
1030.97 0
1031.05 0
1031.12 0
1031.19 0
1031.27 0
1031.34 0
1031.41 0
1031.49 0
1031.56 0
1031.63 0
1031.71 0
1031.78 0
1031.86 0
1031.93 0
1032.00 1
1032.08 1
1032.15 1
1032.22 1
1032.30 1
1032.37 1
1032.45 1
1032.52 1
1032.59 1
1032.67 1
1032.74 1
1032.81 1
1032.89 1
1032.96 1
1033.03 0
1033.11 0
1033.18 0
1033.26 1
1033.33 1
1033.40 1
1033.48 2
1033.55 2
1033.62 2
1033.70 2
1033.77 2
1033.85 1
1033.92 1
1033.99 1
1034.07 1
1034.14 1
1034.21 0
1034.29 0
1034.36 1
1034.44 1
1034.51 1
1034.58 1
1034.66 1
1034.73 1
1034.80 2
1034.88 2
1034.95 2
1035.03 1
1035.10 1
1035.17 1
1035.25 1
1035.32 1
1035.39 1
1035.47 1
1035.54 1
1035.62 1
1035.69 1
1035.76 1
1035.84 1
1035.91 1
1035.98 1
1036.06 1
1036.13 1
1036.21 1
1036.28 0
1036.35 0
1036.43 0
1036.50 0
1036.57 0
1036.65 0
1036.72 0
1036.80 1
1036.87 1
1036.94 1
1037.02 1
1037.09 1
1037.17 1
1037.24 1
1037.31 0
1037.39 0
1037.46 0
1037.53 0
1037.61 0
1037.68 0
1037.76 0
1037.83 0
1037.90 0
1037.98 0
1038.05 0
1038.13 0
1038.20 0
1038.27 0
1038.35 0
1038.42 0
1038.49 0
1038.57 0
1038.64 0
1038.72 0
1038.79 0
1038.86 0
1038.94 0
1039.01 0
1039.09 0
1039.16 0
1039.23 0
1039.31 0
1039.38 0
1039.46 1
1039.53 1
1039.60 1
1039.68 1
1039.75 1
1039.82 1
1039.90 1
1039.97 1
1040.05 1
1040.12 1
1040.19 1
1040.27 1
1040.34 0
1040.42 0
1040.49 0
1040.56 0
1040.64 0
1040.71 0
1040.79 0
1040.86 0
1040.93 0
1041.01 0
1041.08 0
1041.16 1
1041.23 1
1041.30 2
1041.38 2
1041.45 2
1041.53 2
1041.60 3
1041.67 3
1041.75 2
1041.82 2
1041.90 2
1041.97 2
1042.04 2
1042.12 2
1042.19 2
1042.27 1
1042.34 1
1042.41 1
1042.49 1
1042.56 1
1042.64 1
1042.71 1
1042.78 1
1042.86 1
1042.93 1
1043.01 1
1043.08 1
1043.15 1
1043.23 1
1043.30 1
1043.38 1
1043.45 1
1043.52 1
1043.60 2
1043.67 2
1043.75 2
1043.82 2
1043.90 2
1043.97 2
1044.04 3
1044.12 3
1044.19 3
1044.27 3
1044.34 3
1044.41 3
1044.49 3
1044.56 3
1044.64 2
1044.71 2
1044.78 2
1044.86 2
1044.93 2
1045.01 1
1045.08 1
1045.15 1
1045.23 0
1045.30 0
1045.38 0
1045.45 0
1045.53 0
1045.60 1
1045.67 1
1045.75 1
1045.82 2
1045.90 2
1045.97 2
1046.04 3
1046.12 3
1046.19 3
1046.27 3
1046.34 2
1046.42 2
1046.49 2
1046.56 2
1046.64 2
1046.71 2
1046.79 2
1046.86 2
1046.93 1
1047.01 1
1047.08 1
1047.16 1
1047.23 0
1047.31 0
1047.38 1
1047.45 1
1047.53 1
1047.60 1
1047.68 2
1047.75 2
1047.82 2
1047.90 2
1047.97 1
1048.05 1
1048.12 1
1048.20 0
1048.27 0
1048.34 0
1048.42 0
1048.49 0
1048.57 0
1048.64 0
1048.72 0
1048.79 0
1048.86 1
1048.94 1
1049.01 1
1049.09 1
1049.16 1
1049.24 2
1049.31 2
1049.38 1
1049.46 1
1049.53 1
1049.61 1
1049.68 1
1049.76 1
1049.83 1
1049.90 1
1049.98 0
1050.05 0
1050.13 0
1050.20 0
1050.28 1
1050.35 1
1050.42 1
1050.50 1
1050.57 1
1050.65 1
1050.72 1
1050.80 1
1050.87 1
1050.94 2
1051.02 2
1051.09 2
1051.17 2
1051.24 3
1051.32 3
1051.39 3
1051.46 2
1051.54 2
1051.61 2
1051.69 2
1051.76 1
1051.84 1
1051.91 1
1051.98 1
1052.06 1
1052.13 1
1052.21 1
1052.28 2
1052.36 2
1052.43 2
1052.51 2
1052.58 2
1052.65 2
1052.73 2
1052.80 1
1052.88 1
1052.95 0
1053.03 0
1053.10 0
1053.17 0
1053.25 0
1053.32 0
1053.40 0
1053.47 0
1053.55 1
1053.62 1
1053.70 1
1053.77 2
1053.84 2
1053.92 2
1053.99 2
1054.07 1
1054.14 1
1054.22 0
1054.29 0
1054.37 0
1054.44 0
1054.51 0
1054.59 0
1054.66 0
1054.74 0
1054.81 0
1054.89 0
1054.96 0
1055.04 1
1055.11 1
1055.18 1
1055.26 1
1055.33 1
1055.41 1
1055.48 1
1055.56 1
1055.63 1
1055.71 1
1055.78 1
1055.86 1
1055.93 2
1056.00 2
1056.08 2
1056.15 3
1056.23 3
1056.30 3
1056.38 3
1056.45 3
1056.53 3
1056.60 3
1056.67 2
1056.75 2
1056.82 2
1056.90 2
1056.97 2
1057.05 2
1057.12 2
1057.20 2
1057.27 3
1057.35 3
1057.42 3
1057.49 3
1057.57 3
1057.64 4
1057.72 4
1057.79 3
1057.87 3
1057.94 3
1058.02 2
1058.09 2
1058.17 2
1058.24 2
1058.31 2
1058.39 3
1058.46 3
1058.54 4
1058.61 4
1058.69 4
1058.76 4
1058.84 3
1058.91 3
1058.99 2
1059.06 2
1059.14 2
1059.21 2
1059.28 3
1059.36 3
1059.43 3
1059.51 4
1059.58 4
1059.66 4
1059.73 4
1059.81 4
1059.88 4
1059.96 4
1060.03 3
1060.11 3
1060.18 3
1060.26 3
1060.33 2
1060.40 2
1060.48 2
1060.55 1
1060.63 1
1060.70 1
1060.78 1
1060.85 1
1060.93 2
1061.00 2
1061.08 3
1061.15 3
1061.23 4
1061.30 4
1061.38 5
1061.45 5
1061.52 5
1061.60 5
1061.67 6
1061.75 6
1061.82 6
1061.90 6
1061.97 6
1062.05 6
1062.12 5
1062.20 5
1062.27 5
1062.35 5
1062.42 5
1062.50 5
1062.57 5
1062.65 5
1062.72 4
1062.79 4
1062.87 4
1062.94 4
1063.02 4
1063.09 4
1063.17 3
1063.24 4
1063.32 4
1063.39 4
1063.47 4
1063.54 5
1063.62 5
1063.69 6
1063.77 7
1063.84 7
1063.92 8
1063.99 8
1064.07 8
1064.14 9
1064.22 9
1064.29 9
1064.36 8
1064.44 8
1064.51 8
1064.59 7
1064.66 7
1064.74 6
1064.81 6
1064.89 6
1064.96 7
1065.04 7
1065.11 7
1065.19 7
1065.26 7
1065.34 7
1065.41 6
1065.49 6
1065.56 5
1065.64 5
1065.71 5
1065.79 5
1065.86 5
1065.94 5
1066.01 4
1066.09 4
1066.16 4
1066.24 3
1066.31 3
1066.39 3
1066.46 3
1066.54 3
1066.61 3
1066.68 4
1066.76 4
1066.83 4
1066.91 5
1066.98 5
1067.06 5
1067.13 5
1067.21 5
1067.28 5
1067.36 4
1067.43 3
1067.51 3
1067.58 2
1067.66 2
1067.73 1
1067.81 1
1067.88 1
1067.96 1
1068.03 1
1068.11 2
1068.18 2
1068.26 2
1068.33 1
1068.41 1
1068.48 1
1068.56 1
1068.63 1
1068.71 1
1068.78 1
1068.86 1
1068.93 1
1069.01 1
1069.08 1
1069.16 1
1069.23 2
1069.31 2
1069.38 2
1069.46 2
1069.53 2
1069.61 2
1069.68 2
1069.76 1
1069.83 1
1069.91 0
1069.98 0
1070.06 0
1070.13 0
1070.21 0
1070.28 0
1070.36 0
1070.43 0
1070.51 0
1070.58 0
1070.66 0
1070.73 1
1070.81 1
1070.88 1
1070.96 2
1071.03 2
1071.11 2
1071.18 2
1071.26 2
1071.33 3
1071.41 3
1071.48 3
1071.56 4
1071.63 4
1071.71 4
1071.78 4
1071.86 4
1071.93 4
1072.01 3
1072.08 3
1072.16 3
1072.23 3
1072.31 4
1072.38 5
1072.46 6
1072.53 6
1072.61 7
1072.68 8
1072.76 9
1072.83 9
1072.91 9
1072.98 8
1073.06 8
1073.13 7
1073.21 6
1073.28 5
1073.36 4
1073.43 3
1073.51 2
1073.58 2
1073.66 3
1073.74 3
1073.81 4
1073.89 5
1073.96 5
1074.04 6
1074.11 7
1074.19 7
1074.26 8
1074.34 8
1074.41 8
1074.49 8
1074.56 8
1074.64 7
1074.71 6
1074.79 5
1074.86 5
1074.94 4
1075.01 4
1075.09 4
1075.16 4
1075.24 4
1075.31 4
1075.39 4
1075.46 4
1075.54 4
1075.61 4
1075.69 4
1075.76 5
1075.84 5
1075.91 6
1075.99 7
1076.07 7
1076.14 6
1076.22 6
1076.29 5
1076.37 4
1076.44 4
1076.52 3
1076.59 3
1076.67 3
1076.74 3
1076.82 3
1076.89 3
1076.97 3
1077.04 4
1077.12 4
1077.19 5
1077.27 5
1077.34 6
1077.42 7
1077.49 8
1077.57 8
1077.65 9
1077.72 9
1077.80 10
1077.87 10
1077.95 9
1078.02 8
1078.10 8
1078.17 7
1078.25 6
1078.32 5
1078.40 5
1078.47 5
1078.55 5
1078.62 5
1078.70 5
1078.77 5
1078.85 4
1078.93 4
1079.00 3
1079.08 3
1079.15 4
1079.23 4
1079.30 5
1079.38 5
1079.45 5
1079.53 5
1079.60 5
1079.68 5
1079.75 5
1079.83 4
1079.90 4
1079.98 4
1080.06 4
1080.13 5
1080.21 5
1080.28 6
1080.36 6
1080.43 7
1080.51 7
1080.58 8
1080.66 8
1080.73 8
1080.81 8
1080.88 8
1080.96 8
1081.03 7
1081.11 7
1081.19 7
1081.26 7
1081.34 7
1081.41 7
1081.49 7
1081.56 7
1081.64 7
1081.71 7
1081.79 6
1081.86 6
1081.94 5
1082.01 5
1082.09 5
1082.17 5
1082.24 5
1082.32 4
1082.39 4
1082.47 4
1082.54 3
1082.62 3
1082.69 3
1082.77 4
1082.84 4
1082.92 4
1083.00 5
1083.07 5
1083.15 5
1083.22 5
1083.30 6
1083.37 6
1083.45 6
1083.52 6
1083.60 6
1083.67 5
1083.75 4
1083.83 4
1083.90 3
1083.98 2
1084.05 2
1084.13 2
1084.20 3
1084.28 4
1084.35 5
1084.43 5
1084.51 6
1084.58 6
1084.66 6
1084.73 6
1084.81 6
1084.88 6
1084.96 6
1085.03 6
1085.11 6
1085.18 6
1085.26 5
1085.34 5
1085.41 4
1085.49 4
1085.56 4
1085.64 4
1085.71 5
1085.79 5
1085.86 5
1085.94 6
1086.02 6
1086.09 6
1086.17 6
1086.24 6
1086.32 6
1086.39 6
1086.47 6
1086.54 7
1086.62 7
1086.70 8
1086.77 9
1086.85 9
1086.92 10
1087.00 10
1087.07 10
1087.15 9
1087.22 8
1087.30 8
1087.38 7
1087.45 6
1087.53 5
1087.60 5
1087.68 5
1087.75 6
1087.83 6
1087.91 7
1087.98 7
1088.06 7
1088.13 8
1088.21 8
1088.28 8
1088.36 9
1088.43 9
1088.51 10
1088.59 10
1088.66 10
1088.74 10
1088.81 10
1088.89 9
1088.96 9
1089.04 8
1089.12 8
1089.19 7
1089.27 7
1089.34 6
1089.42 5
1089.49 5
1089.57 5
1089.65 6
1089.72 6
1089.80 8
1089.87 9
1089.95 10
1090.02 11
1090.10 13
1090.18 13
1090.25 14
1090.33 14
1090.40 14
1090.48 13
1090.55 12
1090.63 11
1090.71 10
1090.78 9
1090.86 8
1090.93 7
1091.01 6
1091.08 6
1091.16 6
1091.24 7
1091.31 7
1091.39 7
1091.46 8
1091.54 8
1091.61 8
1091.69 7
1091.77 6
1091.84 5
1091.92 4
1091.99 3
1092.07 2
1092.14 2
1092.22 2
1092.30 3
1092.37 3
1092.45 4
1092.52 5
1092.60 6
1092.67 7
1092.75 7
1092.83 8
1092.90 8
1092.98 8
1093.05 8
1093.13 8
1093.21 7
1093.28 7
1093.36 6
1093.43 5
1093.51 4
1093.58 4
1093.66 3
1093.74 3
1093.81 3
1093.89 4
1093.96 4
1094.04 5
1094.12 6
1094.19 7
1094.27 8
1094.34 9
1094.42 9
1094.49 10
1094.57 10
1094.65 10
1094.72 10
1094.80 9
1094.87 8
1094.95 8
1095.03 7
1095.10 7
1095.18 7
1095.25 7
1095.33 8
1095.40 8
1095.48 8
1095.56 8
1095.63 8
1095.71 7
1095.78 7
1095.86 7
1095.94 7
1096.01 7
1096.09 8
1096.16 8
1096.24 8
1096.32 7
1096.39 7
1096.47 6
1096.54 6
1096.62 5
1096.69 5
1096.77 5
1096.85 5
1096.92 5
1097.00 6
1097.07 6
1097.15 7
1097.23 8
1097.30 9
1097.38 11
1097.45 12
1097.53 13
1097.61 14
1097.68 14
1097.76 14
1097.83 13
1097.91 12
1097.99 11
1098.06 10
1098.14 9
1098.21 8
1098.29 7
1098.37 6
1098.44 6
1098.52 5
1098.59 4
1098.67 4
1098.75 4
1098.82 5
1098.90 7
1098.97 9
1099.05 10
1099.13 11
1099.20 12
1099.28 12
1099.35 12
1099.43 11
1099.51 10
1099.58 9
1099.66 9
1099.73 8
1099.81 8
1099.89 8
1099.96 9
1100.04 9
1100.11 9
1100.19 9
1100.27 9
1100.34 9
1100.42 9
1100.49 9
1100.57 9
1100.65 8
1100.72 8
1100.80 7
1100.87 6
1100.95 5
1101.03 5
1101.10 4
1101.18 4
1101.26 5
1101.33 5
1101.41 5
1101.48 5
1101.56 5
1101.64 5
1101.71 5
1101.79 5
1101.86 5
1101.94 6
1102.02 7
1102.09 8
1102.17 9
1102.24 9
1102.32 9
1102.40 8
1102.47 7
1102.55 6
1102.63 5
1102.70 4
1102.78 4
1102.85 4
1102.93 5
1103.01 6
1103.08 7
1103.16 8
1103.23 8
1103.31 9
1103.39 9
1103.46 9
1103.54 10
1103.62 10
1103.69 10
1103.77 11
1103.84 12
1103.92 13
1104.00 14
1104.07 15
1104.15 15
1104.22 16
1104.30 17
1104.38 17
1104.45 18
1104.53 18
1104.61 18
1104.68 18
1104.76 18
1104.83 18
1104.91 18
1104.99 18
1105.06 17
1105.14 16
1105.22 16
1105.29 15
1105.37 14
1105.44 13
1105.52 11
1105.60 10
1105.67 9
1105.75 9
1105.82 8
1105.90 9
1105.98 9
1106.05 10
1106.13 11
1106.21 12
1106.28 14
1106.36 15
1106.43 16
1106.51 17
1106.59 17
1106.66 18
1106.74 19
1106.82 19
1106.89 20
1106.97 21
1107.05 21
1107.12 22
1107.20 22
1107.27 22
1107.35 22
1107.43 22
1107.50 22
1107.58 21
1107.66 20
1107.73 19
1107.81 19
1107.88 18
1107.96 17
1108.04 16
1108.11 15
1108.19 14
1108.27 13
1108.34 12
1108.42 12
1108.49 12
1108.57 12
1108.65 13
1108.72 13
1108.80 13
1108.88 13
1108.95 13
1109.03 13
1109.11 13
1109.18 13
1109.26 13
1109.33 13
1109.41 12
1109.49 11
1109.56 10
1109.64 8
1109.72 7
1109.79 6
1109.87 5
1109.95 5
1110.02 5
1110.10 6
1110.17 6
1110.25 6
1110.33 6
1110.40 5
1110.48 5
1110.56 4
1110.63 4
1110.71 3
1110.79 3
1110.86 3
1110.94 4
1111.02 5
1111.09 6
1111.17 7
1111.24 8
1111.32 9
1111.40 10
1111.47 10
1111.55 11
1111.63 12
1111.70 14
1111.78 16
1111.86 18
1111.93 20
1112.01 22
1112.09 23
1112.16 23
1112.24 23
1112.31 22
1112.39 20
1112.47 19
1112.54 17
1112.62 17
1112.70 16
1112.77 17
1112.85 18
1112.93 19
1113.00 20
1113.08 21
1113.16 23
1113.23 24
1113.31 25
1113.39 27
1113.46 28
1113.54 29
1113.62 29
1113.69 27
1113.77 25
1113.84 22
1113.92 19
1114.00 16
1114.07 13
1114.15 12
1114.23 12
1114.30 12
1114.38 14
1114.46 15
1114.53 15
1114.61 15
1114.69 14
1114.76 13
1114.84 12
1114.92 12
1114.99 11
1115.07 11
1115.15 11
1115.22 12
1115.30 13
1115.38 14
1115.45 15
1115.53 16
1115.61 16
1115.68 17
1115.76 18
1115.83 18
1115.91 18
1115.99 19
1116.06 19
1116.14 19
1116.22 20
1116.29 21
1116.37 22
1116.45 23
1116.52 24
1116.60 25
1116.68 25
1116.75 24
1116.83 23
1116.91 21
1116.98 19
1117.06 17
1117.14 16
1117.21 15
1117.29 15
1117.37 15
1117.44 16
1117.52 17
1117.60 18
1117.67 18
1117.75 18
1117.83 17
1117.90 16
1117.98 14
1118.06 13
1118.13 12
1118.21 12
1118.29 13
1118.36 14
1118.44 15
1118.52 17
1118.59 18
1118.67 18
1118.75 19
1118.82 19
1118.90 19
1118.98 19
1119.05 20
1119.13 21
1119.21 22
1119.28 23
1119.36 24
1119.44 24
1119.51 24
1119.59 24
1119.67 24
1119.74 25
1119.82 25
1119.90 26
1119.97 27
1120.05 29
1120.13 31
1120.20 33
1120.28 34
1120.36 35
1120.43 35
1120.51 33
1120.59 32
1120.67 29
1120.74 27
1120.82 25
1120.90 23
1120.97 21
1121.05 20
1121.13 19
1121.20 19
1121.28 19
1121.36 20
1121.43 20
1121.51 21
1121.59 21
1121.66 22
1121.74 21
1121.82 21
1121.89 20
1121.97 19
1122.05 18
1122.12 17
1122.20 16
1122.28 15
1122.35 14
1122.43 13
1122.51 12
1122.58 12
1122.66 11
1122.74 10
1122.82 9
1122.89 9
1122.97 9
1123.05 9
1123.12 8
1123.20 8
1123.28 7
1123.35 7
1123.43 6
1123.51 6
1123.58 6
1123.66 7
1123.74 8
1123.81 10
1123.89 11
1123.97 11
1124.04 11
1124.12 10
1124.20 9
1124.28 8
1124.35 7
1124.43 6
1124.51 6
1124.58 6
1124.66 7
1124.74 7
1124.81 8
1124.89 8
1124.97 7
1125.04 7
1125.12 6
1125.20 5
1125.27 4
1125.35 3
1125.43 2
1125.51 2
1125.58 2
1125.66 2
1125.74 3
1125.81 4
1125.89 4
1125.97 5
1126.04 4
1126.12 4
1126.20 3
1126.27 1
1126.35 0
1126.43 0
1126.51 0
1126.58 0
1126.66 0
1126.74 0
1126.81 0
1126.89 1
1126.97 1
1127.04 1
1127.12 1
1127.20 1
1127.28 0
1127.35 0
1127.43 0
1127.51 0
1127.58 0
1127.66 0
1127.74 0
1127.81 0
1127.89 1
1127.97 2
1128.05 3
1128.12 4
1128.20 5
1128.28 6
1128.35 7
1128.43 9
1128.51 10
1128.58 11
1128.66 12
1128.74 13
1128.82 13
1128.89 14
1128.97 14
1129.05 14
1129.12 15
1129.20 15
1129.28 16
1129.35 17
1129.43 17
1129.51 16
1129.59 14
1129.66 12
1129.74 10
1129.82 8
1129.89 7
1129.97 7
1130.05 7
1130.13 7
1130.20 7
1130.28 7
1130.36 7
1130.43 6
1130.51 5
1130.59 4
1130.66 4
1130.74 4
1130.82 5
1130.90 6
1130.97 6
1131.05 7
1131.13 7
1131.20 8
1131.28 8
1131.36 9
1131.44 10
1131.51 12
1131.59 13
1131.67 15
1131.74 16
1131.82 17
1131.90 17
1131.98 17
1132.05 17
1132.13 16
1132.21 16
1132.28 16
1132.36 16
1132.44 15
1132.52 15
1132.59 14
1132.67 13
1132.75 11
1132.82 10
1132.90 9
1132.98 8
1133.06 9
1133.13 10
1133.21 11
1133.29 13
1133.36 15
1133.44 16
1133.52 18
1133.60 19
1133.67 19
1133.75 19
1133.83 19
1133.90 18
1133.98 17
1134.06 17
1134.14 17
1134.21 17
1134.29 17
1134.37 18
1134.45 18
1134.52 19
1134.60 20
1134.68 20
1134.75 20
1134.83 19
1134.91 19
1134.99 18
1135.06 18
1135.14 18
1135.22 19
1135.30 20
1135.37 22
1135.45 24
1135.53 25
1135.60 26
1135.68 26
1135.76 26
1135.84 24
1135.91 22
1135.99 21
1136.07 19
1136.14 18
1136.22 18
1136.30 18
1136.38 18
1136.45 18
1136.53 18
1136.61 18
1136.69 18
1136.76 18
1136.84 19
1136.92 20
1137.00 21
1137.07 22
1137.15 23
1137.23 24
1137.30 24
1137.38 24
1137.46 24
1137.54 23
1137.61 23
1137.69 23
1137.77 23
1137.85 22
1137.92 21
1138.00 20
1138.08 19
1138.16 18
1138.23 16
1138.31 16
1138.39 15
1138.46 16
1138.54 16
1138.62 17
1138.70 17
1138.77 17
1138.85 18
1138.93 18
1139.01 17
1139.08 17
1139.16 17
1139.24 17
1139.32 17
1139.39 17
1139.47 18
1139.55 18
1139.63 18
1139.70 18
1139.78 17
1139.86 16
1139.93 15
1140.01 14
1140.09 13
1140.17 12
1140.24 12
1140.32 12
1140.40 13
1140.48 13
1140.55 13
1140.63 13
1140.71 12
1140.79 11
1140.86 11
1140.94 10
1141.02 10
1141.10 10
1141.17 10
1141.25 11
1141.33 11
1141.41 11
1141.48 11
1141.56 10
1141.64 8
1141.72 6
1141.79 4
1141.87 3
1141.95 3
1142.03 3
1142.10 4
1142.18 6
1142.26 8
1142.34 9
1142.41 10
1142.49 10
1142.57 11
1142.65 11
1142.72 11
1142.80 12
1142.88 13
1142.96 13
1143.03 14
1143.11 13
1143.19 13
1143.27 12
1143.34 11
1143.42 10
1143.50 9
1143.58 8
1143.65 7
1143.73 7
1143.81 7
1143.89 7
1143.96 7
1144.04 7
1144.12 7
1144.20 8
1144.27 8
1144.35 9
1144.43 10
1144.51 10
1144.58 10
1144.66 10
1144.74 10
1144.82 9
1144.89 8
1144.97 7
1145.05 7
1145.13 7
1145.20 6
1145.28 6
1145.36 6
1145.44 6
1145.51 6
1145.59 6
1145.67 6
1145.75 6
1145.83 6
1145.90 7
1145.98 8
1146.06 10
1146.14 11
1146.21 13
1146.29 14
1146.37 16
1146.45 16
1146.52 16
1146.60 16
1146.68 16
1146.76 16
1146.83 16
1146.91 16
1146.99 16
1147.07 17
1147.15 18
1147.22 19
1147.30 20
1147.38 21
1147.46 21
1147.53 22
1147.61 23
1147.69 24
1147.77 25
1147.84 27
1147.92 28
1148.00 29
1148.08 30
1148.15 31
1148.23 30
1148.31 30
1148.39 29
1148.47 28
1148.54 27
1148.62 26
1148.70 26
1148.78 27
1148.85 27
1148.93 27
1149.01 28
1149.09 28
1149.16 28
1149.24 30
1149.32 32
1149.40 36
1149.48 40
1149.55 44
1149.63 48
1149.71 51
1149.79 53
1149.86 54
1149.94 54
1150.02 54
1150.10 54
1150.18 54
1150.25 55
1150.33 57
1150.41 59
1150.49 61
1150.56 63
1150.64 64
1150.72 65
1150.80 66
1150.88 67
1150.95 68
1151.03 68
1151.11 69
1151.19 69
1151.26 69
1151.34 69
1151.42 68
1151.50 66
1151.58 64
1151.65 61
1151.73 58
1151.81 55
1151.89 52
1151.96 49
1152.04 46
1152.12 44
1152.20 43
1152.28 42
1152.35 41
1152.43 40
1152.51 39
1152.59 38
1152.66 38
1152.74 37
1152.82 37
1152.90 37
1152.98 37
1153.05 37
1153.13 38
1153.21 38
1153.29 38
1153.37 38
1153.44 37
1153.52 36
1153.60 35
1153.68 34
1153.75 33
1153.83 31
1153.91 30
1153.99 29
1154.07 29
1154.14 28
1154.22 27
1154.30 26
1154.38 25
1154.46 23
1154.53 21
1154.61 19
1154.69 17
1154.77 14
1154.85 12
1154.92 10
1155.00 9
1155.08 8
1155.16 8
1155.24 9
1155.31 9
1155.39 11
1155.47 12
1155.55 14
1155.62 15
1155.70 16
1155.78 16
1155.86 15
1155.94 15
1156.01 13
1156.09 12
1156.17 10
1156.25 8
1156.33 6
1156.40 5
1156.48 3
1156.56 2
1156.64 2
1156.72 2
1156.79 2
1156.87 4
1156.95 6
1157.03 9
1157.11 13
1157.18 18
1157.26 23
1157.34 27
1157.42 32
1157.50 35
1157.57 37
1157.65 38
1157.73 37
1157.81 36
1157.89 34
1157.96 33
1158.04 31
1158.12 29
1158.20 28
1158.28 27
1158.35 27
1158.43 27
1158.51 28
1158.59 29
1158.67 30
1158.74 32
1158.82 33
1158.90 34
1158.98 34
1159.06 33
1159.13 32
1159.21 31
1159.29 30
1159.37 30
1159.45 30
1159.52 30
1159.60 30
1159.68 31
1159.76 31
1159.84 32
1159.92 32
1159.99 32
1160.07 32
1160.15 32
1160.23 31
1160.31 29
1160.38 28
1160.46 26
1160.54 25
1160.62 23
1160.70 23
1160.77 22
1160.85 22
1160.93 22
1161.01 21
1161.09 20
1161.17 19
1161.24 18
1161.32 16
1161.40 14
1161.48 13
1161.56 12
1161.63 12
1161.71 13
1161.79 15
1161.87 18
1161.95 21
1162.02 23
1162.10 25
1162.18 26
1162.26 26
1162.34 24
1162.42 22
1162.49 20
1162.57 18
1162.65 16
1162.73 15
1162.81 15
1162.88 15
1162.96 16
1163.04 17
1163.12 19
1163.20 21
1163.28 22
1163.35 23
1163.43 24
1163.51 24
1163.59 24
1163.67 24
1163.74 24
1163.82 24
1163.90 25
1163.98 26
1164.06 28
1164.14 30
1164.21 32
1164.29 34
1164.37 36
1164.45 37
1164.53 38
1164.61 38
1164.68 38
1164.76 37
1164.84 37
1164.92 36
1165.00 36
1165.07 36
1165.15 36
1165.23 37
1165.31 37
1165.39 38
1165.47 38
1165.54 38
1165.62 38
1165.70 38
1165.78 38
1165.86 38
1165.94 37
1166.01 36
1166.09 35
1166.17 33
1166.25 30
1166.33 28
1166.41 25
1166.48 23
1166.56 21
1166.64 20
1166.72 20
1166.80 21
1166.88 22
1166.95 23
1167.03 24
1167.11 25
1167.19 26
1167.27 27
1167.35 28
1167.42 29
1167.50 30
1167.58 32
1167.66 33
1167.74 33
1167.82 33
1167.89 32
1167.97 31
1168.05 29
1168.13 28
1168.21 27
1168.29 27
1168.36 27
1168.44 28
1168.52 28
1168.60 29
1168.68 29
1168.76 30
1168.83 30
1168.91 29
1168.99 29
1169.07 28
1169.15 27
1169.23 26
1169.30 25
1169.38 25
1169.46 24
1169.54 23
1169.62 22
1169.70 21
1169.77 21
1169.85 20
1169.93 20
1170.01 19
1170.09 19
1170.17 19
1170.25 19
1170.32 19
1170.40 20
1170.48 21
1170.56 22
1170.64 24
1170.72 26
1170.79 27
1170.87 28
1170.95 29
1171.03 29
1171.11 30
1171.19 29
1171.27 29
1171.34 29
1171.42 28
1171.50 26
1171.58 24
1171.66 22
1171.74 19
1171.81 16
1171.89 14
1171.97 13
1172.05 12
1172.13 13
1172.21 15
1172.29 17
1172.36 19
1172.44 22
1172.52 23
1172.60 25
1172.68 25
1172.76 26
1172.83 26
1172.91 26
1172.99 26
1173.07 26
1173.15 26
1173.23 26
1173.31 27
1173.38 28
1173.46 29
1173.54 30
1173.62 31
1173.70 32
1173.78 34
1173.86 35
1173.93 37
1174.01 39
1174.09 42
1174.17 44
1174.25 45
1174.33 46
1174.41 46
1174.48 45
1174.56 43
1174.64 41
1174.72 38
1174.80 34
1174.88 31
1174.96 28
1175.03 25
1175.11 23
1175.19 21
1175.27 20
1175.35 19
1175.43 18
1175.51 18
1175.58 18
1175.66 19
1175.74 20
1175.82 21
1175.90 23
1175.98 24
1176.06 26
1176.13 27
1176.21 28
1176.29 28
1176.37 29
1176.45 29
1176.53 30
1176.61 30
1176.69 31
1176.76 32
1176.84 34
1176.92 35
1177.00 35
1177.08 36
1177.16 36
1177.24 36
1177.31 35
1177.39 34
1177.47 33
1177.55 31
1177.63 29
1177.71 27
1177.79 25
1177.87 24
1177.94 23
1178.02 23
1178.10 23
1178.18 24
1178.26 25
1178.34 25
1178.42 26
1178.49 26
1178.57 26
1178.65 25
1178.73 24
1178.81 23
1178.89 21
1178.97 19
1179.05 17
1179.12 14
1179.20 12
1179.28 10
1179.36 8
1179.44 7
1179.52 7
1179.60 7
1179.68 9
1179.75 11
1179.83 13
1179.91 15
1179.99 16
1180.07 17
1180.15 17
1180.23 17
1180.31 16
1180.38 15
1180.46 13
1180.54 12
1180.62 11
1180.70 10
1180.78 9
1180.86 7
1180.94 6
1181.01 3
1181.09 1
1181.17 0
1181.25 0
1181.33 0
1181.41 0
1181.49 0
1181.57 0
1181.65 0
1181.72 0
1181.80 2
1181.88 4
1181.96 6
1182.04 7
1182.12 9
1182.20 11
1182.28 13
1182.35 15
1182.43 17
1182.51 19
1182.59 21
1182.67 22
1182.75 23
1182.83 23
1182.91 23
1182.99 22
1183.06 22
1183.14 21
1183.22 21
1183.30 20
1183.38 19
1183.46 18
1183.54 18
1183.62 17
1183.70 18
1183.77 18
1183.85 18
1183.93 18
1184.01 17
1184.09 16
1184.17 14
1184.25 12
1184.33 10
1184.41 9
1184.48 9
1184.56 9
1184.64 11
1184.72 13
1184.80 15
1184.88 18
1184.96 20
1185.04 22
1185.12 24
1185.19 25
1185.27 27
1185.35 29
1185.43 31
1185.51 33
1185.59 36
1185.67 38
1185.75 40
1185.83 41
1185.90 43
1185.98 44
1186.06 44
1186.14 44
1186.22 42
1186.30 40
1186.38 38
1186.46 36
1186.54 33
1186.62 31
1186.69 30
1186.77 29
1186.85 28
1186.93 29
1187.01 29
1187.09 30
1187.17 30
1187.25 31
1187.33 32
1187.41 32
1187.48 32
1187.56 33
1187.64 33
1187.72 33
1187.80 33
1187.88 35
1187.96 36
1188.04 38
1188.12 39
1188.20 40
1188.27 40
1188.35 40
1188.43 39
1188.51 39
1188.59 38
1188.67 38
1188.75 39
1188.83 39
1188.91 39
1188.99 38
1189.07 36
1189.14 34
1189.22 31
1189.30 28
1189.38 26
1189.46 25
1189.54 25
1189.62 26
1189.70 28
1189.78 31
1189.86 34
1189.93 38
1190.01 41
1190.09 45
1190.17 48
1190.25 50
1190.33 51
1190.41 51
1190.49 50
1190.57 48
1190.65 44
1190.73 41
1190.81 37
1190.88 33
1190.96 30
1191.04 28
1191.12 26
1191.20 25
1191.28 24
1191.36 23
1191.44 22
1191.52 21
1191.60 20
1191.68 20
1191.75 19
1191.83 20
1191.91 21
1191.99 23
1192.07 25
1192.15 27
1192.23 30
1192.31 33
1192.39 35
1192.47 38
1192.55 40
1192.63 42
1192.70 43
1192.78 44
1192.86 44
1192.94 43
1193.02 43
1193.10 42
1193.18 41
1193.26 40
1193.34 39
1193.42 39
1193.50 38
1193.58 37
1193.65 35
1193.73 33
1193.81 30
1193.89 26
1193.97 22
1194.05 17
1194.13 13
1194.21 10
1194.29 8
1194.37 7
1194.45 8
1194.53 10
1194.61 13
1194.68 16
1194.76 19
1194.84 21
1194.92 22
1195.00 23
1195.08 24
1195.16 26
1195.24 28
1195.32 30
1195.40 34
1195.48 37
1195.56 40
1195.64 42
1195.72 43
1195.79 43
1195.87 43
1195.95 41
1196.03 39
1196.11 36
1196.19 34
1196.27 32
1196.35 31
1196.43 30
1196.51 31
1196.59 32
1196.67 34
1196.75 37
1196.83 39
1196.90 42
1196.98 44
1197.06 46
1197.14 46
1197.22 46
1197.30 44
1197.38 42
1197.46 39
1197.54 37
1197.62 34
1197.70 32
1197.78 30
1197.86 29
1197.94 27
1198.02 26
1198.09 24
1198.17 23
1198.25 23
1198.33 22
1198.41 22
1198.49 22
1198.57 23
1198.65 23
1198.73 23
1198.81 24
1198.89 25
1198.97 26
1199.05 28
1199.13 30
1199.21 32
1199.29 34
1199.36 35
1199.44 35
1199.52 34
1199.60 32
1199.68 30
1199.76 27
1199.84 25
1199.92 23
1200.00 22
1200.08 21
1200.16 21
1200.24 20
1200.32 20
1200.40 20
1200.48 20
1200.56 20
1200.64 21
1200.72 22
1200.79 23
1200.87 25
1200.95 28
1201.03 30
1201.11 32
1201.19 34
1201.27 35
1201.35 36
1201.43 38
1201.51 40
1201.59 42
1201.67 44
1201.75 45
1201.83 46
1201.91 46
1201.99 45
1202.07 43
1202.15 40
1202.23 37
1202.30 35
1202.38 33
1202.46 31
1202.54 30
1202.62 29
1202.70 28
1202.78 26
1202.86 25
1202.94 23
1203.02 22
1203.10 22
1203.18 22
1203.26 22
1203.34 23
1203.42 24
1203.50 25
1203.58 24
1203.66 24
1203.74 23
1203.82 22
1203.90 22
1203.97 23
1204.05 25
1204.13 27
1204.21 30
1204.29 32
1204.37 34
1204.45 36
1204.53 37
1204.61 37
1204.69 36
1204.77 35
1204.85 33
1204.93 32
1205.01 30
1205.09 28
1205.17 26
1205.25 25
1205.33 25
1205.41 25
1205.49 26
1205.57 28
1205.65 29
1205.73 30
1205.81 30
1205.88 30
1205.96 29
1206.04 27
1206.12 25
1206.20 23
1206.28 22
1206.36 22
1206.44 22
1206.52 23
1206.60 26
1206.68 28
1206.76 32
1206.84 35
1206.92 39
1207.00 41
1207.08 43
1207.16 44
1207.24 44
1207.32 43
1207.40 41
1207.48 40
1207.56 38
1207.64 38
1207.72 38
1207.80 38
1207.88 38
1207.96 39
1208.04 39
1208.11 39
1208.19 39
1208.27 39
1208.35 40
1208.43 41
1208.51 42
1208.59 42
1208.67 42
1208.75 41
1208.83 39
1208.91 37
1208.99 35
1209.07 34
1209.15 33
1209.23 32
1209.31 32
1209.39 32
1209.47 31
1209.55 31
1209.63 30
1209.71 30
1209.79 30
1209.87 30
1209.95 30
1210.03 31
1210.11 32
1210.19 33
1210.27 34
1210.35 35
1210.43 35
1210.51 35
1210.59 34
1210.67 32
1210.75 30
1210.83 26
1210.91 23
1210.99 20
1211.07 18
1211.15 16
1211.22 15
1211.30 15
1211.38 16
1211.46 17
1211.54 19
1211.62 22
1211.70 25
1211.78 28
1211.86 32
1211.94 36
1212.02 39
1212.10 41
1212.18 43
1212.26 43
1212.34 43
1212.42 41
1212.50 39
1212.58 37
1212.66 34
1212.74 31
1212.82 29
1212.90 27
1212.98 26
1213.06 26
1213.14 26
1213.22 26
1213.30 27
1213.38 27
1213.46 27
1213.54 27
1213.62 27
1213.70 27
1213.78 28
1213.86 30
1213.94 31
1214.02 33
1214.10 34
1214.18 34
1214.26 34
1214.34 33
1214.42 31
1214.50 30
1214.58 29
1214.66 28
1214.74 27
1214.82 26
1214.90 25
1214.98 24
1215.06 23
1215.14 21
1215.22 19
1215.30 16
1215.38 15
1215.46 13
1215.54 13
1215.62 13
1215.70 14
1215.78 15
1215.86 15
1215.94 15
1216.02 14
1216.10 12
1216.18 10
1216.26 7
1216.34 6
1216.42 5
1216.50 6
1216.58 8
1216.66 12
1216.74 16
1216.82 21
1216.90 26
1216.98 31
1217.06 35
1217.14 38
1217.22 39
1217.30 39
1217.38 38
1217.46 35
1217.54 32
1217.62 28
1217.70 23
1217.78 19
1217.86 16
1217.94 14
1218.02 12
1218.10 11
1218.18 10
1218.26 10
1218.34 9
1218.42 10
1218.50 10
1218.58 10
1218.66 11
1218.74 11
1218.82 12
1218.90 13
1218.98 15
1219.06 16
1219.14 18
1219.22 19
1219.30 19
1219.38 18
1219.46 15
1219.54 12
1219.62 8
1219.70 4
1219.78 0
1219.86 0
1219.94 0
1220.02 0
1220.10 0
1220.18 0
1220.26 0
1220.34 0
1220.42 0
1220.50 3
1220.58 6
1220.66 9
1220.74 11
1220.82 12
1220.90 12
1220.98 11
1221.06 9
1221.14 8
1221.22 7
1221.30 6
1221.38 6
1221.46 6
1221.54 6
1221.62 6
1221.70 6
1221.78 6
1221.86 7
1221.94 8
1222.02 9
1222.10 10
1222.18 12
1222.26 14
1222.34 16
1222.42 19
1222.50 21
1222.58 24
1222.66 27
1222.74 29
1222.82 30
1222.90 29
1222.98 27
1223.06 25
1223.14 22
1223.22 20
1223.30 18
1223.38 17
1223.46 16
1223.54 15
1223.62 14
1223.70 12
1223.78 10
1223.86 8
1223.94 7
1224.03 6
1224.11 6
1224.19 7
1224.27 9
1224.35 12
1224.43 14
1224.51 15
1224.59 16
1224.67 15
1224.75 15
1224.83 13
1224.91 12
1224.99 11
1225.07 11
1225.15 12
1225.23 13
1225.31 16
1225.39 18
1225.47 21
1225.55 23
1225.63 24
1225.71 24
1225.79 24
1225.87 23
1225.95 21
1226.03 20
1226.11 19
1226.19 20
1226.27 21
1226.35 23
1226.43 25
1226.51 28
1226.59 30
1226.67 32
1226.75 32
1226.83 30
1226.91 28
1226.99 25
1227.08 21
1227.16 18
1227.24 16
1227.32 14
1227.40 13
1227.48 13
1227.56 14
1227.64 16
1227.72 19
1227.80 23
1227.88 26
1227.96 30
1228.04 34
1228.12 37
1228.20 39
1228.28 41
1228.36 42
1228.44 43
1228.52 43
1228.60 43
1228.68 42
1228.76 41
1228.84 39
1228.92 36
1229.00 33
1229.08 30
1229.16 27
1229.24 25
1229.32 23
1229.41 22
1229.49 22
1229.57 23
1229.65 24
1229.73 27
1229.81 29
1229.89 32
1229.97 34
1230.05 35
1230.13 36
1230.21 36
1230.29 36
1230.37 35
1230.45 33
1230.53 31
1230.61 28
1230.69 26
1230.77 23
1230.85 22
1230.93 21
1231.01 20
1231.09 20
1231.17 19
1231.25 19
1231.34 18
1231.42 17
1231.50 16
1231.58 16
1231.66 16
1231.74 17
1231.82 18
1231.90 19
1231.98 20
1232.06 20
1232.14 19
1232.22 18
1232.30 17
1232.38 16
1232.46 15
1232.54 14
1232.62 12
1232.70 11
1232.78 9
1232.86 6
1232.94 4
1233.03 3
1233.11 2
1233.19 3
1233.27 4
1233.35 6
1233.43 8
1233.51 9
1233.59 10
1233.67 10
1233.75 9
1233.83 9
1233.91 9
1233.99 10
1234.07 11
1234.15 13
1234.23 15
1234.31 16
1234.39 16
1234.47 15
1234.56 12
1234.64 10
1234.72 7
1234.80 5
1234.88 4
1234.96 4
1235.04 4
1235.12 6
1235.20 7
1235.28 8
1235.36 9
1235.44 9
1235.52 9
1235.60 8
1235.68 6
1235.76 5
1235.84 4
1235.93 4
1236.01 4
1236.09 5
1236.17 7
1236.25 8
1236.33 10
1236.41 11
1236.49 11
1236.57 11
1236.65 12
1236.73 12
1236.81 13
1236.89 16
1236.97 18
1237.05 22
1237.13 25
1237.22 28
1237.30 30
1237.38 31
1237.46 30
1237.54 27
1237.62 24
1237.70 20
1237.78 18
1237.86 16
1237.94 16
1238.02 18
1238.10 21
1238.18 25
1238.26 29
1238.34 32
1238.43 34
1238.51 35
1238.59 35
1238.67 33
1238.75 30
1238.83 27
1238.91 25
1238.99 23
1239.07 23
1239.15 23
1239.23 25
1239.31 27
1239.39 30
1239.47 33
1239.56 35
1239.64 37
1239.72 38
1239.80 39
1239.88 39
1239.96 38
1240.04 38
1240.12 37
1240.20 36
1240.28 35
1240.36 35
1240.44 34
1240.52 33
1240.60 32
1240.69 31
1240.77 30
1240.85 28
1240.93 26
1241.01 24
1241.09 23
1241.17 21
1241.25 20
1241.33 19
1241.41 17
1241.49 15
1241.57 13
1241.65 10
1241.74 7
1241.82 5
1241.90 4
1241.98 5
1242.06 8
1242.14 12
1242.22 17
1242.30 23
1242.38 29
1242.46 35
1242.54 40
1242.62 45
1242.71 50
1242.79 53
1242.87 55
1242.95 57
1243.03 57
1243.11 58
1243.19 58
1243.27 58
1243.35 59
1243.43 60
1243.51 62
1243.59 63
1243.68 64
1243.76 65
1243.84 65
1243.92 66
1244.00 65
1244.08 65
1244.16 64
1244.24 62
1244.32 61
1244.40 59
1244.48 57
1244.56 56
1244.65 54
1244.73 53
1244.81 51
1244.89 49
1244.97 46
1245.05 44
1245.13 42
1245.21 40
1245.29 39
1245.37 39
1245.45 39
1245.54 39
1245.62 39
1245.70 39
1245.78 40
1245.86 41
1245.94 43
1246.02 44
1246.10 45
1246.18 45
1246.26 44
1246.34 42
1246.43 40
1246.51 38
1246.59 35
1246.67 33
1246.75 31
1246.83 29
1246.91 26
1246.99 24
1247.07 22
1247.15 20
1247.24 19
1247.32 19
1247.40 21
1247.48 24
1247.56 27
1247.64 32
1247.72 36
1247.80 39
1247.88 42
1247.96 44
1248.05 45
1248.13 46
1248.21 46
1248.29 47
1248.37 48
1248.45 50
1248.53 51
1248.61 53
1248.69 55
1248.77 56
1248.86 57
1248.94 58
1249.02 58
1249.10 57
1249.18 56
1249.26 54
1249.34 51
1249.42 46
1249.50 41
1249.58 35
1249.67 29
1249.75 23
1249.83 18
1249.91 14
1249.99 11
1250.07 9
1250.15 7
1250.23 7
1250.31 7
1250.40 8
1250.48 9
1250.56 9
1250.64 9
1250.72 9
1250.80 7
1250.88 5
1250.96 2
1251.04 0
1251.12 0
1251.21 0
1251.29 0
1251.37 0
1251.45 0
1251.53 0
1251.61 0
1251.69 1
1251.77 4
1251.85 6
1251.94 9
1252.02 10
1252.10 11
1252.18 11
1252.26 11
1252.34 10
1252.42 10
1252.50 10
1252.59 9
1252.67 9
1252.75 9
1252.83 9
1252.91 9
1252.99 10
1253.07 11
1253.15 12
1253.23 13
1253.32 12
1253.40 11
1253.48 9
1253.56 5
1253.64 1
1253.72 0
1253.80 0
1253.88 0
1253.96 0
1254.05 0
1254.13 0
1254.21 0
1254.29 5
1254.37 9
1254.45 12
1254.53 15
1254.61 16
1254.70 16
1254.78 16
1254.86 17
1254.94 17
1255.02 18
1255.10 20
1255.18 21
1255.26 22
1255.35 22
1255.43 22
1255.51 21
1255.59 20
1255.67 18
1255.75 17
1255.83 16
1255.91 16
1256.00 17
1256.08 18
1256.16 20
1256.24 22
1256.32 24
1256.40 26
1256.48 28
1256.56 29
1256.65 31
1256.73 32
1256.81 33
1256.89 33
1256.97 33
1257.05 33
1257.13 32
1257.21 30
1257.30 27
1257.38 25
1257.46 22
1257.54 20
1257.62 19
1257.70 18
1257.78 19
1257.86 19
1257.95 20
1258.03 21
1258.11 22
1258.19 22
1258.27 23
1258.35 23
1258.43 25
1258.52 27
1258.60 29
1258.68 32
1258.76 34
1258.84 35
1258.92 35
1259.00 33
1259.08 31
1259.17 29
1259.25 27
1259.33 27
1259.41 28
1259.49 30
1259.57 32
1259.65 34
1259.74 36
1259.82 36
1259.90 34
1259.98 31
1260.06 28
1260.14 23
1260.22 19
1260.31 15
1260.39 12
1260.47 10
1260.55 10
1260.63 12
1260.71 15
1260.79 20
1260.88 25
1260.96 31
1261.04 37
1261.12 43
1261.20 50
1261.28 58
1261.36 66
1261.45 73
1261.53 80
1261.61 86
1261.69 91
1261.77 94
1261.85 96
1261.93 97
1262.02 98
1262.10 100
1262.18 102
1262.26 105
1262.34 108
1262.42 112
1262.50 117
1262.59 122
1262.67 127
1262.75 132
1262.83 136
1262.91 138
1262.99 138
1263.07 135
1263.16 131
1263.24 125
1263.32 119
1263.40 112
1263.48 106
1263.56 101
1263.64 96
1263.73 92
1263.81 88
1263.89 85
1263.97 83
1264.05 82
1264.13 82
1264.22 83
1264.30 84
1264.38 85
1264.46 84
1264.54 83
1264.62 80
1264.70 75
1264.79 69
1264.87 63
1264.95 58
1265.03 54
1265.11 53
1265.19 54
1265.28 58
1265.36 62
1265.44 67
1265.52 72
1265.60 75
1265.68 77
1265.76 78
1265.85 77
1265.93 75
1266.01 73
1266.09 70
1266.17 67
1266.25 64
1266.34 62
1266.42 59
1266.50 57
1266.58 54
1266.66 52
1266.74 49
1266.83 47
1266.91 45
1266.99 44
1267.07 43
1267.15 43
1267.23 43
1267.32 43
1267.40 43
1267.48 43
1267.56 44
1267.64 45
1267.72 47
1267.80 49
1267.89 52
1267.97 55
1268.05 58
1268.13 61
1268.21 62
1268.29 62
1268.38 61
1268.46 59
1268.54 57
1268.62 54
1268.70 52
1268.78 50
1268.87 48
1268.95 47
1269.03 44
1269.11 42
1269.19 38
1269.27 34
1269.36 29
1269.44 24
1269.52 20
1269.60 18
1269.68 17
1269.76 17
1269.85 19
1269.93 21
1270.01 24
1270.09 27
1270.17 29
1270.26 31
1270.34 32
1270.42 32
1270.50 31
1270.58 30
1270.66 28
1270.75 25
1270.83 22
1270.91 19
1270.99 16
1271.07 15
1271.15 14
1271.24 15
1271.32 16
1271.40 18
1271.48 20
1271.56 21
1271.64 22
1271.73 23
1271.81 24
1271.89 26
1271.97 29
1272.05 32
1272.14 36
1272.22 38
1272.30 40
1272.38 39
1272.46 37
1272.54 32
1272.63 27
1272.71 22
1272.79 18
1272.87 16
1272.95 16
1273.03 17
1273.12 19
1273.20 22
1273.28 24
1273.36 26
1273.44 27
1273.53 27
1273.61 27
1273.69 27
1273.77 27
1273.85 27
1273.93 27
1274.02 28
1274.10 29
1274.18 29
1274.26 30
1274.34 30
1274.43 31
1274.51 30
1274.59 31
1274.67 31
1274.75 32
1274.84 33
1274.92 33
1275.00 34
1275.08 34
1275.16 34
1275.24 33
1275.33 32
1275.41 30
1275.49 29
1275.57 28
1275.65 27
1275.74 28
1275.82 30
1275.90 33
1275.98 37
1276.06 41
1276.15 45
1276.23 47
1276.31 48
1276.39 48
1276.47 46
1276.55 44
1276.64 41
1276.72 39
1276.80 37
1276.88 37
1276.96 36
1277.05 36
1277.13 35
1277.21 33
1277.29 31
1277.37 27
1277.46 24
1277.54 20
1277.62 18
1277.70 17
1277.78 17
1277.87 19
1277.95 23
1278.03 27
1278.11 32
1278.19 35
1278.28 37
1278.36 38
1278.44 38
1278.52 37
1278.60 36
1278.69 35
1278.77 33
1278.85 32
1278.93 31
1279.01 30
1279.10 29
1279.18 28
1279.26 26
1279.34 23
1279.42 20
1279.51 17
1279.59 14
1279.67 12
1279.75 10
1279.83 10
1279.92 11
1280.00 13
1280.08 17
1280.16 22
1280.24 28
1280.33 33
1280.41 39
1280.49 43
1280.57 47
1280.65 49
1280.74 51
1280.82 51
1280.90 50
1280.98 49
1281.06 46
1281.15 44
1281.23 40
1281.31 37
1281.39 34
1281.47 32
1281.56 32
1281.64 33
1281.72 36
1281.80 40
1281.88 44
1281.97 49
1282.05 54
1282.13 57
1282.21 61
1282.30 64
1282.38 67
1282.46 70
1282.54 72
1282.62 75
1282.71 76
1282.79 77
1282.87 75
1282.95 73
1283.03 69
1283.12 64
1283.20 60
1283.28 57
1283.36 55
1283.44 55
1283.53 56
1283.61 59
1283.69 62
1283.77 66
1283.86 69
1283.94 71
1284.02 72
1284.10 72
1284.18 71
1284.27 69
1284.35 67
1284.43 64
1284.51 61
1284.60 58
1284.68 54
1284.76 51
1284.84 47
1284.92 44
1285.01 43
1285.09 43
1285.17 46
1285.25 51
1285.33 58
1285.42 65
1285.50 73
1285.58 79
1285.66 83
1285.75 85
1285.83 86
1285.91 85
1285.99 83
1286.07 82
1286.16 81
1286.24 82
1286.32 84
1286.40 87
1286.49 90
1286.57 93
1286.65 96
1286.73 97
1286.81 98
1286.90 97
1286.98 94
1287.06 91
1287.14 87
1287.23 83
1287.31 80
1287.39 77
1287.47 77
1287.56 78
1287.64 80
1287.72 82
1287.80 85
1287.88 87
1287.97 87
1288.05 86
1288.13 83
1288.21 79
1288.30 75
1288.38 72
1288.46 69
1288.54 66
1288.62 65
1288.71 64
1288.79 63
1288.87 64
1288.95 65
1289.04 67
1289.12 70
1289.20 73
1289.28 77
1289.37 81
1289.45 85
1289.53 88
1289.61 90
1289.69 90
1289.78 89
1289.86 86
1289.94 82
1290.02 78
1290.11 73
1290.19 68
1290.27 63
1290.35 58
1290.44 55
1290.52 51
1290.60 49
1290.68 47
1290.77 45
1290.85 44
1290.93 42
1291.01 42
1291.10 42
1291.18 43
1291.26 45
1291.34 49
1291.42 53
1291.51 57
1291.59 60
1291.67 62
1291.75 62
1291.84 61
1291.92 58
1292.00 54
1292.08 49
1292.17 45
1292.25 41
1292.33 38
1292.41 35
1292.50 33
1292.58 32
1292.66 31
1292.74 30
1292.83 30
1292.91 30
1292.99 30
1293.07 33
1293.16 37
1293.24 43
1293.32 50
1293.40 58
1293.49 66
1293.57 71
1293.65 74
1293.73 74
1293.82 72
1293.90 67
1293.98 61
1294.06 55
1294.14 49
1294.23 45
1294.31 41
1294.39 39
1294.47 39
1294.56 40
1294.64 41
1294.72 44
1294.80 46
1294.89 48
1294.97 49
1295.05 49
1295.13 48
1295.22 46
1295.30 43
1295.38 41
1295.46 39
1295.55 38
1295.63 37
1295.71 36
1295.80 36
1295.88 35
1295.96 34
1296.04 34
1296.13 33
1296.21 32
1296.29 32
1296.37 32
1296.46 33
1296.54 34
1296.62 36
1296.70 37
1296.79 39
1296.87 40
1296.95 41
1297.03 42
1297.12 43
1297.20 44
1297.28 46
1297.36 48
1297.45 50
1297.53 50
1297.61 50
1297.69 48
1297.78 46
1297.86 43
1297.94 41
1298.02 40
1298.11 40
1298.19 42
1298.27 45
1298.35 50
1298.44 54
1298.52 57
1298.60 59
1298.69 59
1298.77 56
1298.85 52
1298.93 46
1299.02 39
1299.10 33
1299.18 28
1299.26 26
1299.35 27
1299.43 30
1299.51 34
1299.59 39
1299.68 45
1299.76 49
1299.84 52
1299.92 54
1300.01 55
1300.09 55
1300.17 54
1300.26 53
1300.34 52
1300.42 51
1300.50 50
1300.59 49
1300.67 48
1300.75 49
1300.83 51
1300.92 54
1301.00 59
1301.08 65
1301.17 72
1301.25 78
1301.33 83
1301.41 86
1301.50 87
1301.58 86
1301.66 83
1301.74 81
1301.83 78
1301.91 76
1301.99 75
1302.08 75
1302.16 75
1302.24 76
1302.32 76
1302.41 75
1302.49 74
1302.57 73
1302.65 73
1302.74 72
1302.82 72
1302.90 73
1302.99 73
1303.07 72
1303.15 71
1303.23 69
1303.32 66
1303.40 62
1303.48 57
1303.56 51
1303.65 46
1303.73 42
1303.81 40
1303.90 38
1303.98 38
1304.06 39
1304.14 42
1304.23 44
1304.31 48
1304.39 51
1304.48 54
1304.56 57
1304.64 60
1304.72 63
1304.81 65
1304.89 67
1304.97 69
1305.06 69
1305.14 70
1305.22 69
1305.30 67
1305.39 65
1305.47 62
1305.55 59
1305.63 56
1305.72 52
1305.80 49
1305.88 47
1305.97 45
1306.05 43
1306.13 41
1306.21 38
1306.30 35
1306.38 31
1306.46 27
1306.55 22
1306.63 17
1306.71 12
1306.79 8
1306.88 5
1306.96 2
1307.04 0
1307.13 0
1307.21 0
1307.29 0
1307.38 0
1307.46 0
1307.54 0
1307.62 0
1307.71 0
1307.79 0
1307.87 1
1307.96 3
1308.04 5
1308.12 7
1308.20 8
1308.29 7
1308.37 6
1308.45 3
1308.54 0
1308.62 0
1308.70 0
1308.78 0
1308.87 0
1308.95 0
1309.03 2
1309.12 6
1309.20 10
1309.28 14
1309.37 18
1309.45 21
1309.53 22
1309.61 23
1309.70 24
1309.78 24
1309.86 24
1309.95 25
1310.03 25
1310.11 24
1310.20 23
1310.28 22
1310.36 20
1310.44 19
1310.53 19
1310.61 20
1310.69 24
1310.78 29
1310.86 36
1310.94 43
1311.03 49
1311.11 54
1311.19 58
1311.27 60
1311.36 60
1311.44 59
1311.52 57
1311.61 56
1311.69 56
1311.77 56
1311.86 56
1311.94 57
1312.02 58
1312.10 59
1312.19 60
1312.27 62
1312.35 63
1312.44 64
1312.52 65
1312.60 66
1312.69 68
1312.77 70
1312.85 71
1312.94 72
1313.02 73
1313.10 72
1313.18 71
1313.27 70
1313.35 67
1313.43 65
1313.52 63
1313.60 61
1313.68 59
1313.77 57
1313.85 56
1313.93 56
1314.02 57
1314.10 59
1314.18 62
1314.26 66
1314.35 69
1314.43 71
1314.51 72
1314.60 72
1314.68 71
1314.76 69
1314.85 66
1314.93 65
1315.01 63
1315.10 62
1315.18 62
1315.26 61
1315.35 60
1315.43 60
1315.51 59
1315.60 59
1315.68 60
1315.76 61
1315.84 63
1315.93 65
1316.01 67
1316.09 68
1316.18 67
1316.26 65
1316.34 62
1316.43 59
1316.51 56
1316.59 53
1316.68 50
1316.76 49
1316.84 47
1316.93 47
1317.01 46
1317.09 46
1317.18 46
1317.26 45
1317.34 43
1317.43 39
1317.51 35
1317.59 31
1317.67 27
1317.76 24
1317.84 25
1317.92 29
1318.01 36
1318.09 47
1318.17 59
1318.26 72
1318.34 84
1318.42 95
1318.51 103
1318.59 107
1318.67 109
1318.76 109
1318.84 108
1318.92 105
1319.01 101
1319.09 97
1319.17 93
1319.26 88
1319.34 82
1319.42 76
1319.51 69
1319.59 62
1319.67 55
1319.76 49
1319.84 45
1319.92 43
1320.01 43
1320.09 44
1320.17 48
1320.26 52
1320.34 58
1320.42 63
1320.51 66
1320.59 69
1320.67 70
1320.76 69
1320.84 66
1320.92 63
1321.01 60
1321.09 56
1321.17 53
1321.26 49
1321.34 47
1321.42 46
1321.51 46
1321.59 48
1321.67 51
1321.76 56
1321.84 60
1321.92 64
1322.01 67
1322.09 68
1322.17 68
1322.26 67
1322.34 66
1322.42 66
1322.51 67
1322.59 69
1322.67 73
1322.76 77
1322.84 82
1322.92 86
1323.01 91
1323.09 95
1323.17 98
1323.26 100
1323.34 102
1323.42 102
1323.51 103
1323.59 103
1323.67 104
1323.76 106
1323.84 108
1323.92 110
1324.01 112
1324.09 113
1324.17 113
1324.26 111
1324.34 109
1324.42 107
1324.51 104
1324.59 101
1324.68 98
1324.76 93
1324.84 88
1324.93 82
1325.01 76
1325.09 71
1325.18 67
1325.26 65
1325.34 66
1325.43 68
1325.51 71
1325.59 75
1325.68 78
1325.76 80
1325.84 80
1325.93 78
1326.01 75
1326.09 71
1326.18 65
1326.26 59
1326.34 52
1326.43 47
1326.51 43
1326.59 41
1326.68 41
1326.76 43
1326.85 45
1326.93 47
1327.01 50
1327.10 51
1327.18 53
1327.26 54
1327.35 55
1327.43 57
1327.51 58
1327.60 59
1327.68 59
1327.76 58
1327.85 56
1327.93 54
1328.01 51
1328.10 50
1328.18 50
1328.27 51
1328.35 53
1328.43 56
1328.52 59
1328.60 62
1328.68 63
1328.77 64
1328.85 64
1328.93 63
1329.02 62
1329.10 60
1329.18 58
1329.27 54
1329.35 50
1329.44 45
1329.52 40
1329.60 36
1329.69 32
1329.77 30
1329.85 29
1329.94 29
1330.02 30
1330.10 32
1330.19 35
1330.27 37
1330.36 39
1330.44 40
1330.52 40
1330.61 40
1330.69 38
1330.77 36
1330.86 34
1330.94 32
1331.02 31
1331.11 30
1331.19 31
1331.28 31
1331.36 32
1331.44 33
1331.53 34
1331.61 35
1331.69 36
1331.78 37
1331.86 38
1331.94 38
1332.03 36
1332.11 34
1332.20 30
1332.28 26
1332.36 21
1332.45 17
1332.53 14
1332.61 13
1332.70 12
1332.78 13
1332.87 14
1332.95 16
1333.03 18
1333.12 19
1333.20 20
1333.28 19
1333.37 17
1333.45 14
1333.54 10
1333.62 5
1333.70 2
1333.79 0
1333.87 0
1333.95 1
1334.04 4
1334.12 8
1334.20 12
1334.29 16
1334.37 18
1334.46 20
1334.54 20
1334.62 20
1334.71 19
1334.79 18
1334.88 17
1334.96 15
1335.04 12
1335.13 8
1335.21 4
1335.29 0
1335.38 0
1335.46 0
1335.55 0
1335.63 0
1335.71 0
1335.80 0
1335.88 0
1335.96 4
1336.05 14
1336.13 25
1336.22 34
1336.30 42
1336.38 48
1336.47 51
1336.55 51
1336.63 49
1336.72 44
1336.80 39
1336.89 34
1336.97 30
1337.05 28
1337.14 27
1337.22 28
1337.31 29
1337.39 31
1337.47 33
1337.56 33
1337.64 33
1337.72 32
1337.81 30
1337.89 29
1337.98 28
1338.06 28
1338.14 27
1338.23 26
1338.31 25
1338.40 22
1338.48 17
1338.56 12
1338.65 7
1338.73 2
1338.81 0
1338.90 0
1338.98 0
1339.07 0
1339.15 1
1339.23 6
1339.32 12
1339.40 19
1339.49 25
1339.57 31
1339.65 36
1339.74 40
1339.82 42
1339.91 43
1339.99 43
1340.07 43
1340.16 42
1340.24 42
1340.33 42
1340.41 43
1340.49 44
1340.58 46
1340.66 48
1340.75 49
1340.83 48
1340.91 47
1341.00 44
1341.08 41
1341.16 37
1341.25 34
1341.33 31
1341.42 30
1341.50 28
1341.58 27
1341.67 26
1341.75 25
1341.84 25
1341.92 25
1342.00 27
1342.09 29
1342.17 32
1342.26 35
1342.34 38
1342.42 41
1342.51 43
1342.59 45
1342.68 47
1342.76 48
1342.84 51
1342.93 53
1343.01 57
1343.10 60
1343.18 64
1343.26 67
1343.35 69
1343.43 71
1343.52 72
1343.60 72
1343.68 71
1343.77 69
1343.85 66
1343.94 64
1344.02 61
1344.11 60
1344.19 59
1344.27 60
1344.36 62
1344.44 65
1344.53 68
1344.61 72
1344.69 74
1344.78 75
1344.86 75
1344.95 72
1345.03 68
1345.11 62
1345.20 55
1345.28 48
1345.37 42
1345.45 36
1345.53 32
1345.62 30
1345.70 28
1345.79 27
1345.87 25
1345.96 23
1346.04 19
1346.12 16
1346.21 11
1346.29 8
1346.38 6
1346.46 6
1346.54 8
1346.63 12
1346.71 17
1346.80 22
1346.88 25
1346.96 28
1347.05 29
1347.13 28
1347.22 26
1347.30 23
1347.39 20
1347.47 19
1347.55 18
1347.64 20
1347.72 23
1347.81 27
1347.89 32
1347.97 36
1348.06 40
1348.14 42
1348.23 43
1348.31 42
1348.40 40
1348.48 37
1348.56 33
1348.65 29
1348.73 24
1348.82 19
1348.90 15
1348.98 10
1349.07 7
1349.15 5
1349.24 6
1349.32 9
1349.41 14
1349.49 21
1349.57 29
1349.66 38
1349.74 45
1349.83 51
1349.91 55
1350.00 57
1350.08 57
1350.16 56
1350.25 54
1350.33 52
1350.42 51
1350.50 49
1350.59 48
1350.67 47
1350.75 46
1350.84 46
1350.92 47
1351.01 48
1351.09 51
1351.18 54
1351.26 57
1351.34 60
1351.43 62
1351.51 64
1351.60 65
1351.68 65
1351.77 65
1351.85 64
1351.93 63
1352.02 60
1352.10 56
1352.19 51
1352.27 46
1352.36 40
1352.44 36
1352.52 33
1352.61 31
1352.69 31
1352.78 31
1352.86 32
1352.95 33
1353.03 35
1353.11 37
1353.20 39
1353.28 42
1353.37 46
1353.45 50
1353.54 53
1353.62 57
1353.70 60
1353.79 63
1353.87 65
1353.96 68
1354.04 70
1354.13 71
1354.21 72
1354.30 71
1354.38 69
1354.46 66
1354.55 62
1354.63 58
1354.72 54
1354.80 51
1354.89 49
1354.97 48
1355.05 47
1355.14 47
1355.22 46
1355.31 47
1355.39 48
1355.48 49
1355.56 50
1355.65 51
1355.73 51
1355.81 52
1355.90 52
1355.98 51
1356.07 51
1356.15 50
1356.24 48
1356.32 47
1356.41 45
1356.49 45
1356.57 46
1356.66 49
1356.74 54
1356.83 61
1356.91 70
1357.00 79
1357.08 86
1357.17 92
1357.25 96
1357.33 97
1357.42 95
1357.50 93
1357.59 89
1357.67 86
1357.76 83
1357.84 81
1357.93 80
1358.01 79
1358.09 78
1358.18 78
1358.26 77
1358.35 76
1358.43 76
1358.52 74
1358.60 73
1358.69 70
1358.77 67
1358.86 63
1358.94 57
1359.02 51
1359.11 46
1359.19 41
1359.28 37
1359.36 35
1359.45 35
1359.53 38
1359.62 42
1359.70 47
1359.79 52
1359.87 57
1359.95 60
1360.04 62
1360.12 63
1360.21 62
1360.29 61
1360.38 60
1360.46 59
1360.55 57
1360.63 55
1360.72 53
1360.80 49
1360.88 44
1360.97 39
1361.05 34
1361.14 29
1361.22 25
1361.31 21
1361.39 18
1361.48 16
1361.56 15
1361.65 15
1361.73 15
1361.81 16
1361.90 17
1361.98 18
1362.07 18
1362.15 18
1362.24 17
1362.32 14
1362.41 12
1362.49 8
1362.58 5
1362.66 2
1362.75 0
1362.83 0
1362.92 1
1363.00 4
1363.08 8
1363.17 12
1363.25 16
1363.34 18
1363.42 19
1363.51 18
1363.59 16
1363.68 12
1363.76 8
1363.85 5
1363.93 2
1364.02 1
1364.10 1
1364.18 3
1364.27 6
1364.35 8
1364.44 9
1364.52 9
1364.61 7
1364.69 3
1364.78 0
1364.86 0
1364.95 0
1365.03 0
1365.12 0
1365.20 0
1365.29 1
1365.37 7
1365.46 14
1365.54 20
1365.62 26
1365.71 29
1365.79 32
1365.88 33
1365.96 34
1366.05 34
1366.13 35
1366.22 35
1366.30 36
1366.39 36
1366.47 35
1366.56 32
1366.64 29
1366.73 26
1366.81 23
1366.90 21
1366.98 20
1367.07 21
1367.15 24
1367.24 27
1367.32 31
1367.40 34
1367.49 37
1367.57 38
1367.66 37
1367.74 36
1367.83 33
1367.91 29
1368.00 25
1368.08 21
1368.17 17
1368.25 14
1368.34 11
1368.42 8
1368.51 6
1368.59 4
1368.68 3
1368.76 2
1368.85 2
1368.93 2
1369.02 1
1369.10 1
1369.19 0
1369.27 0
1369.36 0
1369.44 0
1369.53 0
1369.61 0
1369.69 0
1369.78 3
1369.86 9
1369.95 16
1370.03 24
1370.12 32
1370.20 40
1370.29 47
1370.37 53
1370.46 58
1370.54 61
1370.63 64
1370.71 66
1370.80 67
1370.88 68
1370.97 69
1371.05 71
1371.14 72
1371.22 73
1371.31 75
1371.39 75
1371.48 76
1371.56 77
1371.65 77
1371.73 78
1371.82 79
1371.90 81
1371.99 82
1372.07 82
1372.16 82
1372.24 80
1372.33 76
1372.41 71
1372.50 66
1372.58 61
1372.67 58
1372.75 56
1372.84 57
1372.92 60
1373.01 64
1373.09 69
1373.18 75
1373.26 79
1373.35 83
1373.43 85
1373.52 86
1373.60 86
1373.69 87
1373.77 88
1373.86 90
1373.94 91
1374.03 93
1374.11 95
1374.20 96
1374.28 96
1374.37 96
1374.45 94
1374.54 93
1374.62 91
1374.71 89
1374.79 88
1374.88 88
1374.96 88
1375.05 88
1375.13 88
1375.22 88
1375.30 86
1375.39 84
1375.47 81
1375.56 78
1375.64 75
1375.73 73
1375.81 73
1375.90 74
1375.98 78
1376.07 82
1376.15 87
1376.24 92
1376.32 96
1376.41 98
1376.49 98
1376.58 96
1376.66 92
1376.75 87
1376.83 82
1376.92 77
1377.00 73
1377.09 70
1377.17 68
1377.26 66
1377.34 65
1377.43 64
1377.51 63
1377.60 62
1377.68 62
1377.77 61
1377.85 61
1377.94 60
1378.02 58
1378.11 55
1378.19 51
1378.28 47
1378.36 43
1378.45 41
1378.53 40
1378.62 41
1378.70 43
1378.79 45
1378.87 47
1378.96 48
1379.04 48
1379.13 48
1379.21 47
1379.30 46
1379.39 47
1379.47 49
1379.56 52
1379.64 55
1379.73 59
1379.81 61
1379.90 62
1379.98 62
1380.07 60
1380.15 57
1380.24 55
1380.32 53
1380.41 53
1380.49 54
1380.58 57
1380.66 61
1380.75 66
1380.83 72
1380.92 76
1381.00 80
1381.09 82
1381.17 83
1381.26 81
1381.34 78
1381.43 73
1381.51 67
1381.60 60
1381.69 54
1381.77 49
1381.86 47
1381.94 47
1382.03 49
1382.11 54
1382.20 59
1382.28 65
1382.37 70
1382.45 73
1382.54 75
1382.62 75
1382.71 73
1382.79 70
1382.88 66
1382.96 62
1383.05 58
1383.13 55
1383.22 53
1383.30 52
1383.39 53
1383.48 55
1383.56 57
1383.65 60
1383.73 62
1383.82 63
1383.90 64
1383.99 63
1384.07 61
1384.16 58
1384.24 56
1384.33 53
1384.41 50
1384.50 48
1384.58 47
1384.67 48
1384.75 48
1384.84 50
1384.93 51
1385.01 52
1385.10 53
1385.18 53
1385.27 53
1385.35 54
1385.44 54
1385.52 55
1385.61 55
1385.69 55
1385.78 54
1385.86 54
1385.95 53
1386.03 51
1386.12 49
1386.21 47
1386.29 45
1386.38 42
1386.46 39
1386.55 36
1386.63 34
1386.72 33
1386.80 33
1386.89 34
1386.97 36
1387.06 38
1387.14 39
1387.23 40
1387.32 41
1387.40 41
1387.49 41
1387.57 42
1387.66 43
1387.74 45
1387.83 47
1387.91 49
1388.00 51
1388.08 53
1388.17 54
1388.26 53
1388.34 51
1388.43 47
1388.51 41
1388.60 33
1388.68 25
1388.77 17
1388.85 10
1388.94 4
1389.02 1
1389.11 0
1389.19 0
1389.28 0
1389.37 0
1389.45 0
1389.54 0
1389.62 0
1389.71 0
1389.79 0
1389.88 2
1389.96 5
1390.05 10
1390.14 14
1390.22 18
1390.31 22
1390.39 24
1390.48 27
1390.56 28
1390.65 28
1390.73 28
1390.82 28
1390.90 27
1390.99 28
1391.08 29
1391.16 30
1391.25 33
1391.33 35
1391.42 37
1391.50 39
1391.59 40
1391.67 39
1391.76 38
1391.85 37
1391.93 36
1392.02 35
1392.10 35
1392.19 36
1392.27 38
1392.36 40
1392.44 43
1392.53 45
1392.62 47
1392.70 48
1392.79 48
1392.87 47
1392.96 44
1393.04 41
1393.13 38
1393.21 35
1393.30 32
1393.39 30
1393.47 30
1393.56 31
1393.64 33
1393.73 36
1393.81 40
1393.90 43
1393.98 47
1394.07 51
1394.16 56
1394.24 60
1394.33 64
1394.41 67
1394.50 68
1394.58 68
1394.67 66
1394.75 64
1394.84 62
1394.93 60
1395.01 60
1395.10 61
1395.18 63
1395.27 65
1395.35 68
1395.44 69
1395.53 70
1395.61 71
1395.70 72
1395.78 72
1395.87 72
1395.95 72
1396.04 71
1396.13 70
1396.21 68
1396.30 64
1396.38 59
1396.47 54
1396.55 49
1396.64 45
1396.73 41
1396.81 37
1396.90 35
1396.98 33
1397.07 32
1397.15 31
1397.24 30
1397.32 30
1397.41 32
1397.50 35
1397.58 40
1397.67 48
1397.75 57
1397.84 66
1397.92 76
1398.01 85
1398.10 91
1398.18 96
1398.27 99
1398.35 100
1398.44 102
1398.53 103
1398.61 105
1398.70 107
1398.78 108
1398.87 108
1398.95 107
1399.04 106
1399.13 103
1399.21 101
1399.30 98
1399.38 96
1399.47 93
1399.55 90
1399.64 87
1399.73 83
1399.81 79
1399.90 74
1399.98 71
1400.07 67
1400.15 64
1400.24 61
1400.33 59
1400.41 57
1400.50 54
1400.58 51
1400.67 47
1400.76 44
1400.84 41
1400.93 39
1401.01 38
1401.10 39
1401.18 41
1401.27 45
1401.36 49
1401.44 52
1401.53 54
1401.61 53
1401.70 52
1401.79 50
1401.87 49
1401.96 50
1402.04 53
1402.13 59
1402.21 65
1402.30 72
1402.39 77
1402.47 81
1402.56 84
1402.64 85
1402.73 87
1402.82 89
1402.90 92
1402.99 95
1403.07 98
1403.16 101
1403.24 103
1403.33 104
1403.42 104
1403.50 103
1403.59 101
1403.67 97
1403.76 91
1403.85 85
1403.93 78
1404.02 72
1404.10 68
1404.19 67
1404.28 67
1404.36 70
1404.45 73
1404.53 76
1404.62 77
1404.71 77
1404.79 74
1404.88 71
1404.96 66
1405.05 62
1405.13 58
1405.22 55
1405.31 54
1405.39 54
1405.48 55
1405.56 58
1405.65 61
1405.74 65
1405.82 70
1405.91 76
1405.99 81
1406.08 85
1406.17 88
1406.25 89
1406.34 88
1406.42 84
1406.51 81
1406.60 78
1406.68 76
1406.77 77
1406.85 79
1406.94 82
1407.03 86
1407.11 88
1407.20 88
1407.28 87
1407.37 84
1407.46 81
1407.54 77
1407.63 74
1407.71 72
1407.80 71
1407.89 71
1407.97 73
1408.06 75
1408.14 77
1408.23 79
1408.32 80
1408.40 80
1408.49 79
1408.57 77
1408.66 74
1408.75 71
1408.83 68
1408.92 65
1409.00 61
1409.09 57
1409.18 52
1409.26 47
1409.35 43
1409.44 39
1409.52 35
1409.61 33
1409.69 31
1409.78 31
1409.87 32
1409.95 33
1410.04 36
1410.12 39
1410.21 42
1410.30 45
1410.38 46
1410.47 47
1410.55 47
1410.64 47
1410.73 46
1410.81 46
1410.90 46
1410.99 47
1411.07 47
1411.16 46
1411.24 43
1411.33 39
1411.42 33
1411.50 27
1411.59 20
1411.67 15
1411.76 12
1411.85 12
1411.93 15
1412.02 21
1412.10 28
1412.19 36
1412.28 44
1412.36 49
1412.45 53
1412.54 53
1412.62 51
1412.71 48
1412.79 43
1412.88 40
1412.97 37
1413.05 36
1413.14 37
1413.23 38
1413.31 39
1413.40 39
1413.48 38
1413.57 35
1413.66 33
1413.74 31
1413.83 30
1413.91 31
1414.00 34
1414.09 38
1414.17 43
1414.26 47
1414.35 50
1414.43 51
1414.52 50
1414.60 47
1414.69 45
1414.78 42
1414.86 40
1414.95 39
1415.04 40
1415.12 41
1415.21 43
1415.29 46
1415.38 48
1415.47 49
1415.55 50
1415.64 51
1415.73 52
1415.81 53
1415.90 54
1415.98 54
1416.07 54
1416.16 53
1416.24 49
1416.33 45
1416.42 39
1416.50 33
1416.59 28
1416.67 24
1416.76 21
1416.85 21
1416.93 23
1417.02 28
1417.11 34
1417.19 41
1417.28 49
1417.37 57
1417.45 65
1417.54 71
1417.62 75
1417.71 76
1417.80 75
1417.88 72
1417.97 66
1418.06 59
1418.14 51
1418.23 43
1418.31 35
1418.40 29
1418.49 23
1418.57 19
1418.66 16
1418.75 14
1418.83 12
1418.92 12
1419.01 12
1419.09 14
1419.18 15
1419.26 16
1419.35 17
1419.44 17
1419.52 17
1419.61 16
1419.70 14
1419.78 14
1419.87 14
1419.96 15
1420.04 18
1420.13 21
1420.22 24
1420.30 26
1420.39 26
1420.47 24
1420.56 20
1420.65 15
1420.73 9
1420.82 5
1420.91 2
1420.99 1
1421.08 2
1421.17 4
1421.25 6
1421.34 8
1421.43 9
1421.51 9
1421.60 9
1421.68 9
1421.77 9
1421.86 9
1421.94 10
1422.03 11
1422.12 12
1422.20 12
1422.29 11
1422.38 9
1422.46 7
1422.55 6
1422.64 5
1422.72 6
1422.81 8
1422.89 13
1422.98 18
1423.07 25
1423.15 30
1423.24 35
1423.33 38
1423.41 39
1423.50 39
1423.59 38
1423.67 36
1423.76 35
1423.85 36
1423.93 37
1424.02 39
1424.11 43
1424.19 47
1424.28 52
1424.37 58
1424.45 64
1424.54 70
1424.63 76
1424.71 80
1424.80 83
1424.88 84
1424.97 85
1425.06 84
1425.14 84
1425.23 85
1425.32 87
1425.40 90
1425.49 94
1425.58 98
1425.66 101
1425.75 103
1425.84 103
1425.92 101
1426.01 97
1426.10 91
1426.18 86
1426.27 80
1426.36 75
1426.44 72
1426.53 69
1426.62 68
1426.70 67
1426.79 66
1426.88 66
1426.96 65
1427.05 64
1427.14 61
1427.22 59
1427.31 55
1427.40 52
1427.48 48
1427.57 44
1427.66 39
1427.74 34
1427.83 29
1427.92 23
1428.00 17
1428.09 10
1428.18 4
1428.26 0
1428.35 0
1428.44 0
1428.52 0
1428.61 0
1428.70 0
1428.78 0
1428.87 0
1428.96 0
1429.04 4
1429.13 8
1429.22 12
1429.30 15
1429.39 18
1429.48 21
1429.56 24
1429.65 26
1429.74 30
1429.82 34
1429.91 40
1430.00 46
1430.08 53
1430.17 59
1430.26 64
1430.34 68
1430.43 70
1430.52 70
1430.60 68
1430.69 65
1430.78 61
1430.86 57
1430.95 54
1431.04 50
1431.12 48
1431.21 47
1431.30 47
1431.38 48
1431.47 49
1431.56 51
1431.64 53
1431.73 55
1431.82 55
1431.90 55
1431.99 54
1432.08 52
1432.16 50
1432.25 47
1432.34 44
1432.42 41
1432.51 37
1432.60 33
1432.68 29
1432.77 24
1432.86 18
1432.94 11
1433.03 3
1433.12 0
1433.21 0
1433.29 0
1433.38 0
1433.47 0
1433.55 0
1433.64 1
1433.73 6
1433.81 10
1433.90 11
1433.99 10
1434.07 8
1434.16 4
1434.25 1
1434.33 0
1434.42 0
1434.51 0
1434.59 0
1434.68 0
1434.77 0
1434.85 1
1434.94 1
1435.03 0
1435.12 0
1435.20 0
1435.29 2
1435.38 4
1435.46 8
1435.55 12
1435.64 16
1435.72 19
1435.81 21
1435.90 20
1435.98 19
1436.07 17
1436.16 14
1436.24 12
1436.33 9
1436.42 8
1436.51 6
1436.59 5
1436.68 5
1436.77 6
1436.85 7
1436.94 10
1437.03 15
1437.11 20
1437.20 25
1437.29 29
1437.37 32
1437.46 33
1437.55 32
1437.64 30
1437.72 27
1437.81 25
1437.90 24
1437.98 24
1438.07 24
1438.16 25
1438.24 25
1438.33 24
1438.42 21
1438.50 17
1438.59 12
1438.68 8
1438.77 4
1438.85 2
1438.94 1
1439.03 1
1439.11 2
1439.20 2
1439.29 1
1439.37 0
1439.46 0
1439.55 0
1439.64 0
1439.72 1
1439.81 3
1439.90 6
1439.98 7
1440.07 9
1440.16 9
1440.24 8
1440.33 8
1440.42 8
1440.51 9
1440.59 12
1440.68 15
1440.77 18
1440.85 21
1440.94 23
1441.03 24
1441.11 25
1441.20 26
1441.29 27
1441.38 29
1441.46 32
1441.55 35
1441.64 37
1441.72 38
1441.81 37
1441.90 35
1441.99 32
1442.07 27
1442.16 22
1442.25 16
1442.33 11
1442.42 7
1442.51 5
1442.59 3
1442.68 4
1442.77 5
1442.86 7
1442.94 9
1443.03 10
1443.12 11
1443.20 11
1443.29 11
1443.38 10
1443.47 11
1443.55 13
1443.64 16
1443.73 22
1443.81 28
1443.90 36
1443.99 44
1444.08 51
1444.16 58
1444.25 62
1444.34 65
1444.42 67
1444.51 68
1444.60 68
1444.69 69
1444.77 69
1444.86 70
1444.95 71
1445.03 72
1445.12 72
1445.21 73
1445.30 74
1445.38 76
1445.47 79
1445.56 84
1445.64 88
1445.73 93
1445.82 98
1445.91 100
1445.99 102
1446.08 101
1446.17 100
1446.25 99
1446.34 98
1446.43 97
1446.52 98
1446.60 99
1446.69 102
1446.78 104
1446.86 107
1446.95 109
1447.04 110
1447.13 112
1447.21 112
1447.30 112
1447.39 111
1447.48 110
1447.56 109
1447.65 108
1447.74 108
1447.82 108
1447.91 109
1448.00 109
1448.09 109
1448.17 108
1448.26 105
1448.35 102
1448.44 97
1448.52 91
1448.61 86
1448.70 80
1448.78 77
1448.87 74
1448.96 74
1449.05 76
1449.13 80
1449.22 85
1449.31 91
1449.40 96
1449.48 100
1449.57 102
1449.66 101
1449.74 98
1449.83 94
1449.92 89
1450.01 83
1450.09 79
1450.18 75
1450.27 72
1450.36 70
1450.44 69
1450.53 68
1450.62 67
1450.70 66
1450.79 65
1450.88 63
1450.97 61
1451.05 58
1451.14 53
1451.23 48
1451.32 43
1451.40 38
1451.49 33
1451.58 29
1451.67 25
1451.75 23
1451.84 21
1451.93 20
1452.01 19
1452.10 19
1452.19 19
1452.28 20
1452.36 21
1452.45 23
1452.54 25
1452.63 27
1452.71 29
1452.80 31
1452.89 33
1452.98 34
1453.06 35
1453.15 36
1453.24 36
1453.33 35
1453.41 34
1453.50 34
1453.59 33
1453.68 32
1453.76 30
1453.85 27
1453.94 24
1454.02 20
1454.11 16
1454.20 11
1454.29 7
1454.37 3
1454.46 0
1454.55 0
1454.64 0
1454.72 0
1454.81 0
1454.90 0
1454.99 0
1455.07 0
1455.16 0
1455.25 3
1455.34 6
1455.42 9
1455.51 10
1455.60 10
1455.69 9
1455.77 7
1455.86 5
1455.95 4
1456.04 3
1456.12 3
1456.21 4
1456.30 4
1456.39 4
1456.47 4
1456.56 4
1456.65 3
1456.74 2
1456.82 1
1456.91 0
1457.00 0
1457.09 0
1457.17 0
1457.26 0
1457.35 0
1457.44 0
1457.52 4
1457.61 9
1457.70 14
1457.79 19
1457.87 24
1457.96 27
1458.05 29
1458.14 31
1458.22 31
1458.31 31
1458.40 30
1458.49 29
1458.57 28
1458.66 27
1458.75 25
1458.84 24
1458.92 24
1459.01 23
1459.10 24
1459.19 25
1459.28 27
1459.36 30
1459.45 33
1459.54 35
1459.63 37
1459.71 37
1459.80 37
1459.89 35
1459.98 33
1460.06 29
1460.15 25
1460.24 21
1460.33 16
1460.41 11
1460.50 7
1460.59 3
1460.68 1
1460.76 0
1460.85 2
1460.94 5
1461.03 9
1461.12 15
1461.20 21
1461.29 27
1461.38 33
1461.47 38
1461.55 42
1461.64 44
1461.73 44
1461.82 43
1461.90 41
1461.99 37
1462.08 33
1462.17 29
1462.25 25
1462.34 21
1462.43 17
1462.52 14
1462.61 11
1462.69 10
1462.78 11
1462.87 14
1462.96 19
1463.04 25
1463.13 31
1463.22 35
1463.31 38
1463.39 37
1463.48 34
1463.57 29
1463.66 23
1463.75 17
1463.83 13
1463.92 11
1464.01 12
1464.10 15
1464.18 18
1464.27 22
1464.36 25
1464.45 27
1464.54 28
1464.62 27
1464.71 25
1464.80 23
1464.89 20
1464.97 17
1465.06 14
1465.15 11
1465.24 9
1465.32 8
1465.41 8
1465.50 8
1465.59 9
1465.68 12
1465.76 16
1465.85 22
1465.94 28
1466.03 36
1466.11 43
1466.20 48
1466.29 50
1466.38 51
1466.47 48
1466.55 45
1466.64 40
1466.73 36
1466.82 34
1466.91 32
1466.99 32
1467.08 32
1467.17 32
1467.26 31
1467.34 30
1467.43 28
1467.52 25
1467.61 22
1467.70 18
1467.78 14
1467.87 10
1467.96 6
1468.05 3
1468.13 2
1468.22 2
1468.31 3
1468.40 5
1468.49 9
1468.57 13
1468.66 19
1468.75 25
1468.84 31
1468.93 36
1469.01 41
1469.10 45
1469.19 46
1469.28 44
1469.36 40
1469.45 34
1469.54 27
1469.63 19
1469.72 12
1469.80 7
1469.89 4
1469.98 2
1470.07 3
1470.16 6
1470.24 9
1470.33 12
1470.42 16
1470.51 18
1470.60 19
1470.68 18
1470.77 16
1470.86 14
1470.95 11
1471.04 9
1471.12 7
1471.21 6
1471.30 5
1471.39 4
1471.47 2
1471.56 0
1471.65 0
1471.74 0
1471.83 0
1471.91 0
1472.00 0
1472.09 0
1472.18 0
1472.27 5
1472.35 11
1472.44 18
1472.53 25
1472.62 31
1472.71 36
1472.79 42
1472.88 47
1472.97 53
1473.06 59
1473.15 64
1473.23 68
1473.32 70
1473.41 69
1473.50 65
1473.59 59
1473.67 52
1473.76 44
1473.85 38
1473.94 35
1474.03 35
1474.11 39
1474.20 45
1474.29 53
1474.38 62
1474.47 70
1474.55 79
1474.64 87
1474.73 94
1474.82 100
1474.91 104
1474.99 106
1475.08 107
1475.17 105
1475.26 101
1475.35 97
1475.44 91
1475.52 85
1475.61 78
1475.70 72
1475.79 67
1475.88 63
1475.96 61
1476.05 62
1476.14 65
1476.23 72
1476.32 81
1476.40 90
1476.49 99
1476.58 105
1476.67 110
1476.76 111
1476.84 110
1476.93 106
1477.02 100
1477.11 94
1477.20 87
1477.29 79
1477.37 72
1477.46 66
1477.55 61
1477.64 56
1477.73 53
1477.81 51
1477.90 50
1477.99 48
1478.08 46
1478.17 43
1478.25 39
1478.34 35
1478.43 30
1478.52 26
1478.61 22
1478.70 20
1478.78 18
1478.87 16
1478.96 14
1479.05 11
1479.14 7
1479.22 4
1479.31 1
1479.40 0
1479.49 0
1479.58 0
1479.67 0
1479.75 0
1479.84 0
1479.93 0
1480.02 0
1480.11 0
1480.19 0
1480.28 5
1480.37 11
1480.46 19
1480.55 28
1480.64 38
1480.72 47
1480.81 56
1480.90 63
1480.99 68
1481.08 72
1481.17 73
1481.25 72
1481.34 69
1481.43 65
1481.52 58
1481.61 50
1481.69 42
1481.78 34
1481.87 28
1481.96 25
1482.05 25
1482.14 28
1482.22 34
1482.31 41
1482.40 50
1482.49 59
1482.58 68
1482.67 75
1482.75 81
1482.84 85
1482.93 86
1483.02 84
1483.11 80
1483.20 73
1483.28 65
1483.37 57
1483.46 51
1483.55 47
1483.64 45
1483.73 45
1483.81 45
1483.90 47
1483.99 48
1484.08 50
1484.17 53
1484.26 56
1484.34 60
1484.43 64
1484.52 69
1484.61 72
1484.70 75
1484.79 76
1484.87 76
1484.96 76
1485.05 75
1485.14 74
1485.23 73
1485.32 72
1485.40 70
1485.49 68
1485.58 65
1485.67 62
1485.76 59
1485.85 57
1485.93 55
1486.02 54
1486.11 54
1486.20 54
1486.29 54
1486.38 54
1486.46 54
1486.55 53
1486.64 52
1486.73 50
1486.82 49
1486.91 49
1486.99 49
1487.08 51
1487.17 53
1487.26 55
1487.35 57
1487.44 58
1487.53 58
1487.61 58
1487.70 58
1487.79 56
1487.88 53
1487.97 50
1488.06 46
1488.14 41
1488.23 36
1488.32 31
1488.41 27
1488.50 26
1488.59 26
1488.67 30
1488.76 36
1488.85 45
1488.94 54
1489.03 64
1489.12 72
1489.21 78
1489.29 80
1489.38 80
1489.47 77
1489.56 74
1489.65 71
1489.74 69
1489.83 70
1489.91 73
1490.00 78
1490.09 82
1490.18 86
1490.27 89
1490.36 89
1490.44 89
1490.53 89
1490.62 90
1490.71 92
1490.80 96
1490.89 102
1490.98 108
1491.06 112
1491.15 115
1491.24 116
1491.33 115
1491.42 113
1491.51 110
1491.60 107
1491.68 104
1491.77 101
1491.86 97
1491.95 93
1492.04 89
1492.13 83
1492.22 76
1492.30 69
1492.39 62
1492.48 56
1492.57 51
1492.66 46
1492.75 43
1492.84 40
1492.92 37
1493.01 36
1493.10 35
1493.19 37
1493.28 39
1493.37 44
1493.46 50
1493.54 58
1493.63 66
1493.72 73
1493.81 80
1493.90 85
1493.99 87
1494.08 87
1494.16 85
1494.25 80
1494.34 75
1494.43 69
1494.52 64
1494.61 61
1494.70 60
1494.78 61
1494.87 63
1494.96 66
1495.05 69
1495.14 71
1495.23 72
1495.32 71
1495.41 70
1495.49 69
1495.58 67
1495.67 66
1495.76 65
1495.85 64
1495.94 63
1496.03 62
1496.11 62
1496.20 62
1496.29 62
1496.38 62
1496.47 62
1496.56 62
1496.65 62
1496.74 61
1496.82 60
1496.91 58
1497.00 56
1497.09 53
1497.18 50
1497.27 47
1497.36 44
1497.45 41
1497.53 38
1497.62 36
1497.71 34
1497.80 34
1497.89 34
1497.98 35
1498.07 37
1498.16 39
1498.24 41
1498.33 44
1498.42 45
1498.51 46
1498.60 46
1498.69 46
1498.78 46
1498.87 47
1498.95 48
1499.04 49
1499.13 50
1499.22 50
1499.31 48
1499.40 43
1499.49 36
1499.58 28
1499.66 19
1499.75 9
1499.84 1
1499.93 0
1500.02 0
1500.11 0
1500.20 0
1500.29 0
1500.37 0
1500.46 0
1500.55 0
1500.64 5
1500.73 17
1500.82 29
1500.91 40
1501.00 49
1501.09 56
1501.17 61
1501.26 64
1501.35 66
1501.44 70
1501.53 75
1501.62 83
1501.71 93
1501.80 105
1501.88 117
1501.97 128
1502.06 138
1502.15 144
1502.24 146
1502.33 145
1502.42 141
1502.51 136
1502.60 129
1502.68 123
1502.77 116
1502.86 111
1502.95 107
1503.04 103
1503.13 100
1503.22 99
1503.31 99
1503.40 100
1503.48 103
1503.57 106
1503.66 110
1503.75 114
1503.84 118
1503.93 121
1504.02 123
1504.11 125
1504.20 127
1504.28 130
1504.37 134
1504.46 139
1504.55 145
1504.64 152
1504.73 158
1504.82 164
1504.91 168
1505.00 171
1505.09 171
1505.17 171
1505.26 170
1505.35 169
1505.44 168
1505.53 167
1505.62 167
1505.71 166
1505.80 164
1505.89 161
1505.97 157
1506.06 151
1506.15 144
1506.24 137
1506.33 130
1506.42 123
1506.51 116
1506.60 111
1506.69 107
1506.78 104
1506.86 102
1506.95 102
1507.04 103
1507.13 105
1507.22 109
1507.31 114
1507.40 119
1507.49 125
1507.58 129
1507.67 133
1507.75 135
1507.84 136
1507.93 135
1508.02 134
1508.11 131
1508.20 128
1508.29 124
1508.38 120
1508.47 115
1508.56 110
1508.65 105
1508.73 100
1508.82 95
1508.91 92
1509.00 89
1509.09 87
1509.18 87
1509.27 87
1509.36 88
1509.45 89
1509.54 91
1509.63 93
1509.71 95
1509.80 97
1509.89 99
1509.98 98
1510.07 96
1510.16 92
1510.25 87
1510.34 81
1510.43 76
1510.52 72
1510.61 70
1510.69 70
1510.78 72
1510.87 73
1510.96 75
1511.05 76
1511.14 76
1511.23 77
1511.32 77
1511.41 78
1511.50 80
1511.59 82
1511.67 84
1511.76 85
1511.85 85
1511.94 85
1512.03 85
1512.12 85
1512.21 86
1512.30 87
1512.39 89
1512.48 91
1512.57 92
1512.66 90
1512.74 86
1512.83 79
1512.92 70
1513.01 61
1513.10 52
1513.19 43
1513.28 36
1513.37 32
1513.46 29
1513.55 29
1513.64 30
1513.73 32
1513.81 34
1513.90 36
1513.99 36
1514.08 35
1514.17 31
1514.26 26
1514.35 21
1514.44 17
1514.53 15
1514.62 16
1514.71 20
1514.80 27
1514.89 35
1514.97 43
1515.06 49
1515.15 53
1515.24 53
1515.33 50
1515.42 45
1515.51 39
1515.60 34
1515.69 30
1515.78 27
1515.87 26
1515.96 26
1516.05 27
1516.14 26
1516.22 24
1516.31 21
1516.40 16
1516.49 10
1516.58 3
1516.67 0
1516.76 0
1516.85 0
1516.94 0
1517.03 0
1517.12 0
1517.21 0
1517.30 0
1517.39 1
1517.47 7
1517.56 13
1517.65 19
1517.74 23
1517.83 26
1517.92 27
1518.01 25
1518.10 22
1518.19 17
1518.28 13
1518.37 9
1518.46 6
1518.55 4
1518.64 4
1518.73 3
1518.81 4
1518.90 5
1518.99 7
1519.08 11
1519.17 16
1519.26 23
1519.35 29
1519.44 35
1519.53 40
1519.62 42
1519.71 42
1519.80 40
1519.89 37
1519.98 33
1520.07 30
1520.16 28
1520.24 27
1520.33 28
1520.42 29
1520.51 31
1520.60 32
1520.69 33
1520.78 33
1520.87 33
1520.96 32
1521.05 33
1521.14 34
1521.23 38
1521.32 42
1521.41 47
1521.50 50
1521.59 52
1521.68 52
1521.76 51
1521.85 49
1521.94 49
1522.03 50
1522.12 55
1522.21 62
1522.30 71
1522.39 80
1522.48 89
1522.57 96
1522.66 101
1522.75 104
1522.84 104
1522.93 101
1523.02 95
1523.11 88
1523.20 80
1523.29 71
1523.37 63
1523.46 56
1523.55 51
1523.64 49
1523.73 47
1523.82 47
1523.91 45
1524.00 43
1524.09 39
1524.18 35
1524.27 29
1524.36 25
1524.45 22
1524.54 21
1524.63 23
1524.72 26
1524.81 30
1524.90 33
1524.99 36
1525.08 38
1525.17 38
1525.25 38
1525.34 38
1525.43 38
1525.52 39
1525.61 41
1525.70 45
1525.79 49
1525.88 54
1525.97 58
1526.06 61
1526.15 64
1526.24 65
1526.33 65
1526.42 63
1526.51 60
1526.60 56
1526.69 53
1526.78 49
1526.87 46
1526.96 44
1527.05 43
1527.14 42
1527.23 42
1527.31 43
1527.40 44
1527.49 45
1527.58 46
1527.67 48
1527.76 50
1527.85 51
1527.94 52
1528.03 53
1528.12 52
1528.21 50
1528.30 48
1528.39 45
1528.48 43
1528.57 41
1528.66 41
1528.75 42
1528.84 45
1528.93 50
1529.02 57
1529.11 66
1529.20 75
1529.29 84
1529.38 89
1529.47 92
1529.56 91
1529.65 85
1529.74 78
1529.82 69
1529.91 62
1530.00 56
1530.09 53
1530.18 52
1530.27 54
1530.36 56
1530.45 57
1530.54 57
1530.63 56
1530.72 54
1530.81 52
1530.90 51
1530.99 52
1531.08 54
1531.17 58
1531.26 62
1531.35 65
1531.44 67
1531.53 67
1531.62 67
1531.71 66
1531.80 64
1531.89 63
1531.98 61
1532.07 58
1532.16 54
1532.25 50
1532.34 44
1532.43 39
1532.52 35
1532.61 31
1532.70 28
1532.79 25
1532.88 23
1532.97 21
1533.05 20
1533.14 18
1533.23 17
1533.32 17
1533.41 17
1533.50 18
1533.59 19
1533.68 20
1533.77 21
1533.86 22
1533.95 24
1534.04 27
1534.13 30
1534.22 35
1534.31 41
1534.40 47
1534.49 52
1534.58 56
1534.67 57
1534.76 56
1534.85 52
1534.94 46
1535.03 38
1535.12 29
1535.21 22
1535.30 15
1535.39 11
1535.48 8
1535.57 7
1535.66 8
1535.75 8
1535.84 9
1535.93 9
1536.02 9
1536.11 10
1536.20 11
1536.29 13
1536.38 16
1536.47 20
1536.56 25
1536.65 30
1536.74 35
1536.83 40
1536.92 43
1537.01 44
1537.10 43
1537.19 39
1537.28 35
1537.37 30
1537.46 28
1537.55 28
1537.64 30
1537.73 34
1537.82 39
1537.91 43
1538.00 46
1538.09 45
1538.18 41
1538.27 35
1538.36 28
1538.45 21
1538.54 16
1538.63 13
1538.72 13
1538.81 15
1538.90 19
1538.99 24
1539.08 28
1539.17 31
1539.26 32
1539.35 31
1539.44 28
1539.53 24
1539.62 20
1539.71 16
1539.79 13
1539.88 11
1539.97 12
1540.06 13
1540.15 16
1540.24 18
1540.33 20
1540.42 22
1540.51 23
1540.60 24
1540.69 24
1540.78 24
1540.87 24
1540.96 23
1541.05 23
1541.14 24
1541.23 25
1541.32 27
1541.41 30
1541.50 33
1541.59 36
1541.68 38
1541.77 41
1541.86 42
1541.95 43
1542.05 44
1542.14 43
1542.23 40
1542.32 36
1542.41 31
1542.50 26
1542.59 21
1542.68 18
1542.77 17
1542.86 19
1542.95 22
1543.04 25
1543.13 28
1543.22 29
1543.31 28
1543.40 25
1543.49 21
1543.58 17
1543.67 15
1543.76 13
1543.85 13
1543.94 13
1544.03 14
1544.12 14
1544.21 14
1544.30 13
1544.39 11
1544.48 10
1544.57 10
1544.66 12
1544.75 15
1544.84 19
1544.93 24
1545.02 28
1545.11 30
1545.20 31
1545.29 31
1545.38 28
1545.47 24
1545.56 18
1545.65 13
1545.74 7
1545.83 3
1545.92 0
1546.01 0
1546.10 0
1546.19 0
1546.28 1
1546.37 4
1546.46 5
1546.55 6
1546.64 4
1546.73 2
1546.82 0
1546.91 0
1547.00 0
1547.09 0
1547.18 0
1547.27 3
1547.36 11
1547.45 19
1547.54 28
1547.63 38
1547.72 47
1547.81 56
1547.90 64
1547.99 71
1548.08 78
1548.17 84
1548.26 88
1548.35 91
1548.44 94
1548.53 95
1548.62 94
1548.71 92
1548.80 89
1548.90 83
1548.99 75
1549.08 65
1549.17 54
1549.26 42
1549.35 32
1549.44 24
1549.53 18
1549.62 16
1549.71 18
1549.80 22
1549.89 28
1549.98 36
1550.07 43
1550.16 50
1550.25 55
1550.34 58
1550.43 60
1550.52 59
1550.61 56
1550.70 52
1550.79 46
1550.88 39
1550.97 32
1551.06 25
1551.15 18
1551.24 12
1551.33 9
1551.42 8
1551.51 9
1551.60 12
1551.69 17
1551.78 22
1551.87 28
1551.96 32
1552.05 36
1552.15 38
1552.24 39
1552.33 40
1552.42 41
1552.51 42
1552.60 45
1552.69 49
1552.78 55
1552.87 61
1552.96 67
1553.05 72
1553.14 78
1553.23 82
1553.32 87
1553.41 91
1553.50 95
1553.59 98
1553.68 101
1553.77 102
1553.86 101
1553.95 99
1554.04 96
1554.13 92
1554.22 87
1554.31 81
1554.40 76
1554.49 72
1554.59 67
1554.68 64
1554.77 61
1554.86 58
1554.95 55
1555.04 53
1555.13 51
1555.22 49
1555.31 48
1555.40 47
1555.49 47
1555.58 47
1555.67 45
1555.76 42
1555.85 37
1555.94 30
1556.03 23
1556.12 17
1556.21 12
1556.30 10
1556.39 11
1556.48 14
1556.57 19
1556.66 25
1556.76 32
1556.85 38
1556.94 43
1557.03 48
1557.12 52
1557.21 56
1557.30 60
1557.39 64
1557.48 66
1557.57 67
1557.66 67
1557.75 64
1557.84 61
1557.93 56
1558.02 50
1558.11 43
1558.20 37
1558.29 30
1558.38 25
1558.47 21
1558.57 18
1558.66 17
1558.75 18
1558.84 21
1558.93 26
1559.02 30
1559.11 35
1559.20 38
1559.29 39
1559.38 39
1559.47 39
1559.56 38
1559.65 38
1559.74 38
1559.83 40
1559.92 42
1560.01 44
1560.10 46
1560.19 46
1560.29 45
1560.38 42
1560.47 40
1560.56 37
1560.65 34
1560.74 32
1560.83 30
1560.92 28
1561.01 26
1561.10 24
1561.19 23
1561.28 23
1561.37 24
1561.46 27
1561.55 30
1561.64 33
1561.73 36
1561.83 38
1561.92 39
1562.01 38
1562.10 36
1562.19 32
1562.28 29
1562.37 27
1562.46 25
1562.55 26
1562.64 28
1562.73 32
1562.82 37
1562.91 43
1563.00 50
1563.09 57
1563.18 65
1563.28 71
1563.37 77
1563.46 81
1563.55 83
1563.64 83
1563.73 82
1563.82 80
1563.91 79
1564.00 79
1564.09 81
1564.18 84
1564.27 89
1564.36 94
1564.45 98
1564.54 100
1564.64 99
1564.73 97
1564.82 92
1564.91 86
1565.00 80
1565.09 74
1565.18 69
1565.27 64
1565.36 61
1565.45 58
1565.54 56
1565.63 54
1565.72 50
1565.81 46
1565.91 41
1566.00 36
1566.09 31
1566.18 29
1566.27 29
1566.36 34
1566.45 43
1566.54 54
1566.63 67
1566.72 78
1566.81 87
1566.90 90
1566.99 90
1567.09 84
1567.18 76
1567.27 68
1567.36 60
1567.45 54
1567.54 51
1567.63 51
1567.72 52
1567.81 53
1567.90 54
1567.99 54
1568.08 52
1568.17 49
1568.27 46
1568.36 42
1568.45 39
1568.54 36
1568.63 34
1568.72 32
1568.81 31
1568.90 30
1568.99 28
1569.08 25
1569.17 22
1569.26 18
1569.36 14
1569.45 8
1569.54 3
1569.63 0
1569.72 0
1569.81 0
1569.90 0
1569.99 0
1570.08 0
1570.17 0
1570.26 0
1570.35 3
1570.45 13
1570.54 24
1570.63 35
1570.72 44
1570.81 50
1570.90 54
1570.99 54
1571.08 51
1571.17 46
1571.26 40
1571.35 35
1571.44 32
1571.54 30
1571.63 30
1571.72 33
1571.81 36
1571.90 39
1571.99 41
1572.08 41
1572.17 39
1572.26 36
1572.35 31
1572.44 26
1572.54 21
1572.63 16
1572.72 13
1572.81 11
1572.90 13
1572.99 17
1573.08 23
1573.17 31
1573.26 41
1573.35 50
1573.45 58
1573.54 63
1573.63 66
1573.72 65
1573.81 62
1573.90 57
1573.99 51
1574.08 44
1574.17 39
1574.26 36
1574.35 35
1574.45 36
1574.54 39
1574.63 43
1574.72 47
1574.81 50
1574.90 51
1574.99 50
1575.08 47
1575.17 41
1575.26 34
1575.36 28
1575.45 22
1575.54 19
1575.63 20
1575.72 24
1575.81 31
1575.90 41
1575.99 52
1576.08 63
1576.17 74
1576.27 83
1576.36 90
1576.45 96
1576.54 99
1576.63 100
1576.72 98
1576.81 94
1576.90 87
1576.99 79
1577.08 71
1577.18 64
1577.27 59
1577.36 56
1577.45 55
1577.54 54
1577.63 53
1577.72 51
1577.81 47
1577.90 42
1578.00 37
1578.09 33
1578.18 29
1578.27 28
1578.36 27
1578.45 27
1578.54 26
1578.63 24
1578.72 21
1578.82 17
1578.91 11
1579.00 5
1579.09 0
1579.18 0
1579.27 0
1579.36 0
1579.45 0
1579.54 0
1579.64 0
1579.73 0
1579.82 1
1579.91 10
1580.00 18
1580.09 24
1580.18 29
1580.27 31
1580.36 32
1580.46 33
1580.55 35
1580.64 38
1580.73 44
1580.82 50
1580.91 58
1581.00 64
1581.09 70
1581.18 75
1581.28 77
1581.37 79
1581.46 80
1581.55 80
1581.64 79
1581.73 78
1581.82 75
1581.91 72
1582.01 67
1582.10 62
1582.19 57
1582.28 52
1582.37 48
1582.46 46
1582.55 46
1582.64 47
1582.74 48
1582.83 50
1582.92 50
1583.01 50
1583.10 49
1583.19 47
1583.28 46
1583.37 45
1583.46 45
1583.56 47
1583.65 49
1583.74 51
1583.83 53
1583.92 56
1584.01 58
1584.10 61
1584.19 64
1584.29 67
1584.38 71
1584.47 73
1584.56 74
1584.65 73
1584.74 69
1584.83 63
1584.93 54
1585.02 45
1585.11 37
1585.20 31
1585.29 30
1585.38 32
1585.47 39
1585.56 49
1585.66 59
1585.75 68
1585.84 75
1585.93 79
1586.02 80
1586.11 78
1586.20 75
1586.29 71
1586.39 69
1586.48 68
1586.57 68
1586.66 69
1586.75 71
1586.84 73
1586.93 74
1587.03 73
1587.12 71
1587.21 67
1587.30 62
1587.39 58
1587.48 54
1587.57 50
1587.66 48
1587.76 48
1587.85 48
1587.94 49
1588.03 50
1588.12 51
1588.21 52
1588.30 53
1588.40 53
1588.49 52
1588.58 51
1588.67 50
1588.76 49
1588.85 48
1588.94 49
1589.04 50
1589.13 53
1589.22 56
1589.31 58
1589.40 60
1589.49 60
1589.58 59
1589.68 57
1589.77 53
1589.86 50
1589.95 46
1590.04 43
1590.13 39
1590.22 35
1590.32 31
1590.41 28
1590.50 24
1590.59 22
1590.68 21
1590.77 23
1590.86 26
1590.96 32
1591.05 39
1591.14 46
1591.23 54
1591.32 60
1591.41 63
1591.50 63
1591.60 60
1591.69 55
1591.78 48
1591.87 40
1591.96 33
1592.05 28
1592.14 25
1592.24 26
1592.33 30
1592.42 36
1592.51 45
1592.60 54
1592.69 63
1592.78 70
1592.88 75
1592.97 77
1593.06 77
1593.15 74
1593.24 70
1593.33 64
1593.43 58
1593.52 51
1593.61 45
1593.70 39
1593.79 34
1593.88 31
1593.97 29
1594.07 28
1594.16 30
1594.25 33
1594.34 37
1594.43 41
1594.52 46
1594.62 51
1594.71 55
1594.80 58
1594.89 59
1594.98 58
1595.07 56
1595.16 51
1595.26 44
1595.35 36
1595.44 28
1595.53 21
1595.62 15
1595.71 13
1595.81 14
1595.90 19
1595.99 27
1596.08 35
1596.17 44
1596.26 52
1596.36 59
1596.45 63
1596.54 65
1596.63 65
1596.72 64
1596.81 62
1596.90 59
1597.00 55
1597.09 51
1597.18 48
1597.27 44
1597.36 40
1597.45 36
1597.55 32
1597.64 27
1597.73 23
1597.82 18
1597.91 14
1598.00 10
1598.10 7
1598.19 4
1598.28 2
1598.37 0
1598.46 0
1598.55 0
1598.65 0
1598.74 0
1598.83 0
1598.92 0
1599.01 0
1599.10 3
1599.20 11
1599.29 20
1599.38 29
1599.47 35
1599.56 40
1599.65 45
1599.75 49
1599.84 55
1599.93 63
1600.02 72
1600.11 81
1600.21 90
1600.30 97
1600.39 100
1600.48 101
1600.57 99
1600.66 96
1600.76 91
1600.85 86
1600.94 82
1601.03 79
1601.12 78
1601.21 78
1601.31 80
1601.40 84
1601.49 89
1601.58 95
1601.67 101
1601.76 107
1601.86 111
1601.95 114
1602.04 114
1602.13 113
1602.22 110
1602.32 107
1602.41 103
1602.50 97
1602.59 91
1602.68 85
1602.77 77
1602.87 68
1602.96 59
1603.05 52
1603.14 46
1603.23 44
1603.32 44
1603.42 49
1603.51 57
1603.60 67
1603.69 78
1603.78 89
1603.88 98
1603.97 104
1604.06 107
1604.15 107
1604.24 106
1604.33 104
1604.43 102
1604.52 101
1604.61 101
1604.70 102
1604.79 103
1604.89 103
1604.98 101
1605.07 98
1605.16 95
1605.25 91
1605.35 88
1605.44 88
1605.53 89
1605.62 94
1605.71 101
1605.80 110
1605.90 119
1605.99 126
1606.08 132
1606.17 135
1606.26 136
1606.36 134
1606.45 131
1606.54 128
1606.63 125
1606.72 123
1606.82 121
1606.91 119
1607.00 117
1607.09 114
1607.18 111
1607.27 108
1607.37 105
1607.46 104
1607.55 105
1607.64 108
1607.73 113
1607.83 119
1607.92 124
1608.01 128
1608.10 128
1608.19 126
1608.29 120
1608.38 112
1608.47 104
1608.56 97
1608.65 91
1608.75 88
1608.84 88
1608.93 90
1609.02 94
1609.11 98
1609.21 102
1609.30 106
1609.39 108
1609.48 110
1609.57 110
1609.67 109
1609.76 106
1609.85 102
1609.94 96
1610.03 90
1610.13 82
1610.22 75
1610.31 69
1610.40 64
1610.49 60
1610.59 56
1610.68 53
1610.77 51
1610.86 48
1610.95 47
1611.05 47
1611.14 49
1611.23 54
1611.32 61
1611.41 70
1611.51 80
1611.60 90
1611.69 100
1611.78 110
1611.87 120
1611.97 127
1612.06 134
1612.15 138
1612.24 141
1612.33 141
1612.43 140
1612.52 137
1612.61 132
1612.70 128
1612.79 123
1612.89 120
1612.98 117
1613.07 116
1613.16 115
1613.26 114
1613.35 113
1613.44 111
1613.53 109
1613.62 105
1613.72 100
1613.81 95
1613.90 89
1613.99 82
1614.08 75
1614.18 67
1614.27 58
1614.36 49
1614.45 40
1614.54 30
1614.64 21
1614.73 13
1614.82 6
1614.91 1
1615.01 0
1615.10 0
1615.19 0
1615.28 0
1615.37 0
1615.47 0
1615.56 1
1615.65 1
1615.74 1
1615.83 0
1615.93 1
1616.02 2
1616.11 4
1616.20 6
1616.30 9
1616.39 11
1616.48 12
1616.57 13
1616.66 12
1616.76 13
1616.85 14
1616.94 17
1617.03 23
1617.13 29
1617.22 37
1617.31 45
1617.40 51
1617.49 56
1617.59 57
1617.68 56
1617.77 53
1617.86 48
1617.96 44
1618.05 41
1618.14 40
1618.23 41
1618.32 46
1618.42 52
1618.51 59
1618.60 66
1618.69 73
1618.79 80
1618.88 86
1618.97 93
1619.06 99
1619.15 105
1619.25 108
1619.34 108
1619.43 103
1619.52 95
1619.62 83
1619.71 71
1619.80 61
1619.89 53
1619.98 49
1620.08 49
1620.17 52
1620.26 55
1620.35 59
1620.45 61
1620.54 62
1620.63 61
1620.72 61
1620.82 62
1620.91 64
1621.00 67
1621.09 71
1621.18 76
1621.28 81
1621.37 86
1621.46 90
1621.55 94
1621.65 97
1621.74 101
1621.83 104
1621.92 107
1622.02 109
1622.11 109
1622.20 108
1622.29 105
1622.39 101
1622.48 97
1622.57 93
1622.66 89
1622.75 87
1622.85 85
1622.94 85
1623.03 85
1623.12 85
1623.22 86
1623.31 88
1623.40 91
1623.49 93
1623.59 96
1623.68 97
1623.77 97
1623.86 94
1623.96 89
1624.05 82
1624.14 74
1624.23 67
1624.32 61
1624.42 56
1624.51 53
1624.60 51
1624.69 49
1624.79 46
1624.88 42
1624.97 38
1625.06 33
1625.16 29
1625.25 25
1625.34 22
1625.43 20
1625.53 17
1625.62 14
1625.71 11
1625.80 8
1625.90 6
1625.99 5
1626.08 6
1626.17 8
1626.27 11
1626.36 14
1626.45 17
1626.54 19
1626.64 20
1626.73 20
1626.82 20
1626.91 20
1627.01 19
1627.10 20
1627.19 20
1627.28 21
1627.38 22
1627.47 22
1627.56 22
1627.65 21
1627.75 19
1627.84 17
1627.93 16
1628.02 16
1628.12 18
1628.21 22
1628.30 28
1628.39 36
1628.49 45
1628.58 53
1628.67 61
1628.76 68
1628.86 72
1628.95 75
1629.04 77
1629.13 78
1629.23 79
1629.32 81
1629.41 82
1629.50 83
1629.60 84
1629.69 83
1629.78 81
1629.87 78
1629.97 75
1630.06 72
1630.15 70
1630.24 70
1630.34 71
1630.43 74
1630.52 77
1630.61 81
1630.71 85
1630.80 88
1630.89 91
1630.98 93
1631.08 96
1631.17 97
1631.26 98
1631.36 97
1631.45 95
1631.54 91
1631.63 84
1631.73 76
1631.82 67
1631.91 58
1632.00 51
1632.10 46
1632.19 44
1632.28 45
1632.37 49
1632.47 55
1632.56 61
1632.65 67
1632.74 71
1632.84 74
1632.93 76
1633.02 76
1633.12 75
1633.21 74
1633.30 72
1633.39 71
1633.49 70
1633.58 70
1633.67 72
1633.76 74
1633.86 77
1633.95 80
1634.04 83
1634.13 85
1634.23 87
1634.32 88
1634.41 89
1634.51 90
1634.60 90
1634.69 90
1634.78 90
1634.88 89
1634.97 87
1635.06 82
1635.15 76
1635.25 69
1635.34 61
1635.43 53
1635.53 47
1635.62 44
1635.71 43
1635.80 45
1635.90 49
1635.99 53
1636.08 57
1636.17 61
1636.27 64
1636.36 67
1636.45 68
1636.55 71
1636.64 73
1636.73 76
1636.82 78
1636.92 79
1637.01 80
1637.10 80
1637.19 79
1637.29 77
1637.38 76
1637.47 74
1637.57 73
1637.66 71
1637.75 69
1637.84 67
1637.94 66
1638.03 65
1638.12 65
1638.22 65
1638.31 65
1638.40 65
1638.49 63
1638.59 60
1638.68 55
1638.77 50
1638.86 44
1638.96 39
1639.05 34
1639.14 30
1639.24 28
1639.33 28
1639.42 31
1639.51 35
1639.61 40
1639.70 46
1639.79 52
1639.89 58
1639.98 62
1640.07 65
1640.16 67
1640.26 69
1640.35 71
1640.44 74
1640.54 78
1640.63 84
1640.72 91
1640.81 97
1640.91 101
1641.00 103
1641.09 101
1641.19 96
1641.28 88
1641.37 79
1641.46 70
1641.56 62
1641.65 56
1641.74 52
1641.84 50
1641.93 49
1642.02 49
1642.12 50
1642.21 50
1642.30 49
1642.39 48
1642.49 46
1642.58 43
1642.67 40
1642.77 36
1642.86 32
1642.95 27
1643.04 22
1643.14 18
1643.23 16
1643.32 15
1643.42 15
1643.51 16
1643.60 18
1643.70 21
1643.79 24
1643.88 28
1643.97 33
1644.07 40
1644.16 47
1644.25 55
1644.35 62
1644.44 69
1644.53 74
1644.62 77
1644.72 77
1644.81 76
1644.90 72
1645.00 68
1645.09 63
1645.18 58
1645.28 53
1645.37 48
1645.46 42
1645.55 37
1645.65 33
1645.74 29
1645.83 25
1645.93 24
1646.02 23
1646.11 25
1646.21 28
1646.30 33
1646.39 39
1646.48 45
1646.58 50
1646.67 55
1646.76 59
1646.86 62
1646.95 63
1647.04 65
1647.14 67
1647.23 71
1647.32 75
1647.42 80
1647.51 85
1647.60 90
1647.69 92
1647.79 92
1647.88 90
1647.97 86
1648.07 81
1648.16 74
1648.25 68
1648.35 62
1648.44 57
1648.53 53
1648.63 49
1648.72 46
1648.81 45
1648.90 44
1649.00 44
1649.09 45
1649.18 44
1649.28 43
1649.37 40
1649.46 34
1649.56 28
1649.65 20
1649.74 14
1649.84 9
1649.93 8
1650.02 11
1650.12 19
1650.21 29
1650.30 41
1650.39 52
1650.49 61
1650.58 65
1650.67 65
1650.77 60
1650.86 51
1650.95 41
1651.05 31
1651.14 24
1651.23 19
1651.33 18
1651.42 20
1651.51 25
1651.61 30
1651.70 36
1651.79 41
1651.89 44
1651.98 47
1652.07 49
1652.16 51
1652.26 53
1652.35 56
1652.44 59
1652.54 62
1652.63 64
1652.72 64
1652.82 61
1652.91 55
1653.00 47
1653.10 39
1653.19 30
1653.28 23
1653.38 16
1653.47 11
1653.56 6
1653.66 1
1653.75 0
1653.84 0
1653.94 0
1654.03 0
1654.12 0
1654.22 0
1654.31 0
1654.40 1
1654.50 10
1654.59 17
1654.68 22
1654.78 25
1654.87 25
1654.96 23
1655.06 21
1655.15 20
1655.24 21
1655.33 23
1655.43 27
1655.52 31
1655.61 35
1655.71 39
1655.80 42
1655.89 45
1655.99 48
1656.08 51
1656.17 56
1656.27 60
1656.36 65
1656.45 69
1656.55 70
1656.64 70
1656.73 68
1656.83 64
1656.92 58
1657.01 50
1657.11 42
1657.20 33
1657.29 25
1657.39 17
1657.48 12
1657.57 8
1657.67 6
1657.76 6
1657.85 8
1657.95 10
1658.04 14
1658.13 18
1658.23 22
1658.32 28
1658.41 34
1658.51 40
1658.60 47
1658.69 54
1658.79 60
1658.88 64
1658.97 66
1659.07 66
1659.16 63
1659.26 60
1659.35 57
1659.44 55
1659.54 57
1659.63 63
1659.72 71
1659.82 82
1659.91 94
1660.00 106
1660.10 115
1660.19 122
1660.28 127
1660.38 129
1660.47 130
1660.56 130
1660.66 129
1660.75 127
1660.84 124
1660.94 121
1661.03 116
1661.12 110
1661.22 104
1661.31 98
1661.40 93
1661.50 88
1661.59 83
1661.68 78
1661.78 71
1661.87 64
1661.96 57
1662.06 49
1662.15 43
1662.25 38
1662.34 34
1662.43 33
1662.53 34
1662.62 35
1662.71 37
1662.81 39
1662.90 42
1662.99 45
1663.09 49
1663.18 54
1663.27 61
1663.37 68
1663.46 75
1663.55 81
1663.65 85
1663.74 87
1663.83 87
1663.93 85
1664.02 81
1664.12 77
1664.21 73
1664.30 71
1664.40 71
1664.49 73
1664.58 76
1664.68 80
1664.77 85
1664.86 89
1664.96 92
1665.05 96
1665.14 100
1665.24 106
1665.33 114
1665.42 122
1665.52 129
1665.61 132
1665.71 131
1665.80 124
1665.89 112
1665.99 96
1666.08 79
1666.17 64
1666.27 52
1666.36 46
1666.45 45
1666.55 49
1666.64 56
1666.74 64
1666.83 72
1666.92 79
1667.02 85
1667.11 89
1667.20 92
1667.30 94
1667.39 95
1667.48 98
1667.58 100
1667.67 103
1667.76 105
1667.86 107
1667.95 106
1668.05 103
1668.14 98
1668.23 92
1668.33 83
1668.42 74
1668.51 64
1668.61 55
1668.70 48
1668.79 42
1668.89 41
1668.98 43
1669.08 50
1669.17 59
1669.26 71
1669.36 83
1669.45 94
1669.54 103
1669.64 109
1669.73 112
1669.83 114
1669.92 114
1670.01 113
1670.11 111
1670.20 108
1670.29 105
1670.39 101
1670.48 96
1670.57 90
1670.67 83
1670.76 75
1670.86 68
1670.95 61
1671.04 54
1671.14 50
1671.23 48
1671.32 48
1671.42 49
1671.51 52
1671.61 55
1671.70 59
1671.79 61
1671.89 62
1671.98 62
1672.07 62
1672.17 60
1672.26 58
1672.36 56
1672.45 53
1672.54 52
1672.64 51
1672.73 52
1672.82 54
1672.92 57
1673.01 60
1673.11 63
1673.20 66
1673.29 68
1673.39 70
1673.48 72
1673.58 75
1673.67 79
1673.76 83
1673.86 88
1673.95 94
1674.04 101
1674.14 109
1674.23 118
1674.33 128
1674.42 137
1674.51 145
1674.61 150
1674.70 153
1674.79 152
1674.89 149
1674.98 146
1675.08 143
1675.17 141
1675.26 140
1675.36 139
1675.45 138
1675.55 136
1675.64 132
1675.73 127
1675.83 120
1675.92 113
1676.01 107
1676.11 102
1676.20 98
1676.30 96
1676.39 96
1676.48 96
1676.58 96
1676.67 97
1676.77 96
1676.86 95
1676.95 94
1677.05 93
1677.14 94
1677.24 96
1677.33 100
1677.42 105
1677.52 111
1677.61 116
1677.70 118
1677.80 117
1677.89 112
1677.99 103
1678.08 92
1678.17 80
1678.27 69
1678.36 61
1678.46 56
1678.55 55
1678.64 57
1678.74 61
1678.83 66
1678.93 71
1679.02 75
1679.11 77
1679.21 78
1679.30 78
1679.40 76
1679.49 72
1679.58 65
1679.68 58
1679.77 50
1679.87 41
1679.96 35
1680.05 31
1680.15 30
1680.24 31
1680.34 35
1680.43 41
1680.52 47
1680.62 53
1680.71 59
1680.81 67
1680.90 75
1680.99 86
1681.09 99
1681.18 114
1681.28 130
1681.37 146
1681.46 160
1681.56 171
1681.65 177
1681.75 179
1681.84 176
1681.93 169
1682.03 160
1682.12 150
1682.22 140
1682.31 131
1682.40 124
1682.50 118
1682.59 115
1682.69 114
1682.78 114
1682.87 117
1682.97 120
1683.06 124
1683.16 127
1683.25 129
1683.34 128
1683.44 126
1683.53 122
1683.63 118
1683.72 112
1683.81 107
1683.91 102
1684.00 97
1684.10 93
1684.19 89
1684.28 87
1684.38 87
1684.47 88
1684.57 92
1684.66 96
1684.76 102
1684.85 108
1684.94 115
1685.04 122
1685.13 129
1685.23 135
1685.32 141
1685.41 147
1685.51 153
1685.60 157
1685.70 160
1685.79 161
1685.88 160
1685.98 156
1686.07 149
1686.17 141
1686.26 131
1686.36 120
1686.45 109
1686.54 99
1686.64 90
1686.73 82
1686.83 75
1686.92 69
1687.01 66
1687.11 66
1687.20 68
1687.30 74
1687.39 82
1687.49 91
1687.58 100
1687.67 110
1687.77 118
1687.86 124
1687.96 129
1688.05 131
1688.15 132
1688.24 131
1688.33 129
1688.43 125
1688.52 121
1688.62 117
1688.71 114
1688.80 112
1688.90 111
1688.99 111
1689.09 113
1689.18 116
1689.28 120
1689.37 126
1689.46 133
1689.56 141
1689.65 148
1689.75 152
1689.84 155
1689.94 154
1690.03 151
1690.12 147
1690.22 142
1690.31 137
1690.41 133
1690.50 130
1690.60 127
1690.69 124
1690.78 121
1690.88 117
1690.97 114
1691.07 111
1691.16 109
1691.26 107
1691.35 105
1691.44 103
1691.54 98
1691.63 93
1691.73 86
1691.82 79
1691.92 74
1692.01 71
1692.10 72
1692.20 75
1692.29 81
1692.39 89
1692.48 97
1692.58 104
1692.67 109
1692.76 111
1692.86 112
1692.95 110
1693.05 107
1693.14 102
1693.24 97
1693.33 92
1693.42 87
1693.52 83
1693.61 80
1693.71 79
1693.80 79
1693.90 80
1693.99 81
1694.09 84
1694.18 86
1694.27 88
1694.37 89
1694.46 90
1694.56 89
1694.65 88
1694.75 87
1694.84 86
1694.93 85
1695.03 85
1695.12 86
1695.22 87
1695.31 89
1695.41 90
1695.50 91
1695.60 90
1695.69 88
1695.78 84
1695.88 79
1695.97 74
1696.07 70
1696.16 67
1696.26 67
1696.35 69
1696.45 73
1696.54 79
1696.63 84
1696.73 89
1696.82 91
1696.92 91
1697.01 89
1697.11 85
1697.20 80
1697.30 76
1697.39 72
1697.48 69
1697.58 68
1697.67 68
1697.77 67
1697.86 66
1697.96 64
1698.05 61
1698.15 56
1698.24 51
1698.33 46
1698.43 42
1698.52 39
1698.62 38
1698.71 38
1698.81 39
1698.90 40
1699.00 42
1699.09 43
1699.18 43
1699.28 44
1699.37 44
1699.47 45
1699.56 47
1699.66 50
1699.75 54
1699.85 59
1699.94 66
1700.04 75
1700.13 84
1700.22 92
1700.32 98
1700.41 101
1700.51 102
1700.60 99
1700.70 94
1700.79 88
1700.89 82
1700.98 75
1701.08 69
1701.17 63
1701.26 57
1701.36 50
1701.45 42
1701.55 33
1701.64 24
1701.74 14
1701.83 5
1701.93 0
1702.02 0
1702.12 0
1702.21 0
1702.31 0
1702.40 0
1702.49 0
1702.59 0
1702.68 0
1702.78 9
1702.87 21
1702.97 33
1703.06 46
1703.16 57
1703.25 66
1703.35 72
1703.44 76
1703.54 78
1703.63 78
1703.72 77
1703.82 76
1703.91 76
1704.01 77
1704.10 79
1704.20 83
1704.29 87
1704.39 91
1704.48 93
1704.58 94
1704.67 93
1704.77 90
1704.86 86
1704.95 79
1705.05 72
1705.14 65
1705.24 58
1705.33 52
1705.43 47
1705.52 45
1705.62 44
1705.71 46
1705.81 48
1705.90 51
1706.00 55
1706.09 57
1706.19 58
1706.28 58
1706.38 57
1706.47 56
1706.56 55
1706.66 54
1706.75 54
1706.85 55
1706.94 57
1707.04 61
1707.13 67
1707.23 73
1707.32 81
1707.42 88
1707.51 94
1707.61 98
1707.70 99
1707.80 97
1707.89 93
1707.99 87
1708.08 81
1708.18 74
1708.27 68
1708.36 62
1708.46 58
1708.55 56
1708.65 54
1708.74 53
1708.84 53
1708.93 53
1709.03 53
1709.12 52
1709.22 52
1709.31 53
1709.41 54
1709.50 57
1709.60 62
1709.69 66
1709.79 71
1709.88 74
1709.98 77
1710.07 78
1710.17 79
1710.26 82
1710.36 85
1710.45 91
1710.55 96
1710.64 102
1710.73 106
1710.83 108
1710.92 107
1711.02 104
1711.11 100
1711.21 96
1711.30 94
1711.40 94
1711.49 95
1711.59 97
1711.68 99
1711.78 101
1711.87 102
1711.97 103
1712.06 104
1712.16 106
1712.25 109
1712.35 112
1712.44 116
1712.54 120
1712.63 123
1712.73 126
1712.82 127
1712.92 128
1713.01 128
1713.11 128
1713.20 129
1713.30 131
1713.39 134
1713.49 138
1713.58 143
1713.68 147
1713.77 151
1713.87 153
1713.96 155
1714.06 157
1714.15 158
1714.25 161
1714.34 164
1714.44 169
1714.53 173
1714.63 177
1714.72 179
1714.81 179
1714.91 177
1715.00 173
1715.10 166
1715.19 158
1715.29 149
1715.38 140
1715.48 131
1715.57 123
1715.67 117
1715.76 113
1715.86 112
1715.95 113
1716.05 116
1716.14 120
1716.24 125
1716.33 130
1716.43 136
1716.52 141
1716.62 146
1716.71 150
1716.81 153
1716.90 155
1717.00 156
1717.09 155
1717.19 154
1717.28 152
1717.38 149
1717.47 143
1717.57 133
1717.66 119
1717.76 102
1717.85 83
1717.95 63
1718.04 45
1718.14 31
1718.23 23
1718.33 20
1718.42 23
1718.52 29
1718.61 37
1718.71 45
1718.80 52
1718.90 57
1719.00 60
1719.09 62
1719.19 61
1719.28 60
1719.38 57
1719.47 53
1719.57 47
1719.66 41
1719.76 34
1719.85 29
1719.95 26
1720.04 26
1720.14 29
1720.23 34
1720.33 41
1720.42 49
1720.52 57
1720.61 63
1720.71 69
1720.80 74
1720.90 79
1720.99 84
1721.09 90
1721.18 96
1721.28 101
1721.37 105
1721.47 106
1721.56 105
1721.66 102
1721.75 96
1721.85 88
1721.94 78
1722.04 67
1722.13 57
1722.23 47
1722.32 37
1722.42 30
1722.51 23
1722.61 18
1722.70 13
1722.80 10
1722.89 7
1722.99 7
1723.09 8
1723.18 12
1723.28 20
1723.37 30
1723.47 44
1723.56 59
1723.66 75
1723.75 89
1723.85 101
1723.94 110
1724.04 117
1724.13 120
1724.23 121
1724.32 120
1724.42 117
1724.51 112
1724.61 107
1724.70 101
1724.80 96
1724.89 93
1724.99 91
1725.08 92
1725.18 93
1725.27 95
1725.37 97
1725.47 97
1725.56 96
1725.66 93
1725.75 89
1725.85 85
1725.94 81
1726.04 77
1726.13 74
1726.23 71
1726.32 69
1726.42 67
1726.51 65
1726.61 65
1726.70 67
1726.80 70
1726.89 74
1726.99 79
1727.08 84
1727.18 88
1727.28 90
1727.37 90
1727.47 87
1727.56 83
1727.66 77
1727.75 71
1727.85 65
1727.94 60
1728.04 55
1728.13 51
1728.23 48
1728.32 46
1728.42 43
1728.51 39
1728.61 34
1728.70 27
1728.80 18
1728.90 9
1728.99 0
1729.09 0
1729.18 0
1729.28 0
1729.37 0
1729.47 0
1729.56 0
1729.66 0
1729.75 5
1729.85 10
1729.94 12
1730.04 13
1730.14 12
1730.23 11
1730.33 11
1730.42 12
1730.52 17
1730.61 24
1730.71 33
1730.80 44
1730.90 53
1730.99 60
1731.09 65
1731.18 66
1731.28 65
1731.38 62
1731.47 59
1731.57 55
1731.66 53
1731.76 50
1731.85 47
1731.95 43
1732.04 36
1732.14 28
1732.23 17
1732.33 6
1732.42 0
1732.52 0
1732.62 0
1732.71 0
1732.81 0
1732.90 0
1733.00 3
1733.09 13
1733.19 22
1733.28 31
1733.38 40
1733.47 48
1733.57 57
1733.67 65
1733.76 72
1733.86 77
1733.95 79
1734.05 79
1734.14 76
1734.24 72
1734.33 67
1734.43 63
1734.52 60
1734.62 58
1734.72 59
1734.81 60
1734.91 62
1735.00 64
1735.10 66
1735.19 68
1735.29 69
1735.38 71
1735.48 73
1735.58 75
1735.67 76
1735.77 74
1735.86 70
1735.96 63
1736.05 53
1736.15 42
1736.24 31
1736.34 21
1736.44 14
1736.53 12
1736.63 14
1736.72 20
1736.82 29
1736.91 38
1737.01 48
1737.10 56
1737.20 62
1737.30 65
1737.39 65
1737.49 61
1737.58 55
1737.68 47
1737.77 39
1737.87 31
1737.96 24
1738.06 20
1738.16 19
1738.25 20
1738.35 23
1738.44 28
1738.54 34
1738.63 41
1738.73 48
1738.82 56
1738.92 62
1739.02 66
1739.11 68
1739.21 69
1739.30 66
1739.40 63
1739.49 59
1739.59 57
1739.69 55
1739.78 54
1739.88 54
1739.97 53
1740.07 52
1740.16 50
1740.26 46
1740.35 43
1740.45 42
1740.55 41
1740.64 43
1740.74 45
1740.83 46
1740.93 46
1741.02 43
1741.12 38
1741.22 30
1741.31 21
1741.41 12
1741.50 4
1741.60 0
1741.69 0
1741.79 0
1741.89 0
1741.98 0
1742.08 0
1742.17 0
1742.27 0
1742.36 5
1742.46 12
1742.56 18
1742.65 24
1742.75 28
1742.84 31
1742.94 32
1743.03 31
1743.13 30
1743.23 27
1743.32 22
1743.42 17
1743.51 11
1743.61 6
1743.70 2
1743.80 0
1743.90 0
1743.99 0
1744.09 1
1744.18 3
1744.28 4
1744.37 5
1744.47 5
1744.57 4
1744.66 4
1744.76 6
1744.85 9
1744.95 14
1745.04 22
1745.14 31
1745.24 41
1745.33 52
1745.43 61
1745.52 69
1745.62 76
1745.71 82
1745.81 88
1745.91 94
1746.00 100
1746.10 107
1746.19 114
1746.29 122
1746.39 128
1746.48 132
1746.58 134
1746.67 133
1746.77 130
1746.86 125
1746.96 121
1747.06 117
1747.15 115
1747.25 114
1747.34 113
1747.44 112
1747.54 108
1747.63 102
1747.73 93
1747.82 80
1747.92 67
1748.01 53
1748.11 42
1748.21 34
1748.30 30
1748.40 30
1748.49 32
1748.59 36
1748.69 40
1748.78 42
1748.88 43
1748.97 42
1749.07 41
1749.17 40
1749.26 40
1749.36 40
1749.45 42
1749.55 43
1749.64 45
1749.74 46
1749.84 49
1749.93 53
1750.03 59
1750.12 66
1750.22 75
1750.32 84
1750.41 92
1750.51 98
1750.60 101
1750.70 103
1750.80 103
1750.89 101
1750.99 98
1751.08 95
1751.18 92
1751.28 88
1751.37 85
1751.47 83
1751.56 82
1751.66 83
1751.76 85
1751.85 88
1751.95 91
1752.04 93
1752.14 92
1752.24 90
1752.33 85
1752.43 80
1752.52 74
1752.62 68
1752.72 64
1752.81 61
1752.91 59
1753.00 58
1753.10 57
1753.20 57
1753.29 57
1753.39 56
1753.48 55
1753.58 54
1753.68 52
1753.77 50
1753.87 48
1753.96 46
1754.06 46
1754.16 45
1754.25 44
1754.35 43
1754.44 40
1754.54 36
1754.64 29
1754.73 22
1754.83 13
1754.92 5
1755.02 0
1755.12 0
1755.21 0
1755.31 0
1755.40 0
1755.50 0
1755.60 0
1755.69 0
1755.79 7
1755.88 14
1755.98 22
1756.08 31
1756.17 39
1756.27 47
1756.36 54
1756.46 60
1756.56 65
1756.65 67
1756.75 68
1756.85 66
1756.94 62
1757.04 57
1757.13 51
1757.23 44
1757.33 36
1757.42 29
1757.52 24
1757.61 20
1757.71 19
1757.81 19
1757.90 20
1758.00 22
1758.09 23
1758.19 25
1758.29 27
1758.38 30
1758.48 35
1758.58 41
1758.67 48
1758.77 56
1758.86 63
1758.96 67
1759.06 69
1759.15 67
1759.25 63
1759.34 58
1759.44 54
1759.54 53
1759.63 55
1759.73 62
1759.83 72
1759.92 84
1760.02 96
1760.11 104
1760.21 108
1760.31 107
1760.40 100
1760.50 90
1760.60 76
1760.69 62
1760.79 49
1760.88 37
1760.98 28
1761.08 20
1761.17 15
1761.27 13
1761.36 12
1761.46 13
1761.56 15
1761.65 16
1761.75 17
1761.85 17
1761.94 17
1762.04 16
1762.13 16
1762.23 17
1762.33 18
1762.42 20
1762.52 21
1762.62 20
1762.71 17
1762.81 12
1762.90 5
1763.00 0
1763.10 0
1763.19 0
1763.29 0
1763.39 0
1763.48 0
1763.58 0
1763.67 0
1763.77 3
1763.87 8
1763.96 14
1764.06 20
1764.16 25
1764.25 30
1764.35 35
1764.45 38
1764.54 40
1764.64 40
1764.73 38
1764.83 34
1764.93 28
1765.02 22
1765.12 15
1765.22 9
1765.31 5
1765.41 2
1765.50 2
1765.60 3
1765.70 5
1765.79 7
1765.89 9
1765.99 10
1766.08 12
1766.18 16
1766.28 23
1766.37 34
1766.47 51
1766.56 71
1766.66 92
1766.76 111
1766.85 126
1766.95 134
1767.05 134
1767.14 126
1767.24 114
1767.34 100
1767.43 86
1767.53 75
1767.62 68
1767.72 65
1767.82 64
1767.91 65
1768.01 66
1768.11 66
1768.20 66
1768.30 65
1768.40 65
1768.49 67
1768.59 70
1768.69 77
1768.78 84
1768.88 93
1768.97 101
1769.07 107
1769.17 111
1769.26 111
1769.36 109
1769.46 106
1769.55 101
1769.65 96
1769.75 91
1769.84 86
1769.94 80
1770.04 74
1770.13 67
1770.23 60
1770.33 53
1770.42 48
1770.52 44
1770.61 42
1770.71 42
1770.81 43
1770.90 42
1771.00 40
1771.10 36
1771.19 30
1771.29 24
1771.39 19
1771.48 16
1771.58 16
1771.68 19
1771.77 22
1771.87 25
1771.97 26
1772.06 24
1772.16 20
1772.25 14
1772.35 9
1772.45 4
1772.54 2
1772.64 2
1772.74 4
1772.83 9
1772.93 14
1773.03 20
1773.12 25
1773.22 29
1773.32 32
1773.41 34
1773.51 35
1773.61 38
1773.70 43
1773.80 49
1773.90 56
1773.99 64
1774.09 70
1774.19 74
1774.28 75
1774.38 73
1774.48 67
1774.57 60
1774.67 51
1774.77 42
1774.86 34
1774.96 27
1775.06 21
1775.15 17
1775.25 15
1775.34 14
1775.44 15
1775.54 15
1775.63 16
1775.73 15
1775.83 15
1775.92 13
1776.02 10
1776.12 8
1776.21 5
1776.31 3
1776.41 1
1776.50 0
1776.60 0
1776.70 1
1776.79 1
1776.89 2
1776.99 2
1777.08 1
1777.18 0
1777.28 0
1777.37 0
1777.47 0
1777.57 0
1777.66 1
1777.76 6
1777.86 14
1777.95 22
1778.05 32
1778.15 41
1778.24 49
1778.34 56
1778.44 60
1778.53 62
1778.63 64
1778.73 64
1778.82 63
1778.92 64
1779.02 65
1779.11 68
1779.21 71
1779.31 75
1779.40 78
1779.50 81
1779.60 82
1779.69 82
1779.79 81
1779.89 78
1779.99 75
1780.08 72
1780.18 67
1780.28 62
1780.37 56
1780.47 50
1780.57 45
1780.66 42
1780.76 42
1780.86 44
1780.95 50
1781.05 57
1781.15 66
1781.24 76
1781.34 86
1781.44 96
1781.53 106
1781.63 115
1781.73 123
1781.82 129
1781.92 131
1782.02 130
1782.11 125
1782.21 117
1782.31 107
1782.40 97
1782.50 88
1782.60 80
1782.69 75
1782.79 71
1782.89 68
1782.99 66
1783.08 64
1783.18 63
1783.28 62
1783.37 63
1783.47 64
1783.57 66
1783.66 67
1783.76 68
1783.86 68
1783.95 67
1784.05 64
1784.15 59
1784.24 54
1784.34 50
1784.44 47
1784.53 46
1784.63 48
1784.73 53
1784.83 60
1784.92 68
1785.02 75
1785.12 80
1785.21 82
1785.31 80
1785.41 75
1785.50 68
1785.60 61
1785.70 56
1785.79 53
1785.89 53
1785.99 55
1786.08 60
1786.18 64
1786.28 68
1786.38 71
1786.47 73
1786.57 75
1786.67 77
1786.76 80
1786.86 84
1786.96 91
1787.05 99
1787.15 107
1787.25 116
1787.34 123
1787.44 128
1787.54 131
1787.64 132
1787.73 131
1787.83 129
1787.93 125
1788.02 121
1788.12 117
1788.22 112
1788.31 107
1788.41 101
1788.51 95
1788.60 89
1788.70 82
1788.80 76
1788.90 70
1788.99 65
1789.09 59
1789.19 53
1789.28 47
1789.38 42
1789.48 37
1789.57 35
1789.67 36
1789.77 40
1789.87 46
1789.96 55
1790.06 64
1790.16 71
1790.25 77
1790.35 80
1790.45 81
1790.54 80
1790.64 77
1790.74 74
1790.84 70
1790.93 65
1791.03 60
1791.13 54
1791.22 48
1791.32 42
1791.42 38
1791.51 34
1791.61 30
1791.71 27
1791.81 23
1791.90 17
1792.00 9
1792.10 0
1792.19 0
1792.29 0
1792.39 0
1792.49 0
1792.58 0
1792.68 0
1792.78 0
1792.87 2
1792.97 14
1793.07 26
1793.17 39
1793.26 51
1793.36 62
1793.46 72
1793.55 79
1793.65 84
1793.75 88
1793.84 88
1793.94 87
1794.04 83
1794.14 77
1794.23 70
1794.33 61
1794.43 52
1794.52 44
1794.62 35
1794.72 29
1794.82 25
1794.91 24
1795.01 26
1795.11 31
1795.20 37
1795.30 44
1795.40 50
1795.50 54
1795.59 54
1795.69 53
1795.79 50
1795.88 47
1795.98 45
1796.08 44
1796.18 46
1796.27 49
1796.37 51
1796.47 54
1796.56 55
1796.66 57
1796.76 59
1796.86 64
1796.95 71
1797.05 82
1797.15 96
1797.25 112
1797.34 128
1797.44 142
1797.54 153
1797.63 159
1797.73 161
1797.83 159
1797.93 154
1798.02 149
1798.12 144
1798.22 140
1798.31 137
1798.41 134
1798.51 130
1798.61 125
1798.70 117
1798.80 108
1798.90 97
1799.00 87
1799.09 78
1799.19 72
1799.29 69
1799.38 68
1799.48 68
1799.58 69
1799.68 68
1799.77 67
1799.87 64
1799.97 61
1800.07 58
1800.16 57
1800.26 58
1800.36 60
1800.45 63
1800.55 66
1800.65 68
1800.75 68
1800.84 66
1800.94 64
1801.04 61
1801.14 57
1801.23 54
1801.33 51
1801.43 47
1801.52 43
1801.62 39
1801.72 35
1801.82 32
1801.91 29
1802.01 28
1802.11 27
1802.21 26
1802.30 24
1802.40 23
1802.50 20
1802.60 18
1802.69 17
1802.79 16
1802.89 17
1802.98 19
1803.08 22
1803.18 25
1803.28 28
1803.37 30
1803.47 33
1803.57 37
1803.67 41
1803.76 45
1803.86 49
1803.96 52
1804.06 53
1804.15 51
1804.25 47
1804.35 41
1804.45 35
1804.54 28
1804.64 22
1804.74 18
1804.83 14
1804.93 10
1805.03 5
1805.13 1
1805.22 0
1805.32 0
1805.42 0
1805.52 0
1805.61 3
1805.71 10
1805.81 18
1805.91 25
1806.00 30
1806.10 33
1806.20 35
1806.30 36
1806.39 36
1806.49 37
1806.59 38
1806.69 40
1806.78 42
1806.88 44
1806.98 46
1807.08 48
1807.17 49
1807.27 51
1807.37 54
1807.47 57
1807.56 60
1807.66 62
1807.76 64
1807.86 63
1807.95 60
1808.05 55
1808.15 46
1808.25 37
1808.34 27
1808.44 17
1808.54 10
1808.64 4
1808.73 1
1808.83 0
1808.93 0
1809.03 1
1809.12 3
1809.22 6
1809.32 9
1809.42 11
1809.51 14
1809.61 16
1809.71 17
1809.81 17
1809.90 17
1810.00 15
1810.10 12
1810.20 8
1810.29 4
1810.39 0
1810.49 0
1810.59 0
1810.68 0
1810.78 0
1810.88 0
1810.98 0
1811.07 0
1811.17 0
1811.27 2
1811.37 5
1811.46 8
1811.56 11
1811.66 15
1811.76 18
1811.85 21
1811.95 22
1812.05 21
1812.15 17
1812.25 12
1812.34 6
1812.44 1
1812.54 0
1812.64 0
1812.73 0
1812.83 0
1812.93 4
1813.03 8
1813.12 11
1813.22 13
1813.32 12
1813.42 9
1813.51 5
1813.61 0
1813.71 0
1813.81 0
1813.90 0
1814.00 0
1814.10 9
1814.20 20
1814.30 34
1814.39 48
1814.49 61
1814.59 72
1814.69 81
1814.78 87
1814.88 91
1814.98 92
1815.08 91
1815.17 88
1815.27 82
1815.37 74
1815.47 65
1815.57 55
1815.66 46
1815.76 39
1815.86 34
1815.96 32
1816.05 33
1816.15 37
1816.25 43
1816.35 50
1816.44 58
1816.54 67
1816.64 76
1816.74 85
1816.84 93
1816.93 100
1817.03 104
1817.13 106
1817.23 106
1817.32 104
1817.42 101
1817.52 99
1817.62 98
1817.72 99
1817.81 104
1817.91 110
1818.01 119
1818.11 129
1818.20 139
1818.30 148
1818.40 155
1818.50 159
1818.60 160
1818.69 158
1818.79 154
1818.89 150
1818.99 145
1819.08 141
1819.18 138
1819.28 136
1819.38 134
1819.48 133
1819.57 131
1819.67 129
1819.77 126
1819.87 125
1819.96 123
1820.06 121
1820.16 120
1820.26 120
1820.36 121
1820.45 122
1820.55 125
1820.65 130
1820.75 136
1820.84 143
1820.94 150
1821.04 156
1821.14 161
1821.24 163
1821.33 163
1821.43 161
1821.53 159
1821.63 155
1821.73 152
1821.82 148
1821.92 143
1822.02 138
1822.12 132
1822.21 126
1822.31 120
1822.41 114
1822.51 109
1822.61 104
1822.70 99
1822.80 95
1822.90 90
1823.00 85
1823.10 80
1823.19 75
1823.29 71
1823.39 68
1823.49 64
1823.59 60
1823.68 56
1823.78 51
1823.88 45
1823.98 38
1824.07 31
1824.17 24
1824.27 18
1824.37 12
1824.47 7
1824.56 3
1824.66 0
1824.76 0
1824.86 0
1824.96 3
1825.05 8
1825.15 14
1825.25 21
1825.35 28
1825.45 33
1825.54 35
1825.64 36
1825.74 34
1825.84 31
1825.94 27
1826.03 22
1826.13 17
1826.23 13
1826.33 10
1826.43 6
1826.52 4
1826.62 2
1826.72 3
1826.82 5
1826.92 10
1827.01 18
1827.11 27
1827.21 36
1827.31 45
1827.41 52
1827.50 56
1827.60 57
1827.70 54
1827.80 47
1827.90 39
1827.99 29
1828.09 19
1828.19 10
1828.29 4
1828.39 3
1828.48 6
1828.58 13
1828.68 23
1828.78 35
1828.88 47
1828.97 56
1829.07 61
1829.17 62
1829.27 60
1829.37 54
1829.46 48
1829.56 43
1829.66 38
1829.76 35
1829.86 32
1829.95 28
1830.05 23
1830.15 16
1830.25 9
1830.35 3
1830.45 0
1830.54 0
1830.64 0
1830.74 4
1830.84 9
1830.94 14
1831.03 18
1831.13 22
1831.23 25
1831.33 29
1831.43 33
1831.52 40
1831.62 46
1831.72 53
1831.82 58
1831.92 61
1832.02 62
1832.11 60
1832.21 57
1832.31 53
1832.41 49
1832.51 46
1832.60 43
1832.70 42
1832.80 43
1832.90 46
1833.00 50
1833.09 54
1833.19 58
1833.29 60
1833.39 61
1833.49 60
1833.59 59
1833.68 58
1833.78 57
1833.88 58
1833.98 59
1834.08 60
1834.17 60
1834.27 58
1834.37 55
1834.47 50
1834.57 44
1834.67 39
1834.76 34
1834.86 31
1834.96 30
1835.06 31
1835.16 34
1835.26 37
1835.35 42
1835.45 46
1835.55 51
1835.65 54
1835.75 57
1835.84 60
1835.94 63
1836.04 65
1836.14 66
1836.24 66
1836.34 65
1836.43 60
1836.53 54
1836.63 44
1836.73 33
1836.83 21
1836.93 9
1837.02 0
1837.12 0
1837.22 0
1837.32 0
1837.42 0
1837.51 0
1837.61 0
1837.71 0
1837.81 0
1837.91 7
1838.01 14
1838.10 21
1838.20 27
1838.30 32
1838.40 33
1838.50 33
1838.60 30
1838.69 27
1838.79 24
1838.89 22
1838.99 21
1839.09 21
1839.19 23
1839.28 25
1839.38 29
1839.48 33
1839.58 38
1839.68 43
1839.78 49
1839.87 56
1839.97 63
1840.07 69
1840.17 74
1840.27 76
1840.37 74
1840.46 69
1840.56 62
1840.66 53
1840.76 45
1840.86 39
1840.96 36
1841.05 37
1841.15 39
1841.25 43
1841.35 47
1841.45 49
1841.55 49
1841.65 48
1841.74 46
1841.84 42
1841.94 39
1842.04 37
1842.14 35
1842.24 33
1842.33 30
1842.43 26
1842.53 22
1842.63 18
1842.73 14
1842.83 11
1842.92 10
1843.02 9
1843.12 9
1843.22 8
1843.32 6
1843.42 3
1843.52 0
1843.61 0
1843.71 0
1843.81 0
1843.91 0
1844.01 2
1844.11 6
1844.20 9
1844.30 12
1844.40 14
1844.50 16
1844.60 17
1844.70 19
1844.80 20
1844.89 22
1844.99 22
1845.09 22
1845.19 20
1845.29 16
1845.39 12
1845.48 7
1845.58 1
1845.68 0
1845.78 0
1845.88 0
1845.98 0
1846.08 0
1846.17 5
1846.27 16
1846.37 29
1846.47 42
1846.57 52
1846.67 59
1846.77 62
1846.86 60
1846.96 53
1847.06 43
1847.16 32
1847.26 20
1847.36 8
1847.45 0
1847.55 0
1847.65 0
1847.75 0
1847.85 0
1847.95 0
1848.05 0
1848.14 0
1848.24 3
1848.34 8
1848.44 12
1848.54 15
1848.64 16
1848.74 18
1848.83 20
1848.93 22
1849.03 26
1849.13 30
1849.23 33
1849.33 36
1849.43 36
1849.53 35
1849.62 34
1849.72 33
1849.82 34
1849.92 38
1850.02 44
1850.12 52
1850.22 60
1850.31 67
1850.41 72
1850.51 75
1850.61 76
1850.71 77
1850.81 78
1850.91 81
1851.00 86
1851.10 92
1851.20 96
1851.30 97
1851.40 94
1851.50 85
1851.60 73
1851.69 59
1851.79 46
1851.89 35
1851.99 28
1852.09 23
1852.19 20
1852.29 17
1852.39 14
1852.48 11
1852.58 8
1852.68 4
1852.78 2
1852.88 1
1852.98 0
1853.08 0
1853.18 0
1853.27 0
1853.37 0
1853.47 0
1853.57 0
1853.67 0
1853.77 0
1853.87 1
1853.96 3
1854.06 6
1854.16 9
1854.26 16
1854.36 24
1854.46 36
1854.56 50
1854.66 66
1854.75 82
1854.85 97
1854.95 110
1855.05 120
1855.15 127
1855.25 131
1855.35 131
1855.45 128
1855.54 122
1855.64 113
1855.74 103
1855.84 94
1855.94 87
1856.04 81
1856.14 79
1856.24 78
1856.33 79
1856.43 80
1856.53 80
1856.63 78
1856.73 74
1856.83 69
1856.93 62
1857.03 54
1857.13 45
1857.22 37
1857.32 28
1857.42 19
1857.52 11
1857.62 5
1857.72 0
1857.82 0
1857.92 0
1858.01 0
1858.11 3
1858.21 10
1858.31 17
1858.41 25
1858.51 31
1858.61 37
1858.71 40
1858.81 41
1858.90 41
1859.00 39
1859.10 36
1859.20 34
1859.30 33
1859.40 33
1859.50 34
1859.60 37
1859.70 41
1859.79 46
1859.89 51
1859.99 56
1860.09 61
1860.19 64
1860.29 68
1860.39 71
1860.49 74
1860.59 77
1860.68 79
1860.78 80
1860.88 79
1860.98 75
1861.08 70
1861.18 64
1861.28 58
1861.38 52
1861.48 48
1861.57 45
1861.67 43
1861.77 42
1861.87 41
1861.97 41
1862.07 42
1862.17 43
1862.27 46
1862.37 51
1862.46 56
1862.56 62
1862.66 68
1862.76 74
1862.86 79
1862.96 85
1863.06 90
1863.16 95
1863.26 99
1863.36 102
1863.45 102
1863.55 99
1863.65 92
1863.75 82
1863.85 70
1863.95 57
1864.05 45
1864.15 35
1864.25 29
1864.35 26
1864.44 26
1864.54 28
1864.64 30
1864.74 32
1864.84 33
1864.94 33
1865.04 32
1865.14 30
1865.24 29
1865.34 28
1865.43 27
1865.53 29
1865.63 32
1865.73 38
1865.83 47
1865.93 57
1866.03 67
1866.13 76
1866.23 84
1866.33 89
1866.42 92
1866.52 91
1866.62 88
1866.72 85
1866.82 82
1866.92 80
1867.02 78
1867.12 77
1867.22 75
1867.32 74
1867.42 71
1867.51 68
1867.61 63
1867.71 59
1867.81 55
1867.91 52
1868.01 50
1868.11 49
1868.21 48
1868.31 48
1868.41 48
1868.51 47
1868.60 46
1868.70 44
1868.80 43
1868.90 43
1869.00 43
1869.10 44
1869.20 44
1869.30 45
1869.40 45
1869.50 46
1869.60 46
1869.70 47
1869.79 49
1869.89 51
1869.99 55
1870.09 59
1870.19 63
1870.29 68
1870.39 72
1870.49 75
1870.59 78
1870.69 81
1870.79 83
1870.88 84
1870.98 84
1871.08 82
1871.18 79
1871.28 73
1871.38 66
1871.48 59
1871.58 52
1871.68 46
1871.78 42
1871.88 39
1871.98 37
1872.08 36
1872.17 34
1872.27 33
1872.37 31
1872.47 32
1872.57 34
1872.67 38
1872.77 45
1872.87 54
1872.97 62
1873.07 69
1873.17 72
1873.27 71
1873.37 65
1873.46 55
1873.56 44
1873.66 34
1873.76 26
1873.86 23
1873.96 24
1874.06 29
1874.16 37
1874.26 43
1874.36 48
1874.46 50
1874.56 48
1874.66 44
1874.75 38
1874.85 31
1874.95 25
1875.05 20
1875.15 17
1875.25 15
1875.35 14
1875.45 14
1875.55 14
1875.65 14
1875.75 13
1875.85 12
1875.95 11
1876.05 10
1876.14 11
1876.24 12
1876.34 14
1876.44 16
1876.54 19
1876.64 23
1876.74 29
1876.84 36
1876.94 45
1877.04 55
1877.14 65
1877.24 74
1877.34 80
1877.44 83
1877.54 82
1877.63 78
1877.73 72
1877.83 64
1877.93 55
1878.03 46
1878.13 36
1878.23 26
1878.33 16
1878.43 7
1878.53 0
1878.63 0
1878.73 0
1878.83 0
1878.93 5
1879.03 14
1879.13 25
1879.22 37
1879.32 48
1879.42 56
1879.52 62
1879.62 65
1879.72 65
1879.82 64
1879.92 61
1880.02 59
1880.12 58
1880.22 58
1880.32 60
1880.42 64
1880.52 69
1880.62 75
1880.72 82
1880.82 89
1880.91 94
1881.01 97
1881.11 99
1881.21 99
1881.31 97
1881.41 94
1881.51 91
1881.61 87
1881.71 81
1881.81 75
1881.91 68
1882.01 61
1882.11 55
1882.21 49
1882.31 45
1882.41 41
1882.51 38
1882.61 34
1882.70 30
1882.80 24
1882.90 17
1883.00 9
1883.10 2
1883.20 0
1883.30 0
1883.40 0
1883.50 0
1883.60 0
1883.70 4
1883.80 11
1883.90 20
1884.00 28
1884.10 36
1884.20 42
1884.30 47
1884.40 51
1884.50 54
1884.60 55
1884.70 54
1884.79 54
1884.89 53
1884.99 52
1885.09 53
1885.19 55
1885.29 57
1885.39 59
1885.49 60
1885.59 60
1885.69 57
1885.79 52
1885.89 46
1885.99 40
1886.09 36
1886.19 34
1886.29 33
1886.39 34
1886.49 36
1886.59 36
1886.69 36
1886.79 35
1886.89 34
1886.99 35
1887.08 36
1887.18 41
1887.28 48
1887.38 56
1887.48 66
1887.58 73
1887.68 78
1887.78 80
1887.88 76
1887.98 68
1888.08 56
1888.18 43
1888.28 29
1888.38 18
1888.48 10
1888.58 6
1888.68 5
1888.78 7
1888.88 9
1888.98 11
1889.08 12
1889.18 11
1889.28 8
1889.38 5
1889.48 2
1889.58 1
1889.68 2
1889.78 7
1889.87 14
1889.97 22
1890.07 31
1890.17 37
1890.27 42
1890.37 43
1890.47 42
1890.57 40
1890.67 39
1890.77 40
1890.87 44
1890.97 51
1891.07 60
1891.17 70
1891.27 79
1891.37 87
1891.47 92
1891.57 95
1891.67 94
1891.77 91
1891.87 85
1891.97 76
1892.07 65
1892.17 54
1892.27 42
1892.37 32
1892.47 23
1892.57 17
1892.67 13
1892.77 10
1892.87 8
1892.97 8
1893.07 7
1893.17 8
1893.27 10
1893.36 13
1893.46 17
1893.56 23
1893.66 29
1893.76 35
1893.86 41
1893.96 47
1894.06 51
1894.16 55
1894.26 58
1894.36 59
1894.46 60
1894.56 59
1894.66 58
1894.76 55
1894.86 51
1894.96 48
1895.06 44
1895.16 40
1895.26 38
1895.36 36
1895.46 35
1895.56 34
1895.66 35
1895.76 37
1895.86 40
1895.96 43
1896.06 46
1896.16 48
1896.26 49
1896.36 47
1896.46 42
1896.56 35
1896.66 26
1896.76 17
1896.86 8
1896.96 2
1897.06 0
1897.16 0
1897.26 0
1897.36 0
1897.46 0
1897.56 0
1897.66 0
1897.76 0
1897.86 0
1897.96 4
1898.06 13
1898.16 23
1898.26 34
1898.36 42
1898.46 48
1898.56 50
1898.66 49
1898.76 45
1898.86 41
1898.96 38
1899.06 36
1899.16 38
1899.26 41
1899.36 47
1899.46 55
1899.56 63
1899.66 71
1899.76 77
1899.86 79
1899.96 79
1900.06 75
1900.16 69
1900.26 62
1900.36 54
1900.45 48
1900.55 44
1900.65 42
1900.75 43
1900.85 44
1900.95 45
1901.05 47
1901.15 47
1901.25 46
1901.35 44
1901.45 40
1901.55 37
1901.65 34
1901.75 32
1901.85 32
1901.95 32
1902.05 33
1902.15 34
1902.25 33
1902.35 31
1902.45 28
1902.55 25
1902.65 22
1902.75 21
1902.85 21
1902.95 22
1903.05 25
1903.15 28
1903.25 31
1903.35 33
1903.45 34
1903.55 34
1903.65 32
1903.75 28
1903.85 23
1903.95 16
1904.05 9
1904.16 2
1904.26 0
1904.36 0
1904.46 0
1904.56 0
1904.66 0
1904.76 0
1904.86 0
1904.96 0
1905.06 4
1905.16 11
1905.26 17
1905.36 23
1905.46 28
1905.56 32
1905.66 36
1905.76 39
1905.86 42
1905.96 45
1906.06 47
1906.16 47
1906.26 45
1906.36 40
1906.46 33
1906.56 23
1906.66 12
1906.76 0
1906.86 0
1906.96 0
1907.06 0
1907.16 0
1907.26 0
1907.36 0
1907.46 0
1907.56 7
1907.66 13
1907.76 17
1907.86 17
1907.96 16
1908.06 14
1908.16 12
1908.26 11
1908.36 11
1908.46 15
1908.56 21
1908.66 30
1908.76 41
1908.86 53
1908.96 66
1909.06 79
1909.16 91
1909.26 100
1909.36 107
1909.46 110
1909.56 111
1909.66 109
1909.76 105
1909.86 101
1909.96 96
1910.06 91
1910.16 88
1910.26 86
1910.36 87
1910.46 91
1910.56 97
1910.66 104
1910.76 112
1910.86 118
1910.96 123
1911.06 125
1911.17 123
1911.27 119
1911.37 112
1911.47 103
1911.57 95
1911.67 86
1911.77 79
1911.87 74
1911.97 70
1912.07 69
1912.17 69
1912.27 70
1912.37 72
1912.47 74
1912.57 76
1912.67 79
1912.77 82
1912.87 85
1912.97 89
1913.07 92
1913.17 95
1913.27 98
1913.37 99
1913.47 99
1913.57 98
1913.67 97
1913.77 95
1913.87 94
1913.97 93
1914.07 95
1914.17 98
1914.27 105
1914.37 113
1914.47 125
1914.57 137
1914.67 151
1914.78 165
1914.88 180
1914.98 196
1915.08 213
1915.18 231
1915.28 253
1915.38 276
1915.48 302
1915.58 328
1915.68 353
1915.78 377
1915.88 398
1915.98 418
1916.08 435
1916.18 450
1916.28 462
1916.38 473
1916.48 479
1916.58 483
1916.68 482
1916.78 478
1916.88 470
1916.98 459
1917.08 446
1917.18 434
1917.28 423
1917.38 416
1917.48 411
1917.59 411
1917.69 413
1917.79 416
1917.89 418
1917.99 419
1918.09 417
1918.19 413
1918.29 405
1918.39 396
1918.49 385
1918.59 372
1918.69 358
1918.79 343
1918.89 328
1918.99 314
1919.09 302
1919.19 291
1919.29 283
1919.39 277
1919.49 273
1919.59 268
1919.69 263
1919.79 257
1919.90 248
1920.00 238
1920.10 227
1920.20 215
1920.30 203
1920.40 194
1920.50 185
1920.60 178
1920.70 172
1920.80 165
1920.90 157
1921.00 148
1921.10 137
1921.20 125
1921.30 115
1921.40 108
1921.50 105
1921.60 107
1921.70 112
1921.80 119
1921.91 126
1922.01 133
1922.11 137
1922.21 139
1922.31 139
1922.41 136
1922.51 131
1922.61 124
1922.71 116
1922.81 107
1922.91 97
1923.01 87
1923.11 78
1923.21 69
1923.31 62
1923.41 58
1923.51 56
1923.61 57
1923.71 61
1923.82 69
1923.92 77
1924.02 86
1924.12 92
1924.22 96
1924.32 95
1924.42 92
1924.52 88
1924.62 84
1924.72 83
1924.82 86
1924.92 93
1925.02 101
1925.12 109
1925.22 114
1925.32 114
1925.42 109
1925.53 100
1925.63 89
1925.73 78
1925.83 68
1925.93 62
1926.03 60
1926.13 60
1926.23 61
1926.33 63
1926.43 64
1926.53 64
1926.63 62
1926.73 58
1926.83 55
1926.93 51
1927.03 49
1927.14 48
1927.24 48
1927.34 49
1927.44 51
1927.54 52
1927.64 51
1927.74 49
1927.84 45
1927.94 41
1928.04 38
1928.14 36
1928.24 35
1928.34 35
1928.44 37
1928.54 38
1928.65 37
1928.75 35
1928.85 29
1928.95 22
1929.05 13
1929.15 4
1929.25 0
1929.35 0
1929.45 0
1929.55 0
1929.65 0
1929.75 0
1929.85 2
1929.95 5
1930.06 7
1930.16 7
1930.26 7
1930.36 6
1930.46 4
1930.56 3
1930.66 1
1930.76 0
1930.86 0
1930.96 0
1931.06 2
1931.16 5
1931.26 9
1931.37 13
1931.47 18
1931.57 22
1931.67 26
1931.77 30
1931.87 35
1931.97 42
1932.07 49
1932.17 57
1932.27 64
1932.37 72
1932.47 78
1932.57 82
1932.68 85
1932.78 87
1932.88 88
1932.98 89
1933.08 91
1933.18 93
1933.28 96
1933.38 98
1933.48 99
1933.58 97
1933.68 93
1933.78 87
1933.89 81
1933.99 76
1934.09 74
1934.19 74
1934.29 76
1934.39 79
1934.49 82
1934.59 84
1934.69 85
1934.79 85
1934.89 85
1934.99 84
1935.10 84
1935.20 86
1935.30 88
1935.40 91
1935.50 95
1935.60 99
1935.70 101
1935.80 102
1935.90 101
1936.00 97
1936.10 91
1936.20 84
1936.31 78
1936.41 74
1936.51 74
1936.61 77
1936.71 84
1936.81 91
1936.91 97
1937.01 100
1937.11 99
1937.21 95
1937.31 88
1937.42 83
1937.52 80
1937.62 81
1937.72 88
1937.82 99
1937.92 113
1938.02 126
1938.12 135
1938.22 140
1938.32 138
1938.43 131
1938.53 120
1938.63 106
1938.73 91
1938.83 78
1938.93 66
1939.03 58
1939.13 52
1939.23 50
1939.33 51
1939.43 55
1939.54 61
1939.64 69
1939.74 77
1939.84 84
1939.94 90
1940.04 92
1940.14 93
1940.24 93
1940.34 93
1940.44 95
1940.55 100
1940.65 107
1940.75 115
1940.85 124
1940.95 132
1941.05 138
1941.15 142
1941.25 144
1941.35 145
1941.45 146
1941.56 149
1941.66 154
1941.76 160
1941.86 168
1941.96 175
1942.06 182
1942.16 186
1942.26 187
1942.36 186
1942.47 182
1942.57 175
1942.67 168
1942.77 159
1942.87 149
1942.97 138
1943.07 127
1943.17 114
1943.27 101
1943.37 87
1943.48 74
1943.58 61
1943.68 50
1943.78 40
1943.88 32
1943.98 26
1944.08 23
1944.18 22
1944.28 23
1944.39 26
1944.49 30
1944.59 34
1944.69 36
1944.79 37
1944.89 37
1944.99 35
1945.09 33
1945.19 31
1945.30 31
1945.40 33
1945.50 37
1945.60 44
1945.70 51
1945.80 58
1945.90 64
1946.00 67
1946.10 69
1946.21 69
1946.31 67
1946.41 65
1946.51 63
1946.61 60
1946.71 58
1946.81 56
1946.91 54
1947.02 53
1947.12 52
1947.22 51
1947.32 51
1947.42 53
1947.52 55
1947.62 59
1947.72 64
1947.82 71
1947.93 79
1948.03 86
1948.13 93
1948.23 96
1948.33 97
1948.43 94
1948.53 88
1948.63 79
1948.74 70
1948.84 61
1948.94 54
1949.04 48
1949.14 44
1949.24 41
1949.34 38
1949.44 36
1949.55 33
1949.65 30
1949.75 28
1949.85 29
1949.95 31
1950.05 36
1950.15 42
1950.25 49
1950.36 57
1950.46 64
1950.56 69
1950.66 72
1950.76 73
1950.86 73
1950.96 71
1951.06 69
1951.17 66
1951.27 63
1951.37 61
1951.47 61
1951.57 63
1951.67 66
1951.77 71
1951.87 77
1951.98 83
1952.08 87
1952.18 88
1952.28 87
1952.38 83
1952.48 78
1952.58 74
1952.68 73
1952.79 77
1952.89 85
1952.99 96
1953.09 109
1953.19 121
1953.29 132
1953.39 141
1953.50 147
1953.60 151
1953.70 153
1953.80 155
1953.90 156
1954.00 157
1954.10 156
1954.20 155
1954.31 153
1954.41 153
1954.51 153
1954.61 154
1954.71 156
1954.81 157
1954.91 158
1955.02 157
1955.12 154
1955.22 151
1955.32 148
1955.42 146
1955.52 146
1955.62 146
1955.73 148
1955.83 150
1955.93 153
1956.03 155
1956.13 158
1956.23 159
1956.33 160
1956.44 160
1956.54 160
1956.64 160
1956.74 160
1956.84 160
1956.94 162
1957.04 164
1957.15 167
1957.25 169
1957.35 170
1957.45 170
1957.55 167
1957.65 162
1957.75 154
1957.86 144
1957.96 133
1958.06 123
1958.16 114
1958.26 108
1958.36 105
1958.46 106
1958.57 110
1958.67 116
1958.77 123
1958.87 128
1958.97 130
1959.07 128
1959.17 123
1959.28 115
1959.38 107
1959.48 99
1959.58 94
1959.68 90
1959.78 88
1959.88 87
1959.99 84
1960.09 80
1960.19 75
1960.29 69
1960.39 63
1960.49 60
1960.60 60
1960.70 64
1960.80 72
1960.90 83
1961.00 96
1961.10 110
1961.20 121
1961.31 128
1961.41 131
1961.51 130
1961.61 126
1961.71 119
1961.81 112
1961.92 105
1962.02 100
1962.12 96
1962.22 93
1962.32 91
1962.42 90
1962.52 89
1962.63 88
1962.73 87
1962.83 85
1962.93 80
1963.03 73
1963.13 64
1963.24 53
1963.34 42
1963.44 33
1963.54 28
1963.64 26
1963.74 27
1963.85 32
1963.95 38
1964.05 44
1964.15 48
1964.25 52
1964.35 53
1964.46 54
1964.56 53
1964.66 53
1964.76 54
1964.86 55
1964.96 57
1965.07 59
1965.17 60
1965.27 59
1965.37 57
1965.47 52
1965.57 46
1965.67 38
1965.78 32
1965.88 27
1965.98 26
1966.08 28
1966.18 34
1966.28 43
1966.39 54
1966.49 66
1966.59 78
1966.69 89
1966.79 99
1966.89 107
1967.00 112
1967.10 115
1967.20 115
1967.30 111
1967.40 106
1967.51 101
1967.61 95
1967.71 91
1967.81 89
1967.91 89
1968.01 91
1968.12 93
1968.22 96
1968.32 99
1968.42 101
1968.52 104
1968.62 107
1968.73 111
1968.83 115
1968.93 119
1969.03 121
1969.13 122
1969.23 120
1969.34 114
1969.44 106
1969.54 95
1969.64 83
1969.74 71
1969.84 61
1969.95 52
1970.05 47
1970.15 45
1970.25 47
1970.35 53
1970.46 61
1970.56 72
1970.66 85
1970.76 98
1970.86 111
1970.96 123
1971.07 132
1971.17 138
1971.27 140
1971.37 140
1971.47 137
1971.58 132
1971.68 125
1971.78 118
1971.88 109
1971.98 99
1972.08 88
1972.19 77
1972.29 66
1972.39 55
1972.49 45
1972.59 35
1972.70 27
1972.80 20
1972.90 13
1973.00 7
1973.10 3
1973.20 0
1973.31 0
1973.41 0
1973.51 0
1973.61 0
1973.71 0
1973.82 0
1973.92 0
1974.02 1
1974.12 15
1974.22 32
1974.32 49
1974.43 65
1974.53 76
1974.63 81
1974.73 81
1974.83 76
1974.94 68
1975.04 59
1975.14 51
1975.24 44
1975.34 39
1975.45 36
1975.55 35
1975.65 35
1975.75 36
1975.85 39
1975.96 44
1976.06 49
1976.16 55
1976.26 60
1976.36 62
1976.46 62
1976.57 59
1976.67 54
1976.77 48
1976.87 43
1976.97 42
1977.08 44
1977.18 48
1977.28 55
1977.38 61
1977.48 66
1977.59 69
1977.69 69
1977.79 69
1977.89 69
1977.99 71
1978.10 76
1978.20 82
1978.30 88
1978.40 92
1978.50 93
1978.61 89
1978.71 80
1978.81 68
1978.91 53
1979.01 40
1979.12 30
1979.22 25
1979.32 26
1979.42 33
1979.52 45
1979.63 59
1979.73 72
1979.83 84
1979.93 91
1980.03 94
1980.14 94
1980.24 93
1980.34 91
1980.44 89
1980.54 89
1980.65 89
1980.75 89
1980.85 88
1980.95 84
1981.05 78
1981.16 70
1981.26 61
1981.36 52
1981.46 42
1981.56 33
1981.67 25
1981.77 17
1981.87 11
1981.97 7
1982.08 6
1982.18 7
1982.28 13
1982.38 21
1982.48 32
1982.59 43
1982.69 53
1982.79 59
1982.89 62
1982.99 61
1983.10 57
1983.20 52
1983.30 48
1983.40 45
1983.50 45
1983.61 47
1983.71 51
1983.81 55
1983.91 58
1984.02 59
1984.12 59
1984.22 57
1984.32 55
1984.42 52
1984.53 50
1984.63 49
1984.73 48
1984.83 47
1984.93 47
1985.04 47
1985.14 49
1985.24 52
1985.34 57
1985.45 63
1985.55 69
1985.65 77
1985.75 84
1985.85 91
1985.96 98
1986.06 103
1986.16 107
1986.26 109
1986.36 108
1986.47 105
1986.57 99
1986.67 93
1986.77 87
1986.88 83
1986.98 82
1987.08 83
1987.18 85
1987.28 90
1987.39 95
1987.49 100
1987.59 106
1987.69 111
1987.80 116
1987.90 120
1988.00 124
1988.10 126
1988.20 128
1988.31 127
1988.41 126
1988.51 125
1988.61 123
1988.72 121
1988.82 119
1988.92 118
1989.02 117
1989.12 116
1989.23 115
1989.33 114
1989.43 112
1989.53 111
1989.64 111
1989.74 112
1989.84 114
1989.94 118
1990.05 123
1990.15 129
1990.25 136
1990.35 142
1990.45 146
1990.56 149
1990.66 150
1990.76 148
1990.86 143
1990.97 136
1991.07 129
1991.17 121
1991.27 115
1991.38 110
1991.48 106
1991.58 104
1991.68 101
1991.78 97
1991.89 90
1991.99 83
1992.09 74
1992.19 67
1992.30 62
1992.40 60
1992.50 63
1992.60 70
1992.71 78
1992.81 86
1992.91 92
1993.01 95
1993.11 95
1993.22 91
1993.32 86
1993.42 80
1993.52 74
1993.63 69
1993.73 65
1993.83 62
1993.93 59
1994.04 56
1994.14 54
1994.24 52
1994.34 52
1994.45 53
1994.55 56
1994.65 61
1994.75 65
1994.86 70
1994.96 73
1995.06 74
1995.16 74
1995.27 72
1995.37 69
1995.47 66
1995.57 63
1995.67 60
1995.78 57
1995.88 55
1995.98 54
1996.08 55
1996.19 56
1996.29 60
1996.39 65
1996.49 71
1996.60 78
1996.70 84
1996.80 88
1996.90 91
1997.01 93
1997.11 94
1997.21 94
1997.31 94
1997.42 92
1997.52 89
1997.62 83
1997.72 74
1997.83 62
1997.93 50
1998.03 38
1998.13 27
1998.24 20
1998.34 17
1998.44 17
1998.54 18
1998.65 22
1998.75 26
1998.85 32
1998.95 38
1999.06 46
1999.16 55
1999.26 66
1999.36 78
1999.47 89
1999.57 100
1999.67 109
1999.77 115
1999.88 116
1999.98 114
2000.08 109
2000.18 102
2000.29 94
2000.39 88
2000.49 85
2000.59 84
2000.70 86
2000.80 89
2000.90 91
2001.00 93
2001.11 94
2001.21 94
2001.31 93
2001.41 92
2001.52 92
2001.62 92
2001.72 92
2001.83 90
2001.93 86
2002.03 80
2002.13 72
2002.24 63
2002.34 54
2002.44 46
2002.54 40
2002.65 37
2002.75 38
2002.85 44
2002.95 52
2003.06 62
2003.16 73
2003.26 81
2003.36 87
2003.47 90
2003.57 91
2003.67 91
2003.77 92
2003.88 96
2003.98 103
2004.08 113
2004.19 124
2004.29 134
2004.39 142
2004.49 145
2004.60 143
2004.70 135
2004.80 124
2004.90 110
2005.01 95
2005.11 81
2005.21 68
2005.31 58
2005.42 50
2005.52 45
2005.62 42
2005.73 42
2005.83 43
2005.93 44
2006.03 45
2006.14 44
2006.24 43
2006.34 40
2006.44 37
2006.55 35
2006.65 35
2006.75 38
2006.85 45
2006.96 55
2007.06 67
2007.16 81
2007.27 95
2007.37 107
2007.47 117
2007.57 124
2007.68 127
2007.78 126
2007.88 122
2007.98 115
2008.09 107
2008.19 99
2008.29 91
2008.40 84
2008.50 78
2008.60 74
2008.70 71
2008.81 68
2008.91 66
2009.01 64
2009.12 61
2009.22 58
2009.32 56
2009.42 55
2009.53 56
2009.63 58
2009.73 62
2009.83 68
2009.94 74
2010.04 80
2010.14 85
2010.25 90
2010.35 94
2010.45 98
2010.55 100
2010.66 101
2010.76 100
2010.86 97
2010.97 92
2011.07 87
2011.17 82
2011.27 78
2011.38 76
2011.48 76
2011.58 78
2011.69 81
2011.79 84
2011.89 85
2011.99 83
2012.10 79
2012.20 73
2012.30 65
2012.41 57
2012.51 49
2012.61 43
2012.71 38
2012.82 34
2012.92 31
2013.02 28
2013.13 25
2013.23 21
2013.33 17
2013.43 13
2013.54 9
2013.64 8
2013.74 8
2013.85 10
2013.95 15
2014.05 22
2014.15 30
2014.26 38
2014.36 44
2014.46 48
2014.57 47
2014.67 42
2014.77 34
2014.87 24
2014.98 13
2015.08 5
2015.18 0
2015.29 0
2015.39 0
2015.49 3
2015.60 8
2015.70 15
2015.80 22
2015.90 30
2016.01 37
2016.11 44
2016.21 51
2016.32 57
2016.42 62
2016.52 63
2016.62 62
2016.73 58
2016.83 50
2016.93 39
2017.04 27
2017.14 14
2017.24 2
2017.35 0
2017.45 0
2017.55 0
2017.65 0
2017.76 0
2017.86 1
2017.96 7
2018.07 12
2018.17 15
2018.27 14
2018.38 11
2018.48 6
2018.58 0
2018.68 0
2018.79 0
2018.89 0
2018.99 0
2019.10 3
2019.20 13
2019.30 27
2019.41 41
2019.51 56
2019.61 70
2019.71 83
2019.82 93
2019.92 101
2020.02 105
2020.13 107
2020.23 106
2020.33 104
2020.44 100
2020.54 95
2020.64 90
2020.75 84
2020.85 78
2020.95 71
2021.05 65
2021.16 60
2021.26 56
2021.36 54
2021.47 54
2021.57 57
2021.67 61
2021.78 66
2021.88 71
2021.98 73
2022.09 74
2022.19 70
2022.29 64
2022.39 54
2022.50 42
2022.60 30
2022.70 20
2022.81 13
2022.91 10
2023.01 12
2023.12 17
2023.22 26
2023.32 35
2023.43 45
2023.53 53
2023.63 57
2023.74 59
2023.84 59
2023.94 57
2024.04 55
2024.15 53
2024.25 52
2024.35 51
2024.46 50
2024.56 50
2024.66 48
2024.77 46
2024.87 44
2024.97 41
2025.08 38
2025.18 36
2025.28 35
2025.39 34
2025.49 35
2025.59 36
2025.70 39
2025.80 43
2025.90 48
2026.01 52
2026.11 56
2026.21 57
2026.31 57
2026.42 53
2026.52 46
2026.62 36
2026.73 26
2026.83 15
2026.93 5
2027.04 0
2027.14 0
2027.24 0
2027.35 0
2027.45 0
2027.55 0
2027.66 0
2027.76 0
2027.86 0
2027.97 5
2028.07 14
2028.17 25
2028.28 34
2028.38 42
2028.48 47
2028.59 50
2028.69 49
2028.79 47
2028.90 44
2029.00 41
2029.10 38
2029.21 35
2029.31 33
2029.41 30
2029.52 28
2029.62 25
2029.72 22
2029.83 19
2029.93 15
2030.03 11
2030.14 7
2030.24 3
2030.34 1
2030.45 1
2030.55 4
2030.65 11
2030.76 19
2030.86 28
2030.96 36
2031.07 43
2031.17 48
2031.27 50
2031.38 52
2031.48 53
2031.58 54
2031.69 57
2031.79 60
2031.89 64
2032.00 69
2032.10 75
2032.20 80
2032.31 86
2032.41 91
2032.51 95
2032.62 95
2032.72 93
2032.82 87
2032.93 79
2033.03 68
2033.13 58
2033.24 49
2033.34 43
2033.44 42
2033.55 44
2033.65 51
2033.75 61
2033.86 74
2033.96 88
2034.06 102
2034.17 114
2034.27 122
2034.37 127
2034.48 126
2034.58 121
2034.68 111
2034.79 100
2034.89 86
2034.99 74
2035.10 62
2035.20 53
2035.30 46
2035.41 41
2035.51 37
2035.61 33
2035.72 31
2035.82 29
2035.92 29
2036.03 31
2036.13 37
2036.24 46
2036.34 57
2036.44 70
2036.55 83
2036.65 95
2036.75 103
2036.86 107
2036.96 108
2037.06 104
2037.17 98
2037.27 91
2037.37 82
2037.48 75
2037.58 68
2037.68 63
2037.79 59
2037.89 57
2037.99 57
2038.10 60
2038.20 66
2038.30 76
2038.41 89
2038.51 104
2038.62 122
2038.72 142
2038.82 162
2038.93 183
2039.03 205
2039.13 228
2039.24 252
2039.34 276
2039.44 299
2039.55 321
2039.65 341
2039.75 360
2039.86 378
2039.96 396
2040.07 415
2040.17 436
2040.27 457
2040.38 479
2040.48 500
2040.58 518
2040.69 532
2040.79 542
2040.89 547
2041.00 548
2041.10 546
2041.20 543
2041.31 542
2041.41 544
2041.52 549
2041.62 558
2041.72 570
2041.83 582
2041.93 594
2042.03 602
2042.14 605
2042.24 602
2042.34 593
2042.45 579
2042.55 560
2042.65 538
2042.76 514
2042.86 488
2042.97 462
2043.07 435
2043.17 408
2043.28 383
2043.38 359
2043.48 339
2043.59 322
2043.69 308
2043.79 296
2043.90 287
2044.00 279
2044.11 271
2044.21 264
2044.31 255
2044.42 246
2044.52 235
2044.62 222
2044.73 208
2044.83 192
2044.94 175
2045.04 158
2045.14 143
2045.25 132
2045.35 124
2045.45 119
2045.56 118
2045.66 120
2045.76 123
2045.87 127
2045.97 131
2046.08 134
2046.18 137
2046.28 138
2046.39 136
2046.49 133
2046.59 127
2046.70 120
2046.80 114
2046.91 110
2047.01 109
2047.11 111
2047.22 118
2047.32 126
2047.42 135
2047.53 143
2047.63 149
2047.74 152
2047.84 153
2047.94 152
2048.05 149
2048.15 145
2048.25 139
2048.36 132
2048.46 122
2048.57 111
2048.67 98
2048.77 84
2048.88 70
2048.98 56
2049.08 45
2049.19 36
2049.29 30
2049.40 28
2049.50 30
2049.60 36
2049.71 44
2049.81 54
2049.92 64
2050.02 73
2050.12 79
2050.23 81
2050.33 79
2050.43 75
2050.54 68
2050.64 61
2050.75 55
2050.85 51
2050.95 49
2051.06 50
2051.16 51
2051.26 53
2051.37 53
2051.47 52
2051.58 49
2051.68 45
2051.78 41
2051.89 39
2051.99 39
2052.10 42
2052.20 48
2052.30 56
2052.41 64
2052.51 72
2052.62 79
2052.72 84
2052.82 87
2052.93 88
2053.03 87
2053.13 84
2053.24 80
2053.34 75
2053.45 69
2053.55 64
2053.65 59
2053.76 55
2053.86 52
2053.97 50
2054.07 47
2054.17 44
2054.28 40
2054.38 35
2054.49 30
2054.59 25
2054.69 22
2054.80 22
2054.90 24
2055.01 30
2055.11 39
2055.21 49
2055.32 59
2055.42 68
2055.52 75
2055.63 79
2055.73 81
2055.84 80
2055.94 80
2056.04 79
2056.15 79
2056.25 80
2056.36 81
2056.46 82
2056.56 83
2056.67 84
2056.77 85
2056.88 85
2056.98 85
2057.08 85
2057.19 83
2057.29 79
2057.40 75
2057.50 71
2057.60 67
2057.71 63
2057.81 61
2057.92 61
2058.02 61
2058.12 61
2058.23 62
2058.33 62
2058.44 61
2058.54 59
2058.64 57
2058.75 55
2058.85 53
2058.96 52
2059.06 51
2059.16 51
2059.27 51
2059.37 50
2059.48 49
2059.58 47
2059.68 45
2059.79 42
2059.89 40
2060.00 38
2060.10 38
2060.21 39
2060.31 41
2060.41 43
2060.52 45
2060.62 44
2060.73 42
2060.83 37
2060.93 32
2061.04 28
2061.14 26
2061.25 26
2061.35 29
2061.45 34
2061.56 40
2061.66 46
2061.77 51
2061.87 56
2061.97 61
2062.08 68
2062.18 78
2062.29 91
2062.39 107
2062.50 124
2062.60 142
2062.70 161
2062.81 179
2062.91 197
2063.02 214
2063.12 229
2063.22 243
2063.33 253
2063.43 259
2063.54 260
2063.64 257
2063.75 251
2063.85 245
2063.95 239
2064.06 236
2064.16 235
2064.27 237
2064.37 240
2064.47 243
2064.58 243
2064.68 240
2064.79 235
2064.89 226
2065.00 217
2065.10 206
2065.20 197
2065.31 190
2065.41 186
2065.52 184
2065.62 185
2065.72 189
2065.83 193
2065.93 196
2066.04 199
2066.14 200
2066.25 199
2066.35 198
2066.45 197
2066.56 197
2066.66 199
2066.77 204
2066.87 211
2066.98 220
2067.08 228
2067.18 236
2067.29 241
2067.39 244
2067.50 243
2067.60 238
2067.71 230
2067.81 217
2067.91 202
2068.02 185
2068.12 168
2068.23 153
2068.33 140
2068.43 131
2068.54 126
2068.64 123
2068.75 120
2068.85 117
2068.96 113
2069.06 107
2069.17 99
2069.27 90
2069.37 81
2069.48 72
2069.58 64
2069.69 58
2069.79 55
2069.90 54
2070.00 57
2070.10 63
2070.21 71
2070.31 80
2070.42 89
2070.52 95
2070.63 100
2070.73 102
2070.83 102
2070.94 99
2071.04 94
2071.15 88
2071.25 81
2071.36 73
2071.46 66
2071.56 60
2071.67 57
2071.77 56
2071.88 57
2071.98 61
2072.09 67
2072.19 74
2072.30 82
2072.40 91
2072.50 99
2072.61 106
2072.71 112
2072.82 115
2072.92 116
2073.03 113
2073.13 107
2073.23 99
2073.34 89
2073.44 78
2073.55 67
2073.65 55
2073.76 45
2073.86 35
2073.97 29
2074.07 25
2074.17 25
2074.28 28
2074.38 35
2074.49 44
2074.59 55
2074.70 65
2074.80 74
2074.91 80
2075.01 83
2075.11 85
2075.22 87
2075.32 88
2075.43 90
2075.53 92
2075.64 95
2075.74 96
2075.85 96
2075.95 94
2076.05 92
2076.16 90
2076.26 91
2076.37 97
2076.47 107
2076.58 120
2076.68 136
2076.79 153
2076.89 167
2076.99 178
2077.10 185
2077.20 190
2077.31 193
2077.41 195
2077.52 197
2077.62 199
2077.73 199
2077.83 196
2077.94 190
2078.04 180
2078.14 168
2078.25 155
2078.35 142
2078.46 131
2078.56 123
2078.67 118
2078.77 119
2078.88 124
2078.98 133
2079.09 145
2079.19 159
2079.29 173
2079.40 185
2079.50 193
2079.61 196
2079.71 195
2079.82 191
2079.92 185
2080.03 179
2080.13 175
2080.24 172
2080.34 172
2080.44 173
2080.55 174
2080.65 176
2080.76 176
2080.86 175
2080.97 174
2081.07 171
2081.18 167
2081.28 162
2081.39 156
2081.49 150
2081.59 143
2081.70 136
2081.80 130
2081.91 124
2082.01 120
2082.12 118
2082.22 118
2082.33 122
2082.43 128
2082.54 137
2082.64 147
2082.75 157
2082.85 166
2082.96 173
2083.06 176
2083.16 176
2083.27 171
2083.37 163
2083.48 152
2083.58 141
2083.69 129
2083.79 117
2083.90 106
2084.00 97
2084.11 90
2084.21 86
2084.32 84
2084.42 86
2084.52 89
2084.63 95
2084.73 101
2084.84 107
2084.94 111
2085.05 112
2085.15 111
2085.26 106
2085.36 97
2085.47 87
2085.57 75
2085.68 63
2085.78 52
2085.89 42
2085.99 33
2086.10 25
2086.20 18
2086.30 11
2086.41 3
2086.51 0
2086.62 0
2086.72 0
2086.83 0
2086.93 0
2087.04 0
2087.14 0
2087.25 0
2087.35 6
2087.46 19
2087.56 33
2087.67 47
2087.77 60
2087.88 70
2087.98 78
2088.09 82
2088.19 83
2088.30 82
2088.40 78
2088.50 74
2088.61 71
2088.71 68
2088.82 66
2088.92 65
2089.03 65
2089.13 65
2089.24 65
2089.34 66
2089.45 67
2089.55 69
2089.66 72
2089.76 76
2089.87 81
2089.97 87
2090.08 93
2090.18 98
2090.29 103
2090.39 107
2090.50 110
2090.60 113
2090.71 115
2090.81 117
2090.92 119
2091.02 122
2091.13 124
2091.23 126
2091.33 127
2091.44 126
2091.54 125
2091.65 122
2091.75 117
2091.86 111
2091.96 104
2092.07 97
2092.17 90
2092.28 85
2092.38 81
2092.49 79
2092.59 79
2092.70 81
2092.80 84
2092.91 87
2093.01 90
2093.12 92
2093.22 93
2093.33 93
2093.43 92
2093.54 92
2093.64 93
2093.75 97
2093.85 104
2093.96 114
2094.06 126
2094.17 141
2094.27 155
2094.38 169
2094.48 179
2094.59 185
2094.69 186
2094.80 181
2094.90 171
2095.01 159
2095.11 146
2095.22 135
2095.32 128
2095.43 125
2095.53 126
2095.64 131
2095.74 138
2095.85 146
2095.95 152
2096.06 155
2096.16 155
2096.27 151
2096.37 144
2096.48 134
2096.58 123
2096.69 111
2096.79 101
2096.90 94
2097.00 89
2097.11 88
2097.21 91
2097.32 96
2097.42 105
2097.53 114
2097.63 122
2097.74 129
2097.84 132
2097.95 132
2098.05 128
2098.16 123
2098.26 116
2098.37 109
2098.47 103
2098.58 97
2098.68 92
2098.79 87
2098.89 81
2099.00 75
2099.10 67
2099.21 59
2099.31 50
2099.42 41
2099.52 30
2099.63 20
2099.73 10
2099.84 2
2099.94 0
2100.05 0
2100.15 0
2100.26 9
2100.36 20
2100.47 33
2100.57 47
2100.68 58
2100.78 67
2100.89 73
2100.99 76
2101.10 77
2101.20 78
2101.31 79
2101.41 81
2101.52 85
2101.62 88
2101.73 92
2101.83 94
2101.94 94
2102.04 92
2102.15 90
2102.25 87
2102.36 86
2102.46 86
2102.57 89
2102.67 93
2102.78 97
2102.88 102
2102.99 105
2103.10 106
2103.20 106
2103.31 104
2103.41 102
2103.52 99
2103.62 96
2103.73 93
2103.83 91
2103.94 90
2104.04 89
2104.15 90
2104.25 93
2104.36 97
2104.46 103
2104.57 108
2104.67 113
2104.78 118
2104.88 122
2104.99 125
2105.09 129
2105.20 133
2105.30 138
2105.41 143
2105.51 148
2105.62 153
2105.72 158
2105.83 161
2105.94 161
2106.04 159
2106.15 154
2106.25 146
2106.36 135
2106.46 123
2106.57 110
2106.67 99
2106.78 90
2106.88 84
2106.99 80
2107.09 78
2107.20 78
2107.30 78
2107.41 79
2107.51 80
2107.62 81
2107.72 80
2107.83 79
2107.93 75
2108.04 69
2108.15 60
2108.25 50
2108.36 39
2108.46 29
2108.57 21
2108.67 16
2108.78 12
2108.88 11
2108.99 12
2109.09 14
2109.20 18
2109.30 22
2109.41 27
2109.51 31
2109.62 34
2109.72 36
2109.83 38
2109.94 38
2110.04 39
2110.15 41
2110.25 44
2110.36 49
2110.46 54
2110.57 59
2110.67 64
2110.78 68
2110.88 71
2110.99 73
2111.09 75
2111.20 77
2111.30 79
2111.41 81
2111.52 83
2111.62 85
2111.73 87
2111.83 89
2111.94 93
2112.04 97
2112.15 102
2112.25 107
2112.36 112
2112.46 116
2112.57 117
2112.67 116
2112.78 114
2112.89 111
2112.99 107
2113.10 104
2113.20 102
2113.31 101
2113.41 100
2113.52 100
2113.62 100
2113.73 99
2113.83 98
2113.94 97
2114.04 95
2114.15 91
2114.26 87
2114.36 80
2114.47 71
2114.57 60
2114.68 47
2114.78 35
2114.89 24
2114.99 16
2115.10 11
2115.20 9
2115.31 9
2115.42 11
2115.52 11
2115.63 10
2115.73 7
2115.84 3
2115.94 0
2116.05 0
2116.15 0
2116.26 0
2116.36 0
2116.47 0
2116.58 1
2116.68 3
2116.79 3
2116.89 3
2117.00 2
2117.10 1
2117.21 1
2117.31 1
2117.42 3
2117.53 7
2117.63 12
2117.74 19
2117.84 26
2117.95 34
2118.05 41
2118.16 47
2118.26 53
2118.37 58
2118.47 64
2118.58 69
2118.69 74
2118.79 79
2118.90 84
2119.00 88
2119.11 90
2119.21 90
2119.32 89
2119.42 86
2119.53 82
2119.64 78
2119.74 75
2119.85 72
2119.95 71
2120.06 71
2120.16 70
2120.27 70
2120.37 68
2120.48 64
2120.59 60
2120.69 54
2120.80 49
2120.90 44
2121.01 41
2121.11 39
2121.22 39
2121.33 42
2121.43 46
2121.54 51
2121.64 55
2121.75 58
2121.85 59
2121.96 58
2122.06 55
2122.17 50
2122.28 47
2122.38 44
2122.49 44
2122.59 45
2122.70 47
2122.80 50
2122.91 52
2123.02 53
2123.12 52
2123.23 52
2123.33 51
2123.44 51
2123.54 53
2123.65 55
2123.75 57
2123.86 58
2123.97 58
2124.07 55
2124.18 51
2124.28 45
2124.39 39
2124.49 34
2124.60 29
2124.71 25
2124.81 21
2124.92 19
2125.02 18
2125.13 19
2125.23 22
2125.34 26
2125.45 32
2125.55 38
2125.66 43
2125.76 47
2125.87 50
2125.97 52
2126.08 53
2126.19 54
2126.29 54
2126.40 52
2126.50 50
2126.61 46
2126.71 41
2126.82 37
2126.93 35
2127.03 35
2127.14 38
2127.24 43
2127.35 49
2127.45 56
2127.56 63
2127.67 69
2127.77 75
2127.88 78
2127.98 80
2128.09 80
2128.19 77
2128.30 71
2128.41 62
2128.51 51
2128.62 40
2128.72 29
2128.83 19
2128.94 12
2129.04 8
2129.15 7
2129.25 10
2129.36 14
2129.46 21
2129.57 28
2129.68 34
2129.78 39
2129.89 42
2129.99 43
2130.10 43
2130.20 43
2130.31 43
2130.42 45
2130.52 49
2130.63 54
2130.73 60
2130.84 66
2130.95 70
2131.05 72
2131.16 73
2131.26 72
2131.37 71
2131.48 70
2131.58 70
2131.69 70
2131.79 72
2131.90 73
2132.00 74
2132.11 74
2132.22 71
2132.32 67
2132.43 61
2132.53 55
2132.64 50
2132.75 46
2132.85 44
2132.96 44
2133.06 45
2133.17 47
2133.27 49
2133.38 50
2133.49 51
2133.59 53
2133.70 55
2133.80 58
2133.91 63
2134.02 69
2134.12 76
2134.23 84
2134.33 91
2134.44 96
2134.55 99
2134.65 100
2134.76 98
2134.86 95
2134.97 91
2135.08 88
2135.18 85
2135.29 84
2135.39 85
2135.50 87
2135.61 90
2135.71 93
2135.82 97
2135.92 101
2136.03 105
2136.14 109
2136.24 112
2136.35 115
2136.45 118
2136.56 121
2136.67 123
2136.77 124
2136.88 124
2136.98 124
2137.09 121
2137.20 118
2137.30 113
2137.41 107
2137.51 102
2137.62 98
2137.73 94
2137.83 92
2137.94 91
2138.04 89
2138.15 88
2138.26 85
2138.36 81
2138.47 76
2138.57 70
2138.68 65
2138.79 60
2138.89 58
2139.00 57
2139.10 57
2139.21 59
2139.32 61
2139.42 62
2139.53 63
2139.63 62
2139.74 59
2139.85 56
2139.95 52
2140.06 49
2140.16 47
2140.27 47
2140.38 48
2140.48 50
2140.59 51
2140.69 51
2140.80 50
2140.91 48
2141.01 46
2141.12 43
2141.22 42
2141.33 44
2141.44 48
2141.54 54
2141.65 63
2141.76 74
2141.86 85
2141.97 95
2142.07 104
2142.18 111
2142.29 116
2142.39 117
2142.50 116
2142.60 112
2142.71 106
2142.82 98
2142.92 89
2143.03 81
2143.14 74
2143.24 67
2143.35 62
2143.45 57
2143.56 52
2143.67 46
2143.77 38
2143.88 28
2143.98 17
2144.09 5
2144.20 0
2144.30 0
2144.41 0
2144.52 0
2144.62 0
2144.73 0
2144.83 0
2144.94 0
2145.05 7
2145.15 15
2145.26 22
2145.36 27
2145.47 32
2145.58 37
2145.68 41
2145.79 45
2145.90 48
2146.00 50
2146.11 51
2146.21 50
2146.32 49
2146.43 47
2146.53 45
2146.64 41
2146.75 37
2146.85 30
2146.96 21
2147.06 9
2147.17 0
2147.28 0
2147.38 0
2147.49 0
2147.60 0
2147.70 0
2147.81 0
2147.91 10
2148.02 27
2148.13 42
2148.23 53
2148.34 59
2148.45 60
2148.55 59
2148.66 56
2148.76 55
2148.87 54
2148.98 57
2149.08 61
2149.19 67
2149.30 74
2149.40 80
2149.51 85
2149.61 90
2149.72 93
2149.83 94
2149.93 94
2150.04 93
2150.15 91
2150.25 89
2150.36 86
2150.47 84
2150.57 84
2150.68 85
2150.78 87
2150.89 90
2151.00 94
2151.10 97
2151.21 99
2151.32 99
2151.42 98
2151.53 95
2151.64 92
2151.74 87
2151.85 83
2151.95 78
2152.06 75
2152.17 72
2152.27 71
2152.38 70
2152.49 69
2152.59 67
2152.70 64
2152.81 58
2152.91 49
2153.02 38
2153.12 26
2153.23 13
2153.34 1
2153.44 0
2153.55 0
2153.66 0
2153.76 0
2153.87 0
2153.98 0
2154.08 5
2154.19 19
2154.29 34
2154.40 48
2154.51 59
2154.61 65
2154.72 67
2154.83 66
2154.93 62
2155.04 58
2155.15 55
2155.25 54
2155.36 57
2155.47 62
2155.57 70
2155.68 79
2155.78 87
2155.89 94
2156.00 100
2156.10 103
2156.21 105
2156.32 105
2156.42 104
2156.53 103
2156.64 102
2156.74 102
2156.85 104
2156.96 106
2157.06 109
2157.17 112
2157.28 114
2157.38 115
2157.49 115
2157.60 112
2157.70 108
2157.81 103
2157.91 97
2158.02 90
2158.13 84
2158.23 79
2158.34 76
2158.45 75
2158.55 78
2158.66 84
2158.77 92
2158.87 101
2158.98 111
2159.09 118
2159.19 123
2159.30 123
2159.41 118
2159.51 109
2159.62 98
2159.73 87
2159.83 78
2159.94 73
2160.05 75
2160.15 82
2160.26 92
2160.37 105
2160.47 117
2160.58 127
2160.68 134
2160.79 139
2160.90 142
2161.00 145
2161.11 147
2161.22 150
2161.32 152
2161.43 154
2161.54 153
2161.64 149
2161.75 144
2161.86 137
2161.96 130
2162.07 124
2162.18 120
2162.28 118
2162.39 119
2162.50 122
2162.60 126
2162.71 130
2162.82 133
2162.92 134
2163.03 133
2163.14 130
2163.24 125
2163.35 118
2163.46 111
2163.56 104
2163.67 99
2163.78 97
2163.88 97
2163.99 102
2164.10 108
2164.20 116
2164.31 124
2164.42 131
2164.52 134
2164.63 136
2164.74 134
2164.84 131
2164.95 127
2165.06 123
2165.16 118
2165.27 113
2165.38 109
2165.48 105
2165.59 103
2165.70 103
2165.80 106
2165.91 113
2166.02 122
2166.12 133
2166.23 144
2166.34 153
2166.44 158
2166.55 161
2166.66 160
2166.76 158
2166.87 154
2166.98 151
2167.08 148
2167.19 146
2167.30 144
2167.40 142
2167.51 138
2167.62 133
2167.72 127
2167.83 120
2167.94 115
2168.04 112
2168.15 112
2168.26 115
2168.37 121
2168.47 129
2168.58 139
2168.69 149
2168.79 159
2168.90 166
2169.01 172
2169.11 174
2169.22 173
2169.33 168
2169.43 161
2169.54 152
2169.65 141
2169.75 131
2169.86 121
2169.97 112
2170.07 105
2170.18 101
2170.29 98
2170.39 96
2170.50 95
2170.61 95
2170.71 94
2170.82 93
2170.93 91
2171.04 89
2171.14 86
2171.25 84
2171.36 83
2171.46 82
2171.57 82
2171.68 82
2171.78 83
2171.89 84
2172.00 85
2172.10 86
2172.21 86
2172.32 85
2172.42 84
2172.53 82
2172.64 80
2172.74 79
2172.85 78
2172.96 77
2173.07 77
2173.17 76
2173.28 76
2173.39 77
2173.49 79
2173.60 84
2173.71 90
2173.81 97
2173.92 106
2174.03 113
2174.13 118
2174.24 119
2174.35 116
2174.46 108
2174.56 98
2174.67 86
2174.78 74
2174.88 62
2174.99 52
2175.10 44
2175.20 37
2175.31 32
2175.42 26
2175.52 22
2175.63 17
2175.74 12
2175.85 7
2175.95 3
2176.06 0
2176.17 0
2176.27 0
2176.38 0
2176.49 0
2176.59 0
2176.70 0
2176.81 0
2176.92 1
2177.02 11
2177.13 22
2177.24 34
2177.34 46
2177.45 57
2177.56 68
2177.66 77
2177.77 84
2177.88 90
2177.98 93
2178.09 94
2178.20 93
2178.31 91
2178.41 86
2178.52 80
2178.63 74
2178.73 69
2178.84 68
2178.95 71
2179.06 77
2179.16 86
2179.27 97
2179.38 106
2179.48 113
2179.59 113
2179.70 109
2179.80 100
2179.91 87
2180.02 75
2180.13 64
2180.23 57
2180.34 56
2180.45 61
2180.55 69
2180.66 81
2180.77 94
2180.88 106
2180.98 115
2181.09 120
2181.20 122
2181.30 121
2181.41 117
2181.52 114
2181.62 110
2181.73 107
2181.84 106
2181.95 105
2182.05 104
2182.16 104
2182.27 104
2182.37 105
2182.48 107
2182.59 110
2182.70 113
2182.80 116
2182.91 117
2183.02 117
2183.12 114
2183.23 109
2183.34 103
2183.45 96
2183.55 90
2183.66 85
2183.77 82
2183.87 82
2183.98 83
2184.09 86
2184.20 90
2184.30 95
2184.41 100
2184.52 105
2184.62 112
2184.73 119
2184.84 128
2184.95 138
2185.05 149
2185.16 161
2185.27 172
2185.37 182
2185.48 191
2185.59 198
2185.70 202
2185.80 204
2185.91 203
2186.02 200
2186.12 194
2186.23 188
2186.34 182
2186.45 177
2186.55 173
2186.66 170
2186.77 166
2186.88 162
2186.98 156
2187.09 149
2187.20 139
2187.30 128
2187.41 115
2187.52 101
2187.63 88
2187.73 76
2187.84 67
2187.95 61
2188.05 60
2188.16 63
2188.27 70
2188.38 80
2188.48 91
2188.59 101
2188.70 109
2188.81 115
2188.91 118
2189.02 117
2189.13 114
2189.23 109
2189.34 102
2189.45 94
2189.56 87
2189.66 81
2189.77 75
2189.88 70
2189.99 65
2190.09 61
2190.20 58
2190.31 58
2190.42 60
2190.52 67
2190.63 77
2190.74 92
2190.84 108
2190.95 124
2191.06 138
2191.17 147
2191.27 151
2191.38 150
2191.49 143
2191.60 134
2191.70 123
2191.81 113
2191.92 104
2192.03 98
2192.13 93
2192.24 91
2192.35 90
2192.45 91
2192.56 92
2192.67 95
2192.78 99
2192.88 105
2192.99 111
2193.10 117
2193.21 122
2193.31 125
2193.42 126
2193.53 125
2193.64 123
2193.74 122
2193.85 122
2193.96 125
2194.07 129
2194.17 135
2194.28 140
2194.39 144
2194.49 145
2194.60 144
2194.71 140
2194.82 136
2194.92 131
2195.03 127
2195.14 124
2195.25 120
2195.35 116
2195.46 111
2195.57 106
2195.68 99
2195.78 94
2195.89 89
2196.00 85
2196.11 83
2196.21 82
2196.32 81
2196.43 80
2196.54 78
2196.64 76
2196.75 72
2196.86 69
2196.97 66
2197.07 64
2197.18 62
2197.29 60
2197.40 59
2197.50 57
2197.61 56
2197.72 54
2197.83 54
2197.93 54
2198.04 56
2198.15 58
2198.26 62
2198.36 66
2198.47 69
2198.58 72
2198.69 73
2198.79 73
2198.90 73
2199.01 72
2199.12 71
2199.22 71
2199.33 71
2199.44 71
2199.55 72
2199.65 74
2199.76 76
2199.87 78
2199.98 81
2200.08 83
2200.19 86
2200.30 88
2200.41 90
2200.51 92
2200.62 93
2200.73 95
2200.84 98
2200.94 100
2201.05 104
2201.16 107
2201.27 110
2201.37 112
2201.48 113
2201.59 112
2201.70 111
2201.80 108
2201.91 105
2202.02 102
2202.13 100
2202.24 99
2202.34 98
2202.45 97
2202.56 95
2202.67 94
2202.77 91
2202.88 88
2202.99 85
2203.10 83
2203.20 82
2203.31 84
2203.42 88
2203.53 93
2203.63 99
2203.74 103
2203.85 106
2203.96 105
2204.06 102
2204.17 96
2204.28 89
2204.39 81
2204.50 71
2204.60 62
2204.71 53
2204.82 45
2204.93 38
2205.03 34
2205.14 32
2205.25 33
2205.36 35
2205.46 39
2205.57 41
2205.68 43
2205.79 43
2205.89 41
2206.00 38
2206.11 33
2206.22 28
2206.33 21
2206.43 13
2206.54 6
2206.65 0
2206.76 0
2206.86 0
2206.97 0
2207.08 0
2207.19 0
2207.30 0
2207.40 0
2207.51 1
2207.62 12
2207.73 24
2207.83 37
2207.94 50
2208.05 62
2208.16 73
2208.26 80
2208.37 85
2208.48 87
2208.59 85
2208.70 81
2208.80 76
2208.91 69
2209.02 62
2209.13 56
2209.23 50
2209.34 45
2209.45 41
2209.56 38
2209.67 35
2209.77 33
2209.88 31
2209.99 31
2210.10 31
2210.20 33
2210.31 36
2210.42 38
2210.53 41
2210.64 43
2210.74 46
2210.85 49
2210.96 54
2211.07 60
2211.17 68
2211.28 76
2211.39 84
2211.50 90
2211.61 94
2211.71 96
2211.82 94
2211.93 89
2212.04 82
2212.15 73
2212.25 64
2212.36 54
2212.47 45
2212.58 38
2212.68 32
2212.79 28
2212.90 25
2213.01 23
2213.12 21
2213.22 19
2213.33 18
2213.44 17
2213.55 17
2213.66 17
2213.76 17
2213.87 16
2213.98 13
2214.09 9
2214.19 2
2214.30 0
2214.41 0
2214.52 0
2214.63 0
2214.73 0
2214.84 0
2214.95 0
2215.06 12
2215.17 24
2215.27 32
2215.38 37
2215.49 38
2215.60 36
2215.71 32
2215.81 29
2215.92 25
2216.03 24
2216.14 24
2216.25 25
2216.35 27
2216.46 28
2216.57 29
2216.68 29
2216.78 28
2216.89 24
2217.00 19
2217.11 11
2217.22 3
2217.32 0
2217.43 0
2217.54 0
2217.65 0
2217.76 0
2217.86 0
2217.97 0
2218.08 0
2218.19 11
2218.30 27
2218.40 42
2218.51 56
2218.62 66
2218.73 71
2218.84 72
2218.94 69
2219.05 62
2219.16 55
2219.27 48
2219.38 43
2219.48 39
2219.59 36
2219.70 33
2219.81 30
2219.92 25
2220.02 19
2220.13 14
2220.24 9
2220.35 7
2220.46 7
2220.56 10
2220.67 14
2220.78 18
2220.89 22
2221.00 22
2221.11 21
2221.21 16
2221.32 10
2221.43 4
2221.54 0
2221.65 0
2221.75 0
2221.86 0
2221.97 0
2222.08 0
2222.19 4
2222.29 8
2222.40 11
2222.51 12
2222.62 11
2222.73 9
2222.83 6
2222.94 2
2223.05 0
2223.16 0
2223.27 0
2223.37 3
2223.48 9
2223.59 15
2223.70 22
2223.81 28
2223.92 34
2224.02 39
2224.13 44
2224.24 50
2224.35 56
2224.46 66
2224.56 77
2224.67 92
2224.78 110
2224.89 130
2225.00 150
2225.11 167
2225.21 180
2225.32 186
2225.43 184
2225.54 175
2225.65 162
2225.75 147
2225.86 133
2225.97 122
2226.08 115
2226.19 112
2226.29 111
2226.40 110
2226.51 108
2226.62 104
2226.73 98
2226.84 91
2226.94 84
2227.05 78
2227.16 72
2227.27 67
2227.38 61
2227.49 53
2227.59 43
2227.70 32
2227.81 20
2227.92 9
2228.03 1
2228.13 0
2228.24 0
2228.35 0
2228.46 0
2228.57 1
2228.68 2
2228.78 2
2228.89 0
2229.00 0
2229.11 0
2229.22 0
2229.33 1
2229.43 6
2229.54 13
2229.65 20
2229.76 26
2229.87 32
2229.97 37
2230.08 41
2230.19 44
2230.30 45
2230.41 45
2230.52 43
2230.62 40
2230.73 35
2230.84 31
2230.95 28
2231.06 27
2231.17 27
2231.27 28
2231.38 31
2231.49 35
2231.60 38
2231.71 42
2231.82 44
2231.92 46
2232.03 46
2232.14 44
2232.25 40
2232.36 34
2232.47 27
2232.57 20
2232.68 16
2232.79 14
2232.90 18
2233.01 25
2233.12 36
2233.22 48
2233.33 60
2233.44 71
2233.55 79
2233.66 85
2233.77 88
2233.87 91
2233.98 93
2234.09 95
2234.20 98
2234.31 101
2234.42 103
2234.52 104
2234.63 102
2234.74 97
2234.85 90
2234.96 82
2235.07 73
2235.18 66
2235.28 62
2235.39 61
2235.50 63
2235.61 69
2235.72 76
2235.83 84
2235.93 91
2236.04 99
2236.15 106
2236.26 113
2236.37 119
2236.48 125
2236.58 128
2236.69 129
2236.80 127
2236.91 122
2237.02 115
2237.13 106
2237.24 99
2237.34 92
2237.45 89
2237.56 89
2237.67 92
2237.78 96
2237.89 101
2237.99 105
2238.10 107
2238.21 108
2238.32 107
2238.43 106
2238.54 106
2238.65 108
2238.75 112
2238.86 120
2238.97 129
2239.08 139
2239.19 149
2239.30 159
2239.40 167
2239.51 175
2239.62 182
2239.73 190
2239.84 199
2239.95 208
2240.06 219
2240.16 230
2240.27 240
2240.38 248
2240.49 253
2240.60 255
2240.71 253
2240.82 248
2240.92 242
2241.03 233
2241.14 223
2241.25 213
2241.36 202
2241.47 192
2241.58 183
2241.68 175
2241.79 169
2241.90 166
2242.01 165
2242.12 165
2242.23 166
2242.34 167
2242.44 168
2242.55 167
2242.66 164
2242.77 159
2242.88 152
2242.99 143
2243.10 132
2243.20 120
2243.31 108
2243.42 97
2243.53 88
2243.64 81
2243.75 77
2243.86 75
2243.96 74
2244.07 73
2244.18 73
2244.29 72
2244.40 71
2244.51 70
2244.62 70
2244.72 71
2244.83 74
2244.94 77
2245.05 81
2245.16 85
2245.27 88
2245.38 90
2245.48 91
2245.59 90
2245.70 89
2245.81 88
2245.92 87
2246.03 87
2246.14 87
2246.25 87
2246.35 87
2246.46 85
2246.57 83
2246.68 80
2246.79 76
2246.90 72
2247.01 68
2247.11 65
2247.22 63
2247.33 62
2247.44 62
2247.55 62
2247.66 62
2247.77 61
2247.88 59
2247.98 56
2248.09 51
2248.20 45
2248.31 38
2248.42 32
2248.53 28
2248.64 26
2248.75 26
2248.85 27
2248.96 30
2249.07 32
2249.18 33
2249.29 33
2249.40 33
2249.51 33
2249.62 35
2249.72 39
2249.83 46
2249.94 53
2250.05 61
2250.16 67
2250.27 70
2250.38 70
2250.49 66
2250.59 60
2250.70 52
2250.81 44
2250.92 37
2251.03 32
2251.14 28
2251.25 27
2251.36 27
2251.46 28
2251.57 30
2251.68 33
2251.79 36
2251.90 38
2252.01 39
2252.12 40
2252.23 40
2252.34 40
2252.44 41
2252.55 44
2252.66 49
2252.77 55
2252.88 63
2252.99 72
2253.10 80
2253.21 87
2253.31 92
2253.42 97
2253.53 100
2253.64 100
2253.75 99
2253.86 95
2253.97 89
2254.08 80
2254.19 69
2254.29 58
2254.40 47
2254.51 40
2254.62 36
2254.73 35
2254.84 38
2254.95 43
2255.06 48
2255.17 55
2255.27 60
2255.38 66
2255.49 72
2255.60 79
2255.71 87
2255.82 94
2255.93 100
2256.04 104
2256.15 104
2256.25 103
2256.36 99
2256.47 94
2256.58 90
2256.69 88
2256.80 89
2256.91 91
2257.02 93
2257.13 94
2257.23 93
2257.34 88
2257.45 80
2257.56 70
2257.67 59
2257.78 49
2257.89 42
2258.00 39
2258.11 41
2258.22 46
2258.32 54
2258.43 63
2258.54 74
2258.65 84
2258.76 93
2258.87 101
2258.98 107
2259.09 111
2259.20 112
2259.30 109
2259.41 103
2259.52 94
2259.63 84
2259.74 73
2259.85 64
2259.96 56
2260.07 51
2260.18 49
2260.29 47
2260.39 47
2260.50 48
2260.61 50
2260.72 53
2260.83 56
2260.94 60
2261.05 63
2261.16 66
2261.27 68
2261.38 68
2261.48 66
2261.59 63
2261.70 59
2261.81 55
2261.92 51
2262.03 48
2262.14 45
2262.25 44
2262.36 44
2262.47 46
2262.58 50
2262.68 55
2262.79 63
2262.90 71
2263.01 80
2263.12 88
2263.23 96
2263.34 102
2263.45 106
2263.56 108
2263.67 107
2263.78 105
2263.88 100
2263.99 95
2264.10 88
2264.21 81
2264.32 75
2264.43 68
2264.54 63
2264.65 58
2264.76 54
2264.87 52
2264.98 52
2265.08 53
2265.19 56
2265.30 61
2265.41 69
2265.52 79
2265.63 90
2265.74 104
2265.85 118
2265.96 132
2266.07 143
2266.18 151
2266.29 155
2266.39 155
2266.50 152
2266.61 146
2266.72 141
2266.83 136
2266.94 134
2267.05 134
2267.16 136
2267.27 139
2267.38 142
2267.49 144
2267.60 144
2267.70 143
2267.81 141
2267.92 137
2268.03 132
2268.14 128
2268.25 125
2268.36 123
2268.47 123
2268.58 125
2268.69 127
2268.80 130
2268.91 132
2269.01 134
2269.12 134
2269.23 133
2269.34 132
2269.45 129
2269.56 125
2269.67 120
2269.78 113
2269.89 106
2270.00 97
2270.11 88
2270.22 78
2270.33 68
2270.43 59
2270.54 52
2270.65 46
2270.76 42
2270.87 38
2270.98 36
2271.09 34
2271.20 33
2271.31 33
2271.42 33
2271.53 34
2271.64 34
2271.75 34
2271.86 34
2271.96 33
2272.07 32
2272.18 30
2272.29 28
2272.40 26
2272.51 25
2272.62 24
2272.73 24
2272.84 24
2272.95 24
2273.06 25
2273.17 27
2273.28 29
2273.39 32
2273.49 34
2273.60 36
2273.71 38
2273.82 39
2273.93 40
2274.04 41
2274.15 43
2274.26 45
2274.37 47
2274.48 49
2274.59 51
2274.70 51
2274.81 50
2274.92 46
2275.03 40
2275.14 32
2275.24 24
2275.35 15
2275.46 9
2275.57 4
2275.68 2
2275.79 2
2275.90 2
2276.01 2
2276.12 0
2276.23 0
2276.34 0
2276.45 0
2276.56 0
2276.67 0
2276.78 0
2276.89 7
2276.99 19
2277.10 34
2277.21 51
2277.32 68
2277.43 84
2277.54 100
2277.65 112
2277.76 122
2277.87 127
2277.98 129
2278.09 127
2278.20 124
2278.31 120
2278.42 117
2278.53 116
2278.64 117
2278.75 120
2278.86 125
2278.96 131
2279.07 137
2279.18 143
2279.29 148
2279.40 150
2279.51 151
2279.62 149
2279.73 143
2279.84 136
2279.95 127
2280.06 119
2280.17 112
2280.28 108
2280.39 108
2280.50 111
2280.61 118
2280.72 125
2280.83 133
2280.94 140
2281.04 146
2281.15 150
2281.26 153
2281.37 155
2281.48 155
2281.59 155
2281.70 155
2281.81 153
2281.92 151
2282.03 148
2282.14 145
2282.25 143
2282.36 140
2282.47 138
2282.58 137
2282.69 137
2282.80 139
2282.91 143
2283.02 148
2283.13 155
2283.24 161
2283.34 166
2283.45 169
2283.56 169
2283.67 166
2283.78 161
2283.89 155
2284.00 150
2284.11 147
2284.22 145
2284.33 145
2284.44 147
2284.55 150
2284.66 154
2284.77 159
2284.88 163
2284.99 167
2285.10 170
2285.21 170
2285.32 167
2285.43 162
2285.54 154
2285.65 146
2285.76 138
2285.87 131
2285.98 125
2286.08 120
2286.19 116
2286.30 110
2286.41 103
2286.52 95
2286.63 86
2286.74 77
2286.85 68
2286.96 60
2287.07 53
2287.18 47
2287.29 43
2287.40 40
2287.51 39
2287.62 42
2287.73 47
2287.84 54
2287.95 62
2288.06 69
2288.17 73
2288.28 75
2288.39 73
2288.50 71
2288.61 68
2288.72 65
2288.83 65
2288.94 67
2289.05 70
2289.16 75
2289.27 81
2289.37 89
2289.48 98
2289.59 109
2289.70 121
2289.81 134
2289.92 146
2290.03 156
2290.14 164
2290.25 167
2290.36 168
2290.47 165
2290.58 161
2290.69 157
2290.80 153
2290.91 150
2291.02 148
2291.13 146
2291.24 144
2291.35 141
2291.46 138
2291.57 133
2291.68 127
2291.79 121
2291.90 115
2292.01 111
2292.12 109
2292.23 110
2292.34 115
2292.45 123
2292.56 134
2292.67 146
2292.78 157
2292.89 165
2293.00 169
2293.11 167
2293.22 161
2293.33 151
2293.44 139
2293.55 127
2293.66 116
2293.77 106
2293.88 97
2293.98 88
2294.09 78
2294.20 67
2294.31 56
2294.42 45
2294.53 36
2294.64 29
2294.75 26
2294.86 25
2294.97 25
2295.08 26
2295.19 25
2295.30 24
2295.41 23
2295.52 23
2295.63 25
2295.74 30
2295.85 37
2295.96 44
2296.07 50
2296.18 53
2296.29 53
2296.40 50
2296.51 44
2296.62 38
2296.73 32
2296.84 30
2296.95 31
2297.06 36
2297.17 44
2297.28 52
2297.39 61
2297.50 69
2297.61 75
2297.72 78
2297.83 78
2297.94 76
2298.05 72
2298.16 66
2298.27 59
2298.38 51
2298.49 45
2298.60 41
2298.71 39
2298.82 41
2298.93 45
2299.04 52
2299.15 59
2299.26 66
2299.37 71
2299.48 74
2299.59 75
2299.70 75
2299.81 74
2299.92 73
2300.03 73
2300.14 74
2300.25 75
2300.36 75
2300.47 76
2300.58 75
2300.69 73
2300.80 70
2300.91 66
2301.02 62
2301.13 58
2301.24 56
2301.35 55
2301.46 56
2301.57 57
2301.68 58
2301.79 58
2301.90 57
2302.01 55
2302.12 53
2302.23 51
2302.34 51
2302.45 52
2302.56 55
2302.67 59
2302.78 64
2302.89 68
2303.00 71
2303.11 73
2303.22 73
2303.33 73
2303.44 72
2303.55 70
2303.66 69
2303.77 68
2303.88 68
2303.99 70
2304.10 74
2304.21 79
2304.32 86
2304.43 93
2304.54 101
2304.65 108
2304.76 114
2304.87 121
2304.98 127
2305.09 133
2305.20 137
2305.31 140
2305.42 141
2305.53 140
2305.64 135
2305.75 127
2305.86 118
2305.97 107
2306.08 95
2306.19 84
2306.30 74
2306.41 66
2306.52 60
2306.63 56
2306.74 54
2306.85 56
2306.96 59
2307.07 65
2307.18 72
2307.29 80
2307.40 86
2307.51 91
2307.62 94
2307.73 94
2307.84 92
2307.95 89
2308.06 85
2308.17 82
2308.28 80
2308.39 78
2308.50 76
2308.61 73
2308.72 68
2308.83 62
2308.94 55
2309.05 49
2309.16 44
2309.27 42
2309.39 44
2309.50 50
2309.61 59
2309.72 71
2309.83 84
2309.94 96
2310.05 106
2310.16 115
2310.27 120
2310.38 122
2310.49 121
2310.60 118
2310.71 114
2310.82 108
2310.93 102
2311.04 95
2311.15 87
2311.26 79
2311.37 69
2311.48 59
2311.59 48
2311.70 39
2311.81 33
2311.92 31
2312.03 32
2312.14 36
2312.25 42
2312.36 47
2312.47 49
2312.58 48
2312.69 43
2312.80 34
2312.91 24
2313.02 13
2313.13 3
2313.24 0
2313.35 0
2313.46 0
2313.57 0
2313.68 0
2313.79 0
2313.90 0
2314.02 0
2314.13 4
2314.24 7
2314.35 9
2314.46 11
2314.57 12
2314.68 13
2314.79 14
2314.90 16
2315.01 18
2315.12 21
2315.23 23
2315.34 25
2315.45 27
2315.56 28
2315.67 27
2315.78 27
2315.89 27
2316.00 28
2316.11 31
2316.22 37
2316.33 44
2316.44 54
2316.55 64
2316.66 75
2316.77 84
2316.88 93
2316.99 99
2317.10 102
2317.21 104
2317.33 104
2317.44 103
2317.55 103
2317.66 102
2317.77 102
2317.88 102
2317.99 101
2318.10 99
2318.21 95
2318.32 88
2318.43 80
2318.54 72
2318.65 64
2318.76 60
2318.87 59
2318.98 62
2319.09 68
2319.20 74
2319.31 79
2319.42 82
2319.53 82
2319.64 79
2319.75 75
2319.86 70
2319.98 65
2320.09 61
2320.20 58
2320.31 55
2320.42 52
2320.53 49
2320.64 46
2320.75 43
2320.86 41
2320.97 40
2321.08 39
2321.19 37
2321.30 35
2321.41 32
2321.52 29
2321.63 26
2321.74 25
2321.85 25
2321.96 30
2322.07 37
2322.18 48
2322.29 61
2322.41 75
2322.52 88
2322.63 100
2322.74 109
2322.85 114
2322.96 117
2323.07 118
2323.18 118
2323.29 118
2323.40 118
2323.51 116
2323.62 114
2323.73 110
2323.84 104
2323.95 98
2324.06 93
2324.17 89
2324.28 87
2324.39 88
2324.51 90
2324.62 93
2324.73 96
2324.84 97
2324.95 98
2325.06 97
2325.17 95
2325.28 93
2325.39 91
2325.50 89
2325.61 88
2325.72 87
2325.83 86
2325.94 86
2326.05 84
2326.16 82
2326.27 79
2326.38 74
2326.50 68
2326.61 61
2326.72 53
2326.83 45
2326.94 39
2327.05 35
2327.16 36
2327.27 41
2327.38 50
2327.49 61
2327.60 72
2327.71 81
2327.82 85
2327.93 84
2328.04 77
2328.15 67
2328.27 54
2328.38 42
2328.49 32
2328.60 25
2328.71 19
2328.82 15
2328.93 12
2329.04 10
2329.15 8
2329.26 6
2329.37 5
2329.48 5
2329.59 7
2329.70 9
2329.81 13
2329.93 17
2330.04 22
2330.15 28
2330.26 35
2330.37 42
2330.48 48
2330.59 52
2330.70 54
2330.81 53
2330.92 49
2331.03 45
2331.14 40
2331.25 36
2331.36 33
2331.47 31
2331.59 30
2331.70 29
2331.81 28
2331.92 27
2332.03 25
2332.14 22
2332.25 19
2332.36 14
2332.47 7
2332.58 0
2332.69 0
2332.80 0
2332.91 0
2333.03 0
2333.14 0
2333.25 0
2333.36 0
2333.47 18
2333.58 37
2333.69 55
2333.80 70
2333.91 81
2334.02 90
2334.13 97
2334.24 105
2334.35 112
2334.47 119
2334.58 125
2334.69 130
2334.80 134
2334.91 135
2335.02 134
2335.13 133
2335.24 131
2335.35 130
2335.46 130
2335.57 129
2335.68 129
2335.79 130
2335.91 132
2336.02 135
2336.13 138
2336.24 141
2336.35 143
2336.46 144
2336.57 142
2336.68 139
2336.79 134
2336.90 129
2337.01 123
2337.12 118
2337.24 113
2337.35 109
2337.46 103
2337.57 97
2337.68 90
2337.79 82
2337.90 75
2338.01 69
2338.12 65
2338.23 63
2338.34 62
2338.45 63
2338.57 64
2338.68 66
2338.79 67
2338.90 67
2339.01 68
2339.12 70
2339.23 71
2339.34 74
2339.45 76
2339.56 78
2339.67 80
2339.79 81
2339.90 81
2340.01 82
2340.12 84
2340.23 87
2340.34 89
2340.45 91
2340.56 91
2340.67 88
2340.78 81
2340.89 72
2341.01 59
2341.12 47
2341.23 36
2341.34 28
2341.45 24
2341.56 24
2341.67 27
2341.78 34
2341.89 40
2342.00 46
2342.12 50
2342.23 52
2342.34 50
2342.45 48
2342.56 45
2342.67 43
2342.78 44
2342.89 47
2343.00 54
2343.11 61
2343.23 68
2343.34 73
2343.45 75
2343.56 74
2343.67 72
2343.78 68
2343.89 67
2344.00 67
2344.11 72
2344.22 78
2344.34 87
2344.45 96
2344.56 104
2344.67 111
2344.78 115
2344.89 118
2345.00 120
2345.11 121
2345.22 121
2345.33 121
2345.45 121
2345.56 121
2345.67 121
2345.78 121
2345.89 122
2346.00 124
2346.11 127
2346.22 130
2346.33 134
2346.44 137
2346.56 139
2346.67 140
2346.78 140
2346.89 139
2347.00 138
2347.11 136
2347.22 135
2347.33 133
2347.44 133
2347.56 135
2347.67 139
2347.78 144
2347.89 150
2348.00 156
2348.11 160
2348.22 162
2348.33 160
2348.44 155
2348.56 149
2348.67 142
2348.78 136
2348.89 132
2349.00 129
2349.11 127
2349.22 125
2349.33 121
2349.44 117
2349.56 111
2349.67 107
2349.78 103
2349.89 103
2350.00 106
2350.11 111
2350.22 118
2350.33 124
2350.45 128
2350.56 130
2350.67 128
2350.78 126
2350.89 123
2351.00 123
2351.11 124
2351.22 129
2351.33 136
2351.45 145
2351.56 152
2351.67 158
2351.78 160
2351.89 158
2352.00 152
2352.11 142
2352.22 130
2352.34 116
2352.45 104
2352.56 95
2352.67 91
2352.78 92
2352.89 98
2353.00 108
2353.11 119
2353.22 129
2353.34 136
2353.45 138
2353.56 136
2353.67 129
2353.78 120
2353.89 110
2354.00 100
2354.11 90
2354.23 81
2354.34 72
2354.45 64
2354.56 56
2354.67 50
2354.78 45
2354.89 41
2355.00 39
2355.12 38
2355.23 38
2355.34 38
2355.45 37
2355.56 34
2355.67 29
2355.78 24
2355.90 19
2356.01 15
2356.12 14
2356.23 15
2356.34 19
2356.45 25
2356.56 32
2356.67 38
2356.79 44
2356.90 48
2357.01 51
2357.12 52
2357.23 51
2357.34 50
2357.45 48
2357.56 47
2357.68 46
2357.79 48
2357.90 51
2358.01 55
2358.12 60
2358.23 64
2358.34 66
2358.46 65
2358.57 59
2358.68 49
2358.79 34
2358.90 17
2359.01 0
2359.12 0
2359.23 0
2359.35 0
2359.46 0
2359.57 0
2359.68 0
2359.79 0
2359.90 6
2360.01 17
2360.13 26
2360.24 32
2360.35 34
2360.46 34
2360.57 32
2360.68 29
2360.79 25
2360.91 21
2361.02 16
2361.13 11
2361.24 5
2361.35 0
2361.46 0
2361.57 0
2361.69 0
2361.80 0
2361.91 0
2362.02 4
2362.13 17
2362.24 30
2362.35 41
2362.47 49
2362.58 53
2362.69 54
2362.80 52
2362.91 50
2363.02 46
2363.13 43
2363.25 39
2363.36 36
2363.47 32
2363.58 27
2363.69 21
2363.80 16
2363.91 11
2364.03 8
2364.14 6
2364.25 7
2364.36 9
2364.47 13
2364.58 18
2364.70 23
2364.81 26
2364.92 26
2365.03 25
2365.14 23
2365.25 21
2365.36 21
2365.48 25
2365.59 34
2365.70 48
2365.81 65
2365.92 83
2366.03 97
2366.14 107
2366.26 111
2366.37 109
2366.48 102
2366.59 93
2366.70 82
2366.81 72
2366.93 63
2367.04 55
2367.15 48
2367.26 42
2367.37 37
2367.48 33
2367.60 31
2367.71 30
2367.82 32
2367.93 35
2368.04 38
2368.15 41
2368.26 44
2368.38 47
2368.49 49
2368.60 50
2368.71 51
2368.82 52
2368.93 53
2369.05 54
2369.16 56
2369.27 57
2369.38 57
2369.49 57
2369.60 55
2369.72 52
2369.83 48
2369.94 43
2370.05 38
2370.16 34
2370.27 31
2370.39 32
2370.50 36
2370.61 44
2370.72 54
2370.83 65
2370.94 75
2371.05 83
2371.17 88
2371.28 89
2371.39 86
2371.50 81
2371.61 74
2371.72 65
2371.84 57
2371.95 48
2372.06 39
2372.17 30
2372.28 22
2372.39 16
2372.51 12
2372.62 10
2372.73 11
2372.84 14
2372.95 17
2373.06 20
2373.18 22
2373.29 22
2373.40 22
2373.51 21
2373.62 21
2373.74 22
2373.85 24
2373.96 25
2374.07 26
2374.18 27
2374.29 26
2374.41 24
2374.52 22
2374.63 19
2374.74 16
2374.85 13
2374.96 12
2375.08 13
2375.19 16
2375.30 22
2375.41 29
2375.52 37
2375.63 43
2375.75 48
2375.86 49
2375.97 48
2376.08 46
2376.19 43
2376.31 43
2376.42 46
2376.53 52
2376.64 60
2376.75 69
2376.86 76
2376.98 82
2377.09 84
2377.20 82
2377.31 78
2377.42 73
2377.53 66
2377.65 60
2377.76 55
2377.87 52
2377.98 53
2378.09 57
2378.21 63
2378.32 71
2378.43 80
2378.54 88
2378.65 94
2378.76 97
2378.88 99
2378.99 99
2379.10 99
2379.21 100
2379.32 100
2379.44 100
2379.55 100
2379.66 97
2379.77 94
2379.88 90
2380.00 85
2380.11 82
2380.22 81
2380.33 82
2380.44 84
2380.55 86
2380.67 86
2380.78 85
2380.89 82
2381.00 77
2381.11 71
2381.23 64
2381.34 59
2381.45 54
2381.56 51
2381.67 50
2381.79 51
2381.90 54
2382.01 59
2382.12 66
2382.23 75
2382.34 84
2382.46 93
2382.57 102
2382.68 110
2382.79 116
2382.90 121
2383.02 124
2383.13 125
2383.24 125
2383.35 124
2383.46 122
2383.58 120
2383.69 117
2383.80 114
2383.91 112
2384.02 110
2384.14 109
2384.25 108
2384.36 108
2384.47 109
2384.58 109
2384.70 107
2384.81 104
2384.92 98
2385.03 90
2385.14 80
2385.26 71
2385.37 63
2385.48 57
2385.59 52
2385.70 51
2385.82 51
2385.93 52
2386.04 53
2386.15 54
2386.26 55
2386.38 55
2386.49 54
2386.60 52
2386.71 50
2386.82 48
2386.94 46
2387.05 46
2387.16 46
2387.27 47
2387.38 48
2387.50 49
2387.61 49
2387.72 47
2387.83 44
2387.94 40
2388.06 35
2388.17 28
2388.28 21
2388.39 14
2388.50 7
2388.62 1
2388.73 0
2388.84 0
2388.95 0
2389.06 0
2389.18 0
2389.29 0
2389.40 0
2389.51 0
2389.62 0
2389.74 4
2389.85 11
2389.96 21
2390.07 34
2390.19 48
2390.30 63
2390.41 76
2390.52 85
2390.63 89
2390.75 87
2390.86 79
2390.97 69
2391.08 57
2391.19 45
2391.31 35
2391.42 28
2391.53 24
2391.64 22
2391.75 20
2391.87 20
2391.98 20
2392.09 20
2392.20 23
2392.32 27
2392.43 33
2392.54 42
2392.65 51
2392.76 61
2392.88 69
2392.99 75
2393.10 78
2393.21 79
2393.32 79
2393.44 78
2393.55 77
2393.66 75
2393.77 73
2393.89 71
2394.00 67
2394.11 64
2394.22 60
2394.33 56
2394.45 55
2394.56 55
2394.67 58
2394.78 64
2394.90 71
2395.01 79
2395.12 86
2395.23 91
2395.34 93
2395.46 90
2395.57 84
2395.68 75
2395.79 65
2395.91 55
2396.02 47
2396.13 43
2396.24 43
2396.35 46
2396.47 51
2396.58 57
2396.69 62
2396.80 64
2396.92 63
2397.03 59
2397.14 53
2397.25 46
2397.36 38
2397.48 30
2397.59 23
2397.70 17
2397.81 12
2397.93 8
2398.04 5
2398.15 3
2398.26 2
2398.38 0
2398.49 0
2398.60 0
2398.71 0
2398.82 0
2398.94 0
2399.05 0
2399.16 0
2399.27 3
2399.39 9
2399.50 16
2399.61 21
2399.72 25
2399.84 29
2399.95 31
2400.06 33
2400.17 34
2400.28 35
2400.40 35
2400.51 35
2400.62 36
2400.73 36
2400.85 36
2400.96 38
2401.07 40
2401.18 42
2401.30 45
2401.41 49
2401.52 52
2401.63 57
2401.75 61
2401.86 66
2401.97 71
2402.08 76
2402.19 79
2402.31 80
2402.42 78
2402.53 74
2402.64 69
2402.76 66
2402.87 67
2402.98 72
2403.09 83
2403.21 98
2403.32 115
2403.43 132
2403.54 145
2403.66 153
2403.77 155
2403.88 152
2403.99 144
2404.11 134
2404.22 122
2404.33 110
2404.44 97
2404.56 85
2404.67 73
2404.78 63
2404.89 55
2405.00 49
2405.12 46
2405.23 44
2405.34 44
2405.45 46
2405.57 50
2405.68 56
2405.79 64
2405.90 75
2406.02 88
2406.13 101
2406.24 112
2406.35 120
2406.47 123
2406.58 122
2406.69 117
2406.80 109
2406.92 99
2407.03 90
2407.14 81
2407.25 74
2407.37 69
2407.48 66
2407.59 67
2407.70 71
2407.82 77
2407.93 86
2408.04 95
2408.15 103
2408.27 107
2408.38 107
2408.49 102
2408.60 92
2408.72 80
2408.83 66
2408.94 54
2409.05 43
2409.17 36
2409.28 32
2409.39 32
2409.50 33
2409.62 35
2409.73 36
2409.84 37
2409.95 38
2410.07 38
2410.18 37
2410.29 36
2410.41 35
2410.52 34
2410.63 32
2410.74 30
2410.86 29
2410.97 27
2411.08 25
2411.19 23
2411.31 22
2411.42 20
2411.53 19
2411.64 19
2411.76 21
2411.87 24
2411.98 29
2412.09 35
2412.21 41
2412.32 46
2412.43 49
2412.54 48
2412.66 46
2412.77 43
2412.88 40
2413.00 39
2413.11 40
2413.22 44
2413.33 50
2413.45 57
2413.56 64
2413.67 69
2413.78 73
2413.90 75
2414.01 75
2414.12 75
2414.23 73
2414.35 71
2414.46 69
2414.57 66
2414.68 64
2414.80 61
2414.91 61
2415.02 62
2415.14 65
2415.25 70
2415.36 75
2415.47 80
2415.59 83
2415.70 83
2415.81 81
2415.92 78
2416.04 75
2416.15 74
2416.26 75
2416.38 78
2416.49 83
2416.60 89
2416.71 97
2416.83 105
2416.94 113
2417.05 120
2417.16 127
2417.28 132
2417.39 135
2417.50 135
2417.62 132
2417.73 127
2417.84 121
2417.95 113
2418.07 105
2418.18 97
2418.29 89
2418.40 82
2418.52 76
2418.63 71
2418.74 69
2418.86 69
2418.97 72
2419.08 78
2419.19 87
2419.31 99
2419.42 114
2419.53 129
2419.64 144
2419.76 158
2419.87 169
2419.98 176
2420.10 180
2420.21 180
2420.32 179
2420.43 178
2420.55 178
2420.66 179
2420.77 181
2420.89 184
2421.00 187
2421.11 189
2421.22 188
2421.34 186
2421.45 181
2421.56 175
2421.68 169
2421.79 164
2421.90 159
2422.01 155
2422.13 152
2422.24 151
2422.35 149
2422.47 147
2422.58 145
2422.69 143
2422.80 140
2422.92 136
2423.03 132
2423.14 127
2423.26 123
2423.37 120
2423.48 117
2423.59 116
2423.71 115
2423.82 115
2423.93 116
2424.05 116
2424.16 117
2424.27 120
2424.38 124
2424.50 131
2424.61 140
2424.72 150
2424.84 162
2424.95 172
2425.06 181
2425.17 185
2425.29 185
2425.40 181
2425.51 174
2425.63 163
2425.74 150
2425.85 137
2425.97 125
2426.08 114
2426.19 105
2426.30 96
2426.42 88
2426.53 81
2426.64 73
2426.76 65
2426.87 57
2426.98 51
2427.09 47
2427.21 47
2427.32 49
2427.43 55
2427.55 61
2427.66 68
2427.77 73
2427.89 76
2428.00 77
2428.11 76
2428.22 72
2428.34 68
2428.45 63
2428.56 58
2428.68 54
2428.79 51
2428.90 50
2429.02 52
2429.13 55
2429.24 59
2429.35 64
2429.47 69
2429.58 72
2429.69 74
2429.81 75
2429.92 75
2430.03 76
2430.15 77
2430.26 79
2430.37 83
2430.48 87
2430.60 90
2430.71 91
2430.82 90
2430.94 85
2431.05 77
2431.16 66
2431.28 55
2431.39 45
2431.50 36
2431.61 29
2431.73 24
2431.84 20
2431.95 16
2432.07 14
2432.18 12
2432.29 10
2432.41 10
2432.52 11
2432.63 13
2432.75 14
2432.86 14
2432.97 12
2433.09 7
2433.20 1
2433.31 0
2433.42 0
2433.54 0
2433.65 0
2433.76 0
2433.88 0
2433.99 0
2434.10 2
2434.22 7
2434.33 11
2434.44 15
2434.56 21
2434.67 28
2434.78 37
2434.89 48
2435.01 60
2435.12 71
2435.23 79
2435.35 83
2435.46 82
2435.57 77
2435.69 67
2435.80 54
2435.91 41
2436.03 27
2436.14 16
2436.25 8
2436.37 4
2436.48 4
2436.59 8
2436.71 16
2436.82 24
2436.93 31
2437.05 37
2437.16 39
2437.27 39
2437.38 36
2437.50 33
2437.61 30
2437.72 29
2437.84 30
2437.95 34
2438.06 39
2438.18 45
2438.29 53
2438.40 60
2438.52 69
2438.63 78
2438.74 87
2438.86 97
2438.97 105
2439.08 112
2439.20 118
2439.31 123
2439.42 127
2439.54 131
2439.65 134
2439.76 137
2439.88 137
2439.99 136
2440.10 132
2440.22 127
2440.33 121
2440.44 116
2440.56 114
2440.67 114
2440.78 118
2440.90 124
2441.01 132
2441.12 139
2441.24 146
2441.35 151
2441.46 153
2441.57 152
2441.69 148
2441.80 143
2441.91 136
2442.03 128
2442.14 120
2442.25 113
2442.37 107
2442.48 102
2442.59 99
2442.71 98
2442.82 99
2442.93 101
2443.05 103
2443.16 105
2443.27 105
2443.39 104
2443.50 101
2443.61 97
2443.73 91
2443.84 86
2443.95 82
2444.07 78
2444.18 75
2444.29 72
2444.41 68
2444.52 64
2444.63 59
2444.75 54
2444.86 50
2444.97 48
2445.09 48
2445.20 51
2445.32 57
2445.43 64
2445.54 72
2445.66 79
2445.77 85
2445.88 88
2446.00 89
2446.11 87
2446.22 84
2446.34 81
2446.45 77
2446.56 73
2446.68 69
2446.79 64
2446.90 60
2447.02 55
2447.13 51
2447.24 48
2447.36 48
2447.47 50
2447.58 53
2447.70 58
2447.81 63
2447.92 67
2448.04 69
2448.15 69
2448.26 68
2448.38 68
2448.49 69
2448.60 73
2448.72 81
2448.83 90
2448.94 101
2449.06 110
2449.17 117
2449.29 121
2449.40 122
2449.51 122
2449.63 123
2449.74 124
2449.85 127
2449.97 131
2450.08 136
2450.19 139
2450.31 141
2450.42 140
2450.53 137
2450.65 134
2450.76 131
2450.87 129
2450.99 127
2451.10 127
2451.21 128
2451.33 129
2451.44 130
2451.56 130
2451.67 131
2451.78 132
2451.90 134
2452.01 136
2452.12 138
2452.24 141
2452.35 142
2452.46 144
2452.58 146
2452.69 148
2452.80 151
2452.92 156
2453.03 162
2453.14 169
2453.26 176
2453.37 181
2453.49 183
2453.60 181
2453.71 175
2453.83 164
2453.94 151
2454.05 134
2454.17 118
2454.28 101
2454.39 87
2454.51 74
2454.62 63
2454.73 53
2454.85 44
2454.96 35
2455.08 26
2455.19 17
2455.30 7
2455.42 0
2455.53 0
2455.64 0
2455.76 0
2455.87 0
2455.98 0
2456.10 0
2456.21 0
2456.33 0
2456.44 10
2456.55 23
2456.67 35
2456.78 46
2456.89 54
2457.01 57
2457.12 57
2457.23 53
2457.35 48
2457.46 43
2457.58 39
2457.69 37
2457.80 38
2457.92 39
2458.03 40
2458.14 40
2458.26 37
2458.37 33
2458.49 27
2458.60 23
2458.71 21
2458.83 22
2458.94 24
2459.05 28
2459.17 32
2459.28 34
2459.39 35
2459.51 33
2459.62 30
2459.74 26
2459.85 22
2459.96 19
2460.08 18
2460.19 19
2460.30 22
2460.42 28
2460.53 35
2460.65 43
2460.76 52
2460.87 59
2460.99 64
2461.10 68
2461.21 69
2461.33 70
2461.44 69
2461.56 69
2461.67 69
2461.78 69
2461.90 69
2462.01 68
2462.12 67
2462.24 64
2462.35 61
2462.47 58
2462.58 54
2462.69 51
2462.81 48
2462.92 45
2463.03 41
2463.15 38
2463.26 35
2463.38 32
2463.49 30
2463.60 29
2463.72 30
2463.83 33
2463.95 37
2464.06 43
2464.17 50
2464.29 58
2464.40 65
2464.51 72
2464.63 79
2464.74 84
2464.86 89
2464.97 92
2465.08 94
2465.20 95
2465.31 94
2465.43 91
2465.54 87
2465.65 83
2465.77 79
2465.88 76
2465.99 75
2466.11 75
2466.22 75
2466.34 76
2466.45 75
2466.56 74
2466.68 73
2466.79 72
2466.91 73
2467.02 76
2467.13 83
2467.25 91
2467.36 100
2467.47 108
2467.59 116
2467.70 122
2467.82 127
2467.93 130
2468.04 131
2468.16 133
2468.27 133
2468.39 132
2468.50 130
2468.61 125
2468.73 119
2468.84 111
2468.96 104
2469.07 97
2469.18 92
2469.30 90
2469.41 91
2469.53 93
2469.64 98
2469.75 103
2469.87 108
2469.98 113
2470.10 116
2470.21 118
2470.32 120
2470.44 122
2470.55 125
2470.66 128
2470.78 131
2470.89 134
2471.01 136
2471.12 135
2471.23 132
2471.35 126
2471.46 118
2471.58 109
2471.69 99
2471.80 90
2471.92 81
2472.03 72
2472.15 65
2472.26 59
2472.37 53
2472.49 49
2472.60 46
2472.72 44
2472.83 43
2472.94 43
2473.06 44
2473.17 45
2473.29 47
2473.40 48
2473.51 50
2473.63 50
2473.74 49
2473.86 48
2473.97 45
2474.09 42
2474.20 40
2474.31 41
2474.43 43
2474.54 49
2474.66 58
2474.77 67
2474.88 76
2475.00 83
2475.11 87
2475.23 87
2475.34 85
2475.45 80
2475.57 76
2475.68 75
2475.80 77
2475.91 84
2476.02 96
2476.14 110
2476.25 125
2476.37 137
2476.48 146
2476.59 151
2476.71 151
2476.82 149
2476.94 146
2477.05 143
2477.17 142
2477.28 143
2477.39 144
2477.51 144
2477.62 142
2477.74 137
2477.85 129
2477.96 120
2478.08 110
2478.19 103
2478.31 98
2478.42 97
2478.54 100
2478.65 106
2478.76 113
2478.88 122
2478.99 129
2479.11 136
2479.22 139
2479.33 140
2479.45 138
2479.56 134
2479.68 130
2479.79 126
2479.91 126
2480.02 129
2480.13 137
2480.25 148
2480.36 161
2480.48 173
2480.59 182
2480.70 186
2480.82 184
2480.93 178
2481.05 169
2481.16 159
2481.28 149
2481.39 140
2481.50 133
2481.62 127
2481.73 121
2481.85 114
2481.96 105
2482.08 96
2482.19 85
2482.30 73
2482.42 61
2482.53 49
2482.65 38
2482.76 28
2482.87 20
2482.99 13
2483.10 7
2483.22 4
2483.33 1
2483.45 0
2483.56 0
2483.67 0
2483.79 0
2483.90 0
2484.02 0
2484.13 0
2484.25 0
2484.36 0
2484.47 0
2484.59 4
2484.70 13
2484.82 24
2484.93 35
2485.05 46
2485.16 55
2485.27 63
2485.39 70
2485.50 77
2485.62 84
2485.73 93
2485.85 103
2485.96 113
2486.07 122
2486.19 130
2486.30 134
2486.42 135
2486.53 133
2486.65 127
2486.76 119
2486.88 109
2486.99 100
2487.10 92
2487.22 85
2487.33 80
2487.45 76
2487.56 73
2487.68 70
2487.79 67
2487.90 65
2488.02 64
2488.13 64
2488.25 67
2488.36 71
2488.48 76
2488.59 82
2488.70 87
2488.82 92
2488.93 96
2489.05 98
2489.16 99
2489.28 98
2489.39 96
2489.51 93
2489.62 91
2489.73 90
2489.85 92
2489.96 98
2490.08 107
2490.19 119
2490.31 132
2490.42 145
2490.54 155
2490.65 161
2490.76 163
2490.88 160
2490.99 154
2491.11 144
2491.22 132
2491.34 120
2491.45 109
2491.57 99
2491.68 90
2491.79 83
2491.91 79
2492.02 77
2492.14 78
2492.25 82
2492.37 88
2492.48 98
2492.60 110
2492.71 123
2492.82 137
2492.94 151
2493.05 163
2493.17 174
2493.28 183
2493.40 191
2493.51 198
2493.63 203
2493.74 206
2493.85 209
2493.97 208
2494.08 206
2494.20 201
2494.31 193
2494.43 184
2494.54 174
2494.66 163
2494.77 155
2494.89 148
2495.00 144
2495.11 141
2495.23 140
2495.34 139
2495.46 136
2495.57 132
2495.69 127
2495.80 120
2495.92 114
2496.03 108
2496.15 105
2496.26 104
2496.37 106
2496.49 109
2496.60 112
2496.72 116
2496.83 120
2496.95 122
2497.06 124
2497.18 126
2497.29 127
2497.41 128
2497.52 130
2497.63 132
2497.75 134
2497.86 138
2497.98 142
2498.09 148
2498.21 154
2498.32 160
2498.44 165
2498.55 170
2498.67 173
2498.78 175
2498.90 174
2499.01 171
2499.12 166
2499.24 160
2499.35 151
2499.47 140
2499.58 128
2499.70 116
2499.81 104
2499.93 93
2500.04 84
2500.16 78
2500.27 74
2500.39 73
2500.50 73
2500.62 73
2500.73 74
2500.84 74
2500.96 74
2501.07 75
2501.19 76
2501.30 78
2501.42 81
2501.53 86
2501.65 93
2501.76 101
2501.88 111
2501.99 122
2502.11 133
2502.22 142
2502.34 148
2502.45 151
2502.56 148
2502.68 142
2502.79 134
2502.91 124
2503.02 116
2503.14 109
2503.25 106
2503.37 106
2503.48 107
2503.60 110
2503.71 112
2503.83 112
2503.94 110
2504.06 106
2504.17 100
2504.29 93
2504.40 87
2504.52 81
2504.63 77
2504.74 74
2504.86 75
2504.97 77
2505.09 81
2505.20 86
2505.32 92
2505.43 96
2505.55 100
2505.66 103
2505.78 105
2505.89 107
2506.01 109
2506.12 111
2506.24 112
2506.35 112
2506.47 109
2506.58 102
2506.70 93
2506.81 82
2506.93 69
2507.04 57
2507.15 47
2507.27 39
2507.38 34
2507.50 32
2507.61 33
2507.73 36
2507.84 39
2507.96 42
2508.07 44
2508.19 43
2508.30 41
2508.42 38
2508.53 34
2508.65 31
2508.76 30
2508.88 31
2508.99 34
2509.11 40
2509.22 47
2509.34 56
2509.45 65
2509.57 74
2509.68 82
2509.80 89
2509.91 94
2510.03 98
2510.14 101
2510.26 103
2510.37 103
2510.49 102
2510.60 99
2510.72 95
2510.83 90
2510.95 86
2511.06 82
2511.17 81
2511.29 83
2511.40 89
2511.52 98
2511.63 109
2511.75 121
2511.86 131
2511.98 139
2512.09 142
2512.21 142
2512.32 137
2512.44 130
2512.55 122
2512.67 114
2512.78 107
2512.90 103
2513.01 101
2513.13 99
2513.24 99
2513.36 98
2513.47 96
2513.59 93
2513.70 89
2513.82 83
2513.93 78
2514.05 73
2514.16 70
2514.28 69
2514.39 72
2514.51 78
2514.62 86
2514.74 96
2514.85 104
2514.97 110
2515.08 112
2515.20 109
2515.31 102
2515.43 93
2515.54 83
2515.66 75
2515.77 70
2515.89 68
2516.00 69
2516.12 71
2516.23 73
2516.35 74
2516.46 74
2516.58 74
2516.69 75
2516.81 77
2516.92 82
2517.04 90
2517.15 98
2517.27 106
2517.38 110
2517.50 111
2517.61 106
2517.73 96
2517.84 82
2517.96 67
2518.07 52
2518.19 38
2518.30 28
2518.42 21
2518.53 19
2518.65 21
2518.76 27
2518.88 35
2518.99 45
2519.11 56
2519.22 66
2519.34 75
2519.45 83
2519.57 89
2519.68 94
2519.80 96
2519.91 98
2520.03 98
2520.15 97
2520.26 95
2520.38 91
2520.49 87
2520.61 82
2520.72 75
2520.84 68
2520.95 61
2521.07 53
2521.18 45
2521.30 38
2521.41 32
2521.53 26
2521.64 22
2521.76 19
2521.87 18
2521.99 19
2522.10 22
2522.22 27
2522.33 34
2522.45 43
2522.56 53
2522.68 62
2522.79 68
2522.91 71
2523.02 69
2523.14 65
2523.25 58
2523.37 50
2523.48 44
2523.60 40
2523.71 37
2523.83 36
2523.95 35
2524.06 33
2524.18 29
2524.29 23
2524.41 16
2524.52 10
2524.64 5
2524.75 3
2524.87 4
2524.98 7
2525.10 11
2525.21 15
2525.33 17
2525.44 18
2525.56 15
2525.67 10
2525.79 3
2525.90 0
2526.02 0
2526.13 0
2526.25 0
2526.36 0
2526.48 0
2526.60 0
2526.71 7
2526.83 22
2526.94 38
2527.06 53
2527.17 65
2527.29 74
2527.40 79
2527.52 82
2527.63 83
2527.75 86
2527.86 90
2527.98 97
2528.09 107
2528.21 119
2528.32 131
2528.44 141
2528.55 149
2528.67 153
2528.79 154
2528.90 152
2529.02 147
2529.13 140
2529.25 133
2529.36 127
2529.48 121
2529.59 117
2529.71 114
2529.82 113
2529.94 111
2530.05 108
2530.17 104
2530.28 98
2530.40 91
2530.52 83
2530.63 76
2530.75 69
2530.86 63
2530.98 59
2531.09 54
2531.21 49
2531.32 44
2531.44 40
2531.55 36
2531.67 36
2531.78 40
2531.90 48
2532.01 60
2532.13 72
2532.25 83
2532.36 89
2532.48 88
2532.59 81
2532.71 68
2532.82 52
2532.94 37
2533.05 25
2533.17 18
2533.28 17
2533.40 22
2533.52 30
2533.63 40
2533.75 49
2533.86 56
2533.98 59
2534.09 59
2534.21 56
2534.32 50
2534.44 43
2534.55 37
2534.67 32
2534.78 27
2534.90 23
2535.02 19
2535.13 14
2535.25 7
2535.36 0
2535.48 0
2535.59 0
2535.71 0
2535.82 0
2535.94 0
2536.05 0
2536.17 0
2536.29 4
2536.40 7
2536.52 10
2536.63 11
2536.75 12
2536.86 12
2536.98 13
2537.09 14
2537.21 15
2537.32 17
2537.44 20
2537.56 26
2537.67 33
2537.79 42
2537.90 51
2538.02 60
2538.13 68
2538.25 74
2538.36 79
2538.48 84
2538.60 89
2538.71 93
2538.83 98
2538.94 101
2539.06 103
2539.17 103
2539.29 101
2539.40 97
2539.52 94
2539.64 91
2539.75 91
2539.87 92
2539.98 96
2540.10 100
2540.21 105
2540.33 109
2540.44 112
2540.56 113
2540.68 112
2540.79 110
2540.91 107
2541.02 104
2541.14 101
2541.25 99
2541.37 99
2541.48 101
2541.60 105
2541.72 110
2541.83 117
2541.95 123
2542.06 129
2542.18 132
2542.29 133
2542.41 130
2542.53 124
2542.64 116
2542.76 107
2542.87 98
2542.99 90
2543.10 83
2543.22 78
2543.33 75
2543.45 73
2543.57 75
2543.68 78
2543.80 84
2543.91 91
2544.03 98
2544.14 103
2544.26 105
2544.38 104
2544.49 98
2544.61 91
2544.72 82
2544.84 75
2544.95 70
2545.07 69
2545.18 70
2545.30 73
2545.42 75
2545.53 75
2545.65 73
2545.76 68
2545.88 60
2545.99 50
2546.11 39
2546.23 29
2546.34 19
2546.46 11
2546.57 6
2546.69 3
2546.80 3
2546.92 4
2547.04 6
2547.15 7
2547.27 8
2547.38 7
2547.50 6
2547.61 4
2547.73 5
2547.85 8
2547.96 13
2548.08 22
2548.19 32
2548.31 43
2548.42 54
2548.54 62
2548.66 68
2548.77 70
2548.89 69
2549.00 66
2549.12 62
2549.24 57
2549.35 52
2549.47 49
2549.58 46
2549.70 43
2549.81 41
2549.93 38
2550.05 35
2550.16 33
2550.28 30
2550.39 29
2550.51 29
2550.62 30
2550.74 32
2550.86 33
2550.97 33
2551.09 31
2551.20 28
2551.32 24
2551.44 19
2551.55 14
2551.67 11
2551.78 9
2551.90 8
2552.01 9
2552.13 9
2552.25 11
2552.36 13
2552.48 16
2552.59 19
2552.71 23
2552.83 27
2552.94 31
2553.06 34
2553.17 35
2553.29 34
2553.40 31
2553.52 26
2553.64 21
2553.75 17
2553.87 17
2553.98 20
2554.10 27
2554.22 37
2554.33 47
2554.45 56
2554.56 60
2554.68 59
2554.80 54
2554.91 47
2555.03 40
2555.14 36
2555.26 35
2555.37 40
2555.49 48
2555.61 60
2555.72 71
2555.84 81
2555.95 88
2556.07 92
2556.19 92
2556.30 89
2556.42 85
2556.53 79
2556.65 72
2556.77 65
2556.88 57
2557.00 50
2557.11 44
2557.23 40
2557.35 40
2557.46 43
2557.58 48
2557.69 56
2557.81 64
2557.93 71
2558.04 75
2558.16 75
2558.27 72
2558.39 66
2558.50 59
2558.62 52
2558.74 45
2558.85 39
2558.97 34
2559.08 30
2559.20 25
2559.32 21
2559.43 18
2559.55 16
2559.66 15
2559.78 15
2559.90 15
2560.01 16
2560.13 15
2560.24 13
2560.36 10
2560.48 5
2560.59 1
2560.71 0
2560.83 0
2560.94 0
2561.06 0
2561.17 0
2561.29 0
2561.41 0
2561.52 0
2561.64 0
2561.75 2
2561.87 9
2561.99 18
2562.10 27
2562.22 35
2562.33 42
2562.45 45
2562.57 47
2562.68 46
2562.80 43
2562.91 40
2563.03 37
2563.15 35
2563.26 35
2563.38 36
2563.49 38
2563.61 40
2563.73 42
2563.84 42
2563.96 40
2564.07 37
2564.19 32
2564.31 29
2564.42 26
2564.54 25
2564.66 26
2564.77 29
2564.89 33
2565.00 38
2565.12 42
2565.24 46
2565.35 49
2565.47 52
2565.58 53
2565.70 55
2565.82 56
2565.93 58
2566.05 62
2566.17 68
2566.28 76
2566.40 86
2566.51 96
2566.63 106
2566.75 115
2566.86 122
2566.98 127
2567.09 130
2567.21 132
2567.33 133
2567.44 132
2567.56 131
2567.68 129
2567.79 125
2567.91 121
2568.02 116
2568.14 110
2568.26 104
2568.37 98
2568.49 92
2568.61 87
2568.72 83
2568.84 78
2568.95 74
2569.07 69
2569.19 64
2569.30 58
2569.42 52
2569.53 48
2569.65 46
2569.77 46
2569.88 50
2570.00 55
2570.12 61
2570.23 69
2570.35 77
2570.46 85
2570.58 92
2570.70 98
2570.81 103
2570.93 106
2571.05 108
2571.16 106
2571.28 103
2571.39 98
2571.51 92
2571.63 85
2571.74 79
2571.86 72
2571.98 66
2572.09 61
2572.21 57
2572.33 53
2572.44 50
2572.56 47
2572.67 45
2572.79 45
2572.91 45
2573.02 47
2573.14 49
2573.26 51
2573.37 53
2573.49 54
2573.60 55
2573.72 56
2573.84 58
2573.95 62
2574.07 68
2574.19 75
2574.30 81
2574.42 86
2574.54 88
2574.65 88
2574.77 85
2574.88 81
2575.00 77
2575.12 74
2575.23 73
2575.35 75
2575.47 78
2575.58 83
2575.70 90
2575.81 98
2575.93 106
2576.05 114
2576.16 122
2576.28 129
2576.40 132
2576.51 133
2576.63 129
2576.75 123
2576.86 114
2576.98 104
2577.10 95
2577.21 87
2577.33 82
2577.44 79
2577.56 79
2577.68 81
2577.79 84
2577.91 86
2578.03 89
2578.14 90
2578.26 92
2578.38 92
2578.49 93
2578.61 93
2578.73 92
2578.84 90
2578.96 86
2579.07 79
2579.19 70
2579.31 59
2579.42 48
2579.54 38
2579.66 31
2579.77 27
2579.89 26
2580.01 25
2580.12 24
2580.24 20
2580.36 14
2580.47 6
2580.59 0
2580.70 0
2580.82 0
2580.94 0
2581.05 0
2581.17 0
2581.29 4
2581.40 8
2581.52 10
2581.64 10
2581.75 8
2581.87 5
2581.99 2
2582.10 0
2582.22 0
2582.34 0
2582.45 0
2582.57 0
2582.69 0
2582.80 1
2582.92 2
2583.03 5
2583.15 8
2583.27 13
2583.38 19
2583.50 26
2583.62 34
2583.73 43
2583.85 53
2583.97 64
2584.08 77
2584.20 92
2584.32 107
2584.43 121
2584.55 135
2584.67 145
2584.78 152
2584.90 155
2585.02 154
2585.13 150
2585.25 142
2585.37 133
2585.48 123
2585.60 113
2585.72 105
2585.83 97
2585.95 91
2586.07 86
2586.18 82
2586.30 78
2586.42 74
2586.53 70
2586.65 66
2586.77 62
2586.88 58
2587.00 56
2587.12 55
2587.23 55
2587.35 56
2587.47 57
2587.58 57
2587.70 54
2587.82 49
2587.93 43
2588.05 35
2588.16 28
2588.28 22
2588.40 19
2588.51 19
2588.63 21
2588.75 24
2588.86 27
2588.98 29
2589.10 30
2589.21 29
2589.33 26
2589.45 22
2589.56 18
2589.68 14
2589.80 13
2589.91 12
2590.03 14
2590.15 16
2590.27 18
2590.38 18
2590.50 17
2590.62 15
2590.73 11
2590.85 6
2590.97 3
2591.08 1
2591.20 1
2591.32 2
2591.43 4
2591.55 7
2591.67 9
2591.78 10
2591.90 10
2592.02 8
2592.13 5
2592.25 3
2592.37 1
2592.48 2
2592.60 6
2592.72 14
2592.83 25
2592.95 38
2593.07 52
2593.18 65
2593.30 74
2593.42 80
2593.53 82
2593.65 80
2593.77 77
2593.88 74
2594.00 71
2594.12 70
2594.23 70
2594.35 70
2594.47 70
2594.58 69
2594.70 68
2594.82 68
2594.94 69
2595.05 73
2595.17 79
2595.29 88
2595.40 98
2595.52 108
2595.64 118
2595.75 125
2595.87 130
2595.99 133
2596.10 133
2596.22 131
2596.34 129
2596.45 124
2596.57 119
2596.69 112
2596.80 103
2596.92 93
2597.04 82
2597.15 72
2597.27 62
2597.39 54
2597.51 48
2597.62 42
2597.74 36
2597.86 28
2597.97 20
2598.09 10
2598.21 0
2598.32 0
2598.44 0
2598.56 0
2598.67 0
2598.79 0
2598.91 0
2599.02 0
2599.14 0
2599.26 9
2599.38 19
2599.49 30
2599.61 42
2599.73 54
2599.84 66
2599.96 77
2600.08 86
2600.19 92
2600.31 95
2600.43 95
2600.54 92
2600.66 87
2600.78 81
2600.90 75
2601.01 70
2601.13 68
2601.25 68
2601.36 72
2601.48 78
2601.60 85
2601.71 93
2601.83 100
2601.95 106
2602.06 110
2602.18 113
2602.30 116
2602.42 118
2602.53 120
2602.65 121
2602.77 119
2602.88 115
2603.00 108
2603.12 99
2603.23 90
2603.35 84
2603.47 81
2603.59 84
2603.70 90
2603.82 99
2603.94 108
2604.05 113
2604.17 114
2604.29 109
2604.40 100
2604.52 89
2604.64 80
2604.76 73
2604.87 71
2604.99 73
2605.11 79
2605.22 87
2605.34 97
2605.46 106
2605.57 114
2605.69 120
2605.81 124
2605.93 124
2606.04 122
2606.16 116
2606.28 109
2606.39 100
2606.51 92
2606.63 85
2606.75 80
2606.86 78
2606.98 79
2607.10 82
2607.21 86
2607.33 90
2607.45 95
2607.56 98
2607.68 100
2607.80 101
2607.92 99
2608.03 96
2608.15 90
2608.27 81
2608.38 70
2608.50 58
2608.62 47
2608.74 38
2608.85 31
2608.97 28
2609.09 29
2609.20 33
2609.32 38
2609.44 43
2609.56 49
2609.67 54
2609.79 58
2609.91 63
2610.02 67
2610.14 71
2610.26 73
2610.38 74
2610.49 73
2610.61 69
2610.73 62
2610.84 53
2610.96 43
2611.08 33
2611.20 25
2611.31 20
2611.43 20
2611.55 25
2611.66 35
2611.78 50
2611.90 66
2612.02 82
2612.13 96
2612.25 106
2612.37 112
2612.48 115
2612.60 115
2612.72 114
2612.84 112
2612.95 110
2613.07 109
2613.19 109
2613.31 109
2613.42 109
2613.54 108
2613.66 107
2613.77 105
2613.89 102
2614.01 98
2614.13 93
2614.24 88
2614.36 82
2614.48 76
2614.59 70
2614.71 64
2614.83 58
2614.95 54
2615.06 51
2615.18 50
2615.30 52
2615.42 55
2615.53 58
2615.65 60
2615.77 59
2615.88 56
2616.00 49
2616.12 40
2616.24 29
2616.35 19
2616.47 9
2616.59 2
2616.71 0
2616.82 0
2616.94 0
2617.06 0
2617.17 0
2617.29 0
2617.41 0
2617.53 0
2617.64 1
2617.76 2
2617.88 3
2618.00 5
2618.11 7
2618.23 9
2618.35 13
2618.47 19
2618.58 27
2618.70 37
2618.82 47
2618.93 59
2619.05 70
2619.17 80
2619.29 89
2619.40 97
2619.52 102
2619.64 106
2619.76 107
2619.87 105
2619.99 100
2620.11 94
2620.23 87
2620.34 81
2620.46 78
2620.58 78
2620.69 82
2620.81 87
2620.93 93
2621.05 98
2621.16 100
2621.28 98
2621.40 94
2621.52 90
2621.63 86
2621.75 85
2621.87 87
2621.99 92
2622.10 100
2622.22 109
2622.34 118
2622.46 126
2622.57 133
2622.69 139
2622.81 144
2622.93 147
2623.04 149
2623.16 148
2623.28 144
2623.40 137
2623.51 126
2623.63 113
2623.75 99
2623.87 86
2623.98 75
2624.10 68
2624.22 64
2624.33 64
2624.45 67
2624.57 71
2624.69 78
2624.80 86
2624.92 95
2625.04 104
2625.16 114
2625.27 121
2625.39 125
2625.51 124
2625.63 119
2625.74 110
2625.86 99
2625.98 90
2626.10 84
2626.21 83
2626.33 87
2626.45 95
2626.57 105
2626.68 113
2626.80 118
2626.92 118
2627.04 115
2627.15 110
2627.27 105
2627.39 102
2627.51 102
2627.62 105
2627.74 110
2627.86 115
2627.98 118
2628.10 120
2628.21 118
2628.33 115
2628.45 110
2628.57 105
2628.68 100
2628.80 97
2628.92 94
2629.04 92
2629.15 90
2629.27 89
2629.39 87
2629.51 84
2629.62 81
2629.74 77
2629.86 73
2629.98 68
2630.09 62
2630.21 58
2630.33 54
2630.45 51
2630.56 51
2630.68 52
2630.80 56
2630.92 60
2631.03 65
2631.15 69
2631.27 74
2631.39 78
2631.51 83
2631.62 90
2631.74 100
2631.86 112
2631.98 128
2632.09 145
2632.21 165
2632.33 186
2632.45 210
2632.56 235
2632.68 264
2632.80 295
2632.92 329
2633.03 366
2633.15 404
2633.27 443
2633.39 482
2633.50 521
2633.62 559
2633.74 597
2633.86 633
2633.98 666
2634.09 696
2634.21 724
2634.33 749
2634.45 774
2634.56 799
2634.68 826
2634.80 855
2634.92 885
2635.03 913
2635.15 936
2635.27 952
2635.39 962
2635.51 965
2635.62 965
2635.74 966
2635.86 969
2635.98 977
2636.09 989
2636.21 1004
2636.33 1019
2636.45 1032
2636.57 1038
2636.68 1037
2636.80 1028
2636.92 1010
2637.04 985
2637.15 954
2637.27 920
2637.39 886
2637.51 854
2637.62 826
2637.74 802
2637.86 783
2637.98 767
2638.10 752
2638.21 737
2638.33 718
2638.45 696
2638.57 668
2638.68 636
2638.80 601
2638.92 564
2639.04 527
2639.16 492
2639.27 459
2639.39 429
2639.51 402
2639.63 377
2639.74 354
2639.86 333
2639.98 316
2640.10 303
2640.22 294
2640.33 287
2640.45 282
2640.57 276
2640.69 270
2640.81 261
2640.92 251
2641.04 240
2641.16 231
2641.28 223
2641.39 219
2641.51 217
2641.63 217
2641.75 218
2641.87 220
2641.98 220
2642.10 219
2642.22 215
2642.34 209
2642.46 199
2642.57 188
2642.69 174
2642.81 158
2642.93 142
2643.04 125
2643.16 109
2643.28 94
2643.40 83
2643.52 75
2643.63 71
2643.75 71
2643.87 75
2643.99 82
2644.11 89
2644.22 96
2644.34 101
2644.46 103
2644.58 102
2644.70 98
2644.81 92
2644.93 84
2645.05 75
2645.17 67
2645.28 59
2645.40 54
2645.52 52
2645.64 53
2645.76 56
2645.87 61
2645.99 66
2646.11 70
2646.23 72
2646.35 70
2646.46 67
2646.58 61
2646.70 55
2646.82 48
2646.94 43
2647.05 38
2647.17 34
2647.29 32
2647.41 32
2647.53 33
2647.64 36
2647.76 41
2647.88 47
2648.00 54
2648.12 61
2648.23 65
2648.35 66
2648.47 63
2648.59 56
2648.71 46
2648.82 34
2648.94 21
2649.06 8
2649.18 0
2649.30 0
2649.41 0
2649.53 0
2649.65 0
2649.77 0
2649.89 0
2650.00 0
2650.12 1
2650.24 7
2650.36 14
2650.48 21
2650.59 27
2650.71 33
2650.83 38
2650.95 42
2651.07 44
2651.18 44
2651.30 44
2651.42 42
2651.54 40
2651.66 37
2651.77 34
2651.89 31
2652.01 26
2652.13 21
2652.25 17
2652.37 14
2652.48 12
2652.60 12
2652.72 15
2652.84 18
2652.96 22
2653.07 25
2653.19 29
2653.31 32
2653.43 35
2653.55 40
2653.66 47
2653.78 56
2653.90 66
2654.02 76
2654.14 85
2654.25 92
2654.37 95
2654.49 96
2654.61 95
2654.73 92
2654.85 88
2654.96 84
2655.08 80
2655.20 76
2655.32 72
2655.44 69
2655.55 66
2655.67 62
2655.79 57
2655.91 52
2656.03 45
2656.15 37
2656.26 30
2656.38 22
2656.50 15
2656.62 9
2656.74 5
2656.85 1
2656.97 0
2657.09 0
2657.21 0
2657.33 0
2657.45 0
2657.56 0
2657.68 3
2657.80 7
2657.92 11
2658.04 14
2658.15 16
2658.27 16
2658.39 15
2658.51 13
2658.63 9
2658.75 4
2658.86 0
2658.98 0
2659.10 0
2659.22 0
2659.34 0
2659.46 0
2659.57 0
2659.69 0
2659.81 2
2659.93 5
2660.05 7
2660.16 10
2660.28 13
2660.40 17
2660.52 23
2660.64 30
2660.76 39
2660.87 49
2660.99 60
2661.11 72
2661.23 83
2661.35 93
2661.47 101
2661.58 106
2661.70 108
2661.82 109
2661.94 110
2662.06 112
2662.18 115
2662.29 120
2662.41 126
2662.53 131
2662.65 134
2662.77 133
2662.89 128
2663.00 120
2663.12 111
2663.24 103
2663.36 97
2663.48 95
2663.60 96
2663.71 99
2663.83 103
2663.95 106
2664.07 107
2664.19 105
2664.31 99
2664.42 91
2664.54 81
2664.66 69
2664.78 58
2664.90 47
2665.02 36
2665.13 27
2665.25 19
2665.37 13
2665.49 8
2665.61 6
2665.73 6
2665.84 8
2665.96 13
2666.08 19
2666.20 26
2666.32 33
2666.44 41
2666.55 49
2666.67 56
2666.79 62
2666.91 68
2667.03 73
2667.15 78
2667.27 83
2667.38 88
2667.50 93
2667.62 98
2667.74 103
2667.86 107
2667.98 110
2668.09 110
2668.21 110
2668.33 107
2668.45 103
2668.57 98
2668.69 92
2668.80 84
2668.92 76
2669.04 67
2669.16 58
2669.28 51
2669.40 44
2669.52 41
2669.63 40
2669.75 42
2669.87 49
2669.99 59
2670.11 72
2670.23 87
2670.34 103
2670.46 118
2670.58 132
2670.70 145
2670.82 158
2670.94 171
2671.06 184
2671.17 197
2671.29 210
2671.41 220
2671.53 228
2671.65 231
2671.77 231
2671.89 228
2672.00 226
2672.12 224
2672.24 226
2672.36 231
2672.48 237
2672.60 243
2672.72 246
2672.83 246
2672.95 240
2673.07 230
2673.19 217
2673.31 202
2673.43 187
2673.54 174
2673.66 163
2673.78 155
2673.90 148
2674.02 143
2674.14 138
2674.26 131
2674.37 124
2674.49 115
2674.61 106
2674.73 98
2674.85 90
2674.97 86
2675.09 84
2675.21 86
2675.32 90
2675.44 94
2675.56 97
2675.68 97
2675.80 94
2675.92 87
2676.04 77
2676.15 66
2676.27 55
2676.39 46
2676.51 41
2676.63 41
2676.75 46
2676.87 56
2676.98 69
2677.10 85
2677.22 101
2677.34 116
2677.46 129
2677.58 138
2677.70 144
2677.81 147
2677.93 146
2678.05 142
2678.17 136
2678.29 127
2678.41 116
2678.53 103
2678.65 90
2678.76 78
2678.88 67
2679.00 58
2679.12 52
2679.24 49
2679.36 49
2679.48 51
2679.59 56
2679.71 61
2679.83 67
2679.95 74
2680.07 79
2680.19 83
2680.31 87
2680.43 89
2680.54 91
2680.66 92
2680.78 93
2680.90 94
2681.02 93
2681.14 91
2681.26 87
2681.38 81
2681.49 75
2681.61 70
2681.73 66
2681.85 65
2681.97 68
2682.09 72
2682.21 78
2682.33 84
2682.44 88
2682.56 91
2682.68 90
2682.80 88
2682.92 85
2683.04 82
2683.16 80
2683.28 79
2683.39 80
2683.51 83
2683.63 86
2683.75 90
2683.87 93
2683.99 96
2684.11 99
2684.23 101
2684.34 103
2684.46 104
2684.58 104
2684.70 102
2684.82 99
2684.94 94
2685.06 86
2685.18 78
2685.30 69
2685.41 61
2685.53 54
2685.65 50
2685.77 49
2685.89 50
2686.01 54
2686.13 59
2686.25 65
2686.36 69
2686.48 72
2686.60 73
2686.72 71
2686.84 66
2686.96 60
2687.08 52
2687.20 43
2687.32 36
2687.43 30
2687.55 27
2687.67 29
2687.79 36
2687.91 48
2688.03 64
2688.15 82
2688.27 101
2688.39 118
2688.50 132
2688.62 142
2688.74 149
2688.86 152
2688.98 152
2689.10 151
2689.22 149
2689.34 145
2689.46 140
2689.57 134
2689.69 126
2689.81 117
2689.93 106
2690.05 96
2690.17 86
2690.29 79
2690.41 75
2690.53 76
2690.64 81
2690.76 90
2690.88 100
2691.00 111
2691.12 121
2691.24 129
2691.36 135
2691.48 139
2691.60 143
2691.72 147
2691.83 151
2691.95 155
2692.07 159
2692.19 160
2692.31 159
2692.43 154
2692.55 146
2692.67 136
2692.79 124
2692.90 113
2693.02 104
2693.14 98
2693.26 96
2693.38 97
2693.50 100
2693.62 106
2693.74 113
2693.86 120
2693.98 125
2694.09 129
2694.21 131
2694.33 132
2694.45 132
2694.57 131
2694.69 131
2694.81 130
2694.93 131
2695.05 131
2695.17 132
2695.29 132
2695.40 132
2695.52 132
2695.64 131
2695.76 128
2695.88 125
2696.00 120
2696.12 115
2696.24 109
2696.36 103
2696.48 98
2696.59 93
2696.71 91
2696.83 90
2696.95 91
2697.07 93
2697.19 97
2697.31 102
2697.43 107
2697.55 112
2697.67 117
2697.79 120
2697.90 123
2698.02 124
2698.14 125
2698.26 124
2698.38 123
2698.50 120
2698.62 117
2698.74 113
2698.86 108
2698.98 101
2699.10 92
2699.21 80
2699.33 67
2699.45 53
2699.57 38
2699.69 24
2699.81 12
2699.93 3
2700.05 0
2700.17 0
2700.29 0
2700.41 0
2700.53 0
2700.64 0
2700.76 0
2700.88 0
2701.00 0
2701.12 2
2701.24 5
2701.36 10
2701.48 15
2701.60 19
2701.72 22
2701.84 23
2701.96 22
2702.07 18
2702.19 12
2702.31 6
2702.43 0
2702.55 0
2702.67 0
2702.79 0
2702.91 0
2703.03 0
2703.15 5
2703.27 15
2703.39 27
2703.51 40
2703.62 51
2703.74 59
2703.86 62
2703.98 59
2704.10 51
2704.22 40
2704.34 28
2704.46 17
2704.58 11
2704.70 10
2704.82 13
2704.94 20
2705.06 28
2705.17 36
2705.29 42
2705.41 46
2705.53 48
2705.65 50
2705.77 51
2705.89 52
2706.01 54
2706.13 55
2706.25 56
2706.37 56
2706.49 55
2706.61 52
2706.72 48
2706.84 44
2706.96 41
2707.08 39
2707.20 39
2707.32 41
2707.44 44
2707.56 48
2707.68 52
2707.80 56
2707.92 58
2708.04 60
2708.16 60
2708.28 61
2708.40 62
2708.51 63
2708.63 64
2708.75 65
2708.87 64
2708.99 62
2709.11 58
2709.23 54
2709.35 49
2709.47 44
2709.59 41
2709.71 41
2709.83 42
2709.95 46
2710.07 51
2710.19 57
2710.30 63
2710.42 67
2710.54 70
2710.66 71
2710.78 71
2710.90 70
2711.02 68
2711.14 66
2711.26 64
2711.38 63
2711.50 61
2711.62 60
2711.74 59
2711.86 58
2711.98 57
2712.10 57
2712.22 56
2712.33 54
2712.45 53
2712.57 53
2712.69 53
2712.81 55
2712.93 59
2713.05 64
2713.17 72
2713.29 81
2713.41 89
2713.53 97
2713.65 102
2713.77 105
2713.89 105
2714.01 100
2714.13 92
2714.25 81
2714.36 69
2714.48 54
2714.60 40
2714.72 27
2714.84 16
2714.96 9
2715.08 6
2715.20 7
2715.32 10
2715.44 17
2715.56 24
2715.68 32
2715.80 38
2715.92 43
2716.04 46
2716.16 47
2716.28 47
2716.40 46
2716.52 44
2716.64 42
2716.75 40
2716.87 39
2716.99 39
2717.11 40
2717.23 43
2717.35 47
2717.47 52
2717.59 57
2717.71 61
2717.83 65
2717.95 68
2718.07 69
2718.19 69
2718.31 68
2718.43 65
2718.55 59
2718.67 52
2718.79 44
2718.91 35
2719.03 27
2719.15 19
2719.27 13
2719.38 7
2719.50 4
2719.62 1
2719.74 0
2719.86 0
2719.98 0
2720.10 1
2720.22 6
2720.34 12
2720.46 18
2720.58 24
2720.70 28
2720.82 29
2720.94 28
2721.06 26
2721.18 22
2721.30 18
2721.42 15
2721.54 15
2721.66 16
2721.78 20
2721.90 24
2722.02 28
2722.14 30
2722.26 32
2722.37 33
2722.49 34
2722.61 35
2722.73 38
2722.85 42
2722.97 45
2723.09 47
2723.21 46
2723.33 42
2723.45 35
2723.57 27
2723.69 19
2723.81 11
2723.93 5
2724.05 1
2724.17 0
2724.29 0
2724.41 0
2724.53 0
2724.65 2
2724.77 5
2724.89 9
2725.01 12
2725.13 15
2725.25 18
2725.37 21
2725.49 26
2725.61 34
2725.73 43
2725.85 55
2725.96 66
2726.08 76
2726.20 82
2726.32 83
2726.44 79
2726.56 71
2726.68 60
2726.80 49
2726.92 39
2727.04 33
2727.16 30
2727.28 31
2727.40 35
2727.52 41
2727.64 48
2727.76 55
2727.88 60
2728.00 64
2728.12 67
2728.24 68
2728.36 67
2728.48 64
2728.60 60
2728.72 56
2728.84 52
2728.96 49
2729.08 48
2729.20 50
2729.32 53
2729.44 59
2729.56 64
2729.68 68
2729.80 71
2729.92 71
2730.04 70
2730.16 67
2730.28 62
2730.40 57
2730.52 52
2730.64 46
2730.76 41
2730.88 36
2731.00 31
2731.12 27
2731.23 24
2731.35 22
2731.47 22
2731.59 22
2731.71 23
2731.83 24
2731.95 25
2732.07 25
2732.19 26
2732.31 27
2732.43 28
2732.55 30
2732.67 33
2732.79 36
2732.91 38
2733.03 40
2733.15 40
2733.27 38
2733.39 35
2733.51 31
2733.63 26
2733.75 23
2733.87 20
2733.99 18
2734.11 16
2734.23 15
2734.35 12
2734.47 9
2734.59 6
2734.71 3
2734.83 0
2734.95 0
2735.07 0
2735.19 0
2735.31 0
2735.43 0
2735.55 0
2735.67 0
2735.79 6
2735.91 19
2736.03 35
2736.15 52
2736.27 67
2736.39 80
2736.51 90
2736.63 95
2736.75 97
2736.87 98
2736.99 99
2737.11 101
2737.23 106
2737.35 113
2737.47 120
2737.59 127
2737.71 132
2737.83 135
2737.95 134
2738.07 132
2738.19 128
2738.31 123
2738.43 119
2738.55 114
2738.67 110
2738.79 105
2738.91 99
2739.03 94
2739.15 89
2739.27 85
2739.39 83
2739.51 83
2739.63 86
2739.75 90
2739.87 95
2739.99 100
2740.11 105
2740.23 108
2740.35 109
2740.47 107
2740.59 103
2740.71 99
2740.83 94
2740.95 90
2741.07 87
2741.19 85
2741.31 83
2741.43 80
2741.55 75
2741.67 70
2741.79 63
2741.91 57
2742.03 53
2742.15 50
2742.27 49
2742.39 48
2742.51 46
2742.63 43
2742.75 38
2742.87 32
2742.99 27
2743.11 23
2743.23 22
2743.35 25
2743.47 32
2743.59 40
2743.71 49
2743.83 58
2743.95 63
2744.07 65
2744.19 63
2744.31 57
2744.43 48
2744.55 38
2744.67 28
2744.79 20
2744.91 16
2745.03 15
2745.15 18
2745.27 24
2745.39 31
2745.51 38
2745.63 45
2745.75 50
2745.87 53
2745.99 55
2746.11 57
2746.23 60
2746.35 63
2746.47 68
2746.59 74
2746.71 81
2746.84 88
2746.96 96
2747.08 104
2747.20 111
2747.32 118
2747.44 124
2747.56 128
2747.68 129
2747.80 127
2747.92 121
2748.04 112
2748.16 100
2748.28 85
2748.40 71
2748.52 57
2748.64 45
2748.76 36
2748.88 30
2749.00 28
2749.12 27
2749.24 27
2749.36 28
2749.48 28
2749.60 27
2749.72 25
2749.84 21
2749.96 16
2750.08 11
2750.20 4
2750.32 0
2750.44 0
2750.56 0
2750.68 0
2750.80 0
2750.92 0
2751.04 0
2751.16 0
2751.28 2
2751.40 10
2751.52 16
2751.64 21
2751.76 25
2751.88 26
2752.00 27
2752.13 28
2752.25 30
2752.37 33
2752.49 38
2752.61 45
2752.73 54
2752.85 64
2752.97 75
2753.09 86
2753.21 97
2753.33 108
2753.45 117
2753.57 124
2753.69 131
2753.81 137
2753.93 144
2754.05 152
2754.17 162
2754.29 175
2754.41 189
2754.53 205
2754.65 221
2754.77 235
2754.89 248
2755.01 258
2755.13 265
2755.25 269
2755.37 270
2755.49 270
2755.61 267
2755.74 263
2755.86 258
2755.98 253
2756.10 247
2756.22 241
2756.34 235
2756.46 230
2756.58 225
2756.70 220
2756.82 215
2756.94 210
2757.06 204
2757.18 197
2757.30 190
2757.42 183
2757.54 177
2757.66 171
2757.78 167
2757.90 165
2758.02 162
2758.14 160
2758.26 156
2758.38 152
2758.50 146
2758.62 139
2758.75 132
2758.87 126
2758.99 120
2759.11 115
2759.23 111
2759.35 107
2759.47 103
2759.59 99
2759.71 96
2759.83 95
2759.95 95
2760.07 98
2760.19 102
2760.31 107
2760.43 112
2760.55 117
2760.67 123
2760.79 131
2760.91 141
2761.03 153
2761.15 170
2761.27 189
2761.40 209
2761.52 230
2761.64 250
2761.76 269
2761.88 284
2762.00 295
2762.12 301
2762.24 303
2762.36 300
2762.48 292
2762.60 283
2762.72 273
2762.84 268
2762.96 267
2763.08 274
2763.20 288
2763.32 307
2763.44 329
2763.56 350
2763.69 367
2763.81 379
2763.93 385
2764.05 384
2764.17 378
2764.29 368
2764.41 353
2764.53 336
2764.65 317
2764.77 295
2764.89 272
2765.01 249
2765.13 228
2765.25 210
2765.37 197
2765.49 189
2765.61 186
2765.73 188
2765.86 194
2765.98 204
2766.10 215
2766.22 227
2766.34 237
2766.46 245
2766.58 249
2766.70 247
2766.82 239
2766.94 226
2767.06 211
2767.18 194
2767.30 179
2767.42 168
2767.54 161
2767.66 158
2767.78 159
2767.91 163
2768.03 167
2768.15 172
2768.27 178
2768.39 185
2768.51 193
2768.63 202
2768.75 213
2768.87 224
2768.99 233
2769.11 241
2769.23 245
2769.35 247
2769.47 246
2769.59 243
2769.72 240
2769.84 237
2769.96 236
2770.08 237
2770.20 241
2770.32 248
2770.44 258
2770.56 270
2770.68 284
2770.80 298
2770.92 312
2771.04 325
2771.16 337
2771.28 346
2771.40 353
2771.53 359
2771.65 362
2771.77 363
2771.89 361
2772.01 357
2772.13 350
2772.25 341
2772.37 331
2772.49 322
2772.61 313
2772.73 306
2772.85 300
2772.97 295
2773.10 291
2773.22 286
2773.34 281
2773.46 274
2773.58 267
2773.70 258
2773.82 249
2773.94 239
2774.06 228
2774.18 217
2774.30 207
2774.42 197
2774.54 188
2774.67 182
2774.79 178
2774.91 177
2775.03 180
2775.15 186
2775.27 195
2775.39 204
2775.51 214
2775.63 222
2775.75 228
2775.87 233
2775.99 237
2776.11 242
2776.24 247
2776.36 255
2776.48 262
2776.60 267
2776.72 270
2776.84 268
2776.96 260
2777.08 249
2777.20 235
2777.32 219
2777.44 205
2777.56 192
2777.69 181
2777.81 173
2777.93 166
2778.05 161
2778.17 157
2778.29 154
2778.41 153
2778.53 153
2778.65 155
2778.77 158
2778.89 163
2779.01 168
2779.14 173
2779.26 178
2779.38 181
2779.50 182
2779.62 181
2779.74 178
2779.86 171
2779.98 161
2780.10 150
2780.22 137
2780.34 123
2780.47 110
2780.59 99
2780.71 91
2780.83 87
2780.95 88
2781.07 92
2781.19 99
2781.31 107
2781.43 113
2781.55 118
2781.67 121
2781.80 122
2781.92 122
2782.04 122
2782.16 123
2782.28 126
2782.40 130
2782.52 134
2782.64 137
2782.76 138
2782.88 136
2783.01 132
2783.13 126
2783.25 120
2783.37 113
2783.49 108
2783.61 104
2783.73 100
2783.85 97
2783.97 93
2784.09 89
2784.21 84
2784.34 79
2784.46 74
2784.58 72
2784.70 71
2784.82 73
2784.94 76
2785.06 79
2785.18 81
2785.30 80
2785.42 77
2785.55 71
2785.67 63
2785.79 54
2785.91 46
2786.03 38
2786.15 33
2786.27 30
2786.39 29
2786.51 30
2786.64 32
2786.76 34
2786.88 37
2787.00 40
2787.12 46
2787.24 53
2787.36 63
2787.48 76
2787.60 91
2787.72 107
2787.85 121
2787.97 134
2788.09 143
2788.21 148
2788.33 148
2788.45 144
2788.57 136
2788.69 126
2788.81 113
2788.94 101
2789.06 91
2789.18 85
2789.30 83
2789.42 85
2789.54 89
2789.66 95
2789.78 98
2789.90 98
2790.03 93
2790.15 84
2790.27 72
2790.39 58
2790.51 45
2790.63 35
2790.75 28
2790.87 25
2790.99 25
2791.12 27
2791.24 29
2791.36 32
2791.48 34
2791.60 35
2791.72 35
2791.84 32
2791.96 28
2792.08 22
2792.21 15
2792.33 7
2792.45 0
2792.57 0
2792.69 0
2792.81 0
2792.93 0
2793.05 0
2793.18 0
2793.30 0
2793.42 0
2793.54 2
2793.66 4
2793.78 8
2793.90 13
2794.02 20
2794.14 28
2794.27 37
2794.39 46
2794.51 53
2794.63 58
2794.75 61
2794.87 62
2794.99 61
2795.11 60
2795.24 60
2795.36 60
2795.48 62
2795.60 64
2795.72 65
2795.84 66
2795.96 64
2796.08 61
2796.21 56
2796.33 51
2796.45 45
2796.57 41
2796.69 37
2796.81 34
2796.93 31
2797.05 28
2797.18 24
2797.30 21
2797.42 19
2797.54 18
2797.66 18
2797.78 20
2797.90 24
2798.02 27
2798.15 30
2798.27 32
2798.39 33
2798.51 33
2798.63 34
2798.75 37
2798.87 43
2798.99 51
2799.12 60
2799.24 70
2799.36 79
2799.48 85
2799.60 88
2799.72 86
2799.84 82
2799.97 76
2800.09 67
2800.21 58
2800.33 49
2800.45 40
2800.57 33
2800.69 28
2800.81 24
2800.94 24
2801.06 25
2801.18 28
2801.30 32
2801.42 37
2801.54 43
2801.66 50
2801.79 58
2801.91 68
2802.03 78
2802.15 89
2802.27 100
2802.39 110
2802.51 118
2802.64 123
2802.76 125
2802.88 124
2803.00 120
2803.12 115
2803.24 107
2803.36 99
2803.49 91
2803.61 83
2803.73 76
2803.85 69
2803.97 62
2804.09 56
2804.21 51
2804.34 47
2804.46 43
2804.58 40
2804.70 38
2804.82 38
2804.94 40
2805.06 44
2805.19 48
2805.31 52
2805.43 55
2805.55 55
2805.67 51
2805.79 46
2805.91 40
2806.04 36
2806.16 34
2806.28 36
2806.40 41
2806.52 47
2806.64 54
2806.76 59
2806.89 62
2807.01 64
2807.13 64
2807.25 64
2807.37 65
2807.49 67
2807.61 72
2807.74 78
2807.86 85
2807.98 94
2808.10 103
2808.22 112
2808.34 121
2808.46 128
2808.59 134
2808.71 137
2808.83 137
2808.95 134
2809.07 128
2809.19 121
2809.32 112
2809.44 103
2809.56 95
2809.68 89
2809.80 87
2809.92 88
2810.04 94
2810.17 104
2810.29 115
2810.41 128
2810.53 138
2810.65 145
2810.77 147
2810.90 145
2811.02 138
2811.14 129
2811.26 118
2811.38 106
2811.50 95
2811.63 86
2811.75 79
2811.87 74
2811.99 70
2812.11 67
2812.23 65
2812.35 63
2812.48 60
2812.60 56
2812.72 52
2812.84 48
2812.96 44
2813.08 40
2813.21 37
2813.33 36
2813.45 36
2813.57 37
2813.69 40
2813.81 45
2813.94 51
2814.06 57
2814.18 64
2814.30 71
2814.42 78
2814.54 84
2814.67 88
2814.79 92
2814.91 96
2815.03 98
2815.15 101
2815.27 104
2815.40 108
2815.52 114
2815.64 122
2815.76 132
2815.88 143
2816.00 155
2816.13 167
2816.25 178
2816.37 188
2816.49 198
2816.61 207
2816.73 216
2816.86 226
2816.98 237
2817.10 250
2817.22 263
2817.34 277
2817.46 291
2817.59 305
2817.71 320
2817.83 334
2817.95 350
2818.07 366
2818.19 386
2818.32 407
2818.44 432
2818.56 460
2818.68 490
2818.80 521
2818.92 553
2819.05 583
2819.17 611
2819.29 634
2819.41 650
2819.53 659
2819.66 660
2819.78 653
2819.90 641
2820.02 624
2820.14 605
2820.26 586
2820.39 565
2820.51 544
2820.63 521
2820.75 497
2820.87 472
2820.99 447
2821.12 423
2821.24 403
2821.36 388
2821.48 378
2821.60 372
2821.73 368
2821.85 366
2821.97 363
2822.09 358
2822.21 351
2822.33 342
2822.46 332
2822.58 319
2822.70 306
2822.82 290
2822.94 274
2823.07 257
2823.19 239
2823.31 223
2823.43 207
2823.55 193
2823.67 180
2823.80 169
2823.92 159
2824.04 151
2824.16 145
2824.28 139
2824.41 133
2824.53 127
2824.65 119
2824.77 109
2824.89 98
2825.02 86
2825.14 73
2825.26 60
2825.38 50
2825.50 42
2825.62 39
2825.75 38
2825.87 40
2825.99 45
2826.11 50
2826.23 56
2826.36 61
2826.48 66
2826.60 70
2826.72 73
2826.84 76
2826.97 78
2827.09 81
2827.21 83
2827.33 86
2827.45 89
2827.57 91
2827.70 92
2827.82 92
2827.94 91
2828.06 87
2828.18 82
2828.31 77
2828.43 71
2828.55 66
2828.67 62
2828.79 58
2828.92 53
2829.04 46
2829.16 38
2829.28 28
2829.40 19
2829.53 11
2829.65 5
2829.77 3
2829.89 3
2830.01 6
2830.14 9
2830.26 11
2830.38 12
2830.50 10
2830.62 8
2830.75 4
2830.87 0
2830.99 0
2831.11 0
2831.23 0
2831.36 0
2831.48 0
2831.60 0
2831.72 0
2831.84 2
2831.97 3
2832.09 5
2832.21 6
2832.33 7
2832.45 10
2832.58 13
2832.70 18
2832.82 24
2832.94 30
2833.06 36
2833.19 41
2833.31 47
2833.43 51
2833.55 55
2833.67 59
2833.80 61
2833.92 64
2834.04 67
2834.16 70
2834.28 74
2834.41 80
2834.53 85
2834.65 90
2834.77 93
2834.90 93
2835.02 91
2835.14 86
2835.26 80
2835.38 75
2835.51 72
2835.63 73
2835.75 76
2835.87 82
2835.99 91
2836.12 99
2836.24 107
2836.36 113
2836.48 116
2836.60 118
2836.73 117
2836.85 115
2836.97 112
2837.09 109
2837.22 108
2837.34 107
2837.46 109
2837.58 112
2837.70 115
2837.83 118
2837.95 120
2838.07 120
2838.19 117
2838.31 113
2838.44 107
2838.56 100
2838.68 92
2838.80 83
2838.93 74
2839.05 65
2839.17 56
2839.29 50
2839.41 46
2839.54 45
2839.66 49
2839.78 57
2839.90 66
2840.03 77
2840.15 86
2840.27 92
2840.39 95
2840.51 95
2840.64 92
2840.76 87
2840.88 81
2841.00 76
2841.12 72
2841.25 68
2841.37 66
2841.49 65
2841.61 64
2841.74 65
2841.86 67
2841.98 70
2842.10 74
2842.23 79
2842.35 86
2842.47 92
2842.59 97
2842.71 100
2842.84 102
2842.96 101
2843.08 100
2843.20 97
2843.33 96
2843.45 96
2843.57 99
2843.69 106
2843.81 115
2843.94 127
2844.06 140
2844.18 151
2844.30 161
2844.43 166
2844.55 167
2844.67 165
2844.79 162
2844.92 158
2845.04 156
2845.16 155
2845.28 155
2845.40 155
2845.53 153
2845.65 148
2845.77 140
2845.89 130
2846.02 120
2846.14 112
2846.26 105
2846.38 101
2846.51 97
2846.63 93
2846.75 87
2846.87 80
2846.99 73
2847.12 68
2847.24 66
2847.36 67
2847.48 70
2847.61 75
2847.73 80
2847.85 83
2847.97 84
2848.10 84
2848.22 83
2848.34 82
2848.46 82
2848.59 84
2848.71 87
2848.83 92
2848.95 97
2849.07 101
2849.20 104
2849.32 106
2849.44 107
2849.56 108
2849.69 109
2849.81 112
2849.93 117
2850.05 123
2850.18 131
2850.30 138
2850.42 144
2850.54 147
2850.67 146
2850.79 141
2850.91 133
2851.03 122
2851.16 109
2851.28 96
2851.40 83
2851.52 72
2851.65 63
2851.77 55
2851.89 49
2852.01 45
2852.14 42
2852.26 41
2852.38 40
2852.50 41
2852.63 43
2852.75 46
2852.87 50
2852.99 53
2853.11 55
2853.24 55
2853.36 53
2853.48 50
2853.60 47
2853.73 44
2853.85 42
2853.97 44
2854.09 47
2854.22 53
2854.34 60
2854.46 68
2854.58 76
2854.71 82
2854.83 88
2854.95 92
2855.07 95
2855.20 98
2855.32 100
2855.44 104
2855.57 108
2855.69 113
2855.81 118
2855.93 123
2856.06 127
2856.18 128
2856.30 127
2856.42 122
2856.55 116
2856.67 107
2856.79 97
2856.91 87
2857.04 78
2857.16 71
2857.28 66
2857.40 64
2857.53 65
2857.65 69
2857.77 74
2857.89 79
2858.02 84
2858.14 89
2858.26 93
2858.38 97
2858.51 101
2858.63 106
2858.75 112
2858.87 119
2859.00 125
2859.12 129
2859.24 132
2859.36 132
2859.49 128
2859.61 122
2859.73 113
2859.86 105
2859.98 97
2860.10 92
2860.22 90
2860.35 91
2860.47 93
2860.59 95
2860.71 97
2860.84 96
2860.96 93
2861.08 89
2861.20 85
2861.33 82
2861.45 79
2861.57 79
2861.69 79
2861.82 79
2861.94 78
2862.06 75
2862.19 71
2862.31 65
2862.43 60
2862.55 54
2862.68 51
2862.80 48
2862.92 48
2863.04 49
2863.17 51
2863.29 54
2863.41 57
2863.53 61
2863.66 66
2863.78 71
2863.90 78
2864.03 84
2864.15 92
2864.27 102
2864.39 112
2864.52 123
2864.64 134
2864.76 145
2864.88 154
2865.01 161
2865.13 166
2865.25 169
2865.38 169
2865.50 168
2865.62 165
2865.74 160
2865.87 153
2865.99 144
2866.11 134
2866.23 125
2866.36 117
2866.48 112
2866.60 110
2866.73 111
2866.85 114
2866.97 119
2867.09 126
2867.22 133
2867.34 140
2867.46 147
2867.59 151
2867.71 153
2867.83 151
2867.95 144
2868.08 132
2868.20 118
2868.32 101
2868.44 84
2868.57 68
2868.69 54
2868.81 43
2868.94 35
2869.06 30
2869.18 28
2869.30 26
2869.43 26
2869.55 26
2869.67 26
2869.80 27
2869.92 28
2870.04 30
2870.16 32
2870.29 36
2870.41 40
2870.53 45
2870.66 51
2870.78 57
2870.90 64
2871.02 70
2871.15 75
2871.27 79
2871.39 81
2871.52 81
2871.64 77
2871.76 70
2871.88 61
2872.01 50
2872.13 38
2872.25 25
2872.38 13
2872.50 1
2872.62 0
2872.74 0
2872.87 0
2872.99 0
2873.11 0
2873.24 0
2873.36 0
2873.48 0
2873.61 13
2873.73 28
2873.85 42
2873.97 53
2874.10 63
2874.22 71
2874.34 77
2874.47 84
2874.59 91
2874.71 99
2874.83 107
2874.96 113
2875.08 118
2875.20 120
2875.33 119
2875.45 116
2875.57 112
2875.70 108
2875.82 105
2875.94 104
2876.06 104
2876.19 105
2876.31 107
2876.43 108
2876.56 108
2876.68 107
2876.80 104
2876.92 100
2877.05 96
2877.17 92
2877.29 89
2877.42 86
2877.54 84
2877.66 82
2877.79 80
2877.91 77
2878.03 75
2878.15 72
2878.28 70
2878.40 69
2878.52 68
2878.65 67
2878.77 66
2878.89 64
2879.02 62
2879.14 59
2879.26 55
2879.38 52
2879.51 50
2879.63 48
2879.75 48
2879.88 50
2880.00 53
2880.12 58
2880.25 64
2880.37 73
2880.49 82
2880.62 92
2880.74 102
2880.86 111
2880.98 118
2881.11 124
2881.23 128
2881.35 130
2881.48 130
2881.60 129
2881.72 127
2881.85 123
2881.97 117
2882.09 110
2882.22 101
2882.34 91
2882.46 80
2882.58 69
2882.71 59
2882.83 50
2882.95 43
2883.08 36
2883.20 31
2883.32 26
2883.45 21
2883.57 17
2883.69 12
2883.82 9
2883.94 7
2884.06 8
2884.19 11
2884.31 19
2884.43 29
2884.55 41
2884.68 53
2884.80 63
2884.92 69
2885.05 70
2885.17 67
2885.29 60
2885.42 50
2885.54 40
2885.66 31
2885.79 25
2885.91 21
2886.03 19
2886.16 19
2886.28 20
2886.40 22
2886.53 23
2886.65 23
2886.77 22
2886.90 21
2887.02 20
2887.14 19
2887.26 20
2887.39 23
2887.51 28
2887.63 35
2887.76 43
2887.88 50
2888.00 55
2888.13 56
2888.25 54
2888.37 50
2888.50 44
2888.62 37
2888.74 33
2888.87 30
2888.99 31
2889.11 34
2889.24 39
2889.36 46
2889.48 54
2889.61 62
2889.73 70
2889.85 76
2889.98 81
2890.10 83
2890.22 82
2890.35 80
2890.47 77
2890.59 75
2890.72 75
2890.84 76
2890.96 79
2891.09 85
2891.21 92
2891.33 100
2891.46 109
2891.58 119
2891.70 129
2891.83 140
2891.95 149
2892.07 157
2892.20 164
2892.32 168
2892.44 170
2892.57 171
2892.69 170
2892.81 169
2892.94 168
2893.06 169
2893.18 171
2893.31 174
2893.43 177
2893.55 179
2893.68 179
2893.80 177
2893.92 173
2894.05 167
2894.17 161
2894.29 156
2894.42 153
2894.54 154
2894.66 158
2894.79 164
2894.91 171
2895.03 178
2895.16 184
2895.28 187
2895.40 188
2895.53 187
2895.65 186
2895.77 183
2895.90 180
2896.02 178
2896.14 175
2896.27 172
2896.39 170
2896.51 168
2896.64 167
2896.76 165
2896.88 164
2897.01 162
2897.13 158
2897.25 154
2897.38 147
2897.50 139
2897.62 128
2897.75 115
2897.87 101
2897.99 85
2898.12 70
2898.24 57
2898.36 48
2898.49 43
2898.61 42
2898.73 44
2898.86 49
2898.98 53
2899.10 54
2899.23 52
2899.35 48
2899.48 42
2899.60 36
2899.72 32
2899.85 31
2899.97 34
2900.09 39
2900.22 46
2900.34 52
2900.46 58
2900.59 61
2900.71 61
2900.83 58
2900.96 53
2901.08 46
2901.20 38
2901.33 31
2901.45 25
2901.57 18
2901.70 13
2901.82 8
2901.95 4
2902.07 0
2902.19 0
2902.32 0
2902.44 0
2902.56 0
2902.69 1
2902.81 3
2902.93 5
2903.06 5
2903.18 4
2903.30 2
2903.43 0
2903.55 0
2903.67 0
2903.80 0
2903.92 0
2904.05 6
2904.17 14
2904.29 24
2904.42 35
2904.54 45
2904.66 54
2904.79 60
2904.91 65
2905.03 67
2905.16 68
2905.28 67
2905.40 65
2905.53 62
2905.65 58
2905.78 53
2905.90 49
2906.02 45
2906.15 42
2906.27 41
2906.39 41
2906.52 42
2906.64 42
2906.76 42
2906.89 39
2907.01 34
2907.14 28
2907.26 21
2907.38 14
2907.51 9
2907.63 7
2907.75 8
2907.88 11
2908.00 16
2908.12 22
2908.25 29
2908.37 34
2908.50 40
2908.62 44
2908.74 47
2908.87 50
2908.99 52
2909.11 55
2909.24 58
2909.36 63
2909.48 68
2909.61 76
2909.73 85
2909.86 94
2909.98 103
2910.10 110
2910.23 114
2910.35 116
2910.47 114
2910.60 110
2910.72 105
2910.85 101
2910.97 96
2911.09 93
2911.22 89
2911.34 84
2911.46 77
2911.59 68
2911.71 58
2911.84 48
2911.96 41
2912.08 36
2912.21 36
2912.33 39
2912.45 45
2912.58 52
2912.70 58
2912.82 63
2912.95 65
2913.07 66
2913.20 65
2913.32 64
2913.44 63
2913.57 62
2913.69 61
2913.82 60
2913.94 59
2914.06 57
2914.19 54
2914.31 52
2914.43 49
2914.56 47
2914.68 44
2914.81 41
2914.93 38
2915.05 34
2915.18 30
2915.30 26
2915.42 23
2915.55 21
2915.67 21
2915.80 22
2915.92 22
2916.04 22
2916.17 20
2916.29 17
2916.41 14
2916.54 10
2916.66 7
2916.79 4
2916.91 3
2917.03 2
2917.16 2
2917.28 1
2917.41 0
2917.53 0
2917.65 0
2917.78 0
2917.90 0
2918.02 0
2918.15 0
2918.27 0
2918.40 2
2918.52 5
2918.64 8
2918.77 10
2918.89 13
2919.02 15
2919.14 18
2919.26 22
2919.39 26
2919.51 32
2919.64 38
2919.76 45
2919.88 51
2920.01 57
2920.13 61
2920.25 64
2920.38 65
2920.50 66
2920.63 67
2920.75 68
2920.87 70
2921.00 72
2921.12 74
2921.25 74
2921.37 73
2921.49 70
2921.62 66
2921.74 60
2921.87 55
2921.99 51
2922.11 48
2922.24 47
2922.36 46
2922.49 45
2922.61 43
2922.73 40
2922.86 35
2922.98 30
2923.11 25
2923.23 22
2923.35 19
2923.48 18
2923.60 17
2923.73 17
2923.85 16
2923.97 17
2924.10 18
2924.22 22
2924.35 27
2924.47 34
2924.59 44
2924.72 53
2924.84 63
2924.97 72
2925.09 79
2925.21 87
2925.34 93
2925.46 98
2925.59 103
2925.71 107
2925.83 110
2925.96 111
2926.08 111
2926.21 110
2926.33 107
2926.45 105
2926.58 102
2926.70 100
2926.83 99
2926.95 99
2927.07 101
2927.20 105
2927.32 110
2927.45 117
2927.57 124
2927.69 128
2927.82 130
2927.94 127
2928.07 118
2928.19 105
2928.31 89
2928.44 72
2928.56 55
2928.69 40
2928.81 30
2928.93 22
2929.06 18
2929.18 16
2929.31 16
2929.43 17
2929.56 20
2929.68 24
2929.80 29
2929.93 35
2930.05 43
2930.18 50
2930.30 58
2930.42 65
2930.55 71
2930.67 77
2930.80 82
2930.92 84
2931.04 85
2931.17 83
2931.29 79
2931.42 73
2931.54 66
2931.67 58
2931.79 51
2931.91 45
2932.04 40
2932.16 36
2932.29 33
2932.41 32
2932.53 33
2932.66 35
2932.78 39
2932.91 44
2933.03 50
2933.16 54
2933.28 57
2933.40 58
2933.53 56
2933.65 51
2933.78 46
2933.90 40
2934.02 37
2934.15 38
2934.27 42
2934.40 50
2934.52 61
2934.65 72
2934.77 81
2934.89 88
2935.02 91
2935.14 91
2935.27 88
2935.39 83
2935.52 78
2935.64 74
2935.76 71
2935.89 69
2936.01 69
2936.14 69
2936.26 69
2936.39 69
2936.51 67
2936.63 64
2936.76 60
2936.88 57
2937.01 55
2937.13 55
2937.25 58
2937.38 61
2937.50 64
2937.63 66
2937.75 66
2937.88 62
2938.00 58
2938.12 52
2938.25 48
2938.37 47
2938.50 49
2938.62 53
2938.75 60
2938.87 67
2938.99 73
2939.12 77
2939.24 78
2939.37 78
2939.49 76
2939.62 74
2939.74 72
2939.87 71
2939.99 70
2940.11 70
2940.24 71
2940.36 72
2940.49 75
2940.61 79
2940.74 84
2940.86 89
2940.98 95
2941.11 101
2941.23 105
2941.36 108
2941.48 110
2941.61 112
2941.73 113
2941.85 114
2941.98 116
2942.10 119
2942.23 122
2942.35 124
2942.48 125
2942.60 126
2942.73 124
2942.85 121
2942.97 117
2943.10 112
2943.22 107
2943.35 103
2943.47 101
2943.60 102
2943.72 106
2943.84 114
2943.97 123
2944.09 135
2944.22 146
2944.34 157
2944.47 165
2944.59 170
2944.72 171
2944.84 170
2944.96 166
2945.09 162
2945.21 159
2945.34 159
2945.46 163
2945.59 170
2945.71 181
2945.84 195
2945.96 208
2946.08 221
2946.21 231
2946.33 239
2946.46 243
2946.58 243
2946.71 239
2946.83 233
2946.96 224
2947.08 213
2947.20 200
2947.33 185
2947.45 169
2947.58 152
2947.70 136
2947.83 119
2947.95 105
2948.08 92
2948.20 81
2948.33 73
2948.45 67
2948.57 62
2948.70 60
2948.82 60
2948.95 61
2949.07 65
2949.20 69
2949.32 74
2949.45 79
2949.57 82
2949.70 83
2949.82 81
2949.94 75
2950.07 67
2950.19 57
2950.32 45
2950.44 33
2950.57 22
2950.69 12
2950.82 2
2950.94 0
2951.07 0
2951.19 0
2951.31 0
2951.44 0
2951.56 0
2951.69 0
2951.81 0
2951.94 8
2952.06 16
2952.19 22
2952.31 24
2952.44 22
2952.56 18
2952.68 12
2952.81 7
2952.93 3
2953.06 2
2953.18 4
2953.31 7
2953.43 10
2953.56 12
2953.68 12
2953.81 12
2953.93 13
2954.06 16
2954.18 22
2954.30 30
2954.43 42
2954.55 54
2954.68 66
2954.80 76
2954.93 81
2955.05 83
2955.18 81
2955.30 77
2955.43 72
2955.55 68
2955.68 67
2955.80 69
2955.92 75
2956.05 84
2956.17 95
2956.30 106
2956.42 115
2956.55 120
2956.67 122
2956.80 119
2956.92 114
2957.05 106
2957.17 96
2957.30 86
2957.42 78
2957.55 71
2957.67 67
2957.80 65
2957.92 63
2958.04 63
2958.17 62
2958.29 60
2958.42 58
2958.54 55
2958.67 54
2958.79 55
2958.92 58
2959.04 62
2959.17 67
2959.29 71
2959.42 74
2959.54 76
2959.67 75
2959.79 73
2959.92 70
2960.04 67
2960.16 64
2960.29 62
2960.41 59
2960.54 57
2960.66 55
2960.79 53
2960.91 51
2961.04 50
2961.16 50
2961.29 50
2961.41 49
2961.54 48
2961.66 45
2961.79 40
2961.91 34
2962.04 27
2962.16 20
2962.29 15
2962.41 12
2962.54 13
2962.66 17
2962.79 25
2962.91 35
2963.04 46
2963.16 58
2963.28 69
2963.41 78
2963.53 85
2963.66 90
2963.78 94
2963.91 98
2964.03 102
2964.16 108
2964.28 115
2964.41 124
2964.53 132
2964.66 140
2964.78 147
2964.91 151
2965.03 155
2965.16 156
2965.28 155
2965.41 153
2965.53 149
2965.66 145
2965.78 140
2965.91 135
2966.03 132
2966.16 129
2966.28 127
2966.41 126
2966.53 125
2966.66 122
2966.78 118
2966.91 110
2967.03 98
2967.16 83
2967.28 65
2967.41 46
2967.53 27
2967.65 10
2967.78 0
2967.90 0
2968.03 0
2968.15 0
2968.28 2
2968.40 11
2968.53 22
2968.65 32
2968.78 42
2968.90 50
2969.03 57
2969.15 62
2969.28 65
2969.40 65
2969.53 63
2969.65 60
2969.78 59
2969.90 59
2970.03 64
2970.15 72
2970.28 82
2970.40 94
2970.53 105
2970.65 115
2970.78 122
2970.90 127
2971.03 131
2971.15 134
2971.28 137
2971.40 140
2971.53 142
2971.65 143
2971.78 142
2971.90 138
2972.03 134
2972.15 129
2972.28 124
2972.40 120
2972.53 118
2972.65 117
2972.78 117
2972.90 117
2973.03 116
2973.15 115
2973.28 113
2973.40 111
2973.53 109
2973.65 109
2973.78 111
2973.90 114
2974.03 120
2974.15 127
2974.28 134
2974.40 139
2974.53 142
2974.65 141
2974.78 137
2974.90 129
2975.03 120
2975.15 110
2975.28 101
2975.40 94
2975.53 89
2975.65 87
2975.78 85
2975.90 85
2976.03 84
2976.15 83
2976.28 82
2976.41 80
2976.53 78
2976.66 76
2976.78 75
2976.91 75
2977.03 76
2977.16 78
2977.28 81
2977.41 85
2977.53 90
2977.66 95
2977.78 98
2977.91 100
2978.03 100
2978.16 97
2978.28 93
2978.41 87
2978.53 80
2978.66 72
2978.78 63
2978.91 55
2979.03 47
2979.16 41
2979.28 38
2979.41 39
2979.53 43
2979.66 51
2979.78 61
2979.91 72
2980.03 82
2980.16 93
2980.28 101
2980.41 109
2980.53 114
2980.66 118
2980.79 121
2980.91 123
2981.04 125
2981.16 127
2981.29 130
2981.41 134
2981.54 141
2981.66 148
2981.79 155
2981.91 160
2982.04 163
2982.16 162
2982.29 157
2982.41 147
2982.54 134
2982.66 120
2982.79 106
2982.91 93
2983.04 83
2983.16 78
2983.29 78
2983.41 82
2983.54 89
2983.67 98
2983.79 106
2983.92 111
2984.04 114
2984.17 114
2984.29 112
2984.42 109
2984.54 106
2984.67 104
2984.79 103
2984.92 102
2985.04 103
2985.17 103
2985.29 105
2985.42 105
2985.54 106
2985.67 105
2985.79 103
2985.92 98
2986.05 90
2986.17 81
2986.30 71
2986.42 61
2986.55 53
2986.67 46
2986.80 43
2986.92 41
2987.05 39
2987.17 37
2987.30 34
2987.42 29
2987.55 22
2987.67 15
2987.80 7
2987.92 0
2988.05 0
2988.18 0
2988.30 0
2988.43 0
2988.55 0
2988.68 0
2988.80 0
2988.93 0
2989.05 8
2989.18 23
2989.30 40
2989.43 56
2989.55 69
2989.68 79
2989.81 85
2989.93 88
2990.06 90
2990.18 92
2990.31 95
2990.43 99
2990.56 105
2990.68 111
2990.81 116
2990.93 119
2991.06 122
2991.18 123
2991.31 125
2991.44 127
2991.56 130
2991.69 132
2991.81 135
2991.94 135
2992.06 135
2992.19 133
2992.31 130
2992.44 128
2992.56 127
2992.69 128
2992.82 131
2992.94 136
2993.07 139
2993.19 142
2993.32 142
2993.44 139
2993.57 133
2993.69 125
2993.82 116
2993.94 108
2994.07 100
2994.20 95
2994.32 90
2994.45 87
2994.57 85
2994.70 85
2994.82 85
2994.95 86
2995.07 87
2995.20 88
2995.32 88
2995.45 85
2995.58 80
2995.70 72
2995.83 63
2995.95 53
2996.08 45
2996.20 39
2996.33 38
2996.45 43
2996.58 53
2996.70 67
2996.83 82
2996.96 96
2997.08 107
2997.21 112
2997.33 113
2997.46 108
2997.58 102
2997.71 95
2997.83 91
2997.96 89
2998.09 90
2998.21 94
2998.34 99
2998.46 105
2998.59 111
2998.71 117
2998.84 123
2998.96 128
2999.09 133
2999.22 138
2999.34 141
2999.47 144
2999.59 147
2999.72 148
2999.84 150
2999.97 151
3000.09 151
3000.22 151
3000.35 149
3000.47 145
3000.60 140
3000.72 133
3000.85 125
3000.97 119
3001.10 114
3001.23 113
3001.35 114
3001.48 118
3001.60 123
3001.73 128
3001.85 131
3001.98 131
3002.10 128
3002.23 121
3002.36 112
3002.48 100
3002.61 88
3002.73 76
3002.86 66
3002.98 57
3003.11 51
3003.24 47
3003.36 47
3003.49 50
3003.61 56
3003.74 65
3003.86 76
3003.99 87
3004.12 98
3004.24 108
3004.37 117
3004.49 124
3004.62 130
3004.74 133
3004.87 135
3005.00 134
3005.12 131
3005.25 127
3005.37 123
3005.50 120
3005.62 119
3005.75 119
3005.87 121
3006.00 123
3006.13 125
3006.25 125
3006.38 125
3006.50 123
3006.63 122
3006.76 121
3006.88 121
3007.01 121
3007.13 122
3007.26 122
3007.38 122
3007.51 121
3007.64 119
3007.76 118
3007.89 117
3008.01 116
3008.14 114
3008.26 112
3008.39 109
3008.52 105
3008.64 101
3008.77 98
3008.89 96
3009.02 96
3009.14 98
3009.27 102
3009.40 106
3009.52 110
3009.65 111
3009.77 111
3009.90 107
3010.02 100
3010.15 91
3010.28 78
3010.40 64
3010.53 49
3010.65 33
3010.78 17
3010.91 3
3011.03 0
3011.16 0
3011.28 0
3011.41 0
3011.53 0
3011.66 0
3011.79 0
3011.91 1
3012.04 10
3012.16 18
3012.29 23
3012.42 24
3012.54 22
3012.67 17
3012.79 11
3012.92 4
3013.04 0
3013.17 0
3013.30 0
3013.42 2
3013.55 8
3013.67 17
3013.80 27
3013.93 37
3014.05 46
3014.18 53
3014.30 58
3014.43 59
3014.56 57
3014.68 52
3014.81 46
3014.93 39
3015.06 33
3015.18 30
3015.31 28
3015.44 29
3015.56 32
3015.69 36
3015.81 41
3015.94 46
3016.07 50
3016.19 53
3016.32 56
3016.44 57
3016.57 57
3016.70 57
3016.82 56
3016.95 56
3017.07 56
3017.20 57
3017.33 59
3017.45 62
3017.58 64
3017.70 65
3017.83 64
3017.96 63
3018.08 61
3018.21 59
3018.33 58
3018.46 61
3018.59 67
3018.71 75
3018.84 87
3018.96 99
3019.09 110
3019.22 119
3019.34 124
3019.47 125
3019.59 123
3019.72 119
3019.85 115
3019.97 110
3020.10 105
3020.22 101
3020.35 95
3020.48 88
3020.60 79
3020.73 68
3020.85 56
3020.98 45
3021.11 35
3021.23 28
3021.36 26
3021.48 27
3021.61 33
3021.74 42
3021.86 53
3021.99 65
3022.11 76
3022.24 84
3022.37 89
3022.49 90
3022.62 88
3022.74 83
3022.87 75
3023.00 67
3023.12 59
3023.25 54
3023.37 52
3023.50 54
3023.63 59
3023.75 68
3023.88 79
3024.00 90
3024.13 100
3024.26 106
3024.38 108
3024.51 105
3024.64 97
3024.76 84
3024.89 70
3025.01 57
3025.14 45
3025.27 37
3025.39 33
3025.52 33
3025.64 37
3025.77 43
3025.90 51
3026.02 59
3026.15 68
3026.27 76
3026.40 83
3026.53 87
3026.65 88
3026.78 87
3026.91 85
3027.03 82
3027.16 81
3027.28 81
3027.41 84
3027.54 89
3027.66 96
3027.79 102
3027.91 107
3028.04 112
3028.17 115
3028.29 117
3028.42 118
3028.55 119
3028.67 120
3028.80 120
3028.92 119
3029.05 118
3029.18 117
3029.30 116
3029.43 116
3029.56 117
3029.68 119
3029.81 123
3029.93 127
3030.06 131
3030.19 133
3030.31 133
3030.44 129
3030.57 122
3030.69 111
3030.82 96
3030.94 80
3031.07 63
3031.20 48
3031.32 36
3031.45 27
3031.58 21
3031.70 19
3031.83 20
3031.95 22
3032.08 25
3032.21 27
3032.33 28
3032.46 26
3032.59 23
3032.71 19
3032.84 14
3032.96 10
3033.09 9
3033.22 11
3033.34 16
3033.47 25
3033.60 35
3033.72 47
3033.85 57
3033.97 65
3034.10 72
3034.23 77
3034.35 80
3034.48 83
3034.61 85
3034.73 86
3034.86 85
3034.98 83
3035.11 80
3035.24 74
3035.36 67
3035.49 60
3035.62 55
3035.74 52
3035.87 53
3036.00 58
3036.12 65
3036.25 75
3036.37 84
3036.50 93
3036.63 100
3036.75 104
3036.88 107
3037.01 107
3037.13 106
3037.26 103
3037.39 99
3037.51 92
3037.64 83
3037.76 73
3037.89 62
3038.02 52
3038.14 43
3038.27 37
3038.40 35
3038.52 35
3038.65 38
3038.78 42
3038.90 47
3039.03 49
3039.15 50
3039.28 47
3039.41 42
3039.53 35
3039.66 27
3039.79 20
3039.91 14
3040.04 10
3040.17 9
3040.29 12
3040.42 17
3040.55 25
3040.67 33
3040.80 42
3040.92 51
3041.05 60
3041.18 70
3041.30 81
3041.43 94
3041.56 107
3041.68 120
3041.81 131
3041.94 138
3042.06 141
3042.19 138
3042.32 131
3042.44 121
3042.57 112
3042.70 104
3042.82 98
3042.95 95
3043.07 94
3043.20 93
3043.33 92
3043.45 90
3043.58 86
3043.71 82
3043.83 78
3043.96 76
3044.09 74
3044.21 72
3044.34 71
3044.47 69
3044.59 66
3044.72 62
3044.85 57
3044.97 52
3045.10 47
3045.23 43
3045.35 41
3045.48 39
3045.60 38
3045.73 37
3045.86 35
3045.98 34
3046.11 34
3046.24 35
3046.36 38
3046.49 44
3046.62 50
3046.74 56
3046.87 60
3047.00 60
3047.12 56
3047.25 49
3047.38 39
3047.50 29
3047.63 20
3047.76 13
3047.88 7
3048.01 3
3048.14 0
3048.26 0
3048.39 0
3048.52 0
3048.64 0
3048.77 0
3048.90 0
3049.02 0
3049.15 3
3049.28 9
3049.40 16
3049.53 22
3049.66 28
3049.78 35
3049.91 43
3050.04 53
3050.16 63
3050.29 71
3050.42 77
3050.54 79
3050.67 77
3050.80 72
3050.92 64
3051.05 55
3051.18 45
3051.30 36
3051.43 27
3051.56 19
3051.68 14
3051.81 10
3051.94 10
3052.06 11
3052.19 14
3052.32 17
3052.44 19
3052.57 19
3052.70 18
3052.82 15
3052.95 12
3053.08 11
3053.20 12
3053.33 16
3053.46 22
3053.58 28
3053.71 35
3053.84 40
3053.96 44
3054.09 47
3054.22 50
3054.34 51
3054.47 53
3054.60 53
3054.72 52
3054.85 51
3054.98 51
3055.10 51
3055.23 52
3055.36 55
3055.48 59
3055.61 63
3055.74 66
3055.86 68
3055.99 68
3056.12 67
3056.24 65
3056.37 64
3056.50 64
3056.62 66
3056.75 70
3056.88 75
3057.00 81
3057.13 86
3057.26 89
3057.38 91
3057.51 90
3057.64 88
3057.77 83
3057.89 77
3058.02 70
3058.15 63
3058.27 56
3058.40 48
3058.53 40
3058.65 32
3058.78 25
3058.91 19
3059.03 13
3059.16 8
3059.29 4
3059.41 0
3059.54 0
3059.67 0
3059.79 0
3059.92 0
3060.05 0
3060.17 0
3060.30 0
3060.43 5
3060.56 11
3060.68 13
3060.81 13
3060.94 9
3061.06 5
3061.19 0
3061.32 0
3061.44 0
3061.57 0
3061.70 3
3061.82 9
3061.95 14
3062.08 18
3062.20 20
3062.33 19
3062.46 18
3062.59 17
3062.71 17
3062.84 21
3062.97 28
3063.09 39
3063.22 54
3063.35 71
3063.47 89
3063.60 105
3063.73 118
3063.85 127
3063.98 132
3064.11 131
3064.23 126
3064.36 118
3064.49 106
3064.62 92
3064.74 77
3064.87 61
3065.00 47
3065.12 36
3065.25 28
3065.38 25
3065.50 26
3065.63 31
3065.76 39
3065.89 48
3066.01 57
3066.14 66
3066.27 73
3066.39 78
3066.52 80
3066.65 79
3066.77 73
3066.90 64
3067.03 53
3067.15 40
3067.28 27
3067.41 16
3067.54 8
3067.66 3
3067.79 1
3067.92 1
3068.04 3
3068.17 4
3068.30 6
3068.42 7
3068.55 7
3068.68 8
3068.81 10
3068.93 14
3069.06 20
3069.19 28
3069.31 37
3069.44 48
3069.57 57
3069.70 66
3069.82 73
3069.95 77
3070.08 79
3070.20 80
3070.33 81
3070.46 81
3070.58 82
3070.71 84
3070.84 87
3070.97 90
3071.09 95
3071.22 101
3071.35 106
3071.47 111
3071.60 113
3071.73 113
3071.86 109
3071.98 101
3072.11 92
3072.24 80
3072.36 69
3072.49 60
3072.62 52
3072.74 47
3072.87 44
3073.00 42
3073.13 41
3073.25 39
3073.38 38
3073.51 35
3073.63 32
3073.76 29
3073.89 26
3074.02 24
3074.14 22
3074.27 21
3074.40 21
3074.52 22
3074.65 24
3074.78 27
3074.91 31
3075.03 36
3075.16 42
3075.29 46
3075.41 48
3075.54 48
3075.67 46
3075.80 42
3075.92 37
3076.05 32
3076.18 26
3076.30 20
3076.43 14
3076.56 7
3076.69 0
3076.81 0
3076.94 0
3077.07 0
3077.20 0
3077.32 0
3077.45 0
3077.58 0
3077.70 14
3077.83 27
3077.96 39
3078.09 48
3078.21 52
3078.34 53
3078.47 50
3078.59 44
3078.72 37
3078.85 30
3078.98 24
3079.10 18
3079.23 14
3079.36 11
3079.49 8
3079.61 5
3079.74 2
3079.87 0
3079.99 0
3080.12 0
3080.25 0
3080.38 0
3080.50 0
3080.63 0
3080.76 0
3080.88 8
3081.01 17
3081.14 26
3081.27 32
3081.39 36
3081.52 37
3081.65 35
3081.78 33
3081.90 30
3082.03 29
3082.16 29
3082.29 31
3082.41 34
3082.54 36
3082.67 37
3082.79 36
3082.92 34
3083.05 31
3083.18 30
3083.30 31
3083.43 34
3083.56 40
3083.69 48
3083.81 56
3083.94 63
3084.07 69
3084.19 73
3084.32 75
3084.45 76
3084.58 77
3084.70 79
3084.83 80
3084.96 80
3085.09 79
3085.21 77
3085.34 71
3085.47 64
3085.60 56
3085.72 47
3085.85 39
3085.98 33
3086.11 29
3086.23 28
3086.36 29
3086.49 31
3086.61 35
3086.74 40
3086.87 46
3087.00 53
3087.12 61
3087.25 68
3087.38 75
3087.51 78
3087.63 78
3087.76 73
3087.89 65
3088.02 54
3088.14 43
3088.27 33
3088.40 27
3088.53 24
3088.65 25
3088.78 30
3088.91 36
3089.04 44
3089.16 51
3089.29 56
3089.42 60
3089.55 64
3089.67 67
3089.80 70
3089.93 75
3090.06 80
3090.18 86
3090.31 92
3090.44 96
3090.57 98
3090.69 98
3090.82 97
3090.95 95
3091.08 93
3091.20 93
3091.33 94
3091.46 97
3091.59 102
3091.71 107
3091.84 111
3091.97 113
3092.10 111
3092.22 105
3092.35 94
3092.48 80
3092.61 65
3092.73 50
3092.86 37
3092.99 27
3093.12 21
3093.24 20
3093.37 24
3093.50 31
3093.63 40
3093.75 49
3093.88 57
3094.01 63
3094.14 66
3094.26 68
3094.39 68
3094.52 67
3094.65 65
3094.77 63
3094.90 60
3095.03 56
3095.16 51
3095.28 46
3095.41 41
3095.54 39
3095.67 39
3095.79 42
3095.92 46
3096.05 52
3096.18 57
3096.30 60
3096.43 61
3096.56 60
3096.69 58
3096.81 56
3096.94 54
3097.07 52
3097.20 50
3097.32 47
3097.45 41
3097.58 31
3097.71 19
3097.84 6
3097.96 0
3098.09 0
3098.22 0
3098.35 0
3098.47 0
3098.60 0
3098.73 3
3098.86 8
3098.98 11
3099.11 12
3099.24 11
3099.37 9
3099.49 8
3099.62 7
3099.75 6
3099.88 4
3100.01 1
3100.13 0
3100.26 0
3100.39 0
3100.52 0
3100.64 0
3100.77 5
3100.90 12
3101.03 19
3101.15 24
3101.28 27
3101.41 29
3101.54 32
3101.67 36
3101.79 43
3101.92 51
3102.05 61
3102.18 69
3102.30 75
3102.43 77
3102.56 76
3102.69 72
3102.81 67
3102.94 62
3103.07 60
3103.20 59
3103.33 61
3103.45 65
3103.58 69
3103.71 73
3103.84 77
3103.96 79
3104.09 80
3104.22 79
3104.35 77
3104.48 74
3104.60 69
3104.73 63
3104.86 58
3104.99 52
3105.11 48
3105.24 44
3105.37 41
3105.50 38
3105.63 35
3105.75 32
3105.88 28
3106.01 26
3106.14 24
3106.26 23
3106.39 24
3106.52 27
3106.65 31
3106.78 35
3106.90 39
3107.03 42
3107.16 44
3107.29 46
3107.41 48
3107.54 51
3107.67 55
3107.80 60
3107.93 67
3108.05 76
3108.18 85
3108.31 95
3108.44 104
3108.56 112
3108.69 117
3108.82 119
3108.95 118
3109.08 114
3109.20 109
3109.33 102
3109.46 95
3109.59 86
3109.72 78
3109.84 70
3109.97 63
3110.10 58
3110.23 56
3110.35 56
3110.48 59
3110.61 65
3110.74 72
3110.87 80
3110.99 88
3111.12 95
3111.25 101
3111.38 105
3111.51 107
3111.63 108
3111.76 109
3111.89 111
3112.02 115
3112.15 121
3112.27 130
3112.40 141
3112.53 152
3112.66 161
3112.79 166
3112.91 167
3113.04 165
3113.17 160
3113.30 154
3113.42 146
3113.55 139
3113.68 132
3113.81 125
3113.94 119
3114.06 113
3114.19 108
3114.32 103
3114.45 99
3114.58 97
3114.70 98
3114.83 103
3114.96 111
3115.09 122
3115.22 135
3115.34 147
3115.47 157
3115.60 163
3115.73 164
3115.86 160
3115.98 153
3116.11 143
3116.24 132
3116.37 123
3116.50 115
3116.62 110
3116.75 108
3116.88 108
3117.01 111
3117.14 115
3117.26 122
3117.39 128
3117.52 134
3117.65 137
3117.78 138
3117.90 134
3118.03 126
3118.16 114
3118.29 99
3118.42 84
3118.54 70
3118.67 59
3118.80 51
3118.93 48
3119.06 49
3119.18 51
3119.31 54
3119.44 56
3119.57 55
3119.70 53
3119.83 48
3119.95 44
3120.08 41
3120.21 40
3120.34 41
3120.47 44
3120.59 46
3120.72 46
3120.85 42
3120.98 35
3121.11 25
3121.23 14
3121.36 4
3121.49 0
3121.62 0
3121.75 0
3121.87 0
3122.00 7
3122.13 13
3122.26 16
3122.39 16
3122.52 13
3122.64 7
3122.77 0
3122.90 0
3123.03 0
3123.16 0
3123.28 0
3123.41 0
3123.54 0
3123.67 7
3123.80 19
3123.93 31
3124.05 42
3124.18 53
3124.31 62
3124.44 68
3124.57 72
3124.69 72
3124.82 70
3124.95 65
3125.08 59
3125.21 53
3125.33 47
3125.46 44
3125.59 42
3125.72 41
3125.85 40
3125.98 40
3126.10 40
3126.23 40
3126.36 41
3126.49 43
3126.62 46
3126.75 50
3126.87 56
3127.00 61
3127.13 66
3127.26 71
3127.39 74
3127.51 75
3127.64 75
3127.77 73
3127.90 68
3128.03 62
3128.16 54
3128.28 45
3128.41 36
3128.54 28
3128.67 20
3128.80 14
3128.93 9
3129.05 6
3129.18 5
3129.31 6
3129.44 8
3129.57 11
3129.69 14
3129.82 18
3129.95 22
3130.08 27
3130.21 32
3130.34 37
3130.46 43
3130.59 49
3130.72 54
3130.85 59
3130.98 62
3131.11 64
3131.23 66
3131.36 69
3131.49 73
3131.62 78
3131.75 83
3131.88 88
3132.00 92
3132.13 94
3132.26 94
3132.39 93
3132.52 91
3132.65 89
3132.77 86
3132.90 82
3133.03 77
3133.16 72
3133.29 66
3133.42 59
3133.54 53
3133.67 47
3133.80 44
3133.93 42
3134.06 41
3134.19 41
3134.31 40
3134.44 39
3134.57 36
3134.70 31
3134.83 26
3134.96 21
3135.08 17
3135.21 15
3135.34 15
3135.47 17
3135.60 21
3135.73 27
3135.86 35
3135.98 43
3136.11 52
3136.24 61
3136.37 69
3136.50 75
3136.63 79
3136.75 80
3136.88 79
3137.01 75
3137.14 70
3137.27 66
3137.40 64
3137.52 65
3137.65 69
3137.78 74
3137.91 79
3138.04 82
3138.17 80
3138.30 75
3138.42 65
3138.55 55
3138.68 45
3138.81 37
3138.94 34
3139.07 34
3139.19 36
3139.32 40
3139.45 44
3139.58 47
3139.71 50
3139.84 54
3139.97 58
3140.09 64
3140.22 70
3140.35 75
3140.48 79
3140.61 79
3140.74 77
3140.86 72
3140.99 66
3141.12 62
3141.25 60
3141.38 61
3141.51 65
3141.64 71
3141.76 77
3141.89 84
3142.02 88
3142.15 90
3142.28 89
3142.41 86
3142.54 81
3142.66 76
3142.79 70
3142.92 64
3143.05 58
3143.18 52
3143.31 45
3143.44 39
3143.56 32
3143.69 24
3143.82 17
3143.95 11
3144.08 6
3144.21 5
3144.34 8
3144.46 14
3144.59 23
3144.72 34
3144.85 44
3144.98 51
3145.11 55
3145.24 55
3145.36 52
3145.49 47
3145.62 43
3145.75 40
3145.88 41
3146.01 44
3146.14 48
3146.26 52
3146.39 53
3146.52 49
3146.65 42
3146.78 31
3146.91 18
3147.04 6
3147.16 0
3147.29 0
3147.42 0
3147.55 0
3147.68 0
3147.81 0
3147.94 0
3148.07 3
3148.19 8
3148.32 11
3148.45 12
3148.58 11
3148.71 9
3148.84 7
3148.97 5
3149.09 5
3149.22 7
3149.35 9
3149.48 12
3149.61 16
3149.74 18
3149.87 20
3150.00 22
3150.12 23
3150.25 25
3150.38 26
3150.51 25
3150.64 22
3150.77 17
3150.90 10
3151.02 1
3151.15 0
3151.28 0
3151.41 0
3151.54 0
3151.67 0
3151.80 0
3151.93 7
3152.05 15
3152.18 19
3152.31 19
3152.44 16
3152.57 9
3152.70 2
3152.83 0
3152.96 0
3153.08 0
3153.21 0
3153.34 5
3153.47 17
3153.60 32
3153.73 48
3153.86 65
3153.99 79
3154.11 90
3154.24 95
3154.37 94
3154.50 88
3154.63 79
3154.76 68
3154.89 58
3155.02 50
3155.15 44
3155.27 41
3155.40 39
3155.53 39
3155.66 38
3155.79 38
3155.92 37
3156.05 37
3156.18 36
3156.30 36
3156.43 35
3156.56 35
3156.69 35
3156.82 36
3156.95 39
3157.08 44
3157.21 50
3157.34 59
3157.46 69
3157.59 79
3157.72 88
3157.85 95
3157.98 101
3158.11 105
3158.24 109
3158.37 113
3158.49 117
3158.62 120
3158.75 123
3158.88 123
3159.01 120
3159.14 115
3159.27 108
3159.40 100
3159.53 93
3159.65 89
3159.78 87
3159.91 88
3160.04 91
3160.17 95
3160.30 98
3160.43 99
3160.56 97
3160.69 92
3160.81 84
3160.94 73
3161.07 61
3161.20 50
3161.33 41
3161.46 34
3161.59 32
3161.72 33
3161.85 35
3161.98 38
3162.10 40
3162.23 40
3162.36 37
3162.49 32
3162.62 26
3162.75 19
3162.88 13
3163.01 7
3163.14 4
3163.26 1
3163.39 1
3163.52 2
3163.65 5
3163.78 10
3163.91 15
3164.04 20
3164.17 25
3164.30 29
3164.43 30
3164.55 32
3164.68 33
3164.81 36
3164.94 40
3165.07 47
3165.20 55
3165.33 64
3165.46 73
3165.59 80
3165.72 86
3165.84 89
3165.97 91
3166.10 93
3166.23 95
3166.36 97
3166.49 100
3166.62 103
3166.75 105
3166.88 105
3167.01 104
3167.13 101
3167.26 96
3167.39 90
3167.52 84
3167.65 77
3167.78 69
3167.91 62
3168.04 54
3168.17 45
3168.30 36
3168.43 27
3168.55 17
3168.68 9
3168.81 2
3168.94 0
3169.07 0
3169.20 0
3169.33 0
3169.46 4
3169.59 6
3169.72 8
3169.85 6
3169.97 3
3170.10 0
3170.23 0
3170.36 0
3170.49 0
3170.62 0
3170.75 8
3170.88 18
3171.01 28
3171.14 34
3171.27 37
3171.39 35
3171.52 28
3171.65 20
3171.78 11
3171.91 4
3172.04 1
3172.17 3
3172.30 10
3172.43 22
3172.56 36
3172.69 52
3172.82 67
3172.94 80
3173.07 88
3173.20 90
3173.33 86
3173.46 76
3173.59 62
3173.72 47
3173.85 33
3173.98 22
3174.11 15
3174.24 13
3174.37 15
3174.49 19
3174.62 25
3174.75 32
3174.88 40
3175.01 48
3175.14 57
3175.27 67
3175.40 79
3175.53 90
3175.66 100
3175.79 108
3175.92 114
3176.04 117
3176.17 117
3176.30 116
3176.43 112
3176.56 108
3176.69 103
3176.82 96
3176.95 88
3177.08 79
3177.21 68
3177.34 55
3177.47 41
3177.60 27
3177.72 13
3177.85 0
3177.98 0
3178.11 0
3178.24 0
3178.37 0
3178.50 0
3178.63 0
3178.76 9
3178.89 23
3179.02 36
3179.15 48
3179.28 59
3179.41 69
3179.53 80
3179.66 91
3179.79 103
3179.92 115
3180.05 127
3180.18 137
3180.31 144
3180.44 150
3180.57 154
3180.70 158
3180.83 161
3180.96 163
3181.09 165
3181.22 165
3181.35 164
3181.47 162
3181.60 159
3181.73 156
3181.86 153
3181.99 152
3182.12 151
3182.25 151
3182.38 150
3182.51 149
3182.64 146
3182.77 142
3182.90 136
3183.03 129
3183.16 123
3183.29 117
3183.41 113
3183.54 111
3183.67 112
3183.80 115
3183.93 118
3184.06 120
3184.19 120
3184.32 118
3184.45 113
3184.58 106
3184.71 97
3184.84 87
3184.97 78
3185.10 68
3185.23 58
3185.36 48
3185.49 39
3185.61 31
3185.74 24
3185.87 21
3186.00 22
3186.13 27
3186.26 37
3186.39 50
3186.52 66
3186.65 81
3186.78 95
3186.91 105
3187.04 112
3187.17 116
3187.30 116
3187.43 113
3187.56 107
3187.69 99
3187.81 89
3187.94 80
3188.07 71
3188.20 65
3188.33 60
3188.46 58
3188.59 57
3188.72 57
3188.85 55
3188.98 51
3189.11 46
3189.24 39
3189.37 32
3189.50 27
3189.63 23
3189.76 20
3189.89 20
3190.02 19
3190.15 19
3190.28 19
3190.40 17
3190.53 15
3190.66 14
3190.79 12
3190.92 12
3191.05 14
3191.18 17
3191.31 23
3191.44 30
3191.57 37
3191.70 46
3191.83 53
3191.96 58
3192.09 61
3192.22 60
3192.35 56
3192.48 49
3192.61 41
3192.74 31
3192.87 22
3193.00 14
3193.13 7
3193.25 3
3193.38 0
3193.51 0
3193.64 0
3193.77 0
3193.90 0
3194.03 0
3194.16 0
3194.29 0
3194.42 0
3194.55 2
3194.68 11
3194.81 22
3194.94 34
3195.07 46
3195.20 57
3195.33 66
3195.46 73
3195.59 78
3195.72 79
3195.85 78
3195.98 75
3196.11 71
3196.24 66
3196.37 61
3196.49 57
3196.62 52
3196.75 47
3196.88 42
3197.01 38
3197.14 33
3197.27 30
3197.40 29
3197.53 30
3197.66 33
3197.79 35
3197.92 38
3198.05 40
3198.18 40
3198.31 40
3198.44 40
3198.57 41
3198.70 44
3198.83 47
3198.96 51
3199.09 55
3199.22 58
3199.35 61
3199.48 62
3199.61 63
3199.74 64
3199.87 66
3200.00 68
3200.13 69
3200.26 70
3200.39 69
3200.51 66
3200.64 60
3200.77 53
3200.90 44
3201.03 36
3201.16 29
3201.29 24
3201.42 22
3201.55 23
3201.68 25
3201.81 28
3201.94 33
3202.07 37
3202.20 41
3202.33 46
3202.46 51
3202.59 55
3202.72 60
3202.85 63
3202.98 66
3203.11 67
3203.24 66
3203.37 64
3203.50 61
3203.63 57
3203.76 54
3203.89 52
3204.02 49
3204.15 47
3204.28 43
3204.41 39
3204.54 32
3204.67 23
3204.80 14
3204.93 6
3205.06 0
3205.19 0
3205.32 0
3205.45 0
3205.58 0
3205.71 0
3205.84 0
3205.97 0
3206.10 0
3206.23 2
3206.36 9
3206.48 16
3206.61 24
3206.74 31
3206.87 36
3207.00 40
3207.13 42
3207.26 42
3207.39 41
3207.52 39
3207.65 38
3207.78 36
3207.91 35
3208.04 33
3208.17 32
3208.30 32
3208.43 33
3208.56 35
3208.69 38
3208.82 43
3208.95 50
3209.08 57
3209.21 64
3209.34 72
3209.47 80
3209.60 88
3209.73 94
3209.86 100
3209.99 103
3210.12 105
3210.25 104
3210.38 101
3210.51 98
3210.64 95
3210.77 92
3210.90 91
3211.03 91
3211.16 93
3211.29 96
3211.42 100
3211.55 104
3211.68 107
3211.81 111
3211.94 114
3212.07 118
3212.20 122
3212.33 126
3212.46 130
3212.59 132
3212.72 133
3212.85 132
3212.98 130
3213.11 127
3213.24 123
3213.37 121
3213.50 119
3213.63 119
3213.76 120
3213.89 122
3214.02 124
3214.15 125
3214.28 125
3214.41 123
3214.54 119
3214.67 115
3214.80 110
3214.93 105
3215.06 101
3215.19 99
3215.32 100
3215.45 104
3215.58 110
3215.71 119
3215.84 130
3215.97 141
3216.10 152
3216.23 160
3216.36 167
3216.49 170
3216.62 171
3216.75 169
3216.88 167
3217.01 162
3217.14 158
3217.27 152
3217.40 147
3217.53 141
3217.66 135
3217.79 130
3217.92 127
3218.05 125
3218.18 126
3218.31 127
3218.44 129
3218.57 131
3218.70 131
3218.83 130
3218.96 126
3219.09 120
3219.22 112
3219.35 101
3219.48 90
3219.61 78
3219.74 68
3219.87 60
3220.00 56
3220.13 56
3220.26 59
3220.39 63
3220.52 69
3220.65 73
3220.78 74
3220.91 73
3221.04 69
3221.17 63
3221.30 56
3221.43 48
3221.56 41
3221.69 36
3221.82 34
3221.95 34
3222.08 37
3222.21 42
3222.35 48
3222.48 52
3222.61 55
3222.74 55
3222.87 54
3223.00 50
3223.13 47
3223.26 43
3223.39 41
3223.52 41
3223.65 43
3223.78 46
3223.91 50
3224.04 55
3224.17 60
3224.30 66
3224.43 72
3224.56 77
3224.69 82
3224.82 86
3224.95 90
3225.08 92
3225.21 93
3225.34 93
3225.47 93
3225.60 94
3225.73 96
3225.86 98
3225.99 101
3226.12 105
3226.25 107
3226.38 107
3226.51 103
3226.64 97
3226.77 89
3226.90 81
3227.03 75
3227.16 72
3227.29 72
3227.42 76
3227.55 83
3227.68 92
3227.81 102
3227.94 112
3228.07 122
3228.21 130
3228.34 136
3228.47 140
3228.60 141
3228.73 138
3228.86 133
3228.99 126
3229.12 118
3229.25 111
3229.38 105
3229.51 101
3229.64 99
3229.77 99
3229.90 100
3230.03 101
3230.16 103
3230.29 103
3230.42 102
3230.55 99
3230.68 93
3230.81 85
3230.94 76
3231.07 67
3231.20 58
3231.33 50
3231.46 44
3231.59 38
3231.72 34
3231.85 29
3231.98 24
3232.11 20
3232.24 16
3232.38 14
3232.51 13
3232.64 15
3232.77 17
3232.90 22
3233.03 27
3233.16 33
3233.29 40
3233.42 48
3233.55 56
3233.68 65
3233.81 73
3233.94 81
3234.07 86
3234.20 90
3234.33 89
3234.46 86
3234.59 79
3234.72 70
3234.85 59
3234.98 49
3235.11 40
3235.24 34
3235.37 32
3235.50 34
3235.64 39
3235.77 47
3235.90 54
3236.03 60
3236.16 62
3236.29 61
3236.42 54
3236.55 44
3236.68 31
3236.81 18
3236.94 7
3237.07 0
3237.20 0
3237.33 0
3237.46 2
3237.59 9
3237.72 15
3237.85 20
3237.98 22
3238.11 21
3238.24 17
3238.37 12
3238.51 7
3238.64 3
3238.77 1
3238.90 1
3239.03 2
3239.16 4
3239.29 6
3239.42 7
3239.55 7
3239.68 6
3239.81 4
3239.94 2
3240.07 1
3240.20 0
3240.33 0
3240.46 1
3240.59 1
3240.72 1
3240.85 0
3240.99 0
3241.12 0
3241.25 0
3241.38 0
3241.51 0
3241.64 3
3241.77 9
3241.90 17
3242.03 25
3242.16 33
3242.29 41
3242.42 48
3242.55 55
3242.68 63
3242.81 71
3242.94 81
3243.07 92
3243.20 103
3243.34 113
3243.47 122
3243.60 126
3243.73 126
3243.86 121
3243.99 112
3244.12 101
3244.25 89
3244.38 77
3244.51 67
3244.64 60
3244.77 55
3244.90 52
3245.03 50
3245.16 49
3245.29 48
3245.42 47
3245.56 46
3245.69 46
3245.82 46
3245.95 45
3246.08 44
3246.21 44
3246.34 43
3246.47 42
3246.60 42
3246.73 41
3246.86 40
3246.99 40
3247.12 41
3247.25 42
3247.38 46
3247.52 50
3247.65 56
3247.78 63
3247.91 69
3248.04 74
3248.17 79
3248.30 81
3248.43 81
3248.56 79
3248.69 75
3248.82 69
3248.95 60
3249.08 51
3249.21 40
3249.34 30
3249.48 22
3249.61 16
3249.74 13
3249.87 12
3250.00 14
3250.13 19
3250.26 24
3250.39 30
3250.52 36
3250.65 42
3250.78 47
3250.91 51
3251.04 55
3251.18 58
3251.31 60
3251.44 61
3251.57 61
3251.70 61
3251.83 58
3251.96 54
3252.09 49
3252.22 42
3252.35 33
3252.48 25
3252.61 17
3252.74 11
3252.87 7
3253.01 6
3253.14 6
3253.27 6
3253.40 7
3253.53 8
3253.66 6
3253.79 3
3253.92 0
3254.05 0
3254.18 0
3254.31 0
3254.44 0
3254.58 0
3254.71 0
3254.84 3
3254.97 10
3255.10 17
3255.23 23
3255.36 28
3255.49 33
3255.62 38
3255.75 43
3255.88 49
3256.01 56
3256.15 65
3256.28 74
3256.41 84
3256.54 93
3256.67 101
3256.80 108
3256.93 114
3257.06 120
3257.19 126
3257.32 132
3257.45 139
3257.58 149
3257.72 161
3257.85 175
3257.98 190
3258.11 205
3258.24 219
3258.37 229
3258.50 234
3258.63 234
3258.76 230
3258.89 223
3259.02 213
3259.16 203
3259.29 194
3259.42 186
3259.55 179
3259.68 172
3259.81 166
3259.94 159
3260.07 150
3260.20 141
3260.33 132
3260.46 124
3260.60 118
3260.73 115
3260.86 116
3260.99 121
3261.12 129
3261.25 139
3261.38 149
3261.51 157
3261.64 164
3261.77 168
3261.90 170
3262.04 171
3262.17 170
3262.30 170
3262.43 169
3262.56 168
3262.69 167
3262.82 164
3262.95 159
3263.08 151
3263.21 139
3263.35 124
3263.48 108
3263.61 92
3263.74 79
3263.87 69
3264.00 64
3264.13 61
3264.26 61
3264.39 62
3264.52 62
3264.66 62
3264.79 61
3264.92 60
3265.05 61
3265.18 63
3265.31 68
3265.44 75
3265.57 84
3265.70 95
3265.83 106
3265.97 117
3266.10 127
3266.23 135
3266.36 140
3266.49 144
3266.62 147
3266.75 149
3266.88 150
3267.01 151
3267.15 151
3267.28 150
3267.41 145
3267.54 138
3267.67 128
3267.80 117
3267.93 105
3268.06 94
3268.19 87
3268.33 83
3268.46 82
3268.59 85
3268.72 89
3268.85 95
3268.98 99
3269.11 103
3269.24 105
3269.37 106
3269.50 108
3269.64 112
3269.77 118
3269.90 126
3270.03 136
3270.16 146
3270.29 155
3270.42 160
3270.55 162
3270.69 161
3270.82 157
3270.95 152
3271.08 145
3271.21 139
3271.34 133
3271.47 126
3271.60 120
3271.73 113
3271.87 108
3272.00 106
3272.13 105
3272.26 107
3272.39 112
3272.52 118
3272.65 125
3272.78 130
3272.91 133
3273.05 133
3273.18 128
3273.31 120
3273.44 109
3273.57 95
3273.70 81
3273.83 68
3273.96 56
3274.10 47
3274.23 41
3274.36 37
3274.49 34
3274.62 34
3274.75 34
3274.88 36
3275.01 40
3275.15 45
3275.28 52
3275.41 59
3275.54 66
3275.67 71
3275.80 74
3275.93 75
3276.06 75
3276.20 72
3276.33 70
3276.46 68
3276.59 68
3276.72 68
3276.85 69
3276.98 70
3277.11 70
3277.25 68
3277.38 64
3277.51 60
3277.64 55
3277.77 50
3277.90 46
3278.03 43
3278.16 41
3278.30 40
3278.43 38
3278.56 36
3278.69 32
3278.82 27
3278.95 19
3279.08 10
3279.21 1
3279.35 0
3279.48 0
3279.61 0
3279.74 0
3279.87 0
3280.00 0
3280.13 0
3280.26 0
3280.40 13
3280.53 29
3280.66 48
3280.79 67
3280.92 84
3281.05 99
3281.18 111
3281.32 120
3281.45 126
3281.58 129
3281.71 131
3281.84 131
3281.97 131
3282.10 130
3282.24 127
3282.37 124
3282.50 119
3282.63 115
3282.76 110
3282.89 107
3283.02 105
3283.15 105
3283.29 106
3283.42 107
3283.55 109
3283.68 111
3283.81 114
3283.94 118
3284.07 125
3284.21 134
3284.34 144
3284.47 155
3284.60 164
3284.73 171
3284.86 174
3284.99 173
3285.13 167
3285.26 160
3285.39 152
3285.52 146
3285.65 141
3285.78 139
3285.91 139
3286.05 140
3286.18 142
3286.31 142
3286.44 140
3286.57 135
3286.70 127
3286.83 118
3286.97 106
3287.10 95
3287.23 84
3287.36 74
3287.49 67
3287.62 62
3287.75 60
3287.89 63
3288.02 68
3288.15 77
3288.28 89
3288.41 102
3288.54 115
3288.68 127
3288.81 138
3288.94 146
3289.07 150
3289.20 150
3289.33 146
3289.46 137
3289.60 126
3289.73 112
3289.86 97
3289.99 83
3290.12 70
3290.25 61
3290.38 55
3290.52 53
3290.65 54
3290.78 58
3290.91 63
3291.04 68
3291.17 72
3291.31 75
3291.44 75
3291.57 74
3291.70 73
3291.83 71
3291.96 69
3292.09 68
3292.23 67
3292.36 66
3292.49 65
3292.62 64
3292.75 63
3292.88 62
3293.02 62
3293.15 63
3293.28 64
3293.41 66
3293.54 68
3293.67 69
3293.81 71
3293.94 72
3294.07 74
3294.20 76
3294.33 77
3294.46 77
3294.60 75
3294.73 73
3294.86 68
3294.99 62
3295.12 56
3295.25 51
3295.38 47
3295.52 45
3295.65 44
3295.78 44
3295.91 43
3296.04 42
3296.17 38
3296.31 32
3296.44 24
3296.57 18
3296.70 12
3296.83 11
3296.96 13
3297.10 19
3297.23 29
3297.36 41
3297.49 55
3297.62 67
3297.75 77
3297.89 84
3298.02 87
3298.15 86
3298.28 80
3298.41 72
3298.54 62
3298.68 50
3298.81 40
3298.94 30
3299.07 23
3299.20 17
3299.33 13
3299.47 10
3299.60 8
3299.73 6
3299.86 3
3299.99 0
3300.13 0
3300.26 0
3300.39 0
3300.52 0
3300.65 0
3300.78 0
3300.92 0
3301.05 1
3301.18 7
3301.31 13
3301.44 18
3301.57 22
3301.71 24
3301.84 22
3301.97 19
3302.10 14
3302.23 9
3302.36 5
3302.50 4
3302.63 6
3302.76 13
3302.89 23
3303.02 36
3303.16 48
3303.29 60
3303.42 70
3303.55 77
3303.68 81
3303.81 83
3303.95 82
3304.08 80
3304.21 76
3304.34 72
3304.47 67
3304.61 62
3304.74 57
3304.87 54
3305.00 53
3305.13 55
3305.26 58
3305.40 62
3305.53 66
3305.66 70
3305.79 73
3305.92 74
3306.06 74
3306.19 72
3306.32 70
3306.45 66
3306.58 60
3306.71 52
3306.85 44
3306.98 35
3307.11 27
3307.24 22
3307.37 20
3307.51 22
3307.64 26
3307.77 33
3307.90 41
3308.03 48
3308.17 55
3308.30 60
3308.43 65
3308.56 70
3308.69 74
3308.82 78
3308.96 81
3309.09 83
3309.22 84
3309.35 82
3309.48 78
3309.62 71
3309.75 61
3309.88 50
3310.01 38
3310.14 25
3310.28 14
3310.41 3
3310.54 0
3310.67 0
3310.80 0
3310.94 0
3311.07 0
3311.20 1
3311.33 13
3311.46 28
3311.60 44
3311.73 58
3311.86 70
3311.99 78
3312.12 82
3312.25 85
3312.39 86
3312.52 86
3312.65 85
3312.78 83
3312.91 78
3313.05 71
3313.18 62
3313.31 51
3313.44 41
3313.57 32
3313.71 25
3313.84 20
3313.97 17
3314.10 15
3314.23 13
3314.37 12
3314.50 11
3314.63 13
3314.76 17
3314.89 24
3315.03 34
3315.16 45
3315.29 57
3315.42 67
3315.55 76
3315.69 83
3315.82 88
3315.95 93
3316.08 96
3316.22 101
3316.35 105
3316.48 111
3316.61 116
3316.74 121
3316.88 124
3317.01 125
3317.14 123
3317.27 121
3317.40 118
3317.54 117
3317.67 118
3317.80 121
3317.93 126
3318.06 131
3318.20 135
3318.33 135
3318.46 131
3318.59 124
3318.72 115
3318.86 105
3318.99 95
3319.12 88
3319.25 85
3319.38 84
3319.52 85
3319.65 86
3319.78 85
3319.91 80
3320.05 71
3320.18 58
3320.31 43
3320.44 28
3320.57 15
3320.71 7
3320.84 4
3320.97 7
3321.10 12
3321.23 20
3321.37 28
3321.50 34
3321.63 40
3321.76 44
3321.90 47
3322.03 48
3322.16 49
3322.29 48
3322.42 45
3322.56 41
3322.69 37
3322.82 34
3322.95 33
3323.09 34
3323.22 35
3323.35 37
3323.48 38
3323.61 37
3323.75 34
3323.88 28
3324.01 21
3324.14 14
3324.27 9
3324.41 5
3324.54 4
3324.67 6
3324.80 9
3324.94 14
3325.07 19
3325.20 23
3325.33 26
3325.46 27
3325.60 27
3325.73 26
3325.86 26
3325.99 28
3326.13 32
3326.26 36
3326.39 41
3326.52 45
3326.65 47
3326.79 47
3326.92 46
3327.05 42
3327.18 38
3327.32 35
3327.45 32
3327.58 31
3327.71 30
3327.85 31
3327.98 33
3328.11 34
3328.24 35
3328.37 34
3328.51 32
3328.64 28
3328.77 23
3328.90 17
3329.04 11
3329.17 6
3329.30 1
3329.43 0
3329.57 0
3329.70 0
3329.83 0
3329.96 0
3330.09 0
3330.23 0
3330.36 0
3330.49 10
3330.62 24
3330.76 39
3330.89 53
3331.02 65
3331.15 73
3331.29 78
3331.42 80
3331.55 79
3331.68 77
3331.81 74
3331.95 71
3332.08 66
3332.21 61
3332.34 55
3332.48 48
3332.61 40
3332.74 33
3332.87 26
3333.01 22
3333.14 20
3333.27 20
3333.40 22
3333.54 23
3333.67 24
3333.80 24
3333.93 23
3334.07 21
3334.20 18
3334.33 16
3334.46 14
3334.59 13
3334.73 14
3334.86 16
3334.99 20
3335.12 26
3335.26 32
3335.39 40
3335.52 48
3335.65 57
3335.79 66
3335.92 75
3336.05 83
3336.18 91
3336.32 98
3336.45 102
3336.58 105
3336.71 106
3336.85 105
3336.98 104
3337.11 102
3337.24 100
3337.38 99
3337.51 99
3337.64 100
3337.77 101
3337.91 102
3338.04 104
3338.17 107
3338.30 112
3338.44 121
3338.57 133
3338.70 148
3338.83 164
3338.97 179
3339.10 192
3339.23 200
3339.36 204
3339.50 203
3339.63 199
3339.76 193
3339.89 188
3340.03 184
3340.16 182
3340.29 181
3340.42 182
3340.56 183
3340.69 183
3340.82 182
3340.95 178
3341.09 174
3341.22 167
3341.35 160
3341.48 152
3341.62 144
3341.75 137
3341.88 130
3342.01 124
3342.15 118
3342.28 112
3342.41 106
3342.54 99
3342.68 91
3342.81 83
3342.94 74
3343.07 67
3343.21 60
3343.34 55
3343.47 53
3343.60 52
3343.74 54
3343.87 58
3344.00 64
3344.14 70
3344.27 77
3344.40 83
3344.53 89
3344.67 94
3344.80 97
3344.93 98
3345.06 96
3345.20 93
3345.33 87
3345.46 80
3345.59 72
3345.73 63
3345.86 55
3345.99 48
3346.12 44
3346.26 42
3346.39 44
3346.52 49
3346.66 56
3346.79 63
3346.92 71
3347.05 78
3347.19 82
3347.32 85
3347.45 86
3347.58 86
3347.72 85
3347.85 82
3347.98 79
3348.11 74
3348.25 68
3348.38 62
3348.51 57
3348.65 54
3348.78 53
3348.91 56
3349.04 62
3349.18 68
3349.31 75
3349.44 81
3349.57 85
3349.71 86
3349.84 86
3349.97 85
3350.10 83
3350.24 80
3350.37 77
3350.50 73
3350.64 69
3350.77 64
3350.90 60
3351.03 57
3351.17 55
3351.30 56
3351.43 58
3351.56 62
3351.70 66
3351.83 69
3351.96 71
3352.10 69
3352.23 65
3352.36 60
3352.49 54
3352.63 50
3352.76 50
3352.89 54
3353.03 61
3353.16 71
3353.29 81
3353.42 89
3353.56 92
3353.69 90
3353.82 84
3353.95 76
3354.09 67
3354.22 61
3354.35 58
3354.49 59
3354.62 64
3354.75 72
3354.88 81
3355.02 91
3355.15 101
3355.28 109
3355.42 115
3355.55 119
3355.68 120
3355.81 118
3355.95 112
3356.08 105
3356.21 96
3356.35 87
3356.48 77
3356.61 68
3356.74 60
3356.88 51
3357.01 41
3357.14 30
3357.28 19
3357.41 8
3357.54 0
3357.67 0
3357.81 0
3357.94 0
3358.07 0
3358.21 0
3358.34 1
3358.47 3
3358.60 3
3358.74 3
3358.87 2
3359.00 3
3359.14 5
3359.27 8
3359.40 12
3359.53 15
3359.67 17
3359.80 17
3359.93 15
3360.07 11
3360.20 7
3360.33 5
3360.46 4
3360.60 6
3360.73 11
3360.86 18
3361.00 24
3361.13 30
3361.26 35
3361.40 38
3361.53 39
3361.66 39
3361.79 39
3361.93 40
3362.06 40
3362.19 41
3362.33 43
3362.46 44
3362.59 46
3362.72 49
3362.86 51
3362.99 54
3363.12 57
3363.26 59
3363.39 59
3363.52 58
3363.66 54
3363.79 50
3363.92 45
3364.05 41
3364.19 38
3364.32 36
3364.45 35
3364.59 34
3364.72 30
3364.85 23
3364.99 14
3365.12 2
3365.25 0
3365.38 0
3365.52 0
3365.65 0
3365.78 0
3365.92 0
3366.05 6
3366.18 16
3366.32 26
3366.45 32
3366.58 38
3366.72 43
3366.85 48
3366.98 56
3367.11 65
3367.25 76
3367.38 87
3367.51 96
3367.65 103
3367.78 107
3367.91 109
3368.05 110
3368.18 112
3368.31 114
3368.44 118
3368.58 122
3368.71 127
3368.84 131
3368.98 135
3369.11 136
3369.24 136
3369.38 135
3369.51 133
3369.64 130
3369.78 126
3369.91 121
3370.04 114
3370.18 105
3370.31 96
3370.44 86
3370.57 77
3370.71 70
3370.84 64
3370.97 61
3371.11 60
3371.24 59
3371.37 58
3371.51 56
3371.64 51
3371.77 45
3371.91 37
3372.04 30
3372.17 26
3372.31 25
3372.44 28
3372.57 35
3372.70 44
3372.84 55
3372.97 65
3373.10 75
3373.24 83
3373.37 90
3373.50 98
3373.64 105
3373.77 112
3373.90 119
3374.04 123
3374.17 125
3374.30 123
3374.44 117
3374.57 108
3374.70 96
3374.84 83
3374.97 70
3375.10 59
3375.24 50
3375.37 44
3375.50 40
3375.64 38
3375.77 38
3375.90 39
3376.03 40
3376.17 39
3376.30 37
3376.43 33
3376.57 29
3376.70 25
3376.83 22
3376.97 21
3377.10 21
3377.23 21
3377.37 21
3377.50 20
3377.63 19
3377.77 17
3377.90 14
3378.03 11
3378.17 7
3378.30 2
3378.43 0
3378.57 0
3378.70 0
3378.83 0
3378.97 0
3379.10 0
3379.23 0
3379.37 4
3379.50 17
3379.63 29
3379.77 38
3379.90 44
3380.03 48
3380.17 50
3380.30 52
3380.43 54
3380.57 57
3380.70 61
3380.83 65
3380.97 69
3381.10 72
3381.23 77
3381.37 82
3381.50 89
3381.63 98
3381.77 107
3381.90 115
3382.03 121
3382.17 123
3382.30 121
3382.43 115
3382.57 106
3382.70 97
3382.83 88
3382.97 81
3383.10 78
3383.23 78
3383.37 80
3383.50 85
3383.63 91
3383.77 97
3383.90 102
3384.03 107
3384.17 111
3384.30 114
3384.43 117
3384.57 119
3384.70 120
3384.83 119
3384.97 117
3385.10 113
3385.23 109
3385.37 105
3385.50 102
3385.63 102
3385.77 105
3385.90 111
3386.03 121
3386.17 133
3386.30 146
3386.43 160
3386.57 174
3386.70 187
3386.84 200
3386.97 211
3387.10 220
3387.24 228
3387.37 234
3387.50 239
3387.64 243
3387.77 245
3387.90 247
3388.04 247
3388.17 247
3388.30 245
3388.44 243
3388.57 240
3388.70 237
3388.84 235
3388.97 233
3389.10 233
3389.24 232
3389.37 230
3389.50 226
3389.64 219
3389.77 210
3389.91 199
3390.04 189
3390.17 179
3390.31 171
3390.44 165
3390.57 162
3390.71 159
3390.84 157
3390.97 155
3391.11 153
3391.24 152
3391.37 153
3391.51 156
3391.64 162
3391.77 169
3391.91 176
3392.04 183
3392.18 187
3392.31 189
3392.44 187
3392.58 183
3392.71 176
3392.84 167
3392.98 156
3393.11 144
3393.24 131
3393.38 120
3393.51 111
3393.64 105
3393.78 102
3393.91 104
3394.04 107
3394.18 113
3394.31 118
3394.45 123
3394.58 126
3394.71 127
3394.85 128
3394.98 129
3395.11 130
3395.25 131
3395.38 131
3395.51 130
3395.65 126
3395.78 120
3395.92 112
3396.05 103
3396.18 95
3396.32 88
3396.45 83
3396.58 81
3396.72 82
3396.85 85
3396.98 90
3397.12 94
3397.25 97
3397.39 99
3397.52 100
3397.65 99
3397.79 96
3397.92 93
3398.05 88
3398.19 83
3398.32 79
3398.45 75
3398.59 73
3398.72 73
3398.86 76
3398.99 81
3399.12 88
3399.26 95
3399.39 102
3399.52 108
3399.66 112
3399.79 113
3399.93 113
3400.06 111
3400.19 107
3400.33 102
3400.46 96
3400.59 89
3400.73 82
3400.86 74
3401.00 66
3401.13 60
3401.26 55
3401.40 53
3401.53 53
3401.66 57
3401.80 63
3401.93 70
3402.06 78
3402.20 85
3402.33 90
3402.47 92
3402.60 92
3402.73 90
3402.87 90
3403.00 92
3403.13 98
3403.27 107
3403.40 119
3403.54 130
3403.67 140
3403.80 145
3403.94 146
3404.07 141
3404.21 134
3404.34 126
3404.47 118
3404.61 112
3404.74 109
3404.87 107
3405.01 106
3405.14 105
3405.28 104
3405.41 104
3405.54 104
3405.68 104
3405.81 105
3405.94 105
3406.08 106
3406.21 106
3406.35 104
3406.48 102
3406.61 97
3406.75 91
3406.88 82
3407.02 71
3407.15 59
3407.28 46
3407.42 33
3407.55 22
3407.68 14
3407.82 8
3407.95 5
3408.09 3
3408.22 3
3408.35 3
3408.49 4
3408.62 3
3408.76 3
3408.89 1
3409.02 0
3409.16 0
3409.29 0
3409.42 0
3409.56 0
3409.69 0
3409.83 0
3409.96 4
3410.09 9
3410.23 14
3410.36 18
3410.50 22
3410.63 26
3410.76 30
3410.90 35
3411.03 42
3411.17 49
3411.30 56
3411.43 62
3411.57 67
3411.70 70
3411.84 70
3411.97 68
3412.10 65
3412.24 60
3412.37 55
3412.50 51
3412.64 48
3412.77 45
3412.91 44
3413.04 43
3413.17 43
3413.31 42
3413.44 40
3413.58 36
3413.71 30
3413.84 22
3413.98 15
3414.11 8
3414.25 5
3414.38 5
3414.51 9
3414.65 15
3414.78 23
3414.92 30
3415.05 35
3415.18 39
3415.32 41
3415.45 42
3415.59 44
3415.72 46
3415.85 50
3415.99 53
3416.12 57
3416.26 59
3416.39 60
3416.52 59
3416.66 57
3416.79 55
3416.93 53
3417.06 53
3417.19 52
3417.33 52
3417.46 52
3417.60 51
3417.73 49
3417.86 49
3418.00 50
3418.13 54
3418.27 60
3418.40 68
3418.54 75
3418.67 81
3418.80 83
3418.94 81
3419.07 75
3419.21 66
3419.34 54
3419.47 41
3419.61 28
3419.74 17
3419.88 8
3420.01 3
3420.14 1
3420.28 2
3420.41 6
3420.55 12
3420.68 20
3420.81 28
3420.95 36
3421.08 44
3421.22 52
3421.35 58
3421.49 64
3421.62 67
3421.75 67
3421.89 64
3422.02 57
3422.16 47
3422.29 34
3422.42 21
3422.56 8
3422.69 0
3422.83 0
3422.96 0
3423.10 0
3423.23 0
3423.36 0
3423.50 0
3423.63 4
3423.77 5
3423.90 4
3424.03 3
3424.17 4
3424.30 8
3424.44 16
3424.57 29
3424.71 45
3424.84 62
3424.97 78
3425.11 92
3425.24 103
3425.38 111
3425.51 114
3425.64 113
3425.78 109
3425.91 103
3426.05 94
3426.18 86
3426.32 78
3426.45 70
3426.58 64
3426.72 58
3426.85 53
3426.99 48
3427.12 44
3427.26 41
3427.39 40
3427.52 42
3427.66 48
3427.79 57
3427.93 68
3428.06 81
3428.19 94
3428.33 107
3428.46 118
3428.60 127
3428.73 135
3428.87 140
3429.00 142
3429.13 142
3429.27 139
3429.40 134
3429.54 128
3429.67 122
3429.81 119
3429.94 117
3430.07 118
3430.21 121
3430.34 124
3430.48 127
3430.61 127
3430.75 125
3430.88 121
3431.01 114
3431.15 106
3431.28 96
3431.42 85
3431.55 75
3431.69 65
3431.82 58
3431.96 56
3432.09 58
3432.22 65
3432.36 75
3432.49 87
3432.63 99
3432.76 107
3432.90 112
3433.03 112
3433.16 109
3433.30 103
3433.43 97
3433.57 92
3433.70 88
3433.84 86
3433.97 86
3434.10 88
3434.24 92
3434.37 97
3434.51 105
3434.64 114
3434.78 124
3434.91 133
3435.05 140
3435.18 144
3435.31 144
3435.45 141
3435.58 134
3435.72 126
3435.85 118
3435.99 112
3436.12 109
3436.26 111
3436.39 117
3436.52 126
3436.66 139
3436.79 152
3436.93 164
3437.06 175
3437.20 183
3437.33 189
3437.46 191
3437.60 191
3437.73 188
3437.87 183
3438.00 174
3438.14 163
3438.27 150
3438.41 134
3438.54 116
3438.67 99
3438.81 82
3438.94 67
3439.08 56
3439.21 48
3439.35 45
3439.48 46
3439.62 50
3439.75 56
3439.89 62
3440.02 67
3440.15 69
3440.29 67
3440.42 62
3440.56 53
3440.69 42
3440.83 30
3440.96 19
3441.10 10
3441.23 3
3441.36 0
3441.50 0
3441.63 0
3441.77 0
3441.90 0
3442.04 0
3442.17 0
3442.31 0
3442.44 0
3442.58 6
3442.71 17
3442.84 30
3442.98 41
3443.11 50
3443.25 56
3443.38 59
3443.52 60
3443.65 60
3443.79 59
3443.92 59
3444.06 60
3444.19 61
3444.32 63
3444.46 66
3444.59 68
3444.73 71
3444.86 72
3445.00 74
3445.13 74
3445.27 74
3445.40 73
3445.54 73
3445.67 73
3445.81 74
3445.94 75
3446.07 77
3446.21 77
3446.34 77
3446.48 75
3446.61 72
3446.75 66
3446.88 59
3447.02 50
3447.15 41
3447.29 31
3447.42 22
3447.56 13
3447.69 5
3447.82 0
3447.96 0
3448.09 0
3448.23 0
3448.36 0
3448.50 0
3448.63 0
3448.77 0
3448.90 0
3449.04 8
3449.17 22
3449.31 35
3449.44 47
3449.57 56
3449.71 61
3449.84 65
3449.98 67
3450.11 69
3450.25 72
3450.38 75
3450.52 78
3450.65 81
3450.79 83
3450.92 84
3451.06 85
3451.19 85
3451.33 84
3451.46 83
3451.60 82
3451.73 80
3451.86 78
3452.00 76
3452.13 75
3452.27 73
3452.40 71
3452.54 68
3452.67 66
3452.81 67
3452.94 70
3453.08 79
3453.21 94
3453.35 113
3453.48 134
3453.62 155
3453.75 172
3453.89 182
3454.02 185
3454.16 181
3454.29 172
3454.42 159
3454.56 147
3454.69 137
3454.83 132
3454.96 132
3455.10 137
3455.23 145
3455.37 154
3455.50 163
3455.64 168
3455.77 170
3455.91 167
3456.04 161
3456.18 154
3456.31 145
3456.45 137
3456.58 130
3456.72 123
3456.85 116
3456.99 109
3457.12 102
3457.26 94
3457.39 85
3457.53 76
3457.66 67
3457.79 59
3457.93 51
3458.06 43
3458.20 36
3458.33 30
3458.47 26
3458.60 22
3458.74 20
3458.87 18
3459.01 16
3459.14 13
3459.28 9
3459.41 5
3459.55 0
3459.68 0
3459.82 0
3459.95 0
3460.09 0
3460.22 0
3460.36 0
3460.49 3
3460.63 5
3460.76 6
3460.90 5
3461.03 4
3461.17 3
3461.30 3
3461.44 5
3461.57 9
3461.71 12
3461.84 16
3461.98 17
3462.11 17
3462.25 14
3462.38 9
3462.52 3
3462.65 0
3462.79 0
3462.92 0
3463.06 0
3463.19 5
3463.33 11
3463.46 16
3463.60 20
3463.73 21
3463.87 22
3464.00 21
3464.14 21
3464.27 21
3464.41 21
3464.54 21
3464.67 21
3464.81 22
3464.94 24
3465.08 28
3465.21 35
3465.35 45
3465.48 59
3465.62 74
3465.75 90
3465.89 105
3466.02 116
3466.16 123
3466.29 126
3466.43 124
3466.56 120
3466.70 113
3466.83 107
3466.97 100
3467.10 95
3467.24 90
3467.37 87
3467.51 86
3467.64 85
3467.78 86
3467.92 89
3468.05 92
3468.19 95
3468.32 98
3468.46 100
3468.59 100
3468.73 99
3468.86 96
3469.00 92
3469.13 87
3469.27 82
3469.40 77
3469.54 72
3469.67 66
3469.81 60
3469.94 54
3470.08 48
3470.21 43
3470.35 39
3470.48 37
3470.62 36
3470.75 37
3470.89 40
3471.02 43
3471.16 45
3471.29 48
3471.43 51
3471.56 52
3471.70 54
3471.83 56
3471.97 58
3472.10 60
3472.24 64
3472.37 68
3472.51 72
3472.64 75
3472.78 77
3472.91 79
3473.05 79
3473.18 78
3473.32 78
3473.45 78
3473.59 78
3473.72 78
3473.86 79
3473.99 79
3474.13 78
3474.26 76
3474.40 73
3474.53 71
3474.67 69
3474.81 68
3474.94 68
3475.08 69
3475.21 71
3475.35 75
3475.48 78
3475.62 81
3475.75 82
3475.89 82
3476.02 80
3476.16 77
3476.29 74
3476.43 72
3476.56 72
3476.70 74
3476.83 78
3476.97 82
3477.10 87
3477.24 90
3477.37 91
3477.51 90
3477.64 87
3477.78 84
3477.91 81
3478.05 79
3478.19 78
3478.32 78
3478.46 78
3478.59 78
3478.73 77
3478.86 76
3479.00 76
3479.13 77
3479.27 81
3479.40 87
3479.54 96
3479.67 108
3479.81 121
3479.94 134
3480.08 146
3480.21 155
3480.35 162
3480.48 165
3480.62 166
3480.75 164
3480.89 162
3481.03 160
3481.16 159
3481.30 159
3481.43 160
3481.57 161
3481.70 164
3481.84 166
3481.97 168
3482.11 171
3482.24 173
3482.38 175
3482.51 175
3482.65 174
3482.78 170
3482.92 162
3483.06 152
3483.19 139
3483.33 123
3483.46 107
3483.60 92
3483.73 79
3483.87 69
3484.00 64
3484.14 62
3484.27 63
3484.41 64
3484.54 64
3484.68 62
3484.81 58
3484.95 54
3485.09 50
3485.22 48
3485.36 48
3485.49 51
3485.63 56
3485.76 60
3485.90 64
3486.03 65
3486.17 65
3486.30 62
3486.44 59
3486.57 55
3486.71 51
3486.85 47
3486.98 43
3487.12 39
3487.25 34
3487.39 29
3487.52 25
3487.66 22
3487.79 20
3487.93 21
3488.06 25
3488.20 32
3488.33 43
3488.47 58
3488.61 76
3488.74 97
3488.88 117
3489.01 137
3489.15 152
3489.28 163
3489.42 168
3489.55 169
3489.69 166
3489.82 162
3489.96 156
3490.10 151
3490.23 146
3490.37 140
3490.50 133
3490.64 125
3490.77 115
3490.91 103
3491.04 89
3491.18 75
3491.31 60
3491.45 45
3491.59 30
3491.72 17
3491.86 6
3491.99 0
3492.13 0
3492.26 0
3492.40 0
3492.53 0
3492.67 0
3492.81 0
3492.94 0
3493.08 0
3493.21 10
3493.35 22
3493.48 34
3493.62 46
3493.75 57
3493.89 67
3494.03 76
3494.16 85
3494.30 94
3494.43 103
3494.57 114
3494.70 124
3494.84 134
3494.97 143
3495.11 149
3495.25 152
3495.38 153
3495.52 153
3495.65 151
3495.79 149
3495.92 148
3496.06 147
3496.19 145
3496.33 144
3496.47 141
3496.60 136
3496.74 131
3496.87 125
3497.01 119
3497.14 114
3497.28 109
3497.41 106
3497.55 102
3497.69 99
3497.82 96
3497.96 93
3498.09 90
3498.23 88
3498.36 87
3498.50 88
3498.64 90
3498.77 93
3498.91 97
3499.04 101
3499.18 102
3499.31 101
3499.45 96
3499.58 87
3499.72 75
3499.86 62
3499.99 48
3500.13 36
3500.26 28
3500.40 25
3500.53 26
3500.67 33
3500.81 43
3500.94 54
3501.08 66
3501.21 77
3501.35 85
3501.48 91
3501.62 94
3501.76 96
3501.89 98
3502.03 98
3502.16 98
3502.30 97
3502.43 94
3502.57 89
3502.71 84
3502.84 79
3502.98 75
3503.11 72
3503.25 72
3503.38 75
3503.52 78
3503.66 81
3503.79 82
3503.93 80
3504.06 76
3504.20 69
3504.33 60
3504.47 50
3504.61 39
3504.74 30
3504.88 21
3505.01 14
3505.15 8
3505.28 3
3505.42 1
3505.56 0
3505.69 2
3505.83 5
3505.96 11
3506.10 18
3506.23 24
3506.37 30
3506.51 33
3506.64 32
3506.78 29
3506.91 23
3507.05 17
3507.18 12
3507.32 8
3507.46 9
3507.59 13
3507.73 20
3507.86 29
3508.00 39
3508.14 50
3508.27 59
3508.41 66
3508.54 71
3508.68 72
3508.81 71
3508.95 67
3509.09 62
3509.22 56
3509.36 49
3509.49 44
3509.63 40
3509.77 38
3509.90 37
3510.04 38
3510.17 39
3510.31 41
3510.44 44
3510.58 48
3510.72 53
3510.85 58
3510.99 64
3511.12 70
3511.26 75
3511.40 78
3511.53 80
3511.67 80
3511.80 78
3511.94 75
3512.08 72
3512.21 70
3512.35 70
3512.48 73
3512.62 80
3512.75 91
3512.89 104
3513.03 119
3513.16 135
3513.30 150
3513.43 165
3513.57 179
3513.71 192
3513.84 203
3513.98 211
3514.11 215
3514.25 214
3514.39 209
3514.52 200
3514.66 187
3514.79 173
3514.93 158
3515.07 145
3515.20 132
3515.34 122
3515.47 113
3515.61 108
3515.75 104
3515.88 104
3516.02 105
3516.15 107
3516.29 108
3516.43 106
3516.56 101
3516.70 92
3516.83 80
3516.97 67
3517.10 55
3517.24 45
3517.38 39
3517.51 35
3517.65 35
3517.78 37
3517.92 40
3518.06 44
3518.19 48
3518.33 54
3518.46 60
3518.60 66
3518.74 72
3518.87 77
3519.01 78
3519.15 74
3519.28 67
3519.42 56
3519.55 43
3519.69 32
3519.83 23
3519.96 19
3520.10 21
3520.23 28
3520.37 37
3520.51 47
3520.64 57
3520.78 64
3520.91 69
3521.05 71
3521.19 71
3521.32 70
3521.46 68
3521.59 68
3521.73 69
3521.87 71
3522.00 77
3522.14 84
3522.27 92
3522.41 100
3522.55 107
3522.68 112
3522.82 115
3522.95 116
3523.09 116
3523.23 115
3523.36 115
3523.50 116
3523.64 120
3523.77 128
3523.91 139
3524.04 153
3524.18 169
3524.32 186
3524.45 202
3524.59 213
3524.72 220
3524.86 221
3525.00 219
3525.13 213
3525.27 206
3525.41 199
3525.54 191
3525.68 183
3525.81 173
3525.95 160
3526.09 143
3526.22 124
3526.36 103
3526.49 82
3526.63 63
3526.77 46
3526.90 33
3527.04 24
3527.18 17
3527.31 12
3527.45 8
3527.58 3
3527.72 0
3527.86 0
3527.99 0
3528.13 0
3528.26 0
3528.40 0
3528.54 0
3528.67 0
3528.81 1
3528.95 5
3529.08 9
3529.22 13
3529.35 17
3529.49 23
3529.63 29
3529.76 35
3529.90 40
3530.04 44
3530.17 44
3530.31 42
3530.44 37
3530.58 30
3530.72 22
3530.85 16
3530.99 12
3531.13 14
3531.26 20
3531.40 31
3531.53 45
3531.67 58
3531.81 69
3531.94 75
3532.08 75
3532.22 72
3532.35 65
3532.49 58
3532.62 54
3532.76 53
3532.90 55
3533.03 61
3533.17 68
3533.31 76
3533.44 85
3533.58 94
3533.71 103
3533.85 113
3533.99 124
3534.12 136
3534.26 147
3534.40 158
3534.53 166
3534.67 171
3534.81 174
3534.94 174
3535.08 172
3535.21 168
3535.35 163
3535.49 158
3535.62 152
3535.76 147
3535.90 140
3536.03 133
3536.17 126
3536.31 118
3536.44 110
3536.58 101
3536.71 91
3536.85 83
3536.99 76
3537.12 71
3537.26 71
3537.40 73
3537.53 79
3537.67 88
3537.81 99
3537.94 109
3538.08 119
3538.21 128
3538.35 134
3538.49 139
3538.62 142
3538.76 144
3538.90 145
3539.03 145
3539.17 144
3539.31 141
3539.44 137
3539.58 132
3539.72 125
3539.85 119
3539.99 113
3540.12 108
3540.26 105
3540.40 103
3540.53 102
3540.67 103
3540.81 105
3540.94 107
3541.08 108
3541.22 109
3541.35 108
3541.49 105
3541.63 102
3541.76 98
3541.90 94
3542.03 92
3542.17 92
3542.31 94
3542.44 97
3542.58 99
3542.72 100
3542.85 98
3542.99 94
3543.13 88
3543.26 81
3543.40 74
3543.54 67
3543.67 62
3543.81 57
3543.95 53
3544.08 48
3544.22 43
3544.35 38
3544.49 34
3544.63 33
3544.76 36
3544.90 42
3545.04 51
3545.17 62
3545.31 74
3545.45 84
3545.58 91
3545.72 96
3545.86 97
3545.99 96
3546.13 93
3546.27 87
3546.40 81
3546.54 75
3546.68 68
3546.81 63
3546.95 59
3547.09 58
3547.22 59
3547.36 63
3547.50 69
3547.63 75
3547.77 81
3547.91 86
3548.04 90
3548.18 91
3548.31 90
3548.45 88
3548.59 86
3548.72 85
3548.86 85
3549.00 87
3549.13 91
3549.27 97
3549.41 103
3549.54 107
3549.68 110
3549.82 110
3549.95 108
3550.09 105
3550.23 101
3550.36 99
3550.50 98
3550.64 97
3550.77 96
3550.91 92
3551.05 87
3551.18 79
3551.32 71
3551.46 65
3551.59 64
3551.73 67
3551.87 77
3552.00 92
3552.14 110
3552.28 127
3552.41 142
3552.55 151
3552.69 156
3552.82 157
3552.96 156
3553.10 155
3553.23 155
3553.37 157
3553.51 161
3553.64 166
3553.78 168
3553.92 169
3554.05 166
3554.19 160
3554.33 151
3554.46 141
3554.60 131
3554.74 123
3554.87 117
3555.01 114
3555.15 115
3555.28 118
3555.42 123
3555.56 127
3555.69 131
3555.83 132
3555.97 130
3556.10 125
3556.24 116
3556.38 105
3556.52 93
3556.65 81
3556.79 71
3556.93 63
3557.06 58
3557.20 56
3557.34 57
3557.47 59
3557.61 61
3557.75 64
3557.88 66
3558.02 68
3558.16 68
3558.29 66
3558.43 64
3558.57 61
3558.70 57
3558.84 53
3558.98 48
3559.11 43
3559.25 39
3559.39 34
3559.52 31
3559.66 29
3559.80 28
3559.93 30
3560.07 35
3560.21 41
3560.34 50
3560.48 60
3560.62 70
3560.76 80
3560.89 89
3561.03 98
3561.17 105
3561.30 112
3561.44 117
3561.58 121
3561.71 122
3561.85 119
3561.99 112
3562.12 102
3562.26 89
3562.40 75
3562.53 62
3562.67 51
3562.81 42
3562.95 36
3563.08 32
3563.22 30
3563.36 29
3563.49 29
3563.63 29
3563.77 30
3563.90 31
3564.04 32
3564.18 30
3564.31 25
3564.45 19
3564.59 11
3564.72 2
3564.86 0
3565.00 0
3565.14 0
3565.27 0
3565.41 0
3565.55 0
3565.68 0
3565.82 0
3565.96 2
3566.09 5
3566.23 8
3566.37 12
3566.50 19
3566.64 26
3566.78 34
3566.92 42
3567.05 50
3567.19 55
3567.33 60
3567.46 64
3567.60 68
3567.74 72
3567.87 78
3568.01 84
3568.15 90
3568.28 96
3568.42 99
3568.56 102
3568.70 103
3568.83 104
3568.97 106
3569.11 111
3569.24 117
3569.38 126
3569.52 136
3569.65 146
3569.79 154
3569.93 161
3570.07 165
3570.20 167
3570.34 167
3570.48 165
3570.61 163
3570.75 160
3570.89 158
3571.02 158
3571.16 160
3571.30 165
3571.44 170
3571.57 177
3571.71 184
3571.85 189
3571.98 193
3572.12 194
3572.26 194
3572.40 191
3572.53 187
3572.67 183
3572.81 177
3572.94 171
3573.08 165
3573.22 158
3573.35 151
3573.49 144
3573.63 137
3573.77 130
3573.90 124
3574.04 117
3574.18 111
3574.31 105
3574.45 99
3574.59 93
3574.73 89
3574.86 85
3575.00 82
3575.14 79
3575.27 76
3575.41 74
3575.55 71
3575.69 70
3575.82 69
3575.96 69
3576.10 70
3576.23 71
3576.37 70
3576.51 67
3576.65 62
3576.78 55
3576.92 46
3577.06 39
3577.19 36
3577.33 37
3577.47 44
3577.61 56
3577.74 70
3577.88 85
3578.02 97
3578.15 105
3578.29 108
3578.43 106
3578.57 102
3578.70 96
3578.84 91
3578.98 89
3579.11 88
3579.25 90
3579.39 93
3579.53 95
3579.66 96
3579.80 95
3579.94 92
3580.07 88
3580.21 83
3580.35 79
3580.49 75
3580.62 72
3580.76 68
3580.90 65
3581.03 61
3581.17 58
3581.31 55
3581.45 53
3581.58 52
3581.72 53
3581.86 54
3582.00 56
3582.13 58
3582.27 58
3582.41 58
3582.54 56
3582.68 55
3582.82 54
3582.96 53
3583.09 53
3583.23 52
3583.37 49
3583.51 44
3583.64 37
3583.78 26
3583.92 14
3584.05 1
3584.19 0
3584.33 0
3584.47 0
3584.60 0
3584.74 0
3584.88 0
3585.02 0
3585.15 0
3585.29 10
3585.43 20
3585.56 30
3585.70 38
3585.84 44
3585.98 48
3586.11 50
3586.25 49
3586.39 47
3586.53 43
3586.66 38
3586.80 32
3586.94 26
3587.07 21
3587.21 17
3587.35 16
3587.49 18
3587.62 25
3587.76 36
3587.90 51
3588.04 67
3588.17 83
3588.31 96
3588.45 104
3588.59 105
3588.72 100
3588.86 91
3589.00 80
3589.14 70
3589.27 63
3589.41 59
3589.55 59
3589.68 61
3589.82 63
3589.96 64
3590.10 63
3590.23 62
3590.37 61
3590.51 62
3590.65 65
3590.78 69
3590.92 74
3591.06 78
3591.20 79
3591.33 76
3591.47 69
3591.61 59
3591.75 48
3591.88 38
3592.02 31
3592.16 27
3592.30 27
3592.43 30
3592.57 35
3592.71 41
3592.85 47
3592.98 52
3593.12 57
3593.26 60
3593.40 63
3593.53 63
3593.67 61
3593.81 56
3593.94 49
3594.08 40
3594.22 31
3594.36 24
3594.49 20
3594.63 20
3594.77 23
3594.91 29
3595.04 36
3595.18 42
3595.32 45
3595.46 45
3595.59 41
3595.73 35
3595.87 29
3596.01 24
3596.14 23
3596.28 24
3596.42 29
3596.56 35
3596.69 40
3596.83 42
3596.97 42
3597.11 37
3597.24 30
3597.38 21
3597.52 14
3597.66 10
3597.79 11
3597.93 16
3598.07 26
3598.21 38
3598.35 52
3598.48 65
3598.62 76
3598.76 84
3598.90 88
3599.03 90
3599.17 89
3599.31 89
3599.45 89
3599.58 92
3599.72 99
3599.86 108
3600.00 120
3600.13 131
3600.27 141
3600.41 148
3600.55 150
3600.68 147
3600.82 140
3600.96 130
3601.10 119
3601.23 108
3601.37 99
3601.51 92
3601.65 88
3601.78 86
3601.92 85
3602.06 87
3602.20 89
3602.34 92
3602.47 94
3602.61 94
3602.75 91
3602.89 84
3603.02 74
3603.16 60
3603.30 46
3603.44 32
3603.57 21
3603.71 15
3603.85 12
3603.99 14
3604.12 18
3604.26 23
3604.40 27
3604.54 29
3604.68 28
3604.81 24
3604.95 18
3605.09 13
3605.23 9
3605.36 8
3605.50 10
3605.64 15
3605.78 22
3605.91 31
3606.05 39
3606.19 48
3606.33 56
3606.47 64
3606.60 72
3606.74 79
3606.88 84
3607.02 89
3607.15 91
3607.29 91
3607.43 88
3607.57 83
3607.70 76
3607.84 68
3607.98 59
3608.12 50
3608.26 43
3608.39 37
3608.53 34
3608.67 32
3608.81 32
3608.94 32
3609.08 33
3609.22 33
3609.36 32
3609.50 29
3609.63 25
3609.77 20
3609.91 16
3610.05 12
3610.18 12
3610.32 14
3610.46 20
3610.60 28
3610.74 37
3610.87 46
3611.01 53
3611.15 58
3611.29 62
3611.42 64
3611.56 66
3611.70 69
3611.84 74
3611.98 80
3612.11 87
3612.25 94
3612.39 100
3612.53 104
3612.66 106
3612.80 106
3612.94 103
3613.08 100
3613.22 96
3613.35 93
3613.49 92
3613.63 93
3613.77 99
3613.90 107
3614.04 118
3614.18 131
3614.32 143
3614.46 154
3614.59 163
3614.73 167
3614.87 167
3615.01 163
3615.15 154
3615.28 142
3615.42 127
3615.56 110
3615.70 94
3615.84 80
3615.97 69
3616.11 61
3616.25 56
3616.39 53
3616.52 50
3616.66 48
3616.80 45
3616.94 41
3617.08 37
3617.21 32
3617.35 27
3617.49 22
3617.63 16
3617.77 10
3617.90 3
3618.04 0
3618.18 0
3618.32 0
3618.46 0
3618.59 0
3618.73 0
3618.87 0
3619.01 0
3619.15 0
3619.28 2
3619.42 8
3619.56 15
3619.70 22
3619.83 31
3619.97 38
3620.11 44
3620.25 48
3620.39 49
3620.52 48
3620.66 45
3620.80 43
3620.94 40
3621.08 39
3621.21 39
3621.35 40
3621.49 42
3621.63 44
3621.77 46
3621.90 45
3622.04 43
3622.18 39
3622.32 36
3622.46 34
3622.59 33
3622.73 35
3622.87 39
3623.01 44
3623.15 50
3623.28 54
3623.42 58
3623.56 61
3623.70 63
3623.84 65
3623.97 67
3624.11 71
3624.25 74
3624.39 78
3624.53 81
3624.66 84
3624.80 86
3624.94 86
3625.08 84
3625.22 81
3625.36 75
3625.49 68
3625.63 60
3625.77 53
3625.91 47
3626.05 44
3626.18 44
3626.32 49
3626.46 58
3626.60 68
3626.74 78
3626.87 87
3627.01 91
3627.15 91
3627.29 88
3627.43 82
3627.56 74
3627.70 67
3627.84 62
3627.98 58
3628.12 55
3628.26 54
3628.39 55
3628.53 58
3628.67 62
3628.81 70
3628.95 79
3629.08 91
3629.22 103
3629.36 115
3629.50 127
3629.64 137
3629.77 147
3629.91 155
3630.05 162
3630.19 167
3630.33 168
3630.47 166
3630.60 160
3630.74 149
3630.88 136
3631.02 121
3631.16 106
3631.29 92
3631.43 80
3631.57 71
3631.71 64
3631.85 59
3631.99 55
3632.12 50
3632.26 44
3632.40 36
3632.54 27
3632.68 19
3632.81 12
3632.95 7
3633.09 6
3633.23 7
3633.37 11
3633.51 16
3633.64 22
3633.78 27
3633.92 31
3634.06 33
3634.20 34
3634.34 34
3634.47 31
3634.61 28
3634.75 24
3634.89 22
3635.03 22
3635.16 24
3635.30 29
3635.44 36
3635.58 46
3635.72 57
3635.86 70
3635.99 83
3636.13 95
3636.27 105
3636.41 114
3636.55 121
3636.69 126
3636.82 128
3636.96 130
3637.10 132
3637.24 134
3637.38 136
3637.52 139
3637.65 141
3637.79 143
3637.93 145
3638.07 147
3638.21 151
3638.34 156
3638.48 163
3638.62 171
3638.76 179
3638.90 187
3639.04 194
3639.17 198
3639.31 199
3639.45 199
3639.59 197
3639.73 194
3639.87 192
3640.00 190
3640.14 189
3640.28 189
3640.42 189
3640.56 190
3640.70 192
3640.83 195
3640.97 198
3641.11 200
3641.25 202
3641.39 203
3641.53 202
3641.67 199
3641.80 194
3641.94 188
3642.08 181
3642.22 173
3642.36 166
3642.50 159
3642.63 152
3642.77 146
3642.91 141
3643.05 138
3643.19 135
3643.33 135
3643.46 135
3643.60 135
3643.74 136
3643.88 135
3644.02 133
3644.16 130
3644.29 127
3644.43 124
3644.57 123
3644.71 124
3644.85 125
3644.99 127
3645.13 128
3645.26 127
3645.40 125
3645.54 119
3645.68 111
3645.82 101
3645.96 91
3646.09 80
3646.23 71
3646.37 64
3646.51 59
3646.65 57
3646.79 56
3646.93 56
3647.06 54
3647.20 50
3647.34 44
3647.48 36
3647.62 27
3647.76 16
3647.89 5
3648.03 0
3648.17 0
3648.31 0
3648.45 0
3648.59 0
3648.73 0
3648.86 0
3649.00 0
3649.14 3
3649.28 15
3649.42 26
3649.56 36
3649.70 45
3649.83 53
3649.97 59
3650.11 65
3650.25 69
3650.39 73
3650.53 75
3650.67 78
3650.80 80
3650.94 82
3651.08 85
3651.22 87
3651.36 88
3651.50 88
3651.63 85
3651.77 81
3651.91 76
3652.05 72
3652.19 69
3652.33 68
3652.47 69
3652.60 71
3652.74 73
3652.88 73
3653.02 72
3653.16 68
3653.30 64
3653.44 61
3653.58 58
3653.71 58
3653.85 58
3653.99 59
3654.13 59
3654.27 58
3654.41 56
3654.55 55
3654.68 55
3654.82 57
3654.96 63
3655.10 73
3655.24 84
3655.38 96
3655.52 107
3655.65 116
3655.79 122
3655.93 126
3656.07 128
3656.21 129
3656.35 130
3656.49 131
3656.62 133
3656.76 134
3656.90 135
3657.04 134
3657.18 133
3657.32 130
3657.46 128
3657.60 125
3657.73 124
3657.87 125
3658.01 126
3658.15 128
3658.29 130
3658.43 131
3658.57 130
3658.71 127
3658.84 123
3658.98 117
3659.12 112
3659.26 108
3659.40 105
3659.54 104
3659.68 104
3659.81 104
3659.95 105
3660.09 106
3660.23 108
3660.37 112
3660.51 116
3660.65 122
3660.79 128
3660.92 134
3661.06 138
3661.20 141
3661.34 143
3661.48 143
3661.62 142
3661.76 139
3661.90 134
3662.03 126
3662.17 115
3662.31 103
3662.45 89
3662.59 77
3662.73 69
3662.87 67
3663.01 70
3663.14 77
3663.28 87
3663.42 98
3663.56 106
3663.70 111
3663.84 113
3663.98 111
3664.12 109
3664.26 106
3664.39 105
3664.53 107
3664.67 113
3664.81 122
3664.95 134
3665.09 146
3665.23 159
3665.37 170
3665.50 179
3665.64 185
3665.78 188
3665.92 189
3666.06 188
3666.20 186
3666.34 185
3666.48 183
3666.62 180
3666.75 178
3666.89 174
3667.03 170
3667.17 164
3667.31 156
3667.45 146
3667.59 136
3667.73 125
3667.86 116
3668.00 107
3668.14 100
3668.28 95
3668.42 93
3668.56 93
3668.70 94
3668.84 97
3668.98 101
3669.11 106
3669.25 110
3669.39 114
3669.53 118
3669.67 121
3669.81 124
3669.95 125
3670.09 127
3670.23 128
3670.37 128
3670.50 128
3670.64 126
3670.78 124
3670.92 122
3671.06 120
3671.20 118
3671.34 118
3671.48 120
3671.62 124
3671.75 129
3671.89 135
3672.03 141
3672.17 145
3672.31 147
3672.45 147
3672.59 144
3672.73 139
3672.87 131
3673.01 122
3673.14 113
3673.28 104
3673.42 95
3673.56 87
3673.70 80
3673.84 76
3673.98 76
3674.12 78
3674.26 84
3674.39 91
3674.53 98
3674.67 105
3674.81 109
3674.95 110
3675.09 108
3675.23 104
3675.37 99
3675.51 94
3675.65 91
3675.78 90
3675.92 91
3676.06 93
3676.20 97
3676.34 102
3676.48 106
3676.62 110
3676.76 112
3676.90 114
3677.04 115
3677.18 116
3677.31 117
3677.45 120
3677.59 124
3677.73 129
3677.87 134
3678.01 139
3678.15 143
3678.29 144
3678.43 142
3678.57 139
3678.70 134
3678.84 130
3678.98 126
3679.12 124
3679.26 123
3679.40 125
3679.54 127
3679.68 131
3679.82 136
3679.96 141
3680.10 147
3680.23 153
3680.37 158
3680.51 162
3680.65 164
3680.79 163
3680.93 159
3681.07 153
3681.21 145
3681.35 137
3681.49 129
3681.63 123
3681.77 120
3681.90 120
3682.04 122
3682.18 127
3682.32 133
3682.46 139
3682.60 142
3682.74 144
3682.88 143
3683.02 140
3683.16 137
3683.30 133
3683.44 129
3683.57 125
3683.71 119
3683.85 111
3683.99 101
3684.13 90
3684.27 78
3684.41 67
3684.55 60
3684.69 56
3684.83 57
3684.97 61
3685.11 68
3685.24 77
3685.38 85
3685.52 93
3685.66 100
3685.80 106
3685.94 112
3686.08 117
3686.22 121
3686.36 125
3686.50 127
3686.64 128
3686.78 127
3686.92 126
3687.05 123
3687.19 121
3687.33 119
3687.47 117
3687.61 115
3687.75 113
3687.89 110
3688.03 107
3688.17 105
3688.31 104
3688.45 104
3688.59 105
3688.73 106
3688.86 108
3689.00 109
3689.14 110
3689.28 110
3689.42 110
3689.56 110
3689.70 109
3689.84 109
3689.98 107
3690.12 104
3690.26 101
3690.40 96
3690.54 90
3690.68 84
3690.81 78
3690.95 73
3691.09 69
3691.23 65
3691.37 63
3691.51 62
3691.65 63
3691.79 65
3691.93 67
3692.07 70
3692.21 72
3692.35 73
3692.49 74
3692.63 74
3692.77 75
3692.90 76
3693.04 77
3693.18 80
3693.32 83
3693.46 86
3693.60 90
3693.74 94
3693.88 97
3694.02 100
3694.16 100
3694.30 99
3694.44 96
3694.58 91
3694.72 87
3694.86 84
3694.99 84
3695.13 87
3695.27 92
3695.41 100
3695.55 108
3695.69 115
3695.83 118
3695.97 119
3696.11 117
3696.25 113
3696.39 108
3696.53 102
3696.67 96
3696.81 90
3696.95 83
3697.09 76
3697.23 68
3697.36 60
3697.50 53
3697.64 47
3697.78 43
3697.92 41
3698.06 43
3698.20 47
3698.34 52
3698.48 57
3698.62 62
3698.76 65
3698.90 66
3699.04 65
3699.18 65
3699.32 65
3699.46 66
3699.60 68
3699.74 70
3699.88 73
3700.01 75
3700.15 77
3700.29 80
3700.43 83
3700.57 88
3700.71 95
3700.85 103
3700.99 111
3701.13 117
3701.27 121
3701.41 123
3701.55 121
3701.69 117
3701.83 112
3701.97 107
3702.11 102
3702.25 97
3702.39 91
3702.53 87
3702.67 83
3702.80 80
3702.94 78
3703.08 77
3703.22 77
3703.36 77
3703.50 76
3703.64 74
3703.78 69
3703.92 62
3704.06 54
3704.20 46
3704.34 38
3704.48 32
3704.62 30
3704.76 32
3704.90 39
3705.04 50
3705.18 65
3705.32 82
3705.46 99
3705.60 115
3705.74 129
3705.87 140
3706.01 147
3706.15 152
3706.29 155
3706.43 157
3706.57 160
3706.71 165
3706.85 172
3706.99 181
3707.13 193
3707.27 206
3707.41 217
3707.55 226
3707.69 230
3707.83 230
3707.97 225
3708.11 218
3708.25 210
3708.39 204
3708.53 201
3708.67 200
3708.81 203
3708.95 207
3709.09 212
3709.23 217
3709.37 219
3709.51 219
3709.64 217
3709.78 214
3709.92 209
3710.06 203
3710.20 198
3710.34 192
3710.48 187
3710.62 182
3710.76 177
3710.90 174
3711.04 171
3711.18 169
3711.32 168
3711.46 168
3711.60 168
3711.74 168
3711.88 167
3712.02 165
3712.16 162
3712.30 156
3712.44 149
3712.58 141
3712.72 132
3712.86 122
3713.00 114
3713.14 106
3713.28 100
3713.42 97
3713.56 96
3713.70 97
3713.84 99
3713.98 102
3714.12 104
3714.26 106
3714.39 106
3714.53 106
3714.67 105
3714.81 105
3714.95 105
3715.09 106
3715.23 107
3715.37 108
3715.51 108
3715.65 107
3715.79 105
3715.93 103
3716.07 101
3716.21 100
3716.35 101
3716.49 101
3716.63 102
3716.77 102
3716.91 100
3717.05 96
3717.19 89
3717.33 81
3717.47 70
3717.61 58
3717.75 46
3717.89 34
3718.03 24
3718.17 14
3718.31 7
3718.45 2
3718.59 0
3718.73 0
3718.87 0
3719.01 0
3719.15 0
3719.29 0
3719.43 1
3719.57 3
3719.71 3
3719.85 2
3719.99 0
3720.13 0
3720.27 0
3720.41 0
3720.55 0
3720.69 1
3720.83 3
3720.97 6
3721.11 8
3721.25 10
3721.39 10
3721.53 10
3721.67 9
3721.81 8
3721.95 7
3722.09 8
3722.22 11
3722.36 18
3722.50 27
3722.64 38
3722.78 50
3722.92 60
3723.06 68
3723.20 72
3723.34 73
3723.48 70
3723.62 65
3723.76 59
3723.90 55
3724.04 53
3724.18 52
3724.32 53
3724.46 55
3724.60 58
3724.74 62
3724.88 66
3725.02 70
3725.16 76
3725.30 83
3725.44 91
3725.58 100
3725.72 107
3725.86 112
3726.00 114
3726.14 112
3726.28 107
3726.42 99
3726.56 91
3726.70 83
3726.84 78
3726.98 76
3727.12 77
3727.26 81
3727.40 88
3727.54 96
3727.68 103
3727.82 109
3727.96 114
3728.10 116
3728.24 118
3728.38 118
3728.52 118
3728.66 119
3728.80 121
3728.94 124
3729.08 128
3729.22 132
3729.36 137
3729.50 142
3729.64 147
3729.78 153
3729.92 158
3730.06 164
3730.20 170
3730.34 175
3730.48 181
3730.62 188
3730.76 194
3730.90 201
3731.04 206
3731.18 210
3731.32 212
3731.46 212
3731.60 211
3731.74 209
3731.88 208
3732.02 209
3732.16 210
3732.30 212
3732.44 215
3732.58 217
3732.72 219
3732.86 220
3733.00 221
3733.14 224
3733.29 228
3733.43 234
3733.57 242
3733.71 250
3733.85 257
3733.99 262
3734.13 262
3734.27 257
3734.41 247
3734.55 233
3734.69 216
3734.83 198
3734.97 182
3735.11 170
3735.25 161
3735.39 157
3735.53 156
3735.67 159
3735.81 164
3735.95 171
3736.09 177
3736.23 181
3736.37 185
3736.51 187
3736.65 187
3736.79 186
3736.93 184
3737.07 183
3737.21 182
3737.35 180
3737.49 177
3737.63 172
3737.77 166
3737.91 160
3738.05 152
3738.19 146
3738.33 140
3738.47 136
3738.61 135
3738.75 136
3738.89 139
3739.03 145
3739.17 152
3739.31 158
3739.45 164
3739.59 167
3739.73 166
3739.87 162
3740.01 156
3740.15 148
3740.29 140
3740.43 134
3740.57 130
3740.71 128
3740.85 126
3740.99 124
3741.14 121
3741.28 115
3741.42 108
3741.56 100
3741.70 92
3741.84 85
3741.98 81
3742.12 79
3742.26 80
3742.40 83
3742.54 86
3742.68 90
3742.82 94
3742.96 96
3743.10 96
3743.24 95
3743.38 92
3743.52 87
3743.66 79
3743.80 71
3743.94 62
3744.08 53
3744.22 48
3744.36 47
3744.50 51
3744.64 61
3744.78 76
3744.92 93
3745.06 109
3745.20 122
3745.34 129
3745.48 129
3745.62 123
3745.76 114
3745.91 101
3746.05 89
3746.19 78
3746.33 70
3746.47 65
3746.61 62
3746.75 60
3746.89 60
3747.03 61
3747.17 62
3747.31 63
3747.45 66
3747.59 69
3747.73 72
3747.87 75
3748.01 76
3748.15 76
3748.29 73
3748.43 70
3748.57 66
3748.71 64
3748.85 64
3748.99 67
3749.13 72
3749.27 77
3749.41 83
3749.55 89
3749.70 93
3749.84 96
3749.98 100
3750.12 103
3750.26 106
3750.40 109
3750.54 110
3750.68 110
3750.82 107
3750.96 101
3751.10 93
3751.24 85
3751.38 75
3751.52 67
3751.66 59
3751.80 53
3751.94 48
3752.08 44
3752.22 41
3752.36 40
3752.50 41
3752.64 43
3752.79 45
3752.93 48
3753.07 48
3753.21 46
3753.35 42
3753.49 37
3753.63 32
3753.77 29
3753.91 29
3754.05 32
3754.19 37
3754.33 45
3754.47 53
3754.61 60
3754.75 65
3754.89 69
3755.03 71
3755.17 71
3755.31 72
3755.45 73
3755.60 75
3755.74 79
3755.88 82
3756.02 86
3756.16 87
3756.30 86
3756.44 82
3756.58 74
3756.72 64
3756.86 53
3757.00 43
3757.14 36
3757.28 32
3757.42 32
3757.56 36
3757.70 42
3757.84 50
3757.98 59
3758.12 68
3758.27 78
3758.41 87
3758.55 95
3758.69 103
3758.83 110
3758.97 117
3759.11 125
3759.25 132
3759.39 140
3759.53 147
3759.67 152
3759.81 155
3759.95 154
3760.09 150
3760.23 143
3760.37 134
3760.51 124
3760.66 115
3760.80 108
3760.94 104
3761.08 103
3761.22 104
3761.36 107
3761.50 109
3761.64 108
3761.78 104
3761.92 98
3762.06 89
3762.20 79
3762.34 70
3762.48 62
3762.62 57
3762.77 54
3762.91 52
3763.05 50
3763.19 48
3763.33 45
3763.47 42
3763.61 39
3763.75 36
3763.89 35
3764.03 36
3764.17 39
3764.31 42
3764.45 46
3764.59 49
3764.73 50
3764.88 47
3765.02 42
3765.16 34
3765.30 25
3765.44 17
3765.58 10
3765.72 4
3765.86 2
3766.00 1
3766.14 3
3766.28 5
3766.42 9
3766.56 14
3766.70 19
3766.85 26
3766.99 34
3767.13 44
3767.27 55
3767.41 66
3767.55 78
3767.69 88
3767.83 97
3767.97 104
3768.11 111
3768.25 117
3768.39 124
3768.53 134
3768.68 145
3768.82 156
3768.96 167
3769.10 175
3769.24 177
3769.38 173
3769.52 164
3769.66 151
3769.80 138
3769.94 127
3770.08 119
3770.22 115
3770.36 114
3770.51 114
3770.65 114
3770.79 113
3770.93 112
3771.07 110
3771.21 108
3771.35 106
3771.49 103
3771.63 99
3771.77 91
3771.91 81
3772.05 67
3772.20 53
3772.34 39
3772.48 28
3772.62 20
3772.76 15
3772.90 14
3773.04 15
3773.18 16
3773.32 16
3773.46 15
3773.60 14
3773.74 13
3773.89 13
3774.03 14
3774.17 18
3774.31 24
3774.45 31
3774.59 40
3774.73 48
3774.87 54
3775.01 59
3775.15 60
3775.29 59
3775.43 55
3775.58 50
3775.72 44
3775.86 38
3776.00 31
3776.14 26
3776.28 22
3776.42 18
3776.56 16
3776.70 14
3776.84 13
3776.98 12
3777.13 12
3777.27 11
3777.41 10
3777.55 9
3777.69 8
3777.83 7
3777.97 7
3778.11 6
3778.25 5
3778.39 2
3778.54 0
3778.68 0
3778.82 0
3778.96 0
3779.10 0
3779.24 0
3779.38 0
3779.52 0
3779.66 4
3779.80 11
3779.94 20
3780.09 32
3780.23 45
3780.37 60
3780.51 75
3780.65 90
3780.79 101
3780.93 107
3781.07 108
3781.21 104
3781.35 96
3781.50 87
3781.64 79
3781.78 76
3781.92 77
3782.06 83
3782.20 93
3782.34 105
3782.48 118
3782.62 129
3782.77 138
3782.91 145
3783.05 149
3783.19 152
3783.33 154
3783.47 158
3783.61 165
3783.75 177
3783.89 193
3784.03 215
3784.18 240
3784.32 267
3784.46 292
3784.60 316
3784.74 336
3784.88 355
3785.02 373
3785.16 392
3785.30 417
3785.45 447
3785.59 482
3785.73 521
3785.87 561
3786.01 599
3786.15 632
3786.29 660
3786.43 682
3786.57 697
3786.71 708
3786.86 715
3787.00 719
3787.14 720
3787.28 717
3787.42 712
3787.56 704
3787.70 694
3787.84 684
3787.98 675
3788.13 667
3788.27 661
3788.41 656
3788.55 650
3788.69 642
3788.83 631
3788.97 615
3789.11 596
3789.26 573
3789.40 550
3789.54 527
3789.68 506
3789.82 488
3789.96 472
3790.10 457
3790.24 445
3790.38 432
3790.53 420
3790.67 408
3790.81 396
3790.95 386
3791.09 376
3791.23 367
3791.37 358
3791.51 347
3791.66 334
3791.80 319
3791.94 303
3792.08 286
3792.22 270
3792.36 257
3792.50 246
3792.64 239
3792.78 235
3792.93 233
3793.07 233
3793.21 234
3793.35 234
3793.49 234
3793.63 232
3793.77 228
3793.91 222
3794.06 214
3794.20 203
3794.34 191
3794.48 179
3794.62 169
3794.76 160
3794.90 155
3795.04 153
3795.19 154
3795.33 158
3795.47 163
3795.61 169
3795.75 176
3795.89 181
3796.03 185
3796.17 187
3796.32 187
3796.46 186
3796.60 184
3796.74 183
3796.88 182
3797.02 181
3797.16 179
3797.31 177
3797.45 172
3797.59 165
3797.73 154
3797.87 141
3798.01 127
3798.15 113
3798.29 101
3798.44 92
3798.58 87
3798.72 87
3798.86 90
3799.00 97
3799.14 104
3799.28 110
3799.43 113
3799.57 113
3799.71 110
3799.85 104
3799.99 98
3800.13 92
3800.27 90
3800.41 90
3800.56 93
3800.70 96
3800.84 99
3800.98 100
3801.12 97
3801.26 92
3801.40 83
3801.55 74
3801.69 67
3801.83 63
3801.97 65
3802.11 73
3802.25 86
3802.39 104
3802.54 124
3802.68 143
3802.82 159
3802.96 170
3803.10 176
3803.24 176
3803.38 173
3803.53 167
3803.67 159
3803.81 151
3803.95 143
3804.09 135
3804.23 128
3804.37 122
3804.51 117
3804.66 113
3804.80 110
3804.94 108
3805.08 107
3805.22 106
3805.36 106
3805.51 106
3805.65 108
3805.79 109
3805.93 111
3806.07 112
3806.21 112
3806.35 110
3806.50 107
3806.64 102
3806.78 97
3806.92 91
3807.06 87
3807.20 83
3807.34 79
3807.49 77
3807.63 74
3807.77 73
3807.91 71
3808.05 70
3808.19 68
3808.33 67
3808.48 65
3808.62 62
3808.76 59
3808.90 56
3809.04 53
3809.18 52
3809.33 54
3809.47 59
3809.61 69
3809.75 82
3809.89 97
3810.03 113
3810.17 127
3810.32 138
3810.46 144
3810.60 146
3810.74 143
3810.88 137
3811.02 130
3811.17 124
3811.31 120
3811.45 119
3811.59 120
3811.73 122
3811.87 124
3812.01 124
3812.16 121
3812.30 116
3812.44 108
3812.58 98
3812.72 88
3812.86 79
3813.01 72
3813.15 67
3813.29 64
3813.43 62
3813.57 61
3813.71 61
3813.86 63
3814.00 65
3814.14 68
3814.28 73
3814.42 79
3814.56 86
3814.71 94
3814.85 102
3814.99 110
3815.13 117
3815.27 122
3815.41 125
3815.55 127
3815.70 127
3815.84 128
3815.98 129
3816.12 133
3816.26 139
3816.40 148
3816.55 158
3816.69 169
3816.83 179
3816.97 186
3817.11 190
3817.25 190
3817.40 187
3817.54 182
3817.68 177
3817.82 173
3817.96 172
3818.10 173
3818.25 177
3818.39 183
3818.53 191
3818.67 200
3818.81 209
3818.96 219
3819.10 227
3819.24 235
3819.38 241
3819.52 245
3819.66 246
3819.81 245
3819.95 241
3820.09 235
3820.23 229
3820.37 222
3820.51 216
3820.66 209
3820.80 203
3820.94 195
3821.08 187
3821.22 177
3821.36 167
3821.51 156
3821.65 146
3821.79 137
3821.93 130
3822.07 125
3822.22 122
3822.36 120
3822.50 120
3822.64 121
3822.78 122
3822.92 123
3823.07 123
3823.21 122
3823.35 121
3823.49 120
3823.63 119
3823.77 119
3823.92 121
3824.06 124
3824.20 130
3824.34 136
3824.48 143
3824.63 149
3824.77 153
3824.91 155
3825.05 155
3825.19 153
3825.33 149
3825.48 144
3825.62 138
3825.76 130
3825.90 122
3826.04 114
3826.19 106
3826.33 99
3826.47 93
3826.61 88
3826.75 83
3826.89 78
3827.04 71
3827.18 63
3827.32 54
3827.46 44
3827.60 35
3827.75 27
3827.89 20
3828.03 15
3828.17 11
3828.31 8
3828.46 5
3828.60 2
3828.74 0
3828.88 0
3829.02 0
3829.16 0
3829.31 0
3829.45 0
3829.59 0
3829.73 0
3829.87 2
3830.02 4
3830.16 7
3830.30 11
3830.44 15
3830.58 19
3830.73 23
3830.87 26
3831.01 26
3831.15 23
3831.29 18
3831.44 11
3831.58 3
3831.72 0
3831.86 0
3832.00 0
3832.14 2
3832.29 11
3832.43 23
3832.57 35
3832.71 46
3832.85 56
3833.00 64
3833.14 70
3833.28 73
3833.42 75
3833.56 76
3833.71 76
3833.85 76
3833.99 77
3834.13 80
3834.27 83
3834.42 89
3834.56 96
3834.70 105
3834.84 114
3834.98 124
3835.13 135
3835.27 146
3835.41 158
3835.55 171
3835.69 183
3835.84 195
3835.98 206
3836.12 216
3836.26 224
3836.40 229
3836.55 232
3836.69 232
3836.83 228
3836.97 220
3837.11 210
3837.26 196
3837.40 181
3837.54 166
3837.68 154
3837.83 144
3837.97 137
3838.11 134
3838.25 133
3838.39 132
3838.54 131
3838.68 130
3838.82 127
3838.96 124
3839.10 122
3839.25 121
3839.39 122
3839.53 126
3839.67 132
3839.81 141
3839.96 150
3840.10 160
3840.24 168
3840.38 174
3840.52 175
3840.67 172
3840.81 166
3840.95 157
3841.09 147
3841.24 137
3841.38 129
3841.52 123
3841.66 120
3841.80 118
3841.95 118
3842.09 117
3842.23 116
3842.37 115
3842.51 113
3842.66 111
3842.80 109
3842.94 106
3843.08 102
3843.22 96
3843.37 91
3843.51 84
3843.65 79
3843.79 74
3843.94 72
3844.08 73
3844.22 75
3844.36 80
3844.50 85
3844.65 91
3844.79 96
3844.93 100
3845.07 104
3845.22 107
3845.36 110
3845.50 112
3845.64 115
3845.78 119
3845.93 123
3846.07 127
3846.21 132
3846.35 135
3846.50 138
3846.64 137
3846.78 135
3846.92 129
3847.06 122
3847.21 113
3847.35 105
3847.49 96
3847.63 89
3847.78 81
3847.92 75
3848.06 69
3848.20 63
3848.34 59
3848.49 56
3848.63 55
3848.77 56
3848.91 58
3849.06 61
3849.20 64
3849.34 66
3849.48 68
3849.62 70
3849.77 71
3849.91 73
3850.05 75
3850.19 77
3850.34 78
3850.48 77
3850.62 75
3850.76 71
3850.91 66
3851.05 62
3851.19 59
3851.33 58
3851.47 61
3851.62 66
3851.76 72
3851.90 79
3852.04 85
3852.19 90
3852.33 92
3852.47 93
3852.61 92
3852.76 90
3852.90 86
3853.04 81
3853.18 74
3853.32 66
3853.47 58
3853.61 51
3853.75 48
3853.89 48
3854.04 53
3854.18 62
3854.32 73
3854.46 87
3854.61 99
3854.75 110
3854.89 119
3855.03 124
3855.18 128
3855.32 129
3855.46 128
3855.60 127
3855.74 125
3855.89 124
3856.03 124
3856.17 125
3856.31 128
3856.46 133
3856.60 140
3856.74 146
3856.88 152
3857.03 157
3857.17 160
3857.31 161
3857.45 159
3857.60 157
3857.74 152
3857.88 147
3858.02 140
3858.17 132
3858.31 123
3858.45 115
3858.59 107
3858.74 101
3858.88 95
3859.02 90
3859.16 86
3859.31 83
3859.45 82
3859.59 81
3859.73 83
3859.88 87
3860.02 94
3860.16 101
3860.30 110
3860.44 119
3860.59 127
3860.73 135
3860.87 142
3861.01 146
3861.16 148
3861.30 147
3861.44 142
3861.58 135
3861.73 126
3861.87 115
3862.01 105
3862.15 97
3862.30 89
3862.44 83
3862.58 79
3862.72 75
3862.87 71
3863.01 67
3863.15 62
3863.29 57
3863.44 52
3863.58 47
3863.72 41
3863.86 35
3864.01 29
3864.15 24
3864.29 19
3864.44 14
3864.58 11
3864.72 9
3864.86 8
3865.01 6
3865.15 3
3865.29 0
3865.43 0
3865.58 0
3865.72 0
3865.86 0
3866.00 0
3866.15 0
3866.29 0
3866.43 5
3866.57 15
3866.72 26
3866.86 37
3867.00 49
3867.14 61
3867.29 72
3867.43 82
3867.57 90
3867.71 97
3867.86 100
3868.00 101
3868.14 99
3868.28 94
3868.43 88
3868.57 82
3868.71 78
3868.86 75
3869.00 75
3869.14 77
3869.28 81
3869.43 87
3869.57 92
3869.71 97
3869.85 101
3870.00 105
3870.14 107
3870.28 109
3870.42 111
3870.57 113
3870.71 115
3870.85 118
3871.00 120
3871.14 122
3871.28 124
3871.42 126
3871.57 127
3871.71 128
3871.85 128
3871.99 129
3872.14 130
3872.28 132
3872.42 136
3872.56 142
3872.71 147
3872.85 152
3872.99 155
3873.14 154
3873.28 149
3873.42 142
3873.56 132
3873.71 121
3873.85 112
3873.99 104
3874.13 100
3874.28 99
3874.42 100
3874.56 102
3874.71 105
3874.85 107
3874.99 107
3875.13 104
3875.28 99
3875.42 92
3875.56 84
3875.70 77
3875.85 70
3875.99 66
3876.13 64
3876.28 64
3876.42 67
3876.56 71
3876.70 78
3876.85 86
3876.99 96
3877.13 106
3877.27 116
3877.42 125
3877.56 132
3877.70 137
3877.85 140
3877.99 141
3878.13 141
3878.27 140
3878.42 140
3878.56 140
3878.70 139
3878.85 138
3878.99 135
3879.13 131
3879.27 126
3879.42 121
3879.56 116
3879.70 113
3879.85 114
3879.99 117
3880.13 123
3880.27 132
3880.42 141
3880.56 149
3880.70 155
3880.85 156
3880.99 153
3881.13 145
3881.27 133
3881.42 119
3881.56 107
3881.70 97
3881.85 93
3881.99 94
3882.13 100
3882.27 109
3882.42 118
3882.56 126
3882.70 133
3882.85 136
3882.99 139
3883.13 141
3883.27 143
3883.42 148
3883.56 153
3883.70 159
3883.85 164
3883.99 165
3884.13 162
3884.27 155
3884.42 143
3884.56 129
3884.70 117
3884.85 108
3884.99 105
3885.13 109
3885.27 119
3885.42 134
3885.56 150
3885.70 166
3885.85 178
3885.99 186
3886.13 187
3886.28 184
3886.42 178
3886.56 171
3886.70 165
3886.85 163
3886.99 165
3887.13 170
3887.28 179
3887.42 189
3887.56 199
3887.71 206
3887.85 209
3887.99 208
3888.13 205
3888.28 200
3888.42 196
3888.56 193
3888.71 191
3888.85 192
3888.99 193
3889.13 194
3889.28 195
3889.42 195
3889.56 194
3889.71 191
3889.85 186
3889.99 179
3890.14 168
3890.28 156
3890.42 142
3890.57 129
3890.71 118
3890.85 109
3890.99 105
3891.14 106
3891.28 111
3891.42 120
3891.57 133
3891.71 147
3891.85 161
3892.00 173
3892.14 181
3892.28 184
3892.42 181
3892.57 174
3892.71 162
3892.85 150
3893.00 137
3893.14 126
3893.28 118
3893.43 113
3893.57 109
3893.71 107
3893.86 105
3894.00 103
3894.14 102
3894.28 100
3894.43 99
3894.57 100
3894.71 102
3894.86 105
3895.00 107
3895.14 109
3895.29 109
3895.43 108
3895.57 104
3895.72 99
3895.86 93
3896.00 87
3896.15 80
3896.29 75
3896.43 70
3896.57 66
3896.72 63
3896.86 61
3897.00 58
3897.15 55
3897.29 51
3897.43 48
3897.58 44
3897.72 40
3897.86 38
3898.01 37
3898.15 39
3898.29 43
3898.44 48
3898.58 54
3898.72 59
3898.87 63
3899.01 67
3899.15 69
3899.29 70
3899.44 71
3899.58 72
3899.72 73
3899.87 73
3900.01 72
3900.15 71
3900.30 68
3900.44 65
3900.58 61
3900.73 57
3900.87 54
3901.01 52
3901.16 51
3901.30 50
3901.44 51
3901.59 52
3901.73 54
3901.87 58
3902.02 63
3902.16 69
3902.30 76
3902.45 82
3902.59 86
3902.73 86
3902.88 84
3903.02 78
3903.16 70
3903.30 62
3903.45 54
3903.59 48
3903.73 46
3903.88 48
3904.02 51
3904.16 57
3904.31 63
3904.45 67
3904.59 71
3904.74 72
3904.88 73
3905.02 74
3905.17 75
3905.31 78
3905.45 82
3905.60 87
3905.74 90
3905.88 93
3906.03 93
3906.17 90
3906.31 84
3906.46 76
3906.60 67
3906.74 59
3906.89 50
3907.03 42
3907.17 36
3907.32 30
3907.46 25
3907.60 20
3907.75 15
3907.89 13
3908.03 12
3908.18 14
3908.32 19
3908.46 26
3908.61 35
3908.75 46
3908.89 55
3909.04 64
3909.18 70
3909.32 73
3909.47 74
3909.61 74
3909.75 73
3909.90 71
3910.04 70
3910.18 69
3910.33 70
3910.47 72
3910.61 76
3910.76 81
3910.90 87
3911.04 93
3911.19 99
3911.33 105
3911.47 110
3911.62 114
3911.76 117
3911.91 118
3912.05 117
3912.19 116
3912.34 115
3912.48 116
3912.62 120
3912.77 127
3912.91 137
3913.05 146
3913.20 154
3913.34 160
3913.48 161
3913.63 158
3913.77 152
3913.91 144
3914.06 137
3914.20 131
3914.34 127
3914.49 123
3914.63 120
3914.77 116
3914.92 111
3915.06 105
3915.20 97
3915.35 89
3915.49 81
3915.64 72
3915.78 64
3915.92 57
3916.07 50
3916.21 43
3916.35 37
3916.50 31
3916.64 26
3916.78 22
3916.93 18
3917.07 15
3917.21 14
3917.36 13
3917.50 13
3917.64 15
3917.79 17
3917.93 20
3918.07 24
3918.22 29
3918.36 34
3918.51 38
3918.65 40
3918.79 38
3918.94 34
3919.08 27
3919.22 17
3919.37 7
3919.51 0
3919.65 0
3919.80 0
3919.94 0
3920.08 0
3920.23 0
3920.37 0
3920.52 0
3920.66 0
3920.80 6
3920.95 12
3921.09 19
3921.23 27
3921.38 34
3921.52 41
3921.66 46
3921.81 50
3921.95 52
3922.09 51
3922.24 49
3922.38 44
3922.53 39
3922.67 34
3922.81 30
3922.96 27
3923.10 26
3923.24 27
3923.39 29
3923.53 32
3923.67 35
3923.82 36
3923.96 36
3924.11 35
3924.25 34
3924.39 34
3924.54 36
3924.68 40
3924.82 48
3924.97 58
3925.11 68
3925.25 78
3925.40 87
3925.54 93
3925.69 96
3925.83 99
3925.97 100
3926.12 102
3926.26 105
3926.40 107
3926.55 110
3926.69 112
3926.84 114
3926.98 115
3927.12 117
3927.27 118
3927.41 119
3927.55 119
3927.70 118
3927.84 116
3927.98 111
3928.13 106
3928.27 100
3928.42 95
3928.56 92
3928.70 91
3928.85 92
3928.99 94
3929.13 97
3929.28 99
3929.42 100
3929.57 100
3929.71 99
3929.85 98
3930.00 96
3930.14 93
3930.28 90
3930.43 87
3930.57 82
3930.72 75
3930.86 68
3931.00 60
3931.15 51
3931.29 43
3931.43 36
3931.58 31
3931.72 26
3931.87 24
3932.01 23
3932.15 23
3932.30 24
3932.44 26
3932.58 28
3932.73 29
3932.87 29
3933.02 28
3933.16 26
3933.30 24
3933.45 21
3933.59 20
3933.74 21
3933.88 24
3934.02 28
3934.17 35
3934.31 43
3934.45 52
3934.60 60
3934.74 68
3934.89 76
3935.03 84
3935.17 92
3935.32 102
3935.46 112
3935.61 123
3935.75 133
3935.89 140
3936.04 142
3936.18 139
3936.32 130
3936.47 116
3936.61 98
3936.76 80
3936.90 62
3937.04 48
3937.19 38
3937.33 34
3937.48 33
3937.62 37
3937.76 43
3937.91 51
3938.05 59
3938.19 66
3938.34 71
3938.48 75
3938.63 78
3938.77 79
3938.91 78
3939.06 78
3939.20 76
3939.35 75
3939.49 73
3939.63 72
3939.78 71
3939.92 69
3940.07 69
3940.21 69
3940.35 71
3940.50 75
3940.64 81
3940.79 88
3940.93 95
3941.07 102
3941.22 107
3941.36 109
3941.51 109
3941.65 107
3941.79 103
3941.94 98
3942.08 91
3942.23 84
3942.37 77
3942.51 71
3942.66 67
3942.80 64
3942.95 63
3943.09 63
3943.23 64
3943.38 65
3943.52 66
3943.67 66
3943.81 65
3943.95 65
3944.10 65
3944.24 67
3944.39 70
3944.53 75
3944.67 80
3944.82 85
3944.96 88
3945.11 90
3945.25 89
3945.39 85
3945.54 79
3945.68 72
3945.83 64
3945.97 58
3946.11 53
3946.26 53
3946.40 57
3946.55 65
3946.69 78
3946.83 94
3946.98 113
3947.12 132
3947.27 150
3947.41 166
3947.55 179
3947.70 187
3947.84 192
3947.99 192
3948.13 189
3948.27 183
3948.42 177
3948.56 171
3948.71 167
3948.85 165
3948.99 165
3949.14 167
3949.28 171
3949.43 176
3949.57 181
3949.72 186
3949.86 190
3950.00 192
3950.15 192
3950.29 192
3950.44 191
3950.58 191
3950.72 192
3950.87 194
3951.01 198
3951.16 202
3951.30 205
3951.44 208
3951.59 210
3951.73 210
3951.88 210
3952.02 209
3952.17 207
3952.31 206
3952.45 205
3952.60 204
3952.74 202
3952.89 200
3953.03 197
3953.17 194
3953.32 191
3953.46 188
3953.61 185
3953.75 181
3953.90 177
3954.04 172
3954.18 165
3954.33 157
3954.47 148
3954.62 139
3954.76 130
3954.91 123
3955.05 118
3955.19 115
3955.34 115
3955.48 117
3955.63 118
3955.77 119
3955.91 117
3956.06 112
3956.20 105
3956.35 96
3956.49 87
3956.64 79
3956.78 74
3956.92 73
3957.07 76
3957.21 83
3957.36 94
3957.50 105
3957.65 118
3957.79 129
3957.93 139
3958.08 147
3958.22 151
3958.37 150
3958.51 145
3958.66 136
3958.80 124
3958.94 111
3959.09 98
3959.23 86
3959.38 78
3959.52 73
3959.67 71
3959.81 69
3959.95 66
3960.10 62
3960.24 56
3960.39 48
3960.53 40
3960.68 33
3960.82 27
3960.96 23
3961.11 21
3961.25 22
3961.40 23
3961.54 25
3961.69 27
3961.83 29
3961.97 31
3962.12 33
3962.26 36
3962.41 39
3962.55 43
3962.70 48
3962.84 52
3962.98 55
3963.13 57
3963.27 58
3963.42 58
3963.56 56
3963.71 55
3963.85 52
3964.00 50
3964.14 47
3964.28 44
3964.43 41
3964.57 37
3964.72 33
3964.86 30
3965.01 28
3965.15 27
3965.29 27
3965.44 29
3965.58 31
3965.73 34
3965.87 37
3966.02 42
3966.16 49
3966.31 56
3966.45 63
3966.59 70
3966.74 75
3966.88 77
3967.03 76
3967.17 72
3967.32 66
3967.46 60
3967.61 53
3967.75 47
3967.89 41
3968.04 36
3968.18 31
3968.33 27
3968.47 22
3968.62 19
3968.76 17
3968.91 17
3969.05 19
3969.19 23
3969.34 28
3969.48 33
3969.63 37
3969.77 38
3969.92 36
3970.06 30
3970.21 22
3970.35 12
3970.49 1
3970.64 0
3970.78 0
3970.93 0
3971.07 0
3971.22 0
3971.36 0
3971.51 0
3971.65 0
3971.80 5
3971.94 11
3972.08 16
3972.23 22
3972.37 27
3972.52 31
3972.66 34
3972.81 35
3972.95 34
3973.10 31
3973.24 27
3973.38 21
3973.53 16
3973.67 10
3973.82 6
3973.96 2
3974.11 0
3974.25 0
3974.40 0
3974.54 0
3974.69 0
3974.83 0
3974.97 0
3975.12 0
3975.26 0
3975.41 4
3975.55 12
3975.70 21
3975.84 30
3975.99 38
3976.13 44
3976.28 48
3976.42 50
3976.57 50
3976.71 48
3976.85 45
3977.00 42
3977.14 40
3977.29 37
3977.43 34
3977.58 30
3977.72 25
3977.87 20
3978.01 14
3978.16 9
3978.30 5
3978.45 3
3978.59 3
3978.73 6
3978.88 11
3979.02 16
3979.17 20
3979.31 23
3979.46 22
3979.60 20
3979.75 17
3979.89 14
3980.04 12
3980.18 12
3980.33 14
3980.47 17
3980.62 22
3980.76 26
3980.90 29
3981.05 31
3981.19 31
3981.34 32
3981.48 32
3981.63 32
3981.77 33
3981.92 36
3982.06 39
3982.21 42
3982.35 45
3982.50 47
3982.64 49
3982.79 49
3982.93 48
3983.08 46
3983.22 45
3983.36 44
3983.51 44
3983.65 44
3983.80 45
3983.94 46
3984.09 47
3984.23 47
3984.38 48
3984.52 49
3984.67 51
3984.81 53
3984.96 57
3985.10 63
3985.25 69
3985.39 75
3985.54 81
3985.68 87
3985.83 91
3985.97 95
3986.11 97
3986.26 97
3986.40 97
3986.55 95
3986.69 91
3986.84 87
3986.98 82
3987.13 76
3987.27 70
3987.42 64
3987.56 59
3987.71 55
3987.85 54
3988.00 55
3988.14 58
3988.29 65
3988.43 73
3988.58 83
3988.72 92
3988.87 100
3989.01 104
3989.16 105
3989.30 102
3989.45 96
3989.59 87
3989.73 78
3989.88 68
3990.02 59
3990.17 51
3990.31 44
3990.46 37
3990.60 31
3990.75 25
3990.89 19
3991.04 13
3991.18 9
3991.33 7
3991.47 7
3991.62 10
3991.76 16
3991.91 25
3992.05 34
3992.20 42
3992.34 49
3992.49 52
3992.63 52
3992.78 49
3992.92 44
3993.07 37
3993.21 30
3993.36 23
3993.50 17
3993.65 12
3993.79 7
3993.94 3
3994.08 0
3994.23 0
3994.37 0
3994.52 0
3994.66 0
3994.81 1
3994.95 7
3995.10 14
3995.24 23
3995.39 32
3995.53 40
3995.68 46
3995.82 50
3995.97 51
3996.11 50
3996.26 47
3996.40 44
3996.55 41
3996.69 41
3996.84 43
3996.98 48
3997.13 54
3997.27 61
3997.42 68
3997.56 73
3997.70 77
3997.85 78
3997.99 78
3998.14 76
3998.28 73
3998.43 69
3998.57 65
3998.72 60
3998.86 55
3999.01 49
3999.15 45
3999.30 42
3999.44 41
3999.59 44
3999.74 49
3999.88 56
4000.03 64
4000.17 71
4000.32 78
4000.46 82
4000.61 84
4000.75 85
4000.90 84
4001.04 82
4001.19 80
4001.33 78
4001.48 75
4001.62 72
4001.77 67
4001.91 63
4002.06 58
4002.20 54
4002.35 52
4002.49 51
4002.64 51
4002.78 54
4002.93 57
4003.07 60
4003.22 63
4003.36 64
4003.51 63
4003.65 61
4003.80 57
4003.94 54
4004.09 52
4004.23 53
4004.38 58
4004.52 65
4004.67 74
4004.81 84
4004.96 94
4005.10 103
4005.25 111
4005.39 116
4005.54 118
4005.68 119
4005.83 117
4005.97 115
4006.12 112
4006.26 110
4006.41 109
4006.55 110
4006.70 114
4006.84 119
4006.99 125
4007.13 132
4007.28 137
4007.42 142
4007.57 144
4007.72 143
4007.86 138
4008.01 130
4008.15 120
4008.30 107
4008.44 94
4008.59 81
4008.73 70
4008.88 61
4009.02 55
4009.17 51
4009.31 48
4009.46 46
4009.60 46
4009.75 45
4009.89 44
4010.04 43
4010.18 42
4010.33 40
4010.47 37
4010.62 33
4010.76 29
4010.91 26
4011.05 24
4011.20 23
4011.35 26
4011.49 31
4011.64 37
4011.78 43
4011.93 47
4012.07 50
4012.22 50
4012.36 49
4012.51 46
4012.65 45
4012.80 45
4012.94 47
4013.09 51
4013.23 55
4013.38 60
4013.52 64
4013.67 65
4013.81 65
4013.96 62
4014.10 57
4014.25 49
4014.40 40
4014.54 29
4014.69 18
4014.83 8
4014.98 0
4015.12 0
4015.27 0
4015.41 0
4015.56 0
4015.70 3
4015.85 8
4015.99 14
4016.14 19
4016.28 24
4016.43 28
4016.58 30
4016.72 31
4016.87 31
4017.01 29
4017.16 26
4017.30 22
4017.45 18
4017.59 13
4017.74 7
4017.88 1
4018.03 0
4018.17 0
4018.32 0
4018.46 0
4018.61 0
4018.76 0
4018.90 0
4019.05 0
4019.19 8
4019.34 15
4019.48 22
4019.63 26
4019.77 30
4019.92 32
4020.06 36
4020.21 40
4020.35 45
4020.50 51
4020.65 58
4020.79 65
4020.94 71
4021.08 77
4021.23 83
4021.37 88
4021.52 93
4021.66 97
4021.81 99
4021.95 98
4022.10 93
4022.24 87
4022.39 78
4022.54 69
4022.68 60
4022.83 52
4022.97 46
4023.12 42
4023.26 38
4023.41 36
4023.55 34
4023.70 33
4023.84 33
4023.99 35
4024.14 39
4024.28 45
4024.43 53
4024.57 63
4024.72 73
4024.86 82
4025.01 89
4025.15 93
4025.30 95
4025.44 94
4025.59 91
4025.74 88
4025.88 84
4026.03 82
4026.17 82
4026.32 83
4026.46 86
4026.61 89
4026.75 92
4026.90 96
4027.05 99
4027.19 101
4027.34 103
4027.48 105
4027.63 107
4027.77 108
4027.92 107
4028.06 105
4028.21 101
4028.36 96
4028.50 88
4028.65 80
4028.79 71
4028.94 61
4029.08 53
4029.23 47
4029.37 43
4029.52 42
4029.67 43
4029.81 45
4029.96 46
4030.10 46
4030.25 42
4030.39 36
4030.54 27
4030.68 17
4030.83 8
4030.98 0
4031.12 0
4031.27 0
4031.41 0
4031.56 0
4031.70 0
4031.85 0
4031.99 0
4032.14 0
4032.29 0
4032.43 2
4032.58 5
4032.72 9
4032.87 13
4033.01 16
4033.16 20
4033.30 24
4033.45 29
4033.60 35
4033.74 41
4033.89 47
4034.03 51
4034.18 54
4034.32 56
4034.47 56
4034.62 56
4034.76 55
4034.91 54
4035.05 55
4035.20 55
4035.34 55
4035.49 54
4035.64 52
4035.78 49
4035.93 44
4036.07 38
4036.22 33
4036.36 28
4036.51 24
4036.66 22
4036.80 21
4036.95 22
4037.09 24
4037.24 26
4037.38 30
4037.53 32
4037.67 35
4037.82 36
4037.97 35
4038.11 32
4038.26 26
4038.40 18
4038.55 10
4038.69 2
4038.84 0
4038.99 0
4039.13 0
4039.28 3
4039.42 13
4039.57 24
4039.72 35
4039.86 46
4040.01 56
4040.15 64
4040.30 71
4040.44 77
4040.59 83
4040.74 89
4040.88 95
4041.03 101
4041.17 105
4041.32 108
4041.46 109
4041.61 108
4041.76 104
4041.90 99
4042.05 93
4042.19 88
4042.34 85
4042.48 85
4042.63 87
4042.78 91
4042.92 97
4043.07 103
4043.21 110
4043.36 115
4043.51 118
4043.65 119
4043.80 119
4043.94 117
4044.09 114
4044.23 112
4044.38 112
4044.53 115
4044.67 119
4044.82 126
4044.96 133
4045.11 140
4045.26 144
4045.40 147
4045.55 147
4045.69 146
4045.84 144
4045.98 141
4046.13 137
4046.28 132
4046.42 127
4046.57 120
4046.71 112
4046.86 102
4047.01 91
4047.15 80
4047.30 69
4047.44 59
4047.59 50
4047.73 41
4047.88 33
4048.03 26
4048.17 18
4048.32 11
4048.46 4
4048.61 0
4048.76 0
4048.90 0
4049.05 0
4049.19 0
4049.34 0
4049.49 0
4049.63 0
4049.78 0
4049.92 4
4050.07 8
4050.22 13
4050.36 18
4050.51 23
4050.65 29
4050.80 34
4050.95 39
4051.09 44
4051.24 47
4051.38 49
4051.53 50
4051.67 50
4051.82 51
4051.97 53
4052.11 57
4052.26 63
4052.40 71
4052.55 80
4052.70 90
4052.84 99
4052.99 108
4053.13 116
4053.28 122
4053.43 127
4053.57 129
4053.72 129
4053.86 126
4054.01 122
4054.16 116
4054.30 109
4054.45 101
4054.59 92
4054.74 85
4054.89 78
4055.03 73
4055.18 70
4055.32 69
4055.47 70
4055.62 72
4055.76 74
4055.91 76
4056.05 77
4056.20 78
4056.35 78
4056.49 79
4056.64 82
4056.79 86
4056.93 92
4057.08 99
4057.22 104
4057.37 108
4057.52 109
4057.66 107
4057.81 103
4057.95 96
4058.10 87
4058.25 79
4058.39 70
4058.54 62
4058.68 54
4058.83 47
4058.98 40
4059.12 34
4059.27 29
4059.41 24
4059.56 20
4059.71 16
4059.85 13
4060.00 9
4060.14 6
4060.29 3
4060.44 0
4060.58 0
4060.73 0
4060.88 0
4061.02 0
4061.17 0
4061.31 0
4061.46 0
4061.61 0
4061.75 3
4061.90 8
4062.04 14
4062.19 22
4062.34 30
4062.48 39
4062.63 48
4062.78 55
4062.92 60
4063.07 63
4063.21 62
4063.36 58
4063.51 53
4063.65 49
4063.80 46
4063.94 45
4064.09 48
4064.24 52
4064.38 57
4064.53 61
4064.68 63
4064.82 64
4064.97 65
4065.11 66
4065.26 69
4065.41 73
4065.55 79
4065.70 84
4065.85 89
4065.99 92
4066.14 93
4066.28 91
4066.43 88
4066.58 83
4066.72 78
4066.87 72
4067.02 66
4067.16 60
4067.31 56
4067.45 51
4067.60 48
4067.75 46
4067.89 44
4068.04 42
4068.19 41
4068.33 41
4068.48 42
4068.62 46
4068.77 53
4068.92 62
4069.06 74
4069.21 88
4069.36 103
4069.50 117
4069.65 130
4069.79 141
4069.94 151
4070.09 159
4070.23 165
4070.38 169
4070.53 173
4070.67 175
4070.82 176
4070.96 175
4071.11 172
4071.26 166
4071.40 158
4071.55 146
4071.70 131
4071.84 114
4071.99 96
4072.14 77
4072.28 61
4072.43 47
4072.57 37
4072.72 31
4072.87 30
4073.01 33
4073.16 38
4073.31 44
4073.45 50
4073.60 56
4073.74 60
4073.89 63
4074.04 65
4074.18 67
4074.33 67
4074.48 66
4074.62 65
4074.77 62
4074.92 59
4075.06 55
4075.21 51
4075.35 48
4075.50 46
4075.65 47
4075.79 50
4075.94 56
4076.09 65
4076.23 77
4076.38 89
4076.53 102
4076.67 114
4076.82 123
4076.97 129
4077.11 132
4077.26 131
4077.40 128
4077.55 123
4077.70 120
4077.84 117
4077.99 116
4078.14 117
4078.28 118
4078.43 118
4078.58 117
4078.72 114
4078.87 109
4079.02 101
4079.16 93
4079.31 85
4079.45 76
4079.60 69
4079.75 62
4079.89 55
4080.04 49
4080.19 44
4080.33 38
4080.48 34
4080.63 29
4080.77 26
4080.92 23
4081.07 21
4081.21 20
4081.36 18
4081.51 16
4081.65 14
4081.80 11
4081.94 8
4082.09 5
4082.24 1
4082.38 0
4082.53 0
4082.68 0
4082.82 0
4082.97 0
4083.12 0
4083.26 0
4083.41 2
4083.56 4
4083.70 5
4083.85 5
4084.00 4
4084.14 3
4084.29 2
4084.44 1
4084.58 0
4084.73 0
4084.88 2
4085.02 4
4085.17 7
4085.32 10
4085.46 13
4085.61 15
4085.75 17
4085.90 16
4086.05 15
4086.19 13
4086.34 12
4086.49 12
4086.63 14
4086.78 19
4086.93 26
4087.07 35
4087.22 44
4087.37 50
4087.51 54
4087.66 56
4087.81 55
4087.95 53
4088.10 51
4088.25 52
4088.39 55
4088.54 62
4088.69 71
4088.83 81
4088.98 90
4089.13 98
4089.27 104
4089.42 106
4089.57 104
4089.71 99
4089.86 91
4090.01 83
4090.15 76
4090.30 69
4090.45 64
4090.59 60
4090.74 57
4090.89 54
4091.03 51
4091.18 48
4091.33 46
4091.47 47
4091.62 49
4091.77 54
4091.91 61
4092.06 69
4092.21 77
4092.35 83
4092.50 88
4092.65 91
4092.79 92
4092.94 92
4093.09 91
4093.23 90
4093.38 89
4093.53 87
4093.67 83
4093.82 78
4093.97 71
4094.11 62
4094.26 53
4094.41 44
4094.55 38
4094.70 34
4094.85 33
4094.99 34
4095.14 37
4095.29 40
4095.43 42
4095.58 42
4095.73 40
4095.87 36
4096.02 31
4096.17 24
4096.31 17
4096.46 9
4096.61 2
4096.76 0
4096.90 0
4097.05 0
4097.20 0
4097.34 0
4097.49 0
4097.64 0
4097.78 0
4097.93 5
4098.08 8
4098.22 11
4098.37 14
4098.52 17
4098.66 20
4098.81 24
4098.96 28
4099.10 33
4099.25 39
4099.40 44
4099.54 51
4099.69 57
4099.84 65
4099.98 73
4100.13 81
4100.28 88
4100.43 95
4100.57 100
4100.72 104
4100.87 108
4101.01 110
4101.16 112
4101.31 113
4101.45 115
4101.60 117
4101.75 119
4101.89 120
4102.04 120
4102.19 120
4102.33 118
4102.48 114
4102.63 108
4102.77 103
4102.92 97
4103.07 92
4103.22 89
4103.36 87
4103.51 86
4103.66 86
4103.80 87
4103.95 88
4104.10 90
4104.24 92
4104.39 95
4104.54 100
4104.68 106
4104.83 114
4104.98 123
4105.13 135
4105.27 150
4105.42 167
4105.57 187
4105.71 209
4105.86 232
4106.01 255
4106.15 275
4106.30 293
4106.45 307
4106.59 318
4106.74 328
4106.89 338
4107.04 349
4107.18 360
4107.33 372
4107.48 385
4107.62 397
4107.77 408
4107.92 417
4108.06 425
4108.21 432
4108.36 439
4108.51 448
4108.65 458
4108.80 469
4108.95 481
4109.09 493
4109.24 503
4109.39 510
4109.53 514
4109.68 516
4109.83 515
4109.98 512
4110.12 509
4110.27 507
4110.42 506
4110.56 506
4110.71 507
4110.86 509
4111.00 512
4111.15 514
4111.30 516
4111.45 515
4111.59 513
4111.74 508
4111.89 502
4112.03 494
4112.18 485
4112.33 476
4112.47 468
4112.62 462
4112.77 456
4112.92 453
4113.06 451
4113.21 449
4113.36 449
4113.50 448
4113.65 447
4113.80 445
4113.95 442
4114.09 438
4114.24 431
4114.39 423
4114.53 414
4114.68 404
4114.83 393
4114.97 384
4115.12 375
4115.27 367
4115.42 359
4115.56 350
4115.71 338
4115.86 322
4116.00 302
4116.15 280
4116.30 256
4116.45 234
4116.59 214
4116.74 198
4116.89 185
4117.03 176
4117.18 169
4117.33 161
4117.48 153
4117.62 144
4117.77 134
4117.92 123
4118.06 112
4118.21 103
4118.36 94
4118.51 86
4118.65 79
4118.80 73
4118.95 69
4119.09 67
4119.24 67
4119.39 70
4119.54 75
4119.68 83
4119.83 91
4119.98 99
4120.12 105
4120.27 109
4120.42 110
4120.57 107
4120.71 100
4120.86 92
4121.01 82
4121.16 71
4121.30 62
4121.45 54
4121.60 50
4121.74 48
4121.89 49
4122.04 51
4122.19 55
4122.33 61
4122.48 66
4122.63 73
4122.77 79
4122.92 86
4123.07 93
4123.22 100
4123.36 107
4123.51 114
4123.66 119
4123.81 125
4123.95 129
4124.10 134
4124.25 138
4124.39 142
4124.54 146
4124.69 149
4124.84 151
4124.98 151
4125.13 148
4125.28 142
4125.43 134
4125.57 125
4125.72 116
4125.87 108
4126.01 102
4126.16 98
4126.31 97
4126.46 96
4126.60 96
4126.75 98
4126.90 102
4127.05 108
4127.19 117
4127.34 129
4127.49 142
4127.63 155
4127.78 166
4127.93 173
4128.08 175
4128.22 174
4128.37 169
4128.52 164
4128.67 159
4128.81 157
4128.96 157
4129.11 158
4129.26 161
4129.40 164
4129.55 166
4129.70 168
4129.84 172
4129.99 176
4130.14 183
4130.29 192
4130.43 201
4130.58 211
4130.73 218
4130.88 223
4131.02 224
4131.17 222
4131.32 218
4131.47 213
4131.61 207
4131.76 202
4131.91 196
4132.06 189
4132.20 181
4132.35 170
4132.50 158
4132.65 144
4132.79 129
4132.94 114
4133.09 100
4133.23 87
4133.38 77
4133.53 69
4133.68 65
4133.82 64
4133.97 68
4134.12 75
4134.27 85
4134.41 97
4134.56 109
4134.71 120
4134.86 128
4135.00 133
4135.15 134
4135.30 131
4135.45 124
4135.59 114
4135.74 102
4135.89 88
4136.04 74
4136.18 58
4136.33 44
4136.48 30
4136.63 18
4136.77 8
4136.92 0
4137.07 0
4137.22 0
4137.36 0
4137.51 0
4137.66 0
4137.81 0
4137.95 6
4138.10 11
4138.25 17
4138.40 23
4138.54 29
4138.69 34
4138.84 38
4138.99 41
4139.13 43
4139.28 43
4139.43 42
4139.58 41
4139.72 39
4139.87 38
4140.02 38
4140.17 40
4140.31 43
4140.46 48
4140.61 54
4140.76 60
4140.90 64
4141.05 66
4141.20 67
4141.35 65
4141.49 62
4141.64 58
4141.79 55
4141.94 51
4142.08 49
4142.23 47
4142.38 45
4142.53 43
4142.68 40
4142.82 36
4142.97 33
4143.12 29
4143.27 26
4143.41 25
4143.56 28
4143.71 33
4143.86 42
4144.00 53
4144.15 64
4144.30 74
4144.45 82
4144.59 85
4144.74 84
4144.89 80
4145.04 73
4145.18 66
4145.33 60
4145.48 55
4145.63 53
4145.78 53
4145.92 54
4146.07 55
4146.22 54
4146.37 50
4146.51 45
4146.66 38
4146.81 30
4146.96 24
4147.10 19
4147.25 16
4147.40 15
4147.55 14
4147.69 12
4147.84 10
4147.99 7
4148.14 3
4148.29 0
4148.43 0
4148.58 0
4148.73 0
4148.88 0
4149.02 0
4149.17 0
4149.32 0
4149.47 0
4149.61 5
4149.76 10
4149.91 15
4150.06 19
4150.21 22
4150.35 23
4150.50 22
4150.65 20
4150.80 17
4150.94 14
4151.09 13
4151.24 13
4151.39 16
4151.54 20
4151.68 27
4151.83 34
4151.98 41
4152.13 48
4152.27 55
4152.42 60
4152.57 65
4152.72 69
4152.87 73
4153.01 75
4153.16 75
4153.31 74
4153.46 71
4153.60 67
4153.75 64
4153.90 61
4154.05 60
4154.20 59
4154.34 60
4154.49 60
4154.64 59
4154.79 56
4154.93 50
4155.08 44
4155.23 37
4155.38 32
4155.53 28
4155.67 27
4155.82 30
4155.97 35
4156.12 44
4156.26 53
4156.41 63
4156.56 72
4156.71 80
4156.86 85
4157.00 88
4157.15 89
4157.30 89
4157.45 89
4157.60 89
4157.74 90
4157.89 91
4158.04 92
4158.19 92
4158.33 90
4158.48 87
4158.63 83
4158.78 76
4158.93 68
4159.07 59
4159.22 48
4159.37 36
4159.52 25
4159.67 16
4159.81 10
4159.96 7
4160.11 7
4160.26 11
4160.40 17
4160.55 24
4160.70 31
4160.85 35
4161.00 38
4161.14 38
4161.29 36
4161.44 33
4161.59 30
4161.74 27
4161.88 24
4162.03 22
4162.18 20
4162.33 18
4162.48 17
4162.62 15
4162.77 13
4162.92 12
4163.07 12
4163.22 11
4163.36 10
4163.51 8
4163.66 5
4163.81 0
4163.96 0
4164.10 0
4164.25 0
4164.40 0
4164.55 0
4164.70 0
4164.84 0
4164.99 4
4165.14 9
4165.29 12
4165.44 14
4165.58 15
4165.73 17
4165.88 19
4166.03 24
4166.18 29
4166.32 34
4166.47 40
4166.62 44
4166.77 46
4166.92 47
4167.06 46
4167.21 45
4167.36 44
4167.51 43
4167.66 42
4167.80 42
4167.95 42
4168.10 40
4168.25 36
4168.40 31
4168.54 25
4168.69 19
4168.84 15
4168.99 12
4169.14 13
4169.28 15
4169.43 19
4169.58 23
4169.73 25
4169.88 25
4170.02 24
4170.17 22
4170.32 19
4170.47 19
4170.62 22
4170.76 28
4170.91 36
4171.06 47
4171.21 56
4171.36 64
4171.51 69
4171.65 70
4171.80 68
4171.95 64
4172.10 59
4172.25 56
4172.39 54
4172.54 54
4172.69 55
4172.84 57
4172.99 59
4173.13 59
4173.28 59
4173.43 57
4173.58 54
4173.73 50
4173.88 47
4174.02 44
4174.17 43
4174.32 43
4174.47 46
4174.62 50
4174.76 57
4174.91 64
4175.06 71
4175.21 76
4175.36 79
4175.50 78
4175.65 74
4175.80 66
4175.95 55
4176.10 44
4176.25 35
4176.39 28
4176.54 26
4176.69 29
4176.84 37
4176.99 48
4177.14 60
4177.28 71
4177.43 81
4177.58 89
4177.73 94
4177.88 97
4178.02 99
4178.17 102
4178.32 105
4178.47 110
4178.62 117
4178.77 124
4178.91 131
4179.06 136
4179.21 140
4179.36 142
4179.51 141
4179.65 138
4179.80 134
4179.95 130
4180.10 124
4180.25 118
4180.40 112
4180.54 105
4180.69 99
4180.84 92
4180.99 86
4181.14 80
4181.29 76
4181.43 73
4181.58 72
4181.73 72
4181.88 76
4182.03 81
4182.18 88
4182.32 95
4182.47 100
4182.62 104
4182.77 104
4182.92 100
4183.07 93
4183.21 83
4183.36 71
4183.51 59
4183.66 47
4183.81 37
4183.96 30
4184.10 25
4184.25 24
4184.40 25
4184.55 28
4184.70 34
4184.85 42
4184.99 51
4185.14 60
4185.29 70
4185.44 80
4185.59 88
4185.74 93
4185.88 95
4186.03 95
4186.18 92
4186.33 88
4186.48 83
4186.63 78
4186.77 74
4186.92 71
4187.07 68
4187.22 66
4187.37 65
4187.52 65
4187.66 66
4187.81 67
4187.96 68
4188.11 69
4188.26 67
4188.41 64
4188.55 58
4188.70 52
4188.85 45
4189.00 39
4189.15 35
4189.30 32
4189.44 30
4189.59 29
4189.74 27
4189.89 26
4190.04 24
4190.19 23
4190.34 23
4190.48 23
4190.63 25
4190.78 27
4190.93 29
4191.08 31
4191.23 32
4191.37 31
4191.52 27
4191.67 22
4191.82 16
4191.97 10
4192.12 6
4192.27 4
4192.41 3
4192.56 5
4192.71 6
4192.86 6
4193.01 5
4193.16 1
4193.30 0
4193.45 0
4193.60 0
4193.75 0
4193.90 0
4194.05 0
4194.20 11
4194.34 24
4194.49 39
4194.64 54
4194.79 68
4194.94 81
4195.09 93
4195.24 102
4195.38 108
4195.53 110
4195.68 110
4195.83 108
4195.98 105
4196.13 102
4196.28 100
4196.42 98
4196.57 97
4196.72 97
4196.87 96
4197.02 95
4197.17 94
4197.31 93
4197.46 92
4197.61 92
4197.76 90
4197.91 89
4198.06 86
4198.21 82
4198.35 77
4198.50 71
4198.65 67
4198.80 64
4198.95 64
4199.10 67
4199.25 71
4199.40 77
4199.54 82
4199.69 86
4199.84 88
4199.99 88
4200.14 86
4200.29 83
4200.44 80
4200.58 79
4200.73 80
4200.88 85
4201.03 93
4201.18 104
4201.33 118
4201.48 133
4201.62 149
4201.77 165
4201.92 182
4202.07 199
4202.22 216
4202.37 232
4202.52 248
4202.66 261
4202.81 270
4202.96 276
4203.11 277
4203.26 274
4203.41 269
4203.56 263
4203.71 258
4203.85 255
4204.00 256
4204.15 261
4204.30 271
4204.45 284
4204.60 301
4204.75 319
4204.89 338
4205.04 355
4205.19 368
4205.34 376
4205.49 380
4205.64 378
4205.79 372
4205.94 365
4206.08 357
4206.23 350
4206.38 345
4206.53 342
4206.68 340
4206.83 339
4206.98 338
4207.13 336
4207.27 333
4207.42 329
4207.57 323
4207.72 317
4207.87 310
4208.02 301
4208.17 289
4208.32 276
4208.46 261
4208.61 246
4208.76 229
4208.91 214
4209.06 199
4209.21 185
4209.36 172
4209.51 162
4209.65 153
4209.80 146
4209.95 141
4210.10 140
4210.25 141
4210.40 144
4210.55 149
4210.70 154
4210.84 160
4210.99 166
4211.14 169
4211.29 171
4211.44 170
4211.59 169
4211.74 168
4211.89 167
4212.04 167
4212.18 167
4212.33 167
4212.48 166
4212.63 162
4212.78 158
4212.93 153
4213.08 148
4213.23 145
4213.37 142
4213.52 140
4213.67 139
4213.82 135
4213.97 129
4214.12 122
4214.27 115
4214.42 110
4214.57 109
4214.71 113
4214.86 121
4215.01 133
4215.16 147
4215.31 158
4215.46 167
4215.61 171
4215.76 173
4215.91 172
4216.05 171
4216.20 172
4216.35 175
4216.50 180
4216.65 188
4216.80 196
4216.95 204
4217.10 210
4217.25 215
4217.39 217
4217.54 219
4217.69 220
4217.84 222
4217.99 224
4218.14 227
4218.29 229
4218.44 230
4218.59 230
4218.73 229
4218.88 227
4219.03 223
4219.18 219
4219.33 214
4219.48 206
4219.63 196
4219.78 182
4219.93 164
4220.08 145
4220.22 127
4220.37 112
4220.52 102
4220.67 98
4220.82 100
4220.97 108
4221.12 120
4221.27 133
4221.42 146
4221.57 157
4221.71 164
4221.86 166
4222.01 163
4222.16 155
4222.31 144
4222.46 132
4222.61 120
4222.76 113
4222.91 110
4223.06 112
4223.20 118
4223.35 126
4223.50 132
4223.65 136
4223.80 136
4223.95 134
4224.10 130
4224.25 126
4224.40 125
4224.55 126
4224.69 129
4224.84 131
4224.99 133
4225.14 131
4225.29 126
4225.44 118
4225.59 109
4225.74 100
4225.89 93
4226.04 89
4226.19 86
4226.33 83
4226.48 81
4226.63 77
4226.78 73
4226.93 68
4227.08 63
4227.23 60
4227.38 58
4227.53 57
4227.68 58
4227.83 58
4227.97 57
4228.12 55
4228.27 53
4228.42 50
4228.57 49
4228.72 48
4228.87 50
4229.02 54
4229.17 61
4229.32 71
4229.47 83
4229.61 98
4229.76 115
4229.91 130
4230.06 144
4230.21 155
4230.36 162
4230.51 166
4230.66 166
4230.81 163
4230.96 158
4231.11 151
4231.26 142
4231.40 132
4231.55 121
4231.70 110
4231.85 99
4232.00 90
4232.15 83
4232.30 76
4232.45 70
4232.60 63
4232.75 56
4232.90 49
4233.05 42
4233.19 37
4233.34 34
4233.49 33
4233.64 33
4233.79 35
4233.94 37
4234.09 38
4234.24 39
4234.39 39
4234.54 38
4234.69 37
4234.84 35
4234.98 33
4235.13 32
4235.28 31
4235.43 31
4235.58 33
4235.73 37
4235.88 42
4236.03 49
4236.18 55
4236.33 62
4236.48 69
4236.63 75
4236.78 82
4236.93 89
4237.07 96
4237.22 103
4237.37 109
4237.52 113
4237.67 116
4237.82 117
4237.97 119
4238.12 120
4238.27 123
4238.42 126
4238.57 129
4238.72 130
4238.87 128
4239.01 124
4239.16 117
4239.31 109
4239.46 99
4239.61 91
4239.76 85
4239.91 81
4240.06 79
4240.21 79
4240.36 80
4240.51 81
4240.66 82
4240.81 84
4240.96 86
4241.11 87
4241.25 87
4241.40 86
4241.55 84
4241.70 82
4241.85 79
4242.00 77
4242.15 77
4242.30 77
4242.45 79
4242.60 82
4242.75 85
4242.90 88
4243.05 89
4243.20 91
4243.35 92
4243.50 95
4243.64 97
4243.79 101
4243.94 104
4244.09 105
4244.24 105
4244.39 103
4244.54 99
4244.69 94
4244.84 89
4244.99 84
4245.14 78
4245.29 71
4245.44 61
4245.59 50
4245.74 39
4245.89 27
4246.03 18
4246.18 12
4246.33 10
4246.48 11
4246.63 15
4246.78 20
4246.93 24
4247.08 28
4247.23 31
4247.38 32
4247.53 31
4247.68 27
4247.83 21
4247.98 13
4248.13 4
4248.28 0
4248.43 0
4248.58 0
4248.72 0
4248.87 0
4249.02 0
4249.17 0
4249.32 0
4249.47 17
4249.62 34
4249.77 50
4249.92 65
4250.07 77
4250.22 86
4250.37 94
4250.52 101
4250.67 107
4250.82 113
4250.97 118
4251.12 123
4251.27 126
4251.42 127
4251.57 127
4251.71 124
4251.86 119
4252.01 112
4252.16 105
4252.31 96
4252.46 87
4252.61 78
4252.76 69
4252.91 60
4253.06 52
4253.21 44
4253.36 38
4253.51 33
4253.66 29
4253.81 26
4253.96 24
4254.11 23
4254.26 22
4254.41 21
4254.56 20
4254.71 19
4254.86 19
4255.00 20
4255.15 22
4255.30 25
4255.45 28
4255.60 32
4255.75 34
4255.90 35
4256.05 35
4256.20 33
4256.35 29
4256.50 25
4256.65 22
4256.80 21
4256.95 21
4257.10 25
4257.25 30
4257.40 37
4257.55 45
4257.70 53
4257.85 61
4258.00 69
4258.15 75
4258.30 81
4258.45 86
4258.60 90
4258.75 93
4258.89 97
4259.04 103
4259.19 110
4259.34 118
4259.49 127
4259.64 136
4259.79 144
4259.94 152
4260.09 158
4260.24 164
4260.39 170
4260.54 176
4260.69 182
4260.84 187
4260.99 190
4261.14 191
4261.29 191
4261.44 189
4261.59 189
4261.74 190
4261.89 194
4262.04 202
4262.19 212
4262.34 223
4262.49 235
4262.64 247
4262.79 256
4262.94 262
4263.09 266
4263.24 269
4263.39 272
4263.54 275
4263.68 279
4263.83 286
4263.98 294
4264.13 304
4264.28 314
4264.43 324
4264.58 334
4264.73 344
4264.88 354
4265.03 363
4265.18 369
4265.33 373
4265.48 373
4265.63 368
4265.78 360
4265.93 349
4266.08 338
4266.23 328
4266.38 319
4266.53 312
4266.68 307
4266.83 301
4266.98 293
4267.13 282
4267.28 268
4267.43 250
4267.58 230
4267.73 210
4267.88 190
4268.03 173
4268.18 159
4268.33 149
4268.48 142
4268.63 137
4268.78 133
4268.93 131
4269.08 130
4269.23 131
4269.38 133
4269.53 138
4269.68 145
4269.83 152
4269.98 159
4270.13 164
4270.28 167
4270.43 168
4270.58 169
4270.73 170
4270.87 173
4271.02 177
4271.17 182
4271.32 187
4271.47 191
4271.62 193
4271.77 191
4271.92 188
4272.07 183
4272.22 177
4272.37 172
4272.52 168
4272.67 166
4272.82 166
4272.97 170
4273.12 176
4273.27 187
4273.42 202
4273.57 221
4273.72 243
4273.87 269
4274.02 296
4274.17 323
4274.32 350
4274.47 376
4274.62 401
4274.77 425
4274.92 450
4275.07 476
4275.22 504
4275.37 534
4275.52 567
4275.67 603
4275.82 641
4275.97 681
4276.12 724
4276.27 771
4276.42 820
4276.57 871
4276.72 925
4276.87 981
4277.02 1039
4277.17 1098
4277.32 1155
4277.47 1211
4277.62 1264
4277.77 1311
4277.92 1354
4278.07 1392
4278.22 1425
4278.37 1456
4278.52 1485
4278.67 1513
4278.82 1540
4278.97 1568
4279.12 1595
4279.27 1621
4279.42 1646
4279.57 1669
4279.72 1689
4279.87 1706
4280.02 1719
4280.17 1727
4280.32 1730
4280.47 1728
4280.62 1722
4280.77 1713
4280.92 1699
4281.07 1683
4281.22 1664
4281.37 1643
4281.52 1620
4281.67 1597
4281.82 1573
4281.97 1551
4282.12 1530
4282.27 1512
4282.42 1494
4282.57 1477
4282.72 1459
4282.87 1437
4283.02 1410
4283.17 1378
4283.32 1342
4283.47 1303
4283.62 1262
4283.77 1221
4283.92 1183
4284.07 1147
4284.22 1113
4284.37 1082
4284.52 1053
4284.67 1024
4284.82 995
4284.97 967
4285.12 939
4285.27 911
4285.42 885
4285.57 859
4285.72 835
4285.87 812
4286.02 788
4286.17 765
4286.32 740
4286.47 714
4286.62 686
4286.77 656
4286.92 627
4287.07 599
4287.22 574
4287.38 552
4287.53 535
4287.68 521
4287.83 510
4287.98 502
4288.13 494
4288.28 488
4288.43 483
4288.58 478
4288.73 476
4288.88 474
4289.03 474
4289.18 476
4289.33 480
4289.48 485
4289.63 491
4289.78 500
4289.93 509
4290.08 518
4290.23 526
4290.38 533
4290.53 538
4290.68 541
4290.83 544
4290.98 549
4291.13 557
4291.28 569
4291.43 584
4291.58 602
4291.73 620
4291.88 637
4292.03 650
4292.18 659
4292.33 664
4292.48 667
4292.63 668
4292.78 669
4292.93 672
4293.08 677
4293.23 685
4293.38 694
4293.53 702
4293.68 707
4293.83 708
4293.98 701
4294.13 688
4294.28 669
4294.43 644
4294.59 616
4294.74 585
4294.89 554
4295.04 524
4295.19 496
4295.34 471
4295.49 450
4295.64 433
4295.79 421
4295.94 413
4296.09 407
4296.24 402
4296.39 398
4296.54 392
4296.69 385
4296.84 374
4296.99 361
4297.14 346
4297.29 330
4297.44 314
4297.59 298
4297.74 281
4297.89 264
4298.04 247
4298.19 229
4298.34 211
4298.49 193
4298.64 175
4298.79 159
4298.94 145
4299.09 133
4299.24 123
4299.40 116
4299.55 110
4299.70 105
4299.85 102
4300.00 101
4300.15 101
4300.30 104
4300.45 109
4300.60 114
4300.75 121
4300.90 126
4301.05 130
4301.20 131
4301.35 129
4301.50 125
4301.65 118
4301.80 110
4301.95 102
4302.10 94
4302.25 89
4302.40 85
4302.55 83
4302.70 83
4302.85 83
4303.00 84
4303.15 84
4303.31 83
4303.46 82
4303.61 79
4303.76 74
4303.91 69
4304.06 64
4304.21 60
4304.36 56
4304.51 55
4304.66 55
4304.81 57
4304.96 59
4305.11 62
4305.26 63
4305.41 64
4305.56 62
4305.71 59
4305.86 55
4306.01 51
4306.16 49
4306.31 49
4306.46 51
4306.62 55
4306.77 61
4306.92 68
4307.07 75
4307.22 82
4307.37 87
4307.52 90
4307.67 91
4307.82 90
4307.97 86
4308.12 81
4308.27 75
4308.42 69
4308.57 64
4308.72 60
4308.87 57
4309.02 56
4309.17 54
4309.32 53
4309.47 49
4309.63 44
4309.78 38
4309.93 29
4310.08 19
4310.23 9
4310.38 0
4310.53 0
4310.68 0
4310.83 0
4310.98 0
4311.13 0
4311.28 0
4311.43 0
4311.58 2
4311.73 12
4311.88 21
4312.03 27
4312.19 29
4312.34 27
4312.49 24
4312.64 19
4312.79 17
4312.94 17
4313.09 21
4313.24 29
4313.39 39
4313.54 51
4313.69 63
4313.84 73
4313.99 82
4314.14 89
4314.29 94
4314.44 98
4314.59 101
4314.75 102
4314.90 102
4315.05 100
4315.20 97
4315.35 93
4315.50 89
4315.65 86
4315.80 83
4315.95 81
4316.10 79
4316.25 76
4316.40 73
4316.55 68
4316.70 62
4316.85 55
4317.00 49
4317.16 44
4317.31 40
4317.46 37
4317.61 37
4317.76 39
4317.91 44
4318.06 51
4318.21 59
4318.36 67
4318.51 75
4318.66 82
4318.81 88
4318.96 92
4319.11 96
4319.27 99
4319.42 102
4319.57 105
4319.72 108
4319.87 110
4320.02 111
4320.17 111
4320.32 111
4320.47 112
4320.62 113
4320.77 114
4320.92 115
4321.07 116
4321.22 116
4321.38 113
4321.53 108
4321.68 102
4321.83 95
4321.98 89
4322.13 86
4322.28 84
4322.43 85
4322.58 87
4322.73 88
4322.88 87
4323.03 82
4323.18 75
4323.34 64
4323.49 52
4323.64 40
4323.79 30
4323.94 22
4324.09 16
4324.24 12
4324.39 10
4324.54 10
4324.69 12
4324.84 16
4324.99 23
4325.14 31
4325.30 41
4325.45 53
4325.60 65
4325.75 76
4325.90 86
4326.05 94
4326.20 100
4326.35 103
4326.50 104
4326.65 103
4326.80 101
4326.95 99
4327.11 96
4327.26 94
4327.41 93
4327.56 93
4327.71 93
4327.86 91
4328.01 88
4328.16 83
4328.31 77
4328.46 69
4328.61 61
4328.76 53
4328.92 45
4329.07 40
4329.22 36
4329.37 34
4329.52 33
4329.67 35
4329.82 39
4329.97 45
4330.12 52
4330.27 61
4330.42 69
4330.58 77
4330.73 84
4330.88 88
4331.03 91
4331.18 91
4331.33 88
4331.48 82
4331.63 75
4331.78 66
4331.93 57
4332.08 49
4332.24 41
4332.39 35
4332.54 30
4332.69 27
4332.84 24
4332.99 22
4333.14 20
4333.29 18
4333.44 16
4333.59 14
4333.74 12
4333.90 9
4334.05 5
4334.20 1
4334.35 0
4334.50 0
4334.65 0
4334.80 0
4334.95 0
4335.10 0
4335.25 0
4335.41 5
4335.56 18
4335.71 34
4335.86 50
4336.01 65
4336.16 78
4336.31 88
4336.46 95
4336.61 98
4336.76 99
4336.92 97
4337.07 93
4337.22 87
4337.37 79
4337.52 71
4337.67 63
4337.82 56
4337.97 51
4338.12 49
4338.27 50
4338.43 55
4338.58 61
4338.73 70
4338.88 79
4339.03 86
4339.18 92
4339.33 94
4339.48 94
4339.63 92
4339.79 90
4339.94 90
4340.09 91
4340.24 95
4340.39 101
4340.54 108
4340.69 115
4340.84 120
4340.99 123
4341.14 125
4341.30 127
4341.45 129
4341.60 131
4341.75 133
4341.90 135
4342.05 135
4342.20 134
4342.35 130
4342.50 124
4342.66 115
4342.81 105
4342.96 95
4343.11 86
4343.26 78
4343.41 72
4343.56 68
4343.71 67
4343.86 67
4344.02 68
4344.17 69
4344.32 69
4344.47 67
4344.62 63
4344.77 56
4344.92 47
4345.07 38
4345.23 30
4345.38 23
4345.53 17
4345.68 14
4345.83 13
4345.98 12
4346.13 11
4346.28 9
4346.43 7
4346.59 4
4346.74 2
4346.89 0
4347.04 0
4347.19 2
4347.34 4
4347.49 7
4347.64 10
4347.80 13
4347.95 13
4348.10 13
4348.25 11
4348.40 8
4348.55 5
4348.70 2
4348.85 1
4349.00 1
4349.16 3
4349.31 6
4349.46 9
4349.61 13
4349.76 17
4349.91 21
4350.06 24
4350.21 26
4350.37 27
4350.52 26
4350.67 24
4350.82 19
4350.97 14
4351.12 9
4351.27 6
4351.42 6
4351.58 9
4351.73 15
4351.88 22
4352.03 30
4352.18 36
4352.33 40
4352.48 42
4352.63 41
4352.79 40
4352.94 38
4353.09 37
4353.24 38
4353.39 40
4353.54 42
4353.69 46
4353.85 49
4354.00 51
4354.15 53
4354.30 53
4354.45 53
4354.60 53
4354.75 54
4354.90 54
4355.06 56
4355.21 57
4355.36 58
4355.51 58
4355.66 56
4355.81 52
4355.96 47
4356.12 42
4356.27 36
4356.42 31
4356.57 27
4356.72 25
4356.87 23
4357.02 22
4357.17 21
4357.33 20
4357.48 20
4357.63 20
4357.78 21
4357.93 24
4358.08 26
4358.23 30
4358.39 34
4358.54 38
4358.69 42
4358.84 47
4358.99 54
4359.14 61
4359.29 69
4359.45 77
4359.60 83
4359.75 87
4359.90 88
4360.05 87
4360.20 83
4360.35 77
4360.51 70
4360.66 63
4360.81 57
4360.96 52
4361.11 48
4361.26 45
4361.41 44
4361.57 42
4361.72 41
4361.87 40
4362.02 38
4362.17 36
4362.32 33
4362.47 29
4362.63 25
4362.78 21
4362.93 17
4363.08 14
4363.23 12
4363.38 11
4363.53 11
4363.69 11
4363.84 10
4363.99 8
4364.14 6
4364.29 3
4364.44 1
4364.59 0
4364.75 0
4364.90 0
4365.05 0
4365.20 0
4365.35 1
4365.50 2
4365.66 2
4365.81 1
4365.96 0
4366.11 0
4366.26 0
4366.41 0
4366.56 2
4366.72 7
4366.87 13
4367.02 20
4367.17 25
4367.32 29
4367.47 30
4367.63 29
4367.78 28
4367.93 26
4368.08 27
4368.23 31
4368.38 38
4368.53 49
4368.69 60
4368.84 72
4368.99 83
4369.14 91
4369.29 95
4369.44 94
4369.60 90
4369.75 83
4369.90 74
4370.05 64
4370.20 55
4370.35 49
4370.50 45
4370.66 45
4370.81 48
4370.96 53
4371.11 58
4371.26 62
4371.41 66
4371.57 68
4371.72 69
4371.87 71
4372.02 74
4372.17 78
4372.32 84
4372.48 89
4372.63 95
4372.78 100
4372.93 104
4373.08 108
4373.23 112
4373.39 116
4373.54 121
4373.69 127
4373.84 134
4373.99 140
4374.14 147
4374.30 152
4374.45 155
4374.60 155
4374.75 152
4374.90 144
4375.05 134
4375.21 120
4375.36 104
4375.51 87
4375.66 72
4375.81 57
4375.96 45
4376.12 37
4376.27 31
4376.42 28
4376.57 27
4376.72 28
4376.87 28
4377.03 27
4377.18 26
4377.33 23
4377.48 20
4377.63 17
4377.78 15
4377.94 14
4378.09 13
4378.24 13
4378.39 11
4378.54 8
4378.69 5
4378.85 1
4379.00 0
4379.15 0
4379.30 1
4379.45 7
4379.61 15
4379.76 24
4379.91 33
4380.06 40
4380.21 46
4380.36 48
4380.52 48
4380.67 46
4380.82 43
4380.97 38
4381.12 34
4381.27 30
4381.43 25
4381.58 21
4381.73 17
4381.88 13
4382.03 9
4382.19 5
4382.34 2
4382.49 0
4382.64 0
4382.79 0
4382.94 0
4383.10 0
4383.25 0
4383.40 0
4383.55 0
4383.70 0
4383.86 0
4384.01 5
4384.16 13
4384.31 22
4384.46 33
4384.61 46
4384.77 59
4384.92 72
4385.07 84
4385.22 93
4385.37 98
4385.53 98
4385.68 93
4385.83 86
4385.98 77
4386.13 68
4386.29 63
4386.44 62
4386.59 64
4386.74 67
4386.89 71
4387.04 73
4387.20 72
4387.35 68
4387.50 60
4387.65 51
4387.80 41
4387.96 30
4388.11 19
4388.26 9
4388.41 1
4388.56 0
4388.72 0
4388.87 0
4389.02 0
4389.17 0
4389.32 1
4389.47 4
4389.63 6
4389.78 6
4389.93 4
4390.08 3
4390.23 2
4390.39 2
4390.54 4
4390.69 8
4390.84 13
4390.99 18
4391.15 23
4391.30 26
4391.45 28
4391.60 29
4391.75 29
4391.91 29
4392.06 28
4392.21 27
4392.36 26
4392.51 25
4392.67 23
4392.82 21
4392.97 20
4393.12 20
4393.27 21
4393.43 24
4393.58 28
4393.73 32
4393.88 35
4394.03 36
4394.19 35
4394.34 31
4394.49 24
4394.64 16
4394.79 9
4394.95 4
4395.10 3
4395.25 8
4395.40 19
4395.55 36
4395.71 55
4395.86 74
4396.01 91
4396.16 104
4396.31 112
4396.47 115
4396.62 114
4396.77 111
4396.92 107
4397.07 104
4397.23 102
4397.38 101
4397.53 101
4397.68 101
4397.83 100
4397.99 97
4398.14 92
4398.29 84
4398.44 75
4398.60 65
4398.75 54
4398.90 45
4399.05 38
4399.20 32
4399.36 30
4399.51 30
4399.66 33
4399.81 38
4399.96 44
4400.12 51
4400.27 57
4400.42 63
4400.57 66
4400.72 67
4400.88 67
4401.03 67
4401.18 68
4401.33 70
4401.49 75
4401.64 82
4401.79 92
4401.94 104
4402.09 117
4402.25 131
4402.40 145
4402.55 160
4402.70 174
4402.85 188
4403.01 201
4403.16 213
4403.31 222
4403.46 229
4403.62 233
4403.77 236
4403.92 239
4404.07 244
4404.22 252
4404.38 262
4404.53 275
4404.68 289
4404.83 302
4404.98 313
4405.14 321
4405.29 327
4405.44 330
4405.59 332
4405.75 333
4405.90 335
4406.05 336
4406.20 336
4406.35 334
4406.51 328
4406.66 317
4406.81 303
4406.96 285
4407.12 267
4407.27 249
4407.42 233
4407.57 219
4407.72 209
4407.88 200
4408.03 192
4408.18 185
4408.33 177
4408.49 170
4408.64 163
4408.79 158
4408.94 154
4409.10 152
4409.25 149
4409.40 147
4409.55 143
4409.70 138
4409.86 132
4410.01 125
4410.16 118
4410.31 110
4410.47 103
4410.62 94
4410.77 84
4410.92 71
4411.07 58
4411.23 44
4411.38 32
4411.53 22
4411.68 16
4411.84 12
4411.99 11
4412.14 11
4412.29 10
4412.45 7
4412.60 2
4412.75 0
4412.90 0
4413.05 0
4413.21 0
4413.36 0
4413.51 0
4413.66 0
4413.82 9
4413.97 21
4414.12 31
4414.27 40
4414.43 46
4414.58 49
4414.73 49
4414.88 46
4415.04 40
4415.19 33
4415.34 24
4415.49 15
4415.64 7
4415.80 0
4415.95 0
4416.10 0
4416.25 1
4416.41 7
4416.56 16
4416.71 24
4416.86 33
4417.02 40
4417.17 45
4417.32 50
4417.47 53
4417.63 57
4417.78 60
4417.93 63
4418.08 65
4418.24 67
4418.39 69
4418.54 70
4418.69 72
4418.85 74
4419.00 76
4419.15 79
4419.30 81
4419.46 83
4419.61 84
4419.76 84
4419.91 83
4420.06 81
4420.22 77
4420.37 72
4420.52 64
4420.67 56
4420.83 47
4420.98 38
4421.13 30
4421.28 26
4421.44 25
4421.59 28
4421.74 34
4421.89 42
4422.05 50
4422.20 57
4422.35 61
4422.50 63
4422.66 64
4422.81 65
4422.96 66
4423.11 69
4423.27 74
4423.42 80
4423.57 85
4423.72 90
4423.88 92
4424.03 91
4424.18 89
4424.33 86
4424.49 85
4424.64 87
4424.79 92
4424.94 100
4425.10 111
4425.25 122
4425.40 131
4425.55 137
4425.71 139
4425.86 137
4426.01 132
4426.17 124
4426.32 116
4426.47 110
4426.62 106
4426.78 105
4426.93 108
4427.08 113
4427.23 119
4427.39 124
4427.54 128
4427.69 129
4427.84 127
4428.00 122
4428.15 116
4428.30 110
4428.45 104
4428.61 99
4428.76 96
4428.91 93
4429.06 90
4429.22 87
4429.37 83
4429.52 79
4429.67 76
4429.83 73
4429.98 71
4430.13 70
4430.29 70
4430.44 70
4430.59 69
4430.74 68
4430.90 67
4431.05 67
4431.20 68
4431.35 70
4431.51 73
4431.66 76
4431.81 80
4431.96 83
4432.12 85
4432.27 85
4432.42 81
4432.57 76
4432.73 68
4432.88 57
4433.03 46
4433.19 35
4433.34 25
4433.49 18
4433.64 13
4433.80 10
4433.95 10
4434.10 11
4434.25 11
4434.41 12
4434.56 11
4434.71 9
4434.87 7
4435.02 4
4435.17 1
4435.32 0
4435.48 0
4435.63 0
4435.78 0
4435.93 0
4436.09 0
4436.24 0
4436.39 0
4436.55 4
4436.70 11
4436.85 21
4437.00 31
4437.16 41
4437.31 51
4437.46 61
4437.61 69
4437.77 77
4437.92 84
4438.07 92
4438.23 100
4438.38 108
4438.53 117
4438.68 124
4438.84 128
4438.99 130
4439.14 128
4439.29 123
4439.45 115
4439.60 105
4439.75 94
4439.91 84
4440.06 76
4440.21 70
4440.36 66
4440.52 64
4440.67 64
4440.82 66
4440.98 68
4441.13 71
4441.28 75
4441.43 80
4441.59 87
4441.74 95
4441.89 105
4442.05 117
4442.20 128
4442.35 138
4442.50 147
4442.66 153
4442.81 158
4442.96 161
4443.12 163
4443.27 164
4443.42 163
4443.57 162
4443.73 159
4443.88 154
4444.03 149
4444.19 142
4444.34 135
4444.49 128
4444.64 121
4444.80 114
4444.95 108
4445.10 101
4445.26 94
4445.41 86
4445.56 76
4445.71 66
4445.87 55
4446.02 44
4446.17 34
4446.33 24
4446.48 17
4446.63 11
4446.78 7
4446.94 3
4447.09 0
4447.24 0
4447.40 0
4447.55 0
4447.70 0
4447.85 0
4448.01 0
4448.16 0
4448.31 1
4448.47 6
4448.62 11
4448.77 13
4448.93 13
4449.08 10
4449.23 7
4449.38 4
4449.54 2
4449.69 3
4449.84 8
4450.00 14
4450.15 22
4450.30 31
4450.46 39
4450.61 45
4450.76 48
4450.91 48
4451.07 45
4451.22 39
4451.37 32
4451.53 25
4451.68 19
4451.83 17
4451.98 20
4452.14 28
4452.29 40
4452.44 55
4452.60 70
4452.75 83
4452.90 91
4453.06 95
4453.21 93
4453.36 88
4453.52 81
4453.67 74
4453.82 68
4453.97 65
4454.13 64
4454.28 65
4454.43 66
4454.59 68
4454.74 68
4454.89 68
4455.05 66
4455.20 65
4455.35 65
4455.50 67
4455.66 72
4455.81 79
4455.96 87
4456.12 96
4456.27 103
4456.42 109
4456.58 111
4456.73 110
4456.88 107
4457.04 101
4457.19 94
4457.34 88
4457.49 82
4457.65 77
4457.80 74
4457.95 73
4458.11 74
4458.26 76
4458.41 79
4458.57 84
4458.72 87
4458.87 91
4459.03 92
4459.18 92
4459.33 92
4459.49 92
4459.64 93
4459.79 97
4459.94 103
4460.10 111
4460.25 119
4460.40 126
4460.56 129
4460.71 128
4460.86 123
4461.02 115
4461.17 105
4461.32 96
4461.48 88
4461.63 81
4461.78 76
4461.94 72
4462.09 68
4462.24 64
4462.40 59
4462.55 54
4462.70 50
4462.85 47
4463.01 44
4463.16 43
4463.31 43
4463.47 43
4463.62 42
4463.77 41
4463.93 39
4464.08 36
4464.23 33
4464.39 31
4464.54 30
4464.69 30
4464.85 31
4465.00 33
4465.15 36
4465.31 38
4465.46 40
4465.61 40
4465.77 39
4465.92 37
4466.07 36
4466.23 36
4466.38 39
4466.53 44
4466.69 51
4466.84 60
4466.99 69
4467.15 78
4467.30 85
4467.45 91
4467.60 95
4467.76 97
4467.91 98
4468.06 97
4468.22 95
4468.37 91
4468.52 87
4468.68 82
4468.83 75
4468.98 67
4469.14 57
4469.29 47
4469.44 36
4469.60 24
4469.75 13
4469.90 3
4470.06 0
4470.21 0
4470.36 0
4470.52 0
4470.67 0
4470.82 0
4470.98 4
4471.13 13
4471.28 21
4471.44 30
4471.59 37
4471.74 42
4471.90 45
4472.05 45
4472.20 44
4472.36 41
4472.51 38
4472.66 36
4472.82 35
4472.97 36
4473.12 37
4473.28 39
4473.43 40
4473.58 40
4473.74 39
4473.89 37
4474.04 34
4474.20 31
4474.35 28
4474.50 24
4474.66 21
4474.81 18
4474.96 15
4475.12 11
4475.27 7
4475.43 3
4475.58 0
4475.73 0
4475.89 0
4476.04 0
4476.19 0
4476.35 0
4476.50 0
4476.65 0
4476.81 5
4476.96 12
4477.11 18
4477.27 23
4477.42 26
4477.57 29
4477.73 32
4477.88 36
4478.03 42
4478.19 50
4478.34 59
4478.49 67
4478.65 74
4478.80 80
4478.95 82
4479.11 82
4479.26 81
4479.41 77
4479.57 73
4479.72 68
4479.87 62
4480.03 57
4480.18 51
4480.34 45
4480.49 39
4480.64 34
4480.80 30
4480.95 26
4481.10 23
4481.26 20
4481.41 18
4481.56 16
4481.72 14
4481.87 12
4482.02 10
4482.18 9
4482.33 8
4482.48 9
4482.64 10
4482.79 14
4482.95 19
4483.10 26
4483.25 34
4483.41 43
4483.56 50
4483.71 57
4483.87 62
4484.02 66
4484.17 69
4484.33 72
4484.48 76
4484.63 80
4484.79 85
4484.94 90
4485.09 95
4485.25 97
4485.40 99
4485.56 100
4485.71 102
4485.86 106
4486.02 111
4486.17 118
4486.32 125
4486.48 133
4486.63 141
4486.78 147
4486.94 152
4487.09 156
4487.25 160
4487.40 163
4487.55 166
4487.71 167
4487.86 165
4488.01 160
4488.17 153
4488.32 143
4488.47 133
4488.63 124
4488.78 117
4488.93 114
4489.09 116
4489.24 121
4489.40 128
4489.55 137
4489.70 146
4489.86 151
4490.01 154
4490.16 152
4490.32 147
4490.47 139
4490.63 130
4490.78 121
4490.93 113
4491.09 108
4491.24 104
4491.39 103
4491.55 103
4491.70 104
4491.85 105
4492.01 106
4492.16 107
4492.32 107
4492.47 107
4492.62 107
4492.78 107
4492.93 108
4493.08 110
4493.24 112
4493.39 116
4493.55 121
4493.70 126
4493.85 131
4494.01 136
4494.16 140
4494.31 142
4494.47 145
4494.62 148
4494.78 152
4494.93 158
4495.08 165
4495.24 174
4495.39 182
4495.54 188
4495.70 191
4495.85 190
4496.00 185
4496.16 177
4496.31 167
4496.47 159
4496.62 151
4496.77 146
4496.93 143
4497.08 141
4497.24 138
4497.39 134
4497.54 128
4497.70 120
4497.85 112
4498.00 104
4498.16 100
4498.31 100
4498.47 104
4498.62 111
4498.77 121
4498.93 131
4499.08 139
4499.23 145
4499.39 149
4499.54 150
4499.70 151
4499.85 152
4500.00 153
4500.16 156
4500.31 160
4500.47 164
4500.62 167
4500.77 170
4500.93 171
4501.08 171
4501.23 170
4501.39 168
4501.54 166
4501.70 164
4501.85 163
4502.00 161
4502.16 159
4502.31 158
4502.47 157
4502.62 156
4502.77 154
4502.93 153
4503.08 150
4503.23 145
4503.39 140
4503.54 133
4503.70 126
4503.85 118
4504.00 111
4504.16 104
4504.31 97
4504.47 89
4504.62 82
4504.77 76
4504.93 71
4505.08 69
4505.24 70
4505.39 74
4505.54 80
4505.70 87
4505.85 93
4506.00 99
4506.16 104
4506.31 109
4506.47 114
4506.62 119
4506.77 127
4506.93 137
4507.08 149
4507.24 162
4507.39 177
4507.54 193
4507.70 208
4507.85 223
4508.01 235
4508.16 245
4508.31 252
4508.47 258
4508.62 263
4508.78 268
4508.93 274
4509.08 283
4509.24 293
4509.39 307
4509.55 322
4509.70 339
4509.85 357
4510.01 375
4510.16 392
4510.32 406
4510.47 415
4510.62 418
4510.78 416
4510.93 406
4511.09 392
4511.24 373
4511.39 352
4511.55 330
4511.70 309
4511.86 290
4512.01 275
4512.16 264
4512.32 257
4512.47 255
4512.63 255
4512.78 258
4512.93 261
4513.09 264
4513.24 266
4513.40 267
4513.55 265
4513.70 261
4513.86 256
4514.01 251
4514.17 247
4514.32 244
4514.47 241
4514.63 241
4514.78 240
4514.94 240
4515.09 239
4515.25 237
4515.40 235
4515.55 232
4515.71 229
4515.86 227
4516.02 227
4516.17 228
4516.32 230
4516.48 232
4516.63 232
4516.79 230
4516.94 222
4517.09 210
4517.25 194
4517.40 173
4517.56 151
4517.71 129
4517.87 109
4518.02 94
4518.17 82
4518.33 76
4518.48 72
4518.64 72
4518.79 73
4518.94 74
4519.10 76
4519.25 76
4519.41 77
4519.56 77
4519.71 77
4519.87 78
4520.02 79
4520.18 81
4520.33 82
4520.49 83
4520.64 82
4520.79 80
4520.95 77
4521.10 74
4521.26 71
4521.41 67
4521.56 65
4521.72 63
4521.87 61
4522.03 60
4522.18 58
4522.34 57
4522.49 55
4522.64 54
4522.80 53
4522.95 52
4523.11 52
4523.26 53
4523.42 55
4523.57 58
4523.72 63
4523.88 71
4524.03 79
4524.19 89
4524.34 99
4524.50 109
4524.65 118
4524.80 126
4524.96 133
4525.11 139
4525.27 143
4525.42 148
4525.57 153
4525.73 159
4525.88 166
4526.04 174
4526.19 182
4526.35 191
4526.50 197
4526.65 202
4526.81 202
4526.96 199
4527.12 193
4527.27 183
4527.43 171
4527.58 159
4527.73 147
4527.89 137
4528.04 130
4528.20 125
4528.35 122
4528.51 121
4528.66 121
4528.81 122
4528.97 123
4529.12 125
4529.28 126
4529.43 127
4529.59 127
4529.74 126
4529.90 123
4530.05 119
4530.20 114
4530.36 108
4530.51 102
4530.67 98
4530.82 97
4530.98 99
4531.13 104
4531.28 110
4531.44 118
4531.59 126
4531.75 131
4531.90 133
4532.06 132
4532.21 129
4532.36 124
4532.52 120
4532.67 116
4532.83 113
4532.98 110
4533.14 107
4533.29 103
4533.45 98
4533.60 93
4533.75 88
4533.91 84
4534.06 83
4534.22 83
4534.37 86
4534.53 90
4534.68 95
4534.84 101
4534.99 109
4535.14 118
4535.30 129
4535.45 142
4535.61 157
4535.76 172
4535.92 185
4536.07 196
4536.23 202
4536.38 205
4536.53 202
4536.69 196
4536.84 188
4537.00 179
4537.15 169
4537.31 161
4537.46 155
4537.62 150
4537.77 147
4537.92 146
4538.08 145
4538.23 144
4538.39 143
4538.54 140
4538.70 137
4538.85 133
4539.01 128
4539.16 122
4539.31 116
4539.47 109
4539.62 102
4539.78 95
4539.93 89
4540.09 84
4540.24 79
4540.40 76
4540.55 75
4540.71 77
4540.86 80
4541.01 85
4541.17 91
4541.32 95
4541.48 99
4541.63 98
4541.79 95
4541.94 88
4542.10 79
4542.25 70
4542.41 63
4542.56 59
4542.71 60
4542.87 65
4543.02 73
4543.18 82
4543.33 91
4543.49 96
4543.64 99
4543.80 99
4543.95 97
4544.11 93
4544.26 90
4544.41 86
4544.57 83
4544.72 80
4544.88 76
4545.03 72
4545.19 67
4545.34 62
4545.50 58
4545.65 56
4545.81 55
4545.96 56
4546.12 60
4546.27 64
4546.42 70
4546.58 75
4546.73 79
4546.89 81
4547.04 82
4547.20 81
4547.35 77
4547.51 71
4547.66 64
4547.82 55
4547.97 46
4548.13 38
4548.28 32
4548.43 28
4548.59 26
4548.74 27
4548.90 28
4549.05 30
4549.21 31
4549.36 32
4549.52 32
4549.67 34
4549.83 36
4549.98 39
4550.14 44
4550.29 51
4550.45 57
4550.60 62
4550.75 67
4550.91 69
4551.06 69
4551.22 68
4551.37 66
4551.53 64
4551.68 61
4551.84 58
4551.99 56
4552.15 52
4552.30 49
4552.46 45
4552.61 42
4552.77 40
4552.92 39
4553.08 40
4553.23 42
4553.38 45
4553.54 48
4553.69 50
4553.85 51
4554.00 52
4554.16 51
4554.31 50
4554.47 49
4554.62 47
4554.78 43
4554.93 39
4555.09 33
4555.24 26
4555.40 18
4555.55 11
4555.71 5
4555.86 2
4556.02 1
4556.17 2
4556.33 5
4556.48 8
4556.63 10
4556.79 11
4556.94 9
4557.10 6
4557.25 1
4557.41 0
4557.56 0
4557.72 0
4557.87 0
4558.03 0
4558.18 0
4558.34 0
4558.49 0
4558.65 3
4558.80 7
4558.96 10
4559.11 14
4559.27 19
4559.42 25
4559.58 32
4559.73 39
4559.89 46
4560.04 52
4560.20 57
4560.35 60
4560.51 61
4560.66 60
4560.82 57
4560.97 53
4561.12 47
4561.28 40
4561.43 33
4561.59 26
4561.74 20
4561.90 16
4562.05 15
4562.21 18
4562.36 24
4562.52 32
4562.67 41
4562.83 51
4562.98 60
4563.14 68
4563.29 74
4563.45 78
4563.60 81
4563.76 81
4563.91 80
4564.07 78
4564.22 75
4564.38 74
4564.53 73
4564.69 73
4564.84 76
4565.00 79
4565.15 83
4565.31 86
4565.46 89
4565.62 90
4565.77 91
4565.93 92
4566.08 92
4566.24 93
4566.39 95
4566.55 97
4566.70 99
4566.86 102
4567.01 103
4567.17 104
4567.32 103
4567.48 102
4567.63 98
4567.79 93
4567.94 87
4568.10 81
4568.25 75
4568.41 72
4568.56 72
4568.72 75
4568.87 83
4569.03 92
4569.18 101
4569.34 108
4569.49 112
4569.65 112
4569.80 109
4569.96 105
4570.11 101
4570.27 100
4570.42 100
4570.58 103
4570.73 105
4570.89 107
4571.04 105
4571.20 101
4571.35 95
4571.51 88
4571.66 83
4571.82 82
4571.97 84
4572.13 92
4572.28 104
4572.44 118
4572.59 132
4572.75 144
4572.90 153
4573.06 157
4573.21 157
4573.37 153
4573.52 147
4573.68 141
4573.83 135
4573.99 131
4574.14 129
4574.30 129
4574.45 129
4574.61 130
4574.76 129
4574.92 128
4575.07 126
4575.23 123
4575.38 119
4575.54 117
4575.69 114
4575.85 112
4576.00 111
4576.16 110
4576.31 110
4576.47 111
4576.62 112
4576.78 115
4576.93 118
4577.09 122
4577.25 125
4577.40 128
4577.56 129
4577.71 128
4577.87 124
4578.02 119
4578.18 113
4578.33 105
4578.49 98
4578.64 90
4578.80 83
4578.95 76
4579.11 70
4579.26 64
4579.42 59
4579.57 55
4579.73 52
4579.88 51
4580.04 50
4580.19 49
4580.35 47
4580.50 43
4580.66 38
4580.81 32
4580.97 29
4581.12 28
4581.28 31
4581.44 39
4581.59 49
4581.75 61
4581.90 71
4582.06 79
4582.21 83
4582.37 82
4582.52 78
4582.68 72
4582.83 65
4582.99 60
4583.14 57
4583.30 57
4583.45 59
4583.61 63
4583.76 66
4583.92 68
4584.07 67
4584.23 65
4584.38 61
4584.54 56
4584.70 53
4584.85 51
4585.01 53
4585.16 57
4585.32 64
4585.47 74
4585.63 84
4585.78 95
4585.94 107
4586.09 118
4586.25 129
4586.40 139
4586.56 149
4586.71 159
4586.87 168
4587.02 178
4587.18 186
4587.33 194
4587.49 201
4587.65 204
4587.80 204
4587.96 199
4588.11 190
4588.27 178
4588.42 162
4588.58 145
4588.73 128
4588.89 113
4589.04 101
4589.20 93
4589.35 89
4589.51 90
4589.66 93
4589.82 97
4589.98 101
4590.13 103
4590.29 102
4590.44 98
4590.60 93
4590.75 87
4590.91 83
4591.06 80
4591.22 80
4591.37 84
4591.53 89
4591.68 97
4591.84 105
4592.00 113
4592.15 120
4592.31 125
4592.46 128
4592.62 128
4592.77 127
4592.93 124
4593.08 120
4593.24 115
4593.39 111
4593.55 109
4593.70 108
4593.86 109
4594.02 111
4594.17 112
4594.33 111
4594.48 108
4594.64 102
4594.79 94
4594.95 85
4595.10 78
4595.26 73
4595.41 71
4595.57 71
4595.73 72
4595.88 71
4596.04 68
4596.19 63
4596.35 56
4596.50 48
4596.66 40
4596.81 34
4596.97 30
4597.12 27
4597.28 25
4597.44 23
4597.59 21
4597.75 20
4597.90 20
4598.06 20
4598.21 20
4598.37 20
4598.52 19
4598.68 18
4598.84 15
4598.99 13
4599.15 10
4599.30 9
4599.46 9
4599.61 9
4599.77 11
4599.92 13
4600.08 17
4600.23 21
4600.39 25
4600.55 30
4600.70 34
4600.86 37
4601.01 38
4601.17 38
4601.32 35
4601.48 30
4601.63 25
4601.79 19
4601.95 14
4602.10 11
4602.26 10
4602.41 13
4602.57 18
4602.72 25
4602.88 33
4603.03 41
4603.19 48
4603.35 53
4603.50 57
4603.66 58
4603.81 57
4603.97 55
4604.12 50
4604.28 43
4604.44 35
4604.59 26
4604.75 17
4604.90 9
4605.06 3
4605.21 0
4605.37 0
4605.52 0
4605.68 0
4605.84 0
4605.99 0
4606.15 0
4606.30 0
4606.46 0
4606.61 0
4606.77 4
4606.93 9
4607.08 13
4607.24 17
4607.39 19
4607.55 21
4607.70 23
4607.86 25
4608.01 28
4608.17 33
4608.33 40
4608.48 48
4608.64 57
4608.79 66
4608.95 74
4609.10 82
4609.26 89
4609.42 95
4609.57 100
4609.73 103
4609.88 105
4610.04 105
4610.19 103
4610.35 100
4610.51 96
4610.66 91
4610.82 88
4610.97 87
4611.13 89
4611.28 94
4611.44 102
4611.60 112
4611.75 123
4611.91 134
4612.06 143
4612.22 150
4612.37 154
4612.53 155
4612.69 153
4612.84 148
4613.00 141
4613.15 134
4613.31 127
4613.46 123
4613.62 123
4613.78 126
4613.93 133
4614.09 142
4614.24 153
4614.40 165
4614.55 175
4614.71 183
4614.87 188
4615.02 191
4615.18 192
4615.33 192
4615.49 190
4615.65 189
4615.80 188
4615.96 187
4616.11 187
4616.27 188
4616.42 190
4616.58 191
4616.74 192
4616.89 193
4617.05 193
4617.20 193
4617.36 192
4617.51 192
4617.67 194
4617.83 196
4617.98 199
4618.14 203
4618.29 205
4618.45 207
4618.61 206
4618.76 203
4618.92 199
4619.07 192
4619.23 185
4619.39 177
4619.54 171
4619.70 166
4619.85 163
4620.01 163
4620.16 165
4620.32 169
4620.48 174
4620.63 179
4620.79 182
4620.94 184
4621.10 183
4621.26 178
4621.41 170
4621.57 159
4621.72 147
4621.88 136
4622.03 126
4622.19 121
4622.35 121
4622.50 126
4622.66 134
4622.81 143
4622.97 152
4623.13 159
4623.28 162
4623.44 164
4623.59 164
4623.75 164
4623.91 166
4624.06 169
4624.22 174
4624.37 178
4624.53 182
4624.69 184
4624.84 185
4625.00 186
4625.15 189
4625.31 196
4625.47 206
4625.62 221
4625.78 238
4625.93 258
4626.09 278
4626.25 297
4626.40 314
4626.56 329
4626.71 341
4626.87 352
4627.02 361
4627.18 368
4627.34 374
4627.49 380
4627.65 386
4627.80 393
4627.96 401
4628.12 413
4628.27 428
4628.43 447
4628.58 469
4628.74 493
4628.90 517
4629.05 540
4629.21 562
4629.37 583
4629.52 604
4629.68 628
4629.83 655
4629.99 687
4630.15 724
4630.30 766
4630.46 813
4630.61 865
4630.77 920
4630.93 978
4631.08 1039
4631.24 1099
4631.39 1155
4631.55 1206
4631.71 1248
4631.86 1282
4632.02 1308
4632.17 1328
4632.33 1345
4632.49 1361
4632.64 1379
4632.80 1398
4632.95 1419
4633.11 1440
4633.27 1459
4633.42 1476
4633.58 1488
4633.73 1493
4633.89 1491
4634.05 1483
4634.20 1469
4634.36 1450
4634.52 1429
4634.67 1406
4634.83 1383
4634.98 1360
4635.14 1338
4635.30 1314
4635.45 1287
4635.61 1259
4635.76 1227
4635.92 1195
4636.08 1161
4636.23 1129
4636.39 1099
4636.54 1071
4636.70 1044
4636.86 1017
4637.01 989
4637.17 959
4637.33 926
4637.48 891
4637.64 856
4637.79 823
4637.95 794
4638.11 771
4638.26 754
4638.42 742
4638.57 733
4638.73 725
4638.89 715
4639.04 703
4639.20 687
4639.36 667
4639.51 644
4639.67 619
4639.82 593
4639.98 568
4640.14 544
4640.29 523
4640.45 505
4640.61 488
4640.76 473
4640.92 459
4641.07 447
4641.23 434
4641.39 422
4641.54 411
4641.70 401
4641.86 392
4642.01 385
4642.17 381
4642.32 379
4642.48 379
4642.64 379
4642.79 378
4642.95 374
4643.11 368
4643.26 357
4643.42 343
4643.57 327
4643.73 308
4643.89 289
4644.04 269
4644.20 249
4644.36 230
4644.51 213
4644.67 198
4644.82 187
4644.98 179
4645.14 175
4645.29 173
4645.45 173
4645.61 175
4645.76 178
4645.92 183
4646.07 188
4646.23 194
4646.39 198
4646.54 201
4646.70 200
4646.86 195
4647.01 185
4647.17 170
4647.32 152
4647.48 133
4647.64 114
4647.79 98
4647.95 85
4648.11 76
4648.26 72
4648.42 71
4648.58 73
4648.73 76
4648.89 81
4649.04 85
4649.20 89
4649.36 93
4649.51 97
4649.67 101
4649.83 105
4649.98 109
4650.14 112
4650.30 114
4650.45 114
4650.61 112
4650.76 108
4650.92 103
4651.08 97
4651.23 90
4651.39 82
4651.55 75
4651.70 68
4651.86 62
4652.02 56
4652.17 52
4652.33 48
4652.49 46
4652.64 46
4652.80 46
4652.95 45
4653.11 44
4653.27 42
4653.42 37
4653.58 31
4653.74 23
4653.89 15
4654.05 7
4654.21 0
4654.36 0
4654.52 0
4654.68 0
4654.83 0
4654.99 0
4655.14 0
4655.30 0
4655.46 0
4655.61 0
4655.77 5
4655.93 11
4656.08 18
4656.24 24
4656.40 28
4656.55 31
4656.71 33
4656.87 33
4657.02 33
4657.18 33
4657.34 33
4657.49 34
4657.65 35
4657.80 36
4657.96 37
4658.12 37
4658.27 37
4658.43 35
4658.59 32
4658.74 28
4658.90 22
4659.06 16
4659.21 10
4659.37 5
4659.53 2
4659.68 2
4659.84 5
4660.00 11
4660.15 20
4660.31 30
4660.47 40
4660.62 50
4660.78 59
4660.94 65
4661.09 69
4661.25 70
4661.40 69
4661.56 66
4661.72 62
4661.87 57
4662.03 52
4662.19 49
4662.34 47
4662.50 47
4662.66 50
4662.81 54
4662.97 59
4663.13 66
4663.28 73
4663.44 80
4663.60 86
4663.75 90
4663.91 90
4664.07 86
4664.22 78
4664.38 68
4664.54 56
4664.69 47
4664.85 42
4665.01 43
4665.16 49
4665.32 59
4665.48 71
4665.63 82
4665.79 91
4665.95 97
4666.10 100
4666.26 101
4666.42 101
4666.57 102
4666.73 103
4666.89 105
4667.04 108
4667.20 111
4667.36 116
4667.51 121
4667.67 126
4667.83 131
4667.98 136
4668.14 141
4668.30 145
4668.45 148
4668.61 149
4668.77 149
4668.92 147
4669.08 144
4669.24 140
4669.39 134
4669.55 129
4669.71 125
4669.86 123
4670.02 124
4670.18 127
4670.33 133
4670.49 140
4670.65 148
4670.80 154
4670.96 159
4671.12 161
4671.27 161
4671.43 160
4671.59 158
4671.74 156
4671.90 154
4672.06 152
4672.21 151
4672.37 149
4672.53 146
4672.68 141
4672.84 136
4673.00 129
4673.15 121
4673.31 112
4673.47 103
4673.62 93
4673.78 84
4673.94 76
4674.09 67
4674.25 60
4674.41 53
4674.57 48
4674.72 42
4674.88 38
4675.04 34
4675.19 31
4675.35 30
4675.51 29
4675.66 30
4675.82 31
4675.98 32
4676.13 33
4676.29 32
4676.45 29
4676.60 25
4676.76 19
4676.92 13
4677.07 7
4677.23 2
4677.39 0
4677.54 0
4677.70 0
4677.86 0
4678.02 0
4678.17 0
4678.33 0
4678.49 0
4678.64 0
4678.80 0
4678.96 4
4679.11 19
4679.27 37
4679.43 57
4679.58 77
4679.74 96
4679.90 112
4680.05 124
4680.21 132
4680.37 138
4680.52 139
4680.68 137
4680.84 132
4681.00 124
4681.15 114
4681.31 103
4681.47 94
4681.62 87
4681.78 85
4681.94 87
4682.09 94
4682.25 103
4682.41 112
4682.56 121
4682.72 128
4682.88 133
4683.04 134
4683.19 134
4683.35 132
4683.51 128
4683.66 122
4683.82 114
4683.98 105
4684.13 96
4684.29 86
4684.45 78
4684.60 72
4684.76 71
4684.92 75
4685.08 82
4685.23 91
4685.39 100
4685.55 107
4685.70 110
4685.86 109
4686.02 105
4686.17 99
4686.33 92
4686.49 87
4686.65 85
4686.80 85
4686.96 87
4687.12 91
4687.27 95
4687.43 98
4687.59 101
4687.74 102
4687.90 103
4688.06 103
4688.22 102
4688.37 101
4688.53 99
4688.69 98
4688.84 97
4689.00 97
4689.16 98
4689.31 98
4689.47 98
4689.63 96
4689.79 91
4689.94 85
4690.10 75
4690.26 64
4690.41 51
4690.57 38
4690.73 24
4690.88 11
4691.04 0
4691.20 0
4691.36 0
4691.51 0
4691.67 0
4691.83 0
4691.98 0
4692.14 0
4692.30 0
4692.46 7
4692.61 17
4692.77 25
4692.93 32
4693.08 37
4693.24 39
4693.40 39
4693.56 37
4693.71 34
4693.87 32
4694.03 30
4694.18 30
4694.34 32
4694.50 35
4694.65 37
4694.81 39
4694.97 39
4695.13 38
4695.28 35
4695.44 32
4695.60 30
4695.75 30
4695.91 32
4696.07 35
4696.23 38
4696.38 40
4696.54 39
4696.70 37
4696.85 32
4697.01 28
4697.17 25
4697.33 24
4697.48 27
4697.64 33
4697.80 42
4697.95 53
4698.11 64
4698.27 76
4698.43 87
4698.58 97
4698.74 105
4698.90 111
4699.06 115
4699.21 116
4699.37 116
4699.53 115
4699.68 114
4699.84 113
4700.00 112
4700.16 112
4700.31 112
4700.47 110
4700.63 108
4700.78 104
4700.94 100
4701.10 96
4701.26 92
4701.41 90
4701.57 91
4701.73 93
4701.89 97
4702.04 103
4702.20 110
4702.36 116
4702.51 122
4702.67 126
4702.83 126
4702.99 124
4703.14 119
4703.30 112
4703.46 105
4703.61 100
4703.77 98
4703.93 98
4704.09 99
4704.24 102
4704.40 103
4704.56 102
4704.72 99
4704.87 94
4705.03 88
4705.19 82
4705.35 79
4705.50 77
4705.66 78
4705.82 79
4705.97 79
4706.13 78
4706.29 75
4706.45 69
4706.60 61
4706.76 52
4706.92 44
4707.08 38
4707.23 33
4707.39 32
4707.55 33
4707.70 36
4707.86 42
4708.02 48
4708.18 55
4708.33 62
4708.49 67
4708.65 71
4708.81 73
4708.96 72
4709.12 69
4709.28 63
4709.44 56
4709.59 48
4709.75 41
4709.91 34
4710.07 30
4710.22 30
4710.38 33
4710.54 41
4710.69 52
4710.85 67
4711.01 82
4711.17 98
4711.32 112
4711.48 122
4711.64 127
4711.80 129
4711.95 128
4712.11 126
4712.27 126
4712.43 127
4712.58 131
4712.74 136
4712.90 142
4713.06 147
4713.21 151
4713.37 153
4713.53 154
4713.69 154
4713.84 156
4714.00 158
4714.16 162
4714.32 166
4714.47 170
4714.63 173
4714.79 176
4714.95 177
4715.10 178
4715.26 180
4715.42 181
4715.57 183
4715.73 185
4715.89 187
4716.05 188
4716.20 187
4716.36 185
4716.52 182
4716.68 178
4716.83 174
4716.99 171
4717.15 169
4717.31 169
4717.46 171
4717.62 174
4717.78 178
4717.94 180
4718.09 180
4718.25 177
4718.41 171
4718.57 163
4718.72 155
4718.88 147
4719.04 141
4719.20 138
4719.35 136
4719.51 136
4719.67 137
4719.83 137
4719.99 136
4720.14 133
4720.30 130
4720.46 126
4720.62 123
4720.77 120
4720.93 119
4721.09 120
4721.25 121
4721.40 122
4721.56 123
4721.72 123
4721.88 121
4722.03 117
4722.19 112
4722.35 105
4722.51 97
4722.66 90
4722.82 84
4722.98 80
4723.14 77
4723.29 75
4723.45 73
4723.61 70
4723.77 66
4723.92 59
4724.08 51
4724.24 41
4724.40 32
4724.55 23
4724.71 17
4724.87 12
4725.03 9
4725.19 7
4725.34 7
4725.50 6
4725.66 4
4725.82 0
4725.97 0
4726.13 0
4726.29 0
4726.45 0
4726.60 0
4726.76 0
4726.92 2
4727.08 17
4727.23 35
4727.39 55
4727.55 76
4727.71 95
4727.87 111
4728.02 125
4728.18 136
4728.34 144
4728.50 150
4728.65 153
4728.81 154
4728.97 154
4729.13 154
4729.28 153
4729.44 153
4729.60 153
4729.76 154
4729.92 155
4730.07 156
4730.23 155
4730.39 152
4730.55 148
4730.70 142
4730.86 135
4731.02 128
4731.18 122
4731.33 118
4731.49 115
4731.65 112
4731.81 109
4731.97 105
4732.12 100
4732.28 95
4732.44 89
4732.60 83
4732.75 78
4732.91 73
4733.07 69
4733.23 65
4733.39 62
4733.54 60
4733.70 56
4733.86 53
4734.02 49
4734.17 44
4734.33 40
4734.49 37
4734.65 35
4734.81 33
4734.96 33
4735.12 34
4735.28 36
4735.44 38
4735.59 40
4735.75 42
4735.91 44
4736.07 45
4736.23 45
4736.38 45
4736.54 43
4736.70 40
4736.86 36
4737.01 30
4737.17 24
4737.33 18
4737.49 15
4737.65 13
4737.80 16
4737.96 22
4738.12 30
4738.28 41
4738.44 50
4738.59 58
4738.75 61
4738.91 60
4739.07 54
4739.22 45
4739.38 35
4739.54 25
4739.70 17
4739.86 11
4740.01 8
4740.17 8
4740.33 10
4740.49 14
4740.65 18
4740.80 21
4740.96 25
4741.12 27
4741.28 29
4741.44 30
4741.59 31
4741.75 32
4741.91 33
4742.07 34
4742.22 35
4742.38 35
4742.54 35
4742.70 35
4742.86 37
4743.01 40
4743.17 45
4743.33 53
4743.49 63
4743.65 75
4743.80 87
4743.96 98
4744.12 107
4744.28 115
4744.44 122
4744.59 127
4744.75 131
4744.91 134
4745.07 135
4745.23 135
4745.38 133
4745.54 130
4745.70 126
4745.86 122
4746.02 121
4746.17 122
4746.33 126
4746.49 131
4746.65 136
4746.81 139
4746.96 141
4747.12 139
4747.28 136
4747.44 130
4747.60 124
4747.75 117
4747.91 110
4748.07 104
4748.23 98
4748.39 92
4748.54 86
4748.70 81
4748.86 74
4749.02 68
4749.18 61
4749.33 55
4749.49 49
4749.65 44
4749.81 42
4749.97 42
4750.12 44
4750.28 48
4750.44 52
4750.60 55
4750.76 56
4750.91 56
4751.07 55
4751.23 53
4751.39 51
4751.55 49
4751.70 47
4751.86 46
4752.02 45
4752.18 43
4752.34 43
4752.49 44
4752.65 46
4752.81 51
4752.97 57
4753.13 64
4753.29 69
4753.44 72
4753.60 73
4753.76 72
4753.92 69
4754.08 66
4754.23 65
4754.39 66
4754.55 70
4754.71 77
4754.87 84
4755.02 92
4755.18 99
4755.34 104
4755.50 107
4755.66 109
4755.81 109
4755.97 107
4756.13 105
4756.29 103
4756.45 100
4756.61 97
4756.76 95
4756.92 93
4757.08 94
4757.24 97
4757.40 103
4757.55 112
4757.71 123
4757.87 135
4758.03 145
4758.19 153
4758.35 155
4758.50 153
4758.66 146
4758.82 135
4758.98 123
4759.14 111
4759.29 101
4759.45 94
4759.61 88
4759.77 85
4759.93 84
4760.09 84
4760.24 85
4760.40 88
4760.56 91
4760.72 96
4760.88 102
4761.03 108
4761.19 114
4761.35 119
4761.51 123
4761.67 127
4761.83 131
4761.98 136
4762.14 142
4762.30 149
4762.46 157
4762.62 166
4762.78 175
4762.93 182
4763.09 188
4763.25 193
4763.41 198
4763.57 203
4763.73 209
4763.88 217
4764.04 226
4764.20 235
4764.36 242
4764.52 248
4764.67 252
4764.83 255
4764.99 257
4765.15 259
4765.31 261
4765.47 265
4765.62 270
4765.78 276
4765.94 283
4766.10 289
4766.26 296
4766.42 301
4766.57 305
4766.73 307
4766.89 306
4767.05 302
4767.21 295
4767.37 286
4767.52 274
4767.68 259
4767.84 243
4768.00 226
4768.16 208
4768.32 190
4768.47 172
4768.63 156
4768.79 143
4768.95 131
4769.11 122
4769.27 115
4769.42 109
4769.58 104
4769.74 101
4769.90 98
4770.06 96
4770.22 96
4770.37 97
4770.53 100
4770.69 102
4770.85 105
4771.01 108
4771.17 110
4771.33 111
4771.48 112
4771.64 112
4771.80 111
4771.96 110
4772.12 108
4772.28 106
4772.43 103
4772.59 100
4772.75 98
4772.91 96
4773.07 94
4773.23 93
4773.38 94
4773.54 95
4773.70 98
4773.86 102
4774.02 107
4774.18 111
4774.34 114
4774.49 115
4774.65 114
4774.81 112
4774.97 111
4775.13 109
4775.29 109
4775.44 111
4775.60 114
4775.76 119
4775.92 125
4776.08 131
4776.24 137
4776.40 142
4776.55 145
4776.71 147
4776.87 145
4777.03 142
4777.19 139
4777.35 135
4777.50 133
4777.66 134
4777.82 137
4777.98 142
4778.14 148
4778.30 153
4778.46 156
4778.61 157
4778.77 155
4778.93 152
4779.09 147
4779.25 143
4779.41 139
4779.57 134
4779.72 129
4779.88 123
4780.04 115
4780.20 108
4780.36 100
4780.52 94
4780.68 90
4780.83 89
4780.99 90
4781.15 95
4781.31 101
4781.47 110
4781.63 118
4781.79 127
4781.94 133
4782.10 136
4782.26 137
4782.42 136
4782.58 133
4782.74 129
4782.90 124
4783.05 120
4783.21 117
4783.37 113
4783.53 109
4783.69 105
4783.85 102
4784.01 99
4784.16 97
4784.32 96
4784.48 95
4784.64 94
4784.80 93
4784.96 92
4785.12 89
4785.27 86
4785.43 83
4785.59 81
4785.75 79
4785.91 77
4786.07 75
4786.23 73
4786.38 69
4786.54 65
4786.70 60
4786.86 54
4787.02 48
4787.18 41
4787.34 33
4787.50 25
4787.65 16
4787.81 7
4787.97 0
4788.13 0
4788.29 0
4788.45 0
4788.61 0
4788.76 0
4788.92 0
4789.08 0
4789.24 0
4789.40 4
4789.56 13
4789.72 25
4789.88 36
4790.03 46
4790.19 54
4790.35 59
4790.51 60
4790.67 59
4790.83 56
4790.99 54
4791.15 52
4791.30 51
4791.46 52
4791.62 54
4791.78 58
4791.94 63
4792.10 69
4792.26 76
4792.42 85
4792.57 94
4792.73 103
4792.89 110
4793.05 114
4793.21 115
4793.37 111
4793.53 104
4793.69 94
4793.84 83
4794.00 71
4794.16 60
4794.32 50
4794.48 43
4794.64 38
4794.80 35
4794.96 34
4795.11 35
4795.27 37
4795.43 40
4795.59 43
4795.75 47
4795.91 49
4796.07 51
4796.23 51
4796.38 52
4796.54 50
4796.70 48
4796.86 44
4797.02 39
4797.18 34
4797.34 29
4797.50 25
4797.66 22
4797.81 21
4797.97 23
4798.13 25
4798.29 29
4798.45 34
4798.61 40
4798.77 47
4798.93 55
4799.08 64
4799.24 73
4799.40 81
4799.56 88
4799.72 94
4799.88 97
4800.04 99
4800.20 100
4800.36 99
4800.51 98
4800.67 96
4800.83 93
4800.99 89
4801.15 85
4801.31 80
4801.47 75
4801.63 70
4801.79 67
4801.94 65
4802.10 64
4802.26 64
4802.42 65
4802.58 65
4802.74 66
4802.90 67
4803.06 69
4803.22 70
4803.38 73
4803.53 76
4803.69 79
4803.85 81
4804.01 83
4804.17 83
4804.33 81
4804.49 76
4804.65 69
4804.81 59
4804.96 49
4805.12 39
4805.28 30
4805.44 23
4805.60 19
4805.76 17
4805.92 16
4806.08 17
4806.24 18
4806.40 19
4806.55 21
4806.71 23
4806.87 27
4807.03 32
4807.19 39
4807.35 45
4807.51 51
4807.67 56
4807.83 59
4807.99 59
4808.14 56
4808.30 52
4808.46 47
4808.62 43
4808.78 40
4808.94 40
4809.10 44
4809.26 50
4809.42 58
4809.58 66
4809.73 73
4809.89 77
4810.05 78
4810.21 77
4810.37 73
4810.53 69
4810.69 64
4810.85 59
4811.01 53
4811.17 48
4811.32 42
4811.48 35
4811.64 28
4811.80 20
4811.96 14
4812.12 9
4812.28 6
4812.44 5
4812.60 6
4812.76 9
4812.92 12
4813.07 16
4813.23 19
4813.39 21
4813.55 21
4813.71 20
4813.87 18
4814.03 15
4814.19 13
4814.35 12
4814.51 12
4814.67 13
4814.82 16
4814.98 19
4815.14 22
4815.30 23
4815.46 23
4815.62 21
4815.78 18
4815.94 15
4816.10 12
4816.26 12
4816.42 15
4816.58 21
4816.73 31
4816.89 42
4817.05 54
4817.21 66
4817.37 77
4817.53 87
4817.69 94
4817.85 98
4818.01 100
4818.17 99
4818.33 96
4818.49 90
4818.64 83
4818.80 75
4818.96 67
4819.12 60
4819.28 55
4819.44 52
4819.60 51
4819.76 50
4819.92 51
4820.08 53
4820.24 56
4820.40 59
4820.55 63
4820.71 68
4820.87 72
4821.03 77
4821.19 81
4821.35 84
4821.51 85
4821.67 85
4821.83 83
4821.99 78
4822.15 72
4822.31 64
4822.47 56
4822.62 48
4822.78 42
4822.94 39
4823.10 38
4823.26 38
4823.42 39
4823.58 39
4823.74 38
4823.90 35
4824.06 31
4824.22 26
4824.38 23
4824.54 21
4824.70 23
4824.85 27
4825.01 33
4825.17 39
4825.33 44
4825.49 47
4825.65 46
4825.81 42
4825.97 35
4826.13 26
4826.29 19
4826.45 13
4826.61 9
4826.77 9
4826.93 11
4827.08 13
4827.24 15
4827.40 16
4827.56 14
4827.72 12
4827.88 9
4828.04 6
4828.20 5
4828.36 6
4828.52 10
4828.68 16
4828.84 23
4829.00 31
4829.16 39
4829.32 47
4829.47 55
4829.63 62
4829.79 68
4829.95 71
4830.11 72
4830.27 70
4830.43 65
4830.59 57
4830.75 48
4830.91 36
4831.07 24
4831.23 12
4831.39 2
4831.55 0
4831.71 0
4831.87 0
4832.02 0
4832.18 0
4832.34 0
4832.50 0
4832.66 2
4832.82 3
4832.98 4
4833.14 4
4833.30 6
4833.46 8
4833.62 12
4833.78 17
4833.94 22
4834.10 26
4834.26 29
4834.42 30
4834.58 30
4834.73 28
4834.89 26
4835.05 24
4835.21 24
4835.37 26
4835.53 31
4835.69 38
4835.85 47
4836.01 58
4836.17 68
4836.33 78
4836.49 86
4836.65 92
4836.81 96
4836.97 97
4837.13 96
4837.29 93
4837.45 90
4837.61 87
4837.76 85
4837.92 87
4838.08 91
4838.24 99
4838.40 109
4838.56 120
4838.72 131
4838.88 140
4839.04 148
4839.20 152
4839.36 155
4839.52 157
4839.68 159
4839.84 162
4840.00 167
4840.16 172
4840.32 179
4840.48 184
4840.64 188
4840.80 189
4840.96 188
4841.11 185
4841.27 182
4841.43 180
4841.59 180
4841.75 181
4841.91 185
4842.07 190
4842.23 196
4842.39 201
4842.55 205
4842.71 208
4842.87 210
4843.03 210
4843.19 208
4843.35 207
4843.51 205
4843.67 203
4843.83 203
4843.99 204
4844.15 205
4844.31 207
4844.47 208
4844.63 208
4844.79 206
4844.94 203
4845.10 199
4845.26 194
4845.42 191
4845.58 189
4845.74 189
4845.90 189
4846.06 190
4846.22 188
4846.38 184
4846.54 177
4846.70 167
4846.86 155
4847.02 142
4847.18 130
4847.34 118
4847.50 108
4847.66 98
4847.82 90
4847.98 83
4848.14 76
4848.30 70
4848.46 65
4848.62 62
4848.78 62
4848.94 63
4849.10 67
4849.26 72
4849.42 78
4849.57 83
4849.73 87
4849.89 90
4850.05 92
4850.21 93
4850.37 94
4850.53 95
4850.69 97
4850.85 99
4851.01 100
4851.17 100
4851.33 97
4851.49 92
4851.65 84
4851.81 75
4851.97 65
4852.13 56
4852.29 48
4852.45 42
4852.61 38
4852.77 34
4852.93 32
4853.09 31
4853.25 31
4853.41 30
4853.57 30
4853.73 30
4853.89 30
4854.05 30
4854.21 29
4854.37 28
4854.53 27
4854.69 25
4854.85 22
4855.01 19
4855.17 15
4855.33 11
4855.49 6
4855.65 1
4855.80 0
4855.96 0
4856.12 0
4856.28 0
4856.44 0
4856.60 3
4856.76 8
4856.92 12
4857.08 13
4857.24 11
4857.40 7
4857.56 2
4857.72 0
4857.88 0
4858.04 0
4858.20 0
4858.36 0
4858.52 0
4858.68 6
4858.84 13
4859.00 21
4859.16 29
4859.32 35
4859.48 39
4859.64 43
4859.80 45
4859.96 45
4860.12 46
4860.28 45
4860.44 44
4860.60 43
4860.76 42
4860.92 41
4861.08 40
4861.24 40
4861.40 41
4861.56 44
4861.72 46
4861.88 50
4862.04 54
4862.20 57
4862.36 60
4862.52 61
4862.68 61
4862.84 58
4863.00 54
4863.16 48
4863.32 40
4863.48 32
4863.64 25
4863.80 20
4863.96 18
4864.12 19
4864.28 23
4864.44 30
4864.60 37
4864.76 43
4864.92 48
4865.08 51
4865.24 52
4865.40 50
4865.56 49
4865.72 48
4865.88 50
4866.04 54
4866.20 61
4866.36 71
4866.52 82
4866.68 93
4866.84 103
4867.00 110
4867.16 114
4867.32 115
4867.48 112
4867.64 106
4867.80 100
4867.96 94
4868.12 88
4868.28 83
4868.44 79
4868.60 76
4868.76 74
4868.92 71
4869.08 70
4869.24 70
4869.40 72
4869.56 75
4869.72 78
4869.88 79
4870.04 79
4870.20 77
4870.36 72
4870.52 66
4870.68 60
4870.84 56
4871.00 53
4871.16 53
4871.32 54
4871.48 56
4871.64 57
4871.80 57
4871.96 56
4872.12 55
4872.28 53
4872.44 52
4872.60 52
4872.76 52
4872.92 54
4873.08 55
4873.24 57
4873.40 57
4873.56 57
4873.72 56
4873.88 55
4874.04 54
4874.20 55
4874.36 55
4874.52 57
4874.68 58
4874.84 60
4875.00 61
4875.16 62
4875.32 64
4875.48 66
4875.64 68
4875.80 71
4875.96 74
4876.12 77
4876.28 80
4876.44 83
4876.60 86
4876.76 89
4876.92 92
4877.08 95
4877.24 97
4877.40 100
4877.56 102
[truncated: 740,682 more chars]
