# Supplementary material for: Methylobacterium Species Promoting Rice and Barley Growth and Interaction Specificity Revealed with Whole-Cell Matrix-Assisted Laser Desorption / Ionization-Time-of-Flight Mass Spectrometry (MALDI-TOF/MS) Analysis
Source: PLoS One. 2015 Jun 8;10(6):e0129509. doi: 10.1371/journal.pone.0129509 (PMC4460032; doi:10.1371/journal.pone.0129509)
Supplement: S3 Data — (ZIP) [file pone.0129509.s003.zip › Supplementary data 3 (ms from barley)/1a.txt]

780.49 0
780.55 0
780.61 0
780.68 0
780.74 0
780.81 0
780.87 0
780.93 0
781.00 0
781.06 0
781.13 0
781.19 0
781.25 0
781.32 0
781.38 0
781.45 0
781.51 0
781.58 0
781.64 0
781.70 0
781.77 0
781.83 0
781.90 0
781.96 0
782.02 0
782.09 0
782.15 0
782.22 0
782.28 0
782.34 0
782.41 0
782.47 0
782.54 0
782.60 0
782.66 0
782.73 0
782.79 0
782.86 0
782.92 0
782.99 0
783.05 0
783.11 0
783.18 0
783.24 0
783.31 0
783.37 0
783.43 0
783.50 0
783.56 0
783.63 0
783.69 0
783.75 0
783.82 0
783.88 0
783.95 0
784.01 0
784.08 0
784.14 0
784.20 0
784.27 0
784.33 0
784.40 0
784.46 0
784.52 0
784.59 0
784.65 0
784.72 0
784.78 0
784.85 0
784.91 0
784.97 0
785.04 0
785.10 0
785.17 0
785.23 0
785.30 0
785.36 0
785.42 0
785.49 0
785.55 0
785.62 0
785.68 0
785.74 0
785.81 0
785.87 0
785.94 0
786.00 0
786.07 0
786.13 0
786.19 0
786.26 0
786.32 0
786.39 0
786.45 0
786.52 0
786.58 0
786.64 0
786.71 0
786.77 0
786.84 0
786.90 0
786.97 0
787.03 0
787.09 0
787.16 0
787.22 0
787.29 0
787.35 0
787.42 0
787.48 0
787.54 0
787.61 0
787.67 0
787.74 0
787.80 0
787.87 0
787.93 0
787.99 0
788.06 0
788.12 0
788.19 0
788.25 0
788.32 0
788.38 0
788.45 0
788.51 0
788.57 0
788.64 0
788.70 0
788.77 0
788.83 0
788.90 0
788.96 0
789.02 0
789.09 0
789.15 0
789.22 0
789.28 0
789.35 0
789.41 0
789.48 0
789.54 0
789.60 0
789.67 0
789.73 0
789.80 0
789.86 0
789.93 0
789.99 0
790.05 0
790.12 0
790.18 0
790.25 0
790.31 0
790.38 0
790.44 0
790.51 0
790.57 0
790.63 0
790.70 0
790.76 0
790.83 0
790.89 0
790.96 0
791.02 0
791.09 0
791.15 0
791.21 0
791.28 0
791.34 0
791.41 0
791.47 0
791.54 0
791.60 0
791.67 0
791.73 0
791.79 0
791.86 0
791.92 0
791.99 0
792.05 0
792.12 0
792.18 0
792.25 0
792.31 0
792.38 0
792.44 0
792.50 0
792.57 0
792.63 0
792.70 0
792.76 0
792.83 0
792.89 0
792.96 0
793.02 0
793.09 0
793.15 0
793.21 0
793.28 0
793.34 0
793.41 0
793.47 0
793.54 0
793.60 0
793.67 0
793.73 0
793.80 0
793.86 0
793.92 0
793.99 0
794.05 0
794.12 0
794.18 0
794.25 0
794.31 0
794.38 0
794.44 0
794.51 0
794.57 0
794.63 0
794.70 0
794.76 0
794.83 0
794.89 0
794.96 0
795.02 0
795.09 0
795.15 0
795.22 0
795.28 0
795.35 0
795.41 0
795.47 0
795.54 0
795.60 0
795.67 0
795.73 0
795.80 0
795.86 0
795.93 0
795.99 0
796.06 0
796.12 0
796.19 0
796.25 0
796.32 0
796.38 0
796.44 0
796.51 0
796.57 0
796.64 0
796.70 0
796.77 0
796.83 0
796.90 0
796.96 0
797.03 0
797.09 0
797.16 0
797.22 0
797.29 0
797.35 0
797.42 0
797.48 0
797.54 0
797.61 0
797.67 0
797.74 0
797.80 0
797.87 0
797.93 0
798.00 0
798.06 0
798.13 0
798.19 0
798.26 0
798.32 0
798.39 0
798.45 0
798.52 0
798.58 0
798.65 0
798.71 0
798.77 0
798.84 0
798.90 0
798.97 0
799.03 0
799.10 0
799.16 0
799.23 0
799.29 0
799.36 0
799.42 0
799.49 0
799.55 0
799.62 0
799.68 0
799.75 0
799.81 0
799.88 0
799.94 0
800.01 0
800.07 0
800.14 0
800.20 0
800.26 0
800.33 0
800.39 0
800.46 0
800.52 0
800.59 0
800.65 0
800.72 0
800.78 0
800.85 0
800.91 0
800.98 0
801.04 0
801.11 0
801.17 0
801.24 0
801.30 0
801.37 0
801.43 0
801.50 0
801.56 0
801.63 0
801.69 0
801.76 0
801.82 0
801.89 0
801.95 0
802.02 0
802.08 0
802.15 0
802.21 0
802.28 0
802.34 0
802.41 0
802.47 0
802.54 0
802.60 0
802.67 0
802.73 0
802.80 0
802.86 0
802.93 0
802.99 0
803.06 0
803.12 0
803.18 0
803.25 0
803.31 0
803.38 0
803.44 0
803.51 0
803.57 0
803.64 0
803.70 0
803.77 0
803.83 0
803.90 0
803.96 0
804.03 0
804.09 0
804.16 0
804.22 0
804.29 0
804.35 0
804.42 0
804.48 0
804.55 0
804.61 0
804.68 0
804.74 0
804.81 0
804.87 0
804.94 0
805.00 0
805.07 0
805.13 0
805.20 0
805.26 0
805.33 0
805.39 0
805.46 0
805.52 0
805.59 0
805.65 0
805.72 0
805.78 0
805.85 0
805.92 0
805.98 0
806.05 0
806.11 0
806.18 0
806.24 0
806.31 0
806.37 0
806.44 0
806.50 0
806.57 0
806.63 0
806.70 0
806.76 0
806.83 0
806.89 0
806.96 0
807.02 0
807.09 0
807.15 0
807.22 0
807.28 0
807.35 0
807.41 0
807.48 0
807.54 0
807.61 0
807.67 0
807.74 0
807.80 0
807.87 0
807.93 0
808.00 0
808.06 0
808.13 0
808.19 0
808.26 0
808.32 0
808.39 0
808.45 0
808.52 0
808.58 0
808.65 0
808.71 0
808.78 0
808.85 0
808.91 0
808.98 0
809.04 0
809.11 0
809.17 0
809.24 0
809.30 0
809.37 0
809.43 0
809.50 0
809.56 0
809.63 0
809.69 0
809.76 0
809.82 0
809.89 0
809.95 0
810.02 0
810.08 0
810.15 0
810.21 0
810.28 0
810.34 0
810.41 0
810.48 0
810.54 0
810.61 0
810.67 0
810.74 0
810.80 0
810.87 0
810.93 0
811.00 0
811.06 0
811.13 0
811.19 0
811.26 0
811.32 0
811.39 0
811.45 0
811.52 0
811.58 0
811.65 0
811.72 0
811.78 0
811.85 0
811.91 0
811.98 0
812.04 0
812.11 0
812.17 0
812.24 0
812.30 0
812.37 0
812.43 0
812.50 0
812.56 0
812.63 0
812.70 0
812.76 0
812.83 0
812.89 0
812.96 0
813.02 0
813.09 0
813.15 0
813.22 0
813.28 0
813.35 0
813.41 0
813.48 0
813.54 0
813.61 0
813.68 0
813.74 0
813.81 0
813.87 0
813.94 0
814.00 0
814.07 0
814.13 0
814.20 0
814.26 0
814.33 0
814.39 0
814.46 0
814.53 0
814.59 0
814.66 0
814.72 0
814.79 0
814.85 0
814.92 0
814.98 0
815.05 0
815.11 0
815.18 0
815.25 0
815.31 0
815.38 0
815.44 0
815.51 0
815.57 0
815.64 0
815.70 0
815.77 0
815.83 0
815.90 0
815.97 0
816.03 0
816.10 0
816.16 0
816.23 0
816.29 0
816.36 0
816.42 0
816.49 0
816.55 0
816.62 0
816.69 0
816.75 0
816.82 0
816.88 0
816.95 0
817.01 0
817.08 0
817.14 0
817.21 0
817.27 0
817.34 0
817.41 0
817.47 0
817.54 0
817.60 0
817.67 0
817.73 0
817.80 0
817.86 0
817.93 0
818.00 0
818.06 0
818.13 0
818.19 0
818.26 0
818.32 0
818.39 0
818.45 0
818.52 0
818.59 0
818.65 0
818.72 0
818.78 0
818.85 0
818.91 0
818.98 0
819.04 0
819.11 0
819.18 0
819.24 0
819.31 0
819.37 0
819.44 0
819.50 0
819.57 0
819.64 0
819.70 0
819.77 0
819.83 0
819.90 0
819.96 0
820.03 0
820.09 0
820.16 0
820.23 0
820.29 0
820.36 0
820.42 0
820.49 0
820.55 0
820.62 0
820.69 0
820.75 0
820.82 0
820.88 0
820.95 0
821.01 0
821.08 0
821.14 0
821.21 0
821.28 0
821.34 0
821.41 0
821.47 0
821.54 0
821.60 0
821.67 0
821.74 0
821.80 0
821.87 0
821.93 0
822.00 0
822.06 0
822.13 0
822.20 0
822.26 0
822.33 0
822.39 0
822.46 0
822.52 0
822.59 0
822.66 0
822.72 0
822.79 0
822.85 0
822.92 0
822.98 0
823.05 0
823.12 0
823.18 0
823.25 0
823.31 0
823.38 0
823.44 0
823.51 0
823.58 0
823.64 0
823.71 0
823.77 0
823.84 0
823.91 0
823.97 0
824.04 0
824.10 0
824.17 0
824.23 0
824.30 0
824.37 0
824.43 0
824.50 0
824.56 0
824.63 0
824.69 0
824.76 0
824.83 0
824.89 0
824.96 0
825.02 0
825.09 0
825.16 0
825.22 0
825.29 0
825.35 0
825.42 0
825.48 0
825.55 0
825.62 0
825.68 0
825.75 0
825.81 0
825.88 0
825.95 0
826.01 0
826.08 0
826.14 0
826.21 0
826.27 0
826.34 0
826.41 0
826.47 0
826.54 0
826.60 0
826.67 0
826.74 0
826.80 0
826.87 0
826.93 0
827.00 0
827.07 0
827.13 0
827.20 0
827.26 0
827.33 0
827.40 0
827.46 0
827.53 0
827.59 0
827.66 0
827.72 0
827.79 0
827.86 0
827.92 0
827.99 0
828.05 0
828.12 0
828.19 0
828.25 0
828.32 0
828.38 0
828.45 0
828.52 0
828.58 0
828.65 0
828.71 0
828.78 0
828.85 0
828.91 0
828.98 0
829.04 0
829.11 0
829.18 0
829.24 0
829.31 0
829.37 0
829.44 0
829.51 0
829.57 0
829.64 0
829.70 0
829.77 0
829.84 0
829.90 0
829.97 0
830.03 0
830.10 0
830.17 0
830.23 0
830.30 0
830.36 0
830.43 0
830.50 0
830.56 0
830.63 0
830.69 0
830.76 0
830.83 0
830.89 0
830.96 0
831.02 0
831.09 0
831.16 0
831.22 0
831.29 0
831.36 0
831.42 0
831.49 0
831.55 0
831.62 0
831.69 0
831.75 0
831.82 0
831.88 0
831.95 0
832.02 0
832.08 0
832.15 0
832.21 0
832.28 0
832.35 0
832.41 0
832.48 0
832.54 0
832.61 0
832.68 0
832.74 0
832.81 0
832.88 0
832.94 0
833.01 0
833.07 0
833.14 0
833.21 0
833.27 0
833.34 0
833.40 0
833.47 0
833.54 0
833.60 0
833.67 0
833.74 0
833.80 0
833.87 0
833.93 0
834.00 0
834.07 0
834.13 0
834.20 0
834.27 0
834.33 0
834.40 0
834.46 0
834.53 0
834.60 0
834.66 0
834.73 0
834.79 0
834.86 0
834.93 0
834.99 0
835.06 0
835.13 0
835.19 0
835.26 0
835.32 0
835.39 0
835.46 0
835.52 0
835.59 0
835.66 0
835.72 0
835.79 0
835.85 0
835.92 0
835.99 0
836.05 0
836.12 0
836.19 0
836.25 0
836.32 0
836.38 0
836.45 0
836.52 0
836.58 0
836.65 0
836.72 0
836.78 0
836.85 0
836.91 0
836.98 0
837.05 0
837.11 0
837.18 0
837.25 0
837.31 0
837.38 0
837.45 0
837.51 0
837.58 0
837.64 0
837.71 0
837.78 0
837.84 0
837.91 0
837.98 0
838.04 0
838.11 0
838.17 0
838.24 0
838.31 0
838.37 0
838.44 0
838.51 0
838.57 0
838.64 0
838.71 0
838.77 0
838.84 0
838.90 0
838.97 0
839.04 0
839.10 0
839.17 0
839.24 0
839.30 0
839.37 0
839.44 0
839.50 0
839.57 0
839.64 0
839.70 0
839.77 0
839.83 0
839.90 0
839.97 0
840.03 0
840.10 0
840.17 0
840.23 0
840.30 0
840.37 0
840.43 0
840.50 0
840.57 0
840.63 0
840.70 0
840.76 0
840.83 0
840.90 0
840.96 0
841.03 0
841.10 0
841.16 0
841.23 0
841.30 0
841.36 0
841.43 0
841.50 0
841.56 0
841.63 0
841.70 0
841.76 0
841.83 0
841.89 0
841.96 0
842.03 0
842.09 0
842.16 0
842.23 0
842.29 0
842.36 0
842.43 0
842.49 0
842.56 0
842.63 0
842.69 0
842.76 0
842.83 0
842.89 0
842.96 0
843.03 0
843.09 0
843.16 0
843.22 0
843.29 0
843.36 0
843.42 0
843.49 0
843.56 0
843.62 0
843.69 0
843.76 0
843.82 0
843.89 0
843.96 0
844.02 0
844.09 0
844.16 0
844.22 0
844.29 0
844.36 0
844.42 0
844.49 0
844.56 0
844.62 0
844.69 0
844.76 0
844.82 0
844.89 0
844.96 0
845.02 0
845.09 0
845.16 0
845.22 0
845.29 0
845.36 0
845.42 0
845.49 0
845.56 0
845.62 0
845.69 0
845.76 0
845.82 0
845.89 0
845.96 0
846.02 0
846.09 0
846.16 0
846.22 0
846.29 0
846.36 0
846.42 0
846.49 0
846.56 0
846.62 0
846.69 0
846.76 0
846.82 0
846.89 0
846.96 0
847.02 0
847.09 0
847.16 0
847.22 0
847.29 0
847.36 0
847.42 0
847.49 0
847.56 0
847.62 0
847.69 0
847.76 0
847.82 0
847.89 0
847.96 0
848.02 0
848.09 0
848.16 0
848.22 0
848.29 0
848.36 0
848.42 0
848.49 0
848.56 0
848.62 0
848.69 0
848.76 0
848.82 0
848.89 0
848.96 0
849.02 0
849.09 0
849.16 0
849.22 0
849.29 0
849.36 0
849.43 0
849.49 0
849.56 0
849.63 0
849.69 0
849.76 0
849.83 0
849.89 0
849.96 0
850.03 0
850.09 0
850.16 0
850.23 0
850.29 0
850.36 0
850.43 0
850.49 0
850.56 0
850.63 0
850.69 0
850.76 0
850.83 0
850.90 0
850.96 0
851.03 0
851.10 0
851.16 0
851.23 0
851.30 0
851.36 0
851.43 0
851.50 0
851.56 0
851.63 0
851.70 0
851.76 0
851.83 0
851.90 0
851.97 0
852.03 0
852.10 0
852.17 0
852.23 0
852.30 0
852.37 0
852.43 0
852.50 0
852.57 0
852.63 0
852.70 0
852.77 0
852.83 0
852.90 0
852.97 0
853.04 0
853.10 0
853.17 0
853.24 0
853.30 0
853.37 0
853.44 0
853.50 0
853.57 0
853.64 0
853.71 0
853.77 0
853.84 0
853.91 0
853.97 0
854.04 0
854.11 0
854.17 0
854.24 0
854.31 0
854.37 0
854.44 0
854.51 0
854.58 0
854.64 0
854.71 0
854.78 0
854.84 0
854.91 0
854.98 0
855.04 0
855.11 0
855.18 0
855.25 0
855.31 0
855.38 0
855.45 0
855.51 0
855.58 0
855.65 0
855.72 0
855.78 0
855.85 0
855.92 0
855.98 0
856.05 0
856.12 0
856.18 0
856.25 0
856.32 0
856.39 0
856.45 0
856.52 0
856.59 0
856.65 0
856.72 0
856.79 0
856.86 0
856.92 0
856.99 0
857.06 0
857.12 0
857.19 0
857.26 0
857.32 0
857.39 0
857.46 0
857.53 0
857.59 0
857.66 0
857.73 0
857.79 0
857.86 0
857.93 0
858.00 0
858.06 0
858.13 0
858.20 0
858.26 0
858.33 0
858.40 0
858.47 0
858.53 0
858.60 0
858.67 0
858.73 0
858.80 0
858.87 0
858.94 0
859.00 0
859.07 0
859.14 0
859.20 0
859.27 0
859.34 0
859.41 0
859.47 0
859.54 0
859.61 0
859.68 0
859.74 0
859.81 0
859.88 0
859.94 0
860.01 0
860.08 0
860.15 0
860.21 0
860.28 0
860.35 0
860.41 0
860.48 0
860.55 0
860.62 0
860.68 0
860.75 0
860.82 0
860.88 0
860.95 0
861.02 0
861.09 0
861.15 0
861.22 0
861.29 0
861.36 0
861.42 0
861.49 0
861.56 0
861.62 0
861.69 0
861.76 0
861.83 0
861.89 0
861.96 0
862.03 0
862.10 0
862.16 0
862.23 0
862.30 0
862.36 0
862.43 0
862.50 0
862.57 0
862.63 0
862.70 0
862.77 0
862.84 0
862.90 0
862.97 0
863.04 0
863.11 0
863.17 0
863.24 0
863.31 0
863.37 0
863.44 0
863.51 0
863.58 0
863.64 0
863.71 0
863.78 0
863.85 0
863.91 0
863.98 0
864.05 0
864.12 0
864.18 0
864.25 0
864.32 0
864.39 0
864.45 0
864.52 0
864.59 0
864.65 0
864.72 0
864.79 0
864.86 0
864.92 0
864.99 0
865.06 0
865.13 0
865.19 0
865.26 0
865.33 0
865.40 0
865.46 0
865.53 0
865.60 0
865.67 0
865.73 0
865.80 0
865.87 0
865.94 0
866.00 0
866.07 0
866.14 0
866.21 0
866.27 0
866.34 0
866.41 0
866.47 0
866.54 0
866.61 0
866.68 0
866.74 0
866.81 0
866.88 0
866.95 0
867.01 0
867.08 0
867.15 0
867.22 0
867.28 0
867.35 0
867.42 0
867.49 0
867.55 0
867.62 0
867.69 0
867.76 0
867.82 0
867.89 0
867.96 0
868.03 0
868.09 0
868.16 0
868.23 0
868.30 0
868.36 0
868.43 0
868.50 0
868.57 0
868.64 0
868.70 0
868.77 0
868.84 0
868.91 0
868.97 0
869.04 0
869.11 0
869.18 0
869.24 0
869.31 0
869.38 0
869.45 0
869.51 0
869.58 0
869.65 0
869.72 0
869.78 0
869.85 0
869.92 0
869.99 0
870.05 0
870.12 0
870.19 0
870.26 0
870.32 0
870.39 0
870.46 0
870.53 0
870.59 0
870.66 0
870.73 0
870.80 0
870.87 0
870.93 0
871.00 0
871.07 0
871.14 0
871.20 0
871.27 0
871.34 0
871.41 0
871.47 0
871.54 0
871.61 0
871.68 0
871.74 0
871.81 0
871.88 0
871.95 0
872.02 0
872.08 0
872.15 0
872.22 0
872.29 0
872.35 0
872.42 0
872.49 0
872.56 0
872.62 0
872.69 0
872.76 0
872.83 0
872.90 0
872.96 0
873.03 0
873.10 0
873.17 0
873.23 0
873.30 0
873.37 0
873.44 0
873.50 0
873.57 0
873.64 0
873.71 0
873.78 0
873.84 0
873.91 0
873.98 0
874.05 0
874.11 0
874.18 0
874.25 0
874.32 0
874.39 0
874.45 0
874.52 0
874.59 0
874.66 0
874.72 0
874.79 0
874.86 0
874.93 0
875.00 0
875.06 0
875.13 0
875.20 0
875.27 0
875.33 0
875.40 0
875.47 0
875.54 0
875.61 0
875.67 0
875.74 0
875.81 0
875.88 0
875.94 0
876.01 0
876.08 0
876.15 0
876.22 0
876.28 0
876.35 0
876.42 0
876.49 0
876.56 0
876.62 0
876.69 0
876.76 0
876.83 0
876.89 0
876.96 0
877.03 0
877.10 0
877.17 0
877.23 0
877.30 0
877.37 0
877.44 0
877.51 0
877.57 0
877.64 0
877.71 0
877.78 0
877.85 0
877.91 0
877.98 0
878.05 0
878.12 0
878.18 0
878.25 0
878.32 0
878.39 0
878.46 0
878.52 0
878.59 0
878.66 0
878.73 0
878.80 0
878.86 0
878.93 0
879.00 0
879.07 0
879.14 0
879.20 0
879.27 0
879.34 0
879.41 0
879.48 0
879.54 0
879.61 0
879.68 0
879.75 0
879.82 0
879.88 0
879.95 0
880.02 0
880.09 0
880.16 0
880.22 0
880.29 0
880.36 0
880.43 0
880.50 0
880.56 0
880.63 0
880.70 0
880.77 0
880.84 0
880.90 0
880.97 0
881.04 0
881.11 0
881.18 0
881.24 0
881.31 0
881.38 0
881.45 0
881.52 0
881.58 0
881.65 0
881.72 0
881.79 0
881.86 0
881.92 0
881.99 0
882.06 0
882.13 0
882.20 0
882.26 0
882.33 0
882.40 0
882.47 0
882.54 0
882.60 0
882.67 0
882.74 0
882.81 0
882.88 0
882.95 0
883.01 0
883.08 0
883.15 0
883.22 0
883.29 0
883.35 0
883.42 0
883.49 0
883.56 0
883.63 0
883.69 0
883.76 0
883.83 0
883.90 0
883.97 0
884.03 0
884.10 0
884.17 0
884.24 0
884.31 0
884.38 0
884.44 0
884.51 0
884.58 0
884.65 0
884.72 0
884.78 0
884.85 0
884.92 0
884.99 0
885.06 0
885.13 0
885.19 0
885.26 0
885.33 0
885.40 0
885.47 0
885.53 0
885.60 0
885.67 0
885.74 0
885.81 0
885.88 0
885.94 0
886.01 0
886.08 0
886.15 0
886.22 0
886.28 0
886.35 0
886.42 0
886.49 0
886.56 0
886.63 0
886.69 0
886.76 0
886.83 0
886.90 0
886.97 0
887.04 0
887.10 0
887.17 0
887.24 0
887.31 0
887.38 0
887.45 0
887.51 0
887.58 0
887.65 0
887.72 0
887.79 0
887.85 0
887.92 0
887.99 0
888.06 0
888.13 0
888.20 0
888.26 0
888.33 0
888.40 0
888.47 0
888.54 0
888.61 0
888.67 0
888.74 0
888.81 0
888.88 0
888.95 0
889.02 0
889.08 0
889.15 0
889.22 0
889.29 0
889.36 0
889.43 0
889.49 0
889.56 0
889.63 0
889.70 0
889.77 0
889.84 0
889.90 0
889.97 0
890.04 0
890.11 0
890.18 0
890.25 0
890.31 0
890.38 0
890.45 0
890.52 0
890.59 0
890.66 0
890.73 0
890.79 0
890.86 0
890.93 0
891.00 0
891.07 0
891.14 0
891.20 0
891.27 0
891.34 0
891.41 0
891.48 0
891.55 0
891.61 0
891.68 0
891.75 0
891.82 0
891.89 0
891.96 0
892.03 0
892.09 0
892.16 0
892.23 0
892.30 0
892.37 0
892.44 0
892.50 0
892.57 0
892.64 0
892.71 0
892.78 0
892.85 0
892.92 0
892.98 0
893.05 0
893.12 0
893.19 0
893.26 0
893.33 0
893.39 0
893.46 0
893.53 0
893.60 0
893.67 0
893.74 0
893.81 0
893.87 0
893.94 0
894.01 0
894.08 0
894.15 0
894.22 0
894.29 0
894.35 0
894.42 0
894.49 0
894.56 0
894.63 0
894.70 0
894.77 0
894.83 0
894.90 0
894.97 0
895.04 0
895.11 0
895.18 0
895.25 0
895.31 0
895.38 0
895.45 0
895.52 0
895.59 0
895.66 0
895.73 0
895.79 0
895.86 0
895.93 0
896.00 0
896.07 0
896.14 0
896.21 0
896.27 0
896.34 0
896.41 0
896.48 0
896.55 0
896.62 0
896.69 0
896.75 0
896.82 0
896.89 0
896.96 0
897.03 0
897.10 0
897.17 0
897.23 0
897.30 0
897.37 0
897.44 0
897.51 0
897.58 0
897.65 0
897.72 0
897.78 0
897.85 0
897.92 0
897.99 0
898.06 0
898.13 0
898.20 0
898.26 0
898.33 0
898.40 0
898.47 0
898.54 0
898.61 0
898.68 0
898.75 0
898.81 0
898.88 0
898.95 0
899.02 0
899.09 0
899.16 0
899.23 0
899.30 0
899.36 0
899.43 0
899.50 0
899.57 0
899.64 0
899.71 0
899.78 0
899.85 0
899.91 0
899.98 0
900.05 0
900.12 0
900.19 0
900.26 0
900.33 0
900.40 0
900.46 0
900.53 0
900.60 0
900.67 0
900.74 0
900.81 0
900.88 0
900.95 0
901.01 0
901.08 0
901.15 0
901.22 0
901.29 0
901.36 0
901.43 0
901.50 0
901.56 0
901.63 0
901.70 0
901.77 0
901.84 0
901.91 0
901.98 0
902.05 0
902.12 0
902.18 0
902.25 0
902.32 0
902.39 0
902.46 0
902.53 0
902.60 0
902.67 0
902.73 0
902.80 0
902.87 0
902.94 0
903.01 0
903.08 0
903.15 0
903.22 0
903.29 0
903.35 0
903.42 0
903.49 0
903.56 0
903.63 0
903.70 0
903.77 0
903.84 0
903.91 0
903.97 0
904.04 0
904.11 0
904.18 0
904.25 0
904.32 0
904.39 0
904.46 0
904.53 0
904.60 0
904.66 0
904.73 0
904.80 0
904.87 0
904.94 0
905.01 0
905.08 0
905.15 0
905.22 0
905.28 0
905.35 0
905.42 0
905.49 0
905.56 0
905.63 0
905.70 0
905.77 0
905.84 0
905.91 0
905.97 0
906.04 0
906.11 0
906.18 0
906.25 0
906.32 0
906.39 0
906.46 0
906.53 0
906.60 0
906.66 0
906.73 0
906.80 0
906.87 0
906.94 0
907.01 0
907.08 0
907.15 0
907.22 0
907.29 0
907.35 0
907.42 0
907.49 0
907.56 0
907.63 0
907.70 0
907.77 0
907.84 0
907.91 0
907.98 0
908.04 0
908.11 0
908.18 0
908.25 0
908.32 0
908.39 0
908.46 0
908.53 0
908.60 0
908.67 0
908.74 0
908.80 0
908.87 0
908.94 0
909.01 0
909.08 0
909.15 0
909.22 0
909.29 0
909.36 0
909.43 0
909.50 0
909.56 0
909.63 0
909.70 0
909.77 0
909.84 0
909.91 0
909.98 0
910.05 0
910.12 0
910.19 0
910.26 0
910.33 0
910.39 0
910.46 0
910.53 0
910.60 0
910.67 0
910.74 0
910.81 0
910.88 0
910.95 0
911.02 0
911.09 0
911.16 0
911.22 0
911.29 0
911.36 0
911.43 0
911.50 0
911.57 0
911.64 0
911.71 0
911.78 0
911.85 0
911.92 0
911.99 0
912.05 0
912.12 0
912.19 0
912.26 0
912.33 0
912.40 0
912.47 0
912.54 0
912.61 0
912.68 0
912.75 0
912.82 0
912.89 0
912.95 0
913.02 0
913.09 0
913.16 0
913.23 0
913.30 0
913.37 0
913.44 0
913.51 0
913.58 0
913.65 0
913.72 0
913.79 0
913.85 0
913.92 0
913.99 0
914.06 0
914.13 0
914.20 0
914.27 0
914.34 0
914.41 0
914.48 0
914.55 0
914.62 0
914.69 0
914.76 0
914.83 0
914.89 0
914.96 0
915.03 0
915.10 0
915.17 0
915.24 0
915.31 0
915.38 0
915.45 0
915.52 0
915.59 0
915.66 0
915.73 0
915.80 0
915.87 0
915.93 0
916.00 0
916.07 0
916.14 0
916.21 0
916.28 0
916.35 0
916.42 0
916.49 0
916.56 0
916.63 0
916.70 0
916.77 0
916.84 0
916.91 0
916.98 0
917.04 0
917.11 0
917.18 0
917.25 0
917.32 0
917.39 0
917.46 0
917.53 0
917.60 0
917.67 0
917.74 0
917.81 0
917.88 0
917.95 0
918.02 0
918.09 0
918.16 0
918.22 0
918.29 0
918.36 0
918.43 0
918.50 0
918.57 0
918.64 0
918.71 0
918.78 0
918.85 0
918.92 0
918.99 0
919.06 0
919.13 0
919.20 0
919.27 0
919.34 0
919.41 0
919.48 0
919.54 0
919.61 0
919.68 0
919.75 0
919.82 0
919.89 0
919.96 0
920.03 0
920.10 0
920.17 0
920.24 0
920.31 0
920.38 0
920.45 0
920.52 0
920.59 0
920.66 0
920.73 0
920.80 0
920.87 0
920.94 0
921.00 0
921.07 0
921.14 0
921.21 0
921.28 0
921.35 0
921.42 0
921.49 0
921.56 0
921.63 0
921.70 0
921.77 0
921.84 0
921.91 0
921.98 0
922.05 0
922.12 0
922.19 0
922.26 0
922.33 0
922.40 0
922.47 0
922.54 0
922.61 0
922.67 0
922.74 0
922.81 0
922.88 0
922.95 0
923.02 0
923.09 0
923.16 0
923.23 0
923.30 0
923.37 0
923.44 0
923.51 0
923.58 0
923.65 0
923.72 0
923.79 0
923.86 0
923.93 0
924.00 0
924.07 0
924.14 0
924.21 0
924.28 0
924.35 0
924.42 0
924.49 0
924.56 0
924.62 0
924.69 0
924.76 0
924.83 0
924.90 0
924.97 0
925.04 0
925.11 0
925.18 0
925.25 0
925.32 0
925.39 0
925.46 0
925.53 0
925.60 0
925.67 0
925.74 0
925.81 0
925.88 0
925.95 0
926.02 0
926.09 0
926.16 0
926.23 0
926.30 0
926.37 0
926.44 0
926.51 0
926.58 0
926.65 0
926.72 0
926.79 0
926.86 0
926.93 0
927.00 0
927.07 0
927.14 0
927.21 0
927.27 0
927.34 0
927.41 0
927.48 0
927.55 0
927.62 0
927.69 0
927.76 0
927.83 0
927.90 0
927.97 0
928.04 0
928.11 0
928.18 0
928.25 0
928.32 0
928.39 0
928.46 0
928.53 0
928.60 0
928.67 0
928.74 0
928.81 0
928.88 0
928.95 0
929.02 0
929.09 0
929.16 0
929.23 0
929.30 0
929.37 0
929.44 0
929.51 0
929.58 0
929.65 0
929.72 0
929.79 0
929.86 0
929.93 0
930.00 0
930.07 0
930.14 0
930.21 0
930.28 0
930.35 0
930.42 0
930.49 0
930.56 0
930.63 0
930.70 0
930.77 0
930.84 0
930.91 0
930.98 0
931.05 0
931.12 0
931.19 0
931.26 0
931.33 0
931.40 0
931.47 0
931.54 0
931.61 0
931.68 0
931.75 0
931.82 0
931.89 0
931.96 0
932.03 0
932.10 0
932.17 0
932.24 0
932.31 0
932.38 0
932.45 0
932.52 0
932.59 0
932.66 0
932.73 0
932.80 0
932.87 0
932.94 0
933.01 0
933.08 0
933.15 0
933.22 0
933.29 0
933.36 0
933.43 0
933.50 0
933.57 0
933.64 0
933.71 0
933.78 0
933.85 0
933.92 0
933.99 0
934.06 0
934.13 0
934.20 0
934.27 0
934.34 0
934.41 0
934.48 0
934.55 0
934.62 0
934.69 0
934.76 0
934.83 0
934.90 0
934.97 0
935.04 0
935.11 0
935.18 0
935.25 0
935.32 0
935.39 0
935.46 0
935.53 0
935.60 0
935.67 0
935.74 0
935.81 0
935.88 0
935.95 0
936.02 0
936.09 0
936.16 0
936.23 0
936.30 0
936.37 0
936.44 0
936.51 0
936.58 0
936.65 0
936.72 0
936.79 0
936.86 0
936.93 0
937.00 0
937.07 0
937.14 0
937.21 0
937.28 0
937.35 0
937.42 0
937.49 0
937.56 0
937.63 0
937.70 0
937.77 0
937.84 0
937.91 0
937.98 0
938.05 0
938.12 0
938.19 0
938.26 0
938.33 0
938.40 0
938.47 0
938.54 0
938.61 0
938.69 0
938.76 0
938.83 0
938.90 0
938.97 0
939.04 0
939.11 0
939.18 0
939.25 0
939.32 0
939.39 0
939.46 0
939.53 0
939.60 0
939.67 0
939.74 0
939.81 0
939.88 0
939.95 0
940.02 0
940.09 0
940.16 0
940.23 0
940.30 0
940.37 0
940.44 0
940.51 0
940.58 0
940.65 0
940.72 0
940.79 0
940.86 0
940.93 0
941.00 0
941.07 0
941.14 0
941.21 0
941.28 0
941.36 0
941.43 0
941.50 0
941.57 0
941.64 0
941.71 0
941.78 0
941.85 0
941.92 0
941.99 0
942.06 0
942.13 0
942.20 0
942.27 0
942.34 0
942.41 0
942.48 0
942.55 0
942.62 0
942.69 0
942.76 0
942.83 0
942.90 0
942.97 0
943.04 0
943.11 0
943.18 0
943.25 0
943.32 0
943.40 0
943.47 0
943.54 0
943.61 0
943.68 0
943.75 0
943.82 0
943.89 0
943.96 0
944.03 0
944.10 0
944.17 0
944.24 0
944.31 0
944.38 0
944.45 0
944.52 0
944.59 0
944.66 0
944.73 0
944.80 0
944.87 0
944.94 0
945.02 0
945.09 0
945.16 0
945.23 0
945.30 0
945.37 0
945.44 0
945.51 0
945.58 0
945.65 0
945.72 0
945.79 0
945.86 0
945.93 0
946.00 0
946.07 0
946.14 0
946.21 0
946.28 0
946.35 0
946.42 0
946.50 0
946.57 0
946.64 0
946.71 0
946.78 0
946.85 0
946.92 0
946.99 0
947.06 0
947.13 0
947.20 0
947.27 0
947.34 0
947.41 0
947.48 0
947.55 0
947.62 0
947.69 0
947.76 0
947.84 0
947.91 0
947.98 0
948.05 0
948.12 0
948.19 0
948.26 0
948.33 0
948.40 0
948.47 0
948.54 0
948.61 0
948.68 0
948.75 0
948.82 0
948.89 0
948.96 0
949.04 0
949.11 0
949.18 0
949.25 0
949.32 0
949.39 0
949.46 0
949.53 0
949.60 0
949.67 0
949.74 0
949.81 0
949.88 0
949.95 0
950.02 0
950.09 0
950.16 0
950.24 0
950.31 0
950.38 0
950.45 0
950.52 0
950.59 0
950.66 0
950.73 0
950.80 0
950.87 0
950.94 0
951.01 0
951.08 0
951.15 0
951.22 0
951.30 0
951.37 0
951.44 0
951.51 0
951.58 0
951.65 0
951.72 0
951.79 0
951.86 0
951.93 0
952.00 0
952.07 0
952.14 0
952.21 0
952.29 0
952.36 0
952.43 0
952.50 0
952.57 0
952.64 0
952.71 0
952.78 0
952.85 0
952.92 0
952.99 0
953.06 0
953.13 0
953.21 0
953.28 0
953.35 0
953.42 0
953.49 0
953.56 0
953.63 0
953.70 0
953.77 0
953.84 0
953.91 0
953.98 0
954.05 0
954.13 0
954.20 0
954.27 0
954.34 0
954.41 0
954.48 0
954.55 0
954.62 0
954.69 0
954.76 0
954.83 0
954.90 0
954.97 0
955.05 0
955.12 0
955.19 0
955.26 0
955.33 0
955.40 0
955.47 0
955.54 0
955.61 0
955.68 0
955.75 0
955.82 0
955.90 0
955.97 0
956.04 0
956.11 0
956.18 0
956.25 0
956.32 0
956.39 0
956.46 0
956.53 0
956.60 0
956.68 0
956.75 0
956.82 0
956.89 0
956.96 0
957.03 0
957.10 0
957.17 0
957.24 0
957.31 0
957.38 0
957.46 0
957.53 0
957.60 0
957.67 0
957.74 0
957.81 0
957.88 0
957.95 0
958.02 0
958.09 0
958.16 0
958.24 0
958.31 0
958.38 0
958.45 0
958.52 0
958.59 0
958.66 0
958.73 0
958.80 0
958.87 0
958.94 0
959.02 0
959.09 0
959.16 0
959.23 0
959.30 0
959.37 0
959.44 0
959.51 0
959.58 0
959.65 0
959.73 0
959.80 0
959.87 0
959.94 0
960.01 0
960.08 0
960.15 0
960.22 0
960.29 0
960.36 0
960.44 0
960.51 0
960.58 0
960.65 0
960.72 0
960.79 0
960.86 0
960.93 0
961.00 0
961.08 0
961.15 0
961.22 0
961.29 0
961.36 0
961.43 0
961.50 0
961.57 0
961.64 0
961.71 0
961.79 0
961.86 0
961.93 0
962.00 0
962.07 0
962.14 0
962.21 0
962.28 0
962.35 0
962.43 0
962.50 0
962.57 0
962.64 0
962.71 0
962.78 0
962.85 0
962.92 0
962.99 0
963.07 0
963.14 0
963.21 1
963.28 1
963.35 1
963.42 1
963.49 1
963.56 1
963.63 1
963.71 0
963.78 0
963.85 0
963.92 0
963.99 0
964.06 0
964.13 0
964.20 0
964.28 0
964.35 0
964.42 0
964.49 0
964.56 0
964.63 0
964.70 0
964.77 0
964.84 0
964.92 0
964.99 0
965.06 0
965.13 0
965.20 0
965.27 0
965.34 0
965.41 0
965.49 0
965.56 0
965.63 0
965.70 0
965.77 0
965.84 0
965.91 0
965.98 0
966.06 0
966.13 0
966.20 0
966.27 0
966.34 0
966.41 0
966.48 0
966.55 0
966.62 0
966.70 0
966.77 0
966.84 0
966.91 0
966.98 0
967.05 0
967.12 0
967.20 0
967.27 0
967.34 0
967.41 0
967.48 0
967.55 0
967.62 0
967.69 0
967.77 0
967.84 0
967.91 0
967.98 0
968.05 0
968.12 0
968.19 0
968.26 0
968.34 0
968.41 0
968.48 0
968.55 0
968.62 0
968.69 0
968.76 0
968.84 0
968.91 0
968.98 0
969.05 0
969.12 0
969.19 0
969.26 0
969.33 0
969.41 0
969.48 0
969.55 0
969.62 0
969.69 0
969.76 0
969.83 0
969.91 0
969.98 0
970.05 0
970.12 0
970.19 0
970.26 0
970.33 0
970.41 0
970.48 0
970.55 0
970.62 0
970.69 0
970.76 0
970.83 0
970.90 0
970.98 0
971.05 0
971.12 0
971.19 0
971.26 0
971.33 0
971.40 0
971.48 0
971.55 0
971.62 0
971.69 0
971.76 0
971.83 0
971.90 0
971.98 0
972.05 0
972.12 0
972.19 0
972.26 0
972.33 0
972.41 0
972.48 0
972.55 0
972.62 0
972.69 0
972.76 0
972.83 0
972.91 0
972.98 0
973.05 0
973.12 0
973.19 0
973.26 0
973.33 0
973.41 0
973.48 0
973.55 0
973.62 0
973.69 0
973.76 0
973.83 0
973.91 0
973.98 0
974.05 0
974.12 0
974.19 0
974.26 0
974.34 0
974.41 0
974.48 0
974.55 0
974.62 0
974.69 0
974.76 0
974.84 0
974.91 0
974.98 0
975.05 0
975.12 0
975.19 0
975.27 0
975.34 0
975.41 0
975.48 1
975.55 1
975.62 1
975.70 1
975.77 1
975.84 0
975.91 0
975.98 0
976.05 0
976.12 0
976.20 0
976.27 0
976.34 0
976.41 0
976.48 0
976.55 0
976.63 0
976.70 0
976.77 0
976.84 0
976.91 0
976.98 0
977.06 0
977.13 0
977.20 0
977.27 0
977.34 0
977.41 0
977.49 0
977.56 0
977.63 1
977.70 1
977.77 1
977.84 1
977.92 1
977.99 1
978.06 1
978.13 1
978.20 1
978.27 1
978.35 0
978.42 0
978.49 0
978.56 0
978.63 0
978.70 0
978.78 0
978.85 0
978.92 0
978.99 1
979.06 1
979.13 0
979.21 0
979.28 0
979.35 0
979.42 0
979.49 0
979.56 0
979.64 0
979.71 0
979.78 0
979.85 0
979.92 0
980.00 0
980.07 0
980.14 0
980.21 0
980.28 0
980.35 0
980.43 0
980.50 0
980.57 0
980.64 0
980.71 0
980.78 0
980.86 0
980.93 0
981.00 0
981.07 0
981.14 0
981.22 0
981.29 0
981.36 0
981.43 0
981.50 0
981.57 0
981.65 0
981.72 0
981.79 0
981.86 0
981.93 0
982.01 0
982.08 0
982.15 0
982.22 0
982.29 0
982.36 0
982.44 0
982.51 0
982.58 0
982.65 0
982.72 0
982.80 0
982.87 0
982.94 0
983.01 0
983.08 0
983.15 0
983.23 0
983.30 0
983.37 0
983.44 0
983.51 0
983.59 0
983.66 0
983.73 0
983.80 0
983.87 0
983.95 0
984.02 0
984.09 0
984.16 0
984.23 0
984.30 1
984.38 1
984.45 1
984.52 1
984.59 1
984.66 1
984.74 1
984.81 1
984.88 1
984.95 1
985.02 1
985.10 1
985.17 1
985.24 1
985.31 1
985.38 1
985.46 1
985.53 1
985.60 1
985.67 0
985.74 0
985.82 0
985.89 0
985.96 0
986.03 0
986.10 0
986.17 0
986.25 0
986.32 0
986.39 0
986.46 0
986.53 0
986.61 0
986.68 0
986.75 0
986.82 0
986.89 0
986.97 0
987.04 0
987.11 0
987.18 0
987.25 0
987.33 0
987.40 0
987.47 1
987.54 1
987.61 1
987.69 1
987.76 1
987.83 0
987.90 0
987.98 0
988.05 0
988.12 0
988.19 0
988.26 0
988.34 0
988.41 0
988.48 0
988.55 0
988.62 0
988.70 0
988.77 0
988.84 0
988.91 0
988.98 0
989.06 0
989.13 0
989.20 0
989.27 0
989.34 0
989.42 0
989.49 0
989.56 0
989.63 0
989.70 0
989.78 0
989.85 0
989.92 1
989.99 1
990.07 1
990.14 1
990.21 1
990.28 1
990.35 1
990.43 1
990.50 1
990.57 1
990.64 1
990.71 1
990.79 1
990.86 1
990.93 1
991.00 1
991.08 1
991.15 1
991.22 1
991.29 1
991.36 1
991.44 1
991.51 1
991.58 1
991.65 1
991.72 1
991.80 1
991.87 1
991.94 1
992.01 1
992.09 1
992.16 2
992.23 2
992.30 2
992.37 2
992.45 2
992.52 2
992.59 2
992.66 1
992.74 1
992.81 1
992.88 1
992.95 1
993.02 1
993.10 1
993.17 1
993.24 1
993.31 0
993.39 0
993.46 0
993.53 0
993.60 1
993.67 1
993.75 1
993.82 1
993.89 1
993.96 1
994.04 1
994.11 1
994.18 1
994.25 1
994.32 1
994.40 1
994.47 1
994.54 1
994.61 1
994.69 1
994.76 1
994.83 1
994.90 1
994.97 1
995.05 1
995.12 1
995.19 1
995.26 1
995.34 1
995.41 1
995.48 1
995.55 0
995.63 0
995.70 0
995.77 0
995.84 0
995.91 0
995.99 0
996.06 0
996.13 0
996.20 0
996.28 0
996.35 0
996.42 0
996.49 0
996.57 0
996.64 0
996.71 0
996.78 0
996.86 0
996.93 0
997.00 0
997.07 0
997.14 0
997.22 0
997.29 0
997.36 0
997.43 0
997.51 0
997.58 0
997.65 0
997.72 0
997.80 0
997.87 0
997.94 0
998.01 0
998.09 0
998.16 0
998.23 0
998.30 0
998.38 0
998.45 0
998.52 0
998.59 0
998.67 0
998.74 1
998.81 1
998.88 1
998.95 1
999.03 1
999.10 1
999.17 1
999.24 1
999.32 1
999.39 1
999.46 1
999.53 1
999.61 1
999.68 1
999.75 1
999.82 1
999.90 1
999.97 1
1000.04 1
1000.11 1
1000.19 1
1000.26 1
1000.33 1
1000.40 0
1000.48 0
1000.55 0
1000.62 0
1000.69 0
1000.77 0
1000.84 0
1000.91 0
1000.98 0
1001.06 1
1001.13 1
1001.20 1
1001.27 1
1001.35 1
1001.42 1
1001.49 1
1001.56 1
1001.64 1
1001.71 1
1001.78 1
1001.85 1
1001.93 1
1002.00 1
1002.07 1
1002.14 1
1002.22 2
1002.29 2
1002.36 2
1002.43 2
1002.51 2
1002.58 2
1002.65 2
1002.73 2
1002.80 2
1002.87 2
1002.94 2
1003.02 2
1003.09 2
1003.16 2
1003.23 2
1003.31 1
1003.38 1
1003.45 1
1003.52 1
1003.60 2
1003.67 2
1003.74 2
1003.81 2
1003.89 2
1003.96 2
1004.03 2
1004.10 2
1004.18 2
1004.25 2
1004.32 2
1004.39 2
1004.47 2
1004.54 2
1004.61 2
1004.69 2
1004.76 2
1004.83 2
1004.90 2
1004.98 2
1005.05 2
1005.12 2
1005.19 2
1005.27 2
1005.34 1
1005.41 1
1005.48 1
1005.56 1
1005.63 1
1005.70 1
1005.78 1
1005.85 1
1005.92 1
1005.99 1
1006.07 1
1006.14 2
1006.21 2
1006.28 2
1006.36 2
1006.43 2
1006.50 2
1006.58 1
1006.65 1
1006.72 1
1006.79 1
1006.87 1
1006.94 1
1007.01 1
1007.08 1
1007.16 1
1007.23 1
1007.30 1
1007.38 1
1007.45 1
1007.52 1
1007.59 1
1007.67 2
1007.74 2
1007.81 2
1007.88 2
1007.96 1
1008.03 1
1008.10 1
1008.18 1
1008.25 1
1008.32 1
1008.39 2
1008.47 2
1008.54 2
1008.61 2
1008.68 2
1008.76 2
1008.83 2
1008.90 2
1008.98 1
1009.05 1
1009.12 1
1009.19 1
1009.27 1
1009.34 1
1009.41 0
1009.49 0
1009.56 0
1009.63 0
1009.70 0
1009.78 0
1009.85 0
1009.92 0
1010.00 0
1010.07 0
1010.14 0
1010.21 0
1010.29 0
1010.36 0
1010.43 0
1010.51 0
1010.58 0
1010.65 0
1010.72 1
1010.80 1
1010.87 1
1010.94 1
1011.02 1
1011.09 2
1011.16 2
1011.23 2
1011.31 2
1011.38 2
1011.45 2
1011.53 2
1011.60 2
1011.67 1
1011.74 1
1011.82 1
1011.89 1
1011.96 1
1012.04 1
1012.11 1
1012.18 1
1012.25 1
1012.33 1
1012.40 1
1012.47 0
1012.55 0
1012.62 0
1012.69 0
1012.77 0
1012.84 0
1012.91 0
1012.98 0
1013.06 0
1013.13 0
1013.20 0
1013.28 0
1013.35 0
1013.42 0
1013.49 0
1013.57 0
1013.64 0
1013.71 0
1013.79 0
1013.86 0
1013.93 0
1014.01 0
1014.08 0
1014.15 0
1014.22 0
1014.30 0
1014.37 0
1014.44 0
1014.52 0
1014.59 0
1014.66 0
1014.74 1
1014.81 1
1014.88 1
1014.95 1
1015.03 1
1015.10 1
1015.17 1
1015.25 1
1015.32 1
1015.39 0
1015.47 0
1015.54 0
1015.61 0
1015.68 0
1015.76 0
1015.83 0
1015.90 0
1015.98 1
1016.05 1
1016.12 1
1016.20 1
1016.27 1
1016.34 1
1016.42 1
1016.49 1
1016.56 1
1016.63 1
1016.71 1
1016.78 1
1016.85 1
1016.93 1
1017.00 1
1017.07 1
1017.15 1
1017.22 1
1017.29 1
1017.37 1
1017.44 1
1017.51 1
1017.58 1
1017.66 1
1017.73 1
1017.80 1
1017.88 1
1017.95 1
1018.02 1
1018.10 1
1018.17 2
1018.24 2
1018.32 2
1018.39 2
1018.46 2
1018.54 2
1018.61 2
1018.68 2
1018.75 2
1018.83 2
1018.90 2
1018.97 2
1019.05 2
1019.12 1
1019.19 1
1019.27 1
1019.34 1
1019.41 1
1019.49 1
1019.56 1
1019.63 1
1019.71 1
1019.78 1
1019.85 1
1019.93 1
1020.00 1
1020.07 1
1020.14 1
1020.22 1
1020.29 2
1020.36 2
1020.44 2
1020.51 3
1020.58 3
1020.66 3
1020.73 3
1020.80 3
1020.88 3
1020.95 3
1021.02 3
1021.10 2
1021.17 2
1021.24 2
1021.32 2
1021.39 2
1021.46 2
1021.54 2
1021.61 2
1021.68 2
1021.76 1
1021.83 1
1021.90 1
1021.98 1
1022.05 1
1022.12 1
1022.20 1
1022.27 1
1022.34 1
1022.42 1
1022.49 1
1022.56 1
1022.64 1
1022.71 1
1022.78 1
1022.86 1
1022.93 1
1023.00 1
1023.08 1
1023.15 1
1023.22 1
1023.29 1
1023.37 1
1023.44 1
1023.51 2
1023.59 2
1023.66 2
1023.73 2
1023.81 2
1023.88 2
1023.95 2
1024.03 2
1024.10 2
1024.17 2
1024.25 1
1024.32 1
1024.39 1
1024.47 1
1024.54 1
1024.62 1
1024.69 1
1024.76 1
1024.84 1
1024.91 1
1024.98 1
1025.06 1
1025.13 1
1025.20 1
1025.28 1
1025.35 1
1025.42 1
1025.50 1
1025.57 2
1025.64 2
1025.72 2
1025.79 2
1025.86 3
1025.94 3
1026.01 3
1026.08 3
1026.16 2
1026.23 2
1026.30 2
1026.38 2
1026.45 2
1026.52 2
1026.60 2
1026.67 2
1026.74 2
1026.82 2
1026.89 1
1026.96 1
1027.04 1
1027.11 1
1027.18 1
1027.26 1
1027.33 1
1027.40 1
1027.48 1
1027.55 0
1027.63 0
1027.70 0
1027.77 0
1027.85 0
1027.92 1
1027.99 1
1028.07 1
1028.14 1
1028.21 1
1028.29 0
1028.36 0
1028.43 0
1028.51 0
1028.58 0
1028.65 0
1028.73 0
1028.80 0
1028.87 1
1028.95 1
1029.02 1
1029.09 1
1029.17 1
1029.24 1
1029.32 1
1029.39 1
1029.46 1
1029.54 1
1029.61 1
1029.68 1
1029.76 1
1029.83 1
1029.90 1
1029.98 1
1030.05 1
1030.12 1
1030.20 1
1030.27 1
1030.35 1
1030.42 1
1030.49 1
1030.57 1
1030.64 1
1030.71 1
1030.79 1
1030.86 1
1030.93 0
1031.01 0
1031.08 0
1031.15 0
1031.23 0
1031.30 0
1031.38 0
1031.45 0
1031.52 0
1031.60 0
1031.67 0
1031.74 0
1031.82 1
1031.89 1
1031.96 1
1032.04 1
1032.11 1
1032.19 2
1032.26 2
1032.33 2
1032.41 1
1032.48 1
1032.55 1
1032.63 1
1032.70 1
1032.77 0
1032.85 0
1032.92 0
1033.00 0
1033.07 0
1033.14 0
1033.22 1
1033.29 1
1033.36 1
1033.44 1
1033.51 1
1033.58 1
1033.66 1
1033.73 1
1033.81 1
1033.88 1
1033.95 2
1034.03 2
1034.10 2
1034.17 2
1034.25 2
1034.32 2
1034.40 1
1034.47 1
1034.54 1
1034.62 1
1034.69 1
1034.76 1
1034.84 1
1034.91 1
1034.98 1
1035.06 1
1035.13 2
1035.21 2
1035.28 2
1035.35 2
1035.43 2
1035.50 2
1035.57 2
1035.65 2
1035.72 2
1035.80 2
1035.87 2
1035.94 2
1036.02 2
1036.09 2
1036.17 3
1036.24 3
1036.31 3
1036.39 3
1036.46 3
1036.53 3
1036.61 4
1036.68 4
1036.76 4
1036.83 4
1036.90 4
1036.98 3
1037.05 3
1037.12 3
1037.20 2
1037.27 2
1037.35 2
1037.42 2
1037.49 2
1037.57 2
1037.64 2
1037.71 2
1037.79 2
1037.86 2
1037.94 2
1038.01 2
1038.08 2
1038.16 2
1038.23 2
1038.31 2
1038.38 2
1038.45 2
1038.53 2
1038.60 2
1038.67 2
1038.75 3
1038.82 3
1038.90 3
1038.97 3
1039.04 3
1039.12 3
1039.19 3
1039.27 3
1039.34 3
1039.41 3
1039.49 3
1039.56 3
1039.64 2
1039.71 2
1039.78 2
1039.86 2
1039.93 2
1040.00 2
1040.08 2
1040.15 2
1040.23 2
1040.30 2
1040.37 2
1040.45 2
1040.52 2
1040.60 2
1040.67 2
1040.74 2
1040.82 2
1040.89 1
1040.97 1
1041.04 1
1041.11 0
1041.19 0
1041.26 0
1041.34 0
1041.41 0
1041.48 0
1041.56 1
1041.63 1
1041.71 1
1041.78 1
1041.85 1
1041.93 1
1042.00 1
1042.08 1
1042.15 0
1042.22 0
1042.30 0
1042.37 0
1042.45 0
1042.52 1
1042.59 1
1042.67 1
1042.74 1
1042.82 1
1042.89 1
1042.96 1
1043.04 1
1043.11 1
1043.19 1
1043.26 1
1043.33 1
1043.41 1
1043.48 1
1043.56 1
1043.63 1
1043.70 2
1043.78 2
1043.85 2
1043.93 2
1044.00 1
1044.07 1
1044.15 1
1044.22 0
1044.30 0
1044.37 0
1044.44 0
1044.52 0
1044.59 1
1044.67 1
1044.74 1
1044.81 2
1044.89 2
1044.96 2
1045.04 2
1045.11 3
1045.18 3
1045.26 3
1045.33 3
1045.41 3
1045.48 3
1045.56 3
1045.63 3
1045.70 3
1045.78 3
1045.85 3
1045.93 3
1046.00 3
1046.07 3
1046.15 2
1046.22 2
1046.30 2
1046.37 1
1046.44 1
1046.52 0
1046.59 0
1046.67 0
1046.74 0
1046.82 0
1046.89 1
1046.96 1
1047.04 1
1047.11 2
1047.19 2
1047.26 2
1047.33 3
1047.41 3
1047.48 3
1047.56 3
1047.63 3
1047.71 3
1047.78 2
1047.85 2
1047.93 2
1048.00 1
1048.08 1
1048.15 1
1048.22 2
1048.30 2
1048.37 3
1048.45 3
1048.52 4
1048.60 4
1048.67 4
1048.74 4
1048.82 3
1048.89 3
1048.97 3
1049.04 3
1049.12 4
1049.19 4
1049.26 4
1049.34 5
1049.41 5
1049.49 5
1049.56 4
1049.64 4
1049.71 4
1049.78 3
1049.86 3
1049.93 3
1050.01 2
1050.08 2
1050.16 2
1050.23 2
1050.30 2
1050.38 2
1050.45 2
1050.53 2
1050.60 2
1050.68 2
1050.75 2
1050.82 2
1050.90 2
1050.97 2
1051.05 2
1051.12 2
1051.20 2
1051.27 2
1051.34 2
1051.42 2
1051.49 2
1051.57 2
1051.64 2
1051.72 2
1051.79 2
1051.86 2
1051.94 3
1052.01 3
1052.09 3
1052.16 3
1052.24 2
1052.31 2
1052.38 2
1052.46 1
1052.53 1
1052.61 1
1052.68 2
1052.76 2
1052.83 2
1052.90 2
1052.98 2
1053.05 2
1053.13 1
1053.20 1
1053.28 0
1053.35 0
1053.43 0
1053.50 0
1053.57 0
1053.65 0
1053.72 0
1053.80 0
1053.87 0
1053.95 0
1054.02 0
1054.10 1
1054.17 1
1054.24 1
1054.32 1
1054.39 1
1054.47 1
1054.54 1
1054.62 1
1054.69 1
1054.76 1
1054.84 1
1054.91 1
1054.99 1
1055.06 1
1055.14 1
1055.21 2
1055.29 2
1055.36 2
1055.43 2
1055.51 2
1055.58 2
1055.66 2
1055.73 2
1055.81 2
1055.88 2
1055.96 2
1056.03 2
1056.11 1
1056.18 1
1056.25 1
1056.33 1
1056.40 1
1056.48 0
1056.55 0
1056.63 1
1056.70 1
1056.78 1
1056.85 1
1056.92 2
1057.00 2
1057.07 2
1057.15 2
1057.22 2
1057.30 1
1057.37 1
1057.45 1
1057.52 1
1057.60 0
1057.67 0
1057.74 0
1057.82 1
1057.89 1
1057.97 1
1058.04 2
1058.12 2
1058.19 2
1058.27 3
1058.34 3
1058.42 2
1058.49 2
1058.56 2
1058.64 2
1058.71 2
1058.79 2
1058.86 2
1058.94 2
1059.01 2
1059.09 1
1059.16 1
1059.24 1
1059.31 1
1059.38 1
1059.46 1
1059.53 1
1059.61 1
1059.68 1
1059.76 1
1059.83 1
1059.91 1
1059.98 1
1060.06 2
1060.13 3
1060.21 3
1060.28 4
1060.35 5
1060.43 5
1060.50 5
1060.58 5
1060.65 6
1060.73 6
1060.80 6
1060.88 6
1060.95 6
1061.03 5
1061.10 5
1061.18 5
1061.25 5
1061.33 5
1061.40 5
1061.47 5
1061.55 5
1061.62 5
1061.70 4
1061.77 4
1061.85 4
1061.92 4
1062.00 4
1062.07 4
1062.15 3
1062.22 3
1062.30 3
1062.37 3
1062.45 3
1062.52 3
1062.59 3
1062.67 3
1062.74 3
1062.82 3
1062.89 3
1062.97 2
1063.04 2
1063.12 1
1063.19 1
1063.27 2
1063.34 2
1063.42 3
1063.49 4
1063.57 4
1063.64 5
1063.72 6
1063.79 7
1063.87 7
1063.94 7
1064.01 7
1064.09 7
1064.16 6
1064.24 6
1064.31 5
1064.39 4
1064.46 4
1064.54 3
1064.61 2
1064.69 2
1064.76 2
1064.84 2
1064.91 2
1064.99 2
1065.06 2
1065.14 3
1065.21 3
1065.29 3
1065.36 4
1065.44 4
1065.51 4
1065.59 5
1065.66 5
1065.73 6
1065.81 6
1065.88 6
1065.96 6
1066.03 6
1066.11 6
1066.18 6
1066.26 6
1066.33 6
1066.41 6
1066.48 6
1066.56 6
1066.63 6
1066.71 6
1066.78 6
1066.86 6
1066.93 6
1067.01 6
1067.08 6
1067.16 6
1067.23 6
1067.31 6
1067.38 6
1067.46 5
1067.53 5
1067.61 5
1067.68 4
1067.76 4
1067.83 3
1067.91 3
1067.98 3
1068.06 2
1068.13 2
1068.21 2
1068.28 2
1068.36 2
1068.43 2
1068.50 3
1068.58 3
1068.65 3
1068.73 3
1068.80 3
1068.88 3
1068.95 3
1069.03 3
1069.10 3
1069.18 3
1069.25 3
1069.33 2
1069.40 2
1069.48 2
1069.55 2
1069.63 2
1069.70 2
1069.78 3
1069.85 3
1069.93 4
1070.00 5
1070.08 6
1070.15 7
1070.23 7
1070.30 8
1070.38 8
1070.45 8
1070.53 8
1070.60 8
1070.68 8
1070.75 8
1070.83 8
1070.90 7
1070.98 7
1071.05 6
1071.13 5
1071.20 5
1071.28 4
1071.35 3
1071.43 2
1071.50 2
1071.58 2
1071.65 1
1071.73 1
1071.80 1
1071.88 1
1071.95 2
1072.03 2
1072.10 2
1072.18 2
1072.25 3
1072.33 3
1072.40 3
1072.48 3
1072.55 3
1072.63 3
1072.70 3
1072.78 4
1072.85 4
1072.93 4
1073.00 4
1073.08 4
1073.15 4
1073.23 4
1073.30 4
1073.38 3
1073.46 3
1073.53 3
1073.61 3
1073.68 3
1073.76 3
1073.83 3
1073.91 3
1073.98 3
1074.06 4
1074.13 4
1074.21 4
1074.28 4
1074.36 5
1074.43 5
1074.51 5
1074.58 5
1074.66 5
1074.73 5
1074.81 5
1074.88 6
1074.96 6
1075.03 6
1075.11 6
1075.18 5
1075.26 5
1075.33 5
1075.41 5
1075.48 4
1075.56 4
1075.63 4
1075.71 4
1075.78 4
1075.86 4
1075.93 4
1076.01 3
1076.08 3
1076.16 3
1076.24 2
1076.31 2
1076.39 2
1076.46 3
1076.54 3
1076.61 3
1076.69 4
1076.76 4
1076.84 4
1076.91 4
1076.99 4
1077.06 3
1077.14 3
1077.21 3
1077.29 2
1077.36 2
1077.44 2
1077.51 1
1077.59 1
1077.66 1
1077.74 0
1077.81 0
1077.89 0
1077.97 0
1078.04 0
1078.12 0
1078.19 0
1078.27 0
1078.34 0
1078.42 0
1078.49 1
1078.57 1
1078.64 2
1078.72 2
1078.79 3
1078.87 3
1078.94 4
1079.02 4
1079.09 5
1079.17 5
1079.24 6
1079.32 7
1079.40 7
1079.47 8
1079.55 8
1079.62 8
1079.70 8
1079.77 8
1079.85 7
1079.92 7
1080.00 7
1080.07 8
1080.15 8
1080.22 8
1080.30 8
1080.37 8
1080.45 8
1080.53 7
1080.60 7
1080.68 6
1080.75 5
1080.83 4
1080.90 4
1080.98 4
1081.05 4
1081.13 5
1081.20 5
1081.28 6
1081.35 6
1081.43 7
1081.50 7
1081.58 6
1081.66 6
1081.73 5
1081.81 5
1081.88 4
1081.96 4
1082.03 4
1082.11 3
1082.18 3
1082.26 2
1082.33 2
1082.41 2
1082.48 2
1082.56 2
1082.64 2
1082.71 3
1082.79 4
1082.86 4
1082.94 4
1083.01 4
1083.09 4
1083.16 4
1083.24 3
1083.31 3
1083.39 3
1083.47 3
1083.54 3
1083.62 4
1083.69 4
1083.77 5
1083.84 5
1083.92 5
1083.99 5
1084.07 4
1084.14 4
1084.22 3
1084.30 2
1084.37 1
1084.45 0
1084.52 0
1084.60 0
1084.67 0
1084.75 0
1084.82 0
1084.90 0
1084.97 1
1085.05 2
1085.13 3
1085.20 4
1085.28 4
1085.35 4
1085.43 5
1085.50 5
1085.58 5
1085.65 6
1085.73 6
1085.81 7
1085.88 7
1085.96 8
1086.03 8
1086.11 8
1086.18 8
1086.26 7
1086.33 7
1086.41 6
1086.48 5
1086.56 4
1086.64 3
1086.71 3
1086.79 3
1086.86 3
1086.94 3
1087.01 4
1087.09 4
1087.16 5
1087.24 5
1087.32 6
1087.39 6
1087.47 6
1087.54 6
1087.62 6
1087.69 6
1087.77 5
1087.85 5
1087.92 5
1088.00 4
1088.07 4
1088.15 3
1088.22 3
1088.30 3
1088.37 3
1088.45 4
1088.53 5
1088.60 5
1088.68 6
1088.75 7
1088.83 8
1088.90 8
1088.98 8
1089.05 7
1089.13 7
1089.21 6
1089.28 5
1089.36 5
1089.43 5
1089.51 5
1089.58 5
1089.66 5
1089.74 6
1089.81 6
1089.89 6
1089.96 6
1090.04 6
1090.11 5
1090.19 4
1090.27 4
1090.34 3
1090.42 3
1090.49 2
1090.57 2
1090.64 2
1090.72 1
1090.80 1
1090.87 1
1090.95 2
1091.02 2
1091.10 3
1091.17 3
1091.25 3
1091.33 3
1091.40 4
1091.48 4
1091.55 4
1091.63 5
1091.70 6
1091.78 6
1091.86 7
1091.93 7
1092.01 7
1092.08 7
1092.16 7
1092.23 6
1092.31 6
1092.39 6
1092.46 6
1092.54 6
1092.61 6
1092.69 6
1092.76 6
1092.84 7
1092.92 7
1092.99 7
1093.07 7
1093.14 7
1093.22 7
1093.29 7
1093.37 6
1093.45 5
1093.52 4
1093.60 3
1093.67 2
1093.75 1
1093.83 1
1093.90 1
1093.98 0
1094.05 0
1094.13 0
1094.20 0
1094.28 1
1094.36 1
1094.43 3
1094.51 4
1094.58 6
1094.66 8
1094.73 9
1094.81 9
1094.89 9
1094.96 9
1095.04 8
1095.11 8
1095.19 8
1095.27 9
1095.34 9
1095.42 10
1095.49 10
1095.57 10
1095.65 9
1095.72 8
1095.80 8
1095.87 7
1095.95 6
1096.02 6
1096.10 6
1096.18 5
1096.25 5
1096.33 5
1096.40 5
1096.48 4
1096.56 4
1096.63 4
1096.71 4
1096.78 4
1096.86 5
1096.94 6
1097.01 7
1097.09 8
1097.16 9
1097.24 9
1097.31 9
1097.39 8
1097.47 8
1097.54 7
1097.62 6
1097.69 6
1097.77 5
1097.85 5
1097.92 4
1098.00 4
1098.07 3
1098.15 3
1098.23 4
1098.30 4
1098.38 5
1098.45 6
1098.53 7
1098.61 7
1098.68 7
1098.76 7
1098.83 7
1098.91 7
1098.99 7
1099.06 6
1099.14 5
1099.21 5
1099.29 4
1099.37 3
1099.44 3
1099.52 2
1099.59 1
1099.67 1
1099.75 1
1099.82 0
1099.90 0
1099.97 0
1100.05 0
1100.13 0
1100.20 0
1100.28 0
1100.35 0
1100.43 0
1100.51 0
1100.58 0
1100.66 1
1100.73 2
1100.81 3
1100.89 4
1100.96 4
1101.04 5
1101.11 6
1101.19 7
1101.27 8
1101.34 9
1101.42 9
1101.49 10
1101.57 9
1101.65 9
1101.72 8
1101.80 8
1101.87 8
1101.95 8
1102.03 8
1102.10 8
1102.18 8
1102.26 8
1102.33 7
1102.41 7
1102.48 7
1102.56 6
1102.64 6
1102.71 7
1102.79 7
1102.86 7
1102.94 7
1103.02 7
1103.09 6
1103.17 5
1103.24 4
1103.32 3
1103.40 2
1103.47 2
1103.55 2
1103.63 2
1103.70 2
1103.78 3
1103.85 3
1103.93 3
1104.01 3
1104.08 3
1104.16 2
1104.23 2
1104.31 1
1104.39 1
1104.46 1
1104.54 2
1104.62 2
1104.69 4
1104.77 5
1104.84 6
1104.92 7
1105.00 8
1105.07 8
1105.15 9
1105.22 9
1105.30 9
1105.38 8
1105.45 8
1105.53 8
1105.61 8
1105.68 8
1105.76 8
1105.83 9
1105.91 9
1105.99 9
1106.06 8
1106.14 8
1106.22 7
1106.29 6
1106.37 5
1106.44 4
1106.52 3
1106.60 3
1106.67 4
1106.75 4
1106.83 5
1106.90 5
1106.98 6
1107.05 6
1107.13 5
1107.21 5
1107.28 5
1107.36 5
1107.44 5
1107.51 5
1107.59 5
1107.66 5
1107.74 6
1107.82 6
1107.89 6
1107.97 7
1108.05 7
1108.12 8
1108.20 9
1108.27 10
1108.35 11
1108.43 11
1108.50 11
1108.58 10
1108.66 10
1108.73 9
1108.81 8
1108.88 7
1108.96 7
1109.04 7
1109.11 7
1109.19 7
1109.27 7
1109.34 7
1109.42 7
1109.50 7
1109.57 7
1109.65 7
1109.72 7
1109.80 7
1109.88 8
1109.95 8
1110.03 8
1110.11 9
1110.18 9
1110.26 10
1110.34 10
1110.41 10
1110.49 11
1110.56 11
1110.64 10
1110.72 10
1110.79 10
1110.87 9
1110.95 9
1111.02 8
1111.10 7
1111.18 7
1111.25 7
1111.33 7
1111.40 7
1111.48 7
1111.56 8
1111.63 8
1111.71 8
1111.79 8
1111.86 8
1111.94 8
1112.02 8
1112.09 8
1112.17 9
1112.25 10
1112.32 11
1112.40 13
1112.47 14
1112.55 14
1112.63 15
1112.70 15
1112.78 14
1112.86 13
1112.93 13
1113.01 12
1113.09 11
1113.16 11
1113.24 11
1113.32 10
1113.39 10
1113.47 10
1113.55 9
1113.62 9
1113.70 9
1113.77 8
1113.85 8
1113.93 7
1114.00 7
1114.08 7
1114.16 8
1114.23 8
1114.31 8
1114.39 8
1114.46 8
1114.54 7
1114.62 6
1114.69 5
1114.77 3
1114.85 2
1114.92 1
1115.00 1
1115.08 0
1115.15 0
1115.23 1
1115.30 2
1115.38 3
1115.46 4
1115.53 6
1115.61 7
1115.69 8
1115.76 8
1115.84 9
1115.92 8
1115.99 8
1116.07 8
1116.15 7
1116.22 7
1116.30 7
1116.38 7
1116.45 7
1116.53 7
1116.61 7
1116.68 8
1116.76 9
1116.84 10
1116.91 11
1116.99 12
1117.07 12
1117.14 13
1117.22 13
1117.30 12
1117.37 12
1117.45 11
1117.53 10
1117.60 10
1117.68 9
1117.76 9
1117.83 9
1117.91 9
1117.99 10
1118.06 10
1118.14 11
1118.22 11
1118.29 12
1118.37 12
1118.45 11
1118.52 11
1118.60 10
1118.68 9
1118.75 8
1118.83 7
1118.91 6
1118.98 6
1119.06 6
1119.14 6
1119.21 7
1119.29 8
1119.37 9
1119.44 11
1119.52 12
1119.60 13
1119.67 14
1119.75 14
1119.83 15
1119.90 15
1119.98 15
1120.06 16
1120.13 16
1120.21 15
1120.29 15
1120.36 15
1120.44 14
1120.52 15
1120.59 15
1120.67 16
1120.75 17
1120.82 18
1120.90 18
1120.98 19
1121.05 19
1121.13 20
1121.21 20
1121.28 20
1121.36 20
1121.44 20
1121.51 20
1121.59 20
1121.67 19
1121.74 18
1121.82 17
1121.90 16
1121.97 15
1122.05 13
1122.13 13
1122.20 12
1122.28 12
1122.36 12
1122.43 13
1122.51 13
1122.59 14
1122.66 15
1122.74 16
1122.82 16
1122.90 16
1122.97 15
1123.05 15
1123.13 15
1123.20 15
1123.28 14
1123.36 13
1123.43 12
1123.51 11
1123.59 10
1123.66 10
1123.74 10
1123.82 10
1123.89 10
1123.97 11
1124.05 12
1124.12 12
1124.20 12
1124.28 12
1124.36 12
1124.43 11
1124.51 10
1124.59 9
1124.66 7
1124.74 6
1124.82 4
1124.89 3
1124.97 2
1125.05 2
1125.12 1
1125.20 1
1125.28 1
1125.35 1
1125.43 1
1125.51 1
1125.58 2
1125.66 2
1125.74 3
1125.82 4
1125.89 5
1125.97 5
1126.05 6
1126.12 6
1126.20 6
1126.28 5
1126.35 5
1126.43 4
1126.51 4
1126.58 3
1126.66 2
1126.74 2
1126.82 3
1126.89 3
1126.97 4
1127.05 5
1127.12 6
1127.20 7
1127.28 8
1127.35 9
1127.43 10
1127.51 11
1127.59 12
1127.66 14
1127.74 15
1127.82 15
1127.89 15
1127.97 15
1128.05 14
1128.12 13
1128.20 12
1128.28 11
1128.35 11
1128.43 11
1128.51 10
1128.59 10
1128.66 10
1128.74 10
1128.82 9
1128.89 8
1128.97 7
1129.05 7
1129.12 7
1129.20 6
1129.28 7
1129.36 7
1129.43 7
1129.51 6
1129.59 5
1129.66 4
1129.74 3
1129.82 1
1129.90 0
1129.97 0
1130.05 0
1130.13 0
1130.20 0
1130.28 0
1130.36 0
1130.43 0
1130.51 0
1130.59 0
1130.67 0
1130.74 1
1130.82 2
1130.90 3
1130.97 5
1131.05 6
1131.13 7
1131.21 8
1131.28 8
1131.36 8
1131.44 9
1131.51 11
1131.59 12
1131.67 14
1131.74 15
1131.82 16
1131.90 16
1131.98 16
1132.05 15
1132.13 14
1132.21 13
1132.28 13
1132.36 12
1132.44 13
1132.52 14
1132.59 15
1132.67 16
1132.75 18
1132.82 19
1132.90 19
1132.98 19
1133.06 19
1133.13 18
1133.21 18
1133.29 17
1133.36 16
1133.44 16
1133.52 15
1133.60 15
1133.67 15
1133.75 15
1133.83 15
1133.90 15
1133.98 14
1134.06 14
1134.14 13
1134.21 13
1134.29 13
1134.37 13
1134.45 13
1134.52 13
1134.60 13
1134.68 13
1134.75 13
1134.83 13
1134.91 14
1134.99 14
1135.06 15
1135.14 17
1135.22 18
1135.29 20
1135.37 21
1135.45 21
1135.53 20
1135.60 19
1135.68 18
1135.76 16
1135.83 14
1135.91 13
1135.99 12
1136.07 11
1136.14 11
1136.22 12
1136.30 13
1136.38 14
1136.45 15
1136.53 16
1136.61 17
1136.68 18
1136.76 18
1136.84 18
1136.92 18
1136.99 17
1137.07 17
1137.15 16
1137.23 15
1137.30 15
1137.38 14
1137.46 13
1137.53 13
1137.61 12
1137.69 12
1137.77 12
1137.84 13
1137.92 14
1138.00 16
1138.08 17
1138.15 18
1138.23 19
1138.31 20
1138.39 20
1138.46 20
1138.54 19
1138.62 17
1138.69 15
1138.77 13
1138.85 11
1138.93 10
1139.00 9
1139.08 10
1139.16 10
1139.24 11
1139.31 12
1139.39 13
1139.47 13
1139.55 14
1139.62 14
1139.70 15
1139.78 15
1139.86 16
1139.93 17
1140.01 17
1140.09 17
1140.16 16
1140.24 15
1140.32 14
1140.40 12
1140.47 11
1140.55 10
1140.63 9
1140.71 9
1140.78 8
1140.86 8
1140.94 8
1141.02 8
1141.09 9
1141.17 9
1141.25 10
1141.33 11
1141.40 12
1141.48 13
1141.56 13
1141.64 12
1141.71 12
1141.79 10
1141.87 8
1141.95 7
1142.02 5
1142.10 3
1142.18 2
1142.26 1
1142.33 1
1142.41 1
1142.49 1
1142.56 1
1142.64 1
1142.72 1
1142.80 0
1142.87 0
1142.95 0
1143.03 0
1143.11 0
1143.18 0
1143.26 0
1143.34 0
1143.42 2
1143.49 3
1143.57 4
1143.65 5
1143.73 6
1143.80 6
1143.88 6
1143.96 6
1144.04 6
1144.11 5
1144.19 5
1144.27 5
1144.35 4
1144.42 4
1144.50 4
1144.58 5
1144.66 5
1144.74 6
1144.81 7
1144.89 8
1144.97 9
1145.05 9
1145.12 9
1145.20 8
1145.28 8
1145.36 6
1145.43 5
1145.51 3
1145.59 2
1145.67 1
1145.74 0
1145.82 0
1145.90 0
1145.98 0
1146.05 1
1146.13 2
1146.21 3
1146.29 4
1146.36 5
1146.44 7
1146.52 7
1146.60 8
1146.67 8
1146.75 7
1146.83 7
1146.91 6
1146.99 6
1147.06 6
1147.14 6
1147.22 7
1147.30 9
1147.37 10
1147.45 12
1147.53 14
1147.61 16
1147.68 17
1147.76 17
1147.84 16
1147.92 15
1147.99 14
1148.07 12
1148.15 11
1148.23 10
1148.30 10
1148.38 10
1148.46 11
1148.54 12
1148.62 13
1148.69 14
1148.77 14
1148.85 14
1148.93 14
1149.00 13
1149.08 14
1149.16 15
1149.24 16
1149.31 18
1149.39 21
1149.47 23
1149.55 24
1149.63 25
1149.70 24
1149.78 23
1149.86 21
1149.94 19
1150.01 18
1150.09 16
1150.17 15
1150.25 14
1150.33 13
1150.40 13
1150.48 12
1150.56 11
1150.64 11
1150.71 10
1150.79 11
1150.87 11
1150.95 12
1151.02 13
1151.10 14
1151.18 15
1151.26 16
1151.34 17
1151.41 17
1151.49 18
1151.57 18
1151.65 19
1151.72 19
1151.80 19
1151.88 19
1151.96 19
1152.04 19
1152.11 18
1152.19 17
1152.27 16
1152.35 16
1152.42 16
1152.50 17
1152.58 18
1152.66 19
1152.74 19
1152.81 20
1152.89 20
1152.97 19
1153.05 18
1153.13 17
1153.20 17
1153.28 16
1153.36 16
1153.44 16
1153.51 16
1153.59 17
1153.67 18
1153.75 19
1153.83 20
1153.90 21
1153.98 22
1154.06 23
1154.14 24
1154.22 24
1154.29 24
1154.37 24
1154.45 24
1154.53 24
1154.60 24
1154.68 24
1154.76 23
1154.84 23
1154.92 23
1154.99 23
1155.07 23
1155.15 22
1155.23 21
1155.31 20
1155.38 19
1155.46 18
1155.54 17
1155.62 16
1155.69 15
1155.77 14
1155.85 14
1155.93 14
1156.01 14
1156.08 14
1156.16 14
1156.24 14
1156.32 13
1156.40 13
1156.47 13
1156.55 12
1156.63 12
1156.71 11
1156.79 10
1156.86 9
1156.94 8
1157.02 8
1157.10 8
1157.18 9
1157.25 11
1157.33 12
1157.41 13
1157.49 15
1157.57 15
1157.64 15
1157.72 14
1157.80 13
1157.88 10
1157.96 7
1158.03 5
1158.11 3
1158.19 2
1158.27 2
1158.35 2
1158.42 4
1158.50 4
1158.58 5
1158.66 4
1158.74 3
1158.81 2
1158.89 1
1158.97 1
1159.05 1
1159.13 2
1159.20 2
1159.28 3
1159.36 3
1159.44 2
1159.52 1
1159.59 0
1159.67 0
1159.75 0
1159.83 0
1159.91 0
1159.98 0
1160.06 0
1160.14 0
1160.22 2
1160.30 3
1160.37 4
1160.45 5
1160.53 5
1160.61 4
1160.69 3
1160.77 2
1160.84 1
1160.92 0
1161.00 0
1161.08 0
1161.16 1
1161.23 2
1161.31 3
1161.39 4
1161.47 5
1161.55 5
1161.62 6
1161.70 6
1161.78 6
1161.86 6
1161.94 5
1162.01 5
1162.09 4
1162.17 3
1162.25 2
1162.33 2
1162.41 1
1162.48 0
1162.56 0
1162.64 1
1162.72 1
1162.80 2
1162.87 2
1162.95 3
1163.03 4
1163.11 4
1163.19 5
1163.27 6
1163.34 6
1163.42 7
1163.50 7
1163.58 7
1163.66 7
1163.73 7
1163.81 8
1163.89 8
1163.97 8
1164.05 8
1164.13 8
1164.20 8
1164.28 9
1164.36 10
1164.44 12
1164.52 14
1164.59 16
1164.67 17
1164.75 18
1164.83 18
1164.91 17
1164.99 16
1165.06 15
1165.14 15
1165.22 14
1165.30 14
1165.38 13
1165.45 13
1165.53 12
1165.61 11
1165.69 10
1165.77 10
1165.85 9
1165.92 8
1166.00 7
1166.08 5
1166.16 4
1166.24 2
1166.32 0
1166.39 0
1166.47 0
1166.55 2
1166.63 4
1166.71 8
1166.79 11
1166.86 14
1166.94 16
1167.02 18
1167.10 18
1167.18 18
1167.26 17
1167.33 16
1167.41 15
1167.49 14
1167.57 13
1167.65 12
1167.73 11
1167.80 9
1167.88 8
1167.96 7
1168.04 6
1168.12 5
1168.19 4
1168.27 4
1168.35 4
1168.43 4
1168.51 5
1168.59 7
1168.67 8
1168.74 9
1168.82 10
1168.90 10
1168.98 11
1169.06 11
1169.14 10
1169.21 9
1169.29 8
1169.37 8
1169.45 7
1169.53 7
1169.61 7
1169.68 7
1169.76 7
1169.84 8
1169.92 8
1170.00 8
1170.08 7
1170.15 7
1170.23 6
1170.31 5
1170.39 4
1170.47 3
1170.55 3
1170.62 3
1170.70 4
1170.78 6
1170.86 7
1170.94 9
1171.02 10
1171.10 10
1171.17 10
1171.25 9
1171.33 8
1171.41 6
1171.49 5
1171.57 4
1171.64 4
1171.72 3
1171.80 3
1171.88 4
1171.96 5
1172.04 6
1172.12 7
1172.19 8
1172.27 9
1172.35 9
1172.43 9
1172.51 9
1172.59 9
1172.66 9
1172.74 10
1172.82 11
1172.90 11
1172.98 12
1173.06 12
1173.14 12
1173.21 11
1173.29 10
1173.37 9
1173.45 9
1173.53 8
1173.61 8
1173.68 8
1173.76 8
1173.84 7
1173.92 7
1174.00 7
1174.08 7
1174.16 8
1174.23 9
1174.31 10
1174.39 12
1174.47 14
1174.55 15
1174.63 16
1174.71 17
1174.78 16
1174.86 15
1174.94 14
1175.02 12
1175.10 10
1175.18 9
1175.26 8
1175.33 9
1175.41 10
1175.49 11
1175.57 12
1175.65 13
1175.73 14
1175.81 14
1175.88 14
1175.96 14
1176.04 13
1176.12 13
1176.20 13
1176.28 14
1176.36 14
1176.43 15
1176.51 15
1176.59 14
1176.67 13
1176.75 12
1176.83 11
1176.91 10
1176.99 9
1177.06 9
1177.14 9
1177.22 10
1177.30 10
1177.38 11
1177.46 10
1177.54 9
1177.61 8
1177.69 6
1177.77 4
1177.85 2
1177.93 0
1178.01 0
1178.09 0
1178.16 0
1178.24 0
1178.32 0
1178.40 0
1178.48 0
1178.56 0
1178.64 0
1178.72 0
1178.79 0
1178.87 1
1178.95 1
1179.03 2
1179.11 4
1179.19 6
1179.27 7
1179.35 9
1179.42 10
1179.50 11
1179.58 12
1179.66 12
1179.74 12
1179.82 12
1179.90 13
1179.97 14
1180.05 15
1180.13 16
1180.21 17
1180.29 18
1180.37 18
1180.45 19
1180.53 18
1180.60 18
1180.68 17
1180.76 16
1180.84 14
1180.92 13
1181.00 11
1181.08 11
1181.16 10
1181.23 11
1181.31 12
1181.39 14
1181.47 15
1181.55 16
1181.63 16
1181.71 15
1181.79 13
1181.87 11
1181.94 8
1182.02 6
1182.10 5
1182.18 4
1182.26 5
1182.34 5
1182.42 6
1182.50 7
1182.57 8
1182.65 7
1182.73 6
1182.81 5
1182.89 4
1182.97 3
1183.05 2
1183.13 1
1183.20 1
1183.28 0
1183.36 0
1183.44 0
1183.52 0
1183.60 0
1183.68 0
1183.76 0
1183.84 0
1183.91 0
1183.99 2
1184.07 3
1184.15 4
1184.23 5
1184.31 6
1184.39 6
1184.47 6
1184.55 6
1184.62 6
1184.70 6
1184.78 6
1184.86 6
1184.94 6
1185.02 6
1185.10 6
1185.18 5
1185.26 4
1185.33 4
1185.41 3
1185.49 2
1185.57 2
1185.65 1
1185.73 1
1185.81 0
1185.89 0
1185.97 0
1186.04 0
1186.12 2
1186.20 4
1186.28 7
1186.36 10
1186.44 12
1186.52 15
1186.60 16
1186.68 18
1186.76 18
1186.83 19
1186.91 20
1186.99 20
1187.07 22
1187.15 23
1187.23 25
1187.31 26
1187.39 27
1187.47 28
1187.54 28
1187.62 27
1187.70 26
1187.78 25
1187.86 23
1187.94 22
1188.02 21
1188.10 20
1188.18 19
1188.26 18
1188.33 18
1188.41 17
1188.49 17
1188.57 17
1188.65 17
1188.73 17
1188.81 18
1188.89 18
1188.97 18
1189.05 17
1189.13 17
1189.20 16
1189.28 15
1189.36 14
1189.44 13
1189.52 11
1189.60 10
1189.68 9
1189.76 7
1189.84 6
1189.92 4
1189.99 4
1190.07 4
1190.15 5
1190.23 6
1190.31 8
1190.39 10
1190.47 12
1190.55 13
1190.63 13
1190.71 12
1190.79 10
1190.86 8
1190.94 6
1191.02 4
1191.10 2
1191.18 1
1191.26 0
1191.34 1
1191.42 1
1191.50 2
1191.58 4
1191.66 5
1191.73 6
1191.81 6
1191.89 7
1191.97 6
1192.05 6
1192.13 6
1192.21 7
1192.29 8
1192.37 10
1192.45 11
1192.53 13
1192.61 14
1192.68 15
1192.76 15
1192.84 14
1192.92 13
1193.00 12
1193.08 12
1193.16 12
1193.24 13
1193.32 14
1193.40 15
1193.48 16
1193.56 18
1193.63 19
1193.71 20
1193.79 21
1193.87 22
1193.95 23
1194.03 23
1194.11 23
1194.19 21
1194.27 20
1194.35 18
1194.43 16
1194.51 14
1194.58 13
1194.66 12
1194.74 12
1194.82 12
1194.90 12
1194.98 12
1195.06 12
1195.14 12
1195.22 12
1195.30 12
1195.38 13
1195.46 14
1195.54 15
1195.61 15
1195.69 16
1195.77 15
1195.85 15
1195.93 13
1196.01 12
1196.09 10
1196.17 9
1196.25 7
1196.33 6
1196.41 5
1196.49 4
1196.57 3
1196.65 2
1196.72 1
1196.80 0
1196.88 0
1196.96 0
1197.04 1
1197.12 2
1197.20 3
1197.28 3
1197.36 3
1197.44 2
1197.52 0
1197.60 0
1197.68 0
1197.76 0
1197.83 0
1197.91 0
1197.99 0
1198.07 3
1198.15 6
1198.23 9
1198.31 12
1198.39 14
1198.47 15
1198.55 16
1198.63 16
1198.71 16
1198.79 15
1198.87 15
1198.95 15
1199.02 15
1199.10 15
1199.18 15
1199.26 15
1199.34 15
1199.42 15
1199.50 15
1199.58 15
1199.66 16
1199.74 17
1199.82 19
1199.90 20
1199.98 21
1200.06 22
1200.14 23
1200.22 24
1200.30 24
1200.37 24
1200.45 23
1200.53 22
1200.61 21
1200.69 20
1200.77 19
1200.85 19
1200.93 19
1201.01 20
1201.09 22
1201.17 23
1201.25 24
1201.33 25
1201.41 24
1201.49 23
1201.57 21
1201.65 19
1201.72 18
1201.80 17
1201.88 16
1201.96 16
1202.04 15
1202.12 15
1202.20 15
1202.28 14
1202.36 14
1202.44 13
1202.52 12
1202.60 11
1202.68 10
1202.76 9
1202.84 9
1202.92 9
1203.00 10
1203.08 11
1203.16 12
1203.23 13
1203.31 13
1203.39 13
1203.47 12
1203.55 11
1203.63 9
1203.71 8
1203.79 7
1203.87 6
1203.95 6
1204.03 7
1204.11 8
1204.19 10
1204.27 12
1204.35 13
1204.43 15
1204.51 17
1204.59 18
1204.67 18
1204.75 19
1204.83 18
1204.91 17
1204.98 16
1205.06 15
1205.14 14
1205.22 15
1205.30 16
1205.38 18
1205.46 20
1205.54 21
1205.62 22
1205.70 22
1205.78 22
1205.86 21
1205.94 20
1206.02 20
1206.10 20
1206.18 20
1206.26 20
1206.34 20
1206.42 19
1206.50 18
1206.58 16
1206.66 14
1206.74 11
1206.82 9
1206.89 6
1206.97 4
1207.05 4
1207.13 4
1207.21 6
1207.29 8
1207.37 12
1207.45 16
1207.53 19
1207.61 20
1207.69 21
1207.77 20
1207.85 17
1207.93 14
1208.01 10
1208.09 7
1208.17 5
1208.25 4
1208.33 4
1208.41 5
1208.49 7
1208.57 9
1208.65 10
1208.73 12
1208.81 13
1208.89 14
1208.97 14
1209.05 15
1209.13 16
1209.20 17
1209.28 20
1209.36 23
1209.44 26
1209.52 30
1209.60 33
1209.68 35
1209.76 37
1209.84 37
1209.92 37
1210.00 37
1210.08 37
1210.16 39
1210.24 41
1210.32 44
1210.40 48
1210.48 51
1210.56 53
1210.64 54
1210.72 53
1210.80 50
1210.88 46
1210.96 42
1211.04 37
1211.12 32
1211.20 28
1211.28 25
1211.36 21
1211.44 19
1211.52 18
1211.60 17
1211.68 16
1211.76 16
1211.84 17
1211.92 18
1212.00 20
1212.08 22
1212.16 24
1212.24 27
1212.32 30
1212.40 32
1212.47 33
1212.55 34
1212.63 34
1212.71 33
1212.79 31
1212.87 29
1212.95 27
1213.03 26
1213.11 24
1213.19 23
1213.27 21
1213.35 20
1213.43 19
1213.51 18
1213.59 18
1213.67 18
1213.75 18
1213.83 18
1213.91 19
1213.99 19
1214.07 19
1214.15 19
1214.23 20
1214.31 20
1214.39 21
1214.47 22
1214.55 23
1214.63 24
1214.71 25
1214.79 26
1214.87 27
1214.95 27
1215.03 27
1215.11 25
1215.19 23
1215.27 20
1215.35 16
1215.43 12
1215.51 9
1215.59 6
1215.67 4
1215.75 3
1215.83 4
1215.91 5
1215.99 7
1216.07 9
1216.15 11
1216.23 13
1216.31 14
1216.39 16
1216.47 17
1216.55 18
1216.63 20
1216.71 20
1216.79 21
1216.87 21
1216.95 21
1217.03 21
1217.11 21
1217.19 21
1217.27 22
1217.35 23
1217.43 24
1217.51 26
1217.59 27
1217.67 28
1217.75 28
1217.83 28
1217.91 27
1217.99 26
1218.07 25
1218.15 25
1218.23 24
1218.31 24
1218.39 23
1218.47 22
1218.55 20
1218.63 18
1218.71 15
1218.79 12
1218.87 9
1218.95 7
1219.03 5
1219.11 4
1219.19 4
1219.27 3
1219.35 3
1219.43 3
1219.51 2
1219.59 1
1219.67 1
1219.75 1
1219.83 1
1219.91 1
1219.99 1
1220.07 1
1220.15 2
1220.23 2
1220.31 2
1220.39 1
1220.47 1
1220.55 0
1220.63 0
1220.71 0
1220.79 0
1220.87 0
1220.95 0
1221.03 0
1221.11 1
1221.19 4
1221.27 7
1221.35 11
1221.43 15
1221.51 18
1221.59 21
1221.67 24
1221.75 25
1221.83 25
1221.91 26
1221.99 25
1222.07 25
1222.15 25
1222.23 25
1222.31 25
1222.39 24
1222.47 23
1222.55 21
1222.63 19
1222.71 16
1222.79 14
1222.87 13
1222.95 12
1223.03 11
1223.11 11
1223.19 11
1223.27 10
1223.35 10
1223.43 9
1223.51 9
1223.59 8
1223.67 8
1223.75 8
1223.83 8
1223.91 9
1223.99 9
1224.07 10
1224.15 11
1224.23 13
1224.32 14
1224.40 15
1224.48 16
1224.56 16
1224.64 16
1224.72 16
1224.80 16
1224.88 17
1224.96 19
1225.04 21
1225.12 23
1225.20 25
1225.28 28
1225.36 29
1225.44 31
1225.52 32
1225.60 32
1225.68 32
1225.76 31
1225.84 30
1225.92 28
1226.00 27
1226.08 27
1226.16 27
1226.24 29
1226.32 32
1226.40 35
1226.48 37
1226.56 39
1226.64 40
1226.72 40
1226.80 39
1226.88 39
1226.96 38
1227.04 37
1227.12 37
1227.20 36
1227.28 36
1227.36 35
1227.44 34
1227.53 33
1227.61 31
1227.69 30
1227.77 30
1227.85 30
1227.93 29
1228.01 29
1228.09 29
1228.17 28
1228.25 28
1228.33 27
1228.41 27
1228.49 28
1228.57 29
1228.65 30
1228.73 31
1228.81 32
1228.89 32
1228.97 31
1229.05 30
1229.13 29
1229.21 27
1229.29 26
1229.37 26
1229.45 26
1229.53 26
1229.61 27
1229.69 28
1229.77 29
1229.85 29
1229.94 29
1230.02 29
1230.10 28
1230.18 27
1230.26 26
1230.34 25
1230.42 25
1230.50 24
1230.58 23
1230.66 23
1230.74 24
1230.82 24
1230.90 25
1230.98 25
1231.06 26
1231.14 26
1231.22 25
1231.30 25
1231.38 24
1231.46 24
1231.54 23
1231.62 23
1231.70 23
1231.78 23
1231.87 22
1231.95 20
1232.03 18
1232.11 15
1232.19 12
1232.27 9
1232.35 6
1232.43 4
1232.51 3
1232.59 2
1232.67 2
1232.75 2
1232.83 1
1232.91 1
1232.99 1
1233.07 1
1233.15 1
1233.23 2
1233.31 3
1233.39 6
1233.47 8
1233.55 10
1233.64 12
1233.72 13
1233.80 14
1233.88 14
1233.96 14
1234.04 12
1234.12 11
1234.20 9
1234.28 7
1234.36 4
1234.44 2
1234.52 0
1234.60 0
1234.68 0
1234.76 0
1234.84 0
1234.92 2
1235.00 5
1235.08 8
1235.17 11
1235.25 14
1235.33 16
1235.41 18
1235.49 19
1235.57 19
1235.65 19
1235.73 18
1235.81 17
1235.89 16
1235.97 15
1236.05 15
1236.13 16
1236.21 16
1236.29 17
1236.37 18
1236.45 18
1236.54 19
1236.62 19
1236.70 19
1236.78 19
1236.86 20
1236.94 21
1237.02 21
1237.10 21
1237.18 19
1237.26 18
1237.34 15
1237.42 13
1237.50 10
1237.58 9
1237.66 8
1237.74 8
1237.83 9
1237.91 10
1237.99 11
1238.07 12
1238.15 13
1238.23 14
1238.31 14
1238.39 14
1238.47 15
1238.55 15
1238.63 15
1238.71 15
1238.79 15
1238.87 15
1238.95 14
1239.03 13
1239.12 12
1239.20 10
1239.28 9
1239.36 7
1239.44 6
1239.52 6
1239.60 7
1239.68 8
1239.76 10
1239.84 12
1239.92 14
1240.00 16
1240.08 16
1240.16 16
1240.25 16
1240.33 15
1240.41 13
1240.49 12
1240.57 12
1240.65 12
1240.73 12
1240.81 13
1240.89 13
1240.97 13
1241.05 12
1241.13 10
1241.21 7
1241.29 4
1241.38 1
1241.46 0
1241.54 0
1241.62 0
1241.70 0
1241.78 0
1241.86 0
1241.94 0
1242.02 0
1242.10 0
1242.18 0
1242.26 0
1242.34 2
1242.43 3
1242.51 6
1242.59 10
1242.67 13
1242.75 17
1242.83 20
1242.91 22
1242.99 22
1243.07 22
1243.15 19
1243.23 16
1243.31 13
1243.40 10
1243.48 7
1243.56 5
1243.64 4
1243.72 4
1243.80 5
1243.88 7
1243.96 8
1244.04 10
1244.12 11
1244.20 12
1244.28 13
1244.37 14
1244.45 15
1244.53 17
1244.61 18
1244.69 20
1244.77 21
1244.85 23
1244.93 24
1245.01 25
1245.09 25
1245.17 24
1245.25 23
1245.34 22
1245.42 20
1245.50 19
1245.58 18
1245.66 18
1245.74 18
1245.82 18
1245.90 19
1245.98 21
1246.06 23
1246.14 26
1246.23 29
1246.31 32
1246.39 35
1246.47 38
1246.55 40
1246.63 42
1246.71 43
1246.79 44
1246.87 45
1246.95 46
1247.03 46
1247.12 46
1247.20 44
1247.28 43
1247.36 40
1247.44 38
1247.52 36
1247.60 35
1247.68 34
1247.76 33
1247.84 33
1247.93 33
1248.01 32
1248.09 30
1248.17 27
1248.25 25
1248.33 22
1248.41 19
1248.49 19
1248.57 19
1248.65 21
1248.74 24
1248.82 27
1248.90 30
1248.98 31
1249.06 31
1249.14 30
1249.22 28
1249.30 25
1249.38 22
1249.46 19
1249.55 17
1249.63 15
1249.71 14
1249.79 15
1249.87 16
1249.95 18
1250.03 20
1250.11 23
1250.19 24
1250.27 25
1250.36 24
1250.44 23
1250.52 20
1250.60 18
1250.68 16
1250.76 14
1250.84 13
1250.92 12
1251.00 12
1251.09 12
1251.17 11
1251.25 11
1251.33 11
1251.41 12
1251.49 12
1251.57 12
1251.65 13
1251.73 12
1251.81 12
1251.90 10
1251.98 8
1252.06 6
1252.14 4
1252.22 1
1252.30 0
1252.38 0
1252.46 0
1252.54 0
1252.63 0
1252.71 0
1252.79 0
1252.87 0
1252.95 2
1253.03 5
1253.11 7
1253.19 10
1253.27 12
1253.36 16
1253.44 20
1253.52 24
1253.60 28
1253.68 31
1253.76 34
1253.84 36
1253.92 37
1254.01 36
1254.09 34
1254.17 31
1254.25 28
1254.33 24
1254.41 21
1254.49 17
1254.57 15
1254.65 12
1254.74 10
1254.82 8
1254.90 6
1254.98 5
1255.06 5
1255.14 6
1255.22 8
1255.30 10
1255.39 11
1255.47 12
1255.55 12
1255.63 11
1255.71 9
1255.79 7
1255.87 4
1255.95 2
1256.04 0
1256.12 0
1256.20 0
1256.28 0
1256.36 0
1256.44 0
1256.52 0
1256.60 0
1256.68 0
1256.77 1
1256.85 3
1256.93 5
1257.01 7
1257.09 8
1257.17 8
1257.25 9
1257.34 11
1257.42 13
1257.50 17
1257.58 21
1257.66 24
1257.74 27
1257.82 29
1257.90 30
1257.99 30
1258.07 29
1258.15 27
1258.23 26
1258.31 25
1258.39 24
1258.47 23
1258.55 23
1258.64 23
1258.72 23
1258.80 24
1258.88 25
1258.96 26
1259.04 28
1259.12 30
1259.21 32
1259.29 34
1259.37 37
1259.45 39
1259.53 42
1259.61 44
1259.69 45
1259.77 45
1259.86 45
1259.94 43
1260.02 41
1260.10 39
1260.18 36
1260.26 34
1260.34 32
1260.43 31
1260.51 29
1260.59 28
1260.67 27
1260.75 27
1260.83 27
1260.91 28
1260.99 30
1261.08 33
1261.16 35
1261.24 38
1261.32 39
1261.40 40
1261.48 40
1261.56 38
1261.65 35
1261.73 32
1261.81 29
1261.89 26
1261.97 23
1262.05 20
1262.13 17
1262.22 15
1262.30 13
1262.38 12
1262.46 12
1262.54 13
1262.62 15
1262.70 18
1262.79 21
1262.87 25
1262.95 28
1263.03 31
1263.11 32
1263.19 33
1263.27 33
1263.36 33
1263.44 32
1263.52 32
1263.60 32
1263.68 32
1263.76 33
1263.85 34
1263.93 35
1264.01 36
1264.09 37
1264.17 36
1264.25 36
1264.33 35
1264.42 33
1264.50 32
1264.58 31
1264.66 31
1264.74 30
1264.82 29
1264.90 29
1264.99 27
1265.07 26
1265.15 23
1265.23 20
1265.31 16
1265.39 13
1265.48 9
1265.56 7
1265.64 6
1265.72 6
1265.80 7
1265.88 9
1265.96 11
1266.05 13
1266.13 13
1266.21 12
1266.29 10
1266.37 6
1266.45 3
1266.54 0
1266.62 0
1266.70 0
1266.78 0
1266.86 0
1266.94 2
1267.02 6
1267.11 11
1267.19 15
1267.27 18
1267.35 21
1267.43 23
1267.51 24
1267.60 24
1267.68 23
1267.76 21
1267.84 20
1267.92 18
1268.00 17
1268.09 16
1268.17 16
1268.25 16
1268.33 15
1268.41 14
1268.49 13
1268.58 11
1268.66 9
1268.74 8
1268.82 7
1268.90 7
1268.98 7
1269.07 8
1269.15 10
1269.23 11
1269.31 13
1269.39 15
1269.47 17
1269.56 21
1269.64 25
1269.72 29
1269.80 33
1269.88 36
1269.96 39
1270.05 42
1270.13 45
1270.21 47
1270.29 50
1270.37 53
1270.45 55
1270.54 57
1270.62 57
1270.70 57
1270.78 55
1270.86 52
1270.94 49
1271.03 45
1271.11 41
1271.19 37
1271.27 33
1271.35 29
1271.43 25
1271.52 22
1271.60 20
1271.68 19
1271.76 19
1271.84 19
1271.92 19
1272.01 19
1272.09 17
1272.17 15
1272.25 12
1272.33 8
1272.42 5
1272.50 3
1272.58 2
1272.66 2
1272.74 4
1272.82 6
1272.91 10
1272.99 14
1273.07 18
1273.15 21
1273.23 24
1273.31 25
1273.40 25
1273.48 24
1273.56 22
1273.64 20
1273.72 18
1273.81 16
1273.89 15
1273.97 15
1274.05 16
1274.13 17
1274.21 18
1274.30 19
1274.38 21
1274.46 22
1274.54 24
1274.62 27
1274.71 29
1274.79 31
1274.87 33
1274.95 34
1275.03 34
1275.11 33
1275.20 32
1275.28 31
1275.36 31
1275.44 30
1275.52 30
1275.61 30
1275.69 29
1275.77 28
1275.85 26
1275.93 23
1276.02 20
1276.10 18
1276.18 16
1276.26 16
1276.34 16
1276.42 18
1276.51 21
1276.59 24
1276.67 27
1276.75 29
1276.83 31
1276.92 31
1277.00 31
1277.08 31
1277.16 32
1277.24 33
1277.33 34
1277.41 35
1277.49 35
1277.57 36
1277.65 36
1277.73 35
1277.82 35
1277.90 36
1277.98 37
1278.06 39
1278.14 41
1278.23 44
1278.31 48
1278.39 51
1278.47 54
1278.55 57
1278.64 59
1278.72 61
1278.80 60
1278.88 59
1278.96 57
1279.05 55
1279.13 52
1279.21 50
1279.29 48
1279.37 47
1279.46 47
1279.54 46
1279.62 46
1279.70 46
1279.78 45
1279.87 45
1279.95 44
1280.03 45
1280.11 46
1280.19 48
1280.28 51
1280.36 54
1280.44 57
1280.52 61
1280.60 63
1280.69 64
1280.77 64
1280.85 62
1280.93 59
1281.01 55
1281.10 51
1281.18 46
1281.26 42
1281.34 39
1281.42 36
1281.51 33
1281.59 31
1281.67 28
1281.75 26
1281.83 25
1281.92 24
1282.00 23
1282.08 23
1282.16 24
1282.24 26
1282.33 28
1282.41 32
1282.49 36
1282.57 40
1282.66 43
1282.74 46
1282.82 46
1282.90 46
1282.98 44
1283.07 41
1283.15 38
1283.23 35
1283.31 32
1283.39 30
1283.48 28
1283.56 27
1283.64 26
1283.72 25
1283.80 24
1283.89 23
1283.97 24
1284.05 25
1284.13 26
1284.22 27
1284.30 28
1284.38 29
1284.46 29
1284.54 29
1284.63 28
1284.71 27
1284.79 25
1284.87 23
1284.95 21
1285.04 19
1285.12 17
1285.20 16
1285.28 16
1285.37 15
1285.45 13
1285.53 11
1285.61 7
1285.69 3
1285.78 0
1285.86 0
1285.94 0
1286.02 0
1286.11 0
1286.19 0
1286.27 0
1286.35 0
1286.43 2
1286.52 5
1286.60 8
1286.68 10
1286.76 12
1286.85 15
1286.93 18
1287.01 21
1287.09 24
1287.17 28
1287.26 31
1287.34 35
1287.42 37
1287.50 38
1287.59 38
1287.67 37
1287.75 35
1287.83 32
1287.91 29
1288.00 27
1288.08 24
1288.16 22
1288.24 20
1288.33 18
1288.41 16
1288.49 15
1288.57 16
1288.65 18
1288.74 21
1288.82 26
1288.90 31
1288.98 35
1289.07 38
1289.15 39
1289.23 38
1289.31 36
1289.40 34
1289.48 33
1289.56 33
1289.64 33
1289.72 34
1289.81 35
1289.89 36
1289.97 36
1290.05 37
1290.14 37
1290.22 38
1290.30 39
1290.38 41
1290.47 43
1290.55 45
1290.63 46
1290.71 47
1290.79 47
1290.88 48
1290.96 48
1291.04 48
1291.12 48
1291.21 49
1291.29 49
1291.37 48
1291.45 47
1291.54 46
1291.62 44
1291.70 43
1291.78 43
1291.87 42
1291.95 42
1292.03 42
1292.11 42
1292.20 41
1292.28 39
1292.36 35
1292.44 31
1292.52 26
1292.61 20
1292.69 14
1292.77 9
1292.85 5
1292.94 3
1293.02 2
1293.10 3
1293.18 5
1293.27 9
1293.35 13
1293.43 16
1293.51 19
1293.60 21
1293.68 22
1293.76 22
1293.84 21
1293.93 19
1294.01 16
1294.09 13
1294.17 9
1294.26 6
1294.34 3
1294.42 2
1294.50 2
1294.59 3
1294.67 6
1294.75 10
1294.83 14
1294.92 18
1295.00 20
1295.08 21
1295.16 20
1295.25 19
1295.33 17
1295.41 15
1295.49 13
1295.58 13
1295.66 13
1295.74 14
1295.82 16
1295.91 19
1295.99 22
1296.07 26
1296.15 30
1296.24 34
1296.32 37
1296.40 40
1296.48 40
1296.57 39
1296.65 37
1296.73 33
1296.81 27
1296.90 21
1296.98 16
1297.06 11
1297.14 7
1297.23 4
1297.31 2
1297.39 1
1297.47 0
1297.56 0
1297.64 0
1297.72 0
1297.80 0
1297.89 1
1297.97 5
1298.05 10
1298.13 17
1298.22 25
1298.30 32
1298.38 38
1298.46 44
1298.55 48
1298.63 51
1298.71 53
1298.79 55
1298.88 56
1298.96 57
1299.04 58
1299.13 58
1299.21 58
1299.29 58
1299.37 56
1299.46 55
1299.54 53
1299.62 51
1299.70 49
1299.79 47
1299.87 46
1299.95 45
1300.03 44
1300.12 44
1300.20 44
1300.28 44
1300.36 44
1300.45 43
1300.53 41
1300.61 39
1300.70 35
1300.78 31
1300.86 26
1300.94 21
1301.03 17
1301.11 14
1301.19 12
1301.27 11
1301.36 10
1301.44 10
1301.52 10
1301.60 10
1301.69 9
1301.77 9
1301.85 10
1301.94 11
1302.02 13
1302.10 15
1302.18 18
1302.27 21
1302.35 23
1302.43 25
1302.51 27
1302.60 28
1302.68 29
1302.76 30
1302.85 31
1302.93 32
1303.01 33
1303.09 34
1303.18 35
1303.26 35
1303.34 36
1303.42 37
1303.51 38
1303.59 40
1303.67 41
1303.76 42
1303.84 41
1303.92 39
1304.00 36
1304.09 31
1304.17 27
1304.25 23
1304.33 21
1304.42 21
1304.50 22
1304.58 25
1304.67 27
1304.75 29
1304.83 30
1304.91 30
1305.00 28
1305.08 25
1305.16 22
1305.25 19
1305.33 18
1305.41 18
1305.49 20
1305.58 24
1305.66 30
1305.74 38
1305.83 46
1305.91 53
1305.99 60
1306.07 64
1306.16 65
1306.24 63
1306.32 59
1306.41 53
1306.49 46
1306.57 38
1306.65 31
1306.74 26
1306.82 23
1306.90 22
1306.99 23
1307.07 25
1307.15 29
1307.23 33
1307.32 37
1307.40 40
1307.48 41
1307.57 41
1307.65 40
1307.73 38
1307.81 35
1307.90 32
1307.98 31
1308.06 30
1308.15 29
1308.23 29
1308.31 29
1308.39 28
1308.48 27
1308.56 24
1308.64 22
1308.73 19
1308.81 17
1308.89 16
1308.97 17
1309.06 18
1309.14 20
1309.22 22
1309.31 24
1309.39 25
1309.47 25
1309.56 23
1309.64 20
1309.72 17
1309.80 13
1309.89 9
1309.97 5
1310.05 2
1310.14 0
1310.22 0
1310.30 0
1310.38 0
1310.47 0
1310.55 0
1310.63 0
1310.72 0
1310.80 0
1310.88 1
1310.97 5
1311.05 10
1311.13 14
1311.21 18
1311.30 22
1311.38 24
1311.46 26
1311.55 28
1311.63 30
1311.71 31
1311.80 32
1311.88 33
1311.96 33
1312.04 33
1312.13 33
1312.21 34
1312.29 35
1312.38 36
1312.46 36
1312.54 36
1312.63 35
1312.71 33
1312.79 30
1312.87 27
1312.96 23
1313.04 20
1313.12 18
1313.21 16
1313.29 14
1313.37 14
1313.46 15
1313.54 18
1313.62 22
1313.71 26
1313.79 31
1313.87 36
1313.95 39
1314.04 41
1314.12 42
1314.20 42
1314.29 41
1314.37 40
1314.45 40
1314.54 41
1314.62 42
1314.70 44
1314.79 46
1314.87 47
1314.95 47
1315.03 46
1315.12 44
1315.20 42
1315.28 41
1315.37 40
1315.45 41
1315.53 43
1315.62 46
1315.70 50
1315.78 55
1315.87 59
1315.95 63
1316.03 66
1316.12 68
1316.20 68
1316.28 67
1316.37 64
1316.45 62
1316.53 59
1316.61 56
1316.70 54
1316.78 53
1316.86 52
1316.95 51
1317.03 50
1317.11 49
1317.20 48
1317.28 48
1317.36 48
1317.45 49
1317.53 51
1317.61 53
1317.70 54
1317.78 54
1317.86 53
1317.95 51
1318.03 48
1318.11 46
1318.20 43
1318.28 41
1318.36 39
1318.44 38
1318.53 36
1318.61 33
1318.69 30
1318.78 27
1318.86 23
1318.94 20
1319.03 19
1319.11 18
1319.19 19
1319.28 21
1319.36 24
1319.44 27
1319.53 30
1319.61 32
1319.69 33
1319.78 32
1319.86 31
1319.94 29
1320.03 26
1320.11 25
1320.19 23
1320.28 22
1320.36 22
1320.44 23
1320.53 23
1320.61 23
1320.69 23
1320.78 23
1320.86 23
1320.94 23
1321.03 23
1321.11 25
1321.19 28
1321.28 33
1321.36 38
1321.44 43
1321.53 48
1321.61 52
1321.69 55
1321.78 57
1321.86 58
1321.94 59
1322.03 59
1322.11 59
1322.19 58
1322.28 56
1322.36 54
1322.44 50
1322.53 47
1322.61 44
1322.69 42
1322.78 42
1322.86 44
1322.94 46
1323.03 49
1323.11 50
1323.19 50
1323.28 48
1323.36 46
1323.44 42
1323.53 40
1323.61 38
1323.69 36
1323.78 36
1323.86 35
1323.94 34
1324.03 33
1324.11 30
1324.19 28
1324.28 26
1324.36 24
1324.44 24
1324.53 24
1324.61 25
1324.69 26
1324.78 27
1324.86 28
1324.94 28
1325.03 27
1325.11 25
1325.19 21
1325.28 18
1325.36 14
1325.44 11
1325.53 8
1325.61 7
1325.70 5
1325.78 5
1325.86 4
1325.95 4
1326.03 3
1326.11 3
1326.20 2
1326.28 2
1326.36 1
1326.45 0
1326.53 0
1326.61 0
1326.70 0
1326.78 0
1326.86 0
1326.95 0
1327.03 1
1327.11 4
1327.20 7
1327.28 10
1327.36 13
1327.45 14
1327.53 14
1327.62 13
1327.70 11
1327.78 9
1327.87 8
1327.95 7
1328.03 6
1328.12 6
1328.20 7
1328.28 8
1328.37 10
1328.45 12
1328.53 15
1328.62 19
1328.70 23
1328.78 27
1328.87 31
1328.95 35
1329.04 38
1329.12 41
1329.20 45
1329.29 48
1329.37 51
1329.45 53
1329.54 54
1329.62 55
1329.70 53
1329.79 51
1329.87 48
1329.95 46
1330.04 43
1330.12 42
1330.21 41
1330.29 40
1330.37 39
1330.46 37
1330.54 34
1330.62 30
1330.71 27
1330.79 23
1330.87 21
1330.96 21
1331.04 21
1331.13 23
1331.21 25
1331.29 26
1331.38 27
1331.46 26
1331.54 25
1331.63 23
1331.71 20
1331.79 17
1331.88 15
1331.96 13
1332.05 12
1332.13 12
1332.21 12
1332.30 12
1332.38 14
1332.46 16
1332.55 19
1332.63 22
1332.71 24
1332.80 26
1332.88 27
1332.97 28
1333.05 29
1333.13 30
1333.22 33
1333.30 35
1333.38 38
1333.47 40
1333.55 41
1333.64 41
1333.72 40
1333.80 38
1333.89 35
1333.97 33
1334.05 31
1334.14 30
1334.22 29
1334.30 29
1334.39 30
1334.47 29
1334.56 28
1334.64 26
1334.72 23
1334.81 21
1334.89 18
1334.97 16
1335.06 15
1335.14 15
1335.23 15
1335.31 16
1335.39 17
1335.48 17
1335.56 17
1335.64 16
1335.73 15
1335.81 14
1335.90 14
1335.98 15
1336.06 18
1336.15 22
1336.23 27
1336.32 32
1336.40 36
1336.48 38
1336.57 40
1336.65 40
1336.73 40
1336.82 39
1336.90 38
1336.99 37
1337.07 36
1337.15 36
1337.24 36
1337.32 38
1337.40 39
1337.49 41
1337.57 42
1337.66 43
1337.74 42
1337.82 41
1337.91 39
1337.99 37
1338.08 35
1338.16 34
1338.24 33
1338.33 33
1338.41 32
1338.49 32
1338.58 32
1338.66 32
1338.75 33
1338.83 34
1338.91 37
1339.00 40
1339.08 43
1339.17 46
1339.25 48
1339.33 50
1339.42 51
1339.50 51
1339.58 51
1339.67 51
1339.75 51
1339.84 52
1339.92 53
1340.00 56
1340.09 58
1340.17 61
1340.26 62
1340.34 62
1340.42 59
1340.51 55
1340.59 50
1340.68 44
1340.76 37
1340.84 31
1340.93 26
1341.01 22
1341.10 20
1341.18 19
1341.26 21
1341.35 23
1341.43 27
1341.51 30
1341.60 33
1341.68 35
1341.77 35
1341.85 35
1341.93 34
1342.02 33
1342.10 33
1342.19 35
1342.27 37
1342.35 40
1342.44 44
1342.52 47
1342.61 48
1342.69 47
1342.77 44
1342.86 40
1342.94 36
1343.03 31
1343.11 29
1343.19 29
1343.28 31
1343.36 35
1343.45 40
1343.53 45
1343.61 49
1343.70 51
1343.78 52
1343.87 51
1343.95 49
1344.03 47
1344.12 44
1344.20 43
1344.29 42
1344.37 42
1344.45 43
1344.54 44
1344.62 45
1344.71 46
1344.79 46
1344.87 46
1344.96 44
1345.04 42
1345.13 40
1345.21 38
1345.30 36
1345.38 35
1345.46 36
1345.55 37
1345.63 40
1345.72 45
1345.80 50
1345.88 55
1345.97 59
1346.05 63
1346.14 66
1346.22 66
1346.30 66
1346.39 64
1346.47 61
1346.56 57
1346.64 53
1346.72 50
1346.81 46
1346.89 44
1346.98 42
1347.06 41
1347.15 41
1347.23 42
1347.31 44
1347.40 45
1347.48 46
1347.57 46
1347.65 45
1347.73 43
1347.82 40
1347.90 36
1347.99 31
1348.07 27
1348.16 23
1348.24 20
1348.32 18
1348.41 16
1348.49 17
1348.58 18
1348.66 20
1348.74 23
1348.83 26
1348.91 29
1349.00 32
1349.08 33
1349.17 33
1349.25 32
1349.33 31
1349.42 28
1349.50 26
1349.59 25
1349.67 25
1349.75 26
1349.84 27
1349.92 27
1350.01 27
1350.09 26
1350.18 23
1350.26 19
1350.34 14
1350.43 8
1350.51 1
1350.60 0
1350.68 0
1350.77 0
1350.85 0
1350.93 0
1351.02 0
1351.10 0
1351.19 5
1351.27 10
1351.35 15
1351.44 20
1351.52 26
1351.61 32
1351.69 37
1351.78 43
1351.86 47
1351.94 50
1352.03 51
1352.11 50
1352.20 48
1352.28 43
1352.37 38
1352.45 33
1352.53 29
1352.62 25
1352.70 23
1352.79 21
1352.87 20
1352.96 19
1353.04 18
1353.12 18
1353.21 17
1353.29 15
1353.38 14
1353.46 13
1353.55 11
1353.63 9
1353.72 7
1353.80 4
1353.88 1
1353.97 0
1354.05 0
1354.14 0
1354.22 0
1354.31 0
1354.39 0
1354.47 0
1354.56 0
1354.64 2
1354.73 7
1354.81 11
1354.90 16
1354.98 20
1355.06 24
1355.15 27
1355.23 30
1355.32 33
1355.40 35
1355.49 37
1355.57 39
1355.66 42
1355.74 45
1355.82 48
1355.91 52
1355.99 55
1356.08 57
1356.16 57
1356.25 57
1356.33 55
1356.42 53
1356.50 51
1356.58 49
1356.67 47
1356.75 46
1356.84 44
1356.92 43
1357.01 43
1357.09 44
1357.17 45
1357.26 47
1357.34 49
1357.43 51
1357.51 51
1357.60 49
1357.68 47
1357.77 44
1357.85 41
1357.93 39
1358.02 38
1358.10 39
1358.19 42
1358.27 45
1358.36 49
1358.44 51
1358.53 53
1358.61 53
1358.70 52
1358.78 49
1358.86 47
1358.95 44
1359.03 43
1359.12 42
1359.20 42
1359.29 42
1359.37 43
1359.46 44
1359.54 44
1359.62 45
1359.71 44
1359.79 44
1359.88 43
1359.96 43
1360.05 42
1360.13 43
1360.22 44
1360.30 46
1360.39 49
1360.47 51
1360.55 54
1360.64 57
1360.72 59
1360.81 61
1360.89 61
1360.98 60
1361.06 59
1361.15 56
1361.23 53
1361.32 50
1361.40 47
1361.48 44
1361.57 41
1361.65 40
1361.74 39
1361.82 38
1361.91 36
1361.99 34
1362.08 31
1362.16 28
1362.25 25
1362.33 22
1362.42 21
1362.50 22
1362.58 25
1362.67 29
1362.75 35
1362.84 42
1362.92 49
1363.01 55
1363.09 60
1363.18 64
1363.26 66
1363.35 67
1363.43 66
1363.52 64
1363.60 62
1363.68 60
1363.77 58
1363.85 58
1363.94 59
1364.02 61
1364.11 63
1364.19 67
1364.28 70
1364.36 73
1364.45 76
1364.53 78
1364.62 79
1364.70 79
1364.78 76
1364.87 72
1364.95 67
1365.04 61
1365.12 56
1365.21 53
1365.29 50
1365.38 49
1365.46 48
1365.55 47
1365.63 47
1365.72 45
1365.80 43
1365.89 41
1365.97 37
1366.06 34
1366.14 31
1366.22 28
1366.31 26
1366.39 25
1366.48 27
1366.56 30
1366.65 36
1366.73 42
1366.82 48
1366.90 53
1366.99 56
1367.07 56
1367.16 55
1367.24 52
1367.33 48
1367.41 44
1367.50 42
1367.58 40
1367.67 40
1367.75 41
1367.83 43
1367.92 46
1368.00 49
1368.09 51
1368.17 52
1368.26 53
1368.34 51
1368.43 49
1368.51 45
1368.60 40
1368.68 34
1368.77 28
1368.85 23
1368.94 19
1369.02 18
1369.11 18
1369.19 19
1369.28 22
1369.36 24
1369.45 25
1369.53 24
1369.62 22
1369.70 17
1369.79 12
1369.87 7
1369.96 3
1370.04 0
1370.12 0
1370.21 0
1370.29 0
1370.38 0
1370.46 0
1370.55 0
1370.63 0
1370.72 0
1370.80 0
1370.89 2
1370.97 3
1371.06 4
1371.14 4
1371.23 3
1371.31 1
1371.40 0
1371.48 0
1371.57 0
1371.65 0
1371.74 0
1371.82 1
1371.91 4
1371.99 6
1372.08 9
1372.16 12
1372.25 14
1372.33 16
1372.42 17
1372.50 18
1372.59 19
1372.67 22
1372.76 25
1372.84 30
1372.93 34
1373.01 39
1373.10 42
1373.18 44
1373.27 45
1373.35 44
1373.44 43
1373.52 42
1373.61 42
1373.69 41
1373.78 40
1373.86 39
1373.95 37
1374.03 34
1374.12 31
1374.20 28
1374.29 25
1374.37 24
1374.45 23
1374.54 24
1374.62 26
1374.71 28
1374.79 32
1374.88 35
1374.96 39
1375.05 44
1375.13 49
1375.22 52
1375.30 55
1375.39 56
1375.47 55
1375.56 53
1375.64 51
1375.73 50
1375.81 50
1375.90 51
1375.98 54
1376.07 57
1376.15 60
1376.24 63
1376.33 64
1376.41 65
1376.50 64
1376.58 64
1376.67 63
1376.75 62
1376.84 61
1376.92 60
1377.01 59
1377.09 58
1377.18 57
1377.26 57
1377.35 57
1377.43 56
1377.52 55
1377.60 54
1377.69 52
1377.77 50
1377.86 47
1377.94 44
1378.03 42
1378.11 40
1378.20 38
1378.28 38
1378.37 39
1378.45 42
1378.54 44
1378.62 47
1378.71 49
1378.79 51
1378.88 52
1378.96 53
1379.05 54
1379.13 55
1379.22 56
1379.30 57
1379.39 58
1379.47 57
1379.56 55
1379.64 51
1379.73 47
1379.81 42
1379.90 38
1379.98 35
1380.07 34
1380.15 34
1380.24 36
1380.32 39
1380.41 42
1380.49 44
1380.58 46
1380.67 47
1380.75 47
1380.84 45
1380.92 44
1381.01 42
1381.09 40
1381.18 37
1381.26 34
1381.35 30
1381.43 25
1381.52 20
1381.60 16
1381.69 13
1381.77 12
1381.86 14
1381.94 18
1382.03 23
1382.11 29
1382.20 35
1382.28 40
1382.37 44
1382.45 46
1382.54 48
1382.62 49
1382.71 49
1382.80 48
1382.88 47
1382.97 44
1383.05 40
1383.14 36
1383.22 32
1383.31 28
1383.39 23
1383.48 19
1383.56 15
1383.65 12
1383.73 8
1383.82 5
1383.90 3
1383.99 1
1384.07 0
1384.16 0
1384.24 0
1384.33 0
1384.41 0
1384.50 0
1384.59 0
1384.67 1
1384.76 2
1384.84 4
1384.93 5
1385.01 8
1385.10 10
1385.18 13
1385.27 16
1385.35 18
1385.44 21
1385.52 22
1385.61 23
1385.69 23
1385.78 20
1385.87 17
1385.95 12
1386.04 6
1386.12 1
1386.21 0
1386.29 0
1386.38 0
1386.46 0
1386.55 0
1386.63 0
1386.72 0
1386.80 0
1386.89 2
1386.97 4
1387.06 6
1387.15 8
1387.23 11
1387.32 13
1387.40 14
1387.49 14
1387.57 13
1387.66 11
1387.74 10
1387.83 8
1387.91 6
1388.00 5
1388.08 4
1388.17 3
1388.26 2
1388.34 0
1388.43 0
1388.51 0
1388.60 0
1388.68 0
1388.77 0
1388.85 0
1388.94 0
1389.02 3
1389.11 7
1389.19 12
1389.28 17
1389.37 23
1389.45 29
1389.54 36
1389.62 42
1389.71 49
1389.79 55
1389.88 60
1389.96 64
1390.05 67
1390.13 67
1390.22 65
1390.31 60
1390.39 55
1390.48 48
1390.56 40
1390.65 33
1390.73 28
1390.82 23
1390.90 21
1390.99 20
1391.07 21
1391.16 23
1391.25 26
1391.33 29
1391.42 31
1391.50 32
1391.59 33
1391.67 33
1391.76 32
1391.84 32
1391.93 31
1392.02 31
1392.10 31
1392.19 31
1392.27 31
1392.36 31
1392.44 32
1392.53 31
1392.61 30
1392.70 28
1392.79 26
1392.87 23
1392.96 20
1393.04 17
1393.13 15
1393.21 14
1393.30 13
1393.38 13
1393.47 12
1393.56 12
1393.64 11
1393.73 9
1393.81 7
1393.90 5
1393.98 4
1394.07 4
1394.15 4
1394.24 6
1394.33 9
1394.41 13
1394.50 17
1394.58 22
1394.67 27
1394.75 31
1394.84 34
1394.92 36
1395.01 37
1395.10 38
1395.18 38
1395.27 39
1395.35 41
1395.44 42
1395.52 43
1395.61 43
1395.70 42
1395.78 40
1395.87 37
1395.95 33
1396.04 30
1396.12 28
1396.21 27
1396.29 27
1396.38 28
1396.47 29
1396.55 31
1396.64 32
1396.72 34
1396.81 36
1396.89 38
1396.98 41
1397.07 45
1397.15 48
1397.24 51
1397.32 54
1397.41 56
1397.49 57
1397.58 56
1397.67 55
1397.75 53
1397.84 49
1397.92 45
1398.01 40
1398.09 35
1398.18 30
1398.27 26
1398.35 22
1398.44 18
1398.52 16
1398.61 14
1398.69 12
1398.78 12
1398.87 14
1398.95 16
1399.04 21
1399.12 26
1399.21 31
1399.29 35
1399.38 38
1399.47 38
1399.55 37
1399.64 34
1399.72 30
1399.81 26
1399.89 22
1399.98 19
1400.07 17
1400.15 15
1400.24 13
1400.32 11
1400.41 9
1400.49 8
1400.58 7
1400.67 8
1400.75 9
1400.84 12
1400.92 16
1401.01 20
1401.09 26
1401.18 31
1401.27 37
1401.35 41
1401.44 45
1401.52 48
1401.61 49
1401.70 50
1401.78 49
1401.87 48
1401.95 47
1402.04 45
1402.12 43
1402.21 40
1402.30 37
1402.38 35
1402.47 32
1402.55 31
1402.64 29
1402.73 28
1402.81 25
1402.90 22
1402.98 17
1403.07 11
1403.15 5
1403.24 0
1403.33 0
1403.41 0
1403.50 0
1403.58 0
1403.67 5
1403.76 9
1403.84 14
1403.93 18
1404.01 22
1404.10 25
1404.19 29
1404.27 32
1404.36 36
1404.44 40
1404.53 44
1404.61 48
1404.70 53
1404.79 58
1404.87 62
1404.96 66
1405.04 69
1405.13 70
1405.22 68
1405.30 65
1405.39 59
1405.47 53
1405.56 46
1405.65 39
1405.73 34
1405.82 31
1405.90 30
1405.99 30
1406.08 31
1406.16 33
1406.25 35
1406.33 36
1406.42 36
1406.51 36
1406.59 35
1406.68 34
1406.76 32
1406.85 30
1406.94 27
1407.02 24
1407.11 21
1407.19 18
1407.28 15
1407.36 13
1407.45 12
1407.54 12
1407.62 13
1407.71 15
1407.79 17
1407.88 20
1407.97 23
1408.05 27
1408.14 30
1408.22 33
1408.31 34
1408.40 34
1408.48 32
1408.57 29
1408.66 27
1408.74 24
1408.83 23
1408.91 23
1409.00 25
1409.09 26
1409.17 27
1409.26 28
1409.34 28
1409.43 27
1409.52 26
1409.60 24
1409.69 22
1409.77 20
1409.86 19
1409.95 18
1410.03 17
1410.12 17
1410.20 18
1410.29 19
1410.38 19
1410.46 20
1410.55 19
1410.63 18
1410.72 15
1410.81 13
1410.89 11
1410.98 8
1411.06 6
1411.15 4
1411.24 2
1411.32 0
1411.41 0
1411.50 0
1411.58 0
1411.67 0
1411.75 0
1411.84 2
1411.93 6
1412.01 9
1412.10 13
1412.18 17
1412.27 20
1412.36 23
1412.44 26
1412.53 30
1412.62 33
1412.70 35
1412.79 37
1412.87 37
1412.96 36
1413.05 34
1413.13 32
1413.22 29
1413.30 26
1413.39 24
1413.48 22
1413.56 19
1413.65 16
1413.74 12
1413.82 7
1413.91 1
1413.99 0
1414.08 0
1414.17 0
1414.25 0
1414.34 0
1414.42 0
1414.51 0
1414.60 0
1414.68 5
1414.77 10
1414.86 14
1414.94 16
1415.03 18
1415.11 19
1415.20 20
1415.29 21
1415.37 22
1415.46 24
1415.55 26
1415.63 29
1415.72 33
1415.80 36
1415.89 39
1415.98 41
1416.06 42
1416.15 42
1416.24 41
1416.32 39
1416.41 37
1416.49 35
1416.58 32
1416.67 30
1416.75 28
1416.84 27
1416.93 27
1417.01 29
1417.10 31
1417.18 34
1417.27 37
1417.36 39
1417.44 39
1417.53 38
1417.62 35
1417.70 32
1417.79 30
1417.87 30
1417.96 32
1418.05 37
1418.13 43
1418.22 49
1418.31 56
1418.39 61
1418.48 64
1418.57 65
1418.65 64
1418.74 62
1418.82 59
1418.91 55
1419.00 51
1419.08 46
1419.17 42
1419.26 38
1419.34 35
1419.43 34
1419.52 35
1419.60 37
1419.69 39
1419.77 41
1419.86 43
1419.95 44
1420.03 44
1420.12 43
1420.21 43
1420.29 43
1420.38 44
1420.47 46
1420.55 47
1420.64 49
1420.72 50
1420.81 51
1420.90 52
1420.98 53
1421.07 54
1421.16 55
1421.24 55
1421.33 56
1421.42 55
1421.50 53
1421.59 51
1421.67 47
1421.76 43
1421.85 40
1421.93 39
1422.02 39
1422.11 41
1422.19 45
1422.28 48
1422.37 52
1422.45 54
1422.54 55
1422.63 55
1422.71 54
1422.80 53
1422.89 52
1422.97 51
1423.06 49
1423.14 48
1423.23 47
1423.32 45
1423.40 44
1423.49 44
1423.58 43
1423.66 44
1423.75 44
1423.84 44
1423.92 44
1424.01 43
1424.10 41
1424.18 37
1424.27 33
1424.36 29
1424.44 25
1424.53 22
1424.61 21
1424.70 22
1424.79 24
1424.87 28
1424.96 32
1425.05 35
1425.13 38
1425.22 39
1425.31 38
1425.39 35
1425.48 31
1425.57 26
1425.65 22
1425.74 19
1425.83 17
1425.91 18
1426.00 21
1426.09 25
1426.17 28
1426.26 31
1426.35 31
1426.43 30
1426.52 26
1426.61 21
1426.69 15
1426.78 9
1426.87 3
1426.95 0
1427.04 0
1427.12 0
1427.21 0
1427.30 0
1427.38 0
1427.47 0
1427.56 0
1427.64 2
1427.73 6
1427.82 10
1427.90 12
1427.99 14
1428.08 15
1428.16 15
1428.25 14
1428.34 13
1428.42 13
1428.51 13
1428.60 13
1428.68 14
1428.77 16
1428.86 19
1428.94 23
1429.03 29
1429.12 35
1429.20 41
1429.29 45
1429.38 49
1429.46 50
1429.55 50
1429.64 48
1429.72 46
1429.81 43
1429.90 39
1429.98 37
1430.07 34
1430.16 32
1430.24 31
1430.33 30
1430.42 29
1430.50 28
1430.59 27
1430.68 26
1430.76 25
1430.85 25
1430.94 26
1431.02 28
1431.11 32
1431.20 35
1431.28 39
1431.37 42
1431.46 43
1431.54 44
1431.63 43
1431.72 40
1431.80 37
1431.89 34
1431.98 31
1432.06 29
1432.15 27
1432.24 26
1432.32 25
1432.41 25
1432.50 27
1432.59 29
1432.67 31
1432.76 34
1432.85 36
1432.93 38
1433.02 39
1433.11 39
1433.19 39
1433.28 39
1433.37 40
1433.45 40
1433.54 39
1433.63 38
1433.71 35
1433.80 31
1433.89 25
1433.97 19
1434.06 14
1434.15 11
1434.23 10
1434.32 12
1434.41 15
1434.49 19
1434.58 22
1434.67 23
1434.75 22
1434.84 19
1434.93 16
1435.02 14
1435.10 15
1435.19 19
1435.28 26
1435.36 34
1435.45 44
1435.54 54
1435.62 62
1435.71 69
1435.80 73
1435.88 75
1435.97 76
1436.06 75
1436.14 73
1436.23 70
1436.32 67
1436.40 64
1436.49 61
1436.58 57
1436.67 53
1436.75 50
1436.84 46
1436.93 43
1437.01 42
1437.10 42
1437.19 43
1437.27 45
1437.36 46
1437.45 47
1437.53 47
1437.62 45
1437.71 42
1437.80 38
1437.88 35
1437.97 32
1438.06 30
1438.14 31
1438.23 34
1438.32 40
1438.40 47
1438.49 56
1438.58 66
1438.66 74
1438.75 80
1438.84 84
1438.93 86
1439.01 85
1439.10 83
1439.19 81
1439.27 79
1439.36 79
1439.45 79
1439.53 81
1439.62 82
1439.71 83
1439.79 82
1439.88 80
1439.97 77
1440.06 74
1440.14 71
1440.23 69
1440.32 67
1440.40 65
1440.49 63
1440.58 59
1440.66 54
1440.75 48
1440.84 43
1440.93 38
1441.01 35
1441.10 34
1441.19 34
1441.27 35
1441.36 37
1441.45 38
1441.53 39
1441.62 40
1441.71 40
1441.80 39
1441.88 38
1441.97 37
1442.06 36
1442.14 35
1442.23 34
1442.32 32
1442.41 30
1442.49 27
1442.58 24
1442.67 21
1442.75 17
1442.84 12
1442.93 9
1443.01 5
1443.10 2
1443.19 0
1443.28 0
1443.36 0
1443.45 0
1443.54 0
1443.62 0
1443.71 0
1443.80 0
1443.89 0
1443.97 3
1444.06 5
1444.15 7
1444.23 7
1444.32 7
1444.41 7
1444.50 7
1444.58 8
1444.67 10
1444.76 14
1444.84 17
1444.93 21
1445.02 24
1445.10 26
1445.19 27
1445.28 28
1445.37 29
1445.45 30
1445.54 31
1445.63 33
1445.71 34
1445.80 35
1445.89 36
1445.98 36
1446.06 36
1446.15 36
1446.24 36
1446.32 36
1446.41 36
1446.50 36
1446.59 36
1446.67 34
1446.76 32
1446.85 29
1446.94 25
1447.02 21
1447.11 17
1447.20 14
1447.28 13
1447.37 14
1447.46 16
1447.55 20
1447.63 26
1447.72 32
1447.81 40
1447.89 48
1447.98 57
1448.07 65
1448.16 73
1448.24 79
1448.33 83
1448.42 85
1448.51 86
1448.59 85
1448.68 83
1448.77 81
1448.85 79
1448.94 77
1449.03 75
1449.12 73
1449.20 72
1449.29 69
1449.38 66
1449.46 62
1449.55 58
1449.64 52
1449.73 47
1449.81 42
1449.90 38
1449.99 36
1450.08 35
1450.16 36
1450.25 38
1450.34 42
1450.42 45
1450.51 49
1450.60 54
1450.69 58
1450.77 62
1450.86 66
1450.95 69
1451.04 72
1451.12 74
1451.21 74
1451.30 73
1451.39 72
1451.47 69
1451.56 66
1451.65 63
1451.73 60
1451.82 56
1451.91 52
1452.00 47
1452.08 42
1452.17 37
1452.26 31
1452.35 26
1452.43 20
1452.52 16
1452.61 13
1452.70 12
1452.78 13
1452.87 16
1452.96 22
1453.04 30
1453.13 39
1453.22 49
1453.31 57
1453.39 65
1453.48 71
1453.57 75
1453.66 79
1453.74 82
1453.83 85
1453.92 87
1454.01 88
1454.09 88
1454.18 86
1454.27 83
1454.36 78
1454.44 72
1454.53 66
1454.62 60
1454.71 55
1454.79 50
1454.88 47
1454.97 44
1455.06 43
1455.14 41
1455.23 40
1455.32 39
1455.40 37
1455.49 34
1455.58 30
1455.67 27
1455.75 25
1455.84 24
1455.93 25
1456.02 27
1456.10 30
1456.19 33
1456.28 37
1456.37 40
1456.45 43
1456.54 46
1456.63 49
1456.72 51
1456.80 51
1456.89 50
1456.98 48
1457.07 44
1457.15 39
1457.24 35
1457.33 32
1457.42 30
1457.50 29
1457.59 28
1457.68 26
1457.77 25
1457.85 23
1457.94 21
1458.03 20
1458.12 20
1458.20 22
1458.29 25
1458.38 29
1458.47 33
1458.55 37
1458.64 40
1458.73 42
1458.82 44
1458.90 44
1458.99 45
1459.08 45
1459.17 46
1459.25 46
1459.34 47
1459.43 47
1459.52 48
1459.61 50
1459.69 52
1459.78 54
1459.87 58
1459.96 61
1460.04 63
1460.13 66
1460.22 67
1460.31 68
1460.39 69
1460.48 69
1460.57 69
1460.66 69
1460.74 69
1460.83 69
1460.92 68
1461.01 66
1461.09 63
1461.18 58
1461.27 52
1461.36 47
1461.44 42
1461.53 40
1461.62 41
1461.71 45
1461.80 53
1461.88 62
1461.97 71
1462.06 79
1462.15 83
1462.23 85
1462.32 83
1462.41 79
1462.50 73
1462.58 67
1462.67 60
1462.76 54
1462.85 48
1462.93 43
1463.02 38
1463.11 35
1463.20 33
1463.29 31
1463.37 31
1463.46 31
1463.55 31
1463.64 31
1463.72 30
1463.81 31
1463.90 32
1463.99 34
1464.07 37
1464.16 41
1464.25 45
1464.34 50
1464.43 55
1464.51 58
1464.60 61
1464.69 63
1464.78 65
1464.86 65
1464.95 65
1465.04 64
1465.13 63
1465.21 63
1465.30 63
1465.39 65
1465.48 67
1465.57 71
1465.65 75
1465.74 79
1465.83 81
1465.92 82
1466.00 81
1466.09 79
1466.18 76
1466.27 74
1466.36 72
1466.44 71
1466.53 71
1466.62 72
1466.71 72
1466.79 72
1466.88 70
1466.97 69
1467.06 67
1467.15 65
1467.23 63
1467.32 60
1467.41 58
1467.50 54
1467.58 51
1467.67 47
1467.76 45
1467.85 43
1467.94 42
1468.02 43
1468.11 45
1468.20 47
1468.29 50
1468.38 51
1468.46 52
1468.55 51
1468.64 50
1468.73 48
1468.81 47
1468.90 46
1468.99 46
1469.08 47
1469.17 50
1469.25 54
1469.34 59
1469.43 63
1469.52 67
1469.61 70
1469.69 72
1469.78 73
1469.87 72
1469.96 70
1470.04 66
1470.13 60
1470.22 53
1470.31 45
1470.40 37
1470.48 28
1470.57 21
1470.66 15
1470.75 11
1470.84 9
1470.92 8
1471.01 8
1471.10 7
1471.19 6
1471.28 5
1471.36 2
1471.45 0
1471.54 0
1471.63 0
1471.71 0
1471.80 0
1471.89 0
1471.98 0
1472.07 0
1472.15 3
1472.24 4
1472.33 6
1472.42 7
1472.51 9
1472.59 12
1472.68 16
1472.77 20
1472.86 26
1472.95 31
1473.03 36
1473.12 41
1473.21 44
1473.30 45
1473.39 43
1473.47 39
1473.56 32
1473.65 24
1473.74 17
1473.83 10
1473.91 7
1474.00 6
1474.09 9
1474.18 15
1474.27 22
1474.35 29
1474.44 36
1474.53 42
1474.62 45
1474.71 47
1474.79 46
1474.88 43
1474.97 38
1475.06 31
1475.15 23
1475.23 15
1475.32 9
1475.41 4
1475.50 1
1475.59 0
1475.67 0
1475.76 0
1475.85 0
1475.94 0
1476.03 0
1476.11 1
1476.20 3
1476.29 7
1476.38 14
1476.47 23
1476.55 33
1476.64 43
1476.73 53
1476.82 61
1476.91 67
1477.00 71
1477.08 73
1477.17 73
1477.26 71
1477.35 69
1477.44 65
1477.52 61
1477.61 58
1477.70 57
1477.79 58
1477.88 61
1477.96 66
1478.05 72
1478.14 77
1478.23 81
1478.32 82
1478.41 81
1478.49 79
1478.58 74
1478.67 70
1478.76 66
1478.85 63
1478.93 61
1479.02 60
1479.11 58
1479.20 57
1479.29 55
1479.37 52
1479.46 50
1479.55 48
1479.64 46
1479.73 45
1479.82 43
1479.90 43
1479.99 44
1480.08 46
1480.17 49
1480.26 54
1480.34 60
1480.43 65
1480.52 69
1480.61 71
1480.70 71
1480.79 69
1480.87 65
1480.96 60
1481.05 55
1481.14 51
1481.23 46
1481.31 42
1481.40 38
1481.49 35
1481.58 33
1481.67 31
1481.76 30
1481.84 30
1481.93 31
1482.02 31
1482.11 33
1482.20 34
1482.29 37
1482.37 41
1482.46 46
1482.55 52
1482.64 59
1482.73 66
1482.81 72
1482.90 77
1482.99 80
1483.08 81
1483.17 80
1483.26 77
1483.34 74
1483.43 71
1483.52 69
1483.61 67
1483.70 65
1483.79 63
1483.87 61
1483.96 59
1484.05 56
1484.14 53
1484.23 51
1484.32 50
1484.40 50
1484.49 51
1484.58 52
1484.67 54
1484.76 56
1484.85 57
1484.93 57
1485.02 56
1485.11 55
1485.20 52
1485.29 49
1485.38 46
1485.46 42
1485.55 39
1485.64 38
1485.73 37
1485.82 38
1485.91 41
1485.99 45
1486.08 51
1486.17 57
1486.26 63
1486.35 68
1486.44 72
1486.52 73
1486.61 71
1486.70 68
1486.79 62
1486.88 57
1486.97 52
1487.05 48
1487.14 45
1487.23 45
1487.32 47
1487.41 49
1487.50 52
1487.58 54
1487.67 55
1487.76 54
1487.85 51
1487.94 46
1488.03 40
1488.12 35
1488.20 30
1488.29 27
1488.38 24
1488.47 23
1488.56 22
1488.65 21
1488.73 20
1488.82 19
1488.91 17
1489.00 15
1489.09 14
1489.18 14
1489.27 14
1489.35 15
1489.44 15
1489.53 15
1489.62 13
1489.71 10
1489.80 7
1489.88 4
1489.97 1
1490.06 0
1490.15 0
1490.24 0
1490.33 0
1490.42 0
1490.50 0
1490.59 0
1490.68 0
1490.77 0
1490.86 0
1490.95 2
1491.03 5
1491.12 10
1491.21 14
1491.30 17
1491.39 20
1491.48 23
1491.57 25
1491.65 28
1491.74 32
1491.83 36
1491.92 41
1492.01 46
1492.10 50
1492.19 54
1492.27 58
1492.36 62
1492.45 67
1492.54 72
1492.63 76
1492.72 79
1492.81 81
1492.89 81
1492.98 79
1493.07 76
1493.16 72
1493.25 68
1493.34 65
1493.43 63
1493.51 62
1493.60 60
1493.69 58
1493.78 55
1493.87 51
1493.96 45
1494.05 39
1494.13 32
1494.22 26
1494.31 21
1494.40 17
1494.49 16
1494.58 17
1494.67 20
1494.75 25
1494.84 31
1494.93 38
1495.02 44
1495.11 49
1495.20 54
1495.29 58
1495.37 61
1495.46 64
1495.55 66
1495.64 66
1495.73 65
1495.82 64
1495.91 61
1496.00 58
1496.08 55
1496.17 53
1496.26 53
1496.35 56
1496.44 60
1496.53 66
1496.62 73
1496.70 79
1496.79 84
1496.88 87
1496.97 88
1497.06 86
1497.15 82
1497.24 78
1497.33 74
1497.41 71
1497.50 69
1497.59 68
1497.68 68
1497.77 68
1497.86 69
1497.95 68
1498.04 67
1498.12 65
1498.21 62
1498.30 59
1498.39 56
1498.48 54
1498.57 53
1498.66 53
1498.74 52
1498.83 51
1498.92 49
1499.01 45
1499.10 39
1499.19 34
1499.28 28
1499.37 24
1499.45 21
1499.54 21
1499.63 22
1499.72 24
1499.81 26
1499.90 29
1499.99 32
1500.08 34
1500.16 35
1500.25 36
1500.34 36
1500.43 35
1500.52 33
1500.61 29
1500.70 25
1500.79 20
1500.88 16
1500.96 13
1501.05 11
1501.14 10
1501.23 10
1501.32 11
1501.41 12
1501.50 15
1501.59 18
1501.67 21
1501.76 26
1501.85 31
1501.94 35
1502.03 40
1502.12 44
1502.21 46
1502.30 48
1502.39 47
1502.47 45
1502.56 41
1502.65 36
1502.74 29
1502.83 22
1502.92 16
1503.01 12
1503.10 9
1503.18 10
1503.27 12
1503.36 16
1503.45 21
1503.54 27
1503.63 33
1503.72 38
1503.81 43
1503.90 46
1503.98 49
1504.07 49
1504.16 47
1504.25 44
1504.34 40
1504.43 35
1504.52 30
1504.61 28
1504.70 28
1504.78 30
1504.87 35
1504.96 42
1505.05 50
1505.14 56
1505.23 62
1505.32 66
1505.41 69
1505.50 71
1505.59 75
1505.67 79
1505.76 86
1505.85 95
1505.94 104
1506.03 112
1506.12 118
1506.21 121
1506.30 120
1506.39 115
1506.47 107
1506.56 97
1506.65 87
1506.74 77
1506.83 68
1506.92 61
1507.01 56
1507.10 54
1507.19 52
1507.28 51
1507.36 52
1507.45 52
1507.54 54
1507.63 58
1507.72 63
1507.81 71
1507.90 79
1507.99 88
1508.08 96
1508.17 101
1508.25 104
1508.34 102
1508.43 98
1508.52 90
1508.61 82
1508.70 72
1508.79 62
1508.88 53
1508.97 46
1509.06 40
1509.14 35
1509.23 32
1509.32 31
1509.41 32
1509.50 34
1509.59 37
1509.68 40
1509.77 42
1509.86 44
1509.95 45
1510.04 46
1510.12 46
1510.21 46
1510.30 47
1510.39 47
1510.48 47
1510.57 47
1510.66 48
1510.75 48
1510.84 49
1510.93 50
1511.02 51
1511.10 53
1511.19 54
1511.28 54
1511.37 53
1511.46 51
1511.55 48
1511.64 45
1511.73 40
1511.82 36
1511.91 31
1512.00 27
1512.08 23
1512.17 21
1512.26 20
1512.35 21
1512.44 25
1512.53 31
1512.62 37
1512.71 43
1512.80 48
1512.89 52
1512.98 52
1513.07 50
1513.15 46
1513.24 41
1513.33 37
1513.42 32
1513.51 30
1513.60 30
1513.69 33
1513.78 39
1513.87 49
1513.96 61
1514.05 75
1514.14 89
1514.22 102
1514.31 113
1514.40 120
1514.49 123
1514.58 124
1514.67 124
1514.76 123
1514.85 122
1514.94 121
1515.03 120
1515.12 118
1515.21 115
1515.30 112
1515.38 108
1515.47 105
1515.56 103
1515.65 103
1515.74 102
1515.83 101
1515.92 98
1516.01 93
1516.10 85
1516.19 75
1516.28 65
1516.37 56
1516.46 49
1516.54 45
1516.63 45
1516.72 48
1516.81 54
1516.90 61
1516.99 69
1517.08 75
1517.17 81
1517.26 86
1517.35 91
1517.44 96
1517.53 102
1517.62 109
1517.71 116
1517.79 124
1517.88 131
1517.97 136
1518.06 140
1518.15 142
1518.24 141
1518.33 137
1518.42 130
1518.51 120
1518.60 108
1518.69 94
1518.78 77
1518.87 61
1518.96 47
1519.04 35
1519.13 27
1519.22 24
1519.31 26
1519.40 30
1519.49 37
1519.58 45
1519.67 53
1519.76 60
1519.85 67
1519.94 73
1520.03 80
1520.12 86
1520.21 90
1520.30 93
1520.39 93
1520.47 90
1520.56 85
1520.65 78
1520.74 72
1520.83 67
1520.92 64
1521.01 63
1521.10 63
1521.19 65
1521.28 68
1521.37 71
1521.46 74
1521.55 76
1521.64 77
1521.73 77
1521.82 76
1521.91 75
1521.99 73
1522.08 71
1522.17 69
1522.26 67
1522.35 65
1522.44 63
1522.53 60
1522.62 58
1522.71 54
1522.80 51
1522.89 47
1522.98 44
1523.07 42
1523.16 40
1523.25 39
1523.34 40
1523.43 42
1523.52 45
1523.60 50
1523.69 57
1523.78 64
1523.87 72
1523.96 80
1524.05 86
1524.14 90
1524.23 91
1524.32 89
1524.41 85
1524.50 79
1524.59 73
1524.68 67
1524.77 62
1524.86 58
1524.95 55
1525.04 52
1525.13 49
1525.22 46
1525.30 44
1525.39 41
1525.48 39
1525.57 38
1525.66 36
1525.75 36
1525.84 36
1525.93 37
1526.02 38
1526.11 40
1526.20 41
1526.29 44
1526.38 45
1526.47 46
1526.56 46
1526.65 44
1526.74 39
1526.83 33
1526.92 26
1527.01 18
1527.10 12
1527.19 8
1527.27 6
1527.36 7
1527.45 10
1527.54 14
1527.63 17
1527.72 19
1527.81 19
1527.90 19
1527.99 18
1528.08 18
1528.17 20
1528.26 23
1528.35 27
1528.44 32
1528.53 37
1528.62 40
1528.71 43
1528.80 44
1528.89 44
1528.98 43
1529.07 40
1529.16 37
1529.25 32
1529.34 27
1529.43 22
1529.52 17
1529.60 12
1529.69 7
1529.78 4
1529.87 1
1529.96 0
1530.05 0
1530.14 1
1530.23 3
1530.32 6
1530.41 8
1530.50 10
1530.59 9
1530.68 7
1530.77 4
1530.86 0
1530.95 0
1531.04 0
1531.13 0
1531.22 0
1531.31 0
1531.40 0
1531.49 0
1531.58 5
1531.67 8
1531.76 11
1531.85 12
1531.94 13
1532.03 14
1532.12 16
1532.21 18
1532.30 20
1532.39 22
1532.47 25
1532.56 28
1532.65 32
1532.74 37
1532.83 41
1532.92 46
1533.01 49
1533.10 50
1533.19 48
1533.28 43
1533.37 35
1533.46 27
1533.55 18
1533.64 11
1533.73 6
1533.82 4
1533.91 5
1534.00 8
1534.09 14
1534.18 21
1534.27 30
1534.36 40
1534.45 51
1534.54 60
1534.63 68
1534.72 74
1534.81 77
1534.90 77
1534.99 74
1535.08 68
1535.17 61
1535.26 55
1535.35 50
1535.44 46
1535.53 44
1535.62 44
1535.71 44
1535.80 44
1535.89 43
1535.98 41
1536.07 39
1536.16 37
1536.25 37
1536.34 37
1536.43 40
1536.52 43
1536.61 48
1536.70 52
1536.78 56
1536.87 59
1536.96 61
1537.05 61
1537.14 60
1537.23 59
1537.32 59
1537.41 59
1537.50 61
1537.59 65
1537.68 71
1537.77 78
1537.86 87
1537.95 95
1538.04 103
1538.13 109
1538.22 113
1538.31 115
1538.40 115
1538.49 113
1538.58 109
1538.67 105
1538.76 101
1538.85 98
1538.94 96
1539.03 96
1539.12 96
1539.21 96
1539.30 94
1539.39 90
1539.48 84
1539.57 77
1539.66 69
1539.75 62
1539.84 56
1539.93 51
1540.02 47
1540.11 45
1540.20 42
1540.29 40
1540.38 39
1540.47 37
1540.56 36
1540.65 35
1540.74 35
1540.83 36
1540.92 38
1541.01 41
1541.10 44
1541.19 48
1541.28 52
1541.37 56
1541.46 59
1541.55 62
1541.64 62
1541.73 62
1541.82 61
1541.91 60
1542.00 59
1542.09 59
1542.18 60
1542.27 61
1542.36 62
1542.45 62
1542.54 60
1542.63 58
1542.72 54
1542.81 49
1542.90 45
1542.99 42
1543.08 39
1543.17 38
1543.26 36
1543.35 34
1543.44 32
1543.53 30
1543.62 26
1543.71 24
1543.80 21
1543.89 20
1543.98 20
1544.07 21
1544.16 21
1544.25 22
1544.34 21
1544.43 20
1544.52 18
1544.61 16
1544.70 15
1544.79 16
1544.88 18
1544.97 23
1545.06 28
1545.15 34
1545.24 39
1545.33 44
1545.42 47
1545.51 49
1545.60 50
1545.69 49
1545.78 47
1545.87 44
1545.96 40
1546.05 36
1546.14 32
1546.23 29
1546.32 27
1546.41 27
1546.50 29
1546.59 33
1546.68 37
1546.78 42
1546.87 46
1546.96 49
1547.05 52
1547.14 53
1547.23 55
1547.32 56
1547.41 58
1547.50 59
1547.59 59
1547.68 58
1547.77 57
1547.86 56
1547.95 55
1548.04 54
1548.13 55
1548.22 57
1548.31 58
1548.40 59
1548.49 59
1548.58 58
1548.67 57
1548.76 56
1548.85 56
1548.94 57
1549.03 59
1549.12 61
1549.21 63
1549.30 63
1549.39 62
1549.48 61
1549.57 58
1549.66 56
1549.75 53
1549.84 50
1549.93 46
1550.02 42
1550.11 37
1550.20 32
1550.29 27
1550.38 22
1550.47 19
1550.56 17
1550.65 17
1550.74 18
1550.83 20
1550.92 23
1551.01 25
1551.11 27
1551.20 28
1551.29 29
1551.38 29
1551.47 29
1551.56 30
1551.65 30
1551.74 31
1551.83 31
1551.92 31
1552.01 30
1552.10 30
1552.19 31
1552.28 33
1552.37 35
1552.46 37
1552.55 39
1552.64 39
1552.73 37
1552.82 34
1552.91 31
1553.00 27
1553.09 25
1553.18 25
1553.27 27
1553.36 31
1553.45 37
1553.54 45
1553.63 54
1553.72 63
1553.81 73
1553.91 83
1554.00 91
1554.09 98
1554.18 103
1554.27 107
1554.36 109
1554.45 109
1554.54 109
1554.63 108
1554.72 106
1554.81 103
1554.90 100
1554.99 96
1555.08 90
1555.17 83
1555.26 75
1555.35 66
1555.44 58
1555.53 50
1555.62 44
1555.71 40
1555.80 39
1555.89 40
1555.98 43
1556.07 46
1556.16 50
1556.26 52
1556.35 51
1556.44 49
1556.53 45
1556.62 40
1556.71 35
1556.80 31
1556.89 30
1556.98 30
1557.07 33
1557.16 36
1557.25 41
1557.34 46
1557.43 51
1557.52 57
1557.61 63
1557.70 70
1557.79 77
1557.88 84
1557.97 90
1558.06 95
1558.15 97
1558.25 98
1558.34 97
1558.43 95
1558.52 94
1558.61 92
1558.70 90
1558.79 88
1558.88 86
1558.97 83
1559.06 80
1559.15 78
1559.24 75
1559.33 73
1559.42 71
1559.51 69
1559.60 67
1559.69 64
1559.78 60
1559.87 57
1559.96 54
1560.06 53
1560.15 54
1560.24 57
1560.33 62
1560.42 69
1560.51 75
1560.60 81
1560.69 84
1560.78 85
1560.87 83
1560.96 80
1561.05 74
1561.14 68
1561.23 63
1561.32 57
1561.41 52
1561.50 47
1561.59 42
1561.69 38
1561.78 34
1561.87 31
1561.96 29
1562.05 29
1562.14 31
1562.23 33
1562.32 37
1562.41 42
1562.50 46
1562.59 50
1562.68 52
1562.77 52
1562.86 50
1562.95 48
1563.04 45
1563.13 43
1563.23 43
1563.32 44
1563.41 48
1563.50 52
1563.59 56
1563.68 58
1563.77 59
1563.86 57
1563.95 54
1564.04 50
1564.13 47
1564.22 45
1564.31 45
1564.40 46
1564.49 48
1564.59 50
1564.68 52
1564.77 52
1564.86 51
1564.95 49
1565.04 47
1565.13 45
1565.22 44
1565.31 44
1565.40 44
1565.49 45
1565.58 46
1565.67 46
1565.76 45
1565.85 43
1565.95 41
1566.04 40
1566.13 39
1566.22 40
1566.31 41
1566.40 42
1566.49 44
1566.58 45
1566.67 46
1566.76 47
1566.85 47
1566.94 47
1567.03 48
1567.12 49
1567.22 51
1567.31 53
1567.40 56
1567.49 58
1567.58 61
1567.67 63
1567.76 65
1567.85 66
1567.94 66
1568.03 64
1568.12 60
1568.21 56
1568.30 51
1568.40 46
1568.49 42
1568.58 39
1568.67 39
1568.76 40
1568.85 44
1568.94 50
1569.03 57
1569.12 66
1569.21 73
1569.30 80
1569.39 83
1569.49 84
1569.58 81
1569.67 76
1569.76 69
1569.85 61
1569.94 53
1570.03 46
1570.12 40
1570.21 37
1570.30 36
1570.39 37
1570.48 41
1570.57 47
1570.67 54
1570.76 61
1570.85 67
1570.94 71
1571.03 72
1571.12 71
1571.21 69
1571.30 65
1571.39 61
1571.48 57
1571.57 52
1571.67 47
1571.76 41
1571.85 33
1571.94 25
1572.03 18
1572.12 11
1572.21 7
1572.30 5
1572.39 7
1572.48 12
1572.57 19
1572.66 27
1572.76 35
1572.85 42
1572.94 47
1573.03 51
1573.12 53
1573.21 52
1573.30 50
1573.39 46
1573.48 43
1573.57 39
1573.66 36
1573.76 35
1573.85 35
1573.94 37
1574.03 40
1574.12 43
1574.21 46
1574.30 48
1574.39 49
1574.48 48
1574.57 46
1574.67 42
1574.76 37
1574.85 32
1574.94 27
1575.03 22
1575.12 18
1575.21 15
1575.30 13
1575.39 13
1575.48 13
1575.58 15
1575.67 19
1575.76 23
1575.85 28
1575.94 35
1576.03 42
1576.12 49
1576.21 56
1576.30 61
1576.39 65
1576.49 66
1576.58 66
1576.67 65
1576.76 61
1576.85 57
1576.94 51
1577.03 44
1577.12 36
1577.21 28
1577.30 21
1577.40 14
1577.49 9
1577.58 6
1577.67 3
1577.76 2
1577.85 1
1577.94 0
1578.03 0
1578.12 0
1578.21 0
1578.31 0
1578.40 0
1578.49 0
1578.58 0
1578.67 2
1578.76 6
1578.85 11
1578.94 16
1579.03 21
1579.13 27
1579.22 33
1579.31 39
1579.40 46
1579.49 51
1579.58 56
1579.67 57
1579.76 57
1579.85 54
1579.95 49
1580.04 43
1580.13 38
1580.22 35
1580.31 32
1580.40 29
1580.49 27
1580.58 24
1580.67 21
1580.77 18
1580.86 15
1580.95 14
1581.04 16
1581.13 20
1581.22 28
1581.31 39
1581.40 51
1581.49 64
1581.59 77
1581.68 87
1581.77 94
1581.86 97
1581.95 95
1582.04 89
1582.13 80
1582.22 70
1582.32 60
1582.41 51
1582.50 45
1582.59 43
1582.68 44
1582.77 48
1582.86 52
1582.95 57
1583.04 60
1583.14 59
1583.23 56
1583.32 51
1583.41 44
1583.50 36
1583.59 29
1583.68 23
1583.77 19
1583.87 16
1583.96 15
1584.05 17
1584.14 20
1584.23 25
1584.32 31
1584.41 38
1584.50 46
1584.60 55
1584.69 65
1584.78 74
1584.87 83
1584.96 91
1585.05 98
1585.14 103
1585.23 105
1585.33 104
1585.42 101
1585.51 97
1585.60 91
1585.69 86
1585.78 82
1585.87 80
1585.96 78
1586.06 77
1586.15 76
1586.24 74
1586.33 71
1586.42 66
1586.51 61
1586.60 55
1586.69 49
1586.79 45
1586.88 41
1586.97 38
1587.06 36
1587.15 35
1587.24 34
1587.33 34
1587.43 35
1587.52 35
1587.61 35
1587.70 34
1587.79 32
1587.88 29
1587.97 26
1588.06 24
1588.16 22
1588.25 22
1588.34 23
1588.43 25
1588.52 28
1588.61 30
1588.70 32
1588.80 32
1588.89 32
1588.98 30
1589.07 28
1589.16 25
1589.25 22
1589.34 19
1589.43 16
1589.53 14
1589.62 14
1589.71 15
1589.80 17
1589.89 19
1589.98 22
1590.07 22
1590.17 21
1590.26 17
1590.35 13
1590.44 10
1590.53 8
1590.62 9
1590.71 11
1590.81 16
1590.90 21
1590.99 25
1591.08 27
1591.17 28
1591.26 27
1591.35 26
1591.45 26
1591.54 26
1591.63 28
1591.72 32
1591.81 36
1591.90 40
1591.99 42
1592.09 43
1592.18 41
1592.27 37
1592.36 32
1592.45 25
1592.54 18
1592.63 12
1592.73 8
1592.82 6
1592.91 7
1593.00 9
1593.09 14
1593.18 18
1593.28 22
1593.37 25
1593.46 26
1593.55 25
1593.64 24
1593.73 22
1593.82 20
1593.92 19
1594.01 18
1594.10 17
1594.19 17
1594.28 16
1594.37 14
1594.47 14
1594.56 13
1594.65 14
1594.74 15
1594.83 17
1594.92 19
1595.01 21
1595.11 23
1595.20 25
1595.29 28
1595.38 30
1595.47 32
1595.56 34
1595.66 35
1595.75 35
1595.84 35
1595.93 33
1596.02 30
1596.11 27
1596.20 24
1596.30 21
1596.39 19
1596.48 18
1596.57 17
1596.66 18
1596.75 19
1596.85 19
1596.94 20
1597.03 21
1597.12 21
1597.21 21
1597.30 21
1597.40 20
1597.49 19
1597.58 17
1597.67 16
1597.76 15
1597.85 16
1597.94 18
1598.04 21
1598.13 25
1598.22 29
1598.31 31
1598.40 31
1598.49 29
1598.59 25
1598.68 19
1598.77 13
1598.86 7
1598.95 3
1599.04 1
1599.14 1
1599.23 3
1599.32 6
1599.41 9
1599.50 13
1599.59 16
1599.69 17
1599.78 17
1599.87 15
1599.96 12
1600.05 8
1600.14 4
1600.24 2
1600.33 2
1600.42 4
1600.51 8
1600.60 12
1600.70 17
1600.79 20
1600.88 22
1600.97 21
1601.06 18
1601.15 14
1601.25 9
1601.34 4
1601.43 0
1601.52 0
1601.61 0
1601.70 0
1601.80 0
1601.89 0
1601.98 0
1602.07 2
1602.16 6
1602.25 9
1602.35 9
1602.44 8
1602.53 6
1602.62 4
1602.71 3
1602.80 4
1602.90 7
1602.99 11
1603.08 17
1603.17 23
1603.26 29
1603.36 36
1603.45 41
1603.54 46
1603.63 49
1603.72 52
1603.81 53
1603.91 54
1604.00 53
1604.09 52
1604.18 49
1604.27 46
1604.37 43
1604.46 39
1604.55 36
1604.64 34
1604.73 32
1604.82 32
1604.92 32
1605.01 34
1605.10 37
1605.19 39
1605.28 41
1605.38 43
1605.47 45
1605.56 48
1605.65 51
1605.74 53
1605.83 56
1605.93 57
1606.02 57
1606.11 55
1606.20 51
1606.29 47
1606.39 42
1606.48 38
1606.57 36
1606.66 37
1606.75 41
1606.85 47
1606.94 54
1607.03 61
1607.12 66
1607.21 69
1607.30 69
1607.40 67
1607.49 62
1607.58 57
1607.67 51
1607.76 45
1607.86 41
1607.95 39
1608.04 39
1608.13 40
1608.22 42
1608.32 44
1608.41 47
1608.50 51
1608.59 55
1608.68 60
1608.78 67
1608.87 74
1608.96 82
1609.05 88
1609.14 92
1609.24 93
1609.33 91
1609.42 87
1609.51 81
1609.60 76
1609.69 72
1609.79 70
1609.88 68
1609.97 68
1610.06 67
1610.15 66
1610.25 65
1610.34 62
1610.43 60
1610.52 58
1610.61 57
1610.71 55
1610.80 54
1610.89 53
1610.98 51
1611.07 49
1611.17 47
1611.26 43
1611.35 40
1611.44 36
1611.53 32
1611.63 30
1611.72 29
1611.81 30
1611.90 33
1611.99 37
1612.09 41
1612.18 45
1612.27 48
1612.36 49
1612.46 48
1612.55 46
1612.64 43
1612.73 40
1612.82 37
1612.92 34
1613.01 30
1613.10 27
1613.19 23
1613.28 20
1613.38 17
1613.47 14
1613.56 13
1613.65 12
1613.74 11
1613.84 9
1613.93 7
1614.02 4
1614.11 0
1614.20 0
1614.30 0
1614.39 0
1614.48 0
1614.57 0
1614.66 0
1614.76 0
1614.85 8
1614.94 20
1615.03 32
1615.13 43
1615.22 50
1615.31 54
1615.40 55
1615.49 53
1615.59 50
1615.68 46
1615.77 44
1615.86 45
1615.95 47
1616.05 52
1616.14 57
1616.23 62
1616.32 66
1616.42 67
1616.51 66
1616.60 62
1616.69 55
1616.78 48
1616.88 40
1616.97 33
1617.06 26
1617.15 21
1617.24 18
1617.34 15
1617.43 14
1617.52 14
1617.61 15
1617.71 16
1617.80 18
1617.89 20
1617.98 22
1618.07 25
1618.17 28
1618.26 30
1618.35 33
1618.44 35
1618.54 36
1618.63 38
1618.72 40
1618.81 41
1618.90 43
1619.00 44
1619.09 44
1619.18 44
1619.27 42
1619.37 38
1619.46 35
1619.55 30
1619.64 26
1619.73 23
1619.83 21
1619.92 20
1620.01 21
1620.10 24
1620.20 28
1620.29 34
1620.38 40
1620.47 47
1620.56 53
1620.66 57
1620.75 60
1620.84 60
1620.93 58
1621.03 54
1621.12 49
1621.21 44
1621.30 39
1621.40 36
1621.49 35
1621.58 35
1621.67 37
1621.76 39
1621.86 41
1621.95 43
1622.04 43
1622.13 43
1622.23 41
1622.32 39
1622.41 36
1622.50 34
1622.60 33
1622.69 33
1622.78 36
1622.87 41
1622.97 49
1623.06 60
1623.15 71
1623.24 82
1623.33 92
1623.43 99
1623.52 102
1623.61 102
1623.70 98
1623.80 91
1623.89 83
1623.98 74
1624.07 64
1624.17 55
1624.26 48
1624.35 43
1624.44 41
1624.54 42
1624.63 45
1624.72 50
1624.81 55
1624.90 60
1625.00 64
1625.09 66
1625.18 66
1625.27 64
1625.37 61
1625.46 59
1625.55 58
1625.64 58
1625.74 59
1625.83 60
1625.92 62
1626.01 63
1626.11 62
1626.20 60
1626.29 56
1626.38 51
1626.48 46
1626.57 41
1626.66 37
1626.75 34
1626.85 32
1626.94 31
1627.03 31
1627.12 32
1627.22 33
1627.31 34
1627.40 35
1627.49 34
1627.59 33
1627.68 31
1627.77 29
1627.86 27
1627.96 27
1628.05 28
1628.14 31
1628.23 35
1628.33 40
1628.42 44
1628.51 47
1628.60 49
1628.70 49
1628.79 48
1628.88 47
1628.97 44
1629.07 40
1629.16 36
1629.25 31
1629.34 26
1629.44 20
1629.53 15
1629.62 11
1629.71 8
1629.81 5
1629.90 4
1629.99 5
1630.08 6
1630.18 8
1630.27 11
1630.36 15
1630.45 19
1630.55 25
1630.64 33
1630.73 40
1630.82 48
1630.92 54
1631.01 58
1631.10 60
1631.19 60
1631.29 57
1631.38 54
1631.47 51
1631.56 47
1631.66 44
1631.75 41
1631.84 38
1631.93 35
1632.03 32
1632.12 29
1632.21 26
1632.31 23
1632.40 20
1632.49 18
1632.58 15
1632.68 13
1632.77 12
1632.86 11
1632.95 11
1633.05 12
1633.14 14
1633.23 16
1633.32 19
1633.42 23
1633.51 25
1633.60 28
1633.69 31
1633.79 33
1633.88 34
1633.97 34
1634.07 34
1634.16 32
1634.25 29
1634.34 25
1634.44 20
1634.53 16
1634.62 11
1634.71 8
1634.81 6
1634.90 6
1634.99 7
1635.08 9
1635.18 11
1635.27 12
1635.36 12
1635.46 10
1635.55 7
1635.64 3
1635.73 0
1635.83 0
1635.92 0
1636.01 0
1636.10 4
1636.20 10
1636.29 17
1636.38 22
1636.48 26
1636.57 28
1636.66 28
1636.75 25
1636.85 21
1636.94 17
1637.03 13
1637.12 11
1637.22 9
1637.31 8
1637.40 7
1637.50 6
1637.59 4
1637.68 2
1637.77 0
1637.87 0
1637.96 0
1638.05 0
1638.14 0
1638.24 0
1638.33 0
1638.42 0
1638.52 3
1638.61 9
1638.70 15
1638.79 20
1638.89 26
1638.98 30
1639.07 33
1639.17 36
1639.26 37
1639.35 38
1639.44 39
1639.54 40
1639.63 40
1639.72 41
1639.81 42
1639.91 44
1640.00 46
1640.09 49
1640.19 51
1640.28 54
1640.37 54
1640.46 52
1640.56 48
1640.65 41
1640.74 34
1640.84 28
1640.93 22
1641.02 20
1641.11 20
1641.21 23
1641.30 28
1641.39 32
1641.49 35
1641.58 38
1641.67 39
1641.76 39
1641.86 39
1641.95 39
1642.04 40
1642.14 41
1642.23 43
1642.32 44
1642.42 45
1642.51 46
1642.60 48
1642.69 50
1642.79 53
1642.88 57
1642.97 61
1643.07 64
1643.16 66
1643.25 67
1643.34 67
1643.44 67
1643.53 66
1643.62 67
1643.72 69
1643.81 73
1643.90 77
1643.99 83
1644.09 88
1644.18 91
1644.27 94
1644.37 94
1644.46 94
1644.55 93
1644.65 92
1644.74 92
1644.83 93
1644.92 94
1645.02 95
1645.11 96
1645.20 96
1645.30 95
1645.39 93
1645.48 92
1645.57 90
1645.67 90
1645.76 90
1645.85 91
1645.95 92
1646.04 93
1646.13 93
1646.23 93
1646.32 92
1646.41 91
1646.50 90
1646.60 90
1646.69 90
1646.78 91
1646.88 91
1646.97 90
1647.06 86
1647.16 80
1647.25 71
1647.34 60
1647.44 48
1647.53 36
1647.62 25
1647.71 17
1647.81 11
1647.90 9
1647.99 9
1648.09 10
1648.18 12
1648.27 14
1648.37 16
1648.46 18
1648.55 20
1648.64 22
1648.74 25
1648.83 30
1648.92 35
1649.02 40
1649.11 45
1649.20 50
1649.30 54
1649.39 58
1649.48 62
1649.58 67
1649.67 71
1649.76 77
1649.86 82
1649.95 88
1650.04 94
1650.13 98
1650.23 101
1650.32 102
1650.41 102
1650.51 101
1650.60 100
1650.69 100
1650.79 101
1650.88 101
1650.97 100
1651.07 97
1651.16 92
1651.25 86
1651.35 81
1651.44 77
1651.53 76
1651.62 78
1651.72 82
1651.81 88
1651.90 92
1652.00 94
1652.09 94
1652.18 91
1652.28 86
1652.37 81
1652.46 76
1652.56 73
1652.65 71
1652.74 72
1652.84 73
1652.93 76
1653.02 80
1653.12 83
1653.21 85
1653.30 87
1653.39 87
1653.49 85
1653.58 82
1653.67 79
1653.77 75
1653.86 73
1653.95 73
1654.05 74
1654.14 78
1654.23 82
1654.33 87
1654.42 89
1654.51 89
1654.61 85
1654.70 77
1654.79 68
1654.89 57
1654.98 47
1655.07 39
1655.17 33
1655.26 30
1655.35 30
1655.45 32
1655.54 34
1655.63 37
1655.73 38
1655.82 39
1655.91 37
1656.01 35
1656.10 31
1656.19 27
1656.29 23
1656.38 18
1656.47 13
1656.57 9
1656.66 4
1656.75 0
1656.85 0
1656.94 0
1657.03 2
1657.13 8
1657.22 17
1657.31 27
1657.41 37
1657.50 46
1657.59 53
1657.69 58
1657.78 61
1657.87 64
1657.97 68
1658.06 72
1658.15 75
1658.25 78
1658.34 78
1658.43 76
1658.53 72
1658.62 65
1658.71 57
1658.81 49
1658.90 42
1658.99 37
1659.09 35
1659.18 35
1659.27 37
1659.37 40
1659.46 43
1659.55 45
1659.65 47
1659.74 48
1659.83 49
1659.93 51
1660.02 56
1660.11 63
1660.21 72
1660.30 82
1660.39 91
1660.49 98
1660.58 100
1660.67 99
1660.77 95
1660.86 90
1660.95 86
1661.05 85
1661.14 87
1661.23 92
1661.33 99
1661.42 106
1661.51 112
1661.61 116
1661.70 117
1661.79 115
1661.89 112
1661.98 108
1662.07 104
1662.17 100
1662.26 97
1662.35 95
1662.45 94
1662.54 94
1662.64 94
1662.73 94
1662.82 95
1662.92 96
1663.01 98
1663.10 101
1663.20 104
1663.29 107
1663.38 109
1663.48 109
1663.57 108
1663.66 106
1663.76 103
1663.85 100
1663.94 97
1664.04 94
1664.13 92
1664.22 89
1664.32 86
1664.41 83
1664.50 79
1664.60 75
1664.69 72
1664.79 71
1664.88 71
1664.97 73
1665.07 75
1665.16 78
1665.25 81
1665.35 84
1665.44 85
1665.53 87
1665.63 87
1665.72 88
1665.81 89
1665.91 89
1666.00 90
1666.10 90
1666.19 91
1666.28 92
1666.38 94
1666.47 95
1666.56 97
1666.66 98
1666.75 100
1666.84 101
1666.94 102
1667.03 102
1667.12 101
1667.22 100
1667.31 98
1667.41 95
1667.50 92
1667.59 87
1667.69 82
1667.78 75
1667.87 69
1667.97 63
1668.06 59
1668.15 56
1668.25 57
1668.34 59
1668.44 62
1668.53 66
1668.62 69
1668.72 71
1668.81 71
1668.90 70
1669.00 69
1669.09 68
1669.18 67
1669.28 68
1669.37 71
1669.47 74
1669.56 79
1669.65 84
1669.75 89
1669.84 92
1669.93 94
1670.03 94
1670.12 92
1670.21 89
1670.31 85
1670.40 82
1670.50 79
1670.59 76
1670.68 74
1670.78 72
1670.87 70
1670.96 67
1671.06 64
1671.15 61
1671.25 57
1671.34 54
1671.43 52
1671.53 49
1671.62 47
1671.71 44
1671.81 40
1671.90 35
1671.99 29
1672.09 23
1672.18 18
1672.28 15
1672.37 15
1672.46 19
1672.56 27
1672.65 37
1672.74 48
1672.84 58
1672.93 67
1673.03 74
1673.12 79
1673.21 80
1673.31 80
1673.40 78
1673.49 75
1673.59 70
1673.68 64
1673.78 58
1673.87 51
1673.96 43
1674.06 36
1674.15 29
1674.25 23
1674.34 18
1674.43 14
1674.53 10
1674.62 6
1674.71 3
1674.81 1
1674.90 0
1675.00 0
1675.09 1
1675.18 4
1675.28 7
1675.37 9
1675.46 10
1675.56 8
1675.65 6
1675.75 2
1675.84 0
1675.93 0
1676.03 0
1676.12 0
1676.22 0
1676.31 0
1676.40 0
1676.50 1
1676.59 2
1676.68 3
1676.78 3
1676.87 3
1676.97 4
1677.06 6
1677.15 10
1677.25 16
1677.34 25
1677.44 36
1677.53 47
1677.62 58
1677.72 66
1677.81 70
1677.90 71
1678.00 69
1678.09 66
1678.19 63
1678.28 61
1678.37 60
1678.47 60
1678.56 61
1678.66 61
1678.75 59
1678.84 56
1678.94 51
1679.03 45
1679.13 39
1679.22 34
1679.31 31
1679.41 31
1679.50 33
1679.60 38
1679.69 45
1679.78 52
1679.88 59
1679.97 66
1680.07 71
1680.16 76
1680.25 79
1680.35 81
1680.44 81
1680.54 81
1680.63 79
1680.72 76
1680.82 73
1680.91 69
1681.00 66
1681.10 62
1681.19 59
1681.29 57
1681.38 54
1681.47 53
1681.57 52
1681.66 51
1681.76 51
1681.85 49
1681.94 45
1682.04 41
1682.13 36
1682.23 32
1682.32 29
1682.41 28
1682.51 30
1682.60 33
1682.70 37
1682.79 40
1682.89 41
1682.98 42
1683.07 40
1683.17 39
1683.26 38
1683.36 39
1683.45 41
1683.54 44
1683.64 48
1683.73 52
1683.83 56
1683.92 58
1684.01 60
1684.11 60
1684.20 59
1684.30 56
1684.39 51
1684.48 45
1684.58 38
1684.67 30
1684.77 23
1684.86 18
1684.95 14
1685.05 14
1685.14 16
1685.24 22
1685.33 29
1685.42 37
1685.52 45
1685.61 53
1685.71 60
1685.80 67
1685.90 73
1685.99 79
1686.08 85
1686.18 90
1686.27 95
1686.37 98
1686.46 100
1686.55 100
1686.65 100
1686.74 99
1686.84 99
1686.93 101
1687.03 103
1687.12 107
1687.21 111
1687.31 115
1687.40 119
1687.50 121
1687.59 123
1687.68 123
1687.78 122
1687.87 119
1687.97 117
1688.06 113
1688.16 109
1688.25 105
1688.34 100
1688.44 94
1688.53 89
1688.63 83
1688.72 79
1688.81 76
1688.91 75
1689.00 76
1689.10 79
1689.19 83
1689.29 86
1689.38 89
1689.47 90
1689.57 91
1689.66 91
1689.76 90
1689.85 90
1689.94 91
1690.04 93
1690.13 95
1690.23 98
1690.32 100
1690.42 101
1690.51 101
1690.60 99
1690.70 96
1690.79 90
1690.89 83
1690.98 74
1691.08 65
1691.17 57
1691.26 51
1691.36 48
1691.45 48
1691.55 52
1691.64 57
1691.74 64
1691.83 69
1691.92 72
1692.02 71
1692.11 68
1692.21 63
1692.30 56
1692.40 50
1692.49 44
1692.58 40
1692.68 38
1692.77 38
1692.87 39
1692.96 41
1693.06 44
1693.15 47
1693.24 50
1693.34 53
1693.43 56
1693.53 57
1693.62 58
1693.72 58
1693.81 57
1693.90 55
1694.00 54
1694.09 52
1694.19 51
1694.28 51
1694.38 51
1694.47 53
1694.57 54
1694.66 56
1694.75 57
1694.85 58
1694.94 58
1695.04 58
1695.13 57
1695.23 56
1695.32 56
1695.41 56
1695.51 56
1695.60 57
1695.70 58
1695.79 60
1695.89 62
1695.98 63
1696.08 64
1696.17 64
1696.26 63
1696.36 61
1696.45 59
1696.55 57
1696.64 55
1696.74 54
1696.83 53
1696.93 52
1697.02 51
1697.11 49
1697.21 47
1697.30 45
1697.40 44
1697.49 43
1697.59 42
1697.68 41
1697.78 41
1697.87 40
1697.96 39
1698.06 37
1698.15 34
1698.25 31
1698.34 29
1698.44 28
1698.53 27
1698.63 28
1698.72 30
1698.81 33
1698.91 35
1699.00 38
1699.10 39
1699.19 41
1699.29 42
1699.38 43
1699.48 44
1699.57 43
1699.66 40
1699.76 36
1699.85 28
1699.95 20
1700.04 11
1700.14 4
1700.23 0
1700.33 1
1700.42 6
1700.52 15
1700.61 27
1700.70 40
1700.80 52
1700.89 62
1700.99 70
1701.08 76
1701.18 80
1701.27 82
1701.37 83
1701.46 82
1701.56 80
1701.65 78
1701.74 74
1701.84 69
1701.93 64
1702.03 58
1702.12 52
1702.22 46
1702.31 41
1702.41 35
1702.50 29
1702.60 23
1702.69 17
1702.78 12
1702.88 9
1702.97 6
1703.07 5
1703.16 6
1703.26 8
1703.35 11
1703.45 15
1703.54 19
1703.64 23
1703.73 27
1703.83 31
1703.92 34
1704.01 36
1704.11 38
1704.20 39
1704.30 39
1704.39 38
1704.49 37
1704.58 36
1704.68 35
1704.77 33
1704.87 31
1704.96 27
1705.06 23
1705.15 17
1705.24 10
1705.34 3
1705.43 0
1705.53 0
1705.62 0
1705.72 0
1705.81 0
1705.91 3
1706.00 6
1706.10 7
1706.19 6
1706.29 3
1706.38 0
1706.48 0
1706.57 0
1706.66 0
1706.76 3
1706.85 9
1706.95 16
1707.04 24
1707.14 30
1707.23 35
1707.33 39
1707.42 42
1707.52 43
1707.61 44
1707.71 44
1707.80 44
1707.90 44
1707.99 44
1708.09 44
1708.18 45
1708.28 46
1708.37 46
1708.46 46
1708.56 46
1708.65 45
1708.75 43
1708.84 42
1708.94 41
1709.03 40
1709.13 40
1709.22 40
1709.32 40
1709.41 39
1709.51 37
1709.60 35
1709.70 31
1709.79 27
1709.89 24
1709.98 21
1710.08 19
1710.17 19
1710.27 20
1710.36 23
1710.45 29
1710.55 37
1710.64 46
1710.74 54
1710.83 62
1710.93 66
1711.02 68
1711.12 68
1711.21 66
1711.31 63
1711.40 60
1711.50 59
1711.59 59
1711.69 60
1711.78 63
1711.88 67
1711.97 71
1712.07 76
1712.16 81
1712.26 87
1712.35 92
1712.45 98
1712.54 103
1712.64 107
1712.73 110
1712.83 112
1712.92 113
1713.02 114
1713.11 115
1713.21 117
1713.30 119
1713.39 123
1713.49 126
1713.58 128
1713.68 127
1713.77 122
1713.87 114
1713.96 102
1714.06 90
1714.15 78
1714.25 68
1714.34 61
1714.44 58
1714.53 57
1714.63 57
1714.72 56
1714.82 54
1714.91 50
1715.01 45
1715.10 39
1715.20 33
1715.29 29
1715.39 26
1715.48 25
1715.58 26
1715.67 29
1715.77 34
1715.86 42
1715.96 50
1716.05 58
1716.15 65
1716.24 69
1716.34 71
1716.43 68
1716.53 63
1716.62 57
1716.72 51
1716.81 46
1716.91 44
1717.00 45
1717.10 48
1717.19 52
1717.29 57
1717.38 61
1717.48 65
1717.57 66
1717.67 67
1717.76 66
1717.86 64
1717.95 62
1718.05 59
1718.14 55
1718.24 51
1718.33 46
1718.43 41
1718.52 37
1718.62 34
1718.71 32
1718.81 32
1718.90 33
1719.00 35
1719.09 37
1719.19 38
1719.28 39
1719.38 38
1719.47 35
1719.57 32
1719.66 29
1719.76 27
1719.85 26
1719.95 27
1720.04 29
1720.14 32
1720.23 35
1720.33 37
1720.42 39
1720.52 41
1720.61 42
1720.71 45
1720.80 49
1720.90 55
1720.99 64
1721.09 76
1721.18 88
1721.28 99
1721.37 107
1721.47 113
1721.56 114
1721.66 112
1721.75 107
1721.85 102
1721.95 96
1722.04 91
1722.14 86
1722.23 82
1722.33 78
1722.42 72
1722.52 66
1722.61 58
1722.71 51
1722.80 45
1722.90 42
1722.99 42
1723.09 45
1723.18 50
1723.28 57
1723.37 63
1723.47 67
1723.56 68
1723.66 65
1723.75 58
1723.85 49
1723.94 38
1724.04 29
1724.13 21
1724.23 16
1724.32 14
1724.42 14
1724.51 17
1724.61 21
1724.70 25
1724.80 29
1724.90 33
1724.99 36
1725.09 40
1725.18 43
1725.28 47
1725.37 51
1725.47 55
1725.56 59
1725.66 62
1725.75 64
1725.85 66
1725.94 67
1726.04 67
1726.13 68
1726.23 67
1726.32 67
1726.42 65
1726.51 63
1726.61 60
1726.70 57
1726.80 53
1726.89 50
1726.99 47
1727.09 45
1727.18 45
1727.28 45
1727.37 45
1727.47 45
1727.56 44
1727.66 42
1727.75 39
1727.85 35
1727.94 31
1728.04 27
1728.13 24
1728.23 23
1728.32 21
1728.42 20
1728.51 19
1728.61 17
1728.71 14
1728.80 11
1728.90 7
1728.99 4
1729.09 1
1729.18 0
1729.28 0
1729.37 0
1729.47 0
1729.56 0
1729.66 0
1729.75 0
1729.85 0
1729.94 1
1730.04 4
1730.14 6
1730.23 8
1730.33 9
1730.42 10
1730.52 10
1730.61 10
1730.71 9
1730.80 8
1730.90 8
1730.99 9
1731.09 11
1731.18 16
1731.28 21
1731.37 28
1731.47 36
1731.57 44
1731.66 52
1731.76 59
1731.85 66
1731.95 71
1732.04 75
1732.14 77
1732.23 77
1732.33 77
1732.42 76
1732.52 76
1732.61 75
1732.71 76
1732.81 76
1732.90 75
1733.00 73
1733.09 68
1733.19 61
1733.28 52
1733.38 42
1733.47 31
1733.57 22
1733.66 15
1733.76 10
1733.86 8
1733.95 9
1734.05 12
1734.14 17
1734.24 22
1734.33 28
1734.43 32
1734.52 36
1734.62 38
1734.71 38
1734.81 37
1734.91 35
1735.00 32
1735.10 30
1735.19 28
1735.29 27
1735.38 27
1735.48 28
1735.57 29
1735.67 29
1735.77 29
1735.86 29
1735.96 29
1736.05 29
1736.15 30
1736.24 31
1736.34 31
1736.43 31
1736.53 31
1736.62 31
1736.72 32
1736.82 34
1736.91 37
1737.01 42
1737.10 48
1737.20 54
1737.29 59
1737.39 64
1737.48 66
1737.58 68
1737.68 68
1737.77 67
1737.87 66
1737.96 63
1738.06 60
1738.15 55
1738.25 49
1738.34 42
1738.44 35
1738.54 28
1738.63 23
1738.73 18
1738.82 16
1738.92 14
1739.01 14
1739.11 14
1739.20 15
1739.30 16
1739.40 16
1739.49 16
1739.59 15
1739.68 15
1739.78 14
1739.87 12
1739.97 11
1740.07 9
1740.16 8
1740.26 6
1740.35 4
1740.45 3
1740.54 4
1740.64 6
1740.73 9
1740.83 13
1740.93 17
1741.02 20
1741.12 22
1741.21 22
1741.31 21
1741.40 19
1741.50 17
1741.60 15
1741.69 14
1741.79 14
1741.88 16
1741.98 19
1742.07 23
1742.17 28
1742.27 35
1742.36 42
1742.46 51
1742.55 59
1742.65 68
1742.74 76
1742.84 82
1742.93 87
1743.03 90
1743.13 91
1743.22 90
1743.32 86
1743.41 81
1743.51 75
1743.60 69
1743.70 63
1743.80 58
1743.89 54
1743.99 50
1744.08 46
1744.18 43
1744.27 41
1744.37 39
1744.47 38
1744.56 38
1744.66 38
1744.75 38
1744.85 38
1744.95 36
1745.04 32
1745.14 29
1745.23 25
1745.33 22
1745.42 21
1745.52 22
1745.62 24
1745.71 28
1745.81 32
1745.90 36
1746.00 39
1746.09 42
1746.19 45
1746.29 49
1746.38 54
1746.48 60
1746.57 66
1746.67 72
1746.76 77
1746.86 80
1746.96 81
1747.05 80
1747.15 77
1747.24 73
1747.34 70
1747.44 68
1747.53 68
1747.63 72
1747.72 81
1747.82 92
1747.91 107
1748.01 122
1748.11 137
1748.20 150
1748.30 160
1748.39 166
1748.49 169
1748.59 171
1748.68 173
1748.78 176
1748.87 180
1748.97 187
1749.06 194
1749.16 203
1749.26 210
1749.35 216
1749.45 219
1749.54 219
1749.64 215
1749.74 208
1749.83 198
1749.93 186
1750.02 174
1750.12 165
1750.22 158
1750.31 155
1750.41 154
1750.50 157
1750.60 160
1750.70 162
1750.79 163
1750.89 161
1750.98 157
1751.08 152
1751.17 147
1751.27 143
1751.37 140
1751.46 137
1751.56 134
1751.65 131
1751.75 126
1751.85 119
1751.94 111
1752.04 102
1752.13 94
1752.23 87
1752.33 81
1752.42 78
1752.52 76
1752.61 76
1752.71 76
1752.81 75
1752.90 73
1753.00 70
1753.09 66
1753.19 61
1753.29 56
1753.38 52
1753.48 49
1753.57 47
1753.67 47
1753.77 48
1753.86 49
1753.96 49
1754.05 49
1754.15 47
1754.25 44
1754.34 42
1754.44 40
1754.53 39
1754.63 38
1754.73 37
1754.82 35
1754.92 32
1755.01 27
1755.11 22
1755.21 17
1755.30 13
1755.40 10
1755.49 10
1755.59 11
1755.69 14
1755.78 16
1755.88 19
1755.97 21
1756.07 21
1756.17 21
1756.26 20
1756.36 20
1756.45 20
1756.55 20
1756.65 21
1756.74 22
1756.84 24
1756.93 26
1757.03 29
1757.13 33
1757.22 37
1757.32 41
1757.42 45
1757.51 47
1757.61 48
1757.70 47
1757.80 44
1757.90 39
1757.99 33
1758.09 27
1758.18 23
1758.28 21
1758.38 22
1758.47 25
1758.57 30
1758.66 35
1758.76 41
1758.86 45
1758.95 48
1759.05 49
1759.15 50
1759.24 50
1759.34 50
1759.43 50
1759.53 48
1759.63 46
1759.72 43
1759.82 38
1759.91 31
1760.01 24
1760.11 16
1760.20 9
1760.30 4
1760.40 0
1760.49 0
1760.59 0
1760.68 0
1760.78 0
1760.88 1
1760.97 0
1761.07 0
1761.16 0
1761.26 0
1761.36 0
1761.45 0
1761.55 1
1761.65 4
1761.74 7
1761.84 10
1761.93 12
1762.03 15
1762.13 18
1762.22 21
1762.32 25
1762.42 28
1762.51 30
1762.61 32
1762.70 33
1762.80 33
1762.90 34
1762.99 35
1763.09 37
1763.19 40
1763.28 44
1763.38 48
1763.47 51
1763.57 53
1763.67 53
1763.76 52
1763.86 50
1763.96 48
1764.05 46
1764.15 45
1764.24 45
1764.34 46
1764.44 49
1764.53 55
1764.63 62
1764.73 71
1764.82 80
1764.92 87
1765.01 91
1765.11 92
1765.21 89
1765.30 83
1765.40 76
1765.50 70
1765.59 64
1765.69 61
1765.79 59
1765.88 59
1765.98 58
1766.07 57
1766.17 55
1766.27 52
1766.36 48
1766.46 44
1766.56 40
1766.65 37
1766.75 35
1766.85 34
1766.94 33
1767.04 32
1767.13 32
1767.23 32
1767.33 31
1767.42 30
1767.52 30
1767.62 31
1767.71 32
1767.81 35
1767.91 38
1768.00 41
1768.10 44
1768.19 45
1768.29 45
1768.39 42
1768.48 37
1768.58 30
1768.68 24
1768.77 17
1768.87 12
1768.97 8
1769.06 5
1769.16 4
1769.25 3
1769.35 4
1769.45 6
1769.54 9
1769.64 13
1769.74 17
1769.83 23
1769.93 29
1770.03 34
1770.12 39
1770.22 43
1770.32 45
1770.41 44
1770.51 42
1770.60 37
1770.70 31
1770.80 24
1770.89 18
1770.99 12
1771.09 9
1771.18 8
1771.28 8
1771.38 9
1771.47 10
1771.57 11
1771.67 10
1771.76 9
1771.86 8
1771.96 8
1772.05 11
1772.15 16
1772.25 24
1772.34 33
1772.44 43
1772.53 52
1772.63 58
1772.73 61
1772.82 60
1772.92 56
1773.02 50
1773.11 44
1773.21 38
1773.31 34
1773.40 33
1773.50 35
1773.60 40
1773.69 48
1773.79 57
1773.89 67
1773.98 76
1774.08 82
1774.18 84
1774.27 83
1774.37 78
1774.47 70
1774.56 62
1774.66 53
1774.75 44
1774.85 35
1774.95 27
1775.04 19
1775.14 12
1775.24 7
1775.33 5
1775.43 5
1775.53 8
1775.62 14
1775.72 20
1775.82 26
1775.91 31
1776.01 32
1776.11 32
1776.20 29
1776.30 26
1776.40 22
1776.49 20
1776.59 19
1776.69 18
1776.78 18
1776.88 18
1776.98 18
1777.07 18
1777.17 18
1777.27 19
1777.36 21
1777.46 25
1777.56 29
1777.65 33
1777.75 36
1777.85 38
1777.94 39
1778.04 38
1778.14 36
1778.23 34
1778.33 30
1778.43 27
1778.52 23
1778.62 20
1778.72 17
1778.81 16
1778.91 17
1779.01 20
1779.10 25
1779.20 32
1779.30 41
1779.39 50
1779.49 60
1779.59 68
1779.68 75
1779.78 79
1779.88 80
1779.97 78
1780.07 73
1780.17 67
1780.26 61
1780.36 55
1780.46 51
1780.55 49
1780.65 49
1780.75 50
1780.84 50
1780.94 50
1781.04 48
1781.13 44
1781.23 37
1781.33 30
1781.42 21
1781.52 12
1781.62 4
1781.71 0
1781.81 0
1781.91 0
1782.00 0
1782.10 0
1782.20 0
1782.30 0
1782.39 0
1782.49 0
1782.59 1
1782.68 4
1782.78 8
1782.88 13
1782.97 19
1783.07 26
1783.17 34
1783.26 41
1783.36 48
1783.46 53
1783.55 58
1783.65 62
1783.75 65
1783.84 68
1783.94 71
1784.04 74
1784.13 77
1784.23 80
1784.33 82
1784.42 85
1784.52 90
1784.62 95
1784.72 101
1784.81 108
1784.91 113
1785.01 117
1785.10 119
1785.20 119
1785.30 117
1785.39 114
1785.49 112
1785.59 112
1785.68 114
1785.78 118
1785.88 121
1785.97 123
1786.07 123
1786.17 119
1786.27 112
1786.36 103
1786.46 93
1786.56 83
1786.65 73
1786.75 66
1786.85 59
1786.94 53
1787.04 46
1787.14 38
1787.23 29
1787.33 20
1787.43 11
1787.52 3
1787.62 0
1787.72 0
1787.82 0
1787.91 0
1788.01 0
1788.11 0
1788.20 0
1788.30 0
1788.40 0
1788.49 0
1788.59 1
1788.69 6
1788.78 11
1788.88 17
1788.98 23
1789.08 27
1789.17 30
1789.27 31
1789.37 29
1789.46 27
1789.56 22
1789.66 17
1789.75 13
1789.85 8
1789.95 6
1790.05 5
1790.14 6
1790.24 9
1790.34 14
1790.43 22
1790.53 30
1790.63 39
1790.72 48
1790.82 56
1790.92 62
1791.02 66
1791.11 68
1791.21 68
1791.31 65
1791.40 62
1791.50 59
1791.60 56
1791.69 54
1791.79 53
1791.89 54
1791.99 55
1792.08 57
1792.18 58
1792.28 59
1792.37 58
1792.47 57
1792.57 56
1792.67 55
1792.76 54
1792.86 54
1792.96 57
1793.05 60
1793.15 66
1793.25 73
1793.34 81
1793.44 88
1793.54 94
1793.64 99
1793.73 103
1793.83 105
1793.93 107
1794.02 108
1794.12 107
1794.22 106
1794.32 103
1794.41 97
1794.51 88
1794.61 77
1794.70 64
1794.80 50
1794.90 38
1795.00 28
1795.09 22
1795.19 20
1795.29 21
1795.38 24
1795.48 27
1795.58 30
1795.67 33
1795.77 35
1795.87 36
1795.97 38
1796.06 40
1796.16 43
1796.26 46
1796.35 50
1796.45 53
1796.55 57
1796.65 60
1796.74 63
1796.84 65
1796.94 65
1797.04 65
1797.13 62
1797.23 58
1797.33 54
1797.42 49
1797.52 44
1797.62 39
1797.72 35
1797.81 32
1797.91 31
1798.01 32
1798.10 34
1798.20 37
1798.30 42
1798.40 47
1798.49 52
1798.59 57
1798.69 61
1798.78 64
1798.88 67
1798.98 68
1799.08 69
1799.17 69
1799.27 68
1799.37 67
1799.47 65
1799.56 64
1799.66 63
1799.76 64
1799.85 65
1799.95 66
1800.05 68
1800.15 71
1800.24 74
1800.34 76
1800.44 78
1800.54 80
1800.63 81
1800.73 80
1800.83 79
1800.92 76
1801.02 73
1801.12 70
1801.22 66
1801.31 63
1801.41 59
1801.51 57
1801.61 54
1801.70 53
1801.80 52
1801.90 52
1801.99 53
1802.09 54
1802.19 54
1802.29 53
1802.38 52
1802.48 50
1802.58 49
1802.68 49
1802.77 51
1802.87 55
1802.97 61
1803.06 67
1803.16 73
1803.26 77
1803.36 79
1803.45 79
1803.55 79
1803.65 79
1803.75 81
1803.84 84
1803.94 90
1804.04 96
1804.14 102
1804.23 107
1804.33 110
1804.43 112
1804.53 113
1804.62 112
1804.72 111
1804.82 107
1804.91 103
1805.01 97
1805.11 91
1805.21 85
1805.30 79
1805.40 75
1805.50 72
1805.60 71
1805.69 71
1805.79 73
1805.89 76
1805.99 80
1806.08 86
1806.18 92
1806.28 99
1806.38 104
1806.47 107
1806.57 107
1806.67 103
1806.77 95
1806.86 85
1806.96 74
1807.06 63
1807.16 55
1807.25 50
1807.35 49
1807.45 52
1807.55 58
1807.64 66
1807.74 73
1807.84 79
1807.93 82
1808.03 81
1808.13 77
1808.23 71
1808.32 66
1808.42 61
1808.52 58
1808.62 56
1808.71 56
1808.81 57
1808.91 57
1809.01 57
1809.10 56
1809.20 55
1809.30 55
1809.40 53
1809.49 52
1809.59 49
1809.69 45
1809.79 40
1809.88 35
1809.98 32
1810.08 31
1810.18 33
1810.27 38
1810.37 44
1810.47 51
1810.57 58
1810.67 64
1810.76 69
1810.86 75
1810.96 81
1811.06 88
1811.15 95
1811.25 101
1811.35 105
1811.45 104
1811.54 99
1811.64 91
1811.74 79
1811.84 67
1811.93 57
1812.03 49
1812.13 45
1812.23 44
1812.32 44
1812.42 45
1812.52 46
1812.62 46
1812.71 45
1812.81 44
1812.91 42
1813.01 40
1813.10 36
1813.20 32
1813.30 25
1813.40 18
1813.49 11
1813.59 5
1813.69 1
1813.79 0
1813.89 0
1813.98 0
1814.08 0
1814.18 0
1814.28 0
1814.37 0
1814.47 0
1814.57 0
1814.67 0
1814.76 2
1814.86 7
1814.96 14
1815.06 22
1815.15 30
1815.25 38
1815.35 45
1815.45 50
1815.55 55
1815.64 58
1815.74 61
1815.84 63
1815.94 64
1816.03 65
1816.13 65
1816.23 64
1816.33 63
1816.42 61
1816.52 59
1816.62 56
1816.72 52
1816.82 47
1816.91 42
1817.01 37
1817.11 30
1817.21 24
1817.30 17
1817.40 10
1817.50 3
1817.60 0
1817.69 0
1817.79 0
1817.89 0
1817.99 0
1818.09 0
1818.18 0
1818.28 0
1818.38 3
1818.48 9
1818.57 15
1818.67 21
1818.77 26
1818.87 31
1818.97 38
1819.06 46
1819.16 55
1819.26 66
1819.36 77
1819.45 89
1819.55 98
1819.65 106
1819.75 110
1819.85 112
1819.94 111
1820.04 108
1820.14 104
1820.24 100
1820.33 97
1820.43 94
1820.53 92
1820.63 90
1820.73 88
1820.82 86
1820.92 83
1821.02 79
1821.12 75
1821.21 71
1821.31 67
1821.41 64
1821.51 62
1821.61 61
1821.70 63
1821.80 65
1821.90 69
1822.00 73
1822.10 77
1822.19 81
1822.29 84
1822.39 88
1822.49 91
1822.58 93
1822.68 94
1822.78 95
1822.88 94
1822.98 92
1823.07 88
1823.17 84
1823.27 79
1823.37 75
1823.47 70
1823.56 65
1823.66 60
1823.76 55
1823.86 51
1823.95 47
1824.05 44
1824.15 42
1824.25 42
1824.35 44
1824.44 47
1824.54 52
1824.64 58
1824.74 64
1824.84 71
1824.93 77
1825.03 82
1825.13 84
1825.23 84
1825.33 80
1825.42 73
1825.52 63
1825.62 53
1825.72 43
1825.82 35
1825.91 30
1826.01 27
1826.11 27
1826.21 30
1826.31 33
1826.40 37
1826.50 41
1826.60 45
1826.70 48
1826.80 51
1826.89 53
1826.99 54
1827.09 54
1827.19 54
1827.29 53
1827.38 53
1827.48 53
1827.58 54
1827.68 55
1827.78 57
1827.87 57
1827.97 57
1828.07 55
1828.17 52
1828.27 48
1828.36 44
1828.46 40
1828.56 37
1828.66 35
1828.76 34
1828.85 33
1828.95 33
1829.05 32
1829.15 30
1829.25 28
1829.34 23
1829.44 18
1829.54 13
1829.64 8
1829.74 4
1829.83 1
1829.93 0
1830.03 1
1830.13 2
1830.23 4
1830.32 5
1830.42 5
1830.52 5
1830.62 5
1830.72 4
1830.81 3
1830.91 2
1831.01 1
1831.11 0
1831.21 0
1831.30 0
1831.40 0
1831.50 2
1831.60 5
1831.70 10
1831.80 15
1831.89 21
1831.99 27
1832.09 31
1832.19 34
1832.29 35
1832.38 34
1832.48 30
1832.58 25
1832.68 19
1832.78 13
1832.87 7
1832.97 2
1833.07 0
1833.17 0
1833.27 0
1833.37 0
1833.46 0
1833.56 0
1833.66 2
1833.76 9
1833.86 17
1833.95 26
1834.05 37
1834.15 48
1834.25 58
1834.35 68
1834.45 77
1834.54 84
1834.64 91
1834.74 97
1834.84 103
1834.94 109
1835.03 115
1835.13 119
1835.23 122
1835.33 121
1835.43 118
1835.53 112
1835.62 104
1835.72 96
1835.82 88
1835.92 82
1836.02 78
1836.11 76
1836.21 76
1836.31 78
1836.41 80
1836.51 81
1836.61 81
1836.70 80
1836.80 78
1836.90 74
1837.00 70
1837.10 66
1837.20 61
1837.29 58
1837.39 57
1837.49 57
1837.59 59
1837.69 63
1837.78 68
1837.88 72
1837.98 75
1838.08 76
1838.18 76
1838.28 74
1838.37 72
1838.47 71
1838.57 71
1838.67 74
1838.77 78
1838.87 82
1838.96 86
1839.06 89
1839.16 89
1839.26 88
1839.36 87
1839.46 87
1839.55 88
1839.65 89
1839.75 90
1839.85 90
1839.95 88
1840.05 82
1840.14 75
1840.24 65
1840.34 56
1840.44 48
1840.54 42
1840.64 39
1840.73 37
1840.83 37
1840.93 37
1841.03 36
1841.13 34
1841.23 31
1841.32 25
1841.42 18
1841.52 11
1841.62 4
1841.72 0
1841.82 0
1841.91 0
1842.01 0
1842.11 0
1842.21 0
1842.31 0
1842.41 0
1842.50 0
1842.60 6
1842.70 13
1842.80 21
1842.90 29
1843.00 35
1843.10 40
1843.19 44
1843.29 45
1843.39 46
1843.49 47
1843.59 48
1843.69 51
1843.78 55
1843.88 61
1843.98 67
1844.08 73
1844.18 79
1844.28 83
1844.37 85
1844.47 85
1844.57 83
1844.67 78
1844.77 72
1844.87 64
1844.97 57
1845.06 51
1845.16 47
1845.26 45
1845.36 44
1845.46 45
1845.56 46
1845.65 46
1845.75 46
1845.85 45
1845.95 43
1846.05 41
1846.15 39
1846.25 38
1846.34 38
1846.44 40
1846.54 44
1846.64 49
1846.74 56
1846.84 63
1846.94 69
1847.03 75
1847.13 78
1847.23 80
1847.33 80
1847.43 79
1847.53 77
1847.62 76
1847.72 75
1847.82 76
1847.92 79
1848.02 83
1848.12 89
1848.22 95
1848.31 101
1848.41 106
1848.51 109
1848.61 110
1848.71 109
1848.81 105
1848.91 100
1849.00 92
1849.10 84
1849.20 74
1849.30 65
1849.40 56
1849.50 49
1849.60 43
1849.69 40
1849.79 38
1849.89 38
1849.99 38
1850.09 37
1850.19 35
1850.29 31
1850.38 25
1850.48 17
1850.58 9
1850.68 1
1850.78 0
1850.88 0
1850.98 0
1851.08 0
1851.17 0
1851.27 0
1851.37 5
1851.47 11
1851.57 16
1851.67 21
1851.77 24
1851.86 25
1851.96 24
1852.06 20
1852.16 16
1852.26 11
1852.36 7
1852.46 3
1852.55 1
1852.65 0
1852.75 2
1852.85 4
1852.95 7
1853.05 10
1853.15 13
1853.25 14
1853.34 14
1853.44 13
1853.54 11
1853.64 10
1853.74 10
1853.84 12
1853.94 15
1854.04 20
1854.13 24
1854.23 28
1854.33 31
1854.43 33
1854.53 34
1854.63 33
1854.73 32
1854.82 31
1854.92 29
1855.02 27
1855.12 25
1855.22 24
1855.32 24
1855.42 24
1855.52 26
1855.61 28
1855.71 30
1855.81 32
1855.91 34
1856.01 34
1856.11 32
1856.21 28
1856.31 21
1856.40 13
1856.50 4
1856.60 0
1856.70 0
1856.80 0
1856.90 0
1857.00 0
1857.10 0
1857.19 0
1857.29 4
1857.39 9
1857.49 12
1857.59 13
1857.69 13
1857.79 14
1857.89 17
1857.99 24
1858.08 34
1858.18 47
1858.28 60
1858.38 71
1858.48 79
1858.58 84
1858.68 85
1858.78 83
1858.87 80
1858.97 75
1859.07 71
1859.17 67
1859.27 64
1859.37 63
1859.47 62
1859.57 61
1859.67 61
1859.76 61
1859.86 61
1859.96 61
1860.06 61
1860.16 61
1860.26 60
1860.36 58
1860.46 54
1860.56 48
1860.65 41
1860.75 33
1860.85 25
1860.95 19
1861.05 15
1861.15 15
1861.25 18
1861.35 25
1861.45 35
1861.54 49
1861.64 63
1861.74 78
1861.84 92
1861.94 104
1862.04 112
1862.14 117
1862.24 119
1862.34 119
1862.43 119
1862.53 118
1862.63 117
1862.73 116
1862.83 115
1862.93 113
1863.03 108
1863.13 101
1863.23 93
1863.32 82
1863.42 72
1863.52 62
1863.62 55
1863.72 50
1863.82 47
1863.92 47
1864.02 49
1864.12 53
1864.22 57
1864.31 62
1864.41 67
1864.51 70
1864.61 72
1864.71 72
1864.81 70
1864.91 66
1865.01 61
1865.11 56
1865.21 52
1865.30 49
1865.40 48
1865.50 49
1865.60 52
1865.70 56
1865.80 61
1865.90 66
1866.00 72
1866.10 77
1866.20 83
1866.29 89
1866.39 95
1866.49 100
1866.59 104
1866.69 106
1866.79 105
1866.89 103
1866.99 100
1867.09 96
1867.19 91
1867.28 88
1867.38 85
1867.48 82
1867.58 79
1867.68 76
1867.78 72
1867.88 66
1867.98 60
1868.08 56
1868.18 52
1868.28 52
1868.37 55
1868.47 60
1868.57 67
1868.67 74
1868.77 80
1868.87 84
1868.97 85
1869.07 83
1869.17 81
1869.27 77
1869.37 74
1869.46 72
1869.56 69
1869.66 67
1869.76 63
1869.86 58
1869.96 50
1870.06 41
1870.16 30
1870.26 19
1870.36 8
1870.46 1
1870.56 0
1870.65 0
1870.75 1
1870.85 9
1870.95 20
1871.05 31
1871.15 40
1871.25 48
1871.35 52
1871.45 53
1871.55 51
1871.65 46
1871.74 40
1871.84 33
1871.94 26
1872.04 18
1872.14 11
1872.24 5
1872.34 2
1872.44 0
1872.54 1
1872.64 4
1872.74 7
1872.84 11
1872.94 15
1873.03 18
1873.13 22
1873.23 27
1873.33 33
1873.43 41
1873.53 51
1873.63 61
1873.73 70
1873.83 77
1873.93 80
1874.03 81
1874.13 78
1874.23 72
1874.32 65
1874.42 57
1874.52 49
1874.62 41
1874.72 35
1874.82 30
1874.92 25
1875.02 22
1875.12 19
1875.22 17
1875.32 17
1875.42 18
1875.52 20
1875.61 24
1875.71 29
1875.81 34
1875.91 40
1876.01 46
1876.11 50
1876.21 53
1876.31 53
1876.41 52
1876.51 50
1876.61 47
1876.71 45
1876.81 43
1876.91 43
1877.00 43
1877.10 44
1877.20 46
1877.30 48
1877.40 51
1877.50 52
1877.60 54
1877.70 55
1877.80 57
1877.90 59
1878.00 63
1878.10 66
1878.20 70
1878.30 75
1878.40 79
1878.49 82
1878.59 83
1878.69 83
1878.79 80
1878.89 76
1878.99 72
1879.09 68
1879.19 66
1879.29 67
1879.39 70
1879.49 74
1879.59 80
1879.69 84
1879.79 86
1879.89 86
1879.99 82
1880.08 76
1880.18 68
1880.28 59
1880.38 51
1880.48 43
1880.58 35
1880.68 28
1880.78 22
1880.88 15
1880.98 8
1881.08 2
1881.18 0
1881.28 0
1881.38 0
1881.48 0
1881.58 0
1881.68 0
1881.77 0
1881.87 0
1881.97 3
1882.07 10
1882.17 17
1882.27 23
1882.37 28
1882.47 32
1882.57 34
1882.67 35
1882.77 35
1882.87 35
1882.97 36
1883.07 36
1883.17 36
1883.27 36
1883.37 35
1883.47 33
1883.57 31
1883.66 28
1883.76 26
1883.86 23
1883.96 21
1884.06 19
1884.16 17
1884.26 14
1884.36 12
1884.46 9
1884.56 8
1884.66 8
1884.76 11
1884.86 16
1884.96 23
1885.06 32
1885.16 41
1885.26 49
1885.36 56
1885.46 61
1885.56 64
1885.66 67
1885.75 69
1885.85 71
1885.95 73
1886.05 74
1886.15 75
1886.25 74
1886.35 72
1886.45 69
1886.55 64
1886.65 58
1886.75 52
1886.85 45
1886.95 38
1887.05 30
1887.15 23
1887.25 15
1887.35 9
1887.45 4
1887.55 2
1887.65 2
1887.75 5
1887.85 10
1887.95 15
1888.04 18
1888.14 20
1888.24 20
1888.34 19
1888.44 17
1888.54 16
1888.64 17
1888.74 20
1888.84 25
1888.94 30
1889.04 33
1889.14 35
1889.24 34
1889.34 31
1889.44 27
1889.54 22
1889.64 17
1889.74 14
1889.84 12
1889.94 10
1890.04 9
1890.14 7
1890.24 4
1890.34 2
1890.44 0
1890.54 0
1890.64 2
1890.74 7
1890.83 15
1890.93 25
1891.03 35
1891.13 45
1891.23 55
1891.33 62
1891.43 68
1891.53 72
1891.63 74
1891.73 76
1891.83 78
1891.93 81
1892.03 84
1892.13 87
1892.23 90
1892.33 91
1892.43 89
1892.53 85
1892.63 79
1892.73 71
1892.83 63
1892.93 58
1893.03 56
1893.13 56
1893.23 59
1893.33 63
1893.43 67
1893.53 70
1893.63 71
1893.73 72
1893.83 72
1893.93 73
1894.03 76
1894.13 79
1894.23 83
1894.33 86
1894.42 86
1894.52 85
1894.62 82
1894.72 77
1894.82 72
1894.92 67
1895.02 63
1895.12 61
1895.22 60
1895.32 60
1895.42 62
1895.52 63
1895.62 65
1895.72 66
1895.82 67
1895.92 68
1896.02 69
1896.12 69
1896.22 69
1896.32 68
1896.42 67
1896.52 66
1896.62 63
1896.72 57
1896.82 49
1896.92 39
1897.02 27
1897.12 15
1897.22 3
1897.32 0
1897.42 0
1897.52 0
1897.62 0
1897.72 0
1897.82 0
1897.92 0
1898.02 1
1898.12 4
1898.22 7
1898.32 9
1898.42 12
1898.52 15
1898.62 18
1898.72 20
1898.82 23
1898.92 25
1899.02 27
1899.12 30
1899.22 33
1899.32 38
1899.42 44
1899.52 51
1899.62 58
1899.72 66
1899.82 72
1899.92 76
1900.02 77
1900.12 77
1900.22 74
1900.32 71
1900.42 67
1900.52 65
1900.62 63
1900.72 63
1900.82 63
1900.92 61
1901.02 58
1901.12 54
1901.22 48
1901.32 41
1901.42 36
1901.52 34
1901.62 35
1901.72 39
1901.82 45
1901.92 53
1902.02 59
1902.12 64
1902.22 66
1902.32 65
1902.42 61
1902.52 56
1902.62 50
1902.72 45
1902.82 41
1902.92 38
1903.02 37
1903.12 38
1903.22 39
1903.32 42
1903.42 44
1903.52 47
1903.62 49
1903.72 51
1903.82 54
1903.92 56
1904.02 59
1904.12 61
1904.22 62
1904.32 62
1904.42 60
1904.52 56
1904.62 50
1904.72 44
1904.82 38
1904.92 33
1905.02 29
1905.12 27
1905.22 25
1905.32 23
1905.42 21
1905.52 21
1905.62 21
1905.72 24
1905.82 30
1905.92 39
1906.02 50
1906.12 62
1906.22 74
1906.32 83
1906.42 89
1906.52 92
1906.62 92
1906.72 89
1906.82 86
1906.92 81
1907.02 77
1907.12 74
1907.22 70
1907.32 67
1907.42 64
1907.52 62
1907.62 60
1907.72 58
1907.82 56
1907.92 55
1908.02 54
1908.12 54
1908.22 54
1908.32 53
1908.42 53
1908.52 53
1908.62 52
1908.72 52
1908.82 52
1908.92 52
1909.02 53
1909.12 54
1909.22 57
1909.32 60
1909.42 65
1909.52 70
1909.62 75
1909.72 80
1909.82 84
1909.92 87
1910.02 89
1910.12 89
1910.22 89
1910.32 87
1910.42 85
1910.52 83
1910.62 81
1910.72 79
1910.82 77
1910.92 75
1911.02 72
1911.12 68
1911.22 62
1911.32 55
1911.42 48
1911.52 41
1911.62 36
1911.73 33
1911.83 34
1911.93 38
1912.03 45
1912.13 53
1912.23 60
1912.33 66
1912.43 70
1912.53 71
1912.63 70
1912.73 68
1912.83 66
1912.93 65
1913.03 64
1913.13 63
1913.23 63
1913.33 62
1913.43 61
1913.53 61
1913.63 60
1913.73 60
1913.83 61
1913.93 63
1914.03 68
1914.13 74
1914.23 81
1914.33 88
1914.43 92
1914.53 94
1914.63 92
1914.73 85
1914.83 74
1914.93 62
1915.03 51
1915.13 42
1915.23 37
1915.33 37
1915.44 41
1915.54 48
1915.64 56
1915.74 63
1915.84 68
1915.94 69
1916.04 66
1916.14 61
1916.24 55
1916.34 51
1916.44 50
1916.54 53
1916.64 61
1916.74 72
1916.84 83
1916.94 93
1917.04 100
1917.14 102
1917.24 99
1917.34 94
1917.44 86
1917.54 79
1917.64 72
1917.74 66
1917.84 61
1917.94 56
1918.04 52
1918.15 49
1918.25 47
1918.35 45
1918.45 45
1918.55 45
1918.65 44
1918.75 43
1918.85 41
1918.95 37
1919.05 34
1919.15 32
1919.25 31
1919.35 32
1919.45 34
1919.55 35
1919.65 35
1919.75 33
1919.85 29
1919.95 22
1920.05 15
1920.15 9
1920.25 3
1920.35 0
1920.45 0
1920.56 0
1920.66 0
1920.76 0
1920.86 0
1920.96 0
1921.06 0
1921.16 0
1921.26 0
1921.36 4
1921.46 11
1921.56 19
1921.66 27
1921.76 34
1921.86 39
1921.96 43
1922.06 45
1922.16 45
1922.26 44
1922.36 44
1922.46 44
1922.57 44
1922.67 44
1922.77 43
1922.87 41
1922.97 39
1923.07 36
1923.17 33
1923.27 32
1923.37 33
1923.47 36
1923.57 42
1923.67 48
1923.77 55
1923.87 60
1923.97 63
1924.07 64
1924.17 63
1924.27 60
1924.37 56
1924.48 52
1924.58 48
1924.68 45
1924.78 46
1924.88 50
1924.98 57
1925.08 67
1925.18 79
1925.28 91
1925.38 103
1925.48 112
1925.58 118
1925.68 121
1925.78 121
1925.88 118
1925.98 114
1926.08 109
1926.19 104
1926.29 101
1926.39 99
1926.49 98
1926.59 98
1926.69 97
1926.79 95
1926.89 91
1926.99 85
1927.09 78
1927.19 69
1927.29 61
1927.39 53
1927.49 46
1927.59 41
1927.69 38
1927.80 37
1927.90 37
1928.00 38
1928.10 40
1928.20 42
1928.30 44
1928.40 45
1928.50 46
1928.60 45
1928.70 43
1928.80 42
1928.90 41
1929.00 42
1929.10 45
1929.20 50
1929.31 55
1929.41 60
1929.51 63
1929.61 64
1929.71 63
1929.81 59
1929.91 56
1930.01 52
1930.11 51
1930.21 51
1930.31 54
1930.41 58
1930.51 62
1930.61 66
1930.72 69
1930.82 70
1930.92 69
1931.02 67
1931.12 64
1931.22 60
1931.32 57
1931.42 54
1931.52 52
1931.62 51
1931.72 50
1931.82 50
1931.92 49
1932.02 47
1932.13 43
1932.23 39
1932.33 34
1932.43 30
1932.53 27
1932.63 26
1932.73 28
1932.83 31
1932.93 36
1933.03 42
1933.13 47
1933.23 51
1933.33 54
1933.44 54
1933.54 54
1933.64 52
1933.74 51
1933.84 52
1933.94 53
1934.04 57
1934.14 62
1934.24 69
1934.34 77
1934.44 85
1934.54 93
1934.65 101
1934.75 109
1934.85 116
1934.95 121
1935.05 124
1935.15 124
1935.25 121
1935.35 115
1935.45 109
1935.55 103
1935.65 97
1935.75 93
1935.86 91
1935.96 90
1936.06 90
1936.16 91
1936.26 92
1936.36 93
1936.46 95
1936.56 97
1936.66 100
1936.76 103
1936.86 107
1936.97 111
1937.07 115
1937.17 118
1937.27 121
1937.37 122
1937.47 121
1937.57 119
1937.67 115
1937.77 111
1937.87 107
1937.97 104
1938.08 103
1938.18 104
1938.28 105
1938.38 106
1938.48 105
1938.58 103
1938.68 99
1938.78 95
1938.88 90
1938.98 86
1939.08 82
1939.19 80
1939.29 77
1939.39 74
1939.49 70
1939.59 65
1939.69 60
1939.79 56
1939.89 52
1939.99 50
1940.09 49
1940.19 50
1940.30 51
1940.40 53
1940.50 55
1940.60 57
1940.70 59
1940.80 60
1940.90 60
1941.00 58
1941.10 57
1941.20 55
1941.31 52
1941.41 51
1941.51 49
1941.61 49
1941.71 48
1941.81 46
1941.91 45
1942.01 42
1942.11 40
1942.21 38
1942.32 36
1942.42 34
1942.52 31
1942.62 28
1942.72 23
1942.82 16
1942.92 8
1943.02 1
1943.12 0
1943.23 0
1943.33 0
1943.43 0
1943.53 0
1943.63 0
1943.73 0
1943.83 0
1943.93 0
1944.03 2
1944.13 4
1944.24 9
1944.34 16
1944.44 26
1944.54 37
1944.64 50
1944.74 62
1944.84 71
1944.94 77
1945.04 80
1945.15 79
1945.25 76
1945.35 72
1945.45 69
1945.55 67
1945.65 66
1945.75 66
1945.85 66
1945.95 67
1946.06 67
1946.16 67
1946.26 68
1946.36 69
1946.46 72
1946.56 76
1946.66 81
1946.76 85
1946.86 89
1946.97 91
1947.07 91
1947.17 90
1947.27 89
1947.37 88
1947.47 88
1947.57 89
1947.67 90
1947.78 91
1947.88 89
1947.98 85
1948.08 78
1948.18 69
1948.28 60
1948.38 52
1948.48 46
1948.58 42
1948.69 42
1948.79 42
1948.89 44
1948.99 44
1949.09 44
1949.19 43
1949.29 43
1949.39 43
1949.50 45
1949.60 49
1949.70 55
1949.80 62
1949.90 68
1950.00 73
1950.10 75
1950.20 74
1950.31 71
1950.41 66
1950.51 59
1950.61 51
1950.71 44
1950.81 38
1950.91 34
1951.01 33
1951.12 34
1951.22 37
1951.32 41
1951.42 43
1951.52 44
1951.62 42
1951.72 38
1951.82 32
1951.93 28
1952.03 25
1952.13 27
1952.23 32
1952.33 40
1952.43 50
1952.53 59
1952.63 67
1952.74 71
1952.84 72
1952.94 70
1953.04 67
1953.14 63
1953.24 60
1953.34 58
1953.44 57
1953.55 56
1953.65 55
1953.75 55
1953.85 55
1953.95 54
1954.05 52
1954.15 50
1954.26 46
1954.36 41
1954.46 37
1954.56 33
1954.66 31
1954.76 32
1954.86 37
1954.96 43
1955.07 52
1955.17 60
1955.27 66
1955.37 69
1955.47 69
1955.57 66
1955.67 61
1955.78 54
1955.88 47
1955.98 41
1956.08 37
1956.18 34
1956.28 35
1956.38 37
1956.49 43
1956.59 49
1956.69 57
1956.79 64
1956.89 69
1956.99 72
1957.09 73
1957.20 72
1957.30 71
1957.40 71
1957.50 73
1957.60 76
1957.70 80
1957.80 83
1957.91 84
1958.01 83
1958.11 79
1958.21 73
1958.31 65
1958.41 58
1958.51 53
1958.62 50
1958.72 51
1958.82 54
1958.92 59
1959.02 66
1959.12 72
1959.22 77
1959.33 81
1959.43 84
1959.53 86
1959.63 87
1959.73 88
1959.83 88
1959.93 88
1960.04 85
1960.14 82
1960.24 77
1960.34 73
1960.44 69
1960.54 68
1960.65 68
1960.75 69
1960.85 72
1960.95 75
1961.05 78
1961.15 80
1961.25 81
1961.36 80
1961.46 80
1961.56 79
1961.66 78
1961.76 77
1961.86 75
1961.96 72
1962.07 68
1962.17 63
1962.27 57
1962.37 52
1962.47 48
1962.57 46
1962.68 47
1962.78 51
1962.88 56
1962.98 62
1963.08 67
1963.18 72
1963.28 75
1963.39 76
1963.49 77
1963.59 78
1963.69 78
1963.79 79
1963.89 79
1964.00 81
1964.10 83
1964.20 85
1964.30 88
1964.40 91
1964.50 94
1964.61 98
1964.71 100
1964.81 102
1964.91 103
1965.01 104
1965.11 104
1965.22 104
1965.32 105
1965.42 106
1965.52 109
1965.62 112
1965.72 116
1965.83 119
1965.93 120
1966.03 119
1966.13 114
1966.23 106
1966.33 95
1966.43 82
1966.54 69
1966.64 57
1966.74 46
1966.84 38
1966.94 32
1967.04 27
1967.15 24
1967.25 21
1967.35 19
1967.45 19
1967.55 21
1967.66 25
1967.76 32
1967.86 41
1967.96 52
1968.06 62
1968.16 71
1968.27 79
1968.37 86
1968.47 92
1968.57 97
1968.67 102
1968.77 107
1968.88 110
1968.98 113
1969.08 114
1969.18 113
1969.28 112
1969.38 110
1969.49 108
1969.59 106
1969.69 104
1969.79 101
1969.89 99
1969.99 95
1970.10 89
1970.20 82
1970.30 74
1970.40 65
1970.50 57
1970.60 49
1970.71 44
1970.81 40
1970.91 37
1971.01 35
1971.11 32
1971.22 29
1971.32 26
1971.42 22
1971.52 19
1971.62 18
1971.72 18
1971.83 20
1971.93 24
1972.03 28
1972.13 32
1972.23 36
1972.34 40
1972.44 44
1972.54 47
1972.64 50
1972.74 53
1972.84 55
1972.95 58
1973.05 62
1973.15 66
1973.25 71
1973.35 76
1973.46 80
1973.56 83
1973.66 83
1973.76 80
1973.86 75
1973.96 68
1974.07 62
1974.17 56
1974.27 53
1974.37 52
1974.47 53
1974.58 55
1974.68 59
1974.78 64
1974.88 68
1974.98 72
1975.09 75
1975.19 77
1975.29 78
1975.39 78
1975.49 76
1975.59 72
1975.70 68
1975.80 62
1975.90 55
1976.00 49
1976.10 42
1976.21 35
1976.31 28
1976.41 22
1976.51 18
1976.61 16
1976.72 17
1976.82 21
1976.92 29
1977.02 37
1977.12 46
1977.23 52
1977.33 56
1977.43 55
1977.53 52
1977.63 46
1977.73 38
1977.84 31
1977.94 24
1978.04 18
1978.14 12
1978.24 8
1978.35 4
1978.45 1
1978.55 0
1978.65 0
1978.75 2
1978.86 5
1978.96 9
1979.06 13
1979.16 14
1979.26 14
1979.37 12
1979.47 8
1979.57 4
1979.67 1
1979.77 0
1979.88 0
1979.98 1
1980.08 5
1980.18 9
1980.28 14
1980.39 17
1980.49 20
1980.59 21
1980.69 21
1980.79 20
1980.90 18
1981.00 15
1981.10 10
1981.20 5
1981.30 0
1981.41 0
1981.51 0
1981.61 0
1981.71 0
1981.81 0
1981.92 0
1982.02 0
1982.12 2
1982.22 8
1982.32 13
1982.43 18
1982.53 22
1982.63 24
1982.73 25
1982.84 26
1982.94 27
1983.04 29
1983.14 33
1983.24 38
1983.35 44
1983.45 50
1983.55 56
1983.65 61
1983.75 65
1983.86 69
1983.96 72
1984.06 74
1984.16 75
1984.26 76
1984.37 75
1984.47 73
1984.57 69
1984.67 65
1984.78 61
1984.88 56
1984.98 53
1985.08 51
1985.18 50
1985.29 50
1985.39 51
1985.49 51
1985.59 50
1985.69 47
1985.80 44
1985.90 40
1986.00 37
1986.10 35
1986.21 35
1986.31 36
1986.41 38
1986.51 39
1986.61 39
1986.72 38
1986.82 36
1986.92 33
1987.02 31
1987.12 29
1987.23 30
1987.33 33
1987.43 39
1987.53 47
1987.64 56
1987.74 67
1987.84 78
1987.94 88
1988.04 96
1988.15 102
1988.25 106
1988.35 108
1988.45 107
1988.56 105
1988.66 101
1988.76 95
1988.86 89
1988.96 82
1989.07 75
1989.17 68
1989.27 63
1989.37 59
1989.48 56
1989.58 56
1989.68 57
1989.78 60
1989.88 64
1989.99 69
1990.09 74
1990.19 79
1990.29 83
1990.40 85
1990.50 86
1990.60 84
1990.70 80
1990.81 76
1990.91 71
1991.01 67
1991.11 66
1991.21 68
1991.32 72
1991.42 78
1991.52 85
1991.62 91
1991.73 96
1991.83 98
1991.93 98
1992.03 96
1992.14 93
1992.24 89
1992.34 85
1992.44 81
1992.54 77
1992.65 71
1992.75 65
1992.85 58
1992.95 52
1993.06 47
1993.16 45
1993.26 45
1993.36 49
1993.47 55
1993.57 63
1993.67 71
1993.77 79
1993.87 85
1993.98 88
1994.08 89
1994.18 88
1994.28 85
1994.39 81
1994.49 78
1994.59 75
1994.69 73
1994.80 71
1994.90 69
1995.00 66
1995.10 63
1995.21 60
1995.31 56
1995.41 52
1995.51 48
1995.62 43
1995.72 39
1995.82 35
1995.92 33
1996.03 32
1996.13 33
1996.23 35
1996.33 39
1996.43 41
1996.54 42
1996.64 41
1996.74 38
1996.84 32
1996.95 25
1997.05 18
1997.15 13
1997.25 11
1997.36 12
1997.46 16
1997.56 22
1997.66 28
1997.77 33
1997.87 36
1997.97 36
1998.07 33
1998.18 28
1998.28 23
1998.38 17
1998.48 13
1998.59 9
1998.69 6
1998.79 3
1998.89 0
1999.00 0
1999.10 0
1999.20 0
1999.30 0
1999.41 0
1999.51 0
1999.61 0
1999.71 5
1999.82 13
1999.92 21
2000.02 28
2000.12 32
2000.23 35
2000.33 36
2000.43 35
2000.53 34
2000.64 31
2000.74 27
2000.84 23
2000.94 17
2001.05 11
2001.15 5
2001.25 0
2001.35 0
2001.46 0
2001.56 0
2001.66 0
2001.76 0
2001.87 0
2001.97 0
2002.07 3
2002.17 10
2002.28 16
2002.38 23
2002.48 29
2002.59 34
2002.69 41
2002.79 48
2002.89 57
2003.00 66
2003.10 75
2003.20 82
2003.30 88
2003.41 90
2003.51 90
2003.61 89
2003.71 87
2003.82 85
2003.92 83
2004.02 83
2004.12 83
2004.23 85
2004.33 89
2004.43 94
2004.53 101
2004.64 108
2004.74 115
2004.84 120
2004.95 123
2005.05 123
2005.15 119
2005.25 113
2005.36 105
2005.46 97
2005.56 89
2005.66 83
2005.77 78
2005.87 74
2005.97 69
2006.07 64
2006.18 57
2006.28 48
2006.38 37
2006.49 26
2006.59 16
2006.69 9
2006.79 4
2006.90 3
2007.00 5
2007.10 10
2007.20 16
2007.31 22
2007.41 29
2007.51 34
2007.61 38
2007.72 41
2007.82 41
2007.92 40
2008.03 37
2008.13 33
2008.23 26
2008.33 19
2008.44 12
2008.54 6
2008.64 1
2008.74 0
2008.85 0
2008.95 0
2009.05 0
2009.16 2
2009.26 2
2009.36 1
2009.46 0
2009.57 0
2009.67 0
2009.77 0
2009.88 0
2009.98 4
2010.08 12
2010.18 22
2010.29 33
2010.39 45
2010.49 56
2010.59 65
2010.70 71
2010.80 75
2010.90 76
2011.01 74
2011.11 71
2011.21 66
2011.31 59
2011.42 52
2011.52 43
2011.62 34
2011.73 25
2011.83 16
2011.93 8
2012.03 1
2012.14 0
2012.24 0
2012.34 0
2012.45 0
2012.55 0
2012.65 0
2012.75 3
2012.86 7
2012.96 9
2013.06 12
2013.17 15
2013.27 18
2013.37 20
2013.47 23
2013.58 25
2013.68 26
2013.78 27
2013.89 27
2013.99 26
2014.09 25
2014.19 25
2014.30 25
2014.40 26
2014.50 28
2014.61 29
2014.71 30
2014.81 30
2014.91 29
2015.02 27
2015.12 26
2015.22 24
2015.33 24
2015.43 24
2015.53 25
2015.63 26
2015.74 27
2015.84 28
2015.94 28
2016.05 28
2016.15 28
2016.25 29
2016.35 29
2016.46 30
2016.56 30
2016.66 31
2016.77 32
2016.87 34
2016.97 39
2017.08 46
2017.18 54
2017.28 64
2017.38 72
2017.49 79
2017.59 82
2017.69 82
2017.80 80
2017.90 75
2018.00 68
2018.11 61
2018.21 53
2018.31 45
2018.41 39
2018.52 33
2018.62 30
2018.72 28
2018.83 28
2018.93 29
2019.03 30
2019.14 29
2019.24 28
2019.34 24
2019.44 19
2019.55 14
2019.65 10
2019.75 7
2019.86 6
2019.96 7
2020.06 9
2020.17 10
2020.27 11
2020.37 11
2020.47 9
2020.58 5
2020.68 0
2020.78 0
2020.89 0
2020.99 0
2021.09 0
2021.20 0
2021.30 0
2021.40 0
2021.51 6
2021.61 15
2021.71 24
2021.81 32
2021.92 38
2022.02 42
2022.12 44
2022.23 45
2022.33 45
2022.43 46
2022.54 49
2022.64 53
2022.74 59
2022.85 65
2022.95 70
2023.05 75
2023.15 78
2023.26 81
2023.36 83
2023.46 86
2023.57 90
2023.67 94
2023.77 98
2023.88 103
2023.98 106
2024.08 108
2024.19 109
2024.29 107
2024.39 103
2024.50 98
2024.60 92
2024.70 87
2024.80 82
2024.91 78
2025.01 76
2025.11 74
2025.22 73
2025.32 72
2025.42 71
2025.53 70
2025.63 68
2025.73 64
2025.84 60
2025.94 55
2026.04 50
2026.15 46
2026.25 44
2026.35 45
2026.46 49
2026.56 56
2026.66 66
2026.76 76
2026.87 86
2026.97 95
2027.07 101
2027.18 104
2027.28 106
2027.38 106
2027.49 105
2027.59 106
2027.69 107
2027.80 108
2027.90 110
2028.00 112
2028.11 111
2028.21 108
2028.31 102
2028.42 93
2028.52 83
2028.62 73
2028.73 65
2028.83 58
2028.93 55
2029.04 54
2029.14 56
2029.24 60
2029.35 63
2029.45 66
2029.55 68
2029.66 67
2029.76 64
2029.86 58
2029.97 51
2030.07 42
2030.17 33
2030.28 25
2030.38 17
2030.48 11
2030.59 7
2030.69 5
2030.79 6
2030.90 8
2031.00 10
2031.10 14
2031.21 16
2031.31 18
2031.41 19
2031.52 20
2031.62 22
2031.72 25
2031.83 29
2031.93 35
2032.03 40
2032.14 46
2032.24 50
2032.34 52
2032.45 53
2032.55 53
2032.65 51
2032.76 50
2032.86 48
2032.96 47
2033.07 47
2033.17 47
2033.27 47
2033.38 46
2033.48 45
2033.58 42
2033.69 37
2033.79 31
2033.89 24
2034.00 17
2034.10 12
2034.20 10
2034.31 12
2034.41 16
2034.51 23
2034.62 31
2034.72 39
2034.82 46
2034.93 51
2035.03 55
2035.13 58
2035.24 60
2035.34 61
2035.44 61
2035.55 61
2035.65 60
2035.75 58
2035.86 55
2035.96 51
2036.06 46
2036.17 40
2036.27 35
2036.37 29
2036.48 25
2036.58 24
2036.68 25
2036.79 28
2036.89 35
2036.99 42
2037.10 50
2037.20 58
2037.31 63
2037.41 67
2037.51 70
2037.62 72
2037.72 74
2037.82 76
2037.93 79
2038.03 81
2038.13 84
2038.24 85
2038.34 86
2038.44 87
2038.55 87
2038.65 87
2038.75 87
2038.86 86
2038.96 85
2039.06 82
2039.17 79
2039.27 76
2039.38 72
2039.48 70
2039.58 68
2039.69 67
2039.79 67
2039.89 67
2040.00 65
2040.10 62
2040.20 59
2040.31 56
2040.41 53
2040.51 52
2040.62 53
2040.72 56
2040.82 60
2040.93 64
2041.03 66
2041.14 66
2041.24 64
2041.34 60
2041.45 54
2041.55 50
2041.65 46
2041.76 44
2041.86 45
2041.96 47
2042.07 50
2042.17 53
2042.27 56
2042.38 58
2042.48 58
2042.59 57
2042.69 55
2042.79 53
2042.90 51
2043.00 51
2043.10 53
2043.21 56
2043.31 60
2043.41 64
2043.52 66
2043.62 65
2043.73 63
2043.83 58
2043.93 53
2044.04 47
2044.14 43
2044.24 41
2044.35 40
2044.45 40
2044.55 40
2044.66 39
2044.76 36
2044.87 32
2044.97 26
2045.07 20
2045.18 15
2045.28 11
2045.38 9
2045.49 9
2045.59 12
2045.70 16
2045.80 21
2045.90 26
2046.01 30
2046.11 33
2046.21 35
2046.32 37
2046.42 40
2046.52 43
2046.63 48
2046.73 54
2046.84 59
2046.94 62
2047.04 63
2047.15 62
2047.25 57
2047.35 49
2047.46 40
2047.56 31
2047.67 22
2047.77 15
2047.87 10
2047.98 9
2048.08 11
2048.18 17
2048.29 25
2048.39 36
2048.50 47
2048.60 57
2048.70 65
2048.81 70
2048.91 72
2049.01 70
2049.12 66
2049.22 59
2049.33 53
2049.43 47
2049.53 42
2049.64 41
2049.74 41
2049.84 43
2049.95 46
2050.05 48
2050.16 49
2050.26 50
2050.36 51
2050.47 52
2050.57 55
2050.67 59
2050.78 66
2050.88 73
2050.99 80
2051.09 86
2051.19 90
2051.30 92
2051.40 93
2051.51 92
2051.61 92
2051.71 92
2051.82 92
2051.92 93
2052.02 95
2052.13 96
2052.23 98
2052.34 98
2052.44 97
2052.54 96
2052.65 93
2052.75 90
2052.86 87
2052.96 83
2053.06 79
2053.17 74
2053.27 70
2053.37 64
2053.48 59
2053.58 53
2053.69 49
2053.79 47
2053.89 48
2054.00 50
2054.10 55
2054.21 61
2054.31 67
2054.41 71
2054.52 73
2054.62 72
2054.73 69
2054.83 64
2054.93 59
2055.04 53
2055.14 47
2055.25 41
2055.35 35
2055.45 27
2055.56 18
2055.66 8
2055.76 0
2055.87 0
2055.97 0
2056.08 0
2056.18 0
2056.28 0
2056.39 0
2056.49 0
2056.60 4
2056.70 14
2056.80 22
2056.91 28
2057.01 33
2057.12 36
2057.22 37
2057.32 36
2057.43 36
2057.53 35
2057.64 35
2057.74 35
2057.84 37
2057.95 40
2058.05 44
2058.16 49
2058.26 53
2058.36 57
2058.47 59
2058.57 61
2058.68 61
2058.78 60
2058.88 58
2058.99 55
2059.09 50
2059.20 44
2059.30 38
2059.40 32
2059.51 29
2059.61 29
2059.72 33
2059.82 43
2059.92 56
2060.03 72
2060.13 88
2060.24 103
2060.34 115
2060.44 123
2060.55 127
2060.65 128
2060.76 126
2060.86 124
2060.96 122
2061.07 121
2061.17 121
2061.28 121
2061.38 120
2061.49 119
2061.59 116
2061.69 111
2061.80 105
2061.90 98
2062.01 91
2062.11 85
2062.21 81
2062.32 79
2062.42 79
2062.53 79
2062.63 81
2062.73 83
2062.84 85
2062.94 87
2063.05 90
2063.15 93
2063.26 97
2063.36 101
2063.46 106
2063.57 111
2063.67 115
2063.78 119
2063.88 123
2063.98 125
2064.09 125
2064.19 122
2064.30 117
2064.40 109
2064.50 99
2064.61 89
2064.71 81
2064.82 75
2064.92 72
2065.03 73
2065.13 76
2065.23 81
2065.34 85
2065.44 88
2065.55 88
2065.65 85
2065.75 80
2065.86 72
2065.96 63
2066.07 54
2066.17 47
2066.28 43
2066.38 43
2066.48 47
2066.59 54
2066.69 64
2066.80 74
2066.90 83
2067.01 89
2067.11 92
2067.21 92
2067.32 88
2067.42 81
2067.53 73
2067.63 66
2067.74 60
2067.84 57
2067.94 58
2068.05 64
2068.15 76
2068.26 90
2068.36 106
2068.46 120
2068.57 131
2068.67 138
2068.78 141
2068.88 140
2068.99 136
2069.09 130
2069.19 124
2069.30 118
2069.40 112
2069.51 105
2069.61 99
2069.72 93
2069.82 87
2069.92 83
2070.03 80
2070.13 77
2070.24 75
2070.34 73
2070.45 72
2070.55 70
2070.65 69
2070.76 68
2070.86 68
2070.97 68
2071.07 68
2071.18 68
2071.28 67
2071.39 66
2071.49 65
2071.59 63
2071.70 63
2071.80 64
2071.91 66
2072.01 71
2072.12 77
2072.22 84
2072.32 89
2072.43 91
2072.53 91
2072.64 87
2072.74 80
2072.85 71
2072.95 63
2073.05 56
2073.16 51
2073.26 47
2073.37 45
2073.47 44
2073.58 42
2073.68 40
2073.79 37
2073.89 34
2073.99 31
2074.10 30
2074.20 30
2074.31 33
2074.41 38
2074.52 43
2074.62 48
2074.73 52
2074.83 53
2074.93 50
2075.04 44
2075.14 36
2075.25 28
2075.35 20
2075.46 15
2075.56 11
2075.66 10
2075.77 11
2075.87 13
2075.98 15
2076.08 17
2076.19 19
2076.29 20
2076.40 21
2076.50 21
2076.61 22
2076.71 23
2076.81 24
2076.92 25
2077.02 27
2077.13 27
2077.23 27
2077.34 26
2077.44 25
2077.55 23
2077.65 22
2077.75 22
2077.86 23
2077.96 25
2078.07 27
2078.17 30
2078.28 33
2078.38 35
2078.49 37
2078.59 39
2078.69 42
2078.80 44
2078.90 48
2079.01 51
2079.11 53
2079.22 55
2079.32 57
2079.43 57
2079.53 58
2079.64 59
2079.74 62
2079.84 66
2079.95 74
2080.05 84
2080.16 96
2080.26 108
2080.37 120
2080.47 128
2080.58 133
2080.68 133
2080.79 128
2080.89 119
2080.99 108
2081.10 95
2081.20 83
2081.31 73
2081.41 64
2081.52 57
2081.62 53
2081.73 51
2081.83 52
2081.94 54
2082.04 56
2082.15 58
2082.25 59
2082.35 59
2082.46 57
2082.56 55
2082.67 52
2082.77 51
2082.88 49
2082.98 48
2083.09 47
2083.19 44
2083.30 40
2083.40 35
2083.51 30
2083.61 25
2083.71 22
2083.82 22
2083.92 24
2084.03 30
2084.13 38
2084.24 47
2084.34 57
2084.45 66
2084.55 73
2084.66 77
2084.76 79
2084.87 78
2084.97 74
2085.08 70
2085.18 67
2085.28 65
2085.39 65
2085.49 69
2085.60 74
2085.70 80
2085.81 86
2085.91 91
2086.02 95
2086.12 97
2086.23 97
2086.33 96
2086.44 95
2086.54 92
2086.65 89
2086.75 84
2086.86 78
2086.96 71
2087.06 63
2087.17 56
2087.27 50
2087.38 48
2087.48 47
2087.59 50
2087.69 54
2087.80 58
2087.90 62
2088.01 66
2088.11 68
2088.22 69
2088.32 68
2088.43 66
2088.53 61
2088.64 54
2088.74 46
2088.85 37
2088.95 29
2089.05 22
2089.16 17
2089.26 14
2089.37 13
2089.47 14
2089.58 17
2089.68 20
2089.79 24
2089.89 28
2090.00 32
2090.10 34
2090.21 35
2090.31 33
2090.42 30
2090.52 25
2090.63 20
2090.73 15
2090.84 12
2090.94 10
2091.05 9
2091.15 10
2091.26 10
2091.36 10
2091.47 9
2091.57 7
2091.68 4
2091.78 1
2091.88 0
2091.99 0
2092.09 0
2092.20 0
2092.30 0
2092.41 0
2092.51 0
2092.62 0
2092.72 5
2092.83 10
2092.93 15
2093.04 21
2093.14 27
2093.25 33
2093.35 40
2093.46 47
2093.56 54
2093.67 59
2093.77 62
2093.88 63
2093.98 62
2094.09 59
2094.19 56
2094.30 52
2094.40 48
2094.51 44
2094.61 41
2094.72 39
2094.82 37
2094.93 37
2095.03 38
2095.14 41
2095.24 44
2095.35 48
2095.45 51
2095.56 54
2095.66 56
2095.77 57
2095.87 57
2095.98 58
2096.08 59
2096.19 61
2096.29 65
2096.40 69
2096.50 72
2096.61 76
2096.71 78
2096.82 79
2096.92 79
2097.03 77
2097.13 75
2097.24 71
2097.34 68
2097.45 65
2097.55 63
2097.66 61
2097.76 61
2097.87 62
2097.97 63
2098.08 66
2098.18 68
2098.29 70
2098.39 71
2098.50 71
2098.60 69
2098.71 66
2098.81 63
2098.92 60
2099.02 59
2099.13 59
2099.23 61
2099.34 64
2099.44 68
2099.55 71
2099.65 75
2099.76 77
2099.86 76
2099.97 74
2100.07 71
2100.18 65
2100.28 60
2100.39 54
2100.49 49
2100.60 45
2100.70 42
2100.81 41
2100.91 41
2101.02 43
2101.12 46
2101.23 50
2101.33 54
2101.44 58
2101.54 61
2101.65 64
2101.75 65
2101.86 65
2101.96 65
2102.07 65
2102.17 66
2102.28 68
2102.38 70
2102.49 71
2102.59 70
2102.70 67
2102.80 61
2102.91 54
2103.01 46
2103.12 39
2103.22 34
2103.33 32
2103.43 33
2103.54 36
2103.64 39
2103.75 42
2103.85 43
2103.96 42
2104.07 39
2104.17 33
2104.28 27
2104.38 21
2104.49 17
2104.59 15
2104.70 16
2104.80 19
2104.91 24
2105.01 29
2105.12 32
2105.22 33
2105.33 32
2105.43 28
2105.54 22
2105.64 14
2105.75 7
2105.85 0
2105.96 0
2106.06 0
2106.17 0
2106.27 0
2106.38 0
2106.48 0
2106.59 0
2106.69 0
2106.80 4
2106.91 7
2107.01 10
2107.12 13
2107.22 14
2107.33 16
2107.43 19
2107.54 22
2107.64 27
2107.75 34
2107.85 41
2107.96 47
2108.06 53
2108.17 57
2108.27 59
2108.38 58
2108.48 56
2108.59 53
2108.69 49
2108.80 45
2108.90 42
2109.01 38
2109.12 34
2109.22 30
2109.33 26
2109.43 21
2109.54 17
2109.64 14
2109.75 12
2109.85 13
2109.96 16
2110.06 21
2110.17 27
2110.27 33
2110.38 39
2110.48 43
2110.59 45
2110.69 45
2110.80 43
2110.91 40
2111.01 37
2111.12 33
2111.22 30
2111.33 29
2111.43 30
2111.54 33
2111.64 38
2111.75 45
2111.85 54
2111.96 62
2112.06 69
2112.17 75
2112.27 77
2112.38 78
2112.49 77
2112.59 75
2112.70 73
2112.80 71
2112.91 70
2113.01 70
2113.12 69
2113.22 69
2113.33 68
2113.43 67
2113.54 67
2113.64 68
2113.75 70
2113.86 73
2113.96 76
2114.07 80
2114.17 82
2114.28 83
2114.38 84
2114.49 83
2114.59 83
2114.70 82
2114.80 83
2114.91 84
2115.02 86
2115.12 90
2115.23 94
2115.33 98
2115.44 104
2115.54 110
2115.65 117
2115.75 122
2115.86 126
2115.96 127
2116.07 125
2116.18 119
2116.28 110
2116.39 97
2116.49 84
2116.60 71
2116.70 61
2116.81 54
2116.91 51
2117.02 52
2117.12 55
2117.23 61
2117.34 67
2117.44 72
2117.55 75
2117.65 78
2117.76 80
2117.86 81
2117.97 83
2118.07 84
2118.18 86
2118.28 87
2118.39 88
2118.50 88
2118.60 88
2118.71 88
2118.81 86
2118.92 84
2119.02 81
2119.13 76
2119.23 69
2119.34 60
2119.45 51
2119.55 41
2119.66 33
2119.76 26
2119.87 22
2119.97 20
2120.08 22
2120.18 26
2120.29 31
2120.40 38
2120.50 46
2120.61 55
2120.71 64
2120.82 73
2120.92 83
2121.03 92
2121.13 100
2121.24 107
2121.35 112
2121.45 116
2121.56 117
2121.66 116
2121.77 114
2121.87 110
2121.98 106
2122.08 101
2122.19 96
2122.30 90
2122.40 84
2122.51 77
2122.61 70
2122.72 62
2122.82 53
2122.93 46
2123.04 40
2123.14 36
2123.25 33
2123.35 33
2123.46 33
2123.56 34
2123.67 33
2123.77 31
2123.88 27
2123.99 22
2124.09 17
2124.20 12
2124.30 7
2124.41 4
2124.51 2
2124.62 1
2124.73 2
2124.83 4
2124.94 7
2125.04 11
2125.15 16
2125.25 23
2125.36 29
2125.47 35
2125.57 40
2125.68 44
2125.78 46
2125.89 47
2125.99 47
2126.10 46
2126.21 45
2126.31 43
2126.42 42
2126.52 41
2126.63 40
2126.73 39
2126.84 39
2126.95 39
2127.05 41
2127.16 45
2127.26 51
2127.37 58
2127.47 67
2127.58 77
2127.69 87
2127.79 95
2127.90 100
2128.00 103
2128.11 102
2128.21 98
2128.32 91
2128.43 82
2128.53 74
2128.64 67
2128.74 61
2128.85 59
2128.95 59
2129.06 62
2129.17 67
2129.27 73
2129.38 80
2129.48 86
2129.59 91
2129.69 95
2129.80 97
2129.91 99
2130.01 101
2130.12 103
2130.22 105
2130.33 107
2130.44 110
2130.54 111
2130.65 112
2130.75 112
2130.86 109
2130.96 105
2131.07 99
2131.18 92
2131.28 84
2131.39 77
2131.49 71
2131.60 68
2131.71 68
2131.81 70
2131.92 74
2132.02 77
2132.13 79
2132.23 78
2132.34 73
2132.45 66
2132.55 57
2132.66 48
2132.76 40
2132.87 33
2132.98 29
2133.08 26
2133.19 26
2133.29 29
2133.40 34
2133.51 41
2133.61 51
2133.72 64
2133.82 77
2133.93 90
2134.03 101
2134.14 108
2134.25 110
2134.35 108
2134.46 101
2134.56 93
2134.67 83
2134.78 74
2134.88 66
2134.99 60
2135.09 55
2135.20 50
2135.31 45
2135.41 40
2135.52 35
2135.62 31
2135.73 27
2135.84 25
2135.94 25
2136.05 28
2136.15 32
2136.26 38
2136.37 44
2136.47 49
2136.58 54
2136.68 58
2136.79 60
2136.89 62
2137.00 64
2137.11 66
2137.21 69
2137.32 73
2137.42 77
2137.53 80
2137.64 82
2137.74 83
2137.85 81
2137.95 79
2138.06 76
2138.17 73
2138.27 71
2138.38 70
2138.48 70
2138.59 71
2138.70 73
2138.80 76
2138.91 80
2139.01 85
2139.12 90
2139.23 96
2139.33 101
2139.44 105
2139.55 108
2139.65 109
2139.76 108
2139.86 107
2139.97 106
2140.08 105
2140.18 104
2140.29 104
2140.39 104
2140.50 104
2140.61 104
2140.71 103
2140.82 103
2140.92 102
2141.03 102
2141.14 101
2141.24 100
2141.35 99
2141.45 97
2141.56 93
2141.67 89
2141.77 84
2141.88 78
2141.98 71
2142.09 64
2142.20 56
2142.30 49
2142.41 43
2142.52 39
2142.62 37
2142.73 39
2142.83 44
2142.94 53
2143.05 64
2143.15 76
2143.26 86
2143.36 93
2143.47 97
2143.58 97
2143.68 93
2143.79 87
2143.89 79
2144.00 71
2144.11 64
2144.21 58
2144.32 55
2144.43 53
2144.53 52
2144.64 52
2144.74 51
2144.85 49
2144.96 47
2145.06 43
2145.17 39
2145.27 35
2145.38 31
2145.49 29
2145.59 28
2145.70 29
2145.81 32
2145.91 37
2146.02 43
2146.12 50
2146.23 56
2146.34 61
2146.44 65
2146.55 67
2146.66 67
2146.76 65
2146.87 61
2146.97 57
2147.08 53
2147.19 48
2147.29 43
2147.40 39
2147.51 35
2147.61 32
2147.72 30
2147.82 29
2147.93 29
2148.04 30
2148.14 31
2148.25 32
2148.36 33
2148.46 33
2148.57 31
2148.67 29
2148.78 26
2148.89 22
2148.99 19
2149.10 16
2149.21 14
2149.31 14
2149.42 13
2149.52 13
2149.63 12
2149.74 11
2149.84 8
2149.95 4
2150.06 0
2150.16 0
2150.27 0
2150.37 0
2150.48 0
2150.59 0
2150.69 0
2150.80 0
2150.91 0
2151.01 5
2151.12 13
2151.23 21
2151.33 30
2151.44 37
2151.54 43
2151.65 47
2151.76 49
2151.86 49
2151.97 48
2152.08 47
2152.18 47
2152.29 48
2152.39 50
2152.50 52
2152.61 54
2152.71 56
2152.82 57
2152.93 56
2153.03 55
2153.14 53
2153.25 51
2153.35 50
2153.46 49
2153.56 48
2153.67 47
2153.78 44
2153.88 40
2153.99 35
2154.10 29
2154.20 22
2154.31 16
2154.42 11
2154.52 7
2154.63 6
2154.74 6
2154.84 8
2154.95 11
2155.05 15
2155.16 18
2155.27 20
2155.37 21
2155.48 20
2155.59 17
2155.69 13
2155.80 8
2155.91 3
2156.01 0
2156.12 0
2156.23 0
2156.33 0
2156.44 0
2156.54 0
2156.65 0
2156.76 0
2156.86 0
2156.97 3
2157.08 8
2157.18 14
2157.29 21
2157.40 28
2157.50 37
2157.61 46
2157.72 54
2157.82 62
2157.93 68
2158.04 72
2158.14 74
2158.25 75
2158.35 76
2158.46 76
2158.57 78
2158.67 81
2158.78 85
2158.89 88
2158.99 89
2159.10 88
2159.21 85
2159.31 78
2159.42 71
2159.53 64
2159.63 59
2159.74 56
2159.85 57
2159.95 60
2160.06 64
2160.17 68
2160.27 71
2160.38 72
2160.49 72
2160.59 71
2160.70 71
2160.81 72
2160.91 74
2161.02 76
2161.12 79
2161.23 82
2161.34 84
2161.44 84
2161.55 84
2161.66 83
2161.76 81
2161.87 80
2161.98 79
2162.08 78
2162.19 77
2162.30 78
2162.40 79
2162.51 82
2162.62 85
2162.72 90
2162.83 95
2162.94 101
2163.04 107
2163.15 111
2163.26 115
2163.36 116
2163.47 116
2163.58 112
2163.68 106
2163.79 98
2163.90 88
2164.00 78
2164.11 69
2164.22 62
2164.32 58
2164.43 57
2164.54 59
2164.64 63
2164.75 68
2164.86 72
2164.96 76
2165.07 77
2165.18 78
2165.28 77
2165.39 75
2165.50 73
2165.60 73
2165.71 74
2165.82 77
2165.92 84
2166.03 92
2166.14 101
2166.24 110
2166.35 117
2166.46 123
2166.56 126
2166.67 128
2166.78 130
2166.88 131
2166.99 132
2167.10 134
2167.20 135
2167.31 135
2167.42 135
2167.52 133
2167.63 131
2167.74 127
2167.84 122
2167.95 115
2168.06 108
2168.16 99
2168.27 90
2168.38 82
2168.48 76
2168.59 72
2168.70 69
2168.80 68
2168.91 67
2169.02 66
2169.13 64
2169.23 61
2169.34 59
2169.45 59
2169.55 62
2169.66 68
2169.77 79
2169.87 91
2169.98 104
2170.09 115
2170.19 124
2170.30 129
2170.41 131
2170.51 130
2170.62 129
2170.73 127
2170.83 125
2170.94 124
2171.05 123
2171.15 122
2171.26 120
2171.37 119
2171.47 117
2171.58 114
2171.69 111
2171.80 106
2171.90 100
2172.01 93
2172.12 86
2172.22 78
2172.33 69
2172.44 62
2172.54 55
2172.65 50
2172.76 47
2172.86 46
2172.97 47
2173.08 50
2173.18 53
2173.29 56
2173.40 58
2173.50 57
2173.61 55
2173.72 50
2173.83 45
2173.93 41
2174.04 38
2174.15 37
2174.25 40
2174.36 44
2174.47 49
2174.57 55
2174.68 58
2174.79 60
2174.89 59
2175.00 57
2175.11 53
2175.22 49
2175.32 46
2175.43 45
2175.54 47
2175.64 52
2175.75 60
2175.86 71
2175.96 82
2176.07 93
2176.18 101
2176.28 107
2176.39 109
2176.50 107
2176.61 102
2176.71 95
2176.82 88
2176.93 83
2177.03 81
2177.14 83
2177.25 88
2177.35 94
2177.46 101
2177.57 106
2177.67 109
2177.78 109
2177.89 105
2178.00 100
2178.10 94
2178.21 87
2178.32 81
2178.42 76
2178.53 70
2178.64 63
2178.74 55
2178.85 46
2178.96 36
2179.07 27
2179.17 20
2179.28 17
2179.39 16
2179.49 19
2179.60 24
2179.71 31
2179.82 38
2179.92 45
2180.03 51
2180.14 56
2180.24 60
2180.35 63
2180.46 65
2180.56 65
2180.67 65
2180.78 65
2180.89 65
2180.99 65
2181.10 65
2181.21 65
2181.31 65
2181.42 64
2181.53 63
2181.63 62
2181.74 60
2181.85 60
2181.96 62
2182.06 65
2182.17 71
2182.28 78
2182.38 87
2182.49 97
2182.60 105
2182.71 112
2182.81 116
2182.92 119
2183.03 121
2183.13 122
2183.24 122
2183.35 123
2183.46 123
2183.56 123
2183.67 121
2183.78 117
2183.88 113
2183.99 108
2184.10 104
2184.21 100
2184.31 98
2184.42 96
2184.53 95
2184.63 92
2184.74 89
2184.85 84
2184.96 77
2185.06 70
2185.17 63
2185.28 57
2185.38 53
2185.49 50
2185.60 49
2185.71 50
2185.81 51
2185.92 52
2186.03 52
2186.13 51
2186.24 49
2186.35 46
2186.46 44
2186.56 41
2186.67 39
2186.78 38
2186.88 37
2186.99 37
2187.10 35
2187.21 32
2187.31 29
2187.42 25
2187.53 23
2187.64 22
2187.74 25
2187.85 31
2187.96 39
2188.06 49
2188.17 59
2188.28 67
2188.39 74
2188.49 79
2188.60 82
2188.71 83
2188.81 83
2188.92 81
2189.03 79
2189.14 76
2189.24 72
2189.35 67
2189.46 63
2189.57 58
2189.67 54
2189.78 50
2189.89 46
2189.99 41
2190.10 35
2190.21 28
2190.32 22
2190.42 17
2190.53 14
2190.64 14
2190.75 18
2190.85 25
2190.96 34
2191.07 44
2191.18 53
2191.28 60
2191.39 65
2191.50 67
2191.60 66
2191.71 64
2191.82 61
2191.93 57
2192.03 54
2192.14 52
2192.25 51
2192.36 51
2192.46 50
2192.57 50
2192.68 50
2192.79 50
2192.89 50
2193.00 48
2193.11 46
2193.21 43
2193.32 39
2193.43 33
2193.54 27
2193.64 22
2193.75 17
2193.86 15
2193.97 15
2194.07 17
2194.18 21
2194.29 25
2194.40 30
2194.50 33
2194.61 34
2194.72 34
2194.83 32
2194.93 28
2195.04 24
2195.15 19
2195.25 14
2195.36 9
2195.47 6
2195.58 4
2195.68 4
2195.79 8
2195.90 15
2196.01 26
2196.11 38
2196.22 51
2196.33 63
2196.44 73
2196.54 79
2196.65 82
2196.76 83
2196.87 83
2196.97 81
2197.08 81
2197.19 80
2197.30 80
2197.40 80
2197.51 80
2197.62 79
2197.73 78
2197.83 76
2197.94 75
2198.05 74
2198.16 75
2198.26 76
2198.37 77
2198.48 78
2198.59 78
2198.69 76
2198.80 73
2198.91 68
2199.02 64
2199.12 59
2199.23 57
2199.34 56
2199.45 57
2199.55 61
2199.66 65
2199.77 69
2199.88 73
2199.98 75
2200.09 76
2200.20 75
2200.31 72
2200.41 68
2200.52 62
2200.63 55
2200.74 48
2200.84 41
2200.95 36
2201.06 31
2201.17 29
2201.27 30
2201.38 32
2201.49 36
2201.60 41
2201.70 45
2201.81 48
2201.92 48
2202.03 46
2202.13 42
2202.24 36
2202.35 31
2202.46 26
2202.56 21
2202.67 18
2202.78 17
2202.89 18
2203.00 20
2203.10 24
2203.21 29
2203.32 34
2203.43 38
2203.53 41
2203.64 42
2203.75 42
2203.86 41
2203.96 41
2204.07 40
2204.18 39
2204.29 37
2204.39 33
2204.50 28
2204.61 21
2204.72 13
2204.82 5
2204.93 0
2205.04 0
2205.15 0
2205.26 0
2205.36 0
2205.47 0
2205.58 0
2205.69 0
2205.79 0
2205.90 0
2206.01 5
2206.12 12
2206.22 21
2206.33 30
2206.44 37
2206.55 41
2206.66 43
2206.76 42
2206.87 39
2206.98 36
2207.09 33
2207.19 30
2207.30 29
2207.41 29
2207.52 29
2207.62 29
2207.73 28
2207.84 26
2207.95 23
2208.06 19
2208.16 14
2208.27 10
2208.38 7
2208.49 6
2208.59 7
2208.70 12
2208.81 19
2208.92 27
2209.02 36
2209.13 43
2209.24 49
2209.35 53
2209.46 54
2209.56 54
2209.67 53
2209.78 51
2209.89 49
2209.99 47
2210.10 46
2210.21 46
2210.32 48
2210.43 51
2210.53 55
2210.64 61
2210.75 66
2210.86 71
2210.96 75
2211.07 76
2211.18 76
2211.29 74
2211.40 71
2211.50 68
2211.61 65
2211.72 63
2211.83 60
2211.93 59
2212.04 58
2212.15 59
2212.26 59
2212.37 61
2212.47 62
2212.58 64
2212.69 67
2212.80 69
2212.91 71
2213.01 73
2213.12 74
2213.23 76
2213.34 77
2213.44 78
2213.55 79
2213.66 79
2213.77 79
2213.88 79
2213.98 77
2214.09 75
2214.20 72
2214.31 70
2214.42 68
2214.52 67
2214.63 67
2214.74 68
2214.85 70
2214.95 72
2215.06 73
2215.17 75
2215.28 75
2215.39 74
2215.49 71
2215.60 68
2215.71 64
2215.82 61
2215.93 59
2216.03 59
2216.14 63
2216.25 69
2216.36 78
2216.47 88
2216.57 98
2216.68 106
2216.79 112
2216.90 115
2217.01 116
2217.11 116
2217.22 116
2217.33 115
2217.44 115
2217.55 116
2217.65 117
2217.76 117
2217.87 117
2217.98 115
2218.08 113
2218.19 109
2218.30 104
2218.41 97
2218.52 89
2218.62 81
2218.73 73
2218.84 66
2218.95 62
2219.06 60
2219.16 59
2219.27 60
2219.38 60
2219.49 59
2219.60 57
2219.70 52
2219.81 46
2219.92 40
2220.03 34
2220.14 30
2220.24 28
2220.35 28
2220.46 30
2220.57 32
2220.68 35
2220.78 37
2220.89 40
2221.00 41
2221.11 43
2221.22 45
2221.33 48
2221.43 51
2221.54 54
2221.65 57
2221.76 58
2221.87 58
2221.97 57
2222.08 56
2222.19 55
2222.30 55
2222.41 56
2222.51 59
2222.62 64
2222.73 69
2222.84 74
2222.95 79
2223.05 84
2223.16 88
2223.27 91
2223.38 94
2223.49 97
2223.59 100
2223.70 103
2223.81 106
2223.92 108
2224.03 111
2224.14 113
2224.24 116
2224.35 118
2224.46 120
2224.57 120
2224.68 119
2224.78 115
2224.89 107
2225.00 97
2225.11 85
2225.22 72
2225.32 60
2225.43 51
2225.54 44
2225.65 40
2225.76 38
2225.87 39
2225.97 42
2226.08 45
2226.19 49
2226.30 55
2226.41 61
2226.51 68
2226.62 75
2226.73 82
2226.84 87
2226.95 91
2227.06 94
2227.16 96
2227.27 97
2227.38 97
2227.49 97
2227.60 96
2227.70 94
2227.81 92
2227.92 89
2228.03 85
2228.14 82
2228.25 79
2228.35 77
2228.46 77
2228.57 78
2228.68 79
2228.79 80
2228.89 82
2229.00 82
2229.11 82
2229.22 80
2229.33 78
2229.44 74
2229.54 70
2229.65 65
2229.76 58
2229.87 52
2229.98 45
2230.09 39
2230.19 35
2230.30 32
2230.41 31
2230.52 32
2230.63 34
2230.74 38
2230.84 42
2230.95 46
2231.06 50
2231.17 52
2231.28 53
2231.38 52
2231.49 50
2231.60 46
2231.71 41
2231.82 34
2231.93 27
2232.03 19
2232.14 11
2232.25 5
2232.36 0
2232.47 0
2232.58 0
2232.68 1
2232.79 5
2232.90 11
2233.01 16
2233.12 21
2233.23 24
2233.33 27
2233.44 29
2233.55 31
2233.66 33
2233.77 37
2233.88 41
2233.98 45
2234.09 49
2234.20 51
2234.31 51
2234.42 50
2234.53 47
2234.63 44
2234.74 43
2234.85 44
2234.96 49
2235.07 55
2235.18 64
2235.28 72
2235.39 78
2235.50 82
2235.61 83
2235.72 81
2235.83 75
2235.94 69
2236.04 62
2236.15 57
2236.26 55
2236.37 56
2236.48 61
2236.59 68
2236.69 78
2236.80 89
2236.91 99
2237.02 108
2237.13 114
2237.24 117
2237.34 117
2237.45 113
2237.56 107
2237.67 99
2237.78 89
2237.89 81
2238.00 73
2238.10 68
2238.21 64
2238.32 64
2238.43 64
2238.54 66
2238.65 68
2238.75 71
2238.86 72
2238.97 74
2239.08 75
2239.19 76
2239.30 76
2239.41 75
2239.51 73
2239.62 70
2239.73 66
2239.84 61
2239.95 57
2240.06 54
2240.16 53
2240.27 55
2240.38 60
2240.49 68
2240.60 76
2240.71 84
2240.82 89
2240.92 91
2241.03 89
2241.14 84
2241.25 79
2241.36 75
2241.47 73
2241.58 74
2241.68 77
2241.79 82
2241.90 86
2242.01 90
2242.12 91
2242.23 91
2242.34 90
2242.44 89
2242.55 87
2242.66 85
2242.77 84
2242.88 83
2242.99 83
2243.10 84
2243.20 88
2243.31 93
2243.42 100
2243.53 107
2243.64 114
2243.75 119
2243.86 121
2243.96 120
2244.07 116
2244.18 110
2244.29 105
2244.40 102
2244.51 102
2244.62 107
2244.72 116
2244.83 127
2244.94 140
2245.05 152
2245.16 159
2245.27 163
2245.38 162
2245.48 158
2245.59 151
2245.70 144
2245.81 139
2245.92 136
2246.03 135
2246.14 134
2246.25 131
2246.35 127
2246.46 118
2246.57 106
2246.68 92
2246.79 76
2246.90 61
2247.01 46
2247.11 33
2247.22 22
2247.33 12
2247.44 4
2247.55 0
2247.66 0
2247.77 0
2247.88 0
2247.98 0
2248.09 0
2248.20 0
2248.31 0
2248.42 0
2248.53 4
2248.64 9
2248.75 15
2248.85 21
2248.96 29
2249.07 37
2249.18 47
2249.29 56
2249.40 66
2249.51 76
2249.61 84
2249.72 91
2249.83 94
2249.94 95
2250.05 93
2250.16 88
2250.27 83
2250.38 78
2250.48 74
2250.59 73
2250.70 75
2250.81 79
2250.92 85
2251.03 92
2251.14 98
2251.25 103
2251.35 108
2251.46 110
2251.57 112
2251.68 114
2251.79 116
2251.90 118
2252.01 120
2252.12 122
2252.23 122
2252.33 120
2252.44 117
2252.55 111
2252.66 103
2252.77 93
2252.88 83
2252.99 73
2253.10 65
2253.20 59
2253.31 55
2253.42 54
2253.53 55
2253.64 57
2253.75 59
2253.86 61
2253.97 62
2254.08 63
2254.18 63
2254.29 62
2254.40 61
2254.51 60
2254.62 59
2254.73 59
2254.84 60
2254.95 61
2255.05 63
2255.16 66
2255.27 68
2255.38 69
2255.49 68
2255.60 64
2255.71 58
2255.82 51
2255.93 44
2256.03 39
2256.14 34
2256.25 31
2256.36 29
2256.47 25
2256.58 21
2256.69 14
2256.80 7
2256.91 0
2257.01 0
2257.12 0
2257.23 0
2257.34 0
2257.45 0
2257.56 0
2257.67 0
2257.78 2
2257.89 9
2258.00 15
2258.10 20
2258.21 23
2258.32 23
2258.43 21
2258.54 18
2258.65 15
2258.76 13
2258.87 11
2258.98 9
2259.08 8
2259.19 7
2259.30 6
2259.41 5
2259.52 5
2259.63 6
2259.74 9
2259.85 14
2259.96 20
2260.07 25
2260.17 30
2260.28 33
2260.39 34
2260.50 33
2260.61 32
2260.72 30
2260.83 30
2260.94 31
2261.05 34
2261.16 38
2261.26 42
2261.37 46
2261.48 49
2261.59 51
2261.70 52
2261.81 53
2261.92 55
2262.03 57
2262.14 60
2262.25 62
2262.35 64
2262.46 64
2262.57 62
2262.68 58
2262.79 54
2262.90 49
2263.01 47
2263.12 47
2263.23 51
2263.34 60
2263.45 73
2263.55 90
2263.66 107
2263.77 124
2263.88 138
2263.99 149
2264.10 157
2264.21 160
2264.32 161
2264.43 158
2264.54 154
2264.64 148
2264.75 141
2264.86 134
2264.97 125
2265.08 117
2265.19 108
2265.30 99
2265.41 90
2265.52 81
2265.63 73
2265.74 65
2265.85 57
2265.95 50
2266.06 43
2266.17 36
2266.28 30
2266.39 23
2266.50 16
2266.61 9
2266.72 2
2266.83 0
2266.94 0
2267.05 0
2267.15 0
2267.26 0
2267.37 0
2267.48 0
2267.59 0
2267.70 8
2267.81 20
2267.92 29
2268.03 36
2268.14 38
2268.25 37
2268.36 34
2268.46 30
2268.57 29
2268.68 32
2268.79 40
2268.90 52
2269.01 66
2269.12 80
2269.23 91
2269.34 98
2269.45 100
2269.56 99
2269.67 95
2269.78 91
2269.88 86
2269.99 82
2270.10 80
2270.21 78
2270.32 79
2270.43 81
2270.54 85
2270.65 91
2270.76 98
2270.87 107
2270.98 116
2271.09 124
2271.20 131
2271.30 135
2271.41 135
2271.52 133
2271.63 128
2271.74 121
2271.85 114
2271.96 107
2272.07 102
2272.18 100
2272.29 99
2272.40 99
2272.51 100
2272.62 99
2272.73 96
2272.83 89
2272.94 79
2273.05 68
2273.16 56
2273.27 45
2273.38 37
2273.49 34
2273.60 34
2273.71 37
2273.82 42
2273.93 48
2274.04 53
2274.15 58
2274.26 62
2274.36 64
2274.47 66
2274.58 67
2274.69 66
2274.80 63
2274.91 57
2275.02 50
2275.13 42
2275.24 33
2275.35 25
2275.46 19
2275.57 16
2275.68 14
2275.79 13
2275.90 12
2276.01 11
2276.11 8
2276.22 5
2276.33 2
2276.44 0
2276.55 0
2276.66 0
2276.77 0
2276.88 0
2276.99 0
2277.10 0
2277.21 0
2277.32 1
2277.43 2
2277.54 4
2277.65 5
2277.76 7
2277.86 8
2277.97 9
2278.08 11
2278.19 13
2278.30 15
2278.41 17
2278.52 20
2278.63 22
2278.74 24
2278.85 25
2278.96 26
2279.07 27
2279.18 27
2279.29 28
2279.40 27
2279.51 27
2279.62 27
2279.73 26
2279.83 26
2279.94 27
2280.05 29
2280.16 32
2280.27 35
2280.38 39
2280.49 44
2280.60 49
2280.71 56
2280.82 63
2280.93 71
2281.04 79
2281.15 86
2281.26 92
2281.37 96
2281.48 99
2281.59 101
2281.70 103
2281.81 106
2281.91 108
2282.02 111
2282.13 112
2282.24 112
2282.35 111
2282.46 108
2282.57 104
2282.68 100
2282.79 97
2282.90 97
2283.01 99
2283.12 104
2283.23 110
2283.34 117
2283.45 123
2283.56 126
2283.67 127
2283.78 125
2283.89 121
2284.00 116
2284.11 108
2284.22 101
2284.32 93
2284.43 85
2284.54 78
2284.65 73
2284.76 71
2284.87 73
2284.98 78
2285.09 86
2285.20 96
2285.31 106
2285.42 114
2285.53 120
2285.64 124
2285.75 125
2285.86 126
2285.97 127
2286.08 128
2286.19 129
2286.30 130
2286.41 130
2286.52 127
2286.63 121
2286.74 113
2286.85 102
2286.96 91
2287.06 79
2287.17 68
2287.28 58
2287.39 49
2287.50 41
2287.61 35
2287.72 30
2287.83 27
2287.94 27
2288.05 30
2288.16 36
2288.27 46
2288.38 56
2288.49 67
2288.60 77
2288.71 85
2288.82 90
2288.93 91
2289.04 89
2289.15 84
2289.26 76
2289.37 68
2289.48 58
2289.59 49
2289.70 42
2289.81 36
2289.92 31
2290.03 28
2290.14 26
2290.25 24
2290.36 22
2290.46 20
2290.57 18
2290.68 15
2290.79 14
2290.90 13
2291.01 14
2291.12 17
2291.23 22
2291.34 29
2291.45 38
2291.56 49
2291.67 61
2291.78 72
2291.89 83
2292.00 91
2292.11 98
2292.22 102
2292.33 104
2292.44 103
2292.55 102
2292.66 98
2292.77 94
2292.88 88
2292.99 81
2293.10 74
2293.21 67
2293.32 60
2293.43 54
2293.54 50
2293.65 46
2293.76 44
2293.87 42
2293.98 41
2294.09 39
2294.20 38
2294.31 37
2294.42 37
2294.53 38
2294.64 39
2294.75 42
2294.86 46
2294.97 51
2295.08 55
2295.19 58
2295.29 59
2295.40 58
2295.51 55
2295.62 50
2295.73 44
2295.84 37
2295.95 32
2296.06 27
2296.17 22
2296.28 18
2296.39 15
2296.50 11
2296.61 7
2296.72 2
2296.83 0
2296.94 0
2297.05 0
2297.16 0
2297.27 0
2297.38 0
2297.49 0
2297.60 0
2297.71 0
2297.82 3
2297.93 8
2298.04 15
2298.15 22
2298.26 30
2298.37 39
2298.48 47
2298.59 53
2298.70 57
2298.81 58
2298.92 57
2299.03 53
2299.14 48
2299.25 44
2299.36 40
2299.47 39
2299.58 40
2299.69 45
2299.80 52
2299.91 60
2300.02 68
2300.13 73
2300.24 75
2300.35 74
2300.46 69
2300.57 62
2300.68 55
2300.79 48
2300.90 44
2301.01 42
2301.12 42
2301.23 43
2301.34 45
2301.45 46
2301.56 46
2301.67 45
2301.78 44
2301.89 43
2302.00 43
2302.11 43
2302.22 44
2302.33 44
2302.44 43
2302.55 41
2302.66 37
2302.77 35
2302.88 33
2302.99 35
2303.10 40
2303.21 49
2303.32 61
2303.43 75
2303.54 89
2303.65 102
2303.76 112
2303.87 120
2303.98 125
2304.09 127
2304.20 128
2304.31 128
2304.42 127
2304.53 125
2304.64 122
2304.75 117
2304.86 111
2304.97 103
2305.08 93
2305.19 83
2305.30 73
2305.41 64
2305.52 58
2305.63 55
2305.74 54
2305.85 56
2305.96 59
2306.07 62
2306.18 64
2306.29 63
2306.40 59
2306.51 53
2306.62 45
2306.73 36
2306.84 29
2306.95 25
2307.06 23
2307.17 26
2307.28 32
2307.39 41
2307.50 51
2307.61 62
2307.72 72
2307.83 80
2307.94 88
2308.05 93
2308.16 97
2308.27 99
2308.38 100
2308.49 100
2308.60 99
2308.71 99
2308.82 100
2308.93 102
2309.04 106
2309.15 111
2309.26 116
2309.38 120
2309.49 122
2309.60 122
2309.71 120
2309.82 116
2309.93 113
2310.04 110
2310.15 109
2310.26 109
2310.37 110
2310.48 111
2310.59 112
2310.70 111
2310.81 107
2310.92 102
2311.03 94
2311.14 86
2311.25 77
2311.36 68
2311.47 61
2311.58 56
2311.69 54
2311.80 53
2311.91 54
2312.02 55
2312.13 56
2312.24 57
2312.35 58
2312.46 59
2312.57 62
2312.68 68
2312.79 75
2312.90 84
2313.01 93
2313.12 99
2313.23 103
2313.34 103
2313.45 99
2313.56 93
2313.67 85
2313.78 78
2313.89 73
2314.00 68
2314.11 65
2314.23 63
2314.34 60
2314.45 56
2314.56 50
2314.67 44
2314.78 36
2314.89 29
2315.00 24
2315.11 20
2315.22 19
2315.33 20
2315.44 22
2315.55 25
2315.66 28
2315.77 30
2315.88 30
2315.99 30
2316.10 28
2316.21 26
2316.32 23
2316.43 20
2316.54 17
2316.65 17
2316.76 18
2316.87 20
2316.98 25
2317.09 31
2317.20 39
2317.31 47
2317.42 54
2317.53 61
2317.65 67
2317.76 70
2317.87 72
2317.98 72
2318.09 71
2318.20 69
2318.31 68
2318.42 67
2318.53 66
2318.64 64
2318.75 61
2318.86 56
2318.97 49
2319.08 42
2319.19 36
2319.30 30
2319.41 27
2319.52 26
2319.63 27
2319.74 30
2319.85 32
2319.96 34
2320.07 36
2320.18 37
2320.29 38
2320.41 40
2320.52 42
2320.63 43
2320.74 45
2320.85 46
2320.96 46
2321.07 46
2321.18 44
2321.29 40
2321.40 36
2321.51 29
2321.62 22
2321.73 14
2321.84 6
2321.95 0
2322.06 0
2322.17 0
2322.28 0
2322.39 0
2322.50 5
2322.61 10
2322.72 14
2322.84 18
2322.95 21
2323.06 23
2323.17 25
2323.28 26
2323.39 27
2323.50 27
2323.61 26
2323.72 22
2323.83 18
2323.94 14
2324.05 11
2324.16 10
2324.27 10
2324.38 13
2324.49 17
2324.60 21
2324.71 25
2324.82 26
2324.94 25
2325.05 23
2325.16 19
2325.27 16
2325.38 15
2325.49 15
2325.60 18
2325.71 23
2325.82 30
2325.93 38
2326.04 46
2326.15 55
2326.26 64
2326.37 71
2326.48 77
2326.59 81
2326.70 82
2326.81 81
2326.93 77
2327.04 71
2327.15 64
2327.26 56
2327.37 48
2327.48 42
2327.59 36
2327.70 31
2327.81 27
2327.92 23
2328.03 20
2328.14 17
2328.25 15
2328.36 14
2328.47 14
2328.58 14
2328.69 14
2328.81 14
2328.92 12
2329.03 9
2329.14 4
2329.25 0
2329.36 0
2329.47 0
2329.58 0
2329.69 0
2329.80 0
2329.91 0
2330.02 0
2330.13 2
2330.24 5
2330.35 8
2330.47 11
2330.58 13
2330.69 16
2330.80 18
2330.91 20
2331.02 23
2331.13 26
2331.24 30
2331.35 34
2331.46 40
2331.57 46
2331.68 52
2331.79 59
2331.90 65
2332.01 71
2332.13 74
2332.24 75
2332.35 73
2332.46 67
2332.57 59
2332.68 51
2332.79 43
2332.90 37
2333.01 33
2333.12 33
2333.23 34
2333.34 35
2333.45 35
2333.57 34
2333.68 31
2333.79 28
2333.90 27
2334.01 29
2334.12 34
2334.23 43
2334.34 54
2334.45 65
2334.56 74
2334.67 80
2334.78 83
2334.89 81
2335.01 76
2335.12 70
2335.23 65
2335.34 62
2335.45 62
2335.56 65
2335.67 71
2335.78 77
2335.89 82
2336.00 86
2336.11 86
2336.22 83
2336.33 77
2336.45 68
2336.56 58
2336.67 47
2336.78 39
2336.89 32
2337.00 29
2337.11 29
2337.22 33
2337.33 39
2337.44 47
2337.55 55
2337.66 62
2337.78 67
2337.89 68
2338.00 67
2338.11 62
2338.22 56
2338.33 48
2338.44 40
2338.55 33
2338.66 27
2338.77 24
2338.88 22
2338.99 22
2339.11 22
2339.22 24
2339.33 25
2339.44 25
2339.55 25
2339.66 24
2339.77 23
2339.88 23
2339.99 23
2340.10 24
2340.21 26
2340.33 28
2340.44 28
2340.55 28
2340.66 27
2340.77 23
2340.88 19
2340.99 15
2341.10 10
2341.21 6
2341.32 3
2341.43 2
2341.55 3
2341.66 6
2341.77 10
2341.88 16
2341.99 23
2342.10 30
2342.21 37
2342.32 44
2342.43 50
2342.54 56
2342.66 61
2342.77 64
2342.88 67
2342.99 69
2343.10 71
2343.21 71
2343.32 71
2343.43 70
2343.54 69
2343.65 67
2343.76 63
2343.88 58
2343.99 52
2344.10 44
2344.21 34
2344.32 24
2344.43 15
2344.54 9
2344.65 6
2344.76 8
2344.87 14
2344.99 24
2345.10 37
2345.21 48
2345.32 58
2345.43 65
2345.54 67
2345.65 65
2345.76 61
2345.87 55
2345.99 49
2346.10 43
2346.21 39
2346.32 35
2346.43 33
2346.54 32
2346.65 32
2346.76 33
2346.87 35
2346.98 38
2347.10 42
2347.21 47
2347.32 52
2347.43 56
2347.54 60
2347.65 64
2347.76 67
2347.87 69
2347.98 70
2348.10 71
2348.21 71
2348.32 71
2348.43 70
2348.54 70
2348.65 70
2348.76 71
2348.87 72
2348.98 73
2349.10 74
2349.21 73
2349.32 71
2349.43 67
2349.54 62
2349.65 58
2349.76 54
2349.87 52
2349.98 51
2350.10 51
2350.21 52
2350.32 51
2350.43 50
2350.54 48
2350.65 46
2350.76 44
2350.87 43
2350.98 44
2351.10 45
2351.21 47
2351.32 49
2351.43 50
2351.54 52
2351.65 52
2351.76 53
2351.87 53
2351.99 53
2352.10 52
2352.21 51
2352.32 51
2352.43 50
2352.54 50
2352.65 50
2352.76 50
2352.87 50
2352.99 50
2353.10 51
2353.21 51
2353.32 52
2353.43 55
2353.54 60
2353.65 66
2353.76 73
2353.88 79
2353.99 85
2354.10 88
2354.21 89
2354.32 87
2354.43 84
2354.54 80
2354.65 75
2354.77 71
2354.88 67
2354.99 64
2355.10 62
2355.21 61
2355.32 61
2355.43 60
2355.54 60
2355.66 59
2355.77 57
2355.88 55
2355.99 54
2356.10 52
2356.21 52
2356.32 54
2356.43 58
2356.55 63
2356.66 69
2356.77 74
2356.88 78
2356.99 80
2357.10 79
2357.21 76
2357.32 72
2357.44 68
2357.55 66
2357.66 66
2357.77 67
2357.88 71
2357.99 76
2358.10 81
2358.22 86
2358.33 91
2358.44 94
2358.55 95
2358.66 94
2358.77 92
2358.88 87
2358.99 80
2359.11 72
2359.22 65
2359.33 59
2359.44 54
2359.55 52
2359.66 52
2359.77 54
2359.89 55
2360.00 56
2360.11 55
2360.22 54
2360.33 53
2360.44 52
2360.55 52
2360.67 54
2360.78 57
2360.89 61
2361.00 64
2361.11 66
2361.22 65
2361.33 62
2361.44 57
2361.56 52
2361.67 48
2361.78 47
2361.89 49
2362.00 54
2362.11 61
2362.22 67
2362.34 72
2362.45 75
2362.56 75
2362.67 74
2362.78 72
2362.89 71
2363.00 71
2363.12 72
2363.23 73
2363.34 73
2363.45 71
2363.56 68
2363.67 64
2363.79 59
2363.90 55
2364.01 52
2364.12 52
2364.23 54
2364.34 57
2364.45 61
2364.57 65
2364.68 68
2364.79 70
2364.90 72
2365.01 72
2365.12 72
2365.23 72
2365.35 72
2365.46 71
2365.57 69
2365.68 67
2365.79 64
2365.90 60
2366.01 55
2366.13 50
2366.24 46
2366.35 45
2366.46 48
2366.57 55
2366.68 66
2366.80 79
2366.91 93
2367.02 105
2367.13 112
2367.24 115
2367.35 113
2367.46 107
2367.58 97
2367.69 85
2367.80 73
2367.91 60
2368.02 48
2368.13 37
2368.25 27
2368.36 19
2368.47 13
2368.58 9
2368.69 7
2368.80 7
2368.92 7
2369.03 6
2369.14 5
2369.25 2
2369.36 0
2369.47 0
2369.58 0
2369.70 0
2369.81 0
2369.92 0
2370.03 0
2370.14 9
2370.25 21
2370.37 33
2370.48 44
2370.59 54
2370.70 60
2370.81 63
2370.92 63
2371.04 62
2371.15 59
2371.26 57
2371.37 57
2371.48 59
2371.59 63
2371.71 69
2371.82 75
2371.93 80
2372.04 85
2372.15 87
2372.26 87
2372.38 84
2372.49 80
2372.60 73
2372.71 67
2372.82 60
2372.93 55
2373.05 51
2373.16 49
2373.27 49
2373.38 51
2373.49 55
2373.60 59
2373.72 64
2373.83 68
2373.94 72
2374.05 75
2374.16 77
2374.27 78
2374.39 78
2374.50 78
2374.61 77
2374.72 75
2374.83 73
2374.94 71
2375.06 68
2375.17 67
2375.28 67
2375.39 69
2375.50 72
2375.61 76
2375.73 81
2375.84 86
2375.95 91
2376.06 94
2376.17 96
2376.29 98
2376.40 98
2376.51 98
2376.62 98
2376.73 99
2376.84 100
2376.96 102
2377.07 105
2377.18 109
2377.29 114
2377.40 117
2377.51 119
2377.63 118
2377.74 114
2377.85 109
2377.96 103
2378.07 97
2378.19 92
2378.30 90
2378.41 89
2378.52 90
2378.63 92
2378.74 94
2378.86 97
2378.97 99
2379.08 102
2379.19 105
2379.30 108
2379.42 112
2379.53 116
2379.64 119
2379.75 121
2379.86 122
2379.97 122
2380.09 121
2380.20 121
2380.31 122
2380.42 123
2380.53 125
2380.65 127
2380.76 127
2380.87 126
2380.98 122
2381.09 116
2381.20 109
2381.32 102
2381.43 95
2381.54 91
2381.65 89
2381.76 89
2381.88 91
2381.99 94
2382.10 99
2382.21 103
2382.32 107
2382.44 110
2382.55 111
2382.66 111
2382.77 108
2382.88 105
2383.00 101
2383.11 96
2383.22 93
2383.33 90
2383.44 88
2383.55 88
2383.67 89
2383.78 91
2383.89 94
2384.00 97
2384.11 102
2384.23 107
2384.34 112
2384.45 117
2384.56 120
2384.67 122
2384.79 122
2384.90 119
2385.01 113
2385.12 106
2385.23 98
2385.35 92
2385.46 88
2385.57 87
2385.68 90
2385.79 96
2385.91 103
2386.02 110
2386.13 114
2386.24 114
2386.35 109
2386.47 100
2386.58 87
2386.69 73
2386.80 58
2386.91 45
2387.03 34
2387.14 25
2387.25 19
2387.36 16
2387.47 15
2387.59 19
2387.70 25
2387.81 35
2387.92 48
2388.03 62
2388.15 75
2388.26 86
2388.37 94
2388.48 98
2388.59 97
2388.71 92
2388.82 83
2388.93 73
2389.04 63
2389.15 54
2389.27 46
2389.38 41
2389.49 39
2389.60 39
2389.71 40
2389.83 42
2389.94 44
2390.05 47
2390.16 49
2390.28 52
2390.39 56
2390.50 60
2390.61 64
2390.72 68
2390.84 71
2390.95 72
2391.06 73
2391.17 72
2391.28 71
2391.40 69
2391.51 68
2391.62 66
2391.73 64
2391.84 63
2391.96 62
2392.07 61
2392.18 61
2392.29 59
2392.41 57
2392.52 54
2392.63 49
2392.74 45
2392.85 40
2392.97 36
2393.08 34
2393.19 32
2393.30 32
2393.41 32
2393.53 34
2393.64 37
2393.75 42
2393.86 50
2393.98 62
2394.09 77
2394.20 94
2394.31 110
2394.42 124
2394.54 134
2394.65 139
2394.76 139
2394.87 136
2394.98 132
2395.10 128
2395.21 126
2395.32 127
2395.43 130
2395.55 134
2395.66 137
2395.77 138
2395.88 137
2395.99 134
2396.11 130
2396.22 125
2396.33 120
2396.44 115
2396.56 111
2396.67 109
2396.78 109
2396.89 111
2397.00 115
2397.12 120
2397.23 127
2397.34 134
2397.45 140
2397.57 145
2397.68 148
2397.79 148
2397.90 147
2398.02 145
2398.13 142
2398.24 139
2398.35 136
2398.46 133
2398.58 131
2398.69 129
2398.80 128
2398.91 126
2399.03 125
2399.14 123
2399.25 120
2399.36 117
2399.47 113
2399.59 108
2399.70 102
2399.81 97
2399.92 92
2400.04 88
2400.15 87
2400.26 88
2400.37 91
2400.49 96
2400.60 104
2400.71 113
2400.82 122
2400.93 130
2401.05 136
2401.16 138
2401.27 138
2401.38 134
2401.50 127
2401.61 119
2401.72 111
2401.83 104
2401.95 99
2402.06 96
2402.17 95
2402.28 95
2402.40 96
2402.51 96
2402.62 96
2402.73 97
2402.84 97
2402.96 96
2403.07 96
2403.18 94
2403.29 91
2403.41 87
2403.52 82
2403.63 75
2403.74 69
2403.86 63
2403.97 57
2404.08 52
2404.19 48
2404.31 44
2404.42 40
2404.53 37
2404.64 33
2404.76 30
2404.87 28
2404.98 26
2405.09 26
2405.21 27
2405.32 29
2405.43 33
2405.54 39
2405.66 46
2405.77 54
2405.88 63
2405.99 72
2406.11 81
2406.22 88
2406.33 93
2406.44 96
2406.55 97
2406.67 95
2406.78 91
2406.89 86
2407.00 82
2407.12 78
2407.23 75
2407.34 75
2407.45 77
2407.57 81
2407.68 86
2407.79 90
2407.90 94
2408.02 97
2408.13 99
2408.24 100
2408.35 100
2408.47 100
2408.58 100
2408.69 99
2408.80 98
2408.92 97
2409.03 96
2409.14 94
2409.25 93
2409.37 92
2409.48 91
2409.59 90
2409.70 88
2409.82 85
2409.93 83
2410.04 83
2410.16 86
2410.27 92
2410.38 101
2410.49 111
2410.61 121
2410.72 130
2410.83 135
2410.94 136
2411.06 132
2411.17 125
2411.28 116
2411.39 106
2411.51 96
2411.62 87
2411.73 79
2411.84 74
2411.96 69
2412.07 65
2412.18 62
2412.29 59
2412.41 56
2412.52 55
2412.63 56
2412.74 59
2412.86 65
2412.97 73
2413.08 82
2413.19 91
2413.31 99
2413.42 105
2413.53 108
2413.65 108
2413.76 107
2413.87 105
2413.98 102
2414.10 101
2414.21 101
2414.32 103
2414.43 108
2414.55 113
2414.66 119
2414.77 125
2414.88 129
2415.00 132
2415.11 132
2415.22 131
2415.34 127
2415.45 123
2415.56 118
2415.67 114
2415.79 112
2415.90 112
2416.01 114
2416.12 118
2416.24 122
2416.35 126
2416.46 129
2416.57 129
2416.69 127
2416.80 122
2416.91 115
2417.03 106
2417.14 98
2417.25 92
2417.36 88
2417.48 86
2417.59 86
2417.70 86
2417.81 85
2417.93 82
2418.04 76
2418.15 68
2418.27 58
2418.38 48
2418.49 39
2418.60 30
2418.72 24
2418.83 19
2418.94 14
2419.05 11
2419.17 7
2419.28 4
2419.39 2
2419.51 1
2419.62 0
2419.73 0
2419.84 1
2419.96 2
2420.07 3
2420.18 4
2420.30 5
2420.41 3
2420.52 1
2420.63 0
2420.75 0
2420.86 0
2420.97 0
2421.08 0
2421.20 7
2421.31 19
2421.42 32
2421.54 47
2421.65 60
2421.76 72
2421.87 81
2421.99 88
2422.10 92
2422.21 95
2422.33 96
2422.44 98
2422.55 99
2422.66 101
2422.78 103
2422.89 106
2423.00 109
2423.12 112
2423.23 114
2423.34 115
2423.45 116
2423.57 115
2423.68 113
2423.79 110
2423.91 106
2424.02 102
2424.13 97
2424.24 91
2424.36 86
2424.47 80
2424.58 74
2424.70 69
2424.81 63
2424.92 58
2425.03 55
2425.15 52
2425.26 52
2425.37 54
2425.49 57
2425.60 61
2425.71 65
2425.82 68
2425.94 68
2426.05 66
2426.16 61
2426.28 54
2426.39 47
2426.50 40
2426.62 34
2426.73 32
2426.84 31
2426.95 33
2427.07 36
2427.18 38
2427.29 39
2427.41 39
2427.52 37
2427.63 33
2427.74 29
2427.86 24
2427.97 21
2428.08 19
2428.20 18
2428.31 20
2428.42 24
2428.54 28
2428.65 34
2428.76 39
2428.87 44
2428.99 48
2429.10 51
2429.21 54
2429.33 57
2429.44 60
2429.55 64
2429.67 68
2429.78 71
2429.89 75
2430.00 78
2430.12 81
2430.23 84
2430.34 88
2430.46 92
2430.57 98
2430.68 103
2430.80 108
2430.91 112
2431.02 114
2431.13 114
2431.25 113
2431.36 112
2431.47 110
2431.59 109
2431.70 108
2431.81 107
2431.93 105
2432.04 103
2432.15 100
2432.27 95
2432.38 89
2432.49 82
2432.60 75
2432.72 67
2432.83 59
2432.94 51
2433.06 44
2433.17 37
2433.28 31
2433.40 27
2433.51 23
2433.62 21
2433.74 21
2433.85 21
2433.96 22
2434.07 23
2434.19 24
2434.30 26
2434.41 26
2434.53 27
2434.64 27
2434.75 26
2434.87 26
2434.98 26
2435.09 26
2435.21 27
2435.32 28
2435.43 31
2435.55 34
2435.66 38
2435.77 43
2435.88 49
2436.00 55
2436.11 61
2436.22 67
2436.34 72
2436.45 76
2436.56 78
2436.68 78
2436.79 79
2436.90 79
2437.02 79
2437.13 80
2437.24 81
2437.36 81
2437.47 81
2437.58 79
2437.70 75
2437.81 69
2437.92 60
2438.04 49
2438.15 37
2438.26 24
2438.37 12
2438.49 1
2438.60 0
2438.71 0
2438.83 0
2438.94 0
2439.05 0
2439.17 0
2439.28 2
2439.39 5
2439.51 6
2439.62 6
2439.73 5
2439.85 6
2439.96 7
2440.07 12
2440.19 18
2440.30 26
2440.41 34
2440.53 41
2440.64 47
2440.75 51
2440.87 52
2440.98 52
2441.09 49
2441.21 44
2441.32 38
2441.43 31
2441.55 23
2441.66 14
2441.77 6
2441.89 0
2442.00 0
2442.11 0
2442.23 0
2442.34 4
2442.45 14
2442.57 25
2442.68 36
2442.79 44
2442.91 49
2443.02 49
2443.13 46
2443.24 40
2443.36 35
2443.47 31
2443.58 29
2443.70 30
2443.81 34
2443.92 38
2444.04 43
2444.15 46
2444.26 48
2444.38 48
2444.49 48
2444.61 48
2444.72 49
2444.83 50
2444.95 52
2445.06 55
2445.17 57
2445.29 59
2445.40 60
2445.51 61
2445.63 62
2445.74 62
2445.85 63
2445.97 65
2446.08 67
2446.19 68
2446.31 70
2446.42 71
2446.53 73
2446.65 76
2446.76 80
2446.87 86
2446.99 94
2447.10 104
2447.21 114
2447.33 123
2447.44 130
2447.55 134
2447.67 133
2447.78 129
2447.89 123
2448.01 114
2448.12 106
2448.23 99
2448.35 94
2448.46 91
2448.57 89
2448.69 88
2448.80 86
2448.91 84
2449.03 82
2449.14 80
2449.25 79
2449.37 80
2449.48 83
2449.60 88
2449.71 94
2449.82 101
2449.94 107
2450.05 112
2450.16 117
2450.28 120
2450.39 122
2450.50 125
2450.62 127
2450.73 128
2450.84 129
2450.96 128
2451.07 125
2451.18 122
2451.30 117
2451.41 114
2451.52 111
2451.64 109
2451.75 109
2451.86 110
2451.98 112
2452.09 114
2452.21 116
2452.32 117
2452.43 117
2452.55 115
2452.66 111
2452.77 105
2452.89 98
2453.00 90
2453.11 84
2453.23 79
2453.34 77
2453.45 78
2453.57 80
2453.68 83
2453.80 85
2453.91 85
2454.02 82
2454.14 77
2454.25 68
2454.36 57
2454.48 45
2454.59 33
2454.70 24
2454.82 18
2454.93 15
2455.04 15
2455.16 19
2455.27 24
2455.39 30
2455.50 35
2455.61 38
2455.73 39
2455.84 38
2455.95 36
2456.07 31
2456.18 27
2456.29 22
2456.41 18
2456.52 15
2456.64 13
2456.75 11
2456.86 8
2456.98 6
2457.09 2
2457.20 0
2457.32 0
2457.43 0
2457.54 3
2457.66 10
2457.77 20
2457.89 32
2458.00 44
2458.11 56
2458.23 64
2458.34 70
2458.45 73
2458.57 73
2458.68 72
2458.79 70
2458.91 67
2459.02 64
2459.14 61
2459.25 59
2459.36 57
2459.48 55
2459.59 54
2459.70 53
2459.82 53
2459.93 52
2460.05 51
2460.16 48
2460.27 42
2460.39 34
2460.50 25
2460.61 15
2460.73 7
2460.84 1
2460.95 0
2461.07 0
2461.18 3
2461.30 9
2461.41 15
2461.52 19
2461.64 21
2461.75 22
2461.86 20
2461.98 19
2462.09 18
2462.21 19
2462.32 22
2462.43 28
2462.55 35
2462.66 43
2462.77 51
2462.89 58
2463.00 64
2463.12 68
2463.23 71
2463.34 72
2463.46 72
2463.57 71
2463.69 68
2463.80 65
2463.91 62
2464.03 59
2464.14 56
2464.25 55
2464.37 54
2464.48 54
2464.60 52
2464.71 50
2464.82 47
2464.94 43
2465.05 39
2465.16 34
2465.28 30
2465.39 27
2465.51 25
2465.62 24
2465.73 24
2465.85 24
2465.96 25
2466.08 25
2466.19 25
2466.30 25
2466.42 23
2466.53 22
2466.64 21
2466.76 21
2466.87 23
2466.99 27
2467.10 33
2467.21 39
2467.33 45
2467.44 48
2467.56 50
2467.67 48
2467.78 43
2467.90 38
2468.01 32
2468.13 28
2468.24 26
2468.35 27
2468.47 30
2468.58 33
2468.69 37
2468.81 38
2468.92 37
2469.04 33
2469.15 27
2469.26 21
2469.38 16
2469.49 13
2469.61 11
2469.72 11
2469.83 11
2469.95 11
2470.06 9
2470.18 5
2470.29 1
2470.40 0
2470.52 0
2470.63 0
2470.75 0
2470.86 0
2470.97 0
2471.09 0
2471.20 0
2471.32 3
2471.43 6
2471.54 8
2471.66 9
2471.77 8
2471.89 7
2472.00 5
2472.11 5
2472.23 7
2472.34 12
2472.46 21
2472.57 33
2472.68 47
2472.80 63
2472.91 77
2473.03 88
2473.14 96
2473.25 101
2473.37 102
2473.48 101
2473.60 100
2473.71 99
2473.82 98
2473.94 98
2474.05 98
2474.17 97
2474.28 95
2474.39 92
2474.51 88
2474.62 85
2474.74 81
2474.85 79
2474.96 77
2475.08 77
2475.19 78
2475.31 79
2475.42 80
2475.53 82
2475.65 84
2475.76 86
2475.88 88
2475.99 90
2476.10 94
2476.22 97
2476.33 101
2476.45 105
2476.56 107
2476.67 109
2476.79 109
2476.90 108
2477.02 106
2477.13 103
2477.25 100
2477.36 97
2477.47 93
2477.59 90
2477.70 88
2477.82 87
2477.93 89
2478.04 93
2478.16 98
2478.27 105
2478.39 110
2478.50 113
2478.61 113
2478.73 110
2478.84 104
2478.96 98
2479.07 94
2479.19 93
2479.30 95
2479.41 99
2479.53 105
2479.64 110
2479.76 113
2479.87 114
2479.98 113
2480.10 110
2480.21 107
2480.33 104
2480.44 103
2480.56 102
2480.67 102
2480.78 101
2480.90 100
2481.01 96
2481.13 92
2481.24 86
2481.35 80
2481.47 73
2481.58 66
2481.70 59
2481.81 53
2481.93 48
2482.04 45
2482.15 46
2482.27 51
2482.38 60
2482.50 71
2482.61 84
2482.73 96
2482.84 105
2482.95 111
2483.07 113
2483.18 112
2483.30 108
2483.41 103
2483.53 98
2483.64 93
2483.75 90
2483.87 87
2483.98 86
2484.10 86
2484.21 88
2484.32 90
2484.44 93
2484.55 95
2484.67 94
2484.78 91
2484.90 84
2485.01 76
2485.12 68
2485.24 61
2485.35 57
2485.47 57
2485.58 62
2485.70 70
2485.81 81
2485.92 92
2486.04 101
2486.15 109
2486.27 114
2486.38 117
2486.50 118
2486.61 117
2486.73 115
2486.84 111
2486.95 107
2487.07 102
2487.18 97
2487.30 92
2487.41 86
2487.53 82
2487.64 78
2487.75 76
2487.87 76
2487.98 76
2488.10 76
2488.21 76
2488.33 75
2488.44 72
2488.55 68
2488.67 63
2488.78 58
2488.90 52
2489.01 46
2489.13 39
2489.24 32
2489.36 25
2489.47 18
2489.58 11
2489.70 6
2489.81 3
2489.93 2
2490.04 4
2490.16 9
2490.27 14
2490.38 20
2490.50 24
2490.61 26
2490.73 25
2490.84 21
2490.96 16
2491.07 11
2491.19 8
2491.30 6
2491.41 7
2491.53 10
2491.64 15
2491.76 20
2491.87 24
2491.99 27
2492.10 28
2492.22 29
2492.33 29
2492.44 30
2492.56 31
2492.67 34
2492.79 39
2492.90 44
2493.02 49
2493.13 55
2493.25 60
2493.36 63
2493.47 65
2493.59 65
2493.70 63
2493.82 60
2493.93 57
2494.05 55
2494.16 54
2494.28 55
2494.39 57
2494.51 59
2494.62 61
2494.73 61
2494.85 60
2494.96 58
2495.08 54
2495.19 49
2495.31 44
2495.42 39
2495.54 34
2495.65 29
2495.77 26
2495.88 23
2495.99 23
2496.11 24
2496.22 27
2496.34 31
2496.45 36
2496.57 42
2496.68 48
2496.80 53
2496.91 58
2497.03 62
2497.14 66
2497.25 69
2497.37 73
2497.48 75
2497.60 77
2497.71 79
2497.83 80
2497.94 79
2498.06 78
2498.17 76
2498.29 74
2498.40 71
2498.51 68
2498.63 65
2498.74 61
2498.86 58
2498.97 54
2499.09 49
2499.20 43
2499.32 36
2499.43 28
2499.55 21
2499.66 15
2499.78 11
2499.89 9
2500.00 9
2500.12 13
2500.23 18
2500.35 24
2500.46 32
2500.58 39
2500.69 46
2500.81 52
2500.92 58
2501.04 64
2501.15 71
2501.27 81
2501.38 91
2501.49 103
2501.61 113
2501.72 121
2501.84 125
2501.95 124
2502.07 118
2502.18 109
2502.30 99
2502.41 90
2502.53 84
2502.64 80
2502.76 78
2502.87 76
2502.99 74
2503.10 70
2503.22 64
2503.33 56
2503.44 46
2503.56 36
2503.67 26
2503.79 17
2503.90 10
2504.02 4
2504.13 0
2504.25 0
2504.36 0
2504.48 0
2504.59 0
2504.71 0
2504.82 0
2504.94 0
2505.05 0
2505.17 0
2505.28 0
2505.40 0
2505.51 10
2505.62 23
2505.74 39
2505.85 55
2505.97 70
2506.08 83
2506.20 93
2506.31 101
2506.43 107
2506.54 111
2506.66 114
2506.77 116
2506.89 117
2507.00 117
2507.12 115
2507.23 111
2507.35 106
2507.46 100
2507.58 92
2507.69 84
2507.81 75
2507.92 68
2508.04 62
2508.15 58
2508.26 56
2508.38 55
2508.49 55
2508.61 55
2508.72 53
2508.84 48
2508.95 41
2509.07 32
2509.18 21
2509.30 11
2509.41 1
2509.53 0
2509.64 0
2509.76 0
2509.87 0
2509.99 0
2510.10 2
2510.22 10
2510.33 18
2510.45 27
2510.56 35
2510.68 43
2510.79 49
2510.91 55
2511.02 59
2511.14 61
2511.25 62
2511.37 63
2511.48 64
2511.60 66
2511.71 70
2511.83 75
2511.94 82
2512.06 89
2512.17 96
2512.29 101
2512.40 105
2512.51 106
2512.63 106
2512.74 105
2512.86 104
2512.97 103
2513.09 102
2513.20 101
2513.32 99
2513.43 97
2513.55 93
2513.66 89
2513.78 85
2513.89 81
2514.01 79
2514.12 77
2514.24 76
2514.35 76
2514.47 76
2514.58 76
2514.70 75
2514.81 74
2514.93 70
2515.04 65
2515.16 60
2515.27 53
2515.39 48
2515.50 44
2515.62 43
2515.73 46
2515.85 51
2515.96 59
2516.08 69
2516.19 78
2516.31 86
2516.42 92
2516.54 95
2516.65 96
2516.77 95
2516.88 92
2517.00 90
2517.11 89
2517.23 88
2517.34 89
2517.46 90
2517.57 91
2517.69 92
2517.80 91
2517.92 89
2518.03 85
2518.15 80
2518.26 75
2518.38 69
2518.49 64
2518.61 59
2518.72 55
2518.84 52
2518.95 50
2519.07 50
2519.18 49
2519.30 48
2519.41 45
2519.53 42
2519.64 37
2519.76 32
2519.87 29
2519.99 28
2520.11 30
2520.22 36
2520.34 43
2520.45 52
2520.57 61
2520.68 69
2520.80 74
2520.91 78
2521.03 80
2521.14 81
2521.26 80
2521.37 79
2521.49 76
2521.60 73
2521.72 68
2521.83 62
2521.95 56
2522.06 50
2522.18 44
2522.29 41
2522.41 40
2522.52 42
2522.64 46
2522.75 51
2522.87 57
2522.98 64
2523.10 69
2523.21 73
2523.33 75
2523.44 77
2523.56 77
2523.67 76
2523.79 75
2523.90 73
2524.02 70
2524.13 66
2524.25 60
2524.37 54
2524.48 49
2524.60 46
2524.71 45
2524.83 46
2524.94 49
2525.06 53
2525.17 57
2525.29 61
2525.40 64
2525.52 66
2525.63 67
2525.75 67
2525.86 65
2525.98 63
2526.09 60
2526.21 56
2526.32 52
2526.44 48
2526.55 43
2526.67 39
2526.78 36
2526.90 32
2527.02 29
2527.13 26
2527.25 25
2527.36 24
2527.48 25
2527.59 27
2527.71 29
2527.82 31
2527.94 31
2528.05 31
2528.17 29
2528.28 25
2528.40 21
2528.51 18
2528.63 15
2528.74 14
2528.86 13
2528.97 14
2529.09 16
2529.21 19
2529.32 22
2529.44 24
2529.55 25
2529.67 25
2529.78 24
2529.90 21
2530.01 18
2530.13 15
2530.24 13
2530.36 13
2530.47 14
2530.59 17
2530.70 20
2530.82 24
2530.94 28
2531.05 32
2531.17 37
2531.28 41
2531.40 47
2531.51 54
2531.63 61
2531.74 69
2531.86 76
2531.97 81
2532.09 84
2532.20 85
2532.32 84
2532.43 82
2532.55 79
2532.67 77
2532.78 74
2532.90 71
2533.01 67
2533.13 61
2533.24 54
2533.36 45
2533.47 36
2533.59 27
2533.70 20
2533.82 14
2533.93 11
2534.05 9
2534.17 10
2534.28 12
2534.40 15
2534.51 18
2534.63 21
2534.74 23
2534.86 24
2534.97 25
2535.09 26
2535.20 28
2535.32 30
2535.44 33
2535.55 36
2535.67 39
2535.78 42
2535.90 43
2536.01 42
2536.13 39
2536.24 34
2536.36 28
2536.47 22
2536.59 18
2536.71 15
2536.82 15
2536.94 17
2537.05 20
2537.17 23
2537.28 27
2537.40 29
2537.51 31
2537.63 33
2537.74 36
2537.86 41
2537.98 49
2538.09 61
2538.21 76
2538.32 94
2538.44 112
2538.55 131
2538.67 147
2538.78 161
2538.90 172
2539.02 179
2539.13 185
2539.25 189
2539.36 194
2539.48 200
2539.59 208
2539.71 215
2539.82 222
2539.94 225
2540.06 225
2540.17 221
2540.29 213
2540.40 202
2540.52 190
2540.63 178
2540.75 168
2540.86 163
2540.98 161
2541.10 164
2541.21 171
2541.33 181
2541.44 192
2541.56 204
2541.67 215
2541.79 223
2541.90 228
2542.02 231
2542.14 231
2542.25 229
2542.37 227
2542.48 223
2542.60 217
2542.71 210
2542.83 202
2542.94 191
2543.06 179
2543.18 166
2543.29 154
2543.41 143
2543.52 135
2543.64 128
2543.75 125
2543.87 122
2543.99 121
2544.10 120
2544.22 119
2544.33 117
2544.45 113
2544.56 107
2544.68 99
2544.79 90
2544.91 81
2545.03 73
2545.14 67
2545.26 65
2545.37 67
2545.49 73
2545.60 82
2545.72 91
2545.84 99
2545.95 104
2546.07 106
2546.18 103
2546.30 98
2546.41 90
2546.53 83
2546.65 77
2546.76 73
2546.88 70
2546.99 68
2547.11 66
2547.22 63
2547.34 60
2547.46 55
2547.57 51
2547.69 47
2547.80 46
2547.92 46
2548.03 49
2548.15 52
2548.27 55
2548.38 57
2548.50 57
2548.61 54
2548.73 50
2548.84 44
2548.96 38
2549.08 32
2549.19 27
2549.31 24
2549.42 22
2549.54 22
2549.65 24
2549.77 28
2549.89 33
2550.00 39
2550.12 46
2550.23 52
2550.35 57
2550.46 60
2550.58 62
2550.70 62
2550.81 62
2550.93 61
2551.04 61
2551.16 62
2551.28 63
2551.39 63
2551.51 62
2551.62 60
2551.74 54
2551.85 47
2551.97 37
2552.09 27
2552.20 18
2552.32 9
2552.43 3
2552.55 0
2552.67 0
2552.78 0
2552.90 0
2553.01 0
2553.13 0
2553.24 0
2553.36 0
2553.48 0
2553.59 1
2553.71 11
2553.82 23
2553.94 35
2554.06 48
2554.17 57
2554.29 64
2554.40 67
2554.52 68
2554.63 65
2554.75 61
2554.87 56
2554.98 51
2555.10 46
2555.21 42
2555.33 39
2555.45 38
2555.56 38
2555.68 39
2555.79 41
2555.91 43
2556.03 44
2556.14 44
2556.26 44
2556.37 44
2556.49 43
2556.61 43
2556.72 43
2556.84 42
2556.95 41
2557.07 40
2557.18 39
2557.30 38
2557.42 37
2557.53 36
2557.65 36
2557.76 36
2557.88 36
2558.00 36
2558.11 36
2558.23 36
2558.34 36
2558.46 37
2558.58 39
2558.69 40
2558.81 40
2558.92 37
2559.04 33
2559.16 26
2559.27 19
2559.39 12
2559.50 8
2559.62 6
2559.74 8
2559.85 12
2559.97 19
2560.08 25
2560.20 31
2560.32 36
2560.43 39
2560.55 40
2560.66 40
2560.78 39
2560.90 37
2561.01 36
2561.13 35
2561.24 33
2561.36 33
2561.48 32
2561.59 31
2561.71 30
2561.82 28
2561.94 25
2562.06 22
2562.17 19
2562.29 17
2562.40 16
2562.52 18
2562.64 22
2562.75 29
2562.87 37
2562.98 45
2563.10 52
2563.22 58
2563.33 63
2563.45 66
2563.57 68
2563.68 69
2563.80 70
2563.91 70
2564.03 68
2564.15 64
2564.26 58
2564.38 51
2564.49 42
2564.61 34
2564.73 28
2564.84 26
2564.96 27
2565.07 31
2565.19 37
2565.31 45
2565.42 51
2565.54 57
2565.65 60
2565.77 61
2565.89 59
2566.00 56
2566.12 50
2566.24 43
2566.35 35
2566.47 26
2566.58 19
2566.70 12
2566.82 7
2566.93 3
2567.05 1
2567.16 0
2567.28 0
2567.40 0
2567.51 0
2567.63 0
2567.75 0
2567.86 0
2567.98 6
2568.09 14
2568.21 21
2568.33 28
2568.44 32
2568.56 34
2568.68 34
2568.79 31
2568.91 28
2569.02 25
2569.14 24
2569.26 25
2569.37 29
2569.49 34
2569.60 41
2569.72 49
2569.84 57
2569.95 64
2570.07 69
2570.19 71
2570.30 71
2570.42 68
2570.53 63
2570.65 58
2570.77 52
2570.88 48
2571.00 46
2571.12 45
2571.23 45
2571.35 47
2571.46 49
2571.58 50
2571.70 51
2571.81 52
2571.93 51
2572.05 51
2572.16 49
2572.28 45
2572.39 41
2572.51 34
2572.63 27
2572.74 19
2572.86 12
2572.98 7
2573.09 6
2573.21 8
2573.33 15
2573.44 24
2573.56 36
2573.67 48
2573.79 58
2573.91 67
2574.02 73
2574.14 76
2574.26 76
2574.37 75
2574.49 73
2574.60 71
2574.72 68
2574.84 66
2574.95 62
2575.07 59
2575.19 53
2575.30 47
2575.42 40
2575.54 32
2575.65 26
2575.77 20
2575.88 17
2576.00 15
2576.12 15
2576.23 16
2576.35 17
2576.47 18
2576.58 17
2576.70 16
2576.82 14
2576.93 13
2577.05 12
2577.16 11
2577.28 12
2577.40 13
2577.51 15
2577.63 17
2577.75 19
2577.86 20
2577.98 21
2578.10 21
2578.21 22
2578.33 21
2578.44 20
2578.56 18
2578.68 13
2578.79 7
2578.91 0
2579.03 0
2579.14 0
2579.26 0
2579.38 0
2579.49 0
2579.61 0
2579.73 0
2579.84 7
2579.96 17
2580.07 26
2580.19 31
2580.31 32
2580.42 30
2580.54 26
2580.66 20
2580.77 15
2580.89 11
2581.01 8
2581.12 8
2581.24 8
2581.36 9
2581.47 10
2581.59 11
2581.71 13
2581.82 15
2581.94 19
2582.05 25
2582.17 33
2582.29 43
2582.40 52
2582.52 61
2582.64 67
2582.75 72
2582.87 74
2582.99 75
2583.10 74
2583.22 73
2583.34 70
2583.45 66
2583.57 60
2583.69 54
2583.80 48
2583.92 44
2584.04 42
2584.15 43
2584.27 46
2584.39 49
2584.50 50
2584.62 50
2584.74 48
2584.85 44
2584.97 40
2585.08 35
2585.20 32
2585.32 30
2585.43 28
2585.55 27
2585.67 25
2585.78 21
2585.90 17
2586.02 13
2586.13 10
2586.25 8
2586.37 9
2586.48 13
2586.60 18
2586.72 24
2586.83 31
2586.95 36
2587.07 41
2587.18 44
2587.30 46
2587.42 48
2587.53 50
2587.65 53
2587.77 58
2587.88 63
2588.00 68
2588.12 73
2588.23 77
2588.35 79
2588.47 79
2588.58 77
2588.70 73
2588.82 69
2588.93 65
2589.05 63
2589.17 63
2589.28 65
2589.40 67
2589.52 70
2589.63 71
2589.75 68
2589.87 61
2589.98 52
2590.10 42
2590.22 32
2590.33 26
2590.45 23
2590.57 26
2590.68 32
2590.80 41
2590.92 50
2591.03 57
2591.15 62
2591.27 64
2591.38 64
2591.50 65
2591.62 66
2591.73 70
2591.85 76
2591.97 85
2592.08 94
2592.20 102
2592.32 109
2592.43 113
2592.55 113
2592.67 110
2592.78 105
2592.90 97
2593.02 88
2593.13 80
2593.25 72
2593.37 66
2593.48 62
2593.60 60
2593.72 61
2593.83 63
2593.95 67
2594.07 71
2594.18 75
2594.30 79
2594.42 82
2594.54 84
2594.65 84
2594.77 83
2594.89 81
2595.00 78
2595.12 75
2595.24 71
2595.35 67
2595.47 63
2595.59 60
2595.70 57
2595.82 56
2595.94 57
2596.05 59
2596.17 62
2596.29 66
2596.40 70
2596.52 73
2596.64 77
2596.75 80
2596.87 83
2596.99 87
2597.11 90
2597.22 92
2597.34 95
2597.46 97
2597.57 100
2597.69 102
2597.81 104
2597.92 106
2598.04 107
2598.16 107
2598.27 105
2598.39 103
2598.51 99
2598.62 94
2598.74 89
2598.86 85
2598.97 80
2599.09 75
2599.21 72
2599.33 69
2599.44 66
2599.56 66
2599.68 66
2599.79 67
2599.91 69
2600.03 72
2600.14 74
2600.26 77
2600.38 79
2600.49 81
2600.61 82
2600.73 83
2600.85 83
2600.96 83
2601.08 83
2601.20 83
2601.31 82
2601.43 83
2601.55 83
2601.66 84
2601.78 84
2601.90 84
2602.01 83
2602.13 81
2602.25 80
2602.37 79
2602.48 80
2602.60 82
2602.72 86
2602.83 91
2602.95 95
2603.07 98
2603.18 101
2603.30 102
2603.42 101
2603.54 100
2603.65 97
2603.77 94
2603.89 90
2604.00 85
2604.12 78
2604.24 72
2604.35 65
2604.47 60
2604.59 57
2604.70 57
2604.82 60
2604.94 65
2605.06 74
2605.17 83
2605.29 93
2605.41 101
2605.52 108
2605.64 112
2605.76 114
2605.88 114
2605.99 114
2606.11 114
2606.23 113
2606.34 112
2606.46 110
2606.58 108
2606.69 105
2606.81 102
2606.93 101
2607.05 101
2607.16 103
2607.28 105
2607.40 108
2607.51 109
2607.63 109
2607.75 107
2607.87 104
2607.98 101
2608.10 101
2608.22 103
2608.33 110
2608.45 121
2608.57 134
2608.68 150
2608.80 165
2608.92 179
2609.04 190
2609.15 197
2609.27 201
2609.39 202
2609.50 200
2609.62 196
2609.74 191
2609.86 185
2609.97 179
2610.09 173
2610.21 168
2610.32 165
2610.44 163
2610.56 163
2610.68 165
2610.79 168
2610.91 172
2611.03 175
2611.14 178
2611.26 180
2611.38 180
2611.50 180
2611.61 178
2611.73 176
2611.85 174
2611.96 171
2612.08 168
2612.20 166
2612.32 163
2612.43 161
2612.55 157
2612.67 154
2612.78 149
2612.90 142
2613.02 134
2613.14 124
2613.25 114
2613.37 103
2613.49 94
2613.61 85
2613.72 78
2613.84 72
2613.96 67
2614.07 61
2614.19 55
2614.31 49
2614.43 43
2614.54 37
2614.66 33
2614.78 32
2614.89 33
2615.01 38
2615.13 44
2615.25 52
2615.36 61
2615.48 70
2615.60 77
2615.72 85
2615.83 91
2615.95 96
2616.07 101
2616.18 106
2616.30 110
2616.42 114
2616.54 118
2616.65 121
2616.77 122
2616.89 123
2617.01 121
2617.12 119
2617.24 116
2617.36 111
2617.47 107
2617.59 103
2617.71 100
2617.83 98
2617.94 95
2618.06 92
2618.18 90
2618.30 86
2618.41 82
2618.53 78
2618.65 74
2618.76 69
2618.88 66
2619.00 64
2619.12 63
2619.23 64
2619.35 65
2619.47 68
2619.59 71
2619.70 73
2619.82 75
2619.94 75
2620.06 74
2620.17 72
2620.29 69
2620.41 65
2620.53 61
2620.64 57
2620.76 55
2620.88 55
2620.99 55
2621.11 56
2621.23 57
2621.35 57
2621.46 54
2621.58 48
2621.70 40
2621.82 30
2621.93 19
2622.05 7
2622.17 0
2622.29 0
2622.40 0
2622.52 0
2622.64 0
2622.76 0
2622.87 0
2622.99 0
2623.11 3
2623.23 12
2623.34 20
2623.46 26
2623.58 30
2623.69 32
2623.81 31
2623.93 27
2624.05 23
2624.16 18
2624.28 14
2624.40 12
2624.52 13
2624.63 16
2624.75 21
2624.87 27
2624.99 33
2625.10 39
2625.22 44
2625.34 49
2625.46 55
2625.57 60
2625.69 66
2625.81 72
2625.93 77
2626.04 81
2626.16 84
2626.28 86
2626.40 87
2626.51 87
2626.63 88
2626.75 90
2626.87 92
2626.98 95
2627.10 98
2627.22 101
2627.34 103
2627.45 103
2627.57 102
2627.69 100
2627.81 96
2627.92 91
2628.04 85
2628.16 79
2628.28 74
2628.39 69
2628.51 67
2628.63 65
2628.75 65
2628.86 66
2628.98 67
2629.10 69
2629.22 70
2629.33 70
2629.45 69
2629.57 66
2629.69 60
2629.80 53
2629.92 43
2630.04 33
2630.16 23
2630.28 13
2630.39 4
2630.51 0
2630.63 0
2630.75 0
2630.86 0
2630.98 0
2631.10 0
2631.22 0
2631.33 0
2631.45 0
2631.57 10
2631.69 22
2631.80 33
2631.92 44
2632.04 52
2632.16 57
2632.27 60
2632.39 60
2632.51 59
2632.63 57
2632.75 54
2632.86 50
2632.98 45
2633.10 40
2633.22 33
2633.33 27
2633.45 20
2633.57 13
2633.69 8
2633.80 4
2633.92 1
2634.04 1
2634.16 2
2634.27 5
2634.39 9
2634.51 16
2634.63 23
2634.75 33
2634.86 44
2634.98 56
2635.10 68
2635.22 81
2635.33 91
2635.45 99
2635.57 104
2635.69 104
2635.80 100
2635.92 93
2636.04 84
2636.16 75
2636.28 67
2636.39 60
2636.51 55
2636.63 51
2636.75 48
2636.86 43
2636.98 38
2637.10 32
2637.22 26
2637.33 20
2637.45 15
2637.57 11
2637.69 8
2637.81 7
2637.92 8
2638.04 11
2638.16 15
2638.28 22
2638.39 30
2638.51 39
2638.63 48
2638.75 55
2638.87 61
2638.98 65
2639.10 68
2639.22 69
2639.34 69
2639.45 69
2639.57 69
2639.69 67
2639.81 64
2639.93 59
2640.04 53
2640.16 45
2640.28 37
2640.40 30
2640.51 25
2640.63 23
2640.75 23
2640.87 24
2640.99 25
2641.10 26
2641.22 25
2641.34 21
2641.46 15
2641.58 8
2641.69 2
2641.81 0
2641.93 0
2642.05 1
2642.16 8
2642.28 18
2642.40 29
2642.52 41
2642.64 51
2642.75 59
2642.87 64
2642.99 66
2643.11 66
2643.23 65
2643.34 62
2643.46 58
2643.58 54
2643.70 48
2643.81 41
2643.93 33
2644.05 24
2644.17 14
2644.29 6
2644.40 0
2644.52 0
2644.64 0
2644.76 0
2644.88 0
2644.99 0
2645.11 0
2645.23 1
2645.35 8
2645.47 16
2645.58 24
2645.70 30
2645.82 35
2645.94 37
2646.05 37
2646.17 36
2646.29 36
2646.41 37
2646.53 40
2646.64 45
2646.76 52
2646.88 59
2647.00 64
2647.12 65
2647.23 64
2647.35 58
2647.47 49
2647.59 39
2647.71 27
2647.82 16
2647.94 7
2648.06 0
2648.18 0
2648.30 0
2648.41 0
2648.53 0
2648.65 0
2648.77 2
2648.89 6
2649.00 9
2649.12 11
2649.24 10
2649.36 8
2649.48 4
2649.59 0
2649.71 0
2649.83 0
2649.95 0
2650.07 0
2650.18 0
2650.30 0
2650.42 0
2650.54 0
2650.66 2
2650.77 8
2650.89 15
2651.01 22
2651.13 28
2651.25 32
2651.36 35
2651.48 36
2651.60 36
2651.72 37
2651.84 39
2651.95 42
2652.07 46
2652.19 51
2652.31 54
2652.43 54
2652.55 53
2652.66 49
2652.78 44
2652.90 39
2653.02 35
2653.14 33
2653.25 34
2653.37 36
2653.49 40
2653.61 44
2653.73 46
2653.84 45
2653.96 42
2654.08 36
2654.20 27
2654.32 16
2654.43 5
2654.55 0
2654.67 0
2654.79 0
2654.91 0
2655.03 0
2655.14 0
2655.26 0
2655.38 6
2655.50 13
2655.62 19
2655.73 24
2655.85 27
2655.97 30
2656.09 32
2656.21 34
2656.33 35
2656.44 36
2656.56 36
2656.68 35
2656.80 32
2656.92 29
2657.03 27
2657.15 25
2657.27 24
2657.39 24
2657.51 24
2657.62 23
2657.74 22
2657.86 19
2657.98 15
2658.10 11
2658.22 6
2658.33 3
2658.45 1
2658.57 0
2658.69 0
2658.81 0
2658.93 1
2659.04 4
2659.16 6
2659.28 10
2659.40 14
2659.52 17
2659.63 20
2659.75 21
2659.87 20
2659.99 16
2660.11 12
2660.23 6
2660.34 1
2660.46 0
2660.58 0
2660.70 0
2660.82 0
2660.94 1
2661.05 9
2661.17 19
2661.29 30
2661.41 42
2661.53 52
2661.65 61
2661.76 68
2661.88 72
2662.00 72
2662.12 68
2662.24 62
2662.35 53
2662.47 43
2662.59 32
2662.71 20
2662.83 10
2662.95 1
2663.06 0
2663.18 0
2663.30 0
2663.42 0
2663.54 0
2663.66 0
2663.77 0
2663.89 0
2664.01 4
2664.13 9
2664.25 13
2664.37 16
2664.48 17
2664.60 17
2664.72 16
2664.84 14
2664.96 11
2665.08 8
2665.19 5
2665.31 3
2665.43 1
2665.55 0
2665.67 0
2665.79 1
2665.90 2
2666.02 3
2666.14 3
2666.26 3
2666.38 3
2666.50 3
2666.62 4
2666.73 6
2666.85 9
2666.97 12
2667.09 16
2667.21 19
2667.33 22
2667.44 25
2667.56 29
2667.68 33
2667.80 38
2667.92 43
2668.04 47
2668.15 50
2668.27 50
2668.39 48
2668.51 43
2668.63 37
2668.75 30
2668.87 25
2668.98 21
2669.10 20
2669.22 22
2669.34 27
2669.46 34
2669.58 42
2669.69 50
2669.81 60
2669.93 69
2670.05 78
2670.17 85
2670.29 90
2670.41 92
2670.52 90
2670.64 85
2670.76 79
2670.88 72
2671.00 68
2671.12 67
2671.23 69
2671.35 72
2671.47 76
2671.59 80
2671.71 82
2671.83 81
2671.95 80
2672.06 79
2672.18 79
2672.30 81
2672.42 83
2672.54 85
2672.66 86
2672.78 87
2672.89 86
2673.01 84
2673.13 80
2673.25 77
2673.37 73
2673.49 68
2673.60 64
2673.72 59
2673.84 54
2673.96 51
2674.08 48
2674.20 48
2674.32 50
2674.43 53
2674.55 58
2674.67 63
2674.79 68
2674.91 71
2675.03 71
2675.15 68
2675.26 63
2675.38 56
2675.50 49
2675.62 43
2675.74 41
2675.86 43
2675.98 50
2676.09 61
2676.21 75
2676.33 90
2676.45 104
2676.57 115
2676.69 123
2676.81 126
2676.93 127
2677.04 125
2677.16 123
2677.28 121
2677.40 119
2677.52 118
2677.64 117
2677.76 116
2677.87 112
2677.99 106
2678.11 100
2678.23 92
2678.35 85
2678.47 78
2678.59 72
2678.70 68
2678.82 66
2678.94 65
2679.06 67
2679.18 72
2679.30 80
2679.42 89
2679.54 99
2679.65 108
2679.77 115
2679.89 119
2680.01 120
2680.13 118
2680.25 116
2680.37 114
2680.48 114
2680.60 116
2680.72 120
2680.84 125
2680.96 130
2681.08 134
2681.20 136
2681.32 135
2681.43 131
2681.55 125
2681.67 116
2681.79 105
2681.91 94
2682.03 83
2682.15 74
2682.27 66
2682.38 61
2682.50 57
2682.62 54
2682.74 51
2682.86 47
2682.98 41
2683.10 35
2683.22 29
2683.33 24
2683.45 20
2683.57 20
2683.69 21
2683.81 24
2683.93 28
2684.05 32
2684.17 35
2684.28 37
2684.40 38
2684.52 39
2684.64 40
2684.76 41
2684.88 42
2685.00 43
2685.12 43
2685.24 44
2685.35 43
2685.47 42
2685.59 39
2685.71 36
2685.83 33
2685.95 31
2686.07 31
2686.19 33
2686.30 38
2686.42 45
2686.54 53
2686.66 60
2686.78 67
2686.90 71
2687.02 74
2687.14 77
2687.26 79
2687.37 82
2687.49 87
2687.61 92
2687.73 98
2687.85 103
2687.97 106
2688.09 106
2688.21 103
2688.32 99
2688.44 94
2688.56 89
2688.68 87
2688.80 86
2688.92 88
2689.04 91
2689.16 95
2689.28 98
2689.39 100
2689.51 100
2689.63 99
2689.75 98
2689.87 96
2689.99 96
2690.11 98
2690.23 101
2690.35 105
2690.47 110
2690.58 114
2690.70 118
2690.82 119
2690.94 119
2691.06 116
2691.18 112
2691.30 107
2691.42 101
2691.54 97
2691.65 93
2691.77 90
2691.89 87
2692.01 85
2692.13 84
2692.25 82
2692.37 81
2692.49 80
2692.61 82
2692.73 86
2692.84 92
2692.96 101
2693.08 112
2693.20 126
2693.32 141
2693.44 157
2693.56 173
2693.68 189
2693.80 202
2693.91 214
2694.03 223
2694.15 229
2694.27 234
2694.39 239
2694.51 245
2694.63 252
2694.75 260
2694.87 269
2694.99 279
2695.10 288
2695.22 296
2695.34 302
2695.46 305
2695.58 307
2695.70 307
2695.82 306
2695.94 305
2696.06 303
2696.18 302
2696.30 302
2696.41 302
2696.53 302
2696.65 302
2696.77 302
2696.89 301
2697.01 299
2697.13 296
2697.25 293
2697.37 288
2697.49 283
2697.61 277
2697.72 271
2697.84 266
2697.96 262
2698.08 259
2698.20 259
2698.32 260
2698.44 262
2698.56 264
2698.68 266
2698.80 266
2698.92 265
2699.03 262
2699.15 258
2699.27 253
2699.39 248
2699.51 241
2699.63 234
2699.75 227
2699.87 219
2699.99 211
2700.11 203
2700.23 195
2700.34 186
2700.46 178
2700.58 169
2700.70 159
2700.82 150
2700.94 142
2701.06 135
2701.18 129
2701.30 125
2701.42 120
2701.54 116
2701.66 109
2701.77 101
2701.89 91
2702.01 80
2702.13 70
2702.25 63
2702.37 59
2702.49 60
2702.61 65
2702.73 72
2702.85 81
2702.97 88
2703.09 92
2703.20 93
2703.32 91
2703.44 87
2703.56 82
2703.68 77
2703.80 73
2703.92 70
2704.04 67
2704.16 65
2704.28 63
2704.40 62
2704.52 62
2704.64 64
2704.75 68
2704.87 75
2704.99 83
2705.11 91
2705.23 98
2705.35 103
2705.47 104
2705.59 100
2705.71 93
2705.83 83
2705.95 71
2706.07 57
2706.19 42
2706.30 28
2706.42 15
2706.54 4
2706.66 0
2706.78 0
2706.90 0
2707.02 0
2707.14 0
2707.26 0
2707.38 0
2707.50 5
2707.62 9
2707.74 12
2707.86 12
2707.97 10
2708.09 6
2708.21 2
2708.33 0
2708.45 0
2708.57 0
2708.69 0
2708.81 1
2708.93 7
2709.05 13
2709.17 19
2709.29 24
2709.41 27
2709.53 29
2709.65 30
2709.76 30
2709.88 29
2710.00 26
2710.12 23
2710.24 19
2710.36 14
2710.48 9
2710.60 5
2710.72 3
2710.84 2
2710.96 2
2711.08 3
2711.20 5
2711.32 6
2711.44 7
2711.56 8
2711.67 9
2711.79 10
2711.91 11
2712.03 11
2712.15 11
2712.27 12
2712.39 12
2712.51 15
2712.63 19
2712.75 25
2712.87 33
2712.99 40
2713.11 47
2713.23 52
2713.35 53
2713.47 51
2713.59 46
2713.70 41
2713.82 35
2713.94 30
2714.06 28
2714.18 28
2714.30 30
2714.42 33
2714.54 35
2714.66 37
2714.78 36
2714.90 33
2715.02 27
2715.14 21
2715.26 14
2715.38 8
2715.50 3
2715.62 2
2715.74 2
2715.85 5
2715.97 10
2716.09 16
2716.21 23
2716.33 30
2716.45 36
2716.57 40
2716.69 43
2716.81 42
2716.93 40
2717.05 36
2717.17 31
2717.29 27
2717.41 25
2717.53 26
2717.65 28
2717.77 34
2717.89 40
2718.01 48
2718.13 55
2718.24 62
2718.36 68
2718.48 73
2718.60 77
2718.72 81
2718.84 84
2718.96 87
2719.08 90
2719.20 92
2719.32 95
2719.44 97
2719.56 99
2719.68 101
2719.80 103
2719.92 106
2720.04 109
2720.16 113
2720.28 117
2720.40 122
2720.52 128
2720.64 133
2720.76 138
2720.88 144
2720.99 149
2721.11 154
2721.23 158
2721.35 163
2721.47 166
2721.59 169
2721.71 171
2721.83 171
2721.95 170
2722.07 168
2722.19 164
2722.31 159
2722.43 153
2722.55 146
2722.67 138
2722.79 131
2722.91 124
2723.03 119
2723.15 117
2723.27 116
2723.39 118
2723.51 122
2723.63 127
2723.75 133
2723.87 139
2723.99 144
2724.11 149
2724.22 153
2724.34 156
2724.46 158
2724.58 159
2724.70 159
2724.82 158
2724.94 157
2725.06 157
2725.18 156
2725.30 155
2725.42 152
2725.54 147
2725.66 140
2725.78 131
2725.90 120
2726.02 110
2726.14 102
2726.26 97
2726.38 96
2726.50 98
2726.62 102
2726.74 108
2726.86 113
2726.98 117
2727.10 118
2727.22 115
2727.34 110
2727.46 103
2727.58 93
2727.70 83
2727.82 73
2727.94 64
2728.06 56
2728.18 51
2728.30 47
2728.41 47
2728.53 49
2728.65 52
2728.77 57
2728.89 63
2729.01 67
2729.13 71
2729.25 75
2729.37 77
2729.49 78
2729.61 79
2729.73 78
2729.85 77
2729.97 74
2730.09 70
2730.21 65
2730.33 59
2730.45 54
2730.57 51
2730.69 50
2730.81 51
2730.93 54
2731.05 59
2731.17 65
2731.29 71
2731.41 75
2731.53 78
2731.65 78
2731.77 76
2731.89 73
2732.01 69
2732.13 66
2732.25 63
2732.37 61
2732.49 60
2732.61 59
2732.73 57
2732.85 55
2732.97 53
2733.09 49
2733.21 45
2733.33 39
2733.45 33
2733.57 26
2733.69 19
2733.81 11
2733.93 4
2734.05 0
2734.17 0
2734.29 0
2734.41 0
2734.53 0
2734.65 0
2734.77 3
2734.89 7
2735.01 9
2735.13 10
2735.25 9
2735.37 6
2735.49 2
2735.60 0
2735.72 0
2735.84 0
2735.96 0
2736.08 0
2736.20 4
2736.32 13
2736.44 23
2736.56 34
2736.68 45
2736.80 54
2736.92 60
2737.04 64
2737.16 66
2737.28 67
2737.40 67
2737.52 67
2737.64 66
2737.76 65
2737.88 63
2738.00 61
2738.12 59
2738.24 55
2738.36 52
2738.48 50
2738.60 47
2738.72 46
2738.84 45
2738.96 45
2739.08 45
2739.20 45
2739.32 44
2739.44 42
2739.56 40
2739.68 36
2739.80 31
2739.92 25
2740.04 20
2740.16 17
2740.28 16
2740.40 18
2740.52 23
2740.64 29
2740.76 37
2740.88 45
2741.00 51
2741.12 54
2741.24 55
2741.36 55
2741.48 53
2741.60 49
2741.72 46
2741.84 42
2741.96 38
2742.08 34
2742.20 30
2742.32 26
2742.44 23
2742.56 21
2742.68 20
2742.80 20
2742.92 21
2743.04 24
2743.16 27
2743.28 31
2743.40 34
2743.53 37
2743.65 40
2743.77 42
2743.89 44
2744.01 46
2744.13 49
2744.25 53
2744.37 57
2744.49 63
2744.61 68
2744.73 72
2744.85 74
2744.97 73
2745.09 70
2745.21 65
2745.33 59
2745.45 53
2745.57 50
2745.69 50
2745.81 52
2745.93 56
2746.05 60
2746.17 62
2746.29 62
2746.41 58
2746.53 52
2746.65 44
2746.77 36
2746.89 29
2747.01 24
2747.13 22
2747.25 21
2747.37 23
2747.49 28
2747.61 33
2747.73 39
2747.85 45
2747.97 51
2748.09 57
2748.21 63
2748.33 70
2748.45 78
2748.57 89
2748.69 100
2748.81 112
2748.93 123
2749.05 130
2749.17 134
2749.29 133
2749.41 128
2749.53 122
2749.65 116
2749.77 111
2749.89 110
2750.01 112
2750.13 117
2750.25 124
2750.37 130
2750.49 134
2750.61 136
2750.74 135
2750.86 133
2750.98 129
2751.10 126
2751.22 122
2751.34 118
2751.46 113
2751.58 107
2751.70 98
2751.82 88
2751.94 76
2752.06 64
2752.18 55
2752.30 48
2752.42 44
2752.54 43
2752.66 44
2752.78 45
2752.90 44
2753.02 42
2753.14 38
2753.26 33
2753.38 27
2753.50 21
2753.62 17
2753.74 15
2753.86 16
2753.98 19
2754.10 24
2754.22 30
2754.34 37
2754.46 44
2754.58 52
2754.70 61
2754.83 70
2754.95 78
2755.07 85
2755.19 90
2755.31 91
2755.43 89
2755.55 84
2755.67 77
2755.79 68
2755.91 59
2756.03 50
2756.15 42
2756.27 34
2756.39 25
2756.51 15
2756.63 6
2756.75 0
2756.87 0
2756.99 0
2757.11 0
2757.23 0
2757.35 0
2757.47 0
2757.59 4
2757.71 9
2757.83 12
2757.95 12
2758.08 11
2758.20 9
2758.32 7
2758.44 6
2758.56 6
2758.68 7
2758.80 7
2758.92 7
2759.04 7
2759.16 5
2759.28 4
2759.40 4
2759.52 4
2759.64 6
2759.76 10
2759.88 16
2760.00 23
2760.12 30
2760.24 38
2760.36 45
2760.48 51
2760.60 55
2760.72 58
2760.85 57
2760.97 55
2761.09 52
2761.21 48
2761.33 43
2761.45 39
2761.57 37
2761.69 36
2761.81 38
2761.93 40
2762.05 44
2762.17 46
2762.29 46
2762.41 42
2762.53 34
2762.65 24
2762.77 12
2762.89 1
2763.01 0
2763.13 0
2763.25 0
2763.38 0
2763.50 0
2763.62 0
2763.74 0
2763.86 3
2763.98 7
2764.10 11
2764.22 17
2764.34 25
2764.46 35
2764.58 48
2764.70 60
2764.82 73
2764.94 83
2765.06 90
2765.18 95
2765.30 97
2765.42 96
2765.55 96
2765.67 95
2765.79 96
2765.91 98
2766.03 101
2766.15 102
2766.27 101
2766.39 98
2766.51 92
2766.63 83
2766.75 74
2766.87 65
2766.99 58
2767.11 53
2767.23 49
2767.35 47
2767.47 46
2767.60 45
2767.72 45
2767.84 44
2767.96 44
2768.08 44
2768.20 43
2768.32 42
2768.44 40
2768.56 37
2768.68 32
2768.80 28
2768.92 24
2769.04 21
2769.16 19
2769.28 19
2769.40 19
2769.53 20
2769.65 19
2769.77 18
2769.89 15
2770.01 12
2770.13 8
2770.25 5
2770.37 3
2770.49 2
2770.61 2
2770.73 5
2770.85 8
2770.97 13
2771.09 17
2771.22 21
2771.34 24
2771.46 25
2771.58 25
2771.70 25
2771.82 24
2771.94 23
2772.06 22
2772.18 22
2772.30 21
2772.42 21
2772.54 21
2772.66 21
2772.78 22
2772.91 24
2773.03 27
2773.15 32
2773.27 38
2773.39 44
2773.51 50
2773.63 55
2773.75 59
2773.87 62
2773.99 64
2774.11 64
2774.23 64
2774.35 64
2774.47 63
2774.60 63
2774.72 62
2774.84 61
2774.96 59
2775.08 57
2775.20 55
2775.32 53
2775.44 52
2775.56 51
2775.68 50
2775.80 50
2775.92 51
2776.04 52
2776.17 53
2776.29 54
2776.41 55
2776.53 54
2776.65 53
2776.77 52
2776.89 49
2777.01 46
2777.13 43
2777.25 39
2777.37 35
2777.49 32
2777.62 27
2777.74 23
2777.86 19
2777.98 14
2778.10 10
2778.22 6
2778.34 3
2778.46 2
2778.58 3
2778.70 6
2778.82 11
2778.94 16
2779.07 22
2779.19 27
2779.31 31
2779.43 35
2779.55 38
2779.67 40
2779.79 44
2779.91 48
2780.03 52
2780.15 56
2780.27 58
2780.40 58
2780.52 54
2780.64 47
2780.76 38
2780.88 27
2781.00 16
2781.12 7
2781.24 0
2781.36 0
2781.48 0
2781.60 0
2781.73 0
2781.85 0
2781.97 3
2782.09 9
2782.21 16
2782.33 23
2782.45 29
2782.57 32
2782.69 34
2782.81 32
2782.93 28
2783.06 22
2783.18 16
2783.30 11
2783.42 6
2783.54 4
2783.66 3
2783.78 3
2783.90 4
2784.02 5
2784.14 6
2784.27 7
2784.39 8
2784.51 11
2784.63 15
2784.75 21
2784.87 27
2784.99 35
2785.11 43
2785.23 49
2785.35 54
2785.48 57
2785.60 57
2785.72 56
2785.84 53
2785.96 49
2786.08 46
2786.20 44
2786.32 43
2786.44 43
2786.56 44
2786.69 46
2786.81 49
2786.93 52
2787.05 54
2787.17 54
2787.29 53
2787.41 51
2787.53 47
2787.65 43
2787.77 40
2787.90 38
2788.02 38
2788.14 40
2788.26 44
2788.38 47
2788.50 50
2788.62 52
2788.74 53
2788.86 51
2788.99 48
2789.11 43
2789.23 39
2789.35 34
2789.47 31
2789.59 27
2789.71 24
2789.83 21
2789.95 17
2790.08 12
2790.20 7
2790.32 1
2790.44 0
2790.56 0
2790.68 0
2790.80 0
2790.92 0
2791.04 0
2791.17 0
2791.29 1
2791.41 10
2791.53 19
2791.65 27
2791.77 33
2791.89 37
2792.01 39
2792.13 40
2792.26 39
2792.38 36
2792.50 33
2792.62 28
2792.74 24
2792.86 20
2792.98 17
2793.10 14
2793.22 12
2793.35 11
2793.47 11
2793.59 11
2793.71 13
2793.83 16
2793.95 21
2794.07 28
2794.19 34
2794.32 40
2794.44 45
2794.56 46
2794.68 44
2794.80 40
2794.92 33
2795.04 27
2795.16 20
2795.29 15
2795.41 10
2795.53 6
2795.65 3
2795.77 0
2795.89 0
2796.01 0
2796.13 0
2796.26 0
2796.38 0
2796.50 0
2796.62 4
2796.74 12
2796.86 20
2796.98 28
2797.10 35
2797.22 40
2797.35 43
2797.47 44
2797.59 45
2797.71 45
2797.83 44
2797.95 42
2798.07 39
2798.20 36
2798.32 31
2798.44 26
2798.56 22
2798.68 19
2798.80 19
2798.92 20
2799.04 24
2799.17 29
2799.29 33
2799.41 36
2799.53 37
2799.65 36
2799.77 34
2799.89 31
2800.01 28
2800.14 27
2800.26 26
2800.38 28
2800.50 30
2800.62 32
2800.74 33
2800.86 33
2800.99 31
2801.11 28
2801.23 23
2801.35 18
2801.47 13
2801.59 8
2801.71 4
2801.83 3
2801.96 5
2802.08 9
2802.20 16
2802.32 25
2802.44 35
2802.56 45
2802.68 51
2802.81 55
2802.93 56
2803.05 54
2803.17 50
2803.29 46
2803.41 41
2803.53 38
2803.66 36
2803.78 35
2803.90 35
2804.02 36
2804.14 39
2804.26 42
2804.38 45
2804.51 49
2804.63 52
2804.75 54
2804.87 54
2804.99 51
2805.11 47
2805.23 41
2805.36 35
2805.48 31
2805.60 29
2805.72 29
2805.84 31
2805.96 34
2806.08 38
2806.21 42
2806.33 46
2806.45 50
2806.57 56
2806.69 63
2806.81 70
2806.93 79
2807.06 87
2807.18 96
2807.30 104
2807.42 111
2807.54 119
2807.66 125
2807.78 131
2807.91 136
2808.03 138
2808.15 138
2808.27 137
2808.39 133
2808.51 128
2808.63 123
2808.76 117
2808.88 111
2809.00 107
2809.12 102
2809.24 98
2809.36 94
2809.49 90
2809.61 85
2809.73 80
2809.85 75
2809.97 69
2810.09 64
2810.21 59
2810.34 56
2810.46 56
2810.58 57
2810.70 59
2810.82 63
2810.94 68
2811.07 72
2811.19 76
2811.31 79
2811.43 81
2811.55 81
2811.67 81
2811.80 80
2811.92 77
2812.04 72
2812.16 66
2812.28 58
2812.40 49
2812.52 40
2812.65 32
2812.77 25
2812.89 21
2813.01 19
2813.13 20
2813.25 24
2813.38 29
2813.50 35
2813.62 43
2813.74 50
2813.86 57
2813.98 63
2814.11 67
2814.23 68
2814.35 67
2814.47 64
2814.59 59
2814.71 53
2814.84 46
2814.96 39
2815.08 32
2815.20 25
2815.32 19
2815.44 14
2815.57 10
2815.69 7
2815.81 5
2815.93 6
2816.05 8
2816.17 11
2816.30 17
2816.42 23
2816.54 32
2816.66 42
2816.78 53
2816.90 64
2817.03 75
2817.15 83
2817.27 89
2817.39 91
2817.51 90
2817.63 86
2817.76 81
2817.88 76
2818.00 72
2818.12 68
2818.24 66
2818.36 65
2818.49 64
2818.61 63
2818.73 62
2818.85 61
2818.97 61
2819.09 62
2819.22 65
2819.34 70
2819.46 77
2819.58 86
2819.70 93
2819.82 100
2819.95 104
2820.07 106
2820.19 105
2820.31 102
2820.43 97
2820.56 92
2820.68 86
2820.80 81
2820.92 76
2821.04 72
2821.16 67
2821.29 61
2821.41 54
2821.53 46
2821.65 35
2821.77 24
2821.89 13
2822.02 4
2822.14 0
2822.26 0
2822.38 0
2822.50 4
2822.63 13
2822.75 24
2822.87 33
2822.99 41
2823.11 46
2823.23 47
2823.36 46
2823.48 43
2823.60 39
2823.72 35
2823.84 31
2823.97 27
2824.09 24
2824.21 22
2824.33 20
2824.45 18
2824.57 15
2824.70 14
2824.82 12
2824.94 11
2825.06 11
2825.18 11
2825.31 10
2825.43 9
2825.55 6
2825.67 1
2825.79 0
2825.92 0
2826.04 0
2826.16 0
2826.28 0
2826.40 0
2826.52 0
2826.65 0
2826.77 8
2826.89 15
2827.01 20
2827.13 24
2827.26 26
2827.38 27
2827.50 27
2827.62 27
2827.74 28
2827.87 30
2827.99 34
2828.11 40
2828.23 47
2828.35 54
2828.48 60
2828.60 64
2828.72 64
2828.84 59
2828.96 49
2829.09 37
2829.21 23
2829.33 9
2829.45 0
2829.57 0
2829.70 0
2829.82 0
2829.94 0
2830.06 0
2830.18 2
2830.30 6
2830.43 7
2830.55 8
2830.67 6
2830.79 5
2830.91 3
2831.04 2
2831.16 2
2831.28 2
2831.40 3
2831.52 4
2831.65 7
2831.77 11
2831.89 17
2832.01 24
2832.13 32
2832.26 39
2832.38 46
2832.50 50
2832.62 52
2832.74 50
2832.87 46
2832.99 40
2833.11 34
2833.23 30
2833.36 27
2833.48 26
2833.60 28
2833.72 32
2833.84 36
2833.97 41
2834.09 45
2834.21 49
2834.33 51
2834.45 51
2834.58 50
2834.70 47
2834.82 43
2834.94 37
2835.06 31
2835.19 24
2835.31 19
2835.43 16
2835.55 16
2835.67 18
2835.80 24
2835.92 31
2836.04 38
2836.16 44
2836.28 48
2836.41 49
2836.53 46
2836.65 39
2836.77 30
2836.90 19
2837.02 8
2837.14 0
2837.26 0
2837.38 0
2837.51 0
2837.63 0
2837.75 0
2837.87 0
2837.99 0
2838.12 2
2838.24 7
2838.36 11
2838.48 14
2838.61 17
2838.73 19
2838.85 21
2838.97 22
2839.09 22
2839.22 20
2839.34 17
2839.46 14
2839.58 11
2839.70 10
2839.83 10
2839.95 13
2840.07 18
2840.19 23
2840.32 27
2840.44 28
2840.56 26
2840.68 20
2840.80 13
2840.93 5
2841.05 0
2841.17 0
2841.29 0
2841.42 4
2841.54 12
2841.66 22
2841.78 32
2841.90 40
2842.03 47
2842.15 51
2842.27 54
2842.39 55
2842.52 56
2842.64 58
2842.76 60
2842.88 65
2843.00 71
2843.13 81
2843.25 92
2843.37 104
2843.49 115
2843.62 126
2843.74 135
2843.86 141
2843.98 145
2844.10 146
2844.23 145
2844.35 143
2844.47 139
2844.59 134
2844.72 127
2844.84 119
2844.96 110
2845.08 100
2845.21 89
2845.33 79
2845.45 69
2845.57 60
2845.69 52
2845.82 45
2845.94 39
2846.06 35
2846.18 32
2846.31 30
2846.43 31
2846.55 32
2846.67 35
2846.80 38
2846.92 43
2847.04 48
2847.16 54
2847.28 61
2847.41 70
2847.53 79
2847.65 90
2847.77 101
2847.90 112
2848.02 121
2848.14 128
2848.26 131
2848.39 131
2848.51 128
2848.63 123
2848.75 117
2848.88 112
2849.00 108
2849.12 106
2849.24 104
2849.36 103
2849.49 102
2849.61 101
2849.73 100
2849.85 99
2849.98 99
2850.10 98
2850.22 96
2850.34 91
2850.47 84
2850.59 74
2850.71 62
2850.83 50
2850.96 39
2851.08 32
2851.20 30
2851.32 34
2851.45 42
2851.57 52
2851.69 63
2851.81 72
2851.94 76
2852.06 77
2852.18 73
2852.30 66
2852.43 58
2852.55 51
2852.67 45
2852.79 43
2852.92 43
2853.04 45
2853.16 46
2853.28 46
2853.41 44
2853.53 40
2853.65 34
2853.77 27
2853.90 20
2854.02 13
2854.14 6
2854.26 1
2854.38 0
2854.51 0
2854.63 0
2854.75 0
2854.87 0
2855.00 0
2855.12 0
2855.24 0
2855.37 3
2855.49 5
2855.61 7
2855.73 8
2855.86 10
2855.98 12
2856.10 14
2856.22 15
2856.35 14
2856.47 11
2856.59 7
2856.71 1
2856.84 0
2856.96 0
2857.08 0
2857.20 0
2857.33 0
2857.45 0
2857.57 2
2857.69 9
2857.82 17
2857.94 24
2858.06 30
2858.18 35
2858.31 37
2858.43 37
2858.55 36
2858.67 34
2858.80 31
2858.92 30
2859.04 30
2859.16 33
2859.29 38
2859.41 45
2859.53 55
2859.65 65
2859.78 74
2859.90 82
2860.02 87
2860.15 89
2860.27 88
2860.39 86
2860.51 83
2860.64 81
2860.76 79
2860.88 77
2861.00 75
2861.13 73
2861.25 69
2861.37 66
2861.49 64
2861.62 65
2861.74 70
2861.86 78
2861.98 88
2862.11 99
2862.23 109
2862.35 116
2862.48 119
2862.60 119
2862.72 118
2862.84 116
2862.97 117
2863.09 119
2863.21 123
2863.33 128
2863.46 132
2863.58 134
2863.70 133
2863.82 129
2863.95 123
2864.07 117
2864.19 111
2864.32 106
2864.44 104
2864.56 102
2864.68 101
2864.81 101
2864.93 99
2865.05 96
2865.17 93
2865.30 90
2865.42 88
2865.54 87
2865.67 88
2865.79 90
2865.91 92
2866.03 95
2866.16 99
2866.28 103
2866.40 107
2866.52 110
2866.65 114
2866.77 116
2866.89 117
2867.02 116
2867.14 112
2867.26 105
2867.38 96
2867.51 86
2867.63 75
2867.75 65
2867.88 56
2868.00 49
2868.12 43
2868.24 39
2868.37 36
2868.49 34
2868.61 32
2868.73 30
2868.86 28
2868.98 26
2869.10 23
2869.23 21
2869.35 18
2869.47 15
2869.59 13
2869.72 11
2869.84 9
2869.96 8
2870.09 7
2870.21 7
2870.33 9
2870.45 14
2870.58 20
2870.70 30
2870.82 41
2870.95 54
2871.07 67
2871.19 78
2871.31 88
2871.44 95
2871.56 99
2871.68 102
2871.81 104
2871.93 105
2872.05 105
2872.17 107
2872.30 108
2872.42 111
2872.54 115
2872.67 120
2872.79 127
2872.91 134
2873.03 141
2873.16 147
2873.28 150
2873.40 151
2873.53 149
2873.65 145
2873.77 140
2873.89 134
2874.02 128
2874.14 122
2874.26 117
2874.39 114
2874.51 113
2874.63 115
2874.76 120
2874.88 128
2875.00 138
2875.12 149
2875.25 159
2875.37 168
2875.49 173
2875.62 175
2875.74 174
2875.86 170
2875.98 163
2876.11 155
2876.23 145
2876.35 135
2876.48 125
2876.60 116
2876.72 108
2876.85 100
2876.97 93
2877.09 87
2877.21 81
2877.34 74
2877.46 68
2877.58 62
2877.71 57
2877.83 54
2877.95 53
2878.08 55
2878.20 59
2878.32 64
2878.44 70
2878.57 75
2878.69 79
2878.81 82
2878.94 82
2879.06 79
2879.18 73
2879.31 65
2879.43 54
2879.55 41
2879.67 28
2879.80 15
2879.92 4
2880.04 0
2880.17 0
2880.29 0
2880.41 0
2880.54 0
2880.66 1
2880.78 6
2880.90 10
2881.03 11
2881.15 11
2881.27 8
2881.40 4
2881.52 0
2881.64 0
2881.77 0
2881.89 0
2882.01 0
2882.14 0
2882.26 0
2882.38 0
2882.50 0
2882.63 1
2882.75 6
2882.87 12
2883.00 20
2883.12 30
2883.24 40
2883.37 49
2883.49 57
2883.61 64
2883.74 68
2883.86 70
2883.98 72
2884.11 74
2884.23 77
2884.35 81
2884.47 87
2884.60 94
2884.72 101
2884.84 106
2884.97 108
2885.09 107
2885.21 102
2885.34 94
2885.46 85
2885.58 76
2885.71 67
2885.83 60
2885.95 54
2886.08 50
2886.20 47
2886.32 46
2886.45 45
2886.57 46
2886.69 49
2886.81 53
2886.94 57
2887.06 62
2887.18 66
2887.31 69
2887.43 70
2887.55 69
2887.68 67
2887.80 64
2887.92 60
2888.05 57
2888.17 55
2888.29 53
2888.42 53
2888.54 53
2888.66 53
2888.79 53
2888.91 53
2889.03 53
2889.16 52
2889.28 52
2889.40 53
2889.53 54
2889.65 54
2889.77 53
2889.90 52
2890.02 50
2890.14 49
2890.27 49
2890.39 50
2890.51 52
2890.63 55
2890.76 58
2890.88 60
2891.00 59
2891.13 57
2891.25 54
2891.37 51
2891.50 48
2891.62 46
2891.74 46
2891.87 47
2891.99 50
2892.11 55
2892.24 61
2892.36 69
2892.48 76
2892.61 83
2892.73 87
2892.85 89
2892.98 88
2893.10 84
2893.22 78
2893.35 72
2893.47 66
2893.59 62
2893.72 59
2893.84 57
2893.96 55
2894.09 51
2894.21 46
2894.33 40
2894.46 32
2894.58 25
2894.70 19
2894.83 16
2894.95 15
2895.07 15
2895.20 16
2895.32 16
2895.44 14
2895.57 9
2895.69 3
2895.81 0
2895.94 0
2896.06 0
2896.18 0
2896.31 0
2896.43 0
2896.55 0
2896.68 1
2896.80 9
2896.93 15
2897.05 20
2897.17 24
2897.30 26
2897.42 28
2897.54 30
2897.67 33
2897.79 37
2897.91 42
2898.04 48
2898.16 54
2898.28 59
2898.41 62
2898.53 64
2898.65 63
2898.78 61
2898.90 57
2899.02 53
2899.15 48
2899.27 43
2899.39 37
2899.52 32
2899.64 28
2899.76 25
2899.89 24
2900.01 25
2900.13 28
2900.26 33
2900.38 37
2900.50 40
2900.63 41
2900.75 39
2900.88 36
2901.00 32
2901.12 28
2901.25 27
2901.37 28
2901.49 31
2901.62 36
2901.74 41
2901.86 46
2901.99 51
2902.11 54
2902.23 55
2902.36 56
2902.48 55
2902.60 54
2902.73 53
2902.85 53
2902.98 53
2903.10 56
2903.22 60
2903.35 65
2903.47 71
2903.59 78
2903.72 85
2903.84 91
2903.96 96
2904.09 100
2904.21 102
2904.33 103
2904.46 104
2904.58 105
2904.70 106
2904.83 108
2904.95 112
2905.08 114
2905.20 116
2905.32 117
2905.45 116
2905.57 113
2905.69 109
2905.82 105
2905.94 100
2906.06 96
2906.19 92
2906.31 88
2906.43 83
2906.56 78
2906.68 73
2906.81 68
2906.93 64
2907.05 63
2907.18 63
2907.30 66
2907.42 70
2907.55 75
2907.67 82
2907.79 88
2907.92 95
2908.04 102
2908.17 110
2908.29 118
2908.41 124
2908.54 129
2908.66 129
2908.78 126
2908.91 119
2909.03 109
2909.15 97
2909.28 85
2909.40 75
2909.53 67
2909.65 60
2909.77 56
2909.90 52
2910.02 49
2910.14 48
2910.27 48
2910.39 51
2910.52 56
2910.64 64
2910.76 74
2910.89 84
2911.01 93
2911.13 100
2911.26 103
2911.38 103
2911.51 101
2911.63 96
2911.75 91
2911.88 87
2912.00 84
2912.12 83
2912.25 84
2912.37 86
2912.49 87
2912.62 88
2912.74 88
2912.87 86
2912.99 83
2913.11 78
2913.24 72
2913.36 66
2913.48 59
2913.61 53
2913.73 47
2913.86 43
2913.98 42
2914.10 42
2914.23 45
2914.35 50
2914.47 56
2914.60 62
2914.72 66
2914.85 69
2914.97 71
2915.09 70
2915.22 67
2915.34 62
2915.47 57
2915.59 52
2915.71 47
2915.84 44
2915.96 42
2916.08 41
2916.21 40
2916.33 38
2916.46 35
2916.58 31
2916.70 27
2916.83 24
2916.95 22
2917.07 22
2917.20 24
2917.32 29
2917.45 36
2917.57 44
2917.69 53
2917.82 63
2917.94 72
2918.07 81
2918.19 89
2918.31 97
2918.44 103
2918.56 110
2918.68 116
2918.81 122
2918.93 127
2919.06 132
2919.18 135
2919.30 137
2919.43 138
2919.55 136
2919.68 134
2919.80 131
2919.92 129
2920.05 129
2920.17 130
2920.30 133
2920.42 138
2920.54 144
2920.67 151
2920.79 157
2920.91 163
2921.04 169
2921.16 175
2921.29 181
2921.41 189
2921.53 197
2921.66 207
2921.78 216
2921.91 225
2922.03 232
2922.15 236
2922.28 238
2922.40 238
2922.53 237
2922.65 235
2922.77 232
2922.90 229
2923.02 225
2923.15 218
2923.27 209
2923.39 198
2923.52 184
2923.64 169
2923.77 153
2923.89 139
2924.01 128
2924.14 121
2924.26 119
2924.39 121
2924.51 126
2924.63 131
2924.76 135
2924.88 136
2925.01 133
2925.13 128
2925.25 120
2925.38 112
2925.50 106
2925.63 101
2925.75 100
2925.87 101
2926.00 104
2926.12 108
2926.25 113
2926.37 117
2926.49 121
2926.62 123
2926.74 123
2926.87 122
2926.99 118
2927.11 112
2927.24 106
2927.36 100
2927.49 95
2927.61 93
2927.73 93
2927.86 95
2927.98 98
2928.11 102
2928.23 106
2928.35 109
2928.48 111
2928.60 114
2928.73 115
2928.85 117
2928.97 117
2929.10 118
2929.22 117
2929.35 117
2929.47 116
2929.60 115
2929.72 113
2929.84 111
2929.97 107
2930.09 102
2930.22 97
2930.34 91
2930.46 85
2930.59 81
2930.71 79
2930.84 80
2930.96 83
2931.08 86
2931.21 90
2931.33 93
2931.46 95
2931.58 95
2931.71 93
2931.83 90
2931.95 84
2932.08 76
2932.20 67
2932.33 57
2932.45 47
2932.57 37
2932.70 29
2932.82 24
2932.95 21
2933.07 20
2933.20 21
2933.32 22
2933.44 24
2933.57 26
2933.69 28
2933.82 30
2933.94 32
2934.06 35
2934.19 39
2934.31 43
2934.44 46
2934.56 48
2934.69 48
2934.81 47
2934.93 44
2935.06 42
2935.18 40
2935.31 39
2935.43 39
2935.56 40
2935.68 42
2935.80 44
2935.93 45
2936.05 48
2936.18 51
2936.30 55
2936.42 62
2936.55 70
2936.67 80
2936.80 91
2936.92 101
2937.05 111
2937.17 119
2937.29 125
2937.42 129
2937.54 131
2937.67 130
2937.79 128
2937.92 124
2938.04 120
2938.16 116
2938.29 112
2938.41 109
2938.54 106
2938.66 104
2938.79 102
2938.91 101
2939.03 99
2939.16 98
2939.28 97
2939.41 97
2939.53 98
2939.66 98
2939.78 98
2939.90 97
2940.03 94
2940.15 90
2940.28 83
2940.40 75
2940.53 66
2940.65 57
2940.77 49
2940.90 42
2941.02 38
2941.15 34
2941.27 32
2941.40 30
2941.52 29
2941.65 30
2941.77 32
2941.89 36
2942.02 42
2942.14 51
2942.27 60
2942.39 69
2942.52 77
2942.64 82
2942.76 82
2942.89 80
2943.01 75
2943.14 67
2943.26 60
2943.39 53
2943.51 47
2943.64 44
2943.76 41
2943.88 39
2944.01 38
2944.13 36
2944.26 34
2944.38 33
2944.51 31
2944.63 30
2944.75 28
2944.88 27
2945.00 24
2945.13 20
2945.25 16
2945.38 12
2945.50 10
2945.63 11
2945.75 15
2945.87 22
2946.00 32
2946.12 43
2946.25 53
2946.37 59
2946.50 62
2946.62 60
2946.75 55
2946.87 48
2946.99 40
2947.12 33
2947.24 28
2947.37 25
2947.49 24
2947.62 24
2947.74 25
2947.87 27
2947.99 28
2948.12 29
2948.24 31
2948.36 33
2948.49 36
2948.61 40
2948.74 46
2948.86 53
2948.99 59
2949.11 64
2949.24 67
2949.36 67
2949.48 65
2949.61 61
2949.73 57
2949.86 52
2949.98 48
2950.11 45
2950.23 43
2950.36 41
2950.48 39
2950.61 38
2950.73 39
2950.85 40
2950.98 43
2951.10 46
2951.23 50
2951.35 52
2951.48 53
2951.60 51
2951.73 48
2951.85 43
2951.98 37
2952.10 31
2952.22 26
2952.35 23
2952.47 20
2952.60 19
2952.72 18
2952.85 17
2952.97 18
2953.10 19
2953.22 21
2953.35 24
2953.47 27
2953.60 30
2953.72 33
2953.84 34
2953.97 33
2954.09 31
2954.22 27
2954.34 21
2954.47 15
2954.59 10
2954.72 6
2954.84 3
2954.97 3
2955.09 6
2955.22 11
2955.34 17
2955.46 24
2955.59 31
2955.71 36
2955.84 39
2955.96 38
2956.09 35
2956.21 30
2956.34 23
2956.46 16
2956.59 9
2956.71 3
2956.84 0
2956.96 0
2957.09 0
2957.21 0
2957.33 0
2957.46 3
2957.58 9
2957.71 16
2957.83 26
2957.96 36
2958.08 47
2958.21 57
2958.33 66
2958.46 72
2958.58 75
2958.71 77
2958.83 76
2958.96 74
2959.08 72
2959.21 69
2959.33 67
2959.45 64
2959.58 62
2959.70 59
2959.83 55
2959.95 50
2960.08 45
2960.20 39
2960.33 33
2960.45 27
2960.58 22
2960.70 18
2960.83 14
2960.95 12
2961.08 10
2961.20 10
2961.33 10
2961.45 12
2961.58 14
2961.70 17
2961.83 20
2961.95 23
2962.07 26
2962.20 27
2962.32 27
2962.45 25
2962.57 22
2962.70 19
2962.82 16
2962.95 14
2963.07 15
2963.20 18
2963.32 24
2963.45 33
2963.57 43
2963.70 54
2963.82 65
2963.95 73
2964.07 80
2964.20 84
2964.32 85
2964.45 84
2964.57 80
2964.70 76
2964.82 71
2964.95 66
2965.07 62
2965.20 58
2965.32 55
2965.44 52
2965.57 50
2965.69 46
2965.82 43
2965.94 40
2966.07 38
2966.19 36
2966.32 36
2966.44 36
2966.57 36
2966.69 37
2966.82 37
2966.94 37
2967.07 37
2967.19 38
2967.32 40
2967.44 43
2967.57 45
2967.69 46
2967.82 46
2967.94 44
2968.07 41
2968.19 37
2968.32 35
2968.44 33
2968.57 33
2968.69 35
2968.82 39
2968.94 43
2969.07 47
2969.19 52
2969.32 56
2969.44 60
2969.57 63
2969.69 65
2969.82 67
2969.94 68
2970.07 69
2970.19 69
2970.32 69
2970.44 69
2970.57 69
2970.69 67
2970.82 65
2970.94 62
2971.07 57
2971.19 52
2971.32 48
2971.44 45
2971.57 44
2971.69 43
2971.82 42
2971.94 40
2972.07 38
2972.19 35
2972.32 33
2972.44 34
2972.57 37
2972.69 44
2972.82 53
2972.94 62
2973.07 70
2973.19 75
2973.32 76
2973.44 73
2973.57 67
2973.69 60
2973.82 52
2973.94 45
2974.07 41
2974.19 39
2974.32 39
2974.44 41
2974.57 46
2974.69 51
2974.82 57
2974.94 63
2975.07 67
2975.19 71
2975.32 73
2975.44 73
2975.57 72
2975.69 70
2975.82 67
2975.94 63
2976.07 59
2976.19 55
2976.32 50
2976.44 46
2976.57 43
2976.69 40
2976.82 38
2976.94 37
2977.07 37
2977.19 38
2977.32 41
2977.44 44
2977.57 47
2977.69 50
2977.82 53
2977.94 54
2978.07 55
2978.19 56
2978.32 56
2978.44 56
2978.57 57
2978.69 58
2978.82 59
2978.94 59
2979.07 59
2979.19 57
2979.32 54
2979.45 50
2979.57 46
2979.70 43
2979.82 42
2979.95 43
2980.07 46
2980.20 50
2980.32 56
2980.45 64
2980.57 71
2980.70 79
2980.82 86
2980.95 94
2981.07 100
2981.20 105
2981.32 109
2981.45 111
2981.57 110
2981.70 108
2981.82 104
2981.95 98
2982.07 92
2982.20 86
2982.32 81
2982.45 77
2982.57 74
2982.70 72
2982.83 72
2982.95 74
2983.08 76
2983.20 79
2983.33 83
2983.45 86
2983.58 89
2983.70 89
2983.83 87
2983.95 82
2984.08 75
2984.20 68
2984.33 62
2984.45 57
2984.58 55
2984.70 55
2984.83 58
2984.95 62
2985.08 65
2985.20 68
2985.33 70
2985.46 71
2985.58 72
2985.71 72
2985.83 71
2985.96 71
2986.08 70
2986.21 68
2986.33 66
2986.46 62
2986.58 58
2986.71 53
2986.83 48
2986.96 43
2987.08 40
2987.21 38
2987.33 38
2987.46 39
2987.59 41
2987.71 43
2987.84 42
2987.96 39
2988.09 33
2988.21 25
2988.34 15
2988.46 7
2988.59 0
2988.71 0
2988.84 0
2988.96 5
2989.09 12
2989.21 20
2989.34 27
2989.47 32
2989.59 34
2989.72 34
2989.84 31
2989.97 26
2990.09 19
2990.22 12
2990.34 5
2990.47 0
2990.59 0
2990.72 0
2990.84 0
2990.97 0
2991.10 0
2991.22 0
2991.35 0
2991.47 0
2991.60 4
2991.72 14
2991.85 26
2991.97 37
2992.10 47
2992.22 54
2992.35 57
2992.48 57
2992.60 55
2992.73 51
2992.85 48
2992.98 45
2993.10 43
2993.23 43
2993.35 43
2993.48 44
2993.60 46
2993.73 48
2993.85 51
2993.98 55
2994.11 58
2994.23 62
2994.36 65
2994.48 69
2994.61 72
2994.73 77
2994.86 82
2994.98 89
2995.11 95
2995.23 101
2995.36 106
2995.49 108
2995.61 108
2995.74 105
2995.86 101
2995.99 97
2996.11 94
2996.24 91
2996.36 90
2996.49 90
2996.62 91
2996.74 93
2996.87 95
2996.99 97
2997.12 97
2997.24 97
2997.37 95
2997.49 91
2997.62 86
2997.75 79
2997.87 72
2998.00 64
2998.12 57
2998.25 51
2998.37 46
2998.50 43
2998.62 42
2998.75 42
2998.88 44
2999.00 46
2999.13 50
2999.25 54
2999.38 59
2999.50 64
2999.63 70
2999.75 75
2999.88 79
3000.01 81
3000.13 81
3000.26 79
3000.38 76
3000.51 74
3000.63 73
3000.76 73
3000.88 75
3001.01 78
3001.14 81
3001.26 83
3001.39 84
3001.51 84
3001.64 82
3001.76 81
3001.89 78
3002.01 76
3002.14 73
3002.27 70
3002.39 67
3002.52 64
3002.64 60
3002.77 57
3002.89 55
3003.02 52
3003.15 50
3003.27 47
3003.40 44
3003.52 40
3003.65 35
3003.77 29
3003.90 23
3004.03 18
3004.15 13
3004.28 9
3004.40 6
3004.53 4
3004.65 4
3004.78 6
3004.90 10
3005.03 16
3005.16 23
3005.28 31
3005.41 40
3005.53 48
3005.66 55
3005.78 62
3005.91 69
3006.04 74
3006.16 80
3006.29 86
3006.41 91
3006.54 96
3006.66 101
3006.79 105
3006.92 107
3007.04 107
3007.17 105
3007.29 99
3007.42 91
3007.54 82
3007.67 71
3007.80 60
3007.92 51
3008.05 44
3008.17 39
3008.30 37
3008.43 37
3008.55 38
3008.68 42
3008.80 45
3008.93 50
3009.05 54
3009.18 58
3009.31 61
3009.43 64
3009.56 65
3009.68 64
3009.81 62
3009.93 59
3010.06 55
3010.19 50
3010.31 46
3010.44 44
3010.56 43
3010.69 44
3010.81 47
3010.94 52
3011.07 58
3011.19 65
3011.32 72
3011.44 79
3011.57 85
3011.70 89
3011.82 91
3011.95 92
3012.07 90
3012.20 85
3012.32 79
3012.45 72
3012.58 63
3012.70 55
3012.83 48
3012.95 41
3013.08 37
3013.21 34
3013.33 33
3013.46 33
3013.58 32
3013.71 31
3013.84 29
3013.96 25
3014.09 19
3014.21 13
3014.34 7
3014.46 1
3014.59 0
3014.72 0
3014.84 0
3014.97 0
3015.09 0
3015.22 0
3015.35 0
3015.47 1
3015.60 3
3015.72 5
3015.85 7
3015.98 8
3016.10 11
3016.23 13
3016.35 16
3016.48 19
3016.60 23
3016.73 26
3016.86 30
3016.98 35
3017.11 40
3017.23 47
3017.36 55
3017.49 64
3017.61 73
3017.74 82
3017.86 91
3017.99 98
3018.12 103
3018.24 107
3018.37 108
3018.49 108
3018.62 107
3018.75 103
3018.87 98
3019.00 93
3019.12 87
3019.25 80
3019.38 74
3019.50 67
3019.63 62
3019.75 57
3019.88 53
3020.01 49
3020.13 47
3020.26 45
3020.38 44
3020.51 41
3020.64 39
3020.76 36
3020.89 34
3021.01 34
3021.14 35
3021.27 39
3021.39 44
3021.52 50
3021.64 56
3021.77 61
3021.90 65
3022.02 68
3022.15 71
3022.27 73
3022.40 75
3022.53 76
3022.65 78
3022.78 79
3022.90 79
3023.03 79
3023.16 79
3023.28 78
3023.41 77
3023.54 76
3023.66 73
3023.79 69
3023.91 64
3024.04 59
3024.17 52
3024.29 45
3024.42 39
3024.54 32
3024.67 27
3024.80 22
3024.92 19
3025.05 18
3025.17 18
3025.30 21
3025.43 26
3025.55 33
3025.68 41
3025.80 48
3025.93 56
3026.06 62
3026.18 66
3026.31 69
3026.44 70
3026.56 68
3026.69 65
3026.81 61
3026.94 57
3027.07 53
3027.19 50
3027.32 48
3027.44 48
3027.57 49
3027.70 51
3027.82 54
3027.95 57
3028.08 60
3028.20 64
3028.33 66
3028.45 68
3028.58 68
3028.71 67
3028.83 65
3028.96 60
3029.08 54
3029.21 47
3029.34 40
3029.46 33
3029.59 27
3029.72 23
3029.84 21
3029.97 21
3030.09 22
3030.22 23
3030.35 24
3030.47 23
3030.60 22
3030.73 21
3030.85 20
3030.98 20
3031.10 22
3031.23 25
3031.36 29
3031.48 33
3031.61 36
3031.74 36
3031.86 35
3031.99 32
3032.11 28
3032.24 23
3032.37 19
3032.49 16
3032.62 13
3032.75 12
3032.87 12
3033.00 13
3033.12 17
3033.25 22
3033.38 30
3033.50 38
3033.63 45
3033.76 51
3033.88 54
3034.01 54
3034.13 50
3034.26 43
3034.39 36
3034.51 28
3034.64 22
3034.77 17
3034.89 13
3035.02 11
3035.15 10
3035.27 9
3035.40 7
3035.52 4
3035.65 0
3035.78 0
3035.90 0
3036.03 0
3036.16 0
3036.28 0
3036.41 0
3036.53 0
3036.66 3
3036.79 7
3036.91 11
3037.04 14
3037.17 17
3037.29 20
3037.42 23
3037.55 27
3037.67 31
3037.80 34
3037.92 37
3038.05 40
3038.18 43
3038.30 46
3038.43 49
3038.56 53
3038.68 58
3038.81 63
3038.94 67
3039.06 71
3039.19 74
3039.31 77
3039.44 80
3039.57 81
3039.69 80
3039.82 76
3039.95 70
3040.07 62
3040.20 53
3040.33 46
3040.45 43
3040.58 43
3040.71 46
3040.83 53
3040.96 60
3041.08 66
3041.21 71
3041.34 74
3041.46 75
3041.59 76
3041.72 76
3041.84 75
3041.97 73
3042.10 71
3042.22 68
3042.35 64
3042.48 61
3042.60 58
3042.73 55
3042.86 53
3042.98 51
3043.11 49
3043.23 48
3043.36 47
3043.49 48
3043.61 51
3043.74 55
3043.87 62
3043.99 69
3044.12 76
3044.25 83
3044.37 89
3044.50 94
3044.63 96
3044.75 97
3044.88 97
3045.01 97
3045.13 98
3045.26 101
3045.39 106
3045.51 113
3045.64 120
3045.76 127
3045.89 132
3046.02 134
3046.14 134
3046.27 131
3046.40 126
3046.52 118
3046.65 109
3046.78 100
3046.90 92
3047.03 85
3047.16 82
3047.28 81
3047.41 85
3047.54 90
3047.66 97
3047.79 104
3047.92 108
3048.04 111
3048.17 110
3048.30 106
3048.42 101
3048.55 94
3048.68 88
3048.80 83
3048.93 81
3049.06 81
3049.18 84
3049.31 89
3049.44 95
3049.56 99
3049.69 102
3049.82 101
3049.94 99
3050.07 94
3050.20 89
3050.32 84
3050.45 81
3050.58 80
3050.70 82
3050.83 86
3050.96 92
3051.08 98
3051.21 105
3051.34 110
3051.46 114
3051.59 117
3051.72 119
3051.84 120
3051.97 121
3052.10 123
3052.22 124
3052.35 125
3052.48 126
3052.60 125
3052.73 124
3052.86 123
3052.98 121
3053.11 120
3053.24 120
3053.36 120
3053.49 121
3053.62 122
3053.74 123
3053.87 124
3054.00 125
3054.12 125
3054.25 124
3054.38 123
3054.50 119
3054.63 114
3054.76 108
3054.88 100
3055.01 90
3055.14 81
3055.26 73
3055.39 66
3055.52 61
3055.64 57
3055.77 55
3055.90 54
3056.02 52
3056.15 51
3056.28 49
3056.40 47
3056.53 46
3056.66 48
3056.78 52
3056.91 57
3057.04 64
3057.16 70
3057.29 75
3057.42 77
3057.54 76
3057.67 73
3057.80 69
3057.92 64
3058.05 60
3058.18 57
3058.30 54
3058.43 51
3058.56 49
3058.69 45
3058.81 42
3058.94 39
3059.07 36
3059.19 34
3059.32 33
3059.45 32
3059.57 32
3059.70 31
3059.83 31
3059.95 31
3060.08 32
3060.21 35
3060.33 38
3060.46 42
3060.59 45
3060.71 48
3060.84 50
3060.97 52
3061.10 52
3061.22 53
3061.35 54
3061.48 55
3061.60 58
3061.73 62
3061.86 66
3061.98 69
3062.11 72
3062.24 74
3062.36 74
3062.49 73
3062.62 72
3062.74 70
3062.87 70
3063.00 71
3063.13 73
3063.25 75
3063.38 77
3063.51 77
3063.63 75
3063.76 71
3063.89 66
3064.01 60
3064.14 54
3064.27 49
3064.39 44
3064.52 40
3064.65 35
3064.78 31
3064.90 25
3065.03 20
3065.16 13
3065.28 7
3065.41 1
3065.54 0
3065.66 0
3065.79 0
3065.92 0
3066.04 0
3066.17 0
3066.30 0
3066.43 1
3066.55 2
3066.68 3
3066.81 5
3066.93 9
3067.06 13
3067.19 19
3067.31 25
3067.44 31
3067.57 35
3067.70 38
3067.82 39
3067.95 39
3068.08 40
3068.20 41
3068.33 43
3068.46 45
3068.58 47
3068.71 48
3068.84 50
3068.97 53
3069.09 58
3069.22 65
3069.35 75
3069.47 87
3069.60 100
3069.73 112
3069.85 121
3069.98 127
3070.11 130
3070.24 129
3070.36 125
3070.49 118
3070.62 109
3070.74 100
3070.87 90
3071.00 82
3071.12 75
3071.25 71
3071.38 68
3071.51 68
3071.63 68
3071.76 69
3071.89 69
3072.01 69
3072.14 68
3072.27 67
3072.40 66
3072.52 64
3072.65 62
3072.78 61
3072.90 58
3073.03 56
3073.16 53
3073.29 50
3073.41 47
3073.54 43
3073.67 38
3073.79 32
3073.92 24
3074.05 16
3074.18 9
3074.30 3
3074.43 1
3074.56 2
3074.68 7
3074.81 15
3074.94 26
3075.07 38
3075.19 48
3075.32 57
3075.45 63
3075.57 67
3075.70 67
3075.83 65
3075.96 62
3076.08 57
3076.21 52
3076.34 47
3076.46 41
3076.59 37
3076.72 33
3076.85 32
3076.97 33
3077.10 36
3077.23 42
3077.35 50
3077.48 58
3077.61 66
3077.74 71
3077.86 72
3077.99 70
3078.12 65
3078.24 58
3078.37 51
3078.50 44
3078.63 39
3078.75 37
3078.88 37
3079.01 39
3079.14 42
3079.26 44
3079.39 45
3079.52 46
3079.64 46
3079.77 46
3079.90 47
3080.03 49
3080.15 52
3080.28 57
3080.41 62
3080.53 66
3080.66 69
3080.79 70
3080.92 69
3081.04 66
3081.17 61
3081.30 56
3081.43 52
3081.55 48
3081.68 48
3081.81 49
3081.93 54
3082.06 61
3082.19 70
3082.32 80
3082.44 90
3082.57 98
3082.70 105
3082.83 109
3082.95 109
3083.08 106
3083.21 100
3083.34 92
3083.46 82
3083.59 73
3083.72 64
3083.84 57
3083.97 51
3084.10 46
3084.23 41
3084.35 36
3084.48 30
3084.61 25
3084.74 20
3084.86 16
3084.99 14
3085.12 15
3085.25 18
3085.37 23
3085.50 29
3085.63 34
3085.75 39
3085.88 41
3086.01 42
3086.14 42
3086.26 41
3086.39 41
3086.52 40
3086.65 40
3086.77 40
3086.90 40
3087.03 38
3087.16 34
3087.28 28
3087.41 21
3087.54 14
3087.67 7
3087.79 2
3087.92 0
3088.05 0
3088.18 3
3088.30 8
3088.43 14
3088.56 20
3088.68 23
3088.81 23
3088.94 19
3089.07 12
3089.19 3
3089.32 0
3089.45 0
3089.58 0
3089.70 0
3089.83 0
3089.96 0
3090.09 0
3090.21 2
3090.34 12
3090.47 20
3090.60 26
3090.72 30
3090.85 33
3090.98 35
3091.11 38
3091.23 42
3091.36 47
3091.49 52
3091.62 56
3091.74 58
3091.87 58
3092.00 56
3092.13 52
3092.25 48
3092.38 45
3092.51 44
3092.64 45
3092.76 47
3092.89 49
3093.02 51
3093.15 53
3093.27 54
3093.40 55
3093.53 56
3093.66 57
3093.78 58
3093.91 57
3094.04 53
3094.17 48
3094.29 40
3094.42 31
3094.55 22
3094.68 13
3094.80 7
3094.93 2
3095.06 0
3095.19 0
3095.31 0
3095.44 2
3095.57 3
3095.70 4
3095.82 6
3095.95 8
3096.08 11
3096.21 14
3096.34 19
3096.46 24
3096.59 29
3096.72 35
3096.85 40
3096.97 46
3097.10 52
3097.23 59
3097.36 65
3097.48 72
3097.61 78
3097.74 84
3097.87 88
3097.99 90
3098.12 91
3098.25 90
3098.38 87
3098.50 83
3098.63 76
3098.76 69
3098.89 61
3099.01 53
3099.14 46
3099.27 39
3099.40 33
3099.53 27
3099.65 23
3099.78 18
3099.91 14
3100.04 11
3100.16 9
3100.29 6
3100.42 5
3100.55 3
3100.67 2
3100.80 2
3100.93 3
3101.06 6
3101.19 12
3101.31 21
3101.44 32
3101.57 44
3101.70 56
3101.82 66
3101.95 73
3102.08 75
3102.21 73
3102.33 69
3102.46 63
3102.59 57
3102.72 52
3102.85 49
3102.97 49
3103.10 52
3103.23 57
3103.36 64
3103.48 72
3103.61 80
3103.74 88
3103.87 94
3103.99 100
3104.12 103
3104.25 105
3104.38 105
3104.51 103
3104.63 99
3104.76 93
3104.89 86
3105.02 78
3105.14 70
3105.27 62
3105.40 55
3105.53 50
3105.66 47
3105.78 45
3105.91 45
3106.04 47
3106.17 50
3106.29 54
3106.42 59
3106.55 63
3106.68 68
3106.81 72
3106.93 76
3107.06 79
3107.19 82
3107.32 84
3107.44 85
3107.57 86
3107.70 85
3107.83 83
3107.96 80
3108.08 76
3108.21 71
3108.34 66
3108.47 59
3108.60 51
3108.72 42
3108.85 31
3108.98 20
3109.11 9
3109.23 0
3109.36 0
3109.49 0
3109.62 0
3109.75 3
3109.87 13
3110.00 24
3110.13 34
3110.26 41
3110.39 45
3110.51 46
3110.64 44
3110.77 40
3110.90 37
3111.02 34
3111.15 34
3111.28 36
3111.41 40
3111.54 45
3111.66 51
3111.79 57
3111.92 61
3112.05 63
3112.18 65
3112.30 65
3112.43 64
3112.56 63
3112.69 60
3112.82 57
3112.94 53
3113.07 47
3113.20 40
3113.33 32
3113.46 23
3113.58 15
3113.71 6
3113.84 0
3113.97 0
3114.09 0
3114.22 0
3114.35 0
3114.48 0
3114.61 0
3114.73 0
3114.86 0
3114.99 6
3115.12 17
3115.25 30
3115.37 42
3115.50 53
3115.63 62
3115.76 68
3115.89 70
3116.01 68
3116.14 64
3116.27 58
3116.40 53
3116.53 49
3116.65 46
3116.78 46
3116.91 47
3117.04 48
3117.17 50
3117.29 52
3117.42 52
3117.55 51
3117.68 49
3117.81 46
3117.93 42
3118.06 38
3118.19 34
3118.32 31
3118.45 28
3118.57 26
3118.70 24
3118.83 22
3118.96 20
3119.09 18
3119.21 17
3119.34 16
3119.47 15
3119.60 16
3119.73 18
3119.86 20
3119.98 21
3120.11 22
3120.24 21
3120.37 19
3120.50 16
3120.62 12
3120.75 8
3120.88 6
3121.01 5
3121.14 6
3121.26 9
3121.39 13
3121.52 18
3121.65 23
3121.78 26
3121.90 29
3122.03 29
3122.16 29
3122.29 28
3122.42 26
3122.55 26
3122.67 26
3122.80 28
3122.93 30
3123.06 34
3123.19 37
3123.31 41
3123.44 45
3123.57 48
3123.70 50
3123.83 51
3123.95 51
3124.08 50
3124.21 48
3124.34 45
3124.47 41
3124.60 36
3124.72 32
3124.85 29
3124.98 28
3125.11 31
3125.24 37
3125.36 48
3125.49 62
3125.62 77
3125.75 93
3125.88 107
3126.01 116
3126.13 121
3126.26 120
3126.39 115
3126.52 106
3126.65 94
3126.77 81
3126.90 68
3127.03 57
3127.16 47
3127.29 39
3127.42 33
3127.54 29
3127.67 25
3127.80 22
3127.93 19
3128.06 17
3128.19 15
3128.31 15
3128.44 17
3128.57 22
3128.70 29
3128.83 39
3128.95 49
3129.08 60
3129.21 68
3129.34 74
3129.47 76
3129.60 74
3129.72 69
3129.85 63
3129.98 57
3130.11 52
3130.24 49
3130.37 50
3130.49 53
3130.62 57
3130.75 63
3130.88 69
3131.01 74
3131.14 78
3131.26 82
3131.39 85
3131.52 86
3131.65 86
3131.78 84
3131.91 81
3132.03 78
3132.16 75
3132.29 75
3132.42 76
3132.55 80
3132.68 86
3132.80 93
3132.93 99
3133.06 104
3133.19 106
3133.32 105
3133.45 102
3133.57 98
3133.70 92
3133.83 87
3133.96 82
3134.09 76
3134.22 71
3134.34 66
3134.47 61
3134.60 57
3134.73 54
3134.86 52
3134.99 51
3135.11 52
3135.24 54
3135.37 57
3135.50 61
3135.63 65
3135.76 70
3135.88 76
3136.01 82
3136.14 88
3136.27 94
3136.40 99
3136.53 102
3136.65 104
3136.78 103
3136.91 101
3137.04 98
3137.17 93
3137.30 89
3137.43 84
3137.55 80
3137.68 77
3137.81 74
3137.94 72
3138.07 69
3138.20 67
3138.32 64
3138.45 60
3138.58 55
3138.71 50
3138.84 46
3138.97 42
3139.10 40
3139.22 40
3139.35 42
3139.48 45
3139.61 48
3139.74 51
3139.87 53
3139.99 54
3140.12 54
3140.25 53
3140.38 51
3140.51 50
3140.64 49
3140.77 48
3140.89 49
3141.02 50
3141.15 51
3141.28 53
3141.41 56
3141.54 59
3141.66 62
3141.79 65
3141.92 68
3142.05 70
3142.18 72
3142.31 73
3142.44 73
3142.56 72
3142.69 70
3142.82 68
3142.95 64
3143.08 61
3143.21 57
3143.34 53
3143.46 49
3143.59 44
3143.72 38
3143.85 31
3143.98 24
3144.11 17
3144.24 10
3144.36 4
3144.49 0
3144.62 0
3144.75 0
3144.88 0
3145.01 0
3145.14 0
3145.26 0
3145.39 0
3145.52 1
3145.65 4
3145.78 6
3145.91 8
3146.04 9
3146.16 11
3146.29 14
3146.42 18
3146.55 24
3146.68 30
3146.81 36
3146.94 41
3147.06 44
3147.19 46
3147.32 47
3147.45 48
3147.58 48
3147.71 49
3147.84 50
3147.97 52
3148.09 55
3148.22 58
3148.35 60
3148.48 63
3148.61 64
3148.74 65
3148.87 66
3148.99 67
3149.12 68
3149.25 70
3149.38 72
3149.51 76
3149.64 79
3149.77 82
3149.90 84
3150.02 84
3150.15 83
3150.28 82
3150.41 81
3150.54 82
3150.67 84
3150.80 88
3150.92 93
3151.05 98
3151.18 102
3151.31 105
3151.44 106
3151.57 106
3151.70 105
3151.83 103
3151.95 102
3152.08 101
3152.21 101
3152.34 102
3152.47 101
3152.60 100
3152.73 97
3152.86 92
3152.98 86
3153.11 80
3153.24 73
3153.37 67
3153.50 62
3153.63 59
3153.76 57
3153.89 56
3154.01 55
3154.14 55
3154.27 55
3154.40 55
3154.53 55
3154.66 54
3154.79 53
3154.92 51
3155.04 50
3155.17 48
3155.30 46
3155.43 45
3155.56 45
3155.69 47
3155.82 50
3155.95 53
3156.08 57
3156.20 61
3156.33 64
3156.46 66
3156.59 67
3156.72 68
3156.85 70
3156.98 72
3157.11 74
3157.23 77
3157.36 80
3157.49 84
3157.62 89
3157.75 96
3157.88 104
3158.01 114
3158.14 125
3158.27 135
3158.39 143
3158.52 149
3158.65 151
3158.78 149
3158.91 145
3159.04 139
3159.17 132
3159.30 126
3159.43 120
3159.55 116
3159.68 113
3159.81 111
3159.94 110
3160.07 111
3160.20 113
3160.33 115
3160.46 116
3160.59 117
3160.71 116
3160.84 114
3160.97 110
3161.10 105
3161.23 100
3161.36 94
3161.49 89
3161.62 85
3161.75 82
3161.87 81
3162.00 83
3162.13 87
3162.26 95
3162.39 107
3162.52 122
3162.65 139
3162.78 158
3162.91 176
3163.03 192
3163.16 204
3163.29 212
3163.42 216
3163.55 218
3163.68 218
3163.81 218
3163.94 221
3164.07 228
3164.20 239
3164.32 252
3164.45 266
3164.58 280
3164.71 291
3164.84 300
3164.97 306
3165.10 311
3165.23 317
3165.36 323
3165.49 332
3165.61 342
3165.74 351
3165.87 359
3166.00 365
3166.13 367
3166.26 367
3166.39 364
3166.52 360
3166.65 356
3166.78 352
3166.90 348
3167.03 343
3167.16 337
3167.29 330
3167.42 323
3167.55 315
3167.68 308
3167.81 301
3167.94 295
3168.07 291
3168.19 286
3168.32 282
3168.45 276
3168.58 269
3168.71 260
3168.84 250
3168.97 239
3169.10 228
3169.23 218
3169.36 209
3169.49 202
3169.61 196
3169.74 191
3169.87 186
3170.00 181
3170.13 176
3170.26 170
3170.39 165
3170.52 161
3170.65 158
3170.78 155
3170.91 151
3171.03 147
3171.16 141
3171.29 133
3171.42 124
3171.55 117
3171.68 111
3171.81 108
3171.94 109
3172.07 113
3172.20 119
3172.33 125
3172.46 131
3172.58 136
3172.71 139
3172.84 141
3172.97 140
3173.10 138
3173.23 136
3173.36 134
3173.49 132
3173.62 130
3173.75 127
3173.88 123
3174.01 117
3174.13 108
3174.26 98
3174.39 88
3174.52 81
3174.65 76
3174.78 77
3174.91 81
3175.04 89
3175.17 98
3175.30 107
3175.43 114
3175.56 120
3175.68 124
3175.81 127
3175.94 129
3176.07 131
3176.20 133
3176.33 135
3176.46 134
3176.59 133
3176.72 130
3176.85 125
3176.98 120
3177.11 114
3177.24 109
3177.36 105
3177.49 103
3177.62 103
3177.75 103
3177.88 105
3178.01 106
3178.14 107
3178.27 107
3178.40 105
3178.53 103
3178.66 101
3178.79 99
3178.92 97
3179.05 93
3179.17 89
3179.30 84
3179.43 76
3179.56 67
3179.69 57
3179.82 47
3179.95 37
3180.08 28
3180.21 21
3180.34 16
3180.47 12
3180.60 10
3180.73 8
3180.86 5
3180.98 2
3181.11 0
3181.24 0
3181.37 0
3181.50 0
3181.63 0
3181.76 0
3181.89 0
3182.02 5
3182.15 16
3182.28 28
3182.41 39
3182.54 48
3182.67 56
3182.80 61
3182.92 65
3183.05 69
3183.18 72
3183.31 74
3183.44 75
3183.57 75
3183.70 74
3183.83 72
3183.96 70
3184.09 67
3184.22 65
3184.35 63
3184.48 61
3184.61 60
3184.74 59
3184.87 57
3184.99 55
3185.12 53
3185.25 51
3185.38 49
3185.51 48
3185.64 49
3185.77 51
3185.90 55
3186.03 61
3186.16 69
3186.29 77
3186.42 85
3186.55 93
3186.68 97
3186.81 99
3186.94 98
3187.07 94
3187.19 88
3187.32 80
3187.45 72
3187.58 65
3187.71 58
3187.84 51
3187.97 45
3188.10 39
3188.23 33
3188.36 27
3188.49 22
3188.62 18
3188.75 17
3188.88 18
3189.01 21
3189.14 26
3189.27 31
3189.40 35
3189.53 39
3189.65 40
3189.78 41
3189.91 40
3190.04 40
3190.17 40
3190.30 42
3190.43 45
3190.56 48
3190.69 51
3190.82 52
3190.95 51
3191.08 49
3191.21 45
3191.34 41
3191.47 38
3191.60 36
3191.73 37
3191.86 40
3191.99 44
3192.12 49
3192.25 53
3192.37 56
3192.50 57
3192.63 56
3192.76 54
3192.89 50
3193.02 46
3193.15 42
3193.28 38
3193.41 35
3193.54 33
3193.67 31
3193.80 32
3193.93 33
3194.06 36
3194.19 39
3194.32 44
3194.45 48
3194.58 52
3194.71 56
3194.84 57
3194.97 57
3195.10 55
3195.23 51
3195.36 46
3195.48 40
3195.61 34
3195.74 27
3195.87 19
3196.00 12
3196.13 6
3196.26 3
3196.39 2
3196.52 5
3196.65 12
3196.78 21
3196.91 31
3197.04 40
3197.17 46
3197.30 48
3197.43 46
3197.56 41
3197.69 33
3197.82 26
3197.95 20
3198.08 16
3198.21 16
3198.34 19
3198.47 24
3198.60 29
3198.73 33
3198.86 35
3198.99 34
3199.12 31
3199.24 26
3199.37 22
3199.50 19
3199.63 17
3199.76 16
3199.89 16
3200.02 16
3200.15 15
3200.28 12
3200.41 8
3200.54 3
3200.67 0
3200.80 0
3200.93 0
3201.06 0
3201.19 0
3201.32 0
3201.45 3
3201.58 9
3201.71 15
3201.84 20
3201.97 25
3202.10 30
3202.23 35
3202.36 39
3202.49 44
3202.62 47
3202.75 50
3202.88 52
3203.01 53
3203.14 53
3203.27 52
3203.40 50
3203.53 47
3203.66 44
3203.79 41
3203.92 38
3204.05 37
3204.17 36
3204.30 36
3204.43 39
3204.56 42
3204.69 46
3204.82 51
3204.95 57
3205.08 63
3205.21 69
3205.34 74
3205.47 78
3205.60 80
3205.73 80
3205.86 78
3205.99 75
3206.12 70
3206.25 65
3206.38 59
3206.51 52
3206.64 45
3206.77 38
3206.90 32
3207.03 25
3207.16 20
3207.29 17
3207.42 16
3207.55 18
3207.68 21
3207.81 26
3207.94 31
3208.07 36
3208.20 40
3208.33 42
3208.46 43
3208.59 42
3208.72 40
3208.85 37
3208.98 32
3209.11 26
3209.24 19
3209.37 11
3209.50 3
3209.63 0
3209.76 0
3209.89 0
3210.02 0
3210.15 0
3210.28 0
3210.41 0
3210.54 0
3210.67 4
3210.80 17
3210.93 32
3211.06 48
3211.19 64
3211.32 79
3211.45 90
3211.58 97
3211.71 99
3211.84 96
3211.97 90
3212.10 82
3212.23 74
3212.36 66
3212.49 60
3212.62 55
3212.75 51
3212.88 48
3213.01 45
3213.14 43
3213.27 41
3213.40 40
3213.53 41
3213.66 43
3213.79 47
3213.92 51
3214.05 55
3214.18 59
3214.31 62
3214.44 64
3214.57 66
3214.70 68
3214.83 70
3214.96 73
3215.09 76
3215.22 78
3215.35 79
3215.48 76
3215.61 71
3215.74 62
3215.87 51
3216.00 39
3216.13 26
3216.26 15
3216.39 5
3216.52 0
3216.65 0
3216.78 0
3216.91 0
3217.04 0
3217.17 5
3217.30 11
3217.43 15
3217.56 19
3217.69 21
3217.82 22
3217.95 22
3218.08 23
3218.21 24
3218.34 26
3218.47 28
3218.60 30
3218.73 31
3218.86 31
3218.99 30
3219.12 29
3219.25 27
3219.38 25
3219.51 22
3219.64 19
3219.77 15
3219.90 10
3220.03 5
3220.16 0
3220.29 0
3220.42 0
3220.55 0
3220.68 0
3220.81 0
3220.94 0
3221.07 0
3221.20 0
3221.33 7
3221.46 13
3221.59 20
3221.72 26
3221.85 29
3221.98 31
3222.11 30
3222.24 28
3222.37 25
3222.50 23
3222.63 23
3222.76 25
3222.89 30
3223.02 36
3223.15 42
3223.28 49
3223.41 55
3223.54 60
3223.67 63
3223.80 65
3223.93 65
3224.06 65
3224.19 65
3224.32 64
3224.45 63
3224.58 62
3224.71 61
3224.84 60
3224.97 59
3225.11 58
3225.24 57
3225.37 57
3225.50 58
3225.63 60
3225.76 63
3225.89 66
3226.02 68
3226.15 69
3226.28 68
3226.41 64
3226.54 59
3226.67 54
3226.80 49
3226.93 46
3227.06 45
3227.19 45
3227.32 46
3227.45 47
3227.58 48
3227.71 48
3227.84 47
3227.97 46
3228.10 46
3228.23 47
3228.36 50
3228.49 54
3228.62 58
3228.75 63
3228.88 66
3229.01 67
3229.14 67
3229.27 63
3229.40 57
3229.53 50
3229.66 41
3229.79 31
3229.92 23
3230.06 15
3230.19 9
3230.32 6
3230.45 4
3230.58 5
3230.71 6
3230.84 9
3230.97 11
3231.10 13
3231.23 15
3231.36 15
3231.49 15
3231.62 15
3231.75 16
3231.88 17
3232.01 18
3232.14 19
3232.27 18
3232.40 17
3232.53 15
3232.66 11
3232.79 7
3232.92 3
3233.05 0
3233.18 0
3233.31 0
3233.44 0
3233.57 5
3233.70 11
3233.84 20
3233.97 29
3234.10 38
3234.23 46
3234.36 52
3234.49 55
3234.62 55
3234.75 52
3234.88 47
3235.01 41
3235.14 36
3235.27 30
3235.40 26
3235.53 21
3235.66 17
3235.79 13
3235.92 8
3236.05 4
3236.18 1
3236.31 0
3236.44 0
3236.57 0
3236.70 0
3236.83 0
3236.97 1
3237.10 1
3237.23 2
3237.36 2
3237.49 2
3237.62 2
3237.75 1
3237.88 0
3238.01 0
3238.14 0
3238.27 0
3238.40 0
3238.53 4
3238.66 8
3238.79 14
3238.92 19
3239.05 24
3239.18 27
3239.31 28
3239.44 28
3239.57 28
3239.71 27
3239.84 25
3239.97 24
3240.10 21
3240.23 17
3240.36 13
3240.49 7
3240.62 3
3240.75 0
3240.88 0
3241.01 3
3241.14 9
3241.27 18
3241.40 28
3241.53 36
3241.66 43
3241.79 45
3241.92 43
3242.05 37
3242.19 29
3242.32 19
3242.45 10
3242.58 3
3242.71 0
3242.84 0
3242.97 0
3243.10 0
3243.23 0
3243.36 0
3243.49 0
3243.62 0
3243.75 0
3243.88 3
3244.01 15
3244.14 29
3244.27 44
3244.41 58
3244.54 69
3244.67 78
3244.80 83
3244.93 86
3245.06 88
3245.19 90
3245.32 93
3245.45 96
3245.58 98
3245.71 100
3245.84 100
3245.97 98
3246.10 94
3246.23 89
3246.36 83
3246.50 76
3246.63 70
3246.76 65
3246.89 62
3247.02 59
3247.15 58
3247.28 57
3247.41 56
3247.54 56
3247.67 56
3247.80 57
3247.93 60
3248.06 63
3248.19 69
3248.32 75
3248.46 84
3248.59 93
3248.72 104
3248.85 115
3248.98 127
3249.11 137
3249.24 147
3249.37 155
3249.50 162
3249.63 168
3249.76 174
3249.89 180
3250.02 186
3250.15 192
3250.29 197
3250.42 201
3250.55 204
3250.68 206
3250.81 207
3250.94 210
3251.07 212
3251.20 216
3251.33 220
3251.46 224
3251.59 227
3251.72 228
3251.85 227
3251.98 225
3252.12 222
3252.25 219
3252.38 217
3252.51 215
3252.64 215
3252.77 214
3252.90 213
3253.03 211
3253.16 209
3253.29 206
3253.42 203
3253.55 201
3253.68 199
3253.82 198
3253.95 197
3254.08 195
3254.21 191
3254.34 185
3254.47 177
3254.60 167
3254.73 158
3254.86 147
3254.99 137
3255.12 127
3255.25 118
3255.39 109
3255.52 101
3255.65 94
3255.78 89
3255.91 87
3256.04 87
3256.17 87
3256.30 87
3256.43 86
3256.56 83
3256.69 78
3256.82 72
3256.96 66
3257.09 60
3257.22 57
3257.35 57
3257.48 60
3257.61 65
3257.74 73
3257.87 81
3258.00 90
3258.13 97
3258.26 102
3258.39 104
3258.53 104
3258.66 100
3258.79 94
3258.92 86
3259.05 76
3259.18 64
3259.31 53
3259.44 41
3259.57 31
3259.70 23
3259.83 17
3259.97 16
3260.10 18
3260.23 22
3260.36 27
3260.49 32
3260.62 35
3260.75 37
3260.88 36
3261.01 35
3261.14 35
3261.28 36
3261.41 38
3261.54 43
3261.67 47
3261.80 51
3261.93 55
3262.06 56
3262.19 57
3262.32 57
3262.45 58
3262.58 59
3262.72 62
3262.85 66
3262.98 69
3263.11 72
3263.24 73
3263.37 72
3263.50 68
3263.63 63
3263.76 56
3263.89 50
3264.03 45
3264.16 43
3264.29 44
3264.42 46
3264.55 49
3264.68 52
3264.81 53
3264.94 51
3265.07 47
3265.20 42
3265.34 38
3265.47 36
3265.60 36
3265.73 40
3265.86 45
3265.99 51
3266.12 56
3266.25 60
3266.38 63
3266.51 65
3266.65 67
3266.78 71
3266.91 77
3267.04 86
3267.17 96
3267.30 108
3267.43 118
3267.56 126
3267.69 133
3267.83 137
3267.96 140
3268.09 143
3268.22 148
3268.35 153
3268.48 159
3268.61 166
3268.74 172
3268.87 178
3269.01 181
3269.14 183
3269.27 183
3269.40 183
3269.53 182
3269.66 183
3269.79 184
3269.92 187
3270.05 192
3270.19 199
3270.32 209
3270.45 220
3270.58 234
3270.71 247
3270.84 260
3270.97 272
3271.10 280
3271.23 284
3271.37 284
3271.50 279
3271.63 269
3271.76 257
3271.89 242
3272.02 227
3272.15 213
3272.28 200
3272.41 189
3272.55 180
3272.68 173
3272.81 166
3272.94 160
3273.07 155
3273.20 151
3273.33 148
3273.46 149
3273.60 151
3273.73 156
3273.86 161
3273.99 166
3274.12 169
3274.25 171
3274.38 169
3274.51 164
3274.64 157
3274.78 149
3274.91 140
3275.04 133
3275.17 127
3275.30 123
3275.43 122
3275.56 121
3275.69 119
3275.83 115
3275.96 108
3276.09 99
3276.22 87
3276.35 74
3276.48 62
3276.61 52
3276.74 46
3276.88 43
3277.01 43
3277.14 45
3277.27 47
3277.40 48
3277.53 46
3277.66 42
3277.79 36
3277.93 28
3278.06 20
3278.19 13
3278.32 8
3278.45 5
3278.58 3
3278.71 2
3278.84 1
3278.98 1
3279.11 1
3279.24 2
3279.37 5
3279.50 11
3279.63 19
3279.76 29
3279.90 39
3280.03 47
3280.16 54
3280.29 59
3280.42 62
3280.55 62
3280.68 62
3280.81 60
3280.95 59
3281.08 59
3281.21 58
3281.34 59
3281.47 59
3281.60 60
3281.73 61
3281.87 62
3282.00 63
3282.13 66
3282.26 69
3282.39 73
3282.52 77
3282.65 79
3282.78 79
3282.92 77
3283.05 72
3283.18 67
3283.31 61
3283.44 56
3283.57 52
3283.70 49
3283.84 47
3283.97 43
3284.10 39
3284.23 33
3284.36 27
3284.49 22
3284.62 18
3284.76 18
3284.89 19
3285.02 22
3285.15 27
3285.28 31
3285.41 34
3285.54 36
3285.68 36
3285.81 37
3285.94 37
3286.07 37
3286.20 37
3286.33 37
3286.46 37
3286.60 37
3286.73 38
3286.86 40
3286.99 42
3287.12 45
3287.25 48
3287.38 50
3287.52 52
3287.65 53
3287.78 53
3287.91 53
3288.04 53
3288.17 53
3288.30 52
3288.44 50
3288.57 47
3288.70 41
3288.83 35
3288.96 27
3289.09 21
3289.23 16
3289.36 14
3289.49 16
3289.62 20
3289.75 28
3289.88 36
3290.01 44
3290.15 50
3290.28 54
3290.41 54
3290.54 52
3290.67 48
3290.80 42
3290.94 35
3291.07 29
3291.20 23
3291.33 19
3291.46 16
3291.59 14
3291.72 14
3291.86 15
3291.99 17
3292.12 18
3292.25 19
3292.38 18
3292.51 15
3292.65 11
3292.78 7
3292.91 3
3293.04 0
3293.17 0
3293.30 0
3293.43 0
3293.57 2
3293.70 6
3293.83 11
3293.96 16
3294.09 21
3294.22 25
3294.36 27
3294.49 27
3294.62 24
3294.75 18
3294.88 9
3295.01 0
3295.15 0
3295.28 0
3295.41 0
3295.54 0
3295.67 0
3295.80 0
3295.94 0
3296.07 6
3296.20 13
3296.33 18
3296.46 21
3296.59 24
3296.73 27
3296.86 30
3296.99 34
3297.12 39
3297.25 44
3297.38 50
3297.52 56
3297.65 62
3297.78 68
3297.91 73
3298.04 78
3298.17 81
3298.31 84
3298.44 85
3298.57 84
3298.70 81
3298.83 77
3298.96 72
3299.10 67
3299.23 62
3299.36 57
3299.49 53
3299.62 50
3299.75 47
3299.89 45
3300.02 44
3300.15 44
3300.28 45
3300.41 46
3300.54 49
3300.68 53
3300.81 57
3300.94 62
3301.07 67
3301.20 71
3301.33 73
3301.47 73
3301.60 70
3301.73 64
3301.86 55
3301.99 44
3302.13 33
3302.26 22
3302.39 12
3302.52 5
3302.65 0
3302.78 0
3302.92 0
3303.05 2
3303.18 7
3303.31 14
3303.44 21
3303.57 28
3303.71 35
3303.84 42
3303.97 48
3304.10 55
3304.23 61
3304.37 69
3304.50 75
3304.63 81
3304.76 86
3304.89 88
3305.02 88
3305.16 86
3305.29 82
3305.42 76
3305.55 69
3305.68 62
3305.82 53
3305.95 45
3306.08 36
3306.21 27
3306.34 20
3306.47 14
3306.61 10
3306.74 10
3306.87 12
3307.00 16
3307.13 23
3307.27 31
3307.40 40
3307.53 49
3307.66 57
3307.79 63
3307.93 66
3308.06 66
3308.19 63
3308.32 57
3308.45 49
3308.58 41
3308.72 33
3308.85 27
3308.98 25
3309.11 25
3309.24 29
3309.38 33
3309.51 38
3309.64 41
3309.77 42
3309.90 41
3310.04 38
3310.17 33
3310.30 30
3310.43 28
3310.56 28
3310.70 29
3310.83 32
3310.96 34
3311.09 34
3311.22 33
3311.36 30
3311.49 25
3311.62 21
3311.75 18
3311.88 16
3312.01 16
3312.15 18
3312.28 21
3312.41 24
3312.54 28
3312.67 32
3312.81 35
3312.94 38
3313.07 40
3313.20 41
3313.33 42
3313.47 42
3313.60 41
3313.73 41
3313.86 40
3313.99 39
3314.13 36
3314.26 33
3314.39 28
3314.52 22
3314.65 15
3314.79 9
3314.92 3
3315.05 0
3315.18 0
3315.31 0
3315.45 0
3315.58 0
3315.71 0
3315.84 0
3315.97 0
3316.11 0
3316.24 0
3316.37 2
3316.50 8
3316.63 14
3316.77 19
3316.90 23
3317.03 26
3317.16 27
3317.30 26
3317.43 25
3317.56 24
3317.69 24
3317.82 25
3317.96 27
3318.09 29
3318.22 32
3318.35 35
3318.48 38
3318.62 41
3318.75 44
3318.88 48
3319.01 52
3319.14 57
3319.28 62
3319.41 68
3319.54 73
3319.67 77
3319.80 79
3319.94 79
3320.07 75
3320.20 68
3320.33 60
3320.47 51
3320.60 43
3320.73 35
3320.86 30
3320.99 26
3321.13 24
3321.26 23
3321.39 22
3321.52 21
3321.65 20
3321.79 19
3321.92 19
3322.05 20
3322.18 21
3322.32 22
3322.45 24
3322.58 25
3322.71 28
3322.84 30
3322.98 33
3323.11 37
3323.24 41
3323.37 44
3323.51 47
3323.64 48
3323.77 47
3323.90 46
3324.03 43
3324.17 40
3324.30 38
3324.43 36
3324.56 35
3324.69 35
3324.83 36
3324.96 36
3325.09 35
3325.22 35
3325.36 34
3325.49 34
3325.62 34
3325.75 35
3325.88 37
3326.02 40
3326.15 43
3326.28 46
3326.41 49
3326.55 50
3326.68 52
3326.81 53
3326.94 54
3327.08 54
3327.21 55
3327.34 55
3327.47 54
3327.60 51
3327.74 47
3327.87 43
3328.00 39
3328.13 37
3328.27 35
3328.40 36
3328.53 39
3328.66 43
3328.79 49
3328.93 56
3329.06 62
3329.19 69
3329.32 74
3329.46 79
3329.59 82
3329.72 84
3329.85 84
3329.99 84
3330.12 85
3330.25 86
3330.38 88
3330.51 91
3330.65 95
3330.78 97
3330.91 99
3331.04 99
3331.18 97
3331.31 94
3331.44 91
3331.57 87
3331.71 84
3331.84 81
3331.97 80
3332.10 79
3332.24 79
3332.37 80
3332.50 80
3332.63 80
3332.76 79
3332.90 76
3333.03 71
3333.16 66
3333.29 60
3333.43 55
3333.56 51
3333.69 50
3333.82 49
3333.96 51
3334.09 53
3334.22 55
3334.35 56
3334.49 56
3334.62 55
3334.75 54
3334.88 52
3335.02 51
3335.15 50
3335.28 52
3335.41 54
3335.54 58
3335.68 62
3335.81 66
3335.94 69
3336.07 71
3336.21 70
3336.34 67
3336.47 63
3336.60 59
3336.74 54
3336.87 50
3337.00 48
3337.13 46
3337.27 45
3337.40 44
3337.53 42
3337.66 41
3337.80 39
3337.93 37
3338.06 35
3338.19 34
3338.33 33
3338.46 33
3338.59 33
3338.72 33
3338.86 33
3338.99 32
3339.12 32
3339.25 31
3339.39 32
3339.52 34
3339.65 37
3339.78 42
3339.92 48
3340.05 56
3340.18 62
3340.31 68
3340.45 72
3340.58 73
3340.71 72
3340.84 68
3340.98 62
3341.11 56
3341.24 49
3341.37 43
3341.51 37
3341.64 32
3341.77 29
3341.90 26
3342.04 24
3342.17 23
3342.30 21
3342.43 20
3342.57 19
3342.70 18
3342.83 18
3342.96 19
3343.10 22
3343.23 26
3343.36 32
3343.50 39
3343.63 45
3343.76 50
3343.89 54
3344.03 56
3344.16 57
3344.29 57
3344.42 56
3344.56 53
3344.69 50
3344.82 45
3344.95 40
3345.09 34
3345.22 28
3345.35 23
3345.48 19
3345.62 16
3345.75 13
3345.88 10
3346.01 6
3346.15 3
3346.28 0
3346.41 0
3346.55 0
3346.68 0
3346.81 0
3346.94 0
3347.08 0
3347.21 0
3347.34 0
3347.47 4
3347.61 8
3347.74 13
3347.87 17
3348.00 20
3348.14 23
3348.27 25
3348.40 28
3348.54 31
3348.67 37
3348.80 43
3348.93 51
3349.07 59
3349.20 66
3349.33 69
3349.46 70
3349.60 66
3349.73 60
3349.86 51
3350.00 42
3350.13 33
3350.26 26
3350.39 20
3350.53 17
3350.66 16
3350.79 16
3350.92 17
3351.06 18
3351.19 19
3351.32 18
3351.46 17
3351.59 14
3351.72 11
3351.85 8
3351.99 4
3352.12 1
3352.25 0
3352.38 0
3352.52 0
3352.65 0
3352.78 1
3352.92 5
3353.05 12
3353.18 21
3353.31 33
3353.45 46
3353.58 60
3353.71 74
3353.84 87
3353.98 99
3354.11 108
3354.24 114
3354.38 116
3354.51 115
3354.64 110
3354.77 103
3354.91 94
3355.04 84
3355.17 74
3355.31 65
3355.44 58
3355.57 51
3355.70 45
3355.84 40
3355.97 36
3356.10 33
3356.24 33
3356.37 35
3356.50 41
3356.63 48
3356.77 57
3356.90 67
3357.03 75
3357.17 82
3357.30 86
3357.43 89
3357.56 89
3357.70 88
3357.83 87
3357.96 86
3358.10 86
3358.23 87
3358.36 88
3358.49 89
3358.63 90
3358.76 88
3358.89 85
3359.03 79
3359.16 70
3359.29 60
3359.42 48
3359.56 37
3359.69 27
3359.82 19
3359.96 15
3360.09 15
3360.22 19
3360.35 26
3360.49 35
3360.62 47
3360.75 58
3360.89 68
3361.02 77
3361.15 83
3361.29 87
3361.42 88
3361.55 87
3361.68 83
3361.82 79
3361.95 73
3362.08 69
3362.22 65
3362.35 62
3362.48 61
3362.61 60
3362.75 59
3362.88 57
3363.01 52
3363.15 45
3363.28 37
3363.41 28
3363.55 20
3363.68 15
3363.81 12
3363.94 12
3364.08 15
3364.21 20
3364.34 26
3364.48 31
3364.61 36
3364.74 37
3364.88 36
3365.01 33
3365.14 28
3365.27 22
3365.41 16
3365.54 12
3365.67 10
3365.81 10
3365.94 11
3366.07 13
3366.21 16
3366.34 19
3366.47 22
3366.60 26
3366.74 29
3366.87 33
3367.00 36
3367.14 38
3367.27 40
3367.40 40
3367.54 39
3367.67 40
3367.80 42
3367.94 45
3368.07 50
3368.20 56
3368.33 61
3368.47 66
3368.60 68
3368.73 70
3368.87 71
3369.00 71
3369.13 73
3369.27 75
3369.40 78
3369.53 82
3369.67 85
3369.80 88
3369.93 91
3370.06 93
3370.20 96
3370.33 100
3370.46 105
3370.60 110
3370.73 114
3370.86 118
3371.00 118
3371.13 116
3371.26 111
3371.40 102
3371.53 92
3371.66 81
3371.80 71
3371.93 62
3372.06 56
3372.19 53
3372.33 52
3372.46 54
3372.59 57
3372.73 60
3372.86 64
3372.99 67
3373.13 70
3373.26 71
3373.39 72
3373.53 72
3373.66 72
3373.79 70
3373.93 68
3374.06 67
3374.19 65
3374.33 65
3374.46 66
3374.59 68
3374.73 70
3374.86 72
3374.99 73
3375.12 72
3375.26 69
3375.39 64
3375.52 57
3375.66 50
3375.79 43
3375.92 38
3376.06 33
3376.19 31
3376.32 29
3376.46 29
3376.59 30
3376.72 31
3376.86 33
3376.99 35
3377.12 38
3377.26 41
3377.39 45
3377.52 49
3377.66 53
3377.79 57
3377.92 61
3378.06 64
3378.19 67
3378.32 69
3378.46 70
3378.59 71
3378.72 72
3378.86 72
3378.99 71
3379.12 69
3379.26 65
3379.39 59
3379.52 52
3379.66 43
3379.79 33
3379.92 24
3380.06 18
3380.19 15
3380.32 16
3380.46 20
3380.59 28
3380.72 37
3380.86 47
3380.99 54
3381.12 58
3381.26 59
3381.39 56
3381.52 51
3381.66 46
3381.79 42
3381.92 41
3382.06 44
3382.19 50
3382.32 57
3382.46 65
3382.59 70
3382.72 73
3382.86 74
3382.99 73
3383.12 71
3383.26 68
3383.39 65
3383.52 62
3383.66 58
3383.79 54
3383.92 49
3384.06 44
3384.19 40
3384.32 38
3384.46 38
3384.59 39
3384.72 43
3384.86 48
3384.99 54
3385.12 60
3385.26 66
3385.39 70
3385.52 73
3385.66 73
3385.79 70
3385.92 67
3386.06 63
3386.19 60
3386.32 59
3386.46 61
3386.59 66
3386.72 72
3386.86 78
3386.99 83
3387.12 86
3387.26 85
3387.39 83
3387.52 78
3387.66 72
3387.79 67
3387.93 63
3388.06 60
3388.19 59
3388.33 58
3388.46 59
3388.59 59
3388.73 59
3388.86 58
3388.99 58
3389.13 59
3389.26 59
3389.39 61
3389.53 62
3389.66 65
3389.79 67
3389.93 69
3390.06 71
3390.19 72
3390.33 72
3390.46 71
3390.60 69
3390.73 67
3390.86 65
3391.00 64
3391.13 64
3391.26 65
3391.40 66
3391.53 67
3391.66 68
3391.80 66
3391.93 64
3392.06 60
3392.20 57
3392.33 54
3392.46 53
3392.60 52
3392.73 51
3392.87 50
3393.00 48
3393.13 46
3393.27 44
3393.40 43
3393.53 43
3393.67 45
3393.80 48
3393.93 50
3394.07 52
3394.20 52
3394.33 50
3394.47 46
3394.60 41
3394.74 35
3394.87 30
3395.00 25
3395.14 22
3395.27 19
3395.40 15
3395.54 11
3395.67 7
3395.80 2
3395.94 0
3396.07 0
3396.20 0
3396.34 0
3396.47 0
3396.61 0
3396.74 0
3396.87 0
3397.01 3
3397.14 10
3397.27 18
3397.41 28
3397.54 38
3397.68 49
3397.81 60
3397.94 70
3398.08 79
3398.21 85
3398.34 90
3398.48 91
3398.61 89
3398.74 85
3398.88 78
3399.01 71
3399.15 64
3399.28 59
3399.41 56
3399.55 55
3399.68 56
3399.81 58
3399.95 58
3400.08 58
3400.21 55
3400.35 52
3400.48 47
3400.62 43
3400.75 38
3400.88 33
3401.02 27
3401.15 22
3401.28 16
3401.42 10
3401.55 4
3401.69 0
3401.82 0
3401.95 0
3402.09 0
3402.22 0
3402.35 4
3402.49 10
3402.62 17
3402.76 24
3402.89 31
3403.02 38
3403.16 44
3403.29 48
3403.42 52
3403.56 55
3403.69 57
3403.83 59
3403.96 60
3404.09 63
3404.23 66
3404.36 71
3404.49 77
3404.63 86
3404.76 97
3404.90 110
3405.03 123
3405.16 135
3405.30 146
3405.43 154
3405.57 160
3405.70 163
3405.83 167
3405.97 171
3406.10 179
3406.23 191
3406.37 206
3406.50 223
3406.64 240
3406.77 254
3406.90 263
3407.04 265
3407.17 260
3407.31 250
3407.44 236
3407.57 221
3407.71 206
3407.84 193
3407.97 182
3408.11 173
3408.24 165
3408.38 157
3408.51 148
3408.64 137
3408.78 125
3408.91 112
3409.05 101
3409.18 91
3409.31 85
3409.45 81
3409.58 79
3409.71 77
3409.85 75
3409.98 72
3410.12 68
3410.25 66
3410.38 67
3410.52 72
3410.65 81
3410.79 94
3410.92 109
3411.05 124
3411.19 136
3411.32 144
3411.46 146
3411.59 143
3411.72 134
3411.86 122
3411.99 109
3412.13 95
3412.26 82
3412.39 72
3412.53 64
3412.66 59
3412.79 56
3412.93 54
3413.06 52
3413.20 50
3413.33 47
3413.46 44
3413.60 41
3413.73 37
3413.87 35
3414.00 33
3414.13 32
3414.27 32
3414.40 33
3414.54 33
3414.67 33
3414.80 32
3414.94 31
3415.07 28
3415.21 24
3415.34 20
3415.47 15
3415.61 11
3415.74 10
3415.88 10
3416.01 14
3416.14 20
3416.28 28
3416.41 37
3416.55 45
3416.68 51
3416.81 54
3416.95 53
3417.08 50
3417.22 43
3417.35 36
3417.48 27
3417.62 20
3417.75 15
3417.89 13
3418.02 14
3418.16 20
3418.29 29
3418.42 41
3418.56 54
3418.69 66
3418.83 76
3418.96 82
3419.09 84
3419.23 82
3419.36 77
3419.50 72
3419.63 66
3419.76 61
3419.90 58
3420.03 58
3420.17 58
3420.30 59
3420.43 59
3420.57 59
3420.70 58
3420.84 56
3420.97 54
3421.11 52
3421.24 50
3421.37 50
3421.51 50
3421.64 50
3421.78 51
3421.91 50
3422.04 49
3422.18 46
3422.31 43
3422.45 38
3422.58 33
3422.71 29
3422.85 25
3422.98 22
3423.12 21
3423.25 21
3423.39 23
3423.52 26
3423.65 30
3423.79 34
3423.92 36
3424.06 37
3424.19 35
3424.32 31
3424.46 25
3424.59 18
3424.73 9
3424.86 1
3425.00 0
3425.13 0
3425.26 0
3425.40 0
3425.53 0
3425.67 0
3425.80 0
3425.93 0
3426.07 10
3426.20 22
3426.34 31
3426.47 38
3426.61 43
3426.74 46
3426.87 46
3427.01 46
3427.14 43
3427.28 40
3427.41 37
3427.55 32
3427.68 26
3427.81 20
3427.95 14
3428.08 10
3428.22 8
3428.35 8
3428.49 12
3428.62 17
3428.75 24
3428.89 29
3429.02 33
3429.16 33
3429.29 30
3429.43 25
3429.56 19
3429.69 13
3429.83 11
3429.96 12
3430.10 17
3430.23 24
3430.37 32
3430.50 40
3430.63 47
3430.77 52
3430.90 54
3431.04 54
3431.17 51
3431.31 47
3431.44 41
3431.57 34
3431.71 28
3431.84 24
3431.98 22
3432.11 25
3432.25 32
3432.38 43
3432.51 55
3432.65 67
3432.78 78
3432.92 87
3433.05 92
3433.19 94
3433.32 95
3433.45 94
3433.59 92
3433.72 90
3433.86 88
3433.99 87
3434.13 88
3434.26 91
3434.40 96
3434.53 104
3434.66 114
3434.80 126
3434.93 138
3435.07 150
3435.20 161
3435.34 172
3435.47 181
3435.60 188
3435.74 192
3435.87 194
3436.01 193
3436.14 190
3436.28 183
3436.41 175
3436.55 167
3436.68 158
3436.81 150
3436.95 141
3437.08 133
3437.22 123
3437.35 112
3437.49 99
3437.62 87
3437.76 75
3437.89 65
3438.02 57
3438.16 53
3438.29 52
3438.43 52
3438.56 53
3438.70 53
3438.83 53
3438.97 52
3439.10 49
3439.23 47
3439.37 45
3439.50 44
3439.64 45
3439.77 48
3439.91 54
3440.04 62
3440.18 72
3440.31 83
3440.44 95
3440.58 106
3440.71 116
3440.85 123
3440.98 127
3441.12 129
3441.25 129
3441.39 128
3441.52 127
3441.66 126
3441.79 127
3441.92 130
3442.06 134
3442.19 138
3442.33 144
3442.46 150
3442.60 157
3442.73 162
3442.87 167
3443.00 171
3443.14 173
3443.27 173
3443.40 171
3443.54 166
3443.67 160
3443.81 152
3443.94 144
3444.08 134
3444.21 125
3444.35 115
3444.48 106
3444.62 97
3444.75 89
3444.88 82
3445.02 76
3445.15 72
3445.29 68
3445.42 66
3445.56 64
3445.69 62
3445.83 60
3445.96 58
3446.10 57
3446.23 55
3446.37 54
3446.50 53
3446.63 51
3446.77 49
3446.90 47
3447.04 45
3447.17 43
3447.31 42
3447.44 43
3447.58 47
3447.71 53
3447.85 60
3447.98 66
3448.12 72
3448.25 76
3448.38 77
3448.52 75
3448.65 72
3448.79 67
3448.92 61
3449.06 55
3449.19 49
3449.33 43
3449.46 39
3449.60 36
3449.73 36
3449.87 39
3450.00 43
3450.14 49
3450.27 55
3450.40 58
3450.54 59
3450.67 57
3450.81 52
3450.94 44
3451.08 37
3451.21 31
3451.35 27
3451.48 26
3451.62 27
3451.75 29
3451.89 31
3452.02 32
3452.16 32
3452.29 30
3452.43 27
3452.56 22
3452.69 16
3452.83 9
3452.96 4
3453.10 0
3453.23 0
3453.37 0
3453.50 0
3453.64 0
3453.77 0
3453.91 0
3454.04 3
3454.18 5
3454.31 7
3454.45 9
3454.58 11
3454.72 12
3454.85 12
3454.99 11
3455.12 9
3455.26 5
3455.39 1
3455.52 0
3455.66 0
3455.79 0
3455.93 0
3456.06 0
3456.20 0
3456.33 0
3456.47 2
3456.60 12
3456.74 25
3456.87 37
3457.01 48
3457.14 58
3457.28 65
3457.41 70
3457.55 73
3457.68 76
3457.82 79
3457.95 82
3458.09 84
3458.22 84
3458.36 82
3458.49 76
3458.63 66
3458.76 54
3458.90 40
3459.03 26
3459.17 14
3459.30 4
3459.43 0
3459.57 0
3459.70 0
3459.84 3
3459.97 10
3460.11 18
3460.24 26
3460.38 32
3460.51 36
3460.65 37
3460.78 36
3460.92 35
3461.05 33
3461.19 32
3461.32 31
3461.46 29
3461.59 27
3461.73 23
3461.86 18
3462.00 13
3462.13 7
3462.27 2
3462.40 0
3462.54 0
3462.67 0
3462.81 3
3462.94 6
3463.08 9
3463.21 10
3463.35 9
3463.48 7
3463.62 6
3463.75 5
3463.89 6
3464.02 9
3464.16 14
3464.29 20
3464.43 26
3464.56 32
3464.70 35
3464.83 37
3464.97 36
3465.10 34
3465.24 31
3465.37 27
3465.51 24
3465.64 22
3465.78 21
3465.91 21
3466.05 23
3466.18 24
3466.32 25
3466.45 25
3466.59 23
3466.72 19
3466.86 15
3466.99 11
3467.13 7
3467.26 4
3467.40 1
3467.53 0
3467.67 0
3467.80 0
3467.94 0
3468.07 0
3468.21 3
3468.34 11
3468.48 21
3468.61 33
3468.75 46
3468.88 59
3469.02 69
3469.15 76
3469.29 78
3469.42 77
3469.56 73
3469.69 68
3469.83 64
3469.96 62
3470.10 62
3470.23 64
3470.37 67
3470.50 70
3470.64 71
3470.77 69
3470.91 65
3471.04 60
3471.18 53
3471.31 46
3471.45 39
3471.58 32
3471.72 26
3471.85 21
3471.99 16
3472.12 12
3472.26 9
3472.39 6
3472.53 5
3472.66 4
3472.80 4
3472.93 6
3473.07 9
3473.20 14
3473.34 21
3473.48 28
3473.61 36
3473.75 43
3473.88 51
3474.02 57
3474.15 64
3474.29 70
3474.42 76
3474.56 81
3474.69 85
3474.83 87
3474.96 87
3475.10 84
3475.23 78
3475.37 71
3475.50 63
3475.64 55
3475.77 48
3475.91 43
3476.04 41
3476.18 41
3476.31 43
3476.45 47
3476.58 51
3476.72 55
3476.85 56
3476.99 55
3477.12 51
3477.26 43
3477.40 33
3477.53 21
3477.67 9
3477.80 0
3477.94 0
3478.07 0
3478.21 0
3478.34 0
3478.48 0
3478.61 0
3478.75 0
3478.88 9
3479.02 22
3479.15 35
3479.29 46
3479.42 54
3479.56 59
3479.69 61
3479.83 59
3479.96 56
3480.10 51
3480.24 46
3480.37 42
3480.51 40
3480.64 39
3480.78 40
3480.91 42
3481.05 44
3481.18 45
3481.32 46
3481.45 46
3481.59 45
3481.72 43
3481.86 40
3481.99 35
3482.13 29
3482.26 22
3482.40 14
3482.54 7
3482.67 1
3482.81 0
3482.94 0
3483.08 0
3483.21 0
3483.35 0
3483.48 0
3483.62 0
3483.75 0
3483.89 0
3484.02 0
3484.16 1
3484.29 5
3484.43 10
3484.57 17
3484.70 25
3484.84 35
3484.97 45
3485.11 56
3485.24 66
3485.38 74
3485.51 82
3485.65 87
3485.78 89
3485.92 89
3486.05 87
3486.19 84
3486.33 81
3486.46 77
3486.60 75
3486.73 74
3486.87 73
3487.00 73
3487.14 74
3487.27 75
3487.41 75
3487.54 75
3487.68 74
3487.81 70
3487.95 65
3488.09 58
3488.22 49
3488.36 40
3488.49 32
3488.63 25
3488.76 19
3488.90 15
3489.03 11
3489.17 8
3489.30 5
3489.44 4
3489.58 3
3489.71 4
3489.85 7
3489.98 11
3490.12 15
3490.25 20
3490.39 24
3490.52 26
3490.66 26
3490.79 24
3490.93 20
3491.07 16
3491.20 12
3491.34 9
3491.47 9
3491.61 12
3491.74 16
3491.88 22
3492.01 28
3492.15 33
3492.29 37
3492.42 40
3492.56 42
3492.69 45
3492.83 49
3492.96 54
3493.10 61
3493.23 69
3493.37 78
3493.50 87
3493.64 95
3493.78 102
3493.91 107
3494.05 109
3494.18 109
3494.32 106
3494.45 101
3494.59 94
3494.72 87
3494.86 78
3495.00 71
3495.13 66
3495.27 62
3495.40 61
3495.54 61
3495.67 63
3495.81 65
3495.94 66
3496.08 67
3496.22 65
3496.35 63
3496.49 59
3496.62 55
3496.76 52
3496.89 49
3497.03 47
3497.16 46
3497.30 45
3497.44 45
3497.57 44
3497.71 43
3497.84 43
3497.98 43
3498.11 44
3498.25 47
3498.39 51
3498.52 56
3498.66 61
3498.79 66
3498.93 68
3499.06 69
3499.20 66
3499.33 61
3499.47 54
3499.61 45
3499.74 36
3499.88 26
3500.01 16
3500.15 6
3500.28 0
3500.42 0
3500.56 0
3500.69 0
3500.83 0
3500.96 0
3501.10 0
3501.23 0
3501.37 5
3501.51 18
3501.64 28
3501.78 36
3501.91 39
3502.05 40
3502.18 37
3502.32 34
3502.46 31
3502.59 30
3502.73 31
3502.86 35
3503.00 41
3503.13 49
3503.27 57
3503.41 64
3503.54 70
3503.68 74
3503.81 75
3503.95 73
3504.08 70
3504.22 65
3504.36 61
3504.49 58
3504.63 57
3504.76 57
3504.90 57
3505.03 57
3505.17 56
3505.31 54
3505.44 51
3505.58 49
3505.71 47
3505.85 46
3505.98 46
3506.12 46
3506.26 45
3506.39 43
3506.53 38
3506.66 32
3506.80 25
3506.93 19
3507.07 14
3507.21 13
3507.34 14
3507.48 19
3507.61 25
3507.75 33
3507.89 41
3508.02 49
3508.16 57
3508.29 65
3508.43 73
3508.56 81
3508.70 89
3508.84 97
3508.97 104
3509.11 109
3509.24 111
3509.38 111
3509.52 109
3509.65 104
3509.79 100
3509.92 95
3510.06 92
3510.19 89
3510.33 88
3510.47 87
3510.60 86
3510.74 83
3510.87 79
3511.01 73
3511.15 67
3511.28 60
3511.42 52
3511.55 46
3511.69 40
3511.83 36
3511.96 34
3512.10 35
3512.23 39
3512.37 45
3512.50 53
3512.64 62
3512.78 70
3512.91 77
3513.05 81
3513.18 84
3513.32 85
3513.46 86
3513.59 88
3513.73 90
3513.86 92
3514.00 94
3514.14 95
3514.27 97
3514.41 99
3514.54 101
3514.68 105
3514.82 110
3514.95 115
3515.09 121
3515.22 125
3515.36 128
3515.49 128
3515.63 126
3515.77 123
3515.90 119
3516.04 117
3516.17 117
3516.31 119
3516.45 123
3516.58 129
3516.72 136
3516.85 144
3516.99 152
3517.13 159
3517.26 167
3517.40 173
3517.53 178
3517.67 183
3517.81 186
3517.94 187
3518.08 187
3518.21 185
3518.35 182
3518.49 178
3518.62 174
3518.76 171
3518.89 167
3519.03 163
3519.17 159
3519.30 154
3519.44 149
3519.57 144
3519.71 140
3519.85 137
3519.98 135
3520.12 133
3520.26 131
3520.39 127
3520.53 120
3520.66 110
3520.80 98
3520.94 84
3521.07 72
3521.21 64
3521.34 60
3521.48 62
3521.62 68
3521.75 76
3521.89 83
3522.02 88
3522.16 89
3522.30 87
3522.43 83
3522.57 79
3522.70 78
3522.84 81
3522.98 87
3523.11 97
3523.25 108
3523.38 120
3523.52 131
3523.66 139
3523.79 145
3523.93 148
3524.07 149
3524.20 147
3524.34 144
3524.47 140
3524.61 135
3524.75 130
3524.88 126
3525.02 124
3525.15 124
3525.29 125
3525.43 129
3525.56 133
3525.70 137
3525.84 140
3525.97 141
3526.11 141
3526.24 139
3526.38 135
3526.52 130
3526.65 124
3526.79 116
3526.92 106
3527.06 94
3527.20 80
3527.33 65
3527.47 51
3527.61 40
3527.74 32
3527.88 29
3528.01 30
3528.15 35
3528.29 42
3528.42 50
3528.56 56
3528.70 61
3528.83 64
3528.97 64
3529.10 62
3529.24 60
3529.38 59
3529.51 61
3529.65 66
3529.78 75
3529.92 86
3530.06 99
3530.19 112
3530.33 124
3530.47 133
3530.60 139
3530.74 143
3530.87 144
3531.01 144
3531.15 141
3531.28 137
3531.42 130
3531.56 123
3531.69 115
3531.83 107
3531.96 101
3532.10 96
3532.24 93
3532.37 92
3532.51 93
3532.65 95
3532.78 99
3532.92 104
3533.06 110
3533.19 115
3533.33 117
3533.46 117
3533.60 114
3533.74 110
3533.87 105
3534.01 100
3534.15 96
3534.28 94
3534.42 94
3534.55 94
3534.69 94
3534.83 95
3534.96 96
3535.10 98
3535.24 103
3535.37 108
3535.51 114
3535.65 120
3535.78 125
3535.92 129
3536.05 131
3536.19 133
3536.33 135
3536.46 139
3536.60 144
3536.74 150
3536.87 156
3537.01 161
3537.15 162
3537.28 158
3537.42 149
3537.55 134
3537.69 116
3537.83 96
3537.96 76
3538.10 58
3538.24 44
3538.37 35
3538.51 30
3538.65 29
3538.78 30
3538.92 32
3539.05 35
3539.19 37
3539.33 40
3539.46 42
3539.60 45
3539.74 49
3539.87 53
3540.01 57
3540.15 63
3540.28 68
3540.42 74
3540.56 80
3540.69 86
3540.83 90
3540.96 93
3541.10 94
3541.24 91
3541.37 86
3541.51 79
3541.65 70
3541.78 60
3541.92 51
3542.06 44
3542.19 39
3542.33 36
3542.47 36
3542.60 38
3542.74 41
3542.88 45
3543.01 50
3543.15 54
3543.28 57
3543.42 58
3543.56 58
3543.69 56
3543.83 53
3543.97 50
3544.10 46
3544.24 44
3544.38 44
3544.51 46
3544.65 50
3544.79 56
3544.92 62
3545.06 68
3545.20 73
3545.33 76
3545.47 76
3545.61 75
3545.74 72
3545.88 68
3546.02 63
3546.15 59
3546.29 53
3546.42 48
3546.56 42
3546.70 36
3546.83 30
3546.97 25
3547.11 19
3547.24 14
3547.38 9
3547.52 5
3547.65 1
3547.79 0
3547.93 0
3548.06 2
3548.20 7
3548.34 14
3548.47 22
3548.61 31
3548.75 39
3548.88 45
3549.02 50
3549.16 53
3549.29 55
3549.43 56
3549.57 56
3549.70 56
3549.84 57
3549.98 60
3550.11 64
3550.25 70
3550.39 77
3550.52 83
3550.66 88
3550.80 91
3550.93 91
3551.07 88
3551.21 82
3551.34 75
3551.48 67
3551.62 60
3551.75 54
3551.89 49
3552.03 46
3552.16 44
3552.30 43
3552.44 43
3552.57 44
3552.71 46
3552.85 48
3552.98 50
3553.12 51
3553.26 51
3553.39 50
3553.53 50
3553.67 49
3553.80 49
3553.94 49
3554.08 49
3554.21 48
3554.35 46
3554.49 43
3554.62 40
3554.76 36
3554.90 34
3555.03 35
3555.17 38
3555.31 44
3555.44 51
3555.58 57
3555.72 60
3555.85 61
3555.99 59
3556.13 54
3556.26 49
3556.40 45
3556.54 43
3556.67 44
3556.81 47
3556.95 51
3557.08 56
3557.22 60
3557.36 65
3557.49 68
3557.63 72
3557.77 75
3557.90 79
3558.04 82
3558.18 84
3558.31 85
3558.45 86
3558.59 87
3558.73 89
3558.86 92
3559.00 98
3559.14 105
3559.27 113
3559.41 119
3559.55 122
3559.68 122
3559.82 119
3559.96 115
3560.09 109
3560.23 104
3560.37 100
3560.50 96
3560.64 93
3560.78 89
3560.91 84
3561.05 79
3561.19 72
3561.32 66
3561.46 59
3561.60 54
3561.74 49
3561.87 45
3562.01 42
3562.15 40
3562.28 37
3562.42 34
3562.56 32
3562.69 29
3562.83 26
3562.97 24
3563.10 23
3563.24 23
3563.38 24
3563.51 27
3563.65 31
3563.79 34
3563.92 37
3564.06 38
3564.20 37
3564.34 34
3564.47 30
3564.61 26
3564.75 22
3564.88 18
3565.02 16
3565.16 16
3565.29 19
3565.43 23
3565.57 29
3565.70 36
3565.84 43
3565.98 49
3566.12 55
3566.25 60
3566.39 63
3566.53 65
3566.66 65
3566.80 65
3566.94 65
3567.07 65
3567.21 64
3567.35 64
3567.49 64
3567.62 63
3567.76 61
3567.90 58
3568.03 54
3568.17 49
3568.31 44
3568.44 40
3568.58 38
3568.72 39
3568.85 42
3568.99 48
3569.13 55
3569.27 63
3569.40 70
3569.54 75
3569.68 78
3569.81 79
3569.95 78
3570.09 76
3570.22 73
3570.36 70
3570.50 68
3570.64 66
3570.77 66
3570.91 66
3571.05 67
3571.18 68
3571.32 68
3571.46 66
3571.59 64
3571.73 59
3571.87 52
3572.01 44
3572.14 37
3572.28 31
3572.42 27
3572.55 26
3572.69 28
3572.83 32
3572.97 38
3573.10 45
3573.24 50
3573.38 53
3573.51 55
3573.65 54
3573.79 52
3573.92 49
3574.06 45
3574.20 43
3574.34 41
3574.47 41
3574.61 42
3574.75 46
3574.88 50
3575.02 56
3575.16 63
3575.30 70
3575.43 76
3575.57 82
3575.71 85
3575.84 86
3575.98 84
3576.12 81
3576.26 77
3576.39 73
3576.53 68
3576.67 64
3576.80 60
3576.94 56
3577.08 52
3577.22 47
3577.35 43
3577.49 40
3577.63 38
3577.76 40
3577.90 44
3578.04 50
3578.18 58
3578.31 66
3578.45 72
3578.59 75
3578.72 75
3578.86 71
3579.00 63
3579.14 54
3579.27 44
3579.41 35
3579.55 28
3579.68 22
3579.82 19
3579.96 16
3580.10 13
3580.23 10
3580.37 6
3580.51 1
3580.65 0
3580.78 0
3580.92 0
3581.06 0
3581.19 0
3581.33 0
3581.47 0
3581.61 0
3581.74 1
3581.88 4
3582.02 8
3582.15 13
3582.29 20
3582.43 28
3582.57 38
3582.70 49
3582.84 61
3582.98 73
3583.12 86
3583.25 98
3583.39 110
3583.53 121
3583.66 131
3583.80 140
3583.94 147
3584.08 153
3584.21 156
3584.35 157
3584.49 157
3584.63 156
3584.76 155
3584.90 154
3585.04 154
3585.17 155
3585.31 156
3585.45 156
3585.59 157
3585.72 157
3585.86 158
3586.00 160
3586.14 163
3586.27 165
3586.41 168
3586.55 169
3586.68 169
3586.82 169
3586.96 167
3587.10 165
3587.23 164
3587.37 163
3587.51 162
3587.65 160
3587.78 158
3587.92 155
3588.06 151
3588.20 145
3588.33 137
3588.47 129
3588.61 120
3588.75 111
3588.88 103
3589.02 96
3589.16 91
3589.29 89
3589.43 88
3589.57 89
3589.71 89
3589.84 89
3589.98 86
3590.12 81
3590.26 75
3590.39 67
3590.53 59
3590.67 52
3590.81 46
3590.94 43
3591.08 42
3591.22 42
3591.36 45
3591.49 49
3591.63 54
3591.77 59
3591.91 64
3592.04 67
3592.18 68
3592.32 68
3592.46 67
3592.59 66
3592.73 66
3592.87 68
3593.00 71
3593.14 76
3593.28 81
3593.42 86
3593.55 89
3593.69 91
3593.83 89
3593.97 86
3594.10 80
3594.24 75
3594.38 70
3594.52 67
3594.65 66
3594.79 67
3594.93 70
3595.07 73
3595.20 77
3595.34 80
3595.48 83
3595.62 87
3595.75 91
3595.89 96
3596.03 102
3596.17 108
3596.30 113
3596.44 115
3596.58 115
3596.72 113
3596.85 109
3596.99 105
3597.13 104
3597.27 104
3597.40 107
3597.54 112
3597.68 116
3597.82 119
3597.95 117
3598.09 112
3598.23 104
3598.37 92
3598.50 81
3598.64 71
3598.78 63
3598.92 57
3599.06 55
3599.19 54
3599.33 54
3599.47 54
3599.61 53
3599.74 51
3599.88 49
3600.02 46
3600.16 45
3600.29 46
3600.43 48
3600.57 52
3600.71 55
3600.84 58
3600.98 58
3601.12 55
3601.26 51
3601.39 46
3601.53 41
3601.67 38
3601.81 38
3601.94 41
3602.08 46
3602.22 52
3602.36 60
3602.49 67
3602.63 74
3602.77 80
3602.91 86
3603.05 90
3603.18 94
3603.32 97
3603.46 98
3603.60 97
3603.73 94
3603.87 91
3604.01 87
3604.15 85
3604.28 83
3604.42 83
3604.56 85
3604.70 89
3604.84 94
3604.97 100
3605.11 107
3605.25 114
3605.39 119
3605.52 122
3605.66 121
3605.80 117
3605.94 110
3606.07 101
3606.21 92
3606.35 85
3606.49 80
3606.63 78
3606.76 79
3606.90 80
3607.04 81
3607.18 79
3607.31 74
3607.45 66
3607.59 56
3607.73 45
3607.86 37
3608.00 31
3608.14 28
3608.28 28
3608.42 30
3608.55 33
3608.69 37
3608.83 42
3608.97 46
3609.10 51
3609.24 56
3609.38 61
3609.52 64
3609.66 67
3609.79 67
3609.93 66
3610.07 63
3610.21 58
3610.34 54
3610.48 50
3610.62 48
3610.76 49
3610.90 53
3611.03 60
3611.17 69
3611.31 80
3611.45 92
3611.58 101
3611.72 108
3611.86 110
3612.00 108
3612.14 102
3612.27 94
3612.41 85
3612.55 77
3612.69 71
3612.82 67
3612.96 66
3613.10 65
3613.24 65
3613.38 65
3613.51 62
3613.65 56
3613.79 48
3613.93 39
3614.07 29
3614.20 21
3614.34 15
3614.48 12
3614.62 12
3614.75 15
3614.89 18
3615.03 23
3615.17 27
3615.31 30
3615.44 32
3615.58 33
3615.72 33
3615.86 32
3616.00 28
3616.13 23
3616.27 16
3616.41 7
3616.55 0
3616.68 0
3616.82 0
3616.96 0
3617.10 0
3617.24 0
3617.37 0
3617.51 0
3617.65 2
3617.79 6
3617.93 10
3618.06 14
3618.20 17
3618.34 20
3618.48 23
3618.62 27
3618.75 30
3618.89 34
3619.03 37
3619.17 40
3619.31 41
3619.44 41
3619.58 40
3619.72 37
3619.86 32
3620.00 27
3620.13 22
3620.27 17
3620.41 12
3620.55 10
3620.68 9
3620.82 10
3620.96 13
3621.10 18
3621.24 23
3621.37 29
3621.51 34
3621.65 38
3621.79 39
3621.93 39
3622.06 37
3622.20 35
3622.34 33
3622.48 33
3622.62 34
3622.75 37
3622.89 40
3623.03 45
3623.17 48
3623.31 51
3623.45 52
3623.58 52
3623.72 51
3623.86 50
3624.00 49
3624.14 48
3624.27 48
3624.41 47
3624.55 46
3624.69 43
3624.83 40
3624.96 35
3625.10 31
3625.24 26
3625.38 21
3625.52 17
3625.65 13
3625.79 9
3625.93 6
3626.07 2
3626.21 0
3626.34 0
3626.48 1
3626.62 7
3626.76 16
3626.90 27
3627.03 39
3627.17 50
3627.31 59
3627.45 66
3627.59 70
3627.73 72
3627.86 72
3628.00 71
3628.14 70
3628.28 69
3628.42 67
3628.55 64
3628.69 60
3628.83 54
3628.97 48
3629.11 42
3629.24 38
3629.38 37
3629.52 40
3629.66 45
3629.80 52
3629.94 59
3630.07 64
3630.21 66
3630.35 65
3630.49 61
3630.63 56
3630.76 51
3630.90 47
3631.04 45
3631.18 44
3631.32 45
3631.46 45
3631.59 46
3631.73 47
3631.87 47
3632.01 48
3632.15 49
3632.28 52
3632.42 55
3632.56 58
3632.70 60
3632.84 62
3632.98 62
3633.11 62
3633.25 60
3633.39 58
3633.53 57
3633.67 56
3633.80 56
3633.94 56
3634.08 57
3634.22 58
3634.36 59
3634.50 60
3634.63 60
3634.77 59
3634.91 58
3635.05 55
3635.19 52
3635.33 50
3635.46 49
3635.60 52
3635.74 57
3635.88 64
3636.02 74
3636.15 83
3636.29 91
3636.43 98
3636.57 102
3636.71 105
3636.85 105
3636.98 105
3637.12 104
3637.26 103
3637.40 102
3637.54 101
3637.68 101
3637.81 101
3637.95 101
3638.09 100
3638.23 99
3638.37 97
3638.51 94
3638.64 92
3638.78 89
3638.92 87
3639.06 86
3639.20 86
3639.34 86
3639.47 86
3639.61 85
3639.75 84
3639.89 82
3640.03 80
3640.17 78
3640.30 78
3640.44 79
3640.58 84
3640.72 90
3640.86 99
3641.00 109
3641.13 119
3641.27 127
3641.41 133
3641.55 135
3641.69 133
3641.83 126
3641.96 116
3642.10 104
3642.24 91
3642.38 80
3642.52 72
3642.66 68
3642.79 70
3642.93 76
3643.07 85
3643.21 96
3643.35 107
3643.49 115
3643.63 120
3643.76 122
3643.90 121
3644.04 117
3644.18 113
3644.32 109
3644.46 106
3644.59 105
3644.73 105
3644.87 105
3645.01 104
3645.15 103
3645.29 102
3645.42 100
3645.56 99
3645.70 100
3645.84 102
3645.98 105
3646.12 110
3646.26 114
3646.39 118
3646.53 120
3646.67 121
3646.81 120
3646.95 117
3647.09 113
3647.22 108
3647.36 103
3647.50 99
3647.64 96
3647.78 94
3647.92 94
3648.06 95
3648.19 96
3648.33 97
3648.47 98
3648.61 101
3648.75 105
3648.89 110
3649.03 117
3649.16 124
3649.30 132
3649.44 138
3649.58 141
3649.72 142
3649.86 141
3650.00 138
3650.13 133
3650.27 127
3650.41 122
3650.55 116
3650.69 112
3650.83 108
3650.96 105
3651.10 103
3651.24 103
3651.38 104
3651.52 107
3651.66 112
3651.80 117
3651.93 123
3652.07 128
3652.21 133
3652.35 137
3652.49 140
3652.63 140
3652.77 138
3652.90 135
3653.04 133
3653.18 131
3653.32 130
3653.46 132
3653.60 136
3653.74 140
3653.88 143
3654.01 145
3654.15 143
3654.29 138
3654.43 131
3654.57 122
3654.71 112
3654.85 102
3654.98 93
3655.12 85
3655.26 79
3655.40 73
3655.54 69
3655.68 66
3655.82 64
3655.95 62
3656.09 62
3656.23 62
3656.37 63
3656.51 65
3656.65 67
3656.79 69
3656.93 72
3657.06 75
3657.20 79
3657.34 82
3657.48 86
3657.62 91
3657.76 97
3657.90 104
3658.03 111
3658.17 119
3658.31 126
3658.45 132
3658.59 135
3658.73 136
3658.87 134
3659.01 131
3659.14 127
3659.28 122
3659.42 118
3659.56 115
3659.70 113
3659.84 113
3659.98 114
3660.12 117
3660.25 120
3660.39 124
3660.53 127
3660.67 128
3660.81 128
3660.95 124
3661.09 119
3661.23 111
3661.36 101
3661.50 89
3661.64 77
3661.78 65
3661.92 54
3662.06 46
3662.20 42
3662.34 43
3662.47 49
3662.61 60
3662.75 74
3662.89 88
3663.03 101
3663.17 110
3663.31 114
3663.45 115
3663.58 112
3663.72 107
3663.86 104
3664.00 103
3664.14 105
3664.28 109
3664.42 115
3664.56 121
3664.69 126
3664.83 130
3664.97 132
3665.11 131
3665.25 128
3665.39 124
3665.53 117
3665.67 109
3665.81 100
3665.94 91
3666.08 83
3666.22 76
3666.36 72
3666.50 71
3666.64 72
3666.78 76
3666.92 82
3667.05 90
3667.19 98
3667.33 107
3667.47 115
3667.61 122
3667.75 127
3667.89 130
3668.03 130
3668.17 128
3668.30 125
3668.44 119
3668.58 113
3668.72 105
3668.86 97
3669.00 90
3669.14 83
3669.28 78
3669.42 75
3669.55 74
3669.69 75
3669.83 76
3669.97 79
3670.11 81
3670.25 83
3670.39 86
3670.53 88
3670.67 89
3670.80 90
3670.94 91
3671.08 90
3671.22 86
3671.36 81
3671.50 73
3671.64 64
3671.78 55
3671.92 47
3672.06 40
3672.19 35
3672.33 32
3672.47 31
3672.61 31
3672.75 31
3672.89 32
3673.03 35
3673.17 38
3673.31 41
3673.45 45
3673.58 49
3673.72 52
3673.86 52
3674.00 51
3674.14 47
3674.28 42
3674.42 37
3674.56 34
3674.70 32
3674.84 33
3674.97 35
3675.11 38
3675.25 41
3675.39 43
3675.53 43
3675.67 43
3675.81 41
3675.95 40
3676.09 39
3676.23 38
3676.36 37
3676.50 37
3676.64 37
3676.78 36
3676.92 35
3677.06 35
3677.20 35
3677.34 37
3677.48 39
3677.62 41
3677.75 43
3677.89 45
3678.03 44
3678.17 41
3678.31 36
3678.45 29
3678.59 23
3678.73 17
3678.87 13
3679.01 10
3679.15 9
3679.28 9
3679.42 8
3679.56 6
3679.70 2
3679.84 0
3679.98 0
3680.12 0
3680.26 0
3680.40 0
3680.54 0
3680.68 0
3680.81 5
3680.95 13
3681.09 20
3681.23 26
3681.37 29
3681.51 30
3681.65 29
3681.79 28
3681.93 25
3682.07 24
3682.21 23
3682.35 24
3682.48 27
3682.62 30
3682.76 35
3682.90 39
3683.04 43
3683.18 46
3683.32 47
3683.46 46
3683.60 45
3683.74 44
3683.88 43
3684.02 43
3684.15 45
3684.29 49
3684.43 53
3684.57 58
3684.71 61
3684.85 63
3684.99 63
3685.13 60
3685.27 56
3685.41 50
3685.55 45
3685.69 40
3685.82 37
3685.96 35
3686.10 35
3686.24 37
3686.38 39
3686.52 43
3686.66 46
3686.80 50
3686.94 54
3687.08 58
3687.22 63
3687.36 69
3687.50 75
3687.63 81
3687.77 85
3687.91 88
3688.05 89
3688.19 87
3688.33 83
3688.47 78
3688.61 72
3688.75 67
3688.89 63
3689.03 60
3689.17 58
3689.31 55
3689.45 52
3689.58 48
3689.72 43
3689.86 39
3690.00 35
3690.14 33
3690.28 32
3690.42 32
3690.56 33
3690.70 33
3690.84 33
3690.98 31
3691.12 28
3691.26 24
3691.40 20
3691.53 17
3691.67 15
3691.81 15
3691.95 15
3692.09 18
3692.23 21
3692.37 24
3692.51 27
3692.65 29
3692.79 29
3692.93 28
3693.07 24
3693.21 20
3693.35 16
3693.49 12
3693.62 11
3693.76 12
3693.90 14
3694.04 19
3694.18 23
3694.32 27
3694.46 30
3694.60 31
3694.74 32
3694.88 33
3695.02 35
3695.16 37
3695.30 38
3695.44 39
3695.58 37
3695.72 33
3695.85 27
3695.99 21
3696.13 17
3696.27 18
3696.41 24
3696.55 34
3696.69 48
3696.83 61
3696.97 72
3697.11 77
3697.25 77
3697.39 72
3697.53 63
3697.67 53
3697.81 43
3697.95 35
3698.09 30
3698.23 26
3698.36 25
3698.50 24
3698.64 23
3698.78 22
3698.92 21
3699.06 19
3699.20 17
3699.34 15
3699.48 13
3699.62 13
3699.76 14
3699.90 16
3700.04 20
3700.18 25
3700.32 30
3700.46 34
3700.60 38
3700.74 40
3700.88 41
3701.01 41
3701.15 41
3701.29 43
3701.43 46
3701.57 53
3701.71 63
3701.85 76
3701.99 91
3702.13 107
3702.27 124
3702.41 141
3702.55 156
3702.69 170
3702.83 181
3702.97 190
3703.11 197
3703.25 200
3703.39 200
3703.53 197
3703.67 191
3703.81 182
3703.94 171
3704.08 159
3704.22 148
3704.36 138
3704.50 130
3704.64 125
3704.78 124
3704.92 126
3705.06 130
3705.20 136
3705.34 142
3705.48 147
3705.62 151
3705.76 152
3705.90 150
3706.04 146
3706.18 140
3706.32 133
3706.46 127
3706.60 123
3706.74 120
3706.88 118
3707.02 119
3707.16 120
3707.29 122
3707.43 125
3707.57 128
3707.71 130
3707.85 131
3707.99 131
3708.13 130
3708.27 127
3708.41 122
3708.55 116
3708.69 110
3708.83 102
3708.97 95
3709.11 88
3709.25 81
3709.39 74
3709.53 68
3709.67 62
3709.81 56
3709.95 51
3710.09 46
3710.23 42
3710.37 39
3710.51 36
3710.65 35
3710.79 34
3710.93 34
3711.07 34
3711.21 34
3711.34 34
3711.48 34
3711.62 34
3711.76 34
3711.90 35
3712.04 36
3712.18 38
3712.32 40
3712.46 44
3712.60 47
3712.74 51
3712.88 54
3713.02 57
3713.16 59
3713.30 59
3713.44 57
3713.58 54
3713.72 50
3713.86 45
3714.00 40
3714.14 36
3714.28 32
3714.42 30
3714.56 28
3714.70 26
3714.84 26
3714.98 26
3715.12 26
3715.26 27
3715.40 29
3715.54 31
3715.68 33
3715.82 34
3715.96 36
3716.10 38
3716.24 40
3716.38 43
3716.52 47
3716.66 51
3716.80 55
3716.93 61
3717.07 66
3717.21 72
3717.35 79
3717.49 84
3717.63 89
3717.77 91
3717.91 90
3718.05 85
3718.19 77
3718.33 67
3718.47 56
3718.61 47
3718.75 39
3718.89 33
3719.03 29
3719.17 27
3719.31 26
3719.45 26
3719.59 27
3719.73 29
3719.87 31
3720.01 34
3720.15 37
3720.29 40
3720.43 42
3720.57 42
3720.71 42
3720.85 40
3720.99 39
3721.13 38
3721.27 38
3721.41 40
3721.55 45
3721.69 50
3721.83 56
3721.97 60
3722.11 63
3722.25 64
3722.39 61
3722.53 57
3722.67 51
3722.81 45
3722.95 39
3723.09 34
3723.23 31
3723.37 30
3723.51 31
3723.65 34
3723.79 39
3723.93 45
3724.07 52
3724.21 59
3724.35 66
3724.49 73
3724.63 78
3724.77 82
3724.91 85
3725.05 86
3725.19 86
3725.33 85
3725.47 84
3725.61 82
3725.75 79
3725.89 75
3726.03 70
3726.17 65
3726.31 59
3726.45 53
3726.59 49
3726.73 46
3726.87 45
3727.01 45
3727.15 48
3727.29 50
3727.43 53
3727.57 54
3727.71 54
3727.85 52
3727.99 50
3728.13 46
3728.27 42
3728.41 37
3728.55 33
3728.69 29
3728.83 25
3728.97 21
3729.11 17
3729.25 12
3729.39 8
3729.53 4
3729.67 1
3729.81 0
3729.95 0
3730.09 0
3730.23 0
3730.37 0
3730.51 0
3730.65 0
3730.79 0
3730.93 0
3731.07 0
3731.21 0
3731.35 2
3731.49 8
3731.63 16
3731.77 24
3731.91 32
3732.05 37
3732.19 40
3732.33 40
3732.47 37
3732.61 33
3732.75 27
3732.89 21
3733.03 16
3733.17 13
3733.31 12
3733.45 15
3733.59 19
3733.73 25
3733.87 31
3734.01 37
3734.15 41
3734.29 44
3734.43 46
3734.57 49
3734.71 52
3734.85 58
3734.99 65
3735.13 72
3735.27 80
3735.41 87
3735.55 92
3735.69 97
3735.83 100
3735.97 104
3736.11 107
3736.25 110
3736.39 111
3736.53 112
3736.67 111
3736.81 108
3736.95 103
3737.09 98
3737.23 92
3737.37 88
3737.51 85
3737.65 84
3737.79 84
3737.93 86
3738.07 90
3738.21 94
3738.36 99
3738.50 104
3738.64 110
3738.78 115
3738.92 120
3739.06 124
3739.20 129
3739.34 135
3739.48 143
3739.62 152
3739.76 162
3739.90 173
3740.04 183
3740.18 192
3740.32 199
3740.46 202
3740.60 203
3740.74 202
3740.88 199
3741.02 198
3741.16 197
3741.30 199
3741.44 201
3741.58 205
3741.72 210
3741.86 215
3742.00 221
3742.14 229
3742.28 237
3742.42 245
3742.56 251
3742.70 256
3742.84 257
3742.98 254
3743.12 249
3743.26 242
3743.40 235
3743.54 228
3743.68 221
3743.83 215
3743.97 208
3744.11 200
3744.25 192
3744.39 183
3744.53 174
3744.67 166
3744.81 159
3744.95 154
3745.09 149
3745.23 145
3745.37 140
3745.51 136
3745.65 131
3745.79 127
3745.93 124
3746.07 123
3746.21 122
3746.35 122
3746.49 121
3746.63 118
3746.77 114
3746.91 107
3747.05 99
3747.19 90
3747.33 81
3747.47 74
3747.61 67
3747.75 63
3747.90 61
3748.04 60
3748.18 60
3748.32 61
3748.46 62
3748.60 63
3748.74 63
3748.88 62
3749.02 60
3749.16 57
3749.30 52
3749.44 46
3749.58 39
3749.72 32
3749.86 26
3750.00 22
3750.14 20
3750.28 21
3750.42 25
3750.56 31
3750.70 37
3750.84 42
3750.98 46
3751.12 49
3751.27 50
3751.41 49
3751.55 47
3751.69 45
3751.83 41
3751.97 36
3752.11 30
3752.25 23
3752.39 15
3752.53 7
3752.67 0
3752.81 0
3752.95 0
3753.09 0
3753.23 0
3753.37 0
3753.51 4
3753.65 10
3753.79 16
3753.93 22
3754.07 29
3754.21 35
3754.36 42
3754.50 49
3754.64 55
3754.78 61
3754.92 66
3755.06 70
3755.20 73
3755.34 75
3755.48 77
3755.62 79
3755.76 79
3755.90 79
3756.04 78
3756.18 75
3756.32 72
3756.46 67
3756.60 61
3756.74 56
3756.88 52
3757.03 51
3757.17 52
3757.31 57
3757.45 64
3757.59 74
3757.73 85
3757.87 93
3758.01 99
3758.15 101
3758.29 99
3758.43 93
3758.57 86
3758.71 78
3758.85 72
3758.99 68
3759.13 67
3759.27 69
3759.42 73
3759.56 79
3759.70 85
3759.84 90
3759.98 95
3760.12 99
3760.26 102
3760.40 105
3760.54 106
3760.68 106
3760.82 105
3760.96 103
3761.10 100
3761.24 96
3761.38 93
3761.52 91
3761.67 89
3761.81 90
3761.95 91
3762.09 93
3762.23 95
3762.37 96
3762.51 94
3762.65 89
3762.79 81
3762.93 72
3763.07 62
3763.21 53
3763.35 45
3763.49 40
3763.63 38
3763.78 38
3763.92 40
3764.06 42
3764.20 45
3764.34 47
3764.48 48
3764.62 50
3764.76 51
3764.90 52
3765.04 54
3765.18 55
3765.32 56
3765.46 56
3765.60 54
3765.74 52
3765.89 48
3766.03 44
3766.17 42
3766.31 41
3766.45 43
3766.59 47
3766.73 52
3766.87 58
3767.01 62
3767.15 63
3767.29 62
3767.43 60
3767.57 56
3767.72 54
3767.86 53
3768.00 54
3768.14 55
3768.28 56
3768.42 54
3768.56 50
3768.70 44
3768.84 39
3768.98 34
3769.12 30
3769.26 29
3769.40 30
3769.55 32
3769.69 34
3769.83 36
3769.97 38
3770.11 40
3770.25 44
3770.39 49
3770.53 55
3770.67 60
3770.81 65
3770.95 67
3771.09 67
3771.23 65
3771.38 63
3771.52 62
3771.66 64
3771.80 68
3771.94 74
3772.08 80
3772.22 84
3772.36 84
3772.50 80
3772.64 72
3772.78 60
3772.92 47
3773.07 35
3773.21 25
3773.35 18
3773.49 14
3773.63 13
3773.77 13
3773.91 15
3774.05 15
3774.19 16
3774.33 15
3774.47 14
3774.62 13
3774.76 12
3774.90 11
3775.04 10
3775.18 9
3775.32 7
3775.46 4
3775.60 1
3775.74 0
3775.88 0
3776.02 0
3776.17 0
3776.31 0
3776.45 0
3776.59 0
3776.73 1
3776.87 6
3777.01 11
3777.15 15
3777.29 18
3777.43 21
3777.57 24
3777.72 26
3777.86 28
3778.00 31
3778.14 34
3778.28 37
3778.42 40
3778.56 41
3778.70 41
3778.84 39
3778.98 35
3779.12 31
3779.27 26
3779.41 22
3779.55 18
3779.69 15
3779.83 13
3779.97 12
3780.11 10
3780.25 10
3780.39 11
3780.53 12
3780.68 15
3780.82 19
3780.96 22
3781.10 26
3781.24 30
3781.38 33
3781.52 36
3781.66 39
3781.80 41
3781.94 43
3782.09 44
3782.23 44
3782.37 42
3782.51 38
3782.65 34
3782.79 31
3782.93 29
3783.07 29
3783.21 31
3783.36 33
3783.50 36
3783.64 39
3783.78 42
3783.92 46
3784.06 49
3784.20 53
3784.34 57
3784.48 62
3784.62 66
3784.77 69
3784.91 71
3785.05 71
3785.19 71
3785.33 70
3785.47 69
3785.61 67
3785.75 65
3785.89 63
3786.04 59
3786.18 55
3786.32 51
3786.46 47
3786.60 44
3786.74 42
3786.88 41
3787.02 41
3787.16 42
3787.31 43
3787.45 45
3787.59 46
3787.73 49
3787.87 51
3788.01 55
3788.15 59
3788.29 63
3788.43 68
3788.58 73
3788.72 77
3788.86 78
3789.00 77
3789.14 73
3789.28 66
3789.42 58
3789.56 48
3789.70 39
3789.85 30
3789.99 23
3790.13 16
3790.27 11
3790.41 6
3790.55 1
3790.69 0
3790.83 0
3790.98 0
3791.12 0
3791.26 0
3791.40 0
3791.54 0
3791.68 0
3791.82 1
3791.96 4
3792.10 7
3792.25 10
3792.39 16
3792.53 22
3792.67 29
3792.81 35
3792.95 40
3793.09 44
3793.23 47
3793.38 50
3793.52 52
3793.66 54
3793.80 56
3793.94 59
3794.08 62
3794.22 63
3794.36 65
3794.51 65
3794.65 65
3794.79 64
3794.93 63
3795.07 61
3795.21 60
3795.35 58
3795.49 55
3795.64 51
3795.78 46
3795.92 41
3796.06 37
3796.20 33
3796.34 30
3796.48 27
3796.62 25
3796.77 23
3796.91 21
3797.05 19
3797.19 19
3797.33 20
3797.47 23
3797.61 27
3797.76 32
3797.90 37
3798.04 41
3798.18 43
3798.32 41
3798.46 36
3798.60 29
3798.74 20
3798.89 11
3799.03 3
3799.17 0
3799.31 0
3799.45 0
3799.59 0
3799.73 0
3799.88 2
3800.02 4
3800.16 5
3800.30 6
3800.44 8
3800.58 10
3800.72 13
3800.86 17
3801.01 22
3801.15 26
3801.29 28
3801.43 28
3801.57 27
3801.71 25
3801.85 24
3802.00 24
3802.14 26
3802.28 29
3802.42 33
3802.56 37
3802.70 39
3802.84 39
3802.99 37
3803.13 32
3803.27 26
3803.41 19
3803.55 13
3803.69 6
3803.83 1
3803.98 0
3804.12 0
3804.26 0
3804.40 0
3804.54 0
3804.68 0
3804.82 0
3804.97 0
3805.11 0
3805.25 11
3805.39 24
3805.53 38
3805.67 51
3805.81 63
3805.96 73
3806.10 81
3806.24 87
3806.38 91
3806.52 94
3806.66 95
3806.80 93
3806.95 89
3807.09 83
3807.23 75
3807.37 67
3807.51 58
3807.65 50
3807.80 44
3807.94 38
3808.08 33
3808.22 28
3808.36 23
3808.50 18
3808.64 14
3808.79 11
3808.93 9
3809.07 9
3809.21 10
3809.35 12
3809.49 13
3809.64 16
3809.78 19
3809.92 23
3810.06 28
3810.20 36
3810.34 44
3810.48 52
3810.63 58
3810.77 61
3810.91 60
3811.05 57
3811.19 53
3811.33 50
3811.48 49
3811.62 51
3811.76 57
3811.90 64
3812.04 73
3812.18 81
3812.32 89
3812.47 95
3812.61 102
3812.75 109
3812.89 118
3813.03 129
3813.17 142
3813.32 157
3813.46 171
3813.60 185
3813.74 198
3813.88 210
3814.02 220
3814.17 228
3814.31 235
3814.45 239
3814.59 241
3814.73 241
3814.87 238
3815.02 234
3815.16 229
3815.30 223
3815.44 218
3815.58 213
3815.72 208
3815.87 202
3816.01 194
3816.15 184
3816.29 172
3816.43 159
3816.57 145
3816.72 131
3816.86 118
3817.00 106
3817.14 95
3817.28 84
3817.42 76
3817.57 69
3817.71 66
3817.85 65
3817.99 67
3818.13 72
3818.27 77
3818.42 83
3818.56 87
3818.70 88
3818.84 87
3818.98 82
3819.12 74
3819.27 65
3819.41 55
3819.55 46
3819.69 39
3819.83 34
3819.97 31
3820.12 30
3820.26 28
3820.40 26
3820.54 23
3820.68 20
3820.82 16
3820.97 13
3821.11 12
3821.25 12
3821.39 15
3821.53 20
3821.68 25
3821.82 32
3821.96 37
3822.10 42
3822.24 45
3822.38 47
3822.53 47
3822.67 46
3822.81 46
3822.95 45
3823.09 43
3823.23 42
3823.38 40
3823.52 37
3823.66 34
3823.80 30
3823.94 25
3824.09 21
3824.23 18
3824.37 17
3824.51 18
3824.65 23
3824.79 30
3824.94 39
3825.08 49
3825.22 57
3825.36 64
3825.50 67
3825.65 67
3825.79 64
3825.93 60
3826.07 55
3826.21 51
3826.35 49
3826.50 48
3826.64 47
3826.78 48
3826.92 47
3827.06 47
3827.21 45
3827.35 43
3827.49 40
3827.63 36
3827.77 32
3827.92 28
3828.06 23
3828.20 20
3828.34 17
3828.48 15
3828.62 16
3828.77 18
3828.91 20
3829.05 24
3829.19 26
3829.33 27
3829.48 27
3829.62 25
3829.76 21
3829.90 17
3830.04 12
3830.19 8
3830.33 3
3830.47 0
3830.61 0
3830.75 0
3830.90 0
3831.04 0
3831.18 0
3831.32 0
3831.46 0
3831.60 0
3831.75 3
3831.89 9
3832.03 15
3832.17 21
3832.31 26
3832.46 30
3832.60 34
3832.74 36
3832.88 38
3833.02 40
3833.17 40
3833.31 41
3833.45 41
3833.59 40
3833.73 39
3833.88 36
3834.02 32
3834.16 27
3834.30 21
3834.44 15
3834.59 9
3834.73 5
3834.87 2
3835.01 1
3835.15 1
3835.30 2
3835.44 1
3835.58 1
3835.72 0
3835.86 0
3836.01 0
3836.15 0
3836.29 0
3836.43 2
3836.57 4
3836.72 6
3836.86 7
3837.00 7
3837.14 7
3837.28 6
3837.43 6
3837.57 6
3837.71 7
3837.85 10
3837.99 14
3838.14 18
3838.28 22
3838.42 25
3838.56 27
3838.71 27
3838.85 26
3838.99 25
3839.13 24
3839.27 24
3839.42 25
3839.56 27
3839.70 29
3839.84 31
3839.98 32
3840.13 33
3840.27 32
3840.41 31
3840.55 29
3840.69 28
3840.84 27
3840.98 28
3841.12 29
3841.26 32
3841.41 36
3841.55 42
3841.69 48
3841.83 55
3841.97 62
3842.12 67
3842.26 71
3842.40 73
3842.54 71
3842.68 66
3842.83 58
3842.97 49
3843.11 39
3843.25 29
3843.40 21
3843.54 15
3843.68 11
3843.82 9
3843.96 8
3844.11 7
3844.25 7
3844.39 7
3844.53 6
3844.67 5
3844.82 2
3844.96 0
3845.10 0
3845.24 0
3845.39 0
3845.53 0
3845.67 0
3845.81 0
3845.95 0
3846.10 4
3846.24 9
3846.38 14
3846.52 18
3846.67 23
3846.81 28
3846.95 33
3847.09 39
3847.23 45
3847.38 51
3847.52 56
3847.66 60
3847.80 64
3847.95 67
3848.09 71
3848.23 75
3848.37 80
3848.51 87
3848.66 96
3848.80 107
3848.94 118
3849.08 129
3849.23 140
3849.37 150
3849.51 159
3849.65 164
3849.80 168
3849.94 169
3850.08 168
3850.22 164
3850.36 159
3850.51 152
3850.65 144
3850.79 136
3850.93 127
3851.08 118
3851.22 111
3851.36 104
3851.50 99
3851.64 95
3851.79 92
3851.93 90
3852.07 87
3852.21 84
3852.36 79
3852.50 74
3852.64 67
3852.78 60
3852.93 52
3853.07 45
3853.21 38
3853.35 32
3853.50 28
3853.64 24
3853.78 21
3853.92 19
3854.06 17
3854.21 16
3854.35 16
3854.49 17
3854.63 19
3854.78 24
3854.92 30
3855.06 37
3855.20 44
3855.35 50
3855.49 54
3855.63 55
3855.77 54
3855.92 51
3856.06 48
3856.20 45
3856.34 45
3856.49 46
3856.63 50
3856.77 54
3856.91 58
3857.05 61
3857.20 61
3857.34 59
3857.48 56
3857.62 52
3857.77 48
3857.91 45
3858.05 42
3858.19 40
3858.34 39
3858.48 37
3858.62 34
3858.76 31
3858.91 28
3859.05 26
3859.19 25
3859.33 26
3859.48 27
3859.62 29
3859.76 31
3859.90 31
3860.05 31
3860.19 28
3860.33 26
3860.47 22
3860.62 20
3860.76 18
3860.90 18
3861.04 21
3861.19 25
3861.33 29
3861.47 34
3861.61 38
3861.76 40
3861.90 40
3862.04 38
3862.18 34
3862.33 30
3862.47 26
3862.61 22
3862.75 20
3862.90 20
3863.04 20
3863.18 22
3863.32 24
3863.47 26
3863.61 28
3863.75 30
3863.89 31
3864.04 32
3864.18 31
3864.32 30
3864.46 28
3864.61 24
3864.75 20
3864.89 15
3865.03 9
3865.18 4
3865.32 0
3865.46 0
3865.60 0
3865.75 0
3865.89 0
3866.03 0
3866.17 0
3866.32 0
3866.46 0
3866.60 4
3866.75 8
3866.89 13
3867.03 18
3867.17 23
3867.32 27
3867.46 30
3867.60 33
3867.74 36
3867.89 37
3868.03 39
3868.17 40
3868.31 41
3868.46 42
3868.60 42
3868.74 42
3868.88 42
3869.03 42
3869.17 42
3869.31 44
3869.45 46
3869.60 49
3869.74 52
3869.88 54
3870.03 57
3870.17 59
3870.31 61
3870.45 65
3870.60 68
3870.74 73
3870.88 77
3871.02 80
3871.17 82
3871.31 83
3871.45 82
3871.59 81
3871.74 80
3871.88 78
3872.02 77
3872.17 76
3872.31 73
3872.45 69
3872.59 65
3872.74 60
3872.88 55
3873.02 52
3873.16 49
3873.31 47
3873.45 46
3873.59 44
3873.74 43
3873.88 42
3874.02 41
3874.16 41
3874.31 42
3874.45 44
3874.59 47
3874.73 50
3874.88 53
3875.02 54
3875.16 56
3875.31 56
3875.45 56
3875.59 55
3875.73 53
3875.88 50
3876.02 45
3876.16 38
3876.30 30
3876.45 22
3876.59 14
3876.73 8
3876.88 3
3877.02 2
3877.16 2
3877.30 5
3877.45 9
3877.59 15
3877.73 21
3877.88 26
3878.02 32
3878.16 35
3878.30 38
3878.45 38
3878.59 37
3878.73 34
3878.87 30
3879.02 25
3879.16 18
3879.30 12
3879.45 6
3879.59 2
3879.73 0
3879.87 0
3880.02 1
3880.16 5
3880.30 12
3880.45 19
3880.59 25
3880.73 31
3880.87 36
3881.02 39
3881.16 41
3881.30 42
3881.45 42
3881.59 40
3881.73 38
3881.87 35
3882.02 32
3882.16 29
3882.30 26
3882.45 25
3882.59 25
3882.73 26
3882.87 29
3883.02 32
3883.16 37
3883.30 42
3883.45 49
3883.59 55
3883.73 63
3883.88 70
3884.02 78
3884.16 85
3884.30 91
3884.45 96
3884.59 99
3884.73 101
3884.88 101
3885.02 99
3885.16 96
3885.30 93
3885.45 88
3885.59 83
3885.73 77
3885.88 71
3886.02 66
3886.16 63
3886.31 61
3886.45 61
3886.59 63
3886.73 66
3886.88 69
3887.02 71
3887.16 71
3887.31 69
3887.45 66
3887.59 63
3887.73 58
3887.88 55
3888.02 52
3888.16 49
3888.31 47
3888.45 46
3888.59 44
3888.74 44
3888.88 44
3889.02 45
3889.16 47
3889.31 50
3889.45 54
3889.59 58
3889.74 61
3889.88 64
3890.02 67
3890.17 69
3890.31 69
3890.45 68
3890.59 66
3890.74 63
3890.88 60
3891.02 57
3891.17 55
3891.31 53
3891.45 53
3891.60 54
3891.74 56
3891.88 58
3892.03 60
3892.17 60
3892.31 60
3892.45 58
3892.60 54
3892.74 51
3892.88 47
3893.03 43
3893.17 40
3893.31 38
3893.46 36
3893.60 34
3893.74 33
3893.89 32
3894.03 31
3894.17 30
3894.31 30
3894.46 30
3894.60 31
3894.74 33
3894.89 35
3895.03 37
3895.17 39
3895.32 40
3895.46 39
3895.60 38
3895.75 36
3895.89 34
3896.03 32
3896.18 30
3896.32 29
3896.46 28
3896.60 28
3896.75 28
3896.89 29
3897.03 30
3897.18 32
3897.32 33
3897.46 34
3897.61 35
3897.75 35
3897.89 34
3898.04 32
3898.18 29
3898.32 26
3898.47 24
3898.61 23
3898.75 25
3898.90 28
3899.04 34
3899.18 42
3899.32 50
3899.47 58
3899.61 64
3899.75 67
3899.90 69
3900.04 68
3900.18 66
3900.33 63
3900.47 60
3900.61 57
3900.76 54
3900.90 50
3901.04 47
3901.19 44
3901.33 42
3901.47 40
3901.62 38
3901.76 38
3901.90 38
3902.05 38
3902.19 39
3902.33 41
3902.48 42
3902.62 42
3902.76 42
3902.91 39
3903.05 35
3903.19 30
3903.34 23
3903.48 15
3903.62 8
3903.77 3
3903.91 1
3904.05 1
3904.19 3
3904.34 8
3904.48 15
3904.62 23
3904.77 32
3904.91 42
3905.05 51
3905.20 59
3905.34 66
3905.48 71
3905.63 72
3905.77 71
3905.91 68
3906.06 64
3906.20 60
3906.34 56
3906.49 53
3906.63 51
3906.77 50
3906.92 50
3907.06 50
3907.20 51
3907.35 51
3907.49 50
3907.63 47
3907.78 42
3907.92 34
3908.06 24
3908.21 14
3908.35 5
3908.49 0
3908.64 0
3908.78 0
3908.92 0
3909.07 5
3909.21 12
3909.35 19
3909.50 26
3909.64 32
3909.78 37
3909.93 42
3910.07 47
3910.22 51
3910.36 55
3910.50 58
3910.65 59
3910.79 59
3910.93 57
3911.08 54
3911.22 52
3911.36 50
3911.51 49
3911.65 49
3911.79 49
3911.94 48
3912.08 46
3912.22 41
3912.37 34
3912.51 26
3912.65 16
3912.80 7
3912.94 0
3913.08 0
3913.23 0
3913.37 0
3913.51 0
3913.66 0
3913.80 5
3913.94 15
3914.09 24
3914.23 30
3914.37 33
3914.52 33
3914.66 31
3914.81 29
3914.95 28
3915.09 29
3915.24 32
3915.38 37
3915.52 43
3915.67 48
3915.81 51
3915.95 52
3916.10 52
3916.24 50
3916.38 49
3916.53 48
3916.67 49
3916.81 50
3916.96 52
3917.10 53
3917.24 54
3917.39 53
3917.53 51
3917.68 48
3917.82 45
3917.96 41
3918.11 38
3918.25 35
3918.39 34
3918.54 33
3918.68 34
3918.82 34
3918.97 35
3919.11 35
3919.25 34
3919.40 32
3919.54 28
3919.68 23
3919.83 16
3919.97 9
3920.12 3
3920.26 0
3920.40 0
3920.55 0
3920.69 0
3920.83 0
3920.98 0
3921.12 0
3921.26 1
3921.41 3
3921.55 4
3921.69 5
3921.84 6
3921.98 7
3922.13 11
3922.27 16
3922.41 22
3922.56 29
3922.70 36
3922.84 41
3922.99 46
3923.13 49
3923.27 50
3923.42 52
3923.56 55
3923.71 59
3923.85 64
3923.99 70
3924.14 76
3924.28 81
3924.42 85
3924.57 87
3924.71 88
3924.85 87
3925.00 86
3925.14 84
3925.29 83
3925.43 81
3925.57 80
3925.72 79
3925.86 78
3926.00 77
3926.15 75
3926.29 72
3926.44 68
3926.58 63
3926.72 57
3926.87 50
3927.01 43
3927.15 35
3927.30 28
3927.44 22
3927.58 17
3927.73 14
3927.87 11
3928.02 10
3928.16 10
3928.30 12
3928.45 15
3928.59 21
3928.73 28
3928.88 37
3929.02 46
3929.17 55
3929.31 62
3929.45 66
3929.60 67
3929.74 65
3929.88 61
3930.03 55
3930.17 48
3930.32 41
3930.46 36
3930.60 33
3930.75 31
3930.89 32
3931.03 36
3931.18 41
3931.32 46
3931.47 50
3931.61 52
3931.75 50
3931.90 45
3932.04 38
3932.19 28
3932.33 19
3932.47 11
3932.62 5
3932.76 3
3932.90 4
3933.05 7
3933.19 11
3933.34 16
3933.48 20
3933.62 21
3933.77 20
3933.91 16
3934.05 10
3934.20 3
3934.34 0
3934.49 0
3934.63 0
3934.77 0
3934.92 0
3935.06 0
3935.21 3
3935.35 7
3935.49 10
3935.64 13
3935.78 15
3935.92 17
3936.07 20
3936.21 23
3936.36 27
3936.50 29
3936.64 30
3936.79 29
3936.93 26
3937.08 22
3937.22 17
3937.36 12
3937.51 8
3937.65 6
3937.80 6
3937.94 8
3938.08 11
3938.23 14
3938.37 16
3938.51 18
3938.66 19
3938.80 21
3938.95 23
3939.09 26
3939.23 30
3939.38 35
3939.52 41
3939.67 47
3939.81 53
3939.95 58
3940.10 62
3940.24 65
3940.39 66
3940.53 66
3940.67 64
3940.82 63
3940.96 63
3941.11 64
3941.25 68
3941.39 73
3941.54 80
3941.68 87
3941.83 93
3941.97 97
3942.11 99
3942.26 99
3942.40 97
3942.55 93
3942.69 87
3942.83 80
3942.98 72
3943.12 64
3943.27 56
3943.41 48
3943.55 40
3943.70 33
3943.84 27
3943.99 23
3944.13 20
3944.27 19
3944.42 18
3944.56 18
3944.71 18
3944.85 18
3944.99 18
3945.14 18
3945.28 19
3945.43 21
3945.57 25
3945.71 29
3945.86 34
3946.00 40
3946.15 45
3946.29 49
3946.43 53
3946.58 56
3946.72 58
3946.87 60
3947.01 61
3947.15 61
3947.30 62
3947.44 63
3947.59 64
3947.73 67
3947.87 71
3948.02 75
3948.16 80
3948.31 84
3948.45 87
3948.60 89
3948.74 89
3948.88 88
3949.03 87
3949.17 85
3949.32 84
3949.46 82
3949.60 81
3949.75 79
3949.89 77
3950.04 75
3950.18 73
3950.32 70
3950.47 68
3950.61 66
3950.76 65
3950.90 64
3951.05 63
3951.19 61
3951.33 57
3951.48 52
3951.62 45
3951.77 37
3951.91 28
3952.05 20
3952.20 13
3952.34 7
3952.49 5
3952.63 6
3952.77 11
3952.92 19
3953.06 30
3953.21 42
3953.35 55
3953.50 68
3953.64 79
3953.78 87
3953.93 93
3954.07 95
3954.22 96
3954.36 96
3954.51 94
3954.65 93
3954.79 91
3954.94 89
3955.08 87
3955.23 84
3955.37 81
3955.51 78
3955.66 76
3955.80 74
3955.95 74
3956.09 75
3956.24 75
3956.38 76
3956.52 76
3956.67 75
3956.81 72
3956.96 67
3957.10 61
3957.25 54
3957.39 47
3957.53 40
3957.68 34
3957.82 29
3957.97 25
3958.11 23
3958.26 21
3958.40 19
3958.54 16
3958.69 13
3958.83 9
3958.98 5
3959.12 0
3959.27 0
3959.41 0
3959.55 0
3959.70 0
3959.84 0
3959.99 0
3960.13 0
3960.28 1
3960.42 2
3960.56 3
3960.71 5
3960.85 6
3961.00 9
3961.14 13
3961.29 18
3961.43 24
3961.57 30
3961.72 36
3961.86 40
3962.01 44
3962.15 46
3962.30 46
3962.44 46
3962.58 44
3962.73 42
3962.87 40
3963.02 38
3963.16 37
3963.31 37
3963.45 39
3963.60 42
3963.74 47
3963.88 53
3964.03 59
3964.17 65
3964.32 70
3964.46 75
3964.61 79
3964.75 81
3964.89 82
3965.04 80
3965.18 76
3965.33 71
3965.47 65
3965.62 60
3965.76 56
3965.91 55
3966.05 55
3966.19 58
3966.34 62
3966.48 67
3966.63 72
3966.77 76
3966.92 79
3967.06 81
3967.21 81
3967.35 80
3967.49 79
3967.64 77
3967.78 76
3967.93 76
3968.07 79
3968.22 84
3968.36 90
3968.51 96
3968.65 100
3968.79 101
3968.94 99
3969.08 92
3969.23 82
3969.37 70
3969.52 58
3969.66 47
3969.81 39
3969.95 34
3970.09 34
3970.24 36
3970.38 41
3970.53 47
3970.67 53
3970.82 59
3970.96 64
3971.11 68
3971.25 70
3971.40 72
3971.54 72
3971.68 71
3971.83 71
3971.97 71
3972.12 73
3972.26 77
3972.41 83
3972.55 91
3972.70 99
3972.84 107
3972.98 112
3973.13 113
3973.27 111
3973.42 105
3973.56 96
3973.71 86
3973.85 77
3974.00 70
3974.14 67
3974.29 66
3974.43 69
3974.58 74
3974.72 81
3974.86 87
3975.01 93
3975.15 97
3975.30 98
3975.44 96
3975.59 93
3975.73 88
3975.88 83
3976.02 79
3976.17 76
3976.31 75
3976.45 77
3976.60 79
3976.74 82
3976.89 86
3977.03 90
3977.18 95
3977.32 98
3977.47 101
3977.61 104
3977.76 105
3977.90 105
3978.05 104
3978.19 101
3978.33 97
3978.48 92
3978.62 87
3978.77 82
3978.91 77
3979.06 74
3979.20 73
3979.35 75
3979.49 79
3979.64 85
3979.78 93
3979.93 100
3980.07 107
3980.22 111
3980.36 112
3980.50 112
3980.65 111
3980.79 109
3980.94 109
3981.08 109
3981.23 110
3981.37 109
3981.52 106
3981.66 100
3981.81 91
3981.95 80
3982.10 69
3982.24 60
3982.39 53
3982.53 51
3982.68 52
3982.82 57
3982.96 64
3983.11 73
3983.25 82
3983.40 90
3983.54 95
3983.69 97
3983.83 96
3983.98 92
3984.12 87
3984.27 80
3984.41 75
3984.56 71
3984.70 70
3984.85 71
3984.99 75
3985.14 79
3985.28 83
3985.43 86
3985.57 86
3985.71 84
3985.86 79
3986.00 73
3986.15 66
3986.29 59
3986.44 53
3986.58 49
3986.73 47
3986.87 47
3987.02 49
3987.16 53
3987.31 58
3987.45 64
3987.60 69
3987.74 73
3987.89 76
3988.03 78
3988.18 79
3988.32 80
3988.47 81
3988.61 83
3988.76 86
3988.90 89
3989.05 91
3989.19 91
3989.33 88
3989.48 83
3989.62 75
3989.77 66
3989.91 57
3990.06 50
3990.20 46
3990.35 43
3990.49 43
3990.64 43
3990.78 43
3990.93 44
3991.07 45
3991.22 47
3991.36 50
3991.51 54
3991.65 59
3991.80 62
3991.94 64
3992.09 64
3992.23 60
3992.38 55
3992.52 49
3992.67 44
3992.81 40
3992.96 38
3993.10 38
3993.25 40
3993.39 43
3993.54 46
3993.68 49
3993.83 53
3993.97 57
3994.12 61
3994.26 64
3994.41 68
3994.55 72
3994.70 75
3994.84 79
3994.99 81
3995.13 84
3995.28 86
3995.42 88
3995.57 89
3995.71 89
3995.86 89
3996.00 89
3996.15 89
3996.29 90
3996.44 92
3996.58 94
3996.73 96
3996.87 98
3997.02 99
3997.16 100
3997.31 100
3997.45 99
3997.60 98
3997.74 96
3997.88 93
3998.03 92
3998.17 92
3998.32 93
3998.46 96
3998.61 101
3998.76 106
3998.90 111
3999.05 115
3999.19 117
3999.34 118
3999.48 116
3999.63 113
3999.77 108
3999.92 102
4000.06 96
4000.21 90
4000.35 84
4000.50 78
4000.64 73
4000.79 68
4000.93 62
4001.08 57
4001.22 52
4001.37 48
4001.51 45
4001.66 44
4001.80 44
4001.95 46
4002.09 50
4002.24 54
4002.38 59
4002.53 64
4002.67 69
4002.82 73
4002.96 76
4003.11 77
4003.25 77
4003.40 77
4003.54 75
4003.69 73
4003.83 73
4003.98 74
4004.12 78
4004.27 84
4004.41 92
4004.56 101
4004.70 109
4004.85 115
4004.99 118
4005.14 117
4005.28 114
4005.43 109
4005.57 103
4005.72 97
4005.86 91
4006.01 87
4006.15 84
4006.30 82
4006.44 82
4006.59 83
4006.73 86
4006.88 90
4007.02 95
4007.17 101
4007.32 107
4007.46 113
4007.61 117
4007.75 121
4007.90 122
4008.04 120
4008.19 116
4008.33 110
4008.48 103
4008.62 94
4008.77 84
4008.91 74
4009.06 65
4009.20 58
4009.35 54
4009.49 52
4009.64 53
4009.78 57
4009.93 63
4010.07 71
4010.22 79
4010.36 85
4010.51 90
4010.65 93
4010.80 92
4010.95 90
4011.09 85
4011.24 80
4011.38 77
4011.53 75
4011.67 78
4011.82 84
4011.96 94
4012.11 106
4012.25 120
4012.40 133
4012.54 144
4012.69 152
4012.83 155
4012.98 154
4013.12 150
4013.27 144
4013.41 136
4013.56 127
4013.70 119
4013.85 111
4014.00 105
4014.14 101
4014.29 98
4014.43 98
4014.58 99
4014.72 102
4014.87 106
4015.01 110
4015.16 112
4015.30 113
4015.45 111
4015.59 107
4015.74 100
4015.88 91
4016.03 81
4016.18 71
4016.32 62
4016.47 54
4016.61 49
4016.76 46
4016.90 46
4017.05 49
4017.19 54
4017.34 60
4017.48 66
4017.63 71
4017.77 75
4017.92 78
4018.06 80
4018.21 83
4018.36 86
4018.50 90
4018.65 96
4018.79 102
4018.94 109
4019.08 114
4019.23 119
4019.37 122
4019.52 124
4019.66 127
4019.81 130
4019.95 134
4020.10 139
4020.25 144
4020.39 147
4020.54 148
4020.68 146
4020.83 142
4020.97 135
4021.12 128
4021.26 122
4021.41 117
4021.55 114
4021.70 112
4021.84 112
4021.99 112
4022.14 111
4022.28 108
4022.43 104
4022.57 99
4022.72 94
4022.86 88
4023.01 83
4023.15 79
4023.30 77
4023.44 76
4023.59 76
4023.74 78
4023.88 79
4024.03 81
4024.17 83
4024.32 83
4024.46 82
4024.61 81
4024.75 80
4024.90 79
4025.04 79
4025.19 79
4025.34 81
4025.48 84
4025.63 88
4025.77 92
4025.92 96
4026.06 99
4026.21 103
4026.35 106
4026.50 109
4026.65 113
4026.79 118
4026.94 123
4027.08 129
4027.23 134
4027.37 137
4027.52 139
4027.66 137
4027.81 133
4027.96 128
4028.10 122
4028.25 115
4028.39 109
4028.54 104
4028.68 97
4028.83 90
4028.97 82
4029.12 73
4029.27 65
4029.41 58
4029.56 56
4029.70 57
4029.85 62
4029.99 70
4030.14 78
4030.28 85
4030.43 89
4030.58 91
4030.72 90
4030.87 89
4031.01 87
4031.16 86
4031.30 85
4031.45 86
4031.59 87
4031.74 88
4031.89 91
4032.03 94
4032.18 100
4032.32 107
4032.47 116
4032.61 126
4032.76 135
4032.91 142
4033.05 146
4033.20 146
4033.34 142
4033.49 136
4033.63 128
4033.78 118
4033.92 108
4034.07 97
4034.22 87
4034.36 76
4034.51 66
4034.65 57
4034.80 48
4034.94 42
4035.09 37
4035.24 32
4035.38 29
4035.53 25
4035.67 21
4035.82 15
4035.96 9
4036.11 3
4036.26 0
4036.40 0
4036.55 0
4036.69 0
4036.84 0
4036.98 0
4037.13 0
4037.28 0
4037.42 1
4037.57 4
4037.71 7
4037.86 11
4038.00 15
4038.15 19
4038.30 24
4038.44 28
4038.59 32
4038.73 35
4038.88 37
4039.02 38
4039.17 38
4039.32 38
4039.46 37
4039.61 37
4039.75 38
4039.90 39
4040.04 40
4040.19 41
4040.34 43
4040.48 44
4040.63 45
4040.77 46
4040.92 48
4041.06 50
4041.21 52
4041.36 55
4041.50 57
4041.65 58
4041.79 58
4041.94 58
4042.08 57
4042.23 56
4042.38 55
4042.52 55
4042.67 55
4042.81 55
4042.96 53
4043.11 49
4043.25 44
4043.40 37
4043.54 31
4043.69 27
4043.83 26
4043.98 27
4044.13 31
4044.27 37
4044.42 43
4044.56 47
4044.71 50
4044.86 51
4045.00 50
4045.15 49
4045.29 48
4045.44 47
4045.58 48
4045.73 49
4045.88 50
4046.02 51
4046.17 52
4046.31 55
4046.46 60
4046.61 68
4046.75 78
4046.90 89
4047.04 101
4047.19 110
4047.34 115
4047.48 113
4047.63 106
4047.77 95
4047.92 81
4048.06 67
4048.21 56
4048.36 49
4048.50 47
4048.65 47
4048.79 48
4048.94 48
4049.09 45
4049.23 38
4049.38 28
4049.52 16
4049.67 4
4049.82 0
4049.96 0
4050.11 0
4050.25 0
4050.40 0
4050.55 2
4050.69 12
4050.84 23
4050.98 32
4051.13 38
4051.28 42
4051.42 42
4051.57 40
4051.71 37
4051.86 32
4052.00 26
4052.15 21
4052.30 17
4052.44 13
4052.59 11
4052.73 9
4052.88 7
4053.03 5
4053.17 2
4053.32 0
4053.46 0
4053.61 0
4053.76 0
4053.90 0
4054.05 0
4054.19 0
4054.34 0
4054.49 4
4054.63 8
4054.78 11
4054.92 14
4055.07 16
4055.22 18
4055.36 20
4055.51 23
4055.66 29
4055.80 35
4055.95 43
4056.09 51
4056.24 59
4056.39 66
4056.53 73
4056.68 78
4056.82 83
4056.97 87
4057.12 90
4057.26 93
4057.41 94
4057.55 94
4057.70 94
4057.85 95
4057.99 97
4058.14 100
4058.28 106
4058.43 114
4058.58 121
4058.72 127
4058.87 131
4059.01 131
4059.16 128
4059.31 122
4059.45 116
4059.60 110
4059.75 105
4059.89 101
4060.04 99
4060.18 99
4060.33 99
4060.48 98
4060.62 97
4060.77 95
4060.91 91
4061.06 86
4061.21 79
4061.35 71
4061.50 63
4061.64 54
4061.79 46
4061.94 40
4062.08 36
4062.23 35
4062.38 35
4062.52 38
4062.67 40
4062.81 42
4062.96 42
4063.11 40
4063.25 35
4063.40 30
4063.55 24
4063.69 20
4063.84 18
4063.98 20
4064.13 24
4064.28 30
4064.42 37
4064.57 44
4064.71 49
4064.86 54
4065.01 57
4065.15 61
4065.30 66
4065.45 73
4065.59 83
4065.74 94
4065.88 105
4066.03 116
4066.18 125
4066.32 131
4066.47 133
4066.62 131
4066.76 126
4066.91 118
4067.05 108
4067.20 98
4067.35 89
4067.49 80
4067.64 71
4067.79 63
4067.93 56
4068.08 48
4068.22 40
4068.37 32
4068.52 26
4068.66 20
4068.81 16
4068.96 13
4069.10 13
4069.25 13
4069.39 16
4069.54 19
4069.69 23
4069.83 28
4069.98 32
4070.13 37
4070.27 39
4070.42 40
4070.56 39
4070.71 36
4070.86 31
4071.00 25
4071.15 20
4071.30 15
4071.44 12
4071.59 11
4071.74 13
4071.88 16
4072.03 22
4072.17 29
4072.32 36
4072.47 43
4072.61 49
4072.76 53
4072.91 54
4073.05 53
4073.20 51
4073.35 49
4073.49 47
4073.64 48
4073.78 50
4073.93 53
4074.08 58
4074.22 63
4074.37 68
4074.52 73
4074.66 77
4074.81 80
4074.96 84
4075.10 87
4075.25 90
4075.39 93
4075.54 95
4075.69 95
4075.83 93
4075.98 90
4076.13 85
4076.27 81
4076.42 77
4076.57 75
4076.71 75
4076.86 77
4077.00 79
4077.15 82
4077.30 84
4077.44 84
4077.59 83
4077.74 82
4077.88 81
4078.03 82
4078.18 85
4078.32 90
4078.47 97
4078.62 106
4078.76 114
4078.91 121
4079.06 125
4079.20 125
4079.35 121
4079.49 115
4079.64 107
4079.79 99
4079.93 92
4080.08 86
4080.23 82
4080.37 78
4080.52 75
4080.67 71
4080.81 67
4080.96 62
4081.11 57
4081.25 53
4081.40 50
4081.55 49
4081.69 49
4081.84 51
4081.98 54
4082.13 58
4082.28 63
4082.42 69
4082.57 74
4082.72 79
4082.86 82
4083.01 85
4083.16 86
4083.30 87
4083.45 89
4083.60 92
4083.74 98
4083.89 104
4084.04 110
4084.18 114
4084.33 117
4084.48 118
4084.62 118
4084.77 117
4084.92 118
4085.06 120
4085.21 124
4085.36 129
4085.50 134
4085.65 138
4085.80 140
4085.94 140
4086.09 138
4086.23 135
4086.38 130
4086.53 125
4086.67 120
4086.82 115
4086.97 110
4087.11 104
4087.26 98
4087.41 92
4087.55 86
4087.70 82
4087.85 79
4087.99 79
4088.14 79
4088.29 80
4088.43 82
4088.58 83
4088.73 83
4088.87 83
4089.02 81
4089.17 79
4089.31 77
4089.46 75
4089.61 72
4089.75 69
4089.90 67
4090.05 65
4090.19 64
4090.34 63
4090.49 63
4090.63 63
4090.78 64
4090.93 65
4091.07 65
4091.22 64
4091.37 64
4091.51 65
4091.66 67
4091.81 70
4091.95 75
4092.10 81
4092.25 87
4092.39 93
4092.54 99
4092.69 104
4092.83 108
4092.98 111
4093.13 113
4093.27 114
4093.42 116
4093.57 119
4093.71 123
4093.86 129
4094.01 138
4094.15 149
4094.30 161
4094.45 174
4094.59 186
4094.74 195
4094.89 201
4095.03 202
4095.18 199
4095.33 193
4095.48 185
4095.62 175
4095.77 164
4095.92 153
4096.06 143
4096.21 134
4096.36 126
4096.50 121
4096.65 118
4096.80 117
4096.94 116
4097.09 116
4097.24 116
4097.38 115
4097.53 112
4097.68 109
4097.82 106
4097.97 104
4098.12 101
4098.26 100
4098.41 99
4098.56 98
4098.70 98
4098.85 99
4099.00 99
4099.14 100
4099.29 102
4099.44 104
4099.59 107
4099.73 111
4099.88 116
4100.03 122
4100.17 129
4100.32 135
4100.47 141
4100.61 144
4100.76 146
4100.91 145
4101.05 142
4101.20 138
4101.35 135
4101.49 132
4101.64 131
4101.79 132
4101.93 134
4102.08 137
4102.23 140
4102.38 142
4102.52 142
4102.67 140
4102.82 136
4102.96 132
4103.11 127
4103.26 122
4103.40 118
4103.55 115
4103.70 112
4103.84 109
4103.99 106
4104.14 104
4104.29 101
4104.43 99
4104.58 96
4104.73 94
4104.87 92
4105.02 91
4105.17 89
4105.31 88
4105.46 88
4105.61 89
4105.75 90
4105.90 92
4106.05 94
4106.20 94
4106.34 93
4106.49 89
4106.64 83
4106.78 75
4106.93 65
4107.08 54
4107.22 44
4107.37 35
4107.52 28
4107.66 24
4107.81 23
4107.96 25
4108.11 27
4108.25 28
4108.40 27
4108.55 22
4108.69 15
4108.84 5
4108.99 0
4109.13 0
4109.28 0
4109.43 0
4109.58 0
4109.72 0
4109.87 0
4110.02 0
4110.16 6
4110.31 11
4110.46 16
4110.60 19
4110.75 22
4110.90 24
4111.05 26
4111.19 28
4111.34 29
4111.49 30
4111.63 31
4111.78 31
4111.93 32
4112.08 33
4112.22 33
4112.37 33
4112.52 34
4112.66 34
4112.81 35
4112.96 37
4113.10 39
4113.25 41
4113.40 43
4113.55 44
4113.69 43
4113.84 40
4113.99 36
4114.13 30
4114.28 22
4114.43 15
4114.58 8
4114.72 1
4114.87 0
4115.02 0
4115.16 0
4115.31 0
4115.46 0
4115.61 0
4115.75 6
4115.90 13
4116.05 21
4116.19 29
4116.34 38
4116.49 46
4116.64 53
4116.78 60
4116.93 65
4117.08 70
4117.22 72
4117.37 74
4117.52 74
4117.67 73
4117.81 71
4117.96 70
4118.11 69
4118.25 69
4118.40 71
4118.55 72
4118.70 74
4118.84 75
4118.99 75
4119.14 74
4119.28 72
4119.43 68
4119.58 65
4119.73 61
4119.87 57
4120.02 53
4120.17 49
4120.31 45
4120.46 40
4120.61 35
4120.76 30
4120.90 26
4121.05 24
4121.20 24
4121.34 25
4121.49 27
4121.64 30
4121.79 32
4121.93 32
4122.08 29
4122.23 25
4122.38 20
4122.52 15
4122.67 12
4122.82 12
4122.96 15
4123.11 21
4123.26 29
4123.41 40
4123.55 50
4123.70 60
4123.85 69
4124.00 76
4124.14 83
4124.29 89
4124.44 94
4124.58 100
4124.73 105
4124.88 110
4125.03 114
4125.17 116
4125.32 116
4125.47 113
4125.62 108
4125.76 102
4125.91 93
4126.06 85
4126.20 76
4126.35 69
4126.50 65
4126.65 64
4126.79 66
4126.94 72
4127.09 79
4127.24 86
4127.38 90
4127.53 91
4127.68 89
4127.83 84
4127.97 78
4128.12 73
4128.27 70
4128.41 70
4128.56 73
4128.71 77
4128.86 82
4129.00 86
4129.15 88
4129.30 89
4129.45 89
4129.59 88
4129.74 88
4129.89 89
4130.04 90
4130.18 92
4130.33 94
4130.48 95
4130.62 95
4130.77 93
4130.92 90
4131.07 86
4131.21 82
4131.36 78
4131.51 74
4131.66 70
4131.80 67
4131.95 65
4132.10 62
4132.25 60
4132.39 58
4132.54 57
4132.69 56
4132.84 56
4132.98 55
4133.13 54
4133.28 52
4133.43 49
4133.57 45
4133.72 41
4133.87 36
4134.02 32
4134.16 27
4134.31 21
4134.46 15
4134.61 9
4134.75 4
4134.90 0
4135.05 0
4135.20 0
4135.34 2
4135.49 9
4135.64 17
4135.78 27
4135.93 35
4136.08 41
4136.23 44
4136.37 43
4136.52 39
4136.67 32
4136.82 24
4136.96 15
4137.11 7
4137.26 1
4137.41 0
4137.55 0
4137.70 0
4137.85 1
4138.00 6
4138.14 11
4138.29 15
4138.44 19
4138.59 23
4138.74 25
4138.88 27
4139.03 28
4139.18 28
4139.33 28
4139.47 27
4139.62 26
4139.77 25
4139.92 23
4140.06 22
4140.21 20
4140.36 19
4140.51 18
4140.65 16
4140.80 15
4140.95 13
4141.10 13
4141.24 13
4141.39 15
4141.54 16
4141.69 18
4141.83 20
4141.98 19
4142.13 17
4142.28 14
4142.42 9
4142.57 5
4142.72 1
4142.87 0
4143.01 0
4143.16 0
4143.31 0
4143.46 0
4143.60 0
4143.75 0
4143.90 0
4144.05 0
4144.20 0
4144.34 3
4144.49 9
4144.64 14
4144.79 19
4144.93 22
4145.08 22
4145.23 19
4145.38 15
4145.52 10
4145.67 7
4145.82 6
4145.97 10
4146.11 16
4146.26 24
4146.41 31
4146.56 37
4146.71 38
4146.85 34
4147.00 27
4147.15 17
4147.30 7
4147.44 0
4147.59 0
4147.74 0
4147.89 0
4148.03 0
4148.18 7
4148.33 15
4148.48 22
4148.63 29
4148.77 36
4148.92 43
4149.07 50
4149.22 57
4149.36 64
4149.51 70
4149.66 75
4149.81 77
4149.95 78
4150.10 78
4150.25 77
4150.40 75
4150.55 74
4150.69 72
4150.84 71
4150.99 70
4151.14 70
4151.28 69
4151.43 69
4151.58 70
4151.73 72
4151.88 74
4152.02 76
4152.17 78
4152.32 78
4152.47 77
4152.61 75
4152.76 72
4152.91 69
4153.06 67
4153.21 64
4153.35 62
4153.50 61
4153.65 59
4153.80 59
4153.94 59
4154.09 61
4154.24 63
4154.39 66
4154.54 68
4154.68 70
4154.83 70
4154.98 70
4155.13 68
4155.27 65
4155.42 62
4155.57 59
4155.72 56
4155.87 52
4156.01 47
4156.16 41
4156.31 34
4156.46 28
4156.61 21
4156.75 15
4156.90 11
4157.05 8
4157.20 7
4157.34 7
4157.49 8
4157.64 9
4157.79 10
4157.94 10
4158.08 8
4158.23 5
4158.38 2
4158.53 0
4158.68 0
4158.82 0
4158.97 0
4159.12 4
4159.27 11
4159.41 18
4159.56 25
4159.71 31
4159.86 35
4160.01 37
4160.15 38
4160.30 39
4160.45 39
4160.60 40
4160.75 40
4160.89 39
4161.04 37
4161.19 32
4161.34 26
4161.49 20
4161.63 13
4161.78 7
4161.93 3
4162.08 0
4162.23 0
4162.37 0
4162.52 0
4162.67 0
4162.82 0
4162.97 0
4163.11 4
4163.26 10
4163.41 16
4163.56 22
4163.71 27
4163.85 31
4164.00 32
4164.15 30
4164.30 27
4164.44 23
4164.59 18
4164.74 14
4164.89 12
4165.04 12
4165.18 13
4165.33 16
4165.48 18
4165.63 20
4165.78 21
4165.92 21
4166.07 19
4166.22 16
4166.37 13
4166.52 11
4166.67 9
4166.81 8
4166.96 8
4167.11 9
4167.26 9
4167.41 8
4167.55 6
4167.70 3
4167.85 0
4168.00 0
4168.15 0
4168.29 0
4168.44 0
4168.59 0
4168.74 0
4168.89 1
4169.03 8
4169.18 15
4169.33 22
4169.48 26
4169.63 30
4169.77 32
4169.92 32
4170.07 32
4170.22 31
4170.37 30
4170.51 28
4170.66 28
4170.81 29
4170.96 32
4171.11 36
4171.26 43
4171.40 51
4171.55 59
4171.70 68
4171.85 77
4172.00 84
4172.14 90
4172.29 95
4172.44 97
4172.59 97
4172.74 95
4172.88 92
4173.03 88
4173.18 84
4173.33 82
4173.48 81
4173.63 83
4173.77 86
4173.92 90
4174.07 92
4174.22 93
4174.37 92
4174.51 89
4174.66 84
4174.81 77
4174.96 71
4175.11 65
4175.26 60
4175.40 54
4175.55 49
4175.70 42
4175.85 35
4176.00 27
4176.14 19
4176.29 11
4176.44 5
4176.59 1
4176.74 0
4176.89 0
4177.03 0
4177.18 0
4177.33 0
4177.48 0
4177.63 0
4177.77 0
4177.92 0
4178.07 0
4178.22 1
4178.37 5
4178.52 9
4178.66 12
4178.81 16
4178.96 19
4179.11 23
4179.26 28
4179.41 32
4179.55 36
4179.70 40
4179.85 42
4180.00 43
4180.15 44
4180.29 44
4180.44 45
4180.59 47
4180.74 50
4180.89 53
4181.04 56
4181.18 57
4181.33 57
4181.48 55
4181.63 52
4181.78 50
4181.93 49
4182.07 51
4182.22 56
4182.37 63
4182.52 72
4182.67 82
4182.82 91
4182.96 98
4183.11 103
4183.26 104
4183.41 103
4183.56 99
4183.71 94
4183.85 89
4184.00 83
4184.15 79
4184.30 74
4184.45 70
4184.60 66
4184.74 63
4184.89 61
4185.04 59
4185.19 60
4185.34 62
4185.49 64
4185.63 67
4185.78 69
4185.93 70
4186.08 71
4186.23 72
4186.38 74
4186.52 77
4186.67 82
4186.82 86
4186.97 89
4187.12 90
4187.27 88
4187.41 84
4187.56 79
4187.71 72
4187.86 66
4188.01 61
4188.16 57
4188.31 55
4188.45 52
4188.60 50
4188.75 47
4188.90 44
4189.05 40
4189.20 36
4189.34 32
4189.49 28
4189.64 25
4189.79 25
4189.94 28
4190.09 34
4190.23 44
4190.38 58
4190.53 73
4190.68 89
4190.83 103
4190.98 114
4191.13 122
4191.27 126
4191.42 129
4191.57 130
4191.72 130
4191.87 130
4192.02 130
4192.16 129
4192.31 127
4192.46 124
4192.61 120
4192.76 115
4192.91 109
4193.06 103
4193.20 95
4193.35 86
4193.50 75
4193.65 62
4193.80 51
4193.95 41
4194.10 34
4194.24 32
4194.39 34
4194.54 38
4194.69 43
4194.84 46
4194.99 48
4195.13 48
4195.28 46
4195.43 44
4195.58 43
4195.73 43
4195.88 44
4196.03 46
4196.17 47
4196.32 47
4196.47 45
4196.62 41
4196.77 35
4196.92 29
4197.07 22
4197.21 16
4197.36 11
4197.51 7
4197.66 4
4197.81 2
4197.96 3
4198.11 5
4198.25 9
4198.40 15
4198.55 23
4198.70 33
4198.85 43
4199.00 54
4199.15 64
4199.29 73
4199.44 81
4199.59 87
4199.74 92
4199.89 95
4200.04 97
4200.19 99
4200.34 99
4200.48 100
4200.63 100
4200.78 98
4200.93 97
4201.08 94
4201.23 90
4201.38 86
4201.52 82
4201.67 79
4201.82 76
4201.97 73
4202.12 71
4202.27 69
4202.42 67
4202.56 66
4202.71 64
4202.86 63
4203.01 62
4203.16 62
4203.31 63
4203.46 66
4203.61 69
4203.75 73
4203.90 76
4204.05 77
4204.20 76
4204.35 73
4204.50 67
4204.65 61
4204.79 54
4204.94 48
4205.09 45
4205.24 43
4205.39 43
4205.54 44
4205.69 45
4205.84 45
4205.98 46
4206.13 45
4206.28 46
4206.43 46
4206.58 47
4206.73 47
4206.88 48
4207.03 47
4207.17 45
4207.32 43
4207.47 42
4207.62 42
4207.77 44
4207.92 48
4208.07 54
4208.22 59
4208.36 63
4208.51 66
4208.66 66
4208.81 65
4208.96 64
4209.11 64
4209.26 65
4209.41 68
4209.55 73
4209.70 77
4209.85 81
4210.00 84
4210.15 85
4210.30 85
4210.45 84
4210.60 84
4210.75 86
4210.89 89
4211.04 93
4211.19 98
4211.34 103
4211.49 108
4211.64 113
4211.79 116
4211.94 119
4212.08 121
4212.23 123
4212.38 123
4212.53 123
4212.68 123
4212.83 124
4212.98 126
4213.13 128
4213.28 132
4213.42 136
4213.57 140
4213.72 144
4213.87 149
4214.02 153
4214.17 158
4214.32 163
4214.47 166
4214.62 168
4214.76 166
4214.91 161
4215.06 153
4215.21 142
4215.36 131
4215.51 120
4215.66 111
4215.81 106
4215.96 105
4216.10 106
4216.25 109
4216.40 114
4216.55 120
4216.70 125
4216.85 128
4217.00 130
4217.15 129
4217.30 127
4217.44 121
4217.59 115
4217.74 108
4217.89 101
4218.04 96
4218.19 93
4218.34 92
4218.49 92
4218.64 92
4218.78 93
4218.93 93
4219.08 92
4219.23 90
4219.38 88
4219.53 86
4219.68 85
4219.83 84
4219.98 84
4220.13 84
4220.27 85
4220.42 87
4220.57 89
4220.72 91
4220.87 94
4221.02 97
4221.17 101
4221.32 105
4221.47 111
4221.62 117
4221.76 124
4221.91 132
4222.06 140
4222.21 148
4222.36 156
4222.51 164
4222.66 171
4222.81 178
4222.96 183
4223.11 187
4223.25 188
4223.40 187
4223.55 184
4223.70 180
4223.85 176
4224.00 172
4224.15 169
4224.30 166
4224.45 161
4224.60 156
4224.74 149
4224.89 141
4225.04 132
4225.19 124
4225.34 117
4225.49 111
4225.64 107
4225.79 104
4225.94 103
4226.09 103
4226.24 104
4226.38 105
4226.53 106
4226.68 107
4226.83 107
4226.98 107
4227.13 105
4227.28 103
4227.43 100
4227.58 97
4227.73 94
4227.88 90
4228.02 87
4228.17 84
4228.32 80
4228.47 76
4228.62 73
4228.77 69
4228.92 68
4229.07 69
4229.22 72
4229.37 78
4229.52 85
4229.67 94
4229.81 102
4229.96 108
4230.11 111
4230.26 111
4230.41 109
4230.56 104
4230.71 98
4230.86 92
4231.01 87
4231.16 83
4231.31 82
4231.46 83
4231.60 86
4231.75 91
4231.90 97
4232.05 102
4232.20 106
4232.35 107
4232.50 104
4232.65 98
4232.80 90
4232.95 81
4233.10 73
4233.25 67
4233.39 63
4233.54 61
4233.69 60
4233.84 60
4233.99 60
4234.14 58
4234.29 57
4234.44 56
4234.59 55
4234.74 56
4234.89 60
4235.04 64
4235.19 70
4235.33 76
4235.48 82
4235.63 86
4235.78 88
4235.93 88
4236.08 86
4236.23 83
4236.38 79
4236.53 76
4236.68 72
4236.83 70
4236.98 68
4237.13 67
4237.27 66
4237.42 64
4237.57 63
4237.72 63
4237.87 64
4238.02 65
4238.17 67
4238.32 70
4238.47 72
4238.62 73
4238.77 73
4238.92 73
4239.07 73
4239.22 72
4239.36 72
4239.51 71
4239.66 69
4239.81 67
4239.96 64
4240.11 61
4240.26 58
4240.41 56
4240.56 54
4240.71 52
4240.86 50
4241.01 49
4241.16 49
4241.31 50
4241.46 53
4241.60 57
4241.75 62
4241.90 68
4242.05 72
4242.20 74
4242.35 73
4242.50 69
4242.65 64
4242.80 58
4242.95 55
4243.10 54
4243.25 56
4243.40 60
4243.55 67
4243.70 74
4243.85 82
4243.99 88
4244.14 94
4244.29 100
4244.44 104
4244.59 108
4244.74 112
4244.89 114
4245.04 115
4245.19 115
4245.34 113
4245.49 109
4245.64 104
4245.79 97
4245.94 88
4246.09 79
4246.24 70
4246.39 62
4246.54 54
4246.68 49
4246.83 45
4246.98 43
4247.13 42
4247.28 43
4247.43 45
4247.58 47
4247.73 49
4247.88 51
4248.03 51
4248.18 51
4248.33 51
4248.48 49
4248.63 47
4248.78 44
4248.93 41
4249.08 39
4249.23 36
4249.37 35
4249.52 34
4249.67 35
4249.82 37
4249.97 40
4250.12 42
4250.27 44
4250.42 44
4250.57 42
4250.72 39
4250.87 36
4251.02 32
4251.17 30
4251.32 30
4251.47 30
4251.62 32
4251.77 34
4251.92 35
4252.07 36
4252.22 37
4252.37 37
4252.51 37
4252.66 38
4252.81 39
4252.96 40
4253.11 40
4253.26 38
4253.41 35
4253.56 30
4253.71 23
4253.86 15
4254.01 7
4254.16 1
4254.31 0
4254.46 0
4254.61 0
4254.76 0
4254.91 0
4255.06 0
4255.21 0
4255.36 0
4255.51 1
4255.66 4
4255.81 8
4255.96 11
4256.10 15
4256.25 19
4256.40 23
4256.55 29
4256.70 35
4256.85 41
4257.00 47
4257.15 52
4257.30 55
4257.45 55
4257.60 54
4257.75 51
4257.90 48
4258.05 44
4258.20 40
4258.35 37
4258.50 34
4258.65 30
4258.80 26
4258.95 22
4259.10 18
4259.25 15
4259.40 13
4259.55 13
4259.70 14
4259.85 18
4260.00 24
4260.15 32
4260.29 40
4260.44 49
4260.59 58
4260.74 64
4260.89 68
4261.04 70
4261.19 70
4261.34 69
4261.49 67
4261.64 66
4261.79 66
4261.94 68
4262.09 70
4262.24 73
4262.39 76
4262.54 78
4262.69 80
4262.84 82
4262.99 85
4263.14 88
4263.29 92
4263.44 98
4263.59 104
4263.74 109
4263.89 112
4264.04 113
4264.19 112
4264.34 108
4264.49 104
4264.64 99
4264.79 96
4264.94 93
4265.09 92
4265.24 93
4265.39 94
4265.54 95
4265.69 95
4265.83 95
4265.98 92
4266.13 88
4266.28 81
4266.43 72
4266.58 62
4266.73 52
4266.88 44
4267.03 38
4267.18 36
4267.33 37
4267.48 40
4267.63 45
4267.78 50
4267.93 54
4268.08 57
4268.23 57
4268.38 56
4268.53 54
4268.68 51
4268.83 47
4268.98 43
4269.13 37
4269.28 30
4269.43 24
4269.58 17
4269.73 12
4269.88 9
4270.03 9
4270.18 10
4270.33 14
4270.48 18
4270.63 22
4270.78 26
4270.93 29
4271.08 31
4271.23 32
4271.38 32
4271.53 31
4271.68 29
4271.83 28
4271.98 28
4272.13 29
4272.28 31
4272.43 35
4272.58 39
4272.73 44
4272.88 48
4273.03 51
4273.18 53
4273.33 54
4273.48 55
4273.63 55
4273.78 56
4273.93 57
4274.08 58
4274.23 59
4274.38 59
4274.53 59
4274.68 57
4274.83 54
4274.98 50
4275.13 43
4275.28 34
4275.43 24
4275.58 12
4275.73 0
4275.88 0
4276.03 0
4276.18 0
4276.33 0
4276.48 0
4276.63 0
4276.78 3
4276.93 14
4277.08 25
4277.23 35
4277.38 44
4277.53 50
4277.68 54
4277.83 56
4277.98 55
4278.13 52
4278.28 46
4278.43 38
4278.58 31
4278.73 23
4278.88 18
4279.03 16
4279.18 17
4279.33 21
4279.48 27
4279.63 33
4279.78 39
4279.93 44
4280.08 47
4280.23 49
4280.38 50
4280.53 51
4280.68 52
4280.83 52
4280.98 53
4281.13 53
4281.28 51
4281.43 48
4281.58 44
4281.73 38
4281.88 32
4282.03 26
4282.18 21
4282.33 18
4282.48 16
4282.63 16
4282.78 18
4282.93 21
4283.08 25
4283.23 29
4283.38 32
4283.53 35
4283.68 35
4283.83 34
4283.98 32
4284.13 29
4284.28 25
4284.43 21
4284.58 17
4284.73 15
4284.88 14
4285.03 16
4285.18 20
4285.33 26
4285.48 34
4285.63 42
4285.78 50
4285.93 56
4286.08 61
4286.23 63
4286.38 64
4286.53 63
4286.68 62
4286.83 60
4286.98 59
4287.13 59
4287.28 60
4287.43 61
4287.58 63
4287.73 65
4287.88 66
4288.03 66
4288.18 65
4288.33 63
4288.48 59
4288.63 55
4288.78 51
4288.93 47
4289.08 45
4289.23 44
4289.38 45
4289.53 46
4289.68 49
4289.83 52
4289.98 55
4290.13 58
4290.28 61
4290.43 62
4290.58 63
4290.73 61
4290.88 59
4291.04 56
4291.19 52
4291.34 47
4291.49 43
4291.64 39
4291.79 35
4291.94 31
4292.09 27
4292.24 23
4292.39 18
4292.54 14
4292.69 10
4292.84 7
4292.99 6
4293.14 7
4293.29 10
4293.44 14
4293.59 19
4293.74 25
4293.89 31
4294.04 37
4294.19 44
4294.34 50
4294.49 56
4294.64 62
4294.79 68
4294.94 73
4295.09 77
4295.24 79
4295.39 78
4295.54 74
4295.69 66
4295.84 57
4295.99 46
4296.14 36
4296.29 29
4296.44 25
4296.60 24
4296.75 26
4296.90 30
4297.05 35
4297.20 39
4297.35 43
4297.50 45
4297.65 46
4297.80 47
4297.95 48
4298.10 49
4298.25 51
4298.40 54
4298.55 56
4298.70 58
4298.85 59
4299.00 58
4299.15 57
4299.30 56
4299.45 56
4299.60 56
4299.75 57
4299.90 58
4300.05 59
4300.20 60
4300.35 61
4300.50 61
4300.65 61
4300.81 62
4300.96 63
4301.11 64
4301.26 66
4301.41 68
4301.56 69
4301.71 69
4301.86 67
4302.01 63
4302.16 58
4302.31 51
4302.46 44
4302.61 35
4302.76 26
4302.91 17
4303.06 9
4303.21 2
4303.36 0
4303.51 0
4303.66 0
4303.81 0
4303.96 0
4304.11 2
4304.26 7
4304.42 12
4304.57 15
4304.72 15
4304.87 13
4305.02 9
4305.17 4
4305.32 1
4305.47 0
4305.62 2
4305.77 8
4305.92 17
4306.07 28
4306.22 40
4306.37 50
4306.52 56
4306.67 57
4306.82 54
4306.97 47
4307.12 37
4307.27 27
4307.42 17
4307.58 9
4307.73 5
4307.88 3
4308.03 3
4308.18 4
4308.33 6
4308.48 6
4308.63 5
4308.78 3
4308.93 0
4309.08 0
4309.23 0
4309.38 0
4309.53 0
4309.68 0
4309.83 0
4309.98 0
4310.13 0
4310.29 3
4310.44 7
4310.59 12
4310.74 18
4310.89 23
4311.04 28
4311.19 32
4311.34 33
4311.49 33
4311.64 32
4311.79 29
4311.94 25
4312.09 21
4312.24 17
4312.39 13
4312.54 11
4312.69 11
4312.84 12
4313.00 15
4313.15 19
4313.30 24
4313.45 28
4313.60 33
4313.75 37
4313.90 42
4314.05 46
4314.20 51
4314.35 55
4314.50 60
4314.65 63
4314.80 65
4314.95 65
4315.10 64
4315.26 62
4315.41 60
4315.56 60
4315.71 61
4315.86 64
4316.01 70
4316.16 76
4316.31 83
4316.46 89
4316.61 92
4316.76 91
4316.91 88
4317.06 82
4317.21 74
4317.36 65
4317.51 56
4317.67 47
4317.82 40
4317.97 34
4318.12 28
4318.27 24
4318.42 20
4318.57 17
4318.72 15
4318.87 16
4319.02 18
4319.17 23
4319.32 30
4319.47 37
4319.62 43
4319.78 48
4319.93 50
4320.08 49
4320.23 47
4320.38 44
4320.53 42
4320.68 41
4320.83 40
4320.98 40
4321.13 39
4321.28 36
4321.43 32
4321.58 26
4321.74 20
4321.89 13
4322.04 8
4322.19 4
4322.34 2
4322.49 1
4322.64 1
4322.79 1
4322.94 1
4323.09 0
4323.24 0
4323.39 0
4323.54 0
4323.70 0
4323.85 0
4324.00 0
4324.15 6
4324.30 11
4324.45 16
4324.60 18
4324.75 18
4324.90 15
4325.05 11
4325.20 8
4325.35 6
4325.51 7
4325.66 10
4325.81 15
4325.96 22
4326.11 28
4326.26 34
4326.41 38
4326.56 40
4326.71 42
4326.86 42
4327.01 42
4327.16 42
4327.32 42
4327.47 43
4327.62 43
4327.77 43
4327.92 41
4328.07 39
4328.22 35
4328.37 31
4328.52 27
4328.67 24
4328.82 21
4328.97 19
4329.13 19
4329.28 21
4329.43 25
4329.58 30
4329.73 36
4329.88 44
4330.03 51
4330.18 56
4330.33 60
4330.48 61
4330.63 60
4330.79 57
4330.94 54
4331.09 52
4331.24 51
4331.39 54
4331.54 59
4331.69 66
4331.84 76
4331.99 85
4332.14 95
4332.29 103
4332.45 109
4332.60 113
4332.75 114
4332.90 114
4333.05 111
4333.20 107
4333.35 104
4333.50 100
4333.65 98
4333.80 96
4333.96 96
4334.11 96
4334.26 97
4334.41 97
4334.56 96
4334.71 95
4334.86 92
4335.01 88
4335.16 84
4335.31 80
4335.47 77
4335.62 75
4335.77 74
4335.92 73
4336.07 72
4336.22 69
4336.37 65
4336.52 60
4336.67 53
4336.82 47
4336.98 40
4337.13 34
4337.28 28
4337.43 23
4337.58 19
4337.73 16
4337.88 14
4338.03 13
4338.18 12
4338.33 12
4338.49 12
4338.64 12
4338.79 14
4338.94 18
4339.09 25
4339.24 35
4339.39 48
4339.54 63
4339.69 77
4339.85 88
4340.00 95
4340.15 97
4340.30 94
4340.45 87
4340.60 77
4340.75 68
4340.90 61
4341.05 57
4341.21 56
4341.36 58
4341.51 62
4341.66 68
4341.81 74
4341.96 79
4342.11 83
4342.26 85
4342.41 84
4342.57 82
4342.72 79
4342.87 75
4343.02 71
4343.17 69
4343.32 69
4343.47 72
4343.62 78
4343.77 87
4343.93 98
4344.08 110
4344.23 123
4344.38 135
4344.53 145
4344.68 152
4344.83 155
4344.98 155
4345.13 151
4345.29 145
4345.44 138
4345.59 129
4345.74 120
4345.89 112
4346.04 104
4346.19 95
4346.34 86
4346.50 76
4346.65 65
4346.80 54
4346.95 42
4347.10 32
4347.25 22
4347.40 15
4347.55 9
4347.70 4
4347.86 0
4348.01 0
4348.16 0
4348.31 0
4348.46 0
4348.61 0
4348.76 0
4348.91 0
4349.07 3
4349.22 14
4349.37 23
4349.52 31
4349.67 35
4349.82 35
4349.97 33
4350.12 29
4350.28 24
4350.43 20
4350.58 16
4350.73 13
4350.88 11
4351.03 10
4351.18 10
4351.33 11
4351.49 13
4351.64 15
4351.79 18
4351.94 20
4352.09 22
4352.24 23
4352.39 23
4352.54 21
4352.70 18
4352.85 15
4353.00 11
4353.15 7
4353.30 3
4353.45 0
4353.60 0
4353.76 0
4353.91 0
4354.06 0
4354.21 0
4354.36 0
4354.51 2
4354.66 11
4354.81 22
4354.97 34
4355.12 46
4355.27 55
4355.42 61
4355.57 62
4355.72 57
4355.87 48
4356.03 35
4356.18 21
4356.33 8
4356.48 0
4356.63 0
4356.78 0
4356.93 0
4357.09 0
4357.24 0
4357.39 3
4357.54 8
4357.69 11
4357.84 14
4357.99 16
4358.14 19
4358.30 24
4358.45 30
4358.60 38
4358.75 46
4358.90 55
4359.05 63
4359.20 69
4359.36 72
4359.51 72
4359.66 68
4359.81 61
4359.96 53
4360.11 43
4360.26 34
4360.42 27
4360.57 22
4360.72 20
4360.87 20
4361.02 23
4361.17 26
4361.32 30
4361.48 32
4361.63 34
4361.78 35
4361.93 34
4362.08 32
4362.23 29
4362.38 25
4362.54 20
4362.69 14
4362.84 6
4362.99 0
4363.14 0
4363.29 0
4363.45 0
4363.60 0
4363.75 0
4363.90 0
4364.05 1
4364.20 7
4364.35 11
4364.51 13
4364.66 13
4364.81 12
4364.96 10
4365.11 9
4365.26 9
4365.41 12
4365.57 17
4365.72 23
4365.87 29
4366.02 34
4366.17 38
4366.32 41
4366.48 42
4366.63 42
4366.78 43
4366.93 45
4367.08 48
4367.23 52
4367.38 55
4367.54 58
4367.69 58
4367.84 57
4367.99 55
4368.14 51
4368.29 47
4368.45 42
4368.60 39
4368.75 36
4368.90 34
4369.05 33
4369.20 33
4369.36 35
4369.51 37
4369.66 40
4369.81 42
4369.96 44
4370.11 45
4370.26 45
4370.42 44
4370.57 44
4370.72 44
4370.87 45
4371.02 46
4371.17 47
4371.33 48
4371.48 49
4371.63 49
4371.78 48
4371.93 45
4372.08 40
4372.24 34
4372.39 27
4372.54 20
4372.69 13
4372.84 8
4372.99 6
4373.15 7
4373.30 12
4373.45 20
4373.60 30
4373.75 41
4373.90 52
4374.06 62
4374.21 69
4374.36 75
4374.51 79
4374.66 83
4374.81 86
4374.97 87
4375.12 88
4375.27 86
4375.42 82
4375.57 74
4375.72 63
4375.88 51
4376.03 38
4376.18 26
4376.33 16
4376.48 8
4376.63 4
4376.79 1
4376.94 1
4377.09 1
4377.24 2
4377.39 5
4377.54 8
4377.70 12
4377.85 16
4378.00 19
4378.15 23
4378.30 25
4378.46 25
4378.61 25
4378.76 24
4378.91 23
4379.06 22
4379.21 21
4379.37 21
4379.52 22
4379.67 23
4379.82 25
4379.97 28
4380.12 30
4380.28 33
4380.43 35
4380.58 38
4380.73 40
4380.88 43
4381.04 46
4381.19 50
4381.34 54
4381.49 57
4381.64 60
4381.79 62
4381.95 61
4382.10 59
4382.25 55
4382.40 52
4382.55 48
4382.71 46
4382.86 44
4383.01 44
4383.16 45
4383.31 46
4383.46 46
4383.62 46
4383.77 46
4383.92 45
4384.07 43
4384.22 42
4384.38 41
4384.53 40
4384.68 41
4384.83 42
4384.98 46
4385.13 51
4385.29 59
4385.44 67
4385.59 76
4385.74 84
4385.89 91
4386.05 95
4386.20 97
4386.35 97
4386.50 96
4386.65 93
4386.81 90
4386.96 88
4387.11 86
4387.26 85
4387.41 84
4387.56 85
4387.72 86
4387.87 87
4388.02 88
4388.17 89
4388.32 89
4388.48 89
4388.63 88
4388.78 87
4388.93 86
4389.08 87
4389.24 89
4389.39 92
4389.54 96
4389.69 99
4389.84 102
4390.00 102
4390.15 101
4390.30 97
4390.45 92
4390.60 86
4390.76 79
4390.91 73
4391.06 67
4391.21 62
4391.36 58
4391.52 55
4391.67 52
4391.82 49
4391.97 47
4392.12 44
4392.28 42
4392.43 39
4392.58 35
4392.73 31
4392.88 27
4393.04 22
4393.19 17
4393.34 13
4393.49 11
4393.64 10
4393.80 12
4393.95 15
4394.10 19
4394.25 22
4394.40 23
4394.56 22
4394.71 19
4394.86 15
4395.01 10
4395.16 6
4395.32 3
4395.47 3
4395.62 4
4395.77 8
4395.92 13
4396.08 20
4396.23 27
4396.38 35
4396.53 43
4396.68 51
4396.84 58
4396.99 65
4397.14 70
4397.29 74
4397.44 77
4397.60 78
4397.75 79
4397.90 80
4398.05 82
4398.20 86
4398.36 91
4398.51 98
4398.66 108
4398.81 120
4398.97 134
4399.12 150
4399.27 167
4399.42 186
4399.57 206
4399.73 227
4399.88 247
4400.03 265
4400.18 282
4400.33 295
4400.49 305
4400.64 311
4400.79 315
4400.94 315
4401.09 314
4401.25 311
4401.40 309
4401.55 308
4401.70 310
4401.86 315
4402.01 322
4402.16 329
4402.31 335
4402.46 337
4402.62 334
4402.77 326
4402.92 311
4403.07 292
4403.22 270
4403.38 248
4403.53 226
4403.68 207
4403.83 190
4403.99 178
4404.14 169
4404.29 163
4404.44 161
4404.59 162
4404.75 164
4404.90 166
4405.05 167
4405.20 166
4405.36 162
4405.51 157
4405.66 151
4405.81 145
4405.96 140
4406.12 136
4406.27 133
4406.42 130
4406.57 126
4406.73 121
4406.88 113
4407.03 103
4407.18 93
4407.33 83
4407.49 75
4407.64 69
4407.79 66
4407.94 63
4408.10 62
4408.25 60
4408.40 58
4408.55 55
4408.70 54
4408.86 54
4409.01 56
4409.16 60
4409.31 65
4409.47 70
4409.62 75
4409.77 76
4409.92 75
4410.08 71
4410.23 64
4410.38 56
4410.53 47
4410.68 40
4410.84 33
4410.99 29
4411.14 27
4411.29 27
4411.45 27
4411.60 29
4411.75 31
4411.90 33
4412.06 36
4412.21 38
4412.36 40
4412.51 42
4412.66 44
4412.82 46
4412.97 47
4413.12 47
4413.27 46
4413.43 45
4413.58 44
4413.73 42
4413.88 40
4414.04 37
4414.19 35
4414.34 33
4414.49 31
4414.65 30
4414.80 29
4414.95 30
4415.10 32
4415.26 36
4415.41 41
4415.56 46
4415.71 52
4415.86 57
4416.02 60
4416.17 63
4416.32 64
4416.47 64
4416.63 65
4416.78 65
4416.93 65
4417.08 64
4417.24 64
4417.39 64
4417.54 63
4417.69 63
4417.85 64
4418.00 66
4418.15 70
4418.30 73
4418.46 77
4418.61 81
4418.76 83
4418.91 84
4419.07 84
4419.22 83
4419.37 83
4419.52 84
4419.68 87
4419.83 91
4419.98 96
4420.13 102
4420.29 107
4420.44 111
4420.59 113
4420.74 115
4420.90 117
4421.05 120
4421.20 124
4421.35 131
4421.50 139
4421.66 149
4421.81 158
4421.96 166
4422.11 172
4422.27 174
4422.42 174
4422.57 172
4422.73 169
4422.88 166
4423.03 166
4423.18 169
4423.34 176
4423.49 186
4423.64 199
4423.79 214
4423.95 229
4424.10 243
4424.25 255
4424.40 267
4424.56 277
4424.71 287
4424.86 296
4425.01 304
4425.17 312
4425.32 319
4425.47 324
4425.62 329
4425.78 331
4425.93 333
4426.08 333
4426.23 331
4426.39 328
4426.54 323
4426.69 316
4426.84 308
4427.00 297
4427.15 285
4427.30 272
4427.45 258
4427.61 244
4427.76 231
4427.91 219
4428.06 209
4428.22 200
4428.37 192
4428.52 185
4428.68 179
4428.83 174
4428.98 169
4429.13 164
4429.29 160
4429.44 155
4429.59 150
4429.74 144
4429.90 139
4430.05 134
4430.20 129
4430.35 125
4430.51 124
4430.66 124
4430.81 126
4430.96 129
4431.12 134
4431.27 139
4431.42 143
4431.58 147
4431.73 148
4431.88 148
4432.03 146
4432.19 142
4432.34 136
4432.49 128
4432.64 118
4432.80 107
4432.95 95
4433.10 83
4433.25 70
4433.41 59
4433.56 48
4433.71 38
4433.87 29
4434.02 20
4434.17 13
4434.32 6
4434.48 2
4434.63 0
4434.78 0
4434.93 3
4435.09 7
4435.24 12
4435.39 18
4435.55 25
4435.70 32
4435.85 39
4436.00 46
4436.16 52
4436.31 56
4436.46 59
4436.61 59
4436.77 57
4436.92 54
4437.07 49
4437.23 44
4437.38 39
4437.53 34
4437.68 30
4437.84 26
4437.99 23
4438.14 21
4438.30 18
4438.45 17
4438.60 15
4438.75 13
4438.91 10
4439.06 8
4439.21 5
4439.36 3
4439.52 0
4439.67 0
4439.82 0
4439.98 0
4440.13 0
4440.28 0
4440.43 0
4440.59 0
4440.74 0
4440.89 0
4441.05 2
4441.20 4
4441.35 8
4441.50 12
4441.66 16
4441.81 21
4441.96 25
4442.12 29
4442.27 34
4442.42 39
4442.57 45
4442.73 52
4442.88 59
4443.03 65
4443.19 70
4443.34 71
4443.49 68
4443.64 63
4443.80 55
4443.95 46
4444.10 37
4444.26 31
4444.41 26
4444.56 24
4444.71 25
4444.87 27
4445.02 30
4445.17 34
4445.33 37
4445.48 39
4445.63 39
4445.78 39
4445.94 38
4446.09 36
4446.24 35
4446.40 35
4446.55 36
4446.70 39
4446.85 43
4447.01 49
4447.16 56
4447.31 64
4447.47 71
4447.62 78
4447.77 83
4447.93 87
4448.08 89
4448.23 89
4448.38 87
4448.54 84
4448.69 80
4448.84 77
4449.00 74
4449.15 73
4449.30 75
4449.46 79
4449.61 86
4449.76 96
4449.91 107
4450.07 117
4450.22 124
4450.37 129
4450.53 131
4450.68 130
4450.83 127
4450.98 123
4451.14 120
4451.29 118
4451.44 115
4451.60 112
4451.75 106
4451.90 99
4452.06 88
4452.21 76
4452.36 63
4452.52 50
4452.67 38
4452.82 28
4452.97 21
4453.13 17
4453.28 16
4453.43 18
4453.59 23
4453.74 30
4453.89 39
4454.05 48
4454.20 57
4454.35 64
4454.50 68
4454.66 70
4454.81 70
4454.96 68
4455.12 65
4455.27 63
4455.42 60
4455.58 59
4455.73 58
4455.88 57
4456.04 56
4456.19 54
4456.34 51
4456.49 46
4456.65 41
4456.80 35
4456.95 30
4457.11 27
4457.26 25
4457.41 26
4457.57 28
4457.72 31
4457.87 35
4458.03 39
4458.18 42
4458.33 43
4458.49 44
4458.64 42
4458.79 40
4458.94 37
4459.10 33
4459.25 30
4459.40 27
4459.56 25
4459.71 22
4459.86 20
4460.02 16
4460.17 11
4460.32 5
4460.48 0
4460.63 0
4460.78 0
4460.94 0
4461.09 0
4461.24 0
4461.40 0
4461.55 0
4461.70 2
4461.85 8
4462.01 15
4462.16 22
4462.31 28
4462.47 33
4462.62 38
4462.77 40
4462.93 42
4463.08 42
4463.23 42
4463.39 41
4463.54 39
4463.69 37
4463.85 35
4464.00 33
4464.15 32
4464.31 32
4464.46 33
4464.61 35
4464.77 36
4464.92 36
4465.07 34
4465.23 29
4465.38 24
4465.53 18
4465.69 13
4465.84 11
4465.99 12
4466.14 15
4466.30 20
4466.45 27
4466.60 33
4466.76 39
4466.91 44
4467.06 48
4467.22 52
4467.37 56
4467.52 58
4467.68 60
4467.83 61
4467.98 59
4468.14 57
4468.29 53
4468.44 48
4468.60 44
4468.75 42
4468.90 40
4469.06 41
4469.21 42
4469.36 44
4469.52 45
4469.67 45
4469.82 43
4469.98 39
4470.13 33
4470.28 26
4470.44 17
4470.59 9
4470.74 1
4470.90 0
4471.05 0
4471.20 0
4471.36 0
4471.51 0
4471.66 1
4471.82 6
4471.97 11
4472.12 15
4472.28 19
4472.43 23
4472.58 27
4472.74 31
4472.89 35
4473.04 38
4473.20 41
4473.35 42
4473.50 42
4473.66 40
4473.81 36
4473.96 30
4474.12 24
4474.27 16
4474.42 7
4474.58 0
4474.73 0
4474.89 0
4475.04 0
4475.19 0
4475.35 4
4475.50 12
4475.65 21
4475.81 29
4475.96 35
4476.11 40
4476.27 42
4476.42 43
4476.57 42
4476.73 40
4476.88 36
4477.03 31
4477.19 23
4477.34 15
4477.49 6
4477.65 0
4477.80 0
4477.95 0
4478.11 0
4478.26 0
4478.41 0
4478.57 5
4478.72 15
4478.87 25
4479.03 34
4479.18 41
4479.34 45
4479.49 46
4479.64 45
4479.80 40
4479.95 35
4480.10 28
4480.26 22
4480.41 17
4480.56 14
4480.72 13
4480.87 14
4481.02 16
4481.18 19
4481.33 22
4481.48 24
4481.64 26
4481.79 27
4481.94 26
4482.10 25
4482.25 22
4482.41 19
4482.56 16
4482.71 14
4482.87 12
4483.02 12
4483.17 13
4483.33 16
4483.48 20
4483.63 25
4483.79 30
4483.94 35
4484.09 40
4484.25 42
4484.40 43
4484.56 42
4484.71 40
4484.86 36
4485.02 31
4485.17 26
4485.32 22
4485.48 20
4485.63 19
4485.78 21
4485.94 23
4486.09 25
4486.24 26
4486.40 25
4486.55 21
4486.71 15
4486.86 9
4487.01 4
4487.17 2
4487.32 1
4487.47 3
4487.63 5
4487.78 8
4487.93 11
4488.09 14
4488.24 16
4488.40 20
4488.55 26
4488.70 34
4488.86 43
4489.01 52
4489.16 60
4489.32 67
4489.47 71
4489.62 73
4489.78 73
4489.93 72
4490.09 71
4490.24 69
4490.39 68
4490.55 68
4490.70 68
4490.85 69
4491.01 72
4491.16 74
4491.32 77
4491.47 80
4491.62 82
4491.78 82
4491.93 81
4492.08 78
4492.24 74
4492.39 70
4492.54 65
4492.70 61
4492.85 58
4493.01 56
4493.16 54
4493.31 54
4493.47 55
4493.62 56
4493.77 58
4493.93 60
4494.08 62
4494.24 63
4494.39 63
4494.54 61
4494.70 59
4494.85 55
4495.00 52
4495.16 49
4495.31 47
4495.47 47
4495.62 48
4495.77 49
4495.93 52
4496.08 55
4496.23 58
4496.39 62
4496.54 67
4496.70 73
4496.85 80
4497.00 86
4497.16 91
4497.31 93
4497.46 92
4497.62 88
4497.77 80
4497.93 71
4498.08 60
4498.23 49
4498.39 40
4498.54 34
4498.70 31
4498.85 30
4499.00 32
4499.16 36
4499.31 40
4499.46 44
4499.62 47
4499.77 50
4499.93 52
4500.08 53
4500.23 53
4500.39 52
4500.54 50
4500.70 46
4500.85 42
4501.00 38
4501.16 33
4501.31 30
4501.46 28
4501.62 28
4501.77 30
4501.93 35
4502.08 41
4502.23 48
4502.39 55
4502.54 60
4502.70 65
4502.85 68
4503.00 70
4503.16 71
4503.31 72
4503.47 72
4503.62 72
4503.77 70
4503.93 67
4504.08 63
4504.23 58
4504.39 53
4504.54 48
4504.70 45
4504.85 42
4505.00 40
4505.16 39
4505.31 39
4505.47 39
4505.62 39
4505.77 39
4505.93 38
4506.08 36
4506.24 32
4506.39 26
4506.54 18
4506.70 10
4506.85 2
4507.01 0
4507.16 0
4507.31 0
4507.47 0
4507.62 0
4507.78 0
4507.93 0
4508.08 0
4508.24 0
4508.39 10
4508.55 22
4508.70 36
4508.85 50
4509.01 63
4509.16 72
4509.32 77
4509.47 77
4509.62 73
4509.78 67
4509.93 61
4510.09 55
4510.24 51
4510.39 51
4510.55 52
4510.70 55
4510.86 58
4511.01 60
4511.16 60
4511.32 59
4511.47 55
4511.63 51
4511.78 46
4511.93 40
4512.09 36
4512.24 32
4512.40 29
4512.55 26
4512.70 24
4512.86 21
4513.01 18
4513.17 15
4513.32 12
4513.47 11
4513.63 10
4513.78 10
4513.94 10
4514.09 9
4514.24 8
4514.40 5
4514.55 0
4514.71 0
4514.86 0
4515.01 0
4515.17 0
4515.32 0
4515.48 0
4515.63 2
4515.79 14
4515.94 26
4516.09 37
4516.25 46
4516.40 53
4516.56 57
4516.71 58
4516.86 59
4517.02 59
4517.17 60
4517.33 61
4517.48 63
4517.64 64
4517.79 64
4517.94 63
4518.10 60
4518.25 56
4518.41 52
4518.56 49
4518.71 46
4518.87 44
4519.02 42
4519.18 41
4519.33 39
4519.48 37
4519.64 34
4519.79 32
4519.95 29
4520.10 27
4520.26 26
4520.41 25
4520.56 25
4520.72 25
4520.87 26
4521.03 27
4521.18 30
4521.34 33
4521.49 37
4521.64 42
4521.80 48
4521.95 54
4522.11 58
4522.26 62
4522.41 64
4522.57 65
4522.72 66
4522.88 66
4523.03 66
4523.19 66
4523.34 66
4523.49 66
4523.65 66
4523.80 64
4523.96 61
4524.11 57
4524.27 54
4524.42 50
4524.57 48
4524.73 45
4524.88 43
4525.04 40
4525.19 38
4525.35 35
4525.50 33
4525.65 32
4525.81 33
4525.96 36
4526.12 41
4526.27 48
4526.43 55
4526.58 62
4526.73 67
4526.89 70
4527.04 70
4527.20 69
4527.35 68
4527.51 68
4527.66 70
4527.81 73
4527.97 79
4528.12 84
4528.28 89
4528.43 92
4528.59 92
4528.74 90
4528.89 86
4529.05 82
4529.20 78
4529.36 75
4529.51 75
4529.67 76
4529.82 78
4529.97 81
4530.13 83
4530.28 84
4530.44 85
4530.59 85
4530.75 86
4530.90 88
4531.06 91
4531.21 95
4531.36 102
4531.52 108
4531.67 114
4531.83 119
4531.98 121
4532.14 120
4532.29 117
4532.44 111
4532.60 104
4532.75 96
4532.91 89
4533.06 81
4533.22 73
4533.37 66
4533.53 58
4533.68 50
4533.83 43
4533.99 36
4534.14 30
4534.30 25
4534.45 20
4534.61 16
4534.76 12
4534.92 9
4535.07 7
4535.22 6
4535.38 6
4535.53 7
4535.69 8
4535.84 9
4536.00 9
4536.15 9
4536.31 8
4536.46 8
4536.61 8
4536.77 9
4536.92 12
4537.08 15
4537.23 19
4537.39 22
4537.54 23
4537.70 22
4537.85 20
4538.00 17
4538.16 14
4538.31 11
4538.47 8
4538.62 6
4538.78 4
4538.93 2
4539.09 0
4539.24 0
4539.40 0
4539.55 0
4539.70 0
4539.86 0
4540.01 0
4540.17 0
4540.32 6
4540.48 14
4540.63 21
4540.79 27
4540.94 30
4541.10 31
4541.25 30
4541.40 27
4541.56 22
4541.71 17
4541.87 11
4542.02 5
4542.18 0
4542.33 0
4542.49 0
4542.64 0
4542.80 0
4542.95 3
4543.10 10
4543.26 17
4543.41 24
4543.57 31
4543.72 36
4543.88 41
4544.03 43
4544.19 45
4544.34 47
4544.50 48
4544.65 49
4544.80 49
4544.96 50
4545.11 50
4545.27 50
4545.42 51
4545.58 51
4545.73 50
4545.89 48
4546.04 45
4546.20 42
4546.35 39
4546.51 37
4546.66 37
4546.82 40
4546.97 45
4547.12 52
4547.28 59
4547.43 66
4547.59 72
4547.74 76
4547.90 78
4548.05 78
4548.21 77
4548.36 76
4548.52 74
4548.67 74
4548.83 76
4548.98 80
4549.13 85
4549.29 92
4549.44 100
4549.60 107
4549.75 112
4549.91 115
4550.06 116
4550.22 116
4550.37 115
4550.53 115
4550.68 116
4550.84 117
4550.99 119
4551.15 120
4551.30 119
4551.46 117
4551.61 113
4551.76 110
4551.92 107
4552.07 104
4552.23 103
4552.38 101
4552.54 99
4552.69 97
4552.85 95
4553.00 92
4553.16 90
4553.31 88
4553.47 88
4553.62 88
4553.78 90
4553.93 92
4554.09 95
4554.24 97
4554.40 98
4554.55 99
4554.71 99
4554.86 97
4555.01 94
4555.17 90
4555.32 86
4555.48 81
4555.63 78
4555.79 77
4555.94 78
4556.10 81
4556.25 86
4556.41 93
4556.56 102
4556.72 110
4556.87 119
4557.03 126
4557.18 132
4557.34 137
4557.49 140
4557.65 142
4557.80 142
4557.96 142
4558.11 140
4558.27 137
4558.42 134
4558.58 129
4558.73 123
4558.89 116
4559.04 110
4559.19 103
4559.35 97
4559.50 92
4559.66 90
4559.81 90
4559.97 93
4560.12 97
4560.28 104
4560.43 112
4560.59 122
4560.74 134
4560.90 147
4561.05 160
4561.21 173
4561.36 185
4561.52 192
4561.67 196
4561.83 195
4561.98 191
4562.14 185
4562.29 177
4562.45 170
4562.60 165
4562.76 162
4562.91 160
4563.07 162
4563.22 165
4563.38 170
4563.53 177
4563.69 185
4563.84 194
4564.00 204
4564.15 215
4564.31 225
4564.46 236
4564.62 245
4564.77 251
4564.93 255
4565.08 254
4565.24 248
4565.39 238
4565.55 223
4565.70 205
4565.86 187
4566.01 169
4566.17 154
4566.32 143
4566.48 136
4566.63 133
4566.79 135
4566.94 139
4567.10 145
4567.25 152
4567.41 158
4567.56 163
4567.72 166
4567.87 168
4568.03 169
4568.18 168
4568.34 168
4568.49 169
4568.65 171
4568.80 175
4568.96 181
4569.11 187
4569.27 193
4569.42 199
4569.58 203
4569.73 206
4569.89 208
4570.04 209
4570.20 210
4570.35 211
4570.51 212
4570.66 212
4570.82 211
4570.97 209
4571.13 205
4571.28 201
4571.44 195
4571.59 189
4571.75 183
4571.90 177
4572.06 172
4572.21 166
4572.37 160
4572.52 154
4572.68 148
4572.83 142
4572.99 139
4573.14 137
4573.30 137
4573.45 139
4573.61 143
4573.76 147
4573.92 150
4574.07 151
4574.23 150
4574.38 148
4574.54 144
4574.69 139
4574.85 133
4575.00 127
4575.16 120
4575.31 114
4575.47 107
4575.62 100
4575.78 94
4575.93 89
4576.09 85
4576.24 82
4576.40 81
4576.55 80
4576.71 80
4576.86 80
4577.02 80
4577.18 81
4577.33 82
4577.49 84
4577.64 86
4577.80 90
4577.95 94
4578.11 98
4578.26 100
4578.42 100
4578.57 99
4578.73 97
4578.88 94
4579.04 92
4579.19 90
4579.35 89
4579.50 89
4579.66 89
4579.81 87
4579.97 85
4580.12 81
4580.28 77
4580.43 73
4580.59 69
4580.74 67
4580.90 64
4581.05 62
4581.21 60
4581.37 56
4581.52 52
4581.68 47
4581.83 42
4581.99 38
4582.14 36
4582.30 34
4582.45 33
4582.61 32
4582.76 30
4582.92 27
4583.07 24
4583.23 21
4583.38 20
4583.54 21
4583.69 25
4583.85 32
4584.00 39
4584.16 47
4584.32 53
4584.47 57
4584.63 59
4584.78 59
4584.94 57
4585.09 55
4585.25 52
4585.40 49
4585.56 46
4585.71 43
4585.87 40
4586.02 37
4586.18 34
4586.33 32
4586.49 30
4586.64 28
4586.80 28
4586.96 28
4587.11 30
4587.27 33
4587.42 36
4587.58 39
4587.73 42
4587.89 43
4588.04 44
4588.20 45
4588.35 45
4588.51 47
4588.66 49
4588.82 53
4588.97 56
4589.13 60
4589.29 62
4589.44 63
4589.60 62
4589.75 61
4589.91 61
4590.06 63
4590.22 67
4590.37 73
4590.53 82
4590.68 92
4590.84 103
4590.99 113
4591.15 123
4591.31 131
4591.46 137
4591.62 140
4591.77 141
4591.93 139
4592.08 136
4592.24 132
4592.39 128
4592.55 125
4592.70 122
4592.86 121
4593.01 121
4593.17 121
4593.33 119
4593.48 117
4593.64 113
4593.79 107
4593.95 101
4594.10 94
4594.26 87
4594.41 80
4594.57 75
4594.72 70
4594.88 65
4595.04 60
4595.19 56
4595.35 52
4595.50 49
4595.66 46
4595.81 45
4595.97 44
4596.12 45
4596.28 46
4596.43 48
4596.59 49
4596.75 51
4596.90 53
4597.06 55
4597.21 58
4597.37 60
4597.52 62
4597.68 62
4597.83 61
4597.99 58
4598.15 53
4598.30 45
4598.46 37
4598.61 30
4598.77 24
4598.92 19
4599.08 17
4599.23 15
4599.39 13
4599.55 11
4599.70 9
4599.86 5
4600.01 1
4600.17 0
4600.32 0
4600.48 0
4600.63 0
4600.79 0
4600.94 0
4601.10 0
4601.26 0
4601.41 0
4601.57 0
4601.72 2
4601.88 7
4602.03 14
4602.19 23
4602.35 33
4602.50 42
4602.66 50
4602.81 57
4602.97 61
4603.12 64
4603.28 66
4603.43 68
4603.59 68
4603.75 69
4603.90 70
4604.06 72
4604.21 74
4604.37 76
4604.52 78
4604.68 80
4604.83 82
4604.99 84
4605.15 86
4605.30 89
4605.46 92
4605.61 96
4605.77 101
4605.92 105
4606.08 108
4606.24 111
4606.39 112
4606.55 112
4606.70 112
4606.86 111
4607.01 110
4607.17 110
4607.33 111
4607.48 113
4607.64 115
4607.79 116
4607.95 117
4608.10 115
4608.26 111
4608.41 105
4608.57 97
4608.73 90
4608.88 83
4609.04 77
4609.19 74
4609.35 72
4609.50 72
4609.66 73
4609.82 75
4609.97 77
4610.13 78
4610.28 80
4610.44 80
4610.59 80
4610.75 78
4610.91 76
4611.06 75
4611.22 74
4611.37 74
4611.53 76
4611.68 79
4611.84 84
4612.00 88
4612.15 93
4612.31 98
4612.46 102
4612.62 105
4612.78 108
4612.93 111
4613.09 114
4613.24 118
4613.40 122
4613.55 127
4613.71 132
4613.87 135
4614.02 136
4614.18 135
4614.33 131
4614.49 126
4614.64 120
4614.80 115
4614.96 112
4615.11 111
4615.27 112
4615.42 114
4615.58 116
4615.73 116
4615.89 115
4616.05 110
4616.20 103
4616.36 93
4616.51 81
4616.67 70
4616.83 59
4616.98 48
4617.14 39
4617.29 32
4617.45 26
4617.60 24
4617.76 24
4617.92 28
4618.07 35
4618.23 45
4618.38 57
4618.54 67
4618.70 75
4618.85 80
4619.01 82
4619.16 80
4619.32 77
4619.48 74
4619.63 71
4619.79 69
4619.94 69
4620.10 70
4620.25 71
4620.41 71
4620.57 69
4620.72 66
4620.88 60
4621.03 52
4621.19 43
4621.35 33
4621.50 25
4621.66 18
4621.81 13
4621.97 11
4622.13 10
4622.28 9
4622.44 9
4622.59 10
4622.75 10
4622.90 11
4623.06 12
4623.22 14
4623.37 16
4623.53 17
4623.68 17
4623.84 15
4624.00 12
4624.15 7
4624.31 3
4624.46 0
4624.62 0
4624.78 2
4624.93 8
4625.09 16
4625.24 26
4625.40 35
4625.56 43
4625.71 48
4625.87 50
4626.02 51
4626.18 50
4626.34 50
4626.49 51
4626.65 53
4626.80 57
4626.96 61
4627.12 64
4627.27 66
4627.43 66
4627.58 63
4627.74 59
4627.90 55
4628.05 51
4628.21 49
4628.36 51
4628.52 54
4628.68 60
4628.83 66
4628.99 71
4629.14 76
4629.30 78
4629.46 79
4629.61 77
4629.77 75
4629.92 72
4630.08 68
4630.24 63
4630.39 57
4630.55 51
4630.70 46
4630.86 42
4631.02 39
4631.17 39
4631.33 42
4631.49 45
4631.64 48
4631.80 50
4631.95 50
4632.11 48
4632.27 44
4632.42 40
4632.58 36
4632.73 33
4632.89 31
4633.05 32
4633.20 35
4633.36 40
4633.51 46
4633.67 54
4633.83 62
4633.98 69
4634.14 76
4634.29 82
4634.45 85
4634.61 87
4634.76 87
4634.92 87
4635.08 86
4635.23 85
4635.39 83
4635.54 82
4635.70 82
4635.86 81
4636.01 80
4636.17 78
4636.32 74
4636.48 69
4636.64 63
4636.79 55
4636.95 46
4637.11 37
4637.26 28
4637.42 19
4637.57 12
4637.73 7
4637.89 3
4638.04 0
4638.20 0
4638.36 0
4638.51 0
4638.67 0
4638.82 1
4638.98 1
4639.14 1
4639.29 1
4639.45 0
4639.60 0
4639.76 0
4639.92 0
4640.07 1
4640.23 5
4640.39 10
4640.54 16
4640.70 24
4640.85 32
4641.01 40
4641.17 50
4641.32 59
4641.48 67
4641.64 74
4641.79 80
4641.95 83
4642.10 84
4642.26 83
4642.42 83
4642.57 84
4642.73 87
4642.89 93
4643.04 102
4643.20 112
4643.35 122
4643.51 130
4643.67 134
4643.82 134
4643.98 130
4644.14 122
4644.29 113
4644.45 104
4644.60 97
4644.76 93
4644.92 92
4645.07 94
4645.23 99
4645.39 104
4645.54 108
4645.70 109
4645.86 108
4646.01 102
4646.17 94
4646.32 84
4646.48 73
4646.64 64
4646.79 58
4646.95 54
4647.11 53
4647.26 53
4647.42 54
4647.57 55
4647.73 54
4647.89 53
4648.04 50
4648.20 47
4648.36 44
4648.51 41
4648.67 39
4648.83 38
4648.98 38
4649.14 40
4649.29 42
4649.45 46
4649.61 52
4649.76 58
4649.92 64
4650.08 69
4650.23 74
4650.39 77
4650.55 79
4650.70 78
4650.86 77
4651.02 74
4651.17 71
4651.33 67
4651.48 63
4651.64 60
4651.80 57
4651.95 54
4652.11 51
4652.27 49
4652.42 47
4652.58 46
4652.74 46
4652.89 46
4653.05 47
4653.21 46
4653.36 45
4653.52 42
4653.67 38
4653.83 35
4653.99 31
4654.14 29
4654.30 27
4654.46 25
4654.61 24
4654.77 22
4654.93 20
4655.08 17
4655.24 14
4655.40 11
4655.55 10
4655.71 9
4655.86 9
4656.02 10
4656.18 11
4656.33 12
4656.49 12
4656.65 13
4656.80 15
4656.96 16
4657.12 19
4657.27 22
4657.43 25
4657.59 29
4657.74 34
4657.90 39
4658.06 44
4658.21 49
4658.37 52
4658.53 54
4658.68 54
4658.84 54
4659.00 53
4659.15 52
4659.31 52
4659.46 52
4659.62 54
4659.78 57
4659.93 60
4660.09 64
4660.25 68
4660.40 72
4660.56 75
4660.72 77
4660.87 78
4661.03 78
4661.19 76
4661.34 73
4661.50 68
4661.66 63
4661.81 56
4661.97 49
4662.13 41
4662.28 32
4662.44 23
4662.60 15
4662.75 9
4662.91 5
4663.07 4
4663.22 5
4663.38 7
4663.54 10
4663.69 13
4663.85 13
4664.01 13
4664.16 11
4664.32 9
4664.48 7
4664.63 6
4664.79 5
4664.95 5
4665.10 4
4665.26 3
4665.42 2
4665.57 0
4665.73 0
4665.89 0
4666.04 0
4666.20 0
4666.36 0
4666.51 0
4666.67 0
4666.83 0
4666.98 1
4667.14 2
4667.30 3
4667.45 3
4667.61 3
4667.77 1
4667.92 0
4668.08 0
4668.24 0
4668.39 0
4668.55 4
4668.71 10
4668.86 17
4669.02 24
4669.18 30
4669.33 35
4669.49 38
4669.65 38
4669.80 37
4669.96 35
4670.12 32
4670.27 29
4670.43 28
4670.59 27
4670.74 28
4670.90 31
4671.06 35
4671.21 40
4671.37 44
4671.53 46
4671.68 46
4671.84 42
4672.00 36
4672.15 28
4672.31 21
4672.47 17
4672.62 15
4672.78 18
4672.94 24
4673.09 32
4673.25 41
4673.41 49
4673.56 55
4673.72 58
4673.88 59
4674.04 58
4674.19 56
4674.35 52
4674.51 49
4674.66 47
4674.82 45
4674.98 45
4675.13 46
4675.29 48
4675.45 50
4675.60 51
4675.76 52
4675.92 52
4676.07 50
4676.23 48
4676.39 45
4676.54 42
4676.70 40
4676.86 39
4677.01 39
4677.17 39
4677.33 40
4677.49 41
4677.64 42
4677.80 43
4677.96 44
4678.11 45
4678.27 45
4678.43 45
4678.58 45
4678.74 43
4678.90 41
4679.05 38
4679.21 34
4679.37 31
4679.52 28
4679.68 25
4679.84 24
4680.00 23
4680.15 22
4680.31 22
4680.47 22
4680.62 20
4680.78 18
4680.94 15
4681.09 11
4681.25 7
4681.41 3
4681.56 1
4681.72 0
4681.88 2
4682.03 5
4682.19 9
4682.35 15
4682.51 21
4682.66 29
4682.82 37
4682.98 47
4683.13 57
4683.29 68
4683.45 79
4683.60 88
4683.76 95
4683.92 99
4684.08 101
4684.23 102
4684.39 102
4684.55 101
4684.70 100
4684.86 100
4685.02 99
4685.17 98
4685.33 95
4685.49 91
4685.64 85
4685.80 78
4685.96 71
4686.12 63
4686.27 57
4686.43 51
4686.59 48
4686.74 45
4686.90 44
4687.06 43
4687.21 42
4687.37 41
4687.53 39
4687.69 37
4687.84 33
4688.00 30
4688.16 28
4688.31 27
4688.47 27
4688.63 29
4688.79 33
4688.94 38
4689.10 43
4689.26 47
4689.41 50
4689.57 51
4689.73 50
4689.88 48
4690.04 45
4690.20 42
4690.36 40
4690.51 38
4690.67 37
4690.83 37
4690.98 38
4691.14 38
4691.30 39
4691.46 39
4691.61 39
4691.77 40
4691.93 39
4692.08 38
4692.24 35
4692.40 31
4692.55 24
4692.71 16
4692.87 8
4693.03 0
4693.18 0
4693.34 0
4693.50 0
4693.65 0
4693.81 0
4693.97 0
4694.13 0
4694.28 1
4694.44 14
4694.60 26
4694.75 36
4694.91 43
4695.07 46
4695.23 46
4695.38 44
4695.54 40
4695.70 37
4695.85 33
4696.01 29
4696.17 25
4696.33 21
4696.48 18
4696.64 15
4696.80 13
4696.95 13
4697.11 15
4697.27 17
4697.43 19
4697.58 19
4697.74 18
4697.90 15
4698.06 11
4698.21 7
4698.37 4
4698.53 2
4698.68 2
4698.84 3
4699.00 5
4699.16 6
4699.31 7
4699.47 6
4699.63 5
4699.78 3
4699.94 1
4700.10 0
4700.26 1
4700.41 4
4700.57 9
4700.73 17
4700.88 25
4701.04 33
4701.20 40
4701.36 46
4701.51 51
4701.67 54
4701.83 54
4701.99 53
4702.14 50
4702.30 45
4702.46 38
4702.61 30
4702.77 21
4702.93 13
4703.09 6
4703.24 0
4703.40 0
4703.56 0
4703.72 0
4703.87 0
4704.03 0
4704.19 0
4704.34 0
4704.50 0
4704.66 5
4704.82 10
4704.97 14
4705.13 17
4705.29 18
4705.45 17
4705.60 16
4705.76 16
4705.92 16
4706.08 18
4706.23 21
4706.39 24
4706.55 29
4706.70 33
4706.86 38
4707.02 43
4707.18 47
4707.33 52
4707.49 55
4707.65 57
4707.81 57
4707.96 56
4708.12 54
4708.28 50
4708.44 46
4708.59 41
4708.75 36
4708.91 32
4709.07 28
4709.22 25
4709.38 25
4709.54 26
4709.69 28
4709.85 33
4710.01 37
4710.17 43
4710.32 48
4710.48 52
4710.64 57
4710.80 62
4710.95 67
4711.11 71
4711.27 74
4711.43 75
4711.58 73
4711.74 69
4711.90 64
4712.06 58
4712.21 53
4712.37 49
4712.53 47
4712.69 46
4712.84 47
4713.00 48
4713.16 49
4713.32 50
4713.47 50
4713.63 49
4713.79 48
4713.95 46
4714.10 44
4714.26 42
4714.42 39
4714.58 37
4714.73 35
4714.89 35
4715.05 35
4715.20 37
4715.36 38
4715.52 40
4715.68 42
4715.83 45
4715.99 48
4716.15 52
4716.31 58
4716.46 64
4716.62 70
4716.78 76
4716.94 79
4717.09 81
4717.25 80
4717.41 78
4717.57 74
4717.72 70
4717.88 66
4718.04 61
4718.20 57
4718.36 52
4718.51 48
4718.67 43
4718.83 39
4718.99 36
4719.14 32
4719.30 30
4719.46 28
4719.62 27
4719.77 26
4719.93 27
4720.09 28
4720.25 29
4720.40 31
4720.56 32
4720.72 33
4720.88 33
4721.03 33
4721.19 32
4721.35 31
4721.51 30
4721.66 29
4721.82 30
4721.98 31
4722.14 33
4722.29 34
4722.45 33
4722.61 30
4722.77 25
4722.92 19
4723.08 13
4723.24 9
4723.40 9
4723.56 11
4723.71 17
4723.87 23
4724.03 29
4724.19 33
4724.34 34
4724.50 33
4724.66 31
4724.82 30
4724.97 30
4725.13 33
4725.29 39
4725.45 47
4725.60 55
4725.76 62
4725.92 67
4726.08 69
4726.24 69
4726.39 67
4726.55 65
4726.71 63
4726.87 62
4727.02 60
4727.18 59
4727.34 58
4727.50 56
4727.65 53
4727.81 50
4727.97 47
4728.13 45
4728.28 43
4728.44 42
4728.60 42
4728.76 43
4728.92 43
4729.07 43
4729.23 43
4729.39 43
4729.55 43
4729.70 44
4729.86 46
4730.02 48
4730.18 51
4730.34 53
4730.49 54
4730.65 53
4730.81 52
4730.97 49
4731.12 47
4731.28 45
4731.44 43
4731.60 42
4731.76 41
4731.91 39
4732.07 37
4732.23 33
4732.39 27
4732.54 19
4732.70 9
4732.86 0
4733.02 0
4733.17 0
4733.33 0
4733.49 0
4733.65 0
4733.81 0
4733.96 0
4734.12 3
4734.28 12
4734.44 19
4734.60 24
4734.75 27
4734.91 27
4735.07 26
4735.23 24
4735.38 22
4735.54 20
4735.70 18
4735.86 18
4736.02 17
4736.17 18
4736.33 18
4736.49 20
4736.65 22
4736.80 24
4736.96 27
4737.12 29
4737.28 31
4737.44 32
4737.59 32
4737.75 33
4737.91 33
4738.07 33
4738.23 34
4738.38 35
4738.54 37
4738.70 38
4738.86 39
4739.01 38
4739.17 37
4739.33 34
4739.49 31
4739.65 28
4739.80 25
4739.96 23
4740.12 23
4740.28 24
4740.44 26
4740.59 29
4740.75 33
4740.91 36
4741.07 41
4741.23 46
4741.38 51
4741.54 58
4741.70 64
4741.86 69
4742.01 73
4742.17 76
4742.33 77
4742.49 76
4742.65 75
4742.80 73
4742.96 71
4743.12 68
4743.28 65
4743.44 61
4743.59 56
4743.75 50
4743.91 43
4744.07 37
4744.23 31
4744.38 25
4744.54 22
4744.70 20
4744.86 19
4745.02 21
4745.17 25
4745.33 31
4745.49 37
4745.65 42
4745.81 46
4745.96 48
4746.12 47
4746.28 44
4746.44 39
4746.60 34
4746.75 29
4746.91 26
4747.07 26
4747.23 29
4747.39 36
4747.54 45
4747.70 56
4747.86 68
4748.02 80
4748.18 90
4748.33 98
4748.49 103
4748.65 104
4748.81 101
4748.97 95
4749.12 87
4749.28 76
4749.44 65
4749.60 55
4749.76 45
4749.91 36
4750.07 29
4750.23 24
4750.39 21
4750.55 21
4750.70 21
4750.86 23
4751.02 24
4751.18 26
4751.34 27
4751.50 28
4751.65 29
4751.81 30
4751.97 32
4752.13 35
4752.29 38
4752.44 40
4752.60 43
4752.76 45
4752.92 48
4753.08 51
4753.23 54
4753.39 58
4753.55 63
4753.71 67
4753.87 70
4754.03 72
4754.18 73
4754.34 73
4754.50 72
4754.66 70
4754.82 66
4754.97 61
4755.13 56
4755.29 49
4755.45 43
4755.61 37
4755.76 32
4755.92 30
4756.08 29
4756.24 31
4756.40 33
4756.56 37
4756.71 40
4756.87 42
4757.03 43
4757.19 42
4757.35 40
4757.50 36
4757.66 32
4757.82 28
4757.98 25
4758.14 24
4758.30 24
4758.45 27
4758.61 32
4758.77 39
4758.93 46
4759.09 52
4759.24 58
4759.40 62
4759.56 65
4759.72 66
4759.88 67
4760.04 67
4760.19 67
4760.35 68
4760.51 68
4760.67 67
4760.83 66
4760.99 64
4761.14 63
4761.30 60
4761.46 58
4761.62 56
4761.78 53
4761.93 51
4762.09 47
4762.25 43
4762.41 38
4762.57 33
4762.73 28
4762.88 22
4763.04 17
4763.20 12
4763.36 8
4763.52 4
4763.68 0
4763.83 0
4763.99 0
4764.15 0
4764.31 0
4764.47 0
4764.63 0
4764.78 0
4764.94 0
4765.10 8
4765.26 17
4765.42 25
4765.58 33
4765.73 38
4765.89 41
4766.05 41
4766.21 41
4766.37 39
4766.53 37
4766.68 34
4766.84 32
4767.00 29
4767.16 26
4767.32 23
4767.48 21
4767.63 20
4767.79 19
4767.95 19
4768.11 19
4768.27 18
4768.43 16
4768.58 14
4768.74 13
4768.90 12
4769.06 13
4769.22 16
4769.38 21
4769.53 27
4769.69 34
4769.85 41
4770.01 48
4770.17 53
4770.33 57
4770.48 60
4770.64 61
4770.80 61
4770.96 59
4771.12 58
4771.28 55
4771.44 53
4771.59 50
4771.75 48
4771.91 45
4772.07 43
4772.23 40
4772.39 37
4772.54 35
4772.70 32
4772.86 30
4773.02 29
4773.18 28
4773.34 30
4773.49 33
4773.65 38
4773.81 44
4773.97 50
4774.13 57
4774.29 62
4774.45 65
4774.60 65
4774.76 64
4774.92 61
4775.08 57
4775.24 53
4775.40 49
4775.56 46
4775.71 42
4775.87 40
4776.03 37
4776.19 36
4776.35 35
4776.51 36
4776.66 39
4776.82 42
4776.98 47
4777.14 52
4777.30 58
4777.46 63
4777.62 69
4777.77 74
4777.93 80
4778.09 85
4778.25 88
4778.41 91
4778.57 91
4778.73 90
4778.88 87
4779.04 84
4779.20 81
4779.36 78
4779.52 76
4779.68 75
4779.84 75
4779.99 75
4780.15 75
4780.31 75
4780.47 75
4780.63 76
4780.79 76
4780.95 76
4781.10 75
4781.26 74
4781.42 72
4781.58 69
4781.74 65
4781.90 62
4782.06 58
4782.21 53
4782.37 48
4782.53 42
4782.69 37
4782.85 32
4783.01 29
4783.17 27
4783.32 29
4783.48 32
4783.64 37
4783.80 42
4783.96 46
4784.12 49
4784.28 51
4784.43 51
4784.59 52
4784.75 52
4784.91 54
4785.07 57
4785.23 60
4785.39 63
4785.54 67
4785.70 70
4785.86 73
4786.02 76
4786.18 80
4786.34 84
4786.50 89
4786.66 94
4786.81 97
4786.97 99
4787.13 99
4787.29 96
4787.45 92
4787.61 86
4787.77 80
4787.93 75
4788.08 71
4788.24 68
4788.40 67
4788.56 66
4788.72 65
4788.88 64
4789.04 62
4789.19 60
4789.35 58
4789.51 58
4789.67 60
4789.83 65
4789.99 73
4790.15 81
4790.31 88
4790.46 94
4790.62 96
4790.78 95
4790.94 92
4791.10 86
4791.26 81
4791.42 77
4791.58 76
4791.73 78
4791.89 83
4792.05 89
4792.21 95
4792.37 100
4792.53 103
4792.69 104
4792.85 101
4793.00 97
4793.16 91
4793.32 85
4793.48 79
4793.64 74
4793.80 71
4793.96 69
4794.12 68
4794.27 67
4794.43 66
4794.59 63
4794.75 60
4794.91 56
4795.07 51
4795.23 47
4795.39 43
4795.55 41
4795.70 40
4795.86 40
4796.02 40
4796.18 40
4796.34 39
4796.50 38
4796.66 36
4796.82 32
4796.97 29
4797.13 25
4797.29 21
4797.45 19
4797.61 18
4797.77 18
4797.93 19
4798.09 20
4798.25 21
4798.40 21
4798.56 20
4798.72 18
4798.88 16
4799.04 13
4799.20 9
4799.36 5
4799.52 1
4799.68 0
4799.83 0
4799.99 0
4800.15 0
4800.31 0
4800.47 0
4800.63 0
4800.79 1
4800.95 5
4801.11 9
4801.26 13
4801.42 16
4801.58 20
4801.74 26
4801.90 33
4802.06 41
4802.22 51
4802.38 62
4802.54 72
4802.69 81
4802.85 87
4803.01 91
4803.17 93
4803.33 92
4803.49 89
4803.65 85
4803.81 81
4803.97 77
4804.13 74
4804.28 71
4804.44 68
4804.60 66
4804.76 64
4804.92 61
4805.08 57
4805.24 53
4805.40 49
4805.56 45
4805.72 43
4805.87 41
4806.03 41
4806.19 41
4806.35 41
4806.51 41
4806.67 39
4806.83 37
4806.99 35
4807.15 32
4807.31 30
4807.46 30
4807.62 31
4807.78 35
4807.94 40
4808.10 47
4808.26 54
4808.42 60
4808.58 66
4808.74 69
4808.90 71
4809.05 71
4809.21 69
4809.37 65
4809.53 60
4809.69 55
4809.85 49
4810.01 44
4810.17 40
4810.33 38
4810.49 37
4810.65 38
4810.80 38
4810.96 39
4811.12 39
4811.28 40
4811.44 41
4811.60 43
4811.76 47
4811.92 52
4812.08 58
4812.24 63
4812.40 66
4812.55 66
4812.71 63
4812.87 57
4813.03 50
4813.19 42
4813.35 34
4813.51 27
4813.67 21
4813.83 17
4813.99 13
4814.15 10
4814.30 8
4814.46 6
4814.62 4
4814.78 3
4814.94 2
4815.10 2
4815.26 3
4815.42 7
4815.58 12
4815.74 18
4815.90 25
4816.05 31
4816.21 36
4816.37 39
4816.53 40
4816.69 39
4816.85 36
4817.01 32
4817.17 28
4817.33 24
4817.49 20
4817.65 17
4817.81 15
4817.97 14
4818.12 13
4818.28 13
4818.44 13
4818.60 13
4818.76 14
4818.92 16
4819.08 17
4819.24 20
4819.40 22
4819.56 26
4819.72 29
4819.88 32
4820.03 36
4820.19 38
4820.35 41
4820.51 42
4820.67 42
4820.83 42
4820.99 40
4821.15 38
4821.31 35
4821.47 32
4821.63 29
4821.79 26
4821.95 25
4822.10 24
4822.26 25
4822.42 27
4822.58 30
4822.74 33
4822.90 36
4823.06 38
4823.22 38
4823.38 38
4823.54 36
4823.70 33
4823.86 31
4824.02 28
4824.18 26
4824.33 25
4824.49 25
4824.65 26
4824.81 28
4824.97 31
4825.13 34
4825.29 36
4825.45 38
4825.61 39
4825.77 40
4825.93 40
4826.09 40
4826.25 39
4826.41 38
4826.57 37
4826.72 36
4826.88 36
4827.04 36
4827.20 38
4827.36 40
4827.52 43
4827.68 47
4827.84 52
4828.00 55
4828.16 57
4828.32 58
4828.48 55
4828.64 51
4828.80 45
4828.96 39
4829.11 34
4829.27 30
4829.43 30
4829.59 32
4829.75 36
4829.91 42
4830.07 49
4830.23 55
4830.39 61
4830.55 66
4830.71 71
4830.87 75
4831.03 79
4831.19 83
4831.35 86
4831.51 89
4831.67 91
4831.82 94
4831.98 95
4832.14 97
4832.30 99
4832.46 100
4832.62 101
4832.78 102
4832.94 102
4833.10 101
4833.26 101
4833.42 101
4833.58 103
4833.74 104
4833.90 107
4834.06 109
4834.22 111
4834.38 112
4834.54 112
4834.69 113
4834.85 113
4835.01 114
4835.17 115
4835.33 117
4835.49 117
4835.65 115
4835.81 111
4835.97 104
4836.13 96
4836.29 87
4836.45 78
4836.61 71
4836.77 64
4836.93 58
4837.09 54
4837.25 50
4837.41 46
4837.57 42
4837.72 39
4837.88 37
4838.04 36
4838.20 36
4838.36 36
4838.52 37
4838.68 38
4838.84 39
4839.00 39
4839.16 38
4839.32 37
4839.48 35
4839.64 32
4839.80 28
4839.96 24
4840.12 20
4840.28 17
4840.44 13
4840.60 9
4840.76 6
4840.92 2
4841.08 0
4841.23 0
4841.39 0
4841.55 0
4841.71 0
4841.87 0
4842.03 0
4842.19 0
4842.35 0
4842.51 5
4842.67 11
4842.83 19
4842.99 27
4843.15 35
4843.31 42
4843.47 49
4843.63 54
4843.79 58
4843.95 62
4844.11 64
4844.27 65
4844.43 66
4844.59 66
4844.75 65
4844.91 63
4845.07 61
4845.23 59
4845.38 58
4845.54 59
4845.70 62
4845.86 67
4846.02 73
4846.18 79
4846.34 83
4846.50 86
4846.66 86
4846.82 84
4846.98 81
4847.14 79
4847.30 77
4847.46 76
4847.62 77
4847.78 78
4847.94 78
4848.10 78
4848.26 77
4848.42 74
4848.58 71
4848.74 68
4848.90 66
4849.06 64
4849.22 64
4849.38 64
4849.54 65
4849.70 67
4849.86 70
4850.02 75
4850.18 82
4850.34 89
4850.49 97
4850.65 105
4850.81 110
4850.97 113
4851.13 113
4851.29 111
4851.45 106
4851.61 98
4851.77 89
4851.93 80
4852.09 72
4852.25 65
4852.41 61
4852.57 60
4852.73 62
4852.89 65
4853.05 70
4853.21 74
4853.37 77
4853.53 79
4853.69 80
4853.85 81
4854.01 81
4854.17 80
4854.33 80
4854.49 79
4854.65 79
4854.81 78
4854.97 78
4855.13 77
4855.29 76
4855.45 76
4855.61 75
4855.77 74
4855.93 74
4856.09 75
4856.25 78
4856.41 82
4856.57 87
4856.73 94
4856.89 101
4857.05 107
4857.21 113
4857.37 118
4857.53 121
4857.69 123
4857.85 123
4858.00 123
4858.16 122
4858.32 121
4858.48 119
4858.64 117
4858.80 114
4858.96 111
4859.12 108
4859.28 103
4859.44 98
4859.60 93
4859.76 88
4859.92 84
4860.08 80
4860.24 79
4860.40 78
4860.56 78
4860.72 80
4860.88 82
4861.04 85
4861.20 88
4861.36 92
4861.52 96
4861.68 99
4861.84 101
4862.00 102
4862.16 100
4862.32 97
4862.48 93
4862.64 89
4862.80 85
4862.96 81
4863.12 78
4863.28 75
4863.44 73
4863.60 71
4863.76 70
4863.92 69
4864.08 68
4864.24 66
4864.40 65
4864.56 63
4864.72 62
4864.88 61
4865.04 60
4865.20 58
4865.36 57
4865.52 56
4865.68 55
4865.84 54
4866.00 53
4866.16 54
4866.32 56
4866.48 61
4866.64 66
4866.80 73
4866.96 81
4867.12 87
4867.28 92
4867.44 94
4867.60 92
4867.76 88
4867.92 81
4868.08 72
4868.24 63
4868.40 55
4868.56 48
4868.72 44
4868.88 42
4869.04 41
4869.20 42
4869.36 44
4869.52 46
4869.68 47
4869.84 49
4870.00 51
4870.16 55
4870.32 59
4870.48 65
4870.64 72
4870.80 80
4870.96 87
4871.12 94
4871.28 100
4871.44 104
4871.60 106
4871.76 106
4871.92 105
4872.08 102
4872.24 99
4872.40 96
4872.56 94
4872.72 92
4872.88 92
4873.04 93
4873.20 96
4873.36 99
4873.52 103
4873.68 107
4873.84 111
4874.00 114
4874.16 118
4874.32 123
4874.48 127
4874.64 132
4874.80 137
4874.96 141
4875.12 144
4875.28 147
4875.44 148
4875.60 149
4875.76 151
4875.92 152
4876.08 153
4876.25 153
4876.41 152
4876.57 149
4876.73 143
4876.89 136
4877.05 128
4877.21 120
4877.37 113
4877.53 108
4877.69 104
4877.85 102
4878.01 101
4878.17 101
4878.33 102
4878.49 103
4878.65 104
4878.81 106
4878.97 107
4879.13 107
4879.29 107
4879.45 105
4879.61 101
4879.77 95
4879.93 89
4880.09 81
4880.25 75
4880.41 70
4880.57 67
4880.73 66
4880.89 68
4881.05 72
4881.21 76
4881.37 80
4881.53 83
4881.69 85
4881.85 86
4882.01 87
4882.17 89
4882.33 93
4882.49 98
4882.65 104
4882.81 110
4882.97 116
4883.13 119
4883.29 120
4883.45 118
4883.61 113
4883.78 106
4883.94 99
4884.10 91
4884.26 85
4884.42 81
4884.58 79
4884.74 79
4884.90 82
4885.06 85
4885.22 88
4885.38 91
4885.54 93
4885.70 93
4885.86 93
4886.02 94
4886.18 96
4886.34 99
4886.50 104
4886.66 108
4886.82 112
4886.98 113
4887.14 111
4887.30 106
4887.46 97
4887.62 87
4887.78 76
4887.94 67
4888.10 59
4888.26 53
4888.42 51
4888.58 50
4888.74 51
4888.91 53
4889.07 55
4889.23 56
4889.39 58
4889.55 58
4889.71 59
4889.87 59
4890.03 60
4890.19 60
4890.35 60
4890.51 60
4890.67 59
4890.83 58
4890.99 58
4891.15 57
4891.31 56
4891.47 56
4891.63 56
4891.79 58
4891.95 59
4892.11 62
4892.27 64
4892.43 66
4892.59 68
4892.75 69
4892.92 69
4893.08 69
4893.24 68
4893.40 67
4893.56 67
4893.72 67
4893.88 68
4894.04 71
4894.20 75
4894.36 81
4894.52 88
4894.68 97
4894.84 107
4895.00 118
4895.16 128
4895.32 136
4895.48 144
4895.64 149
4895.80 153
4895.96 155
4896.12 156
4896.28 155
4896.45 153
4896.61 150
4896.77 147
4896.93 144
4897.09 143
4897.25 142
4897.41 143
4897.57 146
4897.73 149
4897.89 151
4898.05 152
4898.21 151
4898.37 148
4898.53 144
4898.69 139
4898.85 134
4899.01 131
4899.17 130
4899.33 131
4899.49 134
4899.66 137
4899.82 140
4899.98 142
4900.14 143
4900.30 142
4900.46 140
4900.62 138
4900.78 135
4900.94 133
4901.10 131
4901.26 129
4901.42 128
4901.58 126
4901.74 125
4901.90 125
4902.06 125
4902.22 125
4902.38 126
4902.55 126
4902.71 125
4902.87 123
4903.03 118
4903.19 112
4903.35 104
4903.51 95
4903.67 86
4903.83 77
4903.99 69
4904.15 62
4904.31 57
4904.47 52
4904.63 50
4904.79 49
4904.95 50
4905.12 51
4905.28 54
4905.44 56
4905.60 58
4905.76 60
4905.92 60
4906.08 60
4906.24 60
4906.40 61
4906.56 64
4906.72 69
4906.88 75
4907.04 83
4907.20 90
4907.36 96
4907.52 100
4907.69 102
4907.85 100
4908.01 95
4908.17 88
4908.33 80
4908.49 71
4908.65 63
4908.81 55
4908.97 48
4909.13 42
4909.29 39
4909.45 37
4909.61 38
4909.77 40
4909.93 42
4910.10 44
4910.26 45
4910.42 45
4910.58 43
4910.74 41
4910.90 39
4911.06 37
4911.22 36
4911.38 35
4911.54 34
4911.70 31
4911.86 28
4912.02 22
4912.19 16
4912.35 9
4912.51 3
4912.67 0
4912.83 0
4912.99 0
4913.15 0
4913.31 2
4913.47 4
4913.63 6
4913.79 5
4913.95 3
4914.11 0
4914.27 0
4914.44 0
4914.60 0
4914.76 0
4914.92 2
4915.08 8
4915.24 14
4915.40 19
4915.56 24
4915.72 28
4915.88 32
4916.04 37
4916.20 41
4916.37 45
4916.53 49
4916.69 52
4916.85 55
4917.01 57
4917.17 61
4917.33 66
4917.49 71
4917.65 78
4917.81 83
4917.97 86
4918.13 87
4918.30 84
4918.46 78
4918.62 71
4918.78 63
4918.94 56
4919.10 51
4919.26 48
4919.42 46
4919.58 45
4919.74 44
4919.90 43
4920.06 40
4920.23 37
4920.39 32
4920.55 28
4920.71 24
4920.87 21
4921.03 21
4921.19 23
4921.35 28
4921.51 36
4921.67 47
4921.83 58
4922.00 68
4922.16 77
4922.32 82
4922.48 85
4922.64 85
4922.80 83
4922.96 79
4923.12 74
4923.28 68
4923.44 63
4923.60 57
4923.77 51
4923.93 46
4924.09 42
4924.25 40
4924.41 39
4924.57 41
4924.73 45
4924.89 49
4925.05 54
4925.21 58
4925.37 61
4925.54 62
4925.70 61
4925.86 58
4926.02 54
4926.18 49
4926.34 44
4926.50 39
4926.66 33
4926.82 27
4926.98 21
4927.15 16
4927.31 11
4927.47 7
4927.63 4
4927.79 2
4927.95 0
4928.11 0
4928.27 0
4928.43 0
4928.59 0
4928.76 0
4928.92 0
4929.08 0
4929.24 1
4929.40 7
4929.56 12
4929.72 17
4929.88 20
4930.04 22
4930.20 23
4930.37 24
4930.53 26
4930.69 30
4930.85 35
4931.01 43
4931.17 51
4931.33 62
4931.49 72
4931.65 83
4931.82 92
4931.98 98
4932.14 102
4932.30 102
4932.46 99
4932.62 93
4932.78 85
4932.94 76
4933.10 67
4933.26 59
4933.43 54
4933.59 51
4933.75 50
4933.91 52
4934.07 56
4934.23 60
4934.39 64
4934.55 66
4934.71 67
4934.88 66
4935.04 63
4935.20 58
4935.36 52
4935.52 45
4935.68 37
4935.84 28
4936.00 20
4936.16 12
4936.33 6
4936.49 1
4936.65 0
4936.81 0
4936.97 0
4937.13 0
4937.29 2
4937.45 5
4937.62 9
4937.78 13
4937.94 17
4938.10 20
4938.26 24
4938.42 28
4938.58 31
4938.74 32
4938.90 33
4939.07 32
4939.23 30
4939.39 27
4939.55 24
4939.71 22
4939.87 20
4940.03 20
4940.19 22
4940.36 24
4940.52 28
4940.68 32
4940.84 38
4941.00 45
4941.16 53
4941.32 62
4941.48 72
4941.64 81
4941.81 89
4941.97 94
4942.13 97
4942.29 96
4942.45 93
4942.61 88
4942.77 82
4942.93 77
4943.10 74
4943.26 74
4943.42 76
4943.58 79
4943.74 82
4943.90 84
4944.06 84
4944.22 81
4944.39 74
4944.55 66
4944.71 57
4944.87 48
4945.03 41
4945.19 35
4945.35 33
4945.52 32
4945.68 33
4945.84 35
4946.00 37
4946.16 38
4946.32 37
4946.48 34
4946.64 29
4946.81 23
4946.97 17
4947.13 10
4947.29 5
4947.45 1
4947.61 0
4947.77 0
4947.93 0
4948.10 0
4948.26 0
4948.42 0
4948.58 0
4948.74 0
4948.90 1
4949.06 4
4949.23 6
4949.39 9
4949.55 11
4949.71 13
4949.87 15
4950.03 17
4950.19 20
4950.35 23
4950.52 27
4950.68 32
4950.84 38
4951.00 44
4951.16 50
4951.32 57
4951.48 64
4951.65 71
4951.81 76
4951.97 80
4952.13 83
4952.29 84
4952.45 84
4952.61 82
4952.78 80
4952.94 77
4953.10 74
4953.26 71
4953.42 69
4953.58 68
4953.74 68
4953.91 69
4954.07 70
4954.23 70
4954.39 70
4954.55 68
4954.71 65
4954.87 61
4955.04 58
4955.20 56
4955.36 56
4955.52 57
4955.68 59
4955.84 61
4956.00 62
4956.17 61
4956.33 58
4956.49 52
4956.65 44
4956.81 35
4956.97 26
4957.13 18
4957.30 11
4957.46 8
4957.62 6
4957.78 6
4957.94 7
4958.10 9
4958.26 11
4958.43 14
4958.59 17
4958.75 21
4958.91 26
4959.07 31
4959.23 37
4959.40 41
4959.56 45
4959.72 48
4959.88 50
4960.04 50
4960.20 50
4960.36 49
4960.53 48
4960.69 46
4960.85 43
4961.01 39
4961.17 36
4961.33 33
4961.50 32
4961.66 31
[truncated: 723,852 more chars]
