# Supplementary material for: Methylobacterium Species Promoting Rice and Barley Growth and Interaction Specificity Revealed with Whole-Cell Matrix-Assisted Laser Desorption / Ionization-Time-of-Flight Mass Spectrometry (MALDI-TOF/MS) Analysis
Source: PLoS One. 2015 Jun 8;10(6):e0129509. doi: 10.1371/journal.pone.0129509 (PMC4460032; doi:10.1371/journal.pone.0129509)
Supplement: S3 Data — (ZIP) [file pone.0129509.s003.zip › Supplementary data 3 (ms from barley)/1b.txt]

780.49 0
780.55 0
780.61 0
780.68 0
780.74 0
780.81 0
780.87 0
780.93 0
781.00 0
781.06 0
781.13 0
781.19 0
781.25 0
781.32 0
781.38 0
781.45 0
781.51 0
781.58 0
781.64 0
781.70 0
781.77 0
781.83 0
781.90 0
781.96 0
782.02 0
782.09 0
782.15 0
782.22 0
782.28 0
782.34 0
782.41 0
782.47 0
782.54 0
782.60 0
782.66 0
782.73 0
782.79 0
782.86 0
782.92 0
782.99 0
783.05 0
783.11 0
783.18 0
783.24 0
783.31 0
783.37 0
783.43 0
783.50 0
783.56 0
783.63 0
783.69 0
783.75 0
783.82 0
783.88 0
783.95 0
784.01 0
784.08 0
784.14 0
784.20 0
784.27 0
784.33 0
784.40 0
784.46 0
784.52 0
784.59 0
784.65 0
784.72 0
784.78 0
784.85 0
784.91 0
784.97 0
785.04 0
785.10 0
785.17 0
785.23 0
785.30 0
785.36 0
785.42 0
785.49 0
785.55 0
785.62 0
785.68 0
785.74 0
785.81 0
785.87 0
785.94 0
786.00 0
786.07 0
786.13 0
786.19 0
786.26 0
786.32 0
786.39 0
786.45 0
786.52 0
786.58 0
786.64 0
786.71 0
786.77 0
786.84 0
786.90 0
786.97 0
787.03 0
787.09 0
787.16 0
787.22 0
787.29 0
787.35 0
787.42 0
787.48 0
787.54 0
787.61 0
787.67 0
787.74 0
787.80 0
787.87 0
787.93 0
787.99 0
788.06 0
788.12 0
788.19 0
788.25 0
788.32 0
788.38 0
788.45 0
788.51 0
788.57 0
788.64 0
788.70 0
788.77 0
788.83 0
788.90 0
788.96 0
789.02 0
789.09 0
789.15 0
789.22 0
789.28 0
789.35 0
789.41 0
789.48 0
789.54 0
789.60 0
789.67 0
789.73 0
789.80 0
789.86 0
789.93 0
789.99 0
790.05 0
790.12 0
790.18 0
790.25 0
790.31 0
790.38 0
790.44 0
790.51 0
790.57 0
790.63 0
790.70 0
790.76 0
790.83 0
790.89 0
790.96 0
791.02 0
791.09 0
791.15 0
791.21 0
791.28 0
791.34 0
791.41 0
791.47 0
791.54 0
791.60 0
791.67 0
791.73 0
791.79 0
791.86 0
791.92 0
791.99 0
792.05 0
792.12 0
792.18 0
792.25 0
792.31 0
792.38 0
792.44 0
792.50 0
792.57 0
792.63 0
792.70 0
792.76 0
792.83 0
792.89 0
792.96 0
793.02 0
793.09 0
793.15 0
793.21 0
793.28 0
793.34 0
793.41 0
793.47 0
793.54 0
793.60 0
793.67 0
793.73 0
793.80 0
793.86 0
793.92 0
793.99 0
794.05 0
794.12 0
794.18 0
794.25 0
794.31 0
794.38 0
794.44 0
794.51 0
794.57 0
794.63 0
794.70 0
794.76 0
794.83 0
794.89 0
794.96 0
795.02 0
795.09 0
795.15 0
795.22 0
795.28 0
795.35 0
795.41 0
795.47 0
795.54 0
795.60 0
795.67 0
795.73 0
795.80 0
795.86 0
795.93 0
795.99 0
796.06 0
796.12 0
796.19 0
796.25 0
796.32 0
796.38 0
796.44 0
796.51 0
796.57 0
796.64 0
796.70 0
796.77 0
796.83 0
796.90 0
796.96 0
797.03 0
797.09 0
797.16 0
797.22 0
797.29 0
797.35 0
797.42 0
797.48 0
797.54 0
797.61 0
797.67 0
797.74 0
797.80 0
797.87 0
797.93 0
798.00 0
798.06 0
798.13 0
798.19 0
798.26 0
798.32 0
798.39 0
798.45 0
798.52 0
798.58 0
798.65 0
798.71 0
798.77 0
798.84 0
798.90 0
798.97 0
799.03 0
799.10 0
799.16 0
799.23 0
799.29 0
799.36 0
799.42 0
799.49 0
799.55 0
799.62 0
799.68 0
799.75 0
799.81 0
799.88 0
799.94 0
800.01 0
800.07 0
800.14 0
800.20 0
800.26 0
800.33 0
800.39 0
800.46 0
800.52 0
800.59 0
800.65 0
800.72 0
800.78 0
800.85 0
800.91 0
800.98 0
801.04 0
801.11 0
801.17 0
801.24 0
801.30 0
801.37 0
801.43 0
801.50 0
801.56 0
801.63 0
801.69 0
801.76 0
801.82 0
801.89 0
801.95 0
802.02 0
802.08 0
802.15 0
802.21 0
802.28 0
802.34 0
802.41 0
802.47 0
802.54 0
802.60 0
802.67 0
802.73 0
802.80 0
802.86 0
802.93 0
802.99 0
803.06 0
803.12 0
803.18 0
803.25 0
803.31 0
803.38 0
803.44 0
803.51 0
803.57 0
803.64 0
803.70 0
803.77 0
803.83 0
803.90 0
803.96 0
804.03 0
804.09 0
804.16 0
804.22 0
804.29 0
804.35 0
804.42 0
804.48 0
804.55 0
804.61 0
804.68 0
804.74 0
804.81 0
804.87 0
804.94 0
805.00 0
805.07 0
805.13 0
805.20 0
805.26 0
805.33 0
805.39 0
805.46 0
805.52 0
805.59 0
805.65 0
805.72 0
805.78 0
805.85 0
805.92 0
805.98 0
806.05 0
806.11 0
806.18 0
806.24 0
806.31 0
806.37 0
806.44 0
806.50 0
806.57 0
806.63 0
806.70 0
806.76 0
806.83 0
806.89 0
806.96 0
807.02 0
807.09 0
807.15 0
807.22 0
807.28 0
807.35 0
807.41 0
807.48 0
807.54 0
807.61 0
807.67 0
807.74 0
807.80 0
807.87 0
807.93 0
808.00 0
808.06 0
808.13 0
808.19 0
808.26 0
808.32 0
808.39 0
808.45 0
808.52 0
808.58 0
808.65 0
808.71 0
808.78 0
808.85 0
808.91 0
808.98 0
809.04 0
809.11 0
809.17 0
809.24 0
809.30 0
809.37 0
809.43 0
809.50 0
809.56 0
809.63 0
809.69 0
809.76 0
809.82 0
809.89 0
809.95 0
810.02 0
810.08 0
810.15 0
810.21 0
810.28 0
810.34 0
810.41 0
810.48 0
810.54 0
810.61 0
810.67 0
810.74 0
810.80 0
810.87 0
810.93 0
811.00 0
811.06 0
811.13 0
811.19 0
811.26 0
811.32 0
811.39 0
811.45 0
811.52 0
811.58 0
811.65 0
811.72 0
811.78 0
811.85 0
811.91 0
811.98 0
812.04 0
812.11 0
812.17 0
812.24 0
812.30 0
812.37 0
812.43 0
812.50 0
812.56 0
812.63 0
812.70 0
812.76 0
812.83 0
812.89 0
812.96 0
813.02 0
813.09 0
813.15 0
813.22 0
813.28 0
813.35 0
813.41 0
813.48 0
813.54 0
813.61 0
813.68 0
813.74 0
813.81 0
813.87 0
813.94 0
814.00 0
814.07 0
814.13 0
814.20 0
814.26 0
814.33 0
814.39 0
814.46 0
814.53 0
814.59 0
814.66 0
814.72 0
814.79 0
814.85 0
814.92 0
814.98 0
815.05 0
815.11 0
815.18 0
815.25 0
815.31 0
815.38 0
815.44 0
815.51 0
815.57 0
815.64 0
815.70 0
815.77 0
815.83 0
815.90 0
815.97 0
816.03 0
816.10 0
816.16 0
816.23 0
816.29 0
816.36 0
816.42 0
816.49 0
816.55 0
816.62 0
816.69 0
816.75 0
816.82 0
816.88 0
816.95 0
817.01 0
817.08 0
817.14 0
817.21 0
817.27 0
817.34 0
817.41 0
817.47 0
817.54 0
817.60 0
817.67 0
817.73 0
817.80 0
817.86 0
817.93 0
818.00 0
818.06 0
818.13 0
818.19 0
818.26 0
818.32 0
818.39 0
818.45 0
818.52 0
818.59 0
818.65 0
818.72 0
818.78 0
818.85 0
818.91 0
818.98 0
819.04 0
819.11 0
819.18 0
819.24 0
819.31 0
819.37 0
819.44 0
819.50 0
819.57 0
819.64 0
819.70 0
819.77 0
819.83 0
819.90 0
819.96 0
820.03 0
820.09 0
820.16 0
820.23 0
820.29 0
820.36 0
820.42 0
820.49 0
820.55 0
820.62 0
820.69 0
820.75 0
820.82 0
820.88 0
820.95 0
821.01 0
821.08 0
821.14 0
821.21 0
821.28 0
821.34 0
821.41 0
821.47 0
821.54 0
821.60 0
821.67 0
821.74 0
821.80 0
821.87 0
821.93 0
822.00 0
822.06 0
822.13 0
822.20 0
822.26 0
822.33 0
822.39 0
822.46 0
822.52 0
822.59 0
822.66 0
822.72 0
822.79 0
822.85 0
822.92 0
822.98 0
823.05 0
823.12 0
823.18 0
823.25 0
823.31 0
823.38 0
823.44 0
823.51 0
823.58 0
823.64 0
823.71 0
823.77 0
823.84 0
823.91 0
823.97 0
824.04 0
824.10 0
824.17 0
824.23 0
824.30 0
824.37 0
824.43 0
824.50 0
824.56 0
824.63 0
824.69 0
824.76 0
824.83 0
824.89 0
824.96 0
825.02 0
825.09 0
825.16 0
825.22 0
825.29 0
825.35 0
825.42 0
825.48 0
825.55 0
825.62 0
825.68 0
825.75 0
825.81 0
825.88 0
825.95 0
826.01 0
826.08 0
826.14 0
826.21 0
826.27 0
826.34 0
826.41 0
826.47 0
826.54 0
826.60 0
826.67 0
826.74 0
826.80 0
826.87 0
826.93 0
827.00 0
827.07 0
827.13 0
827.20 0
827.26 0
827.33 0
827.40 0
827.46 0
827.53 0
827.59 0
827.66 0
827.72 0
827.79 0
827.86 0
827.92 0
827.99 0
828.05 0
828.12 0
828.19 0
828.25 0
828.32 0
828.38 0
828.45 0
828.52 0
828.58 0
828.65 0
828.71 0
828.78 0
828.85 0
828.91 0
828.98 0
829.04 0
829.11 0
829.18 0
829.24 0
829.31 0
829.37 0
829.44 0
829.51 0
829.57 0
829.64 0
829.70 0
829.77 0
829.84 0
829.90 0
829.97 0
830.03 0
830.10 0
830.17 0
830.23 0
830.30 0
830.36 0
830.43 0
830.50 0
830.56 0
830.63 0
830.69 0
830.76 0
830.83 0
830.89 0
830.96 0
831.02 0
831.09 0
831.16 0
831.22 0
831.29 0
831.36 0
831.42 0
831.49 0
831.55 0
831.62 0
831.69 0
831.75 0
831.82 0
831.88 0
831.95 0
832.02 0
832.08 0
832.15 0
832.21 0
832.28 0
832.35 0
832.41 0
832.48 0
832.54 0
832.61 0
832.68 0
832.74 0
832.81 0
832.88 0
832.94 0
833.01 0
833.07 0
833.14 0
833.21 0
833.27 0
833.34 0
833.40 0
833.47 0
833.54 0
833.60 0
833.67 0
833.74 0
833.80 0
833.87 0
833.93 0
834.00 0
834.07 0
834.13 0
834.20 0
834.27 0
834.33 0
834.40 0
834.46 0
834.53 0
834.60 0
834.66 0
834.73 0
834.79 0
834.86 0
834.93 0
834.99 0
835.06 0
835.13 0
835.19 0
835.26 0
835.32 0
835.39 0
835.46 0
835.52 0
835.59 0
835.66 0
835.72 0
835.79 0
835.85 0
835.92 0
835.99 0
836.05 0
836.12 0
836.19 0
836.25 0
836.32 0
836.38 0
836.45 0
836.52 0
836.58 0
836.65 0
836.72 0
836.78 0
836.85 0
836.91 0
836.98 0
837.05 0
837.11 0
837.18 0
837.25 0
837.31 0
837.38 0
837.45 0
837.51 0
837.58 0
837.64 0
837.71 0
837.78 0
837.84 0
837.91 0
837.98 0
838.04 0
838.11 0
838.17 0
838.24 0
838.31 0
838.37 0
838.44 0
838.51 0
838.57 0
838.64 0
838.71 0
838.77 0
838.84 0
838.90 0
838.97 0
839.04 0
839.10 0
839.17 0
839.24 0
839.30 0
839.37 0
839.44 0
839.50 0
839.57 0
839.64 0
839.70 0
839.77 0
839.83 0
839.90 0
839.97 0
840.03 0
840.10 0
840.17 0
840.23 0
840.30 0
840.37 0
840.43 0
840.50 0
840.57 0
840.63 0
840.70 0
840.76 0
840.83 0
840.90 0
840.96 0
841.03 0
841.10 0
841.16 0
841.23 0
841.30 0
841.36 0
841.43 0
841.50 0
841.56 0
841.63 0
841.70 0
841.76 0
841.83 0
841.89 0
841.96 0
842.03 0
842.09 0
842.16 0
842.23 0
842.29 0
842.36 0
842.43 0
842.49 0
842.56 0
842.63 0
842.69 0
842.76 0
842.83 0
842.89 0
842.96 0
843.03 0
843.09 0
843.16 0
843.22 0
843.29 0
843.36 0
843.42 0
843.49 0
843.56 0
843.62 0
843.69 0
843.76 0
843.82 0
843.89 0
843.96 0
844.02 0
844.09 0
844.16 0
844.22 0
844.29 0
844.36 0
844.42 0
844.49 0
844.56 0
844.62 0
844.69 0
844.76 0
844.82 0
844.89 0
844.96 0
845.02 0
845.09 0
845.16 0
845.22 0
845.29 0
845.36 0
845.42 0
845.49 0
845.56 0
845.62 0
845.69 0
845.76 0
845.82 0
845.89 0
845.96 0
846.02 0
846.09 0
846.16 0
846.22 0
846.29 0
846.36 0
846.42 0
846.49 0
846.56 0
846.62 0
846.69 0
846.76 0
846.82 0
846.89 0
846.96 0
847.02 0
847.09 0
847.16 0
847.22 0
847.29 0
847.36 0
847.42 0
847.49 0
847.56 0
847.62 0
847.69 0
847.76 0
847.82 0
847.89 0
847.96 0
848.02 0
848.09 0
848.16 0
848.22 0
848.29 0
848.36 0
848.42 0
848.49 0
848.56 0
848.62 0
848.69 0
848.76 0
848.82 0
848.89 0
848.96 0
849.02 0
849.09 0
849.16 0
849.22 0
849.29 0
849.36 0
849.43 0
849.49 0
849.56 0
849.63 0
849.69 0
849.76 0
849.83 0
849.89 0
849.96 0
850.03 0
850.09 0
850.16 0
850.23 0
850.29 0
850.36 0
850.43 0
850.49 0
850.56 0
850.63 0
850.69 0
850.76 0
850.83 0
850.90 0
850.96 0
851.03 0
851.10 0
851.16 0
851.23 0
851.30 0
851.36 0
851.43 0
851.50 0
851.56 0
851.63 0
851.70 0
851.76 0
851.83 0
851.90 0
851.97 0
852.03 0
852.10 0
852.17 0
852.23 0
852.30 0
852.37 0
852.43 0
852.50 0
852.57 0
852.63 0
852.70 0
852.77 0
852.83 0
852.90 0
852.97 0
853.04 0
853.10 0
853.17 0
853.24 0
853.30 0
853.37 0
853.44 0
853.50 0
853.57 0
853.64 0
853.71 0
853.77 0
853.84 0
853.91 0
853.97 0
854.04 0
854.11 0
854.17 0
854.24 0
854.31 0
854.37 0
854.44 0
854.51 0
854.58 0
854.64 0
854.71 0
854.78 0
854.84 0
854.91 0
854.98 0
855.04 0
855.11 0
855.18 0
855.25 0
855.31 0
855.38 0
855.45 0
855.51 0
855.58 0
855.65 0
855.72 0
855.78 0
855.85 0
855.92 0
855.98 0
856.05 0
856.12 0
856.18 0
856.25 0
856.32 0
856.39 0
856.45 0
856.52 0
856.59 0
856.65 0
856.72 0
856.79 0
856.86 0
856.92 0
856.99 0
857.06 0
857.12 0
857.19 0
857.26 0
857.32 0
857.39 0
857.46 0
857.53 0
857.59 0
857.66 0
857.73 0
857.79 0
857.86 0
857.93 0
858.00 0
858.06 0
858.13 0
858.20 0
858.26 0
858.33 0
858.40 0
858.47 0
858.53 0
858.60 0
858.67 0
858.73 0
858.80 0
858.87 0
858.94 0
859.00 0
859.07 0
859.14 0
859.20 0
859.27 0
859.34 0
859.41 0
859.47 0
859.54 0
859.61 0
859.68 0
859.74 0
859.81 0
859.88 0
859.94 0
860.01 0
860.08 0
860.15 0
860.21 0
860.28 0
860.35 0
860.41 0
860.48 0
860.55 0
860.62 0
860.68 0
860.75 0
860.82 0
860.88 0
860.95 0
861.02 0
861.09 0
861.15 0
861.22 0
861.29 0
861.36 0
861.42 0
861.49 0
861.56 0
861.62 0
861.69 0
861.76 0
861.83 0
861.89 0
861.96 0
862.03 0
862.10 0
862.16 0
862.23 0
862.30 0
862.36 0
862.43 0
862.50 0
862.57 0
862.63 0
862.70 0
862.77 0
862.84 0
862.90 0
862.97 0
863.04 0
863.11 0
863.17 0
863.24 0
863.31 0
863.37 0
863.44 0
863.51 0
863.58 0
863.64 0
863.71 0
863.78 0
863.85 0
863.91 0
863.98 0
864.05 0
864.12 0
864.18 0
864.25 0
864.32 0
864.39 0
864.45 0
864.52 0
864.59 0
864.65 0
864.72 0
864.79 0
864.86 0
864.92 0
864.99 0
865.06 0
865.13 0
865.19 0
865.26 0
865.33 0
865.40 0
865.46 0
865.53 0
865.60 0
865.67 0
865.73 0
865.80 0
865.87 0
865.94 0
866.00 0
866.07 0
866.14 0
866.21 0
866.27 0
866.34 0
866.41 0
866.47 0
866.54 0
866.61 0
866.68 0
866.74 0
866.81 0
866.88 0
866.95 0
867.01 0
867.08 0
867.15 0
867.22 0
867.28 0
867.35 0
867.42 0
867.49 0
867.55 0
867.62 0
867.69 0
867.76 0
867.82 0
867.89 0
867.96 0
868.03 0
868.09 0
868.16 0
868.23 0
868.30 0
868.36 0
868.43 0
868.50 0
868.57 0
868.64 0
868.70 0
868.77 0
868.84 0
868.91 0
868.97 0
869.04 0
869.11 0
869.18 0
869.24 0
869.31 0
869.38 0
869.45 0
869.51 0
869.58 0
869.65 0
869.72 0
869.78 0
869.85 0
869.92 0
869.99 0
870.05 0
870.12 0
870.19 0
870.26 0
870.32 0
870.39 0
870.46 0
870.53 0
870.59 0
870.66 0
870.73 0
870.80 0
870.87 0
870.93 0
871.00 0
871.07 0
871.14 0
871.20 0
871.27 0
871.34 0
871.41 0
871.47 0
871.54 0
871.61 0
871.68 0
871.74 0
871.81 0
871.88 0
871.95 0
872.02 0
872.08 0
872.15 0
872.22 0
872.29 0
872.35 0
872.42 0
872.49 0
872.56 0
872.62 0
872.69 0
872.76 0
872.83 0
872.90 0
872.96 0
873.03 0
873.10 0
873.17 0
873.23 0
873.30 0
873.37 0
873.44 0
873.50 0
873.57 0
873.64 0
873.71 0
873.78 0
873.84 0
873.91 0
873.98 0
874.05 0
874.11 0
874.18 0
874.25 0
874.32 0
874.39 0
874.45 0
874.52 0
874.59 0
874.66 0
874.72 0
874.79 0
874.86 0
874.93 0
875.00 0
875.06 0
875.13 0
875.20 0
875.27 0
875.33 0
875.40 0
875.47 0
875.54 0
875.61 0
875.67 0
875.74 0
875.81 0
875.88 0
875.94 0
876.01 0
876.08 0
876.15 0
876.22 0
876.28 0
876.35 0
876.42 0
876.49 0
876.56 0
876.62 0
876.69 0
876.76 0
876.83 0
876.89 0
876.96 0
877.03 0
877.10 0
877.17 0
877.23 0
877.30 0
877.37 0
877.44 0
877.51 0
877.57 0
877.64 0
877.71 0
877.78 0
877.85 0
877.91 0
877.98 0
878.05 0
878.12 0
878.18 0
878.25 0
878.32 0
878.39 0
878.46 0
878.52 0
878.59 0
878.66 0
878.73 0
878.80 0
878.86 0
878.93 0
879.00 0
879.07 0
879.14 0
879.20 0
879.27 0
879.34 0
879.41 0
879.48 0
879.54 0
879.61 0
879.68 0
879.75 0
879.82 0
879.88 0
879.95 0
880.02 0
880.09 0
880.16 0
880.22 0
880.29 0
880.36 0
880.43 0
880.50 0
880.56 0
880.63 0
880.70 0
880.77 0
880.84 0
880.90 0
880.97 0
881.04 0
881.11 0
881.18 0
881.24 0
881.31 0
881.38 0
881.45 0
881.52 0
881.58 0
881.65 0
881.72 0
881.79 0
881.86 0
881.92 0
881.99 0
882.06 0
882.13 0
882.20 0
882.26 0
882.33 0
882.40 0
882.47 0
882.54 0
882.60 0
882.67 0
882.74 0
882.81 0
882.88 0
882.95 0
883.01 0
883.08 0
883.15 0
883.22 0
883.29 0
883.35 0
883.42 0
883.49 0
883.56 0
883.63 0
883.69 0
883.76 0
883.83 0
883.90 0
883.97 0
884.03 0
884.10 0
884.17 0
884.24 0
884.31 0
884.38 0
884.44 0
884.51 0
884.58 0
884.65 0
884.72 0
884.78 0
884.85 0
884.92 0
884.99 0
885.06 0
885.13 0
885.19 0
885.26 0
885.33 0
885.40 0
885.47 0
885.53 0
885.60 0
885.67 0
885.74 0
885.81 0
885.88 0
885.94 0
886.01 0
886.08 0
886.15 0
886.22 0
886.28 0
886.35 0
886.42 0
886.49 0
886.56 0
886.63 0
886.69 0
886.76 0
886.83 0
886.90 0
886.97 0
887.04 0
887.10 0
887.17 0
887.24 0
887.31 0
887.38 0
887.45 0
887.51 0
887.58 0
887.65 0
887.72 0
887.79 0
887.85 0
887.92 0
887.99 0
888.06 0
888.13 0
888.20 0
888.26 0
888.33 0
888.40 0
888.47 0
888.54 0
888.61 0
888.67 0
888.74 0
888.81 0
888.88 0
888.95 0
889.02 0
889.08 0
889.15 0
889.22 0
889.29 0
889.36 0
889.43 0
889.49 0
889.56 0
889.63 0
889.70 0
889.77 0
889.84 0
889.90 0
889.97 0
890.04 0
890.11 0
890.18 0
890.25 0
890.31 0
890.38 0
890.45 0
890.52 0
890.59 0
890.66 0
890.73 0
890.79 0
890.86 0
890.93 0
891.00 0
891.07 0
891.14 0
891.20 0
891.27 0
891.34 0
891.41 0
891.48 0
891.55 0
891.61 0
891.68 0
891.75 0
891.82 0
891.89 0
891.96 0
892.03 0
892.09 0
892.16 0
892.23 0
892.30 0
892.37 0
892.44 0
892.50 0
892.57 0
892.64 0
892.71 0
892.78 0
892.85 0
892.92 0
892.98 0
893.05 0
893.12 0
893.19 0
893.26 0
893.33 0
893.39 0
893.46 0
893.53 0
893.60 0
893.67 0
893.74 0
893.81 0
893.87 0
893.94 0
894.01 0
894.08 0
894.15 0
894.22 0
894.29 0
894.35 0
894.42 0
894.49 0
894.56 0
894.63 0
894.70 0
894.77 0
894.83 0
894.90 0
894.97 0
895.04 0
895.11 0
895.18 0
895.25 0
895.31 0
895.38 0
895.45 0
895.52 0
895.59 0
895.66 0
895.73 0
895.79 0
895.86 0
895.93 0
896.00 0
896.07 0
896.14 0
896.21 0
896.27 0
896.34 0
896.41 0
896.48 0
896.55 0
896.62 0
896.69 0
896.75 0
896.82 0
896.89 0
896.96 0
897.03 0
897.10 0
897.17 0
897.23 0
897.30 0
897.37 0
897.44 0
897.51 0
897.58 0
897.65 0
897.72 0
897.78 0
897.85 0
897.92 0
897.99 0
898.06 0
898.13 0
898.20 0
898.26 0
898.33 0
898.40 0
898.47 0
898.54 0
898.61 0
898.68 0
898.75 0
898.81 0
898.88 0
898.95 0
899.02 0
899.09 0
899.16 0
899.23 0
899.30 0
899.36 0
899.43 0
899.50 0
899.57 0
899.64 0
899.71 0
899.78 0
899.85 0
899.91 0
899.98 0
900.05 0
900.12 0
900.19 0
900.26 0
900.33 0
900.40 0
900.46 0
900.53 0
900.60 0
900.67 0
900.74 0
900.81 0
900.88 0
900.95 0
901.01 0
901.08 0
901.15 0
901.22 0
901.29 0
901.36 0
901.43 0
901.50 0
901.56 0
901.63 0
901.70 0
901.77 0
901.84 0
901.91 0
901.98 0
902.05 0
902.12 0
902.18 0
902.25 0
902.32 0
902.39 0
902.46 0
902.53 0
902.60 0
902.67 0
902.73 0
902.80 0
902.87 0
902.94 0
903.01 0
903.08 0
903.15 0
903.22 0
903.29 0
903.35 0
903.42 0
903.49 0
903.56 0
903.63 0
903.70 0
903.77 0
903.84 0
903.91 0
903.97 0
904.04 0
904.11 0
904.18 0
904.25 0
904.32 0
904.39 0
904.46 0
904.53 0
904.60 0
904.66 0
904.73 0
904.80 0
904.87 0
904.94 0
905.01 0
905.08 0
905.15 0
905.22 0
905.28 0
905.35 0
905.42 0
905.49 0
905.56 0
905.63 0
905.70 0
905.77 0
905.84 0
905.91 0
905.97 0
906.04 0
906.11 0
906.18 0
906.25 0
906.32 0
906.39 0
906.46 0
906.53 0
906.60 0
906.66 0
906.73 0
906.80 0
906.87 0
906.94 0
907.01 0
907.08 0
907.15 0
907.22 0
907.29 0
907.35 0
907.42 0
907.49 0
907.56 0
907.63 0
907.70 0
907.77 0
907.84 0
907.91 0
907.98 0
908.04 0
908.11 0
908.18 0
908.25 0
908.32 0
908.39 0
908.46 0
908.53 0
908.60 0
908.67 0
908.74 0
908.80 0
908.87 0
908.94 0
909.01 0
909.08 0
909.15 0
909.22 0
909.29 0
909.36 0
909.43 0
909.50 0
909.56 0
909.63 0
909.70 0
909.77 0
909.84 0
909.91 0
909.98 0
910.05 0
910.12 0
910.19 0
910.26 0
910.33 0
910.39 0
910.46 0
910.53 0
910.60 0
910.67 0
910.74 0
910.81 0
910.88 0
910.95 0
911.02 0
911.09 0
911.16 0
911.22 0
911.29 0
911.36 0
911.43 0
911.50 0
911.57 0
911.64 0
911.71 0
911.78 0
911.85 0
911.92 0
911.99 0
912.05 0
912.12 0
912.19 0
912.26 0
912.33 0
912.40 0
912.47 0
912.54 0
912.61 0
912.68 0
912.75 0
912.82 0
912.89 0
912.95 0
913.02 0
913.09 0
913.16 0
913.23 0
913.30 0
913.37 0
913.44 0
913.51 0
913.58 0
913.65 0
913.72 0
913.79 0
913.85 0
913.92 0
913.99 0
914.06 0
914.13 0
914.20 0
914.27 0
914.34 0
914.41 0
914.48 0
914.55 0
914.62 0
914.69 0
914.76 0
914.83 0
914.89 0
914.96 0
915.03 0
915.10 0
915.17 0
915.24 0
915.31 0
915.38 0
915.45 0
915.52 0
915.59 0
915.66 0
915.73 0
915.80 0
915.87 0
915.93 0
916.00 0
916.07 0
916.14 0
916.21 0
916.28 0
916.35 0
916.42 0
916.49 0
916.56 0
916.63 0
916.70 0
916.77 0
916.84 0
916.91 0
916.98 0
917.04 0
917.11 0
917.18 0
917.25 0
917.32 0
917.39 0
917.46 0
917.53 0
917.60 0
917.67 0
917.74 0
917.81 0
917.88 0
917.95 0
918.02 0
918.09 0
918.16 0
918.22 0
918.29 0
918.36 0
918.43 0
918.50 0
918.57 0
918.64 0
918.71 0
918.78 0
918.85 0
918.92 0
918.99 0
919.06 0
919.13 0
919.20 0
919.27 0
919.34 0
919.41 0
919.48 0
919.54 0
919.61 0
919.68 0
919.75 0
919.82 0
919.89 0
919.96 0
920.03 0
920.10 0
920.17 0
920.24 0
920.31 0
920.38 0
920.45 0
920.52 0
920.59 0
920.66 0
920.73 0
920.80 0
920.87 0
920.94 0
921.00 0
921.07 0
921.14 0
921.21 0
921.28 0
921.35 0
921.42 0
921.49 0
921.56 0
921.63 0
921.70 0
921.77 0
921.84 0
921.91 0
921.98 0
922.05 0
922.12 0
922.19 0
922.26 0
922.33 0
922.40 0
922.47 0
922.54 0
922.61 0
922.67 0
922.74 0
922.81 0
922.88 0
922.95 0
923.02 0
923.09 0
923.16 0
923.23 0
923.30 0
923.37 0
923.44 0
923.51 1
923.58 1
923.65 1
923.72 0
923.79 0
923.86 0
923.93 0
924.00 0
924.07 0
924.14 0
924.21 0
924.28 0
924.35 0
924.42 0
924.49 0
924.56 0
924.62 0
924.69 0
924.76 0
924.83 0
924.90 0
924.97 0
925.04 0
925.11 0
925.18 0
925.25 0
925.32 0
925.39 0
925.46 0
925.53 0
925.60 0
925.67 0
925.74 0
925.81 0
925.88 0
925.95 0
926.02 0
926.09 0
926.16 0
926.23 0
926.30 0
926.37 0
926.44 0
926.51 0
926.58 0
926.65 0
926.72 0
926.79 0
926.86 0
926.93 0
927.00 0
927.07 0
927.14 0
927.21 0
927.27 0
927.34 0
927.41 0
927.48 0
927.55 0
927.62 0
927.69 0
927.76 0
927.83 0
927.90 0
927.97 0
928.04 0
928.11 0
928.18 0
928.25 0
928.32 0
928.39 0
928.46 0
928.53 0
928.60 0
928.67 0
928.74 0
928.81 0
928.88 0
928.95 0
929.02 0
929.09 0
929.16 0
929.23 0
929.30 0
929.37 0
929.44 0
929.51 0
929.58 0
929.65 0
929.72 0
929.79 0
929.86 0
929.93 0
930.00 0
930.07 0
930.14 0
930.21 0
930.28 0
930.35 0
930.42 0
930.49 0
930.56 0
930.63 0
930.70 0
930.77 0
930.84 0
930.91 0
930.98 0
931.05 0
931.12 0
931.19 0
931.26 0
931.33 0
931.40 0
931.47 0
931.54 0
931.61 0
931.68 0
931.75 0
931.82 0
931.89 0
931.96 0
932.03 0
932.10 0
932.17 0
932.24 0
932.31 0
932.38 0
932.45 0
932.52 0
932.59 0
932.66 0
932.73 0
932.80 0
932.87 0
932.94 0
933.01 0
933.08 0
933.15 0
933.22 0
933.29 0
933.36 0
933.43 0
933.50 0
933.57 0
933.64 0
933.71 0
933.78 0
933.85 0
933.92 0
933.99 0
934.06 0
934.13 0
934.20 0
934.27 0
934.34 0
934.41 0
934.48 0
934.55 0
934.62 0
934.69 0
934.76 0
934.83 0
934.90 0
934.97 0
935.04 0
935.11 0
935.18 0
935.25 0
935.32 0
935.39 0
935.46 0
935.53 0
935.60 0
935.67 0
935.74 0
935.81 0
935.88 0
935.95 0
936.02 0
936.09 0
936.16 0
936.23 0
936.30 0
936.37 0
936.44 0
936.51 0
936.58 0
936.65 0
936.72 0
936.79 0
936.86 0
936.93 0
937.00 0
937.07 0
937.14 0
937.21 0
937.28 0
937.35 0
937.42 0
937.49 0
937.56 0
937.63 0
937.70 0
937.77 0
937.84 0
937.91 0
937.98 0
938.05 0
938.12 0
938.19 0
938.26 0
938.33 0
938.40 0
938.47 0
938.54 0
938.61 0
938.69 0
938.76 0
938.83 0
938.90 0
938.97 0
939.04 0
939.11 0
939.18 0
939.25 0
939.32 0
939.39 0
939.46 0
939.53 0
939.60 0
939.67 0
939.74 0
939.81 0
939.88 0
939.95 0
940.02 0
940.09 0
940.16 0
940.23 0
940.30 0
940.37 0
940.44 0
940.51 0
940.58 0
940.65 0
940.72 0
940.79 0
940.86 0
940.93 0
941.00 0
941.07 0
941.14 0
941.21 0
941.28 0
941.36 1
941.43 1
941.50 1
941.57 0
941.64 0
941.71 0
941.78 0
941.85 0
941.92 0
941.99 0
942.06 0
942.13 0
942.20 0
942.27 0
942.34 0
942.41 0
942.48 0
942.55 0
942.62 0
942.69 0
942.76 0
942.83 0
942.90 0
942.97 0
943.04 0
943.11 0
943.18 0
943.25 0
943.32 0
943.40 0
943.47 0
943.54 0
943.61 0
943.68 0
943.75 0
943.82 0
943.89 0
943.96 0
944.03 0
944.10 0
944.17 0
944.24 0
944.31 0
944.38 0
944.45 0
944.52 0
944.59 0
944.66 0
944.73 0
944.80 0
944.87 0
944.94 0
945.02 0
945.09 0
945.16 0
945.23 0
945.30 0
945.37 0
945.44 0
945.51 0
945.58 0
945.65 0
945.72 0
945.79 0
945.86 0
945.93 0
946.00 0
946.07 0
946.14 0
946.21 0
946.28 0
946.35 0
946.42 0
946.50 0
946.57 0
946.64 0
946.71 0
946.78 0
946.85 0
946.92 0
946.99 0
947.06 0
947.13 0
947.20 0
947.27 0
947.34 0
947.41 0
947.48 0
947.55 0
947.62 0
947.69 0
947.76 0
947.84 0
947.91 0
947.98 0
948.05 0
948.12 0
948.19 0
948.26 0
948.33 0
948.40 0
948.47 0
948.54 0
948.61 0
948.68 0
948.75 0
948.82 0
948.89 0
948.96 0
949.04 0
949.11 0
949.18 0
949.25 0
949.32 0
949.39 0
949.46 0
949.53 0
949.60 0
949.67 0
949.74 0
949.81 0
949.88 0
949.95 0
950.02 0
950.09 0
950.16 0
950.24 0
950.31 0
950.38 0
950.45 0
950.52 0
950.59 0
950.66 0
950.73 0
950.80 0
950.87 0
950.94 0
951.01 0
951.08 0
951.15 0
951.22 0
951.30 0
951.37 0
951.44 0
951.51 0
951.58 0
951.65 0
951.72 0
951.79 0
951.86 0
951.93 0
952.00 0
952.07 0
952.14 0
952.21 0
952.29 0
952.36 0
952.43 0
952.50 0
952.57 0
952.64 0
952.71 0
952.78 0
952.85 0
952.92 0
952.99 0
953.06 0
953.13 0
953.21 0
953.28 0
953.35 0
953.42 0
953.49 0
953.56 0
953.63 0
953.70 0
953.77 0
953.84 0
953.91 0
953.98 0
954.05 0
954.13 0
954.20 0
954.27 0
954.34 0
954.41 0
954.48 0
954.55 0
954.62 0
954.69 0
954.76 0
954.83 0
954.90 0
954.97 0
955.05 0
955.12 0
955.19 0
955.26 0
955.33 0
955.40 0
955.47 0
955.54 0
955.61 0
955.68 0
955.75 0
955.82 0
955.90 0
955.97 0
956.04 0
956.11 0
956.18 0
956.25 0
956.32 0
956.39 0
956.46 0
956.53 0
956.60 0
956.68 0
956.75 0
956.82 0
956.89 0
956.96 0
957.03 0
957.10 0
957.17 0
957.24 0
957.31 0
957.38 0
957.46 0
957.53 0
957.60 0
957.67 0
957.74 0
957.81 0
957.88 0
957.95 0
958.02 0
958.09 0
958.16 0
958.24 0
958.31 0
958.38 0
958.45 0
958.52 0
958.59 0
958.66 0
958.73 0
958.80 0
958.87 0
958.94 0
959.02 0
959.09 0
959.16 0
959.23 0
959.30 0
959.37 0
959.44 0
959.51 0
959.58 0
959.65 0
959.73 0
959.80 0
959.87 0
959.94 0
960.01 0
960.08 0
960.15 0
960.22 0
960.29 0
960.36 0
960.44 0
960.51 0
960.58 0
960.65 0
960.72 0
960.79 0
960.86 0
960.93 0
961.00 0
961.08 0
961.15 0
961.22 0
961.29 0
961.36 0
961.43 0
961.50 0
961.57 0
961.64 0
961.71 0
961.79 0
961.86 0
961.93 0
962.00 0
962.07 0
962.14 0
962.21 0
962.28 0
962.35 0
962.43 0
962.50 0
962.57 0
962.64 0
962.71 0
962.78 0
962.85 0
962.92 0
962.99 0
963.07 0
963.14 0
963.21 0
963.28 0
963.35 0
963.42 0
963.49 0
963.56 0
963.63 0
963.71 0
963.78 0
963.85 0
963.92 0
963.99 0
964.06 0
964.13 0
964.20 0
964.28 0
964.35 0
964.42 0
964.49 0
964.56 0
964.63 0
964.70 0
964.77 0
964.84 0
964.92 0
964.99 0
965.06 0
965.13 0
965.20 0
965.27 0
965.34 0
965.41 0
965.49 0
965.56 0
965.63 0
965.70 0
965.77 0
965.84 0
965.91 0
965.98 0
966.06 0
966.13 0
966.20 0
966.27 0
966.34 0
966.41 0
966.48 0
966.55 0
966.62 0
966.70 0
966.77 0
966.84 0
966.91 0
966.98 0
967.05 0
967.12 0
967.20 0
967.27 0
967.34 0
967.41 0
967.48 0
967.55 0
967.62 0
967.69 0
967.77 0
967.84 0
967.91 0
967.98 0
968.05 0
968.12 0
968.19 0
968.26 0
968.34 0
968.41 0
968.48 0
968.55 0
968.62 0
968.69 0
968.76 0
968.84 0
968.91 0
968.98 0
969.05 0
969.12 0
969.19 0
969.26 0
969.33 0
969.41 0
969.48 0
969.55 0
969.62 0
969.69 0
969.76 0
969.83 0
969.91 0
969.98 0
970.05 0
970.12 0
970.19 0
970.26 0
970.33 0
970.41 0
970.48 0
970.55 0
970.62 0
970.69 0
970.76 0
970.83 0
970.90 0
970.98 0
971.05 0
971.12 0
971.19 0
971.26 0
971.33 0
971.40 0
971.48 0
971.55 0
971.62 0
971.69 0
971.76 0
971.83 0
971.90 0
971.98 0
972.05 0
972.12 0
972.19 0
972.26 0
972.33 0
972.41 0
972.48 0
972.55 0
972.62 0
972.69 0
972.76 0
972.83 0
972.91 0
972.98 0
973.05 0
973.12 0
973.19 0
973.26 0
973.33 0
973.41 0
973.48 0
973.55 0
973.62 0
973.69 0
973.76 0
973.83 0
973.91 0
973.98 0
974.05 0
974.12 0
974.19 0
974.26 0
974.34 0
974.41 0
974.48 0
974.55 0
974.62 0
974.69 0
974.76 0
974.84 0
974.91 0
974.98 0
975.05 0
975.12 0
975.19 0
975.27 0
975.34 0
975.41 0
975.48 0
975.55 0
975.62 0
975.70 0
975.77 0
975.84 0
975.91 0
975.98 0
976.05 0
976.12 0
976.20 0
976.27 0
976.34 0
976.41 0
976.48 0
976.55 0
976.63 0
976.70 0
976.77 0
976.84 0
976.91 0
976.98 0
977.06 0
977.13 0
977.20 0
977.27 0
977.34 0
977.41 0
977.49 0
977.56 0
977.63 0
977.70 0
977.77 0
977.84 0
977.92 0
977.99 0
978.06 0
978.13 0
978.20 0
978.27 0
978.35 0
978.42 0
978.49 0
978.56 0
978.63 0
978.70 0
978.78 0
978.85 0
978.92 0
978.99 0
979.06 0
979.13 0
979.21 0
979.28 0
979.35 0
979.42 0
979.49 0
979.56 0
979.64 0
979.71 0
979.78 0
979.85 0
979.92 0
980.00 0
980.07 0
980.14 0
980.21 0
980.28 0
980.35 0
980.43 0
980.50 0
980.57 0
980.64 0
980.71 0
980.78 0
980.86 0
980.93 0
981.00 0
981.07 0
981.14 0
981.22 0
981.29 0
981.36 0
981.43 0
981.50 0
981.57 0
981.65 0
981.72 0
981.79 0
981.86 0
981.93 0
982.01 0
982.08 0
982.15 0
982.22 0
982.29 0
982.36 0
982.44 0
982.51 0
982.58 0
982.65 0
982.72 0
982.80 0
982.87 0
982.94 0
983.01 0
983.08 0
983.15 0
983.23 0
983.30 0
983.37 0
983.44 0
983.51 0
983.59 0
983.66 0
983.73 0
983.80 0
983.87 0
983.95 0
984.02 0
984.09 0
984.16 0
984.23 0
984.30 0
984.38 0
984.45 0
984.52 0
984.59 0
984.66 0
984.74 0
984.81 0
984.88 0
984.95 0
985.02 0
985.10 0
985.17 0
985.24 0
985.31 0
985.38 0
985.46 0
985.53 0
985.60 0
985.67 0
985.74 0
985.82 0
985.89 0
985.96 0
986.03 0
986.10 0
986.17 0
986.25 0
986.32 0
986.39 0
986.46 0
986.53 0
986.61 0
986.68 0
986.75 0
986.82 0
986.89 0
986.97 0
987.04 0
987.11 0
987.18 0
987.25 0
987.33 0
987.40 0
987.47 0
987.54 0
987.61 0
987.69 0
987.76 0
987.83 0
987.90 0
987.98 0
988.05 0
988.12 0
988.19 0
988.26 0
988.34 0
988.41 0
988.48 0
988.55 0
988.62 0
988.70 0
988.77 0
988.84 0
988.91 0
988.98 0
989.06 0
989.13 0
989.20 0
989.27 0
989.34 0
989.42 0
989.49 0
989.56 0
989.63 0
989.70 0
989.78 0
989.85 0
989.92 0
989.99 0
990.07 0
990.14 0
990.21 0
990.28 0
990.35 0
990.43 0
990.50 0
990.57 0
990.64 0
990.71 0
990.79 0
990.86 0
990.93 0
991.00 0
991.08 0
991.15 0
991.22 0
991.29 0
991.36 0
991.44 0
991.51 0
991.58 0
991.65 0
991.72 0
991.80 0
991.87 0
991.94 0
992.01 0
992.09 0
992.16 0
992.23 0
992.30 0
992.37 0
992.45 0
992.52 0
992.59 0
992.66 0
992.74 0
992.81 0
992.88 0
992.95 0
993.02 0
993.10 0
993.17 0
993.24 0
993.31 0
993.39 0
993.46 0
993.53 0
993.60 0
993.67 0
993.75 0
993.82 0
993.89 0
993.96 0
994.04 0
994.11 0
994.18 0
994.25 0
994.32 0
994.40 0
994.47 0
994.54 0
994.61 0
994.69 0
994.76 0
994.83 0
994.90 0
994.97 0
995.05 0
995.12 0
995.19 0
995.26 0
995.34 0
995.41 0
995.48 0
995.55 0
995.63 0
995.70 0
995.77 0
995.84 0
995.91 0
995.99 0
996.06 0
996.13 0
996.20 0
996.28 0
996.35 0
996.42 0
996.49 0
996.57 0
996.64 0
996.71 0
996.78 0
996.86 0
996.93 0
997.00 0
997.07 0
997.14 0
997.22 0
997.29 0
997.36 0
997.43 0
997.51 0
997.58 0
997.65 0
997.72 0
997.80 0
997.87 0
997.94 0
998.01 0
998.09 0
998.16 0
998.23 0
998.30 0
998.38 0
998.45 0
998.52 0
998.59 0
998.67 0
998.74 0
998.81 0
998.88 0
998.95 0
999.03 0
999.10 0
999.17 0
999.24 0
999.32 0
999.39 0
999.46 0
999.53 0
999.61 0
999.68 0
999.75 0
999.82 0
999.90 0
999.97 0
1000.04 0
1000.11 0
1000.19 0
1000.26 0
1000.33 0
1000.40 0
1000.48 0
1000.55 0
1000.62 0
1000.69 0
1000.77 0
1000.84 0
1000.91 0
1000.98 0
1001.06 0
1001.13 0
1001.20 0
1001.27 0
1001.35 0
1001.42 0
1001.49 0
1001.56 0
1001.64 0
1001.71 0
1001.78 0
1001.85 0
1001.93 0
1002.00 0
1002.07 0
1002.14 0
1002.22 0
1002.29 0
1002.36 0
1002.43 0
1002.51 0
1002.58 0
1002.65 0
1002.73 0
1002.80 0
1002.87 0
1002.94 1
1003.02 1
1003.09 1
1003.16 1
1003.23 1
1003.31 1
1003.38 0
1003.45 0
1003.52 0
1003.60 0
1003.67 0
1003.74 0
1003.81 0
1003.89 0
1003.96 1
1004.03 1
1004.10 0
1004.18 0
1004.25 0
1004.32 0
1004.39 0
1004.47 0
1004.54 0
1004.61 0
1004.69 0
1004.76 0
1004.83 0
1004.90 0
1004.98 0
1005.05 0
1005.12 0
1005.19 0
1005.27 0
1005.34 0
1005.41 0
1005.48 0
1005.56 0
1005.63 0
1005.70 0
1005.78 0
1005.85 1
1005.92 1
1005.99 1
1006.07 1
1006.14 0
1006.21 0
1006.28 0
1006.36 0
1006.43 0
1006.50 0
1006.58 0
1006.65 0
1006.72 1
1006.79 1
1006.87 1
1006.94 1
1007.01 0
1007.08 0
1007.16 0
1007.23 0
1007.30 0
1007.38 0
1007.45 0
1007.52 0
1007.59 0
1007.67 0
1007.74 0
1007.81 0
1007.88 0
1007.96 0
1008.03 0
1008.10 0
1008.18 0
1008.25 0
1008.32 0
1008.39 0
1008.47 0
1008.54 0
1008.61 0
1008.68 0
1008.76 0
1008.83 0
1008.90 0
1008.98 0
1009.05 0
1009.12 0
1009.19 0
1009.27 0
1009.34 0
1009.41 0
1009.49 0
1009.56 0
1009.63 0
1009.70 0
1009.78 0
1009.85 0
1009.92 0
1010.00 0
1010.07 0
1010.14 0
1010.21 0
1010.29 0
1010.36 0
1010.43 0
1010.51 0
1010.58 0
1010.65 0
1010.72 0
1010.80 0
1010.87 0
1010.94 0
1011.02 0
1011.09 0
1011.16 0
1011.23 0
1011.31 0
1011.38 0
1011.45 0
1011.53 0
1011.60 0
1011.67 0
1011.74 0
1011.82 0
1011.89 0
1011.96 0
1012.04 0
1012.11 0
1012.18 0
1012.25 0
1012.33 0
1012.40 0
1012.47 0
1012.55 0
1012.62 0
1012.69 0
1012.77 0
1012.84 0
1012.91 0
1012.98 0
1013.06 0
1013.13 0
1013.20 0
1013.28 0
1013.35 0
1013.42 0
1013.49 0
1013.57 0
1013.64 0
1013.71 0
1013.79 0
1013.86 0
1013.93 0
1014.01 0
1014.08 0
1014.15 0
1014.22 0
1014.30 1
1014.37 1
1014.44 1
1014.52 1
1014.59 1
1014.66 0
1014.74 0
1014.81 0
1014.88 0
1014.95 0
1015.03 0
1015.10 0
1015.17 0
1015.25 0
1015.32 0
1015.39 0
1015.47 0
1015.54 0
1015.61 0
1015.68 0
1015.76 0
1015.83 0
1015.90 0
1015.98 0
1016.05 0
1016.12 0
1016.20 0
1016.27 0
1016.34 0
1016.42 0
1016.49 0
1016.56 0
1016.63 0
1016.71 0
1016.78 0
1016.85 0
1016.93 0
1017.00 0
1017.07 0
1017.15 0
1017.22 0
1017.29 0
1017.37 0
1017.44 0
1017.51 0
1017.58 0
1017.66 0
1017.73 0
1017.80 0
1017.88 0
1017.95 0
1018.02 0
1018.10 0
1018.17 0
1018.24 1
1018.32 1
1018.39 1
1018.46 1
1018.54 2
1018.61 2
1018.68 2
1018.75 2
1018.83 2
1018.90 1
1018.97 1
1019.05 1
1019.12 1
1019.19 1
1019.27 1
1019.34 0
1019.41 0
1019.49 0
1019.56 0
1019.63 0
1019.71 0
1019.78 0
1019.85 0
1019.93 0
1020.00 1
1020.07 1
1020.14 1
1020.22 1
1020.29 2
1020.36 2
1020.44 2
1020.51 3
1020.58 2
1020.66 2
1020.73 2
1020.80 1
1020.88 1
1020.95 1
1021.02 0
1021.10 0
1021.17 0
1021.24 0
1021.32 0
1021.39 0
1021.46 0
1021.54 0
1021.61 0
1021.68 0
1021.76 0
1021.83 1
1021.90 1
1021.98 1
1022.05 1
1022.12 0
1022.20 0
1022.27 0
1022.34 0
1022.42 0
1022.49 0
1022.56 0
1022.64 0
1022.71 0
1022.78 0
1022.86 0
1022.93 0
1023.00 1
1023.08 1
1023.15 1
1023.22 1
1023.29 1
1023.37 1
1023.44 0
1023.51 0
1023.59 0
1023.66 0
1023.73 0
1023.81 0
1023.88 0
1023.95 0
1024.03 0
1024.10 0
1024.17 0
1024.25 0
1024.32 0
1024.39 0
1024.47 0
1024.54 0
1024.62 0
1024.69 0
1024.76 0
1024.84 0
1024.91 0
1024.98 0
1025.06 0
1025.13 0
1025.20 0
1025.28 0
1025.35 0
1025.42 0
1025.50 0
1025.57 0
1025.64 0
1025.72 0
1025.79 0
1025.86 0
1025.94 0
1026.01 0
1026.08 0
1026.16 1
1026.23 1
1026.30 1
1026.38 1
1026.45 1
1026.52 1
1026.60 1
1026.67 1
1026.74 1
1026.82 1
1026.89 0
1026.96 0
1027.04 0
1027.11 0
1027.18 0
1027.26 0
1027.33 0
1027.40 0
1027.48 0
1027.55 1
1027.63 1
1027.70 1
1027.77 1
1027.85 1
1027.92 1
1027.99 0
1028.07 0
1028.14 0
1028.21 0
1028.29 0
1028.36 0
1028.43 0
1028.51 0
1028.58 0
1028.65 0
1028.73 0
1028.80 0
1028.87 0
1028.95 0
1029.02 0
1029.09 0
1029.17 0
1029.24 0
1029.32 0
1029.39 0
1029.46 0
1029.54 0
1029.61 1
1029.68 1
1029.76 1
1029.83 2
1029.90 2
1029.98 2
1030.05 2
1030.12 3
1030.20 2
1030.27 2
1030.35 2
1030.42 1
1030.49 1
1030.57 0
1030.64 0
1030.71 0
1030.79 0
1030.86 0
1030.93 0
1031.01 0
1031.08 0
1031.15 0
1031.23 0
1031.30 0
1031.38 0
1031.45 0
1031.52 0
1031.60 0
1031.67 0
1031.74 0
1031.82 0
1031.89 0
1031.96 0
1032.04 0
1032.11 0
1032.19 1
1032.26 1
1032.33 1
1032.41 1
1032.48 0
1032.55 0
1032.63 0
1032.70 0
1032.77 1
1032.85 1
1032.92 1
1033.00 1
1033.07 1
1033.14 1
1033.22 1
1033.29 1
1033.36 1
1033.44 1
1033.51 1
1033.58 1
1033.66 1
1033.73 0
1033.81 0
1033.88 1
1033.95 1
1034.03 1
1034.10 1
1034.17 1
1034.25 1
1034.32 1
1034.40 1
1034.47 1
1034.54 1
1034.62 1
1034.69 1
1034.76 1
1034.84 1
1034.91 1
1034.98 1
1035.06 1
1035.13 1
1035.21 1
1035.28 1
1035.35 1
1035.43 1
1035.50 1
1035.57 1
1035.65 1
1035.72 1
1035.80 1
1035.87 1
1035.94 1
1036.02 1
1036.09 2
1036.17 2
1036.24 2
1036.31 2
1036.39 1
1036.46 1
1036.53 1
1036.61 1
1036.68 1
1036.76 0
1036.83 0
1036.90 0
1036.98 0
1037.05 0
1037.12 0
1037.20 0
1037.27 1
1037.35 1
1037.42 2
1037.49 2
1037.57 3
1037.64 3
1037.71 4
1037.79 4
1037.86 4
1037.94 3
1038.01 3
1038.08 3
1038.16 3
1038.23 3
1038.31 3
1038.38 3
1038.45 3
1038.53 3
1038.60 3
1038.67 3
1038.75 3
1038.82 3
1038.90 3
1038.97 3
1039.04 3
1039.12 2
1039.19 2
1039.27 2
1039.34 2
1039.41 2
1039.49 2
1039.56 1
1039.64 1
1039.71 1
1039.78 1
1039.86 1
1039.93 1
1040.00 1
1040.08 0
1040.15 0
1040.23 0
1040.30 0
1040.37 0
1040.45 0
1040.52 0
1040.60 0
1040.67 0
1040.74 0
1040.82 0
1040.89 0
1040.97 0
1041.04 0
1041.11 0
1041.19 0
1041.26 0
1041.34 0
1041.41 1
1041.48 1
1041.56 1
1041.63 1
1041.71 1
1041.78 1
1041.85 1
1041.93 1
1042.00 1
1042.08 1
1042.15 1
1042.22 1
1042.30 1
1042.37 1
1042.45 1
1042.52 1
1042.59 0
1042.67 0
1042.74 0
1042.82 0
1042.89 0
1042.96 0
1043.04 0
1043.11 0
1043.19 0
1043.26 0
1043.33 0
1043.41 0
1043.48 0
1043.56 1
1043.63 1
1043.70 1
1043.78 2
1043.85 2
1043.93 1
1044.00 1
1044.07 1
1044.15 0
1044.22 0
1044.30 0
1044.37 0
1044.44 0
1044.52 0
1044.59 0
1044.67 1
1044.74 1
1044.81 1
1044.89 1
1044.96 2
1045.04 1
1045.11 1
1045.18 1
1045.26 0
1045.33 0
1045.41 0
1045.48 0
1045.56 0
1045.63 0
1045.70 0
1045.78 0
1045.85 0
1045.93 0
1046.00 0
1046.07 1
1046.15 1
1046.22 2
1046.30 2
1046.37 3
1046.44 4
1046.52 4
1046.59 4
1046.67 4
1046.74 4
1046.82 3
1046.89 3
1046.96 2
1047.04 2
1047.11 1
1047.19 1
1047.26 1
1047.33 1
1047.41 0
1047.48 0
1047.56 0
1047.63 0
1047.71 0
1047.78 0
1047.85 0
1047.93 1
1048.00 1
1048.08 1
1048.15 1
1048.22 1
1048.30 1
1048.37 1
1048.45 1
1048.52 1
1048.60 1
1048.67 1
1048.74 1
1048.82 1
1048.89 1
1048.97 2
1049.04 2
1049.12 3
1049.19 3
1049.26 4
1049.34 4
1049.41 4
1049.49 4
1049.56 4
1049.64 3
1049.71 2
1049.78 2
1049.86 1
1049.93 1
1050.01 1
1050.08 1
1050.16 1
1050.23 1
1050.30 1
1050.38 2
1050.45 2
1050.53 3
1050.60 3
1050.68 3
1050.75 3
1050.82 3
1050.90 3
1050.97 3
1051.05 3
1051.12 3
1051.20 3
1051.27 4
1051.34 4
1051.42 4
1051.49 4
1051.57 4
1051.64 4
1051.72 3
1051.79 3
1051.86 2
1051.94 2
1052.01 2
1052.09 3
1052.16 3
1052.24 3
1052.31 3
1052.38 2
1052.46 2
1052.53 2
1052.61 1
1052.68 1
1052.76 1
1052.83 1
1052.90 1
1052.98 1
1053.05 1
1053.13 2
1053.20 2
1053.28 2
1053.35 3
1053.43 3
1053.50 3
1053.57 3
1053.65 3
1053.72 3
1053.80 2
1053.87 2
1053.95 2
1054.02 2
1054.10 2
1054.17 2
1054.24 2
1054.32 2
1054.39 2
1054.47 2
1054.54 2
1054.62 1
1054.69 1
1054.76 1
1054.84 1
1054.91 0
1054.99 1
1055.06 1
1055.14 1
1055.21 2
1055.29 2
1055.36 2
1055.43 2
1055.51 2
1055.58 2
1055.66 2
1055.73 2
1055.81 2
1055.88 2
1055.96 1
1056.03 1
1056.11 0
1056.18 0
1056.25 0
1056.33 0
1056.40 0
1056.48 0
1056.55 0
1056.63 0
1056.70 0
1056.78 0
1056.85 0
1056.92 0
1057.00 0
1057.07 0
1057.15 0
1057.22 0
1057.30 1
1057.37 1
1057.45 1
1057.52 0
1057.60 0
1057.67 0
1057.74 0
1057.82 0
1057.89 1
1057.97 1
1058.04 1
1058.12 1
1058.19 2
1058.27 2
1058.34 3
1058.42 3
1058.49 3
1058.56 4
1058.64 4
1058.71 4
1058.79 4
1058.86 4
1058.94 3
1059.01 3
1059.09 3
1059.16 2
1059.24 2
1059.31 2
1059.38 2
1059.46 2
1059.53 2
1059.61 2
1059.68 2
1059.76 2
1059.83 2
1059.91 2
1059.98 2
1060.06 2
1060.13 2
1060.21 2
1060.28 2
1060.35 3
1060.43 3
1060.50 3
1060.58 3
1060.65 3
1060.73 3
1060.80 4
1060.88 4
1060.95 5
1061.03 5
1061.10 5
1061.18 5
1061.25 4
1061.33 4
1061.40 3
1061.47 3
1061.55 3
1061.62 3
1061.70 4
1061.77 5
1061.85 5
1061.92 6
1062.00 6
1062.07 6
1062.15 7
1062.22 7
1062.30 7
1062.37 7
1062.45 7
1062.52 7
1062.59 7
1062.67 7
1062.74 7
1062.82 7
1062.89 6
1062.97 6
1063.04 6
1063.12 6
1063.19 6
1063.27 6
1063.34 6
1063.42 6
1063.49 6
1063.57 6
1063.64 6
1063.72 5
1063.79 4
1063.87 4
1063.94 3
1064.01 3
1064.09 3
1064.16 3
1064.24 3
1064.31 3
1064.39 2
1064.46 2
1064.54 2
1064.61 3
1064.69 3
1064.76 3
1064.84 4
1064.91 5
1064.99 5
1065.06 6
1065.14 6
1065.21 7
1065.29 7
1065.36 7
1065.44 7
1065.51 7
1065.59 7
1065.66 7
1065.73 7
1065.81 7
1065.88 7
1065.96 7
1066.03 7
1066.11 7
1066.18 7
1066.26 7
1066.33 7
1066.41 7
1066.48 7
1066.56 7
1066.63 7
1066.71 8
1066.78 8
1066.86 8
1066.93 8
1067.01 8
1067.08 8
1067.16 7
1067.23 8
1067.31 8
1067.38 8
1067.46 8
1067.53 9
1067.61 9
1067.68 9
1067.76 9
1067.83 8
1067.91 8
1067.98 7
1068.06 7
1068.13 7
1068.21 7
1068.28 7
1068.36 6
1068.43 6
1068.50 5
1068.58 5
1068.65 4
1068.73 4
1068.80 4
1068.88 4
1068.95 5
1069.03 5
1069.10 6
1069.18 6
1069.25 7
1069.33 7
1069.40 7
1069.48 8
1069.55 8
1069.63 8
1069.70 8
1069.78 8
1069.85 8
1069.93 7
1070.00 7
1070.08 6
1070.15 5
1070.23 5
1070.30 4
1070.38 3
1070.45 3
1070.53 3
1070.60 3
1070.68 4
1070.75 4
1070.83 5
1070.90 5
1070.98 5
1071.05 6
1071.13 6
1071.20 6
1071.28 7
1071.35 8
1071.43 8
1071.50 9
1071.58 9
1071.65 8
1071.73 8
1071.80 7
1071.88 6
1071.95 5
1072.03 5
1072.10 5
1072.18 4
1072.25 4
1072.33 4
1072.40 3
1072.48 3
1072.55 3
1072.63 3
1072.70 4
1072.78 4
1072.85 5
1072.93 5
1073.00 6
1073.08 6
1073.15 6
1073.23 6
1073.30 5
1073.38 5
1073.46 5
1073.53 5
1073.61 5
1073.68 5
1073.76 5
1073.83 6
1073.91 6
1073.98 7
1074.06 7
1074.13 8
1074.21 8
1074.28 8
1074.36 8
1074.43 7
1074.51 7
1074.58 6
1074.66 6
1074.73 6
1074.81 6
1074.88 6
1074.96 6
1075.03 7
1075.11 7
1075.18 7
1075.26 7
1075.33 7
1075.41 7
1075.48 7
1075.56 7
1075.63 7
1075.71 8
1075.78 8
1075.86 9
1075.93 9
1076.01 10
1076.08 10
1076.16 10
1076.24 10
1076.31 9
1076.39 9
1076.46 8
1076.54 8
1076.61 7
1076.69 7
1076.76 7
1076.84 7
1076.91 7
1076.99 7
1077.06 7
1077.14 8
1077.21 9
1077.29 10
1077.36 11
1077.44 12
1077.51 13
1077.59 13
1077.66 13
1077.74 13
1077.81 12
1077.89 12
1077.97 11
1078.04 10
1078.12 10
1078.19 9
1078.27 9
1078.34 9
1078.42 8
1078.49 8
1078.57 8
1078.64 7
1078.72 7
1078.79 7
1078.87 7
1078.94 7
1079.02 7
1079.09 7
1079.17 7
1079.24 8
1079.32 8
1079.40 8
1079.47 9
1079.55 9
1079.62 8
1079.70 8
1079.77 8
1079.85 8
1079.92 9
1080.00 9
1080.07 9
1080.15 9
1080.22 9
1080.30 9
1080.37 8
1080.45 7
1080.53 6
1080.60 5
1080.68 4
1080.75 3
1080.83 3
1080.90 3
1080.98 4
1081.05 5
1081.13 6
1081.20 7
1081.28 8
1081.35 9
1081.43 10
1081.50 11
1081.58 12
1081.66 13
1081.73 13
1081.81 13
1081.88 13
1081.96 13
1082.03 13
1082.11 14
1082.18 14
1082.26 14
1082.33 15
1082.41 15
1082.48 15
1082.56 15
1082.64 14
1082.71 14
1082.79 14
1082.86 13
1082.94 13
1083.01 13
1083.09 13
1083.16 12
1083.24 12
1083.31 12
1083.39 11
1083.47 11
1083.54 11
1083.62 11
1083.69 11
1083.77 11
1083.84 11
1083.92 11
1083.99 11
1084.07 12
1084.14 12
1084.22 13
1084.30 15
1084.37 16
1084.45 17
1084.52 17
1084.60 17
1084.67 17
1084.75 17
1084.82 17
1084.90 17
1084.97 16
1085.05 16
1085.13 16
1085.20 15
1085.28 14
1085.35 13
1085.43 12
1085.50 10
1085.58 8
1085.65 7
1085.73 5
1085.81 5
1085.88 4
1085.96 4
1086.03 5
1086.11 5
1086.18 6
1086.26 6
1086.33 7
1086.41 7
1086.48 8
1086.56 8
1086.64 9
1086.71 9
1086.79 10
1086.86 10
1086.94 11
1087.01 11
1087.09 11
1087.16 11
1087.24 11
1087.32 11
1087.39 10
1087.47 10
1087.54 10
1087.62 9
1087.69 9
1087.77 9
1087.85 9
1087.92 9
1088.00 9
1088.07 9
1088.15 10
1088.22 10
1088.30 10
1088.37 11
1088.45 11
1088.53 11
1088.60 12
1088.68 12
1088.75 12
1088.83 12
1088.90 12
1088.98 12
1089.05 12
1089.13 11
1089.21 11
1089.28 11
1089.36 12
1089.43 12
1089.51 13
1089.58 14
1089.66 15
1089.74 16
1089.81 16
1089.89 16
1089.96 16
1090.04 15
1090.11 14
1090.19 13
1090.27 12
1090.34 11
1090.42 10
1090.49 9
1090.57 9
1090.64 8
1090.72 8
1090.80 7
1090.87 7
1090.95 7
1091.02 8
1091.10 8
1091.17 8
1091.25 8
1091.33 9
1091.40 9
1091.48 9
1091.55 9
1091.63 9
1091.70 10
1091.78 10
1091.86 11
1091.93 12
1092.01 13
1092.08 14
1092.16 14
1092.23 13
1092.31 13
1092.39 13
1092.46 12
1092.54 12
1092.61 12
1092.69 13
1092.76 14
1092.84 14
1092.92 15
1092.99 16
1093.07 17
1093.14 17
1093.22 18
1093.29 19
1093.37 19
1093.45 20
1093.52 20
1093.60 21
1093.67 21
1093.75 22
1093.83 22
1093.90 23
1093.98 23
1094.05 24
1094.13 24
1094.20 25
1094.28 25
1094.36 25
1094.43 25
1094.51 24
1094.58 23
1094.66 22
1094.73 20
1094.81 18
1094.89 16
1094.96 15
1095.04 13
1095.11 13
1095.19 12
1095.27 13
1095.34 14
1095.42 17
1095.49 19
1095.57 22
1095.65 25
1095.72 27
1095.80 29
1095.87 31
1095.95 31
1096.02 31
1096.10 30
1096.18 29
1096.25 28
1096.33 27
1096.40 26
1096.48 25
1096.56 24
1096.63 24
1096.71 24
1096.78 24
1096.86 24
1096.94 23
1097.01 23
1097.09 22
1097.16 22
1097.24 21
1097.31 20
1097.39 19
1097.47 18
1097.54 18
1097.62 17
1097.69 16
1097.77 15
1097.85 15
1097.92 14
1098.00 14
1098.07 15
1098.15 15
1098.23 16
1098.30 16
1098.38 16
1098.45 15
1098.53 14
1098.61 13
1098.68 11
1098.76 10
1098.83 9
1098.91 9
1098.99 9
1099.06 9
1099.14 10
1099.21 12
1099.29 13
1099.37 15
1099.44 16
1099.52 17
1099.59 17
1099.67 17
1099.75 17
1099.82 16
1099.90 16
1099.97 15
1100.05 15
1100.13 14
1100.20 14
1100.28 13
1100.35 12
1100.43 11
1100.51 9
1100.58 7
1100.66 6
1100.73 5
1100.81 5
1100.89 5
1100.96 6
1101.04 7
1101.11 8
1101.19 8
1101.27 9
1101.34 9
1101.42 8
1101.49 8
1101.57 9
1101.65 9
1101.72 10
1101.80 11
1101.87 11
1101.95 11
1102.03 11
1102.10 10
1102.18 8
1102.26 7
1102.33 5
1102.41 3
1102.48 1
1102.56 0
1102.64 0
1102.71 0
1102.79 0
1102.86 0
1102.94 0
1103.02 0
1103.09 0
1103.17 1
1103.24 1
1103.32 2
1103.40 3
1103.47 3
1103.55 4
1103.63 5
1103.70 7
1103.78 8
1103.85 9
1103.93 9
1104.01 10
1104.08 10
1104.16 9
1104.23 9
1104.31 9
1104.39 9
1104.46 9
1104.54 9
1104.62 8
1104.69 8
1104.77 8
1104.84 7
1104.92 7
1105.00 8
1105.07 9
1105.15 10
1105.22 11
1105.30 13
1105.38 14
1105.45 15
1105.53 15
1105.61 16
1105.68 17
1105.76 17
1105.83 18
1105.91 18
1105.99 18
1106.06 17
1106.14 15
1106.22 13
1106.29 11
1106.37 10
1106.44 9
1106.52 9
1106.60 10
1106.67 11
1106.75 13
1106.83 15
1106.90 16
1106.98 17
1107.05 18
1107.13 19
1107.21 19
1107.28 19
1107.36 19
1107.44 19
1107.51 19
1107.59 19
1107.66 19
1107.74 20
1107.82 21
1107.89 22
1107.97 23
1108.05 24
1108.12 25
1108.20 25
1108.27 26
1108.35 25
1108.43 25
1108.50 24
1108.58 23
1108.66 21
1108.73 20
1108.81 20
1108.88 19
1108.96 19
1109.04 19
1109.11 19
1109.19 19
1109.27 19
1109.34 19
1109.42 19
1109.50 19
1109.57 20
1109.65 21
1109.72 23
1109.80 26
1109.88 29
1109.95 32
1110.03 36
1110.11 38
1110.18 40
1110.26 41
1110.34 41
1110.41 40
1110.49 39
1110.56 36
1110.64 34
1110.72 31
1110.79 28
1110.87 25
1110.95 22
1111.02 18
1111.10 15
1111.18 12
1111.25 10
1111.33 8
1111.40 8
1111.48 7
1111.56 8
1111.63 9
1111.71 10
1111.79 12
1111.86 13
1111.94 15
1112.02 17
1112.09 18
1112.17 20
1112.25 20
1112.32 21
1112.40 21
1112.47 21
1112.55 21
1112.63 21
1112.70 21
1112.78 21
1112.86 21
1112.93 21
1113.01 21
1113.09 21
1113.16 21
1113.24 20
1113.32 19
1113.39 18
1113.47 18
1113.55 19
1113.62 20
1113.70 21
1113.77 22
1113.85 22
1113.93 22
1114.00 22
1114.08 22
1114.16 21
1114.23 21
1114.31 20
1114.39 20
1114.46 19
1114.54 18
1114.62 17
1114.69 15
1114.77 14
1114.85 12
1114.92 10
1115.00 8
1115.08 7
1115.15 6
1115.23 5
1115.30 4
1115.38 4
1115.46 4
1115.53 4
1115.61 4
1115.69 4
1115.76 3
1115.84 3
1115.92 2
1115.99 1
1116.07 1
1116.15 1
1116.22 1
1116.30 3
1116.38 5
1116.45 7
1116.53 10
1116.61 12
1116.68 14
1116.76 15
1116.84 15
1116.91 15
1116.99 13
1117.07 12
1117.14 12
1117.22 11
1117.30 12
1117.37 12
1117.45 14
1117.53 15
1117.60 16
1117.68 17
1117.76 17
1117.83 17
1117.91 16
1117.99 15
1118.06 15
1118.14 14
1118.22 14
1118.29 13
1118.37 13
1118.45 13
1118.52 13
1118.60 13
1118.68 12
1118.75 12
1118.83 11
1118.91 11
1118.98 10
1119.06 9
1119.14 9
1119.21 9
1119.29 10
1119.37 12
1119.44 14
1119.52 16
1119.60 17
1119.67 18
1119.75 19
1119.83 18
1119.90 18
1119.98 17
1120.06 16
1120.13 15
1120.21 13
1120.29 12
1120.36 11
1120.44 10
1120.52 9
1120.59 9
1120.67 8
1120.75 8
1120.82 8
1120.90 7
1120.98 7
1121.05 7
1121.13 8
1121.21 8
1121.28 9
1121.36 10
1121.44 11
1121.51 12
1121.59 13
1121.67 15
1121.74 16
1121.82 18
1121.90 19
1121.97 20
1122.05 20
1122.13 19
1122.20 17
1122.28 15
1122.36 12
1122.43 10
1122.51 8
1122.59 7
1122.66 7
1122.74 8
1122.82 9
1122.90 10
1122.97 11
1123.05 12
1123.13 13
1123.20 14
1123.28 14
1123.36 14
1123.43 13
1123.51 12
1123.59 11
1123.66 9
1123.74 8
1123.82 8
1123.89 8
1123.97 9
1124.05 11
1124.12 14
1124.20 16
1124.28 19
1124.36 21
1124.43 22
1124.51 23
1124.59 24
1124.66 25
1124.74 26
1124.82 26
1124.89 26
1124.97 26
1125.05 25
1125.12 24
1125.20 23
1125.28 21
1125.35 19
1125.43 16
1125.51 14
1125.58 12
1125.66 11
1125.74 10
1125.82 9
1125.89 10
1125.97 10
1126.05 11
1126.12 12
1126.20 12
1126.28 12
1126.35 12
1126.43 11
1126.51 10
1126.58 8
1126.66 7
1126.74 5
1126.82 4
1126.89 3
1126.97 2
1127.05 2
1127.12 2
1127.20 3
1127.28 5
1127.35 6
1127.43 8
1127.51 9
1127.59 9
1127.66 9
1127.74 8
1127.82 7
1127.89 5
1127.97 4
1128.05 3
1128.12 2
1128.20 2
1128.28 2
1128.35 1
1128.43 0
1128.51 0
1128.59 0
1128.66 0
1128.74 0
1128.82 0
1128.89 0
1128.97 0
1129.05 0
1129.12 1
1129.20 1
1129.28 1
1129.36 1
1129.43 2
1129.51 2
1129.59 3
1129.66 4
1129.74 5
1129.82 5
1129.90 5
1129.97 5
1130.05 4
1130.13 4
1130.20 3
1130.28 3
1130.36 2
1130.43 1
1130.51 1
1130.59 0
1130.67 0
1130.74 0
1130.82 1
1130.90 1
1130.97 2
1131.05 3
1131.13 4
1131.21 6
1131.28 7
1131.36 9
1131.44 10
1131.51 12
1131.59 13
1131.67 14
1131.74 15
1131.82 16
1131.90 17
1131.98 17
1132.05 18
1132.13 19
1132.21 19
1132.28 19
1132.36 18
1132.44 17
1132.52 16
1132.59 14
1132.67 13
1132.75 13
1132.82 14
1132.90 15
1132.98 18
1133.06 21
1133.13 24
1133.21 26
1133.29 27
1133.36 27
1133.44 26
1133.52 24
1133.60 21
1133.67 19
1133.75 16
1133.83 15
1133.90 14
1133.98 14
1134.06 15
1134.14 17
1134.21 18
1134.29 20
1134.37 21
1134.45 21
1134.52 21
1134.60 21
1134.68 20
1134.75 18
1134.83 17
1134.91 16
1134.99 14
1135.06 14
1135.14 14
1135.22 15
1135.29 16
1135.37 18
1135.45 20
1135.53 23
1135.60 24
1135.68 26
1135.76 26
1135.83 26
1135.91 26
1135.99 26
1136.07 26
1136.14 26
1136.22 27
1136.30 29
1136.38 31
1136.45 33
1136.53 35
1136.61 37
1136.68 38
1136.76 38
1136.84 37
1136.92 36
1136.99 35
1137.07 34
1137.15 33
1137.23 33
1137.30 32
1137.38 32
1137.46 31
1137.53 31
1137.61 30
1137.69 30
1137.77 30
1137.84 31
1137.92 31
1138.00 32
1138.08 31
1138.15 31
1138.23 30
1138.31 28
1138.39 25
1138.46 23
1138.54 20
1138.62 17
1138.69 15
1138.77 13
1138.85 11
1138.93 10
1139.00 9
1139.08 8
1139.16 8
1139.24 8
1139.31 8
1139.39 10
1139.47 11
1139.55 13
1139.62 16
1139.70 18
1139.78 20
1139.86 22
1139.93 23
1140.01 23
1140.09 22
1140.16 21
1140.24 19
1140.32 17
1140.40 15
1140.47 12
1140.55 10
1140.63 8
1140.71 6
1140.78 4
1140.86 3
1140.94 3
1141.02 2
1141.09 3
1141.17 3
1141.25 4
1141.33 5
1141.40 7
1141.48 8
1141.56 10
1141.64 12
1141.71 15
1141.79 17
1141.87 19
1141.95 20
1142.02 21
1142.10 21
1142.18 20
1142.26 18
1142.33 17
1142.41 15
1142.49 13
1142.56 11
1142.64 10
1142.72 9
1142.80 8
1142.87 7
1142.95 7
1143.03 8
1143.11 8
1143.18 8
1143.26 8
1143.34 7
1143.42 6
1143.49 5
1143.57 4
1143.65 3
1143.73 3
1143.80 2
1143.88 2
1143.96 2
1144.04 2
1144.11 2
1144.19 2
1144.27 2
1144.35 3
1144.42 3
1144.50 4
1144.58 5
1144.66 6
1144.74 6
1144.81 6
1144.89 7
1144.97 8
1145.05 9
1145.12 11
1145.20 13
1145.28 15
1145.36 16
1145.43 17
1145.51 18
1145.59 17
1145.67 17
1145.74 16
1145.82 15
1145.90 14
1145.98 12
1146.05 10
1146.13 8
1146.21 6
1146.29 3
1146.36 1
1146.44 0
1146.52 0
1146.60 0
1146.67 0
1146.75 0
1146.83 2
1146.91 4
1146.99 5
1147.06 5
1147.14 5
1147.22 3
1147.30 0
1147.37 0
1147.45 0
1147.53 0
1147.61 0
1147.68 0
1147.76 1
1147.84 4
1147.92 7
1147.99 9
1148.07 11
1148.15 12
1148.23 13
1148.30 14
1148.38 15
1148.46 17
1148.54 19
1148.62 21
1148.69 23
1148.77 25
1148.85 26
1148.93 27
1149.00 27
1149.08 28
1149.16 28
1149.24 28
1149.31 28
1149.39 28
1149.47 27
1149.55 27
1149.63 27
1149.70 27
1149.78 27
1149.86 28
1149.94 28
1150.01 28
1150.09 27
1150.17 27
1150.25 26
1150.33 24
1150.40 22
1150.48 20
1150.56 17
1150.64 15
1150.71 12
1150.79 11
1150.87 11
1150.95 11
1151.02 13
1151.10 15
1151.18 17
1151.26 19
1151.34 21
1151.41 22
1151.49 23
1151.57 24
1151.65 26
1151.72 27
1151.80 29
1151.88 31
1151.96 32
1152.04 34
1152.11 36
1152.19 38
1152.27 39
1152.35 41
1152.42 42
1152.50 42
1152.58 40
1152.66 38
1152.74 35
1152.81 31
1152.89 28
1152.97 25
1153.05 23
1153.13 22
1153.20 23
1153.28 24
1153.36 26
1153.44 29
1153.51 32
1153.59 35
1153.67 38
1153.75 42
1153.83 45
1153.90 47
1153.98 48
1154.06 49
1154.14 47
1154.22 45
1154.29 42
1154.37 39
1154.45 36
1154.53 34
1154.60 33
1154.68 32
1154.76 32
1154.84 31
1154.92 31
1154.99 30
1155.07 29
1155.15 27
1155.23 25
1155.31 23
1155.38 20
1155.46 17
1155.54 15
1155.62 13
1155.69 12
1155.77 13
1155.85 15
1155.93 18
1156.01 21
1156.08 25
1156.16 27
1156.24 29
1156.32 29
1156.40 29
1156.47 28
1156.55 28
1156.63 27
1156.71 26
1156.79 26
1156.86 25
1156.94 23
1157.02 21
1157.10 19
1157.18 17
1157.25 16
1157.33 15
1157.41 14
1157.49 15
1157.57 15
1157.64 16
1157.72 18
1157.80 19
1157.88 21
1157.96 23
1158.03 25
1158.11 26
1158.19 27
1158.27 27
1158.35 27
1158.42 26
1158.50 24
1158.58 21
1158.66 19
1158.74 16
1158.81 14
1158.89 12
1158.97 10
1159.05 10
1159.13 10
1159.20 11
1159.28 12
1159.36 13
1159.44 15
1159.52 15
1159.59 16
1159.67 15
1159.75 15
1159.83 14
1159.91 14
1159.98 13
1160.06 13
1160.14 12
1160.22 11
1160.30 8
1160.37 6
1160.45 3
1160.53 0
1160.61 0
1160.69 0
1160.77 0
1160.84 0
1160.92 0
1161.00 0
1161.08 0
1161.16 1
1161.23 3
1161.31 5
1161.39 6
1161.47 6
1161.55 7
1161.62 7
1161.70 7
1161.78 8
1161.86 10
1161.94 12
1162.01 14
1162.09 16
1162.17 18
1162.25 20
1162.33 21
1162.41 21
1162.48 21
1162.56 20
1162.64 20
1162.72 21
1162.80 22
1162.87 24
1162.95 26
1163.03 27
1163.11 28
1163.19 28
1163.27 28
1163.34 27
1163.42 26
1163.50 26
1163.58 27
1163.66 29
1163.73 31
1163.81 33
1163.89 35
1163.97 36
1164.05 35
1164.13 34
1164.20 32
1164.28 30
1164.36 28
1164.44 26
1164.52 24
1164.59 23
1164.67 23
1164.75 23
1164.83 23
1164.91 23
1164.99 22
1165.06 21
1165.14 18
1165.22 15
1165.30 12
1165.38 9
1165.45 6
1165.53 4
1165.61 4
1165.69 5
1165.77 8
1165.85 11
1165.92 15
1166.00 19
1166.08 23
1166.16 25
1166.24 27
1166.32 26
1166.39 24
1166.47 21
1166.55 18
1166.63 14
1166.71 10
1166.79 8
1166.86 7
1166.94 7
1167.02 8
1167.10 10
1167.18 12
1167.26 15
1167.33 18
1167.41 20
1167.49 22
1167.57 23
1167.65 23
1167.73 23
1167.80 21
1167.88 20
1167.96 18
1168.04 16
1168.12 15
1168.19 13
1168.27 12
1168.35 12
1168.43 11
1168.51 11
1168.59 10
1168.67 10
1168.74 9
1168.82 8
1168.90 7
1168.98 5
1169.06 3
1169.14 1
1169.21 0
1169.29 0
1169.37 0
1169.45 0
1169.53 2
1169.61 4
1169.68 6
1169.76 7
1169.84 7
1169.92 6
1170.00 6
1170.08 4
1170.15 3
1170.23 2
1170.31 2
1170.39 1
1170.47 2
1170.55 2
1170.62 3
1170.70 4
1170.78 5
1170.86 6
1170.94 7
1171.02 6
1171.10 6
1171.17 4
1171.25 3
1171.33 1
1171.41 0
1171.49 0
1171.57 0
1171.64 0
1171.72 0
1171.80 0
1171.88 0
1171.96 0
1172.04 3
1172.12 6
1172.19 8
1172.27 10
1172.35 9
1172.43 8
1172.51 5
1172.59 2
1172.66 0
1172.74 0
1172.82 0
1172.90 0
1172.98 0
1173.06 0
1173.14 0
1173.21 2
1173.29 4
1173.37 6
1173.45 6
1173.53 6
1173.61 6
1173.68 6
1173.76 6
1173.84 7
1173.92 9
1174.00 11
1174.08 13
1174.16 15
1174.23 16
1174.31 17
1174.39 17
1174.47 16
1174.55 14
1174.63 12
1174.71 10
1174.78 8
1174.86 7
1174.94 7
1175.02 8
1175.10 11
1175.18 14
1175.26 17
1175.33 20
1175.41 21
1175.49 22
1175.57 21
1175.65 18
1175.73 15
1175.81 11
1175.88 8
1175.96 4
1176.04 2
1176.12 2
1176.20 2
1176.28 3
1176.36 5
1176.43 7
1176.51 10
1176.59 14
1176.67 18
1176.75 23
1176.83 27
1176.91 32
1176.99 35
1177.06 38
1177.14 39
1177.22 39
1177.30 39
1177.38 37
1177.46 35
1177.54 32
1177.61 29
1177.69 25
1177.77 21
1177.85 17
1177.93 13
1178.01 10
1178.09 8
1178.16 7
1178.24 8
1178.32 11
1178.40 15
1178.48 18
1178.56 22
1178.64 25
1178.72 27
1178.79 28
1178.87 28
1178.95 27
1179.03 25
1179.11 23
1179.19 20
1179.27 17
1179.35 13
1179.42 9
1179.50 5
1179.58 3
1179.66 2
1179.74 3
1179.82 4
1179.90 7
1179.97 10
1180.05 13
1180.13 16
1180.21 18
1180.29 21
1180.37 23
1180.45 25
1180.53 26
1180.60 28
1180.68 28
1180.76 29
1180.84 29
1180.92 28
1181.00 26
1181.08 24
1181.16 22
1181.23 20
1181.31 18
1181.39 17
1181.47 17
1181.55 18
1181.63 19
1181.71 20
1181.79 21
1181.87 21
1181.94 21
1182.02 21
1182.10 21
1182.18 21
1182.26 20
1182.34 20
1182.42 20
1182.50 19
1182.57 17
1182.65 15
1182.73 13
1182.81 11
1182.89 9
1182.97 7
1183.05 6
1183.13 6
1183.20 6
1183.28 6
1183.36 6
1183.44 7
1183.52 7
1183.60 7
1183.68 6
1183.76 6
1183.84 5
1183.91 4
1183.99 4
1184.07 4
1184.15 5
1184.23 6
1184.31 7
1184.39 9
1184.47 10
1184.55 12
1184.62 12
1184.70 13
1184.78 12
1184.86 12
1184.94 11
1185.02 10
1185.10 8
1185.18 7
1185.26 6
1185.33 6
1185.41 6
1185.49 6
1185.57 6
1185.65 7
1185.73 8
1185.81 8
1185.89 8
1185.97 7
1186.04 5
1186.12 2
1186.20 0
1186.28 0
1186.36 0
1186.44 0
1186.52 2
1186.60 5
1186.68 9
1186.76 13
1186.83 15
1186.91 15
1186.99 14
1187.07 12
1187.15 9
1187.23 7
1187.31 5
1187.39 4
1187.47 3
1187.54 4
1187.62 5
1187.70 6
1187.78 7
1187.86 7
1187.94 7
1188.02 6
1188.10 6
1188.18 5
1188.26 5
1188.33 6
1188.41 7
1188.49 8
1188.57 10
1188.65 11
1188.73 12
1188.81 14
1188.89 15
1188.97 17
1189.05 19
1189.13 21
1189.20 21
1189.28 21
1189.36 19
1189.44 17
1189.52 15
1189.60 14
1189.68 14
1189.76 15
1189.84 16
1189.92 18
1189.99 20
1190.07 20
1190.15 20
1190.23 19
1190.31 17
1190.39 14
1190.47 12
1190.55 9
1190.63 8
1190.71 6
1190.79 6
1190.86 5
1190.94 5
1191.02 5
1191.10 5
1191.18 5
1191.26 5
1191.34 4
1191.42 4
1191.50 4
1191.58 4
1191.66 4
1191.73 5
1191.81 7
1191.89 9
1191.97 11
1192.05 13
1192.13 16
1192.21 18
1192.29 20
1192.37 22
1192.45 23
1192.53 24
1192.61 25
1192.68 25
1192.76 24
1192.84 24
1192.92 22
1193.00 21
1193.08 19
1193.16 18
1193.24 17
1193.32 15
1193.40 14
1193.48 13
1193.56 11
1193.63 9
1193.71 6
1193.79 3
1193.87 0
1193.95 0
1194.03 0
1194.11 0
1194.19 0
1194.27 0
1194.35 3
1194.43 7
1194.51 11
1194.58 15
1194.66 19
1194.74 23
1194.82 27
1194.90 30
1194.98 32
1195.06 34
1195.14 35
1195.22 36
1195.30 35
1195.38 35
1195.46 35
1195.54 35
1195.61 36
1195.69 36
1195.77 36
1195.85 36
1195.93 35
1196.01 33
1196.09 31
1196.17 28
1196.25 26
1196.33 25
1196.41 24
1196.49 24
1196.57 25
1196.65 25
1196.72 26
1196.80 26
1196.88 25
1196.96 23
1197.04 20
1197.12 18
1197.20 16
1197.28 15
1197.36 15
1197.44 16
1197.52 18
1197.60 21
1197.68 24
1197.76 25
1197.83 26
1197.91 26
1197.99 25
1198.07 24
1198.15 22
1198.23 20
1198.31 18
1198.39 16
1198.47 14
1198.55 13
1198.63 11
1198.71 10
1198.79 10
1198.87 10
1198.95 10
1199.02 11
1199.10 12
1199.18 13
1199.26 15
1199.34 17
1199.42 20
1199.50 23
1199.58 27
1199.66 31
1199.74 34
1199.82 36
1199.90 38
1199.98 38
1200.06 38
1200.14 36
1200.22 34
1200.30 32
1200.37 30
1200.45 28
1200.53 26
1200.61 24
1200.69 22
1200.77 19
1200.85 17
1200.93 15
1201.01 13
1201.09 11
1201.17 10
1201.25 11
1201.33 11
1201.41 13
1201.49 14
1201.57 15
1201.65 16
1201.72 17
1201.80 17
1201.88 17
1201.96 17
1202.04 17
1202.12 16
1202.20 16
1202.28 16
1202.36 15
1202.44 15
1202.52 15
1202.60 14
1202.68 12
1202.76 10
1202.84 6
1202.92 2
1203.00 0
1203.08 0
1203.16 0
1203.23 0
1203.31 0
1203.39 0
1203.47 0
1203.55 3
1203.63 6
1203.71 8
1203.79 8
1203.87 6
1203.95 4
1204.03 2
1204.11 0
1204.19 0
1204.27 0
1204.35 0
1204.43 0
1204.51 2
1204.59 4
1204.67 6
1204.75 7
1204.83 8
1204.91 8
1204.98 8
1205.06 10
1205.14 12
1205.22 15
1205.30 19
1205.38 22
1205.46 24
1205.54 24
1205.62 23
1205.70 20
1205.78 16
1205.86 12
1205.94 10
1206.02 8
1206.10 8
1206.18 9
1206.26 10
1206.34 12
1206.42 13
1206.50 14
1206.58 15
1206.66 17
1206.74 18
1206.82 20
1206.89 22
1206.97 24
1207.05 25
1207.13 26
1207.21 26
1207.29 27
1207.37 27
1207.45 26
1207.53 26
1207.61 26
1207.69 25
1207.77 24
1207.85 23
1207.93 21
1208.01 19
1208.09 16
1208.17 12
1208.25 9
1208.33 6
1208.41 4
1208.49 3
1208.57 3
1208.65 4
1208.73 5
1208.81 6
1208.89 5
1208.97 4
1209.05 2
1209.13 0
1209.20 0
1209.28 0
1209.36 4
1209.44 11
1209.52 20
1209.60 31
1209.68 42
1209.76 51
1209.84 58
1209.92 63
1210.00 65
1210.08 65
1210.16 64
1210.24 63
1210.32 62
1210.40 62
1210.48 62
1210.56 64
1210.64 66
1210.72 68
1210.80 70
1210.88 71
1210.96 72
1211.04 73
1211.12 73
1211.20 73
1211.28 73
1211.36 72
1211.44 71
1211.52 70
1211.60 69
1211.68 69
1211.76 69
1211.84 69
1211.92 70
1212.00 71
1212.08 72
1212.16 73
1212.24 72
1212.32 71
1212.40 69
1212.47 66
1212.55 64
1212.63 62
1212.71 61
1212.79 60
1212.87 60
1212.95 59
1213.03 58
1213.11 55
1213.19 51
1213.27 45
1213.35 40
1213.43 34
1213.51 30
1213.59 26
1213.67 24
1213.75 22
1213.83 21
1213.91 21
1213.99 21
1214.07 21
1214.15 21
1214.23 21
1214.31 21
1214.39 20
1214.47 18
1214.55 15
1214.63 12
1214.71 8
1214.79 5
1214.87 3
1214.95 2
1215.03 1
1215.11 1
1215.19 0
1215.27 0
1215.35 0
1215.43 0
1215.51 0
1215.59 0
1215.67 0
1215.75 0
1215.83 0
1215.91 2
1215.99 4
1216.07 5
1216.15 6
1216.23 7
1216.31 7
1216.39 7
1216.47 6
1216.55 6
1216.63 7
1216.71 8
1216.79 10
1216.87 13
1216.95 16
1217.03 19
1217.11 23
1217.19 27
1217.27 30
1217.35 33
1217.43 36
1217.51 40
1217.59 43
1217.67 45
1217.75 47
1217.83 48
1217.91 48
1217.99 47
1218.07 44
1218.15 41
1218.23 37
1218.31 32
1218.39 29
1218.47 25
1218.55 23
1218.63 21
1218.71 20
1218.79 20
1218.87 21
1218.95 23
1219.03 25
1219.11 28
1219.19 30
1219.27 31
1219.35 31
1219.43 30
1219.51 29
1219.59 27
1219.67 26
1219.75 26
1219.83 26
1219.91 27
1219.99 29
1220.07 31
1220.15 33
1220.23 35
1220.31 37
1220.39 38
1220.47 39
1220.55 40
1220.63 43
1220.71 46
1220.79 50
1220.87 54
1220.95 57
1221.03 59
1221.11 60
1221.19 59
1221.27 57
1221.35 55
1221.43 53
1221.51 52
1221.59 52
1221.67 52
1221.75 54
1221.83 55
1221.91 55
1221.99 53
1222.07 51
1222.15 47
1222.23 43
1222.31 39
1222.39 35
1222.47 32
1222.55 29
1222.63 27
1222.71 24
1222.79 21
1222.87 18
1222.95 15
1223.03 13
1223.11 12
1223.19 14
1223.27 17
1223.35 21
1223.43 25
1223.51 29
1223.59 32
1223.67 34
1223.75 34
1223.83 33
1223.91 32
1223.99 29
1224.07 26
1224.15 22
1224.23 17
1224.32 13
1224.40 10
1224.48 7
1224.56 7
1224.64 7
1224.72 10
1224.80 13
1224.88 17
1224.96 21
1225.04 23
1225.12 25
1225.20 26
1225.28 25
1225.36 25
1225.44 24
1225.52 24
1225.60 24
1225.68 25
1225.76 25
1225.84 25
1225.92 24
1226.00 22
1226.08 18
1226.16 14
1226.24 11
1226.32 9
1226.40 8
1226.48 8
1226.56 9
1226.64 11
1226.72 12
1226.80 12
1226.88 11
1226.96 11
1227.04 10
1227.12 10
1227.20 11
1227.28 12
1227.36 14
1227.44 14
1227.53 14
1227.61 12
1227.69 9
1227.77 6
1227.85 2
1227.93 0
1228.01 0
1228.09 0
1228.17 0
1228.25 1
1228.33 5
1228.41 10
1228.49 15
1228.57 19
1228.65 24
1228.73 29
1228.81 33
1228.89 38
1228.97 43
1229.05 48
1229.13 52
1229.21 55
1229.29 57
1229.37 59
1229.45 62
1229.53 65
1229.61 68
1229.69 72
1229.77 75
1229.85 78
1229.94 80
1230.02 82
1230.10 83
1230.18 84
1230.26 85
1230.34 86
1230.42 88
1230.50 90
1230.58 93
1230.66 94
1230.74 95
1230.82 95
1230.90 94
1230.98 92
1231.06 90
1231.14 88
1231.22 86
1231.30 85
1231.38 85
1231.46 86
1231.54 85
1231.62 84
1231.70 81
1231.78 76
1231.87 70
1231.95 62
1232.03 55
1232.11 48
1232.19 43
1232.27 40
1232.35 39
1232.43 39
1232.51 41
1232.59 45
1232.67 49
1232.75 53
1232.83 56
1232.91 59
1232.99 60
1233.07 59
1233.15 57
1233.23 54
1233.31 50
1233.39 47
1233.47 44
1233.55 42
1233.64 42
1233.72 42
1233.80 42
1233.88 42
1233.96 42
1234.04 41
1234.12 40
1234.20 38
1234.28 36
1234.36 35
1234.44 35
1234.52 36
1234.60 36
1234.68 37
1234.76 38
1234.84 38
1234.92 39
1235.00 40
1235.08 42
1235.17 44
1235.25 47
1235.33 50
1235.41 53
1235.49 55
1235.57 57
1235.65 58
1235.73 58
1235.81 57
1235.89 56
1235.97 54
1236.05 52
1236.13 51
1236.21 51
1236.29 52
1236.37 54
1236.45 57
1236.54 61
1236.62 65
1236.70 67
1236.78 68
1236.86 68
1236.94 65
1237.02 61
1237.10 55
1237.18 48
1237.26 41
1237.34 33
1237.42 26
1237.50 20
1237.58 14
1237.66 8
1237.74 4
1237.83 0
1237.91 0
1237.99 0
1238.07 0
1238.15 1
1238.23 6
1238.31 12
1238.39 19
1238.47 26
1238.55 31
1238.63 36
1238.71 39
1238.79 41
1238.87 42
1238.95 42
1239.03 43
1239.12 43
1239.20 44
1239.28 45
1239.36 46
1239.44 46
1239.52 45
1239.60 43
1239.68 41
1239.76 39
1239.84 37
1239.92 36
1240.00 34
1240.08 32
1240.16 31
1240.25 31
1240.33 31
1240.41 33
1240.49 37
1240.57 42
1240.65 48
1240.73 54
1240.81 60
1240.89 63
1240.97 64
1241.05 63
1241.13 60
1241.21 57
1241.29 53
1241.38 50
1241.46 48
1241.54 47
1241.62 47
1241.70 47
1241.78 47
1241.86 49
1241.94 51
1242.02 55
1242.10 59
1242.18 62
1242.26 66
1242.34 67
1242.43 67
1242.51 64
1242.59 59
1242.67 52
1242.75 43
1242.83 33
1242.91 24
1242.99 15
1243.07 9
1243.15 4
1243.23 2
1243.31 2
1243.40 3
1243.48 5
1243.56 6
1243.64 8
1243.72 8
1243.80 8
1243.88 7
1243.96 4
1244.04 1
1244.12 0
1244.20 0
1244.28 0
1244.37 0
1244.45 0
1244.53 0
1244.61 0
1244.69 3
1244.77 4
1244.85 5
1244.93 4
1245.01 3
1245.09 2
1245.17 1
1245.25 1
1245.34 3
1245.42 7
1245.50 12
1245.58 17
1245.66 22
1245.74 26
1245.82 29
1245.90 31
1245.98 31
1246.06 31
1246.14 30
1246.23 29
1246.31 29
1246.39 29
1246.47 30
1246.55 31
1246.63 34
1246.71 37
1246.79 40
1246.87 44
1246.95 48
1247.03 52
1247.12 55
1247.20 56
1247.28 57
1247.36 58
1247.44 57
1247.52 56
1247.60 54
1247.68 52
1247.76 49
1247.84 46
1247.93 43
1248.01 41
1248.09 39
1248.17 37
1248.25 36
1248.33 35
1248.41 34
1248.49 34
1248.57 33
1248.65 33
1248.74 33
1248.82 34
1248.90 35
1248.98 36
1249.06 37
1249.14 38
1249.22 38
1249.30 37
1249.38 36
1249.46 35
1249.55 35
1249.63 34
1249.71 34
1249.79 33
1249.87 32
1249.95 29
1250.03 26
1250.11 23
1250.19 20
1250.27 18
1250.36 17
1250.44 18
1250.52 20
1250.60 23
1250.68 26
1250.76 28
1250.84 29
1250.92 31
1251.00 33
1251.09 36
1251.17 40
1251.25 45
1251.33 49
1251.41 53
1251.49 55
1251.57 54
1251.65 52
1251.73 47
1251.81 41
1251.90 36
1251.98 30
1252.06 26
1252.14 22
1252.22 20
1252.30 18
1252.38 18
1252.46 17
1252.54 17
1252.63 17
1252.71 17
1252.79 16
1252.87 14
1252.95 10
1253.03 7
1253.11 3
1253.19 0
1253.27 0
1253.36 0
1253.44 0
1253.52 0
1253.60 0
1253.68 0
1253.76 0
1253.84 0
1253.92 0
1254.01 3
1254.09 7
1254.17 13
1254.25 19
1254.33 25
1254.41 30
1254.49 33
1254.57 35
1254.65 35
1254.74 33
1254.82 30
1254.90 27
1254.98 24
1255.06 22
1255.14 19
1255.22 16
1255.30 12
1255.39 8
1255.47 4
1255.55 0
1255.63 0
1255.71 0
1255.79 0
1255.87 0
1255.95 0
1256.04 0
1256.12 3
1256.20 6
1256.28 8
1256.36 9
1256.44 10
1256.52 10
1256.60 11
1256.68 13
1256.77 16
1256.85 21
1256.93 26
1257.01 32
1257.09 38
1257.17 44
1257.25 48
1257.34 52
1257.42 54
1257.50 55
1257.58 55
1257.66 53
1257.74 49
1257.82 43
1257.90 36
1257.99 29
1258.07 22
1258.15 15
1258.23 10
1258.31 7
1258.39 6
1258.47 6
1258.55 7
1258.64 8
1258.72 8
1258.80 8
1258.88 7
1258.96 7
1259.04 7
1259.12 8
1259.21 11
1259.29 14
1259.37 16
1259.45 18
1259.53 19
1259.61 19
1259.69 18
1259.77 16
1259.86 14
1259.94 13
1260.02 12
1260.10 13
1260.18 15
1260.26 19
1260.34 24
1260.43 30
1260.51 38
1260.59 47
1260.67 55
1260.75 63
1260.83 68
1260.91 71
1260.99 71
1261.08 69
1261.16 63
1261.24 57
1261.32 51
1261.40 44
1261.48 39
1261.56 34
1261.65 31
1261.73 28
1261.81 27
1261.89 26
1261.97 26
1262.05 27
1262.13 28
1262.22 29
1262.30 30
1262.38 31
1262.46 31
1262.54 30
1262.62 28
1262.70 25
1262.79 22
1262.87 18
1262.95 15
1263.03 12
1263.11 10
1263.19 10
1263.27 10
1263.36 11
1263.44 13
1263.52 14
1263.60 14
1263.68 14
1263.76 13
1263.85 10
1263.93 7
1264.01 4
1264.09 2
1264.17 2
1264.25 4
1264.33 7
1264.42 11
1264.50 16
1264.58 19
1264.66 22
1264.74 22
1264.82 21
1264.90 18
1264.99 14
1265.07 9
1265.15 5
1265.23 3
1265.31 2
1265.39 2
1265.48 4
1265.56 8
1265.64 12
1265.72 17
1265.80 22
1265.88 27
1265.96 32
1266.05 35
1266.13 37
1266.21 37
1266.29 36
1266.37 33
1266.45 28
1266.54 24
1266.62 21
1266.70 19
1266.78 20
1266.86 23
1266.94 27
1267.02 32
1267.11 36
1267.19 38
1267.27 39
1267.35 37
1267.43 34
1267.51 31
1267.60 27
1267.68 24
1267.76 20
1267.84 17
1267.92 14
1268.00 12
1268.09 10
1268.17 9
1268.25 9
1268.33 9
1268.41 9
1268.49 9
1268.58 9
1268.66 7
1268.74 4
1268.82 1
1268.90 0
1268.98 0
1269.07 0
1269.15 0
1269.23 1
1269.31 5
1269.39 9
1269.47 13
1269.56 15
1269.64 16
1269.72 16
1269.80 14
1269.88 11
1269.96 8
1270.05 4
1270.13 1
1270.21 0
1270.29 0
1270.37 0
1270.45 2
1270.54 6
1270.62 12
1270.70 19
1270.78 25
1270.86 30
1270.94 34
1271.03 37
1271.11 38
1271.19 39
1271.27 40
1271.35 42
1271.43 44
1271.52 45
1271.60 46
1271.68 46
1271.76 44
1271.84 40
1271.92 35
1272.01 29
1272.09 24
1272.17 19
1272.25 16
1272.33 13
1272.42 12
1272.50 12
1272.58 13
1272.66 15
1272.74 17
1272.82 20
1272.91 23
1272.99 26
1273.07 30
1273.15 34
1273.23 38
1273.31 43
1273.40 47
1273.48 51
1273.56 54
1273.64 55
1273.72 54
1273.81 51
1273.89 47
1273.97 42
1274.05 37
1274.13 35
1274.21 35
1274.30 36
1274.38 39
1274.46 42
1274.54 43
1274.62 42
1274.71 40
1274.79 35
1274.87 31
1274.95 27
1275.03 25
1275.11 25
1275.20 26
1275.28 27
1275.36 29
1275.44 31
1275.52 33
1275.61 35
1275.69 37
1275.77 41
1275.85 45
1275.93 50
1276.02 53
1276.10 55
1276.18 55
1276.26 54
1276.34 51
1276.42 48
1276.51 46
1276.59 44
1276.67 45
1276.75 47
1276.83 51
1276.92 56
1277.00 61
1277.08 66
1277.16 70
1277.24 72
1277.33 72
1277.41 71
1277.49 67
1277.57 64
1277.65 60
1277.73 56
1277.82 54
1277.90 53
1277.98 52
1278.06 52
1278.14 52
1278.23 51
1278.31 49
1278.39 46
1278.47 42
1278.55 37
1278.64 31
1278.72 25
1278.80 19
1278.88 14
1278.96 10
1279.05 8
1279.13 8
1279.21 9
1279.29 11
1279.37 13
1279.46 16
1279.54 18
1279.62 20
1279.70 22
1279.78 24
1279.87 24
1279.95 24
1280.03 22
1280.11 20
1280.19 18
1280.28 16
1280.36 15
1280.44 17
1280.52 20
1280.60 23
1280.69 27
1280.77 31
1280.85 32
1280.93 31
1281.01 29
1281.10 24
1281.18 19
1281.26 14
1281.34 9
1281.42 6
1281.51 3
1281.59 2
1281.67 1
1281.75 1
1281.83 3
1281.92 4
1282.00 7
1282.08 9
1282.16 12
1282.24 15
1282.33 18
1282.41 20
1282.49 23
1282.57 25
1282.66 27
1282.74 29
1282.82 32
1282.90 36
1282.98 42
1283.07 49
1283.15 57
1283.23 66
1283.31 74
1283.39 80
1283.48 83
1283.56 83
1283.64 81
1283.72 77
1283.80 73
1283.89 69
1283.97 65
1284.05 62
1284.13 59
1284.22 54
1284.30 48
1284.38 42
1284.46 35
1284.54 30
1284.63 26
1284.71 24
1284.79 24
1284.87 25
1284.95 26
1285.04 27
1285.12 28
1285.20 29
1285.28 30
1285.37 32
1285.45 35
1285.53 38
1285.61 41
1285.69 43
1285.78 45
1285.86 46
1285.94 47
1286.02 48
1286.11 49
1286.19 50
1286.27 52
1286.35 54
1286.43 55
1286.52 56
1286.60 55
1286.68 53
1286.76 50
1286.85 46
1286.93 42
1287.01 37
1287.09 34
1287.17 32
1287.26 32
1287.34 32
1287.42 35
1287.50 37
1287.59 40
1287.67 43
1287.75 45
1287.83 46
1287.91 47
1288.00 48
1288.08 48
1288.16 49
1288.24 50
1288.33 50
1288.41 50
1288.49 49
1288.57 47
1288.65 45
1288.74 42
1288.82 41
1288.90 41
1288.98 42
1289.07 45
1289.15 49
1289.23 54
1289.31 57
1289.40 59
1289.48 58
1289.56 56
1289.64 51
1289.72 46
1289.81 42
1289.89 39
1289.97 37
1290.05 39
1290.14 42
1290.22 46
1290.30 51
1290.38 56
1290.47 59
1290.55 61
1290.63 61
1290.71 59
1290.79 55
1290.88 49
1290.96 42
1291.04 34
1291.12 26
1291.21 18
1291.29 11
1291.37 5
1291.45 0
1291.54 0
1291.62 0
1291.70 2
1291.78 8
1291.87 17
1291.95 28
1292.03 40
1292.11 51
1292.20 60
1292.28 67
1292.36 71
1292.44 73
1292.52 74
1292.61 74
1292.69 74
1292.77 73
1292.85 71
1292.94 69
1293.02 65
1293.10 61
1293.18 57
1293.27 53
1293.35 50
1293.43 47
1293.51 46
1293.60 46
1293.68 46
1293.76 46
1293.84 47
1293.93 46
1294.01 45
1294.09 43
1294.17 41
1294.26 38
1294.34 36
1294.42 35
1294.50 34
1294.59 34
1294.67 34
1294.75 34
1294.83 33
1294.92 31
1295.00 29
1295.08 27
1295.16 25
1295.25 25
1295.33 26
1295.41 28
1295.49 30
1295.58 32
1295.66 32
1295.74 31
1295.82 27
1295.91 21
1295.99 15
1296.07 9
1296.15 2
1296.24 0
1296.32 0
1296.40 0
1296.48 0
1296.57 0
1296.65 0
1296.73 0
1296.81 0
1296.90 4
1296.98 10
1297.06 15
1297.14 19
1297.23 22
1297.31 24
1297.39 26
1297.47 28
1297.56 31
1297.64 35
1297.72 39
1297.80 44
1297.89 49
1297.97 54
1298.05 58
1298.13 61
1298.22 64
1298.30 65
1298.38 64
1298.46 63
1298.55 62
1298.63 61
1298.71 60
1298.79 62
1298.88 65
1298.96 70
1299.04 76
1299.13 82
1299.21 88
1299.29 92
1299.37 96
1299.46 97
1299.54 97
1299.62 97
1299.70 96
1299.79 96
1299.87 96
1299.95 97
1300.03 98
1300.12 99
1300.20 99
1300.28 97
1300.36 95
1300.45 91
1300.53 88
1300.61 86
1300.70 84
1300.78 84
1300.86 83
1300.94 82
1301.03 80
1301.11 76
1301.19 71
1301.27 64
1301.36 57
1301.44 52
1301.52 50
1301.60 51
1301.69 56
1301.77 63
1301.85 73
1301.94 82
1302.02 89
1302.10 94
1302.18 96
1302.27 96
1302.35 94
1302.43 90
1302.51 85
1302.60 80
1302.68 76
1302.76 71
1302.85 68
1302.93 66
1303.01 64
1303.09 64
1303.18 65
1303.26 65
1303.34 66
1303.42 66
1303.51 65
1303.59 64
1303.67 61
1303.76 59
1303.84 56
1303.92 54
1304.00 52
1304.09 52
1304.17 53
1304.25 54
1304.33 56
1304.42 59
1304.50 62
1304.58 65
1304.67 68
1304.75 71
1304.83 74
1304.91 76
1305.00 78
1305.08 78
1305.16 76
1305.25 73
1305.33 70
1305.41 65
1305.49 61
1305.58 57
1305.66 54
1305.74 51
1305.83 49
1305.91 46
1305.99 43
1306.07 41
1306.16 38
1306.24 35
1306.32 33
1306.41 32
1306.49 31
1306.57 32
1306.65 32
1306.74 33
1306.82 35
1306.90 36
1306.99 38
1307.07 39
1307.15 40
1307.23 40
1307.32 39
1307.40 38
1307.48 35
1307.57 32
1307.65 29
1307.73 27
1307.81 25
1307.90 25
1307.98 24
1308.06 25
1308.15 25
1308.23 24
1308.31 23
1308.39 20
1308.48 16
1308.56 12
1308.64 8
1308.73 4
1308.81 1
1308.89 1
1308.97 3
1309.06 8
1309.14 14
1309.22 22
1309.31 30
1309.39 37
1309.47 41
1309.56 43
1309.64 43
1309.72 41
1309.80 38
1309.89 34
1309.97 30
1310.05 26
1310.14 22
1310.22 18
1310.30 14
1310.38 9
1310.47 5
1310.55 0
1310.63 0
1310.72 0
1310.80 0
1310.88 0
1310.97 0
1311.05 0
1311.13 0
1311.21 0
1311.30 5
1311.38 9
1311.46 14
1311.55 18
1311.63 22
1311.71 26
1311.80 29
1311.88 31
1311.96 34
1312.04 36
1312.13 38
1312.21 40
1312.29 40
1312.38 40
1312.46 38
1312.54 36
1312.63 35
1312.71 34
1312.79 35
1312.87 39
1312.96 44
1313.04 52
1313.12 59
1313.21 67
1313.29 73
1313.37 77
1313.46 79
1313.54 80
1313.62 80
1313.71 78
1313.79 76
1313.87 74
1313.95 70
1314.04 67
1314.12 63
1314.20 58
1314.29 55
1314.37 51
1314.45 48
1314.54 46
1314.62 45
1314.70 44
1314.79 45
1314.87 48
1314.95 52
1315.03 57
1315.12 63
1315.20 69
1315.28 76
1315.37 83
1315.45 90
1315.53 96
1315.62 104
1315.70 111
1315.78 119
1315.87 128
1315.95 135
1316.03 143
1316.12 149
1316.20 154
1316.28 158
1316.37 159
1316.45 160
1316.53 158
1316.61 157
1316.70 155
1316.78 153
1316.86 153
1316.95 153
1317.03 153
1317.11 153
1317.20 154
1317.28 154
1317.36 154
1317.45 153
1317.53 153
1317.61 153
1317.70 152
1317.78 151
1317.86 149
1317.95 145
1318.03 141
1318.11 136
1318.20 131
1318.28 125
1318.36 119
1318.44 114
1318.53 110
1318.61 105
1318.69 100
1318.78 95
1318.86 90
1318.94 84
1319.03 79
1319.11 74
1319.19 68
1319.28 63
1319.36 59
1319.44 54
1319.53 50
1319.61 47
1319.69 45
1319.78 44
1319.86 44
1319.94 44
1320.03 45
1320.11 45
1320.19 45
1320.28 45
1320.36 46
1320.44 48
1320.53 52
1320.61 57
1320.69 63
1320.78 70
1320.86 76
1320.94 81
1321.03 84
1321.11 86
1321.19 87
1321.28 86
1321.36 83
1321.44 80
1321.53 76
1321.61 72
1321.69 68
1321.78 66
1321.86 64
1321.94 64
1322.03 66
1322.11 70
1322.19 76
1322.28 82
1322.36 88
1322.44 94
1322.53 99
1322.61 103
1322.69 105
1322.78 105
1322.86 105
1322.94 104
1323.03 103
1323.11 101
1323.19 99
1323.28 96
1323.36 94
1323.44 91
1323.53 88
1323.61 85
1323.69 83
1323.78 81
1323.86 80
1323.94 79
1324.03 79
1324.11 80
1324.19 82
1324.28 86
1324.36 92
1324.44 101
1324.53 110
1324.61 119
1324.69 127
1324.78 131
1324.86 133
1324.94 130
1325.03 125
1325.11 118
1325.19 110
1325.28 102
1325.36 93
1325.44 84
1325.53 76
1325.61 69
1325.70 63
1325.78 59
1325.86 58
1325.95 60
1326.03 63
1326.11 67
1326.20 71
1326.28 73
1326.36 74
1326.45 72
1326.53 69
1326.61 65
1326.70 61
1326.78 58
1326.86 56
1326.95 55
1327.03 56
1327.11 57
1327.20 58
1327.28 59
1327.36 60
1327.45 60
1327.53 60
1327.62 60
1327.70 61
1327.78 62
1327.87 64
1327.95 67
1328.03 71
1328.12 75
1328.20 78
1328.28 80
1328.37 81
1328.45 81
1328.53 80
1328.62 79
1328.70 77
1328.78 76
1328.87 74
1328.95 71
1329.04 67
1329.12 62
1329.20 56
1329.29 49
1329.37 43
1329.45 38
1329.54 34
1329.62 32
1329.70 32
1329.79 33
1329.87 34
1329.95 35
1330.04 37
1330.12 39
1330.21 40
1330.29 42
1330.37 43
1330.46 44
1330.54 45
1330.62 46
1330.71 47
1330.79 47
1330.87 48
1330.96 48
1331.04 48
1331.13 46
1331.21 43
1331.29 40
1331.38 35
1331.46 30
1331.54 26
1331.63 22
1331.71 19
1331.79 18
1331.88 17
1331.96 19
1332.05 21
1332.13 25
1332.21 29
1332.30 32
1332.38 35
1332.46 36
1332.55 37
1332.63 37
1332.71 39
1332.80 41
1332.88 46
1332.97 52
1333.05 59
1333.13 65
1333.22 70
1333.30 72
1333.38 70
1333.47 66
1333.55 60
1333.64 53
1333.72 48
1333.80 45
1333.89 44
1333.97 47
1334.05 51
1334.14 56
1334.22 61
1334.30 65
1334.39 67
1334.47 67
1334.56 65
1334.64 63
1334.72 60
1334.81 57
1334.89 54
1334.97 51
1335.06 47
1335.14 43
1335.23 39
1335.31 34
1335.39 29
1335.48 25
1335.56 21
1335.64 20
1335.73 20
1335.81 22
1335.90 25
1335.98 29
1336.06 33
1336.15 36
1336.23 38
1336.32 39
1336.40 39
1336.48 38
1336.57 36
1336.65 33
1336.73 31
1336.82 30
1336.90 30
1336.99 31
1337.07 34
1337.15 37
1337.24 39
1337.32 41
1337.40 42
1337.49 43
1337.57 43
1337.66 43
1337.74 44
1337.82 47
1337.91 51
1337.99 57
1338.08 64
1338.16 71
1338.24 78
1338.33 85
1338.41 90
1338.49 93
1338.58 94
1338.66 92
1338.75 89
1338.83 85
1338.91 79
1339.00 74
1339.08 70
1339.17 67
1339.25 66
1339.33 68
1339.42 71
1339.50 75
1339.58 79
1339.67 82
1339.75 82
1339.84 81
1339.92 77
1340.00 71
1340.09 64
1340.17 58
1340.26 53
1340.34 50
1340.42 49
1340.51 49
1340.59 51
1340.68 51
1340.76 51
1340.84 49
1340.93 44
1341.01 39
1341.10 33
1341.18 27
1341.26 23
1341.35 20
1341.43 19
1341.51 20
1341.60 22
1341.68 25
1341.77 29
1341.85 33
1341.93 37
1342.02 41
1342.10 44
1342.19 46
1342.27 49
1342.35 51
1342.44 54
1342.52 56
1342.61 58
1342.69 61
1342.77 62
1342.86 62
1342.94 62
1343.03 61
1343.11 59
1343.19 58
1343.28 56
1343.36 55
1343.45 54
1343.53 53
1343.61 52
1343.70 51
1343.78 49
1343.87 47
1343.95 45
1344.03 43
1344.12 42
1344.20 42
1344.29 42
1344.37 43
1344.45 44
1344.54 45
1344.62 47
1344.71 49
1344.79 51
1344.87 54
1344.96 58
1345.04 63
1345.13 68
1345.21 73
1345.30 79
1345.38 84
1345.46 89
1345.55 92
1345.63 95
1345.72 98
1345.80 100
1345.88 101
1345.97 101
1346.05 100
1346.14 96
1346.22 89
1346.30 81
1346.39 73
1346.47 64
1346.56 57
1346.64 52
1346.72 50
1346.81 50
1346.89 51
1346.98 52
1347.06 53
1347.15 53
1347.23 52
1347.31 49
1347.40 46
1347.48 41
1347.57 37
1347.65 31
1347.73 26
1347.82 22
1347.90 18
1347.99 15
1348.07 14
1348.16 14
1348.24 15
1348.32 16
1348.41 17
1348.49 17
1348.58 18
1348.66 20
1348.74 23
1348.83 27
1348.91 32
1349.00 37
1349.08 41
1349.17 42
1349.25 41
1349.33 37
1349.42 32
1349.50 26
1349.59 21
1349.67 18
1349.75 17
1349.84 17
1349.92 19
1350.01 23
1350.09 26
1350.18 30
1350.26 33
1350.34 34
1350.43 33
1350.51 29
1350.60 25
1350.68 19
1350.77 13
1350.85 9
1350.93 7
1351.02 6
1351.10 6
1351.19 7
1351.27 7
1351.35 7
1351.44 5
1351.52 3
1351.61 1
1351.69 0
1351.78 0
1351.86 2
1351.94 3
1352.03 5
1352.11 5
1352.20 4
1352.28 1
1352.37 0
1352.45 0
1352.53 0
1352.62 0
1352.70 0
1352.79 1
1352.87 4
1352.96 7
1353.04 9
1353.12 9
1353.21 9
1353.29 9
1353.38 10
1353.46 14
1353.55 18
1353.63 23
1353.72 27
1353.80 29
1353.88 28
1353.97 25
1354.05 20
1354.14 15
1354.22 11
1354.31 9
1354.39 9
1354.47 13
1354.56 20
1354.64 28
1354.73 36
1354.81 44
1354.90 49
1354.98 51
1355.06 51
1355.15 48
1355.23 43
1355.32 38
1355.40 32
1355.49 27
1355.57 23
1355.66 20
1355.74 17
1355.82 15
1355.91 12
1355.99 9
1356.08 6
1356.16 3
1356.25 1
1356.33 0
1356.42 1
1356.50 3
1356.58 6
1356.67 11
1356.75 17
1356.84 23
1356.92 28
1357.01 33
1357.09 37
1357.17 39
1357.26 39
1357.34 38
1357.43 37
1357.51 37
1357.60 38
1357.68 40
1357.77 44
1357.85 49
1357.93 54
1358.02 59
1358.10 63
1358.19 67
1358.27 70
1358.36 74
1358.44 77
1358.53 81
1358.61 85
1358.70 90
1358.78 94
1358.86 99
1358.95 102
1359.03 104
1359.12 104
1359.20 102
1359.29 99
1359.37 95
1359.46 91
1359.54 86
1359.62 82
1359.71 78
1359.79 73
1359.88 69
1359.96 66
1360.05 63
1360.13 61
1360.22 61
1360.30 62
1360.39 64
1360.47 65
1360.55 65
1360.64 64
1360.72 61
1360.81 58
1360.89 56
1360.98 54
1361.06 53
1361.15 54
1361.23 56
1361.32 57
1361.40 58
1361.48 59
1361.57 58
1361.65 56
1361.74 55
1361.82 54
1361.91 55
1361.99 56
1362.08 59
1362.16 62
1362.25 65
1362.33 69
1362.42 72
1362.50 75
1362.58 79
1362.67 82
1362.75 85
1362.84 86
1362.92 86
1363.01 83
1363.09 78
1363.18 71
1363.26 63
1363.35 55
1363.43 48
1363.52 44
1363.60 41
1363.68 40
1363.77 40
1363.85 41
1363.94 43
1364.02 45
1364.11 46
1364.19 48
1364.28 48
1364.36 47
1364.45 43
1364.53 38
1364.62 30
1364.70 23
1364.78 15
1364.87 9
1364.95 5
1365.04 2
1365.12 1
1365.21 1
1365.29 2
1365.38 4
1365.46 6
1365.55 9
1365.63 11
1365.72 14
1365.80 16
1365.89 18
1365.97 19
1366.06 20
1366.14 21
1366.22 22
1366.31 22
1366.39 21
1366.48 20
1366.56 18
1366.65 14
1366.73 9
1366.82 4
1366.90 0
1366.99 0
1367.07 0
1367.16 0
1367.24 0
1367.33 0
1367.41 0
1367.50 0
1367.58 2
1367.67 7
1367.75 12
1367.83 16
1367.92 19
1368.00 21
1368.09 21
1368.17 21
1368.26 19
1368.34 17
1368.43 14
1368.51 11
1368.60 8
1368.68 7
1368.77 7
1368.85 9
1368.94 12
1369.02 17
1369.11 23
1369.19 31
1369.28 39
1369.36 48
1369.45 56
1369.53 63
1369.62 67
1369.70 67
1369.79 63
1369.87 54
1369.96 41
1370.04 24
1370.12 7
1370.21 0
1370.29 0
1370.38 0
1370.46 0
1370.55 0
1370.63 0
1370.72 0
1370.80 7
1370.89 17
1370.97 25
1371.06 30
1371.14 33
1371.23 33
1371.31 33
1371.40 31
1371.48 30
1371.57 29
1371.65 30
1371.74 31
1371.82 34
1371.91 38
1371.99 42
1372.08 45
1372.16 47
1372.25 48
1372.33 47
1372.42 46
1372.50 44
1372.59 42
1372.67 40
1372.76 37
1372.84 34
1372.93 30
1373.01 25
1373.10 20
1373.18 17
1373.27 15
1373.35 15
1373.44 17
1373.52 20
1373.61 23
1373.69 27
1373.78 30
1373.86 32
1373.95 33
1374.03 33
1374.12 32
1374.20 31
1374.29 30
1374.37 28
1374.45 27
1374.54 26
1374.62 25
1374.71 26
1374.79 28
1374.88 31
1374.96 35
1375.05 40
1375.13 46
1375.22 51
1375.30 55
1375.39 58
1375.47 58
1375.56 56
1375.64 52
1375.73 47
1375.81 42
1375.90 39
1375.98 37
1376.07 38
1376.15 40
1376.24 44
1376.33 49
1376.41 53
1376.50 57
1376.58 61
1376.67 65
1376.75 68
1376.84 70
1376.92 72
1377.01 72
1377.09 72
1377.18 70
1377.26 67
1377.35 64
1377.43 63
1377.52 63
1377.60 65
1377.69 69
1377.77 74
1377.86 80
1377.94 85
1378.03 89
1378.11 90
1378.20 90
1378.28 89
1378.37 87
1378.45 85
1378.54 83
1378.62 82
1378.71 81
1378.79 80
1378.88 79
1378.96 78
1379.05 75
1379.13 71
1379.22 65
1379.30 58
1379.39 51
1379.47 44
1379.56 38
1379.64 34
1379.73 33
1379.81 34
1379.90 39
1379.98 46
1380.07 54
1380.15 63
1380.24 71
1380.32 78
1380.41 84
1380.49 89
1380.58 95
1380.67 101
1380.75 107
1380.84 113
1380.92 119
1381.01 123
1381.09 125
1381.18 125
1381.26 125
1381.35 123
1381.43 120
1381.52 117
1381.60 112
1381.69 106
1381.77 99
1381.86 90
1381.94 80
1382.03 71
1382.11 62
1382.20 54
1382.28 48
1382.37 45
1382.45 44
1382.54 44
1382.62 46
1382.71 50
1382.80 54
1382.88 59
1382.97 63
1383.05 67
1383.14 71
1383.22 75
1383.31 79
1383.39 83
1383.48 87
1383.56 90
1383.65 92
1383.73 93
1383.82 91
1383.90 88
1383.99 83
1384.07 78
1384.16 73
1384.24 69
1384.33 69
1384.41 71
1384.50 75
1384.59 80
1384.67 84
1384.76 86
1384.84 86
1384.93 82
1385.01 75
1385.10 66
1385.18 57
1385.27 47
1385.35 39
1385.44 32
1385.52 28
1385.61 26
1385.69 27
1385.78 30
1385.87 34
1385.95 39
1386.04 44
1386.12 48
1386.21 50
1386.29 49
1386.38 47
1386.46 43
1386.55 38
1386.63 33
1386.72 29
1386.80 27
1386.89 26
1386.97 28
1387.06 30
1387.15 34
1387.23 39
1387.32 45
1387.40 51
1387.49 58
1387.57 64
1387.66 71
1387.74 76
1387.83 79
1387.91 80
1388.00 79
1388.08 76
1388.17 71
1388.26 65
1388.34 60
1388.43 55
1388.51 52
1388.60 49
1388.68 48
1388.77 46
1388.85 45
1388.94 43
1389.02 40
1389.11 38
1389.19 34
1389.28 30
1389.37 26
1389.45 21
1389.54 15
1389.62 9
1389.71 4
1389.79 0
1389.88 0
1389.96 0
1390.05 0
1390.13 0
1390.22 0
1390.31 1
1390.39 1
1390.48 0
1390.56 0
1390.65 0
1390.73 0
1390.82 1
1390.90 2
1390.99 4
1391.07 6
1391.16 8
1391.25 10
1391.33 11
1391.42 12
1391.50 14
1391.59 16
1391.67 17
1391.76 20
1391.84 22
1391.93 25
1392.02 27
1392.10 29
1392.19 30
1392.27 31
1392.36 32
1392.44 33
1392.53 35
1392.61 38
1392.70 42
1392.79 45
1392.87 49
1392.96 52
1393.04 54
1393.13 56
1393.21 58
1393.30 60
1393.38 63
1393.47 66
1393.56 68
1393.64 70
1393.73 70
1393.81 70
1393.90 69
1393.98 67
1394.07 64
1394.15 59
1394.24 53
1394.33 46
1394.41 37
1394.50 28
1394.58 19
1394.67 13
1394.75 9
1394.84 10
1394.92 15
1395.01 24
1395.10 36
1395.18 49
1395.27 62
1395.35 75
1395.44 85
1395.52 94
1395.61 100
1395.70 103
1395.78 105
1395.87 106
1395.95 105
1396.04 103
1396.12 101
1396.21 100
1396.29 98
1396.38 97
1396.47 96
1396.55 97
1396.64 98
1396.72 99
1396.81 99
1396.89 99
1396.98 97
1397.07 93
1397.15 88
1397.24 82
1397.32 76
1397.41 69
1397.49 63
1397.58 58
1397.67 52
1397.75 48
1397.84 43
1397.92 39
1398.01 36
1398.09 32
1398.18 29
1398.27 27
1398.35 26
1398.44 25
1398.52 26
1398.61 27
1398.69 27
1398.78 27
1398.87 26
1398.95 24
1399.04 22
1399.12 19
1399.21 16
1399.29 16
1399.38 17
1399.47 21
1399.55 27
1399.64 34
1399.72 41
1399.81 48
1399.89 52
1399.98 54
1400.07 53
1400.15 49
1400.24 44
1400.32 37
1400.41 31
1400.49 26
1400.58 23
1400.67 23
1400.75 24
1400.84 27
1400.92 29
1401.01 31
1401.09 32
1401.18 32
1401.27 31
1401.35 30
1401.44 30
1401.52 31
1401.61 34
1401.70 37
1401.78 40
1401.87 43
1401.95 46
1402.04 47
1402.12 47
1402.21 45
1402.30 42
1402.38 38
1402.47 33
1402.55 29
1402.64 25
1402.73 24
1402.81 26
1402.90 31
1402.98 39
1403.07 50
1403.15 61
1403.24 72
1403.33 82
1403.41 89
1403.50 92
1403.58 94
1403.67 93
1403.76 90
1403.84 88
1403.93 85
1404.01 83
1404.10 81
1404.19 80
1404.27 78
1404.36 75
1404.44 71
1404.53 65
1404.61 59
1404.70 53
1404.79 48
1404.87 45
1404.96 45
1405.04 46
1405.13 49
1405.22 53
1405.30 57
1405.39 61
1405.47 63
1405.56 65
1405.65 67
1405.73 68
1405.82 68
1405.90 68
1405.99 68
1406.08 66
1406.16 64
1406.25 61
1406.33 58
1406.42 55
1406.51 51
1406.59 47
1406.68 42
1406.76 37
1406.85 33
1406.94 31
1407.02 31
1407.11 33
1407.19 38
1407.28 45
1407.36 52
1407.45 58
1407.54 62
1407.62 63
1407.71 61
1407.79 58
1407.88 53
1407.97 49
1408.05 46
1408.14 45
1408.22 46
1408.31 47
1408.40 50
1408.48 52
1408.57 53
1408.66 54
1408.74 54
1408.83 54
1408.91 53
1409.00 53
1409.09 53
1409.17 54
1409.26 57
1409.34 61
1409.43 66
1409.52 73
1409.60 79
1409.69 84
1409.77 89
1409.86 91
1409.95 92
1410.03 91
1410.12 89
1410.20 86
1410.29 83
1410.38 81
1410.46 79
1410.55 77
1410.63 76
1410.72 75
1410.81 74
1410.89 73
1410.98 71
1411.06 69
1411.15 64
1411.24 58
1411.32 51
1411.41 41
1411.50 31
1411.58 21
1411.67 11
1411.75 2
1411.84 0
1411.93 0
1412.01 0
1412.10 0
1412.18 0
1412.27 0
1412.36 0
1412.44 0
1412.53 2
1412.62 11
1412.70 22
1412.79 34
1412.87 46
1412.96 59
1413.05 70
1413.13 80
1413.22 87
1413.30 92
1413.39 94
1413.48 96
1413.56 97
1413.65 99
1413.74 101
1413.82 104
1413.91 107
1413.99 109
1414.08 109
1414.17 107
1414.25 102
1414.34 95
1414.42 87
1414.51 78
1414.60 70
1414.68 63
1414.77 57
1414.86 53
1414.94 49
1415.03 46
1415.11 44
1415.20 41
1415.29 39
1415.37 38
1415.46 39
1415.55 42
1415.63 46
1415.72 52
1415.80 58
1415.89 63
1415.98 67
1416.06 68
1416.15 67
1416.24 64
1416.32 61
1416.41 58
1416.49 56
1416.58 54
1416.67 53
1416.75 51
1416.84 48
1416.93 43
1417.01 37
1417.10 30
1417.18 22
1417.27 16
1417.36 11
1417.44 7
1417.53 4
1417.62 2
1417.70 0
1417.79 0
1417.87 0
1417.96 0
1418.05 0
1418.13 0
1418.22 0
1418.31 0
1418.39 0
1418.48 1
1418.57 4
1418.65 6
1418.74 9
1418.82 13
1418.91 16
1419.00 18
1419.08 21
1419.17 22
1419.26 24
1419.34 27
1419.43 31
1419.52 35
1419.60 40
1419.69 45
1419.77 51
1419.86 56
1419.95 61
1420.03 66
1420.12 71
1420.21 75
1420.29 78
1420.38 79
1420.47 78
1420.55 76
1420.64 73
1420.72 69
1420.81 67
1420.90 65
1420.98 66
1421.07 67
1421.16 68
1421.24 70
1421.33 72
1421.42 75
1421.50 78
1421.59 81
1421.67 85
1421.76 90
1421.85 94
1421.93 97
1422.02 99
1422.11 100
1422.19 100
1422.28 99
1422.37 99
1422.45 100
1422.54 102
1422.63 104
1422.71 106
1422.80 105
1422.89 103
1422.97 98
1423.06 92
1423.14 84
1423.23 76
1423.32 70
1423.40 65
1423.49 61
1423.58 58
1423.66 55
1423.75 51
1423.84 46
1423.92 40
1424.01 35
1424.10 31
1424.18 31
1424.27 34
1424.36 40
1424.44 47
1424.53 55
1424.61 61
1424.70 64
1424.79 64
1424.87 62
1424.96 60
1425.05 57
1425.13 56
1425.22 56
1425.31 57
1425.39 59
1425.48 61
1425.57 64
1425.65 67
1425.74 71
1425.83 76
1425.91 80
1426.00 84
1426.09 87
1426.17 87
1426.26 86
1426.35 83
1426.43 79
1426.52 74
1426.61 69
1426.69 64
1426.78 58
1426.87 51
1426.95 43
1427.04 34
1427.12 25
1427.21 15
1427.30 6
1427.38 0
1427.47 0
1427.56 0
1427.64 0
1427.73 0
1427.82 0
1427.90 0
1427.99 0
1428.08 0
1428.16 6
1428.25 11
1428.34 17
1428.42 23
1428.51 28
1428.60 32
1428.68 35
1428.77 37
1428.86 38
1428.94 38
1429.03 37
1429.12 35
1429.20 35
1429.29 35
1429.38 36
1429.46 40
1429.55 45
1429.64 51
1429.72 57
1429.81 62
1429.90 64
1429.98 65
1430.07 63
1430.16 60
1430.24 57
1430.33 54
1430.42 54
1430.50 56
1430.59 60
1430.68 66
1430.76 72
1430.85 78
1430.94 82
1431.02 84
1431.11 85
1431.20 83
1431.28 80
1431.37 76
1431.46 70
1431.54 63
1431.63 56
1431.72 50
1431.80 46
1431.89 44
1431.98 46
1432.06 51
1432.15 59
1432.24 69
1432.32 80
1432.41 91
1432.50 101
1432.59 110
1432.67 117
1432.76 121
1432.85 123
1432.93 123
1433.02 122
1433.11 120
1433.19 118
1433.28 117
1433.37 116
1433.45 116
1433.54 116
1433.63 117
1433.71 117
1433.80 118
1433.89 118
1433.97 119
1434.06 119
1434.15 121
1434.23 123
1434.32 126
1434.41 130
1434.49 133
1434.58 136
1434.67 138
1434.75 138
1434.84 136
1434.93 132
1435.02 126
1435.10 120
1435.19 112
1435.28 104
1435.36 96
1435.45 87
1435.54 79
1435.62 72
1435.71 68
1435.80 65
1435.88 65
1435.97 68
1436.06 72
1436.14 79
1436.23 86
1436.32 94
1436.40 103
1436.49 113
1436.58 124
1436.67 134
1436.75 143
1436.84 150
1436.93 155
1437.01 157
1437.10 157
1437.19 156
1437.27 154
1437.36 153
1437.45 153
1437.53 153
1437.62 152
1437.71 151
1437.80 149
1437.88 146
1437.97 144
1438.06 144
1438.14 147
1438.23 153
1438.32 161
1438.40 170
1438.49 179
1438.58 185
1438.66 189
1438.75 190
1438.84 189
1438.93 187
1439.01 183
1439.10 178
1439.19 172
1439.27 166
1439.36 159
1439.45 151
1439.53 143
1439.62 134
1439.71 124
1439.79 113
1439.88 102
1439.97 91
1440.06 81
1440.14 73
1440.23 66
1440.32 61
1440.40 57
1440.49 55
1440.58 53
1440.66 51
1440.75 50
1440.84 50
1440.93 50
1441.01 51
1441.10 51
1441.19 50
1441.27 48
1441.36 45
1441.45 41
1441.53 36
1441.62 33
1441.71 32
1441.80 33
1441.88 36
1441.97 41
1442.06 46
1442.14 51
1442.23 56
1442.32 60
1442.41 63
1442.49 65
1442.58 66
1442.67 67
1442.75 67
1442.84 65
1442.93 63
1443.01 60
1443.10 57
1443.19 54
1443.28 52
1443.36 51
1443.45 52
1443.54 54
1443.62 56
1443.71 59
1443.80 62
1443.89 66
1443.97 70
1444.06 74
1444.15 77
1444.23 80
1444.32 80
1444.41 79
1444.50 75
1444.58 69
1444.67 63
1444.76 57
1444.84 52
1444.93 48
1445.02 45
1445.10 42
1445.19 39
1445.28 36
1445.37 33
1445.45 30
1445.54 30
1445.63 32
1445.71 37
1445.80 44
1445.89 51
1445.98 58
1446.06 62
1446.15 63
1446.24 61
1446.32 56
1446.41 50
1446.50 45
1446.59 41
1446.67 38
1446.76 36
1446.85 35
1446.94 34
1447.02 32
1447.11 28
1447.20 24
1447.28 19
1447.37 14
1447.46 10
1447.55 9
1447.63 10
1447.72 13
1447.81 18
1447.89 25
1447.98 31
1448.07 36
1448.16 39
1448.24 40
1448.33 38
1448.42 35
1448.51 30
1448.59 26
1448.68 22
1448.77 20
1448.85 20
1448.94 23
1449.03 28
1449.12 36
1449.20 45
1449.29 55
1449.38 66
1449.46 76
1449.55 85
1449.64 93
1449.73 98
1449.81 102
1449.90 104
1449.99 104
1450.08 102
1450.16 98
1450.25 94
1450.34 89
1450.42 86
1450.51 84
1450.60 84
1450.69 87
1450.77 92
1450.86 99
1450.95 106
1451.04 114
1451.12 121
1451.21 127
1451.30 131
1451.39 133
1451.47 135
1451.56 136
1451.65 137
1451.73 137
1451.82 135
1451.91 133
1452.00 130
1452.08 126
1452.17 121
1452.26 118
1452.35 117
1452.43 117
1452.52 119
1452.61 121
1452.70 123
1452.78 124
1452.87 122
1452.96 118
1453.04 112
1453.13 105
1453.22 99
1453.31 94
1453.39 92
1453.48 92
1453.57 94
1453.66 98
1453.74 101
1453.83 103
1453.92 104
1454.01 104
1454.09 102
1454.18 100
1454.27 98
1454.36 96
1454.44 95
1454.53 93
1454.62 91
1454.71 89
1454.79 85
1454.88 81
1454.97 75
1455.06 70
1455.14 64
1455.23 60
1455.32 58
1455.40 58
1455.49 61
1455.58 65
1455.67 71
1455.75 77
1455.84 82
1455.93 86
1456.02 87
1456.10 87
1456.19 84
1456.28 79
1456.37 74
1456.45 70
1456.54 68
1456.63 68
1456.72 70
1456.80 74
1456.89 80
1456.98 86
1457.07 92
1457.15 98
1457.24 103
1457.33 107
1457.42 111
1457.50 113
1457.59 113
1457.68 112
1457.77 109
1457.85 105
1457.94 99
1458.03 92
1458.12 84
1458.20 75
1458.29 67
1458.38 58
1458.47 50
1458.55 42
1458.64 34
1458.73 28
1458.82 22
1458.90 16
1458.99 12
1459.08 9
1459.17 8
1459.25 9
1459.34 12
1459.43 15
1459.52 20
1459.61 26
1459.69 31
1459.78 36
1459.87 40
1459.96 44
1460.04 46
1460.13 47
1460.22 47
1460.31 46
1460.39 45
1460.48 42
1460.57 38
1460.66 32
1460.74 25
1460.83 17
1460.92 8
1461.01 1
1461.09 0
1461.18 0
1461.27 0
1461.36 0
1461.44 0
1461.53 0
1461.62 0
1461.71 3
1461.80 5
1461.88 6
1461.97 7
1462.06 8
1462.15 10
1462.23 13
1462.32 17
1462.41 22
1462.50 26
1462.58 30
1462.67 32
1462.76 33
1462.85 33
1462.93 32
1463.02 31
1463.11 30
1463.20 29
1463.29 27
1463.37 25
1463.46 23
1463.55 20
1463.64 18
1463.72 17
1463.81 18
1463.90 20
1463.99 24
1464.07 29
1464.16 34
1464.25 37
1464.34 37
1464.43 35
1464.51 30
1464.60 23
1464.69 16
1464.78 11
1464.86 7
1464.95 7
1465.04 11
1465.13 17
1465.21 24
1465.30 32
1465.39 40
1465.48 46
1465.57 51
1465.65 54
1465.74 55
1465.83 55
1465.92 53
1466.00 51
1466.09 50
1466.18 50
1466.27 53
1466.36 58
1466.44 65
1466.53 74
1466.62 82
1466.71 89
1466.79 93
1466.88 94
1466.97 93
1467.06 89
1467.15 84
1467.23 79
1467.32 74
1467.41 69
1467.50 63
1467.58 55
1467.67 46
1467.76 35
1467.85 24
1467.94 15
1468.02 8
1468.11 5
1468.20 5
1468.29 8
1468.38 11
1468.46 15
1468.55 18
1468.64 20
1468.73 21
1468.81 21
1468.90 19
1468.99 18
1469.08 16
1469.17 14
1469.25 14
1469.34 14
1469.43 17
1469.52 21
1469.61 26
1469.69 33
1469.78 39
1469.87 45
1469.96 50
1470.04 54
1470.13 58
1470.22 61
1470.31 63
1470.40 65
1470.48 67
1470.57 68
1470.66 68
1470.75 69
1470.84 68
1470.92 68
1471.01 67
1471.10 65
1471.19 62
1471.28 58
1471.36 52
1471.45 45
1471.54 39
1471.63 32
1471.71 25
1471.80 18
1471.89 11
1471.98 4
1472.07 0
1472.15 0
1472.24 0
1472.33 0
1472.42 0
1472.51 3
1472.59 13
1472.68 23
1472.77 32
1472.86 38
1472.95 39
1473.03 36
1473.12 31
1473.21 25
1473.30 20
1473.39 17
1473.47 17
1473.56 21
1473.65 28
1473.74 35
1473.83 42
1473.91 47
1474.00 50
1474.09 50
1474.18 50
1474.27 49
1474.35 50
1474.44 51
1474.53 52
1474.62 54
1474.71 55
1474.79 55
1474.88 52
1474.97 48
1475.06 43
1475.15 38
1475.23 33
1475.32 29
1475.41 28
1475.50 28
1475.59 31
1475.67 36
1475.76 42
1475.85 49
1475.94 57
1476.03 64
1476.11 69
1476.20 72
1476.29 72
1476.38 71
1476.47 68
1476.55 66
1476.64 64
1476.73 62
1476.82 61
1476.91 60
1477.00 57
1477.08 54
1477.17 50
1477.26 47
1477.35 45
1477.44 45
1477.52 48
1477.61 52
1477.70 58
1477.79 63
1477.88 69
1477.96 73
1478.05 77
1478.14 80
1478.23 83
1478.32 86
1478.41 89
1478.49 92
1478.58 95
1478.67 97
1478.76 97
1478.85 96
1478.93 93
1479.02 90
1479.11 86
1479.20 81
1479.29 77
1479.37 73
1479.46 69
1479.55 64
1479.64 60
1479.73 56
1479.82 52
1479.90 49
1479.99 48
1480.08 49
1480.17 52
1480.26 56
1480.34 60
1480.43 63
1480.52 67
1480.61 69
1480.70 70
1480.79 69
1480.87 68
1480.96 66
1481.05 63
1481.14 60
1481.23 57
1481.31 56
1481.40 56
1481.49 57
1481.58 61
1481.67 66
1481.76 71
1481.84 76
1481.93 80
1482.02 83
1482.11 85
1482.20 87
1482.29 87
1482.37 87
1482.46 87
1482.55 86
1482.64 85
1482.73 83
1482.81 82
1482.90 80
1482.99 79
1483.08 77
1483.17 75
1483.26 71
1483.34 66
1483.43 60
1483.52 53
1483.61 45
1483.70 38
1483.79 31
1483.87 25
1483.96 20
1484.05 16
1484.14 12
1484.23 9
1484.32 7
1484.40 5
1484.49 5
1484.58 5
1484.67 5
1484.76 5
1484.85 4
1484.93 2
1485.02 0
1485.11 0
1485.20 0
1485.29 0
1485.38 0
1485.46 0
1485.55 0
1485.64 0
1485.73 0
1485.82 3
1485.91 6
1485.99 9
1486.08 11
1486.17 13
1486.26 15
1486.35 16
1486.44 17
1486.52 18
1486.61 18
1486.70 18
1486.79 16
1486.88 14
1486.97 11
1487.05 7
1487.14 4
1487.23 2
1487.32 1
1487.41 2
1487.50 4
1487.58 8
1487.67 13
1487.76 18
1487.85 23
1487.94 28
1488.03 33
1488.12 38
1488.20 41
1488.29 43
1488.38 44
1488.47 44
1488.56 43
1488.65 42
1488.73 40
1488.82 38
1488.91 36
1489.00 33
1489.09 30
1489.18 26
1489.27 21
1489.35 15
1489.44 10
1489.53 5
1489.62 2
1489.71 2
1489.80 4
1489.88 6
1489.97 9
1490.06 11
1490.15 12
1490.24 11
1490.33 9
1490.42 7
1490.50 6
1490.59 7
1490.68 11
1490.77 17
1490.86 26
1490.95 36
1491.03 49
1491.12 62
1491.21 75
1491.30 88
1491.39 98
1491.48 106
1491.57 111
1491.65 113
1491.74 111
1491.83 106
1491.92 99
1492.01 91
1492.10 84
1492.19 78
1492.27 74
1492.36 72
1492.45 71
1492.54 71
1492.63 72
1492.72 73
1492.81 74
1492.89 77
1492.98 82
1493.07 88
1493.16 95
1493.25 102
1493.34 109
1493.43 113
1493.51 114
1493.60 112
1493.69 106
1493.78 98
1493.87 89
1493.96 80
1494.05 71
1494.13 62
1494.22 55
1494.31 48
1494.40 42
1494.49 38
1494.58 36
1494.67 35
1494.75 36
1494.84 39
1494.93 43
1495.02 46
1495.11 49
1495.20 50
1495.29 51
1495.37 52
1495.46 52
1495.55 52
1495.64 52
1495.73 52
1495.82 52
1495.91 52
1496.00 52
1496.08 52
1496.17 52
1496.26 54
1496.35 57
1496.44 61
1496.53 65
1496.62 70
1496.70 76
1496.79 82
1496.88 89
1496.97 96
1497.06 103
1497.15 110
1497.24 116
1497.33 121
1497.41 122
1497.50 121
1497.59 117
1497.68 109
1497.77 98
1497.86 85
1497.95 69
1498.04 53
1498.12 38
1498.21 25
1498.30 16
1498.39 12
1498.48 13
1498.57 17
1498.66 25
1498.74 32
1498.83 39
1498.92 45
1499.01 48
1499.10 50
1499.19 48
1499.28 45
1499.37 40
1499.45 34
1499.54 26
1499.63 19
1499.72 13
1499.81 9
1499.90 9
1499.99 13
1500.08 19
1500.16 27
1500.25 36
1500.34 44
1500.43 51
1500.52 54
1500.61 54
1500.70 51
1500.79 47
1500.88 41
1500.96 36
1501.05 33
1501.14 31
1501.23 32
1501.32 33
1501.41 33
1501.50 33
1501.59 30
1501.67 27
1501.76 22
1501.85 18
1501.94 15
1502.03 15
1502.12 16
1502.21 19
1502.30 21
1502.39 22
1502.47 21
1502.56 17
1502.65 12
1502.74 6
1502.83 0
1502.92 0
1503.01 0
1503.10 0
1503.18 0
1503.27 0
1503.36 0
1503.45 0
1503.54 1
1503.63 9
1503.72 18
1503.81 26
1503.90 33
1503.98 38
1504.07 42
1504.16 45
1504.25 46
1504.34 46
1504.43 45
1504.52 44
1504.61 44
1504.70 45
1504.78 48
1504.87 52
1504.96 57
1505.05 61
1505.14 63
1505.23 64
1505.32 64
1505.41 63
1505.50 62
1505.59 61
1505.67 60
1505.76 60
1505.85 59
1505.94 57
1506.03 54
1506.12 50
1506.21 45
1506.30 40
1506.39 35
1506.47 30
1506.56 27
1506.65 24
1506.74 22
1506.83 21
1506.92 20
1507.01 21
1507.10 24
1507.19 28
1507.28 34
1507.36 40
1507.45 47
1507.54 53
1507.63 58
1507.72 60
1507.81 60
1507.90 58
1507.99 55
1508.08 50
1508.17 47
1508.25 44
1508.34 44
1508.43 47
1508.52 53
1508.61 61
1508.70 71
1508.79 81
1508.88 90
1508.97 96
1509.06 100
1509.14 100
1509.23 98
1509.32 94
1509.41 88
1509.50 81
1509.59 75
1509.68 69
1509.77 63
1509.86 59
1509.95 56
1510.04 53
1510.12 51
1510.21 50
1510.30 49
1510.39 49
1510.48 49
1510.57 51
1510.66 54
1510.75 58
1510.84 64
1510.93 69
1511.02 74
1511.10 78
1511.19 80
1511.28 80
1511.37 79
1511.46 76
1511.55 72
1511.64 69
1511.73 66
1511.82 64
1511.91 62
1512.00 61
1512.08 62
1512.17 63
1512.26 66
1512.35 70
1512.44 75
1512.53 82
1512.62 91
1512.71 100
1512.80 109
1512.89 118
1512.98 126
1513.07 133
1513.15 138
1513.24 140
1513.33 140
1513.42 137
1513.51 132
1513.60 125
1513.69 116
1513.78 108
1513.87 101
1513.96 95
1514.05 92
1514.14 91
1514.22 92
1514.31 92
1514.40 91
1514.49 89
1514.58 84
1514.67 77
1514.76 68
1514.85 60
1514.94 52
1515.03 44
1515.12 37
1515.21 32
1515.30 27
1515.38 22
1515.47 17
1515.56 13
1515.65 9
1515.74 5
1515.83 2
1515.92 0
1516.01 0
1516.10 0
1516.19 0
1516.28 0
1516.37 0
1516.46 0
1516.54 0
1516.63 1
1516.72 6
1516.81 10
1516.90 13
1516.99 15
1517.08 16
1517.17 16
1517.26 15
1517.35 13
1517.44 11
1517.53 9
1517.62 8
1517.71 8
1517.79 9
1517.88 11
1517.97 14
1518.06 16
1518.15 19
1518.24 21
1518.33 23
1518.42 25
1518.51 27
1518.60 29
1518.69 32
1518.78 35
1518.87 39
1518.96 44
1519.04 49
1519.13 55
1519.22 62
1519.31 69
1519.40 75
1519.49 79
1519.58 82
1519.67 84
1519.76 85
1519.85 85
1519.94 86
1520.03 88
1520.12 90
1520.21 92
1520.30 94
1520.39 96
1520.47 96
1520.56 95
1520.65 93
1520.74 91
1520.83 87
1520.92 83
1521.01 79
1521.10 73
1521.19 65
1521.28 58
1521.37 49
1521.46 42
1521.55 36
1521.64 33
1521.73 33
1521.82 36
1521.91 43
1521.99 51
1522.08 62
1522.17 73
1522.26 85
1522.35 96
1522.44 105
1522.53 111
1522.62 112
1522.71 110
1522.80 104
1522.89 95
1522.98 84
1523.07 73
1523.16 62
1523.25 52
1523.34 43
1523.43 35
1523.52 28
1523.60 23
1523.69 18
1523.78 16
1523.87 14
1523.96 15
1524.05 16
1524.14 20
1524.23 26
1524.32 33
1524.41 41
1524.50 51
1524.59 61
1524.68 70
1524.77 77
1524.86 80
1524.95 81
1525.04 78
1525.13 74
1525.22 68
1525.30 63
1525.39 61
1525.48 61
1525.57 65
1525.66 71
1525.75 80
1525.84 89
1525.93 98
1526.02 106
1526.11 112
1526.20 116
1526.29 117
1526.38 116
1526.47 112
1526.56 106
1526.65 99
1526.74 90
1526.83 79
1526.92 68
1527.01 56
1527.10 43
1527.19 31
1527.27 21
1527.36 12
1527.45 7
1527.54 4
1527.63 3
1527.72 4
1527.81 5
1527.90 8
1527.99 11
1528.08 14
1528.17 17
1528.26 22
1528.35 27
1528.44 33
1528.53 39
1528.62 47
1528.71 54
1528.80 63
1528.89 71
1528.98 79
1529.07 85
1529.16 89
1529.25 91
1529.34 90
1529.43 88
1529.52 86
1529.60 84
1529.69 83
1529.78 85
1529.87 87
1529.96 91
1530.05 93
1530.14 94
1530.23 93
1530.32 89
1530.41 84
1530.50 78
1530.59 71
1530.68 66
1530.77 61
1530.86 56
1530.95 51
1531.04 44
1531.13 37
1531.22 28
1531.31 19
1531.40 11
1531.49 5
1531.58 4
1531.67 6
1531.76 13
1531.85 22
1531.94 34
1532.03 45
1532.12 55
1532.21 63
1532.30 67
1532.39 68
1532.47 66
1532.56 61
1532.65 56
1532.74 51
1532.83 48
1532.92 47
1533.01 50
1533.10 57
1533.19 66
1533.28 76
1533.37 87
1533.46 95
1533.55 102
1533.64 105
1533.73 106
1533.82 106
1533.91 105
1534.00 106
1534.09 108
1534.18 112
1534.27 115
1534.36 117
1534.45 116
1534.54 112
1534.63 106
1534.72 100
1534.81 95
1534.90 93
1534.99 94
1535.08 99
1535.17 107
1535.26 115
1535.35 123
1535.44 129
1535.53 133
1535.62 136
1535.71 137
1535.80 137
1535.89 134
1535.98 127
1536.07 118
1536.16 105
1536.25 89
1536.34 72
1536.43 56
1536.52 42
1536.61 31
1536.70 22
1536.78 15
1536.87 9
1536.96 3
1537.05 0
1537.14 0
1537.23 0
1537.32 0
1537.41 0
1537.50 0
1537.59 0
1537.68 0
1537.77 10
1537.86 24
1537.95 38
1538.04 49
1538.13 58
1538.22 65
1538.31 69
1538.40 72
1538.49 75
1538.58 79
1538.67 82
1538.76 84
1538.85 86
1538.94 85
1539.03 83
1539.12 80
1539.21 76
1539.30 72
1539.39 68
1539.48 66
1539.57 64
1539.66 63
1539.75 63
1539.84 62
1539.93 62
1540.02 61
1540.11 60
1540.20 59
1540.29 60
1540.38 63
1540.47 68
1540.56 76
1540.65 85
1540.74 96
1540.83 106
1540.92 115
1541.01 122
1541.10 126
1541.19 129
1541.28 129
1541.37 128
1541.46 126
1541.55 124
1541.64 121
1541.73 116
1541.82 111
1541.91 105
1542.00 99
1542.09 93
1542.18 90
1542.27 89
1542.36 90
1542.45 92
1542.54 94
1542.63 95
1542.72 93
1542.81 87
1542.90 78
1542.99 66
1543.08 53
1543.17 42
1543.26 33
1543.35 29
1543.44 28
1543.53 30
1543.62 36
1543.71 42
1543.80 50
1543.89 58
1543.98 67
1544.07 77
1544.16 87
1544.25 97
1544.34 106
1544.43 112
1544.52 115
1544.61 113
1544.70 107
1544.79 98
1544.88 86
1544.97 75
1545.06 67
1545.15 61
1545.24 59
1545.33 60
1545.42 63
1545.51 68
1545.60 72
1545.69 76
1545.78 77
1545.87 77
1545.96 73
1546.05 68
1546.14 60
1546.23 52
1546.32 43
1546.41 36
1546.50 31
1546.59 28
1546.68 27
1546.78 27
1546.87 28
1546.96 28
1547.05 28
1547.14 27
1547.23 26
1547.32 25
1547.41 24
1547.50 22
1547.59 20
1547.68 16
1547.77 12
1547.86 7
1547.95 1
1548.04 0
1548.13 0
1548.22 0
1548.31 0
1548.40 0
1548.49 0
1548.58 0
1548.67 0
1548.76 4
1548.85 8
1548.94 11
1549.03 12
1549.12 13
1549.21 13
1549.30 12
1549.39 12
1549.48 13
1549.57 16
1549.66 20
1549.75 24
1549.84 27
1549.93 29
1550.02 30
1550.11 30
1550.20 29
1550.29 29
1550.38 30
1550.47 33
1550.56 36
1550.65 39
1550.74 41
1550.83 40
1550.92 36
1551.01 30
1551.11 22
1551.20 12
1551.29 4
1551.38 0
1551.47 0
1551.56 0
1551.65 0
1551.74 0
1551.83 7
1551.92 14
1552.01 21
1552.10 26
1552.19 31
1552.28 33
1552.37 35
1552.46 36
1552.55 36
1552.64 35
1552.73 35
1552.82 35
1552.91 35
1553.00 37
1553.09 39
1553.18 41
1553.27 43
1553.36 44
1553.45 44
1553.54 42
1553.63 39
1553.72 36
1553.81 33
1553.91 31
1554.00 31
1554.09 34
1554.18 38
1554.27 43
1554.36 48
1554.45 51
1554.54 52
1554.63 51
1554.72 48
1554.81 43
1554.90 37
1554.99 31
1555.08 26
1555.17 23
1555.26 22
1555.35 23
1555.44 24
1555.53 27
1555.62 28
1555.71 30
1555.80 30
1555.89 30
1555.98 31
1556.07 31
1556.16 31
1556.26 32
1556.35 33
1556.44 34
1556.53 37
1556.62 39
1556.71 43
1556.80 47
1556.89 51
1556.98 54
1557.07 56
1557.16 57
1557.25 57
1557.34 56
1557.43 55
1557.52 54
1557.61 53
1557.70 52
1557.79 50
1557.88 48
1557.97 44
1558.06 41
1558.15 37
1558.25 33
1558.34 31
1558.43 30
1558.52 31
1558.61 34
1558.70 38
1558.79 44
1558.88 51
1558.97 57
1559.06 62
1559.15 65
1559.24 65
1559.33 61
1559.42 55
1559.51 47
1559.60 40
1559.69 34
1559.78 31
1559.87 31
1559.96 35
1560.06 42
1560.15 51
1560.24 59
1560.33 66
1560.42 71
1560.51 73
1560.60 72
1560.69 68
1560.78 61
1560.87 53
1560.96 44
1561.05 36
1561.14 28
1561.23 22
1561.32 18
1561.41 16
1561.50 15
1561.59 14
1561.69 13
1561.78 10
1561.87 6
1561.96 1
1562.05 0
1562.14 0
1562.23 0
1562.32 0
1562.41 0
1562.50 2
1562.59 7
1562.68 11
1562.77 16
1562.86 21
1562.95 27
1563.04 34
1563.13 40
1563.23 45
1563.32 49
1563.41 49
1563.50 47
1563.59 41
1563.68 34
1563.77 26
1563.86 18
1563.95 11
1564.04 4
1564.13 0
1564.22 0
1564.31 0
1564.40 0
1564.49 0
1564.59 0
1564.68 2
1564.77 9
1564.86 17
1564.95 25
1565.04 32
1565.13 36
1565.22 39
1565.31 40
1565.40 39
1565.49 36
1565.58 32
1565.67 29
1565.76 26
1565.85 25
1565.95 27
1566.04 31
1566.13 39
1566.22 49
1566.31 60
1566.40 71
1566.49 81
1566.58 88
1566.67 92
1566.76 92
1566.85 89
1566.94 82
1567.03 74
1567.12 65
1567.22 55
1567.31 47
1567.40 40
1567.49 34
1567.58 31
1567.67 30
1567.76 29
1567.85 30
1567.94 31
1568.03 32
1568.12 32
1568.21 31
1568.30 29
1568.40 27
1568.49 24
1568.58 21
1568.67 17
1568.76 13
1568.85 9
1568.94 6
1569.03 3
1569.12 0
1569.21 0
1569.30 0
1569.39 0
1569.49 0
1569.58 0
1569.67 0
1569.76 0
1569.85 0
1569.94 1
1570.03 6
1570.12 13
1570.21 21
1570.30 30
1570.39 38
1570.48 46
1570.57 53
1570.67 59
1570.76 63
1570.85 65
1570.94 67
1571.03 66
1571.12 64
1571.21 61
1571.30 56
1571.39 51
1571.48 45
1571.57 39
1571.67 33
1571.76 29
1571.85 24
1571.94 20
1572.03 15
1572.12 10
1572.21 4
1572.30 0
1572.39 0
1572.48 0
1572.57 0
1572.66 0
1572.76 0
1572.85 0
1572.94 4
1573.03 15
1573.12 26
1573.21 35
1573.30 44
1573.39 52
1573.48 59
1573.57 67
1573.66 75
1573.76 83
1573.85 89
1573.94 92
1574.03 91
1574.12 85
1574.21 76
1574.30 63
1574.39 50
1574.48 37
1574.57 27
1574.67 22
1574.76 22
1574.85 26
1574.94 35
1575.03 46
1575.12 60
1575.21 73
1575.30 86
1575.39 96
1575.48 104
1575.58 110
1575.67 115
1575.76 117
1575.85 118
1575.94 117
1576.03 116
1576.12 112
1576.21 107
1576.30 100
1576.39 92
1576.49 85
1576.58 79
1576.67 74
1576.76 71
1576.85 70
1576.94 70
1577.03 70
1577.12 69
1577.21 67
1577.30 65
1577.40 62
1577.49 59
1577.58 57
1577.67 56
1577.76 57
1577.85 60
1577.94 63
1578.03 66
1578.12 68
1578.21 69
1578.31 68
1578.40 66
1578.49 64
1578.58 63
1578.67 63
1578.76 66
1578.85 69
1578.94 73
1579.03 76
1579.13 77
1579.22 77
1579.31 75
1579.40 73
1579.49 72
1579.58 73
1579.67 75
1579.76 81
1579.85 87
1579.95 94
1580.04 100
1580.13 105
1580.22 108
1580.31 109
1580.40 110
1580.49 112
1580.58 115
1580.67 120
1580.77 128
1580.86 136
1580.95 145
1581.04 152
1581.13 157
1581.22 160
1581.31 160
1581.40 157
1581.49 152
1581.59 146
1581.68 139
1581.77 133
1581.86 126
1581.95 120
1582.04 114
1582.13 107
1582.22 101
1582.32 94
1582.41 89
1582.50 85
1582.59 84
1582.68 85
1582.77 89
1582.86 95
1582.95 102
1583.04 111
1583.14 120
1583.23 127
1583.32 134
1583.41 139
1583.50 142
1583.59 143
1583.68 141
1583.77 136
1583.87 130
1583.96 122
1584.05 114
1584.14 107
1584.23 103
1584.32 101
1584.41 102
1584.50 106
1584.60 112
1584.69 117
1584.78 122
1584.87 126
1584.96 129
1585.05 132
1585.14 134
1585.23 135
1585.33 135
1585.42 133
1585.51 129
1585.60 124
1585.69 117
1585.78 111
1585.87 106
1585.96 103
1586.06 104
1586.15 108
1586.24 114
1586.33 121
1586.42 127
1586.51 132
1586.60 133
1586.69 132
1586.79 128
1586.88 121
1586.97 114
1587.06 108
1587.15 101
1587.24 96
1587.33 92
1587.43 90
1587.52 89
1587.61 90
1587.70 93
1587.79 98
1587.88 103
1587.97 108
1588.06 112
1588.16 114
1588.25 113
1588.34 110
1588.43 107
1588.52 106
1588.61 108
1588.70 113
1588.80 123
1588.89 134
1588.98 145
1589.07 152
1589.16 155
1589.25 153
1589.34 145
1589.43 134
1589.53 120
1589.62 108
1589.71 97
1589.80 90
1589.89 87
1589.98 88
1590.07 90
1590.17 95
1590.26 100
1590.35 105
1590.44 110
1590.53 114
1590.62 117
1590.71 118
1590.81 117
1590.90 112
1590.99 105
1591.08 94
1591.17 81
1591.26 66
1591.35 53
1591.45 42
1591.54 34
1591.63 28
1591.72 25
1591.81 22
1591.90 20
1591.99 17
1592.09 13
1592.18 9
1592.27 6
1592.36 6
1592.45 8
1592.54 13
1592.63 19
1592.73 26
1592.82 33
1592.91 39
1593.00 44
1593.09 50
1593.18 58
1593.28 66
1593.37 77
1593.46 88
1593.55 98
1593.64 105
1593.73 109
1593.82 108
1593.92 104
1594.01 98
1594.10 90
1594.19 82
1594.28 75
1594.37 68
1594.47 61
1594.56 54
1594.65 46
1594.74 38
1594.83 31
1594.92 26
1595.01 22
1595.11 20
1595.20 19
1595.29 19
1595.38 20
1595.47 23
1595.56 28
1595.66 35
1595.75 46
1595.84 59
1595.93 73
1596.02 85
1596.11 95
1596.20 101
1596.30 104
1596.39 103
1596.48 99
1596.57 94
1596.66 89
1596.75 84
1596.85 80
1596.94 77
1597.03 74
1597.12 73
1597.21 73
1597.30 75
1597.40 77
1597.49 79
1597.58 80
1597.67 80
1597.76 79
1597.85 76
1597.94 72
1598.04 69
1598.13 66
1598.22 64
1598.31 61
1598.40 59
1598.49 55
1598.59 52
1598.68 49
1598.77 47
1598.86 47
1598.95 47
1599.04 48
1599.14 49
1599.23 47
1599.32 44
1599.41 38
1599.50 31
1599.59 23
1599.69 16
1599.78 10
1599.87 4
1599.96 0
1600.05 0
1600.14 0
1600.24 0
1600.33 0
1600.42 0
1600.51 0
1600.60 0
1600.70 2
1600.79 8
1600.88 13
1600.97 15
1601.06 16
1601.15 16
1601.25 14
1601.34 13
1601.43 12
1601.52 11
1601.61 9
1601.70 8
1601.80 6
1601.89 4
1601.98 3
1602.07 5
1602.16 8
1602.25 14
1602.35 22
1602.44 32
1602.53 43
1602.62 54
1602.71 65
1602.80 74
1602.90 82
1602.99 88
1603.08 92
1603.17 94
1603.26 96
1603.36 96
1603.45 96
1603.54 95
1603.63 95
1603.72 93
1603.81 91
1603.91 88
1604.00 83
1604.09 79
1604.18 74
1604.27 71
1604.37 68
1604.46 68
1604.55 68
1604.64 69
1604.73 70
1604.82 70
1604.92 69
1605.01 69
1605.10 69
1605.19 71
1605.28 75
1605.38 82
1605.47 91
1605.56 100
1605.65 108
1605.74 114
1605.83 115
1605.93 113
1606.02 108
1606.11 100
1606.20 91
1606.29 84
1606.39 77
1606.48 73
1606.57 70
1606.66 68
1606.75 64
1606.85 60
1606.94 54
1607.03 46
1607.12 39
1607.21 33
1607.30 28
1607.40 26
1607.49 26
1607.58 28
1607.67 31
1607.76 34
1607.86 35
1607.95 37
1608.04 39
1608.13 41
1608.22 44
1608.32 49
1608.41 54
1608.50 58
1608.59 60
1608.68 58
1608.78 54
1608.87 47
1608.96 38
1609.05 30
1609.14 23
1609.24 20
1609.33 22
1609.42 29
1609.51 39
1609.60 54
1609.69 71
1609.79 90
1609.88 107
1609.97 120
1610.06 130
1610.15 135
1610.25 135
1610.34 131
1610.43 126
1610.52 120
1610.61 116
1610.71 114
1610.80 113
1610.89 114
1610.98 114
1611.07 115
1611.17 113
1611.26 111
1611.35 108
1611.44 107
1611.53 106
1611.63 109
1611.72 113
1611.81 119
1611.90 127
1611.99 134
1612.09 141
1612.18 147
1612.27 151
1612.36 154
1612.46 154
1612.55 153
1612.64 150
1612.73 146
1612.82 141
1612.92 135
1613.01 129
1613.10 124
1613.19 119
1613.28 115
1613.38 111
1613.47 108
1613.56 105
1613.65 101
1613.74 96
1613.84 92
1613.93 87
1614.02 83
1614.11 79
1614.20 76
1614.30 73
1614.39 71
1614.48 71
1614.57 72
1614.66 74
1614.76 77
1614.85 81
1614.94 85
1615.03 86
1615.13 84
1615.22 80
1615.31 73
1615.40 65
1615.49 57
1615.59 49
1615.68 43
1615.77 39
1615.86 36
1615.95 34
1616.05 33
1616.14 33
1616.23 34
1616.32 35
1616.42 36
1616.51 38
1616.60 39
1616.69 41
1616.78 44
1616.88 46
1616.97 49
1617.06 52
1617.15 53
1617.24 54
1617.34 53
1617.43 50
1617.52 47
1617.61 45
1617.71 45
1617.80 45
1617.89 48
1617.98 52
1618.07 55
1618.17 59
1618.26 62
1618.35 64
1618.44 67
1618.54 71
1618.63 75
1618.72 79
1618.81 84
1618.90 88
1619.00 92
1619.09 94
1619.18 96
1619.27 98
1619.37 101
1619.46 106
1619.55 112
1619.64 119
1619.73 127
1619.83 134
1619.92 139
1620.01 141
1620.10 139
1620.20 135
1620.29 129
1620.38 123
1620.47 117
1620.56 113
1620.66 111
1620.75 112
1620.84 113
1620.93 115
1621.03 116
1621.12 115
1621.21 113
1621.30 108
1621.40 102
1621.49 96
1621.58 90
1621.67 85
1621.76 81
1621.86 80
1621.95 81
1622.04 83
1622.13 85
1622.23 87
1622.32 87
1622.41 87
1622.50 86
1622.60 85
1622.69 84
1622.78 82
1622.87 80
1622.97 77
1623.06 72
1623.15 65
1623.24 57
1623.33 48
1623.43 39
1623.52 32
1623.61 28
1623.70 28
1623.80 31
1623.89 37
1623.98 44
1624.07 52
1624.17 58
1624.26 63
1624.35 66
1624.44 68
1624.54 69
1624.63 69
1624.72 69
1624.81 70
1624.90 72
1625.00 78
1625.09 85
1625.18 96
1625.27 108
1625.37 120
1625.46 130
1625.55 135
1625.64 136
1625.74 132
1625.83 123
1625.92 113
1626.01 102
1626.11 93
1626.20 86
1626.29 82
1626.38 81
1626.48 81
1626.57 82
1626.66 84
1626.75 86
1626.85 86
1626.94 85
1627.03 83
1627.12 78
1627.22 71
1627.31 64
1627.40 56
1627.49 51
1627.59 49
1627.68 50
1627.77 55
1627.86 61
1627.96 68
1628.05 73
1628.14 75
1628.23 73
1628.33 68
1628.42 61
1628.51 53
1628.60 44
1628.70 35
1628.79 27
1628.88 18
1628.97 10
1629.07 2
1629.16 0
1629.25 0
1629.34 0
1629.44 0
1629.53 0
1629.62 0
1629.71 0
1629.81 0
1629.90 6
1629.99 14
1630.08 21
1630.18 29
1630.27 36
1630.36 43
1630.45 49
1630.55 55
1630.64 60
1630.73 66
1630.82 72
1630.92 78
1631.01 83
1631.10 89
1631.19 94
1631.29 98
1631.38 101
1631.47 103
1631.56 103
1631.66 102
1631.75 100
1631.84 98
1631.93 97
1632.03 97
1632.12 97
1632.21 98
1632.31 100
1632.40 102
1632.49 104
1632.58 107
1632.68 111
1632.77 114
1632.86 117
1632.95 119
1633.05 119
1633.14 117
1633.23 114
1633.32 110
1633.42 105
1633.51 101
1633.60 96
1633.69 92
1633.79 86
1633.88 80
1633.97 72
1634.07 63
1634.16 53
1634.25 44
1634.34 36
1634.44 31
1634.53 30
1634.62 31
1634.71 35
1634.81 40
1634.90 45
1634.99 51
1635.08 56
1635.18 60
1635.27 62
1635.36 63
1635.46 62
1635.55 59
1635.64 56
1635.73 52
1635.83 49
1635.92 47
1636.01 47
1636.10 48
1636.20 51
1636.29 54
1636.38 57
1636.48 59
1636.57 59
1636.66 59
1636.75 57
1636.85 55
1636.94 53
1637.03 53
1637.12 54
1637.22 57
1637.31 63
1637.40 71
1637.50 80
1637.59 89
1637.68 97
1637.77 104
1637.87 109
1637.96 112
1638.05 114
1638.14 114
1638.24 115
1638.33 115
1638.42 114
1638.52 113
1638.61 111
1638.70 109
1638.79 107
1638.89 104
1638.98 101
1639.07 96
1639.17 91
1639.26 84
1639.35 76
1639.44 68
1639.54 60
1639.63 54
1639.72 49
1639.81 47
1639.91 47
1640.00 47
1640.09 48
1640.19 47
1640.28 45
1640.37 40
1640.46 33
1640.56 24
1640.65 13
1640.74 1
1640.84 0
1640.93 0
1641.02 0
1641.11 0
1641.21 0
1641.30 0
1641.39 0
1641.49 0
1641.58 16
1641.67 32
1641.76 46
1641.86 56
1641.95 63
1642.04 65
1642.14 64
1642.23 61
1642.32 57
1642.42 53
1642.51 50
1642.60 48
1642.69 47
1642.79 47
1642.88 48
1642.97 49
1643.07 50
1643.16 51
1643.25 53
1643.34 56
1643.44 59
1643.53 63
1643.62 68
1643.72 75
1643.81 82
1643.90 90
1643.99 97
1644.09 102
1644.18 106
1644.27 107
1644.37 105
1644.46 101
1644.55 96
1644.65 91
1644.74 87
1644.83 84
1644.92 84
1645.02 87
1645.11 93
1645.20 101
1645.30 110
1645.39 118
1645.48 127
1645.57 134
1645.67 139
1645.76 143
1645.85 145
1645.95 146
1646.04 146
1646.13 145
1646.23 145
1646.32 145
1646.41 146
1646.50 148
1646.60 151
1646.69 152
1646.78 152
1646.88 151
1646.97 146
1647.06 139
1647.16 131
1647.25 120
1647.34 108
1647.44 95
1647.53 82
1647.62 70
1647.71 59
1647.81 51
1647.90 46
1647.99 45
1648.09 47
1648.18 51
1648.27 57
1648.37 62
1648.46 66
1648.55 69
1648.64 69
1648.74 68
1648.83 65
1648.92 61
1649.02 57
1649.11 53
1649.20 51
1649.30 50
1649.39 52
1649.48 56
1649.58 62
1649.67 68
1649.76 74
1649.86 77
1649.95 79
1650.04 77
1650.13 74
1650.23 70
1650.32 67
1650.41 65
1650.51 66
1650.60 71
1650.69 78
1650.79 86
1650.88 94
1650.97 102
1651.07 107
1651.16 110
1651.25 111
1651.35 112
1651.44 113
1651.53 113
1651.62 114
1651.72 113
1651.81 111
1651.90 106
1652.00 99
1652.09 92
1652.18 85
1652.28 81
1652.37 80
1652.46 82
1652.56 88
1652.65 95
1652.74 102
1652.84 109
1652.93 115
1653.02 119
1653.12 122
1653.21 124
1653.30 124
1653.39 123
1653.49 121
1653.58 117
1653.67 113
1653.77 108
1653.86 104
1653.95 101
1654.05 100
1654.14 100
1654.23 101
1654.33 103
1654.42 107
1654.51 110
1654.61 113
1654.70 114
1654.79 114
1654.89 111
1654.98 107
1655.07 101
1655.17 95
1655.26 91
1655.35 89
1655.45 91
1655.54 96
1655.63 103
1655.73 112
1655.82 120
1655.91 126
1656.01 129
1656.10 129
1656.19 126
1656.29 120
1656.38 112
1656.47 103
1656.57 93
1656.66 84
1656.75 74
1656.85 65
1656.94 58
1657.03 51
1657.13 45
1657.22 39
1657.31 34
1657.41 29
1657.50 24
1657.59 20
1657.69 16
1657.78 14
1657.87 14
1657.97 16
1658.06 20
1658.15 26
1658.25 34
1658.34 41
1658.43 48
1658.53 54
1658.62 58
1658.71 62
1658.81 64
1658.90 66
1658.99 68
1659.09 70
1659.18 71
1659.27 73
1659.37 75
1659.46 75
1659.55 76
1659.65 75
1659.74 73
1659.83 71
1659.93 70
1660.02 71
1660.11 75
1660.21 81
1660.30 90
1660.39 99
1660.49 108
1660.58 113
1660.67 115
1660.77 114
1660.86 110
1660.95 105
1661.05 99
1661.14 94
1661.23 89
1661.33 83
1661.42 75
1661.51 65
1661.61 53
1661.70 41
1661.79 31
1661.89 25
1661.98 24
1662.07 30
1662.17 42
1662.26 59
1662.35 77
1662.45 96
1662.54 111
1662.64 124
1662.73 132
1662.82 135
1662.92 136
1663.01 133
1663.10 130
1663.20 127
1663.29 123
1663.38 119
1663.48 116
1663.57 113
1663.66 111
1663.76 110
1663.85 109
1663.94 109
1664.04 109
1664.13 110
1664.22 110
1664.32 112
1664.41 114
1664.50 117
1664.60 121
1664.69 125
1664.79 130
1664.88 136
1664.97 143
1665.07 151
1665.16 159
1665.25 168
1665.35 177
1665.44 185
1665.53 191
1665.63 195
1665.72 196
1665.81 193
1665.91 187
1666.00 178
1666.10 167
1666.19 155
1666.28 142
1666.38 131
1666.47 122
1666.56 117
1666.66 116
1666.75 118
1666.84 123
1666.94 128
1667.03 132
1667.12 134
1667.22 131
1667.31 126
1667.41 117
1667.50 106
1667.59 94
1667.69 82
1667.78 73
1667.87 66
1667.97 62
1668.06 62
1668.15 65
1668.25 70
1668.34 76
1668.44 82
1668.53 86
1668.62 89
1668.72 89
1668.81 88
1668.90 85
1669.00 82
1669.09 80
1669.18 78
1669.28 78
1669.37 78
1669.47 78
1669.56 77
1669.65 76
1669.75 74
1669.84 72
1669.93 69
1670.03 68
1670.12 67
1670.21 69
1670.31 73
1670.40 78
1670.50 85
1670.59 91
1670.68 98
1670.78 105
1670.87 112
1670.96 117
1671.06 122
1671.15 126
1671.25 130
1671.34 133
1671.43 136
1671.53 139
1671.62 142
1671.71 145
1671.81 149
1671.90 154
1671.99 159
1672.09 164
1672.18 168
1672.28 170
1672.37 170
1672.46 167
1672.56 162
1672.65 156
1672.74 150
1672.84 146
1672.93 144
1673.03 145
1673.12 147
1673.21 150
1673.31 153
1673.40 154
1673.49 153
1673.59 151
1673.68 148
1673.78 143
1673.87 138
1673.96 133
1674.06 126
1674.15 120
1674.25 115
1674.34 111
1674.43 109
1674.53 109
1674.62 110
1674.71 111
1674.81 112
1674.90 111
1675.00 108
1675.09 102
1675.18 94
1675.28 84
1675.37 73
1675.46 62
1675.56 51
1675.65 42
1675.75 34
1675.84 28
1675.93 24
1676.03 20
1676.12 16
1676.22 12
1676.31 7
1676.40 2
1676.50 0
1676.59 0
1676.68 3
1676.78 9
1676.87 17
1676.97 25
1677.06 31
1677.15 34
1677.25 32
1677.34 26
1677.44 18
1677.53 9
1677.62 0
1677.72 0
1677.81 0
1677.90 0
1678.00 0
1678.09 0
1678.19 0
1678.28 0
1678.37 0
1678.47 5
1678.56 11
1678.66 17
1678.75 22
1678.84 25
1678.94 26
1679.03 25
1679.13 22
1679.22 18
1679.31 13
1679.41 10
1679.50 8
1679.60 10
1679.69 14
1679.78 20
1679.88 26
1679.97 31
1680.07 35
1680.16 36
1680.25 36
1680.35 34
1680.44 32
1680.54 30
1680.63 29
1680.72 29
1680.82 30
1680.91 33
1681.00 37
1681.10 43
1681.19 50
1681.29 56
1681.38 62
1681.47 67
1681.57 71
1681.66 73
1681.76 74
1681.85 73
1681.94 72
1682.04 70
1682.13 68
1682.23 65
1682.32 61
1682.41 58
1682.51 55
1682.60 51
1682.70 48
1682.79 45
1682.89 42
1682.98 41
1683.07 40
1683.17 40
1683.26 39
1683.36 37
1683.45 34
1683.54 30
1683.64 26
1683.73 21
1683.83 17
1683.92 15
1684.01 16
1684.11 20
1684.20 27
1684.30 37
1684.39 49
1684.48 63
1684.58 78
1684.67 94
1684.77 109
1684.86 122
1684.95 133
1685.05 142
1685.14 148
1685.24 154
1685.33 159
1685.42 163
1685.52 168
1685.61 171
1685.71 174
1685.80 173
1685.90 171
1685.99 167
1686.08 163
1686.18 159
1686.27 156
1686.37 155
1686.46 155
1686.55 156
1686.65 156
1686.74 155
1686.84 152
1686.93 149
1687.03 145
1687.12 143
1687.21 142
1687.31 142
1687.40 145
1687.50 149
1687.59 153
1687.68 157
1687.78 159
1687.87 160
1687.97 159
1688.06 155
1688.16 148
1688.25 140
1688.34 131
1688.44 123
1688.53 116
1688.63 113
1688.72 112
1688.81 116
1688.91 122
1689.00 131
1689.10 141
1689.19 151
1689.29 159
1689.38 164
1689.47 168
1689.57 169
1689.66 169
1689.76 170
1689.85 173
1689.94 177
1690.04 183
1690.13 189
1690.23 194
1690.32 198
1690.42 198
1690.51 195
1690.60 190
1690.70 184
1690.79 179
1690.89 176
1690.98 176
1691.08 180
1691.17 187
1691.26 196
1691.36 205
1691.45 213
1691.55 217
1691.64 218
1691.74 215
1691.83 208
1691.92 198
1692.02 187
1692.11 175
1692.21 163
1692.30 152
1692.40 142
1692.49 134
1692.58 127
1692.68 122
1692.77 117
1692.87 114
1692.96 111
1693.06 107
1693.15 103
1693.24 99
1693.34 94
1693.43 91
1693.53 88
1693.62 88
1693.72 88
1693.81 90
1693.90 92
1694.00 93
1694.09 93
1694.19 93
1694.28 92
1694.38 92
1694.47 93
1694.57 96
1694.66 102
1694.75 110
1694.85 119
1694.94 130
1695.04 139
1695.13 148
1695.23 153
1695.32 156
1695.41 154
1695.51 151
1695.60 145
1695.70 140
1695.79 136
1695.89 132
1695.98 131
1696.08 129
1696.17 127
1696.26 124
1696.36 118
1696.45 109
1696.55 97
1696.64 84
1696.74 70
1696.83 56
1696.93 43
1697.02 32
1697.11 24
1697.21 18
1697.30 15
1697.40 14
1697.49 15
1697.59 18
1697.68 23
1697.78 28
1697.87 35
1697.96 41
1698.06 47
1698.15 53
1698.25 57
1698.34 61
1698.44 65
1698.53 70
1698.63 75
1698.72 82
1698.81 91
1698.91 100
1699.00 109
1699.10 118
1699.19 125
1699.29 130
1699.38 131
1699.48 131
1699.57 128
1699.66 122
1699.76 116
1699.85 110
1699.95 104
1700.04 99
1700.14 95
1700.23 92
1700.33 89
1700.42 85
1700.52 82
1700.61 79
1700.70 77
1700.80 77
1700.89 80
1700.99 86
1701.08 95
1701.18 105
1701.27 116
1701.37 125
1701.46 132
1701.56 136
1701.65 136
1701.74 133
1701.84 128
1701.93 123
1702.03 118
1702.12 115
1702.22 112
1702.31 110
1702.41 109
1702.50 107
1702.60 106
1702.69 103
1702.78 102
1702.88 101
1702.97 102
1703.07 105
1703.16 110
1703.26 118
1703.35 127
1703.45 136
1703.54 145
1703.64 152
1703.73 157
1703.83 158
1703.92 155
1704.01 149
1704.11 140
1704.20 129
1704.30 117
1704.39 106
1704.49 96
1704.58 86
1704.68 77
1704.77 67
1704.87 55
1704.96 42
1705.06 27
1705.15 13
1705.24 0
1705.34 0
1705.43 0
1705.53 0
1705.62 0
1705.72 0
1705.81 0
1705.91 0
1706.00 2
1706.10 9
1706.19 15
1706.29 20
1706.38 24
1706.48 27
1706.57 29
1706.66 30
1706.76 30
1706.85 29
1706.95 27
1707.04 24
1707.14 21
1707.23 18
1707.33 17
1707.42 16
1707.52 16
1707.61 17
1707.71 17
1707.80 18
1707.90 18
1707.99 20
1708.09 22
1708.18 25
1708.28 30
1708.37 35
1708.46 40
1708.56 44
1708.65 47
1708.75 48
1708.84 48
1708.94 46
1709.03 44
1709.13 43
1709.22 42
1709.32 42
1709.41 44
1709.51 48
1709.60 54
1709.70 61
1709.79 68
1709.89 75
1709.98 82
1710.08 88
1710.17 91
1710.27 93
1710.36 94
1710.45 96
1710.55 98
1710.64 101
1710.74 107
1710.83 113
1710.93 119
1711.02 124
1711.12 127
1711.21 128
1711.31 126
1711.40 122
1711.50 118
1711.59 114
1711.69 111
1711.78 108
1711.88 107
1711.97 106
1712.07 106
1712.16 105
1712.26 103
1712.35 100
1712.45 96
1712.54 91
1712.64 84
1712.73 75
1712.83 66
1712.92 58
1713.02 52
1713.11 51
1713.21 53
1713.30 61
1713.39 71
1713.49 82
1713.58 92
1713.68 99
1713.77 103
1713.87 102
1713.96 99
1714.06 94
1714.15 88
1714.25 83
1714.34 80
1714.44 78
1714.53 79
1714.63 82
1714.72 86
1714.82 92
1714.91 98
1715.01 105
1715.10 111
1715.20 117
1715.29 123
1715.39 129
1715.48 133
1715.58 136
1715.67 135
1715.77 131
1715.86 123
1715.96 113
1716.05 100
1716.15 88
1716.24 77
1716.34 70
1716.43 66
1716.53 68
1716.62 72
1716.72 79
1716.81 85
1716.91 91
1717.00 94
1717.10 94
1717.19 90
1717.29 84
1717.38 74
1717.48 63
1717.57 51
1717.67 39
1717.76 29
1717.86 22
1717.95 18
1718.05 17
1718.14 18
1718.24 19
1718.33 21
1718.43 22
1718.52 24
1718.62 26
1718.71 29
1718.81 33
1718.90 37
1719.00 41
1719.09 43
1719.19 43
1719.28 40
1719.38 36
1719.47 32
1719.57 28
1719.66 26
1719.76 25
1719.85 26
1719.95 28
1720.04 31
1720.14 33
1720.23 35
1720.33 37
1720.42 38
1720.52 38
1720.61 37
1720.71 36
1720.80 33
1720.90 30
1720.99 27
1721.09 23
1721.18 20
1721.28 19
1721.37 19
1721.47 21
1721.56 25
1721.66 30
1721.75 34
1721.85 37
1721.95 38
1722.04 35
1722.14 30
1722.23 22
1722.33 13
1722.42 4
1722.52 0
1722.61 0
1722.71 0
1722.80 0
1722.90 0
1722.99 0
1723.09 0
1723.18 0
1723.28 5
1723.37 10
1723.47 13
1723.56 14
1723.66 14
1723.75 11
1723.85 6
1723.94 1
1724.04 0
1724.13 0
1724.23 0
1724.32 0
1724.42 7
1724.51 18
1724.61 30
1724.70 42
1724.80 54
1724.90 66
1724.99 78
1725.09 88
1725.18 96
1725.28 101
1725.37 102
1725.47 100
1725.56 93
1725.66 83
1725.75 72
1725.85 61
1725.94 52
1726.04 46
1726.13 42
1726.23 42
1726.32 44
1726.42 48
1726.51 52
1726.61 57
1726.70 61
1726.80 64
1726.89 66
1726.99 66
1727.09 67
1727.18 67
1727.28 68
1727.37 71
1727.47 75
1727.56 79
1727.66 84
1727.75 86
1727.85 85
1727.94 80
1728.04 71
1728.13 60
1728.23 47
1728.32 35
1728.42 25
1728.51 18
1728.61 15
1728.71 14
1728.80 15
1728.90 18
1728.99 20
1729.09 22
1729.18 22
1729.28 22
1729.37 20
1729.47 17
1729.56 15
1729.66 14
1729.75 14
1729.85 15
1729.94 17
1730.04 19
1730.14 20
1730.23 20
1730.33 17
1730.42 15
1730.52 12
1730.61 11
1730.71 13
1730.80 16
1730.90 22
1730.99 29
1731.09 37
1731.18 43
1731.28 47
1731.37 49
1731.47 48
1731.57 45
1731.66 40
1731.76 34
1731.85 28
1731.95 22
1732.04 16
1732.14 9
1732.23 1
1732.33 0
1732.42 0
1732.52 0
1732.61 0
1732.71 0
1732.81 0
1732.90 0
1733.00 6
1733.09 16
1733.19 27
1733.28 38
1733.38 48
1733.47 59
1733.57 68
1733.66 77
1733.76 85
1733.86 89
1733.95 92
1734.05 91
1734.14 89
1734.24 87
1734.33 84
1734.43 83
1734.52 82
1734.62 81
1734.71 80
1734.81 78
1734.91 74
1735.00 69
1735.10 64
1735.19 59
1735.29 55
1735.38 52
1735.48 50
1735.57 49
1735.67 47
1735.77 45
1735.86 43
1735.96 42
1736.05 43
1736.15 47
1736.24 54
1736.34 63
1736.43 73
1736.53 82
1736.62 89
1736.72 93
1736.82 94
1736.91 92
1737.01 88
1737.10 85
1737.20 81
1737.29 78
1737.39 75
1737.48 72
1737.58 68
1737.68 63
1737.77 59
1737.87 55
1737.96 52
1738.06 50
1738.15 48
1738.25 47
1738.34 44
1738.44 40
1738.54 35
1738.63 29
1738.73 25
1738.82 21
1738.92 20
1739.01 20
1739.11 22
1739.20 26
1739.30 31
1739.40 36
1739.49 41
1739.59 46
1739.68 50
1739.78 52
1739.87 51
1739.97 48
1740.07 42
1740.16 35
1740.26 27
1740.35 21
1740.45 16
1740.54 14
1740.64 15
1740.73 18
1740.83 22
1740.93 25
1741.02 27
1741.12 27
1741.21 24
1741.31 20
1741.40 14
1741.50 8
1741.60 2
1741.69 0
1741.79 0
1741.88 0
1741.98 0
1742.07 0
1742.17 0
1742.27 0
1742.36 0
1742.46 3
1742.55 9
1742.65 14
1742.74 18
1742.84 21
1742.93 24
1743.03 25
1743.13 25
1743.22 24
1743.32 24
1743.41 25
1743.51 28
1743.60 34
1743.70 42
1743.80 53
1743.89 65
1743.99 76
1744.08 84
1744.18 89
1744.27 91
1744.37 91
1744.47 88
1744.56 86
1744.66 85
1744.75 86
1744.85 90
1744.95 95
1745.04 100
1745.14 105
1745.23 110
1745.33 113
1745.42 115
1745.52 115
1745.62 115
1745.71 114
1745.81 113
1745.90 109
1746.00 102
1746.09 94
1746.19 82
1746.29 70
1746.38 59
1746.48 51
1746.57 48
1746.67 51
1746.76 59
1746.86 72
1746.96 85
1747.05 99
1747.15 109
1747.24 116
1747.34 120
1747.44 122
1747.53 123
1747.63 126
1747.72 132
1747.82 141
1747.91 153
1748.01 168
1748.11 184
1748.20 203
1748.30 223
1748.39 245
1748.49 270
1748.59 296
1748.68 327
1748.78 360
1748.87 398
1748.97 438
1749.06 482
1749.16 527
1749.26 574
1749.35 620
1749.45 664
1749.54 706
1749.64 746
1749.74 784
1749.83 819
1749.93 854
1750.02 887
1750.12 917
1750.22 943
1750.31 965
1750.41 980
1750.50 989
1750.60 994
1750.70 994
1750.79 991
1750.89 987
1750.98 981
1751.08 973
1751.17 963
1751.27 950
1751.37 934
1751.46 915
1751.56 895
1751.65 875
1751.75 855
1751.85 837
1751.94 820
1752.04 802
1752.13 782
1752.23 760
1752.33 734
1752.42 705
1752.52 675
1752.61 646
1752.71 618
1752.81 593
1752.90 569
1753.00 546
1753.09 522
1753.19 496
1753.29 467
1753.38 437
1753.48 408
1753.57 381
1753.67 358
1753.77 339
1753.86 325
1753.96 315
1754.05 308
1754.15 304
1754.25 302
1754.34 302
1754.44 301
1754.53 300
1754.63 296
1754.73 290
1754.82 280
1754.92 266
1755.01 250
1755.11 232
1755.21 214
1755.30 197
1755.40 184
1755.49 173
1755.59 163
1755.69 155
1755.78 147
1755.88 139
1755.97 129
1756.07 119
1756.17 110
1756.26 104
1756.36 102
1756.45 105
1756.55 111
1756.65 122
1756.74 134
1756.84 146
1756.93 157
1757.03 166
1757.13 172
1757.22 175
1757.32 174
1757.42 172
1757.51 167
1757.61 161
1757.70 153
1757.80 147
1757.90 141
1757.99 136
1758.09 133
1758.18 130
1758.28 127
1758.38 122
1758.47 116
1758.57 107
1758.66 98
1758.76 88
1758.86 80
1758.95 75
1759.05 74
1759.15 78
1759.24 85
1759.34 98
1759.43 113
1759.53 131
1759.63 150
1759.72 167
1759.82 179
1759.91 186
1760.01 186
1760.11 178
1760.20 164
1760.30 147
1760.40 131
1760.49 117
1760.59 109
1760.68 107
1760.78 110
1760.88 118
1760.97 128
1761.07 137
1761.16 144
1761.26 150
1761.36 153
1761.45 156
1761.55 158
1761.65 160
1761.74 162
1761.84 164
1761.93 164
1762.03 162
1762.13 156
1762.22 147
1762.32 136
1762.42 123
1762.51 110
1762.61 100
1762.70 92
1762.80 87
1762.90 85
1762.99 84
1763.09 84
1763.19 83
1763.28 80
1763.38 76
1763.47 70
1763.57 64
1763.67 60
1763.76 57
1763.86 59
1763.96 63
1764.05 69
1764.15 76
1764.24 83
1764.34 88
1764.44 90
1764.53 92
1764.63 92
1764.73 94
1764.82 98
1764.92 103
1765.01 108
1765.11 112
1765.21 113
1765.30 110
1765.40 104
1765.50 95
1765.59 85
1765.69 77
1765.79 72
1765.88 70
1765.98 71
1766.07 72
1766.17 73
1766.27 72
1766.36 69
1766.46 64
1766.56 58
1766.65 54
1766.75 52
1766.85 52
1766.94 54
1767.04 59
1767.13 65
1767.23 72
1767.33 79
1767.42 86
1767.52 92
1767.62 98
1767.71 101
1767.81 102
1767.91 100
1768.00 96
1768.10 90
1768.19 83
1768.29 77
1768.39 72
1768.48 69
1768.58 67
1768.68 67
1768.77 67
1768.87 67
1768.97 68
1769.06 69
1769.16 71
1769.25 73
1769.35 75
1769.45 76
1769.54 77
1769.64 75
1769.74 72
1769.83 68
1769.93 63
1770.03 59
1770.12 56
1770.22 54
1770.32 53
1770.41 53
1770.51 54
1770.60 56
1770.70 58
1770.80 58
1770.89 58
1770.99 56
1771.09 52
1771.18 46
1771.28 39
1771.38 32
1771.47 25
1771.57 19
1771.67 15
1771.76 11
1771.86 8
1771.96 5
1772.05 3
1772.15 1
1772.25 0
1772.34 0
1772.44 0
1772.53 0
1772.63 0
1772.73 0
1772.82 0
1772.92 0
1773.02 0
1773.11 0
1773.21 3
1773.31 6
1773.40 8
1773.50 8
1773.60 8
1773.69 7
1773.79 6
1773.89 7
1773.98 10
1774.08 15
1774.18 22
1774.27 30
1774.37 38
1774.47 45
1774.56 50
1774.66 53
1774.75 52
1774.85 50
1774.95 46
1775.04 42
1775.14 38
1775.24 35
1775.33 34
1775.43 34
1775.53 36
1775.62 38
1775.72 41
1775.82 45
1775.91 50
1776.01 58
1776.11 67
1776.20 78
1776.30 89
1776.40 99
1776.49 107
1776.59 110
1776.69 110
1776.78 107
1776.88 103
1776.98 100
1777.07 98
1777.17 98
1777.27 99
1777.36 100
1777.46 99
1777.56 97
1777.65 92
1777.75 88
1777.85 85
1777.94 84
1778.04 85
1778.14 89
1778.23 94
1778.33 100
1778.43 105
1778.52 109
1778.62 114
1778.72 119
1778.81 125
1778.91 130
1779.01 136
1779.10 139
1779.20 139
1779.30 137
1779.39 131
1779.49 123
1779.59 113
1779.68 104
1779.78 95
1779.88 89
1779.97 86
1780.07 85
1780.17 86
1780.26 89
1780.36 93
1780.46 96
1780.55 97
1780.65 95
1780.75 90
1780.84 80
1780.94 68
1781.04 56
1781.13 44
1781.23 36
1781.33 32
1781.42 33
1781.52 38
1781.62 45
1781.71 53
1781.81 60
1781.91 65
1782.00 69
1782.10 71
1782.20 73
1782.30 75
1782.39 79
1782.49 85
1782.59 92
1782.68 101
1782.78 110
1782.88 117
1782.97 122
1783.07 124
1783.17 123
1783.26 119
1783.36 113
1783.46 107
1783.55 101
1783.65 96
1783.75 94
1783.84 94
1783.94 96
1784.04 98
1784.13 100
1784.23 101
1784.33 102
1784.42 103
1784.52 105
1784.62 109
1784.72 114
1784.81 120
1784.91 126
1785.01 129
1785.10 128
1785.20 123
1785.30 115
1785.39 104
1785.49 91
1785.59 79
1785.68 70
1785.78 64
1785.88 63
1785.97 66
1786.07 74
1786.17 84
1786.27 94
1786.36 102
1786.46 107
1786.56 107
1786.65 103
1786.75 96
1786.85 89
1786.94 82
1787.04 78
1787.14 76
1787.23 77
1787.33 79
1787.43 80
1787.52 80
1787.62 78
1787.72 76
1787.82 74
1787.91 75
1788.01 78
1788.11 84
1788.20 92
1788.30 99
1788.40 106
1788.49 110
1788.59 111
1788.69 110
1788.78 107
1788.88 105
1788.98 105
1789.08 105
1789.17 108
1789.27 111
1789.37 115
1789.46 118
1789.56 120
1789.66 122
1789.75 122
1789.85 121
1789.95 120
1790.05 119
1790.14 118
1790.24 117
1790.34 117
1790.43 118
1790.53 119
1790.63 120
1790.72 121
1790.82 121
1790.92 120
1791.02 119
1791.11 118
1791.21 117
1791.31 117
1791.40 116
1791.50 116
1791.60 115
1791.69 114
1791.79 112
1791.89 110
1791.99 109
1792.08 108
1792.18 109
1792.28 109
1792.37 109
1792.47 106
1792.57 101
1792.67 92
1792.76 80
1792.86 66
1792.96 52
1793.05 39
1793.15 29
1793.25 25
1793.34 27
1793.44 34
1793.54 46
1793.64 61
1793.73 76
1793.83 91
1793.93 103
1794.02 113
1794.12 122
1794.22 129
1794.32 136
1794.41 142
1794.51 147
1794.61 150
1794.70 149
1794.80 143
1794.90 132
1795.00 119
1795.09 103
1795.19 86
1795.29 71
1795.38 57
1795.48 46
1795.58 38
1795.67 31
1795.77 25
1795.87 20
1795.97 16
1796.06 15
1796.16 15
1796.26 18
1796.35 25
1796.45 35
1796.55 46
1796.65 58
1796.74 70
1796.84 78
1796.94 83
1797.04 83
1797.13 78
1797.23 69
1797.33 58
1797.42 46
1797.52 35
1797.62 27
1797.72 23
1797.81 23
1797.91 26
1798.01 32
1798.10 39
1798.20 47
1798.30 56
1798.40 64
1798.49 71
1798.59 79
1798.69 87
1798.78 95
1798.88 103
1798.98 109
1799.08 112
1799.17 112
1799.27 108
1799.37 101
1799.47 93
1799.56 84
1799.66 77
1799.76 72
1799.85 68
1799.95 66
1800.05 63
1800.15 59
1800.24 54
1800.34 49
1800.44 44
1800.54 41
1800.63 41
1800.73 45
1800.83 54
1800.92 65
1801.02 78
1801.12 89
1801.22 98
1801.31 103
1801.41 104
1801.51 102
1801.61 100
1801.70 98
1801.80 99
1801.90 102
1801.99 107
1802.09 113
1802.19 117
1802.29 120
1802.38 121
1802.48 118
1802.58 114
1802.68 109
1802.77 103
1802.87 99
1802.97 97
1803.06 98
1803.16 102
1803.26 111
1803.36 121
1803.45 133
1803.55 144
1803.65 153
1803.75 160
1803.84 165
1803.94 169
1804.04 171
1804.14 172
1804.23 173
1804.33 173
1804.43 172
1804.53 170
1804.62 167
1804.72 165
1804.82 165
1804.91 168
1805.01 176
1805.11 187
1805.21 202
1805.30 220
1805.40 238
1805.50 258
1805.60 277
1805.69 296
1805.79 315
1805.89 332
1805.99 346
1806.08 358
1806.18 366
1806.28 371
1806.38 372
1806.47 371
1806.57 369
1806.67 369
1806.77 370
1806.86 375
1806.96 385
1807.06 397
1807.16 414
1807.25 433
1807.35 454
1807.45 476
1807.55 498
1807.64 520
1807.74 539
1807.84 555
1807.93 567
1808.03 574
1808.13 576
1808.23 574
1808.32 569
1808.42 561
1808.52 553
1808.62 545
1808.71 538
1808.81 532
1808.91 525
1809.01 516
1809.10 504
1809.20 488
1809.30 466
1809.40 440
1809.49 410
1809.59 379
1809.69 350
1809.79 326
1809.88 308
1809.98 297
1810.08 292
1810.18 292
1810.27 295
1810.37 296
1810.47 295
1810.57 291
1810.67 283
1810.76 272
1810.86 260
1810.96 247
1811.06 235
1811.15 224
1811.25 214
1811.35 203
1811.45 193
1811.54 180
1811.64 167
1811.74 152
1811.84 137
1811.93 124
1812.03 112
1812.13 104
1812.23 100
1812.32 100
1812.42 102
1812.52 106
1812.62 108
1812.71 108
1812.81 105
1812.91 100
1813.01 93
1813.10 85
1813.20 77
1813.30 68
1813.40 60
1813.49 51
1813.59 42
1813.69 33
1813.79 24
1813.89 18
1813.98 14
1814.08 11
1814.18 10
1814.28 9
1814.37 7
1814.47 3
1814.57 0
1814.67 0
1814.76 0
1814.86 0
1814.96 0
1815.06 0
1815.15 0
1815.25 5
1815.35 18
1815.45 33
1815.55 49
1815.64 65
1815.74 80
1815.84 91
1815.94 100
1816.03 104
1816.13 106
1816.23 104
1816.33 101
1816.42 97
1816.52 94
1816.62 93
1816.72 92
1816.82 93
1816.91 93
1817.01 94
1817.11 94
1817.21 94
1817.30 94
1817.40 95
1817.50 96
1817.60 98
1817.69 100
1817.79 101
1817.89 103
1817.99 104
1818.09 104
1818.18 105
1818.28 105
1818.38 106
1818.48 106
1818.57 107
1818.67 108
1818.77 110
1818.87 114
1818.97 119
1819.06 125
1819.16 132
1819.26 138
1819.36 143
1819.45 147
1819.55 151
1819.65 154
1819.75 155
1819.85 155
1819.94 153
1820.04 150
1820.14 146
1820.24 142
1820.33 140
1820.43 140
1820.53 142
1820.63 146
1820.73 152
1820.82 157
1820.92 161
1821.02 165
1821.12 169
1821.21 173
1821.31 180
1821.41 188
1821.51 197
1821.61 206
1821.70 214
1821.80 219
1821.90 221
1822.00 219
1822.10 214
1822.19 206
1822.29 198
1822.39 189
1822.49 182
1822.58 178
1822.68 176
1822.78 177
1822.88 179
1822.98 181
1823.07 184
1823.17 187
1823.27 188
1823.37 188
1823.47 187
1823.56 185
1823.66 182
1823.76 180
1823.86 177
1823.95 174
1824.05 171
1824.15 168
1824.25 164
1824.35 159
1824.44 154
1824.54 148
1824.64 142
1824.74 137
1824.84 133
1824.93 131
1825.03 130
1825.13 131
1825.23 133
1825.33 136
1825.42 140
1825.52 143
1825.62 146
1825.72 149
1825.82 150
1825.91 149
1826.01 147
1826.11 143
1826.21 137
1826.31 131
1826.40 125
1826.50 121
1826.60 119
1826.70 118
1826.80 118
1826.89 119
1826.99 120
1827.09 120
1827.19 118
1827.29 117
1827.38 116
1827.48 116
1827.58 117
1827.68 120
1827.78 123
1827.87 126
1827.97 128
1828.07 130
1828.17 130
1828.27 130
1828.36 129
1828.46 129
1828.56 129
1828.66 129
1828.76 128
1828.85 127
1828.95 125
1829.05 122
1829.15 119
1829.25 116
1829.34 113
1829.44 109
1829.54 105
1829.64 99
1829.74 90
1829.83 80
1829.93 69
1830.03 57
1830.13 46
1830.23 38
1830.32 34
1830.42 33
1830.52 36
1830.62 43
1830.72 50
1830.81 58
1830.91 64
1831.01 68
1831.11 69
1831.21 69
1831.30 67
1831.40 65
1831.50 64
1831.60 62
1831.70 61
1831.80 59
1831.89 57
1831.99 54
1832.09 50
1832.19 48
1832.29 46
1832.38 46
1832.48 47
1832.58 49
1832.68 52
1832.78 55
1832.87 58
1832.97 60
1833.07 61
1833.17 62
1833.27 62
1833.37 62
1833.46 60
1833.56 57
1833.66 52
1833.76 47
1833.86 41
1833.95 35
1834.05 30
1834.15 26
1834.25 25
1834.35 25
1834.45 27
1834.54 30
1834.64 34
1834.74 38
1834.84 42
1834.94 47
1835.03 51
1835.13 55
1835.23 57
1835.33 57
1835.43 55
1835.53 51
1835.62 43
1835.72 34
1835.82 25
1835.92 15
1836.02 7
1836.11 2
1836.21 1
1836.31 5
1836.41 15
1836.51 29
1836.61 48
1836.70 67
1836.80 87
1836.90 104
1837.00 116
1837.10 123
1837.20 126
1837.29 124
1837.39 121
1837.49 116
1837.59 113
1837.69 109
1837.78 105
1837.88 101
1837.98 94
1838.08 86
1838.18 76
1838.28 65
1838.37 55
1838.47 47
1838.57 41
1838.67 37
1838.77 37
1838.87 38
1838.96 41
1839.06 45
1839.16 49
1839.26 53
1839.36 57
1839.46 60
1839.55 63
1839.65 66
1839.75 69
1839.85 73
1839.95 76
1840.05 79
1840.14 81
1840.24 82
1840.34 82
1840.44 79
1840.54 75
1840.64 70
1840.73 64
1840.83 57
1840.93 52
1841.03 47
1841.13 45
1841.23 46
1841.32 49
1841.42 54
1841.52 60
1841.62 66
1841.72 72
1841.82 77
1841.91 80
1842.01 80
1842.11 77
1842.21 72
1842.31 66
1842.41 58
1842.50 51
1842.60 46
1842.70 44
1842.80 45
1842.90 49
1843.00 55
1843.10 61
1843.19 66
1843.29 70
1843.39 70
1843.49 69
1843.59 66
1843.69 62
1843.78 58
1843.88 56
1843.98 54
1844.08 54
1844.18 55
1844.28 57
1844.37 59
1844.47 61
1844.57 62
1844.67 61
1844.77 59
1844.87 56
1844.97 53
1845.06 52
1845.16 52
1845.26 55
1845.36 59
1845.46 65
1845.56 70
1845.65 73
1845.75 72
1845.85 66
1845.95 55
1846.05 40
1846.15 24
1846.25 9
1846.34 0
1846.44 0
1846.54 0
1846.64 0
1846.74 5
1846.84 17
1846.94 28
1847.03 36
1847.13 39
1847.23 39
1847.33 35
1847.43 32
1847.53 29
1847.62 29
1847.72 33
1847.82 39
1847.92 47
1848.02 54
1848.12 60
1848.22 63
1848.31 64
1848.41 62
1848.51 58
1848.61 53
1848.71 46
1848.81 38
1848.91 29
1849.00 19
1849.10 9
1849.20 0
1849.30 0
1849.40 0
1849.50 0
1849.60 0
1849.69 0
1849.79 0
1849.89 0
1849.99 4
1850.09 8
1850.19 10
1850.29 13
1850.38 15
1850.48 19
1850.58 24
1850.68 29
1850.78 34
1850.88 37
1850.98 39
1851.08 38
1851.17 36
1851.27 34
1851.37 32
1851.47 32
1851.57 33
1851.67 36
1851.77 41
1851.86 46
1851.96 50
1852.06 55
1852.16 58
1852.26 61
1852.36 62
1852.46 61
1852.55 58
1852.65 53
1852.75 46
1852.85 40
1852.95 33
1853.05 28
1853.15 25
1853.25 23
1853.34 24
1853.44 26
1853.54 30
1853.64 37
1853.74 47
1853.84 60
1853.94 77
1854.04 95
1854.13 113
1854.23 130
1854.33 143
1854.43 150
1854.53 153
1854.63 151
1854.73 146
1854.82 140
1854.92 135
1855.02 132
1855.12 130
1855.22 129
1855.32 128
1855.42 126
1855.52 121
1855.61 115
1855.71 108
1855.81 104
1855.91 103
1856.01 106
1856.11 114
1856.21 124
1856.31 134
1856.40 142
1856.50 146
1856.60 145
1856.70 141
1856.80 135
1856.90 128
1857.00 121
1857.10 115
1857.19 110
1857.29 104
1857.39 97
1857.49 90
1857.59 80
1857.69 70
1857.79 59
1857.89 47
1857.99 37
1858.08 29
1858.18 23
1858.28 20
1858.38 21
1858.48 25
1858.58 34
1858.68 44
1858.78 57
1858.87 70
1858.97 83
1859.07 95
1859.17 105
1859.27 111
1859.37 115
1859.47 116
1859.57 114
1859.67 111
1859.76 109
1859.86 107
1859.96 107
1860.06 109
1860.16 111
1860.26 113
1860.36 114
1860.46 114
1860.56 113
1860.65 111
1860.75 110
1860.85 109
1860.95 109
1861.05 108
1861.15 107
1861.25 106
1861.35 103
1861.45 100
1861.54 97
1861.64 93
1861.74 89
1861.84 85
1861.94 79
1862.04 74
1862.14 68
1862.24 65
1862.34 62
1862.43 63
1862.53 64
1862.63 65
1862.73 66
1862.83 66
1862.93 64
1863.03 61
1863.13 58
1863.23 56
1863.32 56
1863.42 57
1863.52 60
1863.62 63
1863.72 66
1863.82 67
1863.92 68
1864.02 68
1864.12 68
1864.22 68
1864.31 70
1864.41 73
1864.51 77
1864.61 82
1864.71 86
1864.81 88
1864.91 89
1865.01 88
1865.11 85
1865.21 82
1865.30 80
1865.40 80
1865.50 82
1865.60 86
1865.70 91
1865.80 97
1865.90 103
1866.00 109
1866.10 117
1866.20 126
1866.29 138
1866.39 151
1866.49 165
1866.59 178
1866.69 189
1866.79 196
1866.89 200
1866.99 200
1867.09 197
1867.19 193
1867.28 187
1867.38 181
1867.48 175
1867.58 168
1867.68 162
1867.78 155
1867.88 148
1867.98 142
1868.08 136
1868.18 130
1868.28 125
1868.37 120
1868.47 115
1868.57 111
1868.67 106
1868.77 102
1868.87 98
1868.97 94
1869.07 91
1869.17 89
1869.27 89
1869.37 91
1869.46 95
1869.56 101
1869.66 107
1869.76 113
1869.86 115
1869.96 112
1870.06 105
1870.16 93
1870.26 79
1870.36 65
1870.46 53
1870.56 44
1870.65 39
1870.75 37
1870.85 36
1870.95 36
1871.05 36
1871.15 35
1871.25 34
1871.35 31
1871.45 28
1871.55 24
1871.65 19
1871.74 13
1871.84 6
1871.94 0
1872.04 0
1872.14 0
1872.24 0
1872.34 0
1872.44 0
1872.54 0
1872.64 0
1872.74 0
1872.84 11
1872.94 25
1873.03 39
1873.13 54
1873.23 67
1873.33 78
1873.43 86
1873.53 91
1873.63 94
1873.73 95
1873.83 96
1873.93 95
1874.03 93
1874.13 91
1874.23 87
1874.32 81
1874.42 76
1874.52 69
1874.62 63
1874.72 58
1874.82 53
1874.92 50
1875.02 46
1875.12 44
1875.22 41
1875.32 38
1875.42 34
1875.52 29
1875.61 22
1875.71 15
1875.81 7
1875.91 0
1876.01 0
1876.11 0
1876.21 0
1876.31 0
1876.41 0
1876.51 0
1876.61 0
1876.71 3
1876.81 16
1876.91 31
1877.00 46
1877.10 62
1877.20 76
1877.30 88
1877.40 97
1877.50 105
1877.60 110
1877.70 113
1877.80 117
1877.90 120
1878.00 123
1878.10 126
1878.20 129
1878.30 131
1878.40 135
1878.49 138
1878.59 142
1878.69 147
1878.79 152
1878.89 155
1878.99 156
1879.09 152
1879.19 145
1879.29 134
1879.39 120
1879.49 106
1879.59 92
1879.69 81
1879.79 73
1879.89 68
1879.99 66
1880.08 67
1880.18 70
1880.28 74
1880.38 80
1880.48 86
1880.58 94
1880.68 102
1880.78 110
1880.88 118
1880.98 124
1881.08 129
1881.18 132
1881.28 132
1881.38 131
1881.48 128
1881.58 124
1881.68 119
1881.77 114
1881.87 110
1881.97 106
1882.07 102
1882.17 100
1882.27 100
1882.37 102
1882.47 106
1882.57 112
1882.67 117
1882.77 122
1882.87 123
1882.97 121
1883.07 116
1883.17 108
1883.27 99
1883.37 92
1883.47 86
1883.57 82
1883.66 79
1883.76 74
1883.86 68
1883.96 59
1884.06 49
1884.16 39
1884.26 31
1884.36 27
1884.46 27
1884.56 32
1884.66 39
1884.76 48
1884.86 57
1884.96 64
1885.06 70
1885.16 73
1885.26 75
1885.36 75
1885.46 73
1885.56 69
1885.66 62
1885.75 54
1885.85 45
1885.95 37
1886.05 29
1886.15 24
1886.25 20
1886.35 19
1886.45 20
1886.55 23
1886.65 27
1886.75 33
1886.85 41
1886.95 50
1887.05 60
1887.15 69
1887.25 77
1887.35 83
1887.45 87
1887.55 90
1887.65 92
1887.75 94
1887.85 96
1887.95 97
1888.04 96
1888.14 92
1888.24 86
1888.34 78
1888.44 68
1888.54 59
1888.64 50
1888.74 43
1888.84 38
1888.94 34
1889.04 30
1889.14 27
1889.24 23
1889.34 18
1889.44 13
1889.54 8
1889.64 3
1889.74 0
1889.84 0
1889.94 0
1890.04 0
1890.14 0
1890.24 0
1890.34 0
1890.44 0
1890.54 0
1890.64 8
1890.74 18
1890.83 29
1890.93 39
1891.03 48
1891.13 54
1891.23 57
1891.33 57
1891.43 56
1891.53 54
1891.63 53
1891.73 52
1891.83 53
1891.93 54
1892.03 56
1892.13 58
1892.23 59
1892.33 57
1892.43 54
1892.53 48
1892.63 40
1892.73 31
1892.83 22
1892.93 14
1893.03 8
1893.13 6
1893.23 7
1893.33 11
1893.43 15
1893.53 19
1893.63 22
1893.73 23
1893.83 22
1893.93 21
1894.03 20
1894.13 19
1894.23 21
1894.33 24
1894.42 29
1894.52 34
1894.62 40
1894.72 46
1894.82 51
1894.92 57
1895.02 64
1895.12 72
1895.22 81
1895.32 89
1895.42 97
1895.52 103
1895.62 107
1895.72 108
1895.82 108
1895.92 106
1896.02 104
1896.12 102
1896.22 101
1896.32 100
1896.42 100
1896.52 100
1896.62 101
1896.72 101
1896.82 101
1896.92 100
1897.02 99
1897.12 96
1897.22 93
1897.32 89
1897.42 85
1897.52 81
1897.62 77
1897.72 75
1897.82 74
1897.92 74
1898.02 76
1898.12 79
1898.22 83
1898.32 86
1898.42 88
1898.52 88
1898.62 85
1898.72 80
1898.82 74
1898.92 69
1899.02 64
1899.12 61
1899.22 61
1899.32 62
1899.42 63
1899.52 63
1899.62 60
1899.72 54
1899.82 44
1899.92 32
1900.02 20
1900.12 10
1900.22 4
1900.32 4
1900.42 11
1900.52 24
1900.62 42
1900.72 61
1900.82 81
1900.92 98
1901.02 111
1901.12 121
1901.22 127
1901.32 131
1901.42 133
1901.52 133
1901.62 131
1901.72 127
1901.82 119
1901.92 108
1902.02 95
1902.12 80
1902.22 66
1902.32 52
1902.42 41
1902.52 31
1902.62 24
1902.72 19
1902.82 17
1902.92 17
1903.02 21
1903.12 28
1903.22 36
1903.32 45
1903.42 52
1903.52 56
1903.62 56
1903.72 55
1903.82 52
1903.92 49
1904.02 48
1904.12 48
1904.22 50
1904.32 53
1904.42 55
1904.52 56
1904.62 56
1904.72 55
1904.82 54
1904.92 53
1905.02 53
1905.12 53
1905.22 53
1905.32 54
1905.42 56
1905.52 59
1905.62 62
1905.72 65
1905.82 68
1905.92 70
1906.02 71
1906.12 71
1906.22 70
1906.32 70
1906.42 71
1906.52 73
1906.62 77
1906.72 82
1906.82 88
1906.92 92
1907.02 96
1907.12 97
1907.22 96
1907.32 94
1907.42 91
1907.52 88
1907.62 85
1907.72 85
1907.82 85
1907.92 88
1908.02 92
1908.12 97
1908.22 102
1908.32 108
1908.42 115
1908.52 122
1908.62 131
1908.72 139
1908.82 146
1908.92 151
1909.02 153
1909.12 151
1909.22 146
1909.32 137
1909.42 126
1909.52 113
1909.62 100
1909.72 86
1909.82 72
1909.92 59
1910.02 48
1910.12 39
1910.22 33
1910.32 31
1910.42 32
1910.52 36
1910.62 42
1910.72 47
1910.82 51
1910.92 53
1911.02 54
1911.12 53
1911.22 51
1911.32 47
1911.42 43
1911.52 38
1911.62 33
1911.73 28
1911.83 23
1911.93 21
1912.03 20
1912.13 21
1912.23 24
1912.33 27
1912.43 30
1912.53 33
1912.63 34
1912.73 36
1912.83 37
1912.93 40
1913.03 43
1913.13 47
1913.23 50
1913.33 53
1913.43 54
1913.53 54
1913.63 53
1913.73 52
1913.83 54
1913.93 58
1914.03 64
1914.13 71
1914.23 76
1914.33 77
1914.43 74
1914.53 67
1914.63 57
1914.73 45
1914.83 33
1914.93 24
1915.03 18
1915.13 14
1915.23 12
1915.33 11
1915.44 11
1915.54 10
1915.64 10
1915.74 11
1915.84 13
1915.94 17
1916.04 21
1916.14 26
1916.24 30
1916.34 33
1916.44 33
1916.54 31
1916.64 27
1916.74 21
1916.84 16
1916.94 12
1917.04 11
1917.14 14
1917.24 21
1917.34 32
1917.44 47
1917.54 64
1917.64 82
1917.74 99
1917.84 115
1917.94 127
1918.04 137
1918.15 144
1918.25 148
1918.35 149
1918.45 149
1918.55 146
1918.65 141
1918.75 135
1918.85 128
1918.95 122
1919.05 117
1919.15 115
1919.25 115
1919.35 115
1919.45 115
1919.55 114
1919.65 109
1919.75 101
1919.85 92
1919.95 83
1920.05 75
1920.15 70
1920.25 69
1920.35 69
1920.45 72
1920.56 75
1920.66 77
1920.76 80
1920.86 82
1920.96 86
1921.06 90
1921.16 97
1921.26 104
1921.36 112
1921.46 121
1921.56 129
1921.66 136
1921.76 143
1921.86 148
1921.96 150
1922.06 150
1922.16 145
1922.26 136
1922.36 124
1922.46 109
1922.57 94
1922.67 80
1922.77 68
1922.87 59
1922.97 52
1923.07 47
1923.17 42
1923.27 36
1923.37 29
1923.47 20
1923.57 10
1923.67 0
1923.77 0
1923.87 0
1923.97 0
1924.07 0
1924.17 0
1924.27 0
1924.37 0
1924.48 4
1924.58 9
1924.68 12
1924.78 13
1924.88 13
1924.98 12
1925.08 10
1925.18 8
1925.28 6
1925.38 7
1925.48 10
1925.58 15
1925.68 23
1925.78 32
1925.88 42
1925.98 51
1926.08 57
1926.19 61
1926.29 61
1926.39 57
1926.49 52
1926.59 47
1926.69 43
1926.79 40
1926.89 39
1926.99 41
1927.09 44
1927.19 47
1927.29 50
1927.39 52
1927.49 52
1927.59 51
1927.69 48
1927.80 43
1927.90 37
1928.00 30
1928.10 23
1928.20 18
1928.30 15
1928.40 16
1928.50 21
1928.60 29
1928.70 39
1928.80 50
1928.90 59
1929.00 65
1929.10 69
1929.20 69
1929.31 68
1929.41 67
1929.51 66
1929.61 67
1929.71 69
1929.81 73
1929.91 75
1930.01 76
1930.11 74
1930.21 69
1930.31 60
1930.41 48
1930.51 35
1930.61 23
1930.72 11
1930.82 2
1930.92 0
1931.02 0
1931.12 0
1931.22 8
1931.32 19
1931.42 32
1931.52 45
1931.62 59
1931.72 73
1931.82 86
1931.92 98
1932.02 109
1932.13 118
1932.23 126
1932.33 132
1932.43 135
1932.53 136
1932.63 135
1932.73 131
1932.83 125
1932.93 118
1933.03 110
1933.13 101
1933.23 91
1933.33 83
1933.44 76
1933.54 72
1933.64 69
1933.74 67
1933.84 67
1933.94 68
1934.04 70
1934.14 74
1934.24 80
1934.34 87
1934.44 96
1934.54 106
1934.65 115
1934.75 124
1934.85 130
1934.95 134
1935.05 135
1935.15 133
1935.25 130
1935.35 125
1935.45 120
1935.55 115
1935.65 110
1935.75 105
1935.86 100
1935.96 95
1936.06 90
1936.16 85
1936.26 80
1936.36 75
1936.46 70
1936.56 67
1936.66 63
1936.76 61
1936.86 59
1936.97 56
1937.07 54
1937.17 49
1937.27 43
1937.37 35
1937.47 25
1937.57 16
1937.67 7
1937.77 0
1937.87 0
1937.97 0
1938.08 0
1938.18 0
1938.28 0
1938.38 0
1938.48 0
1938.58 0
1938.68 0
1938.78 4
1938.88 9
1938.98 13
1939.08 17
1939.19 20
1939.29 21
1939.39 22
1939.49 23
1939.59 25
1939.69 29
1939.79 35
1939.89 41
1939.99 46
1940.09 50
1940.19 50
1940.30 49
1940.40 45
1940.50 41
1940.60 38
1940.70 37
1940.80 38
1940.90 41
1941.00 45
1941.10 48
1941.20 51
1941.31 53
1941.41 54
1941.51 55
1941.61 55
1941.71 56
1941.81 56
1941.91 56
1942.01 54
1942.11 50
1942.21 45
1942.32 39
1942.42 32
1942.52 24
1942.62 15
1942.72 4
1942.82 0
1942.92 0
1943.02 0
1943.12 0
1943.23 0
1943.33 0
1943.43 0
1943.53 0
1943.63 13
1943.73 25
1943.83 32
1943.93 35
1944.03 33
1944.13 27
1944.24 20
1944.34 12
1944.44 6
1944.54 3
1944.64 3
1944.74 6
1944.84 13
1944.94 22
1945.04 31
1945.15 40
1945.25 47
1945.35 53
1945.45 56
1945.55 57
1945.65 56
1945.75 52
1945.85 46
1945.95 38
1946.06 30
1946.16 21
1946.26 14
1946.36 8
1946.46 5
1946.56 4
1946.66 4
1946.76 3
1946.86 2
1946.97 0
1947.07 0
1947.17 0
1947.27 0
1947.37 0
1947.47 0
1947.57 0
1947.67 2
1947.78 11
1947.88 21
1947.98 32
1948.08 43
1948.18 53
1948.28 63
1948.38 70
1948.48 74
1948.58 75
1948.69 73
1948.79 69
1948.89 63
1948.99 57
1949.09 51
1949.19 48
1949.29 48
1949.39 51
1949.50 57
1949.60 64
1949.70 72
1949.80 79
1949.90 86
1950.00 91
1950.10 94
1950.20 96
1950.31 97
1950.41 98
1950.51 99
1950.61 100
1950.71 102
1950.81 103
1950.91 102
1951.01 100
1951.12 96
1951.22 90
1951.32 83
1951.42 77
1951.52 72
1951.62 70
1951.72 71
1951.82 75
1951.93 79
1952.03 83
1952.13 86
1952.23 86
1952.33 85
1952.43 84
1952.53 82
1952.63 82
1952.74 83
1952.84 85
1952.94 87
1953.04 89
1953.14 91
1953.24 93
1953.34 94
1953.44 96
1953.55 99
1953.65 102
1953.75 106
1953.85 110
1953.95 115
1954.05 121
1954.15 127
1954.26 133
1954.36 138
1954.46 141
1954.56 141
1954.66 138
1954.76 134
1954.86 129
1954.96 127
1955.07 129
1955.17 135
1955.27 146
1955.37 160
1955.47 174
1955.57 187
1955.67 198
1955.78 207
1955.88 214
1955.98 220
1956.08 226
1956.18 231
1956.28 236
1956.38 239
1956.49 240
1956.59 237
1956.69 230
1956.79 222
1956.89 212
1956.99 202
1957.09 193
1957.20 187
1957.30 183
1957.40 180
1957.50 178
1957.60 176
1957.70 172
1957.80 166
1957.91 158
1958.01 148
1958.11 139
1958.21 131
1958.31 124
1958.41 121
1958.51 121
1958.62 124
1958.72 130
1958.82 138
1958.92 146
1959.02 153
1959.12 158
1959.22 160
1959.33 158
1959.43 154
1959.53 147
1959.63 140
1959.73 132
1959.83 125
1959.93 119
1960.04 114
1960.14 112
1960.24 112
1960.34 116
1960.44 122
1960.54 130
1960.65 139
1960.75 145
1960.85 148
1960.95 146
1961.05 140
1961.15 130
1961.25 119
1961.36 110
1961.46 103
1961.56 100
1961.66 100
1961.76 103
1961.86 108
1961.96 114
1962.07 119
1962.17 122
1962.27 122
1962.37 119
1962.47 113
1962.57 103
1962.68 90
1962.78 75
1962.88 60
1962.98 47
1963.08 36
1963.18 29
1963.28 25
1963.39 26
1963.49 31
1963.59 38
1963.69 48
1963.79 59
1963.89 71
1964.00 82
1964.10 92
1964.20 100
1964.30 105
1964.40 108
1964.50 108
1964.61 106
1964.71 104
1964.81 101
1964.91 98
1965.01 95
1965.11 93
1965.22 91
1965.32 88
1965.42 85
1965.52 80
1965.62 74
1965.72 69
1965.83 63
1965.93 58
1966.03 53
1966.13 50
1966.23 46
1966.33 41
1966.43 35
1966.54 29
1966.64 23
1966.74 19
1966.84 18
1966.94 22
1967.04 30
1967.15 41
1967.25 55
1967.35 70
1967.45 84
1967.55 95
1967.66 104
1967.76 110
1967.86 115
1967.96 119
1968.06 123
1968.16 127
1968.27 131
1968.37 134
1968.47 136
1968.57 137
1968.67 136
1968.77 134
1968.88 131
1968.98 127
1969.08 123
1969.18 118
1969.28 112
1969.38 106
1969.49 99
1969.59 91
1969.69 82
1969.79 72
1969.89 62
1969.99 53
1970.10 44
1970.20 36
1970.30 29
1970.40 24
1970.50 20
1970.60 17
1970.71 17
1970.81 21
1970.91 27
1971.01 37
1971.11 49
1971.22 62
1971.32 75
1971.42 86
1971.52 95
1971.62 100
1971.72 103
1971.83 104
1971.93 105
1972.03 105
1972.13 106
1972.23 106
1972.34 107
1972.44 106
1972.54 106
1972.64 106
1972.74 107
1972.84 110
1972.95 114
1973.05 120
1973.15 124
1973.25 128
1973.35 130
1973.46 130
1973.56 128
1973.66 124
1973.76 121
1973.86 117
1973.96 114
1974.07 110
1974.17 106
1974.27 102
1974.37 100
1974.47 98
1974.58 97
1974.68 96
1974.78 95
1974.88 94
1974.98 93
1975.09 92
1975.19 94
1975.29 99
1975.39 108
1975.49 119
1975.59 130
1975.70 141
1975.80 148
1975.90 151
1976.00 149
1976.10 142
1976.21 132
1976.31 119
1976.41 105
1976.51 90
1976.61 76
1976.72 64
1976.82 53
1976.92 46
1977.02 43
1977.12 44
1977.23 48
1977.33 56
1977.43 68
1977.53 80
1977.63 93
1977.73 104
1977.84 111
1977.94 115
1978.04 114
1978.14 108
1978.24 100
1978.35 90
1978.45 81
1978.55 73
1978.65 69
1978.75 67
1978.86 68
1978.96 71
1979.06 75
1979.16 79
1979.26 84
1979.37 89
1979.47 93
1979.57 98
1979.67 102
1979.77 106
1979.88 108
1979.98 110
1980.08 111
1980.18 110
1980.28 108
1980.39 104
1980.49 99
1980.59 92
1980.69 85
1980.79 77
1980.90 71
1981.00 67
1981.10 66
1981.20 69
1981.30 74
1981.41 80
1981.51 86
1981.61 90
1981.71 91
1981.81 90
1981.92 86
1982.02 81
1982.12 77
1982.22 75
1982.32 73
1982.43 73
1982.53 73
1982.63 71
1982.73 68
1982.84 62
1982.94 54
1983.04 45
1983.14 36
1983.24 27
1983.35 19
1983.45 11
1983.55 3
1983.65 0
1983.75 0
1983.86 0
1983.96 0
1984.06 0
1984.16 0
1984.26 0
1984.37 0
1984.47 8
1984.57 22
1984.67 36
1984.78 49
1984.88 59
1984.98 67
1985.08 73
1985.18 77
1985.29 80
1985.39 81
1985.49 81
1985.59 80
1985.69 78
1985.80 76
1985.90 75
1986.00 73
1986.10 72
1986.21 69
1986.31 65
1986.41 59
1986.51 52
1986.61 43
1986.72 35
1986.82 27
1986.92 21
1987.02 18
1987.12 17
1987.23 18
1987.33 20
1987.43 23
1987.53 25
1987.64 27
1987.74 29
1987.84 30
1987.94 32
1988.04 34
1988.15 36
1988.25 39
1988.35 40
1988.45 42
1988.56 42
1988.66 41
1988.76 40
1988.86 38
1988.96 38
1989.07 39
1989.17 41
1989.27 43
1989.37 46
1989.48 49
1989.58 51
1989.68 53
1989.78 55
1989.88 56
1989.99 58
1990.09 59
1990.19 60
1990.29 59
1990.40 57
1990.50 54
1990.60 50
1990.70 47
1990.81 47
1990.91 52
1991.01 62
1991.11 78
1991.21 96
1991.32 116
1991.42 133
1991.52 146
1991.62 153
1991.73 153
1991.83 148
1991.93 139
1992.03 129
1992.14 117
1992.24 104
1992.34 92
1992.44 81
1992.54 70
1992.65 60
1992.75 53
1992.85 48
1992.95 47
1993.06 49
1993.16 53
1993.26 60
1993.36 69
1993.47 79
1993.57 90
1993.67 102
1993.77 113
1993.87 122
1993.98 128
1994.08 128
1994.18 124
1994.28 114
1994.39 102
1994.49 87
1994.59 74
1994.69 64
1994.80 58
1994.90 55
1995.00 53
1995.10 52
1995.21 49
1995.31 44
1995.41 37
1995.51 29
1995.62 21
1995.72 16
1995.82 14
1995.92 16
1996.03 20
1996.13 26
1996.23 32
1996.33 36
1996.43 39
1996.54 40
1996.64 39
1996.74 37
1996.84 35
1996.95 33
1997.05 31
1997.15 30
1997.25 31
1997.36 33
1997.46 36
1997.56 41
1997.66 48
1997.77 57
1997.87 67
1997.97 76
1998.07 84
1998.18 91
1998.28 96
1998.38 99
1998.48 101
1998.59 102
1998.69 104
1998.79 107
1998.89 111
1999.00 117
1999.10 124
1999.20 133
1999.30 141
1999.41 148
1999.51 153
1999.61 155
1999.71 155
1999.82 152
1999.92 148
2000.02 143
2000.12 139
2000.23 136
2000.33 133
2000.43 130
2000.53 127
2000.64 122
2000.74 117
2000.84 111
2000.94 104
2001.05 99
2001.15 95
2001.25 93
2001.35 92
2001.46 91
2001.56 91
2001.66 91
2001.76 88
2001.87 82
2001.97 73
2002.07 61
2002.17 48
2002.28 35
2002.38 23
2002.48 14
2002.59 9
2002.69 10
2002.79 14
2002.89 21
2003.00 29
2003.10 36
2003.20 41
2003.30 44
2003.41 43
2003.51 40
2003.61 36
2003.71 31
2003.82 25
2003.92 21
2004.02 17
2004.12 15
2004.23 15
2004.33 18
2004.43 24
2004.53 33
2004.64 43
2004.74 53
2004.84 64
2004.95 72
2005.05 78
2005.15 81
2005.25 80
2005.36 78
2005.46 74
2005.56 69
2005.66 64
2005.77 60
2005.87 56
2005.97 52
2006.07 49
2006.18 46
2006.28 44
2006.38 43
2006.49 43
2006.59 44
2006.69 46
2006.79 49
2006.90 53
2007.00 58
2007.10 62
2007.20 66
2007.31 70
2007.41 73
2007.51 77
2007.61 80
2007.72 83
2007.82 85
2007.92 87
2008.03 88
2008.13 88
2008.23 87
2008.33 85
2008.44 84
2008.54 83
2008.64 84
2008.74 87
2008.85 91
2008.95 97
2009.05 103
2009.16 108
2009.26 112
2009.36 113
2009.46 112
2009.57 109
2009.67 104
2009.77 98
2009.88 91
2009.98 85
2010.08 79
2010.18 76
2010.29 74
2010.39 74
2010.49 76
2010.59 79
2010.70 82
2010.80 84
2010.90 83
2011.01 80
2011.11 74
2011.21 66
2011.31 57
2011.42 48
2011.52 39
2011.62 30
2011.73 21
2011.83 12
2011.93 3
2012.03 0
2012.14 0
2012.24 0
2012.34 0
2012.45 0
2012.55 0
2012.65 0
2012.75 0
2012.86 6
2012.96 17
2013.06 30
2013.17 42
2013.27 55
2013.37 66
2013.47 77
2013.58 86
2013.68 92
2013.78 96
2013.89 96
2013.99 93
2014.09 88
2014.19 82
2014.30 76
2014.40 70
2014.50 64
2014.61 59
2014.71 54
2014.81 49
2014.91 44
2015.02 40
2015.12 36
2015.22 34
2015.33 35
2015.43 39
2015.53 45
2015.63 53
2015.74 62
2015.84 70
2015.94 77
2016.05 82
2016.15 85
2016.25 88
2016.35 91
2016.46 96
2016.56 102
2016.66 110
2016.77 118
2016.87 126
2016.97 132
2017.08 137
2017.18 141
2017.28 144
2017.38 146
2017.49 148
2017.59 149
2017.69 148
2017.80 145
2017.90 139
2018.00 129
2018.11 116
2018.21 101
2018.31 84
2018.41 67
2018.52 51
2018.62 37
2018.72 25
2018.83 16
2018.93 9
2019.03 4
2019.14 0
2019.24 0
2019.34 0
2019.44 0
2019.55 2
2019.65 4
2019.75 7
2019.86 10
2019.96 13
2020.06 16
2020.17 19
2020.27 22
2020.37 25
2020.47 28
2020.58 29
2020.68 30
2020.78 32
2020.89 34
2020.99 36
2021.09 40
2021.20 45
2021.30 49
2021.40 53
2021.51 55
2021.61 54
2021.71 51
2021.81 45
2021.92 38
2022.02 30
2022.12 22
2022.23 15
2022.33 10
2022.43 7
2022.54 7
2022.64 10
2022.74 14
2022.85 21
2022.95 29
2023.05 37
2023.15 45
2023.26 51
2023.36 54
2023.46 53
2023.57 49
2023.67 43
2023.77 36
2023.88 30
2023.98 25
2024.08 22
2024.19 18
2024.29 14
2024.39 9
2024.50 1
2024.60 0
2024.70 0
2024.80 0
2024.91 0
2025.01 0
2025.11 0
2025.22 8
2025.32 18
2025.42 26
2025.53 30
2025.63 30
2025.73 26
2025.84 20
2025.94 13
2026.04 6
2026.15 0
2026.25 0
2026.35 0
2026.46 0
2026.56 0
2026.66 0
2026.76 0
2026.87 0
2026.97 2
2027.07 3
2027.18 4
2027.28 5
2027.38 6
2027.49 8
2027.59 10
2027.69 13
2027.80 15
2027.90 16
2028.00 17
2028.11 16
2028.21 14
2028.31 12
2028.42 8
2028.52 3
2028.62 0
2028.73 0
2028.83 0
2028.93 0
2029.04 0
2029.14 5
2029.24 18
2029.35 33
2029.45 49
2029.55 62
2029.66 72
2029.76 78
2029.86 79
2029.97 78
2030.07 76
2030.17 74
2030.28 75
2030.38 77
2030.48 82
2030.59 89
2030.69 96
2030.79 103
2030.90 110
2031.00 115
2031.10 119
2031.21 120
2031.31 120
2031.41 117
2031.52 112
2031.62 106
2031.72 101
2031.83 96
2031.93 94
2032.03 94
2032.14 96
2032.24 98
2032.34 99
2032.45 99
2032.55 96
2032.65 92
2032.76 86
2032.86 80
2032.96 75
2033.07 72
2033.17 70
2033.27 70
2033.38 70
2033.48 68
2033.58 64
2033.69 57
2033.79 49
2033.89 39
2034.00 29
2034.10 22
2034.20 19
2034.31 20
2034.41 27
2034.51 39
2034.62 53
2034.72 68
2034.82 82
2034.93 94
2035.03 101
2035.13 105
2035.24 106
2035.34 104
2035.44 99
2035.55 93
2035.65 85
2035.75 74
2035.86 63
2035.96 51
2036.06 41
2036.17 34
2036.27 30
2036.37 31
2036.48 35
2036.58 42
2036.68 49
2036.79 56
2036.89 64
2036.99 71
2037.10 79
2037.20 87
2037.31 97
2037.41 106
2037.51 115
2037.62 123
2037.72 127
2037.82 128
2037.93 126
2038.03 121
2038.13 113
2038.24 105
2038.34 97
2038.44 91
2038.55 86
2038.65 83
2038.75 80
2038.86 77
2038.96 74
2039.06 71
2039.17 69
2039.27 67
2039.38 66
2039.48 67
2039.58 68
2039.69 70
2039.79 71
2039.89 71
2040.00 69
2040.10 66
2040.20 62
2040.31 58
2040.41 54
2040.51 50
2040.62 47
2040.72 45
2040.82 43
2040.93 41
2041.03 39
2041.14 36
2041.24 32
2041.34 28
2041.45 24
2041.55 21
2041.65 18
2041.76 17
2041.86 19
2041.96 21
2042.07 25
2042.17 29
2042.27 31
2042.38 32
2042.48 32
2042.59 30
2042.69 27
2042.79 24
2042.90 21
2043.00 18
2043.10 16
2043.21 15
2043.31 15
2043.41 16
2043.52 20
2043.62 27
2043.73 35
2043.83 44
2043.93 52
2044.04 57
2044.14 59
2044.24 56
2044.35 49
2044.45 39
2044.55 28
2044.66 18
2044.76 10
2044.87 5
2044.97 4
2045.07 6
2045.18 11
2045.28 16
2045.38 21
2045.49 26
2045.59 29
2045.70 29
2045.80 28
2045.90 25
2046.01 22
2046.11 20
2046.21 18
2046.32 16
2046.42 16
2046.52 16
2046.63 14
2046.73 12
2046.84 7
2046.94 2
2047.04 0
2047.15 0
2047.25 0
2047.35 0
2047.46 5
2047.56 16
2047.67 30
2047.77 45
2047.87 58
2047.98 68
2048.08 73
2048.18 73
2048.29 69
2048.39 61
2048.50 50
2048.60 39
2048.70 29
2048.81 19
2048.91 12
2049.01 6
2049.12 1
2049.22 0
2049.33 0
2049.43 0
2049.53 0
2049.64 0
2049.74 0
2049.84 0
2049.95 0
2050.05 2
2050.16 12
2050.26 24
2050.36 37
2050.47 51
2050.57 66
2050.67 79
2050.78 91
2050.88 99
2050.99 103
2051.09 103
2051.19 98
2051.30 89
2051.40 79
2051.51 68
2051.61 59
2051.71 51
2051.82 46
2051.92 43
2052.02 42
2052.13 41
2052.23 40
2052.34 38
2052.44 35
2052.54 32
2052.65 29
2052.75 24
2052.86 19
2052.96 13
2053.06 6
2053.17 0
2053.27 0
2053.37 0
2053.48 0
2053.58 0
2053.69 0
2053.79 0
2053.89 0
2054.00 3
2054.10 12
2054.21 20
2054.31 27
2054.41 31
2054.52 32
2054.62 28
2054.73 22
2054.83 13
2054.93 3
2055.04 0
2055.14 0
2055.25 0
2055.35 0
2055.45 0
2055.56 7
2055.66 14
2055.76 20
2055.87 24
2055.97 25
2056.08 26
2056.18 26
2056.28 26
2056.39 27
2056.49 27
2056.60 29
2056.70 30
2056.80 31
2056.91 33
2057.01 36
2057.12 39
2057.22 43
2057.32 46
2057.43 48
2057.53 48
2057.64 45
2057.74 40
2057.84 35
2057.95 29
2058.05 26
2058.16 26
2058.26 29
2058.36 35
2058.47 44
2058.57 53
2058.68 62
2058.78 69
2058.88 73
2058.99 74
2059.09 72
2059.20 67
2059.30 60
2059.40 50
2059.51 39
2059.61 27
2059.72 14
2059.82 2
2059.92 0
2060.03 0
2060.13 0
2060.24 0
2060.34 0
2060.44 0
2060.55 6
2060.65 20
2060.76 37
2060.86 53
2060.96 66
2061.07 77
2061.17 83
2061.28 84
2061.38 81
2061.49 75
2061.59 69
2061.69 62
2061.80 57
2061.90 51
2062.01 45
2062.11 39
2062.21 31
2062.32 22
2062.42 14
2062.53 8
2062.63 6
2062.73 9
2062.84 17
2062.94 30
2063.05 47
2063.15 66
2063.26 86
2063.36 104
2063.46 119
2063.57 132
2063.67 141
2063.78 146
2063.88 149
2063.98 149
2064.09 149
2064.19 146
2064.30 142
2064.40 135
2064.50 125
2064.61 111
2064.71 93
2064.82 72
2064.92 50
2065.03 31
2065.13 14
2065.23 3
2065.34 0
2065.44 0
2065.55 0
2065.65 1
2065.75 5
2065.86 9
2065.96 12
2066.07 15
2066.17 18
2066.28 21
2066.38 24
2066.48 27
2066.59 29
2066.69 29
2066.80 28
2066.90 26
2067.01 24
2067.11 24
2067.21 27
2067.32 34
2067.42 44
2067.53 57
2067.63 71
2067.74 81
2067.84 85
2067.94 82
2068.05 73
2068.15 59
2068.26 44
2068.36 32
2068.46 23
2068.57 20
2068.67 22
2068.78 27
2068.88 32
2068.99 36
2069.09 38
2069.19 37
2069.30 36
2069.40 33
2069.51 31
2069.61 29
2069.72 28
2069.82 29
2069.92 31
2070.03 35
2070.13 41
2070.24 50
2070.34 61
2070.45 74
2070.55 89
2070.65 103
2070.76 118
2070.86 130
2070.97 140
2071.07 148
2071.18 152
2071.28 153
2071.39 153
2071.49 150
2071.59 147
2071.70 142
2071.80 138
2071.91 134
2072.01 131
2072.12 129
2072.22 128
2072.32 127
2072.43 126
2072.53 124
2072.64 121
2072.74 116
2072.85 111
2072.95 105
2073.05 100
2073.16 97
2073.26 95
2073.37 93
2073.47 91
2073.58 89
2073.68 85
2073.79 83
2073.89 81
2073.99 81
2074.10 83
2074.20 87
2074.31 91
2074.41 96
2074.52 99
2074.62 100
2074.73 100
2074.83 98
2074.93 95
2075.04 92
2075.14 89
2075.25 85
2075.35 81
2075.46 77
2075.56 73
2075.66 69
2075.77 66
2075.87 63
2075.98 60
2076.08 57
2076.19 54
2076.29 49
2076.40 43
2076.50 36
2076.61 27
2076.71 18
2076.81 8
2076.92 0
2077.02 0
2077.13 0
2077.23 0
2077.34 0
2077.44 0
2077.55 0
2077.65 0
2077.75 1
2077.86 12
2077.96 24
2078.07 36
2078.17 48
2078.28 60
2078.38 72
2078.49 82
2078.59 90
2078.69 96
2078.80 102
2078.90 107
2079.01 114
2079.11 122
2079.22 132
2079.32 143
2079.43 153
2079.53 161
2079.64 165
2079.74 167
2079.84 167
2079.95 166
2080.05 167
2080.16 171
2080.26 179
2080.37 189
2080.47 200
2080.58 208
2080.68 212
2080.79 209
2080.89 200
2080.99 185
2081.10 166
2081.20 147
2081.31 129
2081.41 115
2081.52 105
2081.62 98
2081.73 93
2081.83 89
2081.94 84
2082.04 78
2082.15 72
2082.25 66
2082.35 62
2082.46 61
2082.56 63
2082.67 68
2082.77 74
2082.88 79
2082.98 81
2083.09 80
2083.19 75
2083.30 69
2083.40 63
2083.51 58
2083.61 54
2083.71 51
2083.82 50
2083.92 48
2084.03 46
2084.13 43
2084.24 41
2084.34 40
2084.45 42
2084.55 45
2084.66 51
2084.76 58
2084.87 64
2084.97 70
2085.08 72
2085.18 72
2085.28 68
2085.39 61
2085.49 52
2085.60 43
2085.70 36
2085.81 31
2085.91 31
2086.02 34
2086.12 39
2086.23 45
2086.33 51
2086.44 55
2086.54 56
2086.65 55
2086.75 52
2086.86 48
2086.96 44
2087.06 41
2087.17 40
2087.27 41
2087.38 44
2087.48 49
2087.59 54
2087.69 58
2087.80 59
2087.90 58
2088.01 53
2088.11 45
2088.22 34
2088.32 23
2088.43 13
2088.53 4
2088.64 0
2088.74 0
2088.85 0
2088.95 0
2089.05 8
2089.16 18
2089.26 30
2089.37 43
2089.47 55
2089.58 65
2089.68 70
2089.79 72
2089.89 70
2090.00 67
2090.10 65
2090.21 65
2090.31 69
2090.42 78
2090.52 90
2090.63 103
2090.73 115
2090.84 124
2090.94 129
2091.05 130
2091.15 128
2091.26 123
2091.36 116
2091.47 108
2091.57 100
2091.68 91
2091.78 83
2091.88 75
2091.99 69
2092.09 64
2092.20 61
2092.30 60
2092.41 61
2092.51 63
2092.62 68
2092.72 73
2092.83 78
2092.93 83
2093.04 87
2093.14 90
2093.25 89
2093.35 87
2093.46 83
2093.56 78
2093.67 72
2093.77 67
2093.88 61
2093.98 54
2094.09 47
2094.19 39
2094.30 31
2094.40 24
2094.51 18
2094.61 15
2094.72 14
2094.82 16
2094.93 19
2095.03 23
2095.14 26
2095.24 30
2095.35 33
2095.45 35
2095.56 37
2095.66 38
2095.77 40
2095.87 41
2095.98 44
2096.08 47
2096.19 51
2096.29 56
2096.40 62
2096.50 67
2096.61 71
2096.71 73
2096.82 71
2096.92 67
2097.03 60
2097.13 51
2097.24 42
2097.34 34
2097.45 28
2097.55 24
2097.66 22
2097.76 22
2097.87 23
2097.97 26
2098.08 29
2098.18 32
2098.29 35
2098.39 38
2098.50 40
2098.60 43
2098.71 45
2098.81 48
2098.92 51
2099.02 53
2099.13 56
2099.23 57
2099.34 56
2099.44 54
2099.55 50
2099.65 44
2099.76 37
2099.86 30
2099.97 22
2100.07 16
2100.18 11
2100.28 10
2100.39 13
2100.49 20
2100.60 29
2100.70 40
2100.81 51
2100.91 61
2101.02 67
2101.12 71
2101.23 72
2101.33 71
2101.44 69
2101.54 66
2101.65 64
2101.75 62
2101.86 62
2101.96 62
2102.07 64
2102.17 67
2102.28 70
2102.38 74
2102.49 77
2102.59 79
2102.70 79
2102.80 77
2102.91 75
2103.01 71
2103.12 69
2103.22 67
2103.33 66
2103.43 66
2103.54 66
2103.64 64
2103.75 60
2103.85 54
2103.96 46
2104.07 38
2104.17 31
2104.28 26
2104.38 24
2104.49 24
2104.59 26
2104.70 30
2104.80 33
2104.91 35
2105.01 34
2105.12 30
2105.22 23
2105.33 14
2105.43 3
2105.54 0
2105.64 0
2105.75 0
2105.85 0
2105.96 0
2106.06 0
2106.17 0
2106.27 0
2106.38 8
2106.48 16
2106.59 23
2106.69 30
2106.80 36
2106.91 42
2107.01 45
2107.12 47
2107.22 46
2107.33 45
2107.43 43
2107.54 41
2107.64 41
2107.75 42
2107.85 44
2107.96 48
2108.06 51
2108.17 52
2108.27 52
2108.38 50
2108.48 45
2108.59 39
2108.69 33
2108.80 29
2108.90 28
2109.01 30
2109.12 35
2109.22 43
2109.33 52
2109.43 59
2109.54 63
2109.64 64
2109.75 62
2109.85 57
2109.96 52
2110.06 47
2110.17 43
2110.27 40
2110.38 39
2110.48 39
2110.59 39
2110.69 40
2110.80 42
2110.91 43
2111.01 43
2111.12 41
2111.22 38
2111.33 32
2111.43 26
2111.54 20
2111.64 14
2111.75 10
2111.85 8
2111.96 9
2112.06 10
2112.17 12
2112.27 13
2112.38 15
2112.49 16
2112.59 17
2112.70 19
2112.80 22
2112.91 25
2113.01 29
2113.12 31
2113.22 31
2113.33 30
2113.43 29
2113.54 28
2113.64 29
2113.75 32
2113.86 36
2113.96 42
2114.07 47
2114.17 51
2114.28 54
2114.38 55
2114.49 56
2114.59 58
2114.70 62
2114.80 68
2114.91 74
2115.02 81
2115.12 87
2115.23 90
2115.33 92
2115.44 91
2115.54 89
2115.65 87
2115.75 85
2115.86 84
2115.96 83
2116.07 81
2116.18 78
2116.28 74
2116.39 67
2116.49 59
2116.60 49
2116.70 39
2116.81 29
2116.91 21
2117.02 14
2117.12 10
2117.23 7
2117.34 8
2117.44 10
2117.55 14
2117.65 18
2117.76 22
2117.86 25
2117.97 28
2118.07 29
2118.18 28
2118.28 25
2118.39 19
2118.50 12
2118.60 4
2118.71 0
2118.81 0
2118.92 0
2119.02 0
2119.13 0
2119.23 0
2119.34 0
2119.45 0
2119.55 5
2119.66 15
2119.76 25
2119.87 37
2119.97 50
2120.08 63
2120.18 76
2120.29 90
2120.40 103
2120.50 115
2120.61 125
2120.71 133
2120.82 138
2120.92 139
2121.03 138
2121.13 133
2121.24 127
2121.35 120
2121.45 113
2121.56 106
2121.66 101
2121.77 97
2121.87 94
2121.98 92
2122.08 93
2122.19 94
2122.30 97
2122.40 100
2122.51 104
2122.61 107
2122.72 109
2122.82 110
2122.93 108
2123.04 105
2123.14 100
2123.25 93
2123.35 85
2123.46 77
2123.56 68
2123.67 60
2123.77 52
2123.88 45
2123.99 40
2124.09 36
2124.20 33
2124.30 32
2124.41 32
2124.51 31
2124.62 29
2124.73 25
2124.83 19
2124.94 12
2125.04 3
2125.15 0
2125.25 0
2125.36 0
2125.47 0
2125.57 0
2125.68 0
2125.78 0
2125.89 7
2125.99 16
2126.10 24
2126.21 31
2126.31 36
2126.42 38
2126.52 36
2126.63 32
2126.73 26
2126.84 20
2126.95 16
2127.05 14
2127.16 16
2127.26 21
2127.37 26
2127.47 31
2127.58 33
2127.69 33
2127.79 31
2127.90 27
2128.00 22
2128.11 17
2128.21 14
2128.32 12
2128.43 11
2128.53 11
2128.64 11
2128.74 10
2128.85 10
2128.95 10
2129.06 10
2129.17 12
2129.27 13
2129.38 14
2129.48 15
2129.59 13
2129.69 10
2129.80 7
2129.91 4
2130.01 3
2130.12 4
2130.22 9
2130.33 16
2130.44 25
2130.54 32
2130.65 37
2130.75 39
2130.86 36
2130.96 31
2131.07 25
2131.18 19
2131.28 15
2131.39 14
2131.49 16
2131.60 21
2131.71 27
2131.81 33
2131.92 38
2132.02 42
2132.13 43
2132.23 41
2132.34 36
2132.45 27
2132.55 16
2132.66 4
2132.76 0
2132.87 0
2132.98 0
2133.08 0
2133.19 0
2133.29 0
2133.40 0
2133.51 0
2133.61 12
2133.72 25
2133.82 38
2133.93 49
2134.03 60
2134.14 71
2134.25 82
2134.35 94
2134.46 107
2134.56 120
2134.67 132
2134.78 142
2134.88 150
2134.99 155
2135.09 157
2135.20 157
2135.31 156
2135.41 153
2135.52 149
2135.62 144
2135.73 137
2135.84 129
2135.94 121
2136.05 114
2136.15 107
2136.26 101
2136.37 95
2136.47 89
2136.58 82
2136.68 73
2136.79 62
2136.89 49
2137.00 37
2137.11 25
2137.21 18
2137.32 15
2137.42 17
2137.53 24
2137.64 35
2137.74 47
2137.85 59
2137.95 68
2138.06 73
2138.17 75
2138.27 74
2138.38 70
2138.48 65
2138.59 61
2138.70 57
2138.80 54
2138.91 52
2139.01 49
2139.12 45
2139.23 41
2139.33 36
2139.44 33
2139.55 32
2139.65 34
2139.76 40
2139.86 51
2139.97 64
2140.08 78
2140.18 92
2140.29 104
2140.39 114
2140.50 122
2140.61 129
2140.71 135
2140.82 140
2140.92 144
2141.03 146
2141.14 145
2141.24 141
2141.35 134
2141.45 126
2141.56 116
2141.67 107
2141.77 99
2141.88 93
2141.98 87
2142.09 83
2142.20 81
2142.30 81
2142.41 82
2142.52 86
2142.62 91
2142.73 98
2142.83 104
2142.94 109
2143.05 111
2143.15 110
2143.26 106
2143.36 101
2143.47 95
2143.58 92
2143.68 92
2143.79 98
2143.89 107
2144.00 119
2144.11 132
2144.21 142
2144.32 147
2144.43 146
2144.53 138
2144.64 124
2144.74 108
2144.85 91
2144.96 76
2145.06 65
2145.17 58
2145.27 56
2145.38 56
2145.49 58
2145.59 59
2145.70 60
2145.81 60
2145.91 56
2146.02 50
2146.12 43
2146.23 34
2146.34 26
2146.44 20
2146.55 17
2146.66 18
2146.76 21
2146.87 27
2146.97 35
2147.08 44
2147.19 53
2147.29 62
2147.40 72
2147.51 83
2147.61 93
2147.72 103
2147.82 110
2147.93 114
2148.04 115
2148.14 112
2148.25 105
2148.36 97
2148.46 89
2148.57 83
2148.67 79
2148.78 77
2148.89 78
2148.99 79
2149.10 79
2149.21 79
2149.31 77
2149.42 73
2149.52 68
2149.63 62
2149.74 57
2149.84 54
2149.95 52
2150.06 52
2150.16 54
2150.27 58
2150.37 63
2150.48 67
2150.59 69
2150.69 68
2150.80 64
2150.91 57
2151.01 48
2151.12 38
2151.23 28
2151.33 20
2151.44 15
2151.54 14
2151.65 16
2151.76 22
2151.86 32
2151.97 46
2152.08 62
2152.18 78
2152.29 93
2152.39 104
2152.50 110
2152.61 110
2152.71 106
2152.82 98
2152.93 88
2153.03 80
2153.14 74
2153.25 71
2153.35 70
2153.46 71
2153.56 73
2153.67 75
2153.78 77
2153.88 78
2153.99 78
2154.10 78
2154.20 75
2154.31 72
2154.42 68
2154.52 64
2154.63 61
2154.74 59
2154.84 60
2154.95 64
2155.05 70
2155.16 79
2155.27 89
2155.37 100
2155.48 111
2155.59 121
2155.69 128
2155.80 132
2155.91 132
2156.01 128
2156.12 120
2156.23 111
2156.33 101
2156.44 93
2156.54 88
2156.65 87
2156.76 91
2156.86 98
2156.97 108
2157.08 120
2157.18 133
2157.29 145
2157.40 155
2157.50 163
2157.61 167
2157.72 169
2157.82 167
2157.93 164
2158.04 160
2158.14 155
2158.25 150
2158.35 145
2158.46 138
2158.57 131
2158.67 122
2158.78 113
2158.89 104
2158.99 98
2159.10 94
2159.21 95
2159.31 99
2159.42 106
2159.53 114
2159.63 120
2159.74 122
2159.85 119
2159.95 109
2160.06 93
2160.17 74
2160.27 53
2160.38 35
2160.49 21
2160.59 13
2160.70 12
2160.81 17
2160.91 26
2161.02 38
2161.12 51
2161.23 64
2161.34 75
2161.44 84
2161.55 90
2161.66 95
2161.76 97
2161.87 97
2161.98 95
2162.08 92
2162.19 88
2162.30 84
2162.40 81
2162.51 80
2162.62 82
2162.72 87
2162.83 94
2162.94 102
2163.04 109
2163.15 113
2163.26 113
2163.36 109
2163.47 103
2163.58 95
2163.68 88
2163.79 81
2163.90 77
2164.00 74
2164.11 72
2164.22 70
2164.32 67
2164.43 64
2164.54 63
2164.64 63
2164.75 66
2164.86 72
2164.96 81
2165.07 91
2165.18 102
2165.28 111
2165.39 118
2165.50 122
2165.60 123
2165.71 120
2165.82 115
2165.92 109
2166.03 101
2166.14 94
2166.24 87
2166.35 82
2166.46 80
2166.56 81
2166.67 85
2166.78 91
2166.88 97
2166.99 102
2167.10 105
2167.20 104
2167.31 100
2167.42 94
2167.52 87
2167.63 80
2167.74 73
2167.84 68
2167.95 64
2168.06 61
2168.16 59
2168.27 58
2168.38 60
2168.48 62
2168.59 65
2168.70 68
2168.80 70
2168.91 70
2169.02 69
2169.13 67
2169.23 65
2169.34 63
2169.45 64
2169.55 67
2169.66 73
2169.77 82
2169.87 92
2169.98 104
2170.09 116
2170.19 127
2170.30 137
2170.41 145
2170.51 150
2170.62 153
2170.73 152
2170.83 149
2170.94 143
2171.05 136
2171.15 129
2171.26 123
2171.37 118
2171.47 116
2171.58 117
2171.69 119
2171.80 124
2171.90 130
2172.01 135
2172.12 140
2172.22 143
2172.33 144
2172.44 142
2172.54 138
2172.65 130
2172.76 121
2172.86 108
2172.97 95
2173.08 81
2173.18 69
2173.29 59
2173.40 53
2173.50 50
2173.61 52
2173.72 57
2173.83 63
2173.93 72
2174.04 80
2174.15 88
2174.25 94
2174.36 98
2174.47 100
2174.57 99
2174.68 97
2174.79 92
2174.89 85
2175.00 77
2175.11 67
2175.22 56
2175.32 45
2175.43 33
2175.54 21
2175.64 11
2175.75 1
2175.86 0
2175.96 0
2176.07 0
2176.18 0
2176.28 0
2176.39 0
2176.50 0
2176.61 0
2176.71 1
2176.82 7
2176.93 14
2177.03 22
2177.14 33
2177.25 45
2177.35 58
2177.46 71
2177.57 83
2177.67 93
2177.78 99
2177.89 102
2178.00 100
2178.10 96
2178.21 90
2178.32 84
2178.42 80
2178.53 79
2178.64 81
2178.74 85
2178.85 91
2178.96 96
2179.07 100
2179.17 103
2179.28 103
2179.39 101
2179.49 99
2179.60 96
2179.71 95
2179.82 96
2179.92 101
2180.03 109
2180.14 120
2180.24 133
2180.35 146
2180.46 157
2180.56 164
2180.67 166
2180.78 164
2180.89 160
2180.99 154
2181.10 148
2181.21 142
2181.31 136
2181.42 130
2181.53 123
2181.63 114
2181.74 103
2181.85 92
2181.96 80
2182.06 70
2182.17 62
2182.28 57
2182.38 55
2182.49 57
2182.60 61
2182.71 67
2182.81 74
2182.92 83
2183.03 91
2183.13 98
2183.24 103
2183.35 105
2183.46 106
2183.56 105
2183.67 102
2183.78 99
2183.88 95
2183.99 90
2184.10 84
2184.21 77
2184.31 69
2184.42 61
2184.53 53
2184.63 47
2184.74 42
2184.85 40
2184.96 39
2185.06 39
2185.17 41
2185.28 42
2185.38 44
2185.49 47
2185.60 50
2185.71 53
2185.81 57
2185.92 61
2186.03 64
2186.13 65
2186.24 65
2186.35 64
2186.46 63
2186.56 62
2186.67 63
2186.78 65
2186.88 69
2186.99 73
2187.10 78
2187.21 82
2187.31 86
2187.42 91
2187.53 96
2187.64 102
2187.74 107
2187.85 110
2187.96 110
2188.06 105
2188.17 96
2188.28 84
2188.39 72
2188.49 63
2188.60 57
2188.71 57
2188.81 63
2188.92 72
2189.03 83
2189.14 93
2189.24 101
2189.35 107
2189.46 111
2189.57 113
2189.67 114
2189.78 114
2189.89 115
2189.99 115
2190.10 113
2190.21 110
2190.32 106
2190.42 101
2190.53 96
2190.64 92
2190.75 90
2190.85 90
2190.96 92
2191.07 96
2191.18 100
2191.28 104
2191.39 106
2191.50 108
2191.60 107
2191.71 105
2191.82 100
2191.93 93
2192.03 85
2192.14 76
2192.25 69
2192.36 62
2192.46 58
2192.57 57
2192.68 59
2192.79 62
2192.89 67
2193.00 73
2193.11 79
2193.21 85
2193.32 91
2193.43 96
2193.54 100
2193.64 101
2193.75 100
2193.86 94
2193.97 86
2194.07 75
2194.18 64
2194.29 54
2194.40 46
2194.50 41
2194.61 40
2194.72 41
2194.83 45
2194.93 51
2195.04 57
2195.15 64
2195.25 69
2195.36 74
2195.47 77
2195.58 77
2195.68 76
2195.79 74
2195.90 71
2196.01 69
2196.11 69
2196.22 70
2196.33 72
2196.44 74
2196.54 75
2196.65 75
2196.76 74
2196.87 73
2196.97 72
2197.08 71
2197.19 69
2197.30 68
2197.40 65
2197.51 63
2197.62 60
2197.73 57
2197.83 56
2197.94 57
2198.05 60
2198.16 64
2198.26 69
2198.37 75
2198.48 80
2198.59 83
2198.69 86
2198.80 88
2198.91 88
2199.02 88
2199.12 88
2199.23 88
2199.34 90
2199.45 93
2199.55 96
2199.66 101
2199.77 105
2199.88 108
2199.98 109
2200.09 108
2200.20 104
2200.31 99
2200.41 94
2200.52 89
2200.63 84
2200.74 78
2200.84 73
2200.95 67
2201.06 60
2201.17 51
2201.27 44
2201.38 37
2201.49 33
2201.60 32
2201.70 35
2201.81 40
2201.92 47
2202.03 53
2202.13 58
2202.24 60
2202.35 59
2202.46 57
2202.56 53
2202.67 51
2202.78 49
2202.89 49
2203.00 50
2203.10 52
2203.21 54
2203.32 55
2203.43 55
2203.53 55
2203.64 54
2203.75 53
2203.86 53
2203.96 52
2204.07 52
2204.18 52
2204.29 51
2204.39 48
2204.50 44
2204.61 37
2204.72 29
2204.82 22
2204.93 15
2205.04 11
2205.15 11
2205.26 15
2205.36 22
2205.47 31
2205.58 40
2205.69 46
2205.79 49
2205.90 48
2206.01 44
2206.12 39
2206.22 34
2206.33 28
2206.44 23
2206.55 17
2206.66 9
2206.76 1
2206.87 0
2206.98 0
2207.09 0
2207.19 0
2207.30 0
2207.41 0
2207.52 0
2207.62 5
2207.73 19
2207.84 31
2207.95 40
2208.06 46
2208.16 51
2208.27 54
2208.38 58
2208.49 62
2208.59 67
2208.70 72
2208.81 78
2208.92 82
2209.02 86
2209.13 88
2209.24 89
2209.35 88
2209.46 87
2209.56 86
2209.67 86
2209.78 86
2209.89 87
2209.99 90
2210.10 94
2210.21 98
2210.32 102
2210.43 104
2210.53 105
2210.64 103
2210.75 98
2210.86 91
2210.96 83
2211.07 75
2211.18 68
2211.29 66
2211.40 67
2211.50 74
2211.61 85
2211.72 99
2211.83 115
2211.93 131
2212.04 144
2212.15 153
2212.26 159
2212.37 160
2212.47 159
2212.58 155
2212.69 149
2212.80 143
2212.91 137
2213.01 131
2213.12 126
2213.23 121
2213.34 117
2213.44 115
2213.55 115
2213.66 116
2213.77 119
2213.88 123
2213.98 126
2214.09 127
2214.20 125
2214.31 122
2214.42 117
2214.52 111
2214.63 104
2214.74 96
2214.85 86
2214.95 75
2215.06 63
2215.17 49
2215.28 36
2215.39 24
2215.49 15
2215.60 10
2215.71 9
2215.82 13
2215.93 21
2216.03 32
2216.14 45
2216.25 60
2216.36 77
2216.47 93
2216.57 106
2216.68 115
2216.79 118
2216.90 115
2217.01 107
2217.11 95
2217.22 82
2217.33 71
2217.44 64
2217.55 61
2217.65 62
2217.76 67
2217.87 75
2217.98 84
2218.08 93
2218.19 102
2218.30 110
2218.41 116
2218.52 121
2218.62 123
2218.73 123
2218.84 118
2218.95 111
2219.06 102
2219.16 92
2219.27 82
2219.38 75
2219.49 72
2219.60 73
2219.70 79
2219.81 88
2219.92 100
2220.03 112
2220.14 123
2220.24 133
2220.35 140
2220.46 144
2220.57 147
2220.68 149
2220.78 149
2220.89 148
2221.00 146
2221.11 144
2221.22 142
2221.33 142
2221.43 145
2221.54 152
2221.65 161
2221.76 171
2221.87 180
2221.97 185
2222.08 186
2222.19 183
2222.30 176
2222.41 170
2222.51 166
2222.62 166
2222.73 169
2222.84 176
2222.95 183
2223.05 189
2223.16 193
2223.27 195
2223.38 196
2223.49 196
2223.59 196
2223.70 197
2223.81 197
2223.92 197
2224.03 197
2224.14 195
2224.24 192
2224.35 189
2224.46 187
2224.57 186
2224.68 186
2224.78 187
2224.89 189
2225.00 192
2225.11 193
2225.22 193
2225.32 190
2225.43 184
2225.54 174
2225.65 160
2225.76 145
2225.87 129
2225.97 114
2226.08 101
2226.19 90
2226.30 82
2226.41 75
2226.51 69
2226.62 63
2226.73 56
2226.84 50
2226.95 44
2227.06 39
2227.16 36
2227.27 35
2227.38 35
2227.49 37
2227.60 39
2227.70 41
2227.81 43
2227.92 44
2228.03 45
2228.14 45
2228.25 46
2228.35 47
2228.46 51
2228.57 58
2228.68 67
2228.79 79
2228.89 92
2229.00 104
2229.11 114
2229.22 121
2229.33 124
2229.44 123
2229.54 119
2229.65 112
2229.76 103
2229.87 93
2229.98 83
2230.09 74
2230.19 66
2230.30 60
2230.41 57
2230.52 57
2230.63 61
2230.74 68
2230.84 76
2230.95 85
2231.06 92
2231.17 97
2231.28 98
2231.38 94
2231.49 87
2231.60 77
2231.71 66
2231.82 53
2231.93 42
2232.03 33
2232.14 27
2232.25 26
2232.36 28
2232.47 34
2232.58 43
2232.68 53
2232.79 63
2232.90 71
2233.01 79
2233.12 84
2233.23 87
2233.33 88
2233.44 86
2233.55 81
2233.66 73
2233.77 63
2233.88 51
2233.98 40
2234.09 32
2234.20 26
2234.31 25
2234.42 27
2234.53 31
2234.63 36
2234.74 40
2234.85 42
2234.96 42
2235.07 42
2235.18 43
2235.28 45
2235.39 49
2235.50 56
2235.61 63
2235.72 70
2235.83 76
2235.94 81
2236.04 83
2236.15 85
2236.26 86
2236.37 88
2236.48 91
2236.59 94
2236.69 97
2236.80 100
2236.91 103
2237.02 106
2237.13 109
2237.24 112
2237.34 116
2237.45 121
2237.56 126
2237.67 130
2237.78 132
2237.89 132
2238.00 130
2238.10 125
2238.21 117
2238.32 109
2238.43 100
2238.54 92
2238.65 84
2238.75 79
2238.86 76
2238.97 75
2239.08 75
2239.19 76
2239.30 80
2239.41 84
2239.51 89
2239.62 95
2239.73 100
2239.84 105
2239.95 108
2240.06 109
2240.16 109
2240.27 109
2240.38 108
2240.49 107
2240.60 107
2240.71 107
2240.82 109
2240.92 110
2241.03 110
2241.14 109
2241.25 105
2241.36 99
2241.47 92
2241.58 84
2241.68 78
2241.79 74
2241.90 73
2242.01 77
2242.12 82
2242.23 88
2242.34 92
2242.44 91
2242.55 87
2242.66 78
2242.77 67
2242.88 54
2242.99 42
2243.10 33
2243.20 27
2243.31 24
2243.42 24
2243.53 29
2243.64 36
2243.75 46
2243.86 58
2243.96 71
2244.07 84
2244.18 95
2244.29 105
2244.40 112
2244.51 117
2244.62 119
2244.72 119
2244.83 116
2244.94 112
2245.05 106
2245.16 101
2245.27 96
2245.38 92
2245.48 90
2245.59 89
2245.70 89
2245.81 90
2245.92 91
2246.03 94
2246.14 98
2246.25 104
2246.35 114
2246.46 126
2246.57 140
2246.68 154
2246.79 167
2246.90 177
2247.01 184
2247.11 186
2247.22 183
2247.33 175
2247.44 164
2247.55 150
2247.66 136
2247.77 121
2247.88 108
2247.98 98
2248.09 91
2248.20 87
2248.31 85
2248.42 85
2248.53 88
2248.64 91
2248.75 97
2248.85 102
2248.96 108
2249.07 113
2249.18 115
2249.29 115
2249.40 112
2249.51 107
2249.61 102
2249.72 98
2249.83 96
2249.94 97
2250.05 100
2250.16 105
2250.27 108
2250.38 109
2250.48 106
2250.59 99
2250.70 88
2250.81 76
2250.92 64
2251.03 53
2251.14 46
2251.25 43
2251.35 44
2251.46 49
2251.57 57
2251.68 66
2251.79 76
2251.90 86
2252.01 95
2252.12 102
2252.23 109
2252.33 116
2252.44 121
2252.55 127
2252.66 132
2252.77 136
2252.88 138
2252.99 140
2253.10 139
2253.20 137
2253.31 133
2253.42 127
2253.53 118
2253.64 108
2253.75 97
2253.86 85
2253.97 73
2254.08 63
2254.18 54
2254.29 47
2254.40 42
2254.51 36
2254.62 30
2254.73 24
2254.84 19
2254.95 15
2255.05 16
2255.16 22
2255.27 34
2255.38 52
2255.49 72
2255.60 93
2255.71 111
2255.82 124
2255.93 133
2256.03 136
2256.14 136
2256.25 135
2256.36 134
2256.47 134
2256.58 137
2256.69 141
2256.80 146
2256.91 151
2257.01 153
2257.12 154
2257.23 151
2257.34 147
2257.45 141
2257.56 133
2257.67 124
2257.78 114
2257.89 104
2258.00 92
2258.10 81
2258.21 69
2258.32 59
2258.43 50
2258.54 44
2258.65 40
2258.76 39
2258.87 41
2258.98 44
2259.08 49
2259.19 52
2259.30 54
2259.41 55
2259.52 54
2259.63 52
2259.74 51
2259.85 51
2259.96 51
2260.07 51
2260.17 50
2260.28 47
2260.39 40
2260.50 30
2260.61 17
2260.72 4
2260.83 0
2260.94 0
2261.05 0
2261.16 0
2261.26 0
2261.37 0
2261.48 0
2261.59 0
2261.70 6
2261.81 12
2261.92 18
2262.03 21
2262.14 23
2262.25 25
2262.35 25
2262.46 26
2262.57 28
2262.68 31
2262.79 36
2262.90 43
2263.01 52
2263.12 61
2263.23 72
2263.34 84
2263.45 98
2263.55 112
2263.66 126
2263.77 139
2263.88 149
2263.99 156
2264.10 157
2264.21 154
2264.32 147
2264.43 138
2264.54 126
2264.64 115
2264.75 105
2264.86 95
2264.97 88
2265.08 83
2265.19 81
2265.30 81
2265.41 82
2265.52 84
2265.63 87
2265.74 90
2265.85 93
2265.95 96
2266.06 99
2266.17 102
2266.28 106
2266.39 110
2266.50 114
2266.61 119
2266.72 124
2266.83 130
2266.94 136
2267.05 140
2267.15 143
2267.26 144
2267.37 142
2267.48 138
2267.59 132
2267.70 126
2267.81 121
2267.92 116
2268.03 112
2268.14 106
2268.25 100
2268.36 93
2268.46 85
2268.57 75
2268.68 67
2268.79 61
2268.90 58
2269.01 60
2269.12 66
2269.23 77
2269.34 90
2269.45 106
2269.56 122
2269.67 137
2269.78 149
2269.88 158
2269.99 163
2270.10 164
2270.21 164
2270.32 162
2270.43 161
2270.54 161
2270.65 163
2270.76 168
2270.87 174
2270.98 180
2271.09 187
2271.20 194
2271.30 198
2271.41 201
2271.52 202
2271.63 199
2271.74 194
2271.85 187
2271.96 178
2272.07 167
2272.18 156
2272.29 146
2272.40 137
2272.51 130
2272.62 125
2272.73 121
2272.83 119
2272.94 118
2273.05 117
2273.16 117
2273.27 117
2273.38 118
2273.49 121
2273.60 125
2273.71 129
2273.82 134
2273.93 139
2274.04 142
2274.15 143
2274.26 143
2274.36 142
2274.47 141
2274.58 140
2274.69 141
2274.80 142
2274.91 143
2275.02 143
2275.13 141
2275.24 136
2275.35 127
2275.46 116
2275.57 103
2275.68 88
2275.79 74
2275.90 60
2276.01 49
2276.11 40
2276.22 33
2276.33 29
2276.44 28
2276.55 27
2276.66 27
2276.77 28
2276.88 28
2276.99 30
2277.10 33
2277.21 37
2277.32 44
2277.43 51
2277.54 57
2277.65 62
2277.76 64
2277.86 63
2277.97 59
2278.08 53
2278.19 48
2278.30 44
2278.41 43
2278.52 46
2278.63 52
2278.74 61
2278.85 70
2278.96 79
2279.07 85
2279.18 87
2279.29 86
2279.40 82
2279.51 77
2279.62 74
2279.73 74
2279.83 78
2279.94 86
2280.05 97
2280.16 109
2280.27 121
2280.38 132
2280.49 139
2280.60 145
2280.71 150
2280.82 154
2280.93 159
2281.04 165
2281.15 171
2281.26 177
2281.37 181
2281.48 183
2281.59 180
2281.70 175
2281.81 168
2281.91 160
2282.02 152
2282.13 146
2282.24 141
2282.35 138
2282.46 134
2282.57 130
2282.68 124
2282.79 118
2282.90 110
2283.01 103
2283.12 97
2283.23 92
2283.34 88
2283.45 86
2283.56 86
2283.67 85
2283.78 85
2283.89 84
2284.00 82
2284.11 78
2284.22 73
2284.32 67
2284.43 60
2284.54 55
2284.65 52
2284.76 50
2284.87 50
2284.98 51
2285.09 52
2285.20 52
2285.31 51
2285.42 51
2285.53 52
2285.64 55
2285.75 60
2285.86 68
2285.97 76
2286.08 84
2286.19 92
2286.30 98
2286.41 104
2286.52 110
2286.63 116
2286.74 122
2286.85 129
2286.96 136
2287.06 143
2287.17 148
2287.28 152
2287.39 155
2287.50 158
2287.61 160
2287.72 161
2287.83 162
2287.94 161
2288.05 158
2288.16 153
2288.27 147
2288.38 140
2288.49 132
2288.60 124
2288.71 116
2288.82 108
2288.93 99
2289.04 90
2289.15 81
2289.26 73
2289.37 64
2289.48 57
2289.59 49
2289.70 41
2289.81 33
2289.92 25
2290.03 16
2290.14 9
2290.25 3
2290.36 1
2290.46 4
2290.57 10
2290.68 20
2290.79 31
2290.90 41
2291.01 50
2291.12 56
2291.23 60
2291.34 65
2291.45 70
2291.56 77
2291.67 86
2291.78 97
2291.89 108
2292.00 117
2292.11 123
2292.22 124
2292.33 121
2292.44 116
2292.55 108
2292.66 101
2292.77 96
2292.88 93
2292.99 92
2293.10 93
2293.21 94
2293.32 95
2293.43 95
2293.54 94
2293.65 92
2293.76 92
2293.87 93
2293.98 97
2294.09 105
2294.20 115
2294.31 126
2294.42 137
2294.53 146
2294.64 152
2294.75 155
2294.86 155
2294.97 154
2295.08 153
2295.19 152
2295.29 153
2295.40 156
2295.51 159
2295.62 163
2295.73 165
2295.84 164
2295.95 161
2296.06 154
2296.17 145
2296.28 136
2296.39 128
2296.50 122
2296.61 120
2296.72 121
2296.83 123
2296.94 126
2297.05 130
2297.16 133
2297.27 135
2297.38 138
2297.49 141
2297.60 145
2297.71 149
2297.82 151
2297.93 152
2298.04 150
2298.15 144
2298.26 137
2298.37 128
2298.48 120
2298.59 112
2298.70 105
2298.81 99
2298.92 93
2299.03 85
2299.14 76
2299.25 65
2299.36 52
2299.47 38
2299.58 26
2299.69 17
2299.80 11
2299.91 9
2300.02 11
2300.13 15
2300.24 22
2300.35 30
2300.46 39
2300.57 47
2300.68 55
2300.79 61
2300.90 66
2301.01 69
2301.12 69
2301.23 67
2301.34 63
2301.45 58
2301.56 51
2301.67 43
2301.78 35
2301.89 26
2302.00 18
2302.11 10
2302.22 2
2302.33 0
2302.44 0
2302.55 0
2302.66 0
2302.77 0
2302.88 0
2302.99 1
2303.10 3
2303.21 2
2303.32 2
2303.43 2
2303.54 4
2303.65 8
2303.76 16
2303.87 25
2303.98 34
2304.09 43
2304.20 49
2304.31 52
2304.42 53
2304.53 52
2304.64 50
2304.75 47
2304.86 45
2304.97 43
2305.08 44
2305.19 46
2305.30 50
2305.41 56
2305.52 63
2305.63 70
2305.74 77
2305.85 83
2305.96 88
2306.07 91
2306.18 94
2306.29 98
2306.40 100
2306.51 103
2306.62 103
2306.73 100
2306.84 95
2306.95 88
2307.06 80
2307.17 73
2307.28 69
2307.39 68
2307.50 71
2307.61 76
2307.72 81
2307.83 85
2307.94 88
2308.05 89
2308.16 88
2308.27 87
2308.38 86
2308.49 86
2308.60 88
2308.71 90
2308.82 93
2308.93 97
2309.04 101
2309.15 106
2309.26 112
2309.38 117
2309.49 123
2309.60 129
2309.71 134
2309.82 137
2309.93 137
2310.04 135
2310.15 130
2310.26 124
2310.37 116
2310.48 109
2310.59 101
2310.70 96
2310.81 92
2310.92 90
2311.03 92
2311.14 96
2311.25 103
2311.36 112
2311.47 122
2311.58 131
2311.69 137
2311.80 138
2311.91 134
2312.02 125
2312.13 114
2312.24 101
2312.35 89
2312.46 80
2312.57 75
2312.68 73
2312.79 74
2312.90 77
2313.01 82
2313.12 87
2313.23 91
2313.34 94
2313.45 96
2313.56 96
2313.67 96
2313.78 94
2313.89 92
2314.00 90
2314.11 88
2314.23 85
2314.34 81
2314.45 74
2314.56 65
2314.67 52
2314.78 38
2314.89 23
2315.00 9
2315.11 0
2315.22 0
2315.33 0
2315.44 0
2315.55 0
2315.66 0
2315.77 0
2315.88 0
2315.99 4
2316.10 7
2316.21 9
2316.32 11
2316.43 15
2316.54 20
2316.65 27
2316.76 36
2316.87 46
2316.98 57
2317.09 66
2317.20 73
2317.31 78
2317.42 80
2317.53 81
2317.65 80
2317.76 78
2317.87 75
2317.98 73
2318.09 72
2318.20 72
2318.31 76
2318.42 83
2318.53 94
2318.64 106
2318.75 119
2318.86 128
2318.97 132
2319.08 129
2319.19 118
2319.30 103
2319.41 85
2319.52 67
2319.63 52
2319.74 41
2319.85 33
2319.96 28
2320.07 26
2320.18 25
2320.29 27
2320.41 31
2320.52 36
2320.63 44
2320.74 53
2320.85 61
2320.96 68
2321.07 73
2321.18 75
2321.29 75
2321.40 76
2321.51 77
2321.62 79
2321.73 84
2321.84 90
2321.95 96
2322.06 101
2322.17 104
2322.28 104
2322.39 102
2322.50 99
2322.61 95
2322.72 92
2322.84 91
2322.95 91
2323.06 92
2323.17 94
2323.28 96
2323.39 95
2323.50 93
2323.61 87
2323.72 79
2323.83 69
2323.94 57
2324.05 45
2324.16 33
2324.27 23
2324.38 15
2324.49 10
2324.60 8
2324.71 8
2324.82 9
2324.94 10
2325.05 11
2325.16 11
2325.27 12
2325.38 13
2325.49 14
2325.60 15
2325.71 16
2325.82 14
2325.93 11
2326.04 6
2326.15 0
2326.26 0
2326.37 0
2326.48 0
2326.59 0
2326.70 0
2326.81 0
2326.93 1
2327.04 4
2327.15 5
2327.26 6
2327.37 6
2327.48 7
2327.59 10
2327.70 14
2327.81 20
2327.92 26
2328.03 33
2328.14 40
2328.25 46
2328.36 52
2328.47 58
2328.58 66
2328.69 75
2328.81 84
2328.92 92
2329.03 99
2329.14 103
2329.25 105
2329.36 103
2329.47 98
2329.58 91
2329.69 82
2329.80 73
2329.91 65
2330.02 58
2330.13 53
2330.24 50
2330.35 50
2330.47 53
2330.58 57
2330.69 63
2330.80 67
2330.91 70
2331.02 70
2331.13 67
2331.24 61
2331.35 52
2331.46 42
2331.57 31
2331.68 22
2331.79 15
2331.90 11
2332.01 9
2332.13 10
2332.24 13
2332.35 18
2332.46 24
2332.57 33
2332.68 42
2332.79 53
2332.90 63
2333.01 71
2333.12 78
2333.23 81
2333.34 82
2333.45 80
2333.57 75
2333.68 69
2333.79 62
2333.90 54
2334.01 46
2334.12 37
2334.23 28
2334.34 19
2334.45 11
2334.56 4
2334.67 0
2334.78 0
2334.89 0
2335.01 0
2335.12 0
2335.23 0
2335.34 0
2335.45 0
2335.56 0
2335.67 6
2335.78 16
2335.89 27
2336.00 36
2336.11 43
2336.22 46
2336.33 47
2336.45 47
2336.56 48
2336.67 52
2336.78 59
2336.89 69
2337.00 81
2337.11 92
2337.22 101
2337.33 104
2337.44 102
2337.55 95
2337.66 86
2337.78 76
2337.89 68
2338.00 64
2338.11 63
2338.22 66
2338.33 69
2338.44 73
2338.55 74
2338.66 73
2338.77 72
2338.88 71
2338.99 71
2339.11 74
2339.22 79
2339.33 83
2339.44 87
2339.55 87
2339.66 82
2339.77 74
2339.88 63
2339.99 51
2340.10 41
2340.21 32
2340.33 28
2340.44 28
2340.55 34
2340.66 45
2340.77 62
2340.88 81
2340.99 102
2341.10 123
2341.21 139
2341.32 150
2341.43 152
2341.55 146
2341.66 133
2341.77 115
2341.88 96
2341.99 79
2342.10 66
2342.21 58
2342.32 55
2342.43 58
2342.54 63
2342.66 69
2342.77 76
2342.88 82
2342.99 87
2343.10 91
2343.21 94
2343.32 96
2343.43 97
2343.54 98
2343.65 98
2343.76 97
2343.88 97
2343.99 98
2344.10 100
2344.21 103
2344.32 107
2344.43 111
2344.54 114
2344.65 115
2344.76 115
2344.87 113
2344.99 109
2345.10 104
2345.21 98
2345.32 90
2345.43 81
2345.54 72
2345.65 62
2345.76 53
2345.87 48
2345.99 46
2346.10 49
2346.21 54
2346.32 62
2346.43 70
2346.54 76
2346.65 78
2346.76 76
2346.87 70
2346.98 62
2347.10 54
2347.21 46
2347.32 40
2347.43 37
2347.54 36
2347.65 35
2347.76 35
2347.87 34
2347.98 30
2348.10 24
2348.21 16
2348.32 8
2348.43 0
2348.54 0
2348.65 0
2348.76 0
2348.87 10
2348.98 22
2349.10 35
2349.21 47
2349.32 55
2349.43 58
2349.54 55
2349.65 46
2349.76 33
2349.87 19
2349.98 4
2350.10 0
2350.21 0
2350.32 0
2350.43 0
2350.54 0
2350.65 0
2350.76 0
2350.87 0
2350.98 6
2351.10 12
2351.21 18
2351.32 24
2351.43 27
2351.54 29
2351.65 27
2351.76 23
2351.87 15
2351.99 7
2352.10 0
2352.21 0
2352.32 0
2352.43 0
2352.54 0
2352.65 0
2352.76 4
2352.87 13
2352.99 20
2353.10 25
2353.21 27
2353.32 27
2353.43 25
2353.54 22
2353.65 20
2353.76 20
2353.88 21
2353.99 25
2354.10 28
2354.21 30
2354.32 29
2354.43 26
2354.54 21
2354.65 15
2354.77 10
2354.88 6
2354.99 5
2355.10 7
2355.21 12
2355.32 19
2355.43 27
2355.54 36
2355.66 45
2355.77 53
2355.88 60
2355.99 65
2356.10 69
2356.21 71
2356.32 71
2356.43 68
2356.55 63
2356.66 57
2356.77 51
2356.88 46
2356.99 43
2357.10 42
2357.21 44
2357.32 47
2357.44 51
2357.55 55
2357.66 58
2357.77 60
2357.88 63
2357.99 66
2358.10 70
2358.22 76
2358.33 82
2358.44 88
2358.55 92
2358.66 95
2358.77 95
2358.88 94
2358.99 92
2359.11 90
2359.22 89
2359.33 87
2359.44 86
2359.55 84
2359.66 81
2359.77 79
2359.89 76
2360.00 73
2360.11 72
2360.22 71
2360.33 69
2360.44 68
2360.55 65
2360.67 60
2360.78 53
2360.89 42
2361.00 29
2361.11 15
2361.22 2
2361.33 0
2361.44 0
2361.56 0
2361.67 0
2361.78 0
2361.89 6
2362.00 13
2362.11 17
2362.22 18
2362.34 18
2362.45 17
2362.56 18
2362.67 23
2362.78 30
2362.89 39
2363.00 48
2363.12 56
2363.23 62
2363.34 64
2363.45 62
2363.56 58
2363.67 52
2363.79 46
2363.90 41
2364.01 37
2364.12 35
2364.23 35
2364.34 38
2364.45 43
2364.57 50
2364.68 59
2364.79 68
2364.90 77
2365.01 85
2365.12 91
2365.23 95
2365.35 97
2365.46 97
2365.57 96
2365.68 94
2365.79 92
2365.90 90
2366.01 91
2366.13 94
2366.24 102
2366.35 113
2366.46 126
2366.57 140
2366.68 153
2366.80 161
2366.91 165
2367.02 163
2367.13 157
2367.24 148
2367.35 137
2367.46 125
2367.58 112
2367.69 99
2367.80 86
2367.91 75
2368.02 67
2368.13 62
2368.25 60
2368.36 60
2368.47 62
2368.58 64
2368.69 64
2368.80 62
2368.92 59
2369.03 57
2369.14 57
2369.25 62
2369.36 73
2369.47 89
2369.58 110
2369.70 134
2369.81 157
2369.92 179
2370.03 196
2370.14 209
2370.25 218
2370.37 224
2370.48 226
2370.59 225
2370.70 222
2370.81 216
2370.92 206
2371.04 194
2371.15 180
2371.26 165
2371.37 151
2371.48 139
2371.59 129
2371.71 120
2371.82 112
2371.93 103
2372.04 95
2372.15 87
2372.26 78
2372.38 71
2372.49 65
2372.60 60
2372.71 58
2372.82 57
2372.93 58
2373.05 60
2373.16 65
2373.27 71
2373.38 79
2373.49 89
2373.60 99
2373.72 109
2373.83 117
2373.94 124
2374.05 127
2374.16 129
2374.27 129
2374.39 128
2374.50 127
2374.61 127
2374.72 129
2374.83 130
2374.94 131
2375.06 130
2375.17 128
2375.28 123
2375.39 117
2375.50 112
2375.61 108
2375.73 107
2375.84 110
2375.95 117
2376.06 125
2376.17 135
2376.29 143
2376.40 149
2376.51 151
2376.62 150
2376.73 146
2376.84 141
2376.96 134
2377.07 129
2377.18 125
2377.29 124
2377.40 124
2377.51 127
2377.63 131
2377.74 136
2377.85 140
2377.96 145
2378.07 148
2378.19 149
2378.30 148
2378.41 144
2378.52 138
2378.63 128
2378.74 117
2378.86 106
2378.97 95
2379.08 85
2379.19 76
2379.30 68
2379.42 59
2379.53 49
2379.64 38
2379.75 27
2379.86 18
2379.97 11
2380.09 7
2380.20 7
2380.31 7
2380.42 8
2380.53 8
2380.65 6
2380.76 2
2380.87 0
2380.98 0
2381.09 0
2381.20 0
2381.32 0
2381.43 0
2381.54 0
2381.65 4
2381.76 7
2381.88 8
2381.99 8
2382.10 7
2382.21 6
2382.32 5
2382.44 5
2382.55 4
2382.66 4
2382.77 5
2382.88 5
2383.00 6
2383.11 5
2383.22 3
2383.33 1
2383.44 0
2383.55 0
2383.67 0
2383.78 0
2383.89 0
2384.00 0
2384.11 3
2384.23 11
2384.34 18
2384.45 24
2384.56 27
2384.67 29
2384.79 29
2384.90 28
2385.01 28
2385.12 30
2385.23 35
2385.35 44
2385.46 55
2385.57 66
2385.68 76
2385.79 84
2385.91 88
2386.02 88
2386.13 87
2386.24 86
2386.35 85
2386.47 87
2386.58 90
2386.69 95
2386.80 99
2386.91 102
2387.03 102
2387.14 98
2387.25 93
2387.36 86
2387.47 78
2387.59 72
2387.70 68
2387.81 67
2387.92 69
2388.03 74
2388.15 82
2388.26 92
2388.37 103
2388.48 113
2388.59 122
2388.71 130
2388.82 138
2388.93 146
2389.04 157
2389.15 170
2389.27 188
2389.38 208
2389.49 231
2389.60 254
2389.71 277
2389.83 297
2389.94 315
2390.05 329
2390.16 340
2390.28 346
2390.39 349
2390.50 347
2390.61 343
2390.72 337
2390.84 332
2390.95 329
2391.06 329
2391.17 333
2391.28 341
2391.40 351
2391.51 361
2391.62 368
2391.73 372
2391.84 371
2391.96 366
2392.07 358
2392.18 348
2392.29 339
2392.41 332
2392.52 329
2392.63 329
2392.74 332
2392.85 338
2392.97 344
2393.08 349
2393.19 352
2393.30 352
2393.41 349
2393.53 343
2393.64 333
2393.75 320
2393.86 306
2393.98 290
2394.09 274
2394.20 259
2394.31 244
2394.42 232
2394.54 223
2394.65 216
2394.76 212
2394.87 210
2394.98 208
2395.10 207
2395.21 203
2395.32 198
2395.43 189
2395.55 178
2395.66 165
2395.77 151
2395.88 138
2395.99 128
2396.11 120
2396.22 116
2396.33 114
2396.44 114
2396.56 116
2396.67 118
2396.78 119
2396.89 119
2397.00 118
2397.12 116
2397.23 112
2397.34 109
2397.45 108
2397.57 110
2397.68 116
2397.79 127
2397.90 140
2398.02 154
2398.13 166
2398.24 175
2398.35 179
2398.46 180
2398.58 178
2398.69 174
2398.80 171
2398.91 168
2399.03 166
2399.14 165
2399.25 163
2399.36 162
2399.47 161
2399.59 160
2399.70 160
2399.81 159
2399.92 157
2400.04 152
2400.15 144
2400.26 133
2400.37 121
2400.49 110
2400.60 102
2400.71 99
2400.82 103
2400.93 112
2401.05 126
2401.16 139
2401.27 151
2401.38 157
2401.50 158
2401.61 153
2401.72 144
2401.83 134
2401.95 126
2402.06 122
2402.17 123
2402.28 128
2402.40 135
2402.51 143
2402.62 148
2402.73 150
2402.84 148
2402.96 140
2403.07 129
2403.18 115
2403.29 100
2403.41 83
2403.52 65
2403.63 47
2403.74 30
2403.86 14
2403.97 1
2404.08 0
2404.19 0
2404.31 0
2404.42 0
2404.53 0
2404.64 0
2404.76 0
2404.87 4
2404.98 7
2405.09 8
2405.21 10
2405.32 12
2405.43 15
2405.54 19
2405.66 22
2405.77 24
2405.88 25
2405.99 25
2406.11 25
2406.22 24
2406.33 25
2406.44 26
2406.55 28
2406.67 30
2406.78 30
2406.89 30
2407.00 29
2407.12 28
2407.23 28
2407.34 29
2407.45 33
2407.57 39
2407.68 47
2407.79 54
2407.90 59
2408.02 63
2408.13 64
2408.24 63
2408.35 61
2408.47 61
2408.58 62
2408.69 65
2408.80 71
2408.92 77
2409.03 83
2409.14 88
2409.25 90
2409.37 89
2409.48 85
2409.59 79
2409.70 71
2409.82 63
2409.93 56
2410.04 48
2410.16 41
2410.27 35
2410.38 30
2410.49 25
2410.61 19
2410.72 14
2410.83 8
2410.94 2
2411.06 0
2411.17 0
2411.28 0
2411.39 2
2411.51 8
2411.62 15
2411.73 22
2411.84 26
2411.96 29
2412.07 30
2412.18 31
2412.29 33
2412.41 37
2412.52 43
2412.63 51
2412.74 58
2412.86 65
2412.97 69
2413.08 71
2413.19 71
2413.31 70
2413.42 67
2413.53 63
2413.65 59
2413.76 54
2413.87 47
2413.98 39
2414.10 28
2414.21 16
2414.32 4
2414.43 0
2414.55 0
2414.66 0
2414.77 0
2414.88 0
2415.00 0
2415.11 5
2415.22 19
2415.34 31
2415.45 40
2415.56 44
2415.67 43
2415.79 40
2415.90 35
2416.01 30
2416.12 25
2416.24 22
2416.35 19
2416.46 17
2416.57 13
2416.69 8
2416.80 1
2416.91 0
2417.03 0
2417.14 0
2417.25 0
2417.36 0
2417.48 0
2417.59 0
2417.70 2
2417.81 12
2417.93 22
2418.04 30
2418.15 37
2418.27 41
2418.38 43
2418.49 41
2418.60 38
2418.72 33
2418.83 28
2418.94 23
2419.05 19
2419.17 16
2419.28 15
2419.39 15
2419.51 15
2419.62 15
2419.73 14
2419.84 13
2419.96 12
2420.07 11
2420.18 11
2420.30 10
2420.41 10
2420.52 9
2420.63 8
2420.75 6
2420.86 5
2420.97 3
2421.08 3
2421.20 5
2421.31 9
2421.42 15
2421.54 22
2421.65 28
2421.76 33
2421.87 37
2421.99 38
2422.10 38
2422.21 36
2422.33 34
2422.44 32
2422.55 33
2422.66 35
2422.78 39
2422.89 44
2423.00 48
2423.12 51
2423.23 53
2423.34 52
2423.45 51
2423.57 48
2423.68 44
2423.79 39
2423.91 34
2424.02 28
2424.13 22
2424.24 17
2424.36 13
2424.47 10
2424.58 9
2424.70 10
2424.81 13
2424.92 18
2425.03 24
2425.15 31
2425.26 38
2425.37 46
2425.49 53
2425.60 58
2425.71 62
2425.82 64
2425.94 64
2426.05 63
2426.16 60
2426.28 58
2426.39 56
2426.50 55
2426.62 56
2426.73 59
2426.84 65
2426.95 74
2427.07 86
2427.18 102
2427.29 119
2427.41 136
2427.52 151
2427.63 163
2427.74 170
2427.86 174
2427.97 175
2428.08 174
2428.20 172
2428.31 169
2428.42 167
2428.54 164
2428.65 159
2428.76 154
2428.87 147
2428.99 140
2429.10 133
2429.21 126
2429.33 121
2429.44 119
2429.55 119
2429.67 122
2429.78 125
2429.89 129
2430.00 132
2430.12 134
2430.23 134
2430.34 132
2430.46 129
2430.57 126
2430.68 123
2430.80 120
2430.91 118
2431.02 115
2431.13 113
2431.25 111
2431.36 108
2431.47 104
2431.59 99
2431.70 94
2431.81 88
2431.93 83
2432.04 78
2432.15 76
2432.27 78
2432.38 82
2432.49 89
2432.60 98
2432.72 108
2432.83 116
2432.94 123
2433.06 128
2433.17 132
2433.28 135
2433.40 140
2433.51 146
2433.62 153
2433.74 160
2433.85 166
2433.96 171
2434.07 172
2434.19 170
2434.30 164
2434.41 153
2434.53 140
2434.64 125
2434.75 111
2434.87 98
2434.98 88
2435.09 82
2435.21 80
2435.32 82
2435.43 86
2435.55 90
2435.66 95
2435.77 97
2435.88 97
2436.00 93
2436.11 87
2436.22 78
2436.34 68
2436.45 59
2436.56 53
2436.68 50
2436.79 51
2436.90 57
2437.02 67
2437.13 77
2437.24 88
2437.36 95
2437.47 99
2437.58 99
2437.70 96
2437.81 92
2437.92 88
2438.04 85
2438.15 85
2438.26 88
2438.37 92
2438.49 99
2438.60 106
2438.71 115
2438.83 124
2438.94 132
2439.05 140
2439.17 145
2439.28 146
2439.39 144
2439.51 136
2439.62 125
2439.73 112
2439.85 99
2439.96 88
2440.07 80
2440.19 76
2440.30 77
2440.41 82
2440.53 90
2440.64 101
2440.75 113
2440.87 125
2440.98 136
2441.09 144
2441.21 148
2441.32 148
2441.43 145
2441.55 140
2441.66 134
2441.77 129
2441.89 124
2442.00 120
2442.11 116
2442.23 112
2442.34 107
2442.45 101
2442.57 96
2442.68 90
2442.79 86
2442.91 84
2443.02 83
2443.13 83
2443.24 83
2443.36 83
2443.47 83
2443.58 83
2443.70 81
2443.81 79
2443.92 76
2444.04 73
2444.15 70
2444.26 68
2444.38 68
2444.49 71
2444.61 76
2444.72 84
2444.83 94
2444.95 105
2445.06 118
2445.17 131
2445.29 145
2445.40 159
2445.51 174
2445.63 189
2445.74 202
2445.85 214
2445.97 224
2446.08 232
2446.19 239
2446.31 245
2446.42 250
2446.53 255
2446.65 259
2446.76 261
2446.87 261
2446.99 259
2447.10 255
2447.21 251
2447.33 247
2447.44 245
2447.55 245
2447.67 248
2447.78 254
2447.89 262
2448.01 271
2448.12 283
2448.23 295
2448.35 308
2448.46 322
2448.57 336
2448.69 351
2448.80 366
2448.91 380
2449.03 394
2449.14 408
2449.25 421
2449.37 431
2449.48 439
2449.60 443
2449.71 444
2449.82 443
2449.94 441
2450.05 439
2450.16 438
2450.28 439
2450.39 442
2450.50 447
2450.62 451
2450.73 456
2450.84 460
2450.96 464
2451.07 468
2451.18 472
2451.30 475
2451.41 475
2451.52 473
2451.64 466
2451.75 456
2451.86 444
2451.98 432
2452.09 421
2452.21 414
2452.32 409
2452.43 407
2452.55 405
2452.66 401
2452.77 393
2452.89 381
2453.00 366
2453.11 348
2453.23 329
2453.34 312
2453.45 297
2453.57 284
2453.68 275
2453.80 267
2453.91 261
2454.02 256
2454.14 253
2454.25 252
2454.36 254
2454.48 260
2454.59 270
2454.70 282
2454.82 298
2454.93 313
2455.04 328
2455.16 341
2455.27 351
2455.39 357
2455.50 360
2455.61 359
2455.73 355
2455.84 348
2455.95 339
2456.07 327
2456.18 313
2456.29 299
2456.41 284
2456.52 269
2456.64 256
2456.75 243
2456.86 230
2456.98 218
2457.09 204
2457.20 190
2457.32 176
2457.43 161
2457.54 147
2457.66 135
2457.77 125
2457.89 118
2458.00 113
2458.11 110
2458.23 109
2458.34 107
2458.45 107
2458.57 106
2458.68 107
2458.79 109
2458.91 112
2459.02 117
2459.14 121
2459.25 124
2459.36 126
2459.48 127
2459.59 127
2459.70 126
2459.82 127
2459.93 129
2460.05 133
2460.16 139
2460.27 146
2460.39 153
2460.50 159
2460.61 163
2460.73 165
2460.84 165
2460.95 161
2461.07 155
2461.18 147
2461.30 137
2461.41 126
2461.52 114
2461.64 102
2461.75 90
2461.86 79
2461.98 69
2462.09 60
2462.21 52
2462.32 46
2462.43 42
2462.55 40
2462.66 39
2462.77 38
2462.89 37
2463.00 33
2463.12 28
2463.23 21
2463.34 12
2463.46 3
2463.57 0
2463.69 0
2463.80 0
2463.91 0
2464.03 0
2464.14 0
2464.25 0
2464.37 0
2464.48 7
2464.60 15
2464.71 24
2464.82 32
2464.94 39
2465.05 46
2465.16 52
2465.28 59
2465.39 65
2465.51 72
2465.62 77
2465.73 83
2465.85 87
2465.96 91
2466.08 93
2466.19 95
2466.30 95
2466.42 94
2466.53 92
2466.64 89
2466.76 85
2466.87 81
2466.99 78
2467.10 75
2467.21 72
2467.33 70
2467.44 69
2467.56 67
2467.67 64
2467.78 59
2467.90 54
2468.01 49
2468.13 46
2468.24 44
2468.35 47
2468.47 53
2468.58 61
2468.69 70
2468.81 77
2468.92 81
2469.04 80
2469.15 76
2469.26 69
2469.38 60
2469.49 52
2469.61 45
2469.72 41
2469.83 40
2469.95 41
2470.06 43
2470.18 47
2470.29 51
2470.40 56
2470.52 62
2470.63 68
2470.75 74
2470.86 78
2470.97 80
2471.09 80
2471.20 79
2471.32 76
2471.43 73
2471.54 70
2471.66 67
2471.77 66
2471.89 64
2472.00 62
2472.11 61
2472.23 59
2472.34 57
2472.46 55
2472.57 54
2472.68 53
2472.80 51
2472.91 49
2473.03 46
2473.14 42
2473.25 37
2473.37 30
2473.48 23
2473.60 15
2473.71 7
2473.82 0
2473.94 0
2474.05 0
2474.17 0
2474.28 0
2474.39 0
2474.51 0
2474.62 0
2474.74 1
2474.85 10
2474.96 20
2475.08 30
2475.19 41
2475.31 51
2475.42 63
2475.53 74
2475.65 85
2475.76 95
2475.88 102
2475.99 107
2476.10 108
2476.22 107
2476.33 104
2476.45 100
2476.56 96
2476.67 92
2476.79 90
2476.90 90
2477.02 95
2477.13 105
2477.25 119
2477.36 137
2477.47 156
2477.59 174
2477.70 188
2477.82 196
2477.93 199
2478.04 196
2478.16 191
2478.27 185
2478.39 179
2478.50 175
2478.61 173
2478.73 172
2478.84 169
2478.96 166
2479.07 160
2479.19 153
2479.30 145
2479.41 138
2479.53 132
2479.64 129
2479.76 127
2479.87 126
2479.98 126
2480.10 126
2480.21 125
2480.33 123
2480.44 121
2480.56 120
2480.67 120
2480.78 120
2480.90 120
2481.01 120
2481.13 119
2481.24 117
2481.35 114
2481.47 110
2481.58 106
2481.70 103
2481.81 101
2481.93 99
2482.04 98
2482.15 96
2482.27 93
2482.38 88
2482.50 82
2482.61 73
2482.73 63
2482.84 52
2482.95 42
2483.07 33
2483.18 26
2483.30 23
2483.41 24
2483.53 30
2483.64 41
2483.75 54
2483.87 70
2483.98 86
2484.10 101
2484.21 113
2484.32 122
2484.44 127
2484.55 129
2484.67 129
2484.78 126
2484.90 121
2485.01 117
2485.12 113
2485.24 111
2485.35 111
2485.47 112
2485.58 115
2485.70 118
2485.81 120
2485.92 120
2486.04 119
2486.15 115
2486.27 111
2486.38 105
2486.50 98
2486.61 90
2486.73 83
2486.84 76
2486.95 69
2487.07 63
2487.18 59
2487.30 57
2487.41 58
2487.53 60
2487.64 64
2487.75 69
2487.87 74
2487.98 79
2488.10 83
2488.21 86
2488.33 88
2488.44 90
2488.55 92
2488.67 95
2488.78 97
2488.90 100
2489.01 103
2489.13 106
2489.24 108
2489.36 110
2489.47 112
2489.58 113
2489.70 114
2489.81 114
2489.93 115
2490.04 116
2490.16 118
2490.27 123
2490.38 130
2490.50 140
2490.61 152
2490.73 165
2490.84 179
2490.96 190
2491.07 199
2491.19 205
2491.30 206
2491.41 205
2491.53 201
2491.64 196
2491.76 189
2491.87 182
2491.99 174
2492.10 165
2492.22 156
2492.33 147
2492.44 139
2492.56 133
2492.67 129
2492.79 128
2492.90 127
2493.02 127
2493.13 126
2493.25 125
2493.36 122
2493.47 117
2493.59 112
2493.70 106
2493.82 99
2493.93 93
2494.05 87
2494.16 83
2494.28 81
2494.39 80
2494.51 82
2494.62 86
2494.73 91
2494.85 96
2494.96 101
2495.08 106
2495.19 109
2495.31 112
2495.42 113
2495.54 115
2495.65 116
2495.77 117
2495.88 118
2495.99 118
2496.11 117
2496.22 114
2496.34 109
2496.45 103
2496.57 96
2496.68 91
2496.80 87
2496.91 86
2497.03 87
2497.14 90
2497.25 93
2497.37 94
2497.48 94
2497.60 92
2497.71 89
2497.83 86
2497.94 86
2498.06 88
2498.17 92
2498.29 97
2498.40 101
2498.51 102
2498.63 99
2498.74 91
2498.86 81
2498.97 68
2499.09 57
2499.20 48
2499.32 45
2499.43 48
2499.55 56
2499.66 68
2499.78 81
2499.89 94
2500.00 104
2500.12 111
2500.23 116
2500.35 119
2500.46 124
2500.58 130
2500.69 140
2500.81 152
2500.92 167
2501.04 184
2501.15 200
2501.27 214
2501.38 226
2501.49 234
2501.61 240
2501.72 242
2501.84 242
2501.95 239
2502.07 234
2502.18 226
2502.30 217
2502.41 207
2502.53 197
2502.64 188
2502.76 183
2502.87 180
2502.99 181
2503.10 184
2503.22 188
2503.33 191
2503.44 192
2503.56 190
2503.67 185
2503.79 178
2503.90 170
2504.02 163
2504.13 156
2504.25 151
2504.36 147
2504.48 142
2504.59 138
2504.71 134
2504.82 130
2504.94 126
2505.05 124
2505.17 122
2505.28 122
2505.40 120
2505.51 116
2505.62 110
2505.74 102
2505.85 93
2505.97 84
2506.08 75
2506.20 67
2506.31 60
2506.43 53
2506.54 46
2506.66 38
2506.77 31
2506.89 25
2507.00 23
2507.12 25
2507.23 30
2507.35 37
2507.46 46
2507.58 52
2507.69 56
2507.81 56
2507.92 55
2508.04 53
2508.15 52
2508.26 54
2508.38 59
2508.49 65
2508.61 73
2508.72 79
2508.84 83
2508.95 83
2509.07 79
2509.18 74
2509.30 67
2509.41 60
2509.53 53
2509.64 48
2509.76 45
2509.87 43
2509.99 44
2510.10 45
2510.22 48
2510.33 52
2510.45 55
2510.56 58
2510.68 61
2510.79 63
2510.91 66
2511.02 69
2511.14 71
2511.25 72
2511.37 73
2511.48 71
2511.60 67
2511.71 62
2511.83 55
2511.94 48
2512.06 42
2512.17 38
2512.29 35
2512.40 35
2512.51 37
2512.63 40
2512.74 43
2512.86 47
2512.97 51
2513.09 54
2513.20 57
2513.32 59
2513.43 60
2513.55 61
2513.66 61
2513.78 62
2513.89 62
2514.01 61
2514.12 60
2514.24 58
2514.35 53
2514.47 47
2514.58 37
2514.70 26
2514.81 14
2514.93 3
2515.04 0
2515.16 0
2515.27 0
2515.39 0
2515.50 0
2515.62 0
2515.73 0
2515.85 0
2515.96 2
2516.08 6
2516.19 10
2516.31 15
2516.42 20
2516.54 26
2516.65 31
2516.77 36
2516.88 41
2517.00 47
2517.11 51
2517.23 55
2517.34 57
2517.46 57
2517.57 55
2517.69 51
2517.80 45
2517.92 38
2518.03 30
2518.15 22
2518.26 14
2518.38 8
2518.49 2
2518.61 0
2518.72 0
2518.84 0
2518.95 1
2519.07 5
2519.18 10
2519.30 15
2519.41 19
2519.53 23
2519.64 28
2519.76 33
2519.87 38
2519.99 45
2520.11 53
2520.22 61
2520.34 71
2520.45 80
2520.57 88
2520.68 95
2520.80 98
2520.91 98
2521.03 95
2521.14 90
2521.26 84
2521.37 80
2521.49 79
2521.60 80
2521.72 83
2521.83 85
2521.95 86
2522.06 84
2522.18 78
2522.29 70
2522.41 59
2522.52 50
2522.64 43
2522.75 39
2522.87 39
2522.98 41
2523.10 45
2523.21 48
2523.33 50
2523.44 50
2523.56 48
2523.67 44
2523.79 40
2523.90 36
2524.02 33
2524.13 32
2524.25 34
2524.37 39
2524.48 47
2524.60 57
2524.71 68
2524.83 79
2524.94 88
2525.06 95
2525.17 97
2525.29 97
2525.40 93
2525.52 88
2525.63 82
2525.75 75
2525.86 69
2525.98 63
2526.09 56
2526.21 49
2526.32 41
2526.44 34
2526.55 27
2526.67 21
2526.78 16
2526.90 13
2527.02 11
2527.13 11
2527.25 12
2527.36 14
2527.48 16
2527.59 20
2527.71 24
2527.82 29
2527.94 35
2528.05 43
2528.17 53
2528.28 63
2528.40 74
2528.51 85
2528.63 95
2528.74 104
2528.86 112
2528.97 118
2529.09 122
2529.21 125
2529.32 125
2529.44 123
2529.55 120
2529.67 115
2529.78 109
2529.90 103
2530.01 96
2530.13 89
2530.24 84
2530.36 80
2530.47 78
2530.59 79
2530.70 82
2530.82 86
2530.94 91
2531.05 94
2531.17 96
2531.28 96
2531.40 95
2531.51 95
2531.63 97
2531.74 102
2531.86 110
2531.97 120
2532.09 130
2532.20 138
2532.32 144
2532.43 147
2532.55 147
2532.67 147
2532.78 149
2532.90 154
2533.01 164
2533.13 179
2533.24 198
2533.36 219
2533.47 240
2533.59 260
2533.70 276
2533.82 287
2533.93 294
2534.05 295
2534.17 293
2534.28 288
2534.40 280
2534.51 269
2534.63 258
2534.74 247
2534.86 236
2534.97 228
2535.09 222
2535.20 219
2535.32 219
2535.44 221
2535.55 224
2535.67 227
2535.78 230
2535.90 232
2536.01 234
2536.13 237
2536.24 241
2536.36 245
2536.47 249
2536.59 251
2536.71 250
2536.82 247
2536.94 241
2537.05 235
2537.17 230
2537.28 228
2537.40 230
2537.51 234
2537.63 242
2537.74 250
2537.86 260
2537.98 270
2538.09 281
2538.21 294
2538.32 310
2538.44 329
2538.55 351
2538.67 375
2538.78 400
2538.90 426
2539.02 452
2539.13 479
2539.25 507
2539.36 537
2539.48 569
2539.59 603
2539.71 640
2539.82 680
2539.94 722
2540.06 768
2540.17 818
2540.29 871
2540.40 927
2540.52 986
2540.63 1048
2540.75 1113
2540.86 1181
2540.98 1251
2541.10 1321
2541.21 1389
2541.33 1454
2541.44 1514
2541.56 1568
2541.67 1617
2541.79 1663
2541.90 1708
2542.02 1751
2542.14 1794
2542.25 1834
2542.37 1867
2542.48 1893
2542.60 1909
2542.71 1915
2542.83 1911
2542.94 1902
2543.06 1889
2543.18 1876
2543.29 1863
2543.41 1850
2543.52 1836
2543.64 1819
2543.75 1797
2543.87 1769
2543.99 1733
2544.10 1691
2544.22 1646
2544.33 1599
2544.45 1551
2544.56 1505
2544.68 1460
2544.79 1417
2544.91 1375
2545.03 1334
2545.14 1294
2545.26 1254
2545.37 1214
2545.49 1173
2545.60 1130
2545.72 1086
2545.84 1039
2545.95 989
2546.07 939
2546.18 889
2546.30 841
2546.41 797
2546.53 757
2546.65 721
2546.76 690
2546.88 662
2546.99 637
2547.11 615
2547.22 594
2547.34 577
2547.46 561
2547.57 546
2547.69 530
2547.80 514
2547.92 495
2548.03 472
2548.15 447
2548.27 420
2548.38 392
2548.50 365
2548.61 340
2548.73 318
2548.84 299
2548.96 282
2549.08 268
2549.19 256
2549.31 245
2549.42 235
2549.54 227
2549.65 221
2549.77 218
2549.89 216
2550.00 218
2550.12 221
2550.23 226
2550.35 230
2550.46 233
2550.58 233
2550.70 229
2550.81 222
2550.93 211
2551.04 198
2551.16 184
2551.28 171
2551.39 159
2551.51 149
2551.62 142
2551.74 136
2551.85 133
2551.97 131
2552.09 130
2552.20 130
2552.32 131
2552.43 132
2552.55 133
2552.67 134
2552.78 135
2552.90 134
2553.01 133
2553.13 129
2553.24 123
2553.36 115
2553.48 103
2553.59 90
2553.71 76
2553.82 63
2553.94 51
2554.06 41
2554.17 34
2554.29 31
2554.40 30
2554.52 34
2554.63 42
2554.75 54
2554.87 71
2554.98 91
2555.10 111
2555.21 129
2555.33 143
2555.45 150
2555.56 149
2555.68 142
2555.79 129
2555.91 114
2556.03 98
2556.14 83
2556.26 71
2556.37 61
2556.49 54
2556.61 50
2556.72 47
2556.84 45
2556.95 44
2557.07 44
2557.18 44
2557.30 44
2557.42 43
2557.53 42
2557.65 40
2557.76 39
2557.88 39
2558.00 39
2558.11 41
2558.23 42
2558.34 43
2558.46 41
2558.58 37
2558.69 30
2558.81 22
2558.92 13
2559.04 5
2559.16 0
2559.27 0
2559.39 0
2559.50 0
2559.62 0
2559.74 0
2559.85 0
2559.97 0
2560.08 0
2560.20 7
2560.32 14
2560.43 21
2560.55 26
2560.66 29
2560.78 30
2560.90 29
2561.01 26
2561.13 23
2561.24 18
2561.36 13
2561.48 8
2561.59 3
2561.71 0
2561.82 0
2561.94 0
2562.06 0
2562.17 0
2562.29 0
2562.40 0
2562.52 5
2562.64 17
2562.75 29
2562.87 38
2562.98 44
2563.10 45
2563.22 41
2563.33 33
2563.45 22
2563.57 11
2563.68 1
2563.80 0
2563.91 0
2564.03 0
2564.15 0
2564.26 7
2564.38 21
2564.49 38
2564.61 57
2564.73 78
2564.84 100
2564.96 122
2565.07 143
2565.19 163
2565.31 179
2565.42 190
2565.54 194
2565.65 193
2565.77 187
2565.89 179
2566.00 170
2566.12 162
2566.24 156
2566.35 153
2566.47 151
2566.58 148
2566.70 145
2566.82 139
2566.93 132
2567.05 125
2567.16 117
2567.28 110
2567.40 104
2567.51 99
2567.63 95
2567.75 91
2567.86 88
2567.98 87
2568.09 88
2568.21 93
2568.33 101
2568.44 111
2568.56 121
2568.68 129
2568.79 135
2568.91 136
2569.02 134
2569.14 130
2569.26 125
2569.37 121
2569.49 117
2569.60 113
2569.72 109
2569.84 105
2569.95 100
2570.07 96
2570.19 94
2570.30 96
2570.42 103
2570.53 115
2570.65 129
2570.77 145
2570.88 157
2571.00 164
2571.12 165
2571.23 158
2571.35 146
2571.46 130
2571.58 114
2571.70 98
2571.81 85
2571.93 75
2572.05 68
2572.16 64
2572.28 62
2572.39 62
2572.51 63
2572.63 66
2572.74 68
2572.86 71
2572.98 73
2573.09 75
2573.21 76
2573.33 78
2573.44 80
2573.56 83
2573.67 86
2573.79 91
2573.91 96
2574.02 101
2574.14 107
2574.26 113
2574.37 119
2574.49 124
2574.60 128
2574.72 129
2574.84 127
2574.95 123
2575.07 117
2575.19 111
2575.30 105
2575.42 101
2575.54 98
2575.65 98
2575.77 101
2575.88 104
2576.00 108
2576.12 111
2576.23 114
2576.35 116
2576.47 117
2576.58 118
2576.70 118
2576.82 118
2576.93 118
2577.05 116
2577.16 113
2577.28 108
2577.40 102
2577.51 94
2577.63 86
2577.75 79
2577.86 74
2577.98 70
2578.10 67
2578.21 63
2578.33 58
2578.44 50
2578.56 41
2578.68 30
2578.79 20
2578.91 12
2579.03 8
2579.14 9
2579.26 13
2579.38 21
2579.49 30
2579.61 39
2579.73 48
2579.84 55
2579.96 61
2580.07 65
2580.19 67
2580.31 68
2580.42 68
2580.54 68
2580.66 70
2580.77 73
2580.89 79
2581.01 87
2581.12 97
2581.24 107
2581.36 116
2581.47 123
2581.59 126
2581.71 123
2581.82 116
2581.94 104
2582.05 88
2582.17 70
2582.29 51
2582.40 33
2582.52 17
2582.64 6
2582.75 1
2582.87 0
2582.99 5
2583.10 14
2583.22 25
2583.34 38
2583.45 52
2583.57 64
2583.69 75
2583.80 83
2583.92 88
2584.04 89
2584.15 86
2584.27 78
2584.39 68
2584.50 57
2584.62 45
2584.74 35
2584.85 29
2584.97 27
2585.08 30
2585.20 36
2585.32 44
2585.43 52
2585.55 58
2585.67 61
2585.78 62
2585.90 60
2586.02 56
2586.13 52
2586.25 49
2586.37 47
2586.48 47
2586.60 49
2586.72 54
2586.83 61
2586.95 70
2587.07 81
2587.18 92
2587.30 103
2587.42 112
2587.53 118
2587.65 121
2587.77 120
2587.88 115
2588.00 109
2588.12 100
2588.23 92
2588.35 84
2588.47 77
2588.58 73
2588.70 71
2588.82 72
2588.93 76
2589.05 80
2589.17 84
2589.28 87
2589.40 87
2589.52 84
2589.63 78
2589.75 72
2589.87 66
2589.98 60
2590.10 55
2590.22 51
2590.33 45
2590.45 38
2590.57 29
2590.68 17
2590.80 5
2590.92 0
2591.03 0
2591.15 0
2591.27 0
2591.38 0
2591.50 0
2591.62 0
2591.73 0
2591.85 9
2591.97 23
2592.08 36
2592.20 48
2592.32 56
2592.43 60
2592.55 59
2592.67 57
2592.78 53
2592.90 49
2593.02 48
2593.13 49
2593.25 53
2593.37 58
2593.48 63
2593.60 67
2593.72 68
2593.83 66
2593.95 63
2594.07 60
2594.18 59
2594.30 62
2594.42 69
2594.54 79
2594.65 91
2594.77 103
2594.89 112
2595.00 119
2595.12 124
2595.24 125
2595.35 126
2595.47 127
2595.59 128
2595.70 130
2595.82 132
2595.94 133
2596.05 132
2596.17 129
2596.29 124
2596.40 116
2596.52 105
2596.64 94
2596.75 82
2596.87 71
2596.99 61
2597.11 52
2597.22 44
2597.34 37
2597.46 31
2597.57 26
2597.69 22
2597.81 20
2597.92 20
2598.04 22
2598.16 24
2598.27 25
2598.39 25
2598.51 24
2598.62 22
2598.74 19
2598.86 17
2598.97 18
2599.09 22
2599.21 29
2599.33 38
2599.44 48
2599.56 57
2599.68 64
2599.79 68
2599.91 69
2600.03 69
2600.14 68
2600.26 67
2600.38 66
2600.49 65
2600.61 63
2600.73 60
2600.85 56
2600.96 51
2601.08 46
2601.20 42
2601.31 39
2601.43 39
2601.55 42
2601.66 47
2601.78 54
2601.90 62
2602.01 73
2602.13 84
2602.25 96
2602.37 109
2602.48 122
2602.60 134
2602.72 145
2602.83 154
2602.95 162
2603.07 168
2603.18 174
2603.30 177
2603.42 178
2603.54 177
2603.65 173
2603.77 165
2603.89 156
2604.00 146
2604.12 137
2604.24 131
2604.35 129
2604.47 131
2604.59 137
2604.70 145
2604.82 152
2604.94 157
2605.06 158
2605.17 155
2605.29 148
2605.41 139
2605.52 129
2605.64 120
2605.76 113
2605.88 109
2605.99 108
2606.11 107
2606.23 107
2606.34 107
2606.46 107
2606.58 107
2606.69 109
2606.81 114
2606.93 122
2607.05 134
2607.16 148
2607.28 163
2607.40 178
2607.51 193
2607.63 208
2607.75 224
2607.87 241
2607.98 259
2608.10 280
2608.22 302
2608.33 326
2608.45 350
2608.57 374
2608.68 398
2608.80 421
2608.92 441
2609.04 460
2609.15 476
2609.27 491
2609.39 506
2609.50 523
2609.62 544
2609.74 570
2609.86 602
2609.97 639
2610.09 678
2610.21 716
2610.32 751
2610.44 780
2610.56 805
2610.68 824
2610.79 840
2610.91 855
2611.03 870
2611.14 886
2611.26 904
2611.38 924
2611.50 943
2611.61 963
2611.73 983
2611.85 1001
2611.96 1019
2612.08 1035
2612.20 1051
2612.32 1063
2612.43 1073
2612.55 1079
2612.67 1083
2612.78 1085
2612.90 1086
2613.02 1087
2613.14 1089
2613.25 1092
2613.37 1094
2613.49 1094
2613.61 1091
2613.72 1083
2613.84 1070
2613.96 1052
2614.07 1029
2614.19 1003
2614.31 975
2614.43 944
2614.54 913
2614.66 880
2614.78 846
2614.89 810
2615.01 773
2615.13 736
2615.25 699
2615.36 662
2615.48 626
2615.60 591
2615.72 557
2615.83 525
2615.95 494
2616.07 466
2616.18 441
2616.30 419
2616.42 400
2616.54 385
2616.65 371
2616.77 360
2616.89 350
2617.01 341
2617.12 331
2617.24 322
2617.36 312
2617.47 302
2617.59 292
2617.71 283
2617.83 276
2617.94 272
2618.06 270
2618.18 269
2618.30 269
2618.41 267
2618.53 262
2618.65 253
2618.76 240
2618.88 223
2619.00 206
2619.12 190
2619.23 176
2619.35 165
2619.47 159
2619.59 156
2619.70 156
2619.82 157
2619.94 157
2620.06 157
2620.17 155
2620.29 153
2620.41 149
2620.53 143
2620.64 137
2620.76 131
2620.88 125
2620.99 121
2621.11 118
2621.23 117
2621.35 118
2621.46 120
2621.58 121
2621.70 119
2621.82 116
2621.93 112
2622.05 108
2622.17 104
2622.29 102
2622.40 102
2622.52 105
2622.64 109
2622.76 115
2622.87 123
2622.99 133
2623.11 144
2623.23 157
2623.34 169
2623.46 178
2623.58 184
2623.69 183
2623.81 177
2623.93 166
2624.05 153
2624.16 140
2624.28 128
2624.40 119
2624.52 114
2624.63 111
2624.75 108
2624.87 105
2624.99 102
2625.10 98
2625.22 93
2625.34 89
2625.46 84
2625.57 80
2625.69 77
2625.81 73
2625.93 68
2626.04 62
2626.16 57
2626.28 51
2626.40 46
2626.51 42
2626.63 39
2626.75 38
2626.87 38
2626.98 39
2627.10 38
2627.22 35
2627.34 31
2627.45 26
2627.57 19
2627.69 12
2627.81 8
2627.92 6
2628.04 7
2628.16 11
2628.28 17
2628.39 22
2628.51 26
2628.63 27
2628.75 24
2628.86 16
2628.98 6
2629.10 0
2629.22 0
2629.33 0
2629.45 0
2629.57 0
2629.69 0
2629.80 0
2629.92 2
2630.04 16
2630.16 31
2630.28 45
2630.39 56
2630.51 64
2630.63 71
2630.75 76
2630.86 81
2630.98 85
2631.10 88
2631.22 90
2631.33 90
2631.45 88
2631.57 83
2631.69 76
2631.80 68
2631.92 59
2632.04 50
2632.16 41
2632.27 34
2632.39 29
2632.51 26
2632.63 25
2632.75 26
2632.86 30
2632.98 35
2633.10 43
2633.22 51
2633.33 60
2633.45 69
2633.57 78
2633.69 86
2633.80 92
2633.92 96
2634.04 97
2634.16 95
2634.27 91
2634.39 85
2634.51 78
2634.63 72
2634.75 67
2634.86 64
2634.98 64
2635.10 66
2635.22 71
2635.33 76
2635.45 82
2635.57 88
2635.69 93
2635.80 97
2635.92 101
2636.04 103
2636.16 105
2636.28 107
2636.39 107
2636.51 107
2636.63 105
2636.75 101
2636.86 95
2636.98 87
2637.10 77
2637.22 66
2637.33 53
2637.45 39
2637.57 24
2637.69 9
2637.81 0
2637.92 0
2638.04 0
2638.16 0
2638.28 0
2638.39 0
2638.51 0
2638.63 0
2638.75 3
2638.87 12
2638.98 20
2639.10 27
2639.22 31
2639.34 35
2639.45 37
2639.57 39
2639.69 43
2639.81 48
2639.93 54
2640.04 62
2640.16 69
2640.28 75
2640.40 78
2640.51 78
2640.63 76
2640.75 73
2640.87 70
2640.99 68
2641.10 69
2641.22 72
2641.34 78
2641.46 85
2641.58 93
2641.69 101
2641.81 109
2641.93 116
2642.05 120
2642.16 122
2642.28 122
2642.40 118
2642.52 113
2642.64 105
2642.75 96
2642.87 85
2642.99 73
2643.11 59
2643.23 44
2643.34 28
2643.46 13
2643.58 0
2643.70 0
2643.81 0
2643.93 0
2644.05 0
2644.17 0
2644.29 0
2644.40 8
2644.52 20
2644.64 30
2644.76 36
2644.88 40
2644.99 41
2645.11 41
2645.23 43
2645.35 47
2645.47 54
2645.58 65
2645.70 78
2645.82 91
2645.94 103
2646.05 113
2646.17 121
2646.29 125
2646.41 127
2646.53 128
2646.64 129
2646.76 129
2646.88 128
2647.00 125
2647.12 120
2647.23 113
2647.35 103
2647.47 92
2647.59 82
2647.71 75
2647.82 71
2647.94 72
2648.06 75
2648.18 81
2648.30 87
2648.41 92
2648.53 95
2648.65 98
2648.77 100
2648.89 102
2649.00 105
2649.12 112
2649.24 120
2649.36 130
2649.48 141
2649.59 149
2649.71 156
2649.83 158
2649.95 156
2650.07 149
2650.18 140
2650.30 128
2650.42 117
2650.54 107
2650.66 99
2650.77 94
2650.89 92
2651.01 90
2651.13 89
2651.25 85
2651.36 79
2651.48 72
2651.60 64
2651.72 56
2651.84 49
2651.95 44
2652.07 42
2652.19 41
2652.31 43
2652.43 46
2652.55 52
2652.66 60
2652.78 69
2652.90 81
2653.02 92
2653.14 103
2653.25 111
2653.37 115
2653.49 116
2653.61 113
2653.73 109
2653.84 105
2653.96 102
2654.08 102
2654.20 105
2654.32 109
2654.43 115
2654.55 120
2654.67 124
2654.79 126
2654.91 127
2655.03 125
2655.14 123
2655.26 121
2655.38 119
2655.50 118
2655.62 117
2655.73 116
2655.85 115
2655.97 115
2656.09 116
2656.21 119
2656.33 124
2656.44 131
2656.56 141
2656.68 154
2656.80 167
2656.92 182
2657.03 195
2657.15 207
2657.27 217
2657.39 223
2657.51 225
2657.62 222
2657.74 216
2657.86 205
2657.98 191
2658.10 177
2658.22 163
2658.33 153
2658.45 149
2658.57 150
2658.69 157
2658.81 168
2658.93 181
2659.04 194
2659.16 204
2659.28 211
2659.40 214
2659.52 213
2659.63 210
2659.75 206
2659.87 201
2659.99 196
2660.11 192
2660.23 189
2660.34 188
2660.46 188
2660.58 191
2660.70 195
2660.82 200
2660.94 204
2661.05 206
2661.17 205
2661.29 201
2661.41 193
2661.53 183
2661.65 173
2661.76 164
2661.88 157
2662.00 151
2662.12 146
2662.24 141
2662.35 136
2662.47 129
2662.59 122
2662.71 114
2662.83 106
2662.95 98
2663.06 89
2663.18 80
2663.30 69
2663.42 58
2663.54 45
2663.66 32
2663.77 20
2663.89 9
2664.01 0
2664.13 0
2664.25 0
2664.37 0
2664.48 0
2664.60 0
2664.72 0
2664.84 0
2664.96 4
2665.08 8
2665.19 11
2665.31 12
2665.43 10
2665.55 6
2665.67 1
2665.79 0
2665.90 0
2666.02 0
2666.14 5
2666.26 16
2666.38 28
2666.50 40
2666.62 51
2666.73 58
2666.85 61
2666.97 61
2667.09 58
2667.21 55
2667.33 52
2667.44 49
2667.56 48
2667.68 46
2667.80 45
2667.92 42
2668.04 38
2668.15 34
2668.27 30
2668.39 27
2668.51 25
2668.63 26
2668.75 30
2668.87 37
2668.98 45
2669.10 54
2669.22 63
2669.34 72
2669.46 78
2669.58 83
2669.69 86
2669.81 89
2669.93 93
2670.05 99
2670.17 107
2670.29 115
2670.41 123
2670.52 129
2670.64 132
2670.76 133
2670.88 131
2671.00 129
2671.12 128
2671.23 128
2671.35 130
2671.47 134
2671.59 138
2671.71 142
2671.83 144
2671.95 144
2672.06 142
2672.18 139
2672.30 134
2672.42 130
2672.54 125
2672.66 121
2672.78 116
2672.89 110
2673.01 104
2673.13 97
2673.25 89
2673.37 80
2673.49 73
2673.60 68
2673.72 66
2673.84 66
2673.96 69
2674.08 72
2674.20 74
2674.32 73
2674.43 70
2674.55 65
2674.67 60
2674.79 57
2674.91 57
2675.03 61
2675.15 67
2675.26 75
2675.38 82
2675.50 88
2675.62 91
2675.74 93
2675.86 95
2675.98 97
2676.09 100
2676.21 104
2676.33 108
2676.45 111
2676.57 113
2676.69 113
2676.81 111
2676.93 108
2677.04 105
2677.16 102
2677.28 101
2677.40 100
2677.52 100
2677.64 101
2677.76 103
2677.87 105
2677.99 110
2678.11 116
2678.23 123
2678.35 132
2678.47 141
2678.59 148
2678.70 155
2678.82 160
2678.94 163
2679.06 166
2679.18 167
2679.30 166
2679.42 162
2679.54 157
2679.65 150
2679.77 142
2679.89 135
2680.01 131
2680.13 132
2680.25 138
2680.37 147
2680.48 160
2680.60 176
2680.72 193
2680.84 211
2680.96 230
2681.08 249
2681.20 268
2681.32 285
2681.43 300
2681.55 309
2681.67 312
2681.79 309
2681.91 301
2682.03 289
2682.15 276
2682.27 263
2682.38 250
2682.50 237
2682.62 225
2682.74 214
2682.86 202
2682.98 191
2683.10 181
2683.22 174
2683.33 171
2683.45 171
2683.57 175
2683.69 182
2683.81 189
2683.93 197
2684.05 202
2684.17 203
2684.28 201
2684.40 196
2684.52 188
2684.64 180
2684.76 172
2684.88 166
2685.00 162
2685.12 159
2685.24 157
2685.35 155
2685.47 152
2685.59 149
2685.71 146
2685.83 142
2685.95 138
2686.07 135
2686.19 131
2686.30 126
2686.42 119
2686.54 111
2686.66 102
2686.78 91
2686.90 81
2687.02 72
2687.14 66
2687.26 65
2687.37 71
2687.49 83
2687.61 101
2687.73 124
2687.85 150
2687.97 177
2688.09 203
2688.21 227
2688.32 249
2688.44 268
2688.56 287
2688.68 307
2688.80 327
2688.92 350
2689.04 374
2689.16 398
2689.28 422
2689.39 443
2689.51 461
2689.63 476
2689.75 489
2689.87 500
2689.99 512
2690.11 524
2690.23 538
2690.35 553
2690.47 567
2690.58 580
2690.70 590
2690.82 596
2690.94 599
2691.06 598
2691.18 595
2691.30 589
2691.42 584
2691.54 579
2691.65 577
2691.77 578
2691.89 583
2692.01 591
2692.13 601
2692.25 612
2692.37 621
2692.49 627
2692.61 631
2692.73 631
2692.84 630
2692.96 629
2693.08 631
2693.20 637
2693.32 646
2693.44 658
2693.56 672
2693.68 688
2693.80 706
2693.91 727
2694.03 754
2694.15 788
2694.27 832
2694.39 886
2694.51 951
2694.63 1024
2694.75 1104
2694.87 1189
2694.99 1278
2695.10 1367
2695.22 1455
2695.34 1541
2695.46 1625
2695.58 1708
2695.70 1794
2695.82 1887
2695.94 1992
2696.06 2111
2696.18 2243
2696.30 2387
2696.41 2536
2696.53 2684
2696.65 2825
2696.77 2953
2696.89 3063
2697.01 3156
2697.13 3232
2697.25 3292
2697.37 3341
2697.49 3382
2697.61 3420
2697.72 3456
2697.84 3493
2697.96 3530
2698.08 3566
2698.20 3597
2698.32 3620
2698.44 3630
2698.56 3627
2698.68 3609
2698.80 3578
2698.92 3536
2699.03 3483
2699.15 3422
2699.27 3352
2699.39 3276
2699.51 3193
2699.63 3108
2699.75 3022
2699.87 2939
2699.99 2859
2700.11 2781
2700.23 2704
2700.34 2622
2700.46 2534
2700.58 2437
2700.70 2331
2700.82 2220
2700.94 2107
2701.06 1996
2701.18 1892
2701.30 1794
2701.42 1703
2701.54 1619
2701.66 1539
2701.77 1462
2701.89 1388
2702.01 1316
2702.13 1247
2702.25 1181
2702.37 1120
2702.49 1063
2702.61 1013
2702.73 967
2702.85 927
2702.97 892
2703.09 860
2703.20 830
2703.32 800
2703.44 770
2703.56 738
2703.68 707
2703.80 675
2703.92 646
2704.04 619
2704.16 596
2704.28 577
2704.40 561
2704.52 548
2704.64 537
2704.75 529
2704.87 521
2704.99 513
2705.11 504
2705.23 492
2705.35 477
2705.47 459
2705.59 436
2705.71 411
2705.83 383
2705.95 353
2706.07 324
2706.19 296
2706.30 273
2706.42 256
2706.54 246
2706.66 244
2706.78 248
2706.90 258
2707.02 269
2707.14 279
2707.26 286
2707.38 288
2707.50 287
2707.62 281
2707.74 273
2707.86 264
2707.97 254
2708.09 244
2708.21 234
2708.33 224
2708.45 216
2708.57 210
2708.69 205
2708.81 200
2708.93 197
2709.05 193
2709.17 190
2709.29 185
2709.41 179
2709.53 173
2709.65 166
2709.76 159
2709.88 150
2710.00 141
2710.12 131
2710.24 120
2710.36 109
2710.48 99
2710.60 91
2710.72 84
2710.84 80
2710.96 77
2711.08 75
2711.20 73
2711.32 71
2711.44 69
2711.56 66
2711.67 64
2711.79 63
2711.91 63
2712.03 65
2712.15 69
2712.27 73
2712.39 78
2712.51 83
2712.63 87
2712.75 89
2712.87 89
2712.99 89
2713.11 89
2713.23 92
2713.35 98
2713.47 107
2713.59 118
2713.70 128
2713.82 136
2713.94 139
2714.06 137
2714.18 132
2714.30 125
2714.42 119
2714.54 115
2714.66 116
2714.78 121
2714.90 129
2715.02 138
2715.14 147
2715.26 153
2715.38 158
2715.50 161
2715.62 164
2715.74 166
2715.85 169
2715.97 174
2716.09 179
2716.21 185
2716.33 190
2716.45 195
2716.57 198
2716.69 199
2716.81 197
2716.93 193
2717.05 186
2717.17 179
2717.29 171
2717.41 164
2717.53 158
2717.65 155
2717.77 154
2717.89 152
2718.01 150
2718.13 146
2718.24 139
2718.36 129
2718.48 117
2718.60 103
2718.72 90
2718.84 77
2718.96 66
2719.08 58
2719.20 53
2719.32 52
2719.44 57
2719.56 66
2719.68 80
2719.80 94
2719.92 108
2720.04 120
2720.16 127
2720.28 129
2720.40 129
2720.52 128
2720.64 130
2720.76 136
2720.88 147
2720.99 165
2721.11 189
2721.23 215
2721.35 244
2721.47 272
2721.59 300
2721.71 325
2721.83 348
2721.95 367
2722.07 383
2722.19 397
2722.31 407
2722.43 415
2722.55 422
2722.67 430
2722.79 438
2722.91 448
2723.03 460
2723.15 473
2723.27 486
2723.39 498
2723.51 508
2723.63 514
2723.75 515
2723.87 512
2723.99 504
2724.11 493
2724.22 480
2724.34 464
2724.46 447
2724.58 429
2724.70 411
2724.82 391
2724.94 371
2725.06 351
2725.18 330
2725.30 309
2725.42 288
2725.54 269
2725.66 252
2725.78 238
2725.90 229
2726.02 223
2726.14 222
2726.26 223
2726.38 226
2726.50 228
2726.62 227
2726.74 222
2726.86 213
2726.98 201
2727.10 188
2727.22 176
2727.34 165
2727.46 158
2727.58 153
2727.70 152
2727.82 151
2727.94 150
2728.06 148
2728.18 144
2728.30 138
2728.41 129
2728.53 118
2728.65 105
2728.77 93
2728.89 81
2729.01 70
2729.13 61
2729.25 54
2729.37 50
2729.49 50
2729.61 52
2729.73 57
2729.85 63
2729.97 71
2730.09 78
2730.21 86
2730.33 92
2730.45 97
2730.57 102
2730.69 105
2730.81 106
2730.93 107
2731.05 105
2731.17 103
2731.29 100
2731.41 97
2731.53 95
2731.65 95
2731.77 96
2731.89 97
2732.01 97
2732.13 96
2732.25 92
2732.37 84
2732.49 73
2732.61 59
2732.73 43
2732.85 28
2732.97 15
2733.09 4
2733.21 0
2733.33 0
2733.45 0
2733.57 0
2733.69 0
2733.81 0
2733.93 1
2734.05 0
2734.17 0
2734.29 0
2734.41 0
2734.53 2
2734.65 5
2734.77 9
2734.89 13
2735.01 16
2735.13 19
2735.25 22
2735.37 24
2735.49 26
2735.60 27
2735.72 27
2735.84 27
2735.96 27
2736.08 27
2736.20 28
2736.32 29
2736.44 30
2736.56 32
2736.68 33
2736.80 35
2736.92 37
2737.04 38
2737.16 39
2737.28 37
2737.40 35
2737.52 31
2737.64 27
2737.76 23
2737.88 19
2738.00 17
2738.12 16
2738.24 17
2738.36 18
2738.48 20
2738.60 20
2738.72 19
2738.84 15
2738.96 10
2739.08 5
2739.20 1
2739.32 0
2739.44 2
2739.56 7
2739.68 15
2739.80 26
2739.92 36
2740.04 46
2740.16 55
2740.28 62
2740.40 66
2740.52 68
2740.64 68
2740.76 67
2740.88 65
2741.00 61
2741.12 58
2741.24 56
2741.36 55
2741.48 55
2741.60 56
2741.72 56
2741.84 56
2741.96 55
2742.08 55
2742.20 56
2742.32 58
2742.44 64
2742.56 71
2742.68 80
2742.80 87
2742.92 93
2743.04 95
2743.16 94
2743.28 89
2743.40 83
2743.53 77
2743.65 72
2743.77 69
2743.89 67
2744.01 66
2744.13 65
2744.25 64
2744.37 64
2744.49 65
2744.61 68
2744.73 74
2744.85 84
2744.97 95
2745.09 107
2745.21 118
2745.33 126
2745.45 129
2745.57 128
2745.69 123
2745.81 115
2745.93 106
2746.05 96
2746.17 88
2746.29 81
2746.41 76
2746.53 73
2746.65 72
2746.77 72
2746.89 73
2747.01 77
2747.13 82
2747.25 91
2747.37 102
2747.49 116
2747.61 130
2747.73 144
2747.85 156
2747.97 165
2748.09 172
2748.21 177
2748.33 181
2748.45 186
2748.57 191
2748.69 197
2748.81 203
2748.93 210
2749.05 216
2749.17 224
2749.29 234
2749.41 246
2749.53 260
2749.65 276
2749.77 292
2749.89 308
2750.01 322
2750.13 333
2750.25 343
2750.37 351
2750.49 358
2750.61 364
2750.74 368
2750.86 371
2750.98 371
2751.10 367
2751.22 360
2751.34 350
2751.46 338
2751.58 323
2751.70 308
2751.82 292
2751.94 279
2752.06 268
2752.18 262
2752.30 262
2752.42 269
2752.54 280
2752.66 294
2752.78 309
2752.90 322
2753.02 333
2753.14 339
2753.26 342
2753.38 342
2753.50 340
2753.62 336
2753.74 330
2753.86 321
2753.98 307
2754.10 290
2754.22 270
2754.34 247
2754.46 225
2754.58 203
2754.70 185
2754.83 169
2754.95 157
2755.07 149
2755.19 144
2755.31 142
2755.43 145
2755.55 151
2755.67 159
2755.79 168
2755.91 174
2756.03 178
2756.15 177
2756.27 172
2756.39 164
2756.51 155
2756.63 147
2756.75 141
2756.87 139
2756.99 141
2757.11 146
2757.23 155
2757.35 165
2757.47 175
2757.59 185
2757.71 192
2757.83 196
2757.95 197
2758.08 194
2758.20 188
2758.32 181
2758.44 173
2758.56 166
2758.68 160
2758.80 155
2758.92 151
2759.04 147
2759.16 144
2759.28 141
2759.40 139
2759.52 137
2759.64 136
2759.76 136
2759.88 136
2760.00 137
2760.12 137
2760.24 136
2760.36 134
2760.48 132
2760.60 128
2760.72 122
2760.85 113
2760.97 101
2761.09 85
2761.21 67
2761.33 47
2761.45 28
2761.57 10
2761.69 0
2761.81 0
2761.93 0
2762.05 0
2762.17 0
2762.29 0
2762.41 0
2762.53 0
2762.65 0
2762.77 7
2762.89 27
2763.01 47
2763.13 67
2763.25 84
2763.38 97
2763.50 106
2763.62 113
2763.74 119
2763.86 126
2763.98 132
2764.10 138
2764.22 141
2764.34 141
2764.46 135
2764.58 124
2764.70 111
2764.82 97
2764.94 85
2765.06 78
2765.18 77
2765.30 82
2765.42 91
2765.55 102
2765.67 113
2765.79 122
2765.91 128
2766.03 130
2766.15 130
2766.27 129
2766.39 131
2766.51 136
2766.63 146
2766.75 161
2766.87 179
2766.99 200
2767.11 222
2767.23 243
2767.35 264
2767.47 285
2767.60 306
2767.72 328
2767.84 352
2767.96 378
2768.08 406
2768.20 435
2768.32 463
2768.44 491
2768.56 518
2768.68 543
2768.80 566
2768.92 586
2769.04 604
2769.16 620
2769.28 634
2769.40 646
2769.53 655
2769.65 661
2769.77 664
2769.89 662
2770.01 657
2770.13 650
2770.25 642
2770.37 635
2770.49 632
2770.61 632
2770.73 637
2770.85 645
2770.97 653
2771.09 658
2771.22 659
2771.34 653
2771.46 641
2771.58 623
2771.70 602
2771.82 579
2771.94 556
2772.06 533
2772.18 513
2772.30 494
2772.42 478
2772.54 463
2772.66 450
2772.78 439
2772.91 428
2773.03 417
2773.15 403
2773.27 388
2773.39 370
2773.51 350
2773.63 331
2773.75 312
2773.87 295
2773.99 280
2774.11 267
2774.23 253
2774.35 239
2774.47 224
2774.60 208
2774.72 192
2774.84 177
2774.96 163
2775.08 153
2775.20 145
2775.32 139
2775.44 134
2775.56 129
2775.68 123
2775.80 118
2775.92 113
2776.04 109
2776.17 109
2776.29 112
2776.41 118
2776.53 127
2776.65 137
2776.77 146
2776.89 154
2777.01 158
2777.13 162
2777.25 164
2777.37 168
2777.49 172
2777.62 179
2777.74 186
2777.86 194
2777.98 201
2778.10 206
2778.22 210
2778.34 212
2778.46 214
2778.58 214
2778.70 214
2778.82 213
2778.94 210
2779.07 204
2779.19 195
2779.31 184
2779.43 170
2779.55 155
2779.67 139
2779.79 122
2779.91 105
2780.03 89
2780.15 75
2780.27 62
2780.40 53
2780.52 47
2780.64 46
2780.76 48
2780.88 54
2781.00 63
2781.12 73
2781.24 83
2781.36 92
2781.48 98
2781.60 103
2781.73 104
2781.85 103
2781.97 101
2782.09 98
2782.21 95
2782.33 92
2782.45 90
2782.57 87
2782.69 84
2782.81 80
2782.93 75
2783.06 70
2783.18 66
2783.30 64
2783.42 63
2783.54 66
2783.66 71
2783.78 79
2783.90 87
2784.02 96
2784.14 105
2784.27 112
2784.39 118
2784.51 120
2784.63 119
2784.75 115
2784.87 107
2784.99 96
2785.11 84
2785.23 72
2785.35 63
2785.48 56
2785.60 54
2785.72 55
2785.84 60
2785.96 66
2786.08 74
2786.20 81
2786.32 87
2786.44 92
2786.56 95
2786.69 98
2786.81 99
2786.93 100
2787.05 101
2787.17 100
2787.29 99
2787.41 95
2787.53 90
2787.65 83
2787.77 74
2787.90 65
2788.02 56
2788.14 49
2788.26 45
2788.38 45
2788.50 48
2788.62 55
2788.74 63
2788.86 72
2788.99 82
2789.11 92
2789.23 102
2789.35 112
2789.47 122
2789.59 131
2789.71 139
2789.83 143
2789.95 142
2790.08 138
2790.20 131
2790.32 123
2790.44 116
2790.56 113
2790.68 114
2790.80 120
2790.92 129
2791.04 140
2791.17 150
2791.29 158
2791.41 164
2791.53 168
2791.65 170
2791.77 171
2791.89 170
2792.01 170
2792.13 169
2792.26 168
2792.38 168
2792.50 170
2792.62 173
2792.74 178
2792.86 184
2792.98 190
2793.10 196
2793.22 199
2793.35 197
2793.47 191
2793.59 180
2793.71 167
2793.83 152
2793.95 138
2794.07 125
2794.19 115
2794.32 107
2794.44 100
2794.56 92
2794.68 83
2794.80 72
2794.92 60
2795.04 49
2795.16 39
2795.29 32
2795.41 29
2795.53 28
2795.65 31
2795.77 36
2795.89 43
2796.01 52
2796.13 64
2796.26 78
2796.38 93
2796.50 106
2796.62 116
2796.74 121
2796.86 118
2796.98 110
2797.10 97
2797.22 81
2797.35 66
2797.47 52
2797.59 42
2797.71 36
2797.83 33
2797.95 33
2798.07 35
2798.20 38
2798.32 42
2798.44 46
2798.56 51
2798.68 55
2798.80 59
2798.92 64
2799.04 69
2799.17 75
2799.29 82
2799.41 89
2799.53 97
2799.65 104
2799.77 109
2799.89 112
2800.01 110
2800.14 105
2800.26 96
2800.38 84
2800.50 71
2800.62 57
2800.74 44
2800.86 32
2800.99 20
2801.11 9
2801.23 0
2801.35 0
2801.47 0
2801.59 0
2801.71 0
2801.83 0
2801.96 0
2802.08 0
2802.20 4
2802.32 12
2802.44 18
2802.56 23
2802.68 29
2802.81 34
2802.93 41
2803.05 49
2803.17 56
2803.29 63
2803.41 66
2803.53 65
2803.66 60
2803.78 52
2803.90 43
2804.02 36
2804.14 30
2804.26 29
2804.38 30
2804.51 33
2804.63 36
2804.75 38
2804.87 39
2804.99 39
2805.11 38
2805.23 38
2805.36 41
2805.48 48
2805.60 58
2805.72 72
2805.84 87
2805.96 104
2806.08 120
2806.21 135
2806.33 146
2806.45 155
2806.57 161
2806.69 165
2806.81 168
2806.93 170
2807.06 172
2807.18 173
2807.30 173
2807.42 171
2807.54 166
2807.66 161
2807.78 155
2807.91 150
2808.03 146
2808.15 143
2808.27 141
2808.39 139
2808.51 134
2808.63 127
2808.76 117
2808.88 105
2809.00 93
2809.12 83
2809.24 77
2809.36 75
2809.49 76
2809.61 79
2809.73 83
2809.85 86
2809.97 88
2810.09 87
2810.21 85
2810.34 81
2810.46 75
2810.58 67
2810.70 59
2810.82 49
2810.94 39
2811.07 29
2811.19 21
2811.31 14
2811.43 9
2811.55 7
2811.67 7
2811.80 9
2811.92 12
2812.04 14
2812.16 14
2812.28 12
2812.40 8
2812.52 3
2812.65 0
2812.77 0
2812.89 0
2813.01 0
2813.13 0
2813.25 1
2813.38 9
2813.50 17
2813.62 25
2813.74 32
2813.86 37
2813.98 42
2814.11 44
2814.23 45
2814.35 44
2814.47 42
2814.59 38
2814.71 33
2814.84 28
2814.96 24
2815.08 22
2815.20 22
2815.32 27
2815.44 34
2815.57 45
2815.69 58
2815.81 70
2815.93 81
2816.05 89
2816.17 93
2816.30 94
2816.42 93
2816.54 91
2816.66 88
2816.78 85
2816.90 82
2817.03 79
2817.15 76
2817.27 71
2817.39 66
2817.51 60
2817.63 55
2817.76 51
2817.88 49
2818.00 49
2818.12 50
2818.24 53
2818.36 57
2818.49 61
2818.61 66
2818.73 72
2818.85 78
2818.97 85
2819.09 94
2819.22 104
2819.34 116
2819.46 129
2819.58 142
2819.70 153
2819.82 162
2819.95 165
2820.07 164
2820.19 157
2820.31 145
2820.43 130
2820.56 113
2820.68 97
2820.80 82
2820.92 71
2821.04 62
2821.16 57
2821.29 55
2821.41 53
2821.53 52
2821.65 51
2821.77 47
2821.89 43
2822.02 38
2822.14 33
2822.26 30
2822.38 30
2822.50 33
2822.63 40
2822.75 49
2822.87 59
2822.99 66
2823.11 70
2823.23 69
2823.36 65
2823.48 57
2823.60 49
2823.72 43
2823.84 38
2823.97 37
2824.09 37
2824.21 40
2824.33 42
2824.45 45
2824.57 47
2824.70 51
2824.82 55
2824.94 60
2825.06 65
2825.18 70
2825.31 72
2825.43 72
2825.55 69
2825.67 63
2825.79 54
2825.92 45
2826.04 36
2826.16 27
2826.28 21
2826.40 17
2826.52 15
2826.65 16
2826.77 20
2826.89 26
2827.01 33
2827.13 39
2827.26 43
2827.38 46
2827.50 47
2827.62 48
2827.74 50
2827.87 55
2827.99 63
2828.11 73
2828.23 84
2828.35 95
2828.48 103
2828.60 107
2828.72 107
2828.84 103
2828.96 96
2829.09 88
2829.21 80
2829.33 73
2829.45 68
2829.57 64
2829.70 61
2829.82 60
2829.94 60
2830.06 61
2830.18 62
2830.30 65
2830.43 68
2830.55 71
2830.67 73
2830.79 73
2830.91 71
2831.04 67
2831.16 63
2831.28 59
2831.40 55
2831.52 52
2831.65 51
2831.77 50
2831.89 50
2832.01 50
2832.13 48
2832.26 44
2832.38 39
2832.50 32
2832.62 24
2832.74 16
2832.87 8
2832.99 1
2833.11 0
2833.23 0
2833.36 0
2833.48 0
2833.60 0
2833.72 0
2833.84 0
2833.97 0
2834.09 5
2834.21 14
2834.33 23
2834.45 30
2834.58 34
2834.70 35
2834.82 33
2834.94 28
2835.06 21
2835.19 15
2835.31 10
2835.43 7
2835.55 8
2835.67 13
2835.80 19
2835.92 27
2836.04 34
2836.16 39
2836.28 43
2836.41 44
2836.53 43
2836.65 42
2836.77 42
2836.90 43
2837.02 47
2837.14 51
2837.26 55
2837.38 58
2837.51 60
2837.63 61
2837.75 61
2837.87 63
2837.99 68
2838.12 74
2838.24 81
2838.36 87
2838.48 91
2838.61 92
2838.73 90
2838.85 85
2838.97 80
2839.09 76
2839.22 74
2839.34 74
2839.46 77
2839.58 81
2839.70 86
2839.83 91
2839.95 94
2840.07 95
2840.19 93
2840.32 89
2840.44 82
2840.56 73
2840.68 64
2840.80 57
2840.93 53
2841.05 54
2841.17 59
2841.29 67
2841.42 76
2841.54 85
2841.66 91
2841.78 95
2841.90 98
2842.03 99
2842.15 101
2842.27 103
2842.39 107
2842.52 110
2842.64 113
2842.76 115
2842.88 114
2843.00 113
2843.13 110
2843.25 108
2843.37 107
2843.49 107
2843.62 108
2843.74 112
2843.86 118
2843.98 126
2844.10 136
2844.23 148
2844.35 161
2844.47 175
2844.59 189
2844.72 202
2844.84 213
2844.96 223
2845.08 231
2845.21 235
2845.33 236
2845.45 234
2845.57 229
2845.69 221
2845.82 212
2845.94 205
2846.06 200
2846.18 198
2846.31 199
2846.43 201
2846.55 203
2846.67 204
2846.80 201
2846.92 195
2847.04 187
2847.16 178
2847.28 168
2847.41 159
2847.53 150
2847.65 141
2847.77 131
2847.90 119
2848.02 106
2848.14 93
2848.26 79
2848.39 66
2848.51 54
2848.63 42
2848.75 31
2848.88 20
2849.00 9
2849.12 0
2849.24 0
2849.36 0
2849.49 0
2849.61 0
2849.73 0
2849.85 0
2849.98 0
2850.10 6
2850.22 16
2850.34 24
2850.47 30
2850.59 32
2850.71 29
2850.83 21
2850.96 10
2851.08 0
2851.20 0
2851.32 0
2851.45 0
2851.57 0
2851.69 0
2851.81 0
2851.94 6
2852.06 30
2852.18 55
2852.30 80
2852.43 103
2852.55 123
2852.67 140
2852.79 154
2852.92 164
2853.04 171
2853.16 174
2853.28 174
2853.41 171
2853.53 164
2853.65 155
2853.77 143
2853.90 129
2854.02 116
2854.14 104
2854.26 97
2854.38 94
2854.51 98
2854.63 106
2854.75 117
2854.87 129
2855.00 139
2855.12 145
2855.24 146
2855.37 142
2855.49 136
2855.61 127
2855.73 119
2855.86 113
2855.98 109
2856.10 108
2856.22 109
2856.35 111
2856.47 114
2856.59 118
2856.71 122
2856.84 126
2856.96 129
2857.08 132
2857.20 133
2857.33 133
2857.45 132
2857.57 129
2857.69 125
2857.82 121
2857.94 117
2858.06 113
2858.18 108
2858.31 103
2858.43 96
2858.55 88
2858.67 79
2858.80 69
2858.92 59
2859.04 50
2859.16 43
2859.29 39
2859.41 37
2859.53 37
2859.65 39
2859.78 42
2859.90 47
2860.02 52
2860.15 60
2860.27 69
2860.39 79
2860.51 91
2860.64 102
2860.76 112
2860.88 119
2861.00 123
2861.13 125
2861.25 125
2861.37 123
2861.49 122
2861.62 121
2861.74 122
2861.86 124
2861.98 126
2862.11 130
2862.23 133
2862.35 138
2862.48 143
2862.60 148
2862.72 154
2862.84 158
2862.97 162
2863.09 164
2863.21 165
2863.33 165
2863.46 165
2863.58 166
2863.70 169
2863.82 174
2863.95 179
2864.07 185
2864.19 191
2864.32 195
2864.44 197
2864.56 198
2864.68 198
2864.81 198
2864.93 198
2865.05 198
2865.17 199
2865.30 200
2865.42 200
2865.54 198
2865.67 194
2865.79 187
2865.91 179
2866.03 170
2866.16 161
2866.28 155
2866.40 153
2866.52 155
2866.65 162
2866.77 172
2866.89 182
2867.02 189
2867.14 192
2867.26 190
2867.38 184
2867.51 176
2867.63 168
2867.75 164
2867.88 164
2868.00 168
2868.12 176
2868.24 185
2868.37 192
2868.49 197
2868.61 198
2868.73 195
2868.86 191
2868.98 186
2869.10 181
2869.23 177
2869.35 176
2869.47 178
2869.59 182
2869.72 188
2869.84 194
2869.96 201
2870.09 205
2870.21 207
2870.33 205
2870.45 200
2870.58 192
2870.70 181
2870.82 171
2870.95 161
2871.07 153
2871.19 149
2871.31 147
2871.44 147
2871.56 148
2871.68 150
2871.81 152
2871.93 154
2872.05 156
2872.17 157
2872.30 160
2872.42 163
2872.54 168
2872.67 175
2872.79 183
2872.91 193
2873.03 205
2873.16 218
2873.28 232
2873.40 246
2873.53 260
2873.65 273
2873.77 287
2873.89 300
2874.02 312
2874.14 324
2874.26 334
2874.39 343
2874.51 351
2874.63 358
2874.76 363
2874.88 367
2875.00 372
2875.12 378
2875.25 384
2875.37 393
2875.49 403
2875.62 415
2875.74 428
2875.86 441
2875.98 453
2876.11 462
2876.23 467
2876.35 467
2876.48 460
2876.60 447
2876.72 429
2876.85 406
2876.97 381
2877.09 355
2877.21 329
2877.34 305
2877.46 284
2877.58 266
2877.71 251
2877.83 240
2877.95 231
2878.08 224
2878.20 219
2878.32 215
2878.44 212
2878.57 209
2878.69 208
2878.81 207
2878.94 207
2879.06 206
2879.18 204
2879.31 200
2879.43 194
2879.55 185
2879.67 175
2879.80 164
2879.92 152
2880.04 142
2880.17 133
2880.29 126
2880.41 120
2880.54 114
2880.66 108
2880.78 100
2880.90 91
2881.03 79
2881.15 66
2881.27 51
2881.40 35
2881.52 18
2881.64 3
2881.77 0
2881.89 0
2882.01 0
2882.14 0
2882.26 0
2882.38 0
2882.50 1
2882.63 9
2882.75 13
2882.87 15
2883.00 15
2883.12 13
2883.24 12
2883.37 12
2883.49 13
2883.61 16
2883.74 18
2883.86 19
2883.98 18
2884.11 14
2884.23 7
2884.35 0
2884.47 0
2884.60 0
2884.72 0
2884.84 0
2884.97 0
2885.09 0
2885.21 0
2885.34 0
2885.46 5
2885.58 12
2885.71 19
2885.83 26
2885.95 33
2886.08 37
2886.20 39
2886.32 38
2886.45 35
2886.57 30
2886.69 25
2886.81 20
2886.94 15
2887.06 12
2887.18 10
2887.31 9
2887.43 10
2887.55 13
2887.68 16
2887.80 20
2887.92 24
2888.05 27
2888.17 28
2888.29 28
2888.42 26
2888.54 22
2888.66 17
2888.79 12
2888.91 7
2889.03 4
2889.16 1
2889.28 1
2889.40 3
2889.53 6
2889.65 12
2889.77 21
2889.90 31
2890.02 42
2890.14 52
2890.27 61
2890.39 67
2890.51 70
2890.63 72
2890.76 73
2890.88 75
2891.00 79
2891.13 86
2891.25 95
2891.37 104
2891.50 112
2891.62 116
2891.74 116
2891.87 113
2891.99 107
2892.11 101
2892.24 95
2892.36 92
2892.48 90
2892.61 90
2892.73 90
2892.85 88
2892.98 83
2893.10 75
2893.22 65
2893.35 54
2893.47 43
2893.59 33
2893.72 24
2893.84 16
2893.96 9
2894.09 2
2894.21 0
2894.33 0
2894.46 0
2894.58 0
2894.70 0
2894.83 0
2894.95 0
2895.07 0
2895.20 12
2895.32 26
2895.44 38
2895.57 49
2895.69 59
2895.81 67
2895.94 74
2896.06 82
2896.18 91
2896.31 100
2896.43 110
2896.55 120
2896.68 129
2896.80 136
2896.93 141
2897.05 142
2897.17 139
2897.30 133
2897.42 124
2897.54 115
2897.67 107
2897.79 101
2897.91 100
2898.04 103
2898.16 108
2898.28 115
2898.41 121
2898.53 124
2898.65 125
2898.78 123
2898.90 121
2899.02 119
2899.15 119
2899.27 119
2899.39 121
2899.52 123
2899.64 125
2899.76 127
2899.89 130
2900.01 134
2900.13 140
2900.26 148
2900.38 156
2900.50 164
2900.63 170
2900.75 173
2900.88 175
2901.00 176
2901.12 176
2901.25 177
2901.37 178
2901.49 179
2901.62 180
2901.74 181
2901.86 183
2901.99 186
2902.11 191
2902.23 198
2902.36 208
2902.48 220
2902.60 232
2902.73 243
2902.85 252
2902.98 258
2903.10 262
2903.22 263
2903.35 262
2903.47 259
2903.59 256
2903.72 255
2903.84 256
2903.96 260
2904.09 268
2904.21 278
2904.33 289
2904.46 298
2904.58 304
2904.70 304
2904.83 299
2904.95 288
2905.08 274
2905.20 259
2905.32 244
2905.45 233
2905.57 225
2905.69 220
2905.82 218
2905.94 219
2906.06 221
2906.19 223
2906.31 226
2906.43 228
2906.56 230
2906.68 230
2906.81 231
2906.93 231
2907.05 232
2907.18 234
2907.30 237
2907.42 240
2907.55 243
2907.67 246
2907.79 249
2907.92 251
2908.04 252
2908.17 253
2908.29 252
2908.41 250
2908.54 246
2908.66 241
2908.78 233
2908.91 224
2909.03 215
2909.15 207
2909.28 199
2909.40 191
2909.53 184
2909.65 175
2909.77 164
2909.90 150
2910.02 135
2910.14 119
2910.27 103
2910.39 90
2910.52 82
2910.64 78
2910.76 80
2910.89 85
2911.01 92
2911.13 99
2911.26 103
2911.38 105
2911.51 103
2911.63 100
2911.75 96
2911.88 92
2912.00 90
2912.12 90
2912.25 92
2912.37 94
2912.49 96
2912.62 96
2912.74 96
2912.87 93
2912.99 90
2913.11 85
2913.24 80
2913.36 75
2913.48 70
2913.61 66
2913.73 63
2913.86 62
2913.98 63
2914.10 65
2914.23 68
2914.35 71
2914.47 72
2914.60 72
2914.72 71
2914.85 70
2914.97 71
2915.09 74
2915.22 80
2915.34 90
2915.47 99
2915.59 107
2915.71 112
2915.84 111
2915.96 106
2916.08 97
2916.21 87
2916.33 78
2916.46 72
2916.58 69
2916.70 70
2916.83 74
2916.95 79
2917.07 84
2917.20 90
2917.32 97
2917.45 105
2917.57 115
2917.69 126
2917.82 138
2917.94 151
2918.07 163
2918.19 174
2918.31 184
2918.44 191
2918.56 197
2918.68 201
2918.81 202
2918.93 201
2919.06 199
2919.18 195
2919.30 190
2919.43 185
2919.55 181
2919.68 178
2919.80 176
2919.92 175
2920.05 177
2920.17 179
2920.30 184
2920.42 191
2920.54 200
2920.67 211
2920.79 223
2920.91 235
2921.04 246
2921.16 256
2921.29 265
2921.41 272
2921.53 281
2921.66 290
2921.78 302
2921.91 317
2922.03 335
2922.15 354
2922.28 373
2922.40 389
2922.53 401
2922.65 410
2922.77 417
2922.90 423
2923.02 430
2923.15 439
2923.27 451
2923.39 462
2923.52 471
2923.64 474
2923.77 470
2923.89 459
2924.01 443
2924.14 425
2924.26 408
2924.39 394
2924.51 384
2924.63 378
2924.76 374
2924.88 371
2925.01 366
2925.13 360
2925.25 353
2925.38 345
2925.50 337
2925.63 330
2925.75 324
2925.87 319
2926.00 317
2926.12 315
2926.25 315
2926.37 316
2926.49 315
2926.62 313
2926.74 308
2926.87 300
2926.99 289
2927.11 276
2927.24 261
2927.36 247
2927.49 233
2927.61 221
2927.73 210
2927.86 201
2927.98 194
2928.11 188
2928.23 183
2928.35 177
2928.48 172
2928.60 165
2928.73 157
2928.85 148
2928.97 141
2929.10 137
2929.22 136
2929.35 140
2929.47 147
2929.60 154
2929.72 160
2929.84 163
2929.97 161
2930.09 154
2930.22 143
2930.34 130
2930.46 116
2930.59 105
2930.71 95
2930.84 88
2930.96 82
2931.08 79
2931.21 76
2931.33 73
2931.46 70
2931.58 68
2931.71 66
2931.83 65
2931.95 65
2932.08 67
2932.20 70
2932.33 74
2932.45 78
2932.57 82
2932.70 85
2932.82 87
2932.95 89
2933.07 91
2933.20 94
2933.32 99
2933.44 106
2933.57 115
2933.69 126
2933.82 139
2933.94 151
2934.06 163
2934.19 173
2934.31 179
2934.44 182
2934.56 180
2934.69 175
2934.81 165
2934.93 153
2935.06 140
2935.18 126
2935.31 113
2935.43 101
2935.56 89
2935.68 80
2935.80 74
2935.93 71
2936.05 73
2936.18 80
2936.30 93
2936.42 110
2936.55 131
2936.67 153
2936.80 176
2936.92 198
2937.05 221
2937.17 243
2937.29 266
2937.42 288
2937.54 310
2937.67 332
2937.79 351
2937.92 367
2938.04 380
2938.16 390
2938.29 399
2938.41 408
2938.54 418
2938.66 431
2938.79 446
2938.91 465
2939.03 486
2939.16 506
2939.28 525
2939.41 539
2939.53 548
2939.66 552
2939.78 551
2939.90 548
2940.03 545
2940.15 543
2940.28 544
2940.40 548
2940.53 551
2940.65 554
2940.77 555
2940.90 553
2941.02 549
2941.15 545
2941.27 540
2941.40 537
2941.52 536
2941.65 536
2941.77 538
2941.89 542
2942.02 546
2942.14 551
2942.27 555
2942.39 559
2942.52 559
2942.64 557
2942.76 552
2942.89 544
2943.01 534
2943.14 523
2943.26 512
2943.39 501
2943.51 491
2943.64 480
2943.76 468
2943.88 455
2944.01 440
2944.13 423
2944.26 404
2944.38 384
2944.51 363
2944.63 342
2944.75 320
2944.88 300
2945.00 281
2945.13 263
2945.25 249
2945.38 239
2945.50 232
2945.63 228
2945.75 225
2945.87 221
2946.00 215
2946.12 206
2946.25 195
2946.37 183
2946.50 170
2946.62 159
2946.75 150
2946.87 142
2946.99 136
2947.12 130
2947.24 123
2947.37 117
2947.49 112
2947.62 108
2947.74 106
2947.87 106
2947.99 108
2948.12 112
2948.24 118
2948.36 124
2948.49 131
2948.61 138
2948.74 144
2948.86 149
2948.99 152
2949.11 153
2949.24 151
2949.36 147
2949.48 143
2949.61 140
2949.73 139
2949.86 141
2949.98 147
2950.11 154
2950.23 162
2950.36 167
2950.48 168
2950.61 163
2950.73 152
2950.85 135
2950.98 115
2951.10 92
2951.23 69
2951.35 49
2951.48 32
2951.60 20
2951.73 13
2951.85 10
2951.98 10
2952.10 11
2952.22 13
2952.35 13
2952.47 13
2952.60 11
2952.72 9
2952.85 7
2952.97 5
2953.10 3
2953.22 2
2953.35 0
2953.47 0
2953.60 0
2953.72 0
2953.84 0
2953.97 0
2954.09 0
2954.22 0
2954.34 3
2954.47 12
2954.59 23
2954.72 35
2954.84 48
2954.97 60
2955.09 71
2955.22 80
2955.34 86
2955.46 90
2955.59 92
2955.71 92
2955.84 91
2955.96 88
2956.09 83
2956.21 75
2956.34 64
2956.46 50
2956.59 34
2956.71 16
2956.84 0
2956.96 0
2957.09 0
2957.21 0
2957.33 0
2957.46 0
2957.58 0
2957.71 0
2957.83 2
2957.96 17
2958.08 31
2958.21 43
2958.33 50
2958.46 55
2958.58 58
2958.71 61
2958.83 65
2958.96 72
2959.08 82
2959.21 94
2959.33 108
2959.45 123
2959.58 139
2959.70 155
2959.83 170
2959.95 184
2960.08 194
2960.20 199
2960.33 199
2960.45 194
2960.58 186
2960.70 176
2960.83 167
2960.95 159
2961.08 154
2961.20 150
2961.33 148
2961.45 146
2961.58 144
2961.70 142
2961.83 141
2961.95 141
2962.07 143
2962.20 147
2962.32 152
2962.45 156
2962.57 157
2962.70 156
2962.82 151
2962.95 145
2963.07 138
2963.20 132
2963.32 127
2963.45 124
2963.57 122
2963.70 122
2963.82 122
2963.95 124
2964.07 127
2964.20 131
2964.32 137
2964.45 145
2964.57 153
2964.70 163
2964.82 173
2964.95 183
2965.07 191
2965.20 198
2965.32 201
2965.44 200
2965.57 195
2965.69 186
2965.82 174
2965.94 160
2966.07 146
2966.19 132
2966.32 120
2966.44 109
2966.57 99
2966.69 89
2966.82 80
2966.94 71
2967.07 64
2967.19 60
2967.32 61
2967.44 65
2967.57 74
2967.69 86
2967.82 99
2967.94 112
2968.07 124
2968.19 132
2968.32 137
2968.44 139
2968.57 138
2968.69 136
2968.82 134
2968.94 132
2969.07 132
2969.19 132
2969.32 134
2969.44 136
2969.57 138
2969.69 137
2969.82 135
2969.94 130
2970.07 124
2970.19 115
2970.32 105
2970.44 96
2970.57 86
2970.69 77
2970.82 68
2970.94 60
2971.07 52
2971.19 47
2971.32 42
2971.44 41
2971.57 41
2971.69 43
2971.82 47
2971.94 51
2972.07 55
2972.19 58
2972.32 61
2972.44 63
2972.57 64
2972.69 66
2972.82 67
2972.94 68
2973.07 69
2973.19 70
2973.32 72
2973.44 76
2973.57 82
2973.69 90
2973.82 100
2973.94 110
2974.07 119
2974.19 124
2974.32 126
2974.44 122
2974.57 115
2974.69 104
2974.82 93
2974.94 82
2975.07 75
2975.19 70
2975.32 70
2975.44 72
2975.57 76
2975.69 81
2975.82 86
2975.94 90
2976.07 93
2976.19 94
2976.32 94
2976.44 91
2976.57 88
2976.69 84
2976.82 79
2976.94 77
2977.07 77
2977.19 81
2977.32 90
2977.44 102
2977.57 117
2977.69 132
2977.82 148
2977.94 161
2978.07 172
2978.19 180
2978.32 184
2978.44 186
2978.57 184
2978.69 180
2978.82 173
2978.94 163
2979.07 153
2979.19 141
2979.32 130
2979.45 119
2979.57 110
2979.70 102
2979.82 97
2979.95 92
2980.07 88
2980.20 84
2980.32 80
2980.45 77
2980.57 75
2980.70 73
2980.82 72
2980.95 74
2981.07 78
2981.20 84
2981.32 92
2981.45 100
2981.57 109
2981.70 117
2981.82 123
2981.95 127
2982.07 128
2982.20 126
2982.32 123
2982.45 119
2982.57 115
2982.70 111
2982.83 108
2982.95 106
2983.08 105
2983.20 104
2983.33 104
2983.45 103
2983.58 102
2983.70 102
2983.83 102
2983.95 104
2984.08 106
2984.20 108
2984.33 111
2984.45 114
2984.58 116
2984.70 116
2984.83 113
2984.95 107
2985.08 99
2985.20 89
2985.33 79
2985.46 71
2985.58 68
2985.71 70
2985.83 77
2985.96 89
2986.08 104
2986.21 118
2986.33 129
2986.46 135
2986.58 135
2986.71 129
2986.83 118
2986.96 106
2987.08 93
2987.21 83
2987.33 77
2987.46 75
2987.59 78
2987.71 84
2987.84 94
2987.96 104
2988.09 113
2988.21 120
2988.34 124
2988.46 126
2988.59 124
2988.71 120
2988.84 114
2988.96 106
2989.09 98
2989.21 89
2989.34 79
2989.47 70
2989.59 61
2989.72 53
2989.84 47
2989.97 43
2990.09 41
2990.22 39
2990.34 37
2990.47 36
2990.59 34
2990.72 31
2990.84 28
2990.97 26
2991.10 23
2991.22 22
2991.35 20
2991.47 19
2991.60 18
2991.72 17
2991.85 15
2991.97 13
2992.10 9
2992.22 5
2992.35 1
2992.48 0
2992.60 0
2992.73 0
2992.85 0
2992.98 0
2993.10 0
2993.23 0
2993.35 0
2993.48 2
2993.60 8
2993.73 15
2993.85 24
2993.98 35
2994.11 47
2994.23 59
2994.36 70
2994.48 80
2994.61 88
2994.73 94
2994.86 97
2994.98 100
2995.11 102
2995.23 105
2995.36 110
2995.49 117
2995.61 126
2995.74 137
2995.86 149
2995.99 160
2996.11 171
2996.24 180
2996.36 187
2996.49 192
2996.62 195
2996.74 197
2996.87 198
2996.99 198
2997.12 197
2997.24 195
2997.37 193
2997.49 191
2997.62 188
2997.75 186
2997.87 185
2998.00 186
2998.12 188
2998.25 192
2998.37 196
2998.50 199
2998.62 200
2998.75 197
2998.88 191
2999.00 180
2999.13 166
2999.25 150
2999.38 135
2999.50 119
2999.63 105
2999.75 92
2999.88 82
3000.01 72
3000.13 65
3000.26 60
3000.38 58
3000.51 59
3000.63 63
3000.76 70
3000.88 79
3001.01 88
3001.14 96
3001.26 101
3001.39 102
3001.51 100
3001.64 94
3001.76 88
3001.89 83
3002.01 81
3002.14 82
3002.27 87
3002.39 93
3002.52 100
3002.64 104
3002.77 106
3002.89 103
3003.02 98
3003.15 92
3003.27 84
3003.40 78
3003.52 73
3003.65 70
3003.77 67
3003.90 65
3004.03 63
3004.15 62
3004.28 63
3004.40 65
3004.53 68
3004.65 72
3004.78 75
3004.90 77
3005.03 78
3005.16 76
3005.28 75
3005.41 74
3005.53 74
3005.66 78
3005.78 83
3005.91 90
3006.04 98
3006.16 105
3006.29 111
3006.41 116
3006.54 121
3006.66 127
3006.79 133
3006.92 139
3007.04 144
3007.17 147
3007.29 146
3007.42 142
3007.54 135
3007.67 124
3007.80 113
3007.92 102
3008.05 92
3008.17 85
3008.30 80
3008.43 80
3008.55 82
3008.68 87
3008.80 94
3008.93 101
3009.05 106
3009.18 109
3009.31 109
3009.43 106
3009.56 101
3009.68 94
3009.81 86
3009.93 79
3010.06 72
3010.19 67
3010.31 63
3010.44 60
3010.56 59
3010.69 59
3010.81 58
3010.94 57
3011.07 55
3011.19 53
3011.32 51
3011.44 50
3011.57 51
3011.70 55
3011.82 61
3011.95 68
3012.07 74
3012.20 78
3012.32 77
3012.45 72
3012.58 64
3012.70 55
3012.83 46
3012.95 40
3013.08 38
3013.21 41
3013.33 48
3013.46 58
3013.58 67
3013.71 74
3013.84 78
3013.96 78
3014.09 74
3014.21 69
3014.34 63
3014.46 57
3014.59 52
3014.72 49
3014.84 46
3014.97 43
3015.09 41
3015.22 39
3015.35 38
3015.47 37
3015.60 37
3015.72 36
3015.85 36
3015.98 34
3016.10 33
3016.23 32
3016.35 31
3016.48 33
3016.60 36
3016.73 40
3016.86 46
3016.98 51
3017.11 55
3017.23 56
3017.36 54
3017.49 49
3017.61 42
3017.74 35
3017.86 29
3017.99 26
3018.12 26
3018.24 29
3018.37 33
3018.49 38
3018.62 42
3018.75 44
3018.87 44
3019.00 45
3019.12 46
3019.25 51
3019.38 60
3019.50 73
3019.63 88
3019.75 104
3019.88 119
3020.01 131
3020.13 137
3020.26 138
3020.38 134
3020.51 127
3020.64 117
3020.76 108
3020.89 99
3021.01 93
3021.14 91
3021.27 92
3021.39 96
3021.52 102
3021.64 109
3021.77 116
3021.90 122
3022.02 125
3022.15 126
3022.27 124
3022.40 120
3022.53 116
3022.65 111
3022.78 107
3022.90 104
3023.03 102
3023.16 100
3023.28 97
3023.41 94
3023.54 91
3023.66 86
3023.79 82
3023.91 78
3024.04 76
3024.17 76
3024.29 77
3024.42 80
3024.54 84
3024.67 88
3024.80 91
3024.92 93
3025.05 94
3025.17 96
3025.30 98
3025.43 103
3025.55 110
3025.68 119
3025.80 130
3025.93 141
3026.06 151
3026.18 157
3026.31 160
3026.44 158
3026.56 152
3026.69 143
3026.81 131
3026.94 119
3027.07 106
3027.19 94
3027.32 84
3027.44 75
3027.57 69
3027.70 63
3027.82 59
3027.95 55
3028.08 51
3028.20 48
3028.33 44
3028.45 41
3028.58 38
3028.71 34
3028.83 30
3028.96 24
3029.08 18
3029.21 10
3029.34 1
3029.46 0
3029.59 0
3029.72 0
3029.84 0
3029.97 0
3030.09 0
3030.22 0
3030.35 4
3030.47 11
3030.60 16
3030.73 18
3030.85 19
3030.98 18
3031.10 16
3031.23 15
3031.36 14
3031.48 16
3031.61 18
3031.74 22
3031.86 25
3031.99 28
3032.11 28
3032.24 26
3032.37 22
3032.49 16
3032.62 9
3032.75 3
3032.87 0
3033.00 1
3033.12 7
3033.25 19
3033.38 35
3033.50 54
3033.63 74
3033.76 92
3033.88 107
3034.01 117
3034.13 123
3034.26 125
3034.39 124
3034.51 122
3034.64 119
3034.77 115
3034.89 111
3035.02 107
3035.15 102
3035.27 96
3035.40 90
3035.52 83
3035.65 76
3035.78 69
3035.90 63
3036.03 58
3036.16 53
3036.28 52
3036.41 52
3036.53 56
3036.66 64
3036.79 74
3036.91 85
3037.04 97
3037.17 107
3037.29 114
3037.42 118
3037.55 118
3037.67 115
3037.80 109
3037.92 101
3038.05 93
3038.18 85
3038.30 79
3038.43 75
3038.56 74
3038.68 77
3038.81 82
3038.94 90
3039.06 99
3039.19 107
3039.31 115
3039.44 119
3039.57 120
3039.69 117
3039.82 112
3039.95 103
3040.07 93
3040.20 83
3040.33 72
3040.45 62
3040.58 53
3040.71 45
3040.83 38
3040.96 32
3041.08 27
3041.21 25
3041.34 25
3041.46 27
3041.59 32
3041.72 39
3041.84 46
3041.97 52
3042.10 57
3042.22 61
3042.35 62
3042.48 63
3042.60 62
3042.73 62
3042.86 63
3042.98 64
3043.11 65
3043.23 65
3043.36 64
3043.49 61
3043.61 58
3043.74 55
3043.87 52
3043.99 51
3044.12 50
3044.25 50
3044.37 49
3044.50 47
3044.63 42
3044.75 34
3044.88 25
3045.01 15
3045.13 6
3045.26 0
3045.39 0
3045.51 0
3045.64 0
3045.76 0
3045.89 0
3046.02 0
3046.14 0
3046.27 0
3046.40 15
3046.52 32
3046.65 46
3046.78 57
3046.90 63
3047.03 63
3047.16 59
3047.28 51
3047.41 40
3047.54 29
3047.66 19
3047.79 10
3047.92 3
3048.04 0
3048.17 0
3048.30 1
3048.42 9
3048.55 18
3048.68 29
3048.80 39
3048.93 47
3049.06 50
3049.18 50
3049.31 47
3049.44 41
3049.56 35
3049.69 32
3049.82 31
3049.94 33
3050.07 38
3050.20 43
3050.32 46
3050.45 47
3050.58 43
3050.70 36
3050.83 26
3050.96 17
3051.08 8
3051.21 2
3051.34 0
3051.46 0
3051.59 4
3051.72 10
3051.84 18
3051.97 28
3052.10 38
3052.22 49
3052.35 61
3052.48 72
3052.60 83
3052.73 91
3052.86 98
3052.98 102
3053.11 104
3053.24 105
3053.36 106
3053.49 109
3053.62 113
3053.74 120
3053.87 128
3054.00 138
3054.12 149
3054.25 160
3054.38 170
3054.50 181
3054.63 191
3054.76 202
3054.88 211
3055.01 219
3055.14 225
3055.26 229
3055.39 229
3055.52 227
3055.64 223
3055.77 217
3055.90 210
3056.02 202
3056.15 193
3056.28 182
3056.40 171
3056.53 159
3056.66 148
3056.78 138
3056.91 130
3057.04 125
3057.16 121
3057.29 119
3057.42 117
3057.54 114
3057.67 109
3057.80 103
3057.92 95
3058.05 87
3058.18 80
3058.30 74
3058.43 70
3058.56 69
3058.69 71
3058.81 75
3058.94 81
3059.07 88
3059.19 94
3059.32 98
3059.45 100
3059.57 100
3059.70 97
3059.83 92
3059.95 87
3060.08 83
3060.21 82
3060.33 84
3060.46 88
3060.59 94
3060.71 101
3060.84 107
3060.97 112
3061.10 118
3061.22 123
3061.35 129
3061.48 136
3061.60 141
3061.73 145
3061.86 145
3061.98 141
3062.11 133
3062.24 123
3062.36 114
3062.49 106
3062.62 102
3062.74 100
3062.87 101
3063.00 104
3063.13 105
3063.25 104
3063.38 101
3063.51 95
3063.63 87
3063.76 78
3063.89 67
3064.01 57
3064.14 49
3064.27 42
3064.39 38
3064.52 36
3064.65 35
3064.78 36
3064.90 36
3065.03 34
3065.16 32
3065.28 28
3065.41 22
3065.54 16
3065.66 10
3065.79 4
3065.92 0
3066.04 0
3066.17 0
3066.30 0
3066.43 0
3066.55 0
3066.68 0
3066.81 0
3066.93 2
3067.06 6
3067.19 9
3067.31 11
3067.44 13
3067.57 14
3067.70 14
3067.82 14
3067.95 14
3068.08 13
3068.20 12
3068.33 14
3068.46 20
3068.58 30
3068.71 45
3068.84 63
3068.97 82
3069.09 100
3069.22 115
3069.35 124
3069.47 127
3069.60 124
3069.73 119
3069.85 112
3069.98 105
3070.11 101
3070.24 99
3070.36 101
3070.49 106
3070.62 112
3070.74 119
3070.87 126
3071.00 131
3071.12 133
3071.25 133
3071.38 130
3071.51 125
3071.63 120
3071.76 114
3071.89 111
3072.01 109
3072.14 109
3072.27 111
3072.40 114
3072.52 117
3072.65 120
3072.78 122
3072.90 123
3073.03 122
3073.16 120
3073.29 115
3073.41 109
3073.54 100
3073.67 91
3073.79 82
3073.92 72
3074.05 64
3074.18 58
3074.30 54
3074.43 51
3074.56 51
3074.68 51
3074.81 51
3074.94 50
3075.07 49
3075.19 48
3075.32 48
3075.45 50
3075.57 55
3075.70 63
3075.83 71
3075.96 78
3076.08 82
3076.21 81
3076.34 75
3076.46 65
3076.59 53
3076.72 41
3076.85 31
3076.97 24
3077.10 21
3077.23 22
3077.35 25
3077.48 31
3077.61 37
3077.74 44
3077.86 50
3077.99 54
3078.12 58
3078.24 61
3078.37 64
3078.50 67
3078.63 73
3078.75 80
3078.88 90
3079.01 101
3079.14 114
3079.26 127
3079.39 141
3079.52 154
3079.64 166
3079.77 177
3079.90 185
3080.03 191
3080.15 194
3080.28 194
3080.41 192
3080.53 187
3080.66 180
3080.79 170
3080.92 158
3081.04 144
3081.17 128
3081.30 112
3081.43 98
3081.55 86
3081.68 79
3081.81 77
3081.93 81
3082.06 88
3082.19 99
3082.32 111
3082.44 122
3082.57 132
3082.70 140
3082.83 145
3082.95 147
3083.08 147
3083.21 144
3083.34 138
3083.46 131
3083.59 121
3083.72 109
3083.84 98
3083.97 87
3084.10 78
3084.23 73
3084.35 70
3084.48 69
3084.61 70
3084.74 72
3084.86 74
3084.99 75
3085.12 76
3085.25 76
3085.37 76
3085.50 78
3085.63 82
3085.75 88
3085.88 94
3086.01 102
3086.14 109
3086.26 115
3086.39 118
3086.52 118
3086.65 117
3086.77 113
3086.90 109
3087.03 104
3087.16 98
3087.28 91
3087.41 84
3087.54 75
3087.67 65
3087.79 56
3087.92 48
3088.05 43
3088.18 42
3088.30 45
3088.43 50
3088.56 58
3088.68 66
3088.81 73
3088.94 77
3089.07 77
3089.19 73
3089.32 66
3089.45 56
3089.58 44
3089.70 33
3089.83 24
3089.96 18
3090.09 15
3090.21 14
3090.34 15
3090.47 17
3090.60 19
3090.72 21
3090.85 24
3090.98 27
3091.11 31
3091.23 36
3091.36 41
3091.49 45
3091.62 48
3091.74 49
3091.87 49
3092.00 46
3092.13 42
3092.25 37
3092.38 32
3092.51 28
3092.64 26
3092.76 26
3092.89 28
3093.02 32
3093.15 37
3093.27 41
3093.40 42
3093.53 41
3093.66 35
3093.78 27
3093.91 17
3094.04 7
3094.17 0
3094.29 0
3094.42 0
3094.55 0
3094.68 0
3094.80 0
3094.93 0
3095.06 0
3095.19 0
3095.31 9
3095.44 20
3095.57 30
3095.70 42
3095.82 52
3095.95 62
3096.08 71
3096.21 79
3096.34 84
3096.46 88
3096.59 88
3096.72 87
3096.85 84
3096.97 79
3097.10 74
3097.23 71
3097.36 70
3097.48 71
3097.61 76
3097.74 82
3097.87 89
3097.99 95
3098.12 99
3098.25 99
3098.38 97
3098.50 93
3098.63 87
3098.76 80
3098.89 74
3099.01 69
3099.14 65
3099.27 63
3099.40 62
3099.53 64
3099.65 69
3099.78 77
3099.91 89
3100.04 103
3100.16 117
3100.29 129
3100.42 138
3100.55 143
3100.67 143
3100.80 142
3100.93 139
3101.06 137
3101.19 136
3101.31 137
3101.44 139
3101.57 143
3101.70 146
3101.82 151
3101.95 156
3102.08 163
3102.21 170
3102.33 177
3102.46 182
3102.59 185
3102.72 185
3102.85 180
3102.97 172
3103.10 162
3103.23 152
3103.36 143
3103.48 137
3103.61 132
3103.74 128
3103.87 125
3103.99 121
3104.12 115
3104.25 108
3104.38 100
3104.51 90
3104.63 81
3104.76 73
3104.89 67
3105.02 64
3105.14 66
3105.27 71
3105.40 79
3105.53 88
3105.66 98
3105.78 105
3105.91 111
3106.04 113
3106.17 114
3106.29 115
3106.42 115
3106.55 116
3106.68 117
3106.81 119
3106.93 120
3107.06 119
3107.19 119
3107.32 117
3107.44 116
3107.57 115
3107.70 115
3107.83 116
3107.96 118
3108.08 120
3108.21 121
3108.34 120
3108.47 118
3108.60 114
3108.72 109
3108.85 105
3108.98 101
3109.11 100
3109.23 102
3109.36 105
3109.49 108
3109.62 110
3109.75 110
3109.87 106
3110.00 99
3110.13 90
3110.26 81
3110.39 72
3110.51 65
3110.64 59
3110.77 55
3110.90 50
3111.02 46
3111.15 41
3111.28 34
3111.41 27
3111.54 20
3111.66 12
3111.79 3
3111.92 0
3112.05 0
3112.18 0
3112.30 0
3112.43 0
3112.56 0
3112.69 0
3112.82 0
3112.94 10
3113.07 27
3113.20 44
3113.33 59
3113.46 73
3113.58 84
3113.71 93
3113.84 98
3113.97 101
3114.09 101
3114.22 100
3114.35 97
3114.48 94
3114.61 91
3114.73 88
3114.86 85
3114.99 80
3115.12 75
3115.25 68
3115.37 61
3115.50 54
3115.63 48
3115.76 44
3115.89 42
3116.01 41
3116.14 41
3116.27 42
3116.40 44
3116.53 46
3116.65 49
3116.78 51
3116.91 54
3117.04 56
3117.17 57
3117.29 56
3117.42 54
3117.55 52
3117.68 51
3117.81 52
3117.93 56
3118.06 63
3118.19 71
3118.32 81
3118.45 93
3118.57 105
3118.70 118
3118.83 132
3118.96 147
3119.09 163
3119.21 180
3119.34 196
3119.47 211
3119.60 225
3119.73 239
3119.86 254
3119.98 269
3120.11 287
3120.24 306
3120.37 327
3120.50 348
3120.62 367
3120.75 383
3120.88 394
3121.01 400
3121.14 402
3121.26 400
3121.39 396
3121.52 389
3121.65 382
3121.78 375
3121.90 367
3122.03 360
3122.16 352
3122.29 343
3122.42 332
3122.55 319
3122.67 303
3122.80 285
3122.93 265
3123.06 245
3123.19 227
3123.31 213
3123.44 202
3123.57 197
3123.70 196
3123.83 199
3123.95 203
3124.08 208
3124.21 212
3124.34 216
3124.47 218
3124.60 219
3124.72 219
3124.85 219
3124.98 218
3125.11 216
3125.24 212
3125.36 207
3125.49 202
3125.62 196
3125.75 191
3125.88 187
3126.01 184
3126.13 183
3126.26 182
3126.39 181
3126.52 181
3126.65 181
3126.77 181
3126.90 183
3127.03 184
3127.16 185
3127.29 185
3127.42 182
3127.54 178
3127.67 171
3127.80 162
3127.93 154
3128.06 147
3128.19 143
3128.31 143
3128.44 148
3128.57 156
3128.70 167
3128.83 179
3128.95 189
3129.08 196
3129.21 199
3129.34 198
3129.47 195
3129.60 191
3129.72 187
3129.85 183
3129.98 180
3130.11 177
3130.24 174
3130.37 170
3130.49 165
3130.62 161
3130.75 158
3130.88 157
3131.01 159
3131.14 162
3131.26 166
3131.39 168
3131.52 167
3131.65 162
3131.78 154
3131.91 144
3132.03 133
3132.16 124
3132.29 117
3132.42 112
3132.55 111
3132.68 110
3132.80 110
3132.93 109
3133.06 105
3133.19 100
3133.32 94
3133.45 88
3133.57 83
3133.70 81
3133.83 80
3133.96 81
3134.09 82
3134.22 81
3134.34 79
3134.47 76
3134.60 71
3134.73 65
3134.86 60
3134.99 55
3135.11 52
3135.24 50
3135.37 49
3135.50 49
3135.63 49
3135.76 49
3135.88 50
3136.01 49
3136.14 49
3136.27 49
3136.40 51
3136.53 54
3136.65 59
3136.78 65
3136.91 71
3137.04 76
3137.17 78
3137.30 78
3137.43 74
3137.55 68
3137.68 61
3137.81 55
3137.94 50
3138.07 46
3138.20 43
3138.32 41
3138.45 39
3138.58 38
3138.71 37
3138.84 38
3138.97 42
3139.10 48
3139.22 58
3139.35 69
3139.48 83
3139.61 96
3139.74 107
3139.87 114
3139.99 117
3140.12 116
3140.25 111
3140.38 102
3140.51 93
3140.64 84
3140.77 77
3140.89 74
3141.02 75
3141.15 79
3141.28 88
3141.41 98
3141.54 109
3141.66 119
3141.79 127
3141.92 130
3142.05 128
3142.18 123
3142.31 115
3142.44 106
3142.56 99
3142.69 96
3142.82 97
3142.95 104
3143.08 114
3143.21 126
3143.34 139
3143.46 150
3143.59 160
3143.72 167
3143.85 174
3143.98 179
3144.11 184
3144.24 189
3144.36 194
3144.49 197
3144.62 199
3144.75 199
3144.88 198
3145.01 196
3145.14 195
3145.26 196
3145.39 198
3145.52 202
3145.65 207
3145.78 212
3145.91 218
3146.04 222
3146.16 226
3146.29 227
3146.42 228
3146.55 227
3146.68 224
3146.81 220
3146.94 216
3147.06 210
3147.19 205
3147.32 201
3147.45 197
3147.58 195
3147.71 194
3147.84 194
3147.97 196
3148.09 199
3148.22 203
3148.35 209
3148.48 216
3148.61 223
3148.74 231
3148.87 239
3148.99 246
3149.12 252
3149.25 258
3149.38 262
3149.51 264
3149.64 264
3149.77 259
3149.90 251
3150.02 240
3150.15 227
3150.28 213
3150.41 200
3150.54 189
3150.67 181
3150.80 176
3150.92 173
3151.05 173
3151.18 175
3151.31 179
3151.44 185
3151.57 193
3151.70 201
3151.83 210
3151.95 217
3152.08 221
3152.21 222
3152.34 218
3152.47 213
3152.60 205
3152.73 197
3152.86 189
3152.98 181
3153.11 175
3153.24 171
3153.37 169
3153.50 168
3153.63 170
3153.76 174
3153.89 180
3154.01 187
3154.14 194
3154.27 202
3154.40 208
3154.53 211
3154.66 212
3154.79 210
3154.92 203
3155.04 194
3155.17 183
3155.30 173
3155.43 164
3155.56 158
3155.69 155
3155.82 155
3155.95 156
3156.08 157
3156.20 157
3156.33 155
3156.46 152
3156.59 148
3156.72 144
3156.85 141
3156.98 140
3157.11 139
3157.23 140
3157.36 143
3157.49 147
3157.62 153
3157.75 161
3157.88 170
3158.01 179
3158.14 187
3158.27 194
3158.39 199
3158.52 201
3158.65 202
3158.78 202
3158.91 201
3159.04 200
3159.17 199
3159.30 198
3159.43 199
3159.55 200
3159.68 203
3159.81 208
3159.94 218
3160.07 230
3160.20 244
3160.33 260
3160.46 274
3160.59 287
3160.71 296
3160.84 301
3160.97 304
3161.10 306
3161.23 308
3161.36 310
3161.49 316
3161.62 324
3161.75 335
3161.87 349
3162.00 366
3162.13 385
3162.26 408
3162.39 434
3162.52 464
3162.65 498
3162.78 536
3162.91 577
3163.03 619
3163.16 663
3163.29 707
3163.42 752
3163.55 797
3163.68 844
3163.81 894
3163.94 948
3164.07 1005
3164.20 1065
3164.32 1126
3164.45 1188
3164.58 1252
3164.71 1319
3164.84 1391
3164.97 1470
3165.10 1558
3165.23 1655
3165.36 1760
3165.49 1871
3165.61 1984
3165.74 2096
3165.87 2204
3166.00 2304
3166.13 2395
3166.26 2476
3166.39 2547
3166.52 2607
3166.65 2659
3166.78 2702
3166.90 2737
3167.03 2764
3167.16 2784
3167.29 2797
3167.42 2804
3167.55 2806
3167.68 2805
3167.81 2804
3167.94 2803
3168.07 2805
3168.19 2808
3168.32 2812
3168.45 2812
3168.58 2806
3168.71 2789
3168.84 2760
3168.97 2718
3169.10 2665
3169.23 2603
3169.36 2535
3169.49 2466
3169.61 2396
3169.74 2329
3169.87 2263
3170.00 2197
3170.13 2131
3170.26 2063
3170.39 1992
3170.52 1918
3170.65 1841
3170.78 1763
3170.91 1685
3171.03 1609
3171.16 1537
3171.29 1471
3171.42 1413
3171.55 1365
3171.68 1325
3171.81 1291
3171.94 1261
3172.07 1230
3172.20 1196
3172.33 1156
3172.46 1111
3172.58 1062
3172.71 1012
3172.84 963
3172.97 919
3173.10 881
3173.23 848
3173.36 820
3173.49 796
3173.62 774
3173.75 754
3173.88 735
3174.01 718
3174.13 700
3174.26 683
3174.39 666
3174.52 648
3174.65 630
3174.78 611
3174.91 592
3175.04 574
3175.17 556
3175.30 539
3175.43 522
3175.56 506
3175.68 489
3175.81 472
3175.94 455
3176.07 437
3176.20 420
3176.33 401
3176.46 383
3176.59 363
3176.72 343
3176.85 322
3176.98 300
3177.11 277
3177.24 254
3177.36 233
3177.49 214
3177.62 197
3177.75 184
3177.88 176
3178.01 173
3178.14 175
3178.27 181
3178.40 191
3178.53 202
3178.66 213
3178.79 221
3178.92 226
3179.05 227
3179.17 225
3179.30 220
3179.43 214
3179.56 209
3179.69 204
3179.82 200
3179.95 197
3180.08 194
3180.21 191
3180.34 189
3180.47 187
3180.60 186
3180.73 186
3180.86 186
3180.98 185
3181.11 182
3181.24 176
3181.37 167
3181.50 155
3181.63 143
3181.76 130
3181.89 120
3182.02 113
3182.15 108
3182.28 107
3182.41 108
3182.54 111
3182.67 115
3182.80 120
3182.92 125
3183.05 131
3183.18 136
3183.31 140
3183.44 143
3183.57 143
3183.70 140
3183.83 134
3183.96 125
3184.09 113
3184.22 99
3184.35 86
3184.48 74
3184.61 65
3184.74 60
3184.87 58
3184.99 61
3185.12 65
3185.25 71
3185.38 75
3185.51 77
3185.64 76
3185.77 74
3185.90 71
3186.03 69
3186.16 68
3186.29 69
3186.42 71
3186.55 72
3186.68 72
3186.81 69
3186.94 63
3187.07 56
3187.19 47
3187.32 39
3187.45 34
3187.58 31
3187.71 33
3187.84 36
3187.97 40
3188.10 45
3188.23 48
3188.36 50
3188.49 50
3188.62 49
3188.75 47
3188.88 45
3189.01 44
3189.14 44
3189.27 47
3189.40 50
3189.53 56
3189.65 63
3189.78 69
3189.91 75
3190.04 80
3190.17 82
3190.30 83
3190.43 82
3190.56 80
3190.69 78
3190.82 77
3190.95 76
3191.08 77
3191.21 79
3191.34 82
3191.47 85
3191.60 88
3191.73 90
3191.86 89
3191.99 88
3192.12 85
3192.25 82
3192.37 78
3192.50 75
3192.63 71
3192.76 66
3192.89 60
3193.02 52
3193.15 42
3193.28 32
3193.41 23
3193.54 16
3193.67 13
3193.80 14
3193.93 17
3194.06 22
3194.19 27
3194.32 30
3194.45 32
3194.58 32
3194.71 30
3194.84 28
3194.97 24
3195.10 21
3195.23 15
3195.36 9
3195.48 1
3195.61 0
3195.74 0
3195.87 0
3196.00 0
3196.13 0
3196.26 0
3196.39 0
3196.52 3
3196.65 16
3196.78 28
3196.91 38
3197.04 45
3197.17 49
3197.30 51
3197.43 50
3197.56 48
3197.69 47
3197.82 47
3197.95 48
3198.08 53
3198.21 59
3198.34 66
3198.47 73
3198.60 79
3198.73 83
3198.86 83
3198.99 79
3199.12 73
3199.24 65
3199.37 55
3199.50 45
3199.63 36
3199.76 27
3199.89 20
3200.02 14
3200.15 9
3200.28 6
3200.41 4
3200.54 3
3200.67 3
3200.80 4
3200.93 5
3201.06 5
3201.19 4
3201.32 2
3201.45 0
3201.58 0
3201.71 0
3201.84 0
3201.97 0
3202.10 0
3202.23 0
3202.36 5
3202.49 10
3202.62 16
3202.75 22
3202.88 27
3203.01 32
3203.14 38
3203.27 45
3203.40 52
3203.53 59
3203.66 63
3203.79 64
3203.92 61
3204.05 53
3204.17 41
3204.30 27
3204.43 14
3204.56 3
3204.69 0
3204.82 0
3204.95 2
3205.08 10
3205.21 19
3205.34 27
3205.47 32
3205.60 35
3205.73 35
3205.86 35
3205.99 37
3206.12 40
3206.25 45
3206.38 50
3206.51 53
3206.64 54
3206.77 51
3206.90 46
3207.03 39
3207.16 34
3207.29 31
3207.42 32
3207.55 37
3207.68 45
3207.81 55
3207.94 65
3208.07 75
3208.20 84
3208.33 91
3208.46 96
3208.59 101
3208.72 105
3208.85 107
3208.98 109
3209.11 110
3209.24 110
3209.37 109
3209.50 108
3209.63 105
3209.76 103
3209.89 99
3210.02 95
3210.15 89
3210.28 81
3210.41 71
3210.54 59
3210.67 47
3210.80 36
3210.93 27
3211.06 22
3211.19 20
3211.32 22
3211.45 27
3211.58 35
3211.71 45
3211.84 55
3211.97 64
3212.10 71
3212.23 76
3212.36 78
3212.49 78
3212.62 76
3212.75 73
3212.88 70
3213.01 67
3213.14 64
3213.27 61
3213.40 57
3213.53 52
3213.66 45
3213.79 37
3213.92 29
3214.05 21
3214.18 16
3214.31 15
3214.44 19
3214.57 28
3214.70 40
3214.83 55
3214.96 71
3215.09 86
3215.22 101
3215.35 116
3215.48 129
3215.61 142
3215.74 153
3215.87 162
3216.00 168
3216.13 173
3216.26 175
3216.39 176
3216.52 177
3216.65 179
3216.78 181
3216.91 185
3217.04 189
3217.17 194
3217.30 198
3217.43 203
3217.56 207
3217.69 210
3217.82 212
3217.95 213
3218.08 212
3218.21 212
3218.34 211
3218.47 210
3218.60 210
3218.73 211
3218.86 212
3218.99 214
3219.12 214
3219.25 212
3219.38 207
3219.51 199
3219.64 187
3219.77 172
3219.90 157
3220.03 143
3220.16 132
3220.29 123
3220.42 118
3220.55 115
3220.68 114
3220.81 112
3220.94 107
3221.07 101
3221.20 92
3221.33 83
3221.46 73
3221.59 63
3221.72 54
3221.85 45
3221.98 36
3222.11 27
3222.24 18
3222.37 9
3222.50 4
3222.63 1
3222.76 4
3222.89 11
3223.02 23
3223.15 37
3223.28 53
3223.41 69
3223.54 83
3223.67 96
3223.80 107
3223.93 116
3224.06 122
3224.19 126
3224.32 128
3224.45 127
3224.58 124
3224.71 119
3224.84 114
3224.97 108
3225.11 103
3225.24 99
3225.37 96
3225.50 94
3225.63 94
3225.76 94
3225.89 97
3226.02 100
3226.15 105
3226.28 110
3226.41 117
3226.54 123
3226.67 128
3226.80 132
3226.93 133
3227.06 133
3227.19 130
3227.32 124
3227.45 117
3227.58 110
3227.71 103
3227.84 97
3227.97 94
3228.10 91
3228.23 90
3228.36 88
3228.49 85
3228.62 80
3228.75 74
3228.88 66
3229.01 58
3229.14 50
3229.27 44
3229.40 40
3229.53 38
3229.66 38
3229.79 40
3229.92 45
3230.06 53
3230.19 63
3230.32 75
3230.45 87
3230.58 98
3230.71 105
3230.84 109
3230.97 109
3231.10 105
3231.23 99
3231.36 91
3231.49 84
3231.62 79
3231.75 75
3231.88 74
3232.01 73
3232.14 74
3232.27 74
3232.40 72
3232.53 69
3232.66 64
3232.79 57
3232.92 50
3233.05 43
3233.18 37
3233.31 33
3233.44 33
3233.57 37
3233.70 44
3233.84 55
3233.97 70
3234.10 86
3234.23 103
3234.36 119
3234.49 134
3234.62 148
3234.75 159
3234.88 167
3235.01 172
3235.14 174
3235.27 170
3235.40 162
3235.53 150
3235.66 134
3235.79 116
3235.92 99
3236.05 83
3236.18 70
3236.31 60
3236.44 53
3236.57 49
3236.70 46
3236.83 44
3236.97 42
3237.10 40
3237.23 39
3237.36 39
3237.49 41
3237.62 45
3237.75 52
3237.88 61
3238.01 72
3238.14 83
3238.27 95
3238.40 105
3238.53 112
3238.66 116
3238.79 116
3238.92 112
3239.05 104
3239.18 94
3239.31 83
3239.44 71
3239.57 60
3239.71 50
3239.84 41
3239.97 32
3240.10 24
3240.23 16
3240.36 10
3240.49 5
3240.62 1
3240.75 0
3240.88 0
3241.01 2
3241.14 3
3241.27 5
3241.40 7
3241.53 9
3241.66 12
3241.79 14
3241.92 15
3242.05 16
3242.19 15
3242.32 13
3242.45 10
3242.58 5
3242.71 0
3242.84 0
3242.97 0
3243.10 0
3243.23 0
3243.36 0
3243.49 0
3243.62 0
3243.75 1
3243.88 11
3244.01 24
3244.14 38
3244.27 51
3244.41 63
3244.54 70
3244.67 74
3244.80 75
3244.93 74
3245.06 71
3245.19 68
3245.32 65
3245.45 63
3245.58 62
3245.71 60
3245.84 58
3245.97 54
3246.10 50
3246.23 44
3246.36 38
3246.50 31
3246.63 25
3246.76 21
3246.89 19
3247.02 21
3247.15 28
3247.28 37
3247.41 48
3247.54 61
3247.67 72
3247.80 82
3247.93 91
3248.06 100
3248.19 110
3248.32 123
3248.46 141
3248.59 163
3248.72 189
3248.85 216
3248.98 242
3249.11 266
3249.24 285
3249.37 299
3249.50 309
3249.63 316
3249.76 323
3249.89 331
3250.02 344
3250.15 362
3250.29 386
3250.42 416
3250.55 448
3250.68 482
3250.81 514
3250.94 543
3251.07 565
3251.20 582
3251.33 595
3251.46 605
3251.59 614
3251.72 625
3251.85 638
3251.98 657
3252.12 681
3252.25 711
3252.38 746
3252.51 785
3252.64 826
3252.77 868
3252.90 907
3253.03 942
3253.16 971
3253.29 994
3253.42 1012
3253.55 1025
3253.68 1037
3253.82 1049
3253.95 1061
3254.08 1074
3254.21 1087
3254.34 1099
3254.47 1109
3254.60 1116
3254.73 1119
3254.86 1117
3254.99 1110
3255.12 1098
3255.25 1083
3255.39 1065
3255.52 1046
3255.65 1027
3255.78 1010
3255.91 993
3256.04 977
3256.17 960
3256.30 940
3256.43 917
3256.56 889
3256.69 857
3256.82 820
3256.96 780
3257.09 738
3257.22 696
3257.35 653
3257.48 612
3257.61 573
3257.74 537
3257.87 505
3258.00 476
3258.13 453
3258.26 435
3258.39 421
3258.53 412
3258.66 407
3258.79 404
3258.92 402
3259.05 398
3259.18 393
3259.31 385
3259.44 376
3259.57 366
3259.70 356
3259.83 347
3259.97 340
3260.10 334
3260.23 328
3260.36 322
3260.49 315
3260.62 306
3260.75 295
3260.88 282
3261.01 270
3261.14 258
3261.28 249
3261.41 243
3261.54 243
3261.67 247
3261.80 256
3261.93 268
3262.06 280
3262.19 290
3262.32 297
3262.45 298
3262.58 293
3262.72 284
3262.85 271
3262.98 257
3263.11 243
3263.24 231
3263.37 222
3263.50 216
3263.63 213
3263.76 214
3263.89 216
3264.03 221
3264.16 226
3264.29 230
3264.42 234
3264.55 237
3264.68 238
3264.81 238
3264.94 238
3265.07 238
3265.20 240
3265.34 244
3265.47 250
3265.60 260
3265.73 271
3265.86 284
3265.99 299
3266.12 314
3266.25 330
3266.38 346
3266.51 362
3266.65 378
3266.78 393
3266.91 409
3267.04 425
3267.17 443
3267.30 465
3267.43 493
3267.56 528
3267.69 569
3267.83 615
3267.96 663
3268.09 710
3268.22 754
3268.35 794
3268.48 830
3268.61 863
3268.74 898
3268.87 934
3269.01 974
3269.14 1016
3269.27 1061
3269.40 1107
3269.53 1152
3269.66 1196
3269.79 1240
3269.92 1284
3270.05 1329
3270.19 1375
3270.32 1421
3270.45 1468
3270.58 1515
3270.71 1560
3270.84 1602
3270.97 1640
3271.10 1672
3271.23 1698
3271.37 1715
3271.50 1725
3271.63 1727
3271.76 1724
3271.89 1717
3272.02 1710
3272.15 1704
3272.28 1699
3272.41 1697
3272.55 1694
3272.68 1689
3272.81 1680
3272.94 1664
3273.07 1641
3273.20 1610
3273.33 1573
3273.46 1530
3273.60 1484
3273.73 1436
3273.86 1388
3273.99 1340
3274.12 1293
3274.25 1250
3274.38 1209
3274.51 1172
3274.64 1136
3274.78 1103
3274.91 1070
3275.04 1038
3275.17 1007
3275.30 975
3275.43 945
3275.56 916
3275.69 888
3275.83 860
3275.96 831
3276.09 801
3276.22 770
3276.35 739
3276.48 708
3276.61 679
3276.74 653
3276.88 631
3277.01 612
3277.14 596
3277.27 581
3277.40 566
3277.53 550
3277.66 531
3277.79 511
3277.93 488
3278.06 463
3278.19 438
3278.32 414
3278.45 391
3278.58 371
3278.71 354
3278.84 338
3278.98 324
3279.11 309
3279.24 295
3279.37 280
3279.50 267
3279.63 257
3279.76 249
3279.90 244
3280.03 241
3280.16 239
3280.29 236
3280.42 232
3280.55 226
3280.68 219
3280.81 211
3280.95 203
3281.08 196
3281.21 189
3281.34 182
3281.47 175
3281.60 168
3281.73 163
3281.87 159
3282.00 157
3282.13 158
3282.26 160
3282.39 162
3282.52 164
3282.65 163
3282.78 160
3282.92 155
3283.05 148
3283.18 143
3283.31 138
3283.44 135
3283.57 134
3283.70 135
3283.84 136
3283.97 138
3284.10 140
3284.23 143
3284.36 147
3284.49 152
3284.62 158
3284.76 165
3284.89 172
3285.02 181
3285.15 190
3285.28 199
3285.41 208
3285.54 216
3285.68 224
3285.81 232
3285.94 240
3286.07 248
3286.20 257
3286.33 266
3286.46 275
3286.60 283
3286.73 290
3286.86 295
3286.99 296
3287.12 295
3287.25 290
3287.38 282
3287.52 272
3287.65 261
3287.78 250
3287.91 239
3288.04 228
3288.17 217
3288.30 207
3288.44 197
3288.57 187
3288.70 178
3288.83 171
3288.96 166
3289.09 163
3289.23 164
3289.36 167
3289.49 173
3289.62 179
3289.75 186
3289.88 194
3290.01 200
3290.15 206
3290.28 212
3290.41 216
3290.54 221
3290.67 225
3290.80 230
3290.94 235
3291.07 240
3291.20 246
3291.33 253
3291.46 259
3291.59 266
3291.72 272
3291.86 278
3291.99 282
3292.12 285
3292.25 285
3292.38 284
3292.51 281
3292.65 276
3292.78 269
3292.91 260
3293.04 249
3293.17 237
3293.30 226
3293.43 216
3293.57 209
3293.70 206
3293.83 206
3293.96 209
3294.09 213
3294.22 218
3294.36 221
3294.49 222
3294.62 220
3294.75 213
3294.88 204
3295.01 191
3295.15 176
3295.28 160
3295.41 143
3295.54 128
3295.67 115
3295.80 105
3295.94 101
3296.07 102
3296.20 108
3296.33 119
3296.46 133
3296.59 145
3296.73 155
3296.86 159
3296.99 156
3297.12 146
3297.25 132
3297.38 114
3297.52 97
3297.65 81
3297.78 69
3297.91 62
3298.04 59
3298.17 59
3298.31 62
3298.44 66
3298.57 72
3298.70 80
3298.83 88
3298.96 97
3299.10 105
3299.23 113
3299.36 119
3299.49 123
3299.62 126
3299.75 129
3299.89 132
3300.02 137
3300.15 143
3300.28 151
3300.41 159
3300.54 169
3300.68 180
3300.81 192
3300.94 207
3301.07 222
3301.20 239
3301.33 256
3301.47 270
3301.60 281
3301.73 287
3301.86 289
3301.99 287
3302.13 282
3302.26 276
3302.39 268
3302.52 261
3302.65 255
3302.78 251
3302.92 249
3303.05 249
3303.18 253
3303.31 260
3303.44 269
3303.57 278
3303.71 287
3303.84 292
3303.97 294
3304.10 291
3304.23 285
3304.37 275
3304.50 264
3304.63 252
3304.76 242
3304.89 235
3305.02 230
3305.16 228
3305.29 227
3305.42 227
3305.55 228
3305.68 227
3305.82 224
3305.95 219
3306.08 212
3306.21 205
3306.34 198
3306.47 193
3306.61 191
3306.74 194
3306.87 200
3307.00 208
3307.13 217
3307.27 224
3307.40 227
3307.53 226
3307.66 221
3307.79 212
3307.93 201
3308.06 190
3308.19 180
3308.32 172
3308.45 167
3308.58 164
3308.72 161
3308.85 159
3308.98 155
3309.11 150
3309.24 143
3309.38 135
3309.51 128
3309.64 123
3309.77 120
3309.90 120
3310.04 121
3310.17 124
3310.30 126
3310.43 128
3310.56 128
3310.70 128
3310.83 127
3310.96 127
3311.09 126
3311.22 125
3311.36 125
3311.49 126
3311.62 129
3311.75 134
3311.88 140
3312.01 149
3312.15 158
3312.28 166
3312.41 172
3312.54 173
3312.67 171
3312.81 165
3312.94 158
3313.07 150
3313.20 142
3313.33 137
3313.47 133
3313.60 131
3313.73 129
3313.86 128
3313.99 127
3314.13 126
3314.26 125
3314.39 125
3314.52 126
3314.65 126
3314.79 127
3314.92 126
3315.05 124
3315.18 120
3315.31 114
3315.45 107
3315.58 100
3315.71 93
3315.84 88
3315.97 85
3316.11 84
3316.24 84
3316.37 84
3316.50 83
3316.63 80
3316.77 75
3316.90 68
3317.03 60
3317.16 52
3317.30 44
3317.43 37
3317.56 31
3317.69 24
3317.82 18
3317.96 10
3318.09 1
3318.22 0
3318.35 0
3318.48 0
3318.62 0
3318.75 0
3318.88 0
3319.01 0
3319.14 2
3319.28 19
3319.41 37
3319.54 54
3319.67 68
3319.80 78
3319.94 84
3320.07 87
3320.20 88
3320.33 90
3320.47 92
3320.60 98
3320.73 106
3320.86 116
3320.99 128
3321.13 138
3321.26 146
3321.39 150
3321.52 151
3321.65 147
3321.79 140
3321.92 131
3322.05 122
3322.18 112
3322.32 104
3322.45 96
3322.58 89
3322.71 82
3322.84 75
3322.98 67
3323.11 60
3323.24 53
3323.37 48
3323.51 46
3323.64 46
3323.77 49
3323.90 53
3324.03 57
3324.17 60
3324.30 64
3324.43 67
3324.56 69
3324.69 71
3324.83 72
3324.96 73
3325.09 72
3325.22 71
3325.36 70
3325.49 71
3325.62 74
3325.75 79
3325.88 87
3326.02 95
3326.15 102
3326.28 107
3326.41 109
3326.55 110
3326.68 110
3326.81 113
3326.94 120
3327.08 132
3327.21 147
3327.34 164
3327.47 179
3327.60 188
3327.74 192
3327.87 187
3328.00 178
3328.13 165
3328.27 153
3328.40 145
3328.53 142
3328.66 145
3328.79 152
3328.93 163
3329.06 174
3329.19 186
3329.32 199
3329.46 212
3329.59 227
3329.72 245
3329.85 264
3329.99 282
3330.12 299
3330.25 312
3330.38 321
3330.51 324
3330.65 324
3330.78 323
3330.91 323
3331.04 326
3331.18 332
3331.31 340
3331.44 350
3331.57 358
3331.71 362
3331.84 363
3331.97 361
3332.10 357
3332.24 352
3332.37 348
3332.50 346
3332.63 344
3332.76 343
3332.90 340
3333.03 336
3333.16 330
3333.29 323
3333.43 316
3333.56 310
3333.69 305
3333.82 300
3333.96 295
3334.09 289
3334.22 280
3334.35 269
3334.49 254
3334.62 237
3334.75 219
3334.88 199
3335.02 179
3335.15 160
3335.28 143
3335.41 130
3335.54 121
3335.68 116
3335.81 117
3335.94 122
3336.07 130
3336.21 140
3336.34 152
3336.47 165
3336.60 178
3336.74 190
3336.87 202
3337.00 213
3337.13 223
3337.27 229
3337.40 232
3337.53 232
3337.66 229
3337.80 223
3337.93 216
3338.06 209
3338.19 203
3338.33 199
3338.46 195
3338.59 191
3338.72 187
3338.86 181
3338.99 175
3339.12 169
3339.25 162
3339.39 156
3339.52 151
3339.65 146
3339.78 140
3339.92 133
3340.05 123
3340.18 112
3340.31 99
3340.45 85
3340.58 73
3340.71 63
3340.84 58
3340.98 56
3341.11 58
3341.24 63
3341.37 68
3341.51 73
3341.64 77
3341.77 78
3341.90 76
3342.04 72
3342.17 66
3342.30 60
3342.43 54
3342.57 49
3342.70 47
3342.83 47
3342.96 51
3343.10 56
3343.23 63
3343.36 68
3343.50 72
3343.63 74
3343.76 74
3343.89 74
3344.03 74
3344.16 76
3344.29 81
3344.42 87
3344.56 93
3344.69 97
3344.82 98
3344.95 96
3345.09 91
3345.22 83
3345.35 74
3345.48 65
3345.62 57
3345.75 53
3345.88 52
3346.01 55
3346.15 61
3346.28 69
3346.41 78
3346.55 86
3346.68 89
3346.81 89
3346.94 84
3347.08 75
3347.21 65
3347.34 53
3347.47 43
3347.61 34
3347.74 27
3347.87 19
3348.00 11
3348.14 3
3348.27 0
3348.40 0
3348.54 0
3348.67 0
3348.80 0
3348.93 0
3349.07 0
3349.20 0
3349.33 9
3349.46 22
3349.60 34
3349.73 46
3349.86 57
3350.00 67
3350.13 76
3350.26 83
3350.39 89
3350.53 92
3350.66 92
3350.79 88
3350.92 82
3351.06 73
3351.19 64
3351.32 56
3351.46 50
3351.59 45
3351.72 43
3351.85 41
3351.99 41
3352.12 40
3352.25 37
3352.38 34
3352.52 30
3352.65 26
3352.78 21
3352.92 16
3353.05 12
3353.18 9
3353.31 7
3353.45 6
3353.58 5
3353.71 5
3353.84 4
3353.98 4
3354.11 2
3354.24 0
3354.38 0
3354.51 0
3354.64 0
3354.77 0
3354.91 0
3355.04 0
3355.17 3
3355.31 10
3355.44 17
3355.57 23
3355.70 29
3355.84 35
3355.97 39
3356.10 42
3356.24 45
3356.37 46
3356.50 45
3356.63 42
3356.77 38
3356.90 33
3357.03 27
3357.17 20
3357.30 16
3357.43 14
3357.56 15
3357.70 20
3357.83 27
3357.96 37
3358.10 48
3358.23 58
3358.36 67
3358.49 74
3358.63 78
3358.76 79
3358.89 78
3359.03 74
3359.16 69
3359.29 64
3359.42 60
3359.56 58
3359.69 58
3359.82 58
3359.96 58
3360.09 56
3360.22 49
3360.35 40
3360.49 29
3360.62 19
3360.75 13
3360.89 12
3361.02 16
3361.15 25
3361.29 36
3361.42 47
3361.55 56
3361.68 61
3361.82 62
3361.95 61
3362.08 58
3362.22 54
3362.35 50
3362.48 45
3362.61 40
3362.75 36
3362.88 31
3363.01 27
3363.15 25
3363.28 24
3363.41 25
3363.55 28
3363.68 32
3363.81 38
3363.94 45
3364.08 52
3364.21 60
3364.34 66
3364.48 70
3364.61 71
3364.74 69
3364.88 65
3365.01 58
3365.14 50
3365.27 41
3365.41 33
3365.54 25
3365.67 19
3365.81 15
3365.94 13
3366.07 13
3366.21 16
3366.34 22
3366.47 28
3366.60 34
3366.74 40
3366.87 43
3367.00 44
3367.14 41
3367.27 35
3367.40 29
3367.54 21
3367.67 13
3367.80 7
3367.94 1
3368.07 0
3368.20 0
3368.33 0
3368.47 0
3368.60 0
3368.73 4
3368.87 7
3369.00 11
3369.13 14
3369.27 17
3369.40 19
3369.53 21
3369.67 24
3369.80 27
3369.93 31
3370.06 38
3370.20 48
3370.33 60
3370.46 75
3370.60 93
3370.73 111
3370.86 131
3371.00 149
3371.13 164
3371.26 177
3371.40 185
3371.53 188
3371.66 189
3371.80 189
3371.93 190
3372.06 192
3372.19 198
3372.33 207
3372.46 218
3372.59 228
3372.73 236
3372.86 240
3372.99 239
3373.13 234
3373.26 227
3373.39 218
3373.53 210
3373.66 203
3373.79 197
3373.93 193
3374.06 190
3374.19 187
3374.33 183
3374.46 178
3374.59 173
3374.73 168
3374.86 164
3374.99 162
3375.12 162
3375.26 165
3375.39 171
3375.52 179
3375.66 188
3375.79 196
3375.92 203
3376.06 208
3376.19 211
3376.32 213
3376.46 214
3376.59 214
3376.72 213
3376.86 209
3376.99 203
3377.12 193
3377.26 181
3377.39 168
3377.52 156
3377.66 145
3377.79 139
3377.92 135
3378.06 136
3378.19 139
3378.32 144
3378.46 150
3378.59 155
3378.72 161
3378.86 165
3378.99 167
3379.12 169
3379.26 169
3379.39 168
3379.52 166
3379.66 164
3379.79 162
3379.92 159
3380.06 154
3380.19 148
3380.32 140
3380.46 130
3380.59 117
3380.72 104
3380.86 91
3380.99 80
3381.12 73
3381.26 70
3381.39 73
3381.52 80
3381.66 88
3381.79 97
3381.92 102
3382.06 104
3382.19 101
3382.32 94
3382.46 86
3382.59 77
3382.72 71
3382.86 68
3382.99 68
3383.12 71
3383.26 75
3383.39 79
3383.52 83
3383.66 85
3383.79 87
3383.92 86
3384.06 84
3384.19 81
3384.32 78
3384.46 75
3384.59 73
3384.72 73
3384.86 74
3384.99 78
3385.12 83
3385.26 89
3385.39 95
3385.52 99
3385.66 101
3385.79 100
3385.92 96
3386.06 91
3386.19 83
3386.32 74
3386.46 63
3386.59 50
3386.72 36
3386.86 21
3386.99 7
3387.12 0
3387.26 0
3387.39 0
3387.52 0
3387.66 0
3387.79 0
3387.93 0
3388.06 2
3388.19 11
3388.33 17
3388.46 21
3388.59 21
3388.73 19
3388.86 14
3388.99 8
3389.13 3
3389.26 0
3389.39 1
3389.53 6
3389.66 14
3389.79 24
3389.93 34
3390.06 43
3390.19 51
3390.33 57
3390.46 61
3390.60 66
3390.73 70
3390.86 73
3391.00 76
3391.13 78
3391.26 77
3391.40 74
3391.53 70
3391.66 66
3391.80 62
3391.93 59
3392.06 59
3392.20 61
3392.33 65
3392.46 70
3392.60 75
3392.73 81
3392.87 86
3393.00 91
3393.13 94
3393.27 96
3393.40 97
3393.53 95
3393.67 90
3393.80 84
3393.93 77
3394.07 69
3394.20 61
3394.33 54
3394.47 48
3394.60 43
3394.74 40
3394.87 38
3395.00 37
3395.14 37
3395.27 36
3395.40 36
3395.54 37
3395.67 39
3395.80 42
3395.94 47
3396.07 54
3396.20 61
3396.34 69
3396.47 74
3396.61 78
3396.74 78
3396.87 76
3397.01 71
3397.14 64
3397.27 55
3397.41 45
3397.54 35
3397.68 24
3397.81 14
3397.94 6
3398.08 0
3398.21 0
3398.34 0
3398.48 0
3398.61 0
3398.74 4
3398.88 9
3399.01 12
3399.15 15
3399.28 18
3399.41 18
3399.55 18
3399.68 15
3399.81 11
3399.95 5
3400.08 0
3400.21 0
3400.35 0
3400.48 0
3400.62 0
3400.75 0
3400.88 0
3401.02 0
3401.15 5
3401.28 12
3401.42 16
3401.55 17
3401.69 17
3401.82 14
3401.95 9
3402.09 4
3402.22 0
3402.35 0
3402.49 0
3402.62 1
3402.76 9
3402.89 20
3403.02 33
3403.16 46
3403.29 57
3403.42 66
3403.56 70
3403.69 71
3403.83 71
3403.96 70
3404.09 69
3404.23 71
3404.36 74
3404.49 79
3404.63 86
3404.76 95
3404.90 107
3405.03 123
3405.16 142
3405.30 164
3405.43 186
3405.57 207
3405.70 225
3405.83 237
3405.97 245
3406.10 249
3406.23 251
3406.37 253
3406.50 257
3406.64 263
3406.77 272
3406.90 283
3407.04 296
3407.17 310
3407.31 325
3407.44 340
3407.57 356
3407.71 372
3407.84 390
3407.97 410
3408.11 430
3408.24 452
3408.38 473
3408.51 493
3408.64 509
3408.78 520
3408.91 525
3409.05 523
3409.18 515
3409.31 501
3409.45 486
3409.58 470
3409.71 457
3409.85 446
3409.98 439
3410.12 434
3410.25 429
3410.38 423
3410.52 414
3410.65 401
3410.79 383
3410.92 361
3411.05 337
3411.19 312
3411.32 288
3411.46 265
3411.59 244
3411.72 225
3411.86 208
3411.99 190
3412.13 171
3412.26 151
3412.39 129
3412.53 107
3412.66 86
3412.79 68
3412.93 53
3413.06 42
3413.20 36
3413.33 33
3413.46 33
3413.60 35
3413.73 39
3413.87 45
3414.00 51
3414.13 58
3414.27 65
3414.40 72
3414.54 79
3414.67 85
3414.80 90
3414.94 94
3415.07 98
3415.21 102
3415.34 105
3415.47 108
3415.61 110
3415.74 112
3415.88 112
3416.01 112
3416.14 110
3416.28 107
3416.41 103
3416.55 97
3416.68 91
3416.81 84
3416.95 76
3417.08 69
3417.22 63
3417.35 60
3417.48 59
3417.62 61
3417.75 65
3417.89 70
3418.02 76
3418.16 81
3418.29 84
3418.42 87
3418.56 89
3418.69 91
3418.83 92
3418.96 92
3419.09 92
3419.23 89
3419.36 85
3419.50 79
3419.63 71
3419.76 64
3419.90 59
3420.03 56
3420.17 57
3420.30 62
3420.43 70
3420.57 80
3420.70 91
3420.84 101
3420.97 107
3421.11 111
3421.24 110
3421.37 106
3421.51 101
3421.64 95
3421.78 90
3421.91 88
3422.04 88
3422.18 91
3422.31 94
3422.45 96
3422.58 97
3422.71 96
3422.85 93
3422.98 90
3423.12 88
3423.25 86
3423.39 85
3423.52 85
3423.65 84
3423.79 83
3423.92 80
3424.06 78
3424.19 74
3424.32 71
3424.46 66
3424.59 60
3424.73 51
3424.86 41
3425.00 28
3425.13 16
3425.26 4
3425.40 0
3425.53 0
3425.67 0
3425.80 6
3425.93 15
3426.07 23
3426.20 28
3426.34 28
3426.47 24
3426.61 17
3426.74 8
3426.87 1
3427.01 0
3427.14 0
3427.28 0
3427.41 0
3427.55 1
3427.68 3
3427.81 5
3427.95 4
3428.08 2
3428.22 0
3428.35 0
3428.49 0
3428.62 1
3428.75 4
3428.89 9
3429.02 15
3429.16 23
3429.29 30
3429.43 38
3429.56 46
3429.69 55
3429.83 64
3429.96 72
3430.10 81
3430.23 88
3430.37 95
3430.50 100
3430.63 104
3430.77 106
3430.90 108
3431.04 109
3431.17 110
3431.31 111
3431.44 112
3431.57 113
3431.71 113
3431.84 114
3431.98 117
3432.11 121
3432.25 128
3432.38 139
3432.51 154
3432.65 174
3432.78 197
3432.92 223
3433.05 249
3433.19 275
3433.32 299
3433.45 322
3433.59 344
3433.72 367
3433.86 392
3433.99 419
3434.13 448
3434.26 479
3434.40 507
3434.53 532
3434.66 552
3434.80 566
3434.93 577
3435.07 584
3435.20 590
3435.34 597
3435.47 605
3435.60 616
3435.74 626
3435.87 635
3436.01 640
3436.14 641
3436.28 637
3436.41 629
3436.55 617
3436.68 605
3436.81 592
3436.95 580
3437.08 570
3437.22 562
3437.35 556
3437.49 551
3437.62 549
3437.76 549
3437.89 549
3438.02 549
3438.16 547
3438.29 541
3438.43 531
3438.56 518
3438.70 503
3438.83 487
3438.97 472
3439.10 457
3439.23 441
3439.37 423
3439.50 401
3439.64 373
3439.77 341
3439.91 308
3440.04 277
3440.18 252
3440.31 233
3440.44 222
3440.58 218
3440.71 217
3440.85 218
3440.98 217
3441.12 216
3441.25 212
3441.39 207
3441.52 202
3441.66 197
3441.79 192
3441.92 187
3442.06 181
3442.19 175
3442.33 170
3442.46 165
3442.60 162
3442.73 160
3442.87 162
3443.00 166
3443.14 171
3443.27 178
3443.40 186
3443.54 193
3443.67 199
3443.81 204
3443.94 208
3444.08 211
3444.21 212
3444.35 211
3444.48 208
3444.62 201
3444.75 192
3444.88 180
3445.02 167
3445.15 155
3445.29 145
3445.42 139
3445.56 136
3445.69 137
3445.83 140
3445.96 144
3446.10 147
3446.23 147
3446.37 146
3446.50 143
3446.63 139
3446.77 135
3446.90 132
3447.04 130
3447.17 126
3447.31 121
3447.44 113
3447.58 101
3447.71 86
3447.85 69
3447.98 51
3448.12 35
3448.25 22
3448.38 13
3448.52 9
3448.65 10
3448.79 14
3448.92 19
3449.06 25
3449.19 29
3449.33 30
3449.46 29
3449.60 25
3449.73 21
3449.87 18
3450.00 18
3450.14 21
3450.27 28
3450.40 38
3450.54 50
3450.67 62
3450.81 74
3450.94 84
3451.08 93
3451.21 99
3451.35 102
3451.48 101
3451.62 98
3451.75 90
3451.89 80
3452.02 67
3452.16 54
3452.29 42
3452.43 34
3452.56 30
3452.69 30
3452.83 34
3452.96 41
3453.10 50
3453.23 59
3453.37 69
3453.50 78
3453.64 86
3453.77 93
3453.91 97
3454.04 99
3454.18 97
3454.31 92
3454.45 85
3454.58 77
3454.72 68
3454.85 59
3454.99 52
3455.12 46
3455.26 43
3455.39 40
3455.52 39
3455.66 38
3455.79 36
3455.93 33
3456.06 30
3456.20 26
3456.33 22
3456.47 19
3456.60 16
3456.74 13
3456.87 9
3457.01 4
3457.14 0
3457.28 0
3457.41 0
3457.55 0
3457.68 0
3457.82 0
3457.95 0
3458.09 0
3458.22 8
3458.36 20
3458.49 32
3458.63 43
3458.76 52
3458.90 60
3459.03 67
3459.17 73
3459.30 78
3459.43 81
3459.57 83
3459.70 83
3459.84 80
3459.97 76
3460.11 69
3460.24 60
3460.38 50
3460.51 40
3460.65 30
3460.78 22
3460.92 15
3461.05 12
3461.19 12
3461.32 15
3461.46 20
3461.59 26
3461.73 34
3461.86 43
3462.00 53
3462.13 65
3462.27 77
3462.40 89
3462.54 99
3462.67 107
3462.81 111
3462.94 108
3463.08 100
3463.21 87
3463.35 71
3463.48 53
3463.62 37
3463.75 24
3463.89 17
3464.02 14
3464.16 15
3464.29 19
3464.43 23
3464.56 28
3464.70 31
3464.83 33
3464.97 34
3465.10 34
3465.24 34
3465.37 32
3465.51 30
3465.64 26
3465.78 22
3465.91 17
3466.05 13
3466.18 11
3466.32 12
3466.45 14
3466.59 19
3466.72 24
3466.86 29
3466.99 32
3467.13 32
3467.26 30
3467.40 25
3467.53 18
3467.67 10
3467.80 4
3467.94 0
3468.07 0
3468.21 0
3468.34 4
3468.48 10
3468.61 19
3468.75 28
3468.88 37
3469.02 44
3469.15 49
3469.29 51
3469.42 50
3469.56 48
3469.69 43
3469.83 39
3469.96 37
3470.10 37
3470.23 40
3470.37 45
3470.50 51
3470.64 58
3470.77 64
3470.91 69
3471.04 73
3471.18 76
3471.31 79
3471.45 81
3471.58 84
3471.72 86
3471.85 87
3471.99 88
3472.12 89
3472.26 91
3472.39 95
3472.53 102
3472.66 112
3472.80 124
3472.93 140
3473.07 157
3473.20 175
3473.34 193
3473.48 209
3473.61 221
3473.75 228
3473.88 230
3474.02 226
3474.15 217
3474.29 204
3474.42 188
3474.56 171
3474.69 155
3474.83 140
3474.96 126
3475.10 115
3475.23 105
3475.37 97
3475.50 89
3475.64 83
3475.77 77
3475.91 71
3476.04 65
3476.18 59
3476.31 52
3476.45 47
3476.58 44
3476.72 43
3476.85 44
3476.99 48
3477.12 54
3477.26 60
3477.40 67
3477.53 73
3477.67 78
3477.80 81
3477.94 83
3478.07 83
3478.21 82
3478.34 80
3478.48 80
3478.61 81
3478.75 84
3478.88 89
3479.02 95
3479.15 102
3479.29 109
3479.42 115
3479.56 120
3479.69 125
3479.83 130
3479.96 135
3480.10 139
3480.24 142
3480.37 143
3480.51 142
3480.64 139
3480.78 134
3480.91 129
3481.05 123
3481.18 119
3481.32 115
3481.45 112
3481.59 110
3481.72 108
3481.86 106
3481.99 105
3482.13 104
3482.26 103
3482.40 100
3482.54 96
3482.67 90
3482.81 81
3482.94 69
3483.08 56
3483.21 43
3483.35 32
3483.48 25
3483.62 22
3483.75 24
3483.89 30
3484.02 39
3484.16 46
3484.29 52
3484.43 54
3484.57 52
3484.70 47
3484.84 41
3484.97 35
3485.11 31
3485.24 29
3485.38 28
3485.51 29
3485.65 31
3485.78 32
3485.92 32
3486.05 32
3486.19 30
3486.33 28
3486.46 24
3486.60 20
3486.73 16
3486.87 14
3487.00 13
3487.14 13
3487.27 14
3487.41 15
3487.54 14
3487.68 11
3487.81 6
3487.95 0
3488.09 0
3488.22 0
3488.36 0
3488.49 0
3488.63 0
3488.76 0
3488.90 0
3489.03 6
3489.17 13
3489.30 21
3489.44 30
3489.58 39
3489.71 49
3489.85 57
3489.98 64
3490.12 69
3490.25 73
3490.39 74
3490.52 74
3490.66 74
3490.79 72
3490.93 70
3491.07 66
3491.20 60
3491.34 52
3491.47 43
3491.61 34
3491.74 25
3491.88 18
3492.01 13
3492.15 11
3492.29 12
3492.42 15
3492.56 19
3492.69 24
3492.83 30
3492.96 37
3493.10 43
3493.23 50
3493.37 57
3493.50 64
3493.64 71
3493.78 77
3493.91 82
3494.05 86
3494.18 88
3494.32 88
3494.45 86
3494.59 82
3494.72 78
3494.86 75
3495.00 72
3495.13 71
3495.27 73
3495.40 76
3495.54 81
3495.67 87
3495.81 92
3495.94 96
3496.08 97
3496.22 96
3496.35 92
3496.49 84
3496.62 75
3496.76 63
3496.89 52
3497.03 41
3497.16 32
3497.30 27
3497.44 25
3497.57 28
3497.71 34
3497.84 44
3497.98 56
3498.11 68
3498.25 79
3498.39 87
3498.52 91
3498.66 91
3498.79 87
3498.93 80
3499.06 70
3499.20 59
3499.33 48
3499.47 37
3499.61 28
3499.74 20
3499.88 13
3500.01 7
3500.15 2
3500.28 0
3500.42 0
3500.56 0
3500.69 0
3500.83 0
3500.96 0
3501.10 0
3501.23 0
3501.37 5
3501.51 13
3501.64 21
3501.78 27
3501.91 32
3502.05 35
3502.18 39
3502.32 44
3502.46 49
3502.59 54
3502.73 58
3502.86 61
3503.00 60
3503.13 56
3503.27 47
3503.41 36
3503.54 23
3503.68 9
3503.81 0
3503.95 0
3504.08 0
3504.22 0
3504.36 0
3504.49 0
3504.63 5
3504.76 22
3504.90 39
3505.03 56
3505.17 71
3505.31 82
3505.44 89
3505.58 92
3505.71 92
3505.85 89
3505.98 82
3506.12 73
3506.26 63
3506.39 52
3506.53 42
3506.66 34
3506.80 29
3506.93 27
3507.07 29
3507.21 33
3507.34 40
3507.48 48
3507.61 57
3507.75 65
3507.89 71
3508.02 76
3508.16 78
3508.29 79
3508.43 77
3508.56 75
3508.70 72
3508.84 69
3508.97 66
3509.11 63
3509.24 61
3509.38 58
3509.52 56
3509.65 53
3509.79 50
3509.92 47
3510.06 43
3510.19 40
3510.33 38
3510.47 39
3510.60 43
3510.74 51
3510.87 62
3511.01 74
3511.15 87
3511.28 97
3511.42 105
3511.55 109
3511.69 109
3511.83 107
3511.96 105
3512.10 102
3512.23 103
3512.37 107
3512.50 114
3512.64 126
3512.78 141
3512.91 158
3513.05 177
3513.18 196
3513.32 214
3513.46 231
3513.59 247
3513.73 261
3513.86 273
3514.00 282
3514.14 289
3514.27 293
3514.41 294
3514.54 291
3514.68 285
3514.82 277
3514.95 266
3515.09 252
3515.22 236
3515.36 218
3515.49 199
3515.63 181
3515.77 165
3515.90 154
3516.04 149
3516.17 153
3516.31 164
3516.45 183
3516.58 207
3516.72 236
3516.85 266
3516.99 297
3517.13 327
3517.26 356
3517.40 383
3517.53 409
3517.67 433
3517.81 456
3517.94 476
3518.08 495
3518.21 513
3518.35 528
3518.49 542
3518.62 555
3518.76 566
3518.89 576
3519.03 586
3519.17 596
3519.30 606
3519.44 618
3519.57 631
3519.71 646
3519.85 661
3519.98 676
3520.12 690
3520.26 701
3520.39 708
3520.53 710
3520.66 704
3520.80 692
3520.94 673
3521.07 650
3521.21 622
3521.34 594
3521.48 566
3521.62 539
3521.75 514
3521.89 491
3522.02 470
3522.16 451
3522.30 434
3522.43 421
3522.57 412
3522.70 407
3522.84 406
3522.98 407
3523.11 408
3523.25 407
3523.38 402
3523.52 393
3523.66 379
3523.79 363
3523.93 348
3524.07 334
3524.20 325
3524.34 318
3524.47 315
3524.61 313
3524.75 311
3524.88 309
3525.02 307
3525.15 305
3525.29 304
3525.43 304
3525.56 304
3525.70 305
3525.84 305
3525.97 303
3526.11 298
3526.24 292
3526.38 284
3526.52 277
3526.65 271
3526.79 267
3526.92 266
3527.06 267
3527.20 269
3527.33 271
3527.47 274
3527.61 276
3527.74 278
3527.88 281
3528.01 283
3528.15 284
3528.29 282
3528.42 277
3528.56 267
3528.70 253
3528.83 235
3528.97 217
3529.10 201
3529.24 188
3529.38 181
3529.51 180
3529.65 183
3529.78 189
3529.92 196
3530.06 201
3530.19 205
3530.33 205
3530.47 202
3530.60 198
3530.74 192
3530.87 186
3531.01 181
3531.15 176
3531.28 172
3531.42 168
3531.56 164
3531.69 160
3531.83 156
3531.96 152
3532.10 149
3532.24 146
3532.37 145
3532.51 144
3532.65 142
3532.78 139
3532.92 134
3533.06 126
3533.19 115
3533.33 103
3533.46 90
3533.60 79
3533.74 72
3533.87 69
3534.01 71
3534.15 77
3534.28 87
3534.42 100
3534.55 113
3534.69 127
3534.83 139
3534.96 150
3535.10 160
3535.24 168
3535.37 175
3535.51 183
3535.65 189
3535.78 195
3535.92 199
3536.05 200
3536.19 199
3536.33 196
3536.46 190
3536.60 184
3536.74 177
3536.87 172
3537.01 166
3537.15 162
3537.28 158
3537.42 154
3537.55 150
3537.69 145
3537.83 141
3537.96 136
3538.10 132
3538.24 129
3538.37 125
3538.51 121
3538.65 116
3538.78 110
3538.92 103
3539.05 94
3539.19 84
3539.33 75
3539.46 67
3539.60 60
3539.74 54
3539.87 50
3540.01 46
3540.15 42
3540.28 37
3540.42 32
3540.56 26
3540.69 21
3540.83 17
3540.96 16
3541.10 18
3541.24 23
3541.37 31
3541.51 41
3541.65 53
3541.78 64
3541.92 75
3542.06 84
3542.19 91
3542.33 96
3542.47 100
3542.60 102
3542.74 103
3542.88 103
3543.01 103
3543.15 105
3543.28 108
3543.42 113
3543.56 119
3543.69 128
3543.83 137
3543.97 146
3544.10 153
3544.24 157
3544.38 156
3544.51 150
3544.65 138
3544.79 122
3544.92 104
3545.06 85
3545.20 68
3545.33 54
3545.47 44
3545.61 38
3545.74 35
3545.88 35
3546.02 36
3546.15 38
3546.29 42
3546.42 46
3546.56 52
3546.70 58
3546.83 65
3546.97 71
3547.11 77
3547.24 82
3547.38 85
3547.52 86
3547.65 87
3547.79 87
3547.93 87
3548.06 88
3548.20 89
3548.34 92
3548.47 95
3548.61 98
3548.75 102
3548.88 106
3549.02 110
3549.16 114
3549.29 118
3549.43 121
3549.57 122
3549.70 122
3549.84 120
3549.98 117
3550.11 112
3550.25 107
3550.39 100
3550.52 93
3550.66 86
3550.80 77
3550.93 68
3551.07 58
3551.21 48
3551.34 38
3551.48 29
3551.62 20
3551.75 13
3551.89 8
3552.03 4
3552.16 3
3552.30 5
3552.44 9
3552.57 15
3552.71 23
3552.85 30
3552.98 36
3553.12 39
3553.26 38
3553.39 34
3553.53 28
3553.67 22
3553.80 16
3553.94 13
3554.08 12
3554.21 12
3554.35 13
3554.49 13
3554.62 12
3554.76 10
3554.90 8
3555.03 7
3555.17 11
3555.31 19
3555.44 31
3555.58 46
3555.72 62
3555.85 75
3555.99 83
3556.13 86
3556.26 83
3556.40 77
3556.54 68
3556.67 58
3556.81 50
3556.95 43
3557.08 38
3557.22 34
3557.36 32
3557.49 31
3557.63 31
3557.77 33
3557.90 36
3558.04 40
3558.18 46
3558.31 52
3558.45 59
3558.59 65
3558.73 69
3558.86 71
3559.00 71
3559.14 70
3559.27 69
3559.41 68
3559.55 67
3559.68 68
3559.82 70
3559.96 73
3560.09 76
3560.23 78
3560.37 78
3560.50 77
3560.64 76
3560.78 73
3560.91 72
3561.05 71
3561.19 71
3561.32 71
3561.46 72
3561.60 72
3561.74 71
3561.87 69
3562.01 66
3562.15 64
3562.28 64
3562.42 68
3562.56 74
3562.69 82
3562.83 91
3562.97 99
3563.10 104
3563.24 105
3563.38 100
3563.51 91
3563.65 77
3563.79 61
3563.92 42
3564.06 22
3564.20 3
3564.34 0
3564.47 0
3564.61 0
3564.75 0
3564.88 0
3565.02 0
3565.16 0
3565.29 1
3565.43 12
3565.57 21
3565.70 28
3565.84 34
3565.98 41
3566.12 49
3566.25 58
3566.39 68
3566.53 79
3566.66 88
3566.80 95
3566.94 100
3567.07 101
3567.21 100
3567.35 95
3567.49 89
3567.62 81
3567.76 72
3567.90 64
3568.03 58
3568.17 54
3568.31 52
3568.44 51
3568.58 50
3568.72 48
3568.85 44
3568.99 38
3569.13 30
3569.27 23
3569.40 17
3569.54 16
3569.68 18
3569.81 23
3569.95 31
3570.09 39
3570.22 48
3570.36 56
3570.50 62
3570.64 66
3570.77 71
3570.91 76
3571.05 82
3571.18 88
3571.32 95
3571.46 102
3571.59 108
3571.73 113
3571.87 117
3572.01 119
3572.14 121
3572.28 122
3572.42 123
3572.55 124
3572.69 125
3572.83 126
3572.97 125
3573.10 124
3573.24 122
3573.38 121
3573.51 121
3573.65 124
3573.79 128
3573.92 134
3574.06 139
3574.20 143
3574.34 144
3574.47 141
3574.61 134
3574.75 123
3574.88 109
3575.02 94
3575.16 80
3575.30 66
3575.43 54
3575.57 43
3575.71 33
3575.84 24
3575.98 15
3576.12 7
3576.26 0
3576.39 0
3576.53 0
3576.67 0
3576.80 0
3576.94 0
3577.08 0
3577.22 0
3577.35 0
3577.49 3
3577.63 7
3577.76 12
3577.90 17
3578.04 22
3578.18 26
3578.31 29
3578.45 30
3578.59 30
3578.72 28
3578.86 26
3579.00 23
3579.14 22
3579.27 22
3579.41 22
3579.55 23
3579.68 24
3579.82 23
3579.96 21
3580.10 18
3580.23 14
3580.37 11
3580.51 8
3580.65 7
3580.78 6
3580.92 7
3581.06 7
3581.19 9
3581.33 10
3581.47 14
3581.61 19
3581.74 26
3581.88 35
3582.02 43
3582.15 50
3582.29 52
3582.43 49
3582.57 42
3582.70 31
3582.84 20
3582.98 11
3583.12 6
3583.25 8
3583.39 15
3583.53 28
3583.66 44
3583.80 60
3583.94 76
3584.08 89
3584.21 99
3584.35 106
3584.49 111
3584.63 115
3584.76 118
3584.90 123
3585.04 131
3585.17 142
3585.31 159
3585.45 182
3585.59 209
3585.72 238
3585.86 268
3586.00 294
3586.14 318
3586.27 336
3586.41 352
3586.55 365
3586.68 379
3586.82 395
3586.96 411
3587.10 428
3587.23 443
3587.37 455
3587.51 462
3587.65 464
3587.78 463
3587.92 461
3588.06 462
3588.20 466
3588.33 474
3588.47 485
3588.61 498
3588.75 509
3588.88 518
3589.02 523
3589.16 525
3589.29 525
3589.43 523
3589.57 521
3589.71 518
3589.84 516
3589.98 512
3590.12 507
3590.26 500
3590.39 489
3590.53 475
3590.67 457
3590.81 436
3590.94 412
3591.08 388
3591.22 364
3591.36 343
3591.49 325
3591.63 310
3591.77 298
3591.91 288
3592.04 278
3592.18 267
3592.32 253
3592.46 235
3592.59 215
3592.73 192
3592.87 167
3593.00 142
3593.14 118
3593.28 97
3593.42 77
3593.55 61
3593.69 48
3593.83 38
3593.97 31
3594.10 26
3594.24 23
3594.38 22
3594.52 23
3594.65 26
3594.79 29
3594.93 34
3595.07 37
3595.20 39
3595.34 40
3595.48 37
3595.62 33
3595.75 27
3595.89 23
3596.03 21
3596.17 21
3596.30 24
3596.44 29
3596.58 35
3596.72 43
3596.85 51
3596.99 60
3597.13 70
3597.27 82
3597.40 94
3597.54 107
3597.68 117
3597.82 125
3597.95 127
3598.09 126
3598.23 120
3598.37 112
3598.50 102
3598.64 92
3598.78 84
3598.92 77
3599.06 73
3599.19 72
3599.33 73
3599.47 78
3599.61 87
3599.74 100
3599.88 114
3600.02 130
3600.16 145
3600.29 158
3600.43 167
3600.57 172
3600.71 172
3600.84 169
3600.98 163
3601.12 155
3601.26 147
3601.39 140
3601.53 135
3601.67 132
3601.81 132
3601.94 134
3602.08 138
3602.22 143
3602.36 147
3602.49 150
3602.63 153
3602.77 155
3602.91 158
3603.05 163
3603.18 169
3603.32 178
3603.46 187
3603.60 197
3603.73 207
3603.87 217
3604.01 227
3604.15 237
3604.28 246
3604.42 256
3604.56 266
3604.70 275
3604.84 282
3604.97 287
3605.11 289
3605.25 287
3605.39 282
3605.52 274
3605.66 262
3605.80 249
3605.94 236
3606.07 223
3606.21 212
3606.35 204
3606.49 197
3606.63 192
3606.76 188
3606.90 184
3607.04 179
3607.18 173
3607.31 166
3607.45 160
3607.59 154
3607.73 149
3607.86 146
3608.00 145
3608.14 144
3608.28 145
3608.42 145
3608.55 144
3608.69 140
3608.83 136
3608.97 131
3609.10 127
3609.24 124
3609.38 124
3609.52 124
3609.66 125
3609.79 124
3609.93 120
3610.07 112
3610.21 101
3610.34 88
3610.48 75
3610.62 63
3610.76 54
3610.90 47
3611.03 41
3611.17 37
3611.31 32
3611.45 28
3611.58 26
3611.72 25
3611.86 28
3612.00 34
3612.14 44
3612.27 56
3612.41 70
3612.55 85
3612.69 100
3612.82 114
3612.96 126
3613.10 138
3613.24 148
3613.38 157
3613.51 163
3613.65 168
3613.79 170
3613.93 169
3614.07 165
3614.20 158
3614.34 149
3614.48 139
3614.62 128
3614.75 118
3614.89 109
3615.03 102
3615.17 95
3615.31 90
3615.44 85
3615.58 82
3615.72 80
3615.86 81
3616.00 83
3616.13 86
3616.27 90
3616.41 94
3616.55 96
3616.68 97
3616.82 97
3616.96 94
3617.10 90
3617.24 85
3617.37 79
3617.51 72
3617.65 67
3617.79 62
3617.93 61
3618.06 62
3618.20 65
3618.34 71
3618.48 77
3618.62 83
3618.75 88
3618.89 91
3619.03 92
3619.17 91
3619.31 88
3619.44 84
3619.58 79
3619.72 74
3619.86 69
3620.00 65
3620.13 63
3620.27 63
3620.41 64
3620.55 67
3620.68 71
3620.82 74
3620.96 76
3621.10 77
3621.24 78
3621.37 80
3621.51 83
3621.65 88
3621.79 94
3621.93 99
3622.06 102
3622.20 102
3622.34 98
3622.48 92
3622.62 84
3622.75 77
3622.89 72
3623.03 69
3623.17 68
3623.31 69
3623.45 72
3623.58 75
3623.72 79
3623.86 83
3624.00 88
3624.14 93
3624.27 98
3624.41 102
3624.55 104
3624.69 103
3624.83 100
3624.96 95
3625.10 89
3625.24 83
3625.38 81
3625.52 82
3625.65 87
3625.79 96
3625.93 108
3626.07 119
3626.21 129
3626.34 135
3626.48 136
3626.62 133
3626.76 127
3626.90 120
3627.03 113
3627.17 106
3627.31 100
3627.45 95
3627.59 90
3627.73 87
3627.86 84
3628.00 82
3628.14 82
3628.28 84
3628.42 88
3628.55 92
3628.69 96
3628.83 98
3628.97 97
3629.11 95
3629.24 90
3629.38 84
3629.52 78
3629.66 72
3629.80 67
3629.94 63
3630.07 60
3630.21 58
3630.35 55
3630.49 53
3630.63 49
3630.76 46
3630.90 43
3631.04 41
3631.18 40
3631.32 40
3631.46 41
3631.59 41
3631.73 40
3631.87 38
3632.01 35
3632.15 30
3632.28 26
3632.42 21
3632.56 16
3632.70 11
3632.84 6
3632.98 2
3633.11 0
3633.25 0
3633.39 0
3633.53 0
3633.67 0
3633.80 0
3633.94 0
3634.08 3
3634.22 4
3634.36 5
3634.50 4
3634.63 3
3634.77 1
3634.91 0
3635.05 0
3635.19 1
3635.33 3
3635.46 7
3635.60 11
3635.74 16
3635.88 20
3636.02 22
3636.15 23
3636.29 22
3636.43 19
3636.57 18
3636.71 17
3636.85 20
3636.98 25
3637.12 34
3637.26 44
3637.40 56
3637.54 68
3637.68 79
3637.81 87
3637.95 92
3638.09 96
3638.23 97
3638.37 98
3638.51 98
3638.64 97
3638.78 98
3638.92 98
3639.06 100
3639.20 103
3639.34 108
3639.47 115
3639.61 123
3639.75 132
3639.89 141
3640.03 150
3640.17 158
3640.30 165
3640.44 172
3640.58 180
3640.72 191
3640.86 202
3641.00 212
3641.13 220
3641.27 224
3641.41 222
3641.55 215
3641.69 203
3641.83 189
3641.96 174
3642.10 161
3642.24 151
3642.38 143
3642.52 139
3642.66 137
3642.79 138
3642.93 142
3643.07 148
3643.21 156
3643.35 165
3643.49 175
3643.63 183
3643.76 190
3643.90 195
3644.04 198
3644.18 201
3644.32 203
3644.46 205
3644.59 207
3644.73 209
3644.87 209
3645.01 208
3645.15 206
3645.29 204
3645.42 203
3645.56 204
3645.70 208
3645.84 216
3645.98 225
3646.12 236
3646.26 244
3646.39 250
3646.53 251
3646.67 247
3646.81 239
3646.95 228
3647.09 216
3647.22 205
3647.36 194
3647.50 186
3647.64 181
3647.78 179
3647.92 179
3648.06 180
3648.19 183
3648.33 186
3648.47 189
3648.61 190
3648.75 191
3648.89 189
3649.03 186
3649.16 180
3649.30 173
3649.44 164
3649.58 155
3649.72 145
3649.86 137
3650.00 131
3650.13 127
3650.27 125
3650.41 126
3650.55 129
3650.69 132
3650.83 134
3650.96 136
3651.10 135
3651.24 133
3651.38 128
3651.52 123
3651.66 118
3651.80 114
3651.93 110
3652.07 108
3652.21 107
3652.35 108
3652.49 110
3652.63 113
3652.77 118
3652.90 125
3653.04 134
3653.18 144
3653.32 152
3653.46 160
3653.60 165
3653.74 169
3653.88 171
3654.01 172
3654.15 173
3654.29 174
3654.43 174
3654.57 172
3654.71 168
3654.85 161
3654.98 153
3655.12 143
3655.26 134
3655.40 126
3655.54 121
3655.68 118
3655.82 116
3655.95 113
3656.09 109
3656.23 104
3656.37 96
3656.51 87
3656.65 78
3656.79 70
3656.93 64
3657.06 61
3657.20 63
3657.34 68
3657.48 77
3657.62 88
3657.76 100
3657.90 110
3658.03 119
3658.17 126
3658.31 132
3658.45 137
3658.59 143
3658.73 149
3658.87 154
3659.01 160
3659.14 164
3659.28 166
3659.42 167
3659.56 167
3659.70 165
3659.84 162
3659.98 159
3660.12 156
3660.25 154
3660.39 152
3660.53 152
3660.67 153
3660.81 156
3660.95 160
3661.09 166
3661.23 173
3661.36 181
3661.50 188
3661.64 195
3661.78 202
3661.92 209
3662.06 215
3662.20 221
3662.34 226
3662.47 230
3662.61 233
3662.75 234
3662.89 234
3663.03 233
3663.17 234
3663.31 236
3663.45 239
3663.58 244
3663.72 249
3663.86 253
3664.00 255
3664.14 253
3664.28 247
3664.42 238
3664.56 228
3664.69 218
3664.83 209
3664.97 203
3665.11 200
3665.25 199
3665.39 200
3665.53 201
3665.67 202
3665.81 203
3665.94 203
3666.08 202
3666.22 200
3666.36 198
3666.50 195
3666.64 191
3666.78 187
3666.92 183
3667.05 179
3667.19 175
3667.33 171
3667.47 167
3667.61 163
3667.75 157
3667.89 150
3668.03 142
3668.17 134
3668.30 127
3668.44 120
3668.58 115
3668.72 111
3668.86 110
3669.00 110
3669.14 111
3669.28 113
3669.42 114
3669.55 115
3669.69 113
3669.83 110
3669.97 106
3670.11 100
3670.25 94
3670.39 88
3670.53 81
3670.67 75
3670.80 69
3670.94 64
3671.08 60
3671.22 58
3671.36 57
3671.50 58
3671.64 59
3671.78 60
3671.92 59
3672.06 56
3672.19 50
3672.33 43
3672.47 35
3672.61 29
3672.75 26
3672.89 24
3673.03 24
3673.17 25
3673.31 26
3673.45 26
3673.58 27
3673.72 27
3673.86 29
3674.00 31
3674.14 33
3674.28 36
3674.42 39
3674.56 41
3674.70 42
3674.84 43
3674.97 44
3675.11 46
3675.25 48
3675.39 49
3675.53 49
3675.67 48
3675.81 46
3675.95 42
3676.09 37
3676.23 32
3676.36 28
3676.50 24
3676.64 20
3676.78 16
3676.92 11
3677.06 6
3677.20 0
3677.34 0
3677.48 0
3677.62 0
3677.75 0
3677.89 0
3678.03 0
3678.17 0
3678.31 0
3678.45 4
3678.59 8
3678.73 11
3678.87 15
3679.01 20
3679.15 25
3679.28 30
3679.42 35
3679.56 39
3679.70 41
3679.84 41
3679.98 39
3680.12 35
3680.26 29
3680.40 22
3680.54 16
3680.68 10
3680.81 6
3680.95 4
3681.09 4
3681.23 5
3681.37 8
3681.51 12
3681.65 16
3681.79 19
3681.93 23
3682.07 26
3682.21 28
3682.35 31
3682.48 33
3682.62 35
3682.76 37
3682.90 39
3683.04 41
3683.18 43
3683.32 45
3683.46 44
3683.60 42
3683.74 39
3683.88 34
3684.02 28
3684.15 22
3684.29 16
3684.43 11
3684.57 8
3684.71 7
3684.85 6
3684.99 6
3685.13 6
3685.27 6
3685.41 4
3685.55 0
3685.69 0
3685.82 0
3685.96 0
3686.10 0
3686.24 0
3686.38 0
3686.52 3
3686.66 11
3686.80 18
3686.94 22
3687.08 23
3687.22 22
3687.36 18
3687.50 14
3687.63 12
3687.77 12
3687.91 14
3688.05 20
3688.19 27
3688.33 37
3688.47 47
3688.61 58
3688.75 69
3688.89 79
3689.03 88
3689.17 95
3689.31 98
3689.45 99
3689.58 97
3689.72 94
3689.86 90
3690.00 86
3690.14 84
3690.28 82
3690.42 81
3690.56 81
3690.70 81
3690.84 81
3690.98 79
3691.12 78
3691.26 75
3691.40 71
3691.53 66
3691.67 59
3691.81 52
3691.95 44
3692.09 37
3692.23 31
3692.37 27
3692.51 24
3692.65 23
3692.79 22
3692.93 20
3693.07 18
3693.21 14
3693.35 7
3693.49 0
3693.62 0
3693.76 0
3693.90 0
3694.04 0
3694.18 0
3694.32 0
3694.46 0
3694.60 4
3694.74 10
3694.88 14
3695.02 14
3695.16 12
3695.30 8
3695.44 4
3695.58 1
3695.72 0
3695.85 0
3695.99 0
3696.13 0
3696.27 0
3696.41 0
3696.55 0
3696.69 0
3696.83 0
3696.97 0
3697.11 0
3697.25 0
3697.39 4
3697.53 10
3697.67 18
3697.81 25
3697.95 33
3698.09 39
3698.23 44
3698.36 47
3698.50 48
3698.64 47
3698.78 44
3698.92 40
3699.06 36
3699.20 33
3699.34 30
3699.48 27
3699.62 26
3699.76 26
3699.90 28
3700.04 32
3700.18 38
3700.32 46
3700.46 54
3700.60 62
3700.74 69
3700.88 72
3701.01 72
3701.15 69
3701.29 62
3701.43 53
3701.57 43
3701.71 33
3701.85 24
3701.99 16
3702.13 9
3702.27 5
3702.41 2
3702.55 2
3702.69 6
3702.83 15
3702.97 29
3703.11 47
3703.25 70
3703.39 94
3703.53 116
3703.67 135
3703.81 148
3703.94 156
3704.08 157
3704.22 154
3704.36 149
3704.50 143
3704.64 139
3704.78 138
3704.92 138
3705.06 140
3705.20 143
3705.34 146
3705.48 147
3705.62 146
3705.76 143
3705.90 139
3706.04 133
3706.18 127
3706.32 120
3706.46 114
3706.60 108
3706.74 103
3706.88 98
3707.02 95
3707.16 92
3707.29 90
3707.43 90
3707.57 90
3707.71 89
3707.85 88
3707.99 86
3708.13 82
3708.27 76
3708.41 70
3708.55 65
3708.69 60
3708.83 56
3708.97 54
3709.11 54
3709.25 55
3709.39 57
3709.53 59
3709.67 61
3709.81 63
3709.95 64
3710.09 66
3710.23 66
3710.37 67
3710.51 67
3710.65 66
3710.79 64
3710.93 61
3711.07 56
3711.21 49
3711.34 40
3711.48 30
3711.62 19
3711.76 8
3711.90 0
3712.04 0
3712.18 0
3712.32 0
3712.46 0
3712.60 0
3712.74 0
3712.88 5
3713.02 21
3713.16 38
3713.30 54
3713.44 68
3713.58 78
3713.72 84
3713.86 86
3714.00 84
3714.14 79
3714.28 73
3714.42 67
3714.56 62
3714.70 58
3714.84 56
3714.98 57
3715.12 60
3715.26 65
3715.40 70
3715.54 74
3715.68 75
3715.82 72
3715.96 66
3716.10 56
3716.24 46
3716.38 36
3716.52 31
3716.66 29
3716.80 33
3716.93 40
3717.07 48
3717.21 56
3717.35 62
3717.49 62
3717.63 58
3717.77 50
3717.91 39
3718.05 29
3718.19 20
3718.33 15
3718.47 14
3718.61 17
3718.75 23
3718.89 31
3719.03 41
3719.17 52
3719.31 64
3719.45 77
3719.59 90
3719.73 100
3719.87 105
3720.01 105
3720.15 99
3720.29 86
3720.43 70
3720.57 53
3720.71 38
3720.85 25
3720.99 18
3721.13 14
3721.27 13
3721.41 14
3721.55 14
3721.69 13
3721.83 10
3721.97 5
3722.11 0
3722.25 0
3722.39 0
3722.53 0
3722.67 0
3722.81 0
3722.95 0
3723.09 1
3723.23 14
3723.37 29
3723.51 44
3723.65 60
3723.79 74
3723.93 85
3724.07 95
3724.21 101
3724.35 105
3724.49 107
3724.63 108
3724.77 109
3724.91 110
3725.05 111
3725.19 113
3725.33 116
3725.47 120
3725.61 126
3725.75 133
3725.89 144
3726.03 157
3726.17 172
3726.31 188
3726.45 204
3726.59 218
3726.73 228
3726.87 232
3727.01 232
3727.15 225
3727.29 214
3727.43 199
3727.57 182
3727.71 164
3727.85 149
3727.99 136
3728.13 128
3728.27 124
3728.41 126
3728.55 131
3728.69 139
3728.83 146
3728.97 150
3729.11 151
3729.25 146
3729.39 135
3729.53 121
3729.67 105
3729.81 89
3729.95 74
3730.09 62
3730.23 52
3730.37 44
3730.51 38
3730.65 33
3730.79 30
3730.93 30
3731.07 31
3731.21 35
3731.35 41
3731.49 48
3731.63 54
3731.77 60
3731.91 65
3732.05 68
3732.19 69
3732.33 70
3732.47 71
3732.61 72
3732.75 72
3732.89 73
3733.03 72
3733.17 70
3733.31 66
3733.45 59
3733.59 52
3733.73 44
3733.87 37
3734.01 33
3734.15 31
3734.29 32
3734.43 34
3734.57 36
3734.71 38
3734.85 38
3734.99 35
3735.13 30
3735.27 23
3735.41 16
3735.55 9
3735.69 2
3735.83 0
3735.97 0
3736.11 0
3736.25 0
3736.39 0
3736.53 0
3736.67 0
3736.81 0
3736.95 0
3737.09 2
3737.23 6
3737.37 10
3737.51 16
3737.65 24
3737.79 33
3737.93 42
3738.07 52
3738.21 61
3738.36 68
3738.50 73
3738.64 76
3738.78 78
3738.92 80
3739.06 81
3739.20 82
3739.34 83
3739.48 85
3739.62 87
3739.76 90
3739.90 95
3740.04 101
3740.18 110
3740.32 122
3740.46 136
3740.60 153
3740.74 173
3740.88 193
3741.02 214
3741.16 234
3741.30 254
3741.44 271
3741.58 288
3741.72 304
3741.86 319
3742.00 334
3742.14 350
3742.28 365
3742.42 380
3742.56 394
3742.70 405
3742.84 413
3742.98 417
3743.12 418
3743.26 414
3743.40 408
3743.54 400
3743.68 392
3743.83 385
3743.97 381
3744.11 379
3744.25 380
3744.39 381
3744.53 382
3744.67 383
3744.81 382
3744.95 380
3745.09 376
3745.23 371
3745.37 365
3745.51 359
3745.65 352
3745.79 345
3745.93 337
3746.07 328
3746.21 318
3746.35 306
3746.49 293
3746.63 278
3746.77 262
3746.91 248
3747.05 234
3747.19 222
3747.33 212
3747.47 203
3747.61 194
3747.75 184
3747.90 173
3748.04 162
3748.18 152
3748.32 143
3748.46 139
3748.60 139
3748.74 143
3748.88 150
3749.02 161
3749.16 171
3749.30 181
3749.44 190
3749.58 197
3749.72 202
3749.86 206
3750.00 208
3750.14 209
3750.28 209
3750.42 208
3750.56 205
3750.70 201
3750.84 197
3750.98 194
3751.12 191
3751.27 189
3751.41 187
3751.55 185
3751.69 181
3751.83 175
3751.97 170
3752.11 164
3752.25 161
3752.39 161
3752.53 163
3752.67 166
3752.81 171
3752.95 173
3753.09 174
3753.23 172
3753.37 170
3753.51 167
3753.65 164
3753.79 161
3753.93 159
3754.07 156
3754.21 151
3754.36 144
3754.50 137
3754.64 128
3754.78 119
3754.92 110
3755.06 102
3755.20 94
3755.34 86
3755.48 79
3755.62 73
3755.76 68
3755.90 65
3756.04 66
3756.18 71
3756.32 79
3756.46 90
3756.60 103
3756.74 115
3756.88 126
3757.03 134
3757.17 138
3757.31 138
3757.45 134
3757.59 128
3757.73 120
3757.87 113
3758.01 108
3758.15 106
3758.29 107
3758.43 111
3758.57 117
3758.71 125
3758.85 135
3758.99 144
3759.13 152
3759.27 158
3759.42 162
3759.56 163
3759.70 163
3759.84 160
3759.98 157
3760.12 154
3760.26 152
3760.40 151
3760.54 151
3760.68 152
3760.82 153
3760.96 156
3761.10 158
3761.24 160
3761.38 163
3761.52 166
3761.67 170
3761.81 174
3761.95 178
3762.09 181
3762.23 181
3762.37 177
3762.51 169
3762.65 156
3762.79 140
3762.93 123
3763.07 107
3763.21 95
3763.35 88
3763.49 86
3763.63 88
3763.78 94
3763.92 101
3764.06 108
3764.20 114
3764.34 120
3764.48 126
3764.62 132
3764.76 139
3764.90 146
3765.04 153
3765.18 158
3765.32 162
3765.46 164
3765.60 164
3765.74 163
3765.89 161
3766.03 160
3766.17 160
3766.31 162
3766.45 167
3766.59 173
3766.73 182
3766.87 190
3767.01 198
3767.15 204
3767.29 208
3767.43 208
3767.57 206
3767.72 202
3767.86 195
3768.00 187
3768.14 178
3768.28 169
3768.42 159
3768.56 149
3768.70 140
3768.84 132
3768.98 125
3769.12 118
3769.26 114
3769.40 111
3769.55 110
3769.69 109
3769.83 109
3769.97 109
3770.11 108
3770.25 107
3770.39 106
3770.53 105
3770.67 105
3770.81 108
3770.95 114
3771.09 120
3771.23 127
3771.38 132
3771.52 135
3771.66 135
3771.80 130
3771.94 122
3772.08 112
3772.22 101
3772.36 90
3772.50 80
3772.64 72
3772.78 65
3772.92 61
3773.07 59
3773.21 58
3773.35 59
3773.49 61
3773.63 65
3773.77 70
3773.91 77
3774.05 85
3774.19 94
3774.33 104
3774.47 112
3774.62 117
3774.76 118
3774.90 112
3775.04 102
3775.18 87
3775.32 72
3775.46 59
3775.60 50
3775.74 48
3775.88 53
3776.02 61
3776.17 71
3776.31 80
3776.45 85
3776.59 86
3776.73 83
3776.87 77
3777.01 70
3777.15 65
3777.29 62
3777.43 62
3777.57 64
3777.72 67
3777.86 70
3778.00 71
3778.14 68
3778.28 63
3778.42 54
3778.56 44
3778.70 32
3778.84 20
3778.98 10
3779.12 2
3779.27 0
3779.41 0
3779.55 4
3779.69 12
3779.83 23
3779.97 35
3780.11 47
3780.25 59
3780.39 68
3780.53 74
3780.68 77
3780.82 76
3780.96 73
3781.10 66
3781.24 57
3781.38 48
3781.52 38
3781.66 30
3781.80 24
3781.94 19
3782.09 16
3782.23 15
3782.37 15
3782.51 16
3782.65 17
3782.79 18
3782.93 20
3783.07 20
3783.21 20
3783.36 18
3783.50 15
3783.64 11
3783.78 6
3783.92 3
3784.06 2
3784.20 3
3784.34 8
3784.48 15
3784.62 21
3784.77 27
3784.91 30
3785.05 30
3785.19 26
3785.33 21
3785.47 14
3785.61 7
3785.75 1
3785.89 0
3786.04 0
3786.18 0
3786.32 1
3786.46 7
3786.60 13
3786.74 19
3786.88 24
3787.02 28
3787.16 31
3787.31 32
3787.45 34
3787.59 36
3787.73 38
3787.87 41
3788.01 44
3788.15 45
3788.29 43
3788.43 39
3788.58 30
3788.72 18
3788.86 4
3789.00 0
3789.14 0
3789.28 0
3789.42 0
3789.56 0
3789.70 0
3789.85 0
3789.99 1
3790.13 18
3790.27 34
3790.41 47
3790.55 57
3790.69 63
3790.83 66
3790.98 69
3791.12 71
3791.26 74
3791.40 78
3791.54 83
3791.68 86
3791.82 87
3791.96 85
3792.10 81
3792.25 75
3792.39 68
3792.53 60
3792.67 54
3792.81 50
3792.95 47
3793.09 46
3793.23 44
3793.38 43
3793.52 40
3793.66 34
3793.80 27
3793.94 17
3794.08 7
3794.22 0
3794.36 0
3794.51 0
3794.65 0
3794.79 7
3794.93 19
3795.07 32
3795.21 43
3795.35 51
3795.49 56
3795.64 58
3795.78 58
3795.92 56
3796.06 56
3796.20 56
3796.34 57
3796.48 59
3796.62 62
3796.77 66
3796.91 69
3797.05 73
3797.19 75
3797.33 77
3797.47 78
3797.61 78
3797.76 76
3797.90 74
3798.04 71
3798.18 69
3798.32 66
3798.46 63
3798.60 61
3798.74 60
3798.89 61
3799.03 64
3799.17 71
3799.31 81
3799.45 95
3799.59 112
3799.73 131
3799.88 148
3800.02 162
3800.16 172
3800.30 175
3800.44 172
3800.58 165
3800.72 156
3800.86 147
3801.01 141
3801.15 139
3801.29 140
3801.43 143
3801.57 147
3801.71 150
3801.85 151
3802.00 149
3802.14 144
3802.28 138
3802.42 132
3802.56 126
3802.70 121
3802.84 116
3802.99 111
3803.13 106
3803.27 100
3803.41 93
3803.55 86
3803.69 77
3803.83 68
3803.98 58
3804.12 47
3804.26 36
3804.40 25
3804.54 15
3804.68 6
3804.82 0
3804.97 0
3805.11 0
3805.25 0
3805.39 5
3805.53 15
3805.67 26
3805.81 39
3805.96 52
3806.10 65
3806.24 77
3806.38 87
3806.52 93
3806.66 97
3806.80 99
3806.95 98
3807.09 98
3807.23 99
3807.37 103
3807.51 110
3807.65 120
3807.80 130
3807.94 138
3808.08 143
3808.22 142
3808.36 137
3808.50 128
3808.64 118
3808.79 110
3808.93 105
3809.07 104
3809.21 106
3809.35 109
3809.49 112
3809.64 115
3809.78 116
3809.92 118
3810.06 121
3810.20 127
3810.34 138
3810.48 153
3810.63 173
3810.77 197
3810.91 225
3811.05 256
3811.19 290
3811.33 327
3811.48 367
3811.62 411
3811.76 459
3811.90 509
3812.04 563
3812.18 620
3812.32 678
3812.47 736
3812.61 794
3812.75 850
3812.89 902
3813.03 948
3813.17 988
3813.32 1022
3813.46 1051
3813.60 1078
3813.74 1105
3813.88 1134
3814.02 1168
3814.17 1210
3814.31 1260
3814.45 1317
3814.59 1380
3814.73 1447
3814.87 1512
3815.02 1574
3815.16 1629
3815.30 1677
3815.44 1717
3815.58 1751
3815.72 1778
3815.87 1802
3816.01 1822
3816.15 1839
3816.29 1852
3816.43 1861
3816.57 1865
3816.72 1862
3816.86 1852
3817.00 1835
3817.14 1809
3817.28 1774
3817.42 1731
3817.57 1680
3817.71 1623
3817.85 1565
3817.99 1506
3818.13 1448
3818.27 1394
3818.42 1342
3818.56 1292
3818.70 1242
3818.84 1191
3818.98 1139
3819.12 1088
3819.27 1039
3819.41 993
3819.55 952
3819.69 916
3819.83 884
3819.97 855
3820.12 826
3820.26 797
3820.40 766
3820.54 733
3820.68 698
3820.82 662
3820.97 625
3821.11 590
3821.25 557
3821.39 527
3821.53 503
3821.68 485
3821.82 475
3821.96 471
3822.10 470
3822.24 470
3822.38 468
3822.53 463
3822.67 452
3822.81 436
3822.95 416
3823.09 394
3823.23 374
3823.38 356
3823.52 343
3823.66 334
3823.80 331
3823.94 330
3824.09 330
3824.23 330
3824.37 329
3824.51 324
3824.65 317
3824.79 306
3824.94 292
3825.08 278
3825.22 262
3825.36 247
3825.50 232
3825.65 217
3825.79 202
3825.93 188
3826.07 172
3826.21 157
3826.35 142
3826.50 128
3826.64 116
3826.78 106
3826.92 99
3827.06 95
3827.21 92
3827.35 91
3827.49 92
3827.63 94
3827.77 97
3827.92 101
3828.06 106
3828.20 110
3828.34 114
3828.48 116
3828.62 115
3828.77 111
3828.91 104
3829.05 94
3829.19 82
3829.33 68
3829.48 52
3829.62 38
3829.76 25
3829.90 15
3830.04 8
3830.19 5
3830.33 5
3830.47 8
3830.61 11
3830.75 13
3830.90 16
3831.04 19
3831.18 24
3831.32 30
3831.46 39
3831.60 50
3831.75 63
3831.89 77
3832.03 90
3832.17 101
3832.31 107
3832.46 107
3832.60 102
3832.74 91
3832.88 76
3833.02 59
3833.17 41
3833.31 24
3833.45 10
3833.59 0
3833.73 0
3833.88 0
3834.02 0
3834.16 0
3834.30 0
3834.44 0
3834.59 0
3834.73 2
3834.87 7
3835.01 11
3835.15 13
3835.30 15
3835.44 16
3835.58 18
3835.72 23
3835.86 29
3836.01 37
3836.15 46
3836.29 55
3836.43 61
3836.57 63
3836.72 60
3836.86 55
3837.00 47
3837.14 39
3837.28 33
3837.43 30
3837.57 30
3837.71 35
3837.85 41
3837.99 49
3838.14 56
3838.28 62
3838.42 68
3838.56 72
3838.71 76
3838.85 81
3838.99 85
3839.13 90
3839.27 93
3839.42 94
3839.56 91
3839.70 85
3839.84 75
3839.98 63
3840.13 51
3840.27 40
3840.41 32
3840.55 28
3840.69 28
3840.84 30
3840.98 33
3841.12 36
3841.26 36
3841.41 34
3841.55 28
3841.69 21
3841.83 13
3841.97 5
3842.12 0
3842.26 0
3842.40 0
3842.54 0
3842.68 0
3842.83 0
3842.97 4
3843.11 11
3843.25 18
3843.40 26
3843.54 32
3843.68 38
3843.82 42
3843.96 45
3844.11 46
3844.25 46
3844.39 45
3844.53 44
3844.67 43
3844.82 44
3844.96 46
3845.10 49
3845.24 53
3845.39 57
3845.53 61
3845.67 64
3845.81 66
3845.95 68
3846.10 70
3846.24 71
3846.38 72
3846.52 71
3846.67 68
3846.81 64
3846.95 59
3847.09 53
3847.23 47
3847.38 44
3847.52 42
3847.66 43
3847.80 47
3847.95 53
3848.09 62
3848.23 72
3848.37 84
3848.51 97
3848.66 110
3848.80 123
3848.94 133
3849.08 142
3849.23 149
3849.37 154
3849.51 159
3849.65 165
3849.80 173
3849.94 184
3850.08 197
3850.22 212
3850.36 228
3850.51 242
3850.65 255
3850.79 263
3850.93 266
3851.08 264
3851.22 256
3851.36 246
3851.50 235
3851.64 227
3851.79 223
3851.93 226
3852.07 236
3852.21 250
3852.36 266
3852.50 280
3852.64 290
3852.78 295
3852.93 293
3853.07 288
3853.21 281
3853.35 274
3853.50 268
3853.64 262
3853.78 256
3853.92 247
3854.06 235
3854.21 218
3854.35 199
3854.49 177
3854.63 156
3854.78 137
3854.92 121
3855.06 109
3855.20 101
3855.35 96
3855.49 95
3855.63 95
3855.77 97
3855.92 98
3856.06 100
3856.20 102
3856.34 103
3856.49 104
3856.63 104
3856.77 104
3856.91 105
3857.05 105
3857.20 106
3857.34 108
3857.48 110
3857.62 112
3857.77 114
3857.91 115
3858.05 116
3858.19 116
3858.34 115
3858.48 113
3858.62 110
3858.76 106
3858.91 103
3859.05 100
3859.19 96
3859.33 92
3859.48 88
3859.62 85
3859.76 84
3859.90 85
3860.05 89
3860.19 96
3860.33 105
3860.47 114
3860.62 122
3860.76 127
3860.90 128
3861.04 124
3861.19 116
3861.33 106
3861.47 93
3861.61 79
3861.76 66
3861.90 54
3862.04 43
3862.18 34
3862.33 25
3862.47 16
3862.61 8
3862.75 1
3862.90 0
3863.04 0
3863.18 0
3863.32 0
3863.47 0
3863.61 0
3863.75 0
3863.89 0
3864.04 3
3864.18 14
3864.32 27
3864.46 42
3864.61 57
3864.75 70
3864.89 82
3865.03 90
3865.18 95
3865.32 96
3865.46 94
3865.60 90
3865.75 86
3865.89 81
3866.03 76
3866.17 71
3866.32 65
3866.46 59
3866.60 53
3866.75 48
3866.89 44
3867.03 42
3867.17 42
3867.32 45
3867.46 49
3867.60 54
3867.74 59
3867.89 65
3868.03 70
3868.17 75
3868.31 80
3868.46 84
3868.60 88
3868.74 92
3868.88 96
3869.03 100
3869.17 105
3869.31 110
3869.45 116
3869.60 124
3869.74 132
3869.88 140
3870.03 148
3870.17 154
3870.31 157
3870.45 158
3870.60 156
3870.74 152
3870.88 146
3871.02 139
3871.17 132
3871.31 126
3871.45 121
3871.59 118
3871.74 117
3871.88 117
3872.02 118
3872.17 119
3872.31 120
3872.45 120
3872.59 118
3872.74 115
3872.88 110
3873.02 105
3873.16 100
3873.31 95
3873.45 92
3873.59 89
3873.74 85
3873.88 81
3874.02 75
3874.16 67
3874.31 60
3874.45 53
3874.59 49
3874.73 48
3874.88 51
3875.02 57
3875.16 64
3875.31 72
3875.45 78
3875.59 82
3875.73 83
3875.88 81
3876.02 78
3876.16 72
3876.30 66
3876.45 59
3876.59 53
3876.73 49
3876.88 47
3877.02 48
3877.16 53
3877.30 60
3877.45 70
3877.59 79
3877.73 87
3877.88 92
3878.02 94
3878.16 91
3878.30 86
3878.45 79
3878.59 71
3878.73 64
3878.87 58
3879.02 54
3879.16 52
3879.30 53
3879.45 54
3879.59 56
3879.73 57
3879.87 57
3880.02 54
3880.16 50
3880.30 44
3880.45 37
3880.59 29
3880.73 21
3880.87 13
3881.02 7
3881.16 3
3881.30 1
3881.45 4
3881.59 10
3881.73 18
3881.87 26
3882.02 33
3882.16 36
3882.30 35
3882.45 31
3882.59 28
3882.73 27
3882.87 32
3883.02 44
3883.16 61
3883.30 82
3883.45 102
3883.59 119
3883.73 130
3883.88 135
3884.02 135
3884.16 133
3884.30 131
3884.45 130
3884.59 132
3884.73 136
3884.88 143
3885.02 149
3885.16 154
3885.30 157
3885.45 157
3885.59 155
3885.73 151
3885.88 146
3886.02 142
3886.16 140
3886.31 138
3886.45 138
3886.59 139
3886.73 140
3886.88 140
3887.02 139
3887.16 137
3887.31 132
3887.45 127
3887.59 121
3887.73 115
3887.88 110
3888.02 106
3888.16 103
3888.31 103
3888.45 105
3888.59 107
3888.74 111
3888.88 114
3889.02 116
3889.16 117
3889.31 118
3889.45 119
3889.59 121
3889.74 125
3889.88 131
3890.02 138
3890.17 144
3890.31 149
3890.45 152
3890.59 152
3890.74 150
3890.88 147
3891.02 144
3891.17 143
3891.31 143
3891.45 144
3891.60 146
3891.74 146
3891.88 145
3892.03 141
3892.17 135
3892.31 127
3892.45 118
3892.60 109
3892.74 101
3892.88 95
3893.03 89
3893.17 84
3893.31 79
3893.46 74
3893.60 69
3893.74 64
3893.89 59
3894.03 55
3894.17 52
3894.31 50
3894.46 50
3894.60 51
3894.74 52
3894.89 54
3895.03 55
3895.17 57
3895.32 58
3895.46 59
3895.60 59
3895.75 59
3895.89 57
3896.03 53
3896.18 48
3896.32 43
3896.46 39
3896.60 37
3896.75 40
3896.89 48
3897.03 61
3897.18 76
3897.32 93
3897.46 107
3897.61 117
3897.75 122
3897.89 121
3898.04 115
3898.18 106
3898.32 97
3898.47 88
3898.61 83
3898.75 81
3898.90 82
3899.04 87
3899.18 94
3899.32 102
3899.47 109
3899.61 115
3899.75 117
3899.90 114
3900.04 106
3900.18 93
3900.33 77
3900.47 60
3900.61 44
3900.76 31
3900.90 23
3901.04 20
3901.19 20
3901.33 23
3901.47 26
3901.62 28
3901.76 29
3901.90 28
3902.05 28
3902.19 29
3902.33 32
3902.48 36
3902.62 41
3902.76 46
3902.91 50
3903.05 53
3903.19 54
3903.34 55
3903.48 57
3903.62 61
3903.77 68
3903.91 78
3904.05 92
3904.19 108
3904.34 124
3904.48 138
3904.62 149
3904.77 154
3904.91 155
3905.05 151
3905.20 145
3905.34 137
3905.48 130
3905.63 124
3905.77 120
3905.91 117
3906.06 114
3906.20 111
3906.34 106
3906.49 99
3906.63 90
3906.77 79
3906.92 68
3907.06 58
3907.20 50
3907.35 44
3907.49 41
3907.63 40
3907.78 40
3907.92 40
3908.06 38
3908.21 36
3908.35 33
3908.49 30
3908.64 28
3908.78 26
3908.92 24
3909.07 22
3909.21 17
3909.35 11
3909.50 4
3909.64 0
3909.78 0
3909.93 0
3910.07 0
3910.22 0
3910.36 4
3910.50 10
3910.65 14
3910.79 15
3910.93 13
3911.08 9
3911.22 5
3911.36 0
3911.51 0
3911.65 0
3911.79 0
3911.94 0
3912.08 0
3912.22 0
3912.37 0
3912.51 0
3912.65 4
3912.80 14
3912.94 26
3913.08 40
3913.23 56
3913.37 70
3913.51 81
3913.66 87
3913.80 89
3913.94 85
3914.09 79
3914.23 70
3914.37 60
3914.52 51
3914.66 43
3914.81 36
3914.95 32
3915.09 29
3915.24 28
3915.38 30
3915.52 35
3915.67 40
3915.81 47
3915.95 54
3916.10 60
3916.24 65
3916.38 68
3916.53 70
3916.67 71
3916.81 74
3916.96 77
3917.10 82
3917.24 89
3917.39 97
3917.53 106
3917.68 115
3917.82 123
3917.96 130
3918.11 135
3918.25 138
3918.39 139
3918.54 137
3918.68 134
3918.82 131
3918.97 127
3919.11 124
3919.25 122
3919.40 122
3919.54 124
3919.68 126
3919.83 129
3919.97 131
3920.12 133
3920.26 132
3920.40 131
3920.55 129
3920.69 127
3920.83 126
3920.98 127
3921.12 128
3921.26 129
3921.41 129
3921.55 127
3921.69 124
3921.84 119
3921.98 113
3922.13 108
3922.27 104
3922.41 101
3922.56 99
3922.70 99
3922.84 99
3922.99 98
3923.13 97
3923.27 94
3923.42 90
3923.56 86
3923.71 82
3923.85 79
3923.99 77
3924.14 76
3924.28 75
3924.42 76
3924.57 77
3924.71 79
3924.85 83
3925.00 87
3925.14 93
3925.29 100
3925.43 107
3925.57 114
3925.72 120
3925.86 125
3926.00 128
3926.15 131
3926.29 132
3926.44 133
3926.58 133
3926.72 131
3926.87 127
3927.01 120
3927.15 111
3927.30 99
3927.44 86
3927.58 72
3927.73 60
3927.87 49
3928.02 41
3928.16 36
3928.30 35
3928.45 37
3928.59 43
3928.73 53
3928.88 66
3929.02 80
3929.17 95
3929.31 109
3929.45 121
3929.60 129
3929.74 136
3929.88 139
3930.03 141
3930.17 142
3930.32 142
3930.46 140
3930.60 137
3930.75 134
3930.89 129
3931.03 125
3931.18 123
3931.32 122
3931.47 125
3931.61 130
3931.75 138
3931.90 147
3932.04 158
3932.19 169
3932.33 180
3932.47 188
3932.62 195
3932.76 199
3932.90 200
3933.05 198
3933.19 194
3933.34 189
3933.48 183
3933.62 177
3933.77 171
3933.91 166
3934.05 161
3934.20 156
3934.34 151
3934.49 145
3934.63 137
3934.77 128
3934.92 118
3935.06 107
3935.21 98
3935.35 91
3935.49 88
3935.64 89
3935.78 95
3935.92 103
3936.07 114
3936.21 125
3936.36 135
3936.50 142
3936.64 148
3936.79 151
3936.93 153
3937.08 154
3937.22 155
3937.36 156
3937.51 158
3937.65 159
3937.80 159
3937.94 157
3938.08 154
3938.23 148
3938.37 140
3938.51 130
3938.66 118
3938.80 107
3938.95 96
3939.09 87
3939.23 80
3939.38 77
3939.52 76
3939.67 76
3939.81 78
3939.95 80
3940.10 80
3940.24 79
3940.39 77
3940.53 72
3940.67 66
3940.82 58
3940.96 50
3941.11 41
3941.25 33
3941.39 27
3941.54 24
3941.68 24
3941.83 25
3941.97 29
3942.11 33
3942.26 37
3942.40 40
3942.55 43
3942.69 44
3942.83 44
3942.98 43
3943.12 41
3943.27 38
3943.41 35
3943.55 33
3943.70 32
3943.84 33
3943.99 36
3944.13 41
3944.27 46
3944.42 50
3944.56 53
3944.71 54
3944.85 53
3944.99 49
3945.14 45
3945.28 39
3945.43 33
3945.57 26
3945.71 19
3945.86 11
3946.00 3
3946.15 0
3946.29 0
3946.43 0
3946.58 0
3946.72 0
3946.87 0
3947.01 0
3947.15 0
3947.30 9
3947.44 22
3947.59 33
3947.73 42
3947.87 48
3948.02 50
3948.16 49
3948.31 45
3948.45 39
3948.60 31
3948.74 23
3948.88 15
3949.03 8
3949.17 2
3949.32 0
3949.46 0
3949.60 2
3949.75 8
3949.89 15
3950.04 23
3950.18 30
3950.32 35
3950.47 38
3950.61 40
3950.76 41
3950.90 41
3951.05 41
3951.19 42
3951.33 44
3951.48 46
3951.62 50
3951.77 56
3951.91 62
3952.05 69
3952.20 76
3952.34 83
3952.49 90
3952.63 97
3952.77 102
3952.92 107
3953.06 111
3953.21 114
3953.35 115
3953.50 115
3953.64 115
3953.78 115
3953.93 115
3954.07 116
3954.22 118
3954.36 120
3954.51 122
3954.65 123
3954.79 122
3954.94 122
3955.08 123
3955.23 125
3955.37 129
3955.51 135
3955.66 142
3955.80 149
3955.95 154
3956.09 155
3956.24 154
3956.38 150
3956.52 145
3956.67 138
3956.81 131
3956.96 125
3957.10 121
3957.25 117
3957.39 115
3957.53 114
3957.68 113
3957.82 114
3957.97 115
3958.11 117
3958.26 120
3958.40 123
3958.54 128
3958.69 134
3958.83 142
3958.98 151
3959.12 160
3959.27 170
3959.41 178
3959.55 185
3959.70 189
3959.84 190
3959.99 188
3960.13 186
3960.28 184
3960.42 183
3960.56 183
3960.71 185
3960.85 188
3961.00 192
3961.14 194
3961.29 195
3961.43 195
3961.57 193
3961.72 190
3961.86 188
3962.01 188
3962.15 188
3962.30 189
3962.44 190
3962.58 190
3962.73 187
3962.87 183
3963.02 176
3963.16 169
3963.31 162
3963.45 157
3963.60 153
3963.74 151
3963.88 150
3964.03 149
3964.17 146
3964.32 140
3964.46 132
3964.61 122
3964.75 112
3964.89 103
3965.04 97
3965.18 96
3965.33 98
3965.47 103
3965.62 109
3965.76 114
3965.91 117
3966.05 115
3966.19 110
3966.34 101
3966.48 90
3966.63 79
3966.77 69
3966.92 60
3967.06 54
3967.21 51
3967.35 49
3967.49 48
3967.64 49
3967.78 49
3967.93 48
3968.07 47
3968.22 44
3968.36 42
3968.51 39
3968.65 38
3968.79 38
3968.94 39
3969.08 41
3969.23 44
3969.37 45
3969.52 45
3969.66 44
3969.81 41
3969.95 38
3970.09 36
3970.24 34
3970.38 35
3970.53 38
3970.67 43
3970.82 50
3970.96 57
3971.11 64
3971.25 71
3971.40 76
3971.54 79
3971.68 80
3971.83 79
3971.97 75
3972.12 69
3972.26 62
3972.41 54
3972.55 45
3972.70 37
3972.84 31
3972.98 27
3973.13 24
3973.27 24
3973.42 26
3973.56 29
3973.71 33
3973.85 36
3974.00 40
3974.14 42
3974.29 44
3974.43 45
3974.58 46
3974.72 47
3974.86 48
3975.01 47
3975.15 46
3975.30 43
3975.44 38
3975.59 31
3975.73 23
3975.88 15
3976.02 7
3976.17 1
3976.31 0
3976.45 0
3976.60 5
3976.74 13
3976.89 23
3977.03 34
3977.18 45
3977.32 55
3977.47 64
3977.61 70
3977.76 76
3977.90 80
3978.05 85
3978.19 88
3978.33 91
3978.48 92
3978.62 89
3978.77 83
3978.91 74
3979.06 62
3979.20 51
3979.35 43
3979.49 40
3979.64 43
3979.78 51
3979.93 63
3980.07 76
3980.22 89
3980.36 99
3980.50 106
3980.65 110
3980.79 112
3980.94 112
3981.08 113
3981.23 113
3981.37 113
3981.52 112
3981.66 110
3981.81 106
3981.95 101
3982.10 94
3982.24 84
3982.39 73
3982.53 59
3982.68 44
3982.82 29
3982.96 15
3983.11 3
3983.25 0
3983.40 0
3983.54 0
3983.69 0
3983.83 2
3983.98 8
3984.12 13
3984.27 15
3984.41 16
3984.56 15
3984.70 14
3984.85 12
3984.99 10
3985.14 8
3985.28 7
3985.43 5
3985.57 3
3985.71 2
3985.86 0
3986.00 0
3986.15 0
3986.29 0
3986.44 0
3986.58 0
3986.73 0
3986.87 0
3987.02 0
3987.16 2
3987.31 3
3987.45 4
3987.60 4
3987.74 5
3987.89 7
3988.03 10
3988.18 17
3988.32 25
3988.47 36
3988.61 49
3988.76 61
3988.90 71
3989.05 79
3989.19 84
3989.33 85
3989.48 82
3989.62 75
3989.77 66
3989.91 55
3990.06 45
3990.20 35
3990.35 27
3990.49 22
3990.64 18
3990.78 16
3990.93 13
3991.07 9
3991.22 2
3991.36 0
3991.51 0
3991.65 0
3991.80 0
3991.94 0
3992.09 0
3992.23 0
3992.38 9
3992.52 24
3992.67 38
3992.81 49
3992.96 57
3993.10 62
3993.25 64
3993.39 64
3993.54 62
3993.68 58
3993.83 53
3993.97 47
3994.12 41
3994.26 36
3994.41 33
3994.55 31
3994.70 32
3994.84 35
3994.99 40
3995.13 46
3995.28 53
3995.42 59
3995.57 64
3995.71 68
3995.86 71
3996.00 72
3996.15 72
3996.29 71
3996.44 68
3996.58 64
3996.73 58
3996.87 51
3997.02 44
3997.16 37
3997.31 30
3997.45 25
3997.60 22
3997.74 20
3997.88 20
3998.03 21
3998.17 23
3998.32 25
3998.46 26
3998.61 26
3998.76 24
3998.90 22
3999.05 20
3999.19 20
3999.34 23
3999.48 29
3999.63 36
3999.77 45
3999.92 52
4000.06 56
4000.21 56
4000.35 52
4000.50 46
4000.64 40
4000.79 36
4000.93 36
4001.08 39
4001.22 45
4001.37 52
4001.51 59
4001.66 62
4001.80 62
4001.95 58
4002.09 51
4002.24 43
4002.38 36
4002.53 31
4002.67 29
4002.82 30
4002.96 33
4003.11 37
4003.25 41
4003.40 44
4003.54 44
4003.69 43
4003.83 40
4003.98 36
4004.12 31
4004.27 26
4004.41 22
4004.56 21
4004.70 23
4004.85 28
4004.99 39
4005.14 52
4005.28 69
4005.43 87
4005.57 105
4005.72 122
4005.86 138
4006.01 153
4006.15 167
4006.30 182
4006.44 197
4006.59 214
4006.73 231
4006.88 248
4007.02 265
4007.17 280
4007.32 294
4007.46 306
4007.61 316
4007.75 322
4007.90 324
4008.04 322
4008.19 316
4008.33 305
4008.48 292
4008.62 279
4008.77 266
4008.91 257
4009.06 250
4009.20 248
4009.35 248
4009.49 249
4009.64 251
4009.78 252
4009.93 251
4010.07 249
4010.22 247
4010.36 244
4010.51 242
4010.65 239
4010.80 237
4010.95 234
4011.09 229
4011.24 222
4011.38 213
4011.53 202
4011.67 189
4011.82 175
4011.96 162
4012.11 151
4012.25 142
4012.40 136
4012.54 132
4012.69 130
4012.83 130
4012.98 131
4013.12 133
4013.27 137
4013.41 142
4013.56 149
4013.70 158
4013.85 167
4014.00 174
4014.14 180
4014.29 181
4014.43 179
4014.58 173
4014.72 163
4014.87 152
4015.01 141
4015.16 131
4015.30 122
4015.45 117
4015.59 114
4015.74 114
4015.88 115
4016.03 119
4016.18 122
4016.32 126
4016.47 130
4016.61 132
4016.76 134
4016.90 134
4017.05 134
4017.19 135
4017.34 137
4017.48 140
4017.63 145
4017.77 151
4017.92 156
4018.06 161
4018.21 163
4018.36 164
4018.50 163
4018.65 162
4018.79 162
4018.94 164
4019.08 169
4019.23 177
4019.37 187
4019.52 198
4019.66 207
4019.81 214
4019.95 217
4020.10 216
4020.25 213
4020.39 209
4020.54 207
4020.68 207
4020.83 210
4020.97 214
4021.12 219
4021.26 223
4021.41 225
4021.55 226
4021.70 225
4021.84 224
4021.99 224
4022.14 224
4022.28 226
4022.43 227
4022.57 229
4022.72 231
4022.86 232
4023.01 233
4023.15 235
4023.30 237
4023.44 240
4023.59 244
4023.74 249
4023.88 255
4024.03 260
4024.17 263
4024.32 262
4024.46 256
4024.61 246
4024.75 231
4024.90 213
4025.04 195
4025.19 178
4025.34 164
4025.48 154
4025.63 147
4025.77 144
4025.92 141
4026.06 138
4026.21 134
4026.35 127
4026.50 119
4026.65 110
4026.79 101
4026.94 93
4027.08 88
4027.23 85
4027.37 84
4027.52 85
4027.66 88
4027.81 92
4027.96 96
4028.10 100
4028.25 104
4028.39 107
4028.54 109
4028.68 111
4028.83 111
4028.97 107
4029.12 101
4029.27 93
4029.41 82
4029.56 71
4029.70 60
4029.85 53
4029.99 48
4030.14 47
4030.28 48
4030.43 52
4030.58 55
4030.72 58
4030.87 61
4031.01 64
4031.16 68
4031.30 72
4031.45 78
4031.59 86
4031.74 95
4031.89 104
4032.03 112
4032.18 119
4032.32 124
4032.47 127
4032.61 128
4032.76 128
4032.91 126
4033.05 124
4033.20 122
4033.34 120
4033.49 119
4033.63 116
4033.78 113
4033.92 108
4034.07 99
4034.22 87
4034.36 72
4034.51 56
4034.65 40
4034.80 27
4034.94 18
4035.09 15
4035.24 18
4035.38 25
4035.53 33
4035.67 40
4035.82 44
4035.96 43
4036.11 37
4036.26 29
4036.40 20
4036.55 13
4036.69 11
4036.84 13
4036.98 21
4037.13 32
4037.28 44
4037.42 55
4037.57 61
4037.71 64
4037.86 63
4038.00 59
4038.15 55
4038.30 53
4038.44 55
4038.59 63
4038.73 75
4038.88 90
4039.02 107
4039.17 123
4039.32 136
4039.46 145
4039.61 148
4039.75 146
4039.90 141
4040.04 134
4040.19 128
4040.34 124
4040.48 121
4040.63 121
4040.77 120
4040.92 119
4041.06 117
4041.21 113
4041.36 108
4041.50 103
4041.65 100
4041.79 97
4041.94 96
4042.08 96
4042.23 98
4042.38 100
4042.52 103
4042.67 106
4042.81 109
4042.96 111
4043.11 112
4043.25 111
4043.40 109
4043.54 105
4043.69 101
4043.83 97
4043.98 94
4044.13 91
4044.27 90
4044.42 88
4044.56 87
4044.71 85
4044.86 81
4045.00 77
4045.15 72
4045.29 66
4045.44 60
4045.58 55
4045.73 49
4045.88 44
4046.02 39
4046.17 34
4046.31 29
4046.46 25
4046.61 21
4046.75 19
4046.90 19
4047.04 19
4047.19 20
4047.34 21
4047.48 22
4047.63 24
4047.77 27
4047.92 32
4048.06 40
4048.21 49
4048.36 59
4048.50 68
4048.65 72
4048.79 72
4048.94 68
4049.09 60
4049.23 49
4049.38 39
4049.52 31
4049.67 26
4049.82 25
4049.96 25
4050.11 27
4050.25 30
4050.40 32
4050.55 32
4050.69 31
4050.84 28
4050.98 23
4051.13 17
4051.28 10
4051.42 2
4051.57 0
4051.71 0
4051.86 0
4052.00 0
4052.15 0
4052.30 0
4052.44 0
4052.59 0
4052.73 6
4052.88 11
4053.03 15
4053.17 18
4053.32 18
4053.46 16
4053.61 11
4053.76 4
4053.90 0
4054.05 0
4054.19 0
4054.34 0
4054.49 0
4054.63 0
4054.78 0
4054.92 4
4055.07 16
4055.22 26
4055.36 34
4055.51 39
4055.66 42
4055.80 44
4055.95 46
4056.09 48
4056.24 53
4056.39 59
4056.53 67
4056.68 74
4056.82 80
4056.97 84
4057.12 86
4057.26 86
4057.41 84
4057.55 83
4057.70 83
4057.85 86
4057.99 90
4058.14 98
4058.28 107
4058.43 117
4058.58 127
4058.72 137
4058.87 147
4059.01 154
4059.16 161
4059.31 165
4059.45 167
4059.60 166
4059.75 163
4059.89 156
4060.04 148
4060.18 140
4060.33 132
4060.48 127
4060.62 124
4060.77 124
4060.91 123
4061.06 121
4061.21 116
4061.35 107
4061.50 94
4061.64 80
4061.79 66
4061.94 53
4062.08 43
4062.23 37
4062.38 34
4062.52 33
4062.67 31
4062.81 30
4062.96 27
4063.11 24
4063.25 19
4063.40 14
4063.55 9
4063.69 3
4063.84 0
4063.98 0
4064.13 0
4064.28 0
4064.42 0
4064.57 0
4064.71 0
4064.86 0
4065.01 4
4065.15 14
4065.30 24
4065.45 33
4065.59 39
4065.74 43
4065.88 45
4066.03 44
4066.18 43
4066.32 41
4066.47 39
4066.62 36
4066.76 33
4066.91 30
4067.05 26
4067.20 23
4067.35 19
4067.49 17
4067.64 15
4067.79 15
4067.93 15
4068.08 15
4068.22 15
4068.37 15
4068.52 14
4068.66 12
4068.81 10
4068.96 8
4069.10 8
4069.25 9
4069.39 11
4069.54 15
4069.69 20
4069.83 25
4069.98 29
4070.13 33
4070.27 35
4070.42 38
4070.56 41
4070.71 45
4070.86 52
4071.00 60
4071.15 68
4071.30 75
4071.44 79
4071.59 80
4071.74 79
4071.88 76
4072.03 75
4072.17 75
4072.32 79
4072.47 85
4072.61 93
4072.76 101
4072.91 107
4073.05 110
4073.20 110
4073.35 107
4073.49 102
4073.64 96
4073.78 89
4073.93 82
4074.08 76
4074.22 70
4074.37 67
4074.52 64
4074.66 64
4074.81 63
4074.96 63
4075.10 62
4075.25 58
4075.39 53
4075.54 47
4075.69 40
4075.83 34
4075.98 30
4076.13 28
4076.27 28
4076.42 28
4076.57 28
4076.71 26
4076.86 21
4077.00 15
4077.15 8
4077.30 2
4077.44 0
4077.59 0
4077.74 0
4077.88 0
4078.03 0
4078.18 5
4078.32 11
4078.47 18
4078.62 25
4078.76 32
4078.91 38
4079.06 43
4079.20 46
4079.35 46
4079.49 45
4079.64 44
4079.79 44
4079.93 46
4080.08 50
4080.23 56
4080.37 63
4080.52 69
4080.67 73
4080.81 74
4080.96 72
4081.11 66
4081.25 58
4081.40 49
4081.55 40
4081.69 32
4081.84 27
4081.98 24
4082.13 24
4082.28 26
4082.42 30
4082.57 36
4082.72 43
4082.86 49
4083.01 53
4083.16 55
4083.30 54
4083.45 51
4083.60 46
4083.74 41
4083.89 35
4084.04 31
4084.18 29
4084.33 27
4084.48 27
4084.62 28
4084.77 30
4084.92 32
4085.06 36
4085.21 40
4085.36 46
4085.50 52
4085.65 58
4085.80 64
4085.94 68
4086.09 69
4086.23 68
4086.38 63
4086.53 57
4086.67 48
4086.82 38
4086.97 28
4087.11 19
4087.26 11
4087.41 5
4087.55 2
4087.70 0
4087.85 0
4087.99 0
4088.14 0
4088.29 0
4088.43 0
4088.58 0
4088.73 0
4088.87 0
4089.02 0
4089.17 6
4089.31 13
4089.46 21
4089.61 29
4089.75 36
4089.90 42
4090.05 47
4090.19 49
4090.34 49
4090.49 47
4090.63 43
4090.78 39
4090.93 37
4091.07 37
4091.22 41
4091.37 49
4091.51 58
4091.66 68
4091.81 76
4091.95 82
4092.10 85
4092.25 85
4092.39 86
4092.54 87
4092.69 90
4092.83 94
4092.98 100
4093.13 107
4093.27 112
4093.42 116
4093.57 118
4093.71 119
4093.86 119
4094.01 120
4094.15 123
4094.30 127
4094.45 132
4094.59 139
4094.74 147
4094.89 155
4095.03 164
4095.18 172
4095.33 180
4095.48 186
4095.62 190
4095.77 193
4095.92 195
4096.06 196
4096.21 198
4096.36 201
4096.50 204
4096.65 208
4096.80 211
4096.94 212
4097.09 213
4097.24 211
4097.38 209
4097.53 207
4097.68 205
4097.82 204
4097.97 204
4098.12 204
4098.26 206
4098.41 207
4098.56 208
4098.70 208
4098.85 208
4099.00 207
4099.14 205
4099.29 203
4099.44 200
4099.59 196
4099.73 192
4099.88 187
4100.03 181
4100.17 174
4100.32 165
4100.47 153
4100.61 139
4100.76 123
4100.91 106
4101.05 90
4101.20 75
4101.35 62
4101.49 52
4101.64 46
4101.79 42
4101.93 42
4102.08 44
4102.23 48
4102.38 54
4102.52 62
4102.67 71
4102.82 81
4102.96 90
4103.11 97
4103.26 103
4103.40 106
4103.55 109
4103.70 110
4103.84 112
4103.99 114
4104.14 118
4104.29 122
4104.43 126
4104.58 129
4104.73 131
4104.87 131
4105.02 130
4105.17 125
4105.31 119
4105.46 110
4105.61 101
4105.75 91
4105.90 82
4106.05 76
4106.20 72
4106.34 72
4106.49 75
4106.64 79
4106.78 84
4106.93 90
4107.08 94
4107.22 97
4107.37 98
4107.52 98
4107.66 98
4107.81 96
4107.96 94
4108.11 90
4108.25 86
4108.40 81
4108.55 75
4108.69 69
4108.84 63
4108.99 57
4109.13 52
4109.28 48
4109.43 45
4109.58 42
4109.72 39
4109.87 36
4110.02 34
4110.16 33
4110.31 34
4110.46 36
4110.60 40
4110.75 46
4110.90 52
4111.05 57
4111.19 62
4111.34 67
4111.49 71
4111.63 76
4111.78 81
4111.93 87
4112.08 92
4112.22 95
4112.37 96
4112.52 95
4112.66 90
4112.81 84
4112.96 76
4113.10 69
4113.25 62
4113.40 57
4113.55 52
4113.69 47
4113.84 42
4113.99 36
4114.13 29
4114.28 21
4114.43 11
4114.58 2
4114.72 0
4114.87 0
4115.02 0
4115.16 0
4115.31 0
4115.46 0
4115.61 0
4115.75 0
4115.90 6
4116.05 11
4116.19 15
4116.34 17
4116.49 18
4116.64 18
4116.78 19
4116.93 19
4117.08 20
4117.22 23
4117.37 25
4117.52 28
4117.67 29
4117.81 28
4117.96 26
4118.11 23
4118.25 20
4118.40 17
4118.55 16
4118.70 17
4118.84 19
4118.99 23
4119.14 26
4119.28 29
4119.43 30
4119.58 30
4119.73 27
4119.87 24
4120.02 20
4120.17 18
4120.31 18
4120.46 22
4120.61 28
4120.76 37
4120.90 47
4121.05 57
4121.20 65
4121.34 70
4121.49 71
4121.64 68
4121.79 61
4121.93 52
4122.08 42
4122.23 33
4122.38 26
4122.52 20
4122.67 16
4122.82 14
4122.96 13
4123.11 14
4123.26 16
4123.41 20
4123.55 27
4123.70 36
4123.85 47
4124.00 57
4124.14 67
4124.29 74
4124.44 78
4124.58 79
4124.73 77
4124.88 73
4125.03 67
4125.17 62
4125.32 58
4125.47 56
4125.62 54
4125.76 52
4125.91 50
4126.06 47
4126.20 43
4126.35 39
4126.50 34
4126.65 31
4126.79 30
4126.94 31
4127.09 34
4127.24 38
4127.38 41
4127.53 43
4127.68 44
4127.83 43
4127.97 41
4128.12 38
4128.27 36
4128.41 34
4128.56 33
4128.71 33
4128.86 33
4129.00 33
4129.15 34
4129.30 35
4129.45 36
4129.59 36
4129.74 36
4129.89 35
4130.04 30
4130.18 24
4130.33 15
4130.48 5
4130.62 0
4130.77 0
4130.92 0
4131.07 0
4131.21 0
4131.36 7
4131.51 20
4131.66 34
4131.80 45
4131.95 54
4132.10 61
4132.25 66
4132.39 70
4132.54 74
4132.69 77
4132.84 81
4132.98 86
4133.13 91
4133.28 96
4133.43 103
4133.57 111
4133.72 119
4133.87 129
4134.02 139
4134.16 150
4134.31 160
4134.46 171
4134.61 181
4134.75 188
4134.90 193
4135.05 195
4135.20 193
4135.34 187
4135.49 178
4135.64 169
4135.78 159
4135.93 150
4136.08 143
4136.23 138
4136.37 133
4136.52 129
4136.67 125
4136.82 120
4136.96 113
4137.11 105
4137.26 94
4137.41 82
4137.55 69
4137.70 55
4137.85 41
4138.00 29
4138.14 17
4138.29 8
4138.44 2
4138.59 0
4138.74 0
4138.88 0
4139.03 0
4139.18 0
4139.33 0
4139.47 0
4139.62 0
4139.77 0
4139.92 0
4140.06 5
4140.21 11
4140.36 16
4140.51 21
4140.65 25
4140.80 26
4140.95 25
4141.10 22
4141.24 18
4141.39 14
4141.54 11
4141.69 11
4141.83 13
4141.98 18
4142.13 25
4142.28 34
4142.42 44
4142.57 52
4142.72 58
4142.87 62
4143.01 64
4143.16 65
4143.31 65
4143.46 65
4143.60 65
4143.75 65
4143.90 63
4144.05 59
4144.20 53
4144.34 45
4144.49 36
4144.64 28
4144.79 21
4144.93 18
4145.08 18
4145.23 20
4145.38 26
4145.52 32
4145.67 40
4145.82 47
4145.97 54
4146.11 59
4146.26 62
4146.41 61
4146.56 58
4146.71 52
4146.85 44
4147.00 36
4147.15 30
4147.30 25
4147.44 23
4147.59 22
4147.74 24
4147.89 25
4148.03 27
4148.18 28
4148.33 28
4148.48 28
4148.63 27
4148.77 26
4148.92 26
4149.07 27
4149.22 30
4149.36 34
4149.51 39
4149.66 44
4149.81 50
4149.95 53
4150.10 54
4150.25 53
4150.40 48
4150.55 42
4150.69 34
4150.84 27
4150.99 20
4151.14 14
4151.28 10
4151.43 7
4151.58 5
4151.73 4
4151.88 4
4152.02 4
4152.17 4
4152.32 5
4152.47 5
4152.61 5
4152.76 5
4152.91 4
4153.06 2
4153.21 0
4153.35 0
4153.50 0
4153.65 0
4153.80 0
4153.94 0
4154.09 0
4154.24 0
4154.39 1
4154.54 5
4154.68 9
4154.83 15
4154.98 21
4155.13 27
4155.27 33
4155.42 38
4155.57 44
4155.72 49
4155.87 55
4156.01 60
4156.16 66
4156.31 71
4156.46 75
4156.61 79
4156.75 82
4156.90 84
4157.05 84
4157.20 82
4157.34 77
4157.49 71
4157.64 63
4157.79 56
4157.94 50
4158.08 47
4158.23 46
4158.38 48
4158.53 51
4158.68 54
4158.82 55
4158.97 55
4159.12 53
4159.27 50
4159.41 48
4159.56 48
4159.71 50
4159.86 54
4160.01 59
4160.15 64
4160.30 67
4160.45 67
4160.60 64
4160.75 57
4160.89 48
4161.04 37
4161.19 28
4161.34 20
4161.49 16
4161.63 15
4161.78 17
4161.93 23
4162.08 29
4162.23 36
4162.37 42
4162.52 46
4162.67 48
4162.82 49
4162.97 47
4163.11 43
4163.26 36
4163.41 28
4163.56 19
4163.71 9
4163.85 1
4164.00 0
4164.15 0
4164.30 0
4164.44 0
4164.59 5
4164.74 9
4164.89 12
4165.04 12
4165.18 9
4165.33 5
4165.48 1
4165.63 0
4165.78 0
4165.92 1
4166.07 5
4166.22 10
4166.37 13
4166.52 14
4166.67 12
4166.81 6
4166.96 0
4167.11 0
4167.26 0
4167.41 0
4167.55 0
4167.70 0
4167.85 0
4168.00 7
4168.15 16
4168.29 23
4168.44 30
4168.59 36
4168.74 41
4168.89 46
4169.03 50
4169.18 54
4169.33 57
4169.48 58
4169.63 59
4169.77 58
4169.92 55
4170.07 51
4170.22 46
4170.37 40
4170.51 33
4170.66 25
4170.81 18
4170.96 13
4171.11 10
4171.26 12
4171.40 16
4171.55 23
4171.70 31
4171.85 38
4172.00 42
4172.14 43
4172.29 41
4172.44 37
4172.59 33
4172.74 30
4172.88 30
4173.03 31
4173.18 35
4173.33 40
4173.48 46
4173.63 51
4173.77 55
4173.92 58
4174.07 61
4174.22 63
4174.37 64
4174.51 64
4174.66 62
4174.81 59
4174.96 55
4175.11 49
4175.26 43
4175.40 37
4175.55 32
4175.70 26
4175.85 19
4176.00 12
4176.14 4
4176.29 0
4176.44 0
4176.59 0
4176.74 0
4176.89 0
4177.03 0
4177.18 1
4177.33 10
4177.48 17
4177.63 21
4177.77 22
4177.92 20
4178.07 14
4178.22 7
4178.37 0
4178.52 0
4178.66 0
4178.81 0
4178.96 0
4179.11 0
4179.26 0
4179.41 0
4179.55 10
4179.70 21
4179.85 29
4180.00 33
4180.15 31
4180.29 26
4180.44 17
4180.59 9
4180.74 2
4180.89 0
4181.04 0
4181.18 4
4181.33 13
4181.48 23
4181.63 35
4181.78 46
4181.93 56
4182.07 65
4182.22 74
4182.37 83
4182.52 94
4182.67 105
4182.82 117
4182.96 129
4183.11 138
4183.26 144
4183.41 147
4183.56 146
4183.71 144
4183.85 141
4184.00 140
4184.15 142
4184.30 147
4184.45 155
4184.60 165
4184.74 175
4184.89 184
4185.04 190
4185.19 195
4185.34 197
4185.49 198
4185.63 197
4185.78 196
4185.93 193
4186.08 188
4186.23 182
4186.38 173
4186.52 164
4186.67 155
4186.82 147
4186.97 141
4187.12 136
4187.27 133
4187.41 130
4187.56 125
4187.71 119
4187.86 111
4188.01 102
4188.16 93
4188.31 85
4188.45 79
4188.60 75
4188.75 73
4188.90 72
4189.05 72
4189.20 73
4189.34 74
4189.49 75
4189.64 77
4189.79 80
4189.94 83
4190.09 87
4190.23 93
4190.38 100
4190.53 108
4190.68 116
4190.83 124
4190.98 132
4191.13 138
4191.27 144
4191.42 148
4191.57 152
4191.72 156
4191.87 161
4192.02 165
4192.16 168
4192.31 170
4192.46 168
4192.61 164
4192.76 157
4192.91 150
4193.06 143
4193.20 138
4193.35 136
4193.50 136
4193.65 139
4193.80 142
4193.95 145
4194.10 145
4194.24 141
4194.39 135
4194.54 127
4194.69 117
4194.84 109
4194.99 102
4195.13 98
4195.28 97
4195.43 99
4195.58 103
4195.73 107
4195.88 112
4196.03 117
4196.17 121
4196.32 123
4196.47 122
4196.62 119
4196.77 114
4196.92 106
4197.07 96
4197.21 85
4197.36 74
4197.51 65
4197.66 57
4197.81 51
4197.96 47
4198.11 44
4198.25 42
4198.40 40
4198.55 39
4198.70 40
4198.85 42
4199.00 47
4199.15 54
4199.29 62
4199.44 70
4199.59 78
4199.74 84
4199.89 88
4200.04 88
4200.19 86
4200.34 82
4200.48 77
4200.63 71
4200.78 66
4200.93 61
4201.08 57
4201.23 55
4201.38 54
4201.52 55
4201.67 57
4201.82 61
4201.97 66
4202.12 72
4202.27 77
4202.42 82
4202.56 84
4202.71 84
4202.86 80
4203.01 73
4203.16 63
4203.31 50
4203.46 36
4203.61 21
4203.75 8
4203.90 0
4204.05 0
4204.20 0
4204.35 3
4204.50 15
4204.65 30
4204.79 44
4204.94 55
4205.09 62
4205.24 63
4205.39 61
4205.54 55
4205.69 50
4205.84 47
4205.98 48
4206.13 50
4206.28 54
4206.43 57
4206.58 59
4206.73 59
4206.88 59
4207.03 59
4207.17 63
4207.32 70
4207.47 81
4207.62 96
4207.77 111
4207.92 125
4208.07 135
4208.22 139
4208.36 139
4208.51 133
4208.66 125
4208.81 115
4208.96 105
4209.11 97
4209.26 90
4209.41 86
4209.55 85
4209.70 86
4209.85 89
4210.00 94
4210.15 102
4210.30 110
4210.45 120
4210.60 131
4210.75 141
4210.89 151
4211.04 159
4211.19 167
4211.34 172
4211.49 176
4211.64 178
4211.79 178
4211.94 176
4212.08 172
4212.23 167
4212.38 161
4212.53 154
4212.68 148
4212.83 143
4212.98 139
4213.13 136
4213.28 135
4213.42 134
4213.57 133
4213.72 132
4213.87 130
4214.02 126
4214.17 120
4214.32 113
4214.47 105
4214.62 98
4214.76 93
4214.91 92
4215.06 96
4215.21 105
4215.36 120
4215.51 139
4215.66 159
4215.81 177
4215.96 194
4216.10 206
4216.25 214
4216.40 218
4216.55 219
4216.70 219
4216.85 217
4217.00 213
4217.15 206
4217.30 196
4217.44 184
4217.59 171
4217.74 157
4217.89 146
4218.04 138
4218.19 134
4218.34 133
4218.49 134
4218.64 136
4218.78 136
4218.93 135
4219.08 130
4219.23 124
4219.38 116
4219.53 108
4219.68 100
4219.83 95
4219.98 92
4220.13 91
4220.27 92
4220.42 94
4220.57 98
4220.72 103
4220.87 109
4221.02 114
4221.17 119
4221.32 123
4221.47 125
4221.62 125
4221.76 123
4221.91 121
4222.06 118
4222.21 115
4222.36 111
4222.51 108
4222.66 103
4222.81 97
4222.96 91
4223.11 84
4223.25 78
4223.40 72
4223.55 69
4223.70 68
4223.85 71
4224.00 78
4224.15 88
4224.30 100
4224.45 115
4224.60 131
4224.74 147
4224.89 162
4225.04 174
4225.19 182
4225.34 187
4225.49 189
4225.64 186
4225.79 181
4225.94 173
4226.09 164
4226.24 155
4226.38 147
4226.53 140
4226.68 137
4226.83 135
4226.98 135
4227.13 136
4227.28 135
4227.43 134
4227.58 130
4227.73 125
4227.88 119
4228.02 113
4228.17 107
4228.32 103
4228.47 99
4228.62 95
4228.77 90
4228.92 85
4229.07 79
4229.22 73
4229.37 66
4229.52 59
4229.67 52
4229.81 47
4229.96 42
4230.11 39
4230.26 37
4230.41 35
4230.56 35
4230.71 34
4230.86 33
4231.01 31
4231.16 28
4231.31 25
4231.46 22
4231.60 20
4231.75 19
4231.90 20
4232.05 23
4232.20 29
4232.35 37
4232.50 48
4232.65 62
4232.80 76
4232.95 91
4233.10 104
4233.25 115
4233.39 122
4233.54 127
4233.69 128
4233.84 126
4233.99 122
4234.14 117
4234.29 111
4234.44 104
4234.59 98
4234.74 93
4234.89 89
4235.04 86
4235.19 85
4235.33 85
4235.48 87
4235.63 89
4235.78 92
4235.93 94
4236.08 95
4236.23 94
4236.38 91
4236.53 87
4236.68 83
4236.83 78
4236.98 73
4237.13 69
4237.27 66
4237.42 64
4237.57 62
4237.72 62
4237.87 62
4238.02 61
4238.17 61
4238.32 59
4238.47 57
4238.62 54
4238.77 49
4238.92 44
4239.07 39
4239.22 35
4239.36 32
4239.51 32
4239.66 34
4239.81 39
4239.96 48
4240.11 59
4240.26 72
4240.41 85
4240.56 97
4240.71 107
4240.86 114
4241.01 117
4241.16 116
4241.31 112
4241.46 105
4241.60 98
4241.75 92
4241.90 86
4242.05 82
4242.20 80
4242.35 80
4242.50 83
4242.65 88
4242.80 96
4242.95 104
4243.10 113
4243.25 121
4243.40 128
4243.55 133
4243.70 135
4243.85 134
4243.99 131
4244.14 128
4244.29 123
4244.44 119
4244.59 117
4244.74 116
4244.89 116
4245.04 118
4245.19 121
4245.34 125
4245.49 129
4245.64 132
4245.79 135
4245.94 136
4246.09 137
4246.24 136
4246.39 134
4246.54 131
4246.68 127
4246.83 122
4246.98 117
4247.13 112
4247.28 107
4247.43 102
4247.58 99
4247.73 98
4247.88 100
4248.03 106
4248.18 113
4248.33 122
4248.48 132
4248.63 140
4248.78 146
4248.93 151
4249.08 153
4249.23 155
4249.37 155
4249.52 155
4249.67 154
4249.82 151
4249.97 147
4250.12 140
4250.27 130
4250.42 118
4250.57 104
4250.72 89
4250.87 75
4251.02 62
4251.17 52
4251.32 45
4251.47 40
4251.62 38
4251.77 38
4251.92 38
4252.07 37
4252.22 35
4252.37 31
4252.51 25
4252.66 19
4252.81 12
4252.96 6
4253.11 1
4253.26 0
4253.41 0
4253.56 0
4253.71 0
4253.86 0
4254.01 0
4254.16 0
4254.31 0
4254.46 0
4254.61 0
4254.76 4
4254.91 10
4255.06 18
4255.21 25
4255.36 32
4255.51 40
4255.66 47
4255.81 54
4255.96 61
4256.10 66
4256.25 69
4256.40 68
4256.55 64
4256.70 56
4256.85 45
4257.00 33
4257.15 23
4257.30 15
4257.45 12
4257.60 12
4257.75 16
4257.90 22
4258.05 30
4258.20 37
4258.35 42
4258.50 47
4258.65 50
4258.80 53
4258.95 55
4259.10 57
4259.25 59
4259.40 59
4259.55 58
4259.70 55
4259.85 51
4260.00 47
4260.15 43
4260.29 42
4260.44 43
4260.59 47
4260.74 53
4260.89 61
4261.04 69
4261.19 77
4261.34 84
4261.49 90
4261.64 94
4261.79 97
4261.94 98
4262.09 96
4262.24 92
4262.39 87
4262.54 82
4262.69 79
4262.84 80
4262.99 85
4263.14 95
4263.29 108
4263.44 125
4263.59 144
4263.74 163
4263.89 180
4264.04 196
4264.19 210
4264.34 221
4264.49 231
4264.64 239
4264.79 247
4264.94 254
4265.09 260
4265.24 266
4265.39 271
4265.54 275
4265.69 278
4265.83 279
4265.98 279
4266.13 276
4266.28 270
4266.43 262
4266.58 252
4266.73 242
4266.88 232
4267.03 224
4267.18 219
4267.33 216
4267.48 215
4267.63 216
4267.78 218
4267.93 219
4268.08 220
4268.23 220
4268.38 219
4268.53 217
4268.68 214
4268.83 208
4268.98 201
4269.13 193
4269.28 184
4269.43 175
4269.58 167
4269.73 161
4269.88 158
4270.03 157
4270.18 158
4270.33 160
4270.48 162
4270.63 164
4270.78 164
4270.93 162
4271.08 157
4271.23 149
4271.38 140
4271.53 130
4271.68 120
4271.83 111
4271.98 103
4272.13 97
4272.28 94
4272.43 94
4272.58 97
4272.73 103
4272.88 111
4273.03 120
4273.18 129
4273.33 137
4273.48 144
4273.63 149
4273.78 153
4273.93 155
4274.08 155
4274.23 154
4274.38 151
4274.53 146
4274.68 139
4274.83 129
4274.98 118
4275.13 105
4275.28 91
4275.43 77
4275.58 63
4275.73 51
4275.88 40
4276.03 32
4276.18 28
4276.33 27
4276.48 30
4276.63 35
4276.78 41
4276.93 49
4277.08 56
4277.23 63
4277.38 68
4277.53 72
4277.68 76
4277.83 80
4277.98 84
4278.13 87
4278.28 91
4278.43 93
4278.58 94
4278.73 93
4278.88 90
4279.03 86
4279.18 82
4279.33 78
4279.48 75
4279.63 74
4279.78 76
4279.93 79
4280.08 84
4280.23 90
4280.38 97
4280.53 103
4280.68 108
4280.83 113
4280.98 115
4281.13 115
4281.28 112
4281.43 109
4281.58 105
4281.73 102
4281.88 99
4282.03 97
4282.18 95
4282.33 93
4282.48 91
4282.63 87
4282.78 83
4282.93 78
4283.08 74
4283.23 70
4283.38 67
4283.53 66
4283.68 67
4283.83 70
4283.98 74
4284.13 79
4284.28 84
4284.43 89
4284.58 92
4284.73 93
4284.88 92
4285.03 90
4285.18 87
4285.33 84
4285.48 81
4285.63 79
4285.78 79
4285.93 81
4286.08 86
4286.23 92
4286.38 100
4286.53 108
4286.68 115
4286.83 120
4286.98 123
4287.13 121
4287.28 117
4287.43 110
4287.58 104
4287.73 98
4287.88 93
4288.03 91
4288.18 91
4288.33 91
4288.48 91
4288.63 91
4288.78 91
4288.93 90
4289.08 91
4289.23 93
4289.38 96
4289.53 101
4289.68 105
4289.83 109
4289.98 110
4290.13 109
4290.28 105
4290.43 100
4290.58 94
4290.73 89
4290.88 86
4291.04 84
4291.19 84
4291.34 86
4291.49 88
4291.64 90
4291.79 90
4291.94 88
4292.09 84
4292.24 78
4292.39 71
4292.54 64
4292.69 58
4292.84 54
4292.99 51
4293.14 50
4293.29 50
4293.44 50
4293.59 50
4293.74 48
4293.89 45
4294.04 40
4294.19 33
4294.34 27
4294.49 22
4294.64 18
4294.79 18
4294.94 20
4295.09 24
4295.24 28
4295.39 32
4295.54 33
4295.69 31
4295.84 26
4295.99 20
4296.14 12
4296.29 4
4296.44 0
4296.60 0
4296.75 0
4296.90 0
4297.05 0
4297.20 0
4297.35 0
4297.50 0
4297.65 0
4297.80 8
4297.95 17
4298.10 26
4298.25 36
4298.40 46
4298.55 56
4298.70 64
4298.85 71
4299.00 77
4299.15 82
4299.30 86
4299.45 89
4299.60 92
4299.75 95
4299.90 96
4300.05 97
4300.20 97
4300.35 97
4300.50 96
4300.65 95
4300.81 95
4300.96 95
4301.11 96
4301.26 99
4301.41 104
4301.56 111
4301.71 120
4301.86 132
4302.01 145
4302.16 159
4302.31 170
4302.46 177
4302.61 178
4302.76 174
4302.91 163
4303.06 149
4303.21 133
4303.36 118
4303.51 105
4303.66 95
4303.81 88
4303.96 84
4304.11 82
4304.26 80
4304.42 79
4304.57 78
4304.72 77
4304.87 75
4305.02 74
4305.17 73
4305.32 72
4305.47 71
4305.62 70
4305.77 70
4305.92 71
4306.07 75
4306.22 80
4306.37 86
4306.52 93
4306.67 99
4306.82 103
4306.97 104
4307.12 102
4307.27 95
4307.42 88
4307.58 80
4307.73 76
4307.88 75
4308.03 79
4308.18 86
4308.33 95
4308.48 104
4308.63 111
4308.78 115
4308.93 117
4309.08 118
4309.23 119
4309.38 120
4309.53 123
4309.68 127
4309.83 132
4309.98 136
4310.13 139
4310.29 139
4310.44 136
4310.59 128
4310.74 117
4310.89 104
4311.04 90
4311.19 77
4311.34 67
4311.49 60
4311.64 57
4311.79 57
4311.94 58
4312.09 59
4312.24 60
4312.39 60
4312.54 59
4312.69 60
4312.84 62
4313.00 66
4313.15 73
4313.30 82
4313.45 93
4313.60 104
4313.75 114
4313.90 122
4314.05 129
4314.20 133
4314.35 136
4314.50 137
4314.65 136
4314.80 134
4314.95 131
4315.10 126
4315.26 120
4315.41 112
4315.56 103
4315.71 94
4315.86 86
4316.01 80
4316.16 77
4316.31 78
4316.46 82
4316.61 89
4316.76 97
4316.91 105
4317.06 112
4317.21 115
4317.36 115
4317.51 111
4317.67 104
4317.82 95
4317.97 86
4318.12 75
4318.27 66
4318.42 58
4318.57 52
4318.72 48
4318.87 48
4319.02 52
4319.17 61
4319.32 74
4319.47 90
4319.62 108
4319.78 126
4319.93 141
4320.08 153
4320.23 159
4320.38 160
4320.53 156
4320.68 148
4320.83 139
4320.98 130
4321.13 122
4321.28 117
4321.43 115
4321.58 114
4321.74 114
4321.89 114
4322.04 113
4322.19 110
4322.34 105
4322.49 99
4322.64 95
4322.79 92
4322.94 92
4323.09 95
4323.24 99
4323.39 103
4323.54 105
4323.70 104
4323.85 100
4324.00 93
4324.15 83
4324.30 73
4324.45 63
4324.60 54
4324.75 49
4324.90 47
4325.05 49
4325.20 55
4325.35 63
4325.51 72
4325.66 79
4325.81 84
4325.96 85
4326.11 82
4326.26 76
4326.41 69
4326.56 62
4326.71 55
4326.86 51
4327.01 48
4327.16 46
4327.32 46
4327.47 46
4327.62 46
4327.77 46
4327.92 46
4328.07 45
4328.22 44
4328.37 44
4328.52 44
4328.67 46
4328.82 48
4328.97 52
4329.13 57
4329.28 63
4329.43 69
4329.58 75
4329.73 81
4329.88 87
4330.03 92
4330.18 97
4330.33 101
4330.48 106
4330.63 111
4330.79 116
4330.94 121
4331.09 126
4331.24 131
4331.39 134
4331.54 135
4331.69 133
4331.84 130
4331.99 125
4332.14 120
4332.29 115
4332.45 113
4332.60 112
4332.75 113
4332.90 115
4333.05 116
4333.20 116
4333.35 115
4333.50 111
4333.65 107
4333.80 104
4333.96 102
4334.11 103
4334.26 107
4334.41 114
4334.56 122
4334.71 130
4334.86 136
4335.01 139
4335.16 138
4335.31 134
4335.47 127
4335.62 117
4335.77 107
4335.92 96
4336.07 86
4336.22 78
4336.37 69
4336.52 62
4336.67 54
4336.82 45
4336.98 37
4337.13 28
4337.28 21
4337.43 17
4337.58 17
4337.73 22
4337.88 31
4338.03 45
4338.18 63
4338.33 83
4338.49 103
4338.64 121
4338.79 135
4338.94 146
4339.09 150
4339.24 150
4339.39 145
4339.54 136
4339.69 126
4339.85 116
4340.00 108
4340.15 103
4340.30 102
4340.45 104
4340.60 109
4340.75 115
4340.90 121
4341.05 126
4341.21 129
4341.36 131
4341.51 132
4341.66 132
4341.81 131
4341.96 129
4342.11 126
4342.26 122
4342.41 116
4342.57 109
4342.72 102
4342.87 96
4343.02 93
4343.17 93
4343.32 97
4343.47 104
4343.62 112
4343.77 121
4343.93 129
4344.08 135
4344.23 140
4344.38 143
4344.53 145
4344.68 147
4344.83 148
4344.98 149
4345.13 149
4345.29 147
4345.44 142
4345.59 135
4345.74 125
4345.89 113
4346.04 100
4346.19 86
4346.34 73
4346.50 62
4346.65 52
4346.80 43
4346.95 36
4347.10 29
4347.25 24
4347.40 19
4347.55 15
4347.70 11
4347.86 8
4348.01 7
4348.16 8
4348.31 10
4348.46 14
4348.61 19
4348.76 24
4348.91 28
4349.07 33
4349.22 37
4349.37 40
4349.52 44
4349.67 47
4349.82 49
4349.97 48
4350.12 45
4350.28 38
4350.43 27
4350.58 15
4350.73 1
4350.88 0
4351.03 0
4351.18 0
4351.33 0
4351.49 0
4351.64 0
4351.79 0
4351.94 4
4352.09 11
4352.24 16
4352.39 21
4352.54 24
4352.70 27
4352.85 30
4353.00 33
4353.15 34
4353.30 34
4353.45 33
4353.60 31
4353.76 29
4353.91 28
4354.06 28
4354.21 30
4354.36 32
4354.51 34
4354.66 35
4354.81 35
4354.97 35
4355.12 36
4355.27 39
4355.42 45
4355.57 53
4355.72 63
4355.87 72
4356.03 81
4356.18 86
4356.33 89
4356.48 90
4356.63 88
4356.78 86
4356.93 84
4357.09 82
4357.24 80
4357.39 79
4357.54 78
4357.69 77
4357.84 77
4357.99 76
4358.14 74
4358.30 71
4358.45 65
4358.60 58
4358.75 50
4358.90 42
4359.05 36
4359.20 32
4359.36 32
4359.51 36
4359.66 42
4359.81 51
4359.96 61
4360.11 71
4360.26 81
4360.42 90
4360.57 98
4360.72 104
4360.87 108
4361.02 108
4361.17 106
4361.32 100
4361.48 91
4361.63 80
4361.78 69
4361.93 59
4362.08 51
4362.23 44
4362.38 41
4362.54 39
4362.69 39
4362.84 41
4362.99 44
4363.14 47
4363.29 52
4363.45 56
4363.60 61
4363.75 64
4363.90 66
4364.05 67
4364.20 66
4364.35 63
4364.51 58
4364.66 52
4364.81 43
4364.96 32
4365.11 21
4365.26 10
4365.41 0
4365.57 0
4365.72 0
4365.87 0
4366.02 0
4366.17 0
4366.32 5
4366.48 15
4366.63 26
4366.78 38
4366.93 49
4367.08 60
4367.23 69
4367.38 77
4367.54 83
4367.69 87
4367.84 91
4367.99 96
4368.14 101
4368.29 107
4368.45 113
4368.60 118
4368.75 121
4368.90 121
4369.05 118
4369.20 111
4369.36 103
4369.51 94
4369.66 86
4369.81 80
4369.96 75
4370.11 72
4370.26 69
4370.42 65
4370.57 60
4370.72 54
4370.87 49
4371.02 47
4371.17 47
4371.33 51
4371.48 58
4371.63 67
4371.78 76
4371.93 84
4372.08 90
4372.24 92
4372.39 91
4372.54 89
4372.69 86
4372.84 82
4372.99 77
4373.15 71
4373.30 64
4373.45 55
4373.60 45
4373.75 35
4373.90 25
4374.06 17
4374.21 10
4374.36 5
4374.51 2
4374.66 0
4374.81 0
4374.97 1
4375.12 3
4375.27 6
4375.42 9
4375.57 13
4375.72 16
4375.88 18
4376.03 18
4376.18 15
4376.33 10
4376.48 4
4376.63 0
4376.79 0
4376.94 0
4377.09 0
4377.24 0
4377.39 2
4377.54 8
4377.70 12
4377.85 15
4378.00 16
4378.15 14
4378.30 12
4378.46 9
4378.61 7
4378.76 6
4378.91 7
4379.06 11
4379.21 16
4379.37 22
4379.52 27
4379.67 31
4379.82 34
4379.97 34
4380.12 32
4380.28 28
4380.43 23
4380.58 16
4380.73 8
4380.88 1
4381.04 0
4381.19 0
4381.34 0
4381.49 0
4381.64 0
4381.79 0
4381.95 0
4382.10 0
4382.25 7
4382.40 19
4382.55 33
4382.71 48
4382.86 61
4383.01 71
4383.16 79
4383.31 83
4383.46 83
4383.62 81
4383.77 77
4383.92 72
4384.07 67
4384.22 64
4384.38 63
4384.53 65
4384.68 70
4384.83 79
4384.98 90
4385.13 101
4385.29 110
4385.44 117
4385.59 121
4385.74 121
4385.89 119
4386.05 115
4386.20 112
4386.35 110
4386.50 110
4386.65 112
4386.81 115
4386.96 120
4387.11 123
4387.26 126
4387.41 125
4387.56 122
4387.72 116
4387.87 108
4388.02 99
4388.17 90
4388.32 83
4388.48 77
4388.63 73
4388.78 70
4388.93 70
4389.08 72
4389.24 77
4389.39 83
4389.54 91
4389.69 99
4389.84 107
4390.00 113
4390.15 117
4390.30 118
4390.45 116
4390.60 113
4390.76 108
4390.91 102
4391.06 97
4391.21 92
4391.36 89
4391.52 87
4391.67 87
4391.82 87
4391.97 89
4392.12 90
4392.28 92
4392.43 94
4392.58 95
4392.73 95
4392.88 94
4393.04 91
4393.19 85
4393.34 77
4393.49 66
4393.64 55
4393.80 43
4393.95 32
4394.10 24
4394.25 20
4394.40 19
4394.56 21
4394.71 25
4394.86 30
4395.01 35
4395.16 40
4395.32 45
4395.47 50
4395.62 56
4395.77 62
4395.92 69
4396.08 74
4396.23 78
4396.38 81
4396.53 83
4396.68 85
4396.84 89
4396.99 96
4397.14 105
4397.29 116
4397.44 127
4397.60 136
4397.75 142
4397.90 145
4398.05 144
4398.20 142
4398.36 140
4398.51 139
4398.66 141
4398.81 145
4398.97 150
4399.12 157
4399.27 162
4399.42 165
4399.57 165
4399.73 163
4399.88 159
4400.03 156
4400.18 154
4400.33 156
4400.49 164
4400.64 177
4400.79 197
4400.94 221
4401.09 247
4401.25 274
4401.40 300
4401.55 323
4401.70 343
4401.86 360
4402.01 374
4402.16 386
4402.31 398
4402.46 408
4402.62 419
4402.77 430
4402.92 442
4403.07 454
4403.22 468
4403.38 482
4403.53 496
4403.68 511
4403.83 524
4403.99 537
4404.14 548
4404.29 556
4404.44 561
4404.59 562
4404.75 557
4404.90 546
4405.05 529
4405.20 508
4405.36 483
4405.51 459
4405.66 436
4405.81 417
4405.96 402
4406.12 392
4406.27 385
4406.42 379
4406.57 373
4406.73 363
4406.88 350
4407.03 334
4407.18 316
4407.33 298
4407.49 280
4407.64 264
4407.79 250
4407.94 239
4408.10 229
4408.25 221
4408.40 214
4408.55 208
4408.70 202
4408.86 197
4409.01 193
4409.16 188
4409.31 183
4409.47 176
4409.62 169
4409.77 161
4409.92 153
4410.08 145
4410.23 139
4410.38 133
4410.53 129
4410.68 127
4410.84 126
4410.99 126
4411.14 127
4411.29 128
4411.45 129
4411.60 129
4411.75 126
4411.90 122
4412.06 115
4412.21 106
4412.36 97
4412.51 86
4412.66 76
4412.82 67
4412.97 57
4413.12 48
4413.27 38
4413.43 29
4413.58 20
4413.73 12
4413.88 6
4414.04 3
4414.19 4
4414.34 8
4414.49 15
4414.65 24
4414.80 32
4414.95 40
4415.10 46
4415.26 50
4415.41 53
4415.56 54
4415.71 54
4415.86 54
4416.02 55
4416.17 57
4416.32 59
4416.47 62
4416.63 65
4416.78 69
4416.93 74
4417.08 78
4417.24 84
4417.39 89
4417.54 95
4417.69 101
4417.85 105
4418.00 107
4418.15 107
4418.30 106
4418.46 102
4418.61 98
4418.76 93
4418.91 88
4419.07 82
4419.22 76
4419.37 69
4419.52 63
4419.68 57
4419.83 52
4419.98 50
4420.13 51
4420.29 55
4420.44 63
4420.59 72
4420.74 83
4420.90 95
4421.05 107
4421.20 117
4421.35 125
4421.50 131
4421.66 133
4421.81 134
4421.96 133
4422.11 132
4422.27 132
4422.42 135
4422.57 143
4422.73 155
4422.88 170
4423.03 189
4423.18 208
4423.34 226
4423.49 243
4423.64 257
4423.79 269
4423.95 280
4424.10 291
4424.25 302
4424.40 316
4424.56 332
4424.71 351
4424.86 371
4425.01 393
4425.17 415
4425.32 435
4425.47 455
4425.62 472
4425.78 488
4425.93 504
4426.08 521
4426.23 539
4426.39 560
4426.54 583
4426.69 608
4426.84 633
4427.00 656
4427.15 676
4427.30 689
4427.45 697
4427.61 698
4427.76 693
4427.91 685
4428.06 676
4428.22 668
4428.37 663
4428.52 662
4428.68 664
4428.83 669
4428.98 676
4429.13 680
4429.29 682
4429.44 679
4429.59 671
4429.74 658
4429.90 640
4430.05 620
4430.20 599
4430.35 577
4430.51 556
4430.66 536
4430.81 517
4430.96 498
4431.12 479
4431.27 460
4431.42 440
4431.58 420
4431.73 401
4431.88 383
4432.03 367
4432.19 355
4432.34 344
4432.49 336
4432.64 329
4432.80 323
4432.95 317
4433.10 311
4433.25 305
4433.41 298
4433.56 291
4433.71 284
4433.87 278
4434.02 273
4434.17 271
4434.32 270
4434.48 271
4434.63 274
4434.78 276
4434.93 276
4435.09 274
4435.24 269
4435.39 262
4435.55 252
4435.70 243
4435.85 233
4436.00 225
4436.16 217
4436.31 209
4436.46 201
4436.61 191
4436.77 180
4436.92 167
4437.07 153
4437.23 137
4437.38 120
4437.53 103
4437.68 88
4437.84 74
4437.99 64
4438.14 57
4438.30 52
4438.45 49
4438.60 48
4438.75 45
4438.91 42
4439.06 38
4439.21 32
4439.36 25
4439.52 18
4439.67 10
4439.82 3
4439.98 0
4440.13 0
4440.28 0
4440.43 0
4440.59 0
4440.74 0
4440.89 0
4441.05 0
4441.20 2
4441.35 11
4441.50 22
4441.66 34
4441.81 46
4441.96 58
4442.12 68
4442.27 75
4442.42 78
4442.57 78
4442.73 75
4442.88 69
4443.03 62
4443.19 53
4443.34 45
4443.49 37
4443.64 31
4443.80 27
4443.95 25
4444.10 26
4444.26 29
4444.41 34
4444.56 41
4444.71 47
4444.87 54
4445.02 60
4445.17 65
4445.33 70
4445.48 75
4445.63 79
4445.78 83
4445.94 87
4446.09 89
4446.24 90
4446.40 91
4446.55 91
4446.70 93
4446.85 96
4447.01 101
4447.16 107
4447.31 113
4447.47 118
4447.62 120
4447.77 119
4447.93 114
4448.08 105
4448.23 94
4448.38 82
4448.54 69
4448.69 59
4448.84 51
4449.00 45
4449.15 42
4449.30 40
4449.46 41
4449.61 42
4449.76 44
4449.91 48
4450.07 52
4450.22 59
4450.37 68
4450.53 79
4450.68 91
4450.83 103
4450.98 115
4451.14 125
4451.29 132
4451.44 137
4451.60 139
4451.75 139
4451.90 137
4452.06 134
4452.21 130
4452.36 125
4452.52 119
4452.67 112
4452.82 105
4452.97 98
4453.13 91
4453.28 86
4453.43 82
4453.59 81
4453.74 81
4453.89 82
4454.05 83
4454.20 84
4454.35 84
4454.50 83
4454.66 82
4454.81 80
4454.96 78
4455.12 76
4455.27 75
4455.42 74
4455.58 74
4455.73 76
4455.88 79
4456.04 84
4456.19 92
4456.34 101
4456.49 112
4456.65 121
4456.80 128
4456.95 131
4457.11 129
4457.26 121
4457.41 109
4457.57 94
4457.72 77
4457.87 61
4458.03 46
4458.18 32
4458.33 20
4458.49 10
4458.64 1
4458.79 0
4458.94 0
4459.10 0
4459.25 0
4459.40 0
4459.56 0
4459.71 6
4459.86 13
4460.02 19
4460.17 22
4460.32 24
4460.48 23
4460.63 21
4460.78 16
4460.94 9
4461.09 1
4461.24 0
4461.40 0
4461.55 0
4461.70 0
4461.85 0
4462.01 0
4462.16 0
4462.31 2
4462.47 8
4462.62 13
4462.77 16
4462.93 18
4463.08 19
4463.23 19
4463.39 21
4463.54 24
4463.69 28
4463.85 33
4464.00 38
4464.15 45
4464.31 52
4464.46 60
4464.61 68
4464.77 76
4464.92 83
4465.07 89
4465.23 93
4465.38 96
4465.53 98
4465.69 100
4465.84 104
4465.99 109
4466.14 116
4466.30 123
4466.45 131
4466.60 136
4466.76 139
4466.91 139
4467.06 137
4467.22 133
4467.37 129
4467.52 125
4467.68 122
4467.83 121
4467.98 120
4468.14 118
4468.29 117
4468.44 115
4468.60 112
4468.75 108
4468.90 104
4469.06 100
4469.21 95
4469.36 90
4469.52 84
4469.67 78
4469.82 71
4469.98 66
4470.13 61
4470.28 56
4470.44 53
4470.59 51
4470.74 51
4470.90 51
4471.05 53
4471.20 55
4471.36 57
4471.51 60
4471.66 63
4471.82 67
4471.97 73
4472.12 79
4472.28 85
4472.43 90
4472.58 92
4472.74 92
4472.89 87
4473.04 80
4473.20 72
4473.35 64
4473.50 59
4473.66 57
4473.81 57
4473.96 60
4474.12 64
4474.27 67
4474.42 68
4474.58 69
4474.73 70
4474.89 72
4475.04 74
4475.19 78
4475.35 84
4475.50 89
4475.65 93
4475.81 95
4475.96 93
4476.11 88
4476.27 81
4476.42 72
4476.57 63
4476.73 55
4476.88 50
4477.03 48
4477.19 48
4477.34 50
4477.49 52
4477.65 54
4477.80 54
4477.95 51
4478.11 48
4478.26 44
4478.41 40
4478.57 38
4478.72 37
4478.87 38
4479.03 41
4479.18 43
4479.34 45
4479.49 46
4479.64 48
4479.80 50
4479.95 52
4480.10 56
4480.26 61
4480.41 66
4480.56 69
4480.72 72
4480.87 74
4481.02 75
4481.18 76
4481.33 78
4481.48 81
4481.64 83
4481.79 85
4481.94 85
4482.10 84
4482.25 81
4482.41 76
4482.56 72
4482.71 67
4482.87 62
4483.02 58
4483.17 53
4483.33 49
4483.48 44
4483.63 39
4483.79 35
4483.94 33
4484.09 31
4484.25 32
4484.40 35
4484.56 39
4484.71 46
4484.86 54
4485.02 62
4485.17 70
4485.32 77
4485.48 83
4485.63 86
4485.78 87
4485.94 86
4486.09 83
4486.24 78
4486.40 72
4486.55 65
4486.71 57
4486.86 50
4487.01 44
4487.17 39
4487.32 36
4487.47 34
4487.63 35
4487.78 37
4487.93 42
4488.09 49
4488.24 57
4488.40 67
4488.55 76
4488.70 85
4488.86 92
4489.01 97
4489.16 99
4489.32 98
4489.47 95
4489.62 92
4489.78 88
4489.93 83
4490.09 78
4490.24 73
4490.39 67
4490.55 60
4490.70 53
4490.85 46
4491.01 40
4491.16 37
4491.32 36
4491.47 37
4491.62 41
4491.78 46
4491.93 51
4492.08 56
4492.24 60
4492.39 62
4492.54 64
4492.70 67
4492.85 69
4493.01 73
4493.16 79
4493.31 86
4493.47 93
4493.62 101
4493.77 107
4493.93 112
4494.08 115
4494.24 115
4494.39 112
4494.54 106
4494.70 99
4494.85 91
4495.00 84
4495.16 77
4495.31 73
4495.47 72
4495.62 73
4495.77 76
4495.93 81
4496.08 86
4496.23 91
4496.39 95
4496.54 99
4496.70 102
4496.85 103
4497.00 101
4497.16 95
4497.31 85
4497.46 71
4497.62 55
4497.77 37
4497.93 20
4498.08 7
4498.23 0
4498.39 0
4498.54 0
4498.70 7
4498.85 17
4499.00 27
4499.16 35
4499.31 40
4499.46 43
4499.62 46
4499.77 49
4499.93 54
4500.08 60
4500.23 69
4500.39 78
4500.54 86
4500.70 91
4500.85 93
4501.00 92
4501.16 88
4501.31 85
4501.46 83
4501.62 83
4501.77 88
4501.93 95
4502.08 104
4502.23 114
4502.39 122
4502.54 129
4502.70 134
4502.85 139
4503.00 142
4503.16 146
4503.31 151
4503.47 155
4503.62 159
4503.77 160
4503.93 159
4504.08 155
4504.23 147
4504.39 136
4504.54 121
4504.70 104
4504.85 85
4505.00 64
4505.16 44
4505.31 24
4505.47 8
4505.62 0
4505.77 0
4505.93 0
4506.08 0
4506.24 0
4506.39 0
4506.54 3
4506.70 5
4506.85 6
4507.01 5
4507.16 5
4507.31 5
4507.47 7
4507.62 10
4507.78 15
4507.93 21
4508.08 26
4508.24 30
4508.39 32
4508.55 33
4508.70 31
4508.85 28
4509.01 23
4509.16 17
4509.32 12
4509.47 9
4509.62 8
4509.78 9
4509.93 13
4510.09 18
4510.24 23
4510.39 25
4510.55 25
4510.70 22
4510.86 17
4511.01 12
4511.16 10
4511.32 10
4511.47 14
4511.63 20
4511.78 27
4511.93 34
4512.09 40
4512.24 42
4512.40 43
4512.55 41
4512.70 37
4512.86 33
4513.01 29
4513.17 25
4513.32 22
4513.47 20
4513.63 19
4513.78 20
4513.94 22
4514.09 26
4514.24 30
4514.40 34
4514.55 38
4514.71 40
4514.86 41
4515.01 40
4515.17 40
4515.32 38
4515.48 36
4515.63 33
4515.79 29
4515.94 24
4516.09 18
4516.25 13
4516.40 10
4516.56 10
4516.71 13
4516.86 19
4517.02 26
4517.17 33
4517.33 38
4517.48 42
4517.64 45
4517.79 46
4517.94 46
4518.10 45
4518.25 43
4518.41 40
4518.56 38
4518.71 34
4518.87 31
4519.02 27
4519.18 25
4519.33 24
4519.48 24
4519.64 26
4519.79 30
4519.95 36
4520.10 45
4520.26 56
4520.41 67
4520.56 79
4520.72 91
4520.87 102
4521.03 110
4521.18 117
4521.34 121
4521.49 124
4521.64 126
4521.80 127
4521.95 128
4522.11 129
4522.26 131
4522.41 135
4522.57 140
4522.72 146
4522.88 153
4523.03 159
4523.19 164
4523.34 167
4523.49 168
4523.65 167
4523.80 165
4523.96 161
4524.11 156
4524.27 150
4524.42 142
4524.57 133
4524.73 124
4524.88 115
4525.04 108
4525.19 103
4525.35 101
4525.50 102
4525.65 105
4525.81 111
4525.96 116
4526.12 122
4526.27 127
4526.43 130
4526.58 131
4526.73 131
4526.89 128
4527.04 123
4527.20 117
4527.35 111
4527.51 104
4527.66 98
4527.81 91
4527.97 86
4528.12 81
4528.28 76
4528.43 72
4528.59 67
4528.74 63
4528.89 59
4529.05 56
4529.20 53
4529.36 51
4529.51 48
4529.67 45
4529.82 39
4529.97 30
4530.13 20
4530.28 8
4530.44 0
4530.59 0
4530.75 0
4530.90 0
4531.06 0
4531.21 1
4531.36 14
4531.52 26
4531.67 38
4531.83 47
4531.98 54
4532.14 58
4532.29 61
4532.44 64
4532.60 67
4532.75 71
4532.91 75
4533.06 79
4533.22 83
4533.37 85
4533.53 85
4533.68 83
4533.83 80
4533.99 74
4534.14 68
4534.30 61
4534.45 54
4534.61 47
4534.76 39
4534.92 32
4535.07 24
4535.22 17
4535.38 9
4535.53 3
4535.69 0
4535.84 0
4536.00 0
4536.15 1
4536.31 4
4536.46 7
4536.61 8
4536.77 7
4536.92 4
4537.08 0
4537.23 0
4537.39 0
4537.54 0
4537.70 0
4537.85 0
4538.00 0
4538.16 4
4538.31 10
4538.47 16
4538.62 23
4538.78 30
4538.93 35
4539.09 40
4539.24 42
4539.40 43
4539.55 43
4539.70 41
4539.86 38
4540.01 36
4540.17 34
4540.32 32
4540.48 30
4540.63 29
4540.79 29
4540.94 29
4541.10 30
4541.25 33
4541.40 36
4541.56 41
4541.71 45
4541.87 50
4542.02 54
4542.18 58
4542.33 60
4542.49 62
4542.64 62
4542.80 62
4542.95 63
4543.10 64
4543.26 66
4543.41 69
4543.57 73
4543.72 76
4543.88 78
4544.03 77
4544.19 74
4544.34 68
4544.50 62
4544.65 56
4544.80 51
4544.96 48
4545.11 46
4545.27 46
4545.42 47
4545.58 47
4545.73 48
4545.89 48
4546.04 50
4546.20 52
4546.35 55
4546.51 59
4546.66 63
4546.82 65
4546.97 66
4547.12 65
4547.28 62
4547.43 59
4547.59 56
4547.74 53
4547.90 51
4548.05 51
4548.21 51
4548.36 52
4548.52 53
4548.67 55
4548.83 58
4548.98 61
4549.13 64
4549.29 68
4549.44 73
4549.60 77
4549.75 82
4549.91 88
4550.06 93
4550.22 99
4550.37 106
4550.53 114
4550.68 122
4550.84 129
4550.99 136
4551.15 140
4551.30 143
4551.46 142
4551.61 139
4551.76 135
4551.92 130
4552.07 127
4552.23 126
4552.38 129
4552.54 134
4552.69 143
4552.85 153
4553.00 162
4553.16 171
4553.31 176
4553.47 178
4553.62 177
4553.78 172
4553.93 165
4554.09 156
4554.24 148
4554.40 142
4554.55 139
4554.71 140
4554.86 145
4555.01 154
4555.17 165
4555.32 179
4555.48 192
4555.63 203
4555.79 210
4555.94 214
4556.10 214
4556.25 210
4556.41 206
4556.56 201
4556.72 197
4556.87 196
4557.03 198
4557.18 203
4557.34 209
4557.49 215
4557.65 221
4557.80 224
4557.96 225
4558.11 223
4558.27 220
4558.42 215
4558.58 210
4558.73 207
4558.89 207
4559.04 209
4559.19 214
4559.35 221
4559.50 229
4559.66 237
4559.81 245
4559.97 250
4560.12 254
4560.28 255
4560.43 253
4560.59 249
4560.74 243
4560.90 235
4561.05 227
4561.21 218
4561.36 211
4561.52 205
4561.67 200
4561.83 197
4561.98 195
4562.14 195
4562.29 197
4562.45 200
4562.60 204
4562.76 210
4562.91 217
4563.07 223
4563.22 229
4563.38 234
4563.53 240
4563.69 248
4563.84 258
4564.00 272
4564.15 290
4564.31 311
4564.46 334
4564.62 357
4564.77 377
4564.93 393
4565.08 406
4565.24 416
4565.39 425
4565.55 432
4565.70 440
4565.86 448
4566.01 456
4566.17 463
4566.32 468
4566.48 471
4566.63 472
4566.79 470
4566.94 467
4567.10 461
4567.25 453
4567.41 444
4567.56 434
4567.72 422
4567.87 410
4568.03 399
4568.18 388
4568.34 380
4568.49 372
4568.65 364
4568.80 356
4568.96 347
4569.11 335
4569.27 321
4569.42 305
4569.58 289
4569.73 275
4569.89 264
4570.04 258
4570.20 255
4570.35 257
4570.51 261
4570.66 265
4570.82 269
4570.97 270
4571.13 269
4571.28 263
4571.44 255
4571.59 244
4571.75 230
4571.90 214
4572.06 197
4572.21 180
4572.37 163
4572.52 147
4572.68 133
4572.83 121
4572.99 113
4573.14 110
4573.30 110
4573.45 115
4573.61 122
4573.76 130
4573.92 137
4574.07 142
4574.23 145
4574.38 145
4574.54 144
4574.69 142
4574.85 140
4575.00 140
4575.16 139
4575.31 138
4575.47 135
4575.62 130
4575.78 122
4575.93 112
4576.09 100
4576.24 88
4576.40 77
4576.55 67
4576.71 59
4576.86 52
4577.02 46
4577.18 43
4577.33 41
4577.49 41
4577.64 44
4577.80 48
4577.95 54
4578.11 62
4578.26 70
4578.42 77
4578.57 83
4578.73 86
4578.88 86
4579.04 84
4579.19 79
4579.35 73
4579.50 67
4579.66 62
4579.81 59
4579.97 59
4580.12 59
4580.28 60
4580.43 60
4580.59 57
4580.74 52
4580.90 44
4581.05 36
4581.21 27
4581.37 22
4581.52 19
4581.68 21
4581.83 27
4581.99 36
4582.14 46
4582.30 56
4582.45 64
4582.61 69
4582.76 69
4582.92 66
4583.07 60
4583.23 51
4583.38 40
4583.54 29
4583.69 18
4583.85 9
4584.00 2
4584.16 0
4584.32 0
4584.47 0
4584.63 0
4584.78 0
4584.94 0
4585.09 0
4585.25 0
4585.40 3
4585.56 13
4585.71 24
4585.87 34
4586.02 43
4586.18 51
4586.33 58
4586.49 65
4586.64 72
4586.80 79
4586.96 86
4587.11 91
4587.27 94
4587.42 94
4587.58 91
4587.73 85
4587.89 78
4588.04 70
4588.20 63
4588.35 60
4588.51 60
4588.66 65
4588.82 73
4588.97 82
4589.13 91
4589.29 98
4589.44 104
4589.60 107
4589.75 108
4589.91 107
4590.06 106
4590.22 104
4590.37 102
4590.53 99
4590.68 95
4590.84 91
4590.99 87
4591.15 84
4591.31 82
4591.46 82
4591.62 83
4591.77 84
4591.93 84
4592.08 84
4592.24 83
4592.39 81
4592.55 79
4592.70 76
4592.86 73
4593.01 68
4593.17 63
4593.33 56
4593.48 49
4593.64 42
4593.79 36
4593.95 31
4594.10 29
4594.26 28
4594.41 29
4594.57 30
4594.72 32
4594.88 32
4595.04 32
4595.19 32
4595.35 32
4595.50 32
4595.66 35
4595.81 39
4595.97 44
4596.12 48
4596.28 52
4596.43 53
4596.59 51
4596.75 46
4596.90 39
4597.06 32
4597.21 26
4597.37 21
4597.52 18
4597.68 18
4597.83 20
4597.99 23
4598.15 27
4598.30 31
4598.46 35
4598.61 38
4598.77 40
4598.92 41
4599.08 42
4599.23 42
4599.39 43
4599.55 43
4599.70 44
4599.86 45
4600.01 46
4600.17 46
4600.32 45
4600.48 43
4600.63 41
4600.79 39
4600.94 37
4601.10 36
4601.26 36
4601.41 37
4601.57 39
4601.72 42
4601.88 44
4602.03 47
4602.19 50
4602.35 52
4602.50 53
4602.66 54
4602.81 54
4602.97 54
4603.12 53
4603.28 52
4603.43 49
4603.59 44
4603.75 38
4603.90 31
4604.06 24
4604.21 17
4604.37 13
4604.52 12
4604.68 15
4604.83 22
4604.99 32
4605.15 45
4605.30 58
4605.46 72
4605.61 84
4605.77 95
4605.92 104
4606.08 113
4606.24 121
4606.39 127
4606.55 133
4606.70 136
4606.86 138
4607.01 138
4607.17 135
4607.33 131
4607.48 124
4607.64 116
4607.79 109
4607.95 101
4608.10 95
4608.26 90
4608.41 86
4608.57 84
4608.73 83
4608.88 83
4609.04 84
4609.19 86
4609.35 91
4609.50 96
4609.66 102
4609.82 107
4609.97 110
4610.13 111
4610.28 110
4610.44 108
4610.59 106
4610.75 105
4610.91 105
4611.06 106
4611.22 108
4611.37 108
4611.53 107
4611.68 102
4611.84 95
4612.00 87
4612.15 79
4612.31 72
4612.46 66
4612.62 63
4612.78 62
4612.93 62
4613.09 63
4613.24 62
4613.40 61
4613.55 57
4613.71 52
4613.87 46
4614.02 39
4614.18 33
4614.33 28
4614.49 26
4614.64 27
4614.80 30
4614.96 33
4615.11 35
4615.27 35
4615.42 32
4615.58 25
4615.73 15
4615.89 4
4616.05 0
4616.20 0
4616.36 0
4616.51 0
4616.67 0
4616.83 0
4616.98 0
4617.14 0
4617.29 5
4617.45 12
4617.60 17
4617.76 22
4617.92 27
4618.07 31
4618.23 35
4618.38 38
4618.54 41
4618.70 43
4618.85 44
4619.01 43
4619.16 41
4619.32 39
4619.48 37
4619.63 35
4619.79 36
4619.94 38
4620.10 43
4620.25 51
4620.41 60
4620.57 69
4620.72 77
4620.88 84
4621.03 91
4621.19 97
4621.35 104
4621.50 113
4621.66 123
4621.81 135
4621.97 146
4622.13 157
4622.28 164
4622.44 168
4622.59 169
4622.75 167
4622.90 163
4623.06 160
4623.22 159
4623.37 158
4623.53 157
4623.68 155
4623.84 151
4624.00 144
4624.15 135
4624.31 123
4624.46 112
4624.62 101
4624.78 92
4624.93 84
4625.09 78
4625.24 74
4625.40 69
4625.56 65
4625.71 61
4625.87 58
4626.02 56
4626.18 54
4626.34 55
4626.49 56
4626.65 57
4626.80 58
4626.96 57
4627.12 54
4627.27 48
4627.43 40
4627.58 30
4627.74 20
4627.90 12
4628.05 7
4628.21 5
4628.36 8
4628.52 13
4628.68 22
4628.83 32
4628.99 44
4629.14 55
4629.30 66
4629.46 77
4629.61 87
4629.77 95
4629.92 102
4630.08 106
4630.24 109
4630.39 109
4630.55 106
4630.70 102
4630.86 95
4631.02 87
4631.17 79
4631.33 70
4631.49 62
4631.64 54
4631.80 45
4631.95 36
4632.11 26
4632.27 17
4632.42 9
4632.58 2
4632.73 0
4632.89 0
4633.05 0
4633.20 1
4633.36 6
4633.51 13
4633.67 21
4633.83 29
4633.98 37
4634.14 45
4634.29 51
4634.45 55
4634.61 57
4634.76 60
4634.92 62
4635.08 64
4635.23 67
4635.39 69
4635.54 70
4635.70 69
4635.86 66
4636.01 62
4636.17 57
4636.32 53
4636.48 51
4636.64 52
4636.79 55
4636.95 61
4637.11 68
4637.26 75
4637.42 81
4637.57 85
4637.73 88
4637.89 89
4638.04 89
4638.20 89
4638.36 89
4638.51 90
4638.67 93
4638.82 96
4638.98 101
4639.14 106
4639.29 109
4639.45 111
4639.60 111
4639.76 110
4639.92 106
4640.07 101
4640.23 96
4640.39 90
4640.54 85
4640.70 80
4640.85 75
4641.01 72
4641.17 70
4641.32 68
4641.48 67
4641.64 65
4641.79 63
4641.95 61
4642.10 58
4642.26 55
4642.42 55
4642.57 56
4642.73 60
4642.89 66
4643.04 75
4643.20 84
4643.35 94
4643.51 102
4643.67 109
4643.82 115
4643.98 119
4644.14 122
4644.29 124
4644.45 125
4644.60 125
4644.76 124
4644.92 123
4645.07 121
4645.23 119
4645.39 116
4645.54 115
4645.70 115
4645.86 118
4646.01 123
4646.17 132
4646.32 143
4646.48 155
4646.64 167
4646.79 176
4646.95 181
4647.11 180
4647.26 173
4647.42 162
4647.57 149
4647.73 137
4647.89 127
4648.04 121
4648.20 119
4648.36 120
4648.51 123
4648.67 126
4648.83 127
4648.98 127
4649.14 125
4649.29 121
4649.45 116
4649.61 111
4649.76 107
4649.92 103
4650.08 100
4650.23 96
4650.39 93
4650.55 89
4650.70 84
4650.86 78
4651.02 72
4651.17 67
4651.33 64
4651.48 63
4651.64 64
4651.80 68
4651.95 74
4652.11 80
4652.27 85
4652.42 88
4652.58 88
4652.74 85
4652.89 81
4653.05 77
4653.21 73
4653.36 72
4653.52 74
4653.67 79
4653.83 85
4653.99 92
4654.14 99
4654.30 104
4654.46 106
4654.61 106
4654.77 104
4654.93 100
4655.08 96
4655.24 91
4655.40 87
4655.55 83
4655.71 80
4655.86 78
4656.02 77
4656.18 76
4656.33 76
4656.49 77
4656.65 77
4656.80 77
4656.96 75
4657.12 71
4657.27 65
4657.43 58
4657.59 49
4657.74 40
4657.90 32
4658.06 25
4658.21 20
4658.37 17
4658.53 15
4658.68 14
4658.84 13
4659.00 13
4659.15 12
4659.31 11
4659.46 10
4659.62 11
4659.78 14
4659.93 18
4660.09 24
4660.25 32
4660.40 40
4660.56 47
4660.72 51
4660.87 53
4661.03 52
4661.19 49
4661.34 44
4661.50 39
4661.66 34
4661.81 30
4661.97 28
4662.13 28
4662.28 30
4662.44 34
4662.60 39
4662.75 45
4662.91 51
4663.07 55
4663.22 57
4663.38 56
4663.54 51
4663.69 45
4663.85 37
4664.01 30
4664.16 24
4664.32 20
4664.48 18
4664.63 17
4664.79 16
4664.95 15
4665.10 16
4665.26 18
4665.42 22
4665.57 27
4665.73 32
4665.89 38
4666.04 41
4666.20 40
4666.36 35
4666.51 26
4666.67 14
4666.83 1
4666.98 0
4667.14 0
4667.30 0
4667.45 0
4667.61 0
4667.77 0
4667.92 0
4668.08 0
4668.24 12
4668.39 26
4668.55 40
4668.71 53
4668.86 64
4669.02 74
4669.18 80
4669.33 86
4669.49 91
4669.65 95
4669.80 99
4669.96 103
4670.12 106
4670.27 108
4670.43 107
4670.59 105
4670.74 103
4670.90 100
4671.06 99
4671.21 99
4671.37 101
4671.53 104
4671.68 106
4671.84 107
4672.00 106
4672.15 102
4672.31 97
4672.47 91
4672.62 83
4672.78 75
4672.94 68
4673.09 61
4673.25 56
4673.41 50
4673.56 45
4673.72 40
4673.88 35
4674.04 30
4674.19 26
4674.35 24
4674.51 24
4674.66 27
4674.82 33
4674.98 41
4675.13 51
4675.29 62
4675.45 73
4675.60 84
4675.76 93
4675.92 102
4676.07 107
4676.23 110
4676.39 109
4676.54 105
4676.70 97
4676.86 89
4677.01 80
4677.17 73
4677.33 69
4677.49 69
4677.64 71
4677.80 76
4677.96 81
4678.11 86
4678.27 90
4678.43 92
4678.58 91
4678.74 89
4678.90 84
4679.05 79
4679.21 72
4679.37 66
4679.52 61
4679.68 58
4679.84 56
4680.00 54
4680.15 54
4680.31 53
4680.47 52
4680.62 50
4680.78 49
4680.94 49
4681.09 49
4681.25 50
4681.41 52
4681.56 54
4681.72 56
4681.88 58
4682.03 59
4682.19 61
4682.35 62
4682.51 62
4682.66 61
4682.82 58
4682.98 53
4683.13 47
4683.29 40
4683.45 33
4683.60 30
4683.76 29
4683.92 32
4684.08 38
4684.23 46
4684.39 54
4684.55 60
4684.70 64
4684.86 65
4685.02 63
4685.17 60
4685.33 57
4685.49 55
4685.64 55
4685.80 56
4685.96 59
4686.12 62
4686.27 66
4686.43 70
4686.59 74
4686.74 79
4686.90 85
4687.06 91
4687.21 98
4687.37 105
4687.53 112
4687.69 116
4687.84 118
4688.00 117
4688.16 112
4688.31 104
4688.47 94
4688.63 83
4688.79 71
4688.94 59
4689.10 49
4689.26 42
4689.41 39
4689.57 40
4689.73 45
4689.88 54
4690.04 66
4690.20 79
4690.36 90
4690.51 99
4690.67 103
4690.83 104
4690.98 101
4691.14 96
4691.30 91
4691.46 86
4691.61 82
4691.77 79
4691.93 77
4692.08 75
4692.24 73
4692.40 69
4692.55 64
4692.71 57
4692.87 50
4693.03 43
4693.18 37
4693.34 31
4693.50 27
4693.65 24
4693.81 22
4693.97 20
4694.13 19
4694.28 19
4694.44 19
4694.60 19
4694.75 20
4694.91 20
4695.07 21
4695.23 20
4695.38 20
4695.54 19
4695.70 18
4695.85 17
4696.01 17
4696.17 18
4696.33 20
4696.48 23
4696.64 25
4696.80 26
4696.95 23
4697.11 18
4697.27 8
4697.43 0
4697.58 0
4697.74 0
4697.90 0
4698.06 0
4698.21 0
4698.37 0
4698.53 3
4698.68 18
4698.84 30
4699.00 37
4699.16 40
4699.31 38
4699.47 34
4699.63 30
4699.78 26
4699.94 25
4700.10 26
4700.26 28
4700.41 31
4700.57 34
4700.73 36
4700.88 37
4701.04 39
4701.20 41
4701.36 44
4701.51 49
4701.67 55
4701.83 61
4701.99 67
4702.14 72
4702.30 77
4702.46 82
4702.61 88
4702.77 95
4702.93 103
4703.09 110
4703.24 115
4703.40 115
4703.56 110
4703.72 101
4703.87 87
4704.03 72
4704.19 57
4704.34 46
4704.50 39
4704.66 38
4704.82 42
4704.97 50
4705.13 60
4705.29 70
4705.45 79
4705.60 86
4705.76 92
4705.92 96
4706.08 99
4706.23 100
4706.39 101
4706.55 100
4706.70 99
4706.86 96
4707.02 93
4707.18 90
4707.33 88
4707.49 87
4707.65 86
4707.81 87
4707.96 88
4708.12 90
4708.28 94
4708.44 98
4708.59 103
4708.75 109
4708.91 114
4709.07 118
4709.22 121
4709.38 123
4709.54 125
4709.69 128
4709.85 132
4710.01 138
4710.17 144
4710.32 151
4710.48 158
4710.64 162
4710.80 164
4710.95 165
4711.11 163
4711.27 161
4711.43 159
4711.58 156
4711.74 154
4711.90 151
4712.06 147
4712.21 143
4712.37 138
4712.53 132
4712.69 127
4712.84 122
4713.00 120
4713.16 119
4713.32 122
4713.47 127
4713.63 135
4713.79 144
4713.95 155
4714.10 165
4714.26 173
4714.42 179
4714.58 181
4714.73 180
4714.89 176
4715.05 171
4715.20 164
4715.36 159
4715.52 154
4715.68 150
4715.83 148
4715.99 147
4716.15 147
4716.31 149
4716.46 152
4716.62 156
4716.78 160
4716.94 163
4717.09 165
4717.25 166
4717.41 165
4717.57 162
4717.72 158
4717.88 153
4718.04 148
4718.20 142
4718.36 135
4718.51 128
4718.67 120
4718.83 113
4718.99 107
4719.14 102
4719.30 99
4719.46 99
4719.62 100
4719.77 101
4719.93 103
4720.09 104
4720.25 104
4720.40 105
4720.56 106
4720.72 109
4720.88 114
4721.03 120
4721.19 126
4721.35 131
4721.51 132
4721.66 130
4721.82 124
4721.98 115
4722.14 105
4722.29 95
4722.45 86
4722.61 77
4722.77 71
4722.92 65
4723.08 62
4723.24 60
4723.40 61
4723.56 65
4723.71 70
4723.87 77
4724.03 85
4724.19 93
4724.34 100
4724.50 107
4724.66 113
4724.82 118
4724.97 122
4725.13 125
4725.29 126
4725.45 126
4725.60 123
4725.76 120
4725.92 115
4726.08 109
4726.24 103
4726.39 96
4726.55 89
4726.71 82
4726.87 75
4727.02 68
4727.18 61
4727.34 56
4727.50 52
4727.65 49
4727.81 46
4727.97 43
4728.13 40
4728.28 35
4728.44 31
4728.60 26
4728.76 23
4728.92 22
4729.07 24
4729.23 27
4729.39 33
4729.55 39
4729.70 45
4729.86 50
4730.02 54
4730.18 58
4730.34 62
4730.49 65
4730.65 69
4730.81 73
4730.97 78
4731.12 82
4731.28 87
4731.44 93
4731.60 100
4731.76 109
4731.91 120
4732.07 133
4732.23 147
4732.39 161
4732.54 172
4732.70 181
4732.86 185
4733.02 184
4733.17 180
4733.33 174
4733.49 168
4733.65 162
4733.81 157
4733.96 152
4734.12 147
4734.28 141
4734.44 133
4734.60 124
4734.75 116
4734.91 109
4735.07 105
4735.23 104
4735.38 107
4735.54 113
4735.70 120
4735.86 126
4736.02 129
4736.17 128
4736.33 125
4736.49 119
4736.65 113
4736.80 108
4736.96 105
4737.12 105
4737.28 107
4737.44 110
4737.59 114
4737.75 117
4737.91 120
4738.07 121
4738.23 122
4738.38 122
4738.54 122
4738.70 121
4738.86 118
4739.01 115
4739.17 110
4739.33 103
4739.49 95
4739.65 86
4739.80 76
4739.96 66
4740.12 57
4740.28 48
4740.44 41
4740.59 34
4740.75 27
4740.91 21
4741.07 15
4741.23 10
4741.38 5
4741.54 1
4741.70 0
4741.86 0
4742.01 0
4742.17 0
4742.33 0
4742.49 0
4742.65 0
4742.80 0
4742.96 0
4743.12 0
4743.28 6
4743.44 15
4743.59 26
4743.75 38
4743.91 50
4744.07 61
4744.23 71
4744.38 78
4744.54 84
4744.70 89
4744.86 92
4745.02 95
4745.17 97
4745.33 100
4745.49 105
4745.65 111
4745.81 120
4745.96 133
4746.12 148
4746.28 165
4746.44 181
4746.60 195
4746.75 204
4746.91 207
4747.07 205
4747.23 198
4747.39 187
4747.54 176
4747.70 166
4747.86 158
4748.02 153
4748.18 149
4748.33 147
4748.49 146
4748.65 143
4748.81 141
4748.97 137
4749.12 134
4749.28 131
4749.44 129
4749.60 128
4749.76 127
4749.91 125
4750.07 123
4750.23 121
4750.39 118
4750.55 115
4750.70 113
4750.86 112
4751.02 112
4751.18 113
4751.34 114
4751.50 116
4751.65 118
4751.81 120
4751.97 121
4752.13 121
4752.29 120
4752.44 119
4752.60 117
4752.76 113
4752.92 109
4753.08 103
4753.23 98
4753.39 91
4753.55 84
4753.71 77
4753.87 70
4754.03 63
4754.18 58
4754.34 54
4754.50 51
4754.66 51
4754.82 51
4754.97 53
4755.13 56
4755.29 58
4755.45 60
4755.61 62
4755.76 65
4755.92 67
4756.08 70
4756.24 72
4756.40 74
4756.56 75
4756.71 75
4756.87 74
4757.03 73
4757.19 71
4757.35 68
4757.50 64
4757.66 60
4757.82 54
4757.98 49
4758.14 44
4758.30 40
4758.45 37
4758.61 35
4758.77 33
4758.93 32
4759.09 32
4759.24 31
4759.40 31
4759.56 30
4759.72 29
4759.88 26
4760.04 23
4760.19 19
4760.35 17
4760.51 15
4760.67 16
4760.83 20
4760.99 25
4761.14 31
4761.30 38
4761.46 45
4761.62 51
4761.78 55
4761.93 59
4762.09 62
4762.25 65
4762.41 67
4762.57 70
4762.73 72
4762.88 74
4763.04 74
4763.20 73
4763.36 68
4763.52 62
4763.68 53
4763.83 43
4763.99 33
4764.15 26
4764.31 21
4764.47 21
4764.63 23
4764.78 27
4764.94 32
4765.10 36
4765.26 37
4765.42 36
4765.58 32
4765.73 28
4765.89 24
4766.05 23
4766.21 25
4766.37 31
4766.53 40
4766.68 50
4766.84 60
4767.00 69
4767.16 76
4767.32 81
4767.48 84
4767.63 84
4767.79 82
4767.95 79
4768.11 73
4768.27 66
4768.43 59
4768.58 51
4768.74 45
4768.90 39
4769.06 34
4769.22 30
4769.38 26
4769.53 21
4769.69 16
4769.85 11
4770.01 9
4770.17 9
4770.33 13
4770.48 21
4770.64 32
4770.80 45
4770.96 59
4771.12 72
4771.28 83
4771.44 92
4771.59 98
4771.75 103
4771.91 107
4772.07 112
4772.23 118
4772.39 126
4772.54 135
4772.70 143
4772.86 151
4773.02 156
4773.18 158
4773.34 156
4773.49 152
4773.65 146
4773.81 141
4773.97 135
4774.13 131
4774.29 128
4774.45 124
4774.60 119
4774.76 113
4774.92 105
4775.08 97
4775.24 89
4775.40 82
4775.56 77
4775.71 74
4775.87 73
4776.03 75
4776.19 77
4776.35 80
4776.51 83
4776.66 86
4776.82 88
4776.98 90
4777.14 92
4777.30 95
4777.46 99
4777.62 103
4777.77 107
4777.93 110
4778.09 110
4778.25 106
4778.41 99
4778.57 90
4778.73 80
4778.88 71
4779.04 65
4779.20 64
4779.36 66
4779.52 71
4779.68 77
4779.84 83
4779.99 87
4780.15 89
4780.31 89
4780.47 89
4780.63 87
4780.79 87
4780.95 87
4781.10 87
4781.26 88
4781.42 90
4781.58 94
4781.74 98
4781.90 105
4782.06 113
4782.21 121
4782.37 129
4782.53 135
4782.69 138
4782.85 136
4783.01 130
4783.17 120
4783.32 107
4783.48 92
4783.64 78
4783.80 66
4783.96 57
4784.12 52
4784.28 51
4784.43 54
4784.59 61
4784.75 72
4784.91 85
4785.07 100
4785.23 114
4785.39 126
4785.54 136
4785.70 143
4785.86 147
4786.02 149
4786.18 150
4786.34 152
4786.50 155
4786.66 159
4786.81 166
4786.97 174
4787.13 183
4787.29 192
4787.45 201
4787.61 210
4787.77 219
4787.93 227
4788.08 233
4788.24 238
4788.40 240
4788.56 240
4788.72 237
4788.88 232
4789.04 226
4789.19 220
4789.35 216
4789.51 212
4789.67 209
4789.83 207
4789.99 204
4790.15 202
4790.31 199
4790.46 195
4790.62 190
4790.78 185
4790.94 181
4791.10 178
4791.26 177
4791.42 178
4791.58 181
4791.73 186
4791.89 193
4792.05 200
4792.21 209
4792.37 217
4792.53 224
4792.69 231
4792.85 235
4793.00 238
4793.16 239
4793.32 239
4793.48 237
4793.64 235
4793.80 231
4793.96 226
4794.12 221
4794.27 214
4794.43 206
4794.59 198
4794.75 190
4794.91 182
4795.07 174
4795.23 165
4795.39 157
4795.55 147
4795.70 137
4795.86 126
4796.02 116
4796.18 107
4796.34 100
4796.50 95
4796.66 92
4796.82 90
4796.97 88
4797.13 85
4797.29 81
4797.45 74
4797.61 66
4797.77 57
4797.93 48
4798.09 41
4798.25 37
4798.40 35
4798.56 35
4798.72 37
4798.88 40
4799.04 43
4799.20 48
4799.36 53
4799.52 57
4799.68 62
4799.83 65
4799.99 67
4800.15 67
4800.31 65
4800.47 59
4800.63 52
4800.79 43
4800.95 32
4801.11 23
4801.26 13
4801.42 6
4801.58 0
4801.74 0
4801.90 0
4802.06 0
4802.22 0
4802.38 0
4802.54 5
4802.69 12
4802.85 18
4803.01 23
4803.17 26
4803.33 25
4803.49 22
4803.65 17
4803.81 13
4803.97 9
4804.13 8
4804.28 7
4804.44 7
4804.60 7
4804.76 7
4804.92 5
4805.08 3
4805.24 0
4805.40 0
4805.56 0
4805.72 0
4805.87 0
4806.03 0
4806.19 0
4806.35 1
4806.51 6
4806.67 11
4806.83 14
4806.99 15
4807.15 14
4807.31 12
4807.46 8
4807.62 6
4807.78 3
4807.94 2
4808.10 2
4808.26 3
4808.42 3
4808.58 4
4808.74 5
4808.90 6
4809.05 7
4809.21 9
4809.37 11
4809.53 14
4809.69 17
4809.85 20
4810.01 25
4810.17 29
4810.33 34
4810.49 39
4810.65 43
4810.80 48
4810.96 52
4811.12 56
4811.28 60
4811.44 62
4811.60 64
4811.76 65
4811.92 64
4812.08 61
4812.24 56
4812.40 50
4812.55 41
4812.71 33
4812.87 24
4813.03 17
4813.19 13
4813.35 10
4813.51 10
4813.67 11
4813.83 12
4813.99 13
4814.15 15
4814.30 17
4814.46 20
4814.62 24
4814.78 30
4814.94 36
4815.10 43
4815.26 50
4815.42 55
4815.58 59
4815.74 60
4815.90 60
4816.05 59
4816.21 58
4816.37 57
4816.53 57
4816.69 57
4816.85 58
4817.01 59
4817.17 61
4817.33 63
4817.49 65
4817.65 68
4817.81 70
4817.97 73
4818.12 76
4818.28 78
4818.44 80
4818.60 81
4818.76 80
4818.92 76
4819.08 71
4819.24 63
4819.40 54
4819.56 44
4819.72 35
4819.88 29
4820.03 25
4820.19 24
4820.35 26
4820.51 30
4820.67 35
4820.83 41
4820.99 48
4821.15 54
4821.31 58
4821.47 61
4821.63 63
4821.79 62
4821.95 60
4822.10 57
4822.26 54
4822.42 52
4822.58 50
4822.74 49
4822.90 47
4823.06 43
4823.22 38
4823.38 31
4823.54 22
4823.70 13
4823.86 5
4824.02 0
4824.18 0
4824.33 0
4824.49 0
4824.65 0
4824.81 0
4824.97 0
4825.13 0
4825.29 2
4825.45 4
4825.61 7
4825.77 8
4825.93 9
4826.09 10
4826.25 11
4826.41 13
4826.57 17
4826.72 23
4826.88 30
4827.04 39
4827.20 49
4827.36 58
4827.52 66
4827.68 73
4827.84 80
4828.00 84
4828.16 88
4828.32 90
4828.48 92
4828.64 94
4828.80 95
4828.96 96
4829.11 97
4829.27 98
4829.43 100
4829.59 103
4829.75 107
4829.91 112
4830.07 119
4830.23 128
4830.39 137
4830.55 147
4830.71 155
4830.87 162
4831.03 165
4831.19 167
4831.35 166
4831.51 164
4831.67 163
4831.82 164
4831.98 167
4832.14 170
4832.30 174
4832.46 177
4832.62 179
4832.78 179
4832.94 177
4833.10 174
4833.26 170
4833.42 166
4833.58 162
4833.74 158
4833.90 153
4834.06 147
4834.22 140
4834.38 133
4834.54 126
4834.69 120
4834.85 114
4835.01 109
4835.17 104
4835.33 100
4835.49 97
4835.65 93
4835.81 90
4835.97 87
4836.13 85
4836.29 83
4836.45 81
4836.61 79
4836.77 78
4836.93 76
4837.09 73
[truncated: 746,956 more chars]
