# Supplementary material for: Methylobacterium Species Promoting Rice and Barley Growth and Interaction Specificity Revealed with Whole-Cell Matrix-Assisted Laser Desorption / Ionization-Time-of-Flight Mass Spectrometry (MALDI-TOF/MS) Analysis
Source: PLoS One. 2015 Jun 8;10(6):e0129509. doi: 10.1371/journal.pone.0129509 (PMC4460032; doi:10.1371/journal.pone.0129509)
Supplement: S3 Data — (ZIP) [file pone.0129509.s003.zip › Supplementary data 3 (ms from barley)/1c.txt]

780.49 0
780.55 0
780.61 0
780.68 0
780.74 0
780.81 0
780.87 0
780.93 0
781.00 0
781.06 0
781.13 0
781.19 0
781.25 0
781.32 0
781.38 0
781.45 0
781.51 0
781.58 0
781.64 0
781.70 0
781.77 0
781.83 0
781.90 0
781.96 0
782.02 0
782.09 0
782.15 0
782.22 0
782.28 0
782.34 0
782.41 0
782.47 0
782.54 0
782.60 0
782.66 0
782.73 0
782.79 0
782.86 0
782.92 0
782.99 0
783.05 0
783.11 0
783.18 0
783.24 0
783.31 0
783.37 0
783.43 0
783.50 0
783.56 0
783.63 0
783.69 0
783.75 0
783.82 0
783.88 0
783.95 0
784.01 0
784.08 0
784.14 0
784.20 0
784.27 0
784.33 0
784.40 0
784.46 0
784.52 0
784.59 0
784.65 0
784.72 0
784.78 0
784.85 0
784.91 0
784.97 0
785.04 0
785.10 0
785.17 0
785.23 0
785.30 0
785.36 0
785.42 0
785.49 0
785.55 0
785.62 0
785.68 0
785.74 0
785.81 0
785.87 0
785.94 0
786.00 0
786.07 0
786.13 0
786.19 0
786.26 0
786.32 0
786.39 0
786.45 0
786.52 0
786.58 0
786.64 0
786.71 0
786.77 0
786.84 0
786.90 0
786.97 0
787.03 0
787.09 0
787.16 0
787.22 0
787.29 0
787.35 0
787.42 0
787.48 0
787.54 0
787.61 0
787.67 0
787.74 0
787.80 0
787.87 0
787.93 0
787.99 0
788.06 0
788.12 0
788.19 0
788.25 0
788.32 0
788.38 0
788.45 0
788.51 0
788.57 0
788.64 0
788.70 0
788.77 0
788.83 0
788.90 0
788.96 0
789.02 0
789.09 0
789.15 0
789.22 0
789.28 0
789.35 0
789.41 0
789.48 0
789.54 0
789.60 0
789.67 0
789.73 0
789.80 0
789.86 0
789.93 0
789.99 0
790.05 0
790.12 0
790.18 0
790.25 0
790.31 0
790.38 0
790.44 0
790.51 0
790.57 0
790.63 0
790.70 0
790.76 0
790.83 0
790.89 0
790.96 0
791.02 0
791.09 0
791.15 0
791.21 0
791.28 0
791.34 0
791.41 0
791.47 0
791.54 0
791.60 0
791.67 0
791.73 0
791.79 0
791.86 0
791.92 0
791.99 0
792.05 0
792.12 0
792.18 0
792.25 0
792.31 0
792.38 0
792.44 0
792.50 0
792.57 0
792.63 0
792.70 0
792.76 0
792.83 0
792.89 0
792.96 0
793.02 0
793.09 0
793.15 0
793.21 0
793.28 0
793.34 0
793.41 0
793.47 0
793.54 0
793.60 0
793.67 0
793.73 0
793.80 0
793.86 0
793.92 0
793.99 0
794.05 0
794.12 0
794.18 0
794.25 0
794.31 0
794.38 0
794.44 0
794.51 0
794.57 0
794.63 0
794.70 0
794.76 0
794.83 0
794.89 0
794.96 0
795.02 0
795.09 0
795.15 0
795.22 0
795.28 0
795.35 0
795.41 0
795.47 0
795.54 0
795.60 0
795.67 0
795.73 0
795.80 0
795.86 0
795.93 0
795.99 0
796.06 0
796.12 0
796.19 0
796.25 0
796.32 0
796.38 0
796.44 0
796.51 0
796.57 0
796.64 0
796.70 0
796.77 0
796.83 0
796.90 0
796.96 0
797.03 0
797.09 0
797.16 0
797.22 0
797.29 0
797.35 0
797.42 0
797.48 0
797.54 0
797.61 0
797.67 0
797.74 0
797.80 0
797.87 0
797.93 0
798.00 0
798.06 0
798.13 0
798.19 0
798.26 0
798.32 0
798.39 0
798.45 0
798.52 0
798.58 0
798.65 0
798.71 0
798.77 0
798.84 0
798.90 0
798.97 0
799.03 0
799.10 0
799.16 0
799.23 0
799.29 0
799.36 0
799.42 0
799.49 0
799.55 0
799.62 0
799.68 0
799.75 0
799.81 0
799.88 0
799.94 0
800.01 0
800.07 0
800.14 0
800.20 0
800.26 0
800.33 0
800.39 0
800.46 0
800.52 0
800.59 0
800.65 0
800.72 0
800.78 0
800.85 0
800.91 0
800.98 0
801.04 0
801.11 0
801.17 0
801.24 0
801.30 0
801.37 0
801.43 0
801.50 0
801.56 0
801.63 0
801.69 0
801.76 0
801.82 0
801.89 0
801.95 0
802.02 0
802.08 0
802.15 0
802.21 0
802.28 0
802.34 0
802.41 0
802.47 0
802.54 0
802.60 0
802.67 0
802.73 0
802.80 0
802.86 0
802.93 0
802.99 0
803.06 0
803.12 0
803.18 0
803.25 0
803.31 0
803.38 0
803.44 0
803.51 0
803.57 0
803.64 0
803.70 0
803.77 0
803.83 0
803.90 0
803.96 0
804.03 0
804.09 0
804.16 0
804.22 0
804.29 0
804.35 0
804.42 0
804.48 0
804.55 0
804.61 0
804.68 0
804.74 0
804.81 0
804.87 0
804.94 0
805.00 0
805.07 0
805.13 0
805.20 0
805.26 0
805.33 0
805.39 0
805.46 0
805.52 0
805.59 0
805.65 0
805.72 0
805.78 0
805.85 0
805.92 0
805.98 0
806.05 0
806.11 0
806.18 0
806.24 0
806.31 0
806.37 0
806.44 0
806.50 0
806.57 0
806.63 0
806.70 0
806.76 0
806.83 0
806.89 0
806.96 0
807.02 0
807.09 0
807.15 0
807.22 0
807.28 0
807.35 0
807.41 0
807.48 0
807.54 0
807.61 0
807.67 0
807.74 0
807.80 0
807.87 0
807.93 0
808.00 0
808.06 0
808.13 0
808.19 0
808.26 0
808.32 0
808.39 0
808.45 0
808.52 0
808.58 0
808.65 0
808.71 0
808.78 0
808.85 0
808.91 0
808.98 0
809.04 0
809.11 0
809.17 0
809.24 0
809.30 0
809.37 0
809.43 0
809.50 0
809.56 0
809.63 0
809.69 0
809.76 0
809.82 0
809.89 0
809.95 0
810.02 0
810.08 0
810.15 0
810.21 0
810.28 0
810.34 0
810.41 0
810.48 0
810.54 0
810.61 0
810.67 0
810.74 0
810.80 0
810.87 0
810.93 0
811.00 0
811.06 0
811.13 0
811.19 0
811.26 0
811.32 0
811.39 0
811.45 0
811.52 0
811.58 0
811.65 0
811.72 0
811.78 0
811.85 0
811.91 0
811.98 0
812.04 0
812.11 0
812.17 0
812.24 0
812.30 0
812.37 0
812.43 0
812.50 0
812.56 0
812.63 0
812.70 0
812.76 0
812.83 0
812.89 0
812.96 0
813.02 0
813.09 0
813.15 0
813.22 0
813.28 0
813.35 0
813.41 0
813.48 0
813.54 0
813.61 0
813.68 0
813.74 0
813.81 0
813.87 0
813.94 0
814.00 0
814.07 0
814.13 0
814.20 0
814.26 0
814.33 0
814.39 0
814.46 0
814.53 0
814.59 0
814.66 0
814.72 0
814.79 0
814.85 0
814.92 0
814.98 0
815.05 0
815.11 0
815.18 0
815.25 0
815.31 0
815.38 0
815.44 0
815.51 0
815.57 0
815.64 0
815.70 0
815.77 0
815.83 0
815.90 0
815.97 0
816.03 0
816.10 0
816.16 0
816.23 0
816.29 0
816.36 0
816.42 0
816.49 0
816.55 0
816.62 0
816.69 0
816.75 0
816.82 0
816.88 0
816.95 0
817.01 0
817.08 0
817.14 0
817.21 0
817.27 0
817.34 0
817.41 0
817.47 0
817.54 0
817.60 0
817.67 0
817.73 0
817.80 0
817.86 0
817.93 0
818.00 0
818.06 0
818.13 0
818.19 0
818.26 0
818.32 0
818.39 0
818.45 0
818.52 0
818.59 0
818.65 0
818.72 0
818.78 0
818.85 0
818.91 0
818.98 0
819.04 0
819.11 0
819.18 0
819.24 0
819.31 0
819.37 0
819.44 0
819.50 0
819.57 0
819.64 0
819.70 0
819.77 0
819.83 0
819.90 0
819.96 0
820.03 0
820.09 0
820.16 0
820.23 0
820.29 0
820.36 0
820.42 0
820.49 0
820.55 0
820.62 0
820.69 0
820.75 0
820.82 0
820.88 0
820.95 0
821.01 0
821.08 0
821.14 0
821.21 0
821.28 0
821.34 0
821.41 0
821.47 0
821.54 0
821.60 0
821.67 0
821.74 0
821.80 0
821.87 0
821.93 0
822.00 0
822.06 0
822.13 0
822.20 0
822.26 0
822.33 0
822.39 0
822.46 0
822.52 0
822.59 0
822.66 0
822.72 0
822.79 0
822.85 0
822.92 0
822.98 0
823.05 0
823.12 0
823.18 0
823.25 0
823.31 0
823.38 0
823.44 0
823.51 0
823.58 0
823.64 0
823.71 0
823.77 0
823.84 0
823.91 0
823.97 0
824.04 0
824.10 0
824.17 0
824.23 0
824.30 0
824.37 0
824.43 0
824.50 0
824.56 0
824.63 0
824.69 0
824.76 0
824.83 0
824.89 0
824.96 0
825.02 0
825.09 0
825.16 0
825.22 0
825.29 0
825.35 0
825.42 0
825.48 0
825.55 0
825.62 0
825.68 0
825.75 0
825.81 0
825.88 0
825.95 0
826.01 0
826.08 0
826.14 0
826.21 0
826.27 0
826.34 0
826.41 0
826.47 0
826.54 0
826.60 0
826.67 0
826.74 0
826.80 0
826.87 0
826.93 0
827.00 0
827.07 0
827.13 0
827.20 0
827.26 0
827.33 0
827.40 0
827.46 0
827.53 0
827.59 0
827.66 0
827.72 0
827.79 0
827.86 0
827.92 0
827.99 0
828.05 0
828.12 0
828.19 0
828.25 0
828.32 0
828.38 0
828.45 0
828.52 0
828.58 0
828.65 0
828.71 0
828.78 0
828.85 0
828.91 0
828.98 0
829.04 0
829.11 0
829.18 0
829.24 0
829.31 0
829.37 0
829.44 0
829.51 0
829.57 0
829.64 0
829.70 0
829.77 0
829.84 0
829.90 0
829.97 0
830.03 0
830.10 0
830.17 0
830.23 0
830.30 0
830.36 0
830.43 0
830.50 0
830.56 0
830.63 0
830.69 0
830.76 0
830.83 0
830.89 0
830.96 0
831.02 0
831.09 0
831.16 0
831.22 0
831.29 0
831.36 0
831.42 0
831.49 0
831.55 0
831.62 0
831.69 0
831.75 0
831.82 0
831.88 0
831.95 0
832.02 0
832.08 0
832.15 0
832.21 0
832.28 0
832.35 0
832.41 0
832.48 0
832.54 0
832.61 0
832.68 0
832.74 0
832.81 0
832.88 0
832.94 0
833.01 0
833.07 0
833.14 0
833.21 0
833.27 0
833.34 0
833.40 0
833.47 0
833.54 0
833.60 0
833.67 0
833.74 0
833.80 0
833.87 0
833.93 0
834.00 0
834.07 0
834.13 0
834.20 0
834.27 0
834.33 0
834.40 0
834.46 0
834.53 0
834.60 0
834.66 0
834.73 0
834.79 0
834.86 0
834.93 0
834.99 0
835.06 0
835.13 0
835.19 0
835.26 0
835.32 0
835.39 0
835.46 0
835.52 0
835.59 0
835.66 0
835.72 0
835.79 0
835.85 0
835.92 0
835.99 0
836.05 0
836.12 0
836.19 0
836.25 0
836.32 0
836.38 0
836.45 0
836.52 0
836.58 0
836.65 0
836.72 0
836.78 0
836.85 0
836.91 0
836.98 0
837.05 0
837.11 0
837.18 0
837.25 0
837.31 0
837.38 0
837.45 0
837.51 0
837.58 0
837.64 0
837.71 0
837.78 0
837.84 0
837.91 0
837.98 0
838.04 0
838.11 0
838.17 0
838.24 0
838.31 0
838.37 0
838.44 0
838.51 0
838.57 0
838.64 0
838.71 0
838.77 0
838.84 0
838.90 0
838.97 0
839.04 0
839.10 0
839.17 0
839.24 0
839.30 0
839.37 0
839.44 0
839.50 0
839.57 0
839.64 0
839.70 0
839.77 0
839.83 0
839.90 0
839.97 0
840.03 0
840.10 0
840.17 0
840.23 0
840.30 0
840.37 0
840.43 0
840.50 0
840.57 0
840.63 0
840.70 0
840.76 0
840.83 0
840.90 0
840.96 0
841.03 0
841.10 0
841.16 0
841.23 0
841.30 0
841.36 0
841.43 0
841.50 0
841.56 0
841.63 0
841.70 0
841.76 0
841.83 0
841.89 0
841.96 0
842.03 0
842.09 0
842.16 0
842.23 0
842.29 0
842.36 0
842.43 0
842.49 0
842.56 0
842.63 0
842.69 0
842.76 0
842.83 0
842.89 0
842.96 0
843.03 0
843.09 0
843.16 0
843.22 0
843.29 0
843.36 0
843.42 0
843.49 0
843.56 0
843.62 0
843.69 0
843.76 0
843.82 0
843.89 0
843.96 0
844.02 0
844.09 0
844.16 0
844.22 0
844.29 0
844.36 0
844.42 0
844.49 0
844.56 0
844.62 0
844.69 0
844.76 0
844.82 0
844.89 0
844.96 0
845.02 0
845.09 0
845.16 0
845.22 0
845.29 0
845.36 0
845.42 0
845.49 0
845.56 0
845.62 0
845.69 0
845.76 0
845.82 0
845.89 0
845.96 0
846.02 0
846.09 0
846.16 0
846.22 0
846.29 0
846.36 0
846.42 0
846.49 0
846.56 0
846.62 0
846.69 0
846.76 0
846.82 0
846.89 0
846.96 0
847.02 0
847.09 0
847.16 0
847.22 0
847.29 0
847.36 0
847.42 0
847.49 0
847.56 0
847.62 0
847.69 0
847.76 0
847.82 0
847.89 0
847.96 0
848.02 0
848.09 0
848.16 0
848.22 0
848.29 0
848.36 0
848.42 0
848.49 0
848.56 0
848.62 0
848.69 0
848.76 0
848.82 0
848.89 0
848.96 0
849.02 0
849.09 0
849.16 0
849.22 0
849.29 0
849.36 0
849.43 0
849.49 0
849.56 0
849.63 0
849.69 0
849.76 0
849.83 0
849.89 0
849.96 0
850.03 0
850.09 0
850.16 0
850.23 0
850.29 0
850.36 0
850.43 0
850.49 0
850.56 0
850.63 0
850.69 0
850.76 0
850.83 0
850.90 0
850.96 0
851.03 0
851.10 0
851.16 0
851.23 0
851.30 0
851.36 0
851.43 0
851.50 0
851.56 0
851.63 0
851.70 0
851.76 0
851.83 0
851.90 0
851.97 0
852.03 0
852.10 0
852.17 0
852.23 0
852.30 0
852.37 0
852.43 0
852.50 0
852.57 0
852.63 0
852.70 0
852.77 0
852.83 0
852.90 0
852.97 0
853.04 0
853.10 0
853.17 0
853.24 0
853.30 0
853.37 0
853.44 0
853.50 0
853.57 0
853.64 0
853.71 0
853.77 0
853.84 0
853.91 0
853.97 0
854.04 0
854.11 0
854.17 0
854.24 0
854.31 0
854.37 0
854.44 0
854.51 0
854.58 0
854.64 0
854.71 0
854.78 0
854.84 0
854.91 0
854.98 0
855.04 0
855.11 0
855.18 0
855.25 0
855.31 0
855.38 0
855.45 0
855.51 0
855.58 0
855.65 0
855.72 0
855.78 0
855.85 0
855.92 0
855.98 0
856.05 0
856.12 0
856.18 0
856.25 0
856.32 0
856.39 0
856.45 0
856.52 0
856.59 0
856.65 0
856.72 0
856.79 0
856.86 0
856.92 0
856.99 0
857.06 0
857.12 0
857.19 0
857.26 0
857.32 0
857.39 0
857.46 0
857.53 0
857.59 0
857.66 0
857.73 0
857.79 0
857.86 0
857.93 0
858.00 0
858.06 0
858.13 0
858.20 0
858.26 0
858.33 0
858.40 0
858.47 0
858.53 0
858.60 0
858.67 0
858.73 0
858.80 0
858.87 0
858.94 0
859.00 0
859.07 0
859.14 0
859.20 0
859.27 0
859.34 0
859.41 0
859.47 0
859.54 0
859.61 0
859.68 0
859.74 0
859.81 0
859.88 0
859.94 0
860.01 0
860.08 0
860.15 0
860.21 0
860.28 0
860.35 0
860.41 0
860.48 0
860.55 0
860.62 0
860.68 0
860.75 0
860.82 0
860.88 0
860.95 0
861.02 0
861.09 0
861.15 0
861.22 0
861.29 0
861.36 0
861.42 0
861.49 0
861.56 0
861.62 0
861.69 0
861.76 0
861.83 0
861.89 0
861.96 0
862.03 0
862.10 0
862.16 0
862.23 0
862.30 0
862.36 0
862.43 0
862.50 0
862.57 0
862.63 0
862.70 0
862.77 0
862.84 0
862.90 0
862.97 0
863.04 0
863.11 0
863.17 0
863.24 0
863.31 0
863.37 0
863.44 0
863.51 0
863.58 0
863.64 0
863.71 0
863.78 0
863.85 0
863.91 0
863.98 0
864.05 0
864.12 0
864.18 0
864.25 0
864.32 0
864.39 0
864.45 0
864.52 0
864.59 0
864.65 0
864.72 0
864.79 0
864.86 0
864.92 0
864.99 0
865.06 0
865.13 0
865.19 0
865.26 0
865.33 0
865.40 0
865.46 0
865.53 0
865.60 0
865.67 0
865.73 0
865.80 0
865.87 0
865.94 0
866.00 0
866.07 0
866.14 0
866.21 0
866.27 0
866.34 0
866.41 0
866.47 0
866.54 0
866.61 0
866.68 0
866.74 0
866.81 0
866.88 0
866.95 0
867.01 0
867.08 0
867.15 0
867.22 0
867.28 0
867.35 0
867.42 0
867.49 0
867.55 0
867.62 0
867.69 0
867.76 0
867.82 0
867.89 0
867.96 0
868.03 0
868.09 0
868.16 0
868.23 0
868.30 0
868.36 0
868.43 0
868.50 0
868.57 0
868.64 0
868.70 0
868.77 0
868.84 0
868.91 0
868.97 0
869.04 0
869.11 0
869.18 0
869.24 0
869.31 0
869.38 0
869.45 0
869.51 0
869.58 0
869.65 0
869.72 0
869.78 0
869.85 0
869.92 0
869.99 0
870.05 0
870.12 0
870.19 0
870.26 0
870.32 0
870.39 0
870.46 0
870.53 0
870.59 0
870.66 0
870.73 0
870.80 0
870.87 0
870.93 0
871.00 0
871.07 0
871.14 0
871.20 0
871.27 0
871.34 0
871.41 0
871.47 0
871.54 0
871.61 0
871.68 0
871.74 0
871.81 0
871.88 0
871.95 0
872.02 0
872.08 0
872.15 0
872.22 0
872.29 0
872.35 0
872.42 0
872.49 0
872.56 0
872.62 0
872.69 0
872.76 0
872.83 0
872.90 0
872.96 0
873.03 0
873.10 0
873.17 0
873.23 0
873.30 0
873.37 0
873.44 0
873.50 0
873.57 0
873.64 0
873.71 0
873.78 0
873.84 0
873.91 0
873.98 0
874.05 0
874.11 0
874.18 0
874.25 0
874.32 0
874.39 0
874.45 0
874.52 0
874.59 0
874.66 0
874.72 0
874.79 0
874.86 0
874.93 0
875.00 0
875.06 0
875.13 0
875.20 0
875.27 0
875.33 0
875.40 0
875.47 0
875.54 0
875.61 0
875.67 0
875.74 0
875.81 0
875.88 0
875.94 0
876.01 0
876.08 0
876.15 0
876.22 0
876.28 0
876.35 0
876.42 0
876.49 0
876.56 0
876.62 0
876.69 0
876.76 0
876.83 0
876.89 0
876.96 0
877.03 0
877.10 0
877.17 0
877.23 0
877.30 0
877.37 0
877.44 0
877.51 0
877.57 0
877.64 0
877.71 0
877.78 0
877.85 0
877.91 0
877.98 0
878.05 0
878.12 0
878.18 0
878.25 0
878.32 0
878.39 0
878.46 0
878.52 0
878.59 0
878.66 0
878.73 0
878.80 0
878.86 0
878.93 0
879.00 0
879.07 0
879.14 0
879.20 0
879.27 0
879.34 0
879.41 0
879.48 0
879.54 0
879.61 0
879.68 0
879.75 0
879.82 0
879.88 0
879.95 0
880.02 0
880.09 0
880.16 0
880.22 0
880.29 0
880.36 0
880.43 0
880.50 0
880.56 0
880.63 0
880.70 0
880.77 0
880.84 0
880.90 0
880.97 0
881.04 0
881.11 0
881.18 0
881.24 0
881.31 0
881.38 0
881.45 0
881.52 0
881.58 0
881.65 0
881.72 0
881.79 0
881.86 0
881.92 0
881.99 0
882.06 0
882.13 0
882.20 0
882.26 0
882.33 0
882.40 0
882.47 0
882.54 0
882.60 0
882.67 0
882.74 0
882.81 0
882.88 0
882.95 0
883.01 0
883.08 0
883.15 0
883.22 0
883.29 0
883.35 0
883.42 0
883.49 0
883.56 0
883.63 0
883.69 0
883.76 0
883.83 0
883.90 0
883.97 0
884.03 0
884.10 0
884.17 0
884.24 0
884.31 0
884.38 0
884.44 0
884.51 0
884.58 0
884.65 0
884.72 0
884.78 0
884.85 0
884.92 0
884.99 0
885.06 0
885.13 0
885.19 0
885.26 0
885.33 0
885.40 0
885.47 0
885.53 0
885.60 0
885.67 0
885.74 0
885.81 0
885.88 0
885.94 0
886.01 0
886.08 0
886.15 0
886.22 0
886.28 0
886.35 0
886.42 0
886.49 0
886.56 0
886.63 0
886.69 0
886.76 0
886.83 0
886.90 0
886.97 0
887.04 0
887.10 0
887.17 0
887.24 0
887.31 0
887.38 0
887.45 0
887.51 0
887.58 0
887.65 0
887.72 0
887.79 0
887.85 0
887.92 0
887.99 0
888.06 0
888.13 0
888.20 0
888.26 0
888.33 0
888.40 0
888.47 0
888.54 0
888.61 0
888.67 0
888.74 0
888.81 0
888.88 0
888.95 0
889.02 0
889.08 0
889.15 0
889.22 0
889.29 0
889.36 0
889.43 0
889.49 0
889.56 0
889.63 0
889.70 0
889.77 0
889.84 0
889.90 0
889.97 0
890.04 0
890.11 0
890.18 0
890.25 0
890.31 0
890.38 0
890.45 0
890.52 0
890.59 0
890.66 0
890.73 0
890.79 0
890.86 0
890.93 0
891.00 0
891.07 0
891.14 0
891.20 0
891.27 0
891.34 0
891.41 0
891.48 0
891.55 0
891.61 0
891.68 0
891.75 0
891.82 0
891.89 0
891.96 0
892.03 0
892.09 0
892.16 0
892.23 0
892.30 0
892.37 0
892.44 0
892.50 0
892.57 0
892.64 0
892.71 0
892.78 0
892.85 0
892.92 0
892.98 0
893.05 0
893.12 0
893.19 0
893.26 0
893.33 0
893.39 0
893.46 0
893.53 0
893.60 0
893.67 0
893.74 0
893.81 0
893.87 0
893.94 0
894.01 0
894.08 0
894.15 0
894.22 0
894.29 0
894.35 0
894.42 0
894.49 0
894.56 0
894.63 0
894.70 0
894.77 0
894.83 0
894.90 0
894.97 0
895.04 0
895.11 0
895.18 0
895.25 0
895.31 0
895.38 0
895.45 0
895.52 0
895.59 0
895.66 0
895.73 0
895.79 0
895.86 0
895.93 0
896.00 0
896.07 0
896.14 0
896.21 0
896.27 0
896.34 0
896.41 0
896.48 0
896.55 0
896.62 0
896.69 0
896.75 0
896.82 0
896.89 0
896.96 0
897.03 0
897.10 0
897.17 0
897.23 0
897.30 0
897.37 0
897.44 0
897.51 0
897.58 0
897.65 0
897.72 0
897.78 0
897.85 0
897.92 0
897.99 0
898.06 0
898.13 0
898.20 0
898.26 0
898.33 0
898.40 0
898.47 0
898.54 0
898.61 0
898.68 0
898.75 0
898.81 0
898.88 0
898.95 0
899.02 0
899.09 0
899.16 0
899.23 0
899.30 0
899.36 0
899.43 0
899.50 0
899.57 0
899.64 0
899.71 0
899.78 0
899.85 0
899.91 0
899.98 0
900.05 0
900.12 0
900.19 0
900.26 0
900.33 0
900.40 0
900.46 0
900.53 0
900.60 0
900.67 0
900.74 0
900.81 0
900.88 0
900.95 0
901.01 0
901.08 0
901.15 0
901.22 0
901.29 0
901.36 0
901.43 0
901.50 0
901.56 0
901.63 0
901.70 0
901.77 0
901.84 0
901.91 0
901.98 0
902.05 0
902.12 0
902.18 0
902.25 0
902.32 0
902.39 0
902.46 0
902.53 0
902.60 0
902.67 0
902.73 0
902.80 0
902.87 0
902.94 0
903.01 0
903.08 0
903.15 0
903.22 0
903.29 0
903.35 0
903.42 0
903.49 0
903.56 0
903.63 0
903.70 0
903.77 0
903.84 0
903.91 0
903.97 0
904.04 0
904.11 0
904.18 0
904.25 0
904.32 0
904.39 0
904.46 0
904.53 0
904.60 0
904.66 0
904.73 0
904.80 0
904.87 0
904.94 0
905.01 0
905.08 0
905.15 0
905.22 0
905.28 0
905.35 0
905.42 0
905.49 0
905.56 0
905.63 0
905.70 0
905.77 0
905.84 0
905.91 0
905.97 0
906.04 0
906.11 0
906.18 0
906.25 0
906.32 0
906.39 0
906.46 0
906.53 0
906.60 0
906.66 0
906.73 0
906.80 0
906.87 0
906.94 0
907.01 0
907.08 0
907.15 0
907.22 0
907.29 0
907.35 0
907.42 0
907.49 0
907.56 0
907.63 0
907.70 0
907.77 0
907.84 0
907.91 0
907.98 0
908.04 0
908.11 0
908.18 0
908.25 0
908.32 0
908.39 0
908.46 0
908.53 0
908.60 0
908.67 0
908.74 0
908.80 0
908.87 0
908.94 0
909.01 0
909.08 0
909.15 0
909.22 0
909.29 0
909.36 0
909.43 0
909.50 0
909.56 0
909.63 0
909.70 0
909.77 0
909.84 0
909.91 0
909.98 0
910.05 0
910.12 0
910.19 0
910.26 0
910.33 0
910.39 0
910.46 0
910.53 0
910.60 0
910.67 0
910.74 0
910.81 0
910.88 0
910.95 0
911.02 0
911.09 0
911.16 0
911.22 0
911.29 0
911.36 0
911.43 0
911.50 0
911.57 0
911.64 0
911.71 0
911.78 0
911.85 0
911.92 0
911.99 0
912.05 0
912.12 0
912.19 0
912.26 0
912.33 0
912.40 0
912.47 0
912.54 0
912.61 0
912.68 0
912.75 0
912.82 0
912.89 0
912.95 0
913.02 0
913.09 0
913.16 0
913.23 0
913.30 0
913.37 0
913.44 0
913.51 0
913.58 0
913.65 0
913.72 0
913.79 0
913.85 0
913.92 0
913.99 0
914.06 0
914.13 0
914.20 0
914.27 0
914.34 0
914.41 0
914.48 0
914.55 0
914.62 0
914.69 0
914.76 0
914.83 0
914.89 0
914.96 0
915.03 0
915.10 0
915.17 0
915.24 0
915.31 0
915.38 0
915.45 0
915.52 0
915.59 0
915.66 0
915.73 0
915.80 0
915.87 0
915.93 0
916.00 0
916.07 0
916.14 0
916.21 0
916.28 0
916.35 0
916.42 0
916.49 0
916.56 0
916.63 0
916.70 0
916.77 0
916.84 0
916.91 0
916.98 0
917.04 0
917.11 0
917.18 0
917.25 0
917.32 0
917.39 0
917.46 0
917.53 0
917.60 0
917.67 0
917.74 0
917.81 0
917.88 0
917.95 0
918.02 0
918.09 0
918.16 0
918.22 0
918.29 0
918.36 0
918.43 0
918.50 0
918.57 0
918.64 0
918.71 0
918.78 0
918.85 0
918.92 0
918.99 0
919.06 0
919.13 0
919.20 0
919.27 0
919.34 0
919.41 0
919.48 0
919.54 0
919.61 0
919.68 0
919.75 0
919.82 0
919.89 0
919.96 0
920.03 0
920.10 0
920.17 0
920.24 0
920.31 0
920.38 0
920.45 0
920.52 0
920.59 0
920.66 0
920.73 0
920.80 0
920.87 0
920.94 0
921.00 0
921.07 0
921.14 0
921.21 0
921.28 0
921.35 0
921.42 0
921.49 0
921.56 0
921.63 0
921.70 0
921.77 0
921.84 0
921.91 0
921.98 0
922.05 0
922.12 0
922.19 0
922.26 0
922.33 0
922.40 0
922.47 0
922.54 0
922.61 0
922.67 0
922.74 0
922.81 0
922.88 0
922.95 0
923.02 0
923.09 0
923.16 0
923.23 0
923.30 0
923.37 0
923.44 0
923.51 0
923.58 0
923.65 0
923.72 0
923.79 0
923.86 0
923.93 0
924.00 0
924.07 0
924.14 0
924.21 0
924.28 0
924.35 0
924.42 0
924.49 0
924.56 0
924.62 0
924.69 0
924.76 0
924.83 0
924.90 0
924.97 0
925.04 0
925.11 0
925.18 0
925.25 0
925.32 0
925.39 0
925.46 0
925.53 0
925.60 0
925.67 0
925.74 0
925.81 0
925.88 0
925.95 0
926.02 0
926.09 0
926.16 0
926.23 0
926.30 0
926.37 0
926.44 0
926.51 0
926.58 0
926.65 0
926.72 0
926.79 0
926.86 0
926.93 0
927.00 0
927.07 0
927.14 0
927.21 0
927.27 0
927.34 0
927.41 0
927.48 0
927.55 0
927.62 0
927.69 0
927.76 0
927.83 0
927.90 0
927.97 0
928.04 0
928.11 0
928.18 0
928.25 0
928.32 0
928.39 0
928.46 0
928.53 0
928.60 0
928.67 0
928.74 0
928.81 0
928.88 0
928.95 0
929.02 0
929.09 0
929.16 0
929.23 0
929.30 0
929.37 0
929.44 0
929.51 0
929.58 0
929.65 0
929.72 0
929.79 0
929.86 0
929.93 0
930.00 0
930.07 0
930.14 0
930.21 0
930.28 0
930.35 0
930.42 0
930.49 0
930.56 0
930.63 0
930.70 0
930.77 0
930.84 0
930.91 0
930.98 0
931.05 0
931.12 0
931.19 0
931.26 0
931.33 0
931.40 0
931.47 0
931.54 0
931.61 0
931.68 0
931.75 0
931.82 0
931.89 0
931.96 0
932.03 0
932.10 0
932.17 0
932.24 0
932.31 0
932.38 0
932.45 0
932.52 0
932.59 0
932.66 0
932.73 0
932.80 0
932.87 0
932.94 0
933.01 0
933.08 0
933.15 0
933.22 0
933.29 0
933.36 0
933.43 0
933.50 0
933.57 0
933.64 0
933.71 0
933.78 0
933.85 0
933.92 0
933.99 0
934.06 0
934.13 0
934.20 0
934.27 0
934.34 0
934.41 0
934.48 0
934.55 0
934.62 0
934.69 0
934.76 0
934.83 0
934.90 0
934.97 0
935.04 0
935.11 0
935.18 0
935.25 0
935.32 0
935.39 0
935.46 0
935.53 0
935.60 0
935.67 0
935.74 0
935.81 0
935.88 0
935.95 0
936.02 0
936.09 0
936.16 0
936.23 0
936.30 0
936.37 0
936.44 0
936.51 0
936.58 0
936.65 0
936.72 0
936.79 0
936.86 0
936.93 0
937.00 0
937.07 0
937.14 0
937.21 0
937.28 0
937.35 0
937.42 0
937.49 0
937.56 0
937.63 0
937.70 0
937.77 0
937.84 0
937.91 0
937.98 0
938.05 0
938.12 0
938.19 0
938.26 0
938.33 0
938.40 0
938.47 0
938.54 0
938.61 0
938.69 0
938.76 0
938.83 0
938.90 0
938.97 0
939.04 0
939.11 0
939.18 0
939.25 0
939.32 0
939.39 0
939.46 0
939.53 0
939.60 0
939.67 0
939.74 0
939.81 0
939.88 0
939.95 0
940.02 0
940.09 0
940.16 0
940.23 0
940.30 0
940.37 0
940.44 0
940.51 0
940.58 0
940.65 0
940.72 0
940.79 0
940.86 0
940.93 0
941.00 0
941.07 0
941.14 0
941.21 0
941.28 0
941.36 0
941.43 0
941.50 0
941.57 0
941.64 0
941.71 0
941.78 0
941.85 0
941.92 0
941.99 0
942.06 0
942.13 0
942.20 0
942.27 0
942.34 0
942.41 0
942.48 0
942.55 0
942.62 0
942.69 0
942.76 0
942.83 0
942.90 0
942.97 0
943.04 0
943.11 0
943.18 0
943.25 0
943.32 0
943.40 0
943.47 0
943.54 0
943.61 0
943.68 0
943.75 0
943.82 0
943.89 0
943.96 0
944.03 0
944.10 0
944.17 0
944.24 0
944.31 0
944.38 0
944.45 0
944.52 0
944.59 0
944.66 0
944.73 0
944.80 0
944.87 0
944.94 0
945.02 0
945.09 0
945.16 0
945.23 0
945.30 0
945.37 0
945.44 0
945.51 0
945.58 0
945.65 0
945.72 0
945.79 0
945.86 0
945.93 0
946.00 0
946.07 0
946.14 0
946.21 0
946.28 0
946.35 0
946.42 0
946.50 0
946.57 0
946.64 0
946.71 0
946.78 0
946.85 0
946.92 0
946.99 0
947.06 0
947.13 0
947.20 0
947.27 0
947.34 0
947.41 0
947.48 0
947.55 0
947.62 0
947.69 0
947.76 0
947.84 0
947.91 0
947.98 0
948.05 0
948.12 0
948.19 0
948.26 0
948.33 0
948.40 0
948.47 0
948.54 0
948.61 0
948.68 0
948.75 0
948.82 0
948.89 0
948.96 0
949.04 0
949.11 0
949.18 0
949.25 0
949.32 0
949.39 0
949.46 0
949.53 0
949.60 0
949.67 0
949.74 0
949.81 0
949.88 0
949.95 0
950.02 0
950.09 0
950.16 0
950.24 0
950.31 0
950.38 0
950.45 0
950.52 0
950.59 0
950.66 0
950.73 0
950.80 0
950.87 0
950.94 0
951.01 0
951.08 0
951.15 0
951.22 0
951.30 0
951.37 0
951.44 0
951.51 0
951.58 0
951.65 0
951.72 0
951.79 0
951.86 0
951.93 0
952.00 0
952.07 0
952.14 0
952.21 0
952.29 0
952.36 0
952.43 0
952.50 0
952.57 0
952.64 0
952.71 0
952.78 0
952.85 0
952.92 0
952.99 0
953.06 0
953.13 0
953.21 0
953.28 0
953.35 0
953.42 0
953.49 0
953.56 0
953.63 0
953.70 0
953.77 0
953.84 0
953.91 0
953.98 0
954.05 0
954.13 0
954.20 0
954.27 0
954.34 0
954.41 0
954.48 0
954.55 0
954.62 0
954.69 0
954.76 0
954.83 0
954.90 0
954.97 0
955.05 0
955.12 0
955.19 0
955.26 0
955.33 0
955.40 0
955.47 0
955.54 0
955.61 0
955.68 0
955.75 0
955.82 0
955.90 0
955.97 0
956.04 0
956.11 0
956.18 0
956.25 0
956.32 0
956.39 0
956.46 0
956.53 0
956.60 0
956.68 0
956.75 0
956.82 0
956.89 0
956.96 0
957.03 0
957.10 0
957.17 0
957.24 0
957.31 0
957.38 0
957.46 0
957.53 0
957.60 0
957.67 0
957.74 0
957.81 0
957.88 0
957.95 0
958.02 0
958.09 0
958.16 0
958.24 0
958.31 0
958.38 0
958.45 0
958.52 0
958.59 0
958.66 0
958.73 0
958.80 0
958.87 0
958.94 0
959.02 0
959.09 0
959.16 0
959.23 0
959.30 0
959.37 0
959.44 0
959.51 0
959.58 0
959.65 0
959.73 0
959.80 0
959.87 0
959.94 0
960.01 0
960.08 0
960.15 0
960.22 0
960.29 0
960.36 0
960.44 0
960.51 0
960.58 0
960.65 0
960.72 0
960.79 0
960.86 0
960.93 0
961.00 0
961.08 0
961.15 0
961.22 0
961.29 0
961.36 0
961.43 0
961.50 0
961.57 0
961.64 0
961.71 0
961.79 0
961.86 0
961.93 0
962.00 0
962.07 0
962.14 0
962.21 0
962.28 0
962.35 0
962.43 0
962.50 0
962.57 0
962.64 0
962.71 0
962.78 0
962.85 0
962.92 0
962.99 0
963.07 0
963.14 0
963.21 0
963.28 0
963.35 0
963.42 0
963.49 0
963.56 0
963.63 0
963.71 0
963.78 0
963.85 0
963.92 0
963.99 0
964.06 0
964.13 0
964.20 0
964.28 0
964.35 0
964.42 0
964.49 0
964.56 0
964.63 0
964.70 0
964.77 0
964.84 0
964.92 0
964.99 0
965.06 0
965.13 0
965.20 0
965.27 0
965.34 0
965.41 0
965.49 0
965.56 0
965.63 0
965.70 0
965.77 0
965.84 0
965.91 0
965.98 0
966.06 0
966.13 0
966.20 0
966.27 0
966.34 0
966.41 0
966.48 0
966.55 0
966.62 0
966.70 0
966.77 0
966.84 0
966.91 0
966.98 0
967.05 0
967.12 0
967.20 0
967.27 0
967.34 0
967.41 0
967.48 0
967.55 0
967.62 0
967.69 0
967.77 0
967.84 0
967.91 0
967.98 0
968.05 0
968.12 0
968.19 0
968.26 0
968.34 0
968.41 0
968.48 0
968.55 0
968.62 0
968.69 0
968.76 0
968.84 0
968.91 0
968.98 0
969.05 0
969.12 0
969.19 0
969.26 0
969.33 0
969.41 0
969.48 0
969.55 0
969.62 0
969.69 0
969.76 0
969.83 0
969.91 0
969.98 0
970.05 0
970.12 0
970.19 0
970.26 0
970.33 0
970.41 0
970.48 0
970.55 0
970.62 0
970.69 0
970.76 0
970.83 0
970.90 0
970.98 0
971.05 0
971.12 0
971.19 0
971.26 0
971.33 0
971.40 0
971.48 0
971.55 0
971.62 0
971.69 0
971.76 0
971.83 0
971.90 0
971.98 0
972.05 0
972.12 0
972.19 0
972.26 0
972.33 0
972.41 0
972.48 0
972.55 0
972.62 0
972.69 0
972.76 0
972.83 0
972.91 0
972.98 0
973.05 0
973.12 0
973.19 0
973.26 0
973.33 0
973.41 0
973.48 0
973.55 0
973.62 0
973.69 0
973.76 0
973.83 0
973.91 0
973.98 0
974.05 0
974.12 0
974.19 0
974.26 0
974.34 0
974.41 0
974.48 0
974.55 0
974.62 0
974.69 0
974.76 0
974.84 0
974.91 0
974.98 0
975.05 0
975.12 0
975.19 0
975.27 0
975.34 0
975.41 0
975.48 0
975.55 0
975.62 0
975.70 0
975.77 0
975.84 0
975.91 0
975.98 0
976.05 0
976.12 0
976.20 0
976.27 0
976.34 0
976.41 0
976.48 0
976.55 0
976.63 0
976.70 0
976.77 0
976.84 0
976.91 0
976.98 0
977.06 0
977.13 0
977.20 0
977.27 0
977.34 0
977.41 0
977.49 0
977.56 0
977.63 0
977.70 0
977.77 0
977.84 0
977.92 0
977.99 0
978.06 0
978.13 0
978.20 0
978.27 0
978.35 0
978.42 0
978.49 0
978.56 0
978.63 0
978.70 0
978.78 0
978.85 0
978.92 0
978.99 0
979.06 0
979.13 0
979.21 0
979.28 0
979.35 0
979.42 0
979.49 0
979.56 0
979.64 0
979.71 0
979.78 0
979.85 0
979.92 0
980.00 0
980.07 0
980.14 0
980.21 0
980.28 0
980.35 0
980.43 0
980.50 0
980.57 0
980.64 0
980.71 0
980.78 0
980.86 0
980.93 0
981.00 0
981.07 0
981.14 0
981.22 0
981.29 0
981.36 0
981.43 0
981.50 0
981.57 0
981.65 0
981.72 0
981.79 0
981.86 0
981.93 0
982.01 0
982.08 0
982.15 0
982.22 0
982.29 0
982.36 0
982.44 0
982.51 0
982.58 0
982.65 0
982.72 0
982.80 0
982.87 0
982.94 0
983.01 0
983.08 0
983.15 0
983.23 0
983.30 0
983.37 0
983.44 0
983.51 0
983.59 0
983.66 0
983.73 0
983.80 0
983.87 0
983.95 0
984.02 0
984.09 0
984.16 0
984.23 0
984.30 0
984.38 0
984.45 0
984.52 0
984.59 0
984.66 0
984.74 0
984.81 0
984.88 0
984.95 0
985.02 0
985.10 0
985.17 0
985.24 0
985.31 0
985.38 0
985.46 0
985.53 0
985.60 0
985.67 0
985.74 0
985.82 0
985.89 0
985.96 0
986.03 0
986.10 0
986.17 0
986.25 0
986.32 0
986.39 0
986.46 0
986.53 0
986.61 0
986.68 0
986.75 0
986.82 0
986.89 0
986.97 0
987.04 0
987.11 0
987.18 0
987.25 0
987.33 0
987.40 0
987.47 0
987.54 0
987.61 0
987.69 0
987.76 0
987.83 0
987.90 0
987.98 0
988.05 0
988.12 0
988.19 0
988.26 0
988.34 0
988.41 0
988.48 0
988.55 0
988.62 0
988.70 0
988.77 0
988.84 0
988.91 0
988.98 0
989.06 0
989.13 0
989.20 0
989.27 0
989.34 0
989.42 0
989.49 0
989.56 0
989.63 0
989.70 0
989.78 0
989.85 0
989.92 0
989.99 0
990.07 0
990.14 0
990.21 0
990.28 0
990.35 0
990.43 0
990.50 0
990.57 0
990.64 0
990.71 0
990.79 0
990.86 0
990.93 0
991.00 0
991.08 0
991.15 0
991.22 0
991.29 0
991.36 0
991.44 0
991.51 0
991.58 0
991.65 0
991.72 0
991.80 0
991.87 0
991.94 0
992.01 0
992.09 0
992.16 0
992.23 0
992.30 0
992.37 0
992.45 0
992.52 0
992.59 0
992.66 0
992.74 0
992.81 0
992.88 0
992.95 0
993.02 1
993.10 1
993.17 1
993.24 1
993.31 0
993.39 0
993.46 0
993.53 0
993.60 0
993.67 0
993.75 0
993.82 0
993.89 0
993.96 0
994.04 0
994.11 0
994.18 0
994.25 0
994.32 0
994.40 0
994.47 0
994.54 0
994.61 0
994.69 0
994.76 0
994.83 0
994.90 0
994.97 0
995.05 0
995.12 0
995.19 0
995.26 0
995.34 0
995.41 0
995.48 0
995.55 0
995.63 0
995.70 0
995.77 0
995.84 0
995.91 0
995.99 0
996.06 0
996.13 0
996.20 0
996.28 0
996.35 0
996.42 0
996.49 0
996.57 0
996.64 0
996.71 0
996.78 0
996.86 0
996.93 0
997.00 0
997.07 0
997.14 0
997.22 0
997.29 0
997.36 0
997.43 0
997.51 0
997.58 0
997.65 0
997.72 0
997.80 0
997.87 0
997.94 0
998.01 0
998.09 0
998.16 0
998.23 0
998.30 0
998.38 0
998.45 0
998.52 0
998.59 0
998.67 0
998.74 0
998.81 0
998.88 0
998.95 0
999.03 0
999.10 0
999.17 0
999.24 0
999.32 0
999.39 0
999.46 0
999.53 0
999.61 0
999.68 0
999.75 0
999.82 0
999.90 0
999.97 0
1000.04 0
1000.11 0
1000.19 0
1000.26 0
1000.33 0
1000.40 0
1000.48 0
1000.55 0
1000.62 0
1000.69 0
1000.77 0
1000.84 0
1000.91 0
1000.98 0
1001.06 0
1001.13 0
1001.20 0
1001.27 0
1001.35 0
1001.42 0
1001.49 0
1001.56 0
1001.64 0
1001.71 0
1001.78 0
1001.85 0
1001.93 0
1002.00 0
1002.07 0
1002.14 0
1002.22 0
1002.29 0
1002.36 0
1002.43 0
1002.51 0
1002.58 0
1002.65 0
1002.73 0
1002.80 0
1002.87 0
1002.94 0
1003.02 0
1003.09 0
1003.16 0
1003.23 0
1003.31 0
1003.38 0
1003.45 0
1003.52 0
1003.60 0
1003.67 0
1003.74 0
1003.81 0
1003.89 0
1003.96 0
1004.03 0
1004.10 0
1004.18 0
1004.25 0
1004.32 0
1004.39 0
1004.47 0
1004.54 0
1004.61 0
1004.69 0
1004.76 0
1004.83 0
1004.90 0
1004.98 0
1005.05 0
1005.12 0
1005.19 0
1005.27 0
1005.34 0
1005.41 0
1005.48 0
1005.56 0
1005.63 0
1005.70 0
1005.78 0
1005.85 0
1005.92 0
1005.99 0
1006.07 0
1006.14 0
1006.21 0
1006.28 0
1006.36 0
1006.43 0
1006.50 0
1006.58 0
1006.65 0
1006.72 0
1006.79 0
1006.87 0
1006.94 0
1007.01 0
1007.08 1
1007.16 1
1007.23 1
1007.30 1
1007.38 1
1007.45 1
1007.52 1
1007.59 1
1007.67 1
1007.74 0
1007.81 0
1007.88 0
1007.96 0
1008.03 0
1008.10 0
1008.18 0
1008.25 0
1008.32 0
1008.39 0
1008.47 0
1008.54 0
1008.61 0
1008.68 0
1008.76 0
1008.83 0
1008.90 0
1008.98 0
1009.05 0
1009.12 0
1009.19 0
1009.27 0
1009.34 0
1009.41 0
1009.49 0
1009.56 0
1009.63 0
1009.70 0
1009.78 0
1009.85 0
1009.92 0
1010.00 1
1010.07 1
1010.14 1
1010.21 1
1010.29 1
1010.36 1
1010.43 1
1010.51 1
1010.58 1
1010.65 1
1010.72 1
1010.80 1
1010.87 1
1010.94 1
1011.02 1
1011.09 1
1011.16 1
1011.23 1
1011.31 1
1011.38 1
1011.45 1
1011.53 1
1011.60 1
1011.67 0
1011.74 0
1011.82 0
1011.89 0
1011.96 0
1012.04 0
1012.11 0
1012.18 0
1012.25 0
1012.33 0
1012.40 0
1012.47 0
1012.55 0
1012.62 0
1012.69 0
1012.77 0
1012.84 0
1012.91 0
1012.98 0
1013.06 0
1013.13 0
1013.20 0
1013.28 0
1013.35 0
1013.42 0
1013.49 0
1013.57 0
1013.64 0
1013.71 0
1013.79 0
1013.86 0
1013.93 0
1014.01 0
1014.08 0
1014.15 0
1014.22 0
1014.30 0
1014.37 0
1014.44 0
1014.52 0
1014.59 0
1014.66 0
1014.74 0
1014.81 0
1014.88 0
1014.95 0
1015.03 0
1015.10 0
1015.17 0
1015.25 0
1015.32 0
1015.39 0
1015.47 0
1015.54 0
1015.61 0
1015.68 0
1015.76 0
1015.83 0
1015.90 0
1015.98 0
1016.05 0
1016.12 0
1016.20 0
1016.27 0
1016.34 0
1016.42 0
1016.49 0
1016.56 0
1016.63 0
1016.71 0
1016.78 0
1016.85 1
1016.93 1
1017.00 1
1017.07 1
1017.15 1
1017.22 1
1017.29 1
1017.37 1
1017.44 1
1017.51 1
1017.58 1
1017.66 1
1017.73 1
1017.80 2
1017.88 1
1017.95 1
1018.02 1
1018.10 1
1018.17 1
1018.24 0
1018.32 0
1018.39 0
1018.46 0
1018.54 0
1018.61 0
1018.68 0
1018.75 0
1018.83 0
1018.90 0
1018.97 0
1019.05 1
1019.12 1
1019.19 1
1019.27 1
1019.34 1
1019.41 1
1019.49 1
1019.56 1
1019.63 1
1019.71 1
1019.78 1
1019.85 1
1019.93 1
1020.00 1
1020.07 1
1020.14 1
1020.22 1
1020.29 1
1020.36 1
1020.44 1
1020.51 1
1020.58 1
1020.66 1
1020.73 1
1020.80 1
1020.88 2
1020.95 2
1021.02 2
1021.10 3
1021.17 3
1021.24 3
1021.32 3
1021.39 2
1021.46 2
1021.54 2
1021.61 1
1021.68 1
1021.76 1
1021.83 1
1021.90 1
1021.98 1
1022.05 1
1022.12 1
1022.20 2
1022.27 2
1022.34 2
1022.42 2
1022.49 2
1022.56 2
1022.64 2
1022.71 2
1022.78 2
1022.86 2
1022.93 2
1023.00 2
1023.08 2
1023.15 2
1023.22 2
1023.29 1
1023.37 1
1023.44 1
1023.51 1
1023.59 1
1023.66 1
1023.73 1
1023.81 2
1023.88 2
1023.95 2
1024.03 2
1024.10 2
1024.17 2
1024.25 1
1024.32 1
1024.39 1
1024.47 1
1024.54 1
1024.62 1
1024.69 1
1024.76 1
1024.84 1
1024.91 1
1024.98 1
1025.06 1
1025.13 1
1025.20 1
1025.28 1
1025.35 1
1025.42 0
1025.50 0
1025.57 0
1025.64 0
1025.72 0
1025.79 0
1025.86 1
1025.94 1
1026.01 1
1026.08 1
1026.16 1
1026.23 1
1026.30 1
1026.38 1
1026.45 1
1026.52 1
1026.60 1
1026.67 1
1026.74 1
1026.82 1
1026.89 1
1026.96 1
1027.04 1
1027.11 1
1027.18 1
1027.26 1
1027.33 1
1027.40 1
1027.48 1
1027.55 1
1027.63 1
1027.70 1
1027.77 1
1027.85 1
1027.92 1
1027.99 1
1028.07 2
1028.14 2
1028.21 2
1028.29 2
1028.36 2
1028.43 2
1028.51 1
1028.58 1
1028.65 1
1028.73 1
1028.80 1
1028.87 1
1028.95 2
1029.02 2
1029.09 2
1029.17 2
1029.24 2
1029.32 2
1029.39 2
1029.46 2
1029.54 2
1029.61 1
1029.68 1
1029.76 1
1029.83 1
1029.90 1
1029.98 1
1030.05 2
1030.12 2
1030.20 2
1030.27 2
1030.35 2
1030.42 2
1030.49 2
1030.57 2
1030.64 1
1030.71 1
1030.79 1
1030.86 1
1030.93 1
1031.01 1
1031.08 1
1031.15 1
1031.23 1
1031.30 1
1031.38 1
1031.45 0
1031.52 0
1031.60 0
1031.67 0
1031.74 0
1031.82 0
1031.89 0
1031.96 0
1032.04 0
1032.11 0
1032.19 0
1032.26 0
1032.33 0
1032.41 0
1032.48 1
1032.55 1
1032.63 1
1032.70 1
1032.77 1
1032.85 1
1032.92 1
1033.00 1
1033.07 1
1033.14 1
1033.22 0
1033.29 0
1033.36 0
1033.44 0
1033.51 0
1033.58 0
1033.66 0
1033.73 0
1033.81 0
1033.88 0
1033.95 0
1034.03 0
1034.10 0
1034.17 0
1034.25 1
1034.32 1
1034.40 1
1034.47 2
1034.54 2
1034.62 2
1034.69 2
1034.76 2
1034.84 2
1034.91 2
1034.98 2
1035.06 2
1035.13 2
1035.21 2
1035.28 2
1035.35 2
1035.43 2
1035.50 2
1035.57 2
1035.65 2
1035.72 2
1035.80 1
1035.87 1
1035.94 1
1036.02 1
1036.09 1
1036.17 1
1036.24 1
1036.31 1
1036.39 1
1036.46 1
1036.53 1
1036.61 2
1036.68 2
1036.76 2
1036.83 2
1036.90 2
1036.98 2
1037.05 2
1037.12 2
1037.20 2
1037.27 2
1037.35 2
1037.42 2
1037.49 2
1037.57 2
1037.64 2
1037.71 3
1037.79 3
1037.86 3
1037.94 4
1038.01 4
1038.08 4
1038.16 3
1038.23 3
1038.31 2
1038.38 2
1038.45 2
1038.53 1
1038.60 1
1038.67 1
1038.75 1
1038.82 1
1038.90 1
1038.97 1
1039.04 1
1039.12 1
1039.19 1
1039.27 1
1039.34 1
1039.41 1
1039.49 1
1039.56 1
1039.64 0
1039.71 0
1039.78 0
1039.86 0
1039.93 0
1040.00 0
1040.08 0
1040.15 0
1040.23 0
1040.30 0
1040.37 0
1040.45 0
1040.52 1
1040.60 1
1040.67 1
1040.74 2
1040.82 2
1040.89 2
1040.97 1
1041.04 1
1041.11 1
1041.19 1
1041.26 1
1041.34 1
1041.41 1
1041.48 1
1041.56 1
1041.63 1
1041.71 1
1041.78 1
1041.85 1
1041.93 2
1042.00 2
1042.08 2
1042.15 2
1042.22 2
1042.30 2
1042.37 2
1042.45 1
1042.52 1
1042.59 1
1042.67 1
1042.74 1
1042.82 0
1042.89 1
1042.96 1
1043.04 1
1043.11 1
1043.19 1
1043.26 1
1043.33 1
1043.41 2
1043.48 2
1043.56 2
1043.63 3
1043.70 3
1043.78 2
1043.85 2
1043.93 2
1044.00 2
1044.07 1
1044.15 1
1044.22 2
1044.30 2
1044.37 2
1044.44 3
1044.52 3
1044.59 3
1044.67 3
1044.74 3
1044.81 3
1044.89 3
1044.96 2
1045.04 2
1045.11 1
1045.18 1
1045.26 0
1045.33 0
1045.41 0
1045.48 0
1045.56 0
1045.63 0
1045.70 0
1045.78 0
1045.85 0
1045.93 0
1046.00 0
1046.07 0
1046.15 0
1046.22 0
1046.30 1
1046.37 0
1046.44 0
1046.52 0
1046.59 0
1046.67 0
1046.74 0
1046.82 0
1046.89 1
1046.96 1
1047.04 1
1047.11 1
1047.19 2
1047.26 2
1047.33 2
1047.41 2
1047.48 2
1047.56 2
1047.63 2
1047.71 2
1047.78 2
1047.85 3
1047.93 3
1048.00 3
1048.08 3
1048.15 3
1048.22 3
1048.30 3
1048.37 3
1048.45 2
1048.52 2
1048.60 2
1048.67 2
1048.74 2
1048.82 2
1048.89 2
1048.97 2
1049.04 2
1049.12 2
1049.19 3
1049.26 3
1049.34 3
1049.41 3
1049.49 3
1049.56 3
1049.64 3
1049.71 3
1049.78 4
1049.86 4
1049.93 5
1050.01 5
1050.08 5
1050.16 5
1050.23 5
1050.30 5
1050.38 4
1050.45 4
1050.53 4
1050.60 4
1050.68 4
1050.75 4
1050.82 4
1050.90 5
1050.97 5
1051.05 5
1051.12 5
1051.20 5
1051.27 5
1051.34 5
1051.42 5
1051.49 5
1051.57 5
1051.64 5
1051.72 5
1051.79 5
1051.86 5
1051.94 5
1052.01 4
1052.09 4
1052.16 3
1052.24 3
1052.31 2
1052.38 2
1052.46 1
1052.53 1
1052.61 1
1052.68 1
1052.76 2
1052.83 2
1052.90 2
1052.98 3
1053.05 3
1053.13 3
1053.20 3
1053.28 3
1053.35 2
1053.43 2
1053.50 2
1053.57 1
1053.65 1
1053.72 1
1053.80 1
1053.87 2
1053.95 3
1054.02 3
1054.10 4
1054.17 4
1054.24 4
1054.32 4
1054.39 4
1054.47 3
1054.54 3
1054.62 3
1054.69 3
1054.76 3
1054.84 3
1054.91 3
1054.99 3
1055.06 3
1055.14 3
1055.21 3
1055.29 3
1055.36 3
1055.43 2
1055.51 2
1055.58 2
1055.66 3
1055.73 3
1055.81 3
1055.88 3
1055.96 3
1056.03 3
1056.11 3
1056.18 3
1056.25 3
1056.33 3
1056.40 3
1056.48 3
1056.55 3
1056.63 3
1056.70 3
1056.78 3
1056.85 3
1056.92 3
1057.00 3
1057.07 3
1057.15 3
1057.22 3
1057.30 3
1057.37 3
1057.45 3
1057.52 4
1057.60 4
1057.67 4
1057.74 4
1057.82 4
1057.89 5
1057.97 5
1058.04 5
1058.12 5
1058.19 5
1058.27 5
1058.34 4
1058.42 4
1058.49 4
1058.56 3
1058.64 3
1058.71 3
1058.79 3
1058.86 3
1058.94 3
1059.01 3
1059.09 3
1059.16 2
1059.24 2
1059.31 1
1059.38 1
1059.46 0
1059.53 0
1059.61 0
1059.68 0
1059.76 0
1059.83 0
1059.91 0
1059.98 0
1060.06 0
1060.13 0
1060.21 0
1060.28 0
1060.35 0
1060.43 0
1060.50 1
1060.58 1
1060.65 2
1060.73 3
1060.80 4
1060.88 5
1060.95 6
1061.03 7
1061.10 9
1061.18 10
1061.25 10
1061.33 10
1061.40 10
1061.47 9
1061.55 8
1061.62 7
1061.70 6
1061.77 5
1061.85 4
1061.92 4
1062.00 3
1062.07 3
1062.15 3
1062.22 4
1062.30 4
1062.37 4
1062.45 5
1062.52 5
1062.59 5
1062.67 5
1062.74 5
1062.82 5
1062.89 4
1062.97 4
1063.04 4
1063.12 4
1063.19 4
1063.27 4
1063.34 4
1063.42 4
1063.49 4
1063.57 3
1063.64 3
1063.72 3
1063.79 2
1063.87 2
1063.94 3
1064.01 3
1064.09 4
1064.16 4
1064.24 5
1064.31 5
1064.39 5
1064.46 5
1064.54 5
1064.61 4
1064.69 4
1064.76 3
1064.84 3
1064.91 2
1064.99 2
1065.06 3
1065.14 3
1065.21 3
1065.29 3
1065.36 4
1065.44 4
1065.51 3
1065.59 3
1065.66 3
1065.73 4
1065.81 4
1065.88 4
1065.96 5
1066.03 5
1066.11 6
1066.18 6
1066.26 6
1066.33 5
1066.41 4
1066.48 4
1066.56 3
1066.63 3
1066.71 2
1066.78 2
1066.86 2
1066.93 3
1067.01 3
1067.08 4
1067.16 4
1067.23 5
1067.31 5
1067.38 6
1067.46 6
1067.53 6
1067.61 6
1067.68 5
1067.76 5
1067.83 5
1067.91 5
1067.98 5
1068.06 5
1068.13 5
1068.21 5
1068.28 5
1068.36 5
1068.43 6
1068.50 6
1068.58 7
1068.65 8
1068.73 8
1068.80 8
1068.88 8
1068.95 8
1069.03 7
1069.10 7
1069.18 6
1069.25 5
1069.33 4
1069.40 3
1069.48 3
1069.55 2
1069.63 2
1069.70 1
1069.78 1
1069.85 1
1069.93 1
1070.00 1
1070.08 1
1070.15 1
1070.23 0
1070.30 0
1070.38 0
1070.45 0
1070.53 0
1070.60 0
1070.68 0
1070.75 0
1070.83 1
1070.90 2
1070.98 2
1071.05 2
1071.13 2
1071.20 2
1071.28 1
1071.35 1
1071.43 0
1071.50 0
1071.58 0
1071.65 0
1071.73 0
1071.80 0
1071.88 0
1071.95 1
1072.03 1
1072.10 2
1072.18 2
1072.25 3
1072.33 3
1072.40 3
1072.48 3
1072.55 3
1072.63 2
1072.70 2
1072.78 2
1072.85 2
1072.93 2
1073.00 2
1073.08 2
1073.15 2
1073.23 2
1073.30 2
1073.38 2
1073.46 1
1073.53 1
1073.61 0
1073.68 0
1073.76 0
1073.83 0
1073.91 1
1073.98 1
1074.06 2
1074.13 3
1074.21 3
1074.28 3
1074.36 3
1074.43 3
1074.51 3
1074.58 3
1074.66 3
1074.73 3
1074.81 2
1074.88 2
1074.96 1
1075.03 1
1075.11 0
1075.18 0
1075.26 0
1075.33 0
1075.41 0
1075.48 1
1075.56 2
1075.63 3
1075.71 3
1075.78 4
1075.86 4
1075.93 5
1076.01 5
1076.08 4
1076.16 4
1076.24 4
1076.31 4
1076.39 4
1076.46 3
1076.54 3
1076.61 2
1076.69 2
1076.76 1
1076.84 0
1076.91 0
1076.99 0
1077.06 0
1077.14 0
1077.21 1
1077.29 1
1077.36 2
1077.44 2
1077.51 2
1077.59 2
1077.66 3
1077.74 3
1077.81 4
1077.89 5
1077.97 5
1078.04 6
1078.12 6
1078.19 7
1078.27 7
1078.34 7
1078.42 7
1078.49 7
1078.57 7
1078.64 7
1078.72 6
1078.79 6
1078.87 6
1078.94 7
1079.02 8
1079.09 8
1079.17 9
1079.24 10
1079.32 10
1079.40 11
1079.47 11
1079.55 12
1079.62 12
1079.70 13
1079.77 13
1079.85 13
1079.92 13
1080.00 13
1080.07 13
1080.15 12
1080.22 12
1080.30 11
1080.37 11
1080.45 10
1080.53 10
1080.60 10
1080.68 10
1080.75 10
1080.83 10
1080.90 10
1080.98 10
1081.05 10
1081.13 11
1081.20 11
1081.28 12
1081.35 13
1081.43 14
1081.50 14
1081.58 14
1081.66 13
1081.73 12
1081.81 11
1081.88 10
1081.96 9
1082.03 8
1082.11 8
1082.18 7
1082.26 7
1082.33 7
1082.41 7
1082.48 8
1082.56 8
1082.64 8
1082.71 9
1082.79 9
1082.86 9
1082.94 9
1083.01 8
1083.09 8
1083.16 8
1083.24 9
1083.31 10
1083.39 11
1083.47 12
1083.54 13
1083.62 14
1083.69 14
1083.77 14
1083.84 14
1083.92 13
1083.99 13
1084.07 12
1084.14 11
1084.22 10
1084.30 9
1084.37 8
1084.45 7
1084.52 6
1084.60 6
1084.67 5
1084.75 5
1084.82 5
1084.90 5
1084.97 4
1085.05 4
1085.13 4
1085.20 4
1085.28 3
1085.35 4
1085.43 4
1085.50 4
1085.58 4
1085.65 4
1085.73 4
1085.81 4
1085.88 4
1085.96 5
1086.03 5
1086.11 5
1086.18 5
1086.26 4
1086.33 4
1086.41 3
1086.48 2
1086.56 1
1086.64 0
1086.71 0
1086.79 0
1086.86 0
1086.94 0
1087.01 0
1087.09 1
1087.16 1
1087.24 1
1087.32 1
1087.39 0
1087.47 0
1087.54 0
1087.62 0
1087.69 0
1087.77 1
1087.85 2
1087.92 4
1088.00 5
1088.07 6
1088.15 7
1088.22 6
1088.30 5
1088.37 4
1088.45 2
1088.53 1
1088.60 0
1088.68 0
1088.75 1
1088.83 2
1088.90 4
1088.98 5
1089.05 6
1089.13 7
1089.21 8
1089.28 7
1089.36 7
1089.43 6
1089.51 5
1089.58 4
1089.66 3
1089.74 2
1089.81 1
1089.89 0
1089.96 0
1090.04 0
1090.11 0
1090.19 0
1090.27 1
1090.34 2
1090.42 2
1090.49 3
1090.57 4
1090.64 4
1090.72 4
1090.80 4
1090.87 4
1090.95 4
1091.02 5
1091.10 5
1091.17 6
1091.25 6
1091.33 7
1091.40 8
1091.48 8
1091.55 9
1091.63 9
1091.70 8
1091.78 8
1091.86 7
1091.93 7
1092.01 6
1092.08 6
1092.16 6
1092.23 6
1092.31 6
1092.39 6
1092.46 5
1092.54 5
1092.61 5
1092.69 4
1092.76 4
1092.84 3
1092.92 3
1092.99 3
1093.07 4
1093.14 4
1093.22 4
1093.29 4
1093.37 4
1093.45 4
1093.52 4
1093.60 4
1093.67 5
1093.75 6
1093.83 7
1093.90 8
1093.98 9
1094.05 10
1094.13 10
1094.20 11
1094.28 12
1094.36 13
1094.43 15
1094.51 16
1094.58 17
1094.66 18
1094.73 17
1094.81 16
1094.89 15
1094.96 14
1095.04 13
1095.11 12
1095.19 12
1095.27 13
1095.34 14
1095.42 16
1095.49 17
1095.57 18
1095.65 19
1095.72 20
1095.80 21
1095.87 21
1095.95 21
1096.02 21
1096.10 21
1096.18 21
1096.25 21
1096.33 21
1096.40 21
1096.48 21
1096.56 21
1096.63 20
1096.71 19
1096.78 18
1096.86 16
1096.94 15
1097.01 13
1097.09 12
1097.16 11
1097.24 10
1097.31 10
1097.39 10
1097.47 10
1097.54 10
1097.62 11
1097.69 11
1097.77 11
1097.85 11
1097.92 12
1098.00 12
1098.07 12
1098.15 12
1098.23 13
1098.30 13
1098.38 13
1098.45 13
1098.53 13
1098.61 13
1098.68 13
1098.76 14
1098.83 14
1098.91 14
1098.99 15
1099.06 15
1099.14 15
1099.21 14
1099.29 14
1099.37 13
1099.44 12
1099.52 10
1099.59 10
1099.67 9
1099.75 8
1099.82 8
1099.90 8
1099.97 8
1100.05 7
1100.13 7
1100.20 7
1100.28 7
1100.35 7
1100.43 6
1100.51 5
1100.58 4
1100.66 3
1100.73 1
1100.81 0
1100.89 0
1100.96 0
1101.04 0
1101.11 0
1101.19 0
1101.27 1
1101.34 2
1101.42 2
1101.49 2
1101.57 2
1101.65 2
1101.72 1
1101.80 1
1101.87 1
1101.95 0
1102.03 0
1102.10 0
1102.18 0
1102.26 0
1102.33 0
1102.41 0
1102.48 0
1102.56 0
1102.64 0
1102.71 0
1102.79 1
1102.86 1
1102.94 2
1103.02 3
1103.09 3
1103.17 4
1103.24 4
1103.32 4
1103.40 5
1103.47 5
1103.55 5
1103.63 5
1103.70 5
1103.78 5
1103.85 5
1103.93 4
1104.01 4
1104.08 4
1104.16 4
1104.23 5
1104.31 5
1104.39 5
1104.46 5
1104.54 5
1104.62 5
1104.69 6
1104.77 6
1104.84 7
1104.92 8
1105.00 8
1105.07 8
1105.15 8
1105.22 8
1105.30 7
1105.38 6
1105.45 6
1105.53 5
1105.61 5
1105.68 6
1105.76 7
1105.83 8
1105.91 8
1105.99 9
1106.06 9
1106.14 9
1106.22 8
1106.29 6
1106.37 5
1106.44 3
1106.52 2
1106.60 2
1106.67 2
1106.75 2
1106.83 3
1106.90 4
1106.98 5
1107.05 5
1107.13 6
1107.21 6
1107.28 7
1107.36 7
1107.44 7
1107.51 7
1107.59 7
1107.66 7
1107.74 7
1107.82 7
1107.89 7
1107.97 7
1108.05 7
1108.12 7
1108.20 7
1108.27 7
1108.35 8
1108.43 9
1108.50 10
1108.58 10
1108.66 10
1108.73 10
1108.81 9
1108.88 7
1108.96 5
1109.04 3
1109.11 1
1109.19 0
1109.27 0
1109.34 0
1109.42 1
1109.50 2
1109.57 2
1109.65 3
1109.72 3
1109.80 3
1109.88 3
1109.95 2
1110.03 2
1110.11 1
1110.18 1
1110.26 1
1110.34 1
1110.41 2
1110.49 2
1110.56 2
1110.64 3
1110.72 3
1110.79 3
1110.87 4
1110.95 5
1111.02 6
1111.10 6
1111.18 7
1111.25 8
1111.33 7
1111.40 7
1111.48 5
1111.56 4
1111.63 3
1111.71 2
1111.79 2
1111.86 2
1111.94 2
1112.02 2
1112.09 2
1112.17 3
1112.25 4
1112.32 5
1112.40 5
1112.47 6
1112.55 7
1112.63 7
1112.70 7
1112.78 7
1112.86 7
1112.93 7
1113.01 7
1113.09 7
1113.16 7
1113.24 7
1113.32 8
1113.39 8
1113.47 8
1113.55 9
1113.62 9
1113.70 9
1113.77 8
1113.85 8
1113.93 8
1114.00 7
1114.08 8
1114.16 8
1114.23 9
1114.31 10
1114.39 12
1114.46 13
1114.54 13
1114.62 13
1114.69 13
1114.77 12
1114.85 11
1114.92 10
1115.00 8
1115.08 8
1115.15 7
1115.23 7
1115.30 8
1115.38 9
1115.46 10
1115.53 10
1115.61 11
1115.69 11
1115.76 11
1115.84 10
1115.92 10
1115.99 10
1116.07 10
1116.15 10
1116.22 11
1116.30 12
1116.38 13
1116.45 15
1116.53 16
1116.61 17
1116.68 18
1116.76 18
1116.84 18
1116.91 17
1116.99 15
1117.07 14
1117.14 12
1117.22 10
1117.30 8
1117.37 7
1117.45 7
1117.53 8
1117.60 10
1117.68 12
1117.76 14
1117.83 16
1117.91 18
1117.99 19
1118.06 19
1118.14 18
1118.22 18
1118.29 18
1118.37 18
1118.45 17
1118.52 17
1118.60 16
1118.68 14
1118.75 12
1118.83 10
1118.91 7
1118.98 5
1119.06 3
1119.14 2
1119.21 2
1119.29 3
1119.37 4
1119.44 4
1119.52 4
1119.60 4
1119.67 4
1119.75 4
1119.83 3
1119.90 2
1119.98 2
1120.06 2
1120.13 1
1120.21 1
1120.29 1
1120.36 2
1120.44 2
1120.52 3
1120.59 3
1120.67 3
1120.75 3
1120.82 3
1120.90 4
1120.98 4
1121.05 6
1121.13 7
1121.21 9
1121.28 10
1121.36 11
1121.44 11
1121.51 10
1121.59 9
1121.67 8
1121.74 7
1121.82 7
1121.90 7
1121.97 7
1122.05 7
1122.13 7
1122.20 8
1122.28 8
1122.36 9
1122.43 10
1122.51 11
1122.59 12
1122.66 13
1122.74 14
1122.82 15
1122.90 15
1122.97 15
1123.05 15
1123.13 14
1123.20 14
1123.28 13
1123.36 12
1123.43 12
1123.51 12
1123.59 11
1123.66 11
1123.74 11
1123.82 10
1123.89 10
1123.97 10
1124.05 10
1124.12 10
1124.20 11
1124.28 12
1124.36 13
1124.43 14
1124.51 14
1124.59 13
1124.66 13
1124.74 12
1124.82 11
1124.89 10
1124.97 10
1125.05 9
1125.12 9
1125.20 10
1125.28 10
1125.35 11
1125.43 12
1125.51 13
1125.58 13
1125.66 13
1125.74 12
1125.82 11
1125.89 9
1125.97 6
1126.05 5
1126.12 4
1126.20 3
1126.28 3
1126.35 3
1126.43 4
1126.51 5
1126.58 6
1126.66 7
1126.74 8
1126.82 9
1126.89 9
1126.97 9
1127.05 8
1127.12 8
1127.20 8
1127.28 8
1127.35 8
1127.43 8
1127.51 8
1127.59 8
1127.66 7
1127.74 6
1127.82 5
1127.89 4
1127.97 4
1128.05 4
1128.12 5
1128.20 5
1128.28 6
1128.35 6
1128.43 5
1128.51 4
1128.59 3
1128.66 2
1128.74 2
1128.82 2
1128.89 3
1128.97 4
1129.05 6
1129.12 6
1129.20 7
1129.28 7
1129.36 6
1129.43 5
1129.51 4
1129.59 3
1129.66 1
1129.74 0
1129.82 0
1129.90 0
1129.97 0
1130.05 0
1130.13 0
1130.20 0
1130.28 0
1130.36 0
1130.43 3
1130.51 5
1130.59 6
1130.67 7
1130.74 7
1130.82 7
1130.90 6
1130.97 4
1131.05 3
1131.13 2
1131.21 1
1131.28 1
1131.36 1
1131.44 2
1131.51 3
1131.59 5
1131.67 6
1131.74 7
1131.82 8
1131.90 8
1131.98 7
1132.05 6
1132.13 5
1132.21 4
1132.28 3
1132.36 2
1132.44 2
1132.52 2
1132.59 2
1132.67 2
1132.75 3
1132.82 3
1132.90 4
1132.98 5
1133.06 5
1133.13 6
1133.21 6
1133.29 6
1133.36 6
1133.44 6
1133.52 6
1133.60 7
1133.67 7
1133.75 8
1133.83 8
1133.90 9
1133.98 8
1134.06 7
1134.14 6
1134.21 5
1134.29 4
1134.37 4
1134.45 5
1134.52 7
1134.60 9
1134.68 12
1134.75 14
1134.83 16
1134.91 17
1134.99 17
1135.06 17
1135.14 17
1135.22 16
1135.29 16
1135.37 16
1135.45 16
1135.53 16
1135.60 16
1135.68 16
1135.76 16
1135.83 16
1135.91 16
1135.99 16
1136.07 16
1136.14 15
1136.22 15
1136.30 14
1136.38 13
1136.45 12
1136.53 12
1136.61 12
1136.68 13
1136.76 15
1136.84 16
1136.92 18
1136.99 19
1137.07 19
1137.15 19
1137.23 18
1137.30 17
1137.38 15
1137.46 13
1137.53 12
1137.61 10
1137.69 9
1137.77 8
1137.84 8
1137.92 7
1138.00 6
1138.08 6
1138.15 5
1138.23 5
1138.31 6
1138.39 7
1138.46 7
1138.54 8
1138.62 9
1138.69 9
1138.77 9
1138.85 9
1138.93 9
1139.00 8
1139.08 8
1139.16 8
1139.24 8
1139.31 8
1139.39 9
1139.47 10
1139.55 11
1139.62 12
1139.70 13
1139.78 14
1139.86 15
1139.93 15
1140.01 15
1140.09 14
1140.16 12
1140.24 11
1140.32 9
1140.40 7
1140.47 5
1140.55 3
1140.63 2
1140.71 1
1140.78 1
1140.86 1
1140.94 1
1141.02 1
1141.09 1
1141.17 1
1141.25 0
1141.33 0
1141.40 0
1141.48 0
1141.56 0
1141.64 0
1141.71 0
1141.79 2
1141.87 4
1141.95 5
1142.02 6
1142.10 7
1142.18 6
1142.26 6
1142.33 5
1142.41 5
1142.49 6
1142.56 6
1142.64 7
1142.72 8
1142.80 9
1142.87 9
1142.95 10
1143.03 10
1143.11 11
1143.18 12
1143.26 13
1143.34 14
1143.42 16
1143.49 17
1143.57 17
1143.65 17
1143.73 16
1143.80 15
1143.88 13
1143.96 11
1144.04 10
1144.11 9
1144.19 7
1144.27 6
1144.35 6
1144.42 5
1144.50 5
1144.58 4
1144.66 4
1144.74 4
1144.81 5
1144.89 5
1144.97 6
1145.05 6
1145.12 6
1145.20 6
1145.28 7
1145.36 7
1145.43 7
1145.51 7
1145.59 7
1145.67 8
1145.74 10
1145.82 11
1145.90 13
1145.98 15
1146.05 17
1146.13 18
1146.21 19
1146.29 19
1146.36 19
1146.44 19
1146.52 18
1146.60 18
1146.67 17
1146.75 17
1146.83 16
1146.91 15
1146.99 14
1147.06 13
1147.14 11
1147.22 9
1147.30 7
1147.37 6
1147.45 5
1147.53 4
1147.61 5
1147.68 5
1147.76 6
1147.84 7
1147.92 8
1147.99 8
1148.07 9
1148.15 9
1148.23 10
1148.30 11
1148.38 11
1148.46 12
1148.54 13
1148.62 13
1148.69 13
1148.77 12
1148.85 12
1148.93 12
1149.00 12
1149.08 12
1149.16 13
1149.24 14
1149.31 15
1149.39 15
1149.47 16
1149.55 15
1149.63 14
1149.70 13
1149.78 11
1149.86 10
1149.94 9
1150.01 9
1150.09 9
1150.17 10
1150.25 11
1150.33 13
1150.40 14
1150.48 14
1150.56 15
1150.64 14
1150.71 14
1150.79 14
1150.87 14
1150.95 13
1151.02 13
1151.10 13
1151.18 13
1151.26 13
1151.34 13
1151.41 13
1151.49 14
1151.57 15
1151.65 16
1151.72 18
1151.80 19
1151.88 20
1151.96 20
1152.04 21
1152.11 21
1152.19 20
1152.27 21
1152.35 21
1152.42 21
1152.50 21
1152.58 22
1152.66 21
1152.74 21
1152.81 20
1152.89 18
1152.97 17
1153.05 17
1153.13 17
1153.20 18
1153.28 20
1153.36 22
1153.44 23
1153.51 24
1153.59 24
1153.67 23
1153.75 22
1153.83 20
1153.90 19
1153.98 19
1154.06 18
1154.14 17
1154.22 15
1154.29 14
1154.37 12
1154.45 11
1154.53 10
1154.60 10
1154.68 10
1154.76 11
1154.84 12
1154.92 14
1154.99 15
1155.07 16
1155.15 18
1155.23 19
1155.31 20
1155.38 21
1155.46 21
1155.54 21
1155.62 20
1155.69 19
1155.77 18
1155.85 18
1155.93 18
1156.01 18
1156.08 19
1156.16 20
1156.24 20
1156.32 20
1156.40 19
1156.47 18
1156.55 17
1156.63 16
1156.71 15
1156.79 15
1156.86 15
1156.94 15
1157.02 15
1157.10 15
1157.18 15
1157.25 15
1157.33 15
1157.41 15
1157.49 16
1157.57 16
1157.64 16
1157.72 17
1157.80 16
1157.88 15
1157.96 14
1158.03 12
1158.11 9
1158.19 6
1158.27 4
1158.35 1
1158.42 0
1158.50 0
1158.58 0
1158.66 0
1158.74 1
1158.81 2
1158.89 3
1158.97 3
1159.05 4
1159.13 4
1159.20 4
1159.28 4
1159.36 4
1159.44 5
1159.52 6
1159.59 8
1159.67 10
1159.75 12
1159.83 14
1159.91 15
1159.98 15
1160.06 14
1160.14 11
1160.22 9
1160.30 6
1160.37 3
1160.45 2
1160.53 1
1160.61 2
1160.69 3
1160.77 4
1160.84 6
1160.92 7
1161.00 8
1161.08 8
1161.16 8
1161.23 8
1161.31 8
1161.39 9
1161.47 10
1161.55 12
1161.62 13
1161.70 14
1161.78 14
1161.86 15
1161.94 15
1162.01 15
1162.09 16
1162.17 18
1162.25 21
1162.33 23
1162.41 26
1162.48 28
1162.56 29
1162.64 29
1162.72 28
1162.80 27
1162.87 25
1162.95 23
1163.03 20
1163.11 17
1163.19 15
1163.27 14
1163.34 14
1163.42 14
1163.50 16
1163.58 17
1163.66 19
1163.73 20
1163.81 21
1163.89 21
1163.97 20
1164.05 19
1164.13 17
1164.20 14
1164.28 12
1164.36 9
1164.44 6
1164.52 4
1164.59 2
1164.67 1
1164.75 0
1164.83 0
1164.91 0
1164.99 0
1165.06 0
1165.14 0
1165.22 2
1165.30 4
1165.38 8
1165.45 11
1165.53 15
1165.61 18
1165.69 21
1165.77 22
1165.85 21
1165.92 20
1166.00 18
1166.08 16
1166.16 15
1166.24 13
1166.32 11
1166.39 9
1166.47 7
1166.55 6
1166.63 4
1166.71 3
1166.79 3
1166.86 3
1166.94 4
1167.02 5
1167.10 7
1167.18 8
1167.26 9
1167.33 10
1167.41 11
1167.49 12
1167.57 12
1167.65 12
1167.73 12
1167.80 12
1167.88 12
1167.96 11
1168.04 11
1168.12 10
1168.19 10
1168.27 9
1168.35 9
1168.43 9
1168.51 8
1168.59 9
1168.67 9
1168.74 10
1168.82 10
1168.90 11
1168.98 11
1169.06 11
1169.14 11
1169.21 11
1169.29 10
1169.37 10
1169.45 8
1169.53 7
1169.61 6
1169.68 6
1169.76 6
1169.84 7
1169.92 8
1170.00 10
1170.08 11
1170.15 11
1170.23 11
1170.31 10
1170.39 9
1170.47 7
1170.55 6
1170.62 5
1170.70 4
1170.78 4
1170.86 5
1170.94 6
1171.02 6
1171.10 6
1171.17 6
1171.25 5
1171.33 3
1171.41 1
1171.49 0
1171.57 0
1171.64 0
1171.72 0
1171.80 0
1171.88 0
1171.96 0
1172.04 1
1172.12 1
1172.19 1
1172.27 1
1172.35 1
1172.43 1
1172.51 2
1172.59 2
1172.66 3
1172.74 4
1172.82 5
1172.90 6
1172.98 6
1173.06 7
1173.14 9
1173.21 11
1173.29 13
1173.37 15
1173.45 17
1173.53 19
1173.61 21
1173.68 22
1173.76 22
1173.84 23
1173.92 23
1174.00 23
1174.08 23
1174.16 22
1174.23 22
1174.31 22
1174.39 22
1174.47 22
1174.55 22
1174.63 22
1174.71 23
1174.78 24
1174.86 24
1174.94 25
1175.02 25
1175.10 25
1175.18 24
1175.26 24
1175.33 24
1175.41 25
1175.49 26
1175.57 28
1175.65 31
1175.73 34
1175.81 36
1175.88 39
1175.96 41
1176.04 43
1176.12 46
1176.20 48
1176.28 50
1176.36 52
1176.43 53
1176.51 52
1176.59 51
1176.67 48
1176.75 44
1176.83 41
1176.91 38
1176.99 37
1177.06 36
1177.14 35
1177.22 35
1177.30 34
1177.38 32
1177.46 30
1177.54 28
1177.61 25
1177.69 22
1177.77 20
1177.85 18
1177.93 18
1178.01 18
1178.09 18
1178.16 19
1178.24 20
1178.32 21
1178.40 22
1178.48 23
1178.56 23
1178.64 24
1178.72 24
1178.79 24
1178.87 24
1178.95 23
1179.03 22
1179.11 21
1179.19 21
1179.27 20
1179.35 20
1179.42 21
1179.50 22
1179.58 23
1179.66 24
1179.74 24
1179.82 23
1179.90 22
1179.97 20
1180.05 18
1180.13 16
1180.21 14
1180.29 12
1180.37 12
1180.45 12
1180.53 12
1180.60 12
1180.68 12
1180.76 11
1180.84 10
1180.92 8
1181.00 6
1181.08 5
1181.16 3
1181.23 2
1181.31 1
1181.39 1
1181.47 1
1181.55 1
1181.63 2
1181.71 1
1181.79 1
1181.87 0
1181.94 0
1182.02 0
1182.10 0
1182.18 0
1182.26 0
1182.34 0
1182.42 2
1182.50 4
1182.57 6
1182.65 8
1182.73 8
1182.81 9
1182.89 9
1182.97 9
1183.05 9
1183.13 9
1183.20 9
1183.28 10
1183.36 11
1183.44 12
1183.52 13
1183.60 13
1183.68 13
1183.76 13
1183.84 12
1183.91 11
1183.99 9
1184.07 9
1184.15 8
1184.23 9
1184.31 9
1184.39 10
1184.47 11
1184.55 12
1184.62 13
1184.70 14
1184.78 15
1184.86 17
1184.94 19
1185.02 21
1185.10 23
1185.18 24
1185.26 25
1185.33 25
1185.41 25
1185.49 24
1185.57 24
1185.65 23
1185.73 23
1185.81 23
1185.89 23
1185.97 23
1186.04 23
1186.12 22
1186.20 20
1186.28 17
1186.36 14
1186.44 11
1186.52 8
1186.60 5
1186.68 4
1186.76 4
1186.83 5
1186.91 6
1186.99 9
1187.07 11
1187.15 13
1187.23 16
1187.31 17
1187.39 19
1187.47 20
1187.54 21
1187.62 22
1187.70 23
1187.78 24
1187.86 24
1187.94 25
1188.02 26
1188.10 27
1188.18 28
1188.26 28
1188.33 29
1188.41 29
1188.49 28
1188.57 27
1188.65 25
1188.73 23
1188.81 21
1188.89 19
1188.97 18
1189.05 17
1189.13 16
1189.20 16
1189.28 16
1189.36 16
1189.44 17
1189.52 18
1189.60 19
1189.68 21
1189.76 22
1189.84 22
1189.92 22
1189.99 21
1190.07 20
1190.15 18
1190.23 18
1190.31 18
1190.39 19
1190.47 21
1190.55 24
1190.63 27
1190.71 30
1190.79 31
1190.86 31
1190.94 29
1191.02 26
1191.10 21
1191.18 16
1191.26 11
1191.34 8
1191.42 5
1191.50 4
1191.58 4
1191.66 5
1191.73 5
1191.81 6
1191.89 6
1191.97 5
1192.05 4
1192.13 3
1192.21 3
1192.29 2
1192.37 2
1192.45 3
1192.53 3
1192.61 4
1192.68 5
1192.76 7
1192.84 9
1192.92 12
1193.00 16
1193.08 20
1193.16 24
1193.24 27
1193.32 30
1193.40 31
1193.48 31
1193.56 30
1193.63 28
1193.71 26
1193.79 23
1193.87 21
1193.95 18
1194.03 16
1194.11 14
1194.19 12
1194.27 10
1194.35 9
1194.43 9
1194.51 9
1194.58 9
1194.66 10
1194.74 11
1194.82 11
1194.90 11
1194.98 10
1195.06 9
1195.14 6
1195.22 4
1195.30 1
1195.38 0
1195.46 0
1195.54 0
1195.61 0
1195.69 0
1195.77 2
1195.85 5
1195.93 9
1196.01 12
1196.09 16
1196.17 19
1196.25 21
1196.33 23
1196.41 25
1196.49 25
1196.57 24
1196.65 22
1196.72 20
1196.80 18
1196.88 16
1196.96 15
1197.04 14
1197.12 14
1197.20 14
1197.28 14
1197.36 13
1197.44 12
1197.52 10
1197.60 8
1197.68 6
1197.76 4
1197.83 3
1197.91 3
1197.99 2
1198.07 2
1198.15 2
1198.23 2
1198.31 3
1198.39 4
1198.47 5
1198.55 6
1198.63 8
1198.71 9
1198.79 10
1198.87 11
1198.95 12
1199.02 11
1199.10 11
1199.18 11
1199.26 11
1199.34 11
1199.42 12
1199.50 13
1199.58 15
1199.66 17
1199.74 18
1199.82 19
1199.90 20
1199.98 20
1200.06 19
1200.14 18
1200.22 16
1200.30 15
1200.37 13
1200.45 11
1200.53 10
1200.61 9
1200.69 9
1200.77 9
1200.85 9
1200.93 10
1201.01 10
1201.09 11
1201.17 12
1201.25 13
1201.33 14
1201.41 16
1201.49 18
1201.57 20
1201.65 21
1201.72 23
1201.80 25
1201.88 26
1201.96 27
1202.04 28
1202.12 30
1202.20 32
1202.28 34
1202.36 36
1202.44 38
1202.52 40
1202.60 42
1202.68 43
1202.76 43
1202.84 42
1202.92 40
1203.00 38
1203.08 36
1203.16 34
1203.23 33
1203.31 32
1203.39 33
1203.47 34
1203.55 35
1203.63 36
1203.71 36
1203.79 35
1203.87 33
1203.95 29
1204.03 24
1204.11 18
1204.19 13
1204.27 8
1204.35 5
1204.43 2
1204.51 1
1204.59 0
1204.67 0
1204.75 1
1204.83 0
1204.91 0
1204.98 0
1205.06 0
1205.14 0
1205.22 0
1205.30 0
1205.38 0
1205.46 2
1205.54 4
1205.62 5
1205.70 7
1205.78 7
1205.86 7
1205.94 7
1206.02 7
1206.10 7
1206.18 8
1206.26 8
1206.34 9
1206.42 9
1206.50 9
1206.58 9
1206.66 9
1206.74 8
1206.82 9
1206.89 9
1206.97 10
1207.05 12
1207.13 14
1207.21 16
1207.29 18
1207.37 20
1207.45 21
1207.53 23
1207.61 24
1207.69 25
1207.77 26
1207.85 26
1207.93 25
1208.01 25
1208.09 23
1208.17 22
1208.25 22
1208.33 22
1208.41 23
1208.49 24
1208.57 25
1208.65 26
1208.73 26
1208.81 26
1208.89 25
1208.97 23
1209.05 21
1209.13 19
1209.20 16
1209.28 14
1209.36 11
1209.44 9
1209.52 7
1209.60 7
1209.68 7
1209.76 10
1209.84 13
1209.92 16
1210.00 20
1210.08 24
1210.16 27
1210.24 30
1210.32 32
1210.40 35
1210.48 38
1210.56 41
1210.64 43
1210.72 45
1210.80 46
1210.88 47
1210.96 46
1211.04 45
1211.12 43
1211.20 40
1211.28 38
1211.36 35
1211.44 32
1211.52 29
1211.60 26
1211.68 23
1211.76 19
1211.84 16
1211.92 13
1212.00 10
1212.08 7
1212.16 5
1212.24 3
1212.32 3
1212.40 3
1212.47 4
1212.55 5
1212.63 8
1212.71 10
1212.79 13
1212.87 15
1212.95 18
1213.03 19
1213.11 21
1213.19 22
1213.27 24
1213.35 25
1213.43 26
1213.51 28
1213.59 31
1213.67 33
1213.75 35
1213.83 35
1213.91 34
1213.99 32
1214.07 28
1214.15 22
1214.23 16
1214.31 10
1214.39 6
1214.47 3
1214.55 1
1214.63 2
1214.71 3
1214.79 6
1214.87 10
1214.95 13
1215.03 16
1215.11 19
1215.19 21
1215.27 23
1215.35 24
1215.43 25
1215.51 25
1215.59 26
1215.67 27
1215.75 27
1215.83 28
1215.91 29
1215.99 29
1216.07 29
1216.15 29
1216.23 28
1216.31 27
1216.39 25
1216.47 22
1216.55 20
1216.63 18
1216.71 16
1216.79 15
1216.87 14
1216.95 13
1217.03 14
1217.11 15
1217.19 17
1217.27 19
1217.35 21
1217.43 24
1217.51 26
1217.59 29
1217.67 31
1217.75 32
1217.83 33
1217.91 34
1217.99 35
1218.07 35
1218.15 35
1218.23 34
1218.31 33
1218.39 33
1218.47 33
1218.55 32
1218.63 32
1218.71 31
1218.79 30
1218.87 29
1218.95 27
1219.03 25
1219.11 24
1219.19 23
1219.27 23
1219.35 22
1219.43 22
1219.51 22
1219.59 21
1219.67 20
1219.75 18
1219.83 17
1219.91 15
1219.99 14
1220.07 13
1220.15 12
1220.23 13
1220.31 14
1220.39 15
1220.47 16
1220.55 18
1220.63 20
1220.71 22
1220.79 24
1220.87 25
1220.95 27
1221.03 28
1221.11 29
1221.19 30
1221.27 31
1221.35 32
1221.43 33
1221.51 33
1221.59 34
1221.67 35
1221.75 37
1221.83 38
1221.91 40
1221.99 41
1222.07 42
1222.15 43
1222.23 43
1222.31 42
1222.39 42
1222.47 42
1222.55 41
1222.63 42
1222.71 42
1222.79 42
1222.87 42
1222.95 43
1223.03 43
1223.11 43
1223.19 42
1223.27 42
1223.35 40
1223.43 38
1223.51 36
1223.59 32
1223.67 28
1223.75 24
1223.83 21
1223.91 18
1223.99 17
1224.07 16
1224.15 15
1224.23 15
1224.32 15
1224.40 16
1224.48 18
1224.56 20
1224.64 22
1224.72 26
1224.80 30
1224.88 34
1224.96 37
1225.04 39
1225.12 40
1225.20 40
1225.28 39
1225.36 37
1225.44 36
1225.52 35
1225.60 35
1225.68 34
1225.76 32
1225.84 30
1225.92 27
1226.00 24
1226.08 20
1226.16 17
1226.24 15
1226.32 14
1226.40 13
1226.48 13
1226.56 14
1226.64 14
1226.72 15
1226.80 15
1226.88 15
1226.96 15
1227.04 14
1227.12 14
1227.20 14
1227.28 14
1227.36 14
1227.44 15
1227.53 16
1227.61 17
1227.69 18
1227.77 20
1227.85 21
1227.93 21
1228.01 21
1228.09 21
1228.17 21
1228.25 21
1228.33 21
1228.41 21
1228.49 21
1228.57 22
1228.65 22
1228.73 22
1228.81 22
1228.89 21
1228.97 20
1229.05 19
1229.13 18
1229.21 16
1229.29 16
1229.37 16
1229.45 17
1229.53 19
1229.61 21
1229.69 22
1229.77 24
1229.85 25
1229.94 26
1230.02 25
1230.10 25
1230.18 24
1230.26 23
1230.34 21
1230.42 19
1230.50 17
1230.58 15
1230.66 13
1230.74 11
1230.82 9
1230.90 8
1230.98 8
1231.06 8
1231.14 10
1231.22 11
1231.30 12
1231.38 14
1231.46 16
1231.54 18
1231.62 22
1231.70 26
1231.78 30
1231.87 34
1231.95 37
1232.03 39
1232.11 40
1232.19 39
1232.27 39
1232.35 39
1232.43 39
1232.51 40
1232.59 41
1232.67 42
1232.75 43
1232.83 43
1232.91 42
1232.99 41
1233.07 41
1233.15 40
1233.23 40
1233.31 41
1233.39 42
1233.47 43
1233.55 45
1233.64 46
1233.72 48
1233.80 49
1233.88 49
1233.96 47
1234.04 45
1234.12 41
1234.20 36
1234.28 32
1234.36 28
1234.44 26
1234.52 25
1234.60 26
1234.68 27
1234.76 30
1234.84 33
1234.92 35
1235.00 37
1235.08 39
1235.17 39
1235.25 39
1235.33 39
1235.41 37
1235.49 35
1235.57 32
1235.65 30
1235.73 27
1235.81 26
1235.89 25
1235.97 25
1236.05 26
1236.13 26
1236.21 27
1236.29 26
1236.37 25
1236.45 22
1236.54 19
1236.62 15
1236.70 10
1236.78 6
1236.86 2
1236.94 0
1237.02 0
1237.10 0
1237.18 0
1237.26 0
1237.34 0
1237.42 0
1237.50 0
1237.58 2
1237.66 4
1237.74 6
1237.83 6
1237.91 6
1237.99 6
1238.07 6
1238.15 6
1238.23 8
1238.31 12
1238.39 18
1238.47 24
1238.55 32
1238.63 39
1238.71 45
1238.79 49
1238.87 52
1238.95 53
1239.03 51
1239.12 49
1239.20 45
1239.28 41
1239.36 36
1239.44 32
1239.52 29
1239.60 26
1239.68 23
1239.76 21
1239.84 19
1239.92 18
1240.00 16
1240.08 13
1240.16 10
1240.25 7
1240.33 4
1240.41 2
1240.49 1
1240.57 3
1240.65 7
1240.73 14
1240.81 22
1240.89 30
1240.97 37
1241.05 43
1241.13 46
1241.21 47
1241.29 46
1241.38 44
1241.46 42
1241.54 40
1241.62 39
1241.70 39
1241.78 40
1241.86 42
1241.94 43
1242.02 45
1242.10 46
1242.18 47
1242.26 48
1242.34 48
1242.43 49
1242.51 48
1242.59 48
1242.67 48
1242.75 47
1242.83 47
1242.91 46
1242.99 45
1243.07 44
1243.15 43
1243.23 42
1243.31 41
1243.40 40
1243.48 41
1243.56 42
1243.64 45
1243.72 49
1243.80 53
1243.88 57
1243.96 60
1244.04 62
1244.12 63
1244.20 64
1244.28 64
1244.37 64
1244.45 65
1244.53 65
1244.61 65
1244.69 64
1244.77 63
1244.85 62
1244.93 60
1245.01 58
1245.09 56
1245.17 55
1245.25 54
1245.34 53
1245.42 52
1245.50 51
1245.58 50
1245.66 49
1245.74 47
1245.82 44
1245.90 41
1245.98 38
1246.06 34
1246.14 29
1246.23 26
1246.31 23
1246.39 21
1246.47 20
1246.55 22
1246.63 25
1246.71 29
1246.79 32
1246.87 35
1246.95 37
1247.03 37
1247.12 35
1247.20 32
1247.28 29
1247.36 26
1247.44 22
1247.52 19
1247.60 17
1247.68 14
1247.76 12
1247.84 10
1247.93 8
1248.01 6
1248.09 5
1248.17 5
1248.25 6
1248.33 7
1248.41 9
1248.49 11
1248.57 14
1248.65 17
1248.74 19
1248.82 22
1248.90 24
1248.98 25
1249.06 27
1249.14 27
1249.22 27
1249.30 25
1249.38 23
1249.46 21
1249.55 19
1249.63 18
1249.71 18
1249.79 18
1249.87 19
1249.95 20
1250.03 20
1250.11 20
1250.19 18
1250.27 16
1250.36 14
1250.44 11
1250.52 9
1250.60 8
1250.68 7
1250.76 7
1250.84 7
1250.92 8
1251.00 9
1251.09 11
1251.17 13
1251.25 16
1251.33 19
1251.41 22
1251.49 25
1251.57 27
1251.65 29
1251.73 31
1251.81 32
1251.90 33
1251.98 33
1252.06 32
1252.14 31
1252.22 28
1252.30 25
1252.38 22
1252.46 20
1252.54 19
1252.63 19
1252.71 20
1252.79 22
1252.87 25
1252.95 28
1253.03 31
1253.11 34
1253.19 35
1253.27 36
1253.36 36
1253.44 35
1253.52 33
1253.60 31
1253.68 30
1253.76 29
1253.84 29
1253.92 28
1254.01 26
1254.09 24
1254.17 20
1254.25 16
1254.33 13
1254.41 10
1254.49 8
1254.57 7
1254.65 7
1254.74 7
1254.82 8
1254.90 8
1254.98 8
1255.06 9
1255.14 10
1255.22 12
1255.30 13
1255.39 14
1255.47 14
1255.55 14
1255.63 14
1255.71 13
1255.79 13
1255.87 13
1255.95 13
1256.04 12
1256.12 11
1256.20 9
1256.28 8
1256.36 6
1256.44 5
1256.52 5
1256.60 5
1256.68 6
1256.77 7
1256.85 7
1256.93 7
1257.01 6
1257.09 4
1257.17 1
1257.25 0
1257.34 0
1257.42 0
1257.50 0
1257.58 0
1257.66 0
1257.74 0
1257.82 0
1257.90 4
1257.99 8
1258.07 12
1258.15 15
1258.23 16
1258.31 17
1258.39 16
1258.47 15
1258.55 13
1258.64 11
1258.72 10
1258.80 10
1258.88 10
1258.96 11
1259.04 11
1259.12 13
1259.21 14
1259.29 15
1259.37 17
1259.45 19
1259.53 20
1259.61 22
1259.69 23
1259.77 24
1259.86 24
1259.94 23
1260.02 23
1260.10 22
1260.18 22
1260.26 23
1260.34 24
1260.43 26
1260.51 27
1260.59 29
1260.67 30
1260.75 31
1260.83 32
1260.91 33
1260.99 34
1261.08 35
1261.16 35
1261.24 36
1261.32 36
1261.40 36
1261.48 34
1261.56 33
1261.65 32
1261.73 31
1261.81 31
1261.89 32
1261.97 34
1262.05 37
1262.13 41
1262.22 45
1262.30 49
1262.38 52
1262.46 55
1262.54 58
1262.62 60
1262.70 60
1262.79 60
1262.87 59
1262.95 57
1263.03 54
1263.11 50
1263.19 47
1263.27 44
1263.36 42
1263.44 40
1263.52 40
1263.60 40
1263.68 40
1263.76 40
1263.85 38
1263.93 35
1264.01 31
1264.09 26
1264.17 21
1264.25 17
1264.33 15
1264.42 14
1264.50 15
1264.58 17
1264.66 19
1264.74 22
1264.82 25
1264.90 27
1264.99 30
1265.07 32
1265.15 33
1265.23 34
1265.31 33
1265.39 32
1265.48 29
1265.56 27
1265.64 24
1265.72 23
1265.80 22
1265.88 21
1265.96 21
1266.05 20
1266.13 18
1266.21 15
1266.29 11
1266.37 7
1266.45 3
1266.54 0
1266.62 0
1266.70 0
1266.78 0
1266.86 1
1266.94 2
1267.02 3
1267.11 3
1267.19 2
1267.27 2
1267.35 2
1267.43 2
1267.51 4
1267.60 5
1267.68 6
1267.76 7
1267.84 7
1267.92 6
1268.00 4
1268.09 2
1268.17 1
1268.25 0
1268.33 0
1268.41 0
1268.49 2
1268.58 3
1268.66 5
1268.74 7
1268.82 9
1268.90 11
1268.98 13
1269.07 17
1269.15 20
1269.23 24
1269.31 26
1269.39 28
1269.47 27
1269.56 24
1269.64 20
1269.72 15
1269.80 10
1269.88 7
1269.96 5
1270.05 5
1270.13 7
1270.21 11
1270.29 15
1270.37 19
1270.45 23
1270.54 27
1270.62 29
1270.70 32
1270.78 35
1270.86 39
1270.94 42
1271.03 46
1271.11 48
1271.19 50
1271.27 51
1271.35 51
1271.43 51
1271.52 50
1271.60 49
1271.68 48
1271.76 47
1271.84 47
1271.92 46
1272.01 45
1272.09 44
1272.17 42
1272.25 39
1272.33 37
1272.42 34
1272.50 32
1272.58 30
1272.66 27
1272.74 25
1272.82 22
1272.91 19
1272.99 16
1273.07 14
1273.15 12
1273.23 11
1273.31 11
1273.40 13
1273.48 16
1273.56 19
1273.64 23
1273.72 26
1273.81 30
1273.89 33
1273.97 36
1274.05 38
1274.13 39
1274.21 38
1274.30 36
1274.38 32
1274.46 28
1274.54 22
1274.62 17
1274.71 12
1274.79 9
1274.87 6
1274.95 5
1275.03 6
1275.11 7
1275.20 9
1275.28 12
1275.36 14
1275.44 17
1275.52 19
1275.61 21
1275.69 23
1275.77 24
1275.85 26
1275.93 27
1276.02 28
1276.10 28
1276.18 29
1276.26 30
1276.34 31
1276.42 33
1276.51 35
1276.59 37
1276.67 38
1276.75 39
1276.83 39
1276.92 38
1277.00 38
1277.08 37
1277.16 37
1277.24 38
1277.33 39
1277.41 41
1277.49 43
1277.57 46
1277.65 48
1277.73 49
1277.82 50
1277.90 49
1277.98 47
1278.06 43
1278.14 39
1278.23 35
1278.31 30
1278.39 27
1278.47 24
1278.55 23
1278.64 24
1278.72 25
1278.80 27
1278.88 29
1278.96 31
1279.05 31
1279.13 31
1279.21 29
1279.29 26
1279.37 23
1279.46 20
1279.54 17
1279.62 15
1279.70 14
1279.78 15
1279.87 16
1279.95 18
1280.03 21
1280.11 25
1280.19 28
1280.28 31
1280.36 34
1280.44 35
1280.52 36
1280.60 37
1280.69 36
1280.77 36
1280.85 35
1280.93 34
1281.01 34
1281.10 34
1281.18 33
1281.26 34
1281.34 34
1281.42 36
1281.51 37
1281.59 39
1281.67 41
1281.75 41
1281.83 41
1281.92 39
1282.00 37
1282.08 35
1282.16 34
1282.24 33
1282.33 34
1282.41 36
1282.49 38
1282.57 40
1282.66 41
1282.74 41
1282.82 39
1282.90 37
1282.98 34
1283.07 31
1283.15 27
1283.23 25
1283.31 23
1283.39 20
1283.48 18
1283.56 15
1283.64 12
1283.72 9
1283.80 7
1283.89 6
1283.97 6
1284.05 7
1284.13 10
1284.22 14
1284.30 17
1284.38 20
1284.46 23
1284.54 25
1284.63 25
1284.71 26
1284.79 25
1284.87 25
1284.95 24
1285.04 22
1285.12 20
1285.20 18
1285.28 15
1285.37 14
1285.45 13
1285.53 13
1285.61 13
1285.69 12
1285.78 10
1285.86 7
1285.94 2
1286.02 0
1286.11 0
1286.19 0
1286.27 0
1286.35 0
1286.43 0
1286.52 0
1286.60 0
1286.68 5
1286.76 11
1286.85 16
1286.93 21
1287.01 26
1287.09 29
1287.17 32
1287.26 34
1287.34 33
1287.42 31
1287.50 28
1287.59 26
1287.67 24
1287.75 24
1287.83 25
1287.91 26
1288.00 28
1288.08 28
1288.16 28
1288.24 26
1288.33 24
1288.41 21
1288.49 19
1288.57 18
1288.65 19
1288.74 21
1288.82 23
1288.90 25
1288.98 26
1289.07 26
1289.15 24
1289.23 21
1289.31 18
1289.40 15
1289.48 14
1289.56 13
1289.64 15
1289.72 17
1289.81 20
1289.89 22
1289.97 23
1290.05 23
1290.14 22
1290.22 20
1290.30 18
1290.38 17
1290.47 16
1290.55 16
1290.63 17
1290.71 20
1290.79 22
1290.88 26
1290.96 29
1291.04 32
1291.12 35
1291.21 37
1291.29 38
1291.37 38
1291.45 36
1291.54 34
1291.62 31
1291.70 28
1291.78 25
1291.87 21
1291.95 18
1292.03 15
1292.11 13
1292.20 11
1292.28 11
1292.36 11
1292.44 11
1292.52 11
1292.61 11
1292.69 9
1292.77 6
1292.85 4
1292.94 2
1293.02 1
1293.10 2
1293.18 4
1293.27 7
1293.35 10
1293.43 14
1293.51 17
1293.60 19
1293.68 21
1293.76 22
1293.84 23
1293.93 23
1294.01 23
1294.09 23
1294.17 23
1294.26 22
1294.34 21
1294.42 21
1294.50 21
1294.59 22
1294.67 23
1294.75 25
1294.83 26
1294.92 27
1295.00 27
1295.08 26
1295.16 23
1295.25 20
1295.33 17
1295.41 14
1295.49 11
1295.58 10
1295.66 9
1295.74 9
1295.82 9
1295.91 9
1295.99 9
1296.07 7
1296.15 5
1296.24 3
1296.32 2
1296.40 1
1296.48 1
1296.57 3
1296.65 5
1296.73 8
1296.81 11
1296.90 13
1296.98 16
1297.06 17
1297.14 18
1297.23 18
1297.31 17
1297.39 17
1297.47 16
1297.56 16
1297.64 16
1297.72 17
1297.80 18
1297.89 19
1297.97 19
1298.05 19
1298.13 18
1298.22 17
1298.30 15
1298.38 12
1298.46 10
1298.55 9
1298.63 8
1298.71 9
1298.79 10
1298.88 12
1298.96 14
1299.04 16
1299.13 16
1299.21 15
1299.29 13
1299.37 10
1299.46 8
1299.54 6
1299.62 5
1299.70 6
1299.79 7
1299.87 9
1299.95 12
1300.03 14
1300.12 16
1300.20 19
1300.28 22
1300.36 24
1300.45 26
1300.53 28
1300.61 30
1300.70 31
1300.78 32
1300.86 32
1300.94 33
1301.03 34
1301.11 36
1301.19 38
1301.27 40
1301.36 43
1301.44 47
1301.52 50
1301.60 53
1301.69 56
1301.77 58
1301.85 60
1301.94 60
1302.02 59
1302.10 57
1302.18 54
1302.27 50
1302.35 46
1302.43 42
1302.51 40
1302.60 38
1302.68 38
1302.76 40
1302.85 43
1302.93 46
1303.01 49
1303.09 52
1303.18 55
1303.26 58
1303.34 62
1303.42 67
1303.51 73
1303.59 80
1303.67 87
1303.76 93
1303.84 97
1303.92 98
1304.00 96
1304.09 92
1304.17 86
1304.25 80
1304.33 74
1304.42 69
1304.50 65
1304.58 61
1304.67 57
1304.75 54
1304.83 52
1304.91 49
1305.00 46
1305.08 43
1305.16 40
1305.25 39
1305.33 39
1305.41 41
1305.49 44
1305.58 48
1305.66 54
1305.74 59
1305.83 64
1305.91 67
1305.99 68
1306.07 67
1306.16 64
1306.24 61
1306.32 56
1306.41 51
1306.49 48
1306.57 45
1306.65 43
1306.74 42
1306.82 42
1306.90 43
1306.99 45
1307.07 48
1307.15 51
1307.23 53
1307.32 55
1307.40 55
1307.48 53
1307.57 50
1307.65 46
1307.73 42
1307.81 38
1307.90 36
1307.98 34
1308.06 34
1308.15 35
1308.23 37
1308.31 38
1308.39 38
1308.48 37
1308.56 36
1308.64 35
1308.73 33
1308.81 32
1308.89 30
1308.97 30
1309.06 30
1309.14 31
1309.22 32
1309.31 34
1309.39 36
1309.47 39
1309.56 40
1309.64 41
1309.72 40
1309.80 39
1309.89 37
1309.97 34
1310.05 30
1310.14 26
1310.22 22
1310.30 18
1310.38 13
1310.47 10
1310.55 7
1310.63 6
1310.72 7
1310.80 9
1310.88 12
1310.97 16
1311.05 20
1311.13 23
1311.21 26
1311.30 28
1311.38 30
1311.46 31
1311.55 32
1311.63 33
1311.71 35
1311.80 37
1311.88 39
1311.96 41
1312.04 42
1312.13 43
1312.21 41
1312.29 39
1312.38 37
1312.46 35
1312.54 33
1312.63 32
1312.71 32
1312.79 31
1312.87 31
1312.96 29
1313.04 28
1313.12 27
1313.21 27
1313.29 29
1313.37 33
1313.46 39
1313.54 45
1313.62 52
1313.71 59
1313.79 65
1313.87 69
1313.95 70
1314.04 70
1314.12 68
1314.20 63
1314.29 57
1314.37 49
1314.45 41
1314.54 33
1314.62 25
1314.70 18
1314.79 12
1314.87 8
1314.95 5
1315.03 3
1315.12 1
1315.20 0
1315.28 0
1315.37 0
1315.45 0
1315.53 0
1315.62 0
1315.70 0
1315.78 0
1315.87 0
1315.95 2
1316.03 7
1316.12 13
1316.20 20
1316.28 28
1316.37 36
1316.45 45
1316.53 54
1316.61 62
1316.70 69
1316.78 73
1316.86 75
1316.95 75
1317.03 72
1317.11 68
1317.20 64
1317.28 59
1317.36 56
1317.45 54
1317.53 54
1317.61 54
1317.70 55
1317.78 56
1317.86 55
1317.95 54
1318.03 52
1318.11 50
1318.20 47
1318.28 45
1318.36 45
1318.44 45
1318.53 48
1318.61 51
1318.69 55
1318.78 58
1318.86 60
1318.94 60
1319.03 58
1319.11 54
1319.19 50
1319.28 46
1319.36 43
1319.44 41
1319.53 40
1319.61 41
1319.69 42
1319.78 42
1319.86 43
1319.94 43
1320.03 44
1320.11 44
1320.19 45
1320.28 47
1320.36 48
1320.44 48
1320.53 48
1320.61 45
1320.69 41
1320.78 37
1320.86 32
1320.94 28
1321.03 26
1321.11 25
1321.19 27
1321.28 30
1321.36 35
1321.44 40
1321.53 44
1321.61 48
1321.69 49
1321.78 50
1321.86 48
1321.94 45
1322.03 43
1322.11 40
1322.19 40
1322.28 41
1322.36 45
1322.44 52
1322.53 59
1322.61 67
1322.69 73
1322.78 76
1322.86 77
1322.94 74
1323.03 69
1323.11 63
1323.19 57
1323.28 51
1323.36 47
1323.44 45
1323.53 43
1323.61 44
1323.69 45
1323.78 47
1323.86 50
1323.94 54
1324.03 60
1324.11 67
1324.19 74
1324.28 80
1324.36 85
1324.44 88
1324.53 89
1324.61 88
1324.69 87
1324.78 86
1324.86 85
1324.94 84
1325.03 83
1325.11 81
1325.19 78
1325.28 73
1325.36 68
1325.44 63
1325.53 60
1325.61 58
1325.70 59
1325.78 61
1325.86 64
1325.95 67
1326.03 68
1326.11 67
1326.20 66
1326.28 64
1326.36 63
1326.45 63
1326.53 65
1326.61 68
1326.70 71
1326.78 74
1326.86 76
1326.95 76
1327.03 75
1327.11 73
1327.20 71
1327.28 68
1327.36 65
1327.45 63
1327.53 61
1327.62 59
1327.70 58
1327.78 56
1327.87 55
1327.95 53
1328.03 52
1328.12 50
1328.20 49
1328.28 48
1328.37 47
1328.45 45
1328.53 44
1328.62 43
1328.70 42
1328.78 42
1328.87 43
1328.95 46
1329.04 50
1329.12 55
1329.20 59
1329.29 64
1329.37 67
1329.45 68
1329.54 68
1329.62 66
1329.70 62
1329.79 57
1329.87 50
1329.95 43
1330.04 36
1330.12 29
1330.21 25
1330.29 24
1330.37 25
1330.46 30
1330.54 36
1330.62 44
1330.71 52
1330.79 59
1330.87 64
1330.96 68
1331.04 70
1331.13 71
1331.21 71
1331.29 71
1331.38 70
1331.46 69
1331.54 69
1331.63 68
1331.71 67
1331.79 67
1331.88 67
1331.96 67
1332.05 67
1332.13 67
1332.21 67
1332.30 67
1332.38 66
1332.46 66
1332.55 65
1332.63 65
1332.71 65
1332.80 66
1332.88 67
1332.97 68
1333.05 69
1333.13 69
1333.22 69
1333.30 69
1333.38 68
1333.47 67
1333.55 65
1333.64 63
1333.72 60
1333.80 57
1333.89 53
1333.97 50
1334.05 48
1334.14 48
1334.22 50
1334.30 53
1334.39 57
1334.47 61
1334.56 65
1334.64 68
1334.72 69
1334.81 69
1334.89 67
1334.97 63
1335.06 59
1335.14 53
1335.23 47
1335.31 41
1335.39 36
1335.48 32
1335.56 29
1335.64 28
1335.73 30
1335.81 33
1335.90 38
1335.98 44
1336.06 49
1336.15 54
1336.23 57
1336.32 57
1336.40 56
1336.48 54
1336.57 51
1336.65 49
1336.73 49
1336.82 51
1336.90 55
1336.99 59
1337.07 65
1337.15 69
1337.24 73
1337.32 75
1337.40 76
1337.49 74
1337.57 72
1337.66 69
1337.74 66
1337.82 62
1337.91 60
1337.99 59
1338.08 59
1338.16 61
1338.24 64
1338.33 68
1338.41 72
1338.49 74
1338.58 76
1338.66 76
1338.75 75
1338.83 73
1338.91 71
1339.00 69
1339.08 69
1339.17 69
1339.25 69
1339.33 71
1339.42 74
1339.50 78
1339.58 83
1339.67 90
1339.75 96
1339.84 103
1339.92 108
1340.00 112
1340.09 113
1340.17 112
1340.26 107
1340.34 101
1340.42 94
1340.51 87
1340.59 81
1340.68 76
1340.76 71
1340.84 68
1340.93 65
1341.01 63
1341.10 61
1341.18 60
1341.26 60
1341.35 61
1341.43 62
1341.51 64
1341.60 66
1341.68 67
1341.77 66
1341.85 63
1341.93 58
1342.02 52
1342.10 45
1342.19 39
1342.27 33
1342.35 28
1342.44 24
1342.52 22
1342.61 21
1342.69 21
1342.77 21
1342.86 21
1342.94 21
1343.03 20
1343.11 19
1343.19 18
1343.28 17
1343.36 17
1343.45 18
1343.53 21
1343.61 25
1343.70 29
1343.78 32
1343.87 35
1343.95 36
1344.03 36
1344.12 34
1344.20 33
1344.29 32
1344.37 32
1344.45 32
1344.54 34
1344.62 36
1344.71 39
1344.79 41
1344.87 44
1344.96 45
1345.04 46
1345.13 45
1345.21 44
1345.30 43
1345.38 43
1345.46 43
1345.55 44
1345.63 45
1345.72 48
1345.80 49
1345.88 49
1345.97 49
1346.05 46
1346.14 43
1346.22 39
1346.30 36
1346.39 34
1346.47 34
1346.56 35
1346.64 38
1346.72 43
1346.81 49
1346.89 56
1346.98 63
1347.06 70
1347.15 75
1347.23 78
1347.31 79
1347.40 77
1347.48 72
1347.57 66
1347.65 60
1347.73 53
1347.82 48
1347.90 44
1347.99 42
1348.07 41
1348.16 42
1348.24 43
1348.32 44
1348.41 44
1348.49 43
1348.58 40
1348.66 37
1348.74 33
1348.83 30
1348.91 28
1349.00 26
1349.08 26
1349.17 27
1349.25 28
1349.33 30
1349.42 30
1349.50 30
1349.59 29
1349.67 28
1349.75 27
1349.84 27
1349.92 27
1350.01 28
1350.09 28
1350.18 28
1350.26 26
1350.34 22
1350.43 17
1350.51 13
1350.60 9
1350.68 8
1350.77 10
1350.85 14
1350.93 20
1351.02 25
1351.10 30
1351.19 33
1351.27 34
1351.35 34
1351.44 33
1351.52 33
1351.61 33
1351.69 34
1351.78 36
1351.86 38
1351.94 38
1352.03 37
1352.11 35
1352.20 32
1352.28 29
1352.37 27
1352.45 28
1352.53 31
1352.62 37
1352.70 44
1352.79 51
1352.87 57
1352.96 61
1353.04 62
1353.12 59
1353.21 54
1353.29 47
1353.38 40
1353.46 33
1353.55 27
1353.63 22
1353.72 20
1353.80 18
1353.88 18
1353.97 19
1354.05 19
1354.14 20
1354.22 19
1354.31 18
1354.39 15
1354.47 11
1354.56 7
1354.64 2
1354.73 0
1354.81 0
1354.90 0
1354.98 0
1355.06 0
1355.15 0
1355.23 0
1355.32 0
1355.40 2
1355.49 7
1355.57 12
1355.66 17
1355.74 22
1355.82 25
1355.91 28
1355.99 31
1356.08 35
1356.16 40
1356.25 45
1356.33 52
1356.42 60
1356.50 67
1356.58 72
1356.67 76
1356.75 79
1356.84 80
1356.92 81
1357.01 82
1357.09 84
1357.17 87
1357.26 91
1357.34 95
1357.43 98
1357.51 99
1357.60 99
1357.68 97
1357.77 93
1357.85 88
1357.93 82
1358.02 77
1358.10 72
1358.19 68
1358.27 66
1358.36 65
1358.44 66
1358.53 68
1358.61 71
1358.70 74
1358.78 76
1358.86 77
1358.95 78
1359.03 77
1359.12 76
1359.20 75
1359.29 73
1359.37 73
1359.46 72
1359.54 72
1359.62 72
1359.71 72
1359.79 71
1359.88 70
1359.96 68
1360.05 64
1360.13 60
1360.22 54
1360.30 47
1360.39 40
1360.47 31
1360.55 24
1360.64 18
1360.72 13
1360.81 11
1360.89 11
1360.98 14
1361.06 19
1361.15 25
1361.23 31
1361.32 38
1361.40 44
1361.48 50
1361.57 54
1361.65 56
1361.74 58
1361.82 58
1361.91 56
1361.99 54
1362.08 53
1362.16 52
1362.25 52
1362.33 54
1362.42 58
1362.50 63
1362.58 69
1362.67 74
1362.75 78
1362.84 81
1362.92 83
1363.01 83
1363.09 82
1363.18 82
1363.26 82
1363.35 81
1363.43 81
1363.52 80
1363.60 78
1363.68 76
1363.77 75
1363.85 73
1363.94 71
1364.02 70
1364.11 68
1364.19 65
1364.28 61
1364.36 55
1364.45 50
1364.53 45
1364.62 41
1364.70 40
1364.78 39
1364.87 40
1364.95 43
1365.04 46
1365.12 50
1365.21 55
1365.29 60
1365.38 65
1365.46 69
1365.55 73
1365.63 74
1365.72 73
1365.80 70
1365.89 65
1365.97 58
1366.06 52
1366.14 46
1366.22 40
1366.31 36
1366.39 33
1366.48 31
1366.56 31
1366.65 33
1366.73 35
1366.82 38
1366.90 41
1366.99 42
1367.07 42
1367.16 40
1367.24 38
1367.33 36
1367.41 34
1367.50 35
1367.58 37
1367.67 41
1367.75 46
1367.83 51
1367.92 55
1368.00 57
1368.09 58
1368.17 57
1368.26 54
1368.34 52
1368.43 50
1368.51 49
1368.60 49
1368.68 52
1368.77 56
1368.85 61
1368.94 65
1369.02 70
1369.11 74
1369.19 77
1369.28 79
1369.36 80
1369.45 80
1369.53 80
1369.62 79
1369.70 78
1369.79 77
1369.87 77
1369.96 76
1370.04 76
1370.12 76
1370.21 75
1370.29 75
1370.38 75
1370.46 76
1370.55 77
1370.63 78
1370.72 80
1370.80 81
1370.89 82
1370.97 82
1371.06 82
1371.14 80
1371.23 78
1371.31 76
1371.40 74
1371.48 71
1371.57 68
1371.65 65
1371.74 60
1371.82 56
1371.91 51
1371.99 46
1372.08 42
1372.16 38
1372.25 35
1372.33 33
1372.42 31
1372.50 30
1372.59 29
1372.67 29
1372.76 30
1372.84 32
1372.93 34
1373.01 37
1373.10 41
1373.18 44
1373.27 47
1373.35 49
1373.44 50
1373.52 49
1373.61 47
1373.69 44
1373.78 40
1373.86 36
1373.95 33
1374.03 31
1374.12 32
1374.20 36
1374.29 43
1374.37 52
1374.45 62
1374.54 71
1374.62 79
1374.71 85
1374.79 89
1374.88 90
1374.96 89
1375.05 86
1375.13 82
1375.22 76
1375.30 70
1375.39 62
1375.47 54
1375.56 46
1375.64 38
1375.73 31
1375.81 25
1375.90 20
1375.98 17
1376.07 17
1376.15 17
1376.24 20
1376.33 24
1376.41 29
1376.50 35
1376.58 41
1376.67 47
1376.75 51
1376.84 54
1376.92 54
1377.01 53
1377.09 52
1377.18 50
1377.26 50
1377.35 52
1377.43 55
1377.52 59
1377.60 63
1377.69 66
1377.77 67
1377.86 66
1377.94 65
1378.03 63
1378.11 60
1378.20 58
1378.28 56
1378.37 53
1378.45 51
1378.54 47
1378.62 43
1378.71 39
1378.79 34
1378.88 30
1378.96 26
1379.05 23
1379.13 22
1379.22 21
1379.30 20
1379.39 20
1379.47 19
1379.56 19
1379.64 20
1379.73 21
1379.81 23
1379.90 28
1379.98 33
1380.07 40
1380.15 48
1380.24 56
1380.32 63
1380.41 69
1380.49 74
1380.58 76
1380.67 77
1380.75 77
1380.84 76
1380.92 74
1381.01 72
1381.09 70
1381.18 69
1381.26 68
1381.35 69
1381.43 71
1381.52 73
1381.60 76
1381.69 78
1381.77 79
1381.86 79
1381.94 79
1382.03 79
1382.11 80
1382.20 83
1382.28 86
1382.37 89
1382.45 93
1382.54 96
1382.62 98
1382.71 99
1382.80 100
1382.88 100
1382.97 101
1383.05 102
1383.14 103
1383.22 105
1383.31 107
1383.39 110
1383.48 112
1383.56 115
1383.65 118
1383.73 121
1383.82 123
1383.90 124
1383.99 125
1384.07 125
1384.16 125
1384.24 125
1384.33 125
1384.41 126
1384.50 129
1384.59 131
1384.67 135
1384.76 137
1384.84 139
1384.93 138
1385.01 135
1385.10 130
1385.18 124
1385.27 116
1385.35 109
1385.44 102
1385.52 96
1385.61 91
1385.69 87
1385.78 84
1385.87 82
1385.95 81
1386.04 80
1386.12 79
1386.21 79
1386.29 79
1386.38 79
1386.46 79
1386.55 79
1386.63 78
1386.72 76
1386.80 73
1386.89 69
1386.97 65
1387.06 61
1387.15 57
1387.23 52
1387.32 48
1387.40 44
1387.49 39
1387.57 35
1387.66 31
1387.74 28
1387.83 26
1387.91 25
1388.00 26
1388.08 27
1388.17 30
1388.26 34
1388.34 40
1388.43 45
1388.51 50
1388.60 54
1388.68 57
1388.77 59
1388.85 59
1388.94 58
1389.02 57
1389.11 55
1389.19 54
1389.28 54
1389.37 56
1389.45 59
1389.54 63
1389.62 68
1389.71 73
1389.79 77
1389.88 80
1389.96 81
1390.05 80
1390.13 78
1390.22 75
1390.31 73
1390.39 72
1390.48 71
1390.56 70
1390.65 70
1390.73 71
1390.82 72
1390.90 73
1390.99 75
1391.07 77
1391.16 78
1391.25 79
1391.33 79
1391.42 78
1391.50 76
1391.59 74
1391.67 72
1391.76 71
1391.84 71
1391.93 73
1392.02 75
1392.10 78
1392.19 80
1392.27 83
1392.36 86
1392.44 88
1392.53 90
1392.61 91
1392.70 92
1392.79 92
1392.87 92
1392.96 90
1393.04 87
1393.13 83
1393.21 78
1393.30 73
1393.38 67
1393.47 60
1393.56 54
1393.64 48
1393.73 42
1393.81 38
1393.90 35
1393.98 35
1394.07 36
1394.15 40
1394.24 46
1394.33 53
1394.41 59
1394.50 64
1394.58 68
1394.67 69
1394.75 68
1394.84 66
1394.92 64
1395.01 62
1395.10 60
1395.18 59
1395.27 59
1395.35 58
1395.44 58
1395.52 57
1395.61 56
1395.70 54
1395.78 52
1395.87 51
1395.95 49
1396.04 47
1396.12 46
1396.21 44
1396.29 41
1396.38 37
1396.47 33
1396.55 28
1396.64 23
1396.72 18
1396.81 14
1396.89 9
1396.98 6
1397.07 2
1397.15 0
1397.24 0
1397.32 0
1397.41 0
1397.49 0
1397.58 0
1397.67 0
1397.75 0
1397.84 0
1397.92 6
1398.01 14
1398.09 24
1398.18 33
1398.27 41
1398.35 48
1398.44 54
1398.52 57
1398.61 58
1398.69 59
1398.78 59
1398.87 59
1398.95 58
1399.04 56
1399.12 53
1399.21 51
1399.29 48
1399.38 46
1399.47 45
1399.55 45
1399.64 45
1399.72 47
1399.81 49
1399.89 52
1399.98 54
1400.07 57
1400.15 60
1400.24 63
1400.32 66
1400.41 69
1400.49 71
1400.58 72
1400.67 72
1400.75 69
1400.84 66
1400.92 60
1401.01 54
1401.09 47
1401.18 39
1401.27 33
1401.35 27
1401.44 22
1401.52 17
1401.61 14
1401.70 11
1401.78 8
1401.87 6
1401.95 3
1402.04 1
1402.12 0
1402.21 0
1402.30 0
1402.38 0
1402.47 0
1402.55 0
1402.64 0
1402.73 2
1402.81 6
1402.90 12
1402.98 18
1403.07 25
1403.15 31
1403.24 37
1403.33 43
1403.41 48
1403.50 53
1403.58 56
1403.67 59
1403.76 61
1403.84 62
1403.93 61
1404.01 58
1404.10 55
1404.19 51
1404.27 48
1404.36 45
1404.44 43
1404.53 42
1404.61 40
1404.70 39
1404.79 37
1404.87 34
1404.96 32
1405.04 32
1405.13 32
1405.22 35
1405.30 40
1405.39 46
1405.47 52
1405.56 59
1405.65 65
1405.73 70
1405.82 75
1405.90 78
1405.99 80
1406.08 80
1406.16 78
1406.25 75
1406.33 71
1406.42 66
1406.51 62
1406.59 57
1406.68 54
1406.76 51
1406.85 47
1406.94 43
1407.02 39
1407.11 34
1407.19 29
1407.28 25
1407.36 21
1407.45 18
1407.54 15
1407.62 12
1407.71 9
1407.79 6
1407.88 2
1407.97 0
1408.05 0
1408.14 0
1408.22 0
1408.31 0
1408.40 0
1408.48 0
1408.57 0
1408.66 2
1408.74 5
1408.83 8
1408.91 10
1409.00 11
1409.09 12
1409.17 13
1409.26 14
1409.34 17
1409.43 20
1409.52 24
1409.60 29
1409.69 34
1409.77 37
1409.86 40
1409.95 42
1410.03 42
1410.12 41
1410.20 40
1410.29 39
1410.38 37
1410.46 35
1410.55 34
1410.63 32
1410.72 30
1410.81 27
1410.89 25
1410.98 22
1411.06 21
1411.15 22
1411.24 25
1411.32 29
1411.41 36
1411.50 43
1411.58 51
1411.67 58
1411.75 64
1411.84 68
1411.93 71
1412.01 73
1412.10 74
1412.18 74
1412.27 73
1412.36 71
1412.44 68
1412.53 63
1412.62 57
1412.70 51
1412.79 45
1412.87 39
1412.96 36
1413.05 34
1413.13 35
1413.22 38
1413.30 41
1413.39 45
1413.48 48
1413.56 50
1413.65 51
1413.74 53
1413.82 54
1413.91 56
1413.99 59
1414.08 62
1414.17 64
1414.25 66
1414.34 67
1414.42 67
1414.51 65
1414.60 64
1414.68 62
1414.77 61
1414.86 61
1414.94 63
1415.03 66
1415.11 69
1415.20 74
1415.29 78
1415.37 82
1415.46 85
1415.55 86
1415.63 85
1415.72 82
1415.80 76
1415.89 68
1415.98 59
1416.06 50
1416.15 43
1416.24 37
1416.32 33
1416.41 33
1416.49 35
1416.58 39
1416.67 44
1416.75 49
1416.84 54
1416.93 58
1417.01 60
1417.10 60
1417.18 60
1417.27 59
1417.36 57
1417.44 56
1417.53 56
1417.62 56
1417.70 56
1417.79 55
1417.87 54
1417.96 52
1418.05 48
1418.13 44
1418.22 38
1418.31 32
1418.39 26
1418.48 21
1418.57 18
1418.65 16
1418.74 15
1418.82 16
1418.91 16
1419.00 16
1419.08 15
1419.17 12
1419.26 7
1419.34 1
1419.43 0
1419.52 0
1419.60 0
1419.69 0
1419.77 0
1419.86 0
1419.95 0
1420.03 1
1420.12 6
1420.21 11
1420.29 16
1420.38 20
1420.47 24
1420.55 28
1420.64 31
1420.72 32
1420.81 34
1420.90 34
1420.98 35
1421.07 37
1421.16 39
1421.24 41
1421.33 44
1421.42 46
1421.50 46
1421.59 46
1421.67 44
1421.76 40
1421.85 37
1421.93 33
1422.02 30
1422.11 28
1422.19 27
1422.28 26
1422.37 26
1422.45 25
1422.54 24
1422.63 21
1422.71 19
1422.80 15
1422.89 12
1422.97 10
1423.06 8
1423.14 7
1423.23 7
1423.32 8
1423.40 10
1423.49 12
1423.58 16
1423.66 20
1423.75 24
1423.84 28
1423.92 31
1424.01 34
1424.10 36
1424.18 37
1424.27 39
1424.36 40
1424.44 42
1424.53 45
1424.61 49
1424.70 52
1424.79 55
1424.87 56
1424.96 56
1425.05 53
1425.13 50
1425.22 45
1425.31 40
1425.39 35
1425.48 30
1425.57 27
1425.65 26
1425.74 26
1425.83 27
1425.91 29
1426.00 32
1426.09 35
1426.17 37
1426.26 39
1426.35 41
1426.43 42
1426.52 42
1426.61 41
1426.69 38
1426.78 34
1426.87 29
1426.95 23
1427.04 18
1427.12 16
1427.21 16
1427.30 19
1427.38 25
1427.47 32
1427.56 40
1427.64 48
1427.73 54
1427.82 60
1427.90 65
1427.99 70
1428.08 76
1428.16 81
1428.25 87
1428.34 91
1428.42 94
1428.51 95
1428.60 94
1428.68 91
1428.77 86
1428.86 80
1428.94 74
1429.03 68
1429.12 63
1429.20 60
1429.29 57
1429.38 56
1429.46 54
1429.55 53
1429.64 51
1429.72 48
1429.81 45
1429.90 42
1429.98 40
1430.07 39
1430.16 39
1430.24 41
1430.33 44
1430.42 47
1430.50 49
1430.59 50
1430.68 50
1430.76 49
1430.85 48
1430.94 47
1431.02 48
1431.11 49
1431.20 52
1431.28 54
1431.37 57
1431.46 58
1431.54 58
1431.63 55
1431.72 52
1431.80 47
1431.89 41
1431.98 35
1432.06 30
1432.15 24
1432.24 19
1432.32 14
1432.41 11
1432.50 7
1432.59 4
1432.67 2
1432.76 0
1432.85 0
1432.93 0
1433.02 0
1433.11 0
1433.19 0
1433.28 0
1433.37 0
1433.45 0
1433.54 0
1433.63 2
1433.71 5
1433.80 9
1433.89 13
1433.97 17
1434.06 22
1434.15 27
1434.23 33
1434.32 38
1434.41 43
1434.49 48
1434.58 53
1434.67 56
1434.75 59
1434.84 61
1434.93 62
1435.02 63
1435.10 64
1435.19 65
1435.28 68
1435.36 73
1435.45 78
1435.54 85
1435.62 91
1435.71 95
1435.80 98
1435.88 99
1435.97 96
1436.06 92
1436.14 86
1436.23 80
1436.32 73
1436.40 67
1436.49 62
1436.58 57
1436.67 54
1436.75 51
1436.84 50
1436.93 51
1437.01 54
1437.10 58
1437.19 62
1437.27 66
1437.36 69
1437.45 69
1437.53 67
1437.62 64
1437.71 61
1437.80 59
1437.88 57
1437.97 57
1438.06 58
1438.14 58
1438.23 57
1438.32 55
1438.40 52
1438.49 48
1438.58 44
1438.66 42
1438.75 42
1438.84 43
1438.93 45
1439.01 46
1439.10 46
1439.19 43
1439.27 38
1439.36 31
1439.45 22
1439.53 14
1439.62 7
1439.71 2
1439.79 0
1439.88 0
1439.97 0
1440.06 0
1440.14 0
1440.23 0
1440.32 0
1440.40 0
1440.49 0
1440.58 0
1440.66 1
1440.75 4
1440.84 8
1440.93 13
1441.01 18
1441.10 24
1441.19 30
1441.27 36
1441.36 41
1441.45 45
1441.53 47
1441.62 47
1441.71 46
1441.80 43
1441.88 39
1441.97 35
1442.06 31
1442.14 28
1442.23 25
1442.32 22
1442.41 19
1442.49 16
1442.58 14
1442.67 12
1442.75 11
1442.84 10
1442.93 10
1443.01 11
1443.10 12
1443.19 14
1443.28 16
1443.36 18
1443.45 22
1443.54 26
1443.62 31
1443.71 36
1443.80 42
1443.89 48
1443.97 54
1444.06 59
1444.15 65
1444.23 70
1444.32 75
1444.41 79
1444.50 82
1444.58 84
1444.67 84
1444.76 83
1444.84 80
1444.93 76
1445.02 72
1445.10 68
1445.19 65
1445.28 64
1445.37 64
1445.45 65
1445.54 66
1445.63 68
1445.71 69
1445.80 69
1445.89 69
1445.98 68
1446.06 66
1446.15 65
1446.24 64
1446.32 63
1446.41 62
1446.50 63
1446.59 63
1446.67 64
1446.76 64
1446.85 64
1446.94 63
1447.02 62
1447.11 59
1447.20 56
1447.28 53
1447.37 48
1447.46 43
1447.55 37
1447.63 30
1447.72 24
1447.81 19
1447.89 16
1447.98 17
1448.07 21
1448.16 29
1448.24 40
1448.33 51
1448.42 61
1448.51 70
1448.59 76
1448.68 81
1448.77 84
1448.85 88
1448.94 92
1449.03 96
1449.12 101
1449.20 106
1449.29 110
1449.38 113
1449.46 114
1449.55 114
1449.64 111
1449.73 107
1449.81 102
1449.90 96
1449.99 89
1450.08 82
1450.16 77
1450.25 73
1450.34 72
1450.42 73
1450.51 77
1450.60 83
1450.69 90
1450.77 98
1450.86 106
1450.95 113
1451.04 121
1451.12 127
1451.21 133
1451.30 138
1451.39 141
1451.47 142
1451.56 140
1451.65 135
1451.73 127
1451.82 119
1451.91 109
1452.00 100
1452.08 92
1452.17 85
1452.26 80
1452.35 77
1452.43 75
1452.52 76
1452.61 78
1452.70 82
1452.78 88
1452.87 93
1452.96 99
1453.04 103
1453.13 105
1453.22 105
1453.31 103
1453.39 99
1453.48 93
1453.57 86
1453.66 77
1453.74 68
1453.83 59
1453.92 50
1454.01 43
1454.09 38
1454.18 35
1454.27 34
1454.36 34
1454.44 36
1454.53 40
1454.62 45
1454.71 50
1454.79 57
1454.88 63
1454.97 68
1455.06 72
1455.14 74
1455.23 75
1455.32 74
1455.40 73
1455.49 73
1455.58 74
1455.67 75
1455.75 77
1455.84 77
1455.93 76
1456.02 73
1456.10 68
1456.19 62
1456.28 57
1456.37 54
1456.45 52
1456.54 54
1456.63 57
1456.72 60
1456.80 63
1456.89 64
1456.98 65
1457.07 65
1457.15 64
1457.24 64
1457.33 63
1457.42 63
1457.50 61
1457.59 57
1457.68 52
1457.77 46
1457.85 40
1457.94 34
1458.03 29
1458.12 26
1458.20 24
1458.29 22
1458.38 21
1458.47 20
1458.55 18
1458.64 17
1458.73 15
1458.82 15
1458.90 15
1458.99 16
1459.08 18
1459.17 21
1459.25 23
1459.34 24
1459.43 24
1459.52 23
1459.61 20
1459.69 18
1459.78 16
1459.87 14
1459.96 14
1460.04 14
1460.13 16
1460.22 18
1460.31 19
1460.39 19
1460.48 18
1460.57 17
1460.66 16
1460.74 16
1460.83 16
1460.92 18
1461.01 21
1461.09 24
1461.18 27
1461.27 29
1461.36 32
1461.44 34
1461.53 37
1461.62 42
1461.71 47
1461.80 54
1461.88 61
1461.97 67
1462.06 72
1462.15 76
1462.23 79
1462.32 80
1462.41 80
1462.50 79
1462.58 77
1462.67 73
1462.76 68
1462.85 62
1462.93 55
1463.02 49
1463.11 44
1463.20 40
1463.29 39
1463.37 39
1463.46 39
1463.55 39
1463.64 38
1463.72 36
1463.81 32
1463.90 28
1463.99 23
1464.07 18
1464.16 14
1464.25 10
1464.34 8
1464.43 8
1464.51 8
1464.60 9
1464.69 10
1464.78 9
1464.86 8
1464.95 7
1465.04 6
1465.13 6
1465.21 8
1465.30 12
1465.39 17
1465.48 23
1465.57 29
1465.65 35
1465.74 38
1465.83 39
1465.92 39
1466.00 36
1466.09 32
1466.18 28
1466.27 24
1466.36 20
1466.44 17
1466.53 17
1466.62 19
1466.71 22
1466.79 26
1466.88 31
1466.97 35
1467.06 38
1467.15 40
1467.23 41
1467.32 42
1467.41 43
1467.50 44
1467.58 44
1467.67 44
1467.76 43
1467.85 41
1467.94 39
1468.02 37
1468.11 35
1468.20 34
1468.29 33
1468.38 32
1468.46 32
1468.55 31
1468.64 30
1468.73 29
1468.81 28
1468.90 27
1468.99 26
1469.08 27
1469.17 30
1469.25 34
1469.34 40
1469.43 47
1469.52 55
1469.61 63
1469.69 69
1469.78 72
1469.87 73
1469.96 70
1470.04 66
1470.13 59
1470.22 52
1470.31 44
1470.40 38
1470.48 33
1470.57 30
1470.66 28
1470.75 27
1470.84 27
1470.92 29
1471.01 32
1471.10 36
1471.19 42
1471.28 49
1471.36 57
1471.45 65
1471.54 72
1471.63 79
1471.71 83
1471.80 86
1471.89 86
1471.98 84
1472.07 82
1472.15 79
1472.24 76
1472.33 73
1472.42 71
1472.51 68
1472.59 65
1472.68 62
1472.77 58
1472.86 53
1472.95 48
1473.03 43
1473.12 36
1473.21 29
1473.30 22
1473.39 15
1473.47 8
1473.56 1
1473.65 0
1473.74 0
1473.83 0
1473.91 0
1474.00 0
1474.09 0
1474.18 0
1474.27 0
1474.35 4
1474.44 8
1474.53 11
1474.62 14
1474.71 18
1474.79 21
1474.88 25
1474.97 29
1475.06 32
1475.15 35
1475.23 36
1475.32 37
1475.41 35
1475.50 33
1475.59 30
1475.67 27
1475.76 24
1475.85 21
1475.94 20
1476.03 20
1476.11 23
1476.20 28
1476.29 34
1476.38 41
1476.47 47
1476.55 52
1476.64 55
1476.73 57
1476.82 58
1476.91 59
1477.00 61
1477.08 64
1477.17 67
1477.26 69
1477.35 71
1477.44 72
1477.52 71
1477.61 70
1477.70 67
1477.79 65
1477.88 64
1477.96 65
1478.05 67
1478.14 71
1478.23 76
1478.32 82
1478.41 88
1478.49 92
1478.58 96
1478.67 97
1478.76 98
1478.85 99
1478.93 102
1479.02 107
1479.11 113
1479.20 121
1479.29 129
1479.37 135
1479.46 139
1479.55 138
1479.64 133
1479.73 126
1479.82 118
1479.90 110
1479.99 103
1480.08 98
1480.17 95
1480.26 93
1480.34 92
1480.43 92
1480.52 91
1480.61 91
1480.70 92
1480.79 94
1480.87 95
1480.96 97
1481.05 97
1481.14 96
1481.23 94
1481.31 90
1481.40 86
1481.49 83
1481.58 82
1481.67 84
1481.76 88
1481.84 93
1481.93 100
1482.02 106
1482.11 111
1482.20 112
1482.29 111
1482.37 107
1482.46 101
1482.55 94
1482.64 87
1482.73 81
1482.81 76
1482.90 74
1482.99 73
1483.08 74
1483.17 76
1483.26 77
1483.34 79
1483.43 80
1483.52 81
1483.61 80
1483.70 79
1483.79 78
1483.87 77
1483.96 76
1484.05 75
1484.14 74
1484.23 73
1484.32 71
1484.40 68
1484.49 65
1484.58 61
1484.67 57
1484.76 53
1484.85 50
1484.93 48
1485.02 47
1485.11 45
1485.20 43
1485.29 41
1485.38 38
1485.46 37
1485.55 38
1485.64 41
1485.73 47
1485.82 54
1485.91 64
1485.99 73
1486.08 81
1486.17 87
1486.26 90
1486.35 92
1486.44 91
1486.52 88
1486.61 84
1486.70 79
1486.79 76
1486.88 73
1486.97 71
1487.05 70
1487.14 70
1487.23 69
1487.32 67
1487.41 64
1487.50 61
1487.58 58
1487.67 57
1487.76 57
1487.85 58
1487.94 62
1488.03 67
1488.12 71
1488.20 76
1488.29 79
1488.38 82
1488.47 84
1488.56 84
1488.65 82
1488.73 79
1488.82 75
1488.91 70
1489.00 63
1489.09 57
1489.18 51
1489.27 45
1489.35 40
1489.44 36
1489.53 31
1489.62 26
1489.71 21
1489.80 16
1489.88 12
1489.97 9
1490.06 8
1490.15 8
1490.24 10
1490.33 12
1490.42 15
1490.50 18
1490.59 21
1490.68 25
1490.77 30
1490.86 35
1490.95 41
1491.03 47
1491.12 51
1491.21 54
1491.30 56
1491.39 57
1491.48 56
1491.57 56
1491.65 55
1491.74 54
1491.83 54
1491.92 55
1492.01 55
1492.10 56
1492.19 56
1492.27 56
1492.36 56
1492.45 55
1492.54 52
1492.63 50
1492.72 46
1492.81 42
1492.89 38
1492.98 35
1493.07 32
1493.16 31
1493.25 31
1493.34 32
1493.43 35
1493.51 39
1493.60 44
1493.69 49
1493.78 53
1493.87 57
1493.96 59
1494.05 61
1494.13 61
1494.22 60
1494.31 57
1494.40 53
1494.49 48
1494.58 43
1494.67 37
1494.75 33
1494.84 30
1494.93 29
1495.02 30
1495.11 34
1495.20 38
1495.29 41
1495.37 45
1495.46 46
1495.55 47
1495.64 46
1495.73 45
1495.82 45
1495.91 45
1496.00 46
1496.08 48
1496.17 50
1496.26 53
1496.35 56
1496.44 58
1496.53 59
1496.62 61
1496.70 63
1496.79 66
1496.88 69
1496.97 73
1497.06 77
1497.15 79
1497.24 78
1497.33 74
1497.41 68
1497.50 60
1497.59 52
1497.68 45
1497.77 41
1497.86 41
1497.95 45
1498.04 52
1498.12 60
1498.21 69
1498.30 77
1498.39 84
1498.48 87
1498.57 89
1498.66 87
1498.74 84
1498.83 79
1498.92 73
1499.01 66
1499.10 60
1499.19 54
1499.28 49
1499.37 45
1499.45 43
1499.54 42
1499.63 43
1499.72 44
1499.81 46
1499.90 47
1499.99 48
1500.08 49
1500.16 49
1500.25 48
1500.34 47
1500.43 46
1500.52 46
1500.61 47
1500.70 49
1500.79 52
1500.88 55
1500.96 57
1501.05 59
1501.14 59
1501.23 59
1501.32 58
1501.41 57
1501.50 56
1501.59 55
1501.67 55
1501.76 57
1501.85 59
1501.94 63
1502.03 67
1502.12 71
1502.21 74
1502.30 75
1502.39 74
1502.47 72
1502.56 67
1502.65 61
1502.74 54
1502.83 46
1502.92 38
1503.01 30
1503.10 22
1503.18 15
1503.27 9
1503.36 4
1503.45 0
1503.54 0
1503.63 0
1503.72 0
1503.81 0
1503.90 0
1503.98 0
1504.07 0
1504.16 0
1504.25 2
1504.34 8
1504.43 15
1504.52 24
1504.61 34
1504.70 45
1504.78 56
1504.87 67
1504.96 75
1505.05 82
1505.14 87
1505.23 90
1505.32 90
1505.41 90
1505.50 89
1505.59 88
1505.67 87
1505.76 86
1505.85 86
1505.94 85
1506.03 85
1506.12 85
1506.21 84
1506.30 83
1506.39 81
1506.47 78
1506.56 74
1506.65 70
1506.74 65
1506.83 61
1506.92 58
1507.01 56
1507.10 56
1507.19 57
1507.28 59
1507.36 61
1507.45 63
1507.54 63
1507.63 62
1507.72 61
1507.81 60
1507.90 60
1507.99 61
1508.08 63
1508.17 68
1508.25 73
1508.34 79
1508.43 84
1508.52 88
1508.61 91
1508.70 92
1508.79 93
1508.88 93
1508.97 92
1509.06 92
1509.14 91
1509.23 91
1509.32 92
1509.41 94
1509.50 97
1509.59 99
1509.68 103
1509.77 106
1509.86 110
1509.95 113
1510.04 116
1510.12 118
1510.21 121
1510.30 124
1510.39 127
1510.48 129
1510.57 130
1510.66 130
1510.75 129
1510.84 126
1510.93 121
1511.02 115
1511.10 108
1511.19 100
1511.28 93
1511.37 87
1511.46 83
1511.55 82
1511.64 84
1511.73 88
1511.82 96
1511.91 105
1512.00 116
1512.08 127
1512.17 136
1512.26 145
1512.35 151
1512.44 154
1512.53 156
1512.62 155
1512.71 154
1512.80 151
1512.89 148
1512.98 144
1513.07 140
1513.15 136
1513.24 131
1513.33 127
1513.42 123
1513.51 121
1513.60 120
1513.69 120
1513.78 121
1513.87 122
1513.96 124
1514.05 126
1514.14 128
1514.22 129
1514.31 129
1514.40 128
1514.49 125
1514.58 118
1514.67 109
1514.76 99
1514.85 88
1514.94 78
1515.03 70
1515.12 66
1515.21 66
1515.30 70
1515.38 77
1515.47 86
1515.56 97
1515.65 107
1515.74 118
1515.83 127
1515.92 134
1516.01 139
1516.10 141
1516.19 143
1516.28 142
1516.37 142
1516.46 141
1516.54 141
1516.63 139
1516.72 137
1516.81 132
1516.90 125
1516.99 116
1517.08 105
1517.17 94
1517.26 83
1517.35 75
1517.44 69
1517.53 66
1517.62 64
1517.71 64
1517.79 65
1517.88 66
1517.97 67
1518.06 68
1518.15 69
1518.24 70
1518.33 72
1518.42 74
1518.51 76
1518.60 78
1518.69 79
1518.78 78
1518.87 75
1518.96 68
1519.04 59
1519.13 49
1519.22 37
1519.31 26
1519.40 17
1519.49 12
1519.58 10
1519.67 11
1519.76 15
1519.85 19
1519.94 24
1520.03 28
1520.12 31
1520.21 34
1520.30 37
1520.39 41
1520.47 47
1520.56 54
1520.65 61
1520.74 68
1520.83 72
1520.92 74
1521.01 72
1521.10 68
1521.19 62
1521.28 55
1521.37 47
1521.46 40
1521.55 33
1521.64 26
1521.73 20
1521.82 15
1521.91 11
1521.99 8
1522.08 7
1522.17 8
1522.26 9
1522.35 9
1522.44 10
1522.53 10
1522.62 9
1522.71 10
1522.80 12
1522.89 15
1522.98 21
1523.07 28
1523.16 36
1523.25 43
1523.34 51
1523.43 57
1523.52 63
1523.60 68
1523.69 72
1523.78 75
1523.87 76
1523.96 77
1524.05 76
1524.14 74
1524.23 73
1524.32 71
1524.41 69
1524.50 67
1524.59 64
1524.68 61
1524.77 58
1524.86 55
1524.95 54
1525.04 56
1525.13 60
1525.22 66
1525.30 74
1525.39 83
1525.48 93
1525.57 103
1525.66 112
1525.75 120
1525.84 126
1525.93 129
1526.02 130
1526.11 128
1526.20 124
1526.29 118
1526.38 111
1526.47 103
1526.56 93
1526.65 83
1526.74 71
1526.83 58
1526.92 44
1527.01 30
1527.10 18
1527.19 7
1527.27 0
1527.36 0
1527.45 0
1527.54 0
1527.63 0
1527.72 0
1527.81 1
1527.90 3
1527.99 4
1528.08 4
1528.17 4
1528.26 4
1528.35 3
1528.44 3
1528.53 2
1528.62 2
1528.71 2
1528.80 3
1528.89 6
1528.98 10
1529.07 16
1529.16 24
1529.25 33
1529.34 41
1529.43 48
1529.52 53
1529.60 55
1529.69 55
1529.78 53
1529.87 52
1529.96 53
1530.05 57
1530.14 62
1530.23 70
1530.32 78
1530.41 84
1530.50 88
1530.59 89
1530.68 87
1530.77 82
1530.86 76
1530.95 71
1531.04 66
1531.13 64
1531.22 65
1531.31 68
1531.40 74
1531.49 82
1531.58 91
1531.67 100
1531.76 107
1531.85 112
1531.94 113
1532.03 111
1532.12 107
1532.21 102
1532.30 97
1532.39 92
1532.47 89
1532.56 87
1532.65 87
1532.74 86
1532.83 85
1532.92 83
1533.01 78
1533.10 70
1533.19 61
1533.28 51
1533.37 41
1533.46 33
1533.55 27
1533.64 24
1533.73 24
1533.82 28
1533.91 34
1534.00 42
1534.09 51
1534.18 59
1534.27 65
1534.36 68
1534.45 67
1534.54 62
1534.63 53
1534.72 43
1534.81 33
1534.90 25
1534.99 19
1535.08 16
1535.17 15
1535.26 15
1535.35 16
1535.44 17
1535.53 17
1535.62 18
1535.71 21
1535.80 25
1535.89 32
1535.98 39
1536.07 48
1536.16 57
1536.25 64
1536.34 71
1536.43 76
1536.52 81
1536.61 85
1536.70 89
1536.78 93
1536.87 98
1536.96 101
1537.05 103
1537.14 104
1537.23 102
1537.32 98
1537.41 92
1537.50 84
1537.59 76
1537.68 67
1537.77 58
1537.86 50
1537.95 43
1538.04 37
1538.13 32
1538.22 27
1538.31 23
1538.40 20
1538.49 17
1538.58 14
1538.67 11
1538.76 8
1538.85 5
1538.94 3
1539.03 0
1539.12 0
1539.21 0
1539.30 2
1539.39 6
1539.48 13
1539.57 19
1539.66 26
1539.75 31
1539.84 33
1539.93 34
1540.02 33
1540.11 30
1540.20 26
1540.29 21
1540.38 17
1540.47 12
1540.56 8
1540.65 5
1540.74 4
1540.83 4
1540.92 6
1541.01 10
1541.10 14
1541.19 20
1541.28 25
1541.37 29
1541.46 32
1541.55 35
1541.64 36
1541.73 37
1541.82 38
1541.91 39
1542.00 40
1542.09 42
1542.18 45
1542.27 48
1542.36 51
1542.45 55
1542.54 58
1542.63 60
1542.72 61
1542.81 63
1542.90 64
1542.99 65
1543.08 65
1543.17 66
1543.26 67
1543.35 68
1543.44 68
1543.53 69
1543.62 71
1543.71 73
1543.80 76
1543.89 81
1543.98 86
1544.07 90
1544.16 94
1544.25 96
1544.34 94
1544.43 90
1544.52 83
1544.61 75
1544.70 66
1544.79 56
1544.88 47
1544.97 39
1545.06 31
1545.15 25
1545.24 20
1545.33 16
1545.42 12
1545.51 9
1545.60 5
1545.69 2
1545.78 0
1545.87 0
1545.96 0
1546.05 0
1546.14 0
1546.23 0
1546.32 0
1546.41 0
1546.50 4
1546.59 10
1546.68 16
1546.78 19
1546.87 22
1546.96 23
1547.05 23
1547.14 22
1547.23 21
1547.32 20
1547.41 19
1547.50 19
1547.59 20
1547.68 22
1547.77 27
1547.86 32
1547.95 40
1548.04 49
1548.13 59
1548.22 69
1548.31 80
1548.40 89
1548.49 97
1548.58 104
1548.67 107
1548.76 106
1548.85 102
1548.94 95
1549.03 87
1549.12 77
1549.21 70
1549.30 64
1549.39 62
1549.48 61
1549.57 62
1549.66 63
1549.75 62
1549.84 58
1549.93 52
1550.02 44
1550.11 36
1550.20 29
1550.29 24
1550.38 20
1550.47 19
1550.56 19
1550.65 21
1550.74 23
1550.83 26
1550.92 29
1551.01 34
1551.11 40
1551.20 46
1551.29 53
1551.38 60
1551.47 67
1551.56 73
1551.65 79
1551.74 84
1551.83 88
1551.92 92
1552.01 95
1552.10 96
1552.19 96
1552.28 95
1552.37 93
1552.46 91
1552.55 89
1552.64 87
1552.73 86
1552.82 86
1552.91 87
1553.00 88
1553.09 91
1553.18 94
1553.27 98
1553.36 103
1553.45 108
1553.54 112
1553.63 116
1553.72 117
1553.81 116
1553.91 113
1554.00 109
1554.09 103
1554.18 97
1554.27 91
1554.36 87
1554.45 85
1554.54 86
1554.63 89
1554.72 94
1554.81 100
1554.90 105
1554.99 109
1555.08 110
1555.17 107
1555.26 101
1555.35 93
1555.44 84
1555.53 76
1555.62 69
1555.71 66
1555.80 66
1555.89 68
1555.98 72
1556.07 75
1556.16 79
1556.26 81
1556.35 83
1556.44 85
1556.53 86
1556.62 88
1556.71 89
1556.80 91
1556.89 92
1556.98 92
1557.07 92
1557.16 91
1557.25 90
1557.34 88
1557.43 85
1557.52 82
1557.61 79
1557.70 76
1557.79 74
1557.88 74
1557.97 75
1558.06 77
1558.15 81
1558.25 85
1558.34 89
1558.43 92
1558.52 93
1558.61 93
1558.70 92
1558.79 90
1558.88 88
1558.97 85
1559.06 83
1559.15 80
1559.24 78
1559.33 76
1559.42 74
1559.51 71
1559.60 68
1559.69 64
1559.78 60
1559.87 56
1559.96 53
1560.06 52
1560.15 53
1560.24 57
1560.33 64
1560.42 72
1560.51 81
1560.60 90
1560.69 98
1560.78 103
1560.87 107
1560.96 107
1561.05 104
1561.14 99
1561.23 91
1561.32 81
1561.41 71
1561.50 63
1561.59 57
1561.69 54
1561.78 55
1561.87 60
1561.96 68
1562.05 78
1562.14 89
1562.23 100
1562.32 110
1562.41 118
1562.50 124
1562.59 127
1562.68 126
1562.77 123
1562.86 116
1562.95 106
1563.04 94
1563.13 81
1563.23 68
1563.32 57
1563.41 47
1563.50 41
1563.59 38
1563.68 39
1563.77 41
1563.86 45
1563.95 49
1564.04 52
1564.13 55
1564.22 58
1564.31 61
1564.40 65
1564.49 70
1564.59 76
1564.68 83
1564.77 91
1564.86 100
1564.95 110
1565.04 119
1565.13 128
1565.22 135
1565.31 139
1565.40 141
1565.49 140
1565.58 137
1565.67 133
1565.76 129
1565.85 125
1565.95 122
1566.04 120
1566.13 118
1566.22 115
1566.31 111
1566.40 105
1566.49 98
1566.58 91
1566.67 85
1566.76 79
1566.85 75
1566.94 72
1567.03 70
1567.12 70
1567.22 71
1567.31 73
1567.40 75
1567.49 78
1567.58 80
1567.67 82
1567.76 83
1567.85 84
1567.94 85
1568.03 86
1568.12 87
1568.21 88
1568.30 89
1568.40 89
1568.49 89
1568.58 87
1568.67 84
1568.76 81
1568.85 78
1568.94 77
1569.03 78
1569.12 80
1569.21 85
1569.30 91
1569.39 98
1569.49 104
1569.58 110
1569.67 113
1569.76 114
1569.85 111
1569.94 106
1570.03 98
1570.12 87
1570.21 75
1570.30 63
1570.39 52
1570.48 44
1570.57 40
1570.67 39
1570.76 42
1570.85 46
1570.94 50
1571.03 52
1571.12 51
1571.21 47
1571.30 41
1571.39 32
1571.48 24
1571.57 17
1571.67 11
1571.76 7
1571.85 5
1571.94 5
1572.03 7
1572.12 10
1572.21 14
1572.30 21
1572.39 31
1572.48 43
1572.57 56
1572.66 71
1572.76 85
1572.85 98
1572.94 106
1573.03 110
1573.12 109
1573.21 103
1573.30 93
1573.39 80
1573.48 67
1573.57 54
1573.66 43
1573.76 34
1573.85 26
1573.94 21
1574.03 17
1574.12 15
1574.21 13
1574.30 12
1574.39 10
1574.48 8
1574.57 4
1574.67 1
1574.76 0
1574.85 0
1574.94 0
1575.03 0
1575.12 0
1575.21 0
1575.30 0
1575.39 2
1575.48 9
1575.58 16
1575.67 24
1575.76 31
1575.85 38
1575.94 44
1576.03 48
1576.12 51
1576.21 52
1576.30 51
1576.39 49
1576.49 45
1576.58 40
1576.67 36
1576.76 32
1576.85 29
1576.94 28
1577.03 29
1577.12 31
1577.21 34
1577.30 37
1577.40 40
1577.49 40
1577.58 39
1577.67 35
1577.76 29
1577.85 24
1577.94 20
1578.03 18
1578.12 18
1578.21 21
1578.31 25
1578.40 28
1578.49 29
1578.58 28
1578.67 24
1578.76 19
1578.85 12
1578.94 6
1579.03 0
1579.13 0
1579.22 0
1579.31 0
1579.40 0
1579.49 0
1579.58 0
1579.67 0
1579.76 1
1579.85 2
1579.95 3
1580.04 4
1580.13 4
1580.22 5
1580.31 5
1580.40 4
1580.49 5
1580.58 6
1580.67 8
1580.77 12
1580.86 16
1580.95 21
1581.04 27
1581.13 31
1581.22 35
1581.31 39
1581.40 43
1581.49 47
1581.59 52
1581.68 56
1581.77 61
1581.86 65
1581.95 68
1582.04 69
1582.13 70
1582.22 70
1582.32 70
1582.41 70
1582.50 70
1582.59 69
1582.68 67
1582.77 63
1582.86 58
1582.95 53
1583.04 50
1583.14 47
1583.23 48
1583.32 51
1583.41 56
1583.50 61
1583.59 67
1583.68 71
1583.77 74
1583.87 75
1583.96 73
1584.05 69
1584.14 63
1584.23 56
1584.32 48
1584.41 41
1584.50 35
1584.60 32
1584.69 31
1584.78 31
1584.87 32
1584.96 33
1585.05 33
1585.14 31
1585.23 28
1585.33 24
1585.42 20
1585.51 18
1585.60 17
1585.69 18
1585.78 19
1585.87 21
1585.96 23
1586.06 24
1586.15 24
1586.24 23
1586.33 22
1586.42 20
1586.51 18
1586.60 15
1586.69 11
1586.79 7
1586.88 4
1586.97 1
1587.06 0
1587.15 2
1587.24 5
1587.33 10
1587.43 15
1587.52 20
1587.61 23
1587.70 25
1587.79 25
1587.88 25
1587.97 25
1588.06 27
1588.16 32
1588.25 39
1588.34 48
1588.43 58
1588.52 67
1588.61 74
1588.70 79
1588.80 80
1588.89 79
1588.98 77
1589.07 74
1589.16 72
1589.25 70
1589.34 70
1589.43 69
1589.53 67
1589.62 64
1589.71 60
1589.80 55
1589.89 49
1589.98 44
1590.07 39
1590.17 35
1590.26 32
1590.35 29
1590.44 27
1590.53 27
1590.62 28
1590.71 31
1590.81 36
1590.90 43
1590.99 50
1591.08 57
1591.17 64
1591.26 69
1591.35 72
1591.45 72
1591.54 70
1591.63 66
1591.72 60
1591.81 54
1591.90 48
1591.99 44
1592.09 41
1592.18 39
1592.27 39
1592.36 39
1592.45 38
1592.54 38
1592.63 37
1592.73 34
1592.82 31
1592.91 27
1593.00 23
1593.09 20
1593.18 17
1593.28 16
1593.37 16
1593.46 18
1593.55 20
1593.64 23
1593.73 25
1593.82 28
1593.92 31
1594.01 34
1594.10 39
1594.19 46
1594.28 54
1594.37 62
1594.47 70
1594.56 77
1594.65 82
1594.74 86
1594.83 88
1594.92 90
1595.01 92
1595.11 95
1595.20 99
1595.29 104
1595.38 109
1595.47 113
1595.56 116
1595.66 115
1595.75 112
1595.84 108
1595.93 102
1596.02 95
1596.11 89
1596.20 84
1596.30 78
1596.39 73
1596.48 68
1596.57 63
1596.66 58
1596.75 53
1596.85 49
1596.94 45
1597.03 42
1597.12 39
1597.21 38
1597.30 37
1597.40 37
1597.49 37
1597.58 37
1597.67 37
1597.76 35
1597.85 32
1597.94 28
1598.04 23
1598.13 19
1598.22 14
1598.31 9
1598.40 5
1598.49 0
1598.59 0
1598.68 0
1598.77 0
1598.86 0
1598.95 0
1599.04 0
1599.14 0
1599.23 0
1599.32 6
1599.41 12
1599.50 19
1599.59 26
1599.69 33
1599.78 42
1599.87 52
1599.96 62
1600.05 73
1600.14 82
1600.24 91
1600.33 98
1600.42 104
1600.51 110
1600.60 114
1600.70 118
1600.79 119
1600.88 118
1600.97 114
1601.06 107
1601.15 99
1601.25 89
1601.34 81
1601.43 75
1601.52 73
1601.61 73
1601.70 76
1601.80 80
1601.89 84
1601.98 86
1602.07 85
1602.16 81
1602.25 75
1602.35 67
1602.44 58
1602.53 50
1602.62 42
1602.71 37
1602.80 34
1602.90 33
1602.99 35
1603.08 38
1603.17 42
1603.26 47
1603.36 51
1603.45 54
1603.54 57
1603.63 60
1603.72 62
1603.81 64
1603.91 66
1604.00 66
1604.09 65
1604.18 64
1604.27 61
1604.37 59
1604.46 57
1604.55 58
1604.64 61
1604.73 67
1604.82 75
1604.92 83
1605.01 90
1605.10 94
1605.19 94
1605.28 91
1605.38 85
1605.47 78
1605.56 71
1605.65 65
1605.74 61
1605.83 60
1605.93 60
1606.02 62
1606.11 64
1606.20 65
1606.29 67
1606.39 69
1606.48 71
1606.57 73
1606.66 74
1606.75 73
1606.85 70
1606.94 65
1607.03 59
1607.12 54
1607.21 50
1607.30 49
1607.40 51
1607.49 56
1607.58 64
1607.67 71
1607.76 78
1607.86 83
1607.95 86
1608.04 86
1608.13 85
1608.22 84
1608.32 83
1608.41 83
1608.50 85
1608.59 89
1608.68 93
1608.78 97
1608.87 101
1608.96 104
1609.05 105
1609.14 105
1609.24 103
1609.33 99
1609.42 93
1609.51 87
1609.60 81
1609.69 76
1609.79 73
1609.88 72
1609.97 72
1610.06 74
1610.15 77
1610.25 79
1610.34 80
1610.43 82
1610.52 84
1610.61 87
1610.71 92
1610.80 97
1610.89 103
1610.98 107
1611.07 110
1611.17 110
1611.26 108
1611.35 104
1611.44 99
1611.53 92
1611.63 86
1611.72 80
1611.81 75
1611.90 71
1611.99 68
1612.09 66
1612.18 66
1612.27 66
1612.36 68
1612.46 70
1612.55 72
1612.64 75
1612.73 79
1612.82 84
1612.92 90
1613.01 97
1613.10 103
1613.19 108
1613.28 109
1613.38 108
1613.47 103
1613.56 94
1613.65 83
1613.74 72
1613.84 63
1613.93 58
1614.02 58
1614.11 64
1614.20 75
1614.30 89
1614.39 105
1614.48 119
1614.57 130
1614.66 137
1614.76 140
1614.85 138
1614.94 134
1615.03 128
1615.13 123
1615.22 120
1615.31 118
1615.40 117
1615.49 117
1615.59 117
1615.68 116
1615.77 114
1615.86 109
1615.95 103
1616.05 93
1616.14 82
1616.23 69
1616.32 57
1616.42 45
1616.51 35
1616.60 28
1616.69 24
1616.78 23
1616.88 25
1616.97 30
1617.06 35
1617.15 40
1617.24 45
1617.34 51
1617.43 56
1617.52 62
1617.61 69
1617.71 77
1617.80 86
1617.89 92
1617.98 97
1618.07 97
1618.17 93
1618.26 86
1618.35 75
1618.44 63
1618.54 52
1618.63 42
1618.72 36
1618.81 33
1618.90 33
1619.00 34
1619.09 36
1619.18 36
1619.27 35
1619.37 32
1619.46 28
1619.55 24
1619.64 21
1619.73 19
1619.83 20
1619.92 23
1620.01 28
1620.10 35
1620.20 40
1620.29 45
1620.38 47
1620.47 46
1620.56 44
1620.66 41
1620.75 39
1620.84 37
1620.93 37
1621.03 40
1621.12 44
1621.21 50
1621.30 55
1621.40 60
1621.49 63
1621.58 64
1621.67 64
1621.76 62
1621.86 60
1621.95 57
1622.04 56
1622.13 55
1622.23 55
1622.32 56
1622.41 58
1622.50 61
1622.60 64
1622.69 68
1622.78 73
1622.87 78
1622.97 83
1623.06 89
1623.15 94
1623.24 98
1623.33 100
1623.43 101
1623.52 101
1623.61 99
1623.70 97
1623.80 95
1623.89 93
1623.98 91
1624.07 90
1624.17 89
1624.26 88
1624.35 88
1624.44 88
1624.54 87
1624.63 85
1624.72 81
1624.81 77
1624.90 72
1625.00 66
1625.09 60
1625.18 54
1625.27 48
1625.37 43
1625.46 39
1625.55 35
1625.64 32
1625.74 30
1625.83 29
1625.92 29
1626.01 30
1626.11 31
1626.20 33
1626.29 35
1626.38 37
1626.48 39
1626.57 41
1626.66 43
1626.75 45
1626.85 48
1626.94 50
1627.03 51
1627.12 51
1627.22 49
1627.31 46
1627.40 42
1627.49 37
1627.59 31
1627.68 24
1627.77 18
1627.86 12
1627.96 6
1628.05 0
1628.14 0
1628.23 0
1628.33 0
1628.42 0
1628.51 0
1628.60 0
1628.70 0
1628.79 0
1628.88 7
1628.97 16
1629.07 25
1629.16 33
1629.25 40
1629.34 46
1629.44 51
1629.53 56
1629.62 59
1629.71 62
1629.81 65
1629.90 68
1629.99 72
1630.08 76
1630.18 80
1630.27 83
1630.36 86
1630.45 87
1630.55 87
1630.64 85
1630.73 82
1630.82 79
1630.92 76
1631.01 73
1631.10 70
1631.19 68
1631.29 65
1631.38 61
1631.47 57
1631.56 50
1631.66 43
1631.75 35
1631.84 26
1631.93 19
1632.03 14
1632.12 13
1632.21 14
1632.31 19
1632.40 27
1632.49 37
1632.58 48
1632.68 59
1632.77 68
1632.86 76
1632.95 80
1633.05 81
1633.14 77
1633.23 70
1633.32 60
1633.42 47
1633.51 35
1633.60 24
1633.69 15
1633.79 9
1633.88 7
1633.97 8
1634.07 10
1634.16 14
1634.25 17
1634.34 19
1634.44 21
1634.53 21
1634.62 22
1634.71 24
1634.81 28
1634.90 36
1634.99 48
1635.08 62
1635.18 77
1635.27 91
1635.36 103
1635.46 113
1635.55 121
1635.64 126
1635.73 130
1635.83 132
1635.92 132
1636.01 130
1636.10 126
1636.20 122
1636.29 116
1636.38 110
1636.48 105
1636.57 101
1636.66 97
1636.75 92
1636.85 86
1636.94 78
1637.03 69
1637.12 60
1637.22 51
1637.31 45
1637.40 41
1637.50 39
1637.59 39
1637.68 40
1637.77 41
1637.87 41
1637.96 39
1638.05 36
1638.14 31
1638.24 26
1638.33 20
1638.42 15
1638.52 11
1638.61 9
1638.70 10
1638.79 13
1638.89 18
1638.98 24
1639.07 30
1639.17 35
1639.26 40
1639.35 43
1639.44 45
1639.54 44
1639.63 42
1639.72 39
1639.81 33
1639.91 25
1640.00 17
1640.09 8
1640.19 1
1640.28 0
1640.37 0
1640.46 0
1640.56 0
1640.65 1
1640.74 9
1640.84 18
1640.93 29
1641.02 39
1641.11 49
1641.21 57
1641.30 62
1641.39 65
1641.49 65
1641.58 63
1641.67 59
1641.76 55
1641.86 52
1641.95 50
1642.04 51
1642.14 55
1642.23 61
1642.32 67
1642.42 72
1642.51 75
1642.60 74
1642.69 69
1642.79 61
1642.88 52
1642.97 44
1643.07 38
1643.16 34
1643.25 32
1643.34 33
1643.44 33
1643.53 32
1643.62 29
1643.72 24
1643.81 19
1643.90 14
1643.99 10
1644.09 7
1644.18 7
1644.27 8
1644.37 11
1644.46 15
1644.55 18
1644.65 21
1644.74 25
1644.83 29
1644.92 34
1645.02 40
1645.11 47
1645.20 53
1645.30 58
1645.39 59
1645.48 57
1645.57 52
1645.67 45
1645.76 37
1645.85 30
1645.95 27
1646.04 27
1646.13 31
1646.23 39
1646.32 50
1646.41 61
1646.50 71
1646.60 80
1646.69 86
1646.78 91
1646.88 94
1646.97 96
1647.06 98
1647.16 102
1647.25 105
1647.34 109
1647.44 113
1647.53 116
1647.62 117
1647.71 116
1647.81 114
1647.90 110
1647.99 104
1648.09 98
1648.18 91
1648.27 84
1648.37 78
1648.46 72
1648.55 68
1648.64 66
1648.74 65
1648.83 64
1648.92 64
1649.02 63
1649.11 62
1649.20 59
1649.30 56
1649.39 52
1649.48 48
1649.58 44
1649.67 40
1649.76 36
1649.86 33
1649.95 30
1650.04 27
1650.13 26
1650.23 26
1650.32 27
1650.41 30
1650.51 33
1650.60 37
1650.69 40
1650.79 43
1650.88 46
1650.97 47
1651.07 47
1651.16 45
1651.25 43
1651.35 39
1651.44 35
1651.53 29
1651.62 24
1651.72 20
1651.81 17
1651.90 15
1652.00 15
1652.09 16
1652.18 17
1652.28 17
1652.37 17
1652.46 16
1652.56 14
1652.65 12
1652.74 11
1652.84 10
1652.93 10
1653.02 11
1653.12 14
1653.21 17
1653.30 22
1653.39 28
1653.49 34
1653.58 42
1653.67 50
1653.77 59
1653.86 68
1653.95 76
1654.05 82
1654.14 86
1654.23 87
1654.33 86
1654.42 83
1654.51 80
1654.61 78
1654.70 78
1654.79 80
1654.89 84
1654.98 87
1655.07 91
1655.17 93
1655.26 94
1655.35 95
1655.45 96
1655.54 97
1655.63 98
1655.73 99
1655.82 99
1655.91 98
1656.01 96
1656.10 93
1656.19 90
1656.29 88
1656.38 86
1656.47 84
1656.57 84
1656.66 84
1656.75 84
1656.85 84
1656.94 83
1657.03 81
1657.13 78
1657.22 74
1657.31 70
1657.41 65
1657.50 60
1657.59 54
1657.69 49
1657.78 45
1657.87 41
1657.97 38
1658.06 35
1658.15 32
1658.25 29
1658.34 25
1658.43 21
1658.53 17
1658.62 13
1658.71 11
1658.81 11
1658.90 12
1658.99 15
1659.09 18
1659.18 21
1659.27 23
1659.37 23
1659.46 22
1659.55 21
1659.65 20
1659.74 19
1659.83 21
1659.93 23
1660.02 27
1660.11 30
1660.21 31
1660.30 31
1660.39 29
1660.49 24
1660.58 19
1660.67 14
1660.77 9
1660.86 6
1660.95 4
1661.05 3
1661.14 3
1661.23 4
1661.33 5
1661.42 7
1661.51 9
1661.61 12
1661.70 16
1661.79 18
1661.89 20
1661.98 21
1662.07 20
1662.17 18
1662.26 16
1662.35 12
1662.45 9
1662.54 5
1662.64 2
1662.73 0
1662.82 0
1662.92 0
1663.01 0
1663.10 0
1663.20 0
1663.29 1
1663.38 9
1663.48 18
1663.57 27
1663.66 36
1663.76 42
1663.85 46
1663.94 48
1664.04 48
1664.13 47
1664.22 44
1664.32 40
1664.41 34
1664.50 27
1664.60 18
1664.69 7
1664.79 0
1664.88 0
1664.97 0
1665.07 0
1665.16 0
1665.25 0
1665.35 0
1665.44 0
1665.53 6
1665.63 15
1665.72 22
1665.81 29
1665.91 35
1666.00 42
1666.10 49
1666.19 56
1666.28 62
1666.38 67
1666.47 69
1666.56 68
1666.66 66
1666.75 63
1666.84 61
1666.94 61
1667.03 63
1667.12 69
1667.22 76
1667.31 84
1667.41 92
1667.50 99
1667.59 104
1667.69 109
1667.78 112
1667.87 115
1667.97 117
1668.06 118
1668.15 118
1668.25 116
1668.34 112
1668.44 105
1668.53 96
1668.62 84
1668.72 71
1668.81 59
1668.90 49
1669.00 42
1669.09 39
1669.18 40
1669.28 44
1669.37 49
1669.47 54
1669.56 59
1669.65 62
1669.75 64
1669.84 66
1669.93 68
1670.03 70
1670.12 72
1670.21 73
1670.31 73
1670.40 72
1670.50 70
1670.59 67
1670.68 64
1670.78 62
1670.87 62
1670.96 65
1671.06 69
1671.15 74
1671.25 78
1671.34 81
1671.43 82
1671.53 81
1671.62 79
1671.71 76
1671.81 74
1671.90 74
1671.99 76
1672.09 81
1672.18 87
1672.28 95
1672.37 103
1672.46 111
1672.56 117
1672.65 122
1672.74 125
1672.84 128
1672.93 129
1673.03 129
1673.12 128
1673.21 127
1673.31 125
1673.40 123
1673.49 121
1673.59 118
1673.68 115
1673.78 111
1673.87 107
1673.96 101
1674.06 94
1674.15 86
1674.25 76
1674.34 65
1674.43 54
1674.53 43
1674.62 33
1674.71 25
1674.81 18
1674.90 13
1675.00 10
1675.09 9
1675.18 10
1675.28 15
1675.37 21
1675.46 30
1675.56 40
1675.65 49
1675.75 57
1675.84 61
1675.93 63
1676.03 60
1676.12 56
1676.22 50
1676.31 44
1676.40 40
1676.50 38
1676.59 37
1676.68 38
1676.78 41
1676.87 43
1676.97 46
1677.06 48
1677.15 49
1677.25 49
1677.34 50
1677.44 51
1677.53 53
1677.62 55
1677.72 58
1677.81 61
1677.90 65
1678.00 69
1678.09 74
1678.19 80
1678.28 86
1678.37 93
1678.47 98
1678.56 102
1678.66 105
1678.75 105
1678.84 104
1678.94 102
1679.03 99
1679.13 97
1679.22 95
1679.31 94
1679.41 93
1679.50 92
1679.60 91
1679.69 90
1679.78 87
1679.88 84
1679.97 81
1680.07 77
1680.16 74
1680.25 71
1680.35 68
1680.44 66
1680.54 62
1680.63 58
1680.72 51
1680.82 45
1680.91 39
1681.00 35
1681.10 35
1681.19 39
1681.29 46
1681.38 56
1681.47 67
1681.57 77
1681.66 85
1681.76 89
1681.85 91
1681.94 90
1682.04 88
1682.13 84
1682.23 80
1682.32 76
1682.41 72
1682.51 69
1682.60 65
1682.70 63
1682.79 60
1682.89 59
1682.98 60
1683.07 61
1683.17 64
1683.26 69
1683.36 73
1683.45 78
1683.54 81
1683.64 82
1683.73 81
1683.83 78
1683.92 73
1684.01 68
1684.11 63
1684.20 59
1684.30 55
1684.39 54
1684.48 53
1684.58 52
1684.67 51
1684.77 50
1684.86 48
1684.95 44
1685.05 40
1685.14 36
1685.24 32
1685.33 29
1685.42 27
1685.52 27
1685.61 29
1685.71 31
1685.80 34
1685.90 37
1685.99 40
1686.08 42
1686.18 46
1686.27 49
1686.37 52
1686.46 55
1686.55 57
1686.65 58
1686.74 57
1686.84 55
1686.93 53
1687.03 50
1687.12 49
1687.21 48
1687.31 48
1687.40 50
1687.50 53
1687.59 57
1687.68 60
1687.78 63
1687.87 63
1687.97 62
1688.06 59
1688.16 56
1688.25 52
1688.34 49
1688.44 47
1688.53 48
1688.63 48
1688.72 49
1688.81 50
1688.91 50
1689.00 51
1689.10 51
1689.19 51
1689.29 51
1689.38 51
1689.47 50
1689.57 47
1689.66 44
1689.76 41
1689.85 38
1689.94 38
1690.04 40
1690.13 44
1690.23 50
1690.32 57
1690.42 64
1690.51 71
1690.60 76
1690.70 79
1690.79 82
1690.89 83
1690.98 83
1691.08 83
1691.17 83
1691.26 83
1691.36 83
1691.45 84
1691.55 85
1691.64 86
1691.74 87
1691.83 90
1691.92 93
1692.02 97
1692.11 102
1692.21 108
1692.30 112
1692.40 116
1692.49 116
1692.58 114
1692.68 109
1692.77 102
1692.87 94
1692.96 87
1693.06 81
1693.15 77
1693.24 76
1693.34 76
1693.43 77
1693.53 80
1693.62 83
1693.72 85
1693.81 88
1693.90 90
1694.00 93
1694.09 95
1694.19 100
1694.28 106
1694.38 115
1694.47 126
1694.57 138
1694.66 149
1694.75 157
1694.85 162
1694.94 161
1695.04 157
1695.13 148
1695.23 138
1695.32 127
1695.41 117
1695.51 110
1695.60 104
1695.70 98
1695.79 92
1695.89 85
1695.98 76
1696.08 66
1696.17 56
1696.26 47
1696.36 39
1696.45 34
1696.55 32
1696.64 31
1696.74 33
1696.83 36
1696.93 41
1697.02 45
1697.11 50
1697.21 55
1697.30 59
1697.40 64
1697.49 67
1697.59 70
1697.68 72
1697.78 71
1697.87 69
1697.96 65
1698.06 60
1698.15 55
1698.25 51
1698.34 49
1698.44 49
1698.53 51
1698.63 55
1698.72 58
1698.81 60
1698.91 61
1699.00 59
1699.10 57
1699.19 55
1699.29 53
1699.38 52
1699.48 53
1699.57 55
1699.66 58
1699.76 63
1699.85 68
1699.95 75
1700.04 82
1700.14 90
1700.23 97
1700.33 104
1700.42 110
1700.52 114
1700.61 116
1700.70 116
1700.80 114
1700.89 110
1700.99 106
1701.08 101
1701.18 98
1701.27 96
1701.37 96
1701.46 97
1701.56 99
1701.65 102
1701.74 106
1701.84 109
1701.93 111
1702.03 111
1702.12 109
1702.22 105
1702.31 99
1702.41 90
1702.50 81
1702.60 73
1702.69 66
1702.78 61
1702.88 59
1702.97 57
1703.07 56
1703.16 56
1703.26 55
1703.35 54
1703.45 53
1703.54 52
1703.64 51
1703.73 51
1703.83 51
1703.92 52
1704.01 54
1704.11 57
1704.20 63
1704.30 71
1704.39 81
1704.49 92
1704.58 102
1704.68 111
1704.77 116
1704.87 119
1704.96 118
1705.06 116
1705.15 113
1705.24 110
1705.34 107
1705.43 104
1705.53 101
1705.62 97
1705.72 91
1705.81 83
1705.91 73
1706.00 62
1706.10 52
1706.19 44
1706.29 39
1706.38 38
1706.48 41
1706.57 47
1706.66 56
1706.76 65
1706.85 72
1706.95 77
1707.04 78
1707.14 75
1707.23 69
1707.33 62
1707.42 56
1707.52 51
1707.61 49
1707.71 49
1707.80 52
1707.90 55
1707.99 56
1708.09 56
1708.18 52
1708.28 46
1708.37 39
1708.46 30
1708.56 22
1708.65 14
1708.75 7
1708.84 1
1708.94 0
1709.03 0
1709.13 0
1709.22 0
1709.32 0
1709.41 0
1709.51 0
1709.60 0
1709.70 13
1709.79 30
1709.89 46
1709.98 61
1710.08 72
1710.17 79
1710.27 83
1710.36 84
1710.45 84
1710.55 84
1710.64 84
1710.74 86
1710.83 88
1710.93 92
1711.02 95
1711.12 98
1711.21 100
1711.31 100
1711.40 99
1711.50 97
1711.59 93
1711.69 90
1711.78 86
1711.88 83
1711.97 80
1712.07 77
1712.16 75
1712.26 72
1712.35 70
1712.45 68
1712.54 68
1712.64 68
1712.73 71
1712.83 74
1712.92 76
1713.02 78
1713.11 78
1713.21 75
1713.30 71
1713.39 64
1713.49 57
1713.58 51
1713.68 46
1713.77 42
1713.87 39
1713.96 38
1714.06 36
1714.15 35
1714.25 34
1714.34 33
1714.44 32
1714.53 33
1714.63 35
1714.72 38
1714.82 40
1714.91 41
1715.01 40
1715.10 39
1715.20 38
1715.29 38
1715.39 41
1715.48 46
1715.58 53
1715.67 61
1715.77 68
1715.86 74
1715.96 77
1716.05 77
1716.15 76
1716.24 74
1716.34 73
1716.43 73
1716.53 74
1716.62 75
1716.72 78
1716.81 81
1716.91 85
1717.00 89
1717.10 94
1717.19 98
1717.29 100
1717.38 100
1717.48 97
1717.57 90
1717.67 82
1717.76 72
1717.86 62
1717.95 53
1718.05 45
1718.14 36
1718.24 28
1718.33 21
1718.43 14
1718.52 7
1718.62 3
1718.71 1
1718.81 2
1718.90 6
1719.00 12
1719.09 20
1719.19 27
1719.28 34
1719.38 37
1719.47 38
1719.57 36
1719.66 32
1719.76 28
1719.85 25
1719.95 25
1720.04 28
1720.14 34
1720.23 42
1720.33 50
1720.42 58
1720.52 63
1720.61 67
1720.71 69
1720.80 71
1720.90 74
1720.99 78
1721.09 84
1721.18 91
1721.28 99
1721.37 108
1721.47 116
1721.56 122
1721.66 128
1721.75 133
1721.85 136
1721.95 138
1722.04 139
1722.14 139
1722.23 136
1722.33 131
1722.42 124
1722.52 115
1722.61 104
1722.71 92
1722.80 80
1722.90 68
1722.99 58
1723.09 49
1723.18 42
1723.28 36
1723.37 33
1723.47 32
1723.56 32
1723.66 33
1723.75 36
1723.85 38
1723.94 41
1724.04 44
1724.13 46
1724.23 48
1724.32 50
1724.42 53
1724.51 56
1724.61 62
1724.70 68
1724.80 76
1724.90 85
1724.99 93
1725.09 100
1725.18 105
1725.28 108
1725.37 108
1725.47 105
1725.56 100
1725.66 92
1725.75 83
1725.85 74
1725.94 65
1726.04 58
1726.13 52
1726.23 49
1726.32 47
1726.42 45
1726.51 43
1726.61 40
1726.70 36
1726.80 32
1726.89 29
1726.99 28
1727.09 29
1727.18 32
1727.28 35
1727.37 37
1727.47 39
1727.56 38
1727.66 36
1727.75 32
1727.85 28
1727.94 26
1728.04 25
1728.13 27
1728.23 31
1728.32 38
1728.42 46
1728.51 54
1728.61 61
1728.71 67
1728.80 70
1728.90 71
1728.99 71
1729.09 69
1729.18 66
1729.28 65
1729.37 63
1729.47 62
1729.56 62
1729.66 61
1729.75 60
1729.85 58
1729.94 56
1730.04 54
1730.14 51
1730.23 49
1730.33 47
1730.42 46
1730.52 47
1730.61 48
1730.71 50
1730.80 52
1730.90 53
1730.99 52
1731.09 48
1731.18 41
1731.28 34
1731.37 25
1731.47 17
1731.57 11
1731.66 8
1731.76 7
1731.85 8
1731.95 12
1732.04 18
1732.14 25
1732.23 33
1732.33 41
1732.42 50
1732.52 58
1732.61 65
1732.71 71
1732.81 76
1732.90 79
1733.00 80
1733.09 79
1733.19 77
1733.28 74
1733.38 71
1733.47 68
1733.57 68
1733.66 70
1733.76 73
1733.86 77
1733.95 81
1734.05 83
1734.14 83
1734.24 80
1734.33 76
1734.43 70
1734.52 64
1734.62 58
1734.71 53
1734.81 49
1734.91 44
1735.00 40
1735.10 35
1735.19 29
1735.29 23
1735.38 18
1735.48 14
1735.57 13
1735.67 13
1735.77 15
1735.86 20
1735.96 25
1736.05 30
1736.15 34
1736.24 37
1736.34 38
1736.43 38
1736.53 36
1736.62 35
1736.72 33
1736.82 32
1736.91 30
1737.01 28
1737.10 26
1737.20 24
1737.29 21
1737.39 19
1737.48 18
1737.58 19
1737.68 20
1737.77 23
1737.87 27
1737.96 30
1738.06 34
1738.15 38
1738.25 41
1738.34 43
1738.44 46
1738.54 49
1738.63 52
1738.73 54
1738.82 57
1738.92 60
1739.01 62
1739.11 63
1739.20 62
1739.30 61
1739.40 57
1739.49 53
1739.59 47
1739.68 40
1739.78 32
1739.87 25
1739.97 18
1740.07 11
1740.16 4
1740.26 0
1740.35 0
1740.45 0
1740.54 0
1740.64 0
1740.73 0
1740.83 0
1740.93 0
1741.02 4
1741.12 9
1741.21 14
1741.31 15
1741.40 15
1741.50 13
1741.60 10
1741.69 9
1741.79 8
1741.88 10
1741.98 14
1742.07 19
1742.17 24
1742.27 28
1742.36 30
1742.46 30
1742.55 29
1742.65 26
1742.74 21
1742.84 16
1742.93 11
1743.03 7
1743.13 5
1743.22 4
1743.32 6
1743.41 10
1743.51 16
1743.60 21
1743.70 27
1743.80 31
1743.89 34
1743.99 35
1744.08 35
1744.18 33
1744.27 31
1744.37 28
1744.47 27
1744.56 25
1744.66 25
1744.75 26
1744.85 28
1744.95 30
1745.04 31
1745.14 31
1745.23 29
1745.33 27
1745.42 24
1745.52 20
1745.62 17
1745.71 14
1745.81 13
1745.90 13
1746.00 14
1746.09 15
1746.19 16
1746.29 17
1746.38 18
1746.48 19
1746.57 20
1746.67 22
1746.76 25
1746.86 29
1746.96 32
1747.05 36
1747.15 38
1747.24 38
1747.34 37
1747.44 33
1747.53 29
1747.63 25
1747.72 21
1747.82 19
1747.91 18
1748.01 18
1748.11 18
1748.20 19
1748.30 20
1748.39 22
1748.49 24
1748.59 28
1748.68 33
1748.78 39
1748.87 45
1748.97 49
1749.06 51
1749.16 51
1749.26 49
1749.35 45
1749.45 41
1749.54 38
1749.64 34
1749.74 32
1749.83 30
1749.93 30
1750.02 30
1750.12 32
1750.22 34
1750.31 36
1750.41 38
1750.50 38
1750.60 37
1750.70 32
1750.79 25
1750.89 15
1750.98 4
1751.08 0
1751.17 0
1751.27 0
1751.37 0
1751.46 0
1751.56 0
1751.65 11
1751.75 28
1751.85 46
1751.94 62
1752.04 77
1752.13 88
1752.23 95
1752.33 98
1752.42 98
1752.52 93
1752.61 85
1752.71 74
1752.81 62
1752.90 48
1753.00 33
1753.09 18
1753.19 5
1753.29 0
1753.38 0
1753.48 0
1753.57 0
1753.67 0
1753.77 0
1753.86 0
1753.96 0
1754.05 4
1754.15 10
1754.25 15
1754.34 21
1754.44 27
1754.53 33
1754.63 39
1754.73 45
1754.82 49
1754.92 52
1755.01 51
1755.11 48
1755.21 41
1755.30 32
1755.40 21
1755.49 10
1755.59 0
1755.69 0
1755.78 0
1755.88 0
1755.97 0
1756.07 3
1756.17 12
1756.26 20
1756.36 26
1756.45 30
1756.55 31
1756.65 31
1756.74 31
1756.84 32
1756.93 33
1757.03 35
1757.13 38
1757.22 40
1757.32 42
1757.42 42
1757.51 42
1757.61 42
1757.70 42
1757.80 42
1757.90 44
1757.99 46
1758.09 50
1758.18 55
1758.28 59
1758.38 63
1758.47 67
1758.57 70
1758.66 70
1758.76 70
1758.86 68
1758.95 66
1759.05 65
1759.15 64
1759.24 65
1759.34 66
1759.43 69
1759.53 72
1759.63 74
1759.72 76
1759.82 78
1759.91 78
1760.01 78
1760.11 76
1760.20 73
1760.30 68
1760.40 63
1760.49 58
1760.59 54
1760.68 51
1760.78 51
1760.88 54
1760.97 59
1761.07 67
1761.16 75
1761.26 82
1761.36 87
1761.45 89
1761.55 89
1761.65 85
1761.74 79
1761.84 71
1761.93 64
1762.03 56
1762.13 50
1762.22 45
1762.32 42
1762.42 40
1762.51 40
1762.61 41
1762.70 42
1762.80 45
1762.90 47
1762.99 50
1763.09 52
1763.19 53
1763.28 53
1763.38 52
1763.47 51
1763.57 50
1763.67 50
1763.76 51
1763.86 52
1763.96 55
1764.05 57
1764.15 58
1764.24 58
1764.34 57
1764.44 55
1764.53 53
1764.63 52
1764.73 52
1764.82 55
1764.92 59
1765.01 65
1765.11 71
1765.21 76
1765.30 79
1765.40 80
1765.50 78
1765.59 73
1765.69 67
1765.79 60
1765.88 52
1765.98 44
1766.07 35
1766.17 27
1766.27 18
1766.36 10
1766.46 2
1766.56 0
1766.65 0
1766.75 0
1766.85 0
1766.94 0
1767.04 0
1767.13 0
1767.23 0
1767.33 4
1767.42 11
1767.52 17
1767.62 24
1767.71 30
1767.81 35
1767.91 39
1768.00 43
1768.10 47
1768.19 49
1768.29 52
1768.39 55
1768.48 59
1768.58 64
1768.68 69
1768.77 75
1768.87 81
1768.97 87
1769.06 91
1769.16 94
1769.25 96
1769.35 98
1769.45 98
1769.54 97
1769.64 94
1769.74 90
1769.83 85
1769.93 77
1770.03 68
1770.12 59
1770.22 49
1770.32 41
1770.41 35
1770.51 31
1770.60 29
1770.70 28
1770.80 28
1770.89 27
1770.99 26
1771.09 24
1771.18 23
1771.28 23
1771.38 24
1771.47 27
1771.57 30
1771.67 34
1771.76 37
1771.86 39
1771.96 40
1772.05 41
1772.15 43
1772.25 46
1772.34 50
1772.44 56
1772.53 63
1772.63 70
1772.73 76
1772.82 80
1772.92 83
1773.02 84
1773.11 84
1773.21 83
1773.31 82
1773.40 80
1773.50 78
1773.60 75
1773.69 72
1773.79 69
1773.89 65
1773.98 60
1774.08 56
1774.18 53
1774.27 50
1774.37 48
1774.47 46
1774.56 46
1774.66 47
1774.75 48
1774.85 49
1774.95 49
1775.04 48
1775.14 47
1775.24 47
1775.33 47
1775.43 49
1775.53 52
1775.62 57
1775.72 62
1775.82 67
1775.91 71
1776.01 75
1776.11 79
1776.20 83
1776.30 88
1776.40 93
1776.49 97
1776.59 99
1776.69 97
1776.78 90
1776.88 80
1776.98 67
1777.07 52
1777.17 38
1777.27 27
1777.36 19
1777.46 14
1777.56 12
1777.65 11
1777.75 9
1777.85 8
1777.94 5
1778.04 3
1778.14 2
1778.23 2
1778.33 5
1778.43 10
1778.52 16
1778.62 25
1778.72 33
1778.81 41
1778.91 48
1779.01 55
1779.10 60
1779.20 64
1779.30 66
1779.39 67
1779.49 66
1779.59 63
1779.68 58
1779.78 51
1779.88 42
1779.97 32
1780.07 22
1780.17 13
1780.26 4
1780.36 0
1780.46 0
1780.55 0
1780.65 0
1780.75 0
1780.84 0
1780.94 0
1781.04 0
1781.13 3
1781.23 8
1781.33 11
1781.42 12
1781.52 12
1781.62 9
1781.71 4
1781.81 0
1781.91 0
1782.00 0
1782.10 2
1782.20 9
1782.30 19
1782.39 29
1782.49 39
1782.59 46
1782.68 52
1782.78 55
1782.88 56
1782.97 54
1783.07 50
1783.17 45
1783.26 39
1783.36 33
1783.46 28
1783.55 25
1783.65 25
1783.75 28
1783.84 34
1783.94 42
1784.04 51
1784.13 61
1784.23 69
1784.33 76
1784.42 81
1784.52 85
1784.62 88
1784.72 91
1784.81 95
1784.91 99
1785.01 104
1785.10 108
1785.20 112
1785.30 114
1785.39 114
1785.49 111
1785.59 107
1785.68 101
1785.78 95
1785.88 88
1785.97 81
1786.07 74
1786.17 67
1786.27 60
1786.36 54
1786.46 49
1786.56 46
1786.65 45
1786.75 47
1786.85 50
1786.94 54
1787.04 58
1787.14 62
1787.23 65
1787.33 66
1787.43 67
1787.52 66
1787.62 64
1787.72 61
1787.82 56
1787.91 49
1788.01 41
1788.11 32
1788.20 24
1788.30 17
1788.40 13
1788.49 12
1788.59 15
1788.69 19
1788.78 24
1788.88 29
1788.98 32
1789.08 34
1789.17 35
1789.27 37
1789.37 40
1789.46 45
1789.56 51
1789.66 59
1789.75 67
1789.85 74
1789.95 81
1790.05 87
1790.14 93
1790.24 99
1790.34 105
1790.43 111
1790.53 116
1790.63 119
1790.72 122
1790.82 122
1790.92 122
1791.02 122
1791.11 124
1791.21 128
1791.31 133
1791.40 140
1791.50 147
1791.60 152
1791.69 154
1791.79 154
1791.89 151
1791.99 147
1792.08 141
1792.18 136
1792.28 132
1792.37 128
1792.47 125
1792.57 121
1792.67 116
1792.76 109
1792.86 102
1792.96 94
1793.05 87
1793.15 81
1793.25 77
1793.34 75
1793.44 74
1793.54 73
1793.64 70
1793.73 67
1793.83 61
1793.93 55
1794.02 49
1794.12 43
1794.22 40
1794.32 40
1794.41 42
1794.51 46
1794.61 51
1794.70 57
1794.80 62
1794.90 66
1795.00 69
1795.09 71
1795.19 73
1795.29 74
1795.38 76
1795.48 77
1795.58 79
1795.67 79
1795.77 79
1795.87 78
1795.97 76
1796.06 74
1796.16 71
1796.26 69
1796.35 68
1796.45 69
1796.55 71
1796.65 73
1796.74 77
1796.84 80
1796.94 84
1797.04 88
1797.13 91
1797.23 94
1797.33 95
1797.42 94
1797.52 91
1797.62 86
1797.72 78
1797.81 70
1797.91 62
1798.01 56
1798.10 53
1798.20 53
1798.30 57
1798.40 63
1798.49 69
1798.59 75
1798.69 80
1798.78 83
1798.88 85
1798.98 86
1799.08 87
1799.17 87
1799.27 86
1799.37 85
1799.47 84
1799.56 82
1799.66 81
1799.76 80
1799.85 80
1799.95 80
1800.05 79
1800.15 78
1800.24 75
1800.34 71
1800.44 66
1800.54 61
1800.63 56
1800.73 51
1800.83 48
1800.92 45
1801.02 44
1801.12 44
1801.22 46
1801.31 48
1801.41 50
1801.51 51
1801.61 50
1801.70 48
1801.80 44
1801.90 40
1801.99 37
1802.09 36
1802.19 36
1802.29 38
1802.38 42
1802.48 46
1802.58 51
1802.68 56
1802.77 61
1802.87 66
1802.97 71
1803.06 76
1803.16 81
1803.26 85
1803.36 88
1803.45 91
1803.55 93
1803.65 95
1803.75 97
1803.84 98
1803.94 97
1804.04 93
1804.14 86
1804.23 78
1804.33 69
1804.43 61
1804.53 55
1804.62 52
1804.72 53
1804.82 56
1804.91 62
1805.01 68
1805.11 73
1805.21 77
1805.30 79
1805.40 80
1805.50 79
1805.60 78
1805.69 76
1805.79 73
1805.89 71
1805.99 70
1806.08 70
1806.18 70
1806.28 71
1806.38 72
1806.47 73
1806.57 73
1806.67 71
1806.77 69
1806.86 66
1806.96 63
1807.06 60
1807.16 58
1807.25 58
1807.35 60
1807.45 63
1807.55 68
1807.64 73
1807.74 78
1807.84 81
1807.93 82
1808.03 80
1808.13 76
1808.23 70
1808.32 63
1808.42 56
1808.52 50
1808.62 47
1808.71 46
1808.81 47
1808.91 50
1809.01 52
1809.10 54
1809.20 56
1809.30 57
1809.40 58
1809.49 59
1809.59 61
1809.69 64
1809.79 67
1809.88 68
1809.98 69
1810.08 67
1810.18 63
1810.27 59
1810.37 54
1810.47 51
1810.57 48
1810.67 47
1810.76 47
1810.86 46
1810.96 45
1811.06 41
1811.15 36
1811.25 30
1811.35 23
1811.45 17
1811.54 12
1811.64 7
1811.74 4
1811.84 2
1811.93 0
1812.03 0
1812.13 0
1812.23 0
1812.32 0
1812.42 0
1812.52 0
1812.62 0
1812.71 3
1812.81 12
1812.91 22
1813.01 32
1813.10 41
1813.20 50
1813.30 57
1813.40 62
1813.49 67
1813.59 71
1813.69 74
1813.79 76
1813.89 76
1813.98 74
1814.08 70
1814.18 65
1814.28 58
1814.37 51
1814.47 45
1814.57 40
1814.67 36
1814.76 34
1814.86 32
1814.96 31
1815.06 29
1815.15 25
1815.25 21
1815.35 16
1815.45 12
1815.55 9
1815.64 7
1815.74 8
1815.84 10
1815.94 14
1816.03 17
1816.13 20
1816.23 21
1816.33 20
1816.42 18
1816.52 14
1816.62 10
1816.72 6
1816.82 4
1816.91 3
1817.01 4
1817.11 7
1817.21 11
1817.30 14
1817.40 16
1817.50 16
1817.60 14
1817.69 11
1817.79 8
1817.89 7
1817.99 10
1818.09 15
1818.18 25
1818.28 37
1818.38 52
1818.48 65
1818.57 77
1818.67 85
1818.77 90
1818.87 90
1818.97 88
1819.06 84
1819.16 78
1819.26 74
1819.36 71
1819.45 71
1819.55 74
1819.65 78
1819.75 84
1819.85 89
1819.94 93
1820.04 94
1820.14 92
1820.24 87
1820.33 81
1820.43 74
1820.53 68
1820.63 64
1820.73 62
1820.82 62
1820.92 62
1821.02 62
1821.12 62
1821.21 61
1821.31 60
1821.41 60
1821.51 61
1821.61 64
1821.70 68
1821.80 73
1821.90 78
1822.00 81
1822.10 81
1822.19 79
1822.29 73
1822.39 65
1822.49 55
1822.58 45
1822.68 35
1822.78 27
1822.88 20
1822.98 14
1823.07 11
1823.17 8
1823.27 7
1823.37 8
1823.47 10
1823.56 15
1823.66 22
1823.76 32
1823.86 43
1823.95 54
1824.05 63
1824.15 71
1824.25 76
1824.35 80
1824.44 82
1824.54 84
1824.64 88
1824.74 94
1824.84 102
1824.93 111
1825.03 121
1825.13 129
1825.23 136
1825.33 139
1825.42 138
1825.52 134
1825.62 128
1825.72 121
1825.82 113
1825.91 106
1826.01 101
1826.11 98
1826.21 95
1826.31 94
1826.40 93
1826.50 93
1826.60 94
1826.70 96
1826.80 98
1826.89 101
1826.99 104
1827.09 105
1827.19 103
1827.29 97
1827.38 88
1827.48 76
1827.58 62
1827.68 48
1827.78 35
1827.87 24
1827.97 15
1828.07 10
1828.17 7
1828.27 6
1828.36 6
1828.46 7
1828.56 7
1828.66 6
1828.76 3
1828.85 0
1828.95 0
1829.05 0
1829.15 0
1829.25 0
1829.34 0
1829.44 0
1829.54 6
1829.64 17
1829.74 31
1829.83 45
1829.93 60
1830.03 74
1830.13 85
1830.23 94
1830.32 97
1830.42 96
1830.52 92
1830.62 85
1830.72 78
1830.81 73
1830.91 70
1831.01 71
1831.11 75
1831.21 81
1831.30 90
1831.40 99
1831.50 107
1831.60 114
1831.70 118
1831.80 120
1831.89 120
1831.99 118
1832.09 114
1832.19 109
1832.29 103
1832.38 97
1832.48 91
1832.58 85
1832.68 78
1832.78 72
1832.87 66
1832.97 60
1833.07 54
1833.17 48
1833.27 44
1833.37 41
1833.46 41
1833.56 42
1833.66 45
1833.76 50
1833.86 56
1833.95 61
1834.05 64
1834.15 66
1834.25 65
1834.35 63
1834.45 59
1834.54 55
1834.64 52
1834.74 50
1834.84 50
1834.94 52
1835.03 55
1835.13 59
1835.23 64
1835.33 69
1835.43 74
1835.53 80
1835.62 85
1835.72 90
1835.82 94
1835.92 99
1836.02 103
1836.11 106
1836.21 109
1836.31 111
1836.41 111
1836.51 109
1836.61 105
1836.70 100
1836.80 93
1836.90 86
1837.00 80
1837.10 73
1837.20 67
1837.29 63
1837.39 59
1837.49 56
1837.59 55
1837.69 55
1837.78 55
1837.88 56
1837.98 57
1838.08 56
1838.18 52
1838.28 47
1838.37 40
1838.47 31
1838.57 22
1838.67 13
1838.77 4
1838.87 0
1838.96 0
1839.06 0
1839.16 0
1839.26 0
1839.36 4
1839.46 13
1839.55 24
1839.65 35
1839.75 46
1839.85 54
1839.95 60
1840.05 63
1840.14 62
1840.24 59
1840.34 55
1840.44 51
1840.54 47
1840.64 45
1840.73 45
1840.83 49
1840.93 54
1841.03 61
1841.13 68
1841.23 75
1841.32 79
1841.42 80
1841.52 80
1841.62 77
1841.72 74
1841.82 70
1841.91 67
1842.01 63
1842.11 60
1842.21 58
1842.31 55
1842.41 53
1842.50 51
1842.60 51
1842.70 51
1842.80 52
1842.90 54
1843.00 56
1843.10 59
1843.19 62
1843.29 64
1843.39 65
1843.49 66
1843.59 68
1843.69 69
1843.78 70
1843.88 71
1843.98 72
1844.08 73
1844.18 73
1844.28 72
1844.37 70
1844.47 66
1844.57 62
1844.67 57
1844.77 52
1844.87 47
1844.97 43
1845.06 40
1845.16 38
1845.26 38
1845.36 40
1845.46 44
1845.56 50
1845.65 58
1845.75 68
1845.85 78
1845.95 89
1846.05 98
1846.15 106
1846.25 112
1846.34 115
1846.44 117
1846.54 117
1846.64 116
1846.74 115
1846.84 115
1846.94 114
1847.03 112
1847.13 110
1847.23 108
1847.33 105
1847.43 102
1847.53 99
1847.62 94
1847.72 89
1847.82 82
1847.92 74
1848.02 65
1848.12 56
1848.22 47
1848.31 40
1848.41 36
1848.51 34
1848.61 36
1848.71 39
1848.81 43
1848.91 48
1849.00 51
1849.10 52
1849.20 52
1849.30 51
1849.40 52
1849.50 54
1849.60 58
1849.69 65
1849.79 73
1849.89 81
1849.99 87
1850.09 90
1850.19 89
1850.29 85
1850.38 79
1850.48 72
1850.58 66
1850.68 60
1850.78 57
1850.88 55
1850.98 55
1851.08 56
1851.17 56
1851.27 55
1851.37 53
1851.47 50
1851.57 46
1851.67 41
1851.77 37
1851.86 34
1851.96 33
1852.06 34
1852.16 36
1852.26 38
1852.36 41
1852.46 44
1852.55 46
1852.65 50
1852.75 55
1852.85 61
1852.95 69
1853.05 78
1853.15 87
1853.25 94
1853.34 100
1853.44 104
1853.54 106
1853.64 107
1853.74 108
1853.84 110
1853.94 112
1854.04 115
1854.13 119
1854.23 124
1854.33 130
1854.43 135
1854.53 139
1854.63 141
1854.73 139
1854.82 133
1854.92 124
1855.02 114
1855.12 103
1855.22 94
1855.32 88
1855.42 86
1855.52 88
1855.61 94
1855.71 102
1855.81 111
1855.91 119
1856.01 124
1856.11 126
1856.21 126
1856.31 123
1856.40 119
1856.50 114
1856.60 111
1856.70 108
1856.80 105
1856.90 101
1857.00 96
1857.10 88
1857.19 79
1857.29 68
1857.39 58
1857.49 49
1857.59 43
1857.69 40
1857.79 40
1857.89 42
1857.99 45
1858.08 45
1858.18 44
1858.28 40
1858.38 35
1858.48 29
1858.58 25
1858.68 25
1858.78 29
1858.87 38
1858.97 50
1859.07 64
1859.17 77
1859.27 87
1859.37 94
1859.47 96
1859.57 96
1859.67 92
1859.76 88
1859.86 83
1859.96 78
1860.06 73
1860.16 69
1860.26 65
1860.36 60
1860.46 55
1860.56 49
1860.65 42
1860.75 34
1860.85 25
1860.95 16
1861.05 8
1861.15 2
1861.25 0
1861.35 0
1861.45 4
1861.54 10
1861.64 17
1861.74 23
1861.84 26
1861.94 25
1862.04 20
1862.14 12
1862.24 3
1862.34 0
1862.43 0
1862.53 0
1862.63 0
1862.73 0
1862.83 0
1862.93 0
1863.03 0
1863.13 4
1863.23 12
1863.32 22
1863.42 33
1863.52 45
1863.62 56
1863.72 65
1863.82 73
1863.92 77
1864.02 80
1864.12 81
1864.22 81
1864.31 81
1864.41 82
1864.51 83
1864.61 84
1864.71 84
1864.81 82
1864.91 79
1865.01 75
1865.11 72
1865.21 70
1865.30 69
1865.40 70
1865.50 70
1865.60 69
1865.70 66
1865.80 61
1865.90 56
1866.00 50
1866.10 47
1866.20 46
1866.29 49
1866.39 55
1866.49 62
1866.59 69
1866.69 76
1866.79 80
1866.89 82
1866.99 83
1867.09 81
1867.19 78
1867.28 74
1867.38 69
1867.48 65
1867.58 62
1867.68 58
1867.78 56
1867.88 54
1867.98 52
1868.08 51
1868.18 52
1868.28 53
1868.37 56
1868.47 60
1868.57 64
1868.67 67
1868.77 70
1868.87 71
1868.97 69
1869.07 67
1869.17 63
1869.27 58
1869.37 54
1869.46 50
1869.56 48
1869.66 46
1869.76 45
1869.86 44
1869.96 43
1870.06 40
1870.16 38
1870.26 35
1870.36 34
1870.46 35
1870.56 37
1870.65 41
1870.75 47
1870.85 53
1870.95 59
1871.05 64
1871.15 68
1871.25 73
1871.35 77
1871.45 81
1871.55 84
1871.65 86
1871.74 87
1871.84 85
1871.94 82
1872.04 79
1872.14 75
1872.24 73
1872.34 72
1872.44 72
1872.54 73
1872.64 74
1872.74 76
1872.84 79
1872.94 83
1873.03 87
1873.13 92
1873.23 96
1873.33 99
1873.43 100
1873.53 99
1873.63 97
1873.73 93
1873.83 90
1873.93 88
1874.03 87
1874.13 86
1874.23 86
1874.32 86
1874.42 85
1874.52 83
1874.62 81
1874.72 78
1874.82 76
1874.92 76
1875.02 79
1875.12 85
1875.22 94
1875.32 104
1875.42 113
1875.52 121
1875.61 125
1875.71 125
1875.81 121
1875.91 114
1876.01 105
1876.11 95
1876.21 85
1876.31 78
1876.41 71
1876.51 67
1876.61 64
1876.71 61
1876.81 58
1876.91 55
1877.00 52
1877.10 49
1877.20 47
1877.30 47
1877.40 49
1877.50 53
1877.60 59
1877.70 67
1877.80 75
1877.90 83
1878.00 90
1878.10 97
1878.20 102
1878.30 107
1878.40 110
1878.49 111
1878.59 111
1878.69 111
1878.79 110
1878.89 109
1878.99 110
1879.09 112
1879.19 114
1879.29 116
1879.39 117
1879.49 118
1879.59 117
1879.69 115
1879.79 112
1879.89 108
1879.99 104
1880.08 100
1880.18 96
1880.28 92
1880.38 88
1880.48 83
1880.58 75
1880.68 65
1880.78 53
1880.88 40
1880.98 29
1881.08 21
1881.18 19
1881.28 23
1881.38 32
1881.48 45
1881.58 59
1881.68 70
1881.77 78
1881.87 82
1881.97 83
1882.07 83
1882.17 83
1882.27 85
1882.37 89
1882.47 95
1882.57 100
1882.67 105
1882.77 107
1882.87 108
1882.97 107
1883.07 104
1883.17 101
1883.27 98
1883.37 95
1883.47 94
1883.57 92
1883.66 92
1883.76 90
1883.86 88
1883.96 85
1884.06 81
1884.16 78
1884.26 77
1884.36 77
1884.46 80
1884.56 86
1884.66 93
1884.76 100
1884.86 105
1884.96 107
1885.06 106
1885.16 101
1885.26 94
1885.36 85
1885.46 75
1885.56 66
1885.66 58
1885.75 52
1885.85 48
1885.95 46
1886.05 45
1886.15 47
1886.25 50
1886.35 55
1886.45 61
1886.55 67
1886.65 75
1886.75 82
1886.85 89
1886.95 95
1887.05 99
1887.15 103
1887.25 106
1887.35 109
1887.45 114
1887.55 120
1887.65 127
1887.75 137
1887.85 146
1887.95 154
1888.04 160
1888.14 161
1888.24 158
1888.34 151
1888.44 141
1888.54 130
1888.64 122
1888.74 116
1888.84 114
1888.94 115
1889.04 117
1889.14 117
1889.24 113
1889.34 105
1889.44 94
1889.54 82
1889.64 71
1889.74 63
1889.84 60
1889.94 61
1890.04 65
1890.14 69
1890.24 73
1890.34 74
1890.44 73
1890.54 71
1890.64 67
1890.74 63
1890.83 61
1890.93 60
1891.03 62
1891.13 65
1891.23 69
1891.33 74
1891.43 78
1891.53 81
1891.63 81
1891.73 79
1891.83 75
1891.93 68
1892.03 60
1892.13 51
1892.23 42
1892.33 34
1892.43 28
1892.53 24
1892.63 23
1892.73 24
1892.83 26
1892.93 29
1893.03 33
1893.13 36
1893.23 40
1893.33 44
1893.43 48
1893.53 52
1893.63 57
1893.73 62
1893.83 65
1893.93 66
1894.03 65
1894.13 62
1894.23 56
1894.33 48
1894.42 38
1894.52 28
1894.62 18
1894.72 10
1894.82 5
1894.92 2
1895.02 2
1895.12 5
1895.22 11
1895.32 18
1895.42 27
1895.52 36
1895.62 46
1895.72 57
1895.82 68
1895.92 78
1896.02 87
1896.12 95
1896.22 99
1896.32 100
1896.42 98
1896.52 93
1896.62 87
1896.72 80
1896.82 73
1896.92 67
1897.02 62
1897.12 59
1897.22 56
1897.32 53
1897.42 51
1897.52 50
1897.62 48
1897.72 47
1897.82 45
1897.92 43
1898.02 40
1898.12 37
1898.22 34
1898.32 31
1898.42 30
1898.52 30
1898.62 33
1898.72 38
1898.82 45
1898.92 55
1899.02 66
1899.12 78
1899.22 89
1899.32 99
1899.42 107
1899.52 111
1899.62 112
1899.72 109
1899.82 103
1899.92 96
1900.02 86
1900.12 78
1900.22 69
1900.32 63
1900.42 58
1900.52 55
1900.62 54
1900.72 53
1900.82 53
1900.92 54
1901.02 54
1901.12 54
1901.22 53
1901.32 52
1901.42 50
1901.52 47
1901.62 45
1901.72 43
1901.82 42
1901.92 41
1902.02 39
1902.12 37
1902.22 33
1902.32 28
1902.42 20
1902.52 12
1902.62 3
1902.72 0
1902.82 0
1902.92 0
1903.02 0
1903.12 0
1903.22 0
1903.32 0
1903.42 0
1903.52 2
1903.62 7
1903.72 12
1903.82 19
1903.92 26
1904.02 34
1904.12 42
1904.22 50
1904.32 58
1904.42 65
1904.52 71
1904.62 77
1904.72 83
1904.82 87
1904.92 89
1905.02 89
1905.12 87
1905.22 81
1905.32 72
1905.42 61
1905.52 48
1905.62 36
1905.72 25
1905.82 17
1905.92 12
1906.02 9
1906.12 8
1906.22 10
1906.32 13
1906.42 18
1906.52 25
1906.62 32
1906.72 40
1906.82 48
1906.92 54
1907.02 59
1907.12 62
1907.22 62
1907.32 61
1907.42 57
1907.52 53
1907.62 48
1907.72 43
1907.82 40
1907.92 38
1908.02 37
1908.12 39
1908.22 42
1908.32 46
1908.42 50
1908.52 55
1908.62 58
1908.72 62
1908.82 65
1908.92 68
1909.02 71
1909.12 73
1909.22 76
1909.32 76
1909.42 74
1909.52 70
1909.62 63
1909.72 57
1909.82 50
1909.92 45
1910.02 42
1910.12 40
1910.22 38
1910.32 35
1910.42 31
1910.52 24
1910.62 15
1910.72 6
1910.82 0
1910.92 0
1911.02 0
1911.12 0
1911.22 0
1911.32 0
1911.42 0
1911.52 0
1911.62 0
1911.73 4
1911.83 18
1911.93 37
1912.03 58
1912.13 79
1912.23 96
1912.33 107
1912.43 111
1912.53 109
1912.63 102
1912.73 94
1912.83 85
1912.93 80
1913.03 77
1913.13 79
1913.23 82
1913.33 86
1913.43 90
1913.53 92
1913.63 95
1913.73 97
1913.83 99
1913.93 103
1914.03 107
1914.13 112
1914.23 116
1914.33 120
1914.43 122
1914.53 124
1914.63 126
1914.73 128
1914.83 131
1914.93 135
1915.03 138
1915.13 139
1915.23 136
1915.33 130
1915.44 119
1915.54 104
1915.64 87
1915.74 70
1915.84 56
1915.94 47
1916.04 44
1916.14 46
1916.24 52
1916.34 61
1916.44 70
1916.54 79
1916.64 87
1916.74 93
1916.84 98
1916.94 103
1917.04 106
1917.14 108
1917.24 108
1917.34 105
1917.44 101
1917.54 94
1917.64 87
1917.74 79
1917.84 72
1917.94 67
1918.04 64
1918.15 65
1918.25 68
1918.35 75
1918.45 84
1918.55 95
1918.65 106
1918.75 118
1918.85 128
1918.95 136
1919.05 142
1919.15 146
1919.25 149
1919.35 150
1919.45 151
1919.55 152
1919.65 153
1919.75 154
1919.85 156
1919.95 157
1920.05 158
1920.15 157
1920.25 154
1920.35 149
1920.45 144
1920.56 139
1920.66 135
1920.76 132
1920.86 131
1920.96 131
1921.06 130
1921.16 129
1921.26 125
1921.36 119
1921.46 112
1921.56 103
1921.66 94
1921.76 85
1921.86 78
1921.96 71
1922.06 66
1922.16 63
1922.26 61
1922.36 61
1922.46 63
1922.57 66
1922.67 69
1922.77 71
1922.87 71
1922.97 68
1923.07 62
1923.17 54
1923.27 43
1923.37 32
1923.47 22
1923.57 13
1923.67 6
1923.77 2
1923.87 0
1923.97 0
1924.07 0
1924.17 1
1924.27 4
1924.37 10
1924.48 17
1924.58 26
1924.68 37
1924.78 48
1924.88 59
1924.98 69
1925.08 77
1925.18 83
1925.28 84
1925.38 83
1925.48 81
1925.58 78
1925.68 76
1925.78 76
1925.88 78
1925.98 81
1926.08 85
1926.19 88
1926.29 92
1926.39 94
1926.49 96
1926.59 98
1926.69 100
1926.79 103
1926.89 106
1926.99 108
1927.09 109
1927.19 108
1927.29 105
1927.39 100
1927.49 94
1927.59 87
1927.69 83
1927.80 80
1927.90 78
1928.00 78
1928.10 77
1928.20 75
1928.30 72
1928.40 68
1928.50 65
1928.60 62
1928.70 62
1928.80 64
1928.90 70
1929.00 78
1929.10 86
1929.20 94
1929.31 98
1929.41 98
1929.51 93
1929.61 84
1929.71 72
1929.81 58
1929.91 44
1930.01 31
1930.11 19
1930.21 9
1930.31 1
1930.41 0
1930.51 0
1930.61 0
1930.72 0
1930.82 0
1930.92 0
1931.02 0
1931.12 1
1931.22 4
1931.32 6
1931.42 7
1931.52 8
1931.62 9
1931.72 12
1931.82 16
1931.92 22
1932.02 29
1932.13 38
1932.23 48
1932.33 58
1932.43 68
1932.53 77
1932.63 83
1932.73 88
1932.83 90
1932.93 90
1933.03 88
1933.13 84
1933.23 79
1933.33 74
1933.44 68
1933.54 63
1933.64 60
1933.74 57
1933.84 57
1933.94 59
1934.04 63
1934.14 70
1934.24 77
1934.34 83
1934.44 88
1934.54 90
1934.65 90
1934.75 87
1934.85 82
1934.95 76
1935.05 70
1935.15 64
1935.25 58
1935.35 52
1935.45 48
1935.55 45
1935.65 44
1935.75 45
1935.86 50
1935.96 58
1936.06 68
1936.16 79
1936.26 89
1936.36 97
1936.46 101
1936.56 101
1936.66 98
1936.76 92
1936.86 86
1936.97 79
1937.07 76
1937.17 75
1937.27 78
1937.37 83
1937.47 90
1937.57 96
1937.67 101
1937.77 104
1937.87 106
1937.97 107
1938.08 109
1938.18 111
1938.28 115
1938.38 119
1938.48 123
1938.58 126
1938.68 127
1938.78 125
1938.88 122
1938.98 117
1939.08 112
1939.19 107
1939.29 103
1939.39 100
1939.49 99
1939.59 98
1939.69 99
1939.79 101
1939.89 105
1939.99 109
1940.09 113
1940.19 117
1940.30 121
1940.40 123
1940.50 125
1940.60 126
1940.70 129
1940.80 132
1940.90 136
1941.00 141
1941.10 147
1941.20 153
1941.31 159
1941.41 163
1941.51 166
1941.61 166
1941.71 165
1941.81 163
1941.91 159
1942.01 154
1942.11 148
1942.21 142
1942.32 136
1942.42 130
1942.52 124
1942.62 118
1942.72 111
1942.82 103
1942.92 95
1943.02 86
1943.12 77
1943.23 68
1943.33 61
1943.43 54
1943.53 49
1943.63 45
1943.73 43
1943.83 43
1943.93 46
1944.03 51
1944.13 58
1944.24 67
1944.34 78
1944.44 90
1944.54 102
1944.64 114
1944.74 125
1944.84 135
1944.94 144
1945.04 149
1945.15 151
1945.25 148
1945.35 141
1945.45 131
1945.55 118
1945.65 105
1945.75 93
1945.85 82
1945.95 75
1946.06 71
1946.16 70
1946.26 73
1946.36 78
1946.46 85
1946.56 92
1946.66 99
1946.76 103
1946.86 104
1946.97 102
1947.07 98
1947.17 94
1947.27 91
1947.37 89
1947.47 89
1947.57 91
1947.67 95
1947.78 99
1947.88 102
1947.98 104
1948.08 105
1948.18 105
1948.28 104
1948.38 103
1948.48 103
1948.58 102
1948.69 103
1948.79 104
1948.89 105
1948.99 106
1949.09 108
1949.19 110
1949.29 112
1949.39 113
1949.50 116
1949.60 119
1949.70 122
1949.80 127
1949.90 134
1950.00 141
1950.10 150
1950.20 159
1950.31 169
1950.41 177
1950.51 183
1950.61 188
1950.71 189
1950.81 188
1950.91 185
1951.01 180
1951.12 175
1951.22 171
1951.32 167
1951.42 165
1951.52 164
1951.62 162
1951.72 160
1951.82 156
1951.93 150
1952.03 142
1952.13 134
1952.23 125
1952.33 116
1952.43 107
1952.53 98
1952.63 90
1952.74 83
1952.84 76
1952.94 70
1953.04 65
1953.14 61
1953.24 58
1953.34 56
1953.44 54
1953.55 54
1953.65 54
1953.75 54
1953.85 54
1953.95 54
1954.05 54
1954.15 53
1954.26 52
1954.36 49
1954.46 46
1954.56 42
1954.66 37
1954.76 32
1954.86 27
1954.96 23
1955.07 21
1955.17 19
1955.27 17
1955.37 16
1955.47 13
1955.57 9
1955.67 4
1955.78 0
1955.88 0
1955.98 0
1956.08 0
1956.18 0
1956.28 0
1956.38 0
1956.49 0
1956.59 8
1956.69 19
1956.79 29
1956.89 38
1956.99 45
1957.09 49
1957.20 52
1957.30 52
1957.40 52
1957.50 51
1957.60 51
1957.70 52
1957.80 53
1957.91 56
1958.01 60
1958.11 67
1958.21 75
1958.31 86
1958.41 98
1958.51 110
1958.62 121
1958.72 130
1958.82 135
1958.92 136
1959.02 132
1959.12 126
1959.22 119
1959.33 112
1959.43 107
1959.53 104
1959.63 103
1959.73 104
1959.83 106
1959.93 108
1960.04 110
1960.14 111
1960.24 112
1960.34 114
1960.44 116
1960.54 120
1960.65 124
1960.75 129
1960.85 135
1960.95 141
1961.05 146
1961.15 150
1961.25 152
1961.36 150
1961.46 145
1961.56 136
1961.66 124
1961.76 110
1961.86 96
1961.96 85
1962.07 79
1962.17 76
1962.27 79
1962.37 84
1962.47 90
1962.57 96
1962.68 101
1962.78 103
1962.88 103
1962.98 102
1963.08 101
1963.18 101
1963.28 103
1963.39 106
1963.49 110
1963.59 115
1963.69 120
1963.79 124
1963.89 126
1964.00 128
1964.10 129
1964.20 129
1964.30 129
1964.40 127
1964.50 124
1964.61 119
1964.71 113
1964.81 105
1964.91 97
1965.01 91
1965.11 86
1965.22 83
1965.32 82
1965.42 81
1965.52 79
1965.62 76
1965.72 72
1965.83 67
1965.93 63
1966.03 59
1966.13 57
1966.23 57
1966.33 57
1966.43 56
1966.54 55
1966.64 53
1966.74 49
1966.84 45
1966.94 40
1967.04 35
1967.15 30
1967.25 27
1967.35 26
1967.45 29
1967.55 37
1967.66 52
1967.76 72
1967.86 97
1967.96 126
1968.06 154
1968.16 179
1968.27 200
1968.37 215
1968.47 223
1968.57 226
1968.67 225
1968.77 221
1968.88 214
1968.98 207
1969.08 197
1969.18 187
1969.28 176
1969.38 164
1969.49 153
1969.59 143
1969.69 135
1969.79 130
1969.89 127
1969.99 126
1970.10 126
1970.20 127
1970.30 126
1970.40 124
1970.50 121
1970.60 117
1970.71 114
1970.81 113
1970.91 115
1971.01 119
1971.11 127
1971.22 136
1971.32 147
1971.42 158
1971.52 167
1971.62 174
1971.72 176
1971.83 175
1971.93 169
1972.03 160
1972.13 149
1972.23 135
1972.34 121
1972.44 107
1972.54 95
1972.64 85
1972.74 78
1972.84 74
1972.95 73
1973.05 74
1973.15 77
1973.25 80
1973.35 83
1973.46 85
1973.56 86
1973.66 85
1973.76 83
1973.86 81
1973.96 79
1974.07 79
1974.17 80
1974.27 82
1974.37 86
1974.47 90
1974.58 96
1974.68 102
1974.78 108
1974.88 115
1974.98 121
1975.09 127
1975.19 131
1975.29 133
1975.39 133
1975.49 131
1975.59 128
1975.70 124
1975.80 121
1975.90 117
1976.00 112
1976.10 107
1976.21 100
1976.31 91
1976.41 82
1976.51 72
1976.61 63
1976.72 55
1976.82 51
1976.92 49
1977.02 49
1977.12 51
1977.23 53
1977.33 54
1977.43 55
1977.53 55
1977.63 54
1977.73 54
1977.84 54
1977.94 54
1978.04 55
1978.14 58
1978.24 60
1978.35 63
1978.45 65
1978.55 67
1978.65 68
1978.75 69
1978.86 71
1978.96 73
1979.06 77
1979.16 82
1979.26 89
1979.37 96
1979.47 103
1979.57 108
1979.67 111
1979.77 110
1979.88 105
1979.98 98
1980.08 89
1980.18 80
1980.28 71
1980.39 64
1980.49 60
1980.59 58
1980.69 59
1980.79 63
1980.90 70
1981.00 77
1981.10 85
1981.20 92
1981.30 96
1981.41 98
1981.51 96
1981.61 93
1981.71 88
1981.81 83
1981.92 80
1982.02 78
1982.12 78
1982.22 79
1982.32 79
1982.43 79
1982.53 79
1982.63 79
1982.73 80
1982.84 82
1982.94 85
1983.04 89
1983.14 92
1983.24 94
1983.35 93
1983.45 90
1983.55 85
1983.65 80
1983.75 75
1983.86 71
1983.96 69
1984.06 69
1984.16 70
1984.26 72
1984.37 74
1984.47 75
1984.57 76
1984.67 75
1984.78 74
1984.88 71
1984.98 68
1985.08 64
1985.18 60
1985.29 56
1985.39 50
1985.49 43
1985.59 35
1985.69 27
1985.80 18
1985.90 12
1986.00 8
1986.10 8
1986.21 12
1986.31 19
1986.41 27
1986.51 34
1986.61 38
1986.72 37
1986.82 32
1986.92 23
1987.02 13
1987.12 2
1987.23 0
1987.33 0
1987.43 0
1987.53 0
1987.64 4
1987.74 18
1987.84 33
1987.94 48
1988.04 63
1988.15 76
1988.25 88
1988.35 97
1988.45 104
1988.56 108
1988.66 109
1988.76 108
1988.86 105
1988.96 100
1989.07 96
1989.17 94
1989.27 92
1989.37 93
1989.48 95
1989.58 98
1989.68 101
1989.78 102
1989.88 103
1989.99 104
1990.09 105
1990.19 107
1990.29 110
1990.40 113
1990.50 117
1990.60 119
1990.70 120
1990.81 119
1990.91 116
1991.01 111
1991.11 104
1991.21 98
1991.32 92
1991.42 87
1991.52 84
1991.62 83
1991.73 83
1991.83 83
1991.93 83
1992.03 83
1992.14 82
1992.24 81
1992.34 81
1992.44 83
1992.54 88
1992.65 96
1992.75 104
1992.85 112
1992.95 118
1993.06 120
1993.16 117
1993.26 112
1993.36 105
1993.47 99
1993.57 95
1993.67 94
1993.77 96
1993.87 102
1993.98 109
1994.08 116
1994.18 121
1994.28 125
1994.39 125
1994.49 123
1994.59 119
1994.69 113
1994.80 106
1994.90 100
1995.00 93
1995.10 87
1995.21 81
1995.31 77
1995.41 74
1995.51 72
1995.62 71
1995.72 71
1995.82 70
1995.92 70
1996.03 69
1996.13 69
1996.23 69
1996.33 69
1996.43 70
1996.54 70
1996.64 70
1996.74 70
1996.84 68
1996.95 65
1997.05 62
1997.15 60
1997.25 58
1997.36 58
1997.46 60
1997.56 64
1997.66 69
1997.77 75
1997.87 81
1997.97 86
1998.07 90
1998.18 93
1998.28 93
1998.38 92
1998.48 89
1998.59 85
1998.69 81
1998.79 77
1998.89 73
1999.00 71
1999.10 70
1999.20 69
1999.30 69
1999.41 69
1999.51 69
1999.61 67
1999.71 65
1999.82 62
1999.92 58
2000.02 54
2000.12 51
2000.23 48
2000.33 46
2000.43 46
2000.53 48
2000.64 50
2000.74 53
2000.84 55
2000.94 56
2001.05 55
2001.15 52
2001.25 47
2001.35 40
2001.46 32
2001.56 23
2001.66 14
2001.76 6
2001.87 0
2001.97 0
2002.07 0
2002.17 0
2002.28 0
2002.38 0
2002.48 0
2002.59 0
2002.69 0
2002.79 7
2002.89 13
2003.00 18
2003.10 23
2003.20 27
2003.30 31
2003.41 34
2003.51 38
2003.61 42
2003.71 48
2003.82 56
2003.92 65
2004.02 76
2004.12 86
2004.23 94
2004.33 100
2004.43 101
2004.53 98
2004.64 93
2004.74 87
2004.84 82
2004.95 80
2005.05 82
2005.15 87
2005.25 95
2005.36 103
2005.46 109
2005.56 112
2005.66 112
2005.77 110
2005.87 107
2005.97 103
2006.07 99
2006.18 96
2006.28 92
2006.38 88
2006.49 84
2006.59 79
2006.69 77
2006.79 77
2006.90 80
2007.00 87
2007.10 96
2007.20 106
2007.31 114
2007.41 120
2007.51 121
2007.61 118
2007.72 111
2007.82 102
2007.92 91
2008.03 80
2008.13 70
2008.23 61
2008.33 53
2008.44 46
2008.54 40
2008.64 36
2008.74 34
2008.85 35
2008.95 39
2009.05 44
2009.16 51
2009.26 59
2009.36 66
2009.46 71
2009.57 74
2009.67 75
2009.77 75
2009.88 75
2009.98 75
2010.08 76
2010.18 76
2010.29 76
2010.39 75
2010.49 74
2010.59 72
2010.70 70
2010.80 68
2010.90 68
2011.01 68
2011.11 68
2011.21 70
2011.31 72
2011.42 76
2011.52 82
2011.62 88
2011.73 95
2011.83 102
2011.93 106
2012.03 106
2012.14 102
2012.24 94
2012.34 84
2012.45 72
2012.55 62
2012.65 55
2012.75 52
2012.86 53
2012.96 58
2013.06 64
2013.17 70
2013.27 75
2013.37 78
2013.47 78
2013.58 76
2013.68 74
2013.78 72
2013.89 70
2013.99 69
2014.09 69
2014.19 69
2014.30 69
2014.40 68
2014.50 66
2014.61 65
2014.71 65
2014.81 66
2014.91 69
2015.02 72
2015.12 77
2015.22 81
2015.33 86
2015.43 89
2015.53 92
2015.63 94
2015.74 97
2015.84 100
2015.94 106
2016.05 114
2016.15 123
2016.25 132
2016.35 139
2016.46 144
2016.56 144
2016.66 141
2016.77 134
2016.87 124
2016.97 114
2017.08 104
2017.18 94
2017.28 86
2017.38 78
2017.49 72
2017.59 67
2017.69 65
2017.80 65
2017.90 67
2018.00 70
2018.11 73
2018.21 76
2018.31 78
2018.41 78
2018.52 76
2018.62 73
2018.72 69
2018.83 65
2018.93 60
2019.03 56
2019.14 51
2019.24 47
2019.34 42
2019.44 36
2019.55 30
2019.65 24
2019.75 19
2019.86 16
2019.96 15
2020.06 18
2020.17 22
2020.27 29
2020.37 37
2020.47 45
2020.58 52
2020.68 59
2020.78 65
2020.89 71
2020.99 78
2021.09 86
2021.20 96
2021.30 109
2021.40 123
2021.51 139
2021.61 153
2021.71 165
2021.81 173
2021.92 176
2022.02 174
2022.12 167
2022.23 157
2022.33 147
2022.43 138
2022.54 132
2022.64 131
2022.74 134
2022.85 140
2022.95 148
2023.05 157
2023.15 166
2023.26 172
2023.36 176
2023.46 177
2023.57 175
2023.67 171
2023.77 167
2023.88 163
2023.98 160
2024.08 159
2024.19 159
2024.29 161
2024.39 162
2024.50 160
2024.60 157
2024.70 150
2024.80 142
2024.91 134
2025.01 126
2025.11 120
2025.22 116
2025.32 114
2025.42 114
2025.53 116
2025.63 120
2025.73 126
2025.84 134
2025.94 143
2026.04 152
2026.15 160
2026.25 167
2026.35 170
2026.46 171
2026.56 168
2026.66 163
2026.76 156
2026.87 149
2026.97 141
2027.07 134
2027.18 128
2027.28 123
2027.38 120
2027.49 117
2027.59 114
2027.69 111
2027.80 107
2027.90 102
2028.00 97
2028.11 93
2028.21 90
2028.31 90
2028.42 93
2028.52 98
2028.62 104
2028.73 109
2028.83 113
2028.93 115
2029.04 115
2029.14 113
2029.24 110
2029.35 108
2029.45 108
2029.55 109
2029.66 111
2029.76 115
2029.86 119
2029.97 124
2030.07 128
2030.17 131
2030.28 133
2030.38 133
2030.48 132
2030.59 128
2030.69 121
2030.79 113
2030.90 103
2031.00 92
2031.10 81
2031.21 70
2031.31 59
2031.41 49
2031.52 39
2031.62 29
2031.72 22
2031.83 16
2031.93 14
2032.03 14
2032.14 16
2032.24 20
2032.34 22
2032.45 21
2032.55 18
2032.65 13
2032.76 8
2032.86 6
2032.96 8
2033.07 16
2033.17 26
2033.27 39
2033.38 50
2033.48 58
2033.58 60
2033.69 58
2033.79 51
2033.89 42
2034.00 33
2034.10 25
2034.20 20
2034.31 16
2034.41 14
2034.51 14
2034.62 15
2034.72 16
2034.82 19
2034.93 21
2035.03 23
2035.13 24
2035.24 24
2035.34 22
2035.44 19
2035.55 14
2035.65 9
2035.75 4
2035.86 0
2035.96 0
2036.06 0
2036.17 0
2036.27 0
2036.37 0
2036.48 0
2036.58 0
2036.68 3
2036.79 13
2036.89 22
2036.99 31
2037.10 39
2037.20 46
2037.31 52
2037.41 58
2037.51 63
2037.62 66
2037.72 66
2037.82 64
2037.93 59
2038.03 51
2038.13 44
2038.24 38
2038.34 34
2038.44 34
2038.55 36
2038.65 40
2038.75 44
2038.86 48
2038.96 51
2039.06 54
2039.17 56
2039.27 59
2039.38 62
2039.48 64
2039.58 63
2039.69 60
2039.79 53
2039.89 43
2040.00 31
2040.10 20
2040.20 11
2040.31 6
2040.41 6
2040.51 11
2040.62 21
2040.72 34
2040.82 50
2040.93 67
2041.03 82
2041.14 97
2041.24 109
2041.34 120
2041.45 129
2041.55 137
2041.65 143
2041.76 148
2041.86 151
2041.96 152
2042.07 151
2042.17 148
2042.27 145
2042.38 141
2042.48 138
2042.59 135
2042.69 133
2042.79 132
2042.90 131
2043.00 131
2043.10 132
2043.21 134
2043.31 137
2043.41 142
2043.52 148
2043.62 156
2043.73 166
2043.83 176
2043.93 187
2044.04 198
2044.14 210
2044.24 220
2044.35 228
2044.45 233
2044.55 233
2044.66 229
2044.76 220
2044.87 207
2044.97 192
2045.07 176
2045.18 161
2045.28 147
2045.38 135
2045.49 124
2045.59 115
2045.70 108
2045.80 103
2045.90 100
2046.01 100
2046.11 104
2046.21 110
2046.32 118
2046.42 125
2046.52 132
2046.63 135
2046.73 135
2046.84 132
2046.94 126
2047.04 118
2047.15 111
2047.25 105
2047.35 100
2047.46 96
2047.56 94
2047.67 91
2047.77 88
2047.87 84
2047.98 79
2048.08 72
2048.18 64
2048.29 55
2048.39 47
2048.50 39
2048.60 33
2048.70 29
2048.81 27
2048.91 27
2049.01 30
2049.12 33
2049.22 38
2049.33 44
2049.43 50
2049.53 56
2049.64 62
2049.74 67
2049.84 72
2049.95 75
2050.05 77
2050.16 77
2050.26 75
2050.36 71
2050.47 65
2050.57 59
2050.67 53
2050.78 47
2050.88 42
2050.99 37
2051.09 34
2051.19 31
2051.30 30
2051.40 30
2051.51 31
2051.61 33
2051.71 35
2051.82 38
2051.92 42
2052.02 45
2052.13 49
2052.23 54
2052.34 59
2052.44 64
2052.54 69
2052.65 74
2052.75 78
2052.86 81
2052.96 82
2053.06 80
2053.17 77
2053.27 73
2053.37 68
2053.48 62
2053.58 56
2053.69 52
2053.79 48
2053.89 47
2054.00 50
2054.10 55
2054.21 65
2054.31 78
2054.41 94
2054.52 110
2054.62 125
2054.73 137
2054.83 145
2054.93 148
2055.04 146
2055.14 140
2055.25 131
2055.35 120
2055.45 109
2055.56 98
2055.66 89
2055.76 82
2055.87 76
2055.97 71
2056.08 65
2056.18 59
2056.28 52
2056.39 45
2056.49 40
2056.60 36
2056.70 35
2056.80 36
2056.91 38
2057.01 40
2057.12 42
2057.22 42
2057.32 42
2057.43 42
2057.53 44
2057.64 49
2057.74 58
2057.84 69
2057.95 80
2058.05 91
2058.16 98
2058.26 101
2058.36 100
2058.47 95
2058.57 88
2058.68 80
2058.78 72
2058.88 65
2058.99 60
2059.09 56
2059.20 54
2059.30 53
2059.40 54
2059.51 56
2059.61 59
2059.72 62
2059.82 64
2059.92 65
2060.03 63
2060.13 60
2060.24 55
2060.34 50
2060.44 44
2060.55 39
2060.65 34
2060.76 30
2060.86 28
2060.96 26
2061.07 27
2061.17 29
2061.28 33
2061.38 38
2061.49 43
2061.59 46
2061.69 47
2061.80 45
2061.90 42
2062.01 38
2062.11 36
2062.21 37
2062.32 41
2062.42 48
2062.53 58
2062.63 68
2062.73 76
2062.84 82
2062.94 84
2063.05 82
2063.15 78
2063.26 71
2063.36 64
2063.46 57
2063.57 51
2063.67 47
2063.78 45
2063.88 47
2063.98 51
2064.09 58
2064.19 66
2064.30 75
2064.40 84
2064.50 91
2064.61 97
2064.71 101
2064.82 103
2064.92 104
2065.03 104
2065.13 103
2065.23 103
2065.34 103
2065.44 105
2065.55 108
2065.65 114
2065.75 123
2065.86 132
2065.96 143
2066.07 152
2066.17 158
2066.28 160
2066.38 158
2066.48 151
2066.59 139
2066.69 124
2066.80 108
2066.90 92
2067.01 79
2067.11 69
2067.21 63
2067.32 61
2067.42 62
2067.53 66
2067.63 71
2067.74 77
2067.84 82
2067.94 86
2068.05 89
2068.15 91
2068.26 91
2068.36 90
2068.46 89
2068.57 86
2068.67 83
2068.78 79
2068.88 75
2068.99 71
2069.09 67
2069.19 62
2069.30 58
2069.40 54
2069.51 49
2069.61 44
2069.72 38
2069.82 33
2069.92 27
2070.03 22
2070.13 19
2070.24 20
2070.34 24
2070.45 32
2070.55 42
2070.65 53
2070.76 63
2070.86 71
2070.97 77
2071.07 79
2071.18 79
2071.28 77
2071.39 72
2071.49 66
2071.59 58
2071.70 50
2071.80 43
2071.91 38
2072.01 35
2072.12 35
2072.22 38
2072.32 41
2072.43 44
2072.53 46
2072.64 46
2072.74 44
2072.85 42
2072.95 43
2073.05 46
2073.16 53
2073.26 63
2073.37 76
2073.47 89
2073.58 101
2073.68 111
2073.79 117
2073.89 122
2073.99 126
2074.10 129
2074.20 131
2074.31 133
2074.41 133
2074.52 131
2074.62 123
2074.73 112
2074.83 96
2074.93 77
2075.04 59
2075.14 42
2075.25 30
2075.35 23
2075.46 23
2075.56 29
2075.66 40
2075.77 53
2075.87 67
2075.98 79
2076.08 87
2076.19 92
2076.29 92
2076.40 88
2076.50 81
2076.61 71
2076.71 60
2076.81 50
2076.92 40
2077.02 31
2077.13 24
2077.23 20
2077.34 16
2077.44 14
2077.55 13
2077.65 10
2077.75 7
2077.86 3
2077.96 0
2078.07 0
2078.17 0
2078.28 0
2078.38 0
2078.49 0
2078.59 0
2078.69 1
2078.80 9
2078.90 16
2079.01 23
2079.11 29
2079.22 34
2079.32 40
2079.43 47
2079.53 57
2079.64 68
2079.74 82
2079.84 96
2079.95 109
2080.05 122
2080.16 132
2080.26 138
2080.37 141
2080.47 142
2080.58 141
2080.68 140
2080.79 140
2080.89 141
2080.99 143
2081.10 147
2081.20 149
2081.31 150
2081.41 147
2081.52 141
2081.62 132
2081.73 121
2081.83 109
2081.94 97
2082.04 86
2082.15 77
2082.25 69
2082.35 62
2082.46 55
2082.56 48
2082.67 40
2082.77 33
2082.88 25
2082.98 19
2083.09 15
2083.19 15
2083.30 18
2083.40 23
2083.51 30
2083.61 37
2083.71 43
2083.82 47
2083.92 49
2084.03 47
2084.13 44
2084.24 38
2084.34 31
2084.45 23
2084.55 15
2084.66 8
2084.76 3
2084.87 0
2084.97 0
2085.08 0
2085.18 0
2085.28 3
2085.39 7
2085.49 11
2085.60 14
2085.70 17
2085.81 20
2085.91 22
2086.02 24
2086.12 26
2086.23 28
2086.33 29
2086.44 29
2086.54 29
2086.65 29
2086.75 30
2086.86 32
2086.96 36
2087.06 42
2087.17 49
2087.27 56
2087.38 62
2087.48 66
2087.59 68
2087.69 66
2087.80 61
2087.90 52
2088.01 42
2088.11 31
2088.22 21
2088.32 12
2088.43 6
2088.53 3
2088.64 1
2088.74 0
2088.85 0
2088.95 0
2089.05 0
2089.16 0
2089.26 0
2089.37 0
2089.47 3
2089.58 10
2089.68 17
2089.79 22
2089.89 24
2090.00 21
2090.10 15
2090.21 7
2090.31 0
2090.42 0
2090.52 0
2090.63 0
2090.73 0
2090.84 0
2090.94 0
2091.05 0
2091.15 5
2091.26 14
2091.36 22
2091.47 29
2091.57 35
2091.68 40
2091.78 42
2091.88 42
2091.99 40
2092.09 35
2092.20 28
2092.30 19
2092.41 11
2092.51 3
2092.62 0
2092.72 0
2092.83 0
2092.93 0
2093.04 1
2093.14 6
2093.25 11
2093.35 15
2093.46 16
2093.56 14
2093.67 10
2093.77 5
2093.88 0
2093.98 0
2094.09 0
2094.19 0
2094.30 0
2094.40 0
2094.51 0
2094.61 9
2094.72 20
2094.82 32
2094.93 44
2095.03 55
2095.14 67
2095.24 78
2095.35 88
2095.45 98
2095.56 107
2095.66 114
2095.77 118
2095.87 121
2095.98 123
2096.08 122
2096.19 120
2096.29 117
2096.40 112
2096.50 105
2096.61 97
2096.71 87
2096.82 76
2096.92 67
2097.03 58
2097.13 50
2097.24 46
2097.34 44
2097.45 45
2097.55 48
2097.66 52
2097.76 57
2097.87 61
2097.97 64
2098.08 64
2098.18 62
2098.29 58
2098.39 51
2098.50 43
2098.60 33
2098.71 21
2098.81 9
2098.92 0
2099.02 0
2099.13 0
2099.23 0
2099.34 0
2099.44 0
2099.55 0
2099.65 0
2099.76 7
2099.86 24
2099.97 42
2100.07 60
2100.18 77
2100.28 91
2100.39 101
2100.49 107
2100.60 109
2100.70 107
2100.81 103
2100.91 97
2101.02 93
2101.12 89
2101.23 87
2101.33 86
2101.44 85
2101.54 84
2101.65 82
2101.75 79
2101.86 75
2101.96 70
2102.07 64
2102.17 58
2102.28 50
2102.38 42
2102.49 32
2102.59 23
2102.70 13
2102.80 5
2102.91 0
2103.01 0
2103.12 0
2103.22 0
2103.33 0
2103.43 0
2103.54 0
2103.64 0
2103.75 4
2103.85 9
2103.96 12
2104.07 15
2104.17 16
2104.28 18
2104.38 20
2104.49 22
2104.59 24
2104.70 27
2104.80 31
2104.91 37
2105.01 45
2105.12 55
2105.22 67
2105.33 81
2105.43 95
2105.54 109
2105.64 122
2105.75 132
2105.85 139
2105.96 143
2106.06 144
2106.17 143
2106.27 140
2106.38 135
2106.48 130
2106.59 124
2106.69 120
2106.80 116
2106.91 113
2107.01 112
2107.12 111
2107.22 110
2107.33 108
2107.43 107
2107.54 106
2107.64 104
2107.75 103
2107.85 101
2107.96 98
2108.06 94
2108.17 88
2108.27 81
2108.38 73
2108.48 66
2108.59 60
2108.69 56
2108.80 55
2108.90 56
2109.01 56
2109.12 56
2109.22 54
2109.33 50
2109.43 44
2109.54 36
2109.64 30
2109.75 25
2109.85 22
2109.96 22
2110.06 24
2110.17 26
2110.27 29
2110.38 30
2110.48 31
2110.59 31
2110.69 32
2110.80 33
2110.91 36
2111.01 39
2111.12 43
2111.22 48
2111.33 52
2111.43 55
2111.54 57
2111.64 60
2111.75 62
2111.85 63
2111.96 64
2112.06 64
2112.17 65
2112.27 65
2112.38 66
2112.49 68
2112.59 71
2112.70 74
2112.80 78
2112.91 81
2113.01 83
2113.12 84
2113.22 84
2113.33 85
2113.43 87
2113.54 91
2113.64 94
2113.75 98
2113.86 100
2113.96 101
2114.07 99
2114.17 96
2114.28 91
2114.38 87
2114.49 82
2114.59 78
2114.70 75
2114.80 72
2114.91 69
2115.02 67
2115.12 64
2115.23 61
2115.33 58
2115.44 55
2115.54 51
2115.65 49
2115.75 48
2115.86 49
2115.96 52
2116.07 57
2116.18 63
2116.28 70
2116.39 78
2116.49 84
2116.60 90
2116.70 95
2116.81 98
2116.91 100
2117.02 99
2117.12 96
2117.23 92
2117.34 85
2117.44 78
2117.55 71
2117.65 64
2117.76 59
2117.86 57
2117.97 56
2118.07 59
2118.18 62
2118.28 66
2118.39 70
2118.50 73
2118.60 74
2118.71 74
2118.81 73
2118.92 72
2119.02 71
2119.13 71
2119.23 70
2119.34 68
2119.45 64
2119.55 59
2119.66 53
2119.76 47
2119.87 40
2119.97 36
2120.08 33
2120.18 34
2120.29 36
2120.40 40
2120.50 45
2120.61 51
2120.71 55
2120.82 58
2120.92 59
2121.03 56
2121.13 52
2121.24 47
2121.35 43
2121.45 40
2121.56 41
2121.66 46
2121.77 55
2121.87 66
2121.98 78
2122.08 89
2122.19 98
2122.30 103
2122.40 105
2122.51 105
2122.61 104
2122.72 104
2122.82 104
2122.93 106
2123.04 108
2123.14 109
2123.25 109
2123.35 105
2123.46 98
2123.56 87
2123.67 73
2123.77 57
2123.88 41
2123.99 27
2124.09 15
2124.20 8
2124.30 6
2124.41 7
2124.51 11
2124.62 15
2124.73 19
2124.83 22
2124.94 23
2125.04 23
2125.15 21
2125.25 19
2125.36 17
2125.47 15
2125.57 13
2125.68 12
2125.78 12
2125.89 14
2125.99 18
2126.10 24
2126.21 32
2126.31 42
2126.42 52
2126.52 60
2126.63 66
2126.73 69
2126.84 68
2126.95 64
2127.05 58
2127.16 50
2127.26 42
2127.37 35
2127.47 31
2127.58 31
2127.69 34
2127.79 42
2127.90 54
2128.00 69
2128.11 84
2128.21 100
2128.32 113
2128.43 123
2128.53 128
2128.64 128
2128.74 124
2128.85 115
2128.95 105
2129.06 93
2129.17 82
2129.27 72
2129.38 64
2129.48 58
2129.59 55
2129.69 55
2129.80 58
2129.91 64
2130.01 73
2130.12 85
2130.22 96
2130.33 107
2130.44 114
2130.54 116
2130.65 113
2130.75 106
2130.86 96
2130.96 85
2131.07 74
2131.18 63
2131.28 55
2131.39 48
2131.49 42
2131.60 37
2131.71 33
2131.81 30
2131.92 26
2132.02 23
2132.13 19
2132.23 15
2132.34 12
2132.45 8
2132.55 6
2132.66 6
2132.76 9
2132.87 14
2132.98 21
2133.08 28
2133.19 35
2133.29 39
2133.40 41
2133.51 41
2133.61 40
2133.72 39
2133.82 38
2133.93 38
2134.03 39
2134.14 41
2134.25 42
2134.35 42
2134.46 43
2134.56 43
2134.67 44
2134.78 47
2134.88 50
2134.99 55
2135.09 58
2135.20 61
2135.31 61
2135.41 59
2135.52 54
2135.62 47
2135.73 37
2135.84 27
2135.94 16
2136.05 7
2136.15 0
2136.26 0
2136.37 0
2136.47 3
2136.58 11
2136.68 19
2136.79 27
2136.89 32
2137.00 34
2137.11 32
2137.21 27
2137.32 20
2137.42 13
2137.53 7
2137.64 2
2137.74 0
2137.85 0
2137.95 0
2138.06 0
2138.17 0
2138.27 0
2138.38 0
2138.48 0
2138.59 0
2138.70 5
2138.80 16
2138.91 29
2139.01 40
2139.12 50
2139.23 58
2139.33 62
2139.44 64
2139.55 63
2139.65 61
2139.76 58
2139.86 54
2139.97 49
2140.08 44
2140.18 39
2140.29 35
2140.39 31
2140.50 30
2140.61 30
2140.71 33
2140.82 36
2140.92 40
2141.03 45
2141.14 48
2141.24 52
2141.35 55
2141.45 59
2141.56 63
2141.67 70
2141.77 78
2141.88 88
2141.98 100
2142.09 112
2142.20 123
2142.30 133
2142.41 141
2142.52 146
2142.62 148
2142.73 147
2142.83 144
2142.94 138
2143.05 131
2143.15 123
2143.26 115
2143.36 105
2143.47 95
2143.58 83
2143.68 72
2143.79 61
2143.89 52
2144.00 46
2144.11 43
2144.21 45
2144.32 49
2144.43 57
2144.53 65
2144.64 73
2144.74 80
2144.85 85
2144.96 87
2145.06 88
2145.17 89
2145.27 88
2145.38 88
2145.49 86
2145.59 83
2145.70 78
2145.81 71
2145.91 63
2146.02 56
2146.12 49
2146.23 44
2146.34 41
2146.44 40
2146.55 38
2146.66 37
2146.76 35
2146.87 32
2146.97 30
2147.08 30
2147.19 31
2147.29 36
2147.40 44
2147.51 54
2147.61 65
2147.72 77
2147.82 88
2147.93 98
2148.04 106
2148.14 113
2148.25 118
2148.36 121
2148.46 122
2148.57 121
2148.67 117
2148.78 112
2148.89 105
2148.99 98
2149.10 91
2149.21 84
2149.31 78
2149.42 72
2149.52 66
2149.63 60
2149.74 55
2149.84 51
2149.95 49
2150.06 50
2150.16 55
2150.27 63
2150.37 74
2150.48 88
2150.59 103
2150.69 118
2150.80 129
2150.91 137
2151.01 139
2151.12 136
2151.23 129
2151.33 119
2151.44 108
2151.54 97
2151.65 86
2151.76 77
2151.86 68
2151.97 60
2152.08 53
2152.18 47
2152.29 42
2152.39 38
2152.50 37
2152.61 37
2152.71 38
2152.82 40
2152.93 41
2153.03 40
2153.14 39
2153.25 36
2153.35 33
2153.46 31
2153.56 32
2153.67 36
2153.78 42
2153.88 50
2153.99 57
2154.10 62
2154.20 63
2154.31 59
2154.42 51
2154.52 40
2154.63 27
2154.74 14
2154.84 3
2154.95 0
2155.05 0
2155.16 0
2155.27 0
2155.37 0
2155.48 0
2155.59 0
2155.69 0
2155.80 0
2155.91 6
2156.01 13
2156.12 21
2156.23 27
2156.33 31
2156.44 33
2156.54 34
2156.65 34
2156.76 35
2156.86 37
2156.97 41
2157.08 46
2157.18 52
2157.29 56
2157.40 57
2157.50 57
2157.61 54
2157.72 49
2157.82 43
2157.93 36
2158.04 29
2158.14 22
2158.25 16
2158.35 12
2158.46 10
2158.57 10
2158.67 14
2158.78 20
2158.89 27
2158.99 36
2159.10 44
2159.21 50
2159.31 55
2159.42 58
2159.53 59
2159.63 59
2159.74 59
2159.85 58
2159.95 56
2160.06 55
2160.17 54
2160.27 52
2160.38 50
2160.49 48
2160.59 47
2160.70 46
2160.81 47
2160.91 49
2161.02 52
2161.12 55
2161.23 57
2161.34 57
2161.44 55
2161.55 51
2161.66 46
2161.76 39
2161.87 33
2161.98 29
2162.08 26
2162.19 26
2162.30 29
2162.40 35
2162.51 43
2162.62 52
2162.72 60
2162.83 67
2162.94 71
2163.04 72
2163.15 71
2163.26 68
2163.36 65
2163.47 61
2163.58 58
2163.68 57
2163.79 56
2163.90 57
2164.00 59
2164.11 62
2164.22 65
2164.32 69
2164.43 74
2164.54 79
2164.64 84
2164.75 90
2164.86 94
2164.96 98
2165.07 98
2165.18 97
2165.28 93
2165.39 89
2165.50 84
2165.60 80
2165.71 78
2165.82 77
2165.92 76
2166.03 76
2166.14 75
2166.24 73
2166.35 72
2166.46 70
2166.56 70
2166.67 70
2166.78 71
2166.88 72
2166.99 72
2167.10 70
2167.20 66
2167.31 60
2167.42 52
2167.52 43
2167.63 34
2167.74 25
2167.84 17
2167.95 12
2168.06 9
2168.16 11
2168.27 17
2168.38 27
2168.48 40
2168.59 54
2168.70 69
2168.80 83
2168.91 95
2169.02 105
2169.13 112
2169.23 118
2169.34 121
2169.45 123
2169.55 122
2169.66 120
2169.77 115
2169.87 108
2169.98 100
2170.09 91
2170.19 82
2170.30 74
2170.41 66
2170.51 59
2170.62 54
2170.73 49
2170.83 46
2170.94 45
2171.05 44
2171.15 45
2171.26 46
2171.37 47
2171.47 49
2171.58 52
2171.69 55
2171.80 60
2171.90 65
2172.01 70
2172.12 74
2172.22 77
2172.33 78
2172.44 78
2172.54 78
2172.65 77
2172.76 77
2172.86 79
2172.97 83
2173.08 89
2173.18 98
2173.29 107
2173.40 117
2173.50 125
2173.61 131
2173.72 133
2173.83 132
2173.93 128
2174.04 120
2174.15 111
2174.25 102
2174.36 94
2174.47 88
2174.57 85
2174.68 84
2174.79 87
2174.89 91
2175.00 96
2175.11 102
2175.22 108
2175.32 113
2175.43 116
2175.54 117
2175.64 117
2175.75 114
2175.86 110
2175.96 103
2176.07 94
2176.18 84
2176.28 73
2176.39 61
2176.50 48
2176.61 36
2176.71 26
2176.82 17
2176.93 10
2177.03 5
2177.14 1
2177.25 0
2177.35 0
2177.46 0
2177.57 0
2177.67 0
2177.78 0
2177.89 0
2178.00 0
2178.10 2
2178.21 13
2178.32 26
2178.42 38
2178.53 48
2178.64 56
2178.74 61
2178.85 63
2178.96 63
2179.07 63
2179.17 62
2179.28 61
2179.39 61
2179.49 62
2179.60 62
2179.71 63
2179.82 62
2179.92 60
2180.03 57
2180.14 54
2180.24 51
2180.35 50
2180.46 51
2180.56 54
2180.67 61
2180.78 70
2180.89 83
2180.99 97
2181.10 113
2181.21 128
2181.31 142
2181.42 152
2181.53 158
2181.63 161
2181.74 161
2181.85 158
2181.96 155
2182.06 151
2182.17 148
2182.28 145
2182.38 141
2182.49 138
2182.60 134
2182.71 132
2182.81 131
2182.92 132
2183.03 137
2183.13 145
2183.24 156
2183.35 168
2183.46 179
2183.56 187
2183.67 192
2183.78 192
2183.88 187
2183.99 180
2184.10 172
2184.21 165
2184.31 160
2184.42 158
2184.53 159
2184.63 162
2184.74 166
2184.85 170
2184.96 172
2185.06 173
2185.17 172
2185.28 169
2185.38 165
2185.49 161
2185.60 158
2185.71 157
2185.81 158
2185.92 163
2186.03 171
2186.13 181
2186.24 190
2186.35 198
2186.46 203
2186.56 206
2186.67 206
2186.78 206
2186.88 207
2186.99 210
2187.10 215
2187.21 221
2187.31 227
2187.42 231
2187.53 231
2187.64 227
2187.74 219
2187.85 209
2187.96 197
2188.06 186
2188.17 176
2188.28 168
2188.39 163
2188.49 159
2188.60 157
2188.71 157
2188.81 158
2188.92 160
2189.03 164
2189.14 169
2189.24 175
2189.35 181
2189.46 184
2189.57 185
2189.67 182
2189.78 175
2189.89 165
2189.99 154
2190.10 142
2190.21 131
2190.32 123
2190.42 118
2190.53 116
2190.64 119
2190.75 124
2190.85 131
2190.96 139
2191.07 146
2191.18 150
2191.28 150
2191.39 146
2191.50 139
2191.60 130
2191.71 121
2191.82 114
2191.93 109
2192.03 106
2192.14 105
2192.25 104
2192.36 103
2192.46 100
2192.57 96
2192.68 92
2192.79 89
2192.89 85
2193.00 82
2193.11 78
2193.21 73
2193.32 66
2193.43 60
2193.54 53
2193.64 49
2193.75 49
2193.86 53
2193.97 61
2194.07 73
2194.18 86
2194.29 100
2194.40 112
2194.50 123
2194.61 129
2194.72 132
2194.83 132
2194.93 129
2195.04 124
2195.15 118
2195.25 111
2195.36 104
2195.47 98
2195.58 94
2195.68 90
2195.79 88
2195.90 86
2196.01 85
2196.11 84
2196.22 83
2196.33 84
2196.44 86
2196.54 90
2196.65 97
2196.76 104
2196.87 113
2196.97 119
2197.08 122
2197.19 121
2197.30 115
2197.40 106
2197.51 95
2197.62 86
2197.73 80
2197.83 79
2197.94 82
2198.05 88
2198.16 97
2198.26 106
2198.37 115
2198.48 123
2198.59 128
2198.69 133
2198.80 135
2198.91 136
2199.02 134
2199.12 131
2199.23 126
2199.34 121
2199.45 116
2199.55 111
2199.66 109
2199.77 108
2199.88 109
2199.98 110
2200.09 111
2200.20 110
2200.31 107
2200.41 102
2200.52 94
2200.63 85
2200.74 76
2200.84 68
2200.95 61
2201.06 58
2201.17 58
2201.27 61
2201.38 67
2201.49 75
2201.60 83
2201.70 91
2201.81 99
2201.92 106
2202.03 111
2202.13 117
2202.24 122
2202.35 127
2202.46 133
2202.56 138
2202.67 145
2202.78 151
2202.89 156
2203.00 160
2203.10 162
2203.21 162
2203.32 159
2203.43 153
2203.53 146
2203.64 138
2203.75 130
2203.86 126
2203.96 124
2204.07 125
2204.18 128
2204.29 133
2204.39 138
2204.50 141
2204.61 142
2204.72 140
2204.82 136
2204.93 130
2205.04 124
2205.15 118
2205.26 114
2205.36 111
2205.47 109
2205.58 107
2205.69 105
2205.79 103
2205.90 100
2206.01 97
2206.12 92
2206.22 89
2206.33 86
2206.44 85
2206.55 85
2206.66 86
2206.76 87
2206.87 87
2206.98 85
2207.09 82
2207.19 77
2207.30 72
2207.41 69
2207.52 68
2207.62 70
2207.73 75
2207.84 82
2207.95 89
2208.06 95
2208.16 99
2208.27 103
2208.38 105
2208.49 107
2208.59 110
2208.70 114
2208.81 119
2208.92 125
2209.02 130
2209.13 134
2209.24 138
2209.35 139
2209.46 138
2209.56 134
2209.67 127
2209.78 118
2209.89 106
2209.99 92
2210.10 78
2210.21 64
2210.32 52
2210.43 44
2210.53 39
2210.64 38
2210.75 41
2210.86 45
2210.96 50
2211.07 55
2211.18 60
2211.29 66
2211.40 71
2211.50 78
2211.61 85
2211.72 94
2211.83 102
2211.93 111
2212.04 119
2212.15 125
2212.26 129
2212.37 131
2212.47 130
2212.58 127
2212.69 120
2212.80 113
2212.91 104
2213.01 97
2213.12 90
2213.23 84
2213.34 79
2213.44 75
2213.55 70
2213.66 64
2213.77 58
2213.88 51
2213.98 44
2214.09 38
2214.20 34
2214.31 31
2214.42 31
2214.52 33
2214.63 36
2214.74 42
2214.85 49
2214.95 57
2215.06 64
2215.17 71
2215.28 76
2215.39 78
2215.49 79
2215.60 78
2215.71 77
2215.82 74
2215.93 72
2216.03 70
2216.14 69
2216.25 70
2216.36 73
2216.47 78
2216.57 86
2216.68 96
2216.79 106
2216.90 115
2217.01 122
2217.11 125
2217.22 124
2217.33 120
2217.44 114
2217.55 107
2217.65 99
2217.76 93
2217.87 87
2217.98 83
2218.08 79
2218.19 75
2218.30 71
2218.41 66
2218.52 62
2218.62 57
2218.73 52
2218.84 47
2218.95 42
2219.06 38
2219.16 35
2219.27 34
2219.38 34
2219.49 35
2219.60 38
2219.70 40
2219.81 42
2219.92 42
2220.03 40
2220.14 38
2220.24 35
2220.35 34
2220.46 35
2220.57 38
2220.68 43
2220.78 48
2220.89 52
2221.00 55
2221.11 55
2221.22 52
2221.33 47
2221.43 40
2221.54 32
2221.65 23
2221.76 14
2221.87 5
2221.97 0
2222.08 0
2222.19 0
2222.30 0
2222.41 0
2222.51 0
2222.62 0
2222.73 2
2222.84 4
2222.95 5
2223.05 6
2223.16 8
2223.27 11
2223.38 15
2223.49 20
2223.59 24
2223.70 27
2223.81 29
2223.92 29
2224.03 28
2224.14 27
2224.24 25
2224.35 25
2224.46 25
2224.57 26
2224.68 28
2224.78 32
2224.89 36
2225.00 41
2225.11 47
2225.22 54
2225.32 61
2225.43 70
2225.54 78
2225.65 87
2225.76 95
2225.87 102
2225.97 106
2226.08 107
2226.19 104
2226.30 97
2226.41 87
2226.51 76
2226.62 65
2226.73 56
2226.84 49
2226.95 45
2227.06 43
2227.16 43
2227.27 45
2227.38 48
2227.49 53
2227.60 59
2227.70 67
2227.81 77
2227.92 88
2228.03 100
2228.14 110
2228.25 119
2228.35 125
2228.46 127
2228.57 125
2228.68 120
2228.79 113
2228.89 104
2229.00 95
2229.11 84
2229.22 75
2229.33 67
2229.44 61
2229.54 57
2229.65 55
2229.76 54
2229.87 52
2229.98 50
2230.09 47
2230.19 43
2230.30 37
2230.41 33
2230.52 29
2230.63 27
2230.74 27
2230.84 28
2230.95 31
2231.06 34
2231.17 38
2231.28 41
2231.38 43
2231.49 45
2231.60 45
2231.71 45
2231.82 43
2231.93 41
2232.03 38
2232.14 34
2232.25 29
2232.36 25
2232.47 22
2232.58 21
2232.68 23
2232.79 27
2232.90 35
2233.01 45
2233.12 56
2233.23 66
2233.33 75
2233.44 80
2233.55 81
2233.66 78
2233.77 73
2233.88 67
2233.98 62
2234.09 59
2234.20 59
2234.31 64
2234.42 72
2234.53 84
2234.63 99
2234.74 116
2234.85 132
2234.96 146
2235.07 156
2235.18 163
2235.28 165
2235.39 164
2235.50 160
2235.61 153
2235.72 145
2235.83 136
2235.94 128
2236.04 119
2236.15 110
2236.26 101
2236.37 94
2236.48 87
2236.59 81
2236.69 77
2236.80 74
2236.91 71
2237.02 69
2237.13 66
2237.24 62
2237.34 59
2237.45 56
2237.56 54
2237.67 54
2237.78 56
2237.89 59
2238.00 63
2238.10 67
2238.21 70
2238.32 71
2238.43 70
2238.54 68
2238.65 67
2238.75 67
2238.86 69
2238.97 72
2239.08 77
2239.19 82
2239.30 88
2239.41 91
2239.51 93
2239.62 92
2239.73 89
2239.84 86
2239.95 82
2240.06 79
2240.16 76
2240.27 76
2240.38 77
2240.49 79
2240.60 81
2240.71 84
2240.82 86
2240.92 87
2241.03 87
2241.14 87
2241.25 89
2241.36 91
2241.47 96
2241.58 102
2241.68 109
2241.79 116
2241.90 124
2242.01 130
2242.12 133
2242.23 135
2242.34 134
2242.44 131
2242.55 126
2242.66 121
2242.77 115
2242.88 110
2242.99 108
2243.10 107
2243.20 108
2243.31 111
2243.42 116
2243.53 121
2243.64 126
2243.75 132
2243.86 136
2243.96 141
2244.07 144
2244.18 148
2244.29 150
2244.40 153
2244.51 155
2244.62 156
2244.72 158
2244.83 159
2244.94 160
2245.05 163
2245.16 165
2245.27 167
2245.38 168
2245.48 168
2245.59 164
2245.70 156
2245.81 146
2245.92 133
2246.03 120
2246.14 106
2246.25 93
2246.35 81
2246.46 71
2246.57 64
2246.68 59
2246.79 58
2246.90 61
2247.01 67
2247.11 76
2247.22 87
2247.33 100
2247.44 112
2247.55 122
2247.66 130
2247.77 135
2247.88 138
2247.98 137
2248.09 134
2248.20 130
2248.31 124
2248.42 117
2248.53 110
2248.64 104
2248.75 99
2248.85 95
2248.96 92
2249.07 89
2249.18 88
2249.29 87
2249.40 87
2249.51 89
2249.61 93
2249.72 99
2249.83 106
2249.94 114
2250.05 119
2250.16 121
2250.27 119
2250.38 114
2250.48 105
2250.59 96
2250.70 88
2250.81 82
2250.92 79
2251.03 79
2251.14 79
2251.25 80
2251.35 81
2251.46 80
2251.57 80
2251.68 80
2251.79 81
2251.90 85
2252.01 90
2252.12 96
2252.23 101
2252.33 105
2252.44 105
2252.55 102
2252.66 95
2252.77 84
2252.88 72
2252.99 61
2253.10 52
2253.20 46
2253.31 44
2253.42 45
2253.53 50
2253.64 55
2253.75 61
2253.86 67
2253.97 73
2254.08 77
2254.18 81
2254.29 84
2254.40 86
2254.51 88
2254.62 90
2254.73 92
2254.84 94
2254.95 98
2255.05 104
2255.16 112
2255.27 121
2255.38 132
2255.49 142
2255.60 151
2255.71 158
2255.82 162
2255.93 164
2256.03 164
2256.14 163
2256.25 163
2256.36 163
2256.47 164
2256.58 165
2256.69 166
2256.80 167
2256.91 168
2257.01 167
2257.12 166
2257.23 165
2257.34 162
2257.45 159
2257.56 155
2257.67 151
2257.78 147
2257.89 143
2258.00 139
2258.10 137
2258.21 137
2258.32 137
2258.43 139
2258.54 141
2258.65 144
2258.76 145
2258.87 145
2258.98 143
2259.08 141
2259.19 137
2259.30 133
2259.41 128
2259.52 123
2259.63 118
2259.74 114
2259.85 109
2259.96 106
2260.07 105
2260.17 106
2260.28 110
2260.39 116
2260.50 123
2260.61 132
2260.72 141
2260.83 149
2260.94 155
2261.05 160
2261.16 163
2261.26 165
2261.37 166
2261.48 166
2261.59 166
2261.70 165
2261.81 162
2261.92 159
2262.03 154
2262.14 148
2262.25 141
2262.35 134
2262.46 127
2262.57 121
2262.68 115
2262.79 109
2262.90 104
2263.01 98
2263.12 93
2263.23 89
2263.34 85
2263.45 81
2263.55 77
2263.66 73
2263.77 67
2263.88 60
2263.99 50
2264.10 39
2264.21 28
2264.32 16
2264.43 6
2264.54 0
2264.64 0
2264.75 0
2264.86 0
2264.97 0
2265.08 0
2265.19 0
2265.30 4
2265.41 6
2265.52 7
2265.63 7
2265.74 6
2265.85 4
2265.95 4
2266.06 6
2266.17 10
2266.28 18
2266.39 28
2266.50 40
2266.61 54
2266.72 67
2266.83 79
2266.94 89
2267.05 97
2267.15 100
2267.26 101
2267.37 99
2267.48 94
2267.59 88
2267.70 81
2267.81 75
2267.92 70
2268.03 68
2268.14 69
2268.25 74
2268.36 83
2268.46 95
2268.57 110
2268.68 126
2268.79 140
2268.90 151
2269.01 156
2269.12 156
2269.23 151
2269.34 144
2269.45 135
2269.56 127
2269.67 122
2269.78 120
2269.88 120
2269.99 122
2270.10 126
2270.21 131
2270.32 136
2270.43 141
2270.54 144
2270.65 145
2270.76 142
2270.87 135
2270.98 126
2271.09 115
2271.20 105
2271.30 98
2271.41 95
2271.52 97
2271.63 104
2271.74 112
2271.85 121
2271.96 129
2272.07 136
2272.18 140
2272.29 144
2272.40 146
2272.51 147
2272.62 147
2272.73 145
2272.83 140
2272.94 132
2273.05 120
2273.16 106
2273.27 91
2273.38 77
2273.49 66
2273.60 60
2273.71 58
2273.82 61
2273.93 67
2274.04 74
2274.15 80
2274.26 84
2274.36 85
2274.47 83
2274.58 79
2274.69 72
2274.80 63
2274.91 55
2275.02 47
2275.13 40
2275.24 36
2275.35 35
2275.46 39
2275.57 46
2275.68 57
2275.79 71
2275.90 85
2276.01 99
2276.11 111
2276.22 120
2276.33 124
2276.44 125
2276.55 122
2276.66 115
2276.77 107
2276.88 99
2276.99 91
2277.10 86
2277.21 82
2277.32 80
2277.43 79
2277.54 78
2277.65 78
2277.76 76
2277.86 74
2277.97 72
2278.08 69
2278.19 67
2278.30 64
2278.41 60
2278.52 56
2278.63 51
2278.74 45
2278.85 40
2278.96 35
2279.07 32
2279.18 32
2279.29 36
2279.40 44
2279.51 55
2279.62 69
2279.73 83
2279.83 97
2279.94 110
2280.05 119
2280.16 126
2280.27 129
2280.38 130
2280.49 129
2280.60 125
2280.71 119
2280.82 112
2280.93 103
2281.04 93
2281.15 85
2281.26 79
2281.37 77
2281.48 78
2281.59 83
2281.70 90
2281.81 98
2281.91 106
2282.02 112
2282.13 117
2282.24 120
2282.35 121
2282.46 122
2282.57 122
2282.68 120
2282.79 117
2282.90 113
2283.01 107
2283.12 100
2283.23 91
2283.34 83
2283.45 74
2283.56 67
2283.67 61
2283.78 57
2283.89 53
2284.00 50
2284.11 46
2284.22 39
2284.32 31
2284.43 22
2284.54 12
2284.65 3
2284.76 0
2284.87 0
2284.98 0
2285.09 0
2285.20 0
2285.31 3
2285.42 4
2285.53 3
2285.64 0
2285.75 0
2285.86 0
2285.97 0
2286.08 3
2286.19 10
2286.30 20
2286.41 32
2286.52 44
2286.63 55
2286.74 64
2286.85 73
2286.96 80
2287.06 87
2287.17 94
2287.28 100
2287.39 105
2287.50 109
2287.61 111
2287.72 110
2287.83 108
2287.94 104
2288.05 98
2288.16 91
2288.27 84
2288.38 78
2288.49 74
2288.60 71
2288.71 70
2288.82 70
2288.93 72
2289.04 72
2289.15 71
2289.26 68
2289.37 63
2289.48 57
2289.59 52
2289.70 49
2289.81 49
2289.92 53
2290.03 58
2290.14 64
2290.25 69
2290.36 71
2290.46 70
2290.57 66
2290.68 61
2290.79 54
2290.90 47
2291.01 40
2291.12 33
2291.23 25
2291.34 18
2291.45 11
2291.56 7
2291.67 6
2291.78 8
2291.89 13
2292.00 20
2292.11 26
2292.22 32
2292.33 34
2292.44 35
2292.55 33
2292.66 31
2292.77 31
2292.88 34
2292.99 41
2293.10 51
2293.21 64
2293.32 77
2293.43 89
2293.54 97
2293.65 99
2293.76 97
2293.87 92
2293.98 84
2294.09 77
2294.20 72
2294.31 69
2294.42 69
2294.53 70
2294.64 73
2294.75 75
2294.86 77
2294.97 80
2295.08 83
2295.19 87
2295.29 92
2295.40 97
2295.51 102
2295.62 105
2295.73 106
2295.84 104
2295.95 100
2296.06 96
2296.17 91
2296.28 85
2296.39 80
2296.50 74
2296.61 67
2296.72 58
2296.83 49
2296.94 39
2297.05 29
2297.16 20
2297.27 14
2297.38 9
2297.49 7
2297.60 7
2297.71 8
2297.82 11
2297.93 16
2298.04 21
2298.15 27
2298.26 33
2298.37 38
2298.48 43
2298.59 48
2298.70 53
2298.81 56
2298.92 59
2299.03 60
2299.14 60
2299.25 57
2299.36 54
2299.47 52
2299.58 50
2299.69 49
2299.80 51
2299.91 54
2300.02 59
2300.13 63
2300.24 67
2300.35 69
2300.46 70
2300.57 71
2300.68 71
2300.79 71
2300.90 71
2301.01 71
2301.12 71
2301.23 70
2301.34 68
2301.45 67
2301.56 66
2301.67 65
2301.78 66
2301.89 68
2302.00 72
2302.11 77
2302.22 82
2302.33 88
2302.44 91
2302.55 93
2302.66 93
2302.77 89
2302.88 84
2302.99 79
2303.10 73
2303.21 69
2303.32 67
2303.43 67
2303.54 68
2303.65 68
2303.76 68
2303.87 67
2303.98 65
2304.09 63
2304.20 60
2304.31 60
2304.42 61
2304.53 65
2304.64 69
2304.75 74
2304.86 78
2304.97 79
2305.08 77
2305.19 72
2305.30 65
2305.41 56
2305.52 47
2305.63 39
2305.74 32
2305.85 27
2305.96 24
2306.07 22
2306.18 21
2306.29 22
2306.40 25
2306.51 30
2306.62 37
2306.73 46
2306.84 56
2306.95 66
2307.06 74
2307.17 80
2307.28 84
2307.39 85
2307.50 83
2307.61 80
2307.72 75
2307.83 70
2307.94 64
2308.05 60
2308.16 56
2308.27 54
2308.38 53
2308.49 55
2308.60 57
2308.71 59
2308.82 61
2308.93 62
2309.04 60
2309.15 56
2309.26 49
2309.38 40
2309.49 31
2309.60 23
2309.71 16
2309.82 12
2309.93 11
2310.04 12
2310.15 15
2310.26 18
2310.37 21
2310.48 24
2310.59 26
2310.70 27
2310.81 28
2310.92 29
2311.03 30
2311.14 33
2311.25 36
2311.36 38
2311.47 41
2311.58 42
2311.69 43
2311.80 42
2311.91 42
2312.02 42
2312.13 43
2312.24 45
2312.35 47
2312.46 49
2312.57 51
2312.68 51
2312.79 51
2312.90 51
2313.01 52
2313.12 54
2313.23 58
2313.34 63
2313.45 68
2313.56 74
2313.67 79
2313.78 83
2313.89 86
2314.00 89
2314.11 92
2314.23 96
2314.34 99
2314.45 101
2314.56 103
2314.67 103
2314.78 101
2314.89 97
2315.00 92
2315.11 85
2315.22 78
2315.33 72
2315.44 69
2315.55 69
2315.66 73
2315.77 81
2315.88 92
2315.99 104
2316.10 115
2316.21 123
2316.32 126
2316.43 125
2316.54 119
2316.65 109
2316.76 95
2316.87 80
2316.98 65
2317.09 51
2317.20 39
2317.31 31
2317.42 29
2317.53 31
2317.65 38
2317.76 48
2317.87 60
2317.98 71
2318.09 81
2318.20 89
2318.31 93
2318.42 95
2318.53 94
2318.64 93
2318.75 90
2318.86 88
2318.97 86
2319.08 83
2319.19 81
2319.30 79
2319.41 77
2319.52 75
2319.63 75
2319.74 75
2319.85 78
2319.96 81
2320.07 86
2320.18 90
2320.29 94
2320.41 96
2320.52 96
2320.63 95
2320.74 92
2320.85 90
2320.96 88
2321.07 87
2321.18 88
2321.29 89
2321.40 90
2321.51 90
2321.62 89
2321.73 85
2321.84 80
2321.95 74
2322.06 66
2322.17 57
2322.28 47
2322.39 37
2322.50 26
2322.61 16
2322.72 7
2322.84 0
2322.95 0
2323.06 0
2323.17 0
2323.28 0
2323.39 0
2323.50 0
2323.61 2
2323.72 4
2323.83 7
2323.94 11
2324.05 17
2324.16 25
2324.27 33
2324.38 42
2324.49 50
2324.60 56
2324.71 59
2324.82 60
2324.94 59
2325.05 57
2325.16 54
2325.27 51
2325.38 48
2325.49 44
2325.60 40
2325.71 34
2325.82 28
2325.93 20
2326.04 13
2326.15 6
2326.26 2
2326.37 1
2326.48 3
2326.59 5
2326.70 8
2326.81 9
2326.93 8
2327.04 4
2327.15 0
2327.26 0
2327.37 0
2327.48 0
2327.59 0
2327.70 0
2327.81 3
2327.92 11
2328.03 20
2328.14 28
2328.25 34
2328.36 38
2328.47 40
2328.58 39
2328.69 37
2328.81 34
2328.92 31
2329.03 30
2329.14 31
2329.25 36
2329.36 44
2329.47 55
2329.58 68
2329.69 80
2329.80 91
2329.91 99
2330.02 104
2330.13 105
2330.24 102
2330.35 97
2330.47 91
2330.58 87
2330.69 85
2330.80 84
2330.91 85
2331.02 87
2331.13 88
2331.24 88
2331.35 84
2331.46 79
2331.57 72
2331.68 67
2331.79 63
2331.90 61
2332.01 63
2332.13 68
2332.24 73
2332.35 78
2332.46 82
2332.57 83
2332.68 82
2332.79 81
2332.90 78
2333.01 75
2333.12 72
2333.23 69
2333.34 66
2333.45 63
2333.57 60
2333.68 57
2333.79 55
2333.90 54
2334.01 54
2334.12 55
2334.23 57
2334.34 59
2334.45 62
2334.56 65
2334.67 67
2334.78 68
2334.89 67
2335.01 65
2335.12 62
2335.23 59
2335.34 57
2335.45 58
2335.56 60
2335.67 64
2335.78 68
2335.89 69
2336.00 67
2336.11 60
2336.22 49
2336.33 36
2336.45 25
2336.56 16
2336.67 13
2336.78 16
2336.89 26
2337.00 41
2337.11 58
2337.22 75
2337.33 90
2337.44 102
2337.55 110
2337.66 113
2337.78 112
2337.89 108
2338.00 103
2338.11 96
2338.22 89
2338.33 83
2338.44 78
2338.55 75
2338.66 72
2338.77 69
2338.88 66
2338.99 61
2339.11 57
2339.22 52
2339.33 49
2339.44 47
2339.55 48
2339.66 53
2339.77 61
2339.88 72
2339.99 85
2340.10 98
2340.21 110
2340.33 118
2340.44 122
2340.55 122
2340.66 117
2340.77 110
2340.88 102
2340.99 94
2341.10 87
2341.21 81
2341.32 77
2341.43 72
2341.55 66
2341.66 58
2341.77 49
2341.88 39
2341.99 29
2342.10 22
2342.21 18
2342.32 17
2342.43 21
2342.54 28
2342.66 37
2342.77 48
2342.88 59
2342.99 70
2343.10 79
2343.21 87
2343.32 95
2343.43 100
2343.54 105
2343.65 108
2343.76 110
2343.88 111
2343.99 110
2344.10 109
2344.21 109
2344.32 109
2344.43 111
2344.54 113
2344.65 116
2344.76 118
2344.87 117
2344.99 113
2345.10 106
2345.21 96
2345.32 85
2345.43 75
2345.54 67
2345.65 63
2345.76 63
2345.87 66
2345.99 71
2346.10 76
2346.21 80
2346.32 81
2346.43 80
2346.54 75
2346.65 68
2346.76 60
2346.87 53
2346.98 48
2347.10 46
2347.21 48
2347.32 53
2347.43 61
2347.54 70
2347.65 79
2347.76 87
2347.87 91
2347.98 93
2348.10 91
2348.21 86
2348.32 81
2348.43 76
2348.54 72
2348.65 71
2348.76 71
2348.87 72
2348.98 73
2349.10 72
2349.21 69
2349.32 64
2349.43 58
2349.54 51
2349.65 45
2349.76 41
2349.87 39
2349.98 39
2350.10 40
2350.21 42
2350.32 43
2350.43 44
2350.54 44
2350.65 43
2350.76 43
2350.87 45
2350.98 48
2351.10 53
2351.21 60
2351.32 67
2351.43 74
2351.54 79
2351.65 83
2351.76 85
2351.87 85
2351.99 84
2352.10 82
2352.21 81
2352.32 81
2352.43 81
2352.54 82
2352.65 84
2352.76 86
2352.87 89
2352.99 92
2353.10 95
2353.21 98
2353.32 100
2353.43 101
2353.54 102
2353.65 103
2353.76 104
2353.88 106
2353.99 108
2354.10 111
2354.21 114
2354.32 117
2354.43 120
2354.54 122
2354.65 123
2354.77 121
2354.88 118
2354.99 113
2355.10 106
2355.21 97
2355.32 88
2355.43 79
2355.54 73
2355.66 70
2355.77 71
2355.88 75
2355.99 81
2356.10 87
2356.21 91
2356.32 91
2356.43 88
2356.55 83
2356.66 75
2356.77 68
2356.88 63
2356.99 60
2357.10 61
2357.21 63
2357.32 67
2357.44 71
2357.55 73
2357.66 75
2357.77 76
2357.88 78
2357.99 80
2358.10 83
2358.22 88
2358.33 94
2358.44 102
2358.55 109
2358.66 117
2358.77 122
2358.88 125
2358.99 126
2359.11 123
2359.22 120
2359.33 116
2359.44 112
2359.55 112
2359.66 114
2359.77 118
2359.89 124
2360.00 129
2360.11 134
2360.22 137
2360.33 140
2360.44 143
2360.55 148
2360.67 154
2360.78 162
2360.89 169
2361.00 175
2361.11 178
2361.22 178
2361.33 173
2361.44 167
2361.56 159
2361.67 151
2361.78 144
2361.89 139
2362.00 135
2362.11 132
2362.22 129
2362.34 126
2362.45 124
2362.56 120
2362.67 117
2362.78 114
2362.89 112
2363.00 111
2363.12 111
2363.23 112
2363.34 114
2363.45 116
2363.56 118
2363.67 119
2363.79 119
2363.90 118
2364.01 116
2364.12 112
2364.23 106
2364.34 98
2364.45 87
2364.57 75
2364.68 61
2364.79 48
2364.90 36
2365.01 27
2365.12 22
2365.23 20
2365.35 20
2365.46 21
2365.57 23
2365.68 23
2365.79 23
2365.90 23
2366.01 22
2366.13 21
2366.24 20
2366.35 20
2366.46 20
2366.57 20
2366.68 19
2366.80 17
2366.91 14
2367.02 10
2367.13 6
2367.24 1
2367.35 0
2367.46 0
2367.58 0
2367.69 0
2367.80 0
2367.91 0
2368.02 1
2368.13 3
2368.25 5
2368.36 5
2368.47 4
2368.58 3
2368.69 1
2368.80 1
2368.92 1
2369.03 4
2369.14 9
2369.25 15
2369.36 22
2369.47 30
2369.58 38
2369.70 45
2369.81 50
2369.92 51
2370.03 48
2370.14 42
2370.25 33
2370.37 23
2370.48 13
2370.59 5
2370.70 0
2370.81 0
2370.92 0
2371.04 3
2371.15 8
2371.26 13
2371.37 19
2371.48 24
2371.59 29
2371.71 33
2371.82 37
2371.93 41
2372.04 45
2372.15 49
2372.26 54
2372.38 59
2372.49 65
2372.60 71
2372.71 76
2372.82 80
2372.93 81
2373.05 81
2373.16 80
2373.27 79
2373.38 79
2373.49 82
2373.60 88
2373.72 95
2373.83 105
2373.94 115
2374.05 124
2374.16 132
2374.27 138
2374.39 143
2374.50 144
2374.61 142
2374.72 138
2374.83 131
2374.94 123
2375.06 114
2375.17 106
2375.28 99
2375.39 95
2375.50 94
2375.61 95
2375.73 99
2375.84 103
2375.95 107
2376.06 111
2376.17 113
2376.29 113
2376.40 111
2376.51 105
2376.62 98
2376.73 89
2376.84 80
2376.96 71
2377.07 64
2377.18 58
2377.29 55
2377.40 54
2377.51 56
2377.63 59
2377.74 64
2377.85 70
2377.96 77
2378.07 83
2378.19 89
2378.30 92
2378.41 94
2378.52 95
2378.63 93
2378.74 91
2378.86 89
2378.97 88
2379.08 86
2379.19 85
2379.30 83
2379.42 80
2379.53 75
2379.64 68
2379.75 60
2379.86 52
2379.97 46
2380.09 44
2380.20 45
2380.31 50
2380.42 58
2380.53 66
2380.65 72
2380.76 77
2380.87 80
2380.98 80
2381.09 81
2381.20 81
2381.32 81
2381.43 82
2381.54 83
2381.65 83
2381.76 82
2381.88 80
2381.99 77
2382.10 75
2382.21 73
2382.32 74
2382.44 76
2382.55 81
2382.66 86
2382.77 93
2382.88 100
2383.00 108
2383.11 117
2383.22 126
2383.33 135
2383.44 144
2383.55 153
2383.67 161
2383.78 169
2383.89 174
2384.00 177
2384.11 177
2384.23 175
2384.34 170
2384.45 165
2384.56 158
2384.67 153
2384.79 149
2384.90 147
2385.01 146
2385.12 145
2385.23 143
2385.35 139
2385.46 131
2385.57 122
2385.68 111
2385.79 100
2385.91 90
2386.02 82
2386.13 77
2386.24 75
2386.35 75
2386.47 76
2386.58 78
2386.69 80
2386.80 81
2386.91 81
2387.03 80
2387.14 77
2387.25 73
2387.36 70
2387.47 68
2387.59 68
2387.70 70
2387.81 75
2387.92 82
2388.03 90
2388.15 97
2388.26 104
2388.37 108
2388.48 112
2388.59 115
2388.71 118
2388.82 120
2388.93 122
2389.04 124
2389.15 124
2389.27 124
2389.38 122
2389.49 118
2389.60 114
2389.71 109
2389.83 104
2389.94 102
2390.05 101
2390.16 104
2390.28 111
2390.39 122
2390.50 135
2390.61 149
2390.72 162
2390.84 171
2390.95 176
2391.06 175
2391.17 170
2391.28 162
2391.40 151
2391.51 139
2391.62 129
2391.73 119
2391.84 111
2391.96 103
2392.07 97
2392.18 90
2392.29 83
2392.41 75
2392.52 68
2392.63 62
2392.74 57
2392.85 53
2392.97 52
2393.08 52
2393.19 53
2393.30 54
2393.41 55
2393.53 55
2393.64 55
2393.75 55
2393.86 55
2393.98 56
2394.09 56
2394.20 57
2394.31 56
2394.42 54
2394.54 50
2394.65 44
2394.76 36
2394.87 27
2394.98 19
2395.10 11
2395.21 6
2395.32 2
2395.43 1
2395.55 1
2395.66 1
2395.77 1
2395.88 0
2395.99 0
2396.11 0
2396.22 0
2396.33 0
2396.44 0
2396.56 0
2396.67 9
2396.78 22
2396.89 37
2397.00 51
2397.12 65
2397.23 75
2397.34 81
2397.45 83
2397.57 83
2397.68 79
2397.79 75
2397.90 70
2398.02 66
2398.13 63
2398.24 61
2398.35 62
2398.46 64
2398.58 68
2398.69 72
2398.80 78
2398.91 83
2399.03 88
2399.14 92
2399.25 93
2399.36 92
2399.47 88
2399.59 82
2399.70 75
2399.81 67
2399.92 60
2400.04 56
2400.15 54
2400.26 54
2400.37 57
2400.49 62
2400.60 66
2400.71 70
2400.82 73
2400.93 75
2401.05 76
2401.16 77
2401.27 78
2401.38 79
2401.50 81
2401.61 84
2401.72 87
2401.83 91
2401.95 96
2402.06 103
2402.17 112
2402.28 122
2402.40 132
2402.51 142
2402.62 148
2402.73 150
2402.84 147
2402.96 139
2403.07 129
2403.18 118
2403.29 109
2403.41 103
2403.52 101
2403.63 101
2403.74 104
2403.86 108
2403.97 112
2404.08 115
2404.19 119
2404.31 122
2404.42 125
2404.53 129
2404.64 133
2404.76 136
2404.87 138
2404.98 137
2405.09 133
2405.21 127
2405.32 118
2405.43 108
2405.54 97
2405.66 86
2405.77 76
2405.88 69
2405.99 63
2406.11 60
2406.22 59
2406.33 60
2406.44 60
2406.55 60
2406.67 59
2406.78 57
2406.89 53
2407.00 48
2407.12 42
2407.23 35
2407.34 29
2407.45 22
2407.57 15
2407.68 10
2407.79 5
2407.90 2
2408.02 0
2408.13 0
2408.24 0
2408.35 0
2408.47 1
2408.58 1
2408.69 0
2408.80 0
2408.92 0
2409.03 0
2409.14 0
2409.25 0
2409.37 4
2409.48 12
2409.59 21
2409.70 31
2409.82 41
2409.93 51
2410.04 58
2410.16 65
2410.27 70
2410.38 75
2410.49 79
2410.61 84
2410.72 88
2410.83 91
2410.94 93
2411.06 94
2411.17 92
2411.28 90
2411.39 86
2411.51 83
2411.62 80
2411.73 78
2411.84 77
2411.96 78
2412.07 80
2412.18 83
2412.29 87
2412.41 90
2412.52 94
2412.63 97
2412.74 101
2412.86 105
2412.97 109
2413.08 112
2413.19 114
2413.31 115
2413.42 114
2413.53 112
2413.65 111
2413.76 109
2413.87 109
2413.98 111
2414.10 112
2414.21 114
2414.32 115
2414.43 115
2414.55 113
2414.66 108
2414.77 103
2414.88 96
2415.00 88
2415.11 80
2415.22 71
2415.34 61
2415.45 52
2415.56 43
2415.67 36
2415.79 32
2415.90 30
2416.01 32
2416.12 35
2416.24 40
2416.35 45
2416.46 50
2416.57 55
2416.69 61
2416.80 66
2416.91 72
2417.03 77
2417.14 82
2417.25 86
2417.36 87
2417.48 87
2417.59 86
2417.70 85
2417.81 85
2417.93 86
2418.04 90
2418.15 94
2418.27 99
2418.38 103
2418.49 106
2418.60 106
2418.72 103
2418.83 97
2418.94 89
2419.05 80
2419.17 70
2419.28 61
2419.39 55
2419.51 50
2419.62 48
2419.73 46
2419.84 45
2419.96 44
2420.07 41
2420.18 36
2420.30 31
2420.41 25
2420.52 18
2420.63 12
2420.75 6
2420.86 0
2420.97 0
2421.08 0
2421.20 0
2421.31 0
2421.42 6
2421.54 17
2421.65 29
2421.76 41
2421.87 51
2421.99 57
2422.10 58
2422.21 56
2422.33 52
2422.44 47
2422.55 42
2422.66 38
2422.78 36
2422.89 36
2423.00 37
2423.12 39
2423.23 41
2423.34 43
2423.45 44
2423.57 45
2423.68 45
2423.79 44
2423.91 42
2424.02 40
2424.13 36
2424.24 32
2424.36 25
2424.47 17
2424.58 7
2424.70 0
2424.81 0
2424.92 0
2425.03 0
2425.15 0
2425.26 0
2425.37 0
2425.49 0
2425.60 5
2425.71 15
2425.82 24
2425.94 30
2426.05 35
2426.16 37
2426.28 37
2426.39 36
2426.50 34
2426.62 32
2426.73 30
2426.84 29
2426.95 29
2427.07 29
2427.18 30
2427.29 30
2427.41 29
2427.52 29
2427.63 28
2427.74 28
2427.86 29
2427.97 33
2428.08 39
2428.20 48
2428.31 58
2428.42 68
2428.54 77
2428.65 85
2428.76 89
2428.87 91
2428.99 91
2429.10 88
2429.21 83
2429.33 76
2429.44 68
2429.55 57
2429.67 47
2429.78 37
2429.89 29
2430.00 24
2430.12 24
2430.23 28
2430.34 35
2430.46 45
2430.57 55
2430.68 64
2430.80 71
2430.91 76
2431.02 80
2431.13 84
2431.25 88
2431.36 94
2431.47 101
2431.59 109
2431.70 116
2431.81 121
2431.93 123
2432.04 123
2432.15 121
2432.27 116
2432.38 109
2432.49 101
2432.60 92
2432.72 82
2432.83 72
2432.94 61
2433.06 51
2433.17 41
2433.28 33
2433.40 25
2433.51 19
2433.62 14
2433.74 9
2433.85 4
2433.96 0
2434.07 0
2434.19 0
2434.30 0
2434.41 0
2434.53 0
2434.64 0
2434.75 0
2434.87 2
2434.98 7
2435.09 11
2435.21 13
2435.32 12
2435.43 8
2435.55 4
2435.66 0
2435.77 0
2435.88 0
2436.00 3
2436.11 10
2436.22 18
2436.34 28
2436.45 37
2436.56 44
2436.68 49
2436.79 53
2436.90 55
2437.02 56
2437.13 58
2437.24 60
2437.36 62
2437.47 65
2437.58 68
2437.70 70
2437.81 73
2437.92 75
2438.04 77
2438.15 79
2438.26 82
2438.37 85
2438.49 88
2438.60 91
2438.71 92
2438.83 92
2438.94 90
2439.05 86
2439.17 82
2439.28 78
2439.39 75
2439.51 73
2439.62 74
2439.73 75
2439.85 78
2439.96 81
2440.07 84
2440.19 86
2440.30 87
2440.41 88
2440.53 89
2440.64 90
2440.75 91
2440.87 94
2440.98 97
2441.09 100
2441.21 101
2441.32 102
2441.43 101
2441.55 99
2441.66 95
2441.77 90
2441.89 84
2442.00 78
2442.11 72
2442.23 67
2442.34 62
2442.45 59
2442.57 55
2442.68 52
2442.79 48
2442.91 42
2443.02 36
2443.13 30
2443.24 23
2443.36 18
2443.47 15
2443.58 15
2443.70 17
2443.81 22
2443.92 30
2444.04 39
2444.15 50
2444.26 62
2444.38 73
2444.49 82
2444.61 88
2444.72 91
2444.83 90
2444.95 85
2445.06 77
2445.17 67
2445.29 57
2445.40 47
2445.51 40
2445.63 34
2445.74 31
2445.85 32
2445.97 35
2446.08 42
2446.19 50
2446.31 61
2446.42 72
2446.53 82
2446.65 89
2446.76 92
2446.87 91
2446.99 87
2447.10 81
2447.21 74
2447.33 69
2447.44 66
2447.55 65
2447.67 66
2447.78 67
2447.89 67
2448.01 66
2448.12 64
2448.23 64
2448.35 64
2448.46 66
2448.57 71
2448.69 76
2448.80 82
2448.91 87
2449.03 89
2449.14 89
2449.25 84
2449.37 77
2449.48 67
2449.60 57
2449.71 47
2449.82 39
2449.94 35
2450.05 35
2450.16 38
2450.28 45
2450.39 53
2450.50 62
2450.62 69
2450.73 73
2450.84 74
2450.96 70
2451.07 62
2451.18 53
2451.30 43
2451.41 35
2451.52 31
2451.64 29
2451.75 31
2451.86 33
2451.98 35
2452.09 35
2452.21 32
2452.32 29
2452.43 25
2452.55 22
2452.66 22
2452.77 24
2452.89 30
2453.00 36
2453.11 43
2453.23 50
2453.34 56
2453.45 60
2453.57 62
2453.68 64
2453.80 64
2453.91 63
2454.02 61
2454.14 60
2454.25 58
2454.36 57
2454.48 56
2454.59 56
2454.70 57
2454.82 57
2454.93 57
2455.04 57
2455.16 56
2455.27 56
2455.39 56
2455.50 56
2455.61 57
2455.73 57
2455.84 57
2455.95 56
2456.07 53
2456.18 48
2456.29 42
2456.41 36
2456.52 30
2456.64 26
2456.75 24
2456.86 25
2456.98 28
2457.09 35
2457.20 42
2457.32 49
2457.43 54
2457.54 56
2457.66 55
2457.77 51
2457.89 46
2458.00 42
2458.11 38
2458.23 38
2458.34 39
2458.45 43
2458.57 47
2458.68 51
2458.79 55
2458.91 57
2459.02 57
2459.14 58
2459.25 58
2459.36 57
2459.48 57
2459.59 57
2459.70 57
2459.82 57
2459.93 57
2460.05 57
2460.16 58
2460.27 59
2460.39 61
2460.50 63
2460.61 64
2460.73 63
2460.84 60
2460.95 56
2461.07 50
2461.18 44
2461.30 40
2461.41 37
2461.52 36
2461.64 37
2461.75 38
2461.86 38
2461.98 37
2462.09 35
2462.21 32
2462.32 29
2462.43 28
2462.55 29
2462.66 33
2462.77 38
2462.89 43
2463.00 47
2463.12 48
2463.23 45
2463.34 39
2463.46 32
2463.57 25
2463.69 20
2463.80 18
2463.91 22
2464.03 30
2464.14 41
2464.25 54
2464.37 67
2464.48 78
2464.60 86
2464.71 90
2464.82 92
2464.94 91
2465.05 89
2465.16 87
2465.28 87
2465.39 89
2465.51 93
2465.62 98
2465.73 105
2465.85 110
2465.96 115
2466.08 118
2466.19 118
2466.30 116
2466.42 112
2466.53 108
2466.64 104
2466.76 102
2466.87 101
2466.99 102
2467.10 104
2467.21 106
2467.33 109
2467.44 113
2467.56 118
2467.67 123
2467.78 129
2467.90 135
2468.01 140
2468.13 142
2468.24 141
2468.35 136
2468.47 129
2468.58 120
2468.69 112
2468.81 105
2468.92 100
2469.04 97
2469.15 94
2469.26 91
2469.38 86
2469.49 79
2469.61 70
2469.72 59
2469.83 49
2469.95 40
2470.06 34
2470.18 32
2470.29 34
2470.40 40
2470.52 48
2470.63 57
2470.75 66
2470.86 73
2470.97 77
2471.09 78
2471.20 76
2471.32 72
2471.43 66
2471.54 61
2471.66 57
2471.77 56
2471.89 58
2472.00 63
2472.11 69
2472.23 74
2472.34 78
2472.46 80
2472.57 79
2472.68 76
2472.80 71
2472.91 66
2473.03 60
2473.14 55
2473.25 51
2473.37 49
2473.48 49
2473.60 52
2473.71 57
2473.82 66
2473.94 74
2474.05 82
2474.17 87
2474.28 88
2474.39 86
2474.51 81
2474.62 75
2474.74 70
2474.85 68
2474.96 69
2475.08 73
2475.19 78
2475.31 84
2475.42 88
2475.53 90
2475.65 89
2475.76 84
2475.88 78
2475.99 69
2476.10 59
2476.22 50
2476.33 41
2476.45 32
2476.56 24
2476.67 17
2476.79 12
2476.90 9
2477.02 7
2477.13 9
2477.25 13
2477.36 18
2477.47 23
2477.59 28
2477.70 30
2477.82 30
2477.93 27
2478.04 21
2478.16 14
2478.27 6
2478.39 0
2478.50 0
2478.61 0
2478.73 0
2478.84 0
2478.96 0
2479.07 0
2479.19 0
2479.30 4
2479.41 8
2479.53 10
2479.64 11
2479.76 12
2479.87 14
2479.98 19
2480.10 26
2480.21 38
2480.33 52
2480.44 70
2480.56 89
2480.67 108
2480.78 126
2480.90 140
2481.01 150
2481.13 155
2481.24 155
2481.35 151
2481.47 143
2481.58 134
2481.70 124
2481.81 113
2481.93 102
2482.04 91
2482.15 81
2482.27 72
2482.38 64
2482.50 56
2482.61 51
2482.73 46
2482.84 43
2482.95 40
2483.07 38
2483.18 37
2483.30 38
2483.41 39
2483.53 42
2483.64 45
2483.75 48
2483.87 51
2483.98 51
2484.10 50
2484.21 47
2484.32 45
2484.44 43
2484.55 44
2484.67 47
2484.78 53
2484.90 60
2485.01 67
2485.12 74
2485.24 80
2485.35 84
2485.47 87
2485.58 88
2485.70 87
2485.81 83
2485.92 77
2486.04 70
2486.15 61
2486.27 52
2486.38 44
2486.50 38
2486.61 33
2486.73 31
2486.84 32
2486.95 35
2487.07 40
2487.18 46
2487.30 50
2487.41 53
2487.53 54
2487.64 53
2487.75 52
2487.87 52
2487.98 55
2488.10 62
2488.21 72
2488.33 85
2488.44 96
2488.55 104
2488.67 107
2488.78 105
2488.90 99
2489.01 92
2489.13 84
2489.24 79
2489.36 77
2489.47 76
2489.58 77
2489.70 79
2489.81 80
2489.93 81
2490.04 81
2490.16 81
2490.27 81
2490.38 81
2490.50 80
2490.61 78
2490.73 75
2490.84 72
2490.96 71
2491.07 72
2491.19 76
2491.30 83
2491.41 92
2491.53 102
2491.64 111
2491.76 118
2491.87 123
2491.99 127
2492.10 130
2492.22 131
2492.33 130
2492.44 127
2492.56 121
2492.67 113
2492.79 102
2492.90 91
2493.02 80
2493.13 72
2493.25 66
2493.36 64
2493.47 64
2493.59 65
2493.70 67
2493.82 69
2493.93 71
2494.05 72
2494.16 72
2494.28 71
2494.39 71
2494.51 72
2494.62 74
2494.73 78
2494.85 84
2494.96 93
2495.08 104
2495.19 116
2495.31 127
2495.42 136
2495.54 142
2495.65 145
2495.77 145
2495.88 142
2495.99 137
2496.11 132
2496.22 127
2496.34 124
2496.45 122
2496.57 120
2496.68 120
2496.80 120
2496.91 121
2497.03 122
2497.14 125
2497.25 131
2497.37 138
2497.48 149
2497.60 161
2497.71 173
2497.83 184
2497.94 192
2498.06 197
2498.17 199
2498.29 198
2498.40 196
2498.51 192
2498.63 189
2498.74 187
2498.86 185
2498.97 184
2499.09 183
2499.20 182
2499.32 181
2499.43 180
2499.55 178
2499.66 177
2499.78 175
2499.89 174
2500.00 174
2500.12 174
2500.23 174
2500.35 174
2500.46 175
2500.58 174
2500.69 173
2500.81 171
2500.92 168
2501.04 164
2501.15 159
2501.27 153
2501.38 146
2501.49 140
2501.61 136
2501.72 132
2501.84 131
2501.95 132
2502.07 134
2502.18 136
2502.30 139
2502.41 140
2502.53 140
2502.64 138
2502.76 135
2502.87 131
2502.99 126
2503.10 120
2503.22 116
2503.33 111
2503.44 108
2503.56 105
2503.67 102
2503.79 100
2503.90 98
2504.02 96
2504.13 94
2504.25 93
2504.36 93
2504.48 94
2504.59 96
2504.71 98
2504.82 100
2504.94 103
2505.05 107
2505.17 111
2505.28 117
2505.40 124
2505.51 131
2505.62 139
2505.74 144
2505.85 148
2505.97 148
2506.08 144
2506.20 136
2506.31 125
2506.43 114
2506.54 103
2506.66 94
2506.77 89
2506.89 87
2507.00 88
2507.12 93
2507.23 99
2507.35 104
2507.46 109
2507.58 113
2507.69 117
2507.81 121
2507.92 126
2508.04 132
2508.15 138
2508.26 145
2508.38 150
2508.49 153
2508.61 154
2508.72 154
2508.84 152
2508.95 152
2509.07 152
2509.18 154
2509.30 157
2509.41 161
2509.53 163
2509.64 163
2509.76 161
2509.87 156
2509.99 149
2510.10 143
2510.22 137
2510.33 134
2510.45 135
2510.56 139
2510.68 147
2510.79 155
2510.91 164
2511.02 170
2511.14 173
2511.25 173
2511.37 170
2511.48 166
2511.60 162
2511.71 159
2511.83 159
2511.94 161
2512.06 164
2512.17 168
2512.29 171
2512.40 171
2512.51 170
2512.63 166
2512.74 161
2512.86 155
2512.97 150
2513.09 146
2513.20 143
2513.32 142
2513.43 141
2513.55 141
2513.66 142
2513.78 144
2513.89 147
2514.01 150
2514.12 154
2514.24 157
2514.35 159
2514.47 159
2514.58 157
2514.70 153
2514.81 147
2514.93 139
2515.04 132
2515.16 126
2515.27 122
2515.39 121
2515.50 122
2515.62 125
2515.73 130
2515.85 135
2515.96 140
2516.08 143
2516.19 144
2516.31 143
2516.42 141
2516.54 138
2516.65 136
2516.77 135
2516.88 137
2517.00 142
2517.11 147
2517.23 153
2517.34 157
2517.46 157
2517.57 155
2517.69 149
2517.80 140
2517.92 129
2518.03 117
2518.15 106
2518.26 96
2518.38 88
2518.49 82
2518.61 79
2518.72 79
2518.84 81
2518.95 85
2519.07 89
2519.18 92
2519.30 95
2519.41 95
2519.53 95
2519.64 93
2519.76 92
2519.87 93
2519.99 97
2520.11 103
2520.22 112
2520.34 123
2520.45 134
2520.57 145
2520.68 152
2520.80 155
2520.91 153
2521.03 146
2521.14 134
2521.26 118
2521.37 100
2521.49 80
2521.60 62
2521.72 47
2521.83 35
2521.95 27
2522.06 24
2522.18 24
2522.29 26
2522.41 29
2522.52 32
2522.64 34
2522.75 33
2522.87 31
2522.98 29
2523.10 27
2523.21 27
2523.33 28
2523.44 30
2523.56 33
2523.67 36
2523.79 36
2523.90 35
2524.02 31
2524.13 25
2524.25 17
2524.37 8
2524.48 0
2524.60 0
2524.71 0
2524.83 0
2524.94 0
2525.06 0
2525.17 0
2525.29 0
2525.40 0
2525.52 11
2525.63 26
2525.75 42
2525.86 57
2525.98 71
2526.09 83
2526.21 91
2526.32 97
2526.44 100
2526.55 102
2526.67 105
2526.78 108
2526.90 112
2527.02 115
2527.13 117
2527.25 117
2527.36 115
2527.48 111
2527.59 108
2527.71 105
2527.82 105
2527.94 106
2528.05 109
2528.17 112
2528.28 116
2528.40 120
2528.51 123
2528.63 128
2528.74 133
2528.86 138
2528.97 145
2529.09 152
2529.21 158
2529.32 164
2529.44 170
2529.55 175
2529.67 180
2529.78 184
2529.90 187
2530.01 189
2530.13 188
2530.24 184
2530.36 179
2530.47 172
2530.59 165
2530.70 159
2530.82 155
2530.94 152
2531.05 152
2531.17 154
2531.28 157
2531.40 163
2531.51 170
2531.63 176
2531.74 182
2531.86 186
2531.97 188
2532.09 185
2532.20 179
2532.32 169
2532.43 155
2532.55 141
2532.67 126
2532.78 114
2532.90 106
2533.01 102
2533.13 103
2533.24 108
2533.36 116
2533.47 125
2533.59 135
2533.70 145
2533.82 154
2533.93 163
2534.05 171
2534.17 178
2534.28 183
2534.40 184
2534.51 182
2534.63 176
2534.74 166
2534.86 155
2534.97 144
2535.09 134
2535.20 127
2535.32 123
2535.44 121
2535.55 121
2535.67 121
2535.78 120
2535.90 117
2536.01 113
2536.13 109
2536.24 105
2536.36 102
2536.47 101
2536.59 102
2536.71 104
2536.82 106
2536.94 107
2537.05 107
2537.17 104
2537.28 99
2537.40 92
2537.51 84
2537.63 75
2537.74 65
2537.86 56
2537.98 46
2538.09 38
2538.21 30
2538.32 24
2538.44 19
2538.55 15
2538.67 12
2538.78 11
2538.90 11
2539.02 12
2539.13 14
2539.25 18
2539.36 23
2539.48 29
2539.59 36
2539.71 42
2539.82 48
2539.94 53
2540.06 57
2540.17 58
2540.29 58
2540.40 57
2540.52 55
2540.63 53
2540.75 53
2540.86 55
2540.98 60
2541.10 66
2541.21 73
2541.33 80
2541.44 86
2541.56 89
2541.67 89
2541.79 88
2541.90 86
2542.02 85
2542.14 86
2542.25 90
2542.37 95
2542.48 102
2542.60 108
2542.71 113
2542.83 116
2542.94 115
2543.06 113
2543.18 108
2543.29 103
2543.41 98
2543.52 93
2543.64 89
2543.75 85
2543.87 83
2543.99 81
2544.10 80
2544.22 81
2544.33 82
2544.45 83
2544.56 84
2544.68 84
2544.79 81
2544.91 76
2545.03 67
2545.14 56
2545.26 43
2545.37 29
2545.49 15
2545.60 4
2545.72 0
2545.84 0
2545.95 0
2546.07 0
2546.18 6
2546.30 15
2546.41 25
2546.53 34
2546.65 43
2546.76 49
2546.88 55
2546.99 60
2547.11 63
2547.22 64
2547.34 64
2547.46 61
2547.57 56
2547.69 49
2547.80 41
2547.92 33
2548.03 25
2548.15 18
2548.27 11
2548.38 6
2548.50 1
2548.61 0
2548.73 0
2548.84 0
2548.96 0
2549.08 0
2549.19 0
2549.31 0
2549.42 0
2549.54 1
2549.65 8
2549.77 16
2549.89 26
2550.00 37
2550.12 48
2550.23 59
2550.35 67
2550.46 73
2550.58 76
2550.70 76
2550.81 73
2550.93 69
2551.04 63
2551.16 55
2551.28 47
2551.39 38
2551.51 29
2551.62 20
2551.74 13
2551.85 8
2551.97 6
2552.09 8
2552.20 14
2552.32 24
2552.43 37
2552.55 52
2552.67 66
2552.78 78
2552.90 85
2553.01 88
2553.13 85
2553.24 79
2553.36 72
2553.48 67
2553.59 65
2553.71 67
2553.82 72
2553.94 79
2554.06 86
2554.17 91
2554.29 91
2554.40 88
2554.52 81
2554.63 72
2554.75 63
2554.87 54
2554.98 47
2555.10 41
2555.21 36
2555.33 32
2555.45 29
2555.56 28
2555.68 28
2555.79 30
2555.91 35
2556.03 41
2556.14 47
2556.26 54
2556.37 58
2556.49 60
2556.61 60
2556.72 57
2556.84 53
2556.95 48
2557.07 44
2557.18 41
2557.30 40
2557.42 41
2557.53 42
2557.65 45
2557.76 49
2557.88 54
2558.00 60
2558.11 67
2558.23 76
2558.34 85
2558.46 94
2558.58 101
2558.69 108
2558.81 112
2558.92 114
2559.04 114
2559.16 114
2559.27 113
2559.39 111
2559.50 108
2559.62 103
2559.74 97
2559.85 90
2559.97 82
2560.08 75
2560.20 70
2560.32 67
2560.43 67
2560.55 70
2560.66 76
2560.78 83
2560.90 91
2561.01 97
2561.13 100
2561.24 99
2561.36 95
2561.48 88
2561.59 79
2561.71 70
2561.82 61
2561.94 55
2562.06 50
2562.17 47
2562.29 45
2562.40 44
2562.52 43
2562.64 41
2562.75 39
2562.87 37
2562.98 34
2563.10 31
2563.22 29
2563.33 28
2563.45 29
2563.57 29
2563.68 30
2563.80 30
2563.91 29
2564.03 28
2564.15 27
2564.26 27
2564.38 30
2564.49 34
2564.61 39
2564.73 44
2564.84 47
2564.96 48
2565.07 48
2565.19 47
2565.31 45
2565.42 44
2565.54 43
2565.65 41
2565.77 40
2565.89 38
2566.00 35
2566.12 31
2566.24 28
2566.35 25
2566.47 23
2566.58 23
2566.70 24
2566.82 29
2566.93 36
2567.05 47
2567.16 60
2567.28 74
2567.40 87
2567.51 98
2567.63 105
2567.75 107
2567.86 105
2567.98 100
2568.09 94
2568.21 90
2568.33 88
2568.44 90
2568.56 95
2568.68 101
2568.79 108
2568.91 113
2569.02 115
2569.14 115
2569.26 112
2569.37 108
2569.49 104
2569.60 101
2569.72 101
2569.84 105
2569.95 112
2570.07 122
2570.19 133
2570.30 143
2570.42 150
2570.53 154
2570.65 154
2570.77 149
2570.88 141
2571.00 130
2571.12 119
2571.23 109
2571.35 102
2571.46 97
2571.58 95
2571.70 95
2571.81 98
2571.93 100
2572.05 103
2572.16 104
2572.28 103
2572.39 102
2572.51 101
2572.63 100
2572.74 101
2572.86 102
2572.98 105
2573.09 109
2573.21 112
2573.33 113
2573.44 112
2573.56 109
2573.67 104
2573.79 97
2573.91 91
2574.02 85
2574.14 81
2574.26 78
2574.37 76
2574.49 74
2574.60 71
2574.72 66
2574.84 60
2574.95 54
2575.07 47
2575.19 42
2575.30 40
2575.42 41
2575.54 44
2575.65 49
2575.77 53
2575.88 56
2576.00 56
2576.12 53
2576.23 48
2576.35 43
2576.47 38
2576.58 37
2576.70 40
2576.82 47
2576.93 56
2577.05 67
2577.16 76
2577.28 83
2577.40 87
2577.51 89
2577.63 87
2577.75 85
2577.86 84
2577.98 83
2578.10 84
2578.21 88
2578.33 93
2578.44 99
2578.56 105
2578.68 110
2578.79 114
2578.91 116
2579.03 117
2579.14 116
2579.26 114
2579.38 113
2579.49 112
2579.61 111
2579.73 110
2579.84 108
2579.96 104
2580.07 98
2580.19 89
2580.31 80
2580.42 70
2580.54 62
2580.66 56
2580.77 51
2580.89 47
2581.01 44
2581.12 40
2581.24 36
2581.36 31
2581.47 28
2581.59 26
2581.71 27
2581.82 31
2581.94 36
2582.05 42
2582.17 47
2582.29 50
2582.40 51
2582.52 50
2582.64 48
2582.75 45
2582.87 43
2582.99 42
2583.10 42
2583.22 45
2583.34 48
2583.45 52
2583.57 57
2583.69 61
2583.80 66
2583.92 72
2584.04 78
2584.15 85
2584.27 93
2584.39 102
2584.50 111
2584.62 121
2584.74 129
2584.85 135
2584.97 138
2585.08 137
2585.20 133
2585.32 124
2585.43 113
2585.55 102
2585.67 91
2585.78 83
2585.90 78
2586.02 76
2586.13 75
2586.25 74
2586.37 71
2586.48 65
2586.60 57
2586.72 46
2586.83 33
2586.95 20
2587.07 6
2587.18 0
2587.30 0
2587.42 0
2587.53 0
2587.65 0
2587.77 0
2587.88 0
2588.00 0
2588.12 6
2588.23 15
2588.35 23
2588.47 29
2588.58 33
2588.70 36
2588.82 37
2588.93 38
2589.05 38
2589.17 38
2589.28 38
2589.40 38
2589.52 40
2589.63 44
2589.75 51
2589.87 59
2589.98 68
2590.10 77
2590.22 82
2590.33 85
2590.45 84
2590.57 80
2590.68 74
2590.80 68
2590.92 63
2591.03 59
2591.15 56
2591.27 55
2591.38 54
2591.50 53
2591.62 52
2591.73 50
2591.85 49
2591.97 47
2592.08 46
2592.20 45
2592.32 45
2592.43 45
2592.55 45
2592.67 45
2592.78 46
2592.90 47
2593.02 47
2593.13 47
2593.25 46
2593.37 45
2593.48 44
2593.60 43
2593.72 44
2593.83 46
2593.95 50
2594.07 55
2594.18 60
2594.30 64
2594.42 67
2594.54 69
2594.65 68
2594.77 67
2594.89 67
2595.00 67
2595.12 70
2595.24 73
2595.35 77
2595.47 81
2595.59 84
2595.70 86
2595.82 87
2595.94 87
2596.05 87
2596.17 87
2596.29 87
2596.40 86
2596.52 84
2596.64 83
2596.75 81
2596.87 80
2596.99 81
2597.11 84
2597.22 88
2597.34 92
2597.46 95
2597.57 96
2597.69 95
2597.81 91
2597.92 85
2598.04 78
2598.16 72
2598.27 67
2598.39 64
2598.51 64
2598.62 66
2598.74 71
2598.86 80
2598.97 90
2599.09 102
2599.21 114
2599.33 126
2599.44 135
2599.56 140
2599.68 141
2599.79 139
2599.91 133
2600.03 125
2600.14 116
2600.26 107
2600.38 98
2600.49 91
2600.61 84
2600.73 78
2600.85 74
2600.96 69
2601.08 65
2601.20 61
2601.31 57
2601.43 54
2601.55 50
2601.66 48
2601.78 46
2601.90 46
2602.01 45
2602.13 45
2602.25 45
2602.37 44
2602.48 43
2602.60 42
2602.72 43
2602.83 44
2602.95 47
2603.07 51
2603.18 56
2603.30 61
2603.42 66
2603.54 69
2603.65 70
2603.77 70
2603.89 67
2604.00 64
2604.12 59
2604.24 54
2604.35 49
2604.47 44
2604.59 40
2604.70 38
2604.82 37
2604.94 39
2605.06 42
2605.17 48
2605.29 55
2605.41 63
2605.52 72
2605.64 80
2605.76 89
2605.88 96
2605.99 103
2606.11 110
2606.23 116
2606.34 120
2606.46 123
2606.58 123
2606.69 122
2606.81 119
2606.93 114
2607.05 109
2607.16 103
2607.28 97
2607.40 92
2607.51 87
2607.63 83
2607.75 79
2607.87 75
2607.98 72
2608.10 67
2608.22 62
2608.33 55
2608.45 47
2608.57 38
2608.68 29
2608.80 21
2608.92 16
2609.04 12
2609.15 11
2609.27 10
2609.39 10
2609.50 9
2609.62 7
2609.74 5
2609.86 2
2609.97 0
2610.09 0
2610.21 0
2610.32 0
2610.44 0
2610.56 0
2610.68 0
2610.79 0
2610.91 0
2611.03 5
2611.14 10
2611.26 14
2611.38 18
2611.50 21
2611.61 24
2611.73 26
2611.85 28
2611.96 29
2612.08 31
2612.20 32
2612.32 35
2612.43 38
2612.55 44
2612.67 52
2612.78 64
2612.90 77
2613.02 90
2613.14 103
2613.25 114
2613.37 121
2613.49 125
2613.61 125
2613.72 123
2613.84 119
2613.96 115
2614.07 111
2614.19 108
2614.31 105
2614.43 104
2614.54 104
2614.66 104
2614.78 105
2614.89 105
2615.01 105
2615.13 105
2615.25 105
2615.36 103
2615.48 101
2615.60 97
2615.72 93
2615.83 87
2615.95 81
2616.07 77
2616.18 75
2616.30 75
2616.42 78
2616.54 84
2616.65 90
2616.77 97
2616.89 103
2617.01 107
2617.12 109
2617.24 110
2617.36 110
2617.47 110
2617.59 112
2617.71 115
2617.83 119
2617.94 124
2618.06 130
2618.18 136
2618.30 144
2618.41 153
2618.53 163
2618.65 172
2618.76 181
2618.88 186
2619.00 187
2619.12 184
2619.23 176
2619.35 165
2619.47 152
2619.59 139
2619.70 127
2619.82 117
2619.94 108
2620.06 99
2620.17 92
2620.29 86
2620.41 81
2620.53 76
2620.64 71
2620.76 65
2620.88 58
2620.99 50
2621.11 42
2621.23 33
2621.35 26
2621.46 20
2621.58 15
2621.70 10
2621.82 7
2621.93 2
2622.05 0
2622.17 0
2622.29 0
2622.40 0
2622.52 0
2622.64 0
2622.76 0
2622.87 0
2622.99 5
2623.11 17
2623.23 32
2623.34 49
2623.46 68
2623.58 85
2623.69 101
2623.81 113
2623.93 121
2624.05 125
2624.16 125
2624.28 124
2624.40 122
2624.52 120
2624.63 119
2624.75 118
2624.87 116
2624.99 112
2625.10 107
2625.22 99
2625.34 91
2625.46 83
2625.57 77
2625.69 73
2625.81 71
2625.93 70
2626.04 70
2626.16 71
2626.28 72
2626.40 72
2626.51 73
2626.63 73
2626.75 73
2626.87 72
2626.98 71
2627.10 69
2627.22 66
2627.34 62
2627.45 57
2627.57 52
2627.69 48
2627.81 44
2627.92 41
2628.04 40
2628.16 40
2628.28 43
2628.39 48
2628.51 54
2628.63 62
2628.75 70
2628.86 79
2628.98 88
2629.10 97
2629.22 105
2629.33 113
2629.45 119
2629.57 121
2629.69 119
2629.80 112
2629.92 100
2630.04 84
2630.16 67
2630.28 52
2630.39 39
2630.51 31
2630.63 27
2630.75 28
2630.86 32
2630.98 39
2631.10 48
2631.22 56
2631.33 65
2631.45 73
2631.57 81
2631.69 87
2631.80 93
2631.92 98
2632.04 103
2632.16 108
2632.27 112
2632.39 116
2632.51 118
2632.63 119
2632.75 119
2632.86 117
2632.98 114
2633.10 112
2633.22 109
2633.33 108
2633.45 108
2633.57 110
2633.69 111
2633.80 112
2633.92 111
2634.04 109
2634.16 105
2634.27 101
2634.39 95
2634.51 90
2634.63 86
2634.75 82
2634.86 78
2634.98 75
2635.10 73
2635.22 73
2635.33 76
2635.45 81
2635.57 89
2635.69 98
2635.80 106
2635.92 112
2636.04 114
2636.16 112
2636.28 107
2636.39 102
2636.51 98
2636.63 97
2636.75 100
2636.86 107
2636.98 117
2637.10 128
2637.22 139
2637.33 149
2637.45 157
2637.57 165
2637.69 171
2637.81 178
2637.92 186
2638.04 196
2638.16 209
2638.28 225
2638.39 243
2638.51 262
2638.63 282
2638.75 300
2638.87 314
2638.98 325
2639.10 333
2639.22 338
2639.34 342
2639.45 348
2639.57 355
2639.69 363
2639.81 371
2639.93 376
2640.04 377
2640.16 375
2640.28 367
2640.40 357
2640.51 346
2640.63 333
2640.75 321
2640.87 308
2640.99 294
2641.10 279
2641.22 263
2641.34 248
2641.46 233
2641.58 221
2641.69 212
2641.81 206
2641.93 201
2642.05 196
2642.16 190
2642.28 182
2642.40 172
2642.52 160
2642.64 147
2642.75 134
2642.87 121
2642.99 110
2643.11 101
2643.23 93
2643.34 88
2643.46 84
2643.58 81
2643.70 78
2643.81 76
2643.93 74
2644.05 72
2644.17 72
2644.29 75
2644.40 81
2644.52 90
2644.64 101
2644.76 114
2644.88 126
2644.99 135
2645.11 140
2645.23 139
2645.35 133
2645.47 123
2645.58 111
2645.70 98
2645.82 85
2645.94 74
2646.05 66
2646.17 60
2646.29 56
2646.41 55
2646.53 55
2646.64 58
2646.76 62
2646.88 67
2647.00 73
2647.12 77
2647.23 81
2647.35 82
2647.47 82
2647.59 80
2647.71 78
2647.82 76
2647.94 75
2648.06 74
2648.18 74
2648.30 73
2648.41 69
2648.53 64
2648.65 56
2648.77 46
2648.89 36
2649.00 26
2649.12 19
2649.24 16
2649.36 16
2649.48 19
2649.59 24
2649.71 31
2649.83 38
2649.95 44
2650.07 49
2650.18 54
2650.30 58
2650.42 62
2650.54 65
2650.66 66
2650.77 66
2650.89 64
2651.01 61
2651.13 56
2651.25 51
2651.36 46
2651.48 42
2651.60 40
2651.72 39
2651.84 38
2651.95 38
2652.07 37
2652.19 36
2652.31 35
2652.43 34
2652.55 33
2652.66 32
2652.78 31
2652.90 31
2653.02 31
2653.14 32
2653.25 34
2653.37 37
2653.49 42
2653.61 47
2653.73 52
2653.84 57
2653.96 61
2654.08 63
2654.20 65
2654.32 64
2654.43 62
2654.55 59
2654.67 55
2654.79 53
2654.91 51
2655.03 51
2655.14 52
2655.26 55
2655.38 59
2655.50 63
2655.62 67
2655.73 70
2655.85 72
2655.97 72
2656.09 71
2656.21 69
2656.33 67
2656.44 65
2656.56 63
2656.68 63
2656.80 65
2656.92 69
2657.03 73
2657.15 78
2657.27 81
2657.39 83
2657.51 82
2657.62 78
2657.74 73
2657.86 66
2657.98 60
2658.10 56
2658.22 55
2658.33 56
2658.45 60
2658.57 65
2658.69 70
2658.81 75
2658.93 78
2659.04 78
2659.16 77
2659.28 73
2659.40 67
2659.52 60
2659.63 54
2659.75 48
2659.87 44
2659.99 41
2660.11 39
2660.23 39
2660.34 39
2660.46 41
2660.58 43
2660.70 47
2660.82 52
2660.94 58
2661.05 63
2661.17 66
2661.29 68
2661.41 69
2661.53 68
2661.65 67
2661.76 64
2661.88 62
2662.00 59
2662.12 56
2662.24 51
2662.35 44
2662.47 37
2662.59 30
2662.71 23
2662.83 18
2662.95 15
2663.06 13
2663.18 14
2663.30 15
2663.42 17
2663.54 20
2663.66 24
2663.77 29
2663.89 35
2664.01 40
2664.13 45
2664.25 48
2664.37 50
2664.48 50
2664.60 48
2664.72 47
2664.84 45
2664.96 43
2665.08 40
2665.19 38
2665.31 35
2665.43 32
2665.55 28
2665.67 26
2665.79 26
2665.90 28
2666.02 33
2666.14 41
2666.26 51
2666.38 61
2666.50 70
2666.62 78
2666.73 84
2666.85 88
2666.97 91
2667.09 92
2667.21 93
2667.33 94
2667.44 95
2667.56 95
2667.68 95
2667.80 96
2667.92 96
2668.04 96
2668.15 97
2668.27 97
2668.39 98
2668.51 98
2668.63 99
2668.75 98
2668.87 98
2668.98 96
2669.10 94
2669.22 92
2669.34 90
2669.46 89
2669.58 90
2669.69 93
2669.81 97
2669.93 102
2670.05 106
2670.17 110
2670.29 111
2670.41 111
2670.52 109
2670.64 106
2670.76 103
2670.88 100
2671.00 98
2671.12 96
2671.23 94
2671.35 94
2671.47 94
2671.59 96
2671.71 99
2671.83 103
2671.95 107
2672.06 112
2672.18 116
2672.30 118
2672.42 118
2672.54 116
2672.66 111
2672.78 106
2672.89 100
2673.01 93
2673.13 87
2673.25 82
2673.37 76
2673.49 70
2673.60 64
2673.72 58
2673.84 52
2673.96 46
2674.08 41
2674.20 35
2674.32 30
2674.43 24
2674.55 18
2674.67 12
2674.79 5
2674.91 0
2675.03 0
2675.15 0
2675.26 0
2675.38 0
2675.50 0
2675.62 0
2675.74 0
2675.86 1
2675.98 10
2676.09 19
2676.21 28
2676.33 36
2676.45 43
2676.57 47
2676.69 49
2676.81 48
2676.93 45
2677.04 39
2677.16 33
2677.28 26
2677.40 21
2677.52 19
2677.64 21
2677.76 27
2677.87 37
2677.99 49
2678.11 62
2678.23 76
2678.35 87
2678.47 96
2678.59 102
2678.70 106
2678.82 109
2678.94 111
2679.06 114
2679.18 117
2679.30 121
2679.42 124
2679.54 126
2679.65 127
2679.77 126
2679.89 123
2680.01 118
2680.13 112
2680.25 104
2680.37 94
2680.48 83
2680.60 71
2680.72 61
2680.84 52
2680.96 47
2681.08 45
2681.20 47
2681.32 51
2681.43 55
2681.55 58
2681.67 58
2681.79 55
2681.91 48
2682.03 40
2682.15 31
2682.27 24
2682.38 21
2682.50 22
2682.62 28
2682.74 36
2682.86 46
2682.98 57
2683.10 67
2683.22 76
2683.33 85
2683.45 93
2683.57 100
2683.69 106
2683.81 110
2683.93 112
2684.05 110
2684.17 106
2684.28 99
2684.40 91
2684.52 82
2684.64 72
2684.76 61
2684.88 49
2685.00 36
2685.12 22
2685.24 8
2685.35 0
2685.47 0
2685.59 0
2685.71 0
2685.83 0
2685.95 0
2686.07 0
2686.19 0
2686.30 4
2686.42 9
2686.54 14
2686.66 17
2686.78 20
2686.90 22
2687.02 22
2687.14 19
2687.26 14
2687.37 10
2687.49 6
2687.61 5
2687.73 7
2687.85 12
2687.97 20
2688.09 28
2688.21 36
2688.32 42
2688.44 45
2688.56 46
2688.68 45
2688.80 44
2688.92 43
2689.04 42
2689.16 42
2689.28 41
2689.39 40
2689.51 37
2689.63 34
2689.75 32
2689.87 30
2689.99 32
2690.11 36
2690.23 44
2690.35 55
2690.47 65
2690.58 74
2690.70 81
2690.82 86
2690.94 89
2691.06 90
2691.18 90
2691.30 91
2691.42 93
2691.54 94
2691.65 94
2691.77 93
2691.89 91
2692.01 88
2692.13 86
2692.25 85
2692.37 84
2692.49 86
2692.61 88
2692.73 91
2692.84 93
2692.96 94
2693.08 93
2693.20 91
2693.32 89
2693.44 85
2693.56 82
2693.68 79
2693.80 75
2693.91 71
2694.03 67
2694.15 62
2694.27 55
2694.39 49
2694.51 41
2694.63 35
2694.75 30
2694.87 26
2694.99 25
2695.10 25
2695.22 27
2695.34 30
2695.46 32
2695.58 33
2695.70 32
2695.82 28
2695.94 22
2696.06 15
2696.18 7
2696.30 0
2696.41 0
2696.53 0
2696.65 0
2696.77 0
2696.89 0
2697.01 0
2697.13 2
2697.25 7
2697.37 14
2697.49 21
2697.61 29
2697.72 37
2697.84 45
2697.96 53
2698.08 59
2698.20 64
2698.32 69
2698.44 74
2698.56 80
2698.68 86
2698.80 91
2698.92 96
2699.03 99
2699.15 99
2699.27 95
2699.39 87
2699.51 77
2699.63 66
2699.75 55
2699.87 46
2699.99 41
2700.11 40
2700.23 42
2700.34 48
2700.46 56
2700.58 65
2700.70 74
2700.82 84
2700.94 94
2701.06 102
2701.18 109
2701.30 113
2701.42 115
2701.54 115
2701.66 112
2701.77 109
2701.89 105
2702.01 103
2702.13 101
2702.25 99
2702.37 96
2702.49 93
2702.61 89
2702.73 86
2702.85 82
2702.97 79
2703.09 77
2703.20 76
2703.32 76
2703.44 75
2703.56 74
2703.68 74
2703.80 73
2703.92 73
2704.04 74
2704.16 75
2704.28 77
2704.40 78
2704.52 79
2704.64 79
2704.75 78
2704.87 77
2704.99 77
2705.11 77
2705.23 79
2705.35 81
2705.47 81
2705.59 80
2705.71 76
2705.83 69
2705.95 60
2706.07 49
2706.19 39
2706.30 29
2706.42 22
2706.54 16
2706.66 13
2706.78 13
2706.90 14
2707.02 18
2707.14 22
2707.26 28
2707.38 34
2707.50 42
2707.62 49
2707.74 57
2707.86 65
2707.97 73
2708.09 79
2708.21 83
2708.33 84
2708.45 83
2708.57 80
2708.69 76
2708.81 73
2708.93 72
2709.05 74
2709.17 77
2709.29 81
2709.41 85
2709.53 87
2709.65 87
2709.76 85
2709.88 82
2710.00 78
2710.12 75
2710.24 72
2710.36 69
2710.48 67
2710.60 66
2710.72 64
2710.84 63
2710.96 63
2711.08 62
2711.20 61
2711.32 60
2711.44 60
2711.56 60
2711.67 62
2711.79 66
2711.91 72
2712.03 80
2712.15 90
2712.27 99
2712.39 106
2712.51 109
2712.63 107
2712.75 102
2712.87 92
2712.99 80
2713.11 67
2713.23 55
2713.35 46
2713.47 39
2713.59 35
2713.70 33
2713.82 32
2713.94 32
2714.06 32
2714.18 31
2714.30 30
2714.42 28
2714.54 25
2714.66 21
2714.78 17
2714.90 12
2715.02 7
2715.14 2
2715.26 0
2715.38 0
2715.50 0
2715.62 0
2715.74 0
2715.85 0
2715.97 0
2716.09 0
2716.21 0
2716.33 9
2716.45 21
2716.57 35
2716.69 51
2716.81 66
2716.93 80
2717.05 92
2717.17 103
2717.29 112
2717.41 118
2717.53 123
2717.65 126
2717.77 127
2717.89 128
2718.01 130
2718.13 132
2718.24 137
2718.36 144
2718.48 152
2718.60 160
2718.72 166
2718.84 169
2718.96 166
2719.08 158
2719.20 146
2719.32 132
2719.44 118
2719.56 106
2719.68 99
2719.80 96
2719.92 98
2720.04 103
2720.16 111
2720.28 119
2720.40 126
2720.52 131
2720.64 134
2720.76 134
2720.88 131
2720.99 125
2721.11 115
2721.23 103
2721.35 89
2721.47 74
2721.59 59
2721.71 44
2721.83 32
2721.95 23
2722.07 18
2722.19 17
2722.31 20
2722.43 26
2722.55 35
2722.67 46
2722.79 57
2722.91 68
2723.03 77
2723.15 85
2723.27 91
2723.39 96
2723.51 98
2723.63 97
2723.75 93
2723.87 85
2723.99 76
2724.11 66
2724.22 57
2724.34 51
2724.46 48
2724.58 48
2724.70 51
2724.82 55
2724.94 59
2725.06 63
2725.18 66
2725.30 68
2725.42 70
2725.54 73
2725.66 76
2725.78 81
2725.90 87
2726.02 91
2726.14 94
2726.26 95
2726.38 94
2726.50 91
2726.62 85
2726.74 79
2726.86 71
2726.98 64
2727.10 58
2727.22 54
2727.34 50
2727.46 49
2727.58 49
2727.70 50
2727.82 52
2727.94 53
2728.06 53
2728.18 52
2728.30 50
2728.41 45
2728.53 40
2728.65 33
2728.77 25
2728.89 16
2729.01 8
2729.13 1
2729.25 0
2729.37 0
2729.49 0
2729.61 0
2729.73 0
2729.85 0
2729.97 0
2730.09 4
2730.21 13
2730.33 25
2730.45 38
2730.57 51
2730.69 63
2730.81 73
2730.93 80
2731.05 84
2731.17 85
2731.29 82
2731.41 77
2731.53 70
2731.65 62
2731.77 56
2731.89 51
2732.01 50
2732.13 51
2732.25 56
2732.37 62
2732.49 70
2732.61 77
2732.73 82
2732.85 85
2732.97 85
2733.09 81
2733.21 74
2733.33 64
2733.45 52
2733.57 40
2733.69 29
2733.81 19
2733.93 12
2734.05 8
2734.17 7
2734.29 7
2734.41 8
2734.53 9
2734.65 9
2734.77 8
2734.89 4
2735.01 0
2735.13 0
2735.25 0
2735.37 0
2735.49 0
2735.60 0
2735.72 0
2735.84 0
2735.96 7
2736.08 13
2736.20 19
2736.32 23
2736.44 25
2736.56 25
2736.68 25
2736.80 25
2736.92 25
2737.04 25
2737.16 25
2737.28 26
2737.40 28
2737.52 29
2737.64 30
2737.76 30
2737.88 31
2738.00 31
2738.12 32
2738.24 32
2738.36 33
2738.48 35
2738.60 37
2738.72 39
2738.84 41
2738.96 43
2739.08 46
2739.20 50
2739.32 56
2739.44 66
2739.56 78
2739.68 94
2739.80 110
2739.92 126
2740.04 139
2740.16 147
2740.28 151
2740.40 150
2740.52 146
2740.64 140
2740.76 133
2740.88 128
2741.00 123
2741.12 120
2741.24 119
2741.36 118
2741.48 118
2741.60 118
2741.72 118
2741.84 118
2741.96 117
2742.08 116
2742.20 114
2742.32 112
2742.44 111
2742.56 111
2742.68 112
2742.80 116
2742.92 121
2743.04 128
2743.16 135
2743.28 143
2743.40 151
2743.53 157
2743.65 162
2743.77 164
2743.89 162
2744.01 158
2744.13 149
2744.25 139
2744.37 126
2744.49 114
2744.61 104
2744.73 97
2744.85 94
2744.97 94
2745.09 98
2745.21 103
2745.33 108
2745.45 113
2745.57 116
2745.69 117
2745.81 118
2745.93 119
2746.05 119
2746.17 120
2746.29 122
2746.41 123
2746.53 123
2746.65 122
2746.77 119
2746.89 113
2747.01 105
2747.13 96
2747.25 88
2747.37 80
2747.49 76
2747.61 76
2747.73 80
2747.85 87
2747.97 97
2748.09 107
2748.21 116
2748.33 123
2748.45 128
2748.57 132
2748.69 135
2748.81 137
2748.93 141
2749.05 144
2749.17 148
2749.29 150
2749.41 151
2749.53 149
2749.65 145
2749.77 141
2749.89 138
2750.01 137
2750.13 137
2750.25 139
2750.37 141
2750.49 143
2750.61 144
2750.74 143
2750.86 140
2750.98 137
2751.10 134
2751.22 132
2751.34 130
2751.46 128
2751.58 126
2751.70 124
2751.82 120
2751.94 116
2752.06 111
2752.18 106
2752.30 102
2752.42 98
2752.54 96
2752.66 94
2752.78 93
2752.90 92
2753.02 90
2753.14 86
2753.26 80
2753.38 72
2753.50 63
2753.62 54
2753.74 46
2753.86 41
2753.98 39
2754.10 40
2754.22 44
2754.34 50
2754.46 56
2754.58 62
2754.70 67
2754.83 71
2754.95 73
2755.07 74
2755.19 74
2755.31 73
2755.43 73
2755.55 73
2755.67 76
2755.79 80
2755.91 85
2756.03 90
2756.15 96
2756.27 100
2756.39 102
2756.51 103
2756.63 104
2756.75 105
2756.87 107
2756.99 110
2757.11 114
2757.23 118
2757.35 121
2757.47 123
2757.59 122
2757.71 120
2757.83 118
2757.95 117
2758.08 118
2758.20 121
2758.32 127
2758.44 135
2758.56 144
2758.68 151
2758.80 157
2758.92 161
2759.04 163
2759.16 162
2759.28 161
2759.40 159
2759.52 156
2759.64 153
2759.76 149
2759.88 144
2760.00 138
2760.12 131
2760.24 126
2760.36 122
2760.48 120
2760.60 121
2760.72 123
2760.85 125
2760.97 125
2761.09 122
2761.21 116
2761.33 106
2761.45 93
2761.57 80
2761.69 66
2761.81 55
2761.93 45
2762.05 39
2762.17 36
2762.29 36
2762.41 39
2762.53 43
2762.65 49
2762.77 55
2762.89 60
2763.01 64
2763.13 67
2763.25 68
2763.38 67
2763.50 65
2763.62 61
2763.74 58
2763.86 55
2763.98 53
2764.10 55
2764.22 61
2764.34 70
2764.46 82
2764.58 95
2764.70 106
2764.82 114
2764.94 119
2765.06 122
2765.18 123
2765.30 126
2765.42 130
2765.55 137
2765.67 147
2765.79 158
2765.91 168
2766.03 176
2766.15 182
2766.27 185
2766.39 185
2766.51 183
2766.63 179
2766.75 174
2766.87 170
2766.99 166
2767.11 164
2767.23 164
2767.35 165
2767.47 167
2767.60 169
2767.72 171
2767.84 172
2767.96 171
2768.08 170
2768.20 168
2768.32 167
2768.44 165
2768.56 165
2768.68 165
2768.80 165
2768.92 166
2769.04 167
2769.16 167
2769.28 167
2769.40 166
2769.53 166
2769.65 166
2769.77 166
2769.89 166
2770.01 166
2770.13 166
2770.25 164
2770.37 160
2770.49 152
2770.61 142
2770.73 129
2770.85 115
2770.97 101
2771.09 90
2771.22 83
2771.34 81
2771.46 84
2771.58 90
2771.70 99
2771.82 108
2771.94 116
2772.06 123
2772.18 127
2772.30 130
2772.42 130
2772.54 129
2772.66 127
2772.78 125
2772.91 125
2773.03 126
2773.15 129
2773.27 134
2773.39 140
2773.51 146
2773.63 152
2773.75 156
2773.87 160
2773.99 162
2774.11 164
2774.23 166
2774.35 168
2774.47 171
2774.60 174
2774.72 177
2774.84 177
2774.96 177
2775.08 173
2775.20 168
2775.32 162
2775.44 154
2775.56 147
2775.68 140
2775.80 133
2775.92 127
2776.04 121
2776.17 115
2776.29 110
2776.41 106
2776.53 103
2776.65 101
2776.77 102
2776.89 105
2777.01 109
2777.13 115
2777.25 120
2777.37 125
2777.49 128
2777.62 129
2777.74 126
2777.86 122
2777.98 116
2778.10 110
2778.22 105
2778.34 101
2778.46 98
2778.58 97
2778.70 94
2778.82 91
2778.94 87
2779.07 83
2779.19 79
2779.31 77
2779.43 77
2779.55 80
2779.67 86
2779.79 93
2779.91 102
2780.03 110
2780.15 118
2780.27 126
2780.40 133
2780.52 141
2780.64 149
2780.76 156
2780.88 161
2781.00 163
2781.12 162
2781.24 158
2781.36 153
2781.48 147
2781.60 142
2781.73 137
2781.85 135
2781.97 134
2782.09 134
2782.21 137
2782.33 141
2782.45 147
2782.57 153
2782.69 158
2782.81 161
2782.93 162
2783.06 158
2783.18 152
2783.30 143
2783.42 134
2783.54 125
2783.66 117
2783.78 111
2783.90 107
2784.02 103
2784.14 101
2784.27 98
2784.39 95
2784.51 93
2784.63 90
2784.75 87
2784.87 85
2784.99 82
2785.11 80
2785.23 78
2785.35 75
2785.48 72
2785.60 70
2785.72 68
2785.84 66
2785.96 65
2786.08 63
2786.20 63
2786.32 64
2786.44 65
2786.56 68
2786.69 72
2786.81 76
2786.93 81
2787.05 85
2787.17 90
2787.29 93
2787.41 97
2787.53 100
2787.65 103
2787.77 105
2787.90 107
2788.02 108
2788.14 109
2788.26 110
2788.38 111
2788.50 112
2788.62 112
2788.74 111
2788.86 108
2788.99 102
2789.11 92
2789.23 81
2789.35 68
2789.47 56
2789.59 47
2789.71 42
2789.83 41
2789.95 45
2790.08 51
2790.20 57
2790.32 62
2790.44 63
2790.56 62
2790.68 58
2790.80 54
2790.92 50
2791.04 48
2791.17 47
2791.29 48
2791.41 48
2791.53 45
2791.65 39
2791.77 31
2791.89 20
2792.01 10
2792.13 2
2792.26 0
2792.38 0
2792.50 0
2792.62 1
2792.74 4
2792.86 4
2792.98 2
2793.10 0
2793.22 0
2793.35 0
2793.47 0
2793.59 0
2793.71 5
2793.83 15
2793.95 24
2794.07 32
2794.19 36
2794.32 37
2794.44 33
2794.56 27
2794.68 19
2794.80 11
2794.92 4
2795.04 0
2795.16 0
2795.29 3
2795.41 9
2795.53 16
2795.65 23
2795.77 30
2795.89 35
2796.01 40
2796.13 44
2796.26 48
2796.38 54
2796.50 63
2796.62 73
2796.74 85
2796.86 97
2796.98 107
2797.10 114
2797.22 116
2797.35 113
2797.47 107
2797.59 98
2797.71 87
2797.83 77
2797.95 68
2798.07 60
2798.20 55
2798.32 52
2798.44 52
2798.56 56
2798.68 64
2798.80 75
2798.92 89
2799.04 104
2799.17 117
2799.29 126
2799.41 130
2799.53 128
2799.65 121
2799.77 111
2799.89 99
2800.01 88
2800.14 78
2800.26 69
2800.38 61
2800.50 54
2800.62 48
2800.74 41
2800.86 36
2800.99 31
2801.11 28
2801.23 25
2801.35 22
2801.47 18
2801.59 12
2801.71 5
2801.83 0
2801.96 0
2802.08 0
2802.20 0
2802.32 0
2802.44 0
2802.56 0
2802.68 0
2802.81 5
2802.93 14
2803.05 22
2803.17 30
2803.29 38
2803.41 46
2803.53 54
2803.66 61
2803.78 68
2803.90 74
2804.02 81
2804.14 87
2804.26 93
2804.38 98
2804.51 102
2804.63 104
2804.75 105
2804.87 103
2804.99 100
2805.11 95
2805.23 90
2805.36 85
2805.48 79
2805.60 73
2805.72 67
2805.84 61
2805.96 56
2806.08 52
2806.21 49
2806.33 49
2806.45 51
2806.57 56
2806.69 64
2806.81 76
2806.93 90
2807.06 105
2807.18 119
2807.30 130
2807.42 137
2807.54 139
2807.66 136
2807.78 129
2807.91 119
2808.03 108
2808.15 98
2808.27 90
2808.39 83
2808.51 79
2808.63 76
2808.76 74
2808.88 71
2809.00 67
2809.12 61
2809.24 53
2809.36 44
2809.49 34
2809.61 26
2809.73 20
2809.85 18
2809.97 20
2810.09 28
2810.21 39
2810.34 52
2810.46 66
2810.58 79
2810.70 87
2810.82 91
2810.94 90
2811.07 86
2811.19 80
2811.31 73
2811.43 67
2811.55 63
2811.67 62
2811.80 63
2811.92 67
2812.04 74
2812.16 81
2812.28 89
2812.40 96
2812.52 101
2812.65 101
2812.77 98
2812.89 92
2813.01 85
2813.13 78
2813.25 74
2813.38 74
2813.50 77
2813.62 82
2813.74 88
2813.86 94
2813.98 99
2814.11 102
2814.23 104
2814.35 105
2814.47 105
2814.59 104
2814.71 101
2814.84 96
2814.96 89
2815.08 82
2815.20 75
2815.32 70
2815.44 68
2815.57 69
2815.69 72
2815.81 75
2815.93 79
2816.05 81
2816.17 82
2816.30 82
2816.42 81
2816.54 79
2816.66 77
2816.78 74
2816.90 71
2817.03 68
2817.15 64
2817.27 60
2817.39 56
2817.51 53
2817.63 51
2817.76 50
2817.88 51
2818.00 53
2818.12 55
2818.24 57
2818.36 57
2818.49 55
2818.61 52
2818.73 47
2818.85 43
2818.97 40
2819.09 39
2819.22 42
2819.34 48
2819.46 57
2819.58 68
2819.70 80
2819.82 92
2819.95 103
2820.07 113
2820.19 121
2820.31 129
2820.43 136
2820.56 143
2820.68 149
2820.80 154
2820.92 158
2821.04 162
2821.16 165
2821.29 168
2821.41 170
2821.53 173
2821.65 174
2821.77 175
2821.89 174
2822.02 171
2822.14 166
2822.26 158
2822.38 149
2822.50 138
2822.63 127
2822.75 117
2822.87 106
2822.99 98
2823.11 90
2823.23 84
2823.36 78
2823.48 72
2823.60 65
2823.72 59
2823.84 51
2823.97 45
2824.09 40
2824.21 39
2824.33 40
2824.45 47
2824.57 57
2824.70 70
2824.82 86
2824.94 102
2825.06 116
2825.18 129
2825.31 138
2825.43 142
2825.55 143
2825.67 139
2825.79 133
2825.92 126
2826.04 118
2826.16 112
2826.28 108
2826.40 105
2826.52 105
2826.65 106
2826.77 107
2826.89 109
2827.01 111
2827.13 112
2827.26 113
2827.38 113
2827.50 113
2827.62 113
2827.74 113
2827.87 112
2827.99 112
2828.11 112
2828.23 111
2828.35 111
2828.48 111
2828.60 112
2828.72 112
2828.84 113
2828.96 112
2829.09 111
2829.21 109
2829.33 107
2829.45 106
2829.57 106
2829.70 109
2829.82 113
2829.94 118
2830.06 123
2830.18 125
2830.30 125
2830.43 123
2830.55 118
2830.67 111
2830.79 103
2830.91 93
2831.04 82
2831.16 70
2831.28 57
2831.40 43
2831.52 30
2831.65 20
2831.77 14
2831.89 14
2832.01 20
2832.13 31
2832.26 45
2832.38 60
2832.50 74
2832.62 85
2832.74 92
2832.87 96
2832.99 96
2833.11 95
2833.23 94
2833.36 93
2833.48 93
2833.60 93
2833.72 93
2833.84 93
2833.97 92
2834.09 90
2834.21 88
2834.33 86
2834.45 84
2834.58 82
2834.70 82
2834.82 81
2834.94 80
2835.06 78
2835.19 74
2835.31 69
2835.43 62
2835.55 55
2835.67 48
2835.80 42
2835.92 36
2836.04 31
2836.16 28
2836.28 25
2836.41 23
2836.53 23
2836.65 25
2836.77 28
2836.90 32
2837.02 37
2837.14 43
2837.26 48
2837.38 53
2837.51 58
2837.63 61
2837.75 64
2837.87 66
2837.99 67
2838.12 68
2838.24 69
2838.36 71
2838.48 74
2838.61 78
2838.73 83
2838.85 89
2838.97 95
2839.09 101
2839.22 106
2839.34 109
2839.46 111
2839.58 110
2839.70 109
2839.83 106
2839.95 103
2840.07 100
2840.19 97
2840.32 93
2840.44 88
2840.56 81
2840.68 73
2840.80 64
2840.93 56
2841.05 50
2841.17 49
2841.29 51
2841.42 57
2841.54 64
2841.66 72
2841.78 79
2841.90 84
2842.03 87
2842.15 89
2842.27 91
2842.39 93
2842.52 96
2842.64 99
2842.76 102
2842.88 103
2843.00 103
2843.13 102
2843.25 100
2843.37 99
2843.49 98
2843.62 98
2843.74 98
2843.86 100
2843.98 100
2844.10 100
2844.23 98
2844.35 94
2844.47 89
2844.59 81
2844.72 74
2844.84 66
2844.96 59
2845.08 54
2845.21 49
2845.33 45
2845.45 41
2845.57 39
2845.69 38
2845.82 38
2845.94 42
2846.06 47
2846.18 54
2846.31 62
2846.43 69
2846.55 74
2846.67 76
2846.80 76
2846.92 74
2847.04 71
2847.16 68
2847.28 65
2847.41 62
2847.53 60
2847.65 58
2847.77 55
2847.90 53
2848.02 52
2848.14 52
2848.26 54
2848.39 57
2848.51 62
2848.63 69
2848.75 78
2848.88 87
2849.00 98
2849.12 109
2849.24 119
2849.36 126
2849.49 130
2849.61 131
2849.73 128
2849.85 121
2849.98 113
2850.10 105
2850.22 98
2850.34 92
2850.47 88
2850.59 86
2850.71 84
2850.83 82
2850.96 80
2851.08 78
2851.20 75
2851.32 72
2851.45 69
2851.57 66
2851.69 63
2851.81 60
2851.94 56
2852.06 52
2852.18 48
2852.30 46
2852.43 44
2852.55 45
2852.67 47
2852.79 50
2852.92 53
2853.04 55
2853.16 55
2853.28 52
2853.41 46
2853.53 39
2853.65 32
2853.77 26
2853.90 23
2854.02 22
2854.14 25
2854.26 31
2854.38 37
2854.51 44
2854.63 49
2854.75 52
2854.87 52
2855.00 50
2855.12 46
2855.24 42
2855.37 38
2855.49 35
2855.61 32
2855.73 29
2855.86 26
2855.98 23
2856.10 19
2856.22 13
2856.35 7
2856.47 0
2856.59 0
2856.71 0
2856.84 0
2856.96 0
2857.08 0
2857.20 0
2857.33 0
2857.45 2
2857.57 9
2857.69 17
2857.82 23
2857.94 29
2858.06 33
2858.18 37
2858.31 39
2858.43 41
2858.55 41
2858.67 41
2858.80 40
2858.92 38
2859.04 38
2859.16 38
2859.29 39
2859.41 41
2859.53 42
2859.65 42
2859.78 41
2859.90 39
2860.02 36
2860.15 33
2860.27 32
2860.39 33
2860.51 36
2860.64 40
2860.76 45
2860.88 50
2861.00 54
2861.13 57
2861.25 59
2861.37 60
2861.49 59
2861.62 57
2861.74 54
2861.86 51
2861.98 48
2862.11 46
2862.23 46
2862.35 47
2862.48 51
2862.60 56
2862.72 62
2862.84 68
2862.97 72
2863.09 74
2863.21 74
2863.33 70
2863.46 64
2863.58 57
2863.70 50
2863.82 45
2863.95 43
2864.07 44
2864.19 47
2864.32 51
2864.44 55
2864.56 57
2864.68 56
2864.81 54
2864.93 49
2865.05 44
2865.17 40
2865.30 36
2865.42 32
2865.54 28
2865.67 22
2865.79 16
2865.91 8
2866.03 1
2866.16 0
2866.28 0
2866.40 0
2866.52 0
2866.65 5
2866.77 14
2866.89 23
2867.02 31
2867.14 38
2867.26 43
2867.38 47
2867.51 50
2867.63 53
2867.75 56
2867.88 59
2868.00 63
2868.12 67
2868.24 73
2868.37 79
2868.49 86
2868.61 93
2868.73 99
2868.86 102
2868.98 102
2869.10 97
2869.23 89
2869.35 79
2869.47 68
2869.59 59
2869.72 54
2869.84 53
2869.96 55
2870.09 61
2870.21 67
2870.33 73
2870.45 76
2870.58 76
2870.70 73
2870.82 69
2870.95 65
2871.07 61
2871.19 57
2871.31 55
2871.44 54
2871.56 53
2871.68 53
2871.81 54
2871.93 57
2872.05 62
2872.17 70
2872.30 78
2872.42 86
2872.54 94
2872.67 100
2872.79 102
2872.91 102
2873.03 99
2873.16 95
2873.28 89
2873.40 83
2873.53 78
2873.65 75
2873.77 74
2873.89 74
2874.02 77
2874.14 80
2874.26 85
2874.39 89
2874.51 93
2874.63 95
2874.76 96
2874.88 94
2875.00 89
2875.12 81
2875.25 71
2875.37 59
2875.49 48
2875.62 38
2875.74 31
2875.86 29
2875.98 33
2876.11 42
2876.23 56
2876.35 72
2876.48 88
2876.60 102
2876.72 113
2876.85 119
2876.97 120
2877.09 118
2877.21 113
2877.34 105
2877.46 97
2877.58 88
2877.71 80
2877.83 72
2877.95 64
2878.08 57
2878.20 52
2878.32 49
2878.44 47
2878.57 48
2878.69 50
2878.81 55
2878.94 60
2879.06 67
2879.18 75
2879.31 84
2879.43 93
2879.55 102
2879.67 109
2879.80 114
2879.92 115
2880.04 113
2880.17 109
2880.29 104
2880.41 99
2880.54 94
2880.66 91
2880.78 89
2880.90 88
2881.03 87
2881.15 86
2881.27 83
2881.40 80
2881.52 76
2881.64 70
2881.77 64
2881.89 55
2882.01 45
2882.14 34
2882.26 24
2882.38 15
2882.50 8
2882.63 4
2882.75 2
2882.87 3
2883.00 3
2883.12 2
2883.24 0
2883.37 0
2883.49 0
2883.61 0
2883.74 0
2883.86 0
2883.98 0
2884.11 15
2884.23 34
2884.35 54
2884.47 73
2884.60 90
2884.72 103
2884.84 112
2884.97 116
2885.09 117
2885.21 115
2885.34 111
2885.46 105
2885.58 98
2885.71 91
2885.83 85
2885.95 79
2886.08 75
2886.20 72
2886.32 70
2886.45 68
2886.57 66
2886.69 64
2886.81 62
2886.94 61
2887.06 60
2887.18 60
2887.31 62
2887.43 64
2887.55 67
2887.68 70
2887.80 73
2887.92 74
2888.05 75
2888.17 74
2888.29 72
2888.42 69
2888.54 64
2888.66 58
2888.79 51
2888.91 45
2889.03 39
2889.16 34
2889.28 30
2889.40 27
2889.53 24
2889.65 20
2889.77 17
2889.90 15
2890.02 16
2890.14 19
2890.27 26
2890.39 35
2890.51 46
2890.63 57
2890.76 68
2890.88 78
2891.00 86
2891.13 95
2891.25 105
2891.37 116
2891.50 129
2891.62 144
2891.74 159
2891.87 175
2891.99 189
2892.11 200
2892.24 207
2892.36 211
2892.48 212
2892.61 210
2892.73 208
2892.85 207
2892.98 207
2893.10 209
2893.22 212
2893.35 215
2893.47 217
2893.59 219
2893.72 220
2893.84 220
2893.96 220
2894.09 218
2894.21 215
2894.33 211
2894.46 204
2894.58 195
2894.70 184
2894.83 172
2894.95 158
2895.07 146
2895.20 135
2895.32 127
2895.44 123
2895.57 121
2895.69 123
2895.81 126
2895.94 130
2896.06 131
2896.18 129
2896.31 122
2896.43 110
2896.55 94
2896.68 76
2896.80 58
2896.93 42
2897.05 29
2897.17 21
2897.30 19
2897.42 21
2897.54 26
2897.67 34
2897.79 44
2897.91 55
2898.04 65
2898.16 75
2898.28 85
2898.41 94
2898.53 102
2898.65 110
2898.78 116
2898.90 122
2899.02 125
2899.15 126
2899.27 126
2899.39 124
2899.52 121
2899.64 117
2899.76 113
2899.89 108
2900.01 103
2900.13 99
2900.26 96
2900.38 95
2900.50 96
2900.63 98
2900.75 101
2900.88 103
2901.00 104
2901.12 103
2901.25 100
2901.37 95
2901.49 89
2901.62 84
2901.74 78
2901.86 74
2901.99 71
2902.11 69
2902.23 70
2902.36 73
2902.48 79
2902.60 86
2902.73 93
2902.85 100
2902.98 105
2903.10 107
2903.22 106
2903.35 103
2903.47 100
2903.59 98
2903.72 97
2903.84 98
2903.96 100
2904.09 103
2904.21 107
2904.33 110
2904.46 112
2904.58 113
2904.70 113
2904.83 113
2904.95 111
2905.08 109
2905.20 107
2905.32 105
2905.45 102
2905.57 100
2905.69 96
2905.82 93
2905.94 88
2906.06 82
2906.19 75
2906.31 68
2906.43 62
2906.56 57
2906.68 54
2906.81 52
2906.93 53
2907.05 55
2907.18 59
2907.30 64
2907.42 69
2907.55 75
2907.67 82
2907.79 89
2907.92 94
2908.04 98
2908.17 99
2908.29 97
2908.41 93
2908.54 87
2908.66 80
2908.78 75
2908.91 71
2909.03 69
2909.15 68
2909.28 68
2909.40 67
2909.53 65
2909.65 63
2909.77 59
2909.90 57
2910.02 55
2910.14 56
2910.27 59
2910.39 65
2910.52 72
2910.64 79
2910.76 86
2910.89 92
2911.01 95
2911.13 98
2911.26 99
2911.38 100
2911.51 101
2911.63 104
2911.75 107
2911.88 111
2912.00 114
2912.12 114
2912.25 111
2912.37 104
2912.49 93
2912.62 78
2912.74 62
2912.87 46
2912.99 32
2913.11 21
2913.24 15
2913.36 12
2913.48 12
2913.61 14
2913.73 14
2913.86 13
2913.98 10
2914.10 4
2914.23 0
2914.35 0
2914.47 0
2914.60 0
2914.72 0
2914.85 0
2914.97 0
2915.09 5
2915.22 21
2915.34 39
2915.47 57
2915.59 73
2915.71 85
2915.84 93
2915.96 96
2916.08 96
2916.21 92
2916.33 88
2916.46 85
2916.58 83
2916.70 85
2916.83 88
2916.95 94
2917.07 99
2917.20 104
2917.32 107
2917.45 109
2917.57 109
2917.69 109
2917.82 109
2917.94 110
2918.07 114
2918.19 119
2918.31 125
2918.44 131
2918.56 136
2918.68 139
2918.81 140
2918.93 137
2919.06 132
2919.18 125
2919.30 118
2919.43 111
2919.55 105
2919.68 100
2919.80 97
2919.92 95
2920.05 94
2920.17 94
2920.30 96
2920.42 99
2920.54 102
2920.67 105
2920.79 108
2920.91 110
2921.04 110
2921.16 108
2921.29 106
2921.41 104
2921.53 102
2921.66 101
2921.78 100
2921.91 100
2922.03 99
2922.15 98
2922.28 96
2922.40 94
2922.53 90
2922.65 86
2922.77 82
2922.90 80
2923.02 80
2923.15 81
2923.27 84
2923.39 89
2923.52 95
2923.64 100
2923.77 105
2923.89 109
2924.01 111
2924.14 112
2924.26 112
2924.39 112
2924.51 111
2924.63 110
2924.76 111
2924.88 112
2925.01 114
2925.13 115
2925.25 115
2925.38 114
2925.50 113
2925.63 110
2925.75 107
2925.87 106
2926.00 105
2926.12 105
2926.25 105
2926.37 105
2926.49 105
2926.62 103
2926.74 100
2926.87 96
2926.99 93
2927.11 91
2927.24 91
2927.36 92
2927.49 96
2927.61 100
2927.73 104
2927.86 106
2927.98 107
2928.11 106
2928.23 103
2928.35 100
2928.48 98
2928.60 97
2928.73 99
2928.85 102
2928.97 106
2929.10 111
2929.22 116
2929.35 120
2929.47 123
2929.60 126
2929.72 129
2929.84 132
2929.97 136
2930.09 138
2930.22 140
2930.34 139
2930.46 135
2930.59 127
2930.71 116
2930.84 103
2930.96 87
2931.08 71
2931.21 55
2931.33 41
2931.46 30
2931.58 22
2931.71 20
2931.83 21
2931.95 28
2932.08 38
2932.20 50
2932.33 63
2932.45 75
2932.57 85
2932.70 94
2932.82 101
2932.95 108
2933.07 113
2933.20 118
2933.32 122
2933.44 123
2933.57 122
2933.69 116
2933.82 108
2933.94 98
2934.06 87
2934.19 78
2934.31 72
2934.44 69
2934.56 69
2934.69 71
2934.81 73
2934.93 76
2935.06 77
2935.18 77
2935.31 77
2935.43 77
2935.56 76
2935.68 75
2935.80 74
2935.93 71
2936.05 68
2936.18 64
2936.30 60
2936.42 59
2936.55 59
2936.67 63
2936.80 68
2936.92 74
2937.05 78
2937.17 80
2937.29 78
2937.42 74
2937.54 69
2937.67 63
2937.79 59
2937.92 58
2938.04 59
2938.16 62
2938.29 66
2938.41 70
2938.54 72
2938.66 72
2938.79 71
2938.91 69
2939.03 68
2939.16 68
2939.28 68
2939.41 70
2939.53 72
2939.66 75
2939.78 79
2939.90 84
2940.03 91
2940.15 100
2940.28 110
2940.40 122
2940.53 135
2940.65 146
2940.77 155
2940.90 160
2941.02 161
2941.15 159
2941.27 155
2941.40 151
2941.52 147
2941.65 146
2941.77 147
2941.89 150
2942.02 154
2942.14 155
2942.27 154
2942.39 149
2942.52 141
2942.64 130
2942.76 118
2942.89 106
2943.01 95
2943.14 87
2943.26 80
2943.39 75
2943.51 72
2943.64 69
2943.76 68
2943.88 66
2944.01 65
2944.13 64
2944.26 64
2944.38 65
2944.51 66
2944.63 68
2944.75 70
2944.88 73
2945.00 76
2945.13 80
2945.25 84
2945.38 89
2945.50 93
2945.63 96
2945.75 97
2945.87 96
2946.00 94
2946.12 91
2946.25 89
2946.37 87
2946.50 87
2946.62 88
2946.75 89
2946.87 90
2946.99 89
2947.12 88
2947.24 87
2947.37 85
2947.49 84
2947.62 84
2947.74 86
2947.87 88
2947.99 89
2948.12 91
2948.24 91
2948.36 89
2948.49 87
2948.61 83
2948.74 80
2948.86 77
2948.99 75
2949.11 75
2949.24 75
2949.36 76
2949.48 76
2949.61 74
2949.73 71
2949.86 65
2949.98 59
2950.11 54
2950.23 50
2950.36 49
2950.48 52
2950.61 57
2950.73 64
2950.85 73
2950.98 81
2951.10 88
2951.23 92
2951.35 94
2951.48 93
2951.60 90
2951.73 87
2951.85 84
2951.98 82
2952.10 82
2952.22 85
2952.35 89
2952.47 94
2952.60 99
2952.72 104
2952.85 108
2952.97 112
2953.10 114
2953.22 117
2953.35 119
2953.47 121
2953.60 122
2953.72 122
2953.84 119
2953.97 114
2954.09 106
2954.22 97
2954.34 87
2954.47 77
2954.59 69
2954.72 64
2954.84 60
2954.97 60
2955.09 61
2955.22 62
2955.34 64
2955.46 65
2955.59 66
2955.71 66
2955.84 66
2955.96 67
2956.09 69
2956.21 71
2956.34 74
2956.46 76
2956.59 78
2956.71 78
2956.84 78
2956.96 77
2957.09 77
2957.21 79
2957.33 82
2957.46 88
2957.58 95
2957.71 102
2957.83 108
2957.96 112
2958.08 113
2958.21 113
2958.33 110
2958.46 107
2958.58 104
2958.71 102
2958.83 102
2958.96 103
2959.08 106
2959.21 110
2959.33 115
2959.45 121
2959.58 128
2959.70 135
2959.83 140
2959.95 143
2960.08 143
2960.20 139
2960.33 134
2960.45 126
2960.58 119
2960.70 113
2960.83 108
2960.95 107
2961.08 107
2961.20 108
2961.33 110
2961.45 111
2961.58 111
2961.70 109
2961.83 105
2961.95 101
2962.07 96
2962.20 91
2962.32 87
2962.45 83
2962.57 80
2962.70 77
2962.82 73
2962.95 70
2963.07 66
2963.20 64
2963.32 64
2963.45 65
2963.57 69
2963.70 73
2963.82 79
2963.95 83
2964.07 86
2964.20 86
2964.32 84
2964.45 80
2964.57 75
2964.70 71
2964.82 66
2964.95 63
2965.07 60
2965.20 60
2965.32 61
2965.44 65
2965.57 70
2965.69 77
2965.82 84
2965.94 90
2966.07 94
2966.19 95
2966.32 94
2966.44 92
2966.57 89
2966.69 88
2966.82 89
2966.94 92
2967.07 97
2967.19 102
2967.32 108
2967.44 112
2967.57 115
2967.69 115
2967.82 112
2967.94 107
2968.07 100
2968.19 91
2968.32 81
2968.44 71
2968.57 62
2968.69 55
2968.82 48
2968.94 43
2969.07 39
2969.19 37
2969.32 36
2969.44 38
2969.57 43
2969.69 49
2969.82 57
2969.94 65
2970.07 72
2970.19 77
2970.32 79
2970.44 79
2970.57 77
2970.69 74
2970.82 71
2970.94 68
2971.07 66
2971.19 64
2971.32 64
2971.44 65
2971.57 69
2971.69 74
2971.82 80
2971.94 87
2972.07 93
2972.19 98
2972.32 102
2972.44 105
2972.57 107
2972.69 108
2972.82 109
2972.94 109
2973.07 108
2973.19 106
2973.32 102
2973.44 98
2973.57 92
2973.69 86
2973.82 80
2973.94 73
2974.07 65
2974.19 58
2974.32 50
2974.44 42
2974.57 35
2974.69 29
2974.82 25
2974.94 21
2975.07 18
2975.19 17
2975.32 18
2975.44 21
2975.57 25
2975.69 30
2975.82 36
2975.94 42
2976.07 47
2976.19 48
2976.32 46
2976.44 40
2976.57 32
2976.69 22
2976.82 12
2976.94 3
2977.07 0
2977.19 0
2977.32 0
2977.44 0
2977.57 2
2977.69 3
2977.82 3
2977.94 2
2978.07 0
2978.19 0
2978.32 0
2978.44 0
2978.57 1
2978.69 6
2978.82 13
2978.94 19
2979.07 25
2979.19 29
2979.32 32
2979.45 35
2979.57 38
2979.70 43
2979.82 47
2979.95 53
2980.07 57
2980.20 60
2980.32 60
2980.45 58
2980.57 55
2980.70 51
2980.82 47
2980.95 45
2981.07 46
2981.20 48
2981.32 51
2981.45 55
2981.57 59
2981.70 61
2981.82 62
2981.95 62
2982.07 62
2982.20 63
2982.32 65
2982.45 68
2982.57 72
2982.70 78
2982.83 85
2982.95 94
2983.08 103
2983.20 113
2983.33 122
2983.45 130
2983.58 137
2983.70 141
2983.83 143
2983.95 143
2984.08 140
2984.20 135
2984.33 128
2984.45 118
2984.58 107
2984.70 96
2984.83 86
2984.95 80
2985.08 78
2985.20 81
2985.33 87
2985.46 95
2985.58 103
2985.71 108
2985.83 109
2985.96 105
2986.08 97
2986.21 88
2986.33 79
2986.46 72
2986.58 68
2986.71 68
2986.83 70
2986.96 73
2987.08 77
2987.21 79
2987.33 79
2987.46 76
2987.59 72
2987.71 65
2987.84 58
2987.96 51
2988.09 45
2988.21 39
2988.34 34
2988.46 31
2988.59 29
2988.71 29
2988.84 30
2988.96 32
2989.09 34
2989.21 37
2989.34 38
2989.47 40
2989.59 41
2989.72 45
2989.84 52
2989.97 62
2990.09 78
2990.22 97
2990.34 118
2990.47 139
2990.59 158
2990.72 173
2990.84 184
2990.97 191
2991.10 195
2991.22 196
2991.35 196
2991.47 195
2991.60 192
2991.72 188
2991.85 180
2991.97 169
2992.10 156
2992.22 142
2992.35 128
2992.48 115
2992.60 105
2992.73 97
2992.85 92
2992.98 88
2993.10 86
2993.23 83
2993.35 81
2993.48 79
2993.60 78
2993.73 79
2993.85 81
2993.98 84
2994.11 87
2994.23 90
2994.36 91
2994.48 89
2994.61 86
2994.73 82
2994.86 78
2994.98 75
2995.11 75
2995.23 78
2995.36 84
2995.49 91
2995.61 98
2995.74 103
2995.86 106
2995.99 107
2996.11 106
2996.24 104
2996.36 102
2996.49 101
2996.62 101
2996.74 102
2996.87 104
2996.99 108
2997.12 112
2997.24 116
2997.37 120
2997.49 124
2997.62 126
2997.75 128
2997.87 128
2998.00 127
2998.12 125
2998.25 122
2998.37 118
2998.50 113
2998.62 109
2998.75 106
2998.88 105
2999.00 105
2999.13 108
2999.25 110
2999.38 110
2999.50 108
2999.63 103
2999.75 95
2999.88 85
3000.01 76
3000.13 67
3000.26 61
3000.38 59
3000.51 59
3000.63 60
3000.76 62
3000.88 64
3001.01 66
3001.14 68
3001.26 70
3001.39 73
3001.51 76
3001.64 81
3001.76 86
3001.89 90
3002.01 93
3002.14 94
3002.27 93
3002.39 93
3002.52 94
3002.64 99
3002.77 107
3002.89 118
3003.02 132
3003.15 146
3003.27 158
3003.40 168
3003.52 174
3003.65 177
3003.77 177
3003.90 175
3004.03 171
3004.15 165
3004.28 159
3004.40 153
3004.53 147
3004.65 142
3004.78 139
3004.90 138
3005.03 139
3005.16 140
3005.28 140
3005.41 139
3005.53 137
3005.66 135
3005.78 134
3005.91 134
3006.04 137
3006.16 141
3006.29 145
3006.41 149
3006.54 150
3006.66 150
3006.79 148
3006.92 146
3007.04 145
3007.17 145
3007.29 147
3007.42 150
3007.54 152
3007.67 152
3007.80 148
3007.92 140
3008.05 130
3008.17 117
3008.30 105
3008.43 95
3008.55 88
3008.68 85
3008.80 86
3008.93 91
3009.05 98
3009.18 105
3009.31 111
3009.43 115
3009.56 115
3009.68 112
3009.81 106
3009.93 98
3010.06 89
3010.19 81
3010.31 72
3010.44 64
3010.56 56
3010.69 47
3010.81 38
3010.94 29
3011.07 24
3011.19 22
3011.32 25
3011.44 34
3011.57 48
3011.70 65
3011.82 82
3011.95 99
3012.07 112
3012.20 121
3012.32 125
3012.45 125
3012.58 121
3012.70 114
3012.83 106
3012.95 97
3013.08 89
3013.21 83
3013.33 80
3013.46 79
3013.58 81
3013.71 85
3013.84 89
3013.96 90
3014.09 89
3014.21 85
3014.34 80
3014.46 73
3014.59 69
3014.72 67
3014.84 70
3014.97 76
3015.09 83
3015.22 90
3015.35 93
3015.47 92
3015.60 87
3015.72 78
3015.85 68
3015.98 60
3016.10 54
3016.23 52
3016.35 53
3016.48 55
3016.60 59
3016.73 61
3016.86 63
3016.98 64
3017.11 64
3017.23 64
3017.36 65
3017.49 65
3017.61 66
3017.74 68
3017.86 70
3017.99 71
3018.12 72
3018.24 72
3018.37 72
3018.49 71
3018.62 69
3018.75 66
3018.87 65
3019.00 65
3019.12 67
3019.25 70
3019.38 74
3019.50 79
3019.63 84
3019.75 89
3019.88 93
3020.01 97
3020.13 100
3020.26 102
3020.38 104
3020.51 105
3020.64 104
3020.76 100
3020.89 94
3021.01 87
3021.14 78
3021.27 68
3021.39 57
3021.52 48
3021.64 38
3021.77 30
3021.90 23
3022.02 18
3022.15 15
3022.27 14
3022.40 17
3022.53 21
3022.65 27
3022.78 34
3022.90 42
3023.03 50
3023.16 58
3023.28 63
3023.41 66
3023.54 66
3023.66 61
3023.79 53
3023.91 42
3024.04 32
3024.17 24
3024.29 20
3024.42 23
3024.54 30
3024.67 40
3024.80 51
3024.92 61
3025.05 68
3025.17 71
3025.30 71
3025.43 69
3025.55 67
3025.68 65
3025.80 65
3025.93 67
3026.06 69
3026.18 70
3026.31 71
3026.44 68
3026.56 63
3026.69 56
3026.81 46
3026.94 35
3027.07 26
3027.19 18
3027.32 13
3027.44 11
3027.57 12
3027.70 14
3027.82 18
3027.95 21
3028.08 24
3028.20 26
3028.33 27
3028.45 27
3028.58 25
3028.71 23
3028.83 20
3028.96 16
3029.08 11
3029.21 6
3029.34 1
3029.46 0
3029.59 0
3029.72 0
3029.84 0
3029.97 0
3030.09 0
3030.22 0
3030.35 0
3030.47 2
3030.60 10
3030.73 20
3030.85 29
3030.98 38
3031.10 43
3031.23 45
3031.36 43
3031.48 37
3031.61 28
3031.74 18
3031.86 7
3031.99 0
3032.11 0
3032.24 0
3032.37 0
3032.49 0
3032.62 0
3032.75 0
3032.87 0
3033.00 0
3033.12 6
3033.25 16
3033.38 28
3033.50 40
3033.63 52
3033.76 63
3033.88 72
3034.01 77
3034.13 80
3034.26 79
3034.39 75
3034.51 68
3034.64 58
3034.77 47
3034.89 35
3035.02 25
3035.15 16
3035.27 10
3035.40 8
3035.52 10
3035.65 14
3035.78 20
3035.90 27
3036.03 34
3036.16 40
3036.28 44
3036.41 47
3036.53 50
3036.66 53
3036.79 57
3036.91 62
3037.04 68
3037.17 74
3037.29 79
3037.42 84
3037.55 89
3037.67 93
3037.80 96
3037.92 98
3038.05 99
3038.18 98
3038.30 96
3038.43 93
3038.56 88
3038.68 85
3038.81 82
3038.94 81
3039.06 81
3039.19 83
3039.31 84
3039.44 85
3039.57 85
3039.69 83
3039.82 82
3039.95 80
3040.07 79
3040.20 78
3040.33 77
3040.45 77
3040.58 75
3040.71 74
3040.83 72
3040.96 70
3041.08 69
3041.21 71
3041.34 74
3041.46 78
3041.59 84
3041.72 90
3041.84 95
3041.97 98
3042.10 99
3042.22 98
3042.35 96
3042.48 94
3042.60 92
3042.73 91
3042.86 91
3042.98 93
3043.11 96
3043.23 100
3043.36 104
3043.49 107
3043.61 109
3043.74 111
3043.87 111
3043.99 110
3044.12 106
3044.25 102
3044.37 96
3044.50 89
3044.63 83
3044.75 77
3044.88 74
3045.01 75
3045.13 78
3045.26 83
3045.39 90
3045.51 96
3045.64 100
3045.76 103
3045.89 103
3046.02 102
3046.14 100
3046.27 98
3046.40 96
3046.52 93
3046.65 89
3046.78 85
3046.90 80
3047.03 74
3047.16 68
3047.28 64
3047.41 63
3047.54 64
3047.66 67
3047.79 73
3047.92 80
3048.04 87
3048.17 92
3048.30 95
3048.42 96
3048.55 95
3048.68 92
3048.80 88
3048.93 83
3049.06 77
3049.18 69
3049.31 61
3049.44 53
3049.56 45
3049.69 39
3049.82 35
3049.94 34
3050.07 34
3050.20 35
3050.32 36
3050.45 36
3050.58 35
3050.70 33
3050.83 31
3050.96 30
3051.08 31
3051.21 34
3051.34 38
3051.46 43
3051.59 48
3051.72 52
3051.84 55
3051.97 57
3052.10 60
3052.22 62
3052.35 65
3052.48 68
3052.60 69
3052.73 70
3052.86 68
3052.98 64
3053.11 59
3053.24 53
3053.36 47
3053.49 42
3053.62 40
3053.74 39
3053.87 41
3054.00 44
3054.12 47
3054.25 50
3054.38 51
3054.50 51
3054.63 49
3054.76 47
3054.88 46
3055.01 46
3055.14 48
3055.26 50
3055.39 51
3055.52 50
3055.64 47
3055.77 40
3055.90 32
3056.02 24
3056.15 17
3056.28 13
3056.40 11
3056.53 13
3056.66 16
3056.78 22
3056.91 29
3057.04 37
3057.16 46
3057.29 56
3057.42 65
3057.54 72
3057.67 76
3057.80 76
3057.92 73
3058.05 66
3058.18 59
3058.30 52
3058.43 48
3058.56 47
3058.69 49
3058.81 53
3058.94 59
3059.07 64
3059.19 68
3059.32 71
3059.45 73
3059.57 74
3059.70 76
3059.83 78
3059.95 81
3060.08 83
3060.21 86
3060.33 89
3060.46 92
3060.59 94
3060.71 95
3060.84 95
3060.97 93
3061.10 90
3061.22 86
3061.35 81
3061.48 77
3061.60 74
3061.73 74
3061.86 75
3061.98 78
3062.11 82
3062.24 86
3062.36 89
3062.49 91
3062.62 91
3062.74 91
3062.87 90
3063.00 89
3063.13 89
3063.25 90
3063.38 90
3063.51 91
3063.63 91
3063.76 89
3063.89 85
3064.01 80
3064.14 73
3064.27 66
3064.39 59
3064.52 54
3064.65 50
3064.78 48
3064.90 48
3065.03 48
3065.16 50
3065.28 52
3065.41 55
3065.54 58
3065.66 62
3065.79 68
3065.92 73
3066.04 80
3066.17 86
3066.30 91
3066.43 95
3066.55 97
3066.68 97
3066.81 95
3066.93 93
3067.06 91
3067.19 91
3067.31 93
3067.44 97
3067.57 103
3067.70 109
3067.82 115
3067.95 120
3068.08 122
3068.20 123
3068.33 122
3068.46 119
3068.58 116
3068.71 113
3068.84 110
3068.97 107
3069.09 104
3069.22 99
3069.35 94
3069.47 86
3069.60 78
3069.73 69
3069.85 60
3069.98 52
3070.11 47
3070.24 45
3070.36 48
3070.49 56
3070.62 67
3070.74 81
3070.87 95
3071.00 109
3071.12 121
3071.25 129
3071.38 135
3071.51 140
3071.63 143
3071.76 145
3071.89 147
3072.01 147
3072.14 145
3072.27 140
3072.40 131
3072.52 120
3072.65 108
3072.78 94
3072.90 81
3073.03 69
3073.16 58
3073.29 49
3073.41 41
3073.54 34
3073.67 29
3073.79 24
3073.92 21
3074.05 18
3074.18 16
3074.30 14
3074.43 13
3074.56 14
3074.68 15
3074.81 19
3074.94 24
3075.07 32
3075.19 42
3075.32 53
3075.45 64
3075.57 75
3075.70 85
3075.83 92
3075.96 97
3076.08 100
3076.21 101
3076.34 100
3076.46 100
3076.59 99
3076.72 98
3076.85 96
3076.97 92
3077.10 87
3077.23 80
3077.35 72
3077.48 64
3077.61 56
3077.74 50
3077.86 45
3077.99 40
3078.12 36
3078.24 30
3078.37 25
3078.50 18
3078.63 13
3078.75 10
3078.88 10
3079.01 13
3079.14 21
3079.26 32
3079.39 46
3079.52 60
3079.64 73
3079.77 85
3079.90 93
3080.03 98
3080.15 98
3080.28 96
3080.41 91
3080.53 85
3080.66 79
3080.79 72
3080.92 67
3081.04 63
3081.17 61
3081.30 60
3081.43 60
3081.55 61
3081.68 63
3081.81 66
3081.93 68
3082.06 70
3082.19 71
3082.32 71
3082.44 69
3082.57 67
3082.70 64
3082.83 63
3082.95 62
3083.08 63
3083.21 66
3083.34 69
3083.46 72
3083.59 74
3083.72 74
3083.84 73
3083.97 71
3084.10 70
3084.23 70
3084.35 73
3084.48 79
3084.61 86
3084.74 95
3084.86 104
3084.99 111
3085.12 115
3085.25 116
3085.37 115
3085.50 112
3085.63 109
3085.75 106
3085.88 105
3086.01 105
3086.14 105
3086.26 104
3086.39 103
3086.52 100
3086.65 95
3086.77 89
3086.90 83
3087.03 78
3087.16 74
3087.28 71
3087.41 68
3087.54 65
3087.67 64
3087.79 62
3087.92 61
3088.05 61
3088.18 62
3088.30 63
3088.43 64
3088.56 64
3088.68 65
3088.81 64
3088.94 63
3089.07 60
3089.19 55
3089.32 49
3089.45 41
3089.58 32
3089.70 24
3089.83 17
3089.96 14
3090.09 14
3090.21 17
3090.34 22
3090.47 27
3090.60 32
3090.72 35
3090.85 36
3090.98 36
3091.11 34
3091.23 30
3091.36 24
3091.49 17
3091.62 8
3091.74 0
3091.87 0
3092.00 0
3092.13 0
3092.25 0
3092.38 0
3092.51 0
3092.64 0
3092.76 0
3092.89 3
3093.02 8
3093.15 15
3093.27 24
3093.40 36
3093.53 50
3093.66 66
3093.78 83
3093.91 98
3094.04 110
3094.17 116
3094.29 116
3094.42 109
3094.55 98
3094.68 83
3094.80 66
3094.93 51
3095.06 38
3095.19 29
3095.31 23
3095.44 19
3095.57 18
3095.70 17
3095.82 17
3095.95 18
3096.08 19
3096.21 23
3096.34 28
3096.46 36
3096.59 46
3096.72 58
3096.85 70
3096.97 81
3097.10 90
3097.23 96
3097.36 100
3097.48 101
3097.61 99
3097.74 96
3097.87 92
3097.99 88
3098.12 83
3098.25 80
3098.38 76
3098.50 73
3098.63 71
3098.76 69
3098.89 68
3099.01 69
3099.14 70
3099.27 71
3099.40 72
3099.53 72
3099.65 72
3099.78 72
3099.91 72
3100.04 73
3100.16 75
3100.29 78
3100.42 81
3100.55 83
3100.67 83
3100.80 81
3100.93 78
3101.06 73
3101.19 67
3101.31 61
3101.44 55
3101.57 49
3101.70 44
3101.82 40
3101.95 38
3102.08 38
3102.21 39
3102.33 42
3102.46 46
3102.59 50
3102.72 52
3102.85 54
3102.97 56
3103.10 58
3103.23 61
3103.36 64
3103.48 70
3103.61 77
3103.74 84
3103.87 92
3103.99 98
3104.12 101
3104.25 102
3104.38 99
3104.51 94
3104.63 87
3104.76 81
3104.89 76
3105.02 72
3105.14 70
3105.27 69
3105.40 68
3105.53 67
3105.66 64
3105.78 61
3105.91 56
3106.04 50
3106.17 43
3106.29 36
3106.42 28
3106.55 19
3106.68 11
3106.81 4
3106.93 0
3107.06 0
3107.19 0
3107.32 0
3107.44 0
3107.57 0
3107.70 0
3107.83 0
3107.96 3
3108.08 5
3108.21 7
3108.34 8
3108.47 7
3108.60 4
3108.72 0
3108.85 0
3108.98 0
3109.11 0
3109.23 0
3109.36 6
3109.49 17
3109.62 31
3109.75 45
3109.87 59
3110.00 70
3110.13 80
3110.26 86
3110.39 90
3110.51 92
3110.64 92
3110.77 90
3110.90 88
3111.02 86
3111.15 84
3111.28 82
3111.41 81
3111.54 81
3111.66 81
3111.79 82
3111.92 83
3112.05 82
3112.18 81
3112.30 80
3112.43 78
3112.56 77
3112.69 76
3112.82 78
3112.94 81
3113.07 85
3113.20 89
3113.33 93
3113.46 95
3113.58 95
3113.71 92
3113.84 86
3113.97 78
3114.09 69
3114.22 60
3114.35 51
3114.48 46
3114.61 43
3114.73 44
3114.86 49
3114.99 56
3115.12 65
3115.25 73
3115.37 78
3115.50 81
3115.63 82
3115.76 81
3115.89 79
3116.01 77
3116.14 76
3116.27 76
3116.40 77
3116.53 78
3116.65 78
3116.78 79
3116.91 78
3117.04 77
3117.17 75
3117.29 72
3117.42 67
3117.55 60
3117.68 52
3117.81 43
3117.93 35
3118.06 28
3118.19 25
3118.32 26
3118.45 29
3118.57 34
3118.70 39
3118.83 44
3118.96 47
3119.09 50
3119.21 51
3119.34 54
3119.47 57
3119.60 62
3119.73 68
3119.86 74
3119.98 81
3120.11 86
3120.24 89
3120.37 90
3120.50 88
3120.62 83
3120.75 77
3120.88 70
3121.01 62
3121.14 56
3121.26 52
3121.39 50
3121.52 50
3121.65 52
3121.78 56
3121.90 62
3122.03 70
3122.16 80
3122.29 91
3122.42 101
3122.55 111
3122.67 118
3122.80 120
3122.93 118
3123.06 112
3123.19 101
3123.31 87
3123.44 72
3123.57 57
3123.70 44
3123.83 35
3123.95 29
3124.08 27
3124.21 30
3124.34 36
3124.47 45
3124.60 54
3124.72 64
3124.85 71
3124.98 76
3125.11 77
3125.24 74
3125.36 69
3125.49 63
3125.62 58
3125.75 55
3125.88 54
3126.01 56
3126.13 61
3126.26 67
3126.39 74
3126.52 80
3126.65 85
3126.77 90
3126.90 93
3127.03 96
3127.16 99
3127.29 100
3127.42 101
3127.54 100
3127.67 98
3127.80 94
3127.93 88
3128.06 82
3128.19 75
3128.31 68
3128.44 60
3128.57 54
3128.70 48
3128.83 44
3128.95 41
3129.08 41
3129.21 43
3129.34 48
3129.47 55
3129.60 64
3129.72 74
3129.85 84
3129.98 93
3130.11 100
3130.24 105
3130.37 107
3130.49 107
3130.62 104
3130.75 101
3130.88 97
3131.01 94
3131.14 94
3131.26 95
3131.39 98
3131.52 102
3131.65 105
3131.78 106
3131.91 105
3132.03 102
3132.16 97
3132.29 92
3132.42 87
3132.55 82
3132.68 78
3132.80 75
3132.93 71
3133.06 67
3133.19 65
3133.32 64
3133.45 66
3133.57 71
3133.70 78
3133.83 86
3133.96 93
3134.09 98
3134.22 99
3134.34 97
3134.47 92
3134.60 86
3134.73 80
3134.86 76
3134.99 75
3135.11 77
3135.24 81
3135.37 86
3135.50 89
3135.63 89
3135.76 87
3135.88 82
3136.01 76
3136.14 69
3136.27 63
3136.40 59
3136.53 58
3136.65 58
3136.78 59
3136.91 62
3137.04 65
3137.17 69
3137.30 73
3137.43 78
3137.55 82
3137.68 86
3137.81 87
3137.94 84
3138.07 78
3138.20 69
3138.32 58
3138.45 45
3138.58 33
3138.71 22
3138.84 12
3138.97 4
3139.10 0
3139.22 0
3139.35 0
3139.48 0
3139.61 0
3139.74 0
3139.87 0
3139.99 0
3140.12 0
3140.25 1
3140.38 8
3140.51 15
3140.64 23
3140.77 32
3140.89 41
3141.02 49
3141.15 57
3141.28 65
3141.41 72
3141.54 79
3141.66 85
3141.79 90
3141.92 96
3142.05 101
3142.18 106
3142.31 110
3142.44 115
3142.56 118
3142.69 119
3142.82 118
3142.95 113
3143.08 105
3143.21 93
3143.34 80
3143.46 65
3143.59 51
3143.72 39
3143.85 31
3143.98 28
3144.11 28
3144.24 33
3144.36 41
3144.49 50
3144.62 60
3144.75 68
3144.88 75
3145.01 80
3145.14 83
3145.26 83
3145.39 82
3145.52 80
3145.65 78
3145.78 76
3145.91 75
3146.04 75
3146.16 76
3146.29 78
3146.42 82
3146.55 88
3146.68 94
3146.81 102
3146.94 109
3147.06 116
3147.19 121
3147.32 125
3147.45 126
3147.58 125
3147.71 123
3147.84 119
3147.97 115
3148.09 110
3148.22 104
3148.35 97
3148.48 89
3148.61 82
3148.74 75
3148.87 71
3148.99 68
3149.12 69
3149.25 73
3149.38 79
3149.51 87
3149.64 95
3149.77 103
3149.90 110
3150.02 116
3150.15 120
3150.28 124
3150.41 127
3150.54 128
3150.67 128
3150.80 127
3150.92 124
3151.05 120
3151.18 114
3151.31 108
3151.44 101
3151.57 95
3151.70 88
3151.83 81
3151.95 76
3152.08 71
3152.21 68
3152.34 67
3152.47 67
3152.60 69
3152.73 74
3152.86 79
3152.98 86
3153.11 92
3153.24 97
3153.37 99
3153.50 100
3153.63 97
3153.76 92
3153.89 85
3154.01 77
3154.14 70
3154.27 63
3154.40 56
3154.53 50
3154.66 44
3154.79 39
3154.92 33
3155.04 28
3155.17 23
3155.30 19
3155.43 16
3155.56 14
3155.69 15
3155.82 19
3155.95 23
3156.08 28
3156.20 32
3156.33 34
3156.46 33
3156.59 28
3156.72 21
3156.85 13
3156.98 7
3157.11 4
3157.23 5
3157.36 11
3157.49 20
3157.62 30
3157.75 40
3157.88 47
3158.01 51
3158.14 50
3158.27 45
3158.39 36
3158.52 25
3158.65 13
3158.78 1
3158.91 0
3159.04 0
3159.17 0
3159.30 0
3159.43 0
3159.55 0
3159.68 0
3159.81 0
3159.94 9
3160.07 22
3160.20 36
3160.33 49
3160.46 62
3160.59 73
3160.71 83
3160.84 92
3160.97 98
3161.10 104
3161.23 108
3161.36 113
3161.49 117
3161.62 121
3161.75 126
3161.87 132
3162.00 137
3162.13 141
3162.26 145
3162.39 147
3162.52 147
3162.65 148
3162.78 148
3162.91 150
3163.03 153
3163.16 156
3163.29 160
3163.42 162
3163.55 163
3163.68 163
3163.81 160
3163.94 158
3164.07 155
3164.20 155
3164.32 155
3164.45 158
3164.58 162
3164.71 167
3164.84 172
3164.97 177
3165.10 180
3165.23 181
3165.36 180
3165.49 177
3165.61 171
3165.74 163
3165.87 154
3166.00 143
3166.13 131
3166.26 118
3166.39 107
3166.52 96
3166.65 87
3166.78 81
3166.90 78
3167.03 79
3167.16 85
3167.29 95
3167.42 106
3167.55 118
3167.68 128
3167.81 133
3167.94 134
3168.07 131
3168.19 124
3168.32 117
3168.45 111
3168.58 107
3168.71 107
3168.84 109
3168.97 112
3169.10 113
3169.23 113
3169.36 110
3169.49 107
3169.61 104
3169.74 104
3169.87 106
3170.00 111
3170.13 117
3170.26 123
3170.39 126
3170.52 126
3170.65 123
3170.78 120
3170.91 117
3171.03 116
3171.16 118
3171.29 122
3171.42 127
3171.55 132
3171.68 134
3171.81 133
3171.94 130
3172.07 125
3172.20 119
3172.33 114
3172.46 109
3172.58 104
3172.71 100
3172.84 95
3172.97 90
3173.10 87
3173.23 85
3173.36 85
3173.49 86
3173.62 88
3173.75 89
3173.88 90
3174.01 89
3174.13 87
3174.26 85
3174.39 83
3174.52 83
3174.65 84
3174.78 88
3174.91 93
3175.04 98
3175.17 103
3175.30 106
3175.43 107
3175.56 103
3175.68 97
3175.81 88
3175.94 77
3176.07 67
3176.20 58
3176.33 51
3176.46 48
3176.59 47
3176.72 49
3176.85 52
3176.98 54
3177.11 55
3177.24 54
3177.36 52
3177.49 49
3177.62 48
3177.75 47
3177.88 49
3178.01 53
3178.14 59
3178.27 66
3178.40 74
3178.53 83
3178.66 91
3178.79 99
3178.92 105
3179.05 109
3179.17 111
3179.30 111
3179.43 110
3179.56 110
3179.69 111
3179.82 114
3179.95 119
3180.08 124
3180.21 129
3180.34 133
3180.47 135
3180.60 135
3180.73 135
3180.86 135
3180.98 135
3181.11 136
3181.24 136
3181.37 136
3181.50 134
3181.63 130
3181.76 123
3181.89 116
3182.02 107
3182.15 100
3182.28 93
3182.41 89
3182.54 88
3182.67 90
3182.80 95
3182.92 103
3183.05 113
3183.18 124
3183.31 134
3183.44 143
3183.57 149
3183.70 152
3183.83 152
3183.96 150
3184.09 145
3184.22 138
3184.35 128
3184.48 118
3184.61 106
3184.74 95
3184.87 84
3184.99 76
3185.12 70
3185.25 67
3185.38 68
3185.51 71
3185.64 76
3185.77 81
3185.90 87
3186.03 90
3186.16 91
3186.29 89
3186.42 85
3186.55 79
3186.68 73
3186.81 68
3186.94 65
3187.07 64
3187.19 65
3187.32 66
3187.45 67
3187.58 68
3187.71 67
3187.84 66
3187.97 67
3188.10 69
3188.23 74
3188.36 81
3188.49 88
3188.62 95
3188.75 100
3188.88 103
3189.01 103
3189.14 100
3189.27 96
3189.40 92
3189.53 89
3189.65 88
3189.78 89
3189.91 93
3190.04 99
3190.17 106
3190.30 114
3190.43 120
3190.56 123
3190.69 124
3190.82 121
3190.95 116
3191.08 109
3191.21 101
3191.34 93
3191.47 86
3191.60 80
3191.73 74
3191.86 68
3191.99 63
3192.12 58
3192.25 53
3192.37 50
3192.50 49
3192.63 51
3192.76 55
3192.89 61
3193.02 69
3193.15 77
3193.28 85
3193.41 90
3193.54 91
3193.67 88
3193.80 82
3193.93 74
3194.06 66
3194.19 58
3194.32 53
3194.45 51
3194.58 52
3194.71 57
3194.84 63
3194.97 70
3195.10 76
3195.23 81
3195.36 85
3195.48 88
3195.61 89
3195.74 90
3195.87 90
3196.00 91
3196.13 91
3196.26 90
3196.39 89
3196.52 88
3196.65 86
3196.78 85
3196.91 84
3197.04 84
3197.17 86
3197.30 90
3197.43 94
3197.56 99
3197.69 103
3197.82 106
3197.95 107
3198.08 107
3198.21 104
3198.34 100
3198.47 95
3198.60 90
3198.73 87
3198.86 84
3198.99 82
3199.12 80
3199.24 77
3199.37 72
3199.50 65
3199.63 57
3199.76 48
3199.89 41
3200.02 35
3200.15 31
3200.28 29
3200.41 27
3200.54 25
3200.67 21
3200.80 18
3200.93 14
3201.06 12
3201.19 13
3201.32 17
3201.45 25
3201.58 36
3201.71 49
3201.84 62
3201.97 74
3202.10 84
3202.23 91
3202.36 95
3202.49 96
3202.62 95
3202.75 91
3202.88 85
3203.01 78
3203.14 72
3203.27 65
3203.40 61
3203.53 57
3203.66 54
3203.79 52
3203.92 50
3204.05 46
3204.17 42
3204.30 38
3204.43 35
3204.56 34
3204.69 34
3204.82 37
3204.95 41
3205.08 45
3205.21 47
3205.34 47
3205.47 44
3205.60 39
3205.73 34
3205.86 29
3205.99 26
3206.12 25
3206.25 28
3206.38 33
3206.51 39
3206.64 45
3206.77 51
3206.90 54
3207.03 55
3207.16 53
3207.29 48
3207.42 40
3207.55 31
3207.68 20
3207.81 10
3207.94 0
3208.07 0
3208.20 0
3208.33 0
3208.46 0
3208.59 0
3208.72 0
3208.85 0
3208.98 0
3209.11 7
3209.24 14
3209.37 20
3209.50 24
3209.63 25
3209.76 23
3209.89 18
3210.02 12
3210.15 6
3210.28 0
3210.41 0
3210.54 0
3210.67 0
3210.80 0
3210.93 0
3211.06 0
3211.19 0
3211.32 8
3211.45 19
3211.58 31
3211.71 41
3211.84 48
3211.97 52
3212.10 52
3212.23 48
3212.36 42
3212.49 35
3212.62 30
3212.75 27
3212.88 26
3213.01 28
3213.14 32
3213.27 37
3213.40 41
3213.53 46
3213.66 50
3213.79 54
3213.92 57
3214.05 59
3214.18 60
3214.31 57
3214.44 52
3214.57 45
3214.70 36
3214.83 28
3214.96 21
3215.09 18
3215.22 18
3215.35 22
3215.48 28
3215.61 36
3215.74 43
3215.87 50
3216.00 54
3216.13 57
3216.26 58
3216.39 58
3216.52 58
3216.65 59
3216.78 60
3216.91 61
3217.04 61
3217.17 60
3217.30 59
3217.43 59
3217.56 59
3217.69 60
3217.82 61
3217.95 61
3218.08 59
3218.21 54
3218.34 47
3218.47 37
3218.60 27
3218.73 20
3218.86 16
3218.99 17
3219.12 23
3219.25 31
3219.38 41
3219.51 49
3219.64 57
3219.77 62
3219.90 67
3220.03 72
3220.16 76
3220.29 81
3220.42 85
3220.55 87
3220.68 87
3220.81 86
3220.94 85
3221.07 83
3221.20 82
3221.33 82
3221.46 83
3221.59 83
3221.72 80
3221.85 75
3221.98 67
3222.11 57
3222.24 46
3222.37 35
3222.50 27
3222.63 23
3222.76 23
3222.89 29
3223.02 39
3223.15 51
3223.28 65
3223.41 77
3223.54 84
3223.67 85
3223.80 81
3223.93 72
3224.06 60
3224.19 49
3224.32 41
3224.45 38
3224.58 41
3224.71 49
3224.84 59
3224.97 71
3225.11 83
3225.24 94
3225.37 104
3225.50 111
3225.63 116
3225.76 119
3225.89 121
3226.02 121
3226.15 119
3226.28 117
3226.41 115
3226.54 114
3226.67 112
3226.80 112
3226.93 112
3227.06 113
3227.19 114
3227.32 116
3227.45 118
3227.58 121
3227.71 124
3227.84 128
3227.97 133
3228.10 137
3228.23 140
3228.36 140
3228.49 137
3228.62 131
3228.75 121
3228.88 110
3229.01 98
3229.14 87
3229.27 78
3229.40 71
3229.53 67
3229.66 65
3229.79 63
3229.92 63
3230.06 63
3230.19 63
3230.32 64
3230.45 66
3230.58 68
3230.71 71
3230.84 73
3230.97 73
3231.10 72
3231.23 69
3231.36 65
3231.49 61
3231.62 58
3231.75 58
3231.88 61
3232.01 67
3232.14 77
3232.27 88
3232.40 100
3232.53 112
3232.66 121
3232.79 126
3232.92 129
3233.05 127
3233.18 124
3233.31 118
3233.44 112
3233.57 105
3233.70 97
3233.84 90
3233.97 84
3234.10 79
3234.23 76
3234.36 76
3234.49 78
3234.62 84
3234.75 92
3234.88 100
3235.01 107
3235.14 112
3235.27 115
3235.40 114
3235.53 111
3235.66 106
3235.79 100
3235.92 95
3236.05 90
3236.18 85
3236.31 82
3236.44 81
3236.57 81
3236.70 82
3236.83 86
3236.97 90
3237.10 95
3237.23 99
3237.36 102
3237.49 102
3237.62 99
3237.75 94
3237.88 88
3238.01 83
3238.14 79
3238.27 77
3238.40 77
3238.53 78
3238.66 79
3238.79 79
3238.92 79
3239.05 79
3239.18 77
3239.31 75
3239.44 74
3239.57 72
3239.71 71
3239.84 71
3239.97 71
3240.10 72
3240.23 74
3240.36 77
3240.49 80
3240.62 83
3240.75 85
3240.88 85
3241.01 83
3241.14 80
3241.27 74
3241.40 67
3241.53 58
3241.66 49
3241.79 40
3241.92 31
3242.05 22
3242.19 14
3242.32 6
3242.45 0
3242.58 0
3242.71 0
3242.84 0
3242.97 0
3243.10 0
3243.23 0
3243.36 0
3243.49 2
3243.62 5
3243.75 7
3243.88 10
3244.01 14
3244.14 19
3244.27 25
3244.41 31
3244.54 37
3244.67 42
3244.80 45
3244.93 49
3245.06 52
3245.19 56
3245.32 61
3245.45 66
3245.58 69
3245.71 70
3245.84 68
3245.97 62
3246.10 54
3246.23 44
3246.36 35
3246.50 28
3246.63 24
3246.76 23
3246.89 24
3247.02 26
3247.15 28
3247.28 30
3247.41 32
3247.54 33
3247.67 33
3247.80 34
3247.93 34
3248.06 34
3248.19 34
3248.32 33
3248.46 32
3248.59 30
3248.72 28
3248.85 26
3248.98 24
3249.11 23
3249.24 22
3249.37 22
3249.50 21
3249.63 20
3249.76 19
3249.89 19
3250.02 20
3250.15 24
3250.29 31
3250.42 42
3250.55 56
3250.68 71
3250.81 87
3250.94 101
3251.07 111
3251.20 117
3251.33 117
3251.46 114
3251.59 109
3251.72 103
3251.85 97
3251.98 92
3252.12 89
3252.25 87
3252.38 85
3252.51 83
3252.64 81
3252.77 79
3252.90 78
3253.03 76
3253.16 75
3253.29 75
3253.42 74
3253.55 73
3253.68 71
3253.82 69
3253.95 67
3254.08 64
3254.21 63
3254.34 64
3254.47 65
3254.60 67
3254.73 69
3254.86 71
3254.99 72
3255.12 72
3255.25 72
3255.39 72
3255.52 72
3255.65 75
3255.78 79
3255.91 86
3256.04 95
3256.17 105
3256.30 116
3256.43 125
3256.56 133
3256.69 137
3256.82 139
3256.96 137
3257.09 134
3257.22 130
3257.35 125
3257.48 121
3257.61 116
3257.74 112
3257.87 108
3258.00 104
3258.13 101
3258.26 99
3258.39 98
3258.53 98
3258.66 100
3258.79 101
3258.92 101
3259.05 99
3259.18 96
3259.31 90
3259.44 84
3259.57 76
3259.70 68
3259.83 61
3259.97 53
3260.10 46
3260.23 41
3260.36 38
3260.49 38
3260.62 41
3260.75 47
3260.88 56
3261.01 67
3261.14 78
3261.28 88
3261.41 97
3261.54 106
3261.67 113
3261.80 119
3261.93 123
3262.06 126
3262.19 126
3262.32 123
3262.45 117
3262.58 107
3262.72 94
3262.85 80
3262.98 67
3263.11 54
3263.24 44
3263.37 36
3263.50 32
3263.63 29
3263.76 28
3263.89 28
3264.03 28
3264.16 29
3264.29 29
3264.42 30
3264.55 32
3264.68 35
3264.81 40
3264.94 47
3265.07 53
3265.20 59
3265.34 63
3265.47 66
3265.60 68
3265.73 69
3265.86 70
3265.99 70
3266.12 71
3266.25 71
3266.38 70
3266.51 68
3266.65 66
3266.78 64
3266.91 63
3267.04 65
3267.17 71
3267.30 78
3267.43 88
3267.56 97
3267.69 105
3267.83 110
3267.96 113
3268.09 114
3268.22 112
3268.35 109
3268.48 105
3268.61 100
3268.74 96
3268.87 91
3269.01 88
3269.14 86
3269.27 86
3269.40 89
3269.53 94
3269.66 100
3269.79 106
3269.92 112
3270.05 115
3270.19 117
3270.32 117
3270.45 117
3270.58 117
3270.71 119
3270.84 122
3270.97 126
3271.10 131
3271.23 133
3271.37 134
3271.50 133
3271.63 131
3271.76 130
3271.89 132
3272.02 136
3272.15 142
3272.28 148
3272.41 154
3272.55 158
3272.68 158
3272.81 154
3272.94 148
3273.07 142
3273.20 136
3273.33 130
3273.46 125
3273.60 120
3273.73 115
3273.86 109
3273.99 103
3274.12 98
3274.25 95
3274.38 95
3274.51 97
3274.64 102
3274.78 108
3274.91 115
3275.04 122
3275.17 128
3275.30 133
3275.43 136
3275.56 136
3275.69 135
3275.83 131
3275.96 126
3276.09 121
3276.22 116
3276.35 113
3276.48 112
3276.61 112
3276.74 114
3276.88 114
3277.01 114
3277.14 111
3277.27 107
3277.40 101
3277.53 94
3277.66 86
3277.79 80
3277.93 73
3278.06 68
3278.19 64
3278.32 61
3278.45 60
3278.58 61
3278.71 62
3278.84 64
3278.98 67
3279.11 69
3279.24 70
3279.37 70
3279.50 69
3279.63 68
3279.76 68
3279.90 68
3280.03 70
3280.16 73
3280.29 77
3280.42 83
3280.55 89
3280.68 95
3280.81 100
3280.95 105
3281.08 110
3281.21 115
3281.34 120
3281.47 125
3281.60 128
3281.73 130
3281.87 131
3282.00 129
3282.13 126
3282.26 122
3282.39 118
3282.52 114
3282.65 110
3282.78 107
3282.92 103
3283.05 98
3283.18 92
3283.31 85
3283.44 76
3283.57 66
3283.70 55
3283.84 44
3283.97 33
3284.10 22
3284.23 11
3284.36 2
3284.49 0
3284.62 0
3284.76 0
3284.89 0
3285.02 0
3285.15 0
3285.28 0
3285.41 1
3285.54 2
3285.68 3
3285.81 5
3285.94 9
3286.07 15
3286.20 24
3286.33 35
3286.46 47
3286.60 60
3286.73 72
3286.86 83
3286.99 93
3287.12 100
3287.25 105
3287.38 108
3287.52 107
3287.65 103
3287.78 97
3287.91 88
3288.04 78
3288.17 69
3288.30 62
3288.44 59
3288.57 60
3288.70 64
3288.83 71
3288.96 78
3289.09 84
3289.23 87
3289.36 88
3289.49 85
3289.62 81
3289.75 77
3289.88 75
3290.01 76
3290.15 81
3290.28 90
3290.41 102
3290.54 117
3290.67 133
3290.80 149
3290.94 162
3291.07 171
3291.20 175
3291.33 174
3291.46 168
3291.59 159
3291.72 149
3291.86 139
3291.99 132
3292.12 128
3292.25 129
3292.38 134
3292.51 141
3292.65 149
3292.78 155
3292.91 158
3293.04 157
3293.17 152
3293.30 145
3293.43 138
3293.57 132
3293.70 129
3293.83 128
3293.96 129
3294.09 130
3294.22 130
3294.36 128
3294.49 123
3294.62 116
3294.75 109
3294.88 102
3295.01 97
3295.15 94
3295.28 94
3295.41 95
3295.54 97
3295.67 100
3295.80 101
3295.94 100
3296.07 99
3296.20 97
3296.33 95
3296.46 94
3296.59 97
3296.73 102
3296.86 111
3296.99 121
3297.12 134
3297.25 145
3297.38 156
3297.52 163
3297.65 168
3297.78 168
3297.91 165
3298.04 159
3298.17 151
3298.31 142
3298.44 132
3298.57 123
3298.70 115
3298.83 108
3298.96 103
3299.10 101
3299.23 100
3299.36 101
3299.49 104
3299.62 108
3299.75 114
3299.89 120
3300.02 127
3300.15 132
3300.28 134
3300.41 132
3300.54 128
3300.68 121
3300.81 114
3300.94 109
3301.07 107
3301.20 108
3301.33 112
3301.47 119
3301.60 127
3301.73 135
3301.86 143
3301.99 150
3302.13 157
3302.26 163
3302.39 168
3302.52 170
3302.65 170
3302.78 167
3302.92 160
3303.05 150
3303.18 139
3303.31 127
3303.44 116
3303.57 107
3303.71 99
3303.84 93
3303.97 89
3304.10 86
3304.23 84
3304.37 83
3304.50 83
3304.63 85
3304.76 89
3304.89 94
3305.02 101
3305.16 108
3305.29 115
3305.42 120
3305.55 124
3305.68 126
3305.82 125
3305.95 122
3306.08 118
3306.21 112
3306.34 105
3306.47 98
3306.61 91
3306.74 87
3306.87 85
3307.00 86
3307.13 90
3307.27 97
3307.40 105
3307.53 112
3307.66 118
3307.79 120
3307.93 119
3308.06 115
3308.19 109
3308.32 102
3308.45 95
3308.58 90
3308.72 87
3308.85 87
3308.98 89
3309.11 92
3309.24 94
3309.38 95
3309.51 94
3309.64 90
3309.77 84
3309.90 78
3310.04 71
3310.17 65
3310.30 61
3310.43 57
3310.56 55
3310.70 52
3310.83 50
3310.96 49
3311.09 48
3311.22 50
3311.36 52
3311.49 57
3311.62 64
3311.75 71
3311.88 79
3312.01 85
3312.15 90
3312.28 93
3312.41 95
3312.54 95
3312.67 94
3312.81 92
3312.94 90
3313.07 87
3313.20 83
3313.33 80
3313.47 76
3313.60 72
3313.73 69
3313.86 66
3313.99 63
3314.13 59
3314.26 56
3314.39 54
3314.52 52
3314.65 53
3314.79 58
3314.92 66
3315.05 76
3315.18 88
3315.31 99
3315.45 107
3315.58 111
3315.71 111
3315.84 107
3315.97 100
3316.11 91
3316.24 82
3316.37 73
3316.50 66
3316.63 59
3316.77 54
3316.90 51
3317.03 49
3317.16 48
3317.30 50
3317.43 53
3317.56 56
3317.69 60
3317.82 63
3317.96 65
3318.09 65
3318.22 63
3318.35 60
3318.48 56
3318.62 52
3318.75 50
3318.88 49
3319.01 51
3319.14 54
3319.28 59
3319.41 66
3319.54 72
3319.67 77
3319.80 82
3319.94 85
3320.07 87
3320.20 88
3320.33 88
3320.47 87
3320.60 86
3320.73 85
3320.86 83
3320.99 81
3321.13 77
3321.26 71
3321.39 63
3321.52 54
3321.65 44
3321.79 33
3321.92 24
3322.05 16
3322.18 12
3322.32 12
3322.45 17
3322.58 27
3322.71 39
3322.84 53
3322.98 66
3323.11 78
3323.24 87
3323.37 93
3323.51 96
3323.64 97
3323.77 97
3323.90 96
3324.03 94
3324.17 92
3324.30 91
3324.43 90
3324.56 89
3324.69 89
3324.83 89
3324.96 89
3325.09 89
3325.22 89
3325.36 90
3325.49 91
3325.62 94
3325.75 97
3325.88 99
3326.02 101
3326.15 101
3326.28 100
3326.41 96
3326.55 92
3326.68 87
3326.81 84
3326.94 82
3327.08 82
3327.21 83
3327.34 87
3327.47 91
3327.60 94
3327.74 96
3327.87 96
3328.00 93
3328.13 87
3328.27 80
3328.40 73
3328.53 67
3328.66 64
3328.79 65
3328.93 70
3329.06 77
3329.19 87
3329.32 98
3329.46 109
3329.59 119
3329.72 129
3329.85 137
3329.99 143
3330.12 145
3330.25 143
3330.38 136
3330.51 127
3330.65 115
3330.78 103
3330.91 93
3331.04 87
3331.18 84
3331.31 83
3331.44 83
3331.57 82
3331.71 80
3331.84 77
3331.97 72
3332.10 67
3332.24 63
3332.37 61
3332.50 60
3332.63 61
3332.76 63
3332.90 65
3333.03 68
3333.16 72
3333.29 76
3333.43 79
3333.56 82
3333.69 84
3333.82 84
3333.96 83
3334.09 80
3334.22 76
3334.35 72
3334.49 69
3334.62 66
3334.75 63
3334.88 61
3335.02 59
3335.15 57
3335.28 55
3335.41 53
3335.54 50
3335.68 47
3335.81 44
3335.94 42
3336.07 39
3336.21 38
3336.34 37
3336.47 38
3336.60 39
3336.74 42
3336.87 45
3337.00 48
3337.13 51
3337.27 53
3337.40 55
3337.53 54
3337.66 52
3337.80 48
3337.93 42
3338.06 33
3338.19 22
3338.33 11
3338.46 0
3338.59 0
3338.72 0
3338.86 0
3338.99 0
3339.12 0
3339.25 0
3339.39 0
3339.52 0
3339.65 6
3339.78 11
3339.92 16
3340.05 21
3340.18 25
3340.31 28
3340.45 30
3340.58 30
3340.71 29
3340.84 26
3340.98 23
3341.11 19
3341.24 15
3341.37 12
3341.51 11
3341.64 13
3341.77 16
3341.90 21
3342.04 28
3342.17 38
3342.30 49
3342.43 62
3342.57 76
3342.70 90
3342.83 105
3342.96 119
3343.10 130
3343.23 138
3343.36 143
3343.50 145
3343.63 144
3343.76 141
3343.89 138
3344.03 136
3344.16 134
3344.29 134
3344.42 135
3344.56 137
3344.69 138
3344.82 139
3344.95 138
3345.09 135
3345.22 129
3345.35 120
3345.48 109
3345.62 96
3345.75 83
3345.88 71
3346.01 61
3346.15 53
3346.28 50
3346.41 51
3346.55 54
3346.68 59
3346.81 64
3346.94 68
3347.08 68
3347.21 66
3347.34 61
3347.47 54
3347.61 47
3347.74 40
3347.87 35
3348.00 32
3348.14 30
3348.27 29
3348.40 30
3348.54 31
3348.67 34
3348.80 38
3348.93 42
3349.07 48
3349.20 54
3349.33 62
3349.46 70
3349.60 79
3349.73 87
3349.86 93
3350.00 96
3350.13 96
3350.26 92
3350.39 86
3350.53 79
3350.66 75
3350.79 73
3350.92 75
3351.06 80
3351.19 86
3351.32 91
3351.46 92
3351.59 90
3351.72 84
3351.85 76
3351.99 67
3352.12 59
3352.25 53
3352.38 48
3352.52 44
3352.65 40
3352.78 34
3352.92 28
3353.05 21
3353.18 14
3353.31 9
3353.45 5
3353.58 3
3353.71 4
3353.84 7
3353.98 11
3354.11 17
3354.24 24
3354.38 31
3354.51 40
3354.64 48
3354.77 57
3354.91 66
3355.04 74
3355.17 81
3355.31 87
3355.44 91
3355.57 93
3355.70 93
3355.84 89
3355.97 84
3356.10 76
3356.24 68
3356.37 60
3356.50 53
3356.63 48
3356.77 46
3356.90 45
3357.03 46
3357.17 47
3357.30 48
3357.43 47
3357.56 46
3357.70 44
3357.83 43
3357.96 43
3358.10 46
3358.23 52
3358.36 60
3358.49 70
3358.63 80
3358.76 88
3358.89 95
3359.03 100
3359.16 103
3359.29 105
3359.42 107
3359.56 111
3359.69 116
3359.82 121
3359.96 126
3360.09 128
3360.22 127
3360.35 120
3360.49 109
3360.62 93
3360.75 76
3360.89 58
3361.02 41
3361.15 29
3361.29 20
3361.42 15
3361.55 14
3361.68 15
3361.82 16
3361.95 18
3362.08 18
3362.22 18
3362.35 16
3362.48 15
3362.61 12
3362.75 10
3362.88 7
3363.01 4
3363.15 1
3363.28 0
3363.41 0
3363.55 0
3363.68 1
3363.81 5
3363.94 8
3364.08 11
3364.21 12
3364.34 12
3364.48 10
3364.61 9
3364.74 9
3364.88 11
3365.01 13
3365.14 18
3365.27 22
3365.41 26
3365.54 30
3365.67 32
3365.81 34
3365.94 35
3366.07 36
3366.21 36
3366.34 34
3366.47 31
3366.60 26
3366.74 18
3366.87 10
3367.00 1
3367.14 0
3367.27 0
3367.40 0
3367.54 0
3367.67 0
3367.80 0
3367.94 1
3368.07 5
3368.20 7
3368.33 9
3368.47 9
3368.60 8
3368.73 6
3368.87 5
3369.00 5
3369.13 6
3369.27 8
3369.40 11
3369.53 16
3369.67 22
3369.80 29
3369.93 35
3370.06 41
3370.20 47
3370.33 52
3370.46 55
3370.60 58
3370.73 58
3370.86 57
3371.00 55
3371.13 51
3371.26 47
3371.40 43
3371.53 39
3371.66 37
3371.80 35
3371.93 35
3372.06 36
3372.19 38
3372.33 41
3372.46 45
3372.59 49
3372.73 54
3372.86 59
3372.99 63
3373.13 66
3373.26 69
3373.39 69
3373.53 69
3373.66 67
3373.79 65
3373.93 62
3374.06 60
3374.19 57
3374.33 53
3374.46 48
3374.59 43
3374.73 37
3374.86 32
3374.99 30
3375.12 30
3375.26 32
3375.39 38
3375.52 45
3375.66 52
3375.79 58
3375.92 62
3376.06 63
3376.19 62
3376.32 60
3376.46 57
3376.59 55
3376.72 52
3376.86 49
3376.99 46
3377.12 43
3377.26 40
3377.39 36
3377.52 33
3377.66 31
3377.79 30
3377.92 30
3378.06 31
3378.19 31
3378.32 32
3378.46 33
3378.59 34
3378.72 36
3378.86 38
3378.99 41
3379.12 44
3379.26 47
3379.39 50
3379.52 53
3379.66 57
3379.79 62
3379.92 69
3380.06 76
3380.19 85
3380.32 92
3380.46 98
3380.59 101
3380.72 99
3380.86 94
3380.99 86
3381.12 76
3381.26 65
3381.39 56
3381.52 48
3381.66 43
3381.79 41
3381.92 42
3382.06 43
3382.19 45
3382.32 47
3382.46 49
3382.59 50
3382.72 50
3382.86 50
3382.99 51
3383.12 50
3383.26 50
3383.39 49
3383.52 47
3383.66 44
3383.79 42
3383.92 39
3384.06 36
3384.19 34
3384.32 33
3384.46 33
3384.59 33
3384.72 33
3384.86 32
3384.99 30
3385.12 28
3385.26 25
3385.39 23
3385.52 23
3385.66 23
3385.79 25
3385.92 28
3386.06 31
3386.19 33
3386.32 33
3386.46 31
3386.59 28
3386.72 24
3386.86 21
3386.99 18
3387.12 17
3387.26 18
3387.39 21
3387.52 25
3387.66 31
3387.79 38
3387.93 45
3388.06 52
3388.19 58
3388.33 63
3388.46 66
3388.59 66
3388.73 65
3388.86 64
3388.99 62
3389.13 63
3389.26 68
3389.39 77
3389.53 91
3389.66 107
3389.79 125
3389.93 141
3390.06 153
3390.19 159
3390.33 161
3390.46 158
3390.60 153
3390.73 148
3390.86 146
3391.00 149
3391.13 157
3391.26 168
3391.40 181
3391.53 194
3391.66 204
3391.80 211
3391.93 214
3392.06 214
3392.20 212
3392.33 209
3392.46 207
3392.60 206
3392.73 205
3392.87 205
3393.00 204
3393.13 201
3393.27 196
3393.40 190
3393.53 182
3393.67 174
3393.80 167
3393.93 160
3394.07 156
3394.20 153
3394.33 152
3394.47 153
3394.60 156
3394.74 159
3394.87 161
3395.00 163
3395.14 163
3395.27 162
3395.40 159
3395.54 154
3395.67 150
3395.80 145
3395.94 140
3396.07 135
3396.20 130
3396.34 123
3396.47 115
3396.61 105
3396.74 92
3396.87 79
3397.01 65
3397.14 53
3397.27 44
3397.41 40
3397.54 41
3397.68 47
3397.81 57
3397.94 70
3398.08 83
3398.21 95
3398.34 104
3398.48 108
3398.61 110
3398.74 109
3398.88 107
3399.01 106
3399.15 104
3399.28 103
3399.41 100
3399.55 97
3399.68 92
3399.81 86
3399.95 80
3400.08 77
3400.21 75
3400.35 76
3400.48 78
3400.62 81
3400.75 83
3400.88 84
3401.02 84
3401.15 81
3401.28 79
3401.42 76
3401.55 73
3401.69 72
3401.82 71
3401.95 71
3402.09 72
3402.22 74
3402.35 76
3402.49 78
3402.62 82
3402.76 86
3402.89 90
3403.02 93
3403.16 96
3403.29 96
3403.42 93
3403.56 86
3403.69 76
3403.83 63
3403.96 49
3404.09 35
3404.23 23
3404.36 13
3404.49 5
3404.63 0
3404.76 0
3404.90 0
3405.03 0
3405.16 0
3405.30 0
3405.43 0
3405.57 0
3405.70 0
3405.83 9
3405.97 19
3406.10 26
3406.23 31
3406.37 32
3406.50 32
3406.64 32
3406.77 31
3406.90 33
3407.04 38
3407.17 44
3407.31 52
3407.44 60
3407.57 67
3407.71 71
3407.84 71
3407.97 69
3408.11 63
3408.24 55
3408.38 46
3408.51 37
3408.64 29
3408.78 23
3408.91 17
3409.05 14
3409.18 10
3409.31 8
3409.45 5
3409.58 3
3409.71 0
3409.85 0
3409.98 0
3410.12 0
3410.25 0
3410.38 0
3410.52 0
3410.65 0
3410.79 1
3410.92 10
3411.05 20
3411.19 30
3411.32 40
3411.46 49
3411.59 54
3411.72 57
3411.86 56
3411.99 52
3412.13 45
3412.26 38
3412.39 30
3412.53 23
3412.66 17
3412.79 13
3412.93 11
3413.06 11
3413.20 14
3413.33 18
3413.46 24
3413.60 31
3413.73 38
3413.87 43
3414.00 45
3414.13 43
3414.27 38
3414.40 31
3414.54 24
3414.67 18
3414.80 15
3414.94 15
3415.07 17
3415.21 19
3415.34 22
3415.47 24
3415.61 24
3415.74 22
3415.88 20
3416.01 17
3416.14 14
3416.28 12
3416.41 11
3416.55 10
3416.68 11
3416.81 13
3416.95 16
3417.08 20
3417.22 26
3417.35 33
3417.48 40
3417.62 47
3417.75 54
3417.89 59
3418.02 62
3418.16 63
3418.29 63
3418.42 62
3418.56 63
3418.69 66
3418.83 72
3418.96 80
3419.09 90
3419.23 100
3419.36 109
3419.50 117
3419.63 122
3419.76 124
3419.90 125
3420.03 124
3420.17 122
3420.30 121
3420.43 121
3420.57 121
3420.70 121
3420.84 121
3420.97 121
3421.11 120
3421.24 119
3421.37 118
3421.51 117
3421.64 117
3421.78 117
3421.91 118
3422.04 118
3422.18 118
3422.31 117
3422.45 115
3422.58 113
3422.71 112
3422.85 111
3422.98 111
3423.12 114
3423.25 117
3423.39 122
3423.52 126
3423.65 131
3423.79 134
3423.92 135
3424.06 135
3424.19 132
3424.32 125
3424.46 116
3424.59 104
3424.73 90
3424.86 75
3425.00 62
3425.13 52
3425.26 48
3425.40 49
3425.53 56
3425.67 66
3425.80 78
3425.93 88
3426.07 94
3426.20 97
3426.34 96
3426.47 93
3426.61 89
3426.74 85
3426.87 83
3427.01 84
3427.14 85
3427.28 86
3427.41 86
3427.55 84
3427.68 79
3427.81 73
3427.95 67
3428.08 61
3428.22 56
3428.35 53
3428.49 51
3428.62 49
3428.75 47
3428.89 45
3429.02 43
3429.16 42
3429.29 43
3429.43 46
3429.56 51
3429.69 59
3429.83 67
3429.96 74
3430.10 79
3430.23 82
3430.37 82
3430.50 82
3430.63 82
3430.77 83
3430.90 87
3431.04 91
3431.17 94
3431.31 96
3431.44 95
3431.57 92
3431.71 88
3431.84 83
3431.98 81
3432.11 82
3432.25 85
3432.38 91
3432.51 96
3432.65 101
3432.78 103
3432.92 104
3433.05 102
3433.19 100
3433.32 99
3433.45 98
3433.59 98
3433.72 97
3433.86 95
3433.99 90
3434.13 83
3434.26 73
3434.40 62
3434.53 50
3434.66 40
3434.80 33
3434.93 30
3435.07 31
3435.20 36
3435.34 45
3435.47 54
3435.60 63
3435.74 69
3435.87 72
3436.01 72
3436.14 68
3436.28 62
3436.41 56
3436.55 52
3436.68 50
3436.81 51
3436.95 57
3437.08 65
3437.22 75
3437.35 87
3437.49 97
3437.62 106
3437.76 112
3437.89 115
3438.02 115
3438.16 113
3438.29 110
3438.43 105
3438.56 100
3438.70 95
3438.83 90
3438.97 87
3439.10 87
3439.23 88
3439.37 91
3439.50 95
3439.64 100
3439.77 104
3439.91 106
3440.04 106
3440.18 103
3440.31 99
3440.44 94
3440.58 89
3440.71 84
3440.85 79
3440.98 74
3441.12 68
3441.25 61
3441.39 51
3441.52 40
3441.66 29
3441.79 18
3441.92 8
3442.06 1
3442.19 0
3442.33 0
3442.46 0
3442.60 1
3442.73 7
3442.87 13
3443.00 20
3443.14 27
3443.27 31
3443.40 33
3443.54 31
3443.67 26
3443.81 17
3443.94 6
3444.08 0
3444.21 0
3444.35 0
3444.48 0
3444.62 0
3444.75 0
3444.88 0
3445.02 0
3445.15 5
3445.29 10
3445.42 13
3445.56 16
3445.69 19
3445.83 20
3445.96 22
3446.10 23
3446.23 24
3446.37 27
3446.50 30
3446.63 33
3446.77 37
3446.90 41
3447.04 45
3447.17 49
3447.31 54
3447.44 60
3447.58 66
3447.71 74
3447.85 82
3447.98 89
3448.12 96
3448.25 100
3448.38 102
3448.52 102
3448.65 99
3448.79 93
3448.92 86
3449.06 77
3449.19 68
3449.33 59
3449.46 51
3449.60 43
3449.73 37
3449.87 32
3450.00 27
3450.14 23
3450.27 19
3450.40 15
3450.54 12
3450.67 10
3450.81 10
3450.94 11
3451.08 15
3451.21 21
3451.35 30
3451.48 41
3451.62 52
3451.75 64
3451.89 74
3452.02 82
3452.16 88
3452.29 91
3452.43 90
3452.56 88
3452.69 84
3452.83 80
3452.96 76
3453.10 73
3453.23 71
3453.37 71
3453.50 71
3453.64 71
3453.77 71
3453.91 72
3454.04 73
3454.18 75
3454.31 77
3454.45 79
3454.58 79
3454.72 77
3454.85 73
3454.99 69
3455.12 65
3455.26 65
3455.39 69
3455.52 78
3455.66 91
3455.79 107
3455.93 123
3456.06 137
3456.20 148
3456.33 156
3456.47 159
3456.60 160
3456.74 160
3456.87 158
3457.01 157
3457.14 157
3457.28 159
3457.41 164
3457.55 171
3457.68 178
3457.82 186
3457.95 192
3458.09 196
3458.22 197
3458.36 196
3458.49 194
3458.63 193
3458.76 194
3458.90 198
3459.03 205
3459.17 213
3459.30 223
3459.43 232
3459.57 239
3459.70 242
3459.84 241
3459.97 236
3460.11 225
3460.24 211
3460.38 193
3460.51 175
3460.65 159
3460.78 145
3460.92 136
3461.05 131
3461.19 130
3461.32 129
3461.46 127
3461.59 123
3461.73 116
3461.86 106
3462.00 96
3462.13 86
3462.27 79
3462.40 76
3462.54 78
3462.67 82
3462.81 88
3462.94 94
3463.08 100
3463.21 104
3463.35 107
3463.48 109
3463.62 109
3463.75 109
3463.89 107
3464.02 104
3464.16 98
3464.29 91
3464.43 83
3464.56 75
3464.70 67
3464.83 60
3464.97 55
3465.10 53
3465.24 52
3465.37 53
3465.51 57
3465.64 62
3465.78 70
3465.91 79
3466.05 89
3466.18 100
3466.32 111
3466.45 120
3466.59 126
3466.72 129
3466.86 129
3466.99 125
3467.13 119
3467.26 112
3467.40 103
3467.53 95
3467.67 87
3467.80 79
3467.94 72
3468.07 65
3468.21 57
3468.34 49
3468.48 40
3468.61 31
3468.75 23
3468.88 17
3469.02 14
3469.15 16
3469.29 23
3469.42 33
3469.56 46
3469.69 60
3469.83 72
3469.96 82
3470.10 88
3470.23 91
3470.37 90
3470.50 88
3470.64 85
3470.77 83
3470.91 80
3471.04 79
3471.18 77
3471.31 77
3471.45 76
3471.58 76
3471.72 75
3471.85 75
3471.99 73
3472.12 70
3472.26 66
3472.39 61
3472.53 57
3472.66 53
3472.80 52
3472.93 53
3473.07 56
3473.20 59
3473.34 63
3473.48 65
3473.61 65
3473.75 64
3473.88 60
3474.02 55
3474.15 49
3474.29 42
3474.42 34
3474.56 26
3474.69 19
3474.83 13
3474.96 9
3475.10 5
3475.23 3
3475.37 1
3475.50 0
3475.64 0
3475.77 0
3475.91 0
3476.04 0
3476.18 0
3476.31 2
3476.45 5
3476.58 8
3476.72 11
3476.85 12
3476.99 13
3477.12 13
3477.26 11
3477.40 9
3477.53 5
3477.67 2
3477.80 0
3477.94 0
3478.07 0
3478.21 0
3478.34 0
3478.48 0
3478.61 0
3478.75 0
3478.88 1
3479.02 3
3479.15 5
3479.29 8
3479.42 10
3479.56 13
3479.69 17
3479.83 22
3479.96 28
3480.10 34
3480.24 41
3480.37 47
3480.51 52
3480.64 56
3480.78 58
3480.91 58
3481.05 57
3481.18 56
3481.32 54
3481.45 52
3481.59 49
3481.72 47
3481.86 46
3481.99 47
3482.13 51
3482.26 58
3482.40 67
3482.54 78
3482.67 87
3482.81 95
3482.94 100
3483.08 101
3483.21 99
3483.35 95
3483.48 90
3483.62 87
3483.75 86
3483.89 86
3484.02 90
3484.16 95
3484.29 101
3484.43 108
3484.57 114
3484.70 118
3484.84 120
3484.97 120
3485.11 117
3485.24 113
3485.38 109
3485.51 106
3485.65 104
3485.78 103
3485.92 103
3486.05 103
3486.19 102
3486.33 100
3486.46 96
3486.60 92
3486.73 87
3486.87 84
3487.00 83
3487.14 84
3487.27 87
3487.41 91
3487.54 95
3487.68 98
3487.81 99
3487.95 98
3488.09 95
3488.22 90
3488.36 84
3488.49 78
3488.63 74
3488.76 73
3488.90 75
3489.03 80
3489.17 87
3489.30 94
3489.44 100
3489.58 104
3489.71 105
3489.85 104
3489.98 100
3490.12 95
3490.25 90
3490.39 85
3490.52 80
3490.66 74
3490.79 67
3490.93 60
3491.07 52
3491.20 47
3491.34 43
3491.47 43
3491.61 45
3491.74 48
3491.88 51
3492.01 52
3492.15 50
3492.29 46
3492.42 41
3492.56 35
3492.69 31
3492.83 29
3492.96 30
3493.10 33
3493.23 39
3493.37 45
3493.50 52
3493.64 58
3493.78 63
3493.91 67
3494.05 69
3494.18 71
3494.32 71
3494.45 70
3494.59 68
3494.72 64
3494.86 59
3495.00 52
3495.13 45
3495.27 40
3495.40 38
3495.54 39
3495.67 44
3495.81 54
3495.94 66
3496.08 80
3496.22 94
3496.35 105
3496.49 112
3496.62 115
3496.76 114
3496.89 109
3497.03 102
3497.16 93
3497.30 84
3497.44 74
3497.57 65
3497.71 57
3497.84 52
3497.98 48
3498.11 47
3498.25 49
3498.39 52
3498.52 57
3498.66 60
3498.79 62
3498.93 61
3499.06 56
3499.20 50
3499.33 42
3499.47 34
3499.61 27
3499.74 23
3499.88 19
3500.01 17
3500.15 16
3500.28 15
3500.42 14
3500.56 13
3500.69 14
3500.83 15
3500.96 18
3501.10 20
3501.23 23
3501.37 26
3501.51 28
3501.64 30
3501.78 30
3501.91 30
3502.05 30
3502.18 29
3502.32 28
3502.46 27
3502.59 27
3502.73 28
3502.86 31
3503.00 36
3503.13 42
3503.27 48
3503.41 52
3503.54 55
3503.68 56
3503.81 54
3503.95 50
3504.08 45
3504.22 39
3504.36 33
3504.49 27
3504.63 21
3504.76 17
3504.90 13
3505.03 12
3505.17 13
3505.31 17
3505.44 24
3505.58 32
3505.71 41
3505.85 50
3505.98 58
3506.12 64
3506.26 69
3506.39 72
3506.53 74
3506.66 74
3506.80 74
3506.93 73
3507.07 69
3507.21 64
3507.34 56
3507.48 48
3507.61 39
3507.75 30
3507.89 22
3508.02 17
3508.16 12
3508.29 9
3508.43 6
3508.56 3
3508.70 0
3508.84 0
3508.97 0
3509.11 0
3509.24 0
3509.38 0
3509.52 0
3509.65 0
3509.79 3
3509.92 7
3510.06 10
3510.19 12
3510.33 15
3510.47 17
3510.60 18
3510.74 17
3510.87 15
3511.01 11
3511.15 6
3511.28 2
3511.42 0
3511.55 0
3511.69 2
3511.83 9
3511.96 18
3512.10 28
3512.23 37
3512.37 45
3512.50 50
3512.64 54
3512.78 57
3512.91 61
3513.05 66
3513.18 73
3513.32 82
3513.46 91
3513.59 101
3513.73 111
3513.86 120
3514.00 127
3514.14 131
3514.27 133
3514.41 132
3514.54 129
3514.68 125
3514.82 119
3514.95 114
3515.09 109
3515.22 105
3515.36 102
3515.49 100
3515.63 98
3515.77 97
3515.90 96
3516.04 97
3516.17 100
3516.31 105
3516.45 111
3516.58 118
3516.72 124
3516.85 130
3516.99 134
3517.13 137
3517.26 139
3517.40 141
3517.53 144
3517.67 146
3517.81 148
3517.94 150
3518.08 149
3518.21 147
3518.35 142
3518.49 137
3518.62 132
3518.76 128
3518.89 125
3519.03 124
3519.17 125
3519.30 126
3519.44 125
3519.57 122
3519.71 118
3519.85 111
3519.98 104
3520.12 97
3520.26 92
3520.39 89
3520.53 89
3520.66 92
3520.80 96
3520.94 99
3521.07 102
3521.21 104
3521.34 104
3521.48 102
3521.62 100
3521.75 98
3521.89 97
3522.02 98
3522.16 98
3522.30 99
3522.43 99
3522.57 98
3522.70 95
3522.84 90
3522.98 82
3523.11 74
3523.25 65
3523.38 58
3523.52 53
3523.66 51
3523.79 52
3523.93 55
3524.07 58
3524.20 61
3524.34 62
3524.47 60
3524.61 56
3524.75 50
3524.88 44
3525.02 39
3525.15 35
3525.29 34
3525.43 35
3525.56 36
3525.70 39
3525.84 42
3525.97 46
3526.11 51
3526.24 58
3526.38 65
3526.52 72
3526.65 78
3526.79 82
3526.92 86
3527.06 88
3527.20 91
3527.33 96
3527.47 102
3527.61 110
3527.74 119
3527.88 127
3528.01 132
3528.15 134
3528.29 132
3528.42 127
3528.56 121
3528.70 115
3528.83 110
3528.97 107
3529.10 105
3529.24 102
3529.38 99
3529.51 95
3529.65 89
3529.78 83
3529.92 77
3530.06 72
3530.19 68
3530.33 65
3530.47 62
3530.60 60
3530.74 57
3530.87 54
3531.01 51
3531.15 47
3531.28 43
3531.42 41
3531.56 38
3531.69 37
3531.83 36
3531.96 36
3532.10 37
3532.24 40
3532.37 43
3532.51 48
3532.65 53
3532.78 60
3532.92 66
3533.06 71
3533.19 75
3533.33 77
3533.46 77
3533.60 78
3533.74 79
3533.87 82
3534.01 87
3534.15 94
3534.28 102
3534.42 110
3534.55 117
3534.69 121
3534.83 122
3534.96 121
3535.10 118
3535.24 115
3535.37 112
3535.51 109
3535.65 106
3535.78 103
3535.92 100
3536.05 97
3536.19 94
3536.33 91
3536.46 90
3536.60 90
3536.74 91
3536.87 93
3537.01 96
3537.15 100
3537.28 104
3537.42 109
3537.55 116
3537.69 124
3537.83 133
3537.96 142
3538.10 150
3538.24 157
3538.37 162
3538.51 164
3538.65 165
3538.78 164
3538.92 163
3539.05 160
3539.19 155
3539.33 149
3539.46 140
3539.60 129
3539.74 116
3539.87 103
3540.01 90
3540.15 80
3540.28 73
3540.42 69
3540.56 68
3540.69 70
3540.83 73
3540.96 76
3541.10 78
3541.24 79
3541.37 79
3541.51 78
3541.65 78
3541.78 78
3541.92 79
3542.06 81
3542.19 83
3542.33 85
3542.47 85
3542.60 83
3542.74 79
3542.88 72
3543.01 64
3543.15 55
3543.28 45
3543.42 36
3543.56 28
3543.69 22
3543.83 18
3543.97 17
3544.10 19
3544.24 24
3544.38 32
3544.51 42
3544.65 53
3544.79 62
3544.92 68
3545.06 71
3545.20 70
3545.33 65
3545.47 59
3545.61 51
3545.74 45
3545.88 40
3546.02 37
3546.15 36
3546.29 36
3546.42 36
3546.56 35
3546.70 33
3546.83 29
3546.97 24
3547.11 18
3547.24 14
3547.38 10
3547.52 8
3547.65 8
3547.79 8
3547.93 9
3548.06 9
3548.20 8
3548.34 7
3548.47 5
3548.61 3
3548.75 0
3548.88 0
3549.02 0
3549.16 0
3549.29 0
3549.43 0
3549.57 0
3549.70 0
3549.84 7
3549.98 18
3550.11 30
3550.25 42
3550.39 53
3550.52 61
3550.66 65
3550.80 67
3550.93 65
3551.07 61
3551.21 56
3551.34 52
3551.48 49
3551.62 48
3551.75 49
3551.89 52
3552.03 56
3552.16 62
3552.30 67
3552.44 71
3552.57 73
3552.71 74
3552.85 75
3552.98 76
3553.12 79
3553.26 83
3553.39 91
3553.53 99
3553.67 108
3553.80 116
3553.94 119
3554.08 119
3554.21 113
3554.35 103
3554.49 91
3554.62 78
3554.76 65
3554.90 56
3555.03 50
3555.17 47
3555.31 47
3555.44 48
3555.58 51
3555.72 54
3555.85 58
3555.99 63
3556.13 70
3556.26 78
3556.40 87
3556.54 95
3556.67 100
3556.81 102
3556.95 100
3557.08 96
3557.22 90
3557.36 85
3557.49 82
3557.63 82
3557.77 84
3557.90 88
3558.04 91
3558.18 92
3558.31 89
3558.45 83
3558.59 74
3558.73 62
3558.86 50
3559.00 38
3559.14 27
3559.27 18
3559.41 11
3559.55 4
3559.68 0
3559.82 0
3559.96 0
3560.09 0
3560.23 0
3560.37 0
3560.50 0
3560.64 0
3560.78 0
3560.91 2
3561.05 5
3561.19 9
3561.32 14
3561.46 20
3561.60 27
3561.74 34
3561.87 42
3562.01 50
3562.15 59
3562.28 68
3562.42 79
3562.56 90
3562.69 101
3562.83 111
3562.97 121
3563.10 128
3563.24 132
3563.38 133
3563.51 132
3563.65 130
3563.79 125
3563.92 120
3564.06 115
3564.20 110
3564.34 106
3564.47 101
3564.61 97
3564.75 92
3564.88 87
3565.02 82
3565.16 76
3565.29 70
3565.43 64
3565.57 58
3565.70 54
3565.84 50
3565.98 48
3566.12 48
3566.25 49
3566.39 52
3566.53 55
3566.66 59
3566.80 65
3566.94 70
3567.07 77
3567.21 83
3567.35 89
3567.49 94
3567.62 99
3567.76 102
3567.90 104
3568.03 105
3568.17 106
3568.31 107
3568.44 107
3568.58 106
3568.72 104
3568.85 101
3568.99 97
3569.13 93
3569.27 89
3569.40 85
3569.54 82
3569.68 81
3569.81 81
3569.95 83
3570.09 87
3570.22 93
3570.36 101
3570.50 108
3570.64 115
3570.77 121
3570.91 123
3571.05 123
3571.18 121
3571.32 116
3571.46 112
3571.59 107
3571.73 104
3571.87 102
3572.01 101
3572.14 100
3572.28 99
3572.42 97
3572.55 96
3572.69 95
3572.83 96
3572.97 99
3573.10 106
3573.24 114
3573.38 125
3573.51 135
3573.65 145
3573.79 152
3573.92 156
3574.06 156
3574.20 152
3574.34 145
3574.47 136
3574.61 127
3574.75 118
3574.88 109
3575.02 102
3575.16 96
3575.30 90
3575.43 85
3575.57 80
3575.71 77
3575.84 74
3575.98 72
3576.12 71
3576.26 71
3576.39 71
3576.53 71
3576.67 72
3576.80 74
3576.94 76
3577.08 79
3577.22 84
3577.35 88
3577.49 93
3577.63 96
3577.76 99
3577.90 102
3578.04 103
3578.18 105
3578.31 107
3578.45 110
3578.59 113
3578.72 115
3578.86 115
3579.00 113
3579.14 107
3579.27 99
3579.41 89
3579.55 78
3579.68 68
3579.82 59
3579.96 50
3580.10 41
3580.23 32
3580.37 24
3580.51 17
3580.65 12
3580.78 10
3580.92 10
3581.06 11
3581.19 13
3581.33 14
3581.47 12
3581.61 8
3581.74 2
3581.88 0
3582.02 0
3582.15 0
3582.29 0
3582.43 0
3582.57 0
3582.70 0
3582.84 10
3582.98 25
3583.12 40
3583.25 56
3583.39 70
3583.53 81
3583.66 89
3583.80 94
3583.94 94
3584.08 90
3584.21 83
3584.35 73
3584.49 60
3584.63 46
3584.76 31
3584.90 18
3585.04 7
3585.17 0
3585.31 0
3585.45 0
3585.59 0
3585.72 3
3585.86 11
3586.00 22
3586.14 34
3586.27 47
3586.41 60
3586.55 71
3586.68 80
3586.82 85
3586.96 88
3587.10 89
3587.23 88
3587.37 86
3587.51 84
3587.65 81
3587.78 77
3587.92 73
3588.06 69
3588.20 65
3588.33 60
3588.47 56
3588.61 52
3588.75 47
3588.88 43
3589.02 38
3589.16 34
3589.29 30
3589.43 28
3589.57 27
3589.71 28
3589.84 31
3589.98 34
3590.12 37
3590.26 40
3590.39 42
3590.53 45
3590.67 49
3590.81 53
3590.94 58
3591.08 64
3591.22 67
3591.36 69
3591.49 67
3591.63 63
3591.77 56
3591.91 47
3592.04 39
3592.18 32
3592.32 27
3592.46 24
3592.59 24
3592.73 24
3592.87 25
3593.00 26
3593.14 27
3593.28 28
3593.42 30
3593.55 33
3593.69 37
3593.83 40
3593.97 43
3594.10 44
3594.24 42
3594.38 37
3594.52 29
3594.65 20
3594.79 11
3594.93 3
3595.07 0
3595.20 0
3595.34 4
3595.48 12
3595.62 22
3595.75 32
3595.89 41
3596.03 47
3596.17 49
3596.30 49
3596.44 46
3596.58 42
3596.72 39
3596.85 37
3596.99 38
3597.13 40
3597.27 45
3597.40 50
3597.54 55
3597.68 61
3597.82 68
3597.95 74
3598.09 81
3598.23 87
3598.37 93
3598.50 97
3598.64 99
3598.78 101
3598.92 101
3599.06 102
3599.19 102
3599.33 104
3599.47 105
3599.61 107
3599.74 107
3599.88 106
3600.02 103
3600.16 98
3600.29 92
3600.43 88
3600.57 85
3600.71 85
3600.84 89
3600.98 96
3601.12 105
3601.26 115
3601.39 125
3601.53 132
3601.67 136
3601.81 138
3601.94 138
3602.08 137
3602.22 135
3602.36 133
3602.49 130
3602.63 124
3602.77 118
3602.91 110
3603.05 100
3603.18 91
3603.32 83
3603.46 76
3603.60 70
3603.73 64
3603.87 59
3604.01 54
3604.15 49
3604.28 43
3604.42 37
3604.56 33
3604.70 29
3604.84 26
3604.97 24
3605.11 22
3605.25 21
3605.39 22
3605.52 23
3605.66 26
3605.80 29
3605.94 32
3606.07 35
3606.21 35
3606.35 33
3606.49 28
3606.63 21
3606.76 13
3606.90 5
3607.04 0
3607.18 0
3607.31 0
3607.45 0
3607.59 0
3607.73 0
3607.86 0
3608.00 0
3608.14 0
3608.28 9
3608.42 19
3608.55 28
3608.69 36
3608.83 42
3608.97 46
3609.10 49
3609.24 50
3609.38 50
3609.52 51
3609.66 51
3609.79 53
3609.93 54
3610.07 57
3610.21 60
3610.34 63
3610.48 65
3610.62 65
3610.76 64
3610.90 60
3611.03 54
3611.17 45
3611.31 34
3611.45 24
3611.58 15
3611.72 8
3611.86 5
3612.00 5
3612.14 9
3612.27 16
3612.41 24
3612.55 33
3612.69 40
3612.82 46
3612.96 51
3613.10 55
3613.24 58
3613.38 61
3613.51 64
3613.65 67
3613.79 71
3613.93 74
3614.07 76
3614.20 78
3614.34 77
3614.48 76
3614.62 72
3614.75 66
3614.89 58
3615.03 50
3615.17 42
3615.31 35
3615.44 30
3615.58 28
3615.72 29
3615.86 33
3616.00 37
3616.13 42
3616.27 44
3616.41 43
3616.55 39
3616.68 32
3616.82 24
3616.96 16
3617.10 9
3617.24 4
3617.37 2
3617.51 3
3617.65 7
3617.79 13
3617.93 21
3618.06 29
3618.20 36
3618.34 41
3618.48 44
3618.62 45
3618.75 45
3618.89 44
3619.03 43
3619.17 42
3619.31 42
3619.44 43
3619.58 43
3619.72 44
3619.86 43
3620.00 42
3620.13 40
3620.27 38
3620.41 37
3620.55 36
3620.68 35
3620.82 36
3620.96 37
3621.10 38
3621.24 39
3621.37 38
3621.51 36
3621.65 34
3621.79 30
3621.93 27
3622.06 23
3622.20 19
3622.34 17
3622.48 15
3622.62 13
3622.75 12
3622.89 11
3623.03 12
3623.17 13
3623.31 16
3623.45 19
3623.58 24
3623.72 30
3623.86 37
3624.00 43
3624.14 48
3624.27 51
3624.41 54
3624.55 54
3624.69 53
3624.83 51
3624.96 48
3625.10 46
3625.24 43
3625.38 41
3625.52 39
3625.65 38
3625.79 37
3625.93 35
3626.07 34
3626.21 32
3626.34 30
3626.48 28
3626.62 27
3626.76 27
3626.90 28
3627.03 30
3627.17 32
3627.31 35
3627.45 37
3627.59 39
3627.73 39
3627.86 38
3628.00 37
3628.14 36
3628.28 33
3628.42 30
3628.55 27
3628.69 23
3628.83 20
3628.97 17
3629.11 16
3629.24 17
3629.38 22
3629.52 29
3629.66 37
3629.80 46
3629.94 54
3630.07 60
3630.21 65
3630.35 67
3630.49 68
3630.63 68
3630.76 67
3630.90 67
3631.04 66
3631.18 65
3631.32 64
3631.46 63
3631.59 61
3631.73 59
3631.87 57
3632.01 54
3632.15 51
3632.28 49
3632.42 47
3632.56 46
3632.70 48
3632.84 52
3632.98 58
3633.11 64
3633.25 70
3633.39 75
3633.53 76
3633.67 76
3633.80 74
3633.94 71
3634.08 70
3634.22 69
3634.36 69
3634.50 68
3634.63 66
3634.77 61
3634.91 53
3635.05 45
3635.19 37
3635.33 32
3635.46 30
3635.60 32
3635.74 37
3635.88 43
3636.02 49
3636.15 52
3636.29 53
3636.43 50
3636.57 46
3636.71 39
3636.85 32
3636.98 26
3637.12 19
3637.26 13
3637.40 7
3637.54 1
3637.68 0
3637.81 0
3637.95 0
3638.09 0
3638.23 0
3638.37 0
3638.51 0
3638.64 0
3638.78 5
3638.92 11
3639.06 16
3639.20 22
3639.34 27
3639.47 33
3639.61 38
3639.75 44
3639.89 49
3640.03 54
3640.17 58
3640.30 61
3640.44 63
3640.58 65
3640.72 66
3640.86 68
3641.00 71
3641.13 74
3641.27 78
3641.41 82
3641.55 85
3641.69 88
3641.83 89
3641.96 89
3642.10 89
3642.24 88
3642.38 88
3642.52 86
3642.66 85
3642.79 83
3642.93 81
3643.07 80
3643.21 79
3643.35 81
3643.49 86
3643.63 94
3643.76 104
3643.90 115
3644.04 126
3644.18 135
3644.32 143
3644.46 149
3644.59 153
3644.73 157
3644.87 160
3645.01 162
3645.15 162
3645.29 160
3645.42 154
3645.56 146
3645.70 136
3645.84 127
3645.98 121
3646.12 119
3646.26 121
3646.39 128
3646.53 136
3646.67 145
3646.81 152
3646.95 155
3647.09 154
3647.22 150
3647.36 142
3647.50 133
3647.64 124
3647.78 115
3647.92 107
3648.06 100
3648.19 94
3648.33 88
3648.47 83
3648.61 79
3648.75 76
3648.89 73
3649.03 71
3649.16 70
3649.30 67
3649.44 64
3649.58 59
3649.72 53
3649.86 47
3650.00 40
3650.13 34
3650.27 29
3650.41 24
3650.55 19
3650.69 15
3650.83 10
3650.96 6
3651.10 2
3651.24 0
3651.38 0
3651.52 0
3651.66 0
3651.80 0
3651.93 0
3652.07 0
3652.21 0
3652.35 0
3652.49 1
3652.63 6
3652.77 11
3652.90 17
3653.04 24
3653.18 32
3653.32 40
3653.46 49
3653.60 57
3653.74 65
3653.88 71
3654.01 74
3654.15 76
3654.29 76
3654.43 75
3654.57 75
3654.71 76
3654.85 79
3654.98 83
3655.12 88
3655.26 91
3655.40 91
3655.54 89
3655.68 84
3655.82 77
3655.95 69
3656.09 63
3656.23 58
3656.37 57
3656.51 58
3656.65 62
3656.79 69
3656.93 76
3657.06 83
3657.20 89
3657.34 94
3657.48 98
3657.62 101
3657.76 102
3657.90 104
3658.03 104
3658.17 106
3658.31 108
3658.45 111
3658.59 115
3658.73 120
3658.87 125
3659.01 130
3659.14 134
3659.28 138
3659.42 140
3659.56 141
3659.70 141
3659.84 139
3659.98 136
3660.12 134
3660.25 131
3660.39 128
3660.53 127
3660.67 125
3660.81 123
3660.95 120
3661.09 115
3661.23 109
3661.36 102
3661.50 95
3661.64 88
3661.78 84
3661.92 83
3662.06 85
3662.20 90
3662.34 97
3662.47 103
3662.61 109
3662.75 113
3662.89 114
3663.03 114
3663.17 112
3663.31 111
3663.45 109
3663.58 109
3663.72 109
3663.86 109
3664.00 109
3664.14 107
3664.28 103
3664.42 98
3664.56 92
3664.69 87
3664.83 82
3664.97 80
3665.11 79
3665.25 81
3665.39 84
3665.53 89
3665.67 93
3665.81 97
3665.94 99
3666.08 101
3666.22 101
3666.36 100
3666.50 97
3666.64 95
3666.78 91
3666.92 88
3667.05 85
3667.19 83
3667.33 83
3667.47 83
3667.61 85
3667.75 88
3667.89 90
3668.03 92
3668.17 92
3668.30 92
3668.44 90
3668.58 87
3668.72 84
3668.86 81
3669.00 78
3669.14 75
3669.28 71
3669.42 68
3669.55 65
3669.69 63
3669.83 61
3669.97 61
3670.11 63
3670.25 67
3670.39 73
3670.53 81
3670.67 89
3670.80 98
3670.94 105
3671.08 110
3671.22 113
3671.36 113
3671.50 112
3671.64 108
3671.78 104
3671.92 99
3672.06 95
3672.19 92
3672.33 90
3672.47 90
3672.61 90
3672.75 92
3672.89 94
3673.03 97
3673.17 99
3673.31 99
3673.45 98
3673.58 95
3673.72 89
3673.86 82
3674.00 74
3674.14 68
3674.28 63
3674.42 61
3674.56 63
3674.70 68
3674.84 74
3674.97 80
3675.11 86
3675.25 90
3675.39 93
3675.53 94
3675.67 93
3675.81 90
3675.95 86
3676.09 79
3676.23 70
3676.36 59
3676.50 47
3676.64 35
3676.78 23
3676.92 12
3677.06 4
3677.20 0
3677.34 0
3677.48 0
3677.62 3
3677.75 10
3677.89 18
3678.03 28
3678.17 37
3678.31 46
3678.45 53
3678.59 58
3678.73 62
3678.87 63
3679.01 62
3679.15 58
3679.28 54
3679.42 49
3679.56 44
3679.70 41
3679.84 39
3679.98 39
3680.12 41
3680.26 44
3680.40 48
3680.54 50
3680.68 51
3680.81 49
3680.95 45
3681.09 39
3681.23 32
3681.37 24
3681.51 17
3681.65 12
3681.79 8
3681.93 6
3682.07 5
3682.21 5
3682.35 6
3682.48 8
3682.62 11
3682.76 14
3682.90 18
3683.04 23
3683.18 29
3683.32 34
3683.46 40
3683.60 45
3683.74 48
3683.88 51
3684.02 54
3684.15 56
3684.29 58
3684.43 61
3684.57 65
3684.71 68
3684.85 71
3684.99 72
3685.13 72
3685.27 70
3685.41 65
3685.55 58
3685.69 50
3685.82 42
3685.96 34
3686.10 27
3686.24 23
3686.38 21
3686.52 22
3686.66 23
3686.80 26
3686.94 27
3687.08 28
3687.22 28
3687.36 26
3687.50 24
3687.63 20
3687.77 16
3687.91 12
3688.05 8
3688.19 3
3688.33 0
3688.47 0
3688.61 0
3688.75 0
3688.89 0
3689.03 0
3689.17 0
3689.31 0
3689.45 0
3689.58 0
3689.72 0
3689.86 2
3690.00 5
3690.14 10
3690.28 14
3690.42 19
3690.56 21
3690.70 22
3690.84 22
3690.98 22
3691.12 23
3691.26 26
3691.40 31
3691.53 39
3691.67 46
3691.81 54
3691.95 59
3692.09 61
3692.23 61
3692.37 58
3692.51 53
3692.65 46
3692.79 37
3692.93 27
3693.07 17
3693.21 8
3693.35 0
3693.49 0
3693.62 0
3693.76 0
3693.90 0
3694.04 0
3694.18 3
3694.32 6
3694.46 8
3694.60 10
3694.74 12
3694.88 14
3695.02 18
3695.16 23
3695.30 28
3695.44 32
3695.58 36
3695.72 38
3695.85 39
3695.99 39
3696.13 40
3696.27 42
3696.41 45
3696.55 49
3696.69 54
3696.83 60
3696.97 65
3697.11 72
3697.25 79
3697.39 88
3697.53 99
3697.67 110
3697.81 122
3697.95 133
3698.09 142
3698.23 149
3698.36 152
3698.50 153
3698.64 151
3698.78 148
3698.92 144
3699.06 140
3699.20 137
3699.34 135
3699.48 133
3699.62 132
3699.76 131
3699.90 130
3700.04 131
3700.18 132
3700.32 134
3700.46 137
3700.60 140
3700.74 144
3700.88 146
3701.01 146
3701.15 144
3701.29 140
3701.43 135
3701.57 130
3701.71 125
3701.85 123
3701.99 124
3702.13 127
3702.27 133
3702.41 139
3702.55 144
3702.69 149
3702.83 152
3702.97 153
3703.11 154
3703.25 153
3703.39 152
3703.53 150
3703.67 148
3703.81 145
3703.94 141
3704.08 137
3704.22 132
3704.36 127
3704.50 123
3704.64 120
3704.78 118
3704.92 116
3705.06 115
3705.20 113
3705.34 110
3705.48 107
3705.62 104
3705.76 102
3705.90 102
3706.04 104
3706.18 108
3706.32 113
3706.46 119
3706.60 126
3706.74 133
3706.88 140
3707.02 147
3707.16 154
3707.29 159
3707.43 164
3707.57 167
3707.71 167
3707.85 166
3707.99 163
3708.13 159
3708.27 155
3708.41 151
3708.55 148
3708.69 146
3708.83 146
3708.97 146
3709.11 148
3709.25 150
3709.39 154
3709.53 160
3709.67 167
3709.81 176
3709.95 185
3710.09 195
3710.23 202
3710.37 206
3710.51 205
3710.65 199
3710.79 189
3710.93 176
3711.07 163
3711.21 150
3711.34 139
3711.48 132
3711.62 127
3711.76 124
3711.90 122
3712.04 121
3712.18 120
3712.32 118
3712.46 115
3712.60 111
3712.74 106
3712.88 102
3713.02 98
3713.16 95
3713.30 93
3713.44 91
3713.58 90
3713.72 89
3713.86 88
3714.00 86
3714.14 84
3714.28 81
3714.42 79
3714.56 77
3714.70 73
3714.84 69
3714.98 63
3715.12 56
3715.26 49
3715.40 43
3715.54 38
3715.68 36
3715.82 36
3715.96 40
3716.10 45
3716.24 52
3716.38 59
3716.52 66
3716.66 71
3716.80 75
3716.93 77
3717.07 77
3717.21 75
3717.35 72
3717.49 69
3717.63 68
3717.77 68
3717.91 70
3718.05 74
3718.19 79
3718.33 84
3718.47 87
3718.61 87
3718.75 85
3718.89 81
3719.03 76
3719.17 72
3719.31 69
3719.45 69
3719.59 72
3719.73 78
3719.87 85
3720.01 92
3720.15 99
3720.29 105
3720.43 108
3720.57 108
3720.71 105
3720.85 99
3720.99 90
3721.13 79
3721.27 67
3721.41 56
3721.55 45
3721.69 36
3721.83 28
3721.97 20
3722.11 11
3722.25 2
3722.39 0
3722.53 0
3722.67 0
3722.81 0
3722.95 0
3723.09 0
3723.23 0
3723.37 1
3723.51 15
3723.65 27
3723.79 36
3723.93 41
3724.07 43
3724.21 42
3724.35 39
3724.49 34
3724.63 30
3724.77 25
3724.91 21
3725.05 18
3725.19 16
3725.33 15
3725.47 16
3725.61 18
3725.75 21
3725.89 23
3726.03 25
3726.17 25
3726.31 25
3726.45 23
3726.59 21
3726.73 18
3726.87 14
3727.01 11
3727.15 7
3727.29 3
3727.43 0
3727.57 0
3727.71 0
3727.85 0
3727.99 0
3728.13 0
3728.27 0
3728.41 0
3728.55 0
3728.69 3
3728.83 8
3728.97 14
3729.11 24
3729.25 35
3729.39 49
3729.53 63
3729.67 77
3729.81 89
3729.95 100
3730.09 109
3730.23 115
3730.37 121
3730.51 125
3730.65 129
3730.79 134
3730.93 138
3731.07 143
3731.21 148
3731.35 153
3731.49 156
3731.63 157
3731.77 156
3731.91 152
3732.05 146
3732.19 138
3732.33 129
3732.47 120
3732.61 112
3732.75 105
3732.89 98
3733.03 93
3733.17 86
3733.31 79
3733.45 71
3733.59 63
3733.73 56
3733.87 52
3734.01 50
3734.15 54
3734.29 63
3734.43 76
3734.57 91
3734.71 107
3734.85 123
3734.99 137
3735.13 148
3735.27 156
3735.41 163
3735.55 169
3735.69 173
3735.83 177
3735.97 180
3736.11 181
3736.25 182
3736.39 182
3736.53 182
3736.67 182
3736.81 182
3736.95 182
3737.09 182
3737.23 181
3737.37 180
3737.51 177
3737.65 175
3737.79 174
3737.93 175
3738.07 178
3738.21 184
3738.36 191
3738.50 199
3738.64 206
3738.78 212
3738.92 216
3739.06 216
3739.20 215
3739.34 212
3739.48 208
3739.62 204
3739.76 201
3739.90 200
3740.04 201
3740.18 202
3740.32 205
3740.46 208
3740.60 209
3740.74 210
3740.88 208
3741.02 203
3741.16 195
3741.30 185
3741.44 172
3741.58 157
3741.72 141
3741.86 125
3742.00 110
3742.14 97
3742.28 85
3742.42 77
3742.56 72
3742.70 71
3742.84 73
3742.98 78
3743.12 84
3743.26 92
3743.40 99
3743.54 104
3743.68 106
3743.83 104
3743.97 98
3744.11 90
3744.25 81
3744.39 73
3744.53 67
3744.67 65
3744.81 66
3744.95 69
3745.09 74
3745.23 79
3745.37 81
3745.51 83
3745.65 82
3745.79 81
3745.93 81
3746.07 82
3746.21 83
3746.35 87
3746.49 90
3746.63 94
3746.77 98
3746.91 102
3747.05 106
3747.19 110
3747.33 115
3747.47 119
3747.61 124
3747.75 129
3747.90 134
3748.04 138
3748.18 141
3748.32 143
3748.46 145
3748.60 146
3748.74 147
3748.88 146
3749.02 143
3749.16 140
3749.30 136
3749.44 132
3749.58 129
3749.72 125
3749.86 122
3750.00 117
3750.14 112
3750.28 105
3750.42 97
3750.56 89
3750.70 81
3750.84 75
3750.98 72
3751.12 71
3751.27 74
3751.41 80
3751.55 87
3751.69 96
3751.83 105
3751.97 113
3752.11 120
3752.25 123
3752.39 124
3752.53 122
3752.67 118
3752.81 114
3752.95 110
3753.09 109
3753.23 110
3753.37 114
3753.51 120
3753.65 126
3753.79 132
3753.93 137
3754.07 140
3754.21 140
3754.36 138
3754.50 134
3754.64 128
3754.78 121
3754.92 113
3755.06 105
3755.20 99
3755.34 94
3755.48 93
3755.62 94
3755.76 98
3755.90 103
3756.04 109
3756.18 113
3756.32 116
3756.46 118
3756.60 117
3756.74 116
3756.88 114
3757.03 111
3757.17 109
3757.31 107
3757.45 106
3757.59 106
3757.73 106
3757.87 106
3758.01 105
3758.15 103
3758.29 99
3758.43 94
3758.57 88
3758.71 81
3758.85 74
3758.99 67
3759.13 61
3759.27 55
3759.42 49
3759.56 44
3759.70 40
3759.84 36
3759.98 35
3760.12 35
3760.26 36
3760.40 38
3760.54 41
3760.68 44
3760.82 48
3760.96 54
3761.10 61
3761.24 69
3761.38 78
3761.52 87
3761.67 93
3761.81 97
3761.95 98
3762.09 97
3762.23 96
3762.37 96
3762.51 98
3762.65 104
3762.79 113
3762.93 123
3763.07 134
3763.21 144
3763.35 152
3763.49 158
3763.63 163
3763.78 167
3763.92 170
3764.06 173
3764.20 175
3764.34 176
3764.48 176
3764.62 176
3764.76 175
3764.90 175
3765.04 175
3765.18 174
3765.32 174
3765.46 172
3765.60 168
3765.74 162
3765.89 154
3766.03 147
3766.17 139
3766.31 133
3766.45 127
3766.59 122
3766.73 118
3766.87 113
3767.01 108
3767.15 103
3767.29 99
3767.43 96
3767.57 94
3767.72 94
3767.86 95
3768.00 97
3768.14 99
3768.28 100
3768.42 102
3768.56 103
3768.70 104
3768.84 106
3768.98 108
3769.12 110
3769.26 112
3769.40 114
3769.55 114
3769.69 113
3769.83 110
3769.97 106
3770.11 102
3770.25 97
3770.39 93
3770.53 90
3770.67 88
3770.81 87
3770.95 87
3771.09 87
3771.23 88
3771.38 88
3771.52 89
3771.66 91
3771.80 94
3771.94 99
3772.08 105
3772.22 113
3772.36 122
3772.50 129
3772.64 135
3772.78 138
3772.92 138
3773.07 135
3773.21 132
3773.35 130
3773.49 131
3773.63 135
3773.77 143
3773.91 153
3774.05 163
3774.19 173
3774.33 181
3774.47 185
3774.62 188
3774.76 187
3774.90 185
3775.04 182
3775.18 177
3775.32 172
3775.46 166
3775.60 160
3775.74 154
3775.88 147
3776.02 141
3776.17 135
3776.31 129
3776.45 124
3776.59 121
3776.73 121
3776.87 122
3777.01 126
3777.15 131
3777.29 135
3777.43 138
3777.57 138
3777.72 137
3777.86 133
3778.00 127
3778.14 120
3778.28 112
3778.42 105
3778.56 97
3778.70 92
3778.84 88
3778.98 87
3779.12 87
3779.27 88
3779.41 88
3779.55 86
3779.69 83
3779.83 79
3779.97 75
3780.11 73
3780.25 73
3780.39 76
3780.53 79
3780.68 81
3780.82 79
3780.96 73
3781.10 62
3781.24 47
3781.38 30
3781.52 12
3781.66 0
3781.80 0
3781.94 0
3782.09 0
3782.23 0
3782.37 0
3782.51 0
3782.65 0
3782.79 1
3782.93 16
3783.07 31
3783.21 45
3783.36 56
3783.50 62
3783.64 63
3783.78 60
3783.92 52
3784.06 42
3784.20 31
3784.34 21
3784.48 14
3784.62 9
3784.77 7
3784.91 8
3785.05 12
3785.19 18
3785.33 26
3785.47 36
3785.61 48
3785.75 62
3785.89 77
3786.04 94
3786.18 111
3786.32 129
3786.46 147
3786.60 166
3786.74 183
3786.88 199
3787.02 213
3787.16 222
3787.31 229
3787.45 233
3787.59 235
3787.73 239
3787.87 246
3788.01 258
3788.15 274
3788.29 295
3788.43 319
3788.58 344
3788.72 369
3788.86 394
3789.00 417
3789.14 441
3789.28 465
3789.42 490
3789.56 516
3789.70 544
3789.85 573
3789.99 602
3790.13 631
3790.27 658
3790.41 683
3790.55 705
3790.69 722
3790.83 734
3790.98 743
3791.12 746
3791.26 747
3791.40 744
3791.54 740
3791.68 734
3791.82 725
3791.96 714
3792.10 699
3792.25 680
3792.39 658
3792.53 634
3792.67 608
3792.81 584
3792.95 562
3793.09 542
3793.23 525
3793.38 511
3793.52 498
3793.66 486
3793.80 474
3793.94 464
3794.08 454
3794.22 447
3794.36 441
3794.51 438
3794.65 435
3794.79 432
3794.93 428
3795.07 421
3795.21 410
3795.35 395
3795.49 377
3795.64 355
3795.78 332
3795.92 308
3796.06 285
3796.20 264
3796.34 245
3796.48 229
3796.62 215
3796.77 205
3796.91 199
3797.05 196
3797.19 197
3797.33 202
3797.47 209
3797.61 217
3797.76 224
3797.90 229
3798.04 233
3798.18 235
3798.32 236
3798.46 237
3798.60 240
3798.74 243
3798.89 248
3799.03 254
3799.17 259
3799.31 264
3799.45 268
3799.59 269
3799.73 268
3799.88 264
3800.02 256
3800.16 246
3800.30 234
3800.44 221
3800.58 208
3800.72 197
3800.86 187
3801.01 180
3801.15 172
3801.29 164
3801.43 154
3801.57 142
3801.71 130
3801.85 118
3802.00 110
3802.14 106
3802.28 107
3802.42 113
3802.56 123
3802.70 135
3802.84 148
3802.99 159
3803.13 168
3803.27 175
3803.41 179
3803.55 182
3803.69 182
3803.83 182
3803.98 181
3804.12 178
3804.26 175
3804.40 170
3804.54 164
3804.68 158
3804.82 152
3804.97 147
3805.11 143
3805.25 141
3805.39 140
3805.53 141
3805.67 142
3805.81 143
3805.96 144
3806.10 145
3806.24 145
3806.38 143
3806.52 140
3806.66 136
3806.80 130
3806.95 122
3807.09 114
3807.23 105
3807.37 96
3807.51 88
3807.65 79
3807.80 71
3807.94 62
3808.08 54
3808.22 47
3808.36 42
3808.50 40
3808.64 43
3808.79 50
3808.93 60
3809.07 73
3809.21 86
3809.35 99
3809.49 111
3809.64 121
3809.78 129
3809.92 134
3810.06 136
3810.20 136
3810.34 134
3810.48 130
3810.63 125
3810.77 121
3810.91 119
3811.05 117
3811.19 117
3811.33 116
3811.48 114
3811.62 109
3811.76 100
3811.90 88
3812.04 73
3812.18 57
3812.32 42
3812.47 28
3812.61 17
3812.75 8
3812.89 2
3813.03 0
3813.17 0
3813.32 0
3813.46 4
3813.60 10
3813.74 18
3813.88 27
3814.02 36
3814.17 45
3814.31 53
3814.45 59
3814.59 63
3814.73 66
3814.87 67
3815.02 66
3815.16 65
3815.30 62
3815.44 59
3815.58 55
3815.72 50
3815.87 45
3816.01 39
3816.15 33
3816.29 27
3816.43 23
3816.57 20
3816.72 19
3816.86 19
3817.00 21
3817.14 24
3817.28 26
3817.42 29
3817.57 32
3817.71 35
3817.85 38
3817.99 42
3818.13 46
3818.27 50
3818.42 54
3818.56 58
3818.70 61
3818.84 63
3818.98 64
3819.12 65
3819.27 64
3819.41 62
3819.55 60
3819.69 57
3819.83 53
3819.97 50
3820.12 47
3820.26 45
3820.40 43
3820.54 41
3820.68 39
3820.82 39
3820.97 40
3821.11 44
3821.25 49
3821.39 56
3821.53 63
3821.68 71
3821.82 77
3821.96 82
3822.10 85
3822.24 86
3822.38 87
3822.53 88
3822.67 89
3822.81 91
3822.95 92
3823.09 92
3823.23 92
3823.38 90
3823.52 88
3823.66 87
3823.80 86
3823.94 89
3824.09 94
3824.23 102
3824.37 111
3824.51 120
3824.65 127
3824.79 130
3824.94 127
3825.08 118
3825.22 105
3825.36 89
3825.50 72
3825.65 57
3825.79 45
3825.93 37
3826.07 32
3826.21 31
3826.35 33
3826.50 36
3826.64 41
3826.78 47
3826.92 54
3827.06 61
3827.21 68
3827.35 73
3827.49 77
3827.63 78
3827.77 76
3827.92 73
3828.06 68
3828.20 63
3828.34 59
3828.48 56
3828.62 53
3828.77 51
3828.91 49
3829.05 46
3829.19 43
3829.33 40
3829.48 38
3829.62 36
3829.76 34
3829.90 32
3830.04 29
3830.19 25
3830.33 21
3830.47 16
3830.61 13
3830.75 13
3830.90 16
3831.04 21
3831.18 29
3831.32 39
3831.46 47
3831.60 54
3831.75 58
3831.89 57
3832.03 53
3832.17 44
3832.31 34
3832.46 22
3832.60 12
3832.74 4
3832.88 0
3833.02 0
3833.17 0
3833.31 1
3833.45 4
3833.59 6
3833.73 7
3833.88 5
3834.02 3
3834.16 0
3834.30 0
3834.44 0
3834.59 0
3834.73 0
3834.87 0
3835.01 6
3835.15 15
3835.30 24
3835.44 33
3835.58 41
3835.72 47
3835.86 50
3836.01 50
3836.15 48
3836.29 45
3836.43 41
3836.57 36
3836.72 32
3836.86 28
3837.00 24
3837.14 20
3837.28 17
3837.43 16
3837.57 18
3837.71 23
3837.85 31
3837.99 42
3838.14 54
3838.28 67
3838.42 78
3838.56 87
3838.71 92
3838.85 96
3838.99 97
3839.13 98
3839.27 100
3839.42 102
3839.56 104
3839.70 107
3839.84 109
3839.98 110
3840.13 109
3840.27 108
3840.41 107
3840.55 107
3840.69 109
3840.84 112
3840.98 117
3841.12 122
3841.26 126
3841.41 130
3841.55 131
3841.69 131
3841.83 129
3841.97 125
3842.12 120
3842.26 116
3842.40 111
3842.54 107
3842.68 103
3842.83 99
3842.97 96
3843.11 92
3843.25 88
3843.40 85
3843.54 84
3843.68 85
3843.82 87
3843.96 91
3844.11 95
3844.25 99
3844.39 101
3844.53 101
3844.67 99
3844.82 94
3844.96 89
3845.10 84
3845.24 80
3845.39 77
3845.53 76
3845.67 77
3845.81 80
3845.95 83
3846.10 86
3846.24 88
3846.38 88
3846.52 88
3846.67 86
3846.81 83
3846.95 79
3847.09 76
3847.23 74
3847.38 74
3847.52 77
3847.66 81
3847.80 86
3847.95 92
3848.09 96
3848.23 99
3848.37 99
3848.51 96
3848.66 91
3848.80 86
3848.94 81
3849.08 76
3849.23 73
3849.37 71
3849.51 70
3849.65 70
3849.80 70
3849.94 69
3850.08 67
3850.22 64
3850.36 60
3850.51 56
3850.65 54
3850.79 54
3850.93 56
3851.08 61
3851.22 67
3851.36 74
3851.50 79
3851.64 82
3851.79 81
3851.93 76
3852.07 68
3852.21 59
3852.36 48
3852.50 39
3852.64 31
3852.78 26
3852.93 21
3853.07 19
3853.21 17
3853.35 15
3853.50 12
3853.64 9
3853.78 5
3853.92 1
3854.06 0
3854.21 0
3854.35 0
3854.49 0
3854.63 1
3854.78 3
3854.92 4
3855.06 3
3855.20 1
3855.35 0
3855.49 0
3855.63 0
3855.77 0
3855.92 5
3856.06 12
3856.20 21
3856.34 30
3856.49 40
3856.63 50
3856.77 61
3856.91 71
3857.05 81
3857.20 90
3857.34 98
3857.48 102
3857.62 103
3857.77 101
3857.91 96
3858.05 88
3858.19 79
3858.34 70
3858.48 61
3858.62 52
3858.76 46
3858.91 41
3859.05 37
3859.19 36
3859.33 35
3859.48 36
3859.62 37
3859.76 38
3859.90 39
3860.05 39
3860.19 39
3860.33 39
3860.47 39
3860.62 40
3860.76 41
3860.90 42
3861.04 41
3861.19 40
3861.33 36
3861.47 31
3861.61 25
3861.76 19
3861.90 14
3862.04 10
3862.18 8
3862.33 8
3862.47 9
3862.61 11
3862.75 15
3862.90 18
3863.04 22
3863.18 25
3863.32 27
3863.47 27
3863.61 26
3863.75 23
3863.89 19
3864.04 15
3864.18 11
3864.32 7
3864.46 5
3864.61 4
3864.75 3
3864.89 4
3865.03 5
3865.18 9
3865.32 13
3865.46 19
3865.60 24
3865.75 29
3865.89 31
3866.03 32
3866.17 31
3866.32 30
3866.46 29
3866.60 29
3866.75 32
3866.89 37
3867.03 43
3867.17 49
3867.32 53
3867.46 54
3867.60 52
3867.74 48
3867.89 41
3868.03 32
3868.17 23
3868.31 15
3868.46 7
3868.60 0
3868.74 0
3868.88 0
3869.03 0
3869.17 0
3869.31 0
3869.45 0
3869.60 0
3869.74 5
3869.88 14
3870.03 22
3870.17 28
3870.31 31
3870.45 31
3870.60 29
3870.74 26
3870.88 22
3871.02 18
3871.17 13
3871.31 7
3871.45 0
3871.59 0
3871.74 0
3871.88 0
3872.02 0
3872.17 0
3872.31 0
3872.45 0
3872.59 6
3872.74 18
3872.88 29
3873.02 39
3873.16 47
3873.31 53
3873.45 58
3873.59 60
3873.74 61
3873.88 61
3874.02 59
3874.16 55
3874.31 49
3874.45 43
3874.59 35
3874.73 28
3874.88 22
3875.02 17
3875.16 13
3875.31 10
3875.45 9
3875.59 7
3875.73 5
3875.88 1
3876.02 0
3876.16 0
3876.30 0
3876.45 0
3876.59 5
3876.73 15
3876.88 26
3877.02 37
3877.16 44
3877.30 48
3877.45 48
3877.59 45
3877.73 40
3877.88 34
3878.02 30
3878.16 28
3878.30 28
3878.45 29
3878.59 29
3878.73 28
3878.87 24
3879.02 19
3879.16 12
3879.30 5
3879.45 0
3879.59 0
3879.73 0
3879.87 0
3880.02 1
3880.16 7
3880.30 13
3880.45 18
3880.59 21
3880.73 22
3880.87 22
3881.02 19
3881.16 16
3881.30 13
3881.45 11
3881.59 9
3881.73 8
3881.87 8
3882.02 9
3882.16 10
3882.30 10
3882.45 10
3882.59 9
3882.73 8
3882.87 7
3883.02 6
3883.16 6
3883.30 6
3883.45 7
3883.59 8
3883.73 10
3883.88 10
3884.02 11
3884.16 10
3884.30 9
3884.45 8
3884.59 7
3884.73 6
3884.88 5
3885.02 4
3885.16 4
3885.30 4
3885.45 4
3885.59 4
3885.73 5
3885.88 7
3886.02 11
3886.16 15
3886.31 21
3886.45 26
3886.59 29
3886.73 30
3886.88 29
3887.02 24
3887.16 16
3887.31 8
3887.45 0
3887.59 0
3887.73 0
3887.88 0
3888.02 0
3888.16 8
3888.31 17
3888.45 25
3888.59 32
3888.74 37
3888.88 41
3889.02 45
3889.16 49
3889.31 55
3889.45 62
3889.59 69
3889.74 76
3889.88 81
3890.02 82
3890.17 80
3890.31 75
3890.45 66
3890.59 56
3890.74 45
3890.88 33
3891.02 22
3891.17 11
3891.31 1
3891.45 0
3891.60 0
3891.74 0
3891.88 0
3892.03 0
3892.17 0
3892.31 0
3892.45 0
3892.60 4
3892.74 14
3892.88 25
3893.03 36
3893.17 48
3893.31 58
3893.46 67
3893.60 73
3893.74 75
3893.89 74
3894.03 70
3894.17 64
3894.31 57
3894.46 50
3894.60 44
3894.74 42
3894.89 44
3895.03 48
3895.17 54
3895.32 61
3895.46 68
3895.60 74
3895.75 77
3895.89 78
3896.03 78
3896.18 75
3896.32 72
3896.46 69
3896.60 66
3896.75 63
3896.89 61
3897.03 58
3897.18 55
3897.32 51
3897.46 46
3897.61 43
3897.75 41
3897.89 42
3898.04 48
3898.18 57
3898.32 70
3898.47 85
3898.61 99
3898.75 112
3898.90 120
3899.04 123
3899.18 121
3899.32 113
3899.47 102
3899.61 88
3899.75 73
3899.90 58
3900.04 46
3900.18 36
3900.33 30
3900.47 28
3900.61 28
3900.76 32
3900.90 37
3901.04 44
3901.19 51
3901.33 58
3901.47 65
3901.62 71
3901.76 78
3901.90 83
3902.05 87
3902.19 89
3902.33 89
3902.48 86
3902.62 80
3902.76 73
3902.91 65
3903.05 58
3903.19 52
3903.34 48
3903.48 48
3903.62 50
3903.77 55
3903.91 61
3904.05 68
3904.19 73
3904.34 78
3904.48 81
3904.62 82
3904.77 81
3904.91 80
3905.05 79
3905.20 79
3905.34 82
3905.48 86
3905.63 92
3905.77 99
3905.91 106
3906.06 110
3906.20 112
3906.34 110
3906.49 106
3906.63 98
3906.77 89
3906.92 78
3907.06 67
3907.20 58
3907.35 49
3907.49 44
3907.63 41
3907.78 41
3907.92 45
3908.06 51
3908.21 60
3908.35 69
3908.49 79
3908.64 89
3908.78 99
3908.92 108
3909.07 115
3909.21 119
3909.35 119
3909.50 116
3909.64 108
3909.78 98
3909.93 86
3910.07 75
3910.22 66
3910.36 58
3910.50 52
3910.65 48
3910.79 44
3910.93 40
3911.08 35
3911.22 30
3911.36 25
3911.51 21
3911.65 20
3911.79 23
3911.94 29
3912.08 39
3912.22 52
3912.37 66
3912.51 81
3912.65 93
3912.80 101
3912.94 105
3913.08 105
3913.23 102
3913.37 98
3913.51 95
3913.66 94
3913.80 94
3913.94 97
3914.09 100
3914.23 103
3914.37 105
3914.52 106
3914.66 107
3914.81 107
3914.95 106
3915.09 106
3915.24 107
3915.38 107
3915.52 108
3915.67 109
3915.81 112
3915.95 116
3916.10 122
3916.24 127
3916.38 132
3916.53 136
3916.67 137
3916.81 137
3916.96 134
3917.10 130
3917.24 126
3917.39 121
3917.53 116
3917.68 112
3917.82 107
3917.96 103
3918.11 99
3918.25 95
3918.39 93
3918.54 92
3918.68 93
3918.82 95
3918.97 98
3919.11 102
3919.25 105
3919.40 107
3919.54 109
3919.68 109
3919.83 107
3919.97 105
3920.12 101
3920.26 95
3920.40 89
3920.55 82
3920.69 73
3920.83 65
3920.98 56
3921.12 47
3921.26 38
3921.41 29
3921.55 21
3921.69 15
3921.84 12
3921.98 11
3922.13 13
3922.27 19
3922.41 27
3922.56 36
3922.70 46
3922.84 55
3922.99 64
3923.13 73
3923.27 81
3923.42 90
3923.56 98
3923.71 107
3923.85 115
3923.99 123
3924.14 129
3924.28 134
3924.42 137
3924.57 137
3924.71 133
3924.85 127
3925.00 118
3925.14 107
3925.29 95
3925.43 82
3925.57 71
3925.72 62
3925.86 55
3926.00 51
3926.15 50
3926.29 51
3926.44 53
3926.58 55
3926.72 58
3926.87 59
3927.01 60
3927.15 61
3927.30 61
3927.44 61
3927.58 61
3927.73 60
3927.87 57
3928.02 53
3928.16 46
3928.30 36
3928.45 23
3928.59 10
3928.73 0
3928.88 0
3929.02 0
3929.17 0
3929.31 0
3929.45 0
3929.60 0
3929.74 0
3929.88 0
3930.03 8
3930.17 16
3930.32 25
3930.46 35
3930.60 46
3930.75 57
3930.89 67
3931.03 76
3931.18 81
3931.32 85
3931.47 85
3931.61 83
3931.75 80
3931.90 76
3932.04 74
3932.19 73
3932.33 75
3932.47 78
3932.62 83
3932.76 89
3932.90 95
3933.05 103
3933.19 111
3933.34 119
3933.48 128
3933.62 137
3933.77 145
3933.91 153
3934.05 158
3934.20 161
3934.34 163
3934.49 163
3934.63 162
3934.77 160
3934.92 159
3935.06 157
3935.21 156
3935.35 154
3935.49 151
3935.64 147
3935.78 143
3935.92 139
3936.07 134
3936.21 130
3936.36 125
3936.50 121
3936.64 115
3936.79 108
3936.93 99
3937.08 89
3937.22 80
3937.36 73
3937.51 69
3937.65 70
3937.80 75
3937.94 85
3938.08 98
3938.23 110
3938.37 120
3938.51 127
3938.66 129
3938.80 128
3938.95 124
3939.09 118
3939.23 112
3939.38 107
3939.52 103
3939.67 102
3939.81 103
3939.95 105
3940.10 109
3940.24 113
3940.39 117
3940.53 120
3940.67 122
3940.82 121
3940.96 118
3941.11 113
3941.25 108
3941.39 104
3941.54 100
3941.68 96
3941.83 93
3941.97 89
3942.11 84
3942.26 78
3942.40 71
3942.55 64
3942.69 58
3942.83 54
3942.98 54
3943.12 56
3943.27 60
3943.41 65
3943.55 70
3943.70 73
3943.84 75
3943.99 77
3944.13 77
3944.27 77
3944.42 78
3944.56 81
3944.71 86
3944.85 93
3944.99 103
3945.14 114
3945.28 126
3945.43 136
3945.57 145
3945.71 149
3945.86 150
3946.00 147
3946.15 140
3946.29 133
3946.43 124
3946.58 116
3946.72 109
3946.87 102
3947.01 97
3947.15 93
3947.30 89
3947.44 87
3947.59 85
3947.73 84
3947.87 84
3948.02 83
3948.16 81
3948.31 77
3948.45 73
3948.60 67
3948.74 60
3948.88 53
3949.03 48
3949.17 44
3949.32 41
3949.46 39
3949.60 37
3949.75 35
3949.89 33
3950.04 29
3950.18 25
3950.32 22
3950.47 20
3950.61 19
3950.76 19
3950.90 22
3951.05 26
3951.19 30
3951.33 36
3951.48 41
3951.62 47
3951.77 54
3951.91 62
3952.05 71
3952.20 80
3952.34 90
3952.49 99
3952.63 107
3952.77 114
3952.92 118
3953.06 120
3953.21 121
3953.35 121
3953.50 121
3953.64 122
3953.78 122
3953.93 122
3954.07 122
3954.22 122
3954.36 122
3954.51 122
3954.65 123
3954.79 123
3954.94 124
3955.08 126
3955.23 127
3955.37 128
3955.51 127
3955.66 125
3955.80 122
3955.95 119
3956.09 115
3956.24 112
3956.38 110
3956.52 110
3956.67 111
3956.81 114
3956.96 117
3957.10 120
3957.25 123
3957.39 126
3957.53 127
3957.68 128
3957.82 128
3957.97 127
3958.11 125
3958.26 122
3958.40 119
3958.54 116
3958.69 114
3958.83 111
3958.98 108
3959.12 104
3959.27 98
3959.41 89
3959.55 78
3959.70 63
3959.84 47
3959.99 32
3960.13 20
3960.28 11
3960.42 8
3960.56 10
3960.71 16
3960.85 24
3961.00 33
3961.14 41
3961.29 47
3961.43 52
3961.57 54
3961.72 55
3961.86 55
3962.01 54
3962.15 52
3962.30 49
3962.44 45
3962.58 40
3962.73 33
3962.87 25
3963.02 18
3963.16 11
3963.31 7
3963.45 5
3963.60 4
3963.74 5
3963.88 7
3964.03 9
3964.17 10
3964.32 10
3964.46 10
3964.61 9
3964.75 7
3964.89 5
3965.04 1
3965.18 0
3965.33 0
3965.47 0
3965.62 0
3965.76 0
3965.91 0
3966.05 0
3966.19 9
3966.34 23
3966.48 39
3966.63 56
3966.77 72
3966.92 85
3967.06 96
3967.21 103
3967.35 107
3967.49 108
3967.64 107
3967.78 104
3967.93 99
3968.07 94
3968.22 88
3968.36 82
3968.51 78
3968.65 75
3968.79 75
3968.94 78
3969.08 83
3969.23 89
3969.37 95
3969.52 101
3969.66 104
3969.81 105
3969.95 104
3970.09 101
3970.24 97
3970.38 92
3970.53 88
3970.67 83
3970.82 79
3970.96 74
3971.11 70
3971.25 65
3971.40 61
3971.54 59
3971.68 58
3971.83 60
3971.97 64
3972.12 69
3972.26 76
3972.41 82
3972.55 87
3972.70 91
3972.84 92
3972.98 91
3973.13 89
3973.27 87
3973.42 85
3973.56 85
3973.71 86
3973.85 89
3974.00 94
3974.14 98
3974.29 102
3974.43 104
3974.58 104
3974.72 103
3974.86 100
3975.01 97
3975.15 93
3975.30 91
3975.44 90
3975.59 91
3975.73 93
3975.88 96
3976.02 99
3976.17 102
3976.31 104
3976.45 106
3976.60 107
3976.74 107
3976.89 104
3977.03 100
3977.18 95
3977.32 89
3977.47 82
3977.61 74
3977.76 68
3977.90 63
3978.05 59
3978.19 57
3978.33 58
3978.48 61
3978.62 66
3978.77 73
3978.91 80
3979.06 87
3979.20 95
3979.35 102
3979.49 107
3979.64 111
3979.78 112
3979.93 112
3980.07 110
3980.22 106
3980.36 102
3980.50 97
3980.65 92
3980.79 87
3980.94 83
3981.08 78
3981.23 73
3981.37 68
3981.52 63
3981.66 58
3981.81 53
3981.95 48
3982.10 45
3982.24 42
3982.39 40
3982.53 38
3982.68 36
3982.82 34
3982.96 32
3983.11 30
3983.25 28
3983.40 27
3983.54 28
3983.69 31
3983.83 37
3983.98 46
3984.12 57
3984.27 70
3984.41 81
3984.56 91
3984.70 97
3984.85 101
3984.99 102
3985.14 101
3985.28 100
3985.43 100
3985.57 102
3985.71 105
3985.86 109
3986.00 112
3986.15 113
3986.29 111
3986.44 106
3986.58 99
3986.73 91
3986.87 85
3987.02 80
3987.16 78
3987.31 79
3987.45 81
3987.60 84
3987.74 87
3987.89 90
3988.03 94
3988.18 97
3988.32 100
3988.47 103
3988.61 107
3988.76 111
3988.90 116
3989.05 122
3989.19 130
3989.33 138
3989.48 147
3989.62 155
3989.77 162
3989.91 167
3990.06 170
3990.20 168
3990.35 164
3990.49 157
3990.64 148
3990.78 139
3990.93 129
3991.07 120
3991.22 113
3991.36 107
3991.51 103
3991.65 100
3991.80 98
3991.94 97
3992.09 96
3992.23 95
3992.38 93
3992.52 92
3992.67 90
3992.81 88
3992.96 86
3993.10 85
3993.25 83
3993.39 82
3993.54 79
3993.68 75
3993.83 70
3993.97 63
3994.12 54
3994.26 45
3994.41 35
3994.55 27
3994.70 20
3994.84 15
3994.99 14
3995.13 16
3995.28 21
3995.42 27
3995.57 34
3995.71 40
3995.86 44
3996.00 47
3996.15 47
3996.29 47
3996.44 48
3996.58 50
3996.73 55
3996.87 62
3997.02 71
3997.16 80
3997.31 89
3997.45 98
3997.60 105
3997.74 112
3997.88 118
3998.03 123
3998.17 126
3998.32 126
3998.46 124
3998.61 119
3998.76 110
3998.90 98
3999.05 86
3999.19 74
3999.34 63
3999.48 56
3999.63 52
3999.77 51
3999.92 54
4000.06 59
4000.21 65
4000.35 70
4000.50 74
4000.64 76
4000.79 77
4000.93 76
4001.08 73
4001.22 70
4001.37 66
4001.51 62
4001.66 59
4001.80 57
4001.95 58
4002.09 61
4002.24 66
4002.38 71
4002.53 76
4002.67 80
4002.82 82
4002.96 82
4003.11 82
4003.25 81
4003.40 83
4003.54 86
4003.69 92
4003.83 99
4003.98 107
4004.12 114
4004.27 119
4004.41 122
4004.56 123
4004.70 122
4004.85 120
4004.99 118
4005.14 116
4005.28 114
4005.43 111
4005.57 108
4005.72 105
4005.86 101
4006.01 96
4006.15 92
4006.30 89
4006.44 85
4006.59 83
4006.73 80
4006.88 77
4007.02 73
4007.17 68
4007.32 62
4007.46 56
4007.61 50
4007.75 46
4007.90 46
4008.04 48
4008.19 53
4008.33 61
4008.48 69
4008.62 76
4008.77 81
4008.91 82
4009.06 80
4009.20 74
4009.35 66
4009.49 57
4009.64 49
4009.78 42
4009.93 37
4010.07 35
4010.22 35
4010.36 37
4010.51 38
4010.65 40
4010.80 41
4010.95 40
4011.09 38
4011.24 35
4011.38 31
4011.53 27
4011.67 21
4011.82 16
4011.96 10
4012.11 4
4012.25 0
4012.40 0
4012.54 0
4012.69 0
4012.83 0
4012.98 0
4013.12 0
4013.27 0
4013.41 4
4013.56 10
4013.70 14
4013.85 16
4014.00 14
4014.14 11
4014.29 5
4014.43 0
4014.58 0
4014.72 0
4014.87 0
4015.01 0
4015.16 0
4015.30 0
4015.45 3
4015.59 10
4015.74 16
4015.88 18
4016.03 17
4016.18 12
4016.32 6
4016.47 0
4016.61 0
4016.76 0
4016.90 0
4017.05 0
4017.19 0
4017.34 1
4017.48 9
4017.63 17
4017.77 25
4017.92 32
4018.06 39
4018.21 45
4018.36 52
4018.50 59
4018.65 66
4018.79 73
4018.94 78
4019.08 83
4019.23 86
4019.37 86
4019.52 86
4019.66 85
4019.81 83
4019.95 81
4020.10 79
4020.25 78
4020.39 78
4020.54 78
4020.68 78
4020.83 78
4020.97 77
4021.12 75
4021.26 73
4021.41 69
4021.55 65
4021.70 60
4021.84 55
4021.99 50
4022.14 46
4022.28 43
4022.43 39
4022.57 35
4022.72 31
4022.86 27
4023.01 21
4023.15 16
4023.30 11
4023.44 7
4023.59 5
4023.74 6
4023.88 9
4024.03 14
4024.17 20
4024.32 26
4024.46 30
4024.61 33
4024.75 33
4024.90 32
4025.04 30
4025.19 28
4025.34 27
4025.48 28
4025.63 30
4025.77 33
4025.92 36
4026.06 38
4026.21 38
4026.35 37
4026.50 35
4026.65 31
4026.79 27
4026.94 22
4027.08 18
4027.23 15
4027.37 14
4027.52 14
4027.66 15
4027.81 18
4027.96 21
4028.10 23
4028.25 23
4028.39 20
4028.54 14
4028.68 8
4028.83 2
4028.97 0
4029.12 0
4029.27 0
4029.41 5
4029.56 13
4029.70 22
4029.85 30
4029.99 37
4030.14 44
4030.28 49
4030.43 53
4030.58 58
4030.72 63
4030.87 68
4031.01 73
4031.16 78
4031.30 83
4031.45 87
4031.59 90
4031.74 92
4031.89 94
4032.03 96
4032.18 99
4032.32 103
4032.47 108
4032.61 116
4032.76 125
4032.91 133
4033.05 141
4033.20 145
4033.34 146
4033.49 142
4033.63 135
4033.78 125
4033.92 113
4034.07 101
4034.22 90
4034.36 82
4034.51 77
4034.65 75
4034.80 77
4034.94 82
4035.09 88
4035.24 95
4035.38 101
4035.53 107
4035.67 111
4035.82 113
4035.96 114
4036.11 114
4036.26 113
4036.40 110
4036.55 105
4036.69 99
4036.84 92
4036.98 83
4037.13 74
4037.28 66
4037.42 60
4037.57 56
4037.71 54
4037.86 53
4038.00 52
4038.15 50
4038.30 46
4038.44 41
4038.59 34
4038.73 26
4038.88 17
4039.02 9
4039.17 1
4039.32 0
4039.46 0
4039.61 0
4039.75 0
4039.90 0
4040.04 0
4040.19 0
4040.34 0
4040.48 7
4040.63 18
4040.77 29
4040.92 39
4041.06 47
4041.21 54
4041.36 59
4041.50 63
4041.65 66
4041.79 69
4041.94 72
4042.08 75
4042.23 77
4042.38 79
4042.52 79
4042.67 80
4042.81 80
4042.96 80
4043.11 79
4043.25 78
4043.40 77
4043.54 74
4043.69 71
4043.83 67
4043.98 62
4044.13 57
4044.27 53
4044.42 50
4044.56 48
4044.71 49
4044.86 50
4045.00 53
4045.15 55
4045.29 56
4045.44 56
4045.58 55
4045.73 53
4045.88 50
4046.02 47
4046.17 43
4046.31 38
4046.46 32
4046.61 25
4046.75 18
4046.90 11
4047.04 6
4047.19 3
4047.34 2
4047.48 2
4047.63 3
4047.77 4
4047.92 3
4048.06 1
4048.21 0
4048.36 0
4048.50 0
4048.65 0
4048.79 0
4048.94 0
4049.09 8
4049.23 18
4049.38 30
4049.52 43
4049.67 55
4049.82 66
4049.96 74
4050.11 80
4050.25 84
4050.40 85
4050.55 84
4050.69 82
4050.84 80
4050.98 80
4051.13 81
4051.28 86
4051.42 93
4051.57 101
4051.71 111
4051.86 119
4052.00 126
4052.15 131
4052.30 134
4052.44 134
4052.59 133
4052.73 132
4052.88 129
4053.03 126
4053.17 121
4053.32 114
4053.46 105
4053.61 95
4053.76 83
4053.90 70
4054.05 59
4054.19 49
4054.34 43
4054.49 41
4054.63 41
4054.78 44
4054.92 48
4055.07 51
4055.22 52
4055.36 50
4055.51 45
4055.66 39
4055.80 33
4055.95 29
4056.09 27
4056.24 29
4056.39 33
4056.53 37
4056.68 42
4056.82 44
4056.97 44
4057.12 40
4057.26 34
4057.41 27
4057.55 20
4057.70 15
4057.85 13
4057.99 14
4058.14 19
4058.28 27
4058.43 36
4058.58 46
4058.72 54
4058.87 61
4059.01 65
4059.16 67
4059.31 67
4059.45 66
4059.60 65
4059.75 63
4059.89 62
4060.04 62
4060.18 63
4060.33 63
4060.48 64
4060.62 63
4060.77 63
4060.91 63
4061.06 62
4061.21 61
4061.35 60
4061.50 58
4061.64 57
4061.79 55
4061.94 55
4062.08 57
4062.23 61
4062.38 69
4062.52 78
4062.67 88
4062.81 97
4062.96 103
4063.11 106
4063.25 104
4063.40 99
4063.55 91
4063.69 82
4063.84 73
4063.98 67
4064.13 63
4064.28 62
4064.42 64
4064.57 67
4064.71 70
4064.86 72
4065.01 71
4065.15 67
4065.30 60
4065.45 51
4065.59 40
4065.74 28
4065.88 18
4066.03 10
4066.18 5
4066.32 4
4066.47 7
4066.62 14
4066.76 24
4066.91 37
4067.05 50
4067.20 63
4067.35 75
4067.49 85
4067.64 92
4067.79 97
4067.93 98
4068.08 97
4068.22 94
4068.37 90
4068.52 87
4068.66 84
4068.81 84
4068.96 86
4069.10 88
4069.25 90
4069.39 91
4069.54 90
4069.69 86
4069.83 81
4069.98 74
4070.13 69
4070.27 65
4070.42 63
4070.56 62
4070.71 61
4070.86 59
4071.00 55
4071.15 48
4071.30 40
4071.44 32
4071.59 25
4071.74 21
4071.88 21
4072.03 23
4072.17 28
4072.32 34
4072.47 38
4072.61 41
4072.76 41
4072.91 38
4073.05 32
4073.20 24
4073.35 16
4073.49 7
4073.64 0
4073.78 0
4073.93 0
4074.08 0
4074.22 0
4074.37 0
4074.52 0
4074.66 0
4074.81 0
4074.96 11
4075.10 28
4075.25 47
4075.39 65
4075.54 82
4075.69 97
4075.83 108
4075.98 117
4076.13 123
4076.27 128
4076.42 131
4076.57 133
4076.71 134
4076.86 135
4077.00 136
4077.15 137
4077.30 138
4077.44 140
4077.59 141
4077.74 142
4077.88 142
4078.03 141
4078.18 140
4078.32 138
4078.47 137
4078.62 135
4078.76 132
4078.91 129
4079.06 125
4079.20 119
4079.35 112
4079.49 105
4079.64 97
4079.79 90
4079.93 83
4080.08 77
4080.23 73
4080.37 71
4080.52 70
4080.67 71
4080.81 72
4080.96 74
4081.11 76
4081.25 76
4081.40 77
4081.55 77
4081.69 77
4081.84 77
4081.98 78
4082.13 79
4082.28 79
4082.42 79
4082.57 79
4082.72 78
4082.86 77
4083.01 77
4083.16 77
4083.30 78
4083.45 78
4083.60 76
4083.74 71
4083.89 65
4084.04 56
4084.18 47
4084.33 38
4084.48 30
4084.62 24
4084.77 21
4084.92 20
4085.06 22
4085.21 25
4085.36 28
4085.50 32
4085.65 34
4085.80 35
4085.94 36
4086.09 37
4086.23 39
4086.38 42
4086.53 47
4086.67 54
4086.82 61
4086.97 68
4087.11 74
4087.26 80
4087.41 84
4087.55 88
4087.70 90
4087.85 90
4087.99 88
4088.14 84
4088.29 79
4088.43 74
4088.58 69
4088.73 65
4088.87 64
4089.02 65
4089.17 68
4089.31 73
4089.46 77
4089.61 81
4089.75 85
4089.90 87
4090.05 87
4090.19 87
4090.34 84
4090.49 80
4090.63 74
4090.78 66
4090.93 55
4091.07 44
4091.22 33
4091.37 23
4091.51 16
4091.66 12
4091.81 12
4091.95 14
4092.10 19
4092.25 25
4092.39 32
4092.54 39
4092.69 45
4092.83 52
4092.98 57
4093.13 62
4093.27 66
4093.42 70
4093.57 74
4093.71 77
4093.86 79
4094.01 81
4094.15 81
4094.30 79
4094.45 76
4094.59 72
4094.74 69
4094.89 66
4095.03 65
4095.18 66
4095.33 67
4095.48 67
4095.62 66
4095.77 63
4095.92 56
4096.06 48
4096.21 38
4096.36 29
4096.50 21
4096.65 15
4096.80 10
4096.94 7
4097.09 5
4097.24 3
4097.38 1
4097.53 0
4097.68 0
4097.82 0
4097.97 0
4098.12 0
4098.26 0
4098.41 0
4098.56 0
4098.70 4
4098.85 10
4099.00 16
4099.14 22
4099.29 26
4099.44 28
4099.59 30
4099.73 31
4099.88 32
4100.03 32
4100.17 32
4100.32 32
4100.47 32
4100.61 31
4100.76 30
4100.91 28
4101.05 26
4101.20 25
4101.35 24
4101.49 24
4101.64 25
4101.79 27
4101.93 30
4102.08 32
4102.23 35
4102.38 38
4102.52 40
4102.67 43
4102.82 46
4102.96 49
4103.11 54
4103.26 60
4103.40 65
4103.55 71
4103.70 76
4103.84 81
4103.99 84
4104.14 86
4104.29 88
4104.43 88
4104.58 89
4104.73 88
4104.87 85
4105.02 81
4105.17 76
4105.31 69
4105.46 63
4105.61 57
4105.75 52
4105.90 49
4106.05 49
4106.20 50
4106.34 52
4106.49 56
4106.64 60
4106.78 64
4106.93 68
4107.08 71
4107.22 74
4107.37 77
4107.52 78
4107.66 79
4107.81 79
4107.96 79
4108.11 78
4108.25 77
4108.40 77
4108.55 77
4108.69 78
4108.84 80
4108.99 82
4109.13 84
4109.28 85
4109.43 85
4109.58 85
4109.72 83
4109.87 80
4110.02 77
4110.16 75
4110.31 74
4110.46 74
4110.60 76
4110.75 78
4110.90 82
4111.05 85
4111.19 88
4111.34 89
4111.49 90
4111.63 90
4111.78 91
4111.93 92
4112.08 95
4112.22 99
4112.37 104
4112.52 110
4112.66 117
4112.81 123
4112.96 129
4113.10 136
4113.25 143
4113.40 151
4113.55 160
4113.69 170
4113.84 182
4113.99 195
4114.13 208
4114.28 220
4114.43 230
4114.58 238
4114.72 243
4114.87 245
4115.02 244
4115.16 242
4115.31 238
4115.46 235
4115.61 234
4115.75 233
4115.90 234
4116.05 237
4116.19 241
4116.34 244
4116.49 248
4116.64 250
4116.78 250
4116.93 248
4117.08 244
4117.22 237
4117.37 229
4117.52 220
4117.67 211
4117.81 202
4117.96 193
4118.11 187
4118.25 183
4118.40 181
4118.55 181
4118.70 182
4118.84 184
4118.99 185
4119.14 186
4119.28 187
4119.43 187
4119.58 187
4119.73 188
4119.87 190
4120.02 191
4120.17 193
4120.31 194
4120.46 195
4120.61 193
4120.76 190
4120.90 185
4121.05 177
4121.20 168
4121.34 158
4121.49 147
4121.64 138
4121.79 130
4121.93 126
4122.08 125
4122.23 126
4122.38 128
4122.52 132
4122.67 135
4122.82 138
4122.96 138
4123.11 137
4123.26 134
4123.41 127
4123.55 118
4123.70 107
4123.85 94
4124.00 80
4124.14 69
4124.29 59
4124.44 53
4124.58 50
4124.73 50
4124.88 51
4125.03 54
4125.17 56
4125.32 59
4125.47 60
4125.62 62
4125.76 63
4125.91 64
4126.06 65
4126.20 67
4126.35 69
4126.50 72
4126.65 76
4126.79 79
4126.94 83
4127.09 87
4127.24 89
4127.38 89
4127.53 88
4127.68 85
4127.83 81
4127.97 76
4128.12 71
4128.27 67
4128.41 63
4128.56 61
4128.71 59
4128.86 57
4129.00 56
4129.15 55
4129.30 53
4129.45 51
4129.59 48
4129.74 44
4129.89 40
4130.04 36
4130.18 32
4130.33 30
4130.48 31
4130.62 35
4130.77 41
4130.92 50
4131.07 58
4131.21 66
4131.36 73
4131.51 76
4131.66 77
4131.80 76
4131.95 73
4132.10 69
4132.25 65
4132.39 62
4132.54 61
4132.69 61
4132.84 62
4132.98 63
4133.13 64
4133.28 64
4133.43 63
4133.57 60
4133.72 57
4133.87 52
4134.02 48
4134.16 45
4134.31 44
4134.46 44
4134.61 46
4134.75 49
4134.90 52
4135.05 55
4135.20 55
4135.34 53
4135.49 48
4135.64 43
4135.78 37
4135.93 33
4136.08 31
4136.23 33
4136.37 38
4136.52 45
4136.67 54
4136.82 62
4136.96 69
4137.11 74
4137.26 76
4137.41 77
4137.55 76
4137.70 76
4137.85 77
4138.00 80
4138.14 85
4138.29 93
4138.44 102
4138.59 112
4138.74 121
4138.88 127
4139.03 130
4139.18 129
4139.33 124
4139.47 116
4139.62 106
4139.77 95
4139.92 86
4140.06 81
4140.21 79
4140.36 80
4140.51 85
4140.65 91
4140.80 97
4140.95 101
4141.10 103
4141.24 100
4141.39 94
4141.54 85
4141.69 74
4141.83 61
4141.98 48
4142.13 34
4142.28 23
4142.42 13
4142.57 7
4142.72 3
4142.87 2
4143.01 5
4143.16 8
4143.31 13
4143.46 16
4143.60 17
4143.75 15
4143.90 11
4144.05 5
4144.20 0
4144.34 0
4144.49 0
4144.64 0
4144.79 0
4144.93 0
4145.08 0
4145.23 0
4145.38 1
4145.52 5
4145.67 11
4145.82 18
4145.97 27
4146.11 37
4146.26 47
4146.41 57
4146.56 65
4146.71 71
4146.85 74
4147.00 75
4147.15 73
4147.30 71
4147.44 70
4147.59 69
4147.74 70
4147.89 72
4148.03 74
4148.18 76
4148.33 76
4148.48 76
4148.63 74
4148.77 71
4148.92 68
4149.07 65
4149.22 62
4149.36 61
4149.51 62
4149.66 64
4149.81 67
4149.95 71
4150.10 73
4150.25 75
4150.40 75
4150.55 73
4150.69 70
4150.84 65
4150.99 61
4151.14 57
4151.28 55
4151.43 56
4151.58 59
4151.73 64
4151.88 70
4152.02 78
4152.17 85
4152.32 91
4152.47 96
4152.61 99
4152.76 100
4152.91 100
4153.06 98
4153.21 96
4153.35 94
4153.50 91
4153.65 88
4153.80 85
4153.94 81
4154.09 76
4154.24 69
4154.39 60
4154.54 51
4154.68 42
4154.83 34
4154.98 28
4155.13 23
4155.27 19
4155.42 17
4155.57 16
4155.72 15
4155.87 14
4156.01 13
4156.16 12
4156.31 11
4156.46 11
4156.61 10
4156.75 10
4156.90 9
4157.05 9
4157.20 8
4157.34 7
4157.49 7
4157.64 7
4157.79 6
4157.94 6
4158.08 6
4158.23 6
4158.38 5
4158.53 4
4158.68 1
4158.82 0
4158.97 0
4159.12 0
4159.27 0
4159.41 0
4159.56 0
4159.71 0
4159.86 6
4160.01 15
4160.15 23
4160.30 29
4160.45 33
4160.60 34
4160.75 33
4160.89 32
4161.04 31
4161.19 30
4161.34 31
4161.49 33
4161.63 35
4161.78 38
4161.93 40
4162.08 42
4162.23 44
4162.37 46
4162.52 49
4162.67 53
4162.82 59
4162.97 66
4163.11 73
4163.26 80
4163.41 85
4163.56 87
4163.71 85
4163.85 80
4164.00 72
4164.15 62
4164.30 51
4164.44 40
4164.59 29
4164.74 19
4164.89 11
4165.04 4
4165.18 0
4165.33 0
4165.48 0
4165.63 0
4165.78 0
4165.92 0
4166.07 0
4166.22 0
4166.37 0
4166.52 0
4166.67 6
4166.81 12
4166.96 19
4167.11 24
4167.26 28
4167.41 31
4167.55 31
4167.70 31
4167.85 31
4168.00 32
4168.15 31
4168.29 30
4168.44 28
4168.59 23
4168.74 16
4168.89 8
4169.03 0
4169.18 0
4169.33 0
4169.48 0
4169.63 0
4169.77 0
4169.92 0
4170.07 2
4170.22 8
4170.37 15
4170.51 21
4170.66 26
4170.81 32
4170.96 38
4171.11 43
4171.26 48
4171.40 51
4171.55 53
4171.70 53
4171.85 52
4172.00 49
4172.14 47
4172.29 44
4172.44 41
4172.59 39
4172.74 36
4172.88 33
4173.03 31
4173.18 28
4173.33 27
4173.48 27
4173.63 30
4173.77 36
4173.92 42
4174.07 49
4174.22 55
4174.37 60
4174.51 62
4174.66 62
4174.81 63
4174.96 63
4175.11 64
4175.26 67
4175.40 70
4175.55 72
4175.70 73
4175.85 72
4176.00 69
4176.14 65
4176.29 60
4176.44 56
4176.59 54
4176.74 54
4176.89 55
4177.03 58
4177.18 61
4177.33 65
4177.48 68
4177.63 70
4177.77 71
4177.92 71
4178.07 71
4178.22 69
4178.37 67
4178.52 65
4178.66 63
4178.81 61
4178.96 59
4179.11 58
4179.26 56
4179.41 55
4179.55 53
4179.70 51
4179.85 49
4180.00 48
4180.15 47
4180.29 47
4180.44 48
4180.59 50
4180.74 52
4180.89 56
4181.04 59
4181.18 63
4181.33 67
4181.48 69
4181.63 71
4181.78 72
4181.93 72
4182.07 70
4182.22 67
4182.37 63
4182.52 59
4182.67 54
4182.82 49
4182.96 44
4183.11 39
4183.26 33
4183.41 26
4183.56 19
4183.71 11
4183.85 2
4184.00 0
4184.15 0
4184.30 0
4184.45 0
4184.60 0
4184.74 0
4184.89 0
4185.04 0
4185.19 6
4185.34 16
4185.49 26
4185.63 36
4185.78 46
4185.93 54
4186.08 61
4186.23 66
4186.38 70
4186.52 72
4186.67 74
4186.82 75
4186.97 77
4187.12 79
4187.27 82
4187.41 84
4187.56 85
4187.71 84
4187.86 82
4188.01 79
4188.16 74
4188.31 68
4188.45 63
4188.60 59
4188.75 58
4188.90 58
4189.05 60
4189.20 62
4189.34 65
4189.49 65
4189.64 63
4189.79 59
4189.94 52
4190.09 45
4190.23 38
4190.38 33
4190.53 31
4190.68 31
4190.83 34
4190.98 39
4191.13 44
4191.27 51
4191.42 57
4191.57 64
4191.72 71
4191.87 78
4192.02 86
4192.16 93
4192.31 99
4192.46 104
4192.61 106
4192.76 107
4192.91 105
4193.06 103
4193.20 99
4193.35 96
4193.50 93
4193.65 91
4193.80 91
4193.95 91
4194.10 93
4194.24 97
4194.39 100
4194.54 103
4194.69 105
4194.84 105
4194.99 104
4195.13 102
4195.28 99
4195.43 97
4195.58 97
4195.73 98
4195.88 100
4196.03 102
4196.17 103
4196.32 104
4196.47 102
4196.62 98
4196.77 93
4196.92 88
4197.07 84
4197.21 80
4197.36 76
4197.51 73
4197.66 69
4197.81 63
4197.96 56
4198.11 48
4198.25 42
4198.40 38
4198.55 38
4198.70 42
4198.85 50
4199.00 62
4199.15 74
4199.29 87
4199.44 98
4199.59 106
4199.74 111
4199.89 110
4200.04 106
4200.19 98
4200.34 88
4200.48 77
4200.63 65
4200.78 55
4200.93 46
4201.08 40
4201.23 36
4201.38 34
4201.52 34
4201.67 35
4201.82 37
4201.97 41
4202.12 45
4202.27 50
4202.42 57
4202.56 64
4202.71 72
4202.86 80
4203.01 88
4203.16 94
4203.31 98
4203.46 101
4203.61 102
4203.75 101
4203.90 101
4204.05 101
4204.20 102
4204.35 106
4204.50 111
4204.65 119
4204.79 129
4204.94 138
4205.09 147
4205.24 153
4205.39 157
4205.54 158
4205.69 156
4205.84 152
4205.98 148
4206.13 143
4206.28 139
4206.43 136
4206.58 133
4206.73 132
4206.88 133
4207.03 135
4207.17 139
4207.32 145
4207.47 152
4207.62 160
4207.77 168
4207.92 175
4208.07 179
4208.22 181
4208.36 180
4208.51 178
4208.66 174
4208.81 169
4208.96 165
4209.11 162
4209.26 162
4209.41 165
4209.55 171
4209.70 181
4209.85 192
4210.00 205
4210.15 217
4210.30 228
4210.45 235
4210.60 238
4210.75 236
4210.89 230
4211.04 221
4211.19 209
4211.34 197
4211.49 185
4211.64 175
4211.79 168
4211.94 165
4212.08 165
4212.23 166
4212.38 169
4212.53 170
4212.68 170
4212.83 167
4212.98 163
4213.13 158
4213.28 153
4213.42 149
4213.57 146
4213.72 143
4213.87 141
4214.02 137
4214.17 131
4214.32 124
4214.47 116
4214.62 109
4214.76 104
4214.91 101
4215.06 101
4215.21 104
4215.36 110
4215.51 117
4215.66 125
4215.81 131
4215.96 134
4216.10 135
4216.25 133
4216.40 129
4216.55 123
4216.70 119
4216.85 116
4217.00 115
4217.15 116
4217.30 119
4217.44 124
4217.59 129
4217.74 133
4217.89 137
4218.04 139
4218.19 141
4218.34 142
4218.49 142
4218.64 140
4218.78 135
4218.93 129
4219.08 119
4219.23 108
4219.38 97
4219.53 85
4219.68 76
4219.83 70
4219.98 66
4220.13 66
4220.27 68
4220.42 70
4220.57 71
4220.72 70
4220.87 67
4221.02 61
4221.17 54
4221.32 46
4221.47 40
4221.62 35
4221.76 32
4221.91 31
4222.06 31
4222.21 32
4222.36 33
4222.51 34
4222.66 35
4222.81 37
4222.96 39
4223.11 43
4223.25 48
4223.40 56
4223.55 65
4223.70 77
4223.85 91
4224.00 107
4224.15 124
4224.30 140
4224.45 155
4224.60 167
4224.74 177
4224.89 182
4225.04 184
4225.19 182
4225.34 178
4225.49 171
4225.64 162
4225.79 152
4225.94 142
4226.09 132
4226.24 122
4226.38 112
4226.53 103
4226.68 96
4226.83 91
4226.98 88
4227.13 87
4227.28 88
4227.43 90
4227.58 93
4227.73 95
4227.88 98
4228.02 100
4228.17 101
4228.32 102
4228.47 102
4228.62 101
4228.77 98
4228.92 93
4229.07 87
4229.22 80
4229.37 73
4229.52 66
4229.67 60
4229.81 56
4229.96 54
4230.11 53
4230.26 52
4230.41 50
4230.56 45
4230.71 38
4230.86 27
4231.01 14
4231.16 0
4231.31 0
4231.46 0
4231.60 0
4231.75 0
4231.90 0
4232.05 0
4232.20 0
4232.35 6
4232.50 13
4232.65 17
4232.80 20
4232.95 23
4233.10 27
4233.25 33
4233.39 41
4233.54 50
4233.69 56
4233.84 60
4233.99 60
4234.14 56
4234.29 48
4234.44 39
4234.59 31
4234.74 25
4234.89 21
4235.04 20
4235.19 20
4235.33 21
4235.48 21
4235.63 19
4235.78 16
4235.93 11
4236.08 7
4236.23 2
4236.38 0
4236.53 0
4236.68 0
4236.83 0
4236.98 2
4237.13 5
4237.27 9
4237.42 14
4237.57 21
4237.72 28
4237.87 36
4238.02 43
4238.17 50
4238.32 56
4238.47 59
4238.62 61
4238.77 60
4238.92 58
4239.07 55
4239.22 52
4239.36 48
4239.51 45
4239.66 42
4239.81 38
4239.96 36
4240.11 34
4240.26 32
4240.41 32
4240.56 31
4240.71 29
4240.86 27
4241.01 25
4241.16 22
4241.31 20
4241.46 20
4241.60 22
4241.75 27
4241.90 33
4242.05 39
4242.20 43
4242.35 43
4242.50 39
4242.65 30
4242.80 18
4242.95 7
4243.10 0
4243.25 0
4243.40 0
4243.55 0
4243.70 1
4243.85 8
4243.99 14
4244.14 17
4244.29 19
4244.44 19
4244.59 19
4244.74 19
4244.89 20
4245.04 22
4245.19 26
4245.34 31
4245.49 36
4245.64 42
4245.79 48
4245.94 53
4246.09 59
4246.24 64
4246.39 67
4246.54 69
4246.68 69
4246.83 66
4246.98 62
4247.13 56
4247.28 51
4247.43 46
4247.58 43
4247.73 42
4247.88 42
4248.03 44
4248.18 45
4248.33 47
4248.48 48
4248.63 49
4248.78 49
4248.93 48
4249.08 46
4249.23 43
4249.37 39
4249.52 33
4249.67 25
4249.82 17
4249.97 9
4250.12 1
4250.27 0
4250.42 0
4250.57 0
4250.72 0
4250.87 0
4251.02 0
4251.17 3
4251.32 5
4251.47 6
4251.62 5
4251.77 4
4251.92 3
4252.07 2
4252.22 1
4252.37 2
4252.51 3
4252.66 5
4252.81 7
4252.96 10
4253.11 13
4253.26 15
4253.41 17
4253.56 18
4253.71 17
4253.86 15
4254.01 11
4254.16 6
4254.31 1
4254.46 0
4254.61 0
4254.76 0
4254.91 0
4255.06 0
4255.21 0
4255.36 0
4255.51 0
4255.66 5
4255.81 10
4255.96 14
4256.10 18
4256.25 19
4256.40 20
4256.55 20
4256.70 20
4256.85 20
4257.00 21
4257.15 22
4257.30 25
4257.45 29
4257.60 33
4257.75 39
4257.90 45
4258.05 51
4258.20 56
4258.35 61
4258.50 64
4258.65 67
4258.80 69
4258.95 70
4259.10 72
4259.25 73
4259.40 74
4259.55 74
4259.70 72
4259.85 69
4260.00 64
4260.15 59
4260.29 55
4260.44 52
4260.59 50
4260.74 49
4260.89 49
4261.04 48
4261.19 45
4261.34 42
4261.49 38
4261.64 33
4261.79 29
4261.94 26
4262.09 25
4262.24 25
4262.39 26
4262.54 27
4262.69 28
4262.84 29
4262.99 30
4263.14 30
4263.29 31
4263.44 33
4263.59 35
4263.74 39
4263.89 44
4264.04 49
4264.19 55
4264.34 61
4264.49 67
4264.64 71
4264.79 74
4264.94 74
4265.09 71
4265.24 65
4265.39 56
4265.54 45
4265.69 34
4265.83 24
4265.98 16
4266.13 11
4266.28 9
4266.43 8
4266.58 9
4266.73 10
4266.88 11
4267.03 13
4267.18 17
4267.33 23
4267.48 30
4267.63 40
4267.78 49
4267.93 58
4268.08 64
4268.23 68
4268.38 70
4268.53 71
4268.68 71
4268.83 71
4268.98 72
4269.13 74
4269.28 76
4269.43 78
4269.58 80
4269.73 83
4269.88 85
4270.03 87
4270.18 90
4270.33 91
4270.48 91
4270.63 91
4270.78 89
4270.93 88
4271.08 88
4271.23 89
4271.38 91
4271.53 93
4271.68 94
4271.83 93
4271.98 88
4272.13 80
4272.28 70
4272.43 59
4272.58 50
4272.73 43
4272.88 40
4273.03 42
4273.18 46
4273.33 53
4273.48 60
4273.63 66
4273.78 71
4273.93 75
4274.08 76
4274.23 75
4274.38 72
4274.53 67
4274.68 62
4274.83 57
4274.98 53
4275.13 50
4275.28 50
4275.43 51
4275.58 54
4275.73 57
4275.88 61
4276.03 63
4276.18 65
4276.33 65
4276.48 63
4276.63 61
4276.78 58
4276.93 55
4277.08 53
4277.23 52
4277.38 53
4277.53 56
4277.68 60
4277.83 65
4277.98 71
4278.13 78
4278.28 85
4278.43 93
4278.58 104
4278.73 119
4278.88 138
4279.03 161
4279.18 186
4279.33 213
4279.48 238
4279.63 261
4279.78 280
4279.93 295
4280.08 308
4280.23 320
4280.38 332
4280.53 347
4280.68 365
4280.83 387
4280.98 412
4281.13 438
4281.28 464
4281.43 488
4281.58 510
4281.73 530
4281.88 546
4282.03 561
4282.18 576
4282.33 590
4282.48 604
4282.63 618
4282.78 631
4282.93 641
4283.08 650
4283.23 657
4283.38 662
4283.53 668
4283.68 675
4283.83 683
4283.98 691
4284.13 701
4284.28 710
4284.43 718
4284.58 724
4284.73 728
4284.88 730
4285.03 730
4285.18 728
4285.33 725
4285.48 722
4285.63 719
4285.78 716
4285.93 711
4286.08 703
4286.23 692
4286.38 677
4286.53 657
4286.68 634
4286.83 609
4286.98 585
4287.13 562
4287.28 543
4287.43 527
4287.58 516
4287.73 508
4287.88 504
4288.03 503
4288.18 502
4288.33 500
4288.48 493
4288.63 482
4288.78 465
4288.93 442
4289.08 416
4289.23 390
4289.38 367
4289.53 348
4289.68 336
4289.83 330
4289.98 329
4290.13 330
4290.28 333
4290.43 335
4290.58 335
4290.73 333
4290.88 329
4291.04 323
4291.19 314
4291.34 303
4291.49 290
4291.64 275
4291.79 260
4291.94 246
4292.09 234
4292.24 224
4292.39 216
4292.54 208
4292.69 199
4292.84 190
4292.99 180
4293.14 170
4293.29 162
4293.44 158
4293.59 158
4293.74 161
4293.89 167
4294.04 175
4294.19 183
4294.34 190
4294.49 197
4294.64 204
4294.79 211
4294.94 221
4295.09 231
4295.24 242
4295.39 253
4295.54 263
4295.69 270
4295.84 276
4295.99 279
4296.14 281
4296.29 281
4296.44 280
4296.60 279
4296.75 278
4296.90 275
4297.05 272
4297.20 267
4297.35 259
4297.50 249
4297.65 237
4297.80 224
4297.95 211
4298.10 200
4298.25 192
4298.40 190
4298.55 193
4298.70 201
4298.85 212
4299.00 226
4299.15 239
4299.30 249
4299.45 256
4299.60 257
4299.75 254
4299.90 247
4300.05 238
4300.20 228
4300.35 219
4300.50 212
4300.65 208
4300.81 208
4300.96 210
4301.11 213
4301.26 216
4301.41 219
4301.56 220
4301.71 220
4301.86 218
4302.01 216
4302.16 214
4302.31 213
4302.46 212
4302.61 213
4302.76 216
4302.91 219
4303.06 223
4303.21 228
4303.36 234
4303.51 240
4303.66 247
4303.81 254
4303.96 261
4304.11 267
4304.26 272
4304.42 276
4304.57 280
4304.72 283
4304.87 286
4305.02 289
4305.17 292
4305.32 296
4305.47 298
4305.62 298
4305.77 295
4305.92 288
4306.07 278
4306.22 266
4306.37 252
4306.52 239
4306.67 229
4306.82 221
4306.97 216
4307.12 211
4307.27 206
4307.42 200
4307.58 192
4307.73 182
4307.88 170
4308.03 159
4308.18 149
4308.33 140
4308.48 133
4308.63 128
4308.78 124
4308.93 121
4309.08 119
4309.23 116
4309.38 114
4309.53 112
4309.68 109
4309.83 107
4309.98 106
4310.13 104
4310.29 102
4310.44 101
4310.59 99
4310.74 98
4310.89 96
4311.04 96
4311.19 98
4311.34 101
4311.49 106
4311.64 111
4311.79 116
4311.94 118
4312.09 117
4312.24 112
4312.39 104
4312.54 94
4312.69 83
4312.84 74
4313.00 67
4313.15 64
4313.30 63
4313.45 66
4313.60 70
4313.75 75
4313.90 81
4314.05 88
4314.20 95
4314.35 103
4314.50 112
4314.65 119
4314.80 125
4314.95 128
4315.10 129
4315.26 127
4315.41 122
4315.56 117
4315.71 112
4315.86 108
4316.01 105
4316.16 104
4316.31 103
4316.46 104
4316.61 104
4316.76 104
4316.91 102
4317.06 100
4317.21 96
4317.36 92
4317.51 87
4317.67 83
4317.82 81
4317.97 80
4318.12 80
4318.27 79
4318.42 79
4318.57 77
4318.72 75
4318.87 72
4319.02 70
4319.17 70
4319.32 73
4319.47 78
4319.62 84
4319.78 90
4319.93 95
4320.08 98
4320.23 100
4320.38 100
4320.53 101
4320.68 101
4320.83 101
4320.98 102
4321.13 102
4321.28 100
4321.43 97
4321.58 92
4321.74 87
4321.89 82
4322.04 79
4322.19 76
4322.34 75
4322.49 76
4322.64 76
4322.79 76
4322.94 75
4323.09 74
4323.24 72
4323.39 71
4323.54 72
4323.70 74
4323.85 79
4324.00 85
4324.15 93
4324.30 100
4324.45 107
4324.60 111
4324.75 112
4324.90 111
4325.05 106
4325.20 100
4325.35 92
4325.51 83
4325.66 74
4325.81 65
4325.96 57
4326.11 49
4326.26 40
4326.41 32
4326.56 23
4326.71 14
4326.86 6
4327.01 0
4327.16 0
4327.32 0
4327.47 0
4327.62 0
4327.77 0
4327.92 0
4328.07 0
4328.22 3
4328.37 6
4328.52 9
4328.67 11
4328.82 12
4328.97 14
4329.13 15
4329.28 17
4329.43 17
4329.58 18
4329.73 18
4329.88 18
4330.03 19
4330.18 21
4330.33 25
4330.48 30
4330.63 35
4330.79 40
4330.94 44
4331.09 46
4331.24 46
4331.39 45
4331.54 43
4331.69 40
4331.84 36
4331.99 32
4332.14 29
4332.29 27
4332.45 26
4332.60 28
4332.75 31
4332.90 36
4333.05 41
4333.20 45
4333.35 47
4333.50 48
4333.65 45
4333.80 41
4333.96 35
4334.11 29
4334.26 24
4334.41 20
4334.56 17
4334.71 16
4334.86 16
4335.01 17
4335.16 18
4335.31 18
4335.47 17
4335.62 16
4335.77 13
4335.92 10
4336.07 8
4336.22 9
4336.37 11
4336.52 17
4336.67 25
4336.82 34
4336.98 43
4337.13 52
4337.28 59
4337.43 63
4337.58 66
4337.73 66
4337.88 65
4338.03 63
4338.18 61
4338.33 59
4338.49 57
4338.64 56
4338.79 56
4338.94 57
4339.09 59
4339.24 60
4339.39 62
4339.54 63
4339.69 65
4339.85 68
4340.00 71
4340.15 75
4340.30 78
4340.45 82
4340.60 84
4340.75 84
4340.90 83
4341.05 80
4341.21 77
4341.36 75
4341.51 73
4341.66 73
4341.81 75
4341.96 78
4342.11 81
4342.26 84
4342.41 86
4342.57 86
4342.72 83
4342.87 79
4343.02 73
4343.17 67
4343.32 61
4343.47 58
4343.62 58
4343.77 59
4343.93 63
4344.08 67
4344.23 70
4344.38 72
4344.53 71
4344.68 67
4344.83 62
4344.98 54
4345.13 46
4345.29 38
4345.44 32
4345.59 28
4345.74 27
4345.89 29
4346.04 35
4346.19 45
4346.34 56
4346.50 68
4346.65 80
4346.80 88
4346.95 94
4347.10 96
4347.25 95
4347.40 92
4347.55 86
4347.70 80
4347.86 75
4348.01 71
4348.16 69
4348.31 69
4348.46 72
4348.61 75
4348.76 80
4348.91 83
4349.07 84
4349.22 82
4349.37 77
4349.52 70
4349.67 62
4349.82 53
4349.97 47
4350.12 42
4350.28 39
4350.43 38
4350.58 37
4350.73 35
4350.88 32
4351.03 28
4351.18 25
4351.33 22
4351.49 22
4351.64 25
4351.79 29
4351.94 35
4352.09 41
4352.24 46
4352.39 48
4352.54 48
4352.70 45
4352.85 40
4353.00 34
4353.15 26
4353.30 18
4353.45 9
4353.60 0
4353.76 0
4353.91 0
4354.06 0
4354.21 0
4354.36 0
4354.51 0
4354.66 0
4354.81 0
4354.97 15
4355.12 32
4355.27 49
4355.42 64
4355.57 78
4355.72 89
4355.87 97
4356.03 102
4356.18 105
4356.33 107
4356.48 110
4356.63 113
4356.78 118
4356.93 125
4357.09 133
4357.24 140
4357.39 145
4357.54 147
4357.69 145
4357.84 139
4357.99 130
4358.14 118
4358.30 105
4358.45 92
4358.60 80
4358.75 67
4358.90 56
4359.05 45
4359.20 35
4359.36 28
4359.51 23
4359.66 23
4359.81 28
4359.96 37
4360.11 48
4360.26 59
4360.42 69
4360.57 75
4360.72 76
4360.87 73
4361.02 68
4361.17 62
4361.32 57
4361.48 54
4361.63 54
4361.78 55
4361.93 59
4362.08 63
4362.23 67
4362.38 70
4362.54 73
4362.69 74
4362.84 75
4362.99 75
4363.14 74
4363.29 72
4363.45 69
4363.60 64
4363.75 57
4363.90 48
4364.05 39
4364.20 29
4364.35 21
4364.51 15
4364.66 13
4364.81 14
4364.96 18
4365.11 24
4365.26 33
4365.41 42
4365.57 51
4365.72 59
4365.87 66
4366.02 70
4366.17 71
4366.32 69
4366.48 65
4366.63 59
4366.78 52
4366.93 47
4367.08 43
4367.23 41
4367.38 41
4367.54 43
4367.69 45
4367.84 47
4367.99 49
4368.14 50
4368.29 50
4368.45 50
4368.60 49
4368.75 49
4368.90 48
4369.05 47
4369.20 46
4369.36 46
4369.51 47
4369.66 49
4369.81 53
4369.96 58
4370.11 63
4370.26 69
4370.42 74
4370.57 79
4370.72 83
4370.87 86
4371.02 88
4371.17 90
4371.33 91
4371.48 90
4371.63 88
4371.78 84
4371.93 79
4372.08 74
4372.24 68
4372.39 63
4372.54 59
4372.69 55
4372.84 52
4372.99 50
4373.15 48
4373.30 47
4373.45 45
4373.60 44
4373.75 43
4373.90 43
4374.06 43
4374.21 43
4374.36 45
4374.51 47
4374.66 50
4374.81 55
4374.97 61
4375.12 69
4375.27 77
4375.42 86
4375.57 93
4375.72 99
4375.88 103
4376.03 102
4376.18 99
4376.33 92
4376.48 83
4376.63 75
4376.79 68
4376.94 64
4377.09 64
4377.24 68
4377.39 74
4377.54 79
4377.70 82
4377.85 82
4378.00 78
4378.15 71
4378.30 62
4378.46 55
4378.61 51
4378.76 52
4378.91 56
4379.06 62
4379.21 70
4379.37 76
4379.52 79
4379.67 80
4379.82 78
4379.97 74
4380.12 70
4380.28 66
4380.43 63
4380.58 61
4380.73 60
4380.88 59
4381.04 58
4381.19 58
4381.34 58
4381.49 57
4381.64 57
4381.79 56
4381.95 54
4382.10 53
4382.25 51
4382.40 48
4382.55 46
4382.71 42
4382.86 38
4383.01 34
4383.16 29
4383.31 24
4383.46 20
4383.62 18
4383.77 19
4383.92 22
4384.07 27
4384.22 34
4384.38 41
4384.53 47
4384.68 51
4384.83 53
4384.98 52
4385.13 50
4385.29 47
4385.44 45
4385.59 44
4385.74 44
4385.89 45
4386.05 46
4386.20 46
4386.35 45
4386.50 41
4386.65 35
4386.81 28
4386.96 21
4387.11 15
4387.26 10
4387.41 6
4387.56 3
4387.72 2
4387.87 1
4388.02 1
4388.17 1
4388.32 1
4388.48 2
4388.63 2
4388.78 2
4388.93 0
4389.08 0
4389.24 0
4389.39 0
4389.54 0
4389.69 0
4389.84 3
4390.00 12
4390.15 23
4390.30 36
4390.45 50
4390.60 63
4390.76 72
4390.91 78
4391.06 78
4391.21 75
4391.36 69
4391.52 63
4391.67 58
4391.82 55
4391.97 54
4392.12 55
4392.28 56
4392.43 56
4392.58 55
4392.73 53
4392.88 50
4393.04 47
4393.19 44
4393.34 41
4393.49 38
4393.64 34
4393.80 29
4393.95 24
4394.10 18
4394.25 13
4394.40 10
4394.56 8
4394.71 9
4394.86 12
4395.01 17
4395.16 23
4395.32 29
4395.47 35
4395.62 39
4395.77 43
4395.92 45
4396.08 46
4396.23 46
4396.38 45
4396.53 42
4396.68 38
4396.84 31
4396.99 24
4397.14 16
4397.29 11
4397.44 7
4397.60 8
4397.75 11
4397.90 16
4398.05 21
4398.20 25
4398.36 27
4398.51 27
4398.66 25
4398.81 23
4398.97 20
4399.12 19
4399.27 20
4399.42 21
4399.57 24
4399.73 25
4399.88 26
4400.03 26
4400.18 25
4400.33 23
4400.49 19
4400.64 15
4400.79 11
4400.94 6
4401.09 1
4401.25 0
4401.40 0
4401.55 0
4401.70 0
4401.86 0
4402.01 1
4402.16 8
4402.31 17
4402.46 26
4402.62 35
4402.77 43
4402.92 49
4403.07 52
4403.22 53
4403.38 51
4403.53 49
4403.68 48
4403.83 50
4403.99 55
4404.14 62
4404.29 72
4404.44 81
4404.59 89
4404.75 94
4404.90 96
4405.05 95
4405.20 91
4405.36 87
4405.51 83
4405.66 80
4405.81 78
4405.96 78
4406.12 80
4406.27 84
4406.42 89
4406.57 94
4406.73 100
4406.88 105
4407.03 109
4407.18 114
4407.33 119
4407.49 125
4407.64 133
4407.79 144
4407.94 155
4408.10 168
4408.25 181
4408.40 193
4408.55 203
4408.70 212
4408.86 220
4409.01 227
4409.16 235
4409.31 244
4409.47 253
4409.62 264
4409.77 275
4409.92 287
4410.08 298
4410.23 308
4410.38 314
4410.53 317
4410.68 316
4410.84 311
4410.99 302
4411.14 289
4411.29 275
4411.45 261
4411.60 246
4411.75 233
4411.90 220
4412.06 209
4412.21 198
4412.36 187
4412.51 176
4412.66 165
4412.82 155
4412.97 146
4413.12 139
4413.27 134
4413.43 132
4413.58 131
4413.73 132
4413.88 134
4414.04 139
4414.19 146
4414.34 155
4414.49 165
4414.65 177
4414.80 187
4414.95 196
4415.10 200
4415.26 201
4415.41 198
4415.56 192
4415.71 185
4415.86 179
4416.02 175
4416.17 172
4416.32 172
4416.47 173
4416.63 174
4416.78 174
4416.93 172
4417.08 167
4417.24 159
4417.39 148
4417.54 135
4417.69 121
4417.85 108
4418.00 97
4418.15 90
4418.30 88
4418.46 90
4418.61 96
4418.76 103
4418.91 111
4419.07 117
4419.22 119
4419.37 116
4419.52 108
4419.68 95
4419.83 79
4419.98 62
4420.13 46
4420.29 32
4420.44 22
4420.59 18
4420.74 18
4420.90 22
4421.05 29
4421.20 40
4421.35 51
4421.50 64
4421.66 77
4421.81 89
4421.96 99
4422.11 108
4422.27 113
4422.42 116
4422.57 116
4422.73 114
4422.88 110
4423.03 104
4423.18 98
4423.34 91
4423.49 84
4423.64 76
4423.79 66
4423.95 56
4424.10 47
4424.25 39
4424.40 34
4424.56 32
4424.71 33
4424.86 37
4425.01 43
4425.17 48
4425.32 52
4425.47 54
4425.62 52
4425.78 48
4425.93 44
4426.08 39
4426.23 36
4426.39 35
4426.54 36
4426.69 39
4426.84 44
4427.00 49
4427.15 55
4427.30 60
4427.45 64
4427.61 67
4427.76 69
4427.91 70
4428.06 70
4428.22 70
4428.37 70
4428.52 72
4428.68 75
4428.83 78
4428.98 83
4429.13 87
4429.29 92
4429.44 97
4429.59 100
4429.74 102
4429.90 103
4430.05 102
4430.20 99
4430.35 95
4430.51 90
4430.66 85
4430.81 79
4430.96 74
4431.12 68
4431.27 64
4431.42 60
4431.58 57
4431.73 55
4431.88 55
4432.03 56
4432.19 58
4432.34 60
4432.49 61
4432.64 61
4432.80 60
4432.95 59
4433.10 58
4433.25 58
4433.41 60
4433.56 64
4433.71 68
4433.87 73
4434.02 77
4434.17 80
4434.32 80
4434.48 79
4434.63 75
4434.78 69
4434.93 62
4435.09 54
4435.24 45
4435.39 36
4435.55 27
4435.70 18
4435.85 9
4436.00 1
4436.16 0
4436.31 0
4436.46 0
4436.61 0
4436.77 0
4436.92 0
4437.07 0
4437.23 0
4437.38 5
4437.53 11
4437.68 16
4437.84 21
4437.99 25
4438.14 28
4438.30 31
4438.45 33
4438.60 34
4438.75 35
4438.91 35
4439.06 33
4439.21 30
4439.36 26
4439.52 20
4439.67 15
4439.82 10
4439.98 7
4440.13 6
4440.28 7
4440.43 10
4440.59 15
4440.74 21
4440.89 27
4441.05 33
4441.20 38
4441.35 41
4441.50 41
4441.66 38
4441.81 33
4441.96 27
4442.12 21
4442.27 17
4442.42 15
4442.57 14
4442.73 15
4442.88 17
4443.03 18
4443.19 17
4443.34 15
4443.49 13
4443.64 12
4443.80 12
4443.95 15
4444.10 21
4444.26 29
4444.41 38
4444.56 47
4444.71 55
4444.87 60
4445.02 62
4445.17 63
4445.33 62
4445.48 62
4445.63 63
4445.78 65
4445.94 69
4446.09 74
4446.24 78
4446.40 81
4446.55 82
4446.70 80
4446.85 75
4447.01 68
4447.16 59
4447.31 50
4447.47 40
4447.62 30
4447.77 21
4447.93 14
4448.08 8
4448.23 3
4448.38 0
4448.54 0
4448.69 0
4448.84 0
4449.00 0
4449.15 0
4449.30 0
4449.46 4
4449.61 9
4449.76 15
4449.91 22
4450.07 30
4450.22 39
4450.37 48
4450.53 56
4450.68 62
4450.83 66
4450.98 68
4451.14 68
4451.29 68
4451.44 66
4451.60 65
4451.75 64
4451.90 62
4452.06 60
4452.21 56
4452.36 51
4452.52 44
4452.67 38
4452.82 33
4452.97 30
4453.13 29
4453.28 31
4453.43 34
4453.59 39
4453.74 44
4453.89 48
4454.05 51
4454.20 51
4454.35 50
4454.50 47
4454.66 43
4454.81 39
4454.96 35
4455.12 30
4455.27 27
4455.42 24
4455.58 21
4455.73 18
4455.88 14
4456.04 10
4456.19 5
4456.34 0
4456.49 0
4456.65 0
4456.80 0
4456.95 0
4457.11 0
4457.26 0
4457.41 0
4457.57 0
4457.72 2
4457.87 3
4458.03 6
4458.18 10
4458.33 16
4458.49 24
4458.64 35
4458.79 47
4458.94 59
4459.10 72
4459.25 83
4459.40 92
4459.56 98
4459.71 99
4459.86 96
4460.02 90
4460.17 82
4460.32 73
4460.48 66
4460.63 61
4460.78 58
4460.94 57
4461.09 59
4461.24 61
4461.40 65
4461.55 69
4461.70 73
4461.85 77
4462.01 81
4462.16 85
4462.31 88
4462.47 90
4462.62 92
4462.77 92
4462.93 92
4463.08 90
4463.23 87
4463.39 83
4463.54 77
4463.69 70
4463.85 62
4464.00 56
4464.15 51
4464.31 49
4464.46 50
4464.61 53
4464.77 59
4464.92 66
4465.07 72
4465.23 77
4465.38 78
4465.53 78
4465.69 75
4465.84 71
4465.99 68
4466.14 65
4466.30 64
4466.45 64
4466.60 66
4466.76 68
4466.91 70
4467.06 73
4467.22 76
4467.37 80
4467.52 84
4467.68 88
4467.83 91
4467.98 93
4468.14 94
4468.29 93
4468.44 92
4468.60 92
4468.75 93
4468.90 95
4469.06 99
4469.21 103
4469.36 105
4469.52 106
4469.67 105
4469.82 101
4469.98 97
4470.13 92
4470.28 87
4470.44 83
4470.59 78
4470.74 72
4470.90 64
4471.05 54
4471.20 42
4471.36 30
4471.51 21
4471.66 15
4471.82 14
4471.97 19
4472.12 27
4472.28 39
4472.43 52
4472.58 65
4472.74 75
4472.89 84
4473.04 90
4473.20 93
4473.35 94
4473.50 92
4473.66 89
4473.81 85
4473.96 79
4474.12 72
4474.27 63
4474.42 55
4474.58 45
4474.73 37
4474.89 28
4475.04 21
4475.19 15
4475.35 10
4475.50 7
4475.65 6
4475.81 4
4475.96 4
4476.11 5
4476.27 6
4476.42 10
4476.57 15
4476.73 23
4476.88 30
4477.03 37
4477.19 41
4477.34 41
4477.49 37
4477.65 30
4477.80 20
4477.95 9
4478.11 0
4478.26 0
4478.41 0
4478.57 0
4478.72 0
4478.87 0
4479.03 0
4479.18 0
4479.34 3
4479.49 10
4479.64 16
4479.80 20
4479.95 21
4480.10 20
4480.26 17
4480.41 12
4480.56 7
4480.72 2
4480.87 0
4481.02 0
4481.18 0
4481.33 0
4481.48 0
4481.64 4
4481.79 10
4481.94 19
4482.10 28
4482.25 37
4482.41 45
4482.56 51
4482.71 54
4482.87 54
4483.02 51
4483.17 44
4483.33 35
4483.48 26
4483.63 17
4483.79 9
4483.94 4
4484.09 3
4484.25 4
4484.40 8
4484.56 13
4484.71 19
4484.86 25
4485.02 30
4485.17 34
4485.32 35
4485.48 35
4485.63 34
4485.78 33
4485.94 33
4486.09 34
4486.24 37
4486.40 43
4486.55 51
4486.71 60
4486.86 70
4487.01 78
4487.17 85
4487.32 88
4487.47 89
4487.63 89
4487.78 89
4487.93 91
4488.09 95
4488.24 103
4488.40 112
4488.55 122
4488.70 131
4488.86 137
4489.01 140
4489.16 140
4489.32 139
4489.47 136
4489.62 133
4489.78 130
4489.93 127
4490.09 123
4490.24 118
4490.39 112
4490.55 108
4490.70 105
4490.85 104
4491.01 106
4491.16 110
4491.32 114
4491.47 116
4491.62 116
4491.78 113
4491.93 108
4492.08 102
4492.24 97
4492.39 94
4492.54 93
4492.70 93
4492.85 95
4493.01 96
4493.16 97
4493.31 96
4493.47 92
4493.62 87
4493.77 80
4493.93 71
4494.08 61
4494.24 50
4494.39 40
4494.54 31
4494.70 24
4494.85 20
4495.00 17
4495.16 17
4495.31 19
4495.47 23
4495.62 28
4495.77 36
4495.93 45
4496.08 56
4496.23 69
4496.39 82
4496.54 93
4496.70 103
4496.85 108
4497.00 109
4497.16 105
4497.31 98
4497.46 88
4497.62 78
4497.77 68
4497.93 62
4498.08 58
4498.23 57
4498.39 58
4498.54 60
4498.70 61
4498.85 62
4499.00 61
4499.16 59
4499.31 56
4499.46 53
4499.62 50
4499.77 47
4499.93 44
4500.08 42
4500.23 41
4500.39 41
4500.54 42
4500.70 47
4500.85 55
4501.00 66
4501.16 79
4501.31 94
4501.46 109
4501.62 123
4501.77 136
4501.93 146
4502.08 154
4502.23 160
4502.39 165
4502.54 168
4502.70 171
4502.85 173
4503.00 175
4503.16 176
4503.31 177
4503.47 178
4503.62 178
4503.77 176
4503.93 172
4504.08 165
4504.23 155
4504.39 143
4504.54 129
4504.70 117
4504.85 109
4505.00 106
4505.16 108
4505.31 116
4505.47 128
4505.62 141
4505.77 153
4505.93 163
4506.08 170
4506.24 173
4506.39 174
4506.54 173
4506.70 170
4506.85 167
4507.01 163
4507.16 159
4507.31 156
4507.47 153
4507.62 151
4507.78 150
4507.93 149
4508.08 148
4508.24 146
4508.39 143
4508.55 140
4508.70 137
4508.85 135
4509.01 134
4509.16 134
4509.32 135
4509.47 137
4509.62 138
4509.78 139
4509.93 139
4510.09 139
4510.24 139
4510.39 140
4510.55 141
4510.70 141
4510.86 141
4511.01 140
4511.16 137
4511.32 133
4511.47 127
4511.63 120
4511.78 113
4511.93 108
4512.09 104
4512.24 102
4512.40 103
4512.55 106
4512.70 109
4512.86 113
4513.01 116
4513.17 118
4513.32 119
4513.47 120
4513.63 122
4513.78 125
4513.94 131
4514.09 137
4514.24 144
4514.40 150
4514.55 153
4514.71 153
4514.86 150
4515.01 145
4515.17 138
4515.32 131
4515.48 125
4515.63 120
4515.79 116
4515.94 114
4516.09 113
4516.25 112
4516.40 110
4516.56 107
4516.71 104
4516.86 100
4517.02 97
4517.17 96
4517.33 96
4517.48 99
4517.64 104
4517.79 109
4517.94 114
4518.10 118
4518.25 120
4518.41 120
4518.56 119
4518.71 119
4518.87 119
4519.02 121
4519.18 124
4519.33 127
4519.48 129
4519.64 130
4519.79 129
4519.95 126
4520.10 123
4520.26 120
4520.41 119
4520.56 119
4520.72 122
4520.87 127
4521.03 132
4521.18 137
4521.34 139
4521.49 139
4521.64 137
4521.80 132
4521.95 125
4522.11 118
4522.26 112
4522.41 107
4522.57 104
4522.72 103
4522.88 103
4523.03 103
4523.19 103
4523.34 100
4523.49 96
4523.65 89
4523.80 81
4523.96 73
4524.11 64
4524.27 56
4524.42 47
4524.57 39
4524.73 31
4524.88 23
4525.04 16
4525.19 10
4525.35 8
4525.50 9
4525.65 14
4525.81 22
4525.96 32
4526.12 41
4526.27 48
4526.43 53
4526.58 54
4526.73 53
4526.89 50
4527.04 47
4527.20 45
4527.35 43
4527.51 43
4527.66 44
4527.81 47
4527.97 50
4528.12 54
4528.28 57
4528.43 60
4528.59 63
4528.74 64
4528.89 66
4529.05 67
4529.20 68
4529.36 71
4529.51 73
4529.67 76
4529.82 78
4529.97 79
4530.13 77
4530.28 73
4530.44 67
4530.59 60
4530.75 51
4530.90 44
4531.06 37
4531.21 32
4531.36 29
4531.52 28
4531.67 28
4531.83 30
4531.98 33
4532.14 36
4532.29 38
4532.44 40
4532.60 40
4532.75 40
4532.91 39
4533.06 39
4533.22 41
4533.37 46
4533.53 52
4533.68 60
4533.83 68
4533.99 74
4534.14 76
4534.30 75
4534.45 70
4534.61 61
4534.76 50
4534.92 40
4535.07 32
4535.22 27
4535.38 25
4535.53 27
4535.69 31
4535.84 36
4536.00 41
4536.15 47
4536.31 50
4536.46 53
4536.61 54
4536.77 52
4536.92 50
4537.08 46
4537.23 42
4537.39 38
4537.54 34
4537.70 32
4537.85 31
4538.00 30
4538.16 30
4538.31 31
4538.47 32
4538.62 34
4538.78 36
4538.93 38
4539.09 42
4539.24 47
4539.40 52
4539.55 57
4539.70 60
4539.86 61
4540.01 59
4540.17 53
4540.32 43
4540.48 30
4540.63 16
4540.79 1
4540.94 0
4541.10 0
4541.25 0
4541.40 0
4541.56 0
4541.71 0
4541.87 0
4542.02 0
4542.18 9
4542.33 22
4542.49 33
4542.64 43
4542.80 51
4542.95 55
4543.10 56
4543.26 55
4543.41 53
4543.57 52
4543.72 52
4543.88 54
4544.03 58
4544.19 63
4544.34 66
4544.50 67
4544.65 66
4544.80 62
4544.96 57
4545.11 52
4545.27 49
4545.42 48
4545.58 51
4545.73 57
4545.89 66
4546.04 76
4546.20 87
4546.35 98
4546.51 108
4546.66 115
4546.82 120
4546.97 121
4547.12 120
4547.28 118
4547.43 114
4547.59 109
4547.74 104
4547.90 100
4548.05 94
4548.21 88
4548.36 81
4548.52 74
4548.67 68
4548.83 64
4548.98 63
4549.13 65
4549.29 70
4549.44 78
4549.60 88
4549.75 99
4549.91 109
4550.06 118
4550.22 124
4550.37 128
4550.53 128
4550.68 124
4550.84 117
4550.99 106
4551.15 93
4551.30 79
4551.46 64
4551.61 49
4551.76 36
4551.92 25
4552.07 15
4552.23 6
4552.38 0
4552.54 0
4552.69 0
4552.85 0
4553.00 0
4553.16 0
4553.31 0
4553.47 4
4553.62 13
4553.78 22
4553.93 28
4554.09 30
4554.24 28
4554.40 23
4554.55 16
4554.71 7
4554.86 0
4555.01 0
4555.17 0
4555.32 0
4555.48 0
4555.63 0
4555.79 0
4555.94 0
4556.10 0
4556.25 4
4556.41 11
4556.56 20
4556.72 30
4556.87 42
4557.03 54
4557.18 66
4557.34 76
4557.49 84
4557.65 88
4557.80 88
4557.96 85
4558.11 80
4558.27 73
4558.42 66
4558.58 60
4558.73 54
4558.89 48
4559.04 42
4559.19 37
4559.35 31
4559.50 27
4559.66 24
4559.81 22
4559.97 22
4560.12 24
4560.28 28
4560.43 32
4560.59 37
4560.74 42
4560.90 47
4561.05 53
4561.21 58
4561.36 63
4561.52 67
4561.67 70
4561.83 72
4561.98 73
4562.14 74
4562.29 76
4562.45 79
4562.60 84
4562.76 89
4562.91 94
4563.07 97
4563.22 98
4563.38 95
4563.53 89
4563.69 80
4563.84 68
4564.00 54
4564.15 41
4564.31 27
4564.46 14
4564.62 3
4564.77 0
4564.93 0
4565.08 0
4565.24 0
4565.39 0
4565.55 0
4565.70 0
4565.86 1
4566.01 4
4566.17 6
4566.32 8
4566.48 11
4566.63 15
4566.79 20
4566.94 26
4567.10 30
4567.25 34
4567.41 36
4567.56 37
4567.72 37
4567.87 36
4568.03 34
4568.18 31
4568.34 28
4568.49 23
4568.65 18
4568.80 13
4568.96 9
4569.11 5
4569.27 3
4569.42 3
4569.58 4
4569.73 5
4569.89 7
4570.04 8
4570.20 8
4570.35 6
4570.51 2
4570.66 0
4570.82 0
4570.97 0
4571.13 0
4571.28 0
4571.44 0
4571.59 7
4571.75 20
4571.90 33
4572.06 44
4572.21 53
4572.37 57
4572.52 57
4572.68 52
4572.83 46
4572.99 38
4573.14 31
4573.30 26
4573.45 24
4573.61 24
4573.76 27
4573.92 31
4574.07 35
4574.23 39
4574.38 41
4574.54 41
4574.69 40
4574.85 37
4575.00 34
4575.16 31
4575.31 28
4575.47 27
4575.62 28
4575.78 30
4575.93 35
4576.09 40
4576.24 45
4576.40 49
4576.55 51
4576.71 52
4576.86 50
4577.02 46
4577.18 41
4577.33 37
4577.49 33
4577.64 30
4577.80 31
4577.95 34
4578.11 39
4578.26 46
4578.42 54
4578.57 62
4578.73 70
4578.88 79
4579.04 87
4579.19 94
4579.35 101
4579.50 106
4579.66 110
4579.81 111
4579.97 110
4580.12 108
4580.28 105
4580.43 103
4580.59 100
4580.74 96
4580.90 92
4581.05 86
4581.21 79
4581.37 71
4581.52 62
4581.68 52
4581.83 45
4581.99 39
4582.14 35
4582.30 34
4582.45 34
4582.61 35
4582.76 36
4582.92 37
4583.07 37
4583.23 36
4583.38 35
4583.54 36
4583.69 38
4583.85 41
4584.00 45
4584.16 49
4584.32 51
4584.47 51
4584.63 48
4584.78 42
4584.94 35
4585.09 27
4585.25 21
4585.40 16
4585.56 15
4585.71 16
4585.87 19
4586.02 23
4586.18 26
4586.33 28
4586.49 28
4586.64 27
4586.80 25
4586.96 24
4587.11 24
4587.27 25
4587.42 29
4587.58 34
4587.73 39
4587.89 43
4588.04 44
4588.20 43
4588.35 39
4588.51 33
4588.66 26
4588.82 19
4588.97 14
4589.13 11
4589.29 9
4589.44 10
4589.60 12
4589.75 16
4589.91 21
4590.06 27
4590.22 35
4590.37 43
4590.53 52
4590.68 60
4590.84 68
4590.99 74
4591.15 78
4591.31 81
4591.46 83
4591.62 84
4591.77 86
4591.93 89
4592.08 93
4592.24 99
4592.39 106
4592.55 114
4592.70 123
4592.86 131
4593.01 138
4593.17 141
4593.33 142
4593.48 138
4593.64 131
4593.79 121
4593.95 111
4594.10 102
4594.26 97
4594.41 95
4594.57 99
4594.72 106
4594.88 115
4595.04 125
4595.19 134
4595.35 140
4595.50 143
4595.66 142
4595.81 138
4595.97 130
4596.12 121
4596.28 112
4596.43 104
4596.59 97
4596.75 92
4596.90 89
4597.06 87
4597.21 86
4597.37 85
4597.52 84
4597.68 83
4597.83 83
4597.99 83
4598.15 84
4598.30 87
4598.46 92
4598.61 98
4598.77 105
4598.92 112
4599.08 118
4599.23 124
4599.39 128
4599.55 131
4599.70 133
4599.86 133
4600.01 133
4600.17 130
4600.32 126
4600.48 119
4600.63 110
4600.79 98
4600.94 84
4601.10 68
4601.26 51
4601.41 35
4601.57 21
4601.72 9
4601.88 0
4602.03 0
4602.19 0
4602.35 0
4602.50 0
4602.66 0
4602.81 0
4602.97 0
4603.12 4
4603.28 7
4603.43 9
4603.59 9
4603.75 11
4603.90 13
4604.06 17
4604.21 24
4604.37 34
4604.52 44
4604.68 55
4604.83 65
4604.99 72
4605.15 77
4605.30 78
4605.46 77
4605.61 74
4605.77 70
4605.92 65
4606.08 62
4606.24 59
4606.39 57
4606.55 57
4606.70 58
4606.86 61
4607.01 64
4607.17 68
4607.33 73
4607.48 77
4607.64 81
4607.79 83
4607.95 85
4608.10 85
4608.26 85
4608.41 83
4608.57 82
4608.73 80
4608.88 80
4609.04 80
4609.19 80
4609.35 80
4609.50 80
4609.66 80
4609.82 80
4609.97 80
4610.13 80
4610.28 82
4610.44 85
4610.59 89
4610.75 94
4610.91 98
4611.06 99
4611.22 98
4611.37 95
4611.53 89
4611.68 81
4611.84 74
4612.00 67
4612.15 62
4612.31 58
4612.46 56
4612.62 55
4612.78 57
4612.93 62
4613.09 71
4613.24 82
4613.40 96
4613.55 111
4613.71 125
4613.87 138
4614.02 148
4614.18 155
4614.33 158
4614.49 158
4614.64 156
4614.80 153
4614.96 150
4615.11 147
4615.27 146
4615.42 147
4615.58 148
4615.73 152
4615.89 156
4616.05 160
4616.20 165
4616.36 169
4616.51 172
4616.67 174
4616.83 174
4616.98 172
4617.14 169
4617.29 164
4617.45 160
4617.60 155
4617.76 153
4617.92 152
4618.07 154
4618.23 157
4618.38 161
4618.54 164
4618.70 167
4618.85 170
4619.01 171
4619.16 172
4619.32 173
4619.48 173
4619.63 173
4619.79 172
4619.94 170
4620.10 167
4620.25 164
4620.41 161
4620.57 160
4620.72 161
4620.88 164
4621.03 168
4621.19 173
4621.35 179
4621.50 185
4621.66 192
4621.81 198
4621.97 205
4622.13 209
4622.28 212
4622.44 212
4622.59 209
4622.75 203
4622.90 195
4623.06 186
4623.22 178
4623.37 171
4623.53 165
4623.68 160
4623.84 156
4624.00 153
4624.15 151
4624.31 150
4624.46 152
4624.62 157
4624.78 165
4624.93 175
4625.09 185
4625.24 195
4625.40 201
4625.56 204
4625.71 201
4625.87 194
4626.02 185
4626.18 175
4626.34 168
4626.49 163
4626.65 163
4626.80 167
4626.96 173
4627.12 180
4627.27 188
4627.43 194
4627.58 199
4627.74 203
4627.90 206
4628.05 208
4628.21 211
4628.36 212
4628.52 212
4628.68 211
4628.83 208
4628.99 204
4629.14 200
4629.30 196
4629.46 193
4629.61 191
4629.77 191
4629.92 191
4630.08 194
4630.24 197
4630.39 203
4630.55 210
4630.70 219
4630.86 227
4631.02 236
4631.17 245
4631.33 253
4631.49 261
4631.64 271
4631.80 282
4631.95 295
4632.11 312
4632.27 332
4632.42 355
4632.58 381
4632.73 407
4632.89 432
4633.05 455
4633.20 475
4633.36 492
4633.51 505
4633.67 516
4633.83 528
4633.98 541
4634.14 558
4634.29 579
4634.45 605
4634.61 636
4634.76 671
4634.92 709
4635.08 750
4635.23 791
4635.39 832
4635.54 870
4635.70 904
4635.86 934
4636.01 959
4636.17 980
4636.32 998
4636.48 1014
4636.64 1030
4636.79 1047
4636.95 1066
4637.11 1086
4637.26 1106
4637.42 1124
4637.57 1138
4637.73 1146
4637.89 1149
4638.04 1146
4638.20 1140
4638.36 1132
4638.51 1124
4638.67 1116
4638.82 1109
4638.98 1102
4639.14 1093
4639.29 1082
4639.45 1068
4639.60 1052
4639.76 1034
4639.92 1016
4640.07 998
4640.23 981
4640.39 964
4640.54 946
4640.70 926
4640.85 903
4641.01 877
4641.17 849
4641.32 819
4641.48 791
4641.64 766
4641.79 744
4641.95 726
4642.10 712
4642.26 699
4642.42 687
4642.57 676
4642.73 664
4642.89 653
4643.04 643
4643.20 634
4643.35 626
4643.51 620
4643.67 613
4643.82 607
4643.98 599
4644.14 589
4644.29 577
4644.45 563
4644.60 548
4644.76 533
4644.92 517
4645.07 501
4645.23 486
4645.39 469
4645.54 453
4645.70 436
4645.86 419
4646.01 403
4646.17 388
4646.32 374
4646.48 363
4646.64 353
4646.79 343
4646.95 334
4647.11 323
4647.26 311
4647.42 299
4647.57 286
4647.73 274
4647.89 264
4648.04 257
4648.20 252
4648.36 250
4648.51 250
4648.67 250
4648.83 249
4648.98 245
4649.14 237
4649.29 227
4649.45 215
4649.61 203
4649.76 192
4649.92 184
4650.08 179
4650.23 175
4650.39 173
4650.55 171
4650.70 168
4650.86 162
4651.02 153
4651.17 143
4651.33 132
4651.48 121
4651.64 111
4651.80 103
4651.95 97
4652.11 93
4652.27 90
4652.42 88
4652.58 87
4652.74 86
4652.89 86
4653.05 86
4653.21 86
4653.36 87
4653.52 89
4653.67 91
4653.83 94
4653.99 97
4654.14 99
4654.30 101
4654.46 102
4654.61 101
4654.77 97
4654.93 91
4655.08 81
4655.24 70
4655.40 57
4655.55 43
4655.71 31
4655.86 22
4656.02 17
4656.18 17
4656.33 21
4656.49 29
4656.65 39
4656.80 49
4656.96 59
4657.12 66
4657.27 69
4657.43 71
4657.59 70
4657.74 69
4657.90 68
4658.06 68
4658.21 70
4658.37 73
4658.53 76
4658.68 80
4658.84 84
4659.00 86
4659.15 86
4659.31 85
4659.46 82
4659.62 78
4659.78 74
4659.93 71
4660.09 70
4660.25 70
4660.40 73
4660.56 78
4660.72 83
4660.87 88
4661.03 92
4661.19 93
4661.34 91
4661.50 86
4661.66 78
4661.81 67
4661.97 55
4662.13 44
4662.28 34
4662.44 27
4662.60 23
4662.75 22
4662.91 22
4663.07 21
4663.22 19
4663.38 14
4663.54 7
4663.69 0
4663.85 0
4664.01 0
4664.16 0
4664.32 0
4664.48 0
4664.63 4
4664.79 8
4664.95 10
4665.10 8
4665.26 6
4665.42 2
4665.57 0
4665.73 0
4665.89 0
4666.04 0
4666.20 2
4666.36 4
4666.51 4
4666.67 5
4666.83 6
4666.98 8
4667.14 11
4667.30 17
4667.45 23
4667.61 30
4667.77 36
4667.92 39
4668.08 40
4668.24 38
4668.39 35
4668.55 32
4668.71 30
4668.86 31
4669.02 34
4669.18 40
4669.33 48
4669.49 56
4669.65 63
4669.80 68
4669.96 70
4670.12 69
4670.27 67
4670.43 63
4670.59 59
4670.74 55
4670.90 52
4671.06 50
4671.21 49
4671.37 48
4671.53 48
4671.68 50
4671.84 52
4672.00 54
4672.15 56
4672.31 59
4672.47 62
4672.62 65
4672.78 69
4672.94 74
4673.09 80
4673.25 86
4673.41 91
4673.56 94
4673.72 96
4673.88 95
4674.04 92
4674.19 88
4674.35 84
4674.51 80
4674.66 77
4674.82 76
4674.98 76
4675.13 78
4675.29 81
4675.45 85
4675.60 88
4675.76 89
4675.92 88
4676.07 85
4676.23 79
4676.39 72
4676.54 64
4676.70 57
4676.86 51
4677.01 47
4677.17 45
4677.33 44
4677.49 44
4677.64 43
4677.80 43
4677.96 42
4678.11 40
4678.27 38
4678.43 35
4678.58 33
4678.74 31
4678.90 29
4679.05 28
4679.21 27
4679.37 28
4679.52 28
4679.68 29
4679.84 31
4680.00 33
4680.15 35
4680.31 37
4680.47 39
4680.62 41
4680.78 42
4680.94 43
4681.09 44
4681.25 45
4681.41 46
4681.56 47
4681.72 47
4681.88 46
4682.03 44
4682.19 40
4682.35 35
4682.51 30
4682.66 26
4682.82 24
4682.98 25
4683.13 29
4683.29 34
4683.45 42
4683.60 49
4683.76 57
4683.92 65
4684.08 71
4684.23 76
4684.39 79
4684.55 80
4684.70 79
4684.86 77
4685.02 75
4685.17 72
4685.33 71
4685.49 70
4685.64 69
4685.80 68
4685.96 66
4686.12 62
4686.27 55
4686.43 47
4686.59 38
4686.74 30
4686.90 24
4687.06 20
4687.21 17
4687.37 16
4687.53 14
4687.69 12
4687.84 10
4688.00 8
4688.16 8
4688.31 11
4688.47 18
4688.63 29
4688.79 42
4688.94 57
4689.10 69
4689.26 79
4689.41 84
4689.57 86
4689.73 84
4689.88 79
4690.04 74
4690.20 68
4690.36 63
4690.51 58
4690.67 54
4690.83 50
4690.98 46
4691.14 42
4691.30 38
4691.46 33
4691.61 29
4691.77 25
4691.93 22
4692.08 21
4692.24 21
4692.40 22
4692.55 24
4692.71 26
4692.87 28
4693.03 28
4693.18 26
4693.34 24
4693.50 19
4693.65 15
4693.81 9
4693.97 3
4694.13 0
4694.28 0
4694.44 0
4694.60 0
4694.75 0
4694.91 0
4695.07 0
4695.23 0
4695.38 0
4695.54 5
4695.70 11
4695.85 19
4696.01 28
4696.17 38
4696.33 47
4696.48 55
4696.64 62
4696.80 66
4696.95 67
4697.11 66
4697.27 62
4697.43 58
4697.58 53
4697.74 48
4697.90 44
4698.06 41
4698.21 39
4698.37 37
4698.53 36
4698.68 36
4698.84 37
4699.00 38
4699.16 41
4699.31 44
4699.47 48
4699.63 51
4699.78 53
4699.94 55
4700.10 57
4700.26 59
4700.41 63
4700.57 68
4700.73 74
4700.88 80
4701.04 85
4701.20 88
4701.36 89
4701.51 88
4701.67 85
4701.83 83
4701.99 81
4702.14 82
4702.30 84
4702.46 88
4702.61 92
4702.77 96
4702.93 99
4703.09 99
4703.24 98
4703.40 94
4703.56 89
4703.72 84
4703.87 79
4704.03 76
4704.19 77
4704.34 80
4704.50 87
4704.66 97
4704.82 106
4704.97 114
4705.13 120
4705.29 123
4705.45 123
4705.60 122
4705.76 120
4705.92 119
4706.08 119
4706.23 119
4706.39 120
4706.55 119
4706.70 118
4706.86 115
4707.02 112
4707.18 107
4707.33 104
4707.49 101
4707.65 101
4707.81 102
4707.96 105
4708.12 108
4708.28 111
4708.44 113
4708.59 113
4708.75 112
4708.91 109
4709.07 106
4709.22 102
4709.38 98
4709.54 95
4709.69 94
4709.85 94
4710.01 95
4710.17 97
4710.32 100
4710.48 103
4710.64 107
4710.80 110
4710.95 112
4711.11 113
4711.27 113
4711.43 111
4711.58 107
4711.74 101
4711.90 95
4712.06 89
4712.21 83
4712.37 77
4712.53 72
4712.69 67
4712.84 63
4713.00 59
4713.16 56
4713.32 53
4713.47 50
4713.63 49
4713.79 48
4713.95 47
4714.10 46
4714.26 45
4714.42 43
4714.58 42
4714.73 39
4714.89 37
4715.05 34
4715.20 30
4715.36 26
4715.52 22
4715.68 18
4715.83 16
4715.99 15
4716.15 17
4716.31 20
4716.46 24
4716.62 28
4716.78 31
4716.94 33
4717.09 32
4717.25 30
4717.41 28
4717.57 25
4717.72 23
4717.88 19
4718.04 15
4718.20 10
4718.36 2
4718.51 0
4718.67 0
4718.83 0
4718.99 0
4719.14 0
4719.30 0
4719.46 0
4719.62 3
4719.77 10
4719.93 15
4720.09 18
4720.25 20
4720.40 22
4720.56 25
4720.72 29
4720.88 35
4721.03 42
4721.19 49
4721.35 56
4721.51 63
4721.66 68
4721.82 73
4721.98 78
4722.14 82
4722.29 86
4722.45 90
4722.61 92
4722.77 94
4722.92 94
4723.08 92
4723.24 88
4723.40 81
4723.56 72
4723.71 62
4723.87 50
4724.03 38
4724.19 27
4724.34 18
4724.50 12
4724.66 8
4724.82 8
4724.97 11
4725.13 16
4725.29 23
4725.45 31
4725.60 39
4725.76 48
4725.92 57
4726.08 67
4726.24 76
4726.39 84
4726.55 90
4726.71 94
4726.87 94
4727.02 92
4727.18 87
4727.34 81
4727.50 73
4727.65 65
4727.81 58
4727.97 52
4728.13 47
4728.28 44
4728.44 43
4728.60 43
4728.76 47
4728.92 52
4729.07 60
4729.23 68
4729.39 76
4729.55 82
4729.70 85
4729.86 84
4730.02 79
4730.18 72
4730.34 64
4730.49 56
4730.65 50
4730.81 47
4730.97 46
4731.12 49
4731.28 54
4731.44 60
4731.60 68
4731.76 75
4731.91 82
4732.07 88
4732.23 92
4732.39 94
4732.54 95
4732.70 94
4732.86 94
4733.02 93
4733.17 93
4733.33 93
4733.49 93
4733.65 91
4733.81 88
4733.96 84
4734.12 78
4734.28 72
4734.44 67
4734.60 63
4734.75 60
4734.91 59
4735.07 58
4735.23 59
4735.38 59
4735.54 59
4735.70 60
4735.86 60
4736.02 61
4736.17 63
4736.33 65
4736.49 68
4736.65 70
4736.80 71
4736.96 70
4737.12 66
4737.28 59
4737.44 50
4737.59 39
4737.75 29
4737.91 21
4738.07 15
4738.23 13
4738.38 14
4738.54 18
4738.70 23
4738.86 28
4739.01 32
4739.17 35
4739.33 36
4739.49 37
4739.65 36
4739.80 36
4739.96 35
4740.12 33
4740.28 31
4740.44 28
4740.59 25
4740.75 20
4740.91 15
4741.07 10
4741.23 4
4741.38 0
4741.54 0
4741.70 0
4741.86 0
4742.01 0
4742.17 0
4742.33 0
4742.49 0
4742.65 3
4742.80 14
4742.96 25
4743.12 32
4743.28 35
4743.44 33
4743.59 27
4743.75 18
4743.91 8
4744.07 0
4744.23 0
4744.38 0
4744.54 0
4744.70 0
4744.86 3
4745.02 4
4745.17 3
4745.33 1
4745.49 0
4745.65 0
4745.81 0
4745.96 0
4746.12 3
4746.28 8
4746.44 12
4746.60 15
4746.75 17
4746.91 17
4747.07 16
4747.23 15
4747.39 14
4747.54 15
4747.70 18
4747.86 23
4748.02 31
4748.18 41
4748.33 53
4748.49 65
4748.65 75
4748.81 84
4748.97 90
4749.12 93
4749.28 94
4749.44 92
4749.60 89
4749.76 86
4749.91 85
4750.07 85
4750.23 88
4750.39 93
4750.55 99
4750.70 106
4750.86 112
4751.02 117
4751.18 120
4751.34 122
4751.50 122
4751.65 121
4751.81 120
4751.97 120
4752.13 120
4752.29 121
4752.44 123
4752.60 123
4752.76 123
4752.92 123
4753.08 121
4753.23 120
4753.39 119
4753.55 118
4753.71 118
4753.87 119
4754.03 121
4754.18 124
4754.34 126
4754.50 128
4754.66 129
4754.82 127
4754.97 124
4755.13 117
4755.29 109
4755.45 100
4755.61 91
4755.76 83
4755.92 75
4756.08 69
4756.24 65
4756.40 63
4756.56 61
4756.71 61
4756.87 61
4757.03 62
4757.19 65
4757.35 67
4757.50 70
4757.66 72
4757.82 73
4757.98 72
4758.14 69
4758.30 63
4758.45 56
4758.61 49
4758.77 41
4758.93 35
4759.09 29
4759.24 25
4759.40 22
4759.56 20
4759.72 18
4759.88 16
4760.04 14
4760.19 12
4760.35 8
4760.51 4
4760.67 0
4760.83 0
4760.99 0
4761.14 0
4761.30 0
4761.46 0
4761.62 2
4761.78 7
4761.93 11
4762.09 12
4762.25 10
4762.41 7
4762.57 2
4762.73 0
4762.88 0
4763.04 0
4763.20 0
4763.36 0
4763.52 0
4763.68 0
4763.83 0
4763.99 2
4764.15 6
4764.31 12
4764.47 17
4764.63 22
4764.78 25
4764.94 27
4765.10 27
4765.26 27
4765.42 26
4765.58 26
4765.73 27
4765.89 28
4766.05 31
4766.21 35
4766.37 40
4766.53 46
4766.68 55
4766.84 65
4767.00 77
4767.16 91
4767.32 106
4767.48 120
4767.63 135
4767.79 150
4767.95 164
4768.11 178
4768.27 191
4768.43 203
4768.58 213
4768.74 221
4768.90 225
4769.06 225
4769.22 220
4769.38 212
4769.53 202
4769.69 191
4769.85 179
4770.01 168
4770.17 159
4770.33 151
4770.48 144
4770.64 138
4770.80 132
4770.96 127
4771.12 122
4771.28 117
4771.44 112
4771.59 107
4771.75 102
4771.91 96
4772.07 90
4772.23 83
4772.39 75
4772.54 67
4772.70 60
4772.86 55
4773.02 52
4773.18 52
4773.34 54
4773.49 57
4773.65 62
4773.81 66
4773.97 70
4774.13 73
4774.29 75
4774.45 77
4774.60 79
4774.76 80
4774.92 82
4775.08 84
4775.24 86
4775.40 88
4775.56 88
4775.71 88
4775.87 85
4776.03 80
4776.19 74
4776.35 65
4776.51 55
4776.66 45
4776.82 36
4776.98 28
4777.14 21
4777.30 18
4777.46 16
4777.62 16
4777.77 18
4777.93 21
4778.09 24
4778.25 29
4778.41 34
4778.57 39
4778.73 44
4778.88 49
4779.04 52
4779.20 53
4779.36 51
4779.52 47
4779.68 41
4779.84 35
4779.99 30
4780.15 27
4780.31 28
4780.47 33
4780.63 41
4780.79 52
4780.95 65
4781.10 78
4781.26 90
4781.42 100
4781.58 107
4781.74 111
4781.90 113
4782.06 111
4782.21 108
4782.37 103
4782.53 96
4782.69 89
4782.85 82
4783.01 77
4783.17 73
4783.32 70
4783.48 69
4783.64 69
4783.80 70
4783.96 72
4784.12 76
4784.28 82
4784.43 90
4784.59 100
4784.75 110
4784.91 119
4785.07 125
4785.23 127
4785.39 127
4785.54 124
4785.70 122
4785.86 121
4786.02 121
4786.18 123
4786.34 125
4786.50 128
4786.66 131
4786.81 134
4786.97 137
4787.13 140
4787.29 145
4787.45 151
4787.61 156
4787.77 161
4787.93 163
4788.08 164
4788.24 162
4788.40 159
4788.56 156
4788.72 153
4788.88 150
4789.04 147
4789.19 144
4789.35 139
4789.51 131
4789.67 122
4789.83 110
4789.99 96
4790.15 82
4790.31 68
4790.46 55
4790.62 43
4790.78 33
4790.94 26
4791.10 20
4791.26 17
4791.42 17
4791.58 18
4791.73 22
4791.89 28
4792.05 35
4792.21 44
4792.37 53
4792.53 61
4792.69 69
4792.85 73
4793.00 75
4793.16 74
4793.32 72
4793.48 69
4793.64 68
4793.80 69
4793.96 73
4794.12 79
4794.27 87
4794.43 93
4794.59 98
4794.75 99
4794.91 96
4795.07 91
4795.23 84
4795.39 77
4795.55 71
4795.70 66
4795.86 62
4796.02 58
4796.18 54
4796.34 48
4796.50 42
4796.66 36
4796.82 29
4796.97 25
4797.13 22
4797.29 24
4797.45 29
4797.61 37
4797.77 48
4797.93 62
4798.09 77
4798.25 90
4798.40 102
4798.56 109
4798.72 112
4798.88 111
4799.04 105
4799.20 96
4799.36 85
4799.52 74
4799.68 64
4799.83 55
4799.99 48
4800.15 44
4800.31 44
4800.47 45
4800.63 49
4800.79 55
4800.95 61
4801.11 66
4801.26 71
4801.42 74
4801.58 75
4801.74 75
4801.90 73
4802.06 71
4802.22 68
4802.38 65
4802.54 60
4802.69 55
4802.85 48
4803.01 41
4803.17 35
4803.33 30
4803.49 28
4803.65 29
4803.81 32
4803.97 37
4804.13 42
4804.28 44
4804.44 43
4804.60 39
4804.76 30
4804.92 19
4805.08 7
4805.24 0
4805.40 0
4805.56 0
4805.72 0
4805.87 0
4806.03 0
4806.19 0
4806.35 0
4806.51 5
4806.67 10
4806.83 15
4806.99 18
4807.15 19
4807.31 19
4807.46 18
4807.62 16
4807.78 13
4807.94 11
4808.10 9
4808.26 9
4808.42 10
4808.58 13
4808.74 16
4808.90 21
4809.05 26
4809.21 30
4809.37 35
4809.53 39
4809.69 42
4809.85 44
4810.01 47
4810.17 49
4810.33 51
4810.49 53
4810.65 54
4810.80 54
4810.96 53
4811.12 50
4811.28 47
4811.44 43
4811.60 40
4811.76 39
4811.92 38
4812.08 38
4812.24 37
4812.40 34
4812.55 30
4812.71 24
4812.87 16
4813.03 9
4813.19 3
4813.35 0
4813.51 0
4813.67 0
4813.83 0
4813.99 1
4814.15 1
4814.30 0
4814.46 0
4814.62 0
4814.78 0
4814.94 0
4815.10 0
4815.26 2
4815.42 3
4815.58 3
4815.74 2
4815.90 1
4816.05 0
4816.21 0
4816.37 0
4816.53 0
4816.69 4
4816.85 10
4817.01 16
4817.17 23
4817.33 30
4817.49 35
4817.65 39
4817.81 40
4817.97 39
4818.12 37
4818.28 33
4818.44 30
4818.60 28
4818.76 26
4818.92 24
4819.08 23
4819.24 23
4819.40 22
4819.56 22
4819.72 21
4819.88 21
4820.03 20
4820.19 19
4820.35 16
4820.51 12
4820.67 6
4820.83 0
4820.99 0
4821.15 0
4821.31 0
4821.47 0
4821.63 0
4821.79 0
4821.95 6
4822.10 13
4822.26 19
4822.42 22
4822.58 24
4822.74 25
4822.90 26
4823.06 27
4823.22 30
4823.38 34
4823.54 39
4823.70 46
4823.86 54
4824.02 60
4824.18 66
4824.33 70
4824.49 71
4824.65 71
4824.81 67
4824.97 62
4825.13 55
4825.29 47
4825.45 40
4825.61 35
4825.77 30
4825.93 28
4826.09 25
4826.25 23
4826.41 20
4826.57 16
4826.72 11
4826.88 8
4827.04 5
4827.20 6
4827.36 10
4827.52 16
4827.68 24
4827.84 34
4828.00 43
4828.16 50
4828.32 56
4828.48 59
4828.64 61
4828.80 61
4828.96 61
4829.11 59
4829.27 57
4829.43 56
4829.59 54
4829.75 53
4829.91 52
4830.07 52
4830.23 52
4830.39 52
4830.55 52
4830.71 52
4830.87 53
4831.03 53
4831.19 54
4831.35 55
4831.51 58
4831.67 61
4831.82 65
4831.98 68
4832.14 71
4832.30 74
4832.46 75
4832.62 76
4832.78 78
4832.94 80
4833.10 85
4833.26 91
4833.42 98
4833.58 105
4833.74 111
4833.90 113
4834.06 112
4834.22 108
4834.38 103
4834.54 96
4834.69 89
4834.85 85
4835.01 83
4835.17 84
4835.33 85
4835.49 87
4835.65 88
4835.81 87
4835.97 84
4836.13 78
4836.29 70
4836.45 63
4836.61 56
4836.77 51
4836.93 48
4837.09 48
4837.25 50
4837.41 52
4837.57 55
4837.72 56
4837.88 57
4838.04 56
4838.20 56
4838.36 55
4838.52 55
4838.68 56
4838.84 58
4839.00 61
4839.16 64
4839.32 66
4839.48 69
4839.64 72
4839.80 75
4839.96 78
4840.12 80
4840.28 81
4840.44 79
4840.60 76
4840.76 71
4840.92 65
4841.08 59
4841.23 55
4841.39 53
4841.55 55
4841.71 61
4841.87 69
4842.03 80
4842.19 91
4842.35 103
4842.51 112
4842.67 120
4842.83 125
4842.99 128
4843.15 130
4843.31 132
4843.47 134
4843.63 139
4843.79 145
4843.95 152
4844.11 160
4844.27 167
4844.43 173
4844.59 177
4844.75 179
4844.91 180
4845.07 182
4845.23 183
4845.38 184
4845.54 185
4845.70 183
4845.86 178
4846.02 170
4846.18 159
4846.34 148
4846.50 139
4846.66 133
4846.82 132
4846.98 136
4847.14 145
4847.30 157
4847.46 169
4847.62 179
4847.78 185
4847.94 187
4848.10 183
4848.26 174
4848.42 162
4848.58 147
4848.74 132
4848.90 119
4849.06 108
4849.22 100
4849.38 96
4849.54 95
4849.70 96
4849.86 98
4850.02 100
4850.18 101
4850.34 102
4850.49 101
4850.65 100
4850.81 96
4850.97 92
4851.13 87
4851.29 82
4851.45 77
4851.61 74
4851.77 72
4851.93 71
4852.09 71
4852.25 71
4852.41 70
4852.57 67
4852.73 62
4852.89 55
4853.05 48
4853.21 42
4853.37 36
4853.53 31
4853.69 28
4853.85 26
4854.01 26
4854.17 26
4854.33 27
4854.49 29
4854.65 32
4854.81 34
4854.97 36
4855.13 37
4855.29 37
4855.45 37
4855.61 35
4855.77 33
4855.93 31
4856.09 29
4856.25 28
4856.41 27
4856.57 26
4856.73 27
4856.89 27
4857.05 29
4857.21 31
4857.37 34
4857.53 38
4857.69 43
4857.85 48
4858.00 53
4858.16 56
4858.32 59
4858.48 59
4858.64 58
4858.80 54
4858.96 49
4859.12 42
4859.28 35
4859.44 28
4859.60 21
4859.76 15
4859.92 10
4860.08 6
4860.24 2
4860.40 0
4860.56 0
4860.72 0
4860.88 0
4861.04 0
4861.20 0
4861.36 0
4861.52 0
4861.68 0
4861.84 0
4862.00 1
4862.16 3
4862.32 4
4862.48 4
4862.64 4
4862.80 4
4862.96 4
4863.12 4
4863.28 7
4863.44 11
4863.60 17
4863.76 26
4863.92 35
4864.08 43
4864.24 50
4864.40 54
4864.56 54
4864.72 52
4864.88 49
4865.04 45
4865.20 42
4865.36 42
4865.52 45
4865.68 52
4865.84 60
4866.00 69
4866.16 77
4866.32 84
4866.48 88
4866.64 91
4866.80 92
4866.96 93
4867.12 94
4867.28 95
4867.44 96
4867.60 97
4867.76 98
4867.92 99
4868.08 100
4868.24 100
4868.40 101
4868.56 102
4868.72 103
4868.88 105
4869.04 106
4869.20 109
4869.36 112
4869.52 115
4869.68 119
4869.84 122
4870.00 126
4870.16 130
4870.32 134
4870.48 138
4870.64 143
4870.80 148
4870.96 154
4871.12 160
4871.28 165
4871.44 168
4871.60 169
4871.76 167
4871.92 163
4872.08 158
4872.24 153
4872.40 148
4872.56 144
4872.72 142
4872.88 142
4873.04 142
4873.20 142
4873.36 141
4873.52 137
4873.68 132
4873.84 124
4874.00 116
4874.16 108
4874.32 102
4874.48 99
4874.64 98
4874.80 100
4874.96 103
4875.12 107
4875.28 111
4875.44 114
4875.60 117
4875.76 120
4875.92 123
4876.08 126
4876.25 129
4876.41 132
4876.57 134
4876.73 136
4876.89 137
4877.05 136
4877.21 134
4877.37 130
4877.53 125
4877.69 118
4877.85 111
4878.01 103
4878.17 95
4878.33 87
4878.49 80
4878.65 73
4878.81 67
4878.97 60
4879.13 54
4879.29 47
4879.45 39
4879.61 30
4879.77 22
4879.93 14
4880.09 6
4880.25 0
4880.41 0
4880.57 0
4880.73 0
4880.89 0
4881.05 0
4881.21 0
4881.37 0
4881.53 3
4881.69 7
4881.85 10
4882.01 11
4882.17 11
4882.33 9
4882.49 6
4882.65 3
4882.81 1
4882.97 0
4883.13 2
4883.29 7
4883.45 15
4883.61 24
4883.78 33
4883.94 42
4884.10 49
4884.26 55
4884.42 59
4884.58 62
4884.74 64
4884.90 67
4885.06 71
4885.22 76
4885.38 81
4885.54 87
4885.70 92
4885.86 98
4886.02 103
4886.18 109
4886.34 117
4886.50 125
4886.66 135
4886.82 144
4886.98 152
4887.14 158
4887.30 161
4887.46 161
4887.62 160
4887.78 158
4887.94 156
4888.10 155
4888.26 155
4888.42 155
4888.58 156
4888.74 156
4888.91 155
4889.07 153
4889.23 151
4889.39 148
4889.55 144
4889.71 140
4889.87 137
4890.03 134
4890.19 131
4890.35 129
4890.51 127
4890.67 127
4890.83 127
4890.99 128
4891.15 129
4891.31 132
4891.47 137
4891.63 143
4891.79 150
4891.95 157
4892.11 163
4892.27 167
4892.43 169
4892.59 168
4892.75 164
4892.92 159
4893.08 151
4893.24 142
4893.40 133
4893.56 124
4893.72 114
4893.88 105
4894.04 96
4894.20 87
4894.36 80
4894.52 75
4894.68 72
4894.84 71
4895.00 72
4895.16 75
4895.32 80
4895.48 85
4895.64 91
4895.80 96
4895.96 99
4896.12 101
4896.28 100
4896.45 98
4896.61 96
4896.77 93
4896.93 91
4897.09 91
4897.25 91
4897.41 93
4897.57 94
4897.73 96
4897.89 96
4898.05 96
4898.21 96
4898.37 95
4898.53 94
4898.69 92
4898.85 90
4899.01 88
4899.17 84
4899.33 79
4899.49 73
4899.66 67
4899.82 61
4899.98 55
4900.14 50
4900.30 45
4900.46 41
4900.62 38
4900.78 34
4900.94 30
4901.10 25
4901.26 19
4901.42 13
4901.58 8
4901.74 3
[truncated: 738,000 more chars]
