# Supplementary material for: Methylobacterium Species Promoting Rice and Barley Growth and Interaction Specificity Revealed with Whole-Cell Matrix-Assisted Laser Desorption / Ionization-Time-of-Flight Mass Spectrometry (MALDI-TOF/MS) Analysis
Source: PLoS One. 2015 Jun 8;10(6):e0129509. doi: 10.1371/journal.pone.0129509 (PMC4460032; doi:10.1371/journal.pone.0129509)
Supplement: S3 Data — (ZIP) [file pone.0129509.s003.zip › Supplementary data 3 (ms from barley)/20a.txt]

779.66 0
779.72 0
779.79 0
779.85 0
779.92 0
779.98 0
780.04 0
780.11 0
780.17 0
780.24 0
780.30 0
780.36 0
780.43 0
780.49 0
780.56 0
780.62 0
780.69 0
780.75 0
780.81 0
780.88 0
780.94 0
781.01 0
781.07 0
781.13 0
781.20 0
781.26 0
781.33 0
781.39 0
781.45 0
781.52 0
781.58 0
781.65 0
781.71 0
781.77 0
781.84 0
781.90 0
781.97 0
782.03 0
782.10 0
782.16 0
782.22 0
782.29 0
782.35 0
782.42 0
782.48 0
782.54 0
782.61 0
782.67 0
782.74 0
782.80 0
782.86 0
782.93 0
782.99 0
783.06 0
783.12 0
783.19 0
783.25 0
783.31 0
783.38 0
783.44 0
783.51 0
783.57 0
783.63 0
783.70 0
783.76 0
783.83 0
783.89 0
783.96 0
784.02 0
784.08 0
784.15 0
784.21 0
784.28 0
784.34 0
784.40 0
784.47 0
784.53 0
784.60 0
784.66 0
784.73 0
784.79 0
784.85 0
784.92 0
784.98 0
785.05 0
785.11 0
785.18 0
785.24 0
785.30 0
785.37 0
785.43 0
785.50 0
785.56 0
785.63 0
785.69 0
785.75 0
785.82 0
785.88 0
785.95 0
786.01 0
786.08 0
786.14 0
786.20 0
786.27 0
786.33 0
786.40 0
786.46 0
786.53 0
786.59 0
786.65 0
786.72 0
786.78 0
786.85 0
786.91 0
786.98 0
787.04 0
787.10 0
787.17 0
787.23 0
787.30 0
787.36 0
787.43 0
787.49 0
787.55 0
787.62 0
787.68 0
787.75 0
787.81 0
787.88 0
787.94 0
788.00 0
788.07 0
788.13 0
788.20 0
788.26 0
788.33 0
788.39 0
788.46 0
788.52 0
788.58 0
788.65 0
788.71 0
788.78 0
788.84 0
788.91 0
788.97 0
789.03 0
789.10 0
789.16 0
789.23 0
789.29 0
789.36 0
789.42 0
789.49 0
789.55 0
789.61 0
789.68 0
789.74 0
789.81 0
789.87 0
789.94 0
790.00 0
790.07 0
790.13 0
790.19 0
790.26 0
790.32 0
790.39 0
790.45 0
790.52 0
790.58 0
790.65 0
790.71 0
790.77 0
790.84 0
790.90 0
790.97 0
791.03 0
791.10 0
791.16 0
791.23 0
791.29 0
791.35 0
791.42 0
791.48 0
791.55 0
791.61 0
791.68 0
791.74 0
791.81 0
791.87 0
791.94 0
792.00 0
792.06 0
792.13 0
792.19 0
792.26 0
792.32 0
792.39 0
792.45 0
792.52 0
792.58 0
792.65 0
792.71 0
792.77 0
792.84 0
792.90 0
792.97 0
793.03 0
793.10 0
793.16 0
793.23 0
793.29 0
793.36 0
793.42 0
793.48 0
793.55 0
793.61 0
793.68 0
793.74 0
793.81 0
793.87 0
793.94 0
794.00 0
794.07 0
794.13 0
794.20 0
794.26 0
794.32 0
794.39 0
794.45 0
794.52 0
794.58 0
794.65 0
794.71 0
794.78 0
794.84 0
794.91 0
794.97 0
795.04 0
795.10 0
795.16 0
795.23 0
795.29 0
795.36 0
795.42 0
795.49 0
795.55 0
795.62 0
795.68 0
795.75 0
795.81 0
795.88 0
795.94 0
796.01 0
796.07 0
796.13 0
796.20 0
796.26 0
796.33 0
796.39 0
796.46 0
796.52 0
796.59 0
796.65 0
796.72 0
796.78 0
796.85 0
796.91 0
796.98 0
797.04 0
797.11 0
797.17 0
797.23 0
797.30 0
797.36 0
797.43 0
797.49 0
797.56 0
797.62 0
797.69 0
797.75 0
797.82 0
797.88 0
797.95 0
798.01 0
798.08 0
798.14 0
798.21 0
798.27 0
798.34 0
798.40 0
798.47 0
798.53 0
798.59 0
798.66 0
798.72 0
798.79 0
798.85 0
798.92 0
798.98 0
799.05 0
799.11 0
799.18 0
799.24 0
799.31 0
799.37 0
799.44 0
799.50 0
799.57 0
799.63 0
799.70 0
799.76 0
799.83 0
799.89 0
799.96 0
800.02 0
800.09 0
800.15 0
800.22 0
800.28 0
800.34 0
800.41 0
800.47 0
800.54 0
800.60 0
800.67 0
800.73 0
800.80 0
800.86 0
800.93 0
800.99 0
801.06 0
801.12 0
801.19 0
801.25 0
801.32 0
801.38 0
801.45 0
801.51 0
801.58 0
801.64 0
801.71 0
801.77 0
801.84 0
801.90 0
801.97 0
802.03 0
802.10 0
802.16 0
802.23 0
802.29 0
802.36 0
802.42 0
802.49 0
802.55 0
802.62 0
802.68 0
802.75 0
802.81 0
802.88 0
802.94 0
803.01 0
803.07 0
803.14 0
803.20 0
803.27 0
803.33 0
803.40 0
803.46 0
803.53 0
803.59 0
803.66 0
803.72 0
803.79 0
803.85 0
803.92 0
803.98 0
804.05 0
804.11 0
804.18 0
804.24 0
804.31 0
804.37 0
804.44 0
804.50 0
804.57 0
804.63 0
804.70 0
804.76 0
804.83 0
804.89 0
804.96 0
805.02 0
805.09 0
805.15 0
805.22 0
805.28 0
805.35 0
805.41 0
805.48 0
805.54 0
805.61 0
805.67 0
805.74 0
805.80 0
805.87 0
805.93 0
806.00 0
806.06 0
806.13 0
806.19 0
806.26 0
806.32 0
806.39 0
806.45 0
806.52 0
806.58 0
806.65 0
806.71 0
806.78 0
806.84 0
806.91 0
806.97 1
807.04 1
807.10 1
807.17 1
807.23 1
807.30 0
807.36 0
807.43 0
807.50 0
807.56 0
807.63 0
807.69 0
807.76 0
807.82 0
807.89 0
807.95 0
808.02 0
808.08 0
808.15 0
808.21 0
808.28 0
808.34 0
808.41 0
808.47 0
808.54 0
808.60 0
808.67 0
808.73 0
808.80 0
808.86 0
808.93 0
808.99 0
809.06 0
809.12 0
809.19 0
809.26 0
809.32 0
809.39 0
809.45 0
809.52 0
809.58 0
809.65 0
809.71 0
809.78 0
809.84 0
809.91 0
809.97 0
810.04 0
810.10 0
810.17 0
810.23 0
810.30 0
810.36 0
810.43 0
810.49 0
810.56 0
810.63 0
810.69 0
810.76 0
810.82 0
810.89 0
810.95 0
811.02 0
811.08 0
811.15 0
811.21 0
811.28 0
811.34 0
811.41 0
811.47 0
811.54 0
811.60 0
811.67 0
811.74 0
811.80 0
811.87 0
811.93 0
812.00 0
812.06 0
812.13 0
812.19 0
812.26 0
812.32 0
812.39 0
812.45 0
812.52 0
812.58 0
812.65 0
812.72 0
812.78 0
812.85 0
812.91 0
812.98 0
813.04 0
813.11 0
813.17 0
813.24 0
813.30 0
813.37 0
813.43 0
813.50 0
813.57 0
813.63 0
813.70 0
813.76 0
813.83 0
813.89 0
813.96 0
814.02 0
814.09 0
814.15 0
814.22 0
814.28 0
814.35 0
814.42 0
814.48 0
814.55 0
814.61 0
814.68 0
814.74 0
814.81 0
814.87 0
814.94 0
815.00 0
815.07 0
815.14 0
815.20 0
815.27 0
815.33 0
815.40 0
815.46 0
815.53 0
815.59 0
815.66 0
815.72 0
815.79 0
815.86 0
815.92 0
815.99 0
816.05 0
816.12 0
816.18 0
816.25 0
816.31 0
816.38 0
816.45 0
816.51 0
816.58 0
816.64 0
816.71 0
816.77 0
816.84 0
816.90 0
816.97 0
817.03 0
817.10 0
817.17 0
817.23 0
817.30 0
817.36 0
817.43 0
817.49 0
817.56 0
817.62 0
817.69 0
817.76 0
817.82 0
817.89 0
817.95 0
818.02 0
818.08 0
818.15 0
818.21 0
818.28 0
818.35 0
818.41 0
818.48 0
818.54 0
818.61 0
818.67 0
818.74 0
818.81 0
818.87 0
818.94 0
819.00 0
819.07 0
819.13 0
819.20 0
819.26 0
819.33 0
819.40 0
819.46 0
819.53 0
819.59 0
819.66 0
819.72 0
819.79 0
819.86 0
819.92 0
819.99 0
820.05 0
820.12 0
820.18 0
820.25 0
820.31 0
820.38 0
820.45 0
820.51 0
820.58 0
820.64 0
820.71 0
820.77 0
820.84 0
820.91 0
820.97 0
821.04 0
821.10 0
821.17 0
821.23 0
821.30 0
821.37 0
821.43 0
821.50 0
821.56 0
821.63 0
821.69 0
821.76 0
821.83 0
821.89 0
821.96 0
822.02 0
822.09 0
822.15 0
822.22 0
822.29 0
822.35 0
822.42 0
822.48 0
822.55 0
822.61 0
822.68 0
822.75 0
822.81 0
822.88 0
822.94 0
823.01 0
823.07 0
823.14 0
823.21 0
823.27 0
823.34 0
823.40 0
823.47 0
823.54 0
823.60 0
823.67 0
823.73 0
823.80 0
823.86 0
823.93 0
824.00 0
824.06 0
824.13 0
824.19 0
824.26 0
824.33 0
824.39 0
824.46 0
824.52 0
824.59 0
824.65 0
824.72 0
824.79 0
824.85 0
824.92 0
824.98 0
825.05 0
825.12 0
825.18 0
825.25 0
825.31 0
825.38 0
825.44 0
825.51 0
825.58 0
825.64 0
825.71 0
825.77 0
825.84 0
825.91 0
825.97 0
826.04 0
826.10 0
826.17 0
826.24 0
826.30 0
826.37 0
826.43 0
826.50 0
826.56 0
826.63 0
826.70 0
826.76 0
826.83 0
826.89 0
826.96 0
827.03 0
827.09 0
827.16 0
827.22 0
827.29 0
827.36 0
827.42 0
827.49 0
827.55 0
827.62 0
827.69 0
827.75 0
827.82 0
827.88 0
827.95 0
828.02 0
828.08 0
828.15 0
828.21 0
828.28 0
828.35 0
828.41 0
828.48 0
828.54 0
828.61 0
828.68 0
828.74 0
828.81 0
828.87 0
828.94 0
829.01 0
829.07 0
829.14 0
829.20 0
829.27 0
829.34 0
829.40 0
829.47 0
829.53 0
829.60 0
829.67 0
829.73 0
829.80 0
829.86 0
829.93 0
830.00 0
830.06 0
830.13 0
830.19 0
830.26 0
830.33 0
830.39 0
830.46 0
830.52 0
830.59 0
830.66 0
830.72 0
830.79 0
830.85 0
830.92 0
830.99 0
831.05 0
831.12 0
831.18 0
831.25 0
831.32 0
831.38 0
831.45 0
831.52 0
831.58 0
831.65 0
831.71 0
831.78 0
831.85 0
831.91 0
831.98 0
832.04 0
832.11 0
832.18 0
832.24 0
832.31 0
832.38 0
832.44 0
832.51 0
832.57 0
832.64 0
832.71 0
832.77 0
832.84 0
832.90 0
832.97 0
833.04 0
833.10 0
833.17 0
833.24 0
833.30 0
833.37 0
833.43 0
833.50 0
833.57 0
833.63 0
833.70 0
833.76 0
833.83 0
833.90 0
833.96 0
834.03 0
834.10 0
834.16 0
834.23 0
834.29 0
834.36 0
834.43 0
834.49 0
834.56 0
834.63 0
834.69 0
834.76 0
834.82 0
834.89 0
834.96 0
835.02 0
835.09 0
835.16 0
835.22 0
835.29 0
835.35 0
835.42 0
835.49 0
835.55 0
835.62 0
835.69 0
835.75 0
835.82 0
835.88 0
835.95 0
836.02 0
836.08 0
836.15 0
836.22 0
836.28 0
836.35 0
836.41 0
836.48 0
836.55 0
836.61 0
836.68 0
836.75 0
836.81 0
836.88 0
836.95 0
837.01 0
837.08 0
837.14 0
837.21 0
837.28 0
837.34 0
837.41 0
837.48 0
837.54 0
837.61 0
837.68 0
837.74 0
837.81 0
837.87 0
837.94 0
838.01 0
838.07 0
838.14 0
838.21 0
838.27 0
838.34 0
838.41 0
838.47 0
838.54 0
838.60 0
838.67 0
838.74 0
838.80 0
838.87 0
838.94 0
839.00 0
839.07 0
839.14 0
839.20 0
839.27 0
839.33 0
839.40 0
839.47 0
839.53 0
839.60 0
839.67 0
839.73 0
839.80 0
839.87 0
839.93 0
840.00 0
840.07 0
840.13 0
840.20 0
840.26 0
840.33 0
840.40 0
840.46 0
840.53 0
840.60 0
840.66 0
840.73 0
840.80 0
840.86 0
840.93 0
841.00 0
841.06 0
841.13 0
841.20 0
841.26 0
841.33 0
841.40 0
841.46 0
841.53 0
841.59 0
841.66 0
841.73 0
841.79 0
841.86 0
841.93 0
841.99 0
842.06 0
842.13 0
842.19 0
842.26 0
842.33 0
842.39 0
842.46 0
842.53 0
842.59 0
842.66 0
842.73 0
842.79 0
842.86 0
842.93 0
842.99 0
843.06 0
843.13 0
843.19 0
843.26 0
843.32 0
843.39 0
843.46 0
843.52 0
843.59 0
843.66 0
843.72 0
843.79 0
843.86 0
843.92 0
843.99 0
844.06 0
844.12 0
844.19 0
844.26 0
844.32 0
844.39 0
844.46 0
844.52 0
844.59 0
844.66 0
844.72 0
844.79 0
844.86 0
844.92 0
844.99 0
845.06 0
845.12 0
845.19 0
845.26 0
845.32 0
845.39 0
845.46 0
845.52 0
845.59 0
845.66 0
845.72 0
845.79 0
845.86 0
845.92 0
845.99 0
846.06 0
846.12 0
846.19 0
846.26 0
846.32 0
846.39 0
846.46 0
846.52 0
846.59 0
846.66 0
846.72 0
846.79 0
846.86 0
846.92 0
846.99 0
847.06 0
847.12 0
847.19 0
847.26 0
847.32 0
847.39 0
847.46 0
847.52 0
847.59 0
847.66 0
847.72 0
847.79 0
847.86 0
847.92 0
847.99 0
848.06 0
848.13 0
848.19 0
848.26 0
848.33 0
848.39 0
848.46 0
848.53 0
848.59 0
848.66 0
848.73 0
848.79 0
848.86 0
848.93 0
848.99 0
849.06 0
849.13 0
849.19 0
849.26 0
849.33 0
849.39 0
849.46 0
849.53 0
849.59 0
849.66 0
849.73 0
849.80 0
849.86 0
849.93 0
850.00 0
850.06 0
850.13 0
850.20 0
850.26 0
850.33 0
850.40 0
850.46 0
850.53 0
850.60 0
850.66 0
850.73 0
850.80 0
850.86 0
850.93 0
851.00 0
851.07 0
851.13 0
851.20 0
851.27 0
851.33 0
851.40 0
851.47 0
851.53 0
851.60 0
851.67 0
851.73 0
851.80 0
851.87 0
851.94 0
852.00 0
852.07 0
852.14 0
852.20 0
852.27 0
852.34 0
852.40 0
852.47 0
852.54 0
852.60 0
852.67 0
852.74 0
852.81 0
852.87 0
852.94 0
853.01 0
853.07 0
853.14 0
853.21 0
853.27 0
853.34 0
853.41 0
853.47 0
853.54 0
853.61 0
853.68 0
853.74 0
853.81 0
853.88 0
853.94 0
854.01 0
854.08 0
854.14 0
854.21 0
854.28 0
854.35 0
854.41 0
854.48 0
854.55 0
854.61 0
854.68 0
854.75 0
854.82 0
854.88 0
854.95 0
855.02 0
855.08 0
855.15 0
855.22 0
855.28 0
855.35 0
855.42 0
855.49 0
855.55 0
855.62 0
855.69 0
855.75 0
855.82 0
855.89 0
855.95 0
856.02 0
856.09 0
856.16 0
856.22 0
856.29 0
856.36 0
856.42 0
856.49 0
856.56 0
856.63 0
856.69 0
856.76 0
856.83 0
856.89 0
856.96 0
857.03 0
857.10 0
857.16 0
857.23 0
857.30 0
857.36 0
857.43 0
857.50 0
857.57 0
857.63 0
857.70 0
857.77 0
857.83 0
857.90 0
857.97 0
858.04 0
858.10 0
858.17 0
858.24 0
858.30 0
858.37 0
858.44 0
858.51 0
858.57 0
858.64 0
858.71 0
858.77 0
858.84 0
858.91 0
858.98 0
859.04 0
859.11 0
859.18 0
859.24 0
859.31 0
859.38 0
859.45 0
859.51 0
859.58 0
859.65 0
859.72 0
859.78 0
859.85 0
859.92 0
859.98 0
860.05 0
860.12 0
860.19 0
860.25 0
860.32 0
860.39 0
860.45 0
860.52 0
860.59 0
860.66 0
860.72 0
860.79 0
860.86 0
860.93 0
860.99 0
861.06 0
861.13 0
861.19 0
861.26 0
861.33 0
861.40 0
861.46 0
861.53 0
861.60 0
861.67 0
861.73 0
861.80 0
861.87 0
861.93 0
862.00 0
862.07 0
862.14 0
862.20 0
862.27 0
862.34 0
862.41 0
862.47 0
862.54 0
862.61 0
862.68 0
862.74 0
862.81 0
862.88 0
862.94 0
863.01 0
863.08 0
863.15 0
863.21 0
863.28 0
863.35 0
863.42 0
863.48 0
863.55 0
863.62 0
863.69 0
863.75 0
863.82 0
863.89 0
863.96 0
864.02 0
864.09 0
864.16 0
864.22 0
864.29 0
864.36 0
864.43 0
864.49 0
864.56 0
864.63 0
864.70 0
864.76 0
864.83 0
864.90 0
864.97 0
865.03 0
865.10 0
865.17 0
865.24 0
865.30 0
865.37 0
865.44 0
865.51 0
865.57 0
865.64 0
865.71 0
865.78 0
865.84 0
865.91 0
865.98 0
866.05 0
866.11 0
866.18 0
866.25 0
866.32 0
866.38 0
866.45 0
866.52 0
866.59 0
866.65 0
866.72 0
866.79 0
866.86 0
866.92 0
866.99 0
867.06 0
867.13 0
867.19 0
867.26 0
867.33 0
867.40 0
867.46 0
867.53 0
867.60 0
867.67 0
867.73 0
867.80 0
867.87 0
867.94 0
868.00 0
868.07 0
868.14 0
868.21 0
868.27 0
868.34 0
868.41 0
868.48 0
868.54 0
868.61 0
868.68 0
868.75 0
868.81 0
868.88 0
868.95 0
869.02 0
869.08 0
869.15 0
869.22 0
869.29 0
869.35 0
869.42 0
869.49 0
869.56 0
869.63 0
869.69 0
869.76 0
869.83 0
869.90 0
869.96 0
870.03 0
870.10 0
870.17 0
870.23 0
870.30 0
870.37 0
870.44 0
870.50 0
870.57 0
870.64 0
870.71 0
870.77 0
870.84 0
870.91 0
870.98 0
871.05 0
871.11 0
871.18 0
871.25 0
871.32 0
871.38 0
871.45 0
871.52 0
871.59 0
871.65 0
871.72 0
871.79 0
871.86 0
871.93 0
871.99 0
872.06 0
872.13 0
872.20 0
872.26 0
872.33 0
872.40 0
872.47 0
872.53 0
872.60 0
872.67 0
872.74 0
872.81 0
872.87 0
872.94 0
873.01 0
873.08 0
873.14 0
873.21 0
873.28 0
873.35 0
873.42 0
873.48 0
873.55 0
873.62 0
873.69 0
873.75 0
873.82 0
873.89 0
873.96 0
874.03 0
874.09 0
874.16 0
874.23 0
874.30 0
874.36 0
874.43 0
874.50 0
874.57 0
874.64 0
874.70 0
874.77 0
874.84 0
874.91 0
874.97 0
875.04 0
875.11 0
875.18 0
875.25 0
875.31 0
875.38 0
875.45 0
875.52 0
875.58 0
875.65 0
875.72 0
875.79 0
875.86 0
875.92 0
875.99 0
876.06 0
876.13 0
876.20 0
876.26 0
876.33 0
876.40 0
876.47 0
876.53 0
876.60 0
876.67 0
876.74 0
876.81 0
876.87 0
876.94 0
877.01 0
877.08 0
877.15 0
877.21 0
877.28 0
877.35 0
877.42 0
877.49 0
877.55 0
877.62 0
877.69 0
877.76 0
877.83 0
877.89 0
877.96 0
878.03 0
878.10 0
878.16 0
878.23 0
878.30 0
878.37 0
878.44 0
878.50 0
878.57 0
878.64 0
878.71 0
878.78 0
878.84 0
878.91 0
878.98 0
879.05 0
879.12 0
879.18 0
879.25 0
879.32 0
879.39 0
879.46 0
879.52 0
879.59 0
879.66 0
879.73 0
879.80 0
879.86 0
879.93 0
880.00 0
880.07 0
880.14 0
880.20 0
880.27 0
880.34 0
880.41 0
880.48 0
880.54 0
880.61 0
880.68 0
880.75 0
880.82 0
880.88 0
880.95 0
881.02 0
881.09 0
881.16 0
881.22 0
881.29 0
881.36 0
881.43 0
881.50 0
881.57 0
881.63 0
881.70 0
881.77 0
881.84 0
881.91 0
881.97 0
882.04 0
882.11 0
882.18 0
882.25 0
882.31 0
882.38 0
882.45 0
882.52 0
882.59 0
882.65 0
882.72 0
882.79 0
882.86 0
882.93 0
883.00 0
883.06 0
883.13 0
883.20 0
883.27 0
883.34 0
883.40 0
883.47 0
883.54 0
883.61 0
883.68 0
883.74 0
883.81 0
883.88 0
883.95 0
884.02 0
884.09 0
884.15 0
884.22 0
884.29 0
884.36 0
884.43 0
884.49 0
884.56 0
884.63 0
884.70 0
884.77 0
884.84 0
884.90 0
884.97 0
885.04 0
885.11 0
885.18 0
885.24 0
885.31 0
885.38 0
885.45 0
885.52 0
885.59 0
885.65 0
885.72 0
885.79 0
885.86 0
885.93 0
886.00 0
886.06 0
886.13 0
886.20 0
886.27 0
886.34 0
886.40 0
886.47 0
886.54 0
886.61 0
886.68 0
886.75 0
886.81 0
886.88 0
886.95 0
887.02 0
887.09 0
887.16 0
887.22 0
887.29 0
887.36 0
887.43 0
887.50 0
887.57 0
887.63 0
887.70 0
887.77 0
887.84 0
887.91 0
887.98 0
888.04 0
888.11 0
888.18 0
888.25 0
888.32 0
888.39 0
888.45 0
888.52 0
888.59 0
888.66 0
888.73 0
888.80 0
888.86 0
888.93 0
889.00 0
889.07 0
889.14 0
889.21 0
889.27 0
889.34 0
889.41 0
889.48 0
889.55 0
889.62 0
889.68 0
889.75 0
889.82 0
889.89 0
889.96 0
890.03 0
890.09 0
890.16 0
890.23 0
890.30 0
890.37 0
890.44 0
890.50 0
890.57 0
890.64 0
890.71 0
890.78 0
890.85 0
890.92 0
890.98 0
891.05 0
891.12 0
891.19 0
891.26 0
891.33 0
891.39 0
891.46 0
891.53 0
891.60 0
891.67 0
891.74 0
891.81 0
891.87 0
891.94 0
892.01 0
892.08 0
892.15 0
892.22 0
892.28 0
892.35 0
892.42 0
892.49 0
892.56 0
892.63 0
892.70 0
892.76 0
892.83 0
892.90 0
892.97 0
893.04 0
893.11 0
893.18 0
893.24 0
893.31 0
893.38 0
893.45 0
893.52 0
893.59 0
893.65 0
893.72 0
893.79 0
893.86 0
893.93 0
894.00 0
894.07 0
894.13 0
894.20 0
894.27 0
894.34 0
894.41 0
894.48 0
894.55 0
894.61 0
894.68 0
894.75 0
894.82 0
894.89 0
894.96 0
895.03 0
895.09 0
895.16 0
895.23 0
895.30 0
895.37 0
895.44 0
895.51 0
895.57 0
895.64 0
895.71 0
895.78 0
895.85 0
895.92 0
895.99 0
896.06 0
896.12 0
896.19 0
896.26 0
896.33 0
896.40 0
896.47 0
896.54 0
896.60 0
896.67 0
896.74 0
896.81 0
896.88 0
896.95 0
897.02 0
897.08 0
897.15 0
897.22 0
897.29 0
897.36 0
897.43 0
897.50 0
897.57 0
897.63 0
897.70 0
897.77 0
897.84 0
897.91 0
897.98 0
898.05 0
898.12 0
898.18 0
898.25 0
898.32 0
898.39 0
898.46 0
898.53 0
898.60 0
898.66 0
898.73 0
898.80 0
898.87 0
898.94 0
899.01 0
899.08 0
899.15 0
899.21 0
899.28 0
899.35 0
899.42 0
899.49 0
899.56 0
899.63 0
899.70 0
899.76 0
899.83 0
899.90 0
899.97 0
900.04 0
900.11 0
900.18 0
900.25 0
900.32 0
900.38 0
900.45 0
900.52 0
900.59 0
900.66 0
900.73 0
900.80 0
900.87 0
900.93 0
901.00 0
901.07 0
901.14 0
901.21 0
901.28 0
901.35 0
901.42 0
901.48 0
901.55 0
901.62 0
901.69 0
901.76 0
901.83 0
901.90 0
901.97 0
902.04 0
902.10 0
902.17 0
902.24 0
902.31 0
902.38 0
902.45 0
902.52 0
902.59 0
902.66 0
902.72 0
902.79 0
902.86 0
902.93 0
903.00 0
903.07 0
903.14 0
903.21 0
903.28 0
903.34 0
903.41 0
903.48 0
903.55 0
903.62 0
903.69 0
903.76 0
903.83 0
903.90 0
903.96 0
904.03 0
904.10 0
904.17 0
904.24 0
904.31 0
904.38 0
904.45 0
904.52 0
904.59 0
904.65 0
904.72 0
904.79 0
904.86 0
904.93 0
905.00 0
905.07 0
905.14 0
905.21 0
905.27 0
905.34 0
905.41 0
905.48 0
905.55 0
905.62 0
905.69 0
905.76 0
905.83 0
905.90 0
905.96 0
906.03 0
906.10 0
906.17 0
906.24 0
906.31 0
906.38 0
906.45 0
906.52 0
906.59 0
906.66 0
906.72 0
906.79 0
906.86 0
906.93 0
907.00 0
907.07 0
907.14 0
907.21 0
907.28 0
907.35 0
907.41 0
907.48 0
907.55 0
907.62 0
907.69 0
907.76 0
907.83 0
907.90 0
907.97 0
908.04 0
908.11 0
908.17 0
908.24 0
908.31 0
908.38 0
908.45 0
908.52 0
908.59 0
908.66 0
908.73 0
908.80 0
908.87 0
908.93 0
909.00 0
909.07 0
909.14 0
909.21 0
909.28 0
909.35 0
909.42 0
909.49 0
909.56 0
909.63 0
909.70 0
909.76 0
909.83 0
909.90 0
909.97 0
910.04 0
910.11 0
910.18 0
910.25 0
910.32 0
910.39 0
910.46 0
910.52 0
910.59 0
910.66 0
910.73 0
910.80 0
910.87 0
910.94 0
911.01 0
911.08 0
911.15 0
911.22 0
911.29 0
911.36 0
911.42 0
911.49 0
911.56 0
911.63 0
911.70 0
911.77 0
911.84 0
911.91 0
911.98 0
912.05 0
912.12 0
912.19 0
912.26 0
912.32 0
912.39 0
912.46 0
912.53 0
912.60 0
912.67 0
912.74 0
912.81 0
912.88 0
912.95 0
913.02 0
913.09 0
913.16 0
913.23 0
913.29 0
913.36 0
913.43 0
913.50 0
913.57 0
913.64 0
913.71 0
913.78 0
913.85 0
913.92 0
913.99 0
914.06 0
914.13 0
914.20 0
914.26 0
914.33 0
914.40 0
914.47 0
914.54 0
914.61 0
914.68 0
914.75 0
914.82 0
914.89 0
914.96 0
915.03 0
915.10 0
915.17 0
915.24 0
915.30 0
915.37 0
915.44 0
915.51 0
915.58 0
915.65 0
915.72 0
915.79 0
915.86 0
915.93 0
916.00 0
916.07 0
916.14 0
916.21 0
916.28 0
916.35 0
916.41 0
916.48 0
916.55 0
916.62 0
916.69 0
916.76 0
916.83 0
916.90 0
916.97 0
917.04 0
917.11 0
917.18 0
917.25 0
917.32 0
917.39 0
917.46 0
917.53 0
917.60 0
917.66 0
917.73 0
917.80 0
917.87 0
917.94 0
918.01 0
918.08 0
918.15 0
918.22 0
918.29 0
918.36 0
918.43 0
918.50 0
918.57 0
918.64 0
918.71 0
918.78 0
918.85 0
918.92 0
918.98 0
919.05 0
919.12 0
919.19 0
919.26 0
919.33 0
919.40 0
919.47 0
919.54 0
919.61 0
919.68 0
919.75 0
919.82 0
919.89 0
919.96 0
920.03 0
920.10 0
920.17 0
920.24 0
920.31 0
920.38 0
920.44 0
920.51 0
920.58 0
920.65 0
920.72 0
920.79 0
920.86 0
920.93 0
921.00 0
921.07 0
921.14 0
921.21 0
921.28 0
921.35 0
921.42 0
921.49 0
921.56 0
921.63 0
921.70 0
921.77 0
921.84 0
921.91 0
921.98 0
922.05 0
922.11 0
922.18 0
922.25 0
922.32 0
922.39 0
922.46 0
922.53 0
922.60 0
922.67 0
922.74 0
922.81 0
922.88 0
922.95 0
923.02 0
923.09 0
923.16 0
923.23 0
923.30 0
923.37 0
923.44 0
923.51 0
923.58 0
923.65 0
923.72 0
923.79 0
923.86 0
923.93 0
924.00 0
924.07 0
924.13 0
924.20 0
924.27 0
924.34 0
924.41 0
924.48 0
924.55 0
924.62 0
924.69 0
924.76 0
924.83 0
924.90 0
924.97 0
925.04 0
925.11 0
925.18 0
925.25 0
925.32 0
925.39 0
925.46 0
925.53 0
925.60 0
925.67 0
925.74 0
925.81 0
925.88 0
925.95 0
926.02 0
926.09 0
926.16 0
926.23 0
926.30 0
926.37 0
926.44 0
926.51 0
926.58 0
926.65 0
926.72 0
926.79 0
926.85 0
926.92 0
926.99 0
927.06 0
927.13 0
927.20 0
927.27 0
927.34 0
927.41 0
927.48 0
927.55 0
927.62 0
927.69 0
927.76 0
927.83 0
927.90 0
927.97 0
928.04 0
928.11 0
928.18 0
928.25 0
928.32 0
928.39 0
928.46 0
928.53 0
928.60 0
928.67 0
928.74 0
928.81 0
928.88 0
928.95 0
929.02 0
929.09 0
929.16 0
929.23 0
929.30 0
929.37 0
929.44 0
929.51 0
929.58 0
929.65 0
929.72 0
929.79 0
929.86 0
929.93 0
930.00 0
930.07 0
930.14 0
930.21 0
930.28 0
930.35 0
930.42 0
930.49 0
930.56 0
930.63 0
930.70 0
930.77 0
930.84 0
930.91 0
930.98 0
931.05 0
931.12 0
931.19 0
931.26 0
931.33 0
931.40 0
931.47 0
931.54 0
931.61 0
931.68 0
931.75 0
931.82 0
931.89 0
931.96 0
932.03 0
932.10 0
932.17 0
932.24 0
932.31 0
932.38 0
932.45 0
932.52 0
932.59 0
932.66 0
932.73 0
932.80 0
932.87 0
932.94 0
933.01 0
933.08 0
933.15 0
933.22 0
933.29 0
933.36 0
933.43 0
933.50 0
933.57 0
933.64 0
933.71 0
933.78 0
933.85 0
933.92 0
933.99 0
934.06 0
934.13 0
934.20 0
934.27 0
934.34 0
934.41 0
934.48 0
934.55 0
934.62 0
934.69 0
934.76 0
934.83 0
934.90 0
934.97 0
935.04 0
935.11 0
935.18 0
935.25 0
935.32 0
935.39 0
935.46 0
935.53 0
935.60 0
935.67 0
935.74 0
935.81 0
935.88 0
935.95 0
936.02 0
936.09 0
936.16 0
936.23 0
936.30 0
936.37 0
936.44 0
936.51 0
936.58 0
936.65 0
936.72 0
936.79 0
936.86 0
936.93 0
937.00 0
937.07 0
937.14 0
937.21 0
937.28 0
937.35 0
937.42 0
937.49 0
937.56 0
937.63 0
937.71 0
937.78 0
937.85 0
937.92 0
937.99 0
938.06 0
938.13 0
938.20 0
938.27 0
938.34 0
938.41 0
938.48 0
938.55 0
938.62 0
938.69 0
938.76 0
938.83 0
938.90 0
938.97 0
939.04 0
939.11 0
939.18 0
939.25 0
939.32 0
939.39 0
939.46 0
939.53 0
939.60 0
939.67 0
939.74 0
939.81 0
939.88 0
939.95 0
940.02 0
940.09 0
940.16 0
940.23 0
940.30 0
940.37 0
940.45 0
940.52 0
940.59 0
940.66 0
940.73 0
940.80 0
940.87 0
940.94 0
941.01 0
941.08 0
941.15 0
941.22 0
941.29 0
941.36 0
941.43 0
941.50 0
941.57 0
941.64 0
941.71 0
941.78 0
941.85 0
941.92 0
941.99 0
942.06 0
942.13 0
942.20 0
942.27 0
942.34 0
942.41 0
942.49 0
942.56 0
942.63 0
942.70 0
942.77 0
942.84 0
942.91 0
942.98 0
943.05 0
943.12 0
943.19 0
943.26 0
943.33 0
943.40 0
943.47 0
943.54 0
943.61 0
943.68 0
943.75 0
943.82 0
943.89 0
943.96 0
944.03 0
944.10 0
944.18 0
944.25 0
944.32 0
944.39 0
944.46 0
944.53 0
944.60 0
944.67 0
944.74 0
944.81 0
944.88 0
944.95 0
945.02 0
945.09 0
945.16 0
945.23 0
945.30 0
945.37 0
945.44 0
945.51 0
945.58 0
945.66 0
945.73 0
945.80 0
945.87 0
945.94 0
946.01 0
946.08 0
946.15 0
946.22 0
946.29 0
946.36 0
946.43 0
946.50 0
946.57 0
946.64 0
946.71 0
946.78 0
946.85 0
946.92 0
947.00 0
947.07 0
947.14 0
947.21 0
947.28 0
947.35 0
947.42 0
947.49 0
947.56 0
947.63 0
947.70 0
947.77 0
947.84 0
947.91 0
947.98 0
948.05 0
948.12 0
948.19 0
948.27 0
948.34 0
948.41 0
948.48 0
948.55 0
948.62 0
948.69 0
948.76 0
948.83 0
948.90 0
948.97 0
949.04 0
949.11 0
949.18 0
949.25 0
949.32 0
949.40 0
949.47 0
949.54 0
949.61 0
949.68 0
949.75 0
949.82 0
949.89 0
949.96 0
950.03 0
950.10 0
950.17 0
950.24 0
950.31 0
950.38 0
950.46 0
950.53 0
950.60 0
950.67 0
950.74 0
950.81 0
950.88 0
950.95 0
951.02 0
951.09 0
951.16 0
951.23 0
951.30 0
951.37 0
951.45 0
951.52 0
951.59 0
951.66 0
951.73 0
951.80 0
951.87 0
951.94 0
952.01 0
952.08 0
952.15 0
952.22 0
952.29 0
952.36 0
952.44 0
952.51 0
952.58 0
952.65 0
952.72 0
952.79 0
952.86 0
952.93 0
953.00 0
953.07 0
953.14 0
953.21 0
953.28 0
953.36 0
953.43 0
953.50 0
953.57 0
953.64 0
953.71 0
953.78 0
953.85 0
953.92 0
953.99 0
954.06 0
954.13 0
954.21 0
954.28 0
954.35 0
954.42 0
954.49 0
954.56 0
954.63 0
954.70 0
954.77 0
954.84 0
954.91 0
954.98 0
955.06 0
955.13 0
955.20 0
955.27 0
955.34 0
955.41 0
955.48 0
955.55 0
955.62 0
955.69 0
955.76 0
955.83 0
955.91 0
955.98 0
956.05 0
956.12 0
956.19 0
956.26 0
956.33 0
956.40 0
956.47 0
956.54 0
956.61 0
956.69 0
956.76 0
956.83 0
956.90 0
956.97 0
957.04 0
957.11 0
957.18 0
957.25 0
957.32 0
957.39 0
957.47 0
957.54 0
957.61 0
957.68 0
957.75 0
957.82 0
957.89 0
957.96 0
958.03 0
958.10 0
958.18 0
958.25 0
958.32 0
958.39 0
958.46 0
958.53 0
958.60 0
958.67 0
958.74 0
958.81 0
958.89 0
958.96 0
959.03 0
959.10 0
959.17 0
959.24 0
959.31 0
959.38 0
959.45 0
959.52 0
959.60 0
959.67 0
959.74 0
959.81 0
959.88 0
959.95 0
960.02 0
960.09 0
960.16 0
960.23 0
960.31 0
960.38 0
960.45 0
960.52 0
960.59 0
960.66 0
960.73 0
960.80 0
960.87 0
960.94 0
961.02 0
961.09 0
961.16 0
961.23 0
961.30 0
961.37 0
961.44 0
961.51 0
961.58 0
961.66 0
961.73 0
961.80 0
961.87 0
961.94 0
962.01 0
962.08 0
962.15 0
962.22 0
962.30 0
962.37 0
962.44 0
962.51 0
962.58 0
962.65 0
962.72 0
962.79 0
962.86 0
962.94 0
963.01 0
963.08 0
963.15 0
963.22 0
963.29 0
963.36 0
963.43 0
963.51 0
963.58 0
963.65 0
963.72 0
963.79 0
963.86 0
963.93 0
964.00 0
964.07 0
964.15 0
964.22 0
964.29 0
964.36 0
964.43 0
964.50 0
964.57 0
964.64 0
964.72 0
964.79 0
964.86 0
964.93 0
965.00 0
965.07 0
965.14 0
965.21 0
965.29 0
965.36 0
965.43 0
965.50 0
965.57 0
965.64 0
965.71 0
965.78 0
965.86 0
965.93 0
966.00 0
966.07 0
966.14 0
966.21 0
966.28 0
966.35 0
966.43 0
966.50 0
966.57 0
966.64 0
966.71 0
966.78 0
966.85 0
966.92 0
967.00 0
967.07 0
967.14 0
967.21 0
967.28 0
967.35 0
967.42 0
967.49 0
967.57 0
967.64 0
967.71 0
967.78 0
967.85 0
967.92 0
967.99 0
968.07 0
968.14 0
968.21 0
968.28 0
968.35 0
968.42 0
968.49 0
968.56 0
968.64 0
968.71 0
968.78 0
968.85 0
968.92 0
968.99 0
969.06 0
969.14 0
969.21 0
969.28 0
969.35 0
969.42 0
969.49 0
969.56 0
969.64 0
969.71 0
969.78 0
969.85 0
969.92 0
969.99 0
970.06 0
970.13 0
970.21 0
970.28 0
970.35 0
970.42 0
970.49 0
970.56 0
970.63 0
970.71 0
970.78 0
970.85 0
970.92 0
970.99 0
971.06 0
971.13 0
971.21 0
971.28 0
971.35 0
971.42 0
971.49 0
971.56 0
971.64 0
971.71 0
971.78 0
971.85 0
971.92 0
971.99 0
972.06 0
972.14 0
972.21 0
972.28 0
972.35 0
972.42 0
972.49 0
972.56 0
972.64 0
972.71 0
972.78 0
972.85 0
972.92 0
972.99 0
973.06 0
973.14 0
973.21 0
973.28 0
973.35 0
973.42 0
973.49 0
973.57 0
973.64 0
973.71 0
973.78 0
973.85 0
973.92 0
973.99 0
974.07 0
974.14 0
974.21 0
974.28 0
974.35 0
974.42 0
974.50 1
974.57 1
974.64 1
974.71 1
974.78 1
974.85 1
974.93 1
975.00 1
975.07 1
975.14 1
975.21 0
975.28 0
975.35 0
975.43 0
975.50 0
975.57 0
975.64 0
975.71 0
975.78 0
975.86 0
975.93 0
976.00 0
976.07 0
976.14 0
976.21 0
976.29 0
976.36 0
976.43 0
976.50 0
976.57 0
976.64 0
976.72 0
976.79 0
976.86 0
976.93 0
977.00 0
977.07 0
977.15 0
977.22 0
977.29 0
977.36 0
977.43 0
977.50 0
977.58 0
977.65 0
977.72 0
977.79 0
977.86 0
977.93 0
978.01 0
978.08 0
978.15 0
978.22 0
978.29 0
978.36 0
978.44 0
978.51 0
978.58 0
978.65 0
978.72 0
978.79 0
978.87 0
978.94 0
979.01 0
979.08 0
979.15 0
979.22 0
979.30 0
979.37 0
979.44 0
979.51 0
979.58 0
979.66 0
979.73 0
979.80 0
979.87 0
979.94 0
980.01 0
980.09 0
980.16 0
980.23 0
980.30 0
980.37 0
980.45 0
980.52 0
980.59 0
980.66 0
980.73 0
980.80 0
980.88 0
980.95 0
981.02 0
981.09 0
981.16 0
981.23 0
981.31 0
981.38 0
981.45 0
981.52 0
981.59 0
981.67 0
981.74 0
981.81 0
981.88 0
981.95 0
982.02 0
982.10 0
982.17 0
982.24 0
982.31 0
982.38 0
982.46 0
982.53 0
982.60 0
982.67 0
982.74 0
982.82 0
982.89 0
982.96 0
983.03 0
983.10 0
983.17 0
983.25 0
983.32 0
983.39 0
983.46 0
983.53 0
983.61 0
983.68 0
983.75 0
983.82 0
983.89 0
983.97 0
984.04 0
984.11 0
984.18 0
984.25 0
984.33 0
984.40 0
984.47 0
984.54 0
984.61 0
984.69 0
984.76 0
984.83 0
984.90 0
984.97 0
985.04 0
985.12 0
985.19 0
985.26 0
985.33 0
985.40 0
985.48 0
985.55 0
985.62 0
985.69 0
985.76 0
985.84 0
985.91 0
985.98 0
986.05 0
986.12 0
986.20 0
986.27 0
986.34 0
986.41 0
986.48 0
986.56 0
986.63 0
986.70 0
986.77 0
986.84 0
986.92 0
986.99 0
987.06 0
987.13 0
987.20 0
987.28 0
987.35 0
987.42 0
987.49 0
987.56 0
987.64 0
987.71 0
987.78 0
987.85 0
987.93 0
988.00 0
988.07 0
988.14 0
988.21 0
988.29 0
988.36 0
988.43 0
988.50 0
988.57 0
988.65 0
988.72 0
988.79 0
988.86 0
988.93 0
989.01 0
989.08 0
989.15 0
989.22 0
989.29 0
989.37 0
989.44 0
989.51 0
989.58 0
989.66 0
989.73 0
989.80 0
989.87 0
989.94 0
990.02 0
990.09 0
990.16 0
990.23 0
990.30 0
990.38 0
990.45 1
990.52 1
990.59 1
990.67 1
990.74 1
990.81 1
990.88 1
990.95 0
991.03 0
991.10 0
991.17 0
991.24 0
991.31 0
991.39 0
991.46 0
991.53 0
991.60 0
991.68 0
991.75 0
991.82 0
991.89 0
991.96 0
992.04 0
992.11 0
992.18 0
992.25 0
992.33 0
992.40 0
992.47 0
992.54 0
992.61 0
992.69 0
992.76 0
992.83 0
992.90 0
992.98 0
993.05 0
993.12 0
993.19 0
993.26 0
993.34 0
993.41 0
993.48 0
993.55 0
993.63 0
993.70 0
993.77 0
993.84 0
993.92 0
993.99 0
994.06 0
994.13 0
994.20 0
994.28 0
994.35 0
994.42 0
994.49 0
994.57 0
994.64 0
994.71 0
994.78 0
994.86 0
994.93 0
995.00 0
995.07 0
995.14 0
995.22 0
995.29 0
995.36 0
995.43 0
995.51 0
995.58 0
995.65 0
995.72 0
995.80 0
995.87 0
995.94 0
996.01 0
996.08 0
996.16 0
996.23 0
996.30 0
996.37 0
996.45 0
996.52 0
996.59 0
996.66 0
996.74 0
996.81 0
996.88 0
996.95 0
997.03 0
997.10 0
997.17 0
997.24 0
997.32 0
997.39 0
997.46 0
997.53 0
997.60 0
997.68 0
997.75 0
997.82 0
997.89 0
997.97 0
998.04 0
998.11 0
998.18 0
998.26 0
998.33 0
998.40 0
998.47 0
998.55 0
998.62 0
998.69 0
998.76 0
998.84 0
998.91 0
998.98 0
999.05 0
999.13 0
999.20 0
999.27 0
999.34 0
999.42 0
999.49 0
999.56 0
999.63 0
999.71 0
999.78 0
999.85 0
999.92 0
1000.00 0
1000.07 0
1000.14 0
1000.21 0
1000.29 0
1000.36 0
1000.43 0
1000.50 0
1000.58 0
1000.65 0
1000.72 0
1000.79 0
1000.87 0
1000.94 0
1001.01 0
1001.08 0
1001.16 0
1001.23 0
1001.30 0
1001.37 0
1001.45 0
1001.52 0
1001.59 0
1001.66 0
1001.74 0
1001.81 0
1001.88 0
1001.95 0
1002.03 0
1002.10 0
1002.17 0
1002.24 0
1002.32 0
1002.39 0
1002.46 0
1002.54 0
1002.61 0
1002.68 0
1002.75 0
1002.83 0
1002.90 0
1002.97 0
1003.04 0
1003.12 0
1003.19 0
1003.26 0
1003.33 0
1003.41 0
1003.48 0
1003.55 0
1003.62 0
1003.70 0
1003.77 0
1003.84 0
1003.91 0
1003.99 0
1004.06 0
1004.13 0
1004.21 1
1004.28 1
1004.35 1
1004.42 1
1004.50 1
1004.57 1
1004.64 1
1004.71 0
1004.79 0
1004.86 1
1004.93 1
1005.00 1
1005.08 1
1005.15 1
1005.22 2
1005.30 2
1005.37 2
1005.44 1
1005.51 1
1005.59 1
1005.66 1
1005.73 1
1005.80 1
1005.88 0
1005.95 0
1006.02 0
1006.10 0
1006.17 0
1006.24 0
1006.31 0
1006.39 0
1006.46 0
1006.53 0
1006.60 0
1006.68 0
1006.75 0
1006.82 0
1006.90 0
1006.97 1
1007.04 1
1007.11 1
1007.19 1
1007.26 1
1007.33 0
1007.40 0
1007.48 0
1007.55 0
1007.62 0
1007.70 0
1007.77 0
1007.84 0
1007.91 0
1007.99 0
1008.06 0
1008.13 0
1008.21 0
1008.28 0
1008.35 0
1008.42 0
1008.50 0
1008.57 0
1008.64 0
1008.71 0
1008.79 0
1008.86 0
1008.93 1
1009.01 1
1009.08 1
1009.15 1
1009.22 1
1009.30 1
1009.37 0
1009.44 0
1009.52 0
1009.59 0
1009.66 0
1009.73 0
1009.81 0
1009.88 0
1009.95 0
1010.03 0
1010.10 0
1010.17 0
1010.24 0
1010.32 1
1010.39 1
1010.46 1
1010.54 1
1010.61 1
1010.68 1
1010.75 1
1010.83 1
1010.90 1
1010.97 1
1011.05 1
1011.12 1
1011.19 1
1011.27 1
1011.34 1
1011.41 1
1011.48 1
1011.56 1
1011.63 1
1011.70 1
1011.78 1
1011.85 1
1011.92 1
1011.99 1
1012.07 1
1012.14 1
1012.21 1
1012.29 1
1012.36 1
1012.43 1
1012.50 0
1012.58 0
1012.65 0
1012.72 0
1012.80 0
1012.87 0
1012.94 0
1013.02 1
1013.09 1
1013.16 1
1013.23 1
1013.31 1
1013.38 1
1013.45 1
1013.53 2
1013.60 2
1013.67 2
1013.75 2
1013.82 2
1013.89 3
1013.96 3
1014.04 3
1014.11 3
1014.18 3
1014.26 3
1014.33 3
1014.40 2
1014.48 2
1014.55 2
1014.62 2
1014.69 2
1014.77 2
1014.84 1
1014.91 1
1014.99 1
1015.06 1
1015.13 1
1015.21 1
1015.28 1
1015.35 1
1015.43 1
1015.50 0
1015.57 0
1015.64 0
1015.72 0
1015.79 0
1015.86 0
1015.94 1
1016.01 1
1016.08 1
1016.16 1
1016.23 1
1016.30 1
1016.38 1
1016.45 1
1016.52 1
1016.59 1
1016.67 1
1016.74 1
1016.81 1
1016.89 1
1016.96 1
1017.03 1
1017.11 1
1017.18 1
1017.25 1
1017.33 1
1017.40 1
1017.47 1
1017.54 1
1017.62 1
1017.69 1
1017.76 1
1017.84 1
1017.91 0
1017.98 0
1018.06 0
1018.13 0
1018.20 0
1018.28 0
1018.35 0
1018.42 0
1018.50 0
1018.57 1
1018.64 1
1018.72 1
1018.79 1
1018.86 1
1018.93 1
1019.01 1
1019.08 2
1019.15 2
1019.23 2
1019.30 2
1019.37 2
1019.45 2
1019.52 3
1019.59 3
1019.67 3
1019.74 2
1019.81 2
1019.89 2
1019.96 1
1020.03 1
1020.11 1
1020.18 0
1020.25 0
1020.33 0
1020.40 0
1020.47 0
1020.55 1
1020.62 1
1020.69 1
1020.77 1
1020.84 1
1020.91 1
1020.99 1
1021.06 1
1021.13 1
1021.20 1
1021.28 0
1021.35 0
1021.42 0
1021.50 0
1021.57 0
1021.64 1
1021.72 1
1021.79 1
1021.86 1
1021.94 1
1022.01 1
1022.08 1
1022.16 1
1022.23 1
1022.30 1
1022.38 0
1022.45 0
1022.52 0
1022.60 0
1022.67 0
1022.74 0
1022.82 1
1022.89 1
1022.96 1
1023.04 1
1023.11 1
1023.18 1
1023.26 1
1023.33 1
1023.40 1
1023.48 1
1023.55 1
1023.62 1
1023.70 1
1023.77 1
1023.84 1
1023.92 0
1023.99 0
1024.06 0
1024.14 0
1024.21 0
1024.28 0
1024.36 1
1024.43 1
1024.50 2
1024.58 2
1024.65 3
1024.72 3
1024.80 4
1024.87 4
1024.94 4
1025.02 4
1025.09 4
1025.16 3
1025.24 3
1025.31 2
1025.39 2
1025.46 2
1025.53 2
1025.61 2
1025.68 2
1025.75 2
1025.83 2
1025.90 2
1025.97 2
1026.05 1
1026.12 1
1026.19 1
1026.27 1
1026.34 1
1026.41 1
1026.49 1
1026.56 1
1026.63 1
1026.71 0
1026.78 0
1026.85 0
1026.93 0
1027.00 0
1027.07 0
1027.15 0
1027.22 0
1027.29 0
1027.37 0
1027.44 0
1027.52 0
1027.59 0
1027.66 0
1027.74 0
1027.81 0
1027.88 0
1027.96 0
1028.03 0
1028.10 0
1028.18 0
1028.25 0
1028.32 0
1028.40 0
1028.47 0
1028.54 1
1028.62 1
1028.69 1
1028.77 1
1028.84 1
1028.91 1
1028.99 2
1029.06 2
1029.13 2
1029.21 2
1029.28 2
1029.35 2
1029.43 2
1029.50 2
1029.57 2
1029.65 2
1029.72 1
1029.79 1
1029.87 1
1029.94 0
1030.02 0
1030.09 0
1030.16 0
1030.24 1
1030.31 1
1030.38 1
1030.46 1
1030.53 1
1030.60 1
1030.68 1
1030.75 2
1030.83 2
1030.90 2
1030.97 2
1031.05 2
1031.12 3
1031.19 2
1031.27 2
1031.34 2
1031.41 2
1031.49 2
1031.56 2
1031.63 2
1031.71 3
1031.78 3
1031.86 3
1031.93 4
1032.00 4
1032.08 4
1032.15 4
1032.22 4
1032.30 4
1032.37 4
1032.45 4
1032.52 4
1032.59 4
1032.67 3
1032.74 3
1032.81 2
1032.89 2
1032.96 2
1033.03 2
1033.11 2
1033.18 2
1033.26 3
1033.33 3
1033.40 4
1033.48 4
1033.55 4
1033.62 4
1033.70 4
1033.77 4
1033.85 4
1033.92 4
1033.99 4
1034.07 4
1034.14 4
1034.21 4
1034.29 4
1034.36 4
1034.44 4
1034.51 4
1034.58 4
1034.66 4
1034.73 4
1034.80 4
1034.88 4
1034.95 4
1035.03 4
1035.10 4
1035.17 4
1035.25 4
1035.32 4
1035.39 5
1035.47 5
1035.54 6
1035.62 6
1035.69 6
1035.76 6
1035.84 6
1035.91 5
1035.98 5
1036.06 5
1036.13 5
1036.21 5
1036.28 5
1036.35 5
1036.43 5
1036.50 6
1036.57 6
1036.65 6
1036.72 7
1036.80 7
1036.87 7
1036.94 7
1037.02 6
1037.09 6
1037.17 6
1037.24 6
1037.31 5
1037.39 5
1037.46 6
1037.53 6
1037.61 6
1037.68 7
1037.76 7
1037.83 7
1037.90 7
1037.98 6
1038.05 6
1038.13 5
1038.20 4
1038.27 4
1038.35 3
1038.42 3
1038.49 3
1038.57 2
1038.64 2
1038.72 2
1038.79 2
1038.86 2
1038.94 1
1039.01 1
1039.09 1
1039.16 1
1039.23 1
1039.31 1
1039.38 1
1039.46 1
1039.53 1
1039.60 1
1039.68 1
1039.75 2
1039.82 2
1039.90 3
1039.97 3
1040.05 3
1040.12 3
1040.19 3
1040.27 3
1040.34 3
1040.42 3
1040.49 2
1040.56 2
1040.64 2
1040.71 2
1040.79 2
1040.86 2
1040.93 2
1041.01 2
1041.08 2
1041.16 2
1041.23 2
1041.30 2
1041.38 1
1041.45 1
1041.53 0
1041.60 0
1041.67 0
1041.75 0
1041.82 0
1041.90 0
1041.97 0
1042.04 0
1042.12 0
1042.19 0
1042.27 0
1042.34 1
1042.41 1
1042.49 1
1042.56 1
1042.64 0
1042.71 0
1042.78 0
1042.86 0
1042.93 0
1043.01 0
1043.08 0
1043.15 0
1043.23 0
1043.30 0
1043.38 0
1043.45 0
1043.52 0
1043.60 0
1043.67 0
1043.75 0
1043.82 0
1043.90 0
1043.97 0
1044.04 0
1044.12 1
1044.19 1
1044.27 1
1044.34 2
1044.41 2
1044.49 2
1044.56 2
1044.64 2
1044.71 2
1044.78 2
1044.86 2
1044.93 2
1045.01 2
1045.08 2
1045.15 3
1045.23 3
1045.30 3
1045.38 3
1045.45 3
1045.53 3
1045.60 2
1045.67 2
1045.75 2
1045.82 2
1045.90 2
1045.97 2
1046.04 2
1046.12 2
1046.19 2
1046.27 2
1046.34 2
1046.42 2
1046.49 3
1046.56 3
1046.64 4
1046.71 4
1046.79 4
1046.86 4
1046.93 4
1047.01 3
1047.08 3
1047.16 3
1047.23 3
1047.31 3
1047.38 4
1047.45 4
1047.53 4
1047.60 4
1047.68 4
1047.75 4
1047.82 4
1047.90 4
1047.97 4
1048.05 3
1048.12 3
1048.20 3
1048.27 3
1048.34 3
1048.42 4
1048.49 5
1048.57 5
1048.64 5
1048.72 6
1048.79 6
1048.86 5
1048.94 5
1049.01 5
1049.09 4
1049.16 4
1049.24 4
1049.31 4
1049.38 5
1049.46 5
1049.53 5
1049.61 5
1049.68 5
1049.76 5
1049.83 4
1049.90 4
1049.98 3
1050.05 3
1050.13 3
1050.20 3
1050.28 2
1050.35 2
1050.42 2
1050.50 2
1050.57 1
1050.65 1
1050.72 1
1050.80 2
1050.87 2
1050.94 2
1051.02 3
1051.09 4
1051.17 4
1051.24 5
1051.32 6
1051.39 6
1051.46 6
1051.54 7
1051.61 7
1051.69 7
1051.76 8
1051.84 8
1051.91 8
1051.98 9
1052.06 9
1052.13 10
1052.21 10
1052.28 10
1052.36 11
1052.43 11
1052.51 11
1052.58 12
1052.65 12
1052.73 11
1052.80 11
1052.88 10
1052.95 10
1053.03 9
1053.10 8
1053.17 7
1053.25 6
1053.32 5
1053.40 4
1053.47 3
1053.55 2
1053.62 2
1053.70 3
1053.77 3
1053.84 4
1053.92 4
1053.99 5
1054.07 5
1054.14 5
1054.22 4
1054.29 4
1054.37 3
1054.44 3
1054.51 2
1054.59 2
1054.66 1
1054.74 1
1054.81 1
1054.89 0
1054.96 0
1055.04 0
1055.11 0
1055.18 0
1055.26 1
1055.33 1
1055.41 2
1055.48 2
1055.56 2
1055.63 2
1055.71 2
1055.78 1
1055.86 1
1055.93 1
1056.00 1
1056.08 1
1056.15 1
1056.23 1
1056.30 1
1056.38 1
1056.45 1
1056.53 1
1056.60 1
1056.67 0
1056.75 0
1056.82 0
1056.90 0
1056.97 0
1057.05 0
1057.12 0
1057.20 0
1057.27 0
1057.35 0
1057.42 0
1057.49 0
1057.57 0
1057.64 0
1057.72 0
1057.79 1
1057.87 2
1057.94 2
1058.02 3
1058.09 3
1058.17 3
1058.24 3
1058.31 4
1058.39 4
1058.46 4
1058.54 4
1058.61 3
1058.69 3
1058.76 3
1058.84 2
1058.91 2
1058.99 1
1059.06 1
1059.14 0
1059.21 0
1059.28 0
1059.36 0
1059.43 1
1059.51 1
1059.58 1
1059.66 2
1059.73 2
1059.81 2
1059.88 3
1059.96 3
1060.03 3
1060.11 3
1060.18 3
1060.26 3
1060.33 4
1060.40 4
1060.48 4
1060.55 5
1060.63 5
1060.70 5
1060.78 5
1060.85 5
1060.93 5
1061.00 5
1061.08 4
1061.15 4
1061.23 4
1061.30 4
1061.38 4
1061.45 4
1061.52 5
1061.60 5
1061.67 4
1061.75 4
1061.82 3
1061.90 2
1061.97 1
1062.05 0
1062.12 0
1062.20 0
1062.27 0
1062.35 0
1062.42 0
1062.50 1
1062.57 2
1062.65 3
1062.72 4
1062.79 4
1062.87 5
1062.94 6
1063.02 6
1063.09 6
1063.17 6
1063.24 6
1063.32 6
1063.39 5
1063.47 4
1063.54 4
1063.62 4
1063.69 4
1063.77 5
1063.84 6
1063.92 7
1063.99 8
1064.07 9
1064.14 9
1064.22 9
1064.29 9
1064.36 8
1064.44 8
1064.51 8
1064.59 8
1064.66 9
1064.74 9
1064.81 10
1064.89 10
1064.96 11
1065.04 10
1065.11 10
1065.19 9
1065.26 8
1065.34 7
1065.41 6
1065.49 5
1065.56 4
1065.64 2
1065.71 1
1065.79 0
1065.86 0
1065.94 0
1066.01 0
1066.09 0
1066.16 0
1066.24 0
1066.31 0
1066.39 0
1066.46 1
1066.54 2
1066.61 3
1066.68 3
1066.76 3
1066.83 3
1066.91 2
1066.98 2
1067.06 1
1067.13 1
1067.21 1
1067.28 0
1067.36 0
1067.43 1
1067.51 1
1067.58 2
1067.66 4
1067.73 5
1067.81 7
1067.88 8
1067.96 9
1068.03 9
1068.11 9
1068.18 9
1068.26 8
1068.33 7
1068.41 6
1068.48 4
1068.56 3
1068.63 3
1068.71 2
1068.78 2
1068.86 2
1068.93 2
1069.01 4
1069.08 5
1069.16 7
1069.23 9
1069.31 10
1069.38 11
1069.46 12
1069.53 12
1069.61 12
1069.68 11
1069.76 10
1069.83 9
1069.91 8
1069.98 7
1070.06 6
1070.13 5
1070.21 3
1070.28 2
1070.36 1
1070.43 0
1070.51 0
1070.58 1
1070.66 2
1070.73 3
1070.81 4
1070.88 5
1070.96 6
1071.03 6
1071.11 7
1071.18 7
1071.26 7
1071.33 7
1071.41 7
1071.48 7
1071.56 7
1071.63 6
1071.71 5
1071.78 3
1071.86 2
1071.93 0
1072.01 0
1072.08 0
1072.16 0
1072.23 0
1072.31 0
1072.38 1
1072.46 2
1072.53 3
1072.61 4
1072.68 5
1072.76 5
1072.83 4
1072.91 3
1072.98 2
1073.06 1
1073.13 0
1073.21 0
1073.28 0
1073.36 0
1073.43 0
1073.51 0
1073.58 0
1073.66 0
1073.74 1
1073.81 1
1073.89 2
1073.96 2
1074.04 2
1074.11 2
1074.19 2
1074.26 2
1074.34 1
1074.41 0
1074.49 0
1074.56 0
1074.64 0
1074.71 0
1074.79 0
1074.86 0
1074.94 0
1075.01 1
1075.09 1
1075.16 2
1075.24 3
1075.31 4
1075.39 5
1075.46 6
1075.54 7
1075.61 7
1075.69 8
1075.76 8
1075.84 9
1075.91 8
1075.99 8
1076.07 8
1076.14 8
1076.22 7
1076.29 7
1076.37 7
1076.44 6
1076.52 6
1076.59 5
1076.67 3
1076.74 2
1076.82 1
1076.89 0
1076.97 0
1077.04 0
1077.12 1
1077.19 2
1077.27 4
1077.34 5
1077.42 6
1077.49 7
1077.57 8
1077.65 9
1077.72 9
1077.80 9
1077.87 9
1077.95 9
1078.02 9
1078.10 9
1078.17 9
1078.25 9
1078.32 9
1078.40 9
1078.47 9
1078.55 8
1078.62 8
1078.70 7
1078.77 6
1078.85 6
1078.93 6
1079.00 7
1079.08 8
1079.15 9
1079.23 10
1079.30 10
1079.38 10
1079.45 10
1079.53 10
1079.60 9
1079.68 9
1079.75 10
1079.83 11
1079.90 11
1079.98 12
1080.06 12
1080.13 12
1080.21 11
1080.28 10
1080.36 8
1080.43 7
1080.51 6
1080.58 5
1080.66 5
1080.73 6
1080.81 7
1080.88 8
1080.96 9
1081.03 10
1081.11 10
1081.19 9
1081.26 8
1081.34 8
1081.41 7
1081.49 7
1081.56 7
1081.64 7
1081.71 7
1081.79 6
1081.86 6
1081.94 6
1082.01 5
1082.09 5
1082.17 4
1082.24 4
1082.32 3
1082.39 3
1082.47 3
1082.54 2
1082.62 2
1082.69 1
1082.77 1
1082.84 1
1082.92 1
1083.00 0
1083.07 0
1083.15 0
1083.22 0
1083.30 0
1083.37 0
1083.45 1
1083.52 2
1083.60 3
1083.67 4
1083.75 5
1083.83 5
1083.90 6
1083.98 5
1084.05 5
1084.13 4
1084.20 3
1084.28 3
1084.35 2
1084.43 1
1084.51 1
1084.58 0
1084.66 0
1084.73 0
1084.81 0
1084.88 0
1084.96 0
1085.03 0
1085.11 0
1085.18 0
1085.26 1
1085.34 2
1085.41 3
1085.49 5
1085.56 6
1085.64 8
1085.71 9
1085.79 10
1085.86 11
1085.94 12
1086.02 11
1086.09 11
1086.17 10
1086.24 9
1086.32 8
1086.39 7
1086.47 5
1086.54 3
1086.62 2
1086.70 0
1086.77 0
1086.85 0
1086.92 0
1087.00 0
1087.07 0
1087.15 0
1087.22 0
1087.30 0
1087.38 0
1087.45 0
1087.53 1
1087.60 2
1087.68 2
1087.75 4
1087.83 5
1087.91 6
1087.98 6
1088.06 6
1088.13 6
1088.21 5
1088.28 4
1088.36 3
1088.43 2
1088.51 2
1088.59 2
1088.66 2
1088.74 2
1088.81 2
1088.89 2
1088.96 1
1089.04 1
1089.12 1
1089.19 0
1089.27 0
1089.34 0
1089.42 0
1089.49 0
1089.57 0
1089.65 0
1089.72 0
1089.80 1
1089.87 1
1089.95 2
1090.02 3
1090.10 5
1090.18 6
1090.25 7
1090.33 9
1090.40 10
1090.48 12
1090.55 12
1090.63 13
1090.71 13
1090.78 12
1090.86 12
1090.93 11
1091.01 12
1091.08 12
1091.16 14
1091.24 15
1091.31 17
1091.39 18
1091.46 19
1091.54 20
1091.61 21
1091.69 21
1091.77 21
1091.84 22
1091.92 22
1091.99 23
1092.07 24
1092.14 24
1092.22 24
1092.30 24
1092.37 23
1092.45 22
1092.52 21
1092.60 20
1092.67 20
1092.75 20
1092.83 21
1092.90 21
1092.98 23
1093.05 23
1093.13 24
1093.21 24
1093.28 23
1093.36 23
1093.43 22
1093.51 21
1093.58 21
1093.66 20
1093.74 20
1093.81 19
1093.89 19
1093.96 18
1094.04 18
1094.12 17
1094.19 17
1094.27 17
1094.34 16
1094.42 16
1094.49 15
1094.57 15
1094.65 15
1094.72 15
1094.80 16
1094.87 17
1094.95 18
1095.03 19
1095.10 20
1095.18 20
1095.25 20
1095.33 21
1095.40 22
1095.48 23
1095.56 25
1095.63 28
1095.71 30
1095.78 32
1095.86 34
1095.94 35
1096.01 35
1096.09 34
1096.16 34
1096.24 33
1096.32 31
1096.39 30
1096.47 28
1096.54 27
1096.62 26
1096.69 24
1096.77 23
1096.85 22
1096.92 22
1097.00 20
1097.07 19
1097.15 18
1097.23 16
1097.30 15
1097.38 15
1097.45 14
1097.53 14
1097.61 14
1097.68 14
1097.76 14
1097.83 13
1097.91 12
1097.99 11
1098.06 10
1098.14 9
1098.21 8
1098.29 7
1098.37 7
1098.44 6
1098.52 5
1098.59 4
1098.67 3
1098.75 2
1098.82 1
1098.90 0
1098.97 0
1099.05 0
1099.13 0
1099.20 1
1099.28 2
1099.35 2
1099.43 3
1099.51 4
1099.58 5
1099.66 5
1099.73 6
1099.81 6
1099.89 7
1099.96 7
1100.04 8
1100.11 8
1100.19 7
1100.27 6
1100.34 5
1100.42 4
1100.49 3
1100.57 2
1100.65 2
1100.72 2
1100.80 2
1100.87 3
1100.95 4
1101.03 4
1101.10 5
1101.18 5
1101.26 5
1101.33 6
1101.41 7
1101.48 7
1101.56 8
1101.64 9
1101.71 9
1101.79 9
1101.86 8
1101.94 8
1102.02 7
1102.09 5
1102.17 4
1102.24 3
1102.32 2
1102.40 1
1102.47 0
1102.55 1
1102.63 1
1102.70 2
1102.78 2
1102.85 4
1102.93 5
1103.01 7
1103.08 9
1103.16 11
1103.23 13
1103.31 15
1103.39 17
1103.46 18
1103.54 18
1103.62 17
1103.69 16
1103.77 14
1103.84 13
1103.92 11
1104.00 10
1104.07 9
1104.15 8
1104.22 7
1104.30 6
1104.38 6
1104.45 6
1104.53 6
1104.61 7
1104.68 8
1104.76 9
1104.83 10
1104.91 10
1104.99 11
1105.06 12
1105.14 12
1105.22 12
1105.29 12
1105.37 11
1105.44 11
1105.52 11
1105.60 10
1105.67 11
1105.75 12
1105.82 13
1105.90 15
1105.98 17
1106.05 18
1106.13 19
1106.21 20
1106.28 20
1106.36 19
1106.43 17
1106.51 15
1106.59 13
1106.66 11
1106.74 9
1106.82 8
1106.89 8
1106.97 8
1107.05 9
1107.12 9
1107.20 10
1107.27 11
1107.35 12
1107.43 12
1107.50 12
1107.58 12
1107.66 12
1107.73 12
1107.81 12
1107.88 12
1107.96 12
1108.04 13
1108.11 14
1108.19 15
1108.27 16
1108.34 17
1108.42 17
1108.49 17
1108.57 17
1108.65 16
1108.72 15
1108.80 14
1108.88 14
1108.95 14
1109.03 15
1109.11 15
1109.18 16
1109.26 17
1109.33 18
1109.41 20
1109.49 20
1109.56 21
1109.64 21
1109.72 21
1109.79 21
1109.87 20
1109.95 19
1110.02 18
1110.10 16
1110.17 15
1110.25 13
1110.33 11
1110.40 10
1110.48 9
1110.56 8
1110.63 8
1110.71 9
1110.79 9
1110.86 9
1110.94 10
1111.02 10
1111.09 9
1111.17 9
1111.24 9
1111.32 10
1111.40 10
1111.47 11
1111.55 12
1111.63 12
1111.70 13
1111.78 13
1111.86 13
1111.93 13
1112.01 12
1112.09 12
1112.16 12
1112.24 11
1112.31 11
1112.39 11
1112.47 11
1112.54 12
1112.62 13
1112.70 15
1112.77 16
1112.85 18
1112.93 20
1113.00 22
1113.08 24
1113.16 26
1113.23 28
1113.31 30
1113.39 31
1113.46 32
1113.54 32
1113.62 32
1113.69 30
1113.77 29
1113.84 27
1113.92 26
1114.00 25
1114.07 24
1114.15 24
1114.23 23
1114.30 23
1114.38 22
1114.46 21
1114.53 20
1114.61 19
1114.69 18
1114.76 18
1114.84 17
1114.92 17
1114.99 17
1115.07 18
1115.15 19
1115.22 20
1115.30 21
1115.38 22
1115.45 23
1115.53 23
1115.61 23
1115.68 23
1115.76 24
1115.83 25
1115.91 26
1115.99 27
1116.06 28
1116.14 28
1116.22 28
1116.29 28
1116.37 27
1116.45 26
1116.52 25
1116.60 24
1116.68 23
1116.75 23
1116.83 23
1116.91 24
1116.98 25
1117.06 26
1117.14 28
1117.21 30
1117.29 32
1117.37 35
1117.44 37
1117.52 38
1117.60 39
1117.67 40
1117.75 39
1117.83 37
1117.90 34
1117.98 31
1118.06 27
1118.13 24
1118.21 21
1118.29 19
1118.36 17
1118.44 16
1118.52 16
1118.59 17
1118.67 19
1118.75 22
1118.82 24
1118.90 27
1118.98 28
1119.05 29
1119.13 29
1119.21 29
1119.28 28
1119.36 27
1119.44 26
1119.51 26
1119.59 26
1119.67 26
1119.74 26
1119.82 26
1119.90 25
1119.97 24
1120.05 24
1120.13 25
1120.20 26
1120.28 27
1120.36 29
1120.43 31
1120.51 32
1120.59 32
1120.67 31
1120.74 30
1120.82 27
1120.90 24
1120.97 20
1121.05 18
1121.13 16
1121.20 15
1121.28 14
1121.36 14
1121.43 14
1121.51 13
1121.59 12
1121.66 11
1121.74 8
1121.82 6
1121.89 5
1121.97 4
1122.05 4
1122.12 5
1122.20 6
1122.28 7
1122.35 9
1122.43 10
1122.51 10
1122.58 10
1122.66 9
1122.74 8
1122.82 7
1122.89 6
1122.97 5
1123.05 4
1123.12 3
1123.20 1
1123.28 0
1123.35 0
1123.43 0
1123.51 0
1123.58 0
1123.66 0
1123.74 0
1123.81 2
1123.89 5
1123.97 8
1124.04 11
1124.12 13
1124.20 15
1124.28 17
1124.35 18
1124.43 18
1124.51 18
1124.58 18
1124.66 18
1124.74 18
1124.81 17
1124.89 16
1124.97 15
1125.04 14
1125.12 13
1125.20 11
1125.27 10
1125.35 8
1125.43 6
1125.51 4
1125.58 2
1125.66 1
1125.74 0
1125.81 0
1125.89 0
1125.97 0
1126.04 0
1126.12 0
1126.20 0
1126.27 0
1126.35 1
1126.43 3
1126.51 5
1126.58 7
1126.66 9
1126.74 12
1126.81 13
1126.89 13
1126.97 13
1127.04 11
1127.12 9
1127.20 7
1127.28 4
1127.35 2
1127.43 0
1127.51 0
1127.58 0
1127.66 0
1127.74 0
1127.81 0
1127.89 0
1127.97 1
1128.05 3
1128.12 4
1128.20 5
1128.28 6
1128.35 6
1128.43 6
1128.51 6
1128.58 5
1128.66 4
1128.74 3
1128.82 3
1128.89 2
1128.97 1
1129.05 0
1129.12 0
1129.20 0
1129.28 0
1129.35 0
1129.43 0
1129.51 0
1129.59 0
1129.66 0
1129.74 0
1129.82 2
1129.89 4
1129.97 6
1130.05 8
1130.13 10
1130.20 12
1130.28 14
1130.36 14
1130.43 15
1130.51 16
1130.59 16
1130.66 17
1130.74 18
1130.82 19
1130.90 20
1130.97 20
1131.05 21
1131.13 21
1131.20 21
1131.28 21
1131.36 21
1131.44 20
1131.51 20
1131.59 19
1131.67 19
1131.74 19
1131.82 18
1131.90 18
1131.98 19
1132.05 19
1132.13 19
1132.21 20
1132.28 20
1132.36 21
1132.44 22
1132.52 23
1132.59 23
1132.67 23
1132.75 22
1132.82 21
1132.90 21
1132.98 21
1133.06 21
1133.13 23
1133.21 25
1133.29 27
1133.36 29
1133.44 31
1133.52 33
1133.60 33
1133.67 34
1133.75 33
1133.83 33
1133.90 32
1133.98 32
1134.06 32
1134.14 33
1134.21 35
1134.29 38
1134.37 41
1134.45 44
1134.52 46
1134.60 48
1134.68 49
1134.75 49
1134.83 49
1134.91 48
1134.99 48
1135.06 48
1135.14 48
1135.22 48
1135.30 49
1135.37 49
1135.45 50
1135.53 49
1135.60 49
1135.68 48
1135.76 47
1135.84 46
1135.91 45
1135.99 45
1136.07 45
1136.14 45
1136.22 46
1136.30 46
1136.38 46
1136.45 46
1136.53 45
1136.61 43
1136.69 42
1136.76 42
1136.84 42
1136.92 44
1137.00 46
1137.07 49
1137.15 51
1137.23 52
1137.30 53
1137.38 52
1137.46 51
1137.54 49
1137.61 48
1137.69 46
1137.77 44
1137.85 43
1137.92 41
1138.00 40
1138.08 39
1138.16 39
1138.23 39
1138.31 40
1138.39 40
1138.46 41
1138.54 41
1138.62 40
1138.70 39
1138.77 37
1138.85 35
1138.93 33
1139.01 31
1139.08 29
1139.16 28
1139.24 27
1139.32 28
1139.39 30
1139.47 32
1139.55 34
1139.63 35
1139.70 36
1139.78 35
1139.86 33
1139.93 31
1140.01 28
1140.09 26
1140.17 25
1140.24 24
1140.32 24
1140.40 25
1140.48 25
1140.55 26
1140.63 26
1140.71 26
1140.79 25
1140.86 24
1140.94 23
1141.02 21
1141.10 19
1141.17 17
1141.25 15
1141.33 13
1141.41 12
1141.48 11
1141.56 11
1141.64 11
1141.72 11
1141.79 11
1141.87 11
1141.95 11
1142.03 12
1142.10 13
1142.18 14
1142.26 15
1142.34 16
1142.41 17
1142.49 17
1142.57 16
1142.65 16
1142.72 15
1142.80 14
1142.88 13
1142.96 12
1143.03 12
1143.11 11
1143.19 10
1143.27 10
1143.34 9
1143.42 8
1143.50 8
1143.58 8
1143.65 8
1143.73 9
1143.81 10
1143.89 10
1143.96 10
1144.04 10
1144.12 10
1144.20 9
1144.27 9
1144.35 8
1144.43 8
1144.51 7
1144.58 7
1144.66 6
1144.74 5
1144.82 3
1144.89 1
1144.97 0
1145.05 0
1145.13 0
1145.20 0
1145.28 0
1145.36 0
1145.44 0
1145.51 0
1145.59 0
1145.67 2
1145.75 4
1145.83 5
1145.90 7
1145.98 8
1146.06 8
1146.14 8
1146.21 8
1146.29 7
1146.37 7
1146.45 7
1146.52 8
1146.60 9
1146.68 11
1146.76 13
1146.83 15
1146.91 16
1146.99 17
1147.07 18
1147.15 18
1147.22 17
1147.30 15
1147.38 14
1147.46 12
1147.53 11
1147.61 11
1147.69 11
1147.77 13
1147.84 15
1147.92 18
1148.00 20
1148.08 22
1148.15 24
1148.23 24
1148.31 24
1148.39 24
1148.47 23
1148.54 23
1148.62 23
1148.70 23
1148.78 24
1148.85 26
1148.93 28
1149.01 29
1149.09 31
1149.16 32
1149.24 33
1149.32 33
1149.40 33
1149.48 31
1149.55 30
1149.63 27
1149.71 25
1149.79 23
1149.86 22
1149.94 22
1150.02 23
1150.10 25
1150.18 27
1150.25 30
1150.33 31
1150.41 33
1150.49 33
1150.56 33
1150.64 32
1150.72 32
1150.80 32
1150.88 32
1150.95 33
1151.03 34
1151.11 35
1151.19 36
1151.26 36
1151.34 35
1151.42 34
1151.50 32
1151.58 29
1151.65 27
1151.73 24
1151.81 23
1151.89 22
1151.96 21
1152.04 21
1152.12 22
1152.20 23
1152.28 25
1152.35 27
1152.43 29
1152.51 31
1152.59 32
1152.66 33
1152.74 34
1152.82 35
1152.90 35
1152.98 35
1153.05 36
1153.13 36
1153.21 37
1153.29 39
1153.37 41
1153.44 42
1153.52 44
1153.60 45
1153.68 46
1153.75 46
1153.83 46
1153.91 45
1153.99 44
1154.07 42
1154.14 40
1154.22 37
1154.30 35
1154.38 34
1154.46 32
1154.53 32
1154.61 31
1154.69 31
1154.77 32
1154.85 32
1154.92 31
1155.00 31
1155.08 29
1155.16 28
1155.24 26
1155.31 25
1155.39 24
1155.47 24
1155.55 25
1155.62 26
1155.70 28
1155.78 29
1155.86 30
1155.94 30
1156.01 29
1156.09 28
1156.17 27
1156.25 26
1156.33 24
1156.40 22
1156.48 21
1156.56 19
1156.64 18
1156.72 16
1156.79 15
1156.87 15
1156.95 15
1157.03 15
1157.11 16
1157.18 18
1157.26 19
1157.34 21
1157.42 23
1157.50 24
1157.57 25
1157.65 25
1157.73 25
1157.81 25
1157.89 25
1157.96 25
1158.04 26
1158.12 26
1158.20 27
1158.28 27
1158.35 27
1158.43 28
1158.51 28
1158.59 28
1158.67 29
1158.74 29
1158.82 30
1158.90 30
1158.98 30
1159.06 30
1159.13 30
1159.21 30
1159.29 30
1159.37 30
1159.45 31
1159.52 31
1159.60 32
1159.68 33
1159.76 34
1159.84 35
1159.92 36
1159.99 37
1160.07 38
1160.15 38
1160.23 38
1160.31 38
1160.38 37
1160.46 36
1160.54 36
1160.62 35
1160.70 35
1160.77 35
1160.85 35
1160.93 34
1161.01 33
1161.09 33
1161.17 32
1161.24 31
1161.32 30
1161.40 30
1161.48 30
1161.56 31
1161.63 33
1161.71 35
1161.79 37
1161.87 39
1161.95 40
1162.02 40
1162.10 38
1162.18 37
1162.26 34
1162.34 31
1162.42 28
1162.49 25
1162.57 22
1162.65 20
1162.73 19
1162.81 19
1162.88 20
1162.96 22
1163.04 23
1163.12 25
1163.20 26
1163.28 27
1163.35 27
1163.43 27
1163.51 26
1163.59 26
1163.67 26
1163.74 26
1163.82 26
1163.90 27
1163.98 27
1164.06 27
1164.14 26
1164.21 25
1164.29 23
1164.37 22
1164.45 22
1164.53 22
1164.61 23
1164.68 24
1164.76 26
1164.84 27
1164.92 28
1165.00 28
1165.07 27
1165.15 26
1165.23 25
1165.31 23
1165.39 22
1165.47 21
1165.54 20
1165.62 19
1165.70 19
1165.78 18
1165.86 18
1165.94 18
1166.01 19
1166.09 18
1166.17 18
1166.25 16
1166.33 14
1166.41 12
1166.48 10
1166.56 9
1166.64 8
1166.72 8
1166.80 9
1166.88 10
1166.95 10
1167.03 10
1167.11 9
1167.19 7
1167.27 5
1167.35 3
1167.42 1
1167.50 0
1167.58 0
1167.66 0
1167.74 0
1167.82 0
1167.89 0
1167.97 0
1168.05 0
1168.13 0
1168.21 1
1168.29 2
1168.36 3
1168.44 3
1168.52 3
1168.60 2
1168.68 2
1168.76 2
1168.83 3
1168.91 4
1168.99 6
1169.07 9
1169.15 11
1169.23 14
1169.30 16
1169.38 18
1169.46 21
1169.54 24
1169.62 26
1169.70 29
1169.77 31
1169.85 32
1169.93 32
1170.01 31
1170.09 29
1170.17 26
1170.25 24
1170.32 22
1170.40 20
1170.48 19
1170.56 19
1170.64 19
1170.72 20
1170.79 20
1170.87 21
1170.95 21
1171.03 21
1171.11 22
1171.19 22
1171.27 22
1171.34 22
1171.42 22
1171.50 21
1171.58 20
1171.66 20
1171.74 19
1171.81 19
1171.89 19
1171.97 20
1172.05 21
1172.13 22
1172.21 22
1172.29 22
1172.36 22
1172.44 21
1172.52 19
1172.60 18
1172.68 17
1172.76 17
1172.83 17
1172.91 17
1172.99 18
1173.07 18
1173.15 18
1173.23 18
1173.31 18
1173.38 18
1173.46 18
1173.54 19
1173.62 20
1173.70 21
1173.78 22
1173.86 23
1173.93 24
1174.01 25
1174.09 25
1174.17 25
1174.25 24
1174.33 23
1174.41 22
1174.48 20
1174.56 18
1174.64 17
1174.72 16
1174.80 16
1174.88 15
1174.96 15
1175.03 14
1175.11 14
1175.19 13
1175.27 12
1175.35 12
1175.43 13
1175.51 15
1175.58 17
1175.66 20
1175.74 22
1175.82 25
1175.90 27
1175.98 28
1176.06 29
1176.13 29
1176.21 30
1176.29 31
1176.37 31
1176.45 32
1176.53 31
1176.61 31
1176.69 29
1176.76 28
1176.84 26
1176.92 25
1177.00 24
1177.08 23
1177.16 23
1177.24 23
1177.31 22
1177.39 22
1177.47 21
1177.55 20
1177.63 19
1177.71 18
1177.79 18
1177.87 17
1177.94 18
1178.02 19
1178.10 21
1178.18 23
1178.26 27
1178.34 31
1178.42 36
1178.49 41
1178.57 45
1178.65 49
1178.73 51
1178.81 53
1178.89 53
1178.97 51
1179.05 49
1179.12 46
1179.20 42
1179.28 38
1179.36 34
1179.44 30
1179.52 27
1179.60 24
1179.68 21
1179.75 19
1179.83 17
1179.91 15
1179.99 14
1180.07 13
1180.15 12
1180.23 11
1180.31 11
1180.38 11
1180.46 11
1180.54 12
1180.62 13
1180.70 15
1180.78 18
1180.86 21
1180.94 24
1181.01 27
1181.09 30
1181.17 33
1181.25 35
1181.33 38
1181.41 40
1181.49 42
1181.57 43
1181.65 44
1181.72 44
1181.80 44
1181.88 43
1181.96 41
1182.04 39
1182.12 37
1182.20 34
1182.28 32
1182.35 30
1182.43 29
1182.51 28
1182.59 27
1182.67 27
1182.75 26
1182.83 26
1182.91 27
1182.99 27
1183.06 27
1183.14 28
1183.22 28
1183.30 28
1183.38 27
1183.46 27
1183.54 28
1183.62 29
1183.70 30
1183.77 33
1183.85 36
1183.93 40
1184.01 44
1184.09 48
1184.17 51
1184.25 55
1184.33 58
1184.41 60
1184.48 62
1184.56 61
1184.64 60
1184.72 58
1184.80 55
1184.88 51
1184.96 48
1185.04 46
1185.12 43
1185.19 42
1185.27 40
1185.35 37
1185.43 35
1185.51 33
1185.59 31
1185.67 30
1185.75 29
1185.83 29
1185.90 30
1185.98 30
1186.06 29
1186.14 28
1186.22 27
1186.30 24
1186.38 22
1186.46 19
1186.54 16
1186.62 14
1186.69 12
1186.77 11
1186.85 11
1186.93 11
1187.01 12
1187.09 14
1187.17 15
1187.25 16
1187.33 16
1187.41 16
1187.48 15
1187.56 15
1187.64 15
1187.72 15
1187.80 15
1187.88 16
1187.96 17
1188.04 17
1188.12 17
1188.20 16
1188.27 14
1188.35 10
1188.43 6
1188.51 2
1188.59 0
1188.67 0
1188.75 0
1188.83 0
1188.91 0
1188.99 0
1189.07 0
1189.14 0
1189.22 1
1189.30 4
1189.38 7
1189.46 11
1189.54 15
1189.62 19
1189.70 23
1189.78 28
1189.86 31
1189.93 33
1190.01 34
1190.09 32
1190.17 30
1190.25 26
1190.33 23
1190.41 20
1190.49 18
1190.57 19
1190.65 21
1190.73 24
1190.81 29
1190.88 33
1190.96 38
1191.04 41
1191.12 44
1191.20 46
1191.28 46
1191.36 46
1191.44 46
1191.52 44
1191.60 42
1191.68 39
1191.75 36
1191.83 33
1191.91 29
1191.99 25
1192.07 22
1192.15 19
1192.23 17
1192.31 16
1192.39 15
1192.47 13
1192.55 13
1192.63 12
1192.70 12
1192.78 12
1192.86 14
1192.94 16
1193.02 18
1193.10 21
1193.18 24
1193.26 27
1193.34 30
1193.42 31
1193.50 32
1193.58 33
1193.65 33
1193.73 34
1193.81 34
1193.89 34
1193.97 34
1194.05 34
1194.13 35
1194.21 35
1194.29 36
1194.37 36
1194.45 35
1194.53 34
1194.61 33
1194.68 31
1194.76 29
1194.84 28
1194.92 26
1195.00 25
1195.08 24
1195.16 22
1195.24 21
1195.32 19
1195.40 17
1195.48 17
1195.56 17
1195.64 18
1195.72 20
1195.79 23
1195.87 25
1195.95 26
1196.03 28
1196.11 29
1196.19 30
1196.27 31
1196.35 33
1196.43 35
1196.51 37
1196.59 39
1196.67 41
1196.75 43
1196.83 45
1196.90 47
1196.98 48
1197.06 48
1197.14 47
1197.22 45
1197.30 42
1197.38 38
1197.46 34
1197.54 29
1197.62 25
1197.70 21
1197.78 17
1197.86 15
1197.94 13
1198.02 12
1198.09 12
1198.17 12
1198.25 13
1198.33 13
1198.41 14
1198.49 14
1198.57 15
1198.65 16
1198.73 17
1198.81 19
1198.89 21
1198.97 24
1199.05 26
1199.13 28
1199.21 29
1199.29 29
1199.36 27
1199.44 26
1199.52 23
1199.60 21
1199.68 20
1199.76 19
1199.84 20
1199.92 23
1200.00 27
1200.08 32
1200.16 37
1200.24 41
1200.32 45
1200.40 47
1200.48 48
1200.56 48
1200.64 47
1200.72 45
1200.79 42
1200.87 38
1200.95 34
1201.03 30
1201.11 27
1201.19 24
1201.27 22
1201.35 21
1201.43 21
1201.51 22
1201.59 22
1201.67 22
1201.75 21
1201.83 19
1201.91 17
1201.99 14
1202.07 11
1202.15 8
1202.23 5
1202.30 3
1202.38 1
1202.46 0
1202.54 0
1202.62 0
1202.70 0
1202.78 0
1202.86 0
1202.94 0
1203.02 0
1203.10 2
1203.18 4
1203.26 5
1203.34 5
1203.42 4
1203.50 2
1203.58 0
1203.66 0
1203.74 0
1203.82 0
1203.90 0
1203.97 0
1204.05 1
1204.13 5
1204.21 9
1204.29 12
1204.37 15
1204.45 16
1204.53 16
1204.61 15
1204.69 13
1204.77 11
1204.85 10
1204.93 10
1205.01 10
1205.09 11
1205.17 12
1205.25 12
1205.33 12
1205.41 12
1205.49 11
1205.57 10
1205.65 9
1205.73 9
1205.81 9
1205.88 9
1205.96 10
1206.04 11
1206.12 12
1206.20 13
1206.28 13
1206.36 14
1206.44 14
1206.52 13
1206.60 13
1206.68 14
1206.76 14
1206.84 15
1206.92 16
1207.00 18
1207.08 19
1207.16 20
1207.24 21
1207.32 22
1207.40 23
1207.48 24
1207.56 24
1207.64 25
1207.72 25
1207.80 25
1207.88 24
1207.96 23
1208.04 21
1208.11 19
1208.19 17
1208.27 16
1208.35 15
1208.43 14
1208.51 15
1208.59 15
1208.67 16
1208.75 17
1208.83 18
1208.91 19
1208.99 21
1209.07 23
1209.15 26
1209.23 29
1209.31 32
1209.39 36
1209.47 39
1209.55 42
1209.63 44
1209.71 45
1209.79 45
1209.87 43
1209.95 41
1210.03 38
1210.11 35
1210.19 32
1210.27 30
1210.35 29
1210.43 29
1210.51 32
1210.59 36
1210.67 41
1210.75 47
1210.83 54
1210.91 59
1210.99 63
1211.07 65
1211.15 65
1211.22 63
1211.30 59
1211.38 55
1211.46 50
1211.54 46
1211.62 41
1211.70 37
1211.78 34
1211.86 31
1211.94 29
1212.02 28
1212.10 28
1212.18 29
1212.26 32
1212.34 36
1212.42 40
1212.50 44
1212.58 47
1212.66 50
1212.74 51
1212.82 52
1212.90 53
1212.98 54
1213.06 55
1213.14 56
1213.22 58
1213.30 59
1213.38 60
1213.46 61
1213.54 62
1213.62 62
1213.70 62
1213.78 62
1213.86 61
1213.94 59
1214.02 56
1214.10 52
1214.18 48
1214.26 44
1214.34 40
1214.42 37
1214.50 35
1214.58 33
1214.66 32
1214.74 32
1214.82 31
1214.90 29
1214.98 27
1215.06 25
1215.14 22
1215.22 20
1215.30 18
1215.38 17
1215.46 18
1215.54 19
1215.62 21
1215.70 23
1215.78 24
1215.86 25
1215.94 25
1216.02 24
1216.10 24
1216.18 24
1216.26 25
1216.34 26
1216.42 27
1216.50 27
1216.58 27
1216.66 25
1216.74 23
1216.82 20
1216.90 18
1216.98 16
1217.06 15
1217.14 15
1217.22 16
1217.30 18
1217.38 20
1217.46 23
1217.54 25
1217.62 26
1217.70 27
1217.78 26
1217.86 25
1217.94 23
1218.02 19
1218.10 16
1218.18 13
1218.26 10
1218.34 9
1218.42 9
1218.50 11
1218.58 13
1218.66 16
1218.74 19
1218.82 22
1218.90 24
1218.98 26
1219.06 26
1219.14 25
1219.22 23
1219.30 21
1219.38 17
1219.46 14
1219.54 11
1219.62 8
1219.70 6
1219.78 5
1219.86 4
1219.94 4
1220.02 3
1220.10 3
1220.18 2
1220.26 1
1220.34 1
1220.42 2
1220.50 3
1220.58 6
1220.66 10
1220.74 15
1220.82 20
1220.90 25
1220.98 30
1221.06 33
1221.14 35
1221.22 36
1221.30 35
1221.38 32
1221.46 29
1221.54 25
1221.62 21
1221.70 17
1221.78 14
1221.86 11
1221.94 9
1222.02 9
1222.10 9
1222.18 11
1222.26 12
1222.34 13
1222.42 14
1222.50 15
1222.58 15
1222.66 15
1222.74 16
1222.82 17
1222.90 18
1222.98 19
1223.06 20
1223.14 21
1223.22 20
1223.30 20
1223.38 19
1223.46 19
1223.54 19
1223.62 20
1223.70 22
1223.78 23
1223.86 25
1223.94 26
1224.03 27
1224.11 28
1224.19 28
1224.27 27
1224.35 26
1224.43 24
1224.51 22
1224.59 19
1224.67 17
1224.75 14
1224.83 13
1224.91 12
1224.99 13
1225.07 15
1225.15 17
1225.23 21
1225.31 24
1225.39 27
1225.47 29
1225.55 30
1225.63 30
1225.71 31
1225.79 31
1225.87 31
1225.95 31
1226.03 30
1226.11 29
1226.19 26
1226.27 23
1226.35 20
1226.43 17
1226.51 14
1226.59 12
1226.67 11
1226.75 12
1226.83 13
1226.91 16
1226.99 18
1227.08 19
1227.16 20
1227.24 19
1227.32 18
1227.40 17
1227.48 15
1227.56 15
1227.64 15
1227.72 17
1227.80 20
1227.88 23
1227.96 27
1228.04 30
1228.12 34
1228.20 36
1228.28 39
1228.36 41
1228.44 42
1228.52 42
1228.60 42
1228.68 41
1228.76 39
1228.84 37
1228.92 36
1229.00 34
1229.08 33
1229.16 33
1229.24 34
1229.32 35
1229.41 36
1229.49 37
1229.57 37
1229.65 37
1229.73 37
1229.81 37
1229.89 36
1229.97 35
1230.05 35
1230.13 35
1230.21 35
1230.29 35
1230.37 35
1230.45 35
1230.53 35
1230.61 36
1230.69 37
1230.77 38
1230.85 40
1230.93 42
1231.01 45
1231.09 47
1231.17 49
1231.25 50
1231.34 51
1231.42 52
1231.50 53
1231.58 53
1231.66 54
1231.74 55
1231.82 56
1231.90 57
1231.98 57
1232.06 56
1232.14 55
1232.22 52
1232.30 49
1232.38 45
1232.46 41
1232.54 35
1232.62 30
1232.70 25
1232.78 21
1232.86 17
1232.94 14
1233.03 12
1233.11 10
1233.19 8
1233.27 7
1233.35 6
1233.43 5
1233.51 6
1233.59 8
1233.67 11
1233.75 15
1233.83 19
1233.91 23
1233.99 26
1234.07 28
1234.15 29
1234.23 30
1234.31 32
1234.39 34
1234.47 36
1234.56 39
1234.64 42
1234.72 43
1234.80 43
1234.88 42
1234.96 39
1235.04 35
1235.12 31
1235.20 28
1235.28 26
1235.36 24
1235.44 23
1235.52 22
1235.60 21
1235.68 21
1235.76 21
1235.84 21
1235.93 21
1236.01 21
1236.09 21
1236.17 20
1236.25 20
1236.33 19
1236.41 19
1236.49 19
1236.57 20
1236.65 20
1236.73 21
1236.81 22
1236.89 21
1236.97 21
1237.05 19
1237.13 18
1237.22 16
1237.30 15
1237.38 13
1237.46 12
1237.54 10
1237.62 8
1237.70 6
1237.78 4
1237.86 3
1237.94 3
1238.02 3
1238.10 4
1238.18 5
1238.26 6
1238.34 7
1238.43 9
1238.51 12
1238.59 16
1238.67 22
1238.75 30
1238.83 38
1238.91 46
1238.99 53
1239.07 59
1239.15 63
1239.23 65
1239.31 65
1239.39 64
1239.47 60
1239.56 56
1239.64 50
1239.72 44
1239.80 36
1239.88 28
1239.96 21
1240.04 14
1240.12 8
1240.20 3
1240.28 0
1240.36 0
1240.44 0
1240.52 0
1240.60 0
1240.69 0
1240.77 1
1240.85 1
1240.93 0
1241.01 0
1241.09 0
1241.17 0
1241.25 0
1241.33 1
1241.41 3
1241.49 6
1241.57 9
1241.65 12
1241.74 15
1241.82 18
1241.90 21
1241.98 23
1242.06 25
1242.14 26
1242.22 26
1242.30 26
1242.38 24
1242.46 22
1242.54 19
1242.62 16
1242.71 14
1242.79 13
1242.87 13
1242.95 14
1243.03 16
1243.11 19
1243.19 22
1243.27 25
1243.35 28
1243.43 32
1243.51 35
1243.59 38
1243.68 40
1243.76 43
1243.84 44
1243.92 45
1244.00 45
1244.08 44
1244.16 42
1244.24 39
1244.32 36
1244.40 33
1244.48 31
1244.56 28
1244.65 25
1244.73 22
1244.81 18
1244.89 14
1244.97 10
1245.05 6
1245.13 3
1245.21 0
1245.29 0
1245.37 0
1245.45 0
1245.54 0
1245.62 1
1245.70 3
1245.78 5
1245.86 8
1245.94 13
1246.02 17
1246.10 22
1246.18 26
1246.26 29
1246.34 30
1246.43 29
1246.51 27
1246.59 24
1246.67 20
1246.75 17
1246.83 16
1246.91 16
1246.99 19
1247.07 23
1247.15 28
1247.24 33
1247.32 38
1247.40 42
1247.48 44
1247.56 46
1247.64 46
1247.72 46
1247.80 46
1247.88 47
1247.96 48
1248.05 49
1248.13 51
1248.21 54
1248.29 56
1248.37 57
1248.45 57
1248.53 57
1248.61 54
1248.69 51
1248.77 46
1248.86 40
1248.94 34
1249.02 28
1249.10 22
1249.18 17
1249.26 13
1249.34 9
1249.42 7
1249.50 6
1249.58 7
1249.67 8
1249.75 9
1249.83 11
1249.91 13
1249.99 14
1250.07 14
1250.15 15
1250.23 16
1250.31 16
1250.40 16
1250.48 17
1250.56 17
1250.64 17
1250.72 18
1250.80 19
1250.88 21
1250.96 23
1251.04 25
1251.12 27
1251.21 27
1251.29 27
1251.37 26
1251.45 26
1251.53 25
1251.61 26
1251.69 28
1251.77 31
1251.85 33
1251.94 34
1252.02 33
1252.10 31
1252.18 28
1252.26 24
1252.34 21
1252.42 21
1252.50 22
1252.59 25
1252.67 29
1252.75 32
1252.83 35
1252.91 37
1252.99 37
1253.07 38
1253.15 37
1253.23 37
1253.32 37
1253.40 36
1253.48 36
1253.56 34
1253.64 33
1253.72 31
1253.80 28
1253.88 26
1253.96 25
1254.05 23
1254.13 22
1254.21 22
1254.29 22
1254.37 23
1254.45 24
1254.53 25
1254.61 26
1254.70 27
1254.78 27
1254.86 26
1254.94 26
1255.02 25
1255.10 25
1255.18 26
1255.26 28
1255.35 31
1255.43 34
1255.51 38
1255.59 41
1255.67 44
1255.75 44
1255.83 43
1255.91 39
1256.00 35
1256.08 30
1256.16 24
1256.24 19
1256.32 15
1256.40 13
1256.48 12
1256.56 12
1256.65 13
1256.73 15
1256.81 17
1256.89 19
1256.97 21
1257.05 23
1257.13 24
1257.21 26
1257.30 28
1257.38 30
1257.46 31
1257.54 31
1257.62 32
1257.70 32
1257.78 32
1257.86 32
1257.95 32
1258.03 33
1258.11 33
1258.19 32
1258.27 31
1258.35 28
1258.43 24
1258.52 20
1258.60 15
1258.68 11
1258.76 9
1258.84 8
1258.92 10
1259.00 15
1259.08 22
1259.17 31
1259.25 42
1259.33 52
1259.41 62
1259.49 70
1259.57 76
1259.65 80
1259.74 82
1259.82 81
1259.90 78
1259.98 74
1260.06 69
1260.14 64
1260.22 60
1260.31 57
1260.39 54
1260.47 52
1260.55 51
1260.63 50
1260.71 50
1260.79 51
1260.88 53
1260.96 55
1261.04 57
1261.12 58
1261.20 57
1261.28 55
1261.36 52
1261.45 48
1261.53 44
1261.61 42
1261.69 41
1261.77 41
1261.85 43
1261.93 45
1262.02 47
1262.10 49
1262.18 50
1262.26 51
1262.34 51
1262.42 50
1262.50 49
1262.59 48
1262.67 46
1262.75 44
1262.83 41
1262.91 38
1262.99 35
1263.07 33
1263.16 32
1263.24 32
1263.32 32
1263.40 33
1263.48 33
1263.56 32
1263.64 30
1263.73 28
1263.81 26
1263.89 25
1263.97 26
1264.05 27
1264.13 29
1264.22 31
1264.30 32
1264.38 31
1264.46 30
1264.54 27
1264.62 23
1264.70 20
1264.79 16
1264.87 14
1264.95 13
1265.03 12
1265.11 12
1265.19 13
1265.28 13
1265.36 12
1265.44 10
1265.52 7
1265.60 4
1265.68 2
1265.76 0
1265.85 0
1265.93 1
1266.01 3
1266.09 5
1266.17 7
1266.25 9
1266.34 10
1266.42 10
1266.50 11
1266.58 13
1266.66 15
1266.74 18
1266.83 21
1266.91 24
1266.99 27
1267.07 30
1267.15 33
1267.23 36
1267.32 40
1267.40 44
1267.48 48
1267.56 51
1267.64 53
1267.72 52
1267.80 50
1267.89 45
1267.97 39
1268.05 33
1268.13 26
1268.21 20
1268.29 14
1268.38 8
1268.46 4
1268.54 1
1268.62 0
1268.70 0
1268.78 0
1268.87 0
1268.95 0
1269.03 0
1269.11 1
1269.19 0
1269.27 0
1269.36 0
1269.44 0
1269.52 1
1269.60 4
1269.68 9
1269.76 15
1269.85 22
1269.93 29
1270.01 35
1270.09 39
1270.17 41
1270.26 41
1270.34 40
1270.42 37
1270.50 34
1270.58 32
1270.66 30
1270.75 29
1270.83 28
1270.91 27
1270.99 26
1271.07 25
1271.15 24
1271.24 24
1271.32 24
1271.40 24
1271.48 25
1271.56 27
1271.64 28
1271.73 30
1271.81 30
1271.89 31
1271.97 31
1272.05 30
1272.14 30
1272.22 30
1272.30 29
1272.38 28
1272.46 27
1272.54 25
1272.63 24
1272.71 22
1272.79 21
1272.87 20
1272.95 20
1273.03 19
1273.12 18
1273.20 17
1273.28 16
1273.36 15
1273.44 15
1273.53 16
1273.61 17
1273.69 19
1273.77 21
1273.85 23
1273.93 25
1274.02 27
1274.10 27
1274.18 27
1274.26 26
1274.34 25
1274.43 24
1274.51 24
1274.59 24
1274.67 26
1274.75 30
1274.84 33
1274.92 36
1275.00 38
1275.08 37
1275.16 35
1275.24 32
1275.33 28
1275.41 24
1275.49 22
1275.57 22
1275.65 24
1275.74 27
1275.82 30
1275.90 33
1275.98 36
1276.06 36
1276.15 35
1276.23 33
1276.31 29
1276.39 26
1276.47 21
1276.55 17
1276.64 13
1276.72 9
1276.80 6
1276.88 2
1276.96 0
1277.05 0
1277.13 0
1277.21 0
1277.29 0
1277.37 0
1277.46 0
1277.54 0
1277.62 2
1277.70 7
1277.78 11
1277.87 14
1277.95 16
1278.03 17
1278.11 18
1278.19 18
1278.28 18
1278.36 18
1278.44 19
1278.52 20
1278.60 21
1278.69 22
1278.77 23
1278.85 24
1278.93 24
1279.01 23
1279.10 22
1279.18 20
1279.26 17
1279.34 13
1279.42 10
1279.51 7
1279.59 4
1279.67 1
1279.75 0
1279.83 0
1279.92 0
1280.00 0
1280.08 0
1280.16 0
1280.24 0
1280.33 0
1280.41 2
1280.49 6
1280.57 9
1280.65 12
1280.74 14
1280.82 15
1280.90 17
1280.98 18
1281.06 21
1281.15 23
1281.23 26
1281.31 28
1281.39 29
1281.47 29
1281.56 29
1281.64 27
1281.72 26
1281.80 25
1281.88 23
1281.97 21
1282.05 19
1282.13 17
1282.21 14
1282.30 10
1282.38 7
1282.46 4
1282.54 2
1282.62 0
1282.71 0
1282.79 0
1282.87 0
1282.95 0
1283.03 0
1283.12 0
1283.20 0
1283.28 1
1283.36 3
1283.44 4
1283.53 5
1283.61 5
1283.69 4
1283.77 4
1283.86 5
1283.94 6
1284.02 8
1284.10 10
1284.18 13
1284.27 15
1284.35 17
1284.43 20
1284.51 24
1284.60 29
1284.68 35
1284.76 41
1284.84 46
1284.92 50
1285.01 52
1285.09 51
1285.17 47
1285.25 42
1285.33 36
1285.42 29
1285.50 23
1285.58 17
1285.66 12
1285.75 8
1285.83 4
1285.91 2
1285.99 0
1286.07 0
1286.16 1
1286.24 3
1286.32 3
1286.40 3
1286.49 2
1286.57 0
1286.65 0
1286.73 0
1286.81 0
1286.90 0
1286.98 0
1287.06 5
1287.14 12
1287.23 19
1287.31 26
1287.39 32
1287.47 37
1287.56 41
1287.64 44
1287.72 47
1287.80 50
1287.88 52
1287.97 54
1288.05 55
1288.13 56
1288.21 56
1288.30 55
1288.38 55
1288.46 54
1288.54 54
1288.62 54
1288.71 53
1288.79 53
1288.87 52
1288.95 50
1289.04 48
1289.12 45
1289.20 43
1289.28 40
1289.37 37
1289.45 33
1289.53 30
1289.61 27
1289.69 24
1289.78 20
1289.86 17
1289.94 14
1290.02 11
1290.11 8
1290.19 5
1290.27 3
1290.35 1
1290.44 0
1290.52 0
1290.60 0
1290.68 0
1290.77 0
1290.85 0
1290.93 0
1291.01 0
1291.10 0
1291.18 3
1291.26 5
1291.34 7
1291.42 8
1291.51 9
1291.59 8
1291.67 7
1291.75 6
1291.84 5
1291.92 6
1292.00 7
1292.08 10
1292.17 13
1292.25 17
1292.33 20
1292.41 24
1292.50 29
1292.58 35
1292.66 41
1292.74 47
1292.83 53
1292.91 57
1292.99 59
1293.07 59
1293.16 57
1293.24 54
1293.32 50
1293.40 47
1293.49 45
1293.57 45
1293.65 46
1293.73 47
1293.82 49
1293.90 50
1293.98 51
1294.06 52
1294.14 52
1294.23 51
1294.31 50
1294.39 49
1294.47 46
1294.56 43
1294.64 40
1294.72 38
1294.80 36
1294.89 36
1294.97 38
1295.05 41
1295.13 45
1295.22 49
1295.30 54
1295.38 58
1295.46 62
1295.55 64
1295.63 65
1295.71 65
1295.80 63
1295.88 60
1295.96 55
1296.04 50
1296.13 45
1296.21 41
1296.29 38
1296.37 37
1296.46 37
1296.54 40
1296.62 43
1296.70 48
1296.79 53
1296.87 58
1296.95 63
1297.03 68
1297.12 71
1297.20 73
1297.28 74
1297.36 73
1297.45 72
1297.53 70
1297.61 68
1297.69 66
1297.78 65
1297.86 64
1297.94 63
1298.02 62
1298.11 61
1298.19 60
1298.27 58
1298.35 55
1298.44 53
1298.52 50
1298.60 49
1298.69 49
1298.77 50
1298.85 52
1298.93 56
1299.02 60
1299.10 64
1299.18 66
1299.26 67
1299.35 66
1299.43 64
1299.51 61
1299.59 58
1299.68 55
1299.76 53
1299.84 51
1299.92 50
1300.01 48
1300.09 46
1300.17 43
1300.26 39
1300.34 34
1300.42 29
1300.50 24
1300.59 21
1300.67 19
1300.75 20
1300.83 21
1300.92 24
1301.00 26
1301.08 29
1301.17 31
1301.25 34
1301.33 37
1301.41 42
1301.50 49
1301.58 57
1301.66 66
1301.74 74
1301.83 82
1301.91 87
1301.99 91
1302.08 92
1302.16 91
1302.24 90
1302.32 88
1302.41 85
1302.49 83
1302.57 80
1302.65 77
1302.74 74
1302.82 70
1302.90 65
1302.99 59
1303.07 52
1303.15 44
1303.23 37
1303.32 30
1303.40 24
1303.48 20
1303.56 17
1303.65 16
1303.73 16
1303.81 17
1303.90 19
1303.98 22
1304.06 26
1304.14 30
1304.23 33
1304.31 37
1304.39 39
1304.48 41
1304.56 42
1304.64 43
1304.72 42
1304.81 41
1304.89 39
1304.97 37
1305.06 35
1305.14 34
1305.22 35
1305.30 38
1305.39 43
1305.47 49
1305.55 55
1305.63 59
1305.72 61
1305.80 61
1305.88 58
1305.97 54
1306.05 50
1306.13 47
1306.21 46
1306.30 46
1306.38 46
1306.46 46
1306.55 44
1306.63 40
1306.71 35
1306.79 27
1306.88 19
1306.96 11
1307.04 5
1307.13 1
1307.21 0
1307.29 0
1307.38 3
1307.46 7
1307.54 12
1307.62 15
1307.71 17
1307.79 17
1307.87 14
1307.96 9
1308.04 3
1308.12 0
1308.20 0
1308.29 0
1308.37 0
1308.45 0
1308.54 0
1308.62 0
1308.70 0
1308.78 5
1308.87 12
1308.95 18
1309.03 22
1309.12 26
1309.20 29
1309.28 30
1309.37 31
1309.45 32
1309.53 32
1309.61 31
1309.70 29
1309.78 28
1309.86 26
1309.95 24
1310.03 23
1310.11 24
1310.20 25
1310.28 27
1310.36 29
1310.44 32
1310.53 33
1310.61 34
1310.69 33
1310.78 32
1310.86 31
1310.94 30
1311.03 29
1311.11 28
1311.19 27
1311.27 26
1311.36 26
1311.44 25
1311.52 23
1311.61 21
1311.69 20
1311.77 19
1311.86 19
1311.94 21
1312.02 23
1312.10 27
1312.19 31
1312.27 35
1312.35 38
1312.44 39
1312.52 38
1312.60 36
1312.69 33
1312.77 30
1312.85 28
1312.94 28
1313.02 29
1313.10 32
1313.18 36
1313.27 39
1313.35 42
1313.43 44
1313.52 45
1313.60 45
1313.68 45
1313.77 45
1313.85 46
1313.93 48
1314.02 50
1314.10 53
1314.18 56
1314.26 60
1314.35 63
1314.43 66
1314.51 68
1314.60 69
1314.68 68
1314.76 67
1314.85 64
1314.93 62
1315.01 60
1315.10 60
1315.18 62
1315.26 65
1315.35 69
1315.43 74
1315.51 80
1315.60 85
1315.68 89
1315.76 93
1315.84 95
1315.93 97
1316.01 98
1316.09 97
1316.18 94
1316.26 91
1316.34 86
1316.43 80
1316.51 75
1316.59 69
1316.68 64
1316.76 59
1316.84 55
1316.93 50
1317.01 45
1317.09 40
1317.18 35
1317.26 30
1317.34 27
1317.43 24
1317.51 22
1317.59 19
1317.67 16
1317.76 13
1317.84 9
1317.92 4
1318.01 0
1318.09 0
1318.17 0
1318.26 0
1318.34 2
1318.42 6
1318.51 10
1318.59 14
1318.67 17
1318.76 19
1318.84 21
1318.92 24
1319.01 27
1319.09 32
1319.17 38
1319.26 44
1319.34 49
1319.42 52
1319.51 53
1319.59 51
1319.67 47
1319.76 43
1319.84 40
1319.92 40
1320.01 42
1320.09 48
1320.17 56
1320.26 66
1320.34 76
1320.42 84
1320.51 89
1320.59 90
1320.67 89
1320.76 85
1320.84 79
1320.92 73
1321.01 68
1321.09 64
1321.17 61
1321.26 60
1321.34 59
1321.42 58
1321.51 57
1321.59 55
1321.67 54
1321.76 52
1321.84 50
1321.92 48
1322.01 47
1322.09 46
1322.17 46
1322.26 47
1322.34 48
1322.42 50
1322.51 51
1322.59 52
1322.67 52
1322.76 51
1322.84 50
1322.92 49
1323.01 48
1323.09 49
1323.17 50
1323.26 53
1323.34 57
1323.42 61
1323.51 64
1323.59 66
1323.67 67
1323.76 67
1323.84 66
1323.92 65
1324.01 65
1324.09 65
1324.17 66
1324.26 68
1324.34 69
1324.42 69
1324.51 68
1324.59 65
1324.68 62
1324.76 59
1324.84 56
1324.93 54
1325.01 54
1325.09 55
1325.18 56
1325.26 56
1325.34 56
1325.43 54
1325.51 50
1325.59 44
1325.68 37
1325.76 29
1325.84 21
1325.93 14
1326.01 7
1326.09 3
1326.18 0
1326.26 0
1326.34 0
1326.43 0
1326.51 0
1326.59 0
1326.68 1
1326.76 4
1326.85 10
1326.93 16
1327.01 23
1327.10 30
1327.18 36
1327.26 40
1327.35 41
1327.43 39
1327.51 36
1327.60 31
1327.68 26
1327.76 22
1327.85 19
1327.93 17
1328.01 17
1328.10 16
1328.18 16
1328.27 14
1328.35 12
1328.43 10
1328.52 9
1328.60 10
1328.68 13
1328.77 18
1328.85 25
1328.93 31
1329.02 36
1329.10 38
1329.18 38
1329.27 34
1329.35 29
1329.44 23
1329.52 18
1329.60 14
1329.69 12
1329.77 13
1329.85 15
1329.94 19
1330.02 24
1330.10 29
1330.19 34
1330.27 39
1330.36 42
1330.44 45
1330.52 46
1330.61 46
1330.69 46
1330.77 46
1330.86 45
1330.94 44
1331.02 44
1331.11 44
1331.19 45
1331.28 46
1331.36 47
1331.44 48
1331.53 47
1331.61 46
1331.69 44
1331.78 40
1331.86 35
1331.94 30
1332.03 24
1332.11 17
1332.20 9
1332.28 2
1332.36 0
1332.45 0
1332.53 0
1332.61 0
1332.70 0
1332.78 0
1332.87 0
1332.95 0
1333.03 7
1333.12 13
1333.20 18
1333.28 21
1333.37 23
1333.45 24
1333.54 23
1333.62 22
1333.70 20
1333.79 18
1333.87 15
1333.95 12
1334.04 9
1334.12 6
1334.20 4
1334.29 4
1334.37 4
1334.46 5
1334.54 6
1334.62 7
1334.71 7
1334.79 7
1334.88 5
1334.96 4
1335.04 2
1335.13 3
1335.21 6
1335.29 11
1335.38 19
1335.46 30
1335.55 42
1335.63 54
1335.71 66
1335.80 75
1335.88 82
1335.96 85
1336.05 86
1336.13 85
1336.22 83
1336.30 80
1336.38 77
1336.47 76
1336.55 75
1336.63 75
1336.72 75
1336.80 75
1336.89 75
1336.97 74
1337.05 72
1337.14 71
1337.22 71
1337.31 71
1337.39 71
1337.47 72
1337.56 72
1337.64 72
1337.72 71
1337.81 68
1337.89 66
1337.98 64
1338.06 63
1338.14 62
1338.23 63
1338.31 64
1338.40 65
1338.48 65
1338.56 65
1338.65 65
1338.73 64
1338.81 62
1338.90 60
1338.98 56
1339.07 52
1339.15 47
1339.23 41
1339.32 36
1339.40 31
1339.49 27
1339.57 25
1339.65 23
1339.74 23
1339.82 24
1339.91 26
1339.99 29
1340.07 32
1340.16 35
1340.24 39
1340.33 42
1340.41 44
1340.49 45
1340.58 45
1340.66 44
1340.75 44
1340.83 44
1340.91 45
1341.00 46
1341.08 48
1341.16 52
1341.25 56
1341.33 61
1341.42 67
1341.50 74
1341.58 83
1341.67 92
1341.75 102
1341.84 111
1341.92 118
1342.00 123
1342.09 124
1342.17 122
1342.26 116
1342.34 107
1342.42 97
1342.51 87
1342.59 77
1342.68 70
1342.76 66
1342.84 65
1342.93 68
1343.01 73
1343.10 79
1343.18 84
1343.26 89
1343.35 91
1343.43 92
1343.52 92
1343.60 91
1343.68 92
1343.77 94
1343.85 98
1343.94 102
1344.02 107
1344.11 111
1344.19 114
1344.27 114
1344.36 113
1344.44 111
1344.53 110
1344.61 110
1344.69 112
1344.78 117
1344.86 122
1344.95 128
1345.03 132
1345.11 134
1345.20 131
1345.28 126
1345.37 119
1345.45 111
1345.53 105
1345.62 102
1345.70 101
1345.79 103
1345.87 107
1345.96 109
1346.04 110
1346.12 108
1346.21 104
1346.29 98
1346.38 92
1346.46 88
1346.54 84
1346.63 82
1346.71 82
1346.80 82
1346.88 82
1346.96 82
1347.05 83
1347.13 83
1347.22 85
1347.30 87
1347.39 89
1347.47 91
1347.55 91
1347.64 89
1347.72 84
1347.81 78
1347.89 70
1347.97 63
1348.06 57
1348.14 54
1348.23 53
1348.31 55
1348.40 58
1348.48 62
1348.56 64
1348.65 65
1348.73 65
1348.82 63
1348.90 62
1348.98 60
1349.07 61
1349.15 62
1349.24 65
1349.32 68
1349.41 71
1349.49 72
1349.57 72
1349.66 69
1349.74 66
1349.83 62
1349.91 58
1350.00 55
1350.08 53
1350.16 53
1350.25 53
1350.33 54
1350.42 55
1350.50 55
1350.59 55
1350.67 53
1350.75 52
1350.84 50
1350.92 50
1351.01 49
1351.09 50
1351.18 51
1351.26 52
1351.34 52
1351.43 51
1351.51 50
1351.60 48
1351.68 45
1351.77 43
1351.85 41
1351.93 39
1352.02 37
1352.10 35
1352.19 32
1352.27 29
1352.36 24
1352.44 20
1352.52 14
1352.61 9
1352.69 5
1352.78 1
1352.86 0
1352.95 0
1353.03 0
1353.11 0
1353.20 0
1353.28 4
1353.37 9
1353.45 14
1353.54 20
1353.62 25
1353.70 29
1353.79 32
1353.87 34
1353.96 34
1354.04 33
1354.13 31
1354.21 29
1354.30 28
1354.38 27
1354.46 27
1354.55 28
1354.63 29
1354.72 31
1354.80 33
1354.89 36
1354.97 38
1355.05 42
1355.14 46
1355.22 51
1355.31 56
1355.39 60
1355.48 63
1355.56 63
1355.65 62
1355.73 60
1355.81 58
1355.90 57
1355.98 57
1356.07 60
1356.15 65
1356.24 71
1356.32 77
1356.41 83
1356.49 87
1356.57 89
1356.66 90
1356.74 90
1356.83 89
1356.91 88
1357.00 86
1357.08 85
1357.17 83
1357.25 81
1357.33 79
1357.42 77
1357.50 76
1357.59 76
1357.67 77
1357.76 79
1357.84 82
1357.93 86
1358.01 91
1358.09 95
1358.18 100
1358.26 104
1358.35 107
1358.43 109
1358.52 110
1358.60 110
1358.69 108
1358.77 107
1358.86 106
1358.94 106
1359.02 108
1359.11 112
1359.19 118
1359.28 124
1359.36 130
1359.45 134
1359.53 138
1359.62 140
1359.70 142
1359.79 144
1359.87 146
1359.95 148
1360.04 148
1360.12 148
1360.21 146
1360.29 142
1360.38 138
1360.46 133
1360.55 130
1360.63 127
1360.72 126
1360.80 127
1360.88 128
1360.97 130
1361.05 131
1361.14 133
1361.22 134
1361.31 134
1361.39 135
1361.48 135
1361.56 136
1361.65 136
1361.73 135
1361.81 134
1361.90 132
1361.98 130
1362.07 127
1362.15 123
1362.24 119
1362.32 116
1362.41 113
1362.49 110
1362.58 108
1362.66 106
1362.75 103
1362.83 100
1362.92 97
1363.00 94
1363.08 90
1363.17 88
1363.25 85
1363.34 84
1363.42 84
1363.51 83
1363.59 82
1363.68 82
1363.76 81
1363.85 80
1363.93 80
1364.02 81
1364.10 83
1364.18 87
1364.27 90
1364.35 93
1364.44 95
1364.52 95
1364.61 94
1364.69 91
1364.78 86
1364.86 81
1364.95 75
1365.03 70
1365.12 65
1365.20 60
1365.29 56
1365.37 53
1365.46 51
1365.54 49
1365.62 47
1365.71 45
1365.79 43
1365.88 41
1365.96 40
1366.05 39
1366.13 38
1366.22 37
1366.30 37
1366.39 37
1366.47 36
1366.56 36
1366.64 36
1366.73 35
1366.81 34
1366.90 33
1366.98 30
1367.07 27
1367.15 22
1367.24 17
1367.32 12
1367.40 6
1367.49 2
1367.57 0
1367.66 0
1367.74 0
1367.83 0
1367.91 0
1368.00 0
1368.08 1
1368.17 3
1368.25 3
1368.34 3
1368.42 2
1368.51 1
1368.59 0
1368.68 1
1368.76 2
1368.85 4
1368.93 7
1369.02 10
1369.10 12
1369.19 15
1369.27 17
1369.36 18
1369.44 19
1369.53 21
1369.61 23
1369.69 26
1369.78 31
1369.86 36
1369.95 42
1370.03 48
1370.12 55
1370.20 60
1370.29 65
1370.37 67
1370.46 67
1370.54 65
1370.63 61
1370.71 57
1370.80 54
1370.88 53
1370.97 54
1371.05 58
1371.14 63
1371.22 69
1371.31 74
1371.39 78
1371.48 80
1371.56 80
1371.65 78
1371.73 75
1371.82 72
1371.90 69
1371.99 66
1372.07 63
1372.16 61
1372.24 58
1372.33 55
1372.41 52
1372.50 50
1372.58 46
1372.67 44
1372.75 41
1372.84 38
1372.92 36
1373.01 35
1373.09 35
1373.18 36
1373.26 39
1373.35 43
1373.43 49
1373.52 56
1373.60 63
1373.69 70
1373.77 77
1373.86 82
1373.94 87
1374.03 90
1374.11 92
1374.20 94
1374.28 94
1374.37 95
1374.45 95
1374.54 94
1374.62 93
1374.71 92
1374.79 90
1374.88 88
1374.96 86
1375.05 87
1375.13 88
1375.22 91
1375.30 96
1375.39 101
1375.47 106
1375.56 110
1375.64 112
1375.73 113
1375.81 112
1375.90 110
1375.98 108
1376.07 105
1376.15 103
1376.24 102
1376.32 100
1376.41 100
1376.49 99
1376.58 99
1376.66 99
1376.75 100
1376.83 102
1376.92 104
1377.00 107
1377.09 110
1377.17 114
1377.26 119
1377.34 125
1377.43 133
1377.51 142
1377.60 152
1377.68 163
1377.77 172
1377.85 179
1377.94 182
1378.02 181
1378.11 176
1378.19 170
1378.28 162
1378.36 154
1378.45 147
1378.53 142
1378.62 138
1378.70 134
1378.79 129
1378.87 124
1378.96 117
1379.04 110
1379.13 104
1379.21 99
1379.30 98
1379.39 100
1379.47 105
1379.56 112
1379.64 119
1379.73 126
1379.81 130
1379.90 131
1379.98 129
1380.07 124
1380.15 115
1380.24 105
1380.32 93
1380.41 81
1380.49 71
1380.58 63
1380.66 58
1380.75 56
1380.83 58
1380.92 62
1381.00 68
1381.09 73
1381.17 78
1381.26 81
1381.34 82
1381.43 82
1381.51 80
1381.60 79
1381.69 79
1381.77 80
1381.86 83
1381.94 86
1382.03 90
1382.11 93
1382.20 94
1382.28 93
1382.37 90
1382.45 85
1382.54 80
1382.62 75
1382.71 70
1382.79 67
1382.88 65
1382.96 63
1383.05 61
1383.13 58
1383.22 54
1383.30 47
1383.39 40
1383.48 31
1383.56 23
1383.65 16
1383.73 11
1383.82 10
1383.90 11
1383.99 17
1384.07 25
1384.16 35
1384.24 46
1384.33 58
1384.41 68
1384.50 78
1384.58 85
1384.67 90
1384.75 93
1384.84 93
1384.93 90
1385.01 86
1385.10 81
1385.18 75
1385.27 70
1385.35 66
1385.44 63
1385.52 63
1385.61 65
1385.69 70
1385.78 76
1385.86 83
1385.95 89
1386.03 95
1386.12 99
1386.21 100
1386.29 99
1386.38 95
1386.46 89
1386.55 83
1386.63 76
1386.72 70
1386.80 65
1386.89 62
1386.97 60
1387.06 59
1387.14 59
1387.23 59
1387.32 58
1387.40 57
1387.49 55
1387.57 53
1387.66 50
1387.74 48
1387.83 47
1387.91 46
1388.00 46
1388.08 47
1388.17 48
1388.26 48
1388.34 47
1388.43 45
1388.51 41
1388.60 35
1388.68 29
1388.77 23
1388.85 18
1388.94 13
1389.02 10
1389.11 8
1389.19 6
1389.28 5
1389.37 5
1389.45 5
1389.54 7
1389.62 10
1389.71 15
1389.79 21
1389.88 26
1389.96 30
1390.05 33
1390.14 35
1390.22 35
1390.31 35
1390.39 36
1390.48 37
1390.56 40
1390.65 43
1390.73 46
1390.82 48
1390.90 48
1390.99 46
1391.08 44
1391.16 41
1391.25 40
1391.33 40
1391.42 42
1391.50 45
1391.59 49
1391.67 52
1391.76 53
1391.85 52
1391.93 48
1392.02 43
1392.10 36
1392.19 29
1392.27 23
1392.36 18
1392.44 15
1392.53 13
1392.62 13
1392.70 15
1392.79 19
1392.87 23
1392.96 28
1393.04 32
1393.13 35
1393.21 37
1393.30 38
1393.39 37
1393.47 36
1393.56 34
1393.64 32
1393.73 30
1393.81 27
1393.90 22
1393.98 17
1394.07 11
1394.16 4
1394.24 0
1394.33 0
1394.41 0
1394.50 0
1394.58 0
1394.67 0
1394.75 0
1394.84 0
1394.93 4
1395.01 9
1395.10 13
1395.18 17
1395.27 19
1395.35 20
1395.44 22
1395.53 25
1395.61 28
1395.70 33
1395.78 40
1395.87 47
1395.95 54
1396.04 59
1396.13 63
1396.21 65
1396.30 65
1396.38 63
1396.47 60
1396.55 57
1396.64 55
1396.73 55
1396.81 54
1396.90 55
1396.98 55
1397.07 56
1397.15 56
1397.24 56
1397.32 55
1397.41 54
1397.50 53
1397.58 52
1397.67 49
1397.75 46
1397.84 42
1397.92 37
1398.01 33
1398.10 30
1398.18 27
1398.27 25
1398.35 25
1398.44 25
1398.53 25
1398.61 26
1398.70 28
1398.78 33
1398.87 39
1398.95 46
1399.04 55
1399.13 65
1399.21 73
1399.30 80
1399.38 84
1399.47 87
1399.55 87
1399.64 87
1399.73 87
1399.81 87
1399.90 87
1399.98 88
1400.07 90
1400.15 91
1400.24 91
1400.33 90
1400.41 87
1400.50 83
1400.58 78
1400.67 72
1400.76 66
1400.84 62
1400.93 59
1401.01 57
1401.10 56
1401.18 55
1401.27 53
1401.36 49
1401.44 42
1401.53 35
1401.61 27
1401.70 19
1401.79 12
1401.87 7
1401.96 4
1402.04 4
1402.13 4
1402.21 6
1402.30 8
1402.39 11
1402.47 13
1402.56 16
1402.64 19
1402.73 21
1402.82 25
1402.90 29
1402.99 34
1403.07 39
1403.16 44
1403.24 48
1403.33 51
1403.42 53
1403.50 53
1403.59 53
1403.67 53
1403.76 53
1403.85 55
1403.93 58
1404.02 62
1404.10 66
1404.19 69
1404.28 71
1404.36 71
1404.45 70
1404.53 69
1404.62 68
1404.71 69
1404.79 71
1404.88 75
1404.96 79
1405.05 83
1405.13 85
1405.22 85
1405.31 83
1405.39 79
1405.48 73
1405.56 67
1405.65 61
1405.74 56
1405.82 52
1405.91 48
1405.99 45
1406.08 43
1406.17 42
1406.25 41
1406.34 41
1406.42 41
1406.51 40
1406.60 38
1406.68 35
1406.77 30
1406.85 23
1406.94 17
1407.03 10
1407.11 5
1407.20 3
1407.28 3
1407.37 6
1407.46 10
1407.54 15
1407.63 19
1407.71 22
1407.80 22
1407.89 21
1407.97 18
1408.06 15
1408.14 13
1408.23 12
1408.32 13
1408.40 17
1408.49 23
1408.57 31
1408.66 39
1408.75 48
1408.83 56
1408.92 61
1409.00 65
1409.09 65
1409.18 64
1409.26 60
1409.35 56
1409.44 51
1409.52 47
1409.61 43
1409.69 40
1409.78 37
1409.87 34
1409.95 30
1410.04 26
1410.12 22
1410.21 19
1410.30 18
1410.38 18
1410.47 21
1410.55 25
1410.64 30
1410.73 36
1410.81 41
1410.90 45
1410.99 48
1411.07 50
1411.16 51
1411.24 52
1411.33 53
1411.42 53
1411.50 53
1411.59 52
1411.67 51
1411.76 50
1411.85 47
1411.93 43
1412.02 38
1412.10 33
1412.19 28
1412.28 24
1412.36 22
1412.45 23
1412.54 26
1412.62 30
1412.71 35
1412.79 39
1412.88 42
1412.97 43
1413.05 42
1413.14 40
1413.23 38
1413.31 36
1413.40 36
1413.48 36
1413.57 38
1413.66 41
1413.74 44
1413.83 46
1413.91 48
1414.00 49
1414.09 50
1414.17 50
1414.26 52
1414.35 54
1414.43 58
1414.52 62
1414.60 66
1414.69 71
1414.78 74
1414.86 77
1414.95 78
1415.04 79
1415.12 78
1415.21 77
1415.29 75
1415.38 72
1415.47 69
1415.55 65
1415.64 62
1415.73 59
1415.81 57
1415.90 56
1415.98 55
1416.07 55
1416.16 54
1416.24 53
1416.33 51
1416.42 49
1416.50 47
1416.59 46
1416.67 48
1416.76 51
1416.85 57
1416.93 65
1417.02 73
1417.11 82
1417.19 88
1417.28 93
1417.37 95
1417.45 95
1417.54 92
1417.62 88
1417.71 82
1417.80 77
1417.88 71
1417.97 66
1418.06 62
1418.14 58
1418.23 54
1418.31 51
1418.40 48
1418.49 45
1418.57 43
1418.66 41
1418.75 40
1418.83 40
1418.92 39
1419.01 39
1419.09 38
1419.18 37
1419.26 35
1419.35 31
1419.44 26
1419.52 20
1419.61 12
1419.70 4
1419.78 0
1419.87 0
1419.96 0
1420.04 0
1420.13 0
1420.22 0
1420.30 0
1420.39 0
1420.47 6
1420.56 16
1420.65 26
1420.73 34
1420.82 40
1420.91 45
1420.99 47
1421.08 49
1421.17 49
1421.25 50
1421.34 50
1421.43 51
1421.51 53
1421.60 55
1421.68 57
1421.77 60
1421.86 63
1421.94 67
1422.03 70
1422.12 72
1422.20 75
1422.29 76
1422.38 76
1422.46 75
1422.55 73
1422.64 70
1422.72 66
1422.81 62
1422.89 58
1422.98 55
1423.07 53
1423.15 52
1423.24 53
1423.33 53
1423.41 54
1423.50 55
1423.59 55
1423.67 54
1423.76 54
1423.85 53
1423.93 52
1424.02 50
1424.11 48
1424.19 45
1424.28 42
1424.37 39
1424.45 37
1424.54 37
1424.63 41
1424.71 48
1424.80 59
1424.88 70
1424.97 82
1425.06 93
1425.14 102
1425.23 107
1425.32 110
1425.40 111
1425.49 111
1425.58 110
1425.66 108
1425.75 106
1425.84 104
1425.92 101
1426.01 97
1426.10 92
1426.18 87
1426.27 82
1426.36 77
1426.44 74
1426.53 72
1426.62 71
1426.70 71
1426.79 72
1426.88 74
1426.96 76
1427.05 78
1427.14 80
1427.22 81
1427.31 82
1427.40 82
1427.48 82
1427.57 81
1427.66 79
1427.74 77
1427.83 76
1427.92 76
1428.00 76
1428.09 79
1428.18 82
1428.26 85
1428.35 87
1428.44 87
1428.52 84
1428.61 79
1428.70 71
1428.78 63
1428.87 55
1428.96 48
1429.04 44
1429.13 43
1429.22 44
1429.30 47
1429.39 52
1429.48 58
1429.56 64
1429.65 70
1429.74 75
1429.82 78
1429.91 79
1430.00 78
1430.08 74
1430.17 69
1430.26 63
1430.34 58
1430.43 53
1430.52 48
1430.60 44
1430.69 40
1430.78 36
1430.86 32
1430.95 27
1431.04 24
1431.12 21
1431.21 21
1431.30 24
1431.38 29
1431.47 37
1431.56 44
1431.64 52
1431.73 58
1431.82 61
1431.90 62
1431.99 61
1432.08 59
1432.16 56
1432.25 54
1432.34 52
1432.42 53
1432.51 54
1432.60 58
1432.68 62
1432.77 67
1432.86 73
1432.94 78
1433.03 82
1433.12 85
1433.21 86
1433.29 85
1433.38 82
1433.47 77
1433.55 72
1433.64 66
1433.73 60
1433.81 55
1433.90 51
1433.99 49
1434.07 48
1434.16 47
1434.25 47
1434.33 47
1434.42 45
1434.51 42
1434.59 38
1434.68 34
1434.77 31
1434.85 29
1434.94 29
1435.03 32
1435.12 37
1435.20 43
1435.29 50
1435.38 56
1435.46 61
1435.55 64
1435.64 64
1435.72 63
1435.81 62
1435.90 61
1435.98 60
1436.07 61
1436.16 62
1436.24 65
1436.33 68
1436.42 71
1436.51 75
1436.59 80
1436.68 84
1436.77 89
1436.85 93
1436.94 98
1437.03 101
1437.11 104
1437.20 105
1437.29 106
1437.37 106
1437.46 104
1437.55 101
1437.64 96
1437.72 89
1437.81 82
1437.90 74
1437.98 68
1438.07 62
1438.16 59
1438.24 56
1438.33 54
1438.42 52
1438.50 49
1438.59 46
1438.68 42
1438.77 39
1438.85 37
1438.94 37
1439.03 40
1439.11 45
1439.20 52
1439.29 59
1439.37 65
1439.46 71
1439.55 74
1439.64 77
1439.72 78
1439.81 80
1439.90 82
1439.98 84
1440.07 87
1440.16 91
1440.24 94
1440.33 97
1440.42 100
1440.51 104
1440.59 107
1440.68 111
1440.77 113
1440.85 114
1440.94 112
1441.03 108
1441.11 102
1441.20 94
1441.29 85
1441.38 77
1441.46 72
1441.55 70
1441.64 71
1441.72 75
1441.81 82
1441.90 91
1441.99 100
1442.07 107
1442.16 113
1442.25 116
1442.33 117
1442.42 115
1442.51 112
1442.59 108
1442.68 104
1442.77 101
1442.86 98
1442.94 96
1443.03 94
1443.12 94
1443.20 93
1443.29 93
1443.38 92
1443.47 91
1443.55 90
1443.64 88
1443.73 86
1443.81 83
1443.90 80
1443.99 77
1444.08 74
1444.16 72
1444.25 71
1444.34 72
1444.42 74
1444.51 77
1444.60 80
1444.69 83
1444.77 85
1444.86 86
1444.95 86
1445.03 86
1445.12 85
1445.21 85
1445.30 84
1445.38 83
1445.47 81
1445.56 77
1445.64 71
1445.73 63
1445.82 52
1445.91 40
1445.99 27
1446.08 13
1446.17 1
1446.25 0
1446.34 0
1446.43 0
1446.52 0
1446.60 0
1446.69 0
1446.78 0
1446.86 0
1446.95 8
1447.04 17
1447.13 25
1447.21 33
1447.30 40
1447.39 47
1447.48 53
1447.56 59
1447.65 64
1447.74 68
1447.82 70
1447.91 70
1448.00 68
1448.09 64
1448.17 60
1448.26 55
1448.35 51
1448.44 48
1448.52 47
1448.61 47
1448.70 48
1448.78 50
1448.87 52
1448.96 54
1449.05 56
1449.13 57
1449.22 58
1449.31 59
1449.40 60
1449.48 61
1449.57 61
1449.66 61
1449.74 60
1449.83 59
1449.92 56
1450.01 54
1450.09 52
1450.18 49
1450.27 48
1450.36 46
1450.44 45
1450.53 43
1450.62 41
1450.70 38
1450.79 35
1450.88 31
1450.97 28
1451.05 27
1451.14 27
1451.23 29
1451.32 33
1451.40 40
1451.49 49
1451.58 58
1451.67 67
1451.75 76
1451.84 83
1451.93 88
1452.01 89
1452.10 87
1452.19 82
1452.28 75
1452.36 66
1452.45 56
1452.54 48
1452.63 43
1452.71 40
1452.80 41
1452.89 44
1452.98 50
1453.06 55
1453.15 60
1453.24 64
1453.33 65
1453.41 64
1453.50 62
1453.59 58
1453.68 53
1453.76 49
1453.85 47
1453.94 45
1454.02 45
1454.11 46
1454.20 48
1454.29 50
1454.37 51
1454.46 53
1454.55 55
1454.64 57
1454.72 60
1454.81 62
1454.90 65
1454.99 66
1455.07 68
1455.16 68
1455.25 69
1455.34 70
1455.42 73
1455.51 76
1455.60 81
1455.69 86
1455.77 91
1455.86 95
1455.95 98
1456.04 99
1456.12 99
1456.21 97
1456.30 95
1456.39 93
1456.47 91
1456.56 90
1456.65 89
1456.74 88
1456.82 88
1456.91 88
1457.00 89
1457.09 89
1457.17 90
1457.26 90
1457.35 88
1457.44 85
1457.52 79
1457.61 71
1457.70 61
1457.79 49
1457.87 37
1457.96 25
1458.05 14
1458.14 5
1458.22 0
1458.31 0
1458.40 0
1458.49 0
1458.57 0
1458.66 0
1458.75 5
1458.84 13
1458.92 22
1459.01 33
1459.10 44
1459.19 54
1459.28 63
1459.36 70
1459.45 73
1459.54 74
1459.63 73
1459.71 70
1459.80 66
1459.89 62
1459.98 59
1460.06 58
1460.15 58
1460.24 59
1460.33 61
1460.41 64
1460.50 66
1460.59 66
1460.68 66
1460.76 64
1460.85 61
1460.94 57
1461.03 52
1461.12 47
1461.20 42
1461.29 37
1461.38 34
1461.47 31
1461.55 31
1461.64 32
1461.73 35
1461.82 40
1461.90 44
1461.99 49
1462.08 53
1462.17 57
1462.25 60
1462.34 64
1462.43 67
1462.52 69
1462.61 71
1462.69 71
1462.78 70
1462.87 67
1462.96 63
1463.04 59
1463.13 54
1463.22 48
1463.31 43
1463.39 37
1463.48 31
1463.57 25
1463.66 18
1463.75 11
1463.83 5
1463.92 1
1464.01 0
1464.10 0
1464.18 0
1464.27 0
1464.36 0
1464.45 0
1464.54 0
1464.62 0
1464.71 0
1464.80 0
1464.89 3
1464.97 11
1465.06 22
1465.15 35
1465.24 49
1465.32 63
1465.41 74
1465.50 83
1465.59 88
1465.68 90
1465.76 90
1465.85 88
1465.94 85
1466.03 83
1466.11 81
1466.20 79
1466.29 78
1466.38 77
1466.47 76
1466.55 76
1466.64 75
1466.73 74
1466.82 74
1466.91 73
1466.99 74
1467.08 74
1467.17 74
1467.26 75
1467.34 75
1467.43 75
1467.52 75
1467.61 76
1467.70 77
1467.78 77
1467.87 77
1467.96 75
1468.05 73
1468.13 69
1468.22 64
1468.31 58
1468.40 53
1468.49 48
1468.57 45
1468.66 44
1468.75 45
1468.84 47
1468.93 50
1469.01 53
1469.10 57
1469.19 61
1469.28 66
1469.36 71
1469.45 76
1469.54 81
1469.63 86
1469.72 89
1469.80 91
1469.89 88
1469.98 83
1470.07 75
1470.16 65
1470.24 54
1470.33 46
1470.42 40
1470.51 37
1470.60 37
1470.68 38
1470.77 41
1470.86 42
1470.95 42
1471.04 41
1471.12 39
1471.21 37
1471.30 36
1471.39 37
1471.47 40
1471.56 44
1471.65 48
1471.74 53
1471.83 56
1471.91 58
1472.00 58
1472.09 58
1472.18 58
1472.27 59
1472.35 59
1472.44 60
1472.53 60
1472.62 59
1472.71 58
1472.79 55
1472.88 51
1472.97 47
1473.06 41
1473.15 36
1473.23 31
1473.32 26
1473.41 22
1473.50 18
1473.59 15
1473.67 12
1473.76 8
1473.85 5
1473.94 0
1474.03 0
1474.11 0
1474.20 0
1474.29 0
1474.38 0
1474.47 0
1474.55 0
1474.64 2
1474.73 6
1474.82 9
1474.91 11
1474.99 12
1475.08 12
1475.17 13
1475.26 16
1475.35 20
1475.44 27
1475.52 35
1475.61 44
1475.70 53
1475.79 61
1475.88 66
1475.96 69
1476.05 68
1476.14 66
1476.23 61
1476.32 55
1476.40 48
1476.49 42
1476.58 36
1476.67 31
1476.76 27
1476.84 23
1476.93 21
1477.02 19
1477.11 20
1477.20 22
1477.29 27
1477.37 33
1477.46 40
1477.55 48
1477.64 54
1477.73 59
1477.81 62
1477.90 63
1477.99 61
1478.08 59
1478.17 56
1478.25 55
1478.34 54
1478.43 55
1478.52 56
1478.61 58
1478.70 59
1478.78 58
1478.87 55
1478.96 50
1479.05 45
1479.14 40
1479.22 36
1479.31 34
1479.40 35
1479.49 36
1479.58 39
1479.67 41
1479.75 42
1479.84 40
1479.93 37
1480.02 31
1480.11 24
1480.19 18
1480.28 11
1480.37 7
1480.46 4
1480.55 3
1480.64 4
1480.72 7
1480.81 11
1480.90 17
1480.99 24
1481.08 32
1481.17 40
1481.25 48
1481.34 55
1481.43 62
1481.52 66
1481.61 69
1481.69 71
1481.78 72
1481.87 73
1481.96 73
1482.05 74
1482.14 75
1482.22 77
1482.31 79
1482.40 80
1482.49 80
1482.58 79
1482.67 77
1482.75 73
1482.84 69
1482.93 67
1483.02 66
1483.11 68
1483.20 72
1483.28 78
1483.37 84
1483.46 90
1483.55 93
1483.64 94
1483.73 92
1483.81 88
1483.90 84
1483.99 79
1484.08 75
1484.17 73
1484.26 71
1484.34 70
1484.43 69
1484.52 67
1484.61 66
1484.70 65
1484.79 65
1484.87 67
1484.96 70
1485.05 73
1485.14 77
1485.23 80
1485.32 82
1485.40 84
1485.49 84
1485.58 85
1485.67 85
1485.76 85
1485.85 84
1485.93 82
1486.02 79
1486.11 75
1486.20 72
1486.29 68
1486.38 66
1486.46 64
1486.55 64
1486.64 63
1486.73 61
1486.82 59
1486.91 55
1486.99 51
1487.08 46
1487.17 40
1487.26 35
1487.35 29
1487.44 25
1487.53 23
1487.61 22
1487.70 22
1487.79 25
1487.88 29
1487.97 34
1488.06 39
1488.14 42
1488.23 43
1488.32 42
1488.41 39
1488.50 35
1488.59 30
1488.67 25
1488.76 20
1488.85 17
1488.94 15
1489.03 14
1489.12 14
1489.21 14
1489.29 15
1489.38 16
1489.47 18
1489.56 20
1489.65 24
1489.74 28
1489.83 33
1489.91 38
1490.00 43
1490.09 47
1490.18 50
1490.27 52
1490.36 53
1490.44 53
1490.53 53
1490.62 53
1490.71 51
1490.80 49
1490.89 45
1490.98 41
1491.06 36
1491.15 31
1491.24 28
1491.33 26
1491.42 26
1491.51 27
1491.60 28
1491.68 30
1491.77 31
1491.86 32
1491.95 32
1492.04 33
1492.13 34
1492.22 37
1492.30 41
1492.39 46
1492.48 51
1492.57 56
1492.66 60
1492.75 65
1492.84 69
1492.92 73
1493.01 75
1493.10 77
1493.19 78
1493.28 78
1493.37 76
1493.46 74
1493.54 73
1493.63 72
1493.72 71
1493.81 71
1493.90 71
1493.99 70
1494.08 70
1494.16 69
1494.25 68
1494.34 66
1494.43 65
1494.52 64
1494.61 63
1494.70 62
1494.78 60
1494.87 58
1494.96 56
1495.05 54
1495.14 51
1495.23 48
1495.32 46
1495.41 45
1495.49 43
1495.58 41
1495.67 39
1495.76 36
1495.85 33
1495.94 30
1496.03 28
1496.11 26
1496.20 26
1496.29 26
1496.38 28
1496.47 30
1496.56 31
1496.65 32
1496.74 31
1496.82 28
1496.91 25
1497.00 20
1497.09 16
1497.18 13
1497.27 11
1497.36 11
1497.45 13
1497.53 16
1497.62 20
1497.71 23
1497.80 25
1497.89 27
1497.98 29
1498.07 30
1498.16 30
1498.24 31
1498.33 30
1498.42 30
1498.51 28
1498.60 27
1498.69 25
1498.78 25
1498.87 25
1498.95 25
1499.04 27
1499.13 29
1499.22 30
1499.31 30
1499.40 29
1499.49 26
1499.58 21
1499.66 15
1499.75 10
1499.84 7
1499.93 5
1500.02 6
1500.11 9
1500.20 13
1500.29 17
1500.37 21
1500.46 24
1500.55 25
1500.64 26
1500.73 26
1500.82 25
1500.91 24
1501.00 24
1501.09 23
1501.17 22
1501.26 21
1501.35 18
1501.44 15
1501.53 11
1501.62 6
1501.71 1
1501.80 0
1501.88 0
1501.97 0
1502.06 0
1502.15 0
1502.24 5
1502.33 13
1502.42 20
1502.51 26
1502.60 29
1502.68 30
1502.77 29
1502.86 27
1502.95 26
1503.04 26
1503.13 28
1503.22 32
1503.31 37
1503.40 41
1503.48 43
1503.57 44
1503.66 43
1503.75 40
1503.84 36
1503.93 34
1504.02 32
1504.11 32
1504.20 34
1504.28 38
1504.37 44
1504.46 51
1504.55 58
1504.64 65
1504.73 72
1504.82 77
1504.91 81
1505.00 82
1505.09 81
1505.17 76
1505.26 68
1505.35 58
1505.44 47
1505.53 36
1505.62 26
1505.71 20
1505.80 17
1505.89 17
1505.97 19
1506.06 22
1506.15 25
1506.24 27
1506.33 27
1506.42 26
1506.51 24
1506.60 22
1506.69 21
1506.78 21
1506.86 24
1506.95 29
1507.04 36
1507.13 44
1507.22 52
1507.31 59
1507.40 64
1507.49 67
1507.58 67
1507.67 65
1507.75 63
1507.84 60
1507.93 57
1508.02 55
1508.11 53
1508.20 51
1508.29 49
1508.38 46
1508.47 42
1508.56 37
1508.65 31
1508.73 24
1508.82 18
1508.91 12
1509.00 8
1509.09 4
1509.18 2
1509.27 0
1509.36 0
1509.45 0
1509.54 0
1509.63 0
1509.71 0
1509.80 0
1509.89 0
1509.98 0
1510.07 1
1510.16 7
1510.25 12
1510.34 18
1510.43 22
1510.52 26
1510.61 29
1510.69 31
1510.78 32
1510.87 35
1510.96 38
1511.05 40
1511.14 43
1511.23 43
1511.32 42
1511.41 40
1511.50 36
1511.59 33
1511.67 29
1511.76 28
1511.85 28
1511.94 29
1512.03 31
1512.12 34
1512.21 38
1512.30 42
1512.39 47
1512.48 53
1512.57 58
1512.66 63
1512.74 67
1512.83 69
1512.92 69
1513.01 69
1513.10 68
1513.19 67
1513.28 66
1513.37 66
1513.46 66
1513.55 64
1513.64 62
1513.73 58
1513.81 53
1513.90 48
1513.99 45
1514.08 44
1514.17 45
1514.26 49
1514.35 52
1514.44 56
1514.53 57
1514.62 56
1514.71 53
1514.80 50
1514.89 46
1514.97 42
1515.06 39
1515.15 36
1515.24 34
1515.33 31
1515.42 30
1515.51 29
1515.60 30
1515.69 32
1515.78 34
1515.87 37
1515.96 39
1516.05 39
1516.14 39
1516.22 38
1516.31 37
1516.40 38
1516.49 40
1516.58 42
1516.67 44
1516.76 45
1516.85 43
1516.94 39
1517.03 33
1517.12 26
1517.21 18
1517.30 11
1517.39 6
1517.47 2
1517.56 0
1517.65 0
1517.74 1
1517.83 4
1517.92 8
1518.01 13
1518.10 18
1518.19 23
1518.28 28
1518.37 31
1518.46 34
1518.55 35
1518.64 37
1518.73 38
1518.81 41
1518.90 44
1518.99 47
1519.08 51
1519.17 54
1519.26 56
1519.35 56
1519.44 57
1519.53 58
1519.62 59
1519.71 61
1519.80 64
1519.89 65
1519.98 66
1520.07 65
1520.16 61
1520.24 55
1520.33 48
1520.42 41
1520.51 36
1520.60 32
1520.69 31
1520.78 32
1520.87 35
1520.96 39
1521.05 43
1521.14 47
1521.23 51
1521.32 54
1521.41 57
1521.50 59
1521.59 60
1521.68 61
1521.76 61
1521.85 59
1521.94 57
1522.03 52
1522.12 48
1522.21 43
1522.30 38
1522.39 35
1522.48 34
1522.57 33
1522.66 34
1522.75 36
1522.84 38
1522.93 40
1523.02 42
1523.11 42
1523.20 42
1523.29 41
1523.37 41
1523.46 42
1523.55 44
1523.64 48
1523.73 51
1523.82 55
1523.91 57
1524.00 58
1524.09 58
1524.18 57
1524.27 55
1524.36 52
1524.45 49
1524.54 46
1524.63 43
1524.72 40
1524.81 36
1524.90 32
1524.99 28
1525.08 24
1525.17 20
1525.25 17
1525.34 14
1525.43 11
1525.52 10
1525.61 8
1525.70 8
1525.79 8
1525.88 8
1525.97 7
1526.06 6
1526.15 3
1526.24 1
1526.33 0
1526.42 0
1526.51 0
1526.60 0
1526.69 0
1526.78 0
1526.87 0
1526.96 1
1527.05 6
1527.14 10
1527.23 13
1527.31 16
1527.40 19
1527.49 21
1527.58 23
1527.67 26
1527.76 29
1527.85 33
1527.94 38
1528.03 43
1528.12 48
1528.21 54
1528.30 59
1528.39 65
1528.48 70
1528.57 74
1528.66 77
1528.75 77
1528.84 76
1528.93 72
1529.02 67
1529.11 61
1529.20 55
1529.29 51
1529.38 48
1529.47 47
1529.56 47
1529.65 47
1529.74 47
1529.82 48
1529.91 48
1530.00 49
1530.09 49
1530.18 49
1530.27 49
1530.36 48
1530.45 47
1530.54 46
1530.63 45
1530.72 44
1530.81 43
1530.90 42
1530.99 42
1531.08 41
1531.17 42
1531.26 43
1531.35 45
1531.44 48
1531.53 53
1531.62 58
1531.71 63
1531.80 68
1531.89 72
1531.98 73
1532.07 72
1532.16 69
1532.25 66
1532.34 64
1532.43 63
1532.52 62
1532.61 63
1532.70 64
1532.79 63
1532.88 62
1532.97 58
1533.05 53
1533.14 48
1533.23 43
1533.32 38
1533.41 35
1533.50 32
1533.59 30
1533.68 27
1533.77 26
1533.86 24
1533.95 24
1534.04 24
1534.13 26
1534.22 28
1534.31 31
1534.40 34
1534.49 37
1534.58 39
1534.67 40
1534.76 42
1534.85 43
1534.94 45
1535.03 47
1535.12 49
1535.21 51
1535.30 53
1535.39 55
1535.48 56
1535.57 57
1535.66 58
1535.75 58
1535.84 57
1535.93 56
1536.02 55
1536.11 55
1536.20 56
1536.29 59
1536.38 63
1536.47 68
1536.56 74
1536.65 80
1536.74 85
1536.83 87
1536.92 86
1537.01 83
1537.10 78
1537.19 72
1537.28 66
1537.37 62
1537.46 59
1537.55 57
1537.64 57
1537.73 57
1537.82 57
1537.91 55
1538.00 51
1538.09 46
1538.18 39
1538.27 32
1538.36 25
1538.45 19
1538.54 15
1538.63 14
1538.72 15
1538.81 18
1538.90 23
1538.99 29
1539.08 35
1539.17 41
1539.26 46
1539.35 50
1539.44 54
1539.53 57
1539.62 61
1539.71 66
1539.79 72
1539.88 80
1539.97 88
1540.06 98
1540.15 106
1540.24 114
1540.33 119
1540.42 121
1540.51 120
1540.60 116
1540.69 110
1540.78 102
1540.87 93
1540.96 86
1541.05 81
1541.14 78
1541.23 77
1541.32 78
1541.41 81
1541.50 84
1541.59 86
1541.68 89
1541.77 92
1541.86 96
1541.95 101
1542.05 107
1542.14 112
1542.23 116
1542.32 118
1542.41 117
1542.50 113
1542.59 106
1542.68 97
1542.77 89
1542.86 81
1542.95 76
1543.04 73
1543.13 73
1543.22 76
1543.31 79
1543.40 84
1543.49 88
1543.58 91
1543.67 93
1543.76 94
1543.85 94
1543.94 93
1544.03 92
1544.12 91
1544.21 90
1544.30 88
1544.39 87
1544.48 86
1544.57 85
1544.66 83
1544.75 82
1544.84 81
1544.93 80
1545.02 79
1545.11 80
1545.20 82
1545.29 85
1545.38 90
1545.47 96
1545.56 101
1545.65 104
1545.74 105
1545.83 103
1545.92 97
1546.01 90
1546.10 81
1546.19 72
1546.28 65
1546.37 60
1546.46 56
1546.55 55
1546.64 56
1546.73 59
1546.82 64
1546.91 69
1547.00 74
1547.09 78
1547.18 81
1547.27 81
1547.36 78
1547.45 73
1547.54 67
1547.63 62
1547.72 58
1547.81 56
1547.90 56
1547.99 56
1548.08 55
1548.17 54
1548.26 52
1548.35 50
1548.44 49
1548.53 50
1548.62 53
1548.71 59
1548.80 67
1548.90 74
1548.99 80
1549.08 84
1549.17 85
1549.26 85
1549.35 84
1549.44 82
1549.53 81
1549.62 80
1549.71 80
1549.80 79
1549.89 77
1549.98 74
1550.07 70
1550.16 64
1550.25 57
1550.34 50
1550.43 42
1550.52 35
1550.61 29
1550.70 22
1550.79 16
1550.88 11
1550.97 6
1551.06 2
1551.15 0
1551.24 0
1551.33 0
1551.42 0
1551.51 0
1551.60 0
1551.69 0
1551.78 2
1551.87 3
1551.96 4
1552.05 4
1552.15 3
1552.24 3
1552.33 2
1552.42 2
1552.51 2
1552.60 5
1552.69 9
1552.78 15
1552.87 23
1552.96 32
1553.05 42
1553.14 53
1553.23 63
1553.32 72
1553.41 79
1553.50 85
1553.59 88
1553.68 91
1553.77 93
1553.86 96
1553.95 100
1554.04 105
1554.13 111
1554.22 116
1554.31 120
1554.40 122
1554.49 120
1554.59 116
1554.68 110
1554.77 102
1554.86 94
1554.95 88
1555.04 82
1555.13 77
1555.22 73
1555.31 69
1555.40 65
1555.49 61
1555.58 57
1555.67 54
1555.76 52
1555.85 51
1555.94 51
1556.03 52
1556.12 54
1556.21 56
1556.30 57
1556.39 58
1556.48 59
1556.57 59
1556.66 60
1556.76 63
1556.85 66
1556.94 71
1557.03 76
1557.12 81
1557.21 85
1557.30 86
1557.39 86
1557.48 82
1557.57 77
1557.66 71
1557.75 66
1557.84 63
1557.93 63
1558.02 65
1558.11 69
1558.20 74
1558.29 79
1558.38 82
1558.47 84
1558.57 84
1558.66 83
1558.75 82
1558.84 80
1558.93 79
1559.02 77
1559.11 76
1559.20 75
1559.29 74
1559.38 74
1559.47 73
1559.56 73
1559.65 74
1559.74 76
1559.83 80
1559.92 85
1560.01 89
1560.10 92
1560.19 92
1560.29 90
1560.38 85
1560.47 77
1560.56 70
1560.65 63
1560.74 59
1560.83 60
1560.92 64
1561.01 72
1561.10 81
1561.19 89
1561.28 96
1561.37 99
1561.46 98
1561.55 94
1561.64 87
1561.73 79
1561.83 71
1561.92 62
1562.01 55
1562.10 48
1562.19 44
1562.28 41
1562.37 40
1562.46 42
1562.55 46
1562.64 52
1562.73 58
1562.82 65
1562.91 71
1563.00 75
1563.09 76
1563.18 74
1563.28 70
1563.37 64
1563.46 57
1563.55 51
1563.64 46
1563.73 43
1563.82 41
1563.91 41
1564.00 42
1564.09 42
1564.18 42
1564.27 40
1564.36 37
1564.45 34
1564.54 32
1564.64 30
1564.73 31
1564.82 34
1564.91 38
1565.00 44
1565.09 52
1565.18 60
1565.27 68
1565.36 76
1565.45 83
1565.54 88
1565.63 91
1565.72 92
1565.81 92
1565.91 90
1566.00 88
1566.09 87
1566.18 87
1566.27 89
1566.36 91
1566.45 93
1566.54 96
1566.63 98
1566.72 100
1566.81 103
1566.90 106
1566.99 110
1567.09 113
1567.18 117
1567.27 120
1567.36 122
1567.45 123
1567.54 123
1567.63 123
1567.72 122
1567.81 121
1567.90 121
1567.99 119
1568.08 118
1568.17 115
1568.27 111
1568.36 107
1568.45 102
1568.54 97
1568.63 92
1568.72 86
1568.81 80
1568.90 75
1568.99 70
1569.08 65
1569.17 60
1569.26 55
1569.36 51
1569.45 47
1569.54 43
1569.63 39
1569.72 37
1569.81 35
1569.90 35
1569.99 36
1570.08 38
1570.17 43
1570.26 49
1570.35 57
1570.45 67
1570.54 77
1570.63 87
1570.72 96
1570.81 103
1570.90 108
1570.99 111
1571.08 113
1571.17 114
1571.26 113
1571.35 112
1571.44 109
1571.54 105
1571.63 99
1571.72 93
1571.81 87
1571.90 81
1571.99 77
1572.08 74
1572.17 73
1572.26 73
1572.35 74
1572.44 75
1572.54 77
1572.63 78
1572.72 80
1572.81 80
1572.90 80
1572.99 78
1573.08 75
1573.17 70
1573.26 65
1573.35 61
1573.45 57
1573.54 55
1573.63 53
1573.72 53
1573.81 52
1573.90 50
1573.99 47
1574.08 43
1574.17 38
1574.26 34
1574.35 30
1574.45 28
1574.54 26
1574.63 25
1574.72 24
1574.81 22
1574.90 20
1574.99 18
1575.08 17
1575.17 17
1575.26 17
1575.36 20
1575.45 23
1575.54 26
1575.63 28
1575.72 30
1575.81 31
1575.90 32
1575.99 34
1576.08 36
1576.17 39
1576.27 42
1576.36 45
1576.45 48
1576.54 51
1576.63 54
1576.72 57
1576.81 59
1576.90 61
1576.99 62
1577.08 61
1577.18 57
1577.27 49
1577.36 40
1577.45 29
1577.54 19
1577.63 12
1577.72 9
1577.81 11
1577.90 18
1578.00 28
1578.09 37
1578.18 45
1578.27 48
1578.36 47
1578.45 42
1578.54 35
1578.63 27
1578.72 20
1578.82 16
1578.91 14
1579.00 14
1579.09 15
1579.18 18
1579.27 20
1579.36 23
1579.45 27
1579.54 31
1579.64 35
1579.73 40
1579.82 45
1579.91 50
1580.00 55
1580.09 61
1580.18 67
1580.27 74
1580.36 82
1580.46 91
1580.55 99
1580.64 106
1580.73 113
1580.82 119
1580.91 124
1581.00 130
1581.09 136
1581.18 141
1581.28 146
1581.37 151
1581.46 154
1581.55 157
1581.64 158
1581.73 160
1581.82 162
1581.91 164
1582.01 167
1582.10 169
1582.19 169
1582.28 168
1582.37 164
1582.46 158
1582.55 151
1582.64 143
1582.74 135
1582.83 129
1582.92 126
1583.01 124
1583.10 122
1583.19 121
1583.28 118
1583.37 113
1583.46 105
1583.56 95
1583.65 84
1583.74 72
1583.83 62
1583.92 56
1584.01 53
1584.10 56
1584.19 63
1584.29 74
1584.38 87
1584.47 99
1584.56 109
1584.65 117
1584.74 121
1584.83 121
1584.93 120
1585.02 119
1585.11 118
1585.20 119
1585.29 122
1585.38 125
1585.47 128
1585.56 130
1585.66 131
1585.75 130
1585.84 127
1585.93 124
1586.02 120
1586.11 116
1586.20 113
1586.29 110
1586.39 107
1586.48 105
1586.57 103
1586.66 102
1586.75 101
1586.84 101
1586.93 100
1587.03 99
1587.12 97
1587.21 94
1587.30 90
1587.39 86
1587.48 81
1587.57 76
1587.66 72
1587.76 69
1587.85 67
1587.94 66
1588.03 67
1588.12 69
1588.21 73
1588.30 78
1588.40 83
1588.49 88
1588.58 91
1588.67 91
1588.76 90
1588.85 85
1588.94 79
1589.04 72
1589.13 64
1589.22 59
1589.31 54
1589.40 51
1589.49 50
1589.58 49
1589.68 49
1589.77 47
1589.86 45
1589.95 42
1590.04 39
1590.13 37
1590.22 37
1590.32 38
1590.41 42
1590.50 47
1590.59 52
1590.68 58
1590.77 64
1590.86 68
1590.96 71
1591.05 72
1591.14 71
1591.23 68
1591.32 65
1591.41 60
1591.50 55
1591.60 50
1591.69 46
1591.78 42
1591.87 39
1591.96 36
1592.05 34
1592.14 31
1592.24 27
1592.33 24
1592.42 20
1592.51 16
1592.60 14
1592.69 13
1592.78 14
1592.88 15
1592.97 17
1593.06 18
1593.15 17
1593.24 14
1593.33 10
1593.43 4
1593.52 0
1593.61 0
1593.70 0
1593.79 0
1593.88 1
1593.97 7
1594.07 15
1594.16 23
1594.25 32
1594.34 39
1594.43 46
1594.52 51
1594.62 55
1594.71 56
1594.80 55
1594.89 51
1594.98 44
1595.07 36
1595.16 28
1595.26 20
1595.35 15
1595.44 12
1595.53 11
1595.62 12
1595.71 15
1595.81 18
1595.90 22
1595.99 25
1596.08 28
1596.17 31
1596.26 33
1596.36 35
1596.45 36
1596.54 35
1596.63 33
1596.72 30
1596.81 26
1596.90 22
1597.00 19
1597.09 17
1597.18 15
1597.27 14
1597.36 13
1597.45 12
1597.55 10
1597.64 8
1597.73 6
1597.82 5
1597.91 4
1598.00 5
1598.10 5
1598.19 4
1598.28 3
1598.37 1
1598.46 0
1598.55 0
1598.65 0
1598.74 0
1598.83 0
1598.92 0
1599.01 0
1599.10 6
1599.20 15
1599.29 25
1599.38 36
1599.47 48
1599.56 59
1599.65 69
1599.75 75
1599.84 76
1599.93 74
1600.02 68
1600.11 60
1600.21 52
1600.30 44
1600.39 38
1600.48 34
1600.57 33
1600.66 32
1600.76 33
1600.85 35
1600.94 38
1601.03 41
1601.12 46
1601.21 52
1601.31 59
1601.40 65
1601.49 72
1601.58 77
1601.67 81
1601.76 82
1601.86 82
1601.95 79
1602.04 75
1602.13 70
1602.22 65
1602.32 62
1602.41 62
1602.50 65
1602.59 72
1602.68 81
1602.77 92
1602.87 103
1602.96 112
1603.05 119
1603.14 122
1603.23 121
1603.32 117
1603.42 110
1603.51 103
1603.60 95
1603.69 88
1603.78 81
1603.88 77
1603.97 73
1604.06 70
1604.15 67
1604.24 65
1604.33 63
1604.43 62
1604.52 61
1604.61 62
1604.70 65
1604.79 68
1604.89 72
1604.98 75
1605.07 77
1605.16 75
1605.25 71
1605.35 65
1605.44 57
1605.53 48
1605.62 41
1605.71 37
1605.80 37
1605.90 39
1605.99 44
1606.08 50
1606.17 53
1606.26 55
1606.36 52
1606.45 48
1606.54 41
1606.63 35
1606.72 30
1606.82 28
1606.91 29
1607.00 31
1607.09 34
1607.18 36
1607.27 36
1607.37 35
1607.46 32
1607.55 27
1607.64 23
1607.73 19
1607.83 17
1607.92 17
1608.01 19
1608.10 25
1608.19 33
1608.29 42
1608.38 52
1608.47 61
1608.56 67
1608.65 70
1608.75 70
1608.84 69
1608.93 68
1609.02 67
1609.11 68
1609.21 71
1609.30 75
1609.39 79
1609.48 83
1609.57 87
1609.67 89
1609.76 89
1609.85 89
1609.94 88
1610.03 87
1610.13 86
1610.22 85
1610.31 85
1610.40 85
1610.49 86
1610.59 86
1610.68 85
1610.77 82
1610.86 80
1610.95 77
1611.05 75
1611.14 75
1611.23 79
1611.32 85
1611.41 93
1611.51 103
1611.60 111
1611.69 117
1611.78 119
1611.87 117
1611.97 112
1612.06 104
1612.15 95
1612.24 86
1612.33 79
1612.43 73
1612.52 69
1612.61 66
1612.70 64
1612.79 63
1612.89 64
1612.98 65
1613.07 68
1613.16 71
1613.26 74
1613.35 76
1613.44 76
1613.53 73
1613.62 68
1613.72 61
1613.81 53
1613.90 45
1613.99 38
1614.08 33
1614.18 30
1614.27 30
1614.36 31
1614.45 34
1614.54 40
1614.64 47
1614.73 57
1614.82 68
1614.91 80
1615.01 92
1615.10 102
1615.19 108
1615.28 109
1615.37 106
1615.47 100
1615.56 91
1615.65 81
1615.74 71
1615.83 63
1615.93 56
1616.02 49
1616.11 44
1616.20 40
1616.30 36
1616.39 33
1616.48 30
1616.57 28
1616.66 26
1616.76 24
1616.85 22
1616.94 20
1617.03 19
1617.13 18
1617.22 19
1617.31 20
1617.40 23
1617.49 27
1617.59 32
1617.68 37
1617.77 42
1617.86 48
1617.96 55
1618.05 64
1618.14 72
1618.23 80
1618.32 86
1618.42 91
1618.51 93
1618.60 92
1618.69 89
1618.79 85
1618.88 81
1618.97 77
1619.06 73
1619.15 69
1619.25 65
1619.34 61
1619.43 57
1619.52 54
1619.62 52
1619.71 50
1619.80 49
1619.89 48
1619.98 48
1620.08 49
1620.17 51
1620.26 55
1620.35 62
1620.45 72
1620.54 84
1620.63 97
1620.72 108
1620.82 116
1620.91 120
1621.00 118
1621.09 113
1621.18 104
1621.28 95
1621.37 86
1621.46 80
1621.55 76
1621.65 76
1621.74 77
1621.83 79
1621.92 81
1622.02 83
1622.11 83
1622.20 81
1622.29 77
1622.39 72
1622.48 65
1622.57 58
1622.66 51
1622.75 46
1622.85 43
1622.94 43
1623.03 46
1623.12 51
1623.22 60
1623.31 70
1623.40 80
1623.49 91
1623.59 101
1623.68 109
1623.77 116
1623.86 119
1623.96 121
1624.05 120
1624.14 117
1624.23 113
1624.32 108
1624.42 103
1624.51 97
1624.60 92
1624.69 86
1624.79 80
1624.88 74
1624.97 68
1625.06 64
1625.16 61
1625.25 59
1625.34 59
1625.43 60
1625.53 62
1625.62 63
1625.71 63
1625.80 61
1625.90 57
1625.99 51
1626.08 44
1626.17 36
1626.27 29
1626.36 23
1626.45 18
1626.54 14
1626.64 12
1626.73 11
1626.82 11
1626.91 12
1627.01 13
1627.10 14
1627.19 16
1627.28 17
1627.38 19
1627.47 21
1627.56 23
1627.65 26
1627.75 30
1627.84 36
1627.93 44
1628.02 51
1628.12 56
1628.21 60
1628.30 59
1628.39 55
1628.49 49
1628.58 40
1628.67 32
1628.76 25
1628.86 20
1628.95 16
1629.04 14
1629.13 13
1629.23 14
1629.32 17
1629.41 21
1629.50 27
1629.60 34
1629.69 42
1629.78 50
1629.87 58
1629.97 65
1630.06 71
1630.15 78
1630.24 83
1630.34 88
1630.43 91
1630.52 92
1630.61 91
1630.71 87
1630.80 83
1630.89 79
1630.98 76
1631.08 74
1631.17 75
1631.26 78
1631.36 82
1631.45 86
1631.54 91
1631.63 94
1631.73 95
1631.82 95
1631.91 92
1632.00 89
1632.10 84
1632.19 80
1632.28 75
1632.37 71
1632.47 68
1632.56 66
1632.65 65
1632.74 65
1632.84 64
1632.93 62
1633.02 59
1633.12 55
1633.21 49
1633.30 43
1633.39 37
1633.49 31
1633.58 27
1633.67 25
1633.76 23
1633.86 22
1633.95 20
1634.04 18
1634.13 16
1634.23 13
1634.32 10
1634.41 8
1634.51 5
1634.60 2
1634.69 0
1634.78 0
1634.88 0
1634.97 0
1635.06 0
1635.15 0
1635.25 0
1635.34 0
1635.43 0
1635.53 3
1635.62 9
1635.71 17
1635.80 27
1635.90 36
1635.99 45
1636.08 50
1636.17 52
1636.27 51
1636.36 46
1636.45 39
1636.55 32
1636.64 26
1636.73 22
1636.82 21
1636.92 22
1637.01 23
1637.10 24
1637.19 24
1637.29 21
1637.38 17
1637.47 13
1637.57 8
1637.66 5
1637.75 4
1637.84 5
1637.94 8
1638.03 11
1638.12 15
1638.22 18
1638.31 21
1638.40 23
1638.49 25
1638.59 28
1638.68 31
1638.77 35
1638.86 38
1638.96 40
1639.05 41
1639.14 41
1639.24 40
1639.33 39
1639.42 38
1639.51 38
1639.61 38
1639.70 38
1639.79 36
1639.89 33
1639.98 29
1640.07 24
1640.16 20
1640.26 16
1640.35 15
1640.44 15
1640.54 16
1640.63 19
1640.72 21
1640.81 22
1640.91 22
1641.00 21
1641.09 19
1641.19 18
1641.28 18
1641.37 18
1641.46 20
1641.56 22
1641.65 23
1641.74 23
1641.84 22
1641.93 19
1642.02 16
1642.12 12
1642.21 8
1642.30 5
1642.39 4
1642.49 3
1642.58 4
1642.67 4
1642.77 5
1642.86 5
1642.95 4
1643.04 2
1643.14 1
1643.23 0
1643.32 0
1643.42 0
1643.51 0
1643.60 0
1643.70 0
1643.79 0
1643.88 0
1643.97 3
1644.07 10
1644.16 19
1644.25 29
1644.35 39
1644.44 48
1644.53 55
1644.62 61
1644.72 65
1644.81 69
1644.90 73
1645.00 78
1645.09 83
1645.18 88
1645.28 94
1645.37 98
1645.46 101
1645.55 101
1645.65 99
1645.74 94
1645.83 86
1645.93 78
1646.02 69
1646.11 60
1646.21 54
1646.30 49
1646.39 45
1646.48 42
1646.58 39
1646.67 36
1646.76 32
1646.86 28
1646.95 26
1647.04 25
1647.14 27
1647.23 31
1647.32 38
1647.42 45
1647.51 53
1647.60 59
1647.69 63
1647.79 65
1647.88 64
1647.97 63
1648.07 61
1648.16 59
1648.25 57
1648.35 55
1648.44 54
1648.53 51
1648.63 49
1648.72 47
1648.81 46
1648.90 46
1649.00 48
1649.09 50
1649.18 51
1649.28 52
1649.37 51
1649.46 48
1649.56 45
1649.65 40
1649.74 37
1649.84 36
1649.93 36
1650.02 38
1650.12 42
1650.21 46
1650.30 51
1650.39 56
1650.49 60
1650.58 64
1650.67 68
1650.77 71
1650.86 72
1650.95 72
1651.05 70
1651.14 66
1651.23 60
1651.33 53
1651.42 46
1651.51 39
1651.61 34
1651.70 31
1651.79 31
1651.89 34
1651.98 42
1652.07 51
1652.16 62
1652.26 71
1652.35 78
1652.44 81
1652.54 79
1652.63 73
1652.72 64
1652.82 53
1652.91 42
1653.00 32
1653.10 23
1653.19 17
1653.28 13
1653.38 13
1653.47 14
1653.56 16
1653.66 18
1653.75 19
1653.84 19
1653.94 18
1654.03 17
1654.12 16
1654.22 17
1654.31 21
1654.40 26
1654.50 34
1654.59 43
1654.68 53
1654.78 61
1654.87 67
1654.96 72
1655.06 74
1655.15 75
1655.24 74
1655.33 72
1655.43 70
1655.52 67
1655.61 63
1655.71 59
1655.80 53
1655.89 47
1655.99 41
1656.08 35
1656.17 29
1656.27 26
1656.36 24
1656.45 24
1656.55 24
1656.64 25
1656.73 26
1656.83 24
1656.92 21
1657.01 15
1657.11 7
1657.20 0
1657.29 0
1657.39 0
1657.48 0
1657.57 0
1657.67 0
1657.76 0
1657.85 0
1657.95 9
1658.04 18
1658.13 27
1658.23 35
1658.32 42
1658.41 46
1658.51 48
1658.60 47
1658.69 45
1658.79 41
1658.88 39
1658.97 37
1659.07 39
1659.16 42
1659.26 47
1659.35 53
1659.44 57
1659.54 60
1659.63 60
1659.72 58
1659.82 53
1659.91 47
1660.00 40
1660.10 33
1660.19 25
1660.28 16
1660.38 8
1660.47 1
1660.56 0
1660.66 0
1660.75 0
1660.84 0
1660.94 0
1661.03 0
1661.12 0
1661.22 0
1661.31 2
1661.40 6
1661.50 12
1661.59 20
1661.68 32
1661.78 46
1661.87 60
1661.96 74
1662.06 85
1662.15 91
1662.25 92
1662.34 89
1662.43 82
1662.53 74
1662.62 67
1662.71 62
1662.81 59
1662.90 59
1662.99 60
1663.09 61
1663.18 62
1663.27 61
1663.37 59
1663.46 55
1663.55 49
1663.65 43
1663.74 37
1663.83 32
1663.93 30
1664.02 30
1664.12 34
1664.21 40
1664.30 47
1664.40 56
1664.49 62
1664.58 67
1664.68 68
1664.77 65
1664.86 61
1664.96 55
1665.05 49
1665.14 46
1665.24 44
1665.33 46
1665.42 49
1665.52 52
1665.61 56
1665.71 60
1665.80 63
1665.89 66
1665.99 69
1666.08 73
1666.17 77
1666.27 80
1666.36 81
1666.45 79
1666.55 75
1666.64 68
1666.74 60
1666.83 51
1666.92 44
1667.02 40
1667.11 39
1667.20 42
1667.30 48
1667.39 56
1667.48 65
1667.58 75
1667.67 83
1667.76 89
1667.86 94
1667.95 96
1668.05 98
1668.14 99
1668.23 98
1668.33 98
1668.42 96
1668.51 94
1668.61 91
1668.70 87
1668.79 82
1668.89 78
1668.98 74
1669.08 70
1669.17 67
1669.26 65
1669.36 63
1669.45 61
1669.54 59
1669.64 56
1669.73 53
1669.83 50
1669.92 47
1670.01 44
1670.11 40
1670.20 37
1670.29 35
1670.39 32
1670.48 29
1670.57 26
1670.67 23
1670.76 21
1670.86 19
1670.95 18
1671.04 17
1671.14 16
1671.23 15
1671.32 12
1671.42 9
1671.51 6
1671.61 5
1671.70 5
1671.79 7
1671.89 12
1671.98 19
1672.07 27
1672.17 34
1672.26 41
1672.36 46
1672.45 51
1672.54 55
1672.64 60
1672.73 66
1672.82 73
1672.92 81
1673.01 90
1673.11 99
1673.20 107
1673.29 112
1673.39 114
1673.48 114
1673.58 110
1673.67 106
1673.76 101
1673.86 97
1673.95 93
1674.04 90
1674.14 89
1674.23 87
1674.33 86
1674.42 83
1674.51 80
1674.61 77
1674.70 73
1674.79 69
1674.89 64
1674.98 60
1675.08 55
1675.17 50
1675.26 46
1675.36 42
1675.45 40
1675.55 41
1675.64 43
1675.73 46
1675.83 51
1675.92 56
1676.01 60
1676.11 62
1676.20 62
1676.30 59
1676.39 54
1676.48 47
1676.58 40
1676.67 34
1676.77 29
1676.86 26
1676.95 25
1677.05 25
1677.14 27
1677.24 29
1677.33 30
1677.42 31
1677.52 32
1677.61 33
1677.70 34
1677.80 35
1677.89 37
1677.99 40
1678.08 43
1678.17 47
1678.27 49
1678.36 51
1678.46 51
1678.55 51
1678.64 51
1678.74 50
1678.83 49
1678.93 49
1679.02 48
1679.11 47
1679.21 45
1679.30 41
1679.40 37
1679.49 32
1679.58 26
1679.68 21
1679.77 16
1679.87 11
1679.96 7
1680.05 3
1680.15 0
1680.24 0
1680.34 0
1680.43 0
1680.52 0
1680.62 0
1680.71 0
1680.81 0
1680.90 0
1680.99 6
1681.09 16
1681.18 28
1681.28 41
1681.37 55
1681.46 68
1681.56 81
1681.65 91
1681.75 99
1681.84 104
1681.93 105
1682.03 102
1682.12 96
1682.22 88
1682.31 78
1682.40 68
1682.50 58
1682.59 50
1682.69 44
1682.78 40
1682.87 37
1682.97 35
1683.06 33
1683.16 30
1683.25 25
1683.34 21
1683.44 16
1683.53 13
1683.63 11
1683.72 11
1683.81 12
1683.91 13
1684.00 15
1684.10 16
1684.19 17
1684.28 19
1684.38 21
1684.47 24
1684.57 27
1684.66 32
1684.76 38
1684.85 45
1684.94 53
1685.04 62
1685.13 72
1685.23 84
1685.32 97
1685.41 109
1685.51 120
1685.60 129
1685.70 136
1685.79 140
1685.88 141
1685.98 140
1686.07 138
1686.17 135
1686.26 132
1686.36 128
1686.45 124
1686.54 120
1686.64 116
1686.73 114
1686.83 115
1686.92 119
1687.01 126
1687.11 136
1687.20 149
1687.30 161
1687.39 170
1687.49 176
1687.58 176
1687.67 170
1687.77 159
1687.86 144
1687.96 128
1688.05 113
1688.15 100
1688.24 91
1688.33 87
1688.43 86
1688.52 89
1688.62 93
1688.71 99
1688.80 104
1688.90 107
1688.99 108
1689.09 107
1689.18 103
1689.28 98
1689.37 90
1689.46 82
1689.56 72
1689.65 63
1689.75 53
1689.84 44
1689.94 35
1690.03 27
1690.12 20
1690.22 15
1690.31 11
1690.41 8
1690.50 7
1690.60 9
1690.69 13
1690.78 18
1690.88 24
1690.97 30
1691.07 36
1691.16 42
1691.26 46
1691.35 49
1691.44 51
1691.54 51
1691.63 50
1691.73 47
1691.82 43
1691.92 38
1692.01 35
1692.10 33
1692.20 35
1692.29 39
1692.39 47
1692.48 56
1692.58 65
1692.67 73
1692.76 78
1692.86 80
1692.95 78
1693.05 73
1693.14 66
1693.24 60
1693.33 55
1693.42 54
1693.52 56
1693.61 60
1693.71 65
1693.80 70
1693.90 72
1693.99 71
1694.09 66
1694.18 58
1694.27 50
1694.37 43
1694.46 38
1694.56 37
1694.65 40
1694.75 46
1694.84 53
1694.93 61
1695.03 68
1695.12 74
1695.22 78
1695.31 80
1695.41 80
1695.50 78
1695.60 73
1695.69 66
1695.78 58
1695.88 48
1695.97 39
1696.07 30
1696.16 23
1696.26 17
1696.35 12
1696.45 9
1696.54 6
1696.63 4
1696.73 3
1696.82 1
1696.92 0
1697.01 0
1697.11 0
1697.20 0
1697.30 0
1697.39 0
1697.48 0
1697.58 3
1697.67 12
1697.77 22
1697.86 30
1697.96 36
1698.05 38
1698.15 38
1698.24 36
1698.33 32
1698.43 29
1698.52 28
1698.62 27
1698.71 28
1698.81 29
1698.90 30
1699.00 30
1699.09 28
1699.18 26
1699.28 24
1699.37 22
1699.47 23
1699.56 25
1699.66 30
1699.75 35
1699.85 41
1699.94 46
1700.04 49
1700.13 50
1700.22 49
1700.32 48
1700.41 48
1700.51 50
1700.60 54
1700.70 62
1700.79 71
1700.89 81
1700.98 91
1701.08 99
1701.17 106
1701.26 110
1701.36 112
1701.45 112
1701.55 110
1701.64 107
1701.74 103
1701.83 98
1701.93 92
1702.02 86
1702.12 81
1702.21 76
1702.31 72
1702.40 68
1702.49 65
1702.59 61
1702.68 58
1702.78 55
1702.87 52
1702.97 49
1703.06 46
1703.16 43
1703.25 41
1703.35 38
1703.44 37
1703.54 35
1703.63 35
1703.72 35
1703.82 36
1703.91 38
1704.01 39
1704.10 40
1704.20 40
1704.29 38
1704.39 36
1704.48 33
1704.58 31
1704.67 30
1704.77 30
1704.86 32
1704.95 36
1705.05 41
1705.14 49
1705.24 57
1705.33 67
1705.43 77
1705.52 88
1705.62 98
1705.71 107
1705.81 114
1705.90 118
1706.00 118
1706.09 114
1706.19 106
1706.28 96
1706.38 84
1706.47 72
1706.56 62
1706.66 53
1706.75 47
1706.85 44
1706.94 43
1707.04 45
1707.13 49
1707.23 57
1707.32 67
1707.42 80
1707.51 94
1707.61 109
1707.70 121
1707.80 131
1707.89 137
1707.99 139
1708.08 137
1708.18 132
1708.27 124
1708.36 114
1708.46 103
1708.55 90
1708.65 77
1708.74 63
1708.84 48
1708.93 35
1709.03 23
1709.12 13
1709.22 7
1709.31 4
1709.41 4
1709.50 7
1709.60 10
1709.69 14
1709.79 16
1709.88 17
1709.98 16
1710.07 13
1710.17 10
1710.26 7
1710.36 6
1710.45 6
1710.55 9
1710.64 14
1710.73 20
1710.83 28
1710.92 36
1711.02 43
1711.11 50
1711.21 56
1711.30 60
1711.40 63
1711.49 66
1711.59 68
1711.68 69
1711.78 69
1711.87 68
1711.97 65
1712.06 60
1712.16 53
1712.25 46
1712.35 39
1712.44 35
1712.54 34
1712.63 36
1712.73 42
1712.82 48
1712.92 54
1713.01 57
1713.11 56
1713.20 54
1713.30 49
1713.39 44
1713.49 41
1713.58 41
1713.68 44
1713.77 49
1713.87 57
1713.96 66
1714.06 75
1714.15 83
1714.25 90
1714.34 93
1714.44 94
1714.53 92
1714.63 87
1714.72 78
1714.81 67
1714.91 55
1715.00 43
1715.10 33
1715.19 25
1715.29 21
1715.38 20
1715.48 23
1715.57 28
1715.67 34
1715.76 41
1715.86 48
1715.95 53
1716.05 56
1716.14 58
1716.24 57
1716.33 56
1716.43 54
1716.52 51
1716.62 49
1716.71 48
1716.81 48
1716.90 49
1717.00 50
1717.09 52
1717.19 52
1717.28 52
1717.38 49
1717.47 45
1717.57 40
1717.66 33
1717.76 27
1717.85 20
1717.95 14
1718.04 8
1718.14 3
1718.23 0
1718.33 0
1718.42 0
1718.52 0
1718.61 0
1718.71 0
1718.80 4
1718.90 12
1719.00 20
1719.09 27
1719.19 31
1719.28 34
1719.38 34
1719.47 32
1719.57 28
1719.66 24
1719.76 20
1719.85 17
1719.95 15
1720.04 14
1720.14 14
1720.23 16
1720.33 17
1720.42 19
1720.52 20
1720.61 21
1720.71 22
1720.80 23
1720.90 24
1720.99 26
1721.09 27
1721.18 29
1721.28 30
1721.37 31
1721.47 31
1721.56 31
1721.66 31
1721.75 31
1721.85 32
1721.94 34
1722.04 37
1722.13 39
1722.23 40
1722.32 39
1722.42 37
1722.51 32
1722.61 27
1722.70 22
1722.80 17
1722.89 13
1722.99 12
1723.09 14
1723.18 17
1723.28 20
1723.37 24
1723.47 26
1723.56 27
1723.66 26
1723.75 23
1723.85 18
1723.94 13
1724.04 7
1724.13 1
1724.23 0
1724.32 0
1724.42 0
1724.51 0
1724.61 0
1724.70 0
1724.80 0
1724.89 0
1724.99 1
1725.08 3
1725.18 6
1725.27 10
1725.37 16
1725.47 25
1725.56 35
1725.66 47
1725.75 59
1725.85 70
1725.94 79
1726.04 85
1726.13 89
1726.23 90
1726.32 89
1726.42 87
1726.51 85
1726.61 82
1726.70 78
1726.80 75
1726.89 72
1726.99 70
1727.08 69
1727.18 71
1727.28 74
1727.37 79
1727.47 85
1727.56 89
1727.66 93
1727.75 94
1727.85 94
1727.94 92
1728.04 90
1728.13 88
1728.23 86
1728.32 84
1728.42 83
1728.51 83
1728.61 84
1728.70 85
1728.80 88
1728.90 90
1728.99 93
1729.09 94
1729.18 93
1729.28 90
1729.37 84
1729.47 76
1729.56 68
1729.66 60
1729.75 53
1729.85 47
1729.94 44
1730.04 42
1730.14 41
1730.23 41
1730.33 42
1730.42 44
1730.52 46
1730.61 50
1730.71 56
1730.80 64
1730.90 73
1730.99 84
1731.09 95
1731.18 105
1731.28 114
1731.38 120
1731.47 123
1731.57 123
1731.66 120
1731.76 115
1731.85 111
1731.95 107
1732.04 106
1732.14 108
1732.23 111
1732.33 116
1732.42 121
1732.52 123
1732.62 124
1732.71 121
1732.81 115
1732.90 109
1733.00 101
1733.09 93
1733.19 86
1733.28 80
1733.38 75
1733.47 70
1733.57 65
1733.67 59
1733.76 53
1733.86 47
1733.95 42
1734.05 36
1734.14 31
1734.24 26
1734.33 21
1734.43 16
1734.52 9
1734.62 1
1734.72 0
1734.81 0
1734.91 0
1735.00 0
1735.10 0
1735.19 0
1735.29 0
1735.38 3
1735.48 17
1735.58 31
1735.67 44
1735.77 54
1735.86 62
1735.96 68
1736.05 74
1736.15 79
1736.24 84
1736.34 89
1736.44 94
1736.53 97
1736.63 99
1736.72 97
1736.82 94
1736.91 89
1737.01 83
1737.10 78
1737.20 74
1737.30 73
1737.39 73
1737.49 75
1737.58 77
1737.68 79
1737.77 80
1737.87 79
1737.96 76
1738.06 71
1738.16 63
1738.25 53
1738.35 42
1738.44 32
1738.54 22
1738.63 13
1738.73 6
1738.82 0
1738.92 0
1739.02 0
1739.11 0
1739.21 0
1739.30 0
1739.40 0
1739.49 0
1739.59 1
1739.69 9
1739.78 19
1739.88 28
1739.97 37
1740.07 42
1740.16 45
1740.26 46
1740.35 44
1740.45 41
1740.55 39
1740.64 38
1740.74 37
1740.83 38
1740.93 39
1741.02 39
1741.12 39
1741.22 39
1741.31 39
1741.41 40
1741.50 42
1741.60 45
1741.69 49
1741.79 55
1741.89 60
1741.98 67
1742.08 74
1742.17 84
1742.27 97
1742.36 111
1742.46 128
1742.56 146
1742.65 163
1742.75 178
1742.84 189
1742.94 198
1743.03 204
1743.13 208
1743.23 213
1743.32 218
1743.42 225
1743.51 233
1743.61 240
1743.70 246
1743.80 249
1743.90 248
1743.99 244
1744.09 237
1744.18 228
1744.28 219
1744.37 211
1744.47 204
1744.57 200
1744.66 198
1744.76 199
1744.85 201
1744.95 203
1745.04 205
1745.14 205
1745.24 204
1745.33 200
1745.43 193
1745.52 186
1745.62 178
1745.71 170
1745.81 164
1745.91 161
1746.00 159
1746.10 159
1746.19 160
1746.29 161
1746.39 162
1746.48 161
1746.58 159
1746.67 157
1746.77 155
1746.86 153
1746.96 153
1747.06 155
1747.15 158
1747.25 162
1747.34 167
1747.44 172
1747.54 179
1747.63 186
1747.73 197
1747.82 211
1747.92 230
1748.01 252
1748.11 278
1748.21 307
1748.30 339
1748.40 372
1748.49 406
1748.59 441
1748.69 476
1748.78 508
1748.88 538
1748.97 562
1749.07 582
1749.17 598
1749.26 610
1749.36 620
1749.45 627
1749.55 634
1749.64 638
1749.74 640
1749.84 638
1749.93 632
1750.03 622
1750.12 610
1750.22 595
1750.32 582
1750.41 570
1750.51 561
1750.60 556
1750.70 553
1750.80 553
1750.89 552
1750.99 549
1751.08 543
1751.18 533
1751.28 518
1751.37 499
1751.47 476
1751.56 453
1751.66 429
1751.76 407
1751.85 388
1751.95 371
1752.04 356
1752.14 342
1752.24 328
1752.33 314
1752.43 298
1752.52 281
1752.62 263
1752.72 246
1752.81 229
1752.91 213
1753.00 198
1753.10 185
1753.20 174
1753.29 165
1753.39 159
1753.48 154
1753.58 150
1753.68 147
1753.77 144
1753.87 139
1753.96 133
1754.06 125
1754.16 118
1754.25 112
1754.35 107
1754.44 104
1754.54 102
1754.64 100
1754.73 99
1754.83 98
1754.92 96
1755.02 94
1755.12 91
1755.21 89
1755.31 86
1755.40 82
1755.50 77
1755.60 71
1755.69 63
1755.79 54
1755.88 43
1755.98 33
1756.08 23
1756.17 14
1756.27 8
1756.36 6
1756.46 7
1756.56 12
1756.65 20
1756.75 32
1756.85 47
1756.94 61
1757.04 75
1757.13 86
1757.23 93
1757.33 95
1757.42 94
1757.52 89
1757.61 81
1757.71 72
1757.81 63
1757.90 54
1758.00 47
1758.09 43
1758.19 42
1758.29 43
1758.38 47
1758.48 51
1758.58 57
1758.67 62
1758.77 66
1758.86 69
1758.96 70
1759.06 71
1759.15 72
1759.25 74
1759.34 76
1759.44 78
1759.54 80
1759.63 81
1759.73 82
1759.83 82
1759.92 81
1760.02 79
1760.11 77
1760.21 75
1760.31 73
1760.40 70
1760.50 68
1760.60 66
1760.69 65
1760.79 66
1760.88 68
1760.98 72
1761.08 77
1761.17 80
1761.27 83
1761.36 82
1761.46 79
1761.56 73
1761.65 64
1761.75 55
1761.85 46
1761.94 38
1762.04 31
1762.13 27
1762.23 25
1762.33 25
1762.42 26
1762.52 27
1762.62 28
1762.71 29
1762.81 29
1762.90 26
1763.00 22
1763.10 15
1763.19 7
1763.29 0
1763.39 0
1763.48 0
1763.58 0
1763.67 0
1763.77 0
1763.87 0
1763.96 0
1764.06 12
1764.16 26
1764.25 39
1764.35 50
1764.45 59
1764.54 66
1764.64 73
1764.73 79
1764.83 87
1764.93 95
1765.02 102
1765.12 109
1765.22 115
1765.31 120
1765.41 123
1765.50 126
1765.60 129
1765.70 131
1765.79 133
1765.89 132
1765.99 128
1766.08 121
1766.18 110
1766.28 98
1766.37 84
1766.47 71
1766.56 61
1766.66 53
1766.76 49
1766.85 47
1766.95 46
1767.05 47
1767.14 47
1767.24 47
1767.34 47
1767.43 46
1767.53 44
1767.62 41
1767.72 37
1767.82 33
1767.91 27
1768.01 22
1768.11 18
1768.20 15
1768.30 14
1768.40 15
1768.49 17
1768.59 20
1768.69 21
1768.78 21
1768.88 19
1768.97 16
1769.07 12
1769.17 9
1769.26 8
1769.36 9
1769.46 13
1769.55 18
1769.65 23
1769.75 27
1769.84 29
1769.94 29
1770.04 27
1770.13 24
1770.23 20
1770.33 17
1770.42 15
1770.52 14
1770.61 13
1770.71 11
1770.81 8
1770.90 3
1771.00 0
1771.10 0
1771.19 0
1771.29 0
1771.39 0
1771.48 0
1771.58 0
1771.68 0
1771.77 6
1771.87 14
1771.97 23
1772.06 32
1772.16 40
1772.25 47
1772.35 53
1772.45 58
1772.54 61
1772.64 62
1772.74 62
1772.83 60
1772.93 58
1773.03 55
1773.12 52
1773.22 49
1773.32 46
1773.41 44
1773.51 42
1773.61 40
1773.70 39
1773.80 38
1773.90 37
1773.99 36
1774.09 37
1774.19 37
1774.28 38
1774.38 38
1774.48 38
1774.57 37
1774.67 35
1774.77 33
1774.86 31
1774.96 31
1775.06 32
1775.15 35
1775.25 39
1775.34 44
1775.44 48
1775.54 51
1775.63 50
1775.73 47
1775.83 42
1775.92 34
1776.02 27
1776.12 21
1776.21 18
1776.31 18
1776.41 21
1776.50 27
1776.60 34
1776.70 42
1776.79 48
1776.89 51
1776.99 50
1777.08 46
1777.18 40
1777.28 32
1777.37 24
1777.47 19
1777.57 16
1777.66 17
1777.76 19
1777.86 22
1777.95 24
1778.05 25
1778.15 23
1778.24 19
1778.34 14
1778.44 10
1778.53 8
1778.63 8
1778.73 11
1778.82 18
1778.92 26
1779.02 36
1779.11 47
1779.21 56
1779.31 63
1779.40 68
1779.50 71
1779.60 73
1779.69 74
1779.79 76
1779.89 79
1779.99 84
1780.08 91
1780.18 98
1780.28 104
1780.37 108
1780.47 108
1780.57 103
1780.66 94
1780.76 81
1780.86 66
1780.95 51
1781.05 37
1781.15 27
1781.24 20
1781.34 18
1781.44 19
1781.53 22
1781.63 27
1781.73 32
1781.82 38
1781.92 43
1782.02 48
1782.11 52
1782.21 56
1782.31 60
1782.40 64
1782.50 68
1782.60 72
1782.69 76
1782.79 80
1782.89 85
1782.99 88
1783.08 90
1783.18 90
1783.28 88
1783.37 86
1783.47 84
1783.57 84
1783.66 85
1783.76 89
1783.86 94
1783.95 100
1784.05 106
1784.15 110
1784.24 111
1784.34 110
1784.44 107
1784.53 103
1784.63 98
1784.73 93
1784.83 87
1784.92 81
1785.02 73
1785.12 63
1785.21 53
1785.31 42
1785.41 31
1785.50 22
1785.60 14
1785.70 8
1785.79 4
1785.89 1
1785.99 0
1786.08 0
1786.18 0
1786.28 0
1786.38 0
1786.47 0
1786.57 0
1786.67 0
1786.76 0
1786.86 0
1786.96 5
1787.05 13
1787.15 20
1787.25 26
1787.34 30
1787.44 30
1787.54 27
1787.64 23
1787.73 19
1787.83 18
1787.93 19
1788.02 24
1788.12 33
1788.22 42
1788.31 53
1788.41 62
1788.51 69
1788.60 74
1788.70 76
1788.80 78
1788.90 78
1788.99 79
1789.09 82
1789.19 84
1789.28 88
1789.38 92
1789.48 95
1789.57 97
1789.67 96
1789.77 94
1789.87 90
1789.96 85
1790.06 79
1790.16 74
1790.25 69
1790.35 66
1790.45 64
1790.54 63
1790.64 64
1790.74 65
1790.84 67
1790.93 69
1791.03 73
1791.13 78
1791.22 82
1791.32 86
1791.42 89
1791.51 91
1791.61 93
1791.71 94
1791.81 94
1791.90 93
1792.00 91
1792.10 90
1792.19 88
1792.29 88
1792.39 89
1792.49 91
1792.58 94
1792.68 97
1792.78 100
1792.87 100
1792.97 97
1793.07 90
1793.17 81
1793.26 71
1793.36 60
1793.46 48
1793.55 37
1793.65 26
1793.75 16
1793.84 6
1793.94 0
1794.04 0
1794.14 0
1794.23 0
1794.33 0
1794.43 0
1794.52 2
1794.62 6
1794.72 8
1794.82 8
1794.91 7
1795.01 5
1795.11 3
1795.20 2
1795.30 2
1795.40 2
1795.50 4
1795.59 7
1795.69 10
1795.79 15
1795.88 21
1795.98 28
1796.08 35
1796.18 40
1796.27 44
1796.37 46
1796.47 47
1796.56 47
1796.66 47
1796.76 48
1796.86 51
1796.95 54
1797.05 57
1797.15 61
1797.25 64
1797.34 67
1797.44 72
1797.54 76
1797.63 82
1797.73 88
1797.83 93
1797.93 96
1798.02 97
1798.12 94
1798.22 89
1798.31 83
1798.41 77
1798.51 74
1798.61 74
1798.70 78
1798.80 86
1798.90 97
1799.00 109
1799.09 120
1799.19 130
1799.29 137
1799.38 142
1799.48 145
1799.58 145
1799.68 143
1799.77 140
1799.87 135
1799.97 130
1800.07 124
1800.16 119
1800.26 114
1800.36 110
1800.45 107
1800.55 105
1800.65 103
1800.75 101
1800.84 98
1800.94 95
1801.04 91
1801.14 87
1801.23 80
1801.33 73
1801.43 65
1801.52 57
1801.62 50
1801.72 44
1801.82 40
1801.91 38
1802.01 40
1802.11 44
1802.21 49
1802.30 55
1802.40 62
1802.50 68
1802.60 74
1802.69 80
1802.79 86
1802.89 91
1802.98 97
1803.08 102
1803.18 107
1803.28 113
1803.37 119
1803.47 126
1803.57 134
1803.67 143
1803.76 152
1803.86 160
1803.96 168
1804.06 174
1804.15 179
1804.25 184
1804.35 188
1804.45 194
1804.54 201
1804.64 211
1804.74 222
1804.83 234
1804.93 245
1805.03 255
1805.13 263
1805.22 269
1805.32 274
1805.42 280
1805.52 287
1805.61 296
1805.71 309
1805.81 326
1805.91 346
1806.00 371
1806.10 399
1806.20 431
1806.30 465
1806.39 499
1806.49 531
1806.59 559
1806.69 581
1806.78 596
1806.88 604
1806.98 605
1807.08 601
1807.17 593
1807.27 582
1807.37 569
1807.47 555
1807.56 542
1807.66 529
1807.76 518
1807.86 508
1807.95 499
1808.05 490
1808.15 481
1808.25 472
1808.34 463
1808.44 453
1808.54 444
1808.64 435
1808.73 426
1808.83 417
1808.93 406
1809.03 392
1809.12 375
1809.22 353
1809.32 327
1809.42 298
1809.51 268
1809.61 239
1809.71 212
1809.81 189
1809.90 172
1810.00 159
1810.10 151
1810.20 146
1810.29 142
1810.39 139
1810.49 135
1810.59 130
1810.68 123
1810.78 117
1810.88 110
1810.98 102
1811.07 94
1811.17 86
1811.27 79
1811.37 72
1811.46 66
1811.56 63
1811.66 62
1811.76 64
1811.85 68
1811.95 73
1812.05 79
1812.15 84
1812.25 89
1812.34 94
1812.44 98
1812.54 103
1812.64 107
1812.73 111
1812.83 113
1812.93 114
1813.03 112
1813.12 108
1813.22 101
1813.32 92
1813.42 83
1813.51 75
1813.61 69
1813.71 66
1813.81 65
1813.90 68
1814.00 71
1814.10 75
1814.20 77
1814.30 77
1814.39 76
1814.49 72
1814.59 68
1814.69 64
1814.78 60
1814.88 57
1814.98 55
1815.08 53
1815.17 52
1815.27 52
1815.37 53
1815.47 56
1815.57 58
1815.66 60
1815.76 61
1815.86 60
1815.96 55
1816.05 47
1816.15 37
1816.25 26
1816.35 14
1816.44 5
1816.54 0
1816.64 0
1816.74 0
1816.84 0
1816.93 0
1817.03 2
1817.13 5
1817.23 5
1817.32 4
1817.42 1
1817.52 0
1817.62 0
1817.72 0
1817.81 3
1817.91 12
1818.01 25
1818.11 40
1818.20 55
1818.30 70
1818.40 83
1818.50 92
1818.60 99
1818.69 104
1818.79 106
1818.89 107
1818.99 107
1819.08 108
1819.18 107
1819.28 107
1819.38 106
1819.48 104
1819.57 100
1819.67 94
1819.77 87
1819.87 79
1819.96 70
1820.06 62
1820.16 56
1820.26 51
1820.36 49
1820.45 48
1820.55 49
1820.65 52
1820.75 56
1820.84 61
1820.94 67
1821.04 73
1821.14 78
1821.24 81
1821.33 81
1821.43 78
1821.53 73
1821.63 66
1821.73 59
1821.82 53
1821.92 49
1822.02 48
1822.12 49
1822.21 52
1822.31 56
1822.41 62
1822.51 68
1822.61 73
1822.70 77
1822.80 80
1822.90 81
1823.00 80
1823.10 78
1823.19 75
1823.29 72
1823.39 71
1823.49 69
1823.59 69
1823.68 69
1823.78 68
1823.88 67
1823.98 64
1824.07 60
1824.17 54
1824.27 48
1824.37 43
1824.47 38
1824.56 35
1824.66 35
1824.76 36
1824.86 39
1824.96 43
1825.05 45
1825.15 45
1825.25 43
1825.35 38
1825.45 31
1825.54 23
1825.64 16
1825.74 10
1825.84 7
1825.94 6
1826.03 8
1826.13 11
1826.23 14
1826.33 15
1826.43 16
1826.52 15
1826.62 12
1826.72 9
1826.82 7
1826.92 6
1827.01 7
1827.11 8
1827.21 10
1827.31 11
1827.41 13
1827.50 13
1827.60 14
1827.70 15
1827.80 17
1827.90 19
1827.99 22
1828.09 25
1828.19 27
1828.29 28
1828.39 27
1828.48 25
1828.58 22
1828.68 18
1828.78 14
1828.88 10
1828.97 7
1829.07 3
1829.17 0
1829.27 0
1829.37 0
1829.46 0
1829.56 0
1829.66 0
1829.76 0
1829.86 0
1829.95 0
1830.05 4
1830.15 10
1830.25 19
1830.35 28
1830.45 37
1830.54 46
1830.64 54
1830.74 59
1830.84 62
1830.94 61
1831.03 57
1831.13 51
1831.23 42
1831.33 32
1831.43 22
1831.52 13
1831.62 6
1831.72 2
1831.82 1
1831.92 5
1832.02 11
1832.11 22
1832.21 35
1832.31 49
1832.41 64
1832.51 78
1832.60 89
1832.70 97
1832.80 100
1832.90 99
1833.00 94
1833.09 85
1833.19 74
1833.29 61
1833.39 48
1833.49 37
1833.59 28
1833.68 22
1833.78 19
1833.88 18
1833.98 20
1834.08 23
1834.17 24
1834.27 24
1834.37 22
1834.47 17
1834.57 10
1834.67 2
1834.76 0
1834.86 0
1834.96 0
1835.06 0
1835.16 0
1835.26 0
1835.35 1
1835.45 11
1835.55 21
1835.65 29
1835.75 36
1835.84 40
1835.94 42
1836.04 41
1836.14 40
1836.24 38
1836.34 38
1836.43 39
1836.53 42
1836.63 45
1836.73 49
1836.83 52
1836.93 53
1837.02 53
1837.12 51
1837.22 47
1837.32 43
1837.42 38
1837.51 34
1837.61 30
1837.71 29
1837.81 29
1837.91 29
1838.01 30
1838.10 29
1838.20 27
1838.30 21
1838.40 13
1838.50 3
1838.60 0
1838.69 0
1838.79 0
1838.89 0
1838.99 0
1839.09 0
1839.19 0
1839.28 2
1839.38 9
1839.48 15
1839.58 19
1839.68 22
1839.78 24
1839.87 27
1839.97 31
1840.07 36
1840.17 43
1840.27 51
1840.37 58
1840.46 63
1840.56 65
1840.66 65
1840.76 62
1840.86 58
1840.96 53
1841.05 49
1841.15 46
1841.25 44
1841.35 43
1841.45 42
1841.55 41
1841.65 39
1841.74 36
1841.84 33
1841.94 30
1842.04 27
1842.14 23
1842.24 19
1842.33 13
1842.43 7
1842.53 1
1842.63 0
1842.73 0
1842.83 0
1842.92 0
1843.02 0
1843.12 0
1843.22 4
1843.32 9
1843.42 15
1843.52 20
1843.61 26
1843.71 33
1843.81 39
1843.91 44
1844.01 47
1844.11 47
1844.20 46
1844.30 43
1844.40 41
1844.50 39
1844.60 41
1844.70 46
1844.80 55
1844.89 66
1844.99 78
1845.09 91
1845.19 102
1845.29 111
1845.39 118
1845.48 123
1845.58 127
1845.68 130
1845.78 133
1845.88 135
1845.98 137
1846.08 138
1846.17 137
1846.27 135
1846.37 130
1846.47 124
1846.57 117
1846.67 109
1846.77 102
1846.86 96
1846.96 93
1847.06 93
1847.16 96
1847.26 101
1847.36 108
1847.45 115
1847.55 121
1847.65 124
1847.75 124
1847.85 122
1847.95 117
1848.05 112
1848.14 106
1848.24 100
1848.34 95
1848.44 90
1848.54 87
1848.64 84
1848.74 83
1848.83 82
1848.93 83
1849.03 84
1849.13 85
1849.23 86
1849.33 86
1849.43 86
1849.53 85
1849.62 82
1849.72 78
1849.82 72
1849.92 65
1850.02 56
1850.12 48
1850.22 42
1850.31 37
1850.41 35
1850.51 36
1850.61 39
1850.71 44
1850.81 50
1850.91 56
1851.00 62
1851.10 68
1851.20 72
1851.30 76
1851.40 79
1851.50 81
1851.60 82
1851.69 82
1851.79 82
1851.89 81
1851.99 79
1852.09 76
1852.19 74
1852.29 71
1852.39 70
1852.48 69
1852.58 69
1852.68 69
1852.78 68
1852.88 65
1852.98 60
1853.08 54
1853.18 46
1853.27 39
1853.37 34
1853.47 30
1853.57 30
1853.67 30
1853.77 30
1853.87 29
1853.96 25
1854.06 17
1854.16 7
1854.26 0
1854.36 0
1854.46 0
1854.56 0
1854.66 0
1854.75 0
1854.85 0
1854.95 1
1855.05 9
1855.15 15
1855.25 19
1855.35 21
1855.45 22
1855.54 22
1855.64 22
1855.74 21
1855.84 19
1855.94 16
1856.04 11
1856.14 4
1856.24 0
1856.33 0
1856.43 0
1856.53 0
1856.63 0
1856.73 0
1856.83 2
1856.93 8
1857.03 13
1857.13 19
1857.22 24
1857.32 29
1857.42 35
1857.52 42
1857.62 49
1857.72 56
1857.82 63
1857.92 67
1858.01 70
1858.11 71
1858.21 69
1858.31 66
1858.41 61
1858.51 56
1858.61 50
1858.71 44
1858.81 39
1858.90 34
1859.00 30
1859.10 26
1859.20 22
1859.30 19
1859.40 17
1859.50 16
1859.60 16
1859.70 16
1859.79 17
1859.89 18
1859.99 17
1860.09 15
1860.19 11
1860.29 7
1860.39 3
1860.49 0
1860.59 0
1860.68 0
1860.78 0
1860.88 0
1860.98 0
1861.08 0
1861.18 0
1861.28 0
1861.38 0
1861.48 3
1861.57 7
1861.67 12
1861.77 17
1861.87 24
1861.97 32
1862.07 43
1862.17 55
1862.27 68
1862.37 81
1862.46 93
1862.56 103
1862.66 109
1862.76 110
1862.86 108
1862.96 103
1863.06 95
1863.16 86
1863.26 78
1863.36 70
1863.45 64
1863.55 59
1863.65 55
1863.75 52
1863.85 49
1863.95 47
1864.05 45
1864.15 44
1864.25 44
1864.35 45
1864.44 47
1864.54 49
1864.64 50
1864.74 50
1864.84 50
1864.94 50
1865.04 53
1865.14 57
1865.24 64
1865.34 71
1865.43 79
1865.53 85
1865.63 91
1865.73 96
1865.83 101
1865.93 107
1866.03 115
1866.13 122
1866.23 129
1866.33 134
1866.42 136
1866.52 135
1866.62 131
1866.72 126
1866.82 120
1866.92 116
1867.02 113
1867.12 112
1867.22 112
1867.32 114
1867.42 117
1867.51 120
1867.61 123
1867.71 125
1867.81 125
1867.91 122
1868.01 117
1868.11 110
1868.21 101
1868.31 93
1868.41 87
1868.51 82
1868.60 81
1868.70 83
1868.80 88
1868.90 94
1869.00 101
1869.10 106
1869.20 110
1869.30 112
1869.40 111
1869.50 108
1869.60 104
1869.70 99
1869.79 94
1869.89 90
1869.99 87
1870.09 85
1870.19 83
1870.29 83
1870.39 83
1870.49 83
1870.59 85
1870.69 87
1870.79 90
1870.88 93
1870.98 95
1871.08 97
1871.18 97
1871.28 95
1871.38 94
1871.48 93
1871.58 93
1871.68 94
1871.78 96
1871.88 99
1871.98 102
1872.08 105
1872.17 106
1872.27 105
1872.37 103
1872.47 100
1872.57 96
1872.67 92
1872.77 89
1872.87 86
1872.97 85
1873.07 85
1873.17 86
1873.27 89
1873.37 92
1873.46 94
1873.56 94
1873.66 91
1873.76 86
1873.86 79
1873.96 72
1874.06 65
1874.16 60
1874.26 57
1874.36 56
1874.46 55
1874.56 53
1874.66 50
1874.75 45
1874.85 40
1874.95 35
1875.05 32
1875.15 30
1875.25 30
1875.35 30
1875.45 27
1875.55 22
1875.65 13
1875.75 3
1875.85 0
1875.95 0
1876.05 0
1876.14 0
1876.24 0
1876.34 0
1876.44 3
1876.54 13
1876.64 22
1876.74 30
1876.84 36
1876.94 41
1877.04 44
1877.14 46
1877.24 45
1877.34 41
1877.44 34
1877.54 24
1877.63 12
1877.73 0
1877.83 0
1877.93 0
1878.03 0
1878.13 0
1878.23 0
1878.33 0
1878.43 1
1878.53 8
1878.63 12
1878.73 14
1878.83 14
1878.93 13
1879.03 13
1879.13 12
1879.22 13
1879.32 14
1879.42 16
1879.52 19
1879.62 22
1879.72 24
1879.82 26
1879.92 27
1880.02 28
1880.12 28
1880.22 29
1880.32 30
1880.42 32
1880.52 36
1880.62 40
1880.72 44
1880.82 47
1880.91 49
1881.01 49
1881.11 48
1881.21 44
1881.31 40
1881.41 36
1881.51 33
1881.61 31
1881.71 32
1881.81 34
1881.91 36
1882.01 37
1882.11 36
1882.21 31
1882.31 25
1882.41 18
1882.51 13
1882.61 10
1882.70 12
1882.80 18
1882.90 26
1883.00 33
1883.10 37
1883.20 38
1883.30 34
1883.40 27
1883.50 18
1883.60 8
1883.70 0
1883.80 0
1883.90 0
1884.00 0
1884.10 0
1884.20 0
1884.30 0
1884.40 2
1884.50 5
1884.60 6
1884.70 6
1884.79 5
1884.89 4
1884.99 4
1885.09 3
1885.19 3
1885.29 2
1885.39 1
1885.49 0
1885.59 0
1885.69 0
1885.79 0
1885.89 0
1885.99 0
1886.09 2
1886.19 7
1886.29 12
1886.39 15
1886.49 17
1886.59 16
1886.69 15
1886.79 13
1886.89 11
1886.99 9
1887.08 8
1887.18 9
1887.28 10
1887.38 13
1887.48 17
1887.58 22
1887.68 27
1887.78 32
1887.88 36
1887.98 38
1888.08 39
1888.18 39
1888.28 38
1888.38 37
1888.48 37
1888.58 38
1888.68 40
1888.78 42
1888.88 44
1888.98 46
1889.08 46
1889.18 45
1889.28 42
1889.38 38
1889.48 34
1889.58 30
1889.68 27
1889.78 24
1889.87 21
1889.97 17
1890.07 13
1890.17 8
1890.27 4
1890.37 1
1890.47 1
1890.57 6
1890.67 15
1890.77 28
1890.87 43
1890.97 58
1891.07 72
1891.17 83
1891.27 89
1891.37 92
1891.47 90
1891.57 86
1891.67 79
1891.77 72
1891.87 65
1891.97 61
1892.07 58
1892.17 58
1892.27 60
1892.37 63
1892.47 66
1892.57 68
1892.67 70
1892.77 72
1892.87 74
1892.97 76
1893.07 78
1893.17 80
1893.27 82
1893.36 81
1893.46 79
1893.56 75
1893.66 68
1893.76 62
1893.86 55
1893.96 50
1894.06 46
1894.16 44
1894.26 43
1894.36 44
1894.46 45
1894.56 47
1894.66 50
1894.76 52
1894.86 56
1894.96 59
1895.06 62
1895.16 65
1895.26 67
1895.36 67
1895.46 65
1895.56 59
1895.66 51
1895.76 40
1895.86 28
1895.96 15
1896.06 4
1896.16 0
1896.26 0
1896.36 0
1896.46 0
1896.56 0
1896.66 0
1896.76 0
1896.86 0
1896.96 4
1897.06 7
1897.16 10
1897.26 14
1897.36 18
1897.46 22
1897.56 27
1897.66 30
1897.76 33
1897.86 35
1897.96 37
1898.06 39
1898.16 42
1898.26 46
1898.36 53
1898.46 62
1898.56 71
1898.66 79
1898.76 86
1898.86 89
1898.96 87
1899.06 81
1899.16 70
1899.26 56
1899.36 40
1899.46 23
1899.56 7
1899.66 0
1899.76 0
1899.86 0
1899.96 0
1900.06 0
1900.16 0
1900.26 0
1900.36 4
1900.45 8
1900.55 10
1900.65 11
1900.75 12
1900.85 12
1900.95 13
1901.05 16
1901.15 19
1901.25 22
1901.35 26
1901.45 31
1901.55 35
1901.65 39
1901.75 42
1901.85 45
1901.95 47
1902.05 49
1902.15 50
1902.25 51
1902.35 53
1902.45 55
1902.55 58
1902.65 62
1902.75 66
1902.85 70
1902.95 74
1903.05 77
1903.15 79
1903.25 81
1903.35 82
1903.45 81
1903.55 79
1903.65 76
1903.75 70
1903.85 63
1903.95 53
1904.05 43
1904.16 32
1904.26 21
1904.36 11
1904.46 4
1904.56 0
1904.66 0
1904.76 0
1904.86 0
1904.96 6
1905.06 14
1905.16 23
1905.26 31
1905.36 38
1905.46 42
1905.56 45
1905.66 45
1905.76 45
1905.86 45
1905.96 45
1906.06 47
1906.16 50
1906.26 53
1906.36 57
1906.46 60
1906.56 62
1906.66 61
1906.76 58
1906.86 52
1906.96 46
1907.06 39
1907.16 35
1907.26 32
1907.36 31
1907.46 31
1907.56 31
1907.66 31
1907.76 28
1907.86 25
1907.96 20
1908.06 14
1908.16 10
1908.26 7
1908.36 8
1908.46 11
1908.56 18
1908.66 29
1908.76 42
1908.86 56
1908.96 70
1909.06 82
1909.16 89
1909.26 92
1909.36 90
1909.46 85
1909.56 77
1909.66 68
1909.76 60
1909.86 54
1909.96 49
1910.06 45
1910.16 42
1910.26 40
1910.36 38
1910.46 38
1910.56 38
1910.66 39
1910.76 41
1910.86 41
1910.96 41
1911.06 39
1911.17 36
1911.27 33
1911.37 30
1911.47 28
1911.57 26
1911.67 24
1911.77 23
1911.87 21
1911.97 20
1912.07 18
1912.17 17
1912.27 17
1912.37 18
1912.47 20
1912.57 22
1912.67 25
1912.77 29
1912.87 34
1912.97 41
1913.07 49
1913.17 58
1913.27 68
1913.37 78
1913.47 88
1913.57 96
1913.67 102
1913.77 107
1913.87 109
1913.97 110
1914.07 110
1914.17 107
1914.27 104
1914.37 100
1914.47 97
1914.57 93
1914.67 89
1914.78 86
1914.88 82
1914.98 77
1915.08 72
1915.18 67
1915.28 61
1915.38 56
1915.48 51
1915.58 48
1915.68 45
1915.78 44
1915.88 45
1915.98 46
1916.08 49
1916.18 53
1916.28 56
1916.38 60
1916.48 63
1916.58 65
1916.68 67
1916.78 68
1916.88 69
1916.98 70
1917.08 72
1917.18 73
1917.28 73
1917.38 74
1917.48 74
1917.59 74
1917.69 73
1917.79 75
1917.89 77
1917.99 81
1918.09 87
1918.19 94
1918.29 100
1918.39 106
1918.49 108
1918.59 108
1918.69 105
1918.79 99
1918.89 91
1918.99 84
1919.09 77
1919.19 73
1919.29 71
1919.39 73
1919.49 77
1919.59 83
1919.69 90
1919.79 98
1919.90 106
1920.00 114
1920.10 120
1920.20 124
1920.30 127
1920.40 126
1920.50 122
1920.60 115
1920.70 106
1920.80 96
1920.90 87
1921.00 81
1921.10 79
1921.20 80
1921.30 85
1921.40 92
1921.50 100
1921.60 107
1921.70 113
1921.80 117
1921.91 119
1922.01 120
1922.11 121
1922.21 122
1922.31 122
1922.41 121
1922.51 120
1922.61 117
1922.71 113
1922.81 110
1922.91 107
1923.01 106
1923.11 106
1923.21 107
1923.31 108
1923.41 106
1923.51 103
1923.61 97
1923.71 89
1923.82 81
1923.92 73
1924.02 68
1924.12 66
1924.22 66
1924.32 66
1924.42 67
1924.52 67
1924.62 65
1924.72 62
1924.82 58
1924.92 53
1925.02 49
1925.12 46
1925.22 43
1925.32 41
1925.42 39
1925.53 36
1925.63 32
1925.73 28
1925.83 26
1925.93 25
1926.03 26
1926.13 28
1926.23 33
1926.33 38
1926.43 44
1926.53 49
1926.63 53
1926.73 55
1926.83 54
1926.93 51
1927.03 45
1927.14 37
1927.24 28
1927.34 18
1927.44 8
1927.54 1
1927.64 0
1927.74 0
1927.84 0
1927.94 3
1928.04 10
1928.14 17
1928.24 23
1928.34 27
1928.44 30
1928.54 30
1928.65 30
1928.75 28
1928.85 26
1928.95 25
1929.05 26
1929.15 27
1929.25 30
1929.35 34
1929.45 37
1929.55 39
1929.65 38
1929.75 36
1929.85 33
1929.95 30
1930.06 28
1930.16 28
1930.26 30
1930.36 33
1930.46 37
1930.56 40
1930.66 41
1930.76 40
1930.86 36
1930.96 31
1931.06 26
1931.16 21
1931.26 16
1931.37 13
1931.47 12
1931.57 11
1931.67 11
1931.77 11
1931.87 11
1931.97 9
1932.07 7
1932.17 3
1932.27 0
1932.37 0
1932.47 0
1932.57 0
1932.68 0
1932.78 0
1932.88 0
1932.98 2
1933.08 11
1933.18 20
1933.28 28
1933.38 33
1933.48 34
1933.58 32
1933.68 26
1933.78 20
1933.89 15
1933.99 12
1934.09 13
1934.19 18
1934.29 25
1934.39 34
1934.49 41
1934.59 45
1934.69 46
1934.79 43
1934.89 38
1934.99 32
1935.10 27
1935.20 25
1935.30 26
1935.40 32
1935.50 40
1935.60 49
1935.70 58
1935.80 65
1935.90 70
1936.00 71
1936.10 71
1936.20 69
1936.31 66
1936.41 65
1936.51 63
1936.61 62
1936.71 59
1936.81 54
1936.91 46
1937.01 37
1937.11 26
1937.21 16
1937.31 8
1937.42 4
1937.52 3
1937.62 6
1937.72 12
1937.82 19
1937.92 28
1938.02 35
1938.12 42
1938.22 48
1938.32 53
1938.43 56
1938.53 59
1938.63 60
1938.73 61
1938.83 60
1938.93 58
1939.03 55
1939.13 51
1939.23 48
1939.33 44
1939.43 42
1939.54 39
1939.64 37
1939.74 35
1939.84 32
1939.94 29
1940.04 26
1940.14 22
1940.24 19
1940.34 17
1940.44 15
1940.55 14
1940.65 14
1940.75 13
1940.85 13
1940.95 13
1941.05 12
1941.15 11
1941.25 10
1941.35 9
1941.45 7
1941.56 7
1941.66 8
1941.76 13
1941.86 21
1941.96 32
1942.06 45
1942.16 57
1942.26 68
1942.36 75
1942.47 79
1942.57 80
1942.67 80
1942.77 80
1942.87 81
1942.97 84
1943.07 86
1943.17 88
1943.27 88
1943.37 86
1943.48 82
1943.58 76
1943.68 70
1943.78 66
1943.88 62
1943.98 61
1944.08 61
1944.18 62
1944.28 64
1944.39 66
1944.49 66
1944.59 65
1944.69 64
1944.79 61
1944.89 57
1944.99 52
1945.09 46
1945.19 39
1945.30 31
1945.40 23
1945.50 17
1945.60 12
1945.70 12
1945.80 14
1945.90 21
1946.00 29
1946.10 39
1946.21 50
1946.31 60
1946.41 68
1946.51 75
1946.61 80
1946.71 83
1946.81 85
1946.91 86
1947.02 85
1947.12 84
1947.22 83
1947.32 83
1947.42 83
1947.52 83
1947.62 84
1947.72 85
1947.82 86
1947.93 87
1948.03 88
1948.13 89
1948.23 92
1948.33 94
1948.43 96
1948.53 97
1948.63 97
1948.74 97
1948.84 96
1948.94 95
1949.04 95
1949.14 96
1949.24 97
1949.34 98
1949.44 98
1949.55 97
1949.65 95
1949.75 92
1949.85 90
1949.95 87
1950.05 85
1950.15 83
1950.25 81
1950.36 78
1950.46 76
1950.56 73
1950.66 70
1950.76 67
1950.86 63
1950.96 58
1951.06 53
1951.17 47
1951.27 42
1951.37 38
1951.47 35
1951.57 34
1951.67 35
1951.77 36
1951.87 38
1951.98 40
1952.08 42
1952.18 44
1952.28 48
1952.38 53
1952.48 58
1952.58 65
1952.68 71
1952.79 77
1952.89 82
1952.99 85
1953.09 88
1953.19 90
1953.29 92
1953.39 95
1953.50 98
1953.60 102
1953.70 105
1953.80 108
1953.90 110
1954.00 110
1954.10 109
1954.20 107
1954.31 106
1954.41 105
1954.51 105
1954.61 106
1954.71 107
1954.81 107
1954.91 108
1955.02 107
1955.12 106
1955.22 104
1955.32 102
1955.42 99
1955.52 94
1955.62 89
1955.73 83
1955.83 77
1955.93 73
1956.03 70
1956.13 69
1956.23 69
1956.33 72
1956.44 75
1956.54 78
1956.64 80
1956.74 83
1956.84 85
1956.94 87
1957.04 90
1957.15 93
1957.25 96
1957.35 100
1957.45 105
1957.55 109
1957.65 114
1957.75 119
1957.86 125
1957.96 129
1958.06 134
1958.16 137
1958.26 139
1958.36 140
1958.46 138
1958.57 135
1958.67 129
1958.77 123
1958.87 115
1958.97 106
1959.07 98
1959.17 90
1959.28 82
1959.38 75
1959.48 70
1959.58 65
1959.68 62
1959.78 61
1959.88 61
1959.99 63
1960.09 68
1960.19 74
1960.29 81
1960.39 89
1960.49 97
1960.60 102
1960.70 105
1960.80 105
1960.90 102
1961.00 99
1961.10 96
1961.20 94
1961.31 95
1961.41 99
1961.51 104
1961.61 110
1961.71 115
1961.81 117
1961.92 116
1962.02 111
1962.12 103
1962.22 92
1962.32 81
1962.42 70
1962.52 61
1962.63 54
1962.73 50
1962.83 48
1962.93 47
1963.03 48
1963.13 49
1963.24 50
1963.34 49
1963.44 47
1963.54 43
1963.64 39
1963.74 34
1963.85 30
1963.95 26
1964.05 24
1964.15 21
1964.25 19
1964.35 15
1964.46 11
1964.56 5
1964.66 0
1964.76 0
1964.86 0
1964.96 0
1965.07 0
1965.17 0
1965.27 0
1965.37 0
1965.47 2
1965.57 5
1965.67 8
1965.78 9
1965.88 10
1965.98 11
1966.08 11
1966.18 10
1966.28 9
1966.39 9
1966.49 10
1966.59 11
1966.69 14
1966.79 18
1966.89 24
1967.00 32
1967.10 41
1967.20 49
1967.30 57
1967.40 64
1967.51 68
1967.61 71
1967.71 73
1967.81 74
1967.91 75
1968.01 77
1968.12 79
1968.22 81
1968.32 81
1968.42 80
1968.52 77
1968.62 72
1968.73 66
1968.83 59
1968.93 52
1969.03 45
1969.13 40
1969.23 37
1969.34 36
1969.44 37
1969.54 39
1969.64 43
1969.74 48
1969.84 53
1969.95 57
1970.05 59
1970.15 59
1970.25 57
1970.35 53
1970.46 46
1970.56 38
1970.66 29
1970.76 22
1970.86 18
1970.96 20
1971.07 27
1971.17 41
1971.27 60
1971.37 82
1971.47 105
1971.58 126
1971.68 142
1971.78 152
1971.88 156
1971.98 154
1972.08 149
1972.19 141
1972.29 133
1972.39 126
1972.49 121
1972.59 118
1972.70 116
1972.80 116
1972.90 117
1973.00 118
1973.10 120
1973.20 122
1973.31 123
1973.41 124
1973.51 123
1973.61 121
1973.71 118
1973.82 115
1973.92 111
1974.02 109
1974.12 108
1974.22 109
1974.32 111
1974.43 112
1974.53 114
1974.63 113
1974.73 111
1974.83 107
1974.94 104
1975.04 102
1975.14 104
1975.24 109
1975.34 116
1975.45 123
1975.55 128
1975.65 130
1975.75 128
1975.85 122
1975.96 114
1976.06 104
1976.16 95
1976.26 89
1976.36 85
1976.46 84
1976.57 86
1976.67 89
1976.77 92
1976.87 95
1976.97 96
1977.08 95
1977.18 92
1977.28 88
1977.38 85
1977.48 83
1977.59 84
1977.69 88
1977.79 96
1977.89 106
1977.99 117
1978.10 128
1978.20 137
1978.30 144
1978.40 148
1978.50 150
1978.61 149
1978.71 146
1978.81 140
1978.91 131
1979.01 120
1979.12 107
1979.22 92
1979.32 76
1979.42 61
1979.52 49
1979.63 40
1979.73 35
1979.83 34
1979.93 36
1980.03 40
1980.14 45
1980.24 50
1980.34 53
1980.44 56
1980.54 58
1980.65 58
1980.75 57
1980.85 54
1980.95 50
1981.05 45
1981.16 40
1981.26 36
1981.36 32
1981.46 31
1981.56 31
1981.67 33
1981.77 36
1981.87 40
1981.97 46
1982.08 52
1982.18 59
1982.28 66
1982.38 74
1982.48 82
1982.59 90
1982.69 97
1982.79 104
1982.89 110
1982.99 117
1983.10 122
1983.20 128
1983.30 132
1983.40 135
1983.50 135
1983.61 133
1983.71 129
1983.81 123
1983.91 114
1984.02 106
1984.12 97
1984.22 88
1984.32 81
1984.42 74
1984.53 68
1984.63 63
1984.73 58
1984.83 54
1984.93 50
1985.04 47
1985.14 46
1985.24 46
1985.34 47
1985.45 47
1985.55 47
1985.65 45
1985.75 42
1985.85 38
1985.96 32
1986.06 25
1986.16 17
1986.26 9
1986.36 1
1986.47 0
1986.57 0
1986.67 0
1986.77 0
1986.88 0
1986.98 0
1987.08 0
1987.18 0
1987.28 9
1987.39 21
1987.49 32
1987.59 40
1987.69 46
1987.80 49
1987.90 48
1988.00 46
1988.10 44
1988.20 41
1988.31 39
1988.41 37
1988.51 36
1988.61 34
1988.72 32
1988.82 29
1988.92 25
1989.02 23
1989.12 23
1989.23 25
1989.33 29
1989.43 35
1989.53 41
1989.64 48
1989.74 53
1989.84 56
1989.94 59
1990.05 61
1990.15 63
1990.25 64
1990.35 66
1990.45 68
1990.56 68
1990.66 67
1990.76 65
1990.86 61
1990.97 57
1991.07 53
1991.17 50
1991.27 47
1991.38 45
1991.48 44
1991.58 44
1991.68 45
1991.78 46
1991.89 47
1991.99 49
1992.09 50
1992.19 51
1992.30 51
1992.40 50
1992.50 49
1992.60 47
1992.71 45
1992.81 43
1992.91 41
1993.01 39
1993.11 36
1993.22 35
1993.32 34
1993.42 35
1993.52 38
1993.63 42
1993.73 47
1993.83 51
1993.93 54
1994.04 57
1994.14 59
1994.24 61
1994.34 64
1994.45 68
1994.55 73
1994.65 79
1994.75 84
1994.86 88
1994.96 90
1995.06 90
1995.16 87
1995.27 84
1995.37 80
1995.47 75
1995.57 72
1995.67 69
1995.78 67
1995.88 66
1995.98 66
1996.08 67
1996.19 69
1996.29 71
1996.39 73
1996.49 73
1996.60 71
1996.70 68
1996.80 63
1996.90 58
1997.01 51
1997.11 45
1997.21 41
1997.31 39
1997.42 39
1997.52 42
1997.62 48
1997.72 55
1997.83 63
1997.93 71
1998.03 77
1998.13 80
1998.24 80
1998.34 77
1998.44 72
1998.54 65
1998.65 58
1998.75 52
1998.85 48
1998.95 47
1999.06 48
1999.16 52
1999.26 58
1999.36 65
1999.47 74
1999.57 83
1999.67 91
1999.77 98
1999.88 104
1999.98 108
2000.08 110
2000.18 109
2000.29 107
2000.39 103
2000.49 98
2000.59 94
2000.70 92
2000.80 91
2000.90 91
2001.00 93
2001.11 95
2001.21 95
2001.31 95
2001.41 92
2001.52 89
2001.62 85
2001.72 81
2001.83 78
2001.93 75
2002.03 74
2002.13 73
2002.24 72
2002.34 71
2002.44 71
2002.54 71
2002.65 71
2002.75 72
2002.85 73
2002.95 75
2003.06 77
2003.16 80
2003.26 82
2003.36 83
2003.47 84
2003.57 84
2003.67 82
2003.77 78
2003.88 72
2003.98 66
2004.08 60
2004.19 55
2004.29 52
2004.39 53
2004.49 57
2004.60 65
2004.70 75
2004.80 86
2004.90 97
2005.01 107
2005.11 114
2005.21 118
2005.31 119
2005.42 117
2005.52 112
2005.62 105
2005.73 96
2005.83 88
2005.93 79
2006.03 71
2006.14 64
2006.24 58
2006.34 54
2006.44 50
2006.55 46
2006.65 44
2006.75 42
2006.85 42
2006.96 43
2007.06 45
2007.16 49
2007.27 54
2007.37 59
2007.47 64
2007.57 69
2007.68 72
2007.78 74
2007.88 74
2007.98 73
2008.09 70
2008.19 66
2008.29 62
2008.40 59
2008.50 56
2008.60 53
2008.70 50
2008.81 48
2008.91 45
2009.01 41
2009.12 37
2009.22 33
2009.32 29
2009.42 27
2009.53 25
2009.63 25
2009.73 26
2009.83 28
2009.94 31
2010.04 35
2010.14 41
2010.25 48
2010.35 56
2010.45 65
2010.55 75
2010.66 85
2010.76 93
2010.86 101
2010.97 108
2011.07 113
2011.17 118
2011.27 122
2011.38 124
2011.48 125
2011.58 123
2011.69 119
2011.79 113
2011.89 106
2011.99 99
2012.10 93
2012.20 89
2012.30 86
2012.41 85
2012.51 85
2012.61 86
2012.71 89
2012.82 93
2012.92 99
2013.02 105
2013.13 112
2013.23 118
2013.33 122
2013.43 124
2013.54 123
2013.64 121
2013.74 118
2013.85 116
2013.95 117
2014.05 120
2014.15 126
2014.26 134
2014.36 142
2014.46 149
2014.57 153
2014.67 154
2014.77 151
2014.87 146
2014.98 140
2015.08 133
2015.18 129
2015.29 125
2015.39 123
2015.49 120
2015.60 117
2015.70 112
2015.80 105
2015.90 97
2016.01 88
2016.11 80
2016.21 74
2016.32 71
2016.42 70
2016.52 72
2016.62 76
2016.73 80
2016.83 83
2016.93 86
2017.04 88
2017.14 90
2017.24 92
2017.35 93
2017.45 93
2017.55 91
2017.65 88
2017.76 83
2017.86 75
2017.96 66
2018.07 56
2018.17 47
2018.27 39
2018.38 33
2018.48 29
2018.58 28
2018.68 29
2018.79 32
2018.89 38
2018.99 45
2019.10 54
2019.20 64
2019.30 74
2019.41 84
2019.51 91
2019.61 97
2019.71 100
2019.82 101
2019.92 100
2020.02 97
2020.13 93
2020.23 87
2020.33 81
2020.44 74
2020.54 66
2020.64 59
2020.75 51
2020.85 44
2020.95 37
2021.05 30
2021.16 23
2021.26 16
2021.36 10
2021.47 6
2021.57 2
2021.67 0
2021.78 0
2021.88 0
2021.98 0
2022.09 0
2022.19 0
2022.29 0
2022.39 0
2022.50 0
2022.60 0
2022.70 0
2022.81 5
2022.91 10
2023.01 16
2023.12 23
2023.22 28
2023.32 32
2023.43 35
2023.53 36
2023.63 37
2023.74 36
2023.84 36
2023.94 36
2024.04 38
2024.15 43
2024.25 50
2024.35 58
2024.46 66
2024.56 74
2024.66 80
2024.77 82
2024.87 82
2024.97 79
2025.08 75
2025.18 72
2025.28 70
2025.39 70
2025.49 72
2025.59 73
2025.70 74
2025.80 73
2025.90 70
2026.01 64
2026.11 58
2026.21 51
2026.31 46
2026.42 42
2026.52 39
2026.62 37
2026.73 37
2026.83 37
2026.93 39
2027.04 42
2027.14 48
2027.24 54
2027.35 62
2027.45 69
2027.55 74
2027.66 76
2027.76 75
2027.86 72
2027.97 67
2028.07 63
2028.17 59
2028.28 56
2028.38 56
2028.48 58
2028.59 62
2028.69 68
2028.79 74
2028.90 80
2029.00 85
2029.10 87
2029.21 87
2029.31 84
2029.41 80
2029.52 75
2029.62 70
2029.72 67
2029.83 67
2029.93 69
2030.03 73
2030.14 78
2030.24 81
2030.34 83
2030.45 82
2030.55 79
2030.65 75
2030.76 70
2030.86 67
2030.96 65
2031.07 66
2031.17 69
2031.27 74
2031.38 80
2031.48 87
2031.58 92
2031.69 95
2031.79 97
2031.89 98
2032.00 97
2032.10 96
2032.20 95
2032.31 94
2032.41 95
2032.51 98
2032.62 101
2032.72 104
2032.82 106
2032.93 105
2033.03 102
2033.13 96
2033.24 88
2033.34 80
2033.44 73
2033.55 68
2033.65 64
2033.75 63
2033.86 63
2033.96 64
2034.06 65
2034.17 66
2034.27 67
2034.37 68
2034.48 68
2034.58 69
2034.68 71
2034.79 73
2034.89 76
2034.99 79
2035.10 82
2035.20 84
2035.30 84
2035.41 83
2035.51 81
2035.61 77
2035.72 74
2035.82 71
2035.92 71
2036.03 73
2036.13 79
2036.24 86
2036.34 95
2036.44 104
2036.55 109
2036.65 111
2036.75 109
2036.86 103
2036.96 94
2037.06 85
2037.17 76
2037.27 68
2037.37 61
2037.48 55
2037.58 50
2037.68 45
2037.79 40
2037.89 34
2037.99 30
2038.10 28
2038.20 29
2038.30 32
2038.41 39
2038.51 47
2038.62 58
2038.72 69
2038.82 81
2038.93 92
2039.03 101
2039.13 107
2039.24 111
2039.34 112
2039.44 111
2039.55 108
2039.65 105
2039.75 102
2039.86 100
2039.96 98
2040.07 97
2040.17 96
2040.27 94
2040.38 92
2040.48 87
2040.58 81
2040.69 74
2040.79 65
2040.89 57
2041.00 49
2041.10 43
2041.20 39
2041.31 37
2041.41 37
2041.52 38
2041.62 39
2041.72 41
2041.83 42
2041.93 42
2042.03 41
2042.14 39
2042.24 35
2042.34 29
2042.45 23
2042.55 17
2042.65 13
2042.76 11
2042.86 10
2042.97 12
2043.07 14
2043.17 16
2043.28 15
2043.38 12
2043.48 7
2043.59 0
2043.69 0
2043.79 0
2043.90 0
2044.00 0
2044.11 0
2044.21 0
2044.31 0
2044.42 3
2044.52 9
2044.62 13
2044.73 18
2044.83 23
2044.94 29
2045.04 36
2045.14 43
2045.25 51
2045.35 59
2045.45 66
2045.56 71
2045.66 75
2045.76 78
2045.87 77
2045.97 75
2046.08 70
2046.18 63
2046.28 55
2046.39 48
2046.49 43
2046.59 40
2046.70 41
2046.80 43
2046.91 46
2047.01 48
2047.11 49
2047.22 48
2047.32 45
2047.42 42
2047.53 39
2047.63 39
2047.74 43
2047.84 49
2047.94 57
2048.05 66
2048.15 74
2048.25 81
2048.36 86
2048.46 88
2048.57 86
2048.67 83
2048.77 78
2048.88 71
2048.98 63
2049.08 55
2049.19 47
2049.29 40
2049.40 33
2049.50 28
2049.60 24
2049.71 21
2049.81 20
2049.92 19
2050.02 19
2050.12 20
2050.23 21
2050.33 23
2050.43 24
2050.54 26
2050.64 29
2050.75 33
2050.85 37
2050.95 42
2051.06 48
2051.16 53
2051.26 60
2051.37 67
2051.47 77
2051.58 88
2051.68 102
2051.78 116
2051.89 128
2051.99 138
2052.10 142
2052.20 140
2052.30 133
2052.41 122
2052.51 109
2052.62 96
2052.72 85
2052.82 78
2052.93 75
2053.03 76
2053.13 80
2053.24 86
2053.34 93
2053.45 99
2053.55 103
2053.65 104
2053.76 103
2053.86 100
2053.97 96
2054.07 93
2054.17 91
2054.28 89
2054.38 88
2054.49 87
2054.59 85
2054.69 81
2054.80 77
2054.90 73
2055.01 69
2055.11 66
2055.21 64
2055.32 64
2055.42 64
2055.52 65
2055.63 65
2055.73 66
2055.84 67
2055.94 67
2056.04 67
2056.15 65
2056.25 62
2056.36 58
2056.46 52
2056.56 47
2056.67 41
2056.77 37
2056.88 35
2056.98 34
2057.08 35
2057.19 37
2057.29 39
2057.40 41
2057.50 42
2057.60 43
2057.71 44
2057.81 44
2057.92 44
2058.02 45
2058.12 46
2058.23 50
2058.33 56
2058.44 65
2058.54 75
2058.64 87
2058.75 97
2058.85 105
2058.96 109
2059.06 108
2059.16 103
2059.27 95
2059.37 84
2059.48 74
2059.58 63
2059.68 54
2059.79 47
2059.89 42
2060.00 38
2060.10 35
2060.21 33
2060.31 30
2060.41 26
2060.52 21
2060.62 14
2060.73 5
2060.83 0
2060.93 0
2061.04 0
2061.14 0
2061.25 0
2061.35 0
2061.45 0
2061.56 0
2061.66 6
2061.77 11
2061.87 16
2061.97 19
2062.08 22
2062.18 25
2062.29 28
2062.39 31
2062.50 33
2062.60 36
2062.70 39
2062.81 41
2062.91 43
2063.02 46
2063.12 49
2063.22 54
2063.33 59
2063.43 66
2063.54 73
2063.64 80
2063.75 87
2063.85 92
2063.95 94
2064.06 93
2064.16 91
2064.27 86
2064.37 82
2064.47 78
2064.58 77
2064.68 77
2064.79 80
2064.89 85
2065.00 92
2065.10 100
2065.20 108
2065.31 118
2065.41 128
2065.52 138
2065.62 148
2065.72 158
2065.83 165
2065.93 169
2066.04 170
2066.14 167
2066.25 161
2066.35 152
2066.45 142
2066.56 131
2066.66 122
2066.77 114
2066.87 107
2066.98 103
2067.08 101
2067.18 101
2067.29 101
2067.39 102
2067.50 104
2067.60 106
2067.71 106
2067.81 105
2067.91 102
2068.02 96
2068.12 88
2068.23 79
2068.33 70
2068.43 62
2068.54 56
2068.64 52
2068.75 49
2068.85 48
2068.96 47
2069.06 45
2069.17 42
2069.27 38
2069.37 33
2069.48 29
2069.58 27
2069.69 28
2069.79 30
2069.90 36
2070.00 42
2070.10 48
2070.21 52
2070.31 54
2070.42 54
2070.52 52
2070.63 49
2070.73 46
2070.83 44
2070.94 44
2071.04 46
2071.15 51
2071.25 58
2071.36 68
2071.46 79
2071.56 91
2071.67 103
2071.77 112
2071.88 118
2071.98 120
2072.09 116
2072.19 108
2072.30 97
2072.40 85
2072.50 74
2072.61 64
2072.71 57
2072.82 53
2072.92 53
2073.03 54
2073.13 58
2073.23 63
2073.34 69
2073.44 76
2073.55 82
2073.65 88
2073.76 92
2073.86 95
2073.97 96
2074.07 96
2074.17 96
2074.28 96
2074.38 97
2074.49 98
2074.59 100
2074.70 102
2074.80 104
2074.91 106
2075.01 110
2075.11 115
2075.22 122
2075.32 132
2075.43 144
2075.53 157
2075.64 169
2075.74 179
2075.85 185
2075.95 187
2076.05 184
2076.16 176
2076.26 165
2076.37 151
2076.47 137
2076.58 122
2076.68 109
2076.79 97
2076.89 86
2076.99 78
2077.10 72
2077.20 67
2077.31 62
2077.41 58
2077.52 55
2077.62 54
2077.73 54
2077.83 56
2077.94 61
2078.04 69
2078.14 77
2078.25 85
2078.35 91
2078.46 94
2078.56 94
2078.67 91
2078.77 87
2078.88 83
2078.98 80
2079.09 78
2079.19 77
2079.29 76
2079.40 74
2079.50 71
2079.61 67
2079.71 63
2079.82 60
2079.92 58
2080.03 58
2080.13 61
2080.24 65
2080.34 69
2080.44 72
2080.55 74
2080.65 75
2080.76 75
2080.86 74
2080.97 74
2081.07 74
2081.18 75
2081.28 77
2081.39 78
2081.49 77
2081.59 74
2081.70 69
2081.80 62
2081.91 53
2082.01 45
2082.12 37
2082.22 32
2082.33 28
2082.43 29
2082.54 33
2082.64 42
2082.75 55
2082.85 71
2082.96 89
2083.06 107
2083.16 122
2083.27 133
2083.37 139
2083.48 138
2083.58 132
2083.69 122
2083.79 110
2083.90 100
2084.00 92
2084.11 88
2084.21 87
2084.32 90
2084.42 94
2084.52 98
2084.63 101
2084.73 103
2084.84 102
2084.94 98
2085.05 91
2085.15 82
2085.26 72
2085.36 61
2085.47 50
2085.57 40
2085.68 32
2085.78 26
2085.89 21
2085.99 18
2086.10 16
2086.20 13
2086.30 10
2086.41 6
2086.51 1
2086.62 0
2086.72 0
2086.83 0
2086.93 0
2087.04 0
2087.14 0
2087.25 0
2087.35 5
2087.46 15
2087.56 24
2087.67 30
2087.77 33
2087.88 34
2087.98 32
2088.09 29
2088.19 26
2088.30 24
2088.40 23
2088.50 24
2088.61 28
2088.71 33
2088.82 39
2088.92 46
2089.03 54
2089.13 62
2089.24 70
2089.34 78
2089.45 86
2089.55 94
2089.66 102
2089.76 111
2089.87 120
2089.97 128
2090.08 136
2090.18 142
2090.29 146
2090.39 146
2090.50 144
2090.60 139
2090.71 132
2090.81 125
2090.92 119
2091.02 113
2091.13 109
2091.23 104
2091.33 100
2091.44 93
2091.54 85
2091.65 75
2091.75 64
2091.86 53
2091.96 43
2092.07 34
2092.17 28
2092.28 25
2092.38 24
2092.49 25
2092.59 28
2092.70 33
2092.80 39
2092.91 46
2093.01 53
2093.12 61
2093.22 67
2093.33 72
2093.43 76
2093.54 79
2093.64 80
2093.75 81
2093.85 81
2093.96 81
2094.06 79
2094.17 75
2094.27 71
2094.38 64
2094.48 57
2094.59 48
2094.69 39
2094.80 30
2094.90 22
2095.01 15
2095.11 9
2095.22 5
2095.32 2
2095.43 2
2095.53 4
2095.64 8
2095.74 13
2095.85 19
2095.95 26
2096.06 33
2096.16 41
2096.27 48
2096.37 54
2096.48 60
2096.58 65
2096.69 68
2096.79 68
2096.90 66
2097.00 62
2097.11 57
2097.21 51
2097.32 47
2097.42 46
2097.53 47
2097.63 51
2097.74 56
2097.84 62
2097.95 66
2098.05 69
2098.16 69
2098.26 66
2098.37 61
2098.47 55
2098.58 48
2098.68 42
2098.79 38
2098.89 35
2099.00 35
2099.10 37
2099.21 40
2099.31 46
2099.42 53
2099.52 60
2099.63 69
2099.73 78
2099.84 86
2099.94 94
2100.05 101
2100.15 106
2100.26 109
2100.36 110
2100.47 110
2100.57 107
2100.68 102
2100.78 97
2100.89 91
2100.99 84
2101.10 78
2101.20 73
2101.31 68
2101.41 64
2101.52 59
2101.62 55
2101.73 49
2101.83 44
2101.94 38
2102.04 33
2102.15 28
2102.25 24
2102.36 21
2102.46 19
2102.57 18
2102.67 18
2102.78 17
2102.88 17
2102.99 16
2103.10 14
2103.20 11
2103.31 8
2103.41 5
2103.52 2
2103.62 2
2103.73 3
2103.83 6
2103.94 13
2104.04 20
2104.15 28
2104.25 36
2104.36 43
2104.46 49
2104.57 53
2104.67 57
2104.78 62
2104.88 67
2104.99 74
2105.09 81
2105.20 88
2105.30 94
2105.41 99
2105.51 101
2105.62 102
2105.72 101
2105.83 99
2105.94 98
2106.04 97
2106.15 96
2106.25 96
2106.36 95
2106.46 93
2106.57 89
2106.67 84
2106.78 77
2106.88 69
2106.99 61
2107.09 53
2107.20 46
2107.30 40
2107.41 35
2107.51 31
2107.62 27
2107.72 22
2107.83 18
2107.93 13
2108.04 9
2108.15 6
2108.25 3
2108.36 2
2108.46 2
2108.57 3
2108.67 4
2108.78 5
2108.88 6
2108.99 5
2109.09 4
2109.20 1
2109.30 0
2109.41 0
2109.51 0
2109.62 0
2109.72 0
2109.83 0
2109.94 8
2110.04 19
2110.15 32
2110.25 44
2110.36 55
2110.46 64
2110.57 68
2110.67 69
2110.78 66
2110.88 61
2110.99 54
2111.09 47
2111.20 40
2111.30 35
2111.41 30
2111.52 25
2111.62 21
2111.73 18
2111.83 14
2111.94 13
2112.04 13
2112.15 17
2112.25 23
2112.36 33
2112.46 45
2112.57 58
2112.67 71
2112.78 82
2112.89 91
2112.99 99
2113.10 106
2113.20 112
2113.31 117
2113.41 123
2113.52 127
2113.62 130
2113.73 131
2113.83 130
2113.94 127
2114.04 123
2114.15 119
2114.26 117
2114.36 116
2114.47 116
2114.57 117
2114.68 119
2114.78 120
2114.89 119
2114.99 117
2115.10 114
2115.20 109
2115.31 104
2115.42 99
2115.52 95
2115.63 91
2115.73 87
2115.84 82
2115.94 78
2116.05 73
2116.15 69
2116.26 65
2116.36 61
2116.47 60
2116.58 58
2116.68 57
2116.79 56
2116.89 54
2117.00 52
2117.10 49
2117.21 48
2117.31 48
2117.42 51
2117.53 56
2117.63 64
2117.74 75
2117.84 86
2117.95 98
2118.05 109
2118.16 116
2118.26 121
2118.37 122
2118.47 121
2118.58 119
2118.69 117
2118.79 116
2118.90 116
2119.00 117
2119.11 117
2119.21 116
2119.32 115
2119.42 113
2119.53 112
2119.64 113
2119.74 115
2119.85 119
2119.95 123
2120.06 128
2120.16 132
2120.27 135
2120.37 138
2120.48 138
2120.59 138
2120.69 136
2120.80 133
2120.90 127
2121.01 121
2121.11 114
2121.22 108
2121.33 101
2121.43 95
2121.54 90
2121.64 85
2121.75 80
2121.85 74
2121.96 67
2122.06 61
2122.17 56
2122.28 53
2122.38 51
2122.49 51
2122.59 53
2122.70 56
2122.80 60
2122.91 63
2123.02 66
2123.12 69
2123.23 71
2123.33 74
2123.44 77
2123.54 80
2123.65 83
2123.75 86
2123.86 87
2123.97 88
2124.07 87
2124.18 86
2124.28 84
2124.39 83
2124.49 83
2124.60 84
2124.71 86
2124.81 90
2124.92 93
2125.02 97
2125.13 100
2125.23 102
2125.34 101
2125.45 99
2125.55 94
2125.66 88
2125.76 80
2125.87 71
2125.97 63
2126.08 56
2126.19 51
2126.29 48
2126.40 47
2126.50 49
2126.61 53
2126.71 58
2126.82 64
2126.93 70
2127.03 73
2127.14 74
2127.24 72
2127.35 68
2127.45 61
2127.56 53
2127.67 45
2127.77 39
2127.88 35
2127.98 33
2128.09 35
2128.19 39
2128.30 46
2128.41 53
2128.51 59
2128.62 64
2128.72 67
2128.83 70
2128.94 71
2129.04 73
2129.15 76
2129.25 80
2129.36 84
2129.46 87
2129.57 89
2129.68 87
2129.78 83
2129.89 76
2129.99 67
2130.10 59
2130.20 53
2130.31 51
2130.42 52
2130.52 56
2130.63 62
2130.73 67
2130.84 70
2130.95 69
2131.05 64
2131.16 57
2131.26 50
2131.37 44
2131.48 41
2131.58 42
2131.69 46
2131.79 52
2131.90 58
2132.00 64
2132.11 68
2132.22 70
2132.32 71
2132.43 71
2132.53 71
2132.64 72
2132.75 73
2132.85 75
2132.96 77
2133.06 78
2133.17 78
2133.27 79
2133.38 79
2133.49 79
2133.59 80
2133.70 82
2133.80 84
2133.91 87
2134.02 90
2134.12 91
2134.23 90
2134.33 89
2134.44 87
2134.55 84
2134.65 83
2134.76 83
2134.86 84
2134.97 86
2135.08 89
2135.18 91
2135.29 92
2135.39 92
2135.50 90
2135.61 88
2135.71 87
2135.82 86
2135.92 86
2136.03 86
2136.14 86
2136.24 84
2136.35 80
2136.45 73
2136.56 64
2136.67 55
2136.77 47
2136.88 40
2136.98 36
2137.09 34
2137.20 35
2137.30 38
2137.41 42
2137.51 48
2137.62 54
2137.73 61
2137.83 68
2137.94 77
2138.04 86
2138.15 96
2138.26 105
2138.36 114
2138.47 121
2138.57 127
2138.68 131
2138.79 133
2138.89 133
2139.00 132
2139.10 130
2139.21 127
2139.32 123
2139.42 119
2139.53 114
2139.63 109
2139.74 104
2139.85 100
2139.95 97
2140.06 94
2140.16 92
2140.27 90
2140.38 88
2140.48 85
2140.59 84
2140.69 84
2140.80 86
2140.91 89
2141.01 93
2141.12 97
2141.22 101
2141.33 104
2141.44 104
2141.54 104
2141.65 103
2141.76 102
2141.86 103
2141.97 103
2142.07 105
2142.18 105
2142.29 104
2142.39 101
2142.50 95
2142.60 87
2142.71 78
2142.82 69
2142.92 62
2143.03 56
2143.14 53
2143.24 52
2143.35 53
2143.45 55
2143.56 57
2143.67 59
2143.77 60
2143.88 60
2143.98 60
2144.09 58
2144.20 56
2144.30 52
2144.41 49
2144.52 46
2144.62 43
2144.73 40
2144.83 37
2144.94 34
2145.05 31
2145.15 30
2145.26 29
2145.36 30
2145.47 31
2145.58 33
2145.68 35
2145.79 36
2145.90 35
2146.00 33
2146.11 28
2146.21 23
2146.32 16
2146.43 10
2146.53 4
2146.64 0
2146.75 0
2146.85 0
2146.96 0
2147.06 0
2147.17 0
2147.28 0
2147.38 2
2147.49 4
2147.60 4
2147.70 4
2147.81 3
2147.91 3
2148.02 5
2148.13 8
2148.23 13
2148.34 21
2148.45 30
2148.55 39
2148.66 48
2148.76 56
2148.87 63
2148.98 67
2149.08 71
2149.19 73
2149.30 75
2149.40 77
2149.51 80
2149.61 84
2149.72 90
2149.83 95
2149.93 100
2150.04 104
2150.15 104
2150.25 102
2150.36 98
2150.47 91
2150.57 85
2150.68 78
2150.78 73
2150.89 69
2151.00 67
2151.10 64
2151.21 60
2151.32 57
2151.42 54
2151.53 51
2151.64 49
2151.74 49
2151.85 50
2151.95 52
2152.06 54
2152.17 55
2152.27 55
2152.38 53
2152.49 49
2152.59 44
2152.70 38
2152.81 32
2152.91 27
2153.02 24
2153.12 23
2153.23 25
2153.34 30
2153.44 38
2153.55 47
2153.66 58
2153.76 69
2153.87 79
2153.98 88
2154.08 94
2154.19 97
2154.29 96
2154.40 91
2154.51 83
2154.61 74
2154.72 64
2154.83 56
2154.93 52
2155.04 51
2155.15 54
2155.25 61
2155.36 72
2155.47 83
2155.57 96
2155.68 107
2155.78 119
2155.89 129
2156.00 137
2156.10 143
2156.21 147
2156.32 148
2156.42 147
2156.53 143
2156.64 137
2156.74 130
2156.85 123
2156.96 117
2157.06 112
2157.17 108
2157.28 106
2157.38 105
2157.49 106
2157.60 108
2157.70 111
2157.81 113
2157.91 115
2158.02 116
2158.13 114
2158.23 111
2158.34 106
2158.45 101
2158.55 96
2158.66 92
2158.77 88
2158.87 86
2158.98 83
2159.09 82
2159.19 81
2159.30 82
2159.41 84
2159.51 87
2159.62 92
2159.73 98
2159.83 104
2159.94 109
2160.05 113
2160.15 116
2160.26 117
2160.37 118
2160.47 119
2160.58 119
2160.68 119
2160.79 119
2160.90 120
2161.00 120
2161.11 121
2161.22 121
2161.32 119
2161.43 114
2161.54 107
2161.64 97
2161.75 85
2161.86 71
2161.96 58
2162.07 47
2162.18 40
2162.28 37
2162.39 39
2162.50 45
2162.60 53
2162.71 61
2162.82 69
2162.92 75
2163.03 78
2163.14 80
2163.24 80
2163.35 80
2163.46 80
2163.56 82
2163.67 84
2163.78 87
2163.88 89
2163.99 91
2164.10 92
2164.20 94
2164.31 95
2164.42 97
2164.52 98
2164.63 99
2164.74 98
2164.84 96
2164.95 93
2165.06 89
2165.16 84
2165.27 78
2165.38 71
2165.48 65
2165.59 59
2165.70 53
2165.80 49
2165.91 47
2166.02 47
2166.12 49
2166.23 53
2166.34 58
2166.44 63
2166.55 69
2166.66 75
2166.76 81
2166.87 88
2166.98 94
2167.08 100
2167.19 105
2167.30 108
2167.40 108
2167.51 107
2167.62 103
2167.72 97
2167.83 90
2167.94 82
2168.04 75
2168.15 67
2168.26 60
2168.37 53
2168.47 47
2168.58 42
2168.69 38
2168.79 35
2168.90 34
2169.01 35
2169.11 36
2169.22 38
2169.33 40
2169.43 40
2169.54 39
2169.65 38
2169.75 35
2169.86 34
2169.97 34
2170.07 38
2170.18 45
2170.29 54
2170.39 66
2170.50 78
2170.61 89
2170.71 97
2170.82 104
2170.93 108
2171.04 111
2171.14 114
2171.25 116
2171.36 119
2171.46 120
2171.57 120
2171.68 119
2171.78 116
2171.89 112
2172.00 108
2172.10 103
2172.21 99
2172.32 94
2172.42 89
2172.53 83
2172.64 75
2172.74 68
2172.85 60
2172.96 52
2173.07 45
2173.17 39
2173.28 34
2173.39 30
2173.49 28
2173.60 27
2173.71 27
2173.81 28
2173.92 29
2174.03 30
2174.13 29
2174.24 29
2174.35 27
2174.46 26
2174.56 25
2174.67 24
2174.78 23
2174.88 22
2174.99 21
2175.10 19
2175.20 18
2175.31 17
2175.42 16
2175.52 15
2175.63 15
2175.74 16
2175.85 17
2175.95 19
2176.06 21
2176.17 23
2176.27 26
2176.38 28
2176.49 30
2176.59 30
2176.70 29
2176.81 27
2176.92 24
2177.02 21
2177.13 18
2177.24 15
2177.34 14
2177.45 15
2177.56 17
2177.66 21
2177.77 26
2177.88 32
2177.98 37
2178.09 41
2178.20 45
2178.31 47
2178.41 48
2178.52 50
2178.63 52
2178.73 55
2178.84 59
2178.95 65
2179.06 71
2179.16 76
2179.27 80
2179.38 81
2179.48 80
2179.59 78
2179.70 73
2179.80 69
2179.91 66
2180.02 66
2180.13 68
2180.23 72
2180.34 76
2180.45 80
2180.55 83
2180.66 83
2180.77 82
2180.88 80
2180.98 77
2181.09 75
2181.20 72
2181.30 69
2181.41 65
2181.52 60
2181.62 53
2181.73 45
2181.84 36
2181.95 27
2182.05 19
2182.16 12
2182.27 8
2182.37 6
2182.48 5
2182.59 6
2182.70 7
2182.80 8
2182.91 8
2183.02 8
2183.12 7
2183.23 6
2183.34 3
2183.45 1
2183.55 0
2183.66 0
2183.77 0
2183.87 0
2183.98 2
2184.09 5
2184.20 8
2184.30 10
2184.41 10
2184.52 9
2184.62 5
2184.73 1
2184.84 0
2184.95 0
2185.05 0
2185.16 0
2185.27 0
2185.37 0
2185.48 2
2185.59 12
2185.70 23
2185.80 35
2185.91 48
2186.02 60
2186.12 71
2186.23 80
2186.34 87
2186.45 89
2186.55 88
2186.66 85
2186.77 78
2186.88 71
2186.98 64
2187.09 58
2187.20 54
2187.30 53
2187.41 53
2187.52 54
2187.63 54
2187.73 53
2187.84 51
2187.95 49
2188.05 46
2188.16 45
2188.27 45
2188.38 48
2188.48 52
2188.59 57
2188.70 63
2188.81 67
2188.91 71
2189.02 74
2189.13 76
2189.23 78
2189.34 81
2189.45 85
2189.56 91
2189.66 98
2189.77 105
2189.88 112
2189.99 118
2190.09 121
2190.20 123
2190.31 122
2190.42 119
2190.52 115
2190.63 110
2190.74 105
2190.84 100
2190.95 97
2191.06 96
2191.17 97
2191.27 100
2191.38 106
2191.49 114
2191.60 122
2191.70 129
2191.81 134
2191.92 137
2192.03 137
2192.13 135
2192.24 131
2192.35 126
2192.45 121
2192.56 115
2192.67 110
2192.78 105
2192.88 100
2192.99 97
2193.10 95
2193.21 95
2193.31 96
2193.42 99
2193.53 102
2193.64 106
2193.74 109
2193.85 113
2193.96 118
2194.07 122
2194.17 126
2194.28 129
2194.39 129
2194.49 126
2194.60 120
2194.71 110
2194.82 98
2194.92 85
2195.03 72
2195.14 60
2195.25 52
2195.35 46
2195.46 43
2195.57 43
2195.68 45
2195.78 48
2195.89 52
2196.00 56
2196.11 59
2196.21 60
2196.32 59
2196.43 54
2196.54 47
2196.64 38
2196.75 27
2196.86 17
2196.97 9
2197.07 3
2197.18 1
2197.29 1
2197.40 2
2197.50 5
2197.61 7
2197.72 10
2197.83 13
2197.93 17
2198.04 24
2198.15 32
2198.26 42
2198.36 54
2198.47 65
2198.58 75
2198.69 84
2198.79 90
2198.90 95
2199.01 98
2199.12 100
2199.22 102
2199.33 106
2199.44 110
2199.55 115
2199.65 120
2199.76 124
2199.87 125
2199.98 122
2200.08 116
2200.19 106
2200.30 93
2200.41 80
2200.51 67
2200.62 57
2200.73 50
2200.84 48
2200.94 50
2201.05 56
2201.16 65
2201.27 74
2201.37 82
2201.48 87
2201.59 88
2201.70 85
2201.80 78
2201.91 68
2202.02 56
2202.13 45
2202.24 35
2202.34 28
2202.45 24
2202.56 23
2202.67 24
2202.77 28
2202.88 33
2202.99 41
2203.10 50
2203.20 60
2203.31 70
2203.42 77
2203.53 82
2203.63 85
2203.74 84
2203.85 81
2203.96 78
2204.06 77
2204.17 77
2204.28 79
2204.39 84
2204.50 90
2204.60 96
2204.71 102
2204.82 107
2204.93 110
2205.03 110
2205.14 107
2205.25 103
2205.36 96
2205.46 87
2205.57 78
2205.68 70
2205.79 62
2205.89 55
2206.00 49
2206.11 44
2206.22 40
2206.33 36
2206.43 34
2206.54 33
2206.65 33
2206.76 35
2206.86 38
2206.97 42
2207.08 46
2207.19 49
2207.30 50
2207.40 49
2207.51 47
2207.62 46
2207.73 44
2207.83 45
2207.94 48
2208.05 53
2208.16 58
2208.26 62
2208.37 65
2208.48 65
2208.59 63
2208.70 60
2208.80 57
2208.91 55
2209.02 55
2209.13 57
2209.23 61
2209.34 65
2209.45 68
2209.56 69
2209.67 70
2209.77 71
2209.88 72
2209.99 75
2210.10 78
2210.20 83
2210.31 87
2210.42 90
2210.53 92
2210.64 92
2210.74 92
2210.85 92
2210.96 93
2211.07 97
2211.17 101
2211.28 105
2211.39 107
2211.50 106
2211.61 102
2211.71 95
2211.82 87
2211.93 78
2212.04 72
2212.15 68
2212.25 68
2212.36 69
2212.47 71
2212.58 72
2212.68 73
2212.79 73
2212.90 73
2213.01 72
2213.12 71
2213.22 71
2213.33 72
2213.44 72
2213.55 73
2213.66 75
2213.76 77
2213.87 81
2213.98 86
2214.09 91
2214.19 96
2214.30 101
2214.41 105
2214.52 108
2214.63 111
2214.73 113
2214.84 115
2214.95 116
2215.06 116
2215.17 116
2215.27 114
2215.38 111
2215.49 108
2215.60 103
2215.71 98
2215.81 93
2215.92 88
2216.03 83
2216.14 79
2216.25 75
2216.35 71
2216.46 68
2216.57 65
2216.68 62
2216.78 59
2216.89 57
2217.00 58
2217.11 60
2217.22 65
2217.32 73
2217.43 81
2217.54 91
2217.65 100
2217.76 109
2217.86 116
2217.97 121
2218.08 125
2218.19 126
2218.30 126
2218.40 124
2218.51 122
2218.62 119
2218.73 117
2218.84 115
2218.94 115
2219.05 115
2219.16 115
2219.27 115
2219.38 113
2219.48 111
2219.59 109
2219.70 108
2219.81 110
2219.92 113
2220.02 120
2220.13 128
2220.24 136
2220.35 144
2220.46 150
2220.56 154
2220.67 155
2220.78 154
2220.89 151
2221.00 147
2221.11 143
2221.21 139
2221.32 135
2221.43 132
2221.54 130
2221.65 130
2221.75 130
2221.86 131
2221.97 133
2222.08 134
2222.19 134
2222.29 132
2222.40 128
2222.51 121
2222.62 114
2222.73 108
2222.83 103
2222.94 100
2223.05 100
2223.16 102
2223.27 104
2223.37 106
2223.48 107
2223.59 106
2223.70 105
2223.81 102
2223.92 100
2224.02 97
2224.13 95
2224.24 93
2224.35 92
2224.46 92
2224.56 92
2224.67 92
2224.78 93
2224.89 93
2225.00 92
2225.11 89
2225.21 84
2225.32 78
2225.43 70
2225.54 62
2225.65 56
2225.75 51
2225.86 50
2225.97 53
2226.08 58
2226.19 65
2226.29 72
2226.40 78
2226.51 81
2226.62 80
2226.73 75
2226.84 67
2226.94 57
2227.05 46
2227.16 36
2227.27 27
2227.38 21
2227.49 17
2227.59 15
2227.70 15
2227.81 16
2227.92 20
2228.03 25
2228.13 32
2228.24 39
2228.35 46
2228.46 51
2228.57 53
2228.68 51
2228.78 46
2228.89 38
2229.00 28
2229.11 17
2229.22 7
2229.33 0
2229.43 0
2229.54 0
2229.65 0
2229.76 0
2229.87 0
2229.97 0
2230.08 1
2230.19 6
2230.30 10
2230.41 14
2230.52 16
2230.62 17
2230.73 16
2230.84 13
2230.95 9
2231.06 6
2231.17 2
2231.27 0
2231.38 0
2231.49 0
2231.60 0
2231.71 0
2231.82 0
2231.92 0
2232.03 0
2232.14 0
2232.25 3
2232.36 8
2232.47 12
2232.57 15
2232.68 15
2232.79 13
2232.90 8
2233.01 2
2233.12 0
2233.22 0
2233.33 0
2233.44 0
2233.55 0
2233.66 0
2233.77 0
2233.87 0
2233.98 4
2234.09 8
2234.20 12
2234.31 15
2234.42 16
2234.52 16
2234.63 13
2234.74 9
2234.85 3
2234.96 0
2235.07 0
2235.18 0
2235.28 0
2235.39 6
2235.50 15
2235.61 26
2235.72 35
2235.83 43
2235.93 48
2236.04 51
2236.15 52
2236.26 52
2236.37 54
2236.48 56
2236.58 59
2236.69 62
2236.80 65
2236.91 67
2237.02 69
2237.13 70
2237.24 72
2237.34 74
2237.45 76
2237.56 79
2237.67 82
2237.78 84
2237.89 86
2237.99 86
2238.10 84
2238.21 82
2238.32 79
2238.43 75
2238.54 72
2238.65 68
2238.75 65
2238.86 61
2238.97 56
2239.08 52
2239.19 48
2239.30 44
2239.40 41
2239.51 39
2239.62 38
2239.73 36
2239.84 34
2239.95 30
2240.06 24
2240.16 17
2240.27 9
2240.38 1
2240.49 0
2240.60 0
2240.71 0
2240.82 0
2240.92 0
2241.03 1
2241.14 8
2241.25 15
2241.36 21
2241.47 25
2241.58 26
2241.68 26
2241.79 24
2241.90 22
2242.01 20
2242.12 19
2242.23 18
2242.34 18
2242.44 16
2242.55 14
2242.66 9
2242.77 2
2242.88 0
2242.99 0
2243.10 0
2243.20 0
2243.31 0
2243.42 0
2243.53 0
2243.64 3
2243.75 14
2243.86 25
2243.96 35
2244.07 43
2244.18 49
2244.29 53
2244.40 55
2244.51 57
2244.62 57
2244.72 57
2244.83 55
2244.94 54
2245.05 50
2245.16 46
2245.27 41
2245.38 35
2245.48 30
2245.59 27
2245.70 26
2245.81 27
2245.92 30
2246.03 34
2246.14 37
2246.25 39
2246.35 39
2246.46 38
2246.57 35
2246.68 32
2246.79 30
2246.90 30
2247.01 32
2247.11 35
2247.22 39
2247.33 44
2247.44 48
2247.55 52
2247.66 56
2247.77 59
2247.88 63
2247.98 68
2248.09 73
2248.20 80
2248.31 86
2248.42 93
2248.53 98
2248.64 102
2248.75 105
2248.85 106
2248.96 108
2249.07 111
2249.18 114
2249.29 118
2249.40 120
2249.51 120
2249.62 116
2249.72 109
2249.83 98
2249.94 87
2250.05 76
2250.16 68
2250.27 62
2250.38 60
2250.49 60
2250.59 61
2250.70 61
2250.81 59
2250.92 56
2251.03 52
2251.14 49
2251.25 46
2251.36 45
2251.46 46
2251.57 48
2251.68 50
2251.79 53
2251.90 57
2252.01 62
2252.12 68
2252.23 75
2252.34 83
2252.44 90
2252.55 96
2252.66 100
2252.77 102
2252.88 102
2252.99 102
2253.10 103
2253.21 106
2253.31 111
2253.42 117
2253.53 121
2253.64 124
2253.75 122
2253.86 118
2253.97 110
2254.08 102
2254.19 93
2254.29 85
2254.40 79
2254.51 74
2254.62 70
2254.73 65
2254.84 60
2254.95 55
2255.06 50
2255.17 44
2255.27 39
2255.38 35
2255.49 30
2255.60 25
2255.71 20
2255.82 15
2255.93 9
2256.04 5
2256.15 2
2256.25 2
2256.36 4
2256.47 9
2256.58 16
2256.69 24
2256.80 32
2256.91 40
2257.02 47
2257.13 53
2257.23 58
2257.34 63
2257.45 67
2257.56 71
2257.67 74
2257.78 78
2257.89 81
2258.00 86
2258.11 91
2258.22 97
2258.32 104
2258.43 112
2258.54 119
2258.65 124
2258.76 127
2258.87 127
2258.98 125
2259.09 120
2259.20 116
2259.30 111
2259.41 107
2259.52 104
2259.63 102
2259.74 100
2259.85 97
2259.96 94
2260.07 90
2260.18 86
2260.29 82
2260.39 78
2260.50 75
2260.61 71
2260.72 68
2260.83 65
2260.94 62
2261.05 59
2261.16 58
2261.27 57
2261.38 56
2261.48 57
2261.59 59
2261.70 61
2261.81 63
2261.92 65
2262.03 66
2262.14 67
2262.25 65
2262.36 62
2262.47 58
2262.58 52
2262.68 47
2262.79 43
2262.90 41
2263.01 42
2263.12 45
2263.23 52
2263.34 61
2263.45 71
2263.56 82
2263.67 93
2263.78 103
2263.88 112
2263.99 119
2264.10 124
2264.21 126
2264.32 124
2264.43 118
2264.54 110
2264.65 101
2264.76 91
2264.87 83
2264.98 78
2265.08 75
2265.19 74
2265.30 74
2265.41 73
2265.52 70
2265.63 64
2265.74 55
2265.85 44
2265.96 34
2266.07 27
2266.18 22
2266.29 22
2266.39 24
2266.50 28
2266.61 31
2266.72 33
2266.83 33
2266.94 31
2267.05 29
2267.16 26
2267.27 25
2267.38 24
2267.49 23
2267.60 22
2267.70 20
2267.81 18
2267.92 14
2268.03 9
2268.14 4
2268.25 0
2268.36 0
2268.47 0
2268.58 0
2268.69 0
2268.80 0
2268.91 0
2269.01 0
2269.12 2
2269.23 5
2269.34 7
2269.45 9
2269.56 9
2269.67 9
2269.78 10
2269.89 13
2270.00 18
2270.11 24
2270.22 31
2270.33 38
2270.43 42
2270.54 43
2270.65 41
2270.76 37
2270.87 31
2270.98 25
2271.09 19
2271.20 14
2271.31 10
2271.42 6
2271.53 3
2271.64 0
2271.75 0
2271.86 0
2271.96 0
2272.07 0
2272.18 4
2272.29 9
2272.40 13
2272.51 17
2272.62 18
2272.73 19
2272.84 19
2272.95 17
2273.06 16
2273.17 15
2273.28 13
2273.39 10
2273.49 8
2273.60 7
2273.71 8
2273.82 11
2273.93 16
2274.04 23
2274.15 30
2274.26 36
2274.37 40
2274.48 41
2274.59 41
2274.70 38
2274.81 35
2274.92 32
2275.03 28
2275.14 25
2275.24 23
2275.35 20
2275.46 19
2275.57 19
2275.68 23
2275.79 31
2275.90 43
2276.01 58
2276.12 75
2276.23 92
2276.34 107
2276.45 118
2276.56 124
2276.67 125
2276.78 122
2276.89 115
2276.99 107
2277.10 98
2277.21 89
2277.32 82
2277.43 78
2277.54 75
2277.65 74
2277.76 75
2277.87 76
2277.98 76
2278.09 74
2278.20 70
2278.31 63
2278.42 55
2278.53 46
2278.64 39
2278.75 33
2278.86 31
2278.96 31
2279.07 34
2279.18 37
2279.29 41
2279.40 43
2279.51 43
2279.62 43
2279.73 43
2279.84 45
2279.95 48
2280.06 52
2280.17 57
2280.28 62
2280.39 66
2280.50 68
2280.61 66
2280.72 63
2280.83 58
2280.94 52
2281.04 47
2281.15 44
2281.26 44
2281.37 47
2281.48 53
2281.59 59
2281.70 66
2281.81 71
2281.92 74
2282.03 76
2282.14 77
2282.25 79
2282.36 82
2282.47 87
2282.58 93
2282.69 99
2282.80 105
2282.91 111
2283.02 114
2283.13 118
2283.24 121
2283.34 124
2283.45 127
2283.56 129
2283.67 129
2283.78 128
2283.89 123
2284.00 116
2284.11 107
2284.22 98
2284.33 89
2284.44 82
2284.55 77
2284.66 73
2284.77 70
2284.88 67
2284.99 63
2285.10 59
2285.21 55
2285.32 52
2285.43 51
2285.54 51
2285.65 52
2285.76 55
2285.87 59
2285.98 62
2286.08 65
2286.19 66
2286.30 66
2286.41 64
2286.52 60
2286.63 56
2286.74 51
2286.85 48
2286.96 46
2287.07 46
2287.18 47
2287.29 49
2287.40 51
2287.51 54
2287.62 57
2287.73 59
2287.84 60
2287.95 60
2288.06 61
2288.17 62
2288.28 64
2288.39 67
2288.50 71
2288.61 76
2288.72 80
2288.83 84
2288.94 87
2289.05 89
2289.16 92
2289.27 95
2289.37 98
2289.48 100
2289.59 102
2289.70 101
2289.81 99
2289.92 94
2290.03 89
2290.14 84
2290.25 80
2290.36 78
2290.47 78
2290.58 78
2290.69 77
2290.80 75
2290.91 70
2291.02 63
2291.13 56
2291.24 49
2291.35 45
2291.46 45
2291.57 49
2291.68 57
2291.79 69
2291.90 82
2292.01 96
2292.12 108
2292.23 117
2292.34 123
2292.45 124
2292.56 123
2292.67 118
2292.78 113
2292.89 107
2293.00 101
2293.11 97
2293.22 94
2293.33 93
2293.44 92
2293.55 92
2293.66 91
2293.77 89
2293.88 87
2293.98 83
2294.09 79
2294.20 74
2294.31 70
2294.42 67
2294.53 66
2294.64 67
2294.75 71
2294.86 77
2294.97 87
2295.08 98
2295.19 111
2295.30 123
2295.41 135
2295.52 143
2295.63 147
2295.74 146
2295.85 139
2295.96 128
2296.07 114
2296.18 97
2296.29 80
2296.40 64
2296.51 50
2296.62 39
2296.73 33
2296.84 30
2296.95 31
2297.06 35
2297.17 41
2297.28 47
2297.39 52
2297.50 53
2297.61 51
2297.72 46
2297.83 39
2297.94 33
2298.05 29
2298.16 29
2298.27 35
2298.38 44
2298.49 56
2298.60 67
2298.71 75
2298.82 78
2298.93 77
2299.04 71
2299.15 64
2299.26 58
2299.37 53
2299.48 53
2299.59 55
2299.70 60
2299.81 66
2299.92 70
2300.03 74
2300.14 75
2300.25 77
2300.36 79
2300.47 82
2300.58 89
2300.69 97
2300.80 105
2300.91 113
2301.02 119
2301.13 122
2301.24 121
2301.35 118
2301.46 113
2301.57 108
2301.68 104
2301.79 101
2301.90 100
2302.01 99
2302.12 99
2302.23 99
2302.34 98
2302.45 94
2302.56 89
2302.67 83
2302.78 76
2302.89 69
2303.00 64
2303.11 60
2303.22 59
2303.33 60
2303.44 61
2303.55 63
2303.66 63
2303.77 62
2303.88 58
2303.99 54
2304.10 51
2304.21 49
2304.32 50
2304.43 55
2304.54 63
2304.65 75
2304.76 87
2304.87 98
2304.98 106
2305.09 111
2305.20 112
2305.31 108
2305.42 101
2305.53 92
2305.64 81
2305.75 69
2305.86 57
2305.97 46
2306.08 37
2306.19 31
2306.30 28
2306.41 27
2306.52 29
2306.63 32
2306.74 35
2306.85 39
2306.96 41
2307.07 44
2307.18 46
2307.29 47
2307.40 48
2307.51 48
2307.62 46
2307.73 41
2307.84 35
2307.95 28
2308.06 21
2308.17 15
2308.28 13
2308.39 14
2308.50 18
2308.61 25
2308.72 33
2308.83 41
2308.94 48
2309.05 51
2309.16 52
2309.27 49
2309.39 44
2309.50 39
2309.61 33
2309.72 29
2309.83 28
2309.94 28
2310.05 31
2310.16 35
2310.27 39
2310.38 42
2310.49 45
2310.60 46
2310.71 47
2310.82 46
2310.93 45
2311.04 45
2311.15 45
2311.26 46
2311.37 47
2311.48 50
2311.59 54
2311.70 58
2311.81 64
2311.92 69
2312.03 74
2312.14 78
2312.25 81
2312.36 84
2312.47 86
2312.58 89
2312.69 92
2312.80 95
2312.91 98
2313.02 101
2313.13 104
2313.24 105
2313.35 106
2313.46 107
2313.57 108
2313.68 109
2313.79 111
2313.90 112
2314.02 113
2314.13 113
2314.24 111
2314.35 108
2314.46 104
2314.57 98
2314.68 90
2314.79 81
2314.90 71
2315.01 61
2315.12 50
2315.23 40
2315.34 31
2315.45 23
2315.56 17
2315.67 12
2315.78 7
2315.89 3
2316.00 0
2316.11 0
2316.22 0
2316.33 0
2316.44 0
2316.55 0
2316.66 0
2316.77 0
2316.88 2
2316.99 7
2317.10 11
2317.21 13
2317.33 15
2317.44 17
2317.55 19
2317.66 21
2317.77 24
2317.88 26
2317.99 26
2318.10 24
2318.21 21
2318.32 18
2318.43 16
2318.54 17
2318.65 21
2318.76 30
2318.87 40
2318.98 50
2319.09 58
2319.20 63
2319.31 63
2319.42 59
2319.53 54
2319.64 49
2319.75 46
2319.86 46
2319.98 50
2320.09 55
2320.20 62
2320.31 69
2320.42 75
2320.53 81
2320.64 88
2320.75 97
2320.86 108
2320.97 120
2321.08 132
2321.19 140
2321.30 145
2321.41 145
2321.52 139
2321.63 131
2321.74 121
2321.85 112
2321.96 106
2322.07 102
2322.18 102
2322.29 103
2322.41 103
2322.52 102
2322.63 97
2322.74 89
2322.85 78
2322.96 66
2323.07 55
2323.18 47
2323.29 43
2323.40 44
2323.51 48
2323.62 53
2323.73 59
2323.84 63
2323.95 65
2324.06 65
2324.17 64
2324.28 62
2324.39 61
2324.51 61
2324.62 62
2324.73 64
2324.84 65
2324.95 65
2325.06 64
2325.17 62
2325.28 59
2325.39 56
2325.50 51
2325.61 46
2325.72 40
2325.83 34
2325.94 27
2326.05 21
2326.16 16
2326.27 12
2326.38 8
2326.50 4
2326.61 1
2326.72 0
2326.83 0
2326.94 0
2327.05 0
2327.16 0
2327.27 0
2327.38 0
2327.49 0
2327.60 6
2327.71 13
2327.82 21
2327.93 30
2328.04 39
2328.15 48
2328.27 56
2328.38 62
2328.49 65
2328.60 65
2328.71 60
2328.82 53
2328.93 45
2329.04 37
2329.15 30
2329.26 27
2329.37 28
2329.48 31
2329.59 36
2329.70 41
2329.81 46
2329.93 48
2330.04 49
2330.15 48
2330.26 47
2330.37 47
2330.48 47
2330.59 49
2330.70 51
2330.81 53
2330.92 55
2331.03 56
2331.14 55
2331.25 54
2331.36 52
2331.47 50
2331.59 48
2331.70 45
2331.81 42
2331.92 39
2332.03 36
2332.14 33
2332.25 31
2332.36 30
2332.47 29
2332.58 28
2332.69 27
2332.80 25
2332.91 22
2333.03 20
2333.14 18
2333.25 18
2333.36 21
2333.47 25
2333.58 31
2333.69 38
2333.80 45
2333.91 52
2334.02 57
2334.13 61
2334.24 63
2334.35 65
2334.47 65
2334.58 64
2334.69 62
2334.80 59
2334.91 56
2335.02 53
2335.13 52
2335.24 52
2335.35 55
2335.46 59
2335.57 64
2335.68 68
2335.79 71
2335.91 72
2336.02 72
2336.13 72
2336.24 71
2336.35 71
2336.46 73
2336.57 76
2336.68 80
2336.79 85
2336.90 91
2337.01 97
2337.12 104
2337.24 111
2337.35 119
2337.46 129
2337.57 140
2337.68 153
2337.79 165
2337.90 177
2338.01 187
2338.12 194
2338.23 197
2338.34 198
2338.45 196
2338.57 195
2338.68 195
2338.79 198
2338.90 203
2339.01 210
2339.12 217
2339.23 223
2339.34 226
2339.45 225
2339.56 220
2339.67 214
2339.79 206
2339.90 197
2340.01 189
2340.12 182
2340.23 176
2340.34 171
2340.45 165
2340.56 159
2340.67 153
2340.78 144
2340.89 135
2341.01 125
2341.12 116
2341.23 108
2341.34 102
2341.45 99
2341.56 98
2341.67 98
2341.78 98
2341.89 99
2342.00 98
2342.12 96
2342.23 93
2342.34 91
2342.45 89
2342.56 88
2342.67 88
2342.78 88
2342.89 89
2343.00 88
2343.11 87
2343.23 84
2343.34 81
2343.45 77
2343.56 73
2343.67 70
2343.78 68
2343.89 67
2344.00 66
2344.11 66
2344.22 66
2344.34 67
2344.45 69
2344.56 70
2344.67 71
2344.78 70
2344.89 68
2345.00 63
2345.11 56
2345.22 48
2345.33 40
2345.45 32
2345.56 27
2345.67 23
2345.78 23
2345.89 26
2346.00 32
2346.11 40
2346.22 49
2346.33 57
2346.44 63
2346.56 65
2346.67 65
2346.78 60
2346.89 53
2347.00 44
2347.11 35
2347.22 27
2347.33 21
2347.44 17
2347.56 15
2347.67 15
2347.78 17
2347.89 20
2348.00 26
2348.11 33
2348.22 43
2348.33 52
2348.44 62
2348.56 69
2348.67 73
2348.78 72
2348.89 68
2349.00 61
2349.11 53
2349.22 48
2349.33 45
2349.44 47
2349.56 54
2349.67 63
2349.78 73
2349.89 81
2350.00 86
2350.11 86
2350.22 82
2350.33 74
2350.45 64
2350.56 54
2350.67 46
2350.78 39
2350.89 34
2351.00 32
2351.11 30
2351.22 28
2351.33 26
2351.45 22
2351.56 17
2351.67 12
2351.78 7
2351.89 2
2352.00 0
2352.11 0
2352.22 0
2352.34 0
2352.45 0
2352.56 0
2352.67 0
2352.78 0
2352.89 2
2353.00 6
2353.11 12
2353.22 18
2353.34 24
2353.45 29
2353.56 35
2353.67 41
2353.78 47
2353.89 52
2354.00 58
2354.11 62
2354.23 65
2354.34 68
2354.45 69
2354.56 72
2354.67 76
2354.78 83
2354.89 92
2355.00 104
2355.12 115
2355.23 124
2355.34 129
2355.45 131
2355.56 129
2355.67 124
2355.78 119
2355.90 116
2356.01 117
2356.12 121
2356.23 128
2356.34 138
2356.45 147
2356.56 155
2356.67 159
2356.79 160
2356.90 158
2357.01 154
2357.12 148
2357.23 143
2357.34 140
2357.45 137
2357.56 135
2357.68 132
2357.79 128
2357.90 121
2358.01 112
2358.12 100
2358.23 87
2358.34 73
2358.46 60
2358.57 49
2358.68 40
2358.79 34
2358.90 31
2359.01 30
2359.12 31
2359.23 33
2359.35 37
2359.46 42
2359.57 47
2359.68 51
2359.79 56
2359.90 61
2360.01 65
2360.13 69
2360.24 73
2360.35 76
2360.46 79
2360.57 81
2360.68 83
2360.79 83
2360.91 82
2361.02 80
2361.13 76
2361.24 71
2361.35 65
2361.46 60
2361.57 56
2361.69 52
2361.80 50
2361.91 50
2362.02 50
2362.13 51
2362.24 51
2362.35 50
2362.47 48
2362.58 44
2362.69 39
2362.80 32
2362.91 24
2363.02 17
2363.13 11
2363.25 5
2363.36 2
2363.47 0
2363.58 0
2363.69 0
2363.80 0
2363.91 0
2364.03 0
2364.14 0
2364.25 0
2364.36 0
2364.47 2
2364.58 15
2364.70 30
2364.81 46
2364.92 60
2365.03 71
2365.14 78
2365.25 81
2365.36 81
2365.48 79
2365.59 77
2365.70 74
2365.81 71
2365.92 67
2366.03 62
2366.14 54
2366.26 44
2366.37 33
2366.48 22
2366.59 12
2366.70 4
2366.81 0
2366.93 0
2367.04 0
2367.15 0
2367.26 0
2367.37 4
2367.48 10
2367.60 15
2367.71 20
2367.82 24
2367.93 27
2368.04 28
2368.15 29
2368.26 29
2368.38 27
2368.49 25
2368.60 22
2368.71 17
2368.82 13
2368.93 10
2369.05 8
2369.16 8
2369.27 10
2369.38 14
2369.49 19
2369.60 24
2369.72 29
2369.83 34
2369.94 38
2370.05 41
2370.16 45
2370.27 49
2370.39 53
2370.50 55
2370.61 57
2370.72 56
2370.83 52
2370.94 47
2371.05 41
2371.17 36
2371.28 32
2371.39 30
2371.50 30
2371.61 32
2371.72 34
2371.84 35
2371.95 36
2372.06 36
2372.17 34
2372.28 33
2372.39 32
2372.51 32
2372.62 32
2372.73 33
2372.84 35
2372.95 36
2373.06 37
2373.18 38
2373.29 38
2373.40 39
2373.51 41
2373.62 44
2373.74 49
2373.85 55
2373.96 61
2374.07 67
2374.18 72
2374.29 76
2374.41 79
2374.52 81
2374.63 84
2374.74 86
2374.85 87
2374.96 89
2375.08 89
2375.19 89
2375.30 88
2375.41 88
2375.52 88
2375.63 89
2375.75 90
2375.86 91
2375.97 90
2376.08 88
2376.19 85
2376.31 82
2376.42 78
2376.53 74
2376.64 70
2376.75 67
2376.86 63
2376.98 58
2377.09 53
2377.20 48
2377.31 43
2377.42 40
2377.53 39
2377.65 39
2377.76 39
2377.87 40
2377.98 40
2378.09 38
2378.21 36
2378.32 33
2378.43 31
2378.54 29
2378.65 29
2378.76 31
2378.88 34
2378.99 39
2379.10 44
2379.21 50
2379.32 54
2379.44 57
2379.55 59
2379.66 58
2379.77 55
2379.88 51
2380.00 47
2380.11 43
2380.22 41
2380.33 40
2380.44 42
2380.55 45
2380.67 49
2380.78 54
2380.89 58
2381.00 61
2381.11 63
2381.23 65
2381.34 66
2381.45 66
2381.56 66
2381.67 65
2381.79 64
2381.90 63
2382.01 62
2382.12 62
2382.23 66
2382.34 72
2382.46 80
2382.57 90
2382.68 99
2382.79 104
2382.90 106
2383.02 103
2383.13 95
2383.24 84
2383.35 71
2383.46 58
2383.58 48
2383.69 40
2383.80 36
2383.91 36
2384.02 38
2384.14 43
2384.25 48
2384.36 53
2384.47 57
2384.58 59
2384.70 58
2384.81 56
2384.92 52
2385.03 47
2385.14 41
2385.26 37
2385.37 34
2385.48 33
2385.59 35
2385.70 39
2385.82 45
2385.93 51
2386.04 56
2386.15 62
2386.26 67
2386.38 73
2386.49 80
2386.60 89
2386.71 100
2386.82 112
2386.94 124
2387.05 136
2387.16 146
2387.27 156
2387.38 165
2387.50 174
2387.61 184
2387.72 194
2387.83 204
2387.94 215
2388.06 226
2388.17 236
2388.28 246
2388.39 256
2388.50 267
2388.62 278
2388.73 288
2388.84 298
2388.95 307
2389.06 317
2389.18 328
2389.29 341
2389.40 356
2389.51 374
2389.62 395
2389.74 416
2389.85 436
2389.96 452
2390.07 464
2390.19 470
2390.30 471
2390.41 468
2390.52 463
2390.63 458
2390.75 454
2390.86 451
2390.97 448
2391.08 444
2391.19 439
2391.31 432
2391.42 423
2391.53 411
2391.64 399
2391.75 387
2391.87 375
2391.98 362
2392.09 348
2392.20 332
2392.32 316
2392.43 298
2392.54 282
2392.65 266
2392.76 253
2392.88 241
2392.99 230
2393.10 220
2393.21 210
2393.32 200
2393.44 190
2393.55 181
2393.66 174
2393.77 170
2393.89 168
2394.00 167
2394.11 167
2394.22 166
2394.33 164
2394.45 160
2394.56 154
2394.67 148
2394.78 141
2394.90 135
2395.01 131
2395.12 128
2395.23 127
2395.34 127
2395.46 128
2395.57 130
2395.68 132
2395.79 134
2395.91 137
2396.02 139
2396.13 140
2396.24 140
2396.35 137
2396.47 134
2396.58 130
2396.69 126
2396.80 125
2396.92 125
2397.03 127
2397.14 129
2397.25 131
2397.36 130
2397.48 128
2397.59 125
2397.70 124
2397.81 125
2397.93 130
2398.04 137
2398.15 147
2398.26 156
2398.38 163
2398.49 166
2398.60 166
2398.71 163
2398.82 159
2398.94 156
2399.05 155
2399.16 157
2399.27 161
2399.39 164
2399.50 165
2399.61 162
2399.72 155
2399.84 146
2399.95 135
2400.06 125
2400.17 120
2400.28 119
2400.40 123
2400.51 130
2400.62 140
2400.73 150
2400.85 157
2400.96 161
2401.07 161
2401.18 158
2401.30 152
2401.41 147
2401.52 141
2401.63 136
2401.75 133
2401.86 131
2401.97 130
2402.08 131
2402.19 133
2402.31 137
2402.42 143
2402.53 149
2402.64 155
2402.76 160
2402.87 163
2402.98 164
2403.09 161
2403.21 157
2403.32 151
2403.43 145
2403.54 139
2403.66 134
2403.77 130
2403.88 125
2403.99 120
2404.11 115
2404.22 110
2404.33 106
2404.44 104
2404.56 104
2404.67 106
2404.78 109
2404.89 111
2405.00 113
2405.12 114
2405.23 113
2405.34 111
2405.45 107
2405.57 101
2405.68 93
2405.79 84
2405.90 74
2406.02 63
2406.13 52
2406.24 42
2406.35 32
2406.47 24
2406.58 17
2406.69 12
2406.80 9
2406.92 7
2407.03 7
2407.14 10
2407.25 13
2407.37 18
2407.48 23
2407.59 27
2407.70 29
2407.82 30
2407.93 29
2408.04 25
2408.15 21
2408.27 15
2408.38 9
2408.49 4
2408.60 1
2408.72 0
2408.83 0
2408.94 2
2409.05 4
2409.17 5
2409.28 5
2409.39 4
2409.50 1
2409.62 0
2409.73 0
2409.84 0
2409.95 0
2410.07 0
2410.18 4
2410.29 12
2410.41 18
2410.52 23
2410.63 26
2410.74 27
2410.86 28
2410.97 29
2411.08 31
2411.19 35
2411.31 40
2411.42 44
2411.53 49
2411.64 52
2411.76 54
2411.87 55
2411.98 57
2412.09 59
2412.21 61
2412.32 64
2412.43 67
2412.54 70
2412.66 72
2412.77 73
2412.88 74
2413.00 74
2413.11 74
2413.22 73
2413.33 71
2413.45 67
2413.56 62
2413.67 56
2413.78 49
2413.90 42
2414.01 35
2414.12 30
2414.23 27
2414.35 26
2414.46 26
2414.57 27
2414.68 28
2414.80 29
2414.91 28
2415.02 26
2415.14 23
2415.25 20
2415.36 18
2415.47 17
2415.59 19
2415.70 23
2415.81 29
2415.92 36
2416.04 44
2416.15 51
2416.26 55
2416.38 57
2416.49 55
2416.60 51
2416.71 44
2416.83 36
2416.94 28
2417.05 19
2417.16 11
2417.28 4
2417.39 0
2417.50 0
2417.62 0
2417.73 0
2417.84 0
2417.95 4
2418.07 10
2418.18 16
2418.29 21
2418.40 26
2418.52 30
2418.63 33
2418.74 37
2418.86 41
2418.97 47
2419.08 53
2419.19 61
2419.31 70
2419.42 79
2419.53 86
2419.64 92
2419.76 95
2419.87 96
2419.98 94
2420.10 92
2420.21 89
2420.32 87
2420.43 85
2420.55 83
2420.66 81
2420.77 77
2420.89 72
2421.00 65
2421.11 57
2421.22 48
2421.34 39
2421.45 31
2421.56 25
2421.68 22
2421.79 21
2421.90 22
2422.01 25
2422.13 28
2422.24 31
2422.35 33
2422.47 35
2422.58 35
2422.69 34
2422.80 34
2422.92 33
2423.03 33
2423.14 33
2423.26 34
2423.37 37
2423.48 41
2423.59 47
2423.71 55
2423.82 65
2423.93 75
2424.05 85
2424.16 93
2424.27 100
2424.38 103
2424.50 103
2424.61 100
2424.72 95
2424.84 87
2424.95 78
2425.06 69
2425.17 62
2425.29 56
2425.40 54
2425.51 57
2425.63 63
2425.74 73
2425.85 84
2425.97 95
2426.08 106
2426.19 114
2426.30 119
2426.42 120
2426.53 119
2426.64 115
2426.76 109
2426.87 102
2426.98 95
2427.09 88
2427.21 82
2427.32 79
2427.43 77
2427.55 78
2427.66 80
2427.77 82
2427.89 84
2428.00 83
2428.11 80
2428.22 75
2428.34 69
2428.45 63
2428.56 59
2428.68 57
2428.79 56
2428.90 57
2429.02 56
2429.13 54
2429.24 49
2429.35 41
2429.47 31
2429.58 22
2429.69 13
2429.81 8
2429.92 6
2430.03 8
2430.15 13
2430.26 21
2430.37 30
2430.48 39
2430.60 47
2430.71 54
2430.82 60
2430.94 65
2431.05 68
2431.16 70
2431.28 72
2431.39 72
2431.50 73
2431.61 73
2431.73 72
2431.84 70
2431.95 68
2432.07 66
2432.18 64
2432.29 63
2432.41 65
2432.52 68
2432.63 74
2432.75 81
2432.86 87
2432.97 91
2433.09 92
2433.20 90
2433.31 86
2433.42 79
2433.54 71
2433.65 63
2433.76 57
2433.88 53
2433.99 50
2434.10 50
2434.22 50
2434.33 50
2434.44 50
2434.56 47
2434.67 42
2434.78 36
2434.89 29
2435.01 23
2435.12 18
2435.23 15
2435.35 14
2435.46 16
2435.57 17
2435.69 18
2435.80 18
2435.91 16
2436.03 13
2436.14 12
2436.25 11
2436.37 14
2436.48 18
2436.59 23
2436.71 27
2436.82 29
2436.93 28
2437.05 22
2437.16 14
2437.27 6
2437.38 0
2437.50 0
2437.61 0
2437.72 0
2437.84 0
2437.95 4
2438.06 8
2438.18 8
2438.29 6
2438.40 2
2438.52 0
2438.63 0
2438.74 0
2438.86 0
2438.97 7
2439.08 16
2439.20 24
2439.31 29
2439.42 29
2439.54 25
2439.65 18
2439.76 8
2439.88 0
2439.99 0
2440.10 0
2440.22 0
2440.33 0
2440.44 0
2440.56 0
2440.67 0
2440.78 0
2440.90 6
2441.01 14
2441.12 23
2441.24 33
2441.35 43
2441.46 53
2441.57 62
2441.69 71
2441.80 77
2441.91 83
2442.03 86
2442.14 87
2442.25 86
2442.37 82
2442.48 77
2442.59 72
2442.71 68
2442.82 66
2442.93 65
2443.05 68
2443.16 72
2443.27 78
2443.39 85
2443.50 91
2443.61 96
2443.73 100
2443.84 101
2443.95 101
2444.07 99
2444.18 96
2444.29 94
2444.41 94
2444.52 95
2444.63 98
2444.75 101
2444.86 103
2444.97 102
2445.09 97
2445.20 88
2445.32 77
2445.43 65
2445.54 54
2445.66 45
2445.77 39
2445.88 37
2446.00 38
2446.11 40
2446.22 42
2446.34 44
2446.45 45
2446.56 44
2446.68 43
2446.79 42
2446.90 41
2447.02 41
2447.13 44
2447.24 48
2447.36 54
2447.47 62
2447.58 71
2447.70 82
2447.81 92
2447.92 101
2448.04 109
2448.15 114
2448.26 118
2448.38 119
2448.49 119
2448.60 119
2448.72 120
2448.83 123
2448.94 128
2449.06 134
2449.17 139
2449.29 144
2449.40 145
2449.51 143
2449.63 138
2449.74 131
2449.85 121
2449.97 110
2450.08 100
2450.19 89
2450.31 79
2450.42 71
2450.53 64
2450.65 58
2450.76 53
2450.87 50
2450.99 47
2451.10 45
2451.21 43
2451.33 41
2451.44 39
2451.56 38
2451.67 38
2451.78 40
2451.90 44
2452.01 49
2452.12 54
2452.24 57
2452.35 56
2452.46 52
2452.58 45
2452.69 35
2452.80 24
2452.92 15
2453.03 8
2453.14 4
2453.26 4
2453.37 6
2453.49 9
2453.60 13
2453.71 18
2453.83 23
2453.94 29
2454.05 37
2454.17 45
2454.28 53
2454.39 61
2454.51 66
2454.62 68
2454.73 67
2454.85 64
2454.96 59
2455.08 55
2455.19 52
2455.30 51
2455.42 52
2455.53 52
2455.64 53
2455.76 53
2455.87 51
2455.98 48
2456.10 45
2456.21 42
2456.33 40
2456.44 39
2456.55 37
2456.67 36
2456.78 34
2456.89 30
2457.01 25
2457.12 20
2457.23 15
2457.35 11
2457.46 7
2457.58 6
2457.69 7
2457.80 9
2457.92 14
2458.03 19
2458.14 26
2458.26 32
2458.37 37
2458.49 40
2458.60 41
2458.71 40
2458.83 36
2458.94 31
2459.05 26
2459.17 21
2459.28 17
2459.39 15
2459.51 13
2459.62 13
2459.74 12
2459.85 11
2459.96 10
2460.08 8
2460.19 6
2460.30 4
2460.42 2
2460.53 2
2460.65 3
2460.76 4
2460.87 7
2460.99 10
2461.10 13
2461.21 16
2461.33 19
2461.44 20
2461.56 19
2461.67 16
2461.78 12
2461.90 6
2462.01 0
2462.12 0
2462.24 0
2462.35 0
2462.47 0
2462.58 0
2462.69 0
2462.81 0
2462.92 2
2463.03 13
2463.15 24
2463.26 35
2463.38 46
2463.49 55
2463.60 63
2463.72 68
2463.83 71
2463.95 73
2464.06 73
2464.17 71
2464.29 69
2464.40 65
2464.51 61
2464.63 59
2464.74 58
2464.86 62
2464.97 68
2465.08 77
2465.20 87
2465.31 97
2465.43 104
2465.54 108
2465.65 110
2465.77 109
2465.88 107
2465.99 105
2466.11 104
2466.22 103
2466.34 101
2466.45 98
2466.56 93
2466.68 86
2466.79 79
2466.91 71
2467.02 65
2467.13 61
2467.25 60
2467.36 60
2467.47 60
2467.59 60
2467.70 58
2467.82 54
2467.93 51
2468.04 49
2468.16 51
2468.27 58
2468.39 70
2468.50 84
2468.61 98
2468.73 109
2468.84 115
2468.96 116
2469.07 112
2469.18 105
2469.30 98
2469.41 92
2469.53 87
2469.64 84
2469.75 82
2469.87 80
2469.98 79
2470.10 79
2470.21 80
2470.32 83
2470.44 87
2470.55 91
2470.66 94
2470.78 95
2470.89 94
2471.01 89
2471.12 83
2471.23 76
2471.35 69
2471.46 63
2471.58 58
2471.69 54
2471.80 49
2471.92 44
2472.03 37
2472.15 30
2472.26 23
2472.37 17
2472.49 14
2472.60 15
2472.72 17
2472.83 22
2472.94 28
2473.06 33
2473.17 37
2473.29 39
2473.40 39
2473.51 38
2473.63 36
2473.74 33
2473.86 32
2473.97 30
2474.09 30
2474.20 30
2474.31 29
2474.43 28
2474.54 26
2474.66 22
2474.77 17
2474.88 10
2475.00 4
2475.11 0
2475.23 0
2475.34 0
2475.45 0
2475.57 8
2475.68 17
2475.80 26
2475.91 34
2476.02 38
2476.14 39
2476.25 38
2476.37 35
2476.48 33
2476.59 31
2476.71 30
2476.82 30
2476.94 30
2477.05 30
2477.17 28
2477.28 26
2477.39 24
2477.51 23
2477.62 24
2477.74 28
2477.85 34
2477.96 41
2478.08 49
2478.19 56
2478.31 61
2478.42 65
2478.54 67
2478.65 67
2478.76 67
2478.88 66
2478.99 67
2479.11 67
2479.22 68
2479.33 69
2479.45 70
2479.56 71
2479.68 71
2479.79 72
2479.91 74
2480.02 77
2480.13 80
2480.25 84
2480.36 87
2480.48 90
2480.59 91
2480.70 91
2480.82 90
2480.93 89
2481.05 87
2481.16 86
2481.28 85
2481.39 83
2481.50 81
2481.62 79
2481.73 77
2481.85 76
2481.96 77
2482.08 80
2482.19 84
2482.30 90
2482.42 98
2482.53 105
2482.65 111
2482.76 114
2482.87 115
2482.99 113
2483.10 108
2483.22 101
2483.33 93
2483.45 85
2483.56 77
2483.67 70
2483.79 65
2483.90 61
2484.02 59
2484.13 58
2484.25 57
2484.36 56
2484.47 53
2484.59 48
2484.70 41
2484.82 31
2484.93 22
2485.05 13
2485.16 7
2485.27 5
2485.39 5
2485.50 7
2485.62 10
2485.73 11
2485.85 10
2485.96 6
2486.07 1
2486.19 0
2486.30 0
2486.42 0
2486.53 0
2486.65 0
2486.76 0
2486.88 1
2486.99 9
2487.10 18
2487.22 28
2487.33 37
2487.45 44
2487.56 50
2487.68 53
2487.79 53
2487.90 51
2488.02 47
2488.13 42
2488.25 37
2488.36 34
2488.48 31
2488.59 29
2488.70 30
2488.82 33
2488.93 39
2489.05 47
2489.16 58
2489.28 70
2489.39 81
2489.51 89
2489.62 93
2489.73 93
2489.85 89
2489.96 83
2490.08 77
2490.19 71
2490.31 68
2490.42 68
2490.54 70
2490.65 75
2490.76 82
2490.88 89
2490.99 96
2491.11 103
2491.22 108
2491.34 111
2491.45 111
2491.57 110
2491.68 108
2491.79 106
2491.91 106
2492.02 109
2492.14 115
2492.25 125
2492.37 136
2492.48 148
2492.60 159
2492.71 167
2492.82 173
2492.94 177
2493.05 178
2493.17 178
2493.28 177
2493.40 176
2493.51 175
2493.63 172
2493.74 168
2493.85 161
2493.97 153
2494.08 142
2494.20 130
2494.31 116
2494.43 102
2494.54 89
2494.66 75
2494.77 63
2494.89 53
2495.00 46
2495.11 41
2495.23 40
2495.34 41
2495.46 45
2495.57 51
2495.69 57
2495.80 63
2495.92 70
2496.03 77
2496.15 83
2496.26 90
2496.37 97
2496.49 103
2496.60 108
2496.72 111
2496.83 112
2496.95 111
2497.06 107
2497.18 103
2497.29 98
2497.41 93
2497.52 90
2497.63 89
2497.75 89
2497.86 90
2497.98 92
2498.09 94
2498.21 97
2498.32 100
2498.44 103
2498.55 105
2498.67 106
2498.78 106
2498.90 104
2499.01 99
2499.12 93
2499.24 88
2499.35 83
2499.47 81
2499.58 81
2499.70 84
2499.81 88
2499.93 91
2500.04 91
2500.16 89
2500.27 85
2500.39 80
2500.50 76
2500.62 72
2500.73 70
2500.84 69
2500.96 68
2501.07 66
2501.19 64
2501.30 60
2501.42 55
2501.53 50
2501.65 46
2501.76 44
2501.88 42
2501.99 43
2502.11 46
2502.22 52
2502.34 60
2502.45 70
2502.56 83
2502.68 96
2502.79 110
2502.91 121
2503.02 131
2503.14 137
2503.25 139
2503.37 139
2503.48 137
2503.60 134
2503.71 132
2503.83 131
2503.94 133
2504.06 137
2504.17 142
2504.29 148
2504.40 153
2504.52 156
2504.63 155
2504.74 151
2504.86 143
2504.97 132
2505.09 117
2505.20 102
2505.32 85
2505.43 68
2505.55 52
2505.66 39
2505.78 28
2505.89 21
2506.01 18
2506.12 17
2506.24 20
2506.35 24
2506.47 28
2506.58 32
2506.70 34
2506.81 37
2506.93 39
2507.04 42
2507.15 45
2507.27 49
2507.38 53
2507.50 55
2507.61 54
2507.73 51
2507.84 44
2507.96 36
2508.07 28
2508.19 21
2508.30 17
2508.42 14
2508.53 13
2508.65 13
2508.76 13
2508.88 13
2508.99 13
2509.11 11
2509.22 9
2509.34 7
2509.45 3
2509.57 0
2509.68 0
2509.80 0
2509.91 0
2510.03 0
2510.14 0
2510.26 0
2510.37 0
2510.49 8
2510.60 17
2510.72 24
2510.83 31
2510.95 38
2511.06 45
2511.17 52
2511.29 58
2511.40 64
2511.52 68
2511.63 69
2511.75 67
2511.86 65
2511.98 61
2512.09 57
2512.21 53
2512.32 50
2512.44 47
2512.55 43
2512.67 38
2512.78 33
2512.90 28
2513.01 25
2513.13 24
2513.24 27
2513.36 32
2513.47 39
2513.59 46
2513.70 52
2513.82 57
2513.93 59
2514.05 60
2514.16 61
2514.28 60
2514.39 60
2514.51 58
2514.62 55
2514.74 52
2514.85 47
2514.97 43
2515.08 39
2515.20 38
2515.31 38
2515.43 40
2515.54 44
2515.66 47
2515.77 50
2515.89 52
2516.00 55
2516.12 58
2516.23 62
2516.35 68
2516.46 74
2516.58 81
2516.69 88
2516.81 94
2516.92 100
2517.04 104
2517.15 108
2517.27 111
2517.38 114
2517.50 115
2517.61 115
2517.73 113
2517.84 109
2517.96 104
2518.07 99
2518.19 94
2518.30 91
2518.42 88
2518.53 88
2518.65 90
2518.76 95
2518.88 102
2518.99 111
2519.11 123
2519.22 138
2519.34 153
2519.45 170
2519.57 185
2519.68 198
2519.80 208
2519.91 211
2520.03 209
2520.15 200
2520.26 185
2520.38 168
2520.49 150
2520.61 132
2520.72 118
2520.84 108
2520.95 102
2521.07 100
2521.18 100
2521.30 101
2521.41 102
2521.53 102
2521.64 100
2521.76 97
2521.87 93
2521.99 87
2522.10 80
2522.22 74
2522.33 67
2522.45 62
2522.56 58
2522.68 58
2522.79 59
2522.91 64
2523.02 70
2523.14 77
2523.25 83
2523.37 88
2523.48 90
2523.60 90
2523.71 89
2523.83 90
2523.95 92
2524.06 97
2524.18 103
2524.29 111
2524.41 118
2524.52 122
2524.64 121
2524.75 117
2524.87 108
2524.98 98
2525.10 88
2525.21 79
2525.33 72
2525.44 67
2525.56 65
2525.67 65
2525.79 65
2525.90 67
2526.02 69
2526.13 72
2526.25 75
2526.36 78
2526.48 80
2526.60 81
2526.71 81
2526.83 81
2526.94 81
2527.06 83
2527.17 87
2527.29 93
2527.40 100
2527.52 109
2527.63 117
2527.75 123
2527.86 127
2527.98 129
2528.09 129
2528.21 127
2528.32 125
2528.44 123
2528.55 122
2528.67 121
2528.79 121
2528.90 122
2529.02 121
2529.13 120
2529.25 115
2529.36 109
2529.48 100
2529.59 90
2529.71 81
2529.82 75
2529.94 73
2530.05 77
2530.17 84
2530.28 95
2530.40 107
2530.52 118
2530.63 128
2530.75 134
2530.86 139
2530.98 142
2531.09 145
2531.21 147
2531.32 148
2531.44 147
2531.55 145
2531.67 141
2531.78 136
2531.90 131
2532.01 129
2532.13 130
2532.25 137
2532.36 147
2532.48 161
2532.59 175
2532.71 189
2532.82 200
2532.94 207
2533.05 211
2533.17 213
2533.28 213
2533.40 213
2533.52 214
2533.63 216
2533.75 219
2533.86 224
2533.98 230
2534.09 237
2534.21 243
2534.32 247
2534.44 250
2534.55 249
2534.67 246
2534.78 241
2534.90 235
2535.02 230
2535.13 226
2535.25 223
2535.36 222
2535.48 222
2535.59 223
2535.71 224
2535.82 224
2535.94 225
2536.05 225
2536.17 226
2536.29 227
2536.40 229
2536.52 231
2536.63 231
2536.75 231
2536.86 229
2536.98 225
2537.09 221
2537.21 216
2537.32 211
2537.44 207
2537.56 205
2537.67 205
2537.79 208
2537.90 215
2538.02 226
2538.13 240
2538.25 257
2538.36 276
2538.48 297
2538.60 320
2538.71 346
2538.83 375
2538.94 408
2539.06 445
2539.17 487
2539.29 531
2539.40 576
2539.52 620
2539.64 662
2539.75 702
2539.87 741
2539.98 780
2540.10 820
2540.21 864
2540.33 913
2540.44 965
2540.56 1020
2540.68 1076
2540.79 1131
2540.91 1182
2541.02 1228
2541.14 1268
2541.25 1301
2541.37 1329
2541.48 1353
2541.60 1372
2541.72 1387
2541.83 1396
2541.95 1399
2542.06 1395
2542.18 1384
2542.29 1367
2542.41 1345
2542.53 1322
2542.64 1299
2542.76 1276
2542.87 1255
2542.99 1234
2543.10 1212
2543.22 1189
2543.33 1163
2543.45 1136
2543.57 1108
2543.68 1082
2543.80 1058
2543.91 1038
2544.03 1021
2544.14 1007
2544.26 994
2544.38 981
2544.49 966
2544.61 948
2544.72 925
2544.84 898
2544.95 867
2545.07 834
2545.18 800
2545.30 766
2545.42 734
2545.53 705
2545.65 681
2545.76 660
2545.88 642
2545.99 626
2546.11 609
2546.23 591
2546.34 570
2546.46 547
2546.57 521
2546.69 495
2546.80 467
2546.92 440
2547.04 414
2547.15 390
2547.27 368
2547.38 348
2547.50 331
2547.61 318
2547.73 309
2547.85 302
2547.96 297
2548.08 294
2548.19 290
2548.31 287
2548.42 283
2548.54 279
2548.66 275
2548.77 272
2548.89 269
2549.00 267
2549.12 266
2549.24 265
2549.35 264
2549.47 262
2549.58 258
2549.70 253
2549.81 244
2549.93 234
2550.05 221
2550.16 208
2550.28 193
2550.39 178
2550.51 164
2550.62 150
2550.74 138
2550.86 128
2550.97 121
2551.09 118
2551.20 119
2551.32 123
2551.44 129
2551.55 136
2551.67 143
2551.78 150
2551.90 156
2552.01 161
2552.13 167
2552.25 172
2552.36 178
2552.48 185
2552.59 190
2552.71 195
2552.83 198
2552.94 199
2553.06 198
2553.17 195
2553.29 189
2553.40 182
2553.52 173
2553.64 163
2553.75 153
2553.87 144
2553.98 136
2554.10 129
2554.22 123
2554.33 117
2554.45 111
2554.56 103
2554.68 92
2554.80 79
2554.91 64
2555.03 48
2555.14 34
2555.26 23
2555.37 16
2555.49 13
2555.61 15
2555.72 19
2555.84 25
2555.95 32
2556.07 37
2556.19 41
2556.30 43
2556.42 44
2556.53 45
2556.65 46
2556.77 46
2556.88 46
2557.00 47
2557.11 49
2557.23 51
2557.35 55
2557.46 59
2557.58 64
2557.69 68
2557.81 70
2557.93 70
2558.04 66
2558.16 58
2558.27 48
2558.39 35
2558.50 22
2558.62 9
2558.74 0
2558.85 0
2558.97 0
2559.08 0
2559.20 0
2559.32 0
2559.43 0
2559.55 0
2559.66 3
2559.78 7
2559.90 9
2560.01 12
2560.13 15
2560.24 19
2560.36 23
2560.48 28
2560.59 31
2560.71 34
2560.83 36
2560.94 39
2561.06 42
2561.17 47
2561.29 54
2561.41 62
2561.52 71
2561.64 80
2561.75 87
2561.87 92
2561.99 94
2562.10 93
2562.22 89
2562.33 83
2562.45 76
2562.57 68
2562.68 62
2562.80 57
2562.91 54
2563.03 54
2563.15 56
2563.26 60
2563.38 66
2563.49 73
2563.61 80
2563.73 87
2563.84 95
2563.96 102
2564.07 110
2564.19 117
2564.31 126
2564.42 136
2564.54 147
2564.66 158
2564.77 169
2564.89 178
2565.00 186
2565.12 190
2565.24 191
2565.35 188
2565.47 184
2565.58 179
2565.70 175
2565.82 172
2565.93 170
2566.05 171
2566.17 174
2566.28 178
2566.40 183
2566.51 189
2566.63 194
2566.75 199
2566.86 203
2566.98 205
2567.09 205
2567.21 204
2567.33 202
2567.44 199
2567.56 198
2567.68 197
2567.79 197
2567.91 198
2568.02 197
2568.14 196
2568.26 192
2568.37 185
2568.49 177
2568.61 167
2568.72 158
2568.84 151
2568.95 147
2569.07 146
2569.19 149
2569.30 154
2569.42 161
2569.53 167
2569.65 170
2569.77 171
2569.88 169
2570.00 165
2570.12 159
2570.23 154
2570.35 149
2570.46 144
2570.58 139
2570.70 132
2570.81 125
2570.93 116
2571.05 107
2571.16 99
2571.28 92
2571.39 87
2571.51 85
2571.63 85
2571.74 87
2571.86 88
2571.98 88
2572.09 87
2572.21 85
2572.33 82
2572.44 79
2572.56 77
2572.67 78
2572.79 80
2572.91 83
2573.02 87
2573.14 90
2573.26 92
2573.37 93
2573.49 92
2573.60 90
2573.72 88
2573.84 87
2573.95 87
2574.07 88
2574.19 90
2574.30 93
2574.42 97
2574.54 99
2574.65 101
2574.77 101
2574.88 99
2575.00 96
2575.12 90
2575.23 84
2575.35 77
2575.47 70
2575.58 65
2575.70 60
2575.81 57
2575.93 56
2576.05 58
2576.16 61
2576.28 67
2576.40 75
2576.51 84
2576.63 95
2576.75 106
2576.86 118
2576.98 129
2577.10 139
2577.21 146
2577.33 150
2577.44 151
2577.56 149
2577.68 144
2577.79 138
2577.91 132
2578.03 129
2578.14 127
2578.26 128
2578.38 131
2578.49 134
2578.61 137
2578.73 140
2578.84 142
2578.96 144
2579.07 146
2579.19 148
2579.31 149
2579.42 150
2579.54 151
2579.66 150
2579.77 149
2579.89 148
2580.01 147
2580.12 147
2580.24 147
2580.36 148
2580.47 148
2580.59 146
2580.70 143
2580.82 138
2580.94 133
2581.05 127
2581.17 122
2581.29 117
2581.40 112
2581.52 107
2581.64 103
2581.75 99
2581.87 97
2581.99 96
2582.10 97
2582.22 100
2582.34 103
2582.45 106
2582.57 107
2582.69 107
2582.80 104
2582.92 99
2583.03 91
2583.15 83
2583.27 76
2583.38 68
2583.50 63
2583.62 59
2583.73 59
2583.85 61
2583.97 66
2584.08 71
2584.20 77
2584.32 82
2584.43 84
2584.55 84
2584.67 82
2584.78 79
2584.90 76
2585.02 72
2585.13 68
2585.25 64
2585.37 58
2585.48 50
2585.60 40
2585.72 28
2585.83 14
2585.95 0
2586.07 0
2586.18 0
2586.30 0
2586.42 0
2586.53 0
2586.65 0
2586.77 0
2586.88 0
2587.00 15
2587.12 30
2587.23 45
2587.35 56
2587.47 65
2587.58 70
2587.70 72
2587.82 72
2587.93 70
2588.05 67
2588.16 64
2588.28 61
2588.40 58
2588.51 56
2588.63 53
2588.75 51
2588.86 49
2588.98 46
2589.10 43
2589.21 39
2589.33 35
2589.45 30
2589.56 26
2589.68 24
2589.80 23
2589.91 25
2590.03 31
2590.15 38
2590.27 47
2590.38 56
2590.50 63
2590.62 68
2590.73 68
2590.85 66
2590.97 61
2591.08 54
2591.20 47
2591.32 40
2591.43 35
2591.55 33
2591.67 35
2591.78 42
2591.90 55
2592.02 72
2592.13 92
2592.25 112
2592.37 131
2592.48 145
2592.60 155
2592.72 160
2592.83 162
2592.95 162
2593.07 162
2593.18 163
2593.30 163
2593.42 165
2593.53 165
2593.65 165
2593.77 165
2593.88 164
2594.00 163
2594.12 163
2594.23 162
2594.35 160
2594.47 156
2594.58 150
2594.70 143
2594.82 135
2594.94 128
2595.05 123
2595.17 120
2595.29 118
2595.40 116
2595.52 114
2595.64 110
2595.75 107
2595.87 103
2595.99 100
2596.10 100
2596.22 102
2596.34 106
2596.45 111
2596.57 117
2596.69 124
2596.80 130
2596.92 136
2597.04 141
2597.15 146
2597.27 149
2597.39 150
2597.51 149
2597.62 147
2597.74 145
2597.86 141
2597.97 138
2598.09 135
2598.21 134
2598.32 133
2598.44 133
2598.56 133
2598.67 133
2598.79 133
2598.91 133
2599.02 133
2599.14 133
2599.26 133
2599.38 134
2599.49 135
2599.61 136
2599.73 137
2599.84 137
2599.96 137
2600.08 137
2600.19 137
2600.31 137
2600.43 138
2600.54 140
2600.66 143
2600.78 147
2600.90 152
2601.01 157
2601.13 163
2601.25 169
2601.36 174
2601.48 177
2601.60 178
2601.71 177
2601.83 174
2601.95 169
2602.06 163
2602.18 158
2602.30 152
2602.42 149
2602.53 146
2602.65 146
2602.77 145
2602.88 143
2603.00 139
2603.12 133
2603.23 124
2603.35 113
2603.47 101
2603.59 90
2603.70 81
2603.82 75
2603.94 69
2604.05 65
2604.17 61
2604.29 57
2604.40 54
2604.52 51
2604.64 51
2604.76 54
2604.87 61
2604.99 71
2605.11 83
2605.22 95
2605.34 106
2605.46 116
2605.57 123
2605.69 129
2605.81 135
2605.93 140
2606.04 146
2606.16 153
2606.28 160
2606.39 167
2606.51 173
2606.63 180
2606.75 186
2606.86 192
2606.98 199
2607.10 207
2607.21 217
2607.33 227
2607.45 239
2607.56 251
2607.68 265
2607.80 281
2607.92 297
2608.03 315
2608.15 333
2608.27 352
2608.38 371
2608.50 390
2608.62 408
2608.74 424
2608.85 440
2608.97 455
2609.09 470
2609.20 485
2609.32 502
2609.44 521
2609.56 543
2609.67 568
2609.79 596
2609.91 628
2610.02 662
2610.14 698
2610.26 736
2610.38 773
2610.49 808
2610.61 840
2610.73 866
2610.84 886
2610.96 900
2611.08 910
2611.20 918
2611.31 923
2611.43 930
2611.55 936
2611.66 942
2611.78 947
2611.90 948
2612.02 946
2612.13 939
2612.25 929
2612.37 916
2612.48 901
2612.60 886
2612.72 869
2612.84 852
2612.95 834
2613.07 816
2613.19 796
2613.31 776
2613.42 754
2613.54 732
2613.66 709
2613.77 686
2613.89 662
2614.01 639
2614.13 617
2614.24 597
2614.36 579
2614.48 563
2614.59 549
2614.71 537
2614.83 526
2614.95 515
2615.06 503
2615.18 489
2615.30 472
2615.42 451
2615.53 429
2615.65 404
2615.77 379
2615.88 355
2616.00 333
2616.12 315
2616.24 299
2616.35 285
2616.47 273
2616.59 262
2616.71 252
2616.82 243
2616.94 236
2617.06 231
2617.17 229
2617.29 230
2617.41 233
2617.53 237
2617.64 239
2617.76 239
2617.88 236
2618.00 229
2618.11 218
2618.23 206
2618.35 192
2618.47 178
2618.58 166
2618.70 155
2618.82 145
2618.93 136
2619.05 128
2619.17 122
2619.29 116
2619.40 112
2619.52 111
2619.64 110
2619.76 112
2619.87 113
2619.99 115
2620.11 117
2620.23 118
2620.34 120
2620.46 123
2620.58 127
2620.69 134
2620.81 144
2620.93 155
2621.05 169
2621.16 183
2621.28 198
2621.40 213
2621.52 225
2621.63 235
2621.75 242
2621.87 246
2621.99 247
2622.10 245
2622.22 243
2622.34 240
2622.46 237
2622.57 236
2622.69 234
2622.81 234
2622.93 232
2623.04 229
2623.16 223
2623.28 215
2623.40 205
2623.51 192
2623.63 178
2623.75 165
2623.87 155
2623.98 148
2624.10 145
2624.22 146
2624.33 150
2624.45 155
2624.57 161
2624.69 166
2624.80 171
2624.92 176
2625.04 179
2625.16 181
2625.27 182
2625.39 181
2625.51 178
2625.63 172
2625.74 166
2625.86 160
2625.98 156
2626.10 155
2626.21 157
2626.33 161
2626.45 167
2626.57 172
2626.68 175
2626.80 174
2626.92 168
2627.04 159
2627.15 145
2627.27 129
2627.39 113
2627.51 98
2627.62 86
2627.74 78
2627.86 75
2627.98 76
2628.10 79
2628.21 84
2628.33 89
2628.45 93
2628.57 96
2628.68 97
2628.80 98
2628.92 97
2629.04 96
2629.15 94
2629.27 93
2629.39 90
2629.51 87
2629.62 83
2629.74 78
2629.86 73
2629.98 68
2630.09 62
2630.21 56
2630.33 50
2630.45 44
2630.56 37
2630.68 30
2630.80 21
2630.92 12
2631.03 3
2631.15 0
2631.27 0
2631.39 0
2631.51 0
2631.62 0
2631.74 0
2631.86 0
2631.98 0
2632.09 6
2632.21 17
2632.33 27
2632.45 36
2632.56 43
2632.68 48
2632.80 50
2632.92 49
2633.03 46
2633.15 41
2633.27 36
2633.39 30
2633.50 24
2633.62 20
2633.74 18
2633.86 19
2633.98 22
2634.09 28
2634.21 37
2634.33 49
2634.45 62
2634.56 75
2634.68 87
2634.80 97
2634.92 105
2635.03 111
2635.15 115
2635.27 118
2635.39 119
2635.51 119
2635.62 118
2635.74 116
2635.86 112
2635.98 107
2636.09 101
2636.21 95
2636.33 89
2636.45 84
2636.57 80
2636.68 79
2636.80 79
2636.92 82
2637.04 85
2637.15 90
2637.27 93
2637.39 94
2637.51 93
2637.62 89
2637.74 81
2637.86 71
2637.98 60
2638.10 50
2638.21 44
2638.33 43
2638.45 47
2638.57 58
2638.68 73
2638.80 90
2638.92 108
2639.04 123
2639.16 136
2639.27 144
2639.39 148
2639.51 150
2639.63 149
2639.74 147
2639.86 144
2639.98 140
2640.10 135
2640.22 128
2640.33 120
2640.45 111
2640.57 103
2640.69 95
2640.81 90
2640.92 85
2641.04 82
2641.16 80
2641.28 78
2641.39 75
2641.51 73
2641.63 70
2641.75 69
2641.87 68
2641.98 70
2642.10 73
2642.22 77
2642.34 83
2642.46 91
2642.57 100
2642.69 110
2642.81 122
2642.93 135
2643.04 146
2643.16 155
2643.28 159
2643.40 159
2643.52 152
2643.63 142
2643.75 128
2643.87 113
2643.99 98
2644.11 85
2644.22 74
2644.34 64
2644.46 55
2644.58 47
2644.70 37
2644.81 28
2644.93 18
2645.05 8
2645.17 0
2645.28 0
2645.40 0
2645.52 0
2645.64 0
2645.76 0
2645.87 0
2645.99 0
2646.11 1
2646.23 4
2646.35 7
2646.46 12
2646.58 19
2646.70 27
2646.82 36
2646.94 45
2647.05 54
2647.17 61
2647.29 67
2647.41 72
2647.53 76
2647.64 79
2647.76 81
2647.88 82
2648.00 82
2648.12 80
2648.23 78
2648.35 74
2648.47 70
2648.59 68
2648.71 66
2648.82 68
2648.94 71
2649.06 76
2649.18 81
2649.30 85
2649.41 87
2649.53 87
2649.65 84
2649.77 81
2649.89 79
2650.00 80
2650.12 84
2650.24 93
2650.36 105
2650.48 120
2650.59 135
2650.71 149
2650.83 159
2650.95 166
2651.07 167
2651.18 164
2651.30 159
2651.42 152
2651.54 146
2651.66 142
2651.77 140
2651.89 141
2652.01 143
2652.13 147
2652.25 150
2652.37 152
2652.48 153
2652.60 152
2652.72 149
2652.84 145
2652.96 138
2653.07 130
2653.19 121
2653.31 114
2653.43 107
2653.55 101
2653.66 96
2653.78 93
2653.90 89
2654.02 84
2654.14 77
2654.25 69
2654.37 60
2654.49 53
2654.61 47
2654.73 45
2654.85 47
2654.96 52
2655.08 60
2655.20 67
2655.32 73
2655.44 77
2655.55 78
2655.67 76
2655.79 73
2655.91 70
2656.03 67
2656.15 66
2656.26 66
2656.38 68
2656.50 72
2656.62 77
2656.74 83
2656.85 90
2656.97 97
2657.09 104
2657.21 110
2657.33 114
2657.45 116
2657.56 116
2657.68 114
2657.80 111
2657.92 108
2658.04 103
2658.15 97
2658.27 92
2658.39 86
2658.51 81
2658.63 78
2658.75 77
2658.86 78
2658.98 83
2659.10 89
2659.22 95
2659.34 101
2659.46 106
2659.57 108
2659.69 108
2659.81 107
2659.93 106
2660.05 107
2660.16 108
2660.28 112
2660.40 115
2660.52 119
2660.64 122
2660.76 122
2660.87 120
2660.99 115
2661.11 108
2661.23 101
2661.35 94
2661.47 88
2661.58 84
2661.70 81
2661.82 79
2661.94 78
2662.06 75
2662.18 71
2662.29 65
2662.41 58
2662.53 51
2662.65 45
2662.77 41
2662.89 40
2663.00 42
2663.12 46
2663.24 51
2663.36 58
2663.48 65
2663.60 73
2663.71 81
2663.83 88
2663.95 94
2664.07 98
2664.19 98
2664.31 95
2664.42 90
2664.54 83
2664.66 75
2664.78 69
2664.90 64
2665.02 61
2665.13 59
2665.25 58
2665.37 57
2665.49 56
2665.61 54
2665.73 51
2665.84 48
2665.96 45
2666.08 41
2666.20 36
2666.32 32
2666.44 27
2666.55 24
2666.67 20
2666.79 18
2666.91 16
2667.03 14
2667.15 12
2667.27 10
2667.38 7
2667.50 5
2667.62 2
2667.74 0
2667.86 0
2667.98 0
2668.09 0
2668.21 0
2668.33 0
2668.45 0
2668.57 0
2668.69 4
2668.80 14
2668.92 24
2669.04 35
2669.16 44
2669.28 51
2669.40 55
2669.52 57
2669.63 57
2669.75 57
2669.87 56
2669.99 57
2670.11 59
2670.23 62
2670.34 68
2670.46 74
2670.58 80
2670.70 86
2670.82 90
2670.94 92
2671.06 91
2671.17 88
2671.29 82
2671.41 75
2671.53 68
2671.65 63
2671.77 60
2671.89 61
2672.00 64
2672.12 69
2672.24 75
2672.36 80
2672.48 82
2672.60 83
2672.72 82
2672.83 82
2672.95 83
2673.07 87
2673.19 92
2673.31 99
2673.43 104
2673.54 107
2673.66 107
2673.78 105
2673.90 101
2674.02 97
2674.14 93
2674.26 89
2674.37 85
2674.49 80
2674.61 73
2674.73 65
2674.85 57
2674.97 50
2675.09 45
2675.21 43
2675.32 44
2675.44 47
2675.56 52
2675.68 59
2675.80 66
2675.92 74
2676.04 83
2676.15 92
2676.27 102
2676.39 113
2676.51 122
2676.63 132
2676.75 140
2676.87 147
2676.98 154
2677.10 159
2677.22 163
2677.34 166
2677.46 166
2677.58 163
2677.70 158
2677.81 150
2677.93 140
2678.05 131
2678.17 123
2678.29 117
2678.41 113
2678.53 112
2678.65 113
2678.76 114
2678.88 117
2679.00 120
2679.12 126
2679.24 134
2679.36 145
2679.48 159
2679.59 175
2679.71 193
2679.83 211
2679.95 228
2680.07 243
2680.19 257
2680.31 269
2680.43 279
2680.54 288
2680.66 295
2680.78 300
2680.90 302
2681.02 303
2681.14 301
2681.26 298
2681.38 294
2681.49 290
2681.61 288
2681.73 286
2681.85 285
2681.97 285
2682.09 284
2682.21 282
2682.33 279
2682.44 275
2682.56 269
2682.68 263
2682.80 255
2682.92 246
2683.04 236
2683.16 223
2683.28 209
2683.39 194
2683.51 179
2683.63 167
2683.75 158
2683.87 154
2683.99 156
2684.11 162
2684.23 170
2684.34 178
2684.46 185
2684.58 190
2684.70 192
2684.82 193
2684.94 193
2685.06 194
2685.18 197
2685.30 200
2685.41 204
2685.53 208
2685.65 211
2685.77 213
2685.89 214
2686.01 214
2686.13 213
2686.25 211
2686.36 210
2686.48 209
2686.60 209
2686.72 211
2686.84 217
2686.96 225
2687.08 237
2687.20 251
2687.32 266
2687.43 280
2687.55 294
2687.67 307
2687.79 318
2687.91 330
2688.03 342
2688.15 356
2688.27 370
2688.39 386
2688.50 402
2688.62 419
2688.74 437
2688.86 453
2688.98 469
2689.10 482
2689.22 494
2689.34 503
2689.46 509
2689.57 512
2689.69 513
2689.81 512
2689.93 511
2690.05 510
2690.17 509
2690.29 511
2690.41 514
2690.53 521
2690.64 531
2690.76 545
2690.88 563
2691.00 585
2691.12 608
2691.24 631
2691.36 653
2691.48 671
2691.60 685
2691.72 694
2691.83 700
2691.95 703
2692.07 706
2692.19 708
2692.31 712
2692.43 718
2692.55 727
2692.67 740
2692.79 756
2692.90 775
2693.02 797
2693.14 819
2693.26 841
2693.38 865
2693.50 892
2693.62 923
2693.74 963
2693.86 1012
2693.98 1071
2694.09 1141
2694.21 1219
2694.33 1303
2694.45 1390
2694.57 1478
2694.69 1566
2694.81 1653
2694.93 1740
2695.05 1831
2695.17 1927
2695.29 2032
2695.40 2147
2695.52 2271
2695.64 2403
2695.76 2538
2695.88 2672
2696.00 2800
2696.12 2917
2696.24 3024
2696.36 3121
2696.48 3209
2696.59 3291
2696.71 3369
2696.83 3443
2696.95 3514
2697.07 3579
2697.19 3638
2697.31 3690
2697.43 3732
2697.55 3764
2697.67 3782
2697.79 3787
2697.90 3776
2698.02 3752
2698.14 3715
2698.26 3667
2698.38 3612
2698.50 3551
2698.62 3484
2698.74 3413
2698.86 3335
2698.98 3252
2699.10 3164
2699.21 3073
2699.33 2981
2699.45 2892
2699.57 2808
2699.69 2729
2699.81 2654
2699.93 2582
2700.05 2510
2700.17 2436
2700.29 2359
2700.41 2279
2700.53 2196
2700.64 2109
2700.76 2021
2700.88 1932
2701.00 1843
2701.12 1755
2701.24 1669
2701.36 1588
2701.48 1511
2701.60 1440
2701.72 1374
2701.84 1313
2701.96 1254
2702.07 1197
2702.19 1140
2702.31 1083
2702.43 1026
2702.55 971
2702.67 918
2702.79 868
2702.91 824
2703.03 786
2703.15 755
2703.27 731
2703.39 713
2703.51 699
2703.62 689
2703.74 680
2703.86 671
2703.98 660
2704.10 649
2704.22 636
2704.34 622
2704.46 608
2704.58 593
2704.70 577
2704.82 558
2704.94 536
2705.06 511
2705.17 483
2705.29 453
2705.41 423
2705.53 395
2705.65 370
2705.77 349
2705.89 332
2706.01 320
2706.13 310
2706.25 303
2706.37 296
2706.49 289
2706.61 284
2706.72 279
2706.84 275
2706.96 272
2707.08 272
2707.20 272
2707.32 273
2707.44 273
2707.56 271
2707.68 267
2707.80 261
2707.92 253
2708.04 244
2708.16 236
2708.28 229
2708.40 223
2708.51 219
2708.63 216
2708.75 214
2708.87 211
2708.99 208
2709.11 206
2709.23 205
2709.35 206
2709.47 209
2709.59 213
2709.71 218
2709.83 221
2709.95 222
2710.07 220
2710.19 216
2710.30 209
2710.42 201
2710.54 192
2710.66 184
2710.78 175
2710.90 167
2711.02 161
2711.14 156
2711.26 154
2711.38 153
2711.50 153
2711.62 155
2711.74 157
2711.86 160
2711.98 164
2712.10 169
2712.22 173
2712.33 178
2712.45 183
2712.57 186
2712.69 188
2712.81 190
2712.93 191
2713.05 192
2713.17 195
2713.29 199
2713.41 204
2713.53 210
2713.65 215
2713.77 220
2713.89 223
2714.01 226
2714.13 228
2714.25 230
2714.36 231
2714.48 232
2714.60 231
2714.72 228
2714.84 225
2714.96 221
2715.08 218
2715.20 217
2715.32 219
2715.44 223
2715.56 227
2715.68 231
2715.80 232
2715.92 230
2716.04 225
2716.16 218
2716.28 209
2716.40 201
2716.52 196
2716.64 192
2716.75 190
2716.87 191
2716.99 192
2717.11 193
2717.23 196
2717.35 198
2717.47 201
2717.59 205
2717.71 211
2717.83 218
2717.95 226
2718.07 234
2718.19 243
2718.31 253
2718.43 262
2718.55 272
2718.67 283
2718.79 293
2718.91 302
2719.03 310
2719.15 316
2719.27 319
2719.38 321
2719.50 322
2719.62 323
2719.74 324
2719.86 327
2719.98 333
2720.10 340
2720.22 348
2720.34 358
2720.46 370
2720.58 383
2720.70 396
2720.82 411
2720.94 425
2721.06 439
2721.18 451
2721.30 461
2721.42 467
2721.54 470
2721.66 469
2721.78 466
2721.90 459
2722.02 451
2722.14 442
2722.26 432
2722.37 423
2722.49 414
2722.61 406
2722.73 399
2722.85 392
2722.97 386
2723.09 380
2723.21 372
2723.33 363
2723.45 353
2723.57 340
2723.69 325
2723.81 310
2723.93 295
2724.05 281
2724.17 268
2724.29 259
2724.41 251
2724.53 246
2724.65 242
2724.77 239
2724.89 234
2725.01 229
2725.13 222
2725.25 214
2725.37 206
2725.49 196
2725.61 186
2725.73 176
2725.85 167
2725.96 159
2726.08 153
2726.20 150
2726.32 149
2726.44 150
2726.56 151
2726.68 152
2726.80 151
2726.92 149
2727.04 146
2727.16 144
2727.28 144
2727.40 148
2727.52 155
2727.64 166
2727.76 178
2727.88 189
2728.00 197
2728.12 200
2728.24 198
2728.36 191
2728.48 181
2728.60 170
2728.72 160
2728.84 153
2728.96 150
2729.08 150
2729.20 152
2729.32 155
2729.44 158
2729.56 160
2729.68 161
2729.80 161
2729.92 161
2730.04 161
2730.16 162
2730.28 162
2730.40 161
2730.52 160
2730.64 158
2730.76 155
2730.88 152
2731.00 149
2731.12 144
2731.23 139
2731.35 132
2731.47 124
2731.59 115
2731.71 106
2731.83 97
2731.95 89
2732.07 82
2732.19 77
2732.31 72
2732.43 67
2732.55 63
2732.67 59
2732.79 55
2732.91 51
2733.03 49
2733.15 48
2733.27 47
2733.39 48
2733.51 50
2733.63 53
2733.75 55
2733.87 57
2733.99 58
2734.11 56
2734.23 51
2734.35 43
2734.47 33
2734.59 21
2734.71 9
2734.83 0
2734.95 0
2735.07 0
2735.19 0
2735.31 0
2735.43 0
2735.55 0
2735.67 4
2735.79 6
2735.91 8
2736.03 8
2736.15 8
2736.27 6
2736.39 2
2736.51 0
2736.63 0
2736.75 0
2736.87 0
2736.99 0
2737.11 3
2737.23 11
2737.35 18
2737.47 24
2737.59 27
2737.71 28
2737.83 26
2737.95 24
2738.07 21
2738.19 19
2738.31 18
2738.43 17
2738.55 16
2738.67 15
2738.79 13
2738.91 10
2739.03 7
2739.15 4
2739.27 3
2739.39 4
2739.51 7
2739.63 12
2739.75 19
2739.87 26
2739.99 34
2740.11 40
2740.23 44
2740.35 47
2740.47 48
2740.59 48
2740.71 49
2740.83 51
2740.95 54
2741.07 60
2741.19 66
2741.31 73
2741.43 80
2741.55 87
2741.67 93
2741.79 98
2741.91 101
2742.03 103
2742.15 103
2742.27 101
2742.39 99
2742.51 98
2742.63 97
2742.75 97
2742.87 98
2742.99 101
2743.11 102
2743.23 102
2743.35 100
2743.47 95
2743.59 87
2743.71 77
2743.83 66
2743.95 54
2744.07 43
2744.19 34
2744.31 27
2744.43 23
2744.55 22
2744.67 25
2744.79 32
2744.91 41
2745.03 52
2745.15 62
2745.27 71
2745.39 79
2745.51 83
2745.63 86
2745.75 88
2745.87 89
2745.99 91
2746.11 93
2746.23 95
2746.35 99
2746.47 103
2746.59 107
2746.71 112
2746.84 118
2746.96 124
2747.08 131
2747.20 138
2747.32 144
2747.44 150
2747.56 154
2747.68 158
2747.80 161
2747.92 164
2748.04 167
2748.16 170
2748.28 173
2748.40 175
2748.52 178
2748.64 179
2748.76 180
2748.88 181
2749.00 182
2749.12 183
2749.24 185
2749.36 187
2749.48 189
2749.60 192
2749.72 195
2749.84 198
2749.96 200
2750.08 203
2750.20 204
2750.32 205
2750.44 204
2750.56 202
2750.68 200
2750.80 197
2750.92 193
2751.04 189
2751.16 185
2751.28 179
2751.40 172
2751.52 164
2751.64 153
2751.76 141
2751.88 127
2752.00 112
2752.13 98
2752.25 84
2752.37 74
2752.49 69
2752.61 69
2752.73 75
2752.85 86
2752.97 99
2753.09 113
2753.21 124
2753.33 131
2753.45 134
2753.57 131
2753.69 125
2753.81 115
2753.93 105
2754.05 93
2754.17 82
2754.29 71
2754.41 60
2754.53 49
2754.65 38
2754.77 27
2754.89 17
2755.01 8
2755.13 1
2755.25 0
2755.37 0
2755.49 2
2755.61 7
2755.74 14
2755.86 21
2755.98 26
2756.10 30
2756.22 30
2756.34 29
2756.46 26
2756.58 24
2756.70 23
2756.82 24
2756.94 28
2757.06 36
2757.18 47
2757.30 60
2757.42 75
2757.54 88
2757.66 100
2757.78 109
2757.90 114
2758.02 116
2758.14 114
2758.26 109
2758.38 103
2758.50 96
2758.62 87
2758.75 78
2758.87 68
2758.99 58
2759.11 48
2759.23 37
2759.35 28
2759.47 20
2759.59 14
2759.71 10
2759.83 7
2759.95 7
2760.07 6
2760.19 6
2760.31 4
2760.43 1
2760.55 0
2760.67 0
2760.79 0
2760.91 0
2761.03 0
2761.15 0
2761.27 0
2761.40 6
2761.52 12
2761.64 15
2761.76 16
2761.88 16
2762.00 15
2762.12 14
2762.24 14
2762.36 16
2762.48 19
2762.60 22
2762.72 25
2762.84 26
2762.96 27
2763.08 27
2763.20 27
2763.32 28
2763.44 28
2763.56 29
2763.69 28
2763.81 27
2763.93 23
2764.05 19
2764.17 14
2764.29 11
2764.41 9
2764.53 9
2764.65 10
2764.77 11
2764.89 12
2765.01 13
2765.13 13
2765.25 14
2765.37 17
2765.49 22
2765.61 30
2765.73 39
2765.86 48
2765.98 56
2766.10 63
2766.22 67
2766.34 69
2766.46 72
2766.58 78
2766.70 86
2766.82 99
2766.94 114
2767.06 131
2767.18 146
2767.30 158
2767.42 167
2767.54 174
2767.66 179
2767.78 187
2767.91 197
2768.03 212
2768.15 231
2768.27 253
2768.39 276
2768.51 298
2768.63 319
2768.75 337
2768.87 353
2768.99 367
2769.11 378
2769.23 386
2769.35 390
2769.47 390
2769.59 385
2769.72 375
2769.84 361
2769.96 344
2770.08 327
2770.20 309
2770.32 293
2770.44 279
2770.56 269
2770.68 262
2770.80 259
2770.92 259
2771.04 262
2771.16 264
2771.28 266
2771.40 266
2771.53 263
2771.65 256
2771.77 247
2771.89 236
2772.01 224
2772.13 211
2772.25 200
2772.37 190
2772.49 181
2772.61 174
2772.73 166
2772.85 159
2772.97 151
2773.10 143
2773.22 135
2773.34 127
2773.46 120
2773.58 115
2773.70 110
2773.82 104
2773.94 96
2774.06 86
2774.18 73
2774.30 57
2774.42 39
2774.54 21
2774.67 4
2774.79 0
2774.91 0
2775.03 0
2775.15 0
2775.27 0
2775.39 0
2775.51 0
2775.63 0
2775.75 10
2775.87 21
2775.99 30
2776.11 34
2776.24 36
2776.36 34
2776.48 30
2776.60 25
2776.72 20
2776.84 15
2776.96 11
2777.08 8
2777.20 4
2777.32 1
2777.44 0
2777.56 0
2777.69 0
2777.81 0
2777.93 0
2778.05 4
2778.17 10
2778.29 17
2778.41 24
2778.53 30
2778.65 34
2778.77 36
2778.89 35
2779.01 33
2779.14 28
2779.26 22
2779.38 16
2779.50 10
2779.62 7
2779.74 5
2779.86 6
2779.98 9
2780.10 13
2780.22 17
2780.34 21
2780.47 24
2780.59 25
2780.71 25
2780.83 24
2780.95 22
2781.07 21
2781.19 21
2781.31 24
2781.43 29
2781.55 35
2781.67 43
2781.80 49
2781.92 54
2782.04 54
2782.16 52
2782.28 47
2782.40 39
2782.52 32
2782.64 25
2782.76 20
2782.88 17
2783.01 16
2783.13 17
2783.25 19
2783.37 22
2783.49 28
2783.61 36
2783.73 47
2783.85 59
2783.97 72
2784.09 84
2784.21 94
2784.34 100
2784.46 103
2784.58 103
2784.70 100
2784.82 95
2784.94 90
2785.06 84
2785.18 78
2785.30 73
2785.42 70
2785.55 69
2785.67 69
2785.79 71
2785.91 73
2786.03 74
2786.15 73
2786.27 71
2786.39 67
2786.51 61
2786.64 56
2786.76 53
2786.88 51
2787.00 52
2787.12 55
2787.24 60
2787.36 65
2787.48 71
2787.60 78
2787.72 84
2787.85 89
2787.97 93
2788.09 96
2788.21 97
2788.33 97
2788.45 95
2788.57 93
2788.69 91
2788.81 90
2788.94 89
2789.06 88
2789.18 87
2789.30 87
2789.42 85
2789.54 84
2789.66 83
2789.78 83
2789.90 84
2790.03 86
2790.15 89
2790.27 92
2790.39 95
2790.51 98
2790.63 100
2790.75 101
2790.87 101
2790.99 100
2791.12 97
2791.24 94
2791.36 90
2791.48 86
2791.60 82
2791.72 78
2791.84 74
2791.96 70
2792.08 66
2792.21 63
2792.33 60
2792.45 58
2792.57 56
2792.69 54
2792.81 52
2792.93 48
2793.05 43
2793.18 37
2793.30 30
2793.42 22
2793.54 17
2793.66 13
2793.78 13
2793.90 16
2794.02 21
2794.14 28
2794.27 36
2794.39 44
2794.51 50
2794.63 56
2794.75 60
2794.87 62
2794.99 64
2795.11 65
2795.24 64
2795.36 61
2795.48 58
2795.60 55
2795.72 53
2795.84 54
2795.96 58
2796.08 65
2796.21 74
2796.33 85
2796.45 96
2796.57 104
2796.69 109
2796.81 110
2796.93 108
2797.05 103
2797.18 99
2797.30 94
2797.42 90
2797.54 87
2797.66 85
2797.78 83
2797.90 80
2798.02 77
2798.15 74
2798.27 73
2798.39 73
2798.51 77
2798.63 84
2798.75 93
2798.87 103
2798.99 109
2799.12 112
2799.24 108
2799.36 99
2799.48 86
2799.60 70
2799.72 55
2799.84 42
2799.97 32
2800.09 25
2800.21 21
2800.33 17
2800.45 14
2800.57 10
2800.69 5
2800.81 0
2800.94 0
2801.06 0
2801.18 0
2801.30 0
2801.42 0
2801.54 0
2801.66 0
2801.79 3
2801.91 15
2802.03 28
2802.15 43
2802.27 58
2802.39 74
2802.51 90
2802.64 108
2802.76 126
2802.88 145
2803.00 165
2803.12 184
2803.24 201
2803.36 217
2803.49 232
2803.61 245
2803.73 258
2803.85 270
2803.97 282
2804.09 293
2804.21 301
2804.34 305
2804.46 304
2804.58 298
2804.70 285
2804.82 269
2804.94 251
2805.06 233
2805.19 217
2805.31 205
2805.43 199
2805.55 197
2805.67 200
2805.79 207
2805.91 217
2806.04 228
2806.16 239
2806.28 249
2806.40 258
2806.52 264
2806.64 267
2806.76 267
2806.89 265
2807.01 261
2807.13 255
2807.25 250
2807.37 245
2807.49 242
2807.61 239
2807.74 236
2807.86 233
2807.98 228
2808.10 222
2808.22 213
2808.34 205
2808.46 197
2808.59 191
2808.71 188
2808.83 187
2808.95 188
2809.07 191
2809.19 193
2809.32 193
2809.44 192
2809.56 188
2809.68 182
2809.80 175
2809.92 167
2810.04 159
2810.17 151
2810.29 143
2810.41 137
2810.53 130
2810.65 124
2810.77 119
2810.90 114
2811.02 110
2811.14 108
2811.26 109
2811.38 111
2811.50 114
2811.63 118
2811.75 121
2811.87 123
2811.99 123
2812.11 120
2812.23 117
2812.35 113
2812.48 110
2812.60 108
2812.72 106
2812.84 106
2812.96 106
2813.08 106
2813.21 107
2813.33 107
2813.45 108
2813.57 111
2813.69 116
2813.81 122
2813.94 128
2814.06 135
2814.18 141
2814.30 145
2814.42 147
2814.54 147
2814.67 146
2814.79 144
2814.91 142
2815.03 139
2815.15 134
2815.27 129
2815.40 123
2815.52 115
2815.64 107
2815.76 99
2815.88 91
2816.00 85
2816.13 80
2816.25 77
2816.37 75
2816.49 74
2816.61 74
2816.73 77
2816.86 80
2816.98 85
2817.10 92
2817.22 98
2817.34 104
2817.46 107
2817.59 108
2817.71 105
2817.83 101
2817.95 93
2818.07 85
2818.19 76
2818.32 68
2818.44 60
2818.56 53
2818.68 46
2818.80 39
2818.92 33
2819.05 26
2819.17 20
2819.29 15
2819.41 12
2819.53 12
2819.66 15
2819.78 21
2819.90 28
2820.02 37
2820.14 44
2820.26 48
2820.39 49
2820.51 46
2820.63 40
2820.75 32
2820.87 24
2820.99 17
2821.12 13
2821.24 11
2821.36 13
2821.48 17
2821.60 22
2821.73 26
2821.85 30
2821.97 32
2822.09 32
2822.21 30
2822.33 28
2822.46 25
2822.58 22
2822.70 19
2822.82 14
2822.94 9
2823.07 2
2823.19 0
2823.31 0
2823.43 0
2823.55 0
2823.67 0
2823.80 0
2823.92 0
2824.04 1
2824.16 6
2824.28 10
2824.41 14
2824.53 18
2824.65 23
2824.77 28
2824.89 33
2825.02 38
2825.14 42
2825.26 46
2825.38 48
2825.50 48
2825.62 48
2825.75 46
2825.87 44
2825.99 39
2826.11 33
2826.23 26
2826.36 18
2826.48 9
2826.60 1
2826.72 0
2826.84 0
2826.97 0
2827.09 0
2827.21 0
2827.33 0
2827.45 0
2827.57 5
2827.70 14
2827.82 22
2827.94 28
2828.06 32
2828.18 32
2828.31 30
2828.43 24
2828.55 17
2828.67 9
2828.79 2
2828.92 0
2829.04 0
2829.16 0
2829.28 0
2829.40 1
2829.53 4
2829.65 6
2829.77 6
2829.89 5
2830.01 2
2830.14 0
2830.26 0
2830.38 0
2830.50 0
2830.62 0
2830.75 2
2830.87 4
2830.99 6
2831.11 6
2831.23 6
2831.36 6
2831.48 5
2831.60 5
2831.72 6
2831.84 7
2831.97 9
2832.09 11
2832.21 14
2832.33 17
2832.45 20
2832.58 23
2832.70 26
2832.82 29
2832.94 34
2833.06 39
2833.19 46
2833.31 53
2833.43 60
2833.55 67
2833.67 72
2833.80 75
2833.92 76
2834.04 75
2834.16 71
2834.28 66
2834.41 61
2834.53 56
2834.65 53
2834.77 51
2834.90 51
2835.02 52
2835.14 53
2835.26 52
2835.38 49
2835.51 45
2835.63 41
2835.75 38
2835.87 36
2835.99 37
2836.12 41
2836.24 46
2836.36 52
2836.48 57
2836.60 61
2836.73 63
2836.85 64
2836.97 63
2837.09 61
2837.22 59
2837.34 57
2837.46 55
2837.58 53
2837.70 50
2837.83 47
2837.95 44
2838.07 40
2838.19 36
2838.31 33
2838.44 30
2838.56 28
2838.68 26
2838.80 24
2838.93 22
2839.05 20
2839.17 16
2839.29 13
2839.41 9
2839.54 8
2839.66 8
2839.78 12
2839.90 18
2840.03 27
2840.15 35
2840.27 41
2840.39 43
2840.51 40
2840.64 32
2840.76 21
2840.88 9
2841.00 0
2841.12 0
2841.25 0
2841.37 0
2841.49 0
2841.61 7
2841.74 17
2841.86 27
2841.98 35
2842.10 41
2842.23 44
2842.35 46
2842.47 47
2842.59 49
2842.71 52
2842.84 56
2842.96 61
2843.08 65
2843.20 68
2843.33 68
2843.45 68
2843.57 66
2843.69 64
2843.81 63
2843.94 63
2844.06 65
2844.18 69
2844.30 74
2844.43 78
2844.55 81
2844.67 82
2844.79 83
2844.92 82
2845.04 81
2845.16 79
2845.28 77
2845.40 74
2845.53 72
2845.65 68
2845.77 64
2845.89 60
2846.02 54
2846.14 48
2846.26 42
2846.38 36
2846.51 29
2846.63 24
2846.75 18
2846.87 13
2846.99 8
2847.12 4
2847.24 2
2847.36 1
2847.48 2
2847.61 5
2847.73 8
2847.85 11
2847.97 13
2848.10 13
2848.22 11
2848.34 9
2848.46 7
2848.59 7
2848.71 9
2848.83 13
2848.95 19
2849.07 25
2849.20 31
2849.32 36
2849.44 38
2849.56 37
2849.69 35
2849.81 31
2849.93 26
2850.05 21
2850.18 17
2850.30 14
2850.42 12
2850.54 12
2850.67 12
2850.79 13
2850.91 15
2851.03 17
2851.16 18
2851.28 20
2851.40 21
2851.52 23
2851.65 24
2851.77 25
2851.89 26
2852.01 26
2852.14 26
2852.26 26
2852.38 25
2852.50 24
2852.63 23
2852.75 23
2852.87 23
2852.99 23
2853.11 22
2853.24 21
2853.36 20
2853.48 18
2853.60 15
2853.73 13
2853.85 10
2853.97 8
2854.09 5
2854.22 2
2854.34 0
2854.46 0
2854.58 0
2854.71 0
2854.83 0
2854.95 0
2855.07 0
2855.20 0
2855.32 0
2855.44 3
2855.57 7
2855.69 12
2855.81 17
2855.93 21
2856.06 23
2856.18 23
2856.30 20
2856.42 17
2856.55 13
2856.67 9
2856.79 5
2856.91 3
2857.04 2
2857.16 1
2857.28 0
2857.40 0
2857.53 0
2857.65 1
2857.77 3
2857.89 7
2858.02 13
2858.14 20
2858.26 28
2858.38 37
2858.51 44
2858.63 51
2858.75 55
2858.87 56
2859.00 53
2859.12 48
2859.24 40
2859.36 30
2859.49 19
2859.61 9
2859.73 1
2859.86 0
2859.98 0
2860.10 0
2860.22 5
2860.35 16
2860.47 31
2860.59 49
2860.71 68
2860.84 88
2860.96 107
2861.08 124
2861.20 139
2861.33 149
2861.45 154
2861.57 154
2861.69 149
2861.82 140
2861.94 129
2862.06 118
2862.19 107
2862.31 98
2862.43 89
2862.55 80
2862.68 72
2862.80 64
2862.92 57
2863.04 50
2863.17 44
2863.29 40
2863.41 38
2863.53 35
2863.66 33
2863.78 30
2863.90 27
2864.03 25
2864.15 23
2864.27 24
2864.39 27
2864.52 32
2864.64 39
2864.76 48
2864.88 58
2865.01 66
2865.13 73
2865.25 78
2865.38 80
2865.50 79
2865.62 76
2865.74 71
2865.87 64
2865.99 57
2866.11 50
2866.23 43
2866.36 38
2866.48 34
2866.60 32
2866.73 32
2866.85 34
2866.97 36
2867.09 38
2867.22 40
2867.34 42
2867.46 44
2867.59 46
2867.71 49
2867.83 54
2867.95 60
2868.08 67
2868.20 73
2868.32 76
2868.44 77
2868.57 74
2868.69 67
2868.81 57
2868.94 46
2869.06 35
2869.18 26
2869.30 20
2869.43 17
2869.55 16
2869.67 18
2869.80 23
2869.92 29
2870.04 36
2870.16 43
2870.29 51
2870.41 57
2870.53 63
2870.66 68
2870.78 73
2870.90 77
2871.02 81
2871.15 86
2871.27 92
2871.39 98
2871.52 104
2871.64 110
2871.76 115
2871.88 120
2872.01 126
2872.13 134
2872.25 144
2872.38 157
2872.50 174
2872.62 193
2872.74 212
2872.87 230
2872.99 245
2873.11 256
2873.24 264
2873.36 269
2873.48 272
2873.61 274
2873.73 276
2873.85 278
2873.97 279
2874.10 279
2874.22 277
2874.34 273
2874.47 267
2874.59 260
2874.71 251
2874.83 241
2874.96 231
2875.08 221
2875.20 212
2875.33 205
2875.45 201
2875.57 199
2875.70 200
2875.82 204
2875.94 209
2876.06 215
2876.19 220
2876.31 225
2876.43 228
2876.56 230
2876.68 229
2876.80 228
2876.92 226
2877.05 224
2877.17 224
2877.29 224
2877.42 226
2877.54 227
2877.66 227
2877.79 225
2877.91 219
2878.03 209
2878.15 197
2878.28 184
2878.40 170
2878.52 158
2878.65 148
2878.77 140
2878.89 134
2879.02 128
2879.14 124
2879.26 119
2879.38 115
2879.51 111
2879.63 107
2879.75 103
2879.88 99
2880.00 94
2880.12 90
2880.25 87
2880.37 85
2880.49 84
2880.62 85
2880.74 87
2880.86 89
2880.98 92
2881.11 95
2881.23 97
2881.35 98
2881.48 99
2881.60 99
2881.72 99
2881.85 97
2881.97 95
2882.09 91
2882.22 85
2882.34 78
2882.46 70
2882.58 61
2882.71 53
2882.83 45
2882.95 39
2883.08 36
2883.20 34
2883.32 35
2883.45 36
2883.57 37
2883.69 38
2883.82 38
2883.94 38
2884.06 39
2884.19 41
2884.31 45
2884.43 51
2884.55 56
2884.68 61
2884.80 62
2884.92 60
2885.05 55
2885.17 47
2885.29 38
2885.42 29
2885.54 22
2885.66 17
2885.79 14
2885.91 10
2886.03 7
2886.16 2
2886.28 0
2886.40 0
2886.53 0
2886.65 0
2886.77 0
2886.90 0
2887.02 0
2887.14 0
2887.26 5
2887.39 11
2887.51 16
2887.63 21
2887.76 24
2887.88 25
2888.00 24
2888.13 21
2888.25 16
2888.37 11
2888.50 4
2888.62 0
2888.74 0
2888.87 0
2888.99 0
2889.11 0
2889.24 0
2889.36 0
2889.48 0
2889.61 1
2889.73 5
2889.85 10
2889.98 14
2890.10 18
2890.22 22
2890.35 26
2890.47 31
2890.59 37
2890.72 43
2890.84 49
2890.96 55
2891.09 58
2891.21 59
2891.33 57
2891.46 52
2891.58 44
2891.70 35
2891.83 25
2891.95 15
2892.07 7
2892.20 0
2892.32 0
2892.44 0
2892.57 0
2892.69 0
2892.81 1
2892.94 9
2893.06 20
2893.18 32
2893.31 46
2893.43 60
2893.55 72
2893.68 81
2893.80 86
2893.92 86
2894.05 83
2894.17 77
2894.29 70
2894.42 65
2894.54 63
2894.66 66
2894.79 73
2894.91 83
2895.03 93
2895.16 102
2895.28 108
2895.40 111
2895.53 111
2895.65 109
2895.77 106
2895.90 104
2896.02 103
2896.14 102
2896.27 100
2896.39 97
2896.51 93
2896.64 90
2896.76 88
2896.88 88
2897.01 91
2897.13 97
2897.25 104
2897.38 110
2897.50 115
2897.62 116
2897.75 112
2897.87 103
2897.99 90
2898.12 76
2898.24 61
2898.36 50
2898.49 43
2898.61 42
2898.73 45
2898.86 50
2898.98 56
2899.10 60
2899.23 62
2899.35 61
2899.48 58
2899.60 56
2899.72 56
2899.85 59
2899.97 65
2900.09 72
2900.22 78
2900.34 82
2900.46 84
2900.59 83
2900.71 81
2900.83 80
2900.96 82
2901.08 88
2901.20 95
2901.33 105
2901.45 113
2901.57 119
2901.70 123
2901.82 125
2901.95 124
2902.07 125
2902.19 126
2902.32 129
2902.44 134
2902.56 139
2902.69 144
2902.81 149
2902.93 154
2903.06 159
2903.18 165
2903.30 173
2903.43 182
2903.55 194
2903.67 208
2903.80 221
2903.92 234
2904.05 245
2904.17 253
2904.29 258
2904.42 261
2904.54 261
2904.66 259
2904.79 257
2904.91 254
2905.03 250
2905.16 245
2905.28 238
2905.40 229
2905.53 219
2905.65 208
2905.78 196
2905.90 187
2906.02 180
2906.15 176
2906.27 175
2906.39 176
2906.52 178
2906.64 181
2906.76 182
2906.89 183
2907.01 184
2907.14 184
2907.26 184
2907.38 185
2907.51 185
2907.63 184
2907.75 181
2907.88 175
2908.00 166
2908.12 155
2908.25 143
2908.37 131
2908.50 121
2908.62 114
2908.74 109
2908.87 107
2908.99 106
2909.11 106
2909.24 106
2909.36 106
2909.48 106
2909.61 109
2909.73 114
2909.86 121
2909.98 132
2910.10 143
2910.23 153
2910.35 162
2910.47 167
2910.60 168
2910.72 165
2910.85 159
2910.97 151
2911.09 143
2911.22 134
2911.34 127
2911.46 122
2911.59 119
2911.71 119
2911.84 121
2911.96 124
2912.08 129
2912.21 134
2912.33 140
2912.45 145
2912.58 150
2912.70 155
2912.82 159
2912.95 162
2913.07 162
2913.20 159
2913.32 152
2913.44 141
2913.57 127
2913.69 114
2913.82 101
2913.94 90
2914.06 83
2914.19 77
2914.31 72
2914.43 68
2914.56 64
2914.68 60
2914.81 56
2914.93 53
2915.05 52
2915.18 52
2915.30 51
2915.42 49
2915.55 45
2915.67 40
2915.80 35
2915.92 32
2916.04 33
2916.17 40
2916.29 53
2916.41 72
2916.54 95
2916.66 118
2916.79 140
2916.91 158
2917.03 171
2917.16 177
2917.28 178
2917.41 176
2917.53 170
2917.65 163
2917.78 155
2917.90 147
2918.02 140
2918.15 133
2918.27 126
2918.40 121
2918.52 119
2918.64 120
2918.77 125
2918.89 133
2919.02 144
2919.14 157
2919.26 171
2919.39 186
2919.51 202
2919.64 218
2919.76 235
2919.88 253
2920.01 270
2920.13 286
2920.25 299
2920.38 308
2920.50 311
2920.63 309
2920.75 302
2920.87 293
2921.00 283
2921.12 276
2921.25 271
2921.37 269
2921.49 270
2921.62 272
2921.74 273
2921.87 272
2921.99 268
2922.11 262
2922.24 257
2922.36 252
2922.49 251
2922.61 253
2922.73 259
2922.86 267
2922.98 276
2923.11 285
2923.23 293
2923.35 301
2923.48 308
2923.60 314
2923.73 320
2923.85 323
2923.97 326
2924.10 326
2924.22 326
2924.35 325
2924.47 325
2924.59 325
2924.72 326
2924.84 327
2924.97 326
2925.09 322
2925.21 316
2925.34 307
2925.46 299
2925.59 292
2925.71 288
2925.83 287
2925.96 289
2926.08 294
2926.21 298
2926.33 301
2926.45 303
2926.58 302
2926.70 298
2926.83 292
2926.95 284
2927.07 273
2927.20 261
2927.32 249
2927.45 237
2927.57 228
2927.69 223
2927.82 221
2927.94 224
2928.07 228
2928.19 232
2928.31 233
2928.44 231
2928.56 226
2928.69 216
2928.81 204
2928.93 192
2929.06 179
2929.18 169
2929.31 160
2929.43 154
2929.56 151
2929.68 150
2929.80 151
2929.93 154
2930.05 158
2930.18 163
2930.30 169
2930.42 175
2930.55 181
2930.67 186
2930.80 190
2930.92 191
2931.04 190
2931.17 186
2931.29 180
2931.42 173
2931.54 167
2931.67 165
2931.79 167
2931.91 174
2932.04 185
2932.16 197
2932.29 210
2932.41 221
2932.53 230
2932.66 235
2932.78 237
2932.91 235
2933.03 231
2933.16 223
2933.28 213
2933.40 201
2933.53 187
2933.65 175
2933.78 165
2933.90 159
2934.02 157
2934.15 161
2934.27 169
2934.40 181
2934.52 196
2934.65 215
2934.77 237
2934.89 261
2935.02 287
2935.14 315
2935.27 341
2935.39 366
2935.52 387
2935.64 405
2935.76 420
2935.89 433
2936.01 446
2936.14 462
2936.26 482
2936.39 507
2936.51 537
2936.63 574
2936.76 614
2936.88 656
2937.01 699
2937.13 741
2937.25 780
2937.38 817
2937.50 852
2937.63 885
2937.75 916
2937.88 945
2938.00 972
2938.12 994
2938.25 1010
2938.37 1021
2938.50 1026
2938.62 1029
2938.75 1032
2938.87 1037
2938.99 1045
2939.12 1057
2939.24 1071
2939.37 1085
2939.49 1095
2939.62 1099
2939.74 1094
2939.87 1081
2939.99 1063
2940.11 1042
2940.24 1021
2940.36 1003
2940.49 988
2940.61 975
2940.74 964
2940.86 950
2940.98 934
2941.11 914
2941.23 893
2941.36 871
2941.48 849
2941.61 830
2941.73 814
2941.85 799
2941.98 785
2942.10 768
2942.23 749
2942.35 727
2942.48 703
2942.60 679
2942.73 654
2942.85 631
2942.97 609
2943.10 589
2943.22 569
2943.35 549
2943.47 529
2943.60 509
2943.72 489
2943.84 469
2943.97 450
2944.09 433
2944.22 417
2944.34 402
2944.47 387
2944.59 373
2944.72 359
2944.84 346
2944.96 333
2945.09 321
2945.21 309
2945.34 297
2945.46 286
2945.59 274
2945.71 262
2945.84 250
2945.96 239
2946.08 229
2946.21 220
2946.33 213
2946.46 208
2946.58 203
2946.71 200
2946.83 195
2946.96 190
2947.08 184
2947.20 175
2947.33 163
2947.45 150
2947.58 136
2947.70 122
2947.83 110
2947.95 101
2948.08 97
2948.20 96
2948.33 99
2948.45 104
2948.57 109
2948.70 113
2948.82 116
2948.95 116
2949.07 115
2949.20 113
2949.32 111
2949.45 109
2949.57 108
2949.70 107
2949.82 106
2949.94 104
2950.07 100
2950.19 95
2950.32 89
2950.44 82
2950.57 74
2950.69 68
2950.82 64
2950.94 62
2951.07 63
2951.19 65
2951.31 69
2951.44 74
2951.56 78
2951.69 80
2951.81 81
2951.94 82
2952.06 83
2952.19 85
2952.31 89
2952.44 94
2952.56 101
2952.68 108
2952.81 115
2952.93 120
2953.06 122
2953.18 123
2953.31 121
2953.43 117
2953.56 112
2953.68 106
2953.81 99
2953.93 92
2954.06 85
2954.18 80
2954.30 79
2954.43 80
2954.55 84
2954.68 89
2954.80 96
2954.93 101
2955.05 104
2955.18 105
2955.30 103
2955.43 99
2955.55 94
2955.68 89
2955.80 84
2955.92 78
2956.05 72
2956.17 66
2956.30 62
2956.42 59
2956.55 58
2956.67 61
2956.80 66
2956.92 74
2957.05 83
2957.17 90
2957.30 96
2957.42 100
2957.55 102
2957.67 102
2957.80 103
2957.92 103
2958.04 105
2958.17 107
2958.29 110
2958.42 114
2958.54 118
2958.67 122
2958.79 128
2958.92 134
2959.04 141
2959.17 148
2959.29 155
2959.42 161
2959.54 165
2959.67 167
2959.79 166
2959.92 162
2960.04 156
2960.16 148
2960.29 140
2960.41 132
2960.54 126
2960.66 122
2960.79 120
2960.91 119
2961.04 118
2961.16 117
2961.29 116
2961.41 114
2961.54 112
2961.66 111
2961.79 111
2961.91 112
2962.04 117
2962.16 125
2962.29 135
2962.41 148
2962.54 161
2962.66 173
2962.79 183
2962.91 189
2963.04 190
2963.16 187
2963.28 180
2963.41 170
2963.53 160
2963.66 151
2963.78 143
2963.91 138
2964.03 135
2964.16 134
2964.28 134
2964.41 135
2964.53 136
2964.66 136
2964.78 135
2964.91 132
2965.03 127
2965.16 121
2965.28 115
2965.41 109
2965.53 104
2965.66 99
2965.78 95
2965.91 92
2966.03 90
2966.16 90
2966.28 92
2966.41 98
2966.53 105
2966.66 114
2966.78 123
2966.91 130
2967.03 134
2967.16 136
2967.28 137
2967.41 136
2967.53 135
2967.65 133
2967.78 130
2967.90 125
2968.03 116
2968.15 103
2968.28 87
2968.40 69
2968.53 53
2968.65 40
2968.78 34
2968.90 33
2969.03 36
2969.15 43
2969.28 50
2969.40 56
2969.53 60
2969.65 60
2969.78 59
2969.90 57
2970.03 53
2970.15 50
2970.28 46
2970.40 42
2970.53 37
2970.65 31
2970.78 26
2970.90 22
2971.03 20
2971.15 21
2971.28 25
2971.40 31
2971.53 38
2971.65 45
2971.78 51
2971.90 55
2972.03 58
2972.15 59
2972.28 60
2972.40 60
2972.53 60
2972.65 60
2972.78 61
2972.90 61
2973.03 60
2973.15 60
2973.28 59
2973.40 60
2973.53 62
2973.65 67
2973.78 75
2973.90 84
2974.03 93
2974.15 102
2974.28 110
2974.40 114
2974.53 115
2974.65 113
2974.78 109
2974.90 104
2975.03 99
2975.15 94
2975.28 91
2975.40 90
2975.53 91
2975.65 94
2975.78 97
2975.90 100
2976.03 104
2976.15 107
2976.28 109
2976.41 109
2976.53 108
2976.66 105
2976.78 100
2976.91 93
2977.03 85
2977.16 77
2977.28 70
2977.41 66
2977.53 63
2977.66 64
2977.78 66
2977.91 71
2978.03 76
2978.16 82
2978.28 87
2978.41 92
2978.53 96
2978.66 99
2978.78 99
2978.91 98
2979.03 93
2979.16 87
2979.28 79
2979.41 69
2979.53 60
2979.66 51
2979.78 43
2979.91 37
2980.03 32
2980.16 29
2980.28 27
2980.41 28
2980.53 30
2980.66 33
2980.79 39
2980.91 46
2981.04 54
2981.16 62
2981.29 68
2981.41 72
2981.54 74
2981.66 74
2981.79 71
2981.91 66
2982.04 61
2982.16 56
2982.29 52
2982.41 51
2982.54 52
2982.66 56
2982.79 62
2982.91 69
2983.04 77
2983.16 84
2983.29 87
2983.41 86
2983.54 81
2983.67 72
2983.79 60
2983.92 48
2984.04 37
2984.17 29
2984.29 25
2984.42 26
2984.54 31
2984.67 37
2984.79 45
2984.92 52
2985.04 59
2985.17 64
2985.29 67
2985.42 69
2985.54 70
2985.67 69
2985.79 67
2985.92 62
2986.05 56
2986.17 48
2986.30 40
2986.42 31
2986.55 22
2986.67 14
2986.80 6
2986.92 0
2987.05 0
2987.17 0
2987.30 0
2987.42 0
2987.55 0
2987.67 0
2987.80 0
2987.92 0
2988.05 5
2988.18 13
2988.30 22
2988.43 32
2988.55 43
2988.68 52
2988.80 61
2988.93 67
2989.05 70
2989.18 72
2989.30 71
2989.43 68
2989.55 64
2989.68 59
2989.81 53
2989.93 45
2990.06 37
2990.18 27
2990.31 18
2990.43 10
2990.56 5
2990.68 2
2990.81 3
2990.93 6
2991.06 10
2991.18 13
2991.31 16
2991.44 17
2991.56 17
2991.69 17
2991.81 17
2991.94 19
2992.06 23
2992.19 28
2992.31 33
2992.44 39
2992.56 45
2992.69 49
2992.82 54
2992.94 60
2993.07 66
2993.19 74
2993.32 83
2993.44 93
2993.57 101
2993.69 108
2993.82 112
2993.94 113
2994.07 111
2994.20 107
2994.32 102
2994.45 98
2994.57 95
2994.70 95
2994.82 97
2994.95 101
2995.07 105
2995.20 110
2995.32 114
2995.45 116
2995.58 115
2995.70 113
2995.83 110
2995.95 107
2996.08 106
2996.20 107
2996.33 112
2996.45 119
2996.58 126
2996.70 133
2996.83 137
2996.96 140
2997.08 140
2997.21 140
2997.33 140
2997.46 142
2997.58 147
2997.71 154
2997.83 163
2997.96 172
2998.09 180
2998.21 184
2998.34 185
2998.46 181
2998.59 172
2998.71 160
2998.84 147
2998.96 133
2999.09 120
2999.22 110
2999.34 104
2999.47 101
2999.59 102
2999.72 105
2999.84 111
2999.97 118
3000.09 126
3000.22 135
3000.35 144
3000.47 153
3000.60 161
3000.72 168
3000.85 173
3000.97 175
3001.10 176
3001.23 174
3001.35 169
3001.48 163
3001.60 155
3001.73 146
3001.85 136
3001.98 127
3002.10 118
3002.23 111
3002.36 107
3002.48 105
3002.61 106
3002.73 110
3002.86 116
3002.98 123
3003.11 128
3003.24 131
3003.36 132
3003.49 128
3003.61 121
3003.74 111
3003.86 99
3003.99 87
3004.12 76
3004.24 67
3004.37 62
3004.49 58
3004.62 57
3004.74 57
3004.87 57
3005.00 58
3005.12 58
3005.25 59
3005.37 60
3005.50 61
3005.62 61
3005.75 61
3005.87 59
3006.00 57
3006.13 53
3006.25 50
3006.38 48
3006.50 48
3006.63 49
3006.76 53
3006.88 57
3007.01 61
3007.13 65
3007.26 66
3007.38 66
3007.51 66
3007.64 65
3007.76 66
3007.89 68
3008.01 72
3008.14 77
3008.26 85
3008.39 93
3008.52 102
3008.64 110
3008.77 117
3008.89 122
3009.02 125
3009.14 125
3009.27 122
3009.40 118
3009.52 114
3009.65 109
3009.77 105
3009.90 102
3010.02 98
3010.15 95
3010.28 92
3010.40 90
3010.53 90
3010.65 91
3010.78 93
3010.91 95
3011.03 96
3011.16 95
3011.28 92
3011.41 86
3011.53 78
3011.66 71
3011.79 64
3011.91 60
3012.04 57
3012.16 58
3012.29 60
3012.42 62
3012.54 65
3012.67 68
3012.79 69
3012.92 70
3013.04 69
3013.17 67
3013.30 64
3013.42 62
3013.55 60
3013.67 58
3013.80 57
3013.93 57
3014.05 56
3014.18 56
3014.30 55
3014.43 53
3014.56 52
3014.68 51
3014.81 51
3014.93 53
3015.06 56
3015.18 59
3015.31 62
3015.44 64
3015.56 64
3015.69 64
3015.81 64
3015.94 64
3016.07 66
3016.19 70
3016.32 77
3016.44 85
3016.57 94
3016.70 103
3016.82 111
3016.95 118
3017.07 122
3017.20 125
3017.33 125
3017.45 124
3017.58 122
3017.70 119
3017.83 116
3017.96 113
3018.08 110
3018.21 107
3018.33 105
3018.46 104
3018.59 105
3018.71 107
3018.84 111
3018.96 117
3019.09 123
3019.22 128
3019.34 132
3019.47 134
3019.59 134
3019.72 132
3019.85 129
3019.97 125
3020.10 121
3020.22 117
3020.35 113
3020.48 109
3020.60 105
3020.73 101
3020.85 96
3020.98 91
3021.11 87
3021.23 83
3021.36 80
3021.48 80
3021.61 83
3021.74 89
3021.86 96
3021.99 105
3022.11 114
3022.24 121
3022.37 126
3022.49 129
3022.62 130
3022.74 129
3022.87 129
3023.00 130
3023.12 132
3023.25 134
3023.37 137
3023.50 138
3023.63 138
3023.75 135
3023.88 130
3024.00 123
3024.13 115
3024.26 106
3024.38 99
3024.51 92
3024.64 85
3024.76 78
3024.89 70
3025.01 61
3025.14 51
3025.27 39
3025.39 28
3025.52 18
3025.64 10
3025.77 4
3025.90 1
3026.02 0
3026.15 3
3026.27 9
3026.40 18
3026.53 29
3026.65 42
3026.78 54
3026.91 64
3027.03 70
3027.16 72
3027.28 71
3027.41 66
3027.54 61
3027.66 57
3027.79 55
3027.91 56
3028.04 60
3028.17 67
3028.29 75
3028.42 84
3028.55 92
3028.67 98
3028.80 103
3028.92 104
3029.05 104
3029.18 101
3029.30 96
3029.43 90
3029.56 83
3029.68 75
3029.81 67
3029.93 59
3030.06 51
3030.19 43
3030.31 36
3030.44 29
3030.57 23
3030.69 17
3030.82 12
3030.94 7
3031.07 3
3031.20 0
3031.32 0
3031.45 0
3031.58 0
3031.70 0
3031.83 0
3031.95 0
3032.08 0
3032.21 0
3032.33 7
3032.46 15
3032.59 22
3032.71 28
3032.84 33
3032.96 36
3033.09 38
3033.22 41
3033.34 44
3033.47 47
3033.60 52
3033.72 57
3033.85 61
3033.97 65
3034.10 69
3034.23 72
3034.35 75
3034.48 78
3034.61 82
3034.73 85
3034.86 88
3034.98 88
3035.11 87
3035.24 83
3035.36 77
3035.49 71
3035.62 66
3035.74 61
3035.87 58
3036.00 56
3036.12 54
3036.25 52
3036.37 49
3036.50 45
3036.63 40
3036.75 36
3036.88 32
3037.01 30
3037.13 29
3037.26 29
3037.39 30
3037.51 31
3037.64 32
3037.76 33
3037.89 34
3038.02 35
3038.14 36
3038.27 37
3038.40 38
3038.52 39
3038.65 40
3038.78 41
3038.90 42
3039.03 44
3039.15 46
3039.28 49
3039.41 51
3039.53 52
3039.66 52
3039.79 48
3039.91 42
3040.04 32
3040.17 22
3040.29 12
3040.42 3
3040.55 0
3040.67 0
3040.80 0
3040.92 3
3041.05 10
3041.18 17
3041.30 24
3041.43 30
3041.56 35
3041.68 39
3041.81 42
3041.94 47
3042.06 52
3042.19 59
3042.32 67
3042.44 76
3042.57 82
3042.70 87
3042.82 88
3042.95 85
3043.07 79
3043.20 70
3043.33 61
3043.45 51
3043.58 43
3043.71 35
3043.83 28
3043.96 23
3044.09 18
3044.21 14
3044.34 11
3044.47 10
3044.59 12
3044.72 17
3044.85 23
3044.97 31
3045.10 40
3045.23 49
3045.35 57
3045.48 64
3045.60 71
3045.73 78
3045.86 85
3045.98 92
3046.11 98
3046.24 103
3046.36 106
3046.49 107
3046.62 105
3046.74 102
3046.87 99
3047.00 96
3047.12 94
3047.25 91
3047.38 89
3047.50 87
3047.63 86
3047.76 85
3047.88 87
3048.01 94
3048.14 105
3048.26 119
3048.39 136
3048.52 152
3048.64 163
3048.77 170
3048.90 169
3049.02 162
3049.15 151
3049.28 137
3049.40 123
3049.53 111
3049.66 101
3049.78 94
3049.91 88
3050.04 84
3050.16 82
3050.29 80
3050.42 79
3050.54 79
3050.67 80
3050.80 82
3050.92 86
3051.05 91
3051.18 97
3051.30 104
3051.43 110
3051.56 114
3051.68 116
3051.81 117
3051.94 116
3052.06 114
3052.19 112
3052.32 111
3052.44 111
3052.57 112
3052.70 114
3052.82 117
3052.95 120
3053.08 123
3053.20 126
3053.33 128
3053.46 129
3053.58 130
3053.71 131
3053.84 132
3053.96 134
3054.09 136
3054.22 140
3054.34 145
3054.47 151
3054.60 158
3054.72 167
3054.85 178
3054.98 191
3055.10 204
3055.23 218
3055.36 230
3055.48 240
3055.61 247
3055.74 250
3055.86 249
3055.99 243
3056.12 234
3056.24 221
3056.37 205
3056.50 188
3056.62 168
3056.75 148
3056.88 129
3057.00 112
3057.13 96
3057.26 84
3057.38 76
3057.51 71
3057.64 69
3057.77 71
3057.89 74
3058.02 79
3058.15 83
3058.27 87
3058.40 90
3058.53 92
3058.65 93
3058.78 94
3058.91 94
3059.03 95
3059.16 94
3059.29 92
3059.41 88
3059.54 81
3059.67 74
3059.79 65
3059.92 57
3060.05 51
3060.17 48
3060.30 49
3060.43 53
3060.56 59
3060.68 66
3060.81 72
3060.94 77
3061.06 79
3061.19 79
3061.32 79
3061.44 79
3061.57 80
3061.70 83
3061.82 89
3061.95 95
3062.08 103
3062.20 110
3062.33 116
3062.46 120
3062.59 122
3062.71 121
3062.84 119
3062.97 115
3063.09 110
3063.22 106
3063.35 102
3063.47 100
3063.60 100
3063.73 102
3063.85 106
3063.98 111
3064.11 117
3064.23 122
3064.36 126
3064.49 127
3064.62 124
3064.74 117
3064.87 107
3065.00 94
3065.12 79
3065.25 64
3065.38 51
3065.50 41
3065.63 34
3065.76 31
3065.89 29
3066.01 30
3066.14 32
3066.27 35
3066.39 39
3066.52 44
3066.65 51
3066.77 60
3066.90 69
3067.03 79
3067.15 89
3067.28 99
3067.41 109
3067.54 117
3067.66 125
3067.79 132
3067.92 138
3068.04 144
3068.17 148
3068.30 152
3068.42 154
3068.55 156
3068.68 157
3068.81 157
3068.93 155
3069.06 152
3069.19 147
3069.31 140
3069.44 133
3069.57 126
3069.70 119
3069.82 113
3069.95 109
3070.08 107
3070.20 107
3070.33 110
3070.46 113
3070.58 117
3070.71 121
3070.84 124
3070.97 127
3071.09 128
3071.22 128
3071.35 126
3071.47 123
3071.60 119
3071.73 114
3071.86 109
3071.98 103
3072.11 100
3072.24 98
3072.36 99
3072.49 103
3072.62 110
3072.74 119
3072.87 128
3073.00 136
3073.13 143
3073.25 147
3073.38 149
3073.51 147
3073.63 142
3073.76 133
3073.89 121
3074.02 107
3074.14 92
3074.27 76
3074.40 62
3074.52 51
3074.65 44
3074.78 40
3074.91 39
3075.03 41
3075.16 45
3075.29 49
3075.41 52
3075.54 56
3075.67 59
3075.80 62
3075.92 67
3076.05 72
3076.18 78
3076.30 85
3076.43 92
3076.56 99
3076.69 106
3076.81 113
3076.94 120
3077.07 127
3077.20 135
3077.32 143
3077.45 150
3077.58 155
3077.70 158
3077.83 159
3077.96 157
3078.09 153
3078.21 147
3078.34 141
3078.47 134
3078.59 126
3078.72 119
3078.85 114
3078.98 110
3079.10 107
3079.23 106
3079.36 107
3079.49 108
3079.61 111
3079.74 115
3079.87 119
3079.99 125
3080.12 132
3080.25 138
3080.38 143
3080.50 146
3080.63 145
3080.76 140
3080.88 133
3081.01 125
3081.14 116
3081.27 110
3081.39 105
3081.52 104
3081.65 103
3081.78 104
3081.90 104
3082.03 104
3082.16 103
3082.29 101
3082.41 99
3082.54 98
3082.67 97
3082.79 97
3082.92 97
3083.05 97
3083.18 97
3083.30 97
3083.43 96
3083.56 95
3083.69 93
3083.81 90
3083.94 87
3084.07 85
3084.19 84
3084.32 84
3084.45 85
3084.58 86
3084.70 87
3084.83 87
3084.96 85
3085.09 82
3085.21 78
3085.34 73
3085.47 68
3085.60 65
3085.72 64
3085.85 65
3085.98 67
3086.11 70
3086.23 71
3086.36 71
3086.49 69
3086.61 65
3086.74 58
3086.87 51
3087.00 44
3087.12 37
3087.25 33
3087.38 30
3087.51 28
3087.63 28
3087.76 28
3087.89 27
3088.02 26
3088.14 25
3088.27 24
3088.40 22
3088.53 20
3088.65 19
3088.78 18
3088.91 18
3089.04 19
3089.16 20
3089.29 22
3089.42 25
3089.55 29
3089.67 34
3089.80 39
3089.93 44
3090.06 50
3090.18 54
3090.31 57
3090.44 59
3090.57 60
3090.69 59
3090.82 57
3090.95 53
3091.08 47
3091.20 41
3091.33 33
3091.46 26
3091.59 21
3091.71 18
3091.84 20
3091.97 27
3092.10 39
3092.22 54
3092.35 70
3092.48 85
3092.61 96
3092.73 101
3092.86 101
3092.99 95
3093.12 85
3093.24 73
3093.37 59
3093.50 47
3093.63 38
3093.75 31
3093.88 27
3094.01 25
3094.14 25
3094.26 25
3094.39 26
3094.52 27
3094.65 28
3094.77 28
3094.90 27
3095.03 26
3095.16 23
3095.28 19
3095.41 13
3095.54 6
3095.67 0
3095.79 0
3095.92 0
3096.05 0
3096.18 0
3096.30 0
3096.43 0
3096.56 0
3096.69 4
3096.81 7
3096.94 9
3097.07 9
3097.20 8
3097.32 7
3097.45 6
3097.58 7
3097.71 10
3097.84 16
3097.96 25
3098.09 39
3098.22 56
3098.35 75
3098.47 94
3098.60 112
3098.73 128
3098.86 139
3098.98 147
3099.11 151
3099.24 153
3099.37 155
3099.49 157
3099.62 161
3099.75 167
3099.88 173
3100.01 178
3100.13 182
3100.26 182
3100.39 180
3100.52 175
3100.64 168
3100.77 161
3100.90 153
3101.03 147
3101.15 142
3101.28 137
3101.41 134
3101.54 132
3101.67 130
3101.79 129
3101.92 128
3102.05 126
3102.18 125
3102.30 123
3102.43 122
3102.56 121
3102.69 122
3102.81 125
3102.94 128
3103.07 132
3103.20 136
3103.33 138
3103.45 138
3103.58 136
3103.71 132
3103.84 128
3103.96 123
3104.09 119
3104.22 116
3104.35 113
3104.48 111
3104.60 110
3104.73 108
3104.86 106
3104.99 103
3105.11 101
3105.24 98
3105.37 97
3105.50 97
3105.63 97
3105.75 100
3105.88 103
3106.01 108
3106.14 113
3106.26 119
3106.39 126
3106.52 133
3106.65 139
3106.78 145
3106.90 148
3107.03 150
3107.16 148
3107.29 143
3107.41 134
3107.54 124
3107.67 112
3107.80 100
3107.93 89
3108.05 79
3108.18 70
3108.31 62
3108.44 54
3108.56 46
3108.69 38
3108.82 30
3108.95 22
3109.08 15
3109.20 8
3109.33 2
3109.46 0
3109.59 0
3109.72 0
3109.84 0
3109.97 0
3110.10 0
3110.23 0
3110.35 0
3110.48 3
3110.61 10
3110.74 17
3110.87 22
3110.99 26
3111.12 28
3111.25 31
3111.38 34
3111.51 38
3111.63 44
3111.76 52
3111.89 61
3112.02 70
3112.15 78
3112.27 83
3112.40 85
3112.53 84
3112.66 79
3112.79 73
3112.91 65
3113.04 59
3113.17 55
3113.30 53
3113.42 54
3113.55 56
3113.68 59
3113.81 62
3113.94 65
3114.06 66
3114.19 65
3114.32 63
3114.45 59
3114.58 54
3114.70 47
3114.83 39
3114.96 32
3115.09 26
3115.22 21
3115.34 20
3115.47 22
3115.60 26
3115.73 34
3115.86 44
3115.98 55
3116.11 67
3116.24 80
3116.37 93
3116.50 106
3116.62 118
3116.75 128
3116.88 136
3117.01 143
3117.14 148
3117.26 152
3117.39 155
3117.52 158
3117.65 161
3117.78 163
3117.90 165
3118.03 167
3118.16 169
3118.29 172
3118.42 177
3118.54 185
3118.67 196
3118.80 211
3118.93 227
3119.06 245
3119.18 263
3119.31 280
3119.44 295
3119.57 305
3119.70 311
3119.83 312
3119.95 310
3120.08 305
3120.21 301
3120.34 298
3120.47 299
3120.59 303
3120.72 310
3120.85 316
3120.98 321
3121.11 322
3121.23 319
3121.36 312
3121.49 301
3121.62 288
3121.75 275
3121.87 262
3122.00 250
3122.13 241
3122.26 235
3122.39 232
3122.52 232
3122.64 233
3122.77 236
3122.90 238
3123.03 240
3123.16 241
3123.28 240
3123.41 239
3123.54 237
3123.67 235
3123.80 233
3123.93 230
3124.05 225
3124.18 220
3124.31 214
3124.44 208
3124.57 201
3124.69 195
3124.82 191
3124.95 187
3125.08 183
3125.21 178
3125.33 172
3125.46 164
3125.59 155
3125.72 146
3125.85 138
3125.98 132
3126.10 129
3126.23 129
3126.36 132
3126.49 137
3126.62 142
3126.75 148
3126.87 155
3127.00 161
3127.13 167
3127.26 171
3127.39 175
3127.51 176
3127.64 174
3127.77 171
3127.90 164
3128.03 157
3128.16 149
3128.28 142
3128.41 136
3128.54 132
3128.67 130
3128.80 129
3128.93 130
3129.05 130
3129.18 130
3129.31 127
3129.44 122
3129.57 116
3129.69 108
3129.82 100
3129.95 94
3130.08 91
3130.21 91
3130.34 94
3130.46 98
3130.59 102
3130.72 103
3130.85 102
3130.98 97
3131.11 91
3131.23 85
3131.36 78
3131.49 72
3131.62 67
3131.75 61
3131.88 55
3132.00 47
3132.13 37
3132.26 26
3132.39 16
3132.52 7
3132.65 3
3132.77 3
3132.90 8
3133.03 16
3133.16 25
3133.29 34
3133.42 39
3133.54 41
3133.67 37
3133.80 29
3133.93 17
3134.06 5
3134.19 0
3134.31 0
3134.44 0
3134.57 0
3134.70 0
3134.83 0
3134.96 0
3135.08 0
3135.21 7
3135.34 13
3135.47 18
3135.60 23
3135.73 27
3135.86 30
3135.98 33
3136.11 34
3136.24 36
3136.37 37
3136.50 39
3136.63 42
3136.75 46
3136.88 50
3137.01 54
3137.14 56
3137.27 56
3137.40 53
3137.52 48
3137.65 42
3137.78 36
3137.91 32
3138.04 30
3138.17 32
3138.30 36
3138.42 41
3138.55 45
3138.68 50
3138.81 53
3138.94 56
3139.07 60
3139.19 64
3139.32 70
3139.45 75
3139.58 81
3139.71 84
3139.84 84
3139.97 82
3140.09 76
3140.22 68
3140.35 60
3140.48 53
3140.61 47
3140.74 43
3140.86 40
3140.99 39
3141.12 38
3141.25 37
3141.38 36
3141.51 34
3141.64 32
3141.76 30
3141.89 27
3142.02 26
3142.15 25
3142.28 25
3142.41 28
3142.54 32
3142.66 38
3142.79 45
3142.92 54
3143.05 62
3143.18 69
3143.31 75
3143.44 78
3143.56 79
3143.69 78
3143.82 75
3143.95 72
3144.08 68
3144.21 65
3144.34 63
3144.46 61
3144.59 62
3144.72 64
3144.85 69
3144.98 77
3145.11 86
3145.24 96
3145.36 106
3145.49 115
3145.62 123
3145.75 129
3145.88 134
3146.01 138
3146.14 140
3146.26 142
3146.39 141
3146.52 137
3146.65 131
3146.78 124
3146.91 115
3147.04 107
3147.16 101
3147.29 99
3147.42 99
3147.55 102
3147.68 106
3147.81 111
3147.94 116
3148.07 120
3148.19 123
3148.32 125
3148.45 125
3148.58 125
3148.71 123
3148.84 118
3148.97 112
3149.09 103
3149.22 93
3149.35 83
3149.48 74
3149.61 67
3149.74 64
3149.87 64
3150.00 67
3150.12 71
3150.25 76
3150.38 80
3150.51 82
3150.64 81
3150.77 79
3150.90 76
3151.02 73
3151.15 70
3151.28 68
3151.41 66
3151.54 63
3151.67 60
3151.80 56
3151.93 52
3152.05 48
3152.18 45
3152.31 42
3152.44 42
3152.57 44
3152.70 48
3152.83 52
3152.96 58
3153.08 63
3153.21 67
3153.34 70
3153.47 71
3153.60 69
3153.73 65
3153.86 58
3153.99 51
3154.11 43
3154.24 36
3154.37 32
3154.50 31
3154.63 34
3154.76 39
3154.89 47
3155.02 57
3155.15 67
3155.27 78
3155.40 89
3155.53 99
3155.66 109
3155.79 116
3155.92 121
3156.05 122
3156.18 120
3156.30 114
3156.43 106
3156.56 97
3156.69 88
3156.82 81
3156.95 76
3157.08 74
3157.21 73
3157.34 74
3157.46 74
3157.59 75
3157.72 75
3157.85 76
3157.98 79
3158.11 83
3158.24 90
3158.37 97
3158.49 106
3158.62 113
3158.75 119
3158.88 123
3159.01 126
3159.14 127
3159.27 128
3159.40 130
3159.53 131
3159.65 134
3159.78 138
3159.91 143
3160.04 149
3160.17 155
3160.30 163
3160.43 172
3160.56 181
3160.69 191
3160.81 202
3160.94 214
3161.07 227
3161.20 241
3161.33 256
3161.46 271
3161.59 286
3161.72 300
3161.85 313
3161.98 326
3162.10 338
3162.23 351
3162.36 367
3162.49 385
3162.62 407
3162.75 435
3162.88 467
3163.01 505
3163.14 548
3163.26 596
3163.39 650
3163.52 709
3163.65 773
3163.78 841
3163.91 911
3164.04 984
3164.17 1057
3164.30 1129
3164.43 1202
3164.55 1273
3164.68 1344
3164.81 1415
3164.94 1485
3165.07 1556
3165.20 1628
3165.33 1698
3165.46 1766
3165.59 1830
3165.72 1888
3165.84 1941
3165.97 1988
3166.10 2031
3166.23 2070
3166.36 2105
3166.49 2135
3166.62 2158
3166.75 2171
3166.88 2173
3167.01 2164
3167.13 2145
3167.26 2120
3167.39 2092
3167.52 2066
3167.65 2042
3167.78 2021
3167.91 2003
3168.04 1986
3168.17 1967
3168.30 1945
3168.43 1921
3168.55 1894
3168.68 1863
3168.81 1830
3168.94 1795
3169.07 1757
3169.20 1717
3169.33 1675
3169.46 1632
3169.59 1588
3169.72 1542
3169.85 1494
3169.97 1445
3170.10 1393
3170.23 1339
3170.36 1285
3170.49 1231
3170.62 1178
3170.75 1127
3170.88 1078
3171.01 1032
3171.14 989
3171.27 949
3171.39 911
3171.52 874
3171.65 840
3171.78 806
3171.91 774
3172.04 743
3172.17 713
3172.30 686
3172.43 659
3172.56 634
3172.69 609
3172.82 584
3172.94 559
3173.07 532
3173.20 506
3173.33 479
3173.46 455
3173.59 433
3173.72 415
3173.85 400
3173.98 390
3174.11 383
3174.24 378
3174.37 374
3174.49 370
3174.62 363
3174.75 354
3174.88 340
3175.01 324
3175.14 306
3175.27 286
3175.40 267
3175.53 251
3175.66 239
3175.79 230
3175.92 226
3176.04 224
3176.17 224
3176.30 224
3176.43 223
3176.56 221
3176.69 217
3176.82 212
3176.95 207
3177.08 202
3177.21 196
3177.34 190
3177.47 184
3177.60 176
3177.72 168
3177.85 159
3177.98 149
3178.11 140
3178.24 131
3178.37 122
3178.50 114
3178.63 107
3178.76 100
3178.89 94
3179.02 89
3179.15 84
3179.28 80
3179.41 77
3179.53 74
3179.66 72
3179.79 71
3179.92 72
3180.05 73
3180.18 74
3180.31 75
3180.44 75
3180.57 74
3180.70 70
3180.83 66
3180.96 61
3181.09 57
3181.22 54
3181.35 53
3181.47 54
3181.60 56
3181.73 58
3181.86 59
3181.99 58
3182.12 56
3182.25 52
3182.38 48
3182.51 43
3182.64 39
3182.77 36
3182.90 32
3183.03 30
3183.16 28
3183.29 28
3183.41 28
3183.54 30
3183.67 33
3183.80 34
3183.93 34
3184.06 31
3184.19 25
3184.32 16
3184.45 7
3184.58 0
3184.71 0
3184.84 0
3184.97 0
3185.10 0
3185.23 0
3185.36 0
3185.49 0
3185.61 0
3185.74 0
3185.87 3
3186.00 10
3186.13 20
3186.26 32
3186.39 45
3186.52 57
3186.65 68
3186.78 76
3186.91 81
3187.04 83
3187.17 82
3187.30 79
3187.43 75
3187.56 70
3187.69 65
3187.81 62
3187.94 60
3188.07 62
3188.20 66
3188.33 71
3188.46 77
3188.59 83
3188.72 87
3188.85 88
3188.98 87
3189.11 84
3189.24 80
3189.37 75
3189.50 70
3189.63 65
3189.76 61
3189.89 58
3190.02 55
3190.15 55
3190.28 56
3190.40 58
3190.53 62
3190.66 67
3190.79 72
3190.92 77
3191.05 83
3191.18 88
3191.31 94
3191.44 99
3191.57 104
3191.70 108
3191.83 110
3191.96 110
3192.09 108
3192.22 104
3192.35 99
3192.48 94
3192.61 89
3192.74 83
3192.87 78
3193.00 72
3193.13 66
3193.25 60
3193.38 55
3193.51 52
3193.64 50
3193.77 49
3193.90 49
3194.03 50
3194.16 52
3194.29 53
3194.42 55
3194.55 58
3194.68 62
3194.81 69
3194.94 76
3195.07 83
3195.20 90
3195.33 96
3195.46 100
3195.59 103
3195.72 104
3195.85 104
3195.98 102
3196.11 99
3196.24 95
3196.37 89
3196.49 82
3196.62 74
3196.75 67
3196.88 59
3197.01 52
3197.14 46
3197.27 42
3197.40 37
3197.53 33
3197.66 30
3197.79 28
3197.92 27
3198.05 27
3198.18 29
3198.31 31
3198.44 33
3198.57 34
3198.70 33
3198.83 30
3198.96 25
3199.09 19
3199.22 13
3199.35 7
3199.48 4
3199.61 2
3199.74 2
3199.87 3
3200.00 5
3200.13 7
3200.26 7
3200.39 6
3200.51 5
3200.64 2
3200.77 0
3200.90 0
3201.03 0
3201.16 0
3201.29 0
3201.42 0
3201.55 0
3201.68 0
3201.81 3
3201.94 9
3202.07 16
3202.20 24
3202.33 34
3202.46 43
3202.59 53
3202.72 61
3202.85 67
3202.98 70
3203.11 69
3203.24 65
3203.37 58
3203.50 50
3203.63 41
3203.76 33
3203.89 28
3204.02 26
3204.15 27
3204.28 30
3204.41 34
3204.54 38
3204.67 40
3204.80 40
3204.93 38
3205.06 33
3205.19 27
3205.32 20
3205.45 13
3205.58 7
3205.71 3
3205.84 1
3205.97 2
3206.10 6
3206.23 11
3206.36 19
3206.48 27
3206.61 36
3206.74 44
3206.87 51
3207.00 57
3207.13 60
3207.26 62
3207.39 62
3207.52 61
3207.65 59
3207.78 58
3207.91 57
3208.04 56
3208.17 56
3208.30 55
3208.43 53
3208.56 50
3208.69 45
3208.82 38
3208.95 30
3209.08 22
3209.21 14
3209.34 8
3209.47 2
3209.60 0
3209.73 0
3209.86 0
3209.99 0
3210.12 0
3210.25 0
3210.38 1
3210.51 6
3210.64 12
3210.77 18
3210.90 23
3211.03 26
3211.16 28
3211.29 28
3211.42 29
3211.55 30
3211.68 31
3211.81 34
3211.94 37
3212.07 41
3212.20 45
3212.33 48
3212.46 52
3212.59 55
3212.72 57
3212.85 59
3212.98 61
3213.11 63
3213.24 66
3213.37 70
3213.50 75
3213.63 81
3213.76 88
3213.89 96
3214.02 104
3214.15 110
3214.28 115
3214.41 119
3214.54 122
3214.67 124
3214.80 128
3214.93 133
3215.06 140
3215.19 148
3215.32 156
3215.45 163
3215.58 169
3215.71 173
3215.84 176
3215.97 178
3216.10 179
3216.23 180
3216.36 181
3216.49 182
3216.62 183
3216.75 184
3216.88 187
3217.01 190
3217.14 193
3217.27 197
3217.40 199
3217.53 200
3217.66 198
3217.79 194
3217.92 189
3218.05 184
3218.18 179
3218.31 176
3218.44 174
3218.57 172
3218.70 171
3218.83 168
3218.96 163
3219.09 156
3219.22 148
3219.35 139
3219.48 132
3219.61 126
3219.74 123
3219.87 122
3220.00 123
3220.13 124
3220.26 125
3220.39 125
3220.52 122
3220.65 117
3220.78 111
3220.91 103
3221.04 94
3221.17 87
3221.30 80
3221.43 76
3221.56 74
3221.69 75
3221.82 77
3221.95 81
3222.08 86
3222.21 91
3222.35 97
3222.48 102
3222.61 107
3222.74 111
3222.87 115
3223.00 117
3223.13 118
3223.26 116
3223.39 114
3223.52 110
3223.65 105
3223.78 99
3223.91 93
3224.04 88
3224.17 85
3224.30 82
3224.43 81
3224.56 81
3224.69 81
3224.82 79
3224.95 74
3225.08 68
3225.21 58
3225.34 45
3225.47 32
3225.60 20
3225.73 9
3225.86 0
3225.99 0
3226.12 0
3226.25 0
3226.38 0
3226.51 0
3226.64 0
3226.77 0
3226.90 0
3227.03 4
3227.16 12
3227.29 19
3227.42 26
3227.55 30
3227.68 33
3227.81 33
3227.94 32
3228.07 30
3228.21 30
3228.34 32
3228.47 37
3228.60 47
3228.73 59
3228.86 74
3228.99 90
3229.12 104
3229.25 116
3229.38 122
3229.51 123
3229.64 120
3229.77 112
3229.90 103
3230.03 92
3230.16 83
3230.29 75
3230.42 71
3230.55 69
3230.68 69
3230.81 71
3230.94 73
3231.07 76
3231.20 79
3231.33 81
3231.46 83
3231.59 84
3231.72 85
3231.85 86
3231.98 85
3232.11 85
3232.24 84
3232.38 82
3232.51 81
3232.64 80
3232.77 79
3232.90 80
3233.03 80
3233.16 82
3233.29 84
3233.42 85
3233.55 87
3233.68 87
3233.81 87
3233.94 86
3234.07 83
3234.20 79
3234.33 74
3234.46 68
3234.59 64
3234.72 61
3234.85 61
3234.98 65
3235.11 71
3235.24 79
3235.37 89
3235.50 97
3235.64 103
3235.77 106
3235.90 104
3236.03 98
3236.16 89
3236.29 78
3236.42 65
3236.55 52
3236.68 40
3236.81 29
3236.94 19
3237.07 11
3237.20 3
3237.33 0
3237.46 0
3237.59 0
3237.72 0
3237.85 0
3237.98 0
3238.11 0
3238.24 0
3238.37 2
3238.51 9
3238.64 14
3238.77 18
3238.90 19
3239.03 19
3239.16 16
3239.29 10
3239.42 4
3239.55 0
3239.68 0
3239.81 0
3239.94 0
3240.07 0
3240.20 0
3240.33 2
3240.46 12
3240.59 21
3240.72 30
3240.85 37
3240.99 43
3241.12 47
3241.25 48
3241.38 49
3241.51 47
3241.64 45
3241.77 42
3241.90 37
3242.03 32
3242.16 26
3242.29 20
3242.42 15
3242.55 12
3242.68 11
3242.81 13
3242.94 18
3243.07 24
3243.20 32
3243.34 40
3243.47 47
3243.60 55
3243.73 62
3243.86 68
3243.99 75
3244.12 80
3244.25 84
3244.38 87
3244.51 89
3244.64 90
3244.77 90
3244.90 90
3245.03 91
3245.16 94
3245.29 98
3245.42 102
3245.56 105
3245.69 107
3245.82 107
3245.95 106
3246.08 103
3246.21 100
3246.34 97
3246.47 94
3246.60 92
3246.73 91
3246.86 91
3246.99 91
3247.12 92
3247.25 94
3247.38 97
3247.52 102
3247.65 109
3247.78 119
3247.91 129
3248.04 141
3248.17 154
3248.30 166
3248.43 180
3248.56 193
3248.69 208
3248.82 224
3248.95 241
3249.08 260
3249.21 279
3249.34 299
3249.48 317
3249.61 334
3249.74 348
3249.87 361
3250.00 372
3250.13 382
3250.26 392
3250.39 405
3250.52 421
3250.65 440
3250.78 463
3250.91 489
3251.04 517
3251.18 544
3251.31 570
3251.44 595
3251.57 618
3251.70 639
3251.83 660
3251.96 680
3252.09 698
3252.22 715
3252.35 729
3252.48 741
3252.61 752
3252.74 762
3252.87 773
3253.01 783
3253.14 794
3253.27 802
3253.40 808
3253.53 810
3253.66 809
3253.79 804
3253.92 797
3254.05 789
3254.18 780
3254.31 772
3254.44 763
3254.58 752
3254.71 738
3254.84 722
3254.97 703
3255.10 682
3255.23 660
3255.36 637
3255.49 612
3255.62 588
3255.75 563
3255.88 540
3256.01 519
3256.15 502
3256.28 490
3256.41 482
3256.54 478
3256.67 476
3256.80 475
3256.93 474
3257.06 471
3257.19 466
3257.32 462
3257.45 456
3257.58 451
3257.72 445
3257.85 439
3257.98 431
3258.11 421
3258.24 409
3258.37 395
3258.50 379
3258.63 362
3258.76 346
3258.89 331
3259.02 317
3259.16 305
3259.29 295
3259.42 286
3259.55 279
3259.68 274
3259.81 270
3259.94 268
3260.07 267
3260.20 269
3260.33 271
3260.46 276
3260.60 280
3260.73 285
3260.86 289
3260.99 292
3261.12 293
3261.25 292
3261.38 289
3261.51 286
3261.64 284
3261.77 283
3261.90 283
3262.04 284
3262.17 287
3262.30 291
3262.43 296
3262.56 300
3262.69 305
3262.82 308
3262.95 310
3263.08 311
3263.21 309
3263.35 306
3263.48 301
3263.61 296
3263.74 292
3263.87 290
3264.00 289
3264.13 292
3264.26 297
3264.39 306
3264.52 317
3264.66 330
3264.79 346
3264.92 364
3265.05 382
3265.18 401
3265.31 419
3265.44 438
3265.57 457
3265.70 477
3265.83 499
3265.97 523
3266.10 550
3266.23 580
3266.36 611
3266.49 643
3266.62 675
3266.75 706
3266.88 736
3267.01 765
3267.15 793
3267.28 822
3267.41 851
3267.54 884
3267.67 921
3267.80 963
3267.93 1010
3268.06 1063
3268.19 1122
3268.33 1186
3268.46 1256
3268.59 1331
3268.72 1411
3268.85 1494
3268.98 1576
3269.11 1654
3269.24 1727
3269.37 1791
3269.50 1846
3269.64 1892
3269.77 1929
3269.90 1958
3270.03 1981
3270.16 1999
3270.29 2012
3270.42 2019
3270.55 2023
3270.69 2023
3270.82 2019
3270.95 2013
3271.08 2005
3271.21 1995
3271.34 1986
3271.47 1977
3271.60 1968
3271.73 1960
3271.87 1950
3272.00 1937
3272.13 1918
3272.26 1893
3272.39 1860
3272.52 1822
3272.65 1780
3272.78 1737
3272.91 1695
3273.05 1655
3273.18 1617
3273.31 1581
3273.44 1544
3273.57 1507
3273.70 1466
3273.83 1423
3273.96 1377
3274.10 1329
3274.23 1280
3274.36 1231
3274.49 1184
3274.62 1137
3274.75 1092
3274.88 1047
3275.01 1002
3275.15 956
3275.28 909
3275.41 862
3275.54 814
3275.67 769
3275.80 728
3275.93 692
3276.06 663
3276.20 639
3276.33 619
3276.46 601
3276.59 585
3276.72 567
3276.85 549
3276.98 529
3277.11 510
3277.25 492
3277.38 477
3277.51 463
3277.64 451
3277.77 438
3277.90 425
3278.03 409
3278.16 390
3278.30 367
3278.43 341
3278.56 313
3278.69 286
3278.82 261
3278.95 241
3279.08 228
3279.21 222
3279.35 222
3279.48 226
3279.61 233
3279.74 240
3279.87 244
3280.00 245
3280.13 244
3280.26 240
3280.40 236
3280.53 232
3280.66 229
3280.79 228
3280.92 227
3281.05 227
3281.18 228
3281.32 229
3281.45 229
3281.58 229
3281.71 228
3281.84 224
3281.97 217
3282.10 208
3282.24 195
3282.37 182
3282.50 169
3282.63 160
3282.76 156
3282.89 157
3283.02 163
3283.15 173
3283.29 183
3283.42 192
3283.55 198
3283.68 199
3283.81 197
3283.94 193
3284.07 187
3284.21 182
3284.34 179
3284.47 177
3284.60 177
3284.73 178
3284.86 179
3284.99 179
3285.13 177
3285.26 172
3285.39 165
3285.52 156
3285.65 147
3285.78 138
3285.91 131
3286.05 126
3286.18 125
3286.31 127
3286.44 133
3286.57 142
3286.70 153
3286.83 165
3286.97 175
3287.10 185
3287.23 191
3287.36 196
3287.49 198
3287.62 199
3287.75 199
3287.89 200
3288.02 202
3288.15 206
3288.28 211
3288.41 216
3288.54 220
3288.68 223
3288.81 223
3288.94 220
3289.07 214
3289.20 206
3289.33 197
3289.46 189
3289.60 181
3289.73 173
3289.86 166
3289.99 161
3290.12 157
3290.25 154
3290.38 154
3290.52 155
3290.65 158
3290.78 163
3290.91 167
3291.04 170
3291.17 171
3291.31 170
3291.44 169
3291.57 165
3291.70 161
3291.83 157
3291.96 152
3292.09 146
3292.23 140
3292.36 133
3292.49 127
3292.62 122
3292.75 119
3292.88 117
3293.02 118
3293.15 121
3293.28 126
3293.41 132
3293.54 139
3293.67 145
3293.81 148
3293.94 149
3294.07 146
3294.20 141
3294.33 133
3294.46 126
3294.60 120
3294.73 117
3294.86 118
3294.99 121
3295.12 126
3295.25 131
3295.38 135
3295.52 136
3295.65 135
3295.78 131
3295.91 126
3296.04 119
3296.17 113
3296.31 105
3296.44 99
3296.57 92
3296.70 87
3296.83 84
3296.96 83
3297.10 85
3297.23 89
3297.36 94
3297.49 98
3297.62 100
3297.75 100
3297.89 99
3298.02 98
3298.15 97
3298.28 98
3298.41 99
3298.54 101
3298.68 102
3298.81 102
3298.94 100
3299.07 96
3299.20 92
3299.33 87
3299.47 84
3299.60 83
3299.73 82
3299.86 83
3299.99 85
3300.13 86
3300.26 88
3300.39 89
3300.52 91
3300.65 92
3300.78 95
3300.92 98
3301.05 102
3301.18 108
3301.31 114
3301.44 122
3301.57 130
3301.71 137
3301.84 143
3301.97 148
3302.10 151
3302.23 152
3302.36 153
3302.50 153
3302.63 153
3302.76 154
3302.89 154
3303.02 155
3303.16 156
3303.29 157
3303.42 157
3303.55 156
3303.68 155
3303.81 155
3303.95 156
3304.08 157
3304.21 161
3304.34 166
3304.47 171
3304.61 177
3304.74 181
3304.87 184
3305.00 184
3305.13 182
3305.26 178
3305.40 171
3305.53 164
3305.66 155
3305.79 147
3305.92 138
3306.06 128
3306.19 118
3306.32 107
3306.45 96
3306.58 84
3306.71 73
3306.85 63
3306.98 56
3307.11 53
3307.24 53
3307.37 56
3307.51 62
3307.64 68
3307.77 74
3307.90 76
3308.03 76
3308.17 72
3308.30 65
3308.43 58
3308.56 51
3308.69 46
3308.82 45
3308.96 47
3309.09 53
3309.22 62
3309.35 72
3309.48 84
3309.62 96
3309.75 108
3309.88 120
3310.01 130
3310.14 137
3310.28 142
3310.41 143
3310.54 141
3310.67 137
3310.80 130
3310.94 124
3311.07 120
3311.20 117
3311.33 117
3311.46 119
3311.60 122
3311.73 126
3311.86 129
3311.99 130
3312.12 130
3312.25 129
3312.39 127
3312.52 124
3312.65 123
3312.78 123
3312.91 125
3313.05 130
3313.18 138
3313.31 147
3313.44 156
3313.57 165
3313.71 172
3313.84 177
3313.97 181
3314.10 183
3314.23 183
3314.37 181
3314.50 178
3314.63 172
3314.76 164
3314.89 154
3315.03 143
3315.16 132
3315.29 121
3315.42 113
3315.55 106
3315.69 102
3315.82 99
3315.95 96
3316.08 94
3316.22 91
3316.35 86
3316.48 81
3316.61 74
3316.74 67
3316.88 60
3317.01 55
3317.14 51
3317.27 50
3317.40 50
3317.54 53
3317.67 57
3317.80 62
3317.93 67
3318.06 70
3318.20 72
3318.33 72
3318.46 70
3318.59 66
3318.72 62
3318.86 59
3318.99 58
3319.12 58
3319.25 61
3319.38 66
3319.52 71
3319.65 76
3319.78 79
3319.91 81
3320.05 81
3320.18 79
3320.31 77
3320.44 73
3320.57 69
3320.71 65
3320.84 61
3320.97 59
3321.10 57
3321.23 56
3321.37 56
3321.50 57
3321.63 59
3321.76 60
3321.90 60
3322.03 59
3322.16 57
3322.29 55
3322.42 52
3322.56 49
3322.69 45
3322.82 40
3322.95 35
3323.09 30
3323.22 23
3323.35 16
3323.48 9
3323.61 3
3323.75 0
3323.88 0
3324.01 0
3324.14 0
3324.27 0
3324.41 0
3324.54 0
3324.67 0
3324.80 2
3324.94 6
3325.07 10
3325.20 14
3325.33 17
3325.46 20
3325.60 24
3325.73 29
3325.86 37
3325.99 46
3326.13 56
3326.26 67
3326.39 77
3326.52 86
3326.65 93
3326.79 99
3326.92 104
3327.05 109
3327.18 115
3327.32 120
3327.45 126
3327.58 130
3327.71 135
3327.85 138
3327.98 141
3328.11 144
3328.24 148
3328.37 152
3328.51 158
3328.64 166
3328.77 174
3328.90 184
3329.04 195
3329.17 207
3329.30 218
3329.43 229
3329.57 238
3329.70 246
3329.83 252
3329.96 255
3330.09 257
3330.23 257
3330.36 257
3330.49 258
3330.62 261
3330.76 264
3330.89 268
3331.02 272
3331.15 273
3331.29 272
3331.42 267
3331.55 260
3331.68 251
3331.81 243
3331.95 237
3332.08 233
3332.21 233
3332.34 234
3332.48 236
3332.61 237
3332.74 236
3332.87 231
3333.01 223
3333.14 212
3333.27 198
3333.40 183
3333.54 169
3333.67 156
3333.80 147
3333.93 143
3334.07 142
3334.20 146
3334.33 153
3334.46 160
3334.59 166
3334.73 170
3334.86 171
3334.99 169
3335.12 166
3335.26 163
3335.39 161
3335.52 161
3335.65 162
3335.79 166
3335.92 171
3336.05 176
3336.18 182
3336.32 186
3336.45 188
3336.58 189
3336.71 188
3336.85 184
3336.98 179
3337.11 173
3337.24 166
3337.38 158
3337.51 151
3337.64 144
3337.77 136
3337.91 129
3338.04 123
3338.17 117
3338.30 113
3338.44 110
3338.57 109
3338.70 110
3338.83 111
3338.97 112
3339.10 113
3339.23 112
3339.36 111
3339.50 108
3339.63 106
3339.76 103
3339.89 102
3340.03 101
3340.16 100
3340.29 98
3340.42 96
3340.56 94
3340.69 91
3340.82 89
3340.95 88
3341.09 90
3341.22 93
3341.35 98
3341.48 104
3341.62 108
3341.75 111
3341.88 111
3342.01 106
3342.15 98
3342.28 87
3342.41 74
3342.54 61
3342.68 49
3342.81 40
3342.94 34
3343.07 31
3343.21 31
3343.34 32
3343.47 34
3343.60 36
3343.74 38
3343.87 40
3344.00 42
3344.14 44
3344.27 46
3344.40 47
3344.53 48
3344.67 49
3344.80 51
3344.93 53
3345.06 58
3345.20 64
3345.33 73
3345.46 81
3345.59 89
3345.73 96
3345.86 98
3345.99 98
3346.12 94
3346.26 87
3346.39 79
3346.52 71
3346.66 64
3346.79 59
3346.92 56
3347.05 55
3347.19 55
3347.32 56
3347.45 59
3347.58 62
3347.72 68
3347.85 76
3347.98 85
3348.11 95
3348.25 105
3348.38 114
3348.51 120
3348.65 122
3348.78 123
3348.91 121
3349.04 120
3349.18 120
3349.31 122
3349.44 126
3349.57 131
3349.71 136
3349.84 139
3349.97 139
3350.10 137
3350.24 131
3350.37 123
3350.50 114
3350.64 105
3350.77 95
3350.90 85
3351.03 75
3351.17 64
3351.30 52
3351.43 40
3351.56 27
3351.70 16
3351.83 5
3351.96 0
3352.10 0
3352.23 0
3352.36 0
3352.49 0
3352.63 0
3352.76 0
3352.89 0
3353.03 0
3353.16 6
3353.29 11
3353.42 17
3353.56 23
3353.69 29
3353.82 35
3353.95 40
3354.09 44
3354.22 47
3354.35 49
3354.49 50
3354.62 50
3354.75 49
3354.88 50
3355.02 52
3355.15 56
3355.28 61
3355.42 66
3355.55 72
3355.68 76
3355.81 79
3355.95 80
3356.08 78
3356.21 75
3356.35 71
3356.48 65
3356.61 59
3356.74 53
3356.88 48
3357.01 44
3357.14 41
3357.28 41
3357.41 42
3357.54 45
3357.67 48
3357.81 50
3357.94 51
3358.07 51
3358.21 49
3358.34 47
3358.47 46
3358.60 46
3358.74 48
3358.87 51
3359.00 54
3359.14 58
3359.27 62
3359.40 65
3359.53 69
3359.67 72
3359.80 74
3359.93 74
3360.07 72
3360.20 67
3360.33 60
3360.46 53
3360.60 45
3360.73 39
3360.86 35
3361.00 35
3361.13 37
3361.26 41
3361.40 46
3361.53 52
3361.66 57
3361.79 61
3361.93 64
3362.06 67
3362.19 70
3362.33 73
3362.46 76
3362.59 80
3362.72 84
3362.86 88
3362.99 92
3363.12 95
3363.26 97
3363.39 100
3363.52 103
3363.66 107
3363.79 111
3363.92 116
3364.05 121
3364.19 125
3364.32 128
3364.45 128
3364.59 126
3364.72 121
3364.85 114
3364.99 105
3365.12 95
3365.25 84
3365.38 73
3365.52 61
3365.65 49
3365.78 38
3365.92 28
3366.05 20
3366.18 15
3366.32 13
3366.45 15
3366.58 18
3366.72 23
3366.85 28
3366.98 33
3367.11 37
3367.25 41
3367.38 46
3367.51 53
3367.65 61
3367.78 69
3367.91 78
3368.05 86
3368.18 93
3368.31 97
3368.44 101
3368.58 105
3368.71 110
3368.84 116
3368.98 124
3369.11 132
3369.24 141
3369.38 148
3369.51 154
3369.64 157
3369.78 159
3369.91 159
3370.04 158
3370.18 155
3370.31 152
3370.44 150
3370.57 147
3370.71 146
3370.84 146
3370.97 148
3371.11 151
3371.24 155
3371.37 160
3371.51 165
3371.64 171
3371.77 178
3371.91 186
3372.04 195
3372.17 205
3372.31 214
3372.44 222
3372.57 227
3372.70 231
3372.84 232
3372.97 233
3373.10 233
3373.24 233
3373.37 234
3373.50 234
3373.64 235
3373.77 235
3373.90 234
3374.04 234
3374.17 233
3374.30 232
3374.44 230
3374.57 227
3374.70 222
3374.84 216
3374.97 207
3375.10 197
3375.24 186
3375.37 176
3375.50 167
3375.64 160
3375.77 156
3375.90 153
3376.03 152
3376.17 152
3376.30 150
3376.43 148
3376.57 143
3376.70 138
3376.83 131
3376.97 126
3377.10 121
3377.23 118
3377.37 118
3377.50 120
3377.63 123
3377.77 128
3377.90 133
3378.03 140
3378.17 147
3378.30 155
3378.43 164
3378.57 172
3378.70 178
3378.83 183
3378.97 186
3379.10 187
3379.23 187
3379.37 186
3379.50 184
3379.63 182
3379.77 181
3379.90 179
3380.03 177
3380.17 174
3380.30 170
3380.43 164
3380.57 156
3380.70 146
3380.83 136
3380.97 126
3381.10 116
3381.23 108
3381.37 101
3381.50 96
3381.63 91
3381.77 86
3381.90 81
3382.03 75
3382.17 67
3382.30 59
3382.43 51
3382.57 44
3382.70 39
3382.83 35
3382.97 32
3383.10 31
3383.23 31
3383.37 33
3383.50 37
3383.63 43
3383.77 53
3383.90 65
3384.03 80
3384.17 94
3384.30 107
3384.43 117
3384.57 122
3384.70 122
3384.83 118
3384.97 111
3385.10 103
3385.23 95
3385.37 89
3385.50 84
3385.63 80
3385.77 77
3385.90 76
3386.03 76
3386.17 77
3386.30 81
3386.43 85
3386.57 90
3386.70 94
3386.84 97
3386.97 98
3387.10 96
3387.24 93
3387.37 88
3387.50 84
3387.64 80
3387.77 78
3387.90 79
3388.04 82
3388.17 87
3388.30 96
3388.44 106
3388.57 118
3388.70 131
3388.84 143
3388.97 153
3389.10 158
3389.24 158
3389.37 153
3389.50 142
3389.64 129
3389.77 115
3389.91 103
3390.04 95
3390.17 93
3390.31 96
3390.44 103
3390.57 114
3390.71 125
3390.84 135
3390.97 144
3391.11 151
3391.24 155
3391.37 157
3391.51 157
3391.64 154
3391.77 148
3391.91 139
3392.04 127
3392.18 114
3392.31 102
3392.44 91
3392.58 84
3392.71 81
3392.84 82
3392.98 87
3393.11 93
3393.24 99
3393.38 104
3393.51 108
3393.64 108
3393.78 106
3393.91 101
3394.04 96
3394.18 92
3394.31 90
3394.45 92
3394.58 96
3394.71 103
3394.85 111
3394.98 118
3395.11 121
3395.25 119
3395.38 113
3395.51 103
3395.65 92
3395.78 80
3395.92 70
3396.05 62
3396.18 57
3396.32 54
3396.45 51
3396.58 47
3396.72 41
3396.85 33
3396.98 23
3397.12 12
3397.25 2
3397.39 0
3397.52 0
3397.65 0
3397.79 0
3397.92 0
3398.05 0
3398.19 0
3398.32 0
3398.45 5
3398.59 17
3398.72 29
3398.86 40
3398.99 50
3399.12 59
3399.26 65
3399.39 71
3399.52 75
3399.66 79
3399.79 82
3399.93 86
3400.06 88
3400.19 88
3400.33 87
3400.46 83
3400.59 77
3400.73 70
3400.86 62
3401.00 54
3401.13 47
3401.26 43
3401.40 41
3401.53 43
3401.66 47
3401.80 55
3401.93 64
3402.06 74
3402.20 85
3402.33 95
3402.47 105
3402.60 115
3402.73 124
3402.87 132
3403.00 139
3403.13 144
3403.27 148
3403.40 150
3403.54 150
3403.67 149
3403.80 147
3403.94 146
3404.07 145
3404.21 146
3404.34 147
3404.47 150
3404.61 152
3404.74 154
3404.87 156
3405.01 156
3405.14 155
3405.28 151
3405.41 145
3405.54 139
3405.68 133
3405.81 129
3405.94 129
3406.08 134
3406.21 146
3406.35 162
3406.48 183
3406.61 206
3406.75 229
3406.88 251
3407.02 271
3407.15 288
3407.28 302
3407.42 313
3407.55 321
3407.68 326
3407.82 327
3407.95 326
3408.09 323
3408.22 320
3408.35 317
3408.49 315
3408.62 314
3408.76 314
3408.89 313
3409.02 312
3409.16 309
3409.29 304
3409.42 295
3409.56 284
3409.69 271
3409.83 257
3409.96 241
3410.09 225
3410.23 211
3410.36 198
3410.50 188
3410.63 180
3410.76 174
3410.90 171
3411.03 169
3411.17 167
3411.30 164
3411.43 159
3411.57 152
3411.70 142
3411.84 130
3411.97 116
3412.10 103
3412.24 91
3412.37 82
3412.50 76
3412.64 73
3412.77 71
3412.91 71
3413.04 70
3413.17 69
3413.31 66
3413.44 61
3413.58 55
3413.71 49
3413.84 42
3413.98 37
3414.11 32
3414.25 28
3414.38 24
3414.51 22
3414.65 23
3414.78 25
3414.92 31
3415.05 38
3415.18 48
3415.32 57
3415.45 65
3415.59 72
3415.72 78
3415.85 84
3415.99 91
3416.12 100
3416.26 112
3416.39 125
3416.52 139
3416.66 152
3416.79 162
3416.93 168
3417.06 170
3417.19 168
3417.33 163
3417.46 156
3417.60 148
3417.73 139
3417.86 130
3418.00 121
3418.13 112
3418.27 104
3418.40 97
3418.54 93
3418.67 91
3418.80 92
3418.94 94
3419.07 98
3419.21 103
3419.34 107
3419.47 110
3419.61 111
3419.74 109
3419.88 105
3420.01 99
3420.14 93
3420.28 87
3420.41 84
3420.55 85
3420.68 88
3420.81 95
3420.95 104
3421.08 113
3421.22 121
3421.35 126
3421.49 128
3421.62 127
3421.75 124
3421.89 119
3422.02 115
3422.16 112
3422.29 111
3422.42 111
3422.56 112
3422.69 114
3422.83 114
3422.96 112
3423.10 107
3423.23 99
3423.36 90
3423.50 81
3423.63 73
3423.77 69
3423.90 68
3424.03 71
3424.17 76
3424.30 83
3424.44 89
3424.57 93
3424.71 94
3424.84 93
3424.97 89
3425.11 85
3425.24 79
3425.38 74
3425.51 68
3425.64 62
3425.78 55
3425.91 49
3426.05 44
3426.18 41
3426.32 40
3426.45 41
3426.58 45
3426.72 50
3426.85 55
3426.99 58
3427.12 57
3427.26 53
3427.39 46
3427.52 35
3427.66 24
3427.79 12
3427.93 1
3428.06 0
3428.19 0
3428.33 0
3428.46 0
3428.60 0
3428.73 0
3428.87 0
3429.00 0
3429.13 7
3429.27 13
3429.40 18
3429.54 22
3429.67 26
3429.81 30
3429.94 36
3430.07 44
3430.21 54
3430.34 67
3430.48 82
3430.61 98
3430.75 115
3430.88 131
3431.01 147
3431.15 162
3431.28 177
3431.42 192
3431.55 209
3431.69 228
3431.82 250
3431.96 274
3432.09 303
3432.22 334
3432.36 367
3432.49 402
3432.63 438
3432.76 474
3432.90 510
3433.03 545
3433.16 579
3433.30 611
3433.43 643
3433.57 673
3433.70 703
3433.84 733
3433.97 762
3434.10 791
3434.24 821
3434.37 852
3434.51 883
3434.64 915
3434.78 945
3434.91 971
3435.05 991
3435.18 1001
3435.31 1002
3435.45 995
3435.58 981
3435.72 965
3435.85 950
3435.99 938
3436.12 931
3436.26 929
3436.39 927
3436.52 925
3436.66 919
3436.79 909
3436.93 895
3437.06 878
3437.20 857
3437.33 834
3437.46 809
3437.60 779
3437.73 746
3437.87 710
3438.00 672
3438.14 636
3438.27 602
3438.41 573
3438.54 550
3438.67 530
3438.81 513
3438.94 494
3439.08 473
3439.21 450
3439.35 424
3439.48 397
3439.62 371
3439.75 348
3439.89 328
3440.02 313
3440.15 300
3440.29 290
3440.42 280
3440.56 270
3440.69 259
3440.83 247
3440.96 234
3441.10 221
3441.23 208
3441.36 196
3441.50 187
3441.63 181
3441.77 180
3441.90 183
3442.04 192
3442.17 204
3442.31 218
3442.44 232
3442.58 244
3442.71 253
3442.84 258
3442.98 259
3443.11 256
3443.25 251
3443.38 244
3443.52 238
3443.65 233
3443.79 230
3443.92 230
3444.06 233
3444.19 238
3444.32 243
3444.46 245
3444.59 245
3444.73 241
3444.86 234
3445.00 225
3445.13 217
3445.27 210
3445.40 205
3445.54 204
3445.67 205
3445.81 206
3445.94 206
3446.07 203
3446.21 196
3446.34 185
3446.48 170
3446.61 152
3446.75 132
3446.88 114
3447.02 98
3447.15 87
3447.29 79
3447.42 75
3447.56 73
3447.69 73
3447.82 72
3447.96 71
3448.09 69
3448.23 68
3448.36 66
3448.50 66
3448.63 67
3448.77 69
3448.90 70
3449.04 71
3449.17 71
3449.31 70
3449.44 67
3449.57 64
3449.71 61
3449.84 60
3449.98 60
3450.11 62
3450.25 64
3450.38 67
3450.52 69
3450.65 71
3450.79 71
3450.92 69
3451.06 66
3451.19 61
3451.33 56
3451.46 50
3451.60 44
3451.73 39
3451.86 36
3452.00 34
3452.13 33
3452.27 34
3452.40 36
3452.54 38
3452.67 40
3452.81 40
3452.94 40
3453.08 38
3453.21 36
3453.35 32
3453.48 29
3453.62 25
3453.75 22
3453.89 18
3454.02 15
3454.16 11
3454.29 6
3454.42 1
3454.56 0
3454.69 0
3454.83 0
3454.96 0
3455.10 0
3455.23 0
3455.37 5
3455.50 18
3455.64 34
3455.77 53
3455.91 74
3456.04 93
3456.18 110
3456.31 122
3456.45 128
3456.58 128
3456.72 121
3456.85 109
3456.99 95
3457.12 79
3457.26 65
3457.39 54
3457.53 45
3457.66 40
3457.79 39
3457.93 40
3458.06 44
3458.20 49
3458.33 55
3458.47 61
3458.60 65
3458.74 68
3458.87 70
3459.01 71
3459.14 71
3459.28 71
3459.41 72
3459.55 72
3459.68 72
3459.82 73
3459.95 73
3460.09 72
3460.22 72
3460.36 73
3460.49 74
3460.63 77
3460.76 79
3460.90 82
3461.03 83
3461.17 84
3461.30 84
3461.44 82
3461.57 80
3461.71 79
3461.84 77
3461.98 76
3462.11 74
3462.25 72
3462.38 70
3462.52 68
3462.65 66
3462.79 64
3462.92 64
3463.06 64
3463.19 64
3463.33 63
3463.46 61
3463.60 58
3463.73 54
3463.87 51
3464.00 49
3464.14 51
3464.27 55
3464.41 61
3464.54 68
3464.67 75
3464.81 81
3464.94 85
3465.08 87
3465.21 88
3465.35 88
3465.48 88
3465.62 88
3465.75 87
3465.89 84
3466.02 80
3466.16 75
3466.29 67
3466.43 58
3466.56 48
3466.70 37
3466.83 27
3466.97 18
3467.10 12
3467.24 11
3467.37 15
3467.51 23
3467.64 36
3467.78 50
3467.92 63
3468.05 74
3468.19 82
3468.32 85
3468.46 86
3468.59 84
3468.73 80
3468.86 77
3469.00 74
3469.13 73
3469.27 74
3469.40 77
3469.54 82
3469.67 88
3469.81 95
3469.94 101
3470.08 107
3470.21 111
3470.35 115
3470.48 117
3470.62 118
3470.75 119
3470.89 118
3471.02 115
3471.16 112
3471.29 107
3471.43 102
3471.56 98
3471.70 95
3471.83 94
3471.97 94
3472.10 96
3472.24 100
3472.37 104
3472.51 108
3472.64 114
3472.78 120
3472.91 126
3473.05 132
3473.18 138
3473.32 144
3473.45 148
3473.59 150
3473.72 151
3473.86 150
3473.99 148
3474.13 145
3474.26 141
3474.40 138
3474.53 135
3474.67 132
3474.81 129
3474.94 126
3475.08 123
3475.21 120
3475.35 120
3475.48 121
3475.62 125
3475.75 131
3475.89 138
3476.02 145
3476.16 150
3476.29 151
3476.43 148
3476.56 141
3476.70 131
3476.83 120
3476.97 110
3477.10 101
3477.24 94
3477.37 90
3477.51 88
3477.64 87
3477.78 87
3477.91 88
3478.05 91
3478.19 94
3478.32 99
3478.46 105
3478.59 112
3478.73 121
3478.86 130
3479.00 140
3479.13 150
3479.27 159
3479.40 167
3479.54 171
3479.67 172
3479.81 169
3479.94 163
3480.08 153
3480.21 141
3480.35 128
3480.48 114
3480.62 100
3480.75 86
3480.89 73
3481.03 60
3481.16 48
3481.30 36
3481.43 26
3481.57 18
3481.70 13
3481.84 11
3481.97 11
3482.11 13
3482.24 16
3482.38 18
3482.51 19
3482.65 18
3482.78 14
3482.92 10
3483.06 5
3483.19 0
3483.33 0
3483.46 0
3483.60 0
3483.73 0
3483.87 0
3484.00 0
3484.14 0
3484.27 0
3484.41 3
3484.54 7
3484.68 10
3484.81 12
3484.95 13
3485.09 14
3485.22 16
3485.36 19
3485.49 25
3485.63 32
3485.76 42
3485.90 53
3486.03 64
3486.17 74
3486.30 83
3486.44 92
3486.57 99
3486.71 105
3486.85 110
3486.98 113
3487.12 115
3487.25 114
3487.39 112
3487.52 108
3487.66 103
3487.79 99
3487.93 96
3488.06 93
3488.20 91
3488.33 88
3488.47 85
3488.61 80
3488.74 73
3488.88 65
3489.01 56
3489.15 47
3489.28 39
3489.42 33
3489.55 28
3489.69 25
3489.82 23
3489.96 23
3490.10 25
3490.23 28
3490.37 34
3490.50 40
3490.64 48
3490.77 57
3490.91 66
3491.04 74
3491.18 80
3491.31 84
3491.45 86
3491.59 87
3491.72 86
3491.86 85
3491.99 83
3492.13 81
3492.26 81
3492.40 82
3492.53 86
3492.67 91
3492.81 97
3492.94 105
3493.08 111
3493.21 116
3493.35 116
3493.48 113
3493.62 107
3493.75 97
3493.89 86
3494.03 75
3494.16 66
3494.30 60
3494.43 57
3494.57 57
3494.70 61
3494.84 66
3494.97 74
3495.11 82
3495.25 90
3495.38 96
3495.52 102
3495.65 106
3495.79 107
3495.92 108
3496.06 106
3496.19 104
3496.33 100
3496.47 95
3496.60 90
3496.74 86
3496.87 83
3497.01 81
3497.14 82
3497.28 85
3497.41 90
3497.55 96
3497.69 100
3497.82 103
3497.96 103
3498.09 99
3498.23 93
3498.36 85
3498.50 77
3498.64 68
3498.77 60
3498.91 54
3499.04 48
3499.18 43
3499.31 41
3499.45 41
3499.58 45
3499.72 51
3499.86 60
3499.99 70
3500.13 82
3500.26 94
3500.40 105
3500.53 115
3500.67 123
3500.81 129
3500.94 135
3501.08 141
3501.21 145
3501.35 147
3501.48 147
3501.62 144
3501.76 138
3501.89 130
3502.03 121
3502.16 114
3502.30 110
3502.43 111
3502.57 117
3502.71 128
3502.84 142
3502.98 158
3503.11 173
3503.25 186
3503.38 197
3503.52 205
3503.66 211
3503.79 216
3503.93 219
3504.06 221
3504.20 221
3504.33 220
3504.47 217
3504.61 214
3504.74 210
3504.88 207
3505.01 205
3505.15 205
3505.28 206
3505.42 208
3505.56 211
3505.69 214
3505.83 215
3505.96 216
3506.10 215
3506.23 214
3506.37 212
3506.51 211
3506.64 209
3506.78 208
3506.91 208
3507.05 207
3507.18 205
3507.32 203
3507.46 200
3507.59 197
3507.73 194
3507.86 193
3508.00 192
3508.14 193
3508.27 193
3508.41 191
3508.54 188
3508.68 182
3508.81 173
3508.95 162
3509.09 148
3509.22 133
3509.36 116
3509.49 99
3509.63 83
3509.77 69
3509.90 60
3510.04 56
3510.17 58
3510.31 65
3510.44 77
3510.58 92
3510.72 107
3510.85 121
3510.99 132
3511.12 139
3511.26 144
3511.40 145
3511.53 144
3511.67 141
3511.80 136
3511.94 132
3512.08 129
3512.21 128
3512.35 130
3512.48 134
3512.62 141
3512.75 148
3512.89 155
3513.03 161
3513.16 165
3513.30 167
3513.43 169
3513.57 170
3513.71 173
3513.84 177
3513.98 183
3514.11 192
3514.25 201
3514.39 212
3514.52 223
3514.66 233
3514.79 242
3514.93 249
3515.07 255
3515.20 259
3515.34 261
3515.47 264
3515.61 269
3515.75 276
3515.88 287
3516.02 304
3516.15 325
3516.29 350
3516.43 380
3516.56 412
3516.70 447
3516.83 484
3516.97 523
3517.10 562
3517.24 600
3517.38 637
3517.51 672
3517.65 705
3517.78 736
3517.92 765
3518.06 793
3518.19 821
3518.33 848
3518.46 875
3518.60 902
3518.74 925
3518.87 946
3519.01 963
3519.15 976
3519.28 985
3519.42 992
3519.55 997
3519.69 1001
3519.83 1004
3519.96 1005
3520.10 1003
3520.23 999
3520.37 991
3520.51 980
3520.64 965
3520.78 948
3520.91 928
3521.05 908
3521.19 886
3521.32 864
3521.46 842
3521.59 820
3521.73 798
3521.87 775
3522.00 753
3522.14 730
3522.27 708
3522.41 685
3522.55 662
3522.68 641
3522.82 622
3522.95 605
3523.09 591
3523.23 580
3523.36 570
3523.50 561
3523.64 550
3523.77 538
3523.91 523
3524.04 506
3524.18 489
3524.32 473
3524.45 460
3524.59 451
3524.72 447
3524.86 447
3525.00 449
3525.13 452
3525.27 453
3525.41 450
3525.54 443
3525.68 430
3525.81 413
3525.95 392
3526.09 370
3526.22 347
3526.36 326
3526.49 307
3526.63 291
3526.77 279
3526.90 269
3527.04 261
3527.18 255
3527.31 250
3527.45 244
3527.58 239
3527.72 233
3527.86 228
3527.99 223
3528.13 221
3528.26 221
3528.40 223
3528.54 228
3528.67 234
3528.81 242
3528.95 250
3529.08 255
3529.22 258
3529.35 257
3529.49 252
3529.63 243
3529.76 231
3529.90 217
3530.04 203
3530.17 188
3530.31 174
3530.44 162
3530.58 152
3530.72 146
3530.85 144
3530.99 146
3531.13 153
3531.26 162
3531.40 173
3531.53 184
3531.67 194
3531.81 201
3531.94 204
3532.08 203
3532.22 200
3532.35 194
3532.49 188
3532.62 181
3532.76 175
3532.90 171
3533.03 167
3533.17 165
3533.31 164
3533.44 162
3533.58 160
3533.71 157
3533.85 154
3533.99 151
3534.12 148
3534.26 147
3534.40 148
3534.53 150
3534.67 153
3534.81 156
3534.94 159
3535.08 163
3535.21 167
3535.35 171
3535.49 176
3535.62 183
3535.76 190
3535.90 197
3536.03 205
3536.17 211
3536.31 215
3536.44 218
3536.58 218
3536.71 216
3536.85 213
3536.99 209
3537.12 204
3537.26 198
3537.40 194
3537.53 189
3537.67 185
3537.81 181
3537.94 177
3538.08 173
3538.21 169
3538.35 166
3538.49 163
3538.62 162
3538.76 164
3538.90 167
3539.03 172
3539.17 178
3539.31 182
3539.44 186
3539.58 188
3539.72 191
3539.85 195
3539.99 202
3540.12 212
3540.26 225
3540.40 239
3540.53 252
3540.67 262
3540.81 266
3540.94 265
3541.08 257
3541.22 245
3541.35 229
3541.49 211
3541.63 193
3541.76 176
3541.90 160
3542.03 146
3542.17 135
3542.31 125
3542.44 116
3542.58 109
3542.72 103
3542.85 98
3542.99 95
3543.13 95
3543.26 99
3543.40 106
3543.54 117
3543.67 128
3543.81 140
3543.95 149
3544.08 155
3544.22 156
3544.35 153
3544.49 147
3544.63 139
3544.76 131
3544.90 125
3545.04 121
3545.17 120
3545.31 121
3545.45 124
3545.58 127
3545.72 129
3545.86 131
3545.99 131
3546.13 130
3546.27 129
3546.40 128
3546.54 127
3546.68 127
3546.81 129
3546.95 132
3547.09 137
3547.22 142
3547.36 148
3547.50 153
3547.63 157
3547.77 158
3547.91 157
3548.04 152
3548.18 145
3548.31 137
3548.45 128
3548.59 121
3548.72 114
3548.86 110
3549.00 108
3549.13 108
3549.27 110
3549.41 113
3549.54 117
3549.68 122
3549.82 127
3549.95 133
3550.09 138
3550.23 142
3550.36 144
3550.50 145
3550.64 144
3550.77 142
3550.91 140
3551.05 139
3551.18 139
3551.32 141
3551.46 144
3551.59 149
3551.73 153
3551.87 158
3552.00 161
3552.14 163
3552.28 164
3552.41 163
3552.55 163
3552.69 162
3552.82 161
3552.96 158
3553.10 155
3553.23 150
3553.37 145
3553.51 139
3553.64 134
3553.78 131
3553.92 130
3554.05 132
3554.19 135
3554.33 139
3554.46 142
3554.60 144
3554.74 143
3554.87 139
3555.01 133
3555.15 126
3555.28 119
3555.42 112
3555.56 106
3555.69 101
3555.83 97
3555.97 94
3556.10 92
3556.24 91
3556.38 92
3556.52 95
3556.65 101
3556.79 108
3556.93 116
3557.06 124
3557.20 131
3557.34 136
3557.47 140
3557.61 143
3557.75 145
3557.88 147
3558.02 148
3558.16 148
3558.29 148
3558.43 146
3558.57 143
3558.70 141
3558.84 138
3558.98 135
3559.11 134
3559.25 132
3559.39 131
3559.52 128
3559.66 124
3559.80 117
3559.93 110
3560.07 101
3560.21 92
3560.34 83
3560.48 75
3560.62 69
3560.76 63
3560.89 58
3561.03 54
3561.17 49
3561.30 45
3561.44 40
3561.58 35
3561.71 30
3561.85 26
3561.99 22
3562.12 17
3562.26 12
3562.40 7
3562.53 1
3562.67 0
3562.81 0
3562.95 0
3563.08 0
3563.22 0
3563.36 0
3563.49 2
3563.63 5
3563.77 7
3563.90 6
3564.04 4
3564.18 3
3564.31 3
3564.45 7
3564.59 13
3564.72 22
3564.86 33
3565.00 42
3565.14 51
3565.27 56
3565.41 58
3565.55 58
3565.68 56
3565.82 53
3565.96 49
3566.09 44
3566.23 41
3566.37 38
3566.50 36
3566.64 35
3566.78 34
3566.92 33
3567.05 32
3567.19 30
3567.33 27
3567.46 24
3567.60 23
3567.74 24
3567.87 28
3568.01 37
3568.15 48
3568.28 62
3568.42 76
3568.56 89
3568.70 100
3568.83 108
3568.97 114
3569.11 117
3569.24 119
3569.38 120
3569.52 122
3569.65 124
3569.79 126
3569.93 130
3570.07 133
3570.20 136
3570.34 138
3570.48 137
3570.61 133
3570.75 126
3570.89 117
3571.02 105
3571.16 93
3571.30 81
3571.44 70
3571.57 60
3571.71 51
3571.85 44
3571.98 37
3572.12 32
3572.26 29
3572.40 27
3572.53 28
3572.67 32
3572.81 36
3572.94 42
3573.08 46
3573.22 50
3573.35 51
3573.49 51
3573.63 50
3573.77 48
3573.90 48
3574.04 49
3574.18 52
3574.31 57
3574.45 61
3574.59 65
3574.73 67
3574.86 67
3575.00 65
3575.14 62
3575.27 59
3575.41 56
3575.55 54
3575.69 53
3575.82 54
3575.96 54
3576.10 55
3576.23 55
3576.37 53
3576.51 49
3576.65 44
3576.78 37
3576.92 31
3577.06 27
3577.19 25
3577.33 27
3577.47 32
3577.61 39
3577.74 47
3577.88 54
3578.02 60
3578.15 64
3578.29 67
3578.43 68
3578.57 70
3578.70 72
3578.84 75
3578.98 79
3579.11 83
3579.25 86
3579.39 87
3579.53 85
3579.66 81
3579.80 73
3579.94 63
3580.07 52
3580.21 41
3580.35 32
3580.49 25
3580.62 19
3580.76 16
3580.90 14
3581.03 12
3581.17 11
3581.31 9
3581.45 6
3581.58 4
3581.72 1
3581.86 0
3582.00 0
3582.13 0
3582.27 0
3582.41 0
3582.54 0
3582.68 0
3582.82 0
3582.96 6
3583.09 14
3583.23 23
3583.37 31
3583.51 38
3583.64 44
3583.78 48
3583.92 52
3584.05 56
3584.19 62
3584.33 69
3584.47 77
3584.60 87
3584.74 99
3584.88 112
3585.02 127
3585.15 142
3585.29 157
3585.43 172
3585.56 184
3585.70 194
3585.84 201
3585.98 204
3586.11 204
3586.25 201
3586.39 198
3586.53 195
3586.66 193
3586.80 192
3586.94 193
3587.07 196
3587.21 202
3587.35 209
3587.49 217
3587.62 224
3587.76 228
3587.90 229
3588.04 226
3588.17 220
3588.31 211
3588.45 202
3588.59 195
3588.72 190
3588.86 188
3589.00 188
3589.14 190
3589.27 192
3589.41 192
3589.55 189
3589.68 184
3589.82 177
3589.96 169
3590.10 161
3590.23 154
3590.37 150
3590.51 147
3590.65 147
3590.78 148
3590.92 151
3591.06 153
3591.20 155
3591.33 155
3591.47 154
3591.61 152
3591.75 150
3591.88 151
3592.02 155
3592.16 161
3592.30 171
3592.43 181
3592.57 191
3592.71 197
3592.85 200
3592.98 199
3593.12 194
3593.26 187
3593.40 179
3593.53 172
3593.67 166
3593.81 161
3593.94 158
3594.08 155
3594.22 153
3594.36 149
3594.49 145
3594.63 139
3594.77 133
3594.91 126
3595.04 120
3595.18 115
3595.32 111
3595.46 109
3595.59 107
3595.73 106
3595.87 105
3596.01 103
3596.14 101
3596.28 99
3596.42 98
3596.56 98
3596.69 98
3596.83 99
3596.97 100
3597.11 99
3597.24 97
3597.38 94
3597.52 88
3597.66 81
3597.79 73
3597.93 64
3598.07 57
3598.21 51
3598.35 49
3598.48 51
3598.62 55
3598.76 63
3598.90 71
3599.03 79
3599.17 84
3599.31 87
3599.45 87
3599.58 86
3599.72 83
3599.86 81
3600.00 79
3600.13 79
3600.27 79
3600.41 80
3600.55 81
3600.68 80
3600.82 78
3600.96 75
3601.10 71
3601.23 66
3601.37 61
3601.51 57
3601.65 54
3601.78 52
3601.92 52
3602.06 53
3602.20 55
3602.34 57
3602.47 59
3602.61 61
3602.75 64
3602.89 66
3603.02 69
3603.16 72
3603.30 75
3603.44 80
3603.57 86
3603.71 92
3603.85 99
3603.99 107
3604.12 115
3604.26 124
3604.40 132
3604.54 139
3604.68 146
3604.81 151
3604.95 155
3605.09 158
3605.23 159
3605.36 160
3605.50 160
3605.64 159
3605.78 159
3605.91 159
3606.05 159
3606.19 159
3606.33 159
3606.47 159
3606.60 158
3606.74 157
3606.88 156
3607.02 155
3607.15 154
3607.29 153
3607.43 151
3607.57 150
3607.70 147
3607.84 145
3607.98 143
3608.12 141
3608.26 141
3608.39 142
3608.53 143
3608.67 143
3608.81 142
3608.94 138
3609.08 132
3609.22 122
3609.36 110
3609.50 96
3609.63 80
3609.77 65
3609.91 50
3610.05 37
3610.18 26
3610.32 18
3610.46 12
3610.60 7
3610.74 4
3610.87 3
3611.01 2
3611.15 3
3611.29 4
3611.42 6
3611.56 9
3611.70 12
3611.84 15
3611.98 19
3612.11 24
3612.25 30
3612.39 37
3612.53 45
3612.66 54
3612.80 62
3612.94 70
3613.08 78
3613.22 85
3613.35 92
3613.49 100
3613.63 108
3613.77 116
3613.90 125
3614.04 132
3614.18 136
3614.32 138
3614.46 138
3614.59 134
3614.73 129
3614.87 122
3615.01 115
3615.15 108
3615.28 101
3615.42 94
3615.56 87
3615.70 80
3615.84 71
3615.97 62
3616.11 53
3616.25 43
3616.39 35
3616.52 28
3616.66 22
3616.80 19
3616.94 18
3617.08 17
3617.21 17
3617.35 16
3617.49 14
3617.63 12
3617.77 9
3617.90 6
3618.04 3
3618.18 0
3618.32 0
3618.46 0
3618.59 0
3618.73 0
3618.87 0
3619.01 2
3619.15 4
3619.28 5
3619.42 7
3619.56 9
3619.70 10
3619.83 11
3619.97 12
3620.11 12
3620.25 11
3620.39 10
3620.52 9
3620.66 9
3620.80 11
3620.94 16
3621.08 24
3621.21 34
3621.35 47
3621.49 61
3621.63 74
3621.77 85
3621.90 92
3622.04 96
3622.18 95
3622.32 91
3622.46 86
3622.59 79
3622.73 74
3622.87 69
3623.01 66
3623.15 65
3623.28 65
3623.42 67
3623.56 69
3623.70 71
3623.84 74
3623.97 77
3624.11 78
3624.25 79
3624.39 80
3624.53 79
3624.66 77
3624.80 75
3624.94 72
3625.08 69
3625.22 65
3625.36 60
3625.49 55
3625.63 50
3625.77 45
3625.91 40
3626.05 36
3626.18 33
3626.32 31
3626.46 29
3626.60 27
3626.74 24
3626.87 19
3627.01 14
3627.15 8
3627.29 2
3627.43 0
3627.56 0
3627.70 0
3627.84 0
3627.98 0
3628.12 0
3628.26 0
3628.39 4
3628.53 6
3628.67 8
3628.81 7
3628.95 6
3629.08 4
3629.22 2
3629.36 2
3629.50 3
3629.64 6
3629.77 12
3629.91 19
3630.05 26
3630.19 33
3630.33 37
3630.47 39
3630.60 38
3630.74 34
3630.88 29
3631.02 22
3631.16 16
3631.29 13
3631.43 12
3631.57 15
3631.71 21
3631.85 29
3631.99 38
3632.12 48
3632.26 56
3632.40 63
3632.54 69
3632.68 74
3632.81 80
3632.95 86
3633.09 94
3633.23 102
3633.37 111
3633.51 118
3633.64 124
3633.78 127
3633.92 127
3634.06 125
3634.20 123
3634.34 121
3634.47 120
3634.61 121
3634.75 124
3634.89 127
3635.03 130
3635.16 131
3635.30 130
3635.44 128
3635.58 124
3635.72 121
3635.86 119
3635.99 117
3636.13 118
3636.27 118
3636.41 119
3636.55 118
3636.69 116
3636.82 113
3636.96 109
3637.10 108
3637.24 111
3637.38 117
3637.52 127
3637.65 138
3637.79 148
3637.93 157
3638.07 163
3638.21 166
3638.34 167
3638.48 168
3638.62 170
3638.76 172
3638.90 175
3639.04 176
3639.17 176
3639.31 174
3639.45 170
3639.59 165
3639.73 160
3639.87 156
3640.00 154
3640.14 153
3640.28 154
3640.42 154
3640.56 154
3640.70 151
3640.83 146
3640.97 139
3641.11 130
3641.25 120
3641.39 111
3641.53 103
3641.67 97
3641.80 94
3641.94 92
3642.08 92
3642.22 94
3642.36 98
3642.50 104
3642.63 111
3642.77 120
3642.91 128
3643.05 135
3643.19 140
3643.33 140
3643.46 136
3643.60 130
3643.74 121
3643.88 111
3644.02 101
3644.16 93
3644.29 87
3644.43 82
3644.57 78
3644.71 75
3644.85 71
3644.99 68
3645.13 65
3645.26 63
3645.40 62
3645.54 63
3645.68 65
3645.82 68
3645.96 71
3646.09 72
3646.23 72
3646.37 70
3646.51 67
3646.65 63
3646.79 58
3646.93 55
3647.06 51
3647.20 49
3647.34 46
3647.48 43
3647.62 39
3647.76 35
3647.89 30
3648.03 25
3648.17 20
3648.31 17
3648.45 16
3648.59 16
3648.73 18
3648.86 22
3649.00 27
3649.14 31
3649.28 36
3649.42 39
3649.56 42
3649.70 43
3649.83 43
3649.97 42
3650.11 40
3650.25 35
3650.39 30
3650.53 24
3650.67 18
3650.80 14
3650.94 13
3651.08 15
3651.22 21
3651.36 29
3651.50 40
3651.63 51
3651.77 61
3651.91 70
3652.05 76
3652.19 81
3652.33 83
3652.47 85
3652.60 86
3652.74 87
3652.88 86
3653.02 84
3653.16 79
3653.30 71
3653.44 61
3653.58 49
3653.71 36
3653.85 24
3653.99 14
3654.13 6
3654.27 0
3654.41 0
3654.55 0
3654.68 0
3654.82 0
3654.96 0
3655.10 0
3655.24 0
3655.38 0
3655.52 3
3655.65 8
3655.79 12
3655.93 14
3656.07 15
3656.21 15
3656.35 14
3656.49 14
3656.62 16
3656.76 21
3656.90 28
3657.04 36
3657.18 44
3657.32 51
3657.46 56
3657.60 58
3657.73 58
3657.87 56
3658.01 54
3658.15 51
3658.29 48
3658.43 46
3658.57 43
3658.71 41
3658.84 40
3658.98 40
3659.12 41
3659.26 45
3659.40 51
3659.54 58
3659.68 67
3659.81 75
3659.95 84
3660.09 91
3660.23 95
3660.37 97
3660.51 96
3660.65 92
3660.79 86
3660.92 80
3661.06 75
3661.20 71
3661.34 70
3661.48 72
3661.62 76
3661.76 81
3661.90 85
3662.03 88
3662.17 88
3662.31 86
3662.45 82
3662.59 76
3662.73 69
3662.87 62
3663.01 56
3663.14 50
3663.28 46
3663.42 43
3663.56 41
3663.70 40
3663.84 41
3663.98 43
3664.12 46
3664.26 49
3664.39 52
3664.53 55
3664.67 56
3664.81 56
3664.95 55
3665.09 54
3665.23 52
3665.37 49
3665.50 46
3665.64 42
3665.78 39
3665.92 35
3666.06 33
3666.20 32
3666.34 34
3666.48 38
3666.62 45
3666.75 54
3666.89 62
3667.03 69
3667.17 72
3667.31 71
3667.45 66
3667.59 58
3667.73 48
3667.86 39
3668.00 31
3668.14 25
3668.28 23
3668.42 23
3668.56 25
3668.70 28
3668.84 31
3668.98 35
3669.11 39
3669.25 42
3669.39 45
3669.53 48
3669.67 49
3669.81 50
3669.95 49
3670.09 47
3670.23 44
3670.37 40
3670.50 35
3670.64 30
3670.78 26
3670.92 23
3671.06 21
3671.20 21
3671.34 23
3671.48 27
3671.62 32
3671.75 37
3671.89 42
3672.03 45
3672.17 46
3672.31 45
3672.45 44
3672.59 41
3672.73 39
3672.87 37
3673.01 36
3673.14 35
3673.28 37
3673.42 39
3673.56 43
3673.70 47
3673.84 52
3673.98 56
3674.12 61
3674.26 66
3674.39 71
3674.53 77
3674.67 82
3674.81 86
3674.95 87
3675.09 84
3675.23 76
3675.37 65
3675.51 50
3675.65 34
3675.78 18
3675.92 5
3676.06 0
3676.20 0
3676.34 0
3676.48 0
3676.62 0
3676.76 0
3676.90 0
3677.04 0
3677.18 0
3677.31 5
3677.45 11
3677.59 18
3677.73 27
3677.87 38
3678.01 50
3678.15 62
3678.29 73
3678.43 81
3678.57 87
3678.70 89
3678.84 88
3678.98 86
3679.12 83
3679.26 80
3679.40 78
3679.54 77
3679.68 77
3679.82 79
3679.96 81
3680.10 83
3680.23 85
3680.37 87
3680.51 89
3680.65 89
3680.79 88
3680.93 85
3681.07 80
3681.21 75
3681.35 69
3681.49 64
3681.63 58
3681.77 54
3681.90 48
3682.04 42
3682.18 34
3682.32 26
3682.46 17
3682.60 8
3682.74 0
3682.88 0
3683.02 0
3683.16 0
3683.30 0
3683.44 0
3683.57 0
3683.71 0
3683.85 0
3683.99 4
3684.13 7
3684.27 11
3684.41 14
3684.55 18
3684.69 21
3684.83 25
3684.97 30
3685.11 35
3685.24 40
3685.38 46
3685.52 51
3685.66 54
3685.80 57
3685.94 58
3686.08 58
3686.22 57
3686.36 57
3686.50 58
3686.64 60
3686.78 64
3686.92 69
3687.05 73
3687.19 75
3687.33 75
3687.47 72
3687.61 68
3687.75 64
3687.89 61
3688.03 60
3688.17 61
3688.31 64
3688.45 68
3688.59 71
3688.73 74
3688.86 76
3689.00 77
3689.14 77
3689.28 77
3689.42 77
3689.56 76
3689.70 74
3689.84 71
3689.98 66
3690.12 59
3690.26 51
3690.40 43
3690.54 34
3690.68 25
3690.81 18
3690.95 11
3691.09 6
3691.23 2
3691.37 0
3691.51 0
3691.65 0
3691.79 4
3691.93 10
3692.07 20
3692.21 31
3692.35 43
3692.49 55
3692.63 65
3692.77 72
3692.90 76
3693.04 76
3693.18 74
3693.32 69
3693.46 63
3693.60 57
3693.74 51
3693.88 47
3694.02 44
3694.16 44
3694.30 47
3694.44 52
3694.58 60
3694.72 69
3694.86 78
3694.99 87
3695.13 94
3695.27 99
3695.41 101
3695.55 102
3695.69 100
3695.83 98
3695.97 95
3696.11 92
3696.25 90
3696.39 88
3696.53 87
3696.67 84
3696.81 82
3696.95 79
3697.09 76
3697.23 73
3697.36 70
3697.50 69
3697.64 68
3697.78 67
3697.92 67
3698.06 66
3698.20 65
3698.34 64
3698.48 63
3698.62 62
3698.76 60
3698.90 58
3699.04 56
3699.18 53
3699.32 50
3699.46 47
3699.60 45
3699.74 45
3699.88 46
3700.01 48
3700.15 50
3700.29 52
3700.43 52
3700.57 51
3700.71 48
3700.85 45
3700.99 42
3701.13 41
3701.27 42
3701.41 45
3701.55 48
3701.69 52
3701.83 53
3701.97 53
3702.11 49
3702.25 43
3702.39 36
3702.53 29
3702.67 23
3702.80 19
3702.94 19
3703.08 22
3703.22 29
3703.36 38
3703.50 49
3703.64 62
3703.78 75
3703.92 88
3704.06 99
3704.20 110
3704.34 119
3704.48 126
3704.62 131
3704.76 134
3704.90 134
3705.04 132
3705.18 127
3705.32 119
3705.46 111
3705.60 102
3705.74 96
3705.87 94
3706.01 98
3706.15 106
3706.29 116
3706.43 127
3706.57 135
3706.71 138
3706.85 136
3706.99 130
3707.13 121
3707.27 113
3707.41 105
3707.55 101
3707.69 99
3707.83 99
3707.97 98
3708.11 96
3708.25 92
3708.39 86
3708.53 77
3708.67 69
3708.81 62
3708.95 57
3709.09 56
3709.23 58
3709.37 63
3709.51 70
3709.64 77
3709.78 82
3709.92 86
3710.06 87
3710.20 85
3710.34 82
3710.48 77
3710.62 73
3710.76 69
3710.90 65
3711.04 61
3711.18 56
3711.32 51
3711.46 45
3711.60 39
3711.74 34
3711.88 30
3712.02 28
3712.16 28
3712.30 29
3712.44 30
3712.58 30
3712.72 29
3712.86 26
3713.00 22
3713.14 19
3713.28 16
3713.42 14
3713.56 14
3713.70 17
3713.84 22
3713.98 28
3714.12 36
3714.26 44
3714.39 52
3714.53 59
3714.67 64
3714.81 68
3714.95 71
3715.09 72
3715.23 71
3715.37 70
3715.51 69
3715.65 67
3715.79 67
3715.93 66
3716.07 66
3716.21 65
3716.35 63
3716.49 57
3716.63 50
3716.77 40
3716.91 29
3717.05 20
3717.19 14
3717.33 12
3717.47 14
3717.61 19
3717.75 25
3717.89 31
3718.03 35
3718.17 36
3718.31 35
3718.45 31
3718.59 26
3718.73 20
3718.87 15
3719.01 12
3719.15 10
3719.29 11
3719.43 12
3719.57 15
3719.71 19
3719.85 22
3719.99 25
3720.13 27
3720.27 27
3720.41 27
3720.55 26
3720.69 26
3720.83 26
3720.97 27
3721.11 29
3721.25 32
3721.39 35
3721.53 37
3721.67 39
3721.81 41
3721.95 43
3722.09 44
3722.22 44
3722.36 44
3722.50 42
3722.64 38
3722.78 33
3722.92 27
3723.06 22
3723.20 18
3723.34 18
3723.48 22
3723.62 30
3723.76 41
3723.90 52
3724.04 62
3724.18 69
3724.32 73
3724.46 73
3724.60 71
3724.74 68
3724.88 65
3725.02 63
3725.16 62
3725.30 63
3725.44 65
3725.58 68
3725.72 71
3725.86 75
3726.00 80
3726.14 87
3726.28 94
3726.42 102
3726.56 110
3726.70 116
3726.84 122
3726.98 125
3727.12 126
3727.26 124
3727.40 119
3727.54 112
3727.68 103
3727.82 93
3727.96 82
3728.10 72
3728.24 63
3728.38 56
3728.52 52
3728.66 50
3728.80 49
3728.94 49
3729.08 48
3729.22 45
3729.36 41
3729.50 34
3729.64 26
3729.78 17
3729.92 9
3730.06 4
3730.20 2
3730.34 4
3730.48 9
3730.62 17
3730.76 26
3730.90 35
3731.04 41
3731.18 45
3731.32 45
3731.46 44
3731.60 42
3731.74 40
3731.88 40
3732.02 40
3732.16 41
3732.30 43
3732.44 45
3732.58 46
3732.72 46
3732.86 46
3733.00 46
3733.14 46
3733.29 46
3733.43 44
3733.57 41
3733.71 37
3733.85 32
3733.99 28
3734.13 24
3734.27 23
3734.41 25
3734.55 31
3734.69 39
3734.83 47
3734.97 56
3735.11 62
3735.25 64
3735.39 61
3735.53 55
3735.67 45
3735.81 34
3735.95 22
3736.09 13
3736.23 8
3736.37 6
3736.51 9
3736.65 13
3736.79 19
3736.93 23
3737.07 26
3737.21 25
3737.35 23
3737.49 18
3737.63 13
3737.77 8
3737.91 4
3738.05 2
3738.19 2
3738.33 3
3738.47 5
3738.61 8
3738.75 12
3738.89 17
3739.03 25
3739.17 34
3739.31 46
3739.45 60
3739.59 75
3739.73 91
3739.87 107
3740.01 122
3740.15 135
3740.29 146
3740.43 155
3740.57 164
3740.71 172
3740.85 180
3740.99 187
3741.14 193
3741.28 197
3741.42 201
3741.56 203
3741.70 204
3741.84 206
3741.98 208
3742.12 211
3742.26 214
3742.40 216
3742.54 217
3742.68 216
3742.82 214
3742.96 211
3743.10 208
3743.24 205
3743.38 201
3743.52 197
3743.66 192
3743.80 186
3743.94 179
3744.08 170
3744.22 162
3744.36 154
3744.50 147
3744.64 142
3744.78 138
3744.92 136
3745.06 135
3745.20 136
3745.34 138
3745.48 140
3745.62 143
3745.76 145
3745.91 146
3746.05 145
3746.19 143
3746.33 140
3746.47 136
3746.61 133
3746.75 130
3746.89 128
3747.03 127
3747.17 126
3747.31 126
3747.45 126
3747.59 127
3747.73 129
3747.87 131
3748.01 133
3748.15 135
3748.29 135
3748.43 135
3748.57 133
3748.71 131
3748.85 130
3748.99 131
3749.13 133
3749.27 136
3749.41 138
3749.55 138
3749.70 135
3749.84 129
3749.98 121
3750.12 111
3750.26 100
3750.40 89
3750.54 78
3750.68 67
3750.82 56
3750.96 45
3751.10 35
3751.24 27
3751.38 21
3751.52 17
3751.66 16
3751.80 19
3751.94 24
3752.08 34
3752.22 46
3752.36 62
3752.50 81
3752.64 100
3752.79 118
3752.93 134
3753.07 145
3753.21 151
3753.35 151
3753.49 146
3753.63 137
3753.77 125
3753.91 112
3754.05 98
3754.19 87
3754.33 77
3754.47 71
3754.61 66
3754.75 63
3754.89 61
3755.03 58
3755.17 53
3755.31 47
3755.45 38
3755.60 28
3755.74 17
3755.88 6
3756.02 0
3756.16 0
3756.30 0
3756.44 0
3756.58 0
3756.72 0
3756.86 0
3757.00 0
3757.14 3
3757.28 10
3757.42 16
3757.56 22
3757.70 30
3757.84 38
3757.98 48
3758.12 57
3758.27 65
3758.41 70
3758.55 71
3758.69 69
3758.83 64
3758.97 59
3759.11 56
3759.25 54
3759.39 56
3759.53 59
3759.67 64
3759.81 68
3759.95 72
3760.09 73
3760.23 73
3760.37 71
3760.51 68
3760.66 63
3760.80 58
3760.94 53
3761.08 48
3761.22 43
3761.36 39
3761.50 36
3761.64 33
3761.78 30
3761.92 29
3762.06 28
3762.20 28
3762.34 31
3762.48 34
3762.62 40
3762.77 47
3762.91 55
3763.05 62
3763.19 69
3763.33 76
3763.47 81
3763.61 87
3763.75 93
3763.89 99
3764.03 105
3764.17 112
3764.31 118
3764.45 122
3764.59 126
3764.73 128
3764.88 128
3765.02 127
3765.16 125
3765.30 121
3765.44 116
3765.58 111
3765.72 107
3765.86 105
3766.00 105
3766.14 107
3766.28 111
3766.42 117
3766.56 123
3766.70 127
3766.85 129
3766.99 126
3767.13 121
3767.27 112
3767.41 102
3767.55 92
3767.69 84
3767.83 79
3767.97 77
3768.11 77
3768.25 80
3768.39 85
3768.53 90
3768.68 94
3768.82 98
3768.96 101
3769.10 103
3769.24 103
3769.38 102
3769.52 99
3769.66 95
3769.80 90
3769.94 84
3770.08 78
3770.22 71
3770.36 65
3770.51 59
3770.65 53
3770.79 48
3770.93 43
3771.07 38
3771.21 35
3771.35 33
3771.49 34
3771.63 36
3771.77 41
3771.91 48
3772.05 56
3772.20 64
3772.34 70
3772.48 76
3772.62 79
3772.76 80
3772.90 79
3773.04 75
3773.18 70
3773.32 65
3773.46 59
3773.60 52
3773.74 47
3773.89 42
3774.03 39
3774.17 37
3774.31 37
3774.45 37
3774.59 38
3774.73 38
3774.87 37
3775.01 34
3775.15 29
3775.29 24
3775.43 18
3775.58 13
3775.72 10
3775.86 10
3776.00 13
3776.14 18
3776.28 26
3776.42 33
3776.56 41
3776.70 46
3776.84 50
3776.98 51
3777.13 50
3777.27 48
3777.41 47
3777.55 46
3777.69 48
3777.83 51
3777.97 57
3778.11 63
3778.25 68
3778.39 73
3778.54 74
3778.68 73
3778.82 70
3778.96 64
3779.10 58
3779.24 52
3779.38 46
3779.52 41
3779.66 37
3779.80 33
3779.94 30
3780.09 28
3780.23 25
3780.37 22
3780.51 18
3780.65 13
3780.79 8
3780.93 3
3781.07 0
3781.21 0
3781.35 0
3781.50 3
3781.64 6
3781.78 9
3781.92 11
3782.06 11
3782.20 11
3782.34 10
3782.48 11
3782.62 14
3782.77 18
3782.91 23
3783.05 28
3783.19 32
3783.33 34
3783.47 35
3783.61 34
3783.75 33
3783.89 33
3784.03 34
3784.18 37
3784.32 41
3784.46 46
3784.60 51
3784.74 54
3784.88 55
3785.02 54
3785.16 50
3785.30 44
3785.45 36
3785.59 29
3785.73 23
3785.87 19
3786.01 18
3786.15 19
3786.29 22
3786.43 24
3786.57 25
3786.71 24
3786.86 19
3787.00 12
3787.14 3
3787.28 0
3787.42 0
3787.56 0
3787.70 0
3787.84 0
3787.98 0
3788.13 0
3788.27 0
3788.41 16
3788.55 33
3788.69 50
3788.83 65
3788.97 78
3789.11 87
3789.26 92
3789.40 92
3789.54 90
3789.68 85
3789.82 79
3789.96 74
3790.10 68
3790.24 64
3790.38 61
3790.53 59
3790.67 58
3790.81 57
3790.95 56
3791.09 54
3791.23 53
3791.37 51
3791.51 50
3791.66 51
3791.80 52
3791.94 54
3792.08 56
3792.22 57
3792.36 56
3792.50 54
3792.64 50
3792.78 47
3792.93 44
3793.07 43
3793.21 46
3793.35 53
3793.49 63
3793.63 75
3793.77 89
3793.91 103
3794.06 117
3794.20 129
3794.34 139
3794.48 147
3794.62 154
3794.76 160
3794.90 166
3795.04 173
3795.19 181
3795.33 191
3795.47 202
3795.61 213
3795.75 225
3795.89 235
3796.03 243
3796.17 248
3796.32 250
3796.46 250
3796.60 248
3796.74 245
3796.88 243
3797.02 241
3797.16 241
3797.31 241
3797.45 241
3797.59 240
3797.73 239
3797.87 236
3798.01 231
3798.15 226
3798.29 221
3798.44 216
3798.58 213
3798.72 212
3798.86 212
3799.00 213
3799.14 214
3799.28 214
3799.43 212
3799.57 207
3799.71 200
3799.85 190
3799.99 177
3800.13 164
3800.27 150
3800.41 135
3800.56 122
3800.70 109
3800.84 98
3800.98 89
3801.12 80
3801.26 74
3801.40 69
3801.55 66
3801.69 65
3801.83 66
3801.97 69
3802.11 75
3802.25 84
3802.39 94
3802.54 105
3802.68 117
3802.82 127
3802.96 136
3803.10 141
3803.24 144
3803.38 144
3803.53 141
3803.67 136
3803.81 129
3803.95 121
3804.09 113
3804.23 106
3804.37 101
3804.51 96
3804.66 93
3804.80 92
3804.94 92
3805.08 92
3805.22 92
3805.36 92
3805.51 92
3805.65 91
3805.79 89
3805.93 88
3806.07 86
3806.21 85
3806.35 85
3806.50 86
3806.64 88
3806.78 90
3806.92 92
3807.06 93
3807.20 93
3807.34 92
3807.49 90
3807.63 87
3807.77 84
3807.91 80
3808.05 77
3808.19 74
3808.33 70
3808.48 65
3808.62 60
3808.76 55
3808.90 50
3809.04 47
3809.18 46
3809.33 49
3809.47 55
3809.61 65
3809.75 77
3809.89 92
3810.03 107
3810.17 122
3810.32 137
3810.46 152
3810.60 167
3810.74 183
3810.88 199
3811.02 217
3811.17 237
3811.31 258
3811.45 282
3811.59 306
3811.73 331
3811.87 356
3812.01 381
3812.16 407
3812.30 433
3812.44 459
3812.58 487
3812.72 514
3812.86 542
3813.01 570
3813.15 595
3813.29 619
3813.43 641
3813.57 661
3813.71 680
3813.86 698
3814.00 716
3814.14 734
3814.28 753
3814.42 772
3814.56 792
3814.71 813
3814.85 833
3814.99 851
3815.13 866
3815.27 875
3815.41 877
3815.55 874
3815.70 865
3815.84 853
3815.98 839
3816.12 826
3816.26 814
3816.40 803
3816.55 794
3816.69 786
3816.83 778
3816.97 772
3817.11 765
3817.25 759
3817.40 750
3817.54 738
3817.68 722
3817.82 700
3817.96 673
3818.10 643
3818.25 613
3818.39 584
3818.53 560
3818.67 541
3818.81 527
3818.96 518
3819.10 512
3819.24 508
3819.38 503
3819.52 496
3819.66 487
3819.81 476
3819.95 461
3820.09 445
3820.23 426
3820.37 406
3820.51 386
3820.66 365
3820.80 345
3820.94 325
3821.08 306
3821.22 288
3821.36 272
3821.51 258
3821.65 247
3821.79 238
3821.93 231
3822.07 225
3822.22 221
3822.36 217
3822.50 213
3822.64 209
3822.78 204
3822.92 197
3823.07 189
3823.21 179
3823.35 169
3823.49 160
3823.63 151
3823.77 144
3823.92 139
3824.06 135
3824.20 132
3824.34 129
3824.48 126
3824.63 122
3824.77 118
3824.91 115
3825.05 112
3825.19 111
3825.33 113
3825.48 117
3825.62 123
3825.76 129
3825.90 136
3826.04 141
3826.19 143
3826.33 143
3826.47 139
3826.61 133
3826.75 127
3826.89 122
3827.04 118
3827.18 118
3827.32 120
3827.46 124
3827.60 131
3827.75 137
3827.89 144
3828.03 149
3828.17 153
3828.31 154
3828.46 153
3828.60 147
3828.74 138
3828.88 127
3829.02 113
3829.16 100
3829.31 88
3829.45 78
3829.59 72
3829.73 68
3829.87 65
3830.02 62
3830.16 59
3830.30 56
3830.44 51
3830.58 48
3830.73 45
3830.87 45
3831.01 46
3831.15 49
3831.29 53
3831.44 57
3831.58 59
3831.72 60
3831.86 59
3832.00 57
3832.14 54
3832.29 51
3832.43 49
3832.57 46
3832.71 44
3832.85 42
3833.00 40
3833.14 39
3833.28 38
3833.42 38
3833.56 40
3833.71 43
3833.85 46
3833.99 51
3834.13 56
3834.27 60
3834.42 64
3834.56 65
3834.70 66
3834.84 64
3834.98 61
3835.13 57
3835.27 54
3835.41 52
3835.55 52
3835.69 55
3835.84 58
3835.98 63
3836.12 69
3836.26 75
3836.40 80
3836.55 83
3836.69 86
3836.83 88
3836.97 89
3837.11 89
3837.26 89
3837.40 88
3837.54 89
3837.68 90
3837.83 92
3837.97 96
3838.11 101
3838.25 106
3838.39 111
3838.54 116
3838.68 119
3838.82 122
3838.96 123
3839.10 122
3839.25 119
3839.39 114
3839.53 108
3839.67 102
3839.81 96
3839.96 91
3840.10 87
3840.24 84
3840.38 81
3840.52 80
3840.67 78
3840.81 75
3840.95 73
3841.09 71
3841.24 69
3841.38 68
3841.52 68
3841.66 68
3841.80 68
3841.95 67
3842.09 65
3842.23 62
3842.37 56
3842.51 49
3842.66 42
3842.80 35
3842.94 29
3843.08 25
3843.22 24
3843.37 25
3843.51 27
3843.65 30
3843.79 32
3843.94 34
3844.08 35
3844.22 35
3844.36 37
3844.50 38
3844.65 40
3844.79 43
3844.93 44
3845.07 45
3845.22 45
3845.36 43
3845.50 41
3845.64 39
3845.78 37
3845.93 36
3846.07 36
3846.21 35
3846.35 34
3846.50 33
3846.64 30
3846.78 27
3846.92 24
3847.06 21
3847.21 20
3847.35 20
3847.49 22
3847.63 26
3847.78 31
3847.92 37
3848.06 44
3848.20 50
3848.34 56
3848.49 63
3848.63 71
3848.77 80
3848.91 93
3849.06 107
3849.20 123
3849.34 139
3849.48 153
3849.62 165
3849.77 173
3849.91 176
3850.05 177
3850.19 177
3850.34 176
3850.48 177
3850.62 180
3850.76 185
3850.91 192
3851.05 200
3851.19 206
3851.33 211
3851.47 213
3851.62 212
3851.76 210
3851.90 207
3852.04 204
3852.19 203
3852.33 203
3852.47 204
3852.61 207
3852.76 209
3852.90 211
3853.04 211
3853.18 209
3853.32 206
3853.47 202
3853.61 197
3853.75 190
3853.89 183
3854.04 176
3854.18 168
3854.32 160
3854.46 152
3854.61 146
3854.75 141
3854.89 138
3855.03 136
3855.18 137
3855.32 138
3855.46 140
3855.60 141
3855.74 142
3855.89 143
3856.03 145
3856.17 147
3856.31 151
3856.46 156
3856.60 163
3856.74 169
3856.88 174
3857.03 176
3857.17 175
3857.31 171
3857.45 165
3857.60 159
3857.74 154
3857.88 151
3858.02 149
3858.17 148
3858.31 146
3858.45 143
3858.59 137
3858.74 128
3858.88 115
3859.02 101
3859.16 86
3859.31 70
3859.45 56
3859.59 44
3859.73 35
3859.88 29
3860.02 27
3860.16 28
3860.30 33
3860.44 40
3860.59 46
3860.73 52
3860.87 54
3861.01 52
3861.16 46
3861.30 35
3861.44 21
3861.58 7
3861.73 0
3861.87 0
3862.01 0
3862.15 0
3862.30 0
3862.44 0
3862.58 0
3862.72 0
3862.87 6
3863.01 15
3863.15 24
3863.29 30
3863.44 35
3863.58 37
3863.72 38
3863.86 38
3864.01 37
3864.15 37
3864.29 38
3864.44 39
3864.58 42
3864.72 45
3864.86 48
3865.01 50
3865.15 52
3865.29 54
3865.43 56
3865.58 61
3865.72 66
3865.86 74
3866.00 81
3866.15 88
3866.29 92
3866.43 93
3866.57 91
3866.72 86
3866.86 79
3867.00 72
3867.14 66
3867.29 61
3867.43 59
3867.57 57
3867.71 56
3867.86 55
3868.00 53
3868.14 51
3868.28 50
3868.43 50
3868.57 52
3868.71 57
3868.86 64
3869.00 72
3869.14 79
3869.28 84
3869.43 86
3869.57 85
3869.71 81
3869.85 76
3870.00 71
3870.14 68
3870.28 68
3870.42 70
3870.57 76
3870.71 82
3870.85 90
3871.00 96
3871.14 101
3871.28 104
3871.42 106
3871.57 108
3871.71 110
3871.85 113
3871.99 118
3872.14 122
3872.28 126
3872.42 128
3872.56 130
3872.71 131
3872.85 132
3872.99 132
3873.14 132
3873.28 132
3873.42 131
3873.56 128
3873.71 124
3873.85 117
3873.99 108
3874.13 96
3874.28 82
3874.42 67
3874.56 53
3874.71 40
3874.85 29
3874.99 21
3875.13 17
3875.28 16
3875.42 18
3875.56 22
3875.70 27
3875.85 34
3875.99 41
3876.13 47
3876.28 52
3876.42 56
3876.56 57
3876.70 56
3876.85 52
3876.99 48
3877.13 44
3877.27 41
3877.42 39
3877.56 40
3877.70 41
3877.85 43
3877.99 45
3878.13 46
3878.27 46
3878.42 45
3878.56 42
3878.70 38
3878.85 34
3878.99 29
3879.13 24
3879.27 17
3879.42 10
3879.56 3
3879.70 0
3879.85 0
3879.99 0
3880.13 0
3880.27 0
3880.42 0
3880.56 0
3880.70 0
3880.85 7
3880.99 14
3881.13 22
3881.27 29
3881.42 38
3881.56 47
3881.70 57
3881.85 69
3881.99 81
3882.13 91
3882.27 101
3882.42 108
3882.56 112
3882.70 113
3882.85 112
3882.99 109
3883.13 104
3883.27 98
3883.42 93
3883.56 89
3883.70 86
3883.85 87
3883.99 91
3884.13 97
3884.27 104
3884.42 113
3884.56 120
3884.70 127
3884.85 131
3884.99 135
3885.13 137
3885.27 138
3885.42 138
3885.56 136
3885.70 133
3885.85 127
3885.99 120
3886.13 110
3886.28 101
3886.42 92
3886.56 85
3886.70 80
3886.85 79
3886.99 79
3887.13 83
3887.28 88
3887.42 94
3887.56 102
3887.71 111
3887.85 121
3887.99 131
3888.13 140
3888.28 148
3888.42 153
3888.56 156
3888.71 158
3888.85 157
3888.99 156
3889.13 155
3889.28 153
3889.42 150
3889.56 146
3889.71 141
3889.85 134
3889.99 126
3890.14 119
3890.28 114
3890.42 111
3890.57 112
3890.71 116
3890.85 121
3890.99 125
3891.14 129
3891.28 129
3891.42 128
3891.57 124
3891.71 119
3891.85 113
3892.00 107
3892.14 102
3892.28 97
3892.42 94
3892.57 92
3892.71 92
3892.85 93
3893.00 95
3893.14 98
3893.28 100
3893.43 101
3893.57 100
3893.71 98
3893.86 94
3894.00 90
3894.14 85
3894.28 81
3894.43 79
3894.57 80
3894.71 83
3894.86 90
3895.00 98
3895.14 108
3895.29 118
3895.43 125
3895.57 128
3895.72 127
3895.86 121
3896.00 111
3896.15 98
3896.29 85
3896.43 74
3896.57 65
3896.72 61
3896.86 59
3897.00 60
3897.15 61
3897.29 62
3897.43 61
3897.58 60
3897.72 58
3897.86 58
3898.01 59
3898.15 64
3898.29 73
3898.44 84
3898.58 98
3898.72 111
3898.87 123
3899.01 131
3899.15 135
3899.29 136
3899.44 133
3899.58 127
3899.72 119
3899.87 111
3900.01 103
3900.15 95
3900.30 87
3900.44 82
3900.58 78
3900.73 77
3900.87 77
3901.01 79
3901.16 81
3901.30 81
3901.44 79
3901.59 75
3901.73 68
3901.87 61
3902.02 55
3902.16 50
3902.30 49
3902.45 50
3902.59 53
3902.73 57
3902.88 61
3903.02 64
3903.16 67
3903.30 69
3903.45 73
3903.59 76
3903.73 80
3903.88 82
3904.02 82
3904.16 79
3904.31 74
3904.45 65
3904.59 57
3904.74 48
3904.88 42
3905.02 38
3905.17 36
3905.31 35
3905.45 34
3905.60 34
3905.74 33
3905.88 33
3906.03 32
3906.17 32
3906.31 33
3906.46 34
3906.60 35
3906.74 35
3906.89 35
3907.03 35
3907.17 36
3907.32 37
3907.46 39
3907.60 42
3907.75 45
3907.89 46
3908.03 46
3908.18 44
3908.32 39
3908.46 34
3908.61 28
3908.75 25
3908.89 25
3909.04 27
3909.18 32
3909.32 38
3909.47 44
3909.61 50
3909.75 55
3909.90 58
3910.04 59
3910.18 58
3910.33 56
3910.47 52
3910.61 47
3910.76 41
3910.90 34
3911.04 27
3911.19 21
3911.33 16
3911.47 13
3911.62 11
3911.76 11
3911.91 12
3912.05 15
3912.19 17
3912.34 20
3912.48 21
3912.62 22
3912.77 21
3912.91 19
3913.05 16
3913.20 13
3913.34 9
3913.48 6
3913.63 2
3913.77 0
3913.91 0
3914.06 0
3914.20 0
3914.34 0
3914.49 0
3914.63 0
3914.77 0
3914.92 6
3915.06 19
3915.20 32
3915.35 45
3915.49 54
3915.64 60
3915.78 62
3915.92 61
3916.07 57
3916.21 52
3916.35 47
3916.50 42
3916.64 39
3916.78 37
3916.93 35
3917.07 36
3917.21 37
3917.36 41
3917.50 46
3917.64 53
3917.79 61
3917.93 68
3918.07 75
3918.22 79
3918.36 82
3918.51 81
3918.65 78
3918.79 74
3918.94 68
3919.08 62
3919.22 55
3919.37 47
3919.51 40
3919.65 32
3919.80 25
3919.94 19
3920.08 15
3920.23 12
3920.37 10
3920.52 10
3920.66 10
3920.80 10
3920.95 9
3921.09 9
3921.23 10
3921.38 11
3921.52 14
3921.66 18
3921.81 24
3921.95 30
3922.09 36
3922.24 42
3922.38 48
3922.53 54
3922.67 59
3922.81 64
3922.96 68
3923.10 70
3923.24 69
3923.39 65
3923.53 57
3923.67 46
3923.82 34
3923.96 22
3924.11 12
3924.25 5
3924.39 2
3924.54 3
3924.68 7
3924.82 13
3924.97 18
3925.11 22
3925.25 24
3925.40 23
3925.54 21
3925.69 17
3925.83 13
3925.97 8
3926.12 3
3926.26 0
3926.40 0
3926.55 0
3926.69 0
3926.84 0
3926.98 0
3927.12 0
3927.27 0
3927.41 1
3927.55 7
3927.70 12
3927.84 16
3927.98 19
3928.13 20
3928.27 20
3928.42 20
3928.56 21
3928.70 22
3928.85 24
3928.99 27
3929.13 29
3929.28 29
3929.42 27
3929.57 24
3929.71 18
3929.85 13
3930.00 7
3930.14 2
3930.28 0
3930.43 0
3930.57 0
3930.72 0
3930.86 0
3931.00 0
3931.15 1
3931.29 7
3931.43 14
3931.58 19
3931.72 22
3931.87 24
3932.01 23
3932.15 21
3932.30 19
3932.44 18
3932.58 19
3932.73 22
3932.87 27
3933.02 32
3933.16 37
3933.30 40
3933.45 42
3933.59 42
3933.74 40
3933.88 38
3934.02 36
3934.17 35
3934.31 36
3934.45 37
3934.60 40
3934.74 43
3934.89 45
3935.03 46
3935.17 45
3935.32 43
3935.46 41
3935.61 39
3935.75 40
3935.89 43
3936.04 49
3936.18 57
3936.32 68
3936.47 79
3936.61 90
3936.76 100
3936.90 106
3937.04 109
3937.19 108
3937.33 103
3937.48 96
3937.62 87
3937.76 78
3937.91 71
3938.05 67
3938.19 68
3938.34 71
3938.48 76
3938.63 81
3938.77 84
3938.91 84
3939.06 82
3939.20 77
3939.35 72
3939.49 69
3939.63 67
3939.78 67
3939.92 68
3940.07 68
3940.21 66
3940.35 63
3940.50 58
3940.64 53
3940.79 51
3940.93 51
3941.07 54
3941.22 59
3941.36 65
3941.51 70
3941.65 71
3941.79 69
3941.94 64
3942.08 55
3942.23 46
3942.37 38
3942.51 32
3942.66 30
3942.80 31
3942.95 33
3943.09 37
3943.23 40
3943.38 42
3943.52 42
3943.67 39
3943.81 34
3943.95 29
3944.10 23
3944.24 17
3944.39 12
3944.53 7
3944.67 2
3944.82 0
3944.96 0
3945.11 0
3945.25 0
3945.39 0
3945.54 0
3945.68 0
3945.83 0
3945.97 5
3946.11 10
3946.26 14
3946.40 18
3946.55 22
3946.69 27
3946.83 34
3946.98 42
3947.12 52
3947.27 61
3947.41 69
3947.55 74
3947.70 76
3947.84 74
3947.99 69
3948.13 62
3948.27 53
3948.42 45
3948.56 37
3948.71 30
3948.85 25
3948.99 23
3949.14 23
3949.28 26
3949.43 30
3949.57 34
3949.72 40
3949.86 45
3950.00 50
3950.15 55
3950.29 60
3950.44 64
3950.58 68
3950.72 70
3950.87 69
3951.01 66
3951.16 59
3951.30 50
3951.44 39
3951.59 27
3951.73 18
3951.88 11
3952.02 9
3952.17 9
3952.31 14
3952.45 20
3952.60 28
3952.74 35
3952.89 42
3953.03 47
3953.17 52
3953.32 55
3953.46 57
3953.61 60
3953.75 64
3953.90 70
3954.04 78
3954.18 89
3954.33 102
3954.47 117
3954.62 133
3954.76 148
3954.91 163
3955.05 177
3955.19 189
3955.34 201
3955.48 212
3955.63 222
3955.77 231
3955.91 237
3956.06 240
3956.20 240
3956.35 237
3956.49 230
3956.64 221
3956.78 209
3956.92 195
3957.07 180
3957.21 164
3957.36 149
3957.50 134
3957.65 122
3957.79 112
3957.93 106
3958.08 102
3958.22 101
3958.37 102
3958.51 105
3958.66 107
3958.80 111
3958.94 115
3959.09 119
3959.23 125
3959.38 131
3959.52 137
3959.67 143
3959.81 147
3959.95 149
3960.10 148
3960.24 145
3960.39 140
3960.53 135
3960.68 130
3960.82 126
3960.96 124
3961.11 122
3961.25 121
3961.40 120
3961.54 119
3961.69 117
3961.83 115
3961.97 113
3962.12 112
3962.26 110
3962.41 110
3962.55 110
3962.70 110
3962.84 111
3962.98 111
3963.13 112
3963.27 114
3963.42 116
3963.56 118
3963.71 120
3963.85 122
3964.00 121
3964.14 117
3964.28 110
3964.43 100
3964.57 87
3964.72 74
3964.86 61
3965.01 52
3965.15 47
3965.29 46
3965.44 48
3965.58 53
3965.73 56
3965.87 59
3966.02 58
3966.16 56
3966.31 52
3966.45 49
3966.59 46
3966.74 46
3966.88 47
3967.03 48
3967.17 50
3967.32 49
3967.46 47
3967.61 42
3967.75 37
3967.89 31
3968.04 26
3968.18 23
3968.33 23
3968.47 27
3968.62 33
3968.76 41
3968.91 49
3969.05 56
3969.19 63
3969.34 69
3969.48 75
3969.63 81
3969.77 88
3969.92 95
3970.06 102
3970.21 106
3970.35 108
3970.49 106
3970.64 100
3970.78 90
3970.93 77
3971.07 64
3971.22 52
3971.36 41
3971.51 34
3971.65 29
3971.80 27
3971.94 27
3972.08 28
3972.23 30
3972.37 30
3972.52 30
3972.66 29
3972.81 28
3972.95 26
3973.10 25
3973.24 24
3973.38 24
3973.53 25
3973.67 27
3973.82 30
3973.96 36
3974.11 43
3974.25 52
3974.40 62
3974.54 73
3974.69 84
3974.83 92
3974.97 98
3975.12 101
3975.26 101
3975.41 97
3975.55 92
3975.70 87
3975.84 81
3975.99 77
3976.13 76
3976.28 77
3976.42 81
3976.57 87
3976.71 95
3976.85 104
3977.00 111
3977.14 117
3977.29 121
3977.43 121
3977.58 119
3977.72 116
3977.87 112
3978.01 107
3978.16 104
3978.30 100
3978.45 98
3978.59 95
3978.73 92
3978.88 89
3979.02 86
3979.17 82
3979.31 78
3979.46 73
3979.60 69
3979.75 66
3979.89 63
3980.04 61
3980.18 60
3980.33 59
3980.47 57
3980.62 56
3980.76 54
3980.90 51
3981.05 48
3981.19 44
3981.34 41
3981.48 38
3981.63 36
3981.77 35
3981.92 35
3982.06 37
3982.21 39
3982.35 41
3982.50 45
3982.64 48
3982.79 50
3982.93 50
3983.08 49
3983.22 46
3983.36 42
3983.51 39
3983.65 38
3983.80 40
3983.94 44
3984.09 49
3984.23 55
3984.38 60
3984.52 62
3984.67 62
3984.81 60
3984.96 57
3985.10 55
3985.25 55
3985.39 56
3985.54 60
3985.68 65
3985.83 69
3985.97 72
3986.11 73
3986.26 70
3986.40 65
3986.55 58
3986.69 50
3986.84 43
3986.98 37
3987.13 34
3987.27 32
3987.42 33
3987.56 34
3987.71 34
3987.85 35
3988.00 35
3988.14 35
3988.29 36
3988.43 37
3988.58 39
3988.72 42
3988.87 46
3989.01 51
3989.16 56
3989.30 61
3989.45 66
3989.59 70
3989.73 74
3989.88 78
3990.02 81
3990.17 83
3990.31 85
3990.46 86
3990.60 86
3990.75 86
3990.89 84
3991.04 82
3991.18 78
3991.33 74
3991.47 69
3991.62 65
3991.76 61
3991.91 59
3992.05 59
3992.20 59
3992.34 61
3992.49 63
3992.63 65
3992.78 68
3992.92 71
3993.07 76
3993.21 81
3993.36 87
3993.50 93
3993.65 98
3993.79 103
3993.94 107
3994.08 110
3994.23 113
3994.37 117
3994.52 121
3994.66 125
3994.81 128
3994.95 131
3995.10 131
3995.24 129
3995.39 124
3995.53 116
3995.68 107
3995.82 96
3995.97 84
3996.11 72
3996.26 60
3996.40 49
3996.55 38
3996.69 28
3996.84 21
3996.98 15
3997.13 12
3997.27 12
3997.42 13
3997.56 16
3997.70 19
3997.85 21
3997.99 23
3998.14 24
3998.28 23
3998.43 22
3998.57 21
3998.72 18
3998.86 15
3999.01 10
3999.15 5
3999.30 0
3999.44 0
3999.59 0
3999.74 0
3999.88 0
4000.03 0
4000.17 0
4000.32 0
4000.46 3
4000.61 8
4000.75 12
4000.90 14
4001.04 15
4001.19 15
4001.33 13
4001.48 12
4001.62 11
4001.77 12
4001.91 16
4002.06 23
4002.20 32
4002.35 43
4002.49 55
4002.64 68
4002.78 81
4002.93 92
4003.07 103
4003.22 113
4003.36 121
4003.51 129
4003.65 135
4003.80 141
4003.94 146
4004.09 151
4004.23 155
4004.38 159
4004.52 164
4004.67 169
4004.81 175
4004.96 184
4005.10 194
4005.25 207
4005.39 223
4005.54 240
4005.68 258
4005.83 276
4005.97 293
4006.12 309
4006.26 323
4006.41 335
4006.55 346
4006.70 355
4006.84 364
4006.99 372
4007.13 380
4007.28 387
4007.42 393
4007.57 398
4007.72 403
4007.86 406
4008.01 407
4008.15 407
4008.30 406
4008.44 404
4008.59 402
4008.73 399
4008.88 396
4009.02 395
4009.17 394
4009.31 394
4009.46 395
4009.60 396
4009.75 397
4009.89 398
4010.04 397
4010.18 394
4010.33 390
4010.47 384
4010.62 375
4010.76 365
4010.91 353
4011.05 339
4011.20 324
4011.35 308
4011.49 292
4011.64 278
4011.78 267
4011.93 258
4012.07 253
4012.22 249
4012.36 247
4012.51 245
4012.65 242
4012.80 239
4012.94 234
4013.09 228
4013.23 222
4013.38 216
4013.52 211
4013.67 206
4013.81 203
4013.96 201
4014.10 201
4014.25 203
4014.40 206
4014.54 210
4014.69 212
4014.83 213
4014.98 212
4015.12 207
4015.27 200
4015.41 191
4015.56 180
4015.70 170
4015.85 161
4015.99 155
4016.14 151
4016.28 151
4016.43 154
4016.58 159
4016.72 166
4016.87 172
4017.01 178
4017.16 184
4017.30 188
4017.45 190
4017.59 191
4017.74 189
4017.88 187
4018.03 182
4018.17 176
4018.32 167
4018.46 157
4018.61 146
4018.76 134
4018.90 123
4019.05 113
4019.19 105
4019.34 100
4019.48 98
4019.63 97
4019.77 98
4019.92 101
4020.06 105
4020.21 111
4020.35 119
4020.50 127
4020.65 137
4020.79 146
4020.94 155
4021.08 162
4021.23 170
4021.37 176
4021.52 183
4021.66 189
4021.81 193
4021.95 196
4022.10 197
4022.24 196
4022.39 192
4022.54 188
4022.68 183
4022.83 180
4022.97 178
4023.12 179
4023.26 181
4023.41 186
4023.55 191
4023.70 197
4023.84 202
4023.99 206
4024.14 209
4024.28 211
4024.43 211
4024.57 209
4024.72 205
4024.86 198
4025.01 188
4025.15 176
4025.30 162
4025.44 146
4025.59 131
4025.74 117
4025.88 104
4026.03 94
4026.17 87
4026.32 83
4026.46 81
4026.61 80
4026.75 80
4026.90 79
4027.05 78
4027.19 76
4027.34 74
4027.48 72
4027.63 72
4027.77 74
4027.92 78
4028.06 84
4028.21 91
4028.36 96
4028.50 101
4028.65 103
4028.79 104
4028.94 104
4029.08 103
4029.23 103
4029.37 103
4029.52 104
4029.67 104
4029.81 105
4029.96 105
4030.10 105
4030.25 106
4030.39 106
4030.54 108
4030.68 109
4030.83 111
4030.98 113
4031.12 113
4031.27 113
4031.41 112
4031.56 109
4031.70 107
4031.85 106
4031.99 105
4032.14 105
4032.29 106
4032.43 107
4032.58 106
4032.72 105
4032.87 102
4033.01 97
4033.16 92
4033.30 87
4033.45 82
4033.60 80
4033.74 79
4033.89 78
4034.03 79
4034.18 79
4034.32 78
4034.47 75
4034.62 70
4034.76 63
4034.91 55
4035.05 46
4035.20 37
4035.34 28
4035.49 21
4035.64 17
4035.78 17
4035.93 19
4036.07 23
4036.22 28
4036.36 32
4036.51 36
4036.66 37
4036.80 36
4036.95 34
4037.09 31
4037.24 28
4037.38 26
4037.53 26
4037.67 27
4037.82 31
4037.97 37
4038.11 43
4038.26 50
4038.40 55
4038.55 59
4038.69 62
4038.84 65
4038.99 66
4039.13 68
4039.28 71
4039.42 75
4039.57 80
4039.72 84
4039.86 88
4040.01 91
4040.15 93
4040.30 93
4040.44 93
4040.59 92
4040.74 91
4040.88 90
4041.03 90
4041.17 90
4041.32 90
4041.46 91
4041.61 95
4041.76 100
4041.90 108
4042.05 119
4042.19 131
4042.34 142
4042.48 151
4042.63 156
4042.78 157
4042.92 154
4043.07 149
4043.21 144
4043.36 140
4043.51 138
4043.65 137
4043.80 137
4043.94 135
4044.09 132
4044.23 125
4044.38 116
4044.53 105
4044.67 92
4044.82 81
4044.96 70
4045.11 62
4045.26 56
4045.40 52
4045.55 49
4045.69 47
4045.84 45
4045.98 45
4046.13 45
4046.28 47
4046.42 52
4046.57 60
4046.71 70
4046.86 82
4047.01 95
4047.15 107
4047.30 117
4047.44 124
4047.59 128
4047.73 127
4047.88 123
4048.03 117
4048.17 110
4048.32 102
4048.46 95
4048.61 88
4048.76 82
4048.90 77
4049.05 73
4049.19 70
4049.34 68
4049.49 65
4049.63 63
4049.78 61
4049.92 60
4050.07 58
4050.22 56
4050.36 53
4050.51 49
4050.65 44
4050.80 37
4050.95 29
4051.09 20
4051.24 11
4051.38 4
4051.53 0
4051.67 0
4051.82 0
4051.97 0
4052.11 1
4052.26 4
4052.40 6
4052.55 5
4052.70 3
4052.84 0
4052.99 0
4053.13 0
4053.28 0
4053.43 2
4053.57 11
4053.72 23
4053.86 36
4054.01 49
4054.16 60
4054.30 68
4054.45 76
4054.59 81
4054.74 86
4054.89 90
4055.03 93
4055.18 93
4055.32 92
4055.47 89
4055.62 85
4055.76 81
4055.91 77
4056.05 76
4056.20 76
4056.35 78
4056.49 81
4056.64 84
4056.79 88
4056.93 91
4057.08 94
4057.22 98
4057.37 102
4057.52 106
4057.66 109
4057.81 110
4057.95 110
4058.10 108
4058.25 106
4058.39 103
4058.54 100
4058.68 97
4058.83 94
4058.98 90
4059.12 87
4059.27 83
4059.41 79
4059.56 76
4059.71 74
4059.85 72
4060.00 70
4060.14 67
4060.29 63
4060.44 56
4060.58 49
4060.73 42
4060.88 36
4061.02 33
4061.17 32
4061.31 35
4061.46 38
4061.61 42
4061.75 45
4061.90 46
4062.04 43
4062.19 38
4062.34 33
4062.48 27
4062.63 23
4062.78 22
4062.92 22
4063.07 24
4063.21 26
4063.36 26
4063.51 24
4063.65 20
4063.80 14
4063.94 9
4064.09 7
4064.24 8
4064.38 14
4064.53 23
4064.68 34
4064.82 44
4064.97 53
4065.11 59
4065.26 62
4065.41 61
4065.55 60
4065.70 58
4065.85 58
4065.99 60
4066.14 64
4066.28 72
4066.43 81
4066.58 91
4066.72 101
4066.87 109
4067.02 116
4067.16 119
4067.31 121
4067.45 122
4067.60 122
4067.75 122
4067.89 124
4068.04 127
4068.19 131
4068.33 134
4068.48 138
4068.62 139
4068.77 140
4068.92 139
4069.06 137
4069.21 134
4069.36 132
4069.50 130
4069.65 129
4069.79 128
4069.94 128
4070.09 127
4070.23 125
4070.38 121
4070.53 116
4070.67 110
4070.82 102
4070.96 95
4071.11 88
4071.26 81
4071.40 75
4071.55 70
4071.70 65
4071.84 60
4071.99 55
4072.14 49
4072.28 43
4072.43 37
4072.57 32
4072.72 28
4072.87 24
4073.01 22
4073.16 20
4073.31 19
4073.45 20
4073.60 23
4073.74 26
4073.89 32
4074.04 38
4074.18 45
4074.33 53
4074.48 61
4074.62 70
4074.77 79
4074.92 88
4075.06 97
4075.21 106
4075.35 114
4075.50 121
4075.65 128
4075.79 134
4075.94 140
4076.09 146
4076.23 150
4076.38 152
4076.53 151
4076.67 147
4076.82 139
4076.97 128
4077.11 117
4077.26 106
4077.40 98
4077.55 92
4077.70 87
4077.84 85
4077.99 83
4078.14 82
4078.28 82
4078.43 83
4078.58 86
4078.72 92
4078.87 98
4079.02 104
4079.16 109
4079.31 110
4079.45 108
4079.60 102
4079.75 93
4079.89 82
4080.04 70
4080.19 59
4080.33 48
4080.48 39
4080.63 31
4080.77 26
4080.92 24
4081.07 26
4081.21 31
4081.36 39
4081.51 49
4081.65 60
4081.80 70
4081.94 79
4082.09 85
4082.24 89
4082.38 91
4082.53 92
4082.68 92
4082.82 91
4082.97 89
4083.12 86
4083.26 82
4083.41 77
4083.56 73
4083.70 69
4083.85 66
4084.00 63
4084.14 61
4084.29 60
4084.44 58
4084.58 55
4084.73 51
4084.88 47
4085.02 44
4085.17 40
4085.32 36
4085.46 33
4085.61 29
4085.75 26
4085.90 22
4086.05 20
4086.19 18
4086.34 16
4086.49 16
4086.63 15
4086.78 13
4086.93 10
4087.07 6
4087.22 1
4087.37 0
4087.51 0
4087.66 0
4087.81 0
4087.95 0
4088.10 0
4088.25 0
4088.39 0
4088.54 3
4088.69 10
4088.83 18
4088.98 26
4089.13 34
4089.27 41
4089.42 44
4089.57 45
4089.71 43
4089.86 37
4090.01 31
4090.15 25
4090.30 20
4090.45 17
4090.59 15
4090.74 16
4090.89 18
4091.03 22
4091.18 26
4091.33 32
4091.47 40
4091.62 49
4091.77 59
4091.91 71
4092.06 83
4092.21 94
4092.35 104
4092.50 114
4092.65 121
4092.79 128
4092.94 134
4093.09 139
4093.23 143
4093.38 147
4093.53 151
4093.67 154
4093.82 157
4093.97 159
4094.11 161
4094.26 162
4094.41 163
4094.55 165
4094.70 166
4094.85 169
4094.99 173
4095.14 178
4095.29 184
4095.43 193
4095.58 202
4095.73 212
4095.87 223
4096.02 231
4096.17 238
4096.31 243
4096.46 244
4096.61 242
4096.76 238
4096.90 233
4097.05 228
4097.20 222
4097.34 217
4097.49 212
4097.64 206
4097.78 199
4097.93 191
4098.08 183
4098.22 176
4098.37 171
4098.52 168
4098.66 169
4098.81 171
4098.96 175
4099.10 177
4099.25 178
4099.40 177
4099.54 174
4099.69 170
4099.84 166
4099.98 163
4100.13 161
4100.28 160
4100.43 159
4100.57 158
4100.72 154
4100.87 149
4101.01 140
4101.16 130
4101.31 119
4101.45 108
4101.60 97
4101.75 89
4101.89 82
4102.04 78
4102.19 76
4102.33 75
4102.48 75
4102.63 75
4102.77 75
4102.92 74
4103.07 73
4103.22 72
4103.36 70
4103.51 68
4103.66 66
4103.80 63
4103.95 61
4104.10 59
4104.24 59
4104.39 60
4104.54 62
4104.68 65
4104.83 70
4104.98 75
4105.13 80
4105.27 86
4105.42 93
4105.57 101
4105.71 110
4105.86 119
4106.01 129
4106.15 139
4106.30 147
4106.45 154
4106.59 159
4106.74 163
4106.89 164
4107.04 163
4107.18 161
4107.33 157
4107.48 153
4107.62 148
4107.77 143
4107.92 139
4108.06 136
4108.21 135
4108.36 134
4108.51 134
4108.65 133
4108.80 131
4108.95 127
4109.09 121
4109.24 114
4109.39 105
4109.53 95
4109.68 84
4109.83 73
4109.98 63
4110.12 54
4110.27 48
4110.42 45
4110.56 45
4110.71 48
4110.86 53
4111.00 59
4111.15 66
4111.30 72
4111.45 78
4111.59 82
4111.74 84
4111.89 83
4112.03 80
4112.18 73
4112.33 64
4112.47 53
4112.62 42
4112.77 31
4112.92 21
4113.06 12
4113.21 6
4113.36 1
4113.50 0
4113.65 0
4113.80 0
4113.95 0
4114.09 0
4114.24 0
4114.39 0
4114.53 0
4114.68 0
4114.83 3
4114.97 11
4115.12 21
4115.27 32
4115.42 44
4115.56 55
4115.71 63
4115.86 69
4116.00 70
4116.15 68
4116.30 63
4116.45 57
4116.59 50
4116.74 43
4116.89 39
4117.03 36
4117.18 35
4117.33 35
4117.48 36
4117.62 38
4117.77 39
4117.92 38
4118.06 37
4118.21 35
4118.36 33
4118.51 31
4118.65 29
4118.80 29
4118.95 31
4119.09 34
4119.24 40
4119.39 46
4119.54 52
4119.68 58
4119.83 61
4119.98 62
4120.12 61
4120.27 56
4120.42 51
4120.57 45
4120.71 41
4120.86 38
4121.01 38
4121.16 39
4121.30 41
4121.45 42
4121.60 43
4121.74 43
4121.89 41
4122.04 39
4122.19 37
4122.33 37
4122.48 37
4122.63 40
4122.77 43
4122.92 48
4123.07 54
4123.22 58
4123.36 61
4123.51 62
4123.66 60
4123.81 58
4123.95 56
4124.10 55
4124.25 56
4124.39 60
4124.54 67
4124.69 73
4124.84 79
4124.98 83
4125.13 83
4125.28 80
4125.43 75
4125.57 70
4125.72 67
4125.87 67
4126.01 69
4126.16 74
4126.31 81
4126.46 88
4126.60 95
4126.75 100
4126.90 103
4127.05 105
4127.19 106
4127.34 106
4127.49 106
4127.63 106
4127.78 105
4127.93 104
4128.08 103
4128.22 102
4128.37 101
4128.52 103
4128.67 106
4128.81 110
4128.96 116
4129.11 121
4129.26 125
4129.40 127
4129.55 126
4129.70 124
4129.84 119
4129.99 114
4130.14 107
4130.29 101
4130.43 94
4130.58 88
4130.73 83
4130.88 78
4131.02 75
4131.17 73
4131.32 71
4131.47 68
4131.61 65
4131.76 60
4131.91 54
4132.06 48
4132.20 45
4132.35 44
4132.50 47
4132.65 52
4132.79 59
4132.94 65
4133.09 69
4133.23 71
4133.38 70
4133.53 68
4133.68 66
4133.82 64
4133.97 64
4134.12 64
4134.27 64
4134.41 63
4134.56 59
4134.71 53
4134.86 45
4135.00 37
4135.15 28
4135.30 20
4135.45 15
4135.59 12
4135.74 14
4135.89 18
4136.04 24
4136.18 33
4136.33 41
4136.48 47
4136.63 52
4136.77 54
4136.92 54
4137.07 52
4137.22 51
4137.36 49
4137.51 48
4137.66 48
4137.81 47
4137.95 47
4138.10 46
4138.25 45
4138.40 44
4138.54 44
4138.69 44
4138.84 45
4138.99 46
4139.13 47
4139.28 46
4139.43 43
4139.58 39
4139.72 34
4139.87 27
4140.02 20
4140.17 14
4140.31 9
4140.46 5
4140.61 1
4140.76 0
4140.90 0
4141.05 0
4141.20 0
4141.35 0
4141.49 0
4141.64 0
4141.79 0
4141.94 3
4142.08 7
4142.23 11
4142.38 14
4142.53 16
4142.68 17
4142.82 18
4142.97 19
4143.12 23
4143.27 28
4143.41 35
4143.56 43
4143.71 51
4143.86 58
4144.00 64
4144.15 69
4144.30 71
4144.45 71
4144.59 70
4144.74 67
4144.89 63
4145.04 57
4145.18 49
4145.33 42
4145.48 35
4145.63 29
4145.78 26
4145.92 25
4146.07 25
4146.22 25
4146.37 24
4146.51 21
4146.66 18
4146.81 13
4146.96 10
4147.10 9
4147.25 11
4147.40 17
4147.55 26
4147.69 37
4147.84 49
4147.99 62
4148.14 73
4148.29 84
4148.43 93
4148.58 101
4148.73 108
4148.88 115
4149.02 122
4149.17 129
4149.32 135
4149.47 140
4149.61 144
4149.76 147
4149.91 148
4150.06 148
4150.21 147
4150.35 145
4150.50 142
4150.65 140
4150.80 139
4150.94 139
4151.09 141
4151.24 143
4151.39 147
4151.54 151
4151.68 155
4151.83 157
4151.98 159
4152.13 160
4152.27 160
4152.42 159
4152.57 158
4152.72 155
4152.87 152
4153.01 147
4153.16 141
4153.31 134
4153.46 127
4153.60 121
4153.75 116
4153.90 114
4154.05 114
4154.20 114
4154.34 116
4154.49 118
4154.64 120
4154.79 121
4154.93 121
4155.08 121
4155.23 121
4155.38 121
4155.53 119
4155.67 117
4155.82 115
4155.97 112
4156.12 110
4156.26 109
4156.41 109
4156.56 111
4156.71 115
4156.86 120
4157.00 124
4157.15 128
4157.30 131
4157.45 133
4157.60 135
4157.74 136
4157.89 136
4158.04 135
4158.19 133
4158.33 129
4158.48 123
4158.63 115
4158.78 107
4158.93 100
4159.07 95
4159.22 91
4159.37 90
4159.52 90
4159.67 92
4159.81 93
4159.96 93
4160.11 91
4160.26 88
4160.40 84
4160.55 78
4160.70 72
4160.85 66
4161.00 58
4161.14 50
4161.29 41
4161.44 32
4161.59 24
4161.74 16
4161.88 10
4162.03 7
4162.18 8
4162.33 11
4162.48 17
4162.62 23
4162.77 29
4162.92 33
4163.07 34
4163.22 32
4163.36 28
4163.51 24
4163.66 21
4163.81 19
4163.96 20
4164.10 23
4164.25 29
4164.40 35
4164.55 41
4164.70 46
4164.84 49
4164.99 50
4165.14 50
4165.29 48
4165.44 47
4165.58 45
4165.73 45
4165.88 45
4166.03 44
4166.18 44
4166.32 43
4166.47 41
4166.62 39
4166.77 37
4166.92 35
4167.06 35
4167.21 36
4167.36 40
4167.51 45
4167.66 51
4167.80 57
4167.95 62
4168.10 65
4168.25 66
4168.40 64
4168.54 62
4168.69 59
4168.84 58
4168.99 59
4169.14 64
4169.28 72
4169.43 84
4169.58 97
4169.73 110
4169.88 123
4170.02 134
4170.17 142
4170.32 147
4170.47 149
4170.62 149
4170.76 146
4170.91 142
4171.06 137
4171.21 131
4171.36 127
4171.51 124
4171.65 122
4171.80 123
4171.95 125
4172.10 129
4172.25 134
4172.39 137
4172.54 140
4172.69 142
4172.84 143
4172.99 145
4173.13 148
4173.28 154
4173.43 163
4173.58 175
4173.73 190
4173.88 206
4174.02 222
4174.17 235
4174.32 245
4174.47 252
4174.62 256
4174.76 256
4174.91 254
4175.06 250
4175.21 245
4175.36 237
4175.50 228
4175.65 217
4175.80 204
4175.95 189
4176.10 174
4176.25 158
4176.39 144
4176.54 132
4176.69 123
4176.84 116
4176.99 111
4177.14 107
4177.28 104
4177.43 101
4177.58 97
4177.73 94
4177.88 90
4178.02 88
4178.17 87
4178.32 86
4178.47 86
4178.62 84
4178.77 80
4178.91 74
4179.06 65
4179.21 55
4179.36 45
4179.51 37
4179.65 32
4179.80 30
4179.95 30
4180.10 32
4180.25 36
4180.40 40
4180.54 44
4180.69 48
4180.84 54
4180.99 59
4181.14 64
4181.29 68
4181.43 71
4181.58 72
4181.73 70
4181.88 67
4182.03 63
4182.18 58
4182.32 54
4182.47 50
4182.62 45
4182.77 40
4182.92 34
4183.07 26
4183.21 18
4183.36 9
4183.51 1
4183.66 0
4183.81 0
4183.96 0
4184.10 0
4184.25 0
4184.40 0
4184.55 0
4184.70 0
4184.85 3
4184.99 11
4185.14 19
4185.29 26
4185.44 33
4185.59 38
4185.74 42
4185.88 44
4186.03 45
4186.18 45
4186.33 43
4186.48 41
4186.63 38
4186.77 35
4186.92 33
4187.07 32
4187.22 31
4187.37 32
4187.52 34
4187.66 36
4187.81 37
4187.96 38
4188.11 39
4188.26 40
4188.41 41
4188.55 43
4188.70 47
4188.85 51
4189.00 56
4189.15 59
4189.30 61
4189.44 61
4189.59 59
4189.74 55
4189.89 50
4190.04 46
4190.19 42
4190.34 39
4190.48 37
4190.63 35
4190.78 34
4190.93 31
4191.08 27
4191.23 21
4191.37 14
4191.52 7
4191.67 1
4191.82 0
4191.97 0
4192.12 0
4192.27 0
4192.41 0
4192.56 1
4192.71 3
4192.86 5
4193.01 5
4193.16 4
4193.30 3
4193.45 2
4193.60 1
4193.75 0
4193.90 0
4194.05 0
4194.20 0
4194.34 0
4194.49 1
4194.64 2
4194.79 3
4194.94 4
4195.09 6
4195.24 9
4195.38 12
4195.53 16
4195.68 21
4195.83 25
4195.98 29
4196.13 32
4196.28 33
4196.42 32
4196.57 31
4196.72 29
4196.87 28
4197.02 27
4197.17 27
4197.31 28
4197.46 29
4197.61 31
4197.76 32
4197.91 33
4198.06 33
4198.21 34
4198.35 34
4198.50 36
4198.65 39
4198.80 43
4198.95 48
4199.10 54
4199.25 61
4199.40 68
4199.54 74
4199.69 80
4199.84 86
4199.99 92
4200.14 99
4200.29 107
4200.44 115
4200.58 124
4200.73 133
4200.88 141
4201.03 147
4201.18 151
4201.33 152
4201.48 151
4201.62 148
4201.77 143
4201.92 138
4202.07 133
4202.22 128
4202.37 123
4202.52 120
4202.66 118
4202.81 116
4202.96 115
4203.11 113
4203.26 111
4203.41 109
4203.56 108
4203.71 108
4203.85 110
4204.00 112
4204.15 116
4204.30 120
4204.45 122
4204.60 123
4204.75 121
4204.89 116
4205.04 108
4205.19 99
4205.34 90
4205.49 82
4205.64 77
4205.79 75
4205.94 78
4206.08 84
4206.23 92
4206.38 102
4206.53 113
4206.68 124
4206.83 133
4206.98 142
4207.13 150
4207.27 156
4207.42 162
4207.57 166
4207.72 168
4207.87 168
4208.02 164
4208.17 158
4208.32 150
4208.46 142
4208.61 134
4208.76 128
4208.91 124
4209.06 124
4209.21 125
4209.36 128
4209.51 131
4209.65 132
4209.80 132
4209.95 129
4210.10 125
4210.25 119
4210.40 114
4210.55 111
4210.70 109
4210.84 110
4210.99 113
4211.14 118
4211.29 123
4211.44 129
4211.59 135
4211.74 141
4211.89 147
4212.04 155
4212.18 163
4212.33 171
4212.48 180
4212.63 189
4212.78 196
4212.93 203
4213.08 208
4213.23 212
4213.37 216
4213.52 218
4213.67 219
4213.82 219
4213.97 217
4214.12 213
4214.27 209
4214.42 203
4214.57 197
4214.71 192
4214.86 187
4215.01 183
4215.16 179
4215.31 175
4215.46 170
4215.61 166
4215.76 160
4215.91 155
4216.05 150
4216.20 144
4216.35 139
4216.50 134
4216.65 128
4216.80 122
4216.95 117
4217.10 113
4217.25 110
4217.39 110
4217.54 110
4217.69 111
4217.84 111
4217.99 110
4218.14 106
4218.29 101
4218.44 94
4218.59 86
4218.73 77
4218.88 69
4219.03 59
4219.18 49
4219.33 39
4219.48 29
4219.63 19
4219.78 11
4219.93 7
4220.08 6
4220.22 8
4220.37 12
4220.52 18
4220.67 24
4220.82 29
4220.97 31
4221.12 30
4221.27 26
4221.42 20
4221.57 12
4221.71 4
4221.86 0
4222.01 0
4222.16 0
4222.31 0
4222.46 0
4222.61 0
4222.76 0
4222.91 1
4223.06 4
4223.20 6
4223.35 8
4223.50 9
4223.65 11
4223.80 13
4223.95 16
4224.10 20
4224.25 25
4224.40 29
4224.55 34
4224.69 39
4224.84 43
4224.99 48
4225.14 52
4225.29 56
4225.44 58
4225.59 60
4225.74 60
4225.89 58
4226.04 54
4226.19 49
4226.33 42
4226.48 35
4226.63 26
4226.78 16
4226.93 7
4227.08 0
4227.23 0
4227.38 0
4227.53 0
4227.68 0
4227.83 0
4227.97 0
4228.12 5
4228.27 11
4228.42 16
4228.57 21
4228.72 25
4228.87 29
4229.02 32
4229.17 35
4229.32 38
4229.47 40
4229.61 40
4229.76 40
4229.91 39
4230.06 37
4230.21 34
4230.36 31
4230.51 28
4230.66 25
4230.81 22
4230.96 19
4231.11 17
4231.26 16
4231.40 16
4231.55 18
4231.70 21
4231.85 26
4232.00 32
4232.15 39
4232.30 45
4232.45 51
4232.60 57
4232.75 62
4232.90 68
4233.05 74
4233.19 79
4233.34 83
4233.49 86
4233.64 86
4233.79 85
4233.94 81
4234.09 76
4234.24 69
4234.39 61
4234.54 52
4234.69 43
4234.84 35
4234.98 28
4235.13 22
4235.28 18
4235.43 13
4235.58 10
4235.73 5
4235.88 0
4236.03 0
4236.18 0
4236.33 0
4236.48 0
4236.63 0
4236.78 0
4236.93 0
4237.07 3
4237.22 12
4237.37 19
4237.52 25
4237.67 29
4237.82 32
4237.97 35
4238.12 39
4238.27 45
4238.42 53
4238.57 62
4238.72 70
4238.87 77
4239.01 81
4239.16 82
4239.31 78
4239.46 72
4239.61 62
4239.76 52
4239.91 41
4240.06 32
4240.21 25
4240.36 20
4240.51 19
4240.66 21
4240.81 25
4240.96 30
4241.11 37
4241.25 44
4241.40 50
4241.55 56
4241.70 62
4241.85 67
4242.00 74
4242.15 81
4242.30 89
4242.45 98
4242.60 107
4242.75 115
4242.90 123
4243.05 129
4243.20 133
4243.35 135
4243.50 135
4243.64 133
4243.79 128
4243.94 122
4244.09 114
4244.24 105
4244.39 96
4244.54 88
4244.69 82
4244.84 78
4244.99 76
4245.14 75
4245.29 74
4245.44 74
4245.59 74
4245.74 74
4245.89 75
4246.03 75
4246.18 76
4246.33 76
4246.48 77
4246.63 76
4246.78 76
4246.93 77
4247.08 79
4247.23 84
4247.38 92
4247.53 102
4247.68 113
4247.83 125
4247.98 135
4248.13 142
4248.28 145
4248.43 144
4248.58 141
4248.72 135
4248.87 129
4249.02 123
4249.17 117
4249.32 110
4249.47 104
4249.62 97
4249.77 89
4249.92 81
4250.07 74
4250.22 70
4250.37 69
4250.52 71
4250.67 76
4250.82 82
4250.97 88
4251.12 91
4251.27 92
4251.42 90
4251.57 84
4251.71 75
4251.86 64
4252.01 51
4252.16 38
4252.31 27
4252.46 17
4252.61 9
4252.76 4
4252.91 3
4253.06 5
4253.21 10
4253.36 18
4253.51 28
4253.66 38
4253.81 48
4253.96 56
4254.11 60
4254.26 61
4254.41 58
4254.56 52
4254.71 44
4254.86 36
4255.00 30
4255.15 25
4255.30 23
4255.45 25
4255.60 28
4255.75 34
4255.90 42
4256.05 49
4256.20 56
4256.35 62
4256.50 65
4256.65 66
4256.80 65
4256.95 61
4257.10 56
4257.25 49
4257.40 42
4257.55 36
4257.70 30
4257.85 25
4258.00 22
4258.15 20
4258.30 19
4258.45 19
4258.60 21
4258.75 23
4258.89 27
4259.04 32
4259.19 39
4259.34 46
4259.49 54
4259.64 62
4259.79 69
4259.94 76
4260.09 81
4260.24 85
4260.39 87
4260.54 88
4260.69 88
4260.84 86
4260.99 83
4261.14 79
4261.29 74
4261.44 70
4261.59 67
4261.74 66
4261.89 67
4262.04 71
4262.19 77
4262.34 87
4262.49 97
4262.64 109
4262.79 119
4262.94 128
4263.09 135
4263.24 138
4263.39 139
4263.54 138
4263.68 136
4263.83 132
4263.98 129
4264.13 127
4264.28 125
4264.43 125
4264.58 127
4264.73 131
4264.88 137
4265.03 144
4265.18 151
4265.33 158
4265.48 164
4265.63 167
4265.78 166
4265.93 162
4266.08 154
4266.23 145
4266.38 134
4266.53 124
4266.68 114
4266.83 105
4266.98 96
4267.13 86
4267.28 76
4267.43 65
4267.58 55
4267.73 47
4267.88 41
4268.03 38
4268.18 39
4268.33 43
4268.48 47
4268.63 53
4268.78 58
4268.93 63
4269.08 68
4269.23 73
4269.38 78
4269.53 83
4269.68 87
4269.83 91
4269.98 94
4270.13 95
4270.28 96
4270.43 96
4270.58 94
4270.73 92
4270.87 87
4271.02 82
4271.17 76
4271.32 70
4271.47 64
4271.62 59
4271.77 55
4271.92 52
4272.07 51
4272.22 52
4272.37 55
4272.52 62
4272.67 71
4272.82 82
4272.97 95
4273.12 108
4273.27 120
4273.42 131
4273.57 140
4273.72 145
4273.87 148
4274.02 147
4274.17 143
4274.32 137
4274.47 128
4274.62 119
4274.77 110
4274.92 101
4275.07 95
4275.22 90
4275.37 86
4275.52 83
4275.67 80
4275.82 77
4275.97 74
4276.12 71
4276.27 69
4276.42 68
4276.57 70
4276.72 75
4276.87 82
4277.02 91
4277.17 101
4277.32 111
4277.47 119
4277.62 126
4277.77 130
4277.92 130
4278.07 128
4278.22 123
4278.37 116
4278.52 107
4278.67 97
4278.82 87
4278.97 77
4279.12 70
4279.27 65
4279.42 63
4279.57 64
4279.72 68
4279.87 74
4280.02 81
4280.17 90
4280.32 97
4280.47 104
4280.62 108
4280.77 111
4280.92 111
4281.07 109
4281.22 106
4281.37 104
4281.52 103
4281.67 104
4281.82 107
4281.97 111
4282.12 116
4282.27 120
4282.42 122
4282.57 120
4282.72 116
4282.87 109
4283.02 101
4283.17 92
4283.32 83
4283.47 75
4283.62 69
4283.77 63
4283.92 58
4284.07 55
4284.22 52
4284.37 51
4284.52 51
4284.67 51
4284.82 52
4284.97 53
4285.12 55
4285.27 57
4285.42 61
4285.57 64
4285.72 66
4285.87 67
4286.02 65
4286.17 60
4286.32 53
4286.47 45
4286.62 37
4286.77 32
4286.92 29
4287.07 28
4287.22 29
4287.38 31
4287.53 32
4287.68 32
4287.83 30
4287.98 28
4288.13 26
4288.28 25
4288.43 25
4288.58 25
4288.73 27
4288.88 28
4289.03 29
4289.18 29
4289.33 28
4289.48 27
4289.63 25
4289.78 24
4289.93 24
4290.08 24
4290.23 25
4290.38 27
4290.53 29
4290.68 30
4290.83 30
4290.98 28
4291.13 24
4291.28 19
4291.43 15
4291.58 12
4291.73 11
4291.88 13
4292.03 17
4292.18 23
4292.33 31
4292.48 37
4292.63 43
4292.78 47
4292.93 49
4293.08 51
4293.23 52
4293.38 52
4293.53 53
4293.68 54
4293.83 56
4293.98 57
4294.13 58
4294.28 59
4294.43 61
4294.59 63
4294.74 67
4294.89 73
4295.04 79
4295.19 86
4295.34 92
4295.49 96
4295.64 97
4295.79 95
4295.94 91
4296.09 86
4296.24 81
4296.39 79
4296.54 79
4296.69 81
4296.84 84
4296.99 86
4297.14 87
4297.29 85
4297.44 79
4297.59 70
4297.74 60
4297.89 49
4298.04 38
4298.19 28
4298.34 19
4298.49 12
4298.64 6
4298.79 0
4298.94 0
4299.09 0
4299.24 0
4299.40 0
4299.55 0
4299.70 0
4299.85 0
4300.00 0
4300.15 9
4300.30 22
4300.45 36
4300.60 50
4300.75 64
4300.90 77
4301.05 89
4301.20 99
4301.35 108
4301.50 115
4301.65 120
4301.80 122
4301.95 122
4302.10 120
4302.25 116
4302.40 112
4302.55 108
4302.70 105
4302.85 105
4303.00 105
4303.15 106
4303.31 107
4303.46 105
4303.61 101
4303.76 95
4303.91 87
4304.06 78
4304.21 69
4304.36 62
4304.51 57
4304.66 55
4304.81 55
4304.96 57
4305.11 60
4305.26 64
4305.41 67
4305.56 71
4305.71 75
4305.86 78
4306.01 80
4306.16 82
4306.31 84
4306.46 85
4306.62 86
4306.77 87
4306.92 89
4307.07 93
4307.22 97
4307.37 103
4307.52 109
4307.67 116
4307.82 124
4307.97 131
4308.12 138
4308.27 144
4308.42 147
4308.57 147
4308.72 144
4308.87 140
4309.02 134
4309.17 129
4309.32 125
4309.47 123
4309.63 122
4309.78 123
4309.93 125
4310.08 128
4310.23 132
4310.38 135
4310.53 138
4310.68 139
4310.83 138
4310.98 134
4311.13 127
4311.28 117
4311.43 107
4311.58 96
4311.73 86
4311.88 77
4312.03 70
4312.19 63
4312.34 56
4312.49 50
4312.64 46
4312.79 42
4312.94 41
4313.09 40
4313.24 41
4313.39 42
4313.54 43
4313.69 44
4313.84 45
4313.99 46
4314.14 47
4314.29 49
4314.44 51
4314.59 53
4314.75 54
4314.90 55
4315.05 56
4315.20 56
4315.35 56
4315.50 55
4315.65 54
4315.80 53
4315.95 51
4316.10 48
4316.25 45
4316.40 43
4316.55 41
4316.70 41
4316.85 42
4317.00 45
4317.16 50
4317.31 56
4317.46 62
4317.61 67
4317.76 71
4317.91 72
4318.06 72
4318.21 70
4318.36 66
4318.51 64
4318.66 62
4318.81 63
4318.96 66
4319.11 70
4319.27 75
4319.42 80
4319.57 85
4319.72 87
4319.87 89
4320.02 91
4320.17 93
4320.32 96
4320.47 100
4320.62 103
4320.77 106
4320.92 108
4321.07 106
4321.22 103
4321.38 98
4321.53 95
4321.68 93
4321.83 96
4321.98 103
4322.13 113
4322.28 124
4322.43 134
4322.58 140
4322.73 142
4322.88 138
4323.03 131
4323.18 122
4323.34 112
4323.49 103
4323.64 96
4323.79 89
4323.94 84
4324.09 79
4324.24 74
4324.39 70
4324.54 66
4324.69 64
4324.84 64
4324.99 66
4325.14 68
4325.30 71
4325.45 73
4325.60 73
4325.75 73
4325.90 71
4326.05 69
4326.20 68
4326.35 66
4326.50 65
4326.65 63
4326.80 60
4326.95 56
4327.11 51
4327.26 46
4327.41 41
4327.56 39
4327.71 38
4327.86 39
4328.01 43
4328.16 47
4328.31 52
4328.46 57
4328.61 61
4328.76 64
4328.92 65
4329.07 66
4329.22 65
4329.37 64
4329.52 61
4329.67 58
4329.82 54
4329.97 51
4330.12 48
4330.27 46
4330.42 45
4330.58 45
4330.73 45
4330.88 46
4331.03 47
4331.18 47
4331.33 46
4331.48 45
4331.63 42
4331.78 40
4331.93 36
4332.08 33
4332.24 30
4332.39 27
4332.54 25
4332.69 24
4332.84 26
4332.99 29
4333.14 35
4333.29 42
4333.44 49
4333.59 56
4333.74 61
4333.90 65
4334.05 66
4334.20 64
4334.35 61
4334.50 57
4334.65 52
4334.80 47
4334.95 44
4335.10 42
4335.25 43
4335.41 46
4335.56 51
4335.71 57
4335.86 63
4336.01 69
4336.16 73
4336.31 74
4336.46 74
4336.61 73
4336.76 71
4336.92 69
4337.07 67
4337.22 64
4337.37 60
4337.52 55
4337.67 50
4337.82 45
4337.97 40
4338.12 38
4338.27 38
4338.43 41
4338.58 46
4338.73 52
4338.88 58
4339.03 63
4339.18 67
4339.33 69
4339.48 70
4339.63 70
4339.79 70
4339.94 69
4340.09 67
4340.24 64
4340.39 59
4340.54 53
4340.69 47
4340.84 40
4340.99 34
4341.14 29
4341.30 24
4341.45 21
4341.60 20
4341.75 20
4341.90 20
4342.05 22
4342.20 24
4342.35 25
4342.50 25
4342.66 25
4342.81 23
4342.96 22
4343.11 20
4343.26 19
4343.41 18
4343.56 19
4343.71 20
4343.86 23
4344.02 25
4344.17 29
4344.32 32
4344.47 34
4344.62 36
4344.77 36
4344.92 35
4345.07 31
4345.23 27
4345.38 23
4345.53 19
4345.68 15
4345.83 14
4345.98 13
4346.13 13
4346.28 14
4346.43 14
4346.59 14
4346.74 13
4346.89 12
4347.04 10
4347.19 9
4347.34 8
4347.49 7
4347.64 7
4347.80 7
4347.95 9
4348.10 12
4348.25 15
4348.40 19
4348.55 23
4348.70 25
4348.85 26
4349.00 25
4349.16 22
4349.31 19
4349.46 15
4349.61 12
4349.76 9
4349.91 6
4350.06 4
4350.21 0
4350.37 0
4350.52 0
4350.67 0
4350.82 0
4350.97 0
4351.12 0
4351.27 0
4351.42 2
4351.58 8
4351.73 15
4351.88 22
4352.03 28
4352.18 32
4352.33 36
4352.48 38
4352.63 39
4352.79 38
4352.94 35
4353.09 32
4353.24 28
4353.39 25
4353.54 22
4353.69 20
4353.85 18
4354.00 16
4354.15 13
4354.30 10
4354.45 6
4354.60 3
4354.75 2
4354.90 4
4355.06 8
4355.21 15
4355.36 24
4355.51 34
4355.66 42
4355.81 48
4355.96 50
4356.12 47
4356.27 42
4356.42 34
4356.57 26
4356.72 19
4356.87 14
4357.02 12
4357.17 13
4357.33 18
4357.48 24
4357.63 33
4357.78 42
4357.93 51
4358.08 60
4358.23 67
4358.39 74
4358.54 78
4358.69 80
4358.84 80
4358.99 77
4359.14 73
4359.29 68
4359.45 62
4359.60 58
4359.75 55
4359.90 55
4360.05 56
4360.20 58
4360.35 60
4360.51 61
4360.66 61
4360.81 58
4360.96 53
4361.11 47
4361.26 42
4361.41 38
4361.57 37
4361.72 38
4361.87 41
4362.02 45
4362.17 50
4362.32 53
4362.47 56
4362.63 57
4362.78 59
4362.93 60
4363.08 62
4363.23 65
4363.38 69
4363.53 73
4363.69 76
4363.84 79
4363.99 81
4364.14 82
4364.29 82
4364.44 81
4364.59 78
4364.75 74
4364.90 68
4365.05 61
4365.20 53
4365.35 45
4365.50 38
4365.66 33
4365.81 30
4365.96 29
4366.11 30
4366.26 33
4366.41 38
4366.56 43
4366.72 49
4366.87 53
4367.02 56
4367.17 57
4367.32 54
4367.47 49
4367.63 42
4367.78 35
4367.93 28
4368.08 25
4368.23 24
4368.38 28
4368.53 35
4368.69 44
4368.84 55
4368.99 66
4369.14 75
4369.29 82
4369.44 86
4369.60 88
4369.75 87
4369.90 84
4370.05 81
4370.20 78
4370.35 75
4370.50 73
4370.66 71
4370.81 69
4370.96 67
4371.11 65
4371.26 64
4371.41 62
4371.57 60
4371.72 59
4371.87 58
4372.02 58
4372.17 59
4372.32 61
4372.48 64
4372.63 70
4372.78 78
4372.93 88
4373.08 99
4373.23 108
4373.39 116
4373.54 120
4373.69 121
4373.84 118
4373.99 113
4374.14 106
4374.30 100
4374.45 94
4374.60 90
4374.75 86
4374.90 82
4375.05 79
4375.21 77
4375.36 76
4375.51 75
4375.66 75
4375.81 77
4375.96 80
4376.12 83
4376.27 86
4376.42 88
4376.57 90
4376.72 90
4376.87 91
4377.03 90
4377.18 90
4377.33 89
4377.48 87
4377.63 83
4377.78 78
4377.94 71
4378.09 63
4378.24 56
4378.39 49
4378.54 44
4378.69 42
4378.85 43
4379.00 46
4379.15 50
4379.30 54
4379.45 58
4379.61 60
4379.76 61
4379.91 60
4380.06 59
4380.21 56
4380.36 52
4380.52 48
4380.67 43
4380.82 38
4380.97 34
4381.12 31
4381.27 32
4381.43 35
4381.58 43
4381.73 53
4381.88 66
4382.03 78
4382.19 91
4382.34 102
4382.49 112
4382.64 122
4382.79 131
4382.94 141
4383.10 150
4383.25 158
4383.40 164
4383.55 168
4383.70 169
4383.86 168
4384.01 165
4384.16 163
4384.31 163
4384.46 163
4384.61 166
4384.77 170
4384.92 174
4385.07 177
4385.22 179
4385.37 179
4385.53 178
4385.68 177
4385.83 175
4385.98 175
4386.13 177
4386.29 179
4386.44 183
4386.59 186
4386.74 189
4386.89 190
4387.04 190
4387.20 190
4387.35 190
4387.50 191
4387.65 192
4387.80 194
4387.96 195
4388.11 195
4388.26 192
4388.41 185
4388.56 176
4388.72 166
4388.87 156
4389.02 146
4389.17 138
4389.32 132
4389.47 126
4389.63 121
4389.78 116
4389.93 111
4390.08 107
4390.23 105
4390.39 104
4390.54 106
4390.69 108
4390.84 110
4390.99 112
4391.15 112
4391.30 111
4391.45 110
4391.60 110
4391.75 111
4391.91 113
4392.06 117
4392.21 121
4392.36 125
4392.51 127
4392.67 125
4392.82 119
4392.97 110
4393.12 99
4393.27 86
4393.43 74
4393.58 64
4393.73 57
4393.88 53
4394.03 52
4394.19 51
4394.34 49
4394.49 47
4394.64 43
4394.79 38
4394.95 32
4395.10 26
4395.25 21
4395.40 18
4395.55 17
4395.71 18
4395.86 22
4396.01 28
4396.16 35
4396.31 44
4396.47 53
4396.62 60
4396.77 66
4396.92 69
4397.07 70
4397.23 70
4397.38 69
4397.53 68
4397.68 68
4397.83 69
4397.99 72
4398.14 75
4398.29 78
4398.44 82
4398.60 86
4398.75 91
4398.90 98
4399.05 106
4399.20 116
4399.36 127
4399.51 139
4399.66 151
4399.81 162
4399.96 172
4400.12 181
4400.27 188
4400.42 195
4400.57 199
4400.72 201
4400.88 201
4401.03 198
4401.18 194
4401.33 189
4401.49 185
4401.64 183
4401.79 185
4401.94 190
4402.09 198
4402.25 209
4402.40 222
4402.55 234
4402.70 244
4402.85 253
4403.01 259
4403.16 263
4403.31 266
4403.46 269
4403.62 271
4403.77 273
4403.92 275
4404.07 276
4404.22 274
4404.38 271
4404.53 265
4404.68 258
4404.83 250
4404.98 241
4405.14 232
4405.29 224
4405.44 216
4405.59 210
4405.75 205
4405.90 202
4406.05 202
4406.20 204
4406.35 207
4406.51 210
4406.66 213
4406.81 215
4406.96 215
4407.12 215
4407.27 213
4407.42 212
4407.57 212
4407.72 211
4407.88 209
4408.03 207
4408.18 203
4408.33 198
4408.49 192
4408.64 187
4408.79 182
4408.94 179
4409.10 178
4409.25 177
4409.40 177
4409.55 177
4409.70 178
4409.86 181
4410.01 184
4410.16 188
4410.31 192
4410.47 195
4410.62 196
4410.77 194
4410.92 189
4411.07 182
4411.23 175
4411.38 170
4411.53 166
4411.68 165
4411.84 166
4411.99 167
4412.14 168
4412.29 167
4412.45 163
4412.60 159
4412.75 153
4412.90 148
4413.05 145
4413.21 143
4413.36 145
4413.51 148
4413.66 153
4413.82 159
4413.97 165
4414.12 169
4414.27 173
4414.43 174
4414.58 173
4414.73 170
4414.88 165
4415.04 159
4415.19 152
4415.34 145
4415.49 138
4415.64 133
4415.80 130
4415.95 129
4416.10 130
4416.25 133
4416.41 135
4416.56 136
4416.71 136
4416.86 134
4417.02 132
4417.17 131
4417.32 132
4417.47 136
4417.63 143
4417.78 153
4417.93 164
4418.08 175
4418.24 185
4418.39 191
4418.54 195
4418.69 196
4418.85 195
4419.00 193
4419.15 192
4419.30 193
4419.46 195
4419.61 200
4419.76 206
4419.91 213
4420.06 223
4420.22 235
4420.37 249
4420.52 266
4420.67 285
4420.83 305
4420.98 326
4421.13 346
4421.28 365
4421.44 384
4421.59 403
4421.74 424
4421.89 446
4422.05 470
4422.20 495
4422.35 523
4422.50 553
4422.66 585
4422.81 621
4422.96 661
4423.11 706
4423.27 754
4423.42 807
4423.57 862
4423.72 918
4423.88 974
4424.03 1029
4424.18 1081
4424.33 1129
4424.49 1174
4424.64 1216
4424.79 1256
4424.94 1293
4425.10 1328
4425.25 1361
4425.40 1392
4425.55 1419
4425.71 1442
4425.86 1459
4426.01 1471
4426.17 1476
4426.32 1478
4426.47 1479
4426.62 1480
4426.78 1484
4426.93 1493
4427.08 1506
4427.23 1522
4427.39 1539
4427.54 1556
4427.69 1571
4427.84 1583
4428.00 1590
4428.15 1591
4428.30 1587
4428.45 1578
4428.61 1562
4428.76 1539
4428.91 1511
4429.06 1477
4429.22 1441
4429.37 1403
4429.52 1366
4429.67 1333
4429.83 1304
4429.98 1281
4430.13 1261
4430.29 1243
4430.44 1224
4430.59 1202
4430.74 1176
4430.90 1145
4431.05 1110
4431.20 1071
4431.35 1032
4431.51 993
4431.66 956
4431.81 920
4431.96 887
4432.12 856
4432.27 827
4432.42 800
4432.57 775
4432.73 751
4432.88 727
4433.03 704
4433.19 680
4433.34 656
4433.49 632
4433.64 608
4433.80 585
4433.95 565
4434.10 547
4434.25 531
4434.41 517
4434.56 503
4434.71 490
4434.87 475
4435.02 459
4435.17 441
4435.32 422
4435.48 403
4435.63 384
4435.78 367
4435.93 352
4436.09 339
4436.24 328
4436.39 318
4436.55 309
4436.70 299
4436.85 290
4437.00 281
4437.16 272
4437.31 263
4437.46 254
4437.61 246
4437.77 238
4437.92 231
4438.07 224
4438.23 219
4438.38 215
4438.53 211
4438.68 208
4438.84 206
4438.99 203
4439.14 199
4439.29 195
4439.45 191
4439.60 186
4439.75 181
4439.91 176
4440.06 171
4440.21 167
4440.36 163
4440.52 161
4440.67 161
4440.82 162
4440.98 165
4441.13 169
4441.28 174
4441.43 178
4441.59 183
4441.74 188
4441.89 193
4442.05 199
4442.20 207
4442.35 215
4442.50 224
4442.66 234
4442.81 243
4442.96 253
4443.12 262
4443.27 271
4443.42 280
4443.57 287
4443.73 292
4443.88 296
4444.03 296
4444.19 294
4444.34 290
4444.49 284
4444.64 276
4444.80 267
4444.95 256
4445.10 245
4445.26 235
4445.41 224
4445.56 215
4445.71 208
4445.87 204
4446.02 202
4446.17 201
4446.33 201
4446.48 201
4446.63 199
4446.78 196
4446.94 192
4447.09 187
4447.24 181
4447.40 174
4447.55 167
4447.70 160
4447.85 152
4448.01 145
4448.16 137
4448.31 131
4448.47 125
4448.62 121
4448.77 119
4448.93 117
4449.08 116
4449.23 116
4449.38 115
4449.54 113
4449.69 110
4449.84 107
4450.00 103
4450.15 99
4450.30 96
4450.46 94
4450.61 93
4450.76 94
4450.91 97
4451.07 100
4451.22 102
4451.37 104
4451.53 104
4451.68 103
4451.83 101
4451.98 99
4452.14 99
4452.29 100
4452.44 102
4452.60 106
4452.75 109
4452.90 112
4453.06 113
4453.21 111
4453.36 109
4453.52 105
4453.67 101
4453.82 98
4453.97 96
4454.13 94
4454.28 93
4454.43 94
4454.59 96
4454.74 99
4454.89 104
4455.05 109
4455.20 114
4455.35 118
4455.50 118
4455.66 115
4455.81 108
4455.96 99
4456.12 91
4456.27 85
4456.42 83
4456.58 86
4456.73 94
4456.88 105
4457.04 118
4457.19 131
4457.34 141
4457.49 149
4457.65 152
4457.80 151
4457.95 147
4458.11 140
4458.26 132
4458.41 122
4458.57 112
4458.72 104
4458.87 96
4459.03 91
4459.18 89
4459.33 88
4459.49 91
4459.64 95
4459.79 100
4459.94 105
4460.10 108
4460.25 110
4460.40 110
4460.56 107
4460.71 103
4460.86 100
4461.02 98
4461.17 97
4461.32 100
4461.48 104
4461.63 110
4461.78 116
4461.94 122
4462.09 127
4462.24 129
4462.40 129
4462.55 128
4462.70 125
4462.85 120
4463.01 113
4463.16 106
4463.31 98
4463.47 91
4463.62 84
4463.77 78
4463.93 75
4464.08 75
4464.23 77
4464.39 80
4464.54 84
4464.69 87
4464.85 89
4465.00 89
4465.15 86
4465.31 83
4465.46 80
4465.61 79
4465.77 79
4465.92 81
4466.07 83
4466.23 86
4466.38 87
4466.53 87
4466.69 86
4466.84 84
4466.99 82
4467.15 80
4467.30 79
4467.45 77
4467.60 73
4467.76 67
4467.91 58
4468.06 48
4468.22 35
4468.37 23
4468.52 12
4468.68 2
4468.83 0
4468.98 0
4469.14 0
4469.29 0
4469.44 0
4469.60 0
4469.75 0
4469.90 0
4470.06 0
4470.21 4
4470.36 9
4470.52 15
4470.67 23
4470.82 31
4470.98 40
4471.13 48
4471.28 55
4471.44 60
4471.59 63
4471.74 63
4471.90 62
4472.05 58
4472.20 53
4472.36 46
4472.51 39
4472.66 34
4472.82 30
4472.97 29
4473.12 31
4473.28 34
4473.43 39
4473.58 43
4473.74 47
4473.89 49
4474.04 51
4474.20 53
4474.35 54
4474.50 57
4474.66 59
4474.81 60
4474.96 61
4475.12 60
4475.27 58
4475.43 55
4475.58 52
4475.73 50
4475.89 49
4476.04 51
4476.19 54
4476.35 58
4476.50 63
4476.65 67
4476.81 70
4476.96 71
4477.11 69
4477.27 66
4477.42 62
4477.57 59
4477.73 56
4477.88 55
4478.03 55
4478.19 57
4478.34 59
4478.49 62
4478.65 65
4478.80 67
4478.95 68
4479.11 68
4479.26 67
4479.41 66
4479.57 65
4479.72 64
4479.87 65
4480.03 66
4480.18 69
4480.34 72
4480.49 75
4480.64 78
4480.80 80
4480.95 80
4481.10 79
4481.26 77
4481.41 74
4481.56 70
4481.72 65
4481.87 61
4482.02 56
4482.18 52
4482.33 49
4482.48 46
4482.64 43
4482.79 41
4482.95 39
4483.10 37
4483.25 36
4483.41 36
4483.56 36
4483.71 37
4483.87 38
4484.02 40
4484.17 41
4484.33 43
4484.48 44
4484.63 46
4484.79 47
4484.94 49
4485.09 52
4485.25 54
4485.40 56
4485.56 57
4485.71 58
4485.86 58
4486.02 58
4486.17 57
4486.32 57
4486.48 56
4486.63 57
4486.78 57
4486.94 56
4487.09 54
4487.25 51
4487.40 46
4487.55 40
4487.71 33
4487.86 26
4488.01 18
4488.17 12
4488.32 8
4488.47 5
4488.63 6
4488.78 10
4488.93 17
4489.09 26
4489.24 36
4489.40 46
4489.55 54
4489.70 60
4489.86 63
4490.01 61
4490.16 58
4490.32 53
4490.47 48
4490.63 46
4490.78 47
4490.93 52
4491.09 62
4491.24 74
4491.39 87
4491.55 100
4491.70 110
4491.85 117
4492.01 120
4492.16 120
4492.32 118
4492.47 114
4492.62 111
4492.78 109
4492.93 107
4493.08 106
4493.24 106
4493.39 105
4493.55 103
4493.70 100
4493.85 96
4494.01 92
4494.16 87
4494.31 82
4494.47 77
4494.62 72
4494.78 67
4494.93 62
4495.08 58
4495.24 55
4495.39 53
4495.54 52
4495.70 51
4495.85 53
4496.00 55
4496.16 59
4496.31 66
4496.47 73
4496.62 83
4496.77 92
4496.93 101
4497.08 108
4497.24 112
4497.39 114
4497.54 112
4497.70 107
4497.85 101
4498.00 93
4498.16 85
4498.31 77
4498.47 69
4498.62 62
4498.77 57
4498.93 54
4499.08 53
4499.23 55
4499.39 58
4499.54 61
4499.70 63
4499.85 62
4500.00 58
4500.16 52
4500.31 43
4500.47 35
4500.62 26
4500.77 19
4500.93 12
4501.08 6
4501.23 2
4501.39 0
4501.54 0
4501.70 0
4501.85 0
4502.00 0
4502.16 0
4502.31 0
4502.47 3
4502.62 4
4502.77 4
4502.93 4
4503.08 2
4503.23 1
4503.39 0
4503.54 0
4503.70 0
4503.85 1
4504.00 3
4504.16 6
4504.31 10
4504.47 15
4504.62 21
4504.77 29
4504.93 38
4505.08 47
4505.24 55
4505.39 62
4505.54 68
4505.70 73
4505.85 77
4506.00 81
4506.16 85
4506.31 90
4506.47 95
4506.62 99
4506.77 102
4506.93 103
4507.08 102
4507.24 99
4507.39 96
4507.54 91
4507.70 86
4507.85 82
4508.01 77
4508.16 73
4508.31 69
4508.47 66
4508.62 64
4508.78 62
4508.93 61
4509.08 61
4509.24 61
4509.39 62
4509.55 63
4509.70 64
4509.85 64
4510.01 63
4510.16 62
4510.32 58
4510.47 53
4510.62 47
4510.78 41
4510.93 35
4511.09 30
4511.24 26
4511.39 25
4511.55 26
4511.70 30
4511.86 36
4512.01 44
4512.16 52
4512.32 61
4512.47 70
4512.63 78
4512.78 86
4512.93 92
4513.09 97
4513.24 100
4513.40 100
4513.55 99
4513.70 96
4513.86 91
4514.01 84
4514.17 77
4514.32 71
4514.47 65
4514.63 60
4514.78 56
4514.94 54
4515.09 52
4515.25 52
4515.40 52
4515.55 53
4515.71 55
4515.86 56
4516.02 57
4516.17 57
4516.32 56
4516.48 55
4516.63 53
4516.79 51
4516.94 50
4517.09 51
4517.25 52
4517.40 55
4517.56 59
4517.71 64
4517.87 70
4518.02 77
4518.17 85
4518.33 93
4518.48 101
4518.64 107
4518.79 111
4518.94 113
4519.10 111
4519.25 107
4519.41 100
4519.56 93
4519.71 87
4519.87 81
4520.02 77
4520.18 73
4520.33 71
4520.49 69
4520.64 66
4520.79 62
4520.95 56
4521.10 49
4521.26 40
4521.41 29
4521.56 19
4521.72 10
4521.87 3
4522.03 0
4522.18 0
4522.34 0
4522.49 4
4522.64 9
4522.80 15
4522.95 21
4523.11 26
4523.26 30
4523.42 33
4523.57 34
4523.72 34
4523.88 33
4524.03 31
4524.19 30
4524.34 28
4524.50 29
4524.65 30
4524.80 32
4524.96 35
4525.11 37
4525.27 39
4525.42 40
4525.57 41
4525.73 44
4525.88 48
4526.04 53
4526.19 59
4526.35 65
4526.50 69
4526.65 72
4526.81 74
4526.96 74
4527.12 74
4527.27 73
4527.43 74
4527.58 75
4527.73 76
4527.89 76
4528.04 74
4528.20 70
4528.35 65
4528.51 58
4528.66 52
4528.81 46
4528.97 43
4529.12 42
4529.28 44
4529.43 47
4529.59 52
4529.74 57
4529.90 62
4530.05 65
4530.20 66
4530.36 66
4530.51 63
4530.67 59
4530.82 54
4530.98 49
4531.13 46
4531.28 45
4531.44 46
4531.59 50
4531.75 56
4531.90 63
4532.06 68
4532.21 71
4532.36 72
4532.52 69
4532.67 65
4532.83 60
4532.98 54
4533.14 48
4533.29 43
4533.45 37
4533.60 31
4533.75 25
4533.91 19
4534.06 14
4534.22 10
4534.37 7
4534.53 7
4534.68 8
4534.84 11
4534.99 14
4535.14 16
4535.30 18
4535.45 17
4535.61 15
4535.76 12
4535.92 8
4536.07 3
4536.23 0
4536.38 0
4536.53 0
4536.69 0
4536.84 0
4537.00 0
4537.15 0
4537.31 1
4537.46 2
4537.62 4
4537.77 5
4537.92 7
4538.08 9
4538.23 10
4538.39 10
4538.54 8
4538.70 4
4538.85 0
4539.01 0
4539.16 0
4539.31 0
4539.47 0
4539.62 0
4539.78 0
4539.93 4
4540.09 11
4540.24 18
4540.40 21
4540.55 22
4540.71 19
4540.86 15
4541.01 9
4541.17 4
4541.32 0
4541.48 0
4541.63 0
4541.79 0
4541.94 2
4542.10 5
4542.25 9
4542.41 12
4542.56 14
4542.71 14
4542.87 14
4543.02 13
4543.18 11
4543.33 8
4543.49 4
4543.64 2
4543.80 0
4543.95 0
4544.11 0
4544.26 0
4544.41 0
4544.57 0
4544.72 1
4544.88 3
4545.03 6
4545.19 10
4545.34 16
4545.50 25
4545.65 35
4545.81 47
4545.96 60
4546.12 73
4546.27 85
4546.42 96
4546.58 105
4546.73 112
4546.89 119
4547.04 123
4547.20 127
4547.35 129
4547.51 129
4547.66 126
4547.82 120
4547.97 112
4548.13 103
4548.28 96
4548.43 91
4548.59 88
4548.74 90
4548.90 93
4549.05 98
4549.21 102
4549.36 105
4549.52 105
4549.67 103
4549.83 99
4549.98 95
4550.14 91
4550.29 88
4550.45 85
4550.60 83
4550.75 80
4550.91 77
4551.06 72
4551.22 65
4551.37 59
4551.53 53
4551.68 49
4551.84 49
4551.99 52
4552.15 61
4552.30 73
4552.46 88
4552.61 103
4552.77 117
4552.92 128
4553.08 136
4553.23 140
4553.38 141
4553.54 140
4553.69 138
4553.85 137
4554.00 136
4554.16 136
4554.31 136
4554.47 135
4554.62 134
4554.78 132
4554.93 129
4555.09 126
4555.24 122
4555.40 119
4555.55 117
4555.71 116
4555.86 118
4556.02 120
4556.17 124
4556.33 128
4556.48 131
4556.63 132
4556.79 133
4556.94 133
4557.10 134
4557.25 135
4557.41 137
4557.56 141
4557.72 145
4557.87 148
4558.03 150
4558.18 151
4558.34 150
4558.49 149
4558.65 146
4558.80 143
4558.96 139
4559.11 134
4559.27 129
4559.42 124
4559.58 120
4559.73 117
4559.89 115
4560.04 114
4560.20 112
4560.35 110
4560.51 107
4560.66 103
4560.82 100
4560.97 97
4561.12 97
4561.28 102
4561.43 110
4561.59 122
4561.74 136
4561.90 151
4562.05 164
4562.21 174
4562.36 181
4562.52 183
4562.67 182
4562.83 176
4562.98 169
4563.14 160
4563.29 151
4563.45 142
4563.60 136
4563.76 132
4563.91 132
4564.07 135
4564.22 142
4564.38 151
4564.53 162
4564.69 173
4564.84 184
4565.00 194
4565.15 204
4565.31 213
4565.46 221
4565.62 230
4565.77 238
4565.93 245
4566.08 251
4566.24 255
4566.39 256
4566.55 254
4566.70 248
4566.86 240
4567.01 231
4567.17 221
4567.32 211
4567.48 204
4567.63 199
4567.79 197
4567.94 198
4568.10 201
4568.25 207
4568.41 213
4568.56 220
4568.72 226
4568.87 231
4569.03 234
4569.18 234
4569.34 231
4569.49 226
4569.65 218
4569.80 208
4569.96 196
4570.11 185
4570.27 174
4570.42 165
4570.58 160
4570.73 157
4570.89 156
4571.04 156
4571.20 156
4571.35 156
4571.51 154
4571.66 152
4571.82 149
4571.97 146
4572.13 144
4572.28 143
4572.44 143
4572.59 144
4572.75 143
4572.90 143
4573.06 141
4573.21 140
4573.37 138
4573.52 137
4573.68 136
4573.83 135
4573.99 135
4574.14 133
4574.30 129
4574.45 123
4574.61 115
4574.76 105
4574.92 95
4575.07 85
4575.23 77
4575.38 72
4575.54 71
4575.69 72
4575.85 76
4576.00 82
4576.16 87
4576.31 92
4576.47 96
4576.62 99
4576.78 100
4576.93 100
4577.09 100
4577.25 99
4577.40 97
4577.56 93
4577.71 89
4577.87 83
4578.02 76
4578.18 68
4578.33 60
4578.49 51
4578.64 41
4578.80 31
4578.95 21
4579.11 12
4579.26 3
4579.42 0
4579.57 0
4579.73 0
4579.88 0
4580.04 0
4580.19 0
4580.35 0
4580.50 0
4580.66 1
4580.81 5
4580.97 9
4581.12 14
4581.28 22
4581.44 31
4581.59 41
4581.75 52
4581.90 63
4582.06 72
4582.21 80
4582.37 87
4582.52 92
4582.68 96
4582.83 99
4582.99 101
4583.14 102
4583.30 102
4583.45 102
4583.61 101
4583.76 99
4583.92 97
4584.07 94
4584.23 91
4584.38 86
4584.54 80
4584.70 74
4584.85 66
4585.01 59
4585.16 52
4585.32 48
4585.47 47
4585.63 50
4585.78 57
4585.94 66
4586.09 77
4586.25 89
4586.40 99
4586.56 107
4586.71 111
4586.87 112
4587.02 110
4587.18 106
4587.33 101
4587.49 96
4587.65 92
4587.80 89
4587.96 87
4588.11 86
4588.27 87
4588.42 87
4588.58 88
4588.73 88
4588.89 86
4589.04 84
4589.20 80
4589.35 75
4589.51 69
4589.66 63
4589.82 56
4589.98 50
4590.13 44
4590.29 41
4590.44 38
4590.60 37
4590.75 37
4590.91 39
4591.06 40
4591.22 41
4591.37 42
4591.53 41
4591.68 41
4591.84 40
4592.00 40
4592.15 40
4592.31 41
4592.46 43
4592.62 46
4592.77 51
4592.93 57
4593.08 64
4593.24 72
4593.39 80
4593.55 87
4593.70 93
4593.86 96
4594.02 96
4594.17 94
4594.33 90
4594.48 85
4594.64 81
4594.79 77
4594.95 75
4595.10 73
4595.26 73
4595.41 73
4595.57 74
4595.73 75
4595.88 77
4596.04 77
4596.19 78
4596.35 77
4596.50 74
4596.66 69
4596.81 61
4596.97 52
4597.12 42
4597.28 32
4597.44 22
4597.59 15
4597.75 11
4597.90 9
4598.06 9
4598.21 11
4598.37 14
4598.52 16
4598.68 18
4598.84 19
4598.99 20
4599.15 20
4599.30 22
4599.46 25
4599.61 29
4599.77 33
4599.92 37
4600.08 40
4600.23 42
4600.39 43
4600.55 43
4600.70 43
4600.86 42
4601.01 41
4601.17 40
4601.32 40
4601.48 39
4601.63 38
4601.79 39
4601.95 41
4602.10 44
4602.26 47
4602.41 52
4602.57 57
4602.72 61
4602.88 66
4603.03 69
4603.19 72
4603.35 74
4603.50 75
4603.66 76
4603.81 75
4603.97 73
4604.12 71
4604.28 68
4604.44 65
4604.59 62
4604.75 58
4604.90 55
4605.06 51
4605.21 47
4605.37 42
4605.52 38
4605.68 35
4605.84 33
4605.99 33
4606.15 36
4606.30 41
4606.46 48
4606.61 57
4606.77 67
4606.93 77
4607.08 86
4607.24 94
4607.39 100
4607.55 104
4607.70 105
4607.86 104
4608.01 102
4608.17 99
4608.33 96
4608.48 94
4608.64 91
4608.79 88
4608.95 86
4609.10 82
4609.26 78
4609.42 74
4609.57 70
4609.73 66
4609.88 64
4610.04 63
4610.19 63
4610.35 65
4610.51 67
4610.66 69
4610.82 72
4610.97 74
4611.13 77
4611.28 81
4611.44 87
4611.60 93
4611.75 99
4611.91 105
4612.06 110
4612.22 113
4612.37 113
4612.53 111
4612.69 107
4612.84 102
4613.00 96
4613.15 90
4613.31 86
4613.46 84
4613.62 84
4613.78 86
4613.93 89
4614.09 92
4614.24 93
4614.40 92
4614.55 88
4614.71 80
4614.87 71
4615.02 61
4615.18 51
4615.33 44
4615.49 39
4615.65 37
4615.80 37
4615.96 38
4616.11 39
4616.27 40
4616.42 41
4616.58 41
4616.74 41
4616.89 41
4617.05 41
4617.20 41
4617.36 41
4617.51 41
4617.67 43
4617.83 46
4617.98 52
4618.14 59
4618.29 67
4618.45 75
4618.61 82
4618.76 87
4618.92 90
4619.07 91
4619.23 89
4619.39 85
4619.54 81
4619.70 76
4619.85 72
4620.01 67
4620.16 62
4620.32 59
4620.48 56
4620.63 56
4620.79 58
4620.94 64
4621.10 72
4621.26 81
4621.41 89
4621.57 95
4621.72 98
4621.88 97
4622.03 94
4622.19 90
4622.35 86
4622.50 84
4622.66 84
4622.81 85
4622.97 86
4623.13 87
4623.28 85
4623.44 82
4623.59 78
4623.75 72
4623.91 68
4624.06 64
4624.22 61
4624.37 60
4624.53 59
4624.69 60
4624.84 61
4625.00 63
4625.15 66
4625.31 70
4625.47 74
4625.62 78
4625.78 81
4625.93 83
4626.09 85
4626.25 85
4626.40 84
4626.56 83
4626.71 81
4626.87 78
4627.02 74
4627.18 70
4627.34 66
4627.49 61
4627.65 58
4627.80 56
4627.96 57
4628.12 59
4628.27 64
4628.43 70
4628.58 77
4628.74 84
4628.90 89
4629.05 93
4629.21 94
4629.37 93
4629.52 91
4629.68 87
4629.83 83
4629.99 80
4630.15 79
4630.30 80
4630.46 83
4630.61 88
4630.77 95
4630.93 102
4631.08 108
4631.24 113
4631.39 117
4631.55 121
4631.71 123
4631.86 126
4632.02 129
4632.17 132
4632.33 136
4632.49 140
4632.64 144
4632.80 148
4632.95 151
4633.11 154
4633.27 157
4633.42 160
4633.58 163
4633.73 167
4633.89 171
4634.05 175
4634.20 179
4634.36 181
4634.52 181
4634.67 180
4634.83 177
4634.98 172
4635.14 166
4635.30 158
4635.45 150
4635.61 143
4635.76 137
4635.92 133
4636.08 132
4636.23 134
4636.39 138
4636.54 143
4636.70 149
4636.86 152
4637.01 153
4637.17 151
4637.33 145
4637.48 136
4637.64 126
4637.79 115
4637.95 104
4638.11 95
4638.26 86
4638.42 78
4638.57 71
4638.73 64
4638.89 56
4639.04 47
4639.20 39
4639.36 30
4639.51 23
4639.67 17
4639.82 13
4639.98 11
4640.14 10
4640.29 11
4640.45 13
4640.61 15
4640.76 17
4640.92 18
4641.07 20
4641.23 23
4641.39 26
4641.54 31
4641.70 37
4641.86 43
4642.01 47
4642.17 48
4642.32 47
4642.48 43
4642.64 37
4642.79 32
4642.95 29
4643.11 28
4643.26 30
4643.42 34
4643.57 40
4643.73 46
4643.89 52
4644.04 57
4644.20 61
4644.36 66
4644.51 70
4644.67 75
4644.82 81
4644.98 86
4645.14 90
4645.29 93
4645.45 93
4645.61 92
4645.76 90
4645.92 88
4646.07 86
4646.23 84
4646.39 83
4646.54 83
4646.70 82
4646.86 82
4647.01 81
4647.17 80
4647.32 78
4647.48 77
4647.64 75
4647.79 74
4647.95 73
4648.11 73
4648.26 74
4648.42 75
4648.58 76
4648.73 77
4648.89 77
4649.04 77
4649.20 75
4649.36 73
4649.51 71
4649.67 69
4649.83 67
4649.98 66
4650.14 65
4650.30 66
4650.45 67
4650.61 69
4650.76 72
4650.92 77
4651.08 83
4651.23 89
4651.39 96
4651.55 103
4651.70 108
4651.86 111
4652.02 112
4652.17 112
4652.33 111
4652.49 109
4652.64 107
4652.80 106
4652.95 105
4653.11 103
4653.27 100
4653.42 97
4653.58 92
4653.74 87
4653.89 82
4654.05 77
4654.21 74
4654.36 73
4654.52 73
4654.68 75
4654.83 78
4654.99 81
4655.14 84
4655.30 85
4655.46 86
4655.61 85
4655.77 84
4655.93 82
4656.08 80
4656.24 76
4656.40 71
4656.55 64
4656.71 55
4656.87 44
4657.02 32
4657.18 21
4657.34 13
4657.49 8
4657.65 7
4657.80 10
4657.96 16
4658.12 23
4658.27 31
4658.43 37
4658.59 42
4658.74 45
4658.90 48
4659.06 49
4659.21 49
4659.37 50
4659.53 50
4659.68 50
4659.84 50
4660.00 49
4660.15 47
4660.31 43
4660.47 37
4660.62 30
4660.78 22
4660.94 14
4661.09 7
4661.25 2
4661.40 0
4661.56 0
4661.72 0
4661.87 2
4662.03 5
4662.19 8
4662.34 10
4662.50 13
4662.66 15
4662.81 18
4662.97 20
4663.13 23
4663.28 26
4663.44 30
4663.60 33
4663.75 37
4663.91 39
4664.07 41
4664.22 41
4664.38 40
4664.54 37
4664.69 34
4664.85 30
4665.01 26
4665.16 22
4665.32 17
4665.48 12
4665.63 7
4665.79 3
4665.95 0
4666.10 0
4666.26 0
4666.42 0
4666.57 0
4666.73 0
4666.89 1
4667.04 0
4667.20 0
4667.36 0
4667.51 0
4667.67 0
4667.83 3
4667.98 10
4668.14 20
4668.30 30
4668.45 40
4668.61 49
4668.77 55
4668.92 57
4669.08 56
4669.24 52
4669.39 45
4669.55 39
4669.71 35
4669.86 33
4670.02 33
4670.18 35
4670.33 39
4670.49 42
4670.65 45
4670.80 45
4670.96 45
4671.12 44
4671.27 44
4671.43 45
4671.59 47
4671.74 50
4671.90 53
4672.06 55
4672.21 56
4672.37 54
4672.53 50
4672.68 47
4672.84 43
4673.00 41
4673.15 40
4673.31 40
4673.47 40
4673.62 39
4673.78 37
4673.94 34
4674.09 29
4674.25 25
4674.41 19
4674.57 15
4674.72 10
4674.88 7
4675.04 3
4675.19 1
4675.35 0
4675.51 0
4675.66 0
4675.82 2
4675.98 5
4676.13 7
4676.29 9
4676.45 11
4676.60 13
4676.76 15
4676.92 17
4677.07 20
4677.23 25
4677.39 31
4677.54 38
4677.70 47
4677.86 56
4678.02 64
4678.17 71
4678.33 75
4678.49 75
4678.64 71
4678.80 63
4678.96 53
4679.11 42
4679.27 31
4679.43 21
4679.58 15
4679.74 11
4679.90 11
4680.05 15
4680.21 21
4680.37 29
4680.52 38
4680.68 48
4680.84 59
4681.00 70
4681.15 81
4681.31 92
4681.47 101
4681.62 108
4681.78 112
4681.94 113
4682.09 111
4682.25 106
4682.41 100
4682.56 92
4682.72 86
4682.88 82
4683.04 80
4683.19 81
4683.35 84
4683.51 87
4683.66 90
4683.82 92
4683.98 92
4684.13 91
4684.29 88
4684.45 85
4684.60 81
4684.76 77
4684.92 74
4685.08 71
4685.23 70
4685.39 71
4685.55 76
4685.70 84
4685.86 96
4686.02 107
4686.17 118
4686.33 126
4686.49 131
4686.65 131
4686.80 127
4686.96 122
4687.12 115
4687.27 109
4687.43 103
4687.59 98
4687.74 94
4687.90 90
4688.06 86
4688.22 81
4688.37 77
4688.53 72
4688.69 68
4688.84 64
4689.00 62
4689.16 63
4689.31 66
4689.47 71
4689.63 79
4689.79 88
4689.94 98
4690.10 107
4690.26 114
4690.41 119
4690.57 123
4690.73 124
4690.88 124
4691.04 121
4691.20 117
4691.36 112
4691.51 106
4691.67 100
4691.83 94
4691.98 90
4692.14 88
4692.30 88
4692.46 92
4692.61 97
4692.77 104
4692.93 110
4693.08 117
4693.24 121
4693.40 125
4693.56 126
4693.71 126
4693.87 124
4694.03 122
4694.18 118
4694.34 114
4694.50 109
4694.65 106
4694.81 103
4694.97 102
4695.13 102
4695.28 102
4695.44 102
4695.60 101
4695.75 99
4695.91 95
4696.07 91
4696.23 86
4696.38 82
4696.54 79
4696.70 77
4696.85 74
4697.01 70
4697.17 65
4697.33 59
4697.48 52
4697.64 45
4697.80 40
4697.95 35
4698.11 33
4698.27 32
4698.43 33
4698.58 33
4698.74 34
4698.90 34
4699.06 35
4699.21 35
4699.37 35
4699.53 36
4699.68 36
4699.84 35
4700.00 33
4700.16 29
4700.31 24
4700.47 18
4700.63 13
4700.78 8
4700.94 4
4701.10 1
4701.26 0
4701.41 0
4701.57 0
4701.73 0
4701.89 0
4702.04 0
4702.20 0
4702.36 0
4702.51 0
4702.67 7
4702.83 15
4702.99 23
4703.14 33
4703.30 43
4703.46 53
4703.61 64
4703.77 74
4703.93 83
4704.09 90
4704.24 94
4704.40 95
4704.56 93
4704.72 89
4704.87 82
4705.03 76
4705.19 70
4705.35 65
4705.50 64
4705.66 65
4705.82 68
4705.97 73
4706.13 79
4706.29 85
4706.45 92
4706.60 99
4706.76 105
4706.92 109
4707.08 113
4707.23 115
4707.39 116
4707.55 115
4707.70 112
4707.86 108
4708.02 104
4708.18 100
4708.33 96
4708.49 92
4708.65 90
4708.81 90
4708.96 90
4709.12 91
4709.28 93
4709.44 95
4709.59 98
4709.75 101
4709.91 103
4710.07 104
4710.22 104
4710.38 103
4710.54 101
4710.69 97
4710.85 94
4711.01 92
4711.17 91
4711.32 91
4711.48 92
4711.64 93
4711.80 96
4711.95 99
4712.11 101
4712.27 103
4712.43 105
4712.58 106
4712.74 107
4712.90 107
4713.06 106
4713.21 105
4713.37 103
4713.53 101
4713.69 99
4713.84 97
4714.00 94
4714.16 93
4714.32 92
4714.47 93
4714.63 94
4714.79 97
4714.95 99
4715.10 101
4715.26 103
4715.42 103
4715.57 102
4715.73 99
4715.89 96
4716.05 93
4716.20 88
4716.36 83
4716.52 78
4716.68 74
4716.83 71
4716.99 70
4717.15 70
4717.31 72
4717.46 76
4717.62 80
4717.78 84
4717.94 89
4718.09 94
4718.25 100
4718.41 106
4718.57 111
4718.72 116
4718.88 119
4719.04 119
4719.20 116
4719.35 110
4719.51 102
4719.67 92
4719.83 82
4719.99 72
4720.14 64
4720.30 59
4720.46 56
4720.62 57
4720.77 61
4720.93 68
4721.09 76
4721.25 83
4721.40 89
4721.56 93
4721.72 94
4721.88 93
4722.03 90
4722.19 86
4722.35 82
4722.51 79
4722.66 77
4722.82 76
4722.98 76
4723.14 76
4723.29 77
4723.45 76
4723.61 76
4723.77 76
4723.92 76
4724.08 77
4724.24 79
4724.40 82
4724.55 86
4724.71 91
4724.87 95
4725.03 98
4725.19 100
4725.34 101
4725.50 100
4725.66 97
4725.82 94
4725.97 91
4726.13 88
4726.29 85
4726.45 83
4726.60 82
4726.76 82
4726.92 82
4727.08 83
4727.23 84
4727.39 86
4727.55 88
4727.71 90
4727.87 93
4728.02 96
4728.18 99
4728.34 103
4728.50 107
4728.65 111
4728.81 114
4728.97 116
4729.13 116
4729.28 114
4729.44 110
4729.60 106
4729.76 101
4729.92 97
4730.07 95
4730.23 94
4730.39 96
4730.55 98
4730.70 102
4730.86 105
4731.02 108
4731.18 110
4731.33 112
4731.49 114
4731.65 117
4731.81 120
4731.97 123
4732.12 126
4732.28 126
4732.44 125
4732.60 121
4732.75 115
4732.91 108
4733.07 102
4733.23 97
4733.39 95
4733.54 95
4733.70 98
4733.86 104
4734.02 111
4734.17 118
4734.33 126
4734.49 132
4734.65 137
4734.81 139
4734.96 138
4735.12 134
4735.28 129
4735.44 122
4735.59 115
4735.75 110
4735.91 106
4736.07 103
4736.23 100
4736.38 98
4736.54 95
4736.70 91
4736.86 87
4737.01 82
4737.17 77
4737.33 73
4737.49 69
4737.65 66
4737.80 64
4737.96 62
4738.12 60
4738.28 58
4738.44 55
4738.59 51
4738.75 47
4738.91 44
4739.07 41
4739.22 39
4739.38 38
4739.54 38
4739.70 38
4739.86 39
4740.01 39
4740.17 39
4740.33 39
4740.49 40
4740.65 41
4740.80 42
4740.96 43
4741.12 44
4741.28 44
4741.44 43
4741.59 41
4741.75 39
4741.91 36
4742.07 33
4742.22 31
4742.38 30
4742.54 32
4742.70 37
4742.86 45
4743.01 56
4743.17 69
4743.33 83
4743.49 96
4743.65 107
4743.80 115
4743.96 119
4744.12 120
4744.28 118
4744.44 117
4744.59 116
4744.75 118
4744.91 121
4745.07 125
4745.23 130
4745.38 133
4745.54 134
4745.70 132
4745.86 126
4746.02 117
4746.17 107
4746.33 97
4746.49 89
4746.65 83
4746.81 79
4746.96 78
4747.12 78
4747.28 80
4747.44 81
4747.60 82
4747.75 81
4747.91 79
4748.07 75
4748.23 71
4748.39 66
4748.54 61
4748.70 57
4748.86 52
4749.02 48
4749.18 43
4749.33 39
4749.49 34
4749.65 31
4749.81 30
4749.97 31
4750.12 33
4750.28 36
4750.44 40
4750.60 42
4750.76 43
4750.91 41
4751.07 38
4751.23 34
4751.39 30
4751.55 27
4751.70 26
4751.86 26
4752.02 27
4752.18 29
4752.34 31
4752.49 31
4752.65 31
4752.81 29
4752.97 27
4753.13 24
4753.29 21
4753.44 18
4753.60 16
4753.76 14
4753.92 14
4754.08 15
4754.23 18
4754.39 23
4754.55 30
4754.71 38
4754.87 46
4755.02 53
4755.18 59
4755.34 61
4755.50 62
4755.66 60
4755.81 58
4755.97 55
4756.13 53
4756.29 51
4756.45 48
4756.61 44
4756.76 39
4756.92 33
4757.08 27
4757.24 21
4757.40 16
4757.55 12
4757.71 9
4757.87 6
4758.03 2
4758.19 0
4758.35 0
4758.50 0
4758.66 0
4758.82 0
4758.98 0
4759.14 0
4759.29 0
4759.45 3
4759.61 5
4759.77 6
4759.93 7
4760.09 9
4760.24 11
4760.40 14
4760.56 17
4760.72 20
4760.88 23
4761.03 25
4761.19 26
4761.35 28
4761.51 28
4761.67 29
4761.83 29
4761.98 29
4762.14 28
4762.30 28
4762.46 28
4762.62 28
4762.78 30
4762.93 33
4763.09 35
4763.25 37
4763.41 39
4763.57 39
4763.73 38
4763.88 37
4764.04 35
4764.20 34
4764.36 34
4764.52 34
4764.67 34
4764.83 35
4764.99 35
4765.15 35
4765.31 35
4765.47 35
4765.62 33
4765.78 30
4765.94 26
4766.10 20
4766.26 14
4766.42 7
4766.57 2
4766.73 0
4766.89 0
4767.05 1
4767.21 7
4767.37 16
4767.52 27
4767.68 40
4767.84 53
4768.00 67
4768.16 80
4768.32 91
4768.47 100
4768.63 105
4768.79 108
4768.95 108
4769.11 105
4769.27 101
4769.42 97
4769.58 93
4769.74 90
4769.90 89
4770.06 90
4770.22 91
4770.37 94
4770.53 97
4770.69 99
4770.85 99
4771.01 98
4771.17 95
4771.33 91
4771.48 85
4771.64 80
4771.80 76
4771.96 72
4772.12 71
4772.28 72
4772.43 75
4772.59 80
4772.75 87
4772.91 97
4773.07 108
4773.23 119
4773.38 129
4773.54 137
4773.70 143
4773.86 146
4774.02 146
4774.18 144
4774.34 141
4774.49 137
4774.65 133
4774.81 129
4774.97 126
4775.13 124
4775.29 122
4775.44 121
4775.60 120
4775.76 120
4775.92 121
4776.08 122
4776.24 124
4776.40 124
4776.55 124
4776.71 122
4776.87 119
4777.03 114
4777.19 109
4777.35 103
4777.50 97
4777.66 92
4777.82 88
4777.98 85
4778.14 83
4778.30 81
4778.46 78
4778.61 75
4778.77 71
4778.93 65
4779.09 59
4779.25 52
4779.41 46
4779.57 42
4779.72 40
4779.88 41
4780.04 44
4780.20 49
4780.36 54
4780.52 59
4780.68 64
4780.83 67
4780.99 70
4781.15 73
4781.31 75
4781.47 78
4781.63 80
4781.79 83
4781.94 87
4782.10 90
4782.26 93
4782.42 97
4782.58 101
4782.74 104
4782.90 108
4783.05 111
4783.21 114
4783.37 117
4783.53 119
4783.69 121
4783.85 121
4784.01 120
4784.16 118
4784.32 113
4784.48 107
4784.64 100
4784.80 93
4784.96 88
4785.12 84
4785.27 82
4785.43 84
4785.59 87
4785.75 92
4785.91 98
4786.07 104
4786.23 110
4786.38 115
4786.54 120
4786.70 124
4786.86 127
4787.02 128
4787.18 128
4787.34 125
4787.50 120
4787.65 113
4787.81 106
4787.97 100
4788.13 95
4788.29 92
4788.45 92
4788.61 94
4788.76 97
4788.92 100
4789.08 103
4789.24 106
4789.40 108
4789.56 109
4789.72 111
4789.88 114
4790.03 118
4790.19 123
4790.35 130
4790.51 137
4790.67 143
4790.83 148
4790.99 153
4791.15 155
4791.30 158
4791.46 159
4791.62 160
4791.78 160
4791.94 160
4792.10 160
4792.26 159
4792.42 159
4792.57 158
4792.73 158
4792.89 159
4793.05 160
4793.21 162
4793.37 164
4793.53 167
4793.69 169
4793.84 172
4794.00 175
4794.16 178
4794.32 179
4794.48 180
4794.64 180
4794.80 178
4794.96 176
4795.11 173
4795.27 169
4795.43 165
4795.59 161
4795.75 157
4795.91 154
4796.07 150
4796.23 146
4796.38 141
4796.54 134
4796.70 126
4796.86 118
4797.02 110
4797.18 103
4797.34 100
4797.50 101
4797.66 106
4797.81 115
4797.97 124
4798.13 133
4798.29 140
4798.45 142
4798.61 139
4798.77 132
4798.93 123
4799.08 114
4799.24 105
4799.40 98
4799.56 92
4799.72 89
4799.88 86
4800.04 84
4800.20 82
4800.36 79
4800.51 77
4800.67 75
4800.83 75
4800.99 76
4801.15 78
4801.31 82
4801.47 87
4801.63 93
4801.79 98
4801.94 103
4802.10 108
4802.26 111
4802.42 112
4802.58 112
4802.74 110
4802.90 108
4803.06 105
4803.22 104
4803.38 103
4803.53 104
4803.69 106
4803.85 108
4804.01 109
4804.17 110
4804.33 109
4804.49 106
4804.65 102
4804.81 97
4804.96 92
4805.12 88
4805.28 85
4805.44 82
4805.60 81
4805.76 80
4805.92 81
4806.08 81
4806.24 83
4806.40 84
4806.55 85
4806.71 87
4806.87 88
4807.03 89
4807.19 88
4807.35 86
4807.51 82
4807.67 78
4807.83 72
4807.99 66
4808.14 60
4808.30 55
4808.46 51
4808.62 48
4808.78 46
4808.94 46
4809.10 46
4809.26 47
4809.42 48
4809.58 50
4809.73 51
4809.89 53
4810.05 54
4810.21 55
4810.37 57
4810.53 58
4810.69 61
4810.85 65
4811.01 70
4811.17 76
4811.32 81
4811.48 87
4811.64 91
4811.80 95
4811.96 97
4812.12 97
4812.28 98
4812.44 97
4812.60 96
4812.76 93
4812.92 90
4813.07 85
4813.23 79
4813.39 72
4813.55 66
4813.71 60
4813.87 56
4814.03 54
4814.19 55
4814.35 58
4814.51 64
4814.67 71
4814.82 78
4814.98 84
4815.14 89
4815.30 92
4815.46 94
4815.62 95
4815.78 96
4815.94 98
4816.10 100
4816.26 103
4816.42 105
4816.58 108
4816.73 109
4816.89 110
4817.05 108
4817.21 105
4817.37 101
4817.53 95
4817.69 89
4817.85 82
4818.01 74
4818.17 68
4818.33 62
4818.49 58
4818.64 55
4818.80 53
4818.96 53
4819.12 54
4819.28 57
4819.44 62
4819.60 67
4819.76 74
4819.92 81
4820.08 88
4820.24 94
4820.40 98
4820.55 101
4820.71 100
4820.87 97
4821.03 92
4821.19 86
4821.35 79
4821.51 74
4821.67 70
4821.83 67
4821.99 66
4822.15 66
4822.31 66
4822.47 66
4822.62 65
4822.78 63
4822.94 62
4823.10 61
4823.26 60
4823.42 59
4823.58 58
4823.74 59
4823.90 59
4824.06 61
4824.22 64
4824.38 67
4824.54 71
4824.70 74
4824.85 77
4825.01 78
4825.17 77
4825.33 75
4825.49 72
4825.65 69
4825.81 65
4825.97 63
4826.13 62
4826.29 62
4826.45 64
4826.61 67
4826.77 71
4826.93 77
4827.08 82
4827.24 88
4827.40 94
4827.56 99
4827.72 103
4827.88 107
4828.04 110
4828.20 112
4828.36 114
4828.52 115
4828.68 115
4828.84 114
4829.00 113
4829.16 112
4829.32 111
4829.47 109
4829.63 108
4829.79 105
4829.95 103
4830.11 100
4830.27 98
4830.43 96
4830.59 94
4830.75 94
4830.91 95
4831.07 98
4831.23 101
4831.39 105
4831.55 109
4831.71 112
4831.87 114
4832.02 114
4832.18 111
4832.34 106
4832.50 98
4832.66 89
4832.82 79
4832.98 71
4833.14 64
4833.30 59
4833.46 56
4833.62 53
4833.78 50
4833.94 47
4834.10 43
4834.26 39
4834.42 36
4834.58 33
4834.73 32
4834.89 33
4835.05 36
4835.21 40
4835.37 45
4835.53 50
4835.69 55
4835.85 59
4836.01 61
4836.17 63
4836.33 64
4836.49 65
4836.65 66
4836.81 68
4836.97 69
4837.13 70
4837.29 71
4837.45 71
4837.61 70
4837.76 69
4837.92 70
4838.08 72
4838.24 76
4838.40 83
4838.56 91
4838.72 99
4838.88 107
4839.04 114
4839.20 119
4839.36 122
4839.52 122
4839.68 121
4839.84 118
4840.00 116
4840.16 114
4840.32 113
4840.48 111
4840.64 109
4840.80 107
4840.96 102
4841.11 96
4841.27 87
4841.43 76
4841.59 64
4841.75 52
4841.91 41
4842.07 31
4842.23 24
4842.39 20
4842.55 18
4842.71 17
4842.87 17
4843.03 15
4843.19 12
4843.35 7
4843.51 0
4843.67 0
4843.83 0
4843.99 0
4844.15 0
4844.31 0
4844.47 0
4844.63 0
4844.79 7
4844.94 18
4845.10 29
4845.26 38
4845.42 45
4845.58 49
4845.74 50
4845.90 49
4846.06 47
4846.22 46
4846.38 44
4846.54 44
4846.70 45
4846.86 46
4847.02 48
4847.18 50
4847.34 53
4847.50 56
4847.66 59
4847.82 62
4847.98 64
4848.14 65
4848.30 64
4848.46 60
4848.62 55
4848.78 48
4848.94 40
4849.10 33
4849.26 26
4849.42 21
4849.57 19
4849.73 18
4849.89 20
4850.05 25
4850.21 32
4850.37 41
4850.53 50
4850.69 59
4850.85 66
4851.01 71
4851.17 73
4851.33 73
4851.49 71
4851.65 70
4851.81 69
4851.97 69
4852.13 71
4852.29 73
4852.45 74
4852.61 75
4852.77 75
4852.93 74
4853.09 73
4853.25 73
4853.41 75
4853.57 77
4853.73 81
4853.89 85
4854.05 88
4854.21 89
4854.37 87
4854.53 82
4854.69 75
4854.85 65
4855.01 54
4855.17 44
4855.33 35
4855.49 27
4855.65 21
4855.80 19
4855.96 18
4856.12 21
4856.28 25
4856.44 31
4856.60 37
4856.76 44
4856.92 50
4857.08 55
4857.24 59
4857.40 63
4857.56 68
4857.72 74
4857.88 81
4858.04 90
4858.20 99
4858.36 107
4858.52 115
4858.68 122
4858.84 126
4859.00 130
4859.16 133
4859.32 136
4859.48 139
4859.64 144
4859.80 150
4859.96 156
[truncated: 734,769 more chars]
