# Supplementary material for: Methylobacterium Species Promoting Rice and Barley Growth and Interaction Specificity Revealed with Whole-Cell Matrix-Assisted Laser Desorption / Ionization-Time-of-Flight Mass Spectrometry (MALDI-TOF/MS) Analysis
Source: PLoS One. 2015 Jun 8;10(6):e0129509. doi: 10.1371/journal.pone.0129509 (PMC4460032; doi:10.1371/journal.pone.0129509)
Supplement: S3 Data — (ZIP) [file pone.0129509.s003.zip › Supplementary data 3 (ms from barley)/20b.txt]

779.24 0
779.31 0
779.37 0
779.43 0
779.50 0
779.56 0
779.63 0
779.69 0
779.75 0
779.82 0
779.88 0
779.95 0
780.01 0
780.07 0
780.14 0
780.20 0
780.27 0
780.33 0
780.39 0
780.46 0
780.52 0
780.59 0
780.65 0
780.72 0
780.78 0
780.84 0
780.91 0
780.97 0
781.04 0
781.10 0
781.16 0
781.23 0
781.29 0
781.36 0
781.42 0
781.48 0
781.55 0
781.61 0
781.68 0
781.74 0
781.80 0
781.87 0
781.93 0
782.00 0
782.06 0
782.13 0
782.19 0
782.25 0
782.32 0
782.38 0
782.45 0
782.51 0
782.57 0
782.64 0
782.70 0
782.77 0
782.83 0
782.90 0
782.96 0
783.02 0
783.09 0
783.15 0
783.22 0
783.28 0
783.34 0
783.41 0
783.47 0
783.54 0
783.60 0
783.67 0
783.73 0
783.79 0
783.86 0
783.92 0
783.99 0
784.05 0
784.12 0
784.18 0
784.24 0
784.31 0
784.37 0
784.44 0
784.50 0
784.56 0
784.63 0
784.69 0
784.76 0
784.82 0
784.89 0
784.95 0
785.01 0
785.08 0
785.14 0
785.21 0
785.27 0
785.34 0
785.40 0
785.46 0
785.53 0
785.59 0
785.66 0
785.72 0
785.79 0
785.85 0
785.91 0
785.98 0
786.04 0
786.11 0
786.17 0
786.24 0
786.30 0
786.36 0
786.43 0
786.49 0
786.56 0
786.62 0
786.69 0
786.75 0
786.82 0
786.88 0
786.94 0
787.01 0
787.07 0
787.14 0
787.20 0
787.27 0
787.33 0
787.39 0
787.46 0
787.52 0
787.59 0
787.65 0
787.72 0
787.78 0
787.84 0
787.91 0
787.97 0
788.04 0
788.10 0
788.17 0
788.23 0
788.30 0
788.36 0
788.42 0
788.49 0
788.55 0
788.62 0
788.68 0
788.75 0
788.81 0
788.88 0
788.94 0
789.00 0
789.07 0
789.13 0
789.20 0
789.26 0
789.33 0
789.39 0
789.46 0
789.52 0
789.58 0
789.65 0
789.71 0
789.78 0
789.84 0
789.91 0
789.97 0
790.04 0
790.10 0
790.16 0
790.23 0
790.29 0
790.36 0
790.42 0
790.49 0
790.55 0
790.62 0
790.68 0
790.74 0
790.81 0
790.87 0
790.94 0
791.00 0
791.07 0
791.13 0
791.20 0
791.26 0
791.32 0
791.39 0
791.45 0
791.52 0
791.58 0
791.65 0
791.71 0
791.78 0
791.84 0
791.91 0
791.97 0
792.03 0
792.10 0
792.16 0
792.23 0
792.29 0
792.36 0
792.42 0
792.49 0
792.55 0
792.62 0
792.68 0
792.75 0
792.81 0
792.87 0
792.94 0
793.00 0
793.07 0
793.13 0
793.20 0
793.26 0
793.33 0
793.39 0
793.46 0
793.52 0
793.58 0
793.65 0
793.71 0
793.78 0
793.84 0
793.91 0
793.97 0
794.04 0
794.10 0
794.17 0
794.23 0
794.30 0
794.36 0
794.42 0
794.49 0
794.55 0
794.62 0
794.68 0
794.75 0
794.81 0
794.88 0
794.94 0
795.01 0
795.07 0
795.14 0
795.20 0
795.27 0
795.33 0
795.39 0
795.46 0
795.52 0
795.59 0
795.65 0
795.72 0
795.78 0
795.85 0
795.91 0
795.98 0
796.04 0
796.11 0
796.17 0
796.24 0
796.30 0
796.37 0
796.43 0
796.49 0
796.56 0
796.62 0
796.69 0
796.75 0
796.82 0
796.88 0
796.95 0
797.01 0
797.08 0
797.14 0
797.21 0
797.27 0
797.34 0
797.40 0
797.47 0
797.53 0
797.60 0
797.66 0
797.73 0
797.79 0
797.85 0
797.92 0
797.98 0
798.05 0
798.11 0
798.18 0
798.24 0
798.31 0
798.37 0
798.44 0
798.50 0
798.57 0
798.63 0
798.70 0
798.76 0
798.83 0
798.89 0
798.96 0
799.02 0
799.09 0
799.15 0
799.22 0
799.28 0
799.35 0
799.41 0
799.48 0
799.54 0
799.61 0
799.67 0
799.73 0
799.80 0
799.86 0
799.93 0
799.99 0
800.06 0
800.12 0
800.19 0
800.25 0
800.32 0
800.38 0
800.45 0
800.51 0
800.58 0
800.64 0
800.71 0
800.77 0
800.84 0
800.90 0
800.97 0
801.03 0
801.10 0
801.16 0
801.23 0
801.29 0
801.36 0
801.42 0
801.49 0
801.55 0
801.62 0
801.68 0
801.75 0
801.81 0
801.88 0
801.94 0
802.01 0
802.07 0
802.14 0
802.20 0
802.27 0
802.33 0
802.40 0
802.46 0
802.53 0
802.59 0
802.66 0
802.72 0
802.79 0
802.85 0
802.92 0
802.98 0
803.05 0
803.11 0
803.18 0
803.24 0
803.31 0
803.37 0
803.44 0
803.50 0
803.57 0
803.63 0
803.70 0
803.76 0
803.83 0
803.89 0
803.96 0
804.02 0
804.09 0
804.15 0
804.22 0
804.28 0
804.35 0
804.41 0
804.48 0
804.54 0
804.61 0
804.67 0
804.74 0
804.80 0
804.87 0
804.93 0
805.00 0
805.06 0
805.13 0
805.19 0
805.26 0
805.32 0
805.39 0
805.45 0
805.52 0
805.58 0
805.65 0
805.71 0
805.78 0
805.84 0
805.91 0
805.97 0
806.04 0
806.10 0
806.17 0
806.23 0
806.30 0
806.36 0
806.43 0
806.49 0
806.56 0
806.62 0
806.69 0
806.76 0
806.82 0
806.89 0
806.95 0
807.02 0
807.08 0
807.15 0
807.21 0
807.28 0
807.34 0
807.41 0
807.47 0
807.54 0
807.60 0
807.67 0
807.73 0
807.80 0
807.86 0
807.93 0
807.99 0
808.06 0
808.12 0
808.19 0
808.25 0
808.32 0
808.38 0
808.45 0
808.52 1
808.58 1
808.65 0
808.71 0
808.78 0
808.84 0
808.91 0
808.97 0
809.04 0
809.10 0
809.17 0
809.23 0
809.30 0
809.36 0
809.43 0
809.49 0
809.56 0
809.62 0
809.69 0
809.75 0
809.82 0
809.89 0
809.95 0
810.02 0
810.08 0
810.15 0
810.21 0
810.28 0
810.34 0
810.41 0
810.47 0
810.54 0
810.60 0
810.67 0
810.73 0
810.80 0
810.86 0
810.93 0
811.00 0
811.06 0
811.13 0
811.19 0
811.26 0
811.32 0
811.39 0
811.45 0
811.52 0
811.58 0
811.65 0
811.71 0
811.78 0
811.84 0
811.91 1
811.98 1
812.04 1
812.11 1
812.17 1
812.24 0
812.30 0
812.37 0
812.43 0
812.50 0
812.56 0
812.63 0
812.69 0
812.76 0
812.83 0
812.89 0
812.96 0
813.02 0
813.09 0
813.15 0
813.22 0
813.28 0
813.35 0
813.41 0
813.48 0
813.54 0
813.61 0
813.68 0
813.74 0
813.81 0
813.87 1
813.94 0
814.00 0
814.07 0
814.13 0
814.20 0
814.26 0
814.33 0
814.40 0
814.46 0
814.53 0
814.59 0
814.66 0
814.72 0
814.79 0
814.85 0
814.92 0
814.98 0
815.05 0
815.12 0
815.18 0
815.25 0
815.31 0
815.38 0
815.44 0
815.51 0
815.57 0
815.64 0
815.70 0
815.77 0
815.84 0
815.90 0
815.97 0
816.03 0
816.10 0
816.16 0
816.23 0
816.29 0
816.36 0
816.43 0
816.49 0
816.56 0
816.62 0
816.69 0
816.75 0
816.82 0
816.88 0
816.95 0
817.02 0
817.08 0
817.15 0
817.21 0
817.28 0
817.34 0
817.41 0
817.47 0
817.54 0
817.61 0
817.67 0
817.74 0
817.80 0
817.87 0
817.93 0
818.00 0
818.06 0
818.13 0
818.20 0
818.26 0
818.33 0
818.39 0
818.46 0
818.52 0
818.59 0
818.66 0
818.72 0
818.79 0
818.85 0
818.92 0
818.98 0
819.05 0
819.11 0
819.18 0
819.25 0
819.31 0
819.38 0
819.44 0
819.51 0
819.57 0
819.64 0
819.71 0
819.77 0
819.84 0
819.90 0
819.97 0
820.03 0
820.10 0
820.17 0
820.23 0
820.30 0
820.36 0
820.43 0
820.49 0
820.56 0
820.63 0
820.69 0
820.76 0
820.82 0
820.89 0
820.95 0
821.02 0
821.09 0
821.15 0
821.22 0
821.28 0
821.35 0
821.41 0
821.48 0
821.55 0
821.61 0
821.68 0
821.74 0
821.81 0
821.87 0
821.94 0
822.01 0
822.07 0
822.14 0
822.20 0
822.27 0
822.33 0
822.40 0
822.47 0
822.53 0
822.60 0
822.66 0
822.73 0
822.79 0
822.86 0
822.93 0
822.99 0
823.06 0
823.12 0
823.19 0
823.26 0
823.32 0
823.39 0
823.45 0
823.52 0
823.58 0
823.65 0
823.72 0
823.78 0
823.85 0
823.91 0
823.98 0
824.05 0
824.11 0
824.18 0
824.24 0
824.31 0
824.37 0
824.44 0
824.51 0
824.57 0
824.64 0
824.70 0
824.77 0
824.84 0
824.90 0
824.97 0
825.03 0
825.10 0
825.16 0
825.23 0
825.30 0
825.36 0
825.43 0
825.49 0
825.56 0
825.63 0
825.69 0
825.76 0
825.82 0
825.89 0
825.96 0
826.02 0
826.09 0
826.15 0
826.22 0
826.29 0
826.35 0
826.42 0
826.48 0
826.55 0
826.61 0
826.68 0
826.75 0
826.81 0
826.88 0
826.94 0
827.01 0
827.08 0
827.14 0
827.21 0
827.27 0
827.34 0
827.41 0
827.47 0
827.54 0
827.60 0
827.67 0
827.74 0
827.80 0
827.87 0
827.93 0
828.00 0
828.07 0
828.13 0
828.20 0
828.26 0
828.33 0
828.40 0
828.46 0
828.53 0
828.59 0
828.66 0
828.73 0
828.79 0
828.86 0
828.92 0
828.99 0
829.06 0
829.12 0
829.19 0
829.25 0
829.32 0
829.39 0
829.45 0
829.52 0
829.59 0
829.65 0
829.72 0
829.78 0
829.85 0
829.92 0
829.98 0
830.05 0
830.11 0
830.18 0
830.25 0
830.31 0
830.38 0
830.44 0
830.51 0
830.58 0
830.64 0
830.71 0
830.77 0
830.84 0
830.91 0
830.97 0
831.04 0
831.11 0
831.17 0
831.24 0
831.30 0
831.37 0
831.44 0
831.50 0
831.57 0
831.63 0
831.70 0
831.77 0
831.83 0
831.90 0
831.96 0
832.03 0
832.10 0
832.16 0
832.23 0
832.30 0
832.36 0
832.43 0
832.49 0
832.56 0
832.63 0
832.69 0
832.76 0
832.83 0
832.89 0
832.96 0
833.02 0
833.09 0
833.16 0
833.22 0
833.29 0
833.35 0
833.42 0
833.49 0
833.55 0
833.62 0
833.69 0
833.75 0
833.82 0
833.88 0
833.95 0
834.02 0
834.08 0
834.15 0
834.22 0
834.28 0
834.35 0
834.41 0
834.48 0
834.55 0
834.61 0
834.68 0
834.75 0
834.81 0
834.88 0
834.94 0
835.01 0
835.08 0
835.14 0
835.21 0
835.28 0
835.34 0
835.41 0
835.47 0
835.54 0
835.61 0
835.67 0
835.74 0
835.81 0
835.87 0
835.94 0
836.01 0
836.07 0
836.14 0
836.20 0
836.27 0
836.34 0
836.40 0
836.47 0
836.54 0
836.60 0
836.67 0
836.73 0
836.80 0
836.87 0
836.93 0
837.00 0
837.07 0
837.13 0
837.20 0
837.27 0
837.33 0
837.40 0
837.46 0
837.53 0
837.60 0
837.66 0
837.73 0
837.80 0
837.86 0
837.93 0
838.00 0
838.06 0
838.13 0
838.20 0
838.26 0
838.33 0
838.39 0
838.46 0
838.53 0
838.59 0
838.66 0
838.73 0
838.79 0
838.86 0
838.93 0
838.99 0
839.06 0
839.13 0
839.19 0
839.26 0
839.32 0
839.39 0
839.46 0
839.52 0
839.59 0
839.66 0
839.72 0
839.79 0
839.86 0
839.92 0
839.99 0
840.06 0
840.12 0
840.19 0
840.25 0
840.32 0
840.39 0
840.45 0
840.52 0
840.59 0
840.65 0
840.72 0
840.79 0
840.85 0
840.92 0
840.99 0
841.05 0
841.12 0
841.19 0
841.25 0
841.32 0
841.39 0
841.45 0
841.52 0
841.59 0
841.65 0
841.72 0
841.78 0
841.85 0
841.92 0
841.98 0
842.05 0
842.12 0
842.18 0
842.25 0
842.32 0
842.38 0
842.45 0
842.52 0
842.58 0
842.65 0
842.72 0
842.78 0
842.85 0
842.92 0
842.98 0
843.05 0
843.12 0
843.18 0
843.25 0
843.32 0
843.38 0
843.45 0
843.52 0
843.58 0
843.65 0
843.72 0
843.78 0
843.85 0
843.92 0
843.98 0
844.05 0
844.12 0
844.18 0
844.25 0
844.32 0
844.38 0
844.45 0
844.52 0
844.58 0
844.65 0
844.72 0
844.78 0
844.85 0
844.92 0
844.98 0
845.05 0
845.12 0
845.18 0
845.25 0
845.32 0
845.38 0
845.45 0
845.52 0
845.58 0
845.65 0
845.72 0
845.78 0
845.85 0
845.92 0
845.98 0
846.05 0
846.12 0
846.18 0
846.25 0
846.32 0
846.38 0
846.45 0
846.52 0
846.58 0
846.65 0
846.72 0
846.78 0
846.85 0
846.92 0
846.98 0
847.05 0
847.12 0
847.18 0
847.25 0
847.32 0
847.38 0
847.45 0
847.52 0
847.58 0
847.65 0
847.72 0
847.78 0
847.85 0
847.92 0
847.98 0
848.05 0
848.12 0
848.19 0
848.25 0
848.32 0
848.39 0
848.45 0
848.52 0
848.59 0
848.65 0
848.72 0
848.79 0
848.85 0
848.92 0
848.99 0
849.05 0
849.12 0
849.19 0
849.25 0
849.32 0
849.39 0
849.45 0
849.52 0
849.59 0
849.66 0
849.72 0
849.79 0
849.86 0
849.92 0
849.99 0
850.06 0
850.12 0
850.19 0
850.26 0
850.32 0
850.39 0
850.46 0
850.52 0
850.59 0
850.66 0
850.73 0
850.79 0
850.86 0
850.93 0
850.99 0
851.06 0
851.13 0
851.19 0
851.26 0
851.33 0
851.39 0
851.46 0
851.53 0
851.60 0
851.66 0
851.73 0
851.80 0
851.86 0
851.93 0
852.00 0
852.06 0
852.13 0
852.20 0
852.26 0
852.33 0
852.40 0
852.47 0
852.53 0
852.60 0
852.67 0
852.73 0
852.80 0
852.87 0
852.93 0
853.00 0
853.07 0
853.14 0
853.20 0
853.27 0
853.34 0
853.40 0
853.47 0
853.54 0
853.60 0
853.67 0
853.74 0
853.81 0
853.87 0
853.94 0
854.01 0
854.07 0
854.14 0
854.21 0
854.27 0
854.34 0
854.41 0
854.48 0
854.54 0
854.61 0
854.68 0
854.74 0
854.81 0
854.88 0
854.95 0
855.01 0
855.08 0
855.15 0
855.21 0
855.28 0
855.35 0
855.41 0
855.48 0
855.55 0
855.62 0
855.68 0
855.75 0
855.82 0
855.88 0
855.95 0
856.02 0
856.09 0
856.15 0
856.22 0
856.29 0
856.35 0
856.42 0
856.49 0
856.56 0
856.62 0
856.69 0
856.76 0
856.82 0
856.89 0
856.96 0
857.03 0
857.09 0
857.16 0
857.23 0
857.29 0
857.36 0
857.43 0
857.50 0
857.56 0
857.63 0
857.70 0
857.76 0
857.83 0
857.90 0
857.97 0
858.03 0
858.10 0
858.17 0
858.23 0
858.30 0
858.37 0
858.44 0
858.50 0
858.57 0
858.64 0
858.70 0
858.77 0
858.84 0
858.91 0
858.97 0
859.04 0
859.11 0
859.18 0
859.24 0
859.31 0
859.38 0
859.44 0
859.51 0
859.58 0
859.65 0
859.71 0
859.78 0
859.85 0
859.92 0
859.98 0
860.05 0
860.12 0
860.18 0
860.25 0
860.32 0
860.39 0
860.45 0
860.52 0
860.59 0
860.66 0
860.72 0
860.79 0
860.86 0
860.92 0
860.99 0
861.06 0
861.13 0
861.19 0
861.26 0
861.33 0
861.40 0
861.46 0
861.53 0
861.60 0
861.66 0
861.73 0
861.80 0
861.87 0
861.93 0
862.00 0
862.07 0
862.14 0
862.20 0
862.27 0
862.34 0
862.41 0
862.47 0
862.54 0
862.61 0
862.67 0
862.74 0
862.81 0
862.88 0
862.94 0
863.01 0
863.08 0
863.15 0
863.21 0
863.28 0
863.35 0
863.42 0
863.48 0
863.55 0
863.62 0
863.69 0
863.75 0
863.82 0
863.89 0
863.96 0
864.02 0
864.09 0
864.16 0
864.22 0
864.29 0
864.36 0
864.43 0
864.49 0
864.56 0
864.63 0
864.70 0
864.76 0
864.83 0
864.90 0
864.97 0
865.03 0
865.10 0
865.17 0
865.24 0
865.30 0
865.37 0
865.44 0
865.51 0
865.57 0
865.64 0
865.71 0
865.78 0
865.84 0
865.91 0
865.98 0
866.05 0
866.11 0
866.18 0
866.25 0
866.32 0
866.38 0
866.45 0
866.52 0
866.59 0
866.65 0
866.72 0
866.79 0
866.86 0
866.92 0
866.99 0
867.06 0
867.13 0
867.19 0
867.26 0
867.33 0
867.40 0
867.46 0
867.53 0
867.60 0
867.67 0
867.73 0
867.80 0
867.87 0
867.94 0
868.00 0
868.07 0
868.14 0
868.21 0
868.28 0
868.34 0
868.41 0
868.48 0
868.55 0
868.61 0
868.68 0
868.75 0
868.82 0
868.88 0
868.95 0
869.02 0
869.09 0
869.15 0
869.22 0
869.29 0
869.36 0
869.42 0
869.49 0
869.56 0
869.63 0
869.70 0
869.76 0
869.83 0
869.90 0
869.97 0
870.03 0
870.10 0
870.17 0
870.24 0
870.30 0
870.37 0
870.44 0
870.51 0
870.57 0
870.64 0
870.71 0
870.78 0
870.85 0
870.91 0
870.98 0
871.05 0
871.12 0
871.18 0
871.25 0
871.32 0
871.39 0
871.45 0
871.52 0
871.59 0
871.66 0
871.73 0
871.79 0
871.86 0
871.93 0
872.00 0
872.06 0
872.13 0
872.20 0
872.27 0
872.33 0
872.40 0
872.47 0
872.54 0
872.61 0
872.67 0
872.74 0
872.81 0
872.88 0
872.94 0
873.01 0
873.08 0
873.15 0
873.22 0
873.28 0
873.35 0
873.42 0
873.49 0
873.55 0
873.62 0
873.69 0
873.76 0
873.83 0
873.89 0
873.96 0
874.03 0
874.10 0
874.16 0
874.23 0
874.30 0
874.37 0
874.44 0
874.50 0
874.57 0
874.64 0
874.71 0
874.78 0
874.84 0
874.91 0
874.98 0
875.05 0
875.11 0
875.18 0
875.25 0
875.32 0
875.39 0
875.45 0
875.52 0
875.59 0
875.66 0
875.73 0
875.79 0
875.86 0
875.93 0
876.00 0
876.06 0
876.13 0
876.20 0
876.27 0
876.34 0
876.40 0
876.47 0
876.54 0
876.61 0
876.68 0
876.74 0
876.81 0
876.88 0
876.95 0
877.02 0
877.08 0
877.15 0
877.22 0
877.29 0
877.36 0
877.42 0
877.49 0
877.56 0
877.63 0
877.69 0
877.76 0
877.83 0
877.90 0
877.97 0
878.03 0
878.10 0
878.17 0
878.24 0
878.31 0
878.37 0
878.44 0
878.51 0
878.58 0
878.65 0
878.71 0
878.78 0
878.85 0
878.92 0
878.99 0
879.05 0
879.12 0
879.19 0
879.26 0
879.33 0
879.39 0
879.46 0
879.53 0
879.60 0
879.67 0
879.73 0
879.80 0
879.87 0
879.94 0
880.01 0
880.07 0
880.14 0
880.21 0
880.28 0
880.35 0
880.41 0
880.48 0
880.55 0
880.62 0
880.69 0
880.76 0
880.82 0
880.89 0
880.96 0
881.03 0
881.10 0
881.16 0
881.23 0
881.30 0
881.37 0
881.44 0
881.50 0
881.57 0
881.64 0
881.71 0
881.78 0
881.84 0
881.91 0
881.98 0
882.05 0
882.12 0
882.19 0
882.25 0
882.32 0
882.39 0
882.46 0
882.53 0
882.59 0
882.66 0
882.73 0
882.80 0
882.87 0
882.93 0
883.00 0
883.07 0
883.14 0
883.21 0
883.28 0
883.34 0
883.41 0
883.48 0
883.55 0
883.62 0
883.68 0
883.75 0
883.82 0
883.89 0
883.96 0
884.03 0
884.09 0
884.16 0
884.23 0
884.30 0
884.37 0
884.43 0
884.50 0
884.57 0
884.64 0
884.71 0
884.78 0
884.84 0
884.91 0
884.98 0
885.05 0
885.12 0
885.19 0
885.25 0
885.32 0
885.39 0
885.46 0
885.53 0
885.59 0
885.66 0
885.73 0
885.80 0
885.87 0
885.94 0
886.00 0
886.07 0
886.14 0
886.21 0
886.28 0
886.35 0
886.41 0
886.48 0
886.55 0
886.62 0
886.69 0
886.76 0
886.82 0
886.89 0
886.96 0
887.03 0
887.10 0
887.17 0
887.23 0
887.30 0
887.37 0
887.44 0
887.51 0
887.58 0
887.64 0
887.71 0
887.78 0
887.85 0
887.92 0
887.99 0
888.05 0
888.12 0
888.19 0
888.26 0
888.33 0
888.40 0
888.46 0
888.53 0
888.60 0
888.67 0
888.74 0
888.81 0
888.87 0
888.94 0
889.01 0
889.08 0
889.15 0
889.22 0
889.28 0
889.35 0
889.42 0
889.49 0
889.56 0
889.63 0
889.69 0
889.76 0
889.83 0
889.90 0
889.97 0
890.04 0
890.11 0
890.17 0
890.24 0
890.31 0
890.38 0
890.45 0
890.52 0
890.58 0
890.65 0
890.72 0
890.79 0
890.86 0
890.93 0
890.99 0
891.06 0
891.13 0
891.20 0
891.27 0
891.34 0
891.41 0
891.47 0
891.54 0
891.61 0
891.68 0
891.75 0
891.82 0
891.89 0
891.95 0
892.02 0
892.09 0
892.16 0
892.23 0
892.30 0
892.36 0
892.43 0
892.50 0
892.57 0
892.64 0
892.71 0
892.78 0
892.84 0
892.91 0
892.98 0
893.05 0
893.12 0
893.19 0
893.26 0
893.32 0
893.39 0
893.46 0
893.53 0
893.60 0
893.67 0
893.74 0
893.80 0
893.87 0
893.94 0
894.01 0
894.08 0
894.15 0
894.22 0
894.28 0
894.35 0
894.42 0
894.49 0
894.56 0
894.63 0
894.70 0
894.76 0
894.83 0
894.90 0
894.97 0
895.04 0
895.11 0
895.18 0
895.24 0
895.31 0
895.38 0
895.45 0
895.52 0
895.59 0
895.66 0
895.73 0
895.79 0
895.86 0
895.93 0
896.00 0
896.07 0
896.14 0
896.21 0
896.27 0
896.34 0
896.41 0
896.48 0
896.55 0
896.62 0
896.69 0
896.75 0
896.82 0
896.89 0
896.96 0
897.03 0
897.10 0
897.17 0
897.24 0
897.30 0
897.37 0
897.44 0
897.51 0
897.58 0
897.65 0
897.72 0
897.79 0
897.85 0
897.92 0
897.99 0
898.06 0
898.13 0
898.20 0
898.27 0
898.34 0
898.40 0
898.47 0
898.54 0
898.61 0
898.68 0
898.75 0
898.82 0
898.89 0
898.95 0
899.02 0
899.09 0
899.16 0
899.23 0
899.30 0
899.37 0
899.44 0
899.50 0
899.57 0
899.64 0
899.71 0
899.78 0
899.85 0
899.92 0
899.99 0
900.05 0
900.12 0
900.19 0
900.26 0
900.33 0
900.40 0
900.47 0
900.54 0
900.61 0
900.67 0
900.74 0
900.81 0
900.88 0
900.95 0
901.02 0
901.09 0
901.16 0
901.22 0
901.29 0
901.36 0
901.43 0
901.50 0
901.57 0
901.64 0
901.71 0
901.78 0
901.84 0
901.91 0
901.98 0
902.05 0
902.12 0
902.19 0
902.26 0
902.33 0
902.40 0
902.46 0
902.53 0
902.60 0
902.67 0
902.74 0
902.81 0
902.88 0
902.95 0
903.02 0
903.08 0
903.15 0
903.22 0
903.29 0
903.36 0
903.43 0
903.50 0
903.57 0
903.64 0
903.71 0
903.77 0
903.84 0
903.91 0
903.98 0
904.05 0
904.12 0
904.19 0
904.26 0
904.33 0
904.40 0
904.46 0
904.53 0
904.60 0
904.67 0
904.74 0
904.81 0
904.88 0
904.95 0
905.02 0
905.08 0
905.15 0
905.22 0
905.29 0
905.36 0
905.43 0
905.50 0
905.57 0
905.64 0
905.71 0
905.78 0
905.84 0
905.91 0
905.98 0
906.05 0
906.12 0
906.19 0
906.26 0
906.33 0
906.40 0
906.47 0
906.53 0
906.60 0
906.67 0
906.74 0
906.81 0
906.88 0
906.95 0
907.02 0
907.09 0
907.16 0
907.23 0
907.29 0
907.36 0
907.43 0
907.50 0
907.57 0
907.64 0
907.71 0
907.78 0
907.85 0
907.92 0
907.99 0
908.05 0
908.12 0
908.19 0
908.26 0
908.33 0
908.40 0
908.47 0
908.54 0
908.61 0
908.68 0
908.75 0
908.81 0
908.88 0
908.95 0
909.02 0
909.09 0
909.16 0
909.23 0
909.30 0
909.37 0
909.44 0
909.51 0
909.58 0
909.64 0
909.71 0
909.78 0
909.85 0
909.92 0
909.99 0
910.06 0
910.13 0
910.20 0
910.27 0
910.34 0
910.41 0
910.48 0
910.54 0
910.61 0
910.68 0
910.75 0
910.82 0
910.89 0
910.96 0
911.03 0
911.10 0
911.17 0
911.24 0
911.31 0
911.37 0
911.44 0
911.51 0
911.58 0
911.65 0
911.72 0
911.79 0
911.86 0
911.93 0
912.00 0
912.07 0
912.14 0
912.21 0
912.28 0
912.34 0
912.41 0
912.48 0
912.55 0
912.62 0
912.69 0
912.76 0
912.83 0
912.90 0
912.97 0
913.04 0
913.11 0
913.18 0
913.25 0
913.31 0
913.38 0
913.45 0
913.52 0
913.59 0
913.66 0
913.73 0
913.80 0
913.87 0
913.94 0
914.01 0
914.08 0
914.15 0
914.22 0
914.29 0
914.35 0
914.42 0
914.49 0
914.56 0
914.63 0
914.70 0
914.77 0
914.84 0
914.91 0
914.98 0
915.05 0
915.12 0
915.19 0
915.26 0
915.33 0
915.40 0
915.46 0
915.53 0
915.60 0
915.67 0
915.74 0
915.81 0
915.88 0
915.95 0
916.02 0
916.09 0
916.16 0
916.23 0
916.30 0
916.37 0
916.44 0
916.51 0
916.58 0
916.64 0
916.71 0
916.78 0
916.85 0
916.92 0
916.99 0
917.06 0
917.13 0
917.20 0
917.27 0
917.34 0
917.41 0
917.48 0
917.55 0
917.62 0
917.69 0
917.76 0
917.83 0
917.90 0
917.96 0
918.03 0
918.10 0
918.17 0
918.24 0
918.31 0
918.38 0
918.45 0
918.52 0
918.59 0
918.66 0
918.73 0
918.80 0
918.87 0
918.94 0
919.01 0
919.08 0
919.15 0
919.22 0
919.29 0
919.36 0
919.42 0
919.49 0
919.56 0
919.63 0
919.70 0
919.77 0
919.84 0
919.91 0
919.98 0
920.05 0
920.12 0
920.19 0
920.26 0
920.33 0
920.40 0
920.47 0
920.54 0
920.61 0
920.68 0
920.75 0
920.82 0
920.89 0
920.96 0
921.02 0
921.09 0
921.16 0
921.23 0
921.30 0
921.37 0
921.44 0
921.51 0
921.58 0
921.65 0
921.72 0
921.79 0
921.86 0
921.93 0
922.00 0
922.07 0
922.14 0
922.21 0
922.28 0
922.35 0
922.42 0
922.49 0
922.56 0
922.63 0
922.70 0
922.77 0
922.84 0
922.91 0
922.97 0
923.04 0
923.11 0
923.18 0
923.25 0
923.32 0
923.39 0
923.46 0
923.53 0
923.60 0
923.67 0
923.74 0
923.81 0
923.88 0
923.95 0
924.02 0
924.09 0
924.16 0
924.23 0
924.30 0
924.37 0
924.44 0
924.51 0
924.58 0
924.65 0
924.72 0
924.79 0
924.86 0
924.93 0
925.00 0
925.07 0
925.14 0
925.21 0
925.28 0
925.35 0
925.42 0
925.49 0
925.55 0
925.62 0
925.69 0
925.76 0
925.83 0
925.90 0
925.97 0
926.04 0
926.11 0
926.18 0
926.25 0
926.32 0
926.39 0
926.46 0
926.53 0
926.60 0
926.67 0
926.74 0
926.81 0
926.88 0
926.95 0
927.02 0
927.09 0
927.16 0
927.23 0
927.30 0
927.37 0
927.44 0
927.51 0
927.58 0
927.65 0
927.72 0
927.79 0
927.86 0
927.93 0
928.00 0
928.07 0
928.14 0
928.21 0
928.28 0
928.35 0
928.42 0
928.49 0
928.56 0
928.63 0
928.70 0
928.77 0
928.84 0
928.91 0
928.98 0
929.05 0
929.12 0
929.19 0
929.26 0
929.33 0
929.40 0
929.47 0
929.54 0
929.61 0
929.68 0
929.75 0
929.82 0
929.89 0
929.96 0
930.03 0
930.10 0
930.17 0
930.24 0
930.31 0
930.38 0
930.45 0
930.52 0
930.59 0
930.66 0
930.73 0
930.80 0
930.87 0
930.94 0
931.01 0
931.08 0
931.15 0
931.22 0
931.29 0
931.36 0
931.43 0
931.50 0
931.57 0
931.64 0
931.71 0
931.78 0
931.85 0
931.92 0
931.99 0
932.06 0
932.13 0
932.20 0
932.27 0
932.34 0
932.41 0
932.48 0
932.55 0
932.62 0
932.69 0
932.76 0
932.83 0
932.90 0
932.97 0
933.04 0
933.11 0
933.18 0
933.25 0
933.32 0
933.39 0
933.46 0
933.53 0
933.60 0
933.67 0
933.74 0
933.81 0
933.88 0
933.95 0
934.02 0
934.09 0
934.16 0
934.23 0
934.30 0
934.37 0
934.44 0
934.51 0
934.58 0
934.65 0
934.72 0
934.79 0
934.86 0
934.93 0
935.00 0
935.07 0
935.14 0
935.21 0
935.28 0
935.35 0
935.42 0
935.49 0
935.56 0
935.63 0
935.70 0
935.77 0
935.84 0
935.91 0
935.98 0
936.05 0
936.12 0
936.19 0
936.26 0
936.33 0
936.40 0
936.47 0
936.54 0
936.61 0
936.68 0
936.75 0
936.82 0
936.89 0
936.96 0
937.03 0
937.10 0
937.17 0
937.24 0
937.31 0
937.38 0
937.45 0
937.53 0
937.60 0
937.67 0
937.74 0
937.81 0
937.88 0
937.95 0
938.02 0
938.09 0
938.16 0
938.23 0
938.30 0
938.37 0
938.44 0
938.51 0
938.58 0
938.65 0
938.72 0
938.79 0
938.86 0
938.93 0
939.00 0
939.07 0
939.14 0
939.21 0
939.28 0
939.35 0
939.42 0
939.49 0
939.56 0
939.63 0
939.70 0
939.77 0
939.84 0
939.91 0
939.98 0
940.06 0
940.13 0
940.20 0
940.27 0
940.34 0
940.41 0
940.48 0
940.55 0
940.62 0
940.69 0
940.76 0
940.83 0
940.90 0
940.97 0
941.04 0
941.11 0
941.18 0
941.25 0
941.32 0
941.39 0
941.46 0
941.53 0
941.60 0
941.67 0
941.74 0
941.81 0
941.88 0
941.95 0
942.03 0
942.10 0
942.17 0
942.24 0
942.31 0
942.38 0
942.45 0
942.52 0
942.59 0
942.66 0
942.73 0
942.80 0
942.87 0
942.94 0
943.01 0
943.08 0
943.15 0
943.22 0
943.29 0
943.36 0
943.43 0
943.50 0
943.57 0
943.64 0
943.72 0
943.79 0
943.86 0
943.93 0
944.00 0
944.07 0
944.14 0
944.21 0
944.28 0
944.35 0
944.42 0
944.49 0
944.56 0
944.63 0
944.70 0
944.77 0
944.84 0
944.91 0
944.98 0
945.05 0
945.13 0
945.20 0
945.27 0
945.34 0
945.41 0
945.48 0
945.55 0
945.62 0
945.69 0
945.76 0
945.83 0
945.90 0
945.97 0
946.04 0
946.11 0
946.18 0
946.25 0
946.32 0
946.39 0
946.47 0
946.54 0
946.61 0
946.68 0
946.75 0
946.82 0
946.89 0
946.96 0
947.03 0
947.10 0
947.17 0
947.24 0
947.31 0
947.38 0
947.45 0
947.52 0
947.59 0
947.67 0
947.74 0
947.81 0
947.88 0
947.95 0
948.02 0
948.09 0
948.16 0
948.23 0
948.30 0
948.37 0
948.44 0
948.51 0
948.58 0
948.65 0
948.72 0
948.80 0
948.87 0
948.94 0
949.01 0
949.08 0
949.15 0
949.22 0
949.29 0
949.36 0
949.43 0
949.50 0
949.57 0
949.64 1
949.71 1
949.78 1
949.86 1
949.93 1
950.00 1
950.07 1
950.14 1
950.21 1
950.28 1
950.35 1
950.42 1
950.49 0
950.56 0
950.63 0
950.70 0
950.77 0
950.85 0
950.92 0
950.99 0
951.06 0
951.13 0
951.20 0
951.27 0
951.34 0
951.41 0
951.48 0
951.55 0
951.62 0
951.69 0
951.76 0
951.84 0
951.91 0
951.98 0
952.05 0
952.12 0
952.19 0
952.26 0
952.33 0
952.40 0
952.47 0
952.54 0
952.61 0
952.68 0
952.76 0
952.83 0
952.90 0
952.97 0
953.04 0
953.11 0
953.18 0
953.25 0
953.32 0
953.39 0
953.46 0
953.53 0
953.61 0
953.68 0
953.75 0
953.82 0
953.89 0
953.96 0
954.03 0
954.10 0
954.17 0
954.24 0
954.31 0
954.38 0
954.46 0
954.53 0
954.60 0
954.67 0
954.74 0
954.81 0
954.88 0
954.95 0
955.02 0
955.09 0
955.16 0
955.24 0
955.31 0
955.38 0
955.45 0
955.52 0
955.59 0
955.66 0
955.73 0
955.80 0
955.87 0
955.94 0
956.02 0
956.09 0
956.16 0
956.23 0
956.30 0
956.37 0
956.44 0
956.51 0
956.58 0
956.65 0
956.72 0
956.80 0
956.87 0
956.94 0
957.01 0
957.08 0
957.15 0
957.22 0
957.29 0
957.36 0
957.43 0
957.50 0
957.58 0
957.65 0
957.72 0
957.79 0
957.86 0
957.93 0
958.00 0
958.07 0
958.14 0
958.21 0
958.29 0
958.36 0
958.43 0
958.50 0
958.57 0
958.64 0
958.71 0
958.78 0
958.85 0
958.92 0
959.00 0
959.07 0
959.14 0
959.21 0
959.28 0
959.35 0
959.42 0
959.49 0
959.56 0
959.64 0
959.71 0
959.78 0
959.85 0
959.92 0
959.99 0
960.06 0
960.13 0
960.20 0
960.27 0
960.35 0
960.42 0
960.49 0
960.56 0
960.63 0
960.70 0
960.77 0
960.84 0
960.91 0
960.99 0
961.06 0
961.13 0
961.20 0
961.27 0
961.34 0
961.41 0
961.48 0
961.55 0
961.63 0
961.70 0
961.77 0
961.84 0
961.91 0
961.98 0
962.05 0
962.12 0
962.19 0
962.27 0
962.34 0
962.41 0
962.48 0
962.55 0
962.62 0
962.69 0
962.76 0
962.84 0
962.91 0
962.98 0
963.05 0
963.12 0
963.19 0
963.26 0
963.33 0
963.40 0
963.48 0
963.55 0
963.62 0
963.69 0
963.76 0
963.83 0
963.90 0
963.97 0
964.05 0
964.12 0
964.19 0
964.26 0
964.33 0
964.40 0
964.47 0
964.54 0
964.62 0
964.69 0
964.76 0
964.83 0
964.90 0
964.97 0
965.04 0
965.11 0
965.19 0
965.26 0
965.33 0
965.40 0
965.47 0
965.54 0
965.61 0
965.68 0
965.76 0
965.83 0
965.90 0
965.97 0
966.04 0
966.11 0
966.18 0
966.25 0
966.33 0
966.40 0
966.47 0
966.54 0
966.61 0
966.68 0
966.75 0
966.82 0
966.90 0
966.97 0
967.04 0
967.11 0
967.18 0
967.25 0
967.32 0
967.40 0
967.47 0
967.54 0
967.61 0
967.68 0
967.75 0
967.82 0
967.89 0
967.97 0
968.04 0
968.11 0
968.18 0
968.25 0
968.32 0
968.39 0
968.47 0
968.54 0
968.61 0
968.68 0
968.75 0
968.82 0
968.89 0
968.97 0
969.04 0
969.11 0
969.18 0
969.25 0
969.32 0
969.39 0
969.47 0
969.54 0
969.61 0
969.68 0
969.75 0
969.82 0
969.89 0
969.97 0
970.04 0
970.11 0
970.18 0
970.25 0
970.32 0
970.39 0
970.47 0
970.54 0
970.61 0
970.68 0
970.75 0
970.82 0
970.89 0
970.97 0
971.04 0
971.11 0
971.18 0
971.25 0
971.32 0
971.39 0
971.47 0
971.54 0
971.61 0
971.68 0
971.75 0
971.82 0
971.89 0
971.97 0
972.04 0
972.11 0
972.18 0
972.25 0
972.32 0
972.40 0
972.47 0
972.54 0
972.61 0
972.68 0
972.75 0
972.82 0
972.90 0
972.97 0
973.04 0
973.11 1
973.18 1
973.25 1
973.33 0
973.40 0
973.47 0
973.54 0
973.61 0
973.68 0
973.75 0
973.83 0
973.90 0
973.97 0
974.04 0
974.11 0
974.18 0
974.26 0
974.33 0
974.40 0
974.47 0
974.54 0
974.61 0
974.69 0
974.76 0
974.83 0
974.90 0
974.97 0
975.04 0
975.12 0
975.19 0
975.26 1
975.33 1
975.40 1
975.47 1
975.54 1
975.62 1
975.69 0
975.76 0
975.83 0
975.90 0
975.97 0
976.05 0
976.12 0
976.19 0
976.26 0
976.33 0
976.40 0
976.48 0
976.55 0
976.62 0
976.69 0
976.76 0
976.83 0
976.91 0
976.98 0
977.05 0
977.12 0
977.19 0
977.26 0
977.34 0
977.41 0
977.48 0
977.55 0
977.62 0
977.70 0
977.77 0
977.84 0
977.91 0
977.98 0
978.05 0
978.13 0
978.20 0
978.27 0
978.34 0
978.41 0
978.48 0
978.56 0
978.63 0
978.70 0
978.77 0
978.84 0
978.91 0
978.99 0
979.06 0
979.13 0
979.20 0
979.27 0
979.35 0
979.42 0
979.49 0
979.56 0
979.63 0
979.70 0
979.78 0
979.85 0
979.92 0
979.99 0
980.06 0
980.13 0
980.21 0
980.28 0
980.35 0
980.42 0
980.49 0
980.57 0
980.64 0
980.71 0
980.78 0
980.85 0
980.93 0
981.00 0
981.07 0
981.14 0
981.21 0
981.28 0
981.36 0
981.43 0
981.50 0
981.57 0
981.64 0
981.72 0
981.79 0
981.86 0
981.93 0
982.00 0
982.07 0
982.15 0
982.22 0
982.29 0
982.36 0
982.43 0
982.51 0
982.58 0
982.65 0
982.72 0
982.79 0
982.87 0
982.94 0
983.01 0
983.08 0
983.15 0
983.23 0
983.30 0
983.37 0
983.44 0
983.51 0
983.58 0
983.66 0
983.73 0
983.80 0
983.87 0
983.94 0
984.02 0
984.09 0
984.16 0
984.23 0
984.30 0
984.38 0
984.45 0
984.52 0
984.59 0
984.66 0
984.74 0
984.81 0
984.88 0
984.95 0
985.02 0
985.10 0
985.17 0
985.24 0
985.31 0
985.38 0
985.46 0
985.53 0
985.60 0
985.67 0
985.74 0
985.82 0
985.89 0
985.96 0
986.03 0
986.10 0
986.18 0
986.25 0
986.32 0
986.39 0
986.46 0
986.54 0
986.61 0
986.68 0
986.75 0
986.82 0
986.90 0
986.97 0
987.04 0
987.11 0
987.18 0
987.26 0
987.33 0
987.40 0
987.47 0
987.54 0
987.62 0
987.69 0
987.76 1
987.83 1
987.91 1
987.98 1
988.05 1
988.12 1
988.19 1
988.27 0
988.34 0
988.41 0
988.48 0
988.55 0
988.63 0
988.70 0
988.77 0
988.84 0
988.91 0
988.99 0
989.06 0
989.13 0
989.20 0
989.28 0
989.35 0
989.42 0
989.49 0
989.56 0
989.64 0
989.71 0
989.78 0
989.85 0
989.92 0
990.00 0
990.07 0
990.14 0
990.21 0
990.29 0
990.36 0
990.43 0
990.50 0
990.57 0
990.65 0
990.72 0
990.79 0
990.86 0
990.94 0
991.01 0
991.08 0
991.15 0
991.22 0
991.30 0
991.37 0
991.44 0
991.51 0
991.59 0
991.66 0
991.73 0
991.80 0
991.87 0
991.95 0
992.02 0
992.09 0
992.16 0
992.24 0
992.31 0
992.38 0
992.45 0
992.52 0
992.60 0
992.67 0
992.74 0
992.81 0
992.89 0
992.96 0
993.03 0
993.10 0
993.17 0
993.25 0
993.32 0
993.39 0
993.46 0
993.54 0
993.61 0
993.68 0
993.75 0
993.83 0
993.90 0
993.97 0
994.04 0
994.11 0
994.19 0
994.26 0
994.33 0
994.40 0
994.48 0
994.55 0
994.62 0
994.69 0
994.77 0
994.84 0
994.91 0
994.98 0
995.06 0
995.13 0
995.20 0
995.27 0
995.34 0
995.42 0
995.49 0
995.56 0
995.63 0
995.71 0
995.78 0
995.85 0
995.92 0
996.00 0
996.07 1
996.14 1
996.21 1
996.29 1
996.36 1
996.43 0
996.50 0
996.57 0
996.65 0
996.72 0
996.79 0
996.86 0
996.94 0
997.01 0
997.08 0
997.15 0
997.23 0
997.30 0
997.37 0
997.44 0
997.52 0
997.59 0
997.66 0
997.73 0
997.81 0
997.88 0
997.95 0
998.02 0
998.10 0
998.17 0
998.24 0
998.31 0
998.39 0
998.46 0
998.53 0
998.60 0
998.68 0
998.75 0
998.82 0
998.89 0
998.97 0
999.04 0
999.11 0
999.18 0
999.26 0
999.33 0
999.40 0
999.47 0
999.55 0
999.62 0
999.69 0
999.76 0
999.84 0
999.91 0
999.98 0
1000.05 0
1000.13 0
1000.20 0
1000.27 0
1000.34 0
1000.42 0
1000.49 0
1000.56 0
1000.63 0
1000.71 0
1000.78 0
1000.85 0
1000.92 0
1001.00 0
1001.07 0
1001.14 0
1001.21 0
1001.29 0
1001.36 0
1001.43 0
1001.50 0
1001.58 0
1001.65 0
1001.72 0
1001.79 0
1001.87 0
1001.94 0
1002.01 1
1002.09 1
1002.16 1
1002.23 1
1002.30 1
1002.38 1
1002.45 1
1002.52 1
1002.59 1
1002.67 1
1002.74 1
1002.81 1
1002.88 0
1002.96 0
1003.03 0
1003.10 0
1003.17 0
1003.25 0
1003.32 0
1003.39 0
1003.47 0
1003.54 0
1003.61 0
1003.68 0
1003.76 0
1003.83 0
1003.90 0
1003.97 0
1004.05 0
1004.12 0
1004.19 0
1004.26 0
1004.34 0
1004.41 0
1004.48 0
1004.56 0
1004.63 0
1004.70 0
1004.77 0
1004.85 0
1004.92 0
1004.99 0
1005.06 0
1005.14 0
1005.21 0
1005.28 0
1005.36 0
1005.43 0
1005.50 0
1005.57 0
1005.65 0
1005.72 0
1005.79 0
1005.86 1
1005.94 1
1006.01 1
1006.08 1
1006.16 1
1006.23 1
1006.30 0
1006.37 0
1006.45 0
1006.52 0
1006.59 0
1006.66 0
1006.74 0
1006.81 0
1006.88 0
1006.96 0
1007.03 0
1007.10 0
1007.17 1
1007.25 1
1007.32 1
1007.39 1
1007.47 1
1007.54 1
1007.61 1
1007.68 1
1007.76 1
1007.83 1
1007.90 1
1007.97 1
1008.05 1
1008.12 2
1008.19 2
1008.27 2
1008.34 2
1008.41 1
1008.48 1
1008.56 0
1008.63 0
1008.70 0
1008.78 0
1008.85 0
1008.92 0
1008.99 0
1009.07 0
1009.14 0
1009.21 0
1009.29 0
1009.36 0
1009.43 1
1009.50 1
1009.58 1
1009.65 1
1009.72 1
1009.80 1
1009.87 1
1009.94 1
1010.01 1
1010.09 2
1010.16 2
1010.23 2
1010.31 2
1010.38 2
1010.45 2
1010.53 2
1010.60 2
1010.67 2
1010.74 2
1010.82 2
1010.89 2
1010.96 1
1011.04 1
1011.11 1
1011.18 1
1011.25 1
1011.33 1
1011.40 1
1011.47 1
1011.55 1
1011.62 1
1011.69 1
1011.77 1
1011.84 0
1011.91 0
1011.98 0
1012.06 0
1012.13 0
1012.20 0
1012.28 0
1012.35 0
1012.42 0
1012.49 1
1012.57 1
1012.64 1
1012.71 1
1012.79 1
1012.86 1
1012.93 1
1013.01 1
1013.08 1
1013.15 1
1013.22 1
1013.30 1
1013.37 1
1013.44 1
1013.52 1
1013.59 1
1013.66 1
1013.74 1
1013.81 1
1013.88 0
1013.95 0
1014.03 1
1014.10 1
1014.17 1
1014.25 1
1014.32 1
1014.39 1
1014.47 1
1014.54 1
1014.61 1
1014.69 0
1014.76 0
1014.83 0
1014.90 0
1014.98 0
1015.05 0
1015.12 0
1015.20 0
1015.27 0
1015.34 1
1015.42 1
1015.49 1
1015.56 1
1015.64 1
1015.71 1
1015.78 1
1015.85 1
1015.93 1
1016.00 1
1016.07 1
1016.15 1
1016.22 1
1016.29 1
1016.37 1
1016.44 1
1016.51 1
1016.59 1
1016.66 1
1016.73 1
1016.81 0
1016.88 0
1016.95 0
1017.02 0
1017.10 0
1017.17 0
1017.24 0
1017.32 0
1017.39 0
1017.46 0
1017.54 0
1017.61 0
1017.68 0
1017.76 0
1017.83 0
1017.90 0
1017.98 0
1018.05 0
1018.12 0
1018.20 0
1018.27 0
1018.34 0
1018.41 0
1018.49 0
1018.56 0
1018.63 0
1018.71 0
1018.78 0
1018.85 0
1018.93 0
1019.00 0
1019.07 1
1019.15 1
1019.22 1
1019.29 1
1019.37 1
1019.44 1
1019.51 1
1019.59 1
1019.66 1
1019.73 1
1019.81 1
1019.88 2
1019.95 2
1020.03 2
1020.10 2
1020.17 2
1020.25 2
1020.32 2
1020.39 2
1020.47 2
1020.54 2
1020.61 2
1020.69 2
1020.76 1
1020.83 1
1020.90 1
1020.98 1
1021.05 1
1021.12 0
1021.20 0
1021.27 0
1021.34 0
1021.42 0
1021.49 0
1021.56 1
1021.64 1
1021.71 1
1021.78 1
1021.86 1
1021.93 1
1022.00 1
1022.08 1
1022.15 0
1022.22 0
1022.30 0
1022.37 0
1022.44 0
1022.52 1
1022.59 1
1022.66 0
1022.74 0
1022.81 0
1022.88 0
1022.96 0
1023.03 1
1023.10 1
1023.18 1
1023.25 1
1023.32 0
1023.40 0
1023.47 0
1023.54 0
1023.62 0
1023.69 0
1023.77 0
1023.84 0
1023.91 0
1023.99 0
1024.06 0
1024.13 0
1024.21 0
1024.28 0
1024.35 0
1024.43 0
1024.50 0
1024.57 0
1024.65 0
1024.72 0
1024.79 0
1024.87 0
1024.94 0
1025.01 0
1025.09 0
1025.16 1
1025.23 1
1025.31 1
1025.38 1
1025.45 1
1025.53 1
1025.60 1
1025.67 1
1025.75 1
1025.82 1
1025.89 1
1025.97 2
1026.04 2
1026.11 2
1026.19 2
1026.26 2
1026.34 2
1026.41 2
1026.48 2
1026.56 2
1026.63 2
1026.70 2
1026.78 2
1026.85 2
1026.92 2
1027.00 2
1027.07 2
1027.14 2
1027.22 2
1027.29 2
1027.36 1
1027.44 1
1027.51 1
1027.58 1
1027.66 1
1027.73 1
1027.81 1
1027.88 2
1027.95 2
1028.03 2
1028.10 1
1028.17 1
1028.25 1
1028.32 1
1028.39 1
1028.47 1
1028.54 1
1028.61 1
1028.69 2
1028.76 2
1028.83 2
1028.91 2
1028.98 2
1029.06 2
1029.13 2
1029.20 2
1029.28 2
1029.35 2
1029.42 3
1029.50 3
1029.57 3
1029.64 3
1029.72 3
1029.79 3
1029.87 2
1029.94 2
1030.01 2
1030.09 2
1030.16 2
1030.23 1
1030.31 1
1030.38 1
1030.45 1
1030.53 1
1030.60 1
1030.67 1
1030.75 2
1030.82 2
1030.90 2
1030.97 2
1031.04 2
1031.12 1
1031.19 1
1031.26 1
1031.34 1
1031.41 1
1031.49 1
1031.56 2
1031.63 2
1031.71 3
1031.78 3
1031.85 3
1031.93 3
1032.00 3
1032.07 3
1032.15 3
1032.22 3
1032.30 3
1032.37 3
1032.44 3
1032.52 3
1032.59 3
1032.66 3
1032.74 3
1032.81 2
1032.89 2
1032.96 1
1033.03 1
1033.11 1
1033.18 2
1033.25 2
1033.33 2
1033.40 2
1033.47 2
1033.55 2
1033.62 3
1033.70 3
1033.77 3
1033.84 3
1033.92 3
1033.99 3
1034.06 3
1034.14 3
1034.21 3
1034.29 3
1034.36 3
1034.43 3
1034.51 3
1034.58 3
1034.65 3
1034.73 3
1034.80 3
1034.88 3
1034.95 3
1035.02 3
1035.10 3
1035.17 3
1035.25 3
1035.32 3
1035.39 3
1035.47 3
1035.54 3
1035.61 3
1035.69 2
1035.76 2
1035.84 2
1035.91 1
1035.98 1
1036.06 1
1036.13 1
1036.20 2
1036.28 2
1036.35 2
1036.43 2
1036.50 2
1036.57 2
1036.65 2
1036.72 1
1036.80 1
1036.87 1
1036.94 1
1037.02 1
1037.09 1
1037.16 1
1037.24 2
1037.31 2
1037.39 2
1037.46 3
1037.53 3
1037.61 3
1037.68 2
1037.76 2
1037.83 2
1037.90 2
1037.98 3
1038.05 3
1038.13 4
1038.20 5
1038.27 5
1038.35 6
1038.42 6
1038.49 5
1038.57 5
1038.64 4
1038.72 3
1038.79 3
1038.86 2
1038.94 2
1039.01 2
1039.09 2
1039.16 2
1039.23 3
1039.31 3
1039.38 3
1039.46 3
1039.53 3
1039.60 2
1039.68 2
1039.75 2
1039.83 3
1039.90 3
1039.97 3
1040.05 3
1040.12 3
1040.20 3
1040.27 2
1040.34 2
1040.42 1
1040.49 1
1040.57 1
1040.64 2
1040.71 2
1040.79 3
1040.86 3
1040.94 4
1041.01 4
1041.08 4
1041.16 4
1041.23 4
1041.31 4
1041.38 3
1041.45 3
1041.53 3
1041.60 3
1041.68 2
1041.75 2
1041.82 2
1041.90 2
1041.97 2
1042.05 2
1042.12 2
1042.19 2
1042.27 2
1042.34 2
1042.42 2
1042.49 2
1042.56 2
1042.64 2
1042.71 2
1042.79 2
1042.86 2
1042.93 2
1043.01 3
1043.08 3
1043.16 3
1043.23 3
1043.30 3
1043.38 3
1043.45 2
1043.53 2
1043.60 2
1043.68 2
1043.75 2
1043.82 3
1043.90 3
1043.97 3
1044.05 3
1044.12 3
1044.19 2
1044.27 2
1044.34 1
1044.42 1
1044.49 0
1044.56 0
1044.64 1
1044.71 1
1044.79 1
1044.86 2
1044.94 2
1045.01 2
1045.08 2
1045.16 2
1045.23 2
1045.31 2
1045.38 2
1045.45 2
1045.53 2
1045.60 3
1045.68 3
1045.75 3
1045.83 3
1045.90 3
1045.97 3
1046.05 3
1046.12 4
1046.20 4
1046.27 5
1046.34 5
1046.42 5
1046.49 5
1046.57 5
1046.64 4
1046.72 4
1046.79 4
1046.86 3
1046.94 3
1047.01 3
1047.09 3
1047.16 2
1047.23 2
1047.31 2
1047.38 3
1047.46 3
1047.53 3
1047.61 4
1047.68 4
1047.75 5
1047.83 5
1047.90 5
1047.98 5
1048.05 5
1048.13 4
1048.20 4
1048.27 3
1048.35 3
1048.42 3
1048.50 2
1048.57 2
1048.65 2
1048.72 2
1048.79 2
1048.87 2
1048.94 2
1049.02 2
1049.09 3
1049.17 4
1049.24 4
1049.31 5
1049.39 5
1049.46 6
1049.54 6
1049.61 6
1049.69 6
1049.76 7
1049.83 7
1049.91 8
1049.98 8
1050.06 9
1050.13 9
1050.21 9
1050.28 10
1050.35 10
1050.43 9
1050.50 9
1050.58 8
1050.65 7
1050.73 6
1050.80 5
1050.87 4
1050.95 4
1051.02 3
1051.10 3
1051.17 3
1051.25 3
1051.32 3
1051.40 4
1051.47 4
1051.54 4
1051.62 3
1051.69 3
1051.77 3
1051.84 3
1051.92 3
1051.99 2
1052.06 2
1052.14 2
1052.21 2
1052.29 2
1052.36 2
1052.44 2
1052.51 2
1052.59 3
1052.66 3
1052.73 4
1052.81 4
1052.88 4
1052.96 3
1053.03 3
1053.11 2
1053.18 1
1053.26 0
1053.33 0
1053.40 0
1053.48 0
1053.55 0
1053.63 0
1053.70 0
1053.78 1
1053.85 1
1053.93 1
1054.00 1
1054.07 1
1054.15 1
1054.22 1
1054.30 1
1054.37 1
1054.45 1
1054.52 1
1054.60 0
1054.67 0
1054.74 0
1054.82 0
1054.89 0
1054.97 0
1055.04 0
1055.12 0
1055.19 0
1055.27 0
1055.34 0
1055.42 1
1055.49 1
1055.56 2
1055.64 2
1055.71 3
1055.79 3
1055.86 4
1055.94 4
1056.01 4
1056.09 3
1056.16 3
1056.24 3
1056.31 3
1056.38 3
1056.46 3
1056.53 3
1056.61 2
1056.68 2
1056.76 2
1056.83 2
1056.91 2
1056.98 2
1057.06 2
1057.13 2
1057.20 3
1057.28 4
1057.35 5
1057.43 6
1057.50 7
1057.58 7
1057.65 8
1057.73 7
1057.80 7
1057.88 6
1057.95 4
1058.02 3
1058.10 3
1058.17 2
1058.25 3
1058.32 3
1058.40 4
1058.47 4
1058.55 5
1058.62 6
1058.70 6
1058.77 6
1058.85 6
1058.92 6
1058.99 6
1059.07 6
1059.14 6
1059.22 6
1059.29 6
1059.37 7
1059.44 7
1059.52 8
1059.59 8
1059.67 7
1059.74 7
1059.82 6
1059.89 5
1059.97 4
1060.04 3
1060.11 3
1060.19 2
1060.26 2
1060.34 3
1060.41 3
1060.49 3
1060.56 3
1060.64 3
1060.71 3
1060.79 4
1060.86 4
1060.94 5
1061.01 6
1061.09 6
1061.16 7
1061.24 7
1061.31 7
1061.38 6
1061.46 6
1061.53 6
1061.61 6
1061.68 6
1061.76 6
1061.83 6
1061.91 5
1061.98 5
1062.06 5
1062.13 5
1062.21 4
1062.28 4
1062.36 3
1062.43 3
1062.51 3
1062.58 3
1062.66 4
1062.73 5
1062.80 6
1062.88 7
1062.95 8
1063.03 9
1063.10 9
1063.18 9
1063.25 9
1063.33 8
1063.40 8
1063.48 7
1063.55 7
1063.63 8
1063.70 8
1063.78 9
1063.85 9
1063.93 9
1064.00 9
1064.08 9
1064.15 9
1064.23 9
1064.30 9
1064.38 9
1064.45 9
1064.53 9
1064.60 9
1064.67 9
1064.75 9
1064.82 8
1064.90 8
1064.97 8
1065.05 8
1065.12 7
1065.20 7
1065.27 6
1065.35 6
1065.42 6
1065.50 6
1065.57 6
1065.65 7
1065.72 7
1065.80 8
1065.87 8
1065.95 8
1066.02 7
1066.10 7
1066.17 6
1066.25 5
1066.32 5
1066.40 6
1066.47 6
1066.55 7
1066.62 7
1066.70 8
1066.77 8
1066.85 8
1066.92 8
1067.00 8
1067.07 7
1067.15 7
1067.22 7
1067.30 6
1067.37 6
1067.45 6
1067.52 6
1067.60 6
1067.67 7
1067.75 7
1067.82 8
1067.90 8
1067.97 8
1068.05 8
1068.12 8
1068.20 8
1068.27 7
1068.35 7
1068.42 7
1068.50 7
1068.57 7
1068.65 7
1068.72 7
1068.79 7
1068.87 8
1068.94 8
1069.02 8
1069.09 8
1069.17 9
1069.24 9
1069.32 9
1069.39 8
1069.47 8
1069.54 8
1069.62 7
1069.69 6
1069.77 6
1069.85 6
1069.92 6
1070.00 5
1070.07 5
1070.15 5
1070.22 4
1070.30 3
1070.37 3
1070.45 2
1070.52 2
1070.60 2
1070.67 3
1070.75 3
1070.82 3
1070.90 3
1070.97 4
1071.05 3
1071.12 3
1071.20 3
1071.27 3
1071.35 4
1071.42 5
1071.50 5
1071.57 6
1071.65 7
1071.72 8
1071.80 9
1071.87 10
1071.95 10
1072.02 10
1072.10 10
1072.17 10
1072.25 10
1072.32 10
1072.40 10
1072.47 10
1072.55 10
1072.62 10
1072.70 10
1072.77 11
1072.85 11
1072.92 11
1073.00 11
1073.07 11
1073.15 11
1073.22 11
1073.30 11
1073.37 11
1073.45 11
1073.52 12
1073.60 11
1073.67 11
1073.75 10
1073.82 9
1073.90 8
1073.98 7
1074.05 6
1074.13 6
1074.20 6
1074.28 7
1074.35 8
1074.43 9
1074.50 9
1074.58 10
1074.65 10
1074.73 10
1074.80 10
1074.88 10
1074.95 9
1075.03 9
1075.10 9
1075.18 8
1075.25 8
1075.33 8
1075.40 8
1075.48 8
1075.55 8
1075.63 9
1075.70 10
1075.78 11
1075.85 11
1075.93 12
1076.01 12
1076.08 12
1076.16 12
1076.23 12
1076.31 11
1076.38 11
1076.46 11
1076.53 11
1076.61 10
1076.68 10
1076.76 10
1076.83 10
1076.91 9
1076.98 8
1077.06 7
1077.13 6
1077.21 5
1077.28 3
1077.36 2
1077.44 2
1077.51 2
1077.59 3
1077.66 4
1077.74 6
1077.81 7
1077.89 8
1077.96 9
1078.04 9
1078.11 10
1078.19 10
1078.26 10
1078.34 11
1078.41 11
1078.49 11
1078.56 11
1078.64 10
1078.72 10
1078.79 9
1078.87 8
1078.94 8
1079.02 8
1079.09 8
1079.17 9
1079.24 9
1079.32 10
1079.39 11
1079.47 12
1079.54 12
1079.62 12
1079.70 13
1079.77 13
1079.85 13
1079.92 13
1080.00 14
1080.07 14
1080.15 15
1080.22 16
1080.30 18
1080.37 20
1080.45 22
1080.52 23
1080.60 24
1080.68 24
1080.75 24
1080.83 24
1080.90 23
1080.98 22
1081.05 21
1081.13 19
1081.20 18
1081.28 17
1081.35 16
1081.43 15
1081.50 14
1081.58 14
1081.66 13
1081.73 13
1081.81 12
1081.88 11
1081.96 9
1082.03 8
1082.11 7
1082.18 7
1082.26 6
1082.33 7
1082.41 7
1082.49 8
1082.56 8
1082.64 8
1082.71 8
1082.79 7
1082.86 6
1082.94 5
1083.01 4
1083.09 3
1083.16 2
1083.24 1
1083.32 1
1083.39 1
1083.47 1
1083.54 1
1083.62 2
1083.69 3
1083.77 3
1083.84 4
1083.92 4
1084.00 5
1084.07 5
1084.15 5
1084.22 5
1084.30 4
1084.37 4
1084.45 3
1084.52 3
1084.60 2
1084.67 2
1084.75 2
1084.83 2
1084.90 1
1084.98 1
1085.05 0
1085.13 0
1085.20 0
1085.28 0
1085.35 0
1085.43 0
1085.51 0
1085.58 0
1085.66 1
1085.73 2
1085.81 2
1085.88 2
1085.96 1
1086.03 0
1086.11 0
1086.19 0
1086.26 0
1086.34 0
1086.41 1
1086.49 1
1086.56 2
1086.64 2
1086.72 2
1086.79 3
1086.87 3
1086.94 4
1087.02 4
1087.09 5
1087.17 5
1087.24 6
1087.32 7
1087.40 8
1087.47 8
1087.55 9
1087.62 10
1087.70 10
1087.77 11
1087.85 13
1087.93 14
1088.00 16
1088.08 17
1088.15 18
1088.23 18
1088.30 18
1088.38 17
1088.46 16
1088.53 15
1088.61 13
1088.68 12
1088.76 11
1088.83 10
1088.91 9
1088.98 9
1089.06 8
1089.14 8
1089.21 8
1089.29 8
1089.36 8
1089.44 9
1089.51 10
1089.59 11
1089.67 12
1089.74 12
1089.82 12
1089.89 12
1089.97 12
1090.04 12
1090.12 12
1090.20 13
1090.27 14
1090.35 15
1090.42 17
1090.50 18
1090.57 20
1090.65 20
1090.73 20
1090.80 20
1090.88 19
1090.95 17
1091.03 16
1091.11 15
1091.18 14
1091.26 14
1091.33 15
1091.41 16
1091.48 16
1091.56 15
1091.64 14
1091.71 12
1091.79 10
1091.86 8
1091.94 6
1092.01 5
1092.09 5
1092.17 5
1092.24 5
1092.32 5
1092.39 4
1092.47 3
1092.55 2
1092.62 2
1092.70 1
1092.77 1
1092.85 1
1092.92 2
1093.00 3
1093.08 4
1093.15 6
1093.23 7
1093.30 8
1093.38 8
1093.45 8
1093.53 8
1093.61 8
1093.68 8
1093.76 8
1093.83 8
1093.91 8
1093.99 8
1094.06 8
1094.14 7
1094.21 6
1094.29 5
1094.37 4
1094.44 3
1094.52 3
1094.59 2
1094.67 2
1094.74 2
1094.82 1
1094.90 0
1094.97 0
1095.05 0
1095.12 0
1095.20 0
1095.28 0
1095.35 0
1095.43 0
1095.50 0
1095.58 1
1095.66 2
1095.73 3
1095.81 4
1095.88 5
1095.96 6
1096.04 7
1096.11 8
1096.19 8
1096.26 8
1096.34 8
1096.41 8
1096.49 8
1096.57 8
1096.64 9
1096.72 10
1096.79 11
1096.87 11
1096.95 11
1097.02 11
1097.10 10
1097.17 9
1097.25 7
1097.33 7
1097.40 7
1097.48 7
1097.55 8
1097.63 10
1097.71 11
1097.78 13
1097.86 13
1097.93 13
1098.01 12
1098.09 11
1098.16 9
1098.24 8
1098.31 8
1098.39 8
1098.47 9
1098.54 10
1098.62 11
1098.69 13
1098.77 13
1098.85 13
1098.92 12
1099.00 10
1099.07 8
1099.15 6
1099.23 4
1099.30 4
1099.38 4
1099.45 5
1099.53 6
1099.61 8
1099.68 9
1099.76 10
1099.84 11
1099.91 11
1099.99 10
1100.06 9
1100.14 8
1100.22 7
1100.29 6
1100.37 6
1100.44 6
1100.52 5
1100.60 5
1100.67 5
1100.75 4
1100.82 4
1100.90 4
1100.98 4
1101.05 4
1101.13 4
1101.20 5
1101.28 6
1101.36 7
1101.43 7
1101.51 7
1101.59 7
1101.66 6
1101.74 4
1101.81 2
1101.89 1
1101.97 0
1102.04 0
1102.12 0
1102.19 0
1102.27 0
1102.35 0
1102.42 0
1102.50 0
1102.58 0
1102.65 0
1102.73 1
1102.80 3
1102.88 3
1102.96 4
1103.03 5
1103.11 5
1103.18 6
1103.26 6
1103.34 7
1103.41 8
1103.49 8
1103.57 9
1103.64 9
1103.72 9
1103.79 9
1103.87 8
1103.95 8
1104.02 6
1104.10 5
1104.17 4
1104.25 4
1104.33 3
1104.40 3
1104.48 4
1104.56 4
1104.63 5
1104.71 5
1104.78 5
1104.86 4
1104.94 3
1105.01 3
1105.09 3
1105.17 3
1105.24 4
1105.32 6
1105.39 8
1105.47 10
1105.55 12
1105.62 14
1105.70 16
1105.78 17
1105.85 18
1105.93 20
1106.00 21
1106.08 23
1106.16 23
1106.23 24
1106.31 23
1106.39 22
1106.46 20
1106.54 18
1106.62 17
1106.69 16
1106.77 15
1106.84 16
1106.92 16
1107.00 17
1107.07 17
1107.15 16
1107.23 15
1107.30 14
1107.38 12
1107.45 11
1107.53 10
1107.61 9
1107.68 9
1107.76 10
1107.84 11
1107.91 12
1107.99 12
1108.07 12
1108.14 12
1108.22 11
1108.29 11
1108.37 11
1108.45 11
1108.52 12
1108.60 13
1108.68 14
1108.75 14
1108.83 14
1108.91 12
1108.98 11
1109.06 8
1109.13 6
1109.21 5
1109.29 4
1109.36 3
1109.44 4
1109.52 4
1109.59 5
1109.67 6
1109.75 6
1109.82 7
1109.90 7
1109.97 7
1110.05 7
1110.13 8
1110.20 8
1110.28 8
1110.36 8
1110.43 9
1110.51 8
1110.59 8
1110.66 7
1110.74 6
1110.82 5
1110.89 3
1110.97 2
1111.04 1
1111.12 0
1111.20 0
1111.27 0
1111.35 0
1111.43 0
1111.50 1
1111.58 2
1111.66 3
1111.73 4
1111.81 6
1111.89 8
1111.96 10
1112.04 13
1112.12 15
1112.19 17
1112.27 19
1112.34 20
1112.42 20
1112.50 20
1112.57 20
1112.65 19
1112.73 18
1112.80 18
1112.88 18
1112.96 18
1113.03 18
1113.11 19
1113.19 19
1113.26 20
1113.34 20
1113.42 19
1113.49 19
1113.57 17
1113.65 16
1113.72 15
1113.80 15
1113.88 14
1113.95 15
1114.03 16
1114.10 17
1114.18 18
1114.26 20
1114.33 20
1114.41 20
1114.49 19
1114.56 17
1114.64 15
1114.72 12
1114.79 11
1114.87 9
1114.95 9
1115.02 9
1115.10 9
1115.18 9
1115.25 9
1115.33 9
1115.41 9
1115.48 9
1115.56 10
1115.64 10
1115.71 11
1115.79 11
1115.87 10
1115.94 8
1116.02 6
1116.10 4
1116.17 3
1116.25 3
1116.33 3
1116.40 5
1116.48 6
1116.56 8
1116.63 9
1116.71 9
1116.79 9
1116.86 8
1116.94 8
1117.02 7
1117.09 7
1117.17 8
1117.25 8
1117.32 9
1117.40 9
1117.48 9
1117.55 9
1117.63 8
1117.71 8
1117.78 7
1117.86 7
1117.94 6
1118.01 6
1118.09 6
1118.17 6
1118.24 6
1118.32 6
1118.40 6
1118.47 7
1118.55 7
1118.63 6
1118.70 6
1118.78 4
1118.86 2
1118.93 0
1119.01 0
1119.09 0
1119.16 0
1119.24 0
1119.32 0
1119.39 0
1119.47 0
1119.55 3
1119.62 7
1119.70 9
1119.78 11
1119.85 13
1119.93 13
1120.01 13
1120.08 13
1120.16 13
1120.24 12
1120.31 12
1120.39 12
1120.47 12
1120.54 12
1120.62 12
1120.70 11
1120.78 10
1120.85 9
1120.93 7
1121.01 5
1121.08 4
1121.16 2
1121.24 1
1121.31 1
1121.39 1
1121.47 2
1121.54 3
1121.62 5
1121.70 6
1121.77 8
1121.85 9
1121.93 10
1122.00 10
1122.08 9
1122.16 7
1122.23 5
1122.31 3
1122.39 2
1122.47 2
1122.54 3
1122.62 6
1122.70 9
1122.77 12
1122.85 16
1122.93 18
1123.00 19
1123.08 19
1123.16 18
1123.23 17
1123.31 15
1123.39 13
1123.46 12
1123.54 12
1123.62 12
1123.69 12
1123.77 13
1123.85 13
1123.93 12
1124.00 10
1124.08 8
1124.16 6
1124.23 4
1124.31 4
1124.39 4
1124.46 6
1124.54 7
1124.62 8
1124.69 9
1124.77 9
1124.85 8
1124.93 7
1125.00 5
1125.08 4
1125.16 4
1125.23 3
1125.31 3
1125.39 3
1125.46 3
1125.54 2
1125.62 2
1125.69 2
1125.77 1
1125.85 1
1125.93 2
1126.00 2
1126.08 3
1126.16 3
1126.23 4
1126.31 4
1126.39 5
1126.46 6
1126.54 6
1126.62 8
1126.70 9
1126.77 12
1126.85 15
1126.93 19
1127.00 22
1127.08 25
1127.16 28
1127.23 29
1127.31 28
1127.39 27
1127.47 24
1127.54 21
1127.62 18
1127.70 15
1127.77 12
1127.85 10
1127.93 8
1128.00 7
1128.08 5
1128.16 5
1128.24 5
1128.31 5
1128.39 4
1128.47 4
1128.54 3
1128.62 1
1128.70 0
1128.78 0
1128.85 0
1128.93 0
1129.01 0
1129.08 0
1129.16 0
1129.24 0
1129.31 3
1129.39 6
1129.47 10
1129.55 13
1129.62 15
1129.70 17
1129.78 17
1129.85 18
1129.93 18
1130.01 19
1130.09 20
1130.16 21
1130.24 22
1130.32 23
1130.39 22
1130.47 21
1130.55 19
1130.63 16
1130.70 13
1130.78 10
1130.86 8
1130.93 6
1131.01 5
1131.09 5
1131.17 5
1131.24 5
1131.32 5
1131.40 6
1131.47 6
1131.55 7
1131.63 8
1131.71 8
1131.78 9
1131.86 10
1131.94 10
1132.01 11
1132.09 12
1132.17 12
1132.25 14
1132.32 16
1132.40 18
1132.48 21
1132.55 23
1132.63 25
1132.71 25
1132.79 25
1132.86 23
1132.94 21
1133.02 18
1133.09 17
1133.17 17
1133.25 18
1133.33 20
1133.40 24
1133.48 29
1133.56 34
1133.63 38
1133.71 43
1133.79 46
1133.87 49
1133.94 51
1134.02 53
1134.10 54
1134.18 56
1134.25 58
1134.33 60
1134.41 61
1134.48 63
1134.56 63
1134.64 63
1134.72 62
1134.79 60
1134.87 58
1134.95 55
1135.03 52
1135.10 49
1135.18 46
1135.26 45
1135.33 43
1135.41 42
1135.49 41
1135.57 40
1135.64 39
1135.72 39
1135.80 38
1135.88 37
1135.95 37
1136.03 37
1136.11 36
1136.18 35
1136.26 33
1136.34 31
1136.42 29
1136.49 26
1136.57 24
1136.65 22
1136.73 21
1136.80 22
1136.88 25
1136.96 28
1137.04 33
1137.11 38
1137.19 42
1137.27 46
1137.34 48
1137.42 48
1137.50 47
1137.58 45
1137.65 42
1137.73 40
1137.81 37
1137.89 35
1137.96 34
1138.04 33
1138.12 33
1138.20 33
1138.27 33
1138.35 33
1138.43 32
1138.51 31
1138.58 30
1138.66 29
1138.74 29
1138.81 29
1138.89 30
1138.97 30
1139.05 30
1139.12 29
1139.20 27
1139.28 25
1139.36 23
1139.43 21
1139.51 18
1139.59 16
1139.67 15
1139.74 14
1139.82 13
1139.90 13
1139.98 13
1140.05 13
1140.13 13
1140.21 13
1140.29 13
1140.36 13
1140.44 13
1140.52 12
1140.60 11
1140.67 10
1140.75 9
1140.83 7
1140.91 6
1140.98 4
1141.06 3
1141.14 3
1141.22 3
1141.29 4
1141.37 5
1141.45 7
1141.53 8
1141.60 10
1141.68 10
1141.76 10
1141.84 9
1141.91 7
1141.99 5
1142.07 3
1142.15 2
1142.22 1
1142.30 1
1142.38 1
1142.46 2
1142.53 2
1142.61 1
1142.69 1
1142.77 0
1142.84 0
1142.92 0
1143.00 0
1143.08 0
1143.15 0
1143.23 0
1143.31 2
1143.39 3
1143.46 5
1143.54 7
1143.62 9
1143.70 11
1143.77 13
1143.85 15
1143.93 16
1144.01 16
1144.08 16
1144.16 15
1144.24 13
1144.32 12
1144.39 10
1144.47 9
1144.55 9
1144.63 8
1144.70 7
1144.78 7
1144.86 6
1144.94 4
1145.02 3
1145.09 2
1145.17 1
1145.25 1
1145.33 1
1145.40 2
1145.48 2
1145.56 3
1145.64 4
1145.71 4
1145.79 5
1145.87 7
1145.95 8
1146.02 9
1146.10 10
1146.18 10
1146.26 10
1146.33 10
1146.41 11
1146.49 11
1146.57 12
1146.65 12
1146.72 12
1146.80 11
1146.88 10
1146.96 8
1147.03 6
1147.11 4
1147.19 2
1147.27 2
1147.34 1
1147.42 1
1147.50 2
1147.58 3
1147.66 4
1147.73 5
1147.81 6
1147.89 8
1147.97 9
1148.04 11
1148.12 12
1148.20 13
1148.28 13
1148.35 13
1148.43 13
1148.51 12
1148.59 12
1148.67 12
1148.74 13
1148.82 14
1148.90 17
1148.98 19
1149.05 22
1149.13 25
1149.21 27
1149.29 28
1149.37 29
1149.44 30
1149.52 31
1149.60 33
1149.68 37
1149.75 41
1149.83 47
1149.91 52
1149.99 57
1150.07 61
1150.14 63
1150.22 64
1150.30 63
1150.38 61
1150.45 58
1150.53 55
1150.61 52
1150.69 48
1150.77 46
1150.84 44
1150.92 42
1151.00 41
1151.08 39
1151.15 38
1151.23 36
1151.31 35
1151.39 34
1151.47 35
1151.54 36
1151.62 39
1151.70 42
1151.78 46
1151.86 48
1151.93 50
1152.01 50
1152.09 48
1152.17 46
1152.24 43
1152.32 40
1152.40 39
1152.48 39
1152.56 39
1152.63 41
1152.71 42
1152.79 42
1152.87 42
1152.95 42
1153.02 41
1153.10 40
1153.18 39
1153.26 39
1153.33 39
1153.41 40
1153.49 40
1153.57 41
1153.65 41
1153.72 40
1153.80 39
1153.88 38
1153.96 36
1154.04 34
1154.11 32
1154.19 30
1154.27 28
1154.35 27
1154.43 26
1154.50 25
1154.58 25
1154.66 25
1154.74 25
1154.82 25
1154.89 26
1154.97 26
1155.05 26
1155.13 25
1155.20 25
1155.28 25
1155.36 25
1155.44 25
1155.52 25
1155.59 25
1155.67 25
1155.75 26
1155.83 26
1155.91 27
1155.98 28
1156.06 29
1156.14 30
1156.22 31
1156.30 31
1156.37 31
1156.45 30
1156.53 28
1156.61 26
1156.69 23
1156.76 21
1156.84 19
1156.92 18
1157.00 18
1157.08 18
1157.15 19
1157.23 20
1157.31 20
1157.39 20
1157.47 19
1157.54 18
1157.62 16
1157.70 15
1157.78 14
1157.86 14
1157.93 14
1158.01 15
1158.09 15
1158.17 16
1158.25 17
1158.33 19
1158.40 21
1158.48 23
1158.56 26
1158.64 30
1158.72 33
1158.79 36
1158.87 38
1158.95 39
1159.03 39
1159.11 37
1159.18 33
1159.26 28
1159.34 22
1159.42 16
1159.50 10
1159.57 5
1159.65 2
1159.73 1
1159.81 3
1159.89 5
1159.96 9
1160.04 12
1160.12 15
1160.20 18
1160.28 19
1160.36 20
1160.43 20
1160.51 20
1160.59 20
1160.67 20
1160.75 19
1160.82 18
1160.90 16
1160.98 13
1161.06 9
1161.14 6
1161.22 3
1161.29 0
1161.37 0
1161.45 0
1161.53 2
1161.61 4
1161.68 6
1161.76 8
1161.84 9
1161.92 8
1162.00 8
1162.07 7
1162.15 7
1162.23 7
1162.31 9
1162.39 11
1162.47 13
1162.54 14
1162.62 15
1162.70 15
1162.78 14
1162.86 12
1162.94 10
1163.01 8
1163.09 7
1163.17 5
1163.25 4
1163.33 3
1163.40 3
1163.48 3
1163.56 4
1163.64 5
1163.72 6
1163.80 7
1163.87 8
1163.95 9
1164.03 10
1164.11 11
1164.19 12
1164.27 13
1164.34 13
1164.42 14
1164.50 15
1164.58 15
1164.66 15
1164.73 14
1164.81 13
1164.89 11
1164.97 9
1165.05 6
1165.13 4
1165.20 2
1165.28 1
1165.36 1
1165.44 1
1165.52 3
1165.60 6
1165.67 9
1165.75 13
1165.83 17
1165.91 21
1165.99 24
1166.07 27
1166.14 28
1166.22 29
1166.30 28
1166.38 26
1166.46 24
1166.54 22
1166.61 21
1166.69 21
1166.77 22
1166.85 23
1166.93 25
1167.01 26
1167.08 27
1167.16 27
1167.24 27
1167.32 26
1167.40 25
1167.48 25
1167.55 25
1167.63 26
1167.71 27
1167.79 29
1167.87 31
1167.95 33
1168.02 35
1168.10 37
1168.18 38
1168.26 38
1168.34 38
1168.42 37
1168.50 35
1168.57 33
1168.65 30
1168.73 28
1168.81 26
1168.89 24
1168.97 22
1169.04 20
1169.12 19
1169.20 17
1169.28 16
1169.36 14
1169.44 12
1169.51 11
1169.59 9
1169.67 8
1169.75 7
1169.83 7
1169.91 7
1169.99 9
1170.06 10
1170.14 12
1170.22 13
1170.30 13
1170.38 13
1170.46 11
1170.53 10
1170.61 8
1170.69 7
1170.77 7
1170.85 7
1170.93 9
1171.01 10
1171.08 12
1171.16 14
1171.24 15
1171.32 16
1171.40 17
1171.48 18
1171.55 18
1171.63 19
1171.71 19
1171.79 20
1171.87 20
1171.95 19
1172.03 19
1172.10 17
1172.18 16
1172.26 14
1172.34 13
1172.42 12
1172.50 12
1172.58 12
1172.65 12
1172.73 13
1172.81 15
1172.89 16
1172.97 17
1173.05 18
1173.13 20
1173.20 22
1173.28 24
1173.36 27
1173.44 29
1173.52 31
1173.60 31
1173.68 30
1173.75 28
1173.83 25
1173.91 21
1173.99 16
1174.07 12
1174.15 9
1174.23 7
1174.30 6
1174.38 6
1174.46 7
1174.54 9
1174.62 12
1174.70 16
1174.78 20
1174.85 25
1174.93 30
1175.01 36
1175.09 41
1175.17 46
1175.25 49
1175.33 51
1175.40 52
1175.48 51
1175.56 49
1175.64 47
1175.72 44
1175.80 42
1175.88 40
1175.96 38
1176.03 37
1176.11 35
1176.19 33
1176.27 31
1176.35 29
1176.43 27
1176.51 25
1176.58 24
1176.66 23
1176.74 23
1176.82 22
1176.90 21
1176.98 20
1177.06 18
1177.14 16
1177.21 14
1177.29 14
1177.37 14
1177.45 15
1177.53 16
1177.61 18
1177.69 20
1177.76 21
1177.84 23
1177.92 24
1178.00 24
1178.08 24
1178.16 23
1178.24 23
1178.32 22
1178.39 21
1178.47 20
1178.55 20
1178.63 21
1178.71 23
1178.79 25
1178.87 28
1178.95 31
1179.02 33
1179.10 34
1179.18 35
1179.26 34
1179.34 33
1179.42 31
1179.50 29
1179.58 27
1179.65 26
1179.73 25
1179.81 24
1179.89 24
1179.97 25
1180.05 25
1180.13 24
1180.21 24
1180.28 24
1180.36 23
1180.44 23
1180.52 22
1180.60 23
1180.68 23
1180.76 24
1180.84 26
1180.92 27
1180.99 29
1181.07 31
1181.15 33
1181.23 34
1181.31 35
1181.39 36
1181.47 36
1181.55 35
1181.62 34
1181.70 32
1181.78 29
1181.86 25
1181.94 20
1182.02 16
1182.10 11
1182.18 7
1182.26 4
1182.33 1
1182.41 0
1182.49 0
1182.57 0
1182.65 0
1182.73 0
1182.81 0
1182.89 0
1182.97 0
1183.04 0
1183.12 0
1183.20 0
1183.28 4
1183.36 9
1183.44 14
1183.52 20
1183.60 25
1183.68 29
1183.75 31
1183.83 32
1183.91 31
1183.99 28
1184.07 24
1184.15 20
1184.23 17
1184.31 13
1184.39 11
1184.46 9
1184.54 8
1184.62 7
1184.70 7
1184.78 7
1184.86 7
1184.94 7
1185.02 7
1185.10 7
1185.18 7
1185.25 7
1185.33 7
1185.41 8
1185.49 8
1185.57 9
1185.65 10
1185.73 10
1185.81 11
1185.89 11
1185.97 11
1186.04 11
1186.12 11
1186.20 11
1186.28 12
1186.36 14
1186.44 15
1186.52 16
1186.60 16
1186.68 15
1186.76 14
1186.83 13
1186.91 13
1186.99 13
1187.07 14
1187.15 17
1187.23 20
1187.31 22
1187.39 25
1187.47 26
1187.55 26
1187.62 25
1187.70 22
1187.78 19
1187.86 17
1187.94 16
1188.02 17
1188.10 21
1188.18 27
1188.26 34
1188.34 42
1188.41 50
1188.49 57
1188.57 62
1188.65 65
1188.73 66
1188.81 66
1188.89 64
1188.97 61
1189.05 58
1189.13 56
1189.21 53
1189.28 52
1189.36 51
1189.44 51
1189.52 52
1189.60 53
1189.68 54
1189.76 55
1189.84 55
1189.92 56
1190.00 57
1190.08 58
1190.16 59
1190.23 60
1190.31 61
1190.39 62
1190.47 61
1190.55 60
1190.63 59
1190.71 57
1190.79 55
1190.87 54
1190.95 53
1191.03 51
1191.10 50
1191.18 47
1191.26 44
1191.34 41
1191.42 37
1191.50 34
1191.58 32
1191.66 31
1191.74 32
1191.82 35
1191.90 39
1191.98 45
1192.05 50
1192.13 55
1192.21 59
1192.29 61
1192.37 62
1192.45 61
1192.53 60
1192.61 59
1192.69 57
1192.77 56
1192.85 55
1192.93 54
1193.01 53
1193.08 51
1193.16 50
1193.24 49
1193.32 48
1193.40 48
1193.48 48
1193.56 49
1193.64 51
1193.72 52
1193.80 53
1193.88 54
1193.96 55
1194.04 55
1194.11 56
1194.19 56
1194.27 56
1194.35 55
1194.43 54
1194.51 52
1194.59 51
1194.67 50
1194.75 50
1194.83 51
1194.91 53
1194.99 55
1195.07 58
1195.15 60
1195.22 61
1195.30 62
1195.38 63
1195.46 63
1195.54 64
1195.62 65
1195.70 66
1195.78 66
1195.86 65
1195.94 63
1196.02 59
1196.10 55
1196.18 50
1196.26 45
1196.33 42
1196.41 39
1196.49 38
1196.57 37
1196.65 36
1196.73 35
1196.81 33
1196.89 32
1196.97 30
1197.05 28
1197.13 27
1197.21 27
1197.29 27
1197.37 27
1197.45 28
1197.53 29
1197.60 29
1197.68 29
1197.76 30
1197.84 31
1197.92 33
1198.00 35
1198.08 36
1198.16 37
1198.24 38
1198.32 37
1198.40 35
1198.48 32
1198.56 30
1198.64 28
1198.72 27
1198.80 27
1198.87 28
1198.95 29
1199.03 31
1199.11 33
1199.19 35
1199.27 37
1199.35 38
1199.43 40
1199.51 42
1199.59 44
1199.67 46
1199.75 49
1199.83 50
1199.91 51
1199.99 51
1200.07 49
1200.15 47
1200.23 44
1200.30 41
1200.38 40
1200.46 39
1200.54 40
1200.62 41
1200.70 44
1200.78 47
1200.86 49
1200.94 52
1201.02 53
1201.10 53
1201.18 53
1201.26 52
1201.34 50
1201.42 48
1201.50 45
1201.58 42
1201.66 39
1201.74 36
1201.81 32
1201.89 27
1201.97 22
1202.05 17
1202.13 11
1202.21 7
1202.29 3
1202.37 0
1202.45 0
1202.53 0
1202.61 0
1202.69 0
1202.77 2
1202.85 4
1202.93 5
1203.01 6
1203.09 5
1203.17 4
1203.25 1
1203.33 0
1203.41 0
1203.49 0
1203.56 0
1203.64 0
1203.72 0
1203.80 5
1203.88 11
1203.96 17
1204.04 21
1204.12 24
1204.20 26
1204.28 27
1204.36 27
1204.44 26
1204.52 25
1204.60 23
1204.68 21
1204.76 19
1204.84 17
1204.92 15
1205.00 14
1205.08 15
1205.16 16
1205.24 19
1205.32 22
1205.40 25
1205.48 27
1205.55 28
1205.63 29
1205.71 28
1205.79 26
1205.87 24
1205.95 23
1206.03 21
1206.11 20
1206.19 19
1206.27 19
1206.35 18
1206.43 19
1206.51 19
1206.59 21
1206.67 22
1206.75 24
1206.83 26
1206.91 29
1206.99 32
1207.07 35
1207.15 38
1207.23 41
1207.31 42
1207.39 42
1207.47 41
1207.55 38
1207.63 35
1207.71 32
1207.79 29
1207.87 26
1207.95 25
1208.02 25
1208.10 26
1208.18 27
1208.26 28
1208.34 30
1208.42 31
1208.50 33
1208.58 34
1208.66 36
1208.74 38
1208.82 40
1208.90 42
1208.98 44
1209.06 45
1209.14 46
1209.22 47
1209.30 47
1209.38 47
1209.46 47
1209.54 48
1209.62 49
1209.70 50
1209.78 53
1209.86 56
1209.94 59
1210.02 61
1210.10 61
1210.18 61
1210.26 59
1210.34 57
1210.42 54
1210.50 51
1210.58 49
1210.66 47
1210.74 44
1210.82 41
1210.90 38
1210.98 35
1211.06 33
1211.14 32
1211.22 33
1211.30 35
1211.38 38
1211.46 41
1211.54 44
1211.61 45
1211.69 44
1211.77 43
1211.85 41
1211.93 39
1212.01 38
1212.09 38
1212.17 39
1212.25 40
1212.33 41
1212.41 42
1212.49 43
1212.57 43
1212.65 43
1212.73 43
1212.81 43
1212.89 42
1212.97 42
1213.05 41
1213.13 41
1213.21 40
1213.29 39
1213.37 37
1213.45 35
1213.53 32
1213.61 30
1213.69 28
1213.77 27
1213.85 27
1213.93 27
1214.01 27
1214.09 28
1214.17 28
1214.25 27
1214.33 25
1214.41 23
1214.49 20
1214.57 17
1214.65 14
1214.73 12
1214.81 12
1214.89 12
1214.97 13
1215.05 15
1215.13 15
1215.21 15
1215.29 14
1215.37 12
1215.45 9
1215.53 7
1215.61 6
1215.69 5
1215.77 5
1215.85 6
1215.93 8
1216.01 10
1216.09 13
1216.17 17
1216.25 21
1216.33 25
1216.41 29
1216.49 33
1216.57 35
1216.65 37
1216.73 39
1216.81 40
1216.89 42
1216.97 45
1217.05 48
1217.13 52
1217.21 55
1217.29 58
1217.37 61
1217.45 63
1217.53 63
1217.61 63
1217.69 62
1217.77 59
1217.85 56
1217.93 53
1218.01 50
1218.09 48
1218.17 47
1218.25 46
1218.33 46
1218.41 46
1218.49 45
1218.57 44
1218.65 43
1218.73 42
1218.81 41
1218.89 40
1218.97 41
1219.05 41
1219.13 42
1219.21 43
1219.29 43
1219.37 42
1219.45 41
1219.53 40
1219.61 38
1219.69 37
1219.77 35
1219.85 34
1219.93 33
1220.01 33
1220.09 34
1220.17 36
1220.25 39
1220.33 42
1220.41 45
1220.49 47
1220.57 49
1220.65 49
1220.73 48
1220.81 46
1220.89 43
1220.97 41
1221.05 38
1221.13 36
1221.21 35
1221.29 34
1221.37 32
1221.45 31
1221.53 31
1221.61 31
1221.69 31
1221.78 32
1221.86 34
1221.94 36
1222.02 37
1222.10 37
1222.18 36
1222.26 34
1222.34 31
1222.42 27
1222.50 24
1222.58 23
1222.66 23
1222.74 25
1222.82 28
1222.90 31
1222.98 34
1223.06 35
1223.14 35
1223.22 34
1223.30 32
1223.38 30
1223.46 29
1223.54 29
1223.62 31
1223.70 32
1223.78 33
1223.86 34
1223.94 35
1224.02 35
1224.10 36
1224.18 39
1224.26 42
1224.34 46
1224.42 50
1224.50 52
1224.58 52
1224.66 50
1224.74 47
1224.82 43
1224.90 40
1224.98 38
1225.06 38
1225.14 38
1225.22 39
1225.31 40
1225.39 39
1225.47 37
1225.55 33
1225.63 27
1225.71 22
1225.79 17
1225.87 12
1225.95 9
1226.03 7
1226.11 6
1226.19 6
1226.27 6
1226.35 7
1226.43 8
1226.51 9
1226.59 10
1226.67 12
1226.75 13
1226.83 15
1226.91 17
1226.99 19
1227.07 21
1227.15 23
1227.23 26
1227.31 28
1227.39 30
1227.47 33
1227.55 34
1227.63 36
1227.71 36
1227.80 36
1227.88 35
1227.96 33
1228.04 31
1228.12 28
1228.20 25
1228.28 22
1228.36 19
1228.44 16
1228.52 13
1228.60 10
1228.68 8
1228.76 6
1228.84 5
1228.92 4
1229.00 4
1229.08 4
1229.16 4
1229.24 4
1229.32 3
1229.40 2
1229.48 1
1229.56 0
1229.64 0
1229.72 0
1229.81 0
1229.89 4
1229.97 8
1230.05 14
1230.13 19
1230.21 25
1230.29 29
1230.37 31
1230.45 32
1230.53 31
1230.61 29
1230.69 26
1230.77 22
1230.85 18
1230.93 15
1231.01 13
1231.09 12
1231.17 11
1231.25 12
1231.33 13
1231.41 14
1231.49 16
1231.58 18
1231.66 21
1231.74 24
1231.82 27
1231.90 31
1231.98 35
1232.06 39
1232.14 42
1232.22 43
1232.30 43
1232.38 42
1232.46 39
1232.54 36
1232.62 33
1232.70 30
1232.78 29
1232.86 27
1232.94 27
1233.02 26
1233.11 26
1233.19 25
1233.27 24
1233.35 23
1233.43 22
1233.51 20
1233.59 17
1233.67 14
1233.75 10
1233.83 5
1233.91 0
1233.99 0
1234.07 0
1234.15 0
1234.23 0
1234.31 0
1234.39 0
1234.47 0
1234.56 2
1234.64 10
1234.72 17
1234.80 23
1234.88 27
1234.96 30
1235.04 31
1235.12 31
1235.20 31
1235.28 32
1235.36 34
1235.44 37
1235.52 41
1235.60 45
1235.68 48
1235.76 51
1235.85 53
1235.93 53
1236.01 54
1236.09 53
1236.17 52
1236.25 50
1236.33 47
1236.41 44
1236.49 41
1236.57 38
1236.65 36
1236.73 35
1236.81 35
1236.89 37
1236.97 40
1237.05 42
1237.14 44
1237.22 46
1237.30 46
1237.38 45
1237.46 44
1237.54 43
1237.62 42
1237.70 42
1237.78 42
1237.86 43
1237.94 44
1238.02 44
1238.10 44
1238.18 43
1238.27 41
1238.35 38
1238.43 35
1238.51 32
1238.59 29
1238.67 25
1238.75 23
1238.83 20
1238.91 18
1238.99 16
1239.07 16
1239.15 16
1239.23 17
1239.31 18
1239.40 20
1239.48 23
1239.56 25
1239.64 27
1239.72 28
1239.80 29
1239.88 30
1239.96 30
1240.04 30
1240.12 28
1240.20 26
1240.28 23
1240.36 20
1240.45 16
1240.53 12
1240.61 9
1240.69 7
1240.77 5
1240.85 4
1240.93 4
1241.01 4
1241.09 3
1241.17 2
1241.25 1
1241.33 1
1241.41 0
1241.50 1
1241.58 3
1241.66 6
1241.74 10
1241.82 15
1241.90 21
1241.98 27
1242.06 32
1242.14 38
1242.22 42
1242.30 47
1242.38 51
1242.47 55
1242.55 58
1242.63 61
1242.71 64
1242.79 66
1242.87 67
1242.95 67
1243.03 65
1243.11 62
1243.19 57
1243.27 52
1243.36 48
1243.44 45
1243.52 44
1243.60 45
1243.68 47
1243.76 50
1243.84 52
1243.92 53
1244.00 53
1244.08 51
1244.16 47
1244.24 41
1244.33 36
1244.41 31
1244.49 26
1244.57 23
1244.65 21
1244.73 20
1244.81 20
1244.89 21
1244.97 22
1245.05 22
1245.13 23
1245.22 25
1245.30 26
1245.38 28
1245.46 30
1245.54 32
1245.62 33
1245.70 35
1245.78 38
1245.86 40
1245.94 44
1246.03 48
1246.11 53
1246.19 56
1246.27 59
1246.35 60
1246.43 60
1246.51 58
1246.59 56
1246.67 54
1246.75 54
1246.84 54
1246.92 57
1247.00 60
1247.08 64
1247.16 67
1247.24 69
1247.32 69
1247.40 68
1247.48 65
1247.56 61
1247.65 57
1247.73 52
1247.81 47
1247.89 42
1247.97 37
1248.05 34
1248.13 31
1248.21 29
1248.29 28
1248.37 29
1248.46 31
1248.54 33
1248.62 36
1248.70 38
1248.78 40
1248.86 41
1248.94 42
1249.02 41
1249.10 39
1249.18 36
1249.27 32
1249.35 27
1249.43 21
1249.51 15
1249.59 10
1249.67 6
1249.75 5
1249.83 5
1249.91 8
1250.00 13
1250.08 19
1250.16 25
1250.24 31
1250.32 36
1250.40 40
1250.48 43
1250.56 45
1250.64 47
1250.73 47
1250.81 47
1250.89 47
1250.97 45
1251.05 44
1251.13 42
1251.21 41
1251.29 40
1251.37 38
1251.46 37
1251.54 35
1251.62 33
1251.70 31
1251.78 28
1251.86 27
1251.94 26
1252.02 27
1252.10 30
1252.19 34
1252.27 38
1252.35 42
1252.43 45
1252.51 46
1252.59 46
1252.67 46
1252.75 44
1252.84 43
1252.92 42
1253.00 42
1253.08 43
1253.16 44
1253.24 45
1253.32 46
1253.40 47
1253.48 47
1253.57 47
1253.65 47
1253.73 47
1253.81 48
1253.89 49
1253.97 51
1254.05 52
1254.13 52
1254.22 52
1254.30 51
1254.38 49
1254.46 48
1254.54 47
1254.62 48
1254.70 49
1254.78 52
1254.87 55
1254.95 57
1255.03 58
1255.11 57
1255.19 55
1255.27 51
1255.35 46
1255.43 41
1255.52 36
1255.60 32
1255.68 28
1255.76 26
1255.84 24
1255.92 23
1256.00 24
1256.08 25
1256.17 27
1256.25 28
1256.33 29
1256.41 30
1256.49 29
1256.57 28
1256.65 27
1256.74 26
1256.82 24
1256.90 23
1256.98 22
1257.06 22
1257.14 22
1257.22 22
1257.30 23
1257.39 24
1257.47 24
1257.55 25
1257.63 25
1257.71 25
1257.79 24
1257.87 22
1257.96 21
1258.04 20
1258.12 19
1258.20 19
1258.28 21
1258.36 24
1258.44 27
1258.52 31
1258.61 35
1258.69 37
1258.77 39
1258.85 39
1258.93 37
1259.01 35
1259.09 33
1259.18 31
1259.26 28
1259.34 25
1259.42 22
1259.50 18
1259.58 14
1259.66 11
1259.75 8
1259.83 6
1259.91 6
1259.99 7
1260.07 10
1260.15 14
1260.23 19
1260.32 24
1260.40 28
1260.48 32
1260.56 35
1260.64 36
1260.72 36
1260.80 36
1260.89 35
1260.97 34
1261.05 34
1261.13 35
1261.21 36
1261.29 38
1261.37 41
1261.46 43
1261.54 46
1261.62 49
1261.70 52
1261.78 54
1261.86 57
1261.94 59
1262.03 62
1262.11 65
1262.19 69
1262.27 74
1262.35 80
1262.43 86
1262.51 92
1262.60 97
1262.68 100
1262.76 101
1262.84 100
1262.92 97
1263.00 92
1263.09 86
1263.17 80
1263.25 76
1263.33 73
1263.41 71
1263.49 72
1263.57 73
1263.66 76
1263.74 79
1263.82 82
1263.90 85
1263.98 89
1264.06 92
1264.15 97
1264.23 101
1264.31 105
1264.39 108
1264.47 111
1264.55 112
1264.63 111
1264.72 110
1264.80 109
1264.88 107
1264.96 107
1265.04 107
1265.12 107
1265.21 109
1265.29 110
1265.37 111
1265.45 112
1265.53 111
1265.61 108
1265.70 104
1265.78 99
1265.86 92
1265.94 86
1266.02 79
1266.10 73
1266.18 69
1266.27 65
1266.35 63
1266.43 61
1266.51 60
1266.59 59
1266.67 58
1266.76 57
1266.84 56
1266.92 54
1267.00 51
1267.08 49
1267.16 47
1267.25 44
1267.33 42
1267.41 41
1267.49 40
1267.57 40
1267.65 39
1267.74 39
1267.82 38
1267.90 38
1267.98 38
1268.06 38
1268.14 40
1268.23 43
1268.31 47
1268.39 52
1268.47 57
1268.55 61
1268.63 64
1268.72 65
1268.80 64
1268.88 61
1268.96 57
1269.04 53
1269.12 48
1269.21 44
1269.29 41
1269.37 38
1269.45 36
1269.53 35
1269.61 34
1269.70 33
1269.78 31
1269.86 30
1269.94 29
1270.02 27
1270.11 24
1270.19 21
1270.27 17
1270.35 12
1270.43 6
1270.51 0
1270.60 0
1270.68 0
1270.76 0
1270.84 0
1270.92 0
1271.00 0
1271.09 0
1271.17 0
1271.25 8
1271.33 17
1271.41 25
1271.50 33
1271.58 39
1271.66 43
1271.74 46
1271.82 46
1271.90 46
1271.99 45
1272.07 45
1272.15 45
1272.23 46
1272.31 46
1272.39 47
1272.48 46
1272.56 46
1272.64 44
1272.72 42
1272.80 41
1272.89 40
1272.97 41
1273.05 43
1273.13 45
1273.21 48
1273.29 51
1273.38 53
1273.46 53
1273.54 53
1273.62 51
1273.70 48
1273.79 46
1273.87 43
1273.95 40
1274.03 37
1274.11 35
1274.20 33
1274.28 31
1274.36 29
1274.44 27
1274.52 26
1274.60 25
1274.69 25
1274.77 25
1274.85 24
1274.93 24
1275.01 24
1275.10 24
1275.18 24
1275.26 25
1275.34 26
1275.42 28
1275.51 30
1275.59 31
1275.67 33
1275.75 34
1275.83 35
1275.92 36
1276.00 36
1276.08 37
1276.16 38
1276.24 39
1276.32 40
1276.41 40
1276.49 40
1276.57 38
1276.65 36
1276.73 32
1276.82 27
1276.90 22
1276.98 16
1277.06 11
1277.14 7
1277.23 4
1277.31 3
1277.39 3
1277.47 4
1277.55 5
1277.64 6
1277.72 8
1277.80 8
1277.88 8
1277.96 8
1278.05 7
1278.13 7
1278.21 7
1278.29 9
1278.37 12
1278.46 17
1278.54 21
1278.62 25
1278.70 28
1278.78 30
1278.87 30
1278.95 30
1279.03 29
1279.11 30
1279.19 31
1279.28 34
1279.36 37
1279.44 41
1279.52 45
1279.60 47
1279.69 48
1279.77 48
1279.85 46
1279.93 44
1280.01 42
1280.10 41
1280.18 40
1280.26 39
1280.34 38
1280.43 37
1280.51 36
1280.59 35
1280.67 34
1280.75 34
1280.84 35
1280.92 36
1281.00 38
1281.08 40
1281.16 42
1281.25 45
1281.33 48
1281.41 51
1281.49 54
1281.57 57
1281.66 60
1281.74 61
1281.82 61
1281.90 61
1281.99 59
1282.07 56
1282.15 53
1282.23 49
1282.31 44
1282.40 38
1282.48 31
1282.56 24
1282.64 17
1282.72 12
1282.81 9
1282.89 8
1282.97 10
1283.05 14
1283.14 19
1283.22 25
1283.30 30
1283.38 34
1283.46 37
1283.55 38
1283.63 39
1283.71 39
1283.79 40
1283.87 40
1283.96 41
1284.04 43
1284.12 44
1284.20 46
1284.29 48
1284.37 50
1284.45 51
1284.53 52
1284.61 54
1284.70 54
1284.78 55
1284.86 54
1284.94 52
1285.03 50
1285.11 48
1285.19 46
1285.27 45
1285.35 46
1285.44 47
1285.52 49
1285.60 51
1285.68 52
1285.77 51
1285.85 49
1285.93 46
1286.01 43
1286.09 39
1286.18 35
1286.26 31
1286.34 28
1286.42 25
1286.51 23
1286.59 22
1286.67 21
1286.75 22
1286.83 24
1286.92 27
1287.00 29
1287.08 31
1287.16 31
1287.25 31
1287.33 29
1287.41 26
1287.49 24
1287.58 22
1287.66 21
1287.74 21
1287.82 22
1287.90 24
1287.99 26
1288.07 27
1288.15 27
1288.23 26
1288.32 24
1288.40 23
1288.48 21
1288.56 19
1288.65 18
1288.73 15
1288.81 13
1288.89 9
1288.97 4
1289.06 0
1289.14 0
1289.22 0
1289.30 0
1289.39 0
1289.47 0
1289.55 0
1289.63 0
1289.72 2
1289.80 4
1289.88 5
1289.96 6
1290.05 6
1290.13 6
1290.21 7
1290.29 9
1290.38 12
1290.46 15
1290.54 18
1290.62 21
1290.70 23
1290.79 24
1290.87 24
1290.95 24
1291.03 24
1291.12 25
1291.20 26
1291.28 28
1291.36 29
1291.45 31
1291.53 33
1291.61 35
1291.69 35
1291.78 35
1291.86 33
1291.94 30
1292.02 26
1292.11 20
1292.19 15
1292.27 9
1292.35 5
1292.44 3
1292.52 2
1292.60 3
1292.68 6
1292.77 9
1292.85 12
1292.93 15
1293.01 17
1293.10 19
1293.18 19
1293.26 18
1293.34 16
1293.43 13
1293.51 8
1293.59 2
1293.67 0
1293.76 0
1293.84 0
1293.92 0
1294.00 0
1294.09 0
1294.17 0
1294.25 5
1294.33 9
1294.42 13
1294.50 15
1294.58 17
1294.66 19
1294.75 22
1294.83 25
1294.91 28
1294.99 30
1295.08 32
1295.16 33
1295.24 33
1295.32 32
1295.41 31
1295.49 29
1295.57 27
1295.65 25
1295.74 23
1295.82 20
1295.90 16
1295.98 13
1296.07 9
1296.15 5
1296.23 3
1296.31 2
1296.40 2
1296.48 4
1296.56 5
1296.64 7
1296.73 8
1296.81 8
1296.89 8
1296.97 8
1297.06 8
1297.14 8
1297.22 9
1297.31 10
1297.39 10
1297.47 11
1297.55 12
1297.64 13
1297.72 14
1297.80 15
1297.88 16
1297.97 16
1298.05 16
1298.13 16
1298.21 16
1298.30 15
1298.38 15
1298.46 15
1298.54 16
1298.63 17
1298.71 19
1298.79 21
1298.88 24
1298.96 27
1299.04 30
1299.12 32
1299.21 33
1299.29 33
1299.37 33
1299.45 32
1299.54 32
1299.62 32
1299.70 32
1299.78 32
1299.87 32
1299.95 32
1300.03 30
1300.12 28
1300.20 27
1300.28 27
1300.36 29
1300.45 33
1300.53 38
1300.61 43
1300.69 48
1300.78 52
1300.86 54
1300.94 54
1301.03 51
1301.11 48
1301.19 43
1301.27 39
1301.36 35
1301.44 32
1301.52 30
1301.60 28
1301.69 25
1301.77 20
1301.85 15
1301.94 8
1302.02 1
1302.10 0
1302.18 0
1302.27 0
1302.35 0
1302.43 0
1302.51 0
1302.60 0
1302.68 1
1302.76 5
1302.85 9
1302.93 13
1303.01 15
1303.09 16
1303.18 18
1303.26 19
1303.34 21
1303.43 22
1303.51 24
1303.59 25
1303.67 26
1303.76 26
1303.84 27
1303.92 29
1304.01 32
1304.09 36
1304.17 42
1304.25 48
1304.34 54
1304.42 58
1304.50 60
1304.59 60
1304.67 58
1304.75 55
1304.83 52
1304.92 48
1305.00 45
1305.08 42
1305.16 40
1305.25 38
1305.33 36
1305.41 35
1305.50 33
1305.58 31
1305.66 29
1305.75 27
1305.83 25
1305.91 22
1305.99 20
1306.08 19
1306.16 19
1306.24 20
1306.33 23
1306.41 27
1306.49 32
1306.57 38
1306.66 46
1306.74 53
1306.82 60
1306.91 65
1306.99 69
1307.07 71
1307.15 70
1307.24 68
1307.32 64
1307.40 59
1307.49 52
1307.57 44
1307.65 37
1307.73 31
1307.82 27
1307.90 24
1307.98 24
1308.07 25
1308.15 28
1308.23 31
1308.32 33
1308.40 36
1308.48 38
1308.56 40
1308.65 42
1308.73 44
1308.81 45
1308.90 46
1308.98 46
1309.06 46
1309.15 47
1309.23 49
1309.31 54
1309.39 59
1309.48 66
1309.56 71
1309.64 74
1309.73 74
1309.81 73
1309.89 69
1309.98 64
1310.06 59
1310.14 54
1310.22 50
1310.31 47
1310.39 44
1310.47 41
1310.56 38
1310.64 35
1310.72 32
1310.81 28
1310.89 25
1310.97 23
1311.05 23
1311.14 23
1311.22 26
1311.30 30
1311.39 34
1311.47 39
1311.55 45
1311.64 49
1311.72 54
1311.80 57
1311.89 58
1311.97 57
1312.05 55
1312.13 50
1312.22 44
1312.30 38
1312.38 33
1312.47 29
1312.55 28
1312.63 30
1312.72 33
1312.80 37
1312.88 41
1312.97 44
1313.05 45
1313.13 45
1313.21 43
1313.30 40
1313.38 38
1313.46 37
1313.55 36
1313.63 37
1313.71 38
1313.80 40
1313.88 41
1313.96 42
1314.05 43
1314.13 42
1314.21 40
1314.30 37
1314.38 34
1314.46 31
1314.54 29
1314.63 28
1314.71 28
1314.79 30
1314.88 32
1314.96 34
1315.04 36
1315.13 37
1315.21 36
1315.29 34
1315.38 33
1315.46 31
1315.54 29
1315.63 28
1315.71 27
1315.79 25
1315.88 22
1315.96 20
1316.04 18
1316.13 16
1316.21 16
1316.29 18
1316.38 21
1316.46 24
1316.54 28
1316.62 31
1316.71 33
1316.79 34
1316.87 33
1316.96 32
1317.04 31
1317.12 30
1317.21 29
1317.29 29
1317.37 30
1317.46 31
1317.54 31
1317.62 30
1317.71 27
1317.79 23
1317.87 16
1317.96 9
1318.04 1
1318.12 0
1318.21 0
1318.29 0
1318.37 0
1318.46 0
1318.54 0
1318.62 0
1318.71 0
1318.79 4
1318.87 8
1318.96 12
1319.04 16
1319.12 20
1319.21 23
1319.29 26
1319.37 29
1319.46 30
1319.54 30
1319.62 29
1319.71 27
1319.79 24
1319.87 20
1319.96 16
1320.04 12
1320.12 9
1320.21 6
1320.29 3
1320.37 0
1320.46 0
1320.54 0
1320.62 0
1320.71 0
1320.79 0
1320.87 0
1320.96 0
1321.04 0
1321.12 3
1321.21 10
1321.29 18
1321.37 25
1321.46 32
1321.54 38
1321.62 43
1321.71 45
1321.79 47
1321.87 47
1321.96 47
1322.04 46
1322.12 45
1322.21 42
1322.29 39
1322.37 35
1322.46 31
1322.54 26
1322.62 22
1322.71 19
1322.79 18
1322.87 19
1322.96 22
1323.04 28
1323.12 35
1323.21 43
1323.29 51
1323.37 59
1323.46 67
1323.54 73
1323.62 76
1323.71 78
1323.79 76
1323.88 72
1323.96 65
1324.04 56
1324.13 46
1324.21 37
1324.29 28
1324.38 22
1324.46 18
1324.54 16
1324.63 14
1324.71 12
1324.79 9
1324.88 6
1324.96 2
1325.04 0
1325.13 0
1325.21 0
1325.29 0
1325.38 0
1325.46 0
1325.54 0
1325.63 0
1325.71 0
1325.80 2
1325.88 7
1325.96 12
1326.05 18
1326.13 23
1326.21 28
1326.30 31
1326.38 33
1326.46 34
1326.55 35
1326.63 36
1326.71 37
1326.80 39
1326.88 42
1326.96 44
1327.05 46
1327.13 47
1327.22 48
1327.30 48
1327.38 48
1327.47 48
1327.55 48
1327.63 47
1327.72 45
1327.80 43
1327.88 41
1327.97 38
1328.05 34
1328.13 32
1328.22 30
1328.30 29
1328.39 29
1328.47 32
1328.55 35
1328.64 39
1328.72 43
1328.80 46
1328.89 48
1328.97 48
1329.05 46
1329.14 43
1329.22 38
1329.31 33
1329.39 29
1329.47 26
1329.56 24
1329.64 25
1329.72 27
1329.81 30
1329.89 33
1329.97 36
1330.06 37
1330.14 37
1330.23 36
1330.31 34
1330.39 32
1330.48 30
1330.56 29
1330.64 27
1330.73 27
1330.81 26
1330.89 25
1330.98 24
1331.06 22
1331.15 21
1331.23 20
1331.31 20
1331.40 20
1331.48 21
1331.56 23
1331.65 25
1331.73 27
1331.81 30
1331.90 33
1331.98 36
1332.07 39
1332.15 41
1332.23 43
1332.32 45
1332.40 45
1332.48 46
1332.57 46
1332.65 46
1332.74 46
1332.82 47
1332.90 48
1332.99 51
1333.07 54
1333.15 58
1333.24 61
1333.32 63
1333.41 64
1333.49 62
1333.57 58
1333.66 51
1333.74 44
1333.82 36
1333.91 28
1333.99 21
1334.08 14
1334.16 9
1334.24 5
1334.33 2
1334.41 0
1334.49 0
1334.58 0
1334.66 0
1334.75 1
1334.83 3
1334.91 6
1335.00 8
1335.08 10
1335.17 12
1335.25 14
1335.33 15
1335.42 15
1335.50 15
1335.58 14
1335.67 14
1335.75 13
1335.84 13
1335.92 13
1336.00 13
1336.09 15
1336.17 18
1336.25 23
1336.34 29
1336.42 34
1336.51 40
1336.59 45
1336.67 48
1336.76 50
1336.84 51
1336.93 52
1337.01 52
1337.09 51
1337.18 51
1337.26 50
1337.35 48
1337.43 45
1337.51 41
1337.60 35
1337.68 29
1337.76 22
1337.85 16
1337.93 10
1338.02 5
1338.10 1
1338.18 0
1338.27 0
1338.35 0
1338.44 0
1338.52 0
1338.60 0
1338.69 0
1338.77 3
1338.86 6
1338.94 11
1339.02 18
1339.11 26
1339.19 34
1339.27 43
1339.36 51
1339.44 58
1339.53 61
1339.61 62
1339.69 60
1339.78 57
1339.86 51
1339.95 45
1340.03 39
1340.11 33
1340.20 27
1340.28 22
1340.37 18
1340.45 14
1340.53 11
1340.62 8
1340.70 6
1340.79 5
1340.87 4
1340.95 3
1341.04 2
1341.12 1
1341.21 0
1341.29 0
1341.37 0
1341.46 0
1341.54 0
1341.63 0
1341.71 0
1341.79 2
1341.88 12
1341.96 24
1342.05 37
1342.13 52
1342.21 65
1342.30 77
1342.38 85
1342.47 89
1342.55 89
1342.63 86
1342.72 80
1342.80 73
1342.89 64
1342.97 55
1343.05 46
1343.14 38
1343.22 30
1343.31 23
1343.39 18
1343.47 14
1343.56 12
1343.64 11
1343.73 11
1343.81 12
1343.90 13
1343.98 15
1344.06 16
1344.15 17
1344.23 18
1344.32 20
1344.40 21
1344.48 22
1344.57 23
1344.65 24
1344.74 24
1344.82 25
1344.90 26
1344.99 27
1345.07 26
1345.16 24
1345.24 21
1345.33 15
1345.41 9
1345.49 3
1345.58 0
1345.66 0
1345.75 0
1345.83 0
1345.91 0
1346.00 4
1346.08 12
1346.17 20
1346.25 27
1346.33 32
1346.42 35
1346.50 36
1346.59 35
1346.67 34
1346.76 32
1346.84 29
1346.92 27
1347.01 26
1347.09 25
1347.18 25
1347.26 25
1347.34 26
1347.43 28
1347.51 30
1347.60 34
1347.68 37
1347.77 41
1347.85 45
1347.93 49
1348.02 53
1348.10 57
1348.19 61
1348.27 64
1348.36 66
1348.44 68
1348.52 68
1348.61 66
1348.69 62
1348.78 56
1348.86 50
1348.94 43
1349.03 35
1349.11 29
1349.20 23
1349.28 18
1349.37 14
1349.45 12
1349.53 11
1349.62 12
1349.70 14
1349.79 17
1349.87 21
1349.96 24
1350.04 26
1350.12 27
1350.21 27
1350.29 26
1350.38 26
1350.46 27
1350.55 29
1350.63 32
1350.71 34
1350.80 35
1350.88 34
1350.97 31
1351.05 27
1351.14 22
1351.22 18
1351.30 15
1351.39 13
1351.47 13
1351.56 13
1351.64 13
1351.73 12
1351.81 11
1351.89 10
1351.98 10
1352.06 11
1352.15 13
1352.23 15
1352.32 17
1352.40 18
1352.49 18
1352.57 17
1352.65 15
1352.74 14
1352.82 12
1352.91 11
1352.99 10
1353.08 10
1353.16 11
1353.24 13
1353.33 15
1353.41 18
1353.50 21
1353.58 25
1353.67 30
1353.75 36
1353.84 41
1353.92 47
1354.00 52
1354.09 55
1354.17 57
1354.26 57
1354.34 55
1354.43 54
1354.51 53
1354.59 54
1354.68 56
1354.76 60
1354.85 64
1354.93 69
1355.02 73
1355.10 76
1355.19 77
1355.27 77
1355.35 76
1355.44 74
1355.52 71
1355.61 68
1355.69 64
1355.78 61
1355.86 58
1355.95 56
1356.03 54
1356.11 54
1356.20 55
1356.28 57
1356.37 59
1356.45 62
1356.54 65
1356.62 70
1356.71 75
1356.79 81
1356.87 87
1356.96 93
1357.04 98
1357.13 102
1357.21 104
1357.30 104
1357.38 104
1357.47 104
1357.55 104
1357.64 105
1357.72 107
1357.80 109
1357.89 110
1357.97 110
1358.06 108
1358.14 104
1358.23 99
1358.31 94
1358.40 92
1358.48 91
1358.57 93
1358.65 95
1358.73 97
1358.82 96
1358.90 94
1358.99 88
1359.07 82
1359.16 74
1359.24 67
1359.33 61
1359.41 57
1359.50 53
1359.58 49
1359.66 45
1359.75 41
1359.83 36
1359.92 33
1360.00 30
1360.09 29
1360.17 29
1360.26 30
1360.34 32
1360.43 35
1360.51 38
1360.59 40
1360.68 42
1360.76 45
1360.85 47
1360.93 49
1361.02 51
1361.10 52
1361.19 53
1361.27 55
1361.36 56
1361.44 57
1361.53 58
1361.61 60
1361.69 62
1361.78 65
1361.86 67
1361.95 71
1362.03 74
1362.12 79
1362.20 83
1362.29 88
1362.37 92
1362.46 96
1362.54 98
1362.63 98
1362.71 96
1362.80 93
1362.88 88
1362.96 81
1363.05 75
1363.13 68
1363.22 63
1363.30 59
1363.39 57
1363.47 55
1363.56 55
1363.64 55
1363.73 55
1363.81 53
1363.90 51
1363.98 47
1364.07 43
1364.15 39
1364.24 36
1364.32 33
1364.40 32
1364.49 31
1364.57 30
1364.66 29
1364.74 28
1364.83 27
1364.91 27
1365.00 27
1365.08 29
1365.17 31
1365.25 33
1365.34 36
1365.42 38
1365.51 39
1365.59 39
1365.68 40
1365.76 41
1365.85 44
1365.93 49
1366.01 55
1366.10 61
1366.18 66
1366.27 70
1366.35 71
1366.44 70
1366.52 67
1366.61 63
1366.69 59
1366.78 58
1366.86 58
1366.95 60
1367.03 65
1367.12 70
1367.20 75
1367.29 79
1367.37 82
1367.46 83
1367.54 82
1367.63 79
1367.71 74
1367.80 68
1367.88 60
1367.97 51
1368.05 42
1368.13 32
1368.22 23
1368.30 14
1368.39 8
1368.47 4
1368.56 4
1368.64 8
1368.73 13
1368.81 20
1368.90 26
1368.98 30
1369.07 31
1369.15 30
1369.24 27
1369.32 24
1369.41 21
1369.49 20
1369.58 20
1369.66 22
1369.75 24
1369.83 27
1369.92 30
1370.00 31
1370.09 32
1370.17 32
1370.26 31
1370.34 30
1370.43 28
1370.51 25
1370.60 21
1370.68 16
1370.77 10
1370.85 4
1370.94 0
1371.02 0
1371.11 0
1371.19 0
1371.28 0
1371.36 0
1371.45 0
1371.53 0
1371.62 4
1371.70 6
1371.79 8
1371.87 8
1371.96 7
1372.04 6
1372.13 4
1372.21 3
1372.29 3
1372.38 3
1372.46 3
1372.55 5
1372.63 6
1372.72 9
1372.80 13
1372.89 17
1372.97 22
1373.06 28
1373.14 33
1373.23 37
1373.31 41
1373.40 43
1373.48 45
1373.57 46
1373.65 46
1373.74 46
1373.82 46
1373.91 46
1373.99 47
1374.08 49
1374.16 52
1374.25 56
1374.33 62
1374.42 68
1374.50 74
1374.59 80
1374.67 86
1374.76 91
1374.85 96
1374.93 101
1375.02 105
1375.10 108
1375.19 111
1375.27 112
1375.36 113
1375.44 113
1375.53 112
1375.61 111
1375.70 109
1375.78 107
1375.87 104
1375.95 100
1376.04 96
1376.12 93
1376.21 90
1376.29 89
1376.38 88
1376.46 88
1376.55 88
1376.63 88
1376.72 89
1376.80 89
1376.89 91
1376.97 93
1377.06 97
1377.14 101
1377.23 105
1377.31 109
1377.40 111
1377.48 111
1377.57 110
1377.65 107
1377.74 103
1377.82 98
1377.91 95
1377.99 93
1378.08 93
1378.16 95
1378.25 97
1378.33 100
1378.42 102
1378.50 101
1378.59 99
1378.67 94
1378.76 89
1378.85 84
1378.93 81
1379.02 80
1379.10 81
1379.19 84
1379.27 86
1379.36 86
1379.44 84
1379.53 79
1379.61 72
1379.70 64
1379.78 57
1379.87 54
1379.95 54
1380.04 59
1380.12 68
1380.21 80
1380.29 92
1380.38 102
1380.46 110
1380.55 115
1380.63 116
1380.72 116
1380.80 114
1380.89 112
1380.98 110
1381.06 107
1381.15 104
1381.23 99
1381.32 94
1381.40 89
1381.49 83
1381.57 80
1381.66 78
1381.74 80
1381.83 84
1381.91 90
1382.00 98
1382.08 105
1382.17 113
1382.25 119
1382.34 124
1382.42 129
1382.51 132
1382.59 134
1382.68 135
1382.77 133
1382.85 130
1382.94 126
1383.02 121
1383.11 117
1383.19 114
1383.28 113
1383.36 114
1383.45 117
1383.53 122
1383.62 125
1383.70 128
1383.79 127
1383.87 124
1383.96 118
1384.05 110
1384.13 102
1384.22 93
1384.30 85
1384.39 78
1384.47 72
1384.56 67
1384.64 61
1384.73 57
1384.81 53
1384.90 51
1384.98 50
1385.07 51
1385.15 54
1385.24 58
1385.33 62
1385.41 66
1385.50 68
1385.58 68
1385.67 66
1385.75 64
1385.84 61
1385.92 60
1386.01 60
1386.09 62
1386.18 65
1386.26 69
1386.35 73
1386.44 75
1386.52 77
1386.61 76
1386.69 75
1386.78 73
1386.86 71
1386.95 70
1387.03 69
1387.12 71
1387.20 73
1387.29 76
1387.37 79
1387.46 83
1387.55 86
1387.63 89
1387.72 91
1387.80 92
1387.89 91
1387.97 90
1388.06 87
1388.14 82
1388.23 77
1388.31 71
1388.40 66
1388.49 62
1388.57 60
1388.66 60
1388.74 63
1388.83 67
1388.91 73
1389.00 79
1389.08 86
1389.17 92
1389.25 97
1389.34 102
1389.43 105
1389.51 107
1389.60 108
1389.68 106
1389.77 103
1389.85 99
1389.94 93
1390.02 87
1390.11 80
1390.20 74
1390.28 70
1390.37 67
1390.45 66
1390.54 68
1390.62 70
1390.71 74
1390.79 78
1390.88 82
1390.97 85
1391.05 87
1391.14 87
1391.22 86
1391.31 83
1391.39 78
1391.48 73
1391.56 68
1391.65 62
1391.74 57
1391.82 52
1391.91 48
1391.99 46
1392.08 44
1392.16 44
1392.25 45
1392.33 47
1392.42 47
1392.51 46
1392.59 43
1392.68 37
1392.76 29
1392.85 20
1392.93 10
1393.02 2
1393.10 0
1393.19 0
1393.28 0
1393.36 0
1393.45 0
1393.53 0
1393.62 0
1393.70 0
1393.79 2
1393.88 8
1393.96 14
1394.05 20
1394.13 27
1394.22 34
1394.30 41
1394.39 47
1394.47 53
1394.56 57
1394.65 59
1394.73 59
1394.82 58
1394.90 55
1394.99 51
1395.07 47
1395.16 44
1395.25 42
1395.33 40
1395.42 39
1395.50 38
1395.59 35
1395.67 31
1395.76 26
1395.85 19
1395.93 11
1396.02 4
1396.10 0
1396.19 0
1396.27 0
1396.36 0
1396.45 0
1396.53 0
1396.62 0
1396.70 7
1396.79 14
1396.87 21
1396.96 27
1397.05 33
1397.13 38
1397.22 42
1397.30 45
1397.39 48
1397.47 51
1397.56 53
1397.65 54
1397.73 54
1397.82 54
1397.90 54
1397.99 53
1398.07 53
1398.16 53
1398.25 53
1398.33 53
1398.42 55
1398.50 57
1398.59 60
1398.67 64
1398.76 69
1398.85 75
1398.93 80
1399.02 85
1399.10 90
1399.19 94
1399.28 97
1399.36 99
1399.45 101
1399.53 103
1399.62 104
1399.70 104
1399.79 103
1399.88 102
1399.96 101
1400.05 100
1400.13 100
1400.22 101
1400.30 105
1400.39 110
1400.48 117
1400.56 123
1400.65 129
1400.73 133
1400.82 135
1400.91 136
1400.99 135
1401.08 133
1401.16 130
1401.25 126
1401.33 121
1401.42 115
1401.51 109
1401.59 103
1401.68 97
1401.76 92
1401.85 89
1401.94 87
1402.02 88
1402.11 91
1402.19 95
1402.28 100
1402.37 105
1402.45 110
1402.54 115
1402.62 117
1402.71 119
1402.79 119
1402.88 118
1402.97 117
1403.05 116
1403.14 116
1403.22 116
1403.31 115
1403.40 113
1403.48 110
1403.57 104
1403.65 96
1403.74 86
1403.83 76
1403.91 66
1404.00 57
1404.08 51
1404.17 46
1404.26 43
1404.34 41
1404.43 40
1404.51 40
1404.60 41
1404.69 44
1404.77 48
1404.86 53
1404.94 59
1405.03 65
1405.12 70
1405.20 73
1405.29 74
1405.37 75
1405.46 74
1405.55 72
1405.63 70
1405.72 66
1405.80 63
1405.89 58
1405.98 53
1406.06 47
1406.15 42
1406.23 36
1406.32 32
1406.41 28
1406.49 26
1406.58 26
1406.66 26
1406.75 27
1406.84 28
1406.92 28
1407.01 26
1407.09 22
1407.18 17
1407.27 11
1407.35 5
1407.44 0
1407.52 0
1407.61 0
1407.70 0
1407.78 0
1407.87 5
1407.95 11
1408.04 17
1408.13 22
1408.21 26
1408.30 29
1408.38 30
1408.47 31
1408.56 32
1408.64 35
1408.73 39
1408.81 45
1408.90 53
1408.99 63
1409.07 73
1409.16 83
1409.25 91
1409.33 97
1409.42 101
1409.50 103
1409.59 103
1409.68 101
1409.76 98
1409.85 93
1409.93 86
1410.02 78
1410.11 69
1410.19 59
1410.28 49
1410.36 40
1410.45 32
1410.54 24
1410.62 17
1410.71 11
1410.80 5
1410.88 1
1410.97 0
1411.05 0
1411.14 0
1411.23 0
1411.31 0
1411.40 0
1411.48 1
1411.57 2
1411.66 2
1411.74 2
1411.83 2
1411.92 3
1412.00 5
1412.09 7
1412.17 11
1412.26 16
1412.35 21
1412.43 25
1412.52 29
1412.61 31
1412.69 32
1412.78 32
1412.86 31
1412.95 29
1413.04 27
1413.12 25
1413.21 24
1413.29 22
1413.38 20
1413.47 18
1413.55 15
1413.64 12
1413.73 10
1413.81 9
1413.90 9
1413.98 10
1414.07 11
1414.16 14
1414.24 15
1414.33 17
1414.42 17
1414.50 16
1414.59 15
1414.67 14
1414.76 14
1414.85 15
1414.93 16
1415.02 18
1415.11 19
1415.19 18
1415.28 15
1415.36 11
1415.45 6
1415.54 1
1415.62 0
1415.71 0
1415.80 3
1415.88 10
1415.97 21
1416.06 32
1416.14 43
1416.23 51
1416.31 56
1416.40 56
1416.49 53
1416.57 47
1416.66 39
1416.75 31
1416.83 22
1416.92 14
1417.00 7
1417.09 0
1417.18 0
1417.26 0
1417.35 0
1417.44 0
1417.52 0
1417.61 2
1417.70 11
1417.78 20
1417.87 27
1417.95 32
1418.04 32
1418.13 30
1418.21 25
1418.30 19
1418.39 16
1418.47 15
1418.56 19
1418.65 26
1418.73 36
1418.82 48
1418.90 59
1418.99 69
1419.08 76
1419.16 79
1419.25 80
1419.34 80
1419.42 78
1419.51 77
1419.60 78
1419.68 79
1419.77 80
1419.86 83
1419.94 84
1420.03 86
1420.11 86
1420.20 85
1420.29 84
1420.37 82
1420.46 80
1420.55 77
1420.63 72
1420.72 67
1420.81 62
1420.89 57
1420.98 53
1421.07 50
1421.15 50
1421.24 52
1421.32 55
1421.41 60
1421.50 65
1421.58 69
1421.67 71
1421.76 71
1421.84 70
1421.93 68
1422.02 65
1422.10 61
1422.19 57
1422.28 53
1422.36 47
1422.45 40
1422.54 31
1422.62 22
1422.71 14
1422.80 7
1422.88 1
1422.97 0
1423.05 0
1423.14 0
1423.23 0
1423.31 0
1423.40 0
1423.49 0
1423.57 0
1423.66 0
1423.75 0
1423.83 1
1423.92 6
1424.01 13
1424.09 22
1424.18 31
1424.27 39
1424.35 45
1424.44 49
1424.53 50
1424.61 51
1424.70 51
1424.79 52
1424.87 53
1424.96 53
1425.05 53
1425.13 51
1425.22 48
1425.31 43
1425.39 37
1425.48 31
1425.57 25
1425.65 20
1425.74 16
1425.82 12
1425.91 9
1426.00 6
1426.08 4
1426.17 4
1426.26 6
1426.34 10
1426.43 16
1426.52 22
1426.60 29
1426.69 35
1426.78 40
1426.86 43
1426.95 45
1427.04 46
1427.12 47
1427.21 48
1427.30 49
1427.38 51
1427.47 54
1427.56 58
1427.64 63
1427.73 68
1427.82 74
1427.90 79
1427.99 83
1428.08 88
1428.16 91
1428.25 94
1428.34 97
1428.42 98
1428.51 99
1428.60 99
1428.68 97
1428.77 95
1428.86 92
1428.94 89
1429.03 85
1429.12 82
1429.20 79
1429.29 77
1429.38 76
1429.46 75
1429.55 73
1429.64 70
1429.72 66
1429.81 60
1429.90 54
1429.99 47
1430.07 43
1430.16 40
1430.25 40
1430.33 43
1430.42 46
1430.51 49
1430.59 50
1430.68 49
1430.77 46
1430.85 41
1430.94 34
1431.03 27
1431.11 21
1431.20 17
1431.29 15
1431.37 15
1431.46 18
1431.55 22
1431.63 28
1431.72 33
1431.81 38
1431.89 42
1431.98 44
1432.07 43
1432.15 41
1432.24 38
1432.33 35
1432.41 32
1432.50 30
1432.59 31
1432.67 34
1432.76 38
1432.85 43
1432.94 49
1433.02 54
1433.11 58
1433.20 61
1433.28 63
1433.37 65
1433.46 67
1433.54 70
1433.63 74
1433.72 76
1433.80 78
1433.89 78
1433.98 76
1434.06 72
1434.15 66
1434.24 59
1434.32 52
1434.41 45
1434.50 40
1434.59 37
1434.67 35
1434.76 35
1434.85 36
1434.93 37
1435.02 37
1435.11 36
1435.19 35
1435.28 33
1435.37 32
1435.45 32
1435.54 34
1435.63 38
1435.72 45
1435.80 54
1435.89 63
1435.98 71
1436.06 78
1436.15 81
1436.24 81
1436.32 77
1436.41 70
1436.50 61
1436.58 50
1436.67 40
1436.76 31
1436.85 25
1436.93 23
1437.02 23
1437.11 26
1437.19 30
1437.28 35
1437.37 39
1437.45 41
1437.54 41
1437.63 40
1437.71 37
1437.80 33
1437.89 30
1437.98 26
1438.06 24
1438.15 22
1438.24 20
1438.32 19
1438.41 18
1438.50 17
1438.58 15
1438.67 12
1438.76 9
1438.85 7
1438.93 6
1439.02 6
1439.11 8
1439.19 11
1439.28 15
1439.37 18
1439.45 20
1439.54 20
1439.63 19
1439.72 18
1439.80 16
1439.89 14
1439.98 13
1440.06 13
1440.15 13
1440.24 14
1440.32 15
1440.41 17
1440.50 17
1440.59 16
1440.67 13
1440.76 9
1440.85 3
1440.93 0
1441.02 0
1441.11 0
1441.20 0
1441.28 0
1441.37 8
1441.46 18
1441.54 28
1441.63 38
1441.72 45
1441.80 50
1441.89 51
1441.98 50
1442.07 46
1442.15 40
1442.24 32
1442.33 22
1442.41 11
1442.50 1
1442.59 0
1442.68 0
1442.76 0
1442.85 0
1442.94 0
1443.02 0
1443.11 0
1443.20 0
1443.29 10
1443.37 18
1443.46 26
1443.55 32
1443.63 37
1443.72 41
1443.81 47
1443.90 53
1443.98 60
1444.07 68
1444.16 77
1444.24 84
1444.33 89
1444.42 91
1444.51 89
1444.59 83
1444.68 74
1444.77 63
1444.85 51
1444.94 40
1445.03 30
1445.12 23
1445.20 19
1445.29 17
1445.38 18
1445.47 19
1445.55 22
1445.64 24
1445.73 26
1445.81 27
1445.90 29
1445.99 32
1446.08 36
1446.16 42
1446.25 51
1446.34 61
1446.42 71
1446.51 80
1446.60 86
1446.69 89
1446.77 89
1446.86 87
1446.95 83
1447.04 81
1447.12 81
1447.21 85
1447.30 91
1447.38 100
1447.47 110
1447.56 119
1447.65 127
1447.73 133
1447.82 137
1447.91 139
1447.99 140
1448.08 141
1448.17 142
1448.26 144
1448.34 147
1448.43 150
1448.52 153
1448.61 155
1448.69 157
1448.78 158
1448.87 159
1448.96 159
1449.04 160
1449.13 161
1449.22 163
1449.30 165
1449.39 168
1449.48 171
1449.57 175
1449.65 179
1449.74 183
1449.83 185
1449.92 184
1450.00 181
1450.09 175
1450.18 168
1450.26 159
1450.35 151
1450.44 144
1450.53 138
1450.61 134
1450.70 132
1450.79 131
1450.88 130
1450.96 129
1451.05 128
1451.14 125
1451.23 122
1451.31 116
1451.40 110
1451.49 103
1451.58 96
1451.66 89
1451.75 85
1451.84 82
1451.93 81
1452.01 82
1452.10 85
1452.19 87
1452.27 90
1452.36 92
1452.45 93
1452.54 94
1452.62 94
1452.71 94
1452.80 94
1452.89 94
1452.97 94
1453.06 93
1453.15 91
1453.24 89
1453.32 88
1453.41 88
1453.50 89
1453.59 92
1453.67 95
1453.76 100
1453.85 104
1453.94 108
1454.02 111
1454.11 113
1454.20 113
1454.29 113
1454.37 113
1454.46 112
1454.55 112
1454.64 111
1454.72 109
1454.81 107
1454.90 105
1454.99 102
1455.07 99
1455.16 97
1455.25 95
1455.34 94
1455.42 93
1455.51 93
1455.60 93
1455.69 92
1455.77 92
1455.86 91
1455.95 91
1456.04 90
1456.12 88
1456.21 87
1456.30 84
1456.39 80
1456.47 75
1456.56 68
1456.65 60
1456.74 52
1456.82 43
1456.91 36
1457.00 31
1457.09 30
1457.17 31
1457.26 35
1457.35 40
1457.44 45
1457.52 50
1457.61 53
1457.70 55
1457.79 54
1457.87 52
1457.96 49
1458.05 46
1458.14 42
1458.22 37
1458.31 32
1458.40 25
1458.49 18
1458.57 11
1458.66 5
1458.75 1
1458.84 0
1458.93 2
1459.01 6
1459.10 12
1459.19 18
1459.28 25
1459.36 32
1459.45 37
1459.54 41
1459.63 44
1459.71 46
1459.80 46
1459.89 44
1459.98 40
1460.06 35
1460.15 30
1460.24 24
1460.33 19
1460.41 16
1460.50 13
1460.59 12
1460.68 10
1460.77 9
1460.85 10
1460.94 11
1461.03 15
1461.12 21
1461.20 28
1461.29 37
1461.38 45
1461.47 53
1461.55 58
1461.64 61
1461.73 62
1461.82 62
1461.91 61
1461.99 59
1462.08 56
1462.17 51
1462.26 46
1462.34 40
1462.43 34
1462.52 28
1462.61 24
1462.69 22
1462.78 23
1462.87 26
1462.96 30
1463.05 34
1463.13 37
1463.22 36
1463.31 31
1463.40 22
1463.48 11
1463.57 0
1463.66 0
1463.75 0
1463.84 0
1463.92 0
1464.01 0
1464.10 0
1464.19 0
1464.27 7
1464.36 16
1464.45 23
1464.54 27
1464.62 28
1464.71 27
1464.80 25
1464.89 23
1464.98 21
1465.06 20
1465.15 19
1465.24 19
1465.33 20
1465.42 22
1465.50 25
1465.59 30
1465.68 36
1465.77 43
1465.85 51
1465.94 60
1466.03 70
1466.12 78
1466.21 85
1466.29 90
1466.38 93
1466.47 94
1466.56 92
1466.64 89
1466.73 85
1466.82 80
1466.91 75
1467.00 71
1467.08 67
1467.17 65
1467.26 63
1467.35 62
1467.44 61
1467.52 59
1467.61 58
1467.70 58
1467.79 58
1467.87 61
1467.96 64
1468.05 70
1468.14 76
1468.23 83
1468.31 90
1468.40 97
1468.49 101
1468.58 105
1468.67 105
1468.75 104
1468.84 100
1468.93 93
1469.02 84
1469.10 73
1469.19 62
1469.28 50
1469.37 40
1469.46 32
1469.54 27
1469.63 25
1469.72 26
1469.81 29
1469.90 34
1469.98 39
1470.07 44
1470.16 47
1470.25 50
1470.34 51
1470.42 53
1470.51 53
1470.60 51
1470.69 47
1470.78 40
1470.86 31
1470.95 20
1471.04 9
1471.13 0
1471.22 0
1471.30 0
1471.39 0
1471.48 0
1471.57 0
1471.66 0
1471.74 0
1471.83 1
1471.92 2
1472.01 3
1472.10 4
1472.18 8
1472.27 13
1472.36 20
1472.45 29
1472.54 40
1472.62 51
1472.71 61
1472.80 69
1472.89 74
1472.98 75
1473.06 74
1473.15 69
1473.24 64
1473.33 58
1473.42 53
1473.50 51
1473.59 51
1473.68 53
1473.77 57
1473.86 62
1473.94 67
1474.03 71
1474.12 73
1474.21 73
1474.30 71
1474.38 68
1474.47 64
1474.56 61
1474.65 58
1474.74 56
1474.82 54
1474.91 53
1475.00 52
1475.09 50
1475.18 47
1475.27 44
1475.35 42
1475.44 40
1475.53 39
1475.62 40
1475.71 43
1475.79 49
1475.88 57
1475.97 67
1476.06 78
1476.15 90
1476.23 101
1476.32 110
1476.41 117
1476.50 120
1476.59 119
1476.67 116
1476.76 112
1476.85 108
1476.94 105
1477.03 104
1477.12 106
1477.20 110
1477.29 114
1477.38 117
1477.47 119
1477.56 120
1477.64 121
1477.73 121
1477.82 122
1477.91 122
1478.00 122
1478.09 121
1478.17 118
1478.26 114
1478.35 108
1478.44 102
1478.53 98
1478.61 97
1478.70 98
1478.79 103
1478.88 108
1478.97 114
1479.06 118
1479.14 120
1479.23 119
1479.32 117
1479.41 115
1479.50 114
1479.58 115
1479.67 117
1479.76 119
1479.85 120
1479.94 120
1480.03 116
1480.11 110
1480.20 102
1480.29 93
1480.38 85
1480.47 77
1480.56 72
1480.64 68
1480.73 67
1480.82 67
1480.91 70
1481.00 74
1481.09 78
1481.17 83
1481.26 86
1481.35 88
1481.44 88
1481.53 86
1481.61 83
1481.70 80
1481.79 77
1481.88 75
1481.97 74
1482.06 74
1482.14 73
1482.23 71
1482.32 68
1482.41 65
1482.50 63
1482.59 63
1482.67 66
1482.76 71
1482.85 79
1482.94 88
1483.03 97
1483.12 105
1483.20 111
1483.29 114
1483.38 113
1483.47 109
1483.56 102
1483.65 94
1483.73 85
1483.82 76
1483.91 68
1484.00 61
1484.09 55
1484.18 51
1484.26 48
1484.35 47
1484.44 48
1484.53 51
1484.62 55
1484.71 60
1484.79 65
1484.88 69
1484.97 72
1485.06 74
1485.15 74
1485.24 73
1485.32 72
1485.41 71
1485.50 71
1485.59 71
1485.68 72
1485.77 73
1485.86 73
1485.94 73
1486.03 72
1486.12 70
1486.21 67
1486.30 62
1486.39 57
1486.47 51
1486.56 46
1486.65 41
1486.74 39
1486.83 38
1486.92 40
1487.00 44
1487.09 49
1487.18 54
1487.27 57
1487.36 59
1487.45 57
1487.54 52
1487.62 45
1487.71 35
1487.80 24
1487.89 13
1487.98 4
1488.07 0
1488.15 0
1488.24 0
1488.33 0
1488.42 0
1488.51 0
1488.60 0
1488.69 0
1488.77 0
1488.86 0
1488.95 3
1489.04 8
1489.13 15
1489.22 22
1489.31 30
1489.39 38
1489.48 45
1489.57 53
1489.66 60
1489.75 68
1489.84 77
1489.93 85
1490.01 93
1490.10 99
1490.19 103
1490.28 104
1490.37 104
1490.46 101
1490.54 98
1490.63 93
1490.72 89
1490.81 85
1490.90 81
1490.99 78
1491.08 76
1491.16 76
1491.25 75
1491.34 74
1491.43 73
1491.52 69
1491.61 64
1491.70 58
1491.78 51
1491.87 45
1491.96 42
1492.05 42
1492.14 44
1492.23 49
1492.32 55
1492.40 60
1492.49 63
1492.58 66
1492.67 67
1492.76 68
1492.85 70
1492.94 72
1493.03 76
1493.11 79
1493.20 83
1493.29 85
1493.38 86
1493.47 86
1493.56 85
1493.65 82
1493.73 78
1493.82 73
1493.91 68
1494.00 61
1494.09 55
1494.18 49
1494.27 43
1494.35 39
1494.44 36
1494.53 34
1494.62 33
1494.71 33
1494.80 33
1494.89 35
1494.98 37
1495.06 40
1495.15 44
1495.24 50
1495.33 57
1495.42 65
1495.51 72
1495.60 79
1495.69 85
1495.77 89
1495.86 91
1495.95 92
1496.04 90
1496.13 88
1496.22 84
1496.31 78
1496.39 72
1496.48 64
1496.57 56
1496.66 49
1496.75 42
1496.84 38
1496.93 36
1497.02 37
1497.10 39
1497.19 44
1497.28 48
1497.37 53
1497.46 58
1497.55 63
1497.64 68
1497.73 74
1497.81 82
1497.90 92
1497.99 102
1498.08 112
1498.17 120
1498.26 126
1498.35 127
1498.44 125
1498.52 120
1498.61 114
1498.70 109
1498.79 105
1498.88 104
1498.97 104
1499.06 105
1499.15 104
1499.24 101
1499.32 94
1499.41 85
1499.50 74
1499.59 63
1499.68 52
1499.77 43
1499.86 37
1499.95 32
1500.03 28
1500.12 26
1500.21 26
1500.30 27
1500.39 29
1500.48 33
1500.57 39
1500.66 46
1500.75 54
1500.83 62
1500.92 70
1501.01 77
1501.10 82
1501.19 85
1501.28 86
1501.37 85
1501.46 83
1501.55 80
1501.63 76
1501.72 73
1501.81 72
1501.90 72
1501.99 74
1502.08 78
1502.17 83
1502.26 90
1502.35 97
1502.43 103
1502.52 109
1502.61 114
1502.70 117
1502.79 120
1502.88 121
1502.97 121
1503.06 120
1503.15 118
1503.23 115
1503.32 111
1503.41 107
1503.50 105
1503.59 103
1503.68 102
1503.77 103
1503.86 104
1503.95 105
1504.03 105
1504.12 104
1504.21 102
1504.30 100
1504.39 99
1504.48 97
1504.57 97
1504.66 97
1504.75 97
1504.84 96
1504.92 95
1505.01 92
1505.10 89
1505.19 86
1505.28 86
1505.37 89
1505.46 95
1505.55 104
1505.64 116
1505.73 127
1505.81 138
1505.90 145
1505.99 149
1506.08 150
1506.17 147
1506.26 143
1506.35 138
1506.44 132
1506.53 126
1506.62 119
1506.70 113
1506.79 107
1506.88 102
1506.97 99
1507.06 98
1507.15 98
1507.24 99
1507.33 99
1507.42 97
1507.51 92
1507.59 85
1507.68 76
1507.77 67
1507.86 61
1507.95 58
1508.04 59
1508.13 63
1508.22 71
1508.31 79
1508.40 88
1508.49 96
1508.57 102
1508.66 106
1508.75 109
1508.84 110
1508.93 110
1509.02 110
1509.11 110
1509.20 110
1509.29 110
1509.38 111
1509.47 113
1509.55 113
1509.64 112
1509.73 109
1509.82 105
1509.91 99
1510.00 92
1510.09 84
1510.18 77
1510.27 70
1510.36 64
1510.45 57
1510.54 49
1510.62 41
1510.71 33
1510.80 26
1510.89 21
1510.98 19
1511.07 19
1511.16 22
1511.25 26
1511.34 31
1511.43 34
1511.52 35
1511.60 34
1511.69 32
1511.78 27
1511.87 23
1511.96 19
1512.05 17
1512.14 16
1512.23 17
1512.32 20
1512.41 25
1512.50 30
1512.59 35
1512.68 39
1512.76 42
1512.85 44
1512.94 44
1513.03 43
1513.12 41
1513.21 39
1513.30 37
1513.39 36
1513.48 36
1513.57 37
1513.66 38
1513.75 39
1513.84 40
1513.92 42
1514.01 45
1514.10 48
1514.19 51
1514.28 54
1514.37 58
1514.46 61
1514.55 64
1514.64 66
1514.73 67
1514.82 68
1514.91 67
1515.00 65
1515.08 61
1515.17 55
1515.26 48
1515.35 40
1515.44 31
1515.53 23
1515.62 15
1515.71 8
1515.80 2
1515.89 0
1515.98 0
1516.07 0
1516.16 0
1516.25 0
1516.33 0
1516.42 0
1516.51 0
1516.60 1
1516.69 6
1516.78 11
1516.87 16
1516.96 21
1517.05 25
1517.14 28
1517.23 30
1517.32 31
1517.41 32
1517.50 32
1517.59 33
1517.67 35
1517.76 38
1517.85 43
1517.94 47
1518.03 52
1518.12 55
1518.21 57
1518.30 58
1518.39 58
1518.48 56
1518.57 54
1518.66 51
1518.75 47
1518.84 42
1518.93 36
1519.02 29
1519.10 23
1519.19 18
1519.28 14
1519.37 13
1519.46 15
1519.55 19
1519.64 24
1519.73 28
1519.82 31
1519.91 32
1520.00 31
1520.09 28
1520.18 25
1520.27 24
1520.36 26
1520.45 30
1520.54 35
1520.62 41
1520.71 46
1520.80 48
1520.89 48
1520.98 44
1521.07 38
1521.16 31
1521.25 25
1521.34 19
1521.43 14
1521.52 11
1521.61 9
1521.70 8
1521.79 7
1521.88 7
1521.97 7
1522.06 8
1522.15 11
1522.24 15
1522.32 20
1522.41 25
1522.50 31
1522.59 36
1522.68 40
1522.77 42
1522.86 43
1522.95 43
1523.04 41
1523.13 39
1523.22 37
1523.31 34
1523.40 33
1523.49 32
1523.58 32
1523.67 32
1523.76 31
1523.85 30
1523.94 28
1524.03 25
1524.11 22
1524.20 20
1524.29 19
1524.38 20
1524.47 22
1524.56 26
1524.65 29
1524.74 30
1524.83 30
1524.92 27
1525.01 22
1525.10 16
1525.19 10
1525.28 5
1525.37 1
1525.46 0
1525.55 0
1525.64 2
1525.73 7
1525.82 12
1525.91 18
1526.00 23
1526.09 27
1526.18 31
1526.26 35
1526.35 40
1526.44 46
1526.53 53
1526.62 62
1526.71 71
1526.80 78
1526.89 83
1526.98 85
1527.07 83
1527.16 78
1527.25 71
1527.34 63
1527.43 54
1527.52 45
1527.61 36
1527.70 26
1527.79 16
1527.88 6
1527.97 0
1528.06 0
1528.15 0
1528.24 0
1528.33 0
1528.42 0
1528.51 0
1528.60 0
1528.68 0
1528.77 3
1528.86 7
1528.95 11
1529.04 17
1529.13 22
1529.22 28
1529.31 33
1529.40 38
1529.49 43
1529.58 48
1529.67 53
1529.76 59
1529.85 64
1529.94 69
1530.03 73
1530.12 74
1530.21 74
1530.30 71
1530.39 68
1530.48 63
1530.57 58
1530.66 54
1530.75 50
1530.84 45
1530.93 40
1531.02 34
1531.11 27
1531.20 19
1531.29 11
1531.38 5
1531.47 1
1531.56 0
1531.65 1
1531.74 5
1531.83 11
1531.92 17
1532.00 22
1532.09 26
1532.18 29
1532.27 31
1532.36 35
1532.45 41
1532.54 48
1532.63 58
1532.72 68
1532.81 78
1532.90 86
1532.99 91
1533.08 93
1533.17 91
1533.26 88
1533.35 84
1533.44 81
1533.53 80
1533.62 79
1533.71 79
1533.80 77
1533.89 74
1533.98 69
1534.07 61
1534.16 52
1534.25 43
1534.34 34
1534.43 27
1534.52 23
1534.61 20
1534.70 21
1534.79 24
1534.88 30
1534.97 38
1535.06 48
1535.15 58
1535.24 67
1535.33 72
1535.42 74
1535.51 71
1535.60 64
1535.69 55
1535.78 46
1535.87 38
1535.96 32
1536.05 28
1536.14 26
1536.23 26
1536.32 25
1536.41 24
1536.50 23
1536.59 22
1536.68 21
1536.77 21
1536.86 22
1536.95 24
1537.04 27
1537.13 31
1537.22 35
1537.31 38
1537.40 40
1537.49 41
1537.58 40
1537.67 38
1537.76 36
1537.85 32
1537.94 30
1538.03 28
1538.12 27
1538.21 26
1538.30 26
1538.39 25
1538.48 23
1538.57 20
1538.66 16
1538.75 11
1538.84 5
1538.93 0
1539.02 0
1539.11 0
1539.20 0
1539.28 0
1539.37 4
1539.46 12
1539.55 19
1539.64 24
1539.73 27
1539.82 28
1539.91 27
1540.00 24
1540.09 21
1540.18 18
1540.27 16
1540.37 15
1540.46 15
1540.55 16
1540.64 18
1540.73 21
1540.82 23
1540.91 24
1541.00 24
1541.09 23
1541.18 22
1541.27 19
1541.36 17
1541.45 15
1541.54 14
1541.63 14
1541.72 15
1541.81 17
1541.90 19
1541.99 21
1542.08 23
1542.17 26
1542.26 30
1542.35 35
1542.44 42
1542.53 49
1542.62 56
1542.71 62
1542.80 64
1542.89 62
1542.98 55
1543.07 44
1543.16 30
1543.25 18
1543.34 8
1543.43 2
1543.52 2
1543.61 5
1543.70 11
1543.79 18
1543.88 24
1543.97 28
1544.06 31
1544.15 33
1544.24 35
1544.33 37
1544.42 40
1544.51 43
1544.60 45
1544.69 48
1544.78 50
1544.87 52
1544.96 52
1545.05 52
1545.14 51
1545.23 48
1545.32 44
1545.41 38
1545.50 31
1545.59 24
1545.68 16
1545.77 10
1545.86 4
1545.95 1
1546.04 0
1546.13 0
1546.22 0
1546.31 2
1546.40 5
1546.49 9
1546.58 13
1546.67 17
1546.76 21
1546.85 25
1546.94 28
1547.03 30
1547.12 30
1547.21 29
1547.30 25
1547.39 20
1547.48 14
1547.57 7
1547.67 0
1547.76 0
1547.85 0
1547.94 0
1548.03 0
1548.12 0
1548.21 0
1548.30 0
1548.39 0
1548.48 5
1548.57 10
1548.66 15
1548.75 20
1548.84 24
1548.93 28
1549.02 31
1549.11 35
1549.20 39
1549.29 44
1549.38 51
1549.47 59
1549.56 69
1549.65 79
1549.74 89
1549.83 97
1549.92 102
1550.01 104
1550.10 102
1550.19 97
1550.28 89
1550.37 80
1550.46 71
1550.55 62
1550.64 55
1550.73 51
1550.82 51
1550.92 53
1551.01 59
1551.10 67
1551.19 78
1551.28 90
1551.37 103
1551.46 115
1551.55 126
1551.64 136
1551.73 143
1551.82 147
1551.91 148
1552.00 148
1552.09 148
1552.18 149
1552.27 150
1552.36 154
1552.45 158
1552.54 162
1552.63 164
1552.72 164
1552.81 160
1552.90 153
1552.99 143
1553.08 132
1553.17 120
1553.26 109
1553.35 100
1553.45 94
1553.54 90
1553.63 88
1553.72 88
1553.81 88
1553.90 89
1553.99 91
1554.08 93
1554.17 96
1554.26 99
1554.35 101
1554.44 102
1554.53 102
1554.62 99
1554.71 95
1554.80 90
1554.89 84
1554.98 79
1555.07 75
1555.16 72
1555.25 72
1555.34 72
1555.43 74
1555.53 76
1555.62 78
1555.71 82
1555.80 85
1555.89 89
1555.98 92
1556.07 93
1556.16 93
1556.25 92
1556.34 89
1556.43 86
1556.52 85
1556.61 87
1556.70 93
1556.79 104
1556.88 117
1556.97 133
1557.06 148
1557.15 161
1557.24 169
1557.33 173
1557.43 173
1557.52 171
1557.61 169
1557.70 168
1557.79 170
1557.88 176
1557.97 184
1558.06 192
1558.15 198
1558.24 201
1558.33 199
1558.42 192
1558.51 182
1558.60 170
1558.69 158
1558.78 147
1558.87 137
1558.96 129
1559.05 120
1559.15 111
1559.24 101
1559.33 89
1559.42 77
1559.51 64
1559.60 54
1559.69 45
1559.78 38
1559.87 33
1559.96 30
1560.05 27
1560.14 24
1560.23 21
1560.32 16
1560.41 12
1560.50 9
1560.59 8
1560.69 9
1560.78 13
1560.87 19
1560.96 25
1561.05 30
1561.14 33
1561.23 34
1561.32 33
1561.41 33
1561.50 34
1561.59 36
1561.68 41
1561.77 46
1561.86 50
1561.95 52
1562.04 52
1562.14 49
1562.23 46
1562.32 42
1562.41 40
1562.50 39
1562.59 40
1562.68 42
1562.77 45
1562.86 48
1562.95 51
1563.04 53
1563.13 55
1563.22 56
1563.31 57
1563.40 58
1563.50 59
1563.59 59
1563.68 58
1563.77 57
1563.86 56
1563.95 54
1564.04 52
1564.13 49
1564.22 47
1564.31 44
1564.40 42
1564.49 41
1564.58 41
1564.67 42
1564.77 43
1564.86 45
1564.95 46
1565.04 46
1565.13 45
1565.22 44
1565.31 43
1565.40 43
1565.49 44
1565.58 47
1565.67 50
1565.76 51
1565.85 51
1565.95 49
1566.04 46
1566.13 41
1566.22 38
1566.31 35
1566.40 34
1566.49 35
1566.58 36
1566.67 36
1566.76 35
1566.85 32
1566.94 28
1567.03 23
1567.13 19
1567.22 17
1567.31 19
1567.40 25
1567.49 33
1567.58 44
1567.67 54
1567.76 64
1567.85 72
1567.94 77
1568.03 80
1568.12 81
1568.22 81
1568.31 80
1568.40 78
1568.49 76
1568.58 73
1568.67 70
1568.76 68
1568.85 67
1568.94 68
1569.03 71
1569.12 77
1569.21 85
1569.31 95
1569.40 104
1569.49 113
1569.58 119
1569.67 122
1569.76 121
1569.85 117
1569.94 110
1570.03 103
1570.12 96
1570.21 91
1570.30 89
1570.40 89
1570.49 91
1570.58 94
1570.67 97
1570.76 99
1570.85 99
1570.94 97
1571.03 95
1571.12 92
1571.21 89
1571.30 86
1571.40 83
1571.49 81
1571.58 79
1571.67 76
1571.76 74
1571.85 73
1571.94 73
1572.03 75
1572.12 77
1572.21 80
1572.30 82
1572.40 82
1572.49 79
1572.58 74
1572.67 67
1572.76 59
1572.85 50
1572.94 42
1573.03 34
1573.12 26
1573.21 20
1573.31 15
1573.40 12
1573.49 12
1573.58 14
1573.67 19
1573.76 25
1573.85 31
1573.94 37
1574.03 41
1574.12 45
1574.22 47
1574.31 48
1574.40 49
1574.49 50
1574.58 50
1574.67 50
1574.76 50
1574.85 48
1574.94 46
1575.03 43
1575.13 40
1575.22 35
1575.31 28
1575.40 20
1575.49 11
1575.58 3
1575.67 0
1575.76 0
1575.85 0
1575.94 0
1576.04 0
1576.13 5
1576.22 14
1576.31 23
1576.40 31
1576.49 39
1576.58 44
1576.67 48
1576.76 49
1576.86 49
1576.95 47
1577.04 44
1577.13 40
1577.22 36
1577.31 32
1577.40 28
1577.49 24
1577.58 21
1577.68 19
1577.77 17
1577.86 15
1577.95 13
1578.04 10
1578.13 7
1578.22 3
1578.31 0
1578.40 0
1578.50 0
1578.59 0
1578.68 0
1578.77 0
1578.86 0
1578.95 0
1579.04 3
1579.13 6
1579.22 9
1579.32 10
1579.41 11
1579.50 12
1579.59 11
1579.68 10
1579.77 7
1579.86 3
1579.95 0
1580.04 0
1580.14 0
1580.23 0
1580.32 0
1580.41 0
1580.50 6
1580.59 16
1580.68 26
1580.77 35
1580.87 41
1580.96 45
1581.05 46
1581.14 44
1581.23 40
1581.32 35
1581.41 29
1581.50 24
1581.60 19
1581.69 16
1581.78 13
1581.87 12
1581.96 13
1582.05 15
1582.14 17
1582.23 21
1582.32 23
1582.42 26
1582.51 28
1582.60 29
1582.69 30
1582.78 29
1582.87 26
1582.96 23
1583.05 19
1583.15 15
1583.24 12
1583.33 11
1583.42 13
1583.51 19
1583.60 26
1583.69 34
1583.79 40
1583.88 44
1583.97 45
1584.06 43
1584.15 39
1584.24 33
1584.33 27
1584.42 23
1584.52 20
1584.61 20
1584.70 21
1584.79 24
1584.88 29
1584.97 35
1585.06 41
1585.15 49
1585.25 56
1585.34 64
1585.43 71
1585.52 77
1585.61 81
1585.70 84
1585.79 84
1585.89 83
1585.98 81
1586.07 78
1586.16 74
1586.25 70
1586.34 67
1586.43 63
1586.52 59
1586.62 55
1586.71 50
1586.80 45
1586.89 39
1586.98 34
1587.07 30
1587.16 27
1587.26 27
1587.35 29
1587.44 33
1587.53 39
1587.62 48
1587.71 58
1587.80 69
1587.90 81
1587.99 93
1588.08 102
1588.17 109
1588.26 112
1588.35 112
1588.44 109
1588.54 104
1588.63 99
1588.72 95
1588.81 92
1588.90 90
1588.99 88
1589.08 85
1589.17 82
1589.27 77
1589.36 73
1589.45 68
1589.54 65
1589.63 64
1589.72 64
1589.82 67
1589.91 71
1590.00 76
1590.09 81
1590.18 86
1590.27 90
1590.36 93
1590.46 95
1590.55 95
1590.64 93
1590.73 89
1590.82 84
1590.91 80
1591.00 76
1591.10 73
1591.19 73
1591.28 74
1591.37 76
1591.46 78
1591.55 78
1591.64 77
1591.74 72
1591.83 64
1591.92 53
1592.01 40
1592.10 25
1592.19 12
1592.29 0
1592.38 0
1592.47 0
1592.56 0
1592.65 0
1592.74 0
1592.83 4
1592.93 15
1593.02 27
1593.11 37
1593.20 47
1593.29 54
1593.38 59
1593.48 62
1593.57 63
1593.66 63
1593.75 63
1593.84 63
1593.93 64
1594.02 64
1594.12 65
1594.21 66
1594.30 68
1594.39 71
1594.48 75
1594.57 82
1594.67 92
1594.76 103
1594.85 115
1594.94 126
1595.03 135
1595.12 141
1595.22 143
1595.31 142
1595.40 137
1595.49 130
1595.58 121
1595.67 111
1595.76 102
1595.86 92
1595.95 81
1596.04 70
1596.13 59
1596.22 49
1596.31 40
1596.41 35
1596.50 33
1596.59 35
1596.68 41
1596.77 51
1596.86 63
1596.96 75
1597.05 86
1597.14 96
1597.23 103
1597.32 107
1597.41 107
1597.51 104
1597.60 98
1597.69 90
1597.78 80
1597.87 69
1597.96 58
1598.06 47
1598.15 36
1598.24 26
1598.33 16
1598.42 6
1598.51 0
1598.61 0
1598.70 0
1598.79 0
1598.88 0
1598.97 0
1599.07 0
1599.16 0
1599.25 0
1599.34 4
1599.43 11
1599.52 18
1599.62 26
1599.71 33
1599.80 39
1599.89 42
1599.98 43
1600.07 42
1600.17 38
1600.26 34
1600.35 29
1600.44 25
1600.53 21
1600.62 19
1600.72 17
1600.81 17
1600.90 19
1600.99 22
1601.08 29
1601.18 38
1601.27 50
1601.36 64
1601.45 79
1601.54 94
1601.63 106
1601.73 115
1601.82 122
1601.91 126
1602.00 128
1602.09 129
1602.18 130
1602.28 132
1602.37 135
1602.46 139
1602.55 146
1602.64 154
1602.74 164
1602.83 174
1602.92 184
1603.01 192
1603.10 197
1603.19 198
1603.29 194
1603.38 188
1603.47 181
1603.56 175
1603.65 170
1603.75 167
1603.84 166
1603.93 165
1604.02 164
1604.11 161
1604.21 156
1604.30 149
1604.39 143
1604.48 137
1604.57 134
1604.66 131
1604.76 131
1604.85 131
1604.94 132
1605.03 133
1605.12 134
1605.22 135
1605.31 136
1605.40 137
1605.49 138
1605.58 138
1605.68 135
1605.77 131
1605.86 124
1605.95 115
1606.04 104
1606.13 92
1606.23 79
1606.32 69
1606.41 60
1606.50 56
1606.59 57
1606.69 64
1606.78 75
1606.87 89
1606.96 104
1607.05 118
1607.15 130
1607.24 139
1607.33 147
1607.42 154
1607.51 160
1607.61 167
1607.70 175
1607.79 183
1607.88 189
1607.97 194
1608.07 196
1608.16 195
1608.25 191
1608.34 185
1608.43 178
1608.53 170
1608.62 163
1608.71 158
1608.80 155
1608.89 155
1608.99 156
1609.08 157
1609.17 158
1609.26 158
1609.35 155
1609.45 151
1609.54 145
1609.63 138
1609.72 132
1609.81 125
1609.91 120
1610.00 116
1610.09 113
1610.18 110
1610.27 108
1610.37 107
1610.46 105
1610.55 103
1610.64 102
1610.73 102
1610.83 104
1610.92 107
1611.01 111
1611.10 115
1611.19 119
1611.29 121
1611.38 121
1611.47 120
1611.56 116
1611.65 111
1611.75 107
1611.84 104
1611.93 103
1612.02 104
1612.12 107
1612.21 112
1612.30 117
1612.39 120
1612.48 121
1612.58 120
1612.67 115
1612.76 107
1612.85 98
1612.94 87
1613.04 77
1613.13 68
1613.22 62
1613.31 58
1613.40 57
1613.50 59
1613.59 64
1613.68 69
1613.77 76
1613.87 82
1613.96 88
1614.05 93
1614.14 97
1614.23 101
1614.33 104
1614.42 108
1614.51 112
1614.60 117
1614.69 122
1614.79 125
1614.88 126
1614.97 123
1615.06 118
1615.16 109
1615.25 98
1615.34 86
1615.43 74
1615.52 62
1615.62 52
1615.71 43
1615.80 36
1615.89 29
1615.99 23
1616.08 18
1616.17 14
1616.26 12
1616.35 11
1616.45 13
1616.54 17
1616.63 24
1616.72 34
1616.82 46
1616.91 60
1617.00 74
1617.09 85
1617.18 91
1617.28 93
1617.37 89
1617.46 81
1617.55 71
1617.65 61
1617.74 52
1617.83 47
1617.92 44
1618.01 44
1618.11 46
1618.20 49
1618.29 52
1618.38 55
1618.48 58
1618.57 60
1618.66 62
1618.75 63
1618.84 64
1618.94 63
1619.03 62
1619.12 61
1619.21 61
1619.31 61
1619.40 61
1619.49 61
1619.58 60
1619.68 58
1619.77 55
1619.86 53
1619.95 52
1620.04 54
1620.14 57
1620.23 63
1620.32 70
1620.41 76
1620.51 80
1620.60 81
1620.69 79
1620.78 75
1620.88 69
1620.97 65
1621.06 64
1621.15 65
1621.25 69
1621.34 74
1621.43 80
1621.52 84
1621.61 86
1621.71 85
1621.80 81
1621.89 75
1621.98 67
1622.08 59
1622.17 51
1622.26 44
1622.35 36
1622.45 27
1622.54 17
1622.63 6
1622.72 0
1622.82 0
1622.91 0
1623.00 0
1623.09 0
1623.18 0
1623.28 0
1623.37 1
1623.46 9
1623.55 15
1623.65 19
1623.74 21
1623.83 22
1623.92 23
1624.02 23
1624.11 24
1624.20 26
1624.29 27
1624.39 29
1624.48 31
1624.57 33
1624.66 35
1624.76 37
1624.85 39
1624.94 42
1625.03 44
1625.13 46
1625.22 48
1625.31 51
1625.40 54
1625.50 58
1625.59 63
1625.68 70
1625.77 77
1625.87 85
1625.96 92
1626.05 98
1626.14 103
1626.24 105
1626.33 104
1626.42 101
1626.51 97
1626.61 91
1626.70 85
1626.79 79
1626.88 74
1626.98 70
1627.07 68
1627.16 69
1627.25 72
1627.35 77
1627.44 86
1627.53 96
1627.62 107
1627.72 118
1627.81 127
1627.90 135
1627.99 139
1628.09 140
1628.18 138
1628.27 133
1628.36 127
1628.46 119
1628.55 110
1628.64 101
1628.73 93
1628.83 85
1628.92 77
1629.01 71
1629.10 65
1629.20 61
1629.29 59
1629.38 58
1629.47 58
1629.57 59
1629.66 62
1629.75 65
1629.85 68
1629.94 72
1630.03 76
1630.12 80
1630.22 83
1630.31 85
1630.40 86
1630.49 86
1630.59 83
1630.68 80
1630.77 75
1630.86 70
1630.96 65
1631.05 61
1631.14 59
1631.23 58
1631.33 59
1631.42 61
1631.51 65
1631.60 70
1631.70 75
1631.79 79
1631.88 81
1631.98 82
1632.07 81
1632.16 79
1632.25 75
1632.35 71
1632.44 66
1632.53 61
1632.62 57
1632.72 54
1632.81 53
1632.90 53
1632.99 55
1633.09 58
1633.18 63
1633.27 68
1633.37 73
1633.46 80
1633.55 86
1633.64 92
1633.74 98
1633.83 102
1633.92 106
1634.01 107
1634.11 106
1634.20 103
1634.29 100
1634.39 95
1634.48 92
1634.57 89
1634.66 88
1634.76 88
1634.85 91
1634.94 95
1635.03 100
1635.13 104
1635.22 106
1635.31 105
1635.41 99
1635.50 91
1635.59 81
1635.68 71
1635.78 64
1635.87 60
1635.96 59
1636.05 62
1636.15 67
1636.24 71
1636.33 74
1636.43 75
1636.52 74
1636.61 72
1636.70 69
1636.80 67
1636.89 65
1636.98 63
1637.08 62
1637.17 61
1637.26 61
1637.35 62
1637.45 63
1637.54 65
1637.63 67
1637.73 68
1637.82 69
1637.91 69
1638.00 68
1638.10 67
1638.19 66
1638.28 66
1638.37 65
1638.47 65
1638.56 64
1638.65 62
1638.75 60
1638.84 57
1638.93 54
1639.02 50
1639.12 46
1639.21 39
1639.30 31
1639.40 22
1639.49 12
1639.58 3
1639.67 0
1639.77 0
1639.86 0
1639.95 1
1640.05 7
1640.14 15
1640.23 21
1640.33 25
1640.42 27
1640.51 27
1640.60 25
1640.70 23
1640.79 21
1640.88 19
1640.98 18
1641.07 18
1641.16 20
1641.25 23
1641.35 26
1641.44 29
1641.53 31
1641.63 30
1641.72 27
1641.81 21
1641.90 14
1642.00 7
1642.09 3
1642.18 1
1642.28 4
1642.37 9
1642.46 16
1642.56 23
1642.65 29
1642.74 33
1642.83 36
1642.93 37
1643.02 39
1643.11 42
1643.21 47
1643.30 53
1643.39 60
1643.48 69
1643.58 77
1643.67 85
1643.76 94
1643.86 103
1643.95 112
1644.04 121
1644.14 129
1644.23 134
1644.32 137
1644.41 136
1644.51 132
1644.60 126
1644.69 119
1644.79 111
1644.88 102
1644.97 94
1645.07 86
1645.16 79
1645.25 74
1645.35 71
1645.44 72
1645.53 75
1645.62 80
1645.72 86
1645.81 92
1645.90 96
1646.00 97
1646.09 97
1646.18 95
1646.28 92
1646.37 89
1646.46 87
1646.55 85
1646.65 82
1646.74 79
1646.83 73
1646.93 66
1647.02 57
1647.11 49
1647.21 42
1647.30 38
1647.39 37
1647.49 39
1647.58 45
1647.67 54
1647.76 64
1647.86 75
1647.95 86
1648.04 95
1648.14 101
1648.23 102
1648.32 99
1648.42 91
1648.51 80
1648.60 68
1648.70 57
1648.79 48
1648.88 42
1648.98 39
1649.07 40
1649.16 43
1649.25 48
1649.35 55
1649.44 62
1649.53 68
1649.63 73
1649.72 76
1649.81 76
1649.91 72
1650.00 66
1650.09 57
1650.19 46
1650.28 35
1650.37 25
1650.47 17
1650.56 12
1650.65 10
1650.75 12
1650.84 16
1650.93 21
1651.03 25
1651.12 28
1651.21 28
1651.30 26
1651.40 21
1651.49 14
1651.58 5
1651.68 0
1651.77 0
1651.86 0
1651.96 0
1652.05 0
1652.14 0
1652.24 0
1652.33 0
1652.42 6
1652.52 15
1652.61 24
1652.70 31
1652.80 36
1652.89 38
1652.98 40
1653.08 40
1653.17 39
1653.26 36
1653.36 32
1653.45 27
1653.54 21
1653.64 17
1653.73 16
1653.82 18
1653.92 24
1654.01 33
1654.10 44
1654.20 55
1654.29 65
1654.38 72
1654.48 77
1654.57 78
1654.66 78
1654.75 75
1654.85 72
1654.94 67
1655.03 62
1655.13 57
1655.22 51
1655.31 46
1655.41 40
1655.50 34
1655.59 28
1655.69 22
1655.78 17
1655.87 13
1655.97 12
1656.06 14
1656.15 19
1656.25 27
1656.34 37
1656.43 48
1656.53 61
1656.62 73
1656.71 86
1656.81 98
1656.90 108
1656.99 117
1657.09 122
1657.18 123
1657.27 119
1657.37 110
1657.46 97
1657.56 81
1657.65 65
1657.74 51
1657.84 42
1657.93 37
1658.02 36
1658.12 40
1658.21 47
1658.30 54
1658.40 61
1658.49 66
1658.58 69
1658.68 69
1658.77 68
1658.86 66
1658.96 63
1659.05 59
1659.14 56
1659.24 53
1659.33 50
1659.42 48
1659.52 47
1659.61 47
1659.70 48
1659.80 49
1659.89 50
1659.98 49
1660.08 46
1660.17 41
1660.26 32
1660.36 21
1660.45 10
1660.54 0
1660.64 0
1660.73 0
1660.82 0
1660.92 0
1661.01 0
1661.11 0
1661.20 0
1661.29 0
1661.39 9
1661.48 19
1661.57 31
1661.67 44
1661.76 59
1661.85 76
1661.95 92
1662.04 106
1662.13 117
1662.23 125
1662.32 129
1662.41 131
1662.51 132
1662.60 133
1662.69 136
1662.79 142
1662.88 149
1662.98 158
1663.07 167
1663.16 175
1663.26 180
1663.35 183
1663.44 182
1663.54 178
1663.63 173
1663.72 166
1663.82 159
1663.91 153
1664.00 147
1664.10 141
1664.19 135
1664.29 128
1664.38 121
1664.47 114
1664.57 108
1664.66 104
1664.75 102
1664.85 102
1664.94 103
1665.03 104
1665.13 104
1665.22 101
1665.31 97
1665.41 92
1665.50 86
1665.60 81
1665.69 78
1665.78 75
1665.88 74
1665.97 73
1666.06 72
1666.16 70
1666.25 68
1666.34 65
1666.44 63
1666.53 64
1666.63 66
1666.72 72
1666.81 80
1666.91 88
1667.00 96
1667.09 101
1667.19 104
1667.28 104
1667.37 101
1667.47 97
1667.56 92
1667.66 87
1667.75 83
1667.84 81
1667.94 80
1668.03 81
1668.12 83
1668.22 86
1668.31 89
1668.40 93
1668.50 98
1668.59 104
1668.69 110
1668.78 116
1668.87 122
1668.97 128
1669.06 133
1669.15 136
1669.25 137
1669.34 137
1669.44 134
1669.53 131
1669.62 126
1669.72 122
1669.81 116
1669.90 112
1670.00 107
1670.09 104
1670.19 101
1670.28 101
1670.37 103
1670.47 106
1670.56 111
1670.65 118
1670.75 125
1670.84 132
1670.94 137
1671.03 140
1671.12 139
1671.22 134
1671.31 124
1671.40 112
1671.50 100
1671.59 90
1671.69 86
1671.78 89
1671.87 98
1671.97 113
1672.06 132
1672.15 150
1672.25 166
1672.34 177
1672.44 183
1672.53 184
1672.62 181
1672.72 175
1672.81 166
1672.90 156
1673.00 145
1673.09 135
1673.19 125
1673.28 116
1673.37 109
1673.47 101
1673.56 95
1673.66 89
1673.75 84
1673.84 81
1673.94 79
1674.03 80
1674.12 81
1674.22 83
1674.31 84
1674.41 85
1674.50 85
1674.59 84
1674.69 84
1674.78 86
1674.88 89
1674.97 95
1675.06 103
1675.16 110
1675.25 118
1675.34 123
1675.44 126
1675.53 126
1675.63 124
1675.72 120
1675.81 115
1675.91 110
1676.00 105
1676.10 101
1676.19 99
1676.28 99
1676.38 101
1676.47 105
1676.57 112
1676.66 120
1676.75 128
1676.85 135
1676.94 141
1677.03 146
1677.13 149
1677.22 150
1677.32 148
1677.41 145
1677.50 140
1677.60 133
1677.69 126
1677.79 120
1677.88 115
1677.97 113
1678.07 112
1678.16 112
1678.26 112
1678.35 111
1678.44 110
1678.54 106
1678.63 101
1678.73 95
1678.82 87
1678.91 79
1679.01 70
1679.10 61
1679.20 50
1679.29 40
1679.38 32
1679.48 27
1679.57 25
1679.67 27
1679.76 32
1679.85 40
1679.95 49
1680.04 57
1680.14 64
1680.23 71
1680.32 76
1680.42 82
1680.51 88
1680.61 94
1680.70 100
1680.79 104
1680.89 107
1680.98 106
1681.08 103
1681.17 98
1681.26 93
1681.36 89
1681.45 87
1681.55 88
1681.64 93
1681.73 100
1681.83 108
1681.92 117
1682.02 125
1682.11 131
1682.20 134
1682.30 135
1682.39 134
1682.49 129
1682.58 123
1682.68 115
1682.77 106
1682.86 96
1682.96 87
1683.05 78
1683.15 72
1683.24 69
1683.33 70
1683.43 75
1683.52 83
1683.62 92
1683.71 102
1683.80 109
1683.90 114
1683.99 115
1684.09 113
1684.18 109
1684.27 104
1684.37 99
1684.46 95
1684.56 92
1684.65 92
1684.75 94
1684.84 97
1684.93 102
1685.03 107
1685.12 113
1685.22 119
1685.31 123
1685.40 126
1685.50 129
1685.59 131
1685.69 134
1685.78 138
1685.88 144
1685.97 150
1686.06 159
1686.16 167
1686.25 176
1686.35 184
1686.44 191
1686.53 196
1686.63 200
1686.72 201
1686.82 200
1686.91 196
1687.01 191
1687.10 184
1687.19 176
1687.29 166
1687.38 157
1687.48 148
1687.57 140
1687.67 134
1687.76 131
1687.85 132
1687.95 137
1688.04 145
1688.14 155
1688.23 165
1688.32 174
1688.42 179
1688.51 181
1688.61 179
1688.70 175
1688.80 170
1688.89 165
1688.98 160
1689.08 157
1689.17 153
1689.27 151
1689.36 148
1689.46 146
1689.55 143
1689.64 139
1689.74 136
1689.83 132
1689.93 127
1690.02 123
1690.12 118
1690.21 113
1690.30 107
1690.40 101
1690.49 95
1690.59 89
1690.68 86
1690.78 85
1690.87 87
1690.96 92
1691.06 99
1691.15 106
1691.25 112
1691.34 117
1691.44 119
1691.53 119
1691.62 117
1691.72 116
1691.81 116
1691.91 118
1692.00 122
1692.10 126
1692.19 129
1692.29 131
1692.38 130
1692.47 126
1692.57 120
1692.66 113
1692.76 105
1692.85 97
1692.95 89
1693.04 82
1693.13 75
1693.23 69
1693.32 63
1693.42 59
1693.51 56
1693.61 55
1693.70 55
1693.80 57
1693.89 58
1693.98 60
1694.08 60
1694.17 59
1694.27 57
1694.36 53
1694.46 47
1694.55 41
1694.64 34
1694.74 28
1694.83 24
1694.93 21
1695.02 20
1695.12 20
1695.21 21
1695.31 20
1695.40 17
1695.49 14
1695.59 10
1695.68 7
1695.78 6
1695.87 8
1695.97 14
1696.06 23
1696.16 32
1696.25 41
1696.34 46
1696.44 49
1696.53 48
1696.63 43
1696.72 38
1696.82 31
1696.91 26
1697.01 22
1697.10 20
1697.20 19
1697.29 19
1697.38 19
1697.48 17
1697.57 14
1697.67 9
1697.76 2
1697.86 0
1697.95 0
1698.05 0
1698.14 0
1698.23 0
1698.33 0
1698.42 0
1698.52 0
1698.61 5
1698.71 10
1698.80 16
1698.90 20
1698.99 25
1699.09 30
1699.18 36
1699.27 45
1699.37 54
1699.46 65
1699.56 75
1699.65 85
1699.75 93
1699.84 100
1699.94 105
1700.03 110
1700.13 114
1700.22 119
1700.31 123
1700.41 127
1700.50 129
1700.60 130
1700.69 129
1700.79 125
1700.88 121
1700.98 117
1701.07 114
1701.17 112
1701.26 112
1701.36 113
1701.45 114
1701.54 116
1701.64 115
1701.73 114
1701.83 110
1701.92 105
1702.02 100
1702.11 94
1702.21 91
1702.30 89
1702.40 91
1702.49 95
1702.59 100
1702.68 106
1702.77 110
1702.87 111
1702.96 108
1703.06 101
1703.15 90
1703.25 76
1703.34 62
1703.44 50
1703.53 40
1703.63 33
1703.72 31
1703.82 33
1703.91 37
1704.01 42
1704.10 48
1704.19 54
1704.29 60
1704.38 65
1704.48 69
1704.57 71
1704.67 71
1704.76 69
1704.86 64
1704.95 58
1705.05 52
1705.14 47
1705.24 45
1705.33 46
1705.43 51
1705.52 58
1705.62 67
1705.71 75
1705.80 82
1705.90 85
1705.99 85
1706.09 83
1706.18 78
1706.28 73
1706.37 66
1706.47 59
1706.56 51
1706.66 42
1706.75 32
1706.85 22
1706.94 13
1707.04 6
1707.13 4
1707.23 6
1707.32 13
1707.42 24
1707.51 37
1707.60 50
1707.70 60
1707.79 65
1707.89 65
1707.98 60
1708.08 53
1708.17 44
1708.27 35
1708.36 30
1708.46 28
1708.55 29
1708.65 34
1708.74 41
1708.84 49
1708.93 58
1709.03 67
1709.12 75
1709.22 81
1709.31 84
1709.41 85
1709.50 82
1709.60 77
1709.69 70
1709.79 62
1709.88 55
1709.98 50
1710.07 47
1710.16 46
1710.26 46
1710.35 46
1710.45 46
1710.54 44
1710.64 42
1710.73 40
1710.83 40
1710.92 41
1711.02 45
1711.11 52
1711.21 60
1711.30 69
1711.40 77
1711.49 83
1711.59 87
1711.68 88
1711.78 88
1711.87 88
1711.97 87
1712.06 88
1712.16 89
1712.25 92
1712.35 94
1712.44 96
1712.54 97
1712.63 97
1712.73 95
1712.82 91
1712.92 86
1713.01 81
1713.11 76
1713.20 73
1713.30 72
1713.39 72
1713.49 74
1713.58 77
1713.68 80
1713.77 82
1713.87 83
1713.96 82
1714.06 79
1714.15 76
1714.25 72
1714.34 67
1714.44 63
1714.53 61
1714.63 59
1714.72 58
1714.82 58
1714.91 59
1715.01 60
1715.10 62
1715.20 65
1715.29 68
1715.39 71
1715.48 74
1715.58 76
1715.67 77
1715.77 78
1715.86 79
1715.96 79
1716.05 80
1716.15 81
1716.24 82
1716.34 84
1716.43 85
1716.53 87
1716.62 90
1716.72 94
1716.81 99
1716.91 105
1717.00 111
1717.10 117
1717.19 120
1717.29 121
1717.38 119
1717.48 114
1717.57 106
1717.67 97
1717.76 86
1717.86 74
1717.95 61
1718.05 47
1718.14 34
1718.24 22
1718.33 12
1718.43 5
1718.52 0
1718.62 0
1718.71 1
1718.81 4
1718.90 9
1719.00 15
1719.09 20
1719.19 24
1719.28 26
1719.38 27
1719.47 26
1719.57 22
1719.66 18
1719.76 12
1719.85 7
1719.95 1
1720.04 0
1720.14 0
1720.23 0
1720.33 0
1720.42 6
1720.52 16
1720.61 29
1720.71 43
1720.80 57
1720.90 70
1720.99 79
1721.09 84
1721.18 85
1721.28 81
1721.38 73
1721.47 63
1721.57 54
1721.66 45
1721.76 38
1721.85 35
1721.95 33
1722.04 32
1722.14 31
1722.23 30
1722.33 28
1722.42 26
1722.52 24
1722.61 22
1722.71 20
1722.80 17
1722.90 14
1722.99 9
1723.09 3
1723.18 0
1723.28 0
1723.37 0
1723.47 0
1723.56 0
1723.66 0
1723.76 0
1723.85 2
1723.95 12
1724.04 21
1724.14 29
1724.23 36
1724.33 42
1724.42 48
1724.52 54
1724.61 59
1724.71 65
1724.80 70
1724.90 74
1724.99 75
1725.09 73
1725.18 69
1725.28 62
1725.37 55
1725.47 47
1725.56 42
1725.66 39
1725.76 41
1725.85 46
1725.95 57
1726.04 70
1726.14 85
1726.23 100
1726.33 112
1726.42 119
1726.52 121
1726.61 118
1726.71 110
1726.80 100
1726.90 89
1726.99 79
1727.09 72
1727.18 68
1727.28 66
1727.38 67
1727.47 69
1727.57 72
1727.66 74
1727.76 75
1727.85 74
1727.95 69
1728.04 61
1728.14 51
1728.23 39
1728.33 27
1728.42 16
1728.52 7
1728.62 1
1728.71 0
1728.81 0
1728.90 0
1729.00 0
1729.09 0
1729.19 0
1729.28 0
1729.38 0
1729.47 0
1729.57 2
1729.66 7
1729.76 14
1729.85 21
1729.95 27
1730.05 34
1730.14 40
1730.24 46
1730.33 52
1730.43 59
1730.52 66
1730.62 74
1730.71 81
1730.81 88
1730.90 94
1731.00 100
1731.10 105
1731.19 109
1731.29 113
1731.38 115
1731.48 114
1731.57 111
1731.67 105
1731.76 97
1731.86 87
1731.95 77
1732.05 68
1732.15 61
1732.24 57
1732.34 56
1732.43 58
1732.53 62
1732.62 68
1732.72 74
1732.81 80
1732.91 85
1733.00 90
1733.10 93
1733.20 94
1733.29 92
1733.39 88
1733.48 81
1733.58 73
1733.67 65
1733.77 58
1733.86 55
1733.96 54
1734.05 56
1734.15 59
1734.25 62
1734.34 64
1734.44 63
1734.53 59
1734.63 54
1734.72 48
1734.82 42
1734.91 38
1735.01 36
1735.11 35
1735.20 35
1735.30 35
1735.39 35
1735.49 36
1735.58 38
1735.68 40
1735.77 44
1735.87 48
1735.97 52
1736.06 56
1736.16 59
1736.25 61
1736.35 62
1736.44 63
1736.54 65
1736.63 68
1736.73 72
1736.83 77
1736.92 81
1737.02 82
1737.11 80
1737.21 73
1737.30 61
1737.40 47
1737.49 32
1737.59 18
1737.69 9
1737.78 3
1737.88 3
1737.97 5
1738.07 10
1738.16 14
1738.26 17
1738.36 16
1738.45 14
1738.55 10
1738.64 7
1738.74 4
1738.83 4
1738.93 5
1739.02 7
1739.12 10
1739.22 11
1739.31 12
1739.41 11
1739.50 11
1739.60 11
1739.69 12
1739.79 14
1739.89 18
1739.98 22
1740.08 26
1740.17 30
1740.27 32
1740.36 33
1740.46 34
1740.56 35
1740.65 37
1740.75 38
1740.84 39
1740.94 40
1741.03 39
1741.13 37
1741.23 36
1741.32 35
1741.42 36
1741.51 40
1741.61 47
1741.70 58
1741.80 70
1741.90 82
1741.99 92
1742.09 100
1742.18 103
1742.28 102
1742.37 97
1742.47 89
1742.57 80
1742.66 71
1742.76 65
1742.85 61
1742.95 60
1743.04 61
1743.14 64
1743.24 66
1743.33 66
1743.43 65
1743.52 63
1743.62 61
1743.71 61
1743.81 63
1743.91 68
1744.00 74
1744.10 81
1744.19 86
1744.29 88
1744.39 87
1744.48 82
1744.58 75
1744.67 69
1744.77 64
1744.86 62
1744.96 63
1745.06 67
1745.15 73
1745.25 79
1745.34 85
1745.44 88
1745.53 90
1745.63 90
1745.73 88
1745.82 86
1745.92 83
1746.01 80
1746.11 78
1746.21 76
1746.30 74
1746.40 72
1746.49 69
1746.59 66
1746.68 62
1746.78 58
1746.88 53
1746.97 49
1747.07 46
1747.16 44
1747.26 43
1747.36 42
1747.45 42
1747.55 41
1747.64 39
1747.74 38
1747.84 39
1747.93 41
1748.03 45
1748.12 51
1748.22 57
1748.31 62
1748.41 65
1748.51 64
1748.60 59
1748.70 52
1748.79 44
1748.89 38
1748.99 34
1749.08 34
1749.18 37
1749.27 44
1749.37 54
1749.47 63
1749.56 72
1749.66 80
1749.75 85
1749.85 87
1749.95 86
1750.04 82
1750.14 75
1750.23 66
1750.33 55
1750.43 44
1750.52 33
1750.62 25
1750.71 19
1750.81 16
1750.91 17
1751.00 19
1751.10 22
1751.19 25
1751.29 28
1751.39 30
1751.48 32
1751.58 33
1751.67 37
1751.77 42
1751.86 51
1751.96 64
1752.06 79
1752.15 95
1752.25 109
1752.35 120
1752.44 125
1752.54 124
1752.63 118
1752.73 107
1752.83 95
1752.92 82
1753.02 70
1753.11 59
1753.21 50
1753.31 42
1753.40 37
1753.50 33
1753.59 33
1753.69 34
1753.79 37
1753.88 40
1753.98 42
1754.07 42
1754.17 39
1754.27 34
1754.36 27
1754.46 19
1754.55 10
1754.65 2
1754.75 0
1754.84 0
1754.94 0
1755.03 0
1755.13 0
1755.23 0
1755.32 0
1755.42 0
1755.51 3
1755.61 15
1755.71 29
1755.80 44
1755.90 57
1756.00 67
1756.09 73
1756.19 75
1756.28 72
1756.38 66
1756.48 59
1756.57 54
1756.67 52
1756.76 52
1756.86 56
1756.96 61
1757.05 65
1757.15 68
1757.25 68
1757.34 65
1757.44 59
1757.53 52
1757.63 45
1757.73 37
1757.82 30
1757.92 24
1758.01 19
1758.11 16
1758.21 16
1758.30 18
1758.40 22
1758.50 27
1758.59 33
1758.69 38
1758.78 40
1758.88 39
1758.98 35
1759.07 28
1759.17 20
1759.26 12
1759.36 5
1759.46 0
1759.55 0
1759.65 0
1759.75 0
1759.84 0
1759.94 0
1760.03 2
1760.13 5
1760.23 9
1760.32 15
1760.42 24
1760.52 33
1760.61 42
1760.71 50
1760.80 54
1760.90 56
1761.00 55
1761.09 53
1761.19 51
1761.29 51
1761.38 51
1761.48 53
1761.57 55
1761.67 56
1761.77 56
1761.86 56
1761.96 56
1762.06 57
1762.15 59
1762.25 60
1762.34 61
1762.44 59
1762.54 54
1762.63 46
1762.73 35
1762.83 23
1762.92 10
1763.02 0
1763.11 0
1763.21 0
1763.31 0
1763.40 0
1763.50 0
1763.60 0
1763.69 9
1763.79 20
1763.89 29
1763.98 35
1764.08 37
1764.17 36
1764.27 32
1764.37 26
1764.46 19
1764.56 13
1764.66 8
1764.75 5
1764.85 6
1764.95 10
1765.04 17
1765.14 27
1765.23 38
1765.33 50
1765.43 62
1765.52 72
1765.62 80
1765.72 85
1765.81 88
1765.91 90
1766.01 90
1766.10 89
1766.20 88
1766.29 86
1766.39 83
1766.49 80
1766.58 77
1766.68 74
1766.78 71
1766.87 68
1766.97 67
1767.07 68
1767.16 70
1767.26 72
1767.35 73
1767.45 72
1767.55 67
1767.64 59
1767.74 47
1767.84 33
1767.93 19
1768.03 7
1768.13 0
1768.22 0
1768.32 0
1768.42 0
1768.51 0
1768.61 0
1768.70 0
1768.80 0
1768.90 0
1768.99 2
1769.09 6
1769.19 12
1769.28 18
1769.38 26
1769.48 33
1769.57 41
1769.67 50
1769.77 58
1769.86 65
1769.96 72
1770.06 77
1770.15 80
1770.25 81
1770.35 80
1770.44 78
1770.54 77
1770.63 77
1770.73 79
1770.83 84
1770.92 91
1771.02 98
1771.12 105
1771.21 110
1771.31 112
1771.41 111
1771.50 108
1771.60 103
1771.70 98
1771.79 91
1771.89 84
1771.99 77
1772.08 70
1772.18 63
1772.28 56
1772.37 50
1772.47 44
1772.57 39
1772.66 34
1772.76 30
1772.86 26
1772.95 22
1773.05 18
1773.14 14
1773.24 9
1773.34 3
1773.43 0
1773.53 0
1773.63 0
1773.72 0
1773.82 0
1773.92 4
1774.01 11
1774.11 19
1774.21 25
1774.30 28
1774.40 29
1774.50 27
1774.59 24
1774.69 19
1774.79 14
1774.88 10
1774.98 6
1775.08 4
1775.17 5
1775.27 7
1775.37 12
1775.46 19
1775.56 27
1775.66 34
1775.75 41
1775.85 46
1775.95 48
1776.04 48
1776.14 47
1776.24 45
1776.33 45
1776.43 47
1776.53 52
1776.62 58
1776.72 64
1776.82 70
1776.91 74
1777.01 75
1777.11 74
1777.20 71
1777.30 67
1777.40 64
1777.49 63
1777.59 65
1777.69 70
1777.78 79
1777.88 91
1777.98 106
1778.07 121
1778.17 135
1778.27 147
1778.36 153
1778.46 154
1778.56 149
1778.65 138
1778.75 125
1778.85 110
1778.94 96
1779.04 84
1779.14 75
1779.23 70
1779.33 67
1779.43 66
1779.52 66
1779.62 67
1779.72 69
1779.82 71
1779.91 74
1780.01 75
1780.11 76
1780.20 75
1780.30 72
1780.40 67
1780.49 62
1780.59 58
1780.69 56
1780.78 56
1780.88 59
1780.98 64
1781.07 69
1781.17 75
1781.27 79
1781.36 82
1781.46 83
1781.56 83
1781.65 84
1781.75 86
1781.85 89
1781.94 94
1782.04 98
1782.14 103
1782.24 106
1782.33 106
1782.43 104
1782.53 98
1782.62 89
1782.72 77
1782.82 64
1782.91 49
1783.01 35
1783.11 21
1783.20 10
1783.30 2
1783.40 0
1783.49 0
1783.59 0
1783.69 0
1783.78 0
1783.88 0
1783.98 0
1784.08 0
1784.17 0
1784.27 1
1784.37 8
1784.46 16
1784.56 25
1784.66 33
1784.75 40
1784.85 46
1784.95 50
1785.04 53
1785.14 55
1785.24 56
1785.33 54
1785.43 50
1785.53 45
1785.63 38
1785.72 30
1785.82 22
1785.92 15
1786.01 11
1786.11 10
1786.21 14
1786.30 21
1786.40 32
1786.50 46
1786.59 61
1786.69 75
1786.79 86
1786.89 95
1786.98 101
1787.08 105
1787.18 109
1787.27 113
1787.37 118
1787.47 124
1787.56 133
1787.66 143
1787.76 153
1787.86 163
1787.95 173
1788.05 182
1788.15 189
1788.24 194
1788.34 196
1788.44 196
1788.53 194
1788.63 192
1788.73 189
1788.83 187
1788.92 187
1789.02 186
1789.12 185
1789.21 182
1789.31 176
1789.41 169
1789.50 161
1789.60 153
1789.70 147
1789.80 144
1789.89 144
1789.99 146
1790.09 149
1790.18 151
1790.28 151
1790.38 149
1790.47 145
1790.57 140
1790.67 133
1790.77 126
1790.86 120
1790.96 115
1791.06 112
1791.15 112
1791.25 115
1791.35 121
1791.45 131
1791.54 142
1791.64 155
1791.74 167
1791.83 177
1791.93 185
1792.03 190
1792.13 191
1792.22 189
1792.32 184
1792.42 178
1792.51 170
1792.61 163
1792.71 156
1792.80 150
1792.90 145
1793.00 142
1793.10 139
1793.19 135
1793.29 131
1793.39 124
1793.48 116
1793.58 107
1793.68 98
1793.78 91
1793.87 85
1793.97 82
1794.07 81
1794.16 81
1794.26 79
1794.36 76
1794.46 71
1794.55 65
1794.65 58
1794.75 53
1794.84 50
1794.94 52
1795.04 59
1795.14 70
1795.23 84
1795.33 101
1795.43 118
1795.52 134
1795.62 148
1795.72 157
1795.82 163
1795.91 164
1796.01 161
1796.11 157
1796.21 151
1796.30 145
1796.40 140
1796.50 137
1796.59 135
1796.69 134
1796.79 133
1796.89 133
1796.98 132
1797.08 133
1797.18 134
1797.27 136
1797.37 140
1797.47 146
1797.57 152
1797.66 159
1797.76 166
1797.86 171
1797.96 175
1798.05 176
1798.15 175
1798.25 173
1798.34 169
1798.44 164
1798.54 158
1798.64 152
1798.73 145
1798.83 136
1798.93 127
1799.03 116
1799.12 103
1799.22 90
1799.32 77
1799.41 65
1799.51 56
1799.61 50
1799.71 49
1799.80 52
1799.90 59
1800.00 68
1800.10 78
1800.19 87
1800.29 95
1800.39 102
1800.48 106
1800.58 109
1800.68 110
1800.78 110
1800.87 109
1800.97 107
1801.07 104
1801.17 101
1801.26 98
1801.36 96
1801.46 95
1801.56 94
1801.65 94
1801.75 94
1801.85 93
1801.95 91
1802.04 88
1802.14 84
1802.24 81
1802.33 80
1802.43 80
1802.53 83
1802.63 88
1802.72 94
1802.82 101
1802.92 107
1803.02 111
1803.11 114
1803.21 115
1803.31 115
1803.41 113
1803.50 109
1803.60 103
1803.70 96
1803.80 86
1803.89 76
1803.99 65
1804.09 56
1804.19 47
1804.28 41
1804.38 36
1804.48 35
1804.57 37
1804.67 42
1804.77 50
1804.87 61
1804.96 73
1805.06 85
1805.16 97
1805.26 106
1805.35 112
1805.45 116
1805.55 118
1805.65 118
1805.74 118
1805.84 120
1805.94 123
1806.04 128
1806.13 134
1806.23 139
1806.33 142
1806.43 142
1806.52 138
1806.62 131
1806.72 122
1806.82 113
1806.91 105
1807.01 100
1807.11 98
1807.21 100
1807.30 104
1807.40 109
1807.50 115
1807.60 121
1807.69 125
1807.79 127
1807.89 127
1807.99 124
1808.08 119
1808.18 113
1808.28 108
1808.38 104
1808.47 103
1808.57 103
1808.67 104
1808.77 105
1808.86 104
1808.96 102
1809.06 98
1809.16 93
1809.25 88
1809.35 83
1809.45 78
1809.55 73
1809.64 69
1809.74 65
1809.84 61
1809.94 58
1810.04 58
1810.13 60
1810.23 65
1810.33 73
1810.43 80
1810.52 86
1810.62 90
1810.72 90
1810.82 87
1810.91 83
1811.01 79
1811.11 78
1811.21 79
1811.30 81
1811.40 82
1811.50 81
1811.60 75
1811.69 64
1811.79 48
1811.89 29
1811.99 10
1812.08 0
1812.18 0
1812.28 0
1812.38 0
1812.48 0
1812.57 0
1812.67 0
1812.77 4
1812.87 11
1812.96 16
1813.06 18
1813.16 18
1813.26 17
1813.35 16
1813.45 15
1813.55 16
1813.65 18
1813.75 21
1813.84 24
1813.94 27
1814.04 29
1814.14 29
1814.23 27
1814.33 23
1814.43 18
1814.53 13
1814.62 8
1814.72 3
1814.82 0
1814.92 0
1815.02 0
1815.11 0
1815.21 0
1815.31 0
1815.41 0
1815.50 0
1815.60 0
1815.70 0
1815.80 4
1815.89 11
1815.99 22
1816.09 35
1816.19 50
1816.29 66
1816.38 82
1816.48 97
1816.58 109
1816.68 117
1816.77 120
1816.87 120
1816.97 116
1817.07 110
1817.17 102
1817.26 96
1817.36 91
1817.46 90
1817.56 91
1817.65 95
1817.75 100
1817.85 105
1817.95 110
1818.05 114
1818.14 118
1818.24 123
1818.34 130
1818.44 138
1818.53 146
1818.63 155
1818.73 163
1818.83 170
1818.93 177
1819.02 183
1819.12 191
1819.22 199
1819.32 207
1819.41 214
1819.51 217
1819.61 216
1819.71 210
1819.81 201
1819.90 190
1820.00 180
1820.10 173
1820.20 171
1820.30 173
1820.39 179
1820.49 187
1820.59 195
1820.69 201
1820.78 203
1820.88 202
1820.98 197
1821.08 189
1821.18 178
1821.27 168
1821.37 159
1821.47 155
1821.57 155
1821.67 160
1821.76 168
1821.86 177
1821.96 184
1822.06 187
1822.16 185
1822.25 178
1822.35 167
1822.45 154
1822.55 142
1822.64 130
1822.74 123
1822.84 119
1822.94 119
1823.04 123
1823.13 130
1823.23 140
1823.33 149
1823.43 157
1823.53 161
1823.62 160
1823.72 154
1823.82 143
1823.92 128
1824.02 110
1824.11 93
1824.21 77
1824.31 67
1824.41 62
1824.51 62
1824.60 68
1824.70 76
1824.80 85
1824.90 93
1825.00 96
1825.09 95
1825.19 89
1825.29 80
1825.39 68
1825.49 56
1825.58 46
1825.68 40
1825.78 38
1825.88 39
1825.98 42
1826.07 47
1826.17 50
1826.27 52
1826.37 52
1826.47 50
1826.56 48
1826.66 46
1826.76 45
1826.86 46
1826.96 46
1827.05 46
1827.15 46
1827.25 44
1827.35 43
1827.45 43
1827.54 44
1827.64 47
1827.74 53
1827.84 59
1827.94 66
1828.03 72
1828.13 76
1828.23 78
1828.33 77
1828.43 74
1828.52 69
1828.62 63
1828.72 58
1828.82 53
1828.92 49
1829.01 47
1829.11 46
1829.21 47
1829.31 48
1829.41 49
1829.51 50
1829.60 52
1829.70 55
1829.80 59
1829.90 66
1830.00 74
1830.09 82
1830.19 90
1830.29 94
1830.39 95
1830.49 92
1830.58 87
1830.68 80
1830.78 74
1830.88 70
1830.98 68
1831.08 66
1831.17 65
1831.27 63
1831.37 59
1831.47 55
1831.57 49
1831.66 44
1831.76 40
1831.86 37
1831.96 36
1832.06 36
1832.16 37
1832.25 38
1832.35 39
1832.45 38
1832.55 38
1832.65 37
1832.74 35
1832.84 35
1832.94 35
1833.04 39
1833.14 45
1833.24 54
1833.33 66
1833.43 79
1833.53 91
1833.63 102
1833.73 111
1833.82 115
1833.92 114
1834.02 109
1834.12 100
1834.22 89
1834.32 76
1834.41 64
1834.51 56
1834.61 51
1834.71 52
1834.81 56
1834.91 63
1835.00 71
1835.10 77
1835.20 80
1835.30 80
1835.40 75
1835.49 68
1835.59 58
1835.69 49
1835.79 40
1835.89 35
1835.99 32
1836.08 33
1836.18 36
1836.28 41
1836.38 46
1836.48 51
1836.58 53
1836.67 53
1836.77 51
1836.87 49
1836.97 47
1837.07 47
1837.17 50
1837.26 57
1837.36 67
1837.46 80
1837.56 93
1837.66 104
1837.76 112
1837.85 114
1837.95 111
1838.05 102
1838.15 90
1838.25 76
1838.35 63
1838.44 53
1838.54 49
1838.64 49
1838.74 53
1838.84 60
1838.94 68
1839.03 74
1839.13 78
1839.23 80
1839.33 79
1839.43 76
1839.53 72
1839.62 69
1839.72 66
1839.82 65
1839.92 67
1840.02 70
1840.12 75
1840.21 80
1840.31 84
1840.41 88
1840.51 90
1840.61 92
1840.71 93
1840.80 95
1840.90 98
1841.00 101
1841.10 106
1841.20 110
1841.30 116
1841.40 122
1841.49 129
1841.59 136
1841.69 143
1841.79 147
1841.89 150
1841.99 149
1842.08 145
1842.18 139
1842.28 129
1842.38 118
1842.48 107
1842.58 95
1842.67 84
1842.77 73
1842.87 65
1842.97 58
1843.07 54
1843.17 53
1843.27 54
1843.36 57
1843.46 63
1843.56 68
1843.66 73
1843.76 77
1843.86 78
1843.95 78
1844.05 76
1844.15 72
1844.25 68
1844.35 63
1844.45 59
1844.55 55
1844.64 52
1844.74 49
1844.84 47
1844.94 46
1845.04 45
1845.14 47
1845.24 49
1845.33 51
1845.43 52
1845.53 52
1845.63 49
1845.73 43
1845.83 35
1845.93 26
1846.02 19
1846.12 14
1846.22 12
1846.32 15
1846.42 20
1846.52 26
1846.62 30
1846.71 32
1846.81 30
1846.91 25
1847.01 16
1847.11 5
1847.21 0
1847.31 0
1847.40 0
1847.50 0
1847.60 0
1847.70 0
1847.80 2
1847.90 9
1848.00 14
1848.09 16
1848.19 14
1848.29 10
1848.39 5
1848.49 0
1848.59 0
1848.69 0
1848.78 0
1848.88 8
1848.98 21
1849.08 37
1849.18 54
1849.28 69
1849.38 82
1849.47 89
1849.57 90
1849.67 86
1849.77 77
1849.87 65
1849.97 53
1850.07 42
1850.17 32
1850.26 24
1850.36 18
1850.46 14
1850.56 11
1850.66 11
1850.76 14
1850.86 20
1850.95 29
1851.05 40
1851.15 52
1851.25 63
1851.35 72
1851.45 78
1851.55 82
1851.65 83
1851.74 82
1851.84 79
1851.94 73
1852.04 64
1852.14 53
1852.24 42
1852.34 33
1852.43 27
1852.53 26
1852.63 30
1852.73 39
1852.83 50
1852.93 62
1853.03 73
1853.13 82
1853.22 88
1853.32 91
1853.42 94
1853.52 96
1853.62 99
1853.72 102
1853.82 105
1853.92 108
1854.01 110
1854.11 111
1854.21 110
1854.31 107
1854.41 102
1854.51 95
1854.61 87
1854.71 77
1854.80 67
1854.90 59
1855.00 52
1855.10 48
1855.20 46
1855.30 49
1855.40 54
1855.50 61
1855.60 70
1855.69 78
1855.79 84
1855.89 88
1855.99 89
1856.09 86
1856.19 80
1856.29 71
1856.39 61
1856.48 51
1856.58 42
1856.68 35
1856.78 31
1856.88 29
1856.98 31
1857.08 34
1857.18 39
1857.28 43
1857.37 47
1857.47 48
1857.57 48
1857.67 46
1857.77 44
1857.87 41
1857.97 38
1858.07 35
1858.16 31
1858.26 28
1858.36 24
1858.46 20
1858.56 16
1858.66 12
1858.76 10
1858.86 8
1858.96 9
1859.05 11
1859.15 15
1859.25 21
1859.35 28
1859.45 35
1859.55 43
1859.65 50
1859.75 57
1859.85 63
1859.94 68
1860.04 73
1860.14 80
1860.24 89
1860.34 99
1860.44 111
1860.54 124
1860.64 138
1860.74 150
1860.84 161
1860.93 168
1861.03 173
1861.13 176
1861.23 177
1861.33 177
1861.43 177
1861.53 177
1861.63 178
1861.73 177
1861.82 174
1861.92 169
1862.02 164
1862.12 157
1862.22 152
1862.32 148
1862.42 146
1862.52 145
1862.62 145
1862.72 145
1862.81 144
1862.91 142
1863.01 139
1863.11 135
1863.21 131
1863.31 128
1863.41 124
1863.51 119
1863.61 113
1863.71 106
1863.80 99
1863.90 92
1864.00 86
1864.10 82
1864.20 79
1864.30 78
1864.40 78
1864.50 79
1864.60 82
1864.70 85
1864.79 90
1864.89 95
1864.99 100
1865.09 104
1865.19 106
1865.29 106
1865.39 103
1865.49 96
1865.59 87
1865.69 75
1865.79 62
1865.88 48
1865.98 34
1866.08 21
1866.18 8
1866.28 0
1866.38 0
1866.48 0
1866.58 0
1866.68 0
1866.78 0
1866.88 0
1866.97 15
1867.07 34
1867.17 53
1867.27 72
1867.37 88
1867.47 100
1867.57 109
1867.67 114
1867.77 116
1867.87 117
1867.97 117
1868.06 116
1868.16 115
1868.26 112
1868.36 107
1868.46 100
1868.56 89
1868.66 76
1868.76 61
1868.86 45
1868.96 29
1869.06 15
1869.16 3
1869.25 0
1869.35 0
1869.45 0
1869.55 0
1869.65 0
1869.75 0
1869.85 0
1869.95 0
1870.05 0
1870.15 5
1870.25 13
1870.35 24
1870.44 35
1870.54 47
1870.64 56
1870.74 63
1870.84 67
1870.94 67
1871.04 66
1871.14 63
1871.24 61
1871.34 60
1871.44 61
1871.54 64
1871.64 67
1871.73 71
1871.83 76
1871.93 80
1872.03 85
1872.13 90
1872.23 94
1872.33 97
1872.43 97
1872.53 94
1872.63 88
1872.73 80
1872.83 70
1872.93 60
1873.02 52
1873.12 46
1873.22 44
1873.32 44
1873.42 47
1873.52 50
1873.62 54
1873.72 56
1873.82 55
1873.92 53
1874.02 49
1874.12 45
1874.22 42
1874.32 39
1874.41 38
1874.51 39
1874.61 41
1874.71 44
1874.81 47
1874.91 51
1875.01 56
1875.11 60
1875.21 64
1875.31 67
1875.41 69
1875.51 70
1875.61 70
1875.71 69
1875.80 68
1875.90 68
1876.00 67
1876.10 67
1876.20 66
1876.30 66
1876.40 65
1876.50 64
1876.60 65
1876.70 68
1876.80 73
1876.90 79
1877.00 85
1877.10 89
1877.20 92
1877.30 91
1877.39 89
1877.49 85
1877.59 82
1877.69 80
1877.79 80
1877.89 83
1877.99 88
1878.09 94
1878.19 100
1878.29 107
1878.39 114
1878.49 122
1878.59 131
1878.69 141
1878.79 151
1878.89 160
1878.99 167
1879.08 170
1879.18 167
1879.28 159
1879.38 146
1879.48 131
1879.58 116
1879.68 104
1879.78 95
1879.88 93
1879.98 96
1880.08 104
1880.18 115
1880.28 127
1880.38 138
1880.48 145
1880.58 146
1880.68 141
1880.78 130
1880.87 114
1880.97 95
1881.07 75
1881.17 59
1881.27 46
1881.37 40
1881.47 40
1881.57 45
1881.67 54
1881.77 65
1881.87 76
1881.97 86
1882.07 93
1882.17 97
1882.27 98
1882.37 97
1882.47 94
1882.57 91
1882.67 87
1882.76 83
1882.86 80
1882.96 79
1883.06 77
1883.16 76
1883.26 74
1883.36 72
1883.46 68
1883.56 63
1883.66 57
1883.76 49
1883.86 39
1883.96 29
1884.06 19
1884.16 9
1884.26 0
1884.36 0
1884.46 0
1884.56 0
1884.66 0
1884.76 0
1884.86 0
1884.96 0
1885.05 0
1885.15 3
1885.25 8
1885.35 14
1885.45 20
1885.55 25
1885.65 29
1885.75 31
1885.85 32
1885.95 33
1886.05 33
1886.15 34
1886.25 35
1886.35 38
1886.45 41
1886.55 44
1886.65 48
1886.75 52
1886.85 55
1886.95 58
1887.05 60
1887.15 61
1887.25 59
1887.35 55
1887.45 47
1887.54 37
1887.64 25
1887.74 12
1887.84 2
1887.94 0
1888.04 0
1888.14 0
1888.24 0
1888.34 1
1888.44 6
1888.54 11
1888.64 13
1888.74 13
1888.84 12
1888.94 12
1889.04 14
1889.14 19
1889.24 28
1889.34 40
1889.44 54
1889.54 69
1889.64 85
1889.74 99
1889.84 110
1889.94 116
1890.04 118
1890.14 116
1890.24 109
1890.34 100
1890.44 88
1890.54 77
1890.64 67
1890.73 59
1890.83 54
1890.93 51
1891.03 51
1891.13 51
1891.23 53
1891.33 54
1891.43 55
1891.53 55
1891.63 55
1891.73 54
1891.83 53
1891.93 52
1892.03 49
1892.13 45
1892.23 40
1892.33 34
1892.43 29
1892.53 26
1892.63 25
1892.73 26
1892.83 31
1892.93 37
1893.03 45
1893.13 53
1893.23 61
1893.33 67
1893.43 73
1893.53 78
1893.63 82
1893.73 86
1893.83 89
1893.93 92
1894.03 96
1894.13 98
1894.23 101
1894.33 102
1894.43 101
1894.53 100
1894.63 98
1894.73 96
1894.83 96
1894.93 97
1895.03 101
1895.13 106
1895.23 112
1895.33 117
1895.43 122
1895.53 125
1895.62 126
1895.72 126
1895.82 125
1895.92 123
1896.02 121
1896.12 118
1896.22 115
1896.32 113
1896.42 110
1896.52 107
1896.62 102
1896.72 94
1896.82 85
1896.92 73
1897.02 60
1897.12 47
1897.22 35
1897.32 27
1897.42 22
1897.52 21
1897.62 24
1897.72 29
1897.82 36
1897.92 44
1898.02 52
1898.12 61
1898.22 70
1898.32 80
1898.42 91
1898.52 102
1898.62 114
1898.72 125
1898.82 135
1898.92 144
1899.02 151
1899.12 155
1899.22 157
1899.32 157
1899.42 155
1899.52 150
1899.62 144
1899.72 137
1899.82 131
1899.92 125
1900.02 122
1900.12 121
1900.22 121
1900.32 123
1900.42 125
1900.52 126
1900.62 125
1900.72 122
1900.82 116
1900.92 108
1901.02 97
1901.12 86
1901.22 73
1901.32 62
1901.42 53
1901.52 47
1901.62 45
1901.72 47
1901.82 52
1901.92 61
1902.02 71
1902.12 83
1902.22 94
1902.32 105
1902.42 113
1902.52 118
1902.62 118
1902.72 112
1902.82 100
1902.92 84
1903.02 64
1903.12 44
1903.22 23
1903.32 6
1903.42 0
1903.52 0
1903.62 0
1903.72 0
1903.82 0
1903.92 0
1904.02 0
1904.12 1
1904.22 5
1904.32 7
1904.42 10
1904.52 13
1904.62 15
1904.72 19
1904.82 22
1904.92 27
1905.02 33
1905.12 40
1905.22 47
1905.32 55
1905.42 63
1905.52 70
1905.62 75
1905.72 77
1905.82 77
1905.92 75
1906.02 71
1906.12 67
1906.22 63
1906.32 61
1906.43 61
1906.53 61
1906.63 63
1906.73 65
1906.83 66
1906.93 68
1907.03 69
1907.13 71
1907.23 73
1907.33 76
1907.43 80
1907.53 85
1907.63 91
1907.73 98
1907.83 103
1907.93 108
1908.03 111
1908.13 111
1908.23 109
1908.33 106
1908.43 100
1908.53 94
1908.63 88
1908.73 81
1908.83 76
1908.93 73
1909.03 71
1909.13 73
1909.23 77
1909.33 84
1909.43 92
1909.53 100
1909.63 109
1909.73 116
1909.83 123
1909.93 129
1910.03 134
1910.13 138
1910.23 142
1910.33 144
1910.43 144
1910.53 143
1910.63 140
1910.73 135
1910.83 131
1910.93 129
1911.03 129
1911.13 132
1911.24 139
1911.34 148
1911.44 157
1911.54 166
1911.64 171
1911.74 172
1911.84 168
1911.94 159
1912.04 147
1912.14 132
1912.24 118
1912.34 105
1912.44 95
1912.54 88
1912.64 84
1912.74 84
1912.84 86
1912.94 91
1913.04 100
1913.14 109
1913.24 119
1913.34 127
1913.44 132
1913.54 132
1913.64 126
1913.74 116
1913.84 103
1913.94 89
1914.04 76
1914.14 66
1914.24 60
1914.34 59
1914.45 62
1914.55 67
1914.65 74
1914.75 82
1914.85 89
1914.95 95
1915.05 100
1915.15 104
1915.25 107
1915.35 111
1915.45 116
1915.55 122
1915.65 130
1915.75 140
1915.85 152
1915.95 165
1916.05 180
1916.15 197
1916.25 214
1916.35 234
1916.45 255
1916.55 277
1916.65 300
1916.75 321
1916.85 338
1916.95 350
1917.06 356
1917.16 354
1917.26 346
1917.36 333
1917.46 317
1917.56 300
1917.66 284
1917.76 271
1917.86 260
1917.96 252
1918.06 247
1918.16 246
1918.26 248
1918.36 254
1918.46 261
1918.56 270
1918.66 280
1918.76 288
1918.86 294
1918.96 297
1919.06 297
1919.16 294
1919.27 289
1919.37 282
1919.47 274
1919.57 265
1919.67 257
1919.77 248
1919.87 240
1919.97 232
1920.07 224
1920.17 217
1920.27 209
1920.37 202
1920.47 194
1920.57 186
1920.67 179
1920.77 172
1920.87 167
1920.97 162
1921.07 159
1921.17 156
1921.28 154
1921.38 151
1921.48 146
1921.58 140
1921.68 132
1921.78 124
1921.88 114
1921.98 104
1922.08 94
1922.18 86
1922.28 81
1922.38 80
1922.48 83
1922.58 89
1922.68 97
1922.78 106
1922.88 113
1922.98 118
1923.09 119
1923.19 116
1923.29 110
1923.39 101
1923.49 92
1923.59 81
1923.69 69
1923.79 57
1923.89 46
1923.99 37
1924.09 31
1924.19 29
1924.29 32
1924.39 38
1924.49 45
1924.59 52
1924.69 57
1924.80 58
1924.90 54
1925.00 48
1925.10 39
1925.20 30
1925.30 21
1925.40 15
1925.50 12
1925.60 13
1925.70 18
1925.80 27
1925.90 40
1926.00 57
1926.10 76
1926.20 98
1926.31 119
1926.41 138
1926.51 154
1926.61 166
1926.71 173
1926.81 176
1926.91 176
1927.01 172
1927.11 168
1927.21 163
1927.31 157
1927.41 152
1927.51 146
1927.61 140
1927.71 132
1927.82 123
1927.92 113
1928.02 104
1928.12 96
1928.22 90
1928.32 87
1928.42 86
1928.52 88
1928.62 91
1928.72 94
1928.82 96
1928.92 95
1929.02 93
1929.12 87
1929.23 79
1929.33 69
1929.43 59
1929.53 49
1929.63 41
1929.73 34
1929.83 29
1929.93 26
1930.03 23
1930.13 21
1930.23 20
1930.33 20
1930.43 20
1930.54 22
1930.64 25
1930.74 30
1930.84 35
1930.94 40
1931.04 45
1931.14 49
1931.24 52
1931.34 55
1931.44 57
1931.54 60
1931.64 62
1931.74 65
1931.85 68
1931.95 70
1932.05 72
1932.15 73
1932.25 74
1932.35 76
1932.45 80
1932.55 85
1932.65 93
1932.75 103
1932.85 113
1932.95 121
1933.06 128
1933.16 132
1933.26 132
1933.36 130
1933.46 127
1933.56 124
1933.66 123
1933.76 124
1933.86 126
1933.96 129
1934.06 130
1934.17 129
1934.27 125
1934.37 118
1934.47 109
1934.57 98
1934.67 86
1934.77 73
1934.87 61
1934.97 51
1935.07 42
1935.17 34
1935.27 30
1935.38 28
1935.48 29
1935.58 32
1935.68 36
1935.78 41
1935.88 46
1935.98 49
1936.08 50
1936.18 48
1936.28 43
1936.38 35
1936.49 25
1936.59 13
1936.69 0
1936.79 0
1936.89 0
1936.99 0
1937.09 0
1937.19 0
1937.29 0
1937.39 0
1937.50 3
1937.60 13
1937.70 21
1937.80 27
1937.90 32
1938.00 36
1938.10 38
1938.20 39
1938.30 38
1938.40 36
1938.50 33
1938.61 29
1938.71 26
1938.81 25
1938.91 25
1939.01 26
1939.11 28
1939.21 31
1939.31 35
1939.41 40
1939.51 47
1939.62 55
1939.72 64
1939.82 73
1939.92 81
1940.02 86
1940.12 88
1940.22 86
1940.32 81
1940.42 75
1940.53 69
1940.63 65
1940.73 65
1940.83 68
1940.93 75
1941.03 83
1941.13 89
1941.23 93
1941.33 93
1941.43 89
1941.54 84
1941.64 80
1941.74 80
1941.84 84
1941.94 93
1942.04 105
1942.14 120
1942.24 133
1942.34 144
1942.45 150
1942.55 153
1942.65 152
1942.75 147
1942.85 140
1942.95 132
1943.05 122
1943.15 111
1943.25 99
1943.36 88
1943.46 77
1943.56 67
1943.66 58
1943.76 51
1943.86 46
1943.96 41
1944.06 36
1944.16 31
1944.27 27
1944.37 21
1944.47 16
1944.57 10
1944.67 4
1944.77 0
1944.87 0
1944.97 0
1945.07 0
1945.18 0
1945.28 0
1945.38 0
1945.48 0
1945.58 0
1945.68 9
1945.78 21
1945.88 35
1945.98 50
1946.09 64
1946.19 75
1946.29 83
1946.39 85
1946.49 82
1946.59 74
1946.69 63
1946.79 50
1946.90 38
1947.00 27
1947.10 19
1947.20 13
1947.30 10
1947.40 8
1947.50 8
1947.60 9
1947.71 10
1947.81 11
1947.91 13
1948.01 17
1948.11 22
1948.21 29
1948.31 38
1948.41 47
1948.52 55
1948.62 61
1948.72 63
1948.82 61
1948.92 57
1949.02 50
1949.12 42
1949.22 35
1949.33 29
1949.43 24
1949.53 22
1949.63 21
1949.73 22
1949.83 23
1949.93 25
1950.03 27
1950.14 29
1950.24 32
1950.34 36
1950.44 43
1950.54 53
1950.64 64
1950.74 76
1950.84 87
1950.95 94
1951.05 98
1951.15 97
1951.25 92
1951.35 84
1951.45 74
1951.55 64
1951.65 55
1951.76 46
1951.86 39
1951.96 33
1952.06 30
1952.16 31
1952.26 35
1952.36 43
1952.47 55
1952.57 69
1952.67 83
1952.77 95
1952.87 104
1952.97 110
1953.07 111
1953.18 109
1953.28 104
1953.38 96
1953.48 87
1953.58 78
1953.68 68
1953.78 60
1953.88 53
1953.99 50
1954.09 49
1954.19 51
1954.29 56
1954.39 63
1954.49 72
1954.59 81
1954.70 91
1954.80 101
1954.90 109
1955.00 114
1955.10 117
1955.20 117
1955.30 114
1955.41 109
1955.51 102
1955.61 96
1955.71 92
1955.81 90
1955.91 92
1956.01 97
1956.12 106
1956.22 119
1956.32 134
1956.42 152
1956.52 169
1956.62 185
1956.72 197
1956.83 205
1956.93 209
1957.03 210
1957.13 207
1957.23 203
1957.33 197
1957.43 191
1957.54 184
1957.64 176
1957.74 168
1957.84 160
1957.94 154
1958.04 151
1958.15 149
1958.25 150
1958.35 151
1958.45 152
1958.55 152
1958.65 151
1958.75 148
1958.86 144
1958.96 141
1959.06 138
1959.16 136
1959.26 132
1959.36 127
1959.46 119
1959.57 109
1959.67 96
1959.77 82
1959.87 69
1959.97 59
1960.07 52
1960.18 50
1960.28 53
1960.38 59
1960.48 69
1960.58 80
1960.68 93
1960.78 105
1960.89 117
1960.99 128
1961.09 137
1961.19 143
1961.29 145
1961.39 143
1961.50 136
1961.60 125
1961.70 111
1961.80 97
1961.90 84
1962.00 74
1962.11 67
1962.21 64
1962.31 64
1962.41 66
1962.51 70
1962.61 73
1962.71 76
1962.82 77
1962.92 77
1963.02 75
1963.12 71
1963.22 66
1963.32 60
1963.43 54
1963.53 50
1963.63 46
1963.73 45
1963.83 46
1963.93 48
1964.04 51
1964.14 55
1964.24 59
1964.34 62
1964.44 63
1964.54 62
1964.65 59
1964.75 53
1964.85 46
1964.95 38
1965.05 30
1965.15 23
1965.26 16
1965.36 11
1965.46 9
1965.56 9
1965.66 11
1965.76 15
1965.87 19
1965.97 21
1966.07 21
1966.17 18
1966.27 13
1966.37 4
1966.48 0
1966.58 0
1966.68 0
1966.78 0
1966.88 0
1966.98 0
1967.09 0
1967.19 0
1967.29 15
1967.39 31
1967.49 49
1967.60 66
1967.70 83
1967.80 98
1967.90 112
1968.00 123
1968.10 133
1968.21 141
1968.31 145
1968.41 146
1968.51 144
1968.61 138
1968.71 129
1968.82 118
1968.92 108
1969.02 98
1969.12 89
1969.22 82
1969.33 76
1969.43 71
1969.53 66
1969.63 62
1969.73 59
1969.83 58
1969.94 60
1970.04 66
1970.14 73
1970.24 83
1970.34 92
1970.44 100
1970.55 106
1970.65 107
1970.75 106
1970.85 103
1970.95 100
1971.06 98
1971.16 100
1971.26 105
1971.36 113
1971.46 122
1971.57 131
1971.67 138
1971.77 142
1971.87 144
1971.97 145
1972.07 144
1972.18 143
1972.28 142
1972.38 140
1972.48 139
1972.58 137
1972.69 134
1972.79 132
1972.89 131
1972.99 130
1973.09 130
1973.19 131
1973.30 133
1973.40 133
1973.50 133
1973.60 133
1973.70 133
1973.81 133
1973.91 132
1974.01 130
1974.11 126
1974.21 120
1974.32 112
1974.42 103
1974.52 94
1974.62 86
1974.72 81
1974.83 79
1974.93 78
1975.03 78
1975.13 77
1975.23 73
1975.33 66
1975.44 57
1975.54 47
1975.64 37
1975.74 29
1975.84 25
1975.95 24
1976.05 28
1976.15 33
1976.25 40
1976.35 47
1976.46 53
1976.56 58
1976.66 62
1976.76 64
1976.86 65
1976.97 64
1977.07 62
1977.17 59
1977.27 56
1977.37 51
1977.48 48
1977.58 45
1977.68 44
1977.78 46
1977.88 52
1977.99 60
1978.09 69
1978.19 79
1978.29 88
1978.39 94
1978.50 99
1978.60 101
1978.70 102
1978.80 102
1978.90 103
1979.01 104
1979.11 105
1979.21 106
1979.31 108
1979.41 110
1979.52 112
1979.62 114
1979.72 117
1979.82 120
1979.92 123
1980.03 124
1980.13 125
1980.23 123
1980.33 119
1980.44 113
1980.54 105
1980.64 97
1980.74 90
1980.84 84
1980.95 80
1981.05 77
1981.15 75
1981.25 72
1981.35 68
1981.46 63
1981.56 56
1981.66 51
1981.76 46
1981.86 44
1981.97 45
1982.07 49
1982.17 55
1982.27 62
1982.37 69
1982.48 75
1982.58 79
1982.68 81
1982.78 80
1982.89 76
1982.99 68
1983.09 58
1983.19 44
1983.29 30
1983.40 15
1983.50 2
1983.60 0
1983.70 0
1983.80 0
1983.91 0
1984.01 0
1984.11 0
1984.21 0
1984.32 0
1984.42 4
1984.52 13
1984.62 22
1984.72 30
1984.83 37
1984.93 43
1985.03 46
1985.13 47
1985.24 47
1985.34 46
1985.44 44
1985.54 42
1985.64 40
1985.75 38
1985.85 36
1985.95 35
1986.05 35
1986.16 35
1986.26 36
1986.36 37
1986.46 38
1986.56 36
1986.67 34
1986.77 29
1986.87 24
1986.97 19
1987.08 13
1987.18 8
1987.28 2
1987.38 0
1987.48 0
1987.59 0
1987.69 0
1987.79 0
1987.89 0
1988.00 0
1988.10 9
1988.20 20
1988.30 31
1988.40 42
1988.51 50
1988.61 54
1988.71 54
1988.81 51
1988.92 44
1989.02 37
1989.12 29
1989.22 22
1989.33 16
1989.43 13
1989.53 11
1989.63 11
1989.73 12
1989.84 14
1989.94 15
1990.04 16
1990.14 18
1990.25 19
1990.35 20
1990.45 23
1990.55 27
1990.66 33
1990.76 40
1990.86 48
1990.96 57
1991.06 66
1991.17 76
1991.27 85
1991.37 94
1991.47 104
1991.58 115
1991.68 126
1991.78 139
1991.88 152
1991.99 165
1992.09 176
1992.19 187
1992.29 195
1992.40 202
1992.50 206
1992.60 208
1992.70 208
1992.80 205
1992.91 200
1993.01 194
1993.11 187
1993.21 181
1993.32 176
1993.42 173
1993.52 171
1993.62 171
1993.73 171
1993.83 171
1993.93 170
1994.03 167
1994.14 162
1994.24 156
1994.34 147
1994.44 137
1994.55 127
1994.65 118
1994.75 112
1994.85 108
1994.96 109
1995.06 112
1995.16 117
1995.26 123
1995.37 127
1995.47 129
1995.57 128
1995.67 124
1995.78 119
1995.88 114
1995.98 110
1996.08 108
1996.18 107
1996.29 107
1996.39 108
1996.49 107
1996.59 103
1996.70 97
1996.80 88
1996.90 76
1997.00 63
1997.11 49
1997.21 36
1997.31 26
1997.41 17
1997.52 13
1997.62 12
1997.72 15
1997.82 22
1997.93 29
1998.03 37
1998.13 45
1998.23 51
1998.34 55
1998.44 58
1998.54 61
1998.65 63
1998.75 66
1998.85 68
1998.95 71
1999.06 74
1999.16 75
1999.26 73
1999.36 70
1999.47 65
1999.57 58
1999.67 51
1999.77 44
1999.88 39
1999.98 37
2000.08 37
2000.18 39
2000.29 41
2000.39 44
2000.49 45
2000.59 46
2000.70 47
2000.80 48
2000.90 50
2001.00 52
2001.11 54
2001.21 53
2001.31 50
2001.41 42
2001.52 31
2001.62 18
2001.72 3
2001.82 0
2001.93 0
2002.03 0
2002.13 0
2002.24 0
2002.34 0
2002.44 0
2002.54 0
2002.65 12
2002.75 25
2002.85 35
2002.95 43
2003.06 46
2003.16 47
2003.26 45
2003.36 42
2003.47 37
2003.57 32
2003.67 26
2003.78 22
2003.88 19
2003.98 18
2004.08 18
2004.19 19
2004.29 19
2004.39 20
2004.49 19
2004.60 16
2004.70 13
2004.80 11
2004.90 11
2005.01 14
2005.11 20
2005.21 28
2005.32 37
2005.42 47
2005.52 56
2005.62 64
2005.73 71
2005.83 78
2005.93 84
2006.03 90
2006.14 96
2006.24 99
2006.34 101
2006.45 99
2006.55 96
2006.65 91
2006.75 85
2006.86 80
2006.96 76
2007.06 72
2007.16 69
2007.27 64
2007.37 56
2007.47 47
2007.58 36
2007.68 24
2007.78 13
2007.88 5
2007.99 0
2008.09 0
2008.19 1
2008.30 4
2008.40 9
2008.50 14
2008.60 18
2008.71 21
2008.81 22
2008.91 22
2009.01 21
2009.12 19
2009.22 18
2009.32 16
2009.43 15
2009.53 16
2009.63 17
2009.73 19
2009.84 19
2009.94 16
2010.04 10
2010.15 2
2010.25 0
2010.35 0
2010.45 0
2010.56 0
2010.66 0
2010.76 0
2010.87 0
2010.97 8
2011.07 16
2011.17 21
2011.28 24
2011.38 24
2011.48 23
2011.59 23
2011.69 25
2011.79 28
2011.89 30
2012.00 32
2012.10 33
2012.20 32
2012.31 31
2012.41 31
2012.51 33
2012.61 39
2012.72 47
2012.82 58
2012.92 71
2013.03 84
2013.13 96
2013.23 108
2013.33 118
2013.44 126
2013.54 132
2013.64 137
2013.75 139
2013.85 141
2013.95 142
2014.06 143
2014.16 141
2014.26 139
2014.36 134
2014.47 127
2014.57 118
2014.67 106
2014.78 93
2014.88 78
2014.98 65
2015.08 53
2015.19 44
2015.29 39
2015.39 39
2015.50 44
2015.60 52
2015.70 62
2015.81 73
2015.91 83
2016.01 90
2016.11 95
2016.22 97
2016.32 97
2016.42 95
2016.53 92
2016.63 88
2016.73 84
2016.84 79
2016.94 75
2017.04 71
2017.14 68
2017.25 65
2017.35 62
2017.45 59
2017.56 54
2017.66 49
2017.76 42
2017.87 34
2017.97 25
2018.07 15
2018.17 5
2018.28 0
2018.38 0
2018.48 0
2018.59 0
2018.69 0
2018.79 0
2018.90 0
2019.00 0
2019.10 9
2019.21 23
2019.31 36
2019.41 45
2019.51 51
2019.62 53
2019.72 52
2019.82 49
2019.93 44
2020.03 38
2020.13 32
2020.24 26
2020.34 22
2020.44 20
2020.55 21
2020.65 25
2020.75 31
2020.85 39
2020.96 47
2021.06 54
2021.16 59
2021.27 62
2021.37 63
2021.47 63
2021.58 63
2021.68 63
2021.78 65
2021.89 69
2021.99 74
2022.09 80
2022.20 86
2022.30 92
2022.40 96
2022.50 99
2022.61 101
2022.71 102
2022.81 104
2022.92 105
2023.02 108
2023.12 110
2023.23 111
2023.33 111
2023.43 108
2023.54 102
2023.64 95
2023.74 88
2023.85 82
2023.95 79
2024.05 78
2024.16 81
2024.26 85
2024.36 90
2024.46 94
2024.57 97
2024.67 97
2024.77 95
2024.88 92
2024.98 87
2025.08 82
2025.19 78
2025.29 76
2025.39 77
2025.50 81
2025.60 88
2025.70 96
2025.81 103
2025.91 108
2026.01 108
2026.12 105
2026.22 97
2026.32 87
2026.43 76
2026.53 65
2026.63 56
2026.74 48
2026.84 42
2026.94 38
2027.05 37
2027.15 39
2027.25 43
2027.36 49
2027.46 57
2027.56 65
2027.67 72
2027.77 78
2027.87 83
2027.98 87
2028.08 91
2028.18 96
2028.28 103
2028.39 111
2028.49 120
2028.59 131
2028.70 141
2028.80 151
2028.90 159
2029.01 165
2029.11 166
2029.21 163
2029.32 154
2029.42 143
2029.52 129
2029.63 116
2029.73 105
2029.83 98
2029.94 94
2030.04 93
2030.14 95
2030.25 97
2030.35 100
2030.45 102
2030.56 103
2030.66 103
2030.76 103
2030.87 103
2030.97 102
2031.07 100
2031.18 99
2031.28 96
2031.38 93
2031.49 88
2031.59 83
2031.70 76
2031.80 69
2031.90 60
2032.01 52
2032.11 46
2032.21 41
2032.32 40
2032.42 42
2032.52 45
2032.63 49
2032.73 52
2032.83 52
2032.94 48
2033.04 40
2033.14 31
2033.25 23
2033.35 16
2033.45 13
2033.56 13
2033.66 14
2033.76 14
2033.87 13
2033.97 8
2034.07 2
2034.18 0
2034.28 0
2034.38 0
2034.49 0
2034.59 0
2034.69 0
2034.80 0
2034.90 2
2035.00 10
2035.11 19
2035.21 27
2035.32 33
2035.42 37
2035.52 36
2035.63 30
2035.73 20
2035.83 7
2035.94 0
2036.04 0
2036.14 0
2036.25 0
2036.35 0
2036.45 1
2036.56 17
2036.66 34
2036.76 49
2036.87 62
2036.97 71
2037.07 75
2037.18 77
2037.28 76
2037.39 73
2037.49 71
2037.59 68
2037.70 66
2037.80 65
2037.90 66
2038.01 69
2038.11 74
2038.21 81
2038.32 91
2038.42 103
2038.52 115
2038.63 128
2038.73 140
2038.83 150
2038.94 159
2039.04 167
2039.15 174
2039.25 180
2039.35 185
2039.46 189
2039.56 192
2039.66 194
2039.77 195
2039.87 198
2039.97 205
2040.08 215
2040.18 231
2040.28 250
2040.39 274
2040.49 299
2040.60 326
2040.70 354
2040.80 383
2040.91 414
2041.01 446
2041.11 477
2041.22 508
2041.32 535
2041.42 556
2041.53 572
2041.63 583
2041.74 590
2041.84 597
2041.94 605
2042.05 615
2042.15 626
2042.25 637
2042.36 644
2042.46 648
2042.56 647
2042.67 641
2042.77 632
2042.88 620
2042.98 607
2043.08 593
2043.19 579
2043.29 564
2043.39 550
2043.50 537
2043.60 525
2043.71 516
2043.81 507
2043.91 500
2044.02 492
2044.12 484
2044.22 476
2044.33 468
2044.43 460
2044.53 453
2044.64 446
2044.74 437
2044.85 427
2044.95 414
2045.05 399
2045.16 382
2045.26 364
2045.36 348
2045.47 333
2045.57 319
2045.68 306
2045.78 291
2045.88 274
2045.99 256
2046.09 238
2046.19 221
2046.30 207
2046.40 197
2046.51 192
2046.61 191
2046.71 192
2046.82 192
2046.92 191
2047.02 187
2047.13 180
2047.23 171
2047.34 163
2047.44 156
2047.54 152
2047.65 151
2047.75 153
2047.85 158
2047.96 166
2048.06 176
2048.17 186
2048.27 198
2048.37 208
2048.48 218
2048.58 227
2048.69 233
2048.79 238
2048.89 240
2049.00 241
2049.10 240
2049.20 237
2049.31 233
2049.41 228
2049.52 222
2049.62 218
2049.72 215
2049.83 213
2049.93 213
2050.03 213
2050.14 213
2050.24 212
2050.35 211
2050.45 209
2050.55 206
2050.66 204
2050.76 201
2050.87 199
2050.97 196
2051.07 192
2051.18 188
2051.28 184
2051.39 181
2051.49 178
2051.59 176
2051.70 174
2051.80 173
2051.90 172
2052.01 171
2052.11 168
2052.22 165
2052.32 159
2052.42 153
2052.53 145
2052.63 136
2052.74 128
2052.84 121
2052.94 117
2053.05 114
2053.15 115
2053.26 117
2053.36 120
2053.46 121
2053.57 121
2053.67 117
2053.78 112
2053.88 106
2053.98 101
2054.09 98
2054.19 99
2054.29 103
2054.40 109
2054.50 115
2054.61 120
2054.71 121
2054.81 119
2054.92 114
2055.02 107
2055.13 100
2055.23 95
2055.33 92
2055.44 93
2055.54 97
2055.65 104
2055.75 112
2055.85 121
2055.96 130
2056.06 138
2056.17 145
2056.27 149
2056.37 152
2056.48 152
2056.58 149
2056.69 145
2056.79 139
2056.89 134
2057.00 128
2057.10 122
2057.21 117
2057.31 111
2057.41 105
2057.52 98
2057.62 90
2057.73 83
2057.83 76
2057.93 70
2058.04 66
2058.14 64
2058.25 65
2058.35 68
2058.46 73
2058.56 80
2058.66 86
2058.77 91
2058.87 92
2058.98 90
2059.08 84
2059.18 75
2059.29 65
2059.39 55
2059.50 46
2059.60 41
2059.70 38
2059.81 38
2059.91 38
2060.02 40
2060.12 43
2060.22 48
2060.33 54
2060.43 61
2060.54 70
2060.64 79
2060.75 86
2060.85 92
2060.95 96
2061.06 98
2061.16 98
2061.27 98
2061.37 98
2061.47 99
2061.58 99
2061.68 99
2061.79 99
2061.89 100
2061.99 102
2062.10 107
2062.20 115
2062.31 126
2062.41 139
2062.52 152
2062.62 166
2062.72 178
2062.83 190
2062.93 200
2063.04 210
2063.14 221
2063.24 231
2063.35 240
2063.45 249
2063.56 257
2063.66 263
2063.77 268
2063.87 271
2063.97 272
2064.08 271
2064.18 270
2064.29 267
2064.39 264
2064.49 261
2064.60 256
2064.70 250
2064.81 241
2064.91 230
2065.02 215
2065.12 199
2065.22 182
2065.33 166
2065.43 154
2065.54 145
2065.64 141
2065.75 143
2065.85 148
2065.95 155
2066.06 163
2066.16 171
2066.27 177
2066.37 181
2066.48 183
2066.58 183
2066.68 183
2066.79 183
2066.89 183
2067.00 182
2067.10 180
2067.21 175
2067.31 168
2067.41 159
2067.52 147
2067.62 135
2067.73 123
2067.83 114
2067.94 107
2068.04 103
2068.14 100
2068.25 98
2068.35 95
2068.46 91
2068.56 87
2068.67 84
2068.77 83
2068.87 86
2068.98 92
2069.08 102
2069.19 113
2069.29 126
2069.40 137
2069.50 146
2069.60 153
2069.71 156
2069.81 157
2069.92 155
2070.02 151
2070.13 145
2070.23 138
2070.34 130
2070.44 120
2070.54 109
2070.65 97
2070.75 84
2070.86 70
2070.96 55
2071.07 40
2071.17 26
2071.27 14
2071.38 4
2071.48 0
2071.59 0
2071.69 0
2071.80 0
2071.90 0
2072.01 0
2072.11 0
2072.21 0
2072.32 1
2072.42 2
2072.53 4
2072.63 6
2072.74 9
2072.84 14
2072.94 20
2073.05 28
2073.15 36
2073.26 44
2073.36 53
2073.47 62
2073.57 72
2073.68 81
2073.78 91
2073.88 100
2073.99 109
2074.09 117
2074.20 123
2074.30 128
2074.41 130
2074.51 131
2074.62 131
2074.72 130
2074.82 128
2074.93 127
2075.03 125
2075.14 124
2075.24 123
2075.35 122
2075.45 121
2075.56 120
2075.66 118
2075.77 115
2075.87 112
2075.97 110
2076.08 108
2076.18 106
2076.29 106
2076.39 108
2076.50 112
2076.60 118
2076.71 126
2076.81 133
2076.91 138
2077.02 138
2077.12 132
2077.23 120
2077.33 104
2077.44 85
2077.54 67
2077.65 53
2077.75 45
2077.86 45
2077.96 51
2078.06 63
2078.17 77
2078.27 93
2078.38 107
2078.48 119
2078.59 127
2078.69 131
2078.80 132
2078.90 129
2079.01 124
2079.11 118
2079.22 112
2079.32 107
2079.42 104
2079.53 103
2079.63 103
2079.74 105
2079.84 107
2079.95 109
2080.05 110
2080.16 109
2080.26 107
2080.37 104
2080.47 99
2080.57 95
2080.68 92
2080.78 91
2080.89 95
2080.99 102
2081.10 111
2081.20 122
2081.31 133
2081.41 141
2081.52 147
2081.62 150
2081.73 150
2081.83 146
2081.94 140
2082.04 133
2082.14 125
2082.25 118
2082.35 111
2082.46 108
2082.56 107
2082.67 110
2082.77 114
2082.88 118
2082.98 121
2083.09 121
2083.19 116
2083.30 108
2083.40 97
2083.51 86
2083.61 76
2083.71 68
2083.82 64
2083.92 64
2084.03 65
2084.13 67
2084.24 69
2084.34 69
2084.45 67
2084.55 63
2084.66 59
2084.76 53
2084.87 48
2084.97 43
2085.08 39
2085.18 35
2085.29 32
2085.39 30
2085.49 29
2085.60 28
2085.70 28
2085.81 28
2085.91 28
2086.02 29
2086.12 31
2086.23 34
2086.33 40
2086.44 49
2086.54 61
2086.65 75
2086.75 89
2086.86 102
2086.96 112
2087.07 116
2087.17 114
2087.28 107
2087.38 97
2087.49 86
2087.59 75
2087.70 68
2087.80 64
2087.90 64
2088.01 66
2088.11 70
2088.22 75
2088.32 80
2088.43 86
2088.53 92
2088.64 98
2088.74 104
2088.85 108
2088.95 111
2089.06 112
2089.16 112
2089.27 111
2089.37 112
2089.48 113
2089.58 116
2089.69 117
2089.79 117
2089.90 113
2090.00 104
2090.11 90
2090.21 74
2090.32 57
2090.42 42
2090.53 31
2090.63 26
2090.74 26
2090.84 29
2090.95 35
2091.05 38
2091.15 39
2091.26 34
2091.36 25
2091.47 12
2091.57 0
2091.68 0
2091.78 0
2091.89 0
2091.99 0
2092.10 0
2092.20 0
2092.31 6
2092.41 12
2092.52 14
2092.62 14
2092.73 12
2092.83 9
2092.94 6
2093.04 5
2093.15 7
2093.25 10
2093.36 14
2093.46 20
2093.57 25
2093.67 29
2093.78 33
2093.88 36
2093.99 38
2094.09 41
2094.20 45
2094.30 50
2094.41 56
2094.51 62
2094.62 69
2094.72 75
2094.83 82
2094.93 87
2095.04 90
2095.14 91
2095.25 91
2095.35 89
2095.46 84
2095.56 78
2095.67 71
2095.77 64
2095.88 56
2095.98 48
2096.09 42
2096.19 38
2096.30 36
2096.40 37
2096.51 40
2096.61 45
2096.72 51
2096.82 57
2096.93 64
2097.03 70
2097.14 76
2097.24 81
2097.35 85
2097.45 87
2097.56 86
2097.66 84
2097.77 80
2097.87 75
2097.98 69
2098.08 65
2098.19 62
2098.29 60
2098.40 59
2098.50 59
2098.61 59
2098.71 57
2098.82 55
2098.92 54
2099.03 53
2099.13 54
2099.24 55
2099.34 57
2099.45 58
2099.55 56
2099.66 52
2099.76 45
2099.87 35
2099.97 25
2100.08 15
2100.18 8
2100.29 4
2100.39 3
2100.50 4
2100.60 6
2100.71 10
2100.82 14
2100.92 19
2101.03 24
2101.13 29
2101.24 34
2101.34 38
2101.45 42
2101.55 43
2101.66 43
2101.76 42
2101.87 41
2101.97 41
2102.08 42
2102.18 45
2102.29 51
2102.39 57
2102.50 64
2102.60 70
2102.71 73
2102.81 74
2102.92 71
2103.02 66
2103.13 60
2103.23 55
2103.34 53
2103.44 55
2103.55 61
2103.65 71
2103.76 84
2103.86 97
2103.97 109
2104.08 119
2104.18 127
2104.29 132
2104.39 135
2104.50 136
2104.60 137
2104.71 138
2104.81 139
2104.92 140
2105.02 139
2105.13 137
2105.23 134
2105.34 129
2105.44 121
2105.55 110
2105.65 98
2105.76 84
2105.86 69
2105.97 54
2106.07 40
2106.18 26
2106.29 13
2106.39 1
2106.50 0
2106.60 0
2106.71 0
2106.81 0
2106.92 0
2107.02 0
2107.13 0
2107.23 0
2107.34 10
2107.44 24
2107.55 40
2107.65 55
2107.76 71
2107.86 87
2107.97 102
2108.08 115
2108.18 125
2108.29 131
2108.39 133
2108.50 130
2108.60 125
2108.71 119
2108.81 115
2108.92 115
2109.02 120
2109.13 129
2109.23 141
2109.34 155
2109.44 166
2109.55 174
2109.66 178
2109.76 176
2109.87 171
2109.97 165
2110.08 159
2110.18 155
2110.29 154
2110.39 156
2110.50 160
2110.60 165
2110.71 169
2110.81 172
2110.92 175
2111.02 177
2111.13 179
2111.24 181
2111.34 184
2111.45 187
2111.55 190
2111.66 190
2111.76 189
2111.87 186
2111.97 181
2112.08 176
2112.18 171
2112.29 167
2112.39 164
2112.50 162
2112.61 162
2112.71 161
2112.82 161
2112.92 159
2113.03 157
2113.13 153
2113.24 147
2113.34 140
2113.45 131
2113.55 122
2113.66 114
2113.77 107
2113.87 104
2113.98 105
2114.08 111
2114.19 120
2114.29 131
2114.40 143
2114.50 152
2114.61 157
2114.71 159
2114.82 158
2114.93 154
2115.03 150
2115.14 147
2115.24 147
2115.35 150
2115.45 155
2115.56 163
2115.66 170
2115.77 178
2115.88 185
2115.98 190
2116.09 193
2116.19 193
2116.30 190
2116.40 184
2116.51 174
2116.61 162
2116.72 149
2116.82 135
2116.93 121
2117.04 108
2117.14 97
2117.25 88
2117.35 79
2117.46 72
2117.56 66
2117.67 60
2117.77 56
2117.88 52
2117.99 49
2118.09 49
2118.20 51
2118.30 55
2118.41 61
2118.51 69
2118.62 76
2118.72 80
2118.83 82
2118.94 80
2119.04 76
2119.15 70
2119.25 65
2119.36 60
2119.46 58
2119.57 57
2119.67 57
2119.78 57
2119.89 57
2119.99 57
2120.10 58
2120.20 61
2120.31 66
2120.41 73
2120.52 82
2120.63 90
2120.73 96
2120.84 100
2120.94 99
2121.05 95
2121.15 88
2121.26 80
2121.36 71
2121.47 63
2121.58 57
2121.68 52
2121.79 50
2121.89 49
2122.00 49
2122.10 50
2122.21 51
2122.32 51
2122.42 51
2122.53 52
2122.63 54
2122.74 58
2122.84 66
2122.95 77
2123.06 90
2123.16 102
2123.27 112
2123.37 116
2123.48 114
2123.58 105
2123.69 92
2123.80 77
2123.90 62
2124.01 50
2124.11 42
2124.22 39
2124.32 39
2124.43 42
2124.54 47
2124.64 54
2124.75 61
2124.85 70
2124.96 78
2125.06 87
2125.17 95
2125.28 101
2125.38 106
2125.49 109
2125.59 111
2125.70 113
2125.80 115
2125.91 117
2126.02 119
2126.12 120
2126.23 119
2126.33 115
2126.44 107
2126.54 97
2126.65 84
2126.76 71
2126.86 61
2126.97 54
2127.07 52
2127.18 55
2127.28 62
2127.39 72
2127.50 83
2127.60 93
2127.71 101
2127.81 107
2127.92 110
2128.03 110
2128.13 107
2128.24 102
2128.34 95
2128.45 86
2128.55 75
2128.66 64
2128.77 53
2128.87 43
2128.98 35
2129.08 29
2129.19 24
2129.29 20
2129.40 15
2129.51 10
2129.61 5
2129.72 0
2129.82 0
2129.93 0
2130.04 0
2130.14 0
2130.25 0
2130.35 5
2130.46 11
2130.57 17
2130.67 23
2130.78 28
2130.88 31
2130.99 32
2131.09 29
2131.20 24
2131.31 17
2131.41 8
2131.52 0
2131.62 0
2131.73 0
2131.84 0
2131.94 0
2132.05 0
2132.15 0
2132.26 0
2132.37 0
2132.47 0
2132.58 13
2132.68 30
2132.79 49
2132.89 68
2133.00 84
2133.11 96
2133.21 102
2133.32 104
2133.42 102
2133.53 98
2133.64 96
2133.74 96
2133.85 100
2133.95 108
2134.06 117
2134.17 126
2134.27 134
2134.38 139
2134.48 141
2134.59 140
2134.70 137
2134.80 135
2134.91 134
2135.01 135
2135.12 138
2135.23 140
2135.33 142
2135.44 142
2135.54 140
2135.65 136
2135.76 131
2135.86 127
2135.97 123
2136.07 120
2136.18 119
2136.29 118
2136.39 117
2136.50 114
2136.60 110
2136.71 103
2136.82 93
2136.92 80
2137.03 64
2137.13 49
2137.24 35
2137.35 27
2137.45 26
2137.56 32
2137.66 45
2137.77 61
2137.88 77
2137.98 90
2138.09 98
2138.19 98
2138.30 93
2138.41 84
2138.51 72
2138.62 60
2138.72 48
2138.83 38
2138.94 29
2139.04 21
2139.15 15
2139.26 9
2139.36 3
2139.47 0
2139.57 0
2139.68 0
2139.79 0
2139.89 0
2140.00 0
2140.10 6
2140.21 17
2140.32 30
2140.42 45
2140.53 61
2140.63 77
2140.74 91
2140.85 102
2140.95 108
2141.06 111
2141.17 109
2141.27 105
2141.38 100
2141.48 96
2141.59 94
2141.70 93
2141.80 93
2141.91 91
2142.01 88
2142.12 81
2142.23 70
2142.33 58
2142.44 44
2142.54 31
2142.65 21
2142.76 13
2142.86 8
2142.97 5
2143.08 3
2143.18 1
2143.29 0
2143.39 0
2143.50 0
2143.61 0
2143.71 0
2143.82 0
2143.93 0
2144.03 0
2144.14 2
2144.24 8
2144.35 14
2144.46 19
2144.56 24
2144.67 28
2144.78 31
2144.88 32
2144.99 32
2145.09 32
2145.20 32
2145.31 35
2145.41 39
2145.52 45
2145.62 53
2145.73 62
2145.84 70
2145.94 76
2146.05 80
2146.16 82
2146.26 82
2146.37 82
2146.47 83
2146.58 87
2146.69 92
2146.79 98
2146.90 104
2147.01 109
2147.11 111
2147.22 112
2147.33 110
2147.43 110
2147.54 111
2147.64 114
2147.75 121
2147.86 129
2147.96 136
2148.07 142
2148.18 145
2148.28 143
2148.39 138
2148.49 130
2148.60 121
2148.71 113
2148.81 106
2148.92 101
2149.03 98
2149.13 97
2149.24 96
2149.34 94
2149.45 91
2149.56 87
2149.66 82
2149.77 79
2149.88 77
2149.98 79
2150.09 85
2150.20 93
2150.30 104
2150.41 115
2150.51 123
2150.62 127
2150.73 126
2150.83 121
2150.94 112
2151.05 99
2151.15 84
2151.26 69
2151.37 54
2151.47 40
2151.58 30
2151.68 24
2151.79 22
2151.90 24
2152.00 29
2152.11 36
2152.22 42
2152.32 46
2152.43 46
2152.54 43
2152.64 36
2152.75 30
2152.86 23
2152.96 20
2153.07 19
2153.17 22
2153.28 29
2153.39 37
2153.49 46
2153.60 53
2153.71 57
2153.81 58
2153.92 57
2154.03 55
2154.13 55
2154.24 56
2154.35 62
2154.45 70
2154.56 80
2154.66 90
2154.77 97
2154.88 102
2154.98 103
2155.09 101
2155.20 97
2155.30 95
2155.41 94
2155.52 95
2155.62 98
2155.73 101
2155.84 104
2155.94 105
2156.05 105
2156.16 102
2156.26 97
2156.37 93
2156.48 88
2156.58 85
2156.69 84
2156.79 83
2156.90 82
2157.01 81
2157.11 78
2157.22 74
2157.33 68
2157.43 60
2157.54 52
2157.65 44
2157.75 37
2157.86 33
2157.97 30
2158.07 29
2158.18 29
2158.29 29
2158.39 28
2158.50 24
2158.61 19
2158.71 12
2158.82 5
2158.93 1
2159.03 1
2159.14 5
2159.25 12
2159.35 22
2159.46 33
2159.56 44
2159.67 54
2159.78 62
2159.88 68
2159.99 72
2160.10 74
2160.20 75
2160.31 73
2160.42 70
2160.52 64
2160.63 58
2160.74 51
2160.84 46
2160.95 43
2161.06 44
2161.16 49
2161.27 57
2161.38 67
2161.48 78
2161.59 90
2161.70 100
2161.80 108
2161.91 115
2162.02 119
2162.12 122
2162.23 124
2162.34 126
2162.44 127
2162.55 129
2162.66 132
2162.76 137
2162.87 143
2162.98 150
2163.08 158
2163.19 165
2163.30 170
2163.40 172
2163.51 170
2163.62 163
2163.72 152
2163.83 140
2163.94 127
2164.04 116
2164.15 109
2164.26 107
2164.36 110
2164.47 118
2164.58 131
2164.68 148
2164.79 167
2164.90 188
2165.00 210
2165.11 232
2165.22 252
2165.32 269
2165.43 282
2165.54 290
2165.64 292
2165.75 289
2165.86 281
2165.96 270
2166.07 257
2166.18 242
2166.29 228
2166.39 213
2166.50 199
2166.61 184
2166.71 170
2166.82 155
2166.93 141
2167.03 128
2167.14 117
2167.25 107
2167.35 100
2167.46 95
2167.57 91
2167.67 88
2167.78 86
2167.89 83
2167.99 81
2168.10 79
2168.21 77
2168.31 75
2168.42 75
2168.53 74
2168.63 74
2168.74 72
2168.85 70
2168.95 66
2169.06 62
2169.17 58
2169.28 54
2169.38 51
2169.49 50
2169.60 51
2169.70 55
2169.81 60
2169.92 67
2170.02 75
2170.13 82
2170.24 88
2170.34 92
2170.45 93
2170.56 93
2170.66 92
2170.77 90
2170.88 90
2170.98 91
2171.09 94
2171.20 100
2171.31 107
2171.41 114
2171.52 122
2171.63 130
2171.73 136
2171.84 141
2171.95 145
2172.05 146
2172.16 145
2172.27 141
2172.37 135
2172.48 128
2172.59 119
2172.69 110
2172.80 102
2172.91 95
2173.02 90
2173.12 87
2173.23 87
2173.34 88
2173.44 91
2173.55 95
2173.66 98
2173.76 100
2173.87 99
2173.98 95
2174.08 86
2174.19 74
2174.30 60
2174.41 46
2174.51 33
2174.62 23
2174.73 16
2174.83 12
2174.94 10
2175.05 9
2175.15 6
2175.26 2
2175.37 0
2175.48 0
2175.58 0
2175.69 0
2175.80 0
2175.90 0
2176.01 0
2176.12 4
2176.22 13
2176.33 21
2176.44 27
2176.55 30
2176.65 28
2176.76 23
2176.87 16
2176.97 8
2177.08 1
2177.19 0
2177.29 0
2177.40 1
2177.51 10
2177.62 20
2177.72 30
2177.83 39
2177.94 46
2178.04 50
2178.15 52
2178.26 52
2178.36 52
2178.47 52
2178.58 52
2178.69 52
2178.79 52
2178.90 51
2179.01 49
2179.11 45
2179.22 41
2179.33 37
2179.44 33
2179.54 29
2179.65 28
2179.76 28
2179.86 32
2179.97 40
2180.08 52
2180.18 67
2180.29 83
2180.40 99
2180.51 114
2180.61 128
2180.72 139
2180.83 147
2180.93 154
2181.04 161
2181.15 167
2181.26 173
2181.36 179
2181.47 183
2181.58 185
2181.68 185
2181.79 181
2181.90 175
2182.01 166
2182.11 157
2182.22 149
2182.33 143
2182.43 139
2182.54 137
2182.65 137
2182.76 139
2182.86 143
2182.97 149
2183.08 158
2183.18 169
2183.29 181
2183.40 195
2183.51 206
2183.61 214
2183.72 216
2183.83 214
2183.93 206
2184.04 194
2184.15 181
2184.26 168
2184.36 157
2184.47 149
2184.58 144
2184.69 142
2184.79 143
2184.90 145
2185.01 149
2185.11 154
2185.22 160
2185.33 167
2185.44 174
2185.54 182
2185.65 190
2185.76 198
2185.86 205
2185.97 210
2186.08 212
2186.19 210
2186.29 205
2186.40 196
2186.51 185
2186.62 172
2186.72 159
2186.83 146
2186.94 134
2187.04 123
2187.15 114
2187.26 107
2187.37 102
2187.47 100
2187.58 101
2187.69 104
2187.80 109
2187.90 112
2188.01 114
2188.12 114
2188.22 112
2188.33 109
2188.44 106
2188.55 103
2188.65 100
2188.76 98
2188.87 94
2188.98 91
2189.08 88
2189.19 87
2189.30 90
2189.40 96
2189.51 106
2189.62 119
2189.73 134
2189.83 148
2189.94 159
2190.05 167
2190.16 169
2190.26 166
2190.37 158
2190.48 145
2190.59 129
2190.69 110
2190.80 91
2190.91 73
2191.01 58
2191.12 47
2191.23 39
2191.34 34
2191.44 32
2191.55 31
2191.66 31
2191.77 32
2191.87 33
2191.98 34
2192.09 35
2192.20 37
2192.30 38
2192.41 41
2192.52 44
2192.63 49
2192.73 57
2192.84 66
2192.95 76
2193.06 85
2193.16 92
2193.27 96
2193.38 96
2193.48 93
2193.59 89
2193.70 86
2193.81 86
2193.91 90
2194.02 96
2194.13 106
2194.24 117
2194.34 129
2194.45 140
2194.56 149
2194.67 158
2194.77 164
2194.88 168
2194.99 170
2195.10 169
2195.20 164
2195.31 156
2195.42 146
2195.53 135
2195.63 126
2195.74 118
2195.85 112
2195.96 108
2196.06 105
2196.17 100
2196.28 94
2196.39 86
2196.49 76
2196.60 66
2196.71 57
2196.82 51
2196.92 49
2197.03 52
2197.14 59
2197.25 69
2197.35 79
2197.46 88
2197.57 95
2197.68 99
2197.78 101
2197.89 102
2198.00 103
2198.11 106
2198.21 109
2198.32 113
2198.43 116
2198.54 118
2198.64 118
2198.75 116
2198.86 112
2198.97 106
2199.07 99
2199.18 89
2199.29 78
2199.40 65
2199.50 52
2199.61 38
2199.72 27
2199.83 20
2199.93 15
2200.04 13
2200.15 13
2200.26 12
2200.36 10
2200.47 7
2200.58 2
2200.69 0
2200.80 0
2200.90 0
2201.01 0
2201.12 1
2201.23 4
2201.33 6
2201.44 7
2201.55 6
2201.66 3
2201.76 0
2201.87 0
2201.98 0
2202.09 0
2202.19 0
2202.30 1
2202.41 6
2202.52 10
2202.62 13
2202.73 15
2202.84 15
2202.95 15
2203.06 15
2203.16 16
2203.27 17
2203.38 19
2203.49 23
2203.59 27
2203.70 32
2203.81 37
2203.92 43
2204.02 50
2204.13 57
2204.24 65
2204.35 73
2204.46 80
2204.56 86
2204.67 90
2204.78 91
2204.89 91
2204.99 89
2205.10 87
2205.21 84
2205.32 81
2205.42 79
2205.53 78
2205.64 77
2205.75 78
2205.86 80
2205.96 83
2206.07 85
2206.18 85
2206.29 83
2206.39 78
2206.50 71
2206.61 62
2206.72 53
2206.82 45
2206.93 39
2207.04 36
2207.15 35
2207.26 33
2207.36 30
2207.47 25
2207.58 17
2207.69 7
2207.79 0
2207.90 0
2208.01 0
2208.12 0
2208.23 0
2208.33 0
2208.44 0
2208.55 0
2208.66 2
2208.76 6
2208.87 11
2208.98 18
2209.09 25
2209.20 32
2209.30 40
2209.41 46
2209.52 51
2209.63 54
2209.73 56
2209.84 57
2209.95 56
2210.06 53
2210.17 50
2210.27 45
2210.38 40
2210.49 35
2210.60 32
2210.71 31
2210.81 33
2210.92 37
2211.03 42
2211.14 47
2211.24 51
2211.35 53
2211.46 54
2211.57 55
2211.68 57
2211.78 60
2211.89 65
2212.00 71
2212.11 78
2212.22 85
2212.32 89
2212.43 90
2212.54 89
2212.65 84
2212.75 76
2212.86 66
2212.97 55
2213.08 44
2213.19 35
2213.29 29
2213.40 25
2213.51 24
2213.62 27
2213.73 30
2213.83 32
2213.94 33
2214.05 32
2214.16 28
2214.27 23
2214.37 17
2214.48 13
2214.59 12
2214.70 15
2214.81 20
2214.91 28
2215.02 36
2215.13 43
2215.24 50
2215.34 55
2215.45 59
2215.56 61
2215.67 61
2215.78 58
2215.88 51
2215.99 42
2216.10 32
2216.21 21
2216.32 13
2216.42 8
2216.53 9
2216.64 14
2216.75 23
2216.86 33
2216.96 42
2217.07 49
2217.18 53
2217.29 55
2217.40 54
2217.50 53
2217.61 52
2217.72 53
2217.83 55
2217.94 58
2218.04 61
2218.15 64
2218.26 65
2218.37 65
2218.48 64
2218.58 62
2218.69 59
2218.80 58
2218.91 58
2219.02 58
2219.12 59
2219.23 59
2219.34 58
2219.45 55
2219.56 51
2219.67 46
2219.77 40
2219.88 35
2219.99 31
2220.10 26
2220.21 22
2220.31 17
2220.42 11
2220.53 7
2220.64 5
2220.75 5
2220.85 8
2220.96 14
2221.07 22
2221.18 31
2221.29 40
2221.39 48
2221.50 55
2221.61 61
2221.72 64
2221.83 65
2221.93 63
2222.04 57
2222.15 49
2222.26 39
2222.37 27
2222.48 16
2222.58 4
2222.69 0
2222.80 0
2222.91 0
2223.02 0
2223.12 0
2223.23 0
2223.34 2
2223.45 13
2223.56 23
2223.67 32
2223.77 37
2223.88 40
2223.99 39
2224.10 34
2224.21 27
2224.31 19
2224.42 10
2224.53 3
2224.64 0
2224.75 0
2224.85 0
2224.96 0
2225.07 0
2225.18 4
2225.29 7
2225.40 8
2225.50 7
2225.61 4
2225.72 0
2225.83 0
2225.94 0
2226.05 0
2226.15 0
2226.26 3
2226.37 9
2226.48 15
2226.59 21
2226.69 25
2226.80 27
2226.91 28
2227.02 27
2227.13 24
2227.24 22
2227.34 21
2227.45 21
2227.56 21
2227.67 23
2227.78 25
2227.89 28
2227.99 31
2228.10 34
2228.21 36
2228.32 37
2228.43 36
2228.53 34
2228.64 30
2228.75 24
2228.86 18
2228.97 12
2229.08 7
2229.18 6
2229.29 8
2229.40 13
2229.51 22
2229.62 33
2229.73 45
2229.83 57
2229.94 68
2230.05 76
2230.16 81
2230.27 83
2230.38 82
2230.48 79
2230.59 72
2230.70 64
2230.81 56
2230.92 49
2231.03 43
2231.13 40
2231.24 40
2231.35 43
2231.46 50
2231.57 60
2231.68 72
2231.78 87
2231.89 101
2232.00 115
2232.11 127
2232.22 135
2232.33 140
2232.43 140
2232.54 137
2232.65 131
2232.76 122
2232.87 112
2232.98 102
2233.08 93
2233.19 85
2233.30 79
2233.41 74
2233.52 70
2233.63 65
2233.73 60
2233.84 55
2233.95 49
2234.06 44
2234.17 41
2234.28 40
2234.39 42
2234.49 44
2234.60 47
2234.71 48
2234.82 48
2234.93 45
2235.04 39
2235.14 32
2235.25 25
2235.36 18
2235.47 12
2235.58 10
2235.69 11
2235.80 15
2235.90 21
2236.01 31
2236.12 42
2236.23 54
2236.34 66
2236.45 77
2236.55 86
2236.66 93
2236.77 98
2236.88 99
2236.99 98
2237.10 94
2237.21 89
2237.31 84
2237.42 79
2237.53 76
2237.64 75
2237.75 77
2237.86 83
2237.96 90
2238.07 98
2238.18 105
2238.29 111
2238.40 115
2238.51 117
2238.62 119
2238.72 119
2238.83 121
2238.94 123
2239.05 124
2239.16 125
2239.27 125
2239.38 122
2239.48 117
2239.59 110
2239.70 101
2239.81 92
2239.92 83
2240.03 75
2240.14 67
2240.24 58
2240.35 49
2240.46 39
2240.57 29
2240.68 21
2240.79 16
2240.90 15
2241.00 20
2241.11 30
2241.22 44
2241.33 61
2241.44 78
2241.55 93
2241.66 105
2241.76 112
2241.87 116
2241.98 116
2242.09 113
2242.20 109
2242.31 104
2242.42 98
2242.52 92
2242.63 85
2242.74 80
2242.85 75
2242.96 74
2243.07 75
2243.18 78
2243.28 83
2243.39 87
2243.50 90
2243.61 92
2243.72 91
2243.83 88
2243.94 84
2244.04 79
2244.15 74
2244.26 69
2244.37 63
2244.48 56
2244.59 48
2244.70 40
2244.81 32
2244.91 25
2245.02 19
2245.13 14
2245.24 10
2245.35 7
2245.46 3
2245.57 0
2245.67 0
2245.78 0
2245.89 0
2246.00 0
2246.11 0
2246.22 0
2246.33 0
2246.44 1
2246.54 4
2246.65 6
2246.76 10
2246.87 16
2246.98 25
2247.09 38
2247.20 52
2247.31 68
2247.41 82
2247.52 93
2247.63 99
2247.74 100
2247.85 96
2247.96 88
2248.07 78
2248.18 67
2248.28 56
2248.39 48
2248.50 44
2248.61 43
2248.72 47
2248.83 54
2248.94 64
2249.05 73
2249.15 82
2249.26 87
2249.37 88
2249.48 85
2249.59 78
2249.70 67
2249.81 56
2249.92 46
2250.02 38
2250.13 34
2250.24 34
2250.35 38
2250.46 45
2250.57 54
2250.68 63
2250.79 72
2250.90 79
2251.00 84
2251.11 89
2251.22 93
2251.33 97
2251.44 102
2251.55 109
2251.66 117
2251.77 125
2251.87 134
2251.98 141
2252.09 146
2252.20 147
2252.31 144
2252.42 137
2252.53 129
2252.64 119
2252.75 111
2252.85 105
2252.96 102
2253.07 101
2253.18 101
2253.29 101
2253.40 100
2253.51 98
2253.62 94
2253.73 89
2253.83 85
2253.94 81
2254.05 77
2254.16 72
2254.27 66
2254.38 56
2254.49 45
2254.60 33
2254.71 21
2254.81 12
2254.92 9
2255.03 11
2255.14 18
2255.25 30
2255.36 43
2255.47 57
2255.58 68
2255.69 75
2255.79 78
2255.90 79
2256.01 77
2256.12 74
2256.23 70
2256.34 67
2256.45 63
2256.56 59
2256.67 56
2256.77 53
2256.88 51
2256.99 50
2257.10 53
2257.21 58
2257.32 65
2257.43 75
2257.54 87
2257.65 100
2257.76 113
2257.86 126
2257.97 137
2258.08 144
2258.19 147
2258.30 144
2258.41 137
2258.52 125
2258.63 110
2258.74 94
2258.85 78
2258.95 64
2259.06 54
2259.17 46
2259.28 43
2259.39 44
2259.50 48
2259.61 55
2259.72 64
2259.83 74
2259.94 83
2260.04 91
2260.15 97
2260.26 101
2260.37 104
2260.48 107
2260.59 110
2260.70 113
2260.81 118
2260.92 124
2261.03 131
2261.14 138
2261.24 144
2261.35 148
2261.46 148
2261.57 145
2261.68 137
2261.79 124
2261.90 108
2262.01 89
2262.12 70
2262.23 53
2262.34 41
2262.44 34
2262.55 34
2262.66 38
2262.77 47
2262.88 56
2262.99 65
2263.10 73
2263.21 78
2263.32 82
2263.43 86
2263.54 91
2263.64 99
2263.75 109
2263.86 119
2263.97 129
2264.08 136
2264.19 141
2264.30 142
2264.41 141
2264.52 139
2264.63 137
2264.74 137
2264.85 138
2264.95 141
2265.06 145
2265.17 149
2265.28 151
2265.39 152
2265.50 152
2265.61 150
2265.72 148
2265.83 147
2265.94 146
2266.05 145
2266.16 144
2266.26 143
2266.37 143
2266.48 142
2266.59 140
2266.70 137
2266.81 134
2266.92 130
2267.03 127
2267.14 125
2267.25 125
2267.36 127
2267.47 132
2267.57 140
2267.68 149
2267.79 158
2267.90 167
2268.01 175
2268.12 182
2268.23 189
2268.34 195
2268.45 200
2268.56 206
2268.67 210
2268.78 213
2268.89 216
2268.99 218
2269.10 221
2269.21 225
2269.32 229
2269.43 235
2269.54 241
2269.65 245
2269.76 247
2269.87 246
2269.98 242
2270.09 236
2270.20 228
2270.31 220
2270.42 211
2270.52 202
2270.63 194
2270.74 187
2270.85 182
2270.96 178
2271.07 175
2271.18 173
2271.29 172
2271.40 169
2271.51 166
2271.62 162
2271.73 159
2271.84 157
2271.95 158
2272.05 161
2272.16 165
2272.27 168
2272.38 169
2272.49 166
2272.60 159
2272.71 151
2272.82 143
2272.93 137
2273.04 135
2273.15 136
2273.26 140
2273.37 144
2273.48 146
2273.59 145
2273.69 140
2273.80 131
2273.91 120
2274.02 108
2274.13 98
2274.24 89
2274.35 83
2274.46 78
2274.57 75
2274.68 70
2274.79 64
2274.90 56
2275.01 45
2275.12 33
2275.23 20
2275.34 8
2275.45 0
2275.55 0
2275.66 0
2275.77 0
2275.88 0
2275.99 0
2276.10 0
2276.21 0
2276.32 6
2276.43 11
2276.54 14
2276.65 16
2276.76 17
2276.87 19
2276.98 23
2277.09 32
2277.20 43
2277.31 57
2277.41 70
2277.52 82
2277.63 90
2277.74 93
2277.85 91
2277.96 86
2278.07 79
2278.18 71
2278.29 64
2278.40 58
2278.51 53
2278.62 48
2278.73 42
2278.84 36
2278.95 28
2279.06 20
2279.17 12
2279.28 5
2279.39 0
2279.50 0
2279.60 0
2279.71 0
2279.82 0
2279.93 0
2280.04 0
2280.15 0
2280.26 0
2280.37 2
2280.48 7
2280.59 13
2280.70 20
2280.81 26
2280.92 32
2281.03 37
2281.14 42
2281.25 46
2281.36 51
2281.47 56
2281.58 64
2281.69 73
2281.80 82
2281.90 92
2282.01 100
2282.12 108
2282.23 114
2282.34 119
2282.45 125
2282.56 131
2282.67 137
2282.78 144
2282.89 150
2283.00 154
2283.11 156
2283.22 157
2283.33 158
2283.44 158
2283.55 159
2283.66 160
2283.77 161
2283.88 161
2283.99 160
2284.10 156
2284.21 150
2284.32 143
2284.43 135
2284.54 128
2284.64 123
2284.75 121
2284.86 124
2284.97 132
2285.08 142
2285.19 154
2285.30 164
2285.41 172
2285.52 176
2285.63 176
2285.74 173
2285.85 166
2285.96 159
2286.07 151
2286.18 143
2286.29 135
2286.40 128
2286.51 123
2286.62 118
2286.73 115
2286.84 113
2286.95 112
2287.06 111
2287.17 109
2287.28 106
2287.39 102
2287.50 98
2287.61 94
2287.72 91
2287.83 89
2287.93 88
2288.04 86
2288.15 84
2288.26 81
2288.37 76
2288.48 71
2288.59 65
2288.70 58
2288.81 52
2288.92 47
2289.03 44
2289.14 43
2289.25 45
2289.36 50
2289.47 57
2289.58 65
2289.69 72
2289.80 77
2289.91 80
2290.02 81
2290.13 79
2290.24 76
2290.35 72
2290.46 67
2290.57 62
2290.68 59
2290.79 57
2290.90 57
2291.01 59
2291.12 61
2291.23 65
2291.34 69
2291.45 72
2291.56 75
2291.67 77
2291.78 78
2291.89 78
2292.00 77
2292.11 75
2292.22 72
2292.33 71
2292.43 72
2292.54 76
2292.65 84
2292.76 96
2292.87 110
2292.98 125
2293.09 141
2293.20 155
2293.31 168
2293.42 180
2293.53 189
2293.64 195
2293.75 199
2293.86 201
2293.97 199
2294.08 195
2294.19 190
2294.30 183
2294.41 176
2294.52 169
2294.63 164
2294.74 159
2294.85 156
2294.96 154
2295.07 152
2295.18 151
2295.29 150
2295.40 150
2295.51 150
2295.62 150
2295.73 150
2295.84 149
2295.95 146
2296.06 140
2296.17 130
2296.28 117
2296.39 102
2296.50 87
2296.61 76
2296.72 68
2296.83 66
2296.94 68
2297.05 72
2297.16 77
2297.27 78
2297.38 74
2297.49 66
2297.60 52
2297.71 37
2297.82 20
2297.93 5
2298.04 0
2298.15 0
2298.26 0
2298.37 0
2298.48 0
2298.59 0
2298.70 0
2298.81 0
2298.92 0
2299.03 2
2299.14 7
2299.25 13
2299.36 22
2299.47 31
2299.58 40
2299.69 47
2299.80 53
2299.91 56
2300.02 58
2300.13 57
2300.24 56
2300.35 53
2300.46 50
2300.57 46
2300.68 41
2300.79 35
2300.90 30
2301.01 26
2301.12 25
2301.23 27
2301.34 33
2301.45 43
2301.56 56
2301.67 71
2301.78 87
2301.89 100
2302.00 110
2302.11 116
2302.22 120
2302.33 121
2302.44 121
2302.55 121
2302.66 121
2302.77 121
2302.88 120
2302.99 120
2303.10 118
2303.21 115
2303.32 112
2303.43 109
2303.54 105
2303.65 101
2303.76 97
2303.87 93
2303.98 87
2304.09 81
2304.20 75
2304.31 69
2304.42 64
2304.53 61
2304.64 59
2304.75 59
2304.86 60
2304.97 61
2305.08 60
2305.19 58
2305.30 52
2305.41 43
2305.52 32
2305.63 20
2305.74 8
2305.85 0
2305.96 0
2306.07 0
2306.18 0
2306.29 6
2306.40 15
2306.51 23
2306.62 31
2306.73 37
2306.84 43
2306.95 49
2307.06 57
2307.17 66
2307.28 76
2307.39 86
2307.50 96
2307.61 103
2307.72 109
2307.83 113
2307.95 117
2308.06 122
2308.17 127
2308.28 132
2308.39 137
2308.50 141
2308.61 141
2308.72 140
2308.83 137
2308.94 133
2309.05 131
2309.16 131
2309.27 134
2309.38 140
2309.49 146
2309.60 152
2309.71 155
2309.82 153
2309.93 147
2310.04 136
2310.15 122
2310.26 105
2310.37 88
2310.48 71
2310.59 57
2310.70 45
2310.81 37
2310.92 33
2311.03 33
2311.14 36
2311.25 41
2311.36 47
2311.47 52
2311.58 55
2311.69 57
2311.80 57
2311.91 56
2312.02 54
2312.13 54
2312.24 54
2312.35 57
2312.46 60
2312.58 64
2312.69 67
2312.80 70
2312.91 70
2313.02 67
2313.13 62
2313.24 56
2313.35 48
2313.46 41
2313.57 37
2313.68 37
2313.79 42
2313.90 52
2314.01 66
2314.12 83
2314.23 101
2314.34 117
2314.45 130
2314.56 138
2314.67 143
2314.78 144
2314.89 143
2315.00 140
2315.11 137
2315.22 133
2315.33 129
2315.44 125
2315.55 120
2315.66 115
2315.77 108
2315.89 98
2316.00 87
2316.11 73
2316.22 59
2316.33 47
2316.44 39
2316.55 35
2316.66 36
2316.77 40
2316.88 46
2316.99 52
2317.10 54
2317.21 54
2317.32 50
2317.43 44
2317.54 36
2317.65 29
2317.76 24
2317.87 20
2317.98 18
2318.09 19
2318.20 21
2318.31 24
2318.42 29
2318.54 33
2318.65 37
2318.76 41
2318.87 43
2318.98 45
2319.09 45
2319.20 45
2319.31 44
2319.42 42
2319.53 40
2319.64 37
2319.75 35
2319.86 34
2319.97 34
2320.08 35
2320.19 38
2320.30 40
2320.41 41
2320.52 40
2320.63 37
2320.74 31
2320.85 24
2320.97 16
2321.08 7
2321.19 0
2321.30 0
2321.41 0
2321.52 0
2321.63 0
2321.74 0
2321.85 0
2321.96 0
2322.07 6
2322.18 22
2322.29 37
2322.40 50
2322.51 58
2322.62 63
2322.73 63
2322.84 60
2322.95 55
2323.07 50
2323.18 47
2323.29 48
2323.40 52
2323.51 60
2323.62 70
2323.73 82
2323.84 93
2323.95 102
2324.06 109
2324.17 113
2324.28 113
2324.39 110
2324.50 104
2324.61 97
2324.72 88
2324.83 79
2324.94 71
2325.06 66
2325.17 63
2325.28 62
2325.39 63
2325.50 66
2325.61 69
2325.72 73
2325.83 77
2325.94 81
2326.05 86
2326.16 91
2326.27 95
2326.38 99
2326.49 103
2326.60 105
2326.71 107
2326.83 109
2326.94 110
2327.05 110
2327.16 109
2327.27 107
2327.38 104
2327.49 101
2327.60 97
2327.71 94
2327.82 92
2327.93 92
2328.04 94
2328.15 97
2328.26 101
2328.37 104
2328.49 106
2328.60 106
2328.71 103
2328.82 100
2328.93 96
2329.04 93
2329.15 90
2329.26 89
2329.37 89
2329.48 88
2329.59 86
2329.70 83
2329.81 78
2329.92 72
2330.03 67
2330.15 64
2330.26 65
2330.37 71
2330.48 81
2330.59 93
2330.70 107
2330.81 119
2330.92 129
2331.03 135
2331.14 137
2331.25 136
2331.36 132
2331.47 125
2331.59 117
2331.70 107
2331.81 96
2331.92 86
2332.03 76
2332.14 67
2332.25 61
2332.36 59
2332.47 60
2332.58 64
2332.69 72
2332.80 82
2332.91 93
2333.03 106
2333.14 118
2333.25 129
2333.36 139
2333.47 146
2333.58 150
2333.69 152
2333.80 152
2333.91 152
2334.02 150
2334.13 149
2334.24 149
2334.35 149
2334.47 148
2334.58 148
2334.69 148
2334.80 147
2334.91 146
2335.02 145
2335.13 143
2335.24 141
2335.35 137
2335.46 132
2335.57 125
2335.68 116
2335.80 105
2335.91 93
2336.02 81
2336.13 70
2336.24 60
2336.35 54
2336.46 51
2336.57 52
2336.68 56
2336.79 64
2336.90 75
2337.01 87
2337.13 99
2337.24 110
2337.35 120
2337.46 127
2337.57 133
2337.68 137
2337.79 138
2337.90 138
2338.01 135
2338.12 131
2338.23 125
2338.35 117
2338.46 109
2338.57 100
2338.68 94
2338.79 90
2338.90 90
2339.01 95
2339.12 104
2339.23 116
2339.34 130
2339.45 142
2339.57 152
2339.68 157
2339.79 158
2339.90 156
2340.01 151
2340.12 146
2340.23 142
2340.34 139
2340.45 139
2340.56 141
2340.68 145
2340.79 150
2340.90 156
2341.01 162
2341.12 168
2341.23 173
2341.34 176
2341.45 177
2341.56 176
2341.67 173
2341.79 167
2341.90 162
2342.01 157
2342.12 153
2342.23 150
2342.34 149
2342.45 149
2342.56 149
2342.67 148
2342.78 146
2342.90 142
2343.01 136
2343.12 129
2343.23 121
2343.34 115
2343.45 110
2343.56 107
2343.67 106
2343.78 107
2343.89 108
2344.01 109
2344.12 109
2344.23 109
2344.34 108
2344.45 107
2344.56 106
2344.67 105
2344.78 104
2344.89 104
2345.01 104
2345.12 105
2345.23 107
2345.34 110
2345.45 115
2345.56 120
2345.67 125
2345.78 130
2345.89 135
2346.00 139
2346.12 142
2346.23 144
2346.34 145
2346.45 144
2346.56 142
2346.67 137
2346.78 132
2346.89 125
2347.00 119
2347.12 114
2347.23 113
2347.34 116
2347.45 123
2347.56 132
2347.67 144
2347.78 155
2347.89 166
2348.00 174
2348.12 180
2348.23 183
2348.34 185
2348.45 185
2348.56 184
2348.67 181
2348.78 176
2348.89 169
2349.01 160
2349.12 152
2349.23 144
2349.34 140
2349.45 139
2349.56 143
2349.67 150
2349.78 161
2349.89 173
2350.01 185
2350.12 195
2350.23 204
2350.34 212
2350.45 218
2350.56 223
2350.67 226
2350.78 228
2350.90 228
2351.01 227
2351.12 223
2351.23 218
2351.34 214
2351.45 210
2351.56 207
2351.67 204
2351.79 203
2351.90 201
2352.01 200
2352.12 198
2352.23 198
2352.34 197
2352.45 197
2352.56 196
2352.67 193
2352.79 189
2352.90 182
2353.01 174
2353.12 165
2353.23 159
2353.34 154
2353.45 151
2353.56 150
2353.68 150
2353.79 148
2353.90 144
2354.01 138
2354.12 130
2354.23 119
2354.34 108
2354.46 95
2354.57 84
2354.68 73
2354.79 64
2354.90 57
2355.01 54
2355.12 54
2355.23 57
2355.35 62
2355.46 70
2355.57 78
2355.68 87
2355.79 93
2355.90 97
2356.01 99
2356.12 98
2356.24 95
2356.35 92
2356.46 88
2356.57 85
2356.68 83
2356.79 84
2356.90 87
2357.02 90
2357.13 92
2357.24 90
2357.35 85
2357.46 75
2357.57 62
2357.68 47
2357.80 33
2357.91 21
2358.02 15
2358.13 13
2358.24 16
2358.35 20
2358.46 25
2358.57 29
2358.69 30
2358.80 30
2358.91 28
2359.02 28
2359.13 30
2359.24 34
2359.35 42
2359.47 52
2359.58 63
2359.69 74
2359.80 82
2359.91 86
2360.02 85
2360.13 81
2360.25 73
2360.36 63
2360.47 52
2360.58 41
2360.69 31
2360.80 21
2360.91 12
2361.03 4
2361.14 0
2361.25 0
2361.36 0
2361.47 0
2361.58 0
2361.69 0
2361.81 0
2361.92 0
2362.03 1
2362.14 3
2362.25 7
2362.36 11
2362.47 16
2362.59 21
2362.70 26
2362.81 30
2362.92 33
2363.03 34
2363.14 34
2363.26 34
2363.37 35
2363.48 36
2363.59 37
2363.70 39
2363.81 42
2363.92 46
2364.04 52
2364.15 59
2364.26 67
2364.37 76
2364.48 83
2364.59 88
2364.71 90
2364.82 88
2364.93 83
2365.04 77
2365.15 70
2365.26 65
2365.37 63
2365.49 63
2365.60 66
2365.71 71
2365.82 77
2365.93 82
2366.04 84
2366.16 83
2366.27 81
2366.38 77
2366.49 73
2366.60 71
2366.71 70
2366.82 70
2366.94 72
2367.05 73
2367.16 75
2367.27 76
2367.38 78
2367.49 80
2367.61 82
2367.72 87
2367.83 93
2367.94 100
2368.05 108
2368.16 115
2368.28 121
2368.39 125
2368.50 126
2368.61 125
2368.72 122
2368.83 117
2368.95 111
2369.06 104
2369.17 97
2369.28 91
2369.39 85
2369.50 81
2369.62 79
2369.73 77
2369.84 76
2369.95 75
2370.06 72
2370.17 68
2370.29 63
2370.40 58
2370.51 54
2370.62 52
2370.73 52
2370.84 55
2370.96 60
2371.07 64
2371.18 67
2371.29 67
2371.40 65
2371.51 62
2371.63 57
2371.74 53
2371.85 51
2371.96 50
2372.07 49
2372.18 49
2372.30 49
2372.41 50
2372.52 54
2372.63 63
2372.74 78
2372.85 100
2372.97 128
2373.08 161
2373.19 193
2373.30 223
2373.41 247
2373.52 262
2373.64 269
2373.75 268
2373.86 261
2373.97 248
2374.08 233
2374.19 218
2374.31 202
2374.42 188
2374.53 177
2374.64 169
2374.75 164
2374.87 163
2374.98 165
2375.09 169
2375.20 175
2375.31 181
2375.42 186
2375.54 189
2375.65 188
2375.76 184
2375.87 175
2375.98 163
2376.10 149
2376.21 134
2376.32 119
2376.43 105
2376.54 92
2376.65 80
2376.77 68
2376.88 59
2376.99 51
2377.10 46
2377.21 46
2377.33 49
2377.44 56
2377.55 65
2377.66 76
2377.77 85
2377.88 92
2378.00 96
2378.11 98
2378.22 99
2378.33 101
2378.44 105
2378.56 112
2378.67 123
2378.78 137
2378.89 152
2379.00 166
2379.11 177
2379.23 184
2379.34 185
2379.45 181
2379.56 173
2379.67 162
2379.79 150
2379.90 139
2380.01 129
2380.12 121
2380.23 115
2380.35 111
2380.46 110
2380.57 111
2380.68 115
2380.79 121
2380.91 131
2381.02 143
2381.13 156
2381.24 171
2381.35 184
2381.46 197
2381.58 207
2381.69 216
2381.80 223
2381.91 229
2382.02 233
2382.14 237
2382.25 239
2382.36 240
2382.47 240
2382.58 238
2382.70 236
2382.81 234
2382.92 233
2383.03 233
2383.14 237
2383.26 243
2383.37 251
2383.48 262
2383.59 275
2383.70 288
2383.82 300
2383.93 310
2384.04 316
2384.15 318
2384.26 315
2384.38 307
2384.49 295
2384.60 281
2384.71 264
2384.82 247
2384.94 232
2385.05 218
2385.16 209
2385.27 203
2385.38 200
2385.50 201
2385.61 205
2385.72 210
2385.83 215
2385.94 218
2386.06 220
2386.17 217
2386.28 212
2386.39 202
2386.50 191
2386.62 178
2386.73 165
2386.84 156
2386.95 151
2387.06 153
2387.18 162
2387.29 177
2387.40 196
2387.51 216
2387.62 234
2387.74 248
2387.85 254
2387.96 254
2388.07 246
2388.19 234
2388.30 219
2388.41 205
2388.52 192
2388.63 182
2388.75 176
2388.86 174
2388.97 174
2389.08 176
2389.19 179
2389.31 183
2389.42 186
2389.53 187
2389.64 188
2389.75 186
2389.87 185
2389.98 184
2390.09 185
2390.20 189
2390.32 197
2390.43 206
2390.54 215
2390.65 222
2390.76 226
2390.88 225
2390.99 219
2391.10 209
2391.21 196
2391.32 183
2391.44 170
2391.55 160
2391.66 152
2391.77 146
2391.89 143
2392.00 143
2392.11 144
2392.22 146
2392.33 148
2392.45 151
2392.56 153
2392.67 153
2392.78 152
2392.89 149
2393.01 146
2393.12 143
2393.23 140
2393.34 139
2393.46 140
2393.57 142
2393.68 144
2393.79 146
2393.90 148
2394.02 149
2394.13 149
2394.24 147
2394.35 145
2394.47 143
2394.58 139
2394.69 134
2394.80 128
2394.91 121
2395.03 113
2395.14 105
2395.25 99
2395.36 95
2395.48 94
2395.59 96
2395.70 100
2395.81 106
2395.93 111
2396.04 114
2396.15 116
2396.26 117
2396.37 118
2396.49 118
2396.60 121
2396.71 125
2396.82 130
2396.94 137
2397.05 144
2397.16 151
2397.27 158
2397.38 164
2397.50 169
2397.61 174
2397.72 180
2397.83 184
2397.95 188
2398.06 191
2398.17 191
2398.28 189
2398.40 185
2398.51 179
2398.62 172
2398.73 165
2398.84 160
2398.96 157
2399.07 156
2399.18 156
2399.29 156
2399.41 155
2399.52 151
2399.63 146
2399.74 139
2399.86 133
2399.97 130
2400.08 129
2400.19 132
2400.31 138
2400.42 145
2400.53 153
2400.64 162
2400.76 170
2400.87 178
2400.98 187
2401.09 195
2401.20 201
2401.32 203
2401.43 201
2401.54 195
2401.65 186
2401.77 176
2401.88 167
2401.99 163
2402.10 165
2402.22 171
2402.33 180
2402.44 190
2402.55 199
2402.67 203
2402.78 202
2402.89 197
2403.00 187
2403.12 174
2403.23 161
2403.34 147
2403.45 136
2403.57 127
2403.68 121
2403.79 119
2403.90 120
2404.02 124
2404.13 129
2404.24 136
2404.35 141
2404.47 145
2404.58 147
2404.69 147
2404.80 144
2404.91 140
2405.03 136
2405.14 131
2405.25 125
2405.36 119
2405.48 113
2405.59 107
2405.70 104
2405.81 102
2405.93 104
2406.04 109
2406.15 115
2406.26 121
2406.38 125
2406.49 127
2406.60 126
2406.71 124
2406.83 124
2406.94 125
2407.05 129
2407.16 134
2407.28 141
2407.39 146
2407.50 150
2407.62 151
2407.73 150
2407.84 150
2407.95 152
2408.07 156
2408.18 163
2408.29 173
2408.40 184
2408.52 194
2408.63 202
2408.74 207
2408.85 207
2408.97 201
2409.08 192
2409.19 178
2409.30 163
2409.42 148
2409.53 136
2409.64 126
2409.75 120
2409.87 118
2409.98 118
2410.09 121
2410.20 124
2410.32 128
2410.43 132
2410.54 135
2410.65 138
2410.77 140
2410.88 141
2410.99 141
2411.11 141
2411.22 141
2411.33 141
2411.44 140
2411.56 140
2411.67 139
2411.78 139
2411.89 139
2412.01 139
2412.12 140
2412.23 142
2412.34 144
2412.46 146
2412.57 148
2412.68 148
2412.79 149
2412.91 150
2413.02 152
2413.13 157
2413.25 164
2413.36 173
2413.47 181
2413.58 189
2413.70 193
2413.81 194
2413.92 193
2414.03 189
2414.15 183
2414.26 177
2414.37 172
2414.48 168
2414.60 164
2414.71 161
2414.82 157
2414.94 152
2415.05 145
2415.16 137
2415.27 126
2415.39 114
2415.50 101
2415.61 88
2415.72 76
2415.84 65
2415.95 57
2416.06 51
2416.18 48
2416.29 47
2416.40 46
2416.51 46
2416.63 46
2416.74 46
2416.85 47
2416.97 49
2417.08 53
2417.19 58
2417.30 62
2417.42 65
2417.53 64
2417.64 59
2417.75 51
2417.87 41
2417.98 31
2418.09 21
2418.21 14
2418.32 8
2418.43 4
2418.54 0
2418.66 0
2418.77 0
2418.88 0
2419.00 0
2419.11 0
2419.22 0
2419.33 0
2419.45 0
2419.56 3
2419.67 11
2419.78 22
2419.90 34
2420.01 48
2420.12 64
2420.24 79
2420.35 93
2420.46 104
2420.57 111
2420.69 116
2420.80 118
2420.91 117
2421.03 115
2421.14 112
2421.25 109
2421.36 108
2421.48 109
2421.59 112
2421.70 117
2421.82 124
2421.93 133
2422.04 141
2422.15 150
2422.27 158
2422.38 165
2422.49 172
2422.61 177
2422.72 181
2422.83 182
2422.94 182
2423.06 181
2423.17 179
2423.28 177
2423.40 177
2423.51 181
2423.62 187
2423.74 197
2423.85 209
2423.96 221
2424.07 233
2424.19 244
2424.30 252
2424.41 258
2424.53 260
2424.64 258
2424.75 252
2424.86 242
2424.98 227
2425.09 208
2425.20 187
2425.32 163
2425.43 140
2425.54 117
2425.66 98
2425.77 83
2425.88 72
2425.99 65
2426.11 63
2426.22 63
2426.33 66
2426.45 69
2426.56 72
2426.67 75
2426.78 77
2426.90 78
2427.01 79
2427.12 80
2427.24 82
2427.35 84
2427.46 86
2427.58 86
2427.69 85
2427.80 83
2427.91 80
2428.03 77
2428.14 75
2428.25 76
2428.37 80
2428.48 87
2428.59 98
2428.71 112
2428.82 127
2428.93 143
2429.05 158
2429.16 171
2429.27 179
2429.38 182
2429.50 181
2429.61 176
2429.72 170
2429.84 165
2429.95 163
2430.06 165
2430.18 169
2430.29 174
2430.40 179
2430.51 180
2430.63 177
2430.74 172
2430.85 164
2430.97 156
2431.08 149
2431.19 145
2431.31 142
2431.42 141
2431.53 139
2431.65 136
2431.76 133
2431.87 130
2431.99 129
2432.10 130
2432.21 133
2432.32 140
2432.44 149
2432.55 158
2432.66 166
2432.78 170
2432.89 170
2433.00 165
2433.12 157
2433.23 145
2433.34 133
2433.46 121
2433.57 110
2433.68 100
2433.80 91
2433.91 83
2434.02 74
2434.13 65
2434.25 57
2434.36 51
2434.47 47
2434.59 46
2434.70 48
2434.81 51
2434.93 54
2435.04 58
2435.15 60
2435.27 61
2435.38 62
2435.49 62
2435.61 61
2435.72 59
2435.83 56
2435.95 51
2436.06 44
2436.17 36
2436.29 27
2436.40 19
2436.51 14
2436.62 11
2436.74 11
2436.85 16
2436.96 23
2437.08 32
2437.19 42
2437.30 51
2437.42 59
2437.53 65
2437.64 69
2437.76 70
2437.87 69
2437.98 67
2438.10 64
2438.21 60
2438.32 56
2438.44 53
2438.55 52
2438.66 52
2438.78 53
2438.89 57
2439.00 61
2439.12 66
2439.23 71
2439.34 76
2439.46 80
2439.57 83
2439.68 84
2439.80 85
2439.91 85
2440.02 84
2440.14 82
2440.25 80
2440.36 77
2440.48 73
2440.59 70
2440.70 66
2440.82 63
2440.93 62
2441.04 65
2441.16 71
2441.27 80
2441.38 91
2441.50 103
2441.61 114
2441.72 122
2441.84 127
2441.95 131
2442.06 132
2442.18 133
2442.29 133
2442.40 132
2442.52 131
2442.63 128
2442.74 126
2442.86 125
2442.97 125
2443.08 127
2443.20 131
2443.31 137
2443.42 144
2443.54 150
2443.65 155
2443.76 159
2443.88 162
2443.99 164
2444.10 164
2444.22 164
2444.33 162
2444.44 157
2444.56 151
2444.67 142
2444.78 132
2444.90 121
2445.01 110
2445.12 100
2445.24 91
2445.35 84
2445.46 79
2445.58 77
2445.69 78
2445.80 83
2445.92 91
2446.03 101
2446.14 113
2446.26 124
2446.37 134
2446.48 141
2446.60 144
2446.71 144
2446.82 140
2446.94 134
2447.05 126
2447.17 117
2447.28 108
2447.39 98
2447.51 88
2447.62 79
2447.73 70
2447.85 62
2447.96 56
2448.07 50
2448.19 45
2448.30 42
2448.41 39
2448.53 38
2448.64 38
2448.75 40
2448.87 43
2448.98 48
2449.09 52
2449.21 58
2449.32 66
2449.44 76
2449.55 90
2449.66 107
2449.78 128
2449.89 149
2450.00 168
2450.12 182
2450.23 190
2450.34 191
2450.46 187
2450.57 178
2450.68 168
2450.80 159
2450.91 152
2451.02 147
2451.14 145
2451.25 144
2451.37 145
2451.48 146
2451.59 148
2451.71 151
2451.82 155
2451.93 159
2452.05 164
2452.16 170
2452.27 175
2452.39 178
2452.50 179
2452.61 177
2452.73 172
2452.84 166
2452.96 160
2453.07 154
2453.18 151
2453.30 151
2453.41 154
2453.52 160
2453.64 168
2453.75 177
2453.86 185
2453.98 193
2454.09 199
2454.20 204
2454.32 207
2454.43 209
2454.55 210
2454.66 210
2454.77 209
2454.89 208
2455.00 207
2455.11 206
2455.23 204
2455.34 201
2455.45 198
2455.57 194
2455.68 191
2455.80 189
2455.91 188
2456.02 189
2456.14 191
2456.25 193
2456.36 194
2456.48 194
2456.59 190
2456.71 183
2456.82 173
2456.93 160
2457.05 147
2457.16 134
2457.27 124
2457.39 117
2457.50 114
2457.61 115
2457.73 117
2457.84 120
2457.96 123
2458.07 126
2458.18 127
2458.30 130
2458.41 134
2458.52 141
2458.64 151
2458.75 163
2458.87 175
2458.98 186
2459.09 194
2459.21 198
2459.32 198
2459.43 195
2459.55 191
2459.66 186
2459.78 181
2459.89 177
2460.00 172
2460.12 167
2460.23 159
2460.34 150
2460.46 140
2460.57 130
2460.69 119
2460.80 110
2460.91 104
2461.03 99
2461.14 98
2461.25 98
2461.37 100
2461.48 102
2461.60 104
2461.71 105
2461.82 104
2461.94 102
2462.05 99
2462.17 95
2462.28 90
2462.39 83
2462.51 75
2462.62 65
2462.73 55
2462.85 47
2462.96 40
2463.08 38
2463.19 41
2463.30 49
2463.42 62
2463.53 78
2463.64 94
2463.76 110
2463.87 122
2463.99 132
2464.10 137
2464.21 138
2464.33 136
2464.44 130
2464.56 122
2464.67 112
2464.78 101
2464.90 90
2465.01 79
2465.12 69
2465.24 63
2465.35 60
2465.47 61
2465.58 66
2465.69 74
2465.81 84
2465.92 94
2466.04 104
2466.15 111
2466.26 116
2466.38 117
2466.49 117
2466.61 114
2466.72 111
2466.83 108
2466.95 104
2467.06 101
2467.18 99
2467.29 97
2467.40 96
2467.52 96
2467.63 99
2467.74 103
2467.86 109
2467.97 115
2468.09 121
2468.20 126
2468.31 129
2468.43 129
2468.54 125
2468.66 117
2468.77 106
2468.88 90
2469.00 71
2469.11 49
2469.23 27
2469.34 6
2469.45 0
2469.57 0
2469.68 0
2469.80 0
2469.91 0
2470.02 0
2470.14 1
2470.25 11
2470.37 19
2470.48 23
2470.59 23
2470.71 20
2470.82 14
2470.94 9
2471.05 5
2471.16 3
2471.28 4
2471.39 8
2471.51 15
2471.62 23
2471.73 32
2471.85 41
2471.96 50
2472.08 58
2472.19 65
2472.30 71
2472.42 75
2472.53 78
2472.65 80
2472.76 80
2472.87 79
2472.99 77
2473.10 74
2473.22 71
2473.33 67
2473.44 61
2473.56 54
2473.67 45
2473.79 35
2473.90 26
2474.02 18
2474.13 13
2474.24 10
2474.36 9
2474.47 9
2474.59 9
2474.70 8
2474.81 5
2474.93 1
2475.04 0
2475.16 0
2475.27 0
2475.38 0
2475.50 0
2475.61 0
2475.73 0
2475.84 4
2475.96 9
2476.07 15
2476.18 20
2476.30 25
2476.41 30
2476.53 35
2476.64 39
2476.75 42
2476.87 43
2476.98 42
2477.10 39
2477.21 34
2477.32 28
2477.44 21
2477.55 14
2477.67 9
2477.78 6
2477.90 6
2478.01 10
2478.12 17
2478.24 29
2478.35 44
2478.47 60
2478.58 75
2478.69 88
2478.81 97
2478.92 100
2479.04 100
2479.15 97
2479.27 93
2479.38 91
2479.49 90
2479.61 92
2479.72 95
2479.84 100
2479.95 105
2480.07 108
2480.18 110
2480.29 109
2480.41 107
2480.52 104
2480.64 98
2480.75 92
2480.86 85
2480.98 78
2481.09 71
2481.21 64
2481.32 58
2481.44 52
2481.55 48
2481.66 43
2481.78 39
2481.89 35
2482.01 30
2482.12 24
2482.24 16
2482.35 9
2482.46 1
2482.58 0
2482.69 0
2482.81 0
2482.92 0
2483.04 0
2483.15 0
2483.26 0
2483.38 0
2483.49 4
2483.61 8
2483.72 11
2483.84 15
2483.95 19
2484.06 23
2484.18 26
2484.29 28
2484.41 29
2484.52 28
2484.64 27
2484.75 26
2484.86 24
2484.98 23
2485.09 22
2485.21 21
2485.32 19
2485.44 18
2485.55 18
2485.67 19
2485.78 23
2485.89 30
2486.01 39
2486.12 48
2486.24 57
2486.35 63
2486.47 66
2486.58 66
2486.69 63
2486.81 58
2486.92 54
2487.04 50
2487.15 49
2487.27 49
2487.38 49
2487.50 49
2487.61 49
2487.72 47
2487.84 44
2487.95 42
2488.07 40
2488.18 40
2488.30 43
2488.41 48
2488.52 56
2488.64 65
2488.75 74
2488.87 84
2488.98 93
2489.10 102
2489.21 111
2489.33 118
2489.44 124
2489.55 127
2489.67 128
2489.78 124
2489.90 117
2490.01 106
2490.13 96
2490.24 86
2490.36 80
2490.47 77
2490.58 80
2490.70 85
2490.81 93
2490.93 101
2491.04 108
2491.16 114
2491.27 118
2491.39 121
2491.50 121
2491.62 118
2491.73 113
2491.84 104
2491.96 91
2492.07 76
2492.19 59
2492.30 43
2492.42 28
2492.53 15
2492.65 7
2492.76 3
2492.87 5
2492.99 14
2493.10 29
2493.22 50
2493.33 76
2493.45 103
2493.56 129
2493.68 153
2493.79 172
2493.91 187
2494.02 197
2494.13 204
2494.25 208
2494.36 210
2494.48 211
2494.59 210
2494.71 207
2494.82 202
2494.94 195
2495.05 189
2495.17 182
2495.28 176
2495.39 171
2495.51 168
2495.62 166
2495.74 165
2495.85 166
2495.97 169
2496.08 174
2496.20 180
2496.31 187
2496.43 193
2496.54 198
2496.66 200
2496.77 199
2496.88 195
2497.00 190
2497.11 184
2497.23 178
2497.34 175
2497.46 174
2497.57 175
2497.69 179
2497.80 182
2497.92 185
2498.03 185
2498.15 182
2498.26 176
2498.37 168
2498.49 160
2498.60 152
2498.72 147
2498.83 145
2498.95 148
2499.06 154
2499.18 163
2499.29 173
2499.41 184
2499.52 195
2499.64 207
2499.75 218
2499.86 228
2499.98 237
2500.09 244
2500.21 246
2500.32 242
2500.44 233
2500.55 220
2500.67 205
2500.78 191
2500.90 181
2501.01 175
2501.13 173
2501.24 175
2501.36 176
2501.47 175
2501.59 170
2501.70 160
2501.81 147
2501.93 131
2502.04 117
2502.16 104
2502.27 94
2502.39 87
2502.50 82
2502.62 78
2502.73 72
2502.85 64
2502.96 54
2503.08 44
2503.19 34
2503.31 26
2503.42 22
2503.54 22
2503.65 28
2503.77 37
2503.88 48
2503.99 60
2504.11 70
2504.22 77
2504.34 81
2504.45 83
2504.57 84
2504.68 86
2504.80 90
2504.91 98
2505.03 107
2505.14 116
2505.26 122
2505.37 124
2505.49 121
2505.60 113
2505.72 102
2505.83 88
2505.95 75
2506.06 62
2506.18 52
2506.29 44
2506.41 38
2506.52 33
2506.64 30
2506.75 28
2506.87 28
2506.98 31
2507.09 36
2507.21 45
2507.32 59
2507.44 75
2507.55 94
2507.67 112
2507.78 130
2507.90 145
2508.01 158
2508.13 167
2508.24 174
2508.36 181
2508.47 188
2508.59 196
2508.70 203
2508.82 210
2508.93 214
2509.05 215
2509.16 211
2509.28 202
2509.39 191
2509.51 181
2509.62 173
2509.74 171
2509.85 174
2509.97 182
2510.08 193
2510.20 204
2510.31 211
2510.43 214
2510.54 212
2510.66 206
2510.77 198
2510.89 188
2511.00 178
2511.12 169
2511.23 160
2511.35 150
2511.46 140
2511.58 130
2511.69 120
2511.81 109
2511.92 98
2512.04 87
2512.15 76
2512.27 66
2512.38 57
2512.50 50
2512.61 46
2512.73 46
2512.84 49
2512.96 55
2513.07 63
2513.19 72
2513.30 81
2513.42 88
2513.53 93
2513.64 96
2513.76 96
2513.87 94
2513.99 91
2514.10 87
2514.22 84
2514.33 80
2514.45 78
2514.57 76
2514.68 75
2514.80 78
2514.91 84
2515.03 94
2515.14 108
2515.26 123
2515.37 137
2515.49 147
2515.60 151
2515.72 149
2515.83 140
2515.95 128
2516.06 116
2516.18 106
2516.29 100
2516.41 97
2516.52 96
2516.64 97
2516.75 97
2516.87 96
2516.98 93
2517.10 88
2517.21 82
2517.33 75
2517.44 67
2517.56 59
2517.67 50
2517.79 41
2517.90 30
2518.02 19
2518.13 8
2518.25 0
2518.36 0
2518.48 0
2518.59 0
2518.71 0
2518.82 0
2518.94 0
2519.05 0
2519.17 3
2519.28 13
2519.40 21
2519.51 26
2519.63 28
2519.74 26
2519.86 22
2519.97 17
2520.09 14
2520.20 13
2520.32 16
2520.43 23
2520.55 32
2520.66 42
2520.78 51
2520.89 57
2521.01 61
2521.13 61
2521.24 60
2521.36 57
2521.47 54
2521.59 52
2521.70 50
2521.82 49
2521.93 49
2522.05 50
2522.16 53
2522.28 57
2522.39 60
2522.51 63
2522.62 63
2522.74 60
2522.85 54
2522.97 47
2523.08 38
2523.20 32
2523.31 28
2523.43 29
2523.54 35
2523.66 45
2523.77 57
2523.89 68
2524.00 76
2524.12 79
2524.24 75
2524.35 64
2524.47 49
2524.58 32
2524.70 17
2524.81 5
2524.93 0
2525.04 0
2525.16 4
2525.27 13
2525.39 24
2525.50 35
2525.62 44
2525.73 50
2525.85 52
2525.96 50
2526.08 43
2526.19 33
2526.31 21
2526.43 8
2526.54 0
2526.66 0
2526.77 0
2526.89 0
2527.00 0
2527.12 0
2527.23 0
2527.35 0
2527.46 0
2527.58 10
2527.69 25
2527.81 42
2527.92 59
2528.04 74
2528.15 87
2528.27 96
2528.39 102
2528.50 105
2528.62 108
2528.73 109
2528.85 112
2528.96 114
2529.08 118
2529.19 121
2529.31 124
2529.42 126
2529.54 127
2529.65 128
2529.77 128
2529.88 128
2530.00 129
2530.12 130
2530.23 134
2530.35 138
2530.46 145
2530.58 152
2530.69 160
2530.81 168
2530.92 174
2531.04 178
2531.15 181
2531.27 183
2531.38 185
2531.50 187
2531.62 191
2531.73 196
2531.85 202
2531.96 209
2532.08 216
2532.19 222
2532.31 227
2532.42 230
2532.54 232
2532.65 232
2532.77 230
2532.89 226
2533.00 218
2533.12 208
2533.23 196
2533.35 185
2533.46 175
2533.58 168
2533.69 165
2533.81 166
2533.92 170
2534.04 175
2534.16 179
2534.27 180
2534.39 179
2534.50 177
2534.62 177
2534.73 180
2534.85 187
2534.96 197
2535.08 209
2535.19 220
2535.31 229
2535.43 232
2535.54 231
2535.66 226
2535.77 219
2535.89 210
2536.00 202
2536.12 195
2536.23 188
2536.35 181
2536.46 174
2536.58 166
2536.70 157
2536.81 147
2536.93 137
2537.04 127
2537.16 118
2537.27 109
2537.39 102
2537.50 97
2537.62 94
2537.74 93
2537.85 95
2537.97 98
2538.08 102
2538.20 107
2538.31 113
2538.43 117
2538.54 121
2538.66 124
2538.78 124
2538.89 123
2539.01 119
2539.12 114
2539.24 109
2539.35 105
2539.47 104
2539.58 106
2539.70 111
2539.82 118
2539.93 125
2540.05 131
2540.16 135
2540.28 137
2540.39 139
2540.51 140
2540.63 142
2540.74 144
2540.86 145
2540.97 146
2541.09 144
2541.20 140
2541.32 134
2541.43 126
2541.55 118
2541.67 110
2541.78 101
2541.90 91
2542.01 81
2542.13 71
2542.24 61
2542.36 54
2542.48 51
2542.59 53
2542.71 61
2542.82 74
2542.94 90
2543.05 107
2543.17 121
2543.28 131
2543.40 135
2543.52 134
2543.63 130
2543.75 125
2543.86 121
2543.98 120
2544.09 120
2544.21 122
2544.33 124
2544.44 125
2544.56 124
2544.67 122
2544.79 118
2544.90 113
2545.02 110
2545.14 109
2545.25 111
2545.37 116
2545.48 126
2545.60 138
2545.71 153
2545.83 167
2545.95 180
2546.06 190
2546.18 196
2546.29 197
2546.41 191
2546.52 181
2546.64 167
2546.76 150
2546.87 132
2546.99 114
2547.10 97
2547.22 83
2547.33 72
2547.45 64
2547.57 60
2547.68 58
2547.80 58
2547.91 59
2548.03 57
2548.15 53
2548.26 46
2548.38 35
2548.49 22
2548.61 7
2548.72 0
2548.84 0
2548.96 0
2549.07 0
2549.19 0
2549.30 0
2549.42 0
2549.53 0
2549.65 3
2549.77 20
2549.88 39
2550.00 57
2550.11 73
2550.23 85
2550.35 91
2550.46 91
2550.58 87
2550.69 82
2550.81 78
2550.92 78
2551.04 82
2551.16 90
2551.27 101
2551.39 113
2551.50 123
2551.62 130
2551.74 135
2551.85 138
2551.97 140
2552.08 142
2552.20 145
2552.31 146
2552.43 145
2552.55 140
2552.66 132
2552.78 121
2552.89 107
2553.01 93
2553.13 80
2553.24 68
2553.36 59
2553.47 52
2553.59 48
2553.71 45
2553.82 44
2553.94 43
2554.05 42
2554.17 41
2554.29 40
2554.40 37
2554.52 34
2554.63 30
2554.75 25
2554.86 22
2554.98 20
2555.10 21
2555.21 26
2555.33 35
2555.44 49
2555.56 65
2555.68 82
2555.79 99
2555.91 113
2556.02 121
2556.14 124
2556.26 122
2556.37 113
2556.49 101
2556.60 86
2556.72 71
2556.84 56
2556.95 44
2557.07 36
2557.18 31
2557.30 32
2557.42 36
2557.53 44
2557.65 54
2557.76 65
2557.88 75
2558.00 85
2558.11 93
2558.23 100
2558.34 105
2558.46 111
2558.58 118
2558.69 125
2558.81 132
2558.92 139
2559.04 145
2559.16 150
2559.27 151
2559.39 151
2559.50 150
2559.62 149
2559.74 148
2559.85 148
2559.97 149
2560.08 149
2560.20 148
2560.32 143
2560.43 136
2560.55 125
2560.66 112
2560.78 98
2560.90 85
2561.01 72
2561.13 61
2561.24 50
2561.36 40
2561.48 30
2561.59 21
2561.71 12
2561.83 6
2561.94 3
2562.06 4
2562.17 8
2562.29 14
2562.41 20
2562.52 26
2562.64 31
2562.75 33
2562.87 35
2562.99 35
2563.10 36
2563.22 38
2563.33 41
2563.45 44
2563.57 48
2563.68 52
2563.80 57
2563.92 61
2564.03 66
2564.15 70
2564.26 74
2564.38 76
2564.50 78
2564.61 78
2564.73 77
2564.84 76
2564.96 73
2565.08 72
2565.19 71
2565.31 70
2565.43 71
2565.54 72
2565.66 74
2565.77 76
2565.89 78
2566.01 81
2566.12 84
2566.24 88
2566.35 93
2566.47 100
2566.59 108
2566.70 119
2566.82 130
2566.94 142
2567.05 154
2567.17 165
2567.28 174
2567.40 183
2567.52 191
2567.63 200
2567.75 210
2567.87 222
2567.98 234
2568.10 245
2568.21 254
2568.33 259
2568.45 259
2568.56 252
2568.68 241
2568.80 227
2568.91 212
2569.03 199
2569.14 188
2569.26 179
2569.38 173
2569.49 166
2569.61 158
2569.73 148
2569.84 137
2569.96 127
2570.07 118
2570.19 114
2570.31 115
2570.42 119
2570.54 125
2570.66 131
2570.77 133
2570.89 130
2571.00 122
2571.12 110
2571.24 97
2571.35 86
2571.47 80
2571.59 80
2571.70 86
2571.82 96
2571.93 107
2572.05 116
2572.17 120
2572.28 118
2572.40 113
2572.52 105
2572.63 99
2572.75 96
2572.87 98
2572.98 105
2573.10 115
2573.21 126
2573.33 136
2573.45 144
2573.56 149
2573.68 152
2573.80 152
2573.91 152
2574.03 151
2574.15 151
2574.26 153
2574.38 156
2574.49 160
2574.61 166
2574.73 174
2574.84 181
2574.96 186
2575.08 189
2575.19 188
2575.31 182
2575.43 171
2575.54 156
2575.66 138
2575.77 118
2575.89 98
2576.01 80
2576.12 63
2576.24 49
2576.36 38
2576.47 30
2576.59 24
2576.71 21
2576.82 21
2576.94 23
2577.06 26
2577.17 29
2577.29 31
2577.40 30
2577.52 28
2577.64 25
2577.75 20
2577.87 16
2577.99 13
2578.10 11
2578.22 10
2578.34 9
2578.45 6
2578.57 2
2578.69 0
2578.80 0
2578.92 0
2579.04 0
2579.15 0
2579.27 0
2579.38 0
2579.50 5
2579.62 13
2579.73 20
2579.85 24
2579.97 27
2580.08 28
2580.20 29
2580.32 30
2580.43 32
2580.55 32
2580.67 32
2580.78 29
2580.90 25
2581.02 19
2581.13 13
2581.25 8
2581.37 6
2581.48 7
2581.60 11
2581.71 15
2581.83 19
2581.95 21
2582.06 21
2582.18 19
2582.30 18
2582.41 19
2582.53 22
2582.65 29
2582.76 39
2582.88 51
2583.00 64
2583.11 76
2583.23 85
2583.35 93
2583.46 97
2583.58 97
2583.70 94
2583.81 87
2583.93 79
2584.05 69
2584.16 59
2584.28 49
2584.40 40
2584.51 32
2584.63 25
2584.75 20
2584.86 18
2584.98 18
2585.10 23
2585.21 31
2585.33 41
2585.45 54
2585.56 67
2585.68 79
2585.80 90
2585.91 99
2586.03 105
2586.15 110
2586.26 114
2586.38 117
2586.50 119
2586.61 122
2586.73 124
2586.85 127
2586.96 130
2587.08 132
2587.19 133
2587.31 133
2587.43 129
2587.54 124
2587.66 116
2587.78 109
2587.90 103
2588.01 99
2588.13 98
2588.25 100
2588.36 101
2588.48 101
2588.60 99
2588.71 94
2588.83 86
2588.95 77
2589.06 69
2589.18 64
2589.30 61
2589.41 61
2589.53 62
2589.65 63
2589.76 65
2589.88 65
2590.00 66
2590.11 68
2590.23 72
2590.35 78
2590.46 86
2590.58 95
2590.70 106
2590.81 118
2590.93 130
2591.05 141
2591.16 150
2591.28 156
2591.40 158
2591.51 154
2591.63 145
2591.75 129
2591.86 109
2591.98 87
2592.10 65
2592.21 46
2592.33 31
2592.45 22
2592.56 18
2592.68 19
2592.80 23
2592.91 30
2593.03 38
2593.15 45
2593.26 52
2593.38 57
2593.50 61
2593.62 64
2593.73 65
2593.85 63
2593.97 61
2594.08 57
2594.20 52
2594.32 47
2594.43 43
2594.55 40
2594.67 40
2594.78 41
2594.90 43
2595.02 46
2595.13 49
2595.25 53
2595.37 56
2595.48 59
2595.60 64
2595.72 69
2595.84 76
2595.95 82
2596.07 88
2596.19 91
2596.30 92
2596.42 90
2596.54 87
2596.65 84
2596.77 82
2596.89 80
2597.00 80
2597.12 80
2597.24 80
2597.35 79
2597.47 77
2597.59 75
2597.71 73
2597.82 71
2597.94 69
2598.06 69
2598.17 68
2598.29 68
2598.41 68
2598.52 67
2598.64 66
2598.76 66
2598.87 66
2598.99 66
2599.11 66
2599.23 67
2599.34 67
2599.46 67
2599.58 66
2599.69 65
2599.81 64
2599.93 63
2600.04 62
2600.16 60
2600.28 57
2600.39 54
2600.51 50
2600.63 46
2600.75 43
2600.86 41
2600.98 40
2601.10 40
2601.21 41
2601.33 43
2601.45 46
2601.56 51
2601.68 56
2601.80 61
2601.92 66
2602.03 69
2602.15 69
2602.27 65
2602.38 59
2602.50 50
2602.62 39
2602.73 28
2602.85 18
2602.97 9
2603.09 3
2603.20 0
2603.32 0
2603.44 0
2603.55 0
2603.67 0
2603.79 0
2603.90 0
2604.02 0
2604.14 0
2604.26 0
2604.37 2
2604.49 8
2604.61 18
2604.72 30
2604.84 43
2604.96 58
2605.08 73
2605.19 86
2605.31 97
2605.43 106
2605.54 114
2605.66 121
2605.78 128
2605.89 133
2606.01 138
2606.13 140
2606.25 138
2606.36 133
2606.48 123
2606.60 110
2606.71 96
2606.83 81
2606.95 68
2607.07 58
2607.18 51
2607.30 49
2607.42 50
2607.53 54
2607.65 60
2607.77 66
2607.89 74
2608.00 81
2608.12 89
2608.24 96
2608.35 103
2608.47 109
2608.59 114
2608.71 117
2608.82 120
2608.94 121
2609.06 122
2609.17 122
2609.29 121
2609.41 119
2609.53 115
2609.64 111
2609.76 107
2609.88 103
2609.99 100
2610.11 98
2610.23 99
2610.35 101
2610.46 105
2610.58 108
2610.70 112
2610.81 114
2610.93 115
2611.05 114
2611.17 111
2611.28 107
2611.40 102
2611.52 97
2611.63 93
2611.75 91
2611.87 91
2611.99 93
2612.10 96
2612.22 98
2612.34 98
2612.46 96
2612.57 91
2612.69 83
2612.81 74
2612.92 66
2613.04 60
2613.16 58
2613.28 61
2613.39 68
2613.51 79
2613.63 91
2613.75 104
2613.86 116
2613.98 126
2614.10 135
2614.21 141
2614.33 145
2614.45 149
2614.57 151
2614.68 153
2614.80 154
2614.92 156
2615.04 159
2615.15 163
2615.27 169
2615.39 176
2615.50 183
2615.62 189
2615.74 192
2615.86 191
2615.97 187
2616.09 180
2616.21 172
2616.33 165
2616.44 159
2616.56 155
2616.68 153
2616.79 153
2616.91 153
2617.03 154
2617.15 154
2617.26 153
2617.38 152
2617.50 149
2617.62 146
2617.73 143
2617.85 139
2617.97 135
2618.09 132
2618.20 130
2618.32 129
2618.44 130
2618.55 133
2618.67 136
2618.79 139
2618.91 142
2619.02 143
2619.14 142
2619.26 140
2619.38 138
2619.49 137
2619.61 137
2619.73 140
2619.85 146
2619.96 154
2620.08 163
2620.20 173
2620.32 183
2620.43 191
2620.55 196
2620.67 200
2620.79 202
2620.90 202
2621.02 200
2621.14 196
2621.25 190
2621.37 183
2621.49 174
2621.61 166
2621.72 158
2621.84 152
2621.96 147
2622.08 144
2622.19 143
2622.31 144
2622.43 148
2622.55 154
2622.66 162
2622.78 172
2622.90 182
2623.02 192
2623.13 199
2623.25 202
2623.37 204
2623.49 203
2623.60 203
2623.72 203
2623.84 204
2623.96 204
2624.07 203
2624.19 199
2624.31 189
2624.43 175
2624.54 156
2624.66 135
2624.78 116
2624.90 102
2625.01 94
2625.13 93
2625.25 98
2625.37 108
2625.48 120
2625.60 130
2625.72 139
2625.84 144
2625.95 147
2626.07 148
2626.19 148
2626.31 148
2626.42 149
2626.54 149
2626.66 150
2626.78 149
2626.89 146
2627.01 143
2627.13 140
2627.25 137
2627.36 135
2627.48 135
2627.60 137
2627.72 141
2627.84 145
2627.95 150
2628.07 153
2628.19 156
2628.31 158
2628.42 158
2628.54 159
2628.66 160
2628.78 161
2628.89 164
2629.01 166
2629.13 167
2629.25 167
2629.36 165
2629.48 161
2629.60 155
2629.72 149
2629.83 143
2629.95 139
2630.07 135
2630.19 133
2630.30 132
2630.42 130
2630.54 128
2630.66 126
2630.78 124
2630.89 123
2631.01 124
2631.13 127
2631.25 133
2631.36 139
2631.48 145
2631.60 149
2631.72 151
2631.83 149
2631.95 144
2632.07 137
2632.19 130
2632.30 122
2632.42 115
2632.54 110
2632.66 105
2632.78 101
2632.89 97
2633.01 93
2633.13 88
2633.25 82
2633.36 75
2633.48 69
2633.60 65
2633.72 65
2633.83 70
2633.95 80
2634.07 94
2634.19 112
2634.31 133
2634.42 155
2634.54 178
2634.66 203
2634.78 230
2634.89 258
2635.01 287
2635.13 316
2635.25 343
2635.37 369
2635.48 394
2635.60 418
2635.72 443
2635.84 467
2635.95 492
2636.07 515
2636.19 537
2636.31 556
2636.42 574
2636.54 591
2636.66 607
2636.78 624
2636.90 641
2637.01 659
2637.13 676
2637.25 690
2637.37 702
2637.48 710
2637.60 716
2637.72 719
2637.84 719
2637.96 717
2638.07 711
2638.19 700
2638.31 686
2638.43 667
2638.55 644
2638.66 619
2638.78 593
2638.90 567
2639.02 544
2639.13 524
2639.25 508
2639.37 496
2639.49 487
2639.61 481
2639.72 476
2639.84 471
2639.96 465
2640.08 457
2640.19 446
2640.31 432
2640.43 414
2640.55 395
2640.67 374
2640.78 353
2640.90 331
2641.02 311
2641.14 291
2641.26 273
2641.37 257
2641.49 244
2641.61 234
2641.73 226
2641.85 221
2641.96 218
2642.08 216
2642.20 213
2642.32 210
2642.43 205
2642.55 201
2642.67 196
2642.79 193
2642.91 191
2643.02 191
2643.14 192
2643.26 193
2643.38 194
2643.50 194
2643.61 195
2643.73 195
2643.85 195
2643.97 195
2644.09 197
2644.20 200
2644.32 203
2644.44 206
2644.56 208
2644.68 210
2644.79 210
2644.91 209
2645.03 205
2645.15 199
2645.26 192
2645.38 185
2645.50 177
2645.62 172
2645.74 168
2645.85 168
2645.97 170
2646.09 174
2646.21 179
2646.33 182
2646.44 184
2646.56 184
2646.68 180
2646.80 175
2646.92 168
2647.03 161
2647.15 155
2647.27 150
2647.39 147
2647.51 144
2647.62 140
2647.74 135
2647.86 127
2647.98 116
2648.10 103
2648.21 88
2648.33 73
2648.45 59
2648.57 48
2648.69 39
2648.80 33
2648.92 30
2649.04 29
2649.16 31
2649.28 36
2649.40 42
2649.51 49
2649.63 54
2649.75 56
2649.87 54
2649.99 47
2650.10 36
2650.22 22
2650.34 8
2650.46 0
2650.58 0
2650.69 0
2650.81 0
2650.93 0
2651.05 0
2651.17 0
2651.28 0
2651.40 6
2651.52 10
2651.64 13
2651.76 16
2651.87 18
2651.99 22
2652.11 27
2652.23 33
2652.35 40
2652.47 48
2652.58 56
2652.70 63
2652.82 69
2652.94 72
2653.06 73
2653.17 74
2653.29 74
2653.41 77
2653.53 81
2653.65 88
2653.77 97
2653.88 106
2654.00 116
2654.12 124
2654.24 130
2654.36 133
2654.47 133
2654.59 130
2654.71 125
2654.83 118
2654.95 107
2655.06 94
2655.18 80
2655.30 67
2655.42 56
2655.54 49
2655.66 49
2655.77 56
2655.89 68
2656.01 84
2656.13 101
2656.25 114
2656.37 123
2656.48 125
2656.60 122
2656.72 116
2656.84 109
2656.96 105
2657.07 104
2657.19 109
2657.31 118
2657.43 129
2657.55 141
2657.67 150
2657.78 157
2657.90 158
2658.02 156
2658.14 150
2658.26 143
2658.38 135
2658.49 128
2658.61 122
2658.73 117
2658.85 115
2658.97 114
2659.08 114
2659.20 115
2659.32 117
2659.44 118
2659.56 119
2659.68 119
2659.79 118
2659.91 116
2660.03 114
2660.15 112
2660.27 111
2660.39 110
2660.50 108
2660.62 107
2660.74 105
2660.86 102
2660.98 97
2661.10 91
2661.21 83
2661.33 75
2661.45 65
2661.57 56
2661.69 47
2661.81 39
2661.92 33
2662.04 28
2662.16 26
2662.28 25
2662.40 26
2662.52 27
2662.63 28
2662.75 29
2662.87 30
2662.99 31
2663.11 32
2663.23 34
2663.34 36
2663.46 37
2663.58 36
2663.70 35
2663.82 33
2663.94 32
2664.05 34
2664.17 40
2664.29 50
2664.41 64
2664.53 80
2664.65 96
2664.76 110
2664.88 121
2665.00 129
2665.12 135
2665.24 138
2665.36 140
2665.48 141
2665.59 139
2665.71 135
2665.83 129
2665.95 118
2666.07 106
2666.19 93
2666.30 80
2666.42 68
2666.54 60
2666.66 55
2666.78 54
2666.90 56
2667.01 59
2667.13 63
2667.25 67
2667.37 71
2667.49 73
2667.61 73
2667.73 71
2667.84 69
2667.96 65
2668.08 60
2668.20 56
2668.32 52
2668.44 50
2668.55 50
2668.67 52
2668.79 55
2668.91 61
2669.03 66
2669.15 72
2669.27 78
2669.38 84
2669.50 90
2669.62 95
2669.74 99
2669.86 103
2669.98 106
2670.10 107
2670.21 107
2670.33 107
2670.45 107
2670.57 109
2670.69 113
2670.81 119
2670.92 126
2671.04 135
2671.16 144
2671.28 152
2671.40 160
2671.52 166
2671.64 171
2671.75 175
2671.87 176
2671.99 175
2672.11 173
2672.23 170
2672.35 167
2672.47 166
2672.58 167
2672.70 170
2672.82 175
2672.94 181
2673.06 186
2673.18 189
2673.30 189
2673.41 188
2673.53 186
2673.65 184
2673.77 184
2673.89 185
2674.01 186
2674.13 188
2674.24 189
2674.36 190
2674.48 189
2674.60 188
2674.72 187
2674.84 186
2674.96 186
2675.08 187
2675.19 189
2675.31 191
2675.43 193
2675.55 196
2675.67 198
2675.79 200
2675.91 201
2676.02 201
2676.14 200
2676.26 197
2676.38 195
2676.50 194
2676.62 193
2676.74 193
2676.85 192
2676.97 192
2677.09 191
2677.21 187
2677.33 181
2677.45 172
2677.57 162
2677.69 151
2677.80 140
2677.92 130
2678.04 121
2678.16 115
2678.28 111
2678.40 108
2678.52 107
2678.64 108
2678.75 112
2678.87 118
2678.99 126
2679.11 136
2679.23 146
2679.35 156
2679.47 163
2679.58 167
2679.70 167
2679.82 163
2679.94 157
2680.06 150
2680.18 142
2680.30 134
2680.42 125
2680.53 114
2680.65 102
2680.77 89
2680.89 75
2681.01 61
2681.13 49
2681.25 42
2681.37 39
2681.48 40
2681.60 45
2681.72 54
2681.84 64
2681.96 76
2682.08 88
2682.20 99
2682.32 109
2682.44 117
2682.55 122
2682.67 123
2682.79 121
2682.91 116
2683.03 110
2683.15 105
2683.27 101
2683.39 100
2683.50 101
2683.62 105
2683.74 111
2683.86 116
2683.98 120
2684.10 121
2684.22 121
2684.34 119
2684.45 117
2684.57 117
2684.69 119
2684.81 124
2684.93 132
2685.05 144
2685.17 156
2685.29 168
2685.41 179
2685.52 186
2685.64 190
2685.76 189
2685.88 185
2686.00 180
2686.12 174
2686.24 171
2686.36 171
2686.48 175
2686.59 184
2686.71 195
2686.83 209
2686.95 222
2687.07 233
2687.19 241
2687.31 247
2687.43 250
2687.55 251
2687.66 251
2687.78 248
2687.90 242
2688.02 233
2688.14 219
2688.26 200
2688.38 178
2688.50 156
2688.62 135
2688.73 120
2688.85 111
2688.97 110
2689.09 117
2689.21 127
2689.33 140
2689.45 150
2689.57 158
2689.69 161
2689.81 161
2689.92 159
2690.04 157
2690.16 156
2690.28 157
2690.40 158
2690.52 158
2690.64 157
2690.76 155
2690.88 151
2690.99 146
2691.11 142
2691.23 140
2691.35 139
2691.47 138
2691.59 138
2691.71 135
2691.83 131
2691.95 125
2692.07 119
2692.18 114
2692.30 112
2692.42 113
2692.54 117
2692.66 122
2692.78 127
2692.90 129
2693.02 128
2693.14 123
2693.26 116
2693.37 109
2693.49 101
2693.61 95
2693.73 90
2693.85 86
2693.97 81
2694.09 76
2694.21 71
2694.33 66
2694.45 62
2694.57 61
2694.68 63
2694.80 70
2694.92 79
2695.04 89
2695.16 98
2695.28 106
2695.40 110
2695.52 111
2695.64 108
2695.76 105
2695.88 101
2695.99 99
2696.11 98
2696.23 99
2696.35 102
2696.47 106
2696.59 111
2696.71 117
2696.83 123
2696.95 129
2697.07 134
2697.19 137
2697.30 137
2697.42 135
2697.54 131
2697.66 127
2697.78 124
2697.90 124
2698.02 127
2698.14 134
2698.26 144
2698.38 156
2698.50 169
2698.61 182
2698.73 194
2698.85 203
2698.97 209
2699.09 209
2699.21 204
2699.33 193
2699.45 178
2699.57 161
2699.69 145
2699.81 132
2699.93 125
2700.04 125
2700.16 130
2700.28 139
2700.40 150
2700.52 158
2700.64 161
2700.76 158
2700.88 148
2701.00 134
2701.12 118
2701.24 104
2701.36 93
2701.48 88
2701.59 90
2701.71 97
2701.83 105
2701.95 113
2702.07 117
2702.19 115
2702.31 107
2702.43 94
2702.55 77
2702.67 59
2702.79 43
2702.91 29
2703.03 19
2703.14 13
2703.26 8
2703.38 4
2703.50 1
2703.62 0
2703.74 0
2703.86 0
2703.98 0
2704.10 0
2704.22 0
2704.34 0
2704.46 1
2704.58 9
2704.69 15
2704.81 19
2704.93 23
2705.05 25
2705.17 26
2705.29 27
2705.41 27
2705.53 28
2705.65 27
2705.77 27
2705.89 26
2706.01 25
2706.13 27
2706.25 31
2706.37 39
2706.48 52
2706.60 69
2706.72 90
2706.84 111
2706.96 130
2707.08 144
2707.20 151
2707.32 150
2707.44 142
2707.56 129
2707.68 112
2707.80 96
2707.92 82
2708.04 70
2708.16 60
2708.27 53
2708.39 47
2708.51 44
2708.63 43
2708.75 45
2708.87 51
2708.99 60
2709.11 71
2709.23 82
2709.35 93
2709.47 103
2709.59 111
2709.71 117
2709.83 123
2709.95 128
2710.07 133
2710.18 136
2710.30 136
2710.42 134
2710.54 127
2710.66 118
2710.78 107
2710.90 97
2711.02 88
2711.14 84
2711.26 83
2711.38 86
2711.50 91
2711.62 97
2711.74 102
2711.86 104
2711.98 103
2712.10 99
2712.21 92
2712.33 84
2712.45 76
2712.57 68
2712.69 61
2712.81 56
2712.93 52
2713.05 48
2713.17 45
2713.29 40
2713.41 36
2713.53 31
2713.65 26
2713.77 22
2713.89 19
2714.01 18
2714.13 19
2714.25 24
2714.37 32
2714.48 42
2714.60 53
2714.72 64
2714.84 73
2714.96 78
2715.08 80
2715.20 79
2715.32 79
2715.44 80
2715.56 84
2715.68 93
2715.80 105
2715.92 118
2716.04 131
2716.16 141
2716.28 149
2716.40 154
2716.52 157
2716.64 161
2716.76 165
2716.88 170
2716.99 175
2717.11 177
2717.23 175
2717.35 168
2717.47 156
2717.59 140
2717.71 122
2717.83 104
2717.95 90
2718.07 80
2718.19 74
2718.31 73
2718.43 74
2718.55 76
2718.67 77
2718.79 76
2718.91 72
2719.03 65
2719.15 56
2719.27 46
2719.39 37
2719.51 30
2719.63 27
2719.75 28
2719.86 34
2719.98 45
2720.10 57
2720.22 70
2720.34 81
2720.46 88
2720.58 92
2720.70 91
2720.82 87
2720.94 82
2721.06 77
2721.18 73
2721.30 71
2721.42 70
2721.54 71
2721.66 71
2721.78 70
2721.90 69
2722.02 67
2722.14 65
2722.26 64
2722.38 64
2722.50 64
2722.62 66
2722.74 67
2722.86 67
2722.98 67
2723.10 66
2723.22 66
2723.33 68
2723.45 71
2723.57 77
2723.69 84
2723.81 92
2723.93 99
2724.05 104
2724.17 108
2724.29 108
2724.41 108
2724.53 106
2724.65 104
2724.77 103
2724.89 104
2725.01 105
2725.13 108
2725.25 109
2725.37 109
2725.49 106
2725.61 99
2725.73 91
2725.85 81
2725.97 70
2726.09 62
2726.21 56
2726.33 55
2726.45 56
2726.57 60
2726.69 64
2726.81 68
2726.93 70
2727.05 70
2727.17 66
2727.29 61
2727.41 55
2727.53 49
2727.65 46
2727.77 45
2727.88 47
2728.00 52
2728.12 60
2728.24 69
2728.36 78
2728.48 86
2728.60 93
2728.72 99
2728.84 101
2728.96 100
2729.08 97
2729.20 91
2729.32 83
2729.44 73
2729.56 61
2729.68 50
2729.80 39
2729.92 29
2730.04 20
2730.16 14
2730.28 11
2730.40 11
2730.52 13
2730.64 17
2730.76 22
2730.88 29
2731.00 36
2731.12 43
2731.24 50
2731.36 57
2731.48 64
2731.60 70
2731.72 75
2731.84 79
2731.96 82
2732.08 85
2732.20 88
2732.32 91
2732.44 94
2732.56 98
2732.68 100
2732.80 102
2732.92 102
2733.04 101
2733.16 99
2733.28 96
2733.40 93
2733.52 90
2733.64 86
2733.76 82
2733.88 78
2734.00 74
2734.12 69
2734.24 65
2734.36 62
2734.48 61
2734.60 62
2734.72 66
2734.84 72
2734.96 80
2735.08 90
2735.20 102
2735.32 113
2735.44 123
2735.56 131
2735.68 137
2735.80 142
2735.92 144
2736.04 145
2736.16 145
2736.28 143
2736.40 141
2736.52 138
2736.64 134
2736.76 130
2736.88 125
2737.00 120
2737.12 115
2737.24 109
2737.36 105
2737.48 100
2737.60 96
2737.72 93
2737.84 92
2737.96 93
2738.08 95
2738.20 100
2738.32 106
2738.44 112
2738.56 116
2738.68 118
2738.80 117
2738.92 113
2739.04 107
2739.16 101
2739.28 95
2739.40 93
2739.52 94
2739.64 99
2739.76 108
2739.88 117
2740.00 125
2740.12 132
2740.24 136
2740.36 137
2740.48 137
2740.60 137
2740.72 138
2740.84 140
2740.96 144
2741.08 147
2741.20 148
2741.32 147
2741.44 143
2741.56 136
2741.68 128
2741.80 121
2741.92 117
2742.04 115
2742.16 117
2742.28 122
2742.40 127
2742.52 132
2742.64 136
2742.76 138
2742.88 137
2743.00 135
2743.12 132
2743.24 128
2743.36 123
2743.48 117
2743.60 111
2743.72 104
2743.84 95
2743.96 84
2744.08 71
2744.20 56
2744.32 40
2744.44 23
2744.56 7
2744.68 0
2744.80 0
2744.92 0
2745.04 0
2745.16 0
2745.28 0
2745.40 3
2745.52 11
2745.64 17
2745.76 19
2745.88 17
2746.00 13
2746.12 7
2746.24 1
2746.36 0
2746.48 0
2746.60 0
2746.72 0
2746.84 0
2746.97 0
2747.09 0
2747.21 1
2747.33 3
2747.45 4
2747.57 6
2747.69 9
2747.81 13
2747.93 17
2748.05 22
2748.17 26
2748.29 29
2748.41 31
2748.53 32
2748.65 32
2748.77 32
2748.89 32
2749.01 33
2749.13 34
2749.25 36
2749.37 39
2749.49 45
2749.61 53
2749.73 63
2749.85 73
2749.97 83
2750.09 91
2750.21 96
2750.33 98
2750.45 97
2750.57 95
2750.69 94
2750.81 94
2750.93 96
2751.05 100
2751.17 104
2751.29 107
2751.41 108
2751.54 105
2751.66 100
2751.78 92
2751.90 83
2752.02 76
2752.14 72
2752.26 70
2752.38 73
2752.50 78
2752.62 85
2752.74 93
2752.86 100
2752.98 107
2753.10 113
2753.22 118
2753.34 121
2753.46 123
2753.58 124
2753.70 123
2753.82 121
2753.94 116
2754.06 111
2754.18 106
2754.30 102
2754.42 103
2754.54 108
2754.66 118
2754.78 132
2754.90 150
2755.03 167
2755.15 184
2755.27 197
2755.39 208
2755.51 216
2755.63 223
2755.75 229
2755.87 234
2755.99 239
2756.11 243
2756.23 245
2756.35 244
2756.47 242
2756.59 238
2756.71 235
2756.83 232
2756.95 233
2757.07 236
2757.19 241
2757.31 248
2757.43 254
2757.55 259
2757.67 261
2757.79 261
2757.92 258
2758.04 254
2758.16 249
2758.28 244
2758.40 237
2758.52 228
2758.64 217
2758.76 203
2758.88 188
2759.00 173
2759.12 160
2759.24 149
2759.36 142
2759.48 139
2759.60 139
2759.72 142
2759.84 147
2759.96 152
2760.08 157
2760.20 161
2760.32 163
2760.45 163
2760.57 160
2760.69 156
2760.81 150
2760.93 145
2761.05 141
2761.17 139
2761.29 140
2761.41 143
2761.53 147
2761.65 153
2761.77 158
2761.89 163
2762.01 167
2762.13 169
2762.25 169
2762.37 168
2762.49 166
2762.61 166
2762.74 168
2762.86 174
2762.98 184
2763.10 196
2763.22 210
2763.34 223
2763.46 233
2763.58 239
2763.70 242
2763.82 243
2763.94 245
2764.06 248
2764.18 255
2764.30 264
2764.42 273
2764.54 281
2764.66 287
2764.79 290
2764.91 291
2765.03 293
2765.15 296
2765.27 301
2765.39 308
2765.51 315
2765.63 320
2765.75 320
2765.87 317
2765.99 310
2766.11 301
2766.23 293
2766.35 287
2766.47 282
2766.59 279
2766.71 275
2766.84 269
2766.96 262
2767.08 254
2767.20 249
2767.32 247
2767.44 249
2767.56 256
2767.68 265
2767.80 274
2767.92 279
2768.04 280
2768.16 275
2768.28 266
2768.40 254
2768.52 240
2768.65 225
2768.77 210
2768.89 195
2769.01 180
2769.13 167
2769.25 154
2769.37 144
2769.49 137
2769.61 132
2769.73 129
2769.85 127
2769.97 126
2770.09 127
2770.21 128
2770.34 131
2770.46 137
2770.58 145
2770.70 155
2770.82 166
2770.94 178
2771.06 190
2771.18 201
2771.30 213
2771.42 225
2771.54 237
2771.66 250
2771.78 261
2771.90 271
2772.03 279
2772.15 283
2772.27 286
2772.39 288
2772.51 289
2772.63 293
2772.75 297
2772.87 303
2772.99 307
2773.11 307
2773.23 302
2773.35 291
2773.48 276
2773.60 257
2773.72 237
2773.84 221
2773.96 208
2774.08 199
2774.20 192
2774.32 186
2774.44 180
2774.56 171
2774.68 161
2774.80 151
2774.92 141
2775.05 132
2775.17 125
2775.29 119
2775.41 114
2775.53 109
2775.65 102
2775.77 97
2775.89 92
2776.01 90
2776.13 92
2776.25 98
2776.37 108
2776.50 121
2776.62 136
2776.74 152
2776.86 167
2776.98 180
2777.10 190
2777.22 195
2777.34 195
2777.46 190
2777.58 178
2777.70 163
2777.83 145
2777.95 127
2778.07 112
2778.19 101
2778.31 95
2778.43 95
2778.55 100
2778.67 108
2778.79 118
2778.91 128
2779.03 138
2779.16 148
2779.28 156
2779.40 162
2779.52 167
2779.64 170
2779.76 170
2779.88 169
2780.00 166
2780.12 162
2780.24 160
2780.36 159
2780.49 162
2780.61 169
2780.73 179
2780.85 192
2780.97 207
2781.09 221
2781.21 233
2781.33 242
2781.45 246
2781.57 247
2781.69 245
2781.82 239
2781.94 232
2782.06 223
2782.18 214
2782.30 205
2782.42 198
2782.54 192
2782.66 190
2782.78 191
2782.90 196
2783.03 204
2783.15 213
2783.27 224
2783.39 232
2783.51 238
2783.63 241
2783.75 239
2783.87 233
2783.99 224
2784.11 214
2784.24 204
2784.36 194
2784.48 186
2784.60 178
2784.72 170
2784.84 162
2784.96 153
2785.08 143
2785.20 133
2785.32 123
2785.45 115
2785.57 109
2785.69 106
2785.81 105
2785.93 106
2786.05 108
2786.17 110
2786.29 113
2786.41 117
2786.54 119
2786.66 121
2786.78 120
2786.90 115
2787.02 106
2787.14 93
2787.26 76
2787.38 59
2787.50 41
2787.63 26
2787.75 14
2787.87 7
2787.99 3
2788.11 2
2788.23 5
2788.35 10
2788.47 18
2788.59 27
2788.72 39
2788.84 50
2788.96 59
2789.08 65
2789.20 68
2789.32 67
2789.44 65
2789.56 63
2789.68 62
2789.81 62
2789.93 64
2790.05 64
2790.17 64
2790.29 60
2790.41 54
2790.53 45
2790.65 34
2790.77 22
2790.90 11
2791.02 2
2791.14 0
2791.26 0
2791.38 0
2791.50 0
2791.62 0
2791.74 0
2791.87 0
2791.99 2
2792.11 5
2792.23 8
2792.35 9
2792.47 9
2792.59 9
2792.71 11
2792.83 15
2792.96 22
2793.08 32
2793.20 47
2793.32 63
2793.44 81
2793.56 96
2793.68 107
2793.80 112
2793.93 112
2794.05 108
2794.17 101
2794.29 95
2794.41 91
2794.53 91
2794.65 95
2794.77 101
2794.90 107
2795.02 113
2795.14 118
2795.26 121
2795.38 123
2795.50 125
2795.62 126
2795.74 128
2795.87 130
2795.99 133
2796.11 135
2796.23 138
2796.35 141
2796.47 142
2796.59 143
2796.71 141
2796.84 137
2796.96 130
2797.08 121
2797.20 109
2797.32 98
2797.44 87
2797.56 78
2797.69 72
2797.81 69
2797.93 69
2798.05 72
2798.17 76
2798.29 81
2798.41 87
2798.53 92
2798.66 97
2798.78 101
2798.90 104
2799.02 107
2799.14 110
2799.26 113
2799.38 116
2799.51 117
2799.63 116
2799.75 113
2799.87 107
2799.99 101
2800.11 93
2800.23 86
2800.35 79
2800.48 74
2800.60 70
2800.72 67
2800.84 66
2800.96 67
2801.08 70
2801.20 74
2801.33 79
2801.45 84
2801.57 89
2801.69 92
2801.81 95
2801.93 96
2802.05 96
2802.18 95
2802.30 93
2802.42 88
2802.54 82
2802.66 74
2802.78 66
2802.90 59
2803.03 55
2803.15 55
2803.27 58
2803.39 63
2803.51 69
2803.63 75
2803.75 80
2803.88 83
2804.00 84
2804.12 84
2804.24 85
2804.36 87
2804.48 89
2804.60 93
2804.73 96
2804.85 98
2804.97 99
2805.09 98
2805.21 94
2805.33 90
2805.45 85
2805.58 82
2805.70 79
2805.82 77
2805.94 76
2806.06 75
2806.18 74
2806.31 73
2806.43 72
2806.55 70
2806.67 68
2806.79 67
2806.91 65
2807.03 62
2807.16 58
2807.28 52
2807.40 44
2807.52 34
2807.64 22
2807.76 10
2807.89 0
2808.01 0
2808.13 0
2808.25 0
2808.37 0
2808.49 0
2808.61 0
2808.74 0
2808.86 2
2808.98 9
2809.10 14
2809.22 19
2809.34 22
2809.47 22
2809.59 21
2809.71 18
2809.83 15
2809.95 13
2810.07 12
2810.19 14
2810.32 19
2810.44 25
2810.56 33
2810.68 42
2810.80 49
2810.92 54
2811.05 57
2811.17 57
2811.29 53
2811.41 45
2811.53 36
2811.65 24
2811.78 13
2811.90 4
2812.02 0
2812.14 0
2812.26 0
2812.38 4
2812.51 12
2812.63 22
2812.75 32
2812.87 42
2812.99 51
2813.11 61
2813.24 70
2813.36 78
2813.48 85
2813.60 89
2813.72 90
2813.84 87
2813.97 82
2814.09 76
2814.21 70
2814.33 67
2814.45 65
2814.57 66
2814.70 69
2814.82 71
2814.94 73
2815.06 73
2815.18 71
2815.30 70
2815.43 70
2815.55 72
2815.67 76
2815.79 83
2815.91 91
2816.03 98
2816.16 103
2816.28 105
2816.40 105
2816.52 102
2816.64 100
2816.76 97
2816.89 95
2817.01 94
2817.13 95
2817.25 97
2817.37 103
2817.49 112
2817.62 125
2817.74 142
2817.86 161
2817.98 182
2818.10 204
2818.23 225
2818.35 247
2818.47 270
2818.59 297
2818.71 329
2818.83 368
2818.96 413
2819.08 460
2819.20 507
2819.32 550
2819.44 586
2819.56 612
2819.69 629
2819.81 640
2819.93 647
2820.05 654
2820.17 664
2820.30 679
2820.42 699
2820.54 725
2820.66 752
2820.78 779
2820.90 803
2821.03 820
2821.15 832
2821.27 837
2821.39 838
2821.51 837
2821.64 835
2821.76 834
2821.88 832
2822.00 829
2822.12 824
2822.24 816
2822.37 804
2822.49 788
2822.61 769
2822.73 749
2822.85 727
2822.98 705
2823.10 682
2823.22 660
2823.34 637
2823.46 615
2823.59 592
2823.71 570
2823.83 549
2823.95 528
2824.07 508
2824.19 490
2824.32 473
2824.44 458
2824.56 444
2824.68 431
2824.80 419
2824.93 408
2825.05 397
2825.17 387
2825.29 378
2825.41 372
2825.54 371
2825.66 373
2825.78 378
2825.90 385
2826.02 391
2826.15 394
2826.27 393
2826.39 386
2826.51 374
2826.63 359
2826.75 342
2826.88 324
2827.00 306
2827.12 289
2827.24 272
2827.36 256
2827.49 240
2827.61 226
2827.73 214
2827.85 205
2827.97 197
2828.10 191
2828.22 184
2828.34 174
2828.46 163
2828.58 148
2828.71 132
2828.83 117
2828.95 103
2829.07 93
2829.19 88
2829.32 87
2829.44 90
2829.56 95
2829.68 100
2829.80 106
2829.93 110
2830.05 113
2830.17 115
2830.29 116
2830.41 117
2830.54 118
2830.66 118
2830.78 119
2830.90 119
2831.02 117
2831.15 113
2831.27 106
2831.39 97
2831.51 85
2831.63 73
2831.76 62
2831.88 52
2832.00 44
2832.12 39
2832.24 36
2832.37 35
2832.49 36
2832.61 37
2832.73 39
2832.86 40
2832.98 41
2833.10 40
2833.22 39
2833.34 37
2833.47 36
2833.59 35
2833.71 36
2833.83 39
2833.95 44
2834.08 50
2834.20 55
2834.32 59
2834.44 61
2834.56 62
2834.69 62
2834.81 62
2834.93 62
2835.05 61
2835.18 60
2835.30 57
2835.42 51
2835.54 43
2835.66 34
2835.79 25
2835.91 17
2836.03 12
2836.15 9
2836.27 7
2836.40 6
2836.52 5
2836.64 3
2836.76 0
2836.89 0
2837.01 0
2837.13 0
2837.25 0
2837.37 0
2837.50 0
2837.62 2
2837.74 12
2837.86 22
2837.98 31
2838.11 37
2838.23 39
2838.35 38
2838.47 34
2838.60 27
2838.72 20
2838.84 13
2838.96 7
2839.08 2
2839.21 0
2839.33 0
2839.45 1
2839.57 6
2839.70 13
2839.82 22
2839.94 33
2840.06 45
2840.18 58
2840.31 70
2840.43 81
2840.55 91
2840.67 99
2840.80 106
2840.92 111
2841.04 116
2841.16 120
2841.28 124
2841.41 131
2841.53 139
2841.65 148
2841.77 159
2841.90 170
2842.02 179
2842.14 187
2842.26 192
2842.39 197
2842.51 201
2842.63 205
2842.75 209
2842.87 214
2843.00 219
2843.12 225
2843.24 229
2843.36 233
2843.49 236
2843.61 237
2843.73 237
2843.85 235
2843.97 230
2844.10 224
2844.22 216
2844.34 207
2844.46 199
2844.59 190
2844.71 182
2844.83 174
2844.95 166
2845.08 157
2845.20 145
2845.32 133
2845.44 119
2845.57 106
2845.69 95
2845.81 85
2845.93 78
2846.05 73
2846.18 69
2846.30 67
2846.42 64
2846.54 60
2846.67 57
2846.79 53
2846.91 49
2847.03 44
2847.16 40
2847.28 35
2847.40 33
2847.52 31
2847.65 31
2847.77 32
2847.89 35
2848.01 39
2848.14 43
2848.26 48
2848.38 52
2848.50 55
2848.62 59
2848.75 62
2848.87 66
2848.99 71
2849.11 76
2849.24 83
2849.36 91
2849.48 99
2849.60 106
2849.73 112
2849.85 115
2849.97 114
2850.09 110
2850.22 104
2850.34 96
2850.46 89
2850.58 84
2850.71 81
2850.83 79
2850.95 77
2851.07 73
2851.20 68
2851.32 60
2851.44 50
2851.56 39
2851.69 29
2851.81 19
2851.93 10
2852.05 3
2852.18 0
2852.30 0
2852.42 0
2852.54 0
2852.67 0
2852.79 0
2852.91 7
2853.03 21
2853.16 36
2853.28 50
2853.40 64
2853.52 75
2853.65 85
2853.77 94
2853.89 104
2854.01 113
2854.14 123
2854.26 131
2854.38 138
2854.50 141
2854.63 140
2854.75 136
2854.87 129
2854.99 121
2855.12 111
2855.24 102
2855.36 94
2855.48 87
2855.61 81
2855.73 76
2855.85 72
2855.97 69
2856.10 68
2856.22 68
2856.34 69
2856.46 72
2856.59 76
2856.71 82
2856.83 89
2856.96 98
2857.08 108
2857.20 118
2857.32 126
2857.45 133
2857.57 136
2857.69 137
2857.81 134
2857.94 129
2858.06 123
2858.18 117
2858.30 113
2858.43 109
2858.55 106
2858.67 104
2858.79 103
2858.92 103
2859.04 104
2859.16 105
2859.28 108
2859.41 110
2859.53 110
2859.65 109
2859.78 105
2859.90 99
2860.02 92
2860.14 85
2860.27 80
2860.39 77
2860.51 78
2860.63 81
2860.76 87
2860.88 94
2861.00 102
2861.12 109
2861.25 115
2861.37 118
2861.49 117
2861.62 113
2861.74 105
2861.86 94
2861.98 83
2862.11 73
2862.23 66
2862.35 63
2862.47 64
2862.60 68
2862.72 75
2862.84 83
2862.97 93
2863.09 102
2863.21 112
2863.33 120
2863.46 127
2863.58 133
2863.70 136
2863.82 136
2863.95 134
2864.07 129
2864.19 122
2864.32 113
2864.44 102
2864.56 89
2864.68 75
2864.81 61
2864.93 48
2865.05 37
2865.17 29
2865.30 25
2865.42 25
2865.54 27
2865.67 30
2865.79 33
2865.91 36
2866.03 37
2866.16 38
2866.28 39
2866.40 41
2866.53 45
2866.65 51
2866.77 59
2866.89 68
2867.02 75
2867.14 81
2867.26 85
2867.38 87
2867.51 86
2867.63 83
2867.75 79
2867.88 76
2868.00 72
2868.12 70
2868.24 69
2868.37 68
2868.49 67
2868.61 66
2868.74 64
2868.86 58
2868.98 51
2869.10 40
2869.23 28
2869.35 15
2869.47 3
2869.60 0
2869.72 0
2869.84 0
2869.96 0
2870.09 0
2870.21 2
2870.33 4
2870.46 5
2870.58 3
2870.70 1
2870.82 0
2870.95 1
2871.07 5
2871.19 13
2871.32 24
2871.44 35
2871.56 45
2871.69 53
2871.81 58
2871.93 58
2872.05 55
2872.18 48
2872.30 41
2872.42 34
2872.55 28
2872.67 24
2872.79 22
2872.91 23
2873.04 26
2873.16 31
2873.28 34
2873.41 37
2873.53 38
2873.65 37
2873.77 34
2873.90 30
2874.02 25
2874.14 20
2874.27 17
2874.39 16
2874.51 16
2874.64 18
2874.76 22
2874.88 27
2875.00 33
2875.13 38
2875.25 43
2875.37 47
2875.50 51
2875.62 56
2875.74 62
2875.87 71
2875.99 83
2876.11 96
2876.23 110
2876.36 124
2876.48 135
2876.60 144
2876.73 148
2876.85 147
2876.97 143
2877.10 135
2877.22 126
2877.34 115
2877.46 105
2877.59 95
2877.71 86
2877.83 78
2877.96 70
2878.08 63
2878.20 55
2878.33 49
2878.45 43
2878.57 40
2878.70 39
2878.82 40
2878.94 43
2879.06 47
2879.19 51
2879.31 56
2879.43 62
2879.56 68
2879.68 75
2879.80 81
2879.93 87
2880.05 89
2880.17 88
2880.30 84
2880.42 76
2880.54 66
2880.66 58
2880.79 51
2880.91 47
2881.03 46
2881.16 48
2881.28 51
2881.40 55
2881.53 58
2881.65 61
2881.77 64
2881.90 69
2882.02 74
2882.14 78
2882.27 81
2882.39 80
2882.51 74
2882.63 64
2882.76 50
2882.88 33
2883.00 17
2883.13 1
2883.25 0
2883.37 0
2883.50 0
2883.62 0
2883.74 0
2883.87 0
2883.99 0
2884.11 0
2884.24 5
2884.36 19
2884.48 35
2884.61 50
2884.73 64
2884.85 77
2884.97 88
2885.10 96
2885.22 103
2885.34 107
2885.47 109
2885.59 109
2885.71 107
2885.84 105
2885.96 100
2886.08 96
2886.21 91
2886.33 87
2886.45 84
2886.58 82
2886.70 82
2886.82 84
2886.95 89
2887.07 95
2887.19 102
2887.32 107
2887.44 111
2887.56 112
2887.69 110
2887.81 106
2887.93 101
2888.06 97
2888.18 94
2888.30 94
2888.43 96
2888.55 100
2888.67 105
2888.79 110
2888.92 115
2889.04 119
2889.16 121
2889.29 123
2889.41 123
2889.53 121
2889.66 119
2889.78 117
2889.90 114
2890.03 111
2890.15 107
2890.27 104
2890.40 100
2890.52 95
2890.64 90
2890.77 85
2890.89 80
2891.01 76
2891.14 75
2891.26 75
2891.38 77
2891.51 81
2891.63 86
2891.75 90
2891.88 93
2892.00 94
2892.12 94
2892.25 95
2892.37 96
2892.49 101
2892.62 108
2892.74 120
2892.86 136
2892.99 153
2893.11 170
2893.23 184
2893.36 193
2893.48 195
2893.60 190
2893.73 179
2893.85 164
2893.97 149
2894.10 135
2894.22 124
2894.34 117
2894.47 114
2894.59 113
2894.72 114
2894.84 115
2894.96 118
2895.09 120
2895.21 124
2895.33 130
2895.46 139
2895.58 149
2895.70 161
2895.83 173
2895.95 184
2896.07 193
2896.20 200
2896.32 202
2896.44 202
2896.57 199
2896.69 194
2896.81 188
2896.94 183
2897.06 180
2897.18 177
2897.31 175
2897.43 171
2897.55 167
2897.68 159
2897.80 150
2897.92 138
2898.05 124
2898.17 110
2898.29 94
2898.42 78
2898.54 63
2898.67 49
2898.79 37
2898.91 30
2899.04 27
2899.16 30
2899.28 39
2899.41 52
2899.53 68
2899.65 84
2899.78 100
2899.90 113
2900.02 123
2900.15 130
2900.27 133
2900.39 134
2900.52 132
2900.64 127
2900.76 121
2900.89 112
2901.01 102
2901.14 91
2901.26 80
2901.38 68
2901.51 58
2901.63 48
2901.75 40
2901.88 35
2902.00 32
2902.12 32
2902.25 35
2902.37 40
2902.49 44
2902.62 48
2902.74 49
2902.87 48
2902.99 46
2903.11 43
2903.24 41
2903.36 40
2903.48 42
2903.61 44
2903.73 48
2903.85 50
2903.98 52
2904.10 52
2904.22 49
2904.35 46
2904.47 41
2904.60 36
2904.72 30
2904.84 25
2904.97 21
2905.09 18
2905.21 17
2905.34 18
2905.46 21
2905.58 28
2905.71 37
2905.83 50
2905.96 64
2906.08 81
2906.20 100
2906.33 118
2906.45 136
2906.57 153
2906.70 168
2906.82 179
2906.94 186
2907.07 188
2907.19 186
2907.32 181
2907.44 172
2907.56 161
2907.69 149
2907.81 137
2907.93 126
2908.06 119
2908.18 115
2908.31 116
2908.43 119
2908.55 125
2908.68 131
2908.80 136
2908.92 139
2909.05 140
2909.17 137
2909.29 132
2909.42 125
2909.54 114
2909.67 102
2909.79 88
2909.91 73
2910.04 57
2910.16 42
2910.28 28
2910.41 15
2910.53 3
2910.66 0
2910.78 0
2910.90 0
2911.03 0
2911.15 0
2911.27 0
2911.40 0
2911.52 0
2911.65 11
2911.77 20
2911.89 28
2912.02 34
2912.14 41
2912.26 50
2912.39 61
2912.51 74
2912.64 87
2912.76 98
2912.88 105
2913.01 107
2913.13 103
2913.25 97
2913.38 90
2913.50 83
2913.63 78
2913.75 73
2913.87 69
2914.00 63
2914.12 56
2914.25 47
2914.37 39
2914.49 33
2914.62 32
2914.74 36
2914.86 46
2914.99 60
2915.11 76
2915.24 92
2915.36 106
2915.48 116
2915.61 122
2915.73 126
2915.86 127
2915.98 128
2916.10 129
2916.23 130
2916.35 132
2916.47 135
2916.60 137
2916.72 140
2916.85 143
2916.97 147
2917.09 152
2917.22 158
2917.34 165
2917.47 171
2917.59 175
2917.71 177
2917.84 177
2917.96 175
2918.08 171
2918.21 167
2918.33 164
2918.46 162
2918.58 162
2918.70 164
2918.83 168
2918.95 172
2919.08 175
2919.20 178
2919.32 179
2919.45 177
2919.57 174
2919.70 170
2919.82 167
2919.94 165
2920.07 166
2920.19 170
2920.32 177
2920.44 185
2920.56 191
2920.69 192
2920.81 187
2920.94 176
2921.06 158
2921.18 137
2921.31 116
2921.43 98
2921.55 87
2921.68 83
2921.80 86
2921.93 96
2922.05 109
2922.17 122
2922.30 132
2922.42 139
2922.55 140
2922.67 137
2922.79 132
2922.92 126
2923.04 122
2923.17 121
2923.29 121
2923.41 122
2923.54 123
2923.66 121
2923.79 118
2923.91 114
2924.03 110
2924.16 106
2924.28 103
2924.41 101
2924.53 99
2924.66 96
2924.78 92
2924.90 85
2925.03 76
2925.15 66
2925.28 56
2925.40 46
2925.52 38
2925.65 32
2925.77 28
2925.90 25
2926.02 23
2926.14 22
2926.27 21
2926.39 19
2926.52 16
2926.64 13
2926.76 8
2926.89 2
2927.01 0
2927.14 0
2927.26 0
2927.38 0
2927.51 0
2927.63 0
2927.76 0
2927.88 1
2928.01 12
2928.13 25
2928.25 37
2928.38 49
2928.50 61
2928.63 72
2928.75 81
2928.87 89
2929.00 95
2929.12 98
2929.25 99
2929.37 98
2929.49 94
2929.62 91
2929.74 88
2929.87 88
2929.99 90
2930.12 94
2930.24 102
2930.36 110
2930.49 119
2930.61 125
2930.74 129
2930.86 130
2930.98 129
2931.11 124
2931.23 119
2931.36 112
2931.48 105
2931.61 98
2931.73 92
2931.85 87
2931.98 83
2932.10 81
2932.23 81
2932.35 81
2932.47 82
2932.60 82
2932.72 81
2932.85 77
2932.97 73
2933.10 69
2933.22 65
2933.34 62
2933.47 61
2933.59 60
2933.72 61
2933.84 60
2933.97 58
2934.09 53
2934.21 47
2934.34 38
2934.46 28
2934.59 17
2934.71 6
2934.83 0
2934.96 0
2935.08 0
2935.21 0
2935.33 0
2935.46 0
2935.58 0
2935.70 0
2935.83 3
2935.95 11
2936.08 18
2936.20 24
2936.33 28
2936.45 30
2936.57 29
2936.70 26
2936.82 22
2936.95 18
2937.07 16
2937.20 17
2937.32 21
2937.44 30
2937.57 44
2937.69 60
2937.82 76
2937.94 92
2938.07 105
2938.19 113
2938.32 117
2938.44 116
2938.56 113
2938.69 108
2938.81 103
2938.94 101
2939.06 100
2939.19 103
2939.31 108
2939.43 114
2939.56 121
2939.68 127
2939.81 131
2939.93 133
2940.06 134
2940.18 133
2940.30 131
2940.43 127
2940.55 121
2940.68 114
2940.80 105
2940.93 94
2941.05 82
2941.18 70
2941.30 59
2941.42 50
2941.55 44
2941.67 41
2941.80 40
2941.92 42
2942.05 47
2942.17 52
2942.29 59
2942.42 64
2942.54 68
2942.67 68
2942.79 63
2942.92 53
2943.04 40
2943.17 26
2943.29 12
2943.41 3
2943.54 0
2943.66 2
2943.79 12
2943.91 27
2944.04 45
2944.16 63
2944.29 80
2944.41 95
2944.53 106
2944.66 114
2944.78 120
2944.91 124
2945.03 128
2945.16 131
2945.28 134
2945.41 135
2945.53 136
2945.65 138
2945.78 140
2945.90 145
2946.03 153
2946.15 167
2946.28 185
2946.40 207
2946.53 230
2946.65 254
2946.78 275
2946.90 292
2947.02 304
2947.15 310
2947.27 309
2947.40 302
2947.52 290
2947.65 276
2947.77 260
2947.90 244
2948.02 230
2948.15 218
2948.27 210
2948.39 205
2948.52 202
2948.64 199
2948.77 197
2948.89 193
2949.02 186
2949.14 176
2949.27 163
2949.39 148
2949.52 133
2949.64 118
2949.76 106
2949.89 98
2950.01 93
2950.14 92
2950.26 94
2950.39 98
2950.51 105
2950.64 112
2950.76 121
2950.89 129
2951.01 138
2951.13 146
2951.26 153
2951.38 158
2951.51 161
2951.63 161
2951.76 158
2951.88 153
2952.01 146
2952.13 139
2952.26 131
2952.38 124
2952.51 119
2952.63 114
2952.75 111
2952.88 109
2953.00 108
2953.13 108
2953.25 109
2953.38 112
2953.50 116
2953.63 121
2953.75 126
2953.88 128
2954.00 128
2954.13 125
2954.25 117
2954.38 107
2954.50 96
2954.62 85
2954.75 76
2954.87 69
2955.00 67
2955.12 67
2955.25 69
2955.37 73
2955.50 78
2955.62 81
2955.75 84
2955.87 86
2956.00 86
2956.12 85
2956.25 83
2956.37 79
2956.49 75
2956.62 71
2956.74 67
2956.87 64
2956.99 62
2957.12 62
2957.24 63
2957.37 65
2957.49 66
2957.62 66
2957.74 64
2957.87 61
2957.99 57
2958.12 51
2958.24 46
2958.37 43
2958.49 41
2958.62 42
2958.74 47
2958.86 55
2958.99 65
2959.11 78
2959.24 90
2959.36 103
2959.49 114
2959.61 123
2959.74 129
2959.86 134
2959.99 138
2960.11 142
2960.24 146
2960.36 152
2960.49 157
2960.61 161
2960.74 164
2960.86 164
2960.99 160
2961.11 154
2961.24 147
2961.36 140
2961.49 133
2961.61 127
2961.73 123
2961.86 120
2961.98 119
2962.11 118
2962.23 117
2962.36 117
2962.48 118
2962.61 119
2962.73 121
2962.86 123
2962.98 125
2963.11 127
2963.23 128
2963.36 129
2963.48 129
2963.61 127
2963.73 123
2963.86 117
2963.98 109
2964.11 100
2964.23 91
2964.36 84
2964.48 78
2964.61 77
2964.73 79
2964.86 84
2964.98 93
2965.11 103
2965.23 115
2965.36 126
2965.48 136
2965.61 145
2965.73 151
2965.86 155
2965.98 156
2966.11 154
2966.23 151
2966.36 147
2966.48 143
2966.60 141
2966.73 141
2966.85 144
2966.98 149
2967.10 154
2967.23 157
2967.35 157
2967.48 152
2967.60 142
2967.73 129
2967.85 114
2967.98 101
2968.10 92
2968.23 88
2968.35 89
2968.48 92
2968.60 96
2968.73 100
2968.85 101
2968.98 99
2969.10 95
2969.23 89
2969.35 83
2969.48 78
2969.60 76
2969.73 76
2969.85 78
2969.98 82
2970.10 87
2970.23 93
2970.35 98
2970.48 104
2970.60 109
2970.73 112
2970.85 114
2970.98 113
2971.10 109
2971.23 99
2971.35 87
2971.48 71
2971.60 55
2971.73 39
2971.85 26
2971.98 14
2972.10 4
2972.23 0
2972.35 0
2972.48 0
2972.60 0
2972.73 0
2972.85 0
2972.98 0
2973.10 0
2973.23 1
2973.35 13
2973.48 26
2973.60 39
2973.73 52
2973.85 64
2973.98 74
2974.11 82
2974.23 88
2974.36 92
2974.48 94
2974.61 96
2974.73 97
2974.86 99
2974.98 102
2975.11 106
2975.23 111
2975.36 118
2975.48 126
2975.61 135
2975.73 145
2975.86 155
2975.98 165
2976.11 175
2976.23 183
2976.36 191
2976.48 198
2976.61 203
2976.73 207
2976.86 209
2976.98 211
2977.11 212
2977.23 213
2977.36 214
2977.48 215
2977.61 218
2977.73 221
2977.86 224
2977.98 225
2978.11 225
2978.23 222
2978.36 217
2978.48 210
2978.61 202
2978.73 195
2978.86 189
2978.99 186
2979.11 185
2979.24 185
2979.36 185
2979.49 183
2979.61 180
2979.74 173
2979.86 163
2979.99 149
2980.11 133
2980.24 114
2980.36 93
2980.49 74
2980.61 57
2980.74 46
2980.86 41
2980.99 43
2981.11 51
2981.24 64
2981.36 81
2981.49 100
2981.61 120
2981.74 140
2981.87 160
2981.99 182
2982.12 205
2982.24 228
2982.37 250
2982.49 268
2982.62 281
2982.74 287
2982.87 285
2982.99 278
2983.12 268
2983.24 255
2983.37 244
2983.49 233
2983.62 225
2983.74 218
2983.87 214
2983.99 211
2984.12 209
2984.25 211
2984.37 215
2984.50 222
2984.62 230
2984.75 239
2984.87 246
2985.00 252
2985.12 255
2985.25 255
2985.37 253
2985.50 250
2985.62 245
2985.75 239
2985.87 231
2986.00 223
2986.13 214
2986.25 205
2986.38 197
2986.50 191
2986.63 189
2986.75 189
2986.88 191
2987.00 193
2987.13 195
2987.25 195
2987.38 193
2987.50 187
2987.63 180
2987.75 171
2987.88 163
2988.01 157
2988.13 153
2988.26 151
2988.38 149
2988.51 148
2988.63 145
2988.76 141
2988.88 136
2989.01 130
2989.13 124
2989.26 119
2989.38 116
2989.51 114
2989.64 113
2989.76 112
2989.89 112
2990.01 113
2990.14 113
2990.26 114
2990.39 116
2990.51 117
2990.64 118
2990.76 116
2990.89 113
2991.02 108
2991.14 101
2991.27 93
2991.39 86
2991.52 81
2991.64 79
2991.77 81
2991.89 88
2992.02 97
2992.14 109
2992.27 122
2992.39 135
2992.52 146
2992.65 154
2992.77 158
2992.90 159
2993.02 156
2993.15 150
2993.27 141
2993.40 129
2993.52 115
2993.65 100
2993.78 86
2993.90 76
2994.03 70
2994.15 69
2994.28 72
2994.40 77
2994.53 81
2994.65 84
2994.78 82
2994.90 77
2995.03 68
2995.16 57
2995.28 44
2995.41 31
2995.53 18
2995.66 4
2995.78 0
2995.91 0
2996.03 0
2996.16 0
2996.29 0
2996.41 0
2996.54 0
2996.66 0
2996.79 16
2996.91 37
2997.04 57
2997.16 76
2997.29 92
2997.42 107
2997.54 119
2997.67 130
2997.79 138
2997.92 143
2998.04 147
2998.17 148
2998.29 148
2998.42 148
2998.55 148
2998.67 150
2998.80 154
2998.92 159
2999.05 164
2999.17 169
2999.30 173
2999.43 176
2999.55 177
2999.68 175
2999.80 171
2999.93 165
3000.05 156
3000.18 146
3000.30 136
3000.43 128
3000.56 123
3000.68 121
3000.81 123
3000.93 129
3001.06 135
3001.18 142
3001.31 146
3001.44 147
3001.56 146
3001.69 144
3001.81 141
3001.94 140
3002.06 141
3002.19 144
3002.31 149
3002.44 154
3002.57 159
3002.69 164
3002.82 167
3002.94 170
3003.07 173
3003.19 175
3003.32 177
3003.45 180
3003.57 183
3003.70 187
3003.82 192
3003.95 197
3004.07 203
3004.20 210
3004.33 216
3004.45 222
3004.58 226
3004.70 229
3004.83 231
3004.95 233
3005.08 234
3005.21 236
3005.33 236
3005.46 237
3005.58 237
3005.71 237
3005.83 235
3005.96 233
3006.09 230
3006.21 226
3006.34 222
3006.46 217
3006.59 211
3006.72 204
3006.84 196
3006.97 188
3007.09 179
3007.22 169
3007.34 158
3007.47 147
3007.60 134
3007.72 120
3007.85 104
3007.97 88
3008.10 73
3008.22 59
3008.35 46
3008.48 37
3008.60 31
3008.73 26
3008.85 23
3008.98 21
3009.11 21
3009.23 22
3009.36 25
3009.48 30
3009.61 36
3009.73 43
3009.86 50
3009.99 56
3010.11 58
3010.24 58
3010.36 56
3010.49 51
3010.62 46
3010.74 40
3010.87 33
3010.99 26
3011.12 18
3011.24 9
3011.37 1
3011.50 0
3011.62 0
3011.75 0
3011.87 0
3012.00 0
3012.13 1
3012.25 7
3012.38 13
3012.50 19
3012.63 25
3012.75 32
3012.88 40
3013.01 48
3013.13 57
3013.26 67
3013.38 75
3013.51 83
3013.64 89
3013.76 93
3013.89 93
3014.01 91
3014.14 86
3014.27 79
3014.39 72
3014.52 64
3014.64 58
3014.77 53
3014.90 51
3015.02 51
3015.15 53
3015.27 58
3015.40 65
3015.53 75
3015.65 86
3015.78 98
3015.90 111
3016.03 122
3016.15 131
3016.28 138
3016.41 144
3016.53 147
3016.66 148
3016.78 148
3016.91 144
3017.04 138
3017.16 127
3017.29 113
3017.41 96
3017.54 77
3017.67 58
3017.79 41
3017.92 28
3018.04 19
3018.17 14
3018.30 13
3018.42 15
3018.55 17
3018.67 19
3018.80 18
3018.93 15
3019.05 8
3019.18 0
3019.30 0
3019.43 0
3019.56 0
3019.68 0
3019.81 0
3019.93 0
3020.06 0
3020.19 6
3020.31 14
3020.44 20
3020.57 24
3020.69 25
3020.82 24
3020.94 22
3021.07 20
3021.20 20
3021.32 22
3021.45 25
3021.57 30
3021.70 38
3021.83 47
3021.95 58
3022.08 69
3022.20 80
3022.33 89
3022.46 95
3022.58 95
3022.71 91
3022.83 82
3022.96 71
3023.09 60
3023.21 52
3023.34 48
3023.47 49
3023.59 54
3023.72 62
3023.84 70
3023.97 76
3024.10 79
3024.22 78
3024.35 75
3024.47 71
3024.60 66
3024.73 62
3024.85 59
3024.98 58
3025.10 57
3025.23 56
3025.36 54
3025.48 53
3025.61 51
3025.74 50
3025.86 51
3025.99 53
3026.11 56
3026.24 61
3026.37 66
3026.49 71
3026.62 77
3026.75 83
3026.87 89
3027.00 96
3027.12 104
3027.25 114
3027.38 126
3027.50 140
3027.63 153
3027.75 164
3027.88 172
3028.01 174
3028.13 171
3028.26 164
3028.39 155
3028.51 145
3028.64 136
3028.76 131
3028.89 130
3029.02 132
3029.14 138
3029.27 144
3029.40 151
3029.52 156
3029.65 159
3029.77 159
3029.90 157
3030.03 153
3030.15 147
3030.28 141
3030.41 135
3030.53 129
3030.66 125
3030.78 121
3030.91 117
3031.04 113
3031.16 108
3031.29 103
3031.42 97
3031.54 92
3031.67 88
3031.79 85
3031.92 83
3032.05 82
3032.17 81
3032.30 78
3032.43 75
3032.55 70
3032.68 63
3032.80 56
3032.93 49
3033.06 44
3033.18 40
3033.31 38
3033.44 39
3033.56 42
3033.69 46
3033.82 51
3033.94 54
3034.07 57
3034.19 58
3034.32 58
3034.45 58
3034.57 59
3034.70 60
3034.83 62
3034.95 64
3035.08 63
3035.21 61
3035.33 55
3035.46 48
3035.58 39
3035.71 30
3035.84 22
3035.96 16
3036.09 12
3036.22 9
3036.34 7
3036.47 5
3036.60 4
3036.72 3
3036.85 3
3036.97 5
3037.10 9
3037.23 13
3037.35 20
3037.48 27
3037.61 35
3037.73 43
3037.86 51
3037.99 59
3038.11 65
3038.24 68
3038.37 68
3038.49 65
3038.62 58
3038.74 47
3038.87 34
3039.00 21
3039.12 9
3039.25 0
3039.38 0
3039.50 0
3039.63 0
3039.76 0
3039.88 0
3040.01 0
3040.14 0
3040.26 0
3040.39 0
3040.51 2
3040.64 7
3040.77 15
3040.89 21
3041.02 26
3041.15 28
3041.27 27
3041.40 24
3041.53 20
3041.65 19
3041.78 22
3041.91 30
3042.03 43
3042.16 59
3042.29 78
3042.41 98
3042.54 116
3042.67 133
3042.79 148
3042.92 159
3043.04 166
3043.17 171
3043.30 173
3043.42 174
3043.55 174
3043.68 172
3043.80 170
3043.93 165
3044.06 158
3044.18 148
3044.31 135
3044.44 120
3044.56 104
3044.69 88
3044.82 72
3044.94 58
3045.07 44
3045.20 32
3045.32 21
3045.45 12
3045.58 7
3045.70 4
3045.83 7
3045.96 13
3046.08 21
3046.21 31
3046.34 40
3046.46 45
3046.59 46
3046.71 42
3046.84 34
3046.97 24
3047.09 15
3047.22 8
3047.35 5
3047.47 7
3047.60 13
3047.73 21
3047.85 31
3047.98 39
3048.11 45
3048.23 47
3048.36 45
3048.49 39
3048.61 30
3048.74 20
3048.87 9
3048.99 0
3049.12 0
3049.25 0
3049.37 0
3049.50 0
3049.63 0
3049.75 0
3049.88 11
3050.01 26
3050.13 44
3050.26 63
3050.39 83
3050.51 102
3050.64 118
3050.77 132
3050.89 142
3051.02 149
3051.15 154
3051.27 156
3051.40 158
3051.53 158
3051.65 157
3051.78 156
3051.91 154
3052.03 151
3052.16 148
3052.29 145
3052.41 141
3052.54 136
3052.67 130
3052.79 121
3052.92 111
3053.05 99
3053.17 87
3053.30 75
3053.43 64
3053.56 55
3053.68 47
3053.81 41
3053.94 36
3054.06 33
3054.19 31
3054.32 30
3054.44 31
3054.57 32
3054.70 34
3054.82 34
3054.95 33
3055.08 30
3055.20 25
3055.33 18
3055.46 9
3055.58 0
3055.71 0
3055.84 0
3055.96 0
3056.09 0
3056.22 0
3056.34 0
3056.47 0
3056.60 0
3056.72 15
3056.85 35
3056.98 57
3057.10 80
3057.23 101
3057.36 117
3057.49 128
3057.61 132
3057.74 130
3057.87 124
3057.99 119
3058.12 116
3058.25 117
3058.37 123
3058.50 132
3058.63 143
3058.75 152
3058.88 157
3059.01 158
3059.13 154
3059.26 146
3059.39 136
3059.51 126
3059.64 117
3059.77 107
3059.90 97
3060.02 86
3060.15 74
3060.28 60
3060.40 46
3060.53 33
3060.66 23
3060.78 16
3060.91 15
3061.04 18
3061.16 25
3061.29 34
3061.42 44
3061.54 54
3061.67 63
3061.80 70
3061.93 75
3062.05 78
3062.18 81
3062.31 83
3062.43 85
3062.56 87
3062.69 88
3062.81 88
3062.94 87
3063.07 85
3063.19 83
3063.32 81
3063.45 81
3063.58 83
3063.70 89
3063.83 97
3063.96 107
3064.08 118
3064.21 128
3064.34 136
3064.46 138
3064.59 137
3064.72 131
3064.85 123
3064.97 114
3065.10 106
3065.23 103
3065.35 106
3065.48 115
3065.61 130
3065.73 149
3065.86 170
3065.99 191
3066.12 209
3066.24 222
3066.37 230
3066.50 233
3066.62 233
3066.75 232
3066.88 233
3067.00 237
3067.13 246
3067.26 258
3067.39 272
3067.51 286
3067.64 298
3067.77 307
3067.89 314
3068.02 320
3068.15 326
3068.27 334
3068.40 345
3068.53 359
3068.66 375
3068.78 392
3068.91 411
3069.04 428
3069.16 445
3069.29 460
3069.42 474
3069.55 486
3069.67 496
3069.80 504
3069.93 510
3070.05 516
3070.18 519
3070.31 521
3070.43 520
3070.56 516
3070.69 508
3070.82 498
3070.94 485
3071.07 471
3071.20 457
3071.32 443
3071.45 432
3071.58 422
3071.71 414
3071.83 406
3071.96 398
3072.09 390
3072.21 381
3072.34 371
3072.47 362
3072.60 353
3072.72 345
3072.85 338
3072.98 332
3073.10 325
3073.23 318
3073.36 310
3073.49 301
3073.61 292
3073.74 281
3073.87 271
3073.99 260
3074.12 248
3074.25 236
3074.38 223
3074.50 210
3074.63 197
3074.76 185
3074.88 176
3075.01 169
3075.14 164
3075.27 163
3075.39 163
3075.52 166
3075.65 168
3075.78 170
3075.90 171
3076.03 169
3076.16 164
3076.28 157
3076.41 146
3076.54 133
3076.67 118
3076.79 103
3076.92 88
3077.05 75
3077.17 64
3077.30 57
3077.43 54
3077.56 54
3077.68 59
3077.81 66
3077.94 75
3078.07 84
3078.19 92
3078.32 98
3078.45 101
3078.57 101
3078.70 97
3078.83 89
3078.96 79
3079.08 68
3079.21 58
3079.34 49
3079.46 42
3079.59 37
3079.72 33
3079.85 29
3079.97 25
3080.10 20
3080.23 14
3080.36 7
3080.48 0
3080.61 0
3080.74 0
3080.87 0
3080.99 0
3081.12 0
3081.25 0
3081.37 0
3081.50 0
3081.63 6
3081.76 15
3081.88 26
3082.01 37
3082.14 50
3082.27 64
3082.39 78
3082.52 91
3082.65 103
3082.78 113
3082.90 121
3083.03 126
3083.16 129
3083.28 130
3083.41 128
3083.54 124
3083.67 118
3083.79 112
3083.92 106
3084.05 101
3084.18 98
3084.30 97
3084.43 99
3084.56 102
3084.69 106
3084.81 109
3084.94 110
3085.07 109
3085.20 105
3085.32 98
3085.45 90
3085.58 81
3085.70 72
3085.83 66
3085.96 62
3086.09 60
3086.21 60
3086.34 61
3086.47 64
3086.60 68
3086.72 74
3086.85 81
3086.98 90
3087.11 99
3087.23 109
3087.36 118
3087.49 124
3087.62 126
3087.74 125
3087.87 121
3088.00 113
3088.13 102
3088.25 91
3088.38 78
3088.51 66
3088.64 53
3088.76 41
3088.89 29
3089.02 16
3089.15 5
3089.27 0
3089.40 0
3089.53 0
3089.66 0
3089.78 0
3089.91 0
3090.04 0
3090.17 5
3090.29 21
3090.42 37
3090.55 51
3090.68 62
3090.80 67
3090.93 68
3091.06 64
3091.19 58
3091.31 49
3091.44 41
3091.57 34
3091.70 28
3091.82 23
3091.95 20
3092.08 17
3092.21 14
3092.33 11
3092.46 8
3092.59 6
3092.72 3
3092.84 0
3092.97 0
3093.10 0
3093.23 0
3093.35 0
3093.48 0
3093.61 0
3093.74 0
3093.86 5
3093.99 17
3094.12 29
3094.25 42
3094.37 52
3094.50 59
3094.63 63
3094.76 62
3094.88 58
3095.01 51
3095.14 42
3095.27 34
3095.40 29
3095.52 27
3095.65 30
3095.78 36
3095.91 45
3096.03 55
3096.16 64
3096.29 73
3096.42 80
3096.54 85
3096.67 90
3096.80 94
3096.93 99
3097.05 103
3097.18 107
3097.31 109
3097.44 108
3097.56 105
3097.69 99
3097.82 90
3097.95 81
3098.08 72
3098.20 66
3098.33 62
3098.46 61
3098.59 61
3098.71 61
3098.84 60
3098.97 58
3099.10 57
3099.22 57
3099.35 60
3099.48 67
3099.61 78
3099.74 91
3099.86 106
3099.99 121
3100.12 133
3100.25 141
3100.37 146
3100.50 146
3100.63 142
3100.76 135
3100.88 125
3101.01 115
3101.14 105
3101.27 95
3101.40 87
3101.52 79
3101.65 71
3101.78 64
3101.91 58
3102.03 52
3102.16 49
3102.29 49
3102.42 52
3102.55 59
3102.67 69
3102.80 80
3102.93 91
3103.06 101
3103.18 108
3103.31 114
3103.44 119
3103.57 123
3103.70 128
3103.82 133
3103.95 137
3104.08 139
3104.21 138
3104.33 132
3104.46 122
3104.59 109
3104.72 94
3104.85 79
3104.97 66
3105.10 56
3105.23 48
3105.36 43
3105.48 40
3105.61 39
3105.74 38
3105.87 37
3106.00 37
3106.12 39
3106.25 41
3106.38 45
3106.51 50
3106.63 56
3106.76 64
3106.89 71
3107.02 79
3107.15 85
3107.27 90
3107.40 93
3107.53 93
3107.66 91
3107.79 87
3107.91 81
3108.04 74
3108.17 66
3108.30 58
3108.42 50
3108.55 42
3108.68 36
3108.81 31
3108.94 28
3109.06 26
3109.19 24
3109.32 23
3109.45 22
3109.58 21
3109.70 20
3109.83 22
3109.96 26
3110.09 34
3110.22 47
3110.34 64
3110.47 83
3110.60 102
3110.73 118
3110.85 127
3110.98 130
3111.11 125
3111.24 115
3111.37 102
3111.49 89
3111.62 79
3111.75 72
3111.88 68
3112.01 66
3112.13 65
3112.26 63
3112.39 60
3112.52 55
3112.65 50
3112.77 46
3112.90 43
3113.03 40
3113.16 36
3113.29 30
3113.41 22
3113.54 12
3113.67 0
3113.80 0
3113.93 0
3114.05 0
3114.18 0
3114.31 0
3114.44 14
3114.57 30
3114.69 45
3114.82 56
3114.95 64
3115.08 67
3115.21 66
3115.33 63
3115.46 58
3115.59 51
3115.72 43
3115.85 36
3115.97 31
3116.10 28
3116.23 28
3116.36 32
3116.49 39
3116.61 47
3116.74 55
3116.87 62
3117.00 68
3117.13 71
3117.25 74
3117.38 76
3117.51 78
3117.64 80
3117.77 82
3117.89 84
3118.02 85
3118.15 87
3118.28 89
3118.41 94
3118.54 101
3118.66 111
3118.79 124
3118.92 137
3119.05 149
3119.18 157
3119.30 160
3119.43 157
3119.56 148
3119.69 134
3119.82 117
3119.94 97
3120.07 77
3120.20 58
3120.33 40
3120.46 24
3120.58 10
3120.71 0
3120.84 0
3120.97 0
3121.10 0
3121.23 0
3121.35 0
3121.48 0
3121.61 0
3121.74 0
3121.87 6
3121.99 12
3122.12 18
3122.25 23
3122.38 29
3122.51 35
3122.64 40
3122.76 44
3122.89 47
3123.02 48
3123.15 47
3123.28 44
3123.40 41
3123.53 39
3123.66 40
3123.79 45
3123.92 54
3124.05 67
3124.17 82
3124.30 97
3124.43 110
3124.56 119
3124.69 123
3124.81 121
3124.94 115
3125.07 106
3125.20 96
3125.33 86
3125.46 77
3125.58 70
3125.71 64
3125.84 58
3125.97 52
3126.10 47
3126.22 42
3126.35 39
3126.48 38
3126.61 41
3126.74 45
3126.87 51
3126.99 57
3127.12 61
3127.25 63
3127.38 64
3127.51 63
3127.64 62
3127.76 63
3127.89 67
3128.02 72
3128.15 80
3128.28 88
3128.41 96
3128.53 102
3128.66 108
3128.79 112
3128.92 115
3129.05 119
3129.17 123
3129.30 128
3129.43 133
3129.56 139
3129.69 143
3129.82 146
3129.94 147
3130.07 146
3130.20 144
3130.33 142
3130.46 139
3130.59 138
3130.71 137
3130.84 137
3130.97 139
3131.10 140
3131.23 142
3131.36 142
3131.48 139
3131.61 135
3131.74 127
3131.87 116
3132.00 103
3132.13 91
3132.25 80
3132.38 71
3132.51 64
3132.64 59
3132.77 55
3132.90 51
3133.03 46
3133.15 40
3133.28 33
3133.41 25
3133.54 18
3133.67 12
3133.80 7
3133.92 5
3134.05 4
3134.18 5
3134.31 9
3134.44 14
3134.57 20
3134.69 27
3134.82 34
3134.95 40
3135.08 43
3135.21 45
3135.34 43
3135.46 39
3135.59 32
3135.72 24
3135.85 15
3135.98 6
3136.11 0
3136.24 0
3136.36 0
3136.49 0
3136.62 0
3136.75 0
3136.88 0
3137.01 0
3137.13 0
3137.26 5
3137.39 10
3137.52 13
3137.65 15
3137.78 15
3137.91 14
3138.03 13
3138.16 14
3138.29 17
3138.42 23
3138.55 30
3138.68 37
3138.80 43
3138.93 46
3139.06 47
3139.19 46
3139.32 45
3139.45 43
3139.58 42
3139.70 40
3139.83 37
3139.96 32
3140.09 27
3140.22 21
3140.35 17
3140.48 15
3140.60 17
3140.73 21
3140.86 26
3140.99 31
3141.12 34
3141.25 35
3141.38 33
3141.50 29
3141.63 24
3141.76 19
3141.89 14
3142.02 9
3142.15 4
3142.28 1
3142.40 1
3142.53 4
3142.66 12
3142.79 24
3142.92 39
3143.05 55
3143.18 70
3143.30 83
3143.43 91
3143.56 95
3143.69 96
3143.82 95
3143.95 93
3144.08 90
3144.20 86
3144.33 83
3144.46 79
3144.59 78
3144.72 78
3144.85 80
3144.98 85
3145.10 91
3145.23 97
3145.36 101
3145.49 101
3145.62 98
3145.75 93
3145.88 85
3146.00 77
3146.13 70
3146.26 66
3146.39 65
3146.52 67
3146.65 72
3146.78 77
3146.91 82
3147.03 85
3147.16 86
3147.29 84
3147.42 81
3147.55 77
3147.68 74
3147.81 72
3147.93 71
3148.06 71
3148.19 72
3148.32 72
3148.45 71
3148.58 68
3148.71 62
3148.84 55
3148.96 47
3149.09 39
3149.22 32
3149.35 27
3149.48 24
3149.61 24
3149.74 26
3149.87 29
3149.99 33
3150.12 37
3150.25 41
3150.38 44
3150.51 47
3150.64 49
3150.77 51
3150.90 51
3151.02 49
3151.15 46
3151.28 41
3151.41 35
3151.54 29
3151.67 24
3151.80 20
3151.93 18
3152.05 18
3152.18 19
3152.31 21
3152.44 23
3152.57 25
3152.70 27
3152.83 29
3152.96 32
3153.08 37
3153.21 43
3153.34 51
3153.47 58
3153.60 64
3153.73 69
3153.86 71
3153.99 71
3154.11 68
3154.24 64
3154.37 60
3154.50 54
3154.63 49
3154.76 44
3154.89 39
3155.02 34
3155.15 31
3155.27 29
3155.40 29
3155.53 30
3155.66 32
3155.79 34
3155.92 35
3156.05 35
3156.18 32
3156.30 28
3156.43 22
3156.56 16
3156.69 9
3156.82 2
3156.95 0
3157.08 0
3157.21 0
3157.34 0
3157.46 0
3157.59 0
3157.72 0
3157.85 0
3157.98 3
3158.11 13
3158.24 24
3158.37 37
3158.50 51
3158.62 67
3158.75 82
3158.88 98
3159.01 113
3159.14 126
3159.27 137
3159.40 145
3159.53 151
3159.66 154
3159.79 155
3159.91 153
3160.04 149
3160.17 143
3160.30 136
3160.43 127
3160.56 117
3160.69 107
3160.82 98
3160.95 92
3161.07 88
3161.20 86
3161.33 85
3161.46 85
3161.59 83
3161.72 79
3161.85 72
3161.98 64
3162.11 54
3162.24 46
3162.36 39
3162.49 34
3162.62 31
3162.75 29
3162.88 27
3163.01 25
3163.14 21
3163.27 17
3163.40 14
3163.53 14
3163.65 20
3163.78 30
3163.91 44
3164.04 60
3164.17 76
3164.30 89
3164.43 98
3164.56 103
3164.69 104
3164.82 103
3164.94 102
3165.07 100
3165.20 97
3165.33 93
3165.46 86
3165.59 76
3165.72 64
3165.85 49
3165.98 35
3166.11 23
3166.23 13
3166.36 7
3166.49 5
3166.62 4
3166.75 5
3166.88 6
3167.01 8
3167.14 8
3167.27 9
3167.40 9
3167.53 10
3167.65 12
3167.78 16
3167.91 22
3168.04 31
3168.17 41
3168.30 53
3168.43 63
3168.56 72
3168.69 78
3168.82 81
3168.95 82
3169.07 81
3169.20 81
3169.33 80
3169.46 81
3169.59 81
3169.72 81
3169.85 80
3169.98 81
3170.11 82
3170.24 86
3170.37 91
3170.50 97
3170.62 102
3170.75 104
3170.88 102
3171.01 94
3171.14 82
3171.27 67
3171.40 52
3171.53 38
3171.66 27
3171.79 21
3171.92 19
3172.04 20
3172.17 25
3172.30 32
3172.43 39
3172.56 45
3172.69 52
3172.82 58
3172.95 65
3173.08 73
3173.21 83
3173.34 94
3173.47 104
3173.60 113
3173.72 120
3173.85 124
3173.98 124
3174.11 123
3174.24 122
3174.37 121
3174.50 120
3174.63 120
3174.76 120
3174.89 119
3175.02 117
3175.15 114
3175.28 111
3175.40 108
3175.53 106
3175.66 106
3175.79 106
3175.92 106
3176.05 107
3176.18 106
3176.31 105
3176.44 103
3176.57 100
3176.70 96
3176.83 91
3176.96 86
3177.08 81
3177.21 77
3177.34 75
3177.47 75
3177.60 76
3177.73 79
3177.86 83
3177.99 86
3178.12 88
3178.25 90
3178.38 91
3178.51 93
3178.64 96
3178.77 99
3178.90 102
3179.02 103
3179.15 102
3179.28 97
3179.41 88
3179.54 76
3179.67 62
3179.80 49
3179.93 38
3180.06 30
3180.19 26
3180.32 26
3180.45 29
3180.58 35
3180.71 42
3180.84 49
3180.96 57
3181.09 63
3181.22 69
3181.35 74
3181.48 78
3181.61 83
3181.74 89
3181.87 95
3182.00 100
3182.13 105
3182.26 107
3182.39 106
3182.52 103
3182.65 98
3182.78 91
3182.91 83
3183.03 77
3183.16 71
3183.29 66
3183.42 61
3183.55 57
3183.68 51
3183.81 45
3183.94 40
3184.07 34
3184.20 30
3184.33 28
3184.46 28
3184.59 31
3184.72 35
3184.85 40
3184.98 46
3185.11 53
3185.23 58
3185.36 61
3185.49 63
3185.62 64
3185.75 64
3185.88 65
3186.01 69
3186.14 75
3186.27 84
3186.40 93
3186.53 101
3186.66 105
3186.79 103
3186.92 97
3187.05 85
3187.18 72
3187.31 58
3187.44 47
3187.57 40
3187.69 39
3187.82 43
3187.95 52
3188.08 63
3188.21 77
3188.34 90
3188.47 102
3188.60 111
3188.73 117
3188.86 121
3188.99 121
3189.12 121
3189.25 120
3189.38 120
3189.51 120
3189.64 123
3189.77 126
3189.90 131
3190.03 136
3190.16 142
3190.29 148
3190.41 153
3190.54 157
3190.67 159
3190.80 161
3190.93 161
3191.06 161
3191.19 161
3191.32 161
3191.45 163
3191.58 166
3191.71 167
3191.84 168
3191.97 165
3192.10 158
3192.23 148
3192.36 135
3192.49 121
3192.62 107
3192.75 95
3192.88 85
3193.01 77
3193.14 69
3193.27 61
3193.39 52
3193.52 41
3193.65 29
3193.78 18
3193.91 8
3194.04 1
3194.17 0
3194.30 0
3194.43 3
3194.56 6
3194.69 8
3194.82 8
3194.95 4
3195.08 0
3195.21 0
3195.34 0
3195.47 0
3195.60 0
3195.73 0
3195.86 10
3195.99 23
3196.12 35
3196.25 46
3196.38 54
3196.51 60
3196.64 64
3196.77 68
3196.90 72
3197.03 77
3197.15 84
3197.28 91
3197.41 98
3197.54 104
3197.67 108
3197.80 110
3197.93 110
3198.06 108
3198.19 104
3198.32 99
3198.45 94
3198.58 88
3198.71 81
3198.84 75
3198.97 70
3199.10 67
3199.23 67
3199.36 72
3199.49 80
3199.62 91
3199.75 105
3199.88 121
3200.01 135
3200.14 148
3200.27 157
3200.40 164
3200.53 166
3200.66 165
3200.79 162
3200.92 157
3201.05 150
3201.18 143
3201.31 134
3201.44 124
3201.57 113
3201.70 101
3201.83 88
3201.95 75
3202.08 61
3202.21 47
3202.34 34
3202.47 21
3202.60 10
3202.73 2
3202.86 0
3202.99 0
3203.12 0
3203.25 3
3203.38 12
3203.51 23
3203.64 33
3203.77 42
3203.90 47
3204.03 50
3204.16 50
3204.29 49
3204.42 50
3204.55 53
3204.68 59
3204.81 67
3204.94 78
3205.07 88
3205.20 95
3205.33 99
3205.46 96
3205.59 86
3205.72 71
3205.85 52
3205.98 31
3206.11 11
3206.24 0
3206.37 0
3206.50 0
3206.63 0
3206.76 0
3206.89 0
3207.02 0
3207.15 0
3207.28 3
3207.41 7
3207.54 11
3207.67 16
3207.80 23
3207.93 31
3208.06 40
3208.19 49
3208.32 57
3208.45 63
3208.58 66
3208.71 67
3208.84 65
3208.97 61
3209.10 57
3209.23 53
3209.36 50
3209.49 48
3209.62 46
3209.75 43
3209.88 38
3210.01 31
3210.14 22
3210.27 14
3210.40 9
3210.53 6
3210.66 9
3210.79 17
3210.92 29
3211.05 45
3211.18 64
3211.31 84
3211.44 103
3211.57 122
3211.70 138
3211.83 151
3211.96 162
3212.09 170
3212.22 176
3212.35 180
3212.48 184
3212.61 186
3212.74 188
3212.87 189
3213.00 189
3213.13 188
3213.26 186
3213.39 182
3213.52 176
3213.65 169
3213.78 160
3213.91 151
3214.04 141
3214.17 132
3214.30 125
3214.43 120
3214.56 117
3214.69 116
3214.82 117
3214.95 120
3215.08 126
3215.21 133
3215.34 143
3215.47 154
3215.60 166
3215.73 177
3215.86 187
3215.99 195
3216.12 200
3216.25 205
3216.38 210
3216.51 215
3216.64 221
3216.77 226
3216.90 230
3217.03 230
3217.16 224
3217.29 213
3217.42 197
3217.55 180
3217.68 164
3217.81 151
3217.94 144
3218.07 142
3218.20 146
3218.33 154
3218.46 163
3218.59 173
3218.72 183
3218.85 193
3218.98 202
3219.11 210
3219.24 217
3219.37 222
3219.50 225
3219.63 226
3219.76 223
3219.89 217
3220.02 209
3220.15 200
3220.28 191
3220.41 183
3220.54 179
3220.67 179
3220.80 184
3220.93 191
3221.06 200
3221.19 206
3221.32 210
3221.45 208
3221.58 200
3221.71 187
3221.84 172
3221.97 158
3222.10 145
3222.23 137
3222.36 134
3222.49 133
3222.62 135
3222.75 135
3222.88 134
3223.01 130
3223.14 122
3223.27 113
3223.41 103
3223.54 93
3223.67 83
3223.80 75
3223.93 68
3224.06 62
3224.19 58
3224.32 57
3224.45 58
3224.58 62
3224.71 68
3224.84 76
3224.97 86
3225.10 95
3225.23 104
3225.36 113
3225.49 120
3225.62 127
3225.75 133
3225.88 138
3226.01 142
3226.14 147
3226.27 151
3226.40 157
3226.53 163
3226.66 171
3226.79 180
3226.92 190
3227.05 201
3227.18 212
3227.31 223
3227.44 234
3227.57 246
3227.70 259
3227.83 273
3227.96 287
3228.09 301
3228.23 313
3228.36 322
3228.49 326
3228.62 326
3228.75 320
3228.88 311
3229.01 298
3229.14 284
3229.27 269
3229.40 256
3229.53 244
3229.66 234
3229.79 226
3229.92 221
3230.05 216
3230.18 214
3230.31 212
3230.44 212
3230.57 213
3230.70 214
3230.83 215
3230.96 216
3231.09 216
3231.22 215
3231.35 213
3231.48 211
3231.61 209
3231.74 208
3231.87 209
3232.01 212
3232.14 216
3232.27 220
3232.40 222
3232.53 222
3232.66 217
3232.79 208
3232.92 195
3233.05 181
3233.18 167
3233.31 154
3233.44 143
3233.57 134
3233.70 126
3233.83 117
3233.96 107
3234.09 97
3234.22 86
3234.35 76
3234.48 68
3234.61 63
3234.74 60
3234.87 60
3235.01 60
3235.14 59
3235.27 57
3235.40 52
3235.53 45
3235.66 36
3235.79 27
3235.92 18
3236.05 10
3236.18 3
3236.31 0
3236.44 0
3236.57 0
3236.70 0
3236.83 0
3236.96 0
3237.09 0
3237.22 0
3237.35 3
3237.48 17
3237.61 31
3237.75 44
3237.88 54
3238.01 62
3238.14 65
3238.27 65
3238.40 61
3238.53 55
3238.66 46
3238.79 37
3238.92 27
3239.05 19
3239.18 15
3239.31 17
3239.44 24
3239.57 36
3239.70 52
3239.83 70
3239.96 85
3240.09 96
3240.23 102
3240.36 101
3240.49 94
3240.62 85
3240.75 75
3240.88 67
3241.01 61
3241.14 58
3241.27 57
3241.40 57
3241.53 57
3241.66 57
3241.79 57
3241.92 57
3242.05 58
3242.18 62
3242.31 67
3242.45 75
3242.58 84
3242.71 93
3242.84 101
3242.97 109
3243.10 115
3243.23 118
3243.36 120
3243.49 119
3243.62 116
3243.75 111
3243.88 105
3244.01 97
3244.14 90
3244.27 82
3244.40 75
3244.54 69
3244.67 63
3244.80 59
3244.93 56
3245.06 54
3245.19 54
3245.32 56
3245.45 60
3245.58 65
3245.71 71
3245.84 76
3245.97 80
3246.10 82
3246.23 81
3246.36 78
3246.50 71
3246.63 62
3246.76 51
3246.89 38
3247.02 27
3247.15 16
3247.28 8
3247.41 4
3247.54 4
3247.67 8
3247.80 15
3247.93 26
3248.06 39
3248.19 53
3248.32 66
3248.46 78
3248.59 87
3248.72 93
3248.85 96
3248.98 98
3249.11 99
3249.24 98
3249.37 96
3249.50 91
3249.63 84
3249.76 75
3249.89 64
3250.02 52
3250.16 43
3250.29 36
3250.42 34
3250.55 36
3250.68 41
3250.81 47
3250.94 51
3251.07 53
3251.20 51
3251.33 46
3251.46 39
3251.59 31
3251.72 23
3251.86 16
3251.99 9
3252.12 3
3252.25 0
3252.38 0
3252.51 0
3252.64 0
3252.77 0
3252.90 0
3253.03 0
3253.16 0
3253.29 5
3253.42 11
3253.56 17
3253.69 22
3253.82 26
3253.95 30
3254.08 36
3254.21 42
3254.34 50
3254.47 57
3254.60 63
3254.73 68
3254.86 73
3255.00 76
3255.13 81
3255.26 86
3255.39 93
3255.52 102
3255.65 112
3255.78 124
3255.91 136
3256.04 147
3256.17 156
3256.30 164
3256.43 167
3256.57 168
3256.70 165
3256.83 160
3256.96 155
3257.09 150
3257.22 147
3257.35 145
3257.48 145
3257.61 145
3257.74 145
3257.87 143
3258.01 140
3258.14 136
3258.27 132
3258.40 127
3258.53 122
3258.66 118
3258.79 116
3258.92 114
3259.05 113
3259.18 113
3259.31 113
3259.45 112
3259.58 110
3259.71 108
3259.84 107
3259.97 106
3260.10 108
3260.23 112
3260.36 118
3260.49 128
3260.62 140
3260.76 153
3260.89 166
3261.02 179
3261.15 190
3261.28 199
3261.41 204
3261.54 205
3261.67 203
3261.80 199
3261.93 192
3262.07 185
3262.20 178
3262.33 172
3262.46 167
3262.59 164
3262.72 164
3262.85 164
3262.98 165
3263.11 165
3263.24 163
3263.38 157
3263.51 147
3263.64 135
3263.77 122
3263.90 109
3264.03 100
3264.16 95
3264.29 93
3264.42 95
3264.55 98
3264.69 101
3264.82 102
3264.95 101
3265.08 97
3265.21 92
3265.34 86
3265.47 81
3265.60 76
3265.73 71
3265.87 68
3266.00 65
3266.13 63
3266.26 63
3266.39 64
3266.52 65
3266.65 67
3266.78 69
3266.91 70
3267.04 71
3267.18 71
3267.31 72
3267.44 73
3267.57 75
3267.70 80
3267.83 86
3267.96 94
3268.09 104
3268.22 115
3268.36 127
3268.49 141
3268.62 156
3268.75 173
3268.88 191
3269.01 211
3269.14 230
3269.27 249
3269.40 265
3269.54 277
3269.67 283
3269.80 284
3269.93 281
3270.06 275
3270.19 268
3270.32 262
3270.45 257
3270.59 254
3270.72 252
3270.85 252
3270.98 252
3271.11 252
3271.24 253
3271.37 254
3271.50 256
3271.63 259
3271.77 262
3271.90 265
3272.03 268
3272.16 270
3272.29 269
3272.42 266
3272.55 260
3272.68 251
3272.82 240
3272.95 228
3273.08 216
3273.21 205
3273.34 195
3273.47 187
3273.60 181
3273.73 176
3273.87 171
3274.00 167
3274.13 165
3274.26 164
3274.39 166
3274.52 171
3274.65 178
3274.78 188
3274.92 198
3275.05 208
3275.18 217
3275.31 226
3275.44 234
3275.57 243
3275.70 254
3275.83 265
3275.97 278
3276.10 290
3276.23 299
3276.36 304
3276.49 302
3276.62 293
3276.75 278
3276.88 258
3277.02 235
3277.15 213
3277.28 194
3277.41 177
3277.54 165
3277.67 157
3277.80 151
3277.93 146
3278.07 141
3278.20 136
3278.33 131
3278.46 128
3278.59 126
3278.72 126
3278.85 128
3278.99 131
3279.12 133
3279.25 135
3279.38 135
3279.51 134
3279.64 132
3279.77 130
3279.90 127
3280.04 125
3280.17 123
3280.30 122
3280.43 119
3280.56 116
3280.69 111
3280.82 106
3280.96 100
3281.09 96
3281.22 95
3281.35 96
3281.48 101
3281.61 108
3281.74 116
3281.88 123
3282.01 128
3282.14 131
3282.27 131
3282.40 130
3282.53 128
3282.66 128
3282.80 129
3282.93 133
3283.06 138
3283.19 143
3283.32 147
3283.45 148
3283.58 148
3283.72 145
3283.85 142
3283.98 140
3284.11 141
3284.24 144
3284.37 150
3284.50 157
3284.64 165
3284.77 173
3284.90 180
3285.03 187
3285.16 194
3285.29 203
3285.42 213
3285.56 225
3285.69 237
3285.82 247
3285.95 254
3286.08 257
3286.21 254
3286.34 246
3286.48 234
3286.61 220
3286.74 207
3286.87 197
3287.00 192
3287.13 192
3287.26 197
3287.40 204
3287.53 211
3287.66 218
3287.79 222
3287.92 223
3288.05 223
3288.19 223
3288.32 223
3288.45 226
3288.58 230
3288.71 235
3288.84 240
3288.97 244
3289.11 247
3289.24 248
3289.37 248
3289.50 248
3289.63 248
3289.76 248
3289.90 247
3290.03 246
3290.16 244
3290.29 239
3290.42 232
3290.55 223
3290.68 211
3290.82 199
3290.95 187
3291.08 177
3291.21 168
3291.34 162
3291.47 158
3291.61 156
3291.74 154
3291.87 152
3292.00 149
3292.13 146
3292.26 144
3292.40 144
3292.53 146
3292.66 151
3292.79 160
3292.92 171
3293.05 183
3293.19 194
3293.32 201
3293.45 204
3293.58 202
3293.71 197
3293.84 189
3293.97 181
3294.11 175
3294.24 173
3294.37 175
3294.50 180
3294.63 188
3294.76 198
3294.90 208
3295.03 217
3295.16 225
3295.29 229
3295.42 231
3295.55 228
3295.69 221
3295.82 210
3295.95 195
3296.08 178
3296.21 160
3296.34 143
3296.48 129
3296.61 117
3296.74 107
3296.87 100
3297.00 94
3297.13 87
3297.27 80
3297.40 72
3297.53 63
3297.66 55
3297.79 49
3297.93 45
3298.06 44
3298.19 45
3298.32 48
3298.45 52
3298.58 55
3298.72 56
3298.85 54
3298.98 49
3299.11 41
3299.24 31
3299.37 20
3299.51 8
3299.64 0
3299.77 0
3299.90 0
3300.03 0
3300.16 0
3300.30 0
3300.43 0
3300.56 0
3300.69 0
3300.82 4
3300.96 12
3301.09 21
3301.22 31
3301.35 39
3301.48 45
3301.61 48
3301.75 49
3301.88 49
3302.01 47
3302.14 46
3302.27 46
3302.41 47
3302.54 49
3302.67 51
3302.80 53
3302.93 54
3303.06 53
3303.20 51
3303.33 49
3303.46 46
3303.59 44
3303.72 42
3303.86 42
3303.99 42
3304.12 43
3304.25 44
3304.38 46
3304.51 49
3304.65 53
3304.78 59
3304.91 65
3305.04 71
3305.17 78
3305.31 83
3305.44 87
3305.57 90
3305.70 91
3305.83 89
3305.96 86
3306.10 81
3306.23 74
3306.36 66
3306.49 58
3306.62 51
3306.76 46
3306.89 44
3307.02 44
3307.15 46
3307.28 50
3307.42 55
3307.55 60
3307.68 65
3307.81 71
3307.94 77
3308.08 85
3308.21 93
3308.34 102
3308.47 109
3308.60 115
3308.73 120
3308.87 121
3309.00 120
3309.13 116
3309.26 109
3309.39 99
3309.53 85
3309.66 68
3309.79 51
3309.92 33
3310.05 17
3310.19 5
3310.32 0
3310.45 0
3310.58 0
3310.71 0
3310.85 7
3310.98 16
3311.11 27
3311.24 39
3311.37 53
3311.51 68
3311.64 83
3311.77 97
3311.90 109
3312.03 118
3312.17 121
3312.30 120
3312.43 114
3312.56 105
3312.69 94
3312.83 83
3312.96 76
3313.09 72
3313.22 72
3313.35 77
3313.49 86
3313.62 96
3313.75 107
3313.88 117
3314.01 124
3314.15 130
3314.28 133
3314.41 133
3314.54 132
3314.67 130
3314.81 127
3314.94 124
3315.07 123
3315.20 125
3315.33 131
3315.47 142
3315.60 157
3315.73 177
3315.86 201
3315.99 226
3316.13 252
3316.26 276
3316.39 297
3316.52 314
3316.66 325
3316.79 332
3316.92 335
3317.05 335
3317.18 334
3317.32 333
3317.45 333
3317.58 336
3317.71 342
3317.84 350
3317.98 358
3318.11 367
3318.24 374
3318.37 379
3318.50 381
3318.64 381
3318.77 380
3318.90 378
3319.03 374
3319.17 369
3319.30 362
3319.43 353
3319.56 341
3319.69 325
3319.83 306
3319.96 285
3320.09 264
3320.22 241
3320.35 218
3320.49 195
3320.62 175
3320.75 157
3320.88 143
3321.02 134
3321.15 129
3321.28 129
3321.41 133
3321.54 137
3321.68 141
3321.81 142
3321.94 140
3322.07 135
3322.21 129
3322.34 122
3322.47 119
3322.60 118
3322.73 120
3322.87 124
3323.00 129
3323.13 133
3323.26 135
3323.40 134
3323.53 132
3323.66 129
3323.79 126
3323.92 125
3324.06 126
3324.19 129
3324.32 135
3324.45 140
3324.59 145
3324.72 146
3324.85 144
3324.98 138
3325.11 130
3325.25 121
3325.38 112
3325.51 106
3325.64 103
3325.78 104
3325.91 106
3326.04 110
3326.17 114
3326.30 118
3326.44 121
3326.57 125
3326.70 129
3326.83 133
3326.97 138
3327.10 141
3327.23 144
3327.36 144
3327.50 141
3327.63 134
3327.76 126
3327.89 117
3328.02 108
3328.16 101
3328.29 97
3328.42 95
3328.55 97
3328.69 100
3328.82 105
3328.95 110
3329.08 116
3329.22 121
3329.35 126
3329.48 131
3329.61 136
3329.74 142
3329.88 149
3330.01 156
3330.14 163
3330.27 172
3330.41 180
3330.54 187
3330.67 194
3330.80 201
3330.94 208
3331.07 214
3331.20 219
3331.33 223
3331.47 222
3331.60 216
3331.73 204
3331.86 187
3332.00 166
3332.13 144
3332.26 125
3332.39 111
3332.52 102
3332.66 100
3332.79 103
3332.92 109
3333.05 116
3333.19 122
3333.32 127
3333.45 128
3333.58 127
3333.72 123
3333.85 117
3333.98 109
3334.11 101
3334.25 93
3334.38 85
3334.51 79
3334.64 74
3334.78 69
3334.91 65
3335.04 59
3335.17 52
3335.31 43
3335.44 33
3335.57 22
3335.70 11
3335.84 0
3335.97 0
3336.10 0
3336.23 0
3336.37 0
3336.50 0
3336.63 0
3336.76 0
3336.90 0
3337.03 2
3337.16 11
3337.29 22
3337.43 33
3337.56 43
3337.69 52
3337.82 59
3337.96 63
3338.09 66
3338.22 68
3338.35 71
3338.49 75
3338.62 81
3338.75 87
3338.88 94
3339.02 100
3339.15 106
3339.28 110
3339.41 112
3339.55 112
3339.68 111
3339.81 107
3339.94 101
3340.08 95
3340.21 88
3340.34 83
3340.47 77
3340.61 73
3340.74 69
3340.87 66
3341.00 63
3341.14 61
3341.27 60
3341.40 60
3341.53 62
3341.67 64
3341.80 67
3341.93 69
3342.06 70
3342.20 69
3342.33 66
3342.46 64
3342.60 62
3342.73 63
3342.86 69
3342.99 79
3343.13 94
3343.26 110
3343.39 127
3343.52 144
3343.66 157
3343.79 168
3343.92 175
3344.05 178
3344.19 179
3344.32 177
3344.45 174
3344.58 171
3344.72 168
3344.85 167
3344.98 168
3345.12 172
3345.25 178
3345.38 185
3345.51 192
3345.65 198
3345.78 203
3345.91 206
3346.04 208
3346.18 209
3346.31 210
3346.44 212
3346.57 214
3346.71 218
3346.84 222
3346.97 226
3347.11 230
3347.24 232
3347.37 232
3347.50 231
3347.64 228
3347.77 226
3347.90 224
3348.03 223
3348.17 222
3348.30 221
3348.43 216
3348.56 208
3348.70 194
3348.83 177
3348.96 158
3349.10 138
3349.23 122
3349.36 110
3349.49 104
3349.63 102
3349.76 103
3349.89 104
3350.03 104
3350.16 101
3350.29 95
3350.42 86
3350.56 76
3350.69 67
3350.82 60
3350.95 55
3351.09 53
3351.22 53
3351.35 56
3351.49 59
3351.62 63
3351.75 67
3351.88 71
3352.02 76
3352.15 81
3352.28 85
3352.41 89
3352.55 92
3352.68 94
3352.81 95
3352.95 94
3353.08 94
3353.21 95
3353.34 96
3353.48 100
3353.61 105
3353.74 113
3353.88 120
3354.01 128
3354.14 135
3354.27 140
3354.41 143
3354.54 144
3354.67 142
3354.81 138
3354.94 132
3355.07 125
3355.20 116
3355.34 107
3355.47 97
3355.60 87
3355.74 79
3355.87 71
3356.00 66
3356.13 64
3356.27 64
3356.40 67
3356.53 72
3356.67 77
3356.80 81
3356.93 83
3357.06 84
3357.20 84
3357.33 83
3357.46 83
3357.60 86
3357.73 93
3357.86 103
3357.99 116
3358.13 130
3358.26 142
3358.39 149
3358.53 150
3358.66 145
3358.79 134
3358.93 119
3359.06 101
3359.19 84
3359.32 69
3359.46 57
3359.59 50
3359.72 46
3359.86 45
3359.99 47
3360.12 52
3360.25 57
3360.39 64
3360.52 71
3360.65 78
3360.79 85
3360.92 91
3361.05 96
3361.19 99
3361.32 101
3361.45 101
3361.58 100
3361.72 98
3361.85 95
3361.98 91
3362.12 87
3362.25 84
3362.38 81
3362.52 79
3362.65 78
3362.78 80
3362.91 83
3363.05 88
3363.18 93
3363.31 99
3363.45 104
3363.58 110
3363.71 116
3363.85 123
3363.98 130
3364.11 138
3364.24 145
3364.38 150
3364.51 151
3364.64 149
3364.78 143
3364.91 134
3365.04 121
3365.18 108
3365.31 95
3365.44 84
3365.57 76
3365.71 71
3365.84 69
3365.97 71
3366.11 76
3366.24 82
3366.37 89
3366.51 96
3366.64 104
3366.77 111
3366.91 119
3367.04 128
3367.17 138
3367.30 148
3367.44 158
3367.57 166
3367.70 170
3367.84 170
3367.97 165
3368.10 154
3368.24 140
3368.37 125
3368.50 111
3368.64 100
3368.77 91
3368.90 86
3369.04 83
3369.17 83
3369.30 84
3369.43 85
3369.57 88
3369.70 92
3369.83 97
3369.97 103
3370.10 109
3370.23 114
3370.37 118
3370.50 121
3370.63 122
3370.77 122
3370.90 122
3371.03 123
3371.17 124
3371.30 127
3371.43 130
3371.57 132
3371.70 135
3371.83 137
3371.96 139
3372.10 141
3372.23 141
3372.36 141
3372.50 139
3372.63 136
3372.76 131
3372.90 125
3373.03 120
3373.16 115
3373.30 113
3373.43 112
3373.56 113
3373.70 115
3373.83 116
3373.96 116
3374.10 115
3374.23 112
3374.36 109
3374.50 106
3374.63 103
3374.76 103
3374.90 105
3375.03 108
3375.16 112
3375.30 117
3375.43 121
3375.56 122
3375.69 122
3375.83 119
3375.96 115
3376.09 111
3376.23 108
3376.36 107
3376.49 110
3376.63 115
3376.76 122
3376.89 131
3377.03 140
3377.16 148
3377.29 153
3377.43 155
3377.56 154
3377.69 149
3377.83 141
3377.96 130
3378.09 119
3378.23 108
3378.36 98
3378.49 90
3378.63 84
3378.76 80
3378.89 78
3379.03 76
3379.16 76
3379.29 76
3379.43 76
3379.56 76
3379.69 76
3379.83 78
3379.96 80
3380.09 84
3380.23 92
3380.36 102
3380.49 115
3380.63 128
3380.76 141
3380.89 151
3381.03 156
3381.16 154
3381.29 145
3381.43 132
3381.56 116
3381.69 100
3381.83 86
3381.96 75
3382.09 67
3382.23 62
3382.36 60
3382.49 59
3382.63 60
3382.76 62
3382.89 64
3383.03 66
3383.16 68
3383.30 68
3383.43 66
3383.56 61
3383.70 55
3383.83 47
3383.96 41
3384.10 37
3384.23 37
3384.36 40
3384.50 47
3384.63 56
3384.76 67
3384.90 79
3385.03 90
3385.16 99
3385.30 107
3385.43 112
3385.56 116
3385.70 120
3385.83 123
3385.96 126
3386.10 129
3386.23 130
3386.36 130
3386.50 126
3386.63 120
3386.76 111
3386.90 100
3387.03 89
3387.16 79
3387.30 70
3387.43 64
3387.57 60
3387.70 59
3387.83 61
3387.97 64
3388.10 69
3388.23 75
3388.37 82
3388.50 91
3388.63 100
3388.77 111
3388.90 122
3389.03 135
3389.17 147
3389.30 158
3389.43 168
3389.57 174
3389.70 177
3389.84 177
3389.97 176
3390.10 174
3390.24 172
3390.37 173
3390.50 176
3390.64 182
3390.77 189
3390.90 196
3391.04 200
3391.17 200
3391.30 196
3391.44 189
3391.57 179
3391.70 168
3391.84 156
3391.97 144
3392.11 130
3392.24 115
3392.37 96
3392.51 75
3392.64 52
3392.77 29
3392.91 8
3393.04 0
3393.17 0
3393.31 0
3393.44 0
3393.58 0
3393.71 0
3393.84 0
3393.98 0
3394.11 0
3394.24 9
3394.38 26
3394.51 45
3394.64 66
3394.78 87
3394.91 104
3395.05 116
3395.18 121
3395.31 119
3395.45 111
3395.58 99
3395.71 85
3395.85 69
3395.98 55
3396.11 43
3396.25 33
3396.38 26
3396.52 22
3396.65 21
3396.78 21
3396.92 22
3397.05 25
3397.18 30
3397.32 37
3397.45 45
3397.58 56
3397.72 67
3397.85 80
3397.99 91
3398.12 102
3398.25 111
3398.39 117
3398.52 121
3398.65 123
3398.79 124
3398.92 123
3399.06 123
3399.19 122
3399.32 123
3399.46 124
3399.59 126
3399.72 128
3399.86 130
3399.99 132
3400.13 131
3400.26 129
3400.39 125
3400.53 119
3400.66 113
3400.79 108
3400.93 106
3401.06 106
3401.20 110
3401.33 118
3401.46 128
3401.60 141
3401.73 153
3401.86 164
3402.00 173
3402.13 178
3402.27 181
3402.40 183
3402.53 183
3402.67 184
3402.80 186
3402.93 188
3403.07 192
3403.20 195
3403.34 198
3403.47 201
3403.60 203
3403.74 203
3403.87 203
3404.00 201
3404.14 197
3404.27 193
3404.41 187
3404.54 181
3404.67 175
3404.81 170
3404.94 165
3405.08 160
3405.21 156
3405.34 151
3405.48 148
3405.61 144
3405.74 142
3405.88 139
3406.01 136
3406.15 132
3406.28 127
3406.41 121
3406.55 114
3406.68 107
3406.82 101
3406.95 95
3407.08 90
3407.22 85
3407.35 81
3407.49 75
3407.62 69
3407.75 62
3407.89 55
3408.02 50
3408.15 48
3408.29 49
3408.42 54
3408.56 61
3408.69 71
3408.82 81
3408.96 91
3409.09 99
3409.23 105
3409.36 108
3409.49 108
3409.63 106
3409.76 101
3409.90 95
3410.03 87
3410.16 78
3410.30 69
3410.43 61
3410.57 53
3410.70 48
3410.83 44
3410.97 42
3411.10 41
3411.23 40
3411.37 39
3411.50 39
3411.64 38
3411.77 39
3411.90 41
3412.04 46
3412.17 53
3412.31 62
3412.44 72
3412.57 82
3412.71 91
3412.84 99
3412.98 104
3413.11 107
3413.24 109
3413.38 109
3413.51 110
3413.65 111
3413.78 112
3413.91 114
3414.05 115
3414.18 115
3414.32 112
3414.45 108
3414.58 102
3414.72 95
3414.85 88
3414.99 83
3415.12 79
3415.25 78
3415.39 78
3415.52 80
3415.66 81
3415.79 82
3415.93 82
3416.06 81
3416.19 81
3416.33 80
3416.46 80
3416.60 80
3416.73 81
3416.86 83
3417.00 85
3417.13 88
3417.27 93
3417.40 99
3417.53 107
3417.67 116
3417.80 127
3417.94 139
3418.07 152
3418.20 164
3418.34 174
3418.47 183
3418.61 188
3418.74 192
3418.87 193
3419.01 195
3419.14 198
3419.28 205
3419.41 217
3419.55 234
3419.68 255
3419.81 276
3419.95 294
3420.08 306
3420.22 310
3420.35 306
3420.48 294
3420.62 278
3420.75 260
3420.89 242
3421.02 228
3421.16 216
3421.29 207
3421.42 198
3421.56 190
3421.69 182
3421.83 172
3421.96 162
3422.09 151
3422.23 142
3422.36 133
3422.50 124
3422.63 117
3422.77 110
3422.90 104
3423.03 98
3423.17 92
3423.30 86
3423.44 81
3423.57 78
3423.70 77
3423.84 76
3423.97 78
3424.11 80
3424.24 83
3424.38 85
3424.51 88
3424.64 90
3424.78 91
3424.91 92
3425.05 91
3425.18 88
3425.32 83
3425.45 77
3425.58 69
3425.72 60
3425.85 51
3425.99 44
3426.12 39
3426.25 36
3426.39 36
3426.52 37
3426.66 41
3426.79 45
3426.93 50
3427.06 55
3427.19 59
3427.33 62
3427.46 64
3427.60 66
3427.73 68
3427.87 70
3428.00 73
3428.13 76
3428.27 79
3428.40 81
3428.54 82
3428.67 82
3428.81 82
3428.94 83
3429.07 84
3429.21 86
3429.34 89
3429.48 91
3429.61 92
3429.75 93
3429.88 94
3430.01 97
3430.15 103
3430.28 113
3430.42 127
3430.55 143
3430.69 158
3430.82 171
3430.96 181
3431.09 186
3431.22 187
3431.36 186
3431.49 184
3431.63 183
3431.76 184
3431.90 188
3432.03 193
3432.16 200
3432.30 208
3432.43 217
3432.57 224
3432.70 230
3432.84 234
3432.97 234
3433.11 232
3433.24 227
3433.37 221
3433.51 216
3433.64 213
3433.78 214
3433.91 219
3434.05 228
3434.18 238
3434.31 248
3434.45 256
3434.58 261
3434.72 264
3434.85 264
3434.99 263
3435.12 262
3435.26 260
3435.39 257
3435.52 253
3435.66 247
3435.79 239
3435.93 231
3436.06 224
3436.20 220
3436.33 219
3436.47 222
3436.60 228
3436.73 234
3436.87 239
3437.00 240
3437.14 238
3437.27 232
3437.41 224
3437.54 216
3437.68 209
3437.81 206
3437.94 204
3438.08 204
3438.21 204
3438.35 203
3438.48 200
3438.62 197
3438.75 194
3438.89 190
3439.02 188
3439.16 185
3439.29 181
3439.42 175
3439.56 165
3439.69 153
3439.83 138
3439.96 121
3440.10 103
3440.23 86
3440.37 70
3440.50 55
3440.63 42
3440.77 31
3440.90 21
3441.04 12
3441.17 4
3441.31 0
3441.44 0
3441.58 0
3441.71 0
3441.85 0
3441.98 0
3442.11 0
3442.25 0
3442.38 0
3442.52 5
3442.65 13
3442.79 21
3442.92 28
3443.06 34
3443.19 38
3443.33 40
3443.46 40
3443.60 39
3443.73 37
3443.86 35
3444.00 32
3444.13 29
3444.27 25
3444.40 22
3444.54 21
3444.67 22
3444.81 28
3444.94 37
3445.08 51
3445.21 66
3445.35 81
3445.48 94
3445.61 103
3445.75 106
3445.88 102
3446.02 94
3446.15 82
3446.29 68
3446.42 55
3446.56 43
3446.69 34
3446.83 27
3446.96 23
3447.10 22
3447.23 22
3447.36 25
3447.50 30
3447.63 37
3447.77 47
3447.90 60
3448.04 76
3448.17 96
3448.31 117
3448.44 141
3448.58 164
3448.71 186
3448.85 204
3448.98 216
3449.12 222
3449.25 223
3449.39 219
3449.52 214
3449.65 208
3449.79 203
3449.92 199
3450.06 195
3450.19 190
3450.33 184
3450.46 175
3450.60 165
3450.73 156
3450.87 149
3451.00 145
3451.14 144
3451.27 147
3451.41 153
3451.54 160
3451.68 166
3451.81 171
3451.95 176
3452.08 180
3452.21 184
3452.35 188
3452.48 192
3452.62 196
3452.75 201
3452.89 208
3453.02 216
3453.16 224
3453.29 233
3453.43 241
3453.56 249
3453.70 256
3453.83 262
3453.97 268
3454.10 274
3454.24 280
3454.37 286
3454.51 291
3454.64 295
3454.78 299
3454.91 303
3455.05 309
3455.18 319
3455.31 332
3455.45 349
3455.58 368
3455.72 387
3455.85 406
3455.99 421
3456.12 434
3456.26 444
3456.39 452
3456.53 459
3456.66 465
3456.80 472
3456.93 479
3457.07 485
3457.20 492
3457.34 498
3457.47 504
3457.61 510
3457.74 515
3457.88 519
3458.01 521
3458.15 521
3458.28 519
3458.42 514
3458.55 508
3458.69 500
3458.82 492
3458.96 484
3459.09 476
3459.23 469
3459.36 463
3459.50 457
3459.63 452
3459.77 448
3459.90 443
3460.04 437
3460.17 430
3460.30 420
3460.44 407
3460.57 390
3460.71 370
3460.84 349
3460.98 329
3461.11 312
3461.25 300
3461.38 292
3461.52 288
3461.65 285
3461.79 280
3461.92 272
3462.06 259
3462.19 242
3462.33 222
3462.46 203
3462.60 186
3462.73 174
3462.87 166
3463.00 162
3463.14 160
3463.27 159
3463.41 158
3463.54 156
3463.68 154
3463.81 153
3463.95 153
3464.08 155
3464.22 159
3464.35 164
3464.49 170
3464.62 176
3464.76 181
3464.89 183
3465.03 183
3465.16 179
3465.30 173
3465.43 165
3465.57 157
3465.70 151
3465.84 149
3465.97 151
3466.11 154
3466.24 158
3466.38 158
3466.51 154
3466.65 145
3466.78 132
3466.92 118
3467.05 104
3467.19 94
3467.32 88
3467.46 85
3467.59 86
3467.73 87
3467.86 89
3468.00 90
3468.13 90
3468.27 89
3468.40 90
3468.54 91
3468.67 95
3468.81 100
3468.95 107
3469.08 114
3469.22 121
3469.35 126
3469.49 129
3469.62 128
3469.76 123
3469.89 114
3470.03 101
3470.16 86
3470.30 71
3470.43 56
3470.57 44
3470.70 36
3470.84 31
3470.97 28
3471.11 28
3471.24 29
3471.38 30
3471.51 33
3471.65 36
3471.78 40
3471.92 46
3472.05 53
3472.19 61
3472.32 70
3472.46 81
3472.59 93
3472.73 106
3472.86 118
3473.00 128
3473.13 137
3473.27 144
3473.40 150
3473.54 155
3473.67 160
3473.81 164
3473.95 168
3474.08 168
3474.22 164
3474.35 156
3474.49 143
3474.62 127
3474.76 111
3474.89 97
3475.03 87
3475.16 82
3475.30 81
3475.43 84
3475.57 87
3475.70 90
3475.84 91
3475.97 90
3476.11 86
3476.24 82
3476.38 77
3476.51 75
3476.65 75
3476.78 78
3476.92 84
3477.06 92
3477.19 101
3477.33 111
3477.46 121
3477.60 132
3477.73 142
3477.87 152
3478.00 162
3478.14 170
3478.27 175
3478.41 176
3478.54 173
3478.68 167
3478.81 157
3478.95 146
3479.08 136
3479.22 127
3479.35 121
3479.49 117
3479.63 114
3479.76 113
3479.90 111
3480.03 108
3480.17 105
3480.30 102
3480.44 100
3480.57 101
3480.71 104
3480.84 110
3480.98 118
3481.11 125
3481.25 131
3481.38 134
3481.52 135
3481.65 135
3481.79 137
3481.93 141
3482.06 149
3482.20 161
3482.33 175
3482.47 190
3482.60 203
3482.74 212
3482.87 218
3483.01 219
3483.14 217
3483.28 214
3483.41 210
3483.55 209
3483.69 210
3483.82 215
3483.96 222
3484.09 230
3484.23 239
3484.36 245
3484.50 248
3484.63 247
3484.77 240
3484.90 229
3485.04 213
3485.17 193
3485.31 171
3485.45 148
3485.58 124
3485.72 101
3485.85 81
3485.99 64
3486.12 50
3486.26 40
3486.39 33
3486.53 27
3486.66 23
3486.80 18
3486.93 14
3487.07 9
3487.21 5
3487.34 2
3487.48 0
3487.61 0
3487.75 0
3487.88 0
3488.02 0
3488.15 0
3488.29 0
3488.42 0
3488.56 2
3488.70 10
3488.83 20
3488.97 31
3489.10 42
3489.24 53
3489.37 62
3489.51 70
3489.64 76
3489.78 81
3489.92 85
3490.05 88
3490.19 90
3490.32 92
3490.46 94
3490.59 95
3490.73 96
3490.86 97
3491.00 98
3491.13 98
3491.27 97
3491.41 95
3491.54 92
3491.68 89
3491.81 86
3491.95 83
3492.08 83
3492.22 85
3492.35 90
3492.49 96
3492.63 103
3492.76 109
3492.90 113
3493.03 116
3493.17 119
3493.30 121
3493.44 125
3493.57 131
3493.71 140
3493.85 152
3493.98 166
3494.12 181
3494.25 194
3494.39 206
3494.52 216
3494.66 222
3494.79 227
3494.93 229
3495.07 230
3495.20 230
3495.34 228
3495.47 224
3495.61 215
3495.74 202
3495.88 185
3496.02 164
3496.15 141
3496.29 119
3496.42 99
3496.56 84
3496.69 75
3496.83 69
3496.96 68
3497.10 69
3497.24 71
3497.37 74
3497.51 77
3497.64 79
3497.78 81
3497.91 82
3498.05 82
3498.19 80
3498.32 77
3498.46 73
3498.59 70
3498.73 68
3498.86 68
3499.00 70
3499.13 74
3499.27 77
3499.41 79
3499.54 80
3499.68 79
3499.81 77
3499.95 75
3500.08 72
3500.22 69
3500.36 65
3500.49 59
3500.63 51
3500.76 42
3500.90 32
3501.03 23
3501.17 17
3501.31 16
3501.44 19
3501.58 28
3501.71 42
3501.85 60
3501.98 80
3502.12 102
3502.26 123
3502.39 142
3502.53 158
3502.66 170
3502.80 176
3502.93 176
3503.07 169
3503.21 156
3503.34 140
3503.48 121
3503.61 102
3503.75 84
3503.89 70
3504.02 60
3504.16 52
3504.29 45
3504.43 39
3504.56 33
3504.70 26
3504.84 18
3504.97 11
3505.11 4
3505.24 0
3505.38 0
3505.51 0
3505.65 0
3505.79 0
3505.92 0
3506.06 0
3506.19 3
3506.33 7
3506.47 11
3506.60 11
3506.74 9
3506.87 5
3507.01 0
3507.14 0
3507.28 0
3507.42 0
3507.55 3
3507.69 15
3507.82 29
3507.96 44
3508.10 57
3508.23 68
3508.37 78
3508.50 86
3508.64 95
3508.77 103
3508.91 110
3509.05 114
3509.18 115
3509.32 111
3509.45 103
3509.59 93
3509.73 82
3509.86 72
3510.00 65
3510.13 60
3510.27 57
3510.40 56
3510.54 56
3510.68 57
3510.81 58
3510.95 60
3511.08 62
3511.22 64
3511.36 65
3511.49 64
3511.63 60
3511.76 53
3511.90 42
3512.04 29
3512.17 15
3512.31 1
3512.44 0
3512.58 0
3512.72 0
3512.85 0
3512.99 0
3513.12 0
3513.26 2
3513.40 10
3513.53 16
3513.67 17
3513.80 17
3513.94 14
3514.07 12
3514.21 10
3514.35 11
3514.48 13
3514.62 17
3514.75 22
3514.89 28
3515.03 35
3515.16 43
3515.30 53
3515.43 64
3515.57 74
3515.71 82
3515.84 87
3515.98 88
3516.11 86
3516.25 83
3516.39 80
3516.52 79
3516.66 82
3516.79 89
3516.93 98
3517.07 107
3517.20 114
3517.34 117
3517.47 117
3517.61 113
3517.75 106
3517.88 97
3518.02 90
3518.16 85
3518.29 83
3518.43 83
3518.56 85
3518.70 88
3518.84 92
3518.97 96
3519.11 100
3519.24 105
3519.38 111
3519.52 120
3519.65 132
3519.79 145
3519.92 157
3520.06 167
3520.20 172
3520.33 171
3520.47 166
3520.60 157
3520.74 146
3520.88 138
3521.01 132
3521.15 131
3521.28 133
3521.42 137
3521.56 143
3521.69 150
3521.83 156
3521.97 163
3522.10 169
3522.24 176
3522.37 183
3522.51 191
3522.65 201
3522.78 212
3522.92 225
3523.05 239
3523.19 255
3523.33 272
3523.46 288
3523.60 303
3523.73 316
3523.87 327
3524.01 336
3524.14 341
3524.28 343
3524.42 342
3524.55 338
3524.69 331
3524.82 323
3524.96 314
3525.10 308
3525.23 303
3525.37 301
3525.51 301
3525.64 302
3525.78 303
3525.91 301
3526.05 298
3526.19 293
3526.32 288
3526.46 281
3526.59 275
3526.73 269
3526.87 264
3527.00 260
3527.14 257
3527.28 255
3527.41 254
3527.55 254
3527.68 254
3527.82 254
3527.96 252
3528.09 247
3528.23 239
3528.37 227
3528.50 213
3528.64 198
3528.77 182
3528.91 169
3529.05 158
3529.18 149
3529.32 142
3529.46 137
3529.59 130
3529.73 122
3529.86 112
3530.00 99
3530.14 86
3530.27 74
3530.41 64
3530.55 57
3530.68 57
3530.82 61
3530.95 71
3531.09 84
3531.23 98
3531.36 112
3531.50 124
3531.64 133
3531.77 139
3531.91 142
3532.04 145
3532.18 147
3532.32 148
3532.45 148
3532.59 144
3532.73 136
3532.86 123
3533.00 107
3533.14 90
3533.27 72
3533.41 57
3533.54 46
3533.68 39
3533.82 35
3533.95 32
3534.09 29
3534.23 26
3534.36 23
3534.50 19
3534.64 16
3534.77 13
3534.91 11
3535.04 8
3535.18 3
3535.32 0
3535.45 0
3535.59 0
3535.73 0
3535.86 0
3536.00 0
3536.14 0
3536.27 11
3536.41 34
3536.54 59
3536.68 81
3536.82 99
3536.95 112
3537.09 118
3537.23 119
3537.36 117
3537.50 114
3537.64 112
3537.77 114
3537.91 119
3538.05 127
3538.18 137
3538.32 149
3538.45 161
3538.59 171
3538.73 180
3538.86 186
3539.00 190
3539.14 193
3539.27 193
3539.41 190
3539.55 185
3539.68 178
3539.82 169
3539.96 159
3540.09 148
3540.23 138
3540.36 129
3540.50 121
3540.64 114
3540.77 106
3540.91 96
3541.05 85
3541.18 73
3541.32 60
3541.46 49
3541.59 41
3541.73 35
3541.87 33
3542.00 34
3542.14 35
3542.28 38
3542.41 41
3542.55 44
3542.69 47
3542.82 51
3542.96 55
3543.09 61
3543.23 66
3543.37 71
3543.50 74
3543.64 75
3543.78 74
3543.91 72
3544.05 69
3544.19 66
3544.32 64
3544.46 63
3544.60 63
3544.73 64
3544.87 63
3545.01 62
3545.14 60
3545.28 57
3545.42 53
3545.55 50
3545.69 49
3545.83 49
3545.96 51
3546.10 54
3546.24 57
3546.37 60
3546.51 61
3546.65 60
3546.78 55
3546.92 48
3547.05 39
3547.19 30
3547.33 22
3547.46 15
3547.60 11
3547.74 10
3547.87 10
3548.01 12
3548.15 15
3548.28 18
3548.42 21
3548.56 26
3548.69 33
3548.83 42
3548.97 50
3549.10 59
3549.24 67
3549.38 73
3549.51 78
3549.65 80
3549.79 81
3549.92 80
3550.06 79
3550.20 77
3550.33 75
3550.47 74
3550.61 73
3550.74 73
3550.88 72
3551.02 71
3551.15 70
3551.29 69
3551.43 69
3551.56 71
3551.70 76
3551.84 83
3551.97 91
3552.11 100
3552.25 107
3552.38 112
3552.52 114
3552.66 113
3552.79 110
3552.93 106
3553.07 100
3553.20 94
3553.34 87
3553.48 80
3553.61 73
3553.75 68
3553.89 66
3554.02 67
3554.16 74
3554.30 84
3554.44 97
3554.57 112
3554.71 127
3554.85 141
3554.98 153
3555.12 163
3555.26 170
3555.39 174
3555.53 175
3555.67 173
3555.80 170
3555.94 165
3556.08 161
3556.21 158
3556.35 158
3556.49 160
3556.62 163
3556.76 165
3556.90 164
3557.03 159
3557.17 150
3557.31 139
3557.44 127
3557.58 117
3557.72 110
3557.85 106
3557.99 106
3558.13 106
3558.26 107
3558.40 107
3558.54 104
3558.68 100
3558.81 95
3558.95 90
3559.09 85
3559.22 81
3559.36 78
3559.50 76
3559.63 76
3559.77 76
3559.91 77
3560.04 77
3560.18 76
3560.32 73
3560.45 67
3560.59 58
3560.73 47
3560.86 34
3561.00 21
3561.14 8
3561.28 0
3561.41 0
3561.55 0
3561.69 0
3561.82 0
3561.96 0
3562.10 0
3562.23 0
3562.37 0
3562.51 4
3562.64 13
3562.78 24
3562.92 39
3563.06 56
3563.19 74
3563.33 90
3563.47 103
3563.60 110
3563.74 111
3563.88 107
3564.01 99
3564.15 89
3564.29 79
3564.42 71
3564.56 65
3564.70 61
3564.84 58
3564.97 54
3565.11 50
3565.25 45
3565.38 40
3565.52 37
3565.66 35
3565.79 36
3565.93 39
3566.07 43
3566.20 47
3566.34 49
3566.48 48
3566.62 45
3566.75 41
3566.89 35
3567.03 30
3567.16 26
3567.30 24
3567.44 25
3567.57 26
3567.71 29
3567.85 33
3567.99 37
3568.12 41
3568.26 44
3568.40 46
3568.53 47
3568.67 46
3568.81 44
3568.94 41
3569.08 38
3569.22 34
3569.36 31
3569.49 27
3569.63 23
3569.77 19
3569.90 16
3570.04 15
3570.18 16
3570.31 20
3570.45 29
3570.59 40
3570.73 52
3570.86 64
3571.00 73
3571.14 79
3571.27 80
3571.41 76
3571.55 70
3571.69 63
3571.82 55
3571.96 47
3572.10 39
3572.23 33
3572.37 27
3572.51 23
3572.65 20
3572.78 20
3572.92 21
3573.06 24
3573.19 27
3573.33 31
3573.47 36
3573.60 40
3573.74 46
3573.88 54
3574.02 63
3574.15 74
3574.29 86
3574.43 97
3574.56 107
3574.70 114
3574.84 117
3574.98 118
3575.11 115
3575.25 111
3575.39 105
3575.52 100
3575.66 94
3575.80 89
3575.94 84
3576.07 78
3576.21 72
3576.35 65
3576.48 58
3576.62 50
3576.76 42
3576.90 34
3577.03 27
3577.17 20
3577.31 13
3577.44 6
3577.58 0
3577.72 0
3577.86 0
3577.99 0
3578.13 0
3578.27 0
3578.41 0
3578.54 0
3578.68 3
3578.82 19
3578.95 34
3579.09 49
3579.23 61
3579.37 69
3579.50 74
3579.64 78
3579.78 80
3579.91 82
3580.05 84
3580.19 88
3580.33 93
3580.46 98
3580.60 103
3580.74 106
3580.88 108
3581.01 106
3581.15 102
3581.29 96
3581.42 88
3581.56 80
3581.70 75
3581.84 72
3581.97 73
3582.11 78
3582.25 85
3582.39 93
3582.52 101
3582.66 106
3582.80 107
3582.93 104
3583.07 98
3583.21 90
3583.35 82
3583.48 73
3583.62 67
3583.76 61
3583.90 58
3584.03 57
3584.17 58
3584.31 59
3584.44 62
3584.58 66
3584.72 71
3584.86 77
3584.99 83
3585.13 90
3585.27 98
3585.41 107
3585.54 118
3585.68 130
3585.82 143
3585.96 155
3586.09 167
3586.23 177
3586.37 185
3586.50 188
3586.64 187
3586.78 182
3586.92 173
3587.05 161
3587.19 147
3587.33 133
3587.47 121
3587.60 112
3587.74 106
3587.88 102
3588.02 100
3588.15 98
3588.29 96
3588.43 92
3588.57 88
3588.70 85
3588.84 83
3588.98 84
3589.11 88
3589.25 95
3589.39 104
3589.53 115
3589.66 125
3589.80 133
3589.94 139
3590.08 140
3590.21 138
3590.35 133
3590.49 127
3590.63 120
3590.76 114
3590.90 112
3591.04 112
3591.18 115
3591.31 120
3591.45 126
3591.59 131
3591.73 133
3591.86 134
3592.00 133
3592.14 132
3592.28 132
3592.41 133
3592.55 137
3592.69 143
3592.83 151
3592.96 159
3593.10 164
3593.24 167
3593.38 167
3593.51 165
3593.65 161
3593.79 158
3593.93 155
3594.06 154
3594.20 153
3594.34 152
3594.48 147
3594.61 141
3594.75 131
3594.89 120
3595.03 110
3595.16 100
3595.30 93
3595.44 89
3595.58 88
3595.71 87
3595.85 87
3595.99 85
3596.13 82
3596.26 76
3596.40 69
3596.54 59
3596.68 50
3596.81 42
3596.95 37
3597.09 37
3597.23 40
3597.36 46
3597.50 55
3597.64 64
3597.78 73
3597.91 81
3598.05 88
3598.19 97
3598.33 107
3598.46 118
3598.60 129
3598.74 139
3598.88 146
3599.02 149
3599.15 147
3599.29 139
3599.43 129
3599.57 117
3599.70 106
3599.84 97
3599.98 91
3600.12 89
3600.25 90
3600.39 91
3600.53 92
3600.67 91
3600.80 88
3600.94 82
3601.08 74
3601.22 65
3601.35 55
3601.49 45
3601.63 36
3601.77 29
3601.91 22
3602.04 17
3602.18 12
3602.32 9
3602.46 5
3602.59 2
3602.73 0
3602.87 0
3603.01 0
3603.14 0
3603.28 0
3603.42 0
3603.56 0
3603.69 0
3603.83 3
3603.97 10
3604.11 17
3604.25 23
3604.38 29
3604.52 33
3604.66 36
3604.80 38
3604.93 38
3605.07 38
3605.21 37
3605.35 37
3605.48 39
3605.62 44
3605.76 51
3605.90 61
3606.04 73
3606.17 86
3606.31 99
3606.45 109
3606.59 116
3606.72 119
3606.86 118
3607.00 112
3607.14 104
3607.28 95
3607.41 85
3607.55 77
3607.69 71
3607.83 68
3607.96 66
3608.10 64
3608.24 63
3608.38 60
3608.52 56
3608.65 52
3608.79 47
3608.93 44
3609.07 44
3609.20 45
3609.34 49
3609.48 54
3609.62 60
3609.76 64
3609.89 68
3610.03 71
3610.17 72
3610.31 72
3610.44 71
3610.58 68
3610.72 63
3610.86 57
3611.00 51
3611.13 44
3611.27 39
3611.41 36
3611.55 36
3611.68 39
3611.82 45
3611.96 52
3612.10 62
3612.24 72
3612.37 83
3612.51 94
3612.65 105
3612.79 116
3612.93 126
3613.06 135
3613.20 144
3613.34 152
3613.48 161
3613.61 170
3613.75 181
3613.89 193
3614.03 206
3614.17 218
3614.30 227
3614.44 233
3614.58 234
3614.72 231
3614.86 226
3614.99 221
3615.13 217
3615.27 217
3615.41 220
3615.55 224
3615.68 229
3615.82 231
3615.96 229
3616.10 223
3616.24 214
3616.37 203
3616.51 192
3616.65 183
3616.79 176
3616.92 171
3617.06 167
3617.20 163
3617.34 156
3617.48 147
3617.61 135
3617.75 119
3617.89 102
3618.03 85
3618.17 69
3618.30 57
3618.44 49
3618.58 45
3618.72 46
3618.86 51
3618.99 59
3619.13 67
3619.27 74
3619.41 79
3619.55 80
3619.68 77
3619.82 71
3619.96 61
3620.10 50
3620.24 39
3620.37 30
3620.51 22
3620.65 18
3620.79 16
3620.93 16
3621.06 18
3621.20 20
3621.34 22
3621.48 22
3621.62 21
3621.75 18
3621.89 13
3622.03 6
3622.17 0
3622.31 0
3622.44 0
3622.58 0
3622.72 0
3622.86 0
3623.00 0
3623.13 2
3623.27 6
3623.41 7
3623.55 8
3623.69 8
3623.82 9
3623.96 12
3624.10 18
3624.24 25
3624.38 35
3624.52 44
3624.65 54
3624.79 64
3624.93 75
3625.07 87
3625.21 99
3625.34 112
3625.48 125
3625.62 138
3625.76 149
3625.90 158
3626.03 164
3626.17 167
3626.31 167
3626.45 164
3626.59 159
3626.72 153
3626.86 147
3627.00 141
3627.14 136
3627.28 133
3627.42 131
3627.55 131
3627.69 131
3627.83 131
3627.97 132
3628.11 132
3628.24 133
3628.38 133
3628.52 134
3628.66 135
3628.80 136
3628.94 136
3629.07 134
3629.21 130
3629.35 125
3629.49 119
3629.63 111
3629.76 103
3629.90 94
3630.04 86
3630.18 79
3630.32 73
3630.46 70
3630.59 69
3630.73 69
3630.87 69
3631.01 67
3631.15 61
3631.28 53
3631.42 42
3631.56 30
3631.70 19
3631.84 12
3631.98 8
3632.11 6
3632.25 7
3632.39 8
3632.53 7
3632.67 3
3632.81 0
3632.94 0
3633.08 0
3633.22 0
3633.36 0
3633.50 0
3633.63 0
3633.77 11
3633.91 24
3634.05 35
3634.19 45
3634.33 53
3634.46 59
3634.60 65
3634.74 71
3634.88 77
3635.02 84
3635.16 90
3635.29 93
3635.43 94
3635.57 91
3635.71 86
3635.85 81
3635.99 77
3636.12 75
3636.26 76
3636.40 80
3636.54 84
3636.68 88
3636.82 89
3636.95 87
3637.09 82
3637.23 76
3637.37 69
3637.51 63
3637.65 60
3637.78 61
3637.92 65
3638.06 72
3638.20 81
3638.34 90
3638.48 98
3638.61 104
3638.75 107
3638.89 107
3639.03 104
3639.17 100
3639.31 96
3639.44 94
3639.58 94
3639.72 97
3639.86 102
3640.00 109
3640.14 116
3640.27 124
3640.41 133
3640.55 140
3640.69 148
3640.83 154
3640.97 160
3641.10 165
3641.24 169
3641.38 174
3641.52 179
3641.66 184
3641.80 189
3641.93 193
3642.07 196
3642.21 197
3642.35 196
3642.49 194
3642.63 189
3642.77 183
3642.90 175
3643.04 165
3643.18 153
3643.32 141
3643.46 129
3643.60 118
3643.73 108
3643.87 101
3644.01 95
3644.15 91
3644.29 89
3644.43 87
3644.56 85
3644.70 85
3644.84 85
3644.98 84
3645.12 81
3645.26 77
3645.40 70
3645.53 62
3645.67 54
3645.81 45
3645.95 39
3646.09 36
3646.23 35
3646.37 37
3646.50 41
3646.64 46
3646.78 51
3646.92 57
3647.06 62
3647.20 67
3647.33 71
3647.47 73
3647.61 73
3647.75 71
3647.89 67
3648.03 61
3648.17 55
3648.30 48
3648.44 42
3648.58 36
3648.72 32
3648.86 28
3649.00 25
3649.14 21
3649.27 17
3649.41 12
3649.55 6
3649.69 0
3649.83 0
3649.97 0
3650.11 0
3650.24 0
3650.38 1
3650.52 5
3650.66 7
3650.80 7
3650.94 4
3651.08 1
3651.21 0
3651.35 0
3651.49 0
3651.63 1
3651.77 5
3651.91 10
3652.05 13
3652.18 15
3652.32 15
3652.46 12
3652.60 9
3652.74 5
3652.88 2
3653.02 0
3653.15 0
3653.29 1
3653.43 3
3653.57 4
3653.71 4
3653.85 4
3653.99 2
3654.13 0
3654.26 0
3654.40 0
3654.54 0
3654.68 0
3654.82 0
3654.96 1
3655.10 4
3655.23 7
3655.37 9
3655.51 10
3655.65 11
3655.79 11
3655.93 11
3656.07 10
3656.21 10
3656.34 10
3656.48 11
3656.62 14
3656.76 19
3656.90 25
3657.04 32
3657.18 38
3657.31 43
3657.45 47
3657.59 50
3657.73 53
3657.87 56
3658.01 60
3658.15 66
3658.29 72
3658.42 78
3658.56 82
3658.70 85
3658.84 86
3658.98 84
3659.12 82
3659.26 79
3659.40 77
3659.53 77
3659.67 79
3659.81 82
3659.95 88
3660.09 95
3660.23 103
3660.37 112
3660.51 120
3660.64 128
3660.78 134
3660.92 138
3661.06 139
3661.20 137
3661.34 132
3661.48 127
3661.62 120
3661.75 113
3661.89 106
3662.03 98
3662.17 89
3662.31 80
3662.45 71
3662.59 64
3662.73 58
3662.87 55
3663.00 53
3663.14 54
3663.28 55
3663.42 57
3663.56 59
3663.70 63
3663.84 70
3663.98 78
3664.11 89
3664.25 102
3664.39 115
3664.53 128
3664.67 139
3664.81 148
3664.95 155
3665.09 160
3665.23 164
3665.36 168
3665.50 172
3665.64 175
3665.78 177
3665.92 175
3666.06 170
3666.20 162
3666.34 153
3666.48 145
3666.61 138
3666.75 136
3666.89 136
3667.03 140
3667.17 145
3667.31 150
3667.45 154
3667.59 157
3667.73 158
3667.86 158
3668.00 158
3668.14 157
3668.28 157
3668.42 157
3668.56 157
3668.70 156
3668.84 155
3668.98 152
3669.11 146
3669.25 138
3669.39 129
3669.53 120
3669.67 113
3669.81 111
3669.95 114
3670.09 122
3670.23 133
3670.36 145
3670.50 156
3670.64 162
3670.78 163
3670.92 158
3671.06 148
3671.20 135
3671.34 122
3671.48 109
3671.62 98
3671.75 90
3671.89 85
3672.03 83
3672.17 84
3672.31 88
3672.45 94
3672.59 102
3672.73 110
3672.87 118
3673.01 125
3673.14 129
3673.28 130
3673.42 127
3673.56 121
3673.70 112
3673.84 103
3673.98 94
3674.12 86
3674.26 81
3674.40 78
3674.53 77
3674.67 78
3674.81 80
3674.95 82
3675.09 84
3675.23 84
3675.37 81
3675.51 77
3675.65 70
3675.79 62
3675.93 53
3676.06 44
3676.20 36
3676.34 28
3676.48 22
3676.62 18
3676.76 15
3676.90 14
3677.04 14
3677.18 15
3677.32 16
3677.45 17
3677.59 16
3677.73 14
3677.87 11
3678.01 8
3678.15 6
3678.29 5
3678.43 6
3678.57 6
3678.71 6
3678.85 5
3678.98 3
3679.12 1
3679.26 0
3679.40 0
3679.54 0
3679.68 0
3679.82 0
3679.96 0
3680.10 0
3680.24 0
3680.38 0
3680.52 1
3680.65 6
3680.79 12
3680.93 21
3681.07 31
3681.21 40
3681.35 47
3681.49 52
3681.63 53
3681.77 50
3681.91 45
3682.05 37
3682.19 29
3682.32 20
3682.46 13
3682.60 8
3682.74 5
3682.88 4
3683.02 7
3683.16 11
3683.30 18
3683.44 25
3683.58 32
3683.72 38
3683.86 41
3683.99 41
3684.13 39
3684.27 34
3684.41 29
3684.55 25
3684.69 22
3684.83 22
3684.97 24
3685.11 28
3685.25 33
3685.39 39
3685.53 44
3685.67 47
3685.80 49
3685.94 50
3686.08 49
3686.22 47
3686.36 44
3686.50 39
3686.64 33
3686.78 26
3686.92 18
3687.06 10
3687.20 3
3687.34 0
3687.48 0
3687.62 5
3687.75 16
3687.89 31
3688.03 47
3688.17 62
3688.31 71
3688.45 74
3688.59 69
3688.73 59
3688.87 44
3689.01 28
3689.15 13
3689.29 1
3689.43 0
3689.57 0
3689.70 0
3689.84 0
3689.98 0
3690.12 1
3690.26 8
3690.40 18
3690.54 29
3690.68 39
3690.82 47
3690.96 51
3691.10 51
3691.24 46
3691.38 36
3691.52 23
3691.66 8
3691.79 0
3691.93 0
3692.07 0
3692.21 0
3692.35 0
3692.49 0
3692.63 0
3692.77 0
3692.91 14
3693.05 38
3693.19 62
3693.33 84
3693.47 101
3693.61 114
3693.75 120
3693.89 122
3694.02 121
3694.16 117
3694.30 111
3694.44 104
3694.58 96
3694.72 87
3694.86 76
3695.00 65
3695.14 52
3695.28 41
3695.42 32
3695.56 26
3695.70 24
3695.84 26
3695.98 30
3696.12 36
3696.26 42
3696.40 47
3696.53 52
3696.67 56
3696.81 61
3696.95 67
3697.09 73
3697.23 78
3697.37 81
3697.51 83
3697.65 83
3697.79 82
3697.93 81
3698.07 81
3698.21 84
3698.35 91
3698.49 101
3698.63 112
3698.77 122
3698.91 130
3699.05 132
3699.18 128
3699.32 116
3699.46 98
3699.60 76
3699.74 54
3699.88 35
3700.02 23
3700.16 20
3700.30 25
3700.44 37
3700.58 52
3700.72 67
3700.86 79
3701.00 85
3701.14 86
3701.28 82
3701.42 75
3701.56 66
3701.70 57
3701.84 49
3701.98 41
3702.11 34
3702.25 29
3702.39 26
3702.53 28
3702.67 33
3702.81 41
3702.95 52
3703.09 64
3703.23 75
3703.37 86
3703.51 95
3703.65 103
3703.79 110
3703.93 116
3704.07 121
3704.21 123
3704.35 121
3704.49 115
3704.63 106
3704.77 97
3704.91 88
3705.05 83
3705.19 82
3705.32 85
3705.46 92
3705.60 99
3705.74 106
3705.88 111
3706.02 113
3706.16 112
3706.30 109
3706.44 105
3706.58 99
3706.72 93
3706.86 85
3707.00 77
3707.14 70
3707.28 65
3707.42 62
3707.56 63
3707.70 67
3707.84 74
3707.98 83
3708.12 93
3708.26 102
3708.40 110
3708.54 114
3708.68 115
3708.82 112
3708.96 107
3709.10 100
3709.24 94
3709.37 90
3709.51 90
3709.65 94
3709.79 99
3709.93 104
3710.07 107
3710.21 106
3710.35 102
3710.49 94
3710.63 86
3710.77 80
3710.91 76
3711.05 76
3711.19 79
3711.33 83
3711.47 87
3711.61 91
3711.75 94
3711.89 96
3712.03 98
3712.17 101
3712.31 106
3712.45 111
3712.59 117
3712.73 123
3712.87 130
3713.01 135
3713.15 137
3713.29 137
3713.43 133
3713.57 125
3713.71 115
3713.85 103
3713.99 91
3714.13 79
3714.27 71
3714.41 64
3714.55 60
3714.68 57
3714.82 54
3714.96 52
3715.10 49
3715.24 48
3715.38 47
3715.52 47
3715.66 49
3715.80 53
3715.94 58
3716.08 63
3716.22 68
3716.36 72
3716.50 75
3716.64 77
3716.78 78
3716.92 80
3717.06 82
3717.20 85
3717.34 89
3717.48 95
3717.62 100
3717.76 105
3717.90 108
3718.04 107
3718.18 102
3718.32 92
3718.46 78
3718.60 60
3718.74 40
3718.88 20
3719.02 0
3719.16 0
3719.30 0
3719.44 0
3719.58 0
3719.72 0
3719.86 0
3720.00 0
3720.14 6
3720.28 17
3720.42 25
3720.56 30
3720.70 30
3720.84 25
3720.98 18
3721.12 10
3721.26 3
3721.40 0
3721.54 0
3721.68 0
3721.82 0
3721.96 0
3722.10 0
3722.24 0
3722.38 0
3722.52 0
3722.66 2
3722.80 3
3722.94 5
3723.08 6
3723.22 7
3723.36 8
3723.50 8
3723.64 8
3723.78 9
3723.92 10
3724.06 9
3724.20 8
3724.34 5
3724.48 1
3724.62 0
3724.76 0
3724.90 0
3725.04 0
3725.18 0
3725.32 0
3725.46 0
3725.60 3
3725.74 9
3725.88 16
3726.02 24
3726.16 32
3726.30 41
3726.44 50
3726.58 58
3726.72 65
3726.86 71
3727.00 77
3727.14 83
3727.28 89
3727.42 96
3727.56 101
3727.70 106
3727.84 108
3727.98 109
3728.12 107
3728.26 103
3728.40 97
3728.54 89
3728.68 80
3728.82 70
3728.96 59
3729.10 48
3729.24 39
3729.38 33
3729.52 29
3729.66 28
3729.80 30
3729.94 35
3730.08 41
3730.22 47
3730.36 55
3730.50 64
3730.64 74
3730.78 84
3730.92 94
3731.06 102
3731.20 109
3731.34 114
3731.48 117
3731.62 117
3731.76 116
3731.90 114
3732.04 114
3732.18 115
3732.32 119
3732.46 126
3732.60 136
3732.74 149
3732.88 162
3733.02 174
3733.16 185
3733.30 193
3733.44 198
3733.58 201
3733.72 203
3733.86 203
3734.00 204
3734.14 205
3734.28 205
3734.42 204
3734.56 203
3734.70 201
3734.84 200
3734.98 200
3735.12 204
3735.26 211
3735.40 221
3735.54 235
3735.68 251
3735.82 266
3735.96 278
3736.10 283
3736.24 281
3736.38 273
3736.52 258
3736.66 240
3736.80 223
3736.94 209
3737.09 199
3737.23 195
3737.37 196
3737.51 199
3737.65 203
3737.79 204
3737.93 203
3738.07 200
3738.21 194
3738.35 186
3738.49 179
3738.63 172
3738.77 166
3738.91 159
3739.05 153
3739.19 144
3739.33 135
3739.47 124
3739.61 114
3739.75 105
3739.89 98
3740.03 96
3740.17 98
3740.31 105
3740.45 114
3740.59 125
3740.73 135
3740.87 142
3741.01 147
3741.15 148
3741.29 147
3741.43 144
3741.57 140
3741.71 138
3741.85 137
3741.99 138
3742.13 143
3742.27 151
3742.41 162
3742.56 175
3742.70 189
3742.84 204
3742.98 218
3743.12 229
3743.26 235
3743.40 236
3743.54 232
3743.68 222
3743.82 208
3743.96 191
3744.10 172
3744.24 152
3744.38 134
3744.52 118
3744.66 105
3744.80 95
3744.94 88
3745.08 83
3745.22 79
3745.36 76
3745.50 73
3745.64 71
3745.78 71
3745.92 73
3746.06 79
3746.20 89
3746.34 101
3746.49 115
3746.63 127
3746.77 136
3746.91 139
3747.05 135
3747.19 125
3747.33 109
3747.47 90
3747.61 69
3747.75 51
3747.89 37
3748.03 29
3748.17 28
3748.31 35
3748.45 47
3748.59 62
3748.73 76
3748.87 88
3749.01 95
3749.15 97
3749.29 94
3749.43 89
3749.57 84
3749.71 79
3749.86 78
3750.00 79
3750.14 82
3750.28 87
3750.42 90
3750.56 92
3750.70 91
3750.84 86
3750.98 78
3751.12 69
3751.26 59
3751.40 50
3751.54 45
3751.68 44
3751.82 47
3751.96 54
3752.10 63
3752.24 73
3752.38 80
3752.52 85
3752.66 86
3752.81 84
3752.95 80
3753.09 74
3753.23 68
3753.37 63
3753.51 59
3753.65 57
3753.79 56
3753.93 56
3754.07 55
3754.21 53
3754.35 50
3754.49 46
3754.63 41
3754.77 37
3754.91 34
3755.05 32
3755.19 34
3755.33 38
3755.48 44
3755.62 52
3755.76 59
3755.90 66
3756.04 72
3756.18 76
3756.32 80
3756.46 84
3756.60 88
3756.74 94
3756.88 102
3757.02 113
3757.16 126
3757.30 140
3757.44 154
3757.58 166
3757.72 176
3757.87 184
3758.01 189
3758.15 192
3758.29 194
3758.43 195
3758.57 195
3758.71 194
3758.85 191
3758.99 186
3759.13 180
3759.27 173
3759.41 166
3759.55 160
3759.69 154
3759.83 147
3759.97 139
3760.11 128
3760.26 115
3760.40 101
3760.54 88
3760.68 80
3760.82 80
3760.96 86
3761.10 99
3761.24 116
3761.38 133
3761.52 148
3761.66 157
3761.80 162
3761.94 162
3762.08 160
3762.22 159
3762.37 161
3762.51 166
3762.65 173
3762.79 182
3762.93 189
3763.07 194
3763.21 194
3763.35 190
3763.49 182
3763.63 172
3763.77 161
3763.91 150
3764.05 140
3764.19 132
3764.34 125
3764.48 118
3764.62 113
3764.76 109
3764.90 106
3765.04 104
3765.18 104
3765.32 105
3765.46 107
3765.60 111
3765.74 115
3765.88 119
3766.02 123
3766.16 126
3766.31 127
3766.45 124
3766.59 117
3766.73 105
3766.87 89
3767.01 70
3767.15 50
3767.29 32
3767.43 16
3767.57 4
3767.71 0
3767.85 0
3768.00 0
3768.14 0
3768.28 0
3768.42 0
3768.56 0
3768.70 0
3768.84 0
3768.98 5
3769.12 10
3769.26 15
3769.40 20
3769.54 25
3769.68 31
3769.83 39
3769.97 50
3770.11 61
3770.25 73
3770.39 85
3770.53 94
3770.67 102
3770.81 106
3770.95 106
3771.09 104
3771.23 99
3771.37 92
3771.52 85
3771.66 79
3771.80 74
3771.94 71
3772.08 70
3772.22 70
3772.36 70
3772.50 69
3772.64 66
3772.78 61
3772.92 56
3773.07 51
3773.21 46
3773.35 42
3773.49 39
3773.63 36
3773.77 34
3773.91 31
3774.05 29
3774.19 26
3774.33 23
3774.47 21
3774.62 20
3774.76 20
3774.90 21
3775.04 24
3775.18 27
3775.32 30
3775.46 33
3775.60 35
3775.74 37
3775.88 39
3776.02 41
3776.17 44
3776.31 49
3776.45 54
3776.59 61
3776.73 68
3776.87 75
3777.01 81
3777.15 85
3777.29 88
3777.43 90
3777.57 91
3777.72 91
3777.86 89
3778.00 87
3778.14 84
3778.28 80
3778.42 75
3778.56 69
3778.70 64
3778.84 61
3778.98 61
3779.13 63
3779.27 69
3779.41 76
3779.55 83
3779.69 90
3779.83 94
3779.97 96
3780.11 96
3780.25 94
3780.39 92
3780.54 90
3780.68 88
3780.82 86
3780.96 84
3781.10 80
3781.24 75
3781.38 70
3781.52 66
3781.66 63
3781.81 62
3781.95 65
3782.09 70
3782.23 75
3782.37 79
3782.51 81
3782.65 78
3782.79 69
3782.93 56
3783.07 39
3783.22 22
3783.36 6
3783.50 0
3783.64 0
3783.78 0
3783.92 0
3784.06 0
3784.20 0
3784.34 0
3784.49 0
3784.63 0
3784.77 1
3784.91 6
3785.05 17
3785.19 32
3785.33 53
3785.47 78
3785.61 105
3785.76 133
3785.90 160
3786.04 187
3786.18 215
3786.32 243
3786.46 272
3786.60 303
3786.74 336
3786.88 368
3787.03 401
3787.17 433
3787.31 464
3787.45 495
3787.59 527
3787.73 560
3787.87 593
3788.01 626
3788.15 660
3788.30 693
3788.44 726
3788.58 759
3788.72 791
3788.86 823
3789.00 854
3789.14 883
3789.28 908
3789.43 928
3789.57 941
3789.71 945
3789.85 940
3789.99 927
3790.13 909
3790.27 887
3790.41 865
3790.56 846
3790.70 830
3790.84 820
3790.98 815
3791.12 813
3791.26 814
3791.40 816
3791.54 815
3791.68 811
3791.83 802
3791.97 786
3792.11 763
3792.25 734
3792.39 701
3792.53 666
3792.67 631
3792.81 600
3792.96 573
3793.10 552
3793.24 536
3793.38 523
3793.52 510
3793.66 497
3793.80 480
3793.94 459
3794.09 436
3794.23 411
3794.37 386
3794.51 362
3794.65 343
3794.79 327
3794.93 313
3795.08 302
3795.22 291
3795.36 281
3795.50 270
3795.64 261
3795.78 253
3795.92 248
3796.06 247
3796.21 248
3796.35 250
3796.49 253
3796.63 253
3796.77 252
3796.91 249
3797.05 244
3797.19 240
3797.34 237
3797.48 235
3797.62 234
3797.76 232
3797.90 228
3798.04 222
3798.18 213
3798.33 201
3798.47 188
3798.61 176
3798.75 166
3798.89 159
3799.03 154
3799.17 151
3799.32 150
3799.46 149
3799.60 148
3799.74 147
3799.88 145
3800.02 144
3800.16 144
3800.30 144
3800.45 145
3800.59 146
3800.73 146
3800.87 146
3801.01 144
3801.15 139
3801.29 133
3801.44 124
3801.58 114
3801.72 102
3801.86 90
3802.00 78
3802.14 66
3802.28 55
3802.43 46
3802.57 37
3802.71 30
3802.85 24
3802.99 20
3803.13 19
3803.27 20
3803.42 23
3803.56 29
3803.70 36
3803.84 45
3803.98 54
3804.12 64
3804.26 72
3804.41 81
3804.55 88
3804.69 94
3804.83 100
3804.97 105
3805.11 110
3805.26 114
3805.40 116
3805.54 116
3805.68 113
3805.82 107
3805.96 98
3806.10 88
3806.25 78
3806.39 70
3806.53 65
3806.67 65
3806.81 70
3806.95 78
3807.09 87
3807.24 94
3807.38 97
3807.52 96
3807.66 89
3807.80 79
3807.94 67
3808.09 55
3808.23 47
3808.37 41
3808.51 39
3808.65 39
3808.79 40
3808.93 41
3809.08 42
3809.22 42
3809.36 42
3809.50 42
3809.64 42
3809.78 42
3809.93 40
3810.07 37
3810.21 33
3810.35 27
3810.49 22
3810.63 18
3810.77 16
3810.92 18
3811.06 23
3811.20 30
3811.34 38
3811.48 45
3811.62 51
3811.77 55
3811.91 57
3812.05 57
3812.19 56
3812.33 54
3812.47 53
3812.62 52
3812.76 50
3812.90 48
3813.04 46
3813.18 44
3813.32 43
3813.47 45
3813.61 50
3813.75 59
3813.89 72
3814.03 87
3814.17 103
3814.32 118
3814.46 130
3814.60 138
3814.74 142
3814.88 144
3815.02 144
3815.17 143
3815.31 142
3815.45 142
3815.59 142
3815.73 143
3815.87 143
3816.02 142
3816.16 140
3816.30 136
3816.44 132
3816.58 128
3816.72 124
3816.87 121
3817.01 118
3817.15 117
3817.29 116
3817.43 115
3817.57 115
3817.72 116
3817.86 119
3818.00 123
3818.14 130
3818.28 138
3818.42 148
3818.57 160
3818.71 174
3818.85 189
3818.99 204
3819.13 220
3819.27 234
3819.42 247
3819.56 257
3819.70 265
3819.84 272
3819.98 278
3820.13 285
3820.27 293
3820.41 302
3820.55 311
3820.69 319
3820.83 325
3820.98 327
3821.12 325
3821.26 319
3821.40 310
3821.54 300
3821.68 291
3821.83 282
3821.97 276
3822.11 270
3822.25 266
3822.39 263
3822.54 261
3822.68 260
3822.82 259
3822.96 258
3823.10 256
3823.24 252
3823.39 244
3823.53 232
3823.67 219
3823.81 205
3823.95 193
3824.10 185
3824.24 182
3824.38 183
3824.52 188
3824.66 192
3824.80 196
3824.95 197
3825.09 197
3825.23 194
3825.37 190
3825.51 187
3825.66 184
3825.80 181
3825.94 180
3826.08 177
3826.22 174
3826.37 170
3826.51 164
3826.65 157
3826.79 148
3826.93 140
3827.07 133
3827.22 127
3827.36 122
3827.50 118
3827.64 115
3827.78 110
3827.93 105
3828.07 99
3828.21 92
3828.35 85
3828.49 79
3828.64 75
3828.78 74
3828.92 75
3829.06 78
3829.20 82
3829.35 84
3829.49 84
3829.63 80
3829.77 72
3829.91 62
3830.06 50
3830.20 38
3830.34 27
3830.48 18
3830.62 11
3830.76 7
3830.91 3
3831.05 0
3831.19 0
3831.33 0
3831.47 0
3831.62 0
3831.76 0
3831.90 0
3832.04 0
3832.18 6
3832.33 17
3832.47 27
3832.61 35
3832.75 43
3832.89 49
3833.04 56
3833.18 62
3833.32 67
3833.46 72
3833.60 76
3833.75 78
3833.89 80
3834.03 83
3834.17 88
3834.31 94
3834.46 103
3834.60 114
3834.74 125
3834.88 137
3835.02 148
3835.17 158
3835.31 167
3835.45 177
3835.59 188
3835.73 199
3835.88 211
3836.02 223
3836.16 234
3836.30 244
3836.45 252
3836.59 259
3836.73 266
3836.87 275
3837.01 287
3837.16 302
3837.30 318
3837.44 336
3837.58 353
3837.72 368
3837.87 381
3838.01 392
3838.15 401
3838.29 407
3838.43 410
3838.58 412
3838.72 410
3838.86 407
3839.00 401
3839.14 394
3839.29 387
3839.43 378
3839.57 369
3839.71 360
3839.86 351
3840.00 343
3840.14 336
3840.28 331
3840.42 328
3840.57 327
3840.71 326
3840.85 324
3840.99 320
3841.13 314
3841.28 306
3841.42 298
3841.56 290
3841.70 284
3841.85 280
3841.99 278
3842.13 276
3842.27 273
3842.41 269
3842.56 264
3842.70 257
3842.84 250
3842.98 241
3843.12 233
3843.27 223
3843.41 213
3843.55 202
3843.69 189
3843.84 176
3843.98 162
3844.12 148
3844.26 134
3844.40 121
3844.55 110
3844.69 103
3844.83 100
3844.97 102
3845.12 108
3845.26 118
3845.40 131
3845.54 144
3845.68 156
3845.83 166
3845.97 172
3846.11 174
3846.25 173
3846.40 170
3846.54 166
3846.68 162
3846.82 160
3846.96 161
3847.11 166
3847.25 172
3847.39 180
3847.53 188
3847.68 195
3847.82 199
3847.96 201
3848.10 200
3848.25 197
3848.39 192
3848.53 187
3848.67 181
3848.81 176
3848.96 170
3849.10 164
3849.24 156
3849.38 145
3849.53 132
3849.67 116
3849.81 98
3849.95 79
3850.10 61
3850.24 45
3850.38 32
3850.52 23
3850.66 18
3850.81 16
3850.95 16
3851.09 17
3851.23 19
3851.38 21
3851.52 22
3851.66 22
3851.80 23
3851.95 23
3852.09 25
3852.23 28
3852.37 33
3852.52 41
3852.66 50
3852.80 58
3852.94 65
3853.08 70
3853.23 71
3853.37 70
3853.51 67
3853.65 65
3853.80 64
3853.94 65
3854.08 65
3854.22 64
3854.37 59
3854.51 51
3854.65 38
3854.79 23
3854.94 6
3855.08 0
3855.22 0
3855.36 0
3855.51 0
3855.65 0
3855.79 0
3855.93 0
3856.07 0
3856.22 5
3856.36 21
3856.50 36
3856.64 49
3856.79 58
3856.93 63
3857.07 63
3857.21 58
3857.36 51
3857.50 42
3857.64 34
3857.78 26
3857.93 19
3858.07 13
3858.21 8
3858.35 2
3858.50 0
3858.64 0
3858.78 0
3858.92 0
3859.07 0
3859.21 0
3859.35 0
3859.49 0
3859.64 4
3859.78 9
3859.92 14
3860.06 19
3860.21 23
3860.35 27
3860.49 31
3860.63 36
3860.78 41
3860.92 46
3861.06 52
3861.20 57
3861.35 60
3861.49 62
3861.63 63
3861.77 61
3861.92 57
3862.06 51
3862.20 45
3862.34 40
3862.49 36
3862.63 34
3862.77 35
3862.91 39
3863.06 44
3863.20 49
3863.34 52
3863.48 52
3863.63 49
3863.77 44
3863.91 38
3864.05 34
3864.20 34
3864.34 38
3864.48 48
3864.63 60
3864.77 74
3864.91 87
3865.05 98
3865.20 105
3865.34 108
3865.48 106
3865.62 100
3865.77 90
3865.91 78
3866.05 64
3866.19 49
3866.34 35
3866.48 22
3866.62 12
3866.76 4
3866.91 0
3867.05 0
3867.19 1
3867.33 4
3867.48 9
3867.62 13
3867.76 17
3867.91 18
3868.05 16
3868.19 12
3868.33 5
3868.48 0
3868.62 0
3868.76 0
3868.90 0
3869.05 0
3869.19 0
3869.33 0
3869.47 5
3869.62 16
3869.76 27
3869.90 37
3870.05 46
3870.19 55
3870.33 63
3870.47 70
3870.62 77
3870.76 82
3870.90 84
3871.04 83
3871.19 78
3871.33 68
3871.47 56
3871.61 41
3871.76 27
3871.90 13
3872.04 3
3872.19 0
3872.33 0
3872.47 0
3872.61 2
3872.76 10
3872.90 19
3873.04 28
3873.18 38
3873.33 47
3873.47 56
3873.61 64
3873.76 71
3873.90 76
3874.04 77
3874.18 75
3874.33 70
3874.47 62
3874.61 53
3874.76 44
3874.90 38
3875.04 35
3875.18 36
3875.33 40
3875.47 45
3875.61 52
3875.75 57
3875.90 61
3876.04 63
3876.18 63
3876.33 61
3876.47 59
3876.61 56
3876.75 52
3876.90 48
3877.04 43
3877.18 38
3877.33 35
3877.47 33
3877.61 34
3877.75 37
3877.90 42
3878.04 47
3878.18 52
3878.33 55
3878.47 57
3878.61 59
3878.75 60
3878.90 62
3879.04 63
3879.18 62
3879.33 60
3879.47 54
3879.61 45
3879.75 35
3879.90 25
3880.04 16
3880.18 11
3880.33 10
3880.47 13
3880.61 19
3880.75 27
3880.90 35
3881.04 43
3881.18 49
3881.33 53
3881.47 56
3881.61 57
3881.75 59
3881.90 60
3882.04 63
3882.18 68
3882.33 74
3882.47 82
3882.61 88
3882.75 93
3882.90 95
3883.04 92
3883.18 87
3883.33 78
3883.47 68
3883.61 58
3883.75 49
3883.90 42
3884.04 36
3884.18 32
3884.33 30
3884.47 30
3884.61 32
3884.76 36
3884.90 39
3885.04 43
3885.18 46
3885.33 47
3885.47 45
3885.61 43
3885.76 39
3885.90 35
3886.04 32
3886.19 30
3886.33 32
3886.47 36
3886.61 43
3886.76 51
3886.90 60
3887.04 70
3887.19 80
3887.33 88
3887.47 95
3887.62 98
3887.76 98
3887.90 93
3888.04 83
3888.19 71
3888.33 56
3888.47 42
3888.62 29
3888.76 18
3888.90 10
3889.05 5
3889.19 2
3889.33 1
3889.47 3
3889.62 8
3889.76 14
3889.90 22
3890.05 30
3890.19 40
3890.33 50
3890.48 60
3890.62 72
3890.76 86
3890.90 101
3891.05 118
3891.19 136
3891.33 152
3891.48 166
3891.62 177
3891.76 184
3891.91 188
3892.05 190
3892.19 192
3892.34 194
3892.48 198
3892.62 203
3892.77 209
3892.91 213
3893.05 214
3893.19 210
3893.34 203
3893.48 193
3893.62 182
3893.77 172
3893.91 165
3894.05 161
3894.20 160
3894.34 160
3894.48 160
3894.63 157
3894.77 150
3894.91 139
3895.05 124
3895.20 105
3895.34 86
3895.48 67
3895.63 51
3895.77 40
3895.91 36
3896.06 40
3896.20 49
3896.34 63
3896.49 79
3896.63 95
3896.77 106
3896.92 111
3897.06 110
3897.20 102
3897.35 88
3897.49 70
3897.63 51
3897.78 31
3897.92 12
3898.06 0
3898.20 0
3898.35 0
3898.49 0
3898.63 0
3898.78 0
3898.92 7
3899.06 22
3899.21 37
3899.35 50
3899.49 62
3899.64 74
3899.78 85
3899.92 95
3900.07 105
3900.21 112
3900.35 116
3900.50 114
3900.64 106
3900.78 93
3900.93 77
3901.07 61
3901.21 47
3901.36 36
3901.50 29
3901.64 25
3901.79 23
3901.93 22
3902.07 21
3902.22 18
3902.36 15
3902.50 12
3902.65 9
3902.79 6
3902.93 5
3903.08 5
3903.22 6
3903.36 7
3903.51 9
3903.65 10
3903.79 10
3903.93 10
3904.08 11
3904.22 13
3904.36 18
3904.51 26
3904.65 36
3904.79 49
3904.94 62
3905.08 73
3905.22 82
3905.37 86
3905.51 87
3905.65 84
3905.80 80
3905.94 75
3906.08 71
3906.23 67
3906.37 62
3906.51 56
3906.66 49
3906.80 40
3906.94 30
3907.09 20
3907.23 12
3907.38 6
3907.52 4
3907.66 3
3907.81 3
3907.95 3
3908.09 2
3908.24 0
3908.38 0
3908.52 0
3908.67 0
3908.81 0
3908.95 0
3909.10 0
3909.24 9
3909.38 21
3909.53 33
3909.67 46
3909.81 57
3909.96 66
3910.10 72
3910.24 76
3910.39 79
3910.53 81
3910.67 84
3910.82 89
3910.96 95
3911.10 102
3911.25 108
3911.39 112
3911.53 113
3911.68 114
3911.82 114
3911.96 114
3912.11 117
3912.25 121
3912.39 127
3912.54 133
3912.68 139
3912.82 144
3912.97 148
3913.11 152
3913.26 155
3913.40 158
3913.54 161
3913.69 163
3913.83 165
3913.97 166
3914.12 166
3914.26 167
3914.40 167
3914.55 167
3914.69 165
3914.83 160
3914.98 151
3915.12 138
3915.26 121
3915.41 102
3915.55 84
3915.69 67
3915.84 55
3915.98 47
3916.13 44
3916.27 45
3916.41 48
3916.56 53
3916.70 59
3916.84 65
3916.99 72
3917.13 80
3917.27 88
3917.42 98
3917.56 108
3917.70 119
3917.85 129
3917.99 137
3918.14 142
3918.28 142
3918.42 137
3918.57 127
3918.71 114
3918.85 99
3919.00 83
3919.14 69
3919.28 57
3919.43 50
3919.57 47
3919.71 48
3919.86 51
3920.00 55
3920.15 59
3920.29 62
3920.43 63
3920.58 64
3920.72 64
3920.86 64
3921.01 62
3921.15 60
3921.29 57
3921.44 53
3921.58 49
3921.73 44
3921.87 40
3922.01 38
3922.16 36
3922.30 35
3922.44 35
3922.59 35
3922.73 36
3922.87 36
3923.02 37
3923.16 39
3923.31 41
3923.45 43
3923.59 44
3923.74 46
3923.88 49
3924.02 53
3924.17 59
3924.31 68
3924.45 79
3924.60 91
3924.74 103
3924.89 113
3925.03 120
3925.17 126
3925.32 129
3925.46 130
3925.60 131
3925.75 131
3925.89 132
3926.04 133
3926.18 135
3926.32 138
3926.47 141
3926.61 144
3926.75 146
3926.90 146
3927.04 145
3927.19 143
3927.33 139
3927.47 136
3927.62 133
3927.76 133
3927.90 134
3928.05 136
3928.19 138
3928.34 138
3928.48 136
3928.62 131
3928.77 124
3928.91 115
3929.05 106
3929.20 97
3929.34 90
3929.49 84
3929.63 79
3929.77 74
3929.92 70
3930.06 66
3930.20 64
3930.35 64
3930.49 67
3930.64 72
3930.78 78
3930.92 84
3931.07 87
3931.21 87
3931.35 83
3931.50 74
3931.64 63
3931.79 49
3931.93 36
3932.07 24
3932.22 15
3932.36 9
3932.50 7
3932.65 8
3932.79 11
3932.94 16
3933.08 21
3933.22 28
3933.37 34
3933.51 41
3933.66 49
3933.80 56
3933.94 63
3934.09 69
3934.23 75
3934.38 82
3934.52 88
3934.66 96
3934.81 105
3934.95 115
3935.09 125
3935.24 133
3935.38 141
3935.53 148
3935.67 154
3935.81 159
3935.96 166
3936.10 172
3936.25 180
3936.39 189
3936.53 197
3936.68 204
3936.82 209
3936.96 212
3937.11 211
3937.25 205
3937.40 197
3937.54 186
3937.68 173
3937.83 159
3937.97 146
3938.12 133
3938.26 121
3938.40 111
3938.55 102
3938.69 95
3938.84 90
3938.98 87
3939.12 85
3939.27 86
3939.41 88
3939.56 90
3939.70 91
3939.84 92
3939.99 91
3940.13 89
3940.28 86
3940.42 82
3940.56 79
3940.71 76
3940.85 74
3941.00 74
3941.14 74
3941.28 75
3941.43 78
3941.57 82
3941.72 88
3941.86 96
3942.00 107
3942.15 120
3942.29 135
3942.44 150
3942.58 163
3942.72 174
3942.87 182
3943.01 185
3943.16 185
3943.30 181
3943.44 173
3943.59 164
3943.73 152
3943.88 138
3944.02 123
3944.16 107
3944.31 91
3944.45 76
3944.60 62
3944.74 51
3944.88 43
3945.03 36
3945.17 30
3945.32 25
3945.46 21
3945.60 17
3945.75 13
3945.89 10
3946.04 6
3946.18 2
3946.32 0
3946.47 0
3946.61 0
3946.76 0
3946.90 0
3947.05 0
3947.19 0
3947.33 2
3947.48 16
3947.62 30
3947.77 44
3947.91 56
3948.05 64
3948.20 70
3948.34 72
3948.49 73
3948.63 73
3948.77 74
3948.92 76
3949.06 80
3949.21 85
3949.35 93
3949.50 103
3949.64 114
3949.78 125
3949.93 137
3950.07 148
3950.22 159
3950.36 170
3950.50 181
3950.65 194
3950.79 209
3950.94 227
3951.08 248
3951.23 271
3951.37 295
3951.51 319
3951.66 341
3951.80 360
3951.95 374
3952.09 383
3952.23 388
3952.38 389
3952.52 389
3952.67 390
3952.81 393
3952.96 399
3953.10 408
3953.24 419
3953.39 432
3953.53 442
3953.68 450
3953.82 454
3953.96 454
3954.11 450
3954.25 443
3954.40 434
3954.54 427
3954.69 422
3954.83 421
3954.97 421
3955.12 423
3955.26 425
3955.41 426
3955.55 424
3955.70 418
3955.84 409
3955.98 396
3956.13 382
3956.27 366
3956.42 350
3956.56 334
3956.71 319
3956.85 304
3956.99 290
3957.14 276
3957.28 260
3957.43 243
3957.57 224
3957.72 204
3957.86 183
3958.00 163
3958.15 144
3958.29 126
3958.44 109
3958.58 92
3958.73 75
3958.87 57
3959.01 39
3959.16 22
3959.30 6
3959.45 0
3959.59 0
3959.74 0
3959.88 0
3960.02 0
3960.17 3
3960.31 12
3960.46 18
3960.60 21
3960.75 18
3960.89 13
3961.03 5
3961.18 0
3961.32 0
3961.47 0
3961.61 0
3961.76 0
3961.90 0
3962.05 9
3962.19 19
3962.33 27
3962.48 32
3962.62 34
3962.77 34
3962.91 31
3963.06 29
3963.20 27
3963.34 28
3963.49 31
3963.63 37
3963.78 44
3963.92 51
3964.07 58
3964.21 63
3964.36 67
3964.50 70
3964.64 73
3964.79 75
3964.93 77
3965.08 80
3965.22 82
3965.37 83
3965.51 83
3965.66 82
3965.80 79
3965.94 75
3966.09 71
3966.23 67
3966.38 64
3966.52 61
3966.67 58
3966.81 54
3966.96 49
3967.10 43
3967.24 35
3967.39 28
3967.53 21
3967.68 16
3967.82 11
3967.97 7
3968.11 2
3968.26 0
3968.40 0
3968.54 0
3968.69 0
3968.83 0
3968.98 0
3969.12 0
3969.27 2
3969.41 20
3969.56 41
3969.70 60
3969.85 76
3969.99 88
3970.13 94
3970.28 95
3970.42 91
3970.57 87
3970.71 82
3970.86 80
3971.00 80
3971.15 83
3971.29 89
3971.43 97
3971.58 106
3971.72 114
3971.87 121
3972.01 127
3972.16 129
3972.30 128
3972.45 124
3972.59 117
3972.74 109
3972.88 99
3973.03 90
3973.17 83
3973.31 79
3973.46 77
3973.60 76
3973.75 78
3973.89 80
3974.04 82
3974.18 82
3974.33 81
3974.47 79
3974.62 75
3974.76 71
3974.90 65
3975.05 58
3975.19 48
3975.34 37
3975.48 25
3975.63 13
3975.77 4
3975.92 0
3976.06 2
3976.21 11
3976.35 24
3976.50 40
3976.64 56
3976.78 69
3976.93 78
3977.07 82
3977.22 81
3977.36 77
3977.51 72
3977.65 68
3977.80 65
3977.94 64
3978.09 64
3978.23 65
3978.38 64
3978.52 62
3978.67 58
3978.81 52
3978.95 47
3979.10 42
3979.24 40
3979.39 40
3979.53 45
3979.68 52
3979.82 62
3979.97 73
3980.11 85
3980.26 95
3980.40 101
3980.55 103
3980.69 101
3980.84 94
3980.98 85
3981.13 77
3981.27 73
3981.41 73
3981.56 80
3981.70 92
3981.85 107
3981.99 123
3982.14 138
3982.28 150
3982.43 157
3982.57 159
3982.72 157
3982.86 151
3983.01 142
3983.15 134
3983.30 127
3983.44 123
3983.59 121
3983.73 121
3983.88 123
3984.02 123
3984.16 122
3984.31 118
3984.45 112
3984.60 104
3984.74 96
3984.89 89
3985.03 83
3985.18 80
3985.32 78
3985.47 78
3985.61 79
3985.76 81
3985.90 85
3986.05 90
3986.19 96
3986.34 102
3986.48 108
3986.63 114
3986.77 118
3986.92 121
3987.06 123
3987.21 123
3987.35 122
3987.50 120
3987.64 116
3987.78 112
3987.93 106
3988.07 99
3988.22 93
3988.36 88
3988.51 85
3988.65 84
3988.80 86
3988.94 89
3989.09 95
3989.23 101
3989.38 108
3989.52 116
3989.67 124
3989.81 133
3989.96 140
3990.10 147
3990.25 151
3990.39 152
3990.54 150
3990.68 146
3990.83 140
3990.97 133
3991.12 126
3991.26 121
3991.41 116
3991.55 112
3991.70 106
3991.84 100
3991.99 92
3992.13 85
3992.28 80
3992.42 77
3992.57 77
3992.71 81
3992.86 87
3993.00 95
3993.15 103
3993.29 109
3993.44 114
3993.58 116
3993.73 114
3993.87 110
3994.02 105
3994.16 98
3994.31 91
3994.45 87
3994.60 84
3994.74 84
3994.88 87
3995.03 91
3995.17 95
3995.32 99
3995.46 103
3995.61 105
3995.75 106
3995.90 106
3996.04 105
3996.19 104
3996.33 102
3996.48 101
3996.62 101
3996.77 104
3996.91 110
3997.06 119
3997.20 131
3997.35 143
3997.49 152
3997.64 157
3997.78 155
3997.93 145
3998.07 127
3998.22 104
3998.36 78
3998.51 52
3998.65 29
3998.80 11
3998.95 0
3999.09 0
3999.24 0
3999.38 0
3999.53 0
3999.67 1
3999.82 4
3999.96 6
4000.11 6
4000.25 4
4000.40 1
4000.54 0
4000.69 0
4000.83 1
4000.98 7
4001.12 16
4001.27 27
4001.41 38
4001.56 47
4001.70 54
4001.85 56
4001.99 55
4002.14 52
4002.28 48
4002.43 43
4002.57 39
4002.72 35
4002.86 32
4003.01 30
4003.15 29
4003.30 30
4003.44 33
4003.59 37
4003.73 42
4003.88 47
4004.02 52
4004.17 57
4004.31 61
4004.46 65
4004.60 69
4004.75 75
4004.89 83
4005.04 91
4005.18 100
4005.33 108
4005.47 115
4005.62 119
4005.76 121
4005.91 120
4006.06 118
4006.20 115
4006.35 114
4006.49 115
4006.64 118
4006.78 123
4006.93 129
4007.07 135
4007.22 140
4007.36 142
4007.51 140
4007.65 135
4007.80 127
4007.94 117
4008.09 106
4008.23 94
4008.38 84
4008.52 74
4008.67 66
4008.81 61
4008.96 56
4009.10 54
4009.25 52
4009.39 52
4009.54 52
4009.69 54
4009.83 55
4009.98 56
4010.12 56
4010.27 54
4010.41 48
4010.56 39
4010.70 28
4010.85 15
4010.99 2
4011.14 0
4011.28 0
4011.43 0
4011.57 0
4011.72 0
4011.86 10
4012.01 26
4012.15 43
4012.30 60
4012.45 73
4012.59 83
4012.74 90
4012.88 93
4013.03 93
4013.17 93
4013.32 93
4013.46 93
4013.61 93
4013.75 92
4013.90 89
4014.04 84
4014.19 77
4014.33 68
4014.48 59
4014.62 51
4014.77 46
4014.92 43
4015.06 42
4015.21 45
4015.35 49
4015.50 54
4015.64 59
4015.79 63
4015.93 64
4016.08 64
4016.22 60
4016.37 53
4016.51 44
4016.66 34
4016.80 25
4016.95 17
4017.10 12
4017.24 11
4017.39 15
4017.53 24
4017.68 37
4017.82 52
4017.97 69
4018.11 85
4018.26 98
4018.40 108
4018.55 114
4018.69 115
4018.84 113
4018.99 107
4019.13 99
4019.28 89
4019.42 78
4019.57 68
4019.71 59
4019.86 53
4020.00 50
4020.15 50
4020.29 53
4020.44 58
4020.59 61
4020.73 62
4020.88 60
4021.02 53
4021.17 43
4021.31 32
4021.46 23
4021.60 17
4021.75 17
4021.89 22
4022.04 30
4022.19 40
4022.33 49
4022.48 55
4022.62 57
4022.77 55
4022.91 50
4023.06 43
4023.20 36
4023.35 30
4023.49 25
4023.64 23
4023.79 22
4023.93 23
4024.08 24
4024.22 25
4024.37 25
4024.51 22
4024.66 18
4024.80 11
4024.95 4
4025.09 0
4025.24 0
4025.39 0
4025.53 0
4025.68 0
4025.82 0
4025.97 0
4026.11 0
4026.26 3
4026.40 5
4026.55 9
4026.70 15
4026.84 23
4026.99 36
4027.13 52
4027.28 70
4027.42 90
4027.57 108
4027.71 123
4027.86 133
4028.01 138
4028.15 139
4028.30 137
4028.44 131
4028.59 125
4028.73 119
4028.88 115
4029.02 113
4029.17 114
4029.32 120
4029.46 131
4029.61 147
4029.75 166
4029.90 187
4030.04 209
4030.19 228
4030.34 244
4030.48 256
4030.63 264
4030.77 270
4030.92 276
4031.06 281
4031.21 287
4031.35 292
4031.50 297
4031.65 300
4031.79 301
4031.94 299
4032.08 296
4032.23 291
4032.37 286
4032.52 280
4032.67 272
4032.81 264
4032.96 253
4033.10 239
4033.25 224
4033.39 208
4033.54 192
4033.68 178
4033.83 168
4033.98 162
4034.12 159
4034.27 161
4034.41 166
4034.56 173
4034.70 183
4034.85 195
4035.00 209
4035.14 224
4035.29 239
4035.43 252
4035.58 262
4035.72 267
4035.87 267
4036.02 262
4036.16 254
4036.31 243
4036.45 231
4036.60 219
4036.74 208
4036.89 199
4037.04 190
4037.18 183
4037.33 176
4037.47 169
4037.62 162
4037.76 155
4037.91 149
4038.06 143
4038.20 138
4038.35 135
4038.49 133
4038.64 133
4038.78 133
4038.93 135
4039.08 137
4039.22 140
4039.37 144
4039.51 149
4039.66 155
4039.81 160
4039.95 163
4040.10 164
4040.24 162
4040.39 157
4040.53 149
4040.68 139
4040.83 129
4040.97 118
4041.12 108
4041.26 97
4041.41 87
4041.55 78
4041.70 70
4041.85 64
4041.99 61
4042.14 62
4042.28 66
4042.43 73
4042.58 81
4042.72 90
4042.87 97
4043.01 103
4043.16 107
4043.30 109
4043.45 110
4043.60 112
4043.74 114
4043.89 118
4044.03 122
4044.18 128
4044.33 134
4044.47 139
4044.62 143
4044.76 147
4044.91 150
4045.05 153
4045.20 156
4045.35 159
4045.49 164
4045.64 168
4045.78 174
4045.93 180
4046.08 187
4046.22 194
4046.37 200
4046.51 206
4046.66 212
4046.81 216
4046.95 218
4047.10 221
4047.24 223
4047.39 226
4047.54 228
4047.68 232
4047.83 235
4047.97 239
4048.12 242
4048.26 244
4048.41 245
4048.56 245
4048.70 243
4048.85 238
4048.99 231
4049.14 223
4049.29 213
4049.43 204
4049.58 196
4049.72 191
4049.87 188
4050.02 187
4050.16 187
4050.31 187
4050.45 185
4050.60 180
4050.75 175
4050.89 169
4051.04 164
4051.18 161
4051.33 161
4051.48 162
4051.62 165
4051.77 166
4051.91 165
4052.06 161
4052.21 152
4052.35 140
4052.50 126
4052.64 111
4052.79 96
4052.94 82
4053.08 69
4053.23 58
4053.37 47
4053.52 35
4053.67 24
4053.81 12
4053.96 0
4054.10 0
4054.25 0
4054.40 0
4054.54 0
4054.69 0
4054.83 0
4054.98 0
4055.13 2
4055.27 13
4055.42 22
4055.56 30
4055.71 35
4055.86 39
4056.00 42
4056.15 45
4056.29 50
4056.44 58
4056.59 68
4056.73 81
4056.88 95
4057.03 109
4057.17 122
4057.32 132
4057.46 138
4057.61 140
4057.76 139
4057.90 136
4058.05 133
4058.19 133
4058.34 135
4058.49 140
4058.63 148
4058.78 155
4058.92 161
4059.07 163
4059.22 160
4059.36 154
4059.51 145
4059.66 134
4059.80 124
4059.95 115
4060.09 109
4060.24 105
4060.39 104
4060.53 103
4060.68 104
4060.82 105
4060.97 107
4061.12 107
4061.26 105
4061.41 102
4061.56 97
4061.70 91
4061.85 84
4061.99 78
4062.14 74
4062.29 73
4062.43 75
4062.58 79
4062.72 83
4062.87 86
4063.02 89
4063.16 90
4063.31 90
4063.46 91
4063.60 92
4063.75 94
4063.89 97
4064.04 99
4064.19 101
4064.33 101
4064.48 100
4064.63 98
4064.77 95
4064.92 94
4065.06 93
4065.21 95
4065.36 97
4065.50 101
4065.65 105
4065.80 108
4065.94 110
4066.09 109
4066.23 107
4066.38 105
4066.53 102
4066.67 101
4066.82 102
4066.97 106
4067.11 112
4067.26 119
4067.40 127
4067.55 134
4067.70 141
4067.84 145
4067.99 148
4068.14 148
4068.28 147
4068.43 144
4068.57 140
4068.72 134
4068.87 127
4069.01 118
4069.16 109
4069.31 100
4069.45 93
4069.60 89
4069.75 89
4069.89 92
4070.04 99
4070.18 108
4070.33 118
4070.48 128
4070.62 135
4070.77 140
4070.92 141
4071.06 139
4071.21 133
4071.35 125
4071.50 114
4071.65 101
4071.79 88
4071.94 76
4072.09 66
4072.23 59
4072.38 56
4072.53 56
4072.67 58
4072.82 60
4072.96 62
4073.11 62
4073.26 60
4073.40 57
4073.55 54
4073.70 54
4073.84 56
4073.99 61
4074.14 69
4074.28 80
4074.43 90
4074.57 100
4074.72 107
4074.87 111
4075.01 112
4075.16 112
4075.31 111
4075.45 112
4075.60 114
4075.75 118
4075.89 122
4076.04 125
4076.19 127
4076.33 126
4076.48 124
4076.62 121
4076.77 121
4076.92 124
4077.06 130
4077.21 138
4077.36 148
4077.50 158
4077.65 165
4077.80 169
4077.94 171
4078.09 170
4078.24 169
4078.38 168
4078.53 167
4078.68 165
4078.82 163
4078.97 160
4079.11 157
4079.26 154
4079.41 152
4079.55 151
4079.70 152
4079.85 153
4079.99 154
4080.14 153
4080.29 151
4080.43 146
4080.58 139
4080.73 130
4080.87 120
4081.02 109
4081.17 98
4081.31 87
4081.46 77
4081.61 67
4081.75 57
4081.90 48
4082.05 41
4082.19 34
4082.34 30
4082.48 28
4082.63 29
4082.78 34
4082.92 42
4083.07 53
4083.22 65
4083.36 76
4083.51 85
4083.66 90
4083.80 90
4083.95 84
4084.10 74
4084.24 61
4084.39 46
4084.54 31
4084.68 18
4084.83 7
4084.98 0
4085.12 0
4085.27 0
4085.42 0
4085.56 0
4085.71 0
4085.86 0
4086.00 0
4086.15 0
4086.30 0
4086.44 3
4086.59 9
4086.74 15
4086.88 22
4087.03 29
4087.18 38
4087.32 46
4087.47 55
4087.62 62
4087.76 68
4087.91 71
4088.06 71
4088.20 68
4088.35 63
4088.50 57
4088.64 52
4088.79 48
4088.94 46
4089.08 43
4089.23 41
4089.38 37
4089.52 32
4089.67 26
4089.82 18
4089.96 9
4090.11 1
4090.26 0
4090.40 0
4090.55 0
4090.70 0
4090.84 0
4090.99 0
4091.14 0
4091.28 0
4091.43 6
4091.58 18
4091.72 32
4091.87 47
4092.02 61
4092.16 73
4092.31 83
4092.46 90
4092.60 94
4092.75 95
4092.90 93
4093.04 89
4093.19 84
4093.34 77
4093.48 69
4093.63 61
4093.78 53
4093.92 45
4094.07 38
4094.22 33
4094.36 28
4094.51 25
4094.66 24
4094.80 25
4094.95 29
4095.10 34
4095.24 43
4095.39 52
4095.54 62
4095.68 71
4095.83 77
4095.98 81
4096.12 81
4096.27 78
4096.42 73
4096.57 69
4096.71 66
4096.86 66
4097.01 69
4097.15 75
4097.30 83
4097.45 91
4097.59 99
4097.74 104
4097.89 107
4098.03 106
4098.18 102
4098.33 96
4098.47 88
4098.62 81
4098.77 75
4098.91 71
4099.06 70
4099.21 73
4099.35 79
4099.50 88
4099.65 99
4099.80 109
4099.94 117
4100.09 123
4100.24 124
4100.38 121
4100.53 117
4100.68 110
4100.82 103
4100.97 95
4101.12 86
4101.26 77
4101.41 66
4101.56 56
4101.70 46
4101.85 39
4102.00 35
4102.15 34
4102.29 35
4102.44 37
4102.59 37
4102.73 35
4102.88 31
4103.03 25
4103.17 21
4103.32 19
4103.47 20
4103.61 26
4103.76 34
4103.91 44
4104.06 54
4104.20 63
4104.35 71
4104.50 77
4104.64 81
4104.79 85
4104.94 86
4105.08 86
4105.23 83
4105.38 79
4105.52 72
4105.67 65
4105.82 57
4105.97 51
4106.11 47
4106.26 48
4106.41 53
4106.55 60
4106.70 70
4106.85 80
4106.99 87
4107.14 92
4107.29 94
4107.44 95
4107.58 96
4107.73 99
4107.88 103
4108.02 109
4108.17 117
4108.32 125
4108.46 134
4108.61 143
4108.76 154
4108.91 168
4109.05 186
4109.20 208
4109.35 235
4109.49 266
4109.64 299
4109.79 334
4109.93 368
4110.08 399
4110.23 428
4110.38 452
4110.52 473
4110.67 490
4110.82 505
4110.96 520
4111.11 536
4111.26 557
4111.41 582
4111.55 612
4111.70 647
4111.85 683
4111.99 717
4112.14 748
4112.29 773
4112.44 791
4112.58 802
4112.73 809
4112.88 811
4113.02 812
4113.17 812
4113.32 813
4113.46 814
4113.61 817
4113.76 822
4113.91 828
4114.05 834
4114.20 838
4114.35 839
4114.49 834
4114.64 823
4114.79 806
4114.94 783
4115.08 755
4115.23 724
4115.38 692
4115.52 660
4115.67 630
4115.82 602
4115.97 579
4116.11 560
4116.26 546
4116.41 538
4116.55 535
4116.70 537
4116.85 541
4117.00 545
4117.14 549
4117.29 548
4117.44 542
4117.58 530
4117.73 512
4117.88 489
4118.03 464
4118.17 442
4118.32 423
4118.47 410
4118.61 404
4118.76 404
4118.91 408
4119.06 413
4119.20 416
4119.35 417
4119.50 414
4119.65 407
4119.79 398
4119.94 387
4120.09 375
4120.23 363
4120.38 350
4120.53 336
4120.68 320
4120.82 302
4120.97 283
4121.12 262
4121.26 243
4121.41 227
4121.56 214
4121.71 206
4121.85 202
4122.00 200
4122.15 199
4122.30 196
4122.44 191
4122.59 184
4122.74 175
4122.88 164
4123.03 152
4123.18 140
4123.33 130
4123.47 122
4123.62 115
4123.77 111
4123.92 107
4124.06 104
4124.21 100
4124.36 95
4124.50 89
4124.65 82
4124.80 76
4124.95 73
4125.09 72
4125.24 74
4125.39 78
4125.54 84
4125.68 89
4125.83 94
4125.98 98
4126.13 102
4126.27 106
4126.42 111
4126.57 119
4126.71 130
4126.86 142
4127.01 155
4127.16 168
4127.30 182
4127.45 196
4127.60 211
4127.75 227
4127.89 245
4128.04 264
4128.19 283
4128.34 301
4128.48 317
4128.63 328
4128.78 334
4128.92 334
4129.07 328
4129.22 317
4129.37 301
4129.51 284
4129.66 267
4129.81 252
4129.96 241
4130.10 236
4130.25 235
4130.40 238
4130.55 241
4130.69 244
4130.84 245
4130.99 244
4131.14 242
4131.28 241
4131.43 242
4131.58 247
4131.73 255
4131.87 265
4132.02 275
4132.17 285
4132.32 292
4132.46 296
4132.61 298
4132.76 296
4132.91 293
4133.05 287
4133.20 280
4133.35 272
4133.49 262
4133.64 252
4133.79 240
4133.94 228
4134.08 216
4134.23 202
4134.38 188
4134.53 173
4134.67 159
4134.82 148
4134.97 141
4135.12 138
4135.26 140
4135.41 145
4135.56 152
4135.71 157
4135.85 159
4136.00 155
4136.15 148
4136.30 136
4136.44 124
4136.59 114
4136.74 107
4136.89 104
4137.03 105
4137.18 108
4137.33 112
4137.48 115
4137.62 116
4137.77 115
4137.92 112
4138.07 107
4138.21 102
4138.36 95
4138.51 87
4138.66 78
4138.81 68
4138.95 58
4139.10 49
4139.25 42
4139.40 36
4139.54 31
4139.69 27
4139.84 21
4139.99 13
4140.13 2
4140.28 0
4140.43 0
4140.58 0
4140.72 0
4140.87 0
4141.02 0
4141.17 0
4141.31 9
4141.46 28
4141.61 45
4141.76 61
4141.90 75
4142.05 87
4142.20 100
4142.35 112
4142.49 125
4142.64 136
4142.79 144
4142.94 147
4143.09 144
4143.23 136
4143.38 125
4143.53 113
4143.68 104
4143.82 100
4143.97 103
4144.12 112
4144.27 127
4144.41 144
4144.56 161
4144.71 177
4144.86 188
4145.00 196
4145.15 199
4145.30 197
4145.45 191
4145.60 182
4145.74 170
4145.89 155
4146.04 139
4146.19 124
4146.33 110
4146.48 99
4146.63 93
4146.78 91
4146.92 95
4147.07 101
4147.22 109
4147.37 117
4147.52 123
4147.66 127
4147.81 130
4147.96 132
4148.11 134
4148.25 137
4148.40 140
4148.55 142
4148.70 143
4148.84 141
4148.99 136
4149.14 129
4149.29 121
4149.44 114
4149.58 110
4149.73 108
4149.88 109
4150.03 111
4150.17 114
4150.32 117
4150.47 118
4150.62 120
4150.77 122
4150.91 124
4151.06 126
4151.21 127
4151.36 127
4151.50 124
4151.65 119
4151.80 112
4151.95 105
4152.10 100
4152.24 98
4152.39 100
4152.54 106
4152.69 114
4152.83 121
4152.98 128
4153.13 131
4153.28 129
4153.43 124
4153.57 114
4153.72 100
4153.87 85
4154.02 69
4154.16 54
4154.31 40
4154.46 29
4154.61 19
4154.76 12
4154.90 5
4155.05 0
4155.20 0
4155.35 0
4155.50 0
4155.64 0
4155.79 0
4155.94 0
4156.09 0
4156.23 2
4156.38 10
4156.53 17
4156.68 23
4156.83 28
4156.97 31
4157.12 32
4157.27 33
4157.42 32
4157.57 32
4157.71 32
4157.86 31
4158.01 30
4158.16 28
4158.31 26
4158.45 24
4158.60 23
4158.75 24
4158.90 29
4159.04 38
4159.19 50
4159.34 66
4159.49 83
4159.64 100
4159.78 114
4159.93 125
4160.08 131
4160.23 133
4160.38 131
4160.52 125
4160.67 118
4160.82 110
4160.97 102
4161.12 95
4161.26 89
4161.41 85
4161.56 83
4161.71 82
4161.86 82
4162.00 81
4162.15 79
4162.30 76
4162.45 69
4162.60 60
4162.74 49
4162.89 38
4163.04 29
4163.19 24
4163.34 24
4163.48 27
4163.63 33
4163.78 39
4163.93 43
4164.08 43
4164.22 38
4164.37 30
4164.52 20
4164.67 8
4164.82 0
4164.96 0
4165.11 0
4165.26 0
4165.41 0
4165.56 0
4165.70 0
4165.85 0
4166.00 3
4166.15 13
4166.30 22
4166.44 28
4166.59 31
4166.74 30
4166.89 27
4167.04 23
4167.18 19
4167.33 16
4167.48 16
4167.63 17
4167.78 18
4167.92 19
4168.07 20
4168.22 19
4168.37 16
4168.52 12
4168.66 8
4168.81 3
4168.96 0
4169.11 0
4169.26 0
4169.41 0
4169.55 0
4169.70 0
4169.85 0
4170.00 0
4170.15 0
4170.29 5
4170.44 11
4170.59 17
4170.74 25
4170.89 33
4171.03 43
4171.18 52
4171.33 62
4171.48 71
4171.63 79
4171.78 86
4171.92 92
4172.07 97
4172.22 103
4172.37 109
4172.52 116
4172.66 123
4172.81 130
4172.96 135
4173.11 137
4173.26 136
4173.40 132
4173.55 127
4173.70 123
4173.85 119
4174.00 115
4174.15 112
4174.29 109
4174.44 104
4174.59 97
4174.74 91
4174.89 86
4175.03 85
4175.18 89
4175.33 98
4175.48 110
4175.63 124
4175.78 136
4175.92 146
4176.07 151
4176.22 153
4176.37 150
4176.52 146
4176.67 140
4176.81 134
4176.96 128
4177.11 122
4177.26 117
4177.41 113
4177.55 111
4177.70 110
4177.85 111
4178.00 114
4178.15 116
4178.30 118
4178.44 119
4178.59 117
4178.74 115
4178.89 113
4179.04 113
4179.19 116
4179.33 121
4179.48 129
4179.63 139
4179.78 149
4179.93 159
4180.08 168
4180.22 177
4180.37 185
4180.52 192
4180.67 199
4180.82 203
4180.96 203
4181.11 198
4181.26 188
4181.41 172
4181.56 152
4181.71 132
4181.85 115
4182.00 103
4182.15 99
4182.30 102
4182.45 110
4182.60 122
4182.74 135
4182.89 146
4183.04 153
4183.19 156
4183.34 156
4183.49 152
4183.63 145
4183.78 136
4183.93 123
4184.08 109
4184.23 94
4184.38 78
4184.52 62
4184.67 46
4184.82 33
4184.97 21
4185.12 12
4185.27 5
4185.42 1
4185.56 0
4185.71 0
4185.86 1
4186.01 3
4186.16 5
4186.31 8
4186.45 12
4186.60 17
4186.75 23
4186.90 32
4187.05 42
4187.20 53
4187.34 63
4187.49 73
4187.64 82
4187.79 90
4187.94 96
4188.09 101
4188.23 105
4188.38 106
4188.53 105
4188.68 102
4188.83 98
4188.98 92
4189.13 87
4189.27 82
4189.42 78
4189.57 74
4189.72 69
4189.87 62
4190.02 53
4190.16 42
4190.31 29
4190.46 17
4190.61 7
4190.76 0
4190.91 0
4191.06 0
4191.20 0
4191.35 3
4191.50 6
4191.65 8
4191.80 8
4191.95 6
4192.10 2
4192.24 0
4192.39 0
4192.54 0
4192.69 0
4192.84 0
4192.99 2
4193.13 10
4193.28 19
4193.43 27
4193.58 33
4193.73 35
4193.88 33
4194.03 27
4194.17 18
4194.32 9
4194.47 2
4194.62 0
4194.77 0
4194.92 0
4195.07 1
4195.21 4
4195.36 4
4195.51 3
4195.66 0
4195.81 0
4195.96 0
4196.11 0
4196.25 0
4196.40 2
4196.55 9
4196.70 17
4196.85 26
4197.00 34
4197.15 42
4197.29 50
4197.44 58
4197.59 64
4197.74 69
4197.89 71
4198.04 71
4198.19 69
4198.33 66
4198.48 64
4198.63 62
4198.78 62
4198.93 63
4199.08 64
4199.23 66
4199.37 67
4199.52 67
4199.67 67
4199.82 68
4199.97 69
4200.12 71
4200.27 73
4200.42 76
4200.56 77
4200.71 77
4200.86 75
4201.01 71
4201.16 66
4201.31 61
4201.46 57
4201.60 56
4201.75 58
4201.90 62
4202.05 69
4202.20 76
4202.35 82
4202.50 87
4202.65 90
4202.79 91
4202.94 92
4203.09 93
4203.24 95
4203.39 100
4203.54 106
4203.69 114
4203.83 122
4203.98 128
4204.13 134
4204.28 138
4204.43 140
4204.58 143
4204.73 145
4204.88 147
4205.02 150
4205.17 151
4205.32 152
4205.47 153
4205.62 155
4205.77 159
4205.92 168
4206.07 181
4206.21 199
4206.36 218
4206.51 237
4206.66 252
4206.81 262
4206.96 263
4207.11 258
4207.26 247
4207.40 233
4207.55 219
4207.70 206
4207.85 197
4208.00 190
4208.15 187
4208.30 184
4208.45 184
4208.59 185
4208.74 188
4208.89 193
4209.04 201
4209.19 208
4209.34 216
4209.49 221
4209.64 223
4209.79 223
4209.93 221
4210.08 219
4210.23 219
4210.38 220
4210.53 224
4210.68 228
4210.83 233
4210.98 237
4211.12 238
4211.27 236
4211.42 231
4211.57 224
4211.72 217
4211.87 210
4212.02 205
4212.17 202
4212.32 201
4212.46 202
4212.61 202
4212.76 202
4212.91 202
4213.06 202
4213.21 204
4213.36 208
4213.51 215
4213.66 225
4213.80 237
4213.95 249
4214.10 262
4214.25 273
4214.40 284
4214.55 295
4214.70 306
4214.85 318
4215.00 330
4215.14 341
4215.29 352
4215.44 361
4215.59 368
4215.74 372
4215.89 373
4216.04 372
4216.19 369
4216.34 365
4216.48 361
4216.63 357
4216.78 354
4216.93 350
4217.08 346
4217.23 341
4217.38 335
4217.53 327
4217.68 317
4217.83 307
4217.97 295
4218.12 283
4218.27 270
4218.42 257
4218.57 244
4218.72 231
4218.87 218
4219.02 206
4219.17 197
4219.31 190
4219.46 187
4219.61 187
4219.76 190
4219.91 193
4220.06 196
4220.21 197
4220.36 194
4220.51 187
4220.66 179
4220.80 170
4220.95 162
4221.10 156
4221.25 153
4221.40 153
4221.55 153
4221.70 154
4221.85 153
4222.00 150
4222.15 146
4222.30 141
4222.44 136
4222.59 132
4222.74 127
4222.89 123
4223.04 117
4223.19 110
4223.34 103
4223.49 94
4223.64 87
4223.79 81
4223.93 77
4224.08 76
4224.23 76
4224.38 78
4224.53 81
4224.68 84
4224.83 87
4224.98 91
4225.13 95
4225.28 101
4225.43 109
4225.57 117
4225.72 126
4225.87 135
4226.02 142
4226.17 147
4226.32 149
4226.47 147
4226.62 143
4226.77 136
4226.92 128
4227.07 120
4227.21 111
4227.36 102
4227.51 93
4227.66 83
4227.81 73
4227.96 63
4228.11 53
4228.26 46
4228.41 41
4228.56 38
4228.71 38
4228.86 40
4229.00 42
4229.15 44
4229.30 45
4229.45 46
4229.60 46
4229.75 45
4229.90 44
4230.05 42
4230.20 40
4230.35 37
4230.50 33
4230.65 29
4230.79 25
4230.94 21
4231.09 19
4231.24 18
4231.39 17
4231.54 17
4231.69 16
4231.84 15
4231.99 14
4232.14 12
4232.29 9
4232.44 7
4232.58 4
4232.73 0
4232.88 0
4233.03 0
4233.18 0
4233.33 0
4233.48 0
4233.63 0
4233.78 0
4233.93 6
4234.08 21
4234.23 37
4234.38 53
4234.52 66
4234.67 75
4234.82 79
4234.97 79
4235.12 76
4235.27 72
4235.42 67
4235.57 64
4235.72 61
4235.87 59
4236.02 57
4236.17 54
4236.32 49
4236.47 43
4236.61 36
4236.76 30
4236.91 24
4237.06 19
4237.21 15
4237.36 11
4237.51 9
4237.66 9
4237.81 11
4237.96 15
4238.11 22
4238.26 32
4238.41 44
4238.56 58
4238.70 72
4238.85 87
4239.00 102
4239.15 118
4239.30 134
4239.45 149
4239.60 162
4239.75 173
4239.90 181
4240.05 186
4240.20 188
4240.35 189
4240.50 191
4240.65 195
4240.80 202
4240.95 212
4241.09 224
4241.24 234
4241.39 242
4241.54 246
4241.69 245
4241.84 242
4241.99 239
4242.14 238
4242.29 242
4242.44 251
4242.59 265
4242.74 282
4242.89 299
4243.04 313
4243.19 321
4243.34 323
4243.48 318
4243.63 307
4243.78 292
4243.93 275
4244.08 258
4244.23 243
4244.38 231
4244.53 223
4244.68 219
4244.83 219
4244.98 223
4245.13 231
4245.28 243
4245.43 256
4245.58 270
4245.73 283
4245.88 293
4246.02 301
4246.17 305
4246.32 305
4246.47 302
4246.62 296
4246.77 289
4246.92 279
4247.07 269
4247.22 259
4247.37 248
4247.52 237
4247.67 226
4247.82 215
4247.97 203
4248.12 192
4248.27 181
4248.42 170
4248.57 160
4248.72 150
4248.87 140
4249.01 130
4249.16 120
4249.31 111
4249.46 102
4249.61 95
4249.76 88
4249.91 82
4250.06 76
4250.21 70
4250.36 62
4250.51 54
4250.66 48
4250.81 45
4250.96 46
4251.11 51
4251.26 60
4251.41 71
4251.56 82
4251.71 91
4251.86 97
4252.01 99
4252.15 96
4252.30 90
4252.45 81
4252.60 70
4252.75 61
4252.90 52
4253.05 45
4253.20 41
4253.35 39
4253.50 38
4253.65 36
4253.80 34
4253.95 30
4254.10 24
4254.25 17
4254.40 10
4254.55 3
4254.70 0
4254.85 0
4255.00 0
4255.15 0
4255.30 0
4255.45 0
4255.60 0
4255.74 0
4255.89 2
4256.04 15
4256.19 30
4256.34 44
4256.49 57
4256.64 66
4256.79 72
4256.94 74
4257.09 74
4257.24 72
4257.39 68
4257.54 65
4257.69 63
4257.84 61
4257.99 61
4258.14 62
4258.29 64
4258.44 67
4258.59 71
4258.74 75
4258.89 78
4259.04 80
4259.19 80
4259.34 78
4259.49 74
4259.64 70
4259.79 65
4259.94 62
4260.09 61
4260.23 62
4260.38 65
4260.53 71
4260.68 80
4260.83 90
4260.98 102
4261.13 113
4261.28 124
4261.43 132
4261.58 138
4261.73 141
4261.88 140
4262.03 136
4262.18 131
4262.33 124
4262.48 118
4262.63 114
4262.78 112
4262.93 114
4263.08 119
4263.23 126
4263.38 135
4263.53 143
4263.68 149
4263.83 152
4263.98 151
4264.13 146
4264.28 139
4264.43 130
4264.58 120
4264.73 110
4264.88 101
4265.03 95
4265.18 90
4265.33 87
4265.48 86
4265.63 86
4265.78 88
4265.93 90
4266.08 93
4266.23 96
4266.37 98
4266.52 100
4266.67 99
4266.82 96
4266.97 91
4267.12 83
4267.27 73
4267.42 64
4267.57 55
4267.72 47
4267.87 41
4268.02 37
4268.17 35
4268.32 34
4268.47 35
4268.62 36
4268.77 39
4268.92 43
4269.07 48
4269.22 52
4269.37 58
4269.52 64
4269.67 71
4269.82 80
4269.97 89
4270.12 98
4270.27 105
4270.42 110
4270.57 112
4270.72 109
4270.87 104
4271.02 95
4271.17 86
4271.32 76
4271.47 67
4271.62 60
4271.77 54
4271.92 51
4272.07 49
4272.22 48
4272.37 48
4272.52 47
4272.67 46
4272.82 45
4272.97 45
4273.12 47
4273.27 52
4273.42 60
4273.57 71
4273.72 83
4273.87 96
4274.02 107
4274.17 115
4274.32 119
4274.47 120
4274.62 118
4274.77 116
4274.92 115
4275.07 116
4275.22 120
4275.37 125
4275.52 132
4275.67 138
4275.82 142
4275.97 144
4276.12 143
4276.27 139
4276.42 133
4276.57 125
4276.72 118
4276.87 113
4277.02 112
4277.17 117
4277.32 127
4277.47 143
4277.62 163
4277.77 186
4277.92 210
4278.07 233
4278.22 254
4278.37 273
4278.52 289
4278.67 306
4278.82 323
4278.97 343
4279.12 366
4279.27 392
4279.42 421
4279.57 451
4279.72 482
4279.87 511
4280.02 539
4280.17 565
4280.32 590
4280.47 616
4280.62 641
4280.77 668
4280.92 695
4281.07 724
4281.22 752
4281.37 780
4281.52 807
4281.67 833
4281.82 857
4281.97 880
4282.12 901
4282.27 921
4282.42 940
4282.57 957
4282.72 972
4282.87 985
4283.02 997
4283.17 1007
4283.32 1015
4283.47 1021
4283.62 1025
4283.77 1026
4283.92 1023
4284.07 1017
4284.22 1008
4284.37 997
4284.52 984
4284.67 969
4284.82 952
4284.97 933
4285.12 911
4285.27 887
4285.42 861
4285.57 834
4285.72 809
4285.87 786
4286.02 767
4286.17 751
4286.32 738
4286.47 726
4286.62 714
4286.77 698
4286.92 680
4287.07 657
4287.22 632
4287.37 605
4287.52 578
4287.67 549
4287.82 521
4287.98 494
4288.13 468
4288.28 443
4288.43 421
4288.58 401
4288.73 385
4288.88 372
4289.03 361
4289.18 351
4289.33 342
4289.48 334
4289.63 327
4289.78 321
4289.93 317
4290.08 317
4290.23 318
4290.38 322
4290.53 328
4290.68 335
4290.83 343
4290.98 353
4291.13 367
4291.28 384
4291.43 407
4291.58 435
4291.73 469
4291.88 507
4292.03 548
4292.18 590
4292.33 633
4292.48 676
4292.63 720
4292.78 766
4292.93 815
4293.08 865
4293.23 915
4293.38 965
4293.53 1012
4293.68 1057
4293.83 1097
4293.98 1134
4294.14 1170
4294.29 1205
4294.44 1239
4294.59 1274
4294.74 1309
4294.89 1342
4295.04 1372
4295.19 1400
4295.34 1423
4295.49 1441
4295.64 1455
4295.79 1463
4295.94 1467
4296.09 1467
4296.24 1462
4296.39 1454
4296.54 1442
4296.69 1425
4296.84 1402
4296.99 1374
4297.14 1339
4297.29 1300
4297.44 1257
4297.59 1214
4297.74 1175
4297.89 1141
4298.04 1115
4298.19 1094
4298.34 1079
4298.49 1065
4298.65 1049
4298.80 1029
4298.95 1006
4299.10 979
4299.25 948
4299.40 916
4299.55 882
4299.70 846
4299.85 809
4300.00 769
4300.15 726
4300.30 682
4300.45 637
4300.60 594
4300.75 555
4300.90 522
4301.05 496
4301.20 477
4301.35 463
4301.50 453
4301.65 445
4301.80 435
4301.95 424
4302.10 411
4302.25 397
4302.41 383
4302.56 369
4302.71 356
4302.86 344
4303.01 331
4303.16 316
4303.31 301
4303.46 285
4303.61 271
4303.76 260
4303.91 253
4304.06 252
4304.21 256
4304.36 264
4304.51 273
4304.66 281
4304.81 287
4304.96 289
4305.11 286
4305.26 280
4305.41 270
4305.57 258
4305.72 245
4305.87 231
4306.02 215
4306.17 198
4306.32 180
4306.47 160
4306.62 139
4306.77 117
4306.92 96
4307.07 77
4307.22 62
4307.37 52
4307.52 49
4307.67 52
4307.82 58
4307.97 67
4308.12 75
4308.27 80
4308.43 80
4308.58 76
4308.73 68
4308.88 59
4309.03 51
4309.18 47
4309.33 48
4309.48 55
4309.63 67
4309.78 81
4309.93 96
4310.08 107
4310.23 114
4310.38 116
4310.53 112
4310.68 104
4310.83 94
4310.98 82
4311.14 70
4311.29 60
4311.44 50
4311.59 42
4311.74 35
4311.89 30
4312.04 26
4312.19 25
4312.34 25
4312.49 28
4312.64 33
4312.79 39
4312.94 45
4313.09 48
4313.24 47
4313.39 43
4313.55 37
4313.70 29
4313.85 22
4314.00 18
4314.15 16
4314.30 17
4314.45 18
4314.60 19
4314.75 20
4314.90 20
4315.05 20
4315.20 23
4315.35 28
4315.50 37
4315.65 48
4315.81 60
4315.96 70
4316.11 77
4316.26 78
4316.41 75
4316.56 66
4316.71 54
4316.86 40
4317.01 26
4317.16 12
4317.31 0
4317.46 0
4317.61 0
4317.76 0
4317.91 0
4318.07 0
4318.22 0
4318.37 0
4318.52 0
4318.67 0
4318.82 2
4318.97 9
4319.12 16
4319.27 21
4319.42 23
4319.57 24
4319.72 21
4319.87 18
4320.03 15
4320.18 12
4320.33 10
4320.48 10
4320.63 11
4320.78 14
4320.93 17
4321.08 19
4321.23 22
4321.38 23
4321.53 24
4321.68 25
4321.83 26
4321.99 27
4322.14 28
4322.29 28
4322.44 27
4322.59 24
4322.74 20
4322.89 14
4323.04 9
4323.19 3
4323.34 0
4323.49 0
4323.64 0
4323.79 0
4323.95 0
4324.10 0
4324.25 0
4324.40 0
4324.55 0
4324.70 0
4324.85 0
4325.00 0
4325.15 0
4325.30 0
4325.45 0
4325.60 5
4325.76 15
4325.91 26
4326.06 36
4326.21 44
4326.36 48
4326.51 48
4326.66 45
4326.81 40
4326.96 34
4327.11 30
4327.26 28
4327.42 29
4327.57 33
4327.72 39
4327.87 47
4328.02 56
4328.17 65
4328.32 74
4328.47 82
4328.62 89
4328.77 94
4328.92 98
4329.07 101
4329.23 103
4329.38 106
4329.53 108
4329.68 110
4329.83 112
4329.98 112
4330.13 111
4330.28 109
4330.43 106
4330.58 102
4330.74 98
4330.89 94
4331.04 91
4331.19 86
4331.34 82
4331.49 78
4331.64 75
4331.79 75
4331.94 76
4332.09 80
4332.24 85
4332.40 91
4332.55 97
4332.70 102
4332.85 107
4333.00 112
4333.15 116
4333.30 121
4333.45 125
4333.60 127
4333.75 127
4333.91 126
4334.06 122
4334.21 118
4334.36 115
4334.51 113
4334.66 114
4334.81 119
4334.96 125
4335.11 131
4335.26 137
4335.42 139
4335.57 137
4335.72 130
4335.87 118
4336.02 105
4336.17 91
4336.32 79
4336.47 70
4336.62 67
4336.77 68
4336.93 73
4337.08 82
4337.23 93
4337.38 106
4337.53 119
4337.68 131
4337.83 141
4337.98 146
4338.13 147
4338.29 143
4338.44 134
4338.59 121
4338.74 105
4338.89 89
4339.04 73
4339.19 59
4339.34 48
4339.49 38
4339.64 31
4339.80 26
4339.95 23
4340.10 21
4340.25 23
4340.40 29
4340.55 37
4340.70 49
4340.85 61
4341.00 73
4341.16 83
4341.31 91
4341.46 96
4341.61 100
4341.76 104
4341.91 109
4342.06 115
4342.21 120
4342.36 123
4342.52 124
4342.67 121
4342.82 114
4342.97 105
4343.12 94
4343.27 83
4343.42 74
4343.57 65
4343.73 58
4343.88 52
4344.03 48
4344.18 45
4344.33 46
4344.48 49
4344.63 57
4344.78 67
4344.93 79
4345.09 91
4345.24 101
4345.39 106
4345.54 104
4345.69 97
4345.84 86
4345.99 72
4346.14 59
4346.30 50
4346.45 45
4346.60 45
4346.75 48
4346.90 54
4347.05 59
4347.20 64
4347.35 66
4347.51 67
4347.66 66
4347.81 66
4347.96 66
4348.11 66
4348.26 67
4348.41 69
4348.56 71
4348.72 75
4348.87 81
4349.02 89
4349.17 98
4349.32 106
4349.47 112
4349.62 113
4349.77 108
4349.93 98
4350.08 84
4350.23 67
4350.38 50
4350.53 35
4350.68 25
4350.83 18
4350.98 14
4351.14 13
4351.29 12
4351.44 12
4351.59 12
4351.74 12
4351.89 10
4352.04 8
4352.19 4
4352.35 0
4352.50 0
4352.65 0
4352.80 0
4352.95 0
4353.10 0
4353.25 0
4353.41 2
4353.56 24
4353.71 46
4353.86 65
4354.01 77
4354.16 79
4354.31 73
4354.46 60
4354.62 43
4354.77 27
4354.92 15
4355.07 7
4355.22 4
4355.37 3
4355.52 3
4355.68 3
4355.83 3
4355.98 3
4356.13 5
4356.28 9
4356.43 16
4356.58 25
4356.74 35
4356.89 46
4357.04 55
4357.19 62
4357.34 65
4357.49 66
4357.64 64
4357.79 62
4357.95 60
4358.10 61
4358.25 65
4358.40 73
4358.55 85
4358.70 99
4358.85 113
4359.01 125
4359.16 135
4359.31 142
4359.46 146
4359.61 148
4359.76 149
4359.91 150
4360.07 150
4360.22 150
4360.37 149
4360.52 149
4360.67 152
4360.82 157
4360.98 165
4361.13 176
4361.28 189
4361.43 202
4361.58 212
4361.73 219
4361.88 220
4362.04 216
4362.19 206
4362.34 193
4362.49 178
4362.64 163
4362.79 150
4362.94 141
4363.10 135
4363.25 135
4363.40 139
4363.55 146
4363.70 156
4363.85 166
4364.00 175
4364.16 181
4364.31 182
4364.46 179
4364.61 170
4364.76 157
4364.91 142
4365.07 125
4365.22 109
4365.37 95
4365.52 84
4365.67 76
4365.82 72
4365.97 71
4366.13 71
4366.28 71
4366.43 71
4366.58 70
4366.73 69
4366.88 67
4367.04 64
4367.19 61
4367.34 58
4367.49 55
4367.64 49
4367.79 42
4367.95 34
4368.10 25
4368.25 16
4368.40 9
4368.55 4
4368.70 2
4368.85 2
4369.01 3
4369.16 4
4369.31 4
4369.46 3
4369.61 0
4369.76 0
4369.92 0
4370.07 0
4370.22 0
4370.37 0
4370.52 0
4370.67 9
4370.83 19
4370.98 29
4371.13 39
4371.28 47
4371.43 53
4371.58 57
4371.74 58
4371.89 57
4372.04 53
4372.19 48
4372.34 41
4372.49 33
4372.65 26
4372.80 20
4372.95 17
4373.10 17
4373.25 20
4373.40 25
4373.56 32
4373.71 40
4373.86 49
4374.01 58
4374.16 66
4374.31 74
4374.47 81
4374.62 88
4374.77 94
4374.92 99
4375.07 103
4375.22 106
4375.38 107
4375.53 105
4375.68 102
4375.83 95
4375.98 86
4376.13 75
4376.29 63
4376.44 49
4376.59 36
4376.74 23
4376.89 13
4377.04 6
4377.20 3
4377.35 5
4377.50 12
4377.65 23
4377.80 36
4377.96 50
4378.11 63
4378.26 73
4378.41 79
4378.56 80
4378.71 77
4378.87 71
4379.02 65
4379.17 60
4379.32 58
4379.47 60
4379.62 66
4379.78 76
4379.93 87
4380.08 98
4380.23 107
4380.38 114
4380.54 117
4380.69 118
4380.84 116
4380.99 113
4381.14 110
4381.29 106
4381.45 100
4381.60 94
4381.75 85
4381.90 76
4382.05 65
4382.21 53
4382.36 43
4382.51 34
4382.66 28
4382.81 27
4382.96 30
4383.12 36
4383.27 45
4383.42 55
4383.57 64
4383.72 70
4383.88 73
4384.03 74
4384.18 72
4384.33 69
4384.48 66
4384.64 64
4384.79 63
4384.94 63
4385.09 63
4385.24 62
4385.39 61
4385.55 60
4385.70 57
4385.85 55
4386.00 53
4386.15 52
4386.31 52
4386.46 53
4386.61 55
4386.76 57
4386.91 59
4387.07 60
4387.22 61
4387.37 62
4387.52 63
4387.67 64
4387.83 67
4387.98 71
4388.13 77
4388.28 85
4388.43 94
4388.58 105
4388.74 117
4388.89 130
4389.04 144
4389.19 157
4389.34 168
4389.50 177
4389.65 183
4389.80 186
4389.95 186
4390.10 183
4390.26 177
4390.41 170
4390.56 161
4390.71 151
4390.86 141
4391.02 129
4391.17 118
4391.32 108
4391.47 98
4391.62 91
4391.78 86
4391.93 83
4392.08 81
4392.23 81
4392.38 82
4392.54 82
4392.69 81
4392.84 79
4392.99 75
4393.14 70
4393.30 64
4393.45 57
4393.60 50
4393.75 44
4393.90 39
4394.06 37
4394.21 38
4394.36 41
4394.51 47
4394.66 55
4394.82 65
4394.97 74
4395.12 81
4395.27 86
4395.42 88
4395.58 85
4395.73 80
4395.88 71
4396.03 60
4396.19 48
4396.34 36
4396.49 25
4396.64 16
4396.79 9
4396.95 6
4397.10 5
4397.25 6
4397.40 9
4397.55 11
4397.71 11
4397.86 8
4398.01 3
4398.16 0
4398.31 0
4398.47 0
4398.62 0
4398.77 0
4398.92 0
4399.08 1
4399.23 11
4399.38 19
4399.53 26
4399.68 29
4399.84 29
4399.99 26
4400.14 23
4400.29 21
4400.44 19
4400.60 20
4400.75 22
4400.90 23
4401.05 23
4401.21 21
4401.36 16
4401.51 9
4401.66 3
4401.81 0
4401.97 0
4402.12 2
4402.27 10
4402.42 20
4402.57 30
4402.73 38
4402.88 42
4403.03 41
4403.18 36
4403.34 28
4403.49 20
4403.64 15
4403.79 13
4403.94 17
4404.10 26
4404.25 38
4404.40 53
4404.55 68
4404.71 82
4404.86 96
4405.01 109
4405.16 122
4405.31 136
4405.47 149
4405.62 163
4405.77 175
4405.92 185
4406.08 194
4406.23 201
4406.38 210
4406.53 219
4406.68 230
4406.84 243
4406.99 258
4407.14 272
4407.29 286
4407.45 298
4407.60 307
4407.75 314
4407.90 319
4408.05 322
4408.21 322
4408.36 321
4408.51 317
4408.66 310
4408.82 300
4408.97 289
4409.12 276
4409.27 265
4409.43 254
4409.58 247
4409.73 241
4409.88 238
4410.03 237
4410.19 238
4410.34 239
4410.49 242
4410.64 245
4410.80 249
4410.95 252
4411.10 254
4411.25 253
4411.41 251
4411.56 245
4411.71 237
4411.86 228
4412.02 219
4412.17 210
4412.32 201
4412.47 194
4412.62 186
4412.78 177
4412.93 166
4413.08 152
4413.23 137
4413.39 120
4413.54 104
4413.69 90
4413.84 78
4414.00 69
4414.15 62
4414.30 58
4414.45 55
4414.61 53
4414.76 53
4414.91 53
4415.06 53
4415.21 53
4415.37 53
4415.52 51
4415.67 49
4415.82 45
4415.98 43
4416.13 41
4416.28 42
4416.43 43
4416.59 46
4416.74 49
4416.89 51
4417.04 52
4417.20 52
4417.35 52
4417.50 53
4417.65 56
4417.81 61
4417.96 69
4418.11 78
4418.26 87
4418.42 95
4418.57 99
4418.72 99
4418.87 96
4419.03 90
4419.18 82
4419.33 74
4419.48 66
4419.64 60
4419.79 54
4419.94 48
4420.09 42
4420.25 37
4420.40 31
4420.55 26
4420.70 22
4420.86 18
4421.01 14
4421.16 9
4421.31 2
4421.47 0
4421.62 0
4421.77 0
4421.92 0
4422.08 0
4422.23 0
4422.38 0
4422.53 7
4422.69 25
4422.84 43
4422.99 58
4423.14 68
4423.30 74
4423.45 74
4423.60 69
4423.75 61
4423.91 50
4424.06 39
4424.21 27
4424.36 18
4424.52 11
4424.67 7
4424.82 6
4424.97 7
4425.13 11
4425.28 15
4425.43 19
4425.58 23
4425.74 26
4425.89 27
4426.04 28
4426.19 27
4426.35 26
4426.50 22
4426.65 17
4426.81 10
4426.96 0
4427.11 0
4427.26 0
4427.42 0
4427.57 0
4427.72 0
4427.87 0
4428.03 0
4428.18 9
4428.33 22
4428.48 33
4428.64 39
4428.79 42
4428.94 40
4429.09 37
4429.25 33
4429.40 29
4429.55 28
4429.71 29
4429.86 32
4430.01 35
4430.16 38
4430.32 40
4430.47 40
4430.62 39
4430.77 36
4430.93 33
4431.08 31
4431.23 32
4431.38 36
4431.54 43
4431.69 52
4431.84 61
4432.00 68
4432.15 72
4432.30 71
4432.45 67
4432.61 60
4432.76 53
4432.91 49
4433.06 48
4433.22 50
4433.37 55
4433.52 61
4433.67 66
4433.83 67
4433.98 64
4434.13 57
4434.29 48
4434.44 37
4434.59 27
4434.74 20
4434.90 16
4435.05 15
4435.20 17
4435.35 19
4435.51 21
4435.66 22
4435.81 21
4435.97 19
4436.12 18
4436.27 18
4436.42 21
4436.58 26
4436.73 35
4436.88 47
4437.04 60
4437.19 76
4437.34 94
4437.49 113
4437.65 133
4437.80 153
4437.95 169
4438.10 182
4438.26 189
4438.41 191
4438.56 189
4438.72 184
4438.87 179
4439.02 174
4439.17 171
4439.33 168
4439.48 164
4439.63 159
4439.79 153
4439.94 144
4440.09 134
4440.24 125
4440.40 119
4440.55 117
4440.70 121
4440.86 129
4441.01 140
4441.16 152
4441.31 163
4441.47 171
4441.62 177
4441.77 181
4441.93 184
4442.08 189
4442.23 195
4442.38 203
4442.54 214
4442.69 225
4442.84 235
4443.00 243
4443.15 249
4443.30 253
4443.45 255
4443.61 254
4443.76 252
4443.91 249
4444.07 246
4444.22 242
4444.37 238
4444.52 234
4444.68 230
4444.83 228
4444.98 228
4445.14 229
4445.29 233
4445.44 237
4445.60 243
4445.75 249
4445.90 255
4446.05 260
4446.21 263
4446.36 263
4446.51 260
4446.67 252
4446.82 240
4446.97 223
4447.12 202
4447.28 180
4447.43 159
4447.58 141
4447.74 128
4447.89 119
4448.04 115
4448.20 113
4448.35 111
4448.50 109
4448.65 104
4448.81 98
4448.96 89
4449.11 80
4449.27 70
4449.42 60
4449.57 50
4449.72 41
4449.88 32
4450.03 25
4450.18 18
4450.34 12
4450.49 8
4450.64 4
4450.80 0
4450.95 0
4451.10 0
4451.26 0
4451.41 0
4451.56 0
4451.71 0
4451.87 0
4452.02 0
4452.17 6
4452.33 12
4452.48 18
4452.63 24
4452.79 32
4452.94 40
4453.09 50
4453.24 61
4453.40 72
4453.55 81
4453.70 89
4453.86 94
4454.01 96
4454.16 97
4454.32 96
4454.47 95
4454.62 93
4454.78 89
4454.93 84
4455.08 78
4455.23 70
4455.39 62
4455.54 55
4455.69 50
4455.85 49
4456.00 51
4456.15 56
4456.31 62
4456.46 68
4456.61 72
4456.77 73
4456.92 71
4457.07 68
4457.22 65
4457.38 64
4457.53 66
4457.68 71
4457.84 79
4457.99 90
4458.14 102
4458.30 113
4458.45 125
4458.60 134
4458.76 143
4458.91 149
4459.06 153
4459.22 156
4459.37 156
4459.52 156
4459.68 155
4459.83 155
4459.98 156
4460.13 157
4460.29 160
4460.44 163
4460.59 166
4460.75 171
4460.90 178
4461.05 187
4461.21 199
4461.36 211
4461.51 223
4461.67 234
4461.82 241
4461.97 245
4462.13 247
4462.28 248
4462.43 249
4462.59 250
4462.74 253
4462.89 255
4463.05 257
4463.20 256
4463.35 252
4463.51 245
4463.66 236
4463.81 225
4463.97 214
4464.12 203
4464.27 193
4464.42 183
4464.58 173
4464.73 163
4464.88 154
4465.04 144
4465.19 135
4465.34 126
4465.50 118
4465.65 111
4465.80 105
4465.96 99
4466.11 95
4466.26 91
4466.42 86
4466.57 80
4466.72 73
4466.88 64
4467.03 54
4467.18 44
4467.34 32
4467.49 21
4467.64 10
4467.80 1
4467.95 0
4468.10 0
4468.26 0
4468.41 0
4468.56 0
4468.72 0
4468.87 8
4469.02 23
4469.18 40
4469.33 55
4469.48 68
4469.64 78
4469.79 84
4469.94 87
4470.10 88
4470.25 88
4470.40 89
4470.56 92
4470.71 97
4470.86 102
4471.02 107
4471.17 112
4471.32 114
4471.48 114
4471.63 111
4471.78 104
4471.94 95
4472.09 85
4472.24 74
4472.40 65
4472.55 57
4472.70 53
4472.86 52
4473.01 54
4473.16 59
4473.32 64
4473.47 69
4473.62 74
4473.78 76
4473.93 76
4474.08 75
4474.24 73
4474.39 71
4474.54 70
4474.70 70
4474.85 71
4475.01 73
4475.16 74
4475.31 75
4475.47 73
4475.62 67
4475.77 59
4475.93 47
4476.08 34
4476.23 21
4476.39 9
4476.54 1
4476.69 0
4476.85 0
4477.00 5
4477.15 13
4477.31 20
4477.46 27
4477.61 31
4477.77 32
4477.92 31
4478.07 29
4478.23 26
4478.38 25
4478.53 25
4478.69 26
4478.84 28
4479.00 30
4479.15 31
4479.30 31
4479.46 28
4479.61 24
4479.76 19
4479.92 15
4480.07 13
4480.22 16
4480.38 24
4480.53 38
4480.68 57
4480.84 80
4480.99 103
4481.14 125
4481.30 142
4481.45 154
4481.61 159
4481.76 158
4481.91 154
4482.07 147
4482.22 140
4482.37 132
4482.53 126
4482.68 120
4482.83 114
4482.99 107
4483.14 100
4483.29 91
4483.45 83
4483.60 73
4483.76 63
4483.91 53
4484.06 41
4484.22 30
4484.37 20
4484.52 13
4484.68 9
4484.83 11
4484.98 17
4485.14 29
4485.29 44
4485.44 61
4485.60 77
4485.75 90
4485.91 100
4486.06 107
4486.21 112
4486.37 114
4486.52 116
4486.67 116
4486.83 116
4486.98 115
4487.13 113
4487.29 110
4487.44 106
4487.60 102
4487.75 96
4487.90 89
4488.06 82
4488.21 75
4488.36 68
4488.52 62
4488.67 57
4488.82 55
4488.98 54
4489.13 53
4489.29 54
4489.44 55
4489.59 58
4489.75 64
4489.90 75
4490.05 89
4490.21 107
4490.36 127
4490.52 145
4490.67 161
4490.82 173
4490.98 179
4491.13 182
4491.28 183
4491.44 182
4491.59 179
4491.74 176
4491.90 171
4492.05 162
4492.21 150
4492.36 134
4492.51 114
4492.67 93
4492.82 71
4492.97 50
4493.13 31
4493.28 16
4493.44 4
4493.59 0
4493.74 0
4493.90 0
4494.05 0
4494.20 0
4494.36 0
4494.51 0
4494.67 0
4494.82 1
4494.97 9
4495.13 17
4495.28 24
4495.43 31
4495.59 36
4495.74 41
4495.90 43
4496.05 44
4496.20 44
4496.36 42
4496.51 41
4496.67 39
4496.82 39
4496.97 41
4497.13 45
4497.28 52
4497.43 60
4497.59 69
4497.74 78
4497.90 85
4498.05 92
4498.20 97
4498.36 102
4498.51 109
4498.66 116
4498.82 125
4498.97 136
4499.13 147
4499.28 157
4499.43 166
4499.59 174
4499.74 179
4499.90 183
4500.05 186
4500.20 190
4500.36 195
4500.51 201
4500.66 209
4500.82 217
4500.97 224
4501.13 228
4501.28 228
4501.43 225
4501.59 219
4501.74 212
4501.90 206
4502.05 202
4502.20 202
4502.36 203
4502.51 207
4502.67 210
4502.82 211
4502.97 210
4503.13 205
4503.28 197
4503.43 186
4503.59 173
4503.74 160
4503.90 146
4504.05 135
4504.20 124
4504.36 116
4504.51 111
4504.67 108
4504.82 106
4504.97 106
4505.13 108
4505.28 112
4505.44 118
4505.59 125
4505.74 134
4505.90 143
4506.05 151
4506.21 156
4506.36 159
4506.51 157
4506.67 153
4506.82 147
4506.98 140
4507.13 134
4507.28 129
4507.44 124
4507.59 120
4507.75 117
4507.90 113
4508.05 110
4508.21 108
4508.36 107
4508.52 109
4508.67 112
4508.82 119
4508.98 126
4509.13 133
4509.29 140
4509.44 144
4509.59 146
4509.75 145
4509.90 141
4510.06 136
4510.21 130
4510.36 126
4510.52 125
4510.67 129
4510.83 139
4510.98 153
4511.13 171
4511.29 191
4511.44 209
4511.60 224
4511.75 234
4511.90 239
4512.06 238
4512.21 235
4512.37 229
4512.52 222
4512.67 215
4512.83 209
4512.98 206
4513.14 204
4513.29 204
4513.45 205
4513.60 209
4513.75 213
4513.91 219
4514.06 226
4514.22 232
4514.37 239
4514.52 245
4514.68 250
4514.83 253
4514.99 254
4515.14 253
4515.29 250
4515.45 247
4515.60 244
4515.76 242
4515.91 240
4516.06 239
4516.22 237
4516.37 233
4516.53 226
4516.68 216
4516.84 201
4516.99 184
4517.14 166
4517.30 148
4517.45 132
4517.61 119
4517.76 110
4517.91 105
4518.07 103
4518.22 101
4518.38 100
4518.53 98
4518.69 95
4518.84 91
4518.99 86
4519.15 82
4519.30 80
4519.46 78
4519.61 79
4519.76 81
4519.92 84
4520.07 87
4520.23 90
4520.38 93
4520.54 95
4520.69 97
4520.84 99
4521.00 101
4521.15 104
4521.31 108
4521.46 114
4521.62 121
4521.77 131
4521.92 144
4522.08 157
4522.23 170
4522.39 182
4522.54 190
4522.70 193
4522.85 191
4523.00 184
4523.16 172
4523.31 158
4523.47 143
4523.62 127
4523.77 113
4523.93 100
4524.08 90
4524.24 82
4524.39 78
4524.55 76
4524.70 76
4524.85 75
4525.01 72
4525.16 66
4525.32 55
4525.47 41
4525.63 24
4525.78 8
4525.93 0
4526.09 0
4526.24 0
4526.40 0
4526.55 0
4526.71 0
4526.86 0
4527.01 0
4527.17 1
4527.32 8
4527.48 15
4527.63 25
4527.79 37
4527.94 51
4528.10 66
4528.25 83
4528.40 100
4528.56 118
4528.71 136
4528.87 153
4529.02 168
4529.18 179
4529.33 187
4529.48 191
4529.64 190
4529.79 187
4529.95 183
4530.10 179
4530.26 176
4530.41 174
4530.56 174
4530.72 173
4530.87 171
4531.03 168
4531.18 162
4531.34 153
4531.49 141
4531.65 127
4531.80 111
4531.95 95
4532.11 79
4532.26 64
4532.42 51
4532.57 41
4532.73 34
4532.88 32
4533.04 32
4533.19 36
4533.34 41
4533.50 47
4533.65 51
4533.81 53
4533.96 54
4534.12 53
4534.27 51
4534.43 48
4534.58 45
4534.73 44
4534.89 45
4535.04 49
4535.20 56
4535.35 67
4535.51 82
4535.66 99
4535.82 119
4535.97 139
4536.12 158
4536.28 174
4536.43 188
4536.59 197
4536.74 204
4536.90 207
4537.05 209
4537.21 209
4537.36 209
4537.51 208
4537.67 207
4537.82 206
4537.98 204
4538.13 203
4538.29 203
4538.44 204
4538.60 205
4538.75 207
4538.91 210
4539.06 213
4539.21 216
4539.37 221
4539.52 226
4539.68 231
4539.83 237
4539.99 242
4540.14 247
4540.30 250
4540.45 251
4540.61 252
4540.76 252
4540.91 252
4541.07 253
4541.22 256
4541.38 258
4541.53 261
4541.69 261
4541.84 260
4542.00 256
4542.15 250
4542.31 243
4542.46 235
4542.61 228
4542.77 222
4542.92 218
4543.08 214
4543.23 210
4543.39 205
4543.54 197
4543.70 189
4543.85 180
4544.01 172
4544.16 167
4544.32 164
4544.47 164
4544.62 167
4544.78 171
4544.93 176
4545.09 181
4545.24 188
4545.40 197
4545.55 206
4545.71 216
4545.86 226
4546.02 235
4546.17 242
4546.33 245
4546.48 246
4546.63 244
4546.79 239
4546.94 233
4547.10 225
4547.25 216
4547.41 206
4547.56 195
4547.72 184
4547.87 174
4548.03 164
4548.18 155
4548.34 147
4548.49 141
4548.65 136
4548.80 132
4548.95 129
4549.11 126
4549.26 124
4549.42 123
4549.57 122
4549.73 123
4549.88 125
4550.04 127
4550.19 131
4550.35 134
4550.50 136
4550.66 136
4550.81 134
4550.97 130
4551.12 127
4551.28 124
4551.43 123
4551.58 126
4551.74 131
4551.89 137
4552.05 145
4552.20 151
4552.36 156
4552.51 159
4552.67 160
4552.82 161
4552.98 162
4553.13 163
4553.29 164
4553.44 164
4553.60 161
4553.75 155
4553.91 147
4554.06 138
4554.22 129
4554.37 122
4554.53 118
4554.68 116
4554.84 118
4554.99 121
4555.14 124
4555.30 127
4555.45 127
4555.61 125
4555.76 121
4555.92 115
4556.07 108
4556.23 100
4556.38 93
4556.54 87
4556.69 82
4556.85 79
4557.00 77
4557.16 76
4557.31 73
4557.47 69
4557.62 61
4557.78 51
4557.93 38
4558.09 24
4558.24 10
4558.40 0
4558.55 0
4558.71 0
4558.86 0
4559.02 0
4559.17 0
4559.33 0
4559.48 0
4559.63 0
4559.79 8
4559.94 22
4560.10 38
4560.25 53
4560.41 66
4560.56 76
4560.72 81
4560.87 83
4561.03 81
4561.18 77
4561.34 71
4561.49 65
4561.65 57
4561.80 50
4561.96 43
4562.11 37
4562.27 32
4562.42 29
4562.58 29
4562.73 31
4562.89 35
4563.04 40
4563.20 46
4563.35 51
4563.51 55
4563.66 58
4563.82 59
4563.97 60
4564.13 60
4564.28 58
4564.44 57
4564.59 54
4564.75 50
4564.90 46
4565.06 41
4565.21 35
4565.37 31
4565.52 26
4565.68 22
4565.83 19
4565.99 14
4566.14 10
4566.30 5
4566.45 0
4566.61 0
4566.76 0
4566.92 0
4567.07 0
4567.23 0
4567.38 0
4567.54 0
4567.69 0
4567.85 0
4568.00 0
4568.16 3
4568.31 9
4568.47 16
4568.62 25
4568.78 35
4568.93 47
4569.09 60
4569.24 73
4569.40 85
4569.55 94
4569.71 101
4569.86 105
4570.02 106
4570.17 105
4570.33 102
4570.48 99
4570.64 97
4570.79 97
4570.95 99
4571.10 102
4571.26 106
4571.41 111
4571.57 116
4571.72 121
4571.88 125
4572.03 130
4572.19 136
4572.34 142
4572.50 150
4572.65 158
4572.81 165
4572.96 170
4573.12 173
4573.27 171
4573.43 166
4573.58 157
4573.74 147
4573.89 137
4574.05 130
4574.20 125
4574.36 126
4574.51 130
4574.67 137
4574.83 146
4574.98 153
4575.14 157
4575.29 157
4575.45 153
4575.60 143
4575.76 131
4575.91 117
4576.07 104
4576.22 93
4576.38 85
4576.53 83
4576.69 85
4576.84 91
4577.00 100
4577.15 109
4577.31 116
4577.46 122
4577.62 126
4577.77 129
4577.93 131
4578.08 134
4578.24 137
4578.39 140
4578.55 142
4578.70 141
4578.86 139
4579.01 133
4579.17 125
4579.33 116
4579.48 105
4579.64 95
4579.79 84
4579.95 74
4580.10 65
4580.26 59
4580.41 55
4580.57 53
4580.72 53
4580.88 56
4581.03 60
4581.19 64
4581.34 68
4581.50 72
4581.65 75
4581.81 78
4581.96 81
4582.12 85
4582.27 90
4582.43 96
4582.59 102
4582.74 108
4582.90 113
4583.05 114
4583.21 113
4583.36 107
4583.52 99
4583.67 90
4583.83 82
4583.98 77
4584.14 77
4584.29 81
4584.45 89
4584.60 100
4584.76 111
4584.91 121
4585.07 128
4585.22 133
4585.38 135
4585.54 136
4585.69 136
4585.85 135
4586.00 134
4586.16 133
4586.31 132
4586.47 131
4586.62 130
4586.78 130
4586.93 131
4587.09 132
4587.24 133
4587.40 134
4587.55 136
4587.71 138
4587.87 141
4588.02 145
4588.18 151
4588.33 158
4588.49 166
4588.64 173
4588.80 179
4588.95 183
4589.11 186
4589.26 189
4589.42 193
4589.57 196
4589.73 199
4589.89 202
4590.04 202
4590.20 199
4590.35 191
4590.51 181
4590.66 167
4590.82 153
4590.97 139
4591.13 127
4591.28 118
4591.44 112
4591.59 109
4591.75 110
4591.91 115
4592.06 121
4592.22 130
4592.37 141
4592.53 153
4592.68 165
4592.84 176
4592.99 183
4593.15 188
4593.30 188
4593.46 184
4593.62 178
4593.77 172
4593.93 166
4594.08 163
4594.24 164
4594.39 169
4594.55 178
4594.70 188
4594.86 199
4595.01 211
4595.17 222
4595.33 231
4595.48 239
4595.64 244
4595.79 245
4595.95 243
4596.10 236
4596.26 224
4596.41 207
4596.57 187
4596.73 165
4596.88 143
4597.04 122
4597.19 104
4597.35 90
4597.50 79
4597.66 73
4597.81 69
4597.97 66
4598.12 63
4598.28 60
4598.44 57
4598.59 55
4598.75 54
4598.90 56
4599.06 60
4599.21 64
4599.37 66
4599.52 66
4599.68 62
4599.84 55
4599.99 47
4600.15 38
4600.30 33
4600.46 32
4600.61 35
4600.77 43
4600.92 56
4601.08 72
4601.24 89
4601.39 106
4601.55 121
4601.70 132
4601.86 139
4602.01 143
4602.17 142
4602.32 139
4602.48 135
4602.64 132
4602.79 129
4602.95 127
4603.10 124
4603.26 119
4603.41 114
4603.57 107
4603.73 99
4603.88 92
4604.04 86
4604.19 83
4604.35 82
4604.50 84
4604.66 88
4604.81 92
4604.97 97
4605.13 101
4605.28 104
4605.44 106
4605.59 106
4605.75 105
4605.90 103
4606.06 100
4606.22 97
4606.37 94
4606.53 91
4606.68 89
4606.84 88
4606.99 88
4607.15 91
4607.31 96
4607.46 101
4607.62 108
4607.77 115
4607.93 123
4608.08 129
4608.24 133
4608.40 133
4608.55 130
4608.71 121
4608.86 108
4609.02 90
4609.17 70
4609.33 50
4609.49 34
4609.64 22
4609.80 17
4609.95 18
4610.11 27
4610.26 40
4610.42 58
4610.58 77
4610.73 98
4610.89 117
4611.04 134
4611.20 146
4611.35 154
4611.51 156
4611.67 154
4611.82 147
4611.98 139
4612.13 131
4612.29 124
4612.44 120
4612.60 121
4612.76 125
4612.91 133
4613.07 143
4613.22 156
4613.38 170
4613.53 185
4613.69 199
4613.85 212
4614.00 224
4614.16 235
4614.31 243
4614.47 250
4614.63 254
4614.78 254
4614.94 251
4615.09 247
4615.25 241
4615.40 237
4615.56 236
4615.72 239
4615.87 247
4616.03 257
4616.18 269
4616.34 280
4616.50 289
4616.65 296
4616.81 302
4616.96 307
4617.12 313
4617.27 320
4617.43 330
4617.59 342
4617.74 354
4617.90 368
4618.05 382
4618.21 397
4618.37 410
4618.52 421
4618.68 429
4618.83 435
4618.99 437
4619.14 438
4619.30 439
4619.46 441
4619.61 447
4619.77 454
4619.92 464
4620.08 474
4620.24 483
4620.39 491
4620.55 497
4620.70 502
4620.86 506
4621.02 510
4621.17 515
4621.33 519
4621.48 523
4621.64 525
4621.80 526
4621.95 525
4622.11 522
4622.26 517
4622.42 510
4622.57 501
4622.73 491
4622.89 480
4623.04 467
4623.20 454
4623.35 442
4623.51 430
4623.67 420
4623.82 412
4623.98 407
4624.13 406
4624.29 409
4624.45 416
4624.60 427
4624.76 440
4624.91 454
4625.07 466
4625.23 475
4625.38 481
4625.54 481
4625.69 478
4625.85 471
4626.01 462
4626.16 452
4626.32 443
4626.47 436
4626.63 431
4626.79 429
4626.94 430
4627.10 434
4627.25 442
4627.41 452
4627.57 464
4627.72 479
4627.88 494
4628.03 509
4628.19 523
4628.35 535
4628.50 548
4628.66 560
4628.81 573
4628.97 589
4629.13 607
4629.28 627
4629.44 647
4629.59 667
4629.75 686
4629.91 704
4630.06 721
4630.22 739
4630.38 761
4630.53 788
4630.69 821
4630.84 862
4631.00 911
4631.16 967
4631.31 1029
4631.47 1096
4631.62 1165
4631.78 1237
4631.94 1308
4632.09 1379
4632.25 1450
4632.40 1523
4632.56 1598
4632.72 1679
4632.87 1767
4633.03 1863
4633.18 1965
4633.34 2071
4633.50 2178
4633.65 2284
4633.81 2385
4633.97 2479
4634.12 2566
4634.28 2646
4634.43 2720
4634.59 2787
4634.75 2850
4634.90 2909
4635.06 2964
4635.21 3016
4635.37 3065
4635.53 3111
4635.68 3153
4635.84 3191
4636.00 3224
4636.15 3251
4636.31 3272
4636.46 3286
4636.62 3294
4636.78 3295
4636.93 3290
4637.09 3280
4637.24 3263
4637.40 3241
4637.56 3214
4637.71 3183
4637.87 3148
4638.03 3110
4638.18 3069
4638.34 3025
4638.49 2980
4638.65 2932
4638.81 2883
4638.96 2831
4639.12 2776
4639.28 2719
4639.43 2658
4639.59 2593
4639.74 2525
4639.90 2453
4640.06 2381
4640.21 2308
4640.37 2236
4640.53 2166
4640.68 2098
4640.84 2032
4640.99 1967
4641.15 1902
4641.31 1837
4641.46 1773
4641.62 1710
4641.78 1651
4641.93 1596
4642.09 1545
4642.24 1499
4642.40 1455
4642.56 1414
4642.71 1375
4642.87 1336
4643.03 1298
4643.18 1262
4643.34 1228
4643.49 1197
4643.65 1168
4643.81 1141
4643.96 1116
4644.12 1092
4644.28 1067
4644.43 1041
4644.59 1015
4644.74 989
4644.90 962
4645.06 935
4645.21 906
4645.37 878
4645.53 848
4645.68 817
4645.84 786
4646.00 755
4646.15 725
4646.31 697
4646.46 671
4646.62 647
4646.78 625
4646.93 605
4647.09 587
4647.25 570
4647.40 556
4647.56 543
4647.72 531
4647.87 519
4648.03 507
4648.18 493
4648.34 476
4648.50 456
4648.65 436
4648.81 415
4648.97 396
4649.12 377
4649.28 360
4649.44 344
4649.59 330
4649.75 315
4649.90 302
4650.06 290
4650.22 281
4650.37 273
4650.53 268
4650.69 264
4650.84 260
4651.00 255
4651.16 248
4651.31 240
4651.47 231
4651.63 221
4651.78 212
4651.94 204
4652.09 196
4652.25 189
4652.41 182
4652.56 176
4652.72 172
4652.88 172
4653.03 176
4653.19 184
4653.35 196
4653.50 209
4653.66 221
4653.82 230
4653.97 233
4654.13 231
4654.28 223
4654.44 212
4654.60 200
4654.75 187
4654.91 175
4655.07 166
4655.22 158
4655.38 152
4655.54 146
4655.69 140
4655.85 133
4656.01 124
4656.16 115
4656.32 105
4656.48 96
4656.63 87
4656.79 81
4656.95 77
4657.10 74
4657.26 73
4657.41 73
4657.57 72
4657.73 69
4657.88 66
4658.04 62
4658.20 60
4658.35 61
4658.51 66
4658.67 77
4658.82 91
4658.98 108
4659.14 126
4659.29 141
4659.45 154
4659.61 162
4659.76 165
4659.92 164
4660.08 159
4660.23 150
4660.39 139
4660.55 127
4660.70 115
4660.86 104
4661.02 96
4661.17 90
4661.33 87
4661.49 87
4661.64 89
4661.80 92
4661.96 97
4662.11 101
4662.27 106
4662.42 111
4662.58 116
4662.74 122
4662.89 129
4663.05 135
4663.21 140
4663.36 144
4663.52 145
4663.68 144
4663.83 139
4663.99 131
4664.15 121
4664.30 110
4664.46 100
4664.62 92
4664.77 86
4664.93 83
4665.09 83
4665.24 84
4665.40 86
4665.56 89
4665.71 93
4665.87 98
4666.03 102
4666.18 107
4666.34 111
4666.50 114
4666.65 116
4666.81 119
4666.97 121
4667.12 125
4667.28 129
4667.44 134
4667.59 139
4667.75 143
4667.91 145
4668.06 145
4668.22 144
4668.38 142
4668.53 141
4668.69 141
4668.85 142
4669.00 143
4669.16 144
4669.32 143
4669.48 140
4669.63 135
4669.79 128
4669.95 121
4670.10 113
4670.26 107
4670.42 102
4670.57 99
4670.73 98
4670.89 98
4671.04 98
4671.20 100
4671.36 102
4671.51 106
4671.67 111
4671.83 117
4671.98 123
4672.14 130
4672.30 136
4672.45 141
4672.61 144
4672.77 144
4672.92 141
4673.08 136
4673.24 129
4673.39 121
4673.55 112
4673.71 105
4673.86 100
4674.02 98
4674.18 98
4674.33 101
4674.49 104
4674.65 107
4674.81 109
4674.96 110
4675.12 111
4675.28 111
4675.43 111
4675.59 111
4675.75 109
4675.90 104
4676.06 96
4676.22 86
4676.37 75
4676.53 64
4676.69 54
4676.84 45
4677.00 37
4677.16 30
4677.31 21
4677.47 11
4677.63 1
4677.79 0
4677.94 0
4678.10 0
4678.26 0
4678.41 0
4678.57 0
4678.73 0
4678.88 5
4679.04 11
4679.20 15
4679.35 17
4679.51 19
4679.67 21
4679.82 26
4679.98 35
4680.14 47
4680.30 60
4680.45 72
4680.61 80
4680.77 82
4680.92 78
4681.08 69
4681.24 57
4681.39 44
4681.55 33
4681.71 26
4681.86 22
4682.02 22
4682.18 23
4682.34 27
4682.49 32
4682.65 37
4682.81 44
4682.96 53
4683.12 64
4683.28 75
4683.43 87
4683.59 97
4683.75 105
4683.91 111
4684.06 114
4684.22 116
4684.38 119
4684.53 124
4684.69 132
4684.85 142
4685.00 153
4685.16 164
4685.32 173
4685.48 180
4685.63 183
4685.79 183
4685.95 183
4686.10 181
4686.26 180
4686.42 180
4686.57 182
4686.73 185
4686.89 189
4687.05 193
4687.20 198
4687.36 201
4687.52 201
4687.67 198
4687.83 192
4687.99 182
4688.14 169
4688.30 156
4688.46 144
4688.62 133
4688.77 126
4688.93 121
4689.09 120
4689.24 120
4689.40 123
4689.56 126
4689.71 129
4689.87 132
4690.03 135
4690.19 137
4690.34 140
4690.50 143
4690.66 145
4690.81 148
4690.97 150
4691.13 150
4691.29 150
4691.44 147
4691.60 144
4691.76 139
4691.91 135
4692.07 132
4692.23 130
4692.39 129
4692.54 130
4692.70 132
4692.86 134
4693.01 136
4693.17 136
4693.33 135
4693.49 131
4693.64 125
4693.80 117
4693.96 108
4694.11 98
4694.27 88
4694.43 79
4694.59 71
4694.74 64
4694.90 59
4695.06 54
4695.21 49
4695.37 44
4695.53 38
4695.69 32
4695.84 27
4696.00 22
4696.16 19
4696.31 17
4696.47 17
4696.63 19
4696.79 21
4696.94 25
4697.10 29
4697.26 34
4697.41 40
4697.57 45
4697.73 50
4697.89 54
4698.04 56
4698.20 57
4698.36 55
4698.51 51
4698.67 45
4698.83 37
4698.99 28
4699.14 18
4699.30 8
4699.46 0
4699.62 0
4699.77 0
4699.93 0
4700.09 0
4700.24 0
4700.40 0
4700.56 0
4700.72 4
4700.87 12
4701.03 19
4701.19 23
4701.35 25
4701.50 25
4701.66 24
4701.82 22
4701.97 20
4702.13 19
4702.29 19
4702.45 23
4702.60 30
4702.76 40
4702.92 54
4703.08 68
4703.23 84
4703.39 98
4703.55 112
4703.70 126
4703.86 140
4704.02 154
4704.18 168
4704.33 182
4704.49 194
4704.65 202
4704.81 205
4704.96 203
4705.12 195
4705.28 183
4705.43 169
4705.59 154
4705.75 140
4705.91 129
4706.06 120
4706.22 114
4706.38 110
4706.54 108
4706.69 107
4706.85 106
4707.01 106
4707.17 105
4707.32 104
4707.48 103
4707.64 105
4707.80 108
4707.95 114
4708.11 123
4708.27 133
4708.42 142
4708.58 150
4708.74 156
4708.90 159
4709.05 159
4709.21 156
4709.37 152
4709.53 147
4709.68 142
4709.84 136
4710.00 131
4710.16 125
4710.31 120
4710.47 116
4710.63 113
4710.79 111
4710.94 111
4711.10 113
4711.26 115
4711.42 117
4711.57 117
4711.73 117
4711.89 116
4712.05 115
4712.20 115
4712.36 116
4712.52 119
4712.67 122
4712.83 126
4712.99 127
4713.15 126
4713.30 121
4713.46 113
4713.62 102
4713.78 88
4713.93 74
4714.09 59
4714.25 46
4714.41 35
4714.56 26
4714.72 19
4714.88 14
4715.04 11
4715.19 9
4715.35 7
4715.51 6
4715.67 5
4715.82 4
4715.98 3
4716.14 2
4716.30 0
4716.45 0
4716.61 0
4716.77 0
4716.93 0
4717.08 0
4717.24 0
4717.40 1
4717.56 9
4717.71 18
4717.87 29
4718.03 40
4718.19 49
4718.34 57
4718.50 64
4718.66 69
4718.82 74
4718.98 77
4719.13 80
4719.29 82
4719.45 84
4719.61 84
4719.76 82
4719.92 78
4720.08 74
4720.24 70
4720.39 69
4720.55 71
4720.71 77
4720.87 85
4721.02 94
4721.18 103
4721.34 108
4721.50 110
4721.65 107
4721.81 100
4721.97 89
4722.13 77
4722.28 64
4722.44 51
4722.60 39
4722.76 29
4722.91 22
4723.07 18
4723.23 18
4723.39 23
4723.55 32
4723.70 44
4723.86 59
4724.02 75
4724.18 91
4724.33 104
4724.49 113
4724.65 119
4724.81 121
4724.96 119
4725.12 114
4725.28 107
4725.44 99
4725.59 90
4725.75 83
4725.91 76
4726.07 72
4726.23 71
4726.38 72
4726.54 76
4726.70 81
4726.86 86
4727.01 90
4727.17 94
4727.33 96
4727.49 97
4727.64 97
4727.80 97
4727.96 98
4728.12 101
4728.28 104
4728.43 109
4728.59 114
4728.75 118
4728.91 121
4729.06 122
4729.22 120
4729.38 114
4729.54 105
4729.70 95
4729.85 83
4730.01 74
4730.17 67
4730.33 64
4730.48 66
4730.64 73
4730.80 82
4730.96 93
4731.11 105
4731.27 116
4731.43 125
4731.59 132
4731.75 137
4731.90 140
4732.06 143
4732.22 144
4732.38 144
4732.53 142
4732.69 138
4732.85 131
4733.01 120
4733.17 106
4733.32 92
4733.48 78
4733.64 68
4733.80 64
4733.95 64
4734.11 71
4734.27 80
4734.43 91
4734.59 101
4734.74 109
4734.90 115
4735.06 118
4735.22 120
4735.38 121
4735.53 122
4735.69 124
4735.85 125
4736.01 126
4736.16 127
4736.32 126
4736.48 124
4736.64 118
4736.80 110
4736.95 99
4737.11 87
4737.27 74
4737.43 60
4737.59 48
4737.74 37
4737.90 28
4738.06 19
4738.22 11
4738.37 4
4738.53 0
4738.69 0
4738.85 0
4739.01 0
4739.16 0
4739.32 0
4739.48 0
4739.64 0
4739.80 4
4739.95 8
4740.11 12
4740.27 15
4740.43 19
4740.59 24
4740.74 31
4740.90 39
4741.06 46
4741.22 53
4741.37 57
4741.53 57
4741.69 54
4741.85 48
4742.01 39
4742.16 29
4742.32 18
4742.48 9
4742.64 3
4742.80 1
4742.95 4
4743.11 14
4743.27 28
4743.43 46
4743.59 67
4743.74 87
4743.90 106
4744.06 119
4744.22 128
4744.38 131
4744.53 129
4744.69 123
4744.85 114
4745.01 105
4745.17 95
4745.32 85
4745.48 76
4745.64 67
4745.80 59
4745.96 53
4746.11 50
4746.27 51
4746.43 54
4746.59 60
4746.75 69
4746.90 79
4747.06 90
4747.22 102
4747.38 116
4747.54 130
4747.69 145
4747.85 158
4748.01 169
4748.17 175
4748.33 177
4748.48 173
4748.64 165
4748.80 154
4748.96 140
4749.12 127
4749.27 114
4749.43 103
4749.59 93
4749.75 85
4749.91 78
4750.06 73
4750.22 70
4750.38 68
4750.54 67
4750.70 66
4750.86 65
4751.01 63
4751.17 61
4751.33 57
4751.49 54
4751.65 50
4751.80 47
4751.96 44
4752.12 43
4752.28 44
4752.44 47
4752.59 53
4752.75 61
4752.91 70
4753.07 77
4753.23 83
4753.39 86
4753.54 87
4753.70 86
4753.86 85
4754.02 84
4754.18 85
4754.33 87
4754.49 90
4754.65 92
4754.81 92
4754.97 89
4755.12 82
4755.28 72
4755.44 58
4755.60 42
4755.76 25
4755.92 9
4756.07 0
4756.23 0
4756.39 0
4756.55 0
4756.71 0
4756.86 6
4757.02 17
4757.18 29
4757.34 40
4757.50 49
4757.66 57
4757.81 63
4757.97 69
4758.13 76
4758.29 84
4758.45 92
4758.60 100
4758.76 108
4758.92 115
4759.08 120
4759.24 124
4759.40 126
4759.55 127
4759.71 128
4759.87 129
4760.03 130
4760.19 130
4760.35 129
4760.50 127
4760.66 125
4760.82 122
4760.98 119
4761.14 117
4761.29 118
4761.45 120
4761.61 126
4761.77 135
4761.93 145
4762.09 156
4762.24 167
4762.40 177
4762.56 187
4762.72 198
4762.88 209
4763.04 221
4763.19 233
4763.35 246
4763.51 259
4763.67 269
4763.83 277
4763.99 282
4764.14 285
4764.30 288
4764.46 292
4764.62 297
4764.78 305
4764.94 315
4765.09 325
4765.25 336
4765.41 345
4765.57 353
4765.73 360
4765.89 365
4766.04 369
4766.20 372
4766.36 376
4766.52 378
4766.68 380
4766.84 381
4766.99 381
4767.15 379
4767.31 377
4767.47 375
4767.63 374
4767.79 375
4767.94 376
4768.10 379
4768.26 382
4768.42 384
4768.58 384
4768.74 381
4768.89 376
4769.05 370
4769.21 364
4769.37 360
4769.53 357
4769.69 358
4769.84 361
4770.00 367
4770.16 373
4770.32 381
4770.48 389
4770.64 397
4770.80 403
4770.95 407
4771.11 407
4771.27 403
4771.43 394
4771.59 379
4771.75 360
4771.90 339
4772.06 315
4772.22 293
4772.38 271
4772.54 252
4772.70 237
4772.86 225
4773.01 216
4773.17 210
4773.33 206
4773.49 203
4773.65 198
4773.81 192
4773.96 182
4774.12 169
4774.28 155
4774.44 140
4774.60 126
4774.76 116
4774.92 109
4775.07 107
4775.23 108
4775.39 112
4775.55 117
4775.71 122
4775.87 127
4776.02 131
4776.18 135
4776.34 139
4776.50 143
4776.66 147
4776.82 151
4776.98 155
4777.13 160
4777.29 166
4777.45 173
4777.61 182
4777.77 194
4777.93 207
4778.09 221
4778.24 234
4778.40 243
4778.56 248
4778.72 246
4778.88 238
4779.04 226
4779.20 209
4779.35 192
4779.51 174
4779.67 159
4779.83 147
4779.99 139
4780.15 134
4780.31 131
4780.46 131
4780.62 131
4780.78 131
4780.94 131
4781.10 132
4781.26 132
4781.42 132
4781.57 133
4781.73 136
4781.89 138
4782.05 141
4782.21 145
4782.37 148
4782.53 151
4782.68 154
4782.84 156
4783.00 158
4783.16 159
4783.32 160
4783.48 158
4783.64 156
4783.79 154
4783.95 152
4784.11 151
4784.27 152
4784.43 155
4784.59 161
4784.75 169
4784.91 178
4785.06 189
4785.22 199
4785.38 208
4785.54 216
4785.70 222
4785.86 225
4786.02 225
4786.17 223
4786.33 217
4786.49 209
4786.65 199
4786.81 187
4786.97 174
4787.13 161
4787.29 148
4787.44 136
4787.60 124
4787.76 113
4787.92 101
4788.08 88
4788.24 75
4788.40 61
4788.55 47
4788.71 34
4788.87 22
4789.03 11
4789.19 3
4789.35 0
4789.51 0
4789.67 1
4789.82 6
4789.98 14
4790.14 21
4790.30 26
4790.46 27
4790.62 23
4790.78 15
4790.94 3
4791.09 0
4791.25 0
4791.41 0
4791.57 0
4791.73 0
4791.89 0
4792.05 6
4792.21 29
4792.36 53
4792.52 77
4792.68 98
4792.84 115
4793.00 127
4793.16 134
4793.32 136
4793.48 135
4793.64 131
4793.79 125
4793.95 118
4794.11 111
4794.27 103
4794.43 93
4794.59 83
4794.75 72
4794.91 61
4795.06 53
4795.22 46
4795.38 43
4795.54 41
4795.70 41
4795.86 41
4796.02 41
4796.18 40
4796.34 40
4796.49 40
4796.65 41
4796.81 42
4796.97 43
4797.13 43
4797.29 40
4797.45 35
4797.61 28
4797.76 22
4797.92 17
4798.08 13
4798.24 12
4798.40 12
4798.56 14
4798.72 15
4798.88 17
4799.04 19
4799.19 22
4799.35 25
4799.51 27
4799.67 29
4799.83 30
4799.99 29
4800.15 25
4800.31 18
4800.47 9
4800.62 0
4800.78 0
4800.94 0
4801.10 0
4801.26 0
4801.42 0
4801.58 0
4801.74 0
4801.90 15
4802.06 32
4802.21 47
4802.37 57
4802.53 61
4802.69 59
4802.85 53
4803.01 46
4803.17 40
4803.33 36
4803.49 35
4803.64 37
4803.80 41
4803.96 46
4804.12 51
4804.28 53
4804.44 53
4804.60 52
4804.76 48
4804.92 42
4805.08 35
4805.23 27
4805.39 17
4805.55 7
4805.71 0
4805.87 0
4806.03 0
4806.19 0
4806.35 0
4806.51 0
4806.67 0
4806.82 0
4806.98 3
4807.14 17
4807.30 30
4807.46 42
4807.62 52
4807.78 58
4807.94 61
4808.10 59
4808.26 53
4808.41 43
4808.57 32
4808.73 21
4808.89 10
4809.05 2
4809.21 0
4809.37 0
4809.53 0
4809.69 0
4809.85 0
4810.01 0
4810.16 6
4810.32 14
4810.48 24
4810.64 34
4810.80 44
4810.96 52
4811.12 58
4811.28 61
4811.44 62
4811.60 62
4811.76 61
4811.91 59
4812.07 56
4812.23 53
4812.39 48
4812.55 41
4812.71 34
4812.87 26
4813.03 19
4813.19 13
4813.35 7
4813.51 2
4813.66 0
4813.82 0
4813.98 0
4814.14 0
4814.30 0
4814.46 0
4814.62 0
4814.78 0
4814.94 5
4815.10 9
4815.26 11
4815.42 11
4815.57 9
4815.73 6
4815.89 2
4816.05 0
4816.21 0
4816.37 0
4816.53 0
4816.69 0
4816.85 0
4817.01 0
4817.17 0
4817.33 4
4817.48 11
4817.64 18
4817.80 25
4817.96 30
4818.12 36
4818.28 42
4818.44 48
4818.60 54
4818.76 60
4818.92 65
4819.08 70
4819.24 73
4819.40 74
4819.55 75
4819.71 75
4819.87 74
4820.03 73
4820.19 73
4820.35 73
4820.51 74
4820.67 78
4820.83 84
4820.99 92
4821.15 101
4821.31 110
4821.47 117
4821.62 120
4821.78 117
4821.94 108
4822.10 94
4822.26 78
4822.42 61
4822.58 46
4822.74 34
4822.90 27
4823.06 26
4823.22 30
4823.38 40
4823.54 55
4823.70 73
4823.85 94
4824.01 114
4824.17 133
4824.33 147
4824.49 157
4824.65 160
4824.81 159
4824.97 154
4825.13 146
4825.29 137
4825.45 128
4825.61 120
4825.77 114
4825.93 109
4826.08 105
4826.24 103
4826.40 104
4826.56 107
4826.72 114
4826.88 122
[truncated: 754,744 more chars]
