# Supplementary material for: Methylobacterium Species Promoting Rice and Barley Growth and Interaction Specificity Revealed with Whole-Cell Matrix-Assisted Laser Desorption / Ionization-Time-of-Flight Mass Spectrometry (MALDI-TOF/MS) Analysis
Source: PLoS One. 2015 Jun 8;10(6):e0129509. doi: 10.1371/journal.pone.0129509 (PMC4460032; doi:10.1371/journal.pone.0129509)
Supplement: S3 Data — (ZIP) [file pone.0129509.s003.zip › Supplementary data 3 (ms from barley)/20c.txt]

779.24 0
779.31 0
779.37 0
779.43 0
779.50 0
779.56 0
779.63 0
779.69 0
779.75 0
779.82 0
779.88 0
779.95 0
780.01 0
780.07 0
780.14 0
780.20 0
780.27 0
780.33 0
780.39 0
780.46 0
780.52 0
780.59 0
780.65 0
780.72 0
780.78 0
780.84 0
780.91 0
780.97 0
781.04 0
781.10 0
781.16 0
781.23 0
781.29 0
781.36 0
781.42 0
781.48 0
781.55 0
781.61 0
781.68 0
781.74 0
781.80 0
781.87 0
781.93 0
782.00 0
782.06 0
782.13 0
782.19 0
782.25 0
782.32 0
782.38 0
782.45 0
782.51 0
782.57 0
782.64 0
782.70 0
782.77 0
782.83 0
782.90 0
782.96 0
783.02 0
783.09 0
783.15 0
783.22 0
783.28 0
783.34 0
783.41 0
783.47 0
783.54 0
783.60 0
783.67 0
783.73 0
783.79 0
783.86 0
783.92 0
783.99 0
784.05 0
784.12 0
784.18 0
784.24 0
784.31 0
784.37 0
784.44 0
784.50 0
784.56 0
784.63 0
784.69 0
784.76 0
784.82 0
784.89 0
784.95 0
785.01 0
785.08 0
785.14 0
785.21 0
785.27 0
785.34 0
785.40 0
785.46 0
785.53 0
785.59 0
785.66 0
785.72 0
785.79 0
785.85 0
785.91 0
785.98 0
786.04 0
786.11 0
786.17 0
786.24 0
786.30 0
786.36 0
786.43 0
786.49 0
786.56 0
786.62 0
786.69 0
786.75 0
786.82 0
786.88 0
786.94 0
787.01 0
787.07 0
787.14 0
787.20 0
787.27 0
787.33 0
787.39 0
787.46 0
787.52 0
787.59 0
787.65 0
787.72 0
787.78 0
787.84 0
787.91 0
787.97 0
788.04 0
788.10 0
788.17 0
788.23 0
788.30 0
788.36 0
788.42 0
788.49 0
788.55 0
788.62 0
788.68 0
788.75 0
788.81 0
788.88 0
788.94 0
789.00 0
789.07 0
789.13 0
789.20 0
789.26 0
789.33 0
789.39 0
789.46 0
789.52 0
789.58 0
789.65 0
789.71 0
789.78 0
789.84 0
789.91 0
789.97 0
790.04 0
790.10 0
790.16 0
790.23 0
790.29 0
790.36 0
790.42 0
790.49 0
790.55 0
790.62 0
790.68 0
790.74 0
790.81 0
790.87 0
790.94 0
791.00 0
791.07 0
791.13 0
791.20 0
791.26 0
791.32 0
791.39 0
791.45 0
791.52 0
791.58 0
791.65 0
791.71 0
791.78 0
791.84 0
791.91 0
791.97 0
792.03 0
792.10 0
792.16 0
792.23 0
792.29 0
792.36 0
792.42 0
792.49 0
792.55 0
792.62 0
792.68 0
792.75 0
792.81 0
792.87 0
792.94 0
793.00 0
793.07 0
793.13 0
793.20 0
793.26 0
793.33 0
793.39 0
793.46 0
793.52 0
793.58 0
793.65 0
793.71 0
793.78 0
793.84 0
793.91 0
793.97 0
794.04 0
794.10 0
794.17 0
794.23 0
794.30 0
794.36 0
794.42 0
794.49 0
794.55 0
794.62 0
794.68 0
794.75 0
794.81 0
794.88 0
794.94 0
795.01 0
795.07 0
795.14 0
795.20 0
795.27 0
795.33 0
795.39 0
795.46 0
795.52 0
795.59 0
795.65 0
795.72 0
795.78 0
795.85 0
795.91 0
795.98 0
796.04 0
796.11 0
796.17 0
796.24 0
796.30 0
796.37 0
796.43 0
796.49 0
796.56 0
796.62 0
796.69 0
796.75 0
796.82 0
796.88 0
796.95 0
797.01 0
797.08 0
797.14 0
797.21 0
797.27 0
797.34 0
797.40 0
797.47 0
797.53 0
797.60 0
797.66 0
797.73 0
797.79 0
797.85 0
797.92 0
797.98 0
798.05 0
798.11 0
798.18 0
798.24 0
798.31 0
798.37 0
798.44 0
798.50 0
798.57 0
798.63 0
798.70 0
798.76 0
798.83 0
798.89 0
798.96 0
799.02 0
799.09 0
799.15 0
799.22 0
799.28 0
799.35 0
799.41 0
799.48 0
799.54 0
799.61 0
799.67 0
799.73 0
799.80 0
799.86 0
799.93 0
799.99 0
800.06 0
800.12 0
800.19 0
800.25 0
800.32 0
800.38 0
800.45 0
800.51 0
800.58 0
800.64 0
800.71 0
800.77 0
800.84 0
800.90 0
800.97 0
801.03 0
801.10 0
801.16 0
801.23 0
801.29 0
801.36 0
801.42 0
801.49 0
801.55 0
801.62 0
801.68 0
801.75 0
801.81 0
801.88 0
801.94 0
802.01 0
802.07 0
802.14 0
802.20 0
802.27 0
802.33 0
802.40 0
802.46 0
802.53 0
802.59 0
802.66 0
802.72 0
802.79 0
802.85 0
802.92 0
802.98 0
803.05 0
803.11 0
803.18 0
803.24 0
803.31 0
803.37 0
803.44 0
803.50 0
803.57 0
803.63 0
803.70 0
803.76 0
803.83 0
803.89 0
803.96 0
804.02 0
804.09 0
804.15 0
804.22 0
804.28 0
804.35 0
804.41 0
804.48 0
804.54 0
804.61 0
804.67 0
804.74 0
804.80 0
804.87 0
804.93 0
805.00 0
805.06 0
805.13 0
805.19 0
805.26 0
805.32 0
805.39 0
805.45 0
805.52 0
805.58 0
805.65 0
805.71 0
805.78 0
805.84 0
805.91 0
805.97 0
806.04 0
806.10 0
806.17 0
806.23 0
806.30 0
806.36 0
806.43 0
806.49 0
806.56 0
806.62 1
806.69 1
806.76 1
806.82 1
806.89 1
806.95 1
807.02 0
807.08 0
807.15 0
807.21 0
807.28 0
807.34 0
807.41 0
807.47 0
807.54 0
807.60 0
807.67 0
807.73 0
807.80 0
807.86 0
807.93 0
807.99 0
808.06 0
808.12 0
808.19 0
808.25 0
808.32 0
808.38 1
808.45 1
808.52 1
808.58 1
808.65 1
808.71 1
808.78 1
808.84 1
808.91 1
808.97 0
809.04 0
809.10 0
809.17 0
809.23 0
809.30 0
809.36 0
809.43 0
809.49 0
809.56 0
809.62 0
809.69 0
809.75 0
809.82 0
809.89 0
809.95 0
810.02 0
810.08 0
810.15 0
810.21 0
810.28 0
810.34 0
810.41 0
810.47 0
810.54 0
810.60 0
810.67 0
810.73 0
810.80 0
810.86 0
810.93 0
811.00 0
811.06 0
811.13 0
811.19 0
811.26 0
811.32 0
811.39 0
811.45 0
811.52 0
811.58 0
811.65 0
811.71 0
811.78 0
811.84 0
811.91 0
811.98 0
812.04 0
812.11 0
812.17 0
812.24 0
812.30 0
812.37 0
812.43 0
812.50 0
812.56 0
812.63 0
812.69 0
812.76 0
812.83 0
812.89 0
812.96 0
813.02 0
813.09 0
813.15 0
813.22 0
813.28 0
813.35 0
813.41 0
813.48 0
813.54 0
813.61 0
813.68 0
813.74 0
813.81 0
813.87 1
813.94 1
814.00 1
814.07 0
814.13 0
814.20 0
814.26 0
814.33 0
814.40 0
814.46 0
814.53 0
814.59 0
814.66 0
814.72 0
814.79 0
814.85 0
814.92 0
814.98 0
815.05 0
815.12 0
815.18 0
815.25 0
815.31 0
815.38 0
815.44 0
815.51 0
815.57 0
815.64 0
815.70 0
815.77 0
815.84 0
815.90 0
815.97 0
816.03 0
816.10 0
816.16 0
816.23 0
816.29 0
816.36 0
816.43 0
816.49 0
816.56 0
816.62 0
816.69 0
816.75 0
816.82 0
816.88 0
816.95 0
817.02 0
817.08 0
817.15 0
817.21 0
817.28 0
817.34 0
817.41 0
817.47 0
817.54 0
817.61 0
817.67 0
817.74 0
817.80 0
817.87 0
817.93 0
818.00 0
818.06 0
818.13 0
818.20 0
818.26 0
818.33 0
818.39 0
818.46 0
818.52 0
818.59 0
818.66 0
818.72 0
818.79 0
818.85 0
818.92 0
818.98 0
819.05 0
819.11 0
819.18 0
819.25 0
819.31 0
819.38 0
819.44 0
819.51 0
819.57 0
819.64 0
819.71 0
819.77 0
819.84 0
819.90 0
819.97 0
820.03 0
820.10 0
820.17 0
820.23 0
820.30 0
820.36 0
820.43 0
820.49 0
820.56 0
820.63 0
820.69 0
820.76 0
820.82 0
820.89 0
820.95 0
821.02 0
821.09 0
821.15 0
821.22 0
821.28 0
821.35 0
821.41 0
821.48 0
821.55 0
821.61 0
821.68 0
821.74 0
821.81 0
821.87 0
821.94 0
822.01 0
822.07 0
822.14 0
822.20 0
822.27 0
822.33 0
822.40 0
822.47 0
822.53 0
822.60 0
822.66 0
822.73 0
822.79 0
822.86 0
822.93 0
822.99 0
823.06 0
823.12 0
823.19 0
823.26 0
823.32 0
823.39 0
823.45 0
823.52 0
823.58 0
823.65 0
823.72 0
823.78 0
823.85 0
823.91 0
823.98 0
824.05 0
824.11 0
824.18 0
824.24 0
824.31 0
824.37 0
824.44 0
824.51 0
824.57 0
824.64 0
824.70 0
824.77 0
824.84 0
824.90 0
824.97 0
825.03 0
825.10 0
825.16 0
825.23 0
825.30 0
825.36 0
825.43 0
825.49 0
825.56 0
825.63 0
825.69 0
825.76 0
825.82 0
825.89 0
825.96 0
826.02 0
826.09 0
826.15 0
826.22 0
826.29 0
826.35 0
826.42 0
826.48 0
826.55 0
826.61 0
826.68 0
826.75 0
826.81 0
826.88 0
826.94 0
827.01 0
827.08 0
827.14 0
827.21 0
827.27 0
827.34 0
827.41 0
827.47 0
827.54 0
827.60 0
827.67 0
827.74 0
827.80 0
827.87 0
827.93 0
828.00 0
828.07 0
828.13 0
828.20 0
828.26 0
828.33 0
828.40 0
828.46 0
828.53 0
828.59 0
828.66 0
828.73 0
828.79 0
828.86 0
828.92 0
828.99 0
829.06 0
829.12 0
829.19 0
829.25 0
829.32 0
829.39 0
829.45 0
829.52 0
829.59 0
829.65 0
829.72 0
829.78 0
829.85 0
829.92 0
829.98 0
830.05 0
830.11 0
830.18 0
830.25 0
830.31 0
830.38 0
830.44 0
830.51 0
830.58 0
830.64 0
830.71 0
830.77 0
830.84 0
830.91 0
830.97 0
831.04 0
831.11 0
831.17 0
831.24 0
831.30 0
831.37 0
831.44 0
831.50 0
831.57 0
831.63 0
831.70 0
831.77 0
831.83 0
831.90 0
831.96 0
832.03 0
832.10 0
832.16 0
832.23 0
832.30 0
832.36 0
832.43 0
832.49 0
832.56 0
832.63 0
832.69 0
832.76 0
832.83 0
832.89 0
832.96 0
833.02 0
833.09 0
833.16 0
833.22 0
833.29 0
833.35 0
833.42 0
833.49 0
833.55 0
833.62 0
833.69 0
833.75 0
833.82 0
833.88 0
833.95 0
834.02 0
834.08 0
834.15 0
834.22 0
834.28 0
834.35 0
834.41 0
834.48 0
834.55 0
834.61 0
834.68 0
834.75 0
834.81 0
834.88 0
834.94 0
835.01 0
835.08 0
835.14 0
835.21 0
835.28 0
835.34 0
835.41 0
835.47 0
835.54 0
835.61 0
835.67 0
835.74 0
835.81 0
835.87 0
835.94 0
836.01 0
836.07 0
836.14 0
836.20 0
836.27 0
836.34 0
836.40 0
836.47 0
836.54 0
836.60 0
836.67 0
836.73 0
836.80 0
836.87 0
836.93 0
837.00 0
837.07 0
837.13 0
837.20 0
837.27 0
837.33 0
837.40 0
837.46 0
837.53 0
837.60 0
837.66 0
837.73 0
837.80 0
837.86 0
837.93 0
838.00 0
838.06 0
838.13 0
838.20 0
838.26 0
838.33 0
838.39 0
838.46 0
838.53 0
838.59 0
838.66 0
838.73 0
838.79 0
838.86 0
838.93 0
838.99 0
839.06 0
839.13 0
839.19 0
839.26 0
839.32 0
839.39 0
839.46 0
839.52 0
839.59 0
839.66 0
839.72 0
839.79 0
839.86 0
839.92 0
839.99 0
840.06 0
840.12 0
840.19 0
840.25 0
840.32 0
840.39 0
840.45 0
840.52 0
840.59 0
840.65 0
840.72 0
840.79 0
840.85 0
840.92 0
840.99 0
841.05 0
841.12 0
841.19 0
841.25 0
841.32 0
841.39 0
841.45 0
841.52 0
841.59 0
841.65 0
841.72 0
841.78 0
841.85 0
841.92 0
841.98 0
842.05 0
842.12 0
842.18 0
842.25 0
842.32 0
842.38 0
842.45 0
842.52 0
842.58 0
842.65 0
842.72 0
842.78 0
842.85 0
842.92 0
842.98 0
843.05 0
843.12 0
843.18 0
843.25 0
843.32 0
843.38 0
843.45 0
843.52 0
843.58 0
843.65 0
843.72 0
843.78 0
843.85 0
843.92 0
843.98 0
844.05 0
844.12 0
844.18 0
844.25 0
844.32 0
844.38 0
844.45 0
844.52 0
844.58 0
844.65 0
844.72 0
844.78 0
844.85 0
844.92 0
844.98 0
845.05 0
845.12 0
845.18 0
845.25 0
845.32 0
845.38 0
845.45 0
845.52 0
845.58 0
845.65 0
845.72 0
845.78 0
845.85 0
845.92 0
845.98 0
846.05 0
846.12 0
846.18 0
846.25 0
846.32 0
846.38 0
846.45 0
846.52 0
846.58 0
846.65 0
846.72 0
846.78 0
846.85 0
846.92 0
846.98 0
847.05 0
847.12 0
847.18 0
847.25 0
847.32 0
847.38 0
847.45 0
847.52 0
847.58 0
847.65 0
847.72 0
847.78 0
847.85 0
847.92 0
847.98 0
848.05 0
848.12 0
848.19 0
848.25 0
848.32 0
848.39 0
848.45 0
848.52 0
848.59 0
848.65 0
848.72 0
848.79 0
848.85 0
848.92 0
848.99 0
849.05 0
849.12 0
849.19 0
849.25 0
849.32 0
849.39 0
849.45 0
849.52 0
849.59 0
849.66 0
849.72 0
849.79 0
849.86 0
849.92 0
849.99 0
850.06 0
850.12 0
850.19 0
850.26 0
850.32 0
850.39 0
850.46 0
850.52 0
850.59 0
850.66 0
850.73 0
850.79 0
850.86 0
850.93 0
850.99 0
851.06 0
851.13 0
851.19 0
851.26 0
851.33 0
851.39 0
851.46 0
851.53 0
851.60 0
851.66 0
851.73 0
851.80 0
851.86 0
851.93 0
852.00 0
852.06 0
852.13 0
852.20 0
852.26 0
852.33 0
852.40 0
852.47 0
852.53 0
852.60 0
852.67 0
852.73 0
852.80 0
852.87 0
852.93 0
853.00 0
853.07 0
853.14 0
853.20 0
853.27 0
853.34 0
853.40 0
853.47 0
853.54 0
853.60 0
853.67 0
853.74 0
853.81 0
853.87 0
853.94 0
854.01 0
854.07 0
854.14 0
854.21 0
854.27 0
854.34 0
854.41 0
854.48 0
854.54 0
854.61 0
854.68 0
854.74 0
854.81 0
854.88 0
854.95 0
855.01 0
855.08 0
855.15 0
855.21 0
855.28 0
855.35 0
855.41 0
855.48 0
855.55 0
855.62 0
855.68 0
855.75 0
855.82 0
855.88 0
855.95 0
856.02 0
856.09 0
856.15 0
856.22 0
856.29 0
856.35 0
856.42 0
856.49 0
856.56 0
856.62 0
856.69 0
856.76 0
856.82 0
856.89 0
856.96 0
857.03 0
857.09 0
857.16 0
857.23 0
857.29 0
857.36 0
857.43 0
857.50 0
857.56 0
857.63 0
857.70 0
857.76 0
857.83 0
857.90 0
857.97 0
858.03 0
858.10 0
858.17 0
858.23 0
858.30 0
858.37 0
858.44 0
858.50 0
858.57 0
858.64 0
858.70 0
858.77 0
858.84 0
858.91 0
858.97 0
859.04 0
859.11 0
859.18 0
859.24 0
859.31 0
859.38 0
859.44 0
859.51 0
859.58 0
859.65 0
859.71 0
859.78 0
859.85 0
859.92 0
859.98 0
860.05 0
860.12 0
860.18 0
860.25 0
860.32 0
860.39 0
860.45 0
860.52 0
860.59 0
860.66 0
860.72 0
860.79 0
860.86 0
860.92 0
860.99 0
861.06 0
861.13 0
861.19 0
861.26 0
861.33 0
861.40 0
861.46 0
861.53 0
861.60 0
861.66 0
861.73 0
861.80 0
861.87 0
861.93 0
862.00 0
862.07 0
862.14 0
862.20 0
862.27 0
862.34 0
862.41 0
862.47 0
862.54 0
862.61 0
862.67 0
862.74 0
862.81 0
862.88 0
862.94 0
863.01 0
863.08 0
863.15 0
863.21 0
863.28 0
863.35 0
863.42 0
863.48 0
863.55 0
863.62 0
863.69 0
863.75 0
863.82 0
863.89 0
863.96 0
864.02 0
864.09 0
864.16 0
864.22 0
864.29 0
864.36 0
864.43 0
864.49 0
864.56 0
864.63 0
864.70 0
864.76 0
864.83 0
864.90 0
864.97 0
865.03 0
865.10 0
865.17 0
865.24 0
865.30 0
865.37 0
865.44 0
865.51 0
865.57 0
865.64 0
865.71 0
865.78 0
865.84 0
865.91 0
865.98 0
866.05 0
866.11 0
866.18 0
866.25 0
866.32 0
866.38 0
866.45 0
866.52 0
866.59 0
866.65 0
866.72 0
866.79 0
866.86 0
866.92 0
866.99 0
867.06 0
867.13 0
867.19 0
867.26 0
867.33 0
867.40 0
867.46 0
867.53 0
867.60 0
867.67 0
867.73 0
867.80 0
867.87 0
867.94 0
868.00 0
868.07 0
868.14 0
868.21 0
868.28 0
868.34 0
868.41 0
868.48 0
868.55 0
868.61 0
868.68 0
868.75 0
868.82 0
868.88 0
868.95 0
869.02 0
869.09 0
869.15 0
869.22 0
869.29 0
869.36 0
869.42 0
869.49 0
869.56 0
869.63 0
869.70 0
869.76 0
869.83 0
869.90 0
869.97 0
870.03 0
870.10 0
870.17 0
870.24 0
870.30 0
870.37 0
870.44 0
870.51 0
870.57 0
870.64 0
870.71 0
870.78 0
870.85 0
870.91 0
870.98 0
871.05 0
871.12 0
871.18 0
871.25 0
871.32 0
871.39 0
871.45 0
871.52 0
871.59 0
871.66 0
871.73 0
871.79 0
871.86 0
871.93 0
872.00 0
872.06 0
872.13 0
872.20 0
872.27 0
872.33 0
872.40 0
872.47 0
872.54 0
872.61 0
872.67 0
872.74 0
872.81 0
872.88 0
872.94 0
873.01 0
873.08 0
873.15 0
873.22 0
873.28 0
873.35 0
873.42 0
873.49 0
873.55 0
873.62 0
873.69 0
873.76 0
873.83 0
873.89 0
873.96 0
874.03 0
874.10 0
874.16 0
874.23 0
874.30 0
874.37 0
874.44 0
874.50 0
874.57 0
874.64 0
874.71 0
874.78 0
874.84 0
874.91 0
874.98 0
875.05 0
875.11 0
875.18 0
875.25 0
875.32 0
875.39 0
875.45 0
875.52 0
875.59 0
875.66 0
875.73 0
875.79 0
875.86 0
875.93 0
876.00 0
876.06 0
876.13 0
876.20 0
876.27 0
876.34 0
876.40 0
876.47 0
876.54 0
876.61 0
876.68 0
876.74 0
876.81 0
876.88 0
876.95 0
877.02 0
877.08 0
877.15 0
877.22 0
877.29 0
877.36 0
877.42 0
877.49 0
877.56 0
877.63 0
877.69 0
877.76 0
877.83 0
877.90 0
877.97 0
878.03 0
878.10 0
878.17 0
878.24 0
878.31 0
878.37 0
878.44 0
878.51 0
878.58 0
878.65 0
878.71 0
878.78 0
878.85 0
878.92 0
878.99 0
879.05 0
879.12 0
879.19 0
879.26 0
879.33 0
879.39 0
879.46 0
879.53 0
879.60 0
879.67 0
879.73 0
879.80 0
879.87 0
879.94 0
880.01 0
880.07 0
880.14 0
880.21 0
880.28 0
880.35 0
880.41 0
880.48 0
880.55 0
880.62 0
880.69 0
880.76 0
880.82 0
880.89 0
880.96 0
881.03 0
881.10 0
881.16 0
881.23 0
881.30 0
881.37 0
881.44 0
881.50 0
881.57 0
881.64 0
881.71 0
881.78 0
881.84 0
881.91 0
881.98 0
882.05 0
882.12 0
882.19 0
882.25 0
882.32 0
882.39 0
882.46 0
882.53 0
882.59 0
882.66 0
882.73 0
882.80 0
882.87 0
882.93 0
883.00 0
883.07 0
883.14 0
883.21 0
883.28 0
883.34 0
883.41 0
883.48 0
883.55 0
883.62 0
883.68 0
883.75 0
883.82 0
883.89 0
883.96 0
884.03 0
884.09 0
884.16 0
884.23 0
884.30 0
884.37 0
884.43 0
884.50 0
884.57 0
884.64 0
884.71 0
884.78 0
884.84 0
884.91 0
884.98 0
885.05 0
885.12 0
885.19 0
885.25 0
885.32 0
885.39 0
885.46 0
885.53 0
885.59 0
885.66 0
885.73 0
885.80 0
885.87 0
885.94 0
886.00 0
886.07 0
886.14 0
886.21 0
886.28 0
886.35 0
886.41 0
886.48 0
886.55 0
886.62 0
886.69 0
886.76 0
886.82 0
886.89 0
886.96 0
887.03 0
887.10 0
887.17 0
887.23 0
887.30 0
887.37 0
887.44 0
887.51 0
887.58 0
887.64 0
887.71 0
887.78 0
887.85 0
887.92 0
887.99 0
888.05 0
888.12 0
888.19 0
888.26 0
888.33 0
888.40 0
888.46 0
888.53 0
888.60 0
888.67 0
888.74 1
888.81 1
888.87 1
888.94 0
889.01 0
889.08 0
889.15 0
889.22 0
889.28 0
889.35 0
889.42 0
889.49 0
889.56 0
889.63 0
889.69 0
889.76 0
889.83 0
889.90 0
889.97 0
890.04 0
890.11 0
890.17 0
890.24 0
890.31 0
890.38 1
890.45 1
890.52 1
890.58 0
890.65 0
890.72 0
890.79 0
890.86 0
890.93 0
890.99 0
891.06 0
891.13 0
891.20 0
891.27 0
891.34 0
891.41 0
891.47 0
891.54 0
891.61 0
891.68 0
891.75 0
891.82 0
891.89 0
891.95 0
892.02 0
892.09 0
892.16 0
892.23 0
892.30 0
892.36 0
892.43 0
892.50 0
892.57 0
892.64 0
892.71 0
892.78 0
892.84 0
892.91 0
892.98 0
893.05 0
893.12 0
893.19 0
893.26 0
893.32 0
893.39 0
893.46 0
893.53 0
893.60 0
893.67 0
893.74 0
893.80 0
893.87 0
893.94 0
894.01 0
894.08 0
894.15 0
894.22 0
894.28 0
894.35 0
894.42 0
894.49 0
894.56 0
894.63 0
894.70 0
894.76 0
894.83 0
894.90 0
894.97 0
895.04 0
895.11 0
895.18 0
895.24 0
895.31 0
895.38 0
895.45 0
895.52 0
895.59 0
895.66 0
895.73 0
895.79 0
895.86 0
895.93 0
896.00 0
896.07 0
896.14 0
896.21 0
896.27 0
896.34 0
896.41 0
896.48 0
896.55 0
896.62 0
896.69 0
896.75 0
896.82 0
896.89 0
896.96 0
897.03 0
897.10 0
897.17 0
897.24 0
897.30 0
897.37 0
897.44 0
897.51 0
897.58 0
897.65 0
897.72 0
897.79 0
897.85 0
897.92 0
897.99 0
898.06 0
898.13 0
898.20 0
898.27 0
898.34 0
898.40 0
898.47 0
898.54 0
898.61 0
898.68 0
898.75 0
898.82 0
898.89 0
898.95 0
899.02 0
899.09 0
899.16 0
899.23 0
899.30 0
899.37 0
899.44 0
899.50 0
899.57 0
899.64 0
899.71 0
899.78 0
899.85 0
899.92 0
899.99 0
900.05 0
900.12 0
900.19 0
900.26 0
900.33 0
900.40 0
900.47 0
900.54 0
900.61 0
900.67 0
900.74 0
900.81 0
900.88 0
900.95 0
901.02 0
901.09 0
901.16 0
901.22 0
901.29 0
901.36 0
901.43 0
901.50 0
901.57 0
901.64 0
901.71 0
901.78 0
901.84 0
901.91 0
901.98 0
902.05 0
902.12 0
902.19 0
902.26 0
902.33 0
902.40 0
902.46 0
902.53 0
902.60 0
902.67 0
902.74 0
902.81 0
902.88 0
902.95 0
903.02 0
903.08 0
903.15 0
903.22 0
903.29 0
903.36 0
903.43 0
903.50 0
903.57 0
903.64 0
903.71 0
903.77 0
903.84 0
903.91 0
903.98 0
904.05 0
904.12 0
904.19 0
904.26 0
904.33 0
904.40 0
904.46 0
904.53 0
904.60 0
904.67 0
904.74 0
904.81 0
904.88 0
904.95 0
905.02 0
905.08 0
905.15 0
905.22 0
905.29 0
905.36 0
905.43 0
905.50 0
905.57 0
905.64 0
905.71 0
905.78 0
905.84 0
905.91 0
905.98 0
906.05 0
906.12 0
906.19 0
906.26 0
906.33 0
906.40 0
906.47 0
906.53 0
906.60 0
906.67 0
906.74 0
906.81 0
906.88 0
906.95 0
907.02 0
907.09 0
907.16 0
907.23 0
907.29 0
907.36 0
907.43 0
907.50 0
907.57 0
907.64 0
907.71 0
907.78 0
907.85 0
907.92 0
907.99 0
908.05 0
908.12 0
908.19 0
908.26 0
908.33 0
908.40 0
908.47 0
908.54 0
908.61 0
908.68 0
908.75 0
908.81 0
908.88 0
908.95 0
909.02 0
909.09 0
909.16 0
909.23 0
909.30 0
909.37 0
909.44 0
909.51 0
909.58 0
909.64 0
909.71 0
909.78 0
909.85 0
909.92 0
909.99 0
910.06 0
910.13 0
910.20 0
910.27 0
910.34 0
910.41 0
910.48 0
910.54 0
910.61 0
910.68 0
910.75 0
910.82 0
910.89 0
910.96 0
911.03 0
911.10 0
911.17 0
911.24 0
911.31 0
911.37 0
911.44 0
911.51 0
911.58 0
911.65 0
911.72 0
911.79 0
911.86 0
911.93 0
912.00 0
912.07 0
912.14 0
912.21 0
912.28 0
912.34 0
912.41 0
912.48 0
912.55 0
912.62 0
912.69 0
912.76 0
912.83 0
912.90 0
912.97 0
913.04 0
913.11 0
913.18 0
913.25 0
913.31 0
913.38 0
913.45 0
913.52 0
913.59 0
913.66 0
913.73 0
913.80 0
913.87 0
913.94 0
914.01 0
914.08 0
914.15 0
914.22 0
914.29 0
914.35 0
914.42 0
914.49 0
914.56 0
914.63 0
914.70 0
914.77 0
914.84 0
914.91 1
914.98 1
915.05 1
915.12 1
915.19 1
915.26 1
915.33 1
915.40 1
915.46 1
915.53 0
915.60 0
915.67 0
915.74 0
915.81 0
915.88 0
915.95 0
916.02 0
916.09 0
916.16 0
916.23 0
916.30 0
916.37 0
916.44 0
916.51 0
916.58 0
916.64 0
916.71 0
916.78 0
916.85 0
916.92 0
916.99 0
917.06 0
917.13 0
917.20 0
917.27 0
917.34 0
917.41 0
917.48 0
917.55 0
917.62 0
917.69 0
917.76 0
917.83 0
917.90 0
917.96 0
918.03 0
918.10 0
918.17 0
918.24 0
918.31 0
918.38 0
918.45 0
918.52 0
918.59 0
918.66 0
918.73 0
918.80 0
918.87 0
918.94 0
919.01 0
919.08 0
919.15 0
919.22 0
919.29 0
919.36 0
919.42 0
919.49 0
919.56 0
919.63 0
919.70 0
919.77 0
919.84 0
919.91 0
919.98 0
920.05 0
920.12 0
920.19 0
920.26 0
920.33 0
920.40 0
920.47 0
920.54 0
920.61 0
920.68 0
920.75 0
920.82 0
920.89 0
920.96 0
921.02 0
921.09 1
921.16 1
921.23 1
921.30 1
921.37 1
921.44 1
921.51 1
921.58 1
921.65 1
921.72 1
921.79 1
921.86 1
921.93 1
922.00 1
922.07 1
922.14 1
922.21 1
922.28 1
922.35 1
922.42 1
922.49 1
922.56 1
922.63 1
922.70 1
922.77 1
922.84 1
922.91 1
922.97 1
923.04 1
923.11 1
923.18 1
923.25 1
923.32 1
923.39 1
923.46 1
923.53 1
923.60 1
923.67 1
923.74 1
923.81 1
923.88 1
923.95 1
924.02 1
924.09 1
924.16 1
924.23 1
924.30 1
924.37 1
924.44 1
924.51 1
924.58 1
924.65 1
924.72 1
924.79 1
924.86 1
924.93 1
925.00 1
925.07 1
925.14 1
925.21 1
925.28 1
925.35 1
925.42 1
925.49 1
925.55 1
925.62 1
925.69 1
925.76 1
925.83 1
925.90 1
925.97 1
926.04 1
926.11 1
926.18 1
926.25 1
926.32 1
926.39 1
926.46 1
926.53 1
926.60 1
926.67 1
926.74 1
926.81 1
926.88 1
926.95 1
927.02 1
927.09 1
927.16 1
927.23 1
927.30 1
927.37 1
927.44 1
927.51 1
927.58 1
927.65 1
927.72 1
927.79 1
927.86 1
927.93 1
928.00 1
928.07 1
928.14 1
928.21 1
928.28 1
928.35 1
928.42 1
928.49 1
928.56 1
928.63 1
928.70 1
928.77 1
928.84 1
928.91 1
928.98 1
929.05 1
929.12 1
929.19 1
929.26 1
929.33 1
929.40 1
929.47 1
929.54 1
929.61 1
929.68 1
929.75 1
929.82 1
929.89 1
929.96 1
930.03 1
930.10 1
930.17 1
930.24 1
930.31 1
930.38 1
930.45 1
930.52 1
930.59 1
930.66 1
930.73 1
930.80 1
930.87 1
930.94 1
931.01 1
931.08 1
931.15 1
931.22 1
931.29 1
931.36 1
931.43 1
931.50 1
931.57 1
931.64 1
931.71 1
931.78 1
931.85 1
931.92 1
931.99 1
932.06 1
932.13 1
932.20 1
932.27 1
932.34 1
932.41 1
932.48 1
932.55 1
932.62 1
932.69 1
932.76 1
932.83 1
932.90 1
932.97 1
933.04 1
933.11 1
933.18 1
933.25 1
933.32 1
933.39 1
933.46 1
933.53 1
933.60 1
933.67 1
933.74 1
933.81 1
933.88 1
933.95 1
934.02 1
934.09 1
934.16 1
934.23 1
934.30 1
934.37 1
934.44 1
934.51 1
934.58 1
934.65 1
934.72 1
934.79 1
934.86 1
934.93 1
935.00 1
935.07 1
935.14 1
935.21 1
935.28 1
935.35 1
935.42 1
935.49 1
935.56 1
935.63 1
935.70 1
935.77 1
935.84 1
935.91 1
935.98 1
936.05 1
936.12 1
936.19 1
936.26 1
936.33 1
936.40 1
936.47 1
936.54 1
936.61 1
936.68 1
936.75 1
936.82 1
936.89 1
936.96 1
937.03 1
937.10 1
937.17 1
937.24 1
937.31 1
937.38 1
937.45 1
937.53 1
937.60 1
937.67 1
937.74 1
937.81 1
937.88 1
937.95 1
938.02 1
938.09 1
938.16 1
938.23 1
938.30 1
938.37 1
938.44 1
938.51 1
938.58 1
938.65 1
938.72 1
938.79 1
938.86 1
938.93 1
939.00 1
939.07 1
939.14 1
939.21 1
939.28 1
939.35 1
939.42 1
939.49 1
939.56 1
939.63 1
939.70 1
939.77 1
939.84 1
939.91 1
939.98 1
940.06 1
940.13 1
940.20 1
940.27 1
940.34 1
940.41 1
940.48 1
940.55 1
940.62 1
940.69 1
940.76 1
940.83 1
940.90 1
940.97 1
941.04 1
941.11 1
941.18 1
941.25 1
941.32 1
941.39 1
941.46 1
941.53 1
941.60 1
941.67 1
941.74 1
941.81 1
941.88 1
941.95 1
942.03 1
942.10 1
942.17 1
942.24 1
942.31 1
942.38 1
942.45 1
942.52 1
942.59 1
942.66 1
942.73 1
942.80 1
942.87 1
942.94 1
943.01 1
943.08 1
943.15 1
943.22 1
943.29 1
943.36 1
943.43 1
943.50 1
943.57 1
943.64 1
943.72 1
943.79 1
943.86 1
943.93 1
944.00 1
944.07 1
944.14 1
944.21 1
944.28 1
944.35 1
944.42 1
944.49 1
944.56 1
944.63 1
944.70 1
944.77 1
944.84 1
944.91 1
944.98 1
945.05 1
945.13 1
945.20 1
945.27 1
945.34 1
945.41 1
945.48 1
945.55 1
945.62 1
945.69 1
945.76 1
945.83 1
945.90 1
945.97 1
946.04 1
946.11 1
946.18 1
946.25 1
946.32 1
946.39 1
946.47 1
946.54 1
946.61 1
946.68 1
946.75 1
946.82 1
946.89 1
946.96 1
947.03 1
947.10 1
947.17 1
947.24 1
947.31 1
947.38 1
947.45 1
947.52 1
947.59 1
947.67 1
947.74 1
947.81 1
947.88 1
947.95 1
948.02 1
948.09 1
948.16 1
948.23 1
948.30 1
948.37 1
948.44 1
948.51 1
948.58 1
948.65 1
948.72 1
948.80 1
948.87 1
948.94 1
949.01 1
949.08 1
949.15 1
949.22 1
949.29 1
949.36 1
949.43 1
949.50 1
949.57 1
949.64 1
949.71 1
949.78 1
949.86 1
949.93 1
950.00 1
950.07 1
950.14 1
950.21 1
950.28 1
950.35 1
950.42 1
950.49 1
950.56 1
950.63 1
950.70 1
950.77 1
950.85 1
950.92 1
950.99 1
951.06 1
951.13 1
951.20 1
951.27 1
951.34 1
951.41 1
951.48 1
951.55 1
951.62 1
951.69 1
951.76 1
951.84 1
951.91 1
951.98 1
952.05 1
952.12 1
952.19 1
952.26 1
952.33 1
952.40 1
952.47 1
952.54 1
952.61 1
952.68 1
952.76 1
952.83 1
952.90 1
952.97 1
953.04 1
953.11 1
953.18 1
953.25 1
953.32 1
953.39 1
953.46 1
953.53 1
953.61 1
953.68 1
953.75 1
953.82 1
953.89 1
953.96 1
954.03 1
954.10 1
954.17 1
954.24 1
954.31 1
954.38 1
954.46 1
954.53 1
954.60 1
954.67 1
954.74 1
954.81 1
954.88 1
954.95 1
955.02 1
955.09 1
955.16 1
955.24 1
955.31 1
955.38 1
955.45 1
955.52 1
955.59 1
955.66 1
955.73 1
955.80 1
955.87 1
955.94 1
956.02 1
956.09 1
956.16 1
956.23 1
956.30 1
956.37 1
956.44 1
956.51 1
956.58 1
956.65 1
956.72 1
956.80 1
956.87 1
956.94 1
957.01 1
957.08 1
957.15 1
957.22 1
957.29 1
957.36 1
957.43 1
957.50 1
957.58 1
957.65 1
957.72 1
957.79 1
957.86 1
957.93 1
958.00 1
958.07 1
958.14 1
958.21 1
958.29 1
958.36 1
958.43 1
958.50 1
958.57 1
958.64 1
958.71 1
958.78 1
958.85 1
958.92 1
959.00 1
959.07 1
959.14 1
959.21 1
959.28 1
959.35 1
959.42 1
959.49 1
959.56 1
959.64 1
959.71 1
959.78 1
959.85 1
959.92 1
959.99 1
960.06 1
960.13 1
960.20 1
960.27 1
960.35 1
960.42 1
960.49 1
960.56 1
960.63 1
960.70 1
960.77 1
960.84 1
960.91 1
960.99 1
961.06 1
961.13 1
961.20 1
961.27 1
961.34 1
961.41 1
961.48 1
961.55 1
961.63 1
961.70 1
961.77 1
961.84 1
961.91 1
961.98 1
962.05 1
962.12 1
962.19 1
962.27 1
962.34 1
962.41 1
962.48 1
962.55 1
962.62 1
962.69 1
962.76 1
962.84 1
962.91 1
962.98 1
963.05 1
963.12 1
963.19 1
963.26 1
963.33 1
963.40 1
963.48 1
963.55 1
963.62 1
963.69 1
963.76 1
963.83 1
963.90 1
963.97 1
964.05 1
964.12 1
964.19 1
964.26 1
964.33 1
964.40 1
964.47 1
964.54 1
964.62 1
964.69 1
964.76 1
964.83 1
964.90 1
964.97 1
965.04 1
965.11 1
965.19 1
965.26 1
965.33 1
965.40 1
965.47 1
965.54 1
965.61 1
965.68 1
965.76 1
965.83 1
965.90 1
965.97 1
966.04 1
966.11 1
966.18 1
966.25 1
966.33 1
966.40 1
966.47 1
966.54 1
966.61 1
966.68 1
966.75 1
966.82 1
966.90 1
966.97 1
967.04 1
967.11 1
967.18 1
967.25 1
967.32 1
967.40 1
967.47 1
967.54 1
967.61 1
967.68 1
967.75 1
967.82 1
967.89 1
967.97 1
968.04 1
968.11 1
968.18 1
968.25 1
968.32 1
968.39 1
968.47 1
968.54 1
968.61 1
968.68 1
968.75 1
968.82 1
968.89 1
968.97 1
969.04 1
969.11 1
969.18 1
969.25 1
969.32 1
969.39 1
969.47 1
969.54 1
969.61 1
969.68 1
969.75 1
969.82 1
969.89 1
969.97 1
970.04 1
970.11 1
970.18 1
970.25 1
970.32 1
970.39 1
970.47 1
970.54 1
970.61 1
970.68 1
970.75 1
970.82 1
970.89 1
970.97 1
971.04 1
971.11 1
971.18 1
971.25 1
971.32 1
971.39 1
971.47 1
971.54 1
971.61 1
971.68 1
971.75 1
971.82 1
971.89 1
971.97 1
972.04 1
972.11 1
972.18 1
972.25 1
972.32 1
972.40 1
972.47 1
972.54 1
972.61 1
972.68 1
972.75 1
972.82 1
972.90 1
972.97 1
973.04 1
973.11 1
973.18 1
973.25 1
973.33 1
973.40 1
973.47 1
973.54 1
973.61 1
973.68 1
973.75 1
973.83 1
973.90 1
973.97 1
974.04 1
974.11 1
974.18 1
974.26 1
974.33 1
974.40 1
974.47 1
974.54 1
974.61 1
974.69 1
974.76 1
974.83 1
974.90 1
974.97 1
975.04 1
975.12 1
975.19 1
975.26 1
975.33 1
975.40 1
975.47 1
975.54 1
975.62 1
975.69 1
975.76 1
975.83 1
975.90 1
975.97 1
976.05 1
976.12 1
976.19 1
976.26 1
976.33 1
976.40 1
976.48 1
976.55 1
976.62 1
976.69 1
976.76 1
976.83 1
976.91 1
976.98 1
977.05 1
977.12 1
977.19 1
977.26 1
977.34 1
977.41 1
977.48 1
977.55 1
977.62 1
977.70 1
977.77 1
977.84 1
977.91 1
977.98 1
978.05 1
978.13 1
978.20 1
978.27 1
978.34 1
978.41 1
978.48 1
978.56 1
978.63 1
978.70 1
978.77 1
978.84 1
978.91 1
978.99 1
979.06 1
979.13 1
979.20 1
979.27 1
979.35 1
979.42 1
979.49 1
979.56 1
979.63 1
979.70 1
979.78 1
979.85 1
979.92 1
979.99 1
980.06 1
980.13 1
980.21 1
980.28 1
980.35 1
980.42 1
980.49 1
980.57 1
980.64 1
980.71 1
980.78 1
980.85 1
980.93 1
981.00 1
981.07 1
981.14 1
981.21 1
981.28 1
981.36 1
981.43 1
981.50 1
981.57 1
981.64 1
981.72 1
981.79 1
981.86 1
981.93 1
982.00 1
982.07 1
982.15 1
982.22 1
982.29 1
982.36 1
982.43 1
982.51 1
982.58 1
982.65 1
982.72 1
982.79 1
982.87 1
982.94 1
983.01 1
983.08 1
983.15 1
983.23 1
983.30 1
983.37 1
983.44 1
983.51 1
983.58 1
983.66 1
983.73 1
983.80 1
983.87 1
983.94 1
984.02 1
984.09 1
984.16 1
984.23 1
984.30 1
984.38 1
984.45 1
984.52 1
984.59 1
984.66 1
984.74 1
984.81 1
984.88 1
984.95 1
985.02 1
985.10 1
985.17 1
985.24 1
985.31 1
985.38 1
985.46 1
985.53 1
985.60 1
985.67 1
985.74 1
985.82 1
985.89 1
985.96 1
986.03 1
986.10 1
986.18 1
986.25 1
986.32 1
986.39 1
986.46 1
986.54 1
986.61 1
986.68 1
986.75 1
986.82 1
986.90 1
986.97 1
987.04 1
987.11 1
987.18 1
987.26 1
987.33 1
987.40 1
987.47 1
987.54 1
987.62 1
987.69 1
987.76 1
987.83 1
987.91 1
987.98 1
988.05 1
988.12 1
988.19 1
988.27 1
988.34 1
988.41 1
988.48 1
988.55 1
988.63 1
988.70 1
988.77 1
988.84 1
988.91 1
988.99 1
989.06 1
989.13 1
989.20 1
989.28 1
989.35 1
989.42 1
989.49 1
989.56 1
989.64 1
989.71 1
989.78 1
989.85 1
989.92 1
990.00 1
990.07 1
990.14 1
990.21 1
990.29 1
990.36 1
990.43 1
990.50 1
990.57 1
990.65 1
990.72 1
990.79 1
990.86 1
990.94 1
991.01 1
991.08 1
991.15 1
991.22 1
991.30 1
991.37 1
991.44 1
991.51 1
991.59 1
991.66 1
991.73 1
991.80 1
991.87 1
991.95 1
992.02 1
992.09 1
992.16 1
992.24 1
992.31 1
992.38 1
992.45 1
992.52 1
992.60 1
992.67 1
992.74 1
992.81 1
992.89 1
992.96 1
993.03 1
993.10 1
993.17 1
993.25 1
993.32 1
993.39 1
993.46 1
993.54 1
993.61 1
993.68 1
993.75 1
993.83 1
993.90 1
993.97 1
994.04 1
994.11 1
994.19 1
994.26 1
994.33 1
994.40 1
994.48 1
994.55 1
994.62 1
994.69 1
994.77 1
994.84 1
994.91 1
994.98 1
995.06 1
995.13 1
995.20 1
995.27 1
995.34 1
995.42 1
995.49 1
995.56 1
995.63 1
995.71 1
995.78 1
995.85 1
995.92 1
996.00 1
996.07 1
996.14 1
996.21 1
996.29 1
996.36 1
996.43 1
996.50 1
996.57 1
996.65 1
996.72 1
996.79 1
996.86 1
996.94 1
997.01 1
997.08 1
997.15 1
997.23 1
997.30 1
997.37 1
997.44 1
997.52 1
997.59 1
997.66 1
997.73 1
997.81 1
997.88 1
997.95 1
998.02 1
998.10 1
998.17 1
998.24 1
998.31 1
998.39 1
998.46 1
998.53 1
998.60 1
998.68 1
998.75 1
998.82 1
998.89 1
998.97 1
999.04 1
999.11 1
999.18 1
999.26 1
999.33 1
999.40 1
999.47 1
999.55 1
999.62 1
999.69 1
999.76 1
999.84 1
999.91 1
999.98 1
1000.05 1
1000.13 1
1000.20 1
1000.27 1
1000.34 1
1000.42 1
1000.49 1
1000.56 1
1000.63 1
1000.71 1
1000.78 1
1000.85 1
1000.92 1
1001.00 1
1001.07 1
1001.14 1
1001.21 1
1001.29 1
1001.36 1
1001.43 1
1001.50 1
1001.58 1
1001.65 1
1001.72 1
1001.79 1
1001.87 1
1001.94 1
1002.01 1
1002.09 1
1002.16 1
1002.23 1
1002.30 1
1002.38 1
1002.45 1
1002.52 1
1002.59 1
1002.67 1
1002.74 1
1002.81 1
1002.88 1
1002.96 1
1003.03 1
1003.10 1
1003.17 1
1003.25 1
1003.32 1
1003.39 1
1003.47 1
1003.54 1
1003.61 1
1003.68 1
1003.76 1
1003.83 1
1003.90 1
1003.97 1
1004.05 1
1004.12 1
1004.19 1
1004.26 1
1004.34 1
1004.41 1
1004.48 1
1004.56 1
1004.63 1
1004.70 1
1004.77 1
1004.85 1
1004.92 1
1004.99 1
1005.06 1
1005.14 1
1005.21 1
1005.28 1
1005.36 1
1005.43 1
1005.50 1
1005.57 1
1005.65 1
1005.72 1
1005.79 1
1005.86 1
1005.94 1
1006.01 1
1006.08 1
1006.16 1
1006.23 1
1006.30 1
1006.37 1
1006.45 1
1006.52 1
1006.59 1
1006.66 1
1006.74 1
1006.81 1
1006.88 1
1006.96 1
1007.03 1
1007.10 1
1007.17 1
1007.25 0
1007.32 0
1007.39 1
1007.47 1
1007.54 1
1007.61 1
1007.68 1
1007.76 1
1007.83 1
1007.90 1
1007.97 1
1008.05 1
1008.12 1
1008.19 1
1008.27 1
1008.34 1
1008.41 1
1008.48 1
1008.56 1
1008.63 1
1008.70 1
1008.78 1
1008.85 1
1008.92 1
1008.99 1
1009.07 1
1009.14 1
1009.21 1
1009.29 1
1009.36 1
1009.43 1
1009.50 1
1009.58 1
1009.65 1
1009.72 0
1009.80 0
1009.87 0
1009.94 0
1010.01 0
1010.09 0
1010.16 0
1010.23 0
1010.31 0
1010.38 0
1010.45 0
1010.53 0
1010.60 0
1010.67 0
1010.74 0
1010.82 0
1010.89 0
1010.96 0
1011.04 0
1011.11 0
1011.18 0
1011.25 0
1011.33 0
1011.40 0
1011.47 0
1011.55 0
1011.62 0
1011.69 0
1011.77 0
1011.84 0
1011.91 0
1011.98 0
1012.06 0
1012.13 0
1012.20 0
1012.28 0
1012.35 0
1012.42 0
1012.49 0
1012.57 0
1012.64 0
1012.71 0
1012.79 0
1012.86 0
1012.93 0
1013.01 0
1013.08 1
1013.15 1
1013.22 1
1013.30 1
1013.37 1
1013.44 1
1013.52 1
1013.59 1
1013.66 1
1013.74 0
1013.81 0
1013.88 0
1013.95 0
1014.03 0
1014.10 0
1014.17 0
1014.25 0
1014.32 0
1014.39 0
1014.47 0
1014.54 0
1014.61 0
1014.69 0
1014.76 0
1014.83 0
1014.90 0
1014.98 0
1015.05 0
1015.12 0
1015.20 0
1015.27 0
1015.34 0
1015.42 0
1015.49 0
1015.56 0
1015.64 0
1015.71 0
1015.78 0
1015.85 0
1015.93 0
1016.00 0
1016.07 0
1016.15 0
1016.22 0
1016.29 0
1016.37 0
1016.44 0
1016.51 0
1016.59 0
1016.66 0
1016.73 0
1016.81 0
1016.88 0
1016.95 0
1017.02 0
1017.10 0
1017.17 0
1017.24 0
1017.32 0
1017.39 0
1017.46 0
1017.54 0
1017.61 0
1017.68 0
1017.76 0
1017.83 0
1017.90 0
1017.98 0
1018.05 0
1018.12 0
1018.20 0
1018.27 0
1018.34 0
1018.41 0
1018.49 0
1018.56 0
1018.63 0
1018.71 0
1018.78 1
1018.85 1
1018.93 1
1019.00 1
1019.07 1
1019.15 1
1019.22 1
1019.29 0
1019.37 0
1019.44 0
1019.51 0
1019.59 0
1019.66 0
1019.73 0
1019.81 0
1019.88 0
1019.95 0
1020.03 0
1020.10 0
1020.17 0
1020.25 0
1020.32 0
1020.39 0
1020.47 0
1020.54 0
1020.61 0
1020.69 0
1020.76 0
1020.83 0
1020.90 1
1020.98 1
1021.05 1
1021.12 1
1021.20 1
1021.27 1
1021.34 1
1021.42 1
1021.49 1
1021.56 1
1021.64 1
1021.71 1
1021.78 0
1021.86 0
1021.93 0
1022.00 0
1022.08 0
1022.15 0
1022.22 0
1022.30 0
1022.37 0
1022.44 0
1022.52 0
1022.59 0
1022.66 0
1022.74 0
1022.81 0
1022.88 0
1022.96 1
1023.03 1
1023.10 1
1023.18 1
1023.25 1
1023.32 0
1023.40 0
1023.47 0
1023.54 0
1023.62 0
1023.69 0
1023.77 0
1023.84 0
1023.91 0
1023.99 0
1024.06 0
1024.13 0
1024.21 0
1024.28 0
1024.35 0
1024.43 0
1024.50 0
1024.57 0
1024.65 0
1024.72 0
1024.79 0
1024.87 0
1024.94 0
1025.01 0
1025.09 0
1025.16 0
1025.23 0
1025.31 0
1025.38 0
1025.45 0
1025.53 0
1025.60 1
1025.67 1
1025.75 1
1025.82 1
1025.89 1
1025.97 1
1026.04 1
1026.11 1
1026.19 1
1026.26 1
1026.34 1
1026.41 1
1026.48 1
1026.56 1
1026.63 1
1026.70 1
1026.78 0
1026.85 0
1026.92 0
1027.00 0
1027.07 0
1027.14 0
1027.22 0
1027.29 0
1027.36 0
1027.44 0
1027.51 0
1027.58 0
1027.66 0
1027.73 0
1027.81 0
1027.88 0
1027.95 0
1028.03 0
1028.10 0
1028.17 1
1028.25 1
1028.32 1
1028.39 0
1028.47 0
1028.54 0
1028.61 0
1028.69 0
1028.76 0
1028.83 0
1028.91 0
1028.98 0
1029.06 1
1029.13 1
1029.20 1
1029.28 1
1029.35 1
1029.42 1
1029.50 1
1029.57 0
1029.64 0
1029.72 0
1029.79 0
1029.87 0
1029.94 0
1030.01 0
1030.09 0
1030.16 0
1030.23 1
1030.31 0
1030.38 0
1030.45 0
1030.53 0
1030.60 0
1030.67 0
1030.75 0
1030.82 0
1030.90 0
1030.97 0
1031.04 0
1031.12 0
1031.19 0
1031.26 0
1031.34 0
1031.41 0
1031.49 0
1031.56 0
1031.63 0
1031.71 0
1031.78 0
1031.85 0
1031.93 0
1032.00 0
1032.07 0
1032.15 0
1032.22 0
1032.30 0
1032.37 0
1032.44 1
1032.52 1
1032.59 1
1032.66 1
1032.74 1
1032.81 1
1032.89 1
1032.96 1
1033.03 1
1033.11 1
1033.18 1
1033.25 1
1033.33 1
1033.40 1
1033.47 1
1033.55 1
1033.62 1
1033.70 0
1033.77 0
1033.84 0
1033.92 0
1033.99 0
1034.06 0
1034.14 0
1034.21 0
1034.29 0
1034.36 0
1034.43 0
1034.51 1
1034.58 1
1034.65 1
1034.73 1
1034.80 1
1034.88 1
1034.95 1
1035.02 1
1035.10 1
1035.17 1
1035.25 1
1035.32 1
1035.39 1
1035.47 1
1035.54 1
1035.61 1
1035.69 1
1035.76 1
1035.84 1
1035.91 1
1035.98 1
1036.06 1
1036.13 1
1036.20 1
1036.28 1
1036.35 1
1036.43 1
1036.50 1
1036.57 1
1036.65 1
1036.72 1
1036.80 1
1036.87 1
1036.94 1
1037.02 1
1037.09 1
1037.16 1
1037.24 1
1037.31 1
1037.39 1
1037.46 1
1037.53 1
1037.61 1
1037.68 1
1037.76 1
1037.83 0
1037.90 0
1037.98 0
1038.05 0
1038.13 0
1038.20 0
1038.27 0
1038.35 0
1038.42 0
1038.49 0
1038.57 0
1038.64 0
1038.72 0
1038.79 0
1038.86 0
1038.94 0
1039.01 0
1039.09 0
1039.16 0
1039.23 0
1039.31 0
1039.38 0
1039.46 0
1039.53 0
1039.60 0
1039.68 0
1039.75 0
1039.83 0
1039.90 0
1039.97 0
1040.05 0
1040.12 0
1040.20 1
1040.27 1
1040.34 1
1040.42 1
1040.49 1
1040.57 1
1040.64 1
1040.71 0
1040.79 0
1040.86 0
1040.94 0
1041.01 0
1041.08 0
1041.16 0
1041.23 0
1041.31 0
1041.38 0
1041.45 0
1041.53 0
1041.60 0
1041.68 0
1041.75 1
1041.82 1
1041.90 1
1041.97 1
1042.05 1
1042.12 1
1042.19 0
1042.27 0
1042.34 0
1042.42 0
1042.49 0
1042.56 0
1042.64 0
1042.71 0
1042.79 0
1042.86 0
1042.93 0
1043.01 0
1043.08 0
1043.16 0
1043.23 0
1043.30 0
1043.38 0
1043.45 1
1043.53 0
1043.60 0
1043.68 0
1043.75 0
1043.82 0
1043.90 0
1043.97 0
1044.05 0
1044.12 0
1044.19 0
1044.27 0
1044.34 0
1044.42 0
1044.49 0
1044.56 0
1044.64 0
1044.71 0
1044.79 0
1044.86 0
1044.94 0
1045.01 0
1045.08 0
1045.16 0
1045.23 0
1045.31 0
1045.38 0
1045.45 0
1045.53 0
1045.60 0
1045.68 0
1045.75 0
1045.83 0
1045.90 0
1045.97 0
1046.05 0
1046.12 0
1046.20 0
1046.27 0
1046.34 0
1046.42 0
1046.49 0
1046.57 0
1046.64 0
1046.72 1
1046.79 1
1046.86 1
1046.94 1
1047.01 1
1047.09 1
1047.16 1
1047.23 1
1047.31 1
1047.38 0
1047.46 0
1047.53 0
1047.61 0
1047.68 0
1047.75 0
1047.83 0
1047.90 0
1047.98 1
1048.05 1
1048.13 1
1048.20 1
1048.27 1
1048.35 1
1048.42 1
1048.50 1
1048.57 1
1048.65 1
1048.72 1
1048.79 1
1048.87 1
1048.94 0
1049.02 0
1049.09 0
1049.17 0
1049.24 0
1049.31 0
1049.39 0
1049.46 0
1049.54 1
1049.61 0
1049.69 0
1049.76 0
1049.83 0
1049.91 0
1049.98 0
1050.06 0
1050.13 0
1050.21 0
1050.28 0
1050.35 1
1050.43 1
1050.50 1
1050.58 1
1050.65 1
1050.73 1
1050.80 1
1050.87 1
1050.95 0
1051.02 0
1051.10 0
1051.17 0
1051.25 0
1051.32 0
1051.40 0
1051.47 1
1051.54 1
1051.62 1
1051.69 1
1051.77 1
1051.84 1
1051.92 1
1051.99 1
1052.06 1
1052.14 0
1052.21 0
1052.29 0
1052.36 0
1052.44 0
1052.51 0
1052.59 0
1052.66 0
1052.73 0
1052.81 0
1052.88 0
1052.96 1
1053.03 1
1053.11 1
1053.18 1
1053.26 1
1053.33 1
1053.40 1
1053.48 1
1053.55 1
1053.63 0
1053.70 0
1053.78 0
1053.85 0
1053.93 0
1054.00 0
1054.07 0
1054.15 0
1054.22 0
1054.30 0
1054.37 0
1054.45 0
1054.52 0
1054.60 0
1054.67 0
1054.74 0
1054.82 0
1054.89 0
1054.97 0
1055.04 0
1055.12 0
1055.19 0
1055.27 0
1055.34 0
1055.42 0
1055.49 1
1055.56 1
1055.64 1
1055.71 1
1055.79 0
1055.86 0
1055.94 0
1056.01 0
1056.09 0
1056.16 0
1056.24 0
1056.31 0
1056.38 0
1056.46 0
1056.53 0
1056.61 0
1056.68 0
1056.76 0
1056.83 0
1056.91 0
1056.98 0
1057.06 0
1057.13 0
1057.20 0
1057.28 0
1057.35 0
1057.43 0
1057.50 0
1057.58 0
1057.65 0
1057.73 0
1057.80 0
1057.88 0
1057.95 0
1058.02 0
1058.10 0
1058.17 0
1058.25 1
1058.32 1
1058.40 1
1058.47 1
1058.55 1
1058.62 1
1058.70 1
1058.77 1
1058.85 1
1058.92 1
1058.99 1
1059.07 1
1059.14 1
1059.22 1
1059.29 1
1059.37 1
1059.44 1
1059.52 1
1059.59 1
1059.67 0
1059.74 0
1059.82 0
1059.89 0
1059.97 0
1060.04 0
1060.11 0
1060.19 0
1060.26 0
1060.34 0
1060.41 0
1060.49 0
1060.56 0
1060.64 0
1060.71 0
1060.79 0
1060.86 1
1060.94 1
1061.01 1
1061.09 1
1061.16 2
1061.24 2
1061.31 2
1061.38 2
1061.46 1
1061.53 1
1061.61 1
1061.68 1
1061.76 1
1061.83 1
1061.91 1
1061.98 0
1062.06 0
1062.13 0
1062.21 0
1062.28 0
1062.36 0
1062.43 0
1062.51 0
1062.58 0
1062.66 0
1062.73 1
1062.80 1
1062.88 1
1062.95 1
1063.03 1
1063.10 1
1063.18 1
1063.25 1
1063.33 0
1063.40 1
1063.48 1
1063.55 1
1063.63 1
1063.70 1
1063.78 1
1063.85 2
1063.93 2
1064.00 2
1064.08 2
1064.15 2
1064.23 2
1064.30 2
1064.38 2
1064.45 2
1064.53 2
1064.60 3
1064.67 3
1064.75 3
1064.82 3
1064.90 3
1064.97 2
1065.05 2
1065.12 2
1065.20 1
1065.27 1
1065.35 1
1065.42 1
1065.50 1
1065.57 1
1065.65 2
1065.72 2
1065.80 2
1065.87 2
1065.95 2
1066.02 2
1066.10 2
1066.17 1
1066.25 1
1066.32 1
1066.40 1
1066.47 0
1066.55 0
1066.62 1
1066.70 1
1066.77 1
1066.85 1
1066.92 1
1067.00 1
1067.07 0
1067.15 0
1067.22 0
1067.30 0
1067.37 0
1067.45 0
1067.52 0
1067.60 0
1067.67 0
1067.75 0
1067.82 0
1067.90 0
1067.97 0
1068.05 0
1068.12 0
1068.20 0
1068.27 0
1068.35 0
1068.42 0
1068.50 0
1068.57 0
1068.65 0
1068.72 0
1068.79 1
1068.87 1
1068.94 0
1069.02 0
1069.09 0
1069.17 0
1069.24 0
1069.32 0
1069.39 1
1069.47 1
1069.54 1
1069.62 1
1069.69 1
1069.77 1
1069.85 1
1069.92 1
1070.00 1
1070.07 1
1070.15 1
1070.22 1
1070.30 1
1070.37 0
1070.45 0
1070.52 0
1070.60 0
1070.67 1
1070.75 1
1070.82 1
1070.90 1
1070.97 1
1071.05 1
1071.12 1
1071.20 1
1071.27 1
1071.35 1
1071.42 1
1071.50 1
1071.57 0
1071.65 0
1071.72 0
1071.80 0
1071.87 0
1071.95 0
1072.02 0
1072.10 0
1072.17 1
1072.25 1
1072.32 1
1072.40 1
1072.47 1
1072.55 1
1072.62 1
1072.70 1
1072.77 1
1072.85 1
1072.92 1
1073.00 1
1073.07 2
1073.15 2
1073.22 2
1073.30 2
1073.37 1
1073.45 1
1073.52 1
1073.60 1
1073.67 1
1073.75 1
1073.82 1
1073.90 1
1073.98 1
1074.05 1
1074.13 1
1074.20 1
1074.28 1
1074.35 1
1074.43 1
1074.50 1
1074.58 1
1074.65 1
1074.73 1
1074.80 2
1074.88 2
1074.95 2
1075.03 2
1075.10 2
1075.18 2
1075.25 2
1075.33 2
1075.40 2
1075.48 2
1075.55 2
1075.63 1
1075.70 1
1075.78 1
1075.85 1
1075.93 1
1076.01 1
1076.08 1
1076.16 1
1076.23 1
1076.31 1
1076.38 1
1076.46 1
1076.53 1
1076.61 1
1076.68 1
1076.76 2
1076.83 2
1076.91 2
1076.98 1
1077.06 1
1077.13 1
1077.21 1
1077.28 1
1077.36 1
1077.44 1
1077.51 1
1077.59 1
1077.66 2
1077.74 2
1077.81 2
1077.89 2
1077.96 2
1078.04 2
1078.11 2
1078.19 1
1078.26 1
1078.34 1
1078.41 1
1078.49 1
1078.56 0
1078.64 0
1078.72 0
1078.79 0
1078.87 0
1078.94 0
1079.02 0
1079.09 0
1079.17 1
1079.24 1
1079.32 1
1079.39 1
1079.47 2
1079.54 2
1079.62 2
1079.70 2
1079.77 3
1079.85 3
1079.92 3
1080.00 3
1080.07 3
1080.15 3
1080.22 3
1080.30 3
1080.37 3
1080.45 3
1080.52 2
1080.60 2
1080.68 2
1080.75 1
1080.83 1
1080.90 1
1080.98 1
1081.05 1
1081.13 2
1081.20 2
1081.28 2
1081.35 2
1081.43 2
1081.50 2
1081.58 2
1081.66 2
1081.73 2
1081.81 2
1081.88 2
1081.96 2
1082.03 2
1082.11 2
1082.18 2
1082.26 2
1082.33 2
1082.41 2
1082.49 2
1082.56 2
1082.64 3
1082.71 3
1082.79 3
1082.86 4
1082.94 4
1083.01 4
1083.09 4
1083.16 4
1083.24 4
1083.32 4
1083.39 4
1083.47 3
1083.54 3
1083.62 2
1083.69 2
1083.77 2
1083.84 1
1083.92 1
1084.00 1
1084.07 1
1084.15 1
1084.22 1
1084.30 1
1084.37 1
1084.45 1
1084.52 2
1084.60 2
1084.67 2
1084.75 2
1084.83 3
1084.90 3
1084.98 3
1085.05 3
1085.13 3
1085.20 3
1085.28 3
1085.35 2
1085.43 2
1085.51 2
1085.58 2
1085.66 2
1085.73 2
1085.81 2
1085.88 1
1085.96 1
1086.03 1
1086.11 1
1086.19 1
1086.26 1
1086.34 1
1086.41 1
1086.49 1
1086.56 2
1086.64 1
1086.72 1
1086.79 1
1086.87 1
1086.94 1
1087.02 0
1087.09 0
1087.17 0
1087.24 1
1087.32 1
1087.40 1
1087.47 2
1087.55 2
1087.62 2
1087.70 3
1087.77 3
1087.85 3
1087.93 2
1088.00 2
1088.08 2
1088.15 1
1088.23 1
1088.30 1
1088.38 0
1088.46 0
1088.53 0
1088.61 1
1088.68 1
1088.76 1
1088.83 1
1088.91 1
1088.98 1
1089.06 1
1089.14 1
1089.21 0
1089.29 0
1089.36 0
1089.44 0
1089.51 0
1089.59 0
1089.67 0
1089.74 0
1089.82 0
1089.89 0
1089.97 0
1090.04 0
1090.12 0
1090.20 0
1090.27 1
1090.35 1
1090.42 1
1090.50 1
1090.57 1
1090.65 1
1090.73 1
1090.80 2
1090.88 2
1090.95 1
1091.03 1
1091.11 1
1091.18 1
1091.26 1
1091.33 1
1091.41 1
1091.48 1
1091.56 1
1091.64 1
1091.71 1
1091.79 1
1091.86 1
1091.94 1
1092.01 1
1092.09 1
1092.17 1
1092.24 1
1092.32 1
1092.39 2
1092.47 2
1092.55 2
1092.62 2
1092.70 2
1092.77 3
1092.85 3
1092.92 2
1093.00 2
1093.08 2
1093.15 2
1093.23 2
1093.30 1
1093.38 2
1093.45 2
1093.53 2
1093.61 2
1093.68 2
1093.76 2
1093.83 2
1093.91 2
1093.99 2
1094.06 1
1094.14 1
1094.21 1
1094.29 1
1094.37 1
1094.44 1
1094.52 1
1094.59 1
1094.67 1
1094.74 1
1094.82 1
1094.90 1
1094.97 1
1095.05 1
1095.12 1
1095.20 1
1095.28 1
1095.35 1
1095.43 1
1095.50 1
1095.58 1
1095.66 1
1095.73 1
1095.81 1
1095.88 1
1095.96 1
1096.04 1
1096.11 1
1096.19 1
1096.26 1
1096.34 1
1096.41 2
1096.49 2
1096.57 2
1096.64 3
1096.72 3
1096.79 2
1096.87 2
1096.95 2
1097.02 1
1097.10 1
1097.17 1
1097.25 1
1097.33 1
1097.40 0
1097.48 0
1097.55 0
1097.63 0
1097.71 1
1097.78 1
1097.86 1
1097.93 1
1098.01 1
1098.09 1
1098.16 1
1098.24 1
1098.31 1
1098.39 1
1098.47 1
1098.54 1
1098.62 2
1098.69 2
1098.77 2
1098.85 2
1098.92 2
1099.00 2
1099.07 1
1099.15 1
1099.23 1
1099.30 0
1099.38 0
1099.45 0
1099.53 0
1099.61 0
1099.68 1
1099.76 1
1099.84 2
1099.91 2
1099.99 3
1100.06 3
1100.14 4
1100.22 4
1100.29 4
1100.37 3
1100.44 3
1100.52 2
1100.60 2
1100.67 2
1100.75 2
1100.82 2
1100.90 2
1100.98 2
1101.05 2
1101.13 2
1101.20 2
1101.28 1
1101.36 1
1101.43 1
1101.51 1
1101.59 1
1101.66 1
1101.74 1
1101.81 1
1101.89 1
1101.97 0
1102.04 0
1102.12 0
1102.19 0
1102.27 0
1102.35 0
1102.42 0
1102.50 0
1102.58 0
1102.65 0
1102.73 0
1102.80 0
1102.88 0
1102.96 1
1103.03 1
1103.11 1
1103.18 1
1103.26 1
1103.34 1
1103.41 1
1103.49 1
1103.57 1
1103.64 1
1103.72 1
1103.79 1
1103.87 1
1103.95 1
1104.02 1
1104.10 0
1104.17 0
1104.25 1
1104.33 1
1104.40 1
1104.48 2
1104.56 2
1104.63 2
1104.71 2
1104.78 2
1104.86 2
1104.94 1
1105.01 1
1105.09 0
1105.17 0
1105.24 0
1105.32 1
1105.39 1
1105.47 2
1105.55 2
1105.62 3
1105.70 3
1105.78 3
1105.85 3
1105.93 3
1106.00 3
1106.08 3
1106.16 3
1106.23 3
1106.31 3
1106.39 3
1106.46 3
1106.54 3
1106.62 3
1106.69 3
1106.77 2
1106.84 2
1106.92 2
1107.00 2
1107.07 2
1107.15 2
1107.23 2
1107.30 3
1107.38 3
1107.45 3
1107.53 3
1107.61 3
1107.68 3
1107.76 3
1107.84 3
1107.91 3
1107.99 3
1108.07 3
1108.14 3
1108.22 3
1108.29 3
1108.37 3
1108.45 3
1108.52 3
1108.60 3
1108.68 3
1108.75 2
1108.83 2
1108.91 2
1108.98 1
1109.06 1
1109.13 0
1109.21 0
1109.29 0
1109.36 0
1109.44 0
1109.52 0
1109.59 0
1109.67 1
1109.75 1
1109.82 2
1109.90 3
1109.97 3
1110.05 4
1110.13 4
1110.20 3
1110.28 3
1110.36 3
1110.43 2
1110.51 2
1110.59 2
1110.66 3
1110.74 3
1110.82 3
1110.89 3
1110.97 3
1111.04 3
1111.12 3
1111.20 2
1111.27 2
1111.35 2
1111.43 2
1111.50 2
1111.58 2
1111.66 2
1111.73 2
1111.81 2
1111.89 3
1111.96 3
1112.04 3
1112.12 3
1112.19 3
1112.27 3
1112.34 3
1112.42 3
1112.50 3
1112.57 3
1112.65 3
1112.73 3
1112.80 3
1112.88 4
1112.96 4
1113.03 4
1113.11 4
1113.19 4
1113.26 5
1113.34 5
1113.42 5
1113.49 5
1113.57 5
1113.65 5
1113.72 5
1113.80 5
1113.88 5
1113.95 5
1114.03 5
1114.10 5
1114.18 6
1114.26 6
1114.33 5
1114.41 5
1114.49 4
1114.56 4
1114.64 3
1114.72 2
1114.79 2
1114.87 2
1114.95 2
1115.02 2
1115.10 3
1115.18 3
1115.25 3
1115.33 4
1115.41 4
1115.48 4
1115.56 4
1115.64 4
1115.71 4
1115.79 4
1115.87 4
1115.94 5
1116.02 5
1116.10 6
1116.17 6
1116.25 7
1116.33 7
1116.40 7
1116.48 7
1116.56 6
1116.63 5
1116.71 4
1116.79 4
1116.86 3
1116.94 2
1117.02 2
1117.09 2
1117.17 2
1117.25 2
1117.32 2
1117.40 2
1117.48 2
1117.55 2
1117.63 2
1117.71 2
1117.78 2
1117.86 2
1117.94 2
1118.01 2
1118.09 2
1118.17 2
1118.24 1
1118.32 1
1118.40 1
1118.47 1
1118.55 2
1118.63 2
1118.70 2
1118.78 2
1118.86 2
1118.93 2
1119.01 2
1119.09 2
1119.16 2
1119.24 2
1119.32 2
1119.39 2
1119.47 2
1119.55 2
1119.62 2
1119.70 2
1119.78 2
1119.85 2
1119.93 2
1120.01 2
1120.08 2
1120.16 2
1120.24 2
1120.31 3
1120.39 3
1120.47 3
1120.54 4
1120.62 4
1120.70 5
1120.78 5
1120.85 6
1120.93 6
1121.01 6
1121.08 6
1121.16 5
1121.24 5
1121.31 4
1121.39 3
1121.47 3
1121.54 2
1121.62 2
1121.70 1
1121.77 1
1121.85 1
1121.93 1
1122.00 1
1122.08 2
1122.16 2
1122.23 2
1122.31 3
1122.39 2
1122.47 2
1122.54 2
1122.62 1
1122.70 1
1122.77 0
1122.85 0
1122.93 0
1123.00 0
1123.08 0
1123.16 1
1123.23 2
1123.31 2
1123.39 3
1123.46 3
1123.54 3
1123.62 3
1123.69 3
1123.77 3
1123.85 3
1123.93 3
1124.00 4
1124.08 4
1124.16 5
1124.23 5
1124.31 5
1124.39 5
1124.46 5
1124.54 4
1124.62 3
1124.69 3
1124.77 2
1124.85 2
1124.93 2
1125.00 2
1125.08 2
1125.16 2
1125.23 3
1125.31 3
1125.39 3
1125.46 3
1125.54 3
1125.62 3
1125.69 2
1125.77 2
1125.85 2
1125.93 2
1126.00 2
1126.08 2
1126.16 2
1126.23 2
1126.31 2
1126.39 2
1126.46 2
1126.54 2
1126.62 2
1126.70 2
1126.77 2
1126.85 3
1126.93 3
1127.00 3
1127.08 3
1127.16 4
1127.23 4
1127.31 3
1127.39 3
1127.47 4
1127.54 4
1127.62 4
1127.70 4
1127.77 4
1127.85 4
1127.93 4
1128.00 4
1128.08 4
1128.16 5
1128.24 5
1128.31 5
1128.39 6
1128.47 6
1128.54 5
1128.62 5
1128.70 4
1128.78 4
1128.85 4
1128.93 4
1129.01 4
1129.08 5
1129.16 5
1129.24 6
1129.31 6
1129.39 6
1129.47 6
1129.55 6
1129.62 5
1129.70 5
1129.78 4
1129.85 4
1129.93 4
1130.01 4
1130.09 4
1130.16 4
1130.24 4
1130.32 4
1130.39 4
1130.47 4
1130.55 5
1130.63 5
1130.70 5
1130.78 6
1130.86 7
1130.93 7
1131.01 7
1131.09 7
1131.17 6
1131.24 6
1131.32 6
1131.40 6
1131.47 6
1131.55 6
1131.63 6
1131.71 6
1131.78 5
1131.86 5
1131.94 5
1132.01 5
1132.09 5
1132.17 5
1132.25 5
1132.32 5
1132.40 5
1132.48 5
1132.55 4
1132.63 4
1132.71 3
1132.79 3
1132.86 3
1132.94 2
1133.02 3
1133.09 3
1133.17 3
1133.25 4
1133.33 4
1133.40 5
1133.48 5
1133.56 5
1133.63 5
1133.71 5
1133.79 5
1133.87 6
1133.94 6
1134.02 7
1134.10 7
1134.18 7
1134.25 7
1134.33 7
1134.41 7
1134.48 7
1134.56 7
1134.64 7
1134.72 7
1134.79 7
1134.87 7
1134.95 7
1135.03 8
1135.10 8
1135.18 8
1135.26 9
1135.33 9
1135.41 9
1135.49 8
1135.57 8
1135.64 7
1135.72 6
1135.80 5
1135.88 5
1135.95 4
1136.03 4
1136.11 4
1136.18 4
1136.26 4
1136.34 4
1136.42 4
1136.49 4
1136.57 4
1136.65 4
1136.73 4
1136.80 4
1136.88 4
1136.96 4
1137.04 4
1137.11 4
1137.19 5
1137.27 5
1137.34 5
1137.42 5
1137.50 5
1137.58 5
1137.65 4
1137.73 4
1137.81 3
1137.89 3
1137.96 3
1138.04 3
1138.12 2
1138.20 2
1138.27 2
1138.35 2
1138.43 3
1138.51 3
1138.58 4
1138.66 4
1138.74 5
1138.81 5
1138.89 5
1138.97 4
1139.05 4
1139.12 3
1139.20 2
1139.28 1
1139.36 1
1139.43 1
1139.51 1
1139.59 1
1139.67 1
1139.74 1
1139.82 1
1139.90 1
1139.98 2
1140.05 2
1140.13 3
1140.21 3
1140.29 4
1140.36 4
1140.44 4
1140.52 4
1140.60 4
1140.67 4
1140.75 3
1140.83 2
1140.91 2
1140.98 2
1141.06 2
1141.14 2
1141.22 2
1141.29 3
1141.37 3
1141.45 3
1141.53 4
1141.60 4
1141.68 4
1141.76 4
1141.84 4
1141.91 4
1141.99 4
1142.07 5
1142.15 6
1142.22 7
1142.30 7
1142.38 8
1142.46 8
1142.53 8
1142.61 8
1142.69 8
1142.77 7
1142.84 7
1142.92 6
1143.00 5
1143.08 5
1143.15 4
1143.23 4
1143.31 4
1143.39 4
1143.46 4
1143.54 4
1143.62 4
1143.70 4
1143.77 4
1143.85 4
1143.93 4
1144.01 4
1144.08 3
1144.16 3
1144.24 3
1144.32 2
1144.39 2
1144.47 2
1144.55 2
1144.63 2
1144.70 3
1144.78 3
1144.86 4
1144.94 4
1145.02 4
1145.09 5
1145.17 4
1145.25 4
1145.33 4
1145.40 4
1145.48 4
1145.56 4
1145.64 4
1145.71 4
1145.79 3
1145.87 3
1145.95 3
1146.02 2
1146.10 2
1146.18 2
1146.26 1
1146.33 1
1146.41 1
1146.49 2
1146.57 2
1146.65 3
1146.72 4
1146.80 4
1146.88 5
1146.96 5
1147.03 5
1147.11 5
1147.19 5
1147.27 5
1147.34 5
1147.42 5
1147.50 6
1147.58 6
1147.66 7
1147.73 7
1147.81 8
1147.89 9
1147.97 10
1148.04 11
1148.12 12
1148.20 13
1148.28 13
1148.35 13
1148.43 13
1148.51 12
1148.59 12
1148.67 11
1148.74 10
1148.82 9
1148.90 9
1148.98 8
1149.05 8
1149.13 8
1149.21 8
1149.29 8
1149.37 9
1149.44 9
1149.52 10
1149.60 11
1149.68 11
1149.75 12
1149.83 12
1149.91 12
1149.99 11
1150.07 11
1150.14 10
1150.22 9
1150.30 8
1150.38 7
1150.45 6
1150.53 5
1150.61 5
1150.69 5
1150.77 5
1150.84 5
1150.92 5
1151.00 5
1151.08 5
1151.15 5
1151.23 5
1151.31 5
1151.39 5
1151.47 6
1151.54 7
1151.62 8
1151.70 10
1151.78 10
1151.86 11
1151.93 11
1152.01 10
1152.09 9
1152.17 8
1152.24 7
1152.32 6
1152.40 6
1152.48 5
1152.56 5
1152.63 4
1152.71 3
1152.79 3
1152.87 3
1152.95 2
1153.02 2
1153.10 2
1153.18 2
1153.26 2
1153.33 2
1153.41 3
1153.49 3
1153.57 4
1153.65 6
1153.72 7
1153.80 8
1153.88 9
1153.96 10
1154.04 10
1154.11 11
1154.19 11
1154.27 10
1154.35 10
1154.43 9
1154.50 7
1154.58 6
1154.66 4
1154.74 3
1154.82 2
1154.89 1
1154.97 0
1155.05 0
1155.13 1
1155.20 2
1155.28 3
1155.36 4
1155.44 6
1155.52 7
1155.59 8
1155.67 9
1155.75 9
1155.83 9
1155.91 10
1155.98 10
1156.06 10
1156.14 11
1156.22 10
1156.30 10
1156.37 9
1156.45 7
1156.53 6
1156.61 4
1156.69 3
1156.76 3
1156.84 2
1156.92 3
1157.00 3
1157.08 4
1157.15 5
1157.23 5
1157.31 6
1157.39 6
1157.47 6
1157.54 7
1157.62 7
1157.70 8
1157.78 9
1157.86 9
1157.93 10
1158.01 10
1158.09 10
1158.17 10
1158.25 10
1158.33 9
1158.40 8
1158.48 7
1158.56 6
1158.64 6
1158.72 5
1158.79 5
1158.87 6
1158.95 6
1159.03 6
1159.11 7
1159.18 8
1159.26 8
1159.34 8
1159.42 8
1159.50 8
1159.57 8
1159.65 8
1159.73 8
1159.81 8
1159.89 7
1159.96 7
1160.04 7
1160.12 7
1160.20 6
1160.28 6
1160.36 6
1160.43 5
1160.51 5
1160.59 4
1160.67 3
1160.75 3
1160.82 2
1160.90 1
1160.98 1
1161.06 1
1161.14 1
1161.22 1
1161.29 1
1161.37 1
1161.45 1
1161.53 2
1161.61 2
1161.68 3
1161.76 3
1161.84 3
1161.92 4
1162.00 4
1162.07 4
1162.15 3
1162.23 3
1162.31 3
1162.39 3
1162.47 3
1162.54 3
1162.62 3
1162.70 3
1162.78 2
1162.86 2
1162.94 1
1163.01 1
1163.09 1
1163.17 1
1163.25 2
1163.33 3
1163.40 4
1163.48 5
1163.56 5
1163.64 5
1163.72 5
1163.80 5
1163.87 5
1163.95 4
1164.03 4
1164.11 4
1164.19 4
1164.27 4
1164.34 5
1164.42 5
1164.50 6
1164.58 6
1164.66 6
1164.73 6
1164.81 6
1164.89 6
1164.97 6
1165.05 6
1165.13 6
1165.20 6
1165.28 6
1165.36 6
1165.44 5
1165.52 5
1165.60 4
1165.67 4
1165.75 4
1165.83 3
1165.91 3
1165.99 3
1166.07 3
1166.14 3
1166.22 3
1166.30 4
1166.38 4
1166.46 4
1166.54 4
1166.61 4
1166.69 4
1166.77 4
1166.85 4
1166.93 4
1167.01 4
1167.08 4
1167.16 4
1167.24 4
1167.32 5
1167.40 5
1167.48 5
1167.55 4
1167.63 4
1167.71 3
1167.79 3
1167.87 2
1167.95 2
1168.02 2
1168.10 2
1168.18 2
1168.26 2
1168.34 3
1168.42 3
1168.50 4
1168.57 4
1168.65 5
1168.73 5
1168.81 4
1168.89 4
1168.97 3
1169.04 3
1169.12 2
1169.20 2
1169.28 2
1169.36 3
1169.44 3
1169.51 3
1169.59 4
1169.67 4
1169.75 5
1169.83 5
1169.91 5
1169.99 6
1170.06 6
1170.14 5
1170.22 5
1170.30 4
1170.38 3
1170.46 2
1170.53 1
1170.61 0
1170.69 0
1170.77 0
1170.85 0
1170.93 0
1171.01 0
1171.08 0
1171.16 0
1171.24 0
1171.32 0
1171.40 0
1171.48 0
1171.55 1
1171.63 1
1171.71 2
1171.79 3
1171.87 4
1171.95 4
1172.03 4
1172.10 4
1172.18 3
1172.26 3
1172.34 3
1172.42 3
1172.50 3
1172.58 4
1172.65 4
1172.73 5
1172.81 5
1172.89 5
1172.97 5
1173.05 5
1173.13 5
1173.20 5
1173.28 5
1173.36 5
1173.44 5
1173.52 6
1173.60 6
1173.68 7
1173.75 7
1173.83 8
1173.91 8
1173.99 7
1174.07 7
1174.15 7
1174.23 8
1174.30 8
1174.38 9
1174.46 10
1174.54 11
1174.62 12
1174.70 12
1174.78 12
1174.85 11
1174.93 10
1175.01 9
1175.09 8
1175.17 7
1175.25 6
1175.33 5
1175.40 5
1175.48 4
1175.56 4
1175.64 3
1175.72 3
1175.80 3
1175.88 2
1175.96 2
1176.03 2
1176.11 1
1176.19 1
1176.27 0
1176.35 0
1176.43 0
1176.51 0
1176.58 0
1176.66 0
1176.74 1
1176.82 2
1176.90 3
1176.98 4
1177.06 5
1177.14 5
1177.21 5
1177.29 5
1177.37 4
1177.45 3
1177.53 3
1177.61 3
1177.69 3
1177.76 3
1177.84 4
1177.92 5
1178.00 5
1178.08 6
1178.16 7
1178.24 9
1178.32 10
1178.39 11
1178.47 12
1178.55 13
1178.63 13
1178.71 12
1178.79 11
1178.87 10
1178.95 10
1179.02 10
1179.10 10
1179.18 11
1179.26 11
1179.34 12
1179.42 13
1179.50 14
1179.58 14
1179.65 14
1179.73 14
1179.81 14
1179.89 14
1179.97 14
1180.05 13
1180.13 13
1180.21 12
1180.28 11
1180.36 9
1180.44 8
1180.52 6
1180.60 4
1180.68 3
1180.76 1
1180.84 0
1180.92 0
1180.99 0
1181.07 0
1181.15 0
1181.23 1
1181.31 2
1181.39 3
1181.47 4
1181.55 5
1181.62 6
1181.70 6
1181.78 6
1181.86 6
1181.94 6
1182.02 6
1182.10 6
1182.18 5
1182.26 5
1182.33 5
1182.41 5
1182.49 5
1182.57 6
1182.65 6
1182.73 7
1182.81 7
1182.89 7
1182.97 7
1183.04 7
1183.12 7
1183.20 7
1183.28 8
1183.36 8
1183.44 9
1183.52 10
1183.60 11
1183.68 12
1183.75 13
1183.83 13
1183.91 12
1183.99 11
1184.07 10
1184.15 8
1184.23 7
1184.31 6
1184.39 6
1184.46 6
1184.54 6
1184.62 7
1184.70 7
1184.78 7
1184.86 7
1184.94 6
1185.02 5
1185.10 4
1185.18 4
1185.25 3
1185.33 4
1185.41 4
1185.49 5
1185.57 5
1185.65 6
1185.73 6
1185.81 5
1185.89 4
1185.97 4
1186.04 3
1186.12 2
1186.20 3
1186.28 3
1186.36 4
1186.44 5
1186.52 7
1186.60 8
1186.68 8
1186.76 8
1186.83 7
1186.91 7
1186.99 6
1187.07 5
1187.15 5
1187.23 5
1187.31 5
1187.39 5
1187.47 4
1187.55 4
1187.62 3
1187.70 2
1187.78 2
1187.86 1
1187.94 1
1188.02 1
1188.10 2
1188.18 3
1188.26 3
1188.34 4
1188.41 5
1188.49 5
1188.57 5
1188.65 5
1188.73 6
1188.81 6
1188.89 7
1188.97 8
1189.05 9
1189.13 10
1189.21 10
1189.28 11
1189.36 11
1189.44 10
1189.52 9
1189.60 9
1189.68 8
1189.76 7
1189.84 6
1189.92 5
1190.00 4
1190.08 4
1190.16 4
1190.23 4
1190.31 5
1190.39 7
1190.47 8
1190.55 9
1190.63 10
1190.71 11
1190.79 11
1190.87 11
1190.95 10
1191.03 9
1191.10 8
1191.18 7
1191.26 7
1191.34 6
1191.42 7
1191.50 7
1191.58 7
1191.66 8
1191.74 8
1191.82 8
1191.90 8
1191.98 9
1192.05 10
1192.13 12
1192.21 13
1192.29 15
1192.37 16
1192.45 17
1192.53 17
1192.61 15
1192.69 14
1192.77 12
1192.85 10
1192.93 10
1193.01 9
1193.08 10
1193.16 10
1193.24 11
1193.32 12
1193.40 12
1193.48 12
1193.56 11
1193.64 10
1193.72 9
1193.80 8
1193.88 7
1193.96 6
1194.04 6
1194.11 6
1194.19 6
1194.27 6
1194.35 7
1194.43 6
1194.51 6
1194.59 5
1194.67 5
1194.75 4
1194.83 3
1194.91 3
1194.99 3
1195.07 3
1195.15 3
1195.22 4
1195.30 4
1195.38 4
1195.46 3
1195.54 3
1195.62 2
1195.70 2
1195.78 2
1195.86 1
1195.94 1
1196.02 2
1196.10 2
1196.18 2
1196.26 2
1196.33 2
1196.41 2
1196.49 1
1196.57 1
1196.65 1
1196.73 0
1196.81 1
1196.89 1
1196.97 1
1197.05 1
1197.13 1
1197.21 2
1197.29 2
1197.37 3
1197.45 4
1197.53 4
1197.60 5
1197.68 5
1197.76 5
1197.84 5
1197.92 5
1198.00 4
1198.08 3
1198.16 3
1198.24 3
1198.32 2
1198.40 2
1198.48 2
1198.56 2
1198.64 3
1198.72 4
1198.80 4
1198.87 5
1198.95 6
1199.03 8
1199.11 9
1199.19 10
1199.27 10
1199.35 11
1199.43 11
1199.51 10
1199.59 10
1199.67 9
1199.75 9
1199.83 9
1199.91 10
1199.99 10
1200.07 11
1200.15 11
1200.23 12
1200.30 12
1200.38 11
1200.46 11
1200.54 10
1200.62 10
1200.70 9
1200.78 9
1200.86 8
1200.94 7
1201.02 7
1201.10 6
1201.18 6
1201.26 6
1201.34 6
1201.42 6
1201.50 6
1201.58 6
1201.66 7
1201.74 7
1201.81 7
1201.89 7
1201.97 7
1202.05 6
1202.13 5
1202.21 4
1202.29 4
1202.37 3
1202.45 3
1202.53 3
1202.61 4
1202.69 5
1202.77 6
1202.85 8
1202.93 9
1203.01 10
1203.09 11
1203.17 11
1203.25 12
1203.33 12
1203.41 12
1203.49 12
1203.56 12
1203.64 11
1203.72 11
1203.80 11
1203.88 10
1203.96 10
1204.04 9
1204.12 9
1204.20 9
1204.28 9
1204.36 9
1204.44 9
1204.52 9
1204.60 8
1204.68 7
1204.76 7
1204.84 7
1204.92 6
1205.00 6
1205.08 6
1205.16 7
1205.24 7
1205.32 6
1205.40 6
1205.48 5
1205.55 5
1205.63 4
1205.71 3
1205.79 3
1205.87 4
1205.95 5
1206.03 6
1206.11 8
1206.19 9
1206.27 11
1206.35 12
1206.43 13
1206.51 14
1206.59 14
1206.67 15
1206.75 15
1206.83 16
1206.91 16
1206.99 17
1207.07 17
1207.15 17
1207.23 16
1207.31 15
1207.39 13
1207.47 12
1207.55 10
1207.63 8
1207.71 7
1207.79 7
1207.87 7
1207.95 7
1208.02 8
1208.10 10
1208.18 11
1208.26 12
1208.34 13
1208.42 13
1208.50 14
1208.58 13
1208.66 13
1208.74 13
1208.82 13
1208.90 12
1208.98 12
1209.06 12
1209.14 12
1209.22 13
1209.30 13
1209.38 14
1209.46 16
1209.54 17
1209.62 18
1209.70 19
1209.78 20
1209.86 21
1209.94 21
1210.02 22
1210.10 22
1210.18 23
1210.26 23
1210.34 23
1210.42 22
1210.50 21
1210.58 20
1210.66 18
1210.74 16
1210.82 15
1210.90 13
1210.98 12
1211.06 10
1211.14 9
1211.22 8
1211.30 7
1211.38 5
1211.46 4
1211.54 3
1211.61 2
1211.69 1
1211.77 0
1211.85 0
1211.93 0
1212.01 0
1212.09 0
1212.17 1
1212.25 2
1212.33 2
1212.41 3
1212.49 4
1212.57 5
1212.65 6
1212.73 7
1212.81 8
1212.89 9
1212.97 10
1213.05 10
1213.13 10
1213.21 10
1213.29 10
1213.37 10
1213.45 10
1213.53 11
1213.61 12
1213.69 13
1213.77 15
1213.85 16
1213.93 17
1214.01 17
1214.09 17
1214.17 16
1214.25 14
1214.33 12
1214.41 11
1214.49 9
1214.57 8
1214.65 7
1214.73 6
1214.81 6
1214.89 5
1214.97 5
1215.05 5
1215.13 6
1215.21 6
1215.29 7
1215.37 7
1215.45 7
1215.53 7
1215.61 7
1215.69 7
1215.77 6
1215.85 6
1215.93 6
1216.01 5
1216.09 5
1216.17 5
1216.25 4
1216.33 4
1216.41 3
1216.49 2
1216.57 2
1216.65 1
1216.73 1
1216.81 1
1216.89 0
1216.97 0
1217.05 0
1217.13 0
1217.21 0
1217.29 1
1217.37 1
1217.45 2
1217.53 3
1217.61 3
1217.69 3
1217.77 3
1217.85 2
1217.93 1
1218.01 0
1218.09 0
1218.17 0
1218.25 0
1218.33 0
1218.41 0
1218.49 0
1218.57 0
1218.65 1
1218.73 2
1218.81 2
1218.89 3
1218.97 3
1219.05 3
1219.13 3
1219.21 3
1219.29 3
1219.37 3
1219.45 3
1219.53 3
1219.61 3
1219.69 4
1219.77 3
1219.85 3
1219.93 3
1220.01 3
1220.09 3
1220.17 3
1220.25 4
1220.33 5
1220.41 6
1220.49 7
1220.57 8
1220.65 9
1220.73 9
1220.81 9
1220.89 9
1220.97 9
1221.05 9
1221.13 10
1221.21 10
1221.29 10
1221.37 9
1221.45 9
1221.53 8
1221.61 7
1221.69 6
1221.78 6
1221.86 5
1221.94 4
1222.02 4
1222.10 3
1222.18 3
1222.26 2
1222.34 2
1222.42 2
1222.50 2
1222.58 3
1222.66 3
1222.74 5
1222.82 6
1222.90 8
1222.98 9
1223.06 11
1223.14 12
1223.22 13
1223.30 13
1223.38 13
1223.46 12
1223.54 11
1223.62 9
1223.70 7
1223.78 5
1223.86 4
1223.94 2
1224.02 1
1224.10 0
1224.18 0
1224.26 0
1224.34 0
1224.42 0
1224.50 1
1224.58 2
1224.66 4
1224.74 5
1224.82 6
1224.90 6
1224.98 7
1225.06 8
1225.14 8
1225.22 8
1225.31 9
1225.39 8
1225.47 8
1225.55 8
1225.63 7
1225.71 7
1225.79 6
1225.87 6
1225.95 6
1226.03 6
1226.11 5
1226.19 5
1226.27 6
1226.35 6
1226.43 7
1226.51 8
1226.59 10
1226.67 11
1226.75 12
1226.83 13
1226.91 13
1226.99 12
1227.07 11
1227.15 10
1227.23 8
1227.31 5
1227.39 3
1227.47 1
1227.55 0
1227.63 0
1227.71 0
1227.80 0
1227.88 0
1227.96 0
1228.04 0
1228.12 0
1228.20 0
1228.28 2
1228.36 4
1228.44 6
1228.52 8
1228.60 10
1228.68 11
1228.76 11
1228.84 11
1228.92 10
1229.00 9
1229.08 8
1229.16 8
1229.24 8
1229.32 8
1229.40 9
1229.48 11
1229.56 11
1229.64 12
1229.72 12
1229.81 11
1229.89 9
1229.97 8
1230.05 7
1230.13 7
1230.21 7
1230.29 8
1230.37 9
1230.45 10
1230.53 11
1230.61 10
1230.69 10
1230.77 9
1230.85 8
1230.93 7
1231.01 6
1231.09 6
1231.17 6
1231.25 5
1231.33 6
1231.41 6
1231.49 6
1231.58 7
1231.66 8
1231.74 9
1231.82 10
1231.90 11
1231.98 12
1232.06 13
1232.14 15
1232.22 16
1232.30 17
1232.38 17
1232.46 17
1232.54 17
1232.62 16
1232.70 15
1232.78 13
1232.86 12
1232.94 10
1233.02 9
1233.11 9
1233.19 8
1233.27 8
1233.35 8
1233.43 8
1233.51 9
1233.59 9
1233.67 9
1233.75 9
1233.83 10
1233.91 10
1233.99 11
1234.07 11
1234.15 12
1234.23 13
1234.31 14
1234.39 16
1234.47 17
1234.56 18
1234.64 20
1234.72 21
1234.80 22
1234.88 22
1234.96 22
1235.04 21
1235.12 20
1235.20 18
1235.28 16
1235.36 14
1235.44 13
1235.52 11
1235.60 10
1235.68 10
1235.76 10
1235.85 10
1235.93 12
1236.01 13
1236.09 14
1236.17 14
1236.25 14
1236.33 13
1236.41 12
1236.49 10
1236.57 7
1236.65 5
1236.73 4
1236.81 3
1236.89 3
1236.97 3
1237.05 3
1237.14 4
1237.22 5
1237.30 5
1237.38 6
1237.46 6
1237.54 7
1237.62 8
1237.70 8
1237.78 9
1237.86 10
1237.94 11
1238.02 12
1238.10 13
1238.18 13
1238.27 13
1238.35 13
1238.43 12
1238.51 11
1238.59 9
1238.67 8
1238.75 7
1238.83 6
1238.91 6
1238.99 6
1239.07 7
1239.15 7
1239.23 8
1239.31 9
1239.40 9
1239.48 9
1239.56 9
1239.64 10
1239.72 10
1239.80 10
1239.88 10
1239.96 10
1240.04 10
1240.12 9
1240.20 8
1240.28 7
1240.36 6
1240.45 5
1240.53 4
1240.61 3
1240.69 3
1240.77 4
1240.85 5
1240.93 7
1241.01 9
1241.09 11
1241.17 12
1241.25 13
1241.33 14
1241.41 13
1241.50 12
1241.58 11
1241.66 9
1241.74 8
1241.82 7
1241.90 7
1241.98 8
1242.06 10
1242.14 12
1242.22 15
1242.30 18
1242.38 20
1242.47 21
1242.55 21
1242.63 21
1242.71 20
1242.79 19
1242.87 18
1242.95 17
1243.03 16
1243.11 14
1243.19 13
1243.27 12
1243.36 10
1243.44 10
1243.52 10
1243.60 10
1243.68 10
1243.76 11
1243.84 11
1243.92 11
1244.00 11
1244.08 10
1244.16 10
1244.24 9
1244.33 7
1244.41 6
1244.49 5
1244.57 4
1244.65 4
1244.73 4
1244.81 4
1244.89 4
1244.97 5
1245.05 5
1245.13 6
1245.22 6
1245.30 6
1245.38 6
1245.46 5
1245.54 6
1245.62 6
1245.70 7
1245.78 9
1245.86 11
1245.94 13
1246.03 15
1246.11 17
1246.19 18
1246.27 20
1246.35 22
1246.43 23
1246.51 23
1246.59 23
1246.67 22
1246.75 21
1246.84 20
1246.92 19
1247.00 19
1247.08 18
1247.16 18
1247.24 17
1247.32 15
1247.40 14
1247.48 12
1247.56 11
1247.65 10
1247.73 10
1247.81 11
1247.89 13
1247.97 14
1248.05 16
1248.13 17
1248.21 18
1248.29 19
1248.37 19
1248.46 20
1248.54 19
1248.62 19
1248.70 18
1248.78 18
1248.86 17
1248.94 16
1249.02 16
1249.10 16
1249.18 16
1249.27 16
1249.35 16
1249.43 16
1249.51 15
1249.59 14
1249.67 12
1249.75 11
1249.83 11
1249.91 10
1250.00 10
1250.08 10
1250.16 11
1250.24 11
1250.32 11
1250.40 10
1250.48 10
1250.56 10
1250.64 10
1250.73 10
1250.81 9
1250.89 9
1250.97 8
1251.05 7
1251.13 5
1251.21 4
1251.29 2
1251.37 2
1251.46 1
1251.54 2
1251.62 2
1251.70 4
1251.78 5
1251.86 6
1251.94 8
1252.02 9
1252.10 9
1252.19 9
1252.27 10
1252.35 10
1252.43 10
1252.51 10
1252.59 11
1252.67 11
1252.75 13
1252.84 14
1252.92 16
1253.00 18
1253.08 20
1253.16 21
1253.24 22
1253.32 22
1253.40 21
1253.48 19
1253.57 17
1253.65 15
1253.73 13
1253.81 11
1253.89 10
1253.97 9
1254.05 7
1254.13 6
1254.22 5
1254.30 5
1254.38 4
1254.46 3
1254.54 2
1254.62 1
1254.70 1
1254.78 1
1254.87 1
1254.95 1
1255.03 1
1255.11 1
1255.19 1
1255.27 0
1255.35 0
1255.43 0
1255.52 0
1255.60 0
1255.68 0
1255.76 0
1255.84 1
1255.92 3
1256.00 5
1256.08 6
1256.17 8
1256.25 8
1256.33 8
1256.41 7
1256.49 6
1256.57 6
1256.65 5
1256.74 5
1256.82 6
1256.90 6
1256.98 6
1257.06 6
1257.14 6
1257.22 5
1257.30 5
1257.39 5
1257.47 7
1257.55 8
1257.63 11
1257.71 13
1257.79 15
1257.87 17
1257.96 17
1258.04 17
1258.12 16
1258.20 14
1258.28 11
1258.36 9
1258.44 7
1258.52 6
1258.61 5
1258.69 5
1258.77 5
1258.85 5
1258.93 5
1259.01 5
1259.09 5
1259.18 4
1259.26 4
1259.34 3
1259.42 3
1259.50 2
1259.58 2
1259.66 2
1259.75 3
1259.83 3
1259.91 5
1259.99 7
1260.07 8
1260.15 10
1260.23 11
1260.32 12
1260.40 12
1260.48 11
1260.56 9
1260.64 7
1260.72 6
1260.80 4
1260.89 2
1260.97 2
1261.05 1
1261.13 1
1261.21 2
1261.29 3
1261.37 4
1261.46 5
1261.54 7
1261.62 8
1261.70 9
1261.78 9
1261.86 9
1261.94 9
1262.03 9
1262.11 9
1262.19 9
1262.27 9
1262.35 9
1262.43 9
1262.51 10
1262.60 10
1262.68 10
1262.76 10
1262.84 10
1262.92 9
1263.00 8
1263.09 8
1263.17 7
1263.25 7
1263.33 7
1263.41 7
1263.49 8
1263.57 9
1263.66 10
1263.74 12
1263.82 13
1263.90 15
1263.98 15
1264.06 16
1264.15 16
1264.23 15
1264.31 15
1264.39 14
1264.47 14
1264.55 13
1264.63 13
1264.72 12
1264.80 12
1264.88 11
1264.96 11
1265.04 11
1265.12 12
1265.21 13
1265.29 14
1265.37 15
1265.45 16
1265.53 17
1265.61 17
1265.70 17
1265.78 17
1265.86 17
1265.94 16
1266.02 16
1266.10 16
1266.18 16
1266.27 16
1266.35 15
1266.43 14
1266.51 13
1266.59 11
1266.67 10
1266.76 9
1266.84 9
1266.92 8
1267.00 8
1267.08 8
1267.16 8
1267.25 9
1267.33 9
1267.41 11
1267.49 12
1267.57 13
1267.65 13
1267.74 14
1267.82 13
1267.90 12
1267.98 12
1268.06 11
1268.14 11
1268.23 12
1268.31 12
1268.39 13
1268.47 13
1268.55 12
1268.63 10
1268.72 8
1268.80 6
1268.88 4
1268.96 3
1269.04 3
1269.12 3
1269.21 5
1269.29 6
1269.37 7
1269.45 8
1269.53 8
1269.61 7
1269.70 6
1269.78 6
1269.86 5
1269.94 5
1270.02 5
1270.11 5
1270.19 6
1270.27 6
1270.35 7
1270.43 8
1270.51 9
1270.60 11
1270.68 12
1270.76 13
1270.84 14
1270.92 15
1271.00 16
1271.09 16
1271.17 16
1271.25 17
1271.33 17
1271.41 18
1271.50 19
1271.58 19
1271.66 19
1271.74 19
1271.82 19
1271.90 18
1271.99 18
1272.07 18
1272.15 18
1272.23 18
1272.31 18
1272.39 18
1272.48 18
1272.56 17
1272.64 15
1272.72 14
1272.80 12
1272.89 10
1272.97 9
1273.05 9
1273.13 9
1273.21 9
1273.29 10
1273.38 10
1273.46 9
1273.54 8
1273.62 7
1273.70 6
1273.79 5
1273.87 5
1273.95 6
1274.03 9
1274.11 12
1274.20 15
1274.28 19
1274.36 22
1274.44 24
1274.52 26
1274.60 26
1274.69 25
1274.77 23
1274.85 21
1274.93 19
1275.01 17
1275.10 16
1275.18 16
1275.26 17
1275.34 18
1275.42 19
1275.51 20
1275.59 21
1275.67 20
1275.75 19
1275.83 18
1275.92 16
1276.00 14
1276.08 12
1276.16 10
1276.24 9
1276.32 9
1276.41 8
1276.49 9
1276.57 9
1276.65 10
1276.73 12
1276.82 13
1276.90 14
1276.98 16
1277.06 16
1277.14 17
1277.23 17
1277.31 18
1277.39 18
1277.47 18
1277.55 19
1277.64 18
1277.72 18
1277.80 17
1277.88 15
1277.96 14
1278.05 13
1278.13 12
1278.21 11
1278.29 11
1278.37 11
1278.46 11
1278.54 12
1278.62 12
1278.70 12
1278.78 13
1278.87 13
1278.95 14
1279.03 15
1279.11 16
1279.19 18
1279.28 19
1279.36 19
1279.44 19
1279.52 19
1279.60 18
1279.69 16
1279.77 15
1279.85 14
1279.93 14
1280.01 13
1280.10 12
1280.18 11
1280.26 11
1280.34 10
1280.43 9
1280.51 9
1280.59 9
1280.67 9
1280.75 9
1280.84 8
1280.92 8
1281.00 7
1281.08 6
1281.16 6
1281.25 5
1281.33 5
1281.41 5
1281.49 6
1281.57 7
1281.66 9
1281.74 11
1281.82 13
1281.90 14
1281.99 15
1282.07 16
1282.15 16
1282.23 16
1282.31 15
1282.40 14
1282.48 12
1282.56 11
1282.64 11
1282.72 11
1282.81 11
1282.89 12
1282.97 13
1283.05 14
1283.14 15
1283.22 14
1283.30 13
1283.38 11
1283.46 10
1283.55 8
1283.63 6
1283.71 6
1283.79 6
1283.87 6
1283.96 7
1284.04 8
1284.12 9
1284.20 10
1284.29 11
1284.37 12
1284.45 13
1284.53 14
1284.61 14
1284.70 14
1284.78 14
1284.86 13
1284.94 12
1285.03 10
1285.11 9
1285.19 8
1285.27 7
1285.35 7
1285.44 8
1285.52 8
1285.60 9
1285.68 10
1285.77 10
1285.85 10
1285.93 10
1286.01 10
1286.09 10
1286.18 9
1286.26 9
1286.34 9
1286.42 8
1286.51 8
1286.59 7
1286.67 6
1286.75 6
1286.83 5
1286.92 5
1287.00 5
1287.08 5
1287.16 5
1287.25 4
1287.33 4
1287.41 3
1287.49 2
1287.58 0
1287.66 0
1287.74 0
1287.82 0
1287.90 0
1287.99 0
1288.07 0
1288.15 0
1288.23 3
1288.32 7
1288.40 11
1288.48 15
1288.56 17
1288.65 17
1288.73 17
1288.81 16
1288.89 15
1288.97 14
1289.06 13
1289.14 13
1289.22 12
1289.30 12
1289.39 11
1289.47 11
1289.55 11
1289.63 11
1289.72 12
1289.80 14
1289.88 15
1289.96 17
1290.05 18
1290.13 18
1290.21 18
1290.29 17
1290.38 15
1290.46 13
1290.54 11
1290.62 9
1290.70 7
1290.79 6
1290.87 5
1290.95 5
1291.03 5
1291.12 6
1291.20 7
1291.28 8
1291.36 8
1291.45 9
1291.53 9
1291.61 9
1291.69 10
1291.78 10
1291.86 10
1291.94 11
1292.02 11
1292.11 12
1292.19 12
1292.27 12
1292.35 12
1292.44 11
1292.52 11
1292.60 11
1292.68 11
1292.77 11
1292.85 11
1292.93 11
1293.01 10
1293.10 10
1293.18 10
1293.26 10
1293.34 11
1293.43 13
1293.51 17
1293.59 21
1293.67 26
1293.76 30
1293.84 34
1293.92 36
1294.00 37
1294.09 36
1294.17 34
1294.25 32
1294.33 29
1294.42 28
1294.50 26
1294.58 26
1294.66 26
1294.75 26
1294.83 26
1294.91 25
1294.99 23
1295.08 21
1295.16 18
1295.24 16
1295.32 14
1295.41 13
1295.49 13
1295.57 14
1295.65 16
1295.74 19
1295.82 22
1295.90 25
1295.98 28
1296.07 29
1296.15 29
1296.23 27
1296.31 25
1296.40 22
1296.48 20
1296.56 18
1296.64 16
1296.73 15
1296.81 15
1296.89 15
1296.97 14
1297.06 14
1297.14 13
1297.22 13
1297.31 13
1297.39 13
1297.47 13
1297.55 14
1297.64 15
1297.72 16
1297.80 17
1297.88 17
1297.97 18
1298.05 18
1298.13 18
1298.21 18
1298.30 18
1298.38 17
1298.46 16
1298.54 14
1298.63 12
1298.71 10
1298.79 9
1298.88 8
1298.96 7
1299.04 7
1299.12 8
1299.21 10
1299.29 11
1299.37 12
1299.45 13
1299.54 14
1299.62 13
1299.70 12
1299.78 11
1299.87 10
1299.95 9
1300.03 9
1300.12 9
1300.20 10
1300.28 11
1300.36 13
1300.45 15
1300.53 16
1300.61 17
1300.69 17
1300.78 16
1300.86 15
1300.94 13
1301.03 11
1301.11 9
1301.19 9
1301.27 9
1301.36 10
1301.44 12
1301.52 14
1301.60 15
1301.69 16
1301.77 16
1301.85 14
1301.94 13
1302.02 11
1302.10 9
1302.18 8
1302.27 8
1302.35 7
1302.43 8
1302.51 8
1302.60 8
1302.68 8
1302.76 9
1302.85 9
1302.93 10
1303.01 10
1303.09 11
1303.18 11
1303.26 11
1303.34 11
1303.43 12
1303.51 12
1303.59 13
1303.67 14
1303.76 16
1303.84 17
1303.92 17
1304.01 17
1304.09 16
1304.17 14
1304.25 12
1304.34 10
1304.42 8
1304.50 7
1304.59 7
1304.67 7
1304.75 8
1304.83 9
1304.92 11
1305.00 12
1305.08 13
1305.16 14
1305.25 15
1305.33 15
1305.41 15
1305.50 14
1305.58 13
1305.66 12
1305.75 10
1305.83 9
1305.91 8
1305.99 7
1306.08 7
1306.16 6
1306.24 7
1306.33 7
1306.41 8
1306.49 8
1306.57 9
1306.66 10
1306.74 11
1306.82 13
1306.91 15
1306.99 17
1307.07 19
1307.15 21
1307.24 24
1307.32 26
1307.40 27
1307.49 28
1307.57 28
1307.65 28
1307.73 26
1307.82 23
1307.90 20
1307.98 17
1308.07 13
1308.15 10
1308.23 8
1308.32 7
1308.40 7
1308.48 7
1308.56 8
1308.65 9
1308.73 10
1308.81 10
1308.90 10
1308.98 9
1309.06 8
1309.15 8
1309.23 8
1309.31 8
1309.39 9
1309.48 10
1309.56 12
1309.64 13
1309.73 13
1309.81 13
1309.89 13
1309.98 13
1310.06 13
1310.14 14
1310.22 14
1310.31 15
1310.39 16
1310.47 17
1310.56 18
1310.64 18
1310.72 18
1310.81 18
1310.89 17
1310.97 17
1311.05 16
1311.14 16
1311.22 15
1311.30 14
1311.39 12
1311.47 11
1311.55 10
1311.64 8
1311.72 7
1311.80 7
1311.89 7
1311.97 7
1312.05 8
1312.13 9
1312.22 10
1312.30 11
1312.38 12
1312.47 12
1312.55 13
1312.63 15
1312.72 16
1312.80 17
1312.88 18
1312.97 19
1313.05 19
1313.13 19
1313.21 19
1313.30 19
1313.38 18
1313.46 18
1313.55 18
1313.63 18
1313.71 18
1313.80 18
1313.88 17
1313.96 17
1314.05 17
1314.13 16
1314.21 16
1314.30 15
1314.38 14
1314.46 12
1314.54 11
1314.63 10
1314.71 8
1314.79 8
1314.88 7
1314.96 7
1315.04 7
1315.13 7
1315.21 8
1315.29 9
1315.38 10
1315.46 12
1315.54 13
1315.63 15
1315.71 16
1315.79 16
1315.88 15
1315.96 14
1316.04 13
1316.13 11
1316.21 10
1316.29 10
1316.38 11
1316.46 12
1316.54 15
1316.62 17
1316.71 20
1316.79 22
1316.87 24
1316.96 25
1317.04 26
1317.12 26
1317.21 25
1317.29 23
1317.37 21
1317.46 18
1317.54 15
1317.62 12
1317.71 10
1317.79 8
1317.87 7
1317.96 6
1318.04 5
1318.12 5
1318.21 5
1318.29 5
1318.37 5
1318.46 5
1318.54 6
1318.62 6
1318.71 6
1318.79 6
1318.87 7
1318.96 7
1319.04 8
1319.12 11
1319.21 14
1319.29 18
1319.37 22
1319.46 27
1319.54 31
1319.62 35
1319.71 36
1319.79 36
1319.87 34
1319.96 32
1320.04 29
1320.12 26
1320.21 23
1320.29 20
1320.37 18
1320.46 16
1320.54 14
1320.62 12
1320.71 11
1320.79 11
1320.87 11
1320.96 11
1321.04 13
1321.12 15
1321.21 17
1321.29 20
1321.37 24
1321.46 27
1321.54 31
1321.62 35
1321.71 38
1321.79 41
1321.87 43
1321.96 44
1322.04 43
1322.12 42
1322.21 40
1322.29 37
1322.37 34
1322.46 31
1322.54 28
1322.62 25
1322.71 22
1322.79 19
1322.87 17
1322.96 14
1323.04 12
1323.12 9
1323.21 7
1323.29 5
1323.37 4
1323.46 3
1323.54 3
1323.62 3
1323.71 4
1323.79 5
1323.88 5
1323.96 5
1324.04 5
1324.13 4
1324.21 3
1324.29 2
1324.38 1
1324.46 0
1324.54 0
1324.63 0
1324.71 0
1324.79 0
1324.88 0
1324.96 0
1325.04 0
1325.13 1
1325.21 1
1325.29 0
1325.38 0
1325.46 1
1325.54 1
1325.63 3
1325.71 6
1325.80 9
1325.88 13
1325.96 16
1326.05 20
1326.13 22
1326.21 23
1326.30 23
1326.38 21
1326.46 20
1326.55 17
1326.63 15
1326.71 12
1326.80 11
1326.88 9
1326.96 9
1327.05 8
1327.13 8
1327.22 8
1327.30 9
1327.38 9
1327.47 9
1327.55 9
1327.63 10
1327.72 12
1327.80 13
1327.88 15
1327.97 16
1328.05 17
1328.13 18
1328.22 18
1328.30 18
1328.39 18
1328.47 18
1328.55 18
1328.64 19
1328.72 19
1328.80 19
1328.89 19
1328.97 18
1329.05 17
1329.14 15
1329.22 12
1329.31 10
1329.39 8
1329.47 6
1329.56 6
1329.64 6
1329.72 7
1329.81 8
1329.89 9
1329.97 11
1330.06 13
1330.14 15
1330.23 17
1330.31 19
1330.39 20
1330.48 22
1330.56 23
1330.64 23
1330.73 23
1330.81 22
1330.89 21
1330.98 19
1331.06 17
1331.15 15
1331.23 13
1331.31 11
1331.40 8
1331.48 7
1331.56 5
1331.65 5
1331.73 5
1331.81 6
1331.90 7
1331.98 8
1332.07 8
1332.15 9
1332.23 8
1332.32 8
1332.40 8
1332.48 8
1332.57 9
1332.65 9
1332.74 10
1332.82 11
1332.90 11
1332.99 11
1333.07 11
1333.15 10
1333.24 10
1333.32 11
1333.41 12
1333.49 14
1333.57 16
1333.66 19
1333.74 22
1333.82 24
1333.91 25
1333.99 26
1334.08 26
1334.16 25
1334.24 24
1334.33 23
1334.41 22
1334.49 21
1334.58 20
1334.66 20
1334.75 20
1334.83 20
1334.91 20
1335.00 20
1335.08 20
1335.17 19
1335.25 19
1335.33 18
1335.42 18
1335.50 18
1335.58 17
1335.67 17
1335.75 16
1335.84 16
1335.92 16
1336.00 16
1336.09 17
1336.17 18
1336.25 20
1336.34 22
1336.42 24
1336.51 26
1336.59 26
1336.67 26
1336.76 26
1336.84 25
1336.93 24
1337.01 24
1337.09 23
1337.18 23
1337.26 23
1337.35 23
1337.43 24
1337.51 24
1337.60 25
1337.68 26
1337.76 27
1337.85 27
1337.93 27
1338.02 27
1338.10 26
1338.18 24
1338.27 22
1338.35 19
1338.44 16
1338.52 14
1338.60 11
1338.69 9
1338.77 7
1338.86 6
1338.94 6
1339.02 6
1339.11 6
1339.19 6
1339.27 7
1339.36 7
1339.44 7
1339.53 7
1339.61 6
1339.69 6
1339.78 5
1339.86 4
1339.95 3
1340.03 2
1340.11 2
1340.20 3
1340.28 5
1340.37 7
1340.45 10
1340.53 12
1340.62 15
1340.70 16
1340.79 17
1340.87 18
1340.95 18
1341.04 18
1341.12 18
1341.21 18
1341.29 18
1341.37 19
1341.46 19
1341.54 19
1341.63 20
1341.71 20
1341.79 21
1341.88 22
1341.96 23
1342.05 24
1342.13 25
1342.21 25
1342.30 26
1342.38 26
1342.47 26
1342.55 27
1342.63 28
1342.72 28
1342.80 29
1342.89 30
1342.97 30
1343.05 31
1343.14 31
1343.22 32
1343.31 32
1343.39 33
1343.47 33
1343.56 33
1343.64 33
1343.73 33
1343.81 32
1343.90 31
1343.98 30
1344.06 29
1344.15 29
1344.23 27
1344.32 26
1344.40 24
1344.48 22
1344.57 19
1344.65 17
1344.74 15
1344.82 14
1344.90 14
1344.99 15
1345.07 17
1345.16 19
1345.24 21
1345.33 22
1345.41 24
1345.49 24
1345.58 25
1345.66 24
1345.75 24
1345.83 24
1345.91 24
1346.00 24
1346.08 25
1346.17 26
1346.25 28
1346.33 29
1346.42 30
1346.50 30
1346.59 30
1346.67 29
1346.76 28
1346.84 27
1346.92 25
1347.01 24
1347.09 23
1347.18 22
1347.26 21
1347.34 20
1347.43 19
1347.51 18
1347.60 19
1347.68 19
1347.77 20
1347.85 21
1347.93 22
1348.02 22
1348.10 22
1348.19 22
1348.27 21
1348.36 21
1348.44 20
1348.52 19
1348.61 18
1348.69 17
1348.78 15
1348.86 13
1348.94 11
1349.03 10
1349.11 9
1349.20 10
1349.28 10
1349.37 12
1349.45 14
1349.53 16
1349.62 17
1349.70 18
1349.79 18
1349.87 17
1349.96 15
1350.04 13
1350.12 11
1350.21 9
1350.29 7
1350.38 6
1350.46 6
1350.55 5
1350.63 5
1350.71 5
1350.80 5
1350.88 5
1350.97 5
1351.05 5
1351.14 6
1351.22 8
1351.30 11
1351.39 13
1351.47 16
1351.56 18
1351.64 19
1351.73 19
1351.81 18
1351.89 17
1351.98 16
1352.06 15
1352.15 14
1352.23 14
1352.32 14
1352.40 15
1352.49 15
1352.57 16
1352.65 15
1352.74 15
1352.82 14
1352.91 14
1352.99 13
1353.08 13
1353.16 12
1353.24 12
1353.33 12
1353.41 11
1353.50 11
1353.58 11
1353.67 12
1353.75 14
1353.84 17
1353.92 21
1354.00 26
1354.09 32
1354.17 37
1354.26 42
1354.34 45
1354.43 46
1354.51 44
1354.59 41
1354.68 36
1354.76 31
1354.85 25
1354.93 19
1355.02 15
1355.10 11
1355.19 10
1355.27 11
1355.35 15
1355.44 20
1355.52 26
1355.61 32
1355.69 37
1355.78 41
1355.86 42
1355.95 42
1356.03 40
1356.11 37
1356.20 34
1356.28 32
1356.37 31
1356.45 30
1356.54 30
1356.62 31
1356.71 33
1356.79 36
1356.87 39
1356.96 42
1357.04 46
1357.13 48
1357.21 50
1357.30 51
1357.38 50
1357.47 49
1357.55 48
1357.64 47
1357.72 46
1357.80 45
1357.89 45
1357.97 46
1358.06 47
1358.14 48
1358.23 48
1358.31 48
1358.40 47
1358.48 45
1358.57 43
1358.65 40
1358.73 36
1358.82 33
1358.90 30
1358.99 28
1359.07 28
1359.16 29
1359.24 31
1359.33 33
1359.41 36
1359.50 38
1359.58 39
1359.66 39
1359.75 38
1359.83 36
1359.92 33
1360.00 30
1360.09 28
1360.17 27
1360.26 27
1360.34 28
1360.43 29
1360.51 31
1360.59 32
1360.68 33
1360.76 33
1360.85 32
1360.93 31
1361.02 28
1361.10 26
1361.19 24
1361.27 23
1361.36 23
1361.44 25
1361.53 27
1361.61 30
1361.69 34
1361.78 37
1361.86 39
1361.95 40
1362.03 41
1362.12 41
1362.20 39
1362.29 38
1362.37 35
1362.46 33
1362.54 30
1362.63 27
1362.71 25
1362.80 22
1362.88 20
1362.96 18
1363.05 17
1363.13 16
1363.22 15
1363.30 14
1363.39 14
1363.47 14
1363.56 14
1363.64 15
1363.73 15
1363.81 16
1363.90 17
1363.98 18
1364.07 18
1364.15 17
1364.24 17
1364.32 15
1364.40 14
1364.49 12
1364.57 10
1364.66 8
1364.74 6
1364.83 5
1364.91 3
1365.00 2
1365.08 1
1365.17 1
1365.25 1
1365.34 2
1365.42 4
1365.51 7
1365.59 10
1365.68 14
1365.76 18
1365.85 22
1365.93 26
1366.01 28
1366.10 29
1366.18 30
1366.27 29
1366.35 27
1366.44 25
1366.52 23
1366.61 21
1366.69 20
1366.78 19
1366.86 19
1366.95 18
1367.03 18
1367.12 17
1367.20 15
1367.29 12
1367.37 10
1367.46 7
1367.54 6
1367.63 6
1367.71 8
1367.80 12
1367.88 17
1367.97 23
1368.05 28
1368.13 32
1368.22 35
1368.30 37
1368.39 37
1368.47 36
1368.56 35
1368.64 35
1368.73 35
1368.81 35
1368.90 35
1368.98 35
1369.07 34
1369.15 32
1369.24 30
1369.32 27
1369.41 24
1369.49 22
1369.58 20
1369.66 18
1369.75 16
1369.83 15
1369.92 14
1370.00 13
1370.09 12
1370.17 12
1370.26 11
1370.34 11
1370.43 11
1370.51 11
1370.60 10
1370.68 10
1370.77 10
1370.85 11
1370.94 11
1371.02 13
1371.11 15
1371.19 19
1371.28 23
1371.36 27
1371.45 31
1371.53 35
1371.62 37
1371.70 38
1371.79 37
1371.87 36
1371.96 35
1372.04 34
1372.13 34
1372.21 35
1372.29 37
1372.38 39
1372.46 41
1372.55 42
1372.63 42
1372.72 42
1372.80 41
1372.89 40
1372.97 40
1373.06 41
1373.14 42
1373.23 44
1373.31 46
1373.40 48
1373.48 49
1373.57 49
1373.65 49
1373.74 49
1373.82 49
1373.91 49
1373.99 48
1374.08 48
1374.16 47
1374.25 46
1374.33 44
1374.42 43
1374.50 42
1374.59 41
1374.67 40
1374.76 39
1374.85 38
1374.93 37
1375.02 35
1375.10 34
1375.19 33
1375.27 32
1375.36 31
1375.44 30
1375.53 29
1375.61 28
1375.70 26
1375.78 25
1375.87 24
1375.95 22
1376.04 21
1376.12 21
1376.21 21
1376.29 21
1376.38 22
1376.46 24
1376.55 26
1376.63 28
1376.72 30
1376.80 33
1376.89 36
1376.97 39
1377.06 43
1377.14 47
1377.23 52
1377.31 57
1377.40 63
1377.48 67
1377.57 70
1377.65 71
1377.74 70
1377.82 67
1377.91 63
1377.99 58
1378.08 53
1378.16 49
1378.25 47
1378.33 45
1378.42 44
1378.50 44
1378.59 45
1378.67 46
1378.76 48
1378.85 50
1378.93 52
1379.02 53
1379.10 53
1379.19 53
1379.27 52
1379.36 50
1379.44 47
1379.53 44
1379.61 40
1379.70 37
1379.78 34
1379.87 32
1379.95 30
1380.04 29
1380.12 29
1380.21 29
1380.29 30
1380.38 31
1380.46 32
1380.55 32
1380.63 32
1380.72 33
1380.80 33
1380.89 35
1380.98 36
1381.06 38
1381.15 40
1381.23 42
1381.32 42
1381.40 42
1381.49 40
1381.57 37
1381.66 33
1381.74 29
1381.83 25
1381.91 21
1382.00 18
1382.08 17
1382.17 16
1382.25 17
1382.34 18
1382.42 20
1382.51 23
1382.59 25
1382.68 27
1382.77 29
1382.85 31
1382.94 33
1383.02 35
1383.11 37
1383.19 40
1383.28 42
1383.36 45
1383.45 47
1383.53 49
1383.62 50
1383.70 51
1383.79 51
1383.87 51
1383.96 51
1384.05 50
1384.13 48
1384.22 46
1384.30 43
1384.39 39
1384.47 36
1384.56 32
1384.64 28
1384.73 24
1384.81 21
1384.90 18
1384.98 16
1385.07 14
1385.15 13
1385.24 11
1385.33 10
1385.41 9
1385.50 8
1385.58 8
1385.67 8
1385.75 8
1385.84 8
1385.92 9
1386.01 11
1386.09 13
1386.18 15
1386.26 17
1386.35 20
1386.44 23
1386.52 26
1386.61 29
1386.69 30
1386.78 30
1386.86 29
1386.95 27
1387.03 23
1387.12 20
1387.20 16
1387.29 14
1387.37 12
1387.46 12
1387.55 12
1387.63 13
1387.72 15
1387.80 16
1387.89 17
1387.97 18
1388.06 18
1388.14 17
1388.23 16
1388.31 15
1388.40 14
1388.49 13
1388.57 12
1388.66 12
1388.74 12
1388.83 12
1388.91 11
1389.00 11
1389.08 9
1389.17 8
1389.25 6
1389.34 4
1389.43 2
1389.51 1
1389.60 0
1389.68 0
1389.77 0
1389.85 0
1389.94 0
1390.02 0
1390.11 0
1390.20 0
1390.28 0
1390.37 4
1390.45 9
1390.54 14
1390.62 20
1390.71 25
1390.79 29
1390.88 33
1390.97 36
1391.05 38
1391.14 39
1391.22 40
1391.31 41
1391.39 42
1391.48 43
1391.56 45
1391.65 47
1391.74 49
1391.82 49
1391.91 50
1391.99 49
1392.08 47
1392.16 44
1392.25 41
1392.33 38
1392.42 34
1392.51 31
1392.59 29
1392.68 27
1392.76 26
1392.85 26
1392.93 27
1393.02 29
1393.10 32
1393.19 36
1393.28 39
1393.36 43
1393.45 46
1393.53 48
1393.62 49
1393.70 48
1393.79 47
1393.88 45
1393.96 41
1394.05 37
1394.13 32
1394.22 27
1394.30 23
1394.39 19
1394.47 17
1394.56 16
1394.65 16
1394.73 17
1394.82 19
1394.90 21
1394.99 23
1395.07 24
1395.16 24
1395.25 25
1395.33 25
1395.42 25
1395.50 25
1395.59 26
1395.67 26
1395.76 25
1395.85 25
1395.93 24
1396.02 22
1396.10 21
1396.19 19
1396.27 18
1396.36 16
1396.45 14
1396.53 12
1396.62 12
1396.70 11
1396.79 12
1396.87 14
1396.96 15
1397.05 18
1397.13 20
1397.22 22
1397.30 24
1397.39 25
1397.47 26
1397.56 27
1397.65 27
1397.73 27
1397.82 27
1397.90 26
1397.99 24
1398.07 22
1398.16 19
1398.25 17
1398.33 14
1398.42 11
1398.50 10
1398.59 10
1398.67 10
1398.76 12
1398.85 13
1398.93 14
1399.02 14
1399.10 13
1399.19 11
1399.28 8
1399.36 6
1399.45 4
1399.53 4
1399.62 5
1399.70 7
1399.79 9
1399.88 12
1399.96 15
1400.05 17
1400.13 19
1400.22 19
1400.30 20
1400.39 19
1400.48 19
1400.56 18
1400.65 17
1400.73 16
1400.82 16
1400.91 16
1400.99 16
1401.08 17
1401.16 18
1401.25 20
1401.33 21
1401.42 23
1401.51 25
1401.59 27
1401.68 29
1401.76 30
1401.85 31
1401.94 31
1402.02 32
1402.11 33
1402.19 34
1402.28 36
1402.37 38
1402.45 40
1402.54 42
1402.62 43
1402.71 45
1402.79 46
1402.88 47
1402.97 48
1403.05 48
1403.14 48
1403.22 47
1403.31 45
1403.40 42
1403.48 38
1403.57 33
1403.65 29
1403.74 24
1403.83 21
1403.91 19
1404.00 18
1404.08 19
1404.17 21
1404.26 24
1404.34 27
1404.43 30
1404.51 33
1404.60 35
1404.69 36
1404.77 36
1404.86 35
1404.94 35
1405.03 34
1405.12 33
1405.20 32
1405.29 31
1405.37 31
1405.46 31
1405.55 32
1405.63 32
1405.72 33
1405.80 33
1405.89 33
1405.98 33
1406.06 32
1406.15 31
1406.23 31
1406.32 30
1406.41 30
1406.49 30
1406.58 30
1406.66 31
1406.75 31
1406.84 31
1406.92 31
1407.01 30
1407.09 29
1407.18 27
1407.27 26
1407.35 24
1407.44 23
1407.52 23
1407.61 22
1407.70 23
1407.78 24
1407.87 25
1407.95 26
1408.04 26
1408.13 27
1408.21 26
1408.30 25
1408.38 24
1408.47 22
1408.56 20
1408.64 17
1408.73 14
1408.81 12
1408.90 10
1408.99 9
1409.07 8
1409.16 7
1409.25 6
1409.33 5
1409.42 4
1409.50 3
1409.59 3
1409.68 3
1409.76 3
1409.85 3
1409.93 4
1410.02 7
1410.11 10
1410.19 13
1410.28 18
1410.36 22
1410.45 27
1410.54 31
1410.62 34
1410.71 36
1410.80 38
1410.88 40
1410.97 41
1411.05 42
1411.14 43
1411.23 43
1411.31 42
1411.40 40
1411.48 37
1411.57 34
1411.66 32
1411.74 29
1411.83 28
1411.92 28
1412.00 28
1412.09 29
1412.17 29
1412.26 29
1412.35 29
1412.43 28
1412.52 27
1412.61 25
1412.69 24
1412.78 22
1412.86 22
1412.95 21
1413.04 21
1413.12 21
1413.21 22
1413.29 23
1413.38 24
1413.47 26
1413.55 28
1413.64 29
1413.73 31
1413.81 31
1413.90 31
1413.98 29
1414.07 28
1414.16 26
1414.24 25
1414.33 24
1414.42 24
1414.50 23
1414.59 23
1414.67 22
1414.76 22
1414.85 22
1414.93 22
1415.02 23
1415.11 24
1415.19 27
1415.28 29
1415.36 31
1415.45 32
1415.54 32
1415.62 31
1415.71 29
1415.80 26
1415.88 23
1415.97 20
1416.06 17
1416.14 14
1416.23 12
1416.31 11
1416.40 11
1416.49 11
1416.57 12
1416.66 13
1416.75 15
1416.83 17
1416.92 18
1417.00 18
1417.09 18
1417.18 17
1417.26 15
1417.35 13
1417.44 12
1417.52 11
1417.61 11
1417.70 12
1417.78 15
1417.87 18
1417.95 21
1418.04 24
1418.13 26
1418.21 28
1418.30 29
1418.39 29
1418.47 30
1418.56 29
1418.65 28
1418.73 26
1418.82 24
1418.90 22
1418.99 19
1419.08 17
1419.16 16
1419.25 16
1419.34 16
1419.42 17
1419.51 18
1419.60 19
1419.68 21
1419.77 21
1419.86 22
1419.94 22
1420.03 21
1420.11 19
1420.20 18
1420.29 16
1420.37 14
1420.46 13
1420.55 12
1420.63 12
1420.72 14
1420.81 16
1420.89 18
1420.98 21
1421.07 24
1421.15 26
1421.24 29
1421.32 30
1421.41 32
1421.50 33
1421.58 34
1421.67 34
1421.76 33
1421.84 30
1421.93 27
1422.02 23
1422.10 19
1422.19 14
1422.28 9
1422.36 5
1422.45 1
1422.54 0
1422.62 0
1422.71 0
1422.80 0
1422.88 0
1422.97 0
1423.05 0
1423.14 0
1423.23 0
1423.31 1
1423.40 3
1423.49 4
1423.57 6
1423.66 8
1423.75 9
1423.83 10
1423.92 11
1424.01 12
1424.09 13
1424.18 15
1424.27 18
1424.35 21
1424.44 23
1424.53 25
1424.61 26
1424.70 25
1424.79 24
1424.87 22
1424.96 19
1425.05 17
1425.13 15
1425.22 14
1425.31 14
1425.39 15
1425.48 16
1425.57 18
1425.65 20
1425.74 20
1425.82 21
1425.91 20
1426.00 18
1426.08 16
1426.17 13
1426.26 10
1426.34 6
1426.43 3
1426.52 1
1426.60 0
1426.69 0
1426.78 1
1426.86 4
1426.95 8
1427.04 11
1427.12 15
1427.21 18
1427.30 20
1427.38 23
1427.47 25
1427.56 28
1427.64 31
1427.73 34
1427.82 37
1427.90 40
1427.99 42
1428.08 44
1428.16 45
1428.25 47
1428.34 48
1428.42 49
1428.51 49
1428.60 49
1428.68 47
1428.77 45
1428.86 42
1428.94 39
1429.03 36
1429.12 33
1429.20 31
1429.29 29
1429.38 27
1429.46 25
1429.55 23
1429.64 20
1429.72 17
1429.81 15
1429.90 14
1429.99 14
1430.07 15
1430.16 17
1430.25 20
1430.33 21
1430.42 22
1430.51 21
1430.59 19
1430.68 16
1430.77 14
1430.85 12
1430.94 12
1431.03 13
1431.11 16
1431.20 20
1431.29 23
1431.37 25
1431.46 26
1431.55 25
1431.63 22
1431.72 19
1431.81 14
1431.89 10
1431.98 6
1432.07 3
1432.15 1
1432.24 1
1432.33 3
1432.41 6
1432.50 10
1432.59 15
1432.67 20
1432.76 25
1432.85 28
1432.94 31
1433.02 33
1433.11 34
1433.20 34
1433.28 35
1433.37 37
1433.46 39
1433.54 42
1433.63 45
1433.72 49
1433.80 52
1433.89 55
1433.98 55
1434.06 55
1434.15 53
1434.24 50
1434.32 46
1434.41 42
1434.50 38
1434.59 33
1434.67 29
1434.76 26
1434.85 23
1434.93 21
1435.02 21
1435.11 22
1435.19 24
1435.28 25
1435.37 26
1435.45 26
1435.54 25
1435.63 24
1435.72 23
1435.80 24
1435.89 26
1435.98 29
1436.06 34
1436.15 40
1436.24 46
1436.32 51
1436.41 55
1436.50 58
1436.58 60
1436.67 60
1436.76 59
1436.85 56
1436.93 52
1437.02 47
1437.11 40
1437.19 32
1437.28 24
1437.37 17
1437.45 12
1437.54 8
1437.63 6
1437.71 7
1437.80 9
1437.89 11
1437.98 14
1438.06 17
1438.15 20
1438.24 22
1438.32 23
1438.41 23
1438.50 22
1438.58 20
1438.67 17
1438.76 14
1438.85 11
1438.93 9
1439.02 6
1439.11 5
1439.19 4
1439.28 4
1439.37 5
1439.45 6
1439.54 8
1439.63 10
1439.72 12
1439.80 15
1439.89 18
1439.98 20
1440.06 22
1440.15 23
1440.24 24
1440.32 24
1440.41 24
1440.50 24
1440.59 24
1440.67 24
1440.76 24
1440.85 23
1440.93 21
1441.02 20
1441.11 19
1441.20 19
1441.28 21
1441.37 23
1441.46 27
1441.54 30
1441.63 34
1441.72 36
1441.80 37
1441.89 36
1441.98 33
1442.07 29
1442.15 25
1442.24 20
1442.33 15
1442.41 12
1442.50 9
1442.59 8
1442.68 7
1442.76 8
1442.85 9
1442.94 10
1443.02 12
1443.11 13
1443.20 14
1443.29 15
1443.37 15
1443.46 16
1443.55 17
1443.63 17
1443.72 18
1443.81 18
1443.90 17
1443.98 16
1444.07 14
1444.16 12
1444.24 10
1444.33 9
1444.42 8
1444.51 9
1444.59 9
1444.68 10
1444.77 12
1444.85 12
1444.94 13
1445.03 13
1445.12 14
1445.20 14
1445.29 14
1445.38 15
1445.47 16
1445.55 17
1445.64 18
1445.73 19
1445.81 20
1445.90 22
1445.99 24
1446.08 26
1446.16 28
1446.25 30
1446.34 32
1446.42 32
1446.51 31
1446.60 29
1446.69 26
1446.77 23
1446.86 21
1446.95 19
1447.04 18
1447.12 18
1447.21 19
1447.30 20
1447.38 22
1447.47 25
1447.56 28
1447.65 32
1447.73 37
1447.82 44
1447.91 50
1447.99 56
1448.08 60
1448.17 63
1448.26 63
1448.34 61
1448.43 57
1448.52 53
1448.61 48
1448.69 43
1448.78 40
1448.87 36
1448.96 34
1449.04 31
1449.13 30
1449.22 29
1449.30 30
1449.39 33
1449.48 37
1449.57 41
1449.65 46
1449.74 49
1449.83 52
1449.92 53
1450.00 53
1450.09 52
1450.18 53
1450.26 53
1450.35 55
1450.44 57
1450.53 60
1450.61 62
1450.70 62
1450.79 62
1450.88 60
1450.96 57
1451.05 53
1451.14 49
1451.23 46
1451.31 43
1451.40 41
1451.49 40
1451.58 39
1451.66 37
1451.75 35
1451.84 33
1451.93 29
1452.01 26
1452.10 24
1452.19 22
1452.27 21
1452.36 22
1452.45 23
1452.54 25
1452.62 26
1452.71 26
1452.80 26
1452.89 25
1452.97 23
1453.06 22
1453.15 20
1453.24 19
1453.32 19
1453.41 19
1453.50 20
1453.59 20
1453.67 20
1453.76 19
1453.85 18
1453.94 18
1454.02 19
1454.11 22
1454.20 26
1454.29 32
1454.37 39
1454.46 47
1454.55 53
1454.64 59
1454.72 62
1454.81 63
1454.90 61
1454.99 58
1455.07 53
1455.16 48
1455.25 42
1455.34 35
1455.42 30
1455.51 26
1455.60 23
1455.69 22
1455.77 22
1455.86 23
1455.95 24
1456.04 26
1456.12 27
1456.21 27
1456.30 27
1456.39 26
1456.47 24
1456.56 21
1456.65 19
1456.74 16
1456.82 13
1456.91 11
1457.00 9
1457.09 8
1457.17 8
1457.26 8
1457.35 9
1457.44 9
1457.52 8
1457.61 7
1457.70 5
1457.79 2
1457.87 0
1457.96 0
1458.05 0
1458.14 0
1458.22 0
1458.31 0
1458.40 0
1458.49 0
1458.57 1
1458.66 2
1458.75 3
1458.84 4
1458.93 3
1459.01 3
1459.10 2
1459.19 2
1459.28 2
1459.36 3
1459.45 5
1459.54 8
1459.63 12
1459.71 17
1459.80 22
1459.89 26
1459.98 30
1460.06 33
1460.15 35
1460.24 35
1460.33 35
1460.41 33
1460.50 32
1460.59 31
1460.68 29
1460.77 28
1460.85 26
1460.94 24
1461.03 21
1461.12 19
1461.20 16
1461.29 15
1461.38 14
1461.47 14
1461.55 15
1461.64 16
1461.73 18
1461.82 20
1461.91 22
1461.99 23
1462.08 24
1462.17 24
1462.26 24
1462.34 24
1462.43 24
1462.52 25
1462.61 26
1462.69 27
1462.78 29
1462.87 32
1462.96 34
1463.05 37
1463.13 40
1463.22 43
1463.31 46
1463.40 48
1463.48 51
1463.57 53
1463.66 55
1463.75 56
1463.84 55
1463.92 54
1464.01 52
1464.10 49
1464.19 47
1464.27 44
1464.36 41
1464.45 38
1464.54 35
1464.62 32
1464.71 29
1464.80 27
1464.89 25
1464.98 24
1465.06 23
1465.15 24
1465.24 24
1465.33 26
1465.42 27
1465.50 28
1465.59 29
1465.68 29
1465.77 27
1465.85 25
1465.94 22
1466.03 20
1466.12 17
1466.21 15
1466.29 14
1466.38 13
1466.47 13
1466.56 14
1466.64 15
1466.73 17
1466.82 19
1466.91 21
1467.00 24
1467.08 27
1467.17 31
1467.26 34
1467.35 36
1467.44 38
1467.52 38
1467.61 37
1467.70 34
1467.79 32
1467.87 30
1467.96 29
1468.05 31
1468.14 33
1468.23 37
1468.31 41
1468.40 44
1468.49 46
1468.58 46
1468.67 45
1468.75 42
1468.84 40
1468.93 37
1469.02 36
1469.10 36
1469.19 36
1469.28 36
1469.37 36
1469.46 34
1469.54 32
1469.63 29
1469.72 26
1469.81 23
1469.90 21
1469.98 19
1470.07 18
1470.16 17
1470.25 16
1470.34 15
1470.42 14
1470.51 12
1470.60 11
1470.69 9
1470.78 7
1470.86 5
1470.95 3
1471.04 1
1471.13 0
1471.22 0
1471.30 1
1471.39 2
1471.48 4
1471.57 6
1471.66 8
1471.74 10
1471.83 12
1471.92 15
1472.01 19
1472.10 24
1472.18 29
1472.27 34
1472.36 39
1472.45 42
1472.54 44
1472.62 43
1472.71 41
1472.80 37
1472.89 33
1472.98 28
1473.06 23
1473.15 19
1473.24 15
1473.33 13
1473.42 11
1473.50 10
1473.59 11
1473.68 13
1473.77 16
1473.86 19
1473.94 22
1474.03 25
1474.12 28
1474.21 29
1474.30 30
1474.38 30
1474.47 30
1474.56 31
1474.65 32
1474.74 33
1474.82 34
1474.91 34
1475.00 34
1475.09 32
1475.18 30
1475.27 27
1475.35 24
1475.44 21
1475.53 20
1475.62 20
1475.71 20
1475.79 22
1475.88 23
1475.97 24
1476.06 24
1476.15 24
1476.23 23
1476.32 22
1476.41 21
1476.50 20
1476.59 20
1476.67 21
1476.76 22
1476.85 24
1476.94 26
1477.03 28
1477.12 30
1477.20 33
1477.29 36
1477.38 39
1477.47 43
1477.56 46
1477.64 48
1477.73 50
1477.82 51
1477.91 52
1478.00 52
1478.09 51
1478.17 50
1478.26 49
1478.35 47
1478.44 44
1478.53 42
1478.61 39
1478.70 37
1478.79 36
1478.88 35
1478.97 35
1479.06 34
1479.14 33
1479.23 32
1479.32 30
1479.41 27
1479.50 24
1479.58 20
1479.67 17
1479.76 13
1479.85 10
1479.94 7
1480.03 6
1480.11 5
1480.20 6
1480.29 8
1480.38 9
1480.47 11
1480.56 12
1480.64 12
1480.73 11
1480.82 10
1480.91 8
1481.00 6
1481.09 5
1481.17 5
1481.26 6
1481.35 7
1481.44 9
1481.53 10
1481.61 12
1481.70 15
1481.79 17
1481.88 19
1481.97 21
1482.06 23
1482.14 25
1482.23 26
1482.32 27
1482.41 27
1482.50 27
1482.59 26
1482.67 24
1482.76 23
1482.85 21
1482.94 19
1483.03 18
1483.12 17
1483.20 16
1483.29 15
1483.38 15
1483.47 16
1483.56 16
1483.65 18
1483.73 19
1483.82 21
1483.91 22
1484.00 22
1484.09 22
1484.18 20
1484.26 18
1484.35 16
1484.44 14
1484.53 13
1484.62 13
1484.71 13
1484.79 15
1484.88 18
1484.97 22
1485.06 25
1485.15 27
1485.24 29
1485.32 29
1485.41 29
1485.50 29
1485.59 28
1485.68 28
1485.77 28
1485.86 28
1485.94 28
1486.03 26
1486.12 24
1486.21 20
1486.30 15
1486.39 9
1486.47 4
1486.56 0
1486.65 0
1486.74 0
1486.83 1
1486.92 5
1487.00 10
1487.09 15
1487.18 19
1487.27 23
1487.36 24
1487.45 25
1487.54 24
1487.62 23
1487.71 22
1487.80 22
1487.89 22
1487.98 23
1488.07 24
1488.15 25
1488.24 26
1488.33 28
1488.42 29
1488.51 30
1488.60 32
1488.69 33
1488.77 33
1488.86 33
1488.95 32
1489.04 30
1489.13 28
1489.22 27
1489.31 25
1489.39 25
1489.48 25
1489.57 25
1489.66 25
1489.75 26
1489.84 26
1489.93 25
1490.01 23
1490.10 21
1490.19 18
1490.28 15
1490.37 11
1490.46 7
1490.54 3
1490.63 0
1490.72 0
1490.81 0
1490.90 0
1490.99 0
1491.08 0
1491.16 0
1491.25 0
1491.34 1
1491.43 4
1491.52 6
1491.61 8
1491.70 10
1491.78 12
1491.87 14
1491.96 17
1492.05 19
1492.14 21
1492.23 23
1492.32 25
1492.40 27
1492.49 28
1492.58 29
1492.67 30
1492.76 31
1492.85 31
1492.94 30
1493.03 28
1493.11 26
1493.20 24
1493.29 22
1493.38 20
1493.47 20
1493.56 21
1493.65 24
1493.73 28
1493.82 34
1493.91 39
1494.00 44
1494.09 48
1494.18 50
1494.27 49
1494.35 45
1494.44 40
1494.53 34
1494.62 27
1494.71 22
1494.80 19
1494.89 18
1494.98 18
1495.06 20
1495.15 23
1495.24 25
1495.33 27
1495.42 28
1495.51 28
1495.60 28
1495.69 28
1495.77 28
1495.86 28
1495.95 29
1496.04 29
1496.13 30
1496.22 29
1496.31 28
1496.39 26
1496.48 25
1496.57 24
1496.66 23
1496.75 24
1496.84 27
1496.93 30
1497.02 35
1497.10 39
1497.19 44
1497.28 48
1497.37 51
1497.46 52
1497.55 52
1497.64 52
1497.73 50
1497.81 48
1497.90 47
1497.99 47
1498.08 48
1498.17 49
1498.26 51
1498.35 53
1498.44 53
1498.52 52
1498.61 50
1498.70 47
1498.79 42
1498.88 38
1498.97 33
1499.06 29
1499.15 26
1499.24 24
1499.32 21
1499.41 19
1499.50 17
1499.59 15
1499.68 13
1499.77 13
1499.86 14
1499.95 17
1500.03 22
1500.12 28
1500.21 34
1500.30 40
1500.39 44
1500.48 46
1500.57 45
1500.66 42
1500.75 37
1500.83 32
1500.92 28
1501.01 24
1501.10 22
1501.19 21
1501.28 21
1501.37 21
1501.46 20
1501.55 19
1501.63 18
1501.72 17
1501.81 16
1501.90 15
1501.99 15
1502.08 14
1502.17 13
1502.26 11
1502.35 9
1502.43 7
1502.52 6
1502.61 7
1502.70 9
1502.79 12
1502.88 16
1502.97 20
1503.06 24
1503.15 26
1503.23 28
1503.32 30
1503.41 31
1503.50 32
1503.59 34
1503.68 36
1503.77 38
1503.86 39
1503.95 38
1504.03 36
1504.12 33
1504.21 30
1504.30 27
1504.39 24
1504.48 23
1504.57 22
1504.66 23
1504.75 24
1504.84 26
1504.92 29
1505.01 32
1505.10 36
1505.19 40
1505.28 43
1505.37 46
1505.46 47
1505.55 46
1505.64 43
1505.73 39
1505.81 33
1505.90 27
1505.99 21
1506.08 16
1506.17 12
1506.26 9
1506.35 7
1506.44 5
1506.53 5
1506.62 4
1506.70 5
1506.79 6
1506.88 8
1506.97 10
1507.06 13
1507.15 14
1507.24 15
1507.33 16
1507.42 15
1507.51 14
1507.59 13
1507.68 13
1507.77 12
1507.86 12
1507.95 12
1508.04 11
1508.13 8
1508.22 5
1508.31 1
1508.40 0
1508.49 0
1508.57 0
1508.66 0
1508.75 1
1508.84 6
1508.93 11
1509.02 17
1509.11 21
1509.20 25
1509.29 27
1509.38 29
1509.47 30
1509.55 32
1509.64 33
1509.73 35
1509.82 36
1509.91 36
1510.00 35
1510.09 34
1510.18 31
1510.27 29
1510.36 27
1510.45 25
1510.54 24
1510.62 23
1510.71 23
1510.80 23
1510.89 24
1510.98 24
1511.07 26
1511.16 28
1511.25 30
1511.34 33
1511.43 36
1511.52 38
1511.60 39
1511.69 38
1511.78 35
1511.87 31
1511.96 26
1512.05 21
1512.14 16
1512.23 11
1512.32 6
1512.41 3
1512.50 1
1512.59 0
1512.68 0
1512.76 0
1512.85 2
1512.94 4
1513.03 7
1513.12 9
1513.21 10
1513.30 11
1513.39 10
1513.48 9
1513.57 8
1513.66 7
1513.75 6
1513.84 6
1513.92 6
1514.01 6
1514.10 7
1514.19 8
1514.28 8
1514.37 9
1514.46 9
1514.55 10
1514.64 11
1514.73 12
1514.82 13
1514.91 13
1515.00 14
1515.08 15
1515.17 15
1515.26 15
1515.35 16
1515.44 16
1515.53 17
1515.62 18
1515.71 19
1515.80 20
1515.89 20
1515.98 20
1516.07 20
1516.16 18
1516.25 17
1516.33 15
1516.42 14
1516.51 14
1516.60 15
1516.69 16
1516.78 18
1516.87 20
1516.96 21
1517.05 22
1517.14 23
1517.23 23
1517.32 24
1517.41 24
1517.50 24
1517.59 25
1517.67 26
1517.76 27
1517.85 27
1517.94 28
1518.03 28
1518.12 28
1518.21 27
1518.30 27
1518.39 27
1518.48 28
1518.57 29
1518.66 30
1518.75 33
1518.84 35
1518.93 37
1519.02 39
1519.10 39
1519.19 37
1519.28 35
1519.37 31
1519.46 27
1519.55 23
1519.64 19
1519.73 15
1519.82 12
1519.91 10
1520.00 8
1520.09 6
1520.18 5
1520.27 3
1520.36 2
1520.45 2
1520.54 1
1520.62 2
1520.71 3
1520.80 4
1520.89 5
1520.98 6
1521.07 7
1521.16 8
1521.25 9
1521.34 9
1521.43 10
1521.52 10
1521.61 11
1521.70 11
1521.79 11
1521.88 11
1521.97 12
1522.06 12
1522.15 12
1522.24 13
1522.32 13
1522.41 13
1522.50 12
1522.59 12
1522.68 10
1522.77 9
1522.86 8
1522.95 6
1523.04 5
1523.13 4
1523.22 4
1523.31 4
1523.40 5
1523.49 8
1523.58 11
1523.67 16
1523.76 21
1523.85 26
1523.94 31
1524.03 35
1524.11 36
1524.20 36
1524.29 34
1524.38 31
1524.47 27
1524.56 25
1524.65 23
1524.74 22
1524.83 22
1524.92 23
1525.01 23
1525.10 22
1525.19 21
1525.28 19
1525.37 16
1525.46 14
1525.55 11
1525.64 8
1525.73 6
1525.82 4
1525.91 2
1526.00 1
1526.09 0
1526.18 0
1526.26 0
1526.35 0
1526.44 0
1526.53 0
1526.62 0
1526.71 0
1526.80 0
1526.89 0
1526.98 1
1527.07 4
1527.16 8
1527.25 12
1527.34 16
1527.43 18
1527.52 20
1527.61 21
1527.70 20
1527.79 19
1527.88 18
1527.97 16
1528.06 14
1528.15 13
1528.24 12
1528.33 12
1528.42 13
1528.51 15
1528.60 19
1528.68 24
1528.77 28
1528.86 32
1528.95 35
1529.04 36
1529.13 36
1529.22 34
1529.31 32
1529.40 28
1529.49 25
1529.58 22
1529.67 20
1529.76 18
1529.85 16
1529.94 15
1530.03 14
1530.12 14
1530.21 13
1530.30 14
1530.39 14
1530.48 15
1530.57 17
1530.66 19
1530.75 22
1530.84 26
1530.93 31
1531.02 36
1531.11 41
1531.20 46
1531.29 49
1531.38 51
1531.47 51
1531.56 50
1531.65 49
1531.74 48
1531.83 47
1531.92 47
1532.00 47
1532.09 47
1532.18 46
1532.27 44
1532.36 41
1532.45 37
1532.54 33
1532.63 29
1532.72 26
1532.81 25
1532.90 24
1532.99 25
1533.08 26
1533.17 27
1533.26 29
1533.35 32
1533.44 34
1533.53 36
1533.62 38
1533.71 40
1533.80 40
1533.89 40
1533.98 38
1534.07 35
1534.16 32
1534.25 29
1534.34 26
1534.43 23
1534.52 21
1534.61 20
1534.70 19
1534.79 19
1534.88 19
1534.97 19
1535.06 19
1535.15 20
1535.24 20
1535.33 20
1535.42 19
1535.51 18
1535.60 17
1535.69 15
1535.78 14
1535.87 14
1535.96 14
1536.05 14
1536.14 15
1536.23 16
1536.32 18
1536.41 19
1536.50 20
1536.59 21
1536.68 22
1536.77 22
1536.86 22
1536.95 22
1537.04 23
1537.13 24
1537.22 26
1537.31 28
1537.40 29
1537.49 31
1537.58 33
1537.67 35
1537.76 37
1537.85 39
1537.94 41
1538.03 44
1538.12 47
1538.21 50
1538.30 52
1538.39 53
1538.48 55
1538.57 57
1538.66 59
1538.75 61
1538.84 63
1538.93 64
1539.02 65
1539.11 66
1539.20 65
1539.28 65
1539.37 65
1539.46 64
1539.55 63
1539.64 62
1539.73 60
1539.82 57
1539.91 53
1540.00 48
1540.09 43
1540.18 39
1540.27 37
1540.37 35
1540.46 35
1540.55 36
1540.64 37
1540.73 39
1540.82 39
1540.91 39
1541.00 39
1541.09 37
1541.18 34
1541.27 32
1541.36 29
1541.45 25
1541.54 22
1541.63 19
1541.72 17
1541.81 14
1541.90 12
1541.99 10
1542.08 9
1542.17 9
1542.26 8
1542.35 8
1542.44 8
1542.53 7
1542.62 6
1542.71 4
1542.80 2
1542.89 0
1542.98 0
1543.07 0
1543.16 0
1543.25 0
1543.34 2
1543.43 4
1543.52 6
1543.61 9
1543.70 11
1543.79 13
1543.88 14
1543.97 14
1544.06 13
1544.15 12
1544.24 10
1544.33 8
1544.42 8
1544.51 9
1544.60 11
1544.69 15
1544.78 20
1544.87 25
1544.96 29
1545.05 31
1545.14 31
1545.23 30
1545.32 27
1545.41 23
1545.50 19
1545.59 15
1545.68 12
1545.77 9
1545.86 7
1545.95 4
1546.04 1
1546.13 0
1546.22 0
1546.31 0
1546.40 0
1546.49 0
1546.58 0
1546.67 0
1546.76 0
1546.85 2
1546.94 7
1547.03 12
1547.12 17
1547.21 21
1547.30 25
1547.39 27
1547.48 28
1547.57 28
1547.67 28
1547.76 29
1547.85 29
1547.94 29
1548.03 28
1548.12 27
1548.21 26
1548.30 24
1548.39 21
1548.48 19
1548.57 17
1548.66 15
1548.75 13
1548.84 12
1548.93 12
1549.02 12
1549.11 12
1549.20 12
1549.29 13
1549.38 14
1549.47 14
1549.56 14
1549.65 13
1549.74 12
1549.83 10
1549.92 8
1550.01 7
1550.10 7
1550.19 9
1550.28 12
1550.37 17
1550.46 23
1550.55 30
1550.64 35
1550.73 39
1550.82 42
1550.92 43
1551.01 42
1551.10 40
1551.19 38
1551.28 35
1551.37 32
1551.46 29
1551.55 27
1551.64 25
1551.73 23
1551.82 23
1551.91 23
1552.00 23
1552.09 23
1552.18 23
1552.27 22
1552.36 20
1552.45 18
1552.54 16
1552.63 14
1552.72 13
1552.81 13
1552.90 13
1552.99 15
1553.08 17
1553.17 20
1553.26 24
1553.35 27
1553.45 29
1553.54 32
1553.63 33
1553.72 35
1553.81 36
1553.90 37
1553.99 38
1554.08 38
1554.17 38
1554.26 37
1554.35 36
1554.44 35
1554.53 33
1554.62 32
1554.71 32
1554.80 32
1554.89 33
1554.98 34
1555.07 35
1555.16 36
1555.25 37
1555.34 36
1555.43 34
1555.53 31
1555.62 29
1555.71 28
1555.80 27
1555.89 28
1555.98 30
1556.07 33
1556.16 35
1556.25 36
1556.34 36
1556.43 35
1556.52 32
1556.61 29
1556.70 25
1556.79 22
1556.88 20
1556.97 20
1557.06 21
1557.15 24
1557.24 28
1557.33 33
1557.43 38
1557.52 42
1557.61 45
1557.70 46
1557.79 44
1557.88 41
1557.97 36
1558.06 30
1558.15 23
1558.24 16
1558.33 10
1558.42 4
1558.51 0
1558.60 0
1558.69 0
1558.78 0
1558.87 0
1558.96 0
1559.05 0
1559.15 0
1559.24 6
1559.33 13
1559.42 18
1559.51 23
1559.60 25
1559.69 25
1559.78 23
1559.87 20
1559.96 17
1560.05 13
1560.14 11
1560.23 10
1560.32 10
1560.41 10
1560.50 12
1560.59 14
1560.69 16
1560.78 19
1560.87 21
1560.96 22
1561.05 23
1561.14 24
1561.23 25
1561.32 26
1561.41 29
1561.50 31
1561.59 35
1561.68 38
1561.77 41
1561.86 43
1561.95 45
1562.04 47
1562.14 48
1562.23 48
1562.32 48
1562.41 48
1562.50 46
1562.59 43
1562.68 38
1562.77 33
1562.86 28
1562.95 25
1563.04 23
1563.13 25
1563.22 28
1563.31 34
1563.40 40
1563.50 47
1563.59 51
1563.68 55
1563.77 56
1563.86 55
1563.95 53
1564.04 50
1564.13 46
1564.22 42
1564.31 38
1564.40 34
1564.49 32
1564.58 30
1564.67 31
1564.77 33
1564.86 36
1564.95 39
1565.04 42
1565.13 43
1565.22 42
1565.31 40
1565.40 37
1565.49 34
1565.58 31
1565.67 30
1565.76 29
1565.85 30
1565.95 31
1566.04 32
1566.13 33
1566.22 33
1566.31 32
1566.40 30
1566.49 27
1566.58 24
1566.67 19
1566.76 13
1566.85 7
1566.94 2
1567.03 0
1567.13 0
1567.22 0
1567.31 0
1567.40 0
1567.49 1
1567.58 7
1567.67 14
1567.76 20
1567.85 27
1567.94 32
1568.03 37
1568.12 40
1568.22 42
1568.31 43
1568.40 42
1568.49 40
1568.58 37
1568.67 35
1568.76 33
1568.85 31
1568.94 30
1569.03 31
1569.12 31
1569.21 32
1569.31 34
1569.40 35
1569.49 35
1569.58 35
1569.67 33
1569.76 31
1569.85 27
1569.94 23
1570.03 18
1570.12 14
1570.21 12
1570.30 10
1570.40 9
1570.49 9
1570.58 8
1570.67 7
1570.76 6
1570.85 3
1570.94 0
1571.03 0
1571.12 0
1571.21 0
1571.30 0
1571.40 0
1571.49 0
1571.58 0
1571.67 2
1571.76 6
1571.85 9
1571.94 12
1572.03 15
1572.12 16
1572.21 17
1572.30 18
1572.40 18
1572.49 18
1572.58 17
1572.67 16
1572.76 14
1572.85 11
1572.94 8
1573.03 4
1573.12 2
1573.21 1
1573.31 3
1573.40 8
1573.49 14
1573.58 22
1573.67 30
1573.76 37
1573.85 43
1573.94 46
1574.03 49
1574.12 50
1574.22 52
1574.31 53
1574.40 56
1574.49 59
1574.58 62
1574.67 65
1574.76 66
1574.85 67
1574.94 65
1575.03 63
1575.13 60
1575.22 57
1575.31 53
1575.40 50
1575.49 46
1575.58 42
1575.67 38
1575.76 34
1575.85 31
1575.94 28
1576.04 26
1576.13 26
1576.22 27
1576.31 29
1576.40 34
1576.49 39
1576.58 46
1576.67 53
1576.76 61
1576.86 68
1576.95 73
1577.04 78
1577.13 80
1577.22 82
1577.31 82
1577.40 82
1577.49 81
1577.58 80
1577.68 77
1577.77 74
1577.86 70
1577.95 65
1578.04 60
1578.13 55
1578.22 51
1578.31 48
1578.40 45
1578.50 43
1578.59 41
1578.68 38
1578.77 34
1578.86 30
1578.95 25
1579.04 20
1579.13 16
1579.22 12
1579.32 10
1579.41 10
1579.50 10
1579.59 12
1579.68 14
1579.77 17
1579.86 19
1579.95 21
1580.04 23
1580.14 24
1580.23 24
1580.32 24
1580.41 23
1580.50 22
1580.59 20
1580.68 18
1580.77 16
1580.87 13
1580.96 11
1581.05 9
1581.14 7
1581.23 6
1581.32 6
1581.41 6
1581.50 6
1581.60 7
1581.69 8
1581.78 9
1581.87 10
1581.96 10
1582.05 11
1582.14 12
1582.23 13
1582.32 14
1582.42 16
1582.51 18
1582.60 21
1582.69 25
1582.78 30
1582.87 34
1582.96 37
1583.05 38
1583.15 38
1583.24 37
1583.33 35
1583.42 33
1583.51 32
1583.60 32
1583.69 33
1583.79 33
1583.88 34
1583.97 35
1584.06 35
1584.15 35
1584.24 34
1584.33 33
1584.42 31
1584.52 29
1584.61 26
1584.70 23
1584.79 20
1584.88 17
1584.97 15
1585.06 14
1585.15 14
1585.25 14
1585.34 14
1585.43 15
1585.52 15
1585.61 16
1585.70 17
1585.79 18
1585.89 19
1585.98 20
1586.07 21
1586.16 22
1586.25 22
1586.34 23
1586.43 23
1586.52 24
1586.62 24
1586.71 24
1586.80 23
1586.89 22
1586.98 20
1587.07 17
1587.16 14
1587.26 12
1587.35 10
1587.44 10
1587.53 11
1587.62 14
1587.71 17
1587.80 20
1587.90 22
1587.99 23
1588.08 24
1588.17 23
1588.26 21
1588.35 20
1588.44 19
1588.54 17
1588.63 16
1588.72 15
1588.81 14
1588.90 13
1588.99 11
1589.08 11
1589.17 10
1589.27 10
1589.36 11
1589.45 11
1589.54 11
1589.63 12
1589.72 12
1589.82 13
1589.91 15
1590.00 16
1590.09 18
1590.18 19
1590.27 19
1590.36 18
1590.46 17
1590.55 15
1590.64 13
1590.73 12
1590.82 11
1590.91 10
1591.00 10
1591.10 10
1591.19 10
1591.28 10
1591.37 10
1591.46 10
1591.55 11
1591.64 12
1591.74 14
1591.83 17
1591.92 21
1592.01 24
1592.10 28
1592.19 31
1592.29 33
1592.38 34
1592.47 34
1592.56 32
1592.65 30
1592.74 28
1592.83 26
1592.93 24
1593.02 23
1593.11 22
1593.20 22
1593.29 23
1593.38 24
1593.48 26
1593.57 28
1593.66 29
1593.75 30
1593.84 30
1593.93 28
1594.02 24
1594.12 20
1594.21 16
1594.30 13
1594.39 11
1594.48 10
1594.57 11
1594.67 13
1594.76 15
1594.85 17
1594.94 18
1595.03 20
1595.12 20
1595.22 20
1595.31 20
1595.40 19
1595.49 16
1595.58 13
1595.67 10
1595.76 6
1595.86 3
1595.95 2
1596.04 2
1596.13 5
1596.22 10
1596.31 18
1596.41 27
1596.50 36
1596.59 45
1596.68 52
1596.77 56
1596.86 58
1596.96 57
1597.05 54
1597.14 50
1597.23 47
1597.32 44
1597.41 42
1597.51 41
1597.60 40
1597.69 38
1597.78 36
1597.87 32
1597.96 28
1598.06 24
1598.15 19
1598.24 16
1598.33 15
1598.42 15
1598.51 18
1598.61 23
1598.70 30
1598.79 39
1598.88 49
1598.97 58
1599.07 67
1599.16 74
1599.25 79
1599.34 81
1599.43 80
1599.52 77
1599.62 72
1599.71 66
1599.80 59
1599.89 54
1599.98 48
1600.07 44
1600.17 41
1600.26 39
1600.35 38
1600.44 38
1600.53 39
1600.62 41
1600.72 42
1600.81 43
1600.90 44
1600.99 44
1601.08 43
1601.18 43
1601.27 43
1601.36 43
1601.45 44
1601.54 45
1601.63 48
1601.73 50
1601.82 52
1601.91 53
1602.00 53
1602.09 52
1602.18 50
1602.28 47
1602.37 43
1602.46 40
1602.55 37
1602.64 35
1602.74 34
1602.83 34
1602.92 36
1603.01 39
1603.10 43
1603.19 48
1603.29 54
1603.38 60
1603.47 65
1603.56 69
1603.65 71
1603.75 71
1603.84 68
1603.93 63
1604.02 58
1604.11 53
1604.21 49
1604.30 47
1604.39 46
1604.48 45
1604.57 42
1604.66 39
1604.76 35
1604.85 30
1604.94 26
1605.03 23
1605.12 22
1605.22 23
1605.31 26
1605.40 30
1605.49 33
1605.58 36
1605.68 37
1605.77 37
1605.86 37
1605.95 36
1606.04 35
1606.13 34
1606.23 33
1606.32 34
1606.41 36
1606.50 38
1606.59 40
1606.69 42
1606.78 43
1606.87 42
1606.96 41
1607.05 38
1607.15 35
1607.24 31
1607.33 29
1607.42 28
1607.51 28
1607.61 29
1607.70 32
1607.79 35
1607.88 39
1607.97 42
1608.07 45
1608.16 48
1608.25 49
1608.34 50
1608.43 50
1608.53 50
1608.62 49
1608.71 47
1608.80 45
1608.89 43
1608.99 41
1609.08 39
1609.17 37
1609.26 34
1609.35 31
1609.45 28
1609.54 25
1609.63 21
1609.72 18
1609.81 16
1609.91 14
1610.00 14
1610.09 16
1610.18 18
1610.27 20
1610.37 22
1610.46 24
1610.55 24
1610.64 24
1610.73 24
1610.83 25
1610.92 25
1611.01 27
1611.10 29
1611.19 31
1611.29 34
1611.38 36
1611.47 37
1611.56 38
1611.65 37
1611.75 36
1611.84 33
1611.93 31
1612.02 27
1612.12 24
1612.21 20
1612.30 15
1612.39 11
1612.48 7
1612.58 3
1612.67 0
1612.76 0
1612.85 0
1612.94 0
1613.04 0
1613.13 0
1613.22 0
1613.31 1
1613.40 2
1613.50 3
1613.59 3
1613.68 3
1613.77 3
1613.87 3
1613.96 2
1614.05 2
1614.14 2
1614.23 2
1614.33 2
1614.42 2
1614.51 3
1614.60 4
1614.69 7
1614.79 10
1614.88 13
1614.97 17
1615.06 20
1615.16 22
1615.25 23
1615.34 22
1615.43 21
1615.52 19
1615.62 17
1615.71 16
1615.80 15
1615.89 15
1615.99 17
1616.08 18
1616.17 20
1616.26 22
1616.35 23
1616.45 23
1616.54 22
1616.63 21
1616.72 20
1616.82 20
1616.91 20
1617.00 22
1617.09 24
1617.18 27
1617.28 30
1617.37 34
1617.46 37
1617.55 40
1617.65 41
1617.74 41
1617.83 40
1617.92 39
1618.01 37
1618.11 37
1618.20 37
1618.29 40
1618.38 44
1618.48 49
1618.57 55
1618.66 61
1618.75 67
1618.84 72
1618.94 75
1619.03 77
1619.12 77
1619.21 74
1619.31 70
1619.40 64
1619.49 58
1619.58 50
1619.68 43
1619.77 37
1619.86 31
1619.95 27
1620.04 24
1620.14 22
1620.23 22
1620.32 22
1620.41 24
1620.51 27
1620.60 29
1620.69 32
1620.78 34
1620.88 36
1620.97 35
1621.06 34
1621.15 31
1621.25 26
1621.34 21
1621.43 15
1621.52 9
1621.61 4
1621.71 0
1621.80 0
1621.89 0
1621.98 0
1622.08 0
1622.17 0
1622.26 0
1622.35 0
1622.45 2
1622.54 6
1622.63 10
1622.72 13
1622.82 15
1622.91 17
1623.00 18
1623.09 19
1623.18 20
1623.28 21
1623.37 22
1623.46 22
1623.55 21
1623.65 20
1623.74 18
1623.83 16
1623.92 15
1624.02 14
1624.11 15
1624.20 16
1624.29 17
1624.39 18
1624.48 19
1624.57 18
1624.66 17
1624.76 16
1624.85 15
1624.94 15
1625.03 15
1625.13 18
1625.22 20
1625.31 23
1625.40 26
1625.50 28
1625.59 30
1625.68 32
1625.77 34
1625.87 37
1625.96 41
1626.05 45
1626.14 49
1626.24 51
1626.33 52
1626.42 51
1626.51 49
1626.61 45
1626.70 41
1626.79 38
1626.88 35
1626.98 33
1627.07 32
1627.16 30
1627.25 28
1627.35 27
1627.44 26
1627.53 25
1627.62 25
1627.72 26
1627.81 27
1627.90 28
1627.99 29
1628.09 29
1628.18 29
1628.27 29
1628.36 27
1628.46 26
1628.55 24
1628.64 22
1628.73 20
1628.83 19
1628.92 18
1629.01 18
1629.10 20
1629.20 22
1629.29 27
1629.38 32
1629.47 39
1629.57 46
1629.66 55
1629.75 63
1629.85 70
1629.94 75
1630.03 77
1630.12 77
1630.22 75
1630.31 71
1630.40 66
1630.49 62
1630.59 58
1630.68 56
1630.77 56
1630.86 56
1630.96 57
1631.05 58
1631.14 59
1631.23 60
1631.33 60
1631.42 60
1631.51 59
1631.60 58
1631.70 57
1631.79 56
1631.88 56
1631.98 56
1632.07 56
1632.16 56
1632.25 56
1632.35 55
1632.44 54
1632.53 52
1632.62 51
1632.72 49
1632.81 48
1632.90 46
1632.99 45
1633.09 43
1633.18 41
1633.27 38
1633.37 35
1633.46 32
1633.55 28
1633.64 25
1633.74 23
1633.83 23
1633.92 23
1634.01 25
1634.11 27
1634.20 31
1634.29 34
1634.39 38
1634.48 41
1634.57 44
1634.66 47
1634.76 48
1634.85 48
1634.94 47
1635.03 44
1635.13 42
1635.22 39
1635.31 38
1635.41 38
1635.50 38
1635.59 39
1635.68 39
1635.78 39
1635.87 37
1635.96 35
1636.05 32
1636.15 29
1636.24 26
1636.33 24
1636.43 22
1636.52 21
1636.61 20
1636.70 19
1636.80 19
1636.89 18
1636.98 17
1637.08 15
1637.17 14
1637.26 13
1637.35 11
1637.45 11
1637.54 10
1637.63 9
1637.73 8
1637.82 6
1637.91 5
1638.00 4
1638.10 4
1638.19 5
1638.28 6
1638.37 8
1638.47 9
1638.56 10
1638.65 10
1638.75 10
1638.84 8
1638.93 6
1639.02 4
1639.12 4
1639.21 4
1639.30 6
1639.40 8
1639.49 12
1639.58 16
1639.67 20
1639.77 24
1639.86 28
1639.95 32
1640.05 34
1640.14 35
1640.23 34
1640.33 33
1640.42 29
1640.51 26
1640.60 22
1640.70 20
1640.79 19
1640.88 20
1640.98 24
1641.07 30
1641.16 37
1641.25 44
1641.35 49
1641.44 53
1641.53 54
1641.63 53
1641.72 50
1641.81 46
1641.90 41
1642.00 38
1642.09 36
1642.18 35
1642.28 35
1642.37 36
1642.46 36
1642.56 35
1642.65 33
1642.74 30
1642.83 28
1642.93 25
1643.02 25
1643.11 27
1643.21 31
1643.30 36
1643.39 43
1643.48 50
1643.58 56
1643.67 60
1643.76 63
1643.86 63
1643.95 62
1644.04 60
1644.14 56
1644.23 52
1644.32 47
1644.41 43
1644.51 39
1644.60 35
1644.69 32
1644.79 30
1644.88 29
1644.97 29
1645.07 29
1645.16 31
1645.25 32
1645.35 35
1645.44 38
1645.53 41
1645.62 44
1645.72 47
1645.81 50
1645.90 52
1646.00 53
1646.09 53
1646.18 53
1646.28 51
1646.37 48
1646.46 45
1646.55 40
1646.65 36
1646.74 31
1646.83 26
1646.93 21
1647.02 17
1647.11 14
1647.21 12
1647.30 11
1647.39 10
1647.49 10
1647.58 10
1647.67 11
1647.76 13
1647.86 14
1647.95 17
1648.04 19
1648.14 22
1648.23 24
1648.32 26
1648.42 27
1648.51 28
1648.60 28
1648.70 29
1648.79 31
1648.88 34
1648.98 39
1649.07 45
1649.16 50
1649.25 55
1649.35 58
1649.44 59
1649.53 58
1649.63 55
1649.72 51
1649.81 47
1649.91 42
1650.00 37
1650.09 33
1650.19 30
1650.28 27
1650.37 25
1650.47 22
1650.56 20
1650.65 18
1650.75 15
1650.84 13
1650.93 11
1651.03 10
1651.12 11
1651.21 12
1651.30 14
1651.40 17
1651.49 18
1651.58 19
1651.68 18
1651.77 17
1651.86 15
1651.96 13
1652.05 13
1652.14 15
1652.24 18
1652.33 23
1652.42 29
1652.52 35
1652.61 41
1652.70 45
1652.80 47
1652.89 47
1652.98 45
1653.08 42
1653.17 38
1653.26 34
1653.36 31
1653.45 28
1653.54 27
1653.64 26
1653.73 26
1653.82 24
1653.92 23
1654.01 20
1654.10 17
1654.20 13
1654.29 11
1654.38 9
1654.48 8
1654.57 8
1654.66 9
1654.75 9
1654.85 9
1654.94 8
1655.03 7
1655.13 7
1655.22 7
1655.31 7
1655.41 9
1655.50 10
1655.59 12
1655.69 13
1655.78 14
1655.87 13
1655.97 13
1656.06 12
1656.15 11
1656.25 12
1656.34 12
1656.43 14
1656.53 15
1656.62 18
1656.71 20
1656.81 22
1656.90 24
1656.99 26
1657.09 28
1657.18 30
1657.27 31
1657.37 32
1657.46 33
1657.56 32
1657.65 31
1657.74 29
1657.84 27
1657.93 25
1658.02 25
1658.12 27
1658.21 31
1658.30 36
1658.40 42
1658.49 48
1658.58 54
1658.68 58
1658.77 59
1658.86 58
1658.96 55
1659.05 51
1659.14 47
1659.24 44
1659.33 43
1659.42 45
1659.52 49
1659.61 56
1659.70 63
1659.80 69
1659.89 73
1659.98 73
1660.08 71
1660.17 66
1660.26 59
1660.36 52
1660.45 46
1660.54 40
1660.64 35
1660.73 31
1660.82 28
1660.92 26
1661.01 25
1661.11 26
1661.20 27
1661.29 28
1661.39 31
1661.48 33
1661.57 36
1661.67 39
1661.76 41
1661.85 42
1661.95 42
1662.04 41
1662.13 37
1662.23 32
1662.32 26
1662.41 19
1662.51 12
1662.60 5
1662.69 0
1662.79 0
1662.88 0
1662.98 0
1663.07 0
1663.16 0
1663.26 1
1663.35 4
1663.44 5
1663.54 6
1663.63 5
1663.72 4
1663.82 1
1663.91 0
1664.00 0
1664.10 0
1664.19 2
1664.29 7
1664.38 14
1664.47 21
1664.57 28
1664.66 34
1664.75 39
1664.85 42
1664.94 43
1665.03 43
1665.13 42
1665.22 40
1665.31 38
1665.41 37
1665.50 36
1665.60 35
1665.69 34
1665.78 33
1665.88 31
1665.97 30
1666.06 28
1666.16 25
1666.25 22
1666.34 19
1666.44 16
1666.53 14
1666.63 13
1666.72 14
1666.81 16
1666.91 20
1667.00 24
1667.09 28
1667.19 32
1667.28 35
1667.37 36
1667.47 36
1667.56 34
1667.66 32
1667.75 30
1667.84 27
1667.94 24
1668.03 21
1668.12 17
1668.22 14
1668.31 11
1668.40 9
1668.50 7
1668.59 5
1668.69 3
1668.78 2
1668.87 2
1668.97 2
1669.06 4
1669.15 7
1669.25 11
1669.34 15
1669.44 20
1669.53 23
1669.62 26
1669.72 28
1669.81 28
1669.90 29
1670.00 30
1670.09 31
1670.19 32
1670.28 33
1670.37 33
1670.47 32
1670.56 31
1670.65 29
1670.75 26
1670.84 24
1670.94 21
1671.03 18
1671.12 14
1671.22 11
1671.31 7
1671.40 3
1671.50 0
1671.59 0
1671.69 0
1671.78 0
1671.87 0
1671.97 3
1672.06 7
1672.15 11
1672.25 15
1672.34 19
1672.44 23
1672.53 25
1672.62 27
1672.72 28
1672.81 28
1672.90 27
1673.00 26
1673.09 25
1673.19 23
1673.28 22
1673.37 21
1673.47 20
1673.56 19
1673.66 18
1673.75 17
1673.84 16
1673.94 15
1674.03 14
1674.12 14
1674.22 15
1674.31 16
1674.41 17
1674.50 17
1674.59 17
1674.69 16
1674.78 15
1674.88 14
1674.97 13
1675.06 14
1675.16 16
1675.25 18
1675.34 22
1675.44 25
1675.53 29
1675.63 32
1675.72 34
1675.81 35
1675.91 35
1676.00 34
1676.10 31
1676.19 28
1676.28 26
1676.38 25
1676.47 27
1676.57 31
1676.66 38
1676.75 47
1676.85 57
1676.94 66
1677.03 73
1677.13 77
1677.22 78
1677.32 75
1677.41 71
1677.50 65
1677.60 58
1677.69 51
1677.79 44
1677.88 37
1677.97 31
1678.07 25
1678.16 19
1678.26 14
1678.35 10
1678.44 8
1678.54 6
1678.63 6
1678.73 7
1678.82 7
1678.91 7
1679.01 8
1679.10 8
1679.20 8
1679.29 9
1679.38 12
1679.48 17
1679.57 22
1679.67 28
1679.76 34
1679.85 40
1679.95 45
1680.04 49
1680.14 52
1680.23 53
1680.32 54
1680.42 53
1680.51 50
1680.61 46
1680.70 41
1680.79 36
1680.89 31
1680.98 26
1681.08 22
1681.17 18
1681.26 16
1681.36 13
1681.45 11
1681.55 8
1681.64 5
1681.73 3
1681.83 3
1681.92 4
1682.02 7
1682.11 13
1682.20 20
1682.30 29
1682.39 37
1682.49 46
1682.58 54
1682.68 59
1682.77 64
1682.86 66
1682.96 67
1683.05 67
1683.15 66
1683.24 65
1683.33 63
1683.43 61
1683.52 59
1683.62 58
1683.71 57
1683.80 56
1683.90 54
1683.99 53
1684.09 51
1684.18 50
1684.27 48
1684.37 46
1684.46 44
1684.56 43
1684.65 41
1684.75 39
1684.84 38
1684.93 36
1685.03 35
1685.12 34
1685.22 34
1685.31 35
1685.40 35
1685.50 36
1685.59 38
1685.69 39
1685.78 40
1685.88 41
1685.97 43
1686.06 44
1686.16 47
1686.25 49
1686.35 53
1686.44 56
1686.53 59
1686.63 61
1686.72 62
1686.82 62
1686.91 60
1687.01 57
1687.10 53
1687.19 49
1687.29 45
1687.38 41
1687.48 39
1687.57 38
1687.67 37
1687.76 38
1687.85 38
1687.95 39
1688.04 40
1688.14 42
1688.23 44
1688.32 47
1688.42 50
1688.51 54
1688.61 59
1688.70 63
1688.80 67
1688.89 70
1688.98 73
1689.08 76
1689.17 77
1689.27 78
1689.36 78
1689.46 76
1689.55 73
1689.64 70
1689.74 66
1689.83 62
1689.93 58
1690.02 55
1690.12 52
1690.21 49
1690.30 47
1690.40 46
1690.49 46
1690.59 48
1690.68 50
1690.78 53
1690.87 57
1690.96 60
1691.06 62
1691.15 63
1691.25 63
1691.34 61
1691.44 58
1691.53 54
1691.62 50
1691.72 46
1691.81 43
1691.91 41
1692.00 39
1692.10 39
1692.19 41
1692.29 42
1692.38 45
1692.47 47
1692.57 50
1692.66 52
1692.76 54
1692.85 56
1692.95 57
1693.04 58
1693.13 58
1693.23 57
1693.32 55
1693.42 53
1693.51 50
1693.61 46
1693.70 42
1693.80 37
1693.89 33
1693.98 29
1694.08 26
1694.17 24
1694.27 22
1694.36 21
1694.46 21
1694.55 21
1694.64 20
1694.74 20
1694.83 20
1694.93 21
1695.02 22
1695.12 24
1695.21 27
1695.31 29
1695.40 32
1695.49 34
1695.59 35
1695.68 34
1695.78 33
1695.87 31
1695.97 27
1696.06 23
1696.16 20
1696.25 17
1696.34 16
1696.44 16
1696.53 17
1696.63 19
1696.72 20
1696.82 22
1696.91 22
1697.01 23
1697.10 23
1697.20 25
1697.29 27
1697.38 31
1697.48 36
1697.57 42
1697.67 47
1697.76 52
1697.86 54
1697.95 55
1698.05 53
1698.14 51
1698.23 47
1698.33 44
1698.42 41
1698.52 39
1698.61 37
1698.71 36
1698.80 34
1698.90 31
1698.99 29
1699.09 26
1699.18 23
1699.27 21
1699.37 20
1699.46 19
1699.56 18
1699.65 17
1699.75 16
1699.84 16
1699.94 16
1700.03 17
1700.13 18
1700.22 20
1700.31 22
1700.41 24
1700.50 26
1700.60 27
1700.69 27
1700.79 28
1700.88 30
1700.98 32
1701.07 37
1701.17 43
1701.26 50
1701.36 58
1701.45 65
1701.54 70
1701.64 73
1701.73 73
1701.83 72
1701.92 69
1702.02 65
1702.11 60
1702.21 56
1702.30 52
1702.40 48
1702.49 45
1702.59 42
1702.68 39
1702.77 37
1702.87 35
1702.96 34
1703.06 35
1703.15 37
1703.25 40
1703.34 46
1703.44 54
1703.53 62
1703.63 71
1703.72 80
1703.82 88
1703.91 94
1704.01 98
1704.10 100
1704.19 100
1704.29 98
1704.38 94
1704.48 89
1704.57 83
1704.67 76
1704.76 68
1704.86 60
1704.95 53
1705.05 48
1705.14 45
1705.24 44
1705.33 44
1705.43 46
1705.52 49
1705.62 51
1705.71 52
1705.80 52
1705.90 51
1705.99 48
1706.09 45
1706.18 43
1706.28 40
1706.37 38
1706.47 36
1706.56 35
1706.66 34
1706.75 33
1706.85 32
1706.94 32
1707.04 33
1707.13 34
1707.23 37
1707.32 39
1707.42 41
1707.51 42
1707.60 41
1707.70 39
1707.79 38
1707.89 36
1707.98 36
1708.08 37
1708.17 39
1708.27 42
1708.36 45
1708.46 47
1708.55 48
1708.65 48
1708.74 48
1708.84 47
1708.93 47
1709.03 49
1709.12 52
1709.22 57
1709.31 63
1709.41 69
1709.50 74
1709.60 77
1709.69 78
1709.79 76
1709.88 71
1709.98 64
1710.07 57
1710.16 50
1710.26 44
1710.35 40
1710.45 38
1710.54 38
1710.64 38
1710.73 40
1710.83 41
1710.92 43
1711.02 45
1711.11 47
1711.21 49
1711.30 51
1711.40 54
1711.49 55
1711.59 55
1711.68 54
1711.78 52
1711.87 48
1711.97 44
1712.06 40
1712.16 36
1712.25 34
1712.35 32
1712.44 33
1712.54 34
1712.63 35
1712.73 37
1712.82 38
1712.92 40
1713.01 40
1713.11 41
1713.20 40
1713.30 40
1713.39 39
1713.49 37
1713.58 36
1713.68 35
1713.77 34
1713.87 34
1713.96 35
1714.06 36
1714.15 38
1714.25 39
1714.34 40
1714.44 40
1714.53 40
1714.63 39
1714.72 37
1714.82 36
1714.91 34
1715.01 33
1715.10 33
1715.20 32
1715.29 31
1715.39 30
1715.48 30
1715.58 31
1715.67 33
1715.77 35
1715.86 38
1715.96 40
1716.05 41
1716.15 42
1716.24 40
1716.34 38
1716.43 35
1716.53 32
1716.62 30
1716.72 28
1716.81 28
1716.91 29
1717.00 31
1717.10 34
1717.19 37
1717.29 40
1717.38 43
1717.48 45
1717.57 45
1717.67 45
1717.76 45
1717.86 44
1717.95 44
1718.05 44
1718.14 46
1718.24 49
1718.33 52
1718.43 55
1718.52 59
1718.62 62
1718.71 64
1718.81 67
1718.90 68
1719.00 70
1719.09 71
1719.19 72
1719.28 72
1719.38 71
1719.47 70
1719.57 68
1719.66 65
1719.76 62
1719.85 58
1719.95 53
1720.04 49
1720.14 46
1720.23 44
1720.33 43
1720.42 44
1720.52 46
1720.61 49
1720.71 51
1720.80 53
1720.90 54
1720.99 53
1721.09 51
1721.18 49
1721.28 45
1721.38 41
1721.47 37
1721.57 33
1721.66 28
1721.76 24
1721.85 19
1721.95 15
1722.04 12
1722.14 8
1722.23 6
1722.33 4
1722.42 3
1722.52 2
1722.61 3
1722.71 5
1722.80 7
1722.90 9
1722.99 11
1723.09 13
1723.18 14
1723.28 14
1723.37 15
1723.47 15
1723.56 15
1723.66 14
1723.76 13
1723.85 11
1723.95 9
1724.04 6
1724.14 4
1724.23 1
1724.33 0
1724.42 0
1724.52 0
1724.61 0
1724.71 0
1724.80 0
1724.90 0
1724.99 0
1725.09 0
1725.18 2
1725.28 4
1725.37 5
1725.47 6
1725.56 7
1725.66 7
1725.76 7
1725.85 7
1725.95 8
1726.04 10
1726.14 12
1726.23 15
1726.33 18
1726.42 21
1726.52 24
1726.61 27
1726.71 29
1726.80 32
1726.90 35
1726.99 37
1727.09 40
1727.18 42
1727.28 44
1727.38 45
1727.47 44
1727.57 44
1727.66 42
1727.76 41
1727.85 40
1727.95 40
1728.04 40
1728.14 39
1728.23 39
1728.33 38
1728.42 36
1728.52 34
1728.62 33
1728.71 31
1728.81 32
1728.90 33
1729.00 36
1729.09 40
1729.19 44
1729.28 49
1729.38 53
1729.47 56
1729.57 58
1729.66 59
1729.76 59
1729.85 58
1729.95 56
1730.05 54
1730.14 52
1730.24 49
1730.33 46
1730.43 43
1730.52 41
1730.62 39
1730.71 38
1730.81 37
1730.90 37
1731.00 37
1731.10 38
1731.19 38
1731.29 38
1731.38 38
1731.48 39
1731.57 40
1731.67 41
1731.76 43
1731.86 45
1731.95 48
1732.05 50
1732.15 52
1732.24 52
1732.34 51
1732.43 49
1732.53 46
1732.62 43
1732.72 41
1732.81 40
1732.91 40
1733.00 42
1733.10 46
1733.20 49
1733.29 52
1733.39 54
1733.48 55
1733.58 53
1733.67 51
1733.77 48
1733.86 45
1733.96 43
1734.05 43
1734.15 43
1734.25 45
1734.34 47
1734.44 48
1734.53 49
1734.63 48
1734.72 47
1734.82 45
1734.91 44
1735.01 43
1735.11 45
1735.20 49
1735.30 54
1735.39 60
1735.49 67
1735.58 73
1735.68 78
1735.77 81
1735.87 82
1735.97 82
1736.06 81
1736.16 79
1736.25 77
1736.35 75
1736.44 73
1736.54 71
1736.63 69
1736.73 67
1736.83 65
1736.92 63
1737.02 61
1737.11 59
1737.21 57
1737.30 54
1737.40 51
1737.49 47
1737.59 44
1737.69 41
1737.78 39
1737.88 37
1737.97 35
1738.07 34
1738.16 34
1738.26 33
1738.36 34
1738.45 34
1738.55 36
1738.64 37
1738.74 39
1738.83 39
1738.93 39
1739.02 38
1739.12 37
1739.22 35
1739.31 34
1739.41 35
1739.50 37
1739.60 41
1739.69 46
1739.79 51
1739.89 55
1739.98 59
1740.08 61
1740.17 63
1740.27 66
1740.36 70
1740.46 75
1740.56 82
1740.65 89
1740.75 96
1740.84 102
1740.94 106
1741.03 108
1741.13 109
1741.23 108
1741.32 107
1741.42 105
1741.51 103
1741.61 101
1741.70 99
1741.80 97
1741.90 94
1741.99 91
1742.09 88
1742.18 84
1742.28 80
1742.37 77
1742.47 75
1742.57 75
1742.66 75
1742.76 76
1742.85 77
1742.95 77
1743.04 76
1743.14 75
1743.24 73
1743.33 71
1743.43 70
1743.52 69
1743.62 69
1743.71 69
1743.81 68
1743.91 67
1744.00 65
1744.10 63
1744.19 61
1744.29 59
1744.39 57
1744.48 57
1744.58 57
1744.67 58
1744.77 58
1744.86 59
1744.96 60
1745.06 62
1745.15 65
1745.25 71
1745.34 80
1745.44 93
1745.53 109
1745.63 127
1745.73 148
1745.82 170
1745.92 193
1746.01 217
1746.11 242
1746.21 266
1746.30 291
1746.40 315
1746.49 339
1746.59 363
1746.68 386
1746.78 408
1746.88 430
1746.97 450
1747.07 470
1747.16 487
1747.26 503
1747.36 516
1747.45 527
1747.55 535
1747.64 543
1747.74 549
1747.84 553
1747.93 556
1748.03 557
1748.12 556
1748.22 552
1748.31 546
1748.41 538
1748.51 530
1748.60 521
1748.70 513
1748.79 506
1748.89 499
1748.99 492
1749.08 485
1749.18 478
1749.27 469
1749.37 460
1749.47 449
1749.56 437
1749.66 421
1749.75 404
1749.85 384
1749.95 363
1750.04 342
1750.14 321
1750.23 302
1750.33 284
1750.43 268
1750.52 253
1750.62 237
1750.71 222
1750.81 208
1750.91 193
1751.00 180
1751.10 168
1751.19 157
1751.29 148
1751.39 139
1751.48 130
1751.58 121
1751.67 112
1751.77 103
1751.86 93
1751.96 84
1752.06 76
1752.15 68
1752.25 61
1752.35 56
1752.44 51
1752.54 46
1752.63 43
1752.73 39
1752.83 36
1752.92 33
1753.02 30
1753.11 29
1753.21 27
1753.31 27
1753.40 27
1753.50 28
1753.59 29
1753.69 29
1753.79 30
1753.88 31
1753.98 31
1754.07 32
1754.17 33
1754.27 33
1754.36 34
1754.46 34
1754.55 33
1754.65 32
1754.75 30
1754.84 28
1754.94 26
1755.03 25
1755.13 24
1755.23 23
1755.32 23
1755.42 24
1755.51 24
1755.61 24
1755.71 23
1755.80 22
1755.90 21
1756.00 19
1756.09 17
1756.19 15
1756.28 14
1756.38 12
1756.48 11
1756.57 10
1756.67 10
1756.76 10
1756.86 12
1756.96 15
1757.05 20
1757.15 26
1757.25 32
1757.34 38
1757.44 44
1757.53 50
1757.63 54
1757.73 58
1757.82 60
1757.92 62
1758.01 62
1758.11 63
1758.21 62
1758.30 62
1758.40 60
1758.50 59
1758.59 58
1758.69 57
1758.78 57
1758.88 58
1758.98 58
1759.07 59
1759.17 58
1759.26 57
1759.36 53
1759.46 49
1759.55 45
1759.65 42
1759.75 39
1759.84 37
1759.94 35
1760.03 33
1760.13 30
1760.23 26
1760.32 21
1760.42 16
1760.52 13
1760.61 11
1760.71 11
1760.80 13
1760.90 16
1761.00 20
1761.09 24
1761.19 28
1761.29 31
1761.38 35
1761.48 37
1761.57 40
1761.67 42
1761.77 43
1761.86 43
1761.96 42
1762.06 40
1762.15 37
1762.25 33
1762.34 29
1762.44 26
1762.54 23
1762.63 21
1762.73 19
1762.83 19
1762.92 20
1763.02 23
1763.11 26
1763.21 29
1763.31 33
1763.40 37
1763.50 41
1763.60 45
1763.69 49
1763.79 52
1763.89 54
1763.98 56
1764.08 57
1764.17 57
1764.27 56
1764.37 55
1764.46 54
1764.56 52
1764.66 51
1764.75 49
1764.85 48
1764.95 48
1765.04 49
1765.14 51
1765.23 55
1765.33 60
1765.43 65
1765.52 71
1765.62 74
1765.72 76
1765.81 74
1765.91 70
1766.01 64
1766.10 56
1766.20 48
1766.29 41
1766.39 34
1766.49 28
1766.58 23
1766.68 19
1766.78 15
1766.87 13
1766.97 11
1767.07 11
1767.16 11
1767.26 12
1767.35 14
1767.45 15
1767.55 17
1767.64 17
1767.74 17
1767.84 15
1767.93 13
1768.03 10
1768.13 9
1768.22 8
1768.32 8
1768.42 10
1768.51 13
1768.61 16
1768.70 19
1768.80 21
1768.90 22
1768.99 21
1769.09 19
1769.19 16
1769.28 12
1769.38 9
1769.48 5
1769.57 3
1769.67 1
1769.77 1
1769.86 2
1769.96 4
1770.06 6
1770.15 9
1770.25 10
1770.35 12
1770.44 13
1770.54 15
1770.63 17
1770.73 19
1770.83 21
1770.92 23
1771.02 24
1771.12 25
1771.21 25
1771.31 24
1771.41 24
1771.50 24
1771.60 24
1771.70 24
1771.79 25
1771.89 25
1771.99 25
1772.08 24
1772.18 24
1772.28 23
1772.37 22
1772.47 22
1772.57 22
1772.66 23
1772.76 23
1772.86 24
1772.95 24
1773.05 24
1773.14 23
1773.24 22
1773.34 21
1773.43 20
1773.53 19
1773.63 18
1773.72 18
1773.82 17
1773.92 16
1774.01 15
1774.11 13
1774.21 12
1774.30 11
1774.40 10
1774.50 10
1774.59 9
1774.69 8
1774.79 7
1774.88 8
1774.98 9
1775.08 11
1775.17 13
1775.27 16
1775.37 19
1775.46 22
1775.56 25
1775.66 29
1775.75 32
1775.85 35
1775.95 38
1776.04 40
1776.14 41
1776.24 40
1776.33 39
1776.43 36
1776.53 34
1776.62 31
1776.72 29
1776.82 27
1776.91 25
1777.01 23
1777.11 20
1777.20 17
1777.30 13
1777.40 9
1777.49 4
1777.59 0
1777.69 0
1777.78 0
1777.88 0
1777.98 0
1778.07 0
1778.17 0
1778.27 0
1778.36 1
1778.46 3
1778.56 6
1778.65 7
1778.75 8
1778.85 8
1778.94 9
1779.04 10
1779.14 11
1779.23 13
1779.33 15
1779.43 18
1779.52 21
1779.62 23
1779.72 25
1779.82 25
1779.91 24
1780.01 23
1780.11 21
1780.20 19
1780.30 18
1780.40 16
1780.49 16
1780.59 15
1780.69 16
1780.78 16
1780.88 17
1780.98 18
1781.07 18
1781.17 18
1781.27 18
1781.36 18
1781.46 17
1781.56 15
1781.65 12
1781.75 10
1781.85 7
1781.94 5
1782.04 4
1782.14 4
1782.24 5
1782.33 7
1782.43 9
1782.53 10
1782.62 10
1782.72 9
1782.82 7
1782.91 5
1783.01 4
1783.11 2
1783.20 1
1783.30 1
1783.40 0
1783.49 0
1783.59 0
1783.69 0
1783.78 0
1783.88 0
1783.98 2
1784.08 6
1784.17 11
1784.27 16
1784.37 21
1784.46 26
1784.56 30
1784.66 34
1784.75 37
1784.85 40
1784.95 42
1785.04 43
1785.14 43
1785.24 44
1785.33 43
1785.43 42
1785.53 42
1785.63 41
1785.72 41
1785.82 42
1785.92 44
1786.01 46
1786.11 49
1786.21 51
1786.30 53
1786.40 53
1786.50 52
1786.59 49
1786.69 46
1786.79 44
1786.89 43
1786.98 44
1787.08 47
1787.18 52
1787.27 57
1787.37 63
1787.47 68
1787.56 71
1787.66 72
1787.76 72
1787.86 71
1787.95 69
1788.05 67
1788.15 65
1788.24 62
1788.34 59
1788.44 55
1788.53 50
1788.63 46
1788.73 43
1788.83 43
1788.92 45
1789.02 51
1789.12 59
1789.21 69
1789.31 78
1789.41 85
1789.50 90
1789.60 92
1789.70 91
1789.80 89
1789.89 86
1789.99 83
1790.09 79
1790.18 76
1790.28 73
1790.38 70
1790.47 66
1790.57 61
1790.67 57
1790.77 52
1790.86 46
1790.96 41
1791.06 36
1791.15 32
1791.25 29
1791.35 27
1791.45 26
1791.54 26
1791.64 27
1791.74 29
1791.83 31
1791.93 34
1792.03 36
1792.13 39
1792.22 41
1792.32 42
1792.42 42
1792.51 41
1792.61 39
1792.71 35
1792.80 31
1792.90 27
1793.00 23
1793.10 20
1793.19 18
1793.29 17
1793.39 19
1793.48 22
1793.58 26
1793.68 32
1793.78 38
1793.87 43
1793.97 47
1794.07 49
1794.16 49
1794.26 48
1794.36 47
1794.46 45
1794.55 44
1794.65 43
1794.75 42
1794.84 42
1794.94 41
1795.04 39
1795.14 37
1795.23 35
1795.33 33
1795.43 31
1795.52 31
1795.62 31
1795.72 32
1795.82 34
1795.91 35
1796.01 37
1796.11 37
1796.21 37
1796.30 36
1796.40 33
1796.50 29
1796.59 25
1796.69 21
1796.79 18
1796.89 16
1796.98 16
1797.08 17
1797.18 18
1797.27 19
1797.37 19
1797.47 17
1797.57 15
1797.66 11
1797.76 7
1797.86 4
1797.96 0
1798.05 0
1798.15 0
1798.25 0
1798.34 0
1798.44 0
1798.54 0
1798.64 0
1798.73 0
1798.83 1
1798.93 5
1799.03 10
1799.12 15
1799.22 19
1799.32 22
1799.41 24
1799.51 26
1799.61 27
1799.71 28
1799.80 30
1799.90 32
1800.00 35
1800.10 38
1800.19 41
1800.29 43
1800.39 44
1800.48 44
1800.58 43
1800.68 43
1800.78 43
1800.87 43
1800.97 44
1801.07 47
1801.17 50
1801.26 55
1801.36 60
1801.46 67
1801.56 75
1801.65 82
1801.75 89
1801.85 96
1801.95 102
1802.04 109
1802.14 116
1802.24 123
1802.33 131
1802.43 138
1802.53 144
1802.63 149
1802.72 151
1802.82 151
1802.92 149
1803.02 146
1803.11 142
1803.21 139
1803.31 137
1803.41 136
1803.50 138
1803.60 142
1803.70 149
1803.80 159
1803.89 169
1803.99 180
1804.09 189
1804.19 197
1804.28 203
1804.38 208
1804.48 212
1804.57 215
1804.67 220
1804.77 225
1804.87 232
1804.96 239
1805.06 246
1805.16 252
1805.26 256
1805.35 259
1805.45 258
1805.55 253
1805.65 246
1805.74 234
1805.84 221
1805.94 207
1806.04 192
1806.13 180
1806.23 170
1806.33 163
1806.43 159
1806.52 157
1806.62 157
1806.72 158
1806.82 159
1806.91 159
1807.01 160
1807.11 159
1807.21 158
1807.30 156
1807.40 154
1807.50 151
1807.60 148
1807.69 144
1807.79 140
1807.89 135
1807.99 130
1808.08 124
1808.18 118
1808.28 113
1808.38 108
1808.47 104
1808.57 100
1808.67 96
1808.77 93
1808.86 89
1808.96 83
1809.06 77
1809.16 70
1809.25 62
1809.35 54
1809.45 46
1809.55 40
1809.64 35
1809.74 33
1809.84 33
1809.94 35
1810.04 38
1810.13 43
1810.23 47
1810.33 50
1810.43 52
1810.52 51
1810.62 48
1810.72 44
1810.82 39
1810.91 33
1811.01 26
1811.11 21
1811.21 16
1811.30 12
1811.40 8
1811.50 6
1811.60 4
1811.69 3
1811.79 2
1811.89 2
1811.99 3
1812.08 4
1812.18 6
1812.28 9
1812.38 13
1812.48 18
1812.57 24
1812.67 30
1812.77 36
1812.87 42
1812.96 45
1813.06 47
1813.16 48
1813.26 47
1813.35 45
1813.45 43
1813.55 41
1813.65 39
1813.75 37
1813.84 36
1813.94 35
1814.04 35
1814.14 34
1814.23 32
1814.33 31
1814.43 30
1814.53 28
1814.62 28
1814.72 28
1814.82 28
1814.92 28
1815.02 28
1815.11 27
1815.21 26
1815.31 25
1815.41 24
1815.50 23
1815.60 22
1815.70 21
1815.80 20
1815.89 19
1815.99 17
1816.09 15
1816.19 13
1816.29 11
1816.38 9
1816.48 8
1816.58 7
1816.68 6
1816.77 5
1816.87 3
1816.97 1
1817.07 0
1817.17 0
1817.26 0
1817.36 0
1817.46 0
1817.56 0
1817.65 0
1817.75 1
1817.85 2
1817.95 2
1818.05 3
1818.14 3
1818.24 4
1818.34 6
1818.44 9
1818.53 14
1818.63 21
1818.73 29
1818.83 37
1818.93 44
1819.02 51
1819.12 56
1819.22 59
1819.32 61
1819.41 61
1819.51 60
1819.61 58
1819.71 55
1819.81 53
1819.90 52
1820.00 52
1820.10 52
1820.20 54
1820.30 56
1820.39 59
1820.49 61
1820.59 62
1820.69 62
1820.78 60
1820.88 58
1820.98 55
1821.08 53
1821.18 52
1821.27 52
1821.37 55
1821.47 59
1821.57 64
1821.67 69
1821.76 74
1821.86 78
1821.96 81
1822.06 83
1822.16 84
1822.25 85
1822.35 85
1822.45 84
1822.55 82
1822.64 79
1822.74 74
1822.84 67
1822.94 60
1823.04 53
1823.13 45
1823.23 39
1823.33 35
1823.43 32
1823.53 31
1823.62 32
1823.72 34
1823.82 37
1823.92 41
1824.02 44
1824.11 47
1824.21 49
1824.31 49
1824.41 48
1824.51 45
1824.60 41
1824.70 35
1824.80 30
1824.90 24
1825.00 20
1825.09 17
1825.19 16
1825.29 17
1825.39 19
1825.49 20
1825.58 21
1825.68 21
1825.78 20
1825.88 17
1825.98 14
1826.07 11
1826.17 9
1826.27 8
1826.37 8
1826.47 8
1826.56 10
1826.66 10
1826.76 11
1826.86 11
1826.96 10
1827.05 10
1827.15 9
1827.25 10
1827.35 11
1827.45 12
1827.54 13
1827.64 15
1827.74 16
1827.84 17
1827.94 17
1828.03 16
1828.13 15
1828.23 14
1828.33 12
1828.43 10
1828.52 8
1828.62 7
1828.72 7
1828.82 7
1828.92 9
1829.01 11
1829.11 13
1829.21 15
1829.31 16
1829.41 16
1829.51 15
1829.60 13
1829.70 10
1829.80 8
1829.90 5
1830.00 3
1830.09 2
1830.19 1
1830.29 0
1830.39 0
1830.49 0
1830.58 0
1830.68 0
1830.78 0
1830.88 0
1830.98 0
1831.08 0
1831.17 3
1831.27 6
1831.37 11
1831.47 15
1831.57 19
1831.66 22
1831.76 25
1831.86 27
1831.96 29
1832.06 30
1832.16 31
1832.25 31
1832.35 32
1832.45 33
1832.55 34
1832.65 34
1832.74 35
1832.84 35
1832.94 35
1833.04 35
1833.14 36
1833.24 38
1833.33 41
1833.43 45
1833.53 49
1833.63 53
1833.73 56
1833.82 58
1833.92 58
1834.02 57
1834.12 56
1834.22 55
1834.32 55
1834.41 56
1834.51 59
1834.61 61
1834.71 64
1834.81 65
1834.91 66
1835.00 65
1835.10 62
1835.20 59
1835.30 56
1835.40 53
1835.49 50
1835.59 48
1835.69 46
1835.79 45
1835.89 44
1835.99 44
1836.08 44
1836.18 45
1836.28 46
1836.38 48
1836.48 49
1836.58 51
1836.67 52
1836.77 54
1836.87 55
1836.97 57
1837.07 59
1837.17 62
1837.26 65
1837.36 67
1837.46 69
1837.56 71
1837.66 71
1837.76 72
1837.85 72
1837.95 73
1838.05 75
1838.15 78
1838.25 82
1838.35 85
1838.44 88
1838.54 88
1838.64 87
1838.74 84
1838.84 80
1838.94 76
1839.03 71
1839.13 67
1839.23 63
1839.33 60
1839.43 58
1839.53 55
1839.62 53
1839.72 51
1839.82 49
1839.92 47
1840.02 45
1840.12 43
1840.21 42
1840.31 40
1840.41 40
1840.51 40
1840.61 40
1840.71 40
1840.80 40
1840.90 40
1841.00 39
1841.10 37
1841.20 34
1841.30 31
1841.40 26
1841.49 21
1841.59 15
1841.69 9
1841.79 5
1841.89 2
1841.99 1
1842.08 3
1842.18 8
1842.28 15
1842.38 23
1842.48 30
1842.58 36
1842.67 41
1842.77 43
1842.87 43
1842.97 43
1843.07 42
1843.17 43
1843.27 44
1843.36 45
1843.46 47
1843.56 48
1843.66 48
1843.76 47
1843.86 44
1843.95 41
1844.05 36
1844.15 32
1844.25 27
1844.35 22
1844.45 19
1844.55 17
1844.64 17
1844.74 19
1844.84 23
1844.94 28
1845.04 35
1845.14 42
1845.24 48
1845.33 53
1845.43 56
1845.53 59
1845.63 62
1845.73 65
1845.83 68
1845.93 72
1846.02 75
1846.12 78
1846.22 79
1846.32 77
1846.42 73
1846.52 68
1846.62 61
1846.71 54
1846.81 48
1846.91 42
1847.01 38
1847.11 35
1847.21 34
1847.31 34
1847.40 35
1847.50 36
1847.60 39
1847.70 42
1847.80 45
1847.90 48
1848.00 50
1848.09 52
1848.19 54
1848.29 55
1848.39 55
1848.49 55
1848.59 54
1848.69 51
1848.78 48
1848.88 45
1848.98 43
1849.08 42
1849.18 41
1849.28 42
1849.38 44
1849.47 45
1849.57 46
1849.67 45
1849.77 44
1849.87 42
1849.97 40
1850.07 38
1850.17 37
1850.26 35
1850.36 34
1850.46 33
1850.56 31
1850.66 29
1850.76 28
1850.86 27
1850.95 29
1851.05 32
1851.15 37
1851.25 42
1851.35 48
1851.45 54
1851.55 58
1851.65 61
1851.74 62
1851.84 62
1851.94 61
1852.04 60
1852.14 58
1852.24 55
1852.34 54
1852.43 53
1852.53 52
1852.63 53
1852.73 55
1852.83 58
1852.93 60
1853.03 62
1853.13 63
1853.22 63
1853.32 61
1853.42 59
1853.52 56
1853.62 53
1853.72 51
1853.82 50
1853.92 49
1854.01 47
1854.11 46
1854.21 44
1854.31 42
1854.41 40
1854.51 38
1854.61 37
1854.71 36
1854.80 36
1854.90 36
1855.00 36
1855.10 36
1855.20 34
1855.30 32
1855.40 28
1855.50 24
1855.60 19
1855.69 13
1855.79 8
1855.89 3
1855.99 0
1856.09 0
1856.19 0
1856.29 0
1856.39 0
1856.48 0
1856.58 0
1856.68 3
1856.78 7
1856.88 12
1856.98 17
1857.08 22
1857.18 26
1857.28 29
1857.37 31
1857.47 32
1857.57 31
1857.67 29
1857.77 27
1857.87 25
1857.97 25
1858.07 25
1858.16 27
1858.26 29
1858.36 32
1858.46 36
1858.56 39
1858.66 41
1858.76 42
1858.86 42
1858.96 42
1859.05 41
1859.15 39
1859.25 36
1859.35 34
1859.45 30
1859.55 27
1859.65 23
1859.75 20
1859.85 17
1859.94 14
1860.04 10
1860.14 7
1860.24 3
1860.34 0
1860.44 0
1860.54 0
1860.64 0
1860.74 0
1860.84 0
1860.93 0
1861.03 0
1861.13 1
1861.23 6
1861.33 11
1861.43 17
1861.53 22
1861.63 26
1861.73 30
1861.82 32
1861.92 32
1862.02 32
1862.12 31
1862.22 30
1862.32 30
1862.42 30
1862.52 31
1862.62 33
1862.72 35
1862.81 37
1862.91 39
1863.01 40
1863.11 41
1863.21 41
1863.31 40
1863.41 38
1863.51 36
1863.61 34
1863.71 31
1863.80 29
1863.90 26
1864.00 24
1864.10 22
1864.20 21
1864.30 22
1864.40 25
1864.50 29
1864.60 36
1864.70 43
1864.79 50
1864.89 55
1864.99 59
1865.09 59
1865.19 58
1865.29 55
1865.39 51
1865.49 47
1865.59 44
1865.69 41
1865.79 40
1865.88 40
1865.98 41
1866.08 43
1866.18 44
1866.28 46
1866.38 48
1866.48 49
1866.58 50
1866.68 52
1866.78 55
1866.88 59
1866.97 64
1867.07 70
1867.17 76
1867.27 81
1867.37 84
1867.47 84
1867.57 81
1867.67 76
1867.77 68
1867.87 60
1867.97 54
1868.06 49
1868.16 46
1868.26 44
1868.36 44
1868.46 43
1868.56 41
1868.66 37
1868.76 31
1868.86 24
1868.96 17
1869.06 10
1869.16 5
1869.25 2
1869.35 1
1869.45 1
1869.55 2
1869.65 3
1869.75 3
1869.85 3
1869.95 2
1870.05 1
1870.15 0
1870.25 0
1870.35 0
1870.44 0
1870.54 0
1870.64 0
1870.74 3
1870.84 7
1870.94 12
1871.04 16
1871.14 20
1871.24 24
1871.34 27
1871.44 29
1871.54 32
1871.64 34
1871.73 36
1871.83 37
1871.93 38
1872.03 37
1872.13 36
1872.23 35
1872.33 34
1872.43 33
1872.53 34
1872.63 35
1872.73 36
1872.83 37
1872.93 37
1873.02 36
1873.12 34
1873.22 31
1873.32 28
1873.42 25
1873.52 22
1873.62 20
1873.72 18
1873.82 17
1873.92 16
1874.02 14
1874.12 13
1874.22 12
1874.32 12
1874.41 12
1874.51 12
1874.61 14
1874.71 17
1874.81 21
1874.91 26
1875.01 31
1875.11 36
1875.21 40
1875.31 43
1875.41 45
1875.51 44
1875.61 42
1875.71 39
1875.80 36
1875.90 32
1876.00 28
1876.10 25
1876.20 23
1876.30 21
1876.40 19
1876.50 17
1876.60 16
1876.70 14
1876.80 12
1876.90 10
1877.00 7
1877.10 4
1877.20 2
1877.30 0
1877.39 0
1877.49 0
1877.59 0
1877.69 0
1877.79 0
1877.89 2
1877.99 5
1878.09 8
1878.19 10
1878.29 12
1878.39 13
1878.49 13
1878.59 12
1878.69 12
1878.79 13
1878.89 15
1878.99 19
1879.08 23
1879.18 28
1879.28 33
1879.38 37
1879.48 39
1879.58 40
1879.68 38
1879.78 35
1879.88 32
1879.98 29
1880.08 27
1880.18 26
1880.28 28
1880.38 32
1880.48 37
1880.58 41
1880.68 45
1880.78 46
1880.87 45
1880.97 42
1881.07 36
1881.17 30
1881.27 23
1881.37 17
1881.47 12
1881.57 9
1881.67 8
1881.77 8
1881.87 10
1881.97 12
1882.07 15
1882.17 18
1882.27 21
1882.37 23
1882.47 24
1882.57 24
1882.67 23
1882.76 23
1882.86 22
1882.96 23
1883.06 23
1883.16 24
1883.26 25
1883.36 25
1883.46 24
1883.56 23
1883.66 21
1883.76 19
1883.86 18
1883.96 19
1884.06 21
1884.16 24
1884.26 29
1884.36 34
1884.46 41
1884.56 48
1884.66 54
1884.76 59
1884.86 62
1884.96 64
1885.05 63
1885.15 61
1885.25 57
1885.35 53
1885.45 49
1885.55 47
1885.65 45
1885.75 45
1885.85 46
1885.95 48
1886.05 49
1886.15 50
1886.25 49
1886.35 48
1886.45 45
1886.55 41
1886.65 36
1886.75 32
1886.85 28
1886.95 26
1887.05 25
1887.15 25
1887.25 25
1887.35 25
1887.45 25
1887.54 23
1887.64 22
1887.74 20
1887.84 20
1887.94 21
1888.04 24
1888.14 30
1888.24 36
1888.34 43
1888.44 49
1888.54 55
1888.64 59
1888.74 62
1888.84 64
1888.94 66
1889.04 67
1889.14 68
1889.24 68
1889.34 67
1889.44 66
1889.54 64
1889.64 62
1889.74 59
1889.84 57
1889.94 54
1890.04 52
1890.14 50
1890.24 48
1890.34 46
1890.44 45
1890.54 45
1890.64 44
1890.73 43
1890.83 42
1890.93 40
1891.03 37
1891.13 35
1891.23 32
1891.33 29
1891.43 27
1891.53 25
1891.63 24
1891.73 22
1891.83 21
1891.93 20
1892.03 18
1892.13 18
1892.23 18
1892.33 19
1892.43 22
1892.53 24
1892.63 27
1892.73 30
1892.83 32
1892.93 34
1893.03 37
1893.13 39
1893.23 41
1893.33 41
1893.43 41
1893.53 38
1893.63 33
1893.73 27
1893.83 21
1893.93 15
1894.03 12
1894.13 11
1894.23 13
1894.33 16
1894.43 21
1894.53 25
1894.63 29
1894.73 33
1894.83 36
1894.93 38
1895.03 40
1895.13 41
1895.23 42
1895.33 42
1895.43 41
1895.53 40
1895.62 39
1895.72 37
1895.82 35
1895.92 33
1896.02 31
1896.12 28
1896.22 25
1896.32 22
1896.42 19
1896.52 16
1896.62 13
1896.72 12
1896.82 11
1896.92 10
1897.02 8
1897.12 6
1897.22 4
1897.32 0
1897.42 0
1897.52 0
1897.62 0
1897.72 0
1897.82 0
1897.92 0
1898.02 0
1898.12 0
1898.22 4
1898.32 8
1898.42 11
1898.52 14
1898.62 16
1898.72 17
1898.82 17
1898.92 16
1899.02 14
1899.12 13
1899.22 11
1899.32 10
1899.42 11
1899.52 12
1899.62 15
1899.72 19
1899.82 23
1899.92 27
1900.02 31
1900.12 35
1900.22 38
1900.32 40
1900.42 41
1900.52 41
1900.62 39
1900.72 37
1900.82 34
1900.92 30
1901.02 27
1901.12 24
1901.22 22
1901.32 20
1901.42 19
1901.52 18
1901.62 18
1901.72 17
1901.82 17
1901.92 16
1902.02 16
1902.12 15
1902.22 15
1902.32 15
1902.42 16
1902.52 17
1902.62 19
1902.72 22
1902.82 26
1902.92 30
1903.02 35
1903.12 39
1903.22 43
1903.32 46
1903.42 48
1903.52 48
1903.62 47
1903.72 46
1903.82 45
1903.92 45
1904.02 46
1904.12 49
1904.22 54
1904.32 58
1904.42 62
1904.52 64
1904.62 64
1904.72 62
1904.82 58
1904.92 54
1905.02 50
1905.12 46
1905.22 44
1905.32 42
1905.42 40
1905.52 39
1905.62 38
1905.72 36
1905.82 34
1905.92 31
1906.02 29
1906.12 27
1906.22 25
1906.32 24
1906.43 23
1906.53 24
1906.63 24
1906.73 25
1906.83 27
1906.93 28
1907.03 29
1907.13 29
1907.23 30
1907.33 31
1907.43 32
1907.53 34
1907.63 35
1907.73 36
1907.83 36
1907.93 36
1908.03 35
1908.13 32
1908.23 29
1908.33 25
1908.43 21
1908.53 17
1908.63 15
1908.73 14
1908.83 15
1908.93 17
1909.03 20
1909.13 24
1909.23 27
1909.33 30
1909.43 33
1909.53 35
1909.63 39
1909.73 44
1909.83 50
1909.93 57
1910.03 65
1910.13 73
1910.23 79
1910.33 83
1910.43 83
1910.53 81
1910.63 76
1910.73 70
1910.83 63
1910.93 57
1911.03 52
1911.13 48
1911.24 46
1911.34 44
1911.44 41
1911.54 38
1911.64 35
1911.74 30
1911.84 26
1911.94 21
1912.04 18
1912.14 15
1912.24 13
1912.34 12
1912.44 12
1912.54 12
1912.64 12
1912.74 12
1912.84 14
1912.94 16
1913.04 21
1913.14 28
1913.24 36
1913.34 45
1913.44 53
1913.54 59
1913.64 62
1913.74 62
1913.84 58
1913.94 53
1914.04 47
1914.14 43
1914.24 40
1914.34 38
1914.45 39
1914.55 40
1914.65 42
1914.75 43
1914.85 43
1914.95 43
1915.05 43
1915.15 42
1915.25 41
1915.35 39
1915.45 38
1915.55 37
1915.65 35
1915.75 34
1915.85 33
1915.95 33
1916.05 32
1916.15 32
1916.25 31
1916.35 30
1916.45 28
1916.55 26
1916.65 24
1916.75 21
1916.85 18
1916.95 16
1917.06 14
1917.16 13
1917.26 13
1917.36 14
1917.46 16
1917.56 19
1917.66 23
1917.76 27
1917.86 31
1917.96 36
1918.06 40
1918.16 44
1918.26 46
1918.36 47
1918.46 46
1918.56 45
1918.66 43
1918.76 41
1918.86 41
1918.96 42
1919.06 44
1919.16 48
1919.27 51
1919.37 53
1919.47 53
1919.57 52
1919.67 48
1919.77 43
1919.87 37
1919.97 32
1920.07 27
1920.17 24
1920.27 23
1920.37 23
1920.47 24
1920.57 26
1920.67 27
1920.77 27
1920.87 28
1920.97 28
1921.07 27
1921.17 28
1921.28 29
1921.38 31
1921.48 34
1921.58 37
1921.68 41
1921.78 44
1921.88 48
1921.98 51
1922.08 54
1922.18 57
1922.28 60
1922.38 63
1922.48 65
1922.58 67
1922.68 67
1922.78 65
1922.88 62
1922.98 58
1923.09 53
1923.19 47
1923.29 41
1923.39 36
1923.49 32
1923.59 30
1923.69 28
1923.79 28
1923.89 29
1923.99 31
1924.09 35
1924.19 39
1924.29 44
1924.39 49
1924.49 53
1924.59 58
1924.69 60
1924.80 62
1924.90 61
1925.00 59
1925.10 57
1925.20 54
1925.30 51
1925.40 50
1925.50 50
1925.60 50
1925.70 51
1925.80 52
1925.90 53
1926.00 53
1926.10 53
1926.20 53
1926.31 53
1926.41 53
1926.51 53
1926.61 53
1926.71 53
1926.81 53
1926.91 53
1927.01 53
1927.11 53
1927.21 53
1927.31 52
1927.41 50
1927.51 47
1927.61 43
1927.71 38
1927.82 32
1927.92 26
1928.02 20
1928.12 15
1928.22 12
1928.32 12
1928.42 13
1928.52 17
1928.62 22
1928.72 27
1928.82 32
1928.92 36
1929.02 38
1929.12 40
1929.23 41
1929.33 41
1929.43 41
1929.53 40
1929.63 38
1929.73 36
1929.83 32
1929.93 28
1930.03 24
1930.13 19
1930.23 16
1930.33 14
1930.43 13
1930.54 13
1930.64 16
1930.74 19
1930.84 24
1930.94 28
1931.04 33
1931.14 36
1931.24 39
1931.34 39
1931.44 39
1931.54 37
1931.64 35
1931.74 34
1931.85 34
1931.95 34
1932.05 36
1932.15 39
1932.25 42
1932.35 46
1932.45 49
1932.55 51
1932.65 51
1932.75 51
1932.85 49
1932.95 47
1933.06 44
1933.16 43
1933.26 42
1933.36 44
1933.46 47
1933.56 52
1933.66 58
1933.76 64
1933.86 67
1933.96 69
1934.06 67
1934.17 63
1934.27 58
1934.37 54
1934.47 50
1934.57 48
1934.67 48
1934.77 48
1934.87 50
1934.97 50
1935.07 50
1935.17 49
1935.27 47
1935.38 46
1935.48 45
1935.58 45
1935.68 45
1935.78 45
1935.88 44
1935.98 43
1936.08 41
1936.18 38
1936.28 35
1936.38 33
1936.49 33
1936.59 34
1936.69 35
1936.79 38
1936.89 41
1936.99 43
1937.09 44
1937.19 44
1937.29 43
1937.39 40
1937.50 38
1937.60 35
1937.70 33
1937.80 32
1937.90 33
1938.00 34
1938.10 37
1938.20 40
1938.30 43
1938.40 46
1938.50 49
1938.61 51
1938.71 53
1938.81 54
1938.91 55
1939.01 56
1939.11 56
1939.21 57
1939.31 57
1939.41 58
1939.51 59
1939.62 60
1939.72 60
1939.82 61
1939.92 61
1940.02 60
1940.12 58
1940.22 54
1940.32 48
1940.42 40
1940.53 30
1940.63 20
1940.73 11
1940.83 4
1940.93 0
1941.03 0
1941.13 0
1941.23 3
1941.33 9
1941.43 14
1941.54 18
1941.64 20
1941.74 19
1941.84 17
1941.94 14
1942.04 10
1942.14 6
1942.24 2
1942.34 0
1942.45 0
1942.55 0
1942.65 0
1942.75 1
1942.85 3
1942.95 5
1943.05 6
1943.15 6
1943.25 4
1943.36 1
1943.46 0
1943.56 0
1943.66 0
1943.76 0
1943.86 0
1943.96 2
1944.06 7
1944.16 12
1944.27 15
1944.37 17
1944.47 17
1944.57 16
1944.67 16
1944.77 18
1944.87 21
1944.97 27
1945.07 34
1945.18 42
1945.28 49
1945.38 55
1945.48 60
1945.58 62
1945.68 62
1945.78 61
1945.88 59
1945.98 58
1946.09 58
1946.19 59
1946.29 62
1946.39 65
1946.49 69
1946.59 72
1946.69 74
1946.79 74
1946.90 71
1947.00 67
1947.10 61
1947.20 54
1947.30 47
1947.40 41
1947.50 37
1947.60 34
1947.71 33
1947.81 33
1947.91 33
1948.01 34
1948.11 35
1948.21 36
1948.31 38
1948.41 42
1948.52 47
1948.62 53
1948.72 58
1948.82 63
1948.92 65
1949.02 66
1949.12 66
1949.22 65
1949.33 64
1949.43 63
1949.53 64
1949.63 66
1949.73 67
1949.83 69
1949.93 70
1950.03 70
1950.14 69
1950.24 66
1950.34 63
1950.44 58
1950.54 52
1950.64 45
1950.74 40
1950.84 35
1950.95 32
1951.05 30
1951.15 30
1951.25 30
1951.35 30
1951.45 30
1951.55 29
1951.65 28
1951.76 27
1951.86 28
1951.96 31
1952.06 35
1952.16 42
1952.26 50
1952.36 59
1952.47 66
1952.57 72
1952.67 74
1952.77 72
1952.87 67
1952.97 60
1953.07 52
1953.18 43
1953.28 36
1953.38 31
1953.48 27
1953.58 25
1953.68 24
1953.78 24
1953.88 26
1953.99 28
1954.09 31
1954.19 36
1954.29 40
1954.39 45
1954.49 49
1954.59 52
1954.70 55
1954.80 56
1954.90 57
1955.00 57
1955.10 57
1955.20 57
1955.30 58
1955.41 58
1955.51 59
1955.61 60
1955.71 60
1955.81 60
1955.91 60
1956.01 60
1956.12 61
1956.22 62
1956.32 65
1956.42 67
1956.52 69
1956.62 71
1956.72 72
1956.83 73
1956.93 73
1957.03 73
1957.13 73
1957.23 72
1957.33 70
1957.43 67
1957.54 64
1957.64 59
1957.74 54
1957.84 49
1957.94 46
1958.04 43
1958.15 43
1958.25 45
1958.35 50
1958.45 56
1958.55 63
1958.65 70
1958.75 77
1958.86 81
1958.96 84
1959.06 85
1959.16 84
1959.26 81
1959.36 78
1959.46 73
1959.57 68
1959.67 63
1959.77 57
1959.87 50
1959.97 44
1960.07 38
1960.18 33
1960.28 29
1960.38 27
1960.48 26
1960.58 26
1960.68 26
1960.78 27
1960.89 28
1960.99 28
1961.09 28
1961.19 27
1961.29 27
1961.39 28
1961.50 29
1961.60 31
1961.70 35
1961.80 39
1961.90 44
1962.00 49
1962.11 54
1962.21 57
1962.31 60
1962.41 61
1962.51 63
1962.61 64
1962.71 67
1962.82 71
1962.92 76
1963.02 82
1963.12 88
1963.22 94
1963.32 100
1963.43 105
1963.53 109
1963.63 112
1963.73 116
1963.83 119
1963.93 121
1964.04 122
1964.14 122
1964.24 119
1964.34 114
1964.44 107
1964.54 99
1964.65 91
1964.75 83
1964.85 78
1964.95 75
1965.05 74
1965.15 75
1965.26 78
1965.36 80
1965.46 82
1965.56 82
1965.66 81
1965.76 77
1965.87 73
1965.97 68
1966.07 63
1966.17 60
1966.27 57
1966.37 54
1966.48 52
1966.58 51
1966.68 49
1966.78 48
1966.88 48
1966.98 49
1967.09 50
1967.19 52
1967.29 53
1967.39 53
1967.49 52
1967.60 48
1967.70 43
1967.80 37
1967.90 30
1968.00 25
1968.10 21
1968.21 19
1968.31 19
1968.41 20
1968.51 22
1968.61 25
1968.71 28
1968.82 32
1968.92 35
1969.02 39
1969.12 43
1969.22 48
1969.33 52
1969.43 57
1969.53 61
1969.63 65
1969.73 69
1969.83 72
1969.94 73
1970.04 71
1970.14 69
1970.24 65
1970.34 61
1970.44 57
1970.55 55
1970.65 54
1970.75 55
1970.85 57
1970.95 59
1971.06 62
1971.16 63
1971.26 64
1971.36 65
1971.46 66
1971.57 66
1971.67 66
1971.77 65
1971.87 64
1971.97 62
1972.07 59
1972.18 56
1972.28 53
1972.38 50
1972.48 47
1972.58 44
1972.69 41
1972.79 37
1972.89 34
1972.99 29
1973.09 25
1973.19 22
1973.30 18
1973.40 14
1973.50 10
1973.60 6
1973.70 2
1973.81 0
1973.91 0
1974.01 2
1974.11 5
1974.21 11
1974.32 18
1974.42 25
1974.52 30
1974.62 33
1974.72 35
1974.83 35
1974.93 34
1975.03 33
1975.13 32
1975.23 32
1975.33 32
1975.44 31
1975.54 29
1975.64 27
1975.74 24
1975.84 20
1975.95 18
1976.05 16
1976.15 16
1976.25 18
1976.35 20
1976.46 24
1976.56 29
1976.66 33
1976.76 36
1976.86 40
1976.97 42
1977.07 44
1977.17 45
1977.27 45
1977.37 45
1977.48 45
1977.58 43
1977.68 41
1977.78 38
1977.88 36
1977.99 33
1978.09 31
1978.19 29
1978.29 28
1978.39 26
1978.50 25
1978.60 24
1978.70 23
1978.80 22
1978.90 22
1979.01 23
1979.11 25
1979.21 28
1979.31 32
1979.41 37
1979.52 42
1979.62 47
1979.72 52
1979.82 55
1979.92 57
1980.03 58
1980.13 57
1980.23 55
1980.33 51
1980.44 46
1980.54 41
1980.64 36
1980.74 33
1980.84 31
1980.95 30
1981.05 31
1981.15 32
1981.25 32
1981.35 32
1981.46 30
1981.56 27
1981.66 23
1981.76 20
1981.86 17
1981.97 15
1982.07 13
1982.17 12
1982.27 11
1982.37 10
1982.48 9
1982.58 9
1982.68 10
1982.78 12
1982.89 15
1982.99 19
1983.09 23
1983.19 27
1983.29 30
1983.40 31
1983.50 31
1983.60 29
1983.70 27
1983.80 24
1983.91 22
1984.01 20
1984.11 18
1984.21 17
1984.32 17
1984.42 16
1984.52 16
1984.62 16
1984.72 16
1984.83 17
1984.93 19
1985.03 20
1985.13 22
1985.24 24
1985.34 26
1985.44 28
1985.54 29
1985.64 29
1985.75 29
1985.85 28
1985.95 26
1986.05 23
1986.16 20
1986.26 16
1986.36 13
1986.46 9
1986.56 6
1986.67 4
1986.77 2
1986.87 1
1986.97 0
1987.08 2
1987.18 4
1987.28 7
1987.38 11
1987.48 14
1987.59 18
1987.69 20
1987.79 21
1987.89 21
1988.00 20
1988.10 19
1988.20 16
1988.30 14
1988.40 13
1988.51 12
1988.61 12
1988.71 14
1988.81 18
1988.92 22
1989.02 28
1989.12 34
1989.22 41
1989.33 48
1989.43 54
1989.53 59
1989.63 62
1989.73 63
1989.84 62
1989.94 58
1990.04 53
1990.14 48
1990.25 43
1990.35 39
1990.45 37
1990.55 36
1990.66 36
1990.76 38
1990.86 42
1990.96 47
1991.06 53
1991.17 60
1991.27 66
1991.37 72
1991.47 76
1991.58 78
1991.68 78
1991.78 78
1991.88 75
1991.99 72
1992.09 69
1992.19 65
1992.29 62
1992.40 58
1992.50 56
1992.60 56
1992.70 56
1992.80 57
1992.91 58
1993.01 60
1993.11 60
1993.21 60
1993.32 59
1993.42 59
1993.52 60
1993.62 63
1993.73 66
1993.83 71
1993.93 76
1994.03 80
1994.14 83
1994.24 84
1994.34 84
1994.44 82
1994.55 81
1994.65 80
1994.75 79
1994.85 79
1994.96 79
1995.06 78
1995.16 76
1995.26 73
1995.37 67
1995.47 60
1995.57 51
1995.67 43
1995.78 35
1995.88 29
1995.98 25
1996.08 23
1996.18 22
1996.29 22
1996.39 23
1996.49 25
1996.59 26
1996.70 27
1996.80 28
1996.90 28
1997.00 29
1997.11 29
1997.21 30
1997.31 30
1997.41 30
1997.52 30
1997.62 29
1997.72 28
1997.82 28
1997.93 28
1998.03 28
1998.13 29
1998.23 30
1998.34 30
1998.44 30
1998.54 28
1998.65 26
1998.75 24
1998.85 21
1998.95 18
1999.06 15
1999.16 12
1999.26 10
1999.36 7
1999.47 6
1999.57 5
1999.67 6
1999.77 8
1999.88 12
1999.98 16
2000.08 21
2000.18 25
2000.29 29
2000.39 30
2000.49 30
2000.59 29
2000.70 28
2000.80 26
2000.90 25
2001.00 25
2001.11 26
2001.21 28
2001.31 29
2001.41 31
2001.52 31
2001.62 32
2001.72 32
2001.82 32
2001.93 32
2002.03 32
2002.13 32
2002.24 33
2002.34 34
2002.44 35
2002.54 36
2002.65 37
2002.75 37
2002.85 36
2002.95 34
2003.06 31
2003.16 28
2003.26 24
2003.36 21
2003.47 19
2003.57 17
2003.67 17
2003.78 17
2003.88 18
2003.98 19
2004.08 19
2004.19 20
2004.29 19
2004.39 19
2004.49 18
2004.60 19
2004.70 21
2004.80 24
2004.90 29
2005.01 33
2005.11 37
2005.21 40
2005.32 41
2005.42 41
2005.52 40
2005.62 39
2005.73 40
2005.83 41
2005.93 43
2006.03 45
2006.14 48
2006.24 51
2006.34 54
2006.45 55
2006.55 56
2006.65 56
2006.75 55
2006.86 54
2006.96 53
2007.06 51
2007.16 48
2007.27 46
2007.37 42
2007.47 38
2007.58 33
2007.68 28
2007.78 23
2007.88 18
2007.99 13
2008.09 8
2008.19 5
2008.30 2
2008.40 0
2008.50 0
2008.60 0
2008.71 0
2008.81 0
2008.91 0
2009.01 0
2009.12 0
2009.22 0
2009.32 1
2009.43 6
2009.53 11
2009.63 18
2009.73 25
2009.84 33
2009.94 40
2010.04 48
2010.15 56
2010.25 64
2010.35 71
2010.45 78
2010.56 83
2010.66 88
2010.76 91
2010.87 93
2010.97 93
2011.07 93
2011.17 93
2011.28 92
2011.38 92
2011.48 91
2011.59 90
2011.69 89
2011.79 88
2011.89 87
2012.00 87
2012.10 88
2012.20 88
2012.31 88
2012.41 87
2012.51 84
2012.61 78
2012.72 72
2012.82 64
2012.92 57
2013.03 50
2013.13 45
2013.23 42
2013.33 39
2013.44 37
2013.54 36
2013.64 35
2013.75 36
2013.85 38
2013.95 41
2014.06 47
2014.16 54
2014.26 62
2014.36 68
2014.47 73
2014.57 75
2014.67 76
2014.78 74
2014.88 73
2014.98 72
2015.08 72
2015.19 74
2015.29 78
2015.39 83
2015.50 88
2015.60 93
2015.70 97
2015.81 99
2015.91 101
2016.01 101
2016.11 100
2016.22 98
2016.32 96
2016.42 93
2016.53 90
2016.63 86
2016.73 82
2016.84 78
2016.94 74
2017.04 70
2017.14 65
2017.25 61
2017.35 56
2017.45 51
2017.56 46
2017.66 41
2017.76 37
2017.87 33
2017.97 29
2018.07 25
2018.17 21
2018.28 17
2018.38 14
2018.48 10
2018.59 8
2018.69 7
2018.79 7
2018.90 7
2019.00 9
2019.10 11
2019.21 13
2019.31 15
2019.41 18
2019.51 21
2019.62 24
2019.72 29
2019.82 34
2019.93 39
2020.03 44
2020.13 48
2020.24 51
2020.34 53
2020.44 55
2020.55 56
2020.65 57
2020.75 60
2020.85 63
2020.96 68
2021.06 72
2021.16 76
2021.27 79
2021.37 80
2021.47 79
2021.58 76
2021.68 72
2021.78 66
2021.89 61
2021.99 55
2022.09 51
2022.20 47
2022.30 44
2022.40 42
2022.50 40
2022.61 37
2022.71 34
2022.81 31
2022.92 27
2023.02 24
2023.12 21
2023.23 17
2023.33 15
2023.43 12
2023.54 10
2023.64 9
2023.74 8
2023.85 7
2023.95 8
2024.05 10
2024.16 12
2024.26 14
2024.36 15
2024.46 16
2024.57 16
2024.67 16
2024.77 16
2024.88 17
2024.98 20
2025.08 26
2025.19 34
2025.29 43
2025.39 51
2025.50 58
2025.60 62
2025.70 63
2025.81 62
2025.91 58
2026.01 53
2026.12 49
2026.22 45
2026.32 44
2026.43 45
2026.53 48
2026.63 53
2026.74 58
2026.84 64
2026.94 68
2027.05 71
2027.15 73
2027.25 75
2027.36 76
2027.46 78
2027.56 81
2027.67 84
2027.77 86
2027.87 87
2027.98 86
2028.08 84
2028.18 80
2028.28 76
2028.39 72
2028.49 69
2028.59 67
2028.70 65
2028.80 64
2028.90 62
2029.01 60
2029.11 58
2029.21 57
2029.32 55
2029.42 54
2029.52 53
2029.63 53
2029.73 52
2029.83 51
2029.94 51
2030.04 51
2030.14 51
2030.25 51
2030.35 51
2030.45 50
2030.56 49
2030.66 47
2030.76 45
2030.87 45
2030.97 45
2031.07 48
2031.18 53
2031.28 59
2031.38 67
2031.49 75
2031.59 84
2031.70 91
2031.80 97
2031.90 100
2032.01 101
2032.11 100
2032.21 96
2032.32 91
2032.42 86
2032.52 80
2032.63 76
2032.73 72
2032.83 69
2032.94 67
2033.04 65
2033.14 64
2033.25 62
2033.35 61
2033.45 59
2033.56 57
2033.66 56
2033.76 56
2033.87 56
2033.97 57
2034.07 56
2034.18 55
2034.28 51
2034.38 46
2034.49 39
2034.59 32
2034.69 25
2034.80 18
2034.90 13
2035.00 10
2035.11 9
2035.21 9
2035.32 10
2035.42 12
2035.52 15
2035.63 17
2035.73 20
2035.83 22
2035.94 24
2036.04 27
2036.14 29
2036.25 31
2036.35 35
2036.45 39
2036.56 43
2036.66 47
2036.76 51
2036.87 55
2036.97 57
2037.07 57
2037.18 56
2037.28 54
2037.39 50
2037.49 47
2037.59 44
2037.70 42
2037.80 43
2037.90 44
2038.01 48
2038.11 52
2038.21 57
2038.32 62
2038.42 67
2038.52 70
2038.63 71
2038.73 71
2038.83 68
2038.94 65
2039.04 60
2039.15 55
2039.25 50
2039.35 45
2039.46 43
2039.56 41
2039.66 42
2039.77 43
2039.87 45
2039.97 46
2040.08 46
2040.18 46
2040.28 44
2040.39 43
2040.49 42
2040.60 42
2040.70 44
2040.80 46
2040.91 49
2041.01 52
2041.11 54
2041.22 56
2041.32 56
2041.42 57
2041.53 56
2041.63 56
2041.74 55
2041.84 56
2041.94 57
2042.05 60
2042.15 64
2042.25 70
2042.36 76
2042.46 82
2042.56 87
2042.67 91
2042.77 91
2042.88 91
2042.98 89
2043.08 87
2043.19 86
2043.29 86
2043.39 87
2043.50 89
2043.60 91
2043.71 92
2043.81 91
2043.91 90
2044.02 87
2044.12 85
2044.22 83
2044.33 81
2044.43 79
2044.53 78
2044.64 75
2044.74 72
2044.85 68
2044.95 64
2045.05 59
2045.16 55
2045.26 53
2045.36 51
2045.47 51
2045.57 53
2045.68 56
2045.78 61
2045.88 67
2045.99 74
2046.09 80
2046.19 85
2046.30 88
2046.40 88
2046.51 86
2046.61 82
2046.71 77
2046.82 71
2046.92 65
2047.02 61
2047.13 59
2047.23 59
2047.34 61
2047.44 65
2047.54 69
2047.65 72
2047.75 74
2047.85 75
2047.96 74
2048.06 72
2048.17 69
2048.27 66
2048.37 61
2048.48 56
2048.58 50
2048.69 44
2048.79 38
2048.89 32
2049.00 28
2049.10 25
2049.20 24
2049.31 24
2049.41 26
2049.52 28
2049.62 29
2049.72 31
2049.83 32
2049.93 33
2050.03 34
2050.14 34
2050.24 35
2050.35 36
2050.45 38
2050.55 40
2050.66 42
2050.76 46
2050.87 50
2050.97 54
2051.07 59
2051.18 62
2051.28 64
2051.39 64
2051.49 63
2051.59 61
2051.70 58
2051.80 56
2051.90 55
2052.01 55
2052.11 55
2052.22 57
2052.32 59
2052.42 61
2052.53 63
2052.63 65
2052.74 67
2052.84 70
2052.94 73
2053.05 75
2053.15 77
2053.26 79
2053.36 79
2053.46 79
2053.57 76
2053.67 72
2053.78 68
2053.88 62
2053.98 57
2054.09 53
2054.19 51
2054.29 50
2054.40 50
2054.50 51
2054.61 51
2054.71 50
2054.81 48
2054.92 44
2055.02 40
2055.13 36
2055.23 33
2055.33 30
2055.44 29
2055.54 28
2055.65 28
2055.75 27
2055.85 27
2055.96 27
2056.06 28
2056.17 30
2056.27 33
2056.37 37
2056.48 40
2056.58 44
2056.69 48
2056.79 51
2056.89 54
2057.00 57
2057.10 60
2057.21 64
2057.31 68
2057.41 73
2057.52 77
2057.62 82
2057.73 86
2057.83 89
2057.93 91
2058.04 92
2058.14 92
2058.25 92
2058.35 91
2058.46 89
2058.56 88
2058.66 85
2058.77 82
2058.87 78
2058.98 74
2059.08 69
2059.18 63
2059.29 57
2059.39 52
2059.50 47
2059.60 43
2059.70 42
2059.81 42
2059.91 45
2060.02 49
2060.12 55
2060.22 62
2060.33 68
2060.43 74
2060.54 80
2060.64 85
2060.75 90
2060.85 94
2060.95 99
2061.06 102
2061.16 104
2061.27 105
2061.37 104
2061.47 102
2061.58 99
2061.68 95
2061.79 92
2061.89 89
2061.99 86
2062.10 84
2062.20 83
2062.31 82
2062.41 81
2062.52 80
2062.62 78
2062.72 77
2062.83 76
2062.93 75
2063.04 75
2063.14 77
2063.24 79
2063.35 82
2063.45 85
2063.56 87
2063.66 88
2063.77 87
2063.87 84
2063.97 80
2064.08 75
2064.18 70
2064.29 67
2064.39 66
2064.49 66
2064.60 69
2064.70 72
2064.81 76
2064.91 80
2065.02 82
2065.12 84
2065.22 85
2065.33 85
2065.43 84
2065.54 83
2065.64 83
2065.75 82
2065.85 82
2065.95 82
2066.06 83
2066.16 83
2066.27 83
2066.37 82
2066.48 82
2066.58 81
2066.68 80
2066.79 81
2066.89 82
2067.00 83
2067.10 85
2067.21 87
2067.31 89
2067.41 91
2067.52 92
2067.62 93
2067.73 94
2067.83 94
2067.94 93
2068.04 92
2068.14 91
2068.25 90
2068.35 89
2068.46 89
2068.56 91
2068.67 94
2068.77 97
2068.87 99
2068.98 101
2069.08 101
2069.19 99
2069.29 96
2069.40 93
2069.50 89
2069.60 84
2069.71 79
2069.81 74
2069.92 69
2070.02 64
2070.13 60
2070.23 57
2070.34 56
2070.44 56
2070.54 57
2070.65 59
2070.75 60
2070.86 62
2070.96 63
2071.07 64
2071.17 66
2071.27 68
2071.38 71
2071.48 74
2071.59 76
2071.69 77
2071.80 77
2071.90 76
2072.01 74
2072.11 73
2072.21 71
2072.32 70
2072.42 69
2072.53 67
2072.63 66
2072.74 64
2072.84 62
2072.94 61
2073.05 62
2073.15 63
2073.26 67
2073.36 71
2073.47 76
2073.57 80
2073.68 84
2073.78 85
2073.88 86
2073.99 85
2074.09 83
2074.20 80
2074.30 78
2074.41 75
2074.51 74
2074.62 74
2074.72 75
2074.82 77
2074.93 80
2075.03 84
2075.14 88
2075.24 92
2075.35 95
2075.45 98
2075.56 99
2075.66 100
2075.77 100
2075.87 99
2075.97 98
2076.08 95
2076.18 92
2076.29 89
2076.39 85
2076.50 81
2076.60 78
2076.71 75
2076.81 72
2076.91 70
2077.02 68
2077.12 67
2077.23 66
2077.33 65
2077.44 65
2077.54 65
2077.65 64
2077.75 63
2077.86 62
2077.96 59
2078.06 56
2078.17 53
2078.27 50
2078.38 48
2078.48 47
2078.59 47
2078.69 48
2078.80 49
2078.90 50
2079.01 50
2079.11 48
2079.22 46
2079.32 42
2079.42 38
2079.53 34
2079.63 29
2079.74 25
2079.84 20
2079.95 15
2080.05 11
2080.16 7
2080.26 3
2080.37 1
2080.47 0
2080.57 0
2080.68 0
2080.78 0
2080.89 0
2080.99 0
2081.10 0
2081.20 0
2081.31 0
2081.41 4
2081.52 7
2081.62 11
2081.73 14
2081.83 17
2081.94 20
2082.04 22
2082.14 25
2082.25 27
2082.35 30
2082.46 32
2082.56 33
2082.67 33
2082.77 32
2082.88 30
2082.98 28
2083.09 28
2083.19 28
2083.30 31
2083.40 35
2083.51 39
2083.61 42
2083.71 44
2083.82 45
2083.92 45
2084.03 44
2084.13 43
2084.24 44
2084.34 47
2084.45 50
2084.55 54
2084.66 56
2084.76 58
2084.87 57
2084.97 56
2085.08 54
2085.18 53
2085.29 53
2085.39 56
2085.49 60
2085.60 64
2085.70 69
2085.81 72
2085.91 74
2086.02 74
2086.12 73
2086.23 70
2086.33 67
2086.44 62
2086.54 55
2086.65 48
2086.75 40
2086.86 32
2086.96 24
2087.07 18
2087.17 15
2087.28 14
2087.38 15
2087.49 19
2087.59 24
2087.70 29
2087.80 34
2087.90 38
2088.01 40
2088.11 40
2088.22 39
2088.32 36
2088.43 33
2088.53 30
2088.64 28
2088.74 26
2088.85 26
2088.95 27
2089.06 28
2089.16 30
2089.27 32
2089.37 34
2089.48 36
2089.58 38
2089.69 40
2089.79 41
2089.90 42
2090.00 43
2090.11 43
2090.21 42
2090.32 41
2090.42 38
2090.53 34
2090.63 29
2090.74 23
2090.84 17
2090.95 12
2091.05 9
2091.15 8
2091.26 10
2091.36 14
2091.47 21
2091.57 28
2091.68 35
2091.78 41
2091.89 44
2091.99 46
2092.10 46
2092.20 45
2092.31 45
2092.41 46
2092.52 48
2092.62 51
2092.73 54
2092.83 56
2092.94 57
2093.04 58
2093.15 57
2093.25 55
2093.36 52
2093.46 49
2093.57 47
2093.67 45
2093.78 44
2093.88 43
2093.99 44
2094.09 44
2094.20 46
2094.30 47
2094.41 49
2094.51 51
2094.62 53
2094.72 55
2094.83 57
2094.93 60
2095.04 61
2095.14 62
2095.25 61
2095.35 59
2095.46 55
2095.56 50
2095.67 44
2095.77 38
2095.88 33
2095.98 30
2096.09 29
2096.19 30
2096.30 33
2096.40 37
2096.51 41
2096.61 45
2096.72 48
2096.82 48
2096.93 48
2097.03 46
2097.14 43
2097.24 40
2097.35 38
2097.45 38
2097.56 38
2097.66 38
2097.77 39
2097.87 39
2097.98 38
2098.08 37
2098.19 35
2098.29 33
2098.40 32
2098.50 32
2098.61 33
2098.71 36
2098.82 38
2098.92 41
2099.03 44
2099.13 46
2099.24 48
2099.34 50
2099.45 50
2099.55 51
2099.66 50
2099.76 49
2099.87 48
2099.97 46
2100.08 43
2100.18 41
2100.29 39
2100.39 38
2100.50 36
2100.60 35
2100.71 34
2100.82 31
2100.92 27
2101.03 21
2101.13 15
2101.24 9
2101.34 4
2101.45 1
2101.55 0
2101.66 1
2101.76 3
2101.87 7
2101.97 12
2102.08 17
2102.18 22
2102.29 25
2102.39 29
2102.50 31
2102.60 33
2102.71 34
2102.81 34
2102.92 34
2103.02 34
2103.13 34
2103.23 35
2103.34 38
2103.44 43
2103.55 50
2103.65 57
2103.76 65
2103.86 70
2103.97 73
2104.08 74
2104.18 73
2104.29 71
2104.39 71
2104.50 72
2104.60 75
2104.71 80
2104.81 84
2104.92 86
2105.02 86
2105.13 84
2105.23 78
2105.34 70
2105.44 61
2105.55 51
2105.65 43
2105.76 37
2105.86 33
2105.97 30
2106.07 30
2106.18 31
2106.29 33
2106.39 34
2106.50 36
2106.60 37
2106.71 38
2106.81 38
2106.92 39
2107.02 40
2107.13 41
2107.23 43
2107.34 45
2107.44 47
2107.55 50
2107.65 52
2107.76 54
2107.86 54
2107.97 53
2108.08 51
2108.18 48
2108.29 44
2108.39 40
2108.50 36
2108.60 33
2108.71 31
2108.81 31
2108.92 31
2109.02 32
2109.13 33
2109.23 35
2109.34 37
2109.44 39
2109.55 40
2109.66 41
2109.76 41
2109.87 41
2109.97 39
2110.08 37
2110.18 33
2110.29 30
2110.39 28
2110.50 26
2110.60 26
2110.71 29
2110.81 34
2110.92 40
2111.02 48
2111.13 56
2111.24 63
2111.34 68
2111.45 71
2111.55 71
2111.66 68
2111.76 63
2111.87 56
2111.97 49
2112.08 41
2112.18 34
2112.29 27
2112.39 21
2112.50 15
2112.61 9
2112.71 4
2112.82 0
2112.92 0
2113.03 0
2113.13 0
2113.24 0
2113.34 0
2113.45 0
2113.55 0
2113.66 0
2113.77 8
2113.87 16
2113.98 23
2114.08 28
2114.19 30
2114.29 31
2114.40 29
2114.50 27
2114.61 26
2114.71 25
2114.82 26
2114.93 27
2115.03 28
2115.14 28
2115.24 28
2115.35 27
2115.45 26
2115.56 26
2115.66 28
2115.77 31
2115.88 35
2115.98 41
2116.09 45
2116.19 49
2116.30 50
2116.40 50
2116.51 48
2116.61 45
2116.72 41
2116.82 38
2116.93 35
2117.04 33
2117.14 31
2117.25 30
2117.35 30
2117.46 31
2117.56 32
2117.67 34
2117.77 36
2117.88 38
2117.99 39
2118.09 40
2118.20 38
2118.30 36
2118.41 33
2118.51 29
2118.62 26
2118.72 23
2118.83 20
2118.94 18
2119.04 17
2119.15 17
2119.25 18
2119.36 20
2119.46 24
2119.57 30
2119.67 37
2119.78 45
2119.89 54
2119.99 61
2120.10 67
2120.20 71
2120.31 72
2120.41 70
2120.52 66
2120.63 62
2120.73 57
2120.84 53
2120.94 51
2121.05 51
2121.15 54
2121.26 57
2121.36 60
2121.47 62
2121.58 62
2121.68 59
2121.79 53
2121.89 46
2122.00 38
2122.10 30
2122.21 25
2122.32 21
2122.42 20
2122.53 21
2122.63 24
2122.74 27
2122.84 29
2122.95 30
2123.06 30
2123.16 29
2123.27 26
2123.37 24
2123.48 21
2123.58 19
2123.69 16
2123.80 13
2123.90 10
2124.01 6
2124.11 2
2124.22 0
2124.32 0
2124.43 0
2124.54 0
2124.64 0
2124.75 0
2124.85 0
2124.96 2
2125.06 9
2125.17 15
2125.28 20
2125.38 25
2125.49 27
2125.59 28
2125.70 28
2125.80 26
2125.91 24
2126.02 21
2126.12 18
2126.23 16
2126.33 15
2126.44 14
2126.54 14
2126.65 15
2126.76 15
2126.86 16
2126.97 17
2127.07 16
2127.18 15
2127.28 13
2127.39 10
2127.50 8
2127.60 6
2127.71 5
2127.81 5
2127.92 7
2128.03 10
2128.13 13
2128.24 17
2128.34 20
2128.45 23
2128.55 25
2128.66 25
2128.77 25
2128.87 24
2128.98 23
2129.08 23
2129.19 23
2129.29 25
2129.40 27
2129.51 30
2129.61 33
2129.72 35
2129.82 36
2129.93 36
2130.04 33
2130.14 30
2130.25 26
2130.35 22
2130.46 19
2130.57 18
2130.67 18
2130.78 19
2130.88 20
2130.99 20
2131.09 19
2131.20 17
2131.31 13
2131.41 10
2131.52 6
2131.62 4
2131.73 2
2131.84 3
2131.94 4
2132.05 6
2132.15 9
2132.26 12
2132.37 14
2132.47 15
2132.58 15
2132.68 12
2132.79 9
2132.89 4
2133.00 0
2133.11 0
2133.21 0
2133.32 0
2133.42 0
2133.53 0
2133.64 0
2133.74 0
2133.85 9
2133.95 20
2134.06 31
2134.17 43
2134.27 52
2134.38 58
2134.48 61
2134.59 61
2134.70 59
2134.80 55
2134.91 52
2135.01 49
2135.12 48
2135.23 47
2135.33 45
2135.44 43
2135.54 39
2135.65 35
2135.76 29
2135.86 24
2135.97 19
2136.07 16
2136.18 13
2136.29 11
2136.39 10
2136.50 9
2136.60 9
2136.71 9
2136.82 9
2136.92 10
2137.03 11
2137.13 13
2137.24 16
2137.35 19
2137.45 22
2137.56 25
2137.66 28
2137.77 32
2137.88 35
2137.98 38
2138.09 39
2138.19 39
2138.30 38
2138.41 36
2138.51 33
2138.62 30
2138.72 28
2138.83 25
2138.94 24
2139.04 22
2139.15 20
2139.26 18
2139.36 17
2139.47 16
2139.57 15
2139.68 15
2139.79 15
2139.89 16
2140.00 16
2140.10 17
2140.21 17
2140.32 18
2140.42 21
2140.53 25
2140.63 31
2140.74 39
2140.85 47
2140.95 56
2141.06 63
2141.17 68
2141.27 70
2141.38 70
2141.48 67
2141.59 63
2141.70 58
2141.80 53
2141.91 48
2142.01 43
2142.12 39
2142.23 34
2142.33 29
2142.44 25
2142.54 22
2142.65 20
2142.76 19
2142.86 20
2142.97 22
2143.08 24
2143.18 26
2143.29 27
2143.39 28
2143.50 28
2143.61 28
2143.71 27
2143.82 27
2143.93 27
2144.03 27
2144.14 27
2144.24 28
2144.35 29
2144.46 30
2144.56 31
2144.67 33
2144.78 34
2144.88 35
2144.99 35
2145.09 34
2145.20 32
2145.31 31
2145.41 30
2145.52 30
2145.62 31
2145.73 33
2145.84 35
2145.94 36
2146.05 37
2146.16 36
2146.26 35
2146.37 34
2146.47 33
2146.58 33
2146.69 34
2146.79 35
2146.90 37
2147.01 38
2147.11 38
2147.22 38
2147.33 38
2147.43 37
2147.54 36
2147.64 36
2147.75 36
2147.86 36
2147.96 36
2148.07 35
2148.18 33
2148.28 30
2148.39 26
2148.49 22
2148.60 17
2148.71 13
2148.81 10
2148.92 8
2149.03 8
2149.13 9
2149.24 12
2149.34 16
2149.45 21
2149.56 27
2149.66 34
2149.77 42
2149.88 50
2149.98 59
2150.09 68
2150.20 75
2150.30 81
2150.41 85
2150.51 86
2150.62 86
2150.73 84
2150.83 81
2150.94 78
2151.05 76
2151.15 74
2151.26 72
2151.37 70
2151.47 67
2151.58 65
2151.68 63
2151.79 61
2151.90 60
2152.00 60
2152.11 59
2152.22 58
2152.32 56
2152.43 53
2152.54 50
2152.64 46
2152.75 43
2152.86 40
2152.96 39
2153.07 38
2153.17 37
2153.28 37
2153.39 37
2153.49 38
2153.60 39
2153.71 41
2153.81 44
2153.92 48
2154.03 51
2154.13 52
2154.24 53
2154.35 52
2154.45 49
2154.56 45
2154.66 40
2154.77 36
2154.88 31
2154.98 28
2155.09 26
2155.20 26
2155.30 28
2155.41 31
2155.52 35
2155.62 39
2155.73 43
2155.84 45
2155.94 45
2156.05 43
2156.16 40
2156.26 37
2156.37 35
2156.48 34
2156.58 34
2156.69 34
2156.79 34
2156.90 34
2157.01 32
2157.11 31
2157.22 29
2157.33 27
2157.43 25
2157.54 24
2157.65 24
2157.75 24
2157.86 24
2157.97 24
2158.07 24
2158.18 23
2158.29 22
2158.39 21
2158.50 21
2158.61 21
2158.71 22
2158.82 23
2158.93 25
2159.03 27
2159.14 29
2159.25 30
2159.35 31
2159.46 30
2159.56 29
2159.67 27
2159.78 25
2159.88 24
2159.99 22
2160.10 20
2160.20 19
2160.31 17
2160.42 15
2160.52 13
2160.63 11
2160.74 9
2160.84 8
2160.95 7
2161.06 7
2161.16 7
2161.27 8
2161.38 9
2161.48 12
2161.59 16
2161.70 21
2161.80 25
2161.91 30
2162.02 33
2162.12 35
2162.23 34
2162.34 33
2162.44 31
2162.55 29
2162.66 28
2162.76 28
2162.87 29
2162.98 30
2163.08 33
2163.19 35
2163.30 37
2163.40 38
2163.51 40
2163.62 41
2163.72 42
2163.83 42
2163.94 43
2164.04 43
2164.15 43
2164.26 43
2164.36 43
2164.47 43
2164.58 44
2164.68 45
2164.79 46
2164.90 46
2165.00 47
2165.11 47
2165.22 46
2165.32 45
2165.43 43
2165.54 40
2165.64 37
2165.75 34
2165.86 32
2165.96 31
2166.07 31
2166.18 31
2166.29 33
2166.39 36
2166.50 38
2166.61 41
2166.71 43
2166.82 44
2166.93 44
2167.03 43
2167.14 41
2167.25 39
2167.35 37
2167.46 35
2167.57 34
2167.67 33
2167.78 33
2167.89 34
2167.99 34
2168.10 33
2168.21 31
2168.31 28
2168.42 23
2168.53 18
2168.63 13
2168.74 9
2168.85 8
2168.95 9
2169.06 13
2169.17 17
2169.28 21
2169.38 23
2169.49 22
2169.60 18
2169.70 12
2169.81 4
2169.92 0
2170.02 0
2170.13 0
2170.24 0
2170.34 0
2170.45 0
2170.56 0
2170.66 3
2170.77 7
2170.88 10
2170.98 11
2171.09 11
2171.20 10
2171.31 9
2171.41 9
2171.52 9
2171.63 10
2171.73 12
2171.84 16
2171.95 20
2172.05 25
2172.16 31
2172.27 36
2172.37 42
2172.48 46
2172.59 50
2172.69 51
2172.80 52
2172.91 50
2173.02 47
2173.12 44
2173.23 40
2173.34 37
2173.44 34
2173.55 34
2173.66 36
2173.76 39
2173.87 43
2173.98 47
2174.08 50
2174.19 51
2174.30 50
2174.41 47
2174.51 43
2174.62 39
2174.73 34
2174.83 31
2174.94 28
2175.05 26
2175.15 24
2175.26 21
2175.37 18
2175.48 15
2175.58 12
2175.69 10
2175.80 9
2175.90 9
2176.01 11
2176.12 12
2176.22 14
2176.33 14
2176.44 14
2176.55 12
2176.65 10
2176.76 9
2176.87 8
2176.97 9
2177.08 9
2177.19 10
2177.29 11
2177.40 11
2177.51 9
2177.62 7
2177.72 4
2177.83 0
2177.94 0
2178.04 0
2178.15 0
2178.26 0
2178.36 0
2178.47 0
2178.58 0
2178.69 0
2178.79 4
2178.90 8
2179.01 12
2179.11 16
2179.22 19
2179.33 21
2179.44 22
2179.54 23
2179.65 23
2179.76 24
2179.86 25
2179.97 26
2180.08 28
2180.18 30
2180.29 32
2180.40 33
2180.51 32
2180.61 30
2180.72 26
2180.83 21
2180.93 17
2181.04 13
2181.15 11
2181.26 13
2181.36 17
2181.47 24
2181.58 32
2181.68 40
2181.79 47
2181.90 52
2182.01 53
2182.11 53
2182.22 50
2182.33 46
2182.43 42
2182.54 38
2182.65 35
2182.76 34
2182.86 34
2182.97 35
2183.08 36
2183.18 37
2183.29 38
2183.40 37
2183.51 34
2183.61 29
2183.72 23
2183.83 17
2183.93 10
2184.04 5
2184.15 0
2184.26 0
2184.36 0
2184.47 0
2184.58 0
2184.69 0
2184.79 2
2184.90 6
2185.01 9
2185.11 13
2185.22 17
2185.33 20
2185.44 23
2185.54 26
2185.65 28
2185.76 30
2185.86 32
2185.97 33
2186.08 35
2186.19 37
2186.29 40
2186.40 44
2186.51 48
2186.62 53
2186.72 58
2186.83 62
2186.94 66
2187.04 68
2187.15 69
2187.26 68
2187.37 66
2187.47 63
2187.58 60
2187.69 55
2187.80 50
2187.90 45
2188.01 39
2188.12 32
2188.22 25
2188.33 19
2188.44 13
2188.55 8
2188.65 4
2188.76 1
2188.87 0
2188.98 0
2189.08 0
2189.19 0
2189.30 2
2189.40 3
2189.51 3
2189.62 2
2189.73 1
2189.83 0
2189.94 0
2190.05 0
2190.16 0
2190.26 0
2190.37 4
2190.48 10
2190.59 16
2190.69 22
2190.80 28
2190.91 32
2191.01 34
2191.12 35
2191.23 34
2191.34 32
2191.44 28
2191.55 23
2191.66 18
2191.77 13
2191.87 9
2191.98 6
2192.09 6
2192.20 8
2192.30 12
2192.41 19
2192.52 26
2192.63 34
2192.73 41
2192.84 45
2192.95 48
2193.06 49
2193.16 47
2193.27 45
2193.38 43
2193.48 41
2193.59 38
2193.70 37
2193.81 35
2193.91 33
2194.02 32
2194.13 31
2194.24 31
2194.34 31
2194.45 34
2194.56 37
2194.67 41
2194.77 47
2194.88 52
2194.99 56
2195.10 59
2195.20 61
2195.31 62
2195.42 61
2195.53 60
2195.63 58
2195.74 56
2195.85 54
2195.96 52
2196.06 50
2196.17 49
2196.28 48
2196.39 47
2196.49 45
2196.60 44
2196.71 42
2196.82 40
2196.92 37
2197.03 33
2197.14 29
2197.25 24
2197.35 19
2197.46 15
2197.57 13
2197.68 11
2197.78 11
2197.89 11
2198.00 12
2198.11 12
2198.21 12
2198.32 11
2198.43 10
2198.54 10
2198.64 10
2198.75 12
2198.86 16
2198.97 21
2199.07 27
2199.18 33
2199.29 38
2199.40 41
2199.50 42
2199.61 42
2199.72 39
2199.83 36
2199.93 32
2200.04 28
2200.15 24
2200.26 21
2200.36 18
2200.47 15
2200.58 13
2200.69 13
2200.80 14
2200.90 17
2201.01 20
2201.12 25
2201.23 29
2201.33 32
2201.44 33
2201.55 32
2201.66 29
2201.76 24
2201.87 19
2201.98 13
2202.09 8
2202.19 3
2202.30 0
2202.41 0
2202.52 0
2202.62 0
2202.73 4
2202.84 10
2202.95 17
2203.06 24
2203.16 31
2203.27 36
2203.38 39
2203.49 40
2203.59 37
2203.70 33
2203.81 28
2203.92 23
2204.02 20
2204.13 17
2204.24 15
2204.35 15
2204.46 15
2204.56 15
2204.67 15
2204.78 16
2204.89 18
2204.99 20
2205.10 22
2205.21 25
2205.32 28
2205.42 29
2205.53 29
2205.64 27
2205.75 24
2205.86 19
2205.96 13
2206.07 8
2206.18 3
2206.29 0
2206.39 0
2206.50 0
2206.61 0
2206.72 1
2206.82 4
2206.93 7
2207.04 11
2207.15 15
2207.26 18
2207.36 23
2207.47 29
2207.58 35
2207.69 43
2207.79 52
2207.90 60
2208.01 66
2208.12 71
2208.23 72
2208.33 71
2208.44 68
2208.55 63
2208.66 58
2208.76 52
2208.87 48
2208.98 45
2209.09 43
2209.20 43
2209.30 43
2209.41 43
2209.52 43
2209.63 43
2209.73 41
2209.84 39
2209.95 37
2210.06 34
2210.17 31
2210.27 28
2210.38 26
2210.49 25
2210.60 24
2210.71 24
2210.81 25
2210.92 26
2211.03 27
2211.14 28
2211.24 29
2211.35 28
2211.46 28
2211.57 27
2211.68 25
2211.78 24
2211.89 22
2212.00 21
2212.11 20
2212.22 20
2212.32 21
2212.43 22
2212.54 24
2212.65 26
2212.75 27
2212.86 27
2212.97 25
2213.08 22
2213.19 18
2213.29 13
2213.40 10
2213.51 9
2213.62 10
2213.73 13
2213.83 17
2213.94 24
2214.05 30
2214.16 37
2214.27 44
2214.37 49
2214.48 52
2214.59 53
2214.70 52
2214.81 49
2214.91 45
2215.02 39
2215.13 33
2215.24 29
2215.34 26
2215.45 26
2215.56 29
2215.67 34
2215.78 40
2215.88 48
2215.99 54
2216.10 60
2216.21 65
2216.32 68
2216.42 70
2216.53 72
2216.64 73
2216.75 73
2216.86 74
2216.96 73
2217.07 72
2217.18 69
2217.29 65
2217.40 60
2217.50 55
2217.61 49
2217.72 43
2217.83 39
2217.94 37
2218.04 36
2218.15 36
2218.26 37
2218.37 38
2218.48 38
2218.58 36
2218.69 32
2218.80 28
2218.91 22
2219.02 17
2219.12 13
2219.23 11
2219.34 11
2219.45 12
2219.56 16
2219.67 22
2219.77 27
2219.88 33
2219.99 37
2220.10 39
2220.21 40
2220.31 39
2220.42 37
2220.53 35
2220.64 34
2220.75 33
2220.85 33
2220.96 34
2221.07 37
2221.18 40
2221.29 43
2221.39 46
2221.50 48
2221.61 50
2221.72 50
2221.83 49
2221.93 47
2222.04 45
2222.15 42
2222.26 38
2222.37 34
2222.48 30
2222.58 26
2222.69 22
2222.80 19
2222.91 16
2223.02 15
2223.12 15
2223.23 16
2223.34 17
2223.45 17
2223.56 18
2223.67 18
2223.77 19
2223.88 22
2223.99 25
2224.10 31
2224.21 38
2224.31 45
2224.42 51
2224.53 56
2224.64 59
2224.75 59
2224.85 55
2224.96 49
2225.07 42
2225.18 34
2225.29 27
2225.40 21
2225.50 17
2225.61 15
2225.72 14
2225.83 14
2225.94 15
2226.05 16
2226.15 18
2226.26 20
2226.37 23
2226.48 27
2226.59 31
2226.69 36
2226.80 40
2226.91 45
2227.02 50
2227.13 55
2227.24 60
2227.34 65
2227.45 70
2227.56 74
2227.67 77
2227.78 77
2227.89 75
2227.99 71
2228.10 65
2228.21 59
2228.32 52
2228.43 45
2228.53 39
2228.64 33
2228.75 27
2228.86 22
2228.97 18
2229.08 15
2229.18 14
2229.29 14
2229.40 15
2229.51 17
2229.62 18
2229.73 19
2229.83 18
2229.94 16
2230.05 13
2230.16 11
2230.27 10
2230.38 11
2230.48 14
2230.59 19
2230.70 25
2230.81 30
2230.92 35
2231.03 38
2231.13 38
2231.24 37
2231.35 34
2231.46 32
2231.57 30
2231.68 29
2231.78 29
2231.89 30
2232.00 32
2232.11 32
2232.22 32
2232.33 29
2232.43 25
2232.54 21
2232.65 16
2232.76 11
2232.87 8
2232.98 6
2233.08 5
2233.19 5
2233.30 6
2233.41 7
2233.52 8
2233.63 9
2233.73 11
2233.84 12
2233.95 14
2234.06 18
2234.17 23
2234.28 29
2234.39 36
2234.49 44
2234.60 52
2234.71 58
2234.82 62
2234.93 63
2235.04 62
2235.14 59
2235.25 54
2235.36 49
2235.47 44
2235.58 40
2235.69 36
2235.80 34
2235.90 31
2236.01 29
2236.12 28
2236.23 27
2236.34 27
2236.45 26
2236.55 26
2236.66 25
2236.77 23
2236.88 21
2236.99 19
2237.10 17
2237.21 16
2237.31 15
2237.42 15
2237.53 16
2237.64 16
2237.75 17
2237.86 17
2237.96 18
2238.07 19
2238.18 21
2238.29 23
2238.40 27
2238.51 31
2238.62 35
2238.72 39
2238.83 43
2238.94 46
2239.05 48
2239.16 51
2239.27 53
2239.38 55
2239.48 57
2239.59 59
2239.70 59
2239.81 59
2239.92 56
2240.03 53
2240.14 49
2240.24 43
2240.35 38
2240.46 31
2240.57 24
2240.68 17
2240.79 10
2240.90 4
2241.00 0
2241.11 0
2241.22 0
2241.33 0
2241.44 0
2241.55 4
2241.66 9
2241.76 14
2241.87 17
2241.98 18
2242.09 18
2242.20 17
2242.31 15
2242.42 14
2242.52 13
2242.63 13
2242.74 13
2242.85 13
2242.96 12
2243.07 11
2243.18 8
2243.28 4
2243.39 0
2243.50 0
2243.61 0
2243.72 0
2243.83 0
2243.94 0
2244.04 0
2244.15 0
2244.26 4
2244.37 7
2244.48 10
2244.59 12
2244.70 14
2244.81 17
2244.91 20
2245.02 23
2245.13 28
2245.24 33
2245.35 38
2245.46 42
2245.57 45
2245.67 45
2245.78 45
2245.89 43
2246.00 40
2246.11 38
2246.22 35
2246.33 33
2246.44 31
2246.54 28
2246.65 23
2246.76 17
2246.87 11
2246.98 6
2247.09 2
2247.20 2
2247.31 5
2247.41 12
2247.52 21
2247.63 30
2247.74 40
2247.85 49
2247.96 56
2248.07 61
2248.18 64
2248.28 66
2248.39 66
2248.50 66
2248.61 66
2248.72 65
2248.83 64
2248.94 63
2249.05 61
2249.15 60
2249.26 57
2249.37 55
2249.48 53
2249.59 51
2249.70 49
2249.81 47
2249.92 45
2250.02 42
2250.13 38
2250.24 33
2250.35 27
2250.46 21
2250.57 16
2250.68 12
2250.79 10
2250.90 11
2251.00 15
2251.11 19
2251.22 24
2251.33 27
2251.44 30
2251.55 30
2251.66 30
2251.77 29
2251.87 28
2251.98 28
2252.09 29
2252.20 31
2252.31 33
2252.42 35
2252.53 38
2252.64 41
2252.75 44
2252.85 48
2252.96 52
2253.07 57
2253.18 61
2253.29 64
2253.40 66
2253.51 67
2253.62 67
2253.73 66
2253.83 66
2253.94 66
2254.05 66
2254.16 66
2254.27 65
2254.38 65
2254.49 63
2254.60 61
2254.71 58
2254.81 55
2254.92 51
2255.03 46
2255.14 42
2255.25 38
2255.36 33
2255.47 30
2255.58 26
2255.69 23
2255.79 22
2255.90 21
2256.01 21
2256.12 23
2256.23 26
2256.34 30
2256.45 34
2256.56 39
2256.67 44
2256.77 48
2256.88 51
2256.99 52
2257.10 51
2257.21 48
2257.32 43
2257.43 37
2257.54 31
2257.65 27
2257.76 24
2257.86 23
2257.97 23
2258.08 24
2258.19 25
2258.30 24
2258.41 23
2258.52 20
2258.63 16
2258.74 13
2258.85 10
2258.95 9
2259.06 9
2259.17 10
2259.28 12
2259.39 15
2259.50 18
2259.61 22
2259.72 24
2259.83 25
2259.94 26
2260.04 24
2260.15 22
2260.26 19
2260.37 16
2260.48 13
2260.59 11
2260.70 10
2260.81 11
2260.92 14
2261.03 18
2261.14 23
2261.24 27
2261.35 30
2261.46 32
2261.57 32
2261.68 31
2261.79 30
2261.90 31
2262.01 34
2262.12 39
2262.23 44
2262.34 49
2262.44 53
2262.55 55
2262.66 54
2262.77 50
2262.88 46
2262.99 41
2263.10 36
2263.21 32
2263.32 30
2263.43 30
2263.54 31
2263.64 33
2263.75 36
2263.86 39
2263.97 42
2264.08 45
2264.19 47
2264.30 50
2264.41 53
2264.52 56
2264.63 60
2264.74 63
2264.85 65
2264.95 65
2265.06 63
2265.17 58
2265.28 52
2265.39 45
2265.50 38
2265.61 32
2265.72 27
2265.83 24
2265.94 24
2266.05 26
2266.16 30
2266.26 35
2266.37 39
2266.48 43
2266.59 46
2266.70 48
2266.81 51
2266.92 54
2267.03 57
2267.14 61
2267.25 65
2267.36 68
2267.47 70
2267.57 69
2267.68 65
2267.79 59
2267.90 52
2268.01 45
2268.12 38
2268.23 33
2268.34 29
2268.45 27
2268.56 26
2268.67 27
2268.78 27
2268.89 29
2268.99 30
2269.10 32
2269.21 33
2269.32 35
2269.43 37
2269.54 38
2269.65 39
2269.76 39
2269.87 38
2269.98 37
2270.09 36
2270.20 35
2270.31 36
2270.42 37
2270.52 39
2270.63 41
2270.74 42
2270.85 41
2270.96 38
2271.07 33
2271.18 27
2271.29 20
2271.40 14
2271.51 9
2271.62 7
2271.73 6
2271.84 8
2271.95 12
2272.05 16
2272.16 20
2272.27 24
2272.38 25
2272.49 26
2272.60 25
2272.71 24
2272.82 24
2272.93 24
2273.04 25
2273.15 27
2273.26 29
2273.37 31
2273.48 32
2273.59 32
2273.69 32
2273.80 30
2273.91 29
2274.02 28
2274.13 28
2274.24 30
2274.35 33
2274.46 37
2274.57 41
2274.68 45
2274.79 47
2274.90 48
2275.01 48
2275.12 47
2275.23 44
2275.34 43
2275.45 41
2275.55 40
2275.66 40
2275.77 39
2275.88 38
2275.99 36
2276.10 33
2276.21 30
2276.32 28
2276.43 27
2276.54 28
2276.65 32
2276.76 37
2276.87 43
2276.98 49
2277.09 55
2277.20 59
2277.31 63
2277.41 65
2277.52 66
2277.63 67
2277.74 67
2277.85 67
2277.96 68
2278.07 68
2278.18 69
2278.29 70
2278.40 71
2278.51 70
2278.62 69
2278.73 67
2278.84 63
2278.95 58
2279.06 53
2279.17 46
2279.28 39
2279.39 33
2279.50 28
2279.60 24
2279.71 24
2279.82 26
2279.93 32
2280.04 41
2280.15 51
2280.26 61
2280.37 69
2280.48 75
2280.59 78
2280.70 78
2280.81 76
2280.92 72
2281.03 67
2281.14 62
2281.25 56
2281.36 50
2281.47 45
2281.58 40
2281.69 36
2281.80 34
2281.90 33
2282.01 33
2282.12 33
2282.23 33
2282.34 32
2282.45 31
2282.56 29
2282.67 29
2282.78 31
2282.89 34
2283.00 39
2283.11 46
2283.22 53
2283.33 60
2283.44 65
2283.55 69
2283.66 71
2283.77 71
2283.88 71
2283.99 69
2284.10 67
2284.21 63
2284.32 58
2284.43 53
2284.54 47
2284.64 42
2284.75 38
2284.86 35
2284.97 33
2285.08 31
2285.19 31
2285.30 30
2285.41 30
2285.52 29
2285.63 29
2285.74 29
2285.85 29
2285.96 30
2286.07 31
2286.18 33
2286.29 34
2286.40 35
2286.51 35
2286.62 35
2286.73 35
2286.84 35
2286.95 36
2287.06 36
2287.17 37
2287.28 38
2287.39 37
2287.50 37
2287.61 35
2287.72 33
2287.83 31
2287.93 29
2288.04 28
2288.15 28
2288.26 28
2288.37 27
2288.48 26
2288.59 23
2288.70 21
2288.81 18
2288.92 16
2289.03 15
2289.14 16
2289.25 18
2289.36 22
2289.47 27
2289.58 32
2289.69 37
2289.80 41
2289.91 44
2290.02 45
2290.13 44
2290.24 41
2290.35 36
2290.46 29
2290.57 21
2290.68 13
2290.79 7
2290.90 2
2291.01 0
2291.12 0
2291.23 2
2291.34 7
2291.45 13
2291.56 18
2291.67 23
2291.78 25
2291.89 25
2292.00 24
2292.11 22
2292.22 20
2292.33 18
2292.43 16
2292.54 14
2292.65 13
2292.76 12
2292.87 10
2292.98 9
2293.09 9
2293.20 10
2293.31 12
2293.42 15
2293.53 19
2293.64 23
2293.75 26
2293.86 28
2293.97 29
2294.08 29
2294.19 28
2294.30 27
2294.41 25
2294.52 24
2294.63 24
2294.74 25
2294.85 27
2294.96 29
2295.07 31
2295.18 33
2295.29 33
2295.40 32
2295.51 28
2295.62 23
2295.73 16
2295.84 9
2295.95 2
2296.06 0
2296.17 0
2296.28 0
2296.39 0
2296.50 0
2296.61 0
2296.72 3
2296.83 6
2296.94 9
2297.05 10
2297.16 10
2297.27 9
2297.38 8
2297.49 6
2297.60 5
2297.71 4
2297.82 3
2297.93 1
2298.04 0
2298.15 0
2298.26 0
2298.37 0
2298.48 0
2298.59 0
2298.70 0
2298.81 0
2298.92 2
2299.03 5
2299.14 8
2299.25 10
2299.36 11
2299.47 10
2299.58 8
2299.69 6
2299.80 5
2299.91 5
2300.02 6
2300.13 9
2300.24 13
2300.35 18
2300.46 22
2300.57 27
2300.68 30
2300.79 33
2300.90 34
2301.01 36
2301.12 37
2301.23 37
2301.34 37
2301.45 35
2301.56 33
2301.67 30
2301.78 27
2301.89 25
2302.00 23
2302.11 22
2302.22 21
2302.33 19
2302.44 17
2302.55 15
2302.66 13
2302.77 12
2302.88 12
2302.99 13
2303.10 15
2303.21 16
2303.32 17
2303.43 18
2303.54 19
2303.65 20
2303.76 21
2303.87 23
2303.98 25
2304.09 28
2304.20 31
2304.31 33
2304.42 34
2304.53 35
2304.64 36
2304.75 36
2304.86 35
2304.97 33
2305.08 30
2305.19 25
2305.30 19
2305.41 13
2305.52 6
2305.63 1
2305.74 0
2305.85 0
2305.96 0
2306.07 0
2306.18 1
2306.29 5
2306.40 10
2306.51 14
2306.62 19
2306.73 23
2306.84 27
2306.95 32
2307.06 37
2307.17 42
2307.28 47
2307.39 50
2307.50 52
2307.61 53
2307.72 52
2307.83 49
2307.95 47
2308.06 44
2308.17 43
2308.28 43
2308.39 44
2308.50 45
2308.61 46
2308.72 47
2308.83 48
2308.94 48
2309.05 47
2309.16 46
2309.27 45
2309.38 44
2309.49 42
2309.60 39
2309.71 36
2309.82 33
2309.93 30
2310.04 29
2310.15 28
2310.26 29
2310.37 30
2310.48 32
2310.59 34
2310.70 37
2310.81 39
2310.92 41
2311.03 43
2311.14 45
2311.25 47
2311.36 47
2311.47 45
2311.58 42
2311.69 39
2311.80 34
2311.91 30
2312.02 25
2312.13 21
2312.24 17
2312.35 14
2312.46 11
2312.58 8
2312.69 7
2312.80 7
2312.91 7
2313.02 7
2313.13 7
2313.24 6
2313.35 3
2313.46 0
2313.57 0
2313.68 0
2313.79 0
2313.90 0
2314.01 0
2314.12 3
2314.23 7
2314.34 10
2314.45 12
2314.56 15
2314.67 17
2314.78 20
2314.89 23
2315.00 29
2315.11 35
2315.22 41
2315.33 48
2315.44 54
2315.55 58
2315.66 60
2315.77 61
2315.89 59
2316.00 57
2316.11 53
2316.22 50
2316.33 47
2316.44 45
2316.55 42
2316.66 40
2316.77 37
2316.88 35
2316.99 32
2317.10 31
2317.21 30
2317.32 30
2317.43 31
2317.54 32
2317.65 34
2317.76 36
2317.87 38
2317.98 42
2318.09 46
2318.20 51
2318.31 56
2318.42 61
2318.54 65
2318.65 68
2318.76 69
2318.87 70
2318.98 71
2319.09 70
2319.20 70
2319.31 68
2319.42 66
2319.53 63
2319.64 60
2319.75 56
2319.86 52
2319.97 48
2320.08 44
2320.19 41
2320.30 39
2320.41 37
2320.52 36
2320.63 35
2320.74 35
2320.85 34
2320.97 32
2321.08 30
2321.19 26
2321.30 23
2321.41 19
2321.52 16
2321.63 13
2321.74 11
2321.85 8
2321.96 6
2322.07 3
2322.18 0
2322.29 0
2322.40 0
2322.51 0
2322.62 0
2322.73 0
2322.84 0
2322.95 0
2323.07 1
2323.18 6
2323.29 11
2323.40 16
2323.51 21
2323.62 26
2323.73 30
2323.84 35
2323.95 39
2324.06 43
2324.17 48
2324.28 52
2324.39 57
2324.50 62
2324.61 66
2324.72 69
2324.83 70
2324.94 69
2325.06 67
2325.17 62
2325.28 58
2325.39 53
2325.50 49
2325.61 46
2325.72 45
2325.83 44
2325.94 44
2326.05 44
2326.16 44
2326.27 44
2326.38 45
2326.49 45
2326.60 45
2326.71 44
2326.83 43
2326.94 41
2327.05 39
2327.16 36
2327.27 32
2327.38 29
2327.49 26
2327.60 23
2327.71 22
2327.82 21
2327.93 21
2328.04 22
2328.15 23
2328.26 24
2328.37 24
2328.49 23
2328.60 22
2328.71 21
2328.82 21
2328.93 23
2329.04 26
2329.15 30
2329.26 36
2329.37 40
2329.48 44
2329.59 46
2329.70 46
2329.81 45
2329.92 43
2330.03 39
2330.15 35
2330.26 31
2330.37 26
2330.48 22
2330.59 19
2330.70 18
2330.81 17
2330.92 18
2331.03 20
2331.14 22
2331.25 24
2331.36 26
2331.47 27
2331.59 28
2331.70 29
2331.81 31
2331.92 34
2332.03 38
2332.14 43
2332.25 48
2332.36 53
2332.47 56
2332.58 58
2332.69 58
2332.80 55
2332.91 50
2333.03 44
2333.14 39
2333.25 35
2333.36 33
2333.47 36
2333.58 42
2333.69 50
2333.80 61
2333.91 72
2334.02 81
2334.13 89
2334.24 93
2334.35 94
2334.47 92
2334.58 89
2334.69 84
2334.80 81
2334.91 78
2335.02 77
2335.13 78
2335.24 80
2335.35 83
2335.46 87
2335.57 90
2335.68 92
2335.80 92
2335.91 90
2336.02 87
2336.13 83
2336.24 78
2336.35 73
2336.46 69
2336.57 65
2336.68 61
2336.79 59
2336.90 57
2337.01 57
2337.13 58
2337.24 60
2337.35 64
2337.46 68
2337.57 72
2337.68 75
2337.79 77
2337.90 77
2338.01 77
2338.12 77
2338.23 77
2338.35 77
2338.46 79
2338.57 81
2338.68 84
2338.79 86
2338.90 88
2339.01 89
2339.12 90
2339.23 90
2339.34 91
2339.45 92
2339.57 92
2339.68 92
2339.79 92
2339.90 90
2340.01 89
2340.12 87
2340.23 84
2340.34 81
2340.45 77
2340.56 71
2340.68 65
2340.79 58
2340.90 51
2341.01 45
2341.12 40
2341.23 37
2341.34 34
2341.45 32
2341.56 30
2341.67 28
2341.79 26
2341.90 24
2342.01 23
2342.12 23
2342.23 23
2342.34 23
2342.45 24
2342.56 25
2342.67 25
2342.78 27
2342.90 30
2343.01 35
2343.12 41
2343.23 49
2343.34 56
2343.45 61
2343.56 63
2343.67 63
2343.78 58
2343.89 51
2344.01 42
2344.12 32
2344.23 23
2344.34 16
2344.45 9
2344.56 5
2344.67 3
2344.78 3
2344.89 3
2345.01 5
2345.12 6
2345.23 8
2345.34 9
2345.45 8
2345.56 7
2345.67 5
2345.78 2
2345.89 0
2346.00 0
2346.12 0
2346.23 0
2346.34 0
2346.45 0
2346.56 0
2346.67 0
2346.78 0
2346.89 1
2347.00 3
2347.12 6
2347.23 9
2347.34 13
2347.45 16
2347.56 20
2347.67 23
2347.78 24
2347.89 23
2348.00 21
2348.12 17
2348.23 12
2348.34 7
2348.45 4
2348.56 3
2348.67 4
2348.78 6
2348.89 10
2349.01 14
2349.12 18
2349.23 22
2349.34 25
2349.45 29
2349.56 33
2349.67 37
2349.78 42
2349.89 46
2350.01 51
2350.12 54
2350.23 58
2350.34 60
2350.45 63
2350.56 64
2350.67 66
2350.78 67
2350.90 68
2351.01 69
2351.12 69
2351.23 70
2351.34 70
2351.45 70
2351.56 71
2351.67 72
2351.79 73
2351.90 75
2352.01 77
2352.12 78
2352.23 79
2352.34 79
2352.45 77
2352.56 74
2352.67 71
2352.79 66
2352.90 62
2353.01 59
2353.12 57
2353.23 56
2353.34 55
2353.45 55
2353.56 54
2353.68 53
2353.79 51
2353.90 49
2354.01 46
2354.12 44
2354.23 42
2354.34 41
2354.46 41
2354.57 42
2354.68 43
2354.79 45
2354.90 47
2355.01 49
2355.12 50
2355.23 51
2355.35 51
2355.46 50
2355.57 49
2355.68 47
2355.79 44
2355.90 42
2356.01 40
2356.12 38
2356.24 37
2356.35 35
2356.46 32
2356.57 29
2356.68 26
2356.79 24
2356.90 23
2357.02 23
2357.13 25
2357.24 26
2357.35 26
2357.46 25
2357.57 23
2357.68 19
2357.80 15
2357.91 11
2358.02 10
2358.13 12
2358.24 17
2358.35 25
2358.46 33
2358.57 42
2358.69 49
2358.80 55
2358.91 58
2359.02 60
2359.13 60
2359.24 59
2359.35 58
2359.47 58
2359.58 57
2359.69 57
2359.80 56
2359.91 55
2360.02 54
2360.13 52
2360.25 50
2360.36 48
2360.47 47
2360.58 45
2360.69 45
2360.80 45
2360.91 46
2361.03 47
2361.14 50
2361.25 53
2361.36 58
2361.47 63
2361.58 70
2361.69 76
2361.81 82
2361.92 87
2362.03 89
2362.14 90
2362.25 87
2362.36 82
2362.47 76
2362.59 69
2362.70 63
2362.81 58
2362.92 54
2363.03 53
2363.14 53
2363.26 55
2363.37 56
2363.48 57
2363.59 56
2363.70 54
2363.81 49
2363.92 43
2364.04 36
2364.15 29
2364.26 21
2364.37 14
2364.48 8
2364.59 5
2364.71 4
2364.82 7
2364.93 13
2365.04 22
2365.15 32
2365.26 42
2365.37 50
2365.49 56
2365.60 58
2365.71 57
2365.82 53
2365.93 48
2366.04 43
2366.16 38
2366.27 34
2366.38 31
2366.49 29
2366.60 28
2366.71 29
2366.82 31
2366.94 35
2367.05 41
2367.16 47
2367.27 52
2367.38 56
2367.49 59
2367.61 59
2367.72 58
2367.83 56
2367.94 54
2368.05 53
2368.16 53
2368.28 54
2368.39 56
2368.50 57
2368.61 56
2368.72 55
2368.83 52
2368.95 49
2369.06 45
2369.17 41
2369.28 39
2369.39 37
2369.50 36
2369.62 35
2369.73 35
2369.84 36
2369.95 36
2370.06 36
2370.17 36
2370.29 35
2370.40 34
2370.51 33
2370.62 31
2370.73 29
2370.84 27
2370.96 26
2371.07 25
2371.18 24
2371.29 23
2371.40 22
2371.51 20
2371.63 18
2371.74 15
2371.85 12
2371.96 10
2372.07 10
2372.18 11
2372.30 14
2372.41 18
2372.52 22
2372.63 26
2372.74 28
2372.85 29
2372.97 29
2373.08 28
2373.19 26
2373.30 24
2373.41 21
2373.52 18
2373.64 15
2373.75 12
2373.86 10
2373.97 8
2374.08 6
2374.19 5
2374.31 4
2374.42 3
2374.53 3
2374.64 2
2374.75 2
2374.87 3
2374.98 5
2375.09 7
2375.20 11
2375.31 14
2375.42 18
2375.54 20
2375.65 22
2375.76 22
2375.87 21
2375.98 21
2376.10 20
2376.21 20
2376.32 21
2376.43 22
2376.54 22
2376.65 23
2376.77 24
2376.88 25
2376.99 29
2377.10 34
2377.21 40
2377.33 48
2377.44 57
2377.55 65
2377.66 72
2377.77 79
2377.88 84
2378.00 88
2378.11 92
2378.22 94
2378.33 94
2378.44 93
2378.56 89
2378.67 83
2378.78 75
2378.89 67
2379.00 61
2379.11 56
2379.23 53
2379.34 53
2379.45 54
2379.56 56
2379.67 58
2379.79 60
2379.90 62
2380.01 63
2380.12 64
2380.23 65
2380.35 65
2380.46 64
2380.57 62
2380.68 57
2380.79 51
2380.91 43
2381.02 34
2381.13 25
2381.24 17
2381.35 11
2381.46 8
2381.58 8
2381.69 12
2381.80 18
2381.91 25
2382.02 33
2382.14 40
2382.25 47
2382.36 52
2382.47 56
2382.58 59
2382.70 61
2382.81 62
2382.92 63
2383.03 63
2383.14 62
2383.26 61
2383.37 59
2383.48 58
2383.59 56
2383.70 54
2383.82 53
2383.93 51
2384.04 50
2384.15 49
2384.26 46
2384.38 43
2384.49 39
2384.60 34
2384.71 28
2384.82 23
2384.94 19
2385.05 15
2385.16 13
2385.27 13
2385.38 15
2385.50 17
2385.61 20
2385.72 24
2385.83 28
2385.94 32
2386.06 38
2386.17 44
2386.28 49
2386.39 55
2386.50 60
2386.62 64
2386.73 68
2386.84 71
2386.95 75
2387.06 80
2387.18 84
2387.29 88
2387.40 91
2387.51 93
2387.62 93
2387.74 92
2387.85 91
2387.96 89
2388.07 89
2388.19 88
2388.30 89
2388.41 90
2388.52 92
2388.63 94
2388.75 94
2388.86 94
2388.97 93
2389.08 90
2389.19 88
2389.31 85
2389.42 82
2389.53 80
2389.64 77
2389.75 75
2389.87 73
2389.98 70
2390.09 66
2390.20 63
2390.32 60
2390.43 57
2390.54 56
2390.65 55
2390.76 55
2390.88 55
2390.99 56
2391.10 57
2391.21 57
2391.32 58
2391.44 59
2391.55 58
2391.66 56
2391.77 53
2391.89 49
2392.00 44
2392.11 39
2392.22 36
2392.33 34
2392.45 35
2392.56 37
2392.67 39
2392.78 41
2392.89 42
2393.01 41
2393.12 39
2393.23 36
2393.34 34
2393.46 33
2393.57 34
2393.68 37
2393.79 41
2393.90 46
2394.02 52
2394.13 57
2394.24 62
2394.35 64
2394.47 65
2394.58 64
2394.69 60
2394.80 56
2394.91 50
2395.03 44
2395.14 39
2395.25 35
2395.36 33
2395.48 33
2395.59 34
2395.70 37
2395.81 40
2395.93 42
2396.04 44
2396.15 43
2396.26 42
2396.37 39
2396.49 35
2396.60 32
2396.71 30
2396.82 29
2396.94 30
2397.05 33
2397.16 36
2397.27 41
2397.38 45
2397.50 49
2397.61 53
2397.72 55
2397.83 57
2397.95 56
2398.06 54
2398.17 50
2398.28 45
2398.40 39
2398.51 33
2398.62 28
2398.73 24
2398.84 22
2398.96 22
2399.07 23
2399.18 25
2399.29 27
2399.41 29
2399.52 31
2399.63 33
2399.74 35
2399.86 37
2399.97 39
2400.08 40
2400.19 41
2400.31 42
2400.42 42
2400.53 42
2400.64 41
2400.76 38
2400.87 35
2400.98 31
2401.09 26
2401.20 21
2401.32 17
2401.43 13
2401.54 10
2401.65 7
2401.77 5
2401.88 4
2401.99 2
2402.10 0
2402.22 0
2402.33 0
2402.44 0
2402.55 0
2402.67 0
2402.78 0
2402.89 0
2403.00 0
2403.12 3
2403.23 5
2403.34 7
2403.45 9
2403.57 11
2403.68 12
2403.79 12
2403.90 13
2404.02 14
2404.13 15
2404.24 17
2404.35 19
2404.47 22
2404.58 26
2404.69 30
2404.80 36
2404.91 42
2405.03 47
2405.14 53
2405.25 58
2405.36 62
2405.48 66
2405.59 68
2405.70 70
2405.81 69
2405.93 68
2406.04 64
2406.15 60
2406.26 54
2406.38 50
2406.49 46
2406.60 45
2406.71 46
2406.83 49
2406.94 53
2407.05 57
2407.16 61
2407.28 63
2407.39 64
2407.50 63
2407.62 61
2407.73 58
2407.84 56
2407.95 54
2408.07 53
2408.18 53
2408.29 52
2408.40 53
2408.52 53
2408.63 53
2408.74 54
2408.85 54
2408.97 54
2409.08 54
2409.19 52
2409.30 50
2409.42 47
2409.53 44
2409.64 40
2409.75 37
2409.87 35
2409.98 34
2410.09 34
2410.20 34
2410.32 34
2410.43 34
2410.54 34
2410.65 33
2410.77 32
2410.88 30
2410.99 27
2411.11 23
2411.22 19
2411.33 15
2411.44 10
2411.56 7
2411.67 4
2411.78 2
2411.89 1
2412.01 2
2412.12 4
2412.23 6
2412.34 8
2412.46 10
2412.57 11
2412.68 12
2412.79 13
2412.91 14
2413.02 15
2413.13 18
2413.25 21
2413.36 24
2413.47 29
2413.58 34
2413.70 39
2413.81 43
2413.92 48
2414.03 52
2414.15 56
2414.26 59
2414.37 61
2414.48 62
2414.60 62
2414.71 60
2414.82 56
2414.94 52
2415.05 47
2415.16 41
2415.27 35
2415.39 29
2415.50 25
2415.61 21
2415.72 20
2415.84 20
2415.95 23
2416.06 27
2416.18 33
2416.29 39
2416.40 44
2416.51 48
2416.63 51
2416.74 52
2416.85 53
2416.97 55
2417.08 57
2417.19 61
2417.30 66
2417.42 71
2417.53 76
2417.64 80
2417.75 82
2417.87 82
2417.98 80
2418.09 78
2418.21 75
2418.32 72
2418.43 70
2418.54 68
2418.66 68
2418.77 68
2418.88 67
2419.00 67
2419.11 66
2419.22 65
2419.33 63
2419.45 62
2419.56 61
2419.67 61
2419.78 63
2419.90 66
2420.01 69
2420.12 72
2420.24 73
2420.35 73
2420.46 70
2420.57 66
2420.69 61
2420.80 56
2420.91 52
2421.03 48
2421.14 46
2421.25 45
2421.36 46
2421.48 48
2421.59 50
2421.70 52
2421.82 53
2421.93 52
2422.04 50
2422.15 47
2422.27 43
2422.38 39
2422.49 36
2422.61 34
2422.72 35
2422.83 37
2422.94 42
2423.06 49
2423.17 57
2423.28 65
2423.40 72
2423.51 76
2423.62 77
2423.74 74
2423.85 68
2423.96 60
2424.07 51
2424.19 42
2424.30 35
2424.41 30
2424.53 27
2424.64 28
2424.75 31
2424.86 37
2424.98 43
2425.09 50
2425.20 57
2425.32 62
2425.43 66
2425.54 67
2425.66 67
2425.77 66
2425.88 65
2425.99 64
2426.11 63
2426.22 64
2426.33 65
2426.45 66
2426.56 66
2426.67 66
2426.78 65
2426.90 64
2427.01 64
2427.12 65
2427.24 68
2427.35 74
2427.46 82
2427.58 90
2427.69 97
2427.80 103
2427.91 105
2428.03 104
2428.14 100
2428.25 93
2428.37 85
2428.48 76
2428.59 68
2428.71 60
2428.82 53
2428.93 48
2429.05 44
2429.16 43
2429.27 43
2429.38 45
2429.50 49
2429.61 55
2429.72 61
2429.84 68
2429.95 74
2430.06 79
2430.18 85
2430.29 90
2430.40 95
2430.51 100
2430.63 105
2430.74 110
2430.85 114
2430.97 116
2431.08 117
2431.19 115
2431.31 113
2431.42 109
2431.53 104
2431.65 99
2431.76 95
2431.87 91
2431.99 88
2432.10 85
2432.21 84
2432.32 84
2432.44 83
2432.55 83
2432.66 81
2432.78 78
2432.89 75
2433.00 71
2433.12 67
2433.23 63
2433.34 60
2433.46 59
2433.57 60
2433.68 63
2433.80 68
2433.91 75
2434.02 83
2434.13 91
2434.25 98
2434.36 104
2434.47 107
2434.59 108
2434.70 106
2434.81 103
2434.93 99
2435.04 94
2435.15 91
2435.27 88
2435.38 85
2435.49 83
2435.61 80
2435.72 77
2435.83 73
2435.95 69
2436.06 66
2436.17 63
2436.29 61
2436.40 60
2436.51 60
2436.62 60
2436.74 60
2436.85 60
2436.96 59
2437.08 59
2437.19 59
2437.30 59
2437.42 60
2437.53 62
2437.64 63
2437.76 64
2437.87 65
2437.98 65
2438.10 65
2438.21 65
2438.32 65
2438.44 65
2438.55 64
2438.66 63
2438.78 60
2438.89 57
2439.00 52
2439.12 48
2439.23 43
2439.34 41
2439.46 40
2439.57 40
2439.68 42
2439.80 44
2439.91 48
2440.02 51
2440.14 55
2440.25 57
2440.36 59
2440.48 58
2440.59 56
2440.70 51
2440.82 45
2440.93 39
2441.04 34
2441.16 31
2441.27 31
2441.38 35
2441.50 42
2441.61 52
2441.72 63
2441.84 74
2441.95 85
2442.06 93
2442.18 98
2442.29 102
2442.40 102
2442.52 101
2442.63 98
2442.74 94
2442.86 89
2442.97 84
2443.08 80
2443.20 76
2443.31 72
2443.42 69
2443.54 67
2443.65 64
2443.76 62
2443.88 59
2443.99 57
2444.10 54
2444.22 52
2444.33 50
2444.44 50
2444.56 51
2444.67 54
2444.78 59
2444.90 65
2445.01 72
2445.12 80
2445.24 88
2445.35 96
2445.46 103
2445.58 110
2445.69 116
2445.80 120
2445.92 123
2446.03 124
2446.14 122
2446.26 119
2446.37 114
2446.48 108
2446.60 103
2446.71 98
2446.82 96
2446.94 96
2447.05 101
2447.17 109
2447.28 120
2447.39 134
2447.51 149
2447.62 163
2447.73 174
2447.85 180
2447.96 182
2448.07 178
2448.19 170
2448.30 159
2448.41 147
2448.53 135
2448.64 125
2448.75 117
2448.87 112
2448.98 110
2449.09 110
2449.21 110
2449.32 111
2449.44 110
2449.55 109
2449.66 106
2449.78 103
2449.89 101
2450.00 100
2450.12 99
2450.23 100
2450.34 100
2450.46 100
2450.57 98
2450.68 94
2450.80 88
2450.91 81
2451.02 75
2451.14 71
2451.25 70
2451.37 72
2451.48 77
2451.59 84
2451.71 92
2451.82 99
2451.93 104
2452.05 105
2452.16 104
2452.27 99
2452.39 93
2452.50 86
2452.61 79
2452.73 74
2452.84 71
2452.96 70
2453.07 70
2453.18 72
2453.30 74
2453.41 76
2453.52 77
2453.64 76
2453.75 73
2453.86 68
2453.98 61
2454.09 54
2454.20 46
2454.32 38
2454.43 31
2454.55 25
2454.66 19
2454.77 15
2454.89 12
2455.00 9
2455.11 7
2455.23 6
2455.34 5
2455.45 5
2455.57 4
2455.68 3
2455.80 1
2455.91 0
2456.02 0
2456.14 0
2456.25 0
2456.36 0
2456.48 0
2456.59 0
2456.71 3
2456.82 7
2456.93 11
2457.05 15
2457.16 17
2457.27 20
2457.39 23
2457.50 27
2457.61 31
2457.73 35
2457.84 40
2457.96 44
2458.07 48
2458.18 51
2458.30 53
2458.41 54
2458.52 53
2458.64 51
2458.75 48
2458.87 45
2458.98 41
2459.09 38
2459.21 35
2459.32 33
2459.43 32
2459.55 31
2459.66 31
2459.78 31
2459.89 31
2460.00 32
2460.12 33
2460.23 34
2460.34 36
2460.46 36
2460.57 35
2460.69 32
2460.80 29
2460.91 24
2461.03 19
2461.14 15
2461.25 11
2461.37 10
2461.48 10
2461.60 11
2461.71 14
2461.82 17
2461.94 22
2462.05 27
2462.17 34
2462.28 41
2462.39 49
2462.51 58
2462.62 66
2462.73 72
2462.85 76
2462.96 78
2463.08 77
2463.19 73
2463.30 69
2463.42 64
2463.53 60
2463.64 57
2463.76 56
2463.87 55
2463.99 54
2464.10 54
2464.21 52
2464.33 50
2464.44 48
2464.56 46
2464.67 44
2464.78 42
2464.90 39
2465.01 36
2465.12 33
2465.24 30
2465.35 27
2465.47 24
2465.58 25
2465.69 27
2465.81 32
2465.92 39
2466.04 47
2466.15 55
2466.26 62
2466.38 68
2466.49 72
2466.61 74
2466.72 74
2466.83 74
2466.95 73
2467.06 72
2467.18 70
2467.29 67
2467.40 65
2467.52 62
2467.63 61
2467.74 60
2467.86 60
2467.97 60
2468.09 61
2468.20 61
2468.31 60
2468.43 57
2468.54 53
2468.66 49
2468.77 45
2468.88 42
2469.00 42
2469.11 44
2469.23 48
2469.34 52
2469.45 55
2469.57 57
2469.68 56
2469.80 53
2469.91 49
2470.02 44
2470.14 39
2470.25 37
2470.37 36
2470.48 38
2470.59 41
2470.71 44
2470.82 47
2470.94 49
2471.05 49
2471.16 48
2471.28 46
2471.39 45
2471.51 44
2471.62 44
2471.73 45
2471.85 47
2471.96 49
2472.08 51
2472.19 51
2472.30 50
2472.42 47
2472.53 42
2472.65 37
2472.76 31
2472.87 26
2472.99 22
2473.10 18
2473.22 17
2473.33 18
2473.44 21
2473.56 26
2473.67 32
2473.79 38
2473.90 45
2474.02 52
2474.13 59
2474.24 66
2474.36 72
2474.47 78
2474.59 82
2474.70 85
2474.81 86
2474.93 86
2475.04 83
2475.16 80
2475.27 76
2475.38 72
2475.50 70
2475.61 69
2475.73 69
2475.84 69
2475.96 69
2476.07 68
2476.18 65
2476.30 61
2476.41 55
2476.53 50
2476.64 44
2476.75 40
2476.87 38
2476.98 37
2477.10 37
2477.21 37
2477.32 36
2477.44 36
2477.55 35
2477.67 35
2477.78 36
2477.90 39
2478.01 45
2478.12 52
2478.24 60
2478.35 68
2478.47 74
2478.58 79
2478.69 82
2478.81 84
2478.92 84
2479.04 83
2479.15 81
2479.27 78
2479.38 73
2479.49 68
2479.61 61
2479.72 54
2479.84 46
2479.95 40
2480.07 35
2480.18 33
2480.29 33
2480.41 35
2480.52 38
2480.64 41
2480.75 43
2480.86 45
2480.98 47
2481.09 48
2481.21 50
2481.32 51
2481.44 52
2481.55 53
2481.66 53
2481.78 52
2481.89 49
2482.01 47
2482.12 44
2482.24 43
2482.35 44
2482.46 47
2482.58 52
2482.69 58
2482.81 64
2482.92 69
2483.04 72
2483.15 73
2483.26 72
2483.38 68
2483.49 65
2483.61 61
2483.72 58
2483.84 56
2483.95 55
2484.06 54
2484.18 54
2484.29 54
2484.41 53
2484.52 53
2484.64 52
2484.75 52
2484.86 50
2484.98 49
2485.09 47
2485.21 44
2485.32 41
2485.44 39
2485.55 37
2485.67 37
2485.78 39
2485.89 41
2486.01 44
2486.12 47
2486.24 48
2486.35 47
2486.47 44
2486.58 41
2486.69 38
2486.81 36
2486.92 36
2487.04 36
2487.15 38
2487.27 40
2487.38 42
2487.50 44
2487.61 44
2487.72 44
2487.84 42
2487.95 38
2488.07 34
2488.18 30
2488.30 26
2488.41 23
2488.52 21
2488.64 21
2488.75 21
2488.87 23
2488.98 26
2489.10 29
2489.21 33
2489.33 38
2489.44 42
2489.55 46
2489.67 49
2489.78 51
2489.90 52
2490.01 53
2490.13 52
2490.24 51
2490.36 49
2490.47 47
2490.58 44
2490.70 42
2490.81 38
2490.93 35
2491.04 31
2491.16 28
2491.27 26
2491.39 27
2491.50 29
2491.62 35
2491.73 42
2491.84 50
2491.96 57
2492.07 64
2492.19 67
2492.30 68
2492.42 67
2492.53 64
2492.65 60
2492.76 57
2492.87 54
2492.99 53
2493.10 53
2493.22 54
2493.33 55
2493.45 56
2493.56 57
2493.68 56
2493.79 55
2493.91 54
2494.02 54
2494.13 56
2494.25 60
2494.36 66
2494.48 73
2494.59 81
2494.71 87
2494.82 91
2494.94 92
2495.05 90
2495.17 85
2495.28 78
2495.39 71
2495.51 64
2495.62 57
2495.74 51
2495.85 43
2495.97 34
2496.08 25
2496.20 15
2496.31 6
2496.43 0
2496.54 0
2496.66 0
2496.77 0
2496.88 0
2497.00 0
2497.11 0
2497.23 0
2497.34 0
2497.46 4
2497.57 9
2497.69 15
2497.80 20
2497.92 23
2498.03 25
2498.15 24
2498.26 22
2498.37 20
2498.49 19
2498.60 19
2498.72 21
2498.83 25
2498.95 29
2499.06 33
2499.18 35
2499.29 37
2499.41 38
2499.52 38
2499.64 39
2499.75 40
2499.86 41
2499.98 43
2500.09 45
2500.21 45
2500.32 44
2500.44 41
2500.55 37
2500.67 32
2500.78 28
2500.90 25
2501.01 23
2501.13 24
2501.24 27
2501.36 32
2501.47 36
2501.59 41
2501.70 44
2501.81 45
2501.93 46
2502.04 46
2502.16 46
2502.27 47
2502.39 49
2502.50 52
2502.62 56
2502.73 60
2502.85 63
2502.96 67
2503.08 70
2503.19 73
2503.31 75
2503.42 77
2503.54 79
2503.65 79
2503.77 79
2503.88 78
2503.99 77
2504.11 75
2504.22 74
2504.34 73
2504.45 72
2504.57 71
2504.68 70
2504.80 70
2504.91 69
2505.03 70
2505.14 71
2505.26 72
2505.37 72
2505.49 72
2505.60 70
2505.72 66
2505.83 60
2505.95 52
2506.06 44
2506.18 35
2506.29 26
2506.41 17
2506.52 9
2506.64 3
2506.75 0
2506.87 0
2506.98 0
2507.09 0
2507.21 0
2507.32 1
2507.44 6
2507.55 11
2507.67 16
2507.78 22
2507.90 27
2508.01 33
2508.13 38
2508.24 41
2508.36 44
2508.47 45
2508.59 44
2508.70 42
2508.82 39
2508.93 36
2509.05 31
2509.16 26
2509.28 22
2509.39 17
2509.51 13
2509.62 9
2509.74 6
2509.85 3
2509.97 1
2510.08 0
2510.20 0
2510.31 1
2510.43 3
2510.54 5
2510.66 7
2510.77 7
2510.89 6
2511.00 3
2511.12 0
2511.23 0
2511.35 0
2511.46 0
2511.58 0
2511.69 0
2511.81 1
2511.92 4
2512.04 5
2512.15 6
2512.27 5
2512.38 5
2512.50 5
2512.61 6
2512.73 9
2512.84 13
2512.96 18
2513.07 23
2513.19 28
2513.30 32
2513.42 35
2513.53 38
2513.64 39
2513.76 40
2513.87 41
2513.99 40
2514.10 40
2514.22 39
2514.33 39
2514.45 38
2514.57 38
2514.68 38
2514.80 38
2514.91 37
2515.03 36
2515.14 35
2515.26 33
2515.37 32
2515.49 31
2515.60 30
2515.72 30
2515.83 30
2515.95 31
2516.06 31
2516.18 31
2516.29 30
2516.41 28
2516.52 24
2516.64 20
2516.75 15
2516.87 12
2516.98 10
2517.10 11
2517.21 14
2517.33 19
2517.44 25
2517.56 31
2517.67 37
2517.79 42
2517.90 47
2518.02 51
2518.13 54
2518.25 58
2518.36 61
2518.48 64
2518.59 66
2518.71 67
2518.82 68
2518.94 69
2519.05 67
2519.17 65
2519.28 61
2519.40 56
2519.51 52
2519.63 48
2519.74 45
2519.86 44
2519.97 44
2520.09 44
2520.20 43
2520.32 40
2520.43 36
2520.55 31
2520.66 25
2520.78 21
2520.89 18
2521.01 17
2521.13 17
2521.24 16
2521.36 16
2521.47 15
2521.59 13
2521.70 12
2521.82 11
2521.93 11
2522.05 11
2522.16 13
2522.28 14
2522.39 16
2522.51 18
2522.62 20
2522.74 23
2522.85 26
2522.97 30
2523.08 35
2523.20 41
2523.31 47
2523.43 53
2523.54 59
2523.66 63
2523.77 67
2523.89 69
2524.00 69
2524.12 67
2524.24 63
2524.35 57
2524.47 50
2524.58 43
2524.70 36
2524.81 30
2524.93 26
2525.04 23
2525.16 21
2525.27 19
2525.39 18
2525.50 18
2525.62 18
2525.73 17
2525.85 16
2525.96 14
2526.08 13
2526.19 11
2526.31 9
2526.43 7
2526.54 5
2526.66 4
2526.77 4
2526.89 4
2527.00 4
2527.12 6
2527.23 7
2527.35 9
2527.46 11
2527.58 14
2527.69 17
2527.81 19
2527.92 21
2528.04 21
2528.15 21
2528.27 20
2528.39 18
2528.50 18
2528.62 19
2528.73 22
2528.85 27
2528.96 33
2529.08 42
2529.19 52
2529.31 61
2529.42 71
2529.54 79
2529.65 86
2529.77 91
2529.88 95
2530.00 98
2530.12 99
2530.23 101
2530.35 101
2530.46 101
2530.58 100
2530.69 99
2530.81 95
2530.92 91
2531.04 85
2531.15 79
2531.27 72
2531.38 65
2531.50 60
2531.62 56
2531.73 54
2531.85 55
2531.96 58
2532.08 63
2532.19 70
2532.31 78
2532.42 86
2532.54 94
2532.65 101
2532.77 105
2532.89 108
2533.00 108
2533.12 106
2533.23 102
2533.35 97
2533.46 90
2533.58 82
2533.69 74
2533.81 66
2533.92 57
2534.04 50
2534.16 44
2534.27 40
2534.39 39
2534.50 39
2534.62 41
2534.73 43
2534.85 46
2534.96 49
2535.08 52
2535.19 55
2535.31 58
2535.43 63
2535.54 69
2535.66 77
2535.77 86
2535.89 96
2536.00 105
2536.12 113
2536.23 120
2536.35 125
2536.46 129
2536.58 132
2536.70 135
2536.81 138
2536.93 144
2537.04 153
2537.16 165
2537.27 180
2537.39 198
2537.50 218
2537.62 240
2537.74 263
2537.85 287
2537.97 311
2538.08 334
2538.20 355
2538.31 374
2538.43 391
2538.54 404
2538.66 414
2538.78 422
2538.89 429
2539.01 434
2539.12 439
2539.24 443
2539.35 445
2539.47 444
2539.58 442
2539.70 437
2539.82 430
2539.93 423
2540.05 415
2540.16 407
2540.28 399
2540.39 391
2540.51 381
2540.63 371
2540.74 361
2540.86 351
2540.97 341
2541.09 331
2541.20 321
2541.32 311
2541.43 299
2541.55 288
2541.67 278
2541.78 269
2541.90 262
2542.01 259
2542.13 258
2542.24 258
2542.36 256
2542.48 252
2542.59 245
2542.71 235
2542.82 222
2542.94 209
2543.05 196
2543.17 184
2543.28 174
2543.40 165
2543.52 157
2543.63 151
2543.75 146
2543.86 143
2543.98 141
2544.09 140
2544.21 140
2544.33 139
2544.44 136
2544.56 132
2544.67 126
2544.79 117
2544.90 107
2545.02 98
2545.14 89
2545.25 81
2545.37 75
2545.48 71
2545.60 69
2545.71 69
2545.83 69
2545.95 69
2546.06 69
2546.18 69
2546.29 67
2546.41 65
2546.52 61
2546.64 56
2546.76 50
2546.87 44
2546.99 37
2547.10 32
2547.22 28
2547.33 27
2547.45 27
2547.57 28
2547.68 29
2547.80 31
2547.91 31
2548.03 31
2548.15 31
2548.26 32
2548.38 33
2548.49 36
2548.61 40
2548.72 44
2548.84 49
2548.96 52
2549.07 55
2549.19 56
2549.30 57
2549.42 56
2549.53 55
2549.65 54
2549.77 52
2549.88 49
2550.00 45
2550.11 41
2550.23 36
2550.35 31
2550.46 26
2550.58 23
2550.69 21
2550.81 21
2550.92 24
2551.04 28
2551.16 33
2551.27 38
2551.39 43
2551.50 46
2551.62 46
2551.74 43
2551.85 37
2551.97 29
2552.08 21
2552.20 15
2552.31 12
2552.43 12
2552.55 16
2552.66 22
2552.78 30
2552.89 36
2553.01 41
2553.13 44
2553.24 45
2553.36 44
2553.47 43
2553.59 40
2553.71 37
2553.82 34
2553.94 31
2554.05 28
2554.17 26
2554.29 25
2554.40 26
2554.52 29
2554.63 33
2554.75 38
2554.86 42
2554.98 45
2555.10 45
2555.21 43
2555.33 38
2555.44 32
2555.56 24
2555.68 17
2555.79 9
2555.91 3
2556.02 0
2556.14 0
2556.26 0
2556.37 0
2556.49 0
2556.60 0
2556.72 2
2556.84 7
2556.95 13
2557.07 17
2557.18 20
2557.30 20
2557.42 19
2557.53 15
2557.65 11
2557.76 6
2557.88 2
2558.00 0
2558.11 0
2558.23 0
2558.34 0
2558.46 0
2558.58 0
2558.69 0
2558.81 0
2558.92 0
2559.04 0
2559.16 1
2559.27 3
2559.39 6
2559.50 9
2559.62 12
2559.74 16
2559.85 20
2559.97 26
2560.08 32
2560.20 39
2560.32 46
2560.43 52
2560.55 58
2560.66 61
2560.78 62
2560.90 60
2561.01 56
2561.13 51
2561.24 46
2561.36 40
2561.48 36
2561.59 33
2561.71 31
2561.83 31
2561.94 31
2562.06 33
2562.17 36
2562.29 39
2562.41 42
2562.52 44
2562.64 46
2562.75 46
2562.87 45
2562.99 42
2563.10 39
2563.22 35
2563.33 30
2563.45 27
2563.57 26
2563.68 25
2563.80 26
2563.92 28
2564.03 30
2564.15 32
2564.26 34
2564.38 35
2564.50 35
2564.61 36
2564.73 37
2564.84 37
2564.96 36
2565.08 33
2565.19 30
2565.31 26
2565.43 22
2565.54 20
2565.66 19
2565.77 21
2565.89 25
2566.01 31
2566.12 38
2566.24 45
2566.35 50
2566.47 53
2566.59 54
2566.70 52
2566.82 49
2566.94 44
2567.05 39
2567.17 35
2567.28 31
2567.40 27
2567.52 24
2567.63 22
2567.75 20
2567.87 18
2567.98 17
2568.10 16
2568.21 16
2568.33 16
2568.45 16
2568.56 15
2568.68 13
2568.80 10
2568.91 6
2569.03 1
2569.14 0
2569.26 0
2569.38 0
2569.49 0
2569.61 0
2569.73 0
2569.84 0
2569.96 1
2570.07 3
2570.19 4
2570.31 6
2570.42 8
2570.54 10
2570.66 13
2570.77 17
2570.89 20
2571.00 23
2571.12 25
2571.24 26
2571.35 26
2571.47 27
2571.59 28
2571.70 29
2571.82 31
2571.93 34
2572.05 35
2572.17 35
2572.28 34
2572.40 31
2572.52 28
2572.63 25
2572.75 23
2572.87 22
2572.98 22
2573.10 24
2573.21 25
2573.33 26
2573.45 27
2573.56 26
2573.68 24
2573.80 22
2573.91 20
2574.03 18
2574.15 16
2574.26 16
2574.38 17
2574.49 19
2574.61 22
2574.73 26
2574.84 30
2574.96 33
2575.08 34
2575.19 34
2575.31 31
2575.43 27
2575.54 23
2575.66 18
2575.77 15
2575.89 13
2576.01 14
2576.12 16
2576.24 20
2576.36 24
2576.47 27
2576.59 29
2576.71 28
2576.82 26
2576.94 23
2577.06 19
2577.17 16
2577.29 14
2577.40 12
2577.52 12
2577.64 13
2577.75 14
2577.87 16
2577.99 19
2578.10 22
2578.22 27
2578.34 32
2578.45 38
2578.57 45
2578.69 51
2578.80 57
2578.92 63
2579.04 67
2579.15 70
2579.27 72
2579.38 70
2579.50 66
2579.62 59
2579.73 50
2579.85 39
2579.97 29
2580.08 20
2580.20 14
2580.32 11
2580.43 12
2580.55 16
2580.67 22
2580.78 27
2580.90 31
2581.02 33
2581.13 32
2581.25 30
2581.37 27
2581.48 25
2581.60 24
2581.71 23
2581.83 23
2581.95 23
2582.06 22
2582.18 20
2582.30 17
2582.41 14
2582.53 10
2582.65 7
2582.76 6
2582.88 6
2583.00 8
2583.11 12
2583.23 17
2583.35 23
2583.46 30
2583.58 37
2583.70 44
2583.81 50
2583.93 56
2584.05 60
2584.16 64
2584.28 66
2584.40 66
2584.51 64
2584.63 60
2584.75 54
2584.86 47
2584.98 39
2585.10 31
2585.21 26
2585.33 24
2585.45 25
2585.56 29
2585.68 35
2585.80 43
2585.91 50
2586.03 55
2586.15 58
2586.26 59
2586.38 59
2586.50 58
2586.61 57
2586.73 56
2586.85 56
2586.96 56
2587.08 56
2587.19 56
2587.31 56
2587.43 56
2587.54 57
2587.66 59
2587.78 62
2587.90 66
2588.01 70
2588.13 74
2588.25 77
2588.36 78
2588.48 78
2588.60 76
2588.71 75
2588.83 73
2588.95 73
2589.06 74
2589.18 75
2589.30 76
2589.41 77
2589.53 77
2589.65 76
2589.76 74
2589.88 74
2590.00 74
2590.11 74
2590.23 76
2590.35 78
2590.46 80
2590.58 82
2590.70 83
2590.81 84
2590.93 85
2591.05 86
2591.16 87
2591.28 87
2591.40 87
2591.51 87
2591.63 87
2591.75 88
2591.86 90
2591.98 94
2592.10 98
2592.21 102
2592.33 107
2592.45 110
2592.56 112
2592.68 113
2592.80 112
2592.91 109
2593.03 105
2593.15 100
2593.26 94
2593.38 88
2593.50 81
2593.62 73
2593.73 66
2593.85 59
2593.97 53
2594.08 48
2594.20 44
2594.32 42
2594.43 41
2594.55 41
2594.67 40
2594.78 39
2594.90 38
2595.02 35
2595.13 32
2595.25 29
2595.37 27
2595.48 25
2595.60 25
2595.72 25
2595.84 27
2595.95 29
2596.07 32
2596.19 35
2596.30 38
2596.42 41
2596.54 46
2596.65 50
2596.77 55
2596.89 60
2597.00 63
2597.12 64
2597.24 62
2597.35 57
2597.47 50
2597.59 43
2597.71 35
2597.82 29
2597.94 25
2598.06 25
2598.17 27
2598.29 31
2598.41 37
2598.52 43
2598.64 48
2598.76 52
2598.87 55
2598.99 54
2599.11 52
2599.23 49
2599.34 46
2599.46 43
2599.58 41
2599.69 40
2599.81 40
2599.93 41
2600.04 42
2600.16 43
2600.28 43
2600.39 43
2600.51 43
2600.63 44
2600.75 44
2600.86 45
2600.98 46
2601.10 47
2601.21 48
2601.33 48
2601.45 47
2601.56 45
2601.68 43
2601.80 41
2601.92 40
2602.03 39
2602.15 39
2602.27 40
2602.38 41
2602.50 43
2602.62 46
2602.73 49
2602.85 52
2602.97 56
2603.09 61
2603.20 65
2603.32 70
2603.44 74
2603.55 77
2603.67 79
2603.79 81
2603.90 83
2604.02 86
2604.14 90
2604.26 95
2604.37 99
2604.49 103
2604.61 106
2604.72 106
2604.84 104
2604.96 102
2605.08 101
2605.19 102
2605.31 106
2605.43 113
2605.54 123
2605.66 135
2605.78 146
2605.89 156
2606.01 164
2606.13 172
2606.25 179
2606.36 185
2606.48 193
2606.60 202
2606.71 212
2606.83 222
2606.95 232
2607.07 241
2607.18 250
2607.30 257
2607.42 264
2607.53 269
2607.65 274
2607.77 277
2607.89 281
2608.00 284
2608.12 288
2608.24 295
2608.35 303
2608.47 313
2608.59 324
2608.71 335
2608.82 345
2608.94 352
2609.06 356
2609.17 356
2609.29 353
2609.41 349
2609.53 344
2609.64 340
2609.76 336
2609.88 334
2609.99 333
2610.11 331
2610.23 329
2610.35 324
2610.46 317
2610.58 308
2610.70 298
2610.81 288
2610.93 280
2611.05 273
2611.17 267
2611.28 262
2611.40 257
2611.52 251
2611.63 244
2611.75 234
2611.87 224
2611.99 213
2612.10 204
2612.22 196
2612.34 190
2612.46 186
2612.57 182
2612.69 180
2612.81 177
2612.92 173
2613.04 170
2613.16 166
2613.28 162
2613.39 157
2613.51 151
2613.63 144
2613.75 136
2613.86 128
2613.98 120
2614.10 113
2614.21 107
2614.33 103
2614.45 99
2614.57 96
2614.68 94
2614.80 92
2614.92 91
2615.04 88
2615.15 86
2615.27 83
2615.39 79
2615.50 75
2615.62 71
2615.74 68
2615.86 66
2615.97 65
2616.09 65
2616.21 66
2616.33 66
2616.44 66
2616.56 65
2616.68 65
2616.79 65
2616.91 65
2617.03 66
2617.15 68
2617.26 68
2617.38 68
2617.50 67
2617.62 65
2617.73 62
2617.85 58
2617.97 55
2618.09 51
2618.20 48
2618.32 46
2618.44 44
2618.55 42
2618.67 42
2618.79 44
2618.91 46
2619.02 50
2619.14 56
2619.26 61
2619.38 67
2619.49 72
2619.61 76
2619.73 78
2619.85 79
2619.96 80
2620.08 80
2620.20 79
2620.32 79
2620.43 80
2620.55 80
2620.67 81
2620.79 82
2620.90 83
2621.02 83
2621.14 83
2621.25 83
2621.37 83
2621.49 83
2621.61 83
2621.72 84
2621.84 85
2621.96 86
2622.08 86
2622.19 85
2622.31 83
2622.43 80
2622.55 76
2622.66 71
2622.78 66
2622.90 61
2623.02 56
2623.13 51
2623.25 48
2623.37 45
2623.49 44
2623.60 44
2623.72 45
2623.84 45
2623.96 45
2624.07 43
2624.19 39
2624.31 34
2624.43 29
2624.54 24
2624.66 21
2624.78 20
2624.90 21
2625.01 24
2625.13 26
2625.25 28
2625.37 29
2625.48 28
2625.60 26
2625.72 23
2625.84 20
2625.95 19
2626.07 19
2626.19 20
2626.31 23
2626.42 26
2626.54 30
2626.66 34
2626.78 36
2626.89 37
2627.01 36
2627.13 35
2627.25 34
2627.36 34
2627.48 34
2627.60 36
2627.72 39
2627.84 43
2627.95 47
2628.07 51
2628.19 54
2628.31 58
2628.42 60
2628.54 62
2628.66 62
2628.78 60
2628.89 58
2629.01 54
2629.13 49
2629.25 44
2629.36 41
2629.48 39
2629.60 40
2629.72 43
2629.83 47
2629.95 51
2630.07 54
2630.19 55
2630.30 54
2630.42 50
2630.54 45
2630.66 39
2630.78 33
2630.89 28
2631.01 24
2631.13 20
2631.25 17
2631.36 14
2631.48 11
2631.60 7
2631.72 3
2631.83 0
2631.95 0
2632.07 0
2632.19 0
2632.30 0
2632.42 0
2632.54 0
2632.66 0
2632.78 2
2632.89 9
2633.01 17
2633.13 25
2633.25 32
2633.36 37
2633.48 41
2633.60 43
2633.72 43
2633.83 43
2633.95 43
2634.07 43
2634.19 44
2634.31 45
2634.42 48
2634.54 51
2634.66 55
2634.78 60
2634.89 66
2635.01 72
2635.13 77
2635.25 83
2635.37 87
2635.48 90
2635.60 92
2635.72 92
2635.84 91
2635.95 88
2636.07 85
2636.19 82
2636.31 79
2636.42 77
2636.54 75
2636.66 73
2636.78 72
2636.90 71
2637.01 70
2637.13 67
2637.25 64
2637.37 60
2637.48 56
2637.60 52
2637.72 49
2637.84 47
2637.96 47
2638.07 47
2638.19 47
2638.31 46
2638.43 45
2638.55 44
2638.66 43
2638.78 43
2638.90 44
2639.02 47
2639.13 50
2639.25 54
2639.37 56
2639.49 58
2639.61 58
2639.72 57
2639.84 56
2639.96 53
2640.08 50
2640.19 46
2640.31 41
2640.43 35
2640.55 29
2640.67 24
2640.78 20
2640.90 19
2641.02 19
2641.14 20
2641.26 23
2641.37 27
2641.49 29
2641.61 30
2641.73 29
2641.85 27
2641.96 23
2642.08 17
2642.20 12
2642.32 8
2642.43 4
2642.55 3
2642.67 3
2642.79 5
2642.91 8
2643.02 12
2643.14 17
2643.26 23
2643.38 30
2643.50 37
2643.61 44
2643.73 50
2643.85 53
2643.97 54
2644.09 51
2644.20 46
2644.32 39
2644.44 32
2644.56 25
2644.68 20
2644.79 18
2644.91 18
2645.03 20
2645.15 23
2645.26 25
2645.38 26
2645.50 26
2645.62 24
2645.74 22
2645.85 20
2645.97 18
2646.09 18
2646.21 18
2646.33 20
2646.44 22
2646.56 25
2646.68 28
2646.80 31
2646.92 33
2647.03 36
2647.15 37
2647.27 39
2647.39 39
2647.51 39
2647.62 37
2647.74 36
2647.86 34
2647.98 34
2648.10 35
2648.21 39
2648.33 45
2648.45 54
2648.57 65
2648.69 77
2648.80 89
2648.92 99
2649.04 107
2649.16 111
2649.28 112
2649.40 110
2649.51 106
2649.63 100
2649.75 94
2649.87 87
2649.99 79
2650.10 71
2650.22 64
2650.34 56
2650.46 48
2650.58 42
2650.69 36
2650.81 33
2650.93 32
2651.05 32
2651.17 33
2651.28 35
2651.40 38
2651.52 41
2651.64 44
2651.76 46
2651.87 48
2651.99 48
2652.11 47
2652.23 45
2652.35 43
2652.47 41
2652.58 40
2652.70 40
2652.82 41
2652.94 42
2653.06 42
2653.17 42
2653.29 42
2653.41 40
2653.53 38
2653.65 35
2653.77 33
2653.88 32
2654.00 32
2654.12 33
2654.24 37
2654.36 41
2654.47 47
2654.59 52
2654.71 56
2654.83 58
2654.95 58
2655.06 57
2655.18 53
2655.30 48
2655.42 42
2655.54 37
2655.66 33
2655.77 30
2655.89 30
2656.01 31
2656.13 33
2656.25 36
2656.37 39
2656.48 40
2656.60 40
2656.72 39
2656.84 37
2656.96 36
2657.07 35
2657.19 35
2657.31 37
2657.43 40
2657.55 44
2657.67 47
2657.78 49
2657.90 50
2658.02 50
2658.14 49
2658.26 47
2658.38 45
2658.49 43
2658.61 42
2658.73 41
2658.85 40
2658.97 39
2659.08 38
2659.20 37
2659.32 35
2659.44 33
2659.56 30
2659.68 27
2659.79 24
2659.91 22
2660.03 19
2660.15 16
2660.27 13
2660.39 10
2660.50 8
2660.62 5
2660.74 4
2660.86 4
2660.98 4
2661.10 6
2661.21 8
2661.33 10
2661.45 12
2661.57 12
2661.69 13
2661.81 12
2661.92 11
2662.04 10
2662.16 10
2662.28 10
2662.40 10
2662.52 11
2662.63 12
2662.75 13
2662.87 13
2662.99 13
2663.11 12
2663.23 10
2663.34 8
2663.46 5
2663.58 2
2663.70 0
2663.82 0
2663.94 0
2664.05 2
2664.17 4
2664.29 7
2664.41 10
2664.53 13
2664.65 15
2664.76 16
2664.88 17
2665.00 16
2665.12 15
2665.24 13
2665.36 10
2665.48 6
2665.59 1
2665.71 0
2665.83 0
2665.95 0
2666.07 0
2666.19 0
2666.30 0
2666.42 0
2666.54 2
2666.66 6
2666.78 9
2666.90 11
2667.01 13
2667.13 14
2667.25 15
2667.37 17
2667.49 20
2667.61 23
2667.73 25
2667.84 27
2667.96 27
2668.08 24
2668.20 20
2668.32 15
2668.44 9
2668.55 3
2668.67 0
2668.79 0
2668.91 0
2669.03 0
2669.15 0
2669.27 0
2669.38 0
2669.50 0
2669.62 0
2669.74 5
2669.86 10
2669.98 15
2670.10 19
2670.21 23
2670.33 25
2670.45 28
2670.57 29
2670.69 30
2670.81 30
2670.92 29
2671.04 27
2671.16 23
2671.28 18
2671.40 13
2671.52 9
2671.64 6
2671.75 4
2671.87 3
2671.99 4
2672.11 5
2672.23 5
2672.35 6
2672.47 6
2672.58 6
2672.70 6
2672.82 6
2672.94 7
2673.06 7
2673.18 8
2673.30 9
2673.41 10
2673.53 10
2673.65 10
2673.77 10
2673.89 8
2674.01 6
2674.13 4
2674.24 1
2674.36 0
2674.48 0
2674.60 0
2674.72 0
2674.84 0
2674.96 0
2675.08 0
2675.19 0
2675.31 2
2675.43 7
2675.55 11
2675.67 14
2675.79 17
2675.91 17
2676.02 17
2676.14 16
2676.26 14
2676.38 12
2676.50 10
2676.62 8
2676.74 6
2676.85 4
2676.97 2
2677.09 1
2677.21 0
2677.33 2
2677.45 5
2677.57 9
2677.69 12
2677.80 16
2677.92 17
2678.04 18
2678.16 17
2678.28 17
2678.40 17
2678.52 18
2678.64 21
2678.75 25
2678.87 30
2678.99 35
2679.11 39
2679.23 41
2679.35 42
2679.47 42
2679.58 41
2679.70 39
2679.82 37
2679.94 36
2680.06 35
2680.18 34
2680.30 33
2680.42 33
2680.53 32
2680.65 32
2680.77 31
2680.89 31
2681.01 31
2681.13 31
2681.25 32
2681.37 33
2681.48 35
2681.60 37
2681.72 39
2681.84 41
2681.96 42
2682.08 43
2682.20 44
2682.32 43
2682.44 42
2682.55 40
2682.67 37
2682.79 33
2682.91 29
2683.03 25
2683.15 22
2683.27 20
2683.39 18
2683.50 16
2683.62 15
2683.74 14
2683.86 13
2683.98 12
2684.10 13
2684.22 15
2684.34 19
2684.45 25
2684.57 33
2684.69 41
2684.81 50
2684.93 59
2685.05 66
2685.17 73
2685.29 81
2685.41 90
2685.52 100
2685.64 111
2685.76 123
2685.88 134
2686.00 143
2686.12 150
2686.24 153
2686.36 154
2686.48 151
2686.59 147
2686.71 143
2686.83 140
2686.95 139
2687.07 140
2687.19 144
2687.31 149
2687.43 156
2687.55 162
2687.66 168
2687.78 174
2687.90 179
2688.02 184
2688.14 189
2688.26 194
2688.38 199
2688.50 204
2688.62 208
2688.73 210
2688.85 210
2688.97 210
2689.09 210
2689.21 210
2689.33 210
2689.45 211
2689.57 211
2689.69 209
2689.81 206
2689.92 202
2690.04 198
2690.16 195
2690.28 195
2690.40 198
2690.52 204
2690.64 213
2690.76 223
2690.88 234
2690.99 244
2691.11 253
2691.23 262
2691.35 271
2691.47 282
2691.59 294
2691.71 309
2691.83 327
2691.95 348
2692.07 372
2692.18 399
2692.30 428
2692.42 457
2692.54 488
2692.66 519
2692.78 551
2692.90 585
2693.02 622
2693.14 661
2693.26 703
2693.37 746
2693.49 788
2693.61 827
2693.73 860
2693.85 888
2693.97 911
2694.09 929
2694.21 942
2694.33 951
2694.45 956
2694.57 957
2694.68 955
2694.80 951
2694.92 945
2695.04 939
2695.16 934
2695.28 929
2695.40 924
2695.52 918
2695.64 910
2695.76 900
2695.88 887
2695.99 871
2696.11 855
2696.23 839
2696.35 824
2696.47 809
2696.59 794
2696.71 779
2696.83 764
2696.95 749
2697.07 732
2697.19 715
2697.30 697
2697.42 679
2697.54 659
2697.66 639
2697.78 617
2697.90 596
2698.02 573
2698.14 550
2698.26 528
2698.38 505
2698.50 482
2698.61 458
2698.73 432
2698.85 406
2698.97 380
2699.09 355
2699.21 332
2699.33 313
2699.45 297
2699.57 285
2699.69 276
2699.81 268
2699.93 260
2700.04 251
2700.16 240
2700.28 226
2700.40 211
2700.52 195
2700.64 179
2700.76 165
2700.88 153
2701.00 145
2701.12 141
2701.24 140
2701.36 140
2701.48 141
2701.59 142
2701.71 143
2701.83 142
2701.95 139
2702.07 136
2702.19 132
2702.31 127
2702.43 122
2702.55 115
2702.67 108
2702.79 102
2702.91 95
2703.03 90
2703.14 86
2703.26 83
2703.38 81
2703.50 80
2703.62 79
2703.74 78
2703.86 75
2703.98 72
2704.10 68
2704.22 64
2704.34 60
2704.46 57
2704.58 55
2704.69 53
2704.81 52
2704.93 51
2705.05 50
2705.17 50
2705.29 51
2705.41 52
2705.53 54
2705.65 57
2705.77 59
2705.89 61
2706.01 63
2706.13 64
2706.25 66
2706.37 67
2706.48 68
2706.60 70
2706.72 71
2706.84 71
2706.96 69
2707.08 64
2707.20 58
2707.32 48
2707.44 38
2707.56 26
2707.68 16
2707.80 9
2707.92 5
2708.04 5
2708.16 8
2708.27 13
2708.39 19
2708.51 24
2708.63 27
2708.75 28
2708.87 27
2708.99 26
2709.11 24
2709.23 24
2709.35 24
2709.47 25
2709.59 26
2709.71 27
2709.83 28
2709.95 29
2710.07 31
2710.18 33
2710.30 37
2710.42 42
2710.54 48
2710.66 54
2710.78 60
2710.90 65
2711.02 68
2711.14 70
2711.26 70
2711.38 69
2711.50 68
2711.62 67
2711.74 67
2711.86 68
2711.98 68
2712.10 68
2712.21 67
2712.33 64
2712.45 59
2712.57 53
2712.69 46
2712.81 40
2712.93 36
2713.05 34
2713.17 34
2713.29 37
2713.41 40
2713.53 45
2713.65 50
2713.77 55
2713.89 61
2714.01 67
2714.13 73
2714.25 79
2714.37 84
2714.48 87
2714.60 89
2714.72 89
2714.84 88
2714.96 86
2715.08 85
2715.20 85
2715.32 86
2715.44 89
2715.56 93
2715.68 99
2715.80 106
2715.92 113
2716.04 120
2716.16 127
2716.28 133
2716.40 139
2716.52 144
2716.64 148
2716.76 151
2716.88 153
2716.99 154
2717.11 155
2717.23 156
2717.35 159
2717.47 165
2717.59 172
2717.71 182
2717.83 194
2717.95 208
2718.07 223
2718.19 238
2718.31 254
2718.43 270
2718.55 287
2718.67 303
2718.79 321
2718.91 339
2719.03 358
2719.15 378
2719.27 397
2719.39 416
2719.51 432
2719.63 445
2719.75 455
2719.86 462
2719.98 465
2720.10 467
2720.22 468
2720.34 470
2720.46 474
2720.58 479
2720.70 486
2720.82 492
2720.94 497
2721.06 496
2721.18 490
2721.30 478
2721.42 458
2721.54 435
2721.66 409
2721.78 383
2721.90 360
2722.02 341
2722.14 326
2722.26 312
2722.38 300
2722.50 287
2722.62 272
2722.74 255
2722.86 238
2722.98 222
2723.10 208
2723.22 196
2723.33 187
2723.45 180
2723.57 175
2723.69 170
2723.81 165
2723.93 160
2724.05 154
2724.17 147
2724.29 140
2724.41 132
2724.53 124
2724.65 115
2724.77 105
2724.89 96
2725.01 85
2725.13 75
2725.25 66
2725.37 58
2725.49 51
2725.61 47
2725.73 44
2725.85 42
2725.97 41
2726.09 40
2726.21 38
2726.33 36
2726.45 33
2726.57 31
2726.69 30
2726.81 30
2726.93 32
2727.05 36
2727.17 41
2727.29 46
2727.41 53
2727.53 60
2727.65 66
2727.77 73
2727.88 79
2728.00 83
2728.12 85
2728.24 84
2728.36 81
2728.48 75
2728.60 68
2728.72 61
2728.84 54
2728.96 47
2729.08 42
2729.20 37
2729.32 34
2729.44 31
2729.56 29
2729.68 27
2729.80 26
2729.92 25
2730.04 25
2730.16 25
2730.28 25
2730.40 24
2730.52 22
2730.64 20
2730.76 16
2730.88 11
2731.00 5
2731.12 0
2731.24 0
2731.36 0
2731.48 0
2731.60 0
2731.72 0
2731.84 0
2731.96 0
2732.08 5
2732.20 14
2732.32 22
2732.44 28
2732.56 31
2732.68 32
2732.80 32
2732.92 30
2733.04 29
2733.16 29
2733.28 30
2733.40 32
2733.52 36
2733.64 40
2733.76 46
2733.88 52
2734.00 58
2734.12 65
2734.24 71
2734.36 77
2734.48 83
2734.60 87
2734.72 90
2734.84 90
2734.96 89
2735.08 87
2735.20 83
2735.32 78
2735.44 74
2735.56 69
2735.68 66
2735.80 63
2735.92 61
2736.04 59
2736.16 57
2736.28 54
2736.40 51
2736.52 46
2736.64 41
2736.76 36
2736.88 32
2737.00 30
2737.12 30
2737.24 32
2737.36 36
2737.48 42
2737.60 47
2737.72 52
2737.84 55
2737.96 57
2738.08 57
2738.20 56
2738.32 54
2738.44 53
2738.56 52
2738.68 53
2738.80 55
2738.92 57
2739.04 60
2739.16 62
2739.28 63
2739.40 63
2739.52 62
2739.64 59
2739.76 55
2739.88 50
2740.00 44
2740.12 38
2740.24 31
2740.36 25
2740.48 21
2740.60 17
2740.72 16
2740.84 17
2740.96 19
2741.08 23
2741.20 27
2741.32 31
2741.44 33
2741.56 34
2741.68 33
2741.80 31
2741.92 28
2742.04 25
2742.16 22
2742.28 19
2742.40 17
2742.52 16
2742.64 16
2742.76 15
2742.88 15
2743.00 15
2743.12 16
2743.24 18
2743.36 20
2743.48 24
2743.60 27
2743.72 31
2743.84 35
2743.96 39
2744.08 43
2744.20 49
2744.32 55
2744.44 61
2744.56 69
2744.68 77
2744.80 84
2744.92 92
2745.04 98
2745.16 103
2745.28 106
2745.40 107
2745.52 105
2745.64 101
2745.76 95
2745.88 88
2746.00 82
2746.12 77
2746.24 74
2746.36 73
2746.48 74
2746.60 76
2746.72 79
2746.84 83
2746.97 86
2747.09 90
2747.21 94
2747.33 98
2747.45 103
2747.57 108
2747.69 113
2747.81 117
2747.93 120
2748.05 120
2748.17 117
2748.29 113
2748.41 106
2748.53 98
2748.65 90
2748.77 81
2748.89 72
2749.01 64
2749.13 57
2749.25 52
2749.37 50
2749.49 50
2749.61 52
2749.73 55
2749.85 59
2749.97 62
2750.09 63
2750.21 64
2750.33 63
2750.45 61
2750.57 60
2750.69 58
2750.81 56
2750.93 54
2751.05 53
2751.17 51
2751.29 49
2751.41 47
2751.54 44
2751.66 42
2751.78 39
2751.90 36
2752.02 33
2752.14 31
2752.26 31
2752.38 33
2752.50 35
2752.62 38
2752.74 41
2752.86 43
2752.98 42
2753.10 39
2753.22 35
2753.34 30
2753.46 24
2753.58 19
2753.70 16
2753.82 14
2753.94 15
2754.06 17
2754.18 21
2754.30 27
2754.42 34
2754.54 40
2754.66 46
2754.78 50
2754.90 53
2755.03 55
2755.15 55
2755.27 55
2755.39 56
2755.51 58
2755.63 61
2755.75 64
2755.87 68
2755.99 71
2756.11 72
2756.23 72
2756.35 69
2756.47 64
2756.59 58
2756.71 50
2756.83 42
2756.95 33
2757.07 26
2757.19 19
2757.31 13
2757.43 8
2757.55 4
2757.67 0
2757.79 0
2757.92 0
2758.04 0
2758.16 0
2758.28 0
2758.40 0
2758.52 0
2758.64 0
2758.76 0
2758.88 0
2759.00 3
2759.12 9
2759.24 16
2759.36 25
2759.48 33
2759.60 40
2759.72 46
2759.84 49
2759.96 52
2760.08 54
2760.20 57
2760.32 61
2760.45 65
2760.57 69
2760.69 72
2760.81 75
2760.93 76
2761.05 76
2761.17 75
2761.29 73
2761.41 72
2761.53 72
2761.65 72
2761.77 71
2761.89 71
2762.01 71
2762.13 70
2762.25 68
2762.37 68
2762.49 67
2762.61 68
2762.74 69
2762.86 71
2762.98 73
2763.10 74
2763.22 75
2763.34 74
2763.46 73
2763.58 71
2763.70 70
2763.82 68
2763.94 67
2764.06 66
2764.18 64
2764.30 63
2764.42 62
2764.54 61
2764.66 61
2764.79 63
2764.91 67
2765.03 71
2765.15 76
2765.27 81
2765.39 85
2765.51 88
2765.63 90
2765.75 92
2765.87 95
2765.99 99
2766.11 104
2766.23 109
2766.35 116
2766.47 122
2766.59 129
2766.71 136
2766.84 143
2766.96 149
2767.08 156
2767.20 161
2767.32 165
2767.44 166
2767.56 164
2767.68 159
2767.80 152
2767.92 144
2768.04 136
2768.16 129
2768.28 123
2768.40 120
2768.52 120
2768.65 121
2768.77 124
2768.89 127
2769.01 129
2769.13 131
2769.25 131
2769.37 130
2769.49 127
2769.61 125
2769.73 121
2769.85 117
2769.97 113
2770.09 109
2770.21 104
2770.34 98
2770.46 92
2770.58 87
2770.70 82
2770.82 79
2770.94 77
2771.06 76
2771.18 77
2771.30 78
2771.42 79
2771.54 80
2771.66 78
2771.78 75
2771.90 70
2772.03 65
2772.15 59
2772.27 54
2772.39 50
2772.51 47
2772.63 45
2772.75 43
2772.87 43
2772.99 43
2773.11 44
2773.23 45
2773.35 47
2773.48 48
2773.60 50
2773.72 51
2773.84 52
2773.96 51
2774.08 50
2774.20 47
2774.32 44
2774.44 40
2774.56 35
2774.68 30
2774.80 24
2774.92 19
2775.05 15
2775.17 10
2775.29 7
2775.41 3
2775.53 1
2775.65 0
2775.77 0
2775.89 0
2776.01 0
2776.13 0
2776.25 0
2776.37 1
2776.50 4
2776.62 7
2776.74 11
2776.86 14
2776.98 16
2777.10 17
2777.22 18
2777.34 18
2777.46 18
2777.58 19
2777.70 21
2777.83 24
2777.95 27
2778.07 31
2778.19 34
2778.31 36
2778.43 36
2778.55 35
2778.67 34
2778.79 33
2778.91 34
2779.03 37
2779.16 42
2779.28 49
2779.40 56
2779.52 63
2779.64 69
2779.76 74
2779.88 79
2780.00 82
2780.12 84
2780.24 84
2780.36 83
2780.49 80
2780.61 75
2780.73 69
2780.85 62
2780.97 55
2781.09 50
2781.21 45
2781.33 43
2781.45 42
2781.57 42
2781.69 43
2781.82 46
2781.94 49
2782.06 52
2782.18 55
2782.30 58
2782.42 59
2782.54 60
2782.66 59
2782.78 56
2782.90 53
2783.03 50
2783.15 46
2783.27 44
2783.39 43
2783.51 44
2783.63 46
2783.75 49
2783.87 53
2783.99 57
2784.11 60
2784.24 61
2784.36 59
2784.48 56
2784.60 50
2784.72 42
2784.84 33
2784.96 24
2785.08 16
2785.20 9
2785.32 4
2785.45 0
2785.57 0
2785.69 0
2785.81 0
2785.93 0
2786.05 0
2786.17 0
2786.29 0
2786.41 0
2786.54 1
2786.66 7
2786.78 15
2786.90 23
2787.02 31
2787.14 39
2787.26 45
2787.38 51
2787.50 55
2787.63 58
2787.75 59
2787.87 59
2787.99 59
2788.11 60
2788.23 61
2788.35 63
2788.47 66
2788.59 71
2788.72 76
2788.84 83
2788.96 89
2789.08 95
2789.20 101
2789.32 106
2789.44 110
2789.56 112
2789.68 112
2789.81 110
2789.93 108
2790.05 105
2790.17 103
2790.29 102
2790.41 102
2790.53 105
2790.65 108
2790.77 112
2790.90 116
2791.02 120
2791.14 121
2791.26 122
2791.38 122
2791.50 121
2791.62 121
2791.74 122
2791.87 123
2791.99 124
2792.11 125
2792.23 125
2792.35 122
2792.47 119
2792.59 115
2792.71 110
2792.83 106
2792.96 103
2793.08 102
2793.20 102
2793.32 104
2793.44 107
2793.56 111
2793.68 115
2793.80 118
2793.93 121
2794.05 123
2794.17 123
2794.29 122
2794.41 121
2794.53 120
2794.65 119
2794.77 119
2794.90 120
2795.02 120
2795.14 120
2795.26 119
2795.38 116
2795.50 113
2795.62 109
2795.74 104
2795.87 100
2795.99 97
2796.11 95
2796.23 93
2796.35 91
2796.47 88
2796.59 85
2796.71 81
2796.84 78
2796.96 75
2797.08 73
2797.20 72
2797.32 71
2797.44 71
2797.56 73
2797.69 74
2797.81 77
2797.93 81
2798.05 85
2798.17 90
2798.29 94
2798.41 98
2798.53 102
2798.66 104
2798.78 105
2798.90 106
2799.02 108
2799.14 109
2799.26 112
2799.38 114
2799.51 115
2799.63 115
2799.75 113
2799.87 108
2799.99 101
2800.11 92
2800.23 84
2800.35 76
2800.48 71
2800.60 69
2800.72 71
2800.84 75
2800.96 81
2801.08 89
2801.20 97
2801.33 105
2801.45 113
2801.57 119
2801.69 124
2801.81 128
2801.93 130
2802.05 132
2802.18 132
2802.30 132
2802.42 131
2802.54 129
2802.66 127
2802.78 124
2802.90 121
2803.03 119
2803.15 117
2803.27 115
2803.39 115
2803.51 116
2803.63 116
2803.75 117
2803.88 116
2804.00 114
2804.12 110
2804.24 104
2804.36 98
2804.48 92
2804.60 89
2804.73 87
2804.85 87
2804.97 89
2805.09 91
2805.21 93
2805.33 95
2805.45 97
2805.58 99
2805.70 103
2805.82 107
2805.94 112
2806.06 116
2806.18 118
2806.31 118
2806.43 115
2806.55 111
2806.67 106
2806.79 101
2806.91 97
2807.03 95
2807.16 95
2807.28 96
2807.40 97
2807.52 96
2807.64 93
2807.76 87
2807.89 79
2808.01 69
2808.13 58
2808.25 47
2808.37 37
2808.49 30
2808.61 26
2808.74 26
2808.86 29
2808.98 35
2809.10 41
2809.22 48
2809.34 52
2809.47 53
2809.59 52
2809.71 48
2809.83 42
2809.95 36
2810.07 31
2810.19 27
2810.32 27
2810.44 29
2810.56 32
2810.68 37
2810.80 42
2810.92 46
2811.05 48
2811.17 49
2811.29 48
2811.41 46
2811.53 44
2811.65 42
2811.78 40
2811.90 39
2812.02 38
2812.14 38
2812.26 38
2812.38 39
2812.51 40
2812.63 40
2812.75 41
2812.87 42
2812.99 43
2813.11 44
2813.24 44
2813.36 44
2813.48 43
2813.60 42
2813.72 41
2813.84 38
2813.97 35
2814.09 32
2814.21 29
2814.33 27
2814.45 26
2814.57 26
2814.70 27
2814.82 29
2814.94 32
2815.06 35
2815.18 37
2815.30 39
2815.43 40
2815.55 40
2815.67 39
2815.79 37
2815.91 35
2816.03 34
2816.16 33
2816.28 34
2816.40 36
2816.52 39
2816.64 41
2816.76 41
2816.89 41
2817.01 38
2817.13 36
2817.25 34
2817.37 34
2817.49 37
2817.62 42
2817.74 49
2817.86 56
2817.98 63
2818.10 66
2818.23 66
2818.35 64
2818.47 59
2818.59 52
2818.71 46
2818.83 40
2818.96 36
2819.08 33
2819.20 33
2819.32 36
2819.44 40
2819.56 46
2819.69 53
2819.81 61
2819.93 67
2820.05 73
2820.17 77
2820.30 79
2820.42 80
2820.54 79
2820.66 78
2820.78 76
2820.90 74
2821.03 71
2821.15 69
2821.27 66
2821.39 63
2821.51 61
2821.64 58
2821.76 55
2821.88 53
2822.00 51
2822.12 49
2822.24 48
2822.37 46
2822.49 44
2822.61 43
2822.73 42
2822.85 42
2822.98 44
2823.10 47
2823.22 52
2823.34 57
2823.46 63
2823.59 69
2823.71 73
2823.83 75
2823.95 75
2824.07 73
2824.19 70
2824.32 65
2824.44 60
2824.56 55
2824.68 51
2824.80 49
2824.93 48
2825.05 48
2825.17 49
2825.29 50
2825.41 50
2825.54 49
2825.66 48
2825.78 45
2825.90 43
2826.02 40
2826.15 39
2826.27 38
2826.39 39
2826.51 40
2826.63 42
2826.75 44
2826.88 45
2827.00 46
2827.12 45
2827.24 43
2827.36 41
2827.49 38
2827.61 36
2827.73 35
2827.85 37
2827.97 41
2828.10 47
2828.22 53
2828.34 59
2828.46 65
2828.58 68
2828.71 70
2828.83 71
2828.95 72
2829.07 72
2829.19 74
2829.32 77
2829.44 80
2829.56 84
2829.68 86
2829.80 87
2829.93 87
2830.05 84
2830.17 81
2830.29 77
2830.41 74
2830.54 71
2830.66 69
2830.78 68
2830.90 68
2831.02 68
2831.15 67
2831.27 66
2831.39 64
2831.51 61
2831.63 58
2831.76 55
2831.88 51
2832.00 48
2832.12 45
2832.24 42
2832.37 40
2832.49 38
2832.61 36
2832.73 33
2832.86 30
2832.98 26
2833.10 22
2833.22 16
2833.34 10
2833.47 5
2833.59 2
2833.71 1
2833.83 3
2833.95 9
2834.08 18
2834.20 29
2834.32 40
2834.44 50
2834.56 57
2834.69 62
2834.81 64
2834.93 63
2835.05 61
2835.18 59
2835.30 57
2835.42 55
2835.54 55
2835.66 55
2835.79 56
2835.91 57
2836.03 57
2836.15 58
2836.27 58
2836.40 58
2836.52 58
2836.64 57
2836.76 56
2836.89 55
2837.01 53
2837.13 52
2837.25 52
2837.37 53
2837.50 55
2837.62 60
2837.74 65
2837.86 72
2837.98 78
2838.11 84
2838.23 88
2838.35 92
2838.47 94
2838.60 95
2838.72 95
2838.84 94
2838.96 92
2839.08 90
2839.21 87
2839.33 86
2839.45 84
2839.57 84
2839.70 85
2839.82 87
2839.94 88
2840.06 89
2840.18 87
2840.31 84
2840.43 79
2840.55 73
2840.67 67
2840.80 62
2840.92 57
2841.04 54
2841.16 52
2841.28 51
2841.41 50
2841.53 48
2841.65 46
2841.77 44
2841.90 42
2842.02 40
2842.14 37
2842.26 36
2842.39 34
2842.51 32
2842.63 30
2842.75 28
2842.87 25
2843.00 22
2843.12 19
2843.24 16
2843.36 12
2843.49 8
2843.61 5
2843.73 2
2843.85 0
2843.97 0
2844.10 0
2844.22 0
2844.34 0
2844.46 0
2844.59 0
2844.71 0
2844.83 0
2844.95 2
2845.08 5
2845.20 8
2845.32 11
2845.44 14
2845.57 16
2845.69 18
2845.81 20
2845.93 22
2846.05 24
2846.18 27
2846.30 31
2846.42 35
2846.54 40
2846.67 46
2846.79 52
2846.91 57
2847.03 61
2847.16 64
2847.28 65
2847.40 63
2847.52 60
2847.65 56
2847.77 50
2847.89 44
2848.01 37
2848.14 31
2848.26 24
2848.38 19
2848.50 14
2848.62 11
2848.75 9
2848.87 9
2848.99 11
2849.11 15
2849.24 20
2849.36 25
2849.48 31
2849.60 36
2849.73 41
2849.85 44
2849.97 48
2850.09 50
2850.22 52
2850.34 52
2850.46 52
2850.58 51
2850.71 50
2850.83 49
2850.95 49
2851.07 50
2851.20 53
2851.32 57
2851.44 61
2851.56 63
2851.69 63
2851.81 60
2851.93 54
2852.05 46
2852.18 38
2852.30 29
2852.42 23
2852.54 18
2852.67 17
2852.79 17
2852.91 20
2853.03 23
2853.16 26
2853.28 29
2853.40 31
2853.52 32
2853.65 33
2853.77 34
2853.89 35
2854.01 37
2854.14 38
2854.26 40
2854.38 42
2854.50 44
2854.63 45
2854.75 46
2854.87 47
2854.99 47
2855.12 48
2855.24 48
2855.36 48
2855.48 48
2855.61 48
2855.73 49
2855.85 48
2855.97 47
2856.10 46
2856.22 43
2856.34 41
2856.46 40
2856.59 40
2856.71 41
2856.83 44
2856.96 47
2857.08 51
2857.20 53
2857.32 55
2857.45 54
2857.57 51
2857.69 47
2857.81 40
2857.94 32
2858.06 24
2858.18 15
2858.30 7
2858.43 0
2858.55 0
2858.67 0
2858.79 0
2858.92 0
2859.04 0
2859.16 0
2859.28 4
2859.41 13
2859.53 21
2859.65 30
2859.78 39
2859.90 48
2860.02 56
2860.14 63
2860.27 70
2860.39 75
2860.51 78
2860.63 80
2860.76 79
2860.88 77
2861.00 73
2861.12 68
2861.25 63
2861.37 58
2861.49 54
2861.62 51
2861.74 50
2861.86 51
2861.98 53
2862.11 56
2862.23 60
2862.35 63
2862.47 65
2862.60 66
2862.72 66
2862.84 66
2862.97 67
2863.09 70
2863.21 75
2863.33 81
2863.46 89
2863.58 96
2863.70 102
2863.82 106
2863.95 108
2864.07 108
2864.19 106
2864.32 102
2864.44 97
2864.56 91
2864.68 84
2864.81 76
2864.93 69
2865.05 62
2865.17 55
2865.30 50
2865.42 45
2865.54 41
2865.67 37
2865.79 34
2865.91 32
2866.03 30
2866.16 30
2866.28 32
2866.40 35
2866.53 40
2866.65 47
2866.77 54
2866.89 61
2867.02 68
2867.14 73
2867.26 75
2867.38 75
2867.51 73
2867.63 68
2867.75 62
2867.88 55
2868.00 49
2868.12 44
2868.24 42
2868.37 41
2868.49 43
2868.61 46
2868.74 50
2868.86 55
2868.98 62
2869.10 68
2869.23 76
2869.35 84
2869.47 93
2869.60 103
2869.72 114
2869.84 125
2869.96 137
2870.09 147
2870.21 157
2870.33 166
2870.46 174
2870.58 180
2870.70 185
2870.82 188
2870.95 190
2871.07 190
2871.19 190
2871.32 190
2871.44 189
2871.56 189
2871.69 189
2871.81 189
2871.93 189
2872.05 189
2872.18 187
2872.30 186
2872.42 185
2872.55 183
2872.67 182
2872.79 182
2872.91 183
2873.04 184
2873.16 185
2873.28 186
2873.41 186
2873.53 184
2873.65 181
2873.77 176
2873.90 170
2874.02 164
2874.14 157
2874.27 150
2874.39 143
2874.51 137
2874.64 131
2874.76 126
2874.88 122
2875.00 118
2875.13 114
2875.25 109
2875.37 105
2875.50 99
2875.62 94
2875.74 89
2875.87 85
2875.99 82
2876.11 82
2876.23 83
2876.36 85
2876.48 89
2876.60 93
2876.73 97
2876.85 101
2876.97 104
2877.10 106
2877.22 106
2877.34 105
2877.46 101
2877.59 94
2877.71 86
2877.83 76
2877.96 66
2878.08 55
2878.20 44
2878.33 34
2878.45 26
2878.57 19
2878.70 14
2878.82 11
2878.94 9
2879.06 7
2879.19 4
2879.31 2
2879.43 0
2879.56 0
2879.68 0
2879.80 0
2879.93 0
2880.05 0
2880.17 0
2880.30 0
2880.42 9
2880.54 20
2880.66 33
2880.79 45
2880.91 57
2881.03 65
2881.16 70
2881.28 71
2881.40 69
2881.53 65
2881.65 61
2881.77 56
2881.90 53
2882.02 52
2882.14 52
2882.27 53
2882.39 53
2882.51 52
2882.63 50
2882.76 47
2882.88 43
2883.00 39
2883.13 36
2883.25 33
2883.37 30
2883.50 28
2883.62 26
2883.74 23
2883.87 20
2883.99 17
2884.11 15
2884.24 14
2884.36 15
2884.48 18
2884.61 21
2884.73 25
2884.85 28
2884.97 30
2885.10 29
2885.22 27
2885.34 22
2885.47 16
2885.59 9
2885.71 3
2885.84 0
2885.96 0
2886.08 0
2886.21 2
2886.33 8
2886.45 17
2886.58 26
2886.70 35
2886.82 43
2886.95 49
2887.07 53
2887.19 55
2887.32 56
2887.44 56
2887.56 54
2887.69 52
2887.81 49
2887.93 46
2888.06 43
2888.18 39
2888.30 37
2888.43 35
2888.55 34
2888.67 35
2888.79 37
2888.92 41
2889.04 46
2889.16 54
2889.29 62
2889.41 70
2889.53 79
2889.66 87
2889.78 94
2889.90 101
2890.03 107
2890.15 112
2890.27 116
2890.40 119
2890.52 121
2890.64 121
2890.77 119
2890.89 115
2891.01 110
2891.14 104
2891.26 97
2891.38 90
2891.51 84
2891.63 79
2891.75 74
2891.88 70
2892.00 66
2892.12 62
2892.25 59
2892.37 56
2892.49 54
2892.62 53
2892.74 53
2892.86 55
2892.99 58
2893.11 62
2893.23 66
2893.36 69
2893.48 73
2893.60 75
2893.73 76
2893.85 76
2893.97 76
2894.10 75
2894.22 74
2894.34 72
2894.47 70
2894.59 68
2894.72 65
2894.84 61
2894.96 56
2895.09 51
2895.21 47
2895.33 45
2895.46 45
2895.58 49
2895.70 55
2895.83 64
2895.95 74
2896.07 85
2896.20 95
2896.32 104
2896.44 109
2896.57 113
2896.69 113
2896.81 112
2896.94 110
2897.06 107
2897.18 104
2897.31 101
2897.43 98
2897.55 95
2897.68 91
2897.80 86
2897.92 79
2898.05 72
2898.17 64
2898.29 56
2898.42 49
2898.54 43
2898.67 39
2898.79 36
2898.91 34
2899.04 32
2899.16 30
2899.28 30
2899.41 32
2899.53 36
2899.65 42
2899.78 52
2899.90 65
2900.02 79
2900.15 93
2900.27 106
2900.39 117
2900.52 124
2900.64 127
2900.76 128
2900.89 125
2901.01 122
2901.14 120
2901.26 118
2901.38 117
2901.51 117
2901.63 117
2901.75 117
2901.88 115
2902.00 111
2902.12 107
2902.25 104
2902.37 101
2902.49 100
2902.62 101
2902.74 103
2902.87 107
2902.99 112
2903.11 116
2903.24 120
2903.36 124
2903.48 127
2903.61 130
2903.73 132
2903.85 135
2903.98 138
2904.10 139
2904.22 140
2904.35 140
2904.47 138
2904.60 135
2904.72 130
2904.84 124
2904.97 117
2905.09 110
2905.21 102
2905.34 94
2905.46 87
2905.58 82
2905.71 79
2905.83 79
2905.96 82
2906.08 89
2906.20 99
2906.33 110
2906.45 121
2906.57 130
2906.70 136
2906.82 139
2906.94 138
2907.07 135
2907.19 131
2907.32 128
2907.44 125
2907.56 126
2907.69 128
2907.81 133
2907.93 140
2908.06 149
2908.18 160
2908.31 171
2908.43 181
2908.55 191
2908.68 198
2908.80 202
2908.92 204
2909.05 202
2909.17 199
2909.29 194
2909.42 188
2909.54 182
2909.67 176
2909.79 172
2909.91 169
2910.04 167
2910.16 165
2910.28 163
2910.41 160
2910.53 155
2910.66 147
2910.78 138
2910.90 127
2911.03 118
2911.15 111
2911.27 106
2911.40 106
2911.52 108
2911.65 112
2911.77 117
2911.89 121
2912.02 124
2912.14 125
2912.26 123
2912.39 120
2912.51 115
2912.64 109
2912.76 103
2912.88 97
2913.01 92
2913.13 87
2913.25 82
2913.38 78
2913.50 74
2913.63 70
2913.75 68
2913.87 67
2914.00 68
2914.12 70
2914.25 72
2914.37 73
2914.49 74
2914.62 73
2914.74 71
2914.86 70
2914.99 68
2915.11 68
2915.24 68
2915.36 68
2915.48 68
2915.61 66
2915.73 64
2915.86 61
2915.98 58
2916.10 56
2916.23 56
2916.35 57
2916.47 60
2916.60 64
2916.72 68
2916.85 71
2916.97 75
2917.09 77
2917.22 79
2917.34 81
2917.47 84
2917.59 87
2917.71 92
2917.84 100
2917.96 109
2918.08 120
2918.21 133
2918.33 146
2918.46 159
2918.58 171
2918.70 182
2918.83 191
2918.95 198
2919.08 204
2919.20 207
2919.32 209
2919.45 209
2919.57 207
2919.70 205
2919.82 202
2919.94 199
2920.07 198
2920.19 197
2920.32 199
2920.44 202
2920.56 208
2920.69 215
2920.81 223
2920.94 233
2921.06 242
2921.18 250
2921.31 256
2921.43 258
2921.55 258
2921.68 254
2921.80 248
2921.93 240
2922.05 231
2922.17 222
2922.30 212
2922.42 203
2922.55 195
2922.67 186
2922.79 177
2922.92 169
2923.04 161
2923.17 153
2923.29 147
2923.41 140
2923.54 134
2923.66 126
2923.79 118
2923.91 107
2924.03 95
2924.16 83
2924.28 71
2924.41 61
2924.53 54
2924.66 51
2924.78 51
2924.90 54
2925.03 57
2925.15 60
2925.28 62
2925.40 63
2925.52 62
2925.65 61
2925.77 60
2925.90 59
2926.02 59
2926.14 60
2926.27 62
2926.39 66
2926.52 69
2926.64 73
2926.76 77
2926.89 80
2927.01 82
2927.14 83
2927.26 83
2927.38 84
2927.51 84
2927.63 86
2927.76 88
2927.88 91
2928.01 93
2928.13 95
2928.25 95
2928.38 92
2928.50 88
2928.63 81
2928.75 74
2928.87 66
2929.00 57
2929.12 50
2929.25 43
2929.37 38
2929.49 35
2929.62 34
2929.74 35
2929.87 40
2929.99 47
2930.12 55
2930.24 64
2930.36 73
2930.49 80
2930.61 85
2930.74 88
2930.86 89
2930.98 89
2931.11 89
2931.23 89
2931.36 90
2931.48 91
2931.61 92
2931.73 92
2931.85 93
2931.98 93
2932.10 93
2932.23 94
2932.35 95
2932.47 98
2932.60 101
2932.72 106
2932.85 111
2932.97 117
2933.10 124
2933.22 132
2933.34 141
2933.47 153
2933.59 165
2933.72 179
2933.84 194
2933.97 211
2934.09 228
2934.21 246
2934.34 267
2934.46 289
2934.59 313
2934.71 337
2934.83 360
2934.96 383
2935.08 403
2935.21 420
2935.33 436
2935.46 450
2935.58 463
2935.70 476
2935.83 488
2935.95 499
2936.08 509
2936.20 518
2936.33 526
2936.45 533
2936.57 539
2936.70 544
2936.82 548
2936.95 551
2937.07 551
2937.20 550
2937.32 547
2937.44 543
2937.57 539
2937.69 535
2937.82 531
2937.94 526
2938.07 522
2938.19 516
2938.32 509
2938.44 499
2938.56 488
2938.69 474
2938.81 459
2938.94 440
2939.06 420
2939.19 399
2939.31 378
2939.43 358
2939.56 341
2939.68 325
2939.81 313
2939.93 302
2940.06 291
2940.18 281
2940.30 268
2940.43 255
2940.55 239
2940.68 223
2940.80 206
2940.93 191
2941.05 177
2941.18 166
2941.30 157
2941.42 151
2941.55 146
2941.67 143
2941.80 141
2941.92 140
2942.05 140
2942.17 140
2942.29 142
2942.42 143
2942.54 145
2942.67 144
2942.79 142
2942.92 136
2943.04 128
2943.17 118
2943.29 107
2943.41 97
2943.54 89
2943.66 83
2943.79 80
2943.91 78
2944.04 77
2944.16 76
2944.29 74
2944.41 71
2944.53 68
2944.66 65
2944.78 62
2944.91 62
2945.03 63
2945.16 66
2945.28 71
2945.41 76
2945.53 81
2945.65 85
2945.78 87
2945.90 89
2946.03 90
2946.15 90
2946.28 89
2946.40 88
2946.53 86
2946.65 85
2946.78 84
2946.90 83
2947.02 83
2947.15 84
2947.27 84
2947.40 85
2947.52 85
2947.65 84
2947.77 82
2947.90 79
2948.02 76
2948.15 72
2948.27 68
2948.39 64
2948.52 59
2948.64 53
2948.77 47
2948.89 40
2949.02 32
2949.14 24
2949.27 17
2949.39 13
2949.52 10
2949.64 11
2949.76 13
2949.89 17
2950.01 21
2950.14 25
2950.26 28
2950.39 30
2950.51 32
2950.64 33
2950.76 35
2950.89 37
2951.01 38
2951.13 39
2951.26 40
2951.38 40
2951.51 40
2951.63 39
2951.76 38
2951.88 38
2952.01 38
2952.13 38
2952.26 39
2952.38 39
2952.51 41
2952.63 43
2952.75 47
2952.88 51
2953.00 54
2953.13 57
2953.25 58
2953.38 57
2953.50 55
2953.63 50
2953.75 45
2953.88 41
2954.00 37
2954.13 34
2954.25 31
2954.38 29
2954.50 27
2954.62 25
2954.75 22
2954.87 19
2955.00 14
2955.12 9
2955.25 3
2955.37 0
2955.50 0
2955.62 0
2955.75 0
2955.87 0
2956.00 0
2956.12 0
2956.25 0
2956.37 3
2956.49 7
2956.62 11
2956.74 14
2956.87 17
2956.99 20
2957.12 24
2957.24 29
2957.37 36
2957.49 44
2957.62 52
2957.74 58
2957.87 64
2957.99 67
2958.12 68
2958.24 69
2958.37 70
2958.49 73
2958.62 77
2958.74 83
2958.86 89
2958.99 95
2959.11 99
2959.24 101
2959.36 102
2959.49 103
2959.61 104
2959.74 108
2959.86 114
2959.99 122
2960.11 130
2960.24 135
2960.36 137
2960.49 134
2960.61 127
2960.74 116
2960.86 103
2960.99 89
2961.11 77
2961.24 67
2961.36 60
2961.49 55
2961.61 54
2961.73 54
2961.86 55
2961.98 56
2962.11 55
2962.23 53
2962.36 49
2962.48 44
2962.61 40
2962.73 37
2962.86 36
2962.98 36
2963.11 37
2963.23 38
2963.36 38
2963.48 37
2963.61 34
2963.73 30
2963.86 26
2963.98 23
2964.11 20
2964.23 18
2964.36 16
2964.48 15
2964.61 14
2964.73 14
2964.86 13
2964.98 14
2965.11 16
2965.23 19
2965.36 23
2965.48 27
2965.61 29
2965.73 31
2965.86 30
2965.98 28
2966.11 24
2966.23 19
2966.36 15
2966.48 12
2966.60 10
2966.73 10
2966.85 11
2966.98 12
2967.10 12
2967.23 12
2967.35 11
2967.48 10
2967.60 9
2967.73 9
2967.85 11
2967.98 15
2968.10 19
2968.23 25
2968.35 30
2968.48 34
2968.60 36
2968.73 37
2968.85 37
2968.98 36
2969.10 35
2969.23 35
2969.35 36
2969.48 38
2969.60 42
2969.73 46
2969.85 51
2969.98 55
2970.10 58
2970.23 59
2970.35 59
2970.48 56
2970.60 53
2970.73 48
2970.85 43
2970.98 38
2971.10 34
2971.23 32
2971.35 31
2971.48 31
2971.60 33
2971.73 34
2971.85 36
2971.98 38
2972.10 39
2972.23 40
2972.35 41
2972.48 41
2972.60 41
2972.73 42
2972.85 43
2972.98 44
2973.10 45
2973.23 46
2973.35 47
2973.48 47
2973.60 45
2973.73 44
2973.85 43
2973.98 42
2974.11 43
2974.23 45
2974.36 48
2974.48 53
2974.61 58
2974.73 63
2974.86 67
2974.98 70
2975.11 71
2975.23 70
2975.36 68
2975.48 64
2975.61 58
2975.73 52
2975.86 45
2975.98 39
2976.11 33
2976.23 29
2976.36 26
2976.48 24
2976.61 24
2976.73 25
2976.86 27
2976.98 30
2977.11 34
2977.23 38
2977.36 44
2977.48 50
2977.61 56
2977.73 63
2977.86 70
2977.98 76
2978.11 80
2978.23 82
2978.36 82
2978.48 80
2978.61 75
2978.73 69
2978.86 64
2978.99 58
2979.11 55
2979.24 52
2979.36 50
2979.49 49
2979.61 48
2979.74 46
2979.86 43
2979.99 40
2980.11 37
2980.24 33
2980.36 31
2980.49 29
2980.61 27
2980.74 27
2980.86 26
2980.99 26
2981.11 25
2981.24 23
2981.36 21
2981.49 18
2981.61 16
2981.74 14
2981.87 15
2981.99 16
2982.12 19
2982.24 22
2982.37 25
2982.49 27
2982.62 27
2982.74 26
2982.87 25
2982.99 24
2983.12 24
2983.24 24
2983.37 25
2983.49 27
2983.62 29
2983.74 30
2983.87 30
2983.99 29
2984.12 27
2984.25 25
2984.37 23
2984.50 22
2984.62 22
2984.75 23
2984.87 25
2985.00 26
2985.12 26
2985.25 26
2985.37 24
2985.50 22
2985.62 20
2985.75 20
2985.87 22
2986.00 26
2986.13 31
2986.25 36
2986.38 40
2986.50 43
2986.63 46
2986.75 47
2986.88 48
2987.00 50
2987.13 51
2987.25 53
2987.38 56
2987.50 58
2987.63 60
2987.75 62
2987.88 64
2988.01 66
2988.13 69
2988.26 72
2988.38 75
2988.51 78
2988.63 80
2988.76 81
2988.88 81
2989.01 79
2989.13 75
2989.26 70
2989.38 64
2989.51 57
2989.64 52
2989.76 47
2989.89 44
2990.01 42
2990.14 40
2990.26 39
2990.39 38
2990.51 37
2990.64 36
2990.76 36
2990.89 36
2991.02 39
2991.14 44
2991.27 52
2991.39 62
2991.52 74
2991.64 88
2991.77 102
2991.89 115
2992.02 126
2992.14 132
2992.27 135
2992.39 134
2992.52 131
2992.65 125
2992.77 121
2992.90 118
2993.02 118
2993.15 120
2993.27 124
2993.40 128
2993.52 132
2993.65 133
2993.78 131
2993.90 128
2994.03 122
2994.15 117
2994.28 111
2994.40 107
2994.53 103
2994.65 99
2994.78 95
2994.90 91
2995.03 86
2995.16 80
2995.28 76
2995.41 73
2995.53 71
2995.66 71
2995.78 73
2995.91 76
2996.03 80
2996.16 83
2996.29 84
2996.41 85
2996.54 85
2996.66 84
2996.79 83
2996.91 81
2997.04 78
2997.16 75
2997.29 71
2997.42 66
2997.54 61
2997.67 54
2997.79 48
2997.92 42
2998.04 37
2998.17 33
2998.29 29
2998.42 27
2998.55 24
2998.67 21
2998.80 17
2998.92 12
2999.05 7
2999.17 4
2999.30 1
2999.43 1
2999.55 1
2999.68 3
2999.80 5
2999.93 6
3000.05 5
3000.18 3
3000.30 0
3000.43 0
3000.56 0
3000.68 0
3000.81 0
3000.93 0
3001.06 4
3001.18 10
3001.31 15
3001.44 19
3001.56 22
3001.69 24
3001.81 26
3001.94 27
3002.06 29
3002.19 31
3002.31 33
3002.44 34
3002.57 35
3002.69 35
3002.82 36
3002.94 38
3003.07 40
3003.19 44
3003.32 49
3003.45 53
3003.57 56
3003.70 58
3003.82 57
3003.95 54
3004.07 50
3004.20 45
3004.33 39
3004.45 33
3004.58 27
3004.70 22
3004.83 16
3004.95 12
3005.08 10
3005.21 10
3005.33 12
3005.46 15
3005.58 19
3005.71 21
3005.83 22
3005.96 20
3006.09 15
3006.21 9
3006.34 3
3006.46 0
3006.59 0
3006.72 0
3006.84 0
3006.97 0
3007.09 2
3007.22 4
3007.34 5
3007.47 4
3007.60 3
3007.72 2
3007.85 2
3007.97 3
3008.10 7
3008.22 12
3008.35 17
3008.48 23
3008.60 28
3008.73 32
3008.85 33
3008.98 33
3009.11 30
3009.23 27
3009.36 22
3009.48 17
3009.61 12
3009.73 7
3009.86 3
3009.99 1
3010.11 0
3010.24 0
3010.36 0
3010.49 2
3010.62 5
3010.74 7
3010.87 10
3010.99 11
3011.12 11
3011.24 10
3011.37 7
3011.50 5
3011.62 2
3011.75 0
3011.87 0
3012.00 0
3012.13 0
3012.25 0
3012.38 0
3012.50 0
3012.63 0
3012.75 0
3012.88 3
3013.01 8
3013.13 12
3013.26 16
3013.38 18
3013.51 20
3013.64 20
3013.76 20
3013.89 18
3014.01 17
3014.14 16
3014.27 15
3014.39 14
3014.52 13
3014.64 12
3014.77 12
3014.90 11
3015.02 10
3015.15 9
3015.27 8
3015.40 8
3015.53 8
3015.65 8
3015.78 9
3015.90 10
3016.03 12
3016.15 14
3016.28 17
3016.41 20
3016.53 25
3016.66 31
3016.78 38
3016.91 44
3017.04 50
3017.16 55
3017.29 59
3017.41 63
3017.54 66
3017.67 69
3017.79 71
3017.92 73
3018.04 75
3018.17 76
3018.30 76
3018.42 76
3018.55 75
3018.67 74
3018.80 74
3018.93 74
3019.05 75
3019.18 76
3019.30 78
3019.43 81
3019.56 83
3019.68 84
3019.81 85
3019.93 86
3020.06 86
3020.19 86
3020.31 85
3020.44 84
3020.57 82
3020.69 79
3020.82 73
3020.94 67
3021.07 60
3021.20 54
3021.32 48
3021.45 43
3021.57 41
3021.70 41
3021.83 44
3021.95 50
3022.08 59
3022.20 70
3022.33 83
3022.46 95
3022.58 106
3022.71 113
3022.83 115
3022.96 114
3023.09 109
3023.21 101
3023.34 93
3023.47 86
3023.59 79
3023.72 74
3023.84 69
3023.97 63
3024.10 58
3024.22 52
3024.35 46
3024.47 40
3024.60 36
3024.73 33
3024.85 32
3024.98 33
3025.10 34
3025.23 34
3025.36 34
3025.48 32
3025.61 29
3025.74 26
3025.86 24
3025.99 23
3026.11 23
3026.24 24
3026.37 25
3026.49 27
3026.62 28
3026.75 29
3026.87 29
3027.00 29
3027.12 29
3027.25 28
3027.38 27
3027.50 25
3027.63 23
3027.75 21
3027.88 19
3028.01 19
3028.13 20
3028.26 22
3028.39 24
3028.51 26
3028.64 26
3028.76 26
3028.89 23
3029.02 20
3029.14 16
3029.27 13
3029.40 10
3029.52 9
3029.65 8
3029.77 8
3029.90 8
3030.03 9
3030.15 9
3030.28 10
3030.41 11
3030.53 13
3030.66 15
3030.78 17
3030.91 20
3031.04 23
3031.16 27
3031.29 29
3031.42 32
3031.54 33
3031.67 34
3031.79 34
3031.92 34
3032.05 35
3032.17 35
3032.30 36
3032.43 38
3032.55 39
3032.68 39
3032.80 40
3032.93 41
3033.06 42
3033.18 43
3033.31 45
3033.44 47
3033.56 49
3033.69 51
3033.82 52
3033.94 52
3034.07 50
3034.19 46
3034.32 41
3034.45 34
3034.57 26
3034.70 19
3034.83 12
3034.95 6
3035.08 2
3035.21 1
3035.33 2
3035.46 5
3035.58 8
3035.71 12
3035.84 13
3035.96 13
3036.09 11
3036.22 6
3036.34 0
3036.47 0
3036.60 0
3036.72 0
3036.85 0
3036.97 0
3037.10 0
3037.23 0
3037.35 5
3037.48 12
3037.61 18
3037.73 24
3037.86 28
3037.99 31
3038.11 32
3038.24 32
3038.37 30
3038.49 27
3038.62 23
3038.74 19
3038.87 16
3039.00 14
3039.12 13
3039.25 14
3039.38 16
3039.50 20
3039.63 23
3039.76 25
3039.88 26
3040.01 24
3040.14 20
3040.26 15
3040.39 9
3040.51 4
3040.64 1
3040.77 0
3040.89 0
3041.02 0
3041.15 1
3041.27 3
3041.40 4
3041.53 5
3041.65 5
3041.78 5
3041.91 5
3042.03 5
3042.16 5
3042.29 5
3042.41 6
3042.54 8
3042.67 10
3042.79 13
3042.92 17
3043.04 22
3043.17 27
3043.30 32
3043.42 36
3043.55 38
3043.68 38
3043.80 37
3043.93 33
3044.06 29
3044.18 25
3044.31 21
3044.44 18
3044.56 17
3044.69 16
3044.82 16
3044.94 16
3045.07 17
3045.20 17
3045.32 18
3045.45 19
3045.58 22
3045.70 26
3045.83 32
3045.96 39
3046.08 46
3046.21 54
3046.34 60
3046.46 65
3046.59 68
3046.71 70
3046.84 69
3046.97 67
3047.09 64
3047.22 60
3047.35 56
3047.47 52
3047.60 50
3047.73 49
3047.85 51
3047.98 55
3048.11 61
3048.23 67
3048.36 73
3048.49 78
3048.61 81
3048.74 80
3048.87 77
3048.99 72
3049.12 66
3049.25 58
3049.37 51
3049.50 44
3049.63 38
3049.75 33
3049.88 30
3050.01 27
3050.13 26
3050.26 26
3050.39 27
3050.51 29
3050.64 32
3050.77 34
3050.89 36
3051.02 36
3051.15 36
3051.27 34
3051.40 32
3051.53 31
3051.65 30
3051.78 30
3051.91 31
3052.03 32
3052.16 32
3052.29 32
3052.41 32
3052.54 30
3052.67 29
3052.79 28
3052.92 28
3053.05 30
3053.17 32
3053.30 35
3053.43 37
3053.56 39
3053.68 39
3053.81 38
3053.94 36
3054.06 34
3054.19 33
3054.32 33
3054.44 34
3054.57 37
3054.70 40
3054.82 43
3054.95 46
3055.08 48
3055.20 48
3055.33 46
3055.46 42
3055.58 38
3055.71 33
3055.84 31
3055.96 29
3056.09 30
3056.22 31
3056.34 33
3056.47 35
3056.60 36
3056.72 36
3056.85 36
3056.98 36
3057.10 37
3057.23 39
3057.36 41
3057.49 44
3057.61 47
3057.74 49
3057.87 51
3057.99 51
3058.12 51
3058.25 50
3058.37 48
3058.50 45
3058.63 42
3058.75 38
3058.88 34
3059.01 32
3059.13 32
3059.26 35
3059.39 39
3059.51 45
3059.64 52
3059.77 58
3059.90 62
3060.02 64
3060.15 64
3060.28 63
3060.40 62
3060.53 60
3060.66 60
3060.78 59
3060.91 58
3061.04 55
3061.16 51
3061.29 45
3061.42 38
3061.54 30
3061.67 22
3061.80 15
3061.93 9
3062.05 5
3062.18 2
3062.31 0
3062.43 0
3062.56 1
3062.69 3
3062.81 6
3062.94 10
3063.07 14
3063.19 18
3063.32 22
3063.45 26
3063.58 30
3063.70 33
3063.83 36
3063.96 38
3064.08 40
3064.21 42
3064.34 45
3064.46 46
3064.59 48
3064.72 48
3064.85 47
3064.97 46
3065.10 45
3065.23 44
3065.35 43
3065.48 43
3065.61 44
3065.73 45
3065.86 45
3065.99 44
3066.12 43
3066.24 41
3066.37 39
3066.50 38
3066.62 37
3066.75 38
3066.88 40
3067.00 42
3067.13 44
3067.26 44
3067.39 43
3067.51 42
3067.64 40
3067.77 38
3067.89 36
3068.02 36
3068.15 36
3068.27 37
3068.40 39
3068.53 42
3068.66 44
3068.78 46
3068.91 48
3069.04 48
3069.16 47
3069.29 44
3069.42 41
3069.55 36
3069.67 32
3069.80 28
3069.93 26
3070.05 25
3070.18 25
3070.31 26
3070.43 27
3070.56 28
3070.69 28
3070.82 28
3070.94 27
3071.07 24
3071.20 21
3071.32 17
3071.45 14
3071.58 11
3071.71 10
3071.83 11
3071.96 14
3072.09 19
3072.21 25
3072.34 32
3072.47 38
3072.60 43
3072.72 47
3072.85 50
3072.98 51
3073.10 51
3073.23 50
3073.36 49
3073.49 47
3073.61 45
3073.74 43
3073.87 41
3073.99 41
3074.12 42
3074.25 43
3074.38 44
3074.50 46
3074.63 46
3074.76 46
3074.88 45
3075.01 43
3075.14 41
3075.27 38
3075.39 34
3075.52 31
3075.65 28
3075.78 25
3075.90 22
3076.03 19
3076.16 16
3076.28 15
3076.41 15
3076.54 17
3076.67 19
3076.79 23
3076.92 27
3077.05 31
3077.17 35
3077.30 38
3077.43 41
3077.56 44
3077.68 48
3077.81 52
3077.94 57
3078.07 61
3078.19 66
3078.32 69
3078.45 70
3078.57 70
3078.70 69
3078.83 68
3078.96 66
3079.08 64
3079.21 64
3079.34 65
3079.46 67
3079.59 69
3079.72 70
3079.85 69
3079.97 66
3080.10 60
3080.23 52
3080.36 41
3080.48 30
3080.61 20
3080.74 11
3080.87 4
3080.99 0
3081.12 0
3081.25 0
3081.37 4
3081.50 11
3081.63 20
3081.76 30
3081.88 39
3082.01 46
3082.14 51
3082.27 53
3082.39 51
3082.52 48
3082.65 42
3082.78 36
3082.90 29
3083.03 23
3083.16 16
3083.28 10
3083.41 5
3083.54 2
3083.67 0
3083.79 0
3083.92 0
3084.05 0
3084.18 0
3084.30 0
3084.43 0
3084.56 0
3084.69 0
3084.81 0
3084.94 2
3085.07 4
3085.20 6
3085.32 6
3085.45 6
3085.58 4
3085.70 2
3085.83 1
3085.96 1
3086.09 3
3086.21 7
3086.34 12
3086.47 17
3086.60 22
3086.72 25
3086.85 27
3086.98 26
3087.11 23
3087.23 19
3087.36 16
3087.49 14
3087.62 14
3087.74 16
3087.87 20
3088.00 25
3088.13 28
3088.25 30
3088.38 29
3088.51 27
3088.64 23
3088.76 20
3088.89 18
3089.02 19
3089.15 21
3089.27 24
3089.40 28
3089.53 32
3089.66 34
3089.78 34
3089.91 33
3090.04 32
3090.17 31
3090.29 31
3090.42 33
3090.55 36
3090.68 42
3090.80 49
3090.93 56
3091.06 64
3091.19 71
3091.31 76
3091.44 80
3091.57 81
3091.70 80
3091.82 76
3091.95 71
3092.08 65
3092.21 57
3092.33 50
3092.46 43
3092.59 38
3092.72 34
3092.84 32
3092.97 31
3093.10 32
3093.23 35
3093.35 38
3093.48 41
3093.61 45
3093.74 48
3093.86 51
3093.99 54
3094.12 55
3094.25 56
3094.37 56
3094.50 56
3094.63 56
3094.76 57
3094.88 58
3095.01 59
3095.14 60
3095.27 60
3095.40 59
3095.52 57
3095.65 55
3095.78 52
3095.91 49
3096.03 45
3096.16 41
3096.29 37
3096.42 32
3096.54 26
3096.67 19
3096.80 13
3096.93 7
3097.05 2
3097.18 0
3097.31 0
3097.44 0
3097.56 0
3097.69 0
3097.82 0
3097.95 1
3098.08 1
3098.20 1
3098.33 1
3098.46 1
3098.59 0
3098.71 1
3098.84 3
3098.97 6
3099.10 10
3099.22 15
3099.35 21
3099.48 26
3099.61 31
3099.74 34
3099.86 36
3099.99 36
3100.12 36
3100.25 36
3100.37 35
3100.50 36
3100.63 37
3100.76 40
3100.88 45
3101.01 51
3101.14 59
3101.27 69
3101.40 79
3101.52 88
3101.65 97
3101.78 103
3101.91 106
3102.03 107
3102.16 104
3102.29 99
3102.42 93
3102.55 86
3102.67 80
3102.80 74
3102.93 70
3103.06 67
3103.18 66
3103.31 66
3103.44 65
3103.57 64
3103.70 62
3103.82 58
3103.95 52
3104.08 46
3104.21 38
3104.33 32
3104.46 27
3104.59 25
3104.72 25
3104.85 27
3104.97 31
3105.10 35
3105.23 37
3105.36 38
3105.48 38
3105.61 36
3105.74 33
3105.87 29
3106.00 26
3106.12 23
3106.25 22
3106.38 21
3106.51 21
3106.63 23
3106.76 25
3106.89 29
3107.02 32
3107.15 35
3107.27 37
3107.40 37
3107.53 37
3107.66 37
3107.79 37
3107.91 38
3108.04 40
3108.17 44
3108.30 47
3108.42 49
3108.55 51
3108.68 50
3108.81 48
3108.94 46
3109.06 43
3109.19 41
3109.32 40
3109.45 39
3109.58 38
3109.70 37
3109.83 37
3109.96 36
3110.09 36
3110.22 37
3110.34 39
3110.47 42
3110.60 47
3110.73 51
3110.85 56
3110.98 59
3111.11 60
3111.24 59
3111.37 56
3111.49 52
3111.62 46
3111.75 40
3111.88 35
3112.01 31
3112.13 29
3112.26 29
3112.39 30
3112.52 33
3112.65 36
3112.77 39
3112.90 42
3113.03 45
3113.16 47
3113.29 48
3113.41 47
3113.54 45
3113.67 42
3113.80 39
3113.93 37
3114.05 36
3114.18 38
3114.31 43
3114.44 52
3114.57 62
3114.69 72
3114.82 81
3114.95 87
3115.08 89
3115.21 87
3115.33 84
3115.46 80
3115.59 76
3115.72 76
3115.85 79
3115.97 86
3116.10 97
3116.23 109
3116.36 121
3116.49 131
3116.61 139
3116.74 142
3116.87 141
3117.00 138
3117.13 134
3117.25 128
3117.38 124
3117.51 120
3117.64 118
3117.77 117
3117.89 117
3118.02 118
3118.15 120
3118.28 123
3118.41 126
3118.54 129
3118.66 131
3118.79 131
3118.92 129
3119.05 126
3119.18 121
3119.30 115
3119.43 109
3119.56 105
3119.69 102
3119.82 100
3119.94 101
3120.07 102
3120.20 104
3120.33 106
3120.46 107
3120.58 106
3120.71 104
3120.84 100
3120.97 95
3121.10 89
3121.23 83
3121.35 78
3121.48 72
3121.61 66
3121.74 61
3121.87 56
3121.99 51
3122.12 48
3122.25 45
3122.38 43
3122.51 43
3122.64 43
3122.76 44
3122.89 44
3123.02 45
3123.15 45
3123.28 45
3123.40 45
3123.53 44
3123.66 44
3123.79 44
3123.92 44
3124.05 43
3124.17 42
3124.30 40
3124.43 37
3124.56 33
3124.69 28
3124.81 23
3124.94 19
3125.07 16
3125.20 14
3125.33 16
3125.46 20
3125.58 25
3125.71 32
3125.84 40
3125.97 47
3126.10 52
3126.22 55
3126.35 55
3126.48 53
3126.61 48
3126.74 42
3126.87 36
3126.99 31
3127.12 27
3127.25 26
3127.38 28
3127.51 33
3127.64 39
3127.76 46
3127.89 53
3128.02 58
3128.15 61
3128.28 62
3128.41 62
3128.53 60
3128.66 57
3128.79 54
3128.92 50
3129.05 45
3129.17 40
3129.30 35
3129.43 30
3129.56 25
3129.69 21
3129.82 17
3129.94 15
3130.07 14
3130.20 13
3130.33 14
3130.46 14
3130.59 16
3130.71 17
3130.84 19
3130.97 22
3131.10 26
3131.23 30
3131.36 34
3131.48 39
3131.61 44
3131.74 49
3131.87 53
3132.00 56
3132.13 57
3132.25 56
3132.38 52
3132.51 47
3132.64 41
3132.77 34
3132.90 28
3133.03 24
3133.15 23
3133.28 24
3133.41 29
3133.54 35
3133.67 43
3133.80 50
3133.92 57
3134.05 62
3134.18 65
3134.31 67
3134.44 67
3134.57 67
3134.69 66
3134.82 65
3134.95 64
3135.08 64
3135.21 64
3135.34 66
3135.46 68
3135.59 72
3135.72 76
3135.85 80
3135.98 83
3136.11 85
3136.24 85
3136.36 83
3136.49 77
3136.62 70
3136.75 60
3136.88 50
3137.01 40
3137.13 32
3137.26 25
3137.39 20
3137.52 16
3137.65 13
3137.78 11
3137.91 8
3138.03 5
3138.16 3
3138.29 1
3138.42 1
3138.55 1
3138.68 3
3138.80 4
3138.93 5
3139.06 5
3139.19 4
3139.32 2
3139.45 0
3139.58 0
3139.70 0
3139.83 0
3139.96 0
3140.09 0
3140.22 0
3140.35 0
3140.48 0
3140.60 2
3140.73 5
3140.86 10
3140.99 18
3141.12 26
3141.25 34
3141.38 40
3141.50 44
3141.63 45
3141.76 43
3141.89 39
3142.02 34
3142.15 30
3142.28 25
3142.40 21
3142.53 17
3142.66 14
3142.79 12
3142.92 12
3143.05 14
3143.18 18
3143.30 23
3143.43 28
3143.56 33
3143.69 36
3143.82 37
3143.95 35
3144.08 33
3144.20 31
3144.33 30
3144.46 31
3144.59 34
3144.72 40
3144.85 47
3144.98 55
3145.10 62
3145.23 69
3145.36 73
3145.49 76
3145.62 77
3145.75 77
3145.88 75
3146.00 73
3146.13 71
3146.26 70
3146.39 69
3146.52 70
3146.65 71
3146.78 73
3146.91 75
3147.03 79
3147.16 82
3147.29 86
3147.42 90
3147.55 93
3147.68 97
3147.81 100
3147.93 102
3148.06 103
3148.19 103
3148.32 103
3148.45 104
3148.58 105
3148.71 108
3148.84 111
3148.96 114
3149.09 116
3149.22 117
3149.35 115
3149.48 111
3149.61 107
3149.74 102
3149.87 99
3149.99 96
3150.12 95
3150.25 96
3150.38 98
3150.51 101
3150.64 103
3150.77 106
3150.90 107
3151.02 108
3151.15 107
3151.28 105
3151.41 102
3151.54 99
3151.67 95
3151.80 92
3151.93 89
3152.05 88
3152.18 89
3152.31 92
3152.44 96
3152.57 101
3152.70 107
3152.83 113
3152.96 119
3153.08 124
3153.21 128
3153.34 132
3153.47 134
3153.60 136
3153.73 136
3153.86 135
3153.99 133
3154.11 129
3154.24 123
3154.37 117
3154.50 111
3154.63 104
3154.76 99
3154.89 95
3155.02 93
3155.15 92
3155.27 92
3155.40 93
3155.53 93
3155.66 93
3155.79 93
3155.92 92
3156.05 92
3156.18 93
3156.30 96
3156.43 101
3156.56 107
3156.69 114
3156.82 120
3156.95 123
3157.08 124
3157.21 122
3157.34 116
3157.46 108
3157.59 99
3157.72 90
3157.85 83
3157.98 78
3158.11 75
3158.24 75
3158.37 76
3158.50 77
3158.62 78
3158.75 80
3158.88 81
3159.01 84
3159.14 88
3159.27 95
3159.40 106
3159.53 121
3159.66 140
3159.79 162
3159.91 185
3160.04 209
3160.17 231
3160.30 250
3160.43 266
3160.56 280
3160.69 293
3160.82 307
3160.95 322
3161.07 341
3161.20 362
3161.33 387
3161.46 413
3161.59 441
3161.72 470
3161.85 501
3161.98 536
3162.11 574
3162.24 615
3162.36 660
3162.49 706
3162.62 751
3162.75 793
3162.88 830
3163.01 859
3163.14 880
3163.27 891
3163.40 895
3163.53 893
3163.65 888
3163.78 882
3163.91 878
3164.04 877
3164.17 879
3164.30 883
3164.43 889
3164.56 895
3164.69 900
3164.82 904
3164.94 907
3165.07 907
3165.20 905
3165.33 901
3165.46 895
3165.59 888
3165.72 879
3165.85 869
3165.98 858
3166.11 847
3166.23 833
3166.36 819
3166.49 803
3166.62 785
3166.75 766
3166.88 745
3167.01 722
3167.14 697
3167.27 669
3167.40 637
3167.53 604
3167.65 570
3167.78 538
3167.91 508
3168.04 483
3168.17 462
3168.30 447
3168.43 435
3168.56 426
3168.69 418
3168.82 409
3168.95 399
3169.07 386
3169.20 372
3169.33 355
3169.46 337
3169.59 319
3169.72 302
3169.85 287
3169.98 273
3170.11 259
3170.24 247
3170.37 235
3170.50 224
3170.62 214
3170.75 204
3170.88 194
3171.01 185
3171.14 176
3171.27 168
3171.40 160
3171.53 153
3171.66 146
3171.79 141
3171.92 137
3172.04 135
3172.17 135
3172.30 136
3172.43 139
3172.56 142
3172.69 146
3172.82 149
3172.95 151
3173.08 152
3173.21 152
3173.34 150
3173.47 147
3173.60 142
3173.72 137
3173.85 132
3173.98 127
3174.11 121
3174.24 117
3174.37 112
3174.50 108
3174.63 105
3174.76 103
3174.89 100
3175.02 97
3175.15 93
3175.28 88
3175.40 82
3175.53 76
3175.66 72
3175.79 69
3175.92 68
3176.05 69
3176.18 72
3176.31 75
3176.44 77
3176.57 79
3176.70 79
3176.83 79
3176.96 78
3177.08 76
3177.21 74
3177.34 72
3177.47 70
3177.60 67
3177.73 64
3177.86 60
3177.99 55
3178.12 51
3178.25 46
3178.38 43
3178.51 41
3178.64 41
3178.77 43
3178.90 48
3179.02 54
3179.15 61
3179.28 68
3179.41 75
3179.54 80
3179.67 84
3179.80 87
3179.93 91
3180.06 94
3180.19 98
3180.32 102
3180.45 104
3180.58 104
3180.71 101
3180.84 96
3180.96 90
3181.09 85
3181.22 81
3181.35 80
3181.48 83
3181.61 89
3181.74 97
3181.87 106
3182.00 114
3182.13 119
3182.26 121
3182.39 121
3182.52 118
3182.65 115
3182.78 113
3182.91 112
3183.03 113
3183.16 114
3183.29 116
3183.42 116
3183.55 115
3183.68 111
3183.81 106
3183.94 100
3184.07 94
3184.20 88
3184.33 85
3184.46 82
3184.59 81
3184.72 79
3184.85 79
3184.98 78
3185.11 77
3185.23 78
3185.36 79
3185.49 82
3185.62 86
3185.75 91
3185.88 96
3186.01 99
3186.14 101
3186.27 100
3186.40 97
3186.53 92
3186.66 87
3186.79 83
3186.92 82
3187.05 84
3187.18 88
3187.31 94
3187.44 99
3187.57 102
3187.69 101
3187.82 98
3187.95 93
3188.08 87
3188.21 83
3188.34 82
3188.47 84
3188.60 88
3188.73 92
3188.86 94
3188.99 93
3189.12 88
3189.25 80
3189.38 71
3189.51 62
3189.64 54
3189.77 48
3189.90 46
3190.03 46
3190.16 48
3190.29 51
3190.41 55
3190.54 58
3190.67 59
3190.80 60
3190.93 59
3191.06 57
3191.19 54
3191.32 51
3191.45 49
3191.58 48
3191.71 47
3191.84 48
3191.97 50
3192.10 52
3192.23 52
3192.36 51
3192.49 47
3192.62 42
3192.75 35
3192.88 27
3193.01 20
3193.14 15
3193.27 13
3193.39 16
3193.52 23
3193.65 34
3193.78 47
3193.91 61
3194.04 74
3194.17 83
3194.30 88
3194.43 88
3194.56 84
3194.69 76
3194.82 66
3194.95 56
3195.08 45
3195.21 36
3195.34 28
3195.47 21
3195.60 15
3195.73 10
3195.86 7
3195.99 6
3196.12 7
3196.25 12
3196.38 18
3196.51 26
3196.64 35
3196.77 44
3196.90 52
3197.03 58
3197.15 63
3197.28 66
3197.41 67
3197.54 65
3197.67 62
3197.80 57
3197.93 51
3198.06 44
3198.19 37
3198.32 28
3198.45 20
3198.58 11
3198.71 4
3198.84 0
3198.97 0
3199.10 0
3199.23 0
3199.36 0
3199.49 0
3199.62 0
3199.75 0
3199.88 2
3200.01 5
3200.14 7
3200.27 10
3200.40 13
3200.53 18
3200.66 23
3200.79 29
3200.92 35
3201.05 41
3201.18 45
3201.31 49
3201.44 52
3201.57 54
3201.70 56
3201.83 57
3201.95 58
3202.08 60
3202.21 62
3202.34 64
3202.47 66
3202.60 67
3202.73 67
3202.86 66
3202.99 63
3203.12 60
3203.25 56
3203.38 54
3203.51 55
3203.64 58
3203.77 62
3203.90 67
3204.03 72
3204.16 75
3204.29 75
3204.42 73
3204.55 69
3204.68 66
3204.81 63
3204.94 62
3205.07 63
3205.20 65
3205.33 67
3205.46 68
3205.59 69
3205.72 69
3205.85 69
3205.98 70
3206.11 71
3206.24 71
3206.37 70
3206.50 67
3206.63 61
3206.76 53
3206.89 43
3207.02 32
3207.15 23
3207.28 17
3207.41 14
3207.54 14
3207.67 16
3207.80 21
3207.93 27
3208.06 32
3208.19 37
3208.32 40
3208.45 43
3208.58 44
3208.71 44
3208.84 44
3208.97 44
3209.10 45
3209.23 47
3209.36 50
3209.49 53
3209.62 56
3209.75 57
3209.88 55
3210.01 52
3210.14 48
3210.27 45
3210.40 43
3210.53 42
3210.66 44
3210.79 48
3210.92 52
3211.05 56
3211.18 59
3211.31 60
3211.44 60
3211.57 60
3211.70 60
3211.83 61
3211.96 63
3212.09 66
3212.22 69
3212.35 73
3212.48 77
3212.61 79
3212.74 81
3212.87 83
3213.00 84
3213.13 87
3213.26 92
3213.39 100
3213.52 109
3213.65 119
3213.78 128
3213.91 135
3214.04 140
3214.17 142
3214.30 141
3214.43 138
3214.56 135
3214.69 131
3214.82 127
3214.95 122
3215.08 115
3215.21 107
3215.34 98
3215.47 88
3215.60 77
3215.73 67
3215.86 58
3215.99 51
3216.12 48
3216.25 47
3216.38 48
3216.51 52
3216.64 57
3216.77 61
3216.90 65
3217.03 68
3217.16 68
3217.29 67
3217.42 65
3217.55 61
3217.68 58
3217.81 54
3217.94 51
3218.07 49
3218.20 47
3218.33 46
3218.46 46
3218.59 47
3218.72 48
3218.85 49
3218.98 50
3219.11 52
3219.24 53
3219.37 53
3219.50 51
3219.63 49
3219.76 46
3219.89 41
3220.02 36
3220.15 31
3220.28 25
3220.41 21
3220.54 17
3220.67 14
3220.80 12
3220.93 10
3221.06 10
3221.19 9
3221.32 10
3221.45 11
3221.58 13
3221.71 17
3221.84 22
3221.97 27
3222.10 32
3222.23 36
3222.36 39
3222.49 39
3222.62 39
3222.75 39
3222.88 39
3223.01 42
3223.14 45
3223.27 50
3223.41 56
3223.54 61
3223.67 66
3223.80 68
3223.93 69
3224.06 68
3224.19 66
3224.32 63
3224.45 61
3224.58 60
3224.71 60
3224.84 61
3224.97 63
3225.10 64
3225.23 66
3225.36 68
3225.49 68
3225.62 69
3225.75 68
3225.88 67
3226.01 64
3226.14 61
3226.27 57
3226.40 52
3226.53 46
3226.66 39
3226.79 31
3226.92 24
3227.05 17
3227.18 11
3227.31 6
3227.44 4
3227.57 5
3227.70 7
3227.83 11
3227.96 17
3228.09 23
3228.23 29
3228.36 35
3228.49 40
3228.62 43
3228.75 46
3228.88 46
3229.01 45
3229.14 41
3229.27 35
3229.40 27
3229.53 19
3229.66 11
3229.79 4
3229.92 1
3230.05 1
3230.18 3
3230.31 8
3230.44 14
3230.57 20
3230.70 26
3230.83 31
3230.96 34
3231.09 37
3231.22 38
3231.35 40
3231.48 40
3231.61 41
3231.74 41
3231.87 42
3232.01 44
3232.14 46
3232.27 48
3232.40 50
3232.53 53
3232.66 55
3232.79 57
3232.92 59
3233.05 62
3233.18 66
3233.31 71
3233.44 77
3233.57 83
3233.70 88
3233.83 91
3233.96 92
3234.09 92
3234.22 90
3234.35 88
3234.48 85
3234.61 83
3234.74 81
3234.87 80
3235.01 77
3235.14 74
3235.27 69
3235.40 62
3235.53 55
3235.66 47
3235.79 38
3235.92 30
3236.05 22
3236.18 15
3236.31 10
3236.44 6
3236.57 3
3236.70 1
3236.83 0
3236.96 0
3237.09 0
3237.22 0
3237.35 0
3237.48 0
3237.61 0
3237.75 0
3237.88 0
3238.01 0
3238.14 3
3238.27 7
3238.40 11
3238.53 15
3238.66 20
3238.79 26
3238.92 32
3239.05 38
3239.18 44
3239.31 48
3239.44 50
3239.57 50
3239.70 47
3239.83 43
3239.96 39
3240.09 36
3240.23 34
3240.36 35
3240.49 37
3240.62 41
3240.75 45
3240.88 49
3241.01 51
3241.14 53
3241.27 54
3241.40 54
3241.53 54
3241.66 53
3241.79 51
3241.92 48
3242.05 44
3242.18 37
3242.31 30
3242.45 21
3242.58 13
3242.71 5
3242.84 0
3242.97 0
3243.10 0
3243.23 0
3243.36 0
3243.49 0
3243.62 0
3243.75 0
3243.88 0
3244.01 1
3244.14 4
3244.27 10
3244.40 17
3244.54 27
3244.67 37
3244.80 46
3244.93 55
3245.06 63
3245.19 69
3245.32 73
3245.45 76
3245.58 79
3245.71 80
3245.84 82
3245.97 84
3246.10 87
3246.23 91
3246.36 95
3246.50 99
3246.63 103
3246.76 107
3246.89 110
3247.02 114
3247.15 120
3247.28 129
3247.41 140
3247.54 155
3247.67 172
3247.80 190
3247.93 209
3248.06 226
3248.19 242
3248.32 255
3248.46 268
3248.59 281
3248.72 295
3248.85 311
3248.98 330
3249.11 351
3249.24 374
3249.37 398
3249.50 421
3249.63 442
3249.76 460
3249.89 474
3250.02 483
3250.16 487
3250.29 487
3250.42 481
3250.55 471
3250.68 457
3250.81 441
3250.94 423
3251.07 404
3251.20 385
3251.33 367
3251.46 351
3251.59 338
3251.72 328
3251.86 321
3251.99 318
3252.12 318
3252.25 320
3252.38 322
3252.51 325
3252.64 325
3252.77 323
3252.90 317
3253.03 307
3253.16 295
3253.29 280
3253.42 265
3253.56 251
3253.69 239
3253.82 229
3253.95 222
3254.08 217
3254.21 214
3254.34 211
3254.47 207
3254.60 202
3254.73 196
3254.86 188
3255.00 179
3255.13 170
3255.26 162
3255.39 154
3255.52 148
3255.65 143
3255.78 139
3255.91 136
3256.04 132
3256.17 129
3256.30 126
3256.43 123
3256.57 121
3256.70 120
3256.83 119
3256.96 118
3257.09 117
3257.22 115
3257.35 113
3257.48 109
3257.61 105
3257.74 101
3257.87 96
3258.01 90
3258.14 86
3258.27 81
3258.40 78
3258.53 76
3258.66 76
3258.79 77
3258.92 80
3259.05 82
3259.18 86
3259.31 89
3259.45 94
3259.58 98
3259.71 103
3259.84 109
3259.97 113
3260.10 117
3260.23 118
3260.36 118
3260.49 116
3260.62 112
3260.76 107
3260.89 103
3261.02 99
3261.15 98
3261.28 99
3261.41 102
3261.54 107
3261.67 113
3261.80 118
3261.93 123
3262.07 125
3262.20 125
3262.33 124
3262.46 121
3262.59 118
3262.72 116
3262.85 116
3262.98 120
3263.11 128
3263.24 140
3263.38 158
3263.51 179
3263.64 204
3263.77 231
3263.90 259
3264.03 288
3264.16 316
3264.29 343
3264.42 369
3264.55 395
3264.69 421
3264.82 448
3264.95 476
3265.08 506
3265.21 537
3265.34 572
3265.47 609
3265.60 650
3265.73 694
3265.87 741
3266.00 792
3266.13 846
3266.26 901
3266.39 958
3266.52 1014
3266.65 1069
3266.78 1121
3266.91 1169
3267.04 1210
3267.18 1245
3267.31 1275
3267.44 1302
3267.57 1330
3267.70 1360
3267.83 1394
3267.96 1431
3268.09 1469
3268.22 1506
3268.36 1536
3268.49 1558
3268.62 1570
3268.75 1570
3268.88 1561
3269.01 1541
3269.14 1514
3269.27 1482
3269.40 1445
3269.54 1407
3269.67 1368
3269.80 1331
3269.93 1296
3270.06 1264
3270.19 1234
3270.32 1205
3270.45 1175
3270.59 1143
3270.72 1108
3270.85 1071
3270.98 1031
3271.11 991
3271.24 953
3271.37 918
3271.50 886
3271.63 858
3271.77 832
3271.90 807
3272.03 781
3272.16 753
3272.29 723
3272.42 691
3272.55 658
3272.68 625
3272.82 594
3272.95 564
3273.08 537
3273.21 514
3273.34 493
3273.47 474
3273.60 456
3273.73 439
3273.87 421
3274.00 402
3274.13 382
3274.26 362
3274.39 342
3274.52 323
3274.65 308
3274.78 296
3274.92 287
3275.05 280
3275.18 273
3275.31 265
3275.44 255
3275.57 242
3275.70 227
3275.83 212
3275.97 197
3276.10 183
3276.23 172
3276.36 163
3276.49 156
3276.62 149
3276.75 143
3276.88 137
3277.02 131
3277.15 125
3277.28 121
3277.41 117
3277.54 115
3277.67 114
3277.80 114
3277.93 116
3278.07 118
3278.20 119
3278.33 119
3278.46 117
3278.59 112
3278.72 104
3278.85 95
3278.99 85
3279.12 76
3279.25 70
3279.38 66
3279.51 67
3279.64 69
3279.77 73
3279.90 77
3280.04 79
3280.17 77
3280.30 73
3280.43 67
3280.56 59
3280.69 51
3280.82 44
3280.96 39
3281.09 38
3281.22 39
3281.35 42
3281.48 47
3281.61 52
3281.74 58
3281.88 63
3282.01 66
3282.14 68
3282.27 68
3282.40 66
3282.53 63
3282.66 59
3282.80 56
3282.93 53
3283.06 53
3283.19 54
3283.32 57
3283.45 63
3283.58 69
3283.72 76
3283.85 83
3283.98 89
3284.11 92
3284.24 95
3284.37 95
3284.50 94
3284.64 93
3284.77 92
3284.90 91
3285.03 91
3285.16 92
3285.29 93
3285.42 94
3285.56 95
3285.69 95
3285.82 95
3285.95 94
3286.08 93
3286.21 92
3286.34 91
3286.48 90
3286.61 90
3286.74 88
3286.87 87
3287.00 85
3287.13 83
3287.26 81
3287.40 79
3287.53 78
3287.66 78
3287.79 79
3287.92 80
3288.05 82
3288.19 83
3288.32 84
3288.45 85
3288.58 84
3288.71 82
3288.84 79
3288.97 75
3289.11 71
3289.24 67
3289.37 65
3289.50 64
3289.63 63
3289.76 63
3289.90 63
3290.03 62
3290.16 61
3290.29 60
3290.42 59
3290.55 58
3290.68 58
3290.82 57
3290.95 57
3291.08 55
3291.21 53
3291.34 51
3291.47 50
3291.61 49
3291.74 48
3291.87 49
3292.00 50
3292.13 51
3292.26 52
3292.40 52
3292.53 52
3292.66 52
3292.79 52
3292.92 52
3293.05 50
3293.19 48
3293.32 44
3293.45 39
3293.58 33
3293.71 27
3293.84 21
3293.97 17
3294.11 15
3294.24 14
3294.37 16
3294.50 19
3294.63 23
3294.76 29
3294.90 35
3295.03 42
3295.16 49
3295.29 56
3295.42 60
3295.55 63
3295.69 64
3295.82 63
3295.95 61
3296.08 58
3296.21 56
3296.34 55
3296.48 55
3296.61 56
3296.74 57
3296.87 59
3297.00 61
3297.13 64
3297.27 66
3297.40 68
3297.53 71
3297.66 73
3297.79 77
3297.93 82
3298.06 88
3298.19 97
3298.32 106
3298.45 116
3298.58 127
3298.72 136
3298.85 143
3298.98 149
3299.11 154
3299.24 156
3299.37 158
3299.51 160
3299.64 162
3299.77 164
3299.90 165
3300.03 167
3300.16 167
3300.30 166
3300.43 162
3300.56 157
3300.69 149
3300.82 140
3300.96 131
3301.09 122
3301.22 114
3301.35 108
3301.48 104
3301.61 102
3301.75 101
3301.88 100
3302.01 98
3302.14 95
3302.27 90
3302.41 83
3302.54 76
3302.67 69
3302.80 62
3302.93 56
3303.06 51
3303.20 47
3303.33 44
3303.46 41
3303.59 39
3303.72 39
3303.86 40
3303.99 44
3304.12 48
3304.25 53
3304.38 59
3304.51 64
3304.65 68
3304.78 70
3304.91 71
3305.04 71
3305.17 70
3305.31 68
3305.44 64
3305.57 60
3305.70 54
3305.83 48
3305.96 41
3306.10 36
3306.23 32
3306.36 29
3306.49 29
3306.62 31
3306.76 34
3306.89 39
3307.02 43
3307.15 46
3307.28 48
3307.42 49
3307.55 49
3307.68 47
3307.81 45
3307.94 42
3308.08 39
3308.21 36
3308.34 32
3308.47 29
3308.60 25
3308.73 21
3308.87 18
3309.00 16
3309.13 14
3309.26 12
3309.39 11
3309.53 11
3309.66 10
3309.79 9
3309.92 8
3310.05 8
3310.19 9
3310.32 10
3310.45 13
3310.58 16
3310.71 21
3310.85 26
3310.98 31
3311.11 35
3311.24 39
3311.37 41
3311.51 41
3311.64 41
3311.77 40
3311.90 39
3312.03 38
3312.17 39
3312.30 43
3312.43 49
3312.56 56
3312.69 65
3312.83 73
3312.96 81
3313.09 85
3313.22 86
3313.35 83
3313.49 78
3313.62 71
3313.75 64
3313.88 56
3314.01 50
3314.15 46
3314.28 42
3314.41 40
3314.54 38
3314.67 35
3314.81 32
3314.94 28
3315.07 24
3315.20 18
3315.33 12
3315.47 6
3315.60 1
3315.73 0
3315.86 0
3315.99 0
3316.13 0
3316.26 0
3316.39 0
3316.52 0
3316.66 0
3316.79 0
3316.92 3
3317.05 9
3317.18 18
3317.32 29
3317.45 42
3317.58 54
3317.71 64
3317.84 70
3317.98 73
3318.11 72
3318.24 69
3318.37 66
3318.50 64
3318.64 64
3318.77 66
3318.90 69
3319.03 72
3319.17 73
3319.30 72
3319.43 69
3319.56 63
3319.69 57
3319.83 50
3319.96 44
3320.09 39
3320.22 34
3320.35 30
3320.49 27
3320.62 24
3320.75 21
3320.88 18
3321.02 15
3321.15 13
3321.28 13
3321.41 13
3321.54 16
3321.68 19
3321.81 25
3321.94 31
3322.07 39
3322.21 47
3322.34 55
3322.47 63
3322.60 70
3322.73 76
3322.87 80
3323.00 83
3323.13 84
3323.26 83
3323.40 82
3323.53 80
3323.66 77
3323.79 74
3323.92 71
3324.06 67
3324.19 62
3324.32 58
3324.45 54
3324.59 51
3324.72 51
3324.85 53
3324.98 57
3325.11 64
3325.25 73
3325.38 82
3325.51 92
3325.64 102
3325.78 112
3325.91 121
3326.04 129
3326.17 137
3326.30 143
3326.44 148
3326.57 151
3326.70 152
3326.83 152
3326.97 152
3327.10 151
3327.23 149
3327.36 148
3327.50 146
3327.63 144
3327.76 142
3327.89 140
3328.02 138
3328.16 136
3328.29 135
3328.42 134
3328.55 133
3328.69 133
3328.82 132
3328.95 130
3329.08 129
3329.22 126
3329.35 123
3329.48 120
3329.61 117
3329.74 114
3329.88 112
3330.01 111
3330.14 111
3330.27 110
3330.41 109
3330.54 107
3330.67 103
3330.80 99
3330.94 96
3331.07 94
3331.20 93
3331.33 94
3331.47 97
3331.60 100
3331.73 102
3331.86 102
3332.00 101
3332.13 99
3332.26 95
3332.39 92
3332.52 89
3332.66 87
3332.79 86
3332.92 86
3333.05 88
3333.19 90
3333.32 92
3333.45 94
3333.58 95
3333.72 95
3333.85 93
3333.98 91
3334.11 89
3334.25 86
3334.38 84
3334.51 83
3334.64 82
3334.78 82
3334.91 82
3335.04 82
3335.17 82
3335.31 83
3335.44 84
3335.57 85
3335.70 85
3335.84 83
3335.97 80
3336.10 74
3336.23 67
3336.37 60
3336.50 54
3336.63 51
3336.76 50
3336.90 52
3337.03 57
3337.16 63
3337.29 70
3337.43 75
3337.56 79
3337.69 81
3337.82 82
3337.96 80
3338.09 78
3338.22 74
3338.35 70
3338.49 66
3338.62 63
3338.75 59
3338.88 56
3339.02 53
3339.15 51
3339.28 50
3339.41 49
3339.55 48
3339.68 47
3339.81 46
3339.94 45
3340.08 42
3340.21 40
3340.34 37
3340.47 33
3340.61 30
3340.74 27
3340.87 24
3341.00 21
3341.14 20
3341.27 19
3341.40 20
3341.53 23
3341.67 28
3341.80 35
3341.93 44
3342.06 52
3342.20 61
3342.33 67
3342.46 71
3342.60 72
3342.73 69
3342.86 63
3342.99 56
3343.13 48
3343.26 40
3343.39 34
3343.52 28
3343.66 24
3343.79 22
3343.92 22
3344.05 24
3344.19 29
3344.32 36
3344.45 45
3344.58 55
3344.72 65
3344.85 74
3344.98 81
3345.12 86
3345.25 88
3345.38 90
3345.51 90
3345.65 89
3345.78 88
3345.91 85
3346.04 81
3346.18 75
3346.31 67
3346.44 58
3346.57 49
3346.71 40
3346.84 34
3346.97 30
3347.11 29
3347.24 31
3347.37 35
3347.50 40
3347.64 45
3347.77 48
3347.90 50
3348.03 50
3348.17 48
3348.30 46
3348.43 44
3348.56 42
3348.70 42
3348.83 42
3348.96 43
3349.10 43
3349.23 43
3349.36 43
3349.49 42
3349.63 41
3349.76 40
3349.89 39
3350.03 38
3350.16 37
3350.29 36
3350.42 35
3350.56 34
3350.69 33
3350.82 33
3350.95 32
3351.09 31
3351.22 30
3351.35 29
3351.49 27
3351.62 25
3351.75 22
3351.88 18
3352.02 14
3352.15 9
3352.28 4
3352.41 0
3352.55 0
3352.68 0
3352.81 0
3352.95 0
3353.08 0
3353.21 1
3353.34 6
3353.48 11
3353.61 13
3353.74 12
3353.88 9
3354.01 4
3354.14 0
3354.27 0
3354.41 0
3354.54 0
3354.67 0
3354.81 3
3354.94 11
3355.07 19
3355.20 25
3355.34 30
3355.47 33
3355.60 33
3355.74 33
3355.87 32
3356.00 31
3356.13 30
3356.27 29
3356.40 29
3356.53 29
3356.67 29
3356.80 30
3356.93 31
3357.06 32
3357.20 35
3357.33 38
3357.46 42
3357.60 45
3357.73 49
3357.86 53
3357.99 57
3358.13 61
3358.26 65
3358.39 68
3358.53 72
3358.66 75
3358.79 78
3358.93 81
3359.06 83
3359.19 84
3359.32 86
3359.46 86
3359.59 86
3359.72 84
3359.86 82
3359.99 77
3360.12 72
3360.25 66
3360.39 60
3360.52 55
3360.65 52
3360.79 50
3360.92 51
3361.05 54
3361.19 57
3361.32 62
3361.45 66
3361.58 68
3361.72 69
3361.85 67
3361.98 63
3362.12 58
3362.25 52
3362.38 47
3362.52 44
3362.65 43
3362.78 44
3362.91 47
3363.05 51
3363.18 55
3363.31 57
3363.45 59
3363.58 60
3363.71 59
3363.85 59
3363.98 58
3364.11 58
3364.24 58
3364.38 58
3364.51 58
3364.64 58
3364.78 59
3364.91 59
3365.04 60
3365.18 61
3365.31 60
3365.44 59
3365.57 57
3365.71 53
3365.84 48
3365.97 44
3366.11 41
3366.24 40
3366.37 40
3366.51 43
3366.64 46
3366.77 51
3366.91 55
3367.04 60
3367.17 64
3367.30 69
3367.44 74
3367.57 79
3367.70 85
3367.84 90
3367.97 96
3368.10 100
3368.24 102
3368.37 103
3368.50 103
3368.64 103
3368.77 103
3368.90 104
3369.04 106
3369.17 109
3369.30 112
3369.43 114
3369.57 114
3369.70 112
3369.83 107
3369.97 101
3370.10 95
3370.23 88
3370.37 82
3370.50 78
3370.63 75
3370.77 73
3370.90 73
3371.03 74
3371.17 74
3371.30 74
3371.43 73
3371.57 71
3371.70 66
3371.83 61
3371.96 54
3372.10 46
3372.23 39
3372.36 34
3372.50 30
3372.63 31
3372.76 34
3372.90 39
3373.03 47
3373.16 54
3373.30 61
3373.43 65
3373.56 65
3373.70 63
3373.83 59
3373.96 54
3374.10 48
3374.23 43
3374.36 38
3374.50 35
3374.63 32
3374.76 30
3374.90 29
3375.03 29
3375.16 30
3375.30 33
3375.43 37
3375.56 41
3375.69 45
3375.83 47
3375.96 48
3376.09 47
3376.23 47
3376.36 47
3376.49 48
3376.63 50
3376.76 52
3376.89 53
3377.03 52
3377.16 49
3377.29 42
3377.43 35
3377.56 27
3377.69 20
3377.83 14
3377.96 10
3378.09 7
3378.23 6
3378.36 4
3378.49 3
3378.63 1
3378.76 0
3378.89 0
3379.03 0
3379.16 0
3379.29 0
3379.43 0
3379.56 0
3379.69 0
3379.83 0
3379.96 1
3380.09 5
3380.23 9
3380.36 15
3380.49 20
3380.63 25
3380.76 30
3380.89 34
3381.03 38
3381.16 40
3381.29 42
3381.43 44
3381.56 46
3381.69 48
3381.83 51
3381.96 55
3382.09 60
3382.23 65
3382.36 70
3382.49 74
3382.63 76
3382.76 76
3382.89 75
3383.03 74
3383.16 72
3383.30 70
3383.43 70
3383.56 71
3383.70 72
3383.83 73
3383.96 75
3384.10 76
3384.23 75
3384.36 73
3384.50 69
3384.63 64
3384.76 59
3384.90 54
3385.03 50
3385.16 47
3385.30 45
3385.43 45
3385.56 46
3385.70 48
3385.83 51
3385.96 54
3386.10 58
3386.23 62
3386.36 67
3386.50 71
3386.63 76
3386.76 81
3386.90 86
3387.03 90
3387.16 93
3387.30 95
3387.43 95
3387.57 93
3387.70 91
3387.83 88
3387.97 87
3388.10 87
3388.23 90
3388.37 95
3388.50 101
3388.63 106
3388.77 110
3388.90 112
3389.03 111
3389.17 107
3389.30 101
3389.43 94
3389.57 87
3389.70 81
3389.84 77
3389.97 73
3390.10 70
3390.24 68
3390.37 65
3390.50 61
3390.64 57
3390.77 52
3390.90 45
3391.04 39
3391.17 34
3391.30 30
3391.44 29
3391.57 32
3391.70 38
3391.84 47
3391.97 56
3392.11 65
3392.24 72
3392.37 76
3392.51 77
3392.64 76
3392.77 74
3392.91 71
3393.04 69
3393.17 68
3393.31 67
3393.44 68
3393.58 68
3393.71 68
3393.84 67
3393.98 67
3394.11 66
3394.24 65
3394.38 64
3394.51 62
3394.64 59
3394.78 55
3394.91 50
3395.05 44
3395.18 39
3395.31 34
3395.45 31
3395.58 30
3395.71 31
3395.85 35
3395.98 39
3396.11 45
3396.25 49
3396.38 52
3396.52 53
3396.65 52
3396.78 50
3396.92 47
3397.05 43
3397.18 40
3397.32 38
3397.45 37
3397.58 37
3397.72 39
3397.85 43
3397.99 47
3398.12 52
3398.25 56
3398.39 60
3398.52 62
3398.65 63
3398.79 61
3398.92 58
3399.06 53
3399.19 47
3399.32 41
3399.46 36
3399.59 32
3399.72 30
3399.86 30
3399.99 33
3400.13 39
3400.26 46
3400.39 56
3400.53 66
3400.66 76
3400.79 86
3400.93 93
3401.06 99
3401.20 103
3401.33 104
3401.46 103
3401.60 99
3401.73 92
3401.86 84
3402.00 75
3402.13 66
3402.27 60
3402.40 58
3402.53 60
3402.67 68
3402.80 82
3402.93 100
3403.07 120
3403.20 141
3403.34 161
3403.47 177
3403.60 190
3403.74 198
3403.87 204
3404.00 207
3404.14 211
3404.27 216
3404.41 224
3404.54 233
3404.67 244
3404.81 254
3404.94 262
3405.08 267
3405.21 267
3405.34 265
3405.48 260
3405.61 255
3405.74 251
3405.88 249
3406.01 249
3406.15 250
3406.28 251
3406.41 250
3406.55 246
3406.68 238
3406.82 225
3406.95 210
3407.08 193
3407.22 176
3407.35 160
3407.49 146
3407.62 135
3407.75 126
3407.89 118
3408.02 112
3408.15 105
3408.29 98
3408.42 91
3408.56 84
3408.69 77
3408.82 71
3408.96 66
3409.09 62
3409.23 58
3409.36 55
3409.49 54
3409.63 53
3409.76 53
3409.90 52
3410.03 51
3410.16 50
3410.30 49
3410.43 48
3410.57 47
3410.70 49
3410.83 52
3410.97 57
3411.10 62
3411.23 67
3411.37 72
3411.50 76
3411.64 79
3411.77 82
3411.90 84
3412.04 86
3412.17 89
3412.31 90
3412.44 92
3412.57 92
3412.71 92
3412.84 91
3412.98 89
3413.11 85
3413.24 81
3413.38 75
3413.51 69
3413.65 61
3413.78 53
3413.91 46
3414.05 40
3414.18 35
3414.32 32
3414.45 32
3414.58 35
3414.72 39
3414.85 44
3414.99 49
3415.12 53
3415.25 56
3415.39 58
3415.52 60
3415.66 62
3415.79 65
3415.93 69
3416.06 73
3416.19 78
3416.33 81
3416.46 84
3416.60 85
3416.73 87
3416.86 88
3417.00 91
3417.13 94
3417.27 99
3417.40 105
3417.53 111
3417.67 116
3417.80 121
3417.94 124
3418.07 126
3418.20 126
3418.34 124
3418.47 120
3418.61 114
3418.74 108
3418.87 100
3419.01 94
3419.14 88
3419.28 83
3419.41 78
3419.55 74
3419.68 70
3419.81 65
3419.95 60
3420.08 55
3420.22 53
3420.35 53
3420.48 56
3420.62 64
3420.75 74
3420.89 85
3421.02 97
3421.16 106
3421.29 113
3421.42 115
3421.56 114
3421.69 109
3421.83 104
3421.96 98
3422.09 93
3422.23 90
3422.36 88
3422.50 87
3422.63 86
3422.77 84
3422.90 81
3423.03 77
3423.17 72
3423.30 68
3423.44 64
3423.57 62
3423.70 61
3423.84 61
3423.97 63
3424.11 66
3424.24 68
3424.38 71
3424.51 73
3424.64 75
3424.78 77
3424.91 78
3425.05 80
3425.18 81
3425.32 82
3425.45 82
3425.58 80
3425.72 77
3425.85 74
3425.99 70
3426.12 66
3426.25 64
3426.39 62
3426.52 61
3426.66 61
3426.79 61
3426.93 61
3427.06 61
3427.19 62
3427.33 64
3427.46 68
3427.60 74
3427.73 82
3427.87 91
3428.00 101
3428.13 111
3428.27 121
3428.40 129
3428.54 137
3428.67 143
3428.81 149
3428.94 153
3429.07 158
3429.21 161
3429.34 164
3429.48 166
3429.61 168
3429.75 170
3429.88 171
3430.01 173
3430.15 175
3430.28 179
3430.42 185
3430.55 192
3430.69 202
3430.82 216
3430.96 233
3431.09 253
3431.22 274
3431.36 297
3431.49 318
3431.63 338
3431.76 353
3431.90 364
3432.03 370
3432.16 372
3432.30 370
3432.43 365
3432.57 359
3432.70 350
3432.84 342
3432.97 333
3433.11 325
3433.24 317
3433.37 312
3433.51 309
3433.64 310
3433.78 313
3433.91 317
3434.05 323
3434.18 327
3434.31 328
3434.45 327
3434.58 323
3434.72 317
3434.85 308
3434.99 297
3435.12 286
3435.26 274
3435.39 262
3435.52 250
3435.66 238
3435.79 228
3435.93 218
3436.06 209
3436.20 200
3436.33 191
3436.47 180
3436.60 169
3436.73 157
3436.87 146
3437.00 136
3437.14 128
3437.27 123
3437.41 120
3437.54 119
3437.68 118
3437.81 118
3437.94 116
3438.08 115
3438.21 113
3438.35 110
3438.48 108
3438.62 105
3438.75 103
3438.89 100
3439.02 98
3439.16 95
3439.29 93
3439.42 90
3439.56 88
3439.69 86
3439.83 84
3439.96 81
3440.10 79
3440.23 76
3440.37 74
3440.50 73
3440.63 75
3440.77 78
3440.90 84
3441.04 92
3441.17 100
3441.31 108
3441.44 115
3441.58 121
3441.71 126
3441.85 129
3441.98 132
3442.11 133
3442.25 134
3442.38 135
3442.52 135
3442.65 134
3442.79 133
3442.92 132
3443.06 129
3443.19 126
3443.33 121
3443.46 116
3443.60 109
3443.73 102
3443.86 95
3444.00 87
3444.13 79
3444.27 72
3444.40 66
3444.54 61
3444.67 56
3444.81 53
3444.94 50
3445.08 48
3445.21 46
3445.35 43
3445.48 40
3445.61 36
3445.75 31
3445.88 27
3446.02 23
3446.15 20
3446.29 18
3446.42 17
3446.56 15
3446.69 14
3446.83 12
3446.96 10
3447.10 8
3447.23 7
3447.36 7
3447.50 6
3447.63 6
3447.77 6
3447.90 5
3448.04 3
3448.17 2
3448.31 0
3448.44 0
3448.58 1
3448.71 2
3448.85 3
3448.98 4
3449.12 3
3449.25 1
3449.39 0
3449.52 0
3449.65 0
3449.79 0
3449.92 0
3450.06 3
3450.19 10
3450.33 16
3450.46 21
3450.60 24
3450.73 25
3450.87 24
3451.00 22
3451.14 21
3451.27 20
3451.41 20
3451.54 20
3451.68 21
3451.81 20
3451.95 18
3452.08 15
3452.21 10
3452.35 6
3452.48 4
3452.62 4
3452.75 7
3452.89 12
3453.02 20
3453.16 29
3453.29 36
3453.43 42
3453.56 45
3453.70 46
3453.83 46
3453.97 46
3454.10 45
3454.24 45
3454.37 43
3454.51 41
3454.64 37
3454.78 32
3454.91 26
3455.05 22
3455.18 20
3455.31 20
3455.45 23
3455.58 27
3455.72 33
3455.85 38
3455.99 43
3456.12 48
3456.26 53
3456.39 58
3456.53 63
3456.66 68
3456.80 74
3456.93 78
3457.07 82
3457.20 84
3457.34 84
3457.47 82
3457.61 79
3457.74 74
3457.88 68
3458.01 61
3458.15 55
3458.28 48
3458.42 43
3458.55 39
3458.69 37
3458.82 35
3458.96 36
3459.09 37
3459.23 41
3459.36 45
3459.50 51
3459.63 58
3459.77 66
3459.90 75
3460.04 83
3460.17 90
3460.30 96
3460.44 101
3460.57 104
3460.71 105
3460.84 104
3460.98 102
3461.11 99
3461.25 95
3461.38 92
3461.52 90
3461.65 88
3461.79 86
3461.92 83
3462.06 79
3462.19 74
3462.33 68
3462.46 64
3462.60 60
3462.73 58
3462.87 58
3463.00 59
3463.14 60
3463.27 61
3463.41 61
3463.54 61
3463.68 60
3463.81 61
3463.95 62
3464.08 65
3464.22 68
3464.35 72
3464.49 76
3464.62 78
3464.76 80
3464.89 81
3465.03 80
3465.16 80
3465.30 79
3465.43 80
3465.57 82
3465.70 85
3465.84 90
3465.97 95
3466.11 100
3466.24 104
3466.38 108
3466.51 111
3466.65 112
3466.78 113
3466.92 112
3467.05 110
3467.19 107
3467.32 102
3467.46 97
3467.59 91
3467.73 86
3467.86 81
3468.00 77
3468.13 74
3468.27 71
3468.40 68
3468.54 65
3468.67 63
3468.81 60
3468.95 60
3469.08 60
3469.22 63
3469.35 67
3469.49 72
3469.62 78
3469.76 84
3469.89 90
3470.03 96
3470.16 101
3470.30 105
3470.43 108
3470.57 108
3470.70 106
3470.84 102
3470.97 96
3471.11 89
3471.24 83
3471.38 79
3471.51 78
3471.65 79
3471.78 84
3471.92 90
3472.05 97
3472.19 103
3472.32 108
3472.46 111
3472.59 112
3472.73 113
3472.86 112
3473.00 112
3473.13 111
3473.27 111
3473.40 111
3473.54 110
3473.67 108
3473.81 104
3473.95 100
3474.08 94
3474.22 88
3474.35 82
3474.49 78
3474.62 75
3474.76 75
3474.89 76
3475.03 79
3475.16 83
3475.30 88
3475.43 92
3475.57 96
3475.70 100
3475.84 103
3475.97 106
3476.11 108
3476.24 109
3476.38 110
3476.51 109
3476.65 107
3476.78 104
3476.92 101
3477.06 99
3477.19 96
3477.33 95
3477.46 95
3477.60 95
3477.73 95
3477.87 94
3478.00 92
3478.14 87
3478.27 82
3478.41 77
3478.54 71
3478.68 68
3478.81 66
3478.95 67
3479.08 68
3479.22 70
3479.35 71
3479.49 71
3479.63 68
3479.76 65
3479.90 60
3480.03 54
3480.17 48
3480.30 41
3480.44 35
3480.57 29
3480.71 24
3480.84 19
3480.98 17
3481.11 15
3481.25 15
3481.38 16
3481.52 16
3481.65 15
3481.79 12
3481.93 7
3482.06 1
3482.20 0
3482.33 0
3482.47 0
3482.60 0
3482.74 0
3482.87 0
3483.01 0
3483.14 1
3483.28 7
3483.41 13
3483.55 19
3483.69 25
3483.82 30
3483.96 35
3484.09 39
3484.23 43
3484.36 46
3484.50 48
3484.63 50
3484.77 51
3484.90 52
3485.04 53
3485.17 55
3485.31 58
3485.45 62
3485.58 66
3485.72 69
3485.85 72
3485.99 73
3486.12 71
3486.26 67
3486.39 62
3486.53 56
3486.66 51
3486.80 48
3486.93 47
3487.07 50
3487.21 54
3487.34 61
3487.48 68
3487.61 74
3487.75 79
3487.88 83
3488.02 85
3488.15 86
3488.29 84
3488.42 81
3488.56 77
3488.70 71
3488.83 65
3488.97 60
3489.10 54
3489.24 50
3489.37 48
3489.51 47
3489.64 49
3489.78 52
3489.92 58
3490.05 64
3490.19 72
3490.32 79
3490.46 87
3490.59 93
3490.73 97
3490.86 100
3491.00 100
3491.13 99
3491.27 96
3491.41 92
3491.54 87
3491.68 83
3491.81 79
3491.95 76
3492.08 74
3492.22 73
3492.35 73
3492.49 72
3492.63 71
3492.76 69
3492.90 66
3493.03 62
3493.17 57
3493.30 51
3493.44 46
3493.57 40
3493.71 36
3493.85 33
3493.98 31
3494.12 32
3494.25 33
3494.39 36
3494.52 39
3494.66 43
3494.79 47
3494.93 51
3495.07 56
3495.20 60
3495.34 64
3495.47 67
3495.61 70
3495.74 71
3495.88 71
3496.02 69
3496.15 66
3496.29 62
3496.42 56
3496.56 50
3496.69 44
3496.83 38
3496.96 34
3497.10 32
3497.24 31
3497.37 33
3497.51 38
3497.64 43
3497.78 50
3497.91 57
3498.05 63
3498.19 69
3498.32 73
3498.46 75
3498.59 76
3498.73 76
3498.86 75
3499.00 74
3499.13 75
3499.27 76
3499.41 77
3499.54 79
3499.68 80
3499.81 81
3499.95 82
3500.08 83
3500.22 84
3500.36 86
3500.49 87
3500.63 89
3500.76 90
3500.90 90
3501.03 89
3501.17 87
3501.31 86
3501.44 86
3501.58 87
3501.71 88
3501.85 91
3501.98 93
3502.12 95
3502.26 95
3502.39 93
3502.53 91
3502.66 87
3502.80 83
3502.93 79
3503.07 77
3503.21 77
3503.34 79
3503.48 83
3503.61 88
3503.75 93
3503.89 98
3504.02 102
3504.16 104
3504.29 104
3504.43 103
3504.56 101
3504.70 98
3504.84 95
3504.97 93
3505.11 89
3505.24 86
3505.38 81
3505.51 75
3505.65 69
3505.79 64
3505.92 60
3506.06 59
3506.19 60
3506.33 63
3506.47 67
3506.60 71
3506.74 75
3506.87 78
3507.01 81
3507.14 84
3507.28 88
3507.42 93
3507.55 97
3507.69 100
3507.82 101
3507.96 100
3508.10 97
3508.23 92
3508.37 87
3508.50 82
3508.64 78
3508.77 75
3508.91 73
3509.05 72
3509.18 72
3509.32 72
3509.45 73
3509.59 73
3509.73 74
3509.86 75
3510.00 77
3510.13 79
3510.27 81
3510.40 83
3510.54 85
3510.68 86
3510.81 86
3510.95 87
3511.08 86
3511.22 86
3511.36 86
3511.49 86
3511.63 85
3511.76 84
3511.90 82
3512.04 80
3512.17 79
3512.31 79
3512.44 81
3512.58 84
3512.72 88
3512.85 93
3512.99 98
3513.12 103
3513.26 109
3513.40 115
3513.53 124
3513.67 133
3513.80 144
3513.94 155
3514.07 166
3514.21 176
3514.35 185
3514.48 194
3514.62 202
3514.75 210
3514.89 217
3515.03 223
3515.16 227
3515.30 229
3515.43 230
3515.57 231
3515.71 234
3515.84 241
3515.98 253
3516.11 268
3516.25 286
3516.39 304
3516.52 320
3516.66 333
3516.79 343
3516.93 350
3517.07 356
3517.20 360
3517.34 362
3517.47 364
3517.61 364
3517.75 361
3517.88 355
3518.02 346
3518.16 334
3518.29 320
3518.43 305
3518.56 291
3518.70 277
3518.84 264
3518.97 253
3519.11 242
3519.24 234
3519.38 226
3519.52 220
3519.65 215
3519.79 210
3519.92 206
3520.06 202
3520.20 198
3520.33 194
3520.47 192
3520.60 191
3520.74 191
3520.88 194
3521.01 199
3521.15 206
3521.28 215
3521.42 224
3521.56 232
3521.69 239
3521.83 245
3521.97 248
3522.10 250
3522.24 250
3522.37 249
3522.51 247
3522.65 243
3522.78 238
3522.92 232
3523.05 225
3523.19 220
3523.33 215
3523.46 211
3523.60 209
3523.73 205
3523.87 201
3524.01 194
3524.14 186
3524.28 176
3524.42 167
3524.55 160
3524.69 156
3524.82 154
3524.96 155
3525.10 158
3525.23 161
3525.37 164
3525.51 166
3525.64 167
3525.78 168
3525.91 168
3526.05 169
3526.19 170
3526.32 171
3526.46 171
3526.59 169
3526.73 167
3526.87 165
3527.00 162
3527.14 159
3527.28 155
3527.41 152
3527.55 147
3527.68 141
3527.82 134
3527.96 126
3528.09 117
3528.23 107
3528.37 98
3528.50 91
3528.64 84
3528.77 79
3528.91 75
3529.05 73
3529.18 72
3529.32 72
3529.46 74
3529.59 78
3529.73 83
3529.86 89
3530.00 97
3530.14 104
3530.27 112
3530.41 121
3530.55 129
3530.68 138
3530.82 147
3530.95 157
3531.09 167
3531.23 177
3531.36 185
3531.50 194
3531.64 202
3531.77 209
3531.91 216
3532.04 222
3532.18 227
3532.32 230
3532.45 230
3532.59 229
3532.73 224
3532.86 219
3533.00 212
3533.14 206
3533.27 200
3533.41 197
3533.54 194
3533.68 192
3533.82 191
3533.95 190
3534.09 187
3534.23 184
3534.36 179
3534.50 173
3534.64 165
3534.77 155
3534.91 144
3535.04 133
3535.18 121
3535.32 111
3535.45 102
3535.59 95
3535.73 90
3535.86 86
3536.00 84
3536.14 83
3536.27 85
3536.41 87
3536.54 91
3536.68 96
3536.82 100
3536.95 104
3537.09 106
3537.23 107
3537.36 105
3537.50 103
3537.64 99
3537.77 94
3537.91 89
3538.05 83
3538.18 78
3538.32 71
3538.45 65
3538.59 58
3538.73 52
3538.86 47
3539.00 44
3539.14 43
3539.27 44
3539.41 46
3539.55 47
3539.68 48
3539.82 48
3539.96 46
3540.09 43
3540.23 38
3540.36 34
3540.50 29
3540.64 25
3540.77 23
3540.91 22
3541.05 23
3541.18 27
3541.32 32
3541.46 39
3541.59 46
3541.73 52
3541.87 56
3542.00 57
3542.14 56
3542.28 53
3542.41 49
3542.55 45
3542.69 41
3542.82 38
3542.96 36
3543.09 35
3543.23 34
3543.37 33
3543.50 33
3543.64 33
3543.78 34
3543.91 35
3544.05 36
3544.19 38
3544.32 40
3544.46 43
3544.60 47
3544.73 50
3544.87 53
3545.01 55
3545.14 56
3545.28 56
3545.42 56
3545.55 54
3545.69 53
3545.83 51
3545.96 50
3546.10 48
3546.24 47
3546.37 45
3546.51 42
3546.65 39
3546.78 36
3546.92 33
3547.05 30
3547.19 28
3547.33 26
3547.46 24
3547.60 21
3547.74 18
3547.87 15
3548.01 12
3548.15 10
3548.28 10
3548.42 12
3548.56 16
3548.69 21
3548.83 27
3548.97 32
3549.10 35
3549.24 37
3549.38 37
3549.51 35
3549.65 33
3549.79 30
3549.92 27
3550.06 25
3550.20 24
3550.33 24
3550.47 24
3550.61 24
3550.74 25
3550.88 25
3551.02 25
3551.15 26
3551.29 26
3551.43 26
3551.56 27
3551.70 28
3551.84 29
3551.97 29
3552.11 30
3552.25 30
3552.38 30
3552.52 31
3552.66 32
3552.79 34
3552.93 37
3553.07 41
3553.20 43
3553.34 46
3553.48 47
3553.61 46
3553.75 45
3553.89 43
3554.02 40
3554.16 36
3554.30 33
3554.44 28
3554.57 23
3554.71 17
3554.85 11
3554.98 4
3555.12 0
3555.26 0
3555.39 0
3555.53 0
3555.67 0
3555.80 0
3555.94 0
3556.08 0
3556.21 0
3556.35 3
3556.49 9
3556.62 15
3556.76 21
3556.90 26
3557.03 31
3557.17 33
3557.31 34
3557.44 32
3557.58 29
3557.72 26
3557.85 23
3557.99 21
3558.13 21
3558.26 23
3558.40 27
3558.54 34
3558.68 43
3558.81 53
3558.95 66
3559.09 78
3559.22 89
3559.36 97
3559.50 101
3559.63 101
3559.77 98
3559.91 92
3560.04 85
3560.18 79
3560.32 74
3560.45 70
3560.59 68
3560.73 65
3560.86 63
3561.00 59
3561.14 55
3561.28 52
3561.41 50
3561.55 51
3561.69 53
3561.82 58
3561.96 64
3562.10 70
3562.23 75
3562.37 80
3562.51 83
3562.64 84
3562.78 83
3562.92 81
3563.06 76
3563.19 70
3563.33 63
3563.47 56
3563.60 48
3563.74 42
3563.88 37
3564.01 34
3564.15 33
3564.29 34
3564.42 37
3564.56 40
3564.70 44
3564.84 48
3564.97 53
3565.11 56
3565.25 59
3565.38 61
3565.52 62
3565.66 61
3565.79 58
3565.93 53
3566.07 48
3566.20 42
3566.34 36
3566.48 33
3566.62 32
3566.75 35
3566.89 42
3567.03 51
3567.16 63
3567.30 75
3567.44 85
3567.57 93
3567.71 98
3567.85 99
3567.99 97
3568.12 92
3568.26 87
3568.40 81
3568.53 75
3568.67 71
3568.81 68
3568.94 67
3569.08 67
3569.22 69
3569.36 71
3569.49 74
3569.63 77
3569.77 80
3569.90 82
3570.04 83
3570.18 83
3570.31 81
3570.45 78
3570.59 75
3570.73 70
3570.86 66
3571.00 61
3571.14 57
3571.27 54
3571.41 52
3571.55 51
3571.69 49
3571.82 48
3571.96 45
3572.10 42
3572.23 38
3572.37 34
3572.51 30
3572.65 28
3572.78 27
3572.92 26
3573.06 27
3573.19 29
3573.33 31
3573.47 32
3573.60 35
3573.74 37
3573.88 40
3574.02 43
3574.15 47
3574.29 50
3574.43 51
3574.56 51
3574.70 49
3574.84 45
3574.98 40
3575.11 35
3575.25 30
3575.39 27
3575.52 26
3575.66 28
3575.80 31
3575.94 35
3576.07 40
3576.21 45
3576.35 49
3576.48 53
3576.62 54
3576.76 54
3576.90 53
3577.03 50
3577.17 46
3577.31 41
3577.44 36
3577.58 31
3577.72 27
3577.86 23
3577.99 20
3578.13 18
3578.27 16
3578.41 14
3578.54 12
3578.68 10
3578.82 8
3578.95 4
3579.09 1
3579.23 0
3579.37 0
3579.50 0
3579.64 0
3579.78 0
3579.91 0
3580.05 0
3580.19 0
3580.33 6
3580.46 12
3580.60 19
3580.74 26
3580.88 33
3581.01 40
3581.15 47
3581.29 53
3581.42 59
3581.56 64
3581.70 68
3581.84 72
3581.97 75
3582.11 78
3582.25 82
3582.39 86
3582.52 90
3582.66 94
3582.80 97
3582.93 99
3583.07 100
3583.21 101
3583.35 101
3583.48 102
3583.62 104
3583.76 108
3583.90 113
3584.03 120
3584.17 129
3584.31 139
3584.44 150
3584.58 160
3584.72 168
3584.86 175
3584.99 178
3585.13 178
3585.27 176
3585.41 172
3585.54 168
3585.68 163
3585.82 160
3585.96 156
3586.09 152
3586.23 147
3586.37 140
3586.50 133
3586.64 126
3586.78 119
3586.92 113
3587.05 109
3587.19 106
3587.33 105
3587.47 105
3587.60 107
3587.74 108
3587.88 110
3588.02 111
3588.15 113
3588.29 114
3588.43 115
3588.57 115
3588.70 115
3588.84 114
3588.98 112
3589.11 109
3589.25 107
3589.39 104
3589.53 103
3589.66 103
3589.80 104
3589.94 107
3590.08 112
3590.21 116
3590.35 120
3590.49 123
3590.63 123
3590.76 122
3590.90 118
3591.04 113
3591.18 108
3591.31 104
3591.45 100
3591.59 97
3591.73 95
3591.86 94
3592.00 94
3592.14 94
3592.28 95
3592.41 97
3592.55 99
3592.69 100
3592.83 101
3592.96 102
3593.10 103
3593.24 104
3593.38 106
3593.51 109
3593.65 113
3593.79 117
3593.93 120
3594.06 123
3594.20 123
3594.34 123
3594.48 121
3594.61 120
3594.75 119
3594.89 120
3595.03 123
3595.16 127
3595.30 132
3595.44 137
3595.58 142
3595.71 144
3595.85 143
3595.99 140
3596.13 135
3596.26 130
3596.40 124
3596.54 121
3596.68 119
3596.81 119
3596.95 120
3597.09 120
3597.23 119
3597.36 116
3597.50 112
3597.64 107
3597.78 103
3597.91 99
3598.05 97
3598.19 96
3598.33 96
3598.46 96
3598.60 96
3598.74 95
3598.88 93
3599.02 90
3599.15 87
3599.29 84
3599.43 82
3599.57 82
3599.70 83
3599.84 86
3599.98 90
3600.12 94
3600.25 98
3600.39 102
3600.53 104
3600.67 105
3600.80 104
3600.94 103
3601.08 100
3601.22 97
3601.35 94
3601.49 92
3601.63 90
3601.77 90
3601.91 90
3602.04 91
3602.18 92
3602.32 93
3602.46 94
3602.59 95
3602.73 96
3602.87 96
3603.01 97
3603.14 97
3603.28 98
3603.42 99
3603.56 101
3603.69 103
3603.83 105
3603.97 107
3604.11 109
3604.25 109
3604.38 108
3604.52 105
3604.66 100
3604.80 93
3604.93 86
3605.07 78
3605.21 71
3605.35 65
3605.48 61
3605.62 60
3605.76 60
3605.90 61
3606.04 65
3606.17 69
3606.31 74
3606.45 80
3606.59 84
3606.72 88
3606.86 90
3607.00 91
3607.14 90
3607.28 87
3607.41 84
3607.55 82
3607.69 81
3607.83 82
3607.96 85
3608.10 89
3608.24 95
3608.38 100
3608.52 104
3608.65 105
3608.79 105
3608.93 102
3609.07 99
3609.20 94
3609.34 89
3609.48 83
3609.62 78
3609.76 72
3609.89 66
3610.03 61
3610.17 56
3610.31 52
3610.44 49
3610.58 46
3610.72 45
3610.86 45
3611.00 45
3611.13 47
3611.27 50
3611.41 54
3611.55 58
3611.68 61
3611.82 64
3611.96 66
3612.10 67
3612.24 67
3612.37 66
3612.51 65
3612.65 65
3612.79 65
3612.93 66
3613.06 67
3613.20 69
3613.34 72
3613.48 76
3613.61 80
3613.75 85
3613.89 90
3614.03 95
3614.17 99
3614.30 101
3614.44 103
3614.58 104
3614.72 105
3614.86 106
3614.99 107
3615.13 108
3615.27 109
3615.41 110
3615.55 109
3615.68 108
3615.82 105
3615.96 101
3616.10 96
3616.24 91
3616.37 87
3616.51 83
3616.65 80
3616.79 77
3616.92 75
3617.06 73
3617.20 71
3617.34 69
3617.48 69
3617.61 69
3617.75 70
3617.89 72
3618.03 75
3618.17 79
3618.30 82
3618.44 84
3618.58 85
3618.72 84
3618.86 81
3618.99 76
3619.13 69
3619.27 62
3619.41 56
3619.55 51
3619.68 48
3619.82 47
3619.96 47
3620.10 48
3620.24 49
3620.37 49
3620.51 49
3620.65 49
3620.79 50
3620.93 52
3621.06 55
3621.20 58
3621.34 63
3621.48 67
3621.62 72
3621.75 77
3621.89 82
3622.03 88
3622.17 95
3622.31 102
3622.44 108
3622.58 112
3622.72 114
3622.86 113
3623.00 110
3623.13 105
3623.27 98
3623.41 91
3623.55 85
3623.69 80
3623.82 77
3623.96 76
3624.10 77
3624.24 80
3624.38 83
3624.52 87
3624.65 89
3624.79 90
3624.93 90
3625.07 87
3625.21 83
3625.34 79
3625.48 76
3625.62 72
3625.76 69
3625.90 67
3626.03 66
3626.17 65
3626.31 65
3626.45 65
3626.59 66
3626.72 67
3626.86 69
3627.00 71
3627.14 74
3627.28 76
3627.42 77
3627.55 78
3627.69 78
3627.83 77
3627.97 75
3628.11 73
3628.24 71
3628.38 70
3628.52 69
3628.66 69
3628.80 71
3628.94 75
3629.07 79
3629.21 83
3629.35 87
3629.49 91
3629.63 93
3629.76 93
3629.90 92
3630.04 91
3630.18 90
3630.32 89
3630.46 91
3630.59 93
3630.73 97
3630.87 101
3631.01 105
3631.15 108
3631.28 110
3631.42 111
3631.56 111
3631.70 110
3631.84 109
3631.98 109
3632.11 109
3632.25 110
3632.39 111
3632.53 111
3632.67 109
3632.81 107
3632.94 103
3633.08 98
3633.22 94
3633.36 90
3633.50 88
3633.63 87
3633.77 87
3633.91 88
3634.05 88
3634.19 89
3634.33 89
3634.46 90
3634.60 92
3634.74 94
3634.88 96
3635.02 98
3635.16 100
3635.29 100
3635.43 100
3635.57 99
3635.71 98
3635.85 97
3635.99 97
3636.12 97
3636.26 98
3636.40 99
3636.54 101
3636.68 102
3636.82 104
3636.95 106
3637.09 108
3637.23 109
3637.37 111
3637.51 112
3637.65 112
3637.78 110
3637.92 107
3638.06 103
3638.20 97
3638.34 90
3638.48 83
3638.61 74
3638.75 64
3638.89 54
3639.03 44
3639.17 35
3639.31 28
3639.44 25
3639.58 26
3639.72 30
3639.86 37
3640.00 45
3640.14 53
3640.27 58
3640.41 61
3640.55 62
3640.69 62
3640.83 61
3640.97 61
3641.10 63
3641.24 66
3641.38 71
3641.52 77
3641.66 84
3641.80 91
3641.93 99
3642.07 108
3642.21 116
3642.35 122
3642.49 127
3642.63 130
3642.77 130
3642.90 128
3643.04 124
3643.18 121
3643.32 117
3643.46 115
3643.60 114
3643.73 114
3643.87 114
3644.01 114
3644.15 113
3644.29 112
3644.43 111
3644.56 109
3644.70 106
3644.84 103
3644.98 99
3645.12 94
3645.26 90
3645.40 85
3645.53 82
3645.67 82
3645.81 83
3645.95 87
3646.09 92
3646.23 97
3646.37 102
3646.50 104
3646.64 104
3646.78 102
3646.92 98
3647.06 95
3647.20 92
3647.33 91
3647.47 91
3647.61 92
3647.75 93
3647.89 94
3648.03 93
3648.17 92
3648.30 90
3648.44 89
3648.58 89
3648.72 91
3648.86 95
3649.00 100
3649.14 105
3649.27 110
3649.41 114
3649.55 117
3649.69 119
3649.83 120
3649.97 120
3650.11 119
3650.24 119
3650.38 120
3650.52 120
3650.66 121
3650.80 120
3650.94 118
3651.08 113
3651.21 106
3651.35 98
3651.49 90
3651.63 83
3651.77 77
3651.91 73
3652.05 73
3652.18 74
3652.32 77
3652.46 80
3652.60 82
3652.74 84
3652.88 84
3653.02 82
3653.15 81
3653.29 79
3653.43 79
3653.57 79
3653.71 79
3653.85 80
3653.99 80
3654.13 79
3654.26 76
3654.40 71
3654.54 65
3654.68 58
3654.82 51
3654.96 44
3655.10 40
3655.23 38
3655.37 39
3655.51 44
3655.65 52
3655.79 62
3655.93 73
3656.07 84
3656.21 92
3656.34 98
3656.48 100
3656.62 100
3656.76 97
3656.90 92
3657.04 86
3657.18 82
3657.31 79
3657.45 79
3657.59 82
3657.73 88
3657.87 97
3658.01 109
3658.15 121
3658.29 134
3658.42 145
3658.56 153
3658.70 158
3658.84 159
3658.98 156
3659.12 149
3659.26 139
3659.40 127
3659.53 115
3659.67 103
3659.81 93
3659.95 86
3660.09 82
3660.23 80
3660.37 79
3660.51 80
3660.64 80
3660.78 80
3660.92 80
3661.06 81
3661.20 83
3661.34 86
3661.48 90
3661.62 95
3661.75 99
3661.89 102
3662.03 103
3662.17 103
3662.31 101
3662.45 98
3662.59 94
3662.73 89
3662.87 83
3663.00 76
3663.14 69
3663.28 63
3663.42 58
3663.56 56
3663.70 57
3663.84 61
3663.98 68
3664.11 75
3664.25 83
3664.39 88
3664.53 91
3664.67 92
3664.81 90
3664.95 89
3665.09 87
3665.23 88
3665.36 91
3665.50 95
3665.64 100
3665.78 103
3665.92 103
3666.06 101
3666.20 96
3666.34 89
3666.48 81
3666.61 73
3666.75 67
3666.89 64
3667.03 62
3667.17 62
3667.31 63
3667.45 63
3667.59 62
3667.73 61
3667.86 59
3668.00 56
3668.14 53
3668.28 50
3668.42 49
3668.56 49
3668.70 49
3668.84 49
3668.98 50
3669.11 51
3669.25 51
3669.39 50
3669.53 48
3669.67 45
3669.81 41
3669.95 35
3670.09 30
3670.23 24
3670.36 20
3670.50 17
3670.64 16
3670.78 18
3670.92 22
3671.06 27
3671.20 33
3671.34 38
3671.48 43
3671.62 46
3671.75 48
3671.89 50
3672.03 51
3672.17 52
3672.31 55
3672.45 59
3672.59 63
3672.73 68
3672.87 72
3673.01 75
3673.14 77
3673.28 76
3673.42 75
3673.56 72
3673.70 68
3673.84 64
3673.98 60
3674.12 56
3674.26 52
3674.40 48
3674.53 44
3674.67 39
3674.81 34
3674.95 30
3675.09 26
3675.23 22
3675.37 19
3675.51 16
3675.65 13
3675.79 11
3675.93 10
3676.06 9
3676.20 8
3676.34 9
3676.48 10
3676.62 12
3676.76 13
3676.90 14
3677.04 13
3677.18 12
3677.32 9
3677.45 6
3677.59 2
3677.73 0
3677.87 0
3678.01 0
3678.15 0
3678.29 0
3678.43 0
3678.57 0
3678.71 0
3678.85 0
3678.98 4
3679.12 10
3679.26 16
3679.40 22
3679.54 27
3679.68 32
3679.82 35
3679.96 38
3680.10 40
3680.24 40
3680.38 41
3680.52 41
3680.65 40
3680.79 38
3680.93 34
3681.07 30
3681.21 24
3681.35 17
3681.49 9
3681.63 2
3681.77 0
3681.91 0
3682.05 0
3682.19 0
3682.32 0
3682.46 3
3682.60 10
3682.74 16
3682.88 22
3683.02 26
3683.16 29
3683.30 31
3683.44 35
3683.58 40
3683.72 46
3683.86 54
3683.99 62
3684.13 69
3684.27 74
3684.41 77
3684.55 77
3684.69 75
3684.83 71
3684.97 65
3685.11 60
3685.25 55
3685.39 53
3685.53 53
3685.67 56
3685.80 61
3685.94 68
3686.08 74
3686.22 81
3686.36 86
3686.50 90
3686.64 92
3686.78 93
3686.92 93
3687.06 91
3687.20 88
3687.34 84
3687.48 78
3687.62 72
3687.75 65
3687.89 59
3688.03 54
3688.17 50
3688.31 50
3688.45 51
3688.59 54
3688.73 57
3688.87 61
3689.01 63
3689.15 65
3689.29 66
3689.43 65
3689.57 64
3689.70 61
3689.84 57
3689.98 52
3690.12 47
3690.26 41
3690.40 37
3690.54 34
3690.68 32
3690.82 33
3690.96 34
3691.10 35
3691.24 36
3691.38 35
3691.52 33
3691.66 30
3691.79 27
3691.93 25
3692.07 25
3692.21 26
3692.35 29
3692.49 33
3692.63 39
3692.77 45
3692.91 50
3693.05 55
3693.19 57
3693.33 58
3693.47 58
3693.61 57
3693.75 55
3693.89 54
3694.02 55
3694.16 57
3694.30 61
3694.44 66
3694.58 71
3694.72 74
3694.86 76
3695.00 76
3695.14 72
3695.28 67
3695.42 59
3695.56 51
3695.70 41
3695.84 33
3695.98 25
3696.12 19
3696.26 15
3696.40 14
3696.53 14
3696.67 15
3696.81 18
3696.95 20
3697.09 23
3697.23 25
3697.37 27
3697.51 28
3697.65 29
3697.79 29
3697.93 28
3698.07 26
3698.21 24
3698.35 22
3698.49 21
3698.63 21
3698.77 21
3698.91 23
3699.05 25
3699.18 27
3699.32 27
3699.46 28
3699.60 27
3699.74 27
3699.88 28
3700.02 30
3700.16 33
3700.30 39
3700.44 45
3700.58 51
3700.72 58
3700.86 64
3701.00 68
3701.14 72
3701.28 73
3701.42 73
3701.56 73
3701.70 72
3701.84 71
3701.98 69
3702.11 66
3702.25 63
3702.39 59
3702.53 54
3702.67 49
3702.81 42
3702.95 35
3703.09 29
3703.23 23
3703.37 19
3703.51 16
3703.65 16
3703.79 16
3703.93 18
3704.07 20
3704.21 22
3704.35 23
3704.49 22
3704.63 22
3704.77 20
3704.91 19
3705.05 19
3705.19 21
3705.32 24
3705.46 28
3705.60 34
3705.74 41
3705.88 48
3706.02 54
3706.16 59
3706.30 63
3706.44 66
3706.58 67
3706.72 66
3706.86 64
3707.00 61
3707.14 58
3707.28 54
3707.42 51
3707.56 49
3707.70 48
3707.84 49
3707.98 51
3708.12 55
3708.26 60
3708.40 63
3708.54 66
3708.68 66
3708.82 65
3708.96 62
3709.10 59
3709.24 55
3709.37 52
3709.51 49
3709.65 45
3709.79 40
3709.93 34
3710.07 26
3710.21 16
3710.35 7
3710.49 0
3710.63 0
3710.77 0
3710.91 0
3711.05 0
3711.19 6
3711.33 14
3711.47 21
3711.61 26
3711.75 30
3711.89 32
3712.03 32
3712.17 33
3712.31 33
3712.45 33
3712.59 34
3712.73 34
3712.87 33
3713.01 32
3713.15 31
3713.29 30
3713.43 29
3713.57 28
3713.71 28
3713.85 27
3713.99 26
3714.13 25
3714.27 23
3714.41 21
3714.55 20
3714.68 20
3714.82 21
3714.96 24
3715.10 28
3715.24 34
3715.38 41
3715.52 48
3715.66 56
3715.80 63
3715.94 68
3716.08 72
3716.22 75
3716.36 75
3716.50 73
3716.64 70
3716.78 67
3716.92 63
3717.06 60
3717.20 58
3717.34 57
3717.48 56
3717.62 56
3717.76 55
3717.90 53
3718.04 50
3718.18 46
3718.32 41
3718.46 35
3718.60 30
3718.74 24
3718.88 20
3719.02 17
3719.16 17
3719.30 18
3719.44 22
3719.58 28
3719.72 33
3719.86 37
3720.00 40
3720.14 39
3720.28 34
3720.42 27
3720.56 17
3720.70 6
3720.84 0
3720.98 0
3721.12 0
3721.26 0
3721.40 0
3721.54 0
3721.68 0
3721.82 2
3721.96 12
3722.10 21
3722.24 30
3722.38 37
3722.52 43
3722.66 49
3722.80 53
3722.94 57
3723.08 60
3723.22 62
3723.36 63
3723.50 63
3723.64 61
3723.78 59
3723.92 55
3724.06 52
3724.20 48
3724.34 44
3724.48 40
3724.62 38
3724.76 36
3724.90 36
3725.04 38
3725.18 42
3725.32 47
3725.46 53
3725.60 59
3725.74 65
3725.88 68
3726.02 70
3726.16 71
3726.30 71
3726.44 72
3726.58 74
3726.72 77
3726.86 81
3727.00 84
3727.14 87
3727.28 88
3727.42 87
3727.56 84
3727.70 79
3727.84 74
3727.98 68
3728.12 64
3728.26 61
3728.40 59
3728.54 58
3728.68 56
3728.82 53
3728.96 48
3729.10 41
3729.24 34
3729.38 28
3729.52 23
3729.66 20
3729.80 20
3729.94 21
3730.08 25
3730.22 29
3730.36 34
3730.50 38
3730.64 42
3730.78 44
3730.92 45
3731.06 44
3731.20 41
3731.34 37
3731.48 32
3731.62 27
3731.76 23
3731.90 20
3732.04 19
3732.18 20
3732.32 22
3732.46 23
3732.60 24
3732.74 24
3732.88 23
3733.02 21
3733.16 20
3733.30 18
3733.44 17
3733.58 16
3733.72 15
3733.86 14
3734.00 13
3734.14 11
3734.28 8
3734.42 5
3734.56 2
3734.70 0
3734.84 0
3734.98 0
3735.12 0
3735.26 0
3735.40 0
3735.54 0
3735.68 0
3735.82 6
3735.96 15
3736.10 26
3736.24 36
3736.38 45
3736.52 53
3736.66 59
3736.80 65
3736.94 70
3737.09 76
3737.23 83
3737.37 94
3737.51 109
3737.65 128
3737.79 150
3737.93 175
3738.07 201
3738.21 225
3738.35 247
3738.49 265
3738.63 279
3738.77 288
3738.91 294
3739.05 296
3739.19 298
3739.33 301
3739.47 304
3739.61 310
3739.75 318
3739.89 328
3740.03 339
3740.17 348
3740.31 355
3740.45 360
3740.59 362
3740.73 362
3740.87 359
3741.01 356
3741.15 351
3741.29 347
3741.43 342
3741.57 337
3741.71 330
3741.85 323
3741.99 315
3742.13 306
3742.27 295
3742.41 284
3742.56 273
3742.70 262
3742.84 253
3742.98 245
3743.12 240
3743.26 236
3743.40 232
3743.54 229
3743.68 226
3743.82 221
3743.96 215
3744.10 209
3744.24 202
3744.38 195
3744.52 187
3744.66 180
3744.80 172
3744.94 165
3745.08 157
3745.22 149
3745.36 142
3745.50 134
3745.64 127
3745.78 120
3745.92 113
3746.06 107
3746.20 101
3746.34 98
3746.49 95
3746.63 95
3746.77 96
3746.91 97
3747.05 99
3747.19 100
3747.33 99
3747.47 97
3747.61 95
3747.75 92
3747.89 89
3748.03 87
3748.17 86
3748.31 87
3748.45 89
3748.59 91
3748.73 93
3748.87 94
3749.01 95
3749.15 95
3749.29 93
3749.43 90
3749.57 87
3749.71 82
3749.86 77
3750.00 73
3750.14 69
3750.28 65
3750.42 62
3750.56 59
3750.70 55
3750.84 52
3750.98 49
3751.12 46
3751.26 44
3751.40 43
3751.54 44
3751.68 45
3751.82 48
3751.96 51
3752.10 53
3752.24 54
3752.38 55
3752.52 54
3752.66 52
3752.81 49
3752.95 47
3753.09 45
3753.23 43
3753.37 42
3753.51 40
3753.65 39
3753.79 36
3753.93 31
3754.07 26
3754.21 22
3754.35 18
3754.49 15
3754.63 15
3754.77 17
3754.91 20
3755.05 25
3755.19 31
3755.33 37
3755.48 42
3755.62 46
3755.76 48
3755.90 49
3756.04 49
3756.18 48
3756.32 47
3756.46 47
3756.60 49
3756.74 53
3756.88 57
3757.02 62
3757.16 67
3757.30 71
3757.44 74
3757.58 76
3757.72 77
3757.87 79
3758.01 82
3758.15 86
3758.29 91
3758.43 97
3758.57 103
3758.71 108
3758.85 111
3758.99 113
3759.13 112
3759.27 110
3759.41 107
3759.55 103
3759.69 100
3759.83 98
3759.97 97
3760.11 97
3760.26 98
3760.40 100
3760.54 102
3760.68 103
3760.82 102
3760.96 101
3761.10 98
3761.24 94
3761.38 89
3761.52 84
3761.66 80
3761.80 77
3761.94 76
3762.08 77
3762.22 80
3762.37 85
3762.51 92
3762.65 100
3762.79 108
3762.93 117
3763.07 124
3763.21 130
3763.35 133
3763.49 135
3763.63 134
3763.77 132
3763.91 129
3764.05 127
3764.19 127
3764.34 128
3764.48 130
3764.62 133
3764.76 136
3764.90 137
3765.04 136
3765.18 133
3765.32 128
3765.46 121
3765.60 112
3765.74 103
3765.88 94
3766.02 85
3766.16 76
3766.31 68
3766.45 61
3766.59 54
3766.73 47
3766.87 42
3767.01 37
3767.15 34
3767.29 33
3767.43 33
3767.57 34
3767.71 35
3767.85 36
3768.00 36
3768.14 35
3768.28 33
3768.42 29
3768.56 25
3768.70 20
3768.84 15
3768.98 11
3769.12 8
3769.26 5
3769.40 4
3769.54 3
3769.68 4
3769.83 5
3769.97 6
3770.11 7
3770.25 7
3770.39 6
3770.53 5
3770.67 3
3770.81 0
3770.95 0
3771.09 0
3771.23 0
3771.37 0
3771.52 0
3771.66 0
3771.80 0
3771.94 0
3772.08 6
3772.22 13
3772.36 20
3772.50 27
3772.64 33
3772.78 37
3772.92 39
3773.07 40
3773.21 39
3773.35 37
3773.49 36
3773.63 36
3773.77 37
3773.91 40
3774.05 44
3774.19 48
3774.33 52
3774.47 54
3774.62 54
3774.76 52
3774.90 49
3775.04 45
3775.18 42
3775.32 39
3775.46 36
3775.60 33
3775.74 29
3775.88 25
3776.02 19
3776.17 13
3776.31 8
3776.45 4
3776.59 1
3776.73 0
3776.87 1
3777.01 2
3777.15 4
3777.29 6
3777.43 9
3777.57 12
3777.72 16
3777.86 19
3778.00 21
3778.14 22
3778.28 21
3778.42 19
3778.56 16
3778.70 13
3778.84 10
3778.98 8
3779.13 7
3779.27 7
3779.41 7
3779.55 8
3779.69 9
3779.83 10
3779.97 11
3780.11 11
3780.25 12
3780.39 13
3780.54 14
3780.68 16
3780.82 17
3780.96 18
3781.10 18
3781.24 17
3781.38 15
3781.52 12
3781.66 9
3781.81 7
3781.95 5
3782.09 4
3782.23 5
3782.37 6
3782.51 8
3782.65 9
3782.79 10
3782.93 10
3783.07 10
3783.22 10
3783.36 11
3783.50 13
3783.64 16
3783.78 20
3783.92 22
3784.06 23
3784.20 22
3784.34 19
3784.49 14
3784.63 8
3784.77 2
3784.91 0
3785.05 0
3785.19 0
3785.33 0
3785.47 2
3785.61 9
3785.76 17
3785.90 25
3786.04 32
3786.18 38
3786.32 42
3786.46 44
3786.60 44
3786.74 41
3786.88 37
3787.03 32
3787.17 25
3787.31 18
3787.45 11
3787.59 4
3787.73 0
3787.87 0
3788.01 0
3788.15 0
3788.30 0
3788.44 3
3788.58 9
3788.72 14
3788.86 17
3789.00 18
3789.14 18
3789.28 16
3789.43 13
3789.57 12
3789.71 12
3789.85 16
3789.99 21
3790.13 28
3790.27 35
3790.41 42
3790.56 47
3790.70 49
3790.84 49
3790.98 47
3791.12 44
3791.26 40
3791.40 38
3791.54 36
3791.68 36
3791.83 38
3791.97 40
3792.11 41
3792.25 42
3792.39 40
3792.53 37
3792.67 32
3792.81 27
3792.96 22
3793.10 19
3793.24 18
3793.38 20
3793.52 25
3793.66 33
3793.80 41
3793.94 49
3794.09 56
3794.23 60
3794.37 61
3794.51 60
3794.65 58
3794.79 54
3794.93 50
3795.08 47
3795.22 44
3795.36 43
3795.50 43
3795.64 43
3795.78 44
3795.92 46
3796.06 47
3796.21 49
3796.35 49
3796.49 49
3796.63 48
3796.77 46
3796.91 42
3797.05 37
3797.19 31
3797.34 26
3797.48 21
3797.62 17
3797.76 15
3797.90 15
3798.04 16
3798.18 19
3798.33 24
3798.47 28
3798.61 33
3798.75 37
3798.89 40
3799.03 43
3799.17 44
3799.32 45
3799.46 45
3799.60 46
3799.74 47
3799.88 47
3800.02 46
3800.16 45
3800.30 43
3800.45 40
3800.59 38
3800.73 36
3800.87 34
3801.01 33
3801.15 32
3801.29 30
3801.44 28
3801.58 27
3801.72 25
3801.86 25
3802.00 24
3802.14 23
3802.28 21
3802.43 18
3802.57 14
3802.71 9
3802.85 4
3802.99 0
3803.13 0
3803.27 0
3803.42 0
3803.56 0
3803.70 0
3803.84 0
3803.98 0
3804.12 0
3804.26 0
3804.41 3
3804.55 7
3804.69 11
3804.83 14
3804.97 18
3805.11 20
3805.26 22
3805.40 23
3805.54 23
3805.68 23
3805.82 21
3805.96 19
3806.10 16
3806.25 13
3806.39 9
3806.53 6
3806.67 4
3806.81 4
3806.95 5
3807.09 7
3807.24 10
3807.38 13
3807.52 16
3807.66 19
3807.80 20
3807.94 21
3808.09 22
3808.23 23
3808.37 24
3808.51 28
3808.65 33
3808.79 40
3808.93 49
3809.08 59
3809.22 70
3809.36 82
3809.50 93
3809.64 104
3809.78 113
3809.93 121
3810.07 127
3810.21 132
3810.35 135
3810.49 138
3810.63 142
3810.77 149
3810.92 159
3811.06 172
3811.20 187
3811.34 203
3811.48 218
3811.62 230
3811.77 239
3811.91 244
3812.05 246
3812.19 245
3812.33 243
3812.47 241
3812.62 240
3812.76 239
3812.90 240
3813.04 242
3813.18 244
3813.32 245
3813.47 247
3813.61 249
3813.75 252
3813.89 254
3814.03 257
3814.17 259
3814.32 260
3814.46 260
3814.60 258
3814.74 254
3814.88 247
3815.02 238
3815.17 227
3815.31 215
3815.45 204
3815.59 193
3815.73 185
3815.87 178
3816.02 174
3816.16 172
3816.30 172
3816.44 173
3816.58 174
3816.72 174
3816.87 172
3817.01 169
3817.15 165
3817.29 161
3817.43 156
3817.57 153
3817.72 151
3817.86 150
3818.00 149
3818.14 150
3818.28 150
3818.42 149
3818.57 148
3818.71 146
3818.85 142
3818.99 136
3819.13 129
3819.27 120
3819.42 110
3819.56 99
3819.70 88
3819.84 78
3819.98 69
3820.13 61
3820.27 56
3820.41 53
3820.55 52
3820.69 53
3820.83 54
3820.98 55
3821.12 54
3821.26 53
3821.40 50
3821.54 45
3821.68 39
3821.83 33
3821.97 28
3822.11 24
3822.25 23
3822.39 24
3822.54 27
3822.68 31
3822.82 35
3822.96 40
3823.10 44
3823.24 48
3823.39 52
3823.53 56
3823.67 60
3823.81 63
3823.95 65
3824.10 67
3824.24 68
3824.38 68
3824.52 68
3824.66 68
3824.80 69
3824.95 70
3825.09 73
3825.23 75
3825.37 78
3825.51 79
3825.66 79
3825.80 76
3825.94 71
3826.08 65
3826.22 57
3826.37 50
3826.51 43
3826.65 38
3826.79 34
3826.93 31
3827.07 29
3827.22 26
3827.36 23
3827.50 20
3827.64 19
3827.78 18
3827.93 19
3828.07 23
3828.21 28
3828.35 34
3828.49 40
3828.64 47
3828.78 53
3828.92 58
3829.06 62
3829.20 66
3829.35 68
3829.49 69
3829.63 68
3829.77 66
3829.91 62
3830.06 56
3830.20 50
3830.34 43
3830.48 36
3830.62 30
3830.76 27
3830.91 27
3831.05 30
3831.19 35
3831.33 43
3831.47 51
3831.62 58
3831.76 63
3831.90 65
3832.04 64
3832.18 60
3832.33 54
3832.47 46
3832.61 39
3832.75 33
3832.89 29
3833.04 26
3833.18 26
3833.32 26
3833.46 27
3833.60 28
3833.75 29
3833.89 30
3834.03 31
3834.17 31
3834.31 31
3834.46 30
3834.60 30
3834.74 29
3834.88 27
3835.02 26
3835.17 24
3835.31 22
3835.45 19
3835.59 15
3835.73 9
3835.88 3
3836.02 0
3836.16 0
3836.30 0
3836.45 0
3836.59 0
3836.73 0
3836.87 6
3837.01 15
3837.16 25
3837.30 32
3837.44 36
3837.58 37
3837.72 36
3837.87 33
3838.01 31
3838.15 29
3838.29 29
3838.43 30
3838.58 32
3838.72 34
3838.86 35
3839.00 36
3839.14 36
3839.29 34
3839.43 32
3839.57 28
3839.71 25
3839.86 21
3840.00 18
3840.14 17
3840.28 16
3840.42 17
3840.57 19
3840.71 22
3840.85 25
3840.99 27
3841.13 29
3841.28 30
3841.42 32
3841.56 34
3841.70 36
3841.85 40
3841.99 44
3842.13 48
3842.27 51
3842.41 52
3842.56 51
3842.70 49
3842.84 44
3842.98 38
3843.12 31
3843.27 23
3843.41 16
3843.55 10
3843.69 7
3843.84 5
3843.98 7
3844.12 11
3844.26 17
3844.40 24
3844.55 31
3844.69 38
3844.83 42
3844.97 45
3845.12 46
3845.26 46
3845.40 45
3845.54 44
3845.68 44
3845.83 45
3845.97 47
3846.11 51
3846.25 56
3846.40 63
3846.54 71
3846.68 79
3846.82 87
3846.96 94
3847.11 100
3847.25 106
3847.39 111
3847.53 117
3847.68 124
3847.82 132
3847.96 142
3848.10 153
3848.25 164
3848.39 174
3848.53 181
3848.67 186
3848.81 187
3848.96 186
3849.10 183
3849.24 178
3849.38 173
3849.53 168
3849.67 163
3849.81 157
3849.95 150
3850.10 141
3850.24 131
3850.38 121
3850.52 111
3850.66 100
3850.81 91
3850.95 84
3851.09 77
3851.23 72
3851.38 68
3851.52 65
3851.66 64
3851.80 62
3851.95 62
3852.09 61
3852.23 60
3852.37 58
3852.52 55
3852.66 52
3852.80 48
3852.94 44
3853.08 42
3853.23 41
3853.37 41
3853.51 42
3853.65 44
3853.80 45
3853.94 44
3854.08 42
3854.22 39
3854.37 34
3854.51 28
3854.65 22
3854.79 17
3854.94 12
3855.08 9
3855.22 5
3855.36 3
3855.51 0
3855.65 0
3855.79 0
3855.93 0
3856.07 0
3856.22 0
3856.36 0
3856.50 0
3856.64 2
3856.79 4
3856.93 5
3857.07 5
3857.21 6
3857.36 8
3857.50 11
3857.64 16
3857.78 21
3857.93 26
3858.07 30
3858.21 31
3858.35 31
3858.50 29
3858.64 25
3858.78 23
3858.92 21
3859.07 20
3859.21 20
3859.35 21
3859.49 23
3859.64 25
3859.78 27
3859.92 30
3860.06 34
3860.21 39
3860.35 46
3860.49 53
3860.63 60
3860.78 67
3860.92 72
3861.06 75
3861.20 77
3861.35 77
3861.49 76
3861.63 75
3861.77 72
3861.92 68
3862.06 63
3862.20 57
3862.34 49
3862.49 41
3862.63 33
3862.77 26
3862.91 22
3863.06 20
3863.20 22
3863.34 26
3863.48 33
3863.63 42
3863.77 50
3863.91 58
3864.05 64
3864.20 69
3864.34 72
3864.48 73
3864.63 74
3864.77 74
3864.91 74
3865.05 72
3865.20 70
3865.34 67
3865.48 62
3865.62 56
3865.77 48
3865.91 40
3866.05 33
3866.19 27
3866.34 22
3866.48 19
3866.62 18
3866.76 19
3866.91 21
3867.05 23
3867.19 26
3867.33 27
3867.48 28
3867.62 28
3867.76 27
3867.91 27
3868.05 26
3868.19 26
3868.33 27
3868.48 29
3868.62 32
3868.76 35
3868.90 37
3869.05 40
3869.19 42
3869.33 43
3869.47 44
3869.62 46
3869.76 49
3869.90 53
3870.05 59
3870.19 66
3870.33 74
3870.47 81
3870.62 86
3870.76 89
3870.90 89
3871.04 87
3871.19 84
3871.33 82
3871.47 81
3871.61 83
3871.76 86
3871.90 92
3872.04 97
3872.19 102
3872.33 104
3872.47 105
3872.61 103
3872.76 100
3872.90 96
3873.04 92
3873.18 88
3873.33 85
3873.47 82
3873.61 80
3873.76 76
3873.90 72
3874.04 67
3874.18 61
3874.33 55
3874.47 50
3874.61 46
3874.76 43
3874.90 41
3875.04 41
3875.18 40
3875.33 40
3875.47 40
3875.61 40
3875.75 41
3875.90 43
3876.04 47
3876.18 52
3876.33 57
3876.47 62
3876.61 66
3876.75 69
3876.90 71
3877.04 74
3877.18 77
3877.33 82
3877.47 88
3877.61 95
3877.75 102
3877.90 108
3878.04 112
3878.18 113
3878.33 111
3878.47 107
3878.61 101
3878.75 94
3878.90 86
3879.04 79
3879.18 72
3879.33 67
3879.47 63
3879.61 61
3879.75 61
3879.90 62
3880.04 64
3880.18 67
3880.33 71
3880.47 73
3880.61 75
3880.75 76
3880.90 74
3881.04 71
3881.18 66
3881.33 59
3881.47 52
3881.61 45
3881.75 39
3881.90 34
3882.04 31
3882.18 29
3882.33 28
3882.47 28
3882.61 27
3882.75 27
3882.90 26
3883.04 24
3883.18 23
3883.33 22
3883.47 20
3883.61 19
3883.75 17
3883.90 15
3884.04 12
3884.18 11
3884.33 10
3884.47 10
3884.61 12
3884.76 16
3884.90 22
3885.04 28
3885.18 35
3885.33 40
3885.47 45
3885.61 49
3885.76 51
3885.90 52
3886.04 52
3886.19 51
3886.33 50
3886.47 50
3886.61 51
3886.76 52
3886.90 54
3887.04 56
3887.19 59
3887.33 62
3887.47 64
3887.62 66
3887.76 67
3887.90 68
3888.04 69
3888.19 69
3888.33 68
3888.47 68
3888.62 67
3888.76 66
3888.90 66
3889.05 65
3889.19 65
3889.33 65
3889.47 65
3889.62 65
3889.76 65
3889.90 64
3890.05 63
3890.19 61
3890.33 59
3890.48 57
3890.62 54
3890.76 51
3890.90 48
3891.05 45
3891.19 42
3891.33 39
3891.48 36
3891.62 34
3891.76 32
3891.91 31
3892.05 32
3892.19 33
3892.34 35
3892.48 37
3892.62 39
3892.77 40
3892.91 39
3893.05 38
3893.19 35
3893.34 32
3893.48 28
3893.62 24
3893.77 22
3893.91 20
3894.05 19
3894.20 19
3894.34 19
3894.48 18
3894.63 17
3894.77 16
3894.91 14
3895.05 12
3895.20 11
3895.34 11
3895.48 13
3895.63 15
3895.77 17
3895.91 18
3896.06 19
3896.20 19
3896.34 18
3896.49 18
3896.63 18
3896.77 20
3896.92 24
3897.06 28
3897.20 32
3897.35 36
3897.49 40
3897.63 43
3897.78 45
3897.92 48
3898.06 50
3898.20 53
3898.35 56
3898.49 58
3898.63 59
3898.78 58
3898.92 58
3899.06 57
3899.21 57
3899.35 58
3899.49 60
3899.64 64
3899.78 69
3899.92 73
3900.07 77
3900.21 80
3900.35 81
3900.50 80
3900.64 78
3900.78 75
3900.93 70
3901.07 65
3901.21 59
3901.36 53
3901.50 47
3901.64 42
3901.79 38
3901.93 36
3902.07 35
3902.22 36
3902.36 38
3902.50 41
3902.65 46
3902.79 52
3902.93 58
3903.08 63
3903.22 67
3903.36 69
3903.51 70
3903.65 68
3903.79 65
3903.93 61
3904.08 55
3904.22 49
3904.36 42
3904.51 35
3904.65 27
3904.79 20
3904.94 15
3905.08 11
3905.22 9
3905.37 9
3905.51 11
3905.65 14
3905.80 16
3905.94 19
3906.08 20
3906.23 19
3906.37 17
3906.51 14
3906.66 11
3906.80 8
3906.94 4
3907.09 2
3907.23 0
3907.38 0
3907.52 0
3907.66 0
3907.81 0
3907.95 1
3908.09 4
3908.24 7
3908.38 11
3908.52 15
3908.67 19
3908.81 22
3908.95 24
3909.10 26
3909.24 26
3909.38 25
3909.53 23
3909.67 21
3909.81 17
3909.96 13
3910.10 8
3910.24 4
3910.39 1
3910.53 0
3910.67 0
3910.82 0
3910.96 0
3911.10 0
3911.25 0
3911.39 0
3911.53 0
3911.68 0
3911.82 0
3911.96 0
3912.11 1
3912.25 3
3912.39 6
3912.54 10
3912.68 15
3912.82 20
3912.97 24
3913.11 28
3913.26 32
3913.40 34
3913.54 34
3913.69 33
3913.83 31
3913.97 27
3914.12 21
3914.26 14
3914.40 7
3914.55 1
3914.69 0
3914.83 0
3914.98 0
3915.12 0
3915.26 1
3915.41 7
3915.55 13
3915.69 19
3915.84 23
3915.98 26
3916.13 28
3916.27 30
3916.41 32
3916.56 35
3916.70 40
3916.84 46
3916.99 53
3917.13 61
3917.27 69
3917.42 76
3917.56 83
3917.70 88
3917.85 91
3917.99 93
3918.14 93
3918.28 92
3918.42 90
3918.57 87
3918.71 84
3918.85 82
3919.00 80
3919.14 79
3919.28 77
3919.43 76
3919.57 73
3919.71 70
3919.86 65
3920.00 59
3920.15 52
3920.29 46
3920.43 40
3920.58 37
3920.72 36
3920.86 37
3921.01 40
3921.15 46
3921.29 52
3921.44 59
3921.58 65
3921.73 70
3921.87 74
3922.01 76
3922.16 75
3922.30 74
3922.44 71
3922.59 66
3922.73 61
3922.87 56
3923.02 52
3923.16 47
3923.31 44
3923.45 41
3923.59 39
3923.74 37
3923.88 35
3924.02 33
3924.17 31
3924.31 29
3924.45 27
3924.60 25
3924.74 24
3924.89 23
3925.03 23
3925.17 22
3925.32 21
3925.46 19
3925.60 18
3925.75 17
3925.89 17
3926.04 18
3926.18 21
3926.32 24
3926.47 29
3926.61 34
3926.75 38
3926.90 40
3927.04 41
3927.19 40
3927.33 38
3927.47 36
3927.62 34
3927.76 34
3927.90 35
3928.05 38
3928.19 44
3928.34 50
3928.48 57
3928.62 65
3928.77 72
3928.91 79
3929.05 84
3929.20 88
3929.34 90
3929.49 91
3929.63 90
3929.77 90
3929.92 90
3930.06 91
3930.20 92
3930.35 94
3930.49 95
3930.64 94
3930.78 90
3930.92 82
3931.07 71
3931.21 59
3931.35 45
3931.50 33
3931.64 22
3931.79 14
3931.93 9
3932.07 6
3932.22 6
3932.36 7
3932.50 9
3932.65 12
3932.79 14
3932.94 15
3933.08 15
3933.22 12
3933.37 9
3933.51 4
3933.66 0
3933.80 0
3933.94 0
3934.09 0
3934.23 0
3934.38 0
3934.52 0
3934.66 0
3934.81 0
3934.95 4
3935.09 9
3935.24 15
3935.38 21
3935.53 27
3935.67 33
3935.81 38
3935.96 41
3936.10 43
3936.25 42
3936.39 40
3936.53 37
3936.68 33
3936.82 29
3936.96 24
3937.11 20
3937.25 15
3937.40 11
3937.54 8
3937.68 5
3937.83 3
3937.97 3
3938.12 4
3938.26 5
3938.40 6
3938.55 6
3938.69 6
3938.84 5
3938.98 3
3939.12 1
3939.27 0
3939.41 0
3939.56 0
3939.70 0
3939.84 0
3939.99 0
3940.13 0
3940.28 2
3940.42 4
3940.56 8
3940.71 12
3940.85 16
3941.00 21
3941.14 26
3941.28 31
3941.43 34
3941.57 37
3941.72 37
3941.86 37
3942.00 36
3942.15 33
3942.29 31
3942.44 29
3942.58 28
3942.72 30
3942.87 33
3943.01 39
3943.16 46
3943.30 53
3943.44 59
3943.59 64
3943.73 67
3943.88 67
3944.02 66
3944.16 64
3944.31 61
3944.45 59
3944.60 57
3944.74 55
3944.88 54
3945.03 54
3945.17 54
3945.32 54
3945.46 54
3945.60 55
3945.75 55
3945.89 55
3946.04 55
3946.18 54
3946.32 53
3946.47 51
3946.61 48
3946.76 45
3946.90 41
3947.05 39
3947.19 37
3947.33 37
3947.48 37
3947.62 38
3947.77 40
3947.91 44
3948.05 48
3948.20 54
3948.34 61
3948.49 69
3948.63 78
3948.77 86
3948.92 94
3949.06 101
3949.21 105
3949.35 106
3949.50 104
3949.64 100
3949.78 95
3949.93 88
3950.07 82
3950.22 76
3950.36 71
3950.50 66
3950.65 62
3950.79 59
3950.94 55
3951.08 51
3951.23 48
3951.37 45
3951.51 43
3951.66 42
3951.80 41
3951.95 40
3952.09 38
3952.23 34
3952.38 28
3952.52 22
3952.67 15
3952.81 7
3952.96 1
3953.10 0
3953.24 0
3953.39 0
3953.53 0
3953.68 0
3953.82 0
3953.96 0
3954.11 0
3954.25 3
3954.40 7
3954.54 10
3954.69 12
3954.83 11
3954.97 9
3955.12 7
3955.26 5
3955.41 5
3955.55 6
3955.70 10
3955.84 15
3955.98 23
3956.13 31
3956.27 38
3956.42 44
3956.56 47
3956.71 49
3956.85 49
3956.99 47
3957.14 46
3957.28 44
3957.43 43
3957.57 43
3957.72 43
3957.86 44
3958.00 46
3958.15 49
3958.29 53
3958.44 57
3958.58 62
3958.73 66
3958.87 70
3959.01 74
3959.16 76
3959.30 78
3959.45 80
3959.59 81
3959.74 81
3959.88 80
3960.02 78
3960.17 75
3960.31 72
3960.46 68
3960.60 64
3960.75 61
3960.89 58
3961.03 56
3961.18 55
3961.32 54
3961.47 53
3961.61 52
3961.76 51
3961.90 50
3962.05 48
3962.19 45
3962.33 42
3962.48 39
3962.62 36
3962.77 35
3962.91 34
3963.06 35
3963.20 36
3963.34 38
3963.49 39
3963.63 39
3963.78 38
3963.92 35
3964.07 30
3964.21 24
3964.36 19
3964.50 14
3964.64 11
3964.79 10
3964.93 12
3965.08 14
3965.22 18
3965.37 20
3965.51 23
3965.66 24
3965.80 26
3965.94 29
3966.09 34
3966.23 40
3966.38 47
3966.52 55
3966.67 61
3966.81 65
3966.96 66
3967.10 64
3967.24 61
3967.39 56
3967.53 51
3967.68 47
3967.82 43
3967.97 41
3968.11 39
3968.26 37
3968.40 36
3968.54 35
3968.69 34
3968.83 33
3968.98 33
3969.12 32
3969.27 32
3969.41 31
3969.56 30
3969.70 28
3969.85 26
3969.99 23
3970.13 19
3970.28 16
3970.42 13
3970.57 10
3970.71 9
3970.86 8
3971.00 9
3971.15 10
3971.29 13
3971.43 16
3971.58 19
3971.72 22
3971.87 25
3972.01 27
3972.16 28
3972.30 29
3972.45 30
3972.59 32
3972.74 35
3972.88 39
3973.03 45
3973.17 51
3973.31 57
3973.46 62
3973.60 65
3973.75 65
3973.89 64
3974.04 61
3974.18 58
3974.33 56
3974.47 55
3974.62 57
3974.76 60
3974.90 64
3975.05 69
3975.19 72
3975.34 74
3975.48 73
3975.63 69
3975.77 65
3975.92 60
3976.06 56
3976.21 55
3976.35 55
3976.50 57
3976.64 60
3976.78 62
3976.93 64
3977.07 64
3977.22 61
3977.36 57
3977.51 52
3977.65 46
3977.80 40
3977.94 36
3978.09 33
3978.23 32
3978.38 34
3978.52 39
3978.67 45
3978.81 51
3978.95 56
3979.10 60
3979.24 60
3979.39 58
3979.53 53
3979.68 46
3979.82 39
3979.97 31
3980.11 23
3980.26 16
3980.40 10
3980.55 6
3980.69 5
3980.84 6
3980.98 10
3981.13 17
3981.27 26
3981.41 36
3981.56 45
3981.70 54
3981.85 59
3981.99 61
3982.14 60
3982.28 54
3982.43 47
3982.57 38
3982.72 29
3982.86 22
3983.01 17
3983.15 14
3983.30 12
3983.44 12
3983.59 12
3983.73 12
3983.88 12
3984.02 13
3984.16 16
3984.31 20
3984.45 26
3984.60 33
3984.74 41
3984.89 49
3985.03 56
3985.18 60
3985.32 62
3985.47 61
3985.61 58
3985.76 54
3985.90 51
3986.05 48
3986.19 47
3986.34 48
3986.48 48
3986.63 49
3986.77 49
3986.92 48
3987.06 46
3987.21 43
3987.35 39
3987.50 35
3987.64 30
3987.78 26
3987.93 21
3988.07 16
3988.22 12
3988.36 8
3988.51 4
3988.65 1
3988.80 0
3988.94 0
3989.09 0
3989.23 2
3989.38 6
3989.52 10
3989.67 16
3989.81 21
3989.96 26
3990.10 29
3990.25 31
3990.39 31
3990.54 29
3990.68 26
3990.83 22
3990.97 19
3991.12 15
3991.26 12
3991.41 9
3991.55 7
3991.70 5
3991.84 3
3991.99 2
3992.13 2
3992.28 3
3992.42 4
3992.57 6
3992.71 8
3992.86 9
3993.00 8
3993.15 7
3993.29 4
3993.44 1
3993.58 0
3993.73 0
3993.87 0
3994.02 4
3994.16 8
3994.31 13
3994.45 18
3994.60 21
3994.74 22
3994.88 21
3995.03 20
3995.17 17
3995.32 15
3995.46 13
3995.61 12
3995.75 11
3995.90 10
3996.04 9
3996.19 8
3996.33 6
3996.48 5
3996.62 5
3996.77 5
3996.91 6
3997.06 7
3997.20 7
3997.35 8
3997.49 7
3997.64 6
3997.78 4
3997.93 2
3998.07 0
3998.22 0
3998.36 0
3998.51 0
3998.65 0
3998.80 0
3998.95 0
3999.09 0
3999.24 2
3999.38 7
3999.53 13
3999.67 18
3999.82 21
3999.96 21
4000.11 20
4000.25 18
4000.40 16
4000.54 14
4000.69 15
4000.83 19
4000.98 26
4001.12 36
4001.27 48
4001.41 61
4001.56 73
4001.70 86
4001.85 97
4001.99 108
4002.14 118
4002.28 128
4002.43 138
4002.57 148
4002.72 156
4002.86 163
4003.01 168
4003.15 170
4003.30 171
4003.44 169
4003.59 166
4003.73 161
4003.88 155
4004.02 149
4004.17 143
4004.31 137
4004.46 132
4004.60 128
4004.75 126
4004.89 126
4005.04 127
4005.18 131
4005.33 135
4005.47 140
4005.62 146
4005.76 152
4005.91 157
4006.06 161
4006.20 164
4006.35 166
4006.49 167
4006.64 167
4006.78 165
4006.93 161
4007.07 154
4007.22 147
4007.36 137
4007.51 127
4007.65 117
4007.80 108
4007.94 100
4008.09 93
4008.23 86
4008.38 80
4008.52 73
4008.67 66
4008.81 59
4008.96 51
4009.10 44
4009.25 37
4009.39 31
4009.54 25
4009.69 22
4009.83 20
4009.98 19
4010.12 21
4010.27 23
4010.41 27
4010.56 31
4010.70 36
4010.85 40
4010.99 43
4011.14 47
4011.28 50
4011.43 52
4011.57 54
4011.72 55
4011.86 55
4012.01 53
4012.15 50
4012.30 47
4012.45 44
4012.59 43
4012.74 42
4012.88 44
4013.03 46
4013.17 48
4013.32 51
4013.46 53
4013.61 54
4013.75 55
4013.90 57
4014.04 58
4014.19 61
4014.33 64
4014.48 68
4014.62 72
4014.77 75
4014.92 78
4015.06 81
4015.21 83
4015.35 84
4015.50 85
4015.64 85
4015.79 84
4015.93 82
4016.08 80
4016.22 78
4016.37 76
4016.51 74
4016.66 73
4016.80 73
4016.95 74
4017.10 75
4017.24 75
4017.39 76
4017.53 77
4017.68 79
4017.82 81
4017.97 86
4018.11 91
4018.26 98
4018.40 104
4018.55 110
4018.69 114
4018.84 116
4018.99 115
4019.13 113
4019.28 109
4019.42 105
4019.57 102
4019.71 99
4019.86 97
4020.00 96
4020.15 97
4020.29 98
4020.44 99
4020.59 100
4020.73 100
4020.88 99
4021.02 97
4021.17 94
4021.31 91
4021.46 90
4021.60 89
4021.75 91
4021.89 94
4022.04 98
4022.19 102
4022.33 104
4022.48 104
4022.62 101
4022.77 96
4022.91 89
4023.06 81
4023.20 73
4023.35 68
4023.49 65
4023.64 64
4023.79 67
4023.93 71
4024.08 77
4024.22 83
4024.37 88
4024.51 91
4024.66 92
4024.80 91
4024.95 86
4025.09 80
4025.24 71
4025.39 61
4025.53 52
4025.68 43
4025.82 35
4025.97 29
4026.11 24
4026.26 21
4026.40 18
4026.55 15
4026.70 12
4026.84 9
4026.99 5
4027.13 0
4027.28 0
4027.42 0
4027.57 0
4027.71 0
4027.86 0
4028.01 0
4028.15 0
4028.30 3
4028.44 13
4028.59 24
4028.73 34
4028.88 42
4029.02 48
4029.17 51
4029.32 51
4029.46 50
4029.61 49
4029.75 47
4029.90 47
4030.04 48
4030.19 51
4030.34 54
4030.48 58
4030.63 61
4030.77 64
4030.92 65
4031.06 65
4031.21 65
4031.35 63
4031.50 62
4031.65 61
4031.79 59
4031.94 58
4032.08 57
4032.23 55
4032.37 53
4032.52 52
4032.67 50
4032.81 47
4032.96 44
4033.10 41
4033.25 38
4033.39 34
4033.54 30
4033.68 28
4033.83 26
4033.98 26
4034.12 27
4034.27 30
4034.41 35
4034.56 39
4034.70 44
4034.85 49
4035.00 54
4035.14 58
4035.29 62
4035.43 65
4035.58 70
4035.72 74
4035.87 79
4036.02 84
4036.16 89
4036.31 92
4036.45 95
4036.60 96
4036.74 95
4036.89 94
4037.04 93
4037.18 92
4037.33 92
4037.47 92
4037.62 92
4037.76 92
4037.91 90
4038.06 88
4038.20 85
4038.35 82
4038.49 80
4038.64 80
4038.78 82
4038.93 86
4039.08 91
4039.22 97
4039.37 103
4039.51 107
4039.66 110
4039.81 110
4039.95 109
4040.10 106
4040.24 103
4040.39 100
4040.53 98
4040.68 97
4040.83 96
4040.97 95
4041.12 93
4041.26 89
4041.41 85
4041.55 79
4041.70 73
4041.85 66
4041.99 60
4042.14 55
4042.28 50
4042.43 45
4042.58 42
4042.72 40
4042.87 39
4043.01 40
4043.16 42
4043.30 47
4043.45 53
4043.60 60
4043.74 68
4043.89 76
4044.03 82
4044.18 86
4044.33 87
4044.47 86
4044.62 83
4044.76 80
4044.91 77
4045.05 76
4045.20 76
4045.35 76
4045.49 77
4045.64 78
4045.78 78
4045.93 78
4046.08 77
4046.22 77
4046.37 77
4046.51 78
4046.66 81
4046.81 84
4046.95 87
4047.10 91
4047.24 95
4047.39 99
4047.54 104
4047.68 108
4047.83 113
4047.97 116
4048.12 117
4048.26 116
4048.41 113
4048.56 106
4048.70 97
4048.85 86
4048.99 74
4049.14 62
4049.29 51
4049.43 41
4049.58 33
4049.72 27
4049.87 24
4050.02 22
4050.16 21
4050.31 20
4050.45 19
4050.60 18
4050.75 18
4050.89 17
4051.04 17
4051.18 17
4051.33 17
4051.48 18
4051.62 18
4051.77 19
4051.91 21
4052.06 25
4052.21 29
4052.35 34
4052.50 39
4052.64 43
4052.79 47
4052.94 50
4053.08 51
4053.23 52
4053.37 52
4053.52 51
4053.67 51
4053.81 50
4053.96 51
4054.10 51
4054.25 52
4054.40 54
4054.54 58
4054.69 63
4054.83 70
4054.98 79
4055.13 89
4055.27 99
4055.42 110
4055.56 119
4055.71 126
4055.86 131
4056.00 134
4056.15 134
4056.29 131
4056.44 126
4056.59 120
4056.73 114
4056.88 108
4057.03 102
4057.17 97
4057.32 93
4057.46 87
4057.61 81
4057.76 74
4057.90 67
4058.05 60
4058.19 55
4058.34 52
4058.49 52
4058.63 55
4058.78 59
4058.92 64
4059.07 68
4059.22 70
4059.36 70
4059.51 68
4059.66 63
4059.80 57
4059.95 51
4060.09 44
4060.24 39
4060.39 35
4060.53 33
4060.68 33
4060.82 33
4060.97 35
4061.12 36
4061.26 38
4061.41 39
4061.56 40
4061.70 41
4061.85 42
4061.99 43
4062.14 44
4062.29 46
4062.43 47
4062.58 48
4062.72 49
4062.87 49
4063.02 49
4063.16 50
4063.31 51
4063.46 53
4063.60 56
4063.75 61
4063.89 66
4064.04 71
4064.19 75
4064.33 78
4064.48 81
4064.63 82
4064.77 83
4064.92 84
4065.06 83
4065.21 83
4065.36 81
4065.50 78
4065.65 75
4065.80 70
4065.94 65
4066.09 60
4066.23 54
4066.38 48
4066.53 42
4066.67 35
4066.82 27
4066.97 19
4067.11 11
4067.26 4
4067.40 0
4067.55 0
4067.70 0
4067.84 0
4067.99 0
4068.14 0
4068.28 0
4068.43 0
4068.57 0
4068.72 5
4068.87 10
4069.01 15
4069.16 19
4069.31 21
4069.45 22
4069.60 22
4069.75 21
4069.89 21
4070.04 21
4070.18 23
4070.33 25
4070.48 28
4070.62 31
4070.77 35
4070.92 39
4071.06 44
4071.21 49
4071.35 54
4071.50 58
4071.65 61
4071.79 62
4071.94 61
4072.09 58
4072.23 54
4072.38 48
4072.53 42
4072.67 38
4072.82 35
4072.96 35
4073.11 36
4073.26 41
4073.40 47
4073.55 55
4073.70 64
4073.84 74
4073.99 84
4074.14 94
4074.28 102
4074.43 109
4074.57 114
4074.72 115
4074.87 114
4075.01 109
4075.16 103
4075.31 96
4075.45 89
4075.60 83
4075.75 78
4075.89 73
4076.04 70
4076.19 66
4076.33 62
4076.48 58
4076.62 55
4076.77 52
4076.92 50
4077.06 49
4077.21 49
4077.36 49
4077.50 50
4077.65 51
4077.80 51
4077.94 50
4078.09 49
4078.24 47
4078.38 44
4078.53 41
4078.68 38
4078.82 35
4078.97 33
4079.11 32
4079.26 32
4079.41 33
4079.55 34
4079.70 35
4079.85 35
4079.99 36
4080.14 36
4080.29 35
4080.43 34
4080.58 34
4080.73 33
4080.87 33
4081.02 33
4081.17 34
4081.31 34
4081.46 35
4081.61 35
4081.75 35
4081.90 36
4082.05 37
4082.19 39
4082.34 42
4082.48 47
4082.63 51
4082.78 56
4082.92 59
4083.07 61
4083.22 62
4083.36 62
4083.51 61
4083.66 60
4083.80 59
4083.95 59
4084.10 60
4084.24 62
4084.39 64
4084.54 67
4084.68 69
4084.83 69
4084.98 69
4085.12 69
4085.27 67
4085.42 66
4085.56 66
4085.71 68
4085.86 70
4086.00 74
4086.15 77
4086.30 78
4086.44 78
4086.59 76
4086.74 73
4086.88 68
4087.03 63
4087.18 59
4087.32 57
4087.47 56
4087.62 56
4087.76 57
4087.91 59
4088.06 62
4088.20 64
4088.35 68
4088.50 72
4088.64 77
4088.79 82
4088.94 87
4089.08 92
4089.23 96
4089.38 99
4089.52 101
4089.67 103
4089.82 103
4089.96 101
4090.11 99
4090.26 95
4090.40 90
4090.55 85
4090.70 82
4090.84 80
4090.99 81
4091.14 84
4091.28 89
4091.43 94
4091.58 97
4091.72 99
4091.87 100
4092.02 98
4092.16 97
4092.31 97
4092.46 98
4092.60 102
4092.75 107
4092.90 113
4093.04 119
4093.19 125
4093.34 128
4093.48 131
4093.63 131
4093.78 130
4093.92 129
4094.07 128
4094.22 128
4094.36 129
4094.51 131
4094.66 133
4094.80 134
4094.95 135
4095.10 133
4095.24 129
4095.39 123
4095.54 117
4095.68 110
4095.83 104
4095.98 98
4096.12 93
4096.27 89
4096.42 86
4096.57 85
4096.71 85
4096.86 86
4097.01 89
4097.15 92
4097.30 96
4097.45 98
4097.59 99
4097.74 98
4097.89 97
4098.03 95
4098.18 94
4098.33 94
4098.47 95
4098.62 98
4098.77 100
4098.91 102
4099.06 102
4099.21 101
4099.35 97
4099.50 91
4099.65 85
4099.80 77
4099.94 70
4100.09 64
4100.24 59
4100.38 56
4100.53 56
4100.68 57
4100.82 62
4100.97 69
4101.12 79
4101.26 89
4101.41 100
4101.56 110
4101.70 119
4101.85 125
4102.00 129
4102.15 130
4102.29 130
4102.44 127
4102.59 123
4102.73 118
4102.88 113
4103.03 108
4103.17 103
4103.32 99
4103.47 96
4103.61 93
4103.76 92
4103.91 90
4104.06 87
4104.20 82
4104.35 76
4104.50 68
4104.64 60
4104.79 54
4104.94 49
4105.08 48
4105.23 49
4105.38 53
4105.52 59
4105.67 65
4105.82 70
4105.97 75
4106.11 79
4106.26 82
4106.41 84
4106.55 87
4106.70 90
4106.85 92
4106.99 93
4107.14 94
4107.29 94
4107.44 92
4107.58 89
4107.73 85
4107.88 79
4108.02 73
4108.17 65
4108.32 57
4108.46 50
4108.61 44
4108.76 40
4108.91 38
4109.05 37
4109.20 37
4109.35 38
4109.49 38
4109.64 37
4109.79 37
4109.93 36
4110.08 35
4110.23 35
4110.38 34
4110.52 33
4110.67 31
4110.82 27
4110.96 23
4111.11 17
4111.26 12
4111.41 7
4111.55 4
4111.70 3
4111.85 5
4111.99 10
4112.14 16
4112.29 24
4112.44 33
4112.58 41
4112.73 47
4112.88 52
4113.02 55
4113.17 56
4113.32 55
4113.46 51
4113.61 46
4113.76 40
4113.91 33
4114.05 27
4114.20 23
4114.35 21
4114.49 21
4114.64 23
4114.79 25
4114.94 27
4115.08 28
4115.23 28
4115.38 26
4115.52 24
4115.67 22
4115.82 21
4115.97 22
4116.11 23
4116.26 25
4116.41 27
4116.55 28
4116.70 27
4116.85 24
4117.00 20
4117.14 14
4117.29 9
4117.44 5
4117.58 1
4117.73 0
4117.88 0
4118.03 0
4118.17 0
4118.32 0
4118.47 0
4118.61 0
4118.76 0
4118.91 0
4119.06 0
4119.20 3
4119.35 6
4119.50 8
4119.65 10
4119.79 12
4119.94 13
4120.09 14
4120.23 15
4120.38 17
4120.53 18
4120.68 21
4120.82 24
4120.97 28
4121.12 34
4121.26 40
4121.41 48
4121.56 57
4121.71 65
4121.85 73
4122.00 79
4122.15 81
4122.30 81
4122.44 77
4122.59 71
4122.74 62
4122.88 52
4123.03 41
4123.18 32
4123.33 25
4123.47 22
4123.62 23
4123.77 27
4123.92 34
4124.06 42
4124.21 49
4124.36 55
4124.50 58
4124.65 58
4124.80 56
4124.95 53
4125.09 49
4125.24 46
4125.39 44
4125.54 43
4125.68 41
4125.83 40
4125.98 39
4126.13 37
4126.27 34
4126.42 32
4126.57 30
4126.71 28
4126.86 26
4127.01 26
4127.16 26
4127.30 27
4127.45 28
4127.60 29
4127.75 29
4127.89 28
4128.04 26
4128.19 22
4128.34 18
4128.48 15
4128.63 13
4128.78 13
4128.92 14
4129.07 16
4129.22 18
4129.37 21
4129.51 23
4129.66 24
4129.81 24
4129.96 25
4130.10 25
4130.25 26
4130.40 27
4130.55 28
4130.69 28
4130.84 29
4130.99 28
4131.14 27
4131.28 25
4131.43 21
4131.58 17
4131.73 12
4131.87 7
4132.02 2
4132.17 0
4132.32 0
4132.46 0
4132.61 0
4132.76 0
4132.91 0
4133.05 0
4133.20 0
4133.35 2
4133.49 4
4133.64 7
4133.79 9
4133.94 12
4134.08 15
4134.23 18
4134.38 21
4134.53 22
4134.67 24
4134.82 25
4134.97 25
4135.12 24
4135.26 24
4135.41 23
4135.56 23
4135.71 23
4135.85 23
4136.00 23
4136.15 24
4136.30 25
4136.44 25
4136.59 25
4136.74 24
4136.89 22
4137.03 20
4137.18 17
4137.33 15
4137.48 14
4137.62 15
4137.77 16
4137.92 19
4138.07 22
4138.21 24
4138.36 26
4138.51 26
4138.66 25
4138.81 23
4138.95 22
4139.10 21
4139.25 21
4139.40 21
4139.54 21
4139.69 21
4139.84 21
4139.99 20
4140.13 20
4140.28 19
4140.43 20
4140.58 20
4140.72 19
4140.87 18
4141.02 16
4141.17 14
4141.31 11
4141.46 7
4141.61 4
4141.76 2
4141.90 0
4142.05 0
4142.20 0
4142.35 1
4142.49 5
4142.64 9
4142.79 13
4142.94 18
4143.09 22
4143.23 26
4143.38 28
4143.53 30
4143.68 32
4143.82 33
4143.97 34
4144.12 35
4144.27 34
4144.41 32
4144.56 28
4144.71 22
4144.86 15
4145.00 7
4145.15 0
4145.30 0
4145.45 0
4145.60 0
4145.74 0
4145.89 0
4146.04 0
4146.19 0
4146.33 0
4146.48 7
4146.63 13
4146.78 18
4146.92 22
4147.07 24
4147.22 26
4147.37 27
4147.52 29
4147.66 31
4147.81 35
4147.96 40
4148.11 46
4148.25 51
4148.40 56
4148.55 60
4148.70 63
4148.84 65
4148.99 66
4149.14 66
4149.29 66
4149.44 67
4149.58 67
4149.73 68
4149.88 68
4150.03 66
4150.17 63
4150.32 59
4150.47 54
4150.62 48
4150.77 43
4150.91 39
4151.06 37
4151.21 35
4151.36 35
4151.50 35
4151.65 36
4151.80 38
4151.95 40
4152.10 43
4152.24 45
4152.39 47
4152.54 48
4152.69 46
4152.83 43
4152.98 38
4153.13 34
4153.28 31
4153.43 30
4153.57 31
4153.72 34
4153.87 37
4154.02 39
4154.16 40
4154.31 40
4154.46 38
4154.61 36
4154.76 35
4154.90 34
4155.05 34
4155.20 34
4155.35 34
4155.50 34
4155.64 34
4155.79 34
4155.94 33
4156.09 33
4156.23 33
4156.38 33
4156.53 33
4156.68 32
4156.83 32
4156.97 31
4157.12 30
4157.27 30
4157.42 31
4157.57 32
4157.71 33
4157.86 33
4158.01 33
4158.16 32
4158.31 30
4158.45 27
4158.60 24
4158.75 20
4158.90 17
4159.04 14
4159.19 13
4159.34 12
4159.49 13
4159.64 13
4159.78 13
4159.93 13
4160.08 12
4160.23 10
4160.38 7
4160.52 5
4160.67 2
4160.82 0
4160.97 0
4161.12 0
4161.26 0
4161.41 0
4161.56 0
4161.71 0
4161.86 0
4162.00 0
4162.15 2
4162.30 7
4162.45 12
4162.60 15
4162.74 17
4162.89 17
4163.04 14
4163.19 10
4163.34 5
4163.48 1
4163.63 0
4163.78 0
4163.93 0
4164.08 0
4164.22 2
4164.37 4
4164.52 6
4164.67 6
4164.82 5
4164.96 4
4165.11 3
4165.26 2
4165.41 2
4165.56 3
4165.70 5
4165.85 8
4166.00 11
4166.15 13
4166.30 14
4166.44 15
4166.59 14
4166.74 12
4166.89 10
4167.04 9
4167.18 9
4167.33 9
4167.48 11
4167.63 13
4167.78 15
4167.92 17
4168.07 19
4168.22 21
4168.37 22
4168.52 24
4168.66 26
4168.81 29
4168.96 32
4169.11 35
4169.26 38
4169.41 41
4169.55 42
4169.70 42
4169.85 41
4170.00 37
4170.15 34
4170.29 30
4170.44 26
4170.59 24
4170.74 24
4170.89 27
4171.03 31
4171.18 38
4171.33 45
4171.48 53
4171.63 59
4171.78 64
4171.92 66
4172.07 67
4172.22 67
4172.37 66
4172.52 67
4172.66 69
4172.81 73
4172.96 77
4173.11 81
4173.26 83
4173.40 82
4173.55 79
4173.70 73
4173.85 67
4174.00 60
4174.15 54
4174.29 50
4174.44 48
4174.59 48
4174.74 49
4174.89 50
4175.03 49
4175.18 46
4175.33 41
4175.48 35
4175.63 29
4175.78 24
4175.92 23
4176.07 26
4176.22 33
4176.37 43
4176.52 55
4176.67 67
4176.81 77
4176.96 84
4177.11 87
4177.26 87
4177.41 84
4177.55 79
4177.70 72
4177.85 64
4178.00 55
4178.15 45
4178.30 36
4178.44 28
4178.59 21
4178.74 17
4178.89 15
4179.04 14
4179.19 16
4179.33 18
4179.48 20
4179.63 23
4179.78 25
4179.93 27
4180.08 28
4180.22 29
4180.37 29
4180.52 29
4180.67 28
4180.82 28
4180.96 29
4181.11 31
4181.26 34
4181.41 40
4181.56 48
4181.71 56
4181.85 64
4182.00 71
4182.15 76
4182.30 79
4182.45 80
4182.60 80
4182.74 80
4182.89 78
4183.04 75
4183.19 71
4183.34 66
4183.49 59
4183.63 50
4183.78 41
4183.93 33
4184.08 26
4184.23 20
4184.38 15
4184.52 11
4184.67 9
4184.82 8
4184.97 8
4185.12 9
4185.27 12
4185.42 15
4185.56 20
4185.71 25
4185.86 31
4186.01 36
4186.16 42
4186.31 47
4186.45 52
4186.60 56
4186.75 60
4186.90 63
4187.05 64
4187.20 63
4187.34 61
4187.49 56
4187.64 51
4187.79 45
4187.94 40
4188.09 37
4188.23 36
4188.38 37
4188.53 40
4188.68 44
4188.83 48
4188.98 52
4189.13 57
4189.27 60
4189.42 63
4189.57 65
4189.72 67
4189.87 67
4190.02 66
4190.16 63
4190.31 60
4190.46 55
4190.61 51
4190.76 47
4190.91 43
4191.06 41
4191.20 40
4191.35 40
4191.50 39
4191.65 37
4191.80 33
4191.95 28
4192.10 22
4192.24 16
4192.39 11
4192.54 7
4192.69 6
4192.84 7
4192.99 10
4193.13 14
4193.28 19
4193.43 23
4193.58 27
4193.73 29
4193.88 30
4194.03 31
4194.17 30
4194.32 29
4194.47 28
4194.62 27
4194.77 26
4194.92 27
4195.07 29
4195.21 31
4195.36 34
4195.51 38
4195.66 42
4195.81 46
4195.96 51
4196.11 57
4196.25 64
4196.40 71
4196.55 78
4196.70 82
4196.85 85
4197.00 84
4197.15 80
4197.29 72
4197.44 63
4197.59 53
4197.74 43
4197.89 33
4198.04 25
4198.19 19
4198.33 16
4198.48 15
4198.63 18
4198.78 22
4198.93 28
4199.08 36
4199.23 43
4199.37 49
4199.52 53
4199.67 56
4199.82 59
4199.97 62
4200.12 65
4200.27 69
4200.42 74
4200.56 78
4200.71 81
4200.86 82
4201.01 81
4201.16 79
4201.31 76
4201.46 73
4201.60 71
4201.75 69
4201.90 68
4202.05 68
4202.20 69
4202.35 70
4202.50 72
4202.65 74
4202.79 77
4202.94 81
4203.09 84
4203.24 87
4203.39 90
4203.54 92
4203.69 93
4203.83 94
4203.98 94
4204.13 94
4204.28 94
4204.43 94
4204.58 94
4204.73 93
4204.88 93
4205.02 92
4205.17 91
4205.32 91
4205.47 91
4205.62 92
4205.77 95
4205.92 99
4206.07 103
4206.21 107
4206.36 110
4206.51 111
4206.66 111
4206.81 108
4206.96 105
4207.11 100
4207.26 95
4207.40 90
4207.55 85
4207.70 80
4207.85 76
4208.00 72
4208.15 68
4208.30 65
4208.45 63
4208.59 63
4208.74 64
4208.89 68
4209.04 73
4209.19 81
4209.34 89
4209.49 99
4209.64 109
4209.79 120
4209.93 130
4210.08 139
4210.23 147
4210.38 152
4210.53 155
4210.68 154
4210.83 151
4210.98 145
4211.12 139
4211.27 133
4211.42 129
4211.57 127
4211.72 128
4211.87 131
4212.02 136
4212.17 141
4212.32 145
4212.46 148
4212.61 149
4212.76 148
4212.91 146
4213.06 141
4213.21 136
4213.36 131
4213.51 126
4213.66 120
4213.80 115
4213.95 110
4214.10 105
4214.25 99
4214.40 92
4214.55 85
4214.70 78
4214.85 71
4215.00 66
4215.14 62
4215.29 61
4215.44 61
4215.59 62
4215.74 63
4215.89 63
4216.04 62
4216.19 59
4216.34 56
4216.48 52
4216.63 48
4216.78 43
4216.93 38
4217.08 34
4217.23 32
4217.38 30
4217.53 31
4217.68 35
4217.83 41
4217.97 48
4218.12 57
4218.27 65
4218.42 71
4218.57 75
4218.72 75
4218.87 72
4219.02 67
4219.17 61
4219.31 57
4219.46 55
4219.61 56
4219.76 62
4219.91 71
4220.06 81
4220.21 92
4220.36 101
4220.51 107
4220.66 108
4220.80 106
4220.95 101
4221.10 93
4221.25 85
4221.40 77
4221.55 69
4221.70 62
4221.85 57
4222.00 52
4222.15 49
4222.30 48
4222.44 48
4222.59 50
4222.74 52
4222.89 54
4223.04 55
4223.19 55
4223.34 55
4223.49 55
4223.64 56
4223.79 58
4223.93 62
4224.08 66
4224.23 71
4224.38 74
4224.53 75
4224.68 74
4224.83 70
4224.98 65
4225.13 58
4225.28 51
4225.43 44
4225.57 38
4225.72 32
4225.87 27
4226.02 22
4226.17 18
4226.32 15
4226.47 12
4226.62 11
4226.77 11
4226.92 11
4227.07 13
4227.21 15
4227.36 17
4227.51 19
4227.66 19
4227.81 18
4227.96 16
4228.11 12
4228.26 7
4228.41 2
4228.56 0
4228.71 0
4228.86 0
4229.00 0
4229.15 0
4229.30 0
4229.45 0
4229.60 0
4229.75 8
4229.90 21
4230.05 35
4230.20 48
4230.35 59
4230.50 68
4230.65 74
4230.79 77
4230.94 78
4231.09 76
4231.24 74
4231.39 72
4231.54 70
4231.69 69
4231.84 69
4231.99 70
4232.14 71
4232.29 72
4232.44 72
4232.58 69
4232.73 66
4232.88 61
4233.03 55
4233.18 51
4233.33 48
4233.48 47
4233.63 50
4233.78 54
4233.93 61
4234.08 68
4234.23 75
4234.38 80
4234.52 83
4234.67 84
4234.82 84
4234.97 82
4235.12 80
4235.27 78
4235.42 78
4235.57 79
4235.72 81
4235.87 82
4236.02 82
4236.17 80
4236.32 75
4236.47 68
4236.61 58
4236.76 48
4236.91 36
4237.06 25
4237.21 15
4237.36 6
4237.51 1
4237.66 0
4237.81 0
4237.96 0
4238.11 4
4238.26 11
4238.41 17
4238.56 25
4238.70 31
4238.85 38
4239.00 45
4239.15 51
4239.30 59
4239.45 66
4239.60 74
4239.75 81
4239.90 88
4240.05 94
4240.20 99
4240.35 103
4240.50 106
4240.65 107
4240.80 107
4240.95 105
4241.09 102
4241.24 98
4241.39 94
4241.54 90
4241.69 87
4241.84 84
4241.99 81
4242.14 79
4242.29 77
4242.44 75
4242.59 73
4242.74 72
4242.89 71
4243.04 71
4243.19 72
4243.34 72
4243.48 71
4243.63 69
4243.78 65
4243.93 60
4244.08 53
4244.23 44
4244.38 36
4244.53 27
4244.68 19
4244.83 12
4244.98 6
4245.13 1
4245.28 0
4245.43 0
4245.58 0
4245.73 0
4245.88 0
4246.02 4
4246.17 9
4246.32 13
4246.47 16
4246.62 16
4246.77 14
4246.92 10
4247.07 5
4247.22 1
4247.37 0
4247.52 0
4247.67 0
4247.82 0
4247.97 0
4248.12 3
4248.27 5
4248.42 6
4248.57 7
4248.72 9
4248.87 11
4249.01 15
4249.16 20
4249.31 24
4249.46 28
4249.61 30
4249.76 31
4249.91 30
4250.06 28
4250.21 26
4250.36 25
4250.51 25
4250.66 26
4250.81 29
4250.96 32
4251.11 34
4251.26 36
4251.41 35
4251.56 33
4251.71 30
4251.86 26
4252.01 24
4252.15 22
4252.30 23
4252.45 26
4252.60 29
4252.75 34
4252.90 38
4253.05 41
4253.20 42
4253.35 43
4253.50 42
4253.65 40
4253.80 39
4253.95 36
4254.10 34
4254.25 31
4254.40 27
4254.55 22
4254.70 16
4254.85 8
4255.00 0
4255.15 0
4255.30 0
4255.45 0
4255.60 0
4255.74 0
4255.89 0
4256.04 0
4256.19 2
4256.34 11
4256.49 20
4256.64 27
4256.79 31
4256.94 31
4257.09 30
4257.24 27
4257.39 23
4257.54 19
4257.69 16
4257.84 14
4257.99 12
4258.14 12
4258.29 12
4258.44 14
4258.59 18
4258.74 23
4258.89 29
4259.04 37
4259.19 45
4259.34 52
4259.49 58
4259.64 63
4259.79 65
4259.94 66
4260.09 66
4260.23 66
4260.38 65
4260.53 64
4260.68 63
4260.83 61
4260.98 58
4261.13 56
4261.28 54
4261.43 52
4261.58 53
4261.73 55
4261.88 59
4262.03 63
4262.18 67
4262.33 71
4262.48 73
4262.63 75
4262.78 76
4262.93 77
4263.08 78
4263.23 81
4263.38 84
4263.53 86
4263.68 88
4263.83 89
4263.98 87
4264.13 85
4264.28 82
4264.43 78
4264.58 76
4264.73 74
4264.88 74
4265.03 75
4265.18 76
4265.33 76
4265.48 76
4265.63 75
4265.78 73
4265.93 70
4266.08 67
4266.23 63
4266.37 59
4266.52 55
4266.67 50
4266.82 45
4266.97 41
4267.12 38
4267.27 37
4267.42 37
4267.57 39
4267.72 41
4267.87 42
4268.02 42
4268.17 40
4268.32 35
4268.47 28
4268.62 21
4268.77 14
4268.92 8
4269.07 6
4269.22 6
4269.37 9
4269.52 14
4269.67 21
4269.82 28
4269.97 35
4270.12 43
4270.27 49
4270.42 55
4270.57 60
4270.72 63
4270.87 66
4271.02 68
4271.17 69
4271.32 70
4271.47 71
4271.62 71
4271.77 71
4271.92 71
4272.07 70
4272.22 68
4272.37 67
4272.52 64
4272.67 60
4272.82 55
4272.97 48
4273.12 40
4273.27 32
4273.42 24
4273.57 18
4273.72 14
4273.87 14
4274.02 16
4274.17 21
4274.32 26
4274.47 31
4274.62 33
4274.77 34
4274.92 33
4275.07 30
4275.22 27
4275.37 25
4275.52 24
4275.67 23
4275.82 23
4275.97 22
4276.12 20
4276.27 18
4276.42 15
4276.57 13
4276.72 13
4276.87 14
4277.02 17
4277.17 20
4277.32 23
4277.47 25
4277.62 25
4277.77 22
4277.92 18
4278.07 12
4278.22 8
4278.37 4
4278.52 3
4278.67 5
4278.82 8
4278.97 14
4279.12 20
4279.27 27
4279.42 32
4279.57 37
4279.72 40
4279.87 42
4280.02 43
4280.17 42
4280.32 41
4280.47 38
4280.62 34
4280.77 30
4280.92 25
4281.07 21
4281.22 17
4281.37 15
4281.52 14
4281.67 15
4281.82 17
4281.97 20
4282.12 25
4282.27 30
4282.42 36
4282.57 41
4282.72 45
4282.87 47
4283.02 49
4283.17 49
4283.32 49
4283.47 50
4283.62 51
4283.77 54
4283.92 57
4284.07 63
4284.22 69
4284.37 76
4284.52 83
4284.67 90
4284.82 95
4284.97 100
4285.12 103
4285.27 105
4285.42 106
4285.57 106
4285.72 106
4285.87 106
4286.02 105
4286.17 104
4286.32 102
4286.47 99
4286.62 93
4286.77 85
4286.92 75
4287.07 64
4287.22 52
4287.37 41
4287.52 30
4287.67 20
4287.82 11
4287.98 3
4288.13 0
4288.28 0
4288.43 0
4288.58 0
4288.73 0
4288.88 0
4289.03 0
4289.18 2
4289.33 12
4289.48 22
4289.63 30
4289.78 35
4289.93 38
4290.08 37
4290.23 34
4290.38 30
4290.53 26
4290.68 22
4290.83 19
4290.98 16
4291.13 15
4291.28 14
4291.43 13
4291.58 12
4291.73 10
4291.88 8
4292.03 6
4292.18 3
4292.33 1
4292.48 0
4292.63 0
4292.78 0
4292.93 0
4293.08 0
4293.23 0
4293.38 0
4293.53 0
4293.68 0
4293.83 0
4293.98 0
4294.14 2
4294.29 6
4294.44 11
4294.59 16
4294.74 21
4294.89 25
4295.04 28
4295.19 30
4295.34 31
4295.49 32
4295.64 32
4295.79 32
4295.94 31
4296.09 29
4296.24 27
4296.39 24
4296.54 21
4296.69 19
4296.84 17
4296.99 16
4297.14 16
4297.29 16
4297.44 18
4297.59 21
4297.74 23
4297.89 26
4298.04 30
4298.19 33
4298.34 36
4298.49 39
4298.65 42
4298.80 45
4298.95 48
4299.10 52
4299.25 55
4299.40 57
4299.55 59
4299.70 59
4299.85 59
4300.00 58
4300.15 57
4300.30 56
4300.45 57
4300.60 58
4300.75 61
4300.90 65
4301.05 70
4301.20 75
4301.35 80
4301.50 86
4301.65 90
4301.80 94
4301.95 97
4302.10 99
4302.25 101
4302.41 103
4302.56 106
4302.71 111
4302.86 118
4303.01 125
4303.16 133
4303.31 141
4303.46 146
4303.61 148
4303.76 146
4303.91 141
4304.06 133
4304.21 123
4304.36 111
4304.51 100
4304.66 88
4304.81 78
4304.96 70
4305.11 65
4305.26 61
4305.41 60
4305.57 60
4305.72 61
4305.87 60
4306.02 59
4306.17 56
4306.32 52
4306.47 48
4306.62 44
4306.77 41
4306.92 39
4307.07 37
4307.22 36
4307.37 34
4307.52 31
4307.67 28
4307.82 24
4307.97 19
4308.12 14
4308.27 9
4308.43 5
4308.58 3
4308.73 1
4308.88 1
4309.03 3
4309.18 6
4309.33 10
4309.48 15
4309.63 20
4309.78 25
4309.93 31
4310.08 36
4310.23 41
4310.38 46
4310.53 49
4310.68 51
4310.83 51
4310.98 49
4311.14 46
4311.29 43
4311.44 40
4311.59 40
4311.74 41
4311.89 45
4312.04 51
4312.19 57
4312.34 64
4312.49 70
4312.64 74
4312.79 77
4312.94 78
4313.09 77
4313.24 77
4313.39 76
4313.55 75
4313.70 76
4313.85 76
4314.00 77
4314.15 79
4314.30 81
4314.45 84
4314.60 87
4314.75 91
4314.90 94
4315.05 98
4315.20 100
4315.35 100
4315.50 98
4315.65 94
4315.81 88
4315.96 81
4316.11 75
4316.26 69
4316.41 64
4316.56 60
4316.71 58
4316.86 56
4317.01 54
4317.16 53
4317.31 51
4317.46 49
4317.61 47
4317.76 46
4317.91 45
4318.07 44
4318.22 45
4318.37 45
4318.52 46
4318.67 46
4318.82 45
4318.97 43
4319.12 42
4319.27 39
4319.42 37
4319.57 35
4319.72 34
4319.87 32
4320.03 30
4320.18 28
4320.33 26
4320.48 24
4320.63 21
4320.78 17
4320.93 13
4321.08 7
4321.23 1
4321.38 0
4321.53 0
4321.68 0
4321.83 0
4321.99 0
4322.14 0
4322.29 0
4322.44 1
4322.59 7
4322.74 13
4322.89 18
4323.04 23
4323.19 28
4323.34 32
4323.49 37
4323.64 41
4323.79 45
4323.95 49
4324.10 51
4324.25 52
4324.40 51
4324.55 49
4324.70 47
4324.85 43
4325.00 40
4325.15 36
4325.30 33
4325.45 31
4325.60 28
4325.76 26
4325.91 24
4326.06 23
4326.21 22
4326.36 22
4326.51 23
4326.66 26
4326.81 29
4326.96 33
4327.11 38
4327.26 42
4327.42 47
4327.57 52
4327.72 57
4327.87 63
4328.02 70
4328.17 76
4328.32 81
4328.47 84
4328.62 84
4328.77 82
4328.92 78
4329.07 72
4329.23 67
4329.38 63
4329.53 60
4329.68 58
4329.83 56
4329.98 54
4330.13 53
4330.28 51
4330.43 51
4330.58 54
4330.74 58
4330.89 65
4331.04 73
4331.19 81
4331.34 86
4331.49 88
4331.64 87
4331.79 84
4331.94 80
4332.09 77
4332.24 75
4332.40 75
4332.55 77
4332.70 79
4332.85 80
4333.00 79
4333.15 75
4333.30 69
4333.45 61
4333.60 52
4333.75 44
4333.91 37
4334.06 33
4334.21 32
4334.36 35
4334.51 40
4334.66 48
4334.81 56
4334.96 64
4335.11 71
4335.26 75
4335.42 76
4335.57 75
4335.72 72
4335.87 68
4336.02 65
4336.17 61
4336.32 58
4336.47 55
4336.62 52
4336.77 48
4336.93 44
4337.08 40
4337.23 37
4337.38 34
4337.53 33
4337.68 34
4337.83 36
4337.98 40
4338.13 43
4338.29 48
4338.44 52
4338.59 55
4338.74 59
4338.89 62
4339.04 65
4339.19 66
4339.34 65
4339.49 63
4339.64 57
4339.80 50
4339.95 40
4340.10 29
4340.25 19
4340.40 9
4340.55 2
4340.70 0
4340.85 0
4341.00 0
4341.16 3
4341.31 9
4341.46 16
4341.61 22
4341.76 28
4341.91 33
4342.06 36
4342.21 36
4342.36 33
4342.52 29
4342.67 23
4342.82 17
4342.97 12
4343.12 9
4343.27 8
4343.42 10
4343.57 12
4343.73 15
4343.88 18
4344.03 20
4344.18 22
4344.33 24
4344.48 25
4344.63 26
4344.78 27
4344.93 28
4345.09 28
4345.24 29
4345.39 29
4345.54 29
4345.69 30
4345.84 31
4345.99 31
4346.14 32
4346.30 32
4346.45 32
4346.60 33
4346.75 34
4346.90 36
4347.05 40
4347.20 45
4347.35 50
4347.51 55
4347.66 60
4347.81 64
4347.96 66
4348.11 66
4348.26 66
4348.41 65
4348.56 63
4348.72 63
4348.87 63
4349.02 65
4349.17 68
4349.32 70
4349.47 72
4349.62 72
4349.77 69
4349.93 64
4350.08 56
4350.23 47
4350.38 37
4350.53 26
4350.68 16
4350.83 7
4350.98 0
4351.14 0
4351.29 0
4351.44 0
4351.59 0
4351.74 0
4351.89 0
4352.04 0
4352.19 0
4352.35 4
4352.50 9
4352.65 14
4352.80 18
4352.95 20
4353.10 20
4353.25 19
4353.41 18
4353.56 16
4353.71 14
4353.86 13
4354.01 14
4354.16 15
4354.31 17
4354.46 20
4354.62 22
4354.77 24
4354.92 25
4355.07 26
4355.22 26
4355.37 26
4355.52 26
4355.68 28
4355.83 30
4355.98 34
4356.13 40
4356.28 48
4356.43 58
4356.58 69
4356.74 81
4356.89 92
4357.04 103
4357.19 111
4357.34 118
4357.49 122
4357.64 123
4357.79 122
4357.95 120
4358.10 118
4358.25 114
4358.40 110
4358.55 106
4358.70 101
4358.85 96
4359.01 92
4359.16 89
4359.31 88
4359.46 90
4359.61 94
4359.76 98
4359.91 103
4360.07 106
4360.22 107
4360.37 104
4360.52 100
4360.67 94
4360.82 88
4360.98 83
4361.13 79
4361.28 77
4361.43 75
4361.58 74
4361.73 74
4361.88 73
4362.04 73
4362.19 73
4362.34 75
4362.49 78
4362.64 82
4362.79 85
4362.94 88
4363.10 89
4363.25 88
4363.40 84
4363.55 79
4363.70 72
4363.85 64
4364.00 57
4364.16 50
4364.31 44
4364.46 39
4364.61 34
4364.76 28
4364.91 23
4365.07 18
4365.22 13
4365.37 9
4365.52 5
4365.67 1
4365.82 0
4365.97 0
4366.13 0
4366.28 0
4366.43 0
4366.58 0
4366.73 0
4366.88 0
4367.04 2
4367.19 6
4367.34 10
4367.49 13
4367.64 16
4367.79 16
4367.95 16
4368.10 15
4368.25 13
4368.40 13
4368.55 14
4368.70 17
4368.85 22
4369.01 27
4369.16 33
4369.31 38
4369.46 42
4369.61 46
4369.76 50
4369.92 52
4370.07 55
4370.22 56
4370.37 57
4370.52 58
4370.67 57
4370.83 57
4370.98 57
4371.13 59
4371.28 61
4371.43 65
4371.58 69
4371.74 74
4371.89 78
4372.04 81
4372.19 83
4372.34 83
4372.49 82
4372.65 79
4372.80 77
4372.95 73
4373.10 70
4373.25 67
4373.40 64
4373.56 61
4373.71 58
4373.86 54
4374.01 51
4374.16 47
4374.31 43
4374.47 39
4374.62 37
4374.77 34
4374.92 32
4375.07 30
4375.22 28
4375.38 27
4375.53 26
4375.68 25
4375.83 26
4375.98 28
4376.13 31
4376.29 33
4376.44 34
4376.59 33
4376.74 30
4376.89 25
4377.04 20
4377.20 14
4377.35 11
4377.50 9
4377.65 9
4377.80 11
4377.96 13
4378.11 16
4378.26 18
4378.41 20
4378.56 23
4378.71 26
4378.87 31
4379.02 37
4379.17 45
4379.32 54
4379.47 63
4379.62 71
4379.78 78
4379.93 84
4380.08 88
4380.23 90
4380.38 91
4380.54 91
4380.69 90
4380.84 89
4380.99 87
4381.14 83
4381.29 78
4381.45 72
4381.60 66
4381.75 59
4381.90 53
4382.05 47
4382.21 42
4382.36 38
4382.51 34
4382.66 31
4382.81 30
4382.96 30
4383.12 32
4383.27 36
4383.42 41
4383.57 47
4383.72 53
4383.88 59
4384.03 66
4384.18 72
4384.33 78
4384.48 84
4384.64 89
4384.79 93
4384.94 95
4385.09 96
4385.24 95
4385.39 93
4385.55 91
4385.70 89
4385.85 86
4386.00 84
4386.15 81
4386.31 78
4386.46 75
4386.61 73
4386.76 73
4386.91 73
4387.07 76
4387.22 81
4387.37 87
4387.52 93
4387.67 99
4387.83 103
4387.98 105
4388.13 106
4388.28 104
4388.43 102
4388.58 98
4388.74 94
4388.89 89
4389.04 84
4389.19 79
4389.34 73
4389.50 67
4389.65 62
4389.80 58
4389.95 53
4390.10 50
4390.26 48
4390.41 46
4390.56 45
4390.71 44
4390.86 42
4391.02 41
4391.17 39
4391.32 37
4391.47 35
4391.62 34
4391.78 34
4391.93 35
4392.08 37
4392.23 40
4392.38 45
4392.54 51
4392.69 56
4392.84 62
4392.99 67
4393.14 71
4393.30 73
4393.45 74
4393.60 75
4393.75 74
4393.90 74
4394.06 73
4394.21 71
4394.36 70
4394.51 68
4394.66 67
4394.82 67
4394.97 68
4395.12 71
4395.27 75
4395.42 81
4395.58 87
4395.73 94
4395.88 100
4396.03 106
4396.19 113
4396.34 120
4396.49 128
4396.64 137
4396.79 146
4396.95 154
4397.10 160
4397.25 165
4397.40 168
4397.55 171
4397.71 175
4397.86 181
4398.01 191
4398.16 204
4398.31 221
4398.47 239
4398.62 257
4398.77 274
4398.92 288
4399.08 297
4399.23 303
4399.38 305
4399.53 305
4399.68 302
4399.84 299
4399.99 297
4400.14 296
4400.29 296
4400.44 297
4400.60 297
4400.75 297
4400.90 295
4401.05 293
4401.21 290
4401.36 287
4401.51 285
4401.66 282
4401.81 279
4401.97 274
4402.12 267
4402.27 259
4402.42 249
4402.57 239
4402.73 228
4402.88 218
4403.03 208
4403.18 198
4403.34 189
4403.49 181
4403.64 173
4403.79 168
4403.94 165
4404.10 164
4404.25 165
4404.40 168
4404.55 170
4404.71 171
4404.86 169
4405.01 166
4405.16 160
4405.31 152
4405.47 144
4405.62 136
4405.77 128
4405.92 120
4406.08 111
4406.23 103
4406.38 95
4406.53 87
4406.68 79
4406.84 72
4406.99 67
4407.14 63
4407.29 60
4407.45 58
4407.60 56
4407.75 53
4407.90 50
4408.05 46
4408.21 42
4408.36 39
4408.51 38
4408.66 38
4408.82 40
4408.97 43
4409.12 48
4409.27 53
4409.43 57
4409.58 61
4409.73 65
4409.88 67
4410.03 67
4410.19 67
4410.34 65
4410.49 61
4410.64 56
4410.80 51
4410.95 45
4411.10 39
4411.25 33
4411.41 28
4411.56 23
4411.71 18
4411.86 14
4412.02 10
4412.17 8
4412.32 7
4412.47 8
4412.62 12
4412.78 18
4412.93 26
4413.08 35
4413.23 45
4413.39 54
4413.54 61
4413.69 66
4413.84 68
4414.00 69
4414.15 69
4414.30 69
4414.45 69
4414.61 69
4414.76 70
4414.91 72
4415.06 73
4415.21 72
4415.37 70
4415.52 67
4415.67 62
4415.82 55
4415.98 49
4416.13 44
4416.28 40
4416.43 37
4416.59 37
4416.74 39
4416.89 41
4417.04 45
4417.20 48
4417.35 52
4417.50 55
4417.65 58
4417.81 61
4417.96 63
4418.11 67
4418.26 70
4418.42 75
4418.57 80
4418.72 86
4418.87 92
4419.03 98
4419.18 104
4419.33 110
4419.48 115
4419.64 121
4419.79 126
4419.94 132
4420.09 139
4420.25 148
4420.40 157
4420.55 168
4420.70 180
4420.86 194
4421.01 208
4421.16 222
4421.31 235
4421.47 247
4421.62 258
4421.77 268
4421.92 279
4422.08 291
4422.23 306
4422.38 325
4422.53 346
4422.69 368
4422.84 390
4422.99 409
4423.14 424
4423.30 436
4423.45 444
4423.60 450
4423.75 454
4423.91 458
4424.06 461
4424.21 461
4424.36 460
4424.52 455
4424.67 448
4424.82 438
4424.97 427
4425.13 416
4425.28 405
4425.43 395
4425.58 386
4425.74 379
4425.89 373
4426.04 367
4426.19 362
4426.35 355
4426.50 348
4426.65 338
4426.81 327
4426.96 315
4427.11 301
4427.26 286
4427.42 272
4427.57 258
4427.72 244
4427.87 232
4428.03 222
4428.18 214
4428.33 208
4428.48 204
4428.64 202
4428.79 200
4428.94 197
4429.09 193
4429.25 188
4429.40 181
4429.55 172
4429.71 164
4429.86 156
4430.01 148
4430.16 142
4430.32 136
4430.47 131
4430.62 125
4430.77 119
4430.93 112
4431.08 104
4431.23 96
4431.38 88
4431.54 81
4431.69 77
4431.84 74
4432.00 74
4432.15 76
4432.30 80
4432.45 83
4432.61 86
4432.76 88
4432.91 89
4433.06 89
4433.22 90
4433.37 91
4433.52 93
4433.67 94
4433.83 96
4433.98 96
4434.13 94
4434.29 91
4434.44 86
4434.59 80
4434.74 74
4434.90 67
4435.05 61
4435.20 56
4435.35 50
4435.51 46
4435.66 42
4435.81 39
4435.97 38
4436.12 39
4436.27 41
4436.42 45
4436.58 48
4436.73 51
4436.88 52
4437.04 52
4437.19 50
4437.34 46
4437.49 41
4437.65 35
4437.80 29
4437.95 22
4438.10 14
4438.26 7
4438.41 0
4438.56 0
4438.72 0
4438.87 0
4439.02 0
4439.17 0
4439.33 0
4439.48 0
4439.63 3
4439.79 8
4439.94 13
4440.09 17
4440.24 20
4440.40 23
4440.55 27
4440.70 32
4440.86 38
4441.01 45
4441.16 51
4441.31 56
4441.47 59
4441.62 59
4441.77 57
4441.93 54
4442.08 49
4442.23 44
4442.38 40
4442.54 37
4442.69 35
4442.84 34
4443.00 34
4443.15 34
4443.30 34
4443.45 35
4443.61 36
4443.76 38
4443.91 40
4444.07 41
4444.22 42
4444.37 41
4444.52 38
4444.68 32
4444.83 25
4444.98 18
4445.14 12
4445.29 7
4445.44 5
4445.60 6
4445.75 9
4445.90 14
4446.05 20
4446.21 27
4446.36 35
4446.51 42
4446.67 49
4446.82 56
4446.97 62
4447.12 68
4447.28 73
4447.43 77
4447.58 81
4447.74 85
4447.89 88
4448.04 90
4448.20 92
4448.35 92
4448.50 93
4448.65 93
4448.81 94
4448.96 95
4449.11 96
4449.27 97
4449.42 97
4449.57 96
4449.72 93
4449.88 90
4450.03 85
4450.18 80
4450.34 74
4450.49 68
4450.64 63
4450.80 58
4450.95 53
4451.10 49
4451.26 45
4451.41 41
4451.56 37
4451.71 34
4451.87 32
4452.02 32
4452.17 35
4452.33 39
4452.48 46
4452.63 56
4452.79 66
4452.94 77
4453.09 86
4453.24 94
4453.40 98
4453.55 100
4453.70 100
4453.86 99
4454.01 98
4454.16 98
4454.32 99
4454.47 101
4454.62 104
4454.78 105
4454.93 106
4455.08 104
4455.23 100
4455.39 94
4455.54 88
4455.69 81
4455.85 75
4456.00 70
4456.15 67
4456.31 64
4456.46 62
4456.61 61
4456.77 59
4456.92 57
4457.07 55
4457.22 53
4457.38 52
4457.53 52
4457.68 53
4457.84 56
4457.99 60
4458.14 65
4458.30 70
4458.45 74
4458.60 78
4458.76 81
4458.91 85
4459.06 89
4459.22 93
4459.37 99
4459.52 105
4459.68 111
4459.83 118
4459.98 124
4460.13 129
4460.29 134
4460.44 137
4460.59 139
4460.75 139
4460.90 137
4461.05 133
4461.21 128
4461.36 121
4461.51 114
4461.67 108
4461.82 103
4461.97 100
4462.13 99
4462.28 100
4462.43 102
4462.59 105
4462.74 106
4462.89 106
4463.05 103
4463.20 97
4463.35 89
4463.51 79
4463.66 70
4463.81 61
4463.97 53
4464.12 47
4464.27 40
4464.42 33
4464.58 26
4464.73 19
4464.88 11
4465.04 5
4465.19 1
4465.34 0
4465.50 1
4465.65 5
4465.80 10
4465.96 15
4466.11 20
4466.26 24
4466.42 27
4466.57 30
4466.72 33
4466.88 35
4467.03 38
4467.18 40
4467.34 42
4467.49 43
4467.64 44
4467.80 46
4467.95 47
4468.10 49
4468.26 50
4468.41 49
4468.56 48
4468.72 44
4468.87 40
4469.02 34
4469.18 28
4469.33 22
4469.48 17
4469.64 13
4469.79 9
4469.94 7
4470.10 6
4470.25 7
4470.40 10
4470.56 16
4470.71 24
4470.86 33
4471.02 43
4471.17 53
4471.32 62
4471.48 68
4471.63 71
4471.78 72
4471.94 71
4472.09 67
4472.24 63
4472.40 59
4472.55 56
4472.70 54
4472.86 53
4473.01 54
4473.16 55
4473.32 57
4473.47 58
4473.62 57
4473.78 56
4473.93 53
4474.08 51
4474.24 48
4474.39 47
4474.54 47
4474.70 48
4474.85 50
4475.01 52
4475.16 54
4475.31 56
4475.47 56
4475.62 57
4475.77 57
4475.93 58
4476.08 59
4476.23 60
4476.39 60
4476.54 60
4476.69 61
4476.85 60
4477.00 61
4477.15 61
4477.31 62
4477.46 63
4477.61 64
4477.77 65
4477.92 65
4478.07 65
4478.23 65
4478.38 65
4478.53 66
4478.69 68
4478.84 69
4479.00 70
4479.15 71
4479.30 70
4479.46 67
4479.61 62
4479.76 55
4479.92 49
4480.07 42
4480.22 36
4480.38 32
4480.53 29
4480.68 27
4480.84 27
4480.99 27
4481.14 28
4481.30 28
4481.45 29
4481.61 29
4481.76 29
4481.91 28
4482.07 26
4482.22 23
4482.37 19
4482.53 14
4482.68 9
4482.83 5
4482.99 1
4483.14 0
4483.29 0
4483.45 3
4483.60 8
4483.76 13
4483.91 20
4484.06 27
4484.22 34
4484.37 40
4484.52 46
4484.68 51
4484.83 54
4484.98 57
4485.14 59
4485.29 59
4485.44 59
4485.60 60
4485.75 63
4485.91 67
4486.06 74
4486.21 83
4486.37 92
4486.52 100
4486.67 106
4486.83 109
4486.98 107
4487.13 102
4487.29 96
4487.44 88
4487.60 82
4487.75 77
4487.90 75
4488.06 75
4488.21 77
4488.36 80
4488.52 84
4488.67 86
4488.82 87
4488.98 86
4489.13 82
4489.29 76
4489.44 68
4489.59 59
4489.75 51
4489.90 44
4490.05 39
4490.21 34
4490.36 31
4490.52 29
4490.67 28
4490.82 27
4490.98 28
4491.13 30
4491.28 35
4491.44 41
4491.59 48
4491.74 56
4491.90 63
4492.05 69
4492.21 72
4492.36 72
4492.51 70
4492.67 66
4492.82 61
4492.97 58
4493.13 57
4493.28 58
4493.44 61
4493.59 65
4493.74 70
4493.90 73
4494.05 75
4494.20 74
4494.36 72
4494.51 68
4494.67 64
4494.82 60
4494.97 59
4495.13 59
4495.28 60
4495.43 62
4495.59 63
4495.74 61
4495.90 58
4496.05 53
4496.20 46
4496.36 38
4496.51 29
4496.67 21
4496.82 13
4496.97 6
4497.13 1
4497.28 0
4497.43 0
4497.59 0
4497.74 0
4497.90 0
4498.05 0
4498.20 0
4498.36 0
4498.51 0
4498.66 4
4498.82 10
4498.97 17
4499.13 26
4499.28 34
4499.43 41
4499.59 47
4499.74 50
4499.90 51
4500.05 49
4500.20 45
4500.36 40
4500.51 36
4500.66 32
4500.82 30
4500.97 28
4501.13 27
4501.28 25
4501.43 23
4501.59 20
4501.74 15
4501.90 10
4502.05 4
4502.20 0
4502.36 0
4502.51 0
4502.67 0
4502.82 0
4502.97 0
4503.13 4
4503.28 10
4503.43 16
4503.59 21
4503.74 25
4503.90 28
4504.05 30
4504.20 31
4504.36 30
4504.51 29
4504.67 28
4504.82 27
4504.97 26
4505.13 25
4505.28 25
4505.44 24
4505.59 23
4505.74 20
4505.90 16
4506.05 11
4506.21 6
4506.36 1
4506.51 0
4506.67 0
4506.82 0
4506.98 1
4507.13 4
4507.28 7
4507.44 9
4507.59 10
4507.75 9
4507.90 7
4508.05 5
4508.21 4
4508.36 3
4508.52 2
4508.67 2
4508.82 1
4508.98 0
4509.13 0
4509.29 0
4509.44 0
4509.59 0
4509.75 0
4509.90 0
4510.06 3
4510.21 9
4510.36 17
4510.52 24
4510.67 32
4510.83 37
4510.98 42
4511.13 43
4511.29 43
4511.44 41
4511.60 38
4511.75 33
4511.90 28
4512.06 24
4512.21 21
4512.37 19
4512.52 18
4512.67 20
4512.83 23
4512.98 28
4513.14 34
4513.29 41
4513.45 48
4513.60 53
4513.75 57
4513.91 59
4514.06 58
4514.22 56
4514.37 52
4514.52 48
4514.68 45
4514.83 44
4514.99 45
4515.14 47
4515.29 50
4515.45 54
4515.60 57
4515.76 59
4515.91 60
4516.06 58
4516.22 57
4516.37 55
4516.53 54
4516.68 56
4516.84 59
4516.99 66
4517.14 73
4517.30 82
4517.45 90
4517.61 96
4517.76 99
4517.91 98
4518.07 94
4518.22 88
4518.38 81
4518.53 73
4518.69 66
4518.84 60
4518.99 55
4519.15 52
4519.30 49
4519.46 47
4519.61 46
4519.76 47
4519.92 50
4520.07 55
4520.23 61
4520.38 68
4520.54 74
4520.69 79
4520.84 82
4521.00 83
4521.15 81
4521.31 78
4521.46 74
4521.62 69
4521.77 64
4521.92 59
4522.08 52
4522.23 46
4522.39 40
4522.54 34
4522.70 29
4522.85 27
4523.00 25
4523.16 25
4523.31 25
4523.47 25
4523.62 24
4523.77 23
4523.93 22
4524.08 21
4524.24 21
4524.39 23
4524.55 26
4524.70 30
4524.85 35
4525.01 39
4525.16 41
4525.32 42
4525.47 40
4525.63 35
4525.78 29
4525.93 22
4526.09 14
4526.24 8
4526.40 1
4526.55 0
4526.71 0
4526.86 0
4527.01 0
4527.17 0
4527.32 0
4527.48 0
4527.63 0
4527.79 3
4527.94 7
4528.10 10
4528.25 13
4528.40 15
4528.56 16
4528.71 19
4528.87 21
4529.02 25
4529.18 29
4529.33 33
4529.48 36
4529.64 39
4529.79 41
4529.95 43
4530.10 45
4530.26 47
4530.41 49
4530.56 51
4530.72 52
4530.87 52
4531.03 51
4531.18 50
4531.34 48
4531.49 46
4531.65 45
4531.80 44
4531.95 45
4532.11 45
4532.26 46
4532.42 47
4532.57 47
4532.73 48
4532.88 48
4533.04 48
4533.19 49
4533.34 50
4533.50 51
4533.65 53
4533.81 54
4533.96 54
4534.12 55
4534.27 56
4534.43 56
4534.58 57
4534.73 57
4534.89 57
4535.04 56
4535.20 55
4535.35 54
4535.51 53
4535.66 51
4535.82 49
4535.97 46
4536.12 42
4536.28 38
4536.43 33
4536.59 28
4536.74 24
4536.90 20
4537.05 18
4537.21 17
4537.36 19
4537.51 21
4537.67 24
4537.82 27
4537.98 29
4538.13 30
4538.29 31
4538.44 31
4538.60 30
4538.75 29
4538.91 29
4539.06 28
4539.21 28
4539.37 28
4539.52 28
4539.68 28
4539.83 29
4539.99 29
4540.14 29
4540.30 29
4540.45 28
4540.61 27
4540.76 26
4540.91 24
4541.07 22
4541.22 21
4541.38 19
4541.53 18
4541.69 18
4541.84 19
4542.00 22
4542.15 28
4542.31 34
4542.46 42
4542.61 51
4542.77 58
4542.92 64
4543.08 67
4543.23 68
4543.39 67
4543.54 63
4543.70 58
4543.85 53
4544.01 47
4544.16 41
4544.32 37
4544.47 33
4544.62 31
4544.78 30
4544.93 30
4545.09 32
4545.24 36
4545.40 40
4545.55 46
4545.71 52
4545.86 58
4546.02 63
4546.17 67
4546.33 69
4546.48 70
4546.63 71
4546.79 71
4546.94 73
4547.10 74
4547.25 76
4547.41 78
4547.56 79
4547.72 78
4547.87 77
4548.03 74
4548.18 73
4548.34 73
4548.49 76
4548.65 81
4548.80 89
4548.95 99
4549.11 107
4549.26 114
4549.42 119
4549.57 120
4549.73 118
4549.88 113
4550.04 107
4550.19 99
4550.35 91
4550.50 83
4550.66 74
4550.81 66
4550.97 58
4551.12 51
4551.28 45
4551.43 42
4551.58 40
4551.74 41
4551.89 45
4552.05 49
4552.20 55
4552.36 61
4552.51 67
4552.67 72
4552.82 78
4552.98 84
4553.13 91
4553.29 98
4553.44 106
4553.60 114
4553.75 122
4553.91 130
4554.06 136
4554.22 141
4554.37 144
4554.53 145
4554.68 144
4554.84 141
4554.99 136
4555.14 130
4555.30 123
4555.45 116
4555.61 111
4555.76 106
4555.92 103
4556.07 100
4556.23 98
4556.38 95
4556.54 91
4556.69 86
4556.85 80
4557.00 75
4557.16 72
4557.31 71
4557.47 74
4557.62 79
4557.78 86
4557.93 94
4558.09 102
4558.24 109
4558.40 113
4558.55 116
4558.71 118
4558.86 119
4559.02 121
4559.17 125
4559.33 131
4559.48 139
4559.63 148
4559.79 157
4559.94 164
4560.10 168
4560.25 169
4560.41 167
4560.56 163
4560.72 157
4560.87 150
4561.03 143
4561.18 138
4561.34 136
4561.49 137
4561.65 141
4561.80 148
4561.96 157
4562.11 166
4562.27 173
4562.42 177
4562.58 176
4562.73 171
4562.89 163
4563.04 151
4563.20 140
4563.35 129
4563.51 121
4563.66 115
4563.82 112
4563.97 110
4564.13 110
4564.28 109
4564.44 108
4564.59 107
4564.75 105
4564.90 103
4565.06 103
4565.21 103
4565.37 104
4565.52 106
4565.68 110
4565.83 113
4565.99 116
4566.14 119
4566.30 119
4566.45 118
4566.61 115
4566.76 110
4566.92 103
4567.07 96
4567.23 91
4567.38 88
4567.54 88
4567.69 92
4567.85 98
4568.00 107
4568.16 115
4568.31 124
4568.47 130
4568.62 135
4568.78 138
4568.93 140
4569.09 141
4569.24 142
4569.40 142
4569.55 144
4569.71 146
4569.86 150
4570.02 154
4570.17 159
4570.33 164
4570.48 168
4570.64 172
4570.79 175
4570.95 175
4571.10 174
4571.26 172
4571.41 169
4571.57 164
4571.72 159
4571.88 154
4572.03 149
4572.19 143
4572.34 138
4572.50 132
4572.65 127
4572.81 123
4572.96 120
4573.12 118
4573.27 116
4573.43 115
4573.58 113
4573.74 110
4573.89 106
4574.05 101
4574.20 96
4574.36 92
4574.51 89
4574.67 88
4574.83 88
4574.98 88
4575.14 89
4575.29 88
4575.45 86
4575.60 82
4575.76 78
4575.91 74
4576.07 71
4576.22 69
4576.38 69
4576.53 69
4576.69 70
4576.84 69
4577.00 67
4577.15 63
4577.31 56
4577.46 49
4577.62 41
4577.77 33
4577.93 26
4578.08 20
4578.24 16
4578.39 14
4578.55 13
4578.70 14
4578.86 17
4579.01 20
4579.17 23
4579.33 26
4579.48 28
4579.64 29
4579.79 29
4579.95 28
4580.10 28
4580.26 27
4580.41 27
4580.57 27
4580.72 26
4580.88 25
4581.03 22
4581.19 18
4581.34 12
4581.50 6
4581.65 0
4581.81 0
4581.96 0
4582.12 0
4582.27 0
4582.43 0
4582.59 0
4582.74 0
4582.90 0
4583.05 5
4583.21 12
4583.36 19
4583.52 27
4583.67 35
4583.83 43
4583.98 50
4584.14 56
4584.29 61
4584.45 63
4584.60 63
4584.76 62
4584.91 59
4585.07 56
4585.22 54
4585.38 53
4585.54 54
4585.69 57
4585.85 62
4586.00 69
4586.16 78
4586.31 86
4586.47 95
4586.62 103
4586.78 111
4586.93 117
4587.09 123
4587.24 127
4587.40 130
4587.55 131
4587.71 129
4587.87 126
4588.02 121
4588.18 116
4588.33 111
4588.49 107
4588.64 104
4588.80 103
4588.95 103
4589.11 104
4589.26 106
4589.42 109
4589.57 113
4589.73 118
4589.89 121
4590.04 124
4590.20 125
4590.35 123
4590.51 119
4590.66 112
4590.82 103
4590.97 93
4591.13 82
4591.28 71
4591.44 61
4591.59 51
4591.75 41
4591.91 32
4592.06 24
4592.22 18
4592.37 14
4592.53 12
4592.68 12
4592.84 13
4592.99 16
4593.15 18
4593.30 20
4593.46 21
4593.62 23
4593.77 24
4593.93 26
4594.08 28
4594.24 30
4594.39 32
4594.55 32
4594.70 31
4594.86 29
4595.01 26
4595.17 22
4595.33 19
4595.48 15
4595.64 12
4595.79 9
4595.95 7
4596.10 6
4596.26 5
4596.41 7
4596.57 10
4596.73 16
4596.88 24
4597.04 34
4597.19 45
4597.35 55
4597.50 64
4597.66 70
4597.81 72
4597.97 72
4598.12 68
4598.28 63
4598.44 56
4598.59 51
4598.75 47
4598.90 44
4599.06 44
4599.21 45
4599.37 48
4599.52 51
4599.68 54
4599.84 57
4599.99 61
4600.15 65
4600.30 71
4600.46 77
4600.61 83
4600.77 90
4600.92 97
4601.08 104
4601.24 110
4601.39 116
4601.55 121
4601.70 126
4601.86 130
4602.01 132
4602.17 134
4602.32 134
4602.48 134
4602.64 133
4602.79 131
4602.95 130
4603.10 129
4603.26 127
4603.41 126
4603.57 124
4603.73 121
4603.88 118
4604.04 114
4604.19 110
4604.35 105
4604.50 102
4604.66 99
4604.81 97
4604.97 97
4605.13 97
4605.28 98
4605.44 99
4605.59 100
4605.75 102
4605.90 103
4606.06 105
4606.22 106
4606.37 109
4606.53 111
4606.68 114
4606.84 117
4606.99 120
4607.15 122
4607.31 123
4607.46 123
4607.62 121
4607.77 117
4607.93 112
4608.08 105
4608.24 97
4608.40 89
4608.55 81
4608.71 74
4608.86 69
4609.02 65
4609.17 63
4609.33 63
4609.49 64
4609.64 67
4609.80 69
4609.95 71
4610.11 72
4610.26 72
4610.42 72
4610.58 73
4610.73 76
4610.89 79
4611.04 83
4611.20 87
4611.35 91
4611.51 94
4611.67 96
4611.82 97
4611.98 97
4612.13 98
4612.29 100
4612.44 102
4612.60 105
4612.76 109
4612.91 113
4613.07 117
4613.22 120
4613.38 121
4613.53 121
4613.69 120
4613.85 116
4614.00 111
4614.16 104
4614.31 97
4614.47 89
4614.63 83
4614.78 78
4614.94 75
4615.09 73
4615.25 74
4615.40 76
4615.56 80
4615.72 86
4615.87 91
4616.03 97
4616.18 102
4616.34 106
4616.50 108
4616.65 109
4616.81 110
4616.96 110
4617.12 112
4617.27 115
4617.43 118
4617.59 121
4617.74 125
4617.90 127
4618.05 128
4618.21 127
4618.37 125
4618.52 121
4618.68 116
4618.83 110
4618.99 103
4619.14 95
4619.30 89
4619.46 82
4619.61 77
4619.77 74
4619.92 71
4620.08 69
4620.24 68
4620.39 67
4620.55 65
4620.70 64
4620.86 63
4621.02 62
4621.17 62
4621.33 61
4621.48 61
4621.64 61
4621.80 62
4621.95 63
4622.11 63
4622.26 63
4622.42 61
4622.57 58
4622.73 53
4622.89 46
4623.04 39
4623.20 32
4623.35 26
4623.51 22
4623.67 20
4623.82 20
4623.98 20
4624.13 21
4624.29 23
4624.45 25
4624.60 28
4624.76 32
4624.91 38
4625.07 45
4625.23 52
4625.38 59
4625.54 65
4625.69 69
4625.85 70
4626.01 70
4626.16 69
4626.32 67
4626.47 65
4626.63 64
4626.79 62
4626.94 61
4627.10 60
4627.25 59
4627.41 56
4627.57 52
4627.72 48
4627.88 43
4628.03 37
4628.19 33
4628.35 29
4628.50 26
4628.66 24
4628.81 24
4628.97 25
4629.13 26
4629.28 27
4629.44 26
4629.59 25
4629.75 22
4629.91 19
4630.06 17
4630.22 16
4630.38 16
4630.53 19
4630.69 24
4630.84 30
4631.00 36
4631.16 43
4631.31 51
4631.47 59
4631.62 67
4631.78 75
4631.94 83
4632.09 89
4632.25 93
4632.40 95
4632.56 94
4632.72 90
4632.87 85
4633.03 79
4633.18 73
4633.34 67
4633.50 61
4633.65 56
4633.81 52
4633.97 49
4634.12 47
4634.28 48
4634.43 50
4634.59 53
4634.75 57
4634.90 60
4635.06 63
4635.21 64
4635.37 63
4635.53 62
4635.68 59
4635.84 55
4636.00 51
4636.15 46
4636.31 41
4636.46 35
4636.62 30
4636.78 26
4636.93 23
4637.09 22
4637.24 22
4637.40 24
4637.56 27
4637.71 32
4637.87 38
4638.03 45
4638.18 52
4638.34 58
4638.49 63
4638.65 66
4638.81 67
4638.96 66
4639.12 63
4639.28 61
4639.43 60
4639.59 62
4639.74 66
4639.90 72
4640.06 79
4640.21 86
4640.37 92
4640.53 96
4640.68 99
4640.84 100
4640.99 99
4641.15 98
4641.31 96
4641.46 94
4641.62 90
4641.78 84
4641.93 78
4642.09 71
4642.24 64
4642.40 59
4642.56 56
4642.71 54
4642.87 55
4643.03 58
4643.18 62
4643.34 66
4643.49 70
4643.65 74
4643.81 76
4643.96 78
4644.12 79
4644.28 79
4644.43 78
4644.59 77
4644.74 76
4644.90 75
4645.06 75
4645.21 74
4645.37 73
4645.53 71
4645.68 67
4645.84 63
4646.00 58
4646.15 52
4646.31 47
4646.46 44
4646.62 44
4646.78 46
4646.93 50
4647.09 56
4647.25 62
4647.40 67
4647.56 69
4647.72 68
4647.87 64
4648.03 57
4648.18 50
4648.34 43
4648.50 38
4648.65 35
4648.81 35
4648.97 37
4649.12 41
4649.28 46
4649.44 51
4649.59 55
4649.75 57
4649.90 58
4650.06 58
4650.22 56
4650.37 53
4650.53 51
4650.69 48
4650.84 46
4651.00 44
4651.16 41
4651.31 39
4651.47 37
4651.63 36
4651.78 35
4651.94 36
4652.09 37
4652.25 40
4652.41 42
4652.56 44
4652.72 45
4652.88 45
4653.03 43
4653.19 41
4653.35 39
4653.50 37
4653.66 36
4653.82 37
4653.97 40
4654.13 44
4654.28 47
4654.44 50
4654.60 52
4654.75 51
4654.91 49
4655.07 44
4655.22 40
4655.38 35
4655.54 33
4655.69 32
4655.85 34
4656.01 38
4656.16 44
4656.32 50
4656.48 56
4656.63 61
4656.79 63
4656.95 64
4657.10 62
4657.26 59
4657.41 55
4657.57 51
4657.73 47
4657.88 44
4658.04 41
4658.20 38
4658.35 36
4658.51 34
4658.67 33
4658.82 32
4658.98 31
4659.14 32
4659.29 32
4659.45 33
4659.61 33
4659.76 31
4659.92 28
4660.08 24
4660.23 19
4660.39 15
4660.55 11
4660.70 10
4660.86 11
4661.02 15
4661.17 20
4661.33 25
4661.49 30
4661.64 35
4661.80 38
4661.96 40
4662.11 41
4662.27 41
4662.42 39
4662.58 37
4662.74 35
4662.89 31
4663.05 27
4663.21 23
4663.36 19
4663.52 16
4663.68 14
4663.83 13
4663.99 14
4664.15 16
4664.30 18
4664.46 19
4664.62 19
4664.77 17
4664.93 14
4665.09 10
4665.24 5
4665.40 0
4665.56 0
4665.71 0
4665.87 0
4666.03 0
4666.18 0
4666.34 5
4666.50 10
4666.65 16
4666.81 20
4666.97 24
4667.12 26
4667.28 28
4667.44 30
4667.59 32
4667.75 35
4667.91 38
4668.06 42
4668.22 46
4668.38 51
4668.53 55
4668.69 59
4668.85 62
4669.00 64
4669.16 66
4669.32 67
4669.48 68
4669.63 70
4669.79 71
4669.95 73
4670.10 75
4670.26 77
4670.42 78
4670.57 79
4670.73 79
4670.89 78
4671.04 75
4671.20 72
4671.36 67
4671.51 62
4671.67 56
4671.83 50
4671.98 45
4672.14 42
4672.30 39
4672.45 37
4672.61 36
4672.77 35
4672.92 35
4673.08 35
4673.24 35
4673.39 36
4673.55 38
4673.71 41
4673.86 44
4674.02 48
4674.18 52
4674.33 55
4674.49 56
4674.65 55
4674.81 52
4674.96 49
4675.12 44
4675.28 39
4675.43 35
4675.59 30
4675.75 26
4675.90 22
4676.06 18
4676.22 14
4676.37 11
4676.53 9
4676.69 8
4676.84 8
4677.00 9
4677.16 11
4677.31 11
4677.47 9
4677.63 6
4677.79 1
4677.94 0
4678.10 0
4678.26 0
4678.41 0
4678.57 0
4678.73 0
4678.88 0
4679.04 8
4679.20 15
4679.35 21
4679.51 26
4679.67 30
4679.82 33
4679.98 35
4680.14 37
4680.30 39
4680.45 41
4680.61 43
4680.77 44
4680.92 45
4681.08 45
4681.24 44
4681.39 44
4681.55 44
4681.71 44
4681.86 45
4682.02 47
4682.18 49
4682.34 52
4682.49 54
4682.65 54
4682.81 54
4682.96 52
4683.12 50
4683.28 48
4683.43 47
4683.59 48
4683.75 50
4683.91 54
4684.06 58
4684.22 61
4684.38 64
4684.53 65
4684.69 66
4684.85 67
4685.00 70
4685.16 75
4685.32 82
4685.48 90
4685.63 98
4685.79 105
4685.95 110
4686.10 112
4686.26 112
4686.42 111
4686.57 108
4686.73 106
4686.89 102
4687.05 99
4687.20 94
4687.36 89
4687.52 83
4687.67 76
4687.83 70
4687.99 66
4688.14 64
4688.30 64
4688.46 66
4688.62 69
4688.77 72
4688.93 76
4689.09 79
4689.24 82
4689.40 85
4689.56 90
4689.71 95
4689.87 101
4690.03 107
4690.19 111
4690.34 113
4690.50 113
4690.66 109
4690.81 104
4690.97 97
4691.13 91
4691.29 85
4691.44 81
4691.60 76
4691.76 71
4691.91 65
4692.07 58
4692.23 50
4692.39 42
4692.54 36
4692.70 32
4692.86 30
4693.01 31
4693.17 33
4693.33 37
4693.49 40
4693.64 42
4693.80 43
4693.96 44
4694.11 44
4694.27 43
4694.43 41
4694.59 39
4694.74 36
4694.90 34
4695.06 32
4695.21 31
4695.37 31
4695.53 32
4695.69 35
4695.84 38
4696.00 42
4696.16 45
4696.31 49
4696.47 53
4696.63 56
4696.79 59
4696.94 61
4697.10 62
4697.26 62
4697.41 62
4697.57 61
4697.73 61
4697.89 62
4698.04 64
4698.20 66
4698.36 70
4698.51 74
4698.67 78
4698.83 82
4698.99 86
4699.14 91
4699.30 97
4699.46 103
4699.62 110
4699.77 115
4699.93 120
4700.09 122
4700.24 122
4700.40 120
4700.56 118
4700.72 115
4700.87 113
4701.03 110
4701.19 108
4701.35 105
4701.50 102
4701.66 99
4701.82 97
4701.97 94
4702.13 92
4702.29 91
4702.45 90
4702.60 90
4702.76 90
4702.92 91
4703.08 91
4703.23 92
4703.39 92
4703.55 94
4703.70 95
4703.86 96
4704.02 97
4704.18 97
4704.33 96
4704.49 93
4704.65 89
4704.81 83
4704.96 77
4705.12 71
4705.28 66
4705.43 63
4705.59 63
4705.75 66
4705.91 71
4706.06 78
4706.22 85
4706.38 93
4706.54 99
4706.69 104
4706.85 106
4707.01 106
4707.17 103
4707.32 97
4707.48 89
4707.64 81
4707.80 73
4707.95 65
4708.11 59
4708.27 53
4708.42 49
4708.58 45
4708.74 43
4708.90 41
4709.05 40
4709.21 41
4709.37 43
4709.53 46
4709.68 49
4709.84 50
4710.00 50
4710.16 48
4710.31 44
4710.47 39
4710.63 35
4710.79 30
4710.94 27
4711.10 25
4711.26 24
4711.42 23
4711.57 24
4711.73 25
4711.89 27
4712.05 31
4712.20 37
4712.36 44
4712.52 52
4712.67 61
4712.83 69
4712.99 77
4713.15 84
4713.30 91
4713.46 99
4713.62 106
4713.78 113
4713.93 120
4714.09 127
4714.25 135
4714.41 141
4714.56 147
4714.72 152
4714.88 156
4715.04 158
4715.19 159
4715.35 159
4715.51 158
4715.67 157
4715.82 157
4715.98 157
4716.14 157
4716.30 156
4716.45 154
4716.61 150
4716.77 145
4716.93 138
4717.08 131
4717.24 124
4717.40 119
4717.56 114
4717.71 112
4717.87 110
4718.03 107
4718.19 104
4718.34 100
4718.50 93
4718.66 86
4718.82 77
4718.98 69
4719.13 61
4719.29 55
4719.45 50
4719.61 47
4719.76 45
4719.92 44
4720.08 45
4720.24 46
4720.39 47
4720.55 48
4720.71 48
4720.87 48
4721.02 46
4721.18 43
4721.34 40
4721.50 37
4721.65 33
4721.81 30
4721.97 27
4722.13 24
4722.28 22
4722.44 21
4722.60 21
4722.76 23
4722.91 28
4723.07 34
4723.23 42
4723.39 49
4723.55 55
4723.70 59
4723.86 61
4724.02 60
4724.18 57
4724.33 53
4724.49 47
4724.65 41
4724.81 36
4724.96 30
4725.12 25
4725.28 19
4725.44 14
4725.59 10
4725.75 6
4725.91 4
4726.07 2
4726.23 3
4726.38 4
4726.54 6
4726.70 9
4726.86 11
4727.01 13
4727.17 16
4727.33 18
4727.49 22
4727.64 25
4727.80 29
4727.96 33
4728.12 36
4728.28 37
4728.43 38
4728.59 36
4728.75 33
4728.91 30
4729.06 26
4729.22 23
4729.38 20
4729.54 18
4729.70 17
4729.85 16
4730.01 14
4730.17 11
4730.33 8
4730.48 4
4730.64 1
4730.80 0
4730.96 0
4731.11 0
4731.27 0
4731.43 0
4731.59 0
4731.75 0
4731.90 0
4732.06 1
4732.22 4
4732.38 8
4732.53 11
4732.69 13
4732.85 15
4733.01 15
4733.17 16
4733.32 16
4733.48 18
4733.64 22
4733.80 28
4733.95 36
4734.11 44
4734.27 52
4734.43 58
4734.59 62
4734.74 63
4734.90 61
4735.06 58
4735.22 53
4735.38 48
4735.53 43
4735.69 40
4735.85 37
4736.01 35
4736.16 33
4736.32 32
4736.48 31
4736.64 30
4736.80 28
4736.95 25
4737.11 22
4737.27 19
4737.43 16
4737.59 14
4737.74 12
4737.90 12
4738.06 13
4738.22 16
4738.37 20
4738.53 25
4738.69 31
4738.85 37
4739.01 42
4739.16 47
4739.32 50
4739.48 52
4739.64 52
4739.80 52
4739.95 52
4740.11 51
4740.27 51
4740.43 52
4740.59 53
4740.74 54
4740.90 54
4741.06 53
4741.22 51
4741.37 49
4741.53 46
4741.69 44
4741.85 43
4742.01 43
4742.16 44
4742.32 46
4742.48 50
4742.64 53
4742.80 56
4742.95 59
4743.11 62
4743.27 65
4743.43 68
4743.59 72
4743.74 76
4743.90 80
4744.06 84
4744.22 88
4744.38 89
4744.53 90
4744.69 88
4744.85 85
4745.01 80
4745.17 75
4745.32 69
4745.48 65
4745.64 62
4745.80 61
4745.96 62
4746.11 64
4746.27 66
4746.43 67
4746.59 67
4746.75 64
4746.90 59
4747.06 53
4747.22 46
4747.38 41
4747.54 38
4747.69 36
4747.85 37
4748.01 39
4748.17 44
4748.33 48
4748.48 53
4748.64 56
4748.80 59
4748.96 60
4749.12 59
4749.27 57
4749.43 53
4749.59 48
4749.75 43
4749.91 38
4750.06 33
4750.22 29
4750.38 25
4750.54 23
4750.70 21
4750.86 21
4751.01 22
4751.17 24
4751.33 26
4751.49 29
4751.65 32
4751.80 36
4751.96 40
4752.12 43
4752.28 46
4752.44 47
4752.59 48
4752.75 47
4752.91 44
4753.07 40
4753.23 35
4753.39 29
4753.54 23
4753.70 17
4753.86 12
4754.02 6
4754.18 1
4754.33 0
4754.49 0
4754.65 0
4754.81 0
4754.97 5
4755.12 10
4755.28 16
4755.44 21
4755.60 24
4755.76 25
4755.92 24
4756.07 23
4756.23 21
4756.39 20
4756.55 19
4756.71 19
4756.86 19
4757.02 19
4757.18 17
4757.34 15
4757.50 13
4757.66 10
4757.81 9
4757.97 9
4758.13 10
4758.29 14
4758.45 20
4758.60 26
4758.76 34
4758.92 41
4759.08 47
4759.24 51
4759.40 52
4759.55 51
4759.71 48
4759.87 42
4760.03 35
4760.19 28
4760.35 22
4760.50 16
4760.66 12
4760.82 9
4760.98 6
4761.14 4
4761.29 3
4761.45 1
4761.61 0
4761.77 0
4761.93 0
4762.09 0
4762.24 0
4762.40 0
4762.56 0
4762.72 0
4762.88 4
4763.04 10
4763.19 16
4763.35 23
4763.51 29
4763.67 33
4763.83 35
4763.99 36
4764.14 35
4764.30 33
4764.46 31
4764.62 29
4764.78 28
4764.94 27
4765.09 28
4765.25 29
4765.41 31
4765.57 32
4765.73 34
4765.89 35
4766.04 35
4766.20 33
4766.36 30
4766.52 26
4766.68 20
4766.84 13
4766.99 7
4767.15 2
4767.31 0
4767.47 0
4767.63 0
4767.79 0
4767.94 0
4768.10 0
4768.26 3
4768.42 8
4768.58 13
4768.74 19
4768.89 24
4769.05 28
4769.21 31
4769.37 33
4769.53 35
4769.69 36
4769.84 38
4770.00 39
4770.16 40
4770.32 41
4770.48 41
4770.64 41
4770.80 41
4770.95 40
4771.11 39
4771.27 40
4771.43 40
4771.59 42
4771.75 43
4771.90 45
4772.06 47
4772.22 49
4772.38 51
4772.54 54
4772.70 56
4772.86 58
4773.01 60
4773.17 60
4773.33 58
4773.49 55
4773.65 50
4773.81 45
4773.96 39
4774.12 34
4774.28 30
4774.44 28
4774.60 26
4774.76 25
4774.92 25
4775.07 26
4775.23 28
4775.39 31
4775.55 37
4775.71 44
4775.87 53
4776.02 63
4776.18 73
4776.34 82
4776.50 90
4776.66 95
4776.82 98
4776.98 99
4777.13 98
4777.29 95
4777.45 90
4777.61 85
4777.77 80
4777.93 76
4778.09 72
4778.24 69
4778.40 66
4778.56 62
4778.72 57
4778.88 51
4779.04 44
4779.20 39
4779.35 34
4779.51 32
4779.67 32
4779.83 35
4779.99 38
4780.15 42
4780.31 45
4780.46 48
4780.62 50
4780.78 53
4780.94 55
4781.10 57
4781.26 60
4781.42 63
4781.57 66
4781.73 69
4781.89 72
4782.05 74
4782.21 76
4782.37 78
4782.53 80
4782.68 81
4782.84 81
4783.00 80
4783.16 80
4783.32 79
4783.48 79
4783.64 79
4783.79 78
4783.95 78
4784.11 77
4784.27 76
4784.43 76
4784.59 76
4784.75 76
4784.91 78
4785.06 80
4785.22 83
4785.38 86
4785.54 90
4785.70 95
4785.86 100
4786.02 105
4786.17 110
4786.33 112
4786.49 112
4786.65 110
4786.81 106
4786.97 100
4787.13 95
4787.29 90
4787.44 86
4787.60 85
4787.76 86
4787.92 89
4788.08 94
4788.24 100
4788.40 106
4788.55 112
4788.71 116
4788.87 119
4789.03 120
4789.19 119
4789.35 116
4789.51 111
4789.67 106
4789.82 101
4789.98 96
4790.14 93
4790.30 91
4790.46 91
4790.62 91
4790.78 91
4790.94 91
4791.09 89
4791.25 86
4791.41 82
4791.57 78
4791.73 72
4791.89 67
4792.05 62
4792.21 56
4792.36 50
4792.52 43
4792.68 37
4792.84 31
4793.00 27
4793.16 25
4793.32 26
4793.48 28
4793.64 31
4793.79 33
4793.95 34
4794.11 32
4794.27 28
4794.43 24
4794.59 18
4794.75 13
4794.91 9
4795.06 6
4795.22 4
4795.38 1
4795.54 0
4795.70 0
4795.86 0
4796.02 0
4796.18 0
4796.34 0
4796.49 0
4796.65 0
4796.81 4
4796.97 12
4797.13 21
4797.29 29
4797.45 36
4797.61 40
4797.76 42
4797.92 42
4798.08 42
4798.24 41
4798.40 40
4798.56 39
4798.72 40
4798.88 41
4799.04 42
4799.19 43
4799.35 44
4799.51 46
4799.67 48
4799.83 50
4799.99 53
4800.15 56
4800.31 60
4800.47 65
4800.62 69
4800.78 74
4800.94 78
4801.10 81
4801.26 83
4801.42 84
4801.58 82
4801.74 80
4801.90 76
4802.06 72
4802.21 67
4802.37 63
4802.53 60
4802.69 59
4802.85 58
4803.01 58
4803.17 58
4803.33 59
4803.49 59
4803.64 60
4803.80 61
4803.96 61
4804.12 63
4804.28 63
4804.44 63
4804.60 63
4804.76 61
4804.92 58
4805.08 53
4805.23 47
4805.39 40
4805.55 33
4805.71 26
4805.87 19
4806.03 13
4806.19 8
4806.35 4
4806.51 1
4806.67 0
4806.82 0
4806.98 0
4807.14 0
4807.30 0
4807.46 0
4807.62 0
4807.78 0
4807.94 3
4808.10 11
4808.26 19
4808.41 26
4808.57 32
4808.73 36
4808.89 39
4809.05 42
4809.21 44
4809.37 48
4809.53 53
4809.69 59
4809.85 66
4810.01 71
4810.16 76
4810.32 78
4810.48 78
4810.64 76
4810.80 72
4810.96 68
4811.12 63
4811.28 59
4811.44 56
4811.60 55
4811.76 53
4811.91 53
4812.07 54
4812.23 55
4812.39 57
4812.55 59
4812.71 61
4812.87 62
4813.03 63
4813.19 63
4813.35 61
4813.51 59
4813.66 57
4813.82 55
4813.98 55
4814.14 57
4814.30 61
4814.46 66
4814.62 71
4814.78 76
4814.94 79
4815.10 81
4815.26 81
4815.42 80
4815.57 78
4815.73 76
4815.89 75
4816.05 74
4816.21 73
4816.37 73
4816.53 71
4816.69 69
4816.85 66
4817.01 62
4817.17 58
4817.33 54
4817.48 51
4817.64 49
4817.80 49
4817.96 49
4818.12 49
4818.28 50
4818.44 51
4818.60 52
4818.76 53
4818.92 54
4819.08 56
4819.24 57
4819.40 57
4819.55 57
4819.71 56
4819.87 54
4820.03 52
4820.19 49
4820.35 47
4820.51 44
4820.67 42
4820.83 41
4820.99 39
4821.15 38
4821.31 36
4821.47 34
4821.62 30
4821.78 26
4821.94 21
4822.10 15
4822.26 10
4822.42 5
4822.58 1
4822.74 0
4822.90 0
4823.06 0
4823.22 0
4823.38 1
4823.54 2
4823.70 3
4823.85 3
4824.01 2
4824.17 0
4824.33 0
4824.49 0
4824.65 0
4824.81 0
4824.97 4
4825.13 9
4825.29 15
4825.45 21
4825.61 27
4825.77 32
4825.93 36
4826.08 39
4826.24 41
4826.40 43
4826.56 46
4826.72 49
4826.88 54
4827.04 59
4827.20 66
4827.36 73
4827.52 79
4827.68 84
4827.84 86
4828.00 86
4828.16 85
4828.32 83
4828.48 80
4828.63 78
4828.79 76
4828.95 75
4829.11 75
4829.27 75
4829.43 75
4829.59 74
4829.75 73
4829.91 72
4830.07 70
4830.23 68
4830.39 65
4830.55 62
4830.71 60
4830.87 57
4831.03 56
4831.18 55
4831.34 55
4831.50 54
4831.66 53
4831.82 51
4831.98 49
4832.14 46
4832.30 42
4832.46 39
4832.62 36
4832.78 34
4832.94 32
4833.10 32
4833.26 32
4833.42 33
4833.58 34
4833.74 34
4833.90 34
4834.05 33
4834.21 33
4834.37 33
4834.53 33
4834.69 34
4834.85 36
4835.01 39
4835.17 42
4835.33 44
4835.49 45
4835.65 45
4835.81 44
4835.97 42
4836.13 39
4836.29 35
4836.45 31
4836.61 27
4836.77 23
4836.93 19
4837.09 16
4837.24 13
4837.40 11
4837.56 8
4837.72 5
4837.88 2
4838.04 0
4838.20 0
4838.36 0
4838.52 0
4838.68 0
4838.84 0
4839.00 0
4839.16 0
4839.32 0
4839.48 3
4839.64 6
4839.80 8
4839.96 10
4840.12 12
4840.28 13
4840.44 13
4840.60 12
4840.75 12
4840.91 11
4841.07 10
4841.23 10
4841.39 10
4841.55 10
4841.71 11
4841.87 13
4842.03 16
4842.19 21
4842.35 28
4842.51 36
4842.67 45
4842.83 54
4842.99 63
4843.15 71
4843.31 79
4843.47 85
4843.63 89
4843.79 92
4843.95 93
4844.11 92
4844.27 90
4844.43 88
4844.59 85
4844.75 82
4844.90 79
4845.06 77
4845.22 75
4845.38 73
4845.54 71
4845.70 68
4845.86 65
4846.02 61
4846.18 58
4846.34 53
4846.50 48
4846.66 42
4846.82 36
4846.98 30
4847.14 25
4847.30 21
4847.46 19
4847.62 20
4847.78 23
4847.94 27
4848.10 32
4848.26 37
4848.42 42
4848.58 45
4848.74 48
4848.90 50
4849.06 52
4849.22 53
4849.38 55
4849.54 56
4849.70 56
4849.86 56
4850.01 55
4850.17 53
4850.33 52
4850.49 51
4850.65 51
4850.81 52
4850.97 53
4851.13 53
4851.29 53
4851.45 50
4851.61 46
4851.77 39
4851.93 31
4852.09 22
4852.25 14
4852.41 8
4852.57 5
4852.73 5
4852.89 8
4853.05 14
4853.21 21
4853.37 27
4853.53 31
4853.69 33
4853.85 32
4854.01 30
4854.17 27
4854.33 26
4854.49 26
4854.65 30
4854.81 35
4854.97 41
4855.13 47
4855.29 52
4855.45 54
4855.61 54
4855.77 52
4855.93 49
4856.09 47
4856.25 47
4856.41 48
4856.57 50
4856.73 54
4856.89 58
4857.05 62
4857.21 65
4857.37 68
4857.52 71
4857.68 74
4857.84 75
4858.00 76
4858.16 77
4858.32 76
4858.48 75
4858.64 74
4858.80 74
4858.96 75
4859.12 77
4859.28 80
4859.44 83
4859.60 86
4859.76 90
4859.92 94
4860.08 98
4860.24 104
4860.40 109
4860.56 114
4860.72 118
4860.88 119
4861.04 118
4861.20 113
4861.36 106
4861.52 97
4861.68 87
4861.84 76
4862.00 67
4862.16 59
4862.32 53
4862.48 47
4862.64 43
4862.80 41
4862.96 39
4863.12 39
4863.28 41
4863.44 43
4863.60 47
4863.76 52
4863.92 57
4864.08 63
4864.24 68
4864.40 73
4864.56 78
4864.72 82
4864.88 86
4865.04 90
4865.20 94
4865.36 97
4865.52 99
4865.68 99
4865.84 98
4866.00 95
4866.16 90
4866.32 85
4866.48 79
4866.64 73
4866.80 68
4866.96 63
4867.12 58
4867.28 54
4867.44 51
4867.60 47
4867.76 44
4867.92 42
4868.08 41
4868.24 42
4868.40 44
4868.56 46
4868.72 50
4868.88 53
4869.04 55
4869.20 57
4869.36 57
4869.52 56
4869.68 53
4869.84 50
4870.00 47
4870.16 45
4870.32 45
4870.48 47
4870.64 52
4870.80 59
4870.96 69
4871.12 80
4871.28 92
4871.44 105
4871.60 117
4871.76 129
4871.92 139
4872.08 147
4872.24 152
4872.40 155
4872.56 154
4872.72 151
4872.88 147
4873.04 144
4873.20 143
4873.36 145
4873.52 151
4873.68 161
4873.84 174
4874.00 188
4874.16 202
4874.32 215
4874.48 226
4874.64 233
4874.80 238
4874.96 240
4875.12 241
4875.28 240
4875.45 238
4875.61 235
4875.77 230
4875.93 223
4876.09 215
4876.25 206
4876.41 197
4876.57 186
4876.73 175
4876.89 164
4877.05 153
4877.21 142
4877.37 132
4877.53 123
4877.69 117
4877.85 112
4878.01 109
4878.17 106
4878.33 104
4878.49 101
4878.65 98
4878.81 94
4878.97 90
4879.13 87
4879.29 86
4879.45 85
4879.61 86
4879.77 87
4879.93 88
4880.09 88
4880.25 87
4880.41 85
4880.57 80
4880.73 75
4880.89 68
4881.05 60
4881.21 52
4881.37 44
4881.53 37
4881.69 33
4881.85 30
4882.01 30
4882.17 33
4882.33 37
4882.49 42
4882.65 49
4882.81 55
4882.97 62
4883.14 67
4883.30 71
4883.46 74
4883.62 75
4883.78 74
4883.94 72
4884.10 68
4884.26 64
4884.42 59
4884.58 55
4884.74 52
4884.90 51
4885.06 52
4885.22 55
4885.38 59
4885.54 65
4885.70 70
4885.86 74
4886.02 75
4886.18 74
4886.34 72
4886.50 69
4886.66 67
4886.82 67
4886.98 68
4887.14 71
4887.30 75
4887.46 78
4887.62 80
4887.78 79
4887.94 76
4888.10 71
4888.27 65
4888.43 59
4888.59 54
4888.75 50
4888.91 49
4889.07 49
4889.23 51
4889.39 55
4889.55 60
4889.71 66
4889.87 71
4890.03 75
4890.19 79
4890.35 83
4890.51 87
4890.67 92
4890.83 98
4890.99 104
4891.15 110
4891.31 117
4891.47 122
4891.63 126
4891.79 130
4891.95 133
4892.11 136
4892.28 140
4892.44 145
4892.60 151
4892.76 157
4892.92 162
4893.08 165
4893.24 166
4893.40 165
4893.56 162
4893.72 158
4893.88 155
4894.04 154
4894.20 156
4894.36 159
4894.52 164
4894.68 170
4894.84 175
4895.00 178
4895.16 180
4895.32 180
4895.48 179
4895.64 178
4895.81 178
4895.97 179
4896.13 181
4896.29 183
4896.45 184
4896.61 184
4896.77 182
4896.93 177
4897.09 171
4897.25 162
4897.41 151
4897.57 139
4897.73 127
4897.89 113
4898.05 101
4898.21 89
4898.37 80
4898.53 73
4898.69 68
4898.85 66
4899.02 66
4899.18 67
4899.34 69
4899.50 70
4899.66 71
4899.82 70
4899.98 69
4900.14 68
4900.30 66
4900.46 64
4900.62 63
4900.78 64
4900.94 65
4901.10 66
4901.26 68
4901.42 69
4901.58 70
4901.74 71
4901.91 72
4902.07 72
4902.23 73
4902.39 73
4902.55 73
4902.71 73
4902.87 72
4903.03 70
4903.19 69
4903.35 66
4903.51 64
4903.67 63
4903.83 62
4903.99 62
4904.15 64
4904.31 67
4904.47 72
4904.64 77
4904.80 81
4904.96 85
4905.12 88
4905.28 89
4905.44 88
4905.60 86
4905.76 84
4905.92 82
4906.08 79
4906.24 75
4906.40 71
4906.56 65
4906.72 59
4906.88 52
4907.05 45
4907.21 39
4907.37 33
4907.53 29
4907.69 26
4907.85 25
4908.01 27
4908.17 30
4908.33 34
4908.49 40
4908.65 46
4908.81 52
4908.97 56
4909.13 59
4909.29 59
4909.46 58
4909.62 55
4909.78 51
4909.94 47
4910.10 43
4910.26 40
4910.42 37
4910.58 34
4910.74 32
4910.90 31
4911.06 31
4911.22 31
4911.38 32
4911.55 32
4911.71 31
4911.87 30
4912.03 28
4912.19 24
4912.35 20
4912.51 17
4912.67 14
4912.83 13
4912.99 13
4913.15 15
4913.31 18
4913.47 22
4913.63 25
4913.80 27
4913.96 28
4914.12 28
4914.28 28
4914.44 27
4914.60 25
4914.76 25
4914.92 25
4915.08 27
4915.24 30
4915.40 35
4915.56 42
4915.73 50
4915.89 60
4916.05 71
4916.21 80
4916.37 87
4916.53 92
4916.69 93
4916.85 90
4917.01 84
4917.17 77
4917.33 68
4917.49 60
4917.66 53
4917.82 49
4917.98 46
4918.14 46
4918.30 48
4918.46 50
4918.62 53
4918.78 56
4918.94 58
4919.10 59
4919.26 59
4919.42 59
4919.59 59
4919.75 61
4919.91 63
4920.07 65
4920.23 68
4920.39 70
4920.55 71
4920.71 70
4920.87 67
4921.03 63
4921.19 59
4921.36 56
4921.52 53
4921.68 52
4921.84 51
4922.00 50
4922.16 48
4922.32 45
4922.48 41
4922.64 36
4922.80 29
4922.96 23
4923.13 18
4923.29 14
4923.45 10
4923.61 8
4923.77 7
4923.93 6
4924.09 4
4924.25 3
4924.41 1
4924.57 0
4924.73 0
4924.90 0
4925.06 0
4925.22 0
4925.38 0
4925.54 0
4925.70 1
4925.86 2
4926.02 2
4926.18 2
4926.34 3
4926.51 4
4926.67 7
4926.83 10
4926.99 15
4927.15 20
4927.31 24
4927.47 29
4927.63 33
4927.79 36
4927.95 39
4928.12 43
4928.28 48
4928.44 52
4928.60 56
4928.76 58
4928.92 58
4929.08 57
4929.24 53
4929.40 49
4929.56 44
4929.73 41
4929.89 38
4930.05 36
4930.21 34
4930.37 31
4930.53 28
4930.69 24
4930.85 19
4931.01 14
4931.17 9
4931.34 5
4931.50 2
4931.66 2
4931.82 3
4931.98 6
4932.14 9
4932.30 12
4932.46 13
4932.62 13
4932.79 12
4932.95 9
4933.11 5
4933.27 1
4933.43 0
4933.59 0
4933.75 0
4933.91 0
4934.07 0
4934.24 0
4934.40 0
4934.56 0
4934.72 2
4934.88 8
4935.04 14
4935.20 22
4935.36 32
4935.52 41
4935.69 50
4935.85 58
4936.01 64
4936.17 67
4936.33 67
4936.49 65
4936.65 61
4936.81 55
4936.97 50
4937.14 45
4937.30 40
4937.46 37
4937.62 34
4937.78 32
4937.94 30
4938.10 29
4938.26 28
4938.43 27
4938.59 28
4938.75 31
4938.91 37
4939.07 45
4939.23 57
4939.39 70
4939.55 83
4939.71 94
4939.88 103
4940.04 108
4940.20 110
4940.36 109
4940.52 105
4940.68 101
4940.84 96
4941.00 93
4941.17 92
4941.33 93
4941.49 96
4941.65 101
4941.81 107
4941.97 114
4942.13 121
4942.29 127
4942.46 133
4942.62 137
4942.78 139
4942.94 140
4943.10 140
4943.26 139
4943.42 137
4943.58 134
4943.75 132
4943.91 131
4944.07 130
4944.23 130
4944.39 132
4944.55 134
4944.71 136
4944.87 137
4945.04 137
4945.20 135
4945.36 131
4945.52 125
4945.68 118
4945.84 109
4946.00 100
4946.16 90
4946.33 80
4946.49 72
4946.65 64
4946.81 59
4946.97 57
4947.13 57
4947.29 59
4947.46 63
4947.62 67
4947.78 71
4947.94 73
4948.10 74
4948.26 72
4948.42 68
4948.58 64
4948.75 60
4948.91 56
4949.07 52
4949.23 49
4949.39 47
4949.55 45
4949.71 44
4949.88 42
4950.04 42
4950.20 43
4950.36 44
4950.52 47
4950.68 50
4950.84 53
4951.01 54
4951.17 55
4951.33 53
4951.49 51
4951.65 48
4951.81 44
4951.97 41
4952.13 37
4952.30 34
4952.46 30
4952.62 27
4952.78 24
4952.94 22
4953.10 22
4953.26 24
4953.43 29
4953.59 36
4953.75 44
4953.91 52
4954.07 60
4954.23 67
4954.39 72
4954.56 75
4954.72 76
4954.88 75
4955.04 73
4955.20 68
4955.36 62
4955.53 55
4955.69 47
4955.85 40
4956.01 35
4956.17 31
4956.33 29
4956.49 27
4956.66 26
4956.82 24
4956.98 22
4957.14 19
4957.30 15
4957.46 11
4957.62 7
4957.79 4
4957.95 1
4958.11 0
4958.27 0
4958.43 0
4958.59 0
4958.75 0
4958.92 0
4959.08 0
4959.24 0
4959.40 0
4959.56 3
4959.72 5
4959.89 8
4960.05 11
4960.21 14
4960.37 18
4960.53 22
4960.69 27
4960.85 31
4961.02 35
4961.18 39
4961.34 42
4961.50 47
4961.66 51
4961.82 57
4961.99 63
4962.15 69
4962.31 74
4962.47 79
4962.63 83
4962.79 86
4962.95 88
4963.12 89
4963.28 88
4963.44 87
4963.60 84
4963.76 81
4963.92 77
4964.09 73
4964.25 69
4964.41 66
4964.57 63
4964.73 61
4964.89 58
4965.06 55
4965.22 52
4965.38 48
4965.54 43
4965.70 38
4965.86 33
4966.03 27
4966.19 22
4966.35 17
4966.51 14
4966.67 14
4966.83 16
4967.00 20
4967.16 26
4967.32 32
4967.48 38
4967.64 43
4967.80 45
4967.97 47
4968.13 47
4968.29 47
4968.45 48
4968.61 50
4968.77 53
4968.94 57
4969.10 60
4969.26 64
4969.42 66
4969.58 66
4969.74 65
4969.91 62
4970.07 58
4970.23 55
4970.39 52
4970.55 51
4970.71 52
4970.88 54
4971.04 58
4971.20 63
4971.36 69
4971.52 74
4971.68 79
4971.85 84
4972.01 88
4972.17 91
4972.33 93
4972.49 95
4972.65 96
4972.82 95
4972.98 95
4973.14 94
4973.30 94
4973.46 94
4973.62 97
4973.79 100
4973.95 105
4974.11 110
4974.27 114
4974.43 119
4974.60 122
4974.76 124
4974.92 125
4975.08 124
4975.24 122
4975.40 118
4975.57 112
4975.73 105
4975.89 97
4976.05 89
4976.21 81
4976.38 74
4976.54 68
4976.70 64
4976.86 61
4977.02 60
4977.18 59
4977.35 60
4977.51 61
[truncated: 725,036 more chars]
