# Supplementary material for: Methylobacterium Species Promoting Rice and Barley Growth and Interaction Specificity Revealed with Whole-Cell Matrix-Assisted Laser Desorption / Ionization-Time-of-Flight Mass Spectrometry (MALDI-TOF/MS) Analysis
Source: PLoS One. 2015 Jun 8;10(6):e0129509. doi: 10.1371/journal.pone.0129509 (PMC4460032; doi:10.1371/journal.pone.0129509)
Supplement: S3 Data — (ZIP) [file pone.0129509.s003.zip › Supplementary data 3 (ms from barley)/21a.txt]

779.24 0
779.31 0
779.37 0
779.43 0
779.50 0
779.56 0
779.63 0
779.69 0
779.75 0
779.82 0
779.88 0
779.95 0
780.01 0
780.07 0
780.14 0
780.20 0
780.27 0
780.33 0
780.39 0
780.46 0
780.52 0
780.59 0
780.65 0
780.72 0
780.78 0
780.84 0
780.91 0
780.97 0
781.04 0
781.10 0
781.16 0
781.23 0
781.29 0
781.36 0
781.42 0
781.48 0
781.55 0
781.61 0
781.68 0
781.74 0
781.80 0
781.87 0
781.93 0
782.00 0
782.06 0
782.13 0
782.19 0
782.25 0
782.32 0
782.38 0
782.45 0
782.51 0
782.57 0
782.64 0
782.70 0
782.77 0
782.83 0
782.90 0
782.96 0
783.02 0
783.09 0
783.15 0
783.22 0
783.28 0
783.34 0
783.41 0
783.47 0
783.54 0
783.60 0
783.67 0
783.73 0
783.79 0
783.86 0
783.92 0
783.99 0
784.05 0
784.12 0
784.18 0
784.24 0
784.31 0
784.37 0
784.44 0
784.50 0
784.56 0
784.63 0
784.69 0
784.76 0
784.82 0
784.89 0
784.95 0
785.01 0
785.08 0
785.14 0
785.21 0
785.27 0
785.34 0
785.40 0
785.46 0
785.53 0
785.59 0
785.66 0
785.72 0
785.79 0
785.85 0
785.91 0
785.98 0
786.04 0
786.11 0
786.17 0
786.24 0
786.30 0
786.36 0
786.43 0
786.49 0
786.56 0
786.62 0
786.69 0
786.75 0
786.82 0
786.88 0
786.94 0
787.01 0
787.07 0
787.14 0
787.20 0
787.27 0
787.33 0
787.39 0
787.46 0
787.52 0
787.59 0
787.65 0
787.72 0
787.78 0
787.84 0
787.91 0
787.97 0
788.04 0
788.10 0
788.17 0
788.23 0
788.30 0
788.36 0
788.42 0
788.49 0
788.55 0
788.62 0
788.68 0
788.75 0
788.81 0
788.88 0
788.94 0
789.00 0
789.07 0
789.13 0
789.20 0
789.26 0
789.33 0
789.39 0
789.46 0
789.52 0
789.58 0
789.65 0
789.71 0
789.78 0
789.84 0
789.91 0
789.97 0
790.04 0
790.10 0
790.16 0
790.23 0
790.29 0
790.36 0
790.42 0
790.49 0
790.55 0
790.62 0
790.68 0
790.74 0
790.81 0
790.87 0
790.94 0
791.00 0
791.07 0
791.13 0
791.20 0
791.26 0
791.32 0
791.39 0
791.45 0
791.52 0
791.58 0
791.65 0
791.71 0
791.78 0
791.84 0
791.91 0
791.97 0
792.03 0
792.10 0
792.16 0
792.23 0
792.29 0
792.36 0
792.42 0
792.49 0
792.55 0
792.62 0
792.68 0
792.75 0
792.81 0
792.87 0
792.94 0
793.00 0
793.07 0
793.13 0
793.20 0
793.26 0
793.33 0
793.39 0
793.46 0
793.52 0
793.58 0
793.65 0
793.71 0
793.78 0
793.84 0
793.91 0
793.97 0
794.04 0
794.10 0
794.17 0
794.23 0
794.30 0
794.36 0
794.42 0
794.49 0
794.55 0
794.62 0
794.68 0
794.75 0
794.81 0
794.88 0
794.94 0
795.01 0
795.07 0
795.14 0
795.20 0
795.27 0
795.33 0
795.39 0
795.46 0
795.52 0
795.59 0
795.65 0
795.72 0
795.78 0
795.85 0
795.91 0
795.98 0
796.04 0
796.11 0
796.17 0
796.24 0
796.30 0
796.37 0
796.43 0
796.49 0
796.56 0
796.62 0
796.69 0
796.75 0
796.82 0
796.88 0
796.95 0
797.01 0
797.08 0
797.14 0
797.21 0
797.27 0
797.34 0
797.40 0
797.47 0
797.53 0
797.60 0
797.66 0
797.73 0
797.79 0
797.85 0
797.92 0
797.98 0
798.05 0
798.11 0
798.18 0
798.24 0
798.31 0
798.37 0
798.44 0
798.50 0
798.57 0
798.63 0
798.70 0
798.76 0
798.83 0
798.89 0
798.96 0
799.02 0
799.09 0
799.15 0
799.22 0
799.28 0
799.35 0
799.41 0
799.48 0
799.54 0
799.61 0
799.67 0
799.73 0
799.80 0
799.86 0
799.93 0
799.99 0
800.06 0
800.12 0
800.19 0
800.25 0
800.32 0
800.38 0
800.45 0
800.51 0
800.58 0
800.64 0
800.71 0
800.77 0
800.84 0
800.90 0
800.97 0
801.03 0
801.10 0
801.16 0
801.23 0
801.29 0
801.36 0
801.42 0
801.49 0
801.55 0
801.62 0
801.68 0
801.75 0
801.81 0
801.88 0
801.94 0
802.01 0
802.07 0
802.14 0
802.20 0
802.27 0
802.33 0
802.40 0
802.46 0
802.53 0
802.59 0
802.66 0
802.72 0
802.79 0
802.85 0
802.92 0
802.98 0
803.05 0
803.11 0
803.18 0
803.24 0
803.31 0
803.37 0
803.44 0
803.50 0
803.57 0
803.63 0
803.70 0
803.76 0
803.83 0
803.89 0
803.96 0
804.02 0
804.09 0
804.15 0
804.22 0
804.28 0
804.35 0
804.41 0
804.48 0
804.54 0
804.61 0
804.67 0
804.74 0
804.80 0
804.87 0
804.93 0
805.00 0
805.06 0
805.13 0
805.19 0
805.26 0
805.32 0
805.39 0
805.45 0
805.52 0
805.58 0
805.65 0
805.71 0
805.78 0
805.84 0
805.91 0
805.97 0
806.04 0
806.10 0
806.17 0
806.23 0
806.30 0
806.36 0
806.43 0
806.49 0
806.56 0
806.62 0
806.69 0
806.76 0
806.82 0
806.89 0
806.95 0
807.02 0
807.08 0
807.15 0
807.21 0
807.28 0
807.34 0
807.41 0
807.47 0
807.54 0
807.60 0
807.67 0
807.73 0
807.80 0
807.86 0
807.93 0
807.99 0
808.06 0
808.12 0
808.19 0
808.25 0
808.32 0
808.38 0
808.45 0
808.52 0
808.58 0
808.65 0
808.71 0
808.78 0
808.84 0
808.91 0
808.97 0
809.04 0
809.10 0
809.17 0
809.23 0
809.30 0
809.36 0
809.43 0
809.49 0
809.56 0
809.62 0
809.69 0
809.75 0
809.82 0
809.89 0
809.95 0
810.02 0
810.08 0
810.15 0
810.21 0
810.28 0
810.34 0
810.41 0
810.47 0
810.54 0
810.60 0
810.67 0
810.73 0
810.80 0
810.86 0
810.93 0
811.00 0
811.06 0
811.13 0
811.19 0
811.26 0
811.32 0
811.39 0
811.45 0
811.52 0
811.58 0
811.65 0
811.71 0
811.78 0
811.84 0
811.91 0
811.98 0
812.04 0
812.11 0
812.17 0
812.24 0
812.30 0
812.37 0
812.43 0
812.50 0
812.56 0
812.63 0
812.69 0
812.76 0
812.83 0
812.89 0
812.96 0
813.02 0
813.09 0
813.15 0
813.22 0
813.28 0
813.35 0
813.41 0
813.48 0
813.54 0
813.61 0
813.68 0
813.74 0
813.81 0
813.87 1
813.94 1
814.00 1
814.07 0
814.13 0
814.20 0
814.26 0
814.33 0
814.40 0
814.46 0
814.53 0
814.59 0
814.66 0
814.72 0
814.79 0
814.85 0
814.92 0
814.98 0
815.05 0
815.12 0
815.18 0
815.25 0
815.31 0
815.38 0
815.44 0
815.51 0
815.57 0
815.64 0
815.70 0
815.77 0
815.84 0
815.90 0
815.97 0
816.03 0
816.10 0
816.16 0
816.23 0
816.29 0
816.36 0
816.43 0
816.49 0
816.56 0
816.62 0
816.69 0
816.75 0
816.82 0
816.88 0
816.95 0
817.02 0
817.08 0
817.15 0
817.21 0
817.28 0
817.34 0
817.41 0
817.47 0
817.54 0
817.61 0
817.67 0
817.74 0
817.80 0
817.87 0
817.93 0
818.00 0
818.06 0
818.13 0
818.20 0
818.26 0
818.33 0
818.39 0
818.46 0
818.52 0
818.59 0
818.66 0
818.72 0
818.79 0
818.85 0
818.92 0
818.98 0
819.05 0
819.11 0
819.18 0
819.25 0
819.31 0
819.38 0
819.44 0
819.51 0
819.57 0
819.64 0
819.71 0
819.77 0
819.84 0
819.90 0
819.97 0
820.03 0
820.10 0
820.17 0
820.23 0
820.30 0
820.36 0
820.43 0
820.49 0
820.56 0
820.63 0
820.69 0
820.76 0
820.82 0
820.89 0
820.95 0
821.02 0
821.09 0
821.15 0
821.22 0
821.28 0
821.35 0
821.41 0
821.48 0
821.55 0
821.61 0
821.68 0
821.74 0
821.81 0
821.87 0
821.94 0
822.01 0
822.07 0
822.14 0
822.20 0
822.27 0
822.33 0
822.40 0
822.47 0
822.53 0
822.60 0
822.66 0
822.73 0
822.79 0
822.86 0
822.93 0
822.99 0
823.06 0
823.12 0
823.19 0
823.26 0
823.32 0
823.39 0
823.45 0
823.52 0
823.58 0
823.65 0
823.72 0
823.78 0
823.85 0
823.91 0
823.98 0
824.05 0
824.11 0
824.18 0
824.24 0
824.31 0
824.37 0
824.44 0
824.51 0
824.57 0
824.64 0
824.70 0
824.77 0
824.84 0
824.90 0
824.97 0
825.03 0
825.10 0
825.16 0
825.23 0
825.30 0
825.36 0
825.43 0
825.49 0
825.56 0
825.63 0
825.69 0
825.76 0
825.82 0
825.89 0
825.96 0
826.02 0
826.09 0
826.15 0
826.22 0
826.29 0
826.35 0
826.42 0
826.48 0
826.55 0
826.61 0
826.68 0
826.75 0
826.81 0
826.88 0
826.94 0
827.01 0
827.08 0
827.14 0
827.21 0
827.27 0
827.34 0
827.41 0
827.47 0
827.54 0
827.60 0
827.67 0
827.74 0
827.80 0
827.87 0
827.93 0
828.00 0
828.07 0
828.13 0
828.20 0
828.26 0
828.33 0
828.40 0
828.46 0
828.53 0
828.59 0
828.66 0
828.73 0
828.79 0
828.86 0
828.92 0
828.99 0
829.06 0
829.12 0
829.19 0
829.25 0
829.32 0
829.39 0
829.45 0
829.52 0
829.59 0
829.65 0
829.72 0
829.78 0
829.85 0
829.92 0
829.98 0
830.05 0
830.11 0
830.18 0
830.25 0
830.31 0
830.38 0
830.44 0
830.51 0
830.58 0
830.64 0
830.71 0
830.77 0
830.84 0
830.91 0
830.97 0
831.04 0
831.11 0
831.17 0
831.24 0
831.30 0
831.37 0
831.44 0
831.50 0
831.57 0
831.63 0
831.70 0
831.77 0
831.83 0
831.90 0
831.96 0
832.03 0
832.10 0
832.16 0
832.23 0
832.30 0
832.36 0
832.43 0
832.49 0
832.56 0
832.63 0
832.69 0
832.76 0
832.83 0
832.89 0
832.96 0
833.02 0
833.09 0
833.16 0
833.22 0
833.29 0
833.35 0
833.42 0
833.49 0
833.55 0
833.62 0
833.69 0
833.75 0
833.82 0
833.88 0
833.95 0
834.02 0
834.08 0
834.15 0
834.22 0
834.28 0
834.35 0
834.41 0
834.48 0
834.55 0
834.61 0
834.68 0
834.75 0
834.81 0
834.88 0
834.94 0
835.01 0
835.08 0
835.14 0
835.21 0
835.28 0
835.34 0
835.41 0
835.47 0
835.54 0
835.61 0
835.67 0
835.74 0
835.81 0
835.87 0
835.94 0
836.01 0
836.07 0
836.14 0
836.20 0
836.27 0
836.34 0
836.40 0
836.47 0
836.54 0
836.60 0
836.67 0
836.73 0
836.80 0
836.87 0
836.93 0
837.00 0
837.07 0
837.13 0
837.20 0
837.27 0
837.33 0
837.40 0
837.46 0
837.53 0
837.60 0
837.66 0
837.73 0
837.80 0
837.86 0
837.93 0
838.00 0
838.06 0
838.13 0
838.20 0
838.26 0
838.33 0
838.39 0
838.46 0
838.53 0
838.59 0
838.66 0
838.73 0
838.79 0
838.86 0
838.93 0
838.99 0
839.06 0
839.13 0
839.19 0
839.26 0
839.32 0
839.39 0
839.46 0
839.52 0
839.59 0
839.66 0
839.72 0
839.79 0
839.86 0
839.92 0
839.99 0
840.06 0
840.12 0
840.19 0
840.25 0
840.32 0
840.39 0
840.45 0
840.52 0
840.59 0
840.65 0
840.72 0
840.79 0
840.85 0
840.92 0
840.99 0
841.05 0
841.12 0
841.19 0
841.25 0
841.32 0
841.39 0
841.45 0
841.52 0
841.59 0
841.65 0
841.72 0
841.78 0
841.85 0
841.92 0
841.98 0
842.05 0
842.12 0
842.18 0
842.25 0
842.32 0
842.38 0
842.45 0
842.52 0
842.58 0
842.65 0
842.72 0
842.78 0
842.85 0
842.92 0
842.98 0
843.05 0
843.12 0
843.18 0
843.25 0
843.32 0
843.38 0
843.45 0
843.52 0
843.58 0
843.65 0
843.72 0
843.78 0
843.85 0
843.92 0
843.98 0
844.05 0
844.12 0
844.18 0
844.25 0
844.32 0
844.38 0
844.45 0
844.52 0
844.58 0
844.65 0
844.72 0
844.78 0
844.85 0
844.92 0
844.98 0
845.05 0
845.12 0
845.18 0
845.25 0
845.32 0
845.38 0
845.45 0
845.52 0
845.58 0
845.65 0
845.72 0
845.78 0
845.85 0
845.92 0
845.98 0
846.05 0
846.12 0
846.18 0
846.25 0
846.32 0
846.38 0
846.45 0
846.52 0
846.58 0
846.65 0
846.72 0
846.78 0
846.85 0
846.92 0
846.98 0
847.05 0
847.12 0
847.18 0
847.25 0
847.32 0
847.38 0
847.45 0
847.52 0
847.58 0
847.65 0
847.72 0
847.78 0
847.85 0
847.92 0
847.98 0
848.05 0
848.12 0
848.19 0
848.25 0
848.32 0
848.39 0
848.45 0
848.52 0
848.59 0
848.65 0
848.72 0
848.79 0
848.85 0
848.92 0
848.99 0
849.05 0
849.12 0
849.19 0
849.25 0
849.32 0
849.39 0
849.45 0
849.52 0
849.59 0
849.66 0
849.72 0
849.79 0
849.86 0
849.92 0
849.99 0
850.06 0
850.12 0
850.19 0
850.26 0
850.32 0
850.39 0
850.46 0
850.52 0
850.59 0
850.66 0
850.73 0
850.79 0
850.86 0
850.93 0
850.99 0
851.06 0
851.13 0
851.19 0
851.26 0
851.33 0
851.39 0
851.46 0
851.53 0
851.60 0
851.66 0
851.73 0
851.80 0
851.86 0
851.93 0
852.00 0
852.06 0
852.13 0
852.20 0
852.26 0
852.33 0
852.40 0
852.47 0
852.53 0
852.60 0
852.67 0
852.73 0
852.80 0
852.87 0
852.93 0
853.00 0
853.07 0
853.14 0
853.20 0
853.27 0
853.34 0
853.40 0
853.47 0
853.54 0
853.60 0
853.67 0
853.74 0
853.81 0
853.87 0
853.94 0
854.01 0
854.07 0
854.14 0
854.21 0
854.27 0
854.34 0
854.41 0
854.48 0
854.54 0
854.61 0
854.68 0
854.74 0
854.81 0
854.88 0
854.95 0
855.01 0
855.08 0
855.15 0
855.21 0
855.28 0
855.35 0
855.41 0
855.48 0
855.55 0
855.62 0
855.68 0
855.75 0
855.82 0
855.88 0
855.95 0
856.02 0
856.09 0
856.15 0
856.22 0
856.29 0
856.35 0
856.42 0
856.49 0
856.56 0
856.62 0
856.69 0
856.76 0
856.82 0
856.89 0
856.96 0
857.03 0
857.09 0
857.16 0
857.23 0
857.29 0
857.36 0
857.43 0
857.50 0
857.56 0
857.63 0
857.70 0
857.76 0
857.83 0
857.90 0
857.97 0
858.03 0
858.10 0
858.17 0
858.23 0
858.30 0
858.37 0
858.44 0
858.50 0
858.57 0
858.64 0
858.70 0
858.77 0
858.84 0
858.91 0
858.97 0
859.04 0
859.11 0
859.18 0
859.24 0
859.31 0
859.38 0
859.44 0
859.51 0
859.58 0
859.65 0
859.71 0
859.78 0
859.85 0
859.92 0
859.98 0
860.05 0
860.12 0
860.18 0
860.25 0
860.32 0
860.39 0
860.45 0
860.52 0
860.59 0
860.66 0
860.72 0
860.79 0
860.86 0
860.92 0
860.99 0
861.06 0
861.13 0
861.19 0
861.26 0
861.33 0
861.40 0
861.46 0
861.53 0
861.60 0
861.66 0
861.73 0
861.80 0
861.87 0
861.93 0
862.00 0
862.07 0
862.14 0
862.20 0
862.27 0
862.34 0
862.41 0
862.47 0
862.54 0
862.61 0
862.67 0
862.74 0
862.81 0
862.88 0
862.94 0
863.01 0
863.08 0
863.15 0
863.21 0
863.28 0
863.35 0
863.42 0
863.48 0
863.55 0
863.62 0
863.69 0
863.75 0
863.82 0
863.89 0
863.96 0
864.02 0
864.09 0
864.16 0
864.22 0
864.29 0
864.36 0
864.43 0
864.49 0
864.56 0
864.63 0
864.70 0
864.76 0
864.83 0
864.90 0
864.97 0
865.03 0
865.10 0
865.17 0
865.24 0
865.30 0
865.37 0
865.44 0
865.51 0
865.57 0
865.64 0
865.71 0
865.78 0
865.84 0
865.91 0
865.98 0
866.05 0
866.11 0
866.18 0
866.25 0
866.32 0
866.38 0
866.45 0
866.52 0
866.59 0
866.65 0
866.72 0
866.79 0
866.86 0
866.92 0
866.99 0
867.06 0
867.13 0
867.19 0
867.26 0
867.33 0
867.40 0
867.46 0
867.53 0
867.60 0
867.67 0
867.73 0
867.80 0
867.87 0
867.94 0
868.00 0
868.07 0
868.14 0
868.21 0
868.28 0
868.34 0
868.41 0
868.48 0
868.55 0
868.61 0
868.68 0
868.75 0
868.82 0
868.88 0
868.95 0
869.02 0
869.09 0
869.15 0
869.22 0
869.29 0
869.36 0
869.42 0
869.49 0
869.56 0
869.63 0
869.70 0
869.76 0
869.83 0
869.90 0
869.97 0
870.03 0
870.10 0
870.17 0
870.24 0
870.30 0
870.37 0
870.44 0
870.51 0
870.57 0
870.64 0
870.71 0
870.78 0
870.85 0
870.91 0
870.98 0
871.05 0
871.12 0
871.18 0
871.25 0
871.32 0
871.39 0
871.45 0
871.52 0
871.59 0
871.66 0
871.73 0
871.79 0
871.86 0
871.93 0
872.00 0
872.06 0
872.13 0
872.20 0
872.27 0
872.33 0
872.40 0
872.47 0
872.54 0
872.61 0
872.67 0
872.74 0
872.81 0
872.88 0
872.94 0
873.01 0
873.08 0
873.15 0
873.22 0
873.28 0
873.35 0
873.42 0
873.49 0
873.55 0
873.62 0
873.69 0
873.76 0
873.83 0
873.89 0
873.96 0
874.03 0
874.10 0
874.16 0
874.23 0
874.30 0
874.37 0
874.44 0
874.50 0
874.57 0
874.64 0
874.71 0
874.78 0
874.84 0
874.91 0
874.98 0
875.05 0
875.11 0
875.18 0
875.25 0
875.32 0
875.39 0
875.45 0
875.52 0
875.59 0
875.66 0
875.73 0
875.79 0
875.86 0
875.93 0
876.00 0
876.06 0
876.13 0
876.20 0
876.27 0
876.34 0
876.40 0
876.47 0
876.54 0
876.61 0
876.68 0
876.74 0
876.81 0
876.88 0
876.95 0
877.02 0
877.08 0
877.15 0
877.22 0
877.29 0
877.36 0
877.42 0
877.49 0
877.56 0
877.63 0
877.69 0
877.76 0
877.83 0
877.90 0
877.97 0
878.03 0
878.10 0
878.17 0
878.24 0
878.31 0
878.37 0
878.44 0
878.51 0
878.58 0
878.65 0
878.71 0
878.78 0
878.85 0
878.92 0
878.99 0
879.05 0
879.12 0
879.19 0
879.26 0
879.33 0
879.39 0
879.46 0
879.53 0
879.60 0
879.67 0
879.73 0
879.80 0
879.87 0
879.94 0
880.01 0
880.07 0
880.14 0
880.21 0
880.28 0
880.35 0
880.41 0
880.48 0
880.55 0
880.62 0
880.69 0
880.76 0
880.82 0
880.89 0
880.96 0
881.03 0
881.10 0
881.16 0
881.23 0
881.30 0
881.37 0
881.44 0
881.50 0
881.57 0
881.64 0
881.71 0
881.78 0
881.84 0
881.91 0
881.98 0
882.05 0
882.12 0
882.19 0
882.25 0
882.32 0
882.39 0
882.46 0
882.53 0
882.59 0
882.66 0
882.73 0
882.80 0
882.87 0
882.93 0
883.00 0
883.07 0
883.14 0
883.21 0
883.28 0
883.34 0
883.41 0
883.48 0
883.55 0
883.62 0
883.68 0
883.75 0
883.82 0
883.89 0
883.96 0
884.03 0
884.09 0
884.16 0
884.23 0
884.30 0
884.37 0
884.43 0
884.50 0
884.57 0
884.64 0
884.71 0
884.78 0
884.84 0
884.91 0
884.98 0
885.05 0
885.12 0
885.19 0
885.25 0
885.32 0
885.39 0
885.46 0
885.53 0
885.59 0
885.66 0
885.73 0
885.80 0
885.87 0
885.94 0
886.00 0
886.07 0
886.14 0
886.21 0
886.28 0
886.35 0
886.41 0
886.48 0
886.55 0
886.62 0
886.69 0
886.76 0
886.82 0
886.89 0
886.96 0
887.03 0
887.10 0
887.17 0
887.23 0
887.30 0
887.37 0
887.44 0
887.51 0
887.58 0
887.64 0
887.71 0
887.78 0
887.85 0
887.92 0
887.99 0
888.05 0
888.12 0
888.19 0
888.26 0
888.33 0
888.40 0
888.46 0
888.53 0
888.60 0
888.67 0
888.74 0
888.81 0
888.87 0
888.94 0
889.01 0
889.08 0
889.15 0
889.22 0
889.28 0
889.35 0
889.42 0
889.49 0
889.56 0
889.63 0
889.69 0
889.76 0
889.83 0
889.90 0
889.97 0
890.04 0
890.11 0
890.17 0
890.24 0
890.31 0
890.38 0
890.45 0
890.52 0
890.58 0
890.65 0
890.72 0
890.79 0
890.86 0
890.93 0
890.99 0
891.06 0
891.13 0
891.20 0
891.27 0
891.34 0
891.41 0
891.47 0
891.54 0
891.61 0
891.68 0
891.75 0
891.82 0
891.89 0
891.95 0
892.02 0
892.09 0
892.16 0
892.23 0
892.30 0
892.36 0
892.43 0
892.50 0
892.57 0
892.64 0
892.71 0
892.78 0
892.84 0
892.91 0
892.98 0
893.05 0
893.12 0
893.19 0
893.26 0
893.32 0
893.39 0
893.46 0
893.53 0
893.60 0
893.67 0
893.74 0
893.80 0
893.87 0
893.94 0
894.01 0
894.08 0
894.15 0
894.22 0
894.28 0
894.35 0
894.42 0
894.49 0
894.56 0
894.63 0
894.70 0
894.76 0
894.83 0
894.90 0
894.97 0
895.04 0
895.11 0
895.18 0
895.24 0
895.31 0
895.38 0
895.45 0
895.52 0
895.59 0
895.66 0
895.73 0
895.79 0
895.86 0
895.93 0
896.00 0
896.07 0
896.14 0
896.21 0
896.27 0
896.34 0
896.41 0
896.48 0
896.55 0
896.62 0
896.69 0
896.75 0
896.82 0
896.89 0
896.96 0
897.03 0
897.10 0
897.17 0
897.24 0
897.30 0
897.37 0
897.44 0
897.51 0
897.58 0
897.65 0
897.72 0
897.79 0
897.85 0
897.92 0
897.99 0
898.06 0
898.13 0
898.20 0
898.27 0
898.34 0
898.40 0
898.47 0
898.54 0
898.61 0
898.68 0
898.75 0
898.82 0
898.89 0
898.95 0
899.02 0
899.09 0
899.16 0
899.23 0
899.30 0
899.37 0
899.44 0
899.50 0
899.57 0
899.64 0
899.71 0
899.78 0
899.85 0
899.92 0
899.99 0
900.05 0
900.12 0
900.19 0
900.26 0
900.33 0
900.40 0
900.47 0
900.54 0
900.61 0
900.67 0
900.74 0
900.81 0
900.88 0
900.95 0
901.02 0
901.09 0
901.16 0
901.22 0
901.29 0
901.36 0
901.43 0
901.50 0
901.57 0
901.64 0
901.71 0
901.78 0
901.84 0
901.91 0
901.98 0
902.05 0
902.12 0
902.19 0
902.26 0
902.33 0
902.40 0
902.46 0
902.53 0
902.60 0
902.67 0
902.74 0
902.81 0
902.88 0
902.95 0
903.02 0
903.08 0
903.15 0
903.22 0
903.29 0
903.36 0
903.43 0
903.50 0
903.57 0
903.64 0
903.71 0
903.77 0
903.84 0
903.91 0
903.98 0
904.05 0
904.12 0
904.19 0
904.26 0
904.33 0
904.40 0
904.46 0
904.53 0
904.60 0
904.67 0
904.74 0
904.81 0
904.88 0
904.95 0
905.02 0
905.08 0
905.15 0
905.22 0
905.29 0
905.36 0
905.43 0
905.50 0
905.57 0
905.64 0
905.71 0
905.78 0
905.84 0
905.91 0
905.98 0
906.05 0
906.12 0
906.19 0
906.26 0
906.33 0
906.40 0
906.47 0
906.53 0
906.60 0
906.67 0
906.74 0
906.81 0
906.88 0
906.95 0
907.02 0
907.09 0
907.16 0
907.23 0
907.29 0
907.36 0
907.43 0
907.50 0
907.57 0
907.64 0
907.71 0
907.78 0
907.85 0
907.92 0
907.99 0
908.05 0
908.12 0
908.19 0
908.26 0
908.33 0
908.40 0
908.47 0
908.54 0
908.61 0
908.68 0
908.75 0
908.81 0
908.88 0
908.95 0
909.02 0
909.09 0
909.16 0
909.23 0
909.30 0
909.37 0
909.44 0
909.51 0
909.58 0
909.64 0
909.71 0
909.78 0
909.85 0
909.92 0
909.99 0
910.06 0
910.13 0
910.20 0
910.27 0
910.34 0
910.41 0
910.48 0
910.54 0
910.61 0
910.68 0
910.75 0
910.82 0
910.89 0
910.96 0
911.03 0
911.10 0
911.17 0
911.24 0
911.31 0
911.37 0
911.44 0
911.51 0
911.58 0
911.65 0
911.72 0
911.79 0
911.86 0
911.93 0
912.00 0
912.07 0
912.14 0
912.21 0
912.28 0
912.34 0
912.41 0
912.48 0
912.55 0
912.62 0
912.69 0
912.76 0
912.83 0
912.90 0
912.97 0
913.04 0
913.11 0
913.18 0
913.25 0
913.31 0
913.38 0
913.45 0
913.52 0
913.59 0
913.66 0
913.73 0
913.80 0
913.87 0
913.94 0
914.01 0
914.08 0
914.15 0
914.22 0
914.29 0
914.35 0
914.42 0
914.49 0
914.56 0
914.63 0
914.70 0
914.77 0
914.84 0
914.91 0
914.98 0
915.05 0
915.12 0
915.19 0
915.26 0
915.33 0
915.40 0
915.46 0
915.53 0
915.60 0
915.67 0
915.74 0
915.81 0
915.88 0
915.95 0
916.02 0
916.09 0
916.16 0
916.23 0
916.30 0
916.37 0
916.44 0
916.51 0
916.58 0
916.64 0
916.71 0
916.78 0
916.85 0
916.92 0
916.99 0
917.06 0
917.13 0
917.20 0
917.27 0
917.34 0
917.41 0
917.48 0
917.55 0
917.62 0
917.69 0
917.76 0
917.83 0
917.90 0
917.96 0
918.03 0
918.10 0
918.17 0
918.24 0
918.31 0
918.38 0
918.45 0
918.52 0
918.59 0
918.66 0
918.73 0
918.80 0
918.87 0
918.94 0
919.01 0
919.08 0
919.15 0
919.22 0
919.29 0
919.36 0
919.42 0
919.49 0
919.56 0
919.63 0
919.70 0
919.77 0
919.84 0
919.91 0
919.98 0
920.05 0
920.12 0
920.19 0
920.26 0
920.33 0
920.40 0
920.47 0
920.54 0
920.61 0
920.68 0
920.75 0
920.82 0
920.89 0
920.96 0
921.02 0
921.09 0
921.16 0
921.23 0
921.30 0
921.37 0
921.44 0
921.51 0
921.58 0
921.65 0
921.72 0
921.79 0
921.86 0
921.93 0
922.00 0
922.07 0
922.14 0
922.21 0
922.28 0
922.35 0
922.42 0
922.49 0
922.56 0
922.63 0
922.70 0
922.77 0
922.84 0
922.91 0
922.97 0
923.04 0
923.11 0
923.18 0
923.25 0
923.32 0
923.39 0
923.46 0
923.53 0
923.60 0
923.67 0
923.74 0
923.81 0
923.88 0
923.95 0
924.02 0
924.09 0
924.16 0
924.23 0
924.30 0
924.37 0
924.44 0
924.51 0
924.58 0
924.65 0
924.72 0
924.79 0
924.86 0
924.93 0
925.00 0
925.07 0
925.14 0
925.21 0
925.28 0
925.35 0
925.42 0
925.49 0
925.55 0
925.62 0
925.69 0
925.76 0
925.83 0
925.90 0
925.97 0
926.04 0
926.11 0
926.18 0
926.25 0
926.32 0
926.39 0
926.46 0
926.53 0
926.60 0
926.67 0
926.74 0
926.81 0
926.88 0
926.95 0
927.02 0
927.09 0
927.16 0
927.23 0
927.30 0
927.37 0
927.44 0
927.51 0
927.58 0
927.65 0
927.72 0
927.79 0
927.86 0
927.93 0
928.00 0
928.07 0
928.14 0
928.21 0
928.28 0
928.35 0
928.42 0
928.49 0
928.56 0
928.63 0
928.70 0
928.77 0
928.84 0
928.91 0
928.98 0
929.05 0
929.12 0
929.19 0
929.26 0
929.33 0
929.40 0
929.47 0
929.54 0
929.61 0
929.68 0
929.75 0
929.82 0
929.89 0
929.96 0
930.03 0
930.10 0
930.17 0
930.24 0
930.31 0
930.38 0
930.45 0
930.52 0
930.59 0
930.66 0
930.73 0
930.80 0
930.87 0
930.94 0
931.01 0
931.08 0
931.15 0
931.22 0
931.29 0
931.36 0
931.43 0
931.50 0
931.57 0
931.64 0
931.71 0
931.78 0
931.85 0
931.92 0
931.99 0
932.06 0
932.13 0
932.20 0
932.27 0
932.34 0
932.41 0
932.48 0
932.55 0
932.62 0
932.69 0
932.76 0
932.83 0
932.90 0
932.97 0
933.04 0
933.11 0
933.18 0
933.25 0
933.32 0
933.39 0
933.46 0
933.53 0
933.60 0
933.67 0
933.74 0
933.81 0
933.88 0
933.95 0
934.02 0
934.09 0
934.16 0
934.23 0
934.30 0
934.37 0
934.44 0
934.51 0
934.58 0
934.65 0
934.72 0
934.79 0
934.86 0
934.93 0
935.00 0
935.07 0
935.14 0
935.21 0
935.28 0
935.35 0
935.42 0
935.49 0
935.56 0
935.63 0
935.70 0
935.77 0
935.84 0
935.91 0
935.98 0
936.05 0
936.12 0
936.19 0
936.26 0
936.33 0
936.40 0
936.47 0
936.54 0
936.61 0
936.68 0
936.75 0
936.82 0
936.89 0
936.96 0
937.03 0
937.10 0
937.17 0
937.24 0
937.31 0
937.38 0
937.45 0
937.53 0
937.60 0
937.67 0
937.74 0
937.81 0
937.88 0
937.95 0
938.02 0
938.09 0
938.16 0
938.23 0
938.30 0
938.37 0
938.44 0
938.51 0
938.58 0
938.65 0
938.72 0
938.79 0
938.86 0
938.93 0
939.00 0
939.07 0
939.14 0
939.21 0
939.28 0
939.35 0
939.42 0
939.49 0
939.56 0
939.63 0
939.70 0
939.77 0
939.84 0
939.91 0
939.98 0
940.06 0
940.13 0
940.20 0
940.27 0
940.34 0
940.41 0
940.48 0
940.55 0
940.62 0
940.69 0
940.76 0
940.83 0
940.90 0
940.97 0
941.04 0
941.11 0
941.18 0
941.25 0
941.32 0
941.39 0
941.46 0
941.53 0
941.60 0
941.67 0
941.74 0
941.81 0
941.88 0
941.95 0
942.03 0
942.10 0
942.17 0
942.24 0
942.31 0
942.38 0
942.45 0
942.52 0
942.59 0
942.66 0
942.73 0
942.80 0
942.87 0
942.94 0
943.01 0
943.08 0
943.15 0
943.22 0
943.29 0
943.36 0
943.43 0
943.50 0
943.57 0
943.64 0
943.72 0
943.79 0
943.86 0
943.93 0
944.00 0
944.07 0
944.14 0
944.21 0
944.28 0
944.35 0
944.42 0
944.49 0
944.56 0
944.63 0
944.70 0
944.77 0
944.84 0
944.91 0
944.98 0
945.05 0
945.13 0
945.20 0
945.27 0
945.34 0
945.41 0
945.48 0
945.55 0
945.62 0
945.69 0
945.76 0
945.83 0
945.90 0
945.97 0
946.04 0
946.11 0
946.18 0
946.25 0
946.32 0
946.39 0
946.47 0
946.54 0
946.61 0
946.68 0
946.75 0
946.82 0
946.89 0
946.96 0
947.03 0
947.10 0
947.17 0
947.24 0
947.31 0
947.38 0
947.45 0
947.52 0
947.59 0
947.67 0
947.74 0
947.81 0
947.88 0
947.95 0
948.02 0
948.09 0
948.16 0
948.23 0
948.30 0
948.37 0
948.44 0
948.51 0
948.58 0
948.65 0
948.72 0
948.80 0
948.87 0
948.94 0
949.01 0
949.08 0
949.15 0
949.22 0
949.29 0
949.36 0
949.43 0
949.50 0
949.57 0
949.64 0
949.71 0
949.78 0
949.86 0
949.93 0
950.00 0
950.07 0
950.14 0
950.21 0
950.28 0
950.35 0
950.42 0
950.49 0
950.56 0
950.63 0
950.70 0
950.77 0
950.85 0
950.92 0
950.99 0
951.06 0
951.13 0
951.20 0
951.27 0
951.34 0
951.41 0
951.48 0
951.55 0
951.62 0
951.69 0
951.76 0
951.84 0
951.91 0
951.98 0
952.05 0
952.12 0
952.19 0
952.26 0
952.33 0
952.40 0
952.47 0
952.54 0
952.61 0
952.68 0
952.76 0
952.83 0
952.90 0
952.97 0
953.04 0
953.11 0
953.18 0
953.25 0
953.32 0
953.39 0
953.46 0
953.53 0
953.61 0
953.68 0
953.75 0
953.82 0
953.89 0
953.96 0
954.03 0
954.10 0
954.17 0
954.24 0
954.31 0
954.38 0
954.46 0
954.53 0
954.60 0
954.67 0
954.74 0
954.81 0
954.88 0
954.95 0
955.02 0
955.09 0
955.16 0
955.24 0
955.31 0
955.38 0
955.45 0
955.52 0
955.59 0
955.66 0
955.73 0
955.80 0
955.87 0
955.94 0
956.02 0
956.09 0
956.16 0
956.23 0
956.30 0
956.37 0
956.44 0
956.51 0
956.58 0
956.65 0
956.72 0
956.80 0
956.87 0
956.94 0
957.01 0
957.08 0
957.15 0
957.22 0
957.29 0
957.36 0
957.43 0
957.50 0
957.58 0
957.65 0
957.72 0
957.79 0
957.86 0
957.93 0
958.00 0
958.07 0
958.14 0
958.21 0
958.29 0
958.36 0
958.43 0
958.50 0
958.57 0
958.64 0
958.71 0
958.78 0
958.85 0
958.92 0
959.00 0
959.07 0
959.14 0
959.21 0
959.28 0
959.35 0
959.42 0
959.49 0
959.56 0
959.64 0
959.71 0
959.78 0
959.85 0
959.92 0
959.99 0
960.06 0
960.13 0
960.20 0
960.27 0
960.35 0
960.42 0
960.49 0
960.56 0
960.63 0
960.70 0
960.77 0
960.84 0
960.91 0
960.99 0
961.06 0
961.13 0
961.20 0
961.27 0
961.34 0
961.41 0
961.48 0
961.55 0
961.63 0
961.70 0
961.77 0
961.84 0
961.91 0
961.98 0
962.05 0
962.12 0
962.19 0
962.27 0
962.34 0
962.41 0
962.48 0
962.55 0
962.62 0
962.69 0
962.76 0
962.84 0
962.91 0
962.98 0
963.05 0
963.12 0
963.19 0
963.26 0
963.33 0
963.40 0
963.48 0
963.55 0
963.62 0
963.69 0
963.76 0
963.83 0
963.90 0
963.97 0
964.05 0
964.12 0
964.19 0
964.26 0
964.33 0
964.40 0
964.47 0
964.54 0
964.62 0
964.69 0
964.76 0
964.83 0
964.90 0
964.97 0
965.04 0
965.11 0
965.19 0
965.26 0
965.33 0
965.40 0
965.47 0
965.54 0
965.61 0
965.68 0
965.76 0
965.83 0
965.90 0
965.97 0
966.04 0
966.11 0
966.18 0
966.25 0
966.33 0
966.40 0
966.47 0
966.54 0
966.61 0
966.68 0
966.75 0
966.82 0
966.90 0
966.97 0
967.04 0
967.11 0
967.18 0
967.25 0
967.32 0
967.40 0
967.47 0
967.54 0
967.61 0
967.68 0
967.75 0
967.82 0
967.89 0
967.97 0
968.04 0
968.11 0
968.18 0
968.25 0
968.32 0
968.39 0
968.47 0
968.54 0
968.61 0
968.68 0
968.75 0
968.82 0
968.89 0
968.97 0
969.04 0
969.11 0
969.18 0
969.25 0
969.32 0
969.39 0
969.47 0
969.54 0
969.61 0
969.68 0
969.75 0
969.82 0
969.89 0
969.97 0
970.04 0
970.11 0
970.18 0
970.25 0
970.32 0
970.39 0
970.47 0
970.54 0
970.61 0
970.68 0
970.75 0
970.82 0
970.89 0
970.97 0
971.04 0
971.11 0
971.18 0
971.25 0
971.32 0
971.39 0
971.47 0
971.54 0
971.61 0
971.68 0
971.75 0
971.82 0
971.89 0
971.97 0
972.04 0
972.11 0
972.18 0
972.25 0
972.32 0
972.40 0
972.47 0
972.54 0
972.61 0
972.68 0
972.75 0
972.82 0
972.90 0
972.97 0
973.04 0
973.11 0
973.18 0
973.25 0
973.33 0
973.40 0
973.47 0
973.54 0
973.61 0
973.68 0
973.75 0
973.83 0
973.90 0
973.97 0
974.04 0
974.11 0
974.18 0
974.26 0
974.33 0
974.40 0
974.47 0
974.54 0
974.61 0
974.69 0
974.76 0
974.83 0
974.90 0
974.97 0
975.04 0
975.12 0
975.19 0
975.26 0
975.33 0
975.40 0
975.47 0
975.54 0
975.62 0
975.69 0
975.76 0
975.83 0
975.90 0
975.97 0
976.05 0
976.12 0
976.19 0
976.26 0
976.33 0
976.40 0
976.48 0
976.55 0
976.62 0
976.69 0
976.76 0
976.83 0
976.91 0
976.98 0
977.05 0
977.12 0
977.19 0
977.26 0
977.34 0
977.41 0
977.48 0
977.55 0
977.62 0
977.70 0
977.77 0
977.84 0
977.91 0
977.98 0
978.05 0
978.13 0
978.20 0
978.27 0
978.34 0
978.41 0
978.48 0
978.56 0
978.63 0
978.70 0
978.77 0
978.84 0
978.91 0
978.99 0
979.06 0
979.13 0
979.20 0
979.27 0
979.35 0
979.42 0
979.49 0
979.56 0
979.63 0
979.70 0
979.78 0
979.85 0
979.92 0
979.99 0
980.06 0
980.13 0
980.21 0
980.28 0
980.35 0
980.42 0
980.49 0
980.57 0
980.64 0
980.71 0
980.78 0
980.85 0
980.93 0
981.00 0
981.07 0
981.14 0
981.21 0
981.28 0
981.36 0
981.43 0
981.50 0
981.57 0
981.64 0
981.72 0
981.79 0
981.86 0
981.93 0
982.00 0
982.07 0
982.15 0
982.22 0
982.29 0
982.36 0
982.43 0
982.51 0
982.58 0
982.65 0
982.72 0
982.79 0
982.87 0
982.94 0
983.01 0
983.08 0
983.15 0
983.23 0
983.30 0
983.37 0
983.44 0
983.51 0
983.58 0
983.66 0
983.73 0
983.80 0
983.87 0
983.94 0
984.02 0
984.09 0
984.16 0
984.23 0
984.30 0
984.38 0
984.45 0
984.52 0
984.59 0
984.66 0
984.74 0
984.81 0
984.88 0
984.95 0
985.02 0
985.10 0
985.17 0
985.24 0
985.31 0
985.38 0
985.46 0
985.53 0
985.60 0
985.67 0
985.74 0
985.82 0
985.89 0
985.96 0
986.03 0
986.10 0
986.18 0
986.25 0
986.32 0
986.39 0
986.46 0
986.54 0
986.61 0
986.68 0
986.75 0
986.82 0
986.90 0
986.97 0
987.04 0
987.11 0
987.18 0
987.26 0
987.33 0
987.40 0
987.47 0
987.54 0
987.62 0
987.69 0
987.76 0
987.83 0
987.91 0
987.98 0
988.05 0
988.12 0
988.19 0
988.27 0
988.34 0
988.41 0
988.48 0
988.55 0
988.63 0
988.70 0
988.77 0
988.84 0
988.91 0
988.99 0
989.06 0
989.13 0
989.20 0
989.28 0
989.35 0
989.42 0
989.49 0
989.56 0
989.64 0
989.71 0
989.78 0
989.85 0
989.92 0
990.00 0
990.07 0
990.14 0
990.21 0
990.29 0
990.36 0
990.43 0
990.50 0
990.57 0
990.65 0
990.72 0
990.79 0
990.86 0
990.94 0
991.01 0
991.08 0
991.15 0
991.22 0
991.30 0
991.37 0
991.44 0
991.51 0
991.59 0
991.66 0
991.73 0
991.80 0
991.87 0
991.95 0
992.02 0
992.09 0
992.16 0
992.24 0
992.31 0
992.38 0
992.45 0
992.52 0
992.60 0
992.67 0
992.74 0
992.81 0
992.89 0
992.96 0
993.03 0
993.10 0
993.17 0
993.25 0
993.32 0
993.39 0
993.46 0
993.54 0
993.61 0
993.68 0
993.75 0
993.83 0
993.90 0
993.97 0
994.04 0
994.11 0
994.19 0
994.26 0
994.33 0
994.40 0
994.48 0
994.55 0
994.62 0
994.69 0
994.77 0
994.84 0
994.91 0
994.98 0
995.06 0
995.13 0
995.20 0
995.27 0
995.34 0
995.42 0
995.49 0
995.56 0
995.63 0
995.71 0
995.78 0
995.85 0
995.92 0
996.00 0
996.07 0
996.14 0
996.21 0
996.29 0
996.36 0
996.43 0
996.50 0
996.57 0
996.65 0
996.72 0
996.79 0
996.86 0
996.94 0
997.01 0
997.08 0
997.15 0
997.23 0
997.30 0
997.37 0
997.44 0
997.52 0
997.59 0
997.66 0
997.73 0
997.81 0
997.88 0
997.95 0
998.02 0
998.10 0
998.17 0
998.24 0
998.31 0
998.39 0
998.46 0
998.53 0
998.60 0
998.68 0
998.75 0
998.82 0
998.89 0
998.97 0
999.04 0
999.11 0
999.18 0
999.26 0
999.33 0
999.40 0
999.47 0
999.55 0
999.62 0
999.69 0
999.76 0
999.84 0
999.91 0
999.98 0
1000.05 0
1000.13 0
1000.20 0
1000.27 0
1000.34 0
1000.42 0
1000.49 0
1000.56 0
1000.63 0
1000.71 0
1000.78 0
1000.85 0
1000.92 0
1001.00 0
1001.07 0
1001.14 0
1001.21 0
1001.29 0
1001.36 0
1001.43 0
1001.50 0
1001.58 0
1001.65 0
1001.72 0
1001.79 0
1001.87 0
1001.94 0
1002.01 0
1002.09 0
1002.16 0
1002.23 0
1002.30 0
1002.38 0
1002.45 0
1002.52 0
1002.59 0
1002.67 0
1002.74 0
1002.81 0
1002.88 0
1002.96 0
1003.03 0
1003.10 0
1003.17 0
1003.25 0
1003.32 0
1003.39 0
1003.47 0
1003.54 0
1003.61 0
1003.68 0
1003.76 0
1003.83 0
1003.90 0
1003.97 0
1004.05 0
1004.12 0
1004.19 0
1004.26 0
1004.34 0
1004.41 0
1004.48 0
1004.56 0
1004.63 0
1004.70 0
1004.77 0
1004.85 0
1004.92 0
1004.99 0
1005.06 0
1005.14 0
1005.21 0
1005.28 0
1005.36 0
1005.43 0
1005.50 0
1005.57 0
1005.65 0
1005.72 0
1005.79 0
1005.86 0
1005.94 0
1006.01 0
1006.08 0
1006.16 0
1006.23 0
1006.30 0
1006.37 0
1006.45 0
1006.52 0
1006.59 0
1006.66 0
1006.74 0
1006.81 0
1006.88 0
1006.96 0
1007.03 0
1007.10 0
1007.17 0
1007.25 0
1007.32 0
1007.39 0
1007.47 0
1007.54 0
1007.61 0
1007.68 0
1007.76 0
1007.83 0
1007.90 0
1007.97 0
1008.05 0
1008.12 0
1008.19 0
1008.27 0
1008.34 0
1008.41 0
1008.48 0
1008.56 0
1008.63 0
1008.70 0
1008.78 0
1008.85 0
1008.92 0
1008.99 0
1009.07 0
1009.14 0
1009.21 0
1009.29 0
1009.36 0
1009.43 0
1009.50 0
1009.58 0
1009.65 0
1009.72 0
1009.80 0
1009.87 0
1009.94 0
1010.01 0
1010.09 0
1010.16 0
1010.23 0
1010.31 0
1010.38 0
1010.45 0
1010.53 0
1010.60 0
1010.67 0
1010.74 0
1010.82 0
1010.89 0
1010.96 0
1011.04 0
1011.11 0
1011.18 0
1011.25 0
1011.33 0
1011.40 0
1011.47 0
1011.55 0
1011.62 0
1011.69 0
1011.77 0
1011.84 0
1011.91 0
1011.98 0
1012.06 0
1012.13 0
1012.20 0
1012.28 0
1012.35 0
1012.42 0
1012.49 0
1012.57 0
1012.64 0
1012.71 1
1012.79 1
1012.86 1
1012.93 1
1013.01 0
1013.08 0
1013.15 0
1013.22 0
1013.30 0
1013.37 0
1013.44 0
1013.52 0
1013.59 0
1013.66 0
1013.74 0
1013.81 0
1013.88 0
1013.95 0
1014.03 0
1014.10 0
1014.17 0
1014.25 0
1014.32 0
1014.39 0
1014.47 0
1014.54 0
1014.61 0
1014.69 0
1014.76 0
1014.83 0
1014.90 0
1014.98 0
1015.05 0
1015.12 0
1015.20 0
1015.27 0
1015.34 0
1015.42 0
1015.49 0
1015.56 0
1015.64 0
1015.71 0
1015.78 0
1015.85 0
1015.93 0
1016.00 0
1016.07 0
1016.15 1
1016.22 1
1016.29 1
1016.37 1
1016.44 1
1016.51 1
1016.59 0
1016.66 0
1016.73 0
1016.81 0
1016.88 0
1016.95 0
1017.02 0
1017.10 0
1017.17 0
1017.24 0
1017.32 1
1017.39 1
1017.46 1
1017.54 1
1017.61 1
1017.68 0
1017.76 0
1017.83 0
1017.90 0
1017.98 0
1018.05 0
1018.12 0
1018.20 0
1018.27 0
1018.34 0
1018.41 0
1018.49 0
1018.56 0
1018.63 0
1018.71 0
1018.78 0
1018.85 0
1018.93 0
1019.00 0
1019.07 0
1019.15 0
1019.22 0
1019.29 0
1019.37 0
1019.44 0
1019.51 0
1019.59 0
1019.66 0
1019.73 0
1019.81 1
1019.88 1
1019.95 1
1020.03 1
1020.10 1
1020.17 0
1020.25 0
1020.32 0
1020.39 0
1020.47 0
1020.54 0
1020.61 0
1020.69 0
1020.76 0
1020.83 0
1020.90 0
1020.98 0
1021.05 0
1021.12 0
1021.20 0
1021.27 0
1021.34 0
1021.42 1
1021.49 1
1021.56 1
1021.64 1
1021.71 1
1021.78 1
1021.86 1
1021.93 1
1022.00 1
1022.08 1
1022.15 1
1022.22 0
1022.30 0
1022.37 0
1022.44 0
1022.52 0
1022.59 0
1022.66 0
1022.74 0
1022.81 0
1022.88 0
1022.96 0
1023.03 0
1023.10 0
1023.18 0
1023.25 0
1023.32 0
1023.40 0
1023.47 0
1023.54 0
1023.62 0
1023.69 0
1023.77 0
1023.84 0
1023.91 0
1023.99 0
1024.06 0
1024.13 0
1024.21 0
1024.28 0
1024.35 0
1024.43 0
1024.50 0
1024.57 0
1024.65 0
1024.72 1
1024.79 1
1024.87 1
1024.94 1
1025.01 1
1025.09 1
1025.16 1
1025.23 1
1025.31 1
1025.38 1
1025.45 1
1025.53 1
1025.60 0
1025.67 0
1025.75 0
1025.82 0
1025.89 0
1025.97 0
1026.04 0
1026.11 0
1026.19 1
1026.26 1
1026.34 1
1026.41 1
1026.48 1
1026.56 1
1026.63 1
1026.70 1
1026.78 1
1026.85 1
1026.92 0
1027.00 0
1027.07 0
1027.14 0
1027.22 0
1027.29 0
1027.36 0
1027.44 1
1027.51 1
1027.58 1
1027.66 1
1027.73 1
1027.81 1
1027.88 1
1027.95 1
1028.03 1
1028.10 1
1028.17 1
1028.25 0
1028.32 0
1028.39 0
1028.47 0
1028.54 0
1028.61 0
1028.69 0
1028.76 0
1028.83 0
1028.91 0
1028.98 0
1029.06 0
1029.13 0
1029.20 0
1029.28 0
1029.35 0
1029.42 0
1029.50 0
1029.57 0
1029.64 0
1029.72 1
1029.79 1
1029.87 1
1029.94 1
1030.01 1
1030.09 1
1030.16 1
1030.23 1
1030.31 1
1030.38 1
1030.45 0
1030.53 0
1030.60 0
1030.67 0
1030.75 0
1030.82 0
1030.90 0
1030.97 0
1031.04 0
1031.12 0
1031.19 0
1031.26 0
1031.34 0
1031.41 0
1031.49 1
1031.56 1
1031.63 1
1031.71 1
1031.78 1
1031.85 1
1031.93 1
1032.00 1
1032.07 1
1032.15 1
1032.22 1
1032.30 1
1032.37 1
1032.44 1
1032.52 1
1032.59 1
1032.66 1
1032.74 1
1032.81 1
1032.89 1
1032.96 1
1033.03 1
1033.11 1
1033.18 1
1033.25 1
1033.33 1
1033.40 1
1033.47 1
1033.55 1
1033.62 0
1033.70 0
1033.77 0
1033.84 0
1033.92 0
1033.99 1
1034.06 1
1034.14 1
1034.21 1
1034.29 1
1034.36 1
1034.43 1
1034.51 1
1034.58 1
1034.65 1
1034.73 1
1034.80 0
1034.88 0
1034.95 0
1035.02 0
1035.10 0
1035.17 0
1035.25 0
1035.32 1
1035.39 1
1035.47 1
1035.54 1
1035.61 1
1035.69 1
1035.76 1
1035.84 1
1035.91 1
1035.98 1
1036.06 1
1036.13 1
1036.20 1
1036.28 1
1036.35 1
1036.43 1
1036.50 1
1036.57 2
1036.65 2
1036.72 2
1036.80 1
1036.87 1
1036.94 1
1037.02 1
1037.09 1
1037.16 1
1037.24 1
1037.31 1
1037.39 2
1037.46 2
1037.53 2
1037.61 2
1037.68 2
1037.76 2
1037.83 2
1037.90 2
1037.98 2
1038.05 2
1038.13 1
1038.20 1
1038.27 1
1038.35 1
1038.42 1
1038.49 1
1038.57 1
1038.64 1
1038.72 1
1038.79 1
1038.86 1
1038.94 1
1039.01 1
1039.09 0
1039.16 0
1039.23 0
1039.31 0
1039.38 0
1039.46 0
1039.53 0
1039.60 0
1039.68 0
1039.75 0
1039.83 0
1039.90 0
1039.97 0
1040.05 0
1040.12 0
1040.20 0
1040.27 0
1040.34 0
1040.42 0
1040.49 0
1040.57 1
1040.64 1
1040.71 1
1040.79 1
1040.86 1
1040.94 1
1041.01 1
1041.08 1
1041.16 1
1041.23 1
1041.31 1
1041.38 1
1041.45 1
1041.53 1
1041.60 2
1041.68 2
1041.75 2
1041.82 2
1041.90 2
1041.97 1
1042.05 1
1042.12 1
1042.19 1
1042.27 0
1042.34 0
1042.42 0
1042.49 0
1042.56 0
1042.64 0
1042.71 0
1042.79 0
1042.86 0
1042.93 0
1043.01 0
1043.08 1
1043.16 1
1043.23 1
1043.30 1
1043.38 1
1043.45 1
1043.53 1
1043.60 1
1043.68 1
1043.75 1
1043.82 1
1043.90 1
1043.97 1
1044.05 1
1044.12 1
1044.19 1
1044.27 2
1044.34 2
1044.42 2
1044.49 2
1044.56 2
1044.64 2
1044.71 2
1044.79 2
1044.86 2
1044.94 2
1045.01 3
1045.08 3
1045.16 3
1045.23 2
1045.31 2
1045.38 2
1045.45 1
1045.53 1
1045.60 1
1045.68 0
1045.75 0
1045.83 0
1045.90 0
1045.97 1
1046.05 1
1046.12 1
1046.20 1
1046.27 1
1046.34 1
1046.42 1
1046.49 1
1046.57 1
1046.64 1
1046.72 1
1046.79 1
1046.86 1
1046.94 1
1047.01 1
1047.09 2
1047.16 2
1047.23 2
1047.31 2
1047.38 2
1047.46 2
1047.53 2
1047.61 2
1047.68 2
1047.75 1
1047.83 1
1047.90 1
1047.98 1
1048.05 1
1048.13 1
1048.20 1
1048.27 1
1048.35 2
1048.42 2
1048.50 2
1048.57 2
1048.65 2
1048.72 2
1048.79 2
1048.87 2
1048.94 2
1049.02 1
1049.09 1
1049.17 1
1049.24 1
1049.31 1
1049.39 1
1049.46 1
1049.54 2
1049.61 2
1049.69 2
1049.76 3
1049.83 3
1049.91 3
1049.98 3
1050.06 3
1050.13 3
1050.21 2
1050.28 2
1050.35 2
1050.43 2
1050.50 2
1050.58 2
1050.65 3
1050.73 3
1050.80 4
1050.87 4
1050.95 4
1051.02 3
1051.10 3
1051.17 3
1051.25 3
1051.32 3
1051.40 2
1051.47 2
1051.54 2
1051.62 2
1051.69 2
1051.77 2
1051.84 2
1051.92 3
1051.99 3
1052.06 3
1052.14 3
1052.21 3
1052.29 3
1052.36 2
1052.44 2
1052.51 2
1052.59 1
1052.66 1
1052.73 1
1052.81 1
1052.88 1
1052.96 2
1053.03 2
1053.11 2
1053.18 2
1053.26 2
1053.33 1
1053.40 1
1053.48 1
1053.55 1
1053.63 1
1053.70 0
1053.78 0
1053.85 0
1053.93 0
1054.00 0
1054.07 0
1054.15 0
1054.22 0
1054.30 0
1054.37 0
1054.45 0
1054.52 0
1054.60 1
1054.67 1
1054.74 1
1054.82 1
1054.89 1
1054.97 1
1055.04 1
1055.12 1
1055.19 0
1055.27 0
1055.34 0
1055.42 0
1055.49 0
1055.56 0
1055.64 0
1055.71 0
1055.79 1
1055.86 2
1055.94 2
1056.01 2
1056.09 3
1056.16 3
1056.24 3
1056.31 3
1056.38 3
1056.46 3
1056.53 2
1056.61 2
1056.68 2
1056.76 2
1056.83 2
1056.91 2
1056.98 2
1057.06 2
1057.13 2
1057.20 2
1057.28 1
1057.35 1
1057.43 1
1057.50 1
1057.58 1
1057.65 0
1057.73 0
1057.80 0
1057.88 0
1057.95 0
1058.02 0
1058.10 0
1058.17 0
1058.25 0
1058.32 0
1058.40 0
1058.47 0
1058.55 0
1058.62 0
1058.70 0
1058.77 0
1058.85 1
1058.92 1
1058.99 2
1059.07 2
1059.14 2
1059.22 2
1059.29 2
1059.37 2
1059.44 2
1059.52 2
1059.59 2
1059.67 2
1059.74 1
1059.82 1
1059.89 1
1059.97 1
1060.04 1
1060.11 1
1060.19 1
1060.26 1
1060.34 1
1060.41 1
1060.49 1
1060.56 1
1060.64 1
1060.71 1
1060.79 0
1060.86 0
1060.94 0
1061.01 0
1061.09 0
1061.16 0
1061.24 1
1061.31 2
1061.38 3
1061.46 3
1061.53 4
1061.61 3
1061.68 3
1061.76 2
1061.83 2
1061.91 2
1061.98 1
1062.06 1
1062.13 1
1062.21 1
1062.28 1
1062.36 1
1062.43 1
1062.51 2
1062.58 3
1062.66 4
1062.73 4
1062.80 5
1062.88 5
1062.95 5
1063.03 5
1063.10 5
1063.18 4
1063.25 4
1063.33 4
1063.40 4
1063.48 4
1063.55 5
1063.63 6
1063.70 6
1063.78 6
1063.85 6
1063.93 5
1064.00 5
1064.08 4
1064.15 4
1064.23 4
1064.30 4
1064.38 4
1064.45 4
1064.53 4
1064.60 4
1064.67 4
1064.75 4
1064.82 5
1064.90 5
1064.97 5
1065.05 5
1065.12 6
1065.20 6
1065.27 6
1065.35 6
1065.42 6
1065.50 5
1065.57 5
1065.65 5
1065.72 5
1065.80 5
1065.87 5
1065.95 6
1066.02 6
1066.10 6
1066.17 6
1066.25 5
1066.32 5
1066.40 5
1066.47 4
1066.55 4
1066.62 3
1066.70 3
1066.77 3
1066.85 3
1066.92 4
1067.00 4
1067.07 5
1067.15 5
1067.22 5
1067.30 5
1067.37 5
1067.45 5
1067.52 5
1067.60 5
1067.67 5
1067.75 6
1067.82 6
1067.90 6
1067.97 6
1068.05 5
1068.12 4
1068.20 4
1068.27 3
1068.35 3
1068.42 3
1068.50 3
1068.57 3
1068.65 4
1068.72 4
1068.79 4
1068.87 4
1068.94 4
1069.02 4
1069.09 4
1069.17 4
1069.24 3
1069.32 3
1069.39 3
1069.47 4
1069.54 4
1069.62 4
1069.69 4
1069.77 4
1069.85 3
1069.92 3
1070.00 2
1070.07 2
1070.15 2
1070.22 2
1070.30 2
1070.37 2
1070.45 2
1070.52 2
1070.60 1
1070.67 1
1070.75 1
1070.82 1
1070.90 1
1070.97 1
1071.05 1
1071.12 1
1071.20 1
1071.27 1
1071.35 1
1071.42 1
1071.50 1
1071.57 1
1071.65 1
1071.72 1
1071.80 1
1071.87 1
1071.95 2
1072.02 2
1072.10 3
1072.17 3
1072.25 4
1072.32 4
1072.40 4
1072.47 4
1072.55 3
1072.62 3
1072.70 2
1072.77 2
1072.85 1
1072.92 1
1073.00 1
1073.07 0
1073.15 0
1073.22 0
1073.30 1
1073.37 1
1073.45 1
1073.52 1
1073.60 2
1073.67 2
1073.75 2
1073.82 3
1073.90 3
1073.98 4
1074.05 4
1074.13 5
1074.20 6
1074.28 6
1074.35 7
1074.43 8
1074.50 8
1074.58 9
1074.65 9
1074.73 9
1074.80 9
1074.88 9
1074.95 8
1075.03 7
1075.10 6
1075.18 5
1075.25 4
1075.33 3
1075.40 2
1075.48 1
1075.55 0
1075.63 0
1075.70 0
1075.78 0
1075.85 1
1075.93 1
1076.01 2
1076.08 2
1076.16 2
1076.23 2
1076.31 1
1076.38 1
1076.46 1
1076.53 1
1076.61 1
1076.68 1
1076.76 1
1076.83 1
1076.91 1
1076.98 0
1077.06 0
1077.13 0
1077.21 0
1077.28 1
1077.36 1
1077.44 2
1077.51 3
1077.59 3
1077.66 3
1077.74 2
1077.81 2
1077.89 2
1077.96 1
1078.04 1
1078.11 1
1078.19 1
1078.26 1
1078.34 2
1078.41 2
1078.49 3
1078.56 4
1078.64 4
1078.72 5
1078.79 6
1078.87 6
1078.94 7
1079.02 7
1079.09 6
1079.17 6
1079.24 6
1079.32 5
1079.39 5
1079.47 5
1079.54 4
1079.62 4
1079.70 3
1079.77 3
1079.85 4
1079.92 4
1080.00 5
1080.07 6
1080.15 7
1080.22 7
1080.30 8
1080.37 8
1080.45 7
1080.52 7
1080.60 7
1080.68 7
1080.75 7
1080.83 7
1080.90 7
1080.98 7
1081.05 6
1081.13 5
1081.20 4
1081.28 4
1081.35 3
1081.43 3
1081.50 3
1081.58 3
1081.66 3
1081.73 3
1081.81 3
1081.88 3
1081.96 2
1082.03 2
1082.11 1
1082.18 1
1082.26 0
1082.33 0
1082.41 0
1082.49 0
1082.56 1
1082.64 1
1082.71 1
1082.79 1
1082.86 1
1082.94 1
1083.01 0
1083.09 0
1083.16 0
1083.24 0
1083.32 1
1083.39 1
1083.47 2
1083.54 3
1083.62 4
1083.69 5
1083.77 6
1083.84 6
1083.92 6
1084.00 5
1084.07 4
1084.15 4
1084.22 3
1084.30 2
1084.37 2
1084.45 2
1084.52 2
1084.60 3
1084.67 3
1084.75 3
1084.83 3
1084.90 3
1084.98 3
1085.05 3
1085.13 3
1085.20 4
1085.28 4
1085.35 3
1085.43 3
1085.51 2
1085.58 2
1085.66 1
1085.73 1
1085.81 1
1085.88 0
1085.96 0
1086.03 0
1086.11 0
1086.19 0
1086.26 0
1086.34 0
1086.41 0
1086.49 0
1086.56 0
1086.64 0
1086.72 0
1086.79 0
1086.87 0
1086.94 1
1087.02 1
1087.09 2
1087.17 2
1087.24 2
1087.32 2
1087.40 2
1087.47 2
1087.55 3
1087.62 4
1087.70 5
1087.77 5
1087.85 5
1087.93 5
1088.00 5
1088.08 4
1088.15 3
1088.23 2
1088.30 2
1088.38 1
1088.46 1
1088.53 1
1088.61 2
1088.68 2
1088.76 3
1088.83 4
1088.91 5
1088.98 6
1089.06 6
1089.14 7
1089.21 7
1089.29 7
1089.36 7
1089.44 7
1089.51 7
1089.59 7
1089.67 7
1089.74 7
1089.82 7
1089.89 7
1089.97 7
1090.04 7
1090.12 8
1090.20 8
1090.27 8
1090.35 8
1090.42 8
1090.50 8
1090.57 8
1090.65 7
1090.73 7
1090.80 8
1090.88 8
1090.95 8
1091.03 9
1091.11 9
1091.18 8
1091.26 8
1091.33 7
1091.41 6
1091.48 4
1091.56 3
1091.64 3
1091.71 3
1091.79 3
1091.86 3
1091.94 3
1092.01 4
1092.09 4
1092.17 4
1092.24 4
1092.32 4
1092.39 4
1092.47 5
1092.55 5
1092.62 5
1092.70 6
1092.77 6
1092.85 6
1092.92 7
1093.00 7
1093.08 8
1093.15 9
1093.23 10
1093.30 10
1093.38 11
1093.45 11
1093.53 12
1093.61 12
1093.68 13
1093.76 14
1093.83 15
1093.91 16
1093.99 16
1094.06 16
1094.14 15
1094.21 14
1094.29 13
1094.37 12
1094.44 11
1094.52 10
1094.59 9
1094.67 9
1094.74 8
1094.82 7
1094.90 6
1094.97 5
1095.05 4
1095.12 3
1095.20 2
1095.28 2
1095.35 2
1095.43 2
1095.50 3
1095.58 3
1095.66 3
1095.73 4
1095.81 4
1095.88 4
1095.96 4
1096.04 5
1096.11 6
1096.19 7
1096.26 9
1096.34 10
1096.41 12
1096.49 13
1096.57 13
1096.64 13
1096.72 13
1096.79 12
1096.87 11
1096.95 11
1097.02 10
1097.10 9
1097.17 9
1097.25 8
1097.33 8
1097.40 8
1097.48 8
1097.55 9
1097.63 9
1097.71 9
1097.78 9
1097.86 10
1097.93 10
1098.01 9
1098.09 9
1098.16 8
1098.24 8
1098.31 7
1098.39 7
1098.47 7
1098.54 7
1098.62 7
1098.69 6
1098.77 6
1098.85 6
1098.92 6
1099.00 6
1099.07 6
1099.15 6
1099.23 6
1099.30 6
1099.38 6
1099.45 5
1099.53 4
1099.61 3
1099.68 2
1099.76 0
1099.84 0
1099.91 0
1099.99 0
1100.06 0
1100.14 0
1100.22 0
1100.29 0
1100.37 0
1100.44 2
1100.52 3
1100.60 4
1100.67 5
1100.75 6
1100.82 7
1100.90 7
1100.98 7
1101.05 7
1101.13 7
1101.20 6
1101.28 5
1101.36 4
1101.43 2
1101.51 1
1101.59 0
1101.66 0
1101.74 0
1101.81 0
1101.89 0
1101.97 0
1102.04 0
1102.12 0
1102.19 0
1102.27 0
1102.35 1
1102.42 2
1102.50 3
1102.58 3
1102.65 4
1102.73 3
1102.80 3
1102.88 3
1102.96 2
1103.03 2
1103.11 1
1103.18 2
1103.26 2
1103.34 2
1103.41 3
1103.49 4
1103.57 4
1103.64 5
1103.72 5
1103.79 5
1103.87 5
1103.95 6
1104.02 6
1104.10 7
1104.17 8
1104.25 8
1104.33 9
1104.40 9
1104.48 10
1104.56 10
1104.63 10
1104.71 9
1104.78 9
1104.86 8
1104.94 8
1105.01 7
1105.09 6
1105.17 5
1105.24 5
1105.32 5
1105.39 5
1105.47 6
1105.55 6
1105.62 6
1105.70 6
1105.78 6
1105.85 6
1105.93 6
1106.00 6
1106.08 5
1106.16 5
1106.23 5
1106.31 5
1106.39 4
1106.46 4
1106.54 4
1106.62 4
1106.69 4
1106.77 5
1106.84 5
1106.92 5
1107.00 6
1107.07 6
1107.15 6
1107.23 6
1107.30 6
1107.38 6
1107.45 6
1107.53 6
1107.61 6
1107.68 5
1107.76 5
1107.84 4
1107.91 3
1107.99 2
1108.07 2
1108.14 2
1108.22 3
1108.29 4
1108.37 5
1108.45 5
1108.52 6
1108.60 6
1108.68 7
1108.75 7
1108.83 8
1108.91 8
1108.98 9
1109.06 9
1109.13 9
1109.21 9
1109.29 9
1109.36 8
1109.44 7
1109.52 7
1109.59 7
1109.67 7
1109.75 7
1109.82 6
1109.90 6
1109.97 6
1110.05 5
1110.13 4
1110.20 3
1110.28 2
1110.36 2
1110.43 2
1110.51 2
1110.59 3
1110.66 4
1110.74 5
1110.82 5
1110.89 6
1110.97 6
1111.04 5
1111.12 5
1111.20 5
1111.27 5
1111.35 5
1111.43 5
1111.50 5
1111.58 6
1111.66 6
1111.73 7
1111.81 7
1111.89 7
1111.96 6
1112.04 6
1112.12 5
1112.19 4
1112.27 4
1112.34 4
1112.42 5
1112.50 5
1112.57 5
1112.65 5
1112.73 5
1112.80 5
1112.88 5
1112.96 5
1113.03 5
1113.11 5
1113.19 6
1113.26 6
1113.34 7
1113.42 7
1113.49 7
1113.57 7
1113.65 6
1113.72 7
1113.80 7
1113.88 7
1113.95 7
1114.03 7
1114.10 6
1114.18 6
1114.26 6
1114.33 7
1114.41 7
1114.49 8
1114.56 10
1114.64 11
1114.72 12
1114.79 13
1114.87 13
1114.95 14
1115.02 14
1115.10 14
1115.18 14
1115.25 14
1115.33 14
1115.41 14
1115.48 13
1115.56 13
1115.64 12
1115.71 10
1115.79 9
1115.87 8
1115.94 8
1116.02 7
1116.10 8
1116.17 8
1116.25 9
1116.33 10
1116.40 11
1116.48 11
1116.56 11
1116.63 11
1116.71 10
1116.79 9
1116.86 8
1116.94 8
1117.02 7
1117.09 7
1117.17 7
1117.25 8
1117.32 8
1117.40 8
1117.48 7
1117.55 7
1117.63 7
1117.71 8
1117.78 9
1117.86 10
1117.94 12
1118.01 14
1118.09 15
1118.17 17
1118.24 17
1118.32 17
1118.40 17
1118.47 16
1118.55 15
1118.63 14
1118.70 13
1118.78 12
1118.86 11
1118.93 10
1119.01 9
1119.09 9
1119.16 10
1119.24 11
1119.32 12
1119.39 13
1119.47 14
1119.55 15
1119.62 15
1119.70 16
1119.78 16
1119.85 15
1119.93 15
1120.01 14
1120.08 13
1120.16 12
1120.24 11
1120.31 11
1120.39 11
1120.47 11
1120.54 12
1120.62 12
1120.70 12
1120.78 12
1120.85 11
1120.93 10
1121.01 9
1121.08 8
1121.16 7
1121.24 7
1121.31 7
1121.39 8
1121.47 9
1121.54 11
1121.62 12
1121.70 13
1121.77 13
1121.85 13
1121.93 12
1122.00 11
1122.08 10
1122.16 9
1122.23 8
1122.31 7
1122.39 6
1122.47 6
1122.54 5
1122.62 5
1122.70 5
1122.77 5
1122.85 5
1122.93 6
1123.00 5
1123.08 5
1123.16 5
1123.23 4
1123.31 4
1123.39 4
1123.46 5
1123.54 6
1123.62 7
1123.69 8
1123.77 8
1123.85 9
1123.93 9
1124.00 8
1124.08 8
1124.16 7
1124.23 5
1124.31 4
1124.39 3
1124.46 2
1124.54 2
1124.62 2
1124.69 3
1124.77 4
1124.85 5
1124.93 5
1125.00 5
1125.08 5
1125.16 4
1125.23 3
1125.31 3
1125.39 3
1125.46 3
1125.54 4
1125.62 5
1125.69 5
1125.77 6
1125.85 6
1125.93 5
1126.00 5
1126.08 4
1126.16 3
1126.23 2
1126.31 1
1126.39 0
1126.46 0
1126.54 1
1126.62 1
1126.70 2
1126.77 3
1126.85 3
1126.93 4
1127.00 4
1127.08 4
1127.16 5
1127.23 6
1127.31 7
1127.39 7
1127.47 8
1127.54 8
1127.62 8
1127.70 7
1127.77 5
1127.85 4
1127.93 3
1128.00 2
1128.08 1
1128.16 1
1128.24 1
1128.31 2
1128.39 2
1128.47 2
1128.54 2
1128.62 1
1128.70 1
1128.78 0
1128.85 0
1128.93 0
1129.01 0
1129.08 0
1129.16 0
1129.24 0
1129.31 0
1129.39 0
1129.47 1
1129.55 2
1129.62 2
1129.70 3
1129.78 3
1129.85 3
1129.93 2
1130.01 2
1130.09 0
1130.16 0
1130.24 0
1130.32 0
1130.39 0
1130.47 0
1130.55 0
1130.63 0
1130.70 0
1130.78 1
1130.86 3
1130.93 5
1131.01 7
1131.09 9
1131.17 11
1131.24 12
1131.32 13
1131.40 13
1131.47 13
1131.55 13
1131.63 13
1131.71 14
1131.78 14
1131.86 14
1131.94 15
1132.01 15
1132.09 15
1132.17 16
1132.25 16
1132.32 15
1132.40 15
1132.48 15
1132.55 14
1132.63 13
1132.71 12
1132.79 12
1132.86 11
1132.94 10
1133.02 10
1133.09 11
1133.17 13
1133.25 15
1133.33 17
1133.40 18
1133.48 19
1133.56 18
1133.63 17
1133.71 15
1133.79 12
1133.87 10
1133.94 8
1134.02 7
1134.10 8
1134.18 8
1134.25 9
1134.33 11
1134.41 11
1134.48 12
1134.56 13
1134.64 13
1134.72 14
1134.79 15
1134.87 16
1134.95 17
1135.03 17
1135.10 18
1135.18 17
1135.26 16
1135.33 15
1135.41 13
1135.49 12
1135.57 11
1135.64 10
1135.72 10
1135.80 10
1135.88 11
1135.95 11
1136.03 11
1136.11 11
1136.18 11
1136.26 11
1136.34 11
1136.42 12
1136.49 13
1136.57 14
1136.65 15
1136.73 16
1136.80 17
1136.88 18
1136.96 18
1137.04 18
1137.11 17
1137.19 15
1137.27 13
1137.34 11
1137.42 8
1137.50 6
1137.58 4
1137.65 2
1137.73 2
1137.81 1
1137.89 1
1137.96 2
1138.04 2
1138.12 2
1138.20 3
1138.27 3
1138.35 4
1138.43 4
1138.51 4
1138.58 4
1138.66 4
1138.74 4
1138.81 3
1138.89 3
1138.97 3
1139.05 3
1139.12 4
1139.20 4
1139.28 4
1139.36 4
1139.43 4
1139.51 4
1139.59 3
1139.67 2
1139.74 2
1139.82 2
1139.90 2
1139.98 2
1140.05 3
1140.13 4
1140.21 5
1140.29 7
1140.36 8
1140.44 9
1140.52 9
1140.60 9
1140.67 8
1140.75 8
1140.83 7
1140.91 6
1140.98 6
1141.06 5
1141.14 4
1141.22 3
1141.29 3
1141.37 3
1141.45 2
1141.53 2
1141.60 3
1141.68 3
1141.76 2
1141.84 2
1141.91 2
1141.99 2
1142.07 2
1142.15 3
1142.22 4
1142.30 5
1142.38 7
1142.46 9
1142.53 10
1142.61 10
1142.69 11
1142.77 10
1142.84 9
1142.92 8
1143.00 7
1143.08 7
1143.15 6
1143.23 6
1143.31 6
1143.39 6
1143.46 5
1143.54 5
1143.62 4
1143.70 4
1143.77 3
1143.85 3
1143.93 3
1144.01 4
1144.08 4
1144.16 5
1144.24 5
1144.32 5
1144.39 6
1144.47 6
1144.55 7
1144.63 7
1144.70 8
1144.78 8
1144.86 8
1144.94 8
1145.02 7
1145.09 7
1145.17 6
1145.25 5
1145.33 4
1145.40 4
1145.48 3
1145.56 2
1145.64 1
1145.71 1
1145.79 1
1145.87 1
1145.95 1
1146.02 1
1146.10 2
1146.18 2
1146.26 3
1146.33 4
1146.41 5
1146.49 7
1146.57 8
1146.65 10
1146.72 10
1146.80 11
1146.88 11
1146.96 11
1147.03 11
1147.11 12
1147.19 12
1147.27 13
1147.34 13
1147.42 14
1147.50 13
1147.58 13
1147.66 11
1147.73 10
1147.81 9
1147.89 7
1147.97 6
1148.04 5
1148.12 5
1148.20 5
1148.28 6
1148.35 7
1148.43 9
1148.51 11
1148.59 14
1148.67 16
1148.74 18
1148.82 21
1148.90 22
1148.98 23
1149.05 23
1149.13 23
1149.21 21
1149.29 20
1149.37 19
1149.44 18
1149.52 18
1149.60 18
1149.68 19
1149.75 19
1149.83 20
1149.91 19
1149.99 19
1150.07 19
1150.14 18
1150.22 18
1150.30 18
1150.38 18
1150.45 19
1150.53 19
1150.61 20
1150.69 21
1150.77 23
1150.84 25
1150.92 27
1151.00 29
1151.08 30
1151.15 31
1151.23 31
1151.31 30
1151.39 28
1151.47 26
1151.54 24
1151.62 21
1151.70 18
1151.78 16
1151.86 15
1151.93 14
1152.01 14
1152.09 14
1152.17 15
1152.24 16
1152.32 17
1152.40 18
1152.48 19
1152.56 19
1152.63 19
1152.71 18
1152.79 17
1152.87 15
1152.95 14
1153.02 13
1153.10 12
1153.18 12
1153.26 13
1153.33 15
1153.41 17
1153.49 19
1153.57 21
1153.65 22
1153.72 22
1153.80 20
1153.88 18
1153.96 16
1154.04 15
1154.11 14
1154.19 14
1154.27 15
1154.35 16
1154.43 17
1154.50 17
1154.58 17
1154.66 16
1154.74 14
1154.82 12
1154.89 10
1154.97 8
1155.05 7
1155.13 5
1155.20 4
1155.28 4
1155.36 4
1155.44 4
1155.52 5
1155.59 6
1155.67 7
1155.75 8
1155.83 8
1155.91 7
1155.98 6
1156.06 4
1156.14 2
1156.22 0
1156.30 0
1156.37 0
1156.45 0
1156.53 0
1156.61 0
1156.69 0
1156.76 0
1156.84 1
1156.92 2
1157.00 2
1157.08 2
1157.15 1
1157.23 1
1157.31 0
1157.39 0
1157.47 0
1157.54 1
1157.62 2
1157.70 4
1157.78 5
1157.86 6
1157.93 8
1158.01 9
1158.09 10
1158.17 12
1158.25 13
1158.33 15
1158.40 16
1158.48 16
1158.56 16
1158.64 16
1158.72 16
1158.79 15
1158.87 15
1158.95 16
1159.03 16
1159.11 17
1159.18 17
1159.26 16
1159.34 15
1159.42 14
1159.50 12
1159.57 11
1159.65 9
1159.73 8
1159.81 8
1159.89 8
1159.96 8
1160.04 8
1160.12 9
1160.20 9
1160.28 9
1160.36 8
1160.43 8
1160.51 7
1160.59 6
1160.67 6
1160.75 6
1160.82 5
1160.90 5
1160.98 5
1161.06 5
1161.14 5
1161.22 5
1161.29 5
1161.37 5
1161.45 5
1161.53 5
1161.61 5
1161.68 6
1161.76 7
1161.84 8
1161.92 9
1162.00 9
1162.07 10
1162.15 10
1162.23 10
1162.31 11
1162.39 11
1162.47 12
1162.54 13
1162.62 15
1162.70 16
1162.78 17
1162.86 18
1162.94 18
1163.01 17
1163.09 16
1163.17 15
1163.25 14
1163.33 13
1163.40 12
1163.48 12
1163.56 12
1163.64 12
1163.72 12
1163.80 11
1163.87 9
1163.95 8
1164.03 6
1164.11 4
1164.19 2
1164.27 1
1164.34 0
1164.42 0
1164.50 0
1164.58 0
1164.66 0
1164.73 0
1164.81 1
1164.89 2
1164.97 4
1165.05 5
1165.13 6
1165.20 7
1165.28 8
1165.36 8
1165.44 8
1165.52 8
1165.60 8
1165.67 8
1165.75 8
1165.83 8
1165.91 8
1165.99 8
1166.07 8
1166.14 9
1166.22 10
1166.30 12
1166.38 13
1166.46 14
1166.54 14
1166.61 14
1166.69 14
1166.77 12
1166.85 11
1166.93 8
1167.01 6
1167.08 4
1167.16 2
1167.24 1
1167.32 1
1167.40 0
1167.48 0
1167.55 1
1167.63 1
1167.71 0
1167.79 0
1167.87 0
1167.95 0
1168.02 0
1168.10 0
1168.18 0
1168.26 0
1168.34 2
1168.42 4
1168.50 5
1168.57 6
1168.65 6
1168.73 6
1168.81 6
1168.89 6
1168.97 6
1169.04 6
1169.12 5
1169.20 5
1169.28 4
1169.36 3
1169.44 2
1169.51 0
1169.59 0
1169.67 0
1169.75 0
1169.83 1
1169.91 2
1169.99 3
1170.06 5
1170.14 7
1170.22 9
1170.30 11
1170.38 12
1170.46 13
1170.53 13
1170.61 12
1170.69 11
1170.77 10
1170.85 9
1170.93 7
1171.01 6
1171.08 5
1171.16 4
1171.24 3
1171.32 2
1171.40 2
1171.48 2
1171.55 2
1171.63 3
1171.71 3
1171.79 4
1171.87 5
1171.95 5
1172.03 5
1172.10 5
1172.18 5
1172.26 6
1172.34 6
1172.42 7
1172.50 8
1172.58 9
1172.65 10
1172.73 11
1172.81 12
1172.89 13
1172.97 13
1173.05 14
1173.13 14
1173.20 15
1173.28 16
1173.36 17
1173.44 18
1173.52 18
1173.60 18
1173.68 17
1173.75 16
1173.83 13
1173.91 11
1173.99 9
1174.07 8
1174.15 7
1174.23 7
1174.30 8
1174.38 10
1174.46 12
1174.54 14
1174.62 15
1174.70 16
1174.78 17
1174.85 17
1174.93 16
1175.01 15
1175.09 14
1175.17 14
1175.25 13
1175.33 13
1175.40 14
1175.48 13
1175.56 13
1175.64 13
1175.72 13
1175.80 12
1175.88 13
1175.96 13
1176.03 14
1176.11 15
1176.19 16
1176.27 16
1176.35 16
1176.43 16
1176.51 15
1176.58 14
1176.66 14
1176.74 13
1176.82 13
1176.90 14
1176.98 15
1177.06 15
1177.14 16
1177.21 17
1177.29 17
1177.37 17
1177.45 17
1177.53 17
1177.61 16
1177.69 16
1177.76 16
1177.84 16
1177.92 17
1178.00 17
1178.08 18
1178.16 18
1178.24 18
1178.32 17
1178.39 17
1178.47 17
1178.55 17
1178.63 17
1178.71 18
1178.79 19
1178.87 20
1178.95 21
1179.02 22
1179.10 23
1179.18 24
1179.26 24
1179.34 23
1179.42 22
1179.50 21
1179.58 21
1179.65 20
1179.73 20
1179.81 20
1179.89 21
1179.97 22
1180.05 23
1180.13 24
1180.21 25
1180.28 26
1180.36 26
1180.44 26
1180.52 26
1180.60 25
1180.68 24
1180.76 24
1180.84 23
1180.92 23
1180.99 23
1181.07 22
1181.15 22
1181.23 22
1181.31 21
1181.39 21
1181.47 21
1181.55 22
1181.62 22
1181.70 23
1181.78 24
1181.86 24
1181.94 25
1182.02 24
1182.10 24
1182.18 23
1182.26 22
1182.33 21
1182.41 20
1182.49 19
1182.57 18
1182.65 17
1182.73 17
1182.81 18
1182.89 19
1182.97 21
1183.04 24
1183.12 26
1183.20 28
1183.28 30
1183.36 31
1183.44 32
1183.52 33
1183.60 34
1183.68 35
1183.75 36
1183.83 38
1183.91 38
1183.99 38
1184.07 37
1184.15 35
1184.23 33
1184.31 30
1184.39 28
1184.46 27
1184.54 26
1184.62 26
1184.70 26
1184.78 26
1184.86 26
1184.94 25
1185.02 24
1185.10 23
1185.18 22
1185.25 20
1185.33 18
1185.41 16
1185.49 15
1185.57 13
1185.65 13
1185.73 13
1185.81 14
1185.89 15
1185.97 17
1186.04 20
1186.12 21
1186.20 23
1186.28 23
1186.36 23
1186.44 23
1186.52 22
1186.60 22
1186.68 21
1186.76 21
1186.83 21
1186.91 21
1186.99 21
1187.07 21
1187.15 21
1187.23 21
1187.31 22
1187.39 23
1187.47 23
1187.55 24
1187.62 24
1187.70 25
1187.78 26
1187.86 27
1187.94 29
1188.02 30
1188.10 32
1188.18 33
1188.26 33
1188.34 33
1188.41 32
1188.49 31
1188.57 30
1188.65 29
1188.73 28
1188.81 26
1188.89 23
1188.97 20
1189.05 17
1189.13 14
1189.21 12
1189.28 11
1189.36 11
1189.44 12
1189.52 12
1189.60 13
1189.68 13
1189.76 14
1189.84 14
1189.92 14
1190.00 15
1190.08 15
1190.16 16
1190.23 16
1190.31 15
1190.39 15
1190.47 14
1190.55 14
1190.63 13
1190.71 13
1190.79 14
1190.87 14
1190.95 14
1191.03 14
1191.10 14
1191.18 15
1191.26 15
1191.34 15
1191.42 16
1191.50 16
1191.58 16
1191.66 16
1191.74 16
1191.82 16
1191.90 16
1191.98 17
1192.05 18
1192.13 19
1192.21 21
1192.29 22
1192.37 23
1192.45 24
1192.53 24
1192.61 24
1192.69 23
1192.77 22
1192.85 21
1192.93 19
1193.01 18
1193.08 17
1193.16 16
1193.24 16
1193.32 15
1193.40 16
1193.48 16
1193.56 15
1193.64 15
1193.72 14
1193.80 13
1193.88 12
1193.96 12
1194.04 12
1194.11 12
1194.19 13
1194.27 14
1194.35 16
1194.43 16
1194.51 17
1194.59 16
1194.67 15
1194.75 14
1194.83 13
1194.91 11
1194.99 10
1195.07 9
1195.15 8
1195.22 9
1195.30 10
1195.38 11
1195.46 13
1195.54 15
1195.62 17
1195.70 19
1195.78 19
1195.86 20
1195.94 20
1196.02 20
1196.10 21
1196.18 22
1196.26 24
1196.33 27
1196.41 30
1196.49 33
1196.57 35
1196.65 37
1196.73 37
1196.81 36
1196.89 35
1196.97 32
1197.05 30
1197.13 27
1197.21 24
1197.29 22
1197.37 19
1197.45 18
1197.53 17
1197.60 16
1197.68 17
1197.76 17
1197.84 18
1197.92 19
1198.00 19
1198.08 19
1198.16 19
1198.24 19
1198.32 18
1198.40 18
1198.48 19
1198.56 19
1198.64 20
1198.72 20
1198.80 20
1198.87 20
1198.95 19
1199.03 19
1199.11 18
1199.19 18
1199.27 18
1199.35 19
1199.43 19
1199.51 20
1199.59 20
1199.67 20
1199.75 19
1199.83 18
1199.91 17
1199.99 17
1200.07 16
1200.15 17
1200.23 18
1200.30 19
1200.38 21
1200.46 22
1200.54 23
1200.62 24
1200.70 25
1200.78 25
1200.86 26
1200.94 26
1201.02 27
1201.10 28
1201.18 28
1201.26 29
1201.34 29
1201.42 30
1201.50 30
1201.58 30
1201.66 30
1201.74 29
1201.81 28
1201.89 25
1201.97 22
1202.05 19
1202.13 17
1202.21 15
1202.29 15
1202.37 16
1202.45 18
1202.53 22
1202.61 25
1202.69 29
1202.77 33
1202.85 35
1202.93 36
1203.01 36
1203.09 35
1203.17 32
1203.25 29
1203.33 26
1203.41 24
1203.49 22
1203.56 21
1203.64 21
1203.72 21
1203.80 22
1203.88 23
1203.96 24
1204.04 25
1204.12 25
1204.20 25
1204.28 24
1204.36 24
1204.44 24
1204.52 25
1204.60 27
1204.68 29
1204.76 31
1204.84 32
1204.92 32
1205.00 30
1205.08 28
1205.16 25
1205.24 22
1205.32 19
1205.40 18
1205.48 17
1205.55 17
1205.63 18
1205.71 19
1205.79 19
1205.87 20
1205.95 20
1206.03 20
1206.11 21
1206.19 21
1206.27 22
1206.35 23
1206.43 24
1206.51 25
1206.59 25
1206.67 25
1206.75 25
1206.83 25
1206.91 25
1206.99 24
1207.07 23
1207.15 22
1207.23 21
1207.31 19
1207.39 18
1207.47 18
1207.55 19
1207.63 21
1207.71 24
1207.79 27
1207.87 30
1207.95 33
1208.02 36
1208.10 38
1208.18 40
1208.26 42
1208.34 44
1208.42 46
1208.50 47
1208.58 48
1208.66 49
1208.74 49
1208.82 49
1208.90 49
1208.98 49
1209.06 50
1209.14 52
1209.22 55
1209.30 59
1209.38 64
1209.46 68
1209.54 73
1209.62 76
1209.70 79
1209.78 80
1209.86 80
1209.94 79
1210.02 78
1210.10 77
1210.18 75
1210.26 73
1210.34 71
1210.42 70
1210.50 69
1210.58 68
1210.66 68
1210.74 69
1210.82 70
1210.90 71
1210.98 73
1211.06 75
1211.14 76
1211.22 78
1211.30 78
1211.38 79
1211.46 78
1211.54 77
1211.61 76
1211.69 73
1211.77 71
1211.85 68
1211.93 66
1212.01 63
1212.09 61
1212.17 58
1212.25 57
1212.33 56
1212.41 56
1212.49 57
1212.57 58
1212.65 59
1212.73 61
1212.81 62
1212.89 63
1212.97 63
1213.05 63
1213.13 62
1213.21 61
1213.29 59
1213.37 57
1213.45 56
1213.53 54
1213.61 52
1213.69 51
1213.77 50
1213.85 49
1213.93 49
1214.01 49
1214.09 49
1214.17 48
1214.25 47
1214.33 45
1214.41 43
1214.49 41
1214.57 39
1214.65 38
1214.73 38
1214.81 38
1214.89 39
1214.97 39
1215.05 40
1215.13 41
1215.21 41
1215.29 42
1215.37 41
1215.45 41
1215.53 39
1215.61 37
1215.69 34
1215.77 31
1215.85 28
1215.93 25
1216.01 23
1216.09 22
1216.17 21
1216.25 22
1216.33 22
1216.41 23
1216.49 23
1216.57 24
1216.65 24
1216.73 24
1216.81 25
1216.89 25
1216.97 25
1217.05 25
1217.13 25
1217.21 25
1217.29 26
1217.37 27
1217.45 27
1217.53 28
1217.61 29
1217.69 29
1217.77 30
1217.85 30
1217.93 31
1218.01 31
1218.09 32
1218.17 31
1218.25 31
1218.33 29
1218.41 28
1218.49 26
1218.57 24
1218.65 23
1218.73 23
1218.81 23
1218.89 23
1218.97 24
1219.05 25
1219.13 25
1219.21 26
1219.29 27
1219.37 28
1219.45 29
1219.53 31
1219.61 32
1219.69 32
1219.77 32
1219.85 31
1219.93 29
1220.01 27
1220.09 25
1220.17 23
1220.25 22
1220.33 21
1220.41 20
1220.49 21
1220.57 21
1220.65 22
1220.73 23
1220.81 24
1220.89 24
1220.97 24
1221.05 24
1221.13 23
1221.21 22
1221.29 21
1221.37 21
1221.45 20
1221.53 20
1221.61 21
1221.69 21
1221.78 21
1221.86 22
1221.94 22
1222.02 23
1222.10 24
1222.18 26
1222.26 27
1222.34 28
1222.42 29
1222.50 29
1222.58 29
1222.66 28
1222.74 27
1222.82 26
1222.90 24
1222.98 22
1223.06 19
1223.14 17
1223.22 14
1223.30 12
1223.38 10
1223.46 9
1223.54 9
1223.62 10
1223.70 11
1223.78 14
1223.86 18
1223.94 22
1224.02 27
1224.10 31
1224.18 35
1224.26 37
1224.34 39
1224.42 40
1224.50 40
1224.58 39
1224.66 38
1224.74 36
1224.82 33
1224.90 30
1224.98 28
1225.06 26
1225.14 24
1225.22 22
1225.31 21
1225.39 20
1225.47 18
1225.55 16
1225.63 14
1225.71 12
1225.79 9
1225.87 7
1225.95 5
1226.03 4
1226.11 2
1226.19 0
1226.27 0
1226.35 0
1226.43 0
1226.51 0
1226.59 0
1226.67 0
1226.75 0
1226.83 0
1226.91 3
1226.99 5
1227.07 7
1227.15 9
1227.23 9
1227.31 9
1227.39 9
1227.47 7
1227.55 6
1227.63 5
1227.71 5
1227.80 6
1227.88 7
1227.96 11
1228.04 15
1228.12 21
1228.20 27
1228.28 33
1228.36 39
1228.44 44
1228.52 48
1228.60 52
1228.68 54
1228.76 55
1228.84 55
1228.92 55
1229.00 55
1229.08 54
1229.16 55
1229.24 55
1229.32 56
1229.40 57
1229.48 58
1229.56 58
1229.64 58
1229.72 57
1229.81 55
1229.89 52
1229.97 50
1230.05 47
1230.13 45
1230.21 44
1230.29 42
1230.37 42
1230.45 41
1230.53 40
1230.61 38
1230.69 36
1230.77 34
1230.85 31
1230.93 28
1231.01 26
1231.09 25
1231.17 26
1231.25 28
1231.33 30
1231.41 33
1231.49 35
1231.58 37
1231.66 38
1231.74 38
1231.82 37
1231.90 36
1231.98 35
1232.06 35
1232.14 35
1232.22 36
1232.30 37
1232.38 38
1232.46 40
1232.54 41
1232.62 43
1232.70 45
1232.78 46
1232.86 47
1232.94 47
1233.02 46
1233.11 45
1233.19 42
1233.27 39
1233.35 36
1233.43 33
1233.51 32
1233.59 32
1233.67 33
1233.75 35
1233.83 37
1233.91 39
1233.99 41
1234.07 42
1234.15 44
1234.23 45
1234.31 46
1234.39 48
1234.47 49
1234.56 51
1234.64 51
1234.72 51
1234.80 50
1234.88 48
1234.96 46
1235.04 44
1235.12 41
1235.20 39
1235.28 37
1235.36 35
1235.44 33
1235.52 32
1235.60 31
1235.68 30
1235.76 30
1235.85 30
1235.93 31
1236.01 32
1236.09 33
1236.17 35
1236.25 35
1236.33 35
1236.41 33
1236.49 30
1236.57 26
1236.65 22
1236.73 18
1236.81 15
1236.89 14
1236.97 14
1237.05 15
1237.14 16
1237.22 18
1237.30 19
1237.38 20
1237.46 20
1237.54 20
1237.62 20
1237.70 19
1237.78 19
1237.86 18
1237.94 17
1238.02 16
1238.10 15
1238.18 14
1238.27 13
1238.35 12
1238.43 11
1238.51 10
1238.59 10
1238.67 10
1238.75 10
1238.83 10
1238.91 9
1238.99 9
1239.07 8
1239.15 7
1239.23 6
1239.31 6
1239.40 6
1239.48 6
1239.56 6
1239.64 6
1239.72 6
1239.80 6
1239.88 6
1239.96 7
1240.04 8
1240.12 9
1240.20 10
1240.28 11
1240.36 12
1240.45 12
1240.53 11
1240.61 11
1240.69 10
1240.77 10
1240.85 9
1240.93 9
1241.01 9
1241.09 9
1241.17 10
1241.25 11
1241.33 13
1241.41 14
1241.50 15
1241.58 15
1241.66 15
1241.74 14
1241.82 12
1241.90 11
1241.98 11
1242.06 12
1242.14 15
1242.22 18
1242.30 22
1242.38 26
1242.47 30
1242.55 32
1242.63 33
1242.71 33
1242.79 32
1242.87 30
1242.95 29
1243.03 28
1243.11 27
1243.19 27
1243.27 27
1243.36 28
1243.44 29
1243.52 30
1243.60 31
1243.68 33
1243.76 34
1243.84 37
1243.92 39
1244.00 41
1244.08 43
1244.16 44
1244.24 44
1244.33 43
1244.41 42
1244.49 40
1244.57 38
1244.65 36
1244.73 34
1244.81 33
1244.89 32
1244.97 32
1245.05 32
1245.13 32
1245.22 33
1245.30 34
1245.38 36
1245.46 37
1245.54 38
1245.62 38
1245.70 37
1245.78 35
1245.86 33
1245.94 30
1246.03 27
1246.11 25
1246.19 24
1246.27 24
1246.35 24
1246.43 25
1246.51 25
1246.59 25
1246.67 23
1246.75 21
1246.84 19
1246.92 17
1247.00 17
1247.08 17
1247.16 18
1247.24 20
1247.32 22
1247.40 23
1247.48 24
1247.56 24
1247.65 24
1247.73 24
1247.81 24
1247.89 24
1247.97 26
1248.05 28
1248.13 30
1248.21 33
1248.29 35
1248.37 38
1248.46 40
1248.54 41
1248.62 43
1248.70 45
1248.78 47
1248.86 49
1248.94 52
1249.02 54
1249.10 55
1249.18 56
1249.27 56
1249.35 55
1249.43 54
1249.51 53
1249.59 52
1249.67 51
1249.75 52
1249.83 53
1249.91 56
1250.00 58
1250.08 62
1250.16 65
1250.24 69
1250.32 72
1250.40 75
1250.48 76
1250.56 75
1250.64 73
1250.73 69
1250.81 65
1250.89 61
1250.97 57
1251.05 53
1251.13 50
1251.21 47
1251.29 45
1251.37 42
1251.46 39
1251.54 36
1251.62 34
1251.70 32
1251.78 30
1251.86 30
1251.94 30
1252.02 31
1252.10 32
1252.19 33
1252.27 35
1252.35 36
1252.43 37
1252.51 37
1252.59 37
1252.67 35
1252.75 33
1252.84 31
1252.92 28
1253.00 26
1253.08 23
1253.16 21
1253.24 19
1253.32 18
1253.40 18
1253.48 18
1253.57 19
1253.65 19
1253.73 19
1253.81 17
1253.89 15
1253.97 13
1254.05 11
1254.13 10
1254.22 9
1254.30 10
1254.38 10
1254.46 11
1254.54 11
1254.62 12
1254.70 12
1254.78 13
1254.87 15
1254.95 18
1255.03 21
1255.11 25
1255.19 29
1255.27 32
1255.35 34
1255.43 36
1255.52 38
1255.60 39
1255.68 41
1255.76 42
1255.84 42
1255.92 42
1256.00 40
1256.08 36
1256.17 32
1256.25 26
1256.33 21
1256.41 15
1256.49 10
1256.57 5
1256.65 2
1256.74 0
1256.82 0
1256.90 0
1256.98 0
1257.06 0
1257.14 3
1257.22 7
1257.30 10
1257.39 14
1257.47 16
1257.55 18
1257.63 18
1257.71 18
1257.79 18
1257.87 17
1257.96 16
1258.04 15
1258.12 13
1258.20 11
1258.28 8
1258.36 6
1258.44 4
1258.52 2
1258.61 2
1258.69 4
1258.77 7
1258.85 11
1258.93 16
1259.01 22
1259.09 26
1259.18 30
1259.26 33
1259.34 34
1259.42 34
1259.50 33
1259.58 32
1259.66 29
1259.75 26
1259.83 24
1259.91 21
1259.99 19
1260.07 18
1260.15 18
1260.23 19
1260.32 21
1260.40 23
1260.48 26
1260.56 29
1260.64 32
1260.72 35
1260.80 36
1260.89 37
1260.97 37
1261.05 36
1261.13 34
1261.21 33
1261.29 30
1261.37 28
1261.46 26
1261.54 25
1261.62 24
1261.70 22
1261.78 21
1261.86 20
1261.94 19
1262.03 18
1262.11 16
1262.19 14
1262.27 12
1262.35 10
1262.43 8
1262.51 6
1262.60 5
1262.68 3
1262.76 3
1262.84 2
1262.92 3
1263.00 4
1263.09 6
1263.17 10
1263.25 14
1263.33 18
1263.41 22
1263.49 26
1263.57 29
1263.66 30
1263.74 29
1263.82 27
1263.90 25
1263.98 22
1264.06 19
1264.15 16
1264.23 13
1264.31 10
1264.39 6
1264.47 2
1264.55 0
1264.63 0
1264.72 0
1264.80 0
1264.88 0
1264.96 0
1265.04 0
1265.12 0
1265.21 2
1265.29 4
1265.37 6
1265.45 9
1265.53 12
1265.61 14
1265.70 17
1265.78 19
1265.86 20
1265.94 19
1266.02 17
1266.10 15
1266.18 12
1266.27 10
1266.35 9
1266.43 8
1266.51 9
1266.59 10
1266.67 11
1266.76 12
1266.84 13
1266.92 14
1267.00 14
1267.08 14
1267.16 14
1267.25 14
1267.33 14
1267.41 13
1267.49 13
1267.57 13
1267.65 13
1267.74 14
1267.82 15
1267.90 16
1267.98 18
1268.06 20
1268.14 23
1268.23 26
1268.31 30
1268.39 34
1268.47 37
1268.55 41
1268.63 43
1268.72 45
1268.80 46
1268.88 46
1268.96 44
1269.04 42
1269.12 40
1269.21 36
1269.29 33
1269.37 30
1269.45 27
1269.53 25
1269.61 24
1269.70 25
1269.78 26
1269.86 28
1269.94 31
1270.02 33
1270.11 35
1270.19 36
1270.27 35
1270.35 33
1270.43 30
1270.51 25
1270.60 21
1270.68 16
1270.76 12
1270.84 9
1270.92 7
1271.00 6
1271.09 6
1271.17 7
1271.25 9
1271.33 11
1271.41 14
1271.50 17
1271.58 20
1271.66 23
1271.74 27
1271.82 31
1271.90 34
1271.99 38
1272.07 41
1272.15 43
1272.23 44
1272.31 45
1272.39 44
1272.48 43
1272.56 41
1272.64 38
1272.72 35
1272.80 31
1272.89 28
1272.97 26
1273.05 25
1273.13 25
1273.21 26
1273.29 27
1273.38 28
1273.46 28
1273.54 28
1273.62 28
1273.70 27
1273.79 27
1273.87 27
1273.95 27
1274.03 27
1274.11 27
1274.20 27
1274.28 27
1274.36 27
1274.44 27
1274.52 27
1274.60 28
1274.69 28
1274.77 28
1274.85 26
1274.93 24
1275.01 22
1275.10 20
1275.18 18
1275.26 17
1275.34 18
1275.42 21
1275.51 25
1275.59 29
1275.67 34
1275.75 40
1275.83 44
1275.92 49
1276.00 52
1276.08 55
1276.16 57
1276.24 58
1276.32 58
1276.41 59
1276.49 59
1276.57 60
1276.65 60
1276.73 60
1276.82 60
1276.90 59
1276.98 56
1277.06 54
1277.14 50
1277.23 47
1277.31 45
1277.39 43
1277.47 42
1277.55 42
1277.64 41
1277.72 41
1277.80 40
1277.88 40
1277.96 39
1278.05 37
1278.13 35
1278.21 33
1278.29 30
1278.37 27
1278.46 23
1278.54 19
1278.62 14
1278.70 10
1278.78 7
1278.87 4
1278.95 3
1279.03 3
1279.11 4
1279.19 6
1279.28 9
1279.36 11
1279.44 14
1279.52 15
1279.60 16
1279.69 16
1279.77 15
1279.85 14
1279.93 12
1280.01 10
1280.10 8
1280.18 7
1280.26 7
1280.34 8
1280.43 12
1280.51 17
1280.59 23
1280.67 30
1280.75 36
1280.84 41
1280.92 43
1281.00 44
1281.08 42
1281.16 39
1281.25 35
1281.33 31
1281.41 27
1281.49 24
1281.57 20
1281.66 16
1281.74 12
1281.82 8
1281.90 6
1281.99 4
1282.07 3
1282.15 4
1282.23 6
1282.31 9
1282.40 12
1282.48 17
1282.56 21
1282.64 24
1282.72 27
1282.81 29
1282.89 31
1282.97 32
1283.05 34
1283.14 35
1283.22 36
1283.30 38
1283.38 40
1283.46 41
1283.55 43
1283.63 44
1283.71 44
1283.79 44
1283.87 42
1283.96 40
1284.04 38
1284.12 36
1284.20 34
1284.29 33
1284.37 33
1284.45 34
1284.53 35
1284.61 36
1284.70 36
1284.78 36
1284.86 36
1284.94 34
1285.03 32
1285.11 30
1285.19 28
1285.27 26
1285.35 24
1285.44 22
1285.52 21
1285.60 20
1285.68 21
1285.77 21
1285.85 22
1285.93 24
1286.01 25
1286.09 26
1286.18 27
1286.26 28
1286.34 28
1286.42 28
1286.51 28
1286.59 28
1286.67 27
1286.75 25
1286.83 24
1286.92 22
1287.00 20
1287.08 18
1287.16 16
1287.25 15
1287.33 13
1287.41 12
1287.49 11
1287.58 11
1287.66 11
1287.74 12
1287.82 12
1287.90 13
1287.99 13
1288.07 13
1288.15 14
1288.23 14
1288.32 15
1288.40 15
1288.48 14
1288.56 14
1288.65 12
1288.73 11
1288.81 11
1288.89 11
1288.97 13
1289.06 15
1289.14 17
1289.22 18
1289.30 19
1289.39 19
1289.47 18
1289.55 16
1289.63 14
1289.72 12
1289.80 11
1289.88 11
1289.96 12
1290.05 13
1290.13 16
1290.21 18
1290.29 20
1290.38 22
1290.46 23
1290.54 24
1290.62 25
1290.70 26
1290.79 27
1290.87 29
1290.95 32
1291.03 35
1291.12 39
1291.20 42
1291.28 44
1291.36 45
1291.45 44
1291.53 43
1291.61 42
1291.69 40
1291.78 39
1291.86 38
1291.94 37
1292.02 37
1292.11 37
1292.19 36
1292.27 35
1292.35 34
1292.44 33
1292.52 32
1292.60 31
1292.68 31
1292.77 30
1292.85 28
1292.93 27
1293.01 24
1293.10 21
1293.18 18
1293.26 15
1293.34 14
1293.43 13
1293.51 14
1293.59 16
1293.67 19
1293.76 22
1293.84 25
1293.92 27
1294.00 29
1294.09 30
1294.17 30
1294.25 30
1294.33 29
1294.42 27
1294.50 25
1294.58 23
1294.66 22
1294.75 21
1294.83 22
1294.91 25
1294.99 30
1295.08 35
1295.16 41
1295.24 47
1295.32 51
1295.41 55
1295.49 56
1295.57 56
1295.65 55
1295.74 53
1295.82 51
1295.90 48
1295.98 46
1296.07 45
1296.15 43
1296.23 42
1296.31 42
1296.40 42
1296.48 42
1296.56 42
1296.64 43
1296.73 43
1296.81 43
1296.89 42
1296.97 40
1297.06 37
1297.14 33
1297.22 29
1297.31 24
1297.39 19
1297.47 15
1297.55 12
1297.64 11
1297.72 12
1297.80 15
1297.88 19
1297.97 23
1298.05 26
1298.13 28
1298.21 29
1298.30 28
1298.38 26
1298.46 23
1298.54 21
1298.63 18
1298.71 16
1298.79 14
1298.88 12
1298.96 11
1299.04 10
1299.12 10
1299.21 10
1299.29 10
1299.37 11
1299.45 12
1299.54 13
1299.62 14
1299.70 16
1299.78 18
1299.87 20
1299.95 23
1300.03 26
1300.12 29
1300.20 30
1300.28 31
1300.36 32
1300.45 31
1300.53 30
1300.61 28
1300.69 26
1300.78 25
1300.86 24
1300.94 23
1301.03 24
1301.11 27
1301.19 31
1301.27 35
1301.36 39
1301.44 43
1301.52 45
1301.60 46
1301.69 44
1301.77 40
1301.85 36
1301.94 31
1302.02 26
1302.10 23
1302.18 22
1302.27 23
1302.35 25
1302.43 28
1302.51 30
1302.60 32
1302.68 32
1302.76 31
1302.85 28
1302.93 25
1303.01 21
1303.09 18
1303.18 15
1303.26 13
1303.34 11
1303.43 9
1303.51 7
1303.59 6
1303.67 5
1303.76 6
1303.84 7
1303.92 9
1304.01 11
1304.09 13
1304.17 14
1304.25 15
1304.34 15
1304.42 15
1304.50 15
1304.59 14
1304.67 14
1304.75 13
1304.83 12
1304.92 12
1305.00 12
1305.08 12
1305.16 12
1305.25 13
1305.33 14
1305.41 15
1305.50 16
1305.58 16
1305.66 15
1305.75 13
1305.83 10
1305.91 7
1305.99 4
1306.08 2
1306.16 2
1306.24 3
1306.33 6
1306.41 10
1306.49 14
1306.57 18
1306.66 21
1306.74 24
1306.82 25
1306.91 26
1306.99 26
1307.07 25
1307.15 25
1307.24 24
1307.32 24
1307.40 25
1307.49 27
1307.57 29
1307.65 31
1307.73 33
1307.82 34
1307.90 35
1307.98 35
1308.07 35
1308.15 35
1308.23 35
1308.32 36
1308.40 36
1308.48 37
1308.56 38
1308.65 38
1308.73 37
1308.81 36
1308.90 33
1308.98 31
1309.06 27
1309.15 25
1309.23 22
1309.31 20
1309.39 18
1309.48 17
1309.56 16
1309.64 15
1309.73 14
1309.81 13
1309.89 13
1309.98 12
1310.06 10
1310.14 9
1310.22 7
1310.31 5
1310.39 2
1310.47 0
1310.56 0
1310.64 0
1310.72 0
1310.81 0
1310.89 0
1310.97 0
1311.05 0
1311.14 1
1311.22 6
1311.30 11
1311.39 15
1311.47 19
1311.55 20
1311.64 21
1311.72 21
1311.80 21
1311.89 21
1311.97 21
1312.05 22
1312.13 23
1312.22 24
1312.30 25
1312.38 25
1312.47 26
1312.55 27
1312.63 29
1312.72 31
1312.80 35
1312.88 39
1312.97 44
1313.05 48
1313.13 52
1313.21 53
1313.30 54
1313.38 53
1313.46 51
1313.55 48
1313.63 46
1313.71 45
1313.80 45
1313.88 45
1313.96 45
1314.05 45
1314.13 45
1314.21 45
1314.30 44
1314.38 43
1314.46 42
1314.54 41
1314.63 39
1314.71 37
1314.79 35
1314.88 33
1314.96 31
1315.04 29
1315.13 27
1315.21 24
1315.29 22
1315.38 19
1315.46 17
1315.54 16
1315.63 15
1315.71 16
1315.79 17
1315.88 19
1315.96 20
1316.04 21
1316.13 21
1316.21 22
1316.29 23
1316.38 23
1316.46 24
1316.54 26
1316.62 26
1316.71 26
1316.79 26
1316.87 24
1316.96 22
1317.04 19
1317.12 17
1317.21 15
1317.29 14
1317.37 13
1317.46 14
1317.54 15
1317.62 16
1317.71 17
1317.79 17
1317.87 17
1317.96 16
1318.04 15
1318.12 14
1318.21 13
1318.29 13
1318.37 13
1318.46 13
1318.54 12
1318.62 11
1318.71 8
1318.79 5
1318.87 2
1318.96 0
1319.04 0
1319.12 0
1319.21 0
1319.29 0
1319.37 0
1319.46 2
1319.54 3
1319.62 4
1319.71 4
1319.79 3
1319.87 1
1319.96 0
1320.04 0
1320.12 0
1320.21 0
1320.29 1
1320.37 3
1320.46 5
1320.54 8
1320.62 10
1320.71 11
1320.79 12
1320.87 12
1320.96 11
1321.04 11
1321.12 11
1321.21 12
1321.29 14
1321.37 17
1321.46 22
1321.54 27
1321.62 32
1321.71 36
1321.79 40
1321.87 42
1321.96 43
1322.04 42
1322.12 42
1322.21 42
1322.29 43
1322.37 45
1322.46 49
1322.54 54
1322.62 61
1322.71 68
1322.79 75
1322.87 82
1322.96 89
1323.04 94
1323.12 97
1323.21 99
1323.29 99
1323.37 98
1323.46 95
1323.54 91
1323.62 86
1323.71 81
1323.79 77
1323.88 74
1323.96 72
1324.04 70
1324.13 69
1324.21 69
1324.29 69
1324.38 68
1324.46 69
1324.54 69
1324.63 70
1324.71 70
1324.79 70
1324.88 70
1324.96 69
1325.04 66
1325.13 64
1325.21 60
1325.29 57
1325.38 53
1325.46 49
1325.54 45
1325.63 41
1325.71 36
1325.80 30
1325.88 24
1325.96 19
1326.05 14
1326.13 11
1326.21 9
1326.30 9
1326.38 11
1326.46 13
1326.55 16
1326.63 20
1326.71 24
1326.80 29
1326.88 34
1326.96 38
1327.05 43
1327.13 46
1327.22 49
1327.30 50
1327.38 49
1327.47 46
1327.55 42
1327.63 37
1327.72 32
1327.80 28
1327.88 24
1327.97 21
1328.05 19
1328.13 19
1328.22 19
1328.30 19
1328.39 19
1328.47 20
1328.55 21
1328.64 22
1328.72 23
1328.80 23
1328.89 24
1328.97 24
1329.05 23
1329.14 21
1329.22 19
1329.31 16
1329.39 12
1329.47 9
1329.56 5
1329.64 2
1329.72 0
1329.81 0
1329.89 0
1329.97 0
1330.06 0
1330.14 0
1330.23 0
1330.31 0
1330.39 0
1330.48 0
1330.56 3
1330.64 6
1330.73 11
1330.81 16
1330.89 21
1330.98 25
1331.06 28
1331.15 29
1331.23 28
1331.31 27
1331.40 25
1331.48 24
1331.56 23
1331.65 23
1331.73 24
1331.81 25
1331.90 26
1331.98 27
1332.07 28
1332.15 28
1332.23 29
1332.32 28
1332.40 28
1332.48 28
1332.57 28
1332.65 30
1332.74 32
1332.82 35
1332.90 39
1332.99 43
1333.07 46
1333.15 48
1333.24 50
1333.32 50
1333.41 48
1333.49 45
1333.57 42
1333.66 38
1333.74 35
1333.82 32
1333.91 31
1333.99 30
1334.08 31
1334.16 32
1334.24 32
1334.33 32
1334.41 31
1334.49 28
1334.58 26
1334.66 23
1334.75 20
1334.83 18
1334.91 17
1335.00 17
1335.08 18
1335.17 19
1335.25 19
1335.33 20
1335.42 20
1335.50 20
1335.58 20
1335.67 20
1335.75 21
1335.84 22
1335.92 24
1336.00 25
1336.09 27
1336.17 30
1336.25 32
1336.34 35
1336.42 39
1336.51 42
1336.59 46
1336.67 49
1336.76 51
1336.84 52
1336.93 54
1337.01 55
1337.09 56
1337.18 58
1337.26 60
1337.35 62
1337.43 63
1337.51 62
1337.60 60
1337.68 55
1337.76 49
1337.85 42
1337.93 34
1338.02 28
1338.10 23
1338.18 19
1338.27 18
1338.35 19
1338.44 20
1338.52 22
1338.60 24
1338.69 26
1338.77 28
1338.86 30
1338.94 32
1339.02 36
1339.11 39
1339.19 43
1339.27 47
1339.36 50
1339.44 52
1339.53 53
1339.61 51
1339.69 49
1339.78 45
1339.86 41
1339.95 38
1340.03 36
1340.11 35
1340.20 35
1340.28 37
1340.37 41
1340.45 45
1340.53 50
1340.62 54
1340.70 59
1340.79 64
1340.87 67
1340.95 70
1341.04 72
1341.12 73
1341.21 72
1341.29 71
1341.37 70
1341.46 68
1341.54 66
1341.63 64
1341.71 63
1341.79 62
1341.88 61
1341.96 60
1342.05 59
1342.13 58
1342.21 57
1342.30 56
1342.38 56
1342.47 56
1342.55 55
1342.63 53
1342.72 51
1342.80 49
1342.89 47
1342.97 45
1343.05 43
1343.14 43
1343.22 42
1343.31 42
1343.39 41
1343.47 40
1343.56 38
1343.64 37
1343.73 36
1343.81 36
1343.90 37
1343.98 40
1344.06 44
1344.15 47
1344.23 51
1344.32 53
1344.40 54
1344.48 53
1344.57 52
1344.65 51
1344.74 49
1344.82 48
1344.90 47
1344.99 48
1345.07 48
1345.16 49
1345.24 50
1345.33 50
1345.41 50
1345.49 50
1345.58 49
1345.66 49
1345.75 47
1345.83 46
1345.91 44
1346.00 42
1346.08 40
1346.17 38
1346.25 35
1346.33 32
1346.42 29
1346.50 27
1346.59 25
1346.67 23
1346.76 23
1346.84 23
1346.92 25
1347.01 27
1347.09 29
1347.18 31
1347.26 33
1347.34 35
1347.43 37
1347.51 39
1347.60 40
1347.68 42
1347.77 44
1347.85 44
1347.93 45
1348.02 44
1348.10 42
1348.19 40
1348.27 38
1348.36 37
1348.44 36
1348.52 36
1348.61 36
1348.69 36
1348.78 36
1348.86 34
1348.94 32
1349.03 28
1349.11 24
1349.20 19
1349.28 14
1349.37 10
1349.45 8
1349.53 8
1349.62 9
1349.70 11
1349.79 13
1349.87 14
1349.96 15
1350.04 15
1350.12 14
1350.21 15
1350.29 17
1350.38 20
1350.46 25
1350.55 31
1350.63 38
1350.71 44
1350.80 49
1350.88 53
1350.97 57
1351.05 60
1351.14 63
1351.22 67
1351.30 70
1351.39 72
1351.47 73
1351.56 73
1351.64 72
1351.73 70
1351.81 67
1351.89 64
1351.98 60
1352.06 57
1352.15 52
1352.23 48
1352.32 44
1352.40 40
1352.49 38
1352.57 36
1352.65 36
1352.74 37
1352.82 38
1352.91 40
1352.99 42
1353.08 43
1353.16 45
1353.24 47
1353.33 49
1353.41 50
1353.50 52
1353.58 52
1353.67 51
1353.75 48
1353.84 43
1353.92 37
1354.00 31
1354.09 24
1354.17 18
1354.26 13
1354.34 11
1354.43 10
1354.51 10
1354.59 11
1354.68 13
1354.76 14
1354.85 15
1354.93 15
1355.02 15
1355.10 16
1355.19 17
1355.27 20
1355.35 23
1355.44 27
1355.52 32
1355.61 37
1355.69 41
1355.78 45
1355.86 48
1355.95 50
1356.03 51
1356.11 51
1356.20 51
1356.28 50
1356.37 48
1356.45 46
1356.54 44
1356.62 43
1356.71 42
1356.79 41
1356.87 40
1356.96 39
1357.04 38
1357.13 36
1357.21 33
1357.30 31
1357.38 28
1357.47 26
1357.55 26
1357.64 26
1357.72 27
1357.80 29
1357.89 31
1357.97 33
1358.06 35
1358.14 37
1358.23 38
1358.31 39
1358.40 39
1358.48 39
1358.57 39
1358.65 40
1358.73 41
1358.82 42
1358.90 44
1358.99 46
1359.07 47
1359.16 47
1359.24 46
1359.33 43
1359.41 40
1359.50 35
1359.58 29
1359.66 24
1359.75 18
1359.83 12
1359.92 8
1360.00 5
1360.09 3
1360.17 3
1360.26 4
1360.34 7
1360.43 10
1360.51 14
1360.59 18
1360.68 22
1360.76 25
1360.85 27
1360.93 28
1361.02 28
1361.10 27
1361.19 25
1361.27 23
1361.36 20
1361.44 18
1361.53 17
1361.61 17
1361.69 17
1361.78 18
1361.86 19
1361.95 20
1362.03 21
1362.12 21
1362.20 21
1362.29 20
1362.37 18
1362.46 15
1362.54 11
1362.63 8
1362.71 5
1362.80 3
1362.88 4
1362.96 7
1363.05 12
1363.13 18
1363.22 24
1363.30 30
1363.39 34
1363.47 35
1363.56 35
1363.64 33
1363.73 30
1363.81 26
1363.90 22
1363.98 18
1364.07 14
1364.15 11
1364.24 9
1364.32 9
1364.40 9
1364.49 11
1364.57 15
1364.66 19
1364.74 24
1364.83 28
1364.91 31
1365.00 33
1365.08 34
1365.17 35
1365.25 34
1365.34 34
1365.42 33
1365.51 33
1365.59 33
1365.68 33
1365.76 33
1365.85 34
1365.93 35
1366.01 37
1366.10 38
1366.18 38
1366.27 37
1366.35 34
1366.44 30
1366.52 25
1366.61 19
1366.69 13
1366.78 7
1366.86 2
1366.95 0
1367.03 0
1367.12 0
1367.20 0
1367.29 0
1367.37 0
1367.46 0
1367.54 0
1367.63 0
1367.71 4
1367.80 8
1367.88 12
1367.97 15
1368.05 18
1368.13 19
1368.22 21
1368.30 22
1368.39 23
1368.47 25
1368.56 27
1368.64 30
1368.73 31
1368.81 32
1368.90 32
1368.98 30
1369.07 28
1369.15 25
1369.24 23
1369.32 21
1369.41 21
1369.49 23
1369.58 25
1369.66 28
1369.75 30
1369.83 32
1369.92 33
1370.00 33
1370.09 32
1370.17 31
1370.26 29
1370.34 27
1370.43 26
1370.51 24
1370.60 23
1370.68 21
1370.77 20
1370.85 18
1370.94 17
1371.02 16
1371.11 15
1371.19 15
1371.28 15
1371.36 17
1371.45 19
1371.53 22
1371.62 25
1371.70 28
1371.79 29
1371.87 29
1371.96 28
1372.04 27
1372.13 25
1372.21 25
1372.29 25
1372.38 26
1372.46 27
1372.55 27
1372.63 27
1372.72 25
1372.80 24
1372.89 22
1372.97 21
1373.06 21
1373.14 21
1373.23 22
1373.31 23
1373.40 24
1373.48 26
1373.57 28
1373.65 29
1373.74 31
1373.82 32
1373.91 32
1373.99 32
1374.08 31
1374.16 30
1374.25 28
1374.33 26
1374.42 24
1374.50 21
1374.59 18
1374.67 15
1374.76 14
1374.85 14
1374.93 17
1375.02 23
1375.10 30
1375.19 39
1375.27 46
1375.36 53
1375.44 57
1375.53 59
1375.61 59
1375.70 58
1375.78 56
1375.87 55
1375.95 56
1376.04 57
1376.12 59
1376.21 62
1376.29 64
1376.38 66
1376.46 65
1376.55 63
1376.63 60
1376.72 57
1376.80 53
1376.89 50
1376.97 49
1377.06 49
1377.14 50
1377.23 52
1377.31 54
1377.40 56
1377.48 58
1377.57 59
1377.65 60
1377.74 61
1377.82 60
1377.91 59
1377.99 57
1378.08 54
1378.16 50
1378.25 45
1378.33 40
1378.42 36
1378.50 33
1378.59 32
1378.67 33
1378.76 35
1378.85 39
1378.93 43
1379.02 47
1379.10 50
1379.19 52
1379.27 53
1379.36 52
1379.44 50
1379.53 48
1379.61 45
1379.70 42
1379.78 40
1379.87 39
1379.95 38
1380.04 39
1380.12 40
1380.21 41
1380.29 40
1380.38 39
1380.46 36
1380.55 33
1380.63 28
1380.72 23
1380.80 18
1380.89 13
1380.98 8
1381.06 4
1381.15 1
1381.23 0
1381.32 0
1381.40 0
1381.49 1
1381.57 2
1381.66 3
1381.74 2
1381.83 1
1381.91 0
1382.00 0
1382.08 0
1382.17 0
1382.25 0
1382.34 0
1382.42 2
1382.51 4
1382.59 6
1382.68 8
1382.77 9
1382.85 11
1382.94 12
1383.02 14
1383.11 15
1383.19 16
1383.28 15
1383.36 15
1383.45 13
1383.53 12
1383.62 11
1383.70 10
1383.79 10
1383.87 10
1383.96 10
1384.05 11
1384.13 11
1384.22 12
1384.30 13
1384.39 14
1384.47 15
1384.56 17
1384.64 19
1384.73 22
1384.81 24
1384.90 26
1384.98 28
1385.07 29
1385.15 29
1385.24 28
1385.33 27
1385.41 26
1385.50 25
1385.58 24
1385.67 24
1385.75 24
1385.84 26
1385.92 28
1386.01 30
1386.09 34
1386.18 37
1386.26 40
1386.35 44
1386.44 48
1386.52 51
1386.61 54
1386.69 57
1386.78 59
1386.86 61
1386.95 62
1387.03 62
1387.12 63
1387.20 65
1387.29 65
1387.37 65
1387.46 64
1387.55 61
1387.63 56
1387.72 50
1387.80 44
1387.89 39
1387.97 36
1388.06 36
1388.14 37
1388.23 40
1388.31 42
1388.40 43
1388.49 43
1388.57 41
1388.66 38
1388.74 34
1388.83 31
1388.91 29
1389.00 28
1389.08 29
1389.17 29
1389.25 29
1389.34 28
1389.43 26
1389.51 23
1389.60 21
1389.68 20
1389.77 21
1389.85 23
1389.94 27
1390.02 31
1390.11 34
1390.20 37
1390.28 37
1390.37 37
1390.45 35
1390.54 32
1390.62 29
1390.71 26
1390.79 23
1390.88 21
1390.97 20
1391.05 20
1391.14 22
1391.22 25
1391.31 29
1391.39 32
1391.48 35
1391.56 36
1391.65 36
1391.74 34
1391.82 31
1391.91 29
1391.99 28
1392.08 28
1392.16 29
1392.25 32
1392.33 36
1392.42 40
1392.51 44
1392.59 46
1392.68 47
1392.76 47
1392.85 46
1392.93 45
1393.02 43
1393.10 42
1393.19 39
1393.28 36
1393.36 33
1393.45 30
1393.53 28
1393.62 25
1393.70 23
1393.79 23
1393.88 22
1393.96 22
1394.05 22
1394.13 22
1394.22 23
1394.30 23
1394.39 24
1394.47 26
1394.56 29
1394.65 31
1394.73 34
1394.82 36
1394.90 38
1394.99 39
1395.07 39
1395.16 39
1395.25 38
1395.33 36
1395.42 34
1395.50 32
1395.59 29
1395.67 27
1395.76 26
1395.85 26
1395.93 27
1396.02 29
1396.10 30
1396.19 32
1396.27 32
1396.36 32
1396.45 29
1396.53 25
1396.62 20
1396.70 15
1396.79 10
1396.87 7
1396.96 5
1397.05 7
1397.13 11
1397.22 16
1397.30 23
1397.39 29
1397.47 33
1397.56 36
1397.65 37
1397.73 36
1397.82 35
1397.90 34
1397.99 33
1398.07 33
1398.16 32
1398.25 32
1398.33 31
1398.42 29
1398.50 27
1398.59 25
1398.67 23
1398.76 21
1398.85 19
1398.93 17
1399.02 14
1399.10 11
1399.19 8
1399.28 5
1399.36 4
1399.45 5
1399.53 8
1399.62 12
1399.70 17
1399.79 22
1399.88 27
1399.96 31
1400.05 34
1400.13 37
1400.22 38
1400.30 38
1400.39 38
1400.48 37
1400.56 35
1400.65 32
1400.73 30
1400.82 28
1400.91 26
1400.99 25
1401.08 24
1401.16 24
1401.25 24
1401.33 24
1401.42 24
1401.51 24
1401.59 23
1401.68 22
1401.76 22
1401.85 23
1401.94 25
1402.02 28
1402.11 33
1402.19 37
1402.28 41
1402.37 44
1402.45 45
1402.54 44
1402.62 42
1402.71 38
1402.79 35
1402.88 32
1402.97 29
1403.05 28
1403.14 28
1403.22 29
1403.31 31
1403.40 35
1403.48 40
1403.57 45
1403.65 49
1403.74 51
1403.83 51
1403.91 50
1404.00 47
1404.08 42
1404.17 38
1404.26 34
1404.34 32
1404.43 30
1404.51 31
1404.60 32
1404.69 35
1404.77 39
1404.86 42
1404.94 46
1405.03 49
1405.12 51
1405.20 52
1405.29 52
1405.37 51
1405.46 49
1405.55 47
1405.63 44
1405.72 41
1405.80 37
1405.89 34
1405.98 31
1406.06 29
1406.15 27
1406.23 26
1406.32 24
1406.41 22
1406.49 20
1406.58 17
1406.66 14
1406.75 11
1406.84 9
1406.92 6
1407.01 4
1407.09 1
1407.18 0
1407.27 0
1407.35 0
1407.44 0
1407.52 0
1407.61 0
1407.70 0
1407.78 0
1407.87 3
1407.95 7
1408.04 11
1408.13 16
1408.21 19
1408.30 22
1408.38 25
1408.47 28
1408.56 30
1408.64 33
1408.73 35
1408.81 37
1408.90 38
1408.99 39
1409.07 40
1409.16 41
1409.25 42
1409.33 42
1409.42 43
1409.50 44
1409.59 46
1409.68 47
1409.76 48
1409.85 48
1409.93 48
1410.02 46
1410.11 45
1410.19 43
1410.28 40
1410.36 38
1410.45 35
1410.54 32
1410.62 28
1410.71 25
1410.80 22
1410.88 20
1410.97 19
1411.05 18
1411.14 17
1411.23 17
1411.31 18
1411.40 18
1411.48 20
1411.57 22
1411.66 25
1411.74 29
1411.83 32
1411.92 35
1412.00 36
1412.09 35
1412.17 32
1412.26 28
1412.35 23
1412.43 18
1412.52 14
1412.61 11
1412.69 10
1412.78 12
1412.86 16
1412.95 22
1413.04 30
1413.12 37
1413.21 43
1413.29 48
1413.38 50
1413.47 50
1413.55 48
1413.64 43
1413.73 38
1413.81 32
1413.90 26
1413.98 20
1414.07 14
1414.16 8
1414.24 3
1414.33 0
1414.42 0
1414.50 0
1414.59 0
1414.67 0
1414.76 0
1414.85 3
1414.93 9
1415.02 14
1415.11 20
1415.19 25
1415.28 28
1415.36 31
1415.45 32
1415.54 33
1415.62 34
1415.71 35
1415.80 36
1415.88 38
1415.97 41
1416.06 45
1416.14 48
1416.23 51
1416.31 53
1416.40 54
1416.49 54
1416.57 53
1416.66 52
1416.75 51
1416.83 51
1416.92 51
1417.00 52
1417.09 53
1417.18 53
1417.26 52
1417.35 50
1417.44 47
1417.52 44
1417.61 42
1417.70 42
1417.78 44
1417.87 48
1417.95 54
1418.04 60
1418.13 66
1418.21 71
1418.30 73
1418.39 74
1418.47 73
1418.56 72
1418.65 71
1418.73 70
1418.82 69
1418.90 69
1418.99 68
1419.08 67
1419.16 64
1419.25 61
1419.34 56
1419.42 51
1419.51 46
1419.60 40
1419.68 35
1419.77 31
1419.86 27
1419.94 23
1420.03 21
1420.11 19
1420.20 19
1420.29 20
1420.37 23
1420.46 27
1420.55 32
1420.63 37
1420.72 42
1420.81 45
1420.89 48
1420.98 49
1421.07 50
1421.15 49
1421.24 48
1421.32 47
1421.41 45
1421.50 43
1421.58 41
1421.67 38
1421.76 35
1421.84 32
1421.93 30
1422.02 29
1422.10 28
1422.19 28
1422.28 28
1422.36 27
1422.45 25
1422.54 22
1422.62 20
1422.71 17
1422.80 16
1422.88 17
1422.97 21
1423.05 26
1423.14 34
1423.23 43
1423.31 51
1423.40 59
1423.49 64
1423.57 68
1423.66 69
1423.75 68
1423.83 65
1423.92 62
1424.01 58
1424.09 54
1424.18 49
1424.27 45
1424.35 39
1424.44 34
1424.53 28
1424.61 22
1424.70 17
1424.79 12
1424.87 8
1424.96 6
1425.05 5
1425.13 6
1425.22 7
1425.31 8
1425.39 10
1425.48 11
1425.57 11
1425.65 10
1425.74 9
1425.82 6
1425.91 4
1426.00 1
1426.08 0
1426.17 0
1426.26 0
1426.34 0
1426.43 0
1426.52 0
1426.60 0
1426.69 0
1426.78 0
1426.86 3
1426.95 7
1427.04 10
1427.12 14
1427.21 19
1427.30 24
1427.38 29
1427.47 35
1427.56 41
1427.64 46
1427.73 52
1427.82 56
1427.90 60
1427.99 64
1428.08 67
1428.16 69
1428.25 70
1428.34 70
1428.42 69
1428.51 66
1428.60 62
1428.68 57
1428.77 53
1428.86 49
1428.94 46
1429.03 44
1429.12 42
1429.20 42
1429.29 41
1429.38 40
1429.46 39
1429.55 37
1429.64 34
1429.72 30
1429.81 27
1429.90 24
1429.99 22
1430.07 22
1430.16 22
1430.25 23
1430.33 25
1430.42 27
1430.51 29
1430.59 30
1430.68 30
1430.77 30
1430.85 29
1430.94 27
1431.03 26
1431.11 26
1431.20 28
1431.29 31
1431.37 35
1431.46 40
1431.55 45
1431.63 49
1431.72 51
1431.81 51
1431.89 50
1431.98 49
1432.07 49
1432.15 50
1432.24 53
1432.33 58
1432.41 63
1432.50 68
1432.59 72
1432.67 73
1432.76 72
1432.85 69
1432.94 66
1433.02 62
1433.11 60
1433.20 59
1433.28 60
1433.37 62
1433.46 64
1433.54 65
1433.63 65
1433.72 64
1433.80 63
1433.89 61
1433.98 61
1434.06 61
1434.15 64
1434.24 67
1434.32 70
1434.41 74
1434.50 77
1434.59 79
1434.67 80
1434.76 81
1434.85 81
1434.93 81
1435.02 81
1435.11 81
1435.19 81
1435.28 80
1435.37 80
1435.45 80
1435.54 80
1435.63 82
1435.72 84
1435.80 88
1435.89 92
1435.98 96
1436.06 99
1436.15 101
1436.24 101
1436.32 101
1436.41 100
1436.50 100
1436.58 102
1436.67 105
1436.76 108
1436.85 111
1436.93 112
1437.02 109
1437.11 103
1437.19 94
1437.28 83
1437.37 71
1437.45 60
1437.54 50
1437.63 42
1437.71 36
1437.80 32
1437.89 31
1437.98 31
1438.06 32
1438.15 34
1438.24 35
1438.32 36
1438.41 37
1438.50 37
1438.58 38
1438.67 41
1438.76 45
1438.85 51
1438.93 57
1439.02 63
1439.11 67
1439.19 69
1439.28 67
1439.37 62
1439.45 56
1439.54 48
1439.63 40
1439.72 33
1439.80 28
1439.89 23
1439.98 20
1440.06 17
1440.15 15
1440.24 14
1440.32 13
1440.41 12
1440.50 11
1440.59 9
1440.67 8
1440.76 7
1440.85 6
1440.93 7
1441.02 8
1441.11 12
1441.20 15
1441.28 19
1441.37 21
1441.46 21
1441.54 20
1441.63 18
1441.72 17
1441.80 17
1441.89 18
1441.98 21
1442.07 26
1442.15 31
1442.24 35
1442.33 37
1442.41 37
1442.50 36
1442.59 33
1442.68 31
1442.76 29
1442.85 28
1442.94 30
1443.02 33
1443.11 37
1443.20 42
1443.29 47
1443.37 52
1443.46 56
1443.55 59
1443.63 61
1443.72 60
1443.81 58
1443.90 55
1443.98 50
1444.07 45
1444.16 39
1444.24 34
1444.33 30
1444.42 28
1444.51 27
1444.59 26
1444.68 27
1444.77 28
1444.85 29
1444.94 29
1445.03 30
1445.12 30
1445.20 31
1445.29 32
1445.38 35
1445.47 37
1445.55 40
1445.64 42
1445.73 43
1445.81 41
1445.90 38
1445.99 32
1446.08 25
1446.16 18
1446.25 12
1446.34 7
1446.42 4
1446.51 1
1446.60 0
1446.69 0
1446.77 0
1446.86 0
1446.95 0
1447.04 0
1447.12 0
1447.21 0
1447.30 0
1447.38 1
1447.47 3
1447.56 4
1447.65 5
1447.73 5
1447.82 5
1447.91 6
1447.99 8
1448.08 11
1448.17 14
1448.26 19
1448.34 23
1448.43 27
1448.52 30
1448.61 32
1448.69 32
1448.78 32
1448.87 31
1448.96 30
1449.04 31
1449.13 31
1449.22 33
1449.30 34
1449.39 36
1449.48 38
1449.57 40
1449.65 42
1449.74 43
1449.83 44
1449.92 44
1450.00 43
1450.09 41
1450.18 39
1450.26 38
1450.35 37
1450.44 37
1450.53 38
1450.61 39
1450.70 40
1450.79 39
1450.88 38
1450.96 35
1451.05 30
1451.14 24
1451.23 19
1451.31 13
1451.40 9
1451.49 6
1451.58 5
1451.66 6
1451.75 9
1451.84 12
1451.93 16
1452.01 19
1452.10 21
1452.19 22
1452.27 22
1452.36 20
1452.45 18
1452.54 16
1452.62 15
1452.71 14
1452.80 14
1452.89 14
1452.97 14
1453.06 14
1453.15 14
1453.24 13
1453.32 11
1453.41 10
1453.50 8
1453.59 8
1453.67 8
1453.76 9
1453.85 11
1453.94 14
1454.02 16
1454.11 18
1454.20 20
1454.29 21
1454.37 21
1454.46 21
1454.55 22
1454.64 23
1454.72 24
1454.81 27
1454.90 28
1454.99 29
1455.07 29
1455.16 27
1455.25 25
1455.34 21
1455.42 17
1455.51 12
1455.60 9
1455.69 6
1455.77 3
1455.86 1
1455.95 0
1456.04 0
1456.12 1
1456.21 3
1456.30 5
1456.39 8
1456.47 11
1456.56 15
1456.65 18
1456.74 22
1456.82 25
1456.91 28
1457.00 32
1457.09 35
1457.17 37
1457.26 39
1457.35 39
1457.44 38
1457.52 36
1457.61 33
1457.70 30
1457.79 26
1457.87 23
1457.96 20
1458.05 18
1458.14 17
1458.22 18
1458.31 19
1458.40 22
1458.49 24
1458.57 26
1458.66 28
1458.75 29
1458.84 28
1458.93 27
1459.01 25
1459.10 23
1459.19 22
1459.28 21
1459.36 22
1459.45 22
1459.54 23
1459.63 23
1459.71 22
1459.80 22
1459.89 21
1459.98 22
1460.06 24
1460.15 27
1460.24 32
1460.33 37
1460.41 42
1460.50 45
1460.59 46
1460.68 45
1460.77 43
1460.85 40
1460.94 39
1461.03 39
1461.12 41
1461.20 47
1461.29 53
1461.38 61
1461.47 68
1461.55 74
1461.64 77
1461.73 77
1461.82 75
1461.91 69
1461.99 61
1462.08 52
1462.17 43
1462.26 34
1462.34 25
1462.43 18
1462.52 13
1462.61 10
1462.69 7
1462.78 6
1462.87 6
1462.96 5
1463.05 4
1463.13 4
1463.22 3
1463.31 3
1463.40 5
1463.48 7
1463.57 11
1463.66 15
1463.75 20
1463.84 25
1463.92 30
1464.01 35
1464.10 38
1464.19 39
1464.27 38
1464.36 36
1464.45 33
1464.54 29
1464.62 24
1464.71 21
1464.80 20
1464.89 21
1464.98 25
1465.06 30
1465.15 36
1465.24 42
1465.33 46
1465.42 47
1465.50 45
1465.59 41
1465.68 35
1465.77 29
1465.85 23
1465.94 18
1466.03 15
1466.12 14
1466.21 14
1466.29 15
1466.38 16
1466.47 18
1466.56 19
1466.64 20
1466.73 19
1466.82 19
1466.91 17
1467.00 15
1467.08 12
1467.17 11
1467.26 10
1467.35 11
1467.44 14
1467.52 17
1467.61 21
1467.70 23
1467.79 25
1467.87 24
1467.96 22
1468.05 19
1468.14 16
1468.23 13
1468.31 11
1468.40 10
1468.49 10
1468.58 10
1468.67 11
1468.75 12
1468.84 12
1468.93 12
1469.02 12
1469.10 11
1469.19 10
1469.28 9
1469.37 9
1469.46 9
1469.54 10
1469.63 10
1469.72 10
1469.81 10
1469.90 8
1469.98 7
1470.07 5
1470.16 5
1470.25 5
1470.34 6
1470.42 8
1470.51 12
1470.60 16
1470.69 21
1470.78 26
1470.86 30
1470.95 33
1471.04 35
1471.13 36
1471.22 34
1471.30 32
1471.39 28
1471.48 22
1471.57 17
1471.66 12
1471.74 8
1471.83 6
1471.92 6
1472.01 7
1472.10 9
1472.18 12
1472.27 14
1472.36 15
1472.45 15
1472.54 13
1472.62 11
1472.71 9
1472.80 7
1472.89 6
1472.98 5
1473.06 4
1473.15 3
1473.24 0
1473.33 0
1473.42 0
1473.50 0
1473.59 0
1473.68 0
1473.77 0
1473.86 0
1473.94 3
1474.03 7
1474.12 10
1474.21 13
1474.30 14
1474.38 14
1474.47 14
1474.56 13
1474.65 13
1474.74 12
1474.82 12
1474.91 12
1475.00 12
1475.09 13
1475.18 15
1475.27 17
1475.35 21
1475.44 25
1475.53 31
1475.62 37
1475.71 43
1475.79 49
1475.88 54
1475.97 58
1476.06 60
1476.15 61
1476.23 61
1476.32 60
1476.41 59
1476.50 58
1476.59 56
1476.67 54
1476.76 52
1476.85 47
1476.94 42
1477.03 36
1477.12 30
1477.20 25
1477.29 21
1477.38 19
1477.47 19
1477.56 21
1477.64 24
1477.73 28
1477.82 31
1477.91 35
1478.00 37
1478.09 39
1478.17 41
1478.26 43
1478.35 46
1478.44 49
1478.53 53
1478.61 57
1478.70 61
1478.79 65
1478.88 67
1478.97 69
1479.06 69
1479.14 68
1479.23 66
1479.32 64
1479.41 61
1479.50 58
1479.58 56
1479.67 55
1479.76 54
1479.85 55
1479.94 56
1480.03 58
1480.11 60
1480.20 61
1480.29 60
1480.38 58
1480.47 54
1480.56 49
1480.64 43
1480.73 37
1480.82 31
1480.91 26
1481.00 23
1481.09 21
1481.17 21
1481.26 21
1481.35 23
1481.44 24
1481.53 25
1481.61 26
1481.70 25
1481.79 24
1481.88 23
1481.97 21
1482.06 18
1482.14 16
1482.23 14
1482.32 13
1482.41 13
1482.50 14
1482.59 16
1482.67 19
1482.76 22
1482.85 25
1482.94 27
1483.03 28
1483.12 27
1483.20 26
1483.29 24
1483.38 21
1483.47 19
1483.56 18
1483.65 18
1483.73 18
1483.82 19
1483.91 19
1484.00 20
1484.09 20
1484.18 21
1484.26 22
1484.35 25
1484.44 29
1484.53 34
1484.62 39
1484.71 44
1484.79 47
1484.88 46
1484.97 43
1485.06 38
1485.15 31
1485.24 23
1485.32 15
1485.41 8
1485.50 3
1485.59 0
1485.68 0
1485.77 0
1485.86 0
1485.94 2
1486.03 4
1486.12 7
1486.21 9
1486.30 11
1486.39 13
1486.47 14
1486.56 15
1486.65 16
1486.74 16
1486.83 15
1486.92 13
1487.00 10
1487.09 7
1487.18 2
1487.27 0
1487.36 0
1487.45 0
1487.54 0
1487.62 0
1487.71 0
1487.80 0
1487.89 0
1487.98 6
1488.07 13
1488.15 20
1488.24 25
1488.33 29
1488.42 31
1488.51 33
1488.60 35
1488.69 36
1488.77 38
1488.86 40
1488.95 42
1489.04 43
1489.13 44
1489.22 44
1489.31 43
1489.39 42
1489.48 42
1489.57 42
1489.66 42
1489.75 43
1489.84 44
1489.93 44
1490.01 44
1490.10 42
1490.19 39
1490.28 36
1490.37 31
1490.46 27
1490.54 24
1490.63 23
1490.72 22
1490.81 24
1490.90 27
1490.99 31
1491.08 35
1491.16 39
1491.25 43
1491.34 46
1491.43 49
1491.52 50
1491.61 50
1491.70 49
1491.78 47
1491.87 47
1491.96 46
1492.05 47
1492.14 48
1492.23 49
1492.32 49
1492.40 49
1492.49 48
1492.58 47
1492.67 46
1492.76 46
1492.85 47
1492.94 48
1493.03 51
1493.11 54
1493.20 56
1493.29 57
1493.38 57
1493.47 57
1493.56 56
1493.65 56
1493.73 56
1493.82 57
1493.91 59
1494.00 62
1494.09 65
1494.18 68
1494.27 70
1494.35 72
1494.44 72
1494.53 71
1494.62 69
1494.71 65
1494.80 60
1494.89 55
1494.98 49
1495.06 43
1495.15 37
1495.24 33
1495.33 29
1495.42 27
1495.51 27
1495.60 29
1495.69 32
1495.77 36
1495.86 39
1495.95 41
1496.04 41
1496.13 40
1496.22 37
1496.31 34
1496.39 32
1496.48 32
1496.57 34
1496.66 37
1496.75 39
1496.84 41
1496.93 41
1497.02 39
1497.10 34
1497.19 28
1497.28 23
1497.37 19
1497.46 18
1497.55 19
1497.64 22
1497.73 26
1497.81 30
1497.90 32
1497.99 32
1498.08 31
1498.17 29
1498.26 27
1498.35 26
1498.44 27
1498.52 28
1498.61 29
1498.70 30
1498.79 31
1498.88 30
1498.97 29
1499.06 27
1499.15 25
1499.24 23
1499.32 23
1499.41 23
1499.50 24
1499.59 24
1499.68 25
1499.77 26
1499.86 26
1499.95 27
1500.03 27
1500.12 28
1500.21 30
1500.30 32
1500.39 34
1500.48 36
1500.57 38
1500.66 40
1500.75 41
1500.83 42
1500.92 42
1501.01 43
1501.10 44
1501.19 44
1501.28 45
1501.37 45
1501.46 45
1501.55 44
1501.63 42
1501.72 39
1501.81 36
1501.90 33
1501.99 31
1502.08 29
1502.17 27
1502.26 26
1502.35 25
1502.43 24
1502.52 25
1502.61 27
1502.70 30
1502.79 33
1502.88 37
1502.97 40
1503.06 42
1503.15 42
1503.23 41
1503.32 39
1503.41 37
1503.50 37
1503.59 37
1503.68 39
1503.77 43
1503.86 46
1503.95 49
1504.03 51
1504.12 52
1504.21 51
1504.30 50
1504.39 49
1504.48 48
1504.57 50
1504.66 53
1504.75 57
1504.84 61
1504.92 66
1505.01 69
1505.10 72
1505.19 72
1505.28 72
1505.37 70
1505.46 68
1505.55 65
1505.64 63
1505.73 60
1505.81 59
1505.90 58
1505.99 58
1506.08 59
1506.17 61
1506.26 63
1506.35 65
1506.44 67
1506.53 69
1506.62 70
1506.70 71
1506.79 71
1506.88 71
1506.97 71
1507.06 69
1507.15 67
1507.24 64
1507.33 59
1507.42 54
1507.51 47
1507.59 42
1507.68 37
1507.77 34
1507.86 34
1507.95 36
1508.04 40
1508.13 46
1508.22 53
1508.31 59
1508.40 64
1508.49 67
1508.57 68
1508.66 67
1508.75 65
1508.84 61
1508.93 57
1509.02 53
1509.11 49
1509.20 46
1509.29 44
1509.38 43
1509.47 43
1509.55 42
1509.64 41
1509.73 39
1509.82 36
1509.91 34
1510.00 32
1510.09 32
1510.18 34
1510.27 39
1510.36 45
1510.45 53
1510.54 62
1510.62 71
1510.71 80
1510.80 87
1510.89 94
1510.98 100
1511.07 105
1511.16 108
1511.25 110
1511.34 109
1511.43 106
1511.52 100
1511.60 92
1511.69 83
1511.78 75
1511.87 68
1511.96 64
1512.05 63
1512.14 64
1512.23 66
1512.32 69
1512.41 70
1512.50 70
1512.59 68
1512.68 65
1512.76 62
1512.85 59
1512.94 57
1513.03 55
1513.12 54
1513.21 53
1513.30 52
1513.39 51
1513.48 51
1513.57 52
1513.66 53
1513.75 55
1513.84 57
1513.92 59
1514.01 59
1514.10 58
1514.19 57
1514.28 56
1514.37 56
1514.46 57
1514.55 60
1514.64 64
1514.73 69
1514.82 73
1514.91 76
1515.00 78
1515.08 78
1515.17 77
1515.26 74
1515.35 70
1515.44 66
1515.53 63
1515.62 60
1515.71 58
1515.80 56
1515.89 53
1515.98 51
1516.07 47
1516.16 44
1516.25 41
1516.33 39
1516.42 38
1516.51 39
1516.60 42
1516.69 46
1516.78 50
1516.87 53
1516.96 55
1517.05 56
1517.14 55
1517.23 52
1517.32 50
1517.41 47
1517.50 44
1517.59 43
1517.67 41
1517.76 40
1517.85 40
1517.94 40
1518.03 40
1518.12 40
1518.21 39
1518.30 39
1518.39 38
1518.48 37
1518.57 36
1518.66 34
1518.75 33
1518.84 32
1518.93 32
1519.02 33
1519.10 35
1519.19 39
1519.28 44
1519.37 51
1519.46 59
1519.55 67
1519.64 75
1519.73 83
1519.82 89
1519.91 94
1520.00 97
1520.09 98
1520.18 98
1520.27 97
1520.36 95
1520.45 93
1520.54 90
1520.62 86
1520.71 81
1520.80 75
1520.89 68
1520.98 61
1521.07 53
1521.16 46
1521.25 41
1521.34 38
1521.43 38
1521.52 40
1521.61 45
1521.70 50
1521.79 56
1521.88 61
1521.97 65
1522.06 68
1522.15 70
1522.24 71
1522.32 72
1522.41 72
1522.50 71
1522.59 71
1522.68 70
1522.77 68
1522.86 66
1522.95 65
1523.04 64
1523.13 65
1523.22 68
1523.31 72
1523.40 77
1523.49 84
1523.58 90
1523.67 94
1523.76 98
1523.85 100
1523.94 100
1524.03 100
1524.11 100
1524.20 99
1524.29 98
1524.38 97
1524.47 94
1524.56 91
1524.65 86
1524.74 79
1524.83 73
1524.92 67
1525.01 62
1525.10 60
1525.19 60
1525.28 63
1525.37 66
1525.46 70
1525.55 72
1525.64 72
1525.73 69
1525.82 63
1525.91 55
1526.00 46
1526.09 37
1526.18 29
1526.26 23
1526.35 19
1526.44 16
1526.53 15
1526.62 14
1526.71 15
1526.80 15
1526.89 15
1526.98 14
1527.07 12
1527.16 10
1527.25 7
1527.34 3
1527.43 0
1527.52 0
1527.61 0
1527.70 0
1527.79 0
1527.88 4
1527.97 9
1528.06 15
1528.15 20
1528.24 24
1528.33 28
1528.42 30
1528.51 31
1528.60 31
1528.68 31
1528.77 31
1528.86 31
1528.95 31
1529.04 31
1529.13 30
1529.22 29
1529.31 26
1529.40 22
1529.49 18
1529.58 13
1529.67 10
1529.76 7
1529.85 4
1529.94 3
1530.03 1
1530.12 0
1530.21 0
1530.30 0
1530.39 0
1530.48 0
1530.57 0
1530.66 0
1530.75 0
1530.84 3
1530.93 8
1531.02 11
1531.11 14
1531.20 15
1531.29 15
1531.38 15
1531.47 15
1531.56 16
1531.65 18
1531.74 21
1531.83 25
1531.92 29
1532.00 34
1532.09 39
1532.18 45
1532.27 50
1532.36 56
1532.45 61
1532.54 65
1532.63 70
1532.72 73
1532.81 76
1532.90 79
1532.99 82
1533.08 84
1533.17 87
1533.26 88
1533.35 89
1533.44 89
1533.53 86
1533.62 82
1533.71 76
1533.80 68
1533.89 59
1533.98 50
1534.07 43
1534.16 37
1534.25 34
1534.34 32
1534.43 33
1534.52 34
1534.61 37
1534.70 40
1534.79 43
1534.88 46
1534.97 50
1535.06 52
1535.15 55
1535.24 55
1535.33 55
1535.42 53
1535.51 48
1535.60 43
1535.69 36
1535.78 30
1535.87 24
1535.96 20
1536.05 18
1536.14 18
1536.23 19
1536.32 21
1536.41 23
1536.50 25
1536.59 27
1536.68 28
1536.77 29
1536.86 30
1536.95 32
1537.04 34
1537.13 36
1537.22 38
1537.31 40
1537.40 40
1537.49 38
1537.58 37
1537.67 34
1537.76 33
1537.85 33
1537.94 35
1538.03 38
1538.12 42
1538.21 46
1538.30 50
1538.39 52
1538.48 53
1538.57 52
1538.66 49
1538.75 46
1538.84 43
1538.93 42
1539.02 41
1539.11 43
1539.20 47
1539.28 51
1539.37 56
1539.46 59
1539.55 60
1539.64 59
1539.73 56
1539.82 51
1539.91 45
1540.00 39
1540.09 36
1540.18 35
1540.27 37
1540.37 40
1540.46 44
1540.55 48
1540.64 50
1540.73 49
1540.82 47
1540.91 42
1541.00 37
1541.09 33
1541.18 30
1541.27 30
1541.36 31
1541.45 34
1541.54 38
1541.63 40
1541.72 41
1541.81 42
1541.90 41
1541.99 41
1542.08 42
1542.17 45
1542.26 49
1542.35 54
1542.44 58
1542.53 60
1542.62 61
1542.71 59
1542.80 57
1542.89 54
1542.98 52
1543.07 52
1543.16 54
1543.25 56
1543.34 59
1543.43 60
1543.52 60
1543.61 58
1543.70 53
1543.79 48
1543.88 43
1543.97 38
1544.06 35
1544.15 33
1544.24 31
1544.33 30
1544.42 28
1544.51 24
1544.60 20
1544.69 14
1544.78 9
1544.87 4
1544.96 0
1545.05 0
1545.14 0
1545.23 1
1545.32 6
1545.41 12
1545.50 19
1545.59 26
1545.68 34
1545.77 40
1545.86 46
1545.95 50
1546.04 52
1546.13 53
1546.22 53
1546.31 50
1546.40 46
1546.49 41
1546.58 37
1546.67 33
1546.76 31
1546.85 31
1546.94 33
1547.03 36
1547.12 39
1547.21 42
1547.30 42
1547.39 40
1547.48 36
1547.57 30
1547.67 24
1547.76 20
1547.85 18
1547.94 18
1548.03 21
1548.12 26
1548.21 31
1548.30 37
1548.39 41
1548.48 43
1548.57 43
1548.66 42
1548.75 39
1548.84 36
1548.93 33
1549.02 31
1549.11 29
1549.20 28
1549.29 26
1549.38 25
1549.47 23
1549.56 19
1549.65 15
1549.74 10
1549.83 4
1549.92 0
1550.01 0
1550.10 0
1550.19 0
1550.28 0
1550.37 0
1550.46 0
1550.55 2
1550.64 11
1550.73 20
1550.82 31
1550.92 40
1551.01 49
1551.10 55
1551.19 59
1551.28 61
1551.37 61
1551.46 60
1551.55 59
1551.64 57
1551.73 55
1551.82 54
1551.91 54
1552.00 54
1552.09 55
1552.18 56
1552.27 58
1552.36 58
1552.45 58
1552.54 58
1552.63 57
1552.72 56
1552.81 55
1552.90 54
1552.99 55
1553.08 56
1553.17 57
1553.26 58
1553.35 59
1553.45 58
1553.54 57
1553.63 55
1553.72 54
1553.81 54
1553.90 56
1553.99 60
1554.08 65
1554.17 71
1554.26 76
1554.35 79
1554.44 80
1554.53 79
1554.62 74
1554.71 69
1554.80 62
1554.89 54
1554.98 47
1555.07 41
1555.16 36
1555.25 31
1555.34 27
1555.43 24
1555.53 22
1555.62 21
1555.71 21
1555.80 23
1555.89 25
1555.98 27
1556.07 28
1556.16 28
1556.25 26
1556.34 22
1556.43 18
1556.52 14
1556.61 13
1556.70 14
1556.79 18
1556.88 25
1556.97 32
1557.06 40
1557.15 46
1557.24 50
1557.33 51
1557.43 50
1557.52 48
1557.61 45
1557.70 43
1557.79 42
1557.88 41
1557.97 41
1558.06 40
1558.15 38
1558.24 36
1558.33 34
1558.42 31
1558.51 31
1558.60 32
1558.69 34
1558.78 38
1558.87 41
1558.96 44
1559.05 44
1559.15 43
1559.24 40
1559.33 36
1559.42 34
1559.51 33
1559.60 34
1559.69 37
1559.78 41
1559.87 44
1559.96 47
1560.05 48
1560.14 46
1560.23 42
1560.32 37
1560.41 32
1560.50 26
1560.59 21
1560.69 16
1560.78 13
1560.87 11
1560.96 10
1561.05 10
1561.14 12
1561.23 16
1561.32 22
1561.41 30
1561.50 39
1561.59 47
1561.68 55
1561.77 60
1561.86 61
1561.95 58
1562.04 52
1562.14 43
1562.23 33
1562.32 22
1562.41 14
1562.50 9
1562.59 8
1562.68 11
1562.77 17
1562.86 25
1562.95 33
1563.04 41
1563.13 47
1563.22 50
1563.31 51
1563.40 50
1563.50 48
1563.59 46
1563.68 44
1563.77 42
1563.86 40
1563.95 40
1564.04 39
1564.13 40
1564.22 41
1564.31 43
1564.40 44
1564.49 46
1564.58 47
1564.67 46
1564.77 44
1564.86 39
1564.95 33
1565.04 25
1565.13 17
1565.22 9
1565.31 2
1565.40 0
1565.49 0
1565.58 0
1565.67 0
1565.76 0
1565.85 0
1565.95 0
1566.04 2
1566.13 3
1566.22 4
1566.31 5
1566.40 5
1566.49 5
1566.58 6
1566.67 8
1566.76 12
1566.85 16
1566.94 20
1567.03 25
1567.13 28
1567.22 29
1567.31 29
1567.40 28
1567.49 26
1567.58 24
1567.67 22
1567.76 22
1567.85 22
1567.94 22
1568.03 23
1568.12 22
1568.22 20
1568.31 16
1568.40 12
1568.49 6
1568.58 2
1568.67 0
1568.76 0
1568.85 0
1568.94 0
1569.03 0
1569.12 0
1569.21 2
1569.31 6
1569.40 10
1569.49 15
1569.58 21
1569.67 27
1569.76 32
1569.85 37
1569.94 41
1570.03 44
1570.12 47
1570.21 50
1570.30 52
1570.40 54
1570.49 54
1570.58 54
1570.67 52
1570.76 49
1570.85 46
1570.94 44
1571.03 43
1571.12 44
1571.21 46
1571.30 50
1571.40 54
1571.49 58
1571.58 62
1571.67 67
1571.76 71
1571.85 75
1571.94 79
1572.03 82
1572.12 84
1572.21 84
1572.30 82
1572.40 78
1572.49 72
1572.58 66
1572.67 58
1572.76 49
1572.85 41
1572.94 34
1573.03 28
1573.12 25
1573.21 25
1573.31 27
1573.40 31
1573.49 36
1573.58 42
1573.67 46
1573.76 49
1573.85 50
1573.94 48
1574.03 46
1574.12 42
1574.22 40
1574.31 38
1574.40 38
1574.49 41
1574.58 45
1574.67 52
1574.76 59
1574.85 66
1574.94 72
1575.03 75
1575.13 77
1575.22 76
1575.31 73
1575.40 69
1575.49 65
1575.58 63
1575.67 62
1575.76 63
1575.85 65
1575.94 67
1576.04 69
1576.13 69
1576.22 68
1576.31 65
1576.40 62
1576.49 60
1576.58 60
1576.67 60
1576.76 62
1576.86 64
1576.95 66
1577.04 68
1577.13 70
1577.22 72
1577.31 74
1577.40 76
1577.49 78
1577.58 78
1577.68 78
1577.77 76
1577.86 72
1577.95 68
1578.04 64
1578.13 60
1578.22 57
1578.31 56
1578.40 58
1578.50 62
1578.59 69
1578.68 79
1578.77 91
1578.86 104
1578.95 117
1579.04 129
1579.13 139
1579.22 147
1579.32 152
1579.41 155
1579.50 157
1579.59 156
1579.68 154
1579.77 151
1579.86 146
1579.95 141
1580.04 136
1580.14 131
1580.23 127
1580.32 125
1580.41 124
1580.50 124
1580.59 124
1580.68 124
1580.77 123
1580.87 121
1580.96 118
1581.05 115
1581.14 111
1581.23 108
1581.32 106
1581.41 104
1581.50 103
1581.60 103
1581.69 104
1581.78 104
1581.87 105
1581.96 104
1582.05 102
1582.14 100
1582.23 97
1582.32 94
1582.42 91
1582.51 88
1582.60 86
1582.69 84
1582.78 83
1582.87 83
1582.96 84
1583.05 87
1583.15 90
1583.24 96
1583.33 102
1583.42 110
1583.51 119
1583.60 128
1583.69 136
1583.79 143
1583.88 147
1583.97 149
1584.06 149
1584.15 148
1584.24 146
1584.33 143
1584.42 142
1584.52 141
1584.61 141
1584.70 142
1584.79 144
1584.88 144
1584.97 144
1585.06 142
1585.15 138
1585.25 133
1585.34 127
1585.43 122
1585.52 118
1585.61 114
1585.70 111
1585.79 109
1585.89 107
1585.98 105
1586.07 103
1586.16 100
1586.25 97
1586.34 94
1586.43 92
1586.52 91
1586.62 90
1586.71 92
1586.80 94
1586.89 96
1586.98 99
1587.07 102
1587.16 105
1587.26 107
1587.35 109
1587.44 111
1587.53 113
1587.62 115
1587.71 119
1587.80 123
1587.90 128
1587.99 132
1588.08 136
1588.17 140
1588.26 141
1588.35 142
1588.44 142
1588.54 142
1588.63 142
1588.72 142
1588.81 142
1588.90 140
1588.99 137
1589.08 132
1589.17 123
1589.27 112
1589.36 100
1589.45 87
1589.54 76
1589.63 68
1589.72 62
1589.82 60
1589.91 61
1590.00 63
1590.09 67
1590.18 71
1590.27 75
1590.36 78
1590.46 81
1590.55 85
1590.64 88
1590.73 92
1590.82 94
1590.91 95
1591.00 95
1591.10 92
1591.19 89
1591.28 84
1591.37 80
1591.46 78
1591.55 77
1591.64 78
1591.74 79
1591.83 81
1591.92 82
1592.01 83
1592.10 83
1592.19 83
1592.29 83
1592.38 83
1592.47 84
1592.56 85
1592.65 84
1592.74 83
1592.83 80
1592.93 76
1593.02 72
1593.11 68
1593.20 64
1593.29 60
1593.38 57
1593.48 55
1593.57 52
1593.66 49
1593.75 47
1593.84 45
1593.93 44
1594.02 44
1594.12 46
1594.21 48
1594.30 51
1594.39 53
1594.48 53
1594.57 53
1594.67 52
1594.76 50
1594.85 50
1594.94 50
1595.03 53
1595.12 58
1595.22 64
1595.31 70
1595.40 76
1595.49 80
1595.58 82
1595.67 82
1595.76 79
1595.86 75
1595.95 68
1596.04 61
1596.13 53
1596.22 44
1596.31 35
1596.41 26
1596.50 17
1596.59 9
1596.68 2
1596.77 0
1596.86 0
1596.96 0
1597.05 0
1597.14 0
1597.23 0
1597.32 0
1597.41 0
1597.51 0
1597.60 6
1597.69 15
1597.78 26
1597.87 39
1597.96 54
1598.06 69
1598.15 84
1598.24 96
1598.33 105
1598.42 111
1598.51 114
1598.61 114
1598.70 112
1598.79 108
1598.88 104
1598.97 100
1599.07 94
1599.16 89
1599.25 82
1599.34 75
1599.43 68
1599.52 60
1599.62 52
1599.71 44
1599.80 37
1599.89 32
1599.98 27
1600.07 23
1600.17 21
1600.26 19
1600.35 19
1600.44 21
1600.53 25
1600.62 31
1600.72 39
1600.81 49
1600.90 59
1600.99 68
1601.08 76
1601.18 81
1601.27 84
1601.36 85
1601.45 85
1601.54 83
1601.63 80
1601.73 77
1601.82 73
1601.91 70
1602.00 67
1602.09 65
1602.18 63
1602.28 61
1602.37 60
1602.46 57
1602.55 54
1602.64 51
1602.74 47
1602.83 44
1602.92 41
1603.01 40
1603.10 38
1603.19 37
1603.29 37
1603.38 36
1603.47 35
1603.56 34
1603.65 34
1603.75 34
1603.84 35
1603.93 38
1604.02 41
1604.11 44
1604.21 48
1604.30 52
1604.39 55
1604.48 58
1604.57 60
1604.66 62
1604.76 62
1604.85 63
1604.94 64
1605.03 66
1605.12 68
1605.22 70
1605.31 73
1605.40 74
1605.49 75
1605.58 75
1605.68 73
1605.77 72
1605.86 70
1605.95 68
1606.04 66
1606.13 64
1606.23 63
1606.32 62
1606.41 62
1606.50 63
1606.59 65
1606.69 69
1606.78 73
1606.87 78
1606.96 83
1607.05 88
1607.15 91
1607.24 94
1607.33 96
1607.42 97
1607.51 97
1607.61 97
1607.70 97
1607.79 97
1607.88 96
1607.97 94
1608.07 92
1608.16 88
1608.25 85
1608.34 82
1608.43 80
1608.53 80
1608.62 83
1608.71 88
1608.80 94
1608.89 101
1608.99 108
1609.08 113
1609.17 117
1609.26 120
1609.35 121
1609.45 121
1609.54 120
1609.63 119
1609.72 116
1609.81 111
1609.91 104
1610.00 95
1610.09 86
1610.18 76
1610.27 67
1610.37 59
1610.46 53
1610.55 50
1610.64 48
1610.73 47
1610.83 48
1610.92 49
1611.01 50
1611.10 52
1611.19 53
1611.29 53
1611.38 52
1611.47 51
1611.56 49
1611.65 47
1611.75 46
1611.84 45
1611.93 44
1612.02 44
1612.12 43
1612.21 42
1612.30 41
1612.39 40
1612.48 38
1612.58 38
1612.67 39
1612.76 41
1612.85 43
1612.94 47
1613.04 49
1613.13 51
1613.22 51
1613.31 48
1613.40 45
1613.50 40
1613.59 34
1613.68 30
1613.77 27
1613.87 25
1613.96 25
1614.05 25
1614.14 26
1614.23 27
1614.33 26
1614.42 25
1614.51 24
1614.60 23
1614.69 23
1614.79 24
1614.88 27
1614.97 31
1615.06 34
1615.16 37
1615.25 38
1615.34 37
1615.43 34
1615.52 30
1615.62 25
1615.71 22
1615.80 19
1615.89 18
1615.99 18
1616.08 19
1616.17 19
1616.26 20
1616.35 20
1616.45 21
1616.54 21
1616.63 21
1616.72 22
1616.82 24
1616.91 26
1617.00 28
1617.09 32
1617.18 36
1617.28 41
1617.37 46
1617.46 52
1617.55 57
1617.65 61
1617.74 65
1617.83 68
1617.92 70
1618.01 71
1618.11 71
1618.20 70
1618.29 69
1618.38 69
1618.48 69
1618.57 70
1618.66 74
1618.75 79
1618.84 86
1618.94 94
1619.03 102
1619.12 108
1619.21 112
1619.31 113
1619.40 111
1619.49 106
1619.58 99
1619.68 91
1619.77 84
1619.86 77
1619.95 73
1620.04 71
1620.14 72
1620.23 74
1620.32 77
1620.41 80
1620.51 83
1620.60 85
1620.69 88
1620.78 90
1620.88 93
1620.97 95
1621.06 98
1621.15 98
1621.25 97
1621.34 94
1621.43 89
1621.52 83
1621.61 78
1621.71 73
1621.80 69
1621.89 67
1621.98 66
1622.08 66
1622.17 66
1622.26 65
1622.35 65
1622.45 64
1622.54 64
1622.63 64
1622.72 65
1622.82 66
1622.91 67
1623.00 67
1623.09 66
1623.18 64
1623.28 61
1623.37 58
1623.46 55
1623.55 54
1623.65 53
1623.74 55
1623.83 57
1623.92 59
1624.02 62
1624.11 63
1624.20 64
1624.29 63
1624.39 61
1624.48 57
1624.57 52
1624.66 47
1624.76 40
1624.85 32
1624.94 24
1625.03 16
1625.13 9
1625.22 2
1625.31 0
1625.40 0
1625.50 0
1625.59 0
1625.68 0
1625.77 0
1625.87 6
1625.96 12
1626.05 20
1626.14 27
1626.24 33
1626.33 37
1626.42 39
1626.51 39
1626.61 37
1626.70 34
1626.79 32
1626.88 31
1626.98 32
1627.07 34
1627.16 38
1627.25 43
1627.35 48
1627.44 54
1627.53 59
1627.62 65
1627.72 70
1627.81 76
1627.90 81
1627.99 85
1628.09 87
1628.18 87
1628.27 83
1628.36 78
1628.46 71
1628.55 64
1628.64 57
1628.73 51
1628.83 48
1628.92 47
1629.01 50
1629.10 55
1629.20 61
1629.29 68
1629.38 74
1629.47 78
1629.57 79
1629.66 78
1629.75 76
1629.85 73
1629.94 71
1630.03 72
1630.12 75
1630.22 80
1630.31 87
1630.40 94
1630.49 100
1630.59 104
1630.68 104
1630.77 101
1630.86 95
1630.96 88
1631.05 80
1631.14 74
1631.23 71
1631.33 71
1631.42 75
1631.51 82
1631.60 90
1631.70 97
1631.79 102
1631.88 103
1631.98 101
1632.07 95
1632.16 88
1632.25 81
1632.35 74
1632.44 69
1632.53 65
1632.62 62
1632.72 59
1632.81 56
1632.90 53
1632.99 50
1633.09 46
1633.18 42
1633.27 39
1633.37 36
1633.46 32
1633.55 29
1633.64 26
1633.74 25
1633.83 25
1633.92 27
1634.01 32
1634.11 39
1634.20 46
1634.29 53
1634.39 57
1634.48 59
1634.57 56
1634.66 52
1634.76 46
1634.85 40
1634.94 35
1635.03 33
1635.13 33
1635.22 34
1635.31 36
1635.41 38
1635.50 39
1635.59 40
1635.68 40
1635.78 40
1635.87 41
1635.96 42
1636.05 43
1636.15 43
1636.24 41
1636.33 37
1636.43 32
1636.52 26
1636.61 21
1636.70 17
1636.80 16
1636.89 18
1636.98 22
1637.08 28
1637.17 34
1637.26 40
1637.35 45
1637.45 47
1637.54 46
1637.63 44
1637.73 39
1637.82 34
1637.91 28
1638.00 22
1638.10 18
1638.19 15
1638.28 15
1638.37 18
1638.47 24
1638.56 32
1638.65 42
1638.75 54
1638.84 66
1638.93 76
1639.02 83
1639.12 87
1639.21 87
1639.30 83
1639.40 77
1639.49 68
1639.58 57
1639.67 46
1639.77 36
1639.86 25
1639.95 16
1640.05 9
1640.14 3
1640.23 0
1640.33 0
1640.42 0
1640.51 1
1640.60 3
1640.70 6
1640.79 8
1640.88 11
1640.98 12
1641.07 13
1641.16 13
1641.25 12
1641.35 10
1641.44 8
1641.53 4
1641.63 1
1641.72 0
1641.81 0
1641.90 0
1642.00 0
1642.09 0
1642.18 0
1642.28 0
1642.37 1
1642.46 4
1642.56 6
1642.65 7
1642.74 9
1642.83 12
1642.93 18
1643.02 25
1643.11 35
1643.21 46
1643.30 57
1643.39 66
1643.48 72
1643.58 73
1643.67 71
1643.76 66
1643.86 57
1643.95 47
1644.04 36
1644.14 27
1644.23 20
1644.32 16
1644.41 15
1644.51 17
1644.60 21
1644.69 27
1644.79 33
1644.88 40
1644.97 47
1645.07 54
1645.16 58
1645.25 61
1645.35 61
1645.44 58
1645.53 53
1645.62 46
1645.72 38
1645.81 31
1645.90 25
1646.00 22
1646.09 22
1646.18 25
1646.28 30
1646.37 37
1646.46 44
1646.55 52
1646.65 60
1646.74 66
1646.83 70
1646.93 73
1647.02 73
1647.11 70
1647.21 66
1647.30 61
1647.39 56
1647.49 51
1647.58 48
1647.67 45
1647.76 44
1647.86 43
1647.95 41
1648.04 39
1648.14 36
1648.23 32
1648.32 28
1648.42 25
1648.51 23
1648.60 23
1648.70 24
1648.79 25
1648.88 27
1648.98 28
1649.07 28
1649.16 27
1649.25 26
1649.35 26
1649.44 25
1649.53 26
1649.63 27
1649.72 28
1649.81 30
1649.91 32
1650.00 34
1650.09 36
1650.19 38
1650.28 41
1650.37 43
1650.47 45
1650.56 46
1650.65 46
1650.75 45
1650.84 43
1650.93 40
1651.03 37
1651.12 35
1651.21 35
1651.30 37
1651.40 41
1651.49 48
1651.58 56
1651.68 64
1651.77 72
1651.86 78
1651.96 82
1652.05 83
1652.14 82
1652.24 80
1652.33 77
1652.42 75
1652.52 73
1652.61 73
1652.70 73
1652.80 72
1652.89 71
1652.98 69
1653.08 67
1653.17 64
1653.26 61
1653.36 59
1653.45 57
1653.54 56
1653.64 55
1653.73 53
1653.82 49
1653.92 45
1654.01 38
1654.10 31
1654.20 24
1654.29 16
1654.38 10
1654.48 6
1654.57 4
1654.66 3
1654.75 4
1654.85 5
1654.94 5
1655.03 5
1655.13 4
1655.22 1
1655.31 0
1655.41 0
1655.50 0
1655.59 0
1655.69 3
1655.78 9
1655.87 16
1655.97 22
1656.06 28
1656.15 32
1656.25 35
1656.34 37
1656.43 38
1656.53 39
1656.62 41
1656.71 42
1656.81 43
1656.90 43
1656.99 43
1657.09 43
1657.18 41
1657.27 39
1657.37 37
1657.46 34
1657.56 31
1657.65 28
1657.74 25
1657.84 23
1657.93 19
1658.02 16
1658.12 12
1658.21 9
1658.30 5
1658.40 3
1658.49 1
1658.58 0
1658.68 0
1658.77 0
1658.86 0
1658.96 0
1659.05 0
1659.14 0
1659.24 0
1659.33 0
1659.42 1
1659.52 6
1659.61 11
1659.70 18
1659.80 24
1659.89 29
1659.98 35
1660.08 41
1660.17 46
1660.26 52
1660.36 58
1660.45 63
1660.54 67
1660.64 69
1660.73 68
1660.82 65
1660.92 61
1661.01 58
1661.11 55
1661.20 53
1661.29 54
1661.39 56
1661.48 59
1661.57 64
1661.67 68
1661.76 73
1661.85 78
1661.95 83
1662.04 87
1662.13 90
1662.23 90
1662.32 88
1662.41 83
1662.51 76
1662.60 67
1662.69 58
1662.79 52
1662.88 49
1662.98 51
1663.07 59
1663.16 70
1663.26 83
1663.35 97
1663.44 109
1663.54 117
1663.63 121
1663.72 120
1663.82 115
1663.91 107
1664.00 97
1664.10 87
1664.19 77
1664.29 68
1664.38 60
1664.47 54
1664.57 49
1664.66 46
1664.75 45
1664.85 47
1664.94 49
1665.03 51
1665.13 53
1665.22 53
1665.31 51
1665.41 48
1665.50 44
1665.60 40
1665.69 37
1665.78 35
1665.88 35
1665.97 37
1666.06 39
1666.16 42
1666.25 46
1666.34 49
1666.44 53
1666.53 56
1666.63 60
1666.72 64
1666.81 68
1666.91 72
1667.00 76
1667.09 80
1667.19 83
1667.28 86
1667.37 87
1667.47 86
1667.56 84
1667.66 82
1667.75 80
1667.84 79
1667.94 79
1668.03 80
1668.12 81
1668.22 82
1668.31 82
1668.40 80
1668.50 75
1668.59 68
1668.69 59
1668.78 50
1668.87 42
1668.97 36
1669.06 33
1669.15 33
1669.25 35
1669.34 40
1669.44 46
1669.53 52
1669.62 58
1669.72 62
1669.81 65
1669.90 69
1670.00 73
1670.09 78
1670.19 83
1670.28 88
1670.37 92
1670.47 94
1670.56 92
1670.65 86
1670.75 77
1670.84 64
1670.94 51
1671.03 37
1671.12 26
1671.22 18
1671.31 15
1671.40 15
1671.50 19
1671.59 26
1671.69 35
1671.78 43
1671.87 50
1671.97 53
1672.06 54
1672.15 51
1672.25 47
1672.34 42
1672.44 37
1672.53 35
1672.62 35
1672.72 37
1672.81 41
1672.90 45
1673.00 50
1673.09 55
1673.19 58
1673.28 60
1673.37 62
1673.47 61
1673.56 58
1673.66 54
1673.75 47
1673.84 39
1673.94 31
1674.03 23
1674.12 17
1674.22 14
1674.31 15
1674.41 18
1674.50 25
1674.59 32
1674.69 40
1674.78 47
1674.88 51
1674.97 52
1675.06 51
1675.16 49
1675.25 45
1675.34 41
1675.44 39
1675.53 38
1675.63 39
1675.72 43
1675.81 48
1675.91 56
1676.00 64
1676.10 73
1676.19 81
1676.28 89
1676.38 94
1676.47 96
1676.57 96
1676.66 92
1676.75 87
1676.85 80
1676.94 72
1677.03 64
1677.13 59
1677.22 56
1677.32 55
1677.41 56
1677.50 59
1677.60 61
1677.69 61
1677.79 57
1677.88 50
1677.97 39
1678.07 27
1678.16 14
1678.26 2
1678.35 0
1678.44 0
1678.54 0
1678.63 0
1678.73 0
1678.82 0
1678.91 1
1679.01 4
1679.10 6
1679.20 7
1679.29 8
1679.38 8
1679.48 9
1679.57 12
1679.67 15
1679.76 18
1679.85 22
1679.95 25
1680.04 27
1680.14 29
1680.23 29
1680.32 29
1680.42 29
1680.51 29
1680.61 29
1680.70 28
1680.79 27
1680.89 26
1680.98 26
1681.08 26
1681.17 26
1681.26 27
1681.36 28
1681.45 29
1681.55 30
1681.64 30
1681.73 30
1681.83 31
1681.92 32
1682.02 34
1682.11 38
1682.20 43
1682.30 49
1682.39 56
1682.49 63
1682.58 70
1682.68 76
1682.77 81
1682.86 84
1682.96 84
1683.05 84
1683.15 82
1683.24 80
1683.33 79
1683.43 78
1683.52 77
1683.62 77
1683.71 77
1683.80 77
1683.90 77
1683.99 77
1684.09 76
1684.18 76
1684.27 75
1684.37 73
1684.46 71
1684.56 69
1684.65 66
1684.75 64
1684.84 64
1684.93 65
1685.03 67
1685.12 71
1685.22 77
1685.31 83
1685.40 90
1685.50 97
1685.59 104
1685.69 109
1685.78 112
1685.88 113
1685.97 113
1686.06 110
1686.16 106
1686.25 101
1686.35 96
1686.44 91
1686.53 86
1686.63 79
1686.72 73
1686.82 66
1686.91 59
1687.01 52
1687.10 47
1687.19 45
1687.29 44
1687.38 44
1687.48 46
1687.57 48
1687.67 51
1687.76 53
1687.85 54
1687.95 56
1688.04 58
1688.14 60
1688.23 61
1688.32 62
1688.42 61
1688.51 59
1688.61 55
1688.70 51
1688.80 47
1688.89 43
1688.98 41
1689.08 42
1689.17 44
1689.27 47
1689.36 52
1689.46 57
1689.55 63
1689.64 68
1689.74 71
1689.83 73
1689.93 74
1690.02 72
1690.12 70
1690.21 66
1690.30 63
1690.40 59
1690.49 57
1690.59 55
1690.68 53
1690.78 51
1690.87 49
1690.96 47
1691.06 46
1691.15 45
1691.25 46
1691.34 48
1691.44 51
1691.53 53
1691.62 56
1691.72 58
1691.81 59
1691.91 59
1692.00 59
1692.10 58
1692.19 59
1692.29 60
1692.38 61
1692.47 63
1692.57 64
1692.66 63
1692.76 61
1692.85 57
1692.95 51
1693.04 45
1693.13 40
1693.23 36
1693.32 34
1693.42 33
1693.51 33
1693.61 32
1693.70 30
1693.80 27
1693.89 23
1693.98 18
1694.08 14
1694.17 12
1694.27 12
1694.36 14
1694.46 17
1694.55 20
1694.64 23
1694.74 24
1694.83 25
1694.93 26
1695.02 28
1695.12 31
1695.21 36
1695.31 42
1695.40 48
1695.49 52
1695.59 56
1695.68 57
1695.78 57
1695.87 55
1695.97 54
1696.06 53
1696.16 53
1696.25 53
1696.34 54
1696.44 55
1696.53 54
1696.63 53
1696.72 51
1696.82 49
1696.91 47
1697.01 46
1697.10 46
1697.20 46
1697.29 46
1697.38 45
1697.48 42
1697.57 38
1697.67 34
1697.76 29
1697.86 25
1697.95 22
1698.05 22
1698.14 24
1698.23 28
1698.33 34
1698.42 41
1698.52 47
1698.61 54
1698.71 62
1698.80 69
1698.90 77
1698.99 85
1699.09 91
1699.18 94
1699.27 95
1699.37 92
1699.46 87
1699.56 81
1699.65 74
1699.75 69
1699.84 66
1699.94 64
1700.03 63
1700.13 60
1700.22 56
1700.31 51
1700.41 44
1700.50 38
1700.60 33
1700.69 31
1700.79 32
1700.88 36
1700.98 42
1701.07 49
1701.17 55
1701.26 59
1701.36 60
1701.45 59
1701.54 56
1701.64 52
1701.73 48
1701.83 44
1701.92 40
1702.02 37
1702.11 34
1702.21 31
1702.30 28
1702.40 26
1702.49 24
1702.59 24
1702.68 25
1702.77 27
1702.87 30
1702.96 31
1703.06 32
1703.15 31
1703.25 29
1703.34 27
1703.44 25
1703.53 24
1703.63 24
1703.72 24
1703.82 24
1703.91 23
1704.01 21
1704.10 18
1704.19 15
1704.29 11
1704.38 8
1704.48 6
1704.57 4
1704.67 2
1704.76 0
1704.86 0
1704.95 0
1705.05 0
1705.14 0
1705.24 0
1705.33 0
1705.43 0
1705.52 2
1705.62 6
1705.71 10
1705.80 12
1705.90 14
1705.99 15
1706.09 17
1706.18 19
1706.28 22
1706.37 27
1706.47 33
1706.56 39
1706.66 45
1706.75 49
1706.85 52
1706.94 53
1707.04 55
1707.13 57
1707.23 60
1707.32 65
1707.42 71
1707.51 77
1707.60 83
1707.70 86
1707.79 88
1707.89 87
1707.98 83
1708.08 79
1708.17 73
1708.27 67
1708.36 60
1708.46 55
1708.55 49
1708.65 45
1708.74 40
1708.84 36
1708.93 31
1709.03 26
1709.12 21
1709.22 16
1709.31 13
1709.41 13
1709.50 15
1709.60 20
1709.69 27
1709.79 35
1709.88 43
1709.98 48
1710.07 52
1710.16 53
1710.26 51
1710.35 49
1710.45 47
1710.54 45
1710.64 45
1710.73 46
1710.83 48
1710.92 51
1711.02 53
1711.11 55
1711.21 57
1711.30 58
1711.40 59
1711.49 59
1711.59 60
1711.68 60
1711.78 61
1711.87 62
1711.97 62
1712.06 60
1712.16 57
1712.25 53
1712.35 47
1712.44 40
1712.54 35
1712.63 30
1712.73 28
1712.82 28
1712.92 30
1713.01 34
1713.11 39
1713.20 46
1713.30 52
1713.39 59
1713.49 65
1713.58 70
1713.68 73
1713.77 74
1713.87 74
1713.96 71
1714.06 67
1714.15 62
1714.25 57
1714.34 53
1714.44 51
1714.53 50
1714.63 51
1714.72 51
1714.82 51
1714.91 50
1715.01 47
1715.10 44
1715.20 39
1715.29 35
1715.39 31
1715.48 27
1715.58 24
1715.67 21
1715.77 18
1715.86 15
1715.96 14
1716.05 13
1716.15 13
1716.24 15
1716.34 16
1716.43 18
1716.53 19
1716.62 19
1716.72 19
1716.81 17
1716.91 16
1717.00 14
1717.10 13
1717.19 11
1717.29 10
1717.38 8
1717.48 7
1717.57 5
1717.67 4
1717.76 3
1717.86 3
1717.95 3
1718.05 3
1718.14 3
1718.24 3
1718.33 3
1718.43 3
1718.52 4
1718.62 6
1718.71 10
1718.81 16
1718.90 24
1719.00 33
1719.09 42
1719.19 51
1719.28 58
1719.38 63
1719.47 65
1719.57 64
1719.66 60
1719.76 55
1719.85 47
1719.95 39
1720.04 30
1720.14 21
1720.23 13
1720.33 6
1720.42 0
1720.52 0
1720.61 0
1720.71 0
1720.80 0
1720.90 0
1720.99 4
1721.09 10
1721.18 15
1721.28 19
1721.38 20
1721.47 18
1721.57 13
1721.66 6
1721.76 0
1721.85 0
1721.95 0
1722.04 0
1722.14 0
1722.23 0
1722.33 0
1722.42 0
1722.52 2
1722.61 7
1722.71 11
1722.80 15
1722.90 20
1722.99 26
1723.09 31
1723.18 36
1723.28 41
1723.37 45
1723.47 47
1723.56 48
1723.66 47
1723.76 46
1723.85 44
1723.95 41
1724.04 40
1724.14 40
1724.23 41
1724.33 44
1724.42 48
1724.52 52
1724.61 57
1724.71 61
1724.80 63
1724.90 63
1724.99 62
1725.09 58
1725.18 53
1725.28 46
1725.37 40
1725.47 34
1725.56 29
1725.66 25
1725.76 23
1725.85 21
1725.95 20
1726.04 20
1726.14 21
1726.23 23
1726.33 26
1726.42 30
1726.52 35
1726.61 40
1726.71 45
1726.80 49
1726.90 52
1726.99 51
1727.09 49
1727.18 45
1727.28 39
1727.38 32
1727.47 25
1727.57 19
1727.66 13
1727.76 8
1727.85 4
1727.95 3
1728.04 3
1728.14 6
1728.23 11
1728.33 18
1728.42 24
1728.52 31
1728.62 37
1728.71 41
1728.81 46
1728.90 49
1729.00 52
1729.09 55
1729.19 58
1729.28 59
1729.38 61
1729.47 62
1729.57 64
1729.66 67
1729.76 71
1729.85 76
1729.95 80
1730.05 85
1730.14 87
1730.24 89
1730.33 88
1730.43 86
1730.52 83
1730.62 79
1730.71 75
1730.81 70
1730.90 67
1731.00 63
1731.10 61
1731.19 60
1731.29 61
1731.38 64
1731.48 68
1731.57 74
1731.67 81
1731.76 88
1731.86 94
1731.95 98
1732.05 99
1732.15 97
1732.24 93
1732.34 86
1732.43 78
1732.53 70
1732.62 61
1732.72 53
1732.81 46
1732.91 40
1733.00 35
1733.10 31
1733.20 30
1733.29 30
1733.39 32
1733.48 35
1733.58 39
1733.67 43
1733.77 46
1733.86 47
1733.96 47
1734.05 45
1734.15 43
1734.25 40
1734.34 38
1734.44 36
1734.53 36
1734.63 37
1734.72 38
1734.82 39
1734.91 39
1735.01 39
1735.11 38
1735.20 38
1735.30 39
1735.39 42
1735.49 48
1735.58 54
1735.68 62
1735.77 70
1735.87 76
1735.97 79
1736.06 80
1736.16 78
1736.25 74
1736.35 67
1736.44 59
1736.54 51
1736.63 44
1736.73 37
1736.83 32
1736.92 28
1737.02 25
1737.11 21
1737.21 17
1737.30 11
1737.40 4
1737.49 0
1737.59 0
1737.69 0
1737.78 0
1737.88 0
1737.97 0
1738.07 0
1738.16 0
1738.26 7
1738.36 14
1738.45 18
1738.55 21
1738.64 24
1738.74 26
1738.83 29
1738.93 33
1739.02 38
1739.12 45
1739.22 51
1739.31 56
1739.41 60
1739.50 63
1739.60 65
1739.69 66
1739.79 66
1739.89 66
1739.98 65
1740.08 65
1740.17 65
1740.27 64
1740.36 63
1740.46 62
1740.56 60
1740.65 58
1740.75 56
1740.84 54
1740.94 53
1741.03 53
1741.13 55
1741.23 58
1741.32 64
1741.42 71
1741.51 80
1741.61 90
1741.70 100
1741.80 111
1741.90 120
1741.99 129
1742.09 138
1742.18 146
1742.28 154
1742.37 160
1742.47 165
1742.57 168
1742.66 169
1742.76 167
1742.85 162
1742.95 156
1743.04 149
1743.14 142
1743.24 135
1743.33 129
1743.43 124
1743.52 122
1743.62 122
1743.71 126
1743.81 132
1743.91 138
1744.00 144
1744.10 148
1744.19 148
1744.29 146
1744.39 140
1744.48 133
1744.58 124
1744.67 116
1744.77 107
1744.86 100
1744.96 92
1745.06 84
1745.15 77
1745.25 71
1745.34 66
1745.44 63
1745.53 61
1745.63 62
1745.73 64
1745.82 67
1745.92 71
1746.01 76
1746.11 82
1746.21 88
1746.30 94
1746.40 101
1746.49 109
1746.59 119
1746.68 131
1746.78 145
1746.88 161
1746.97 180
1747.07 198
1747.16 216
1747.26 232
1747.36 246
1747.45 259
1747.55 271
1747.64 286
1747.74 303
1747.84 325
1747.93 353
1748.03 386
1748.12 422
1748.22 462
1748.31 502
1748.41 540
1748.51 574
1748.60 603
1748.70 628
1748.79 647
1748.89 664
1748.99 679
1749.08 695
1749.18 713
1749.27 731
1749.37 750
1749.47 767
1749.56 779
1749.66 784
1749.75 780
1749.85 766
1749.95 744
1750.04 715
1750.14 683
1750.23 650
1750.33 620
1750.43 595
1750.52 574
1750.62 558
1750.71 544
1750.81 530
1750.91 514
1751.00 497
1751.10 477
1751.19 457
1751.29 437
1751.39 419
1751.48 403
1751.58 388
1751.67 374
1751.77 360
1751.86 345
1751.96 329
1752.06 311
1752.15 293
1752.25 276
1752.35 262
1752.44 249
1752.54 240
1752.63 233
1752.73 228
1752.83 225
1752.92 220
1753.02 214
1753.11 205
1753.21 195
1753.31 183
1753.40 171
1753.50 159
1753.59 149
1753.69 142
1753.79 137
1753.88 133
1753.98 131
1754.07 130
1754.17 128
1754.27 126
1754.36 123
1754.46 119
1754.55 114
1754.65 107
1754.75 99
1754.84 90
1754.94 80
1755.03 71
1755.13 64
1755.23 60
1755.32 59
1755.42 61
1755.51 65
1755.61 69
1755.71 72
1755.80 72
1755.90 70
1756.00 67
1756.09 62
1756.19 57
1756.28 53
1756.38 50
1756.48 48
1756.57 46
1756.67 46
1756.76 47
1756.86 49
1756.96 53
1757.05 59
1757.15 66
1757.25 74
1757.34 82
1757.44 88
1757.53 91
1757.63 92
1757.73 90
1757.82 87
1757.92 82
1758.01 77
1758.11 71
1758.21 66
1758.30 61
1758.40 56
1758.50 53
1758.59 50
1758.69 49
1758.78 49
1758.88 50
1758.98 52
1759.07 54
1759.17 57
1759.26 60
1759.36 62
1759.46 63
1759.55 62
1759.65 59
1759.75 56
1759.84 52
1759.94 48
1760.03 47
1760.13 47
1760.23 49
1760.32 53
1760.42 58
1760.52 62
1760.61 66
1760.71 68
1760.80 69
1760.90 68
1761.00 66
1761.09 63
1761.19 59
1761.29 56
1761.38 54
1761.48 53
1761.57 55
1761.67 60
1761.77 66
1761.86 74
1761.96 81
1762.06 87
1762.15 92
1762.25 93
1762.34 93
1762.44 91
1762.54 90
1762.63 90
1762.73 91
1762.83 94
1762.92 97
1763.02 99
1763.11 100
1763.21 99
1763.31 95
1763.40 90
1763.50 85
1763.60 81
1763.69 78
1763.79 77
1763.89 78
1763.98 81
1764.08 84
1764.17 88
1764.27 91
1764.37 93
1764.46 95
1764.56 96
1764.66 96
1764.75 96
1764.85 94
1764.95 90
1765.04 86
1765.14 81
1765.23 75
1765.33 70
1765.43 66
1765.52 63
1765.62 62
1765.72 62
1765.81 63
1765.91 64
1766.01 66
1766.10 67
1766.20 67
1766.29 66
1766.39 64
1766.49 60
1766.58 55
1766.68 47
1766.78 40
1766.87 32
1766.97 26
1767.07 22
1767.16 21
1767.26 22
1767.35 24
1767.45 27
1767.55 30
1767.64 31
1767.74 32
1767.84 31
1767.93 30
1768.03 29
1768.13 28
1768.22 29
1768.32 29
1768.42 30
1768.51 30
1768.61 29
1768.70 27
1768.80 24
1768.90 20
1768.99 16
1769.09 12
1769.19 8
1769.28 4
1769.38 1
1769.48 0
1769.57 0
1769.67 0
1769.77 0
1769.86 0
1769.96 0
1770.06 0
1770.15 0
1770.25 2
1770.35 7
1770.44 13
1770.54 19
1770.63 25
1770.73 31
1770.83 36
1770.92 40
1771.02 43
1771.12 45
1771.21 46
1771.31 48
1771.41 50
1771.50 54
1771.60 58
1771.70 62
1771.79 65
1771.89 66
1771.99 65
1772.08 61
1772.18 55
1772.28 48
1772.37 41
1772.47 35
1772.57 29
1772.66 25
1772.76 21
1772.86 18
1772.95 16
1773.05 15
1773.14 15
1773.24 18
1773.34 22
1773.43 28
1773.53 35
1773.63 42
1773.72 48
1773.82 54
1773.92 58
1774.01 61
1774.11 64
1774.21 65
1774.30 66
1774.40 65
1774.50 63
1774.59 60
1774.69 56
1774.79 51
1774.88 46
1774.98 43
1775.08 41
1775.17 41
1775.27 42
1775.37 43
1775.46 44
1775.56 42
1775.66 39
1775.75 34
1775.85 29
1775.95 24
1776.04 20
1776.14 18
1776.24 19
1776.33 20
1776.43 23
1776.53 25
1776.62 27
1776.72 28
1776.82 28
1776.91 27
1777.01 27
1777.11 26
1777.20 24
1777.30 22
1777.40 19
1777.49 16
1777.59 12
1777.69 8
1777.78 5
1777.88 2
1777.98 1
1778.07 2
1778.17 3
1778.27 6
1778.36 9
1778.46 12
1778.56 16
1778.65 18
1778.75 20
1778.85 20
1778.94 19
1779.04 17
1779.14 14
1779.23 10
1779.33 7
1779.43 3
1779.52 1
1779.62 0
1779.72 0
1779.82 0
1779.91 0
1780.01 0
1780.11 0
1780.20 0
1780.30 0
1780.40 0
1780.49 5
1780.59 12
1780.69 22
1780.78 34
1780.88 47
1780.98 59
1781.07 72
1781.17 83
1781.27 91
1781.36 97
1781.46 100
1781.56 101
1781.65 100
1781.75 98
1781.85 96
1781.94 93
1782.04 91
1782.14 88
1782.24 84
1782.33 79
1782.43 72
1782.53 64
1782.62 55
1782.72 45
1782.82 37
1782.91 29
1783.01 24
1783.11 20
1783.20 18
1783.30 16
1783.40 13
1783.49 10
1783.59 7
1783.69 4
1783.78 1
1783.88 1
1783.98 2
1784.08 5
1784.17 9
1784.27 14
1784.37 19
1784.46 24
1784.56 30
1784.66 35
1784.75 41
1784.85 47
1784.95 53
1785.04 57
1785.14 58
1785.24 57
1785.33 52
1785.43 46
1785.53 38
1785.63 31
1785.72 25
1785.82 20
1785.92 18
1786.01 17
1786.11 18
1786.21 19
1786.30 19
1786.40 20
1786.50 20
1786.59 20
1786.69 20
1786.79 20
1786.89 22
1786.98 24
1787.08 27
1787.18 30
1787.27 33
1787.37 35
1787.47 36
1787.56 34
1787.66 31
1787.76 26
1787.86 22
1787.95 17
1788.05 14
1788.15 14
1788.24 15
1788.34 19
1788.44 24
1788.53 29
1788.63 33
1788.73 34
1788.83 33
1788.92 30
1789.02 25
1789.12 20
1789.21 17
1789.31 15
1789.41 15
1789.50 18
1789.60 22
1789.70 27
1789.80 31
1789.89 34
1789.99 36
1790.09 37
1790.18 38
1790.28 39
1790.38 41
1790.47 43
1790.57 45
1790.67 46
1790.77 47
1790.86 46
1790.96 44
1791.06 41
1791.15 38
1791.25 36
1791.35 34
1791.45 34
1791.54 36
1791.64 39
1791.74 42
1791.83 46
1791.93 51
1792.03 55
1792.13 58
1792.22 60
1792.32 62
1792.42 62
1792.51 62
1792.61 61
1792.71 59
1792.80 56
1792.90 52
1793.00 46
1793.10 39
1793.19 30
1793.29 21
1793.39 11
1793.48 2
1793.58 0
1793.68 0
1793.78 0
1793.87 0
1793.97 0
1794.07 0
1794.16 4
1794.26 13
1794.36 21
1794.46 29
1794.55 37
1794.65 43
1794.75 47
1794.84 49
1794.94 49
1795.04 46
1795.14 41
1795.23 35
1795.33 27
1795.43 19
1795.52 11
1795.62 4
1795.72 0
1795.82 0
1795.91 0
1796.01 0
1796.11 0
1796.21 0
1796.30 0
1796.40 1
1796.50 2
1796.59 2
1796.69 3
1796.79 4
1796.89 7
1796.98 10
1797.08 14
1797.18 18
1797.27 22
1797.37 25
1797.47 26
1797.57 26
1797.66 25
1797.76 23
1797.86 21
1797.96 19
1798.05 16
1798.15 14
1798.25 11
1798.34 9
1798.44 7
1798.54 6
1798.64 7
1798.73 10
1798.83 15
1798.93 22
1799.03 30
1799.12 40
1799.22 50
1799.32 59
1799.41 67
1799.51 72
1799.61 74
1799.71 75
1799.80 73
1799.90 70
1800.00 66
1800.10 61
1800.19 56
1800.29 51
1800.39 45
1800.48 39
1800.58 32
1800.68 25
1800.78 20
1800.87 16
1800.97 15
1801.07 18
1801.17 23
1801.26 30
1801.36 39
1801.46 47
1801.56 55
1801.65 61
1801.75 66
1801.85 70
1801.95 73
1802.04 76
1802.14 80
1802.24 85
1802.33 91
1802.43 99
1802.53 107
1802.63 115
1802.72 123
1802.82 129
1802.92 135
1803.02 141
1803.11 146
1803.21 153
1803.31 160
1803.41 167
1803.50 174
1803.60 180
1803.70 185
1803.80 187
1803.89 187
1803.99 185
1804.09 181
1804.19 178
1804.28 175
1804.38 174
1804.48 174
1804.57 178
1804.67 184
1804.77 193
1804.87 206
1804.96 222
1805.06 240
1805.16 260
1805.26 280
1805.35 300
1805.45 319
1805.55 334
1805.65 346
1805.74 354
1805.84 357
1805.94 357
1806.04 355
1806.13 352
1806.23 350
1806.33 350
1806.43 353
1806.52 358
1806.62 363
1806.72 367
1806.82 368
1806.91 364
1807.01 357
1807.11 347
1807.21 336
1807.30 328
1807.40 322
1807.50 319
1807.60 319
1807.69 320
1807.79 321
1807.89 320
1807.99 317
1808.08 311
1808.18 303
1808.28 294
1808.38 284
1808.47 274
1808.57 264
1808.67 253
1808.77 243
1808.86 233
1808.96 223
1809.06 214
1809.16 206
1809.25 199
1809.35 190
1809.45 181
1809.55 170
1809.64 158
1809.74 147
1809.84 136
1809.94 128
1810.04 123
1810.13 122
1810.23 123
1810.33 126
1810.43 129
1810.52 131
1810.62 131
1810.72 130
1810.82 129
1810.91 127
1811.01 126
1811.11 124
1811.21 122
1811.30 119
1811.40 114
1811.50 108
1811.60 101
1811.69 94
1811.79 86
1811.89 78
1811.99 71
1812.08 64
1812.18 57
1812.28 51
1812.38 46
1812.48 41
1812.57 39
1812.67 38
1812.77 39
1812.87 40
1812.96 41
1813.06 39
1813.16 35
1813.26 30
1813.35 22
1813.45 16
1813.55 10
1813.65 8
1813.75 9
1813.84 13
1813.94 18
1814.04 25
1814.14 32
1814.23 39
1814.33 46
1814.43 51
1814.53 56
1814.62 60
1814.72 61
1814.82 61
1814.92 57
1815.02 51
1815.11 43
1815.21 34
1815.31 25
1815.41 16
1815.50 9
1815.60 4
1815.70 0
1815.80 0
1815.89 0
1815.99 0
1816.09 0
1816.19 0
1816.29 0
1816.38 0
1816.48 0
1816.58 1
1816.68 3
1816.77 6
1816.87 8
1816.97 9
1817.07 10
1817.17 10
1817.26 9
1817.36 8
1817.46 8
1817.56 8
1817.65 10
1817.75 14
1817.85 18
1817.95 23
1818.05 30
1818.14 36
1818.24 44
1818.34 52
1818.44 62
1818.53 72
1818.63 83
1818.73 94
1818.83 103
1818.93 110
1819.02 113
1819.12 113
1819.22 110
1819.32 104
1819.41 98
1819.51 91
1819.61 85
1819.71 80
1819.81 76
1819.90 72
1820.00 69
1820.10 67
1820.20 65
1820.30 64
1820.39 63
1820.49 64
1820.59 66
1820.69 68
1820.78 71
1820.88 74
1820.98 78
1821.08 81
1821.18 84
1821.27 86
1821.37 87
1821.47 86
1821.57 83
1821.67 79
1821.76 74
1821.86 69
1821.96 63
1822.06 59
1822.16 56
1822.25 55
1822.35 56
1822.45 58
1822.55 61
1822.64 65
1822.74 69
1822.84 72
1822.94 74
1823.04 74
1823.13 73
1823.23 72
1823.33 71
1823.43 70
1823.53 71
1823.62 74
1823.72 78
1823.82 82
1823.92 85
1824.02 88
1824.11 88
1824.21 86
1824.31 82
1824.41 76
1824.51 69
1824.60 62
1824.70 55
1824.80 50
1824.90 46
1825.00 45
1825.09 46
1825.19 49
1825.29 54
1825.39 59
1825.49 63
1825.58 65
1825.68 66
1825.78 66
1825.88 65
1825.98 65
1826.07 67
1826.17 71
1826.27 76
1826.37 83
1826.47 90
1826.56 95
1826.66 97
1826.76 97
1826.86 95
1826.96 91
1827.05 86
1827.15 80
1827.25 75
1827.35 70
1827.45 66
1827.54 62
1827.64 58
1827.74 56
1827.84 54
1827.94 53
1828.03 53
1828.13 55
1828.23 58
1828.33 61
1828.43 65
1828.52 68
1828.62 70
1828.72 70
1828.82 70
1828.92 68
1829.01 66
1829.11 64
1829.21 64
1829.31 64
1829.41 65
1829.51 67
1829.60 69
1829.70 72
1829.80 73
1829.90 74
1830.00 72
1830.09 68
1830.19 61
1830.29 52
1830.39 42
1830.49 32
1830.58 22
1830.68 14
1830.78 9
1830.88 5
1830.98 3
1831.08 2
1831.17 2
1831.27 2
1831.37 5
1831.47 8
1831.57 14
1831.66 21
1831.76 29
1831.86 37
1831.96 43
1832.06 47
1832.16 49
1832.25 50
1832.35 50
1832.45 50
1832.55 51
1832.65 54
1832.74 58
1832.84 63
1832.94 66
1833.04 69
1833.14 69
1833.24 67
1833.33 64
1833.43 60
1833.53 56
1833.63 54
1833.73 54
1833.82 57
1833.92 61
1834.02 67
1834.12 74
1834.22 80
1834.32 85
1834.41 88
1834.51 89
1834.61 88
1834.71 85
1834.81 82
1834.91 78
1835.00 75
1835.10 73
1835.20 74
1835.30 77
1835.40 82
1835.49 89
1835.59 96
1835.69 102
1835.79 107
1835.89 109
1835.99 109
1836.08 108
1836.18 105
1836.28 103
1836.38 100
1836.48 98
1836.58 97
1836.67 95
1836.77 92
1836.87 88
1836.97 83
1837.07 77
1837.17 70
1837.26 62
1837.36 55
1837.46 49
1837.56 45
1837.66 42
1837.76 41
1837.85 42
1837.95 44
1838.05 46
1838.15 48
1838.25 50
1838.35 53
1838.44 56
1838.54 59
1838.64 61
1838.74 62
1838.84 61
1838.94 58
1839.03 52
1839.13 44
1839.23 36
1839.33 30
1839.43 26
1839.53 25
1839.62 28
1839.72 35
1839.82 43
1839.92 50
1840.02 57
1840.12 60
1840.21 60
1840.31 57
1840.41 52
1840.51 46
1840.61 41
1840.71 37
1840.80 35
1840.90 35
1841.00 37
1841.10 39
1841.20 42
1841.30 45
1841.40 46
1841.49 47
1841.59 48
1841.69 49
1841.79 50
1841.89 51
1841.99 52
1842.08 52
1842.18 49
1842.28 44
1842.38 37
1842.48 28
1842.58 19
1842.67 10
1842.77 4
1842.87 0
1842.97 0
1843.07 0
1843.17 1
1843.27 2
1843.36 4
1843.46 4
1843.56 4
1843.66 3
1843.76 2
1843.86 2
1843.95 1
1844.05 1
1844.15 1
1844.25 0
1844.35 0
1844.45 0
1844.55 0
1844.64 0
1844.74 0
1844.84 0
1844.94 4
1845.04 9
1845.14 14
1845.24 17
1845.33 19
1845.43 18
1845.53 16
1845.63 12
1845.73 9
1845.83 6
1845.93 4
1846.02 4
1846.12 4
1846.22 5
1846.32 6
1846.42 7
1846.52 9
1846.62 12
1846.71 15
1846.81 18
1846.91 23
1847.01 28
1847.11 34
1847.21 40
1847.31 47
1847.40 53
1847.50 58
1847.60 61
1847.70 63
1847.80 62
1847.90 61
1848.00 59
1848.09 57
1848.19 55
1848.29 54
1848.39 55
1848.49 57
1848.59 60
1848.69 65
1848.78 69
1848.88 73
1848.98 75
1849.08 75
1849.18 74
1849.28 72
1849.38 70
1849.47 70
1849.57 71
1849.67 74
1849.77 78
1849.87 82
1849.97 85
1850.07 87
1850.17 86
1850.26 83
1850.36 79
1850.46 73
1850.56 67
1850.66 61
1850.76 56
1850.86 50
1850.95 45
1851.05 39
1851.15 34
1851.25 29
1851.35 24
1851.45 19
1851.55 15
1851.65 12
1851.74 11
1851.84 11
1851.94 14
1852.04 19
1852.14 28
1852.24 39
1852.34 51
1852.43 65
1852.53 77
1852.63 88
1852.73 95
1852.83 97
1852.93 96
1853.03 91
1853.13 83
1853.22 74
1853.32 66
1853.42 57
1853.52 50
1853.62 44
1853.72 38
1853.82 33
1853.92 30
1854.01 27
1854.11 25
1854.21 25
1854.31 26
1854.41 28
1854.51 29
1854.61 30
1854.71 30
1854.80 29
1854.90 26
1855.00 23
1855.10 19
1855.20 15
1855.30 12
1855.40 9
1855.50 7
1855.60 5
1855.69 4
1855.79 4
1855.89 4
1855.99 3
1856.09 2
1856.19 0
1856.29 0
1856.39 0
1856.48 0
1856.58 0
1856.68 0
1856.78 0
1856.88 6
1856.98 13
1857.08 21
1857.18 27
1857.28 31
1857.37 34
1857.47 35
1857.57 37
1857.67 40
1857.77 43
1857.87 47
1857.97 50
1858.07 52
1858.16 52
1858.26 50
1858.36 46
1858.46 40
1858.56 33
1858.66 26
1858.76 20
1858.86 16
1858.96 14
1859.05 14
1859.15 16
1859.25 21
1859.35 28
1859.45 36
1859.55 44
1859.65 50
1859.75 56
1859.85 59
1859.94 60
1860.04 59
1860.14 57
1860.24 55
1860.34 52
1860.44 49
1860.54 46
1860.64 44
1860.74 41
1860.84 39
1860.93 37
1861.03 36
1861.13 35
1861.23 34
1861.33 32
1861.43 31
1861.53 29
1861.63 28
1861.73 27
1861.82 28
1861.92 31
1862.02 36
1862.12 41
1862.22 47
1862.32 51
1862.42 53
1862.52 53
1862.62 50
1862.72 46
1862.81 41
1862.91 36
1863.01 31
1863.11 28
1863.21 24
1863.31 21
1863.41 17
1863.51 14
1863.61 10
1863.71 7
1863.80 6
1863.90 7
1864.00 11
1864.10 19
1864.20 29
1864.30 41
1864.40 54
1864.50 67
1864.60 78
1864.70 87
1864.79 93
1864.89 96
1864.99 98
1865.09 97
1865.19 96
1865.29 93
1865.39 89
1865.49 85
1865.59 79
1865.69 73
1865.79 67
1865.88 63
1865.98 61
1866.08 61
1866.18 62
1866.28 64
1866.38 66
1866.48 67
1866.58 68
1866.68 69
1866.78 72
1866.88 77
1866.97 84
1867.07 93
1867.17 102
1867.27 110
1867.37 115
1867.47 118
1867.57 120
1867.67 120
1867.77 119
1867.87 120
1867.97 121
1868.06 123
1868.16 125
1868.26 127
1868.36 127
1868.46 125
1868.56 121
1868.66 115
1868.76 107
1868.86 100
1868.96 93
1869.06 87
1869.16 83
1869.25 80
1869.35 79
1869.45 78
1869.55 77
1869.65 76
1869.75 76
1869.85 75
1869.95 74
1870.05 74
1870.15 74
1870.25 74
1870.35 75
1870.44 74
1870.54 72
1870.64 69
1870.74 65
1870.84 60
1870.94 56
1871.04 53
1871.14 52
1871.24 52
1871.34 54
1871.44 55
1871.54 56
1871.64 55
1871.73 54
1871.83 51
1871.93 49
1872.03 47
1872.13 46
1872.23 48
1872.33 53
1872.43 61
1872.53 71
1872.63 82
1872.73 94
1872.83 104
1872.93 112
1873.02 116
1873.12 116
1873.22 113
1873.32 107
1873.42 100
1873.52 95
1873.62 91
1873.72 89
1873.82 89
1873.92 90
1874.02 91
1874.12 90
1874.22 86
1874.32 80
1874.41 73
1874.51 64
1874.61 55
1874.71 48
1874.81 43
1874.91 42
1875.01 44
1875.11 49
1875.21 55
1875.31 61
1875.41 65
1875.51 68
1875.61 68
1875.71 67
1875.80 67
1875.90 68
1876.00 71
1876.10 78
1876.20 87
1876.30 96
1876.40 104
1876.50 109
1876.60 112
1876.70 112
1876.80 109
1876.90 106
1877.00 103
1877.10 100
1877.20 97
1877.30 94
1877.39 91
1877.49 88
1877.59 84
1877.69 81
1877.79 78
1877.89 75
1877.99 73
1878.09 71
1878.19 69
1878.29 66
1878.39 63
1878.49 59
1878.59 55
1878.69 51
1878.79 48
1878.89 45
1878.99 43
1879.08 41
1879.18 41
1879.28 40
1879.38 41
1879.48 43
1879.58 45
1879.68 48
1879.78 51
1879.88 54
1879.98 56
1880.08 56
1880.18 56
1880.28 55
1880.38 54
1880.48 54
1880.58 55
1880.68 56
1880.78 58
1880.87 58
1880.97 58
1881.07 57
1881.17 56
1881.27 54
1881.37 53
1881.47 51
1881.57 49
1881.67 46
1881.77 40
1881.87 33
1881.97 24
1882.07 15
1882.17 7
1882.27 1
1882.37 0
1882.47 0
1882.57 0
1882.67 0
1882.76 5
1882.86 11
1882.96 18
1883.06 26
1883.16 34
1883.26 41
1883.36 47
1883.46 51
1883.56 53
1883.66 52
1883.76 49
1883.86 45
1883.96 40
1884.06 35
1884.16 31
1884.26 28
1884.36 26
1884.46 24
1884.56 22
1884.66 19
1884.76 14
1884.86 8
1884.96 1
1885.05 0
1885.15 0
1885.25 0
1885.35 0
1885.45 0
1885.55 0
1885.65 0
1885.75 2
1885.85 13
1885.95 24
1886.05 35
1886.15 43
1886.25 49
1886.35 52
1886.45 53
1886.55 53
1886.65 51
1886.75 49
1886.85 47
1886.95 45
1887.05 43
1887.15 40
1887.25 37
1887.35 33
1887.45 29
1887.54 25
1887.64 21
1887.74 17
1887.84 15
1887.94 13
1888.04 11
1888.14 9
1888.24 8
1888.34 7
1888.44 9
1888.54 12
1888.64 18
1888.74 26
1888.84 36
1888.94 46
1889.04 55
1889.14 63
1889.24 68
1889.34 70
1889.44 70
1889.54 67
1889.64 63
1889.74 57
1889.84 51
1889.94 45
1890.04 40
1890.14 35
1890.24 31
1890.34 29
1890.44 27
1890.54 26
1890.64 26
1890.73 28
1890.83 31
1890.93 37
1891.03 45
1891.13 55
1891.23 66
1891.33 75
1891.43 82
1891.53 85
1891.63 85
1891.73 81
1891.83 76
1891.93 70
1892.03 64
1892.13 60
1892.23 58
1892.33 59
1892.43 61
1892.53 66
1892.63 71
1892.73 77
1892.83 83
1892.93 88
1893.03 92
1893.13 92
1893.23 90
1893.33 85
1893.43 77
1893.53 68
1893.63 59
1893.73 52
1893.83 48
1893.93 48
1894.03 52
1894.13 59
1894.23 68
1894.33 76
1894.43 83
1894.53 86
1894.63 87
1894.73 85
1894.83 81
1894.93 77
1895.03 73
1895.13 71
1895.23 68
1895.33 66
1895.43 63
1895.53 60
1895.62 55
1895.72 50
1895.82 45
1895.92 39
1896.02 34
1896.12 31
1896.22 30
1896.32 30
1896.42 32
1896.52 34
1896.62 37
1896.72 38
1896.82 38
1896.92 36
1897.02 32
1897.12 29
1897.22 25
1897.32 23
1897.42 23
1897.52 24
1897.62 26
1897.72 27
1897.82 28
1897.92 28
1898.02 27
1898.12 27
1898.22 28
1898.32 30
1898.42 35
1898.52 41
1898.62 48
1898.72 56
1898.82 63
1898.92 68
1899.02 72
1899.12 75
1899.22 76
1899.32 77
1899.42 77
1899.52 76
1899.62 74
1899.72 71
1899.82 67
1899.92 61
1900.02 55
1900.12 48
1900.22 41
1900.32 36
1900.42 31
1900.52 28
1900.62 27
1900.72 27
1900.82 27
1900.92 28
1901.02 28
1901.12 28
1901.22 28
1901.32 28
1901.42 29
1901.52 29
1901.62 28
1901.72 27
1901.82 25
1901.92 22
1902.02 18
1902.12 15
1902.22 14
1902.32 16
1902.42 22
1902.52 32
1902.62 44
1902.72 57
1902.82 70
1902.92 79
1903.02 85
1903.12 87
1903.22 87
1903.32 85
1903.42 85
1903.52 87
1903.62 92
1903.72 99
1903.82 108
1903.92 115
1904.02 120
1904.12 121
1904.22 118
1904.32 113
1904.42 108
1904.52 102
1904.62 96
1904.72 91
1904.82 86
1904.92 81
1905.02 74
1905.12 68
1905.22 63
1905.32 61
1905.42 62
1905.52 66
1905.62 73
1905.72 81
1905.82 88
1905.92 94
1906.02 96
1906.12 95
1906.22 91
1906.32 85
1906.43 79
1906.53 74
1906.63 71
1906.73 71
1906.83 73
1906.93 77
1907.03 83
1907.13 89
1907.23 95
1907.33 99
1907.43 103
1907.53 107
1907.63 110
1907.73 113
1907.83 115
1907.93 114
1908.03 111
1908.13 105
1908.23 96
1908.33 85
1908.43 75
1908.53 67
1908.63 62
1908.73 59
1908.83 59
1908.93 60
1909.03 61
1909.13 62
1909.23 62
1909.33 62
1909.43 63
1909.53 64
1909.63 67
1909.73 70
1909.83 73
1909.93 76
1910.03 78
1910.13 79
1910.23 79
1910.33 77
1910.43 75
1910.53 71
1910.63 66
1910.73 60
1910.83 54
1910.93 46
1911.03 38
1911.13 31
1911.24 24
1911.34 18
1911.44 13
1911.54 9
1911.64 6
1911.74 5
1911.84 3
1911.94 2
1912.04 1
1912.14 0
1912.24 0
1912.34 0
1912.44 0
1912.54 0
1912.64 0
1912.74 0
1912.84 2
1912.94 11
1913.04 21
1913.14 32
1913.24 41
1913.34 48
1913.44 51
1913.54 51
1913.64 49
1913.74 44
1913.84 38
1913.94 33
1914.04 28
1914.14 23
1914.24 18
1914.34 13
1914.45 8
1914.55 3
1914.65 0
1914.75 0
1914.85 0
1914.95 0
1915.05 1
1915.15 7
1915.25 13
1915.35 19
1915.45 25
1915.55 30
1915.65 34
1915.75 37
1915.85 41
1915.95 44
1916.05 46
1916.15 48
1916.25 49
1916.35 49
1916.45 48
1916.55 47
1916.65 45
1916.75 43
1916.85 40
1916.95 37
1917.06 33
1917.16 28
1917.26 24
1917.36 20
1917.46 18
1917.56 17
1917.66 18
1917.76 20
1917.86 24
1917.96 27
1918.06 32
1918.16 37
1918.26 44
1918.36 51
1918.46 59
1918.56 68
1918.66 76
1918.76 83
1918.86 88
1918.96 92
1919.06 94
1919.16 95
1919.27 96
1919.37 96
1919.47 97
1919.57 99
1919.67 100
1919.77 102
1919.87 102
1919.97 101
1920.07 98
1920.17 93
1920.27 85
1920.37 77
1920.47 69
1920.57 61
1920.67 54
1920.77 49
1920.87 46
1920.97 45
1921.07 45
1921.17 45
1921.28 45
1921.38 44
1921.48 42
1921.58 40
1921.68 39
1921.78 40
1921.88 41
1921.98 45
1922.08 49
1922.18 53
1922.28 57
1922.38 59
1922.48 60
1922.58 60
1922.68 59
1922.78 57
1922.88 57
1922.98 57
1923.09 58
1923.19 60
1923.29 62
1923.39 65
1923.49 67
1923.59 70
1923.69 71
1923.79 72
1923.89 71
1923.99 69
1924.09 64
1924.19 57
1924.29 48
1924.39 37
1924.49 27
1924.59 19
1924.69 13
1924.80 12
1924.90 15
1925.00 21
1925.10 29
1925.20 38
1925.30 46
1925.40 53
1925.50 58
1925.60 63
1925.70 67
1925.80 71
1925.90 75
1926.00 81
1926.10 87
1926.20 93
1926.31 99
1926.41 105
1926.51 109
1926.61 110
1926.71 108
1926.81 104
1926.91 97
1927.01 90
1927.11 83
1927.21 78
1927.31 76
1927.41 78
1927.51 82
1927.61 89
1927.71 96
1927.82 102
1927.92 107
1928.02 109
1928.12 107
1928.22 103
1928.32 95
1928.42 85
1928.52 75
1928.62 67
1928.72 61
1928.82 59
1928.92 60
1929.02 64
1929.12 70
1929.23 76
1929.33 82
1929.43 86
1929.53 88
1929.63 87
1929.73 83
1929.83 76
1929.93 66
1930.03 55
1930.13 43
1930.23 32
1930.33 21
1930.43 14
1930.54 9
1930.64 8
1930.74 11
1930.84 17
1930.94 27
1931.04 39
1931.14 53
1931.24 68
1931.34 82
1931.44 96
1931.54 109
1931.64 120
1931.74 128
1931.85 134
1931.95 138
1932.05 139
1932.15 139
1932.25 138
1932.35 137
1932.45 135
1932.55 133
1932.65 131
1932.75 128
1932.85 123
1932.95 118
1933.06 111
1933.16 103
1933.26 95
1933.36 88
1933.46 83
1933.56 79
1933.66 79
1933.76 81
1933.86 86
1933.96 93
1934.06 101
1934.17 110
1934.27 119
1934.37 128
1934.47 135
1934.57 141
1934.67 145
1934.77 148
1934.87 150
1934.97 149
1935.07 146
1935.17 141
1935.27 135
1935.38 128
1935.48 121
1935.58 116
1935.68 113
1935.78 111
1935.88 111
1935.98 113
1936.08 114
1936.18 115
1936.28 114
1936.38 112
1936.49 109
1936.59 106
1936.69 103
1936.79 100
1936.89 98
1936.99 96
1937.09 95
1937.19 94
1937.29 92
1937.39 89
1937.50 86
1937.60 84
1937.70 81
1937.80 79
1937.90 78
1938.00 78
1938.10 79
1938.20 80
1938.30 79
1938.40 77
1938.50 73
1938.61 67
1938.71 59
1938.81 50
1938.91 42
1939.01 36
1939.11 31
1939.21 30
1939.31 30
1939.41 32
1939.51 36
1939.62 39
1939.72 40
1939.82 41
1939.92 39
1940.02 36
1940.12 32
1940.22 27
1940.32 22
1940.42 18
1940.53 15
1940.63 14
1940.73 14
1940.83 16
1940.93 17
1941.03 18
1941.13 18
1941.23 17
1941.33 14
1941.43 9
1941.54 5
1941.64 0
1941.74 0
1941.84 0
1941.94 0
1942.04 0
1942.14 0
1942.24 0
1942.34 0
1942.45 0
1942.55 4
1942.65 10
1942.75 17
1942.85 23
1942.95 28
1943.05 31
1943.15 33
1943.25 32
1943.36 30
1943.46 27
1943.56 24
1943.66 21
1943.76 19
1943.86 20
1943.96 23
1944.06 29
1944.16 37
1944.27 45
1944.37 52
1944.47 58
1944.57 61
1944.67 62
1944.77 60
1944.87 57
1944.97 53
1945.07 48
1945.18 45
1945.28 42
1945.38 40
1945.48 39
1945.58 39
1945.68 40
1945.78 41
1945.88 42
1945.98 42
1946.09 42
1946.19 42
1946.29 43
1946.39 46
1946.49 50
1946.59 55
1946.69 62
1946.79 68
1946.90 73
1947.00 76
1947.10 78
1947.20 78
1947.30 79
1947.40 80
1947.50 81
1947.60 83
1947.71 85
1947.81 85
1947.91 84
1948.01 82
1948.11 79
1948.21 75
1948.31 72
1948.41 69
1948.52 68
1948.62 67
1948.72 68
1948.82 70
1948.92 72
1949.02 75
1949.12 77
1949.22 77
1949.33 76
1949.43 73
1949.53 67
1949.63 61
1949.73 54
1949.83 49
1949.93 44
1950.03 43
1950.14 43
1950.24 47
1950.34 52
1950.44 59
1950.54 67
1950.64 73
1950.74 78
1950.84 81
1950.95 80
1951.05 77
1951.15 71
1951.25 63
1951.35 55
1951.45 46
1951.55 39
1951.65 34
1951.76 33
1951.86 34
1951.96 39
1952.06 45
1952.16 51
1952.26 56
1952.36 59
1952.47 60
1952.57 59
1952.67 56
1952.77 53
1952.87 52
1952.97 53
1953.07 56
1953.18 61
1953.28 69
1953.38 79
1953.48 89
1953.58 98
1953.68 106
1953.78 112
1953.88 117
1953.99 121
1954.09 124
1954.19 128
1954.29 133
1954.39 138
1954.49 144
1954.59 150
1954.70 154
1954.80 157
1954.90 158
1955.00 156
1955.10 152
1955.20 145
1955.30 137
1955.41 127
1955.51 116
1955.61 107
1955.71 100
1955.81 97
1955.91 98
1956.01 105
1956.12 117
1956.22 132
1956.32 148
1956.42 163
1956.52 175
1956.62 184
1956.72 187
1956.83 187
1956.93 182
1957.03 175
1957.13 167
1957.23 158
1957.33 148
1957.43 137
1957.54 126
1957.64 114
1957.74 102
1957.84 91
1957.94 81
1958.04 74
1958.15 71
1958.25 71
1958.35 74
1958.45 78
1958.55 82
1958.65 85
1958.75 84
1958.86 81
1958.96 76
1959.06 68
1959.16 60
1959.26 53
1959.36 47
1959.46 43
1959.57 42
1959.67 43
1959.77 46
1959.87 50
1959.97 54
1960.07 57
1960.18 60
1960.28 61
1960.38 62
1960.48 61
1960.58 60
1960.68 56
1960.78 51
1960.89 43
1960.99 35
1961.09 26
1961.19 18
1961.29 11
1961.39 6
1961.50 5
1961.60 6
1961.70 9
1961.80 12
1961.90 16
1962.00 19
1962.11 20
1962.21 20
1962.31 18
1962.41 14
1962.51 11
1962.61 6
1962.71 2
1962.82 0
1962.92 0
1963.02 0
1963.12 0
1963.22 0
1963.32 0
1963.43 0
1963.53 0
1963.63 1
1963.73 3
1963.83 5
1963.93 10
1964.04 17
1964.14 27
1964.24 40
1964.34 53
1964.44 64
1964.54 72
1964.65 74
1964.75 72
1964.85 66
1964.95 57
1965.05 49
1965.15 43
1965.26 40
1965.36 39
1965.46 39
1965.56 40
1965.66 39
1965.76 38
1965.87 36
1965.97 33
1966.07 31
1966.17 27
1966.27 24
1966.37 20
1966.48 15
1966.58 11
1966.68 7
1966.78 3
1966.88 1
1966.98 1
1967.09 1
1967.19 3
1967.29 4
1967.39 7
1967.49 10
1967.60 14
1967.70 19
1967.80 26
1967.90 35
1968.00 44
1968.10 54
1968.21 62
1968.31 68
1968.41 73
1968.51 76
1968.61 78
1968.71 81
1968.82 85
1968.92 91
1969.02 98
1969.12 106
1969.22 115
1969.33 121
1969.43 126
1969.53 127
1969.63 124
1969.73 119
1969.83 111
1969.94 103
1970.04 94
1970.14 87
1970.24 81
1970.34 79
1970.44 81
1970.55 84
1970.65 89
1970.75 94
1970.85 97
1970.95 98
1971.06 95
1971.16 89
1971.26 81
1971.36 72
1971.46 64
1971.57 58
1971.67 54
1971.77 52
1971.87 52
1971.97 52
1972.07 52
1972.18 52
1972.28 52
1972.38 52
1972.48 52
1972.58 52
1972.69 52
1972.79 51
1972.89 49
1972.99 46
1973.09 44
1973.19 42
1973.30 42
1973.40 43
1973.50 46
1973.60 51
1973.70 58
1973.81 65
1973.91 72
1974.01 78
1974.11 84
1974.21 88
1974.32 90
1974.42 91
1974.52 90
1974.62 89
1974.72 87
1974.83 85
1974.93 84
1975.03 84
1975.13 87
1975.23 92
1975.33 98
1975.44 104
1975.54 109
1975.64 112
1975.74 112
1975.84 109
1975.95 103
1976.05 95
1976.15 87
1976.25 79
1976.35 72
1976.46 66
1976.56 61
1976.66 57
1976.76 54
1976.86 50
1976.97 47
1977.07 43
1977.17 40
1977.27 37
1977.37 36
1977.48 35
1977.58 35
1977.68 34
1977.78 34
1977.88 33
1977.99 31
1978.09 28
1978.19 24
1978.29 19
1978.39 14
1978.50 9
1978.60 6
1978.70 5
1978.80 5
1978.90 7
1979.01 8
1979.11 9
1979.21 7
1979.31 4
1979.41 0
1979.52 0
1979.62 0
1979.72 0
1979.82 0
1979.92 0
1980.03 0
1980.13 7
1980.23 13
1980.33 17
1980.44 19
1980.54 18
1980.64 16
1980.74 14
1980.84 12
1980.95 10
1981.05 10
1981.15 10
1981.25 11
1981.35 11
1981.46 12
1981.56 14
1981.66 17
1981.76 21
1981.86 27
1981.97 34
1982.07 41
1982.17 49
1982.27 55
1982.37 59
1982.48 61
1982.58 61
1982.68 59
1982.78 57
1982.89 55
1982.99 53
1983.09 52
1983.19 52
1983.29 53
1983.40 54
1983.50 55
1983.60 56
1983.70 57
1983.80 58
1983.91 59
1984.01 60
1984.11 61
1984.21 61
1984.32 61
1984.42 60
1984.52 57
1984.62 53
1984.72 48
1984.83 42
1984.93 36
1985.03 29
1985.13 22
1985.24 16
1985.34 10
1985.44 5
1985.54 1
1985.64 0
1985.75 0
1985.85 0
1985.95 0
1986.05 4
1986.16 12
1986.26 20
1986.36 28
1986.46 35
1986.56 40
1986.67 43
1986.77 43
1986.87 42
1986.97 39
1987.08 36
1987.18 33
1987.28 30
1987.38 28
1987.48 26
1987.59 24
1987.69 22
1987.79 19
1987.89 15
1988.00 11
1988.10 6
1988.20 3
1988.30 1
1988.40 0
1988.51 1
1988.61 3
1988.71 6
1988.81 10
1988.92 13
1989.02 17
1989.12 20
1989.22 25
1989.33 29
1989.43 34
1989.53 38
1989.63 41
1989.73 42
1989.84 41
1989.94 40
1990.04 38
1990.14 35
1990.25 33
1990.35 31
1990.45 29
1990.55 26
1990.66 23
1990.76 18
1990.86 14
1990.96 11
1991.06 10
1991.17 11
1991.27 15
1991.37 22
1991.47 30
1991.58 41
1991.68 51
1991.78 59
1991.88 66
1991.99 70
1992.09 71
1992.19 69
1992.29 64
1992.40 58
1992.50 50
1992.60 42
1992.70 34
1992.80 26
1992.91 19
1993.01 12
1993.11 6
1993.21 2
1993.32 1
1993.42 2
1993.52 5
1993.62 10
1993.73 14
1993.83 18
1993.93 21
1994.03 23
1994.14 24
1994.24 25
1994.34 27
1994.44 29
1994.55 32
1994.65 33
1994.75 32
1994.85 29
1994.96 23
1995.06 15
1995.16 6
1995.26 0
1995.37 0
1995.47 0
1995.57 0
1995.67 0
1995.78 9
1995.88 21
1995.98 35
1996.08 49
1996.18 64
1996.29 78
1996.39 90
1996.49 100
1996.59 108
1996.70 112
1996.80 112
1996.90 109
1997.00 102
1997.11 92
1997.21 81
1997.31 70
1997.41 61
1997.52 54
1997.62 52
1997.72 53
1997.82 58
1997.93 64
1998.03 71
1998.13 77
1998.23 81
1998.34 84
1998.44 84
1998.54 83
1998.65 80
1998.75 75
1998.85 69
1998.95 60
1999.06 50
1999.16 39
1999.26 29
1999.36 21
1999.47 18
1999.57 18
1999.67 23
1999.77 30
1999.88 38
1999.98 45
2000.08 50
2000.18 52
2000.29 52
2000.39 51
2000.49 50
2000.59 51
2000.70 54
2000.80 60
2000.90 67
2001.00 74
2001.11 80
2001.21 84
2001.31 85
2001.41 85
2001.52 84
2001.62 83
2001.72 82
2001.82 82
2001.93 81
2002.03 78
2002.13 74
2002.24 68
2002.34 62
2002.44 55
2002.54 48
2002.65 43
2002.75 39
2002.85 36
2002.95 33
2003.06 31
2003.16 29
2003.26 27
2003.36 25
2003.47 24
2003.57 23
2003.67 24
2003.78 27
2003.88 29
2003.98 32
2004.08 34
2004.19 34
2004.29 33
2004.39 31
2004.49 29
2004.60 29
2004.70 30
2004.80 35
2004.90 41
2005.01 47
2005.11 52
2005.21 54
2005.32 51
2005.42 45
2005.52 36
2005.62 27
2005.73 20
2005.83 16
2005.93 14
2006.03 15
2006.14 16
2006.24 16
2006.34 14
2006.45 11
2006.55 7
2006.65 4
2006.75 4
2006.86 6
2006.96 11
2007.06 17
2007.16 24
2007.27 29
2007.37 33
2007.47 35
2007.58 35
2007.68 33
2007.78 31
2007.88 29
2007.99 28
2008.09 27
2008.19 28
2008.30 29
2008.40 30
2008.50 31
2008.60 30
2008.71 28
2008.81 24
2008.91 19
2009.01 13
2009.12 7
2009.22 1
2009.32 0
2009.43 0
2009.53 0
2009.63 0
2009.73 0
2009.84 0
2009.94 0
2010.04 0
2010.15 2
2010.25 12
2010.35 25
2010.45 37
2010.56 49
2010.66 59
2010.76 64
2010.87 65
2010.97 62
2011.07 56
2011.17 48
2011.28 41
2011.38 35
2011.48 31
2011.59 30
2011.69 31
2011.79 34
2011.89 37
2012.00 40
2012.10 43
2012.20 45
2012.31 46
2012.41 46
2012.51 45
2012.61 45
2012.72 44
2012.82 42
2012.92 40
2013.03 37
2013.13 33
2013.23 29
2013.33 25
2013.44 21
2013.54 18
2013.64 16
2013.75 15
2013.85 16
2013.95 17
2014.06 19
2014.16 20
2014.26 21
2014.36 21
2014.47 22
2014.57 24
2014.67 28
2014.78 35
2014.88 46
2014.98 59
2015.08 74
2015.19 90
2015.29 104
2015.39 115
2015.50 123
2015.60 127
2015.70 127
2015.81 125
2015.91 120
2016.01 115
2016.11 111
2016.22 109
2016.32 108
2016.42 110
2016.53 111
2016.63 112
2016.73 112
2016.84 111
2016.94 109
2017.04 107
2017.14 108
2017.25 110
2017.35 115
2017.45 120
2017.56 125
2017.66 127
2017.76 125
2017.87 118
2017.97 107
2018.07 93
2018.17 78
2018.28 63
2018.38 50
2018.48 38
2018.59 29
2018.69 21
2018.79 15
2018.90 11
2019.00 8
2019.10 8
2019.21 9
2019.31 12
2019.41 15
2019.51 17
2019.62 18
2019.72 17
2019.82 15
2019.93 11
2020.03 8
2020.13 5
2020.24 5
2020.34 6
2020.44 9
2020.55 14
2020.65 20
2020.75 25
2020.85 29
2020.96 33
2021.06 34
2021.16 33
2021.27 29
2021.37 24
2021.47 17
2021.58 8
2021.68 0
2021.78 0
2021.89 0
2021.99 0
2022.09 0
2022.20 0
2022.30 0
2022.40 0
2022.50 1
2022.61 6
2022.71 11
2022.81 16
2022.92 21
2023.02 26
2023.12 31
2023.23 38
2023.33 44
2023.43 49
2023.54 53
2023.64 53
2023.74 50
2023.85 44
2023.95 36
2024.05 27
2024.16 20
2024.26 16
2024.36 15
2024.46 18
2024.57 23
2024.67 28
2024.77 32
2024.88 35
2024.98 34
2025.08 32
2025.19 29
2025.29 26
2025.39 24
2025.50 24
2025.60 26
2025.70 29
2025.81 33
2025.91 36
2026.01 39
2026.12 41
2026.22 42
2026.32 41
2026.43 39
2026.53 36
2026.63 32
2026.74 29
2026.84 27
2026.94 26
2027.05 27
2027.15 30
2027.25 36
2027.36 42
2027.46 48
2027.56 53
2027.67 58
2027.77 61
2027.87 64
2027.98 66
2028.08 68
2028.18 69
2028.28 71
2028.39 72
2028.49 74
2028.59 75
2028.70 76
2028.80 78
2028.90 81
2029.01 85
2029.11 92
2029.21 101
2029.32 112
2029.42 124
2029.52 136
2029.63 146
2029.73 153
2029.83 157
2029.94 157
2030.04 154
2030.14 150
2030.25 145
2030.35 140
2030.45 136
2030.56 131
2030.66 126
2030.76 119
2030.87 110
2030.97 98
2031.07 86
2031.18 73
2031.28 62
2031.38 53
2031.49 47
2031.59 44
2031.70 45
2031.80 47
2031.90 50
2032.01 52
2032.11 52
2032.21 50
2032.32 46
2032.42 41
2032.52 36
2032.63 32
2032.73 29
2032.83 29
2032.94 30
2033.04 33
2033.14 38
2033.25 43
2033.35 50
2033.45 57
2033.56 64
2033.66 70
2033.76 75
2033.87 79
2033.97 81
2034.07 82
2034.18 81
2034.28 78
2034.38 73
2034.49 67
2034.59 58
2034.69 47
2034.80 36
2034.90 24
2035.00 13
2035.11 3
2035.21 0
2035.32 0
2035.42 0
2035.52 0
2035.63 0
2035.73 8
2035.83 18
2035.94 28
2036.04 39
2036.14 49
2036.25 59
2036.35 67
2036.45 73
2036.56 77
2036.66 80
2036.76 82
2036.87 84
2036.97 86
2037.07 88
2037.18 89
2037.28 89
2037.39 87
2037.49 83
2037.59 78
2037.70 74
2037.80 71
2037.90 70
2038.01 72
2038.11 77
2038.21 82
2038.32 86
2038.42 89
2038.52 89
2038.63 87
2038.73 84
2038.83 80
2038.94 78
2039.04 78
2039.15 82
2039.25 88
2039.35 96
2039.46 103
2039.56 108
2039.66 110
2039.77 107
2039.87 99
2039.97 89
2040.08 78
2040.18 68
2040.28 59
2040.39 52
2040.49 48
2040.60 45
2040.70 44
2040.80 43
2040.91 42
2041.01 40
2041.11 37
2041.22 33
2041.32 30
2041.42 27
2041.53 25
2041.63 26
2041.74 29
2041.84 35
2041.94 43
2042.05 51
2042.15 60
2042.25 67
2042.36 73
2042.46 76
2042.56 78
2042.67 79
2042.77 80
2042.88 80
2042.98 81
2043.08 82
2043.19 83
2043.29 83
2043.39 82
2043.50 79
2043.60 73
2043.71 66
2043.81 58
2043.91 51
2044.02 45
2044.12 41
2044.22 39
2044.33 40
2044.43 41
2044.53 41
2044.64 40
2044.74 37
2044.85 33
2044.95 29
2045.05 25
2045.16 24
2045.26 25
2045.36 28
2045.47 33
2045.57 38
2045.68 43
2045.78 47
2045.88 51
2045.99 53
2046.09 55
2046.19 57
2046.30 58
2046.40 59
2046.51 59
2046.61 58
2046.71 56
2046.82 52
2046.92 46
2047.02 39
2047.13 31
2047.23 23
2047.34 15
2047.44 8
2047.54 2
2047.65 0
2047.75 0
2047.85 0
2047.96 0
2048.06 0
2048.17 0
2048.27 0
2048.37 0
2048.48 0
2048.58 6
2048.69 16
2048.79 26
2048.89 35
2049.00 44
2049.10 50
2049.20 53
2049.31 53
2049.41 51
2049.52 48
2049.62 45
2049.72 43
2049.83 41
2049.93 41
2050.03 41
2050.14 42
2050.24 43
2050.35 45
2050.45 47
2050.55 50
2050.66 54
2050.76 59
2050.87 64
2050.97 68
2051.07 71
2051.18 74
2051.28 75
2051.39 76
2051.49 75
2051.59 74
2051.70 73
2051.80 71
2051.90 68
2052.01 64
2052.11 61
2052.22 58
2052.32 57
2052.42 58
2052.53 59
2052.63 61
2052.74 61
2052.84 59
2052.94 53
2053.05 45
2053.15 34
2053.26 22
2053.36 12
2053.46 3
2053.57 0
2053.67 0
2053.78 0
2053.88 5
2053.98 12
2054.09 19
2054.19 26
2054.29 31
2054.40 34
2054.50 35
2054.61 35
2054.71 34
2054.81 33
2054.92 32
2055.02 32
2055.13 33
2055.23 35
2055.33 37
2055.44 39
2055.54 41
2055.65 43
2055.75 44
2055.85 44
2055.96 43
2056.06 42
2056.17 41
2056.27 41
2056.37 41
2056.48 41
2056.58 42
2056.69 43
2056.79 44
2056.89 47
2057.00 49
2057.10 50
2057.21 50
2057.31 48
2057.41 45
2057.52 40
2057.62 34
2057.73 30
2057.83 27
2057.93 26
2058.04 27
2058.14 29
2058.25 30
2058.35 31
2058.46 31
2058.56 28
2058.66 23
2058.77 18
2058.87 12
2058.98 6
2059.08 2
2059.18 0
2059.29 0
2059.39 0
2059.50 0
2059.60 1
2059.70 3
2059.81 5
2059.91 6
2060.02 7
2060.12 7
2060.22 6
2060.33 5
2060.43 4
2060.54 2
2060.64 1
2060.75 0
2060.85 0
2060.95 0
2061.06 0
2061.16 1
2061.27 5
2061.37 12
2061.47 22
2061.58 34
2061.68 48
2061.79 62
2061.89 74
2061.99 85
2062.10 91
2062.20 93
2062.31 90
2062.41 84
2062.52 74
2062.62 62
2062.72 51
2062.83 43
2062.93 38
2063.04 38
2063.14 43
2063.24 52
2063.35 61
2063.45 70
2063.56 76
2063.66 78
2063.77 76
2063.87 70
2063.97 62
2064.08 52
2064.18 41
2064.29 31
2064.39 21
2064.49 12
2064.60 4
2064.70 0
2064.81 0
2064.91 0
2065.02 0
2065.12 5
2065.22 13
2065.33 21
2065.43 29
2065.54 35
2065.64 39
2065.75 41
2065.85 41
2065.95 39
2066.06 37
2066.16 35
2066.27 32
2066.37 29
2066.48 27
2066.58 25
2066.68 24
2066.79 24
2066.89 25
2067.00 26
2067.10 27
2067.21 28
2067.31 27
2067.41 25
2067.52 22
2067.62 19
2067.73 15
2067.83 13
2067.94 11
2068.04 10
2068.14 11
2068.25 12
2068.35 14
2068.46 16
2068.56 19
2068.67 22
2068.77 27
2068.87 33
2068.98 40
2069.08 46
2069.19 52
2069.29 57
2069.40 59
2069.50 60
2069.60 57
2069.71 54
2069.81 49
2069.92 43
2070.02 39
2070.13 36
2070.23 34
2070.34 34
2070.44 35
2070.54 36
2070.65 37
2070.75 37
2070.86 35
2070.96 31
2071.07 26
2071.17 19
2071.27 12
2071.38 6
2071.48 0
2071.59 0
2071.69 0
2071.80 0
2071.90 0
2072.01 0
2072.11 0
2072.21 0
2072.32 0
2072.42 3
2072.53 7
2072.63 12
2072.74 17
2072.84 22
2072.94 27
2073.05 30
2073.15 32
2073.26 32
2073.36 31
2073.47 29
2073.57 27
2073.68 26
2073.78 25
2073.88 27
2073.99 30
2074.09 34
2074.20 38
2074.30 42
2074.41 44
2074.51 45
2074.62 45
2074.72 43
2074.82 40
2074.93 37
2075.03 32
2075.14 28
2075.24 23
2075.35 18
2075.45 14
2075.56 11
2075.66 10
2075.77 10
2075.87 12
2075.97 15
2076.08 20
2076.18 26
2076.29 33
2076.39 41
2076.50 48
2076.60 55
2076.71 59
2076.81 62
2076.91 62
2077.02 60
2077.12 56
2077.23 52
2077.33 49
2077.44 47
2077.54 46
2077.65 47
2077.75 49
2077.86 51
2077.96 53
2078.06 54
2078.17 55
2078.27 55
2078.38 55
2078.48 54
2078.59 55
2078.69 56
2078.80 58
2078.90 61
2079.01 64
2079.11 66
2079.22 66
2079.32 65
2079.42 64
2079.53 62
2079.63 62
2079.74 63
2079.84 65
2079.95 69
2080.05 74
2080.16 79
2080.26 82
2080.37 85
2080.47 87
2080.57 88
2080.68 87
2080.78 85
2080.89 80
2080.99 73
2081.10 64
2081.20 53
2081.31 41
2081.41 32
2081.52 25
2081.62 23
2081.73 26
2081.83 32
2081.94 41
2082.04 51
2082.14 60
2082.25 69
2082.35 75
2082.46 80
2082.56 83
2082.67 85
2082.77 86
2082.88 85
2082.98 83
2083.09 78
2083.19 71
2083.30 62
2083.40 52
2083.51 41
2083.61 32
2083.71 24
2083.82 19
2083.92 17
2084.03 18
2084.13 23
2084.24 29
2084.34 36
2084.45 43
2084.55 50
2084.66 56
2084.76 59
2084.87 62
2084.97 62
2085.08 62
2085.18 60
2085.29 57
2085.39 53
2085.49 49
2085.60 45
2085.70 41
2085.81 36
2085.91 30
2086.02 23
2086.12 17
2086.23 12
2086.33 9
2086.44 9
2086.54 13
2086.65 21
2086.75 33
2086.86 47
2086.96 61
2087.07 73
2087.17 83
2087.28 89
2087.38 93
2087.49 94
2087.59 92
2087.70 89
2087.80 84
2087.90 78
2088.01 70
2088.11 63
2088.22 55
2088.32 49
2088.43 44
2088.53 40
2088.64 38
2088.74 38
2088.85 39
2088.95 41
2089.06 44
2089.16 51
2089.27 59
2089.37 70
2089.48 81
2089.58 91
2089.69 98
2089.79 102
2089.90 101
2090.00 97
2090.11 90
2090.21 83
2090.32 77
2090.42 73
2090.53 71
2090.63 72
2090.74 74
2090.84 77
2090.95 79
2091.05 80
2091.15 81
2091.26 80
2091.36 79
2091.47 78
2091.57 76
2091.68 74
2091.78 73
2091.89 71
2091.99 71
2092.10 70
2092.20 70
2092.31 70
2092.41 70
2092.52 68
2092.62 65
2092.73 61
2092.83 54
2092.94 46
2093.04 38
2093.15 31
2093.25 26
2093.36 23
2093.46 21
2093.57 21
2093.67 20
2093.78 18
2093.88 15
2093.99 11
2094.09 7
2094.20 4
2094.30 2
2094.41 3
2094.51 4
2094.62 6
2094.72 8
2094.83 8
2094.93 7
2095.04 6
2095.14 5
2095.25 4
2095.35 4
2095.46 5
2095.56 6
2095.67 6
2095.77 5
2095.88 3
2095.98 0
2096.09 0
2096.19 0
2096.30 0
2096.40 0
2096.51 0
2096.61 0
2096.72 1
2096.82 8
2096.93 19
2097.03 32
2097.14 47
2097.24 63
2097.35 78
2097.45 90
2097.56 98
2097.66 103
2097.77 104
2097.87 101
2097.98 94
2098.08 86
2098.19 77
2098.29 67
2098.40 58
2098.50 49
2098.61 42
2098.71 37
2098.82 35
2098.92 36
2099.03 41
2099.13 49
2099.24 59
2099.34 70
2099.45 81
2099.55 91
2099.66 99
2099.76 105
2099.87 110
2099.97 112
2100.08 113
2100.18 113
2100.29 110
2100.39 105
2100.50 98
2100.60 89
2100.71 78
2100.82 68
2100.92 60
2101.03 55
2101.13 52
2101.24 52
2101.34 53
2101.45 54
2101.55 53
2101.66 50
2101.76 45
2101.87 40
2101.97 36
2102.08 34
2102.18 34
2102.29 35
2102.39 37
2102.50 38
2102.60 37
2102.71 33
2102.81 28
2102.92 21
2103.02 15
2103.13 10
2103.23 6
2103.34 4
2103.44 3
2103.55 5
2103.65 8
2103.76 12
2103.86 17
2103.97 23
2104.08 30
2104.18 36
2104.29 42
2104.39 46
2104.50 49
2104.60 51
2104.71 53
2104.81 53
2104.92 54
2105.02 56
2105.13 58
2105.23 60
2105.34 62
2105.44 63
2105.55 62
2105.65 61
2105.76 60
2105.86 58
2105.97 59
2106.07 62
2106.18 67
2106.29 74
2106.39 83
2106.50 92
2106.60 101
2106.71 107
2106.81 112
2106.92 114
2107.02 114
2107.13 112
2107.23 109
2107.34 104
2107.44 98
2107.55 91
2107.65 84
2107.76 77
2107.86 70
2107.97 65
2108.08 60
2108.18 58
2108.29 57
2108.39 60
2108.50 65
2108.60 75
2108.71 87
2108.81 102
2108.92 118
2109.02 133
2109.13 145
2109.23 152
2109.34 154
2109.44 149
2109.55 140
2109.66 126
2109.76 111
2109.87 96
2109.97 82
2110.08 70
2110.18 62
2110.29 55
2110.39 51
2110.50 48
2110.60 45
2110.71 43
2110.81 42
2110.92 41
2111.02 42
2111.13 44
2111.24 47
2111.34 51
2111.45 56
2111.55 62
2111.66 67
2111.76 72
2111.87 75
2111.97 77
2112.08 76
2112.18 74
2112.29 70
2112.39 65
2112.50 62
2112.61 60
2112.71 60
2112.82 62
2112.92 66
2113.03 71
2113.13 76
2113.24 81
2113.34 85
2113.45 87
2113.55 88
2113.66 87
2113.77 84
2113.87 79
2113.98 74
2114.08 69
2114.19 65
2114.29 63
2114.40 64
2114.50 67
2114.61 71
2114.71 76
2114.82 81
2114.93 85
2115.03 89
2115.14 94
2115.24 98
2115.35 103
2115.45 109
2115.56 115
2115.66 121
2115.77 125
2115.88 127
2115.98 126
2116.09 122
2116.19 116
2116.30 110
2116.40 103
2116.51 97
2116.61 92
2116.72 88
2116.82 86
2116.93 85
2117.04 85
2117.14 85
2117.25 85
2117.35 85
2117.46 85
2117.56 86
2117.67 88
2117.77 90
2117.88 93
2117.99 97
2118.09 100
2118.20 104
2118.30 107
2118.41 109
2118.51 109
2118.62 108
2118.72 107
2118.83 106
2118.94 104
2119.04 103
2119.15 103
2119.25 103
2119.36 103
2119.46 103
2119.57 102
2119.67 100
2119.78 98
2119.89 95
2119.99 93
2120.10 91
2120.20 91
2120.31 91
2120.41 91
2120.52 91
2120.63 89
2120.73 86
2120.84 82
2120.94 77
2121.05 72
2121.15 67
2121.26 63
2121.36 62
2121.47 61
2121.58 62
2121.68 64
2121.79 67
2121.89 71
2122.00 75
2122.10 79
2122.21 82
2122.32 86
2122.42 88
2122.53 90
2122.63 91
2122.74 91
2122.84 90
2122.95 88
2123.06 87
2123.16 85
2123.27 83
2123.37 82
2123.48 82
2123.58 81
2123.69 80
2123.80 78
2123.90 74
2124.01 69
2124.11 61
2124.22 53
2124.32 43
2124.43 34
2124.54 26
2124.64 20
2124.75 16
2124.85 13
2124.96 11
2125.06 11
2125.17 11
2125.28 11
2125.38 11
2125.49 10
2125.59 9
2125.70 8
2125.80 6
2125.91 4
2126.02 4
2126.12 6
2126.23 8
2126.33 12
2126.44 16
2126.54 18
2126.65 18
2126.76 16
2126.86 12
2126.97 7
2127.07 2
2127.18 0
2127.28 0
2127.39 0
2127.50 0
2127.60 0
2127.71 0
2127.81 0
2127.92 0
2128.03 2
2128.13 9
2128.24 18
2128.34 27
2128.45 36
2128.55 44
2128.66 50
2128.77 56
2128.87 60
2128.98 63
2129.08 64
2129.19 65
2129.29 65
2129.40 65
2129.51 64
2129.61 63
2129.72 62
2129.82 62
2129.93 63
2130.04 65
2130.14 69
2130.25 74
2130.35 80
2130.46 88
2130.57 95
2130.67 100
2130.78 103
2130.88 103
2130.99 99
2131.09 92
2131.20 84
2131.31 75
2131.41 66
2131.52 59
2131.62 55
2131.73 53
2131.84 52
2131.94 53
2132.05 55
2132.15 57
2132.26 60
2132.37 62
2132.47 64
2132.58 66
2132.68 68
2132.79 70
2132.89 72
2133.00 73
2133.11 75
2133.21 77
2133.32 79
2133.42 80
2133.53 82
2133.64 83
2133.74 82
2133.85 81
2133.95 78
2134.06 74
2134.17 70
2134.27 67
2134.38 65
2134.48 64
2134.59 65
2134.70 67
2134.80 69
2134.91 69
2135.01 68
2135.12 65
2135.23 60
2135.33 54
2135.44 48
2135.54 43
2135.65 41
2135.76 41
2135.86 43
2135.97 48
2136.07 56
2136.18 64
2136.29 73
2136.39 80
2136.50 86
2136.60 90
2136.71 90
2136.82 88
2136.92 84
2137.03 78
2137.13 72
2137.24 67
2137.35 61
2137.45 57
2137.56 53
2137.66 51
2137.77 48
2137.88 47
2137.98 48
2138.09 50
2138.19 53
2138.30 56
2138.41 58
2138.51 60
2138.62 60
2138.72 59
2138.83 56
2138.94 52
2139.04 48
2139.15 45
2139.26 42
2139.36 39
2139.47 36
2139.57 34
2139.68 31
2139.79 29
2139.89 28
2140.00 27
2140.10 28
2140.21 29
2140.32 31
2140.42 33
2140.53 35
2140.63 38
2140.74 41
2140.85 45
2140.95 48
2141.06 50
2141.17 51
2141.27 51
2141.38 47
2141.48 42
2141.59 36
2141.70 31
2141.80 27
2141.91 25
2142.01 26
2142.12 29
2142.23 34
2142.33 40
2142.44 48
2142.54 57
2142.65 66
2142.76 76
2142.86 87
2142.97 98
2143.08 108
2143.18 116
2143.29 121
2143.39 123
2143.50 121
2143.61 118
2143.71 113
2143.82 108
2143.93 103
2144.03 101
2144.14 100
2144.24 101
2144.35 102
2144.46 103
2144.56 103
2144.67 100
2144.78 94
2144.88 87
2144.99 79
2145.09 71
2145.20 64
2145.31 59
2145.41 57
2145.52 56
2145.62 56
2145.73 56
2145.84 57
2145.94 58
2146.05 59
2146.16 62
2146.26 65
2146.37 71
2146.47 77
2146.58 84
2146.69 91
2146.79 96
2146.90 99
2147.01 100
2147.11 99
2147.22 96
2147.33 93
2147.43 90
2147.54 86
2147.64 83
2147.75 80
2147.86 76
2147.96 71
2148.07 65
2148.18 59
2148.28 53
2148.39 48
2148.49 46
2148.60 45
2148.71 48
2148.81 52
2148.92 59
2149.03 66
2149.13 75
2149.24 83
2149.34 92
2149.45 101
2149.56 108
2149.66 115
2149.77 119
2149.88 121
2149.98 120
2150.09 116
2150.20 110
2150.30 102
2150.41 95
2150.51 89
2150.62 86
2150.73 86
2150.83 89
2150.94 92
2151.05 96
2151.15 98
2151.26 96
2151.37 92
2151.47 85
2151.58 77
2151.68 71
2151.79 67
2151.90 65
2152.00 67
2152.11 72
2152.22 77
2152.32 82
2152.43 87
2152.54 90
2152.64 92
2152.75 93
2152.86 93
2152.96 93
2153.07 93
2153.17 92
2153.28 92
2153.39 91
2153.49 91
2153.60 91
2153.71 92
2153.81 95
2153.92 99
2154.03 105
2154.13 112
2154.24 119
2154.35 125
2154.45 128
2154.56 128
2154.66 126
2154.77 121
2154.88 116
2154.98 110
2155.09 106
2155.20 103
2155.30 102
2155.41 102
2155.52 103
2155.62 103
2155.73 101
2155.84 98
2155.94 94
2156.05 89
2156.16 85
2156.26 81
2156.37 78
2156.48 76
2156.58 73
2156.69 71
2156.79 68
2156.90 64
2157.01 60
2157.11 55
2157.22 52
2157.33 49
2157.43 48
2157.54 48
2157.65 50
2157.75 52
2157.86 54
2157.97 56
2158.07 58
2158.18 59
2158.29 61
2158.39 65
2158.50 70
2158.61 77
2158.71 85
2158.82 94
2158.93 100
2159.03 103
2159.14 103
2159.25 99
2159.35 92
2159.46 84
2159.56 76
2159.67 70
2159.78 65
2159.88 64
2159.99 65
2160.10 69
2160.20 75
2160.31 84
2160.42 93
2160.52 103
2160.63 111
2160.74 117
2160.84 119
2160.95 117
2161.06 112
2161.16 103
2161.27 93
2161.38 82
2161.48 71
2161.59 61
2161.70 52
2161.80 44
2161.91 39
2162.02 36
2162.12 36
2162.23 40
2162.34 46
2162.44 53
2162.55 60
2162.66 66
2162.76 70
2162.87 71
2162.98 71
2163.08 70
2163.19 69
2163.30 70
2163.40 71
2163.51 72
2163.62 73
2163.72 72
2163.83 69
2163.94 64
2164.04 59
2164.15 55
2164.26 51
2164.36 48
2164.47 48
2164.58 49
2164.68 50
2164.79 53
2164.90 56
2165.00 59
2165.11 61
2165.22 63
2165.32 62
2165.43 60
2165.54 55
2165.64 48
2165.75 40
2165.86 32
2165.96 25
2166.07 19
2166.18 16
2166.29 14
2166.39 14
2166.50 15
2166.61 18
2166.71 23
2166.82 30
2166.93 40
2167.03 54
2167.14 69
2167.25 86
2167.35 102
2167.46 116
2167.57 126
2167.67 132
2167.78 135
2167.89 134
2167.99 132
2168.10 128
2168.21 124
2168.31 120
2168.42 115
2168.53 110
2168.63 104
2168.74 98
2168.85 92
2168.95 86
2169.06 80
2169.17 76
2169.28 72
2169.38 70
2169.49 68
2169.60 66
2169.70 63
2169.81 58
2169.92 51
2170.02 43
2170.13 35
2170.24 26
2170.34 19
2170.45 14
2170.56 10
2170.66 9
2170.77 9
2170.88 10
2170.98 11
2171.09 13
2171.20 15
2171.31 16
2171.41 18
2171.52 21
2171.63 24
2171.73 27
2171.84 31
2171.95 35
2172.05 37
2172.16 38
2172.27 38
2172.37 36
2172.48 33
2172.59 30
2172.69 28
2172.80 27
2172.91 26
2173.02 26
2173.12 26
2173.23 26
2173.34 25
2173.44 23
2173.55 22
2173.66 22
2173.76 24
2173.87 28
2173.98 33
2174.08 40
2174.19 48
2174.30 55
2174.41 60
2174.51 64
2174.62 66
2174.73 65
2174.83 65
2174.94 65
2175.05 66
2175.15 69
2175.26 74
2175.37 80
2175.48 85
2175.58 88
2175.69 88
2175.80 85
2175.90 80
2176.01 74
2176.12 68
2176.22 65
2176.33 66
2176.44 70
2176.55 79
2176.65 89
2176.76 100
2176.87 110
2176.97 118
2177.08 122
2177.19 122
2177.29 119
2177.40 112
2177.51 103
2177.62 94
2177.72 83
2177.83 74
2177.94 65
2178.04 58
2178.15 53
2178.26 48
2178.36 43
2178.47 39
2178.58 36
2178.69 35
2178.79 36
2178.90 40
2179.01 48
2179.11 59
2179.22 72
2179.33 86
2179.44 97
2179.54 105
2179.65 108
2179.76 107
2179.86 103
2179.97 96
2180.08 88
2180.18 80
2180.29 73
2180.40 65
2180.51 59
2180.61 52
2180.72 45
2180.83 38
2180.93 30
2181.04 24
2181.15 18
2181.26 14
2181.36 11
2181.47 10
2181.58 11
2181.68 13
2181.79 15
2181.90 17
2182.01 18
2182.11 19
2182.22 18
2182.33 15
2182.43 11
2182.54 6
2182.65 1
2182.76 0
2182.86 0
2182.97 0
2183.08 0
2183.18 0
2183.29 0
2183.40 0
2183.51 0
2183.61 1
2183.72 7
2183.83 14
2183.93 22
2184.04 31
2184.15 40
2184.26 51
2184.36 60
2184.47 68
2184.58 73
2184.69 75
2184.79 73
2184.90 68
2185.01 60
2185.11 50
2185.22 41
2185.33 32
2185.44 25
2185.54 20
2185.65 17
2185.76 17
2185.86 20
2185.97 26
2186.08 34
2186.19 44
2186.29 55
2186.40 66
2186.51 76
2186.62 84
2186.72 90
2186.83 93
2186.94 94
2187.04 92
2187.15 90
2187.26 87
2187.37 83
2187.47 80
2187.58 77
2187.69 75
2187.80 74
2187.90 73
2188.01 73
2188.12 74
2188.22 76
2188.33 79
2188.44 83
2188.55 86
2188.65 89
2188.76 90
2188.87 89
2188.98 87
2189.08 82
2189.19 76
2189.30 69
2189.40 62
2189.51 55
2189.62 49
2189.73 44
2189.83 39
2189.94 36
2190.05 34
2190.16 33
2190.26 32
2190.37 32
2190.48 33
2190.59 34
2190.69 35
2190.80 37
2190.91 38
2191.01 40
2191.12 42
2191.23 44
2191.34 47
2191.44 51
2191.55 55
2191.66 58
2191.77 61
2191.87 62
2191.98 62
2192.09 59
2192.20 56
2192.30 50
2192.41 44
2192.52 38
2192.63 32
2192.73 27
2192.84 23
2192.95 20
2193.06 18
2193.16 18
2193.27 19
2193.38 22
2193.48 27
2193.59 35
2193.70 45
2193.81 58
2193.91 73
2194.02 87
2194.13 100
2194.24 111
2194.34 118
2194.45 121
2194.56 122
2194.67 121
2194.77 121
2194.88 122
2194.99 124
2195.10 128
2195.20 132
2195.31 137
2195.42 140
2195.53 143
2195.63 145
2195.74 147
2195.85 149
2195.96 150
2196.06 149
2196.17 146
2196.28 139
2196.39 129
2196.49 117
2196.60 103
2196.71 90
2196.82 79
2196.92 72
2197.03 67
2197.14 66
2197.25 69
2197.35 73
2197.46 80
2197.57 88
2197.68 95
2197.78 102
2197.89 108
2198.00 110
2198.11 108
2198.21 103
2198.32 96
2198.43 87
2198.54 79
2198.64 72
2198.75 66
2198.86 61
2198.97 57
2199.07 53
2199.18 49
2199.29 45
2199.40 42
2199.50 39
2199.61 36
2199.72 34
2199.83 32
2199.93 30
2200.04 26
2200.15 22
2200.26 18
2200.36 13
2200.47 9
2200.58 6
2200.69 5
2200.80 5
2200.90 6
2201.01 8
2201.12 11
2201.23 14
2201.33 18
2201.44 21
2201.55 25
2201.66 30
2201.76 36
2201.87 44
2201.98 55
2202.09 69
2202.19 86
2202.30 105
2202.41 123
2202.52 139
2202.62 152
2202.73 161
2202.84 165
2202.95 165
2203.06 161
2203.16 155
2203.27 148
2203.38 139
2203.49 130
2203.59 121
2203.70 112
2203.81 103
2203.92 95
2204.02 86
2204.13 77
2204.24 68
2204.35 59
2204.46 52
2204.56 45
2204.67 40
2204.78 37
2204.89 36
2204.99 36
2205.10 36
2205.21 38
2205.32 40
2205.42 43
2205.53 47
2205.64 52
2205.75 56
2205.86 61
2205.96 64
2206.07 66
2206.18 66
2206.29 63
2206.39 58
2206.50 52
2206.61 45
2206.72 38
2206.82 31
2206.93 24
2207.04 19
2207.15 15
2207.26 11
2207.36 7
2207.47 2
2207.58 0
2207.69 0
2207.79 0
2207.90 0
2208.01 0
2208.12 0
2208.23 0
2208.33 1
2208.44 11
2208.55 20
2208.66 28
2208.76 33
2208.87 36
2208.98 37
2209.09 37
2209.20 37
2209.30 36
2209.41 35
2209.52 33
2209.63 29
2209.73 24
2209.84 19
2209.95 15
2210.06 15
2210.17 21
2210.27 33
2210.38 50
2210.49 72
2210.60 97
2210.71 121
2210.81 142
2210.92 159
2211.03 171
2211.14 178
2211.24 182
2211.35 184
2211.46 186
2211.57 187
2211.68 187
2211.78 188
2211.89 187
2212.00 183
2212.11 178
2212.22 170
2212.32 161
2212.43 151
2212.54 141
2212.65 132
2212.75 124
2212.86 117
2212.97 112
2213.08 108
2213.19 105
2213.29 104
2213.40 105
2213.51 109
2213.62 116
2213.73 124
2213.83 134
2213.94 143
2214.05 150
2214.16 156
2214.27 160
2214.37 162
2214.48 164
2214.59 165
2214.70 167
2214.81 168
2214.91 168
2215.02 165
2215.13 159
2215.24 150
2215.34 140
2215.45 130
2215.56 123
2215.67 119
2215.78 120
2215.88 125
2215.99 131
2216.10 138
2216.21 143
2216.32 145
2216.42 143
2216.53 136
2216.64 128
2216.75 118
2216.86 108
2216.96 101
2217.07 96
2217.18 94
2217.29 96
2217.40 99
2217.50 103
2217.61 108
2217.72 112
2217.83 116
2217.94 119
2218.04 123
2218.15 126
2218.26 130
2218.37 134
2218.48 137
2218.58 139
2218.69 140
2218.80 139
2218.91 137
2219.02 135
2219.12 133
2219.23 132
2219.34 131
2219.45 130
2219.56 128
2219.67 125
2219.77 120
2219.88 114
2219.99 105
2220.10 94
2220.21 83
2220.31 73
2220.42 64
2220.53 58
2220.64 56
2220.75 58
2220.85 65
2220.96 74
2221.07 84
2221.18 95
2221.29 104
2221.39 112
2221.50 116
2221.61 119
2221.72 120
2221.83 120
2221.93 119
2222.04 118
2222.15 116
2222.26 116
2222.37 115
2222.48 115
2222.58 115
2222.69 116
2222.80 118
2222.91 120
2223.02 122
2223.12 124
2223.23 125
2223.34 126
2223.45 126
2223.56 126
2223.67 126
2223.77 127
2223.88 128
2223.99 130
2224.10 130
2224.21 128
2224.31 123
2224.42 115
2224.53 105
2224.64 94
2224.75 85
2224.85 79
2224.96 77
2225.07 78
2225.18 83
2225.29 88
2225.40 93
2225.50 95
2225.61 93
2225.72 87
2225.83 78
2225.94 67
2226.05 55
2226.15 45
2226.26 35
2226.37 28
2226.48 24
2226.59 21
2226.69 20
2226.80 19
2226.91 19
2227.02 20
2227.13 20
2227.24 21
2227.34 24
2227.45 27
2227.56 31
2227.67 35
2227.78 38
2227.89 41
2227.99 41
2228.10 40
2228.21 36
2228.32 33
2228.43 30
2228.53 29
2228.64 31
2228.75 34
2228.86 39
2228.97 44
2229.08 48
2229.18 50
2229.29 49
2229.40 47
2229.51 44
2229.62 42
2229.73 42
2229.83 44
2229.94 49
2230.05 54
2230.16 59
2230.27 63
2230.38 64
2230.48 62
2230.59 57
2230.70 52
2230.81 46
2230.92 41
2231.03 39
2231.13 38
2231.24 38
2231.35 39
2231.46 40
2231.57 39
2231.68 37
2231.78 34
2231.89 31
2232.00 28
2232.11 26
2232.22 24
2232.33 24
2232.43 24
2232.54 26
2232.65 30
2232.76 35
2232.87 43
2232.98 53
2233.08 63
2233.19 73
2233.30 80
2233.41 85
2233.52 85
2233.63 81
2233.73 75
2233.84 67
2233.95 58
2234.06 49
2234.17 42
2234.28 35
2234.39 30
2234.49 27
2234.60 26
2234.71 28
2234.82 31
2234.93 35
2235.04 40
2235.14 44
2235.25 48
2235.36 51
2235.47 53
2235.58 55
2235.69 57
2235.80 60
2235.90 63
2236.01 66
2236.12 69
2236.23 71
2236.34 72
2236.45 72
2236.55 71
2236.66 69
2236.77 67
2236.88 65
2236.99 64
2237.10 65
2237.21 69
2237.31 74
2237.42 80
2237.53 87
2237.64 93
2237.75 97
2237.86 99
2237.96 99
2238.07 97
2238.18 95
2238.29 92
2238.40 89
2238.51 88
2238.62 88
2238.72 90
2238.83 93
2238.94 95
2239.05 97
2239.16 96
2239.27 93
2239.38 88
2239.48 82
2239.59 76
2239.70 71
2239.81 69
2239.92 70
2240.03 73
2240.14 78
2240.24 85
2240.35 92
2240.46 99
2240.57 104
2240.68 108
2240.79 110
2240.90 111
2241.00 110
2241.11 109
2241.22 107
2241.33 105
2241.44 104
2241.55 103
2241.66 103
2241.76 102
2241.87 101
2241.98 99
2242.09 96
2242.20 92
2242.31 88
2242.42 85
2242.52 83
2242.63 82
2242.74 81
2242.85 80
2242.96 77
2243.07 71
2243.18 63
2243.28 51
2243.39 38
2243.50 23
2243.61 8
2243.72 0
2243.83 0
2243.94 0
2244.04 0
2244.15 0
2244.26 0
2244.37 0
2244.48 0
2244.59 4
2244.70 13
2244.81 22
2244.91 30
2245.02 35
2245.13 39
2245.24 40
2245.35 37
2245.46 31
2245.57 21
2245.67 10
2245.78 0
2245.89 0
2246.00 0
2246.11 0
2246.22 0
2246.33 0
2246.44 0
2246.54 0
2246.65 8
2246.76 19
2246.87 30
2246.98 42
2247.09 54
2247.20 65
2247.31 76
2247.41 84
2247.52 91
2247.63 96
2247.74 99
2247.85 101
2247.96 102
2248.07 103
2248.18 103
2248.28 101
2248.39 98
2248.50 95
2248.61 90
2248.72 85
2248.83 80
2248.94 76
2249.05 73
2249.15 71
2249.26 69
2249.37 66
2249.48 63
2249.59 58
2249.70 53
2249.81 48
2249.92 43
2250.02 41
2250.13 43
2250.24 48
2250.35 57
2250.46 69
2250.57 81
2250.68 94
2250.79 105
2250.90 113
2251.00 119
2251.11 124
2251.22 127
2251.33 131
2251.44 135
2251.55 140
2251.66 143
2251.77 146
2251.87 146
2251.98 143
2252.09 137
2252.20 130
2252.31 120
2252.42 111
2252.53 101
2252.64 94
2252.75 88
2252.85 86
2252.96 86
2253.07 88
2253.18 90
2253.29 93
2253.40 95
2253.51 96
2253.62 94
2253.73 91
2253.83 86
2253.94 82
2254.05 78
2254.16 75
2254.27 74
2254.38 75
2254.49 78
2254.60 84
2254.71 91
2254.81 100
2254.92 108
2255.03 114
2255.14 118
2255.25 119
2255.36 116
2255.47 110
2255.58 103
2255.69 95
2255.79 86
2255.90 79
2256.01 72
2256.12 66
2256.23 62
2256.34 58
2256.45 56
2256.56 55
2256.67 55
2256.77 57
2256.88 58
2256.99 59
2257.10 59
2257.21 58
2257.32 56
2257.43 54
2257.54 54
2257.65 55
2257.76 59
2257.86 65
2257.97 72
2258.08 78
2258.19 83
2258.30 84
2258.41 82
2258.52 78
2258.63 72
2258.74 66
2258.85 61
2258.95 57
2259.06 56
2259.17 55
2259.28 55
2259.39 53
2259.50 51
2259.61 48
2259.72 43
2259.83 38
2259.94 32
2260.04 26
2260.15 20
2260.26 13
2260.37 8
2260.48 3
2260.59 0
2260.70 0
2260.81 0
2260.92 2
2261.03 6
2261.14 9
2261.24 11
2261.35 10
2261.46 7
2261.57 1
2261.68 0
2261.79 0
2261.90 0
2262.01 0
2262.12 0
2262.23 3
2262.34 14
2262.44 24
2262.55 34
2262.66 42
2262.77 47
2262.88 50
2262.99 50
2263.10 48
2263.21 44
2263.32 40
2263.43 36
2263.54 32
2263.64 29
2263.75 28
2263.86 30
2263.97 35
2264.08 44
2264.19 57
2264.30 71
2264.41 87
2264.52 102
2264.63 113
2264.74 119
2264.85 119
2264.95 114
2265.06 105
2265.17 96
2265.28 89
2265.39 86
2265.50 87
2265.61 92
2265.72 99
2265.83 105
2265.94 109
2266.05 110
2266.16 106
2266.26 99
2266.37 90
2266.48 81
2266.59 72
2266.70 64
2266.81 59
2266.92 56
2267.03 56
2267.14 58
2267.25 60
2267.36 62
2267.47 61
2267.57 59
2267.68 54
2267.79 47
2267.90 39
2268.01 32
2268.12 26
2268.23 21
2268.34 18
2268.45 17
2268.56 17
2268.67 18
2268.78 20
2268.89 22
2268.99 23
2269.10 24
2269.21 23
2269.32 22
2269.43 20
2269.54 20
2269.65 21
2269.76 24
2269.87 30
2269.98 39
2270.09 49
2270.20 59
2270.31 68
2270.42 76
2270.52 80
2270.63 82
2270.74 80
2270.85 76
2270.96 69
2271.07 60
2271.18 48
2271.29 36
2271.40 24
2271.51 12
2271.62 3
2271.73 0
2271.84 0
2271.95 0
2272.05 0
2272.16 0
2272.27 0
2272.38 0
2272.49 0
2272.60 2
2272.71 5
2272.82 8
2272.93 11
2273.04 12
2273.15 12
2273.26 11
2273.37 10
2273.48 10
2273.59 12
2273.69 17
2273.80 24
2273.91 33
2274.02 42
2274.13 50
2274.24 55
2274.35 58
2274.46 59
2274.57 58
2274.68 56
2274.79 54
2274.90 52
2275.01 50
2275.12 49
2275.23 48
2275.34 46
2275.45 44
2275.55 40
2275.66 36
2275.77 31
2275.88 26
2275.99 21
2276.10 16
2276.21 13
2276.32 12
2276.43 12
2276.54 13
2276.65 14
2276.76 15
2276.87 15
2276.98 14
2277.09 11
2277.20 7
2277.31 3
2277.41 0
2277.52 0
2277.63 0
2277.74 5
2277.85 12
2277.96 21
2278.07 32
2278.18 43
2278.29 52
2278.40 60
2278.51 66
2278.62 69
2278.73 70
2278.84 71
2278.95 70
2279.06 70
2279.17 69
2279.28 68
2279.39 67
2279.50 67
2279.60 69
2279.71 73
2279.82 80
2279.93 89
2280.04 100
2280.15 111
2280.26 121
2280.37 130
2280.48 136
2280.59 141
2280.70 145
2280.81 149
2280.92 152
2281.03 155
2281.14 156
2281.25 154
2281.36 150
2281.47 142
2281.58 132
2281.69 123
2281.80 114
2281.90 108
2282.01 104
2282.12 102
2282.23 100
2282.34 97
2282.45 92
2282.56 85
2282.67 77
2282.78 68
2282.89 61
2283.00 58
2283.11 59
2283.22 63
2283.33 71
2283.44 79
2283.55 87
2283.66 93
2283.77 94
2283.88 91
2283.99 85
2284.10 76
2284.21 67
2284.32 59
2284.43 53
2284.54 50
2284.64 50
2284.75 52
2284.86 54
2284.97 57
2285.08 58
2285.19 59
2285.30 59
2285.41 58
2285.52 57
2285.63 55
2285.74 52
2285.85 48
2285.96 44
2286.07 39
2286.18 34
2286.29 30
2286.40 27
2286.51 26
2286.62 27
2286.73 31
2286.84 36
2286.95 41
2287.06 45
2287.17 48
2287.28 48
2287.39 45
2287.50 41
2287.61 35
2287.72 30
2287.83 25
2287.93 22
2288.04 21
2288.15 22
2288.26 25
2288.37 30
2288.48 35
2288.59 39
2288.70 42
2288.81 43
2288.92 42
2289.03 40
2289.14 39
2289.25 39
2289.36 41
2289.47 45
2289.58 52
2289.69 59
2289.80 66
2289.91 71
2290.02 74
2290.13 75
2290.24 74
2290.35 71
2290.46 68
2290.57 64
2290.68 61
2290.79 58
2290.90 56
2291.01 54
2291.12 51
2291.23 47
2291.34 42
2291.45 36
2291.56 30
2291.67 25
2291.78 23
2291.89 24
2292.00 28
2292.11 34
2292.22 42
2292.33 47
2292.43 50
2292.54 49
2292.65 44
2292.76 36
2292.87 28
2292.98 20
2293.09 14
2293.20 12
2293.31 12
2293.42 14
2293.53 19
2293.64 24
2293.75 31
2293.86 37
2293.97 42
2294.08 46
2294.19 47
2294.30 46
2294.41 42
2294.52 37
2294.63 30
2294.74 23
2294.85 16
2294.96 10
2295.07 5
2295.18 1
2295.29 0
2295.40 0
2295.51 0
2295.62 3
2295.73 9
2295.84 15
2295.95 22
2296.06 27
2296.17 30
2296.28 30
2296.39 29
2296.50 28
2296.61 28
2296.72 30
2296.83 35
2296.94 41
2297.05 47
2297.16 52
2297.27 55
2297.38 55
2297.49 54
2297.60 51
2297.71 49
2297.82 48
2297.93 47
2298.04 48
2298.15 49
2298.26 51
2298.37 53
2298.48 55
2298.59 56
2298.70 57
2298.81 56
2298.92 53
2299.03 48
2299.14 42
2299.25 35
2299.36 28
2299.47 21
2299.58 15
2299.69 10
2299.80 6
2299.91 2
2300.02 0
2300.13 0
2300.24 0
2300.35 0
2300.46 0
2300.57 0
2300.68 0
2300.79 0
2300.90 2
2301.01 13
2301.12 24
2301.23 35
2301.34 44
2301.45 52
2301.56 59
2301.67 64
2301.78 67
2301.89 71
2302.00 73
2302.11 75
2302.22 76
2302.33 75
2302.44 73
2302.55 70
2302.66 65
2302.77 61
2302.88 57
2302.99 56
2303.10 57
2303.21 61
2303.32 67
2303.43 74
2303.54 80
2303.65 84
2303.76 85
2303.87 83
2303.98 77
2304.09 70
2304.20 61
2304.31 52
2304.42 44
2304.53 37
2304.64 33
2304.75 31
2304.86 31
2304.97 33
2305.08 37
2305.19 42
2305.30 47
2305.41 53
2305.52 59
2305.63 66
2305.74 73
2305.85 80
2305.96 85
2306.07 89
2306.18 91
2306.29 91
2306.40 90
2306.51 89
2306.62 87
2306.73 86
2306.84 86
2306.95 86
2307.06 85
2307.17 83
2307.28 80
2307.39 74
2307.50 66
2307.61 55
2307.72 43
2307.83 30
2307.95 18
2308.06 7
2308.17 0
2308.28 0
2308.39 0
2308.50 0
2308.61 0
2308.72 0
2308.83 0
2308.94 0
2309.05 0
2309.16 3
2309.27 11
2309.38 21
2309.49 31
2309.60 40
2309.71 49
2309.82 56
2309.93 61
2310.04 65
2310.15 67
2310.26 68
2310.37 69
2310.48 70
2310.59 71
2310.70 71
2310.81 70
2310.92 68
2311.03 63
2311.14 58
2311.25 52
2311.36 47
2311.47 43
2311.58 41
2311.69 40
2311.80 40
2311.91 41
2312.02 41
2312.13 41
2312.24 40
2312.35 38
2312.46 36
2312.58 33
2312.69 29
2312.80 26
2312.91 25
2313.02 25
2313.13 28
2313.24 32
2313.35 39
2313.46 46
2313.57 54
2313.68 60
2313.79 65
2313.90 68
2314.01 67
2314.12 64
2314.23 59
2314.34 53
2314.45 47
2314.56 41
2314.67 38
2314.78 35
2314.89 34
2315.00 32
2315.11 30
2315.22 27
2315.33 23
2315.44 19
2315.55 15
2315.66 11
2315.77 9
2315.89 9
2316.00 10
2316.11 12
2316.22 17
2316.33 22
2316.44 27
2316.55 33
2316.66 37
2316.77 41
2316.88 42
2316.99 43
2317.10 41
2317.21 39
2317.32 37
2317.43 35
2317.54 34
2317.65 34
2317.76 35
2317.87 35
2317.98 35
2318.09 33
2318.20 31
2318.31 28
2318.42 25
2318.54 23
2318.65 22
2318.76 22
2318.87 22
2318.98 22
2319.09 22
2319.20 22
2319.31 21
2319.42 22
2319.53 24
2319.64 27
2319.75 33
2319.86 41
2319.97 51
2320.08 62
2320.19 73
2320.30 84
2320.41 93
2320.52 101
2320.63 107
2320.74 112
2320.85 116
2320.97 118
2321.08 121
2321.19 122
2321.30 121
2321.41 119
2321.52 113
2321.63 104
2321.74 92
2321.85 78
2321.96 63
2322.07 48
2322.18 34
2322.29 22
2322.40 12
2322.51 5
2322.62 1
2322.73 0
2322.84 3
2322.95 8
2323.07 16
2323.18 26
2323.29 37
2323.40 48
2323.51 57
2323.62 64
2323.73 69
2323.84 71
2323.95 72
2324.06 73
2324.17 73
2324.28 74
2324.39 75
2324.50 78
2324.61 80
2324.72 82
2324.83 82
2324.94 79
2325.06 72
2325.17 62
2325.28 50
2325.39 36
2325.50 22
2325.61 11
2325.72 3
2325.83 0
2325.94 0
2326.05 1
2326.16 6
2326.27 13
2326.38 20
2326.49 27
2326.60 34
2326.71 40
2326.83 46
2326.94 52
2327.05 55
2327.16 58
2327.27 59
2327.38 58
2327.49 57
2327.60 56
2327.71 56
2327.82 56
2327.93 56
2328.04 57
2328.15 59
2328.26 60
2328.37 60
2328.49 59
2328.60 56
2328.71 53
2328.82 48
2328.93 42
2329.04 36
2329.15 30
2329.26 24
2329.37 19
2329.48 15
2329.59 13
2329.70 10
2329.81 8
2329.92 5
2330.03 1
2330.15 0
2330.26 0
2330.37 0
2330.48 0
2330.59 0
2330.70 0
2330.81 0
2330.92 2
2331.03 13
2331.14 25
2331.25 37
2331.36 49
2331.47 60
2331.59 69
2331.70 76
2331.81 81
2331.92 84
2332.03 85
2332.14 85
2332.25 82
2332.36 79
2332.47 74
2332.58 70
2332.69 68
2332.80 68
2332.91 70
2333.03 75
2333.14 83
2333.25 92
2333.36 102
2333.47 111
2333.58 118
2333.69 122
2333.80 123
2333.91 122
2334.02 119
2334.13 115
2334.24 111
2334.35 108
2334.47 106
2334.58 104
2334.69 102
2334.80 100
2334.91 97
2335.02 95
2335.13 94
2335.24 96
2335.35 100
2335.46 107
2335.57 116
2335.68 125
2335.80 133
2335.91 138
2336.02 138
2336.13 134
2336.24 127
2336.35 118
2336.46 110
2336.57 104
2336.68 102
2336.79 102
2336.90 104
2337.01 106
2337.13 106
2337.24 104
2337.35 100
2337.46 94
2337.57 87
2337.68 83
2337.79 80
2337.90 81
2338.01 83
2338.12 87
2338.23 89
2338.35 90
2338.46 87
2338.57 82
2338.68 74
2338.79 67
2338.90 61
2339.01 59
2339.12 60
2339.23 65
2339.34 73
2339.45 83
2339.57 93
2339.68 102
2339.79 109
2339.90 112
2340.01 113
2340.12 112
2340.23 109
2340.34 105
2340.45 101
2340.56 97
2340.68 93
2340.79 89
2340.90 85
2341.01 81
2341.12 77
2341.23 74
2341.34 71
2341.45 70
2341.56 70
2341.67 71
2341.79 73
2341.90 75
2342.01 79
2342.12 82
2342.23 85
2342.34 87
2342.45 88
2342.56 88
2342.67 87
2342.78 86
2342.90 85
2343.01 86
2343.12 89
2343.23 93
2343.34 99
2343.45 105
2343.56 111
2343.67 116
2343.78 120
2343.89 123
2344.01 126
2344.12 129
2344.23 130
2344.34 131
2344.45 130
2344.56 127
2344.67 124
2344.78 119
2344.89 115
2345.01 111
2345.12 107
2345.23 103
2345.34 99
2345.45 95
2345.56 89
2345.67 83
2345.78 75
2345.89 69
2346.00 63
2346.12 60
2346.23 59
2346.34 61
2346.45 64
2346.56 70
2346.67 76
2346.78 81
2346.89 87
2347.00 91
2347.12 95
2347.23 98
2347.34 101
2347.45 104
2347.56 105
2347.67 106
2347.78 106
2347.89 105
2348.00 103
2348.12 100
2348.23 96
2348.34 90
2348.45 84
2348.56 77
2348.67 69
2348.78 62
2348.89 56
2349.01 52
2349.12 49
2349.23 49
2349.34 50
2349.45 54
2349.56 59
2349.67 65
2349.78 73
2349.89 81
2350.01 89
2350.12 97
2350.23 104
2350.34 110
2350.45 114
2350.56 117
2350.67 119
2350.78 119
2350.90 118
2351.01 116
2351.12 111
2351.23 105
2351.34 99
2351.45 92
2351.56 85
2351.67 78
2351.79 72
2351.90 66
2352.01 59
2352.12 52
2352.23 44
2352.34 37
2352.45 31
2352.56 27
2352.67 25
2352.79 26
2352.90 29
2353.01 34
2353.12 41
2353.23 49
2353.34 57
2353.45 65
2353.56 72
2353.68 77
2353.79 81
2353.90 84
2354.01 86
2354.12 86
2354.23 85
2354.34 83
2354.46 80
2354.57 76
2354.68 70
2354.79 65
2354.90 60
2355.01 56
2355.12 53
2355.23 52
2355.35 51
2355.46 52
2355.57 54
2355.68 55
2355.79 56
2355.90 55
2356.01 52
2356.12 47
2356.24 40
2356.35 32
2356.46 23
2356.57 15
2356.68 8
2356.79 3
2356.90 1
2357.02 2
2357.13 4
2357.24 8
2357.35 13
2357.46 17
2357.57 20
2357.68 22
2357.80 23
2357.91 23
2358.02 24
2358.13 27
2358.24 31
2358.35 37
2358.46 45
2358.57 53
2358.69 63
2358.80 72
2358.91 82
2359.02 91
2359.13 99
2359.24 106
2359.35 111
2359.47 112
2359.58 111
2359.69 105
2359.80 96
2359.91 84
2360.02 70
2360.13 56
2360.25 44
2360.36 33
2360.47 26
2360.58 22
2360.69 22
2360.80 24
2360.91 29
2361.03 34
2361.14 40
2361.25 44
2361.36 46
2361.47 45
2361.58 42
2361.69 36
2361.81 29
2361.92 20
2362.03 11
2362.14 2
2362.25 0
2362.36 0
2362.47 0
2362.59 0
2362.70 0
2362.81 0
2362.92 0
2363.03 0
2363.14 3
2363.26 11
2363.37 18
2363.48 25
2363.59 30
2363.70 34
2363.81 36
2363.92 38
2364.04 39
2364.15 42
2364.26 45
2364.37 49
2364.48 53
2364.59 58
2364.71 60
2364.82 62
2364.93 61
2365.04 58
2365.15 54
2365.26 51
2365.37 48
2365.49 46
2365.60 46
2365.71 48
2365.82 51
2365.93 55
2366.04 59
2366.16 61
2366.27 63
2366.38 62
2366.49 59
2366.60 55
2366.71 50
2366.82 46
2366.94 43
2367.05 42
2367.16 43
2367.27 46
2367.38 49
2367.49 51
2367.61 51
2367.72 50
2367.83 47
2367.94 43
2368.05 40
2368.16 39
2368.28 39
2368.39 42
2368.50 44
2368.61 47
2368.72 47
2368.83 45
2368.95 40
2369.06 33
2369.17 24
2369.28 15
2369.39 8
2369.50 3
2369.62 1
2369.73 1
2369.84 4
2369.95 9
2370.06 15
2370.17 21
2370.29 26
2370.40 30
2370.51 33
2370.62 37
2370.73 41
2370.84 46
2370.96 51
2371.07 56
2371.18 62
2371.29 67
2371.40 71
2371.51 73
2371.63 72
2371.74 69
2371.85 64
2371.96 58
2372.07 52
2372.18 48
2372.30 46
2372.41 47
2372.52 51
2372.63 56
2372.74 62
2372.85 69
2372.97 77
2373.08 84
2373.19 93
2373.30 103
2373.41 113
2373.52 122
2373.64 129
2373.75 132
2373.86 132
2373.97 128
2374.08 122
2374.19 116
2374.31 109
2374.42 103
2374.53 98
2374.64 93
2374.75 88
2374.87 82
2374.98 76
2375.09 69
2375.20 63
2375.31 59
2375.42 57
2375.54 57
2375.65 59
2375.76 60
2375.87 62
2375.98 61
2376.10 59
2376.21 56
2376.32 54
2376.43 53
2376.54 55
2376.65 60
2376.77 67
2376.88 76
2376.99 84
2377.10 92
2377.21 97
2377.33 100
2377.44 100
2377.55 98
2377.66 93
2377.77 86
2377.88 78
2378.00 70
2378.11 63
2378.22 59
2378.33 58
2378.44 60
2378.56 64
2378.67 70
2378.78 75
2378.89 79
2379.00 82
2379.11 84
2379.23 85
2379.34 88
2379.45 92
2379.56 97
2379.67 102
2379.79 108
2379.90 112
2380.01 113
2380.12 111
2380.23 107
2380.35 99
2380.46 89
2380.57 79
2380.68 69
2380.79 60
2380.91 54
2381.02 51
2381.13 51
2381.24 55
2381.35 62
2381.46 70
2381.58 80
2381.69 89
2381.80 96
2381.91 100
2382.02 99
2382.14 93
2382.25 83
2382.36 70
2382.47 55
2382.58 41
2382.70 29
2382.81 22
2382.92 19
2383.03 21
2383.14 28
2383.26 37
2383.37 46
2383.48 54
2383.59 58
2383.70 59
2383.82 55
2383.93 49
2384.04 42
2384.15 37
2384.26 35
2384.38 39
2384.49 48
2384.60 60
2384.71 73
2384.82 85
2384.94 93
2385.05 96
2385.16 93
2385.27 84
2385.38 72
2385.50 58
2385.61 44
2385.72 31
2385.83 20
2385.94 10
2386.06 3
2386.17 0
2386.28 0
2386.39 0
2386.50 0
2386.62 0
2386.73 0
2386.84 0
2386.95 0
2387.06 2
2387.18 8
2387.29 13
2387.40 18
2387.51 23
2387.62 29
2387.74 35
2387.85 43
2387.96 52
2388.07 61
2388.19 71
2388.30 80
2388.41 88
2388.52 95
2388.63 101
2388.75 105
2388.86 106
2388.97 106
2389.08 104
2389.19 100
2389.31 96
2389.42 94
2389.53 93
2389.64 93
2389.75 95
2389.87 97
2389.98 99
2390.09 99
2390.20 98
2390.32 96
2390.43 93
2390.54 91
2390.65 90
2390.76 90
2390.88 90
2390.99 89
2391.10 88
2391.21 85
2391.32 79
2391.44 73
2391.55 66
2391.66 59
2391.77 53
2391.89 49
2392.00 47
2392.11 47
2392.22 49
2392.33 53
2392.45 56
2392.56 59
2392.67 62
2392.78 62
2392.89 62
2393.01 60
2393.12 58
2393.23 56
2393.34 54
2393.46 52
2393.57 51
2393.68 49
2393.79 47
2393.90 45
2394.02 43
2394.13 42
2394.24 42
2394.35 44
2394.47 46
2394.58 48
2394.69 51
2394.80 52
2394.91 53
2395.03 54
2395.14 55
2395.25 57
2395.36 59
2395.48 63
2395.59 67
2395.70 72
2395.81 75
2395.93 77
2396.04 77
2396.15 76
2396.26 74
2396.37 72
2396.49 72
2396.60 74
2396.71 79
2396.82 86
2396.94 94
2397.05 101
2397.16 108
2397.27 112
2397.38 113
2397.50 113
2397.61 112
2397.72 111
2397.83 112
2397.95 114
2398.06 118
2398.17 123
2398.28 129
2398.40 133
2398.51 135
2398.62 135
2398.73 132
2398.84 128
2398.96 122
2399.07 116
2399.18 108
2399.29 101
2399.41 93
2399.52 87
2399.63 82
2399.74 79
2399.86 77
2399.97 76
2400.08 75
2400.19 74
2400.31 72
2400.42 70
2400.53 67
2400.64 65
2400.76 63
2400.87 61
2400.98 59
2401.09 57
2401.20 56
2401.32 54
2401.43 54
2401.54 55
2401.65 58
2401.77 62
2401.88 67
2401.99 72
2402.10 77
2402.22 81
2402.33 83
2402.44 85
2402.55 87
2402.67 88
2402.78 90
2402.89 92
2403.00 93
2403.12 92
2403.23 90
2403.34 86
2403.45 79
2403.57 70
2403.68 60
2403.79 50
2403.90 41
2404.02 35
2404.13 31
2404.24 32
2404.35 35
2404.47 41
2404.58 48
2404.69 56
2404.80 62
2404.91 67
2405.03 69
2405.14 70
2405.25 68
2405.36 64
2405.48 60
2405.59 55
2405.70 49
2405.81 44
2405.93 39
2406.04 34
2406.15 31
2406.26 31
2406.38 34
2406.49 41
2406.60 52
2406.71 66
2406.83 81
2406.94 96
2407.05 110
2407.16 121
2407.28 130
2407.39 135
2407.50 138
2407.62 139
2407.73 138
2407.84 137
2407.95 134
2408.07 129
2408.18 122
2408.29 112
2408.40 102
2408.52 90
2408.63 79
2408.74 70
2408.85 64
2408.97 61
2409.08 60
2409.19 62
2409.30 65
2409.42 67
2409.53 69
2409.64 70
2409.75 69
2409.87 68
2409.98 66
2410.09 63
2410.20 59
2410.32 56
2410.43 51
2410.54 44
2410.65 37
2410.77 29
2410.88 19
2410.99 10
2411.11 1
2411.22 0
2411.33 0
2411.44 0
2411.56 0
2411.67 0
2411.78 0
2411.89 0
2412.01 0
2412.12 5
2412.23 12
2412.34 19
2412.46 25
2412.57 29
2412.68 32
2412.79 31
2412.91 29
2413.02 24
2413.13 18
2413.25 12
2413.36 6
2413.47 2
2413.58 0
2413.70 0
2413.81 0
2413.92 0
2414.03 2
2414.15 7
2414.26 12
2414.37 18
2414.48 23
2414.60 27
2414.71 30
2414.82 32
2414.94 34
2415.05 37
2415.16 40
2415.27 44
2415.39 48
2415.50 53
2415.61 57
2415.72 62
2415.84 67
2415.95 74
2416.06 80
2416.18 87
2416.29 92
2416.40 96
2416.51 97
2416.63 95
2416.74 92
2416.85 88
2416.97 84
2417.08 83
2417.19 83
2417.30 85
2417.42 86
2417.53 86
2417.64 82
2417.75 75
2417.87 65
2417.98 52
2418.09 39
2418.21 26
2418.32 15
2418.43 7
2418.54 0
2418.66 0
2418.77 0
2418.88 0
2419.00 0
2419.11 0
2419.22 3
2419.33 10
2419.45 18
2419.56 27
2419.67 36
2419.78 45
2419.90 53
2420.01 60
2420.12 65
2420.24 67
2420.35 68
2420.46 67
2420.57 64
2420.69 59
2420.80 53
2420.91 46
2421.03 39
2421.14 33
2421.25 28
2421.36 26
2421.48 26
2421.59 28
2421.70 33
2421.82 37
2421.93 41
2422.04 43
2422.15 43
2422.27 41
2422.38 39
2422.49 36
2422.61 34
2422.72 33
2422.83 33
2422.94 33
2423.06 33
2423.17 33
2423.28 32
2423.40 32
2423.51 32
2423.62 33
2423.74 35
2423.85 38
2423.96 42
2424.07 47
2424.19 50
2424.30 53
2424.41 54
2424.53 55
2424.64 55
2424.75 57
2424.86 60
2424.98 65
2425.09 71
2425.20 79
2425.32 85
2425.43 90
2425.54 90
2425.66 88
2425.77 83
2425.88 77
2425.99 72
2426.11 70
2426.22 71
2426.33 75
2426.45 81
2426.56 87
2426.67 92
2426.78 94
2426.90 93
2427.01 89
2427.12 83
2427.24 77
2427.35 71
2427.46 67
2427.58 63
2427.69 61
2427.80 59
2427.91 58
2428.03 57
2428.14 56
2428.25 56
2428.37 56
2428.48 56
2428.59 58
2428.71 61
2428.82 65
2428.93 70
2429.05 77
2429.16 84
2429.27 92
2429.38 97
2429.50 100
2429.61 99
2429.72 94
2429.84 87
2429.95 78
2430.06 69
2430.18 63
2430.29 60
2430.40 60
2430.51 63
2430.63 69
2430.74 74
2430.85 80
2430.97 85
2431.08 88
2431.19 90
2431.31 89
2431.42 87
2431.53 83
2431.65 78
2431.76 73
2431.87 69
2431.99 67
2432.10 68
2432.21 70
2432.32 75
2432.44 82
2432.55 90
2432.66 98
2432.78 106
2432.89 114
2433.00 122
2433.12 129
2433.23 134
2433.34 138
2433.46 138
2433.57 135
2433.68 129
2433.80 121
2433.91 112
2434.02 103
2434.13 95
2434.25 90
2434.36 86
2434.47 84
2434.59 83
2434.70 81
2434.81 79
2434.93 76
2435.04 72
2435.15 69
2435.27 67
2435.38 66
2435.49 65
2435.61 66
2435.72 67
2435.83 67
2435.95 65
2436.06 61
2436.17 55
2436.29 48
2436.40 39
2436.51 30
2436.62 22
2436.74 14
2436.85 8
2436.96 4
2437.08 2
2437.19 2
2437.30 5
2437.42 10
2437.53 19
2437.64 30
2437.76 42
2437.87 54
2437.98 66
2438.10 75
2438.21 80
2438.32 82
2438.44 80
2438.55 74
2438.66 68
2438.78 61
2438.89 55
2439.00 50
2439.12 49
2439.23 49
2439.34 51
2439.46 55
2439.57 59
2439.68 63
2439.80 66
2439.91 69
2440.02 70
2440.14 69
2440.25 66
2440.36 60
2440.48 53
2440.59 45
2440.70 39
2440.82 35
2440.93 34
2441.04 37
2441.16 42
2441.27 47
2441.38 53
2441.50 58
2441.61 61
2441.72 63
2441.84 64
2441.95 64
2442.06 64
2442.18 64
2442.29 63
2442.40 61
2442.52 58
2442.63 54
2442.74 50
2442.86 45
2442.97 41
2443.08 39
2443.20 37
2443.31 37
2443.42 37
2443.54 39
2443.65 40
2443.76 41
2443.88 43
2443.99 44
2444.10 46
2444.22 49
2444.33 51
2444.44 53
2444.56 54
2444.67 55
2444.78 56
2444.90 57
2445.01 58
2445.12 61
2445.24 65
2445.35 70
2445.46 75
2445.58 80
2445.69 83
2445.80 85
2445.92 86
2446.03 86
2446.14 86
2446.26 87
2446.37 91
2446.48 97
2446.60 105
2446.71 114
2446.82 123
2446.94 131
2447.05 137
2447.17 141
2447.28 144
2447.39 145
2447.51 147
2447.62 149
2447.73 154
2447.85 159
2447.96 167
2448.07 175
2448.19 183
2448.30 192
2448.41 199
2448.53 206
2448.64 211
2448.75 215
2448.87 218
2448.98 219
2449.09 219
2449.21 216
2449.32 211
2449.44 204
2449.55 194
2449.66 183
2449.78 170
2449.89 157
2450.00 145
2450.12 134
2450.23 125
2450.34 116
2450.46 110
2450.57 105
2450.68 103
2450.80 104
2450.91 107
2451.02 113
2451.14 121
2451.25 130
2451.37 138
2451.48 144
2451.59 147
2451.71 147
2451.82 144
2451.93 138
2452.05 129
2452.16 120
2452.27 110
2452.39 100
2452.50 91
2452.61 84
2452.73 78
2452.84 74
2452.96 72
2453.07 72
2453.18 75
2453.30 79
2453.41 85
2453.52 92
2453.64 98
2453.75 104
2453.86 108
2453.98 110
2454.09 110
2454.20 108
2454.32 105
2454.43 102
2454.55 100
2454.66 100
2454.77 99
2454.89 99
2455.00 99
2455.11 97
2455.23 94
2455.34 90
2455.45 85
2455.57 80
2455.68 77
2455.80 74
2455.91 71
2456.02 69
2456.14 67
2456.25 63
2456.36 59
2456.48 54
2456.59 49
2456.71 45
2456.82 42
2456.93 40
2457.05 39
2457.16 39
2457.27 40
2457.39 40
2457.50 40
2457.61 41
2457.73 40
2457.84 40
2457.96 39
2458.07 39
2458.18 38
2458.30 38
2458.41 39
2458.52 39
2458.64 39
2458.75 38
2458.87 36
2458.98 32
2459.09 27
2459.21 21
2459.32 16
2459.43 12
2459.55 9
2459.66 8
2459.78 8
2459.89 9
2460.00 10
2460.12 11
2460.23 10
2460.34 9
2460.46 6
2460.57 4
2460.69 2
2460.80 1
2460.91 1
2461.03 1
2461.14 2
2461.25 2
2461.37 2
2461.48 0
2461.60 0
2461.71 0
2461.82 0
2461.94 0
2462.05 0
2462.17 6
2462.28 17
2462.39 30
2462.51 43
2462.62 55
2462.73 64
2462.85 69
2462.96 72
2463.08 73
2463.19 71
2463.30 68
2463.42 63
2463.53 57
2463.64 49
2463.76 41
2463.87 34
2463.99 28
2464.10 23
2464.21 22
2464.33 22
2464.44 26
2464.56 31
2464.67 39
2464.78 48
2464.90 58
2465.01 69
2465.12 79
2465.24 88
2465.35 96
2465.47 101
2465.58 104
2465.69 105
2465.81 104
2465.92 102
2466.04 97
2466.15 92
2466.26 86
2466.38 79
2466.49 73
2466.61 68
2466.72 63
2466.83 58
2466.95 54
2467.06 49
2467.18 42
2467.29 35
2467.40 26
2467.52 17
2467.63 9
2467.74 2
2467.86 0
2467.97 0
2468.09 0
2468.20 0
2468.31 2
2468.43 4
2468.54 4
2468.66 2
2468.77 0
2468.88 0
2469.00 0
2469.11 0
2469.23 0
2469.34 6
2469.45 14
2469.57 22
2469.68 29
2469.80 35
2469.91 40
2470.02 44
2470.14 46
2470.25 48
2470.37 49
2470.48 49
2470.59 49
2470.71 48
2470.82 46
2470.94 45
2471.05 44
2471.16 45
2471.28 47
2471.39 52
2471.51 58
2471.62 66
2471.73 74
2471.85 81
2471.96 86
2472.08 86
2472.19 83
2472.30 75
2472.42 65
2472.53 54
2472.65 44
2472.76 36
2472.87 31
2472.99 30
2473.10 31
2473.22 33
2473.33 34
2473.44 34
2473.56 34
2473.67 32
2473.79 30
2473.90 29
2474.02 31
2474.13 34
2474.24 40
2474.36 46
2474.47 53
2474.59 60
2474.70 65
2474.81 69
2474.93 72
2475.04 74
2475.16 74
2475.27 73
2475.38 70
2475.50 66
2475.61 62
2475.73 58
2475.84 57
2475.96 58
2476.07 64
2476.18 73
2476.30 85
2476.41 98
2476.53 111
2476.64 123
2476.75 133
2476.87 140
2476.98 144
2477.10 146
2477.21 146
2477.32 144
2477.44 141
2477.55 137
2477.67 132
2477.78 126
2477.90 121
2478.01 118
2478.12 117
2478.24 118
2478.35 122
2478.47 128
2478.58 134
2478.69 140
2478.81 144
2478.92 146
2479.04 147
2479.15 148
2479.27 149
2479.38 151
2479.49 152
2479.61 152
2479.72 150
2479.84 144
2479.95 136
2480.07 125
2480.18 113
2480.29 101
2480.41 92
2480.52 85
2480.64 81
2480.75 78
2480.86 76
2480.98 75
2481.09 73
2481.21 72
2481.32 72
2481.44 72
2481.55 73
2481.66 73
2481.78 72
2481.89 70
2482.01 66
2482.12 62
2482.24 58
2482.35 56
2482.46 56
2482.58 60
2482.69 66
2482.81 74
2482.92 82
2483.04 90
2483.15 97
2483.26 103
2483.38 107
2483.49 109
2483.61 110
2483.72 108
2483.84 105
2483.95 101
2484.06 95
2484.18 88
2484.29 80
2484.41 72
2484.52 63
2484.64 55
2484.75 47
2484.86 40
2484.98 34
2485.09 30
2485.21 26
2485.32 24
2485.44 22
2485.55 22
2485.67 22
2485.78 24
2485.89 27
2486.01 30
2486.12 35
2486.24 39
2486.35 43
2486.47 45
2486.58 46
2486.69 44
2486.81 42
2486.92 40
2487.04 41
2487.15 43
2487.27 49
2487.38 58
2487.50 68
2487.61 78
2487.72 87
2487.84 95
2487.95 99
2488.07 101
2488.18 101
2488.30 100
2488.41 99
2488.52 99
2488.64 100
2488.75 103
2488.87 107
2488.98 111
2489.10 116
2489.21 120
2489.33 124
2489.44 127
2489.55 129
2489.67 132
2489.78 135
2489.90 137
2490.01 139
2490.13 139
2490.24 138
2490.36 136
2490.47 132
2490.58 127
2490.70 122
2490.81 115
2490.93 107
2491.04 100
2491.16 94
2491.27 90
2491.39 90
2491.50 94
2491.62 101
2491.73 111
2491.84 120
2491.96 129
2492.07 135
2492.19 138
2492.30 138
2492.42 136
2492.53 135
2492.65 134
2492.76 136
2492.87 139
2492.99 144
2493.10 149
2493.22 153
2493.33 155
2493.45 154
2493.56 150
2493.68 142
2493.79 132
2493.91 121
2494.02 110
2494.13 101
2494.25 96
2494.36 94
2494.48 97
2494.59 103
2494.71 112
2494.82 124
2494.94 135
2495.05 146
2495.17 156
2495.28 163
2495.39 167
2495.51 168
2495.62 166
2495.74 163
2495.85 158
2495.97 153
2496.08 148
2496.20 144
2496.31 140
2496.43 136
2496.54 133
2496.66 128
2496.77 124
2496.88 119
2497.00 115
2497.11 113
2497.23 113
2497.34 116
2497.46 122
2497.57 129
2497.69 136
2497.80 142
2497.92 145
2498.03 145
2498.15 143
2498.26 137
2498.37 129
2498.49 120
2498.60 111
2498.72 102
2498.83 95
2498.95 88
2499.06 83
2499.18 79
2499.29 76
2499.41 73
2499.52 70
2499.64 67
2499.75 64
2499.86 63
2499.98 64
2500.09 66
2500.21 69
2500.32 74
2500.44 79
2500.55 85
2500.67 92
2500.78 99
2500.90 106
2501.01 113
2501.13 120
2501.24 126
2501.36 131
2501.47 135
2501.59 138
2501.70 140
2501.81 141
2501.93 139
2502.04 136
2502.16 130
2502.27 123
2502.39 115
2502.50 106
2502.62 99
2502.73 94
2502.85 92
2502.96 93
2503.08 95
2503.19 98
2503.31 100
2503.42 101
2503.54 100
2503.65 96
2503.77 90
2503.88 83
2503.99 77
2504.11 71
2504.22 67
2504.34 67
2504.45 69
2504.57 74
2504.68 80
2504.80 86
2504.91 91
2505.03 92
2505.14 90
2505.26 86
2505.37 79
2505.49 72
2505.60 66
2505.72 62
2505.83 60
2505.95 60
2506.06 61
2506.18 63
2506.29 64
2506.41 65
2506.52 65
2506.64 64
2506.75 64
2506.87 64
2506.98 67
2507.09 71
2507.21 79
2507.32 89
2507.44 101
2507.55 114
2507.67 126
2507.78 135
2507.90 141
2508.01 143
2508.13 142
2508.24 138
2508.36 133
2508.47 128
2508.59 124
2508.70 120
2508.82 118
2508.93 116
2509.05 115
2509.16 113
2509.28 110
2509.39 109
2509.51 108
2509.62 109
2509.74 111
2509.85 114
2509.97 117
2510.08 119
2510.20 119
2510.31 118
2510.43 115
2510.54 111
2510.66 107
2510.77 104
2510.89 102
2511.00 101
2511.12 101
2511.23 100
2511.35 99
2511.46 96
2511.58 92
2511.69 87
2511.81 81
2511.92 75
2512.04 69
2512.15 64
2512.27 58
2512.38 54
2512.50 49
2512.61 44
2512.73 39
2512.84 32
2512.96 25
2513.07 16
2513.19 6
2513.30 0
2513.42 0
2513.53 0
2513.64 0
2513.76 0
2513.87 0
2513.99 0
2514.10 0
2514.22 8
2514.33 24
2514.45 39
2514.57 52
2514.68 62
2514.80 70
2514.91 76
2515.03 81
2515.14 86
2515.26 90
2515.37 95
2515.49 99
2515.60 102
2515.72 103
2515.83 103
2515.95 101
2516.06 97
2516.18 92
2516.29 86
2516.41 80
2516.52 74
2516.64 68
2516.75 64
2516.87 61
2516.98 60
2517.10 61
2517.21 63
2517.33 68
2517.44 72
2517.56 77
2517.67 80
2517.79 82
2517.90 82
2518.02 81
2518.13 79
2518.25 76
2518.36 74
2518.48 72
2518.59 71
2518.71 71
2518.82 73
2518.94 76
2519.05 80
2519.17 86
2519.28 92
2519.40 98
2519.51 104
2519.63 108
2519.74 111
2519.86 111
2519.97 109
2520.09 104
2520.20 98
2520.32 92
2520.43 86
2520.55 83
2520.66 81
2520.78 80
2520.89 80
2521.01 81
2521.13 81
2521.24 80
2521.36 81
2521.47 82
2521.59 85
2521.70 90
2521.82 96
2521.93 102
2522.05 107
2522.16 111
2522.28 113
2522.39 115
2522.51 118
2522.62 122
2522.74 128
2522.85 133
2522.97 137
2523.08 139
2523.20 137
2523.31 132
2523.43 124
2523.54 117
2523.66 112
2523.77 109
2523.89 109
2524.00 111
2524.12 115
2524.24 118
2524.35 119
2524.47 119
2524.58 117
2524.70 114
2524.81 111
2524.93 109
2525.04 108
2525.16 109
2525.27 110
2525.39 111
2525.50 111
2525.62 111
2525.73 109
2525.85 107
2525.96 105
2526.08 104
2526.19 103
2526.31 102
2526.43 101
2526.54 101
2526.66 99
2526.77 97
2526.89 95
2527.00 92
2527.12 90
2527.23 90
2527.35 90
2527.46 92
2527.58 93
2527.69 95
2527.81 95
2527.92 94
2528.04 90
2528.15 84
2528.27 77
2528.39 69
2528.50 62
2528.62 57
2528.73 55
2528.85 55
2528.96 59
2529.08 65
2529.19 73
2529.31 81
2529.42 87
2529.54 92
2529.65 95
2529.77 95
2529.88 95
2530.00 96
2530.12 97
2530.23 101
2530.35 105
2530.46 110
2530.58 114
2530.69 117
2530.81 119
2530.92 121
2531.04 122
2531.15 124
2531.27 126
2531.38 128
2531.50 130
2531.62 132
2531.73 135
2531.85 140
2531.96 147
2532.08 155
2532.19 165
2532.31 176
2532.42 185
2532.54 192
2532.65 197
2532.77 199
2532.89 198
2533.00 196
2533.12 194
2533.23 190
2533.35 186
2533.46 181
2533.58 176
2533.69 171
2533.81 166
2533.92 161
2534.04 157
2534.16 155
2534.27 153
2534.39 153
2534.50 153
2534.62 154
2534.73 156
2534.85 158
2534.96 160
2535.08 162
2535.19 163
2535.31 163
2535.43 163
2535.54 162
2535.66 160
2535.77 157
2535.89 154
2536.00 152
2536.12 150
2536.23 150
2536.35 151
2536.46 153
2536.58 155
2536.70 156
2536.81 156
2536.93 155
2537.04 154
2537.16 153
2537.27 154
2537.39 158
2537.50 165
2537.62 176
2537.74 188
2537.85 201
2537.97 212
2538.08 222
2538.20 231
2538.31 241
2538.43 253
2538.54 270
2538.66 293
2538.78 323
2538.89 357
2539.01 395
2539.12 435
2539.24 474
2539.35 512
2539.47 548
2539.58 584
2539.70 618
2539.82 651
2539.93 683
2540.05 713
2540.16 739
2540.28 763
2540.39 785
2540.51 803
2540.63 820
2540.74 834
2540.86 846
2540.97 856
2541.09 863
2541.20 868
2541.32 870
2541.43 871
2541.55 871
2541.67 870
2541.78 869
2541.90 867
2542.01 862
2542.13 854
2542.24 842
2542.36 826
2542.48 807
2542.59 785
2542.71 764
2542.82 743
2542.94 725
2543.05 709
2543.17 697
2543.28 686
2543.40 675
2543.52 663
2543.63 648
2543.75 631
2543.86 611
2543.98 590
2544.09 568
2544.21 546
2544.33 525
2544.44 505
2544.56 486
2544.67 467
2544.79 450
2544.90 432
2545.02 416
2545.14 399
2545.25 383
2545.37 366
2545.48 351
2545.60 337
2545.71 325
2545.83 316
2545.95 309
2546.06 303
2546.18 299
2546.29 294
2546.41 289
2546.52 281
2546.64 273
2546.76 263
2546.87 252
2546.99 242
2547.10 231
2547.22 220
2547.33 209
2547.45 199
2547.57 190
2547.68 182
2547.80 176
2547.91 172
2548.03 169
2548.15 167
2548.26 166
2548.38 166
2548.49 165
2548.61 165
2548.72 165
2548.84 165
2548.96 165
2549.07 165
2549.19 164
2549.30 161
2549.42 155
2549.53 148
2549.65 140
2549.77 132
2549.88 125
2550.00 121
2550.11 118
2550.23 116
2550.35 115
2550.46 112
2550.58 109
2550.69 103
2550.81 97
2550.92 90
2551.04 84
2551.16 80
2551.27 77
2551.39 75
2551.50 74
2551.62 73
2551.74 70
2551.85 67
2551.97 62
2552.08 56
2552.20 50
2552.31 45
2552.43 40
2552.55 36
2552.66 33
2552.78 31
2552.89 29
2553.01 28
2553.13 28
2553.24 27
2553.36 26
2553.47 24
2553.59 20
2553.71 14
2553.82 6
2553.94 0
2554.05 0
2554.17 0
2554.29 0
2554.40 0
2554.52 0
2554.63 0
2554.75 0
2554.86 3
2554.98 13
2555.10 23
2555.21 33
2555.33 42
2555.44 48
2555.56 52
2555.68 53
2555.79 52
2555.91 49
2556.02 46
2556.14 43
2556.26 42
2556.37 42
2556.49 44
2556.60 47
2556.72 51
2556.84 55
2556.95 57
2557.07 59
2557.18 59
2557.30 57
2557.42 53
2557.53 48
2557.65 42
2557.76 38
2557.88 35
2558.00 34
2558.11 35
2558.23 37
2558.34 38
2558.46 37
2558.58 34
2558.69 29
2558.81 22
2558.92 14
2559.04 8
2559.16 4
2559.27 4
2559.39 7
2559.50 14
2559.62 24
2559.74 33
2559.85 42
2559.97 47
2560.08 48
2560.20 45
2560.32 38
2560.43 30
2560.55 23
2560.66 18
2560.78 17
2560.90 20
2561.01 26
2561.13 35
2561.24 45
2561.36 55
2561.48 63
2561.59 68
2561.71 69
2561.83 67
2561.94 61
2562.06 52
2562.17 42
2562.29 32
2562.41 21
2562.52 13
2562.64 5
2562.75 0
2562.87 0
2562.99 0
2563.10 0
2563.22 0
2563.33 0
2563.45 0
2563.57 0
2563.68 2
2563.80 9
2563.92 17
2564.03 25
2564.15 31
2564.26 34
2564.38 36
2564.50 36
2564.61 35
2564.73 34
2564.84 32
2564.96 31
2565.08 30
2565.19 28
2565.31 25
2565.43 21
2565.54 18
2565.66 17
2565.77 16
2565.89 19
2566.01 24
2566.12 31
2566.24 40
2566.35 52
2566.47 64
2566.59 77
2566.70 89
2566.82 100
2566.94 107
2567.05 110
2567.17 110
2567.28 106
2567.40 101
2567.52 95
2567.63 91
2567.75 88
2567.87 87
2567.98 87
2568.10 88
2568.21 88
2568.33 88
2568.45 87
2568.56 88
2568.68 90
2568.80 92
2568.91 96
2569.03 98
2569.14 98
2569.26 95
2569.38 89
2569.49 81
2569.61 71
2569.73 61
2569.84 52
2569.96 45
2570.07 40
2570.19 37
2570.31 36
2570.42 36
2570.54 36
2570.66 35
2570.77 34
2570.89 33
2571.00 31
2571.12 30
2571.24 30
2571.35 32
2571.47 35
2571.59 40
2571.70 46
2571.82 54
2571.93 61
2572.05 69
2572.17 76
2572.28 82
2572.40 86
2572.52 88
2572.63 89
2572.75 87
2572.87 83
2572.98 78
2573.10 71
2573.21 63
2573.33 56
2573.45 49
2573.56 44
2573.68 41
2573.80 38
2573.91 36
2574.03 34
2574.15 32
2574.26 29
2574.38 26
2574.49 23
2574.61 19
2574.73 16
2574.84 12
2574.96 9
2575.08 6
2575.19 4
2575.31 3
2575.43 4
2575.54 6
2575.66 10
2575.77 15
2575.89 20
2576.01 24
2576.12 26
2576.24 28
2576.36 28
2576.47 27
2576.59 24
2576.71 20
2576.82 15
2576.94 10
2577.06 4
2577.17 0
2577.29 0
2577.40 0
2577.52 0
2577.64 0
2577.75 0
2577.87 0
2577.99 2
2578.10 4
2578.22 5
2578.34 6
2578.45 6
2578.57 7
2578.69 7
2578.80 8
2578.92 8
2579.04 7
2579.15 5
2579.27 3
2579.38 0
2579.50 0
2579.62 0
2579.73 0
2579.85 4
2579.97 13
2580.08 24
2580.20 37
2580.32 52
2580.43 67
2580.55 80
2580.67 89
2580.78 94
2580.90 95
2581.02 93
2581.13 90
2581.25 88
2581.37 87
2581.48 90
2581.60 95
2581.71 102
2581.83 109
2581.95 114
2582.06 117
2582.18 115
2582.30 111
2582.41 103
2582.53 95
2582.65 85
2582.76 76
2582.88 69
2583.00 63
2583.11 59
2583.23 56
2583.35 55
2583.46 55
2583.58 55
2583.70 55
2583.81 55
2583.93 54
2584.05 53
2584.16 52
2584.28 51
2584.40 50
2584.51 49
2584.63 48
2584.75 46
2584.86 45
2584.98 43
2585.10 42
2585.21 40
2585.33 40
2585.45 41
2585.56 43
2585.68 46
2585.80 51
2585.91 55
2586.03 59
2586.15 62
2586.26 63
2586.38 63
2586.50 60
2586.61 55
2586.73 49
2586.85 43
2586.96 36
2587.08 31
2587.19 27
2587.31 25
2587.43 24
2587.54 26
2587.66 29
2587.78 33
2587.90 37
2588.01 43
2588.13 48
2588.25 53
2588.36 58
2588.48 62
2588.60 66
2588.71 70
2588.83 73
2588.95 75
2589.06 77
2589.18 77
2589.30 77
2589.41 74
2589.53 68
2589.65 60
2589.76 50
2589.88 39
2590.00 29
2590.11 23
2590.23 22
2590.35 27
2590.46 38
2590.58 54
2590.70 71
2590.81 87
2590.93 99
2591.05 106
2591.16 108
2591.28 105
2591.40 99
2591.51 92
2591.63 86
2591.75 81
2591.86 77
2591.98 74
2592.10 71
2592.21 69
2592.33 68
2592.45 68
2592.56 70
2592.68 73
2592.80 79
2592.91 86
2593.03 93
2593.15 100
2593.26 107
2593.38 112
2593.50 116
2593.62 118
2593.73 119
2593.85 116
2593.97 111
2594.08 103
2594.20 93
2594.32 82
2594.43 72
2594.55 65
2594.67 61
2594.78 60
2594.90 62
2595.02 66
2595.13 70
2595.25 72
2595.37 72
2595.48 70
2595.60 65
2595.72 60
2595.84 54
2595.95 49
2596.07 45
2596.19 43
2596.30 42
2596.42 42
2596.54 42
2596.65 44
2596.77 45
2596.89 46
2597.00 47
2597.12 48
2597.24 49
2597.35 50
2597.47 51
2597.59 52
2597.71 53
2597.82 53
2597.94 52
2598.06 50
2598.17 46
2598.29 41
2598.41 33
2598.52 25
2598.64 15
2598.76 5
2598.87 0
2598.99 0
2599.11 0
2599.23 0
2599.34 0
2599.46 0
2599.58 0
2599.69 0
2599.81 3
2599.93 9
2600.04 13
2600.16 17
2600.28 21
2600.39 23
2600.51 25
2600.63 26
2600.75 27
2600.86 29
2600.98 32
2601.10 34
2601.21 37
2601.33 38
2601.45 36
2601.56 31
2601.68 24
2601.80 14
2601.92 4
2602.03 0
2602.15 0
2602.27 0
2602.38 0
2602.50 4
2602.62 11
2602.73 17
2602.85 20
2602.97 21
2603.09 20
2603.20 18
2603.32 16
2603.44 15
2603.55 17
2603.67 19
2603.79 23
2603.90 28
2604.02 34
2604.14 40
2604.26 46
2604.37 51
2604.49 56
2604.61 60
2604.72 62
2604.84 64
2604.96 66
2605.08 68
2605.19 71
2605.31 75
2605.43 81
2605.54 88
2605.66 98
2605.78 108
2605.89 121
2606.01 134
2606.13 148
2606.25 160
2606.36 171
2606.48 180
2606.60 186
2606.71 190
2606.83 193
2606.95 198
2607.07 206
2607.18 219
2607.30 237
2607.42 258
2607.53 281
2607.65 303
2607.77 324
2607.89 342
2608.00 356
2608.12 368
2608.24 379
2608.35 390
2608.47 401
2608.59 415
2608.71 431
2608.82 449
2608.94 468
2609.06 487
2609.17 505
2609.29 521
2609.41 533
2609.53 543
2609.64 551
2609.76 557
2609.88 564
2609.99 571
2610.11 579
2610.23 588
2610.35 598
2610.46 607
2610.58 615
2610.70 619
2610.81 620
2610.93 618
2611.05 614
2611.17 607
2611.28 599
2611.40 589
2611.52 577
2611.63 562
2611.75 546
2611.87 527
2611.99 509
2612.10 493
2612.22 482
2612.34 476
2612.46 475
2612.57 480
2612.69 487
2612.81 495
2612.92 499
2613.04 498
2613.16 491
2613.28 477
2613.39 458
2613.51 435
2613.63 410
2613.75 385
2613.86 362
2613.98 343
2614.10 327
2614.21 316
2614.33 307
2614.45 299
2614.57 292
2614.68 284
2614.80 276
2614.92 266
2615.04 254
2615.15 241
2615.27 227
2615.39 213
2615.50 198
2615.62 184
2615.74 171
2615.86 160
2615.97 150
2616.09 142
2616.21 136
2616.33 129
2616.44 123
2616.56 116
2616.68 107
2616.79 98
2616.91 88
2617.03 79
2617.15 73
2617.26 69
2617.38 67
2617.50 65
2617.62 64
2617.73 60
2617.85 54
2617.97 47
2618.09 37
2618.20 28
2618.32 21
2618.44 15
2618.55 11
2618.67 9
2618.79 8
2618.91 7
2619.02 7
2619.14 8
2619.26 10
2619.38 13
2619.49 18
2619.61 24
2619.73 30
2619.85 36
2619.96 41
2620.08 46
2620.20 51
2620.32 56
2620.43 61
2620.55 68
2620.67 77
2620.79 87
2620.90 98
2621.02 109
2621.14 120
2621.25 130
2621.37 138
2621.49 144
2621.61 147
2621.72 148
2621.84 147
2621.96 146
2622.08 145
2622.19 146
2622.31 147
2622.43 150
2622.55 153
2622.66 157
2622.78 161
2622.90 163
2623.02 164
2623.13 164
2623.25 161
2623.37 157
2623.49 152
2623.60 146
2623.72 140
2623.84 134
2623.96 128
2624.07 121
2624.19 113
2624.31 105
2624.43 95
2624.54 85
2624.66 74
2624.78 63
2624.90 53
2625.01 45
2625.13 39
2625.25 35
2625.37 32
2625.48 32
2625.60 32
2625.72 34
2625.84 36
2625.95 37
2626.07 39
2626.19 40
2626.31 42
2626.42 43
2626.54 45
2626.66 46
2626.78 48
2626.89 48
2627.01 48
2627.13 47
2627.25 47
2627.36 48
2627.48 52
2627.60 59
2627.72 69
2627.84 81
2627.95 92
2628.07 100
2628.19 103
2628.31 101
2628.42 94
2628.54 84
2628.66 72
2628.78 62
2628.89 55
2629.01 49
2629.13 46
2629.25 44
2629.36 43
2629.48 41
2629.60 39
2629.72 37
2629.83 34
2629.95 31
2630.07 28
2630.19 26
2630.30 24
2630.42 24
2630.54 25
2630.66 27
2630.78 30
2630.89 33
2631.01 36
2631.13 37
2631.25 37
2631.36 36
2631.48 33
2631.60 30
2631.72 26
2631.83 22
2631.95 17
2632.07 12
2632.19 7
2632.30 4
2632.42 2
2632.54 1
2632.66 3
2632.78 5
2632.89 8
2633.01 10
2633.13 11
2633.25 10
2633.36 7
2633.48 4
2633.60 0
2633.72 0
2633.83 0
2633.95 0
2634.07 0
2634.19 0
2634.31 0
2634.42 0
2634.54 3
2634.66 5
2634.78 7
2634.89 7
2635.01 7
2635.13 7
2635.25 8
2635.37 12
2635.48 19
2635.60 29
2635.72 42
2635.84 57
2635.95 71
2636.07 84
2636.19 94
2636.31 102
2636.42 106
2636.54 109
2636.66 111
2636.78 112
2636.90 113
2637.01 113
2637.13 112
2637.25 109
2637.37 105
2637.48 101
2637.60 96
2637.72 92
2637.84 88
2637.96 86
2638.07 84
2638.19 84
2638.31 84
2638.43 84
2638.55 86
2638.66 87
2638.78 90
2638.90 92
2639.02 94
2639.13 94
2639.25 94
2639.37 92
2639.49 89
2639.61 84
2639.72 79
2639.84 74
2639.96 69
2640.08 63
2640.19 59
2640.31 55
2640.43 53
2640.55 52
2640.67 52
2640.78 54
2640.90 56
2641.02 58
2641.14 59
2641.26 59
2641.37 58
2641.49 57
2641.61 57
2641.73 59
2641.85 63
2641.96 69
2642.08 76
2642.20 83
2642.32 88
2642.43 91
2642.55 92
2642.67 90
2642.79 85
2642.91 78
2643.02 68
2643.14 58
2643.26 48
2643.38 40
2643.50 33
2643.61 30
2643.73 30
2643.85 33
2643.97 38
2644.09 44
2644.20 50
2644.32 55
2644.44 58
2644.56 60
2644.68 60
2644.79 60
2644.91 61
2645.03 62
2645.15 65
2645.26 68
2645.38 71
2645.50 74
2645.62 78
2645.74 81
2645.85 84
2645.97 88
2646.09 92
2646.21 95
2646.33 98
2646.44 99
2646.56 97
2646.68 93
2646.80 87
2646.92 80
2647.03 74
2647.15 71
2647.27 71
2647.39 75
2647.51 80
2647.62 87
2647.74 93
2647.86 96
2647.98 97
2648.10 94
2648.21 90
2648.33 84
2648.45 78
2648.57 72
2648.69 68
2648.80 66
2648.92 65
2649.04 67
2649.16 70
2649.28 75
2649.40 83
2649.51 91
2649.63 100
2649.75 109
2649.87 116
2649.99 121
2650.10 122
2650.22 120
2650.34 114
2650.46 107
2650.58 97
2650.69 89
2650.81 81
2650.93 77
2651.05 76
2651.17 78
2651.28 84
2651.40 92
2651.52 101
2651.64 108
2651.76 112
2651.87 113
2651.99 110
2652.11 104
2652.23 96
2652.35 88
2652.47 82
2652.58 78
2652.70 77
2652.82 79
2652.94 81
2653.06 84
2653.17 86
2653.29 86
2653.41 85
2653.53 82
2653.65 77
2653.77 72
2653.88 65
2654.00 58
2654.12 50
2654.24 43
2654.36 39
2654.47 38
2654.59 41
2654.71 48
2654.83 58
2654.95 72
2655.06 86
2655.18 100
2655.30 110
2655.42 118
2655.54 122
2655.66 122
2655.77 121
2655.89 118
2656.01 114
2656.13 110
2656.25 106
2656.37 102
2656.48 97
2656.60 93
2656.72 88
2656.84 85
2656.96 83
2657.07 82
2657.19 81
2657.31 81
2657.43 80
2657.55 77
2657.67 73
2657.78 67
2657.90 60
2658.02 52
2658.14 43
2658.26 35
2658.38 28
2658.49 22
2658.61 19
2658.73 19
2658.85 22
2658.97 27
2659.08 33
2659.20 40
2659.32 44
2659.44 47
2659.56 47
2659.68 45
2659.79 41
2659.91 38
2660.03 34
2660.15 32
2660.27 31
2660.39 31
2660.50 34
2660.62 39
2660.74 46
2660.86 55
2660.98 65
2661.10 74
2661.21 83
2661.33 89
2661.45 91
2661.57 90
2661.69 86
2661.81 79
2661.92 69
2662.04 60
2662.16 50
2662.28 41
2662.40 33
2662.52 26
2662.63 21
2662.75 17
2662.87 14
2662.99 13
2663.11 12
2663.23 13
2663.34 15
2663.46 17
2663.58 19
2663.70 20
2663.82 20
2663.94 18
2664.05 15
2664.17 11
2664.29 8
2664.41 5
2664.53 3
2664.65 3
2664.76 3
2664.88 4
2665.00 4
2665.12 2
2665.24 0
2665.36 0
2665.48 0
2665.59 0
2665.71 0
2665.83 0
2665.95 0
2666.07 2
2666.19 5
2666.30 7
2666.42 8
2666.54 8
2666.66 9
2666.78 12
2666.90 17
2667.01 25
2667.13 35
2667.25 47
2667.37 60
2667.49 71
2667.61 80
2667.73 87
2667.84 92
2667.96 94
2668.08 95
2668.20 97
2668.32 98
2668.44 100
2668.55 102
2668.67 105
2668.79 108
2668.91 110
2669.03 111
2669.15 111
2669.27 111
2669.38 111
2669.50 111
2669.62 110
2669.74 109
2669.86 107
2669.98 103
2670.10 97
2670.21 87
2670.33 76
2670.45 63
2670.57 50
2670.69 40
2670.81 33
2670.92 30
2671.04 33
2671.16 40
2671.28 49
2671.40 59
2671.52 68
2671.64 74
2671.75 78
2671.87 79
2671.99 77
2672.11 73
2672.23 66
2672.35 58
2672.47 49
2672.58 38
2672.70 27
2672.82 17
2672.94 9
2673.06 5
2673.18 4
2673.30 5
2673.41 8
2673.53 12
2673.65 15
2673.77 18
2673.89 22
2674.01 27
2674.13 34
2674.24 42
2674.36 52
2674.48 61
2674.60 68
2674.72 73
2674.84 74
2674.96 72
2675.08 67
2675.19 61
2675.31 54
2675.43 48
2675.55 41
2675.67 34
2675.79 28
2675.91 22
2676.02 17
2676.14 14
2676.26 14
2676.38 16
2676.50 21
2676.62 27
2676.74 34
2676.85 39
2676.97 44
2677.09 48
2677.21 52
2677.33 57
2677.45 65
2677.57 75
2677.69 89
2677.80 104
2677.92 119
2678.04 133
2678.16 145
2678.28 153
2678.40 158
2678.52 159
2678.64 158
2678.75 155
2678.87 150
2678.99 144
2679.11 138
2679.23 133
2679.35 130
2679.47 128
2679.58 128
2679.70 129
2679.82 132
2679.94 135
2680.06 137
2680.18 137
2680.30 137
2680.42 135
2680.53 132
2680.65 127
2680.77 122
2680.89 117
2681.01 112
2681.13 106
2681.25 100
2681.37 94
2681.48 90
2681.60 87
2681.72 86
2681.84 88
2681.96 93
2682.08 99
2682.20 107
2682.32 114
2682.44 120
2682.55 125
2682.67 127
2682.79 127
2682.91 124
2683.03 120
2683.15 115
2683.27 109
2683.39 105
2683.50 103
2683.62 103
2683.74 106
2683.86 110
2683.98 115
2684.10 119
2684.22 119
2684.34 115
2684.45 107
2684.57 96
2684.69 81
2684.81 66
2684.93 52
2685.05 40
2685.17 30
2685.29 23
2685.41 17
2685.52 14
2685.64 12
2685.76 12
2685.88 14
2686.00 19
2686.12 25
2686.24 35
2686.36 46
2686.48 61
2686.59 76
2686.71 94
2686.83 111
2686.95 128
2687.07 143
2687.19 156
2687.31 168
2687.43 177
2687.55 186
2687.66 195
2687.78 205
2687.90 216
2688.02 228
2688.14 239
2688.26 250
2688.38 260
2688.50 268
2688.62 277
2688.73 286
2688.85 297
2688.97 311
2689.09 327
2689.21 344
2689.33 361
2689.45 377
2689.57 390
2689.69 398
2689.81 402
2689.92 403
2690.04 399
2690.16 393
2690.28 386
2690.40 379
2690.52 373
2690.64 367
2690.76 364
2690.88 362
2690.99 361
2691.11 362
2691.23 364
2691.35 367
2691.47 369
2691.59 371
2691.71 372
2691.83 372
2691.95 371
2692.07 368
2692.18 365
2692.30 362
2692.42 361
2692.54 362
2692.66 366
2692.78 375
2692.90 391
2693.02 413
2693.14 441
2693.26 476
2693.37 516
2693.49 559
2693.61 603
2693.73 647
2693.85 690
2693.97 731
2694.09 771
2694.21 809
2694.33 848
2694.45 888
2694.57 928
2694.68 970
2694.80 1012
2694.92 1054
2695.04 1096
2695.16 1137
2695.28 1177
2695.40 1215
2695.52 1249
2695.64 1281
2695.76 1311
2695.88 1338
2695.99 1366
2696.11 1394
2696.23 1423
2696.35 1453
2696.47 1484
2696.59 1515
2696.71 1543
2696.83 1566
2696.95 1584
2697.07 1594
2697.19 1596
2697.30 1590
2697.42 1576
2697.54 1556
2697.66 1531
2697.78 1503
2697.90 1473
2698.02 1441
2698.14 1409
2698.26 1376
2698.38 1343
2698.50 1308
2698.61 1273
2698.73 1237
2698.85 1199
2698.97 1158
2699.09 1114
2699.21 1067
2699.33 1017
2699.45 966
2699.57 916
2699.69 870
2699.81 829
2699.93 795
2700.04 767
2700.16 745
2700.28 727
2700.40 711
2700.52 695
2700.64 678
2700.76 658
2700.88 635
2701.00 608
2701.12 576
2701.24 541
2701.36 504
2701.48 467
2701.59 432
2701.71 402
2701.83 376
2701.95 355
2702.07 337
2702.19 323
2702.31 310
2702.43 299
2702.55 291
2702.67 286
2702.79 284
2702.91 285
2703.03 289
2703.14 292
2703.26 293
2703.38 290
2703.50 282
2703.62 270
2703.74 256
2703.86 240
2703.98 225
2704.10 213
2704.22 203
2704.34 194
2704.46 188
2704.58 182
2704.69 178
2704.81 174
2704.93 172
2705.05 173
2705.17 175
2705.29 178
2705.41 182
2705.53 186
2705.65 187
2705.77 186
2705.89 182
2706.01 176
2706.13 169
2706.25 161
2706.37 152
2706.48 142
2706.60 132
2706.72 120
2706.84 106
2706.96 91
2707.08 75
2707.20 60
2707.32 46
2707.44 36
2707.56 29
2707.68 26
2707.80 26
2707.92 29
2708.04 34
2708.16 41
2708.27 49
2708.39 57
2708.51 63
2708.63 68
2708.75 71
2708.87 71
2708.99 70
2709.11 67
2709.23 63
2709.35 60
2709.47 59
2709.59 58
2709.71 57
2709.83 56
2709.95 53
2710.07 48
2710.18 42
2710.30 34
2710.42 28
2710.54 23
2710.66 20
2710.78 19
2710.90 19
2711.02 19
2711.14 17
2711.26 13
2711.38 8
2711.50 2
2711.62 0
2711.74 0
2711.86 0
2711.98 1
2712.10 8
2712.21 14
2712.33 20
2712.45 25
2712.57 27
2712.69 27
2712.81 25
2712.93 22
2713.05 18
2713.17 13
2713.29 7
2713.41 0
2713.53 0
2713.65 0
2713.77 0
2713.89 0
2714.01 0
2714.13 0
2714.25 0
2714.37 9
2714.48 23
2714.60 37
2714.72 47
2714.84 54
2714.96 57
2715.08 58
2715.20 56
2715.32 55
2715.44 54
2715.56 55
2715.68 59
2715.80 64
2715.92 69
2716.04 76
2716.16 81
2716.28 86
2716.40 90
2716.52 93
2716.64 95
2716.76 96
2716.88 98
2716.99 100
2717.11 103
2717.23 107
2717.35 112
2717.47 118
2717.59 124
2717.71 130
2717.83 135
2717.95 139
2718.07 141
2718.19 142
2718.31 143
2718.43 145
2718.55 149
2718.67 156
2718.79 166
2718.91 177
2719.03 191
2719.15 204
2719.27 216
2719.39 228
2719.51 238
2719.63 247
2719.75 258
2719.86 272
2719.98 290
2720.10 312
2720.22 337
2720.34 364
2720.46 392
2720.58 419
2720.70 443
2720.82 464
2720.94 482
2721.06 497
2721.18 510
2721.30 519
2721.42 527
2721.54 533
2721.66 540
2721.78 546
2721.90 553
2722.02 560
2722.14 565
2722.26 567
2722.38 565
2722.50 557
2722.62 544
2722.74 527
2722.86 508
2722.98 488
2723.10 470
2723.22 454
2723.33 440
2723.45 429
2723.57 419
2723.69 410
2723.81 400
2723.93 389
2724.05 376
2724.17 362
2724.29 348
2724.41 333
2724.53 319
2724.65 305
2724.77 292
2724.89 278
2725.01 263
2725.13 247
2725.25 229
2725.37 211
2725.49 194
2725.61 180
2725.73 168
2725.85 161
2725.97 156
2726.09 154
2726.21 154
2726.33 153
2726.45 152
2726.57 151
2726.69 149
2726.81 148
2726.93 150
2727.05 154
2727.17 160
2727.29 166
2727.41 172
2727.53 176
2727.65 176
2727.77 172
2727.88 165
2728.00 156
2728.12 146
2728.24 136
2728.36 128
2728.48 121
2728.60 115
2728.72 109
2728.84 103
2728.96 96
2729.08 87
2729.20 77
2729.32 67
2729.44 56
2729.56 45
2729.68 35
2729.80 27
2729.92 21
2730.04 16
2730.16 14
2730.28 13
2730.40 12
2730.52 11
2730.64 10
2730.76 6
2730.88 1
2731.00 0
2731.12 0
2731.24 0
2731.36 0
2731.48 0
2731.60 0
2731.72 0
2731.84 3
2731.96 11
2732.08 19
2732.20 26
2732.32 32
2732.44 36
2732.56 39
2732.68 39
2732.80 38
2732.92 35
2733.04 31
2733.16 27
2733.28 24
2733.40 22
2733.52 23
2733.64 25
2733.76 29
2733.88 32
2734.00 34
2734.12 35
2734.24 34
2734.36 33
2734.48 31
2734.60 29
2734.72 29
2734.84 30
2734.96 32
2735.08 35
2735.20 36
2735.32 37
2735.44 36
2735.56 34
2735.68 30
2735.80 26
2735.92 20
2736.04 15
2736.16 9
2736.28 4
2736.40 0
2736.52 0
2736.64 0
2736.76 5
2736.88 14
2737.00 26
2737.12 39
2737.24 51
2737.36 60
2737.48 65
2737.60 67
2737.72 65
2737.84 60
2737.96 56
2738.08 51
2738.20 46
2738.32 41
2738.44 37
2738.56 33
2738.68 29
2738.80 25
2738.92 23
2739.04 22
2739.16 23
2739.28 25
2739.40 26
2739.52 27
2739.64 26
2739.76 23
2739.88 21
2740.00 19
2740.12 19
2740.24 21
2740.36 25
2740.48 29
2740.60 33
2740.72 34
2740.84 33
2740.96 29
2741.08 22
2741.20 15
2741.32 7
2741.44 0
2741.56 0
2741.68 0
2741.80 0
2741.92 0
2742.04 0
2742.16 0
2742.28 1
2742.40 2
2742.52 2
2742.64 2
2742.76 2
2742.88 5
2743.00 9
2743.12 15
2743.24 23
2743.36 33
2743.48 43
2743.60 53
2743.72 61
2743.84 66
2743.96 68
2744.08 68
2744.20 64
2744.32 58
2744.44 51
2744.56 43
2744.68 36
2744.80 31
2744.92 28
2745.04 27
2745.16 28
2745.28 30
2745.40 34
2745.52 37
2745.64 40
2745.76 42
2745.88 44
2746.00 46
2746.12 49
2746.24 53
2746.36 58
2746.48 63
2746.60 69
2746.72 73
2746.84 76
2746.97 78
2747.09 78
2747.21 78
2747.33 78
2747.45 78
2747.57 80
2747.69 84
2747.81 87
2747.93 91
2748.05 93
2748.17 94
2748.29 93
2748.41 90
2748.53 88
2748.65 87
2748.77 86
2748.89 86
2749.01 86
2749.13 86
2749.25 86
2749.37 86
2749.49 86
2749.61 88
2749.73 90
2749.85 93
2749.97 97
2750.09 102
2750.21 107
2750.33 112
2750.45 117
2750.57 122
2750.69 126
2750.81 129
2750.93 130
2751.05 128
2751.17 123
2751.29 117
2751.41 109
2751.54 100
2751.66 91
2751.78 83
2751.90 75
2752.02 69
2752.14 63
2752.26 57
2752.38 52
2752.50 47
2752.62 43
2752.74 39
2752.86 36
2752.98 33
2753.10 31
2753.22 30
2753.34 29
2753.46 28
2753.58 28
2753.70 27
2753.82 25
2753.94 24
2754.06 23
2754.18 24
2754.30 25
2754.42 29
2754.54 35
2754.66 43
2754.78 52
2754.90 63
2755.03 73
2755.15 84
2755.27 93
2755.39 100
2755.51 105
2755.63 107
2755.75 107
2755.87 105
2755.99 100
2756.11 93
2756.23 85
2756.35 75
2756.47 64
2756.59 52
2756.71 40
2756.83 30
2756.95 23
2757.07 19
2757.19 18
2757.31 21
2757.43 25
2757.55 30
2757.67 35
2757.79 38
2757.92 41
2758.04 42
2758.16 41
2758.28 40
2758.40 38
2758.52 34
2758.64 30
2758.76 25
2758.88 21
2759.00 16
2759.12 12
2759.24 8
2759.36 5
2759.48 2
2759.60 0
2759.72 0
2759.84 0
2759.96 0
2760.08 0
2760.20 0
2760.32 0
2760.45 0
2760.57 0
2760.69 0
2760.81 0
2760.93 3
2761.05 11
2761.17 20
2761.29 30
2761.41 38
2761.53 44
2761.65 48
2761.77 51
2761.89 52
2762.01 54
2762.13 57
2762.25 61
2762.37 67
2762.49 73
2762.61 79
2762.74 83
2762.86 85
2762.98 86
2763.10 84
2763.22 82
2763.34 78
2763.46 74
2763.58 70
2763.70 65
2763.82 61
2763.94 55
2764.06 49
2764.18 43
2764.30 37
2764.42 32
2764.54 29
2764.66 30
2764.79 36
2764.91 46
2765.03 60
2765.15 77
2765.27 93
2765.39 106
2765.51 114
2765.63 116
2765.75 114
2765.87 108
2765.99 102
2766.11 97
2766.23 94
2766.35 95
2766.47 99
2766.59 105
2766.71 112
2766.84 119
2766.96 125
2767.08 130
2767.20 137
2767.32 145
2767.44 154
2767.56 165
2767.68 176
2767.80 186
2767.92 194
2768.04 199
2768.16 200
2768.28 199
2768.40 197
2768.52 194
2768.65 193
2768.77 194
2768.89 196
2769.01 199
2769.13 202
2769.25 206
2769.37 209
2769.49 213
2769.61 218
2769.73 223
2769.85 228
2769.97 232
2770.09 234
2770.21 234
2770.34 232
2770.46 228
2770.58 223
2770.70 216
2770.82 208
2770.94 199
2771.06 189
2771.18 177
2771.30 163
2771.42 148
2771.54 132
2771.66 116
2771.78 101
2771.90 87
2772.03 74
2772.15 62
2772.27 52
2772.39 44
2772.51 39
2772.63 36
2772.75 36
2772.87 38
2772.99 41
2773.11 44
2773.23 48
2773.35 51
2773.48 54
2773.60 58
2773.72 61
2773.84 65
2773.96 69
2774.08 71
2774.20 70
2774.32 68
2774.44 63
2774.56 56
2774.68 48
2774.80 41
2774.92 34
2775.05 29
2775.17 25
2775.29 22
2775.41 20
2775.53 19
2775.65 19
2775.77 20
2775.89 21
2776.01 22
2776.13 22
2776.25 21
2776.37 19
2776.50 15
2776.62 10
2776.74 4
2776.86 0
2776.98 0
2777.10 0
2777.22 0
2777.34 0
2777.46 0
2777.58 0
2777.70 0
2777.83 2
2777.95 9
2778.07 13
2778.19 16
2778.31 16
2778.43 14
2778.55 12
2778.67 11
2778.79 12
2778.91 15
2779.03 21
2779.16 30
2779.28 39
2779.40 47
2779.52 53
2779.64 56
2779.76 55
2779.88 50
2780.00 43
2780.12 35
2780.24 28
2780.36 22
2780.49 19
2780.61 18
2780.73 19
2780.85 20
2780.97 22
2781.09 23
2781.21 23
2781.33 23
2781.45 22
2781.57 22
2781.69 23
2781.82 25
2781.94 27
2782.06 30
2782.18 31
2782.30 31
2782.42 28
2782.54 23
2782.66 16
2782.78 8
2782.90 0
2783.03 0
2783.15 0
2783.27 0
2783.39 0
2783.51 0
2783.63 0
2783.75 0
2783.87 4
2783.99 7
2784.11 10
2784.24 12
2784.36 12
2784.48 13
2784.60 15
2784.72 17
2784.84 21
2784.96 26
2785.08 32
2785.20 37
2785.32 42
2785.45 44
2785.57 43
2785.69 39
2785.81 32
2785.93 22
2786.05 10
2786.17 0
2786.29 0
2786.41 0
2786.54 0
2786.66 0
2786.78 0
2786.90 1
2787.02 14
2787.14 27
2787.26 36
2787.38 40
2787.50 40
2787.63 34
2787.75 25
2787.87 14
2787.99 3
2788.11 0
2788.23 0
2788.35 0
2788.47 0
2788.59 5
2788.72 15
2788.84 25
2788.96 35
2789.08 45
2789.20 54
2789.32 63
2789.44 72
2789.56 81
2789.68 90
2789.81 99
2789.93 106
2790.05 111
2790.17 115
2790.29 118
2790.41 120
2790.53 120
2790.65 121
2790.77 120
2790.90 118
2791.02 115
2791.14 110
2791.26 105
2791.38 99
2791.50 94
2791.62 91
2791.74 90
2791.87 91
2791.99 94
2792.11 99
2792.23 106
2792.35 113
2792.47 121
2792.59 128
2792.71 134
2792.83 138
2792.96 140
2793.08 139
2793.20 135
2793.32 130
2793.44 125
2793.56 120
2793.68 117
2793.80 116
2793.93 116
2794.05 117
2794.17 118
2794.29 118
2794.41 117
2794.53 115
2794.65 112
2794.77 108
2794.90 104
2795.02 101
2795.14 98
2795.26 95
2795.38 92
2795.50 89
2795.62 87
2795.74 85
2795.87 85
2795.99 87
2796.11 89
2796.23 92
2796.35 95
2796.47 96
2796.59 96
2796.71 93
2796.84 88
2796.96 82
2797.08 76
2797.20 70
2797.32 64
2797.44 59
2797.56 53
2797.69 46
2797.81 39
2797.93 31
2798.05 23
2798.17 17
2798.29 14
2798.41 13
2798.53 16
2798.66 20
2798.78 25
2798.90 29
2799.02 32
2799.14 32
2799.26 30
2799.38 26
2799.51 22
2799.63 18
2799.75 15
2799.87 14
2799.99 13
2800.11 12
2800.23 10
2800.35 7
2800.48 3
2800.60 0
2800.72 0
2800.84 0
2800.96 0
2801.08 0
2801.20 0
2801.33 0
2801.45 0
2801.57 3
2801.69 7
2801.81 13
2801.93 18
2802.05 24
2802.18 29
2802.30 34
2802.42 37
2802.54 40
2802.66 42
2802.78 45
2802.90 49
2803.03 54
2803.15 60
2803.27 67
2803.39 74
2803.51 79
2803.63 81
2803.75 80
2803.88 77
2804.00 71
2804.12 64
2804.24 56
2804.36 48
2804.48 41
2804.60 35
2804.73 29
2804.85 24
2804.97 20
2805.09 17
2805.21 17
2805.33 18
2805.45 21
2805.58 24
2805.70 27
2805.82 30
2805.94 31
2806.06 31
2806.18 31
2806.31 31
2806.43 31
2806.55 32
2806.67 34
2806.79 37
2806.91 39
2807.03 41
2807.16 41
2807.28 41
2807.40 41
2807.52 41
2807.64 42
2807.76 43
2807.89 46
2808.01 49
2808.13 52
2808.25 54
2808.37 55
2808.49 55
2808.61 54
2808.74 53
2808.86 52
2808.98 51
2809.10 50
2809.22 49
2809.34 46
2809.47 41
2809.59 36
2809.71 31
2809.83 27
2809.95 26
2810.07 29
2810.19 34
2810.32 42
2810.44 51
2810.56 58
2810.68 64
2810.80 68
2810.92 70
2811.05 70
2811.17 70
2811.29 70
2811.41 69
2811.53 68
2811.65 67
2811.78 63
2811.90 57
2812.02 48
2812.14 36
2812.26 23
2812.38 10
2812.51 0
2812.63 0
2812.75 0
2812.87 0
2812.99 0
2813.11 0
2813.24 9
2813.36 19
2813.48 29
2813.60 37
2813.72 44
2813.84 51
2813.97 59
2814.09 67
2814.21 77
2814.33 86
2814.45 95
2814.57 103
2814.70 107
2814.82 109
2814.94 108
2815.06 104
2815.18 100
2815.30 95
2815.43 90
2815.55 86
2815.67 83
2815.79 79
2815.91 75
2816.03 70
2816.16 65
2816.28 60
2816.40 57
2816.52 56
2816.64 58
2816.76 64
2816.89 71
2817.01 81
2817.13 91
2817.25 101
2817.37 109
2817.49 116
2817.62 121
2817.74 124
2817.86 124
2817.98 123
2818.10 120
2818.23 114
2818.35 107
2818.47 99
2818.59 91
2818.71 84
2818.83 77
2818.96 72
2819.08 69
2819.20 67
2819.32 66
2819.44 67
2819.56 70
2819.69 73
2819.81 75
2819.93 76
2820.05 74
2820.17 67
2820.30 57
2820.42 43
2820.54 28
2820.66 13
2820.78 0
2820.90 0
2821.03 0
2821.15 0
2821.27 0
2821.39 0
2821.51 6
2821.64 18
2821.76 30
2821.88 41
2822.00 51
2822.12 57
2822.24 60
2822.37 61
2822.49 59
2822.61 56
2822.73 53
2822.85 51
2822.98 51
2823.10 52
2823.22 54
2823.34 57
2823.46 60
2823.59 61
2823.71 61
2823.83 59
2823.95 56
2824.07 52
2824.19 48
2824.32 47
2824.44 47
2824.56 48
2824.68 50
2824.80 52
2824.93 53
2825.05 52
2825.17 51
2825.29 50
2825.41 48
2825.54 47
2825.66 47
2825.78 47
2825.90 48
2826.02 50
2826.15 52
2826.27 55
2826.39 58
2826.51 60
2826.63 61
2826.75 59
2826.88 57
2827.00 53
2827.12 49
2827.24 48
2827.36 50
2827.49 55
2827.61 63
2827.73 73
2827.85 84
2827.97 94
2828.10 102
2828.22 108
2828.34 111
2828.46 113
2828.58 114
2828.71 116
2828.83 118
2828.95 122
2829.07 126
2829.19 132
2829.32 137
2829.44 142
2829.56 145
2829.68 147
2829.80 146
2829.93 145
2830.05 142
2830.17 139
2830.29 134
2830.41 128
2830.54 121
2830.66 113
2830.78 105
2830.90 97
2831.02 93
2831.15 93
2831.27 97
2831.39 105
2831.51 116
2831.63 127
2831.76 137
2831.88 144
2832.00 148
2832.12 148
2832.24 146
2832.37 141
2832.49 136
2832.61 129
2832.73 123
2832.86 115
2832.98 107
2833.10 98
2833.22 86
2833.34 73
2833.47 59
2833.59 45
2833.71 32
2833.83 20
2833.95 11
2834.08 6
2834.20 5
2834.32 5
2834.44 7
2834.56 9
2834.69 11
2834.81 11
2834.93 9
2835.05 6
2835.18 3
2835.30 0
2835.42 0
2835.54 0
2835.66 0
2835.79 0
2835.91 0
2836.03 0
2836.15 0
2836.27 2
2836.40 9
2836.52 17
2836.64 26
2836.76 36
2836.89 45
2837.01 53
2837.13 59
2837.25 62
2837.37 63
2837.50 63
2837.62 64
2837.74 67
2837.86 73
2837.98 82
2838.11 94
2838.23 106
2838.35 116
2838.47 124
2838.60 128
2838.72 127
2838.84 123
2838.96 117
2839.08 110
2839.21 102
2839.33 95
2839.45 90
2839.57 87
2839.70 87
2839.82 89
2839.94 95
2840.06 102
2840.18 111
2840.31 121
2840.43 129
2840.55 135
2840.67 140
2840.80 143
2840.92 144
2841.04 144
2841.16 144
2841.28 144
2841.41 144
2841.53 145
2841.65 147
2841.77 151
2841.90 157
2842.02 167
2842.14 178
2842.26 191
2842.39 203
2842.51 214
2842.63 220
2842.75 223
2842.87 220
2843.00 214
2843.12 204
2843.24 193
2843.36 182
2843.49 171
2843.61 162
2843.73 155
2843.85 149
2843.97 144
2844.10 142
2844.22 140
2844.34 139
2844.46 140
2844.59 140
2844.71 141
2844.83 141
2844.95 140
2845.08 138
2845.20 136
2845.32 132
2845.44 128
2845.57 123
2845.69 119
2845.81 116
2845.93 115
2846.05 115
2846.18 118
2846.30 122
2846.42 127
2846.54 133
2846.67 138
2846.79 142
2846.91 145
2847.03 147
2847.16 150
2847.28 153
2847.40 157
2847.52 162
2847.65 166
2847.77 168
2847.89 167
2848.01 161
2848.14 152
2848.26 140
2848.38 127
2848.50 117
2848.62 109
2848.75 105
2848.87 104
2848.99 104
2849.11 106
2849.24 106
2849.36 105
2849.48 103
2849.60 100
2849.73 96
2849.85 92
2849.97 88
2850.09 84
2850.22 79
2850.34 74
2850.46 68
2850.58 63
2850.71 58
2850.83 55
2850.95 55
2851.07 57
2851.20 62
2851.32 69
2851.44 76
2851.56 81
2851.69 84
2851.81 83
2851.93 78
2852.05 70
2852.18 60
2852.30 50
2852.42 41
2852.54 34
2852.67 29
2852.79 26
2852.91 25
2853.03 27
2853.16 30
2853.28 36
2853.40 44
2853.52 53
2853.65 62
2853.77 69
2853.89 73
2854.01 74
2854.14 70
2854.26 63
2854.38 54
2854.50 43
2854.63 33
2854.75 25
2854.87 18
2854.99 12
2855.12 8
2855.24 4
2855.36 0
2855.48 0
2855.61 0
2855.73 0
2855.85 0
2855.97 0
2856.10 0
2856.22 0
2856.34 2
2856.46 12
2856.59 25
2856.71 36
2856.83 47
2856.96 56
2857.08 61
2857.20 63
2857.32 61
2857.45 58
2857.57 54
2857.69 51
2857.81 50
2857.94 50
2858.06 53
2858.18 57
2858.30 61
2858.43 64
2858.55 67
2858.67 69
2858.79 71
2858.92 72
2859.04 74
2859.16 77
2859.28 81
2859.41 85
2859.53 90
2859.65 96
2859.78 102
2859.90 108
2860.02 115
2860.14 120
2860.27 126
2860.39 130
2860.51 135
2860.63 140
2860.76 145
2860.88 153
2861.00 161
2861.12 170
2861.25 178
2861.37 186
2861.49 192
2861.62 195
2861.74 196
2861.86 195
2861.98 191
2862.11 186
2862.23 180
2862.35 174
2862.47 169
2862.60 165
2862.72 162
2862.84 160
2862.97 157
2863.09 152
2863.21 144
2863.33 134
2863.46 121
2863.58 107
2863.70 93
2863.82 81
2863.95 71
2864.07 63
2864.19 58
2864.32 56
2864.44 55
2864.56 57
2864.68 60
2864.81 65
2864.93 72
2865.05 79
2865.17 86
2865.30 93
2865.42 98
2865.54 100
2865.67 101
2865.79 98
2865.91 94
2866.03 89
2866.16 83
2866.28 78
2866.40 75
2866.53 74
2866.65 75
2866.77 79
2866.89 84
2867.02 89
2867.14 94
2867.26 99
2867.38 104
2867.51 107
2867.63 110
2867.75 110
2867.88 109
2868.00 107
2868.12 102
2868.24 97
2868.37 91
2868.49 85
2868.61 80
2868.74 75
2868.86 69
2868.98 62
2869.10 53
2869.23 45
2869.35 37
2869.47 32
2869.60 31
2869.72 36
2869.84 44
2869.96 56
2870.09 68
2870.21 78
2870.33 85
2870.46 89
2870.58 91
2870.70 90
2870.82 90
2870.95 91
2871.07 94
2871.19 99
2871.32 106
2871.44 115
2871.56 125
2871.69 138
2871.81 152
2871.93 167
2872.05 181
2872.18 195
2872.30 205
2872.42 213
2872.55 218
2872.67 220
2872.79 222
2872.91 224
2873.04 228
2873.16 234
2873.28 242
2873.41 252
2873.53 261
2873.65 269
2873.77 275
2873.90 279
2874.02 282
2874.14 284
2874.27 285
2874.39 286
2874.51 288
2874.64 290
2874.76 292
2874.88 295
2875.00 296
2875.13 296
2875.25 294
2875.37 288
2875.50 278
2875.62 265
2875.74 249
2875.87 233
2875.99 217
2876.11 203
2876.23 192
2876.36 183
2876.48 176
2876.60 168
2876.73 160
2876.85 151
2876.97 141
2877.10 131
2877.22 122
2877.34 113
2877.46 106
2877.59 100
2877.71 93
2877.83 86
2877.96 77
2878.08 68
2878.20 59
2878.33 51
2878.45 44
2878.57 40
2878.70 38
2878.82 39
2878.94 41
2879.06 44
2879.19 48
2879.31 50
2879.43 50
2879.56 47
2879.68 43
2879.80 36
2879.93 29
2880.05 21
2880.17 15
2880.30 11
2880.42 10
2880.54 12
2880.66 15
2880.79 20
2880.91 25
2881.03 29
2881.16 33
2881.28 35
2881.40 37
2881.53 37
2881.65 37
2881.77 36
2881.90 35
2882.02 34
2882.14 33
2882.27 33
2882.39 33
2882.51 34
2882.63 36
2882.76 40
2882.88 44
2883.00 50
2883.13 55
2883.25 59
2883.37 61
2883.50 60
2883.62 56
2883.74 51
2883.87 44
2883.99 39
2884.11 36
2884.24 37
2884.36 39
2884.48 42
2884.61 45
2884.73 45
2884.85 42
2884.97 37
2885.10 31
2885.22 24
2885.34 18
2885.47 14
2885.59 10
2885.71 7
2885.84 4
2885.96 1
2886.08 0
2886.21 0
2886.33 0
2886.45 0
2886.58 0
2886.70 0
2886.82 1
2886.95 1
2887.07 0
2887.19 0
2887.32 0
2887.44 1
2887.56 2
2887.69 4
2887.81 5
2887.93 6
2888.06 6
2888.18 6
2888.30 6
2888.43 9
2888.55 14
2888.67 23
2888.79 34
2888.92 47
2889.04 61
2889.16 73
2889.29 82
2889.41 87
2889.53 88
2889.66 85
2889.78 81
2889.90 76
2890.03 72
2890.15 72
2890.27 74
2890.40 80
2890.52 87
2890.64 96
2890.77 104
2890.89 111
2891.01 117
2891.14 122
2891.26 127
2891.38 130
2891.51 133
2891.63 134
2891.75 133
2891.88 131
2892.00 126
2892.12 122
2892.25 117
2892.37 114
2892.49 113
2892.62 114
2892.74 117
2892.86 121
2892.99 124
2893.11 126
2893.23 125
2893.36 123
2893.48 119
2893.60 114
2893.73 111
2893.85 110
2893.97 111
2894.10 114
2894.22 119
2894.34 123
2894.47 126
2894.59 128
2894.72 129
2894.84 129
2894.96 129
2895.09 129
2895.21 129
2895.33 129
2895.46 127
2895.58 125
2895.70 121
2895.83 115
2895.95 108
2896.07 102
2896.20 98
2896.32 95
2896.44 95
2896.57 98
2896.69 103
2896.81 112
2896.94 121
2897.06 130
2897.18 138
2897.31 143
2897.43 144
2897.55 142
2897.68 138
2897.80 132
2897.92 128
2898.05 126
2898.17 126
2898.29 129
2898.42 134
2898.54 140
2898.67 147
2898.79 153
2898.91 158
2899.04 163
2899.16 168
2899.28 173
2899.41 178
2899.53 183
2899.65 186
2899.78 188
2899.90 189
2900.02 187
2900.15 184
2900.27 180
2900.39 176
2900.52 173
2900.64 173
2900.76 174
2900.89 177
2901.01 182
2901.14 186
2901.26 190
2901.38 191
2901.51 191
2901.63 189
2901.75 186
2901.88 181
2902.00 175
2902.12 167
2902.25 160
2902.37 151
2902.49 142
2902.62 133
2902.74 125
2902.87 118
2902.99 114
2903.11 112
2903.24 112
2903.36 115
2903.48 120
2903.61 126
2903.73 132
2903.85 137
2903.98 140
2904.10 142
2904.22 142
2904.35 142
2904.47 142
2904.60 144
2904.72 148
2904.84 153
2904.97 160
2905.09 167
2905.21 174
2905.34 180
2905.46 185
2905.58 187
2905.71 188
2905.83 187
2905.96 186
2906.08 184
2906.20 182
2906.33 181
2906.45 180
2906.57 181
2906.70 183
2906.82 185
2906.94 189
2907.07 193
2907.19 198
2907.32 204
2907.44 209
2907.56 214
2907.69 217
2907.81 218
2907.93 216
2908.06 212
2908.18 207
2908.31 201
2908.43 196
2908.55 193
2908.68 193
2908.80 194
2908.92 196
2909.05 197
2909.17 197
2909.29 195
2909.42 191
2909.54 187
2909.67 182
2909.79 179
2909.91 176
2910.04 173
2910.16 171
2910.28 168
2910.41 165
2910.53 161
2910.66 157
2910.78 154
2910.90 151
2911.03 150
2911.15 149
2911.27 150
2911.40 153
2911.52 155
2911.65 158
2911.77 161
2911.89 165
2912.02 169
2912.14 173
2912.26 178
2912.39 184
2912.51 191
2912.64 199
2912.76 209
2912.88 220
2913.01 231
2913.13 240
2913.25 246
2913.38 249
2913.50 248
2913.63 244
2913.75 236
2913.87 227
2914.00 218
2914.12 207
2914.25 197
2914.37 186
2914.49 175
2914.62 164
2914.74 154
2914.86 145
2914.99 139
2915.11 135
2915.24 135
2915.36 136
2915.48 138
2915.61 140
2915.73 140
2915.86 139
2915.98 136
2916.10 132
2916.23 128
2916.35 124
2916.47 121
2916.60 119
2916.72 118
2916.85 117
2916.97 118
2917.09 118
2917.22 119
2917.34 118
2917.47 116
2917.59 112
2917.71 106
2917.84 99
2917.96 92
2918.08 87
2918.21 87
2918.33 92
2918.46 104
2918.58 122
2918.70 144
2918.83 167
2918.95 190
2919.08 210
2919.20 225
2919.32 235
2919.45 240
2919.57 242
2919.70 241
2919.82 238
2919.94 236
2920.07 235
2920.19 236
2920.32 237
2920.44 241
2920.56 247
2920.69 256
2920.81 266
2920.94 279
2921.06 294
2921.18 310
2921.31 327
2921.43 343
2921.55 358
2921.68 370
2921.80 378
2921.93 382
2922.05 383
2922.17 380
2922.30 376
2922.42 372
2922.55 368
2922.67 365
2922.79 363
2922.92 361
2923.04 359
2923.17 356
2923.29 352
2923.41 347
2923.54 342
2923.66 336
2923.79 328
2923.91 319
2924.03 307
2924.16 293
2924.28 276
2924.41 257
2924.53 239
2924.66 222
2924.78 209
2924.90 199
2925.03 193
2925.15 191
2925.28 190
2925.40 189
2925.52 189
2925.65 187
2925.77 184
2925.90 180
2926.02 175
2926.14 170
2926.27 164
2926.39 158
2926.52 152
2926.64 148
2926.76 145
2926.89 146
2927.01 149
2927.14 154
2927.26 160
2927.38 166
2927.51 170
2927.63 172
2927.76 172
2927.88 171
2928.01 169
2928.13 170
2928.25 173
2928.38 178
2928.50 185
2928.63 192
2928.75 197
2928.87 199
2929.00 198
2929.12 192
2929.25 183
2929.37 172
2929.49 159
2929.62 148
2929.74 137
2929.87 127
2929.99 120
2930.12 114
2930.24 111
2930.36 109
2930.49 110
2930.61 111
2930.74 114
2930.86 116
2930.98 117
2931.11 117
2931.23 114
2931.36 110
2931.48 103
2931.61 97
2931.73 91
2931.85 86
2931.98 83
2932.10 82
2932.23 81
2932.35 80
2932.47 79
2932.60 76
2932.72 71
2932.85 66
2932.97 62
2933.10 59
2933.22 60
2933.34 65
2933.47 72
2933.59 82
2933.72 94
2933.84 105
2933.97 115
2934.09 124
2934.21 132
2934.34 143
2934.46 156
2934.59 172
2934.71 192
2934.83 215
2934.96 239
2935.08 263
2935.21 285
2935.33 306
2935.46 325
2935.58 344
2935.70 364
2935.83 384
2935.95 406
2936.08 429
2936.20 453
2936.33 477
2936.45 502
2936.57 527
2936.70 552
2936.82 577
2936.95 602
2937.07 627
2937.20 651
2937.32 676
2937.44 702
2937.57 729
2937.69 756
2937.82 783
2937.94 808
2938.07 828
2938.19 843
2938.32 850
2938.44 851
2938.56 847
2938.69 841
2938.81 836
2938.94 834
2939.06 837
2939.19 845
2939.31 856
2939.43 868
2939.56 877
2939.68 882
2939.81 880
2939.93 873
2940.06 861
2940.18 846
2940.30 829
2940.43 811
2940.55 792
2940.68 773
2940.80 753
2940.93 733
2941.05 712
2941.18 693
2941.30 673
2941.42 654
2941.55 635
2941.67 615
2941.80 594
2941.92 572
2942.05 552
2942.17 533
2942.29 517
2942.42 503
2942.54 493
2942.67 485
2942.79 478
2942.92 470
2943.04 460
2943.17 448
2943.29 434
2943.41 416
2943.54 395
2943.66 372
2943.79 347
2943.91 321
2944.04 293
2944.16 265
2944.29 237
2944.41 210
2944.53 185
2944.66 163
2944.78 145
2944.91 132
2945.03 123
2945.16 120
2945.28 121
2945.41 126
2945.53 134
2945.65 145
2945.78 156
2945.90 168
2946.03 178
2946.15 187
2946.28 192
2946.40 194
2946.53 192
2946.65 187
2946.78 180
2946.90 169
2947.02 158
2947.15 145
2947.27 133
2947.40 123
2947.52 115
2947.65 109
2947.77 106
2947.90 107
2948.02 111
2948.15 118
2948.27 128
2948.39 139
2948.52 151
2948.64 162
2948.77 172
2948.89 178
2949.02 182
2949.14 182
2949.27 179
2949.39 174
2949.52 167
2949.64 161
2949.76 153
2949.89 145
2950.01 135
2950.14 124
2950.26 112
2950.39 99
2950.51 87
2950.64 77
2950.76 69
2950.89 64
2951.01 61
2951.13 60
2951.26 58
2951.38 55
2951.51 50
2951.63 43
2951.76 36
2951.88 29
2952.01 24
2952.13 20
2952.26 20
2952.38 21
2952.51 25
2952.63 29
2952.75 36
2952.88 43
2953.00 51
2953.13 59
2953.25 68
2953.38 76
2953.50 83
2953.63 86
2953.75 87
2953.88 86
2954.00 82
2954.13 76
2954.25 68
2954.38 61
2954.50 55
2954.62 52
2954.75 51
2954.87 52
2955.00 55
2955.12 59
2955.25 63
2955.37 63
2955.50 61
2955.62 57
2955.75 50
2955.87 43
2956.00 36
2956.12 31
2956.25 28
2956.37 27
2956.49 29
2956.62 32
2956.74 35
2956.87 40
2956.99 45
2957.12 51
2957.24 57
2957.37 62
2957.49 66
2957.62 68
2957.74 68
2957.87 65
2957.99 61
2958.12 58
2958.24 56
2958.37 58
2958.49 65
2958.62 74
2958.74 87
2958.86 101
2958.99 113
2959.11 124
2959.24 132
2959.36 138
2959.49 141
2959.61 142
2959.74 142
2959.86 141
2959.99 137
2960.11 133
2960.24 128
2960.36 123
2960.49 120
2960.61 117
2960.74 116
2960.86 117
2960.99 118
2961.11 118
2961.24 116
2961.36 112
2961.49 107
2961.61 100
2961.73 93
2961.86 86
2961.98 79
2962.11 74
2962.23 71
2962.36 68
2962.48 67
2962.61 67
2962.73 69
2962.86 71
2962.98 74
2963.11 77
2963.23 78
2963.36 79
2963.48 77
2963.61 74
2963.73 70
2963.86 67
2963.98 64
2964.11 63
2964.23 63
2964.36 63
2964.48 63
2964.61 60
2964.73 56
2964.86 50
2964.98 43
2965.11 35
2965.23 27
2965.36 20
2965.48 14
2965.61 10
2965.73 8
2965.86 9
2965.98 13
2966.11 20
2966.23 28
2966.36 38
2966.48 48
2966.60 57
2966.73 63
2966.85 66
2966.98 67
2967.10 67
2967.23 65
2967.35 64
2967.48 62
2967.60 60
2967.73 58
2967.85 56
2967.98 54
2968.10 51
2968.23 48
2968.35 43
2968.48 37
2968.60 30
2968.73 20
2968.85 9
2968.98 0
2969.10 0
2969.23 0
2969.35 0
2969.48 0
2969.60 0
2969.73 0
2969.85 0
2969.98 5
2970.10 13
2970.23 20
2970.35 25
2970.48 30
2970.60 34
2970.73 39
2970.85 43
2970.98 47
2971.10 50
2971.23 51
2971.35 49
2971.48 46
2971.60 42
2971.73 38
2971.85 36
2971.98 35
2972.10 38
2972.23 42
2972.35 47
2972.48 53
2972.60 57
2972.73 59
2972.85 60
2972.98 58
2973.10 55
2973.23 53
2973.35 51
2973.48 52
2973.60 56
2973.73 63
2973.85 74
2973.98 87
2974.11 100
2974.23 113
2974.36 124
2974.48 131
2974.61 135
2974.73 135
2974.86 133
2974.98 130
2975.11 126
2975.23 123
2975.36 120
2975.48 118
2975.61 117
2975.73 117
2975.86 118
2975.98 119
2976.11 122
2976.23 125
2976.36 128
2976.48 129
2976.61 129
2976.73 127
2976.86 122
2976.98 115
2977.11 107
2977.23 99
2977.36 90
2977.48 84
2977.61 79
2977.73 77
2977.86 77
2977.98 80
2978.11 85
2978.23 93
2978.36 102
2978.48 112
2978.61 122
2978.73 130
2978.86 135
2978.99 136
2979.11 135
2979.24 131
2979.36 125
2979.49 120
2979.61 115
2979.74 112
2979.86 109
2979.99 106
2980.11 103
2980.24 98
2980.36 91
2980.49 83
2980.61 72
2980.74 61
2980.86 50
2980.99 41
2981.11 34
2981.24 31
2981.36 32
2981.49 38
2981.61 47
2981.74 58
2981.87 69
2981.99 78
2982.12 85
2982.24 89
2982.37 89
2982.49 87
2982.62 82
2982.74 76
2982.87 68
2982.99 60
2983.12 51
2983.24 41
2983.37 31
2983.49 20
2983.62 9
2983.74 0
2983.87 0
2983.99 0
2984.12 0
2984.25 0
2984.37 0
2984.50 0
2984.62 0
2984.75 7
2984.87 27
2985.00 48
2985.12 66
2985.25 79
2985.37 89
2985.50 95
2985.62 98
2985.75 101
2985.87 103
2986.00 107
2986.13 113
2986.25 118
2986.38 124
2986.50 128
2986.63 130
2986.75 130
2986.88 126
2987.00 120
2987.13 112
2987.25 105
2987.38 97
2987.50 91
2987.63 86
2987.75 83
2987.88 80
2988.01 76
2988.13 73
2988.26 69
2988.38 65
2988.51 63
2988.63 63
2988.76 66
2988.88 72
2989.01 81
2989.13 90
2989.26 99
2989.38 106
2989.51 111
2989.64 113
2989.76 112
2989.89 109
2990.01 105
2990.14 100
2990.26 94
2990.39 89
2990.51 85
2990.64 81
2990.76 78
2990.89 76
2991.02 75
2991.14 74
2991.27 73
2991.39 72
2991.52 72
2991.64 73
2991.77 75
2991.89 78
2992.02 81
2992.14 84
2992.27 85
2992.39 84
2992.52 80
2992.65 73
2992.77 64
2992.90 56
2993.02 49
2993.15 47
2993.27 51
2993.40 59
2993.52 72
2993.65 86
2993.78 101
2993.90 114
2994.03 125
2994.15 133
2994.28 140
2994.40 145
2994.53 149
2994.65 152
2994.78 153
2994.90 151
2995.03 145
2995.16 135
2995.28 123
2995.41 110
2995.53 98
2995.66 88
2995.78 79
2995.91 74
2996.03 70
2996.16 68
2996.29 65
2996.41 63
2996.54 60
2996.66 55
2996.79 50
2996.91 44
2997.04 38
2997.16 32
2997.29 28
2997.42 25
2997.54 24
2997.67 26
2997.79 30
2997.92 35
2998.04 42
2998.17 50
2998.29 58
2998.42 67
2998.55 76
2998.67 86
2998.80 95
2998.92 103
2999.05 110
2999.17 114
2999.30 116
2999.43 116
2999.55 113
2999.68 108
2999.80 102
2999.93 96
3000.05 91
3000.18 88
3000.30 87
3000.43 88
3000.56 90
3000.68 91
3000.81 91
3000.93 90
3001.06 86
3001.18 82
3001.31 78
3001.44 75
3001.56 73
3001.69 72
3001.81 73
3001.94 74
3002.06 76
3002.19 79
3002.31 84
3002.44 91
3002.57 101
3002.69 113
3002.82 127
3002.94 141
3003.07 153
3003.19 162
3003.32 168
3003.45 172
3003.57 172
3003.70 171
3003.82 168
3003.95 163
3004.07 157
3004.20 149
3004.33 138
3004.45 127
3004.58 115
3004.70 105
3004.83 98
3004.95 95
3005.08 95
3005.21 99
3005.33 104
3005.46 109
3005.58 113
3005.71 115
3005.83 115
3005.96 113
3006.09 108
3006.21 103
3006.34 97
3006.46 91
3006.59 85
3006.72 80
3006.84 75
3006.97 71
3007.09 68
3007.22 66
3007.34 64
3007.47 64
3007.60 65
3007.72 68
3007.85 72
3007.97 78
3008.10 83
3008.22 88
3008.35 90
3008.48 91
3008.60 88
3008.73 84
3008.85 77
3008.98 70
3009.11 63
3009.23 56
3009.36 50
3009.48 44
3009.61 39
3009.73 33
3009.86 29
3009.99 24
3010.11 21
3010.24 19
3010.36 19
3010.49 20
3010.62 22
3010.74 26
3010.87 32
3010.99 39
3011.12 48
3011.24 58
3011.37 68
3011.50 77
3011.62 84
3011.75 89
3011.87 91
3012.00 91
3012.13 89
3012.25 85
3012.38 81
3012.50 77
3012.63 72
3012.75 66
3012.88 60
3013.01 54
3013.13 48
3013.26 42
3013.38 38
3013.51 34
3013.64 31
3013.76 30
3013.89 29
3014.01 29
3014.14 27
3014.27 25
3014.39 21
3014.52 17
3014.64 11
3014.77 5
3014.90 0
3015.02 0
3015.15 0
3015.27 0
3015.40 0
3015.53 0
3015.65 0
3015.78 0
3015.90 0
3016.03 4
3016.15 9
3016.28 15
3016.41 21
3016.53 28
3016.66 35
3016.78 42
3016.91 49
3017.04 54
3017.16 58
3017.29 59
3017.41 58
3017.54 56
3017.67 53
3017.79 51
3017.92 51
3018.04 53
3018.17 58
3018.30 64
3018.42 69
3018.55 74
3018.67 78
3018.80 80
3018.93 82
3019.05 84
3019.18 87
3019.30 91
3019.43 97
3019.56 104
3019.68 112
3019.81 120
3019.93 126
3020.06 131
3020.19 135
3020.31 136
3020.44 136
3020.57 136
3020.69 137
3020.82 138
3020.94 140
3021.07 142
3021.20 145
3021.32 147
3021.45 148
3021.57 149
3021.70 150
3021.83 152
3021.95 153
3022.08 154
3022.20 153
3022.33 151
3022.46 147
3022.58 141
3022.71 133
3022.83 125
3022.96 116
3023.09 108
3023.21 102
3023.34 97
3023.47 95
3023.59 94
3023.72 95
3023.84 98
3023.97 100
3024.10 103
3024.22 105
3024.35 108
3024.47 111
3024.60 115
3024.73 120
3024.85 127
3024.98 133
3025.10 138
3025.23 142
3025.36 143
3025.48 141
3025.61 136
3025.74 130
3025.86 124
3025.99 120
3026.11 119
3026.24 121
3026.37 126
3026.49 134
3026.62 142
3026.75 149
3026.87 155
3027.00 157
3027.12 155
3027.25 150
3027.38 141
3027.50 130
3027.63 118
3027.75 106
3027.88 94
3028.01 84
3028.13 75
3028.26 68
3028.39 63
3028.51 58
3028.64 55
3028.76 52
3028.89 49
3029.02 45
3029.14 41
3029.27 34
3029.40 26
3029.52 18
3029.65 9
3029.77 0
3029.90 0
3030.03 0
3030.15 0
3030.28 0
3030.41 0
3030.53 0
3030.66 0
3030.78 2
3030.91 6
3031.04 8
3031.16 10
3031.29 11
3031.42 12
3031.54 13
3031.67 15
3031.79 16
3031.92 16
3032.05 17
3032.17 16
3032.30 16
3032.43 15
3032.55 14
3032.68 13
3032.80 12
3032.93 13
3033.06 14
3033.18 14
3033.31 15
3033.44 14
3033.56 12
3033.69 9
3033.82 5
3033.94 3
3034.07 2
3034.19 4
3034.32 9
3034.45 17
3034.57 27
3034.70 38
3034.83 48
3034.95 56
3035.08 61
3035.21 63
3035.33 62
3035.46 57
3035.58 49
3035.71 40
3035.84 29
3035.96 20
3036.09 12
3036.22 8
3036.34 6
3036.47 8
3036.60 12
3036.72 17
3036.85 24
3036.97 31
3037.10 38
3037.23 43
3037.35 47
3037.48 48
3037.61 46
3037.73 43
3037.86 39
3037.99 35
3038.11 33
3038.24 33
3038.37 35
3038.49 39
3038.62 44
3038.74 48
3038.87 49
3039.00 47
3039.12 40
3039.25 31
3039.38 18
3039.50 5
3039.63 0
3039.76 0
3039.88 0
3040.01 0
3040.14 0
3040.26 0
3040.39 1
3040.51 10
3040.64 16
3040.77 19
3040.89 19
3041.02 15
3041.15 8
3041.27 1
3041.40 0
3041.53 0
3041.65 0
3041.78 0
3041.91 0
3042.03 0
3042.16 5
3042.29 9
3042.41 13
3042.54 16
3042.67 18
3042.79 21
3042.92 23
3043.04 25
3043.17 25
3043.30 23
3043.42 20
3043.55 13
3043.68 5
3043.80 0
3043.93 0
3044.06 0
3044.18 0
3044.31 0
3044.44 0
3044.56 0
3044.69 0
3044.82 10
3044.94 18
3045.07 24
3045.20 28
3045.32 30
3045.45 30
3045.58 29
3045.70 28
3045.83 28
3045.96 29
3046.08 31
3046.21 35
3046.34 40
3046.46 44
3046.59 49
3046.71 53
3046.84 56
3046.97 59
3047.09 60
3047.22 61
3047.35 61
3047.47 60
3047.60 59
3047.73 57
3047.85 55
3047.98 52
3048.11 50
3048.23 48
3048.36 46
3048.49 45
3048.61 45
3048.74 45
3048.87 45
3048.99 47
3049.12 49
3049.25 52
3049.37 57
3049.50 63
3049.63 71
3049.75 80
3049.88 88
3050.01 96
3050.13 103
3050.26 107
3050.39 110
3050.51 110
3050.64 107
3050.77 104
3050.89 99
3051.02 93
3051.15 87
3051.27 83
3051.40 79
3051.53 78
3051.65 78
3051.78 80
3051.91 83
3052.03 86
3052.16 89
3052.29 92
3052.41 95
3052.54 97
3052.67 100
3052.79 104
3052.92 109
3053.05 114
3053.17 118
3053.30 120
3053.43 119
3053.56 114
3053.68 106
3053.81 95
3053.94 84
3054.06 73
3054.19 65
3054.32 59
3054.44 56
3054.57 54
3054.70 52
3054.82 49
3054.95 44
3055.08 37
3055.20 26
3055.33 14
3055.46 0
3055.58 0
3055.71 0
3055.84 0
3055.96 0
3056.09 0
3056.22 0
3056.34 0
3056.47 2
3056.60 24
3056.72 46
3056.85 65
3056.98 81
3057.10 90
3057.23 92
3057.36 88
3057.49 80
3057.61 69
3057.74 59
3057.87 50
3057.99 45
3058.12 43
3058.25 44
3058.37 46
3058.50 47
3058.63 47
3058.75 43
3058.88 38
3059.01 31
3059.13 24
3059.26 19
3059.39 18
3059.51 22
3059.64 30
3059.77 43
3059.90 57
3060.02 72
3060.15 85
3060.28 95
3060.40 101
3060.53 104
3060.66 104
3060.78 103
3060.91 100
3061.04 96
3061.16 91
3061.29 84
3061.42 76
3061.54 68
3061.67 61
3061.80 55
3061.93 52
3062.05 50
3062.18 49
3062.31 48
3062.43 47
3062.56 44
3062.69 39
3062.81 35
3062.94 31
3063.07 29
3063.19 30
3063.32 32
3063.45 35
3063.58 37
3063.70 39
3063.83 38
3063.96 34
3064.08 29
3064.21 22
3064.34 16
3064.46 11
3064.59 9
3064.72 10
3064.85 15
3064.97 21
3065.10 28
3065.23 35
3065.35 38
3065.48 39
3065.61 37
3065.73 34
3065.86 30
3065.99 28
3066.12 28
3066.24 31
3066.37 36
3066.50 42
3066.62 48
3066.75 53
3066.88 57
3067.00 60
3067.13 62
3067.26 62
3067.39 62
3067.51 61
3067.64 60
3067.77 59
3067.89 60
3068.02 62
3068.15 64
3068.27 67
3068.40 70
3068.53 73
3068.66 74
3068.78 74
3068.91 72
3069.04 68
3069.16 63
3069.29 55
3069.42 47
3069.55 38
3069.67 31
3069.80 25
3069.93 21
3070.05 19
3070.18 17
3070.31 16
3070.43 14
3070.56 12
3070.69 9
3070.82 8
3070.94 9
3071.07 13
3071.20 20
3071.32 29
3071.45 38
3071.58 46
3071.71 50
3071.83 51
3071.96 49
3072.09 46
3072.21 44
3072.34 44
3072.47 46
3072.60 53
3072.72 62
3072.85 73
3072.98 84
3073.10 93
3073.23 100
3073.36 104
3073.49 104
3073.61 101
3073.74 97
3073.87 91
3073.99 86
3074.12 80
3074.25 75
3074.38 70
3074.50 65
3074.63 60
3074.76 56
3074.88 53
3075.01 53
3075.14 56
3075.27 62
3075.39 71
3075.52 81
3075.65 91
3075.78 100
3075.90 106
3076.03 110
3076.16 111
3076.28 109
3076.41 106
3076.54 101
3076.67 94
3076.79 87
3076.92 80
3077.05 74
3077.17 70
3077.30 69
3077.43 71
3077.56 76
3077.68 82
3077.81 90
3077.94 99
3078.07 108
3078.19 116
3078.32 124
3078.45 130
3078.57 133
3078.70 132
3078.83 128
3078.96 120
3079.08 111
3079.21 104
3079.34 100
3079.46 100
3079.59 106
3079.72 116
3079.85 128
3079.97 140
3080.10 151
3080.23 161
3080.36 169
3080.48 175
3080.61 180
3080.74 184
3080.87 188
3080.99 192
3081.12 195
3081.25 197
3081.37 197
3081.50 195
3081.63 190
3081.76 182
3081.88 173
3082.01 163
3082.14 153
3082.27 142
3082.39 133
3082.52 126
3082.65 120
3082.78 117
3082.90 115
3083.03 114
3083.16 114
3083.28 114
3083.41 114
3083.54 111
3083.67 107
3083.79 99
3083.92 89
3084.05 77
3084.18 65
3084.30 52
3084.43 41
3084.56 34
3084.69 30
3084.81 28
3084.94 29
3085.07 31
3085.20 31
3085.32 29
3085.45 25
3085.58 20
3085.70 14
3085.83 10
3085.96 7
3086.09 7
3086.21 8
3086.34 11
3086.47 14
3086.60 15
3086.72 15
3086.85 13
3086.98 9
3087.11 4
3087.23 0
3087.36 0
3087.49 0
3087.62 0
3087.74 0
3087.87 0
3088.00 0
3088.13 0
3088.25 1
3088.38 5
3088.51 9
3088.64 15
3088.76 22
3088.89 29
3089.02 36
3089.15 41
3089.27 43
3089.40 41
3089.53 38
3089.66 33
3089.78 29
3089.91 25
3090.04 23
3090.17 23
3090.29 24
3090.42 26
3090.55 29
3090.68 32
3090.80 36
3090.93 40
3091.06 45
3091.19 51
3091.31 56
3091.44 61
3091.57 64
3091.70 65
3091.82 64
3091.95 61
3092.08 57
3092.21 53
3092.33 49
3092.46 44
3092.59 40
3092.72 35
3092.84 31
3092.97 28
3093.10 24
3093.23 21
3093.35 19
3093.48 18
3093.61 17
3093.74 15
3093.86 11
3093.99 8
3094.12 3
3094.25 0
3094.37 0
3094.50 0
3094.63 0
3094.76 0
3094.88 0
3095.01 5
3095.14 11
3095.27 17
3095.40 25
3095.52 34
3095.65 43
3095.78 53
3095.91 63
3096.03 70
3096.16 76
3096.29 78
3096.42 77
3096.54 73
3096.67 68
3096.80 61
3096.93 55
3097.05 49
3097.18 44
3097.31 40
3097.44 38
3097.56 38
3097.69 38
3097.82 40
3097.95 42
3098.08 44
3098.20 46
3098.33 46
3098.46 47
3098.59 47
3098.71 48
3098.84 51
3098.97 55
3099.10 59
3099.22 63
3099.35 66
3099.48 68
3099.61 67
3099.74 66
3099.86 64
3099.99 63
3100.12 62
3100.25 61
3100.37 61
3100.50 61
3100.63 59
3100.76 57
3100.88 55
3101.01 52
3101.14 49
3101.27 47
3101.40 45
3101.52 43
3101.65 41
3101.78 39
3101.91 36
3102.03 34
3102.16 33
3102.29 32
3102.42 31
3102.55 31
3102.67 30
3102.80 28
3102.93 25
3103.06 23
3103.18 22
3103.31 23
3103.44 26
3103.57 33
3103.70 40
3103.82 49
3103.95 56
3104.08 61
3104.21 63
3104.33 62
3104.46 58
3104.59 52
3104.72 45
3104.85 38
3104.97 31
3105.10 25
3105.23 18
3105.36 13
3105.48 7
3105.61 2
3105.74 0
3105.87 0
3106.00 0
3106.12 0
3106.25 0
3106.38 0
3106.51 0
3106.63 0
3106.76 4
3106.89 12
3107.02 20
3107.15 27
3107.27 34
3107.40 38
3107.53 42
3107.66 45
3107.79 49
3107.91 54
3108.04 60
3108.17 67
3108.30 75
3108.42 83
3108.55 89
3108.68 94
3108.81 96
3108.94 97
3109.06 95
3109.19 93
3109.32 90
3109.45 88
3109.58 86
3109.70 86
3109.83 88
3109.96 90
3110.09 93
3110.22 96
3110.34 99
3110.47 102
3110.60 105
3110.73 107
3110.85 111
3110.98 114
3111.11 118
3111.24 122
3111.37 125
3111.49 127
3111.62 128
3111.75 128
3111.88 126
3112.01 124
3112.13 120
3112.26 115
3112.39 110
3112.52 104
3112.65 97
3112.77 90
3112.90 81
3113.03 72
3113.16 62
3113.29 51
3113.41 41
3113.54 33
3113.67 29
3113.80 30
3113.93 37
3114.05 50
3114.18 68
3114.31 89
3114.44 109
3114.57 127
3114.69 140
3114.82 148
3114.95 150
3115.08 145
3115.21 137
3115.33 125
3115.46 112
3115.59 101
3115.72 91
3115.85 86
3115.97 85
3116.10 89
3116.23 96
3116.36 106
3116.49 115
3116.61 123
3116.74 128
3116.87 130
3117.00 130
3117.13 129
3117.25 127
3117.38 126
3117.51 127
3117.64 128
3117.77 130
3117.89 133
3118.02 135
3118.15 139
3118.28 144
3118.41 150
3118.54 157
3118.66 165
3118.79 174
3118.92 181
3119.05 186
3119.18 189
3119.30 190
3119.43 190
3119.56 189
3119.69 189
3119.82 190
3119.94 193
3120.07 196
3120.20 201
3120.33 206
3120.46 212
3120.58 218
3120.71 224
3120.84 228
3120.97 232
3121.10 233
3121.23 232
3121.35 227
3121.48 219
3121.61 209
3121.74 199
3121.87 190
3121.99 184
3122.12 182
3122.25 185
3122.38 191
3122.51 199
3122.64 206
3122.76 212
3122.89 214
3123.02 212
3123.15 208
3123.28 200
3123.40 191
3123.53 182
3123.66 171
3123.79 160
3123.92 150
3124.05 141
3124.17 133
3124.30 127
3124.43 123
3124.56 121
3124.69 120
3124.81 119
3124.94 115
3125.07 110
3125.20 103
3125.33 94
3125.46 84
3125.58 75
3125.71 66
3125.84 59
3125.97 53
3126.10 49
3126.22 46
3126.35 44
3126.48 45
3126.61 48
3126.74 52
3126.87 57
3126.99 62
3127.12 67
3127.25 70
3127.38 71
3127.51 70
3127.64 69
3127.76 68
3127.89 66
3128.02 64
3128.15 62
3128.28 60
3128.41 57
3128.53 54
3128.66 51
3128.79 49
3128.92 50
3129.05 52
3129.17 57
3129.30 63
3129.43 69
3129.56 75
3129.69 79
3129.82 81
3129.94 79
3130.07 76
3130.20 72
3130.33 69
3130.46 69
3130.59 71
3130.71 76
3130.84 84
3130.97 94
3131.10 104
3131.23 112
3131.36 119
3131.48 124
3131.61 126
3131.74 126
3131.87 124
3132.00 121
3132.13 117
3132.25 112
3132.38 106
3132.51 100
3132.64 92
3132.77 84
3132.90 77
3133.03 72
3133.15 68
3133.28 68
3133.41 70
3133.54 74
3133.67 80
3133.80 85
3133.92 89
3134.05 93
3134.18 96
3134.31 98
3134.44 101
3134.57 105
3134.69 109
3134.82 114
3134.95 118
3135.08 120
3135.21 119
3135.34 117
3135.46 113
3135.59 110
3135.72 107
3135.85 105
3135.98 106
3136.11 109
3136.24 114
3136.36 119
3136.49 124
3136.62 128
3136.75 130
3136.88 131
3137.01 130
3137.13 127
3137.26 123
3137.39 117
3137.52 110
3137.65 101
3137.78 92
3137.91 82
3138.03 72
3138.16 63
3138.29 56
3138.42 52
3138.55 51
3138.68 54
3138.80 60
3138.93 69
3139.06 77
3139.19 84
3139.32 89
3139.45 90
3139.58 88
3139.70 83
3139.83 75
3139.96 66
3140.09 56
3140.22 46
3140.35 35
3140.48 25
3140.60 15
3140.73 8
3140.86 3
3140.99 0
3141.12 0
3141.25 0
3141.38 3
3141.50 7
3141.63 11
3141.76 17
3141.89 23
3142.02 29
3142.15 34
3142.28 38
3142.40 41
3142.53 43
3142.66 44
3142.79 44
3142.92 43
3143.05 42
3143.18 38
3143.30 31
3143.43 22
3143.56 11
3143.69 0
3143.82 0
3143.95 0
3144.08 0
3144.20 0
3144.33 0
3144.46 0
3144.59 2
3144.72 7
3144.85 9
3144.98 10
3145.10 10
3145.23 11
3145.36 12
3145.49 15
3145.62 19
3145.75 25
3145.88 33
3146.00 42
3146.13 53
3146.26 65
3146.39 76
3146.52 85
3146.65 92
3146.78 96
3146.91 98
3147.03 99
3147.16 100
3147.29 102
3147.42 108
3147.55 117
3147.68 128
3147.81 140
3147.93 151
3148.06 161
3148.19 167
3148.32 170
3148.45 169
3148.58 164
3148.71 156
3148.84 146
3148.96 136
3149.09 127
3149.22 121
3149.35 118
3149.48 120
3149.61 125
3149.74 133
3149.87 142
3149.99 151
3150.12 157
3150.25 160
3150.38 160
3150.51 157
3150.64 151
3150.77 144
3150.90 137
3151.02 131
3151.15 126
3151.28 123
3151.41 122
3151.54 124
3151.67 129
3151.80 136
3151.93 145
3152.05 153
3152.18 161
3152.31 165
3152.44 167
3152.57 166
3152.70 163
3152.83 158
3152.96 151
3153.08 144
3153.21 136
3153.34 126
3153.47 117
3153.60 107
3153.73 98
3153.86 91
3153.99 87
3154.11 86
3154.24 87
3154.37 90
3154.50 95
3154.63 100
3154.76 105
3154.89 111
3155.02 119
3155.15 128
3155.27 138
3155.40 149
3155.53 160
3155.66 169
3155.79 174
3155.92 176
3156.05 173
3156.18 167
3156.30 158
3156.43 148
3156.56 137
3156.69 126
3156.82 115
3156.95 104
3157.08 95
3157.21 86
3157.34 77
3157.46 70
3157.59 65
3157.72 62
3157.85 62
3157.98 66
3158.11 72
3158.24 80
3158.37 89
3158.50 98
3158.62 105
3158.75 110
3158.88 113
3159.01 115
3159.14 116
3159.27 117
3159.40 119
3159.53 122
3159.66 125
3159.79 128
3159.91 129
3160.04 131
3160.17 132
3160.30 136
3160.43 142
3160.56 151
3160.69 163
3160.82 177
3160.95 194
3161.07 212
3161.20 232
3161.33 252
3161.46 273
3161.59 295
3161.72 317
3161.85 337
3161.98 356
3162.11 373
3162.24 390
3162.36 408
3162.49 431
3162.62 460
3162.75 496
3162.88 540
3163.01 589
3163.14 643
3163.27 697
3163.40 752
3163.53 807
3163.65 860
3163.78 913
3163.91 964
3164.04 1012
3164.17 1056
3164.30 1094
3164.43 1126
3164.56 1151
3164.69 1170
3164.82 1184
3164.94 1196
3165.07 1209
3165.20 1224
3165.33 1243
3165.46 1268
3165.59 1297
3165.72 1329
3165.85 1360
3165.98 1390
3166.11 1415
3166.23 1434
3166.36 1447
3166.49 1452
3166.62 1449
3166.75 1441
3166.88 1426
3167.01 1406
3167.14 1383
3167.27 1357
3167.40 1333
3167.53 1311
3167.65 1293
3167.78 1278
3167.91 1265
3168.04 1251
3168.17 1233
3168.30 1211
3168.43 1183
3168.56 1152
3168.69 1118
3168.82 1085
3168.95 1054
3169.07 1025
3169.20 997
3169.33 971
3169.46 947
3169.59 923
3169.72 902
3169.85 882
3169.98 865
3170.11 849
3170.24 834
3170.37 817
3170.50 796
3170.62 770
3170.75 741
3170.88 708
3171.01 674
3171.14 639
3171.27 604
3171.40 571
3171.53 539
3171.66 508
3171.79 479
3171.92 452
3172.04 427
3172.17 405
3172.30 387
3172.43 373
3172.56 361
3172.69 352
3172.82 343
3172.95 335
3173.08 327
3173.21 320
3173.34 314
3173.47 309
3173.60 306
3173.72 304
3173.85 303
3173.98 302
3174.11 299
3174.24 296
3174.37 290
3174.50 284
3174.63 277
3174.76 271
3174.89 265
3175.02 261
3175.15 258
3175.28 255
3175.40 252
3175.53 249
3175.66 243
3175.79 236
3175.92 227
3176.05 219
3176.18 211
3176.31 205
3176.44 202
3176.57 202
3176.70 206
3176.83 213
3176.96 220
3177.08 226
3177.21 229
3177.34 229
3177.47 223
3177.60 213
3177.73 199
3177.86 184
3177.99 167
3178.12 152
3178.25 138
3178.38 127
3178.51 120
3178.64 115
3178.77 112
3178.90 111
3179.02 111
3179.15 110
3179.28 109
3179.41 106
3179.54 102
3179.67 96
3179.80 88
3179.93 80
3180.06 72
3180.19 64
3180.32 57
3180.45 50
3180.58 45
3180.71 41
3180.84 37
3180.96 33
3181.09 29
3181.22 25
3181.35 20
3181.48 15
3181.61 12
3181.74 9
3181.87 8
3182.00 9
3182.13 11
3182.26 15
3182.39 21
3182.52 29
3182.65 38
3182.78 50
3182.91 60
3183.03 69
3183.16 75
3183.29 75
3183.42 72
3183.55 64
3183.68 55
3183.81 47
3183.94 41
3184.07 39
3184.20 41
3184.33 45
3184.46 52
3184.59 60
3184.72 67
3184.85 74
3184.98 78
3185.11 80
3185.23 80
3185.36 77
3185.49 74
3185.62 70
3185.75 67
3185.88 66
3186.01 66
3186.14 68
3186.27 70
3186.40 72
3186.53 72
3186.66 69
3186.79 65
3186.92 60
3187.05 54
3187.18 49
3187.31 47
3187.44 47
3187.57 51
3187.69 56
3187.82 63
3187.95 71
3188.08 77
3188.21 81
3188.34 84
3188.47 85
3188.60 86
3188.73 85
3188.86 83
3188.99 79
3189.12 71
3189.25 60
3189.38 47
3189.51 33
3189.64 21
3189.77 11
3189.90 5
3190.03 4
3190.16 6
3190.29 9
3190.41 12
3190.54 13
3190.67 14
3190.80 14
3190.93 15
3191.06 17
3191.19 20
3191.32 24
3191.45 27
3191.58 29
3191.71 29
3191.84 27
3191.97 24
3192.10 21
3192.23 19
3192.36 19
3192.49 22
3192.62 28
3192.75 35
3192.88 42
3193.01 48
3193.14 51
3193.27 51
3193.39 47
3193.52 39
3193.65 30
3193.78 21
3193.91 11
3194.04 3
3194.17 0
3194.30 0
3194.43 0
3194.56 0
3194.69 0
3194.82 3
3194.95 12
3195.08 22
3195.21 33
3195.34 43
3195.47 51
3195.60 55
3195.73 56
3195.86 53
3195.99 47
3196.12 40
3196.25 34
3196.38 29
3196.51 27
3196.64 27
3196.77 29
3196.90 32
3197.03 35
3197.15 36
3197.28 37
3197.41 36
3197.54 36
3197.67 35
3197.80 37
3197.93 39
3198.06 43
3198.19 47
3198.32 51
3198.45 53
3198.58 53
3198.71 52
3198.84 48
3198.97 42
3199.10 36
3199.23 29
3199.36 23
3199.49 17
3199.62 13
3199.75 9
3199.88 6
3200.01 3
3200.14 0
3200.27 0
3200.40 0
3200.53 0
3200.66 0
3200.79 0
3200.92 0
3201.05 0
3201.18 9
3201.31 23
3201.44 38
3201.57 51
3201.70 62
3201.83 69
3201.95 73
3202.08 75
3202.21 74
3202.34 73
3202.47 72
3202.60 71
3202.73 70
3202.86 69
3202.99 67
3203.12 64
3203.25 58
3203.38 51
3203.51 44
3203.64 38
3203.77 33
3203.90 30
3204.03 30
3204.16 31
3204.29 33
3204.42 33
3204.55 33
3204.68 32
3204.81 30
3204.94 28
3205.07 26
3205.20 26
3205.33 27
3205.46 28
3205.59 29
3205.72 31
3205.85 32
3205.98 35
3206.11 40
3206.24 47
3206.37 55
3206.50 66
3206.63 77
3206.76 87
3206.89 95
3207.02 101
3207.15 105
3207.28 108
3207.41 110
3207.54 111
3207.67 113
3207.80 116
3207.93 119
3208.06 122
3208.19 125
3208.32 125
3208.45 125
3208.58 121
3208.71 116
3208.84 109
3208.97 99
3209.10 89
3209.23 79
3209.36 69
3209.49 63
3209.62 59
3209.75 58
3209.88 60
3210.01 64
3210.14 68
3210.27 71
3210.40 72
3210.53 72
3210.66 69
3210.79 65
3210.92 59
3211.05 55
3211.18 52
3211.31 50
3211.44 49
3211.57 51
3211.70 53
3211.83 57
3211.96 62
3212.09 67
3212.22 74
3212.35 81
3212.48 88
3212.61 93
3212.74 97
3212.87 100
3213.00 100
3213.13 100
3213.26 99
3213.39 99
3213.52 101
3213.65 103
3213.78 106
3213.91 109
3214.04 109
3214.17 108
3214.30 104
3214.43 100
3214.56 95
3214.69 92
3214.82 91
3214.95 92
3215.08 95
3215.21 100
3215.34 104
3215.47 109
3215.60 112
3215.73 115
3215.86 117
3215.99 118
3216.12 117
3216.25 114
3216.38 109
3216.51 102
3216.64 94
3216.77 86
3216.90 80
3217.03 77
3217.16 78
3217.29 82
3217.42 89
3217.55 97
3217.68 104
3217.81 110
3217.94 114
3218.07 114
3218.20 110
3218.33 104
3218.46 96
3218.59 87
3218.72 79
3218.85 73
3218.98 70
3219.11 69
3219.24 70
3219.37 71
3219.50 71
3219.63 69
3219.76 65
3219.89 59
3220.02 52
3220.15 46
3220.28 41
3220.41 39
3220.54 40
3220.67 42
3220.80 46
3220.93 49
3221.06 52
3221.19 54
3221.32 54
3221.45 54
3221.58 54
3221.71 54
3221.84 54
3221.97 53
3222.10 53
3222.23 52
3222.36 49
3222.49 46
3222.62 42
3222.75 37
3222.88 32
3223.01 27
3223.14 21
3223.27 15
3223.41 8
3223.54 1
3223.67 0
3223.80 0
3223.93 0
3224.06 0
3224.19 0
3224.32 0
3224.45 0
3224.58 0
3224.71 4
3224.84 13
3224.97 22
3225.10 32
3225.23 42
3225.36 52
3225.49 61
3225.62 69
3225.75 76
3225.88 84
3226.01 91
3226.14 98
3226.27 105
3226.40 111
3226.53 116
3226.66 120
3226.79 123
3226.92 124
3227.05 126
3227.18 127
3227.31 128
3227.44 127
3227.57 124
3227.70 119
3227.83 112
3227.96 103
3228.09 93
3228.23 84
3228.36 77
3228.49 73
3228.62 71
3228.75 71
3228.88 73
3229.01 75
3229.14 78
3229.27 81
3229.40 86
3229.53 91
3229.66 97
3229.79 103
3229.92 108
3230.05 111
3230.18 112
3230.31 110
3230.44 107
3230.57 103
3230.70 98
3230.83 96
3230.96 95
3231.09 98
3231.22 102
3231.35 109
3231.48 116
3231.61 125
3231.74 133
3231.87 140
3232.01 147
3232.14 152
3232.27 156
3232.40 158
3232.53 159
3232.66 157
3232.79 153
3232.92 146
3233.05 137
3233.18 126
3233.31 115
3233.44 104
3233.57 96
3233.70 90
3233.83 88
3233.96 89
3234.09 92
3234.22 96
3234.35 100
3234.48 102
3234.61 104
3234.74 104
3234.87 103
3235.01 102
3235.14 102
3235.27 102
3235.40 104
3235.53 106
3235.66 108
3235.79 109
3235.92 110
3236.05 109
3236.18 107
3236.31 106
3236.44 105
3236.57 104
3236.70 105
3236.83 105
3236.96 104
3237.09 101
3237.22 97
3237.35 90
3237.48 82
3237.61 74
3237.75 68
3237.88 65
3238.01 64
3238.14 66
3238.27 70
3238.40 75
3238.53 80
3238.66 84
3238.79 87
3238.92 87
3239.05 85
3239.18 81
3239.31 75
3239.44 68
3239.57 60
3239.70 53
3239.83 47
3239.96 44
3240.09 43
3240.23 44
3240.36 48
3240.49 53
3240.62 59
3240.75 65
3240.88 71
3241.01 77
3241.14 84
3241.27 92
3241.40 100
3241.53 108
3241.66 115
3241.79 120
3241.92 123
3242.05 124
3242.18 121
3242.31 117
3242.45 111
3242.58 106
3242.71 101
3242.84 98
3242.97 97
3243.10 97
3243.23 97
3243.36 97
3243.49 96
3243.62 92
3243.75 88
3243.88 83
3244.01 79
3244.14 76
3244.27 76
3244.40 77
3244.54 81
3244.67 86
3244.80 92
3244.93 98
3245.06 103
3245.19 106
3245.32 107
3245.45 105
3245.58 101
3245.71 96
3245.84 91
3245.97 89
3246.10 91
3246.23 96
3246.36 103
3246.50 112
3246.63 120
3246.76 127
3246.89 132
3247.02 136
3247.15 141
3247.28 149
3247.41 161
3247.54 177
3247.67 195
3247.80 215
3247.93 234
3248.06 252
3248.19 266
3248.32 278
3248.46 288
3248.59 297
3248.72 304
3248.85 311
3248.98 318
3249.11 324
3249.24 331
3249.37 339
3249.50 348
3249.63 359
3249.76 373
3249.89 389
3250.02 407
3250.16 424
3250.29 441
3250.42 457
3250.55 472
3250.68 486
3250.81 498
3250.94 509
3251.07 520
3251.20 529
3251.33 537
3251.46 545
3251.59 553
3251.72 563
3251.86 574
3251.99 585
3252.12 597
3252.25 608
3252.38 616
3252.51 620
3252.64 623
3252.77 624
3252.90 626
3253.03 629
3253.16 636
3253.29 645
3253.42 656
3253.56 667
3253.69 676
3253.82 682
3253.95 682
3254.08 678
3254.21 669
3254.34 655
3254.47 638
3254.60 618
3254.73 596
3254.86 573
3255.00 551
3255.13 529
3255.26 510
3255.39 494
3255.52 482
3255.65 474
3255.78 470
3255.91 469
3256.04 467
3256.17 464
3256.30 458
3256.43 448
3256.57 435
3256.70 420
3256.83 404
3256.96 391
3257.09 380
3257.22 371
3257.35 363
3257.48 356
3257.61 349
3257.74 340
3257.87 329
3258.01 317
3258.14 306
3258.27 295
3258.40 286
3258.53 280
3258.66 277
3258.79 275
3258.92 274
3259.05 273
3259.18 269
3259.31 265
3259.45 258
3259.58 251
3259.71 245
3259.84 239
3259.97 234
3260.10 231
3260.23 227
3260.36 223
3260.49 217
3260.62 210
3260.76 201
3260.89 191
3261.02 180
3261.15 170
3261.28 162
3261.41 157
3261.54 156
3261.67 158
3261.80 163
3261.93 169
3262.07 175
3262.20 181
3262.33 184
3262.46 185
3262.59 185
3262.72 184
3262.85 184
3262.98 186
3263.11 189
3263.24 194
3263.38 200
3263.51 208
3263.64 216
3263.77 224
3263.90 232
3264.03 238
3264.16 243
3264.29 248
3264.42 251
3264.55 254
3264.69 257
3264.82 262
3264.95 269
3265.08 278
3265.21 291
3265.34 307
3265.47 327
3265.60 350
3265.73 377
3265.87 407
3266.00 438
3266.13 470
3266.26 502
3266.39 533
3266.52 565
3266.65 599
3266.78 637
3266.91 680
3267.04 731
3267.18 786
3267.31 845
3267.44 904
3267.57 960
3267.70 1013
3267.83 1064
3267.96 1113
3268.09 1165
3268.22 1220
3268.36 1280
3268.49 1344
3268.62 1409
3268.75 1473
3268.88 1534
3269.01 1590
3269.14 1642
3269.27 1692
3269.40 1739
3269.54 1787
3269.67 1834
3269.80 1881
3269.93 1926
3270.06 1969
3270.19 2009
3270.32 2044
3270.45 2074
3270.59 2097
3270.72 2111
3270.85 2114
3270.98 2106
3271.11 2086
3271.24 2057
3271.37 2020
3271.50 1981
3271.63 1943
3271.77 1908
3271.90 1879
3272.03 1854
3272.16 1831
3272.29 1806
3272.42 1777
3272.55 1740
3272.68 1695
3272.82 1642
3272.95 1584
3273.08 1521
3273.21 1458
3273.34 1397
3273.47 1337
3273.60 1281
3273.73 1227
3273.87 1175
3274.00 1126
3274.13 1078
3274.26 1031
3274.39 987
3274.52 944
3274.65 905
3274.78 867
3274.92 831
3275.05 796
3275.18 763
3275.31 731
3275.44 699
3275.57 669
3275.70 641
3275.83 615
3275.97 591
3276.10 570
3276.23 552
3276.36 538
3276.49 527
3276.62 519
3276.75 515
3276.88 512
3277.02 509
3277.15 505
3277.28 496
3277.41 482
3277.54 461
3277.67 435
3277.80 405
3277.93 374
3278.07 344
3278.20 318
3278.33 300
3278.46 289
3278.59 286
3278.72 288
3278.85 293
3278.99 298
3279.12 301
3279.25 301
3279.38 297
3279.51 290
3279.64 281
3279.77 273
3279.90 265
3280.04 258
3280.17 250
3280.30 243
3280.43 233
3280.56 221
3280.69 205
3280.82 188
3280.96 169
3281.09 150
3281.22 133
3281.35 118
3281.48 106
3281.61 99
3281.74 96
3281.88 97
3282.01 101
3282.14 106
3282.27 112
3282.40 119
3282.53 125
3282.66 130
3282.80 133
3282.93 135
3283.06 136
3283.19 135
3283.32 133
3283.45 131
3283.58 128
3283.72 125
3283.85 120
3283.98 113
3284.11 105
3284.24 95
3284.37 86
3284.50 79
3284.64 75
3284.77 77
3284.90 83
3285.03 93
3285.16 106
3285.29 119
3285.42 130
3285.56 138
3285.69 143
3285.82 147
3285.95 149
3286.08 152
3286.21 154
3286.34 158
3286.48 161
3286.61 165
3286.74 169
3286.87 173
3287.00 177
3287.13 180
3287.26 183
3287.40 184
3287.53 183
3287.66 180
3287.79 172
3287.92 162
3288.05 149
3288.19 136
3288.32 123
3288.45 112
3288.58 104
3288.71 100
3288.84 100
3288.97 103
3289.11 108
3289.24 112
3289.37 115
3289.50 115
3289.63 113
3289.76 109
3289.90 105
3290.03 101
3290.16 99
3290.29 100
3290.42 103
3290.55 108
3290.68 113
3290.82 119
3290.95 122
3291.08 123
3291.21 120
3291.34 113
3291.47 103
3291.61 91
3291.74 77
3291.87 63
3292.00 51
3292.13 41
3292.26 34
3292.40 31
3292.53 30
3292.66 32
3292.79 35
3292.92 39
3293.05 43
3293.19 46
3293.32 49
3293.45 51
3293.58 51
3293.71 49
3293.84 46
3293.97 42
3294.11 37
3294.24 31
3294.37 25
3294.50 18
3294.63 11
3294.76 5
3294.90 0
3295.03 0
3295.16 0
3295.29 0
3295.42 4
3295.55 11
3295.69 17
3295.82 21
3295.95 23
3296.08 22
3296.21 18
3296.34 12
3296.48 6
3296.61 0
3296.74 0
3296.87 0
3297.00 0
3297.13 0
3297.27 0
3297.40 0
3297.53 0
3297.66 1
3297.79 4
3297.93 7
3298.06 10
3298.19 12
3298.32 15
3298.45 17
3298.58 21
3298.72 26
3298.85 34
3298.98 43
3299.11 55
3299.24 69
3299.37 86
3299.51 103
3299.64 120
3299.77 137
3299.90 151
3300.03 163
3300.16 172
3300.30 177
3300.43 179
3300.56 179
3300.69 176
3300.82 172
3300.96 165
3301.09 157
3301.22 147
3301.35 137
3301.48 126
3301.61 114
3301.75 104
3301.88 95
3302.01 88
3302.14 84
3302.27 84
3302.41 87
3302.54 93
3302.67 101
3302.80 110
3302.93 119
3303.06 126
3303.20 131
3303.33 133
3303.46 135
3303.59 136
3303.72 139
3303.86 144
3303.99 151
3304.12 160
3304.25 169
3304.38 177
3304.51 182
3304.65 183
3304.78 179
3304.91 171
3305.04 159
3305.17 147
3305.31 136
3305.44 128
3305.57 124
3305.70 123
3305.83 125
3305.96 129
3306.10 132
3306.23 133
3306.36 131
3306.49 128
3306.62 124
3306.76 120
3306.89 116
3307.02 114
3307.15 114
3307.28 114
3307.42 116
3307.55 119
3307.68 122
3307.81 126
3307.94 131
3308.08 136
3308.21 142
3308.34 146
3308.47 150
3308.60 150
3308.73 146
3308.87 139
3309.00 129
3309.13 116
3309.26 101
3309.39 87
3309.53 74
3309.66 62
3309.79 53
3309.92 45
3310.05 40
3310.19 36
3310.32 36
3310.45 40
3310.58 48
3310.71 60
3310.85 74
3310.98 89
3311.11 102
3311.24 111
3311.37 116
3311.51 115
3311.64 111
3311.77 104
3311.90 96
3312.03 88
3312.17 82
3312.30 76
3312.43 71
3312.56 67
3312.69 62
3312.83 58
3312.96 54
3313.09 52
3313.22 51
3313.35 51
3313.49 54
3313.62 58
3313.75 63
3313.88 68
3314.01 71
3314.15 72
3314.28 71
3314.41 68
3314.54 64
3314.67 59
3314.81 55
3314.94 50
3315.07 46
3315.20 41
3315.33 35
3315.47 29
3315.60 23
3315.73 16
3315.86 11
3315.99 6
3316.13 3
3316.26 1
3316.39 0
3316.52 0
3316.66 0
3316.79 0
3316.92 0
3317.05 0
3317.18 0
3317.32 0
3317.45 0
3317.58 0
3317.71 0
3317.84 0
3317.98 1
3318.11 2
3318.24 3
3318.37 4
3318.50 6
3318.64 7
3318.77 9
3318.90 9
3319.03 10
3319.17 9
3319.30 8
3319.43 7
3319.56 6
3319.69 6
3319.83 5
3319.96 5
3320.09 5
3320.22 4
3320.35 4
3320.49 3
3320.62 3
3320.75 5
3320.88 7
3321.02 10
3321.15 15
3321.28 20
3321.41 26
3321.54 31
3321.68 36
3321.81 40
3321.94 43
3322.07 44
3322.21 44
3322.34 42
3322.47 38
3322.60 32
3322.73 27
3322.87 22
3323.00 19
3323.13 18
3323.26 20
3323.40 25
3323.53 32
3323.66 40
3323.79 49
3323.92 56
3324.06 62
3324.19 67
3324.32 69
3324.45 69
3324.59 68
3324.72 66
3324.85 63
3324.98 59
3325.11 57
3325.25 55
3325.38 55
3325.51 55
3325.64 56
3325.78 56
3325.91 56
3326.04 55
3326.17 52
3326.30 49
3326.44 46
3326.57 45
3326.70 45
3326.83 49
3326.97 55
3327.10 63
3327.23 73
3327.36 83
3327.50 92
3327.63 99
3327.76 104
3327.89 108
3328.02 111
3328.16 115
3328.29 121
3328.42 128
3328.55 138
3328.69 147
3328.82 157
3328.95 165
3329.08 170
3329.22 173
3329.35 175
3329.48 176
3329.61 178
3329.74 182
3329.88 188
3330.01 194
3330.14 200
3330.27 205
3330.41 208
3330.54 209
3330.67 207
3330.80 203
3330.94 199
3331.07 193
3331.20 187
3331.33 182
3331.47 177
3331.60 173
3331.73 172
3331.86 172
3332.00 174
3332.13 175
3332.26 176
3332.39 175
3332.52 172
3332.66 166
3332.79 159
3332.92 153
3333.05 149
3333.19 146
3333.32 144
3333.45 143
3333.58 141
3333.72 138
3333.85 134
3333.98 128
3334.11 121
3334.25 114
3334.38 106
3334.51 98
3334.64 90
3334.78 81
3334.91 72
3335.04 63
3335.17 56
3335.31 49
3335.44 44
3335.57 41
3335.70 39
3335.84 36
3335.97 34
3336.10 30
3336.23 25
3336.37 20
3336.50 17
3336.63 15
3336.76 16
3336.90 21
3337.03 28
3337.16 37
3337.29 46
3337.43 52
3337.56 55
3337.69 54
3337.82 49
3337.96 43
3338.09 37
3338.22 33
3338.35 31
3338.49 32
3338.62 35
3338.75 38
3338.88 41
3339.02 43
3339.15 42
3339.28 40
3339.41 38
3339.55 36
3339.68 36
3339.81 37
3339.94 40
3340.08 45
3340.21 51
3340.34 57
3340.47 62
3340.61 65
3340.74 65
3340.87 62
3341.00 57
3341.14 50
3341.27 42
3341.40 34
3341.53 28
3341.67 24
3341.80 21
3341.93 19
3342.06 18
3342.20 16
3342.33 14
3342.46 13
3342.60 13
3342.73 15
3342.86 19
3342.99 26
3343.13 33
3343.26 41
3343.39 49
3343.52 54
3343.66 57
3343.79 57
3343.92 54
3344.05 46
3344.19 35
3344.32 21
3344.45 6
3344.58 0
3344.72 0
3344.85 0
3344.98 0
3345.12 0
3345.25 0
3345.38 13
3345.51 25
3345.65 35
3345.78 41
3345.91 42
3346.04 38
3346.18 31
3346.31 22
3346.44 12
3346.57 5
3346.71 0
3346.84 0
3346.97 0
3347.11 4
3347.24 10
3347.37 17
3347.50 23
3347.64 28
3347.77 31
3347.90 35
3348.03 38
3348.17 43
3348.30 50
3348.43 58
3348.56 68
3348.70 78
3348.83 87
3348.96 95
3349.10 100
3349.23 102
3349.36 101
3349.49 97
3349.63 91
3349.76 83
3349.89 74
3350.03 64
3350.16 55
3350.29 45
3350.42 35
3350.56 25
3350.69 14
3350.82 5
3350.95 0
3351.09 0
3351.22 0
3351.35 0
3351.49 0
3351.62 0
3351.75 0
3351.88 0
3352.02 3
3352.15 12
3352.28 19
3352.41 26
3352.55 31
3352.68 34
3352.81 38
3352.95 41
3353.08 44
3353.21 49
3353.34 54
3353.48 59
3353.61 62
3353.74 64
3353.88 63
3354.01 59
3354.14 53
3354.27 47
3354.41 40
3354.54 35
3354.67 32
3354.81 30
3354.94 29
3355.07 29
3355.20 28
3355.34 28
3355.47 27
3355.60 27
3355.74 27
3355.87 27
3356.00 28
3356.13 27
3356.27 25
3356.40 23
3356.53 19
3356.67 14
3356.80 9
3356.93 4
3357.06 0
3357.20 0
3357.33 0
3357.46 0
3357.60 0
3357.73 0
3357.86 0
3357.99 0
3358.13 1
3358.26 6
3358.39 10
3358.53 13
3358.66 14
3358.79 14
3358.93 14
3359.06 13
3359.19 13
3359.32 12
3359.46 12
3359.59 12
3359.72 14
3359.86 18
3359.99 24
3360.12 33
3360.25 44
3360.39 57
3360.52 71
3360.65 82
3360.79 91
3360.92 97
3361.05 99
3361.19 99
3361.32 97
3361.45 96
3361.58 94
3361.72 94
3361.85 94
3361.98 95
3362.12 97
3362.25 99
3362.38 102
3362.52 106
3362.65 110
3362.78 113
3362.91 115
3363.05 114
3363.18 110
3363.31 103
3363.45 94
3363.58 83
3363.71 72
3363.85 62
3363.98 54
3364.11 49
3364.24 46
3364.38 45
3364.51 46
3364.64 47
3364.78 50
3364.91 53
3365.04 56
3365.18 59
3365.31 61
3365.44 64
3365.57 65
3365.71 67
3365.84 67
3365.97 65
3366.11 62
3366.24 58
3366.37 52
3366.51 46
3366.64 41
3366.77 37
3366.91 35
3367.04 36
3367.17 39
3367.30 45
3367.44 52
3367.57 60
3367.70 67
3367.84 74
3367.97 80
3368.10 85
3368.24 88
3368.37 91
3368.50 91
3368.64 91
3368.77 90
3368.90 88
3369.04 87
3369.17 87
3369.30 88
3369.43 92
3369.57 96
3369.70 102
3369.83 108
3369.97 114
3370.10 119
3370.23 123
3370.37 128
3370.50 131
3370.63 135
3370.77 138
3370.90 139
3371.03 140
3371.17 140
3371.30 138
3371.43 136
3371.57 134
3371.70 132
3371.83 131
3371.96 130
3372.10 131
3372.23 133
3372.36 138
3372.50 144
3372.63 153
3372.76 162
3372.90 171
3373.03 179
3373.16 184
3373.30 187
3373.43 187
3373.56 185
3373.70 182
3373.83 179
3373.96 177
3374.10 176
3374.23 176
3374.36 177
3374.50 178
3374.63 179
3374.76 179
3374.90 178
3375.03 176
3375.16 172
3375.30 166
3375.43 159
3375.56 151
3375.69 142
3375.83 132
3375.96 123
3376.09 115
3376.23 109
3376.36 103
3376.49 98
3376.63 94
3376.76 89
3376.89 85
3377.03 80
3377.16 77
3377.29 74
3377.43 72
3377.56 71
3377.69 70
3377.83 69
3377.96 67
3378.09 64
3378.23 59
3378.36 53
3378.49 46
3378.63 39
3378.76 31
3378.89 25
3379.03 20
3379.16 18
3379.29 17
3379.43 18
3379.56 20
3379.69 21
3379.83 21
3379.96 21
3380.09 19
3380.23 17
3380.36 16
3380.49 15
3380.63 15
3380.76 15
3380.89 14
3381.03 13
3381.16 11
3381.29 8
3381.43 6
3381.56 5
3381.69 8
3381.83 13
3381.96 21
3382.09 30
3382.23 40
3382.36 49
3382.49 57
3382.63 62
3382.76 65
3382.89 67
3383.03 69
3383.16 70
3383.30 71
3383.43 72
3383.56 71
3383.70 69
3383.83 65
3383.96 59
3384.10 53
3384.23 47
3384.36 41
3384.50 36
3384.63 31
3384.76 28
3384.90 25
3385.03 24
3385.16 23
3385.30 22
3385.43 21
3385.56 20
3385.70 19
3385.83 17
3385.96 15
3386.10 13
3386.23 13
3386.36 14
3386.50 17
3386.63 22
3386.76 29
3386.90 37
3387.03 45
3387.16 52
3387.30 58
3387.43 63
3387.57 67
3387.70 70
3387.83 74
3387.97 79
3388.10 86
3388.23 95
3388.37 105
3388.50 115
3388.63 124
3388.77 132
3388.90 137
3389.03 139
3389.17 138
3389.30 136
3389.43 133
3389.57 130
3389.70 128
3389.84 126
3389.97 123
3390.10 118
3390.24 112
3390.37 105
3390.50 99
3390.64 95
3390.77 94
3390.90 96
3391.04 100
3391.17 104
3391.30 108
3391.44 110
3391.57 111
3391.70 111
3391.84 111
3391.97 112
3392.11 114
3392.24 116
3392.37 118
3392.51 119
3392.64 119
3392.77 118
3392.91 116
3393.04 114
3393.17 112
3393.31 112
3393.44 112
3393.58 115
3393.71 119
3393.84 124
3393.98 130
3394.11 135
3394.24 138
3394.38 137
3394.51 130
3394.64 118
3394.78 101
3394.91 81
3395.05 60
3395.18 40
3395.31 25
3395.45 14
3395.58 8
3395.71 6
3395.85 6
3395.98 7
3396.11 6
3396.25 3
3396.38 0
3396.52 0
3396.65 0
3396.78 0
3396.92 0
3397.05 0
3397.18 0
3397.32 13
3397.45 27
3397.58 40
3397.72 51
3397.85 59
3397.99 64
3398.12 66
3398.25 67
3398.39 67
3398.52 67
3398.65 67
3398.79 68
3398.92 68
3399.06 69
3399.19 69
3399.32 68
3399.46 67
3399.59 65
3399.72 61
3399.86 56
3399.99 50
3400.13 43
3400.26 37
3400.39 32
3400.53 28
3400.66 25
3400.79 23
3400.93 20
3401.06 17
3401.20 14
3401.33 10
3401.46 8
3401.60 8
3401.73 11
3401.86 16
3402.00 23
3402.13 30
3402.27 35
3402.40 38
3402.53 39
3402.67 37
3402.80 33
3402.93 29
3403.07 25
3403.20 22
3403.34 21
3403.47 21
3403.60 23
3403.74 27
3403.87 32
3404.00 39
3404.14 47
3404.27 55
3404.41 64
3404.54 73
3404.67 83
3404.81 92
3404.94 101
3405.08 109
3405.21 116
3405.34 122
3405.48 127
3405.61 132
3405.74 135
3405.88 139
3406.01 143
3406.15 147
3406.28 154
3406.41 161
3406.55 170
3406.68 179
3406.82 188
3406.95 196
3407.08 202
3407.22 206
3407.35 208
3407.49 208
3407.62 207
3407.75 206
3407.89 204
3408.02 201
3408.15 198
3408.29 194
3408.42 190
3408.56 187
3408.69 184
3408.82 182
3408.96 180
3409.09 178
3409.23 176
3409.36 173
3409.49 168
3409.63 163
3409.76 156
3409.90 149
3410.03 143
3410.16 136
3410.30 131
3410.43 125
3410.57 121
3410.70 117
3410.83 113
3410.97 108
3411.10 104
3411.23 100
3411.37 96
3411.50 92
3411.64 88
3411.77 84
3411.90 81
3412.04 78
3412.17 75
3412.31 73
3412.44 72
3412.57 72
3412.71 72
3412.84 71
3412.98 69
3413.11 64
3413.24 58
3413.38 49
3413.51 39
3413.65 30
3413.78 23
3413.91 19
3414.05 17
3414.18 18
3414.32 21
3414.45 25
3414.58 30
3414.72 34
3414.85 39
3414.99 43
3415.12 47
3415.25 50
3415.39 53
3415.52 54
3415.66 55
3415.79 56
3415.93 56
3416.06 57
3416.19 58
3416.33 61
3416.46 64
3416.60 68
3416.73 73
3416.86 79
3417.00 85
3417.13 92
3417.27 100
3417.40 108
3417.53 116
3417.67 123
3417.80 129
3417.94 132
3418.07 133
3418.20 132
3418.34 130
3418.47 126
3418.61 122
3418.74 117
3418.87 112
3419.01 106
3419.14 99
3419.28 91
3419.41 83
3419.55 75
3419.68 69
3419.81 63
3419.95 59
3420.08 56
3420.22 54
3420.35 51
3420.48 48
3420.62 46
3420.75 44
3420.89 45
3421.02 48
3421.16 52
3421.29 59
3421.42 65
3421.56 71
3421.69 76
3421.83 80
3421.96 84
3422.09 88
3422.23 93
3422.36 98
3422.50 102
3422.63 104
3422.77 103
3422.90 97
3423.03 87
3423.17 73
3423.30 58
3423.44 44
3423.57 33
3423.70 25
3423.84 22
3423.97 21
3424.11 23
3424.24 24
3424.38 25
3424.51 24
3424.64 24
3424.78 23
3424.91 24
3425.05 25
3425.18 28
3425.32 31
3425.45 34
3425.58 35
3425.72 35
3425.85 33
3425.99 30
3426.12 26
3426.25 21
3426.39 15
3426.52 8
3426.66 0
3426.79 0
3426.93 0
3427.06 0
3427.19 0
3427.33 0
3427.46 0
3427.60 0
3427.73 2
3427.87 9
3428.00 15
3428.13 20
3428.27 26
3428.40 33
3428.54 41
3428.67 51
3428.81 62
3428.94 74
3429.07 85
3429.21 94
3429.34 100
3429.48 104
3429.61 106
3429.75 106
3429.88 106
3430.01 106
3430.15 108
3430.28 110
3430.42 113
3430.55 117
3430.69 122
3430.82 126
3430.96 131
3431.09 136
3431.22 142
3431.36 149
3431.49 158
3431.63 169
3431.76 182
3431.90 197
3432.03 212
3432.16 227
3432.30 240
3432.43 250
3432.57 258
3432.70 263
3432.84 267
3432.97 272
3433.11 277
3433.24 284
3433.37 292
3433.51 298
3433.64 304
3433.78 308
3433.91 310
3434.05 313
3434.18 317
3434.31 322
3434.45 330
3434.58 339
3434.72 347
3434.85 353
3434.99 356
3435.12 356
3435.26 355
3435.39 353
3435.52 354
3435.66 358
3435.79 366
3435.93 377
3436.06 388
3436.20 397
3436.33 402
3436.47 400
3436.60 393
3436.73 380
3436.87 365
3437.00 349
3437.14 334
3437.27 322
3437.41 312
3437.54 303
3437.68 295
3437.81 288
3437.94 280
3438.08 273
3438.21 266
3438.35 260
3438.48 254
3438.62 249
3438.75 244
3438.89 237
3439.02 229
3439.16 219
3439.29 206
3439.42 192
3439.56 177
3439.69 162
3439.83 146
3439.96 131
3440.10 117
3440.23 103
3440.37 90
3440.50 79
3440.63 71
3440.77 66
3440.90 66
3441.04 69
3441.17 77
3441.31 88
3441.44 100
3441.58 112
3441.71 123
3441.85 131
3441.98 136
3442.11 139
3442.25 139
3442.38 138
3442.52 137
3442.65 135
3442.79 134
3442.92 134
3443.06 135
3443.19 136
3443.33 140
3443.46 144
3443.60 150
3443.73 158
3443.86 166
3444.00 173
3444.13 180
3444.27 185
3444.40 189
3444.54 191
3444.67 192
3444.81 191
3444.94 189
3445.08 186
3445.21 181
3445.35 174
3445.48 165
3445.61 156
3445.75 146
3445.88 138
3446.02 131
3446.15 126
3446.29 121
3446.42 117
3446.56 112
3446.69 107
3446.83 102
3446.96 96
3447.10 90
3447.23 85
3447.36 81
3447.50 76
3447.63 72
3447.77 68
3447.90 64
3448.04 61
3448.17 58
3448.31 57
3448.44 57
3448.58 59
3448.71 61
3448.85 62
3448.98 61
3449.12 57
3449.25 51
3449.39 44
3449.52 36
3449.65 31
3449.79 29
3449.92 31
3450.06 35
3450.19 42
3450.33 50
3450.46 58
3450.60 66
3450.73 73
3450.87 80
3451.00 88
3451.14 95
3451.27 100
3451.41 104
3451.54 105
3451.68 102
3451.81 94
3451.95 83
3452.08 70
3452.21 56
3452.35 44
3452.48 34
3452.62 27
3452.75 23
3452.89 22
3453.02 23
3453.16 23
3453.29 24
3453.43 22
3453.56 20
3453.70 16
3453.83 11
3453.97 7
3454.10 4
3454.24 3
3454.37 3
3454.51 3
3454.64 5
3454.78 6
3454.91 7
3455.05 9
3455.18 10
3455.31 11
3455.45 14
3455.58 17
3455.72 21
3455.85 26
3455.99 32
3456.12 37
3456.26 42
3456.39 47
3456.53 52
3456.66 56
3456.80 59
3456.93 62
3457.07 65
3457.20 68
3457.34 72
3457.47 76
3457.61 80
3457.74 84
3457.88 86
3458.01 86
3458.15 84
3458.28 78
3458.42 70
3458.55 61
3458.69 54
3458.82 48
3458.96 46
3459.09 47
3459.23 51
3459.36 56
3459.50 62
3459.63 67
3459.77 71
3459.90 74
3460.04 76
3460.17 78
3460.30 80
3460.44 81
3460.57 82
3460.71 81
3460.84 78
3460.98 72
3461.11 64
3461.25 54
3461.38 43
3461.52 32
3461.65 21
3461.79 12
3461.92 4
3462.06 0
3462.19 0
3462.33 0
3462.46 0
3462.60 0
3462.73 0
3462.87 0
3463.00 0
3463.14 0
3463.27 2
3463.41 16
3463.54 34
3463.68 54
3463.81 73
3463.95 89
3464.08 99
3464.22 105
3464.35 106
3464.49 104
3464.62 101
3464.76 97
3464.89 93
3465.03 87
3465.16 81
3465.30 73
3465.43 66
3465.57 59
3465.70 55
3465.84 54
3465.97 58
3466.11 65
3466.24 74
3466.38 84
3466.51 92
3466.65 99
3466.78 103
3466.92 105
3467.05 105
3467.19 104
3467.32 102
3467.46 100
3467.59 97
3467.73 93
3467.86 88
3468.00 82
3468.13 75
3468.27 68
3468.40 62
3468.54 58
3468.67 55
3468.81 54
3468.95 55
3469.08 58
3469.22 64
3469.35 71
3469.49 80
3469.62 90
3469.76 100
3469.89 110
3470.03 119
3470.16 127
3470.30 133
3470.43 138
3470.57 142
3470.70 145
3470.84 146
3470.97 145
3471.11 143
3471.24 139
3471.38 134
3471.51 128
3471.65 125
3471.78 124
3471.92 126
3472.05 131
3472.19 139
3472.32 147
3472.46 155
3472.59 162
3472.73 168
3472.86 171
3473.00 174
3473.13 175
3473.27 175
3473.40 174
3473.54 171
3473.67 166
3473.81 158
3473.95 147
3474.08 135
3474.22 122
3474.35 109
3474.49 99
3474.62 91
3474.76 87
3474.89 85
3475.03 86
3475.16 87
3475.30 87
3475.43 86
3475.57 83
3475.70 80
3475.84 77
3475.97 76
3476.11 77
3476.24 83
3476.38 91
3476.51 103
3476.65 117
3476.78 131
3476.92 145
3477.06 158
3477.19 168
3477.33 174
3477.46 176
3477.60 172
3477.73 164
3477.87 152
3478.00 138
3478.14 123
3478.27 109
3478.41 98
3478.54 90
3478.68 85
3478.81 82
3478.95 82
3479.08 83
3479.22 86
3479.35 89
3479.49 92
3479.63 96
3479.76 99
3479.90 100
3480.03 98
3480.17 94
3480.30 86
3480.44 77
3480.57 68
3480.71 60
3480.84 54
3480.98 51
3481.11 51
3481.25 51
3481.38 52
3481.52 52
3481.65 50
3481.79 47
3481.93 43
3482.06 38
3482.20 33
3482.33 29
3482.47 26
3482.60 24
3482.74 24
3482.87 26
3483.01 29
3483.14 35
3483.28 43
3483.41 51
3483.55 58
3483.69 64
3483.82 67
3483.96 67
3484.09 64
3484.23 58
3484.36 50
3484.50 42
3484.63 33
3484.77 26
3484.90 22
3485.04 21
3485.17 23
3485.31 27
3485.45 33
3485.58 39
3485.72 44
3485.85 46
3485.99 45
3486.12 40
3486.26 33
3486.39 25
3486.53 16
3486.66 9
3486.80 5
3486.93 3
3487.07 5
3487.21 8
3487.34 12
3487.48 16
3487.61 19
3487.75 20
3487.88 20
3488.02 17
3488.15 14
3488.29 11
3488.42 7
3488.56 5
3488.70 3
3488.83 3
3488.97 5
3489.10 9
3489.24 14
3489.37 20
3489.51 26
3489.64 31
3489.78 34
3489.92 35
3490.05 34
3490.19 30
3490.32 26
3490.46 21
3490.59 16
3490.73 11
3490.86 7
3491.00 3
3491.13 0
3491.27 0
3491.41 0
3491.54 2
3491.68 9
3491.81 18
3491.95 28
3492.08 37
3492.22 44
3492.35 48
3492.49 50
3492.63 50
3492.76 49
3492.90 48
3493.03 50
3493.17 53
3493.30 60
3493.44 70
3493.57 82
3493.71 96
3493.85 111
3493.98 125
3494.12 137
3494.25 146
3494.39 151
3494.52 152
3494.66 149
3494.79 144
3494.93 136
3495.07 127
3495.20 118
3495.34 108
3495.47 99
3495.61 91
3495.74 85
3495.88 81
3496.02 78
3496.15 77
3496.29 77
3496.42 76
3496.56 75
3496.69 73
3496.83 69
3496.96 64
3497.10 59
3497.24 53
3497.37 47
3497.51 42
3497.64 39
3497.78 37
3497.91 36
3498.05 37
3498.19 38
3498.32 39
3498.46 39
3498.59 38
3498.73 35
3498.86 30
3499.00 23
3499.13 15
3499.27 7
3499.41 0
3499.54 0
3499.68 0
3499.81 0
3499.95 0
3500.08 0
3500.22 0
3500.36 0
3500.49 2
3500.63 8
3500.76 15
3500.90 22
3501.03 30
3501.17 39
3501.31 47
3501.44 55
3501.58 59
3501.71 60
3501.85 57
3501.98 51
3502.12 43
3502.26 35
3502.39 30
3502.53 28
3502.66 28
3502.80 30
3502.93 33
3503.07 36
3503.21 38
3503.34 39
3503.48 39
3503.61 38
3503.75 39
3503.89 40
3504.02 42
3504.16 46
3504.29 50
3504.43 55
3504.56 62
3504.70 70
3504.84 80
3504.97 93
3505.11 108
3505.24 125
3505.38 141
3505.51 156
3505.65 168
3505.79 175
3505.92 178
3506.06 178
3506.19 175
3506.33 172
3506.47 169
3506.60 166
3506.74 164
3506.87 162
3507.01 158
3507.14 153
3507.28 145
3507.42 136
3507.55 127
3507.69 118
3507.82 111
3507.96 106
3508.10 103
3508.23 101
3508.37 100
3508.50 99
3508.64 96
3508.77 92
3508.91 86
3509.05 79
3509.18 72
3509.32 65
3509.45 60
3509.59 56
3509.73 54
3509.86 54
3510.00 55
3510.13 56
3510.27 56
3510.40 54
3510.54 51
3510.68 46
3510.81 41
3510.95 35
3511.08 31
3511.22 27
3511.36 25
3511.49 24
3511.63 26
3511.76 29
3511.90 33
3512.04 39
3512.17 44
3512.31 48
3512.44 50
3512.58 49
3512.72 44
3512.85 37
3512.99 28
3513.12 19
3513.26 12
3513.40 6
3513.53 5
3513.67 6
3513.80 11
3513.94 17
3514.07 24
3514.21 33
3514.35 41
3514.48 49
3514.62 57
3514.75 65
3514.89 76
3515.03 88
3515.16 101
3515.30 116
3515.43 132
3515.57 149
3515.71 165
3515.84 182
3515.98 199
3516.11 217
3516.25 238
3516.39 260
3516.52 285
3516.66 312
3516.79 340
3516.93 368
3517.07 395
3517.20 421
3517.34 445
3517.47 465
3517.61 481
3517.75 492
3517.88 497
3518.02 497
3518.16 491
3518.29 480
3518.43 467
3518.56 452
3518.70 439
3518.84 428
3518.97 420
3519.11 416
3519.24 415
3519.38 414
3519.52 414
3519.65 414
3519.79 413
3519.92 410
3520.06 407
3520.20 403
3520.33 399
3520.47 393
3520.60 386
3520.74 378
3520.88 368
3521.01 358
3521.15 348
3521.28 339
3521.42 331
3521.56 325
3521.69 321
3521.83 317
3521.97 314
3522.10 311
3522.24 308
3522.37 306
3522.51 305
3522.65 304
3522.78 305
3522.92 306
3523.05 307
3523.19 307
3523.33 306
3523.46 304
3523.60 300
3523.73 297
3523.87 295
3524.01 294
3524.14 297
3524.28 301
3524.42 308
3524.55 316
3524.69 325
3524.82 333
3524.96 340
3525.10 346
3525.23 351
3525.37 355
3525.51 357
3525.64 357
3525.78 357
3525.91 355
3526.05 352
3526.19 350
3526.32 348
3526.46 346
3526.59 346
3526.73 346
3526.87 346
3527.00 346
3527.14 345
3527.28 343
3527.41 340
3527.55 336
3527.68 331
3527.82 324
3527.96 313
3528.09 299
3528.23 283
3528.37 263
3528.50 243
3528.64 223
3528.77 206
3528.91 192
3529.05 182
3529.18 176
3529.32 171
3529.46 167
3529.59 162
3529.73 156
3529.86 148
3530.00 139
3530.14 130
3530.27 123
3530.41 117
3530.55 114
3530.68 113
3530.82 116
3530.95 121
3531.09 129
3531.23 137
3531.36 146
3531.50 155
3531.64 163
3531.77 169
3531.91 173
3532.04 175
3532.18 176
3532.32 177
3532.45 177
3532.59 178
3532.73 180
3532.86 182
3533.00 184
3533.14 186
3533.27 187
3533.41 186
3533.54 184
3533.68 181
3533.82 178
3533.95 175
3534.09 173
3534.23 170
3534.36 168
3534.50 167
3534.64 166
3534.77 165
3534.91 167
3535.04 170
3535.18 176
3535.32 182
3535.45 189
3535.59 194
3535.73 198
3535.86 200
3536.00 199
3536.14 197
3536.27 193
3536.41 188
3536.54 183
3536.68 178
3536.82 173
3536.95 169
3537.09 166
3537.23 164
3537.36 165
3537.50 167
3537.64 172
3537.77 178
3537.91 184
3538.05 189
3538.18 194
3538.32 196
3538.45 198
3538.59 198
3538.73 198
3538.86 197
3539.00 195
3539.14 193
3539.27 190
3539.41 186
3539.55 182
3539.68 179
3539.82 175
3539.96 173
3540.09 172
3540.23 171
3540.36 171
3540.50 170
3540.64 170
3540.77 168
3540.91 166
3541.05 163
3541.18 158
3541.32 154
3541.46 148
3541.59 142
3541.73 136
3541.87 129
3542.00 122
3542.14 113
3542.28 104
3542.41 93
3542.55 81
3542.69 69
3542.82 59
3542.96 50
3543.09 44
3543.23 42
3543.37 44
3543.50 50
3543.64 58
3543.78 68
3543.91 76
3544.05 82
3544.19 84
3544.32 81
3544.46 75
3544.60 66
3544.73 56
3544.87 46
3545.01 37
3545.14 30
3545.28 26
3545.42 24
3545.55 25
3545.69 29
3545.83 34
3545.96 41
3546.10 49
3546.24 57
3546.37 65
3546.51 72
3546.65 78
3546.78 84
3546.92 89
3547.05 93
3547.19 97
3547.33 99
3547.46 99
3547.60 99
3547.74 98
3547.87 96
3548.01 96
3548.15 98
3548.28 101
3548.42 105
3548.56 109
3548.69 111
3548.83 112
3548.97 109
3549.10 104
3549.24 97
3549.38 90
3549.51 85
3549.65 82
3549.79 81
3549.92 80
3550.06 78
3550.20 72
3550.33 62
3550.47 49
3550.61 33
3550.74 19
3550.88 8
3551.02 3
3551.15 4
3551.29 12
3551.43 24
3551.56 37
3551.70 49
3551.84 59
3551.97 65
3552.11 67
3552.25 67
3552.38 64
3552.52 61
3552.66 58
3552.79 56
3552.93 55
3553.07 56
3553.20 57
3553.34 58
3553.48 60
3553.61 61
3553.75 62
3553.89 61
3554.02 58
3554.16 53
3554.30 45
3554.44 35
3554.57 24
3554.71 13
3554.85 1
3554.98 0
3555.12 0
3555.26 0
3555.39 0
3555.53 0
3555.67 0
3555.80 0
3555.94 0
3556.08 8
3556.21 21
3556.35 33
3556.49 43
3556.62 50
3556.76 52
3556.90 52
3557.03 48
3557.17 42
3557.31 35
3557.44 28
3557.58 22
3557.72 17
3557.85 13
3557.99 10
3558.13 10
3558.26 12
3558.40 16
3558.54 22
3558.68 30
3558.81 39
3558.95 50
3559.09 62
3559.22 73
3559.36 83
3559.50 91
3559.63 97
3559.77 101
3559.91 101
3560.04 99
3560.18 95
3560.32 88
3560.45 79
3560.59 70
3560.73 61
3560.86 52
3561.00 46
3561.14 42
3561.28 40
3561.41 40
3561.55 40
3561.69 39
3561.82 38
3561.96 34
3562.10 29
3562.23 23
3562.37 17
3562.51 14
3562.64 13
3562.78 15
3562.92 20
3563.06 28
3563.19 36
3563.33 45
3563.47 53
3563.60 59
3563.74 64
3563.88 67
3564.01 69
3564.15 69
3564.29 70
3564.42 70
3564.56 70
3564.70 71
3564.84 71
3564.97 71
3565.11 72
3565.25 72
3565.38 71
3565.52 70
3565.66 68
3565.79 66
3565.93 65
3566.07 64
3566.20 64
3566.34 66
3566.48 69
3566.62 73
3566.75 77
3566.89 80
3567.03 82
3567.16 81
3567.30 78
3567.44 74
3567.57 68
3567.71 61
3567.85 54
3567.99 47
3568.12 42
3568.26 37
3568.40 35
3568.53 34
3568.67 36
3568.81 39
3568.94 43
3569.08 48
3569.22 54
3569.36 59
3569.49 63
3569.63 66
3569.77 69
3569.90 72
3570.04 75
3570.18 79
3570.31 84
3570.45 90
3570.59 97
3570.73 104
3570.86 111
3571.00 115
3571.14 117
3571.27 116
3571.41 112
3571.55 106
3571.69 99
3571.82 92
3571.96 86
3572.10 83
3572.23 82
3572.37 81
3572.51 81
3572.65 80
3572.78 78
3572.92 74
3573.06 69
3573.19 65
3573.33 60
3573.47 57
3573.60 56
3573.74 55
3573.88 55
3574.02 55
3574.15 56
3574.29 55
3574.43 53
3574.56 49
3574.70 43
3574.84 36
3574.98 27
3575.11 17
3575.25 8
3575.39 0
3575.52 0
3575.66 0
3575.80 0
3575.94 0
3576.07 0
3576.21 0
3576.35 0
3576.48 4
3576.62 7
3576.76 9
3576.90 9
3577.03 10
3577.17 10
3577.31 12
3577.44 15
3577.58 19
3577.72 25
3577.86 31
3577.99 37
3578.13 41
3578.27 42
3578.41 41
3578.54 38
3578.68 32
3578.82 25
3578.95 19
3579.09 13
3579.23 9
3579.37 6
3579.50 4
3579.64 4
3579.78 6
3579.91 10
3580.05 18
3580.19 29
3580.33 42
3580.46 58
3580.60 73
3580.74 86
3580.88 94
3581.01 97
3581.15 95
3581.29 89
3581.42 81
3581.56 72
3581.70 65
3581.84 60
3581.97 58
3582.11 58
3582.25 58
3582.39 58
3582.52 58
3582.66 57
3582.80 56
3582.93 54
3583.07 52
3583.21 52
3583.35 54
3583.48 59
3583.62 67
3583.76 78
3583.90 90
3584.03 102
3584.17 113
3584.31 120
3584.44 123
3584.58 123
3584.72 119
3584.86 114
3584.99 110
3585.13 107
3585.27 106
3585.41 107
3585.54 110
3585.68 114
3585.82 119
3585.96 125
3586.09 131
3586.23 140
3586.37 149
3586.50 157
3586.64 165
3586.78 169
3586.92 171
3587.05 169
3587.19 165
3587.33 159
3587.47 154
3587.60 151
3587.74 150
3587.88 150
3588.02 152
3588.15 155
3588.29 157
3588.43 160
3588.57 163
3588.70 167
3588.84 172
3588.98 179
3589.11 187
3589.25 193
3589.39 198
3589.53 199
3589.66 195
3589.80 186
3589.94 175
3590.08 162
3590.21 150
3590.35 140
3590.49 132
3590.63 128
3590.76 127
3590.90 128
3591.04 129
3591.18 131
3591.31 133
3591.45 135
3591.59 137
3591.73 139
3591.86 140
3592.00 141
3592.14 142
3592.28 142
3592.41 142
3592.55 143
3592.69 147
3592.83 153
3592.96 161
3593.10 172
3593.24 182
3593.38 190
3593.51 195
3593.65 196
3593.79 192
3593.93 186
3594.06 178
3594.20 170
3594.34 164
3594.48 159
3594.61 155
3594.75 152
3594.89 149
3595.03 145
3595.16 141
3595.30 135
3595.44 129
3595.58 122
3595.71 114
3595.85 106
3595.99 98
3596.13 91
3596.26 86
3596.40 83
3596.54 82
3596.68 83
3596.81 86
3596.95 89
3597.09 94
3597.23 97
3597.36 101
3597.50 104
3597.64 107
3597.78 109
3597.91 110
3598.05 110
3598.19 110
3598.33 109
3598.46 108
3598.60 110
3598.74 114
3598.88 121
3599.02 130
3599.15 139
3599.29 148
3599.43 154
3599.57 157
3599.70 157
3599.84 154
3599.98 151
3600.12 148
3600.25 146
3600.39 144
3600.53 144
3600.67 142
3600.80 138
3600.94 132
3601.08 124
3601.22 114
3601.35 105
3601.49 98
3601.63 96
3601.77 99
3601.91 108
3602.04 119
3602.18 132
3602.32 142
3602.46 147
3602.59 147
3602.73 140
3602.87 130
3603.01 118
3603.14 108
3603.28 100
3603.42 95
3603.56 93
3603.69 93
3603.83 93
3603.97 92
3604.11 90
3604.25 88
3604.38 85
3604.52 82
3604.66 82
3604.80 83
3604.93 87
3605.07 93
3605.21 100
3605.35 106
3605.48 110
3605.62 111
3605.76 107
3605.90 100
3606.04 91
3606.17 80
3606.31 71
3606.45 65
3606.59 63
3606.72 65
3606.86 67
3607.00 70
3607.14 71
3607.28 70
3607.41 67
3607.55 62
3607.69 56
3607.83 52
3607.96 50
3608.10 49
3608.24 48
3608.38 48
3608.52 46
3608.65 42
3608.79 36
3608.93 28
3609.07 20
3609.20 11
3609.34 2
3609.48 0
3609.62 0
3609.76 0
3609.89 0
3610.03 0
3610.17 0
3610.31 0
3610.44 0
3610.58 1
3610.72 7
3610.86 15
3611.00 24
3611.13 33
3611.27 42
3611.41 50
3611.55 55
3611.68 56
3611.82 55
3611.96 50
3612.10 43
3612.24 34
3612.37 23
3612.51 13
3612.65 3
3612.79 0
3612.93 0
3613.06 0
3613.20 0
3613.34 0
3613.48 0
3613.61 10
3613.75 22
3613.89 34
3614.03 43
3614.17 50
3614.30 55
3614.44 57
3614.58 58
3614.72 60
3614.86 62
3614.99 65
3615.13 69
3615.27 73
3615.41 75
3615.55 76
3615.68 74
3615.82 70
3615.96 66
3616.10 61
3616.24 57
3616.37 52
3616.51 48
3616.65 42
3616.79 35
3616.92 27
3617.06 18
3617.20 9
3617.34 2
3617.48 0
3617.61 0
3617.75 0
3617.89 3
3618.03 6
3618.17 9
3618.30 10
3618.44 11
3618.58 13
3618.72 16
3618.86 22
3618.99 31
3619.13 42
3619.27 54
3619.41 66
3619.55 75
3619.68 80
3619.82 80
3619.96 77
3620.10 69
3620.24 60
3620.37 50
3620.51 40
3620.65 32
3620.79 27
3620.93 25
3621.06 25
3621.20 27
3621.34 28
3621.48 28
3621.62 26
3621.75 22
3621.89 16
3622.03 9
3622.17 2
3622.31 0
3622.44 0
3622.58 0
3622.72 0
3622.86 0
3623.00 0
3623.13 0
3623.27 0
3623.41 0
3623.55 4
3623.69 9
3623.82 13
3623.96 16
3624.10 16
3624.24 15
3624.38 11
3624.52 7
3624.65 3
3624.79 1
3624.93 0
3625.07 0
3625.21 2
3625.34 3
3625.48 4
3625.62 5
3625.76 6
3625.90 9
3626.03 14
3626.17 23
3626.31 33
3626.45 45
3626.59 55
3626.72 61
3626.86 63
3627.00 59
3627.14 52
3627.28 43
3627.42 34
3627.55 28
3627.69 26
3627.83 27
3627.97 31
3628.11 37
3628.24 43
3628.38 48
3628.52 52
3628.66 54
3628.80 54
3628.94 51
3629.07 47
3629.21 42
3629.35 37
3629.49 33
3629.63 30
3629.76 29
3629.90 30
3630.04 33
3630.18 36
3630.32 40
3630.46 43
3630.59 45
3630.73 45
3630.87 42
3631.01 38
3631.15 32
3631.28 26
3631.42 21
3631.56 18
3631.70 17
3631.84 18
3631.98 21
3632.11 24
3632.25 28
3632.39 31
3632.53 34
3632.67 35
3632.81 37
3632.94 38
3633.08 39
3633.22 41
3633.36 44
3633.50 45
3633.63 46
3633.77 46
3633.91 44
3634.05 40
3634.19 34
3634.33 28
3634.46 22
3634.60 16
3634.74 11
3634.88 9
3635.02 9
3635.16 11
3635.29 16
3635.43 23
3635.57 30
3635.71 37
3635.85 42
3635.99 46
3636.12 49
3636.26 51
3636.40 51
3636.54 52
3636.68 52
3636.82 53
3636.95 54
3637.09 54
3637.23 54
3637.37 54
3637.51 54
3637.65 53
3637.78 54
3637.92 55
3638.06 58
3638.20 61
3638.34 65
3638.48 69
3638.61 72
3638.75 73
3638.89 74
3639.03 73
3639.17 72
3639.31 70
3639.44 69
3639.58 68
3639.72 67
3639.86 65
3640.00 63
3640.14 61
3640.27 59
3640.41 57
3640.55 57
3640.69 58
3640.83 63
3640.97 70
3641.10 79
3641.24 88
3641.38 98
3641.52 106
3641.66 111
3641.80 114
3641.93 115
3642.07 114
3642.21 112
3642.35 110
3642.49 109
3642.63 109
3642.77 109
3642.90 109
3643.04 108
3643.18 106
3643.32 103
3643.46 100
3643.60 99
3643.73 101
3643.87 105
3644.01 112
3644.15 119
3644.29 126
3644.43 131
3644.56 132
3644.70 131
3644.84 127
3644.98 121
3645.12 116
3645.26 111
3645.40 108
3645.53 105
3645.67 105
3645.81 105
3645.95 107
3646.09 111
3646.23 114
3646.37 118
3646.50 122
3646.64 124
3646.78 126
3646.92 127
3647.06 128
3647.20 129
3647.33 130
3647.47 131
3647.61 132
3647.75 133
3647.89 134
3648.03 135
3648.17 137
3648.30 140
3648.44 143
3648.58 148
3648.72 152
3648.86 157
3649.00 160
3649.14 162
3649.27 161
3649.41 157
3649.55 151
3649.69 144
3649.83 134
3649.97 125
3650.11 116
3650.24 107
3650.38 99
3650.52 92
3650.66 85
3650.80 80
3650.94 75
3651.08 71
3651.21 68
3651.35 65
3651.49 63
3651.63 62
3651.77 60
3651.91 59
3652.05 59
3652.18 60
3652.32 61
3652.46 63
3652.60 65
3652.74 67
3652.88 68
3653.02 67
3653.15 66
3653.29 65
3653.43 64
3653.57 65
3653.71 67
3653.85 72
3653.99 78
3654.13 86
3654.26 92
3654.40 96
3654.54 98
3654.68 96
3654.82 92
3654.96 86
3655.10 79
3655.23 72
3655.37 66
3655.51 62
3655.65 59
3655.79 57
3655.93 57
3656.07 58
3656.21 61
3656.34 65
3656.48 71
3656.62 78
3656.76 85
3656.90 92
3657.04 99
3657.18 105
3657.31 110
3657.45 113
3657.59 114
3657.73 114
3657.87 111
3658.01 106
3658.15 99
3658.29 92
3658.42 87
3658.56 85
3658.70 88
3658.84 95
3658.98 106
3659.12 119
3659.26 131
3659.40 141
3659.53 146
3659.67 148
3659.81 146
3659.95 142
3660.09 138
3660.23 134
3660.37 132
3660.51 131
3660.64 131
3660.78 133
3660.92 136
3661.06 141
3661.20 146
3661.34 153
3661.48 160
3661.62 165
3661.75 169
3661.89 171
3662.03 170
3662.17 168
3662.31 164
3662.45 161
3662.59 159
3662.73 158
3662.87 158
3663.00 157
3663.14 156
3663.28 152
3663.42 145
3663.56 137
3663.70 127
3663.84 117
3663.98 108
3664.11 101
3664.25 96
3664.39 94
3664.53 93
3664.67 92
3664.81 92
3664.95 90
3665.09 87
3665.23 84
3665.36 82
3665.50 81
3665.64 82
3665.78 85
3665.92 90
3666.06 94
3666.20 97
3666.34 98
3666.48 97
3666.61 94
3666.75 90
3666.89 86
3667.03 83
3667.17 80
3667.31 77
3667.45 74
3667.59 70
3667.73 65
3667.86 60
3668.00 56
3668.14 53
3668.28 51
3668.42 51
3668.56 52
3668.70 54
3668.84 56
3668.98 59
3669.11 61
3669.25 63
3669.39 63
3669.53 62
3669.67 61
3669.81 59
3669.95 58
3670.09 57
3670.23 57
3670.36 56
3670.50 55
3670.64 53
3670.78 50
3670.92 45
3671.06 41
3671.20 36
3671.34 32
3671.48 31
3671.62 31
3671.75 34
3671.89 38
3672.03 45
3672.17 52
3672.31 59
3672.45 65
3672.59 71
3672.73 77
3672.87 83
3673.01 89
3673.14 96
3673.28 101
3673.42 106
3673.56 108
3673.70 109
3673.84 107
3673.98 103
3674.12 99
3674.26 95
3674.40 91
3674.53 89
3674.67 88
3674.81 88
3674.95 88
3675.09 88
3675.23 86
3675.37 83
3675.51 78
3675.65 74
3675.79 69
3675.93 65
3676.06 61
3676.20 58
3676.34 55
3676.48 52
3676.62 49
3676.76 45
3676.90 41
3677.04 38
3677.18 37
3677.32 38
3677.45 42
3677.59 49
3677.73 57
3677.87 65
3678.01 72
3678.15 76
3678.29 77
3678.43 73
3678.57 66
3678.71 57
3678.85 46
3678.98 35
3679.12 26
3679.26 19
3679.40 15
3679.54 14
3679.68 15
3679.82 19
3679.96 22
3680.10 26
3680.24 28
3680.38 30
3680.52 32
3680.65 32
3680.79 33
3680.93 33
3681.07 32
3681.21 31
3681.35 28
3681.49 25
3681.63 21
3681.77 16
3681.91 12
3682.05 7
3682.19 2
3682.32 0
3682.46 0
3682.60 0
3682.74 0
3682.88 0
3683.02 0
3683.16 0
3683.30 0
3683.44 1
3683.58 6
3683.72 11
3683.86 16
3683.99 22
3684.13 29
3684.27 36
3684.41 43
3684.55 49
3684.69 54
3684.83 58
3684.97 61
3685.11 63
3685.25 64
3685.39 64
3685.53 64
3685.67 64
3685.80 64
3685.94 64
3686.08 65
3686.22 67
3686.36 69
3686.50 72
3686.64 75
3686.78 77
3686.92 79
3687.06 80
3687.20 81
3687.34 81
3687.48 79
3687.62 76
3687.75 72
3687.89 66
3688.03 60
3688.17 55
3688.31 51
3688.45 51
3688.59 55
3688.73 62
3688.87 72
3689.01 84
3689.15 95
3689.29 106
3689.43 114
3689.57 120
3689.70 123
3689.84 123
3689.98 120
3690.12 117
3690.26 113
3690.40 109
3690.54 105
3690.68 103
3690.82 101
3690.96 100
3691.10 99
3691.24 98
3691.38 97
3691.52 97
3691.66 97
3691.79 96
3691.93 94
3692.07 91
3692.21 87
3692.35 83
3692.49 80
3692.63 78
3692.77 80
3692.91 85
3693.05 92
3693.19 101
3693.33 109
3693.47 117
3693.61 123
3693.75 128
3693.89 134
3694.02 142
3694.16 151
3694.30 161
3694.44 172
3694.58 180
3694.72 184
3694.86 182
3695.00 175
3695.14 164
3695.28 149
3695.42 135
3695.56 123
3695.70 113
3695.84 107
3695.98 103
3696.12 101
3696.26 99
3696.40 96
3696.53 93
3696.67 88
3696.81 84
3696.95 79
3697.09 74
3697.23 69
3697.37 65
3697.51 61
3697.65 58
3697.79 55
3697.93 54
3698.07 53
3698.21 51
3698.35 48
3698.49 42
3698.63 34
3698.77 23
3698.91 13
3699.05 4
3699.18 0
3699.32 0
3699.46 0
3699.60 5
3699.74 13
3699.88 21
3700.02 28
3700.16 34
3700.30 39
3700.44 44
3700.58 51
3700.72 58
3700.86 64
3701.00 70
3701.14 73
3701.28 72
3701.42 68
3701.56 62
3701.70 57
3701.84 54
3701.98 55
3702.11 62
3702.25 75
3702.39 91
3702.53 108
3702.67 125
3702.81 137
3702.95 146
3703.09 151
3703.23 154
3703.37 157
3703.51 162
3703.65 170
3703.79 182
3703.93 195
3704.07 208
3704.21 218
3704.35 223
3704.49 223
3704.63 217
3704.77 208
3704.91 197
3705.05 187
3705.19 180
3705.32 176
3705.46 176
3705.60 179
3705.74 182
3705.88 185
3706.02 186
3706.16 183
3706.30 178
3706.44 171
3706.58 163
3706.72 157
3706.86 153
3707.00 150
3707.14 149
3707.28 148
3707.42 146
3707.56 141
3707.70 133
3707.84 124
3707.98 112
3708.12 100
3708.26 88
3708.40 76
3708.54 64
3708.68 53
3708.82 43
3708.96 35
3709.10 28
3709.24 24
3709.37 22
3709.51 21
3709.65 20
3709.79 20
3709.93 19
3710.07 17
3710.21 16
3710.35 15
3710.49 14
3710.63 14
3710.77 15
3710.91 15
3711.05 14
3711.19 13
3711.33 11
3711.47 8
3711.61 4
3711.75 0
3711.89 0
3712.03 0
3712.17 0
3712.31 0
3712.45 0
3712.59 0
3712.73 0
3712.87 2
3713.01 5
3713.15 6
3713.29 8
3713.43 9
3713.57 9
3713.71 10
3713.85 10
3713.99 9
3714.13 8
3714.27 6
3714.41 4
3714.55 2
3714.68 2
3714.82 4
3714.96 8
3715.10 13
3715.24 18
3715.38 23
3715.52 24
3715.66 22
3715.80 17
3715.94 10
3716.08 2
3716.22 0
3716.36 0
3716.50 0
3716.64 0
3716.78 0
3716.92 0
3717.06 0
3717.20 0
3717.34 6
3717.48 15
3717.62 23
3717.76 30
3717.90 36
3718.04 41
3718.18 45
3718.32 49
3718.46 54
3718.60 58
3718.74 63
3718.88 68
3719.02 71
3719.16 74
3719.30 75
3719.44 74
3719.58 72
3719.72 69
3719.86 66
3720.00 62
3720.14 59
3720.28 57
3720.42 55
3720.56 55
3720.70 56
3720.84 59
3720.98 63
3721.12 69
3721.26 75
3721.40 81
3721.54 86
3721.68 88
3721.82 88
3721.96 86
3722.10 82
3722.24 78
3722.38 74
3722.52 71
3722.66 71
3722.80 72
3722.94 75
3723.08 79
3723.22 83
3723.36 85
3723.50 85
3723.64 83
3723.78 79
3723.92 74
3724.06 68
3724.20 63
3724.34 60
3724.48 60
3724.62 62
3724.76 67
3724.90 72
3725.04 78
3725.18 83
3725.32 87
3725.46 91
3725.60 94
3725.74 96
3725.88 99
3726.02 101
3726.16 104
3726.30 106
3726.44 109
3726.58 111
3726.72 114
3726.86 117
3727.00 122
3727.14 127
3727.28 134
3727.42 141
3727.56 148
3727.70 153
3727.84 155
3727.98 153
3728.12 148
3728.26 140
3728.40 131
3728.54 123
3728.68 116
3728.82 112
3728.96 111
3729.10 112
3729.24 114
3729.38 115
3729.52 114
3729.66 110
3729.80 103
3729.94 94
3730.08 84
3730.22 74
3730.36 66
3730.50 59
3730.64 54
3730.78 48
3730.92 42
3731.06 34
3731.20 25
3731.34 17
3731.48 11
3731.62 8
3731.76 11
3731.90 19
3732.04 32
3732.18 45
3732.32 59
3732.46 68
3732.60 73
3732.74 71
3732.88 65
3733.02 55
3733.16 43
3733.30 32
3733.44 23
3733.58 16
3733.72 11
3733.86 7
3734.00 3
3734.14 0
3734.28 0
3734.42 0
3734.56 0
3734.70 0
3734.84 0
3734.98 0
3735.12 0
3735.26 4
3735.40 10
3735.54 14
3735.68 17
3735.82 18
3735.96 18
3736.10 16
3736.24 16
3736.38 17
3736.52 20
3736.66 26
3736.80 34
3736.94 46
3737.09 58
3737.23 72
3737.37 85
3737.51 96
3737.65 106
3737.79 113
3737.93 118
3738.07 121
3738.21 123
3738.35 124
3738.49 124
3738.63 125
3738.77 126
3738.91 127
3739.05 130
3739.19 136
3739.33 144
3739.47 155
3739.61 170
3739.75 186
3739.89 204
3740.03 222
3740.17 241
3740.31 258
3740.45 276
3740.59 295
3740.73 315
3740.87 338
3741.01 362
3741.15 386
3741.29 411
3741.43 434
3741.57 455
3741.71 472
3741.85 485
3741.99 494
3742.13 499
3742.27 501
3742.41 500
3742.56 499
3742.70 497
3742.84 497
3742.98 498
3743.12 503
3743.26 510
3743.40 518
3743.54 527
3743.68 534
3743.82 537
3743.96 535
3744.10 527
3744.24 512
3744.38 493
3744.52 472
3744.66 450
3744.80 430
3744.94 414
3745.08 403
3745.22 395
3745.36 390
3745.50 385
3745.64 379
3745.78 372
3745.92 363
3746.06 353
3746.20 343
3746.34 333
3746.49 323
3746.63 313
3746.77 303
3746.91 293
3747.05 281
3747.19 268
3747.33 255
3747.47 241
3747.61 228
3747.75 214
3747.89 201
3748.03 189
3748.17 181
3748.31 175
3748.45 173
3748.59 175
3748.73 180
3748.87 187
3749.01 193
3749.15 198
3749.29 199
3749.43 198
3749.57 193
3749.71 186
3749.86 179
3750.00 171
3750.14 163
3750.28 156
3750.42 150
3750.56 145
3750.70 139
3750.84 133
3750.98 128
3751.12 122
3751.26 116
3751.40 109
3751.54 102
3751.68 95
3751.82 86
3751.96 78
3752.10 71
3752.24 65
3752.38 61
3752.52 61
3752.66 63
3752.81 69
3752.95 77
3753.09 87
3753.23 97
3753.37 107
3753.51 115
3753.65 121
3753.79 124
3753.93 125
3754.07 124
3754.21 123
3754.35 121
3754.49 120
3754.63 119
3754.77 118
3754.91 119
3755.05 119
3755.19 120
3755.33 120
3755.48 119
3755.62 116
3755.76 111
3755.90 102
3756.04 91
3756.18 78
3756.32 63
3756.46 48
3756.60 34
3756.74 22
3756.88 13
3757.02 8
3757.16 5
3757.30 4
3757.44 4
3757.58 4
3757.72 3
3757.87 0
3758.01 0
3758.15 0
3758.29 0
3758.43 0
3758.57 0
3758.71 0
3758.85 6
3758.99 16
3759.13 25
3759.27 34
3759.41 41
3759.55 48
3759.69 54
3759.83 59
3759.97 63
3760.11 67
3760.26 70
3760.40 72
3760.54 73
3760.68 74
3760.82 76
3760.96 79
3761.10 84
3761.24 90
3761.38 98
3761.52 106
3761.66 114
3761.80 122
3761.94 129
3762.08 136
3762.22 142
3762.37 148
3762.51 155
3762.65 160
3762.79 165
3762.93 168
3763.07 170
3763.21 170
3763.35 169
3763.49 168
3763.63 167
3763.77 166
3763.91 167
3764.05 167
3764.19 168
3764.34 169
3764.48 169
3764.62 169
3764.76 169
3764.90 169
3765.04 169
3765.18 168
3765.32 166
3765.46 161
3765.60 154
3765.74 145
3765.88 134
3766.02 125
3766.16 117
3766.31 111
3766.45 109
3766.59 109
3766.73 110
3766.87 113
3767.01 118
3767.15 122
3767.29 127
3767.43 131
3767.57 134
3767.71 134
3767.85 130
3768.00 122
3768.14 111
3768.28 97
3768.42 83
3768.56 69
3768.70 58
3768.84 49
3768.98 44
3769.12 42
3769.26 43
3769.40 46
3769.54 51
3769.68 56
3769.83 61
3769.97 66
3770.11 72
3770.25 77
3770.39 84
3770.53 90
3770.67 96
3770.81 101
3770.95 103
3771.09 103
3771.23 99
3771.37 93
3771.52 84
3771.66 75
3771.80 65
3771.94 57
3772.08 51
3772.22 48
3772.36 48
3772.50 49
3772.64 51
3772.78 53
3772.92 54
3773.07 54
3773.21 52
3773.35 48
3773.49 44
3773.63 38
3773.77 33
3773.91 28
3774.05 24
3774.19 22
3774.33 22
3774.47 25
3774.62 31
3774.76 39
3774.90 49
3775.04 60
3775.18 71
3775.32 82
3775.46 90
3775.60 95
3775.74 97
3775.88 96
3776.02 91
3776.17 83
3776.31 74
3776.45 65
3776.59 56
3776.73 49
3776.87 45
3777.01 43
3777.15 44
3777.29 45
3777.43 48
3777.57 50
3777.72 52
3777.86 52
3778.00 51
3778.14 49
3778.28 46
3778.42 43
3778.56 39
3778.70 35
3778.84 31
3778.98 27
3779.13 23
3779.27 19
3779.41 15
3779.55 12
3779.69 10
3779.83 11
3779.97 15
3780.11 21
3780.25 28
3780.39 35
3780.54 40
3780.68 43
3780.82 43
3780.96 42
3781.10 41
3781.24 41
3781.38 42
3781.52 46
3781.66 51
3781.81 58
3781.95 66
3782.09 74
3782.23 83
3782.37 93
3782.51 102
3782.65 109
3782.79 114
3782.93 117
3783.07 115
3783.22 110
3783.36 101
3783.50 88
3783.64 74
3783.78 58
3783.92 41
3784.06 25
3784.20 12
3784.34 1
3784.49 0
3784.63 0
3784.77 0
3784.91 0
3785.05 4
3785.19 8
3785.33 10
3785.47 10
3785.61 7
3785.76 3
3785.90 0
3786.04 0
3786.18 0
3786.32 0
3786.46 0
3786.60 0
3786.74 2
3786.88 7
3787.03 11
3787.17 14
3787.31 16
3787.45 15
3787.59 12
3787.73 6
3787.87 0
3788.01 0
3788.15 0
3788.30 0
3788.44 0
3788.58 0
3788.72 0
3788.86 0
3789.00 6
3789.14 12
3789.28 16
3789.43 19
3789.57 19
3789.71 17
3789.85 15
3789.99 13
3790.13 12
3790.27 13
3790.41 16
3790.56 23
3790.70 32
3790.84 42
3790.98 52
3791.12 60
3791.26 66
3791.40 67
3791.54 66
3791.68 63
3791.83 61
3791.97 60
3792.11 61
3792.25 66
3792.39 72
3792.53 80
3792.67 89
3792.81 98
3792.96 105
3793.10 112
3793.24 117
3793.38 120
3793.52 121
3793.66 119
3793.80 113
3793.94 106
3794.09 96
3794.23 85
3794.37 73
3794.51 62
3794.65 53
3794.79 45
3794.93 39
3795.08 36
3795.22 35
3795.36 34
3795.50 33
3795.64 31
3795.78 29
3795.92 25
3796.06 22
3796.21 19
3796.35 18
3796.49 17
3796.63 17
3796.77 16
3796.91 14
3797.05 10
3797.19 6
3797.34 1
3797.48 0
3797.62 0
3797.76 0
3797.90 0
3798.04 0
3798.18 0
3798.33 0
3798.47 2
3798.61 5
3798.75 8
3798.89 11
3799.03 11
3799.17 10
3799.32 6
3799.46 0
3799.60 0
3799.74 0
3799.88 0
3800.02 0
3800.16 0
3800.30 8
3800.45 21
3800.59 36
3800.73 49
3800.87 61
3801.01 69
3801.15 75
3801.29 77
3801.44 77
3801.58 74
3801.72 69
3801.86 62
3802.00 54
3802.14 46
3802.28 39
3802.43 32
3802.57 27
3802.71 23
3802.85 22
3802.99 23
3803.13 27
3803.27 33
3803.42 42
3803.56 54
3803.70 65
3803.84 77
3803.98 86
3804.12 94
3804.26 98
3804.41 99
3804.55 99
3804.69 98
3804.83 96
3804.97 95
3805.11 95
3805.26 95
3805.40 94
3805.54 92
3805.68 90
3805.82 86
3805.96 83
3806.10 82
3806.25 82
3806.39 85
3806.53 89
3806.67 94
3806.81 99
3806.95 102
3807.09 103
3807.24 101
3807.38 99
3807.52 95
3807.66 92
3807.80 91
3807.94 91
3808.09 92
3808.23 93
3808.37 94
3808.51 94
3808.65 92
3808.79 89
3808.93 87
3809.08 85
3809.22 85
3809.36 88
3809.50 94
3809.64 104
3809.78 118
3809.93 133
3810.07 151
3810.21 169
3810.35 187
3810.49 202
3810.63 216
3810.77 227
3810.92 237
3811.06 248
3811.20 260
3811.34 274
3811.48 290
3811.62 308
3811.77 324
3811.91 338
3812.05 348
3812.19 354
3812.33 358
3812.47 359
3812.62 359
3812.76 360
3812.90 363
3813.04 368
3813.18 376
3813.32 388
3813.47 405
3813.61 426
3813.75 449
3813.89 474
3814.03 497
3814.17 516
3814.32 531
3814.46 541
3814.60 547
3814.74 550
3814.88 552
3815.02 553
3815.17 553
3815.31 550
3815.45 544
3815.59 535
3815.73 522
3815.87 506
3816.02 490
3816.16 476
3816.30 465
3816.44 459
3816.58 457
3816.72 461
3816.87 467
3817.01 476
3817.15 486
3817.29 495
3817.43 502
3817.57 506
3817.72 505
3817.86 500
3818.00 489
3818.14 474
3818.28 455
3818.42 434
3818.57 411
3818.71 387
3818.85 364
3818.99 342
3819.13 323
3819.27 306
3819.42 292
3819.56 282
3819.70 276
3819.84 274
3819.98 275
3820.13 279
3820.27 284
3820.41 289
3820.55 294
3820.69 297
3820.83 298
3820.98 295
3821.12 288
3821.26 279
3821.40 267
3821.54 256
3821.68 245
3821.83 237
3821.97 232
3822.11 228
3822.25 224
3822.39 219
3822.54 209
3822.68 196
3822.82 179
3822.96 160
3823.10 140
3823.24 122
3823.39 106
3823.53 93
3823.67 82
3823.81 74
3823.95 67
3824.10 62
3824.24 58
3824.38 55
3824.52 54
3824.66 56
3824.80 60
3824.95 65
3825.09 71
3825.23 76
3825.37 82
3825.51 87
3825.66 92
3825.80 97
3825.94 102
3826.08 108
3826.22 114
3826.37 118
3826.51 120
3826.65 119
3826.79 115
3826.93 109
3827.07 100
3827.22 91
3827.36 83
3827.50 77
3827.64 72
3827.78 69
3827.93 68
3828.07 66
3828.21 66
3828.35 65
3828.49 65
3828.64 64
3828.78 65
3828.92 65
3829.06 66
3829.20 66
3829.35 66
3829.49 66
3829.63 65
3829.77 64
3829.91 63
3830.06 63
3830.20 64
3830.34 67
3830.48 73
3830.62 80
3830.76 89
3830.91 97
3831.05 104
3831.19 107
3831.33 107
3831.47 103
3831.62 96
3831.76 87
3831.90 77
3832.04 67
3832.18 58
3832.33 50
3832.47 45
3832.61 41
3832.75 40
3832.89 41
3833.04 45
3833.18 50
3833.32 56
3833.46 62
3833.60 67
3833.75 70
3833.89 72
3834.03 71
3834.17 67
3834.31 62
3834.46 56
3834.60 48
3834.74 40
3834.88 31
3835.02 23
3835.17 15
3835.31 8
3835.45 5
3835.59 4
3835.73 6
3835.88 11
3836.02 17
3836.16 22
3836.30 27
3836.45 30
3836.59 31
3836.73 30
3836.87 27
3837.01 25
3837.16 23
3837.30 22
3837.44 23
3837.58 25
3837.72 29
3837.87 32
3838.01 35
3838.15 37
3838.29 37
3838.43 36
3838.58 35
3838.72 34
3838.86 34
3839.00 35
3839.14 37
3839.29 38
3839.43 39
3839.57 37
3839.71 34
3839.86 28
3840.00 22
3840.14 15
3840.28 9
3840.42 4
3840.57 1
3840.71 0
3840.85 0
3840.99 1
3841.13 1
3841.28 0
3841.42 0
3841.56 0
3841.70 0
3841.85 0
3841.99 0
3842.13 0
3842.27 7
3842.41 15
3842.56 23
3842.70 30
3842.84 35
3842.98 38
3843.12 40
3843.27 42
3843.41 44
3843.55 47
3843.69 50
3843.84 53
3843.98 55
3844.12 54
3844.26 51
3844.40 47
3844.55 42
3844.69 36
3844.83 33
3844.97 32
3845.12 33
3845.26 36
3845.40 41
3845.54 46
3845.68 53
3845.83 61
3845.97 70
3846.11 81
3846.25 93
3846.40 105
3846.54 117
3846.68 127
3846.82 134
3846.96 139
3847.11 141
3847.25 142
3847.39 144
3847.53 147
3847.68 152
3847.82 158
3847.96 166
3848.10 174
3848.25 180
3848.39 184
3848.53 186
3848.67 189
3848.81 192
3848.96 197
3849.10 207
3849.24 220
3849.38 237
3849.53 256
3849.67 275
3849.81 293
3849.95 308
3850.10 319
3850.24 325
3850.38 327
3850.52 325
3850.66 320
3850.81 312
3850.95 302
3851.09 290
3851.23 279
3851.38 267
3851.52 256
3851.66 246
3851.80 237
3851.95 230
3852.09 224
3852.23 220
3852.37 216
3852.52 212
3852.66 207
3852.80 202
3852.94 196
3853.08 191
3853.23 186
3853.37 184
3853.51 184
3853.65 185
3853.80 188
3853.94 191
3854.08 191
3854.22 189
3854.37 182
3854.51 172
3854.65 160
3854.79 145
3854.94 131
3855.08 118
3855.22 105
3855.36 95
3855.51 85
3855.65 77
3855.79 71
3855.93 65
3856.07 62
3856.22 60
3856.36 61
3856.50 64
3856.64 70
3856.79 77
3856.93 85
3857.07 93
3857.21 98
3857.36 100
3857.50 100
3857.64 96
3857.78 90
3857.93 84
3858.07 77
3858.21 70
3858.35 65
3858.50 62
3858.64 60
3858.78 60
3858.92 62
3859.07 65
3859.21 68
3859.35 70
3859.49 71
3859.64 70
3859.78 66
3859.92 59
3860.06 52
3860.21 46
3860.35 40
3860.49 37
3860.63 35
3860.78 35
3860.92 36
3861.06 37
3861.20 37
3861.35 37
3861.49 38
3861.63 39
3861.77 41
3861.92 44
3862.06 48
3862.20 52
3862.34 56
3862.49 59
3862.63 59
3862.77 58
3862.91 54
3863.06 50
3863.20 45
3863.34 40
3863.48 37
3863.63 35
3863.77 34
3863.91 36
3864.05 39
3864.20 44
3864.34 49
3864.48 55
3864.63 60
3864.77 64
3864.91 66
3865.05 67
3865.20 67
3865.34 67
3865.48 68
3865.62 70
3865.77 75
3865.91 83
3866.05 92
3866.19 103
3866.34 113
3866.48 121
3866.62 127
3866.76 130
3866.91 130
3867.05 127
3867.19 121
3867.33 114
3867.48 107
3867.62 100
3867.76 94
3867.91 91
3868.05 89
3868.19 88
3868.33 87
3868.48 86
3868.62 83
3868.76 80
3868.90 76
3869.05 72
3869.19 68
3869.33 67
3869.47 67
3869.62 70
3869.76 74
3869.90 80
3870.05 86
3870.19 93
3870.33 100
3870.47 107
3870.62 113
3870.76 119
3870.90 124
3871.04 130
3871.19 136
3871.33 142
3871.47 150
3871.61 158
3871.76 166
3871.90 172
3872.04 176
3872.19 176
3872.33 172
3872.47 165
3872.61 155
3872.76 144
3872.90 134
3873.04 126
3873.18 119
3873.33 115
3873.47 112
3873.61 110
3873.76 109
3873.90 107
3874.04 105
3874.18 103
3874.33 100
3874.47 97
3874.61 92
3874.76 88
3874.90 83
3875.04 79
3875.18 77
3875.33 77
3875.47 79
3875.61 84
3875.75 89
3875.90 96
3876.04 101
3876.18 106
3876.33 108
3876.47 108
3876.61 105
3876.75 100
3876.90 93
3877.04 84
3877.18 76
3877.33 68
3877.47 62
3877.61 59
3877.75 58
3877.90 60
3878.04 63
3878.18 67
3878.33 69
3878.47 70
3878.61 69
3878.75 66
3878.90 61
3879.04 56
3879.18 50
3879.33 46
3879.47 42
3879.61 40
3879.75 39
3879.90 40
3880.04 41
3880.18 44
3880.33 47
3880.47 52
3880.61 58
3880.75 65
3880.90 72
3881.04 81
3881.18 89
3881.33 97
3881.47 105
3881.61 111
3881.75 116
3881.90 119
3882.04 120
3882.18 119
3882.33 117
3882.47 114
3882.61 110
3882.75 105
3882.90 102
3883.04 98
3883.18 96
3883.33 94
3883.47 91
3883.61 87
3883.75 82
3883.90 75
3884.04 68
3884.18 60
3884.33 55
3884.47 53
3884.61 56
3884.76 65
3884.90 78
3885.04 93
3885.18 107
3885.33 119
3885.47 125
3885.61 126
3885.76 123
3885.90 116
3886.04 110
3886.19 104
3886.33 100
3886.47 97
3886.61 96
3886.76 94
3886.90 92
3887.04 89
3887.19 84
3887.33 80
3887.47 76
3887.62 73
3887.76 73
3887.90 75
3888.04 78
3888.19 83
3888.33 90
3888.47 96
3888.62 102
3888.76 107
3888.90 111
3889.05 113
3889.19 113
3889.33 112
3889.47 110
3889.62 107
3889.76 103
3889.90 98
3890.05 93
3890.19 88
3890.33 82
3890.48 76
3890.62 71
3890.76 68
3890.90 66
3891.05 67
3891.19 71
3891.33 76
3891.48 82
3891.62 88
3891.76 92
3891.91 94
3892.05 93
3892.19 91
3892.34 88
3892.48 86
3892.62 87
3892.77 89
3892.91 95
3893.05 103
3893.19 112
3893.34 120
3893.48 127
3893.62 131
3893.77 131
3893.91 129
3894.05 123
3894.20 115
3894.34 105
3894.48 95
3894.63 86
3894.77 78
3894.91 72
3895.05 68
3895.20 67
3895.34 67
3895.48 69
3895.63 71
3895.77 74
3895.91 77
3896.06 80
3896.20 83
3896.34 86
3896.49 87
3896.63 87
3896.77 86
3896.92 84
3897.06 82
3897.20 81
3897.35 82
3897.49 86
3897.63 93
3897.78 101
3897.92 110
3898.06 118
3898.20 123
3898.35 124
3898.49 121
3898.63 115
3898.78 109
3898.92 102
3899.06 98
3899.21 97
3899.35 98
3899.49 102
3899.64 107
3899.78 112
3899.92 117
3900.07 121
3900.21 123
3900.35 124
3900.50 124
3900.64 123
3900.78 122
3900.93 120
3901.07 119
3901.21 118
3901.36 117
3901.50 116
3901.64 114
3901.79 110
3901.93 106
3902.07 100
3902.22 95
3902.36 90
3902.50 89
3902.65 91
3902.79 96
3902.93 105
3903.08 117
3903.22 129
3903.36 140
3903.51 149
3903.65 154
3903.79 155
3903.93 152
3904.08 145
3904.22 136
3904.36 125
3904.51 114
3904.65 104
3904.79 96
3904.94 89
3905.08 85
3905.22 81
3905.37 78
3905.51 75
3905.65 71
3905.80 67
3905.94 62
3906.08 57
3906.23 53
3906.37 49
3906.51 47
3906.66 45
3906.80 43
3906.94 41
3907.09 38
3907.23 36
3907.38 34
3907.52 33
3907.66 33
3907.81 33
3907.95 34
3908.09 35
3908.24 34
3908.38 31
3908.52 27
3908.67 21
3908.81 15
3908.95 9
3909.10 3
3909.24 0
3909.38 0
3909.53 0
3909.67 0
3909.81 0
3909.96 0
3910.10 0
3910.24 0
3910.39 0
3910.53 5
3910.67 8
3910.82 12
3910.96 15
3911.10 18
3911.25 20
3911.39 23
3911.53 26
3911.68 30
3911.82 33
3911.96 34
3912.11 34
3912.25 32
3912.39 28
3912.54 22
3912.68 15
3912.82 7
3912.97 0
3913.11 0
3913.26 0
3913.40 0
3913.54 0
3913.69 0
3913.83 0
3913.97 0
3914.12 0
3914.26 8
3914.40 19
3914.55 29
3914.69 38
3914.83 46
3914.98 54
3915.12 60
3915.26 65
3915.41 68
3915.55 71
3915.69 71
3915.84 71
3915.98 68
3916.13 65
3916.27 60
3916.41 55
3916.56 49
3916.70 43
3916.84 38
3916.99 32
3917.13 27
3917.27 24
3917.42 21
3917.56 21
3917.70 24
3917.85 29
3917.99 37
3918.14 48
3918.28 61
3918.42 75
3918.57 89
3918.71 102
3918.85 112
3919.00 118
3919.14 120
3919.28 119
3919.43 116
3919.57 113
3919.71 111
3919.86 111
3920.00 114
3920.15 120
3920.29 127
3920.43 132
3920.58 135
3920.72 134
3920.86 129
3921.01 120
3921.15 107
3921.29 93
3921.44 80
3921.58 69
3921.73 61
3921.87 58
3922.01 59
3922.16 66
3922.30 76
3922.44 89
3922.59 103
3922.73 117
3922.87 131
3923.02 142
3923.16 151
3923.31 156
3923.45 158
3923.59 157
3923.74 153
3923.88 146
3924.02 137
3924.17 126
3924.31 115
3924.45 103
3924.60 92
3924.74 83
3924.89 74
3925.03 68
3925.17 64
3925.32 61
3925.46 58
3925.60 56
3925.75 55
3925.89 54
3926.04 53
3926.18 53
3926.32 53
3926.47 53
3926.61 53
3926.75 53
3926.90 53
3927.04 54
3927.19 56
3927.33 59
3927.47 62
3927.62 66
3927.76 69
3927.90 70
3928.05 71
3928.19 70
3928.34 68
3928.48 66
3928.62 65
3928.77 67
3928.91 71
3929.05 77
3929.20 84
3929.34 92
3929.49 99
3929.63 102
3929.77 102
3929.92 99
3930.06 93
3930.20 85
3930.35 78
3930.49 73
3930.64 71
3930.78 70
3930.92 72
3931.07 74
3931.21 76
3931.35 77
3931.50 78
3931.64 78
3931.79 77
3931.93 77
3932.07 77
3932.22 77
3932.36 78
3932.50 79
3932.65 82
3932.79 86
3932.94 91
3933.08 98
3933.22 105
3933.37 111
3933.51 115
3933.66 117
3933.80 115
3933.94 111
3934.09 103
3934.23 94
3934.38 83
3934.52 72
3934.66 62
3934.81 54
3934.95 47
3935.09 43
3935.24 40
3935.38 38
3935.53 39
3935.67 41
3935.81 43
3935.96 47
3936.10 51
3936.25 54
3936.39 57
3936.53 59
3936.68 61
3936.82 63
3936.96 64
3937.11 67
3937.25 70
3937.40 72
3937.54 72
3937.68 70
3937.83 66
3937.97 58
3938.12 49
3938.26 39
3938.40 29
3938.55 20
3938.69 14
3938.84 9
3938.98 7
3939.12 6
3939.27 5
3939.41 5
3939.56 4
3939.70 2
3939.84 0
3939.99 0
3940.13 0
3940.28 0
3940.42 0
3940.56 0
3940.71 0
3940.85 0
3941.00 4
3941.14 7
3941.28 10
3941.43 13
3941.57 15
3941.72 19
3941.86 23
3942.00 27
3942.15 32
3942.29 36
3942.44 39
3942.58 39
3942.72 37
3942.87 31
3943.01 23
3943.16 13
3943.30 5
3943.44 0
3943.59 0
3943.73 2
3943.88 10
3944.02 20
3944.16 31
3944.31 41
3944.45 49
3944.60 55
3944.74 59
3944.88 62
3945.03 65
3945.17 69
3945.32 74
3945.46 78
3945.60 82
3945.75 85
3945.89 85
3946.04 84
3946.18 81
3946.32 77
3946.47 74
3946.61 71
3946.76 70
3946.90 71
3947.05 73
3947.19 76
3947.33 79
3947.48 81
3947.62 83
3947.77 82
3947.91 81
3948.05 79
3948.20 77
3948.34 76
3948.49 74
3948.63 73
3948.77 72
3948.92 72
3949.06 72
3949.21 74
3949.35 78
3949.50 84
3949.64 92
3949.78 102
3949.93 113
3950.07 125
3950.22 136
3950.36 145
3950.50 150
3950.65 152
3950.79 149
3950.94 143
3951.08 134
3951.23 124
3951.37 114
3951.51 104
3951.66 95
3951.80 86
3951.95 79
3952.09 72
3952.23 67
3952.38 63
3952.52 62
3952.67 64
3952.81 69
3952.96 75
3953.10 83
3953.24 90
3953.39 97
3953.53 102
3953.68 106
3953.82 108
3953.96 108
3954.11 106
3954.25 102
3954.40 97
3954.54 90
3954.69 83
3954.83 75
3954.97 67
3955.12 59
3955.26 52
3955.41 45
3955.55 39
3955.70 33
3955.84 28
3955.98 24
3956.13 21
3956.27 19
3956.42 18
3956.56 19
3956.71 22
3956.85 25
3956.99 30
3957.14 34
3957.28 37
3957.43 40
3957.57 41
3957.72 41
3957.86 40
3958.00 40
3958.15 42
3958.29 45
3958.44 50
3958.58 57
3958.73 65
3958.87 74
3959.01 83
3959.16 91
3959.30 98
3959.45 102
3959.59 105
3959.74 107
3959.88 108
3960.02 109
3960.17 109
3960.31 110
3960.46 109
3960.60 108
3960.75 106
3960.89 104
3961.03 101
3961.18 99
3961.32 98
3961.47 97
3961.61 97
3961.76 97
3961.90 96
3962.05 95
3962.19 95
3962.33 96
3962.48 98
3962.62 102
3962.77 107
3962.91 112
3963.06 118
3963.20 123
3963.34 127
3963.49 132
3963.63 137
3963.78 142
3963.92 146
3964.07 150
3964.21 153
3964.36 154
3964.50 153
3964.64 151
3964.79 147
3964.93 142
3965.08 137
3965.22 131
3965.37 125
3965.51 119
3965.66 113
3965.80 107
3965.94 103
3966.09 99
3966.23 96
3966.38 95
3966.52 93
3966.67 91
3966.81 87
3966.96 83
3967.10 76
3967.24 69
3967.39 62
3967.53 56
3967.68 52
3967.82 50
3967.97 50
3968.11 52
3968.26 56
3968.40 61
3968.54 65
3968.69 68
3968.83 70
3968.98 70
3969.12 67
3969.27 62
3969.41 55
3969.56 48
3969.70 41
3969.85 35
3969.99 31
3970.13 28
3970.28 26
3970.42 25
3970.57 24
3970.71 24
3970.86 24
3971.00 25
3971.15 26
3971.29 27
3971.43 27
3971.58 27
3971.72 26
3971.87 24
3972.01 20
3972.16 16
3972.30 12
3972.45 7
3972.59 1
3972.74 0
3972.88 0
3973.03 0
3973.17 0
3973.31 0
3973.46 0
3973.60 0
3973.75 0
3973.89 11
3974.04 23
3974.18 32
3974.33 39
3974.47 41
3974.62 40
3974.76 36
3974.90 31
3975.05 26
3975.19 23
3975.34 22
3975.48 22
3975.63 24
3975.77 25
3975.92 27
3976.06 29
3976.21 32
3976.35 36
3976.50 42
3976.64 50
3976.78 59
3976.93 67
3977.07 75
3977.22 80
3977.36 83
3977.51 83
3977.65 81
3977.80 79
3977.94 77
3978.09 76
3978.23 77
3978.38 79
3978.52 83
3978.67 88
3978.81 94
3978.95 100
3979.10 105
3979.24 111
3979.39 116
3979.53 120
3979.68 123
3979.82 125
3979.97 125
3980.11 122
3980.26 117
3980.40 110
3980.55 102
3980.69 93
3980.84 85
3980.98 78
3981.13 71
3981.27 66
3981.41 61
3981.56 57
3981.70 52
3981.85 49
3981.99 46
3982.14 46
3982.28 47
3982.43 50
3982.57 53
3982.72 56
3982.86 56
3983.01 54
3983.15 51
3983.30 45
3983.44 40
3983.59 36
3983.73 33
3983.88 32
3984.02 32
3984.16 33
3984.31 33
3984.45 32
3984.60 29
3984.74 26
3984.89 23
3985.03 21
3985.18 20
3985.32 21
3985.47 22
3985.61 24
3985.76 26
3985.90 27
3986.05 28
3986.19 28
3986.34 29
3986.48 29
3986.63 31
3986.77 33
3986.92 37
3987.06 41
3987.21 47
3987.35 54
3987.50 62
3987.64 71
3987.78 80
3987.93 88
3988.07 95
3988.22 99
3988.36 100
3988.51 99
3988.65 96
3988.80 92
3988.94 88
3989.09 85
3989.23 83
3989.38 84
3989.52 88
3989.67 93
3989.81 100
3989.96 108
3990.10 116
3990.25 123
3990.39 129
3990.54 136
3990.68 142
3990.83 149
3990.97 155
3991.12 159
3991.26 162
3991.41 161
3991.55 158
3991.70 151
3991.84 142
3991.99 133
3992.13 125
3992.28 118
3992.42 113
3992.57 110
3992.71 107
3992.86 104
3993.00 99
3993.15 93
3993.29 85
3993.44 76
3993.58 67
3993.73 58
3993.87 50
3994.02 43
3994.16 36
3994.31 31
3994.45 26
3994.60 23
3994.74 20
3994.88 19
3995.03 20
3995.17 21
3995.32 23
3995.46 25
3995.61 27
3995.75 27
3995.90 27
3996.04 28
3996.19 29
3996.33 33
3996.48 39
3996.62 47
3996.77 55
3996.91 64
3997.06 71
3997.20 77
3997.35 81
3997.49 84
3997.64 86
3997.78 88
3997.93 90
3998.07 91
3998.22 91
3998.36 90
3998.51 88
3998.65 83
3998.80 77
3998.95 70
3999.09 63
3999.24 57
3999.38 50
3999.53 44
3999.67 37
3999.82 30
3999.96 23
4000.11 16
4000.25 9
4000.40 2
4000.54 0
4000.69 0
4000.83 0
4000.98 0
4001.12 0
4001.27 0
4001.41 0
4001.56 0
4001.70 11
4001.85 26
4001.99 41
4002.14 56
4002.28 69
4002.43 81
4002.57 92
4002.72 104
4002.86 118
4003.01 132
4003.15 149
4003.30 165
4003.44 181
4003.59 195
4003.73 205
4003.88 211
4004.02 212
4004.17 210
4004.31 206
4004.46 202
4004.60 201
4004.75 203
4004.89 210
4005.04 223
4005.18 240
4005.33 261
4005.47 284
4005.62 307
4005.76 330
4005.91 349
4006.06 364
4006.20 375
4006.35 379
4006.49 378
4006.64 373
4006.78 364
4006.93 353
4007.07 342
4007.22 333
4007.36 325
4007.51 321
4007.65 320
4007.80 322
4007.94 325
4008.09 329
4008.23 333
4008.38 335
4008.52 336
4008.67 335
4008.81 332
4008.96 328
4009.10 322
4009.25 315
4009.39 307
4009.54 300
4009.69 295
4009.83 291
4009.98 289
4010.12 289
4010.27 291
4010.41 294
4010.56 295
4010.70 293
4010.85 289
4010.99 280
4011.14 268
4011.28 253
4011.43 236
4011.57 218
4011.72 201
4011.86 186
4012.01 174
4012.15 165
4012.30 160
4012.45 158
4012.59 158
4012.74 161
4012.88 164
4013.03 168
4013.17 172
4013.32 177
4013.46 181
4013.61 185
4013.75 189
4013.90 191
4014.04 192
4014.19 191
4014.33 189
4014.48 184
4014.62 180
4014.77 174
4014.92 169
4015.06 163
4015.21 158
4015.35 151
4015.50 145
4015.64 139
4015.79 134
4015.93 130
4016.08 129
4016.22 129
4016.37 132
4016.51 135
4016.66 137
4016.80 138
4016.95 137
4017.10 135
4017.24 132
4017.39 131
4017.53 130
4017.68 133
4017.82 136
4017.97 141
4018.11 146
4018.26 149
4018.40 151
4018.55 153
4018.69 154
4018.84 155
4018.99 157
4019.13 159
4019.28 161
4019.42 163
4019.57 163
4019.71 162
4019.86 159
4020.00 154
4020.15 147
4020.29 140
4020.44 132
4020.59 124
4020.73 118
4020.88 115
4021.02 115
4021.17 118
4021.31 124
4021.46 131
4021.60 138
4021.75 144
4021.89 149
4022.04 151
4022.19 151
4022.33 150
4022.48 147
4022.62 144
4022.77 142
4022.91 140
4023.06 139
4023.20 140
4023.35 144
4023.49 149
4023.64 155
4023.79 163
4023.93 170
4024.08 175
4024.22 178
4024.37 178
4024.51 176
4024.66 171
4024.80 167
4024.95 163
4025.09 162
4025.24 164
4025.39 168
4025.53 174
4025.68 180
4025.82 185
4025.97 186
4026.11 182
4026.26 175
4026.40 164
4026.55 150
4026.70 136
4026.84 122
4026.99 110
4027.13 100
4027.28 92
4027.42 87
4027.57 83
4027.71 80
4027.86 78
4028.01 77
4028.15 75
4028.30 74
4028.44 73
4028.59 73
4028.73 74
4028.88 77
4029.02 83
4029.17 91
4029.32 101
4029.46 113
4029.61 126
4029.75 139
4029.90 149
4030.04 156
4030.19 160
4030.34 160
4030.48 157
4030.63 153
4030.77 149
4030.92 144
4031.06 141
4031.21 139
4031.35 138
4031.50 138
4031.65 138
4031.79 138
4031.94 136
4032.08 132
4032.23 127
4032.37 122
4032.52 117
4032.67 114
4032.81 113
4032.96 114
4033.10 115
4033.25 117
4033.39 117
4033.54 115
4033.68 112
4033.83 107
4033.98 102
4034.12 95
4034.27 89
4034.41 82
4034.56 75
4034.70 68
4034.85 61
4035.00 55
4035.14 51
4035.29 49
4035.43 48
4035.58 49
4035.72 50
4035.87 51
4036.02 51
4036.16 52
4036.31 52
4036.45 54
4036.60 57
4036.74 62
4036.89 68
4037.04 75
4037.18 82
4037.33 88
4037.47 93
4037.62 96
4037.76 97
4037.91 96
4038.06 95
4038.20 94
4038.35 95
4038.49 98
4038.64 103
4038.78 112
4038.93 123
4039.08 136
4039.22 149
4039.37 161
4039.51 172
4039.66 179
4039.81 183
4039.95 184
4040.10 180
4040.24 173
4040.39 163
4040.53 151
4040.68 138
4040.83 127
4040.97 118
4041.12 111
4041.26 107
4041.41 106
4041.55 105
4041.70 105
4041.85 104
4041.99 102
4042.14 100
4042.28 100
4042.43 102
4042.58 106
4042.72 112
4042.87 119
4043.01 127
4043.16 132
4043.30 136
4043.45 136
4043.60 134
4043.74 130
4043.89 127
4044.03 125
4044.18 125
4044.33 128
4044.47 134
4044.62 143
4044.76 152
4044.91 161
4045.05 169
4045.20 173
4045.35 174
4045.49 171
4045.64 166
4045.78 159
4045.93 151
4046.08 143
4046.22 134
4046.37 126
4046.51 118
4046.66 111
4046.81 105
4046.95 100
4047.10 97
4047.24 97
4047.39 98
4047.54 101
4047.68 104
4047.83 106
4047.97 108
4048.12 109
4048.26 110
4048.41 113
4048.56 117
4048.70 123
4048.85 130
4048.99 137
4049.14 143
4049.29 146
4049.43 146
4049.58 142
4049.72 136
4049.87 128
4050.02 119
4050.16 111
4050.31 102
4050.45 95
4050.60 87
4050.75 79
4050.89 71
4051.04 62
4051.18 53
4051.33 44
4051.48 36
4051.62 27
4051.77 20
4051.91 12
4052.06 6
4052.21 0
4052.35 0
4052.50 0
4052.64 0
4052.79 0
4052.94 0
4053.08 0
4053.23 0
4053.37 1
4053.52 8
4053.67 13
4053.81 17
4053.96 20
4054.10 20
4054.25 19
4054.40 18
4054.54 18
4054.69 19
4054.83 22
4054.98 27
4055.13 34
4055.27 43
4055.42 52
4055.56 60
4055.71 68
4055.86 74
4056.00 79
4056.15 83
4056.29 86
4056.44 89
4056.59 92
4056.73 94
4056.88 96
4057.03 96
4057.17 96
4057.32 97
4057.46 97
4057.61 99
4057.76 102
4057.90 107
4058.05 113
4058.19 119
4058.34 125
4058.49 130
4058.63 136
4058.78 143
4058.92 150
4059.07 156
4059.22 161
4059.36 164
4059.51 164
4059.66 159
4059.80 151
4059.95 139
4060.09 127
4060.24 114
4060.39 103
4060.53 93
4060.68 84
4060.82 78
4060.97 74
4061.12 71
4061.26 70
4061.41 71
4061.56 73
4061.70 77
4061.85 82
4061.99 86
4062.14 87
4062.29 85
4062.43 80
4062.58 71
4062.72 59
4062.87 46
4063.02 33
4063.16 22
4063.31 13
4063.46 8
4063.60 4
4063.75 2
4063.89 0
4064.04 0
4064.19 0
4064.33 0
4064.48 0
4064.63 0
4064.77 0
4064.92 0
4065.06 0
4065.21 1
4065.36 6
4065.50 13
4065.65 23
4065.80 35
4065.94 48
4066.09 60
4066.23 71
4066.38 79
4066.53 84
4066.67 85
4066.82 84
4066.97 82
4067.11 80
4067.26 78
4067.40 75
4067.55 72
4067.70 68
4067.84 63
4067.99 57
4068.14 52
4068.28 49
4068.43 50
4068.57 53
4068.72 58
4068.87 64
4069.01 70
4069.16 74
4069.31 76
4069.45 74
4069.60 71
4069.75 67
4069.89 62
4070.04 59
4070.18 56
4070.33 54
4070.48 53
4070.62 53
4070.77 52
4070.92 51
4071.06 50
4071.21 48
4071.35 47
4071.50 45
4071.65 45
4071.79 45
4071.94 45
4072.09 47
4072.23 49
4072.38 52
4072.53 56
4072.67 59
4072.82 62
4072.96 64
4073.11 65
4073.26 65
4073.40 65
4073.55 64
4073.70 63
4073.84 64
4073.99 66
4074.14 70
4074.28 75
4074.43 81
4074.57 87
4074.72 92
4074.87 97
4075.01 102
4075.16 108
4075.31 113
4075.45 119
4075.60 125
4075.75 130
4075.89 135
4076.04 138
4076.19 141
4076.33 142
4076.48 143
4076.62 142
4076.77 141
4076.92 139
4077.06 136
4077.21 133
4077.36 129
4077.50 127
4077.65 126
4077.80 128
4077.94 133
4078.09 139
4078.24 145
4078.38 151
4078.53 154
4078.68 154
4078.82 149
4078.97 141
4079.11 129
4079.26 117
4079.41 104
4079.55 93
4079.70 83
4079.85 77
4079.99 72
4080.14 71
4080.29 70
4080.43 72
4080.58 75
4080.73 78
4080.87 83
4081.02 88
4081.17 94
4081.31 102
4081.46 110
4081.61 118
4081.75 126
4081.90 132
4082.05 137
4082.19 140
4082.34 141
4082.48 141
4082.63 139
4082.78 136
4082.92 133
4083.07 128
4083.22 123
4083.36 116
4083.51 107
4083.66 98
4083.80 87
4083.95 75
4084.10 64
4084.24 54
4084.39 47
4084.54 42
4084.68 42
4084.83 45
4084.98 51
4085.12 58
4085.27 64
4085.42 67
4085.56 65
4085.71 61
4085.86 53
4086.00 45
4086.15 39
4086.30 36
4086.44 37
4086.59 42
4086.74 50
4086.88 60
4087.03 69
4087.18 76
4087.32 80
4087.47 80
4087.62 78
4087.76 75
4087.91 71
4088.06 68
4088.20 67
4088.35 69
4088.50 72
4088.64 75
4088.79 79
4088.94 80
4089.08 80
4089.23 77
4089.38 73
4089.52 69
4089.67 66
4089.82 64
4089.96 63
4090.11 64
4090.26 65
4090.40 67
4090.55 70
4090.70 74
4090.84 81
4090.99 90
4091.14 103
4091.28 116
4091.43 131
4091.58 143
4091.72 154
4091.87 161
4092.02 165
4092.16 166
4092.31 167
4092.46 167
4092.60 168
4092.75 170
4092.90 174
4093.04 179
4093.19 184
4093.34 189
4093.48 193
4093.63 196
4093.78 198
4093.92 198
4094.07 196
4094.22 193
4094.36 189
4094.51 186
4094.66 185
4094.80 187
4094.95 192
4095.10 199
4095.24 209
4095.39 220
4095.54 230
4095.68 239
4095.83 246
4095.98 250
4096.12 251
4096.27 250
4096.42 246
4096.57 241
4096.71 233
4096.86 225
4097.01 216
4097.15 208
4097.30 201
4097.45 197
4097.59 195
4097.74 195
4097.89 196
4098.03 197
4098.18 197
4098.33 196
4098.47 193
4098.62 191
4098.77 188
4098.91 186
4099.06 184
4099.21 182
4099.35 179
4099.50 176
4099.65 170
4099.80 164
4099.94 157
4100.09 150
4100.24 143
4100.38 138
4100.53 133
4100.68 130
4100.82 128
4100.97 128
4101.12 129
4101.26 130
4101.41 131
4101.56 130
4101.70 126
4101.85 120
4102.00 113
4102.15 103
4102.29 93
4102.44 85
4102.59 79
4102.73 76
4102.88 76
4103.03 78
4103.17 83
4103.32 87
4103.47 93
4103.61 98
4103.76 104
4103.91 110
4104.06 119
4104.20 128
4104.35 138
4104.50 146
4104.64 152
4104.79 154
4104.94 153
4105.08 149
4105.23 145
4105.38 142
4105.52 141
4105.67 143
4105.82 147
4105.97 152
4106.11 156
4106.26 159
4106.41 160
4106.55 161
4106.70 161
4106.85 162
4106.99 165
4107.14 169
4107.29 173
4107.44 177
4107.58 180
4107.73 180
4107.88 179
4108.02 175
4108.17 170
4108.32 164
4108.46 160
4108.61 158
4108.76 158
4108.91 160
4109.05 163
4109.20 167
4109.35 170
4109.49 170
4109.64 167
4109.79 161
4109.93 153
4110.08 144
4110.23 136
4110.38 130
4110.52 127
4110.67 127
4110.82 130
4110.96 134
4111.11 138
4111.26 141
4111.41 141
4111.55 138
4111.70 131
4111.85 122
4111.99 110
4112.14 98
4112.29 88
4112.44 79
4112.58 72
4112.73 68
4112.88 65
4113.02 63
4113.17 61
4113.32 58
4113.46 54
4113.61 50
4113.76 45
4113.91 40
4114.05 36
4114.20 33
4114.35 30
4114.49 28
4114.64 28
4114.79 27
4114.94 28
4115.08 29
4115.23 30
4115.38 31
4115.52 33
4115.67 33
4115.82 34
4115.97 35
4116.11 35
4116.26 33
4116.41 30
4116.55 25
4116.70 19
4116.85 11
4117.00 4
4117.14 0
4117.29 0
4117.44 0
4117.58 0
4117.73 0
4117.88 0
4118.03 0
4118.17 0
4118.32 0
4118.47 7
4118.61 16
4118.76 25
4118.91 34
4119.06 43
4119.20 49
4119.35 53
4119.50 53
4119.65 51
4119.79 46
4119.94 40
4120.09 34
4120.23 30
4120.38 30
4120.53 33
4120.68 40
4120.82 49
4120.97 59
4121.12 69
4121.26 76
4121.41 81
4121.56 82
4121.71 81
4121.85 77
4122.00 71
4122.15 64
4122.30 56
4122.44 46
4122.59 36
4122.74 26
4122.88 16
4123.03 7
4123.18 1
4123.33 0
4123.47 0
4123.62 4
4123.77 13
4123.92 24
4124.06 37
4124.21 50
4124.36 62
4124.50 73
4124.65 81
4124.80 87
4124.95 91
4125.09 94
4125.24 96
4125.39 97
4125.54 97
4125.68 97
4125.83 96
4125.98 93
4126.13 88
4126.27 81
4126.42 73
4126.57 64
4126.71 56
4126.86 49
4127.01 45
4127.16 44
4127.30 46
4127.45 50
4127.60 56
4127.75 63
4127.89 70
4128.04 75
4128.19 80
4128.34 84
4128.48 88
4128.63 93
4128.78 101
4128.92 110
4129.07 121
4129.22 132
4129.37 142
4129.51 150
4129.66 155
4129.81 156
4129.96 155
4130.10 151
4130.25 146
4130.40 139
4130.55 133
4130.69 126
4130.84 119
4130.99 112
4131.14 105
4131.28 99
4131.43 94
4131.58 89
4131.73 85
4131.87 81
4132.02 79
4132.17 78
4132.32 77
4132.46 76
4132.61 77
4132.76 77
4132.91 78
4133.05 80
4133.20 82
4133.35 84
4133.49 87
4133.64 91
4133.79 95
4133.94 99
4134.08 103
4134.23 107
4134.38 111
4134.53 115
4134.67 119
4134.82 124
4134.97 129
4135.12 134
4135.26 139
4135.41 141
4135.56 142
4135.71 140
4135.85 135
4136.00 129
4136.15 122
4136.30 114
4136.44 106
4136.59 98
4136.74 91
4136.89 84
4137.03 78
4137.18 72
4137.33 68
4137.48 64
4137.62 62
4137.77 60
4137.92 59
4138.07 56
4138.21 53
4138.36 49
4138.51 44
4138.66 38
4138.81 34
4138.95 31
4139.10 30
4139.25 32
4139.40 38
4139.54 46
4139.69 56
4139.84 67
4139.99 78
4140.13 87
4140.28 95
4140.43 100
4140.58 101
4140.72 100
4140.87 97
4141.02 93
4141.17 89
4141.31 86
4141.46 83
4141.61 80
4141.76 77
4141.90 73
4142.05 67
4142.20 60
4142.35 53
4142.49 45
4142.64 37
4142.79 30
4142.94 23
4143.09 16
4143.23 10
4143.38 4
4143.53 0
4143.68 0
4143.82 0
4143.97 0
4144.12 0
4144.27 0
4144.41 0
4144.56 0
4144.71 2
4144.86 12
4145.00 21
4145.15 31
4145.30 40
4145.45 47
4145.60 53
4145.74 58
4145.89 62
4146.04 66
4146.19 69
4146.33 72
4146.48 76
4146.63 81
4146.78 85
4146.92 90
4147.07 95
4147.22 99
4147.37 102
4147.52 106
4147.66 109
4147.81 113
4147.96 116
4148.11 120
4148.25 122
4148.40 123
4148.55 123
4148.70 123
4148.84 121
4148.99 120
4149.14 119
4149.29 117
4149.44 114
4149.58 110
4149.73 103
4149.88 95
4150.03 85
4150.17 77
4150.32 71
4150.47 70
4150.62 72
4150.77 77
4150.91 84
4151.06 90
4151.21 95
4151.36 96
4151.50 93
4151.65 89
4151.80 84
4151.95 80
4152.10 78
4152.24 78
4152.39 80
4152.54 84
4152.69 87
4152.83 89
4152.98 91
4153.13 91
4153.28 91
4153.43 91
4153.57 91
4153.72 91
4153.87 92
4154.02 93
4154.16 93
4154.31 93
4154.46 91
4154.61 89
4154.76 85
4154.90 80
4155.05 75
4155.20 69
4155.35 64
4155.50 59
4155.64 57
4155.79 56
4155.94 57
4156.09 60
4156.23 62
4156.38 63
4156.53 62
4156.68 60
4156.83 56
4156.97 52
4157.12 48
4157.27 43
4157.42 40
4157.57 37
4157.71 34
4157.86 30
4158.01 27
4158.16 24
4158.31 22
4158.45 23
4158.60 25
4158.75 30
4158.90 36
4159.04 42
4159.19 47
4159.34 52
4159.49 55
4159.64 59
4159.78 64
4159.93 71
4160.08 80
4160.23 90
4160.38 99
4160.52 106
4160.67 108
4160.82 106
4160.97 99
4161.12 88
4161.26 75
4161.41 61
4161.56 47
4161.71 35
4161.86 25
4162.00 18
4162.15 13
4162.30 10
4162.45 8
4162.60 6
4162.74 3
4162.89 0
4163.04 0
4163.19 0
4163.34 0
4163.48 0
4163.63 0
4163.78 0
4163.93 0
4164.08 3
4164.22 10
4164.37 18
4164.52 25
4164.67 32
4164.82 38
4164.96 44
4165.11 48
4165.26 52
4165.41 55
4165.56 57
4165.70 59
4165.85 60
4166.00 61
4166.15 62
4166.30 62
4166.44 61
4166.59 59
4166.74 55
4166.89 51
4167.04 48
4167.18 45
4167.33 43
4167.48 43
4167.63 44
4167.78 47
4167.92 49
4168.07 52
4168.22 53
4168.37 54
4168.52 52
4168.66 49
4168.81 44
4168.96 38
4169.11 30
4169.26 22
4169.41 16
4169.55 10
4169.70 7
4169.85 5
4170.00 5
4170.15 8
4170.29 11
4170.44 16
4170.59 20
4170.74 24
4170.89 27
4171.03 29
4171.18 29
4171.33 27
4171.48 24
4171.63 20
4171.78 16
4171.92 13
4172.07 12
4172.22 15
4172.37 20
4172.52 28
4172.66 37
4172.81 47
4172.96 55
4173.11 63
4173.26 69
4173.40 74
4173.55 80
4173.70 87
4173.85 94
4174.00 101
4174.15 108
4174.29 113
4174.44 117
4174.59 118
4174.74 116
4174.89 113
4175.03 109
4175.18 104
4175.33 99
4175.48 95
4175.63 91
4175.78 89
4175.92 88
4176.07 87
4176.22 88
4176.37 89
4176.52 89
4176.67 89
4176.81 87
4176.96 85
4177.11 82
4177.26 80
4177.41 79
4177.55 80
4177.70 82
4177.85 84
4178.00 86
4178.15 85
4178.30 82
4178.44 76
4178.59 70
4178.74 63
4178.89 59
4179.04 57
4179.19 59
4179.33 62
4179.48 67
4179.63 70
4179.78 73
4179.93 73
4180.08 73
4180.22 73
4180.37 73
4180.52 75
4180.67 77
4180.82 80
4180.96 83
4181.11 84
4181.26 84
4181.41 83
4181.56 81
4181.71 80
4181.85 79
4182.00 79
4182.15 79
4182.30 79
4182.45 78
4182.60 76
4182.74 74
4182.89 71
4183.04 68
4183.19 65
4183.34 63
4183.49 62
4183.63 63
4183.78 66
4183.93 72
4184.08 79
4184.23 87
4184.38 95
4184.52 102
4184.67 108
4184.82 112
4184.97 116
4185.12 119
4185.27 122
4185.42 126
4185.56 131
4185.71 135
4185.86 139
4186.01 141
4186.16 139
4186.31 135
4186.45 129
4186.60 122
4186.75 115
4186.90 108
4187.05 104
4187.20 101
4187.34 100
4187.49 99
4187.64 100
4187.79 101
4187.94 103
4188.09 105
4188.23 108
4188.38 109
4188.53 109
4188.68 106
4188.83 102
4188.98 95
4189.13 88
4189.27 81
4189.42 75
4189.57 71
4189.72 68
4189.87 67
4190.02 67
4190.16 68
4190.31 69
4190.46 71
4190.61 74
4190.76 80
4190.91 88
4191.06 97
4191.20 108
4191.35 117
4191.50 123
4191.65 125
4191.80 122
4191.95 114
4192.10 104
4192.24 92
4192.39 81
4192.54 72
4192.69 67
4192.84 65
4192.99 66
4193.13 69
4193.28 73
4193.43 76
4193.58 78
4193.73 79
4193.88 79
4194.03 78
4194.17 77
4194.32 76
4194.47 76
4194.62 77
4194.77 78
4194.92 79
4195.07 80
4195.21 79
4195.36 78
4195.51 74
4195.66 69
4195.81 62
4195.96 55
4196.11 47
4196.25 39
4196.40 32
4196.55 26
4196.70 21
4196.85 16
4197.00 11
4197.15 7
4197.29 2
4197.44 0
4197.59 0
4197.74 0
4197.89 0
4198.04 0
4198.19 1
4198.33 6
4198.48 10
4198.63 14
4198.78 17
4198.93 19
4199.08 20
4199.23 19
4199.37 17
4199.52 14
4199.67 11
4199.82 9
4199.97 6
4200.12 4
4200.27 2
4200.42 0
4200.56 0
4200.71 0
4200.86 0
4201.01 0
4201.16 0
4201.31 0
4201.46 0
4201.60 8
4201.75 19
4201.90 32
4202.05 44
4202.20 55
4202.35 63
4202.50 68
4202.65 70
4202.79 70
4202.94 69
4203.09 70
4203.24 72
4203.39 77
4203.54 83
4203.69 91
4203.83 98
4203.98 103
4204.13 106
4204.28 106
4204.43 104
4204.58 102
4204.73 99
4204.88 97
4205.02 96
4205.17 95
4205.32 94
4205.47 93
4205.62 93
4205.77 94
4205.92 98
4206.07 103
4206.21 109
4206.36 116
4206.51 122
4206.66 125
4206.81 126
4206.96 126
4207.11 124
4207.26 123
4207.40 124
4207.55 127
4207.70 132
4207.85 139
4208.00 144
4208.15 148
4208.30 148
4208.45 146
4208.59 143
4208.74 139
4208.89 138
4209.04 140
4209.19 146
4209.34 155
4209.49 166
4209.64 177
4209.79 188
4209.93 198
4210.08 205
4210.23 211
4210.38 214
4210.53 214
4210.68 213
4210.83 209
4210.98 203
4211.12 195
4211.27 185
4211.42 175
4211.57 163
4211.72 152
4211.87 141
4212.02 131
4212.17 123
4212.32 118
4212.46 114
4212.61 114
4212.76 116
4212.91 120
4213.06 126
4213.21 132
4213.36 140
4213.51 147
4213.66 152
4213.80 156
4213.95 157
4214.10 155
4214.25 149
4214.40 140
4214.55 128
4214.70 116
4214.85 105
4215.00 96
4215.14 90
4215.29 88
4215.44 89
4215.59 94
4215.74 101
4215.89 109
4216.04 117
4216.19 124
4216.34 129
4216.48 131
4216.63 133
4216.78 132
4216.93 131
4217.08 129
4217.23 127
4217.38 124
4217.53 122
4217.68 120
4217.83 120
4217.97 121
4218.12 124
4218.27 129
4218.42 134
4218.57 139
4218.72 142
4218.87 143
4219.02 140
4219.17 134
4219.31 126
4219.46 118
4219.61 109
4219.76 103
4219.91 99
4220.06 98
4220.21 99
4220.36 102
4220.51 105
4220.66 109
4220.80 113
4220.95 115
4221.10 115
4221.25 112
4221.40 108
4221.55 102
4221.70 94
4221.85 87
4222.00 80
4222.15 76
4222.30 73
4222.44 72
4222.59 72
4222.74 72
4222.89 72
4223.04 69
4223.19 65
4223.34 60
4223.49 53
4223.64 47
4223.79 41
4223.93 36
4224.08 33
4224.23 31
4224.38 30
4224.53 30
4224.68 32
4224.83 33
4224.98 36
4225.13 39
4225.28 41
4225.43 42
4225.57 42
4225.72 40
4225.87 37
4226.02 35
4226.17 34
4226.32 36
4226.47 43
4226.62 53
4226.77 66
4226.92 80
4227.07 91
4227.21 99
4227.36 102
4227.51 100
4227.66 95
4227.81 88
4227.96 82
4228.11 77
4228.26 75
4228.41 75
4228.56 76
4228.71 75
4228.86 74
4229.00 71
4229.15 68
4229.30 67
4229.45 69
4229.60 75
4229.75 84
4229.90 96
4230.05 107
4230.20 117
4230.35 123
4230.50 125
4230.65 123
4230.79 118
4230.94 112
4231.09 105
4231.24 99
4231.39 93
4231.54 88
4231.69 85
4231.84 83
4231.99 83
4232.14 85
4232.29 87
4232.44 89
4232.58 90
4232.73 90
4232.88 89
4233.03 86
4233.18 83
4233.33 81
4233.48 80
4233.63 80
4233.78 81
4233.93 83
4234.08 85
4234.23 87
4234.38 87
4234.52 87
4234.67 86
4234.82 84
4234.97 82
4235.12 80
4235.27 80
4235.42 82
4235.57 85
4235.72 90
4235.87 96
4236.02 102
4236.17 107
4236.32 112
4236.47 115
4236.61 117
4236.76 118
4236.91 118
4237.06 117
4237.21 116
4237.36 114
4237.51 112
4237.66 110
4237.81 108
4237.96 104
4238.11 100
4238.26 96
4238.41 91
4238.56 86
4238.70 81
4238.85 78
4239.00 76
4239.15 77
4239.30 79
4239.45 82
4239.60 85
4239.75 87
4239.90 87
4240.05 86
4240.20 82
4240.35 78
4240.50 74
4240.65 72
4240.80 71
4240.95 73
4241.09 77
4241.24 83
4241.39 89
4241.54 94
4241.69 98
4241.84 99
4241.99 99
4242.14 98
4242.29 97
4242.44 98
4242.59 101
4242.74 107
4242.89 115
4243.04 124
4243.19 134
4243.34 143
4243.48 151
4243.63 158
4243.78 163
4243.93 166
4244.08 168
4244.23 168
4244.38 167
4244.53 166
4244.68 166
4244.83 168
4244.98 171
4245.13 175
4245.28 178
4245.43 179
4245.58 178
4245.73 174
4245.88 167
4246.02 159
4246.17 151
4246.32 146
4246.47 144
4246.62 146
4246.77 151
4246.92 157
4247.07 162
4247.22 166
4247.37 166
4247.52 164
4247.67 160
4247.82 156
4247.97 151
4248.12 148
4248.27 146
4248.42 143
4248.57 140
4248.72 134
4248.87 127
4249.01 116
4249.16 105
4249.31 92
4249.46 80
4249.61 69
4249.76 58
4249.91 49
4250.06 41
4250.21 34
4250.36 27
4250.51 21
4250.66 14
4250.81 8
4250.96 1
4251.11 0
4251.26 0
4251.41 0
4251.56 0
4251.71 0
4251.86 0
4252.01 0
4252.15 0
4252.30 16
4252.45 34
4252.60 51
4252.75 65
4252.90 75
4253.05 79
4253.20 78
4253.35 73
4253.50 66
4253.65 57
4253.80 49
4253.95 42
4254.10 36
4254.25 31
4254.40 25
4254.55 20
4254.70 14
4254.85 9
4255.00 6
4255.15 4
4255.30 5
4255.45 8
4255.60 12
4255.74 18
4255.89 25
4256.04 31
4256.19 37
4256.34 42
4256.49 46
4256.64 48
4256.79 47
4256.94 45
4257.09 41
4257.24 37
4257.39 31
4257.54 26
4257.69 21
4257.84 17
4257.99 14
4258.14 11
4258.29 10
4258.44 11
4258.59 13
4258.74 17
4258.89 22
4259.04 27
4259.19 32
4259.34 35
4259.49 36
4259.64 36
4259.79 35
4259.94 33
4260.09 32
4260.23 34
4260.38 38
4260.53 47
4260.68 59
4260.83 75
4260.98 93
4261.13 112
4261.28 132
4261.43 150
4261.58 166
4261.73 178
4261.88 187
4262.03 191
4262.18 192
4262.33 190
4262.48 184
4262.63 177
4262.78 170
4262.93 163
4263.08 159
4263.23 159
4263.38 164
4263.53 174
4263.68 189
4263.83 206
4263.98 224
4264.13 241
4264.28 255
4264.43 266
4264.58 273
4264.73 277
4264.88 278
4265.03 277
4265.18 275
4265.33 271
4265.48 265
4265.63 258
4265.78 248
4265.93 238
4266.08 227
4266.23 216
4266.37 206
4266.52 197
4266.67 190
4266.82 183
4266.97 178
4267.12 173
4267.27 168
4267.42 163
4267.57 158
4267.72 153
4267.87 148
4268.02 143
4268.17 140
4268.32 139
4268.47 138
4268.62 139
4268.77 138
4268.92 136
4269.07 133
4269.22 127
4269.37 120
4269.52 112
4269.67 105
4269.82 99
4269.97 94
4270.12 90
4270.27 85
4270.42 80
4270.57 74
4270.72 67
4270.87 62
4271.02 58
4271.17 56
4271.32 56
4271.47 57
4271.62 58
4271.77 58
4271.92 56
4272.07 54
4272.22 52
4272.37 52
4272.52 54
4272.67 60
4272.82 68
4272.97 76
4273.12 84
4273.27 90
4273.42 94
4273.57 94
4273.72 93
4273.87 90
4274.02 88
4274.17 87
4274.32 86
4274.47 87
4274.62 88
4274.77 91
4274.92 94
4275.07 98
4275.22 102
4275.37 107
4275.52 111
4275.67 114
4275.82 115
4275.97 114
4276.12 111
4276.27 107
4276.42 100
4276.57 93
4276.72 85
4276.87 77
4277.02 69
4277.17 62
4277.32 57
4277.47 54
4277.62 54
4277.77 57
4277.92 63
4278.07 69
4278.22 75
4278.37 78
4278.52 77
4278.67 73
4278.82 65
4278.97 56
4279.12 47
4279.27 40
4279.42 35
4279.57 33
4279.72 33
4279.87 35
4280.02 39
4280.17 43
4280.32 47
4280.47 52
4280.62 59
4280.77 66
4280.92 74
4281.07 81
4281.22 86
4281.37 88
4281.52 88
4281.67 84
4281.82 80
4281.97 74
4282.12 69
4282.27 65
4282.42 61
4282.57 57
4282.72 51
4282.87 44
4283.02 35
4283.17 26
4283.32 16
4283.47 8
4283.62 4
4283.77 4
4283.92 9
4284.07 16
4284.22 25
4284.37 35
4284.52 43
4284.67 50
4284.82 54
4284.97 56
4285.12 56
4285.27 56
4285.42 55
4285.57 54
4285.72 54
4285.87 55
4286.02 56
4286.17 57
4286.32 59
4286.47 61
4286.62 63
4286.77 65
4286.92 67
4287.07 68
4287.22 69
4287.37 67
4287.52 64
4287.67 60
4287.82 54
4287.98 48
4288.13 42
4288.28 39
4288.43 37
4288.58 39
4288.73 43
4288.88 50
4289.03 58
4289.18 67
4289.33 76
4289.48 84
4289.63 92
4289.78 99
4289.93 105
4290.08 110
4290.23 115
4290.38 118
4290.53 120
4290.68 121
4290.83 121
4290.98 119
4291.13 118
4291.28 115
4291.43 113
4291.58 112
4291.73 109
4291.88 107
4292.03 103
4292.18 99
4292.33 93
4292.48 88
4292.63 82
4292.78 75
4292.93 68
4293.08 61
4293.23 54
4293.38 47
4293.53 40
4293.68 34
4293.83 29
4293.98 27
4294.14 25
4294.29 25
4294.44 25
4294.59 26
4294.74 26
4294.89 28
4295.04 30
4295.19 33
4295.34 37
4295.49 42
4295.64 47
4295.79 51
4295.94 54
4296.09 56
4296.24 56
4296.39 55
4296.54 53
4296.69 51
4296.84 49
4296.99 46
4297.14 43
4297.29 41
4297.44 39
4297.59 39
4297.74 40
4297.89 43
4298.04 47
4298.19 51
4298.34 54
4298.49 56
4298.65 56
4298.80 53
4298.95 50
4299.10 46
4299.25 42
4299.40 40
4299.55 39
4299.70 40
4299.85 43
4300.00 47
4300.15 52
4300.30 57
4300.45 62
4300.60 67
4300.75 71
4300.90 74
4301.05 76
4301.20 78
4301.35 79
4301.50 80
4301.65 82
4301.80 84
4301.95 86
4302.10 89
4302.25 93
4302.41 96
4302.56 100
4302.71 102
4302.86 104
4303.01 105
4303.16 105
4303.31 104
4303.46 103
4303.61 103
4303.76 103
4303.91 103
4304.06 104
4304.21 105
4304.36 106
4304.51 107
4304.66 108
4304.81 109
4304.96 110
4305.11 110
4305.26 109
4305.41 106
4305.57 101
4305.72 96
4305.87 90
4306.02 85
4306.17 81
4306.32 79
4306.47 77
4306.62 76
4306.77 75
4306.92 75
4307.07 74
4307.22 73
4307.37 73
4307.52 73
4307.67 73
4307.82 73
4307.97 73
4308.12 71
4308.27 68
4308.43 64
4308.58 60
4308.73 57
4308.88 53
4309.03 50
4309.18 46
4309.33 43
4309.48 38
4309.63 32
4309.78 25
4309.93 17
4310.08 8
4310.23 0
4310.38 0
4310.53 0
4310.68 0
4310.83 0
4310.98 0
4311.14 0
4311.29 0
4311.44 0
4311.59 4
4311.74 11
4311.89 18
4312.04 25
4312.19 30
4312.34 33
4312.49 33
4312.64 32
4312.79 28
4312.94 24
4313.09 20
4313.24 17
4313.39 16
4313.55 17
4313.70 21
4313.85 25
4314.00 30
4314.15 36
4314.30 43
4314.45 49
4314.60 54
4314.75 59
4314.90 63
4315.05 66
4315.20 68
4315.35 68
4315.50 67
4315.65 66
4315.81 64
4315.96 63
4316.11 61
4316.26 60
4316.41 60
4316.56 61
4316.71 62
4316.86 65
4317.01 69
4317.16 75
4317.31 80
4317.46 85
4317.61 90
4317.76 93
4317.91 96
4318.07 97
4318.22 97
4318.37 97
4318.52 96
4318.67 94
4318.82 91
4318.97 86
4319.12 79
4319.27 71
4319.42 62
4319.57 51
4319.72 41
4319.87 32
4320.03 25
4320.18 21
4320.33 19
4320.48 19
4320.63 21
4320.78 25
4320.93 29
4321.08 33
4321.23 36
4321.38 38
4321.53 39
4321.68 39
4321.83 40
4321.99 41
4322.14 44
4322.29 48
4322.44 52
4322.59 56
4322.74 60
4322.89 61
4323.04 59
4323.19 54
4323.34 46
4323.49 36
4323.64 26
4323.79 18
4323.95 12
4324.10 10
4324.25 12
4324.40 18
4324.55 26
4324.70 34
4324.85 41
4325.00 45
4325.15 45
4325.30 41
4325.45 35
4325.60 27
4325.76 19
4325.91 13
4326.06 9
4326.21 9
4326.36 13
4326.51 22
4326.66 34
4326.81 49
4326.96 65
4327.11 81
4327.26 96
4327.42 108
4327.57 116
4327.72 121
4327.87 120
4328.02 115
4328.17 107
4328.32 96
4328.47 84
4328.62 72
4328.77 62
4328.92 53
4329.07 45
4329.23 38
4329.38 31
4329.53 24
4329.68 17
4329.83 11
4329.98 8
4330.13 9
4330.28 14
4330.43 23
4330.58 34
4330.74 46
4330.89 56
4331.04 62
4331.19 65
4331.34 64
4331.49 61
4331.64 58
4331.79 57
4331.94 58
4332.09 62
4332.24 71
4332.40 83
4332.55 97
4332.70 113
4332.85 130
4333.00 145
4333.15 157
4333.30 166
4333.45 171
4333.60 173
4333.75 171
4333.91 167
4334.06 162
4334.21 158
4334.36 154
4334.51 151
4334.66 149
4334.81 147
4334.96 145
4335.11 141
4335.26 136
4335.42 128
4335.57 120
4335.72 110
4335.87 101
4336.02 94
4336.17 90
4336.32 89
4336.47 90
4336.62 95
4336.77 100
4336.93 106
4337.08 111
4337.23 116
4337.38 119
4337.53 120
4337.68 120
4337.83 118
4337.98 116
4338.13 112
4338.29 107
4338.44 103
4338.59 98
4338.74 93
4338.89 87
4339.04 81
4339.19 73
4339.34 64
4339.49 54
4339.64 43
4339.80 33
4339.95 24
4340.10 17
4340.25 13
4340.40 12
4340.55 13
4340.70 17
4340.85 23
4341.00 29
4341.16 36
4341.31 43
4341.46 50
4341.61 56
4341.76 63
4341.91 69
4342.06 74
4342.21 77
4342.36 76
4342.52 73
4342.67 66
4342.82 58
4342.97 49
4343.12 40
4343.27 33
4343.42 28
4343.57 26
4343.73 25
4343.88 26
4344.03 29
4344.18 33
4344.33 40
4344.48 48
4344.63 58
4344.78 68
4344.93 79
4345.09 88
4345.24 95
4345.39 98
4345.54 98
4345.69 95
4345.84 89
4345.99 82
4346.14 76
4346.30 71
4346.45 69
4346.60 70
4346.75 72
4346.90 74
4347.05 74
4347.20 73
4347.35 68
4347.51 62
4347.66 54
4347.81 45
4347.96 39
4348.11 34
4348.26 31
4348.41 30
4348.56 29
4348.72 29
4348.87 30
4349.02 30
4349.17 30
4349.32 31
4349.47 31
4349.62 31
4349.77 30
4349.93 26
4350.08 21
4350.23 14
4350.38 6
4350.53 0
4350.68 0
4350.83 0
4350.98 0
4351.14 0
4351.29 0
4351.44 0
4351.59 0
4351.74 0
4351.89 3
4352.04 8
4352.19 14
4352.35 21
4352.50 29
4352.65 39
4352.80 48
4352.95 58
4353.10 66
4353.25 73
4353.41 77
4353.56 78
4353.71 76
4353.86 70
4354.01 63
4354.16 55
4354.31 47
4354.46 40
4354.62 34
4354.77 30
4354.92 26
4355.07 23
4355.22 21
4355.37 18
4355.52 17
4355.68 17
4355.83 20
4355.98 25
4356.13 32
4356.28 40
4356.43 48
4356.58 55
4356.74 59
4356.89 62
4357.04 61
4357.19 58
4357.34 53
4357.49 47
4357.64 40
4357.79 35
4357.95 32
4358.10 31
4358.25 33
4358.40 39
4358.55 46
4358.70 55
4358.85 62
4359.01 68
4359.16 72
4359.31 72
4359.46 71
4359.61 69
4359.76 67
4359.91 66
4360.07 67
4360.22 70
4360.37 73
4360.52 77
4360.67 82
4360.82 86
4360.98 89
4361.13 93
4361.28 96
4361.43 100
4361.58 104
4361.73 108
4361.88 112
4362.04 114
4362.19 116
4362.34 115
4362.49 113
4362.64 108
4362.79 101
4362.94 93
4363.10 84
4363.25 76
4363.40 69
4363.55 65
4363.70 65
4363.85 68
4364.00 74
4364.16 83
4364.31 93
4364.46 104
4364.61 114
4364.76 122
4364.91 127
4365.07 129
4365.22 129
4365.37 126
4365.52 120
4365.67 113
4365.82 106
4365.97 98
4366.13 90
4366.28 84
4366.43 79
4366.58 75
4366.73 73
4366.88 71
4367.04 70
4367.19 69
4367.34 68
4367.49 67
4367.64 66
4367.79 65
4367.95 63
4368.10 60
4368.25 56
4368.40 50
4368.55 44
4368.70 38
4368.85 33
4369.01 31
4369.16 32
4369.31 36
4369.46 42
4369.61 50
4369.76 57
4369.92 63
4370.07 65
4370.22 65
4370.37 62
4370.52 57
4370.67 51
4370.83 44
4370.98 38
4371.13 34
4371.28 31
4371.43 29
4371.58 29
4371.74 31
4371.89 32
4372.04 34
4372.19 35
4372.34 36
4372.49 38
4372.65 39
4372.80 42
4372.95 45
4373.10 49
4373.25 54
4373.40 59
4373.56 63
4373.71 66
4373.86 68
4374.01 68
4374.16 67
4374.31 64
4374.47 60
4374.62 56
4374.77 51
4374.92 49
4375.07 48
4375.22 50
4375.38 55
4375.53 62
4375.68 70
4375.83 77
4375.98 83
4376.13 87
4376.29 90
4376.44 92
4376.59 94
4376.74 97
4376.89 100
4377.04 102
4377.20 103
4377.35 102
4377.50 99
4377.65 93
4377.80 85
4377.96 76
4378.11 65
4378.26 53
4378.41 40
4378.56 27
4378.71 14
4378.87 1
4379.02 0
4379.17 0
4379.32 0
4379.47 0
4379.62 0
4379.78 0
4379.93 0
4380.08 1
4380.23 11
4380.38 20
4380.54 26
4380.69 29
4380.84 30
4380.99 29
4381.14 27
4381.29 26
4381.45 25
4381.60 26
4381.75 28
4381.90 31
4382.05 34
4382.21 38
4382.36 42
4382.51 45
4382.66 48
4382.81 50
4382.96 52
4383.12 52
4383.27 53
4383.42 55
4383.57 58
4383.72 63
4383.88 69
4384.03 76
4384.18 83
4384.33 90
4384.48 96
4384.64 102
4384.79 107
4384.94 112
4385.09 118
4385.24 124
4385.39 132
4385.55 139
4385.70 147
4385.85 155
4386.00 161
4386.15 167
4386.31 170
4386.46 171
4386.61 170
4386.76 168
4386.91 165
4387.07 162
4387.22 160
4387.37 160
4387.52 162
4387.67 167
4387.83 172
4387.98 176
4388.13 179
4388.28 180
4388.43 177
4388.58 171
4388.74 162
4388.89 151
4389.04 139
4389.19 127
4389.34 114
4389.50 102
4389.65 91
4389.80 81
4389.95 72
4390.10 64
4390.26 57
4390.41 50
4390.56 44
4390.71 39
4390.86 36
4391.02 34
4391.17 34
4391.32 34
4391.47 33
4391.62 32
4391.78 29
4391.93 26
4392.08 21
4392.23 15
4392.38 10
4392.54 4
4392.69 0
4392.84 0
4392.99 0
4393.14 0
4393.30 0
4393.45 0
4393.60 0
4393.75 0
4393.90 0
4394.06 8
4394.21 17
4394.36 25
4394.51 33
4394.66 39
4394.82 44
4394.97 47
4395.12 47
4395.27 45
4395.42 42
4395.58 38
4395.73 34
4395.88 30
4396.03 27
4396.19 26
4396.34 27
4396.49 29
4396.64 34
4396.79 40
4396.95 47
4397.10 53
4397.25 58
4397.40 62
4397.55 63
4397.71 63
4397.86 62
4398.01 61
4398.16 64
4398.31 69
4398.47 78
4398.62 91
4398.77 105
4398.92 121
4399.08 136
4399.23 151
4399.38 164
4399.53 176
4399.68 187
4399.84 199
4399.99 213
4400.14 228
4400.29 245
4400.44 263
4400.60 282
4400.75 299
4400.90 316
4401.05 330
4401.21 344
4401.36 357
4401.51 369
4401.66 382
4401.81 393
4401.97 404
4402.12 413
4402.27 421
4402.42 427
4402.57 431
4402.73 434
4402.88 434
4403.03 433
4403.18 429
4403.34 423
4403.49 415
4403.64 407
4403.79 398
4403.94 391
4404.10 385
4404.25 382
4404.40 379
4404.55 377
4404.71 375
4404.86 372
4405.01 369
4405.16 365
4405.31 360
4405.47 355
4405.62 350
4405.77 345
4405.92 338
4406.08 331
4406.23 323
4406.38 313
4406.53 301
4406.68 288
4406.84 275
4406.99 260
4407.14 245
4407.29 231
4407.45 218
4407.60 206
4407.75 196
4407.90 188
4408.05 180
4408.21 173
4408.36 167
4408.51 162
4408.66 157
4408.82 153
4408.97 151
4409.12 149
4409.27 149
4409.43 150
4409.58 151
4409.73 152
4409.88 152
4410.03 151
4410.19 151
4410.34 150
4410.49 148
4410.64 146
4410.80 144
4410.95 140
4411.10 135
4411.25 130
4411.41 125
4411.56 119
4411.71 114
4411.86 107
4412.02 99
4412.17 88
4412.32 75
4412.47 60
4412.62 45
4412.78 30
4412.93 19
4413.08 11
4413.23 9
4413.39 12
4413.54 18
4413.69 25
4413.84 34
4414.00 42
4414.15 49
4414.30 55
4414.45 61
4414.61 66
4414.76 72
4414.91 78
4415.06 83
4415.21 88
4415.37 91
4415.52 95
4415.67 98
4415.82 101
4415.98 104
4416.13 106
4416.28 108
4416.43 109
4416.59 108
4416.74 107
4416.89 106
4417.04 106
4417.20 109
4417.35 114
4417.50 121
4417.65 129
4417.81 137
4417.96 145
4418.11 150
4418.26 152
4418.42 153
4418.57 151
4418.72 149
4418.87 147
4419.03 146
4419.18 146
4419.33 147
4419.48 149
4419.64 152
4419.79 158
4419.94 166
4420.09 177
4420.25 191
4420.40 207
4420.55 224
4420.70 242
4420.86 261
4421.01 280
4421.16 300
4421.31 323
4421.47 349
4421.62 378
4421.77 409
4421.92 442
4422.08 476
4422.23 508
4422.38 538
4422.53 567
4422.69 594
4422.84 621
4422.99 648
4423.14 675
4423.30 703
4423.45 732
4423.60 763
4423.75 794
4423.91 826
4424.06 860
4424.21 894
4424.36 930
4424.52 966
4424.67 1005
4424.82 1046
4424.97 1088
4425.13 1129
4425.28 1169
4425.43 1203
4425.58 1231
4425.74 1251
4425.89 1262
4426.04 1267
4426.19 1266
4426.35 1263
4426.50 1260
4426.65 1258
4426.81 1258
4426.96 1260
4427.11 1262
4427.26 1264
4427.42 1264
4427.57 1261
4427.72 1256
4427.87 1248
4428.03 1237
4428.18 1224
4428.33 1209
4428.48 1193
4428.64 1175
4428.79 1157
4428.94 1138
4429.09 1119
4429.25 1099
4429.40 1080
4429.55 1062
4429.71 1043
4429.86 1025
4430.01 1005
4430.16 985
4430.32 963
4430.47 941
4430.62 917
4430.77 893
4430.93 867
4431.08 841
4431.23 813
4431.38 782
4431.54 748
4431.69 712
4431.84 675
4432.00 638
4432.15 603
4432.30 571
4432.45 543
4432.61 519
4432.76 499
4432.91 482
4433.06 467
4433.22 453
4433.37 439
4433.52 424
4433.67 409
4433.83 393
4433.98 378
4434.13 362
4434.29 347
4434.44 334
4434.59 322
4434.74 312
4434.90 302
4435.05 293
4435.20 282
4435.35 268
4435.51 252
4435.66 233
4435.81 211
4435.97 189
4436.12 166
4436.27 146
4436.42 128
4436.58 113
4436.73 101
4436.88 91
4437.04 81
4437.19 71
4437.34 60
4437.49 49
4437.65 38
4437.80 28
4437.95 22
4438.10 19
4438.26 20
4438.41 24
4438.56 32
4438.72 42
4438.87 53
4439.02 64
4439.17 73
4439.33 80
4439.48 85
4439.63 88
4439.79 89
4439.94 90
4440.09 90
4440.24 91
4440.40 92
4440.55 94
4440.70 97
4440.86 101
4441.01 104
4441.16 106
4441.31 108
4441.47 109
4441.62 109
4441.77 108
4441.93 105
4442.08 101
4442.23 94
4442.38 86
4442.54 76
4442.69 68
4442.84 62
4443.00 59
4443.15 59
4443.30 62
4443.45 65
4443.61 69
4443.76 70
4443.91 69
4444.07 67
4444.22 63
4444.37 59
4444.52 58
4444.68 59
4444.83 63
4444.98 68
4445.14 75
4445.29 83
4445.44 89
4445.60 94
4445.75 98
4445.90 98
4446.05 97
4446.21 93
4446.36 87
4446.51 79
4446.67 71
4446.82 64
4446.97 57
4447.12 53
4447.28 51
4447.43 52
4447.58 55
4447.74 59
4447.89 66
4448.04 73
4448.20 79
4448.35 84
4448.50 87
4448.65 86
4448.81 83
4448.96 78
4449.11 70
4449.27 62
4449.42 53
4449.57 46
4449.72 39
4449.88 35
4450.03 31
4450.18 29
4450.34 26
4450.49 24
4450.64 21
4450.80 18
4450.95 16
4451.10 16
4451.26 18
4451.41 22
4451.56 29
4451.71 36
4451.87 43
4452.02 49
4452.17 53
4452.33 55
4452.48 54
4452.63 54
4452.79 55
4452.94 58
4453.09 63
4453.24 72
4453.40 82
4453.55 92
4453.70 102
4453.86 109
4454.01 112
4454.16 111
4454.32 106
4454.47 97
4454.62 86
4454.78 73
4454.93 60
4455.08 48
4455.23 37
4455.39 30
4455.54 26
4455.69 24
4455.85 25
4456.00 28
4456.15 33
4456.31 38
4456.46 43
4456.61 47
4456.77 52
4456.92 55
4457.07 57
4457.22 59
4457.38 59
4457.53 58
4457.68 55
4457.84 51
4457.99 46
4458.14 39
4458.30 31
4458.45 23
4458.60 15
4458.76 8
4458.91 3
4459.06 0
4459.22 0
4459.37 0
4459.52 1
4459.68 2
4459.83 3
4459.98 4
4460.13 4
4460.29 4
4460.44 4
4460.59 7
4460.75 12
4460.90 19
4461.05 28
4461.21 37
4461.36 44
4461.51 49
4461.67 50
4461.82 48
4461.97 43
4462.13 36
4462.28 30
4462.43 27
4462.59 26
4462.74 27
4462.89 31
4463.05 34
4463.20 37
4463.35 37
4463.51 34
4463.66 30
4463.81 24
4463.97 17
4464.12 12
4464.27 8
4464.42 6
4464.58 6
4464.73 8
4464.88 12
4465.04 16
4465.19 20
4465.34 24
4465.50 26
4465.65 28
4465.80 28
4465.96 27
4466.11 25
4466.26 23
4466.42 21
4466.57 19
4466.72 17
4466.88 14
4467.03 10
4467.18 6
4467.34 2
4467.49 0
4467.64 0
4467.80 0
4467.95 0
4468.10 0
4468.26 0
4468.41 0
4468.56 0
4468.72 0
4468.87 1
4469.02 2
4469.18 4
4469.33 7
4469.48 9
4469.64 11
4469.79 12
4469.94 13
4470.10 13
4470.25 13
4470.40 13
4470.56 14
4470.71 17
4470.86 21
4471.02 26
4471.17 32
4471.32 40
4471.48 49
4471.63 58
4471.78 66
4471.94 72
4472.09 76
4472.24 77
4472.40 74
4472.55 68
4472.70 61
4472.86 53
4473.01 46
4473.16 40
4473.32 37
4473.47 34
4473.62 33
4473.78 31
4473.93 27
4474.08 23
4474.24 18
4474.39 13
4474.54 10
4474.70 8
4474.85 9
4475.01 12
4475.16 17
4475.31 22
4475.47 27
4475.62 31
4475.77 35
4475.93 38
4476.08 40
4476.23 41
4476.39 40
4476.54 38
4476.69 36
4476.85 32
4477.00 29
4477.15 27
4477.31 27
4477.46 27
4477.61 28
4477.77 29
4477.92 29
4478.07 28
4478.23 26
4478.38 24
4478.53 22
4478.69 22
4478.84 24
4479.00 29
4479.15 35
4479.30 42
4479.46 49
4479.61 56
4479.76 62
4479.92 67
4480.07 71
4480.22 75
4480.38 76
4480.53 76
4480.68 73
4480.84 68
4480.99 59
4481.14 48
4481.30 35
4481.45 21
4481.61 7
4481.76 0
4481.91 0
4482.07 0
4482.22 0
4482.37 0
4482.53 0
4482.68 0
4482.83 0
4482.99 2
4483.14 9
4483.29 17
4483.45 26
4483.60 35
4483.76 44
4483.91 51
4484.06 57
4484.22 59
4484.37 58
4484.52 54
4484.68 47
4484.83 39
4484.98 31
4485.14 24
4485.29 18
4485.44 14
4485.60 12
4485.75 12
4485.91 14
4486.06 18
4486.21 23
4486.37 29
4486.52 36
4486.67 44
4486.83 51
4486.98 57
4487.13 64
4487.29 70
4487.44 77
4487.60 84
4487.75 91
4487.90 98
4488.06 106
4488.21 113
4488.36 120
4488.52 125
4488.67 128
4488.82 131
4488.98 133
4489.13 135
4489.29 136
4489.44 138
4489.59 139
4489.75 140
4489.90 140
4490.05 138
4490.21 134
4490.36 128
4490.52 120
4490.67 111
4490.82 101
4490.98 93
4491.13 88
4491.28 86
4491.44 88
4491.59 93
4491.74 100
4491.90 107
4492.05 113
4492.21 115
4492.36 115
4492.51 112
4492.67 108
4492.82 103
4492.97 98
4493.13 95
4493.28 92
4493.44 90
4493.59 89
4493.74 88
4493.90 87
4494.05 86
4494.20 85
4494.36 84
4494.51 83
4494.67 81
4494.82 80
4494.97 79
4495.13 76
4495.28 73
4495.43 69
4495.59 63
4495.74 56
4495.90 47
4496.05 38
4496.20 29
4496.36 21
4496.51 14
4496.67 9
4496.82 6
4496.97 3
4497.13 2
4497.28 1
4497.43 2
4497.59 3
4497.74 5
4497.90 8
4498.05 11
4498.20 13
4498.36 13
4498.51 13
4498.66 12
4498.82 13
4498.97 16
4499.13 22
4499.28 32
4499.43 45
4499.59 59
4499.74 72
4499.90 81
4500.05 86
4500.20 87
4500.36 82
4500.51 75
4500.66 66
4500.82 57
4500.97 48
4501.13 40
4501.28 33
4501.43 26
4501.59 19
4501.74 12
4501.90 6
4502.05 3
4502.20 2
4502.36 4
4502.51 9
4502.67 15
4502.82 21
4502.97 25
4503.13 26
4503.28 22
4503.43 14
4503.59 5
4503.74 0
4503.90 0
4504.05 0
4504.20 0
4504.36 0
4504.51 0
4504.67 0
4504.82 0
4504.97 6
4505.13 16
4505.28 25
4505.44 34
4505.59 43
4505.74 52
4505.90 59
4506.05 64
4506.21 66
4506.36 65
4506.51 62
4506.67 57
4506.82 50
4506.98 43
4507.13 36
4507.28 31
4507.44 27
4507.59 26
4507.75 27
4507.90 30
4508.05 34
4508.21 38
4508.36 42
4508.52 44
4508.67 45
4508.82 44
4508.98 43
4509.13 42
4509.29 41
4509.44 39
4509.59 38
4509.75 36
4509.90 34
4510.06 31
4510.21 28
4510.36 25
4510.52 23
4510.67 22
4510.83 22
4510.98 23
4511.13 23
4511.29 22
4511.44 21
4511.60 20
4511.75 19
4511.90 19
4512.06 20
4512.21 23
4512.37 27
4512.52 31
4512.67 34
4512.83 35
4512.98 34
4513.14 30
4513.29 26
4513.45 21
4513.60 16
4513.75 12
4513.91 9
4514.06 8
4514.22 7
4514.37 7
4514.52 7
4514.68 6
4514.83 6
4514.99 6
4515.14 8
4515.29 12
4515.45 17
4515.60 24
4515.76 31
4515.91 38
4516.06 44
4516.22 48
4516.37 52
4516.53 54
4516.68 56
4516.84 57
4516.99 57
4517.14 57
4517.30 57
4517.45 56
4517.61 55
4517.76 54
4517.91 55
4518.07 57
4518.22 60
4518.38 64
4518.53 69
4518.69 73
4518.84 78
4518.99 81
4519.15 84
4519.30 86
4519.46 87
4519.61 88
4519.76 87
4519.92 87
4520.07 88
4520.23 91
4520.38 96
4520.54 104
4520.69 113
4520.84 122
4521.00 129
4521.15 135
4521.31 136
4521.46 135
4521.62 130
4521.77 124
4521.92 117
4522.08 110
4522.23 102
4522.39 94
4522.54 86
4522.70 77
4522.85 68
4523.00 59
4523.16 51
4523.31 45
4523.47 41
4523.62 39
4523.77 40
4523.93 42
4524.08 45
4524.24 50
4524.39 55
4524.55 59
4524.70 63
4524.85 65
4525.01 65
4525.16 63
4525.32 60
4525.47 55
4525.63 51
4525.78 47
4525.93 45
4526.09 45
4526.24 48
4526.40 52
4526.55 57
4526.71 62
4526.86 65
4527.01 67
4527.17 67
4527.32 66
4527.48 63
4527.63 62
4527.79 61
4527.94 62
4528.10 64
4528.25 67
4528.40 69
4528.56 71
4528.71 72
4528.87 73
4529.02 73
4529.18 73
4529.33 72
4529.48 71
4529.64 69
4529.79 68
4529.95 67
4530.10 68
4530.26 71
4530.41 75
4530.56 81
4530.72 88
4530.87 94
4531.03 98
4531.18 100
4531.34 98
4531.49 95
4531.65 91
4531.80 88
4531.95 87
4532.11 88
4532.26 91
4532.42 97
4532.57 103
4532.73 108
4532.88 112
4533.04 113
4533.19 112
4533.34 108
4533.50 102
4533.65 96
4533.81 90
4533.96 84
4534.12 77
4534.27 72
4534.43 67
4534.58 63
4534.73 62
4534.89 63
4535.04 66
4535.20 72
4535.35 78
4535.51 83
4535.66 86
4535.82 85
4535.97 81
4536.12 74
4536.28 65
4536.43 56
4536.59 47
4536.74 40
4536.90 33
4537.05 27
4537.21 21
4537.36 16
4537.51 11
4537.67 7
4537.82 4
4537.98 3
4538.13 2
4538.29 2
4538.44 2
4538.60 1
4538.75 0
4538.91 0
4539.06 0
4539.21 0
4539.37 0
4539.52 0
4539.68 0
4539.83 0
4539.99 3
4540.14 8
4540.30 14
4540.45 21
4540.61 28
4540.76 35
4540.91 42
4541.07 48
4541.22 52
4541.38 55
4541.53 58
4541.69 59
4541.84 60
4542.00 60
4542.15 59
4542.31 58
4542.46 56
4542.61 55
4542.77 55
4542.92 55
4543.08 55
4543.23 55
4543.39 55
4543.54 55
4543.70 54
4543.85 52
4544.01 50
4544.16 49
4544.32 48
4544.47 48
4544.62 50
4544.78 52
4544.93 57
4545.09 63
4545.24 70
4545.40 79
4545.55 88
4545.71 96
4545.86 103
4546.02 108
4546.17 110
4546.33 111
4546.48 110
4546.63 109
4546.79 109
4546.94 110
4547.10 114
4547.25 119
4547.41 126
4547.56 133
4547.72 138
4547.87 142
4548.03 144
4548.18 144
4548.34 143
4548.49 140
4548.65 137
4548.80 134
4548.95 130
4549.11 126
4549.26 122
4549.42 118
4549.57 113
4549.73 108
4549.88 103
4550.04 96
4550.19 90
4550.35 82
4550.50 75
4550.66 67
4550.81 60
4550.97 54
4551.12 49
4551.28 45
4551.43 43
4551.58 43
4551.74 45
4551.89 49
4552.05 55
4552.20 63
4552.36 72
4552.51 81
4552.67 90
4552.82 97
4552.98 102
4553.13 106
4553.29 108
4553.44 107
4553.60 105
4553.75 102
4553.91 97
4554.06 92
4554.22 88
4554.37 86
4554.53 86
4554.68 89
4554.84 94
4554.99 100
4555.14 107
4555.30 113
4555.45 120
4555.61 126
4555.76 133
4555.92 140
4556.07 148
4556.23 157
4556.38 166
4556.54 174
4556.69 181
4556.85 186
4557.00 191
4557.16 196
4557.31 202
4557.47 209
4557.62 217
4557.78 226
4557.93 233
4558.09 239
4558.24 241
4558.40 240
4558.55 236
4558.71 228
4558.86 217
4559.02 204
4559.17 190
4559.33 177
4559.48 165
4559.63 157
4559.79 153
4559.94 153
4560.10 158
4560.25 166
4560.41 176
4560.56 187
4560.72 196
4560.87 202
4561.03 206
4561.18 208
4561.34 206
4561.49 202
4561.65 196
4561.80 188
4561.96 180
4562.11 172
4562.27 165
4562.42 160
4562.58 156
4562.73 156
4562.89 158
4563.04 162
4563.20 168
4563.35 175
4563.51 182
4563.66 188
4563.82 193
4563.97 195
4564.13 196
4564.28 197
4564.44 197
4564.59 199
4564.75 202
4564.90 206
4565.06 212
4565.21 218
4565.37 223
4565.52 226
4565.68 228
4565.83 228
4565.99 226
4566.14 223
4566.30 220
4566.45 217
4566.61 214
4566.76 211
4566.92 207
4567.07 202
4567.23 196
4567.38 188
4567.54 180
4567.69 171
4567.85 162
4568.00 153
4568.16 146
4568.31 141
4568.47 137
4568.62 136
4568.78 137
4568.93 140
4569.09 144
4569.24 149
4569.40 153
4569.55 155
4569.71 156
4569.86 154
4570.02 150
4570.17 145
4570.33 140
4570.48 136
4570.64 135
4570.79 137
4570.95 142
4571.10 150
4571.26 159
4571.41 168
4571.57 175
4571.72 180
4571.88 182
4572.03 181
4572.19 178
4572.34 175
4572.50 171
4572.65 168
4572.81 165
4572.96 163
4573.12 160
4573.27 156
4573.43 151
4573.58 144
4573.74 138
4573.89 132
4574.05 127
4574.20 124
4574.36 122
4574.51 120
4574.67 120
4574.83 119
4574.98 120
4575.14 123
4575.29 128
4575.45 135
4575.60 143
4575.76 151
4575.91 160
4576.07 166
4576.22 171
4576.38 173
4576.53 172
4576.69 171
4576.84 168
4577.00 165
4577.15 161
4577.31 157
4577.46 152
4577.62 147
4577.77 141
4577.93 134
4578.08 127
4578.24 118
4578.39 110
4578.55 101
4578.70 92
4578.86 84
4579.01 76
4579.17 70
4579.33 65
4579.48 60
4579.64 57
4579.79 53
4579.95 48
4580.10 43
4580.26 37
4580.41 31
4580.57 24
4580.72 17
4580.88 12
4581.03 8
4581.19 6
4581.34 6
4581.50 7
4581.65 9
4581.81 12
4581.96 14
4582.12 15
4582.27 15
4582.43 14
4582.59 11
4582.74 9
4582.90 7
4583.05 7
4583.21 8
4583.36 11
4583.52 16
4583.67 22
4583.83 28
4583.98 33
4584.14 37
4584.29 39
4584.45 40
4584.60 40
4584.76 38
4584.91 36
4585.07 35
4585.22 35
4585.38 35
4585.54 37
4585.69 40
4585.85 44
4586.00 48
4586.16 51
4586.31 53
4586.47 52
4586.62 49
4586.78 44
4586.93 36
4587.09 28
4587.24 21
4587.40 15
4587.55 10
4587.71 7
4587.87 6
4588.02 7
4588.18 8
4588.33 10
4588.49 13
4588.64 18
4588.80 24
4588.95 32
4589.11 40
4589.26 48
4589.42 56
4589.57 62
4589.73 66
4589.89 70
4590.04 73
4590.20 77
4590.35 82
4590.51 87
4590.66 92
4590.82 95
4590.97 97
4591.13 97
4591.28 96
4591.44 94
4591.59 92
4591.75 90
4591.91 87
4592.06 84
4592.22 80
4592.37 75
4592.53 69
4592.68 63
4592.84 58
4592.99 54
4593.15 54
4593.30 55
4593.46 58
4593.62 61
4593.77 62
4593.93 61
4594.08 57
4594.24 52
4594.39 46
4594.55 40
4594.70 37
4594.86 36
4595.01 38
4595.17 42
4595.33 46
4595.48 48
4595.64 48
4595.79 46
4595.95 40
4596.10 33
4596.26 25
4596.41 17
4596.57 12
4596.73 10
4596.88 10
4597.04 14
4597.19 18
4597.35 24
4597.50 28
4597.66 31
4597.81 33
4597.97 34
4598.12 34
4598.28 34
4598.44 35
4598.59 37
4598.75 39
4598.90 41
4599.06 42
4599.21 41
4599.37 39
4599.52 35
4599.68 30
4599.84 24
4599.99 18
4600.15 14
4600.30 12
4600.46 12
4600.61 14
4600.77 17
4600.92 22
4601.08 27
4601.24 32
4601.39 37
4601.55 42
4601.70 46
4601.86 49
4602.01 53
4602.17 59
4602.32 65
4602.48 73
4602.64 83
4602.79 92
4602.95 102
4603.10 110
4603.26 115
4603.41 116
4603.57 113
4603.73 108
4603.88 101
4604.04 93
4604.19 87
4604.35 83
4604.50 83
4604.66 85
4604.81 90
4604.97 97
4605.13 102
4605.28 106
4605.44 108
4605.59 108
4605.75 105
4605.90 101
4606.06 96
4606.22 91
4606.37 88
4606.53 87
4606.68 88
4606.84 91
4606.99 97
4607.15 104
4607.31 112
4607.46 120
4607.62 126
4607.77 129
4607.93 131
4608.08 130
4608.24 127
4608.40 125
4608.55 124
4608.71 125
4608.86 127
4609.02 131
4609.17 134
4609.33 137
4609.49 138
4609.64 137
4609.80 135
4609.95 130
4610.11 124
4610.26 116
4610.42 107
4610.58 99
4610.73 90
4610.89 82
4611.04 76
4611.20 71
4611.35 68
4611.51 65
4611.67 62
4611.82 60
4611.98 57
4612.13 53
4612.29 49
4612.44 43
4612.60 38
4612.76 34
4612.91 30
4613.07 29
4613.22 31
4613.38 36
4613.53 45
4613.69 56
4613.85 68
4614.00 80
4614.16 90
4614.31 98
4614.47 104
4614.63 108
4614.78 110
4614.94 110
4615.09 110
4615.25 110
4615.40 109
4615.56 106
4615.72 103
4615.87 98
4616.03 93
4616.18 88
4616.34 84
4616.50 83
4616.65 85
4616.81 91
4616.96 99
4617.12 110
4617.27 120
4617.43 130
4617.59 137
4617.74 143
4617.90 146
4618.05 148
4618.21 148
4618.37 149
4618.52 150
4618.68 152
4618.83 154
4618.99 156
4619.14 157
4619.30 157
4619.46 156
4619.61 154
4619.77 151
4619.92 147
4620.08 144
4620.24 141
4620.39 138
4620.55 136
4620.70 133
4620.86 130
4621.02 125
4621.17 119
4621.33 112
4621.48 105
4621.64 98
4621.80 92
4621.95 88
4622.11 86
4622.26 85
4622.42 84
4622.57 83
4622.73 83
4622.89 82
4623.04 82
4623.20 83
4623.35 84
4623.51 86
4623.67 86
4623.82 86
4623.98 84
4624.13 82
4624.29 79
4624.45 77
4624.60 76
4624.76 79
4624.91 85
4625.07 93
4625.23 102
4625.38 112
4625.54 120
4625.69 127
4625.85 131
4626.01 134
4626.16 134
4626.32 133
4626.47 130
4626.63 127
4626.79 122
4626.94 117
4627.10 111
4627.25 106
4627.41 103
4627.57 101
4627.72 100
4627.88 99
4628.03 99
4628.19 100
4628.35 100
4628.50 100
4628.66 100
4628.81 102
4628.97 105
4629.13 108
4629.28 112
4629.44 114
4629.59 116
4629.75 116
4629.91 115
4630.06 114
4630.22 114
4630.38 115
4630.53 120
4630.69 127
4630.84 136
4631.00 145
4631.16 154
4631.31 160
4631.47 164
4631.62 165
4631.78 164
4631.94 163
4632.09 161
4632.25 160
4632.40 160
4632.56 159
4632.72 157
4632.87 154
4633.03 148
4633.18 141
4633.34 133
4633.50 126
4633.65 120
4633.81 116
4633.97 115
4634.12 116
4634.28 118
4634.43 120
4634.59 122
4634.75 122
4634.90 122
4635.06 121
4635.21 120
4635.37 119
4635.53 118
4635.68 118
4635.84 119
4636.00 120
4636.15 120
4636.31 120
4636.46 118
4636.62 114
4636.78 110
4636.93 104
4637.09 98
4637.24 92
4637.40 86
4637.56 80
4637.71 73
4637.87 67
4638.03 61
4638.18 56
4638.34 53
4638.49 52
4638.65 52
4638.81 54
4638.96 55
4639.12 56
4639.28 55
4639.43 52
4639.59 46
4639.74 40
4639.90 34
4640.06 28
4640.21 23
4640.37 19
4640.53 16
4640.68 14
4640.84 14
4640.99 15
4641.15 17
4641.31 22
4641.46 27
4641.62 34
4641.78 40
4641.93 46
4642.09 50
4642.24 53
4642.40 55
4642.56 56
4642.71 57
4642.87 58
4643.03 59
4643.18 59
4643.34 58
4643.49 56
4643.65 55
4643.81 54
4643.96 54
4644.12 56
4644.28 61
4644.43 68
4644.59 76
4644.74 85
4644.90 93
4645.06 100
4645.21 104
4645.37 106
4645.53 106
4645.68 105
4645.84 105
4646.00 106
4646.15 110
4646.31 115
4646.46 122
4646.62 130
4646.78 137
4646.93 142
4647.09 145
4647.25 145
4647.40 143
4647.56 140
4647.72 138
4647.87 138
4648.03 140
4648.18 143
4648.34 146
4648.50 150
4648.65 152
4648.81 153
4648.97 153
4649.12 154
4649.28 155
4649.44 157
4649.59 158
4649.75 159
4649.90 159
4650.06 156
4650.22 152
4650.37 146
4650.53 140
4650.69 134
4650.84 129
4651.00 123
4651.16 116
4651.31 108
4651.47 99
4651.63 87
4651.78 75
4651.94 62
4652.09 50
4652.25 40
4652.41 31
4652.56 25
4652.72 22
4652.88 22
4653.03 26
4653.19 33
4653.35 42
4653.50 53
4653.66 63
4653.82 72
4653.97 78
4654.13 80
4654.28 80
4654.44 78
4654.60 75
4654.75 73
4654.91 72
4655.07 72
4655.22 72
4655.38 72
4655.54 71
4655.69 68
4655.85 64
4656.01 60
4656.16 56
4656.32 53
4656.48 52
4656.63 52
4656.79 53
4656.95 54
4657.10 55
4657.26 55
4657.41 54
4657.57 55
4657.73 56
4657.88 59
4658.04 63
4658.20 69
4658.35 74
4658.51 79
4658.67 84
4658.82 88
4658.98 91
4659.14 93
4659.29 93
4659.45 91
4659.61 89
4659.76 85
4659.92 79
4660.08 74
4660.23 68
4660.39 62
4660.55 57
4660.70 51
4660.86 44
4661.02 37
4661.17 29
4661.33 21
4661.49 13
4661.64 7
4661.80 2
4661.96 0
4662.11 0
4662.27 0
4662.42 0
4662.58 2
4662.74 3
4662.89 4
4663.05 3
4663.21 3
4663.36 2
4663.52 2
4663.68 1
4663.83 1
4663.99 2
4664.15 2
4664.30 2
4664.46 3
4664.62 3
4664.77 2
4664.93 1
4665.09 0
4665.24 0
4665.40 0
4665.56 0
4665.71 0
4665.87 0
4666.03 0
4666.18 2
4666.34 5
4666.50 7
4666.65 9
4666.81 11
4666.97 13
4667.12 17
4667.28 23
4667.44 30
4667.59 38
4667.75 46
4667.91 53
4668.06 58
4668.22 61
4668.38 60
4668.53 58
4668.69 53
4668.85 48
4669.00 43
4669.16 37
4669.32 31
4669.48 26
4669.63 21
4669.79 16
4669.95 12
4670.10 9
4670.26 7
4670.42 6
4670.57 5
4670.73 4
4670.89 3
4671.04 2
4671.20 0
4671.36 0
4671.51 0
4671.67 0
4671.83 4
4671.98 10
4672.14 18
4672.30 28
4672.45 40
4672.61 51
4672.77 62
4672.92 71
4673.08 78
4673.24 84
4673.39 89
4673.55 94
4673.71 98
4673.86 104
4674.02 111
4674.18 118
4674.33 126
4674.49 132
4674.65 137
4674.81 139
4674.96 139
4675.12 137
4675.28 132
4675.43 126
4675.59 119
4675.75 110
4675.90 100
4676.06 89
4676.22 78
4676.37 67
4676.53 57
4676.69 48
4676.84 41
4677.00 36
4677.16 32
4677.31 30
4677.47 28
4677.63 27
4677.79 26
4677.94 26
4678.10 27
4678.26 28
4678.41 29
4678.57 30
4678.73 31
4678.88 32
4679.04 33
4679.20 33
4679.35 34
4679.51 35
4679.67 37
4679.82 39
4679.98 41
4680.14 43
4680.30 43
4680.45 42
4680.61 40
4680.77 37
4680.92 33
4681.08 30
4681.24 28
4681.39 27
4681.55 28
4681.71 29
4681.86 31
4682.02 32
4682.18 33
4682.34 33
4682.49 33
4682.65 33
4682.81 34
4682.96 36
4683.12 41
4683.28 47
4683.43 54
4683.59 61
4683.75 67
4683.91 70
4684.06 71
4684.22 69
4684.38 67
4684.53 65
4684.69 64
4684.85 63
4685.00 63
4685.16 62
4685.32 59
4685.48 53
4685.63 45
4685.79 35
4685.95 25
4686.10 16
4686.26 10
4686.42 6
4686.57 7
4686.73 10
4686.89 16
4687.05 24
4687.20 32
4687.36 40
4687.52 47
4687.67 53
4687.83 58
4687.99 62
4688.14 66
4688.30 68
4688.46 69
4688.62 69
4688.77 67
4688.93 64
4689.09 61
4689.24 59
4689.40 59
4689.56 61
4689.71 67
4689.87 76
4690.03 86
4690.19 97
4690.34 108
4690.50 117
4690.66 124
4690.81 129
4690.97 131
4691.13 132
4691.29 131
4691.44 128
4691.60 123
4691.76 117
4691.91 110
4692.07 103
4692.23 97
4692.39 92
4692.54 88
4692.70 87
4692.86 87
4693.01 87
4693.17 87
4693.33 85
4693.49 81
4693.64 75
4693.80 67
4693.96 57
4694.11 47
4694.27 37
4694.43 28
4694.59 21
4694.74 16
4694.90 13
4695.06 11
4695.21 11
4695.37 12
4695.53 14
4695.69 15
4695.84 16
4696.00 16
4696.16 13
4696.31 9
4696.47 3
4696.63 0
4696.79 0
4696.94 0
4697.10 0
4697.26 0
4697.41 0
4697.57 0
4697.73 1
4697.89 11
4698.04 22
4698.20 33
4698.36 42
4698.51 49
4698.67 53
4698.83 54
4698.99 52
4699.14 49
4699.30 44
4699.46 40
4699.62 37
4699.77 36
4699.93 36
4700.09 38
4700.24 41
4700.40 43
4700.56 44
4700.72 43
4700.87 41
4701.03 39
4701.19 37
4701.35 36
4701.50 35
4701.66 36
4701.82 37
4701.97 38
4702.13 38
4702.29 38
4702.45 39
4702.60 38
4702.76 39
4702.92 39
4703.08 41
4703.23 42
4703.39 43
4703.55 45
4703.70 46
4703.86 48
4704.02 49
4704.18 51
4704.33 52
4704.49 54
4704.65 56
4704.81 57
4704.96 58
4705.12 57
4705.28 54
4705.43 49
4705.59 42
4705.75 33
4705.91 25
4706.06 17
4706.22 11
4706.38 8
4706.54 6
4706.69 5
4706.85 3
4707.01 0
4707.17 0
4707.32 0
4707.48 0
4707.64 0
4707.80 0
4707.95 0
4708.11 1
4708.27 8
4708.42 15
4708.58 21
4708.74 26
4708.90 29
4709.05 31
4709.21 34
4709.37 36
4709.53 39
4709.68 41
4709.84 43
4710.00 45
4710.16 46
4710.31 46
4710.47 45
4710.63 43
4710.79 41
4710.94 38
4711.10 34
4711.26 31
4711.42 29
4711.57 28
4711.73 29
4711.89 33
4712.05 39
4712.20 45
4712.36 50
4712.52 52
4712.67 51
4712.83 47
4712.99 40
4713.15 32
4713.30 26
4713.46 23
4713.62 23
4713.78 27
4713.93 33
4714.09 39
4714.25 46
4714.41 51
4714.56 54
4714.72 58
4714.88 61
4715.04 65
4715.19 71
4715.35 77
4715.51 84
4715.67 92
4715.82 99
4715.98 106
4716.14 111
4716.30 115
4716.45 118
4716.61 120
4716.77 121
4716.93 122
4717.08 123
4717.24 125
4717.40 127
4717.56 131
4717.71 136
4717.87 141
4718.03 145
4718.19 148
4718.34 149
4718.50 149
4718.66 147
4718.82 144
4718.98 140
4719.13 136
4719.29 133
4719.45 130
4719.61 129
4719.76 129
4719.92 129
4720.08 131
4720.24 133
4720.39 136
4720.55 139
4720.71 141
4720.87 144
4721.02 146
4721.18 146
4721.34 145
4721.50 142
4721.65 137
4721.81 130
4721.97 122
4722.13 112
4722.28 101
4722.44 89
4722.60 76
4722.76 64
4722.91 53
4723.07 42
4723.23 32
4723.39 23
4723.55 15
4723.70 9
4723.86 3
4724.02 0
4724.18 0
4724.33 0
4724.49 0
4724.65 0
4724.81 0
4724.96 0
4725.12 0
4725.28 0
4725.44 2
4725.59 4
4725.75 6
4725.91 7
4726.07 9
4726.23 11
4726.38 15
4726.54 21
4726.70 28
4726.86 39
4727.01 50
4727.17 64
4727.33 77
4727.49 89
4727.64 98
4727.80 105
4727.96 109
4728.12 110
4728.28 107
4728.43 103
4728.59 98
4728.75 93
4728.91 89
4729.06 86
4729.22 84
4729.38 83
4729.54 81
4729.70 78
4729.85 74
4730.01 70
4730.17 65
4730.33 61
4730.48 57
4730.64 54
4730.80 52
4730.96 51
4731.11 49
4731.27 47
4731.43 45
4731.59 41
4731.75 36
4731.90 31
4732.06 26
4732.22 22
4732.38 20
4732.53 22
4732.69 26
4732.85 33
4733.01 40
4733.17 46
4733.32 49
4733.48 49
4733.64 45
4733.80 38
4733.95 31
4734.11 24
4734.27 20
4734.43 19
4734.59 20
4734.74 24
4734.90 30
4735.06 36
4735.22 44
4735.38 51
4735.53 59
4735.69 68
4735.85 77
4736.01 86
4736.16 94
4736.32 101
4736.48 105
4736.64 107
4736.80 106
4736.95 101
4737.11 94
4737.27 85
4737.43 75
4737.59 64
4737.74 54
4737.90 45
4738.06 39
4738.22 34
4738.37 33
4738.53 35
4738.69 40
4738.85 47
4739.01 55
4739.16 65
4739.32 75
4739.48 83
4739.64 90
4739.80 95
4739.95 97
4740.11 97
4740.27 95
4740.43 90
4740.59 85
4740.74 80
4740.90 75
4741.06 71
4741.22 68
4741.37 66
4741.53 64
4741.69 63
4741.85 62
4742.01 63
4742.16 64
4742.32 66
4742.48 69
4742.64 74
4742.80 78
4742.95 84
4743.11 89
4743.27 93
4743.43 97
4743.59 100
4743.74 102
4743.90 105
4744.06 109
4744.22 113
4744.38 118
4744.53 124
4744.69 130
4744.85 136
4745.01 142
4745.17 146
4745.32 148
4745.48 149
4745.64 149
4745.80 149
4745.96 148
4746.11 147
4746.27 145
4746.43 141
4746.59 135
4746.75 126
4746.90 115
4747.06 102
4747.22 88
4747.38 76
4747.54 67
4747.69 60
4747.85 58
4748.01 58
4748.17 61
4748.33 66
4748.48 72
4748.64 77
4748.80 83
4748.96 87
4749.12 89
4749.27 89
4749.43 88
4749.59 86
4749.75 84
4749.91 81
4750.06 80
4750.22 81
4750.38 82
4750.54 84
4750.70 86
4750.86 87
4751.01 85
4751.17 82
4751.33 76
4751.49 70
4751.65 63
4751.80 56
4751.96 50
4752.12 45
4752.28 42
4752.44 41
4752.59 41
4752.75 42
4752.91 44
4753.07 47
4753.23 49
4753.39 51
4753.54 52
4753.70 51
4753.86 47
4754.02 43
4754.18 37
4754.33 32
4754.49 28
4754.65 27
4754.81 29
4754.97 35
4755.12 44
4755.28 55
4755.44 65
4755.60 74
4755.76 80
4755.92 83
4756.07 84
4756.23 85
4756.39 85
4756.55 87
4756.71 89
4756.86 92
4757.02 94
4757.18 96
4757.34 96
4757.50 95
4757.66 94
4757.81 93
4757.97 92
4758.13 92
4758.29 92
4758.45 92
4758.60 93
4758.76 93
4758.92 95
4759.08 96
4759.24 98
4759.40 100
4759.55 102
4759.71 103
4759.87 103
4760.03 102
4760.19 100
4760.35 97
4760.50 93
4760.66 88
4760.82 84
4760.98 81
4761.14 78
4761.29 77
4761.45 76
4761.61 77
4761.77 78
4761.93 78
4762.09 76
4762.24 70
4762.40 61
4762.56 50
4762.72 37
4762.88 23
4763.04 12
4763.19 2
4763.35 0
4763.51 0
4763.67 0
4763.83 0
4763.99 0
4764.14 0
4764.30 0
4764.46 0
4764.62 1
4764.78 6
4764.94 10
4765.09 14
4765.25 15
4765.41 16
4765.57 15
4765.73 14
4765.89 13
4766.04 13
4766.20 15
4766.36 18
4766.52 22
4766.68 26
4766.84 29
4766.99 33
4767.15 36
4767.31 39
4767.47 41
4767.63 43
4767.79 44
4767.94 43
4768.10 40
4768.26 37
4768.42 34
4768.58 32
4768.74 32
4768.89 34
4769.05 38
4769.21 44
4769.37 50
4769.53 55
4769.69 59
4769.84 64
4770.00 70
4770.16 78
4770.32 87
4770.48 97
4770.64 106
4770.80 115
4770.95 120
4771.11 122
4771.27 122
4771.43 120
4771.59 117
4771.75 114
4771.90 113
4772.06 112
4772.22 112
4772.38 110
4772.54 107
4772.70 103
4772.86 97
4773.01 91
4773.17 85
4773.33 81
4773.49 79
4773.65 79
4773.81 80
4773.96 82
4774.12 84
4774.28 86
4774.44 88
4774.60 89
4774.76 90
4774.92 91
4775.07 91
4775.23 91
4775.39 91
4775.55 93
4775.71 96
4775.87 101
4776.02 109
4776.18 118
4776.34 127
4776.50 136
4776.66 142
4776.82 145
4776.98 144
4777.13 140
4777.29 136
4777.45 131
4777.61 128
4777.77 127
4777.93 127
4778.09 129
4778.24 130
4778.40 131
4778.56 132
4778.72 133
4778.88 135
4779.04 139
4779.20 145
4779.35 153
4779.51 161
4779.67 169
4779.83 174
4779.99 177
4780.15 178
4780.31 179
4780.46 180
4780.62 181
4780.78 183
4780.94 185
4781.10 184
4781.26 181
4781.42 175
4781.57 168
4781.73 159
4781.89 150
4782.05 144
4782.21 139
4782.37 137
4782.53 136
4782.68 136
4782.84 137
4783.00 138
4783.16 140
4783.32 143
4783.48 147
4783.64 152
4783.79 157
4783.95 160
4784.11 161
4784.27 160
4784.43 157
4784.59 153
4784.75 151
4784.91 151
4785.06 153
4785.22 157
4785.38 162
4785.54 166
4785.70 170
4785.86 171
4786.02 171
4786.17 169
4786.33 166
4786.49 162
4786.65 157
4786.81 153
4786.97 149
4787.13 147
4787.29 146
4787.44 145
4787.60 145
4787.76 145
4787.92 143
4788.08 141
4788.24 139
4788.40 137
4788.55 136
4788.71 138
4788.87 142
4789.03 148
4789.19 153
4789.35 159
4789.51 163
4789.67 165
4789.82 166
4789.98 166
4790.14 168
4790.30 170
4790.46 175
4790.62 181
4790.78 188
4790.94 195
4791.09 201
4791.25 206
4791.41 208
4791.57 207
4791.73 203
4791.89 197
4792.05 189
4792.21 180
4792.36 171
4792.52 163
4792.68 156
4792.84 150
4793.00 144
4793.16 139
4793.32 134
4793.48 129
4793.64 124
4793.79 120
4793.95 117
4794.11 115
4794.27 115
4794.43 118
4794.59 121
4794.75 126
4794.91 132
4795.06 138
4795.22 144
4795.38 149
4795.54 154
4795.70 158
4795.86 160
4796.02 160
4796.18 158
4796.34 152
4796.49 144
4796.65 135
4796.81 124
4796.97 115
4797.13 107
4797.29 101
4797.45 97
4797.61 94
4797.76 91
4797.92 87
4798.08 82
4798.24 75
4798.40 68
4798.56 61
4798.72 54
4798.88 48
4799.04 43
4799.19 38
4799.35 35
4799.51 33
4799.67 32
4799.83 31
4799.99 31
4800.15 31
4800.31 32
4800.47 32
4800.62 33
4800.78 34
4800.94 36
4801.10 38
4801.26 41
4801.42 42
4801.58 44
4801.74 44
4801.90 44
4802.06 43
4802.21 41
4802.37 40
4802.53 38
4802.69 37
4802.85 36
4803.01 36
4803.17 38
4803.33 41
4803.49 46
4803.64 53
4803.80 62
4803.96 71
4804.12 79
4804.28 85
4804.44 88
4804.60 88
4804.76 85
4804.92 80
4805.08 73
4805.23 66
4805.39 58
4805.55 51
4805.71 46
4805.87 42
4806.03 40
4806.19 39
4806.35 40
4806.51 41
4806.67 42
4806.82 42
4806.98 42
4807.14 41
4807.30 40
4807.46 39
4807.62 38
4807.78 37
4807.94 35
4808.10 31
4808.26 25
4808.41 17
4808.57 8
4808.73 0
4808.89 0
4809.05 0
4809.21 0
4809.37 0
4809.53 0
4809.69 0
4809.85 0
4810.01 4
4810.16 8
4810.32 11
4810.48 13
4810.64 13
4810.80 12
4810.96 12
4811.12 11
4811.28 12
4811.44 12
4811.60 13
4811.76 14
4811.91 15
4812.07 16
4812.23 16
4812.39 16
4812.55 15
4812.71 15
4812.87 16
4813.03 17
4813.19 20
4813.35 23
4813.51 29
4813.66 35
4813.82 43
4813.98 51
4814.14 59
4814.30 66
4814.46 73
4814.62 79
4814.78 84
4814.94 89
4815.10 93
4815.26 98
4815.42 103
4815.57 109
4815.73 113
4815.89 117
4816.05 119
4816.21 120
4816.37 119
4816.53 117
4816.69 115
4816.85 113
4817.01 113
4817.17 113
4817.33 113
4817.48 113
4817.64 112
4817.80 109
4817.96 105
4818.12 101
4818.28 97
4818.44 93
4818.60 91
4818.76 91
4818.92 91
4819.08 91
4819.24 90
4819.40 89
4819.55 87
4819.71 84
4819.87 81
4820.03 79
4820.19 77
4820.35 75
4820.51 73
4820.67 71
4820.83 68
4820.99 66
4821.15 64
4821.31 63
4821.47 63
4821.62 64
4821.78 68
4821.94 72
4822.10 76
4822.26 81
4822.42 84
4822.58 85
4822.74 85
4822.90 81
4823.06 76
4823.22 69
4823.38 62
4823.54 56
4823.70 51
4823.85 49
4824.01 48
4824.17 49
4824.33 52
4824.49 53
4824.65 54
4824.81 54
4824.97 53
4825.13 52
4825.29 51
4825.45 52
4825.61 55
4825.77 60
4825.93 64
4826.08 68
4826.24 70
4826.40 70
4826.56 67
4826.72 63
4826.88 58
4827.04 53
4827.20 48
4827.36 45
4827.52 43
4827.68 42
4827.84 43
4828.00 47
4828.16 54
4828.32 63
4828.48 73
4828.63 84
4828.79 93
4828.95 100
4829.11 105
4829.27 107
4829.43 107
4829.59 107
4829.75 108
4829.91 111
4830.07 116
4830.23 123
4830.39 131
4830.55 140
4830.71 149
4830.87 157
4831.03 165
4831.18 172
4831.34 178
4831.50 182
4831.66 183
4831.82 183
4831.98 179
4832.14 172
4832.30 163
4832.46 152
4832.62 139
4832.78 125
4832.94 112
4833.10 99
4833.26 89
4833.42 80
4833.58 75
4833.74 71
4833.90 70
4834.05 70
4834.21 71
4834.37 73
4834.53 76
4834.69 78
4834.85 80
4835.01 82
4835.17 82
4835.33 82
4835.49 82
4835.65 82
4835.81 81
4835.97 80
4836.13 79
4836.29 76
4836.45 72
4836.61 66
4836.77 59
4836.93 51
4837.09 44
4837.24 37
4837.40 32
4837.56 28
4837.72 26
4837.88 23
4838.04 20
4838.20 17
4838.36 12
4838.52 8
4838.68 5
4838.84 4
4839.00 5
4839.16 8
4839.32 13
4839.48 18
4839.64 23
4839.80 26
4839.96 27
4840.12 26
4840.28 24
4840.44 21
4840.60 18
4840.75 15
4840.91 13
4841.07 11
4841.23 11
4841.39 13
4841.55 18
4841.71 24
4841.87 32
4842.03 41
4842.19 49
4842.35 56
4842.51 61
4842.67 63
4842.83 63
4842.99 60
4843.15 57
4843.31 54
4843.47 52
4843.63 51
4843.79 53
4843.95 57
4844.11 63
4844.27 69
4844.43 76
4844.59 81
4844.75 86
4844.90 91
4845.06 95
4845.22 98
4845.38 103
4845.54 108
4845.70 115
4845.86 122
4846.02 129
4846.18 136
4846.34 141
4846.50 145
4846.66 147
4846.82 148
4846.98 147
4847.14 145
4847.30 142
4847.46 138
4847.62 133
4847.78 128
4847.94 122
4848.10 118
4848.26 115
4848.42 115
4848.58 117
4848.74 121
4848.90 125
4849.06 129
4849.22 130
4849.38 129
4849.54 125
4849.70 118
4849.86 110
4850.01 100
4850.17 88
4850.33 76
4850.49 64
4850.65 51
4850.81 40
4850.97 30
4851.13 22
4851.29 14
4851.45 6
4851.61 0
4851.77 0
4851.93 0
4852.09 0
4852.25 0
4852.41 0
4852.57 0
4852.73 0
4852.89 1
4853.05 8
4853.21 14
4853.37 17
4853.53 18
4853.69 17
4853.85 15
4854.01 13
4854.17 12
4854.33 13
4854.49 17
4854.65 23
4854.81 30
4854.97 35
4855.13 38
4855.29 39
4855.45 37
4855.61 34
4855.77 31
4855.93 31
4856.09 34
4856.25 41
4856.41 50
4856.57 61
4856.73 70
4856.89 79
4857.05 87
4857.21 93
4857.37 98
4857.52 103
4857.68 108
4857.84 110
4858.00 111
4858.16 109
4858.32 106
4858.48 103
4858.64 102
4858.80 105
4858.96 112
4859.12 123
4859.28 137
4859.44 151
4859.60 164
4859.76 174
4859.92 182
4860.08 186
4860.24 189
4860.40 189
4860.56 188
4860.72 187
4860.88 185
4861.04 183
4861.20 181
4861.36 180
4861.52 179
4861.68 180
4861.84 181
4862.00 182
4862.16 183
4862.32 182
4862.48 180
4862.64 175
4862.80 170
4862.96 164
4863.12 158
4863.28 154
4863.44 152
4863.60 152
4863.76 153
4863.92 154
4864.08 156
4864.24 157
4864.40 156
4864.56 155
4864.72 152
4864.88 147
4865.04 142
4865.20 136
4865.36 129
4865.52 122
4865.68 115
4865.84 108
4866.00 102
4866.16 97
4866.32 94
4866.48 92
4866.64 91
4866.80 90
4866.96 89
4867.12 86
4867.28 83
4867.44 79
4867.60 75
4867.76 70
4867.92 65
4868.08 60
4868.24 54
4868.40 48
4868.56 43
4868.72 38
4868.88 33
4869.04 28
4869.20 24
4869.36 20
4869.52 18
4869.68 17
4869.84 17
4870.00 19
4870.16 24
4870.32 30
4870.48 38
4870.64 48
4870.80 58
4870.96 69
4871.12 81
4871.28 94
4871.44 108
4871.60 122
4871.76 136
4871.92 149
4872.08 159
4872.24 167
4872.40 172
4872.56 175
4872.72 176
4872.88 178
4873.04 181
4873.20 186
4873.36 195
4873.52 208
4873.68 223
4873.84 241
4874.00 261
4874.16 283
4874.32 305
4874.48 327
4874.64 349
4874.80 370
4874.96 390
4875.12 408
4875.28 423
4875.45 435
4875.61 442
4875.77 444
4875.93 441
4876.09 434
4876.25 425
4876.41 416
4876.57 410
4876.73 408
4876.89 409
4877.05 413
4877.21 419
4877.37 423
4877.53 426
4877.69 426
4877.85 423
4878.01 418
4878.17 413
4878.33 406
4878.49 399
4878.65 392
4878.81 384
4878.97 375
4879.13 365
4879.29 355
4879.45 346
4879.61 337
4879.77 330
4879.93 325
4880.09 321
4880.25 317
4880.41 312
4880.57 306
4880.73 298
4880.89 287
4881.05 273
4881.21 258
4881.37 242
4881.53 227
4881.69 214
4881.85 204
4882.01 196
4882.17 192
4882.33 190
4882.49 188
4882.65 188
4882.81 187
4882.97 187
4883.14 186
4883.30 185
4883.46 182
4883.62 179
4883.78 174
4883.94 167
4884.10 158
4884.26 148
4884.42 137
4884.58 125
4884.74 113
4884.90 102
4885.06 91
4885.22 83
4885.38 77
4885.54 74
4885.70 74
4885.86 77
4886.02 82
4886.18 88
4886.34 93
4886.50 97
4886.66 100
4886.82 103
4886.98 107
4887.14 111
4887.30 117
4887.46 123
4887.62 129
4887.78 134
4887.94 137
4888.10 139
4888.27 139
4888.43 139
4888.59 139
4888.75 137
4888.91 134
4889.07 130
4889.23 126
4889.39 122
4889.55 120
4889.71 120
4889.87 123
4890.03 129
4890.19 136
4890.35 143
[truncated: 739,726 more chars]
