# Supplementary material for: Methylobacterium Species Promoting Rice and Barley Growth and Interaction Specificity Revealed with Whole-Cell Matrix-Assisted Laser Desorption / Ionization-Time-of-Flight Mass Spectrometry (MALDI-TOF/MS) Analysis
Source: PLoS One. 2015 Jun 8;10(6):e0129509. doi: 10.1371/journal.pone.0129509 (PMC4460032; doi:10.1371/journal.pone.0129509)
Supplement: S3 Data — (ZIP) [file pone.0129509.s003.zip › Supplementary data 3 (ms from barley)/21b.txt]

779.24 0
779.31 0
779.37 0
779.43 0
779.50 0
779.56 0
779.63 0
779.69 0
779.75 0
779.82 0
779.88 0
779.95 0
780.01 0
780.07 0
780.14 0
780.20 0
780.27 0
780.33 0
780.39 0
780.46 0
780.52 0
780.59 0
780.65 0
780.72 0
780.78 0
780.84 0
780.91 0
780.97 0
781.04 0
781.10 0
781.16 0
781.23 0
781.29 0
781.36 0
781.42 0
781.48 0
781.55 0
781.61 0
781.68 0
781.74 0
781.80 0
781.87 0
781.93 0
782.00 0
782.06 0
782.13 0
782.19 0
782.25 0
782.32 0
782.38 0
782.45 0
782.51 0
782.57 0
782.64 0
782.70 0
782.77 0
782.83 0
782.90 0
782.96 0
783.02 0
783.09 0
783.15 0
783.22 0
783.28 0
783.34 0
783.41 0
783.47 0
783.54 0
783.60 0
783.67 0
783.73 0
783.79 0
783.86 0
783.92 0
783.99 0
784.05 0
784.12 0
784.18 0
784.24 0
784.31 0
784.37 0
784.44 0
784.50 0
784.56 0
784.63 0
784.69 0
784.76 0
784.82 0
784.89 0
784.95 0
785.01 0
785.08 0
785.14 0
785.21 0
785.27 0
785.34 0
785.40 0
785.46 0
785.53 0
785.59 0
785.66 0
785.72 0
785.79 0
785.85 0
785.91 0
785.98 0
786.04 0
786.11 0
786.17 0
786.24 0
786.30 0
786.36 0
786.43 0
786.49 0
786.56 0
786.62 0
786.69 0
786.75 0
786.82 0
786.88 0
786.94 0
787.01 0
787.07 0
787.14 0
787.20 0
787.27 0
787.33 0
787.39 0
787.46 0
787.52 0
787.59 0
787.65 0
787.72 0
787.78 0
787.84 0
787.91 0
787.97 0
788.04 0
788.10 0
788.17 0
788.23 0
788.30 0
788.36 0
788.42 0
788.49 0
788.55 0
788.62 0
788.68 0
788.75 0
788.81 0
788.88 0
788.94 0
789.00 0
789.07 0
789.13 0
789.20 0
789.26 0
789.33 0
789.39 0
789.46 0
789.52 0
789.58 0
789.65 0
789.71 0
789.78 0
789.84 0
789.91 0
789.97 0
790.04 0
790.10 0
790.16 0
790.23 0
790.29 0
790.36 0
790.42 0
790.49 0
790.55 0
790.62 0
790.68 0
790.74 0
790.81 0
790.87 0
790.94 0
791.00 0
791.07 0
791.13 0
791.20 0
791.26 0
791.32 0
791.39 0
791.45 0
791.52 0
791.58 0
791.65 0
791.71 0
791.78 0
791.84 0
791.91 0
791.97 0
792.03 0
792.10 0
792.16 0
792.23 0
792.29 0
792.36 0
792.42 0
792.49 0
792.55 0
792.62 0
792.68 0
792.75 0
792.81 0
792.87 0
792.94 0
793.00 0
793.07 0
793.13 0
793.20 0
793.26 0
793.33 0
793.39 0
793.46 0
793.52 0
793.58 0
793.65 0
793.71 0
793.78 0
793.84 0
793.91 0
793.97 0
794.04 0
794.10 0
794.17 0
794.23 0
794.30 0
794.36 0
794.42 0
794.49 0
794.55 0
794.62 0
794.68 0
794.75 0
794.81 0
794.88 0
794.94 0
795.01 0
795.07 0
795.14 0
795.20 0
795.27 0
795.33 0
795.39 0
795.46 0
795.52 0
795.59 0
795.65 0
795.72 0
795.78 0
795.85 0
795.91 0
795.98 0
796.04 0
796.11 0
796.17 0
796.24 0
796.30 0
796.37 0
796.43 0
796.49 0
796.56 0
796.62 0
796.69 0
796.75 0
796.82 0
796.88 0
796.95 0
797.01 0
797.08 0
797.14 0
797.21 0
797.27 0
797.34 0
797.40 0
797.47 0
797.53 0
797.60 0
797.66 0
797.73 0
797.79 0
797.85 0
797.92 0
797.98 0
798.05 0
798.11 0
798.18 0
798.24 0
798.31 0
798.37 0
798.44 0
798.50 0
798.57 0
798.63 0
798.70 0
798.76 0
798.83 0
798.89 0
798.96 0
799.02 0
799.09 0
799.15 0
799.22 0
799.28 0
799.35 0
799.41 0
799.48 0
799.54 0
799.61 0
799.67 0
799.73 0
799.80 0
799.86 0
799.93 0
799.99 0
800.06 0
800.12 0
800.19 0
800.25 0
800.32 0
800.38 0
800.45 0
800.51 0
800.58 0
800.64 0
800.71 0
800.77 0
800.84 0
800.90 0
800.97 0
801.03 0
801.10 0
801.16 0
801.23 0
801.29 0
801.36 0
801.42 0
801.49 0
801.55 0
801.62 0
801.68 0
801.75 0
801.81 0
801.88 0
801.94 0
802.01 0
802.07 0
802.14 0
802.20 0
802.27 0
802.33 0
802.40 0
802.46 0
802.53 0
802.59 0
802.66 0
802.72 0
802.79 0
802.85 0
802.92 0
802.98 0
803.05 0
803.11 0
803.18 0
803.24 0
803.31 0
803.37 0
803.44 0
803.50 0
803.57 0
803.63 0
803.70 0
803.76 0
803.83 0
803.89 0
803.96 0
804.02 0
804.09 0
804.15 0
804.22 0
804.28 0
804.35 0
804.41 0
804.48 0
804.54 0
804.61 0
804.67 0
804.74 0
804.80 0
804.87 0
804.93 0
805.00 0
805.06 0
805.13 0
805.19 0
805.26 0
805.32 0
805.39 0
805.45 0
805.52 0
805.58 0
805.65 0
805.71 0
805.78 0
805.84 0
805.91 0
805.97 0
806.04 0
806.10 0
806.17 0
806.23 0
806.30 0
806.36 0
806.43 0
806.49 0
806.56 0
806.62 0
806.69 0
806.76 0
806.82 0
806.89 0
806.95 0
807.02 0
807.08 0
807.15 0
807.21 0
807.28 0
807.34 0
807.41 0
807.47 0
807.54 0
807.60 0
807.67 0
807.73 0
807.80 0
807.86 0
807.93 0
807.99 0
808.06 0
808.12 0
808.19 0
808.25 0
808.32 0
808.38 0
808.45 0
808.52 0
808.58 0
808.65 0
808.71 0
808.78 0
808.84 0
808.91 0
808.97 0
809.04 0
809.10 0
809.17 0
809.23 0
809.30 0
809.36 0
809.43 0
809.49 0
809.56 0
809.62 0
809.69 0
809.75 0
809.82 0
809.89 0
809.95 0
810.02 0
810.08 0
810.15 0
810.21 0
810.28 0
810.34 0
810.41 0
810.47 0
810.54 0
810.60 0
810.67 0
810.73 0
810.80 0
810.86 0
810.93 0
811.00 0
811.06 0
811.13 0
811.19 0
811.26 0
811.32 0
811.39 0
811.45 0
811.52 0
811.58 0
811.65 0
811.71 0
811.78 0
811.84 0
811.91 0
811.98 0
812.04 0
812.11 0
812.17 0
812.24 0
812.30 0
812.37 0
812.43 0
812.50 0
812.56 0
812.63 0
812.69 0
812.76 0
812.83 0
812.89 0
812.96 0
813.02 0
813.09 0
813.15 0
813.22 0
813.28 0
813.35 0
813.41 0
813.48 0
813.54 0
813.61 0
813.68 0
813.74 0
813.81 0
813.87 0
813.94 0
814.00 0
814.07 0
814.13 0
814.20 0
814.26 0
814.33 0
814.40 0
814.46 0
814.53 0
814.59 0
814.66 0
814.72 0
814.79 0
814.85 0
814.92 0
814.98 0
815.05 0
815.12 0
815.18 0
815.25 0
815.31 0
815.38 0
815.44 0
815.51 0
815.57 0
815.64 0
815.70 0
815.77 0
815.84 0
815.90 0
815.97 0
816.03 0
816.10 0
816.16 0
816.23 0
816.29 0
816.36 0
816.43 0
816.49 0
816.56 0
816.62 0
816.69 0
816.75 0
816.82 0
816.88 0
816.95 0
817.02 0
817.08 0
817.15 0
817.21 0
817.28 0
817.34 0
817.41 0
817.47 0
817.54 0
817.61 0
817.67 0
817.74 0
817.80 0
817.87 0
817.93 0
818.00 0
818.06 0
818.13 0
818.20 0
818.26 0
818.33 0
818.39 0
818.46 0
818.52 0
818.59 0
818.66 0
818.72 0
818.79 0
818.85 0
818.92 0
818.98 0
819.05 0
819.11 0
819.18 0
819.25 0
819.31 0
819.38 0
819.44 0
819.51 0
819.57 0
819.64 0
819.71 0
819.77 0
819.84 0
819.90 0
819.97 0
820.03 0
820.10 0
820.17 0
820.23 0
820.30 0
820.36 0
820.43 0
820.49 0
820.56 0
820.63 0
820.69 0
820.76 0
820.82 0
820.89 0
820.95 0
821.02 0
821.09 0
821.15 0
821.22 0
821.28 0
821.35 0
821.41 0
821.48 0
821.55 0
821.61 0
821.68 0
821.74 0
821.81 0
821.87 0
821.94 0
822.01 0
822.07 0
822.14 0
822.20 0
822.27 0
822.33 0
822.40 0
822.47 0
822.53 0
822.60 0
822.66 0
822.73 0
822.79 0
822.86 0
822.93 0
822.99 0
823.06 0
823.12 0
823.19 0
823.26 0
823.32 0
823.39 0
823.45 0
823.52 0
823.58 0
823.65 0
823.72 0
823.78 0
823.85 0
823.91 0
823.98 0
824.05 0
824.11 0
824.18 0
824.24 0
824.31 0
824.37 0
824.44 0
824.51 0
824.57 0
824.64 0
824.70 0
824.77 0
824.84 0
824.90 0
824.97 0
825.03 0
825.10 0
825.16 0
825.23 0
825.30 0
825.36 0
825.43 0
825.49 0
825.56 0
825.63 0
825.69 0
825.76 0
825.82 0
825.89 0
825.96 0
826.02 0
826.09 0
826.15 0
826.22 0
826.29 0
826.35 0
826.42 0
826.48 0
826.55 0
826.61 0
826.68 0
826.75 0
826.81 0
826.88 0
826.94 0
827.01 0
827.08 0
827.14 0
827.21 0
827.27 0
827.34 0
827.41 0
827.47 0
827.54 0
827.60 0
827.67 0
827.74 0
827.80 0
827.87 0
827.93 0
828.00 0
828.07 0
828.13 0
828.20 0
828.26 0
828.33 0
828.40 0
828.46 0
828.53 0
828.59 0
828.66 0
828.73 0
828.79 0
828.86 0
828.92 0
828.99 0
829.06 0
829.12 0
829.19 0
829.25 0
829.32 0
829.39 0
829.45 0
829.52 0
829.59 0
829.65 0
829.72 0
829.78 0
829.85 0
829.92 0
829.98 0
830.05 0
830.11 0
830.18 0
830.25 0
830.31 0
830.38 0
830.44 0
830.51 0
830.58 0
830.64 0
830.71 0
830.77 0
830.84 0
830.91 0
830.97 0
831.04 0
831.11 0
831.17 0
831.24 0
831.30 0
831.37 0
831.44 0
831.50 0
831.57 0
831.63 0
831.70 0
831.77 0
831.83 0
831.90 0
831.96 0
832.03 0
832.10 0
832.16 0
832.23 0
832.30 0
832.36 0
832.43 0
832.49 0
832.56 0
832.63 0
832.69 0
832.76 0
832.83 0
832.89 0
832.96 0
833.02 0
833.09 0
833.16 0
833.22 0
833.29 0
833.35 0
833.42 0
833.49 0
833.55 0
833.62 0
833.69 0
833.75 0
833.82 0
833.88 0
833.95 0
834.02 0
834.08 0
834.15 0
834.22 0
834.28 0
834.35 0
834.41 0
834.48 0
834.55 0
834.61 0
834.68 0
834.75 0
834.81 0
834.88 0
834.94 0
835.01 0
835.08 0
835.14 0
835.21 0
835.28 0
835.34 0
835.41 0
835.47 0
835.54 0
835.61 0
835.67 0
835.74 0
835.81 0
835.87 0
835.94 0
836.01 0
836.07 0
836.14 0
836.20 0
836.27 0
836.34 0
836.40 0
836.47 0
836.54 0
836.60 0
836.67 0
836.73 0
836.80 0
836.87 0
836.93 0
837.00 0
837.07 0
837.13 0
837.20 0
837.27 0
837.33 0
837.40 0
837.46 0
837.53 0
837.60 0
837.66 0
837.73 0
837.80 0
837.86 0
837.93 0
838.00 0
838.06 0
838.13 0
838.20 0
838.26 0
838.33 0
838.39 0
838.46 0
838.53 0
838.59 0
838.66 0
838.73 0
838.79 0
838.86 0
838.93 0
838.99 0
839.06 0
839.13 0
839.19 0
839.26 0
839.32 0
839.39 0
839.46 0
839.52 0
839.59 0
839.66 0
839.72 0
839.79 0
839.86 0
839.92 0
839.99 0
840.06 0
840.12 0
840.19 0
840.25 0
840.32 0
840.39 0
840.45 0
840.52 0
840.59 0
840.65 0
840.72 0
840.79 0
840.85 0
840.92 0
840.99 0
841.05 0
841.12 0
841.19 0
841.25 0
841.32 0
841.39 0
841.45 0
841.52 0
841.59 0
841.65 0
841.72 0
841.78 0
841.85 0
841.92 0
841.98 0
842.05 0
842.12 0
842.18 0
842.25 0
842.32 0
842.38 0
842.45 0
842.52 0
842.58 0
842.65 0
842.72 0
842.78 0
842.85 0
842.92 0
842.98 0
843.05 0
843.12 0
843.18 0
843.25 0
843.32 0
843.38 0
843.45 0
843.52 0
843.58 0
843.65 0
843.72 0
843.78 0
843.85 0
843.92 0
843.98 0
844.05 0
844.12 0
844.18 0
844.25 0
844.32 0
844.38 0
844.45 0
844.52 0
844.58 0
844.65 0
844.72 0
844.78 0
844.85 0
844.92 0
844.98 0
845.05 0
845.12 0
845.18 0
845.25 0
845.32 0
845.38 0
845.45 0
845.52 0
845.58 0
845.65 0
845.72 0
845.78 0
845.85 0
845.92 0
845.98 0
846.05 0
846.12 0
846.18 0
846.25 0
846.32 0
846.38 0
846.45 0
846.52 0
846.58 0
846.65 0
846.72 0
846.78 0
846.85 0
846.92 0
846.98 0
847.05 0
847.12 0
847.18 0
847.25 0
847.32 0
847.38 0
847.45 0
847.52 0
847.58 0
847.65 0
847.72 0
847.78 0
847.85 0
847.92 0
847.98 0
848.05 0
848.12 0
848.19 0
848.25 0
848.32 0
848.39 0
848.45 0
848.52 0
848.59 0
848.65 0
848.72 0
848.79 0
848.85 0
848.92 0
848.99 0
849.05 0
849.12 0
849.19 0
849.25 0
849.32 0
849.39 0
849.45 0
849.52 0
849.59 0
849.66 0
849.72 0
849.79 0
849.86 0
849.92 0
849.99 0
850.06 0
850.12 0
850.19 0
850.26 0
850.32 0
850.39 0
850.46 0
850.52 0
850.59 0
850.66 0
850.73 0
850.79 0
850.86 0
850.93 0
850.99 0
851.06 0
851.13 0
851.19 0
851.26 0
851.33 0
851.39 0
851.46 0
851.53 0
851.60 0
851.66 0
851.73 0
851.80 0
851.86 0
851.93 0
852.00 0
852.06 0
852.13 0
852.20 0
852.26 0
852.33 0
852.40 0
852.47 0
852.53 0
852.60 0
852.67 0
852.73 0
852.80 0
852.87 0
852.93 0
853.00 0
853.07 0
853.14 0
853.20 0
853.27 0
853.34 0
853.40 0
853.47 0
853.54 0
853.60 0
853.67 0
853.74 0
853.81 0
853.87 0
853.94 0
854.01 0
854.07 0
854.14 0
854.21 0
854.27 0
854.34 0
854.41 0
854.48 0
854.54 0
854.61 0
854.68 0
854.74 0
854.81 0
854.88 0
854.95 0
855.01 0
855.08 0
855.15 0
855.21 0
855.28 0
855.35 0
855.41 0
855.48 0
855.55 0
855.62 0
855.68 0
855.75 0
855.82 0
855.88 0
855.95 0
856.02 0
856.09 0
856.15 0
856.22 0
856.29 0
856.35 0
856.42 0
856.49 0
856.56 0
856.62 0
856.69 0
856.76 0
856.82 0
856.89 0
856.96 0
857.03 0
857.09 0
857.16 0
857.23 0
857.29 0
857.36 0
857.43 0
857.50 0
857.56 0
857.63 0
857.70 0
857.76 0
857.83 0
857.90 0
857.97 0
858.03 0
858.10 0
858.17 0
858.23 0
858.30 0
858.37 0
858.44 0
858.50 0
858.57 0
858.64 0
858.70 0
858.77 0
858.84 0
858.91 0
858.97 0
859.04 0
859.11 0
859.18 0
859.24 0
859.31 0
859.38 0
859.44 0
859.51 0
859.58 0
859.65 0
859.71 0
859.78 0
859.85 0
859.92 0
859.98 0
860.05 0
860.12 0
860.18 0
860.25 0
860.32 0
860.39 0
860.45 0
860.52 0
860.59 0
860.66 0
860.72 0
860.79 0
860.86 0
860.92 0
860.99 0
861.06 0
861.13 0
861.19 0
861.26 0
861.33 0
861.40 0
861.46 0
861.53 0
861.60 0
861.66 0
861.73 0
861.80 0
861.87 0
861.93 0
862.00 0
862.07 0
862.14 0
862.20 0
862.27 0
862.34 0
862.41 0
862.47 0
862.54 0
862.61 0
862.67 0
862.74 0
862.81 0
862.88 0
862.94 0
863.01 0
863.08 0
863.15 0
863.21 0
863.28 0
863.35 0
863.42 0
863.48 0
863.55 0
863.62 0
863.69 0
863.75 0
863.82 0
863.89 0
863.96 0
864.02 0
864.09 0
864.16 0
864.22 0
864.29 0
864.36 0
864.43 0
864.49 0
864.56 0
864.63 0
864.70 0
864.76 0
864.83 0
864.90 0
864.97 0
865.03 0
865.10 0
865.17 0
865.24 0
865.30 0
865.37 0
865.44 0
865.51 0
865.57 0
865.64 0
865.71 0
865.78 0
865.84 0
865.91 0
865.98 0
866.05 0
866.11 0
866.18 0
866.25 0
866.32 0
866.38 0
866.45 0
866.52 0
866.59 0
866.65 0
866.72 0
866.79 0
866.86 0
866.92 0
866.99 0
867.06 0
867.13 0
867.19 0
867.26 0
867.33 0
867.40 0
867.46 0
867.53 0
867.60 0
867.67 0
867.73 0
867.80 0
867.87 0
867.94 0
868.00 0
868.07 0
868.14 0
868.21 0
868.28 0
868.34 0
868.41 0
868.48 0
868.55 0
868.61 0
868.68 0
868.75 0
868.82 0
868.88 0
868.95 0
869.02 0
869.09 0
869.15 0
869.22 0
869.29 0
869.36 0
869.42 0
869.49 0
869.56 0
869.63 0
869.70 0
869.76 0
869.83 0
869.90 0
869.97 0
870.03 0
870.10 0
870.17 0
870.24 0
870.30 0
870.37 0
870.44 0
870.51 0
870.57 0
870.64 0
870.71 0
870.78 0
870.85 0
870.91 0
870.98 0
871.05 0
871.12 0
871.18 0
871.25 0
871.32 0
871.39 0
871.45 0
871.52 0
871.59 0
871.66 0
871.73 0
871.79 0
871.86 0
871.93 0
872.00 0
872.06 0
872.13 0
872.20 0
872.27 0
872.33 0
872.40 0
872.47 0
872.54 0
872.61 0
872.67 0
872.74 0
872.81 0
872.88 0
872.94 0
873.01 0
873.08 0
873.15 0
873.22 0
873.28 0
873.35 0
873.42 0
873.49 0
873.55 0
873.62 0
873.69 0
873.76 0
873.83 0
873.89 0
873.96 0
874.03 0
874.10 0
874.16 0
874.23 0
874.30 0
874.37 0
874.44 0
874.50 0
874.57 0
874.64 0
874.71 0
874.78 0
874.84 0
874.91 0
874.98 0
875.05 0
875.11 0
875.18 0
875.25 0
875.32 0
875.39 0
875.45 0
875.52 0
875.59 0
875.66 0
875.73 0
875.79 0
875.86 0
875.93 0
876.00 0
876.06 0
876.13 0
876.20 0
876.27 0
876.34 0
876.40 0
876.47 0
876.54 0
876.61 0
876.68 0
876.74 0
876.81 0
876.88 0
876.95 0
877.02 0
877.08 0
877.15 0
877.22 0
877.29 0
877.36 0
877.42 0
877.49 0
877.56 0
877.63 0
877.69 0
877.76 0
877.83 0
877.90 0
877.97 0
878.03 0
878.10 0
878.17 0
878.24 0
878.31 0
878.37 0
878.44 0
878.51 0
878.58 0
878.65 0
878.71 0
878.78 0
878.85 0
878.92 0
878.99 0
879.05 0
879.12 0
879.19 0
879.26 0
879.33 0
879.39 0
879.46 0
879.53 0
879.60 0
879.67 0
879.73 0
879.80 0
879.87 0
879.94 0
880.01 0
880.07 0
880.14 0
880.21 0
880.28 0
880.35 0
880.41 0
880.48 0
880.55 0
880.62 0
880.69 0
880.76 0
880.82 0
880.89 0
880.96 0
881.03 0
881.10 0
881.16 0
881.23 0
881.30 0
881.37 0
881.44 0
881.50 0
881.57 0
881.64 0
881.71 0
881.78 0
881.84 0
881.91 0
881.98 0
882.05 0
882.12 0
882.19 0
882.25 0
882.32 0
882.39 0
882.46 0
882.53 0
882.59 0
882.66 0
882.73 0
882.80 0
882.87 0
882.93 0
883.00 0
883.07 0
883.14 0
883.21 0
883.28 0
883.34 0
883.41 0
883.48 0
883.55 0
883.62 0
883.68 0
883.75 0
883.82 0
883.89 0
883.96 0
884.03 0
884.09 0
884.16 0
884.23 0
884.30 0
884.37 0
884.43 0
884.50 0
884.57 0
884.64 0
884.71 0
884.78 0
884.84 0
884.91 0
884.98 0
885.05 0
885.12 0
885.19 0
885.25 0
885.32 0
885.39 0
885.46 0
885.53 0
885.59 0
885.66 0
885.73 0
885.80 0
885.87 0
885.94 0
886.00 0
886.07 0
886.14 0
886.21 0
886.28 0
886.35 0
886.41 0
886.48 0
886.55 0
886.62 0
886.69 0
886.76 0
886.82 0
886.89 0
886.96 0
887.03 0
887.10 0
887.17 0
887.23 0
887.30 0
887.37 0
887.44 0
887.51 0
887.58 0
887.64 0
887.71 0
887.78 0
887.85 0
887.92 0
887.99 0
888.05 0
888.12 0
888.19 0
888.26 0
888.33 0
888.40 0
888.46 0
888.53 0
888.60 0
888.67 0
888.74 0
888.81 0
888.87 0
888.94 0
889.01 0
889.08 0
889.15 0
889.22 0
889.28 0
889.35 0
889.42 0
889.49 0
889.56 0
889.63 0
889.69 0
889.76 0
889.83 0
889.90 0
889.97 0
890.04 0
890.11 0
890.17 0
890.24 0
890.31 0
890.38 0
890.45 0
890.52 0
890.58 0
890.65 0
890.72 0
890.79 0
890.86 0
890.93 0
890.99 0
891.06 0
891.13 0
891.20 0
891.27 0
891.34 0
891.41 0
891.47 0
891.54 0
891.61 0
891.68 0
891.75 0
891.82 0
891.89 0
891.95 0
892.02 0
892.09 0
892.16 0
892.23 0
892.30 0
892.36 0
892.43 0
892.50 0
892.57 0
892.64 0
892.71 0
892.78 0
892.84 0
892.91 0
892.98 0
893.05 0
893.12 0
893.19 0
893.26 0
893.32 0
893.39 0
893.46 0
893.53 0
893.60 0
893.67 0
893.74 0
893.80 0
893.87 0
893.94 0
894.01 0
894.08 0
894.15 0
894.22 0
894.28 0
894.35 0
894.42 0
894.49 0
894.56 0
894.63 0
894.70 0
894.76 0
894.83 0
894.90 0
894.97 0
895.04 0
895.11 0
895.18 0
895.24 0
895.31 0
895.38 0
895.45 0
895.52 0
895.59 0
895.66 0
895.73 0
895.79 0
895.86 0
895.93 0
896.00 0
896.07 0
896.14 0
896.21 0
896.27 0
896.34 0
896.41 0
896.48 0
896.55 0
896.62 0
896.69 0
896.75 0
896.82 0
896.89 0
896.96 0
897.03 0
897.10 0
897.17 0
897.24 0
897.30 0
897.37 0
897.44 0
897.51 0
897.58 0
897.65 0
897.72 0
897.79 0
897.85 0
897.92 0
897.99 0
898.06 0
898.13 0
898.20 0
898.27 0
898.34 0
898.40 0
898.47 0
898.54 0
898.61 0
898.68 0
898.75 0
898.82 0
898.89 0
898.95 0
899.02 0
899.09 0
899.16 0
899.23 0
899.30 0
899.37 0
899.44 0
899.50 0
899.57 0
899.64 0
899.71 0
899.78 0
899.85 0
899.92 0
899.99 0
900.05 0
900.12 0
900.19 0
900.26 0
900.33 0
900.40 0
900.47 0
900.54 0
900.61 0
900.67 0
900.74 0
900.81 0
900.88 0
900.95 0
901.02 0
901.09 0
901.16 0
901.22 0
901.29 0
901.36 0
901.43 0
901.50 0
901.57 0
901.64 0
901.71 0
901.78 0
901.84 0
901.91 0
901.98 0
902.05 0
902.12 0
902.19 0
902.26 0
902.33 0
902.40 0
902.46 0
902.53 0
902.60 0
902.67 0
902.74 0
902.81 0
902.88 0
902.95 0
903.02 0
903.08 0
903.15 0
903.22 0
903.29 0
903.36 0
903.43 0
903.50 0
903.57 0
903.64 0
903.71 0
903.77 0
903.84 0
903.91 0
903.98 0
904.05 0
904.12 0
904.19 0
904.26 0
904.33 0
904.40 0
904.46 0
904.53 0
904.60 0
904.67 0
904.74 0
904.81 0
904.88 0
904.95 0
905.02 0
905.08 0
905.15 0
905.22 0
905.29 0
905.36 0
905.43 0
905.50 0
905.57 0
905.64 0
905.71 0
905.78 0
905.84 0
905.91 0
905.98 0
906.05 0
906.12 0
906.19 0
906.26 0
906.33 0
906.40 0
906.47 0
906.53 0
906.60 0
906.67 0
906.74 0
906.81 0
906.88 0
906.95 0
907.02 0
907.09 0
907.16 0
907.23 0
907.29 0
907.36 0
907.43 0
907.50 0
907.57 0
907.64 0
907.71 0
907.78 0
907.85 0
907.92 0
907.99 0
908.05 0
908.12 0
908.19 0
908.26 0
908.33 0
908.40 0
908.47 0
908.54 0
908.61 0
908.68 0
908.75 0
908.81 0
908.88 0
908.95 0
909.02 0
909.09 0
909.16 0
909.23 0
909.30 0
909.37 0
909.44 0
909.51 0
909.58 0
909.64 0
909.71 0
909.78 0
909.85 0
909.92 0
909.99 0
910.06 0
910.13 0
910.20 0
910.27 0
910.34 0
910.41 0
910.48 0
910.54 0
910.61 0
910.68 0
910.75 0
910.82 0
910.89 0
910.96 0
911.03 0
911.10 0
911.17 0
911.24 0
911.31 0
911.37 0
911.44 0
911.51 0
911.58 0
911.65 0
911.72 0
911.79 0
911.86 0
911.93 0
912.00 0
912.07 0
912.14 0
912.21 0
912.28 0
912.34 0
912.41 0
912.48 0
912.55 0
912.62 0
912.69 0
912.76 0
912.83 0
912.90 0
912.97 0
913.04 0
913.11 0
913.18 0
913.25 0
913.31 0
913.38 0
913.45 0
913.52 0
913.59 0
913.66 0
913.73 0
913.80 0
913.87 0
913.94 0
914.01 0
914.08 0
914.15 0
914.22 0
914.29 0
914.35 0
914.42 0
914.49 0
914.56 0
914.63 0
914.70 0
914.77 0
914.84 0
914.91 0
914.98 0
915.05 0
915.12 0
915.19 0
915.26 0
915.33 0
915.40 0
915.46 0
915.53 0
915.60 0
915.67 0
915.74 0
915.81 0
915.88 0
915.95 0
916.02 0
916.09 0
916.16 0
916.23 0
916.30 0
916.37 0
916.44 0
916.51 0
916.58 0
916.64 0
916.71 0
916.78 0
916.85 0
916.92 0
916.99 0
917.06 0
917.13 0
917.20 0
917.27 0
917.34 0
917.41 0
917.48 0
917.55 0
917.62 0
917.69 0
917.76 0
917.83 0
917.90 0
917.96 0
918.03 0
918.10 0
918.17 0
918.24 0
918.31 0
918.38 0
918.45 0
918.52 0
918.59 0
918.66 0
918.73 0
918.80 0
918.87 0
918.94 0
919.01 0
919.08 0
919.15 0
919.22 0
919.29 0
919.36 0
919.42 0
919.49 0
919.56 0
919.63 0
919.70 0
919.77 0
919.84 0
919.91 0
919.98 0
920.05 0
920.12 0
920.19 0
920.26 0
920.33 0
920.40 0
920.47 0
920.54 0
920.61 0
920.68 0
920.75 0
920.82 0
920.89 0
920.96 0
921.02 0
921.09 0
921.16 0
921.23 0
921.30 0
921.37 0
921.44 0
921.51 0
921.58 0
921.65 0
921.72 0
921.79 0
921.86 0
921.93 0
922.00 0
922.07 0
922.14 0
922.21 0
922.28 0
922.35 0
922.42 0
922.49 0
922.56 0
922.63 0
922.70 0
922.77 0
922.84 0
922.91 0
922.97 0
923.04 0
923.11 0
923.18 0
923.25 0
923.32 0
923.39 0
923.46 0
923.53 0
923.60 0
923.67 0
923.74 0
923.81 0
923.88 0
923.95 0
924.02 0
924.09 0
924.16 0
924.23 0
924.30 0
924.37 0
924.44 0
924.51 0
924.58 0
924.65 0
924.72 0
924.79 0
924.86 0
924.93 0
925.00 0
925.07 0
925.14 0
925.21 0
925.28 0
925.35 0
925.42 0
925.49 0
925.55 0
925.62 0
925.69 0
925.76 0
925.83 0
925.90 0
925.97 0
926.04 0
926.11 0
926.18 0
926.25 0
926.32 0
926.39 0
926.46 0
926.53 0
926.60 0
926.67 0
926.74 0
926.81 0
926.88 0
926.95 0
927.02 0
927.09 0
927.16 0
927.23 0
927.30 0
927.37 0
927.44 0
927.51 0
927.58 0
927.65 0
927.72 0
927.79 0
927.86 0
927.93 0
928.00 0
928.07 0
928.14 0
928.21 0
928.28 0
928.35 0
928.42 0
928.49 0
928.56 0
928.63 0
928.70 0
928.77 0
928.84 0
928.91 0
928.98 0
929.05 0
929.12 0
929.19 0
929.26 0
929.33 0
929.40 0
929.47 0
929.54 0
929.61 0
929.68 0
929.75 0
929.82 0
929.89 0
929.96 0
930.03 0
930.10 0
930.17 0
930.24 0
930.31 0
930.38 0
930.45 0
930.52 0
930.59 0
930.66 0
930.73 0
930.80 0
930.87 0
930.94 0
931.01 0
931.08 0
931.15 0
931.22 0
931.29 0
931.36 0
931.43 0
931.50 0
931.57 0
931.64 0
931.71 0
931.78 0
931.85 0
931.92 0
931.99 0
932.06 0
932.13 0
932.20 0
932.27 0
932.34 0
932.41 0
932.48 0
932.55 0
932.62 0
932.69 0
932.76 0
932.83 0
932.90 0
932.97 0
933.04 0
933.11 0
933.18 0
933.25 0
933.32 0
933.39 0
933.46 0
933.53 0
933.60 0
933.67 0
933.74 0
933.81 0
933.88 0
933.95 0
934.02 0
934.09 0
934.16 0
934.23 0
934.30 0
934.37 0
934.44 0
934.51 0
934.58 0
934.65 0
934.72 0
934.79 0
934.86 0
934.93 0
935.00 0
935.07 0
935.14 0
935.21 0
935.28 0
935.35 0
935.42 0
935.49 0
935.56 0
935.63 0
935.70 0
935.77 0
935.84 0
935.91 0
935.98 0
936.05 0
936.12 0
936.19 0
936.26 0
936.33 0
936.40 0
936.47 0
936.54 0
936.61 0
936.68 0
936.75 0
936.82 0
936.89 0
936.96 0
937.03 0
937.10 0
937.17 0
937.24 0
937.31 0
937.38 0
937.45 0
937.53 0
937.60 0
937.67 0
937.74 0
937.81 0
937.88 0
937.95 0
938.02 0
938.09 0
938.16 0
938.23 0
938.30 0
938.37 0
938.44 0
938.51 0
938.58 0
938.65 0
938.72 0
938.79 0
938.86 0
938.93 0
939.00 0
939.07 0
939.14 0
939.21 0
939.28 0
939.35 0
939.42 0
939.49 0
939.56 0
939.63 0
939.70 0
939.77 0
939.84 0
939.91 0
939.98 0
940.06 0
940.13 0
940.20 0
940.27 0
940.34 0
940.41 0
940.48 0
940.55 0
940.62 0
940.69 0
940.76 0
940.83 0
940.90 0
940.97 0
941.04 0
941.11 0
941.18 0
941.25 0
941.32 0
941.39 0
941.46 0
941.53 0
941.60 0
941.67 0
941.74 0
941.81 0
941.88 0
941.95 0
942.03 0
942.10 0
942.17 0
942.24 0
942.31 0
942.38 0
942.45 0
942.52 0
942.59 0
942.66 0
942.73 0
942.80 0
942.87 0
942.94 0
943.01 0
943.08 0
943.15 0
943.22 0
943.29 0
943.36 0
943.43 0
943.50 0
943.57 0
943.64 0
943.72 0
943.79 0
943.86 0
943.93 0
944.00 0
944.07 0
944.14 0
944.21 0
944.28 0
944.35 0
944.42 0
944.49 0
944.56 0
944.63 0
944.70 0
944.77 0
944.84 0
944.91 0
944.98 0
945.05 0
945.13 0
945.20 0
945.27 0
945.34 0
945.41 0
945.48 0
945.55 0
945.62 0
945.69 0
945.76 0
945.83 0
945.90 0
945.97 0
946.04 0
946.11 0
946.18 0
946.25 0
946.32 0
946.39 0
946.47 0
946.54 0
946.61 0
946.68 0
946.75 0
946.82 0
946.89 0
946.96 0
947.03 0
947.10 0
947.17 0
947.24 0
947.31 0
947.38 0
947.45 0
947.52 0
947.59 0
947.67 0
947.74 0
947.81 0
947.88 0
947.95 0
948.02 0
948.09 0
948.16 0
948.23 0
948.30 0
948.37 0
948.44 0
948.51 0
948.58 0
948.65 0
948.72 0
948.80 0
948.87 0
948.94 0
949.01 0
949.08 0
949.15 0
949.22 0
949.29 0
949.36 0
949.43 0
949.50 0
949.57 0
949.64 0
949.71 0
949.78 0
949.86 0
949.93 0
950.00 0
950.07 0
950.14 0
950.21 0
950.28 0
950.35 0
950.42 0
950.49 0
950.56 0
950.63 0
950.70 0
950.77 0
950.85 0
950.92 0
950.99 0
951.06 0
951.13 0
951.20 0
951.27 0
951.34 0
951.41 0
951.48 0
951.55 0
951.62 0
951.69 0
951.76 0
951.84 0
951.91 0
951.98 0
952.05 0
952.12 0
952.19 0
952.26 0
952.33 0
952.40 0
952.47 0
952.54 0
952.61 0
952.68 0
952.76 0
952.83 0
952.90 0
952.97 0
953.04 0
953.11 0
953.18 0
953.25 0
953.32 0
953.39 0
953.46 0
953.53 0
953.61 0
953.68 0
953.75 0
953.82 0
953.89 0
953.96 0
954.03 0
954.10 0
954.17 0
954.24 0
954.31 0
954.38 0
954.46 0
954.53 0
954.60 0
954.67 0
954.74 0
954.81 0
954.88 0
954.95 0
955.02 0
955.09 0
955.16 0
955.24 0
955.31 0
955.38 0
955.45 0
955.52 0
955.59 0
955.66 0
955.73 0
955.80 0
955.87 0
955.94 0
956.02 0
956.09 0
956.16 0
956.23 0
956.30 0
956.37 0
956.44 0
956.51 0
956.58 0
956.65 0
956.72 0
956.80 0
956.87 0
956.94 0
957.01 0
957.08 0
957.15 0
957.22 0
957.29 0
957.36 0
957.43 0
957.50 0
957.58 0
957.65 0
957.72 0
957.79 0
957.86 0
957.93 0
958.00 0
958.07 0
958.14 0
958.21 0
958.29 0
958.36 0
958.43 0
958.50 0
958.57 0
958.64 0
958.71 0
958.78 0
958.85 0
958.92 0
959.00 0
959.07 0
959.14 0
959.21 0
959.28 0
959.35 0
959.42 0
959.49 0
959.56 0
959.64 0
959.71 0
959.78 0
959.85 0
959.92 0
959.99 0
960.06 0
960.13 0
960.20 0
960.27 0
960.35 0
960.42 0
960.49 0
960.56 0
960.63 0
960.70 0
960.77 0
960.84 0
960.91 0
960.99 0
961.06 0
961.13 0
961.20 0
961.27 0
961.34 0
961.41 0
961.48 0
961.55 0
961.63 0
961.70 0
961.77 0
961.84 0
961.91 0
961.98 0
962.05 0
962.12 0
962.19 0
962.27 0
962.34 0
962.41 0
962.48 0
962.55 0
962.62 0
962.69 0
962.76 0
962.84 0
962.91 0
962.98 0
963.05 0
963.12 0
963.19 0
963.26 0
963.33 0
963.40 0
963.48 0
963.55 0
963.62 0
963.69 0
963.76 0
963.83 0
963.90 0
963.97 0
964.05 0
964.12 0
964.19 0
964.26 0
964.33 0
964.40 0
964.47 0
964.54 0
964.62 0
964.69 0
964.76 0
964.83 0
964.90 0
964.97 0
965.04 0
965.11 0
965.19 0
965.26 0
965.33 0
965.40 0
965.47 0
965.54 0
965.61 0
965.68 0
965.76 0
965.83 0
965.90 0
965.97 0
966.04 0
966.11 0
966.18 0
966.25 0
966.33 0
966.40 0
966.47 0
966.54 0
966.61 0
966.68 0
966.75 0
966.82 0
966.90 0
966.97 0
967.04 0
967.11 0
967.18 0
967.25 0
967.32 0
967.40 0
967.47 0
967.54 0
967.61 0
967.68 0
967.75 0
967.82 0
967.89 0
967.97 0
968.04 0
968.11 0
968.18 0
968.25 0
968.32 0
968.39 0
968.47 0
968.54 0
968.61 0
968.68 0
968.75 0
968.82 0
968.89 0
968.97 0
969.04 0
969.11 0
969.18 0
969.25 0
969.32 0
969.39 0
969.47 0
969.54 0
969.61 0
969.68 0
969.75 0
969.82 0
969.89 0
969.97 0
970.04 0
970.11 0
970.18 0
970.25 0
970.32 0
970.39 0
970.47 0
970.54 0
970.61 0
970.68 0
970.75 0
970.82 0
970.89 0
970.97 0
971.04 0
971.11 0
971.18 0
971.25 0
971.32 0
971.39 0
971.47 0
971.54 0
971.61 0
971.68 0
971.75 0
971.82 0
971.89 0
971.97 0
972.04 0
972.11 0
972.18 0
972.25 0
972.32 0
972.40 0
972.47 0
972.54 0
972.61 0
972.68 0
972.75 0
972.82 0
972.90 0
972.97 0
973.04 0
973.11 0
973.18 0
973.25 0
973.33 0
973.40 0
973.47 0
973.54 0
973.61 0
973.68 0
973.75 0
973.83 0
973.90 0
973.97 0
974.04 0
974.11 0
974.18 0
974.26 0
974.33 0
974.40 0
974.47 0
974.54 0
974.61 0
974.69 0
974.76 0
974.83 0
974.90 0
974.97 0
975.04 0
975.12 0
975.19 0
975.26 0
975.33 0
975.40 0
975.47 0
975.54 0
975.62 0
975.69 0
975.76 0
975.83 0
975.90 0
975.97 0
976.05 0
976.12 0
976.19 0
976.26 0
976.33 0
976.40 0
976.48 0
976.55 0
976.62 0
976.69 0
976.76 0
976.83 0
976.91 0
976.98 0
977.05 0
977.12 0
977.19 0
977.26 0
977.34 0
977.41 0
977.48 0
977.55 0
977.62 0
977.70 0
977.77 0
977.84 0
977.91 0
977.98 0
978.05 0
978.13 0
978.20 0
978.27 0
978.34 0
978.41 0
978.48 0
978.56 0
978.63 0
978.70 0
978.77 0
978.84 0
978.91 0
978.99 0
979.06 0
979.13 0
979.20 0
979.27 0
979.35 0
979.42 0
979.49 0
979.56 0
979.63 0
979.70 0
979.78 0
979.85 0
979.92 0
979.99 0
980.06 0
980.13 0
980.21 0
980.28 0
980.35 0
980.42 0
980.49 0
980.57 0
980.64 0
980.71 0
980.78 0
980.85 0
980.93 0
981.00 0
981.07 0
981.14 0
981.21 0
981.28 0
981.36 0
981.43 0
981.50 0
981.57 0
981.64 0
981.72 0
981.79 0
981.86 0
981.93 0
982.00 0
982.07 0
982.15 0
982.22 0
982.29 0
982.36 0
982.43 0
982.51 0
982.58 0
982.65 0
982.72 0
982.79 0
982.87 0
982.94 0
983.01 0
983.08 0
983.15 0
983.23 0
983.30 0
983.37 0
983.44 0
983.51 0
983.58 0
983.66 0
983.73 0
983.80 0
983.87 0
983.94 0
984.02 0
984.09 0
984.16 0
984.23 0
984.30 0
984.38 0
984.45 0
984.52 0
984.59 0
984.66 0
984.74 0
984.81 0
984.88 0
984.95 0
985.02 0
985.10 0
985.17 0
985.24 0
985.31 0
985.38 0
985.46 0
985.53 0
985.60 0
985.67 0
985.74 0
985.82 0
985.89 0
985.96 0
986.03 0
986.10 0
986.18 0
986.25 0
986.32 0
986.39 0
986.46 0
986.54 0
986.61 0
986.68 0
986.75 0
986.82 0
986.90 0
986.97 0
987.04 0
987.11 0
987.18 0
987.26 0
987.33 0
987.40 0
987.47 0
987.54 0
987.62 0
987.69 0
987.76 0
987.83 0
987.91 0
987.98 0
988.05 0
988.12 0
988.19 0
988.27 0
988.34 0
988.41 0
988.48 0
988.55 0
988.63 0
988.70 0
988.77 0
988.84 0
988.91 0
988.99 0
989.06 0
989.13 0
989.20 0
989.28 0
989.35 0
989.42 0
989.49 0
989.56 0
989.64 0
989.71 0
989.78 0
989.85 0
989.92 0
990.00 0
990.07 0
990.14 0
990.21 0
990.29 0
990.36 0
990.43 0
990.50 0
990.57 0
990.65 0
990.72 0
990.79 0
990.86 0
990.94 0
991.01 0
991.08 0
991.15 0
991.22 0
991.30 0
991.37 0
991.44 0
991.51 0
991.59 0
991.66 0
991.73 0
991.80 0
991.87 0
991.95 0
992.02 0
992.09 0
992.16 0
992.24 0
992.31 0
992.38 0
992.45 0
992.52 0
992.60 0
992.67 0
992.74 0
992.81 0
992.89 0
992.96 0
993.03 0
993.10 0
993.17 0
993.25 0
993.32 0
993.39 0
993.46 0
993.54 0
993.61 0
993.68 0
993.75 0
993.83 0
993.90 0
993.97 0
994.04 0
994.11 0
994.19 0
994.26 0
994.33 0
994.40 0
994.48 0
994.55 0
994.62 0
994.69 0
994.77 0
994.84 0
994.91 0
994.98 0
995.06 0
995.13 0
995.20 0
995.27 0
995.34 0
995.42 0
995.49 0
995.56 0
995.63 0
995.71 0
995.78 0
995.85 0
995.92 0
996.00 0
996.07 0
996.14 0
996.21 0
996.29 0
996.36 0
996.43 0
996.50 0
996.57 0
996.65 0
996.72 0
996.79 0
996.86 0
996.94 0
997.01 0
997.08 0
997.15 0
997.23 0
997.30 0
997.37 0
997.44 0
997.52 0
997.59 0
997.66 0
997.73 0
997.81 0
997.88 0
997.95 0
998.02 0
998.10 0
998.17 0
998.24 0
998.31 0
998.39 0
998.46 0
998.53 0
998.60 0
998.68 0
998.75 0
998.82 0
998.89 0
998.97 0
999.04 0
999.11 0
999.18 0
999.26 0
999.33 0
999.40 0
999.47 0
999.55 0
999.62 0
999.69 0
999.76 0
999.84 0
999.91 0
999.98 0
1000.05 0
1000.13 0
1000.20 0
1000.27 0
1000.34 0
1000.42 0
1000.49 0
1000.56 0
1000.63 0
1000.71 0
1000.78 0
1000.85 0
1000.92 0
1001.00 0
1001.07 0
1001.14 0
1001.21 0
1001.29 0
1001.36 0
1001.43 0
1001.50 0
1001.58 0
1001.65 0
1001.72 0
1001.79 0
1001.87 0
1001.94 0
1002.01 0
1002.09 0
1002.16 0
1002.23 0
1002.30 0
1002.38 0
1002.45 0
1002.52 0
1002.59 0
1002.67 0
1002.74 0
1002.81 0
1002.88 0
1002.96 0
1003.03 0
1003.10 0
1003.17 0
1003.25 0
1003.32 0
1003.39 0
1003.47 0
1003.54 0
1003.61 0
1003.68 0
1003.76 0
1003.83 0
1003.90 0
1003.97 0
1004.05 0
1004.12 0
1004.19 0
1004.26 0
1004.34 0
1004.41 0
1004.48 0
1004.56 0
1004.63 0
1004.70 0
1004.77 0
1004.85 0
1004.92 1
1004.99 1
1005.06 1
1005.14 1
1005.21 0
1005.28 0
1005.36 0
1005.43 0
1005.50 0
1005.57 0
1005.65 0
1005.72 0
1005.79 0
1005.86 0
1005.94 0
1006.01 0
1006.08 0
1006.16 0
1006.23 0
1006.30 0
1006.37 0
1006.45 0
1006.52 0
1006.59 0
1006.66 0
1006.74 0
1006.81 0
1006.88 0
1006.96 0
1007.03 0
1007.10 0
1007.17 0
1007.25 0
1007.32 0
1007.39 0
1007.47 0
1007.54 0
1007.61 0
1007.68 0
1007.76 0
1007.83 0
1007.90 0
1007.97 0
1008.05 0
1008.12 0
1008.19 0
1008.27 0
1008.34 0
1008.41 0
1008.48 0
1008.56 0
1008.63 0
1008.70 0
1008.78 0
1008.85 0
1008.92 0
1008.99 0
1009.07 0
1009.14 0
1009.21 0
1009.29 0
1009.36 0
1009.43 0
1009.50 0
1009.58 0
1009.65 0
1009.72 0
1009.80 0
1009.87 0
1009.94 0
1010.01 0
1010.09 0
1010.16 0
1010.23 0
1010.31 0
1010.38 0
1010.45 0
1010.53 0
1010.60 0
1010.67 0
1010.74 0
1010.82 0
1010.89 0
1010.96 0
1011.04 0
1011.11 0
1011.18 0
1011.25 0
1011.33 0
1011.40 0
1011.47 0
1011.55 0
1011.62 0
1011.69 0
1011.77 0
1011.84 0
1011.91 0
1011.98 0
1012.06 0
1012.13 1
1012.20 1
1012.28 1
1012.35 1
1012.42 0
1012.49 0
1012.57 0
1012.64 0
1012.71 0
1012.79 0
1012.86 0
1012.93 0
1013.01 0
1013.08 0
1013.15 0
1013.22 0
1013.30 0
1013.37 0
1013.44 0
1013.52 0
1013.59 0
1013.66 0
1013.74 0
1013.81 0
1013.88 0
1013.95 0
1014.03 0
1014.10 0
1014.17 0
1014.25 0
1014.32 0
1014.39 0
1014.47 0
1014.54 0
1014.61 0
1014.69 0
1014.76 0
1014.83 1
1014.90 1
1014.98 1
1015.05 1
1015.12 1
1015.20 1
1015.27 1
1015.34 1
1015.42 1
1015.49 0
1015.56 0
1015.64 0
1015.71 0
1015.78 0
1015.85 0
1015.93 0
1016.00 0
1016.07 0
1016.15 0
1016.22 0
1016.29 0
1016.37 0
1016.44 0
1016.51 0
1016.59 0
1016.66 0
1016.73 0
1016.81 0
1016.88 0
1016.95 0
1017.02 0
1017.10 0
1017.17 0
1017.24 0
1017.32 0
1017.39 0
1017.46 0
1017.54 0
1017.61 0
1017.68 0
1017.76 0
1017.83 0
1017.90 0
1017.98 0
1018.05 0
1018.12 0
1018.20 0
1018.27 0
1018.34 0
1018.41 0
1018.49 0
1018.56 0
1018.63 0
1018.71 0
1018.78 0
1018.85 0
1018.93 0
1019.00 1
1019.07 1
1019.15 1
1019.22 1
1019.29 1
1019.37 1
1019.44 1
1019.51 1
1019.59 1
1019.66 1
1019.73 1
1019.81 0
1019.88 0
1019.95 0
1020.03 0
1020.10 0
1020.17 0
1020.25 0
1020.32 0
1020.39 1
1020.47 1
1020.54 1
1020.61 1
1020.69 1
1020.76 1
1020.83 1
1020.90 0
1020.98 0
1021.05 0
1021.12 0
1021.20 0
1021.27 0
1021.34 0
1021.42 0
1021.49 0
1021.56 0
1021.64 0
1021.71 0
1021.78 0
1021.86 1
1021.93 1
1022.00 1
1022.08 1
1022.15 1
1022.22 0
1022.30 0
1022.37 0
1022.44 0
1022.52 0
1022.59 0
1022.66 0
1022.74 0
1022.81 1
1022.88 1
1022.96 1
1023.03 1
1023.10 1
1023.18 1
1023.25 1
1023.32 1
1023.40 1
1023.47 0
1023.54 0
1023.62 0
1023.69 0
1023.77 0
1023.84 0
1023.91 0
1023.99 0
1024.06 0
1024.13 0
1024.21 0
1024.28 0
1024.35 0
1024.43 0
1024.50 0
1024.57 0
1024.65 0
1024.72 0
1024.79 0
1024.87 0
1024.94 0
1025.01 0
1025.09 0
1025.16 0
1025.23 0
1025.31 0
1025.38 0
1025.45 0
1025.53 0
1025.60 0
1025.67 0
1025.75 0
1025.82 0
1025.89 0
1025.97 0
1026.04 0
1026.11 1
1026.19 1
1026.26 1
1026.34 1
1026.41 1
1026.48 0
1026.56 0
1026.63 0
1026.70 0
1026.78 0
1026.85 0
1026.92 0
1027.00 1
1027.07 0
1027.14 0
1027.22 0
1027.29 0
1027.36 0
1027.44 0
1027.51 0
1027.58 0
1027.66 0
1027.73 1
1027.81 1
1027.88 1
1027.95 1
1028.03 1
1028.10 1
1028.17 1
1028.25 1
1028.32 1
1028.39 1
1028.47 1
1028.54 1
1028.61 0
1028.69 0
1028.76 0
1028.83 0
1028.91 0
1028.98 0
1029.06 0
1029.13 0
1029.20 0
1029.28 0
1029.35 0
1029.42 0
1029.50 0
1029.57 0
1029.64 0
1029.72 0
1029.79 0
1029.87 0
1029.94 0
1030.01 0
1030.09 0
1030.16 0
1030.23 0
1030.31 0
1030.38 0
1030.45 0
1030.53 0
1030.60 0
1030.67 0
1030.75 0
1030.82 0
1030.90 0
1030.97 0
1031.04 0
1031.12 0
1031.19 0
1031.26 0
1031.34 1
1031.41 1
1031.49 1
1031.56 1
1031.63 1
1031.71 1
1031.78 1
1031.85 1
1031.93 1
1032.00 0
1032.07 0
1032.15 0
1032.22 0
1032.30 0
1032.37 0
1032.44 0
1032.52 0
1032.59 0
1032.66 1
1032.74 1
1032.81 1
1032.89 1
1032.96 1
1033.03 1
1033.11 1
1033.18 1
1033.25 1
1033.33 1
1033.40 1
1033.47 1
1033.55 1
1033.62 1
1033.70 1
1033.77 1
1033.84 1
1033.92 1
1033.99 1
1034.06 1
1034.14 1
1034.21 1
1034.29 1
1034.36 1
1034.43 1
1034.51 1
1034.58 1
1034.65 1
1034.73 1
1034.80 1
1034.88 1
1034.95 1
1035.02 1
1035.10 1
1035.17 1
1035.25 1
1035.32 1
1035.39 1
1035.47 1
1035.54 1
1035.61 1
1035.69 1
1035.76 1
1035.84 1
1035.91 1
1035.98 1
1036.06 1
1036.13 1
1036.20 1
1036.28 1
1036.35 1
1036.43 1
1036.50 1
1036.57 1
1036.65 1
1036.72 1
1036.80 2
1036.87 1
1036.94 1
1037.02 1
1037.09 1
1037.16 1
1037.24 1
1037.31 1
1037.39 1
1037.46 1
1037.53 1
1037.61 1
1037.68 1
1037.76 2
1037.83 2
1037.90 2
1037.98 1
1038.05 1
1038.13 1
1038.20 1
1038.27 1
1038.35 1
1038.42 1
1038.49 1
1038.57 1
1038.64 1
1038.72 2
1038.79 2
1038.86 2
1038.94 2
1039.01 2
1039.09 2
1039.16 2
1039.23 2
1039.31 2
1039.38 2
1039.46 1
1039.53 1
1039.60 1
1039.68 1
1039.75 1
1039.83 1
1039.90 0
1039.97 0
1040.05 0
1040.12 0
1040.20 1
1040.27 1
1040.34 1
1040.42 1
1040.49 1
1040.57 0
1040.64 0
1040.71 0
1040.79 0
1040.86 0
1040.94 1
1041.01 1
1041.08 1
1041.16 2
1041.23 2
1041.31 3
1041.38 3
1041.45 3
1041.53 3
1041.60 3
1041.68 3
1041.75 2
1041.82 2
1041.90 2
1041.97 2
1042.05 1
1042.12 1
1042.19 1
1042.27 1
1042.34 1
1042.42 1
1042.49 1
1042.56 1
1042.64 1
1042.71 1
1042.79 1
1042.86 1
1042.93 1
1043.01 1
1043.08 1
1043.16 1
1043.23 1
1043.30 1
1043.38 1
1043.45 1
1043.53 1
1043.60 1
1043.68 1
1043.75 1
1043.82 1
1043.90 1
1043.97 1
1044.05 2
1044.12 2
1044.19 2
1044.27 2
1044.34 2
1044.42 2
1044.49 2
1044.56 1
1044.64 1
1044.71 1
1044.79 1
1044.86 1
1044.94 1
1045.01 1
1045.08 1
1045.16 1
1045.23 1
1045.31 1
1045.38 1
1045.45 1
1045.53 1
1045.60 1
1045.68 1
1045.75 1
1045.83 1
1045.90 1
1045.97 1
1046.05 1
1046.12 1
1046.20 1
1046.27 1
1046.34 1
1046.42 1
1046.49 1
1046.57 1
1046.64 1
1046.72 1
1046.79 1
1046.86 1
1046.94 1
1047.01 1
1047.09 1
1047.16 1
1047.23 1
1047.31 1
1047.38 1
1047.46 1
1047.53 1
1047.61 1
1047.68 1
1047.75 1
1047.83 1
1047.90 2
1047.98 2
1048.05 2
1048.13 2
1048.20 2
1048.27 2
1048.35 1
1048.42 1
1048.50 1
1048.57 2
1048.65 2
1048.72 2
1048.79 2
1048.87 2
1048.94 2
1049.02 2
1049.09 1
1049.17 1
1049.24 1
1049.31 0
1049.39 0
1049.46 0
1049.54 0
1049.61 0
1049.69 1
1049.76 0
1049.83 0
1049.91 0
1049.98 0
1050.06 0
1050.13 0
1050.21 0
1050.28 0
1050.35 1
1050.43 1
1050.50 1
1050.58 1
1050.65 1
1050.73 1
1050.80 1
1050.87 1
1050.95 1
1051.02 1
1051.10 1
1051.17 2
1051.25 2
1051.32 2
1051.40 2
1051.47 2
1051.54 2
1051.62 2
1051.69 2
1051.77 2
1051.84 2
1051.92 2
1051.99 2
1052.06 2
1052.14 2
1052.21 2
1052.29 1
1052.36 1
1052.44 1
1052.51 1
1052.59 1
1052.66 1
1052.73 1
1052.81 0
1052.88 0
1052.96 0
1053.03 0
1053.11 0
1053.18 0
1053.26 0
1053.33 0
1053.40 0
1053.48 0
1053.55 0
1053.63 1
1053.70 1
1053.78 1
1053.85 1
1053.93 1
1054.00 2
1054.07 2
1054.15 2
1054.22 2
1054.30 2
1054.37 2
1054.45 2
1054.52 2
1054.60 1
1054.67 1
1054.74 1
1054.82 1
1054.89 1
1054.97 1
1055.04 1
1055.12 1
1055.19 1
1055.27 1
1055.34 1
1055.42 1
1055.49 1
1055.56 1
1055.64 1
1055.71 0
1055.79 0
1055.86 0
1055.94 0
1056.01 0
1056.09 0
1056.16 0
1056.24 0
1056.31 0
1056.38 0
1056.46 0
1056.53 0
1056.61 0
1056.68 0
1056.76 0
1056.83 0
1056.91 0
1056.98 0
1057.06 0
1057.13 0
1057.20 1
1057.28 1
1057.35 1
1057.43 2
1057.50 2
1057.58 2
1057.65 2
1057.73 1
1057.80 1
1057.88 1
1057.95 0
1058.02 0
1058.10 0
1058.17 0
1058.25 0
1058.32 0
1058.40 0
1058.47 0
1058.55 0
1058.62 1
1058.70 1
1058.77 1
1058.85 1
1058.92 1
1058.99 1
1059.07 1
1059.14 2
1059.22 2
1059.29 2
1059.37 2
1059.44 2
1059.52 2
1059.59 2
1059.67 1
1059.74 1
1059.82 1
1059.89 2
1059.97 2
1060.04 2
1060.11 3
1060.19 3
1060.26 4
1060.34 4
1060.41 4
1060.49 4
1060.56 4
1060.64 4
1060.71 4
1060.79 4
1060.86 4
1060.94 4
1061.01 3
1061.09 3
1061.16 2
1061.24 2
1061.31 1
1061.38 1
1061.46 0
1061.53 0
1061.61 0
1061.68 1
1061.76 1
1061.83 2
1061.91 2
1061.98 3
1062.06 3
1062.13 3
1062.21 3
1062.28 3
1062.36 3
1062.43 2
1062.51 2
1062.58 2
1062.66 2
1062.73 2
1062.80 3
1062.88 3
1062.95 3
1063.03 3
1063.10 3
1063.18 4
1063.25 4
1063.33 4
1063.40 5
1063.48 5
1063.55 5
1063.63 4
1063.70 4
1063.78 3
1063.85 3
1063.93 2
1064.00 2
1064.08 2
1064.15 2
1064.23 2
1064.30 3
1064.38 3
1064.45 3
1064.53 3
1064.60 3
1064.67 4
1064.75 4
1064.82 4
1064.90 4
1064.97 3
1065.05 3
1065.12 3
1065.20 3
1065.27 3
1065.35 3
1065.42 3
1065.50 3
1065.57 4
1065.65 4
1065.72 4
1065.80 3
1065.87 3
1065.95 3
1066.02 3
1066.10 3
1066.17 3
1066.25 3
1066.32 3
1066.40 3
1066.47 3
1066.55 2
1066.62 2
1066.70 2
1066.77 2
1066.85 1
1066.92 1
1067.00 2
1067.07 2
1067.15 2
1067.22 2
1067.30 2
1067.37 3
1067.45 3
1067.52 3
1067.60 3
1067.67 3
1067.75 2
1067.82 2
1067.90 2
1067.97 2
1068.05 1
1068.12 1
1068.20 1
1068.27 1
1068.35 1
1068.42 1
1068.50 1
1068.57 1
1068.65 1
1068.72 1
1068.79 1
1068.87 1
1068.94 1
1069.02 1
1069.09 1
1069.17 1
1069.24 1
1069.32 1
1069.39 1
1069.47 1
1069.54 1
1069.62 1
1069.69 1
1069.77 1
1069.85 1
1069.92 1
1070.00 1
1070.07 2
1070.15 2
1070.22 2
1070.30 2
1070.37 2
1070.45 2
1070.52 2
1070.60 1
1070.67 1
1070.75 1
1070.82 1
1070.90 1
1070.97 1
1071.05 1
1071.12 1
1071.20 1
1071.27 0
1071.35 0
1071.42 0
1071.50 0
1071.57 1
1071.65 1
1071.72 2
1071.80 2
1071.87 3
1071.95 3
1072.02 3
1072.10 3
1072.17 3
1072.25 3
1072.32 2
1072.40 2
1072.47 1
1072.55 1
1072.62 1
1072.70 1
1072.77 1
1072.85 1
1072.92 2
1073.00 2
1073.07 2
1073.15 2
1073.22 2
1073.30 2
1073.37 2
1073.45 2
1073.52 3
1073.60 3
1073.67 3
1073.75 3
1073.82 3
1073.90 3
1073.98 3
1074.05 2
1074.13 2
1074.20 2
1074.28 2
1074.35 3
1074.43 3
1074.50 3
1074.58 3
1074.65 3
1074.73 3
1074.80 2
1074.88 2
1074.95 2
1075.03 2
1075.10 2
1075.18 2
1075.25 2
1075.33 3
1075.40 3
1075.48 3
1075.55 3
1075.63 3
1075.70 2
1075.78 2
1075.85 1
1075.93 1
1076.01 1
1076.08 0
1076.16 0
1076.23 0
1076.31 0
1076.38 0
1076.46 0
1076.53 0
1076.61 1
1076.68 1
1076.76 1
1076.83 1
1076.91 2
1076.98 2
1077.06 3
1077.13 3
1077.21 3
1077.28 4
1077.36 4
1077.44 4
1077.51 4
1077.59 4
1077.66 4
1077.74 4
1077.81 4
1077.89 3
1077.96 3
1078.04 3
1078.11 2
1078.19 2
1078.26 2
1078.34 2
1078.41 2
1078.49 2
1078.56 2
1078.64 2
1078.72 3
1078.79 3
1078.87 3
1078.94 4
1079.02 4
1079.09 4
1079.17 5
1079.24 5
1079.32 5
1079.39 5
1079.47 4
1079.54 4
1079.62 3
1079.70 3
1079.77 2
1079.85 2
1079.92 2
1080.00 1
1080.07 1
1080.15 2
1080.22 2
1080.30 2
1080.37 2
1080.45 2
1080.52 1
1080.60 1
1080.68 1
1080.75 1
1080.83 2
1080.90 2
1080.98 2
1081.05 3
1081.13 3
1081.20 3
1081.28 4
1081.35 4
1081.43 3
1081.50 3
1081.58 3
1081.66 2
1081.73 2
1081.81 2
1081.88 2
1081.96 1
1082.03 1
1082.11 1
1082.18 1
1082.26 1
1082.33 2
1082.41 2
1082.49 2
1082.56 2
1082.64 3
1082.71 3
1082.79 3
1082.86 4
1082.94 4
1083.01 4
1083.09 4
1083.16 3
1083.24 3
1083.32 2
1083.39 2
1083.47 1
1083.54 1
1083.62 0
1083.69 0
1083.77 0
1083.84 0
1083.92 0
1084.00 0
1084.07 0
1084.15 0
1084.22 0
1084.30 0
1084.37 0
1084.45 0
1084.52 1
1084.60 2
1084.67 2
1084.75 3
1084.83 3
1084.90 3
1084.98 2
1085.05 2
1085.13 2
1085.20 1
1085.28 1
1085.35 1
1085.43 1
1085.51 1
1085.58 2
1085.66 2
1085.73 1
1085.81 1
1085.88 1
1085.96 2
1086.03 2
1086.11 2
1086.19 2
1086.26 2
1086.34 3
1086.41 3
1086.49 4
1086.56 4
1086.64 4
1086.72 4
1086.79 4
1086.87 4
1086.94 4
1087.02 3
1087.09 3
1087.17 3
1087.24 3
1087.32 4
1087.40 4
1087.47 4
1087.55 4
1087.62 4
1087.70 4
1087.77 3
1087.85 2
1087.93 2
1088.00 1
1088.08 1
1088.15 1
1088.23 1
1088.30 2
1088.38 2
1088.46 3
1088.53 3
1088.61 4
1088.68 4
1088.76 3
1088.83 3
1088.91 3
1088.98 3
1089.06 3
1089.14 3
1089.21 3
1089.29 4
1089.36 4
1089.44 4
1089.51 4
1089.59 5
1089.67 5
1089.74 5
1089.82 6
1089.89 6
1089.97 7
1090.04 8
1090.12 8
1090.20 8
1090.27 9
1090.35 9
1090.42 9
1090.50 8
1090.57 8
1090.65 8
1090.73 7
1090.80 7
1090.88 7
1090.95 6
1091.03 6
1091.11 5
1091.18 5
1091.26 4
1091.33 3
1091.41 3
1091.48 3
1091.56 2
1091.64 2
1091.71 2
1091.79 2
1091.86 2
1091.94 2
1092.01 2
1092.09 2
1092.17 3
1092.24 3
1092.32 3
1092.39 4
1092.47 5
1092.55 5
1092.62 6
1092.70 7
1092.77 7
1092.85 6
1092.92 6
1093.00 5
1093.08 5
1093.15 5
1093.23 5
1093.30 6
1093.38 7
1093.45 7
1093.53 8
1093.61 8
1093.68 7
1093.76 7
1093.83 6
1093.91 5
1093.99 5
1094.06 5
1094.14 5
1094.21 5
1094.29 4
1094.37 4
1094.44 4
1094.52 4
1094.59 4
1094.67 4
1094.74 5
1094.82 5
1094.90 6
1094.97 6
1095.05 6
1095.12 6
1095.20 6
1095.28 6
1095.35 6
1095.43 6
1095.50 6
1095.58 6
1095.66 6
1095.73 6
1095.81 5
1095.88 5
1095.96 4
1096.04 3
1096.11 3
1096.19 3
1096.26 2
1096.34 3
1096.41 3
1096.49 3
1096.57 3
1096.64 4
1096.72 4
1096.79 3
1096.87 3
1096.95 3
1097.02 2
1097.10 2
1097.17 2
1097.25 2
1097.33 2
1097.40 2
1097.48 1
1097.55 1
1097.63 0
1097.71 0
1097.78 0
1097.86 0
1097.93 0
1098.01 0
1098.09 0
1098.16 0
1098.24 1
1098.31 1
1098.39 1
1098.47 1
1098.54 1
1098.62 1
1098.69 0
1098.77 0
1098.85 0
1098.92 0
1099.00 0
1099.07 0
1099.15 0
1099.23 0
1099.30 0
1099.38 0
1099.45 0
1099.53 1
1099.61 1
1099.68 2
1099.76 2
1099.84 2
1099.91 2
1099.99 3
1100.06 3
1100.14 3
1100.22 4
1100.29 4
1100.37 5
1100.44 5
1100.52 5
1100.60 6
1100.67 6
1100.75 6
1100.82 6
1100.90 6
1100.98 6
1101.05 6
1101.13 6
1101.20 7
1101.28 7
1101.36 7
1101.43 7
1101.51 7
1101.59 7
1101.66 6
1101.74 5
1101.81 5
1101.89 4
1101.97 4
1102.04 3
1102.12 3
1102.19 3
1102.27 3
1102.35 3
1102.42 3
1102.50 2
1102.58 2
1102.65 1
1102.73 1
1102.80 1
1102.88 0
1102.96 1
1103.03 1
1103.11 1
1103.18 2
1103.26 2
1103.34 3
1103.41 3
1103.49 3
1103.57 4
1103.64 4
1103.72 4
1103.79 3
1103.87 3
1103.95 2
1104.02 2
1104.10 2
1104.17 2
1104.25 2
1104.33 2
1104.40 2
1104.48 2
1104.56 2
1104.63 2
1104.71 2
1104.78 2
1104.86 2
1104.94 3
1105.01 3
1105.09 4
1105.17 4
1105.24 4
1105.32 4
1105.39 4
1105.47 4
1105.55 4
1105.62 4
1105.70 4
1105.78 4
1105.85 4
1105.93 3
1106.00 4
1106.08 4
1106.16 5
1106.23 6
1106.31 7
1106.39 8
1106.46 9
1106.54 9
1106.62 9
1106.69 8
1106.77 7
1106.84 6
1106.92 4
1107.00 3
1107.07 2
1107.15 1
1107.23 1
1107.30 0
1107.38 0
1107.45 1
1107.53 1
1107.61 1
1107.68 1
1107.76 1
1107.84 1
1107.91 1
1107.99 1
1108.07 2
1108.14 2
1108.22 3
1108.29 5
1108.37 6
1108.45 7
1108.52 8
1108.60 9
1108.68 9
1108.75 9
1108.83 9
1108.91 8
1108.98 7
1109.06 6
1109.13 5
1109.21 4
1109.29 2
1109.36 2
1109.44 1
1109.52 1
1109.59 1
1109.67 2
1109.75 3
1109.82 3
1109.90 4
1109.97 4
1110.05 4
1110.13 5
1110.20 5
1110.28 5
1110.36 5
1110.43 5
1110.51 5
1110.59 5
1110.66 5
1110.74 5
1110.82 4
1110.89 4
1110.97 4
1111.04 4
1111.12 4
1111.20 5
1111.27 6
1111.35 7
1111.43 7
1111.50 8
1111.58 9
1111.66 9
1111.73 9
1111.81 9
1111.89 9
1111.96 9
1112.04 9
1112.12 9
1112.19 9
1112.27 9
1112.34 8
1112.42 7
1112.50 7
1112.57 6
1112.65 5
1112.73 4
1112.80 4
1112.88 4
1112.96 4
1113.03 4
1113.11 4
1113.19 4
1113.26 4
1113.34 4
1113.42 3
1113.49 2
1113.57 2
1113.65 1
1113.72 0
1113.80 0
1113.88 0
1113.95 0
1114.03 0
1114.10 0
1114.18 1
1114.26 1
1114.33 2
1114.41 3
1114.49 3
1114.56 4
1114.64 5
1114.72 6
1114.79 6
1114.87 6
1114.95 6
1115.02 6
1115.10 5
1115.18 4
1115.25 4
1115.33 3
1115.41 2
1115.48 2
1115.56 2
1115.64 1
1115.71 1
1115.79 0
1115.87 0
1115.94 0
1116.02 0
1116.10 0
1116.17 0
1116.25 0
1116.33 0
1116.40 0
1116.48 0
1116.56 0
1116.63 1
1116.71 1
1116.79 2
1116.86 2
1116.94 3
1117.02 3
1117.09 4
1117.17 5
1117.25 6
1117.32 7
1117.40 8
1117.48 8
1117.55 9
1117.63 9
1117.71 8
1117.78 8
1117.86 7
1117.94 6
1118.01 5
1118.09 5
1118.17 4
1118.24 4
1118.32 4
1118.40 5
1118.47 6
1118.55 6
1118.63 7
1118.70 7
1118.78 7
1118.86 7
1118.93 7
1119.01 7
1119.09 7
1119.16 8
1119.24 8
1119.32 8
1119.39 8
1119.47 8
1119.55 9
1119.62 9
1119.70 9
1119.78 9
1119.85 9
1119.93 9
1120.01 8
1120.08 7
1120.16 6
1120.24 5
1120.31 3
1120.39 2
1120.47 1
1120.54 0
1120.62 0
1120.70 0
1120.78 0
1120.85 0
1120.93 0
1121.01 0
1121.08 1
1121.16 2
1121.24 3
1121.31 4
1121.39 4
1121.47 4
1121.54 4
1121.62 3
1121.70 3
1121.77 3
1121.85 2
1121.93 2
1122.00 2
1122.08 3
1122.16 3
1122.23 3
1122.31 3
1122.39 3
1122.47 4
1122.54 5
1122.62 6
1122.70 7
1122.77 8
1122.85 9
1122.93 9
1123.00 9
1123.08 9
1123.16 8
1123.23 8
1123.31 7
1123.39 7
1123.46 6
1123.54 6
1123.62 6
1123.69 6
1123.77 6
1123.85 6
1123.93 7
1124.00 7
1124.08 6
1124.16 6
1124.23 6
1124.31 5
1124.39 5
1124.46 6
1124.54 6
1124.62 7
1124.69 7
1124.77 8
1124.85 8
1124.93 8
1125.00 7
1125.08 6
1125.16 5
1125.23 4
1125.31 4
1125.39 3
1125.46 4
1125.54 4
1125.62 5
1125.69 5
1125.77 6
1125.85 6
1125.93 5
1126.00 5
1126.08 4
1126.16 3
1126.23 2
1126.31 2
1126.39 2
1126.46 3
1126.54 3
1126.62 3
1126.70 3
1126.77 3
1126.85 2
1126.93 2
1127.00 1
1127.08 1
1127.16 2
1127.23 2
1127.31 2
1127.39 3
1127.47 3
1127.54 3
1127.62 3
1127.70 2
1127.77 2
1127.85 2
1127.93 3
1128.00 3
1128.08 3
1128.16 3
1128.24 3
1128.31 3
1128.39 3
1128.47 2
1128.54 2
1128.62 3
1128.70 3
1128.78 3
1128.85 4
1128.93 4
1129.01 5
1129.08 5
1129.16 6
1129.24 7
1129.31 8
1129.39 9
1129.47 10
1129.55 11
1129.62 11
1129.70 11
1129.78 11
1129.85 11
1129.93 11
1130.01 11
1130.09 12
1130.16 12
1130.24 13
1130.32 14
1130.39 14
1130.47 15
1130.55 15
1130.63 15
1130.70 14
1130.78 13
1130.86 12
1130.93 10
1131.01 8
1131.09 6
1131.17 4
1131.24 3
1131.32 3
1131.40 3
1131.47 3
1131.55 5
1131.63 6
1131.71 8
1131.78 8
1131.86 9
1131.94 9
1132.01 9
1132.09 8
1132.17 8
1132.25 8
1132.32 9
1132.40 10
1132.48 10
1132.55 11
1132.63 11
1132.71 11
1132.79 10
1132.86 10
1132.94 9
1133.02 8
1133.09 7
1133.17 6
1133.25 6
1133.33 5
1133.40 5
1133.48 5
1133.56 5
1133.63 5
1133.71 6
1133.79 7
1133.87 7
1133.94 8
1134.02 9
1134.10 10
1134.18 11
1134.25 11
1134.33 12
1134.41 12
1134.48 12
1134.56 12
1134.64 12
1134.72 11
1134.79 11
1134.87 11
1134.95 11
1135.03 10
1135.10 10
1135.18 10
1135.26 10
1135.33 10
1135.41 11
1135.49 11
1135.57 12
1135.64 13
1135.72 14
1135.80 14
1135.88 14
1135.95 13
1136.03 12
1136.11 11
1136.18 9
1136.26 8
1136.34 8
1136.42 7
1136.49 7
1136.57 7
1136.65 8
1136.73 8
1136.80 8
1136.88 9
1136.96 9
1137.04 10
1137.11 12
1137.19 13
1137.27 13
1137.34 13
1137.42 12
1137.50 11
1137.58 10
1137.65 8
1137.73 7
1137.81 6
1137.89 5
1137.96 4
1138.04 4
1138.12 3
1138.20 2
1138.27 1
1138.35 1
1138.43 0
1138.51 0
1138.58 0
1138.66 1
1138.74 1
1138.81 1
1138.89 1
1138.97 1
1139.05 2
1139.12 2
1139.20 2
1139.28 3
1139.36 3
1139.43 4
1139.51 4
1139.59 5
1139.67 5
1139.74 6
1139.82 6
1139.90 7
1139.98 8
1140.05 8
1140.13 9
1140.21 9
1140.29 10
1140.36 10
1140.44 10
1140.52 10
1140.60 10
1140.67 10
1140.75 10
1140.83 9
1140.91 9
1140.98 8
1141.06 8
1141.14 8
1141.22 8
1141.29 8
1141.37 8
1141.45 8
1141.53 8
1141.60 8
1141.68 8
1141.76 9
1141.84 9
1141.91 10
1141.99 11
1142.07 12
1142.15 13
1142.22 14
1142.30 14
1142.38 15
1142.46 15
1142.53 14
1142.61 13
1142.69 13
1142.77 12
1142.84 12
1142.92 12
1143.00 12
1143.08 12
1143.15 12
1143.23 12
1143.31 12
1143.39 11
1143.46 10
1143.54 8
1143.62 7
1143.70 6
1143.77 5
1143.85 4
1143.93 3
1144.01 3
1144.08 2
1144.16 2
1144.24 1
1144.32 1
1144.39 1
1144.47 1
1144.55 1
1144.63 2
1144.70 3
1144.78 4
1144.86 6
1144.94 7
1145.02 8
1145.09 9
1145.17 10
1145.25 10
1145.33 9
1145.40 8
1145.48 7
1145.56 5
1145.64 3
1145.71 1
1145.79 0
1145.87 0
1145.95 0
1146.02 0
1146.10 0
1146.18 0
1146.26 1
1146.33 1
1146.41 1
1146.49 1
1146.57 1
1146.65 0
1146.72 0
1146.80 0
1146.88 0
1146.96 0
1147.03 1
1147.11 2
1147.19 3
1147.27 4
1147.34 4
1147.42 4
1147.50 4
1147.58 4
1147.66 4
1147.73 4
1147.81 5
1147.89 5
1147.97 6
1148.04 7
1148.12 7
1148.20 8
1148.28 8
1148.35 9
1148.43 9
1148.51 10
1148.59 11
1148.67 12
1148.74 12
1148.82 13
1148.90 13
1148.98 13
1149.05 13
1149.13 13
1149.21 13
1149.29 14
1149.37 14
1149.44 15
1149.52 16
1149.60 17
1149.68 18
1149.75 20
1149.83 21
1149.91 21
1149.99 22
1150.07 22
1150.14 21
1150.22 21
1150.30 20
1150.38 19
1150.45 18
1150.53 17
1150.61 15
1150.69 14
1150.77 12
1150.84 10
1150.92 9
1151.00 7
1151.08 5
1151.15 5
1151.23 4
1151.31 4
1151.39 5
1151.47 6
1151.54 6
1151.62 7
1151.70 7
1151.78 6
1151.86 6
1151.93 5
1152.01 5
1152.09 6
1152.17 7
1152.24 8
1152.32 10
1152.40 12
1152.48 13
1152.56 14
1152.63 14
1152.71 14
1152.79 13
1152.87 12
1152.95 11
1153.02 11
1153.10 11
1153.18 11
1153.26 12
1153.33 13
1153.41 14
1153.49 14
1153.57 15
1153.65 16
1153.72 16
1153.80 16
1153.88 16
1153.96 15
1154.04 14
1154.11 13
1154.19 12
1154.27 11
1154.35 10
1154.43 9
1154.50 8
1154.58 8
1154.66 8
1154.74 7
1154.82 7
1154.89 8
1154.97 8
1155.05 9
1155.13 10
1155.20 11
1155.28 12
1155.36 13
1155.44 12
1155.52 12
1155.59 11
1155.67 10
1155.75 8
1155.83 7
1155.91 6
1155.98 5
1156.06 5
1156.14 4
1156.22 3
1156.30 2
1156.37 2
1156.45 1
1156.53 1
1156.61 0
1156.69 0
1156.76 0
1156.84 0
1156.92 1
1157.00 1
1157.08 1
1157.15 1
1157.23 1
1157.31 0
1157.39 0
1157.47 0
1157.54 0
1157.62 0
1157.70 0
1157.78 1
1157.86 3
1157.93 4
1158.01 5
1158.09 6
1158.17 6
1158.25 6
1158.33 6
1158.40 7
1158.48 7
1158.56 8
1158.64 9
1158.72 10
1158.79 11
1158.87 12
1158.95 12
1159.03 11
1159.11 11
1159.18 11
1159.26 10
1159.34 10
1159.42 10
1159.50 11
1159.57 11
1159.65 12
1159.73 13
1159.81 13
1159.89 13
1159.96 13
1160.04 12
1160.12 11
1160.20 10
1160.28 8
1160.36 6
1160.43 5
1160.51 4
1160.59 4
1160.67 4
1160.75 4
1160.82 5
1160.90 5
1160.98 6
1161.06 6
1161.14 6
1161.22 6
1161.29 5
1161.37 5
1161.45 4
1161.53 3
1161.61 2
1161.68 1
1161.76 1
1161.84 1
1161.92 0
1162.00 0
1162.07 1
1162.15 1
1162.23 1
1162.31 2
1162.39 3
1162.47 5
1162.54 7
1162.62 8
1162.70 10
1162.78 11
1162.86 12
1162.94 13
1163.01 13
1163.09 13
1163.17 13
1163.25 12
1163.33 10
1163.40 8
1163.48 6
1163.56 3
1163.64 0
1163.72 0
1163.80 0
1163.87 0
1163.95 0
1164.03 0
1164.11 1
1164.19 4
1164.27 6
1164.34 8
1164.42 10
1164.50 11
1164.58 12
1164.66 13
1164.73 13
1164.81 14
1164.89 15
1164.97 15
1165.05 15
1165.13 14
1165.20 14
1165.28 13
1165.36 13
1165.44 12
1165.52 13
1165.60 13
1165.67 14
1165.75 15
1165.83 16
1165.91 16
1165.99 15
1166.07 13
1166.14 11
1166.22 9
1166.30 7
1166.38 4
1166.46 2
1166.54 1
1166.61 0
1166.69 0
1166.77 0
1166.85 0
1166.93 1
1167.01 2
1167.08 3
1167.16 4
1167.24 5
1167.32 6
1167.40 6
1167.48 6
1167.55 6
1167.63 6
1167.71 6
1167.79 6
1167.87 6
1167.95 7
1168.02 7
1168.10 8
1168.18 9
1168.26 9
1168.34 10
1168.42 10
1168.50 10
1168.57 9
1168.65 8
1168.73 7
1168.81 7
1168.89 7
1168.97 7
1169.04 8
1169.12 8
1169.20 8
1169.28 8
1169.36 7
1169.44 5
1169.51 3
1169.59 2
1169.67 0
1169.75 0
1169.83 0
1169.91 0
1169.99 0
1170.06 0
1170.14 2
1170.22 3
1170.30 4
1170.38 6
1170.46 7
1170.53 8
1170.61 9
1170.69 9
1170.77 9
1170.85 9
1170.93 9
1171.01 9
1171.08 9
1171.16 9
1171.24 9
1171.32 9
1171.40 9
1171.48 8
1171.55 8
1171.63 7
1171.71 7
1171.79 7
1171.87 8
1171.95 9
1172.03 10
1172.10 10
1172.18 11
1172.26 11
1172.34 10
1172.42 10
1172.50 9
1172.58 9
1172.65 9
1172.73 9
1172.81 10
1172.89 11
1172.97 11
1173.05 12
1173.13 13
1173.20 13
1173.28 12
1173.36 12
1173.44 12
1173.52 11
1173.60 11
1173.68 10
1173.75 10
1173.83 9
1173.91 9
1173.99 9
1174.07 9
1174.15 9
1174.23 9
1174.30 10
1174.38 10
1174.46 11
1174.54 11
1174.62 11
1174.70 12
1174.78 11
1174.85 11
1174.93 11
1175.01 10
1175.09 9
1175.17 8
1175.25 7
1175.33 6
1175.40 5
1175.48 4
1175.56 4
1175.64 4
1175.72 5
1175.80 7
1175.88 10
1175.96 13
1176.03 17
1176.11 21
1176.19 24
1176.27 27
1176.35 28
1176.43 29
1176.51 28
1176.58 26
1176.66 24
1176.74 21
1176.82 18
1176.90 15
1176.98 12
1177.06 10
1177.14 7
1177.21 6
1177.29 4
1177.37 4
1177.45 3
1177.53 4
1177.61 4
1177.69 5
1177.76 6
1177.84 6
1177.92 7
1178.00 7
1178.08 7
1178.16 7
1178.24 7
1178.32 7
1178.39 6
1178.47 6
1178.55 5
1178.63 5
1178.71 4
1178.79 3
1178.87 3
1178.95 3
1179.02 4
1179.10 5
1179.18 7
1179.26 8
1179.34 8
1179.42 9
1179.50 8
1179.58 8
1179.65 7
1179.73 7
1179.81 7
1179.89 8
1179.97 9
1180.05 11
1180.13 12
1180.21 14
1180.28 16
1180.36 18
1180.44 20
1180.52 21
1180.60 22
1180.68 22
1180.76 22
1180.84 21
1180.92 20
1180.99 17
1181.07 15
1181.15 12
1181.23 9
1181.31 7
1181.39 5
1181.47 3
1181.55 2
1181.62 1
1181.70 1
1181.78 0
1181.86 0
1181.94 0
1182.02 0
1182.10 0
1182.18 0
1182.26 1
1182.33 1
1182.41 2
1182.49 3
1182.57 4
1182.65 5
1182.73 5
1182.81 6
1182.89 6
1182.97 7
1183.04 8
1183.12 8
1183.20 9
1183.28 10
1183.36 12
1183.44 12
1183.52 13
1183.60 12
1183.68 12
1183.75 11
1183.83 9
1183.91 7
1183.99 5
1184.07 3
1184.15 1
1184.23 0
1184.31 0
1184.39 0
1184.46 0
1184.54 0
1184.62 0
1184.70 0
1184.78 0
1184.86 1
1184.94 3
1185.02 5
1185.10 7
1185.18 9
1185.25 10
1185.33 12
1185.41 12
1185.49 12
1185.57 11
1185.65 11
1185.73 10
1185.81 10
1185.89 10
1185.97 10
1186.04 10
1186.12 11
1186.20 11
1186.28 11
1186.36 11
1186.44 11
1186.52 11
1186.60 12
1186.68 13
1186.76 15
1186.83 17
1186.91 19
1186.99 20
1187.07 22
1187.15 23
1187.23 23
1187.31 22
1187.39 21
1187.47 19
1187.55 16
1187.62 14
1187.70 12
1187.78 10
1187.86 9
1187.94 8
1188.02 7
1188.10 7
1188.18 6
1188.26 5
1188.34 4
1188.41 3
1188.49 4
1188.57 4
1188.65 6
1188.73 7
1188.81 8
1188.89 8
1188.97 8
1189.05 7
1189.13 6
1189.21 5
1189.28 5
1189.36 6
1189.44 7
1189.52 8
1189.60 9
1189.68 9
1189.76 8
1189.84 7
1189.92 6
1190.00 5
1190.08 5
1190.16 6
1190.23 7
1190.31 8
1190.39 10
1190.47 11
1190.55 12
1190.63 13
1190.71 14
1190.79 14
1190.87 16
1190.95 17
1191.03 17
1191.10 18
1191.18 19
1191.26 19
1191.34 18
1191.42 17
1191.50 16
1191.58 15
1191.66 13
1191.74 12
1191.82 10
1191.90 9
1191.98 7
1192.05 6
1192.13 4
1192.21 3
1192.29 2
1192.37 0
1192.45 0
1192.53 0
1192.61 0
1192.69 0
1192.77 1
1192.85 4
1192.93 7
1193.01 9
1193.08 12
1193.16 13
1193.24 14
1193.32 14
1193.40 14
1193.48 14
1193.56 13
1193.64 13
1193.72 13
1193.80 14
1193.88 14
1193.96 15
1194.04 15
1194.11 16
1194.19 16
1194.27 17
1194.35 17
1194.43 18
1194.51 18
1194.59 18
1194.67 17
1194.75 17
1194.83 16
1194.91 16
1194.99 17
1195.07 17
1195.15 17
1195.22 18
1195.30 18
1195.38 17
1195.46 17
1195.54 15
1195.62 14
1195.70 12
1195.78 11
1195.86 9
1195.94 8
1196.02 8
1196.10 9
1196.18 10
1196.26 12
1196.33 14
1196.41 17
1196.49 18
1196.57 19
1196.65 19
1196.73 19
1196.81 19
1196.89 19
1196.97 19
1197.05 20
1197.13 20
1197.21 21
1197.29 21
1197.37 20
1197.45 19
1197.53 17
1197.60 16
1197.68 15
1197.76 15
1197.84 15
1197.92 16
1198.00 17
1198.08 18
1198.16 18
1198.24 18
1198.32 17
1198.40 15
1198.48 14
1198.56 12
1198.64 10
1198.72 9
1198.80 7
1198.87 6
1198.95 5
1199.03 3
1199.11 3
1199.19 2
1199.27 2
1199.35 2
1199.43 2
1199.51 3
1199.59 3
1199.67 4
1199.75 5
1199.83 7
1199.91 9
1199.99 11
1200.07 13
1200.15 15
1200.23 17
1200.30 17
1200.38 17
1200.46 17
1200.54 16
1200.62 15
1200.70 14
1200.78 14
1200.86 14
1200.94 14
1201.02 14
1201.10 14
1201.18 13
1201.26 12
1201.34 11
1201.42 9
1201.50 7
1201.58 5
1201.66 3
1201.74 2
1201.81 2
1201.89 2
1201.97 3
1202.05 4
1202.13 6
1202.21 7
1202.29 8
1202.37 9
1202.45 9
1202.53 9
1202.61 8
1202.69 8
1202.77 8
1202.85 8
1202.93 7
1203.01 7
1203.09 6
1203.17 6
1203.25 5
1203.33 4
1203.41 5
1203.49 5
1203.56 7
1203.64 9
1203.72 10
1203.80 12
1203.88 14
1203.96 15
1204.04 15
1204.12 16
1204.20 16
1204.28 16
1204.36 15
1204.44 15
1204.52 14
1204.60 14
1204.68 13
1204.76 13
1204.84 12
1204.92 11
1205.00 11
1205.08 10
1205.16 9
1205.24 8
1205.32 6
1205.40 5
1205.48 5
1205.55 4
1205.63 4
1205.71 4
1205.79 5
1205.87 5
1205.95 4
1206.03 3
1206.11 2
1206.19 1
1206.27 1
1206.35 1
1206.43 1
1206.51 2
1206.59 5
1206.67 7
1206.75 10
1206.83 12
1206.91 14
1206.99 16
1207.07 17
1207.15 19
1207.23 20
1207.31 21
1207.39 22
1207.47 23
1207.55 24
1207.63 25
1207.71 27
1207.79 28
1207.87 30
1207.95 31
1208.02 33
1208.10 34
1208.18 36
1208.26 37
1208.34 39
1208.42 40
1208.50 41
1208.58 42
1208.66 43
1208.74 44
1208.82 45
1208.90 45
1208.98 45
1209.06 46
1209.14 46
1209.22 46
1209.30 45
1209.38 45
1209.46 43
1209.54 42
1209.62 41
1209.70 40
1209.78 39
1209.86 38
1209.94 37
1210.02 36
1210.10 35
1210.18 33
1210.26 31
1210.34 30
1210.42 28
1210.50 26
1210.58 25
1210.66 23
1210.74 22
1210.82 21
1210.90 19
1210.98 17
1211.06 16
1211.14 15
1211.22 15
1211.30 15
1211.38 17
1211.46 19
1211.54 22
1211.61 24
1211.69 26
1211.77 27
1211.85 26
1211.93 24
1212.01 22
1212.09 20
1212.17 18
1212.25 17
1212.33 16
1212.41 15
1212.49 15
1212.57 15
1212.65 15
1212.73 16
1212.81 17
1212.89 19
1212.97 21
1213.05 24
1213.13 27
1213.21 29
1213.29 30
1213.37 31
1213.45 32
1213.53 32
1213.61 33
1213.69 35
1213.77 37
1213.85 38
1213.93 39
1214.01 40
1214.09 39
1214.17 37
1214.25 34
1214.33 31
1214.41 29
1214.49 28
1214.57 27
1214.65 28
1214.73 29
1214.81 30
1214.89 31
1214.97 31
1215.05 30
1215.13 29
1215.21 28
1215.29 27
1215.37 26
1215.45 27
1215.53 27
1215.61 29
1215.69 30
1215.77 31
1215.85 31
1215.93 31
1216.01 30
1216.09 29
1216.17 27
1216.25 26
1216.33 25
1216.41 23
1216.49 22
1216.57 21
1216.65 20
1216.73 19
1216.81 19
1216.89 18
1216.97 18
1217.05 18
1217.13 18
1217.21 17
1217.29 16
1217.37 15
1217.45 13
1217.53 10
1217.61 9
1217.69 7
1217.77 7
1217.85 9
1217.93 11
1218.01 13
1218.09 16
1218.17 19
1218.25 20
1218.33 21
1218.41 22
1218.49 21
1218.57 21
1218.65 21
1218.73 21
1218.81 21
1218.89 22
1218.97 23
1219.05 23
1219.13 23
1219.21 23
1219.29 21
1219.37 19
1219.45 17
1219.53 15
1219.61 12
1219.69 10
1219.77 8
1219.85 6
1219.93 4
1220.01 2
1220.09 1
1220.17 0
1220.25 0
1220.33 0
1220.41 0
1220.49 1
1220.57 2
1220.65 2
1220.73 2
1220.81 1
1220.89 0
1220.97 0
1221.05 0
1221.13 0
1221.21 0
1221.29 1
1221.37 3
1221.45 6
1221.53 9
1221.61 11
1221.69 12
1221.78 13
1221.86 14
1221.94 15
1222.02 16
1222.10 17
1222.18 19
1222.26 22
1222.34 24
1222.42 26
1222.50 28
1222.58 29
1222.66 29
1222.74 28
1222.82 27
1222.90 26
1222.98 24
1223.06 22
1223.14 20
1223.22 18
1223.30 16
1223.38 15
1223.46 13
1223.54 13
1223.62 12
1223.70 12
1223.78 12
1223.86 13
1223.94 14
1224.02 15
1224.10 15
1224.18 16
1224.26 16
1224.34 15
1224.42 14
1224.50 13
1224.58 12
1224.66 12
1224.74 11
1224.82 11
1224.90 12
1224.98 12
1225.06 13
1225.14 14
1225.22 14
1225.31 15
1225.39 15
1225.47 15
1225.55 16
1225.63 17
1225.71 18
1225.79 18
1225.87 19
1225.95 19
1226.03 20
1226.11 21
1226.19 22
1226.27 23
1226.35 26
1226.43 28
1226.51 31
1226.59 32
1226.67 34
1226.75 34
1226.83 34
1226.91 33
1226.99 33
1227.07 32
1227.15 32
1227.23 32
1227.31 32
1227.39 32
1227.47 32
1227.55 31
1227.63 29
1227.71 27
1227.80 25
1227.88 23
1227.96 21
1228.04 20
1228.12 20
1228.20 20
1228.28 21
1228.36 23
1228.44 24
1228.52 26
1228.60 28
1228.68 30
1228.76 31
1228.84 32
1228.92 32
1229.00 32
1229.08 32
1229.16 31
1229.24 30
1229.32 30
1229.40 29
1229.48 29
1229.56 29
1229.64 29
1229.72 30
1229.81 31
1229.89 31
1229.97 31
1230.05 30
1230.13 28
1230.21 26
1230.29 24
1230.37 21
1230.45 18
1230.53 16
1230.61 14
1230.69 13
1230.77 12
1230.85 12
1230.93 13
1231.01 14
1231.09 15
1231.17 17
1231.25 20
1231.33 22
1231.41 26
1231.49 28
1231.58 31
1231.66 33
1231.74 34
1231.82 35
1231.90 35
1231.98 34
1232.06 33
1232.14 32
1232.22 31
1232.30 29
1232.38 27
1232.46 25
1232.54 24
1232.62 22
1232.70 21
1232.78 20
1232.86 19
1232.94 20
1233.02 21
1233.11 23
1233.19 25
1233.27 27
1233.35 29
1233.43 30
1233.51 30
1233.59 30
1233.67 29
1233.75 28
1233.83 27
1233.91 27
1233.99 28
1234.07 29
1234.15 31
1234.23 34
1234.31 37
1234.39 39
1234.47 42
1234.56 43
1234.64 44
1234.72 43
1234.80 42
1234.88 40
1234.96 37
1235.04 35
1235.12 33
1235.20 32
1235.28 31
1235.36 31
1235.44 31
1235.52 31
1235.60 31
1235.68 30
1235.76 29
1235.85 27
1235.93 25
1236.01 23
1236.09 22
1236.17 21
1236.25 20
1236.33 19
1236.41 18
1236.49 18
1236.57 17
1236.65 16
1236.73 16
1236.81 16
1236.89 16
1236.97 17
1237.05 18
1237.14 19
1237.22 20
1237.30 20
1237.38 20
1237.46 20
1237.54 19
1237.62 18
1237.70 17
1237.78 16
1237.86 15
1237.94 14
1238.02 12
1238.10 11
1238.18 10
1238.27 9
1238.35 8
1238.43 7
1238.51 6
1238.59 5
1238.67 3
1238.75 1
1238.83 0
1238.91 0
1238.99 0
1239.07 0
1239.15 0
1239.23 0
1239.31 0
1239.40 2
1239.48 4
1239.56 7
1239.64 9
1239.72 11
1239.80 12
1239.88 12
1239.96 12
1240.04 11
1240.12 9
1240.20 6
1240.28 4
1240.36 1
1240.45 0
1240.53 0
1240.61 0
1240.69 0
1240.77 0
1240.85 0
1240.93 0
1241.01 0
1241.09 0
1241.17 3
1241.25 7
1241.33 11
1241.41 16
1241.50 21
1241.58 25
1241.66 28
1241.74 29
1241.82 30
1241.90 30
1241.98 30
1242.06 29
1242.14 29
1242.22 29
1242.30 30
1242.38 31
1242.47 32
1242.55 34
1242.63 35
1242.71 37
1242.79 37
1242.87 38
1242.95 37
1243.03 35
1243.11 33
1243.19 30
1243.27 26
1243.36 22
1243.44 19
1243.52 17
1243.60 16
1243.68 16
1243.76 16
1243.84 17
1243.92 17
1244.00 17
1244.08 16
1244.16 15
1244.24 14
1244.33 12
1244.41 11
1244.49 10
1244.57 9
1244.65 8
1244.73 8
1244.81 7
1244.89 7
1244.97 7
1245.05 8
1245.13 10
1245.22 12
1245.30 14
1245.38 16
1245.46 18
1245.54 19
1245.62 20
1245.70 20
1245.78 20
1245.86 19
1245.94 19
1246.03 19
1246.11 19
1246.19 19
1246.27 20
1246.35 21
1246.43 22
1246.51 23
1246.59 24
1246.67 24
1246.75 25
1246.84 25
1246.92 25
1247.00 25
1247.08 25
1247.16 25
1247.24 25
1247.32 24
1247.40 24
1247.48 22
1247.56 21
1247.65 19
1247.73 18
1247.81 17
1247.89 17
1247.97 17
1248.05 18
1248.13 20
1248.21 22
1248.29 24
1248.37 26
1248.46 28
1248.54 30
1248.62 32
1248.70 34
1248.78 35
1248.86 35
1248.94 35
1249.02 34
1249.10 33
1249.18 32
1249.27 31
1249.35 29
1249.43 28
1249.51 27
1249.59 26
1249.67 25
1249.75 24
1249.83 22
1249.91 19
1250.00 16
1250.08 11
1250.16 7
1250.24 2
1250.32 0
1250.40 0
1250.48 0
1250.56 0
1250.64 0
1250.73 4
1250.81 10
1250.89 16
1250.97 22
1251.05 28
1251.13 32
1251.21 36
1251.29 39
1251.37 42
1251.46 44
1251.54 46
1251.62 48
1251.70 49
1251.78 49
1251.86 48
1251.94 46
1252.02 43
1252.10 39
1252.19 35
1252.27 31
1252.35 28
1252.43 24
1252.51 22
1252.59 19
1252.67 17
1252.75 15
1252.84 13
1252.92 12
1253.00 11
1253.08 11
1253.16 11
1253.24 12
1253.32 12
1253.40 13
1253.48 13
1253.57 13
1253.65 13
1253.73 14
1253.81 14
1253.89 14
1253.97 14
1254.05 14
1254.13 14
1254.22 15
1254.30 17
1254.38 20
1254.46 23
1254.54 26
1254.62 28
1254.70 29
1254.78 29
1254.87 28
1254.95 26
1255.03 25
1255.11 24
1255.19 23
1255.27 23
1255.35 23
1255.43 23
1255.52 24
1255.60 24
1255.68 24
1255.76 24
1255.84 24
1255.92 24
1256.00 24
1256.08 25
1256.17 25
1256.25 26
1256.33 26
1256.41 28
1256.49 29
1256.57 31
1256.65 32
1256.74 34
1256.82 34
1256.90 35
1256.98 34
1257.06 34
1257.14 33
1257.22 32
1257.30 30
1257.39 29
1257.47 27
1257.55 26
1257.63 24
1257.71 23
1257.79 21
1257.87 20
1257.96 19
1258.04 18
1258.12 16
1258.20 15
1258.28 14
1258.36 14
1258.44 13
1258.52 12
1258.61 12
1258.69 12
1258.77 13
1258.85 14
1258.93 15
1259.01 17
1259.09 18
1259.18 18
1259.26 18
1259.34 18
1259.42 17
1259.50 17
1259.58 18
1259.66 19
1259.75 21
1259.83 24
1259.91 28
1259.99 31
1260.07 34
1260.15 36
1260.23 36
1260.32 36
1260.40 34
1260.48 31
1260.56 28
1260.64 24
1260.72 20
1260.80 16
1260.89 12
1260.97 10
1261.05 8
1261.13 8
1261.21 10
1261.29 13
1261.37 17
1261.46 21
1261.54 25
1261.62 28
1261.70 31
1261.78 33
1261.86 34
1261.94 36
1262.03 37
1262.11 38
1262.19 38
1262.27 37
1262.35 36
1262.43 33
1262.51 29
1262.60 26
1262.68 22
1262.76 19
1262.84 17
1262.92 15
1263.00 15
1263.09 15
1263.17 16
1263.25 19
1263.33 21
1263.41 24
1263.49 27
1263.57 29
1263.66 30
1263.74 31
1263.82 31
1263.90 29
1263.98 28
1264.06 26
1264.15 25
1264.23 23
1264.31 22
1264.39 21
1264.47 20
1264.55 19
1264.63 19
1264.72 19
1264.80 20
1264.88 21
1264.96 22
1265.04 23
1265.12 23
1265.21 22
1265.29 20
1265.37 19
1265.45 17
1265.53 15
1265.61 14
1265.70 14
1265.78 16
1265.86 18
1265.94 22
1266.02 26
1266.10 31
1266.18 36
1266.27 41
1266.35 46
1266.43 49
1266.51 51
1266.59 52
1266.67 52
1266.76 51
1266.84 49
1266.92 47
1267.00 44
1267.08 41
1267.16 37
1267.25 34
1267.33 30
1267.41 27
1267.49 24
1267.57 22
1267.65 21
1267.74 21
1267.82 22
1267.90 23
1267.98 26
1268.06 29
1268.14 32
1268.23 34
1268.31 37
1268.39 38
1268.47 39
1268.55 38
1268.63 36
1268.72 34
1268.80 31
1268.88 28
1268.96 26
1269.04 24
1269.12 23
1269.21 22
1269.29 22
1269.37 22
1269.45 23
1269.53 23
1269.61 24
1269.70 25
1269.78 26
1269.86 27
1269.94 29
1270.02 31
1270.11 32
1270.19 33
1270.27 33
1270.35 33
1270.43 32
1270.51 31
1270.60 29
1270.68 27
1270.76 25
1270.84 24
1270.92 23
1271.00 22
1271.09 22
1271.17 22
1271.25 22
1271.33 22
1271.41 22
1271.50 21
1271.58 21
1271.66 20
1271.74 20
1271.82 21
1271.90 22
1271.99 24
1272.07 26
1272.15 28
1272.23 30
1272.31 31
1272.39 31
1272.48 32
1272.56 32
1272.64 32
1272.72 33
1272.80 33
1272.89 33
1272.97 34
1273.05 34
1273.13 34
1273.21 34
1273.29 34
1273.38 33
1273.46 33
1273.54 33
1273.62 32
1273.70 32
1273.79 32
1273.87 33
1273.95 33
1274.03 33
1274.11 33
1274.20 33
1274.28 33
1274.36 34
1274.44 34
1274.52 34
1274.60 33
1274.69 32
1274.77 30
1274.85 26
1274.93 23
1275.01 20
1275.10 17
1275.18 16
1275.26 15
1275.34 16
1275.42 18
1275.51 20
1275.59 22
1275.67 24
1275.75 25
1275.83 27
1275.92 28
1276.00 29
1276.08 31
1276.16 33
1276.24 35
1276.32 37
1276.41 38
1276.49 40
1276.57 41
1276.65 42
1276.73 44
1276.82 45
1276.90 47
1276.98 48
1277.06 49
1277.14 49
1277.23 47
1277.31 44
1277.39 40
1277.47 36
1277.55 31
1277.64 27
1277.72 24
1277.80 22
1277.88 20
1277.96 19
1278.05 18
1278.13 17
1278.21 17
1278.29 17
1278.37 19
1278.46 21
1278.54 25
1278.62 29
1278.70 33
1278.78 36
1278.87 39
1278.95 40
1279.03 40
1279.11 39
1279.19 37
1279.28 35
1279.36 32
1279.44 30
1279.52 28
1279.60 26
1279.69 26
1279.77 26
1279.85 26
1279.93 28
1280.01 29
1280.10 31
1280.18 34
1280.26 36
1280.34 37
1280.43 39
1280.51 39
1280.59 40
1280.67 40
1280.75 40
1280.84 39
1280.92 38
1281.00 36
1281.08 34
1281.16 30
1281.25 27
1281.33 22
1281.41 18
1281.49 15
1281.57 12
1281.66 10
1281.74 10
1281.82 10
1281.90 12
1281.99 14
1282.07 17
1282.15 19
1282.23 21
1282.31 24
1282.40 25
1282.48 27
1282.56 28
1282.64 29
1282.72 29
1282.81 30
1282.89 30
1282.97 31
1283.05 31
1283.14 32
1283.22 32
1283.30 32
1283.38 32
1283.46 33
1283.55 33
1283.63 33
1283.71 34
1283.79 35
1283.87 36
1283.96 36
1284.04 37
1284.12 37
1284.20 36
1284.29 35
1284.37 34
1284.45 34
1284.53 34
1284.61 34
1284.70 36
1284.78 38
1284.86 40
1284.94 41
1285.03 42
1285.11 41
1285.19 39
1285.27 37
1285.35 34
1285.44 32
1285.52 30
1285.60 29
1285.68 28
1285.77 28
1285.85 28
1285.93 29
1286.01 29
1286.09 29
1286.18 30
1286.26 30
1286.34 30
1286.42 31
1286.51 31
1286.59 32
1286.67 32
1286.75 32
1286.83 33
1286.92 32
1287.00 32
1287.08 32
1287.16 31
1287.25 30
1287.33 29
1287.41 28
1287.49 26
1287.58 25
1287.66 24
1287.74 22
1287.82 21
1287.90 19
1287.99 16
1288.07 14
1288.15 11
1288.23 9
1288.32 7
1288.40 4
1288.48 2
1288.56 0
1288.65 0
1288.73 0
1288.81 0
1288.89 0
1288.97 0
1289.06 0
1289.14 0
1289.22 0
1289.30 1
1289.39 3
1289.47 5
1289.55 8
1289.63 11
1289.72 14
1289.80 17
1289.88 20
1289.96 22
1290.05 24
1290.13 24
1290.21 24
1290.29 24
1290.38 24
1290.46 23
1290.54 23
1290.62 23
1290.70 24
1290.79 24
1290.87 24
1290.95 24
1291.03 24
1291.12 24
1291.20 25
1291.28 25
1291.36 25
1291.45 24
1291.53 24
1291.61 24
1291.69 24
1291.78 25
1291.86 27
1291.94 30
1292.02 34
1292.11 37
1292.19 40
1292.27 42
1292.35 43
1292.44 42
1292.52 40
1292.60 37
1292.68 34
1292.77 32
1292.85 30
1292.93 29
1293.01 28
1293.10 27
1293.18 25
1293.26 22
1293.34 19
1293.43 16
1293.51 13
1293.59 10
1293.67 8
1293.76 7
1293.84 8
1293.92 9
1294.00 11
1294.09 13
1294.17 15
1294.25 17
1294.33 19
1294.42 21
1294.50 21
1294.58 21
1294.66 20
1294.75 19
1294.83 18
1294.91 17
1294.99 16
1295.08 15
1295.16 15
1295.24 15
1295.32 16
1295.41 17
1295.49 18
1295.57 19
1295.65 20
1295.74 21
1295.82 23
1295.90 24
1295.98 26
1296.07 28
1296.15 31
1296.23 33
1296.31 35
1296.40 37
1296.48 39
1296.56 41
1296.64 44
1296.73 47
1296.81 50
1296.89 53
1296.97 55
1297.06 58
1297.14 59
1297.22 61
1297.31 61
1297.39 60
1297.47 59
1297.55 56
1297.64 52
1297.72 47
1297.80 42
1297.88 37
1297.97 33
1298.05 29
1298.13 27
1298.21 25
1298.30 24
1298.38 23
1298.46 21
1298.54 19
1298.63 18
1298.71 17
1298.79 16
1298.88 17
1298.96 18
1299.04 19
1299.12 20
1299.21 19
1299.29 18
1299.37 16
1299.45 13
1299.54 10
1299.62 7
1299.70 5
1299.78 5
1299.87 5
1299.95 6
1300.03 8
1300.12 11
1300.20 14
1300.28 17
1300.36 21
1300.45 25
1300.53 29
1300.61 32
1300.69 36
1300.78 39
1300.86 41
1300.94 42
1301.03 42
1301.11 43
1301.19 43
1301.27 43
1301.36 44
1301.44 45
1301.52 45
1301.60 45
1301.69 43
1301.77 41
1301.85 37
1301.94 33
1302.02 30
1302.10 26
1302.18 24
1302.27 23
1302.35 23
1302.43 23
1302.51 24
1302.60 24
1302.68 25
1302.76 26
1302.85 27
1302.93 29
1303.01 31
1303.09 34
1303.18 38
1303.26 41
1303.34 44
1303.43 46
1303.51 46
1303.59 46
1303.67 43
1303.76 40
1303.84 37
1303.92 34
1304.01 31
1304.09 28
1304.17 27
1304.25 27
1304.34 27
1304.42 28
1304.50 29
1304.59 30
1304.67 30
1304.75 30
1304.83 28
1304.92 27
1305.00 25
1305.08 23
1305.16 20
1305.25 18
1305.33 16
1305.41 14
1305.50 13
1305.58 12
1305.66 11
1305.75 12
1305.83 13
1305.91 15
1305.99 16
1306.08 18
1306.16 18
1306.24 18
1306.33 18
1306.41 17
1306.49 16
1306.57 15
1306.66 16
1306.74 17
1306.82 18
1306.91 20
1306.99 22
1307.07 23
1307.15 24
1307.24 25
1307.32 26
1307.40 27
1307.49 29
1307.57 32
1307.65 35
1307.73 38
1307.82 41
1307.90 44
1307.98 46
1308.07 47
1308.15 48
1308.23 49
1308.32 49
1308.40 49
1308.48 48
1308.56 47
1308.65 45
1308.73 44
1308.81 42
1308.90 40
1308.98 37
1309.06 34
1309.15 31
1309.23 28
1309.31 26
1309.39 24
1309.48 23
1309.56 22
1309.64 21
1309.73 21
1309.81 21
1309.89 21
1309.98 22
1310.06 23
1310.14 24
1310.22 25
1310.31 26
1310.39 26
1310.47 27
1310.56 26
1310.64 26
1310.72 25
1310.81 24
1310.89 23
1310.97 22
1311.05 22
1311.14 22
1311.22 23
1311.30 24
1311.39 27
1311.47 30
1311.55 35
1311.64 40
1311.72 44
1311.80 48
1311.89 51
1311.97 53
1312.05 53
1312.13 53
1312.22 52
1312.30 50
1312.38 49
1312.47 49
1312.55 49
1312.63 49
1312.72 49
1312.80 50
1312.88 50
1312.97 49
1313.05 48
1313.13 47
1313.21 45
1313.30 42
1313.38 39
1313.46 36
1313.55 34
1313.63 32
1313.71 29
1313.80 27
1313.88 24
1313.96 21
1314.05 18
1314.13 15
1314.21 13
1314.30 13
1314.38 15
1314.46 20
1314.54 26
1314.63 33
1314.71 41
1314.79 47
1314.88 51
1314.96 52
1315.04 52
1315.13 50
1315.21 47
1315.29 43
1315.38 39
1315.46 36
1315.54 34
1315.63 32
1315.71 31
1315.79 32
1315.88 34
1315.96 37
1316.04 40
1316.13 44
1316.21 47
1316.29 49
1316.38 50
1316.46 51
1316.54 51
1316.62 51
1316.71 51
1316.79 51
1316.87 52
1316.96 53
1317.04 54
1317.12 54
1317.21 54
1317.29 53
1317.37 52
1317.46 49
1317.54 46
1317.62 42
1317.71 37
1317.79 31
1317.87 25
1317.96 21
1318.04 17
1318.12 15
1318.21 14
1318.29 16
1318.37 18
1318.46 21
1318.54 24
1318.62 27
1318.71 29
1318.79 30
1318.87 30
1318.96 29
1319.04 27
1319.12 25
1319.21 24
1319.29 23
1319.37 24
1319.46 26
1319.54 30
1319.62 35
1319.71 40
1319.79 46
1319.87 51
1319.96 54
1320.04 57
1320.12 58
1320.21 59
1320.29 60
1320.37 60
1320.46 59
1320.54 58
1320.62 56
1320.71 53
1320.79 51
1320.87 48
1320.96 46
1321.04 44
1321.12 43
1321.21 42
1321.29 42
1321.37 41
1321.46 41
1321.54 41
1321.62 41
1321.71 43
1321.79 45
1321.87 47
1321.96 51
1322.04 54
1322.12 57
1322.21 59
1322.29 60
1322.37 61
1322.46 60
1322.54 58
1322.62 55
1322.71 53
1322.79 50
1322.87 48
1322.96 46
1323.04 44
1323.12 43
1323.21 42
1323.29 41
1323.37 40
1323.46 39
1323.54 38
1323.62 37
1323.71 37
1323.79 37
1323.88 37
1323.96 37
1324.04 37
1324.13 38
1324.21 39
1324.29 40
1324.38 41
1324.46 41
1324.54 41
1324.63 39
1324.71 37
1324.79 34
1324.88 30
1324.96 27
1325.04 24
1325.13 22
1325.21 21
1325.29 20
1325.38 19
1325.46 19
1325.54 20
1325.63 20
1325.71 20
1325.80 21
1325.88 22
1325.96 23
1326.05 23
1326.13 24
1326.21 25
1326.30 26
1326.38 27
1326.46 27
1326.55 26
1326.63 24
1326.71 22
1326.80 19
1326.88 16
1326.96 13
1327.05 11
1327.13 10
1327.22 10
1327.30 12
1327.38 14
1327.47 17
1327.55 20
1327.63 22
1327.72 23
1327.80 23
1327.88 22
1327.97 20
1328.05 18
1328.13 16
1328.22 15
1328.30 14
1328.39 14
1328.47 14
1328.55 15
1328.64 15
1328.72 16
1328.80 16
1328.89 16
1328.97 16
1329.05 16
1329.14 16
1329.22 15
1329.31 15
1329.39 14
1329.47 13
1329.56 13
1329.64 12
1329.72 12
1329.81 11
1329.89 11
1329.97 11
1330.06 12
1330.14 12
1330.23 12
1330.31 13
1330.39 13
1330.48 12
1330.56 12
1330.64 12
1330.73 11
1330.81 11
1330.89 10
1330.98 10
1331.06 9
1331.15 7
1331.23 6
1331.31 5
1331.40 3
1331.48 2
1331.56 1
1331.65 0
1331.73 0
1331.81 0
1331.90 0
1331.98 0
1332.07 0
1332.15 0
1332.23 0
1332.32 0
1332.40 3
1332.48 7
1332.57 12
1332.65 15
1332.74 18
1332.82 20
1332.90 20
1332.99 20
1333.07 18
1333.15 17
1333.24 15
1333.32 12
1333.41 10
1333.49 8
1333.57 6
1333.66 3
1333.74 1
1333.82 0
1333.91 0
1333.99 0
1334.08 0
1334.16 0
1334.24 1
1334.33 2
1334.41 3
1334.49 2
1334.58 2
1334.66 2
1334.75 2
1334.83 2
1334.91 4
1335.00 7
1335.08 11
1335.17 16
1335.25 21
1335.33 27
1335.42 31
1335.50 36
1335.58 40
1335.67 44
1335.75 48
1335.84 51
1335.92 54
1336.00 56
1336.09 58
1336.17 58
1336.25 58
1336.34 56
1336.42 54
1336.51 52
1336.59 50
1336.67 47
1336.76 45
1336.84 43
1336.93 40
1337.01 37
1337.09 34
1337.18 32
1337.26 30
1337.35 29
1337.43 29
1337.51 31
1337.60 34
1337.68 38
1337.76 43
1337.85 48
1337.93 52
1338.02 56
1338.10 58
1338.18 58
1338.27 58
1338.35 55
1338.44 53
1338.52 50
1338.60 47
1338.69 46
1338.77 46
1338.86 46
1338.94 48
1339.02 49
1339.11 49
1339.19 49
1339.27 47
1339.36 44
1339.44 41
1339.53 38
1339.61 35
1339.69 33
1339.78 31
1339.86 30
1339.95 29
1340.03 28
1340.11 27
1340.20 27
1340.28 26
1340.37 26
1340.45 25
1340.53 25
1340.62 26
1340.70 27
1340.79 28
1340.87 31
1340.95 34
1341.04 36
1341.12 38
1341.21 40
1341.29 40
1341.37 39
1341.46 37
1341.54 35
1341.63 34
1341.71 34
1341.79 36
1341.88 40
1341.96 45
1342.05 51
1342.13 56
1342.21 60
1342.30 63
1342.38 65
1342.47 65
1342.55 65
1342.63 65
1342.72 64
1342.80 64
1342.89 63
1342.97 62
1343.05 61
1343.14 59
1343.22 57
1343.31 55
1343.39 52
1343.47 49
1343.56 46
1343.64 43
1343.73 40
1343.81 37
1343.90 36
1343.98 35
1344.06 35
1344.15 35
1344.23 35
1344.32 35
1344.40 33
1344.48 32
1344.57 30
1344.65 29
1344.74 29
1344.82 29
1344.90 30
1344.99 30
1345.07 31
1345.16 31
1345.24 30
1345.33 30
1345.41 30
1345.49 30
1345.58 30
1345.66 30
1345.75 30
1345.83 29
1345.91 27
1346.00 24
1346.08 20
1346.17 17
1346.25 13
1346.33 10
1346.42 8
1346.50 6
1346.59 5
1346.67 4
1346.76 2
1346.84 0
1346.92 0
1347.01 0
1347.09 0
1347.18 0
1347.26 0
1347.34 0
1347.43 0
1347.51 2
1347.60 7
1347.68 11
1347.77 13
1347.85 14
1347.93 13
1348.02 12
1348.10 10
1348.19 9
1348.27 9
1348.36 10
1348.44 11
1348.52 13
1348.61 14
1348.69 15
1348.78 17
1348.86 18
1348.94 19
1349.03 22
1349.11 25
1349.20 29
1349.28 33
1349.37 36
1349.45 39
1349.53 42
1349.62 45
1349.70 47
1349.79 50
1349.87 52
1349.96 55
1350.04 56
1350.12 57
1350.21 55
1350.29 53
1350.38 49
1350.46 45
1350.55 42
1350.63 40
1350.71 39
1350.80 41
1350.88 43
1350.97 46
1351.05 49
1351.14 52
1351.22 53
1351.30 53
1351.39 51
1351.47 48
1351.56 44
1351.64 39
1351.73 34
1351.81 29
1351.89 24
1351.98 21
1352.06 19
1352.15 19
1352.23 20
1352.32 23
1352.40 27
1352.49 31
1352.57 35
1352.65 38
1352.74 39
1352.82 39
1352.91 37
1352.99 35
1353.08 32
1353.16 30
1353.24 28
1353.33 27
1353.41 27
1353.50 27
1353.58 27
1353.67 27
1353.75 27
1353.84 27
1353.92 28
1354.00 30
1354.09 34
1354.17 37
1354.26 40
1354.34 42
1354.43 44
1354.51 43
1354.59 42
1354.68 40
1354.76 38
1354.85 37
1354.93 36
1355.02 36
1355.10 36
1355.19 36
1355.27 35
1355.35 34
1355.44 32
1355.52 30
1355.61 29
1355.69 28
1355.78 29
1355.86 30
1355.95 31
1356.03 33
1356.11 34
1356.20 34
1356.28 33
1356.37 31
1356.45 30
1356.54 28
1356.62 28
1356.71 28
1356.79 29
1356.87 30
1356.96 31
1357.04 32
1357.13 33
1357.21 33
1357.30 33
1357.38 34
1357.47 34
1357.55 35
1357.64 37
1357.72 38
1357.80 38
1357.89 39
1357.97 39
1358.06 38
1358.14 37
1358.23 36
1358.31 35
1358.40 35
1358.48 36
1358.57 38
1358.65 41
1358.73 44
1358.82 46
1358.90 46
1358.99 44
1359.07 40
1359.16 35
1359.24 29
1359.33 22
1359.41 17
1359.50 13
1359.58 11
1359.66 10
1359.75 10
1359.83 9
1359.92 9
1360.00 8
1360.09 6
1360.17 5
1360.26 4
1360.34 4
1360.43 6
1360.51 9
1360.59 13
1360.68 17
1360.76 21
1360.85 24
1360.93 25
1361.02 24
1361.10 21
1361.19 18
1361.27 13
1361.36 10
1361.44 7
1361.53 5
1361.61 5
1361.69 6
1361.78 8
1361.86 10
1361.95 12
1362.03 14
1362.12 14
1362.20 14
1362.29 12
1362.37 10
1362.46 8
1362.54 5
1362.63 4
1362.71 3
1362.80 3
1362.88 4
1362.96 5
1363.05 8
1363.13 11
1363.22 13
1363.30 15
1363.39 15
1363.47 14
1363.56 12
1363.64 10
1363.73 8
1363.81 8
1363.90 10
1363.98 12
1364.07 16
1364.15 19
1364.24 22
1364.32 22
1364.40 22
1364.49 20
1364.57 19
1364.66 18
1364.74 18
1364.83 19
1364.91 21
1365.00 24
1365.08 26
1365.17 28
1365.25 29
1365.34 28
1365.42 26
1365.51 23
1365.59 19
1365.68 14
1365.76 8
1365.85 2
1365.93 0
1366.01 0
1366.10 0
1366.18 0
1366.27 0
1366.35 0
1366.44 0
1366.52 0
1366.61 5
1366.69 12
1366.78 19
1366.86 24
1366.95 28
1367.03 30
1367.12 31
1367.20 30
1367.29 27
1367.37 24
1367.46 21
1367.54 18
1367.63 15
1367.71 13
1367.80 12
1367.88 13
1367.97 14
1368.05 16
1368.13 19
1368.22 21
1368.30 23
1368.39 24
1368.47 23
1368.56 22
1368.64 21
1368.73 20
1368.81 20
1368.90 20
1368.98 20
1369.07 20
1369.15 20
1369.24 18
1369.32 16
1369.41 14
1369.49 12
1369.58 11
1369.66 12
1369.75 14
1369.83 17
1369.92 22
1370.00 27
1370.09 32
1370.17 37
1370.26 40
1370.34 43
1370.43 44
1370.51 43
1370.60 41
1370.68 38
1370.77 33
1370.85 29
1370.94 25
1371.02 22
1371.11 19
1371.19 17
1371.28 15
1371.36 12
1371.45 10
1371.53 8
1371.62 5
1371.70 3
1371.79 2
1371.87 2
1371.96 4
1372.04 8
1372.13 13
1372.21 18
1372.29 24
1372.38 28
1372.46 32
1372.55 34
1372.63 36
1372.72 36
1372.80 36
1372.89 35
1372.97 35
1373.06 34
1373.14 33
1373.23 32
1373.31 31
1373.40 30
1373.48 28
1373.57 24
1373.65 20
1373.74 15
1373.82 9
1373.91 4
1373.99 0
1374.08 0
1374.16 0
1374.25 0
1374.33 0
1374.42 2
1374.50 5
1374.59 7
1374.67 10
1374.76 12
1374.85 15
1374.93 17
1375.02 21
1375.10 24
1375.19 28
1375.27 32
1375.36 34
1375.44 35
1375.53 35
1375.61 32
1375.70 28
1375.78 24
1375.87 20
1375.95 16
1376.04 15
1376.12 14
1376.21 16
1376.29 19
1376.38 23
1376.46 27
1376.55 30
1376.63 33
1376.72 35
1376.80 35
1376.89 34
1376.97 32
1377.06 30
1377.14 26
1377.23 23
1377.31 20
1377.40 18
1377.48 16
1377.57 14
1377.65 14
1377.74 14
1377.82 14
1377.91 16
1377.99 17
1378.08 18
1378.16 19
1378.25 19
1378.33 18
1378.42 17
1378.50 14
1378.59 11
1378.67 8
1378.76 5
1378.85 3
1378.93 0
1379.02 0
1379.10 0
1379.19 0
1379.27 0
1379.36 1
1379.44 4
1379.53 7
1379.61 11
1379.70 16
1379.78 20
1379.87 24
1379.95 27
1380.04 29
1380.12 30
1380.21 29
1380.29 29
1380.38 28
1380.46 28
1380.55 28
1380.63 30
1380.72 32
1380.80 34
1380.89 36
1380.98 36
1381.06 35
1381.15 32
1381.23 28
1381.32 22
1381.40 17
1381.49 12
1381.57 8
1381.66 5
1381.74 3
1381.83 2
1381.91 2
1382.00 3
1382.08 4
1382.17 4
1382.25 5
1382.34 5
1382.42 5
1382.51 6
1382.59 7
1382.68 9
1382.77 12
1382.85 15
1382.94 18
1383.02 19
1383.11 20
1383.19 19
1383.28 17
1383.36 14
1383.45 10
1383.53 6
1383.62 2
1383.70 0
1383.79 0
1383.87 0
1383.96 0
1384.05 0
1384.13 0
1384.22 0
1384.30 0
1384.39 0
1384.47 3
1384.56 7
1384.64 11
1384.73 15
1384.81 19
1384.90 22
1384.98 25
1385.07 26
1385.15 27
1385.24 27
1385.33 27
1385.41 26
1385.50 26
1385.58 27
1385.67 27
1385.75 28
1385.84 28
1385.92 28
1386.01 28
1386.09 26
1386.18 25
1386.26 23
1386.35 22
1386.44 21
1386.52 21
1386.61 21
1386.69 20
1386.78 19
1386.86 17
1386.95 15
1387.03 12
1387.12 9
1387.20 7
1387.29 6
1387.37 7
1387.46 9
1387.55 14
1387.63 19
1387.72 24
1387.80 29
1387.89 32
1387.97 34
1388.06 33
1388.14 31
1388.23 28
1388.31 25
1388.40 21
1388.49 17
1388.57 13
1388.66 10
1388.74 7
1388.83 5
1388.91 4
1389.00 3
1389.08 4
1389.17 6
1389.25 8
1389.34 10
1389.43 11
1389.51 13
1389.60 14
1389.68 15
1389.77 16
1389.85 17
1389.94 20
1390.02 22
1390.11 25
1390.20 29
1390.28 32
1390.37 35
1390.45 36
1390.54 37
1390.62 38
1390.71 37
1390.79 37
1390.88 36
1390.97 36
1391.05 37
1391.14 37
1391.22 38
1391.31 38
1391.39 38
1391.48 38
1391.56 37
1391.65 37
1391.74 36
1391.82 35
1391.91 35
1391.99 35
1392.08 36
1392.16 37
1392.25 38
1392.33 39
1392.42 39
1392.51 38
1392.59 36
1392.68 33
1392.76 30
1392.85 27
1392.93 25
1393.02 24
1393.10 24
1393.19 25
1393.28 27
1393.36 30
1393.45 33
1393.53 36
1393.62 38
1393.70 41
1393.79 43
1393.88 44
1393.96 45
1394.05 44
1394.13 43
1394.22 41
1394.30 38
1394.39 34
1394.47 29
1394.56 24
1394.65 20
1394.73 16
1394.82 13
1394.90 11
1394.99 10
1395.07 10
1395.16 11
1395.25 14
1395.33 17
1395.42 21
1395.50 26
1395.59 31
1395.67 38
1395.76 44
1395.85 50
1395.93 54
1396.02 57
1396.10 57
1396.19 56
1396.27 52
1396.36 48
1396.45 43
1396.53 39
1396.62 36
1396.70 33
1396.79 30
1396.87 29
1396.96 27
1397.05 26
1397.13 26
1397.22 26
1397.30 27
1397.39 27
1397.47 28
1397.56 29
1397.65 29
1397.73 29
1397.82 28
1397.90 27
1397.99 26
1398.07 25
1398.16 25
1398.25 25
1398.33 25
1398.42 26
1398.50 27
1398.59 28
1398.67 27
1398.76 26
1398.85 24
1398.93 22
1399.02 19
1399.10 17
1399.19 16
1399.28 16
1399.36 17
1399.45 18
1399.53 18
1399.62 18
1399.70 17
1399.79 16
1399.88 15
1399.96 15
1400.05 16
1400.13 18
1400.22 21
1400.30 24
1400.39 26
1400.48 28
1400.56 28
1400.65 27
1400.73 24
1400.82 21
1400.91 17
1400.99 14
1401.08 12
1401.16 12
1401.25 12
1401.33 13
1401.42 15
1401.51 16
1401.59 17
1401.68 17
1401.76 16
1401.85 15
1401.94 13
1402.02 11
1402.11 10
1402.19 10
1402.28 10
1402.37 11
1402.45 12
1402.54 14
1402.62 16
1402.71 18
1402.79 20
1402.88 23
1402.97 25
1403.05 28
1403.14 31
1403.22 34
1403.31 37
1403.40 39
1403.48 40
1403.57 40
1403.65 38
1403.74 34
1403.83 30
1403.91 24
1404.00 18
1404.08 13
1404.17 8
1404.26 5
1404.34 3
1404.43 2
1404.51 2
1404.60 1
1404.69 1
1404.77 1
1404.86 0
1404.94 1
1405.03 2
1405.12 4
1405.20 6
1405.29 10
1405.37 13
1405.46 17
1405.55 19
1405.63 21
1405.72 22
1405.80 22
1405.89 22
1405.98 22
1406.06 23
1406.15 25
1406.23 26
1406.32 28
1406.41 29
1406.49 30
1406.58 29
1406.66 28
1406.75 26
1406.84 23
1406.92 21
1407.01 20
1407.09 19
1407.18 19
1407.27 20
1407.35 20
1407.44 19
1407.52 17
1407.61 13
1407.70 8
1407.78 2
1407.87 0
1407.95 0
1408.04 0
1408.13 0
1408.21 0
1408.30 0
1408.38 0
1408.47 0
1408.56 2
1408.64 5
1408.73 8
1408.81 11
1408.90 14
1408.99 17
1409.07 20
1409.16 22
1409.25 24
1409.33 24
1409.42 24
1409.50 23
1409.59 22
1409.68 21
1409.76 20
1409.85 20
1409.93 20
1410.02 22
1410.11 24
1410.19 27
1410.28 30
1410.36 33
1410.45 35
1410.54 36
1410.62 35
1410.71 33
1410.80 31
1410.88 28
1410.97 25
1411.05 24
1411.14 25
1411.23 27
1411.31 30
1411.40 34
1411.48 36
1411.57 37
1411.66 35
1411.74 31
1411.83 27
1411.92 22
1412.00 20
1412.09 19
1412.17 21
1412.26 25
1412.35 30
1412.43 34
1412.52 38
1412.61 40
1412.69 40
1412.78 39
1412.86 37
1412.95 35
1413.04 34
1413.12 32
1413.21 31
1413.29 30
1413.38 28
1413.47 26
1413.55 24
1413.64 23
1413.73 23
1413.81 23
1413.90 24
1413.98 26
1414.07 28
1414.16 29
1414.24 30
1414.33 30
1414.42 30
1414.50 30
1414.59 31
1414.67 30
1414.76 30
1414.85 29
1414.93 28
1415.02 27
1415.11 27
1415.19 27
1415.28 28
1415.36 30
1415.45 33
1415.54 36
1415.62 38
1415.71 40
1415.80 40
1415.88 40
1415.97 38
1416.06 35
1416.14 31
1416.23 26
1416.31 21
1416.40 16
1416.49 12
1416.57 10
1416.66 10
1416.75 11
1416.83 14
1416.92 17
1417.00 20
1417.09 22
1417.18 24
1417.26 26
1417.35 27
1417.44 28
1417.52 29
1417.61 29
1417.70 30
1417.78 30
1417.87 30
1417.95 30
1418.04 31
1418.13 32
1418.21 33
1418.30 36
1418.39 38
1418.47 41
1418.56 44
1418.65 46
1418.73 48
1418.82 48
1418.90 49
1418.99 49
1419.08 49
1419.16 51
1419.25 53
1419.34 56
1419.42 60
1419.51 64
1419.60 67
1419.68 68
1419.77 68
1419.86 66
1419.94 63
1420.03 60
1420.11 56
1420.20 54
1420.29 53
1420.37 53
1420.46 54
1420.55 55
1420.63 57
1420.72 60
1420.81 61
1420.89 63
1420.98 64
1421.07 65
1421.15 66
1421.24 67
1421.32 68
1421.41 69
1421.50 70
1421.58 71
1421.67 71
1421.76 71
1421.84 70
1421.93 67
1422.02 64
1422.10 60
1422.19 56
1422.28 52
1422.36 50
1422.45 48
1422.54 47
1422.62 46
1422.71 45
1422.80 44
1422.88 43
1422.97 41
1423.05 39
1423.14 37
1423.23 36
1423.31 35
1423.40 34
1423.49 33
1423.57 32
1423.66 32
1423.75 32
1423.83 34
1423.92 37
1424.01 41
1424.09 46
1424.18 51
1424.27 56
1424.35 59
1424.44 61
1424.53 62
1424.61 61
1424.70 60
1424.79 59
1424.87 59
1424.96 60
1425.05 61
1425.13 62
1425.22 63
1425.31 62
1425.39 59
1425.48 55
1425.57 51
1425.65 48
1425.74 45
1425.82 45
1425.91 47
1426.00 50
1426.08 53
1426.17 56
1426.26 57
1426.34 56
1426.43 52
1426.52 48
1426.60 43
1426.69 39
1426.78 35
1426.86 34
1426.95 33
1427.04 33
1427.12 34
1427.21 34
1427.30 34
1427.38 33
1427.47 31
1427.56 29
1427.64 27
1427.73 25
1427.82 24
1427.90 23
1427.99 24
1428.08 24
1428.16 26
1428.25 28
1428.34 32
1428.42 37
1428.51 43
1428.60 49
1428.68 55
1428.77 59
1428.86 60
1428.94 59
1429.03 55
1429.12 51
1429.20 45
1429.29 41
1429.38 37
1429.46 36
1429.55 36
1429.64 38
1429.72 41
1429.81 45
1429.90 49
1429.99 54
1430.07 57
1430.16 59
1430.25 60
1430.33 60
1430.42 60
1430.51 60
1430.59 60
1430.68 60
1430.77 60
1430.85 59
1430.94 58
1431.03 55
1431.11 52
1431.20 49
1431.29 45
1431.37 40
1431.46 36
1431.55 32
1431.63 27
1431.72 23
1431.81 18
1431.89 14
1431.98 10
1432.07 7
1432.15 6
1432.24 5
1432.33 6
1432.41 8
1432.50 10
1432.59 13
1432.67 15
1432.76 17
1432.85 19
1432.94 19
1433.02 19
1433.11 18
1433.20 17
1433.28 17
1433.37 18
1433.46 21
1433.54 24
1433.63 28
1433.72 33
1433.80 37
1433.89 40
1433.98 42
1434.06 44
1434.15 45
1434.24 47
1434.32 49
1434.41 52
1434.50 55
1434.59 57
1434.67 58
1434.76 59
1434.85 60
1434.93 60
1435.02 60
1435.11 60
1435.19 61
1435.28 62
1435.37 64
1435.45 67
1435.54 70
1435.63 73
1435.72 76
1435.80 78
1435.89 80
1435.98 81
1436.06 81
1436.15 80
1436.24 79
1436.32 78
1436.41 76
1436.50 73
1436.58 71
1436.67 69
1436.76 67
1436.85 66
1436.93 65
1437.02 64
1437.11 62
1437.19 59
1437.28 56
1437.37 54
1437.45 52
1437.54 51
1437.63 53
1437.71 55
1437.80 58
1437.89 60
1437.98 63
1438.06 64
1438.15 66
1438.24 66
1438.32 67
1438.41 68
1438.50 68
1438.58 69
1438.67 69
1438.76 69
1438.85 70
1438.93 72
1439.02 74
1439.11 77
1439.19 80
1439.28 82
1439.37 82
1439.45 81
1439.54 78
1439.63 73
1439.72 67
1439.80 60
1439.89 53
1439.98 47
1440.06 41
1440.15 37
1440.24 34
1440.32 33
1440.41 33
1440.50 33
1440.59 34
1440.67 35
1440.76 35
1440.85 35
1440.93 35
1441.02 35
1441.11 36
1441.20 37
1441.28 38
1441.37 39
1441.46 39
1441.54 38
1441.63 37
1441.72 35
1441.80 34
1441.89 34
1441.98 36
1442.07 38
1442.15 41
1442.24 44
1442.33 47
1442.41 48
1442.50 47
1442.59 43
1442.68 38
1442.76 31
1442.85 24
1442.94 17
1443.02 10
1443.11 5
1443.20 2
1443.29 1
1443.37 1
1443.46 2
1443.55 5
1443.63 10
1443.72 16
1443.81 22
1443.90 27
1443.98 32
1444.07 35
1444.16 36
1444.24 35
1444.33 32
1444.42 29
1444.51 24
1444.59 21
1444.68 17
1444.77 14
1444.85 12
1444.94 11
1445.03 10
1445.12 9
1445.20 10
1445.29 11
1445.38 14
1445.47 18
1445.55 22
1445.64 27
1445.73 31
1445.81 35
1445.90 37
1445.99 39
1446.08 39
1446.16 38
1446.25 37
1446.34 36
1446.42 34
1446.51 32
1446.60 30
1446.69 29
1446.77 26
1446.86 24
1446.95 23
1447.04 21
1447.12 21
1447.21 22
1447.30 24
1447.38 27
1447.47 31
1447.56 34
1447.65 37
1447.73 38
1447.82 37
1447.91 35
1447.99 32
1448.08 30
1448.17 28
1448.26 27
1448.34 28
1448.43 30
1448.52 32
1448.61 34
1448.69 33
1448.78 32
1448.87 28
1448.96 24
1449.04 20
1449.13 16
1449.22 13
1449.30 11
1449.39 11
1449.48 11
1449.57 12
1449.65 13
1449.74 14
1449.83 15
1449.92 17
1450.00 19
1450.09 21
1450.18 24
1450.26 27
1450.35 30
1450.44 33
1450.53 36
1450.61 39
1450.70 40
1450.79 41
1450.88 41
1450.96 39
1451.05 37
1451.14 33
1451.23 28
1451.31 22
1451.40 16
1451.49 9
1451.58 4
1451.66 0
1451.75 0
1451.84 0
1451.93 0
1452.01 0
1452.10 0
1452.19 3
1452.27 6
1452.36 8
1452.45 10
1452.54 11
1452.62 11
1452.71 10
1452.80 9
1452.89 7
1452.97 4
1453.06 1
1453.15 0
1453.24 0
1453.32 0
1453.41 0
1453.50 0
1453.59 0
1453.67 0
1453.76 0
1453.85 2
1453.94 6
1454.02 10
1454.11 14
1454.20 18
1454.29 21
1454.37 24
1454.46 26
1454.55 28
1454.64 30
1454.72 30
1454.81 30
1454.90 29
1454.99 26
1455.07 23
1455.16 19
1455.25 17
1455.34 15
1455.42 15
1455.51 17
1455.60 20
1455.69 25
1455.77 29
1455.86 33
1455.95 36
1456.04 37
1456.12 38
1456.21 37
1456.30 37
1456.39 37
1456.47 36
1456.56 36
1456.65 35
1456.74 34
1456.82 32
1456.91 30
1457.00 28
1457.09 26
1457.17 24
1457.26 23
1457.35 21
1457.44 19
1457.52 16
1457.61 14
1457.70 11
1457.79 8
1457.87 6
1457.96 4
1458.05 3
1458.14 3
1458.22 3
1458.31 2
1458.40 1
1458.49 0
1458.57 0
1458.66 0
1458.75 0
1458.84 0
1458.93 0
1459.01 0
1459.10 2
1459.19 6
1459.28 10
1459.36 14
1459.45 17
1459.54 20
1459.63 22
1459.71 26
1459.80 29
1459.89 31
1459.98 34
1460.06 35
1460.15 36
1460.24 37
1460.33 38
1460.41 39
1460.50 41
1460.59 44
1460.68 47
1460.77 50
1460.85 51
1460.94 51
1461.03 48
1461.12 44
1461.20 38
1461.29 33
1461.38 27
1461.47 24
1461.55 21
1461.64 19
1461.73 17
1461.82 15
1461.91 13
1461.99 10
1462.08 6
1462.17 4
1462.26 2
1462.34 1
1462.43 2
1462.52 4
1462.61 7
1462.69 10
1462.78 15
1462.87 20
1462.96 25
1463.05 31
1463.13 37
1463.22 43
1463.31 48
1463.40 53
1463.48 56
1463.57 58
1463.66 58
1463.75 58
1463.84 57
1463.92 55
1464.01 54
1464.10 53
1464.19 52
1464.27 52
1464.36 52
1464.45 51
1464.54 50
1464.62 47
1464.71 44
1464.80 39
1464.89 35
1464.98 32
1465.06 29
1465.15 28
1465.24 29
1465.33 30
1465.42 31
1465.50 32
1465.59 34
1465.68 36
1465.77 37
1465.85 40
1465.94 42
1466.03 43
1466.12 44
1466.21 43
1466.29 41
1466.38 37
1466.47 34
1466.56 30
1466.64 27
1466.73 25
1466.82 24
1466.91 23
1467.00 21
1467.08 20
1467.17 18
1467.26 16
1467.35 14
1467.44 13
1467.52 12
1467.61 11
1467.70 10
1467.79 9
1467.87 7
1467.96 5
1468.05 2
1468.14 0
1468.23 0
1468.31 0
1468.40 0
1468.49 0
1468.58 0
1468.67 3
1468.75 7
1468.84 13
1468.93 18
1469.02 24
1469.10 28
1469.19 30
1469.28 31
1469.37 31
1469.46 30
1469.54 29
1469.63 28
1469.72 28
1469.81 28
1469.90 30
1469.98 33
1470.07 37
1470.16 42
1470.25 47
1470.34 51
1470.42 55
1470.51 58
1470.60 59
1470.69 58
1470.78 55
1470.86 51
1470.95 46
1471.04 41
1471.13 36
1471.22 31
1471.30 27
1471.39 24
1471.48 21
1471.57 20
1471.66 19
1471.74 18
1471.83 17
1471.92 16
1472.01 14
1472.10 11
1472.18 7
1472.27 3
1472.36 0
1472.45 0
1472.54 0
1472.62 0
1472.71 0
1472.80 2
1472.89 6
1472.98 9
1473.06 12
1473.15 15
1473.24 17
1473.33 19
1473.42 22
1473.50 25
1473.59 29
1473.68 32
1473.77 36
1473.86 38
1473.94 39
1474.03 38
1474.12 36
1474.21 32
1474.30 27
1474.38 21
1474.47 16
1474.56 11
1474.65 6
1474.74 2
1474.82 0
1474.91 0
1475.00 0
1475.09 0
1475.18 0
1475.27 0
1475.35 0
1475.44 0
1475.53 2
1475.62 4
1475.71 7
1475.79 8
1475.88 9
1475.97 8
1476.06 7
1476.15 6
1476.23 5
1476.32 4
1476.41 5
1476.50 9
1476.59 14
1476.67 21
1476.76 29
1476.85 38
1476.94 45
1477.03 49
1477.12 52
1477.20 51
1477.29 49
1477.38 47
1477.47 44
1477.56 43
1477.64 43
1477.73 44
1477.82 46
1477.91 47
1478.00 48
1478.09 48
1478.17 47
1478.26 46
1478.35 43
1478.44 39
1478.53 36
1478.61 32
1478.70 29
1478.79 26
1478.88 24
1478.97 22
1479.06 20
1479.14 18
1479.23 16
1479.32 14
1479.41 11
1479.50 8
1479.58 4
1479.67 0
1479.76 0
1479.85 0
1479.94 0
1480.03 0
1480.11 0
1480.20 0
1480.29 7
1480.38 14
1480.47 20
1480.56 26
1480.64 29
1480.73 30
1480.82 28
1480.91 25
1481.00 19
1481.09 13
1481.17 6
1481.26 0
1481.35 0
1481.44 0
1481.53 0
1481.61 0
1481.70 0
1481.79 0
1481.88 0
1481.97 5
1482.06 11
1482.14 17
1482.23 23
1482.32 27
1482.41 30
1482.50 32
1482.59 33
1482.67 34
1482.76 33
1482.85 33
1482.94 32
1483.03 32
1483.12 31
1483.20 29
1483.29 27
1483.38 26
1483.47 24
1483.56 24
1483.65 24
1483.73 26
1483.82 29
1483.91 33
1484.00 37
1484.09 41
1484.18 44
1484.26 46
1484.35 47
1484.44 47
1484.53 48
1484.62 50
1484.71 52
1484.79 54
1484.88 57
1484.97 58
1485.06 59
1485.15 57
1485.24 54
1485.32 48
1485.41 42
1485.50 35
1485.59 29
1485.68 23
1485.77 19
1485.86 17
1485.94 16
1486.03 17
1486.12 18
1486.21 20
1486.30 22
1486.39 24
1486.47 27
1486.56 30
1486.65 33
1486.74 37
1486.83 39
1486.92 42
1487.00 43
1487.09 44
1487.18 44
1487.27 44
1487.36 44
1487.45 45
1487.54 47
1487.62 50
1487.71 52
1487.80 55
1487.89 57
1487.98 57
1488.07 56
1488.15 54
1488.24 51
1488.33 47
1488.42 45
1488.51 44
1488.60 45
1488.69 48
1488.77 51
1488.86 55
1488.95 57
1489.04 57
1489.13 54
1489.22 50
1489.31 43
1489.39 34
1489.48 25
1489.57 16
1489.66 9
1489.75 3
1489.84 0
1489.93 0
1490.01 0
1490.10 0
1490.19 3
1490.28 6
1490.37 10
1490.46 13
1490.54 17
1490.63 20
1490.72 25
1490.81 30
1490.90 36
1490.99 43
1491.08 51
1491.16 59
1491.25 67
1491.34 73
1491.43 78
1491.52 80
1491.61 81
1491.70 80
1491.78 79
1491.87 78
1491.96 78
1492.05 79
1492.14 82
1492.23 86
1492.32 89
1492.40 90
1492.49 90
1492.58 86
1492.67 80
1492.76 73
1492.85 66
1492.94 60
1493.03 56
1493.11 54
1493.20 53
1493.29 54
1493.38 54
1493.47 53
1493.56 51
1493.65 49
1493.73 45
1493.82 42
1493.91 40
1494.00 38
1494.09 36
1494.18 34
1494.27 32
1494.35 30
1494.44 27
1494.53 24
1494.62 23
1494.71 22
1494.80 22
1494.89 23
1494.98 25
1495.06 26
1495.15 27
1495.24 27
1495.33 27
1495.42 27
1495.51 26
1495.60 27
1495.69 28
1495.77 28
1495.86 29
1495.95 28
1496.04 26
1496.13 22
1496.22 17
1496.31 11
1496.39 6
1496.48 2
1496.57 0
1496.66 0
1496.75 0
1496.84 0
1496.93 0
1497.02 2
1497.10 4
1497.19 7
1497.28 11
1497.37 15
1497.46 18
1497.55 22
1497.64 24
1497.73 24
1497.81 22
1497.90 18
1497.99 13
1498.08 7
1498.17 2
1498.26 0
1498.35 0
1498.44 1
1498.52 7
1498.61 14
1498.70 22
1498.79 30
1498.88 38
1498.97 44
1499.06 47
1499.15 49
1499.24 47
1499.32 44
1499.41 40
1499.50 35
1499.59 30
1499.68 27
1499.77 24
1499.86 23
1499.95 24
1500.03 26
1500.12 28
1500.21 29
1500.30 30
1500.39 30
1500.48 27
1500.57 23
1500.66 17
1500.75 10
1500.83 3
1500.92 0
1501.01 0
1501.10 0
1501.19 0
1501.28 0
1501.37 0
1501.46 0
1501.55 0
1501.63 1
1501.72 3
1501.81 7
1501.90 10
1501.99 14
1502.08 18
1502.17 22
1502.26 25
1502.35 27
1502.43 29
1502.52 29
1502.61 28
1502.70 26
1502.79 24
1502.88 22
1502.97 19
1503.06 17
1503.15 15
1503.23 12
1503.32 9
1503.41 7
1503.50 5
1503.59 5
1503.68 7
1503.77 11
1503.86 17
1503.95 25
1504.03 33
1504.12 40
1504.21 46
1504.30 51
1504.39 53
1504.48 54
1504.57 53
1504.66 53
1504.75 53
1504.84 54
1504.92 55
1505.01 58
1505.10 61
1505.19 64
1505.28 67
1505.37 70
1505.46 72
1505.55 74
1505.64 75
1505.73 76
1505.81 76
1505.90 76
1505.99 74
1506.08 73
1506.17 71
1506.26 69
1506.35 67
1506.44 66
1506.53 66
1506.62 66
1506.70 67
1506.79 68
1506.88 69
1506.97 71
1507.06 73
1507.15 75
1507.24 76
1507.33 77
1507.42 76
1507.51 75
1507.59 72
1507.68 69
1507.77 65
1507.86 62
1507.95 59
1508.04 57
1508.13 54
1508.22 52
1508.31 48
1508.40 44
1508.49 39
1508.57 34
1508.66 29
1508.75 24
1508.84 20
1508.93 17
1509.02 14
1509.11 11
1509.20 9
1509.29 7
1509.38 6
1509.47 6
1509.55 8
1509.64 10
1509.73 13
1509.82 15
1509.91 17
1510.00 18
1510.09 18
1510.18 16
1510.27 14
1510.36 11
1510.45 8
1510.54 7
1510.62 6
1510.71 6
1510.80 7
1510.89 8
1510.98 9
1511.07 10
1511.16 10
1511.25 12
1511.34 13
1511.43 15
1511.52 17
1511.60 19
1511.69 21
1511.78 23
1511.87 25
1511.96 28
1512.05 32
1512.14 36
1512.23 41
1512.32 44
1512.41 47
1512.50 47
1512.59 47
1512.68 45
1512.76 44
1512.85 43
1512.94 42
1513.03 42
1513.12 43
1513.21 43
1513.30 42
1513.39 40
1513.48 37
1513.57 34
1513.66 31
1513.75 29
1513.84 27
1513.92 27
1514.01 27
1514.10 29
1514.19 32
1514.28 35
1514.37 38
1514.46 42
1514.55 45
1514.64 48
1514.73 50
1514.82 51
1514.91 51
1515.00 48
1515.08 43
1515.17 36
1515.26 28
1515.35 20
1515.44 12
1515.53 5
1515.62 0
1515.71 0
1515.80 0
1515.89 0
1515.98 0
1516.07 3
1516.16 5
1516.25 6
1516.33 6
1516.42 7
1516.51 7
1516.60 7
1516.69 8
1516.78 9
1516.87 12
1516.96 15
1517.05 18
1517.14 21
1517.23 23
1517.32 26
1517.41 27
1517.50 29
1517.59 29
1517.67 28
1517.76 26
1517.85 22
1517.94 17
1518.03 11
1518.12 4
1518.21 0
1518.30 0
1518.39 0
1518.48 0
1518.57 0
1518.66 0
1518.75 0
1518.84 0
1518.93 4
1519.02 6
1519.10 8
1519.19 9
1519.28 10
1519.37 11
1519.46 13
1519.55 15
1519.64 19
1519.73 23
1519.82 27
1519.91 31
1520.00 35
1520.09 38
1520.18 41
1520.27 42
1520.36 44
1520.45 44
1520.54 45
1520.62 46
1520.71 48
1520.80 51
1520.89 54
1520.98 58
1521.07 62
1521.16 67
1521.25 70
1521.34 72
1521.43 72
1521.52 70
1521.61 66
1521.70 61
1521.79 55
1521.88 50
1521.97 47
1522.06 45
1522.15 46
1522.24 50
1522.32 54
1522.41 59
1522.50 64
1522.59 68
1522.68 70
1522.77 70
1522.86 69
1522.95 67
1523.04 65
1523.13 65
1523.22 67
1523.31 69
1523.40 72
1523.49 74
1523.58 75
1523.67 72
1523.76 68
1523.85 63
1523.94 57
1524.03 53
1524.11 51
1524.20 50
1524.29 50
1524.38 49
1524.47 48
1524.56 46
1524.65 43
1524.74 40
1524.83 38
1524.92 37
1525.01 38
1525.10 40
1525.19 43
1525.28 45
1525.37 48
1525.46 49
1525.55 48
1525.64 46
1525.73 43
1525.82 38
1525.91 32
1526.00 26
1526.09 22
1526.18 18
1526.26 17
1526.35 18
1526.44 20
1526.53 23
1526.62 26
1526.71 27
1526.80 28
1526.89 26
1526.98 24
1527.07 21
1527.16 19
1527.25 17
1527.34 16
1527.43 16
1527.52 16
1527.61 16
1527.70 17
1527.79 17
1527.88 18
1527.97 18
1528.06 17
1528.15 14
1528.24 12
1528.33 8
1528.42 5
1528.51 2
1528.60 1
1528.68 1
1528.77 3
1528.86 5
1528.95 8
1529.04 10
1529.13 11
1529.22 10
1529.31 9
1529.40 7
1529.49 4
1529.58 2
1529.67 0
1529.76 0
1529.85 0
1529.94 0
1530.03 0
1530.12 0
1530.21 0
1530.30 0
1530.39 2
1530.48 8
1530.57 14
1530.66 20
1530.75 25
1530.84 28
1530.93 30
1531.02 32
1531.11 32
1531.20 33
1531.29 35
1531.38 39
1531.47 43
1531.56 48
1531.65 52
1531.74 54
1531.83 54
1531.92 51
1532.00 46
1532.09 39
1532.18 33
1532.27 27
1532.36 22
1532.45 19
1532.54 17
1532.63 16
1532.72 15
1532.81 14
1532.90 13
1532.99 12
1533.08 10
1533.17 7
1533.26 4
1533.35 1
1533.44 0
1533.53 0
1533.62 0
1533.71 0
1533.80 0
1533.89 0
1533.98 0
1534.07 0
1534.16 5
1534.25 11
1534.34 17
1534.43 23
1534.52 26
1534.61 29
1534.70 30
1534.79 30
1534.88 29
1534.97 28
1535.06 27
1535.15 25
1535.24 23
1535.33 21
1535.42 19
1535.51 19
1535.60 20
1535.69 24
1535.78 30
1535.87 37
1535.96 44
1536.05 50
1536.14 53
1536.23 54
1536.32 52
1536.41 48
1536.50 43
1536.59 38
1536.68 34
1536.77 32
1536.86 31
1536.95 33
1537.04 36
1537.13 41
1537.22 45
1537.31 49
1537.40 52
1537.49 55
1537.58 56
1537.67 56
1537.76 56
1537.85 56
1537.94 54
1538.03 53
1538.12 50
1538.21 47
1538.30 44
1538.39 41
1538.48 40
1538.57 40
1538.66 43
1538.75 47
1538.84 53
1538.93 59
1539.02 66
1539.11 71
1539.20 76
1539.28 79
1539.37 82
1539.46 83
1539.55 83
1539.64 82
1539.73 80
1539.82 79
1539.91 78
1540.00 77
1540.09 76
1540.18 75
1540.27 74
1540.37 73
1540.46 71
1540.55 67
1540.64 63
1540.73 56
1540.82 50
1540.91 43
1541.00 37
1541.09 32
1541.18 30
1541.27 29
1541.36 29
1541.45 29
1541.54 29
1541.63 27
1541.72 25
1541.81 22
1541.90 20
1541.99 19
1542.08 21
1542.17 26
1542.26 32
1542.35 41
1542.44 50
1542.53 58
1542.62 64
1542.71 67
1542.80 68
1542.89 67
1542.98 63
1543.07 58
1543.16 53
1543.25 47
1543.34 43
1543.43 39
1543.52 36
1543.61 34
1543.70 33
1543.79 31
1543.88 30
1543.97 29
1544.06 27
1544.15 26
1544.24 25
1544.33 26
1544.42 27
1544.51 30
1544.60 32
1544.69 34
1544.78 35
1544.87 35
1544.96 34
1545.05 32
1545.14 29
1545.23 26
1545.32 23
1545.41 20
1545.50 17
1545.59 16
1545.68 18
1545.77 21
1545.86 26
1545.95 32
1546.04 38
1546.13 44
1546.22 48
1546.31 50
1546.40 49
1546.49 48
1546.58 45
1546.67 43
1546.76 41
1546.85 39
1546.94 38
1547.03 37
1547.12 35
1547.21 32
1547.30 29
1547.39 25
1547.48 22
1547.57 21
1547.67 22
1547.76 26
1547.85 31
1547.94 36
1548.03 41
1548.12 44
1548.21 45
1548.30 43
1548.39 40
1548.48 36
1548.57 32
1548.66 28
1548.75 25
1548.84 22
1548.93 19
1549.02 18
1549.11 17
1549.20 17
1549.29 17
1549.38 19
1549.47 21
1549.56 22
1549.65 24
1549.74 25
1549.83 25
1549.92 25
1550.01 24
1550.10 24
1550.19 25
1550.28 27
1550.37 31
1550.46 35
1550.55 39
1550.64 43
1550.73 45
1550.82 44
1550.92 42
1551.01 38
1551.10 35
1551.19 32
1551.28 31
1551.37 31
1551.46 33
1551.55 37
1551.64 40
1551.73 42
1551.82 43
1551.91 42
1552.00 40
1552.09 37
1552.18 34
1552.27 30
1552.36 26
1552.45 21
1552.54 17
1552.63 14
1552.72 11
1552.81 9
1552.90 9
1552.99 9
1553.08 11
1553.17 12
1553.26 13
1553.35 14
1553.45 14
1553.54 14
1553.63 15
1553.72 16
1553.81 18
1553.90 21
1553.99 24
1554.08 26
1554.17 27
1554.26 27
1554.35 24
1554.44 20
1554.53 15
1554.62 10
1554.71 5
1554.80 1
1554.89 0
1554.98 0
1555.07 0
1555.16 0
1555.25 0
1555.34 0
1555.43 0
1555.53 0
1555.62 0
1555.71 0
1555.80 3
1555.89 8
1555.98 15
1556.07 24
1556.16 34
1556.25 45
1556.34 56
1556.43 67
1556.52 76
1556.61 84
1556.70 88
1556.79 91
1556.88 91
1556.97 89
1557.06 86
1557.15 83
1557.24 80
1557.33 78
1557.43 77
1557.52 77
1557.61 77
1557.70 76
1557.79 75
1557.88 73
1557.97 71
1558.06 67
1558.15 62
1558.24 57
1558.33 51
1558.42 46
1558.51 40
1558.60 35
1558.69 30
1558.78 27
1558.87 25
1558.96 25
1559.05 26
1559.15 29
1559.24 32
1559.33 36
1559.42 40
1559.51 44
1559.60 47
1559.69 50
1559.78 51
1559.87 52
1559.96 50
1560.05 48
1560.14 45
1560.23 42
1560.32 38
1560.41 34
1560.50 30
1560.59 26
1560.69 21
1560.78 15
1560.87 9
1560.96 4
1561.05 1
1561.14 0
1561.23 0
1561.32 0
1561.41 1
1561.50 3
1561.59 4
1561.68 5
1561.77 5
1561.86 5
1561.95 6
1562.04 9
1562.14 13
1562.23 19
1562.32 26
1562.41 32
1562.50 38
1562.59 43
1562.68 47
1562.77 49
1562.86 50
1562.95 49
1563.04 47
1563.13 44
1563.22 41
1563.31 37
1563.40 32
1563.50 28
1563.59 24
1563.68 21
1563.77 17
1563.86 14
1563.95 11
1564.04 10
1564.13 10
1564.22 13
1564.31 17
1564.40 22
1564.49 29
1564.58 34
1564.67 40
1564.77 43
1564.86 46
1564.95 48
1565.04 50
1565.13 53
1565.22 56
1565.31 59
1565.40 62
1565.49 63
1565.58 61
1565.67 57
1565.76 50
1565.85 42
1565.95 32
1566.04 24
1566.13 16
1566.22 11
1566.31 7
1566.40 5
1566.49 4
1566.58 3
1566.67 3
1566.76 2
1566.85 1
1566.94 1
1567.03 0
1567.13 0
1567.22 0
1567.31 0
1567.40 0
1567.49 0
1567.58 0
1567.67 0
1567.76 2
1567.85 7
1567.94 13
1568.03 20
1568.12 26
1568.22 32
1568.31 37
1568.40 39
1568.49 40
1568.58 40
1568.67 39
1568.76 37
1568.85 35
1568.94 33
1569.03 32
1569.12 31
1569.21 32
1569.31 33
1569.40 34
1569.49 35
1569.58 36
1569.67 35
1569.76 34
1569.85 32
1569.94 31
1570.03 30
1570.12 30
1570.21 31
1570.30 32
1570.40 34
1570.49 36
1570.58 38
1570.67 42
1570.76 46
1570.85 50
1570.94 55
1571.03 58
1571.12 59
1571.21 58
1571.30 54
1571.40 48
1571.49 40
1571.58 31
1571.67 24
1571.76 19
1571.85 17
1571.94 18
1572.03 21
1572.12 25
1572.21 30
1572.30 34
1572.40 36
1572.49 38
1572.58 38
1572.67 37
1572.76 35
1572.85 34
1572.94 32
1573.03 31
1573.12 29
1573.21 27
1573.31 25
1573.40 23
1573.49 22
1573.58 22
1573.67 23
1573.76 24
1573.85 24
1573.94 24
1574.03 24
1574.12 23
1574.22 23
1574.31 24
1574.40 26
1574.49 28
1574.58 31
1574.67 34
1574.76 35
1574.85 35
1574.94 33
1575.03 31
1575.13 29
1575.22 26
1575.31 25
1575.40 24
1575.49 23
1575.58 23
1575.67 22
1575.76 22
1575.85 22
1575.94 22
1576.04 23
1576.13 24
1576.22 25
1576.31 28
1576.40 30
1576.49 32
1576.58 33
1576.67 33
1576.76 32
1576.86 30
1576.95 28
1577.04 25
1577.13 24
1577.22 24
1577.31 26
1577.40 31
1577.49 37
1577.58 44
1577.68 50
1577.77 56
1577.86 59
1577.95 61
1578.04 60
1578.13 59
1578.22 56
1578.31 54
1578.40 53
1578.50 53
1578.59 55
1578.68 57
1578.77 59
1578.86 62
1578.95 63
1579.04 64
1579.13 64
1579.22 64
1579.32 65
1579.41 65
1579.50 66
1579.59 67
1579.68 68
1579.77 70
1579.86 71
1579.95 72
1580.04 73
1580.14 74
1580.23 74
1580.32 75
1580.41 76
1580.50 77
1580.59 79
1580.68 81
1580.77 84
1580.87 86
1580.96 88
1581.05 88
1581.14 87
1581.23 83
1581.32 78
1581.41 72
1581.50 65
1581.60 58
1581.69 53
1581.78 49
1581.87 48
1581.96 48
1582.05 50
1582.14 53
1582.23 56
1582.32 59
1582.42 61
1582.51 63
1582.60 65
1582.69 65
1582.78 66
1582.87 67
1582.96 69
1583.05 71
1583.15 75
1583.24 79
1583.33 83
1583.42 86
1583.51 88
1583.60 88
1583.69 87
1583.79 85
1583.88 83
1583.97 81
1584.06 80
1584.15 81
1584.24 82
1584.33 82
1584.42 83
1584.52 83
1584.61 82
1584.70 82
1584.79 81
1584.88 82
1584.97 83
1585.06 85
1585.15 88
1585.25 92
1585.34 97
1585.43 101
1585.52 105
1585.61 108
1585.70 110
1585.79 110
1585.89 108
1585.98 105
1586.07 102
1586.16 99
1586.25 97
1586.34 96
1586.43 97
1586.52 98
1586.62 100
1586.71 102
1586.80 102
1586.89 101
1586.98 98
1587.07 93
1587.16 88
1587.26 83
1587.35 80
1587.44 77
1587.53 76
1587.62 76
1587.71 76
1587.80 77
1587.90 77
1587.99 77
1588.08 76
1588.17 76
1588.26 75
1588.35 76
1588.44 77
1588.54 80
1588.63 83
1588.72 86
1588.81 90
1588.90 92
1588.99 93
1589.08 93
1589.17 92
1589.27 90
1589.36 88
1589.45 87
1589.54 86
1589.63 86
1589.72 88
1589.82 90
1589.91 92
1590.00 95
1590.09 96
1590.18 97
1590.27 97
1590.36 95
1590.46 93
1590.55 90
1590.64 86
1590.73 82
1590.82 78
1590.91 73
1591.00 68
1591.10 63
1591.19 57
1591.28 51
1591.37 45
1591.46 40
1591.55 36
1591.64 33
1591.74 31
1591.83 30
1591.92 29
1592.01 30
1592.10 31
1592.19 32
1592.29 33
1592.38 35
1592.47 35
1592.56 35
1592.65 33
1592.74 32
1592.83 30
1592.93 29
1593.02 27
1593.11 25
1593.20 24
1593.29 23
1593.38 23
1593.48 23
1593.57 24
1593.66 27
1593.75 29
1593.84 31
1593.93 33
1594.02 33
1594.12 32
1594.21 30
1594.30 28
1594.39 26
1594.48 25
1594.57 25
1594.67 27
1594.76 29
1594.85 31
1594.94 34
1595.03 36
1595.12 39
1595.22 41
1595.31 44
1595.40 47
1595.49 50
1595.58 53
1595.67 56
1595.76 57
1595.86 57
1595.95 55
1596.04 52
1596.13 48
1596.22 45
1596.31 42
1596.41 40
1596.50 38
1596.59 35
1596.68 32
1596.77 28
1596.86 22
1596.96 16
1597.05 11
1597.14 6
1597.23 3
1597.32 1
1597.41 1
1597.51 1
1597.60 2
1597.69 4
1597.78 6
1597.87 8
1597.96 10
1598.06 12
1598.15 14
1598.24 16
1598.33 17
1598.42 17
1598.51 17
1598.61 15
1598.70 13
1598.79 11
1598.88 9
1598.97 8
1599.07 9
1599.16 10
1599.25 14
1599.34 17
1599.43 22
1599.52 26
1599.62 29
1599.71 32
1599.80 34
1599.89 35
1599.98 36
1600.07 36
1600.17 36
1600.26 36
1600.35 34
1600.44 32
1600.53 29
1600.62 26
1600.72 21
1600.81 16
1600.90 10
1600.99 4
1601.08 0
1601.18 0
1601.27 0
1601.36 0
1601.45 0
1601.54 1
1601.63 7
1601.73 13
1601.82 19
1601.91 25
1602.00 31
1602.09 35
1602.18 39
1602.28 42
1602.37 43
1602.46 44
1602.55 45
1602.64 46
1602.74 47
1602.83 48
1602.92 51
1603.01 55
1603.10 60
1603.19 66
1603.29 72
1603.38 77
1603.47 81
1603.56 83
1603.65 82
1603.75 79
1603.84 74
1603.93 68
1604.02 62
1604.11 57
1604.21 53
1604.30 49
1604.39 47
1604.48 45
1604.57 42
1604.66 39
1604.76 35
1604.85 31
1604.94 26
1605.03 22
1605.12 18
1605.22 15
1605.31 13
1605.40 10
1605.49 8
1605.58 7
1605.68 4
1605.77 1
1605.86 0
1605.95 0
1606.04 0
1606.13 0
1606.23 0
1606.32 0
1606.41 0
1606.50 3
1606.59 11
1606.69 18
1606.78 23
1606.87 26
1606.96 27
1607.05 27
1607.15 27
1607.24 29
1607.33 31
1607.42 35
1607.51 39
1607.61 43
1607.70 46
1607.79 47
1607.88 47
1607.97 46
1608.07 43
1608.16 40
1608.25 37
1608.34 34
1608.43 34
1608.53 35
1608.62 38
1608.71 43
1608.80 48
1608.89 52
1608.99 55
1609.08 57
1609.17 57
1609.26 57
1609.35 57
1609.45 58
1609.54 60
1609.63 63
1609.72 67
1609.81 70
1609.91 73
1610.00 74
1610.09 74
1610.18 72
1610.27 70
1610.37 67
1610.46 64
1610.55 62
1610.64 59
1610.73 57
1610.83 54
1610.92 51
1611.01 48
1611.10 46
1611.19 44
1611.29 44
1611.38 45
1611.47 47
1611.56 48
1611.65 48
1611.75 46
1611.84 42
1611.93 36
1612.02 29
1612.12 22
1612.21 17
1612.30 16
1612.39 18
1612.48 24
1612.58 33
1612.67 43
1612.76 55
1612.85 67
1612.94 77
1613.04 85
1613.13 91
1613.22 94
1613.31 93
1613.40 89
1613.50 82
1613.59 72
1613.68 62
1613.77 52
1613.87 44
1613.96 39
1614.05 37
1614.14 39
1614.23 44
1614.33 49
1614.42 55
1614.51 59
1614.60 62
1614.69 63
1614.79 62
1614.88 59
1614.97 56
1615.06 53
1615.16 50
1615.25 48
1615.34 46
1615.43 44
1615.52 44
1615.62 46
1615.71 48
1615.80 51
1615.89 55
1615.99 59
1616.08 64
1616.17 68
1616.26 72
1616.35 76
1616.45 79
1616.54 81
1616.63 82
1616.72 80
1616.82 77
1616.91 71
1617.00 63
1617.09 56
1617.18 49
1617.28 44
1617.37 40
1617.46 38
1617.55 37
1617.65 36
1617.74 35
1617.83 33
1617.92 32
1618.01 32
1618.11 33
1618.20 37
1618.29 42
1618.38 48
1618.48 54
1618.57 60
1618.66 63
1618.75 65
1618.84 65
1618.94 63
1619.03 62
1619.12 61
1619.21 60
1619.31 60
1619.40 61
1619.49 61
1619.58 61
1619.68 61
1619.77 60
1619.86 59
1619.95 59
1620.04 60
1620.14 62
1620.23 65
1620.32 68
1620.41 70
1620.51 70
1620.60 68
1620.69 66
1620.78 62
1620.88 59
1620.97 57
1621.06 57
1621.15 57
1621.25 58
1621.34 59
1621.43 60
1621.52 59
1621.61 59
1621.71 58
1621.80 57
1621.89 57
1621.98 58
1622.08 59
1622.17 60
1622.26 61
1622.35 60
1622.45 59
1622.54 57
1622.63 55
1622.72 53
1622.82 53
1622.91 54
1623.00 57
1623.09 62
1623.18 68
1623.28 73
1623.37 77
1623.46 80
1623.55 81
1623.65 81
1623.74 79
1623.83 77
1623.92 74
1624.02 70
1624.11 65
1624.20 60
1624.29 55
1624.39 49
1624.48 44
1624.57 40
1624.66 37
1624.76 34
1624.85 33
1624.94 32
1625.03 32
1625.13 32
1625.22 33
1625.31 33
1625.40 32
1625.50 30
1625.59 27
1625.68 24
1625.77 20
1625.87 16
1625.96 12
1626.05 9
1626.14 6
1626.24 4
1626.33 1
1626.42 0
1626.51 0
1626.61 0
1626.70 0
1626.79 0
1626.88 0
1626.98 0
1627.07 0
1627.16 3
1627.25 7
1627.35 11
1627.44 15
1627.53 18
1627.62 21
1627.72 23
1627.81 25
1627.90 28
1627.99 30
1628.09 32
1628.18 34
1628.27 36
1628.36 38
1628.46 39
1628.55 39
1628.64 38
1628.73 37
1628.83 35
1628.92 32
1629.01 30
1629.10 28
1629.20 26
1629.29 25
1629.38 25
1629.47 25
1629.57 25
1629.66 25
1629.75 25
1629.85 25
1629.94 25
1630.03 24
1630.12 24
1630.22 23
1630.31 22
1630.40 21
1630.49 19
1630.59 18
1630.68 17
1630.77 17
1630.86 18
1630.96 20
1631.05 23
1631.14 26
1631.23 28
1631.33 28
1631.42 26
1631.51 22
1631.60 16
1631.70 10
1631.79 5
1631.88 0
1631.98 0
1632.07 0
1632.16 0
1632.25 0
1632.35 2
1632.44 5
1632.53 9
1632.62 13
1632.72 19
1632.81 26
1632.90 33
1632.99 40
1633.09 48
1633.18 55
1633.27 61
1633.37 65
1633.46 68
1633.55 69
1633.64 69
1633.74 66
1633.83 63
1633.92 60
1634.01 56
1634.11 53
1634.20 49
1634.29 46
1634.39 43
1634.48 40
1634.57 39
1634.66 39
1634.76 41
1634.85 45
1634.94 51
1635.03 58
1635.13 65
1635.22 72
1635.31 79
1635.41 84
1635.50 87
1635.59 90
1635.68 90
1635.78 89
1635.87 86
1635.96 82
1636.05 76
1636.15 70
1636.24 65
1636.33 61
1636.43 59
1636.52 58
1636.61 58
1636.70 58
1636.80 58
1636.89 57
1636.98 54
1637.08 50
1637.17 45
1637.26 39
1637.35 32
1637.45 25
1637.54 19
1637.63 12
1637.73 7
1637.82 4
1637.91 3
1638.00 5
1638.10 10
1638.19 18
1638.28 28
1638.37 40
1638.47 52
1638.56 64
1638.65 73
1638.75 79
1638.84 82
1638.93 81
1639.02 78
1639.12 74
1639.21 69
1639.30 65
1639.40 62
1639.49 60
1639.58 59
1639.67 58
1639.77 57
1639.86 55
1639.95 52
1640.05 48
1640.14 45
1640.23 42
1640.33 41
1640.42 40
1640.51 41
1640.60 42
1640.70 43
1640.79 44
1640.88 44
1640.98 45
1641.07 45
1641.16 45
1641.25 45
1641.35 45
1641.44 45
1641.53 44
1641.63 41
1641.72 38
1641.81 35
1641.90 32
1642.00 29
1642.09 29
1642.18 31
1642.28 35
1642.37 40
1642.46 47
1642.56 53
1642.65 60
1642.74 66
1642.83 72
1642.93 78
1643.02 83
1643.11 87
1643.21 90
1643.30 91
1643.39 90
1643.48 87
1643.58 82
1643.67 76
1643.76 70
1643.86 64
1643.95 59
1644.04 55
1644.14 52
1644.23 49
1644.32 49
1644.41 49
1644.51 51
1644.60 55
1644.69 59
1644.79 63
1644.88 66
1644.97 66
1645.07 64
1645.16 60
1645.25 53
1645.35 46
1645.44 40
1645.53 37
1645.62 36
1645.72 38
1645.81 41
1645.90 45
1646.00 48
1646.09 49
1646.18 47
1646.28 42
1646.37 35
1646.46 27
1646.55 20
1646.65 13
1646.74 9
1646.83 8
1646.93 8
1647.02 11
1647.11 15
1647.21 21
1647.30 27
1647.39 33
1647.49 39
1647.58 45
1647.67 50
1647.76 56
1647.86 60
1647.95 64
1648.04 67
1648.14 68
1648.23 69
1648.32 69
1648.42 68
1648.51 67
1648.60 65
1648.70 63
1648.79 62
1648.88 61
1648.98 61
1649.07 61
1649.16 61
1649.25 62
1649.35 63
1649.44 63
1649.53 65
1649.63 67
1649.72 69
1649.81 73
1649.91 76
1650.00 80
1650.09 82
1650.19 84
1650.28 83
1650.37 80
1650.47 75
1650.56 70
1650.65 64
1650.75 59
1650.84 54
1650.93 50
1651.03 47
1651.12 45
1651.21 43
1651.30 41
1651.40 41
1651.49 42
1651.58 45
1651.68 49
1651.77 56
1651.86 63
1651.96 69
1652.05 74
1652.14 77
1652.24 76
1652.33 74
1652.42 69
1652.52 64
1652.61 58
1652.70 54
1652.80 51
1652.89 51
1652.98 52
1653.08 55
1653.17 59
1653.26 64
1653.36 69
1653.45 75
1653.54 81
1653.64 88
1653.73 96
1653.82 104
1653.92 112
1654.01 119
1654.10 125
1654.20 129
1654.29 130
1654.38 128
1654.48 123
1654.57 116
1654.66 108
1654.75 99
1654.85 91
1654.94 85
1655.03 79
1655.13 75
1655.22 70
1655.31 65
1655.41 59
1655.50 53
1655.59 47
1655.69 41
1655.78 35
1655.87 31
1655.97 27
1656.06 23
1656.15 19
1656.25 15
1656.34 11
1656.43 7
1656.53 4
1656.62 2
1656.71 1
1656.81 1
1656.90 2
1656.99 4
1657.09 4
1657.18 4
1657.27 3
1657.37 2
1657.46 0
1657.56 0
1657.65 0
1657.74 0
1657.84 0
1657.93 0
1658.02 0
1658.12 4
1658.21 11
1658.30 18
1658.40 26
1658.49 34
1658.58 41
1658.68 47
1658.77 52
1658.86 55
1658.96 58
1659.05 60
1659.14 61
1659.24 63
1659.33 65
1659.42 65
1659.52 65
1659.61 64
1659.70 61
1659.80 56
1659.89 50
1659.98 44
1660.08 37
1660.17 31
1660.26 26
1660.36 23
1660.45 22
1660.54 22
1660.64 25
1660.73 28
1660.82 33
1660.92 40
1661.01 47
1661.11 55
1661.20 63
1661.29 72
1661.39 80
1661.48 86
1661.57 91
1661.67 92
1661.76 92
1661.85 89
1661.95 84
1662.04 77
1662.13 70
1662.23 62
1662.32 55
1662.41 49
1662.51 45
1662.60 43
1662.69 43
1662.79 46
1662.88 50
1662.98 55
1663.07 61
1663.16 65
1663.26 69
1663.35 72
1663.44 73
1663.54 74
1663.63 75
1663.72 75
1663.82 76
1663.91 76
1664.00 77
1664.10 77
1664.19 78
1664.29 78
1664.38 78
1664.47 77
1664.57 75
1664.66 73
1664.75 70
1664.85 68
1664.94 65
1665.03 63
1665.13 61
1665.22 59
1665.31 57
1665.41 55
1665.50 51
1665.60 47
1665.69 42
1665.78 36
1665.88 30
1665.97 24
1666.06 19
1666.16 16
1666.25 14
1666.34 15
1666.44 17
1666.53 22
1666.63 28
1666.72 35
1666.81 43
1666.91 50
1667.00 57
1667.09 62
1667.19 65
1667.28 66
1667.37 67
1667.47 68
1667.56 70
1667.66 72
1667.75 76
1667.84 79
1667.94 82
1668.03 84
1668.12 83
1668.22 81
1668.31 77
1668.40 73
1668.50 69
1668.59 65
1668.69 62
1668.78 60
1668.87 59
1668.97 59
1669.06 59
1669.15 60
1669.25 60
1669.34 60
1669.44 60
1669.53 60
1669.62 60
1669.72 60
1669.81 61
1669.90 63
1670.00 65
1670.09 67
1670.19 67
1670.28 67
1670.37 66
1670.47 63
1670.56 60
1670.65 57
1670.75 53
1670.84 50
1670.94 46
1671.03 44
1671.12 41
1671.22 40
1671.31 39
1671.40 40
1671.50 40
1671.59 40
1671.69 38
1671.78 36
1671.87 33
1671.97 30
1672.06 28
1672.15 26
1672.25 26
1672.34 27
1672.44 28
1672.53 29
1672.62 29
1672.72 28
1672.81 27
1672.90 26
1673.00 27
1673.09 29
1673.19 33
1673.28 39
1673.37 46
1673.47 53
1673.56 60
1673.66 65
1673.75 68
1673.84 69
1673.94 68
1674.03 67
1674.12 67
1674.22 67
1674.31 68
1674.41 71
1674.50 74
1674.59 78
1674.69 81
1674.78 85
1674.88 89
1674.97 93
1675.06 97
1675.16 100
1675.25 102
1675.34 102
1675.44 99
1675.53 94
1675.63 86
1675.72 77
1675.81 69
1675.91 62
1676.00 56
1676.10 52
1676.19 50
1676.28 49
1676.38 48
1676.47 47
1676.57 45
1676.66 44
1676.75 43
1676.85 44
1676.94 46
1677.03 50
1677.13 55
1677.22 62
1677.32 68
1677.41 72
1677.50 74
1677.60 73
1677.69 70
1677.79 66
1677.88 60
1677.97 56
1678.07 52
1678.16 50
1678.26 50
1678.35 50
1678.44 50
1678.54 50
1678.63 48
1678.73 46
1678.82 42
1678.91 38
1679.01 35
1679.10 33
1679.20 31
1679.29 30
1679.38 30
1679.48 31
1679.57 31
1679.67 29
1679.76 27
1679.85 22
1679.95 17
1680.04 12
1680.14 7
1680.23 3
1680.32 1
1680.42 0
1680.51 0
1680.61 0
1680.70 0
1680.79 0
1680.89 0
1680.98 0
1681.08 0
1681.17 0
1681.26 0
1681.36 2
1681.45 4
1681.55 6
1681.64 8
1681.73 9
1681.83 10
1681.92 13
1682.02 18
1682.11 25
1682.20 34
1682.30 43
1682.39 51
1682.49 58
1682.58 61
1682.68 61
1682.77 59
1682.86 55
1682.96 50
1683.05 44
1683.15 40
1683.24 36
1683.33 34
1683.43 33
1683.52 32
1683.62 33
1683.71 35
1683.80 38
1683.90 42
1683.99 47
1684.09 52
1684.18 56
1684.27 59
1684.37 59
1684.46 57
1684.56 52
1684.65 46
1684.75 40
1684.84 35
1684.93 31
1685.03 28
1685.12 27
1685.22 29
1685.31 31
1685.40 35
1685.50 38
1685.59 41
1685.69 43
1685.78 44
1685.88 44
1685.97 43
1686.06 43
1686.16 44
1686.25 46
1686.35 49
1686.44 52
1686.53 54
1686.63 55
1686.72 52
1686.82 47
1686.91 39
1687.01 30
1687.10 21
1687.19 15
1687.29 10
1687.38 10
1687.48 12
1687.57 18
1687.67 26
1687.76 34
1687.85 43
1687.95 50
1688.04 57
1688.14 62
1688.23 65
1688.32 67
1688.42 68
1688.51 67
1688.61 67
1688.70 66
1688.80 65
1688.89 64
1688.98 65
1689.08 66
1689.17 68
1689.27 71
1689.36 73
1689.46 75
1689.55 77
1689.64 77
1689.74 78
1689.83 79
1689.93 80
1690.02 83
1690.12 88
1690.21 93
1690.30 98
1690.40 102
1690.49 104
1690.59 104
1690.68 101
1690.78 97
1690.87 93
1690.96 91
1691.06 90
1691.15 91
1691.25 94
1691.34 97
1691.44 99
1691.53 99
1691.62 97
1691.72 93
1691.81 88
1691.91 82
1692.00 75
1692.10 67
1692.19 60
1692.29 54
1692.38 49
1692.47 46
1692.57 46
1692.66 49
1692.76 54
1692.85 61
1692.95 67
1693.04 71
1693.13 73
1693.23 72
1693.32 68
1693.42 63
1693.51 56
1693.61 48
1693.70 41
1693.80 36
1693.89 32
1693.98 30
1694.08 31
1694.17 34
1694.27 38
1694.36 42
1694.46 46
1694.55 48
1694.64 49
1694.74 48
1694.83 46
1694.93 42
1695.02 38
1695.12 34
1695.21 29
1695.31 24
1695.40 19
1695.49 13
1695.59 8
1695.68 5
1695.78 3
1695.87 3
1695.97 5
1696.06 8
1696.16 12
1696.25 16
1696.34 19
1696.44 22
1696.53 25
1696.63 28
1696.72 32
1696.82 37
1696.91 42
1697.01 47
1697.10 51
1697.20 53
1697.29 54
1697.38 54
1697.48 54
1697.57 54
1697.67 55
1697.76 57
1697.86 58
1697.95 59
1698.05 59
1698.14 58
1698.23 56
1698.33 55
1698.42 55
1698.52 57
1698.61 63
1698.71 70
1698.80 80
1698.90 89
1698.99 98
1699.09 105
1699.18 109
1699.27 110
1699.37 109
1699.46 106
1699.56 100
1699.65 92
1699.75 84
1699.84 75
1699.94 67
1700.03 59
1700.13 53
1700.22 48
1700.31 45
1700.41 41
1700.50 38
1700.60 34
1700.69 31
1700.79 27
1700.88 25
1700.98 23
1701.07 22
1701.17 22
1701.26 22
1701.36 21
1701.45 18
1701.54 14
1701.64 9
1701.73 5
1701.83 2
1701.92 2
1702.02 5
1702.11 11
1702.21 19
1702.30 28
1702.40 34
1702.49 38
1702.59 37
1702.68 34
1702.77 27
1702.87 19
1702.96 12
1703.06 6
1703.15 3
1703.25 3
1703.34 6
1703.44 11
1703.53 18
1703.63 26
1703.72 33
1703.82 40
1703.91 46
1704.01 49
1704.10 50
1704.19 48
1704.29 45
1704.38 41
1704.48 36
1704.57 33
1704.67 30
1704.76 29
1704.86 29
1704.95 29
1705.05 30
1705.14 32
1705.24 34
1705.33 37
1705.43 40
1705.52 44
1705.62 48
1705.71 52
1705.80 56
1705.90 59
1705.99 62
1706.09 66
1706.18 70
1706.28 75
1706.37 80
1706.47 84
1706.56 87
1706.66 88
1706.75 87
1706.85 84
1706.94 79
1707.04 75
1707.13 70
1707.23 66
1707.32 63
1707.42 60
1707.51 57
1707.60 53
1707.70 49
1707.79 45
1707.89 41
1707.98 39
1708.08 38
1708.17 38
1708.27 39
1708.36 40
1708.46 41
1708.55 41
1708.65 40
1708.74 37
1708.84 33
1708.93 27
1709.03 21
1709.12 14
1709.22 9
1709.31 5
1709.41 3
1709.50 3
1709.60 5
1709.69 8
1709.79 13
1709.88 19
1709.98 26
1710.07 36
1710.16 47
1710.26 61
1710.35 76
1710.45 91
1710.54 105
1710.64 116
1710.73 123
1710.83 126
1710.92 124
1711.02 119
1711.11 112
1711.21 103
1711.30 95
1711.40 87
1711.49 79
1711.59 73
1711.68 67
1711.78 60
1711.87 54
1711.97 48
1712.06 43
1712.16 40
1712.25 40
1712.35 43
1712.44 49
1712.54 58
1712.63 69
1712.73 80
1712.82 91
1712.92 99
1713.01 104
1713.11 107
1713.20 108
1713.30 109
1713.39 109
1713.49 109
1713.58 110
1713.68 111
1713.77 111
1713.87 111
1713.96 109
1714.06 106
1714.15 101
1714.25 96
1714.34 90
1714.44 85
1714.53 82
1714.63 79
1714.72 78
1714.82 78
1714.91 79
1715.01 80
1715.10 81
1715.20 82
1715.29 82
1715.39 80
1715.48 76
1715.58 70
1715.67 62
1715.77 54
1715.86 48
1715.96 43
1716.05 42
1716.15 44
1716.24 49
1716.34 54
1716.43 59
1716.53 62
1716.62 62
1716.72 61
1716.81 57
1716.91 54
1717.00 51
1717.10 50
1717.19 50
1717.29 51
1717.38 52
1717.48 54
1717.57 55
1717.67 57
1717.76 57
1717.86 58
1717.95 57
1718.05 56
1718.14 53
1718.24 49
1718.33 45
1718.43 41
1718.52 36
1718.62 32
1718.71 29
1718.81 26
1718.90 23
1719.00 20
1719.09 17
1719.19 14
1719.28 10
1719.38 7
1719.47 2
1719.57 0
1719.66 0
1719.76 0
1719.85 0
1719.95 0
1720.04 0
1720.14 0
1720.23 0
1720.33 5
1720.42 14
1720.52 21
1720.61 27
1720.71 31
1720.80 33
1720.90 33
1720.99 32
1721.09 31
1721.18 32
1721.28 35
1721.38 40
1721.47 48
1721.57 57
1721.66 66
1721.76 74
1721.85 80
1721.95 83
1722.04 84
1722.14 83
1722.23 81
1722.33 79
1722.42 77
1722.52 78
1722.61 80
1722.71 84
1722.80 89
1722.90 93
1722.99 96
1723.09 97
1723.18 94
1723.28 89
1723.37 82
1723.47 74
1723.56 66
1723.66 58
1723.76 51
1723.85 44
1723.95 37
1724.04 29
1724.14 22
1724.23 14
1724.33 7
1724.42 2
1724.52 0
1724.61 0
1724.71 0
1724.80 0
1724.90 0
1724.99 2
1725.09 5
1725.18 9
1725.28 13
1725.37 16
1725.47 20
1725.56 24
1725.66 28
1725.76 32
1725.85 36
1725.95 38
1726.04 40
1726.14 40
1726.23 39
1726.33 36
1726.42 32
1726.52 26
1726.61 20
1726.71 13
1726.80 7
1726.90 3
1726.99 0
1727.09 0
1727.18 0
1727.28 0
1727.38 1
1727.47 2
1727.57 3
1727.66 2
1727.76 1
1727.85 0
1727.95 0
1728.04 0
1728.14 0
1728.23 2
1728.33 7
1728.42 13
1728.52 20
1728.62 27
1728.71 32
1728.81 36
1728.90 39
1729.00 41
1729.09 42
1729.19 44
1729.28 47
1729.38 50
1729.47 52
1729.57 54
1729.66 55
1729.76 54
1729.85 51
1729.95 48
1730.05 44
1730.14 41
1730.24 38
1730.33 36
1730.43 34
1730.52 32
1730.62 31
1730.71 29
1730.81 28
1730.90 27
1731.00 26
1731.10 27
1731.19 29
1731.29 33
1731.38 39
1731.48 46
1731.57 53
1731.67 59
1731.76 64
1731.86 66
1731.95 65
1732.05 63
1732.15 59
1732.24 56
1732.34 53
1732.43 51
1732.53 50
1732.62 49
1732.72 50
1732.81 51
1732.91 51
1733.00 52
1733.10 53
1733.20 55
1733.29 56
1733.39 57
1733.48 58
1733.58 58
1733.67 58
1733.77 56
1733.86 55
1733.96 54
1734.05 54
1734.15 56
1734.25 59
1734.34 63
1734.44 68
1734.53 71
1734.63 73
1734.72 73
1734.82 71
1734.91 66
1735.01 62
1735.11 57
1735.20 55
1735.30 53
1735.39 53
1735.49 54
1735.58 55
1735.68 56
1735.77 57
1735.87 59
1735.97 60
1736.06 63
1736.16 65
1736.25 67
1736.35 68
1736.44 68
1736.54 66
1736.63 62
1736.73 58
1736.83 54
1736.92 50
1737.02 47
1737.11 45
1737.21 44
1737.30 44
1737.40 45
1737.49 46
1737.59 47
1737.69 48
1737.78 49
1737.88 48
1737.97 47
1738.07 45
1738.16 43
1738.26 41
1738.36 40
1738.45 40
1738.55 41
1738.64 44
1738.74 48
1738.83 52
1738.93 56
1739.02 59
1739.12 59
1739.22 58
1739.31 55
1739.41 50
1739.50 46
1739.60 43
1739.69 40
1739.79 39
1739.89 38
1739.98 37
1740.08 35
1740.17 31
1740.27 27
1740.36 22
1740.46 20
1740.56 20
1740.65 24
1740.75 31
1740.84 43
1740.94 57
1741.03 73
1741.13 88
1741.23 102
1741.32 112
1741.42 118
1741.51 119
1741.61 116
1741.70 110
1741.80 104
1741.90 99
1741.99 98
1742.09 101
1742.18 108
1742.28 119
1742.37 131
1742.47 143
1742.57 153
1742.66 159
1742.76 161
1742.85 158
1742.95 152
1743.04 143
1743.14 134
1743.24 126
1743.33 119
1743.43 114
1743.52 112
1743.62 111
1743.71 111
1743.81 112
1743.91 113
1744.00 113
1744.10 111
1744.19 109
1744.29 106
1744.39 103
1744.48 100
1744.58 99
1744.67 100
1744.77 103
1744.86 110
1744.96 118
1745.06 127
1745.15 137
1745.25 146
1745.34 154
1745.44 160
1745.53 163
1745.63 164
1745.73 164
1745.82 163
1745.92 164
1746.01 165
1746.11 168
1746.21 173
1746.30 180
1746.40 187
1746.49 193
1746.59 200
1746.68 206
1746.78 212
1746.88 220
1746.97 230
1747.07 243
1747.16 260
1747.26 282
1747.36 306
1747.45 331
1747.55 357
1747.64 381
1747.74 401
1747.84 418
1747.93 431
1748.03 442
1748.12 452
1748.22 462
1748.31 475
1748.41 490
1748.51 506
1748.60 523
1748.70 538
1748.79 550
1748.89 557
1748.99 560
1749.08 560
1749.18 556
1749.27 552
1749.37 548
1749.47 543
1749.56 538
1749.66 533
1749.75 526
1749.85 517
1749.95 506
1750.04 492
1750.14 476
1750.23 458
1750.33 440
1750.43 422
1750.52 404
1750.62 387
1750.71 371
1750.81 357
1750.91 345
1751.00 333
1751.10 323
1751.19 313
1751.29 303
1751.39 292
1751.48 281
1751.58 269
1751.67 256
1751.77 242
1751.86 228
1751.96 214
1752.06 200
1752.15 188
1752.25 179
1752.35 172
1752.44 168
1752.54 167
1752.63 167
1752.73 170
1752.83 175
1752.92 180
1753.02 186
1753.11 192
1753.21 196
1753.31 197
1753.40 195
1753.50 190
1753.59 181
1753.69 171
1753.79 160
1753.88 150
1753.98 141
1754.07 134
1754.17 130
1754.27 128
1754.36 128
1754.46 131
1754.55 135
1754.65 141
1754.75 148
1754.84 154
1754.94 158
1755.03 160
1755.13 159
1755.23 156
1755.32 150
1755.42 144
1755.51 137
1755.61 131
1755.71 126
1755.80 123
1755.90 122
1756.00 121
1756.09 119
1756.19 118
1756.28 114
1756.38 109
1756.48 103
1756.57 97
1756.67 91
1756.76 87
1756.86 86
1756.96 86
1757.05 89
1757.15 92
1757.25 96
1757.34 99
1757.44 101
1757.53 103
1757.63 103
1757.73 103
1757.82 102
1757.92 100
1758.01 96
1758.11 91
1758.21 84
1758.30 77
1758.40 70
1758.50 63
1758.59 58
1758.69 55
1758.78 53
1758.88 52
1758.98 51
1759.07 50
1759.17 47
1759.26 45
1759.36 42
1759.46 39
1759.55 38
1759.65 38
1759.75 40
1759.84 44
1759.94 50
1760.03 58
1760.13 68
1760.23 79
1760.32 90
1760.42 102
1760.52 112
1760.61 121
1760.71 129
1760.80 136
1760.90 140
1761.00 142
1761.09 142
1761.19 140
1761.29 134
1761.38 125
1761.48 114
1761.57 101
1761.67 87
1761.77 73
1761.86 62
1761.96 52
1762.06 46
1762.15 42
1762.25 41
1762.34 41
1762.44 42
1762.54 43
1762.63 42
1762.73 41
1762.83 39
1762.92 38
1763.02 40
1763.11 43
1763.21 50
1763.31 60
1763.40 70
1763.50 81
1763.60 91
1763.69 99
1763.79 104
1763.89 106
1763.98 106
1764.08 103
1764.17 100
1764.27 95
1764.37 91
1764.46 87
1764.56 84
1764.66 82
1764.75 80
1764.85 79
1764.95 78
1765.04 77
1765.14 75
1765.23 74
1765.33 73
1765.43 73
1765.52 74
1765.62 76
1765.72 78
1765.81 80
1765.91 82
1766.01 83
1766.10 84
1766.20 84
1766.29 85
1766.39 85
1766.49 87
1766.58 91
1766.68 95
1766.78 101
1766.87 107
1766.97 113
1767.07 117
1767.16 120
1767.26 120
1767.35 118
1767.45 113
1767.55 107
1767.64 99
1767.74 91
1767.84 83
1767.93 76
1768.03 69
1768.13 63
1768.22 59
1768.32 57
1768.42 57
1768.51 59
1768.61 63
1768.70 67
1768.80 71
1768.90 74
1768.99 74
1769.09 73
1769.19 69
1769.28 64
1769.38 59
1769.48 55
1769.57 51
1769.67 49
1769.77 48
1769.86 48
1769.96 47
1770.06 47
1770.15 46
1770.25 45
1770.35 44
1770.44 42
1770.54 41
1770.63 39
1770.73 38
1770.83 36
1770.92 34
1771.02 31
1771.12 27
1771.21 24
1771.31 21
1771.41 19
1771.50 19
1771.60 22
1771.70 27
1771.79 34
1771.89 42
1771.99 51
1772.08 60
1772.18 68
1772.28 76
1772.37 83
1772.47 89
1772.57 93
1772.66 95
1772.76 95
1772.86 92
1772.95 87
1773.05 80
1773.14 74
1773.24 67
1773.34 62
1773.43 59
1773.53 57
1773.63 57
1773.72 58
1773.82 60
1773.92 62
1774.01 65
1774.11 68
1774.21 71
1774.30 73
1774.40 73
1774.50 74
1774.59 73
1774.69 73
1774.79 73
1774.88 73
1774.98 73
1775.08 72
1775.17 70
1775.27 66
1775.37 61
1775.46 56
1775.56 51
1775.66 46
1775.75 44
1775.85 43
1775.95 43
1776.04 43
1776.14 44
1776.24 43
1776.33 40
1776.43 37
1776.53 32
1776.62 26
1776.72 21
1776.82 17
1776.91 13
1777.01 10
1777.11 7
1777.20 4
1777.30 0
1777.40 0
1777.49 0
1777.59 0
1777.69 0
1777.78 0
1777.88 0
1777.98 0
1778.07 2
1778.17 10
1778.27 17
1778.36 24
1778.46 30
1778.56 35
1778.65 40
1778.75 44
1778.85 47
1778.94 51
1779.04 53
1779.14 54
1779.23 53
1779.33 51
1779.43 48
1779.52 45
1779.62 42
1779.72 40
1779.82 41
1779.91 44
1780.01 49
1780.11 55
1780.20 62
1780.30 68
1780.40 74
1780.49 78
1780.59 81
1780.69 85
1780.78 88
1780.88 92
1780.98 96
1781.07 100
1781.17 102
1781.27 103
1781.36 103
1781.46 101
1781.56 98
1781.65 93
1781.75 89
1781.85 83
1781.94 78
1782.04 72
1782.14 68
1782.24 65
1782.33 65
1782.43 68
1782.53 75
1782.62 84
1782.72 95
1782.82 105
1782.91 113
1783.01 120
1783.11 124
1783.20 128
1783.30 130
1783.40 131
1783.49 132
1783.59 132
1783.69 131
1783.78 128
1783.88 123
1783.98 117
1784.08 110
1784.17 104
1784.27 99
1784.37 95
1784.46 92
1784.56 91
1784.66 91
1784.75 92
1784.85 93
1784.95 96
1785.04 99
1785.14 102
1785.24 106
1785.33 109
1785.43 111
1785.53 112
1785.63 110
1785.72 106
1785.82 101
1785.92 93
1786.01 84
1786.11 74
1786.21 64
1786.30 54
1786.40 46
1786.50 40
1786.59 39
1786.69 42
1786.79 49
1786.89 59
1786.98 69
1787.08 79
1787.18 87
1787.27 91
1787.37 90
1787.47 86
1787.56 80
1787.66 74
1787.76 68
1787.86 64
1787.95 61
1788.05 60
1788.15 60
1788.24 61
1788.34 63
1788.44 67
1788.53 72
1788.63 80
1788.73 89
1788.83 99
1788.92 108
1789.02 116
1789.12 122
1789.21 125
1789.31 124
1789.41 121
1789.50 117
1789.60 113
1789.70 109
1789.80 106
1789.89 104
1789.99 103
1790.09 102
1790.18 101
1790.28 100
1790.38 99
1790.47 97
1790.57 95
1790.67 92
1790.77 88
1790.86 84
1790.96 80
1791.06 76
1791.15 72
1791.25 68
1791.35 65
1791.45 63
1791.54 61
1791.64 59
1791.74 58
1791.83 58
1791.93 59
1792.03 60
1792.13 61
1792.22 62
1792.32 64
1792.42 64
1792.51 64
1792.61 63
1792.71 61
1792.80 57
1792.90 54
1793.00 50
1793.10 48
1793.19 47
1793.29 47
1793.39 47
1793.48 48
1793.58 48
1793.68 46
1793.78 43
1793.87 39
1793.97 35
1794.07 31
1794.16 28
1794.26 27
1794.36 27
1794.46 28
1794.55 29
1794.65 31
1794.75 32
1794.84 34
1794.94 35
1795.04 36
1795.14 38
1795.23 40
1795.33 43
1795.43 46
1795.52 48
1795.62 51
1795.72 53
1795.82 56
1795.91 58
1796.01 60
1796.11 62
1796.21 64
1796.30 64
1796.40 62
1796.50 60
1796.59 57
1796.69 54
1796.79 52
1796.89 50
1796.98 50
1797.08 51
1797.18 52
1797.27 52
1797.37 51
1797.47 50
1797.57 49
1797.66 49
1797.76 49
1797.86 51
1797.96 53
1798.05 57
1798.15 61
1798.25 66
1798.34 71
1798.44 77
1798.54 84
1798.64 92
1798.73 100
1798.83 107
1798.93 112
1799.03 117
1799.12 120
1799.22 121
1799.32 122
1799.41 122
1799.51 122
1799.61 120
1799.71 116
1799.80 110
1799.90 103
1800.00 94
1800.10 86
1800.19 77
1800.29 71
1800.39 66
1800.48 64
1800.58 63
1800.68 66
1800.78 71
1800.87 78
1800.97 87
1801.07 96
1801.17 105
1801.26 111
1801.36 115
1801.46 117
1801.56 116
1801.65 115
1801.75 114
1801.85 114
1801.95 115
1802.04 116
1802.14 117
1802.24 117
1802.33 117
1802.43 116
1802.53 116
1802.63 116
1802.72 119
1802.82 123
1802.92 130
1803.02 138
1803.11 148
1803.21 156
1803.31 164
1803.41 170
1803.50 175
1803.60 179
1803.70 185
1803.80 192
1803.89 202
1803.99 213
1804.09 225
1804.19 237
1804.28 247
1804.38 254
1804.48 260
1804.57 265
1804.67 270
1804.77 277
1804.87 286
1804.96 295
1805.06 305
1805.16 313
1805.26 321
1805.35 326
1805.45 329
1805.55 332
1805.65 334
1805.74 336
1805.84 338
1805.94 340
1806.04 340
1806.13 339
1806.23 338
1806.33 335
1806.43 331
1806.52 327
1806.62 323
1806.72 320
1806.82 316
1806.91 312
1807.01 308
1807.11 302
1807.21 296
1807.30 289
1807.40 282
1807.50 274
1807.60 265
1807.69 255
1807.79 244
1807.89 232
1807.99 218
1808.08 203
1808.18 186
1808.28 169
1808.38 152
1808.47 136
1808.57 123
1808.67 112
1808.77 104
1808.86 98
1808.96 94
1809.06 92
1809.16 90
1809.25 89
1809.35 89
1809.45 89
1809.55 90
1809.64 93
1809.74 96
1809.84 101
1809.94 106
1810.04 110
1810.13 114
1810.23 117
1810.33 119
1810.43 118
1810.52 115
1810.62 110
1810.72 104
1810.82 97
1810.91 90
1811.01 84
1811.11 80
1811.21 77
1811.30 76
1811.40 75
1811.50 75
1811.60 75
1811.69 76
1811.79 78
1811.89 81
1811.99 84
1812.08 87
1812.18 89
1812.28 90
1812.38 90
1812.48 89
1812.57 89
1812.67 89
1812.77 91
1812.87 93
1812.96 95
1813.06 95
1813.16 93
1813.26 88
1813.35 81
1813.45 74
1813.55 66
1813.65 60
1813.75 55
1813.84 51
1813.94 48
1814.04 45
1814.14 41
1814.23 37
1814.33 32
1814.43 28
1814.53 26
1814.62 26
1814.72 28
1814.82 32
1814.92 36
1815.02 41
1815.11 45
1815.21 47
1815.31 48
1815.41 47
1815.50 46
1815.60 44
1815.70 43
1815.80 44
1815.89 45
1815.99 48
1816.09 52
1816.19 55
1816.29 57
1816.38 58
1816.48 57
1816.58 56
1816.68 53
1816.77 52
1816.87 51
1816.97 53
1817.07 55
1817.17 59
1817.26 64
1817.36 69
1817.46 73
1817.56 76
1817.65 79
1817.75 81
1817.85 82
1817.95 83
1818.05 84
1818.14 84
1818.24 85
1818.34 85
1818.44 86
1818.53 85
1818.63 85
1818.73 83
1818.83 81
1818.93 79
1819.02 77
1819.12 75
1819.22 74
1819.32 74
1819.41 76
1819.51 80
1819.61 86
1819.71 92
1819.81 97
1819.90 101
1820.00 102
1820.10 100
1820.20 96
1820.30 91
1820.39 85
1820.49 79
1820.59 75
1820.69 72
1820.78 71
1820.88 72
1820.98 73
1821.08 76
1821.18 80
1821.27 84
1821.37 87
1821.47 90
1821.57 91
1821.67 91
1821.76 90
1821.86 88
1821.96 86
1822.06 83
1822.16 82
1822.25 82
1822.35 82
1822.45 83
1822.55 85
1822.64 85
1822.74 85
1822.84 84
1822.94 82
1823.04 81
1823.13 79
1823.23 77
1823.33 75
1823.43 74
1823.53 72
1823.62 71
1823.72 72
1823.82 75
1823.92 79
1824.02 85
1824.11 91
1824.21 97
1824.31 102
1824.41 104
1824.51 105
1824.60 104
1824.70 104
1824.80 103
1824.90 103
1825.00 104
1825.09 104
1825.19 103
1825.29 101
1825.39 98
1825.49 93
1825.58 89
1825.68 84
1825.78 81
1825.88 79
1825.98 77
1826.07 75
1826.17 73
1826.27 71
1826.37 67
1826.47 62
1826.56 57
1826.66 51
1826.76 45
1826.86 40
1826.96 34
1827.05 28
1827.15 22
1827.25 15
1827.35 9
1827.45 2
1827.54 0
1827.64 0
1827.74 0
1827.84 0
1827.94 0
1828.03 0
1828.13 0
1828.23 0
1828.33 2
1828.43 4
1828.52 6
1828.62 8
1828.72 10
1828.82 12
1828.92 14
1829.01 15
1829.11 16
1829.21 16
1829.31 15
1829.41 15
1829.51 14
1829.60 13
1829.70 12
1829.80 11
1829.90 9
1830.00 8
1830.09 5
1830.19 2
1830.29 0
1830.39 0
1830.49 0
1830.58 0
1830.68 0
1830.78 3
1830.88 7
1830.98 12
1831.08 15
1831.17 18
1831.27 18
1831.37 17
1831.47 15
1831.57 13
1831.66 13
1831.76 14
1831.86 18
1831.96 24
1832.06 31
1832.16 37
1832.25 41
1832.35 43
1832.45 42
1832.55 41
1832.65 39
1832.74 39
1832.84 40
1832.94 45
1833.04 51
1833.14 57
1833.24 64
1833.33 69
1833.43 72
1833.53 72
1833.63 71
1833.73 69
1833.82 67
1833.92 67
1834.02 69
1834.12 72
1834.22 77
1834.32 80
1834.41 82
1834.51 80
1834.61 75
1834.71 67
1834.81 56
1834.91 45
1835.00 34
1835.10 25
1835.20 19
1835.30 16
1835.40 15
1835.49 16
1835.59 17
1835.69 18
1835.79 18
1835.89 19
1835.99 20
1836.08 22
1836.18 26
1836.28 31
1836.38 37
1836.48 42
1836.58 46
1836.67 49
1836.77 51
1836.87 50
1836.97 49
1837.07 47
1837.17 46
1837.26 46
1837.36 47
1837.46 51
1837.56 56
1837.66 62
1837.76 68
1837.85 73
1837.95 75
1838.05 74
1838.15 70
1838.25 63
1838.35 55
1838.44 47
1838.54 38
1838.64 31
1838.74 26
1838.84 22
1838.94 21
1839.03 21
1839.13 23
1839.23 27
1839.33 33
1839.43 39
1839.53 45
1839.62 49
1839.72 51
1839.82 51
1839.92 49
1840.02 44
1840.12 39
1840.21 34
1840.31 29
1840.41 25
1840.51 22
1840.61 21
1840.71 21
1840.80 21
1840.90 23
1841.00 25
1841.10 27
1841.20 28
1841.30 27
1841.40 24
1841.49 20
1841.59 14
1841.69 8
1841.79 2
1841.89 0
1841.99 0
1842.08 0
1842.18 0
1842.28 0
1842.38 0
1842.48 0
1842.58 1
1842.67 2
1842.77 2
1842.87 3
1842.97 5
1843.07 9
1843.17 16
1843.27 24
1843.36 33
1843.46 41
1843.56 46
1843.66 49
1843.76 49
1843.86 46
1843.95 42
1844.05 38
1844.15 36
1844.25 35
1844.35 36
1844.45 38
1844.55 40
1844.64 40
1844.74 39
1844.84 37
1844.94 33
1845.04 29
1845.14 25
1845.24 21
1845.33 18
1845.43 16
1845.53 14
1845.63 12
1845.73 11
1845.83 10
1845.93 10
1846.02 11
1846.12 13
1846.22 15
1846.32 17
1846.42 19
1846.52 20
1846.62 20
1846.71 19
1846.81 17
1846.91 15
1847.01 14
1847.11 16
1847.21 19
1847.31 25
1847.40 32
1847.50 38
1847.60 44
1847.70 46
1847.80 46
1847.90 44
1848.00 39
1848.09 33
1848.19 28
1848.29 24
1848.39 21
1848.49 21
1848.59 22
1848.69 25
1848.78 28
1848.88 32
1848.98 36
1849.08 39
1849.18 41
1849.28 42
1849.38 42
1849.47 40
1849.57 38
1849.67 35
1849.77 32
1849.87 29
1849.97 26
1850.07 25
1850.17 25
1850.26 27
1850.36 31
1850.46 37
1850.56 44
1850.66 50
1850.76 55
1850.86 58
1850.95 58
1851.05 56
1851.15 52
1851.25 48
1851.35 44
1851.45 41
1851.55 40
1851.65 41
1851.74 42
1851.84 44
1851.94 46
1852.04 47
1852.14 47
1852.24 46
1852.34 44
1852.43 42
1852.53 38
1852.63 35
1852.73 31
1852.83 28
1852.93 26
1853.03 25
1853.13 25
1853.22 27
1853.32 28
1853.42 29
1853.52 29
1853.62 27
1853.72 24
1853.82 20
1853.92 15
1854.01 11
1854.11 7
1854.21 4
1854.31 1
1854.41 0
1854.51 0
1854.61 0
1854.71 0
1854.80 0
1854.90 0
1855.00 0
1855.10 0
1855.20 8
1855.30 17
1855.40 25
1855.50 29
1855.60 29
1855.69 25
1855.79 17
1855.89 7
1855.99 0
1856.09 0
1856.19 0
1856.29 0
1856.39 0
1856.48 0
1856.58 5
1856.68 10
1856.78 15
1856.88 19
1856.98 24
1857.08 29
1857.18 36
1857.28 44
1857.37 53
1857.47 60
1857.57 66
1857.67 70
1857.77 72
1857.87 72
1857.97 70
1858.07 69
1858.16 68
1858.26 67
1858.36 66
1858.46 64
1858.56 63
1858.66 61
1858.76 59
1858.86 57
1858.96 55
1859.05 54
1859.15 53
1859.25 53
1859.35 53
1859.45 53
1859.55 52
1859.65 50
1859.75 48
1859.85 44
1859.94 40
1860.04 35
1860.14 31
1860.24 26
1860.34 23
1860.44 20
1860.54 19
1860.64 19
1860.74 21
1860.84 24
1860.93 28
1861.03 34
1861.13 39
1861.23 44
1861.33 47
1861.43 49
1861.53 48
1861.63 45
1861.73 40
1861.82 33
1861.92 27
1862.02 20
1862.12 15
1862.22 11
1862.32 8
1862.42 6
1862.52 6
1862.62 8
1862.72 11
1862.81 15
1862.91 21
1863.01 26
1863.11 31
1863.21 35
1863.31 36
1863.41 37
1863.51 36
1863.61 34
1863.71 33
1863.80 32
1863.90 33
1864.00 35
1864.10 38
1864.20 41
1864.30 43
1864.40 45
1864.50 45
1864.60 45
1864.70 43
1864.79 40
1864.89 37
1864.99 35
1865.09 34
1865.19 34
1865.29 35
1865.39 37
1865.49 40
1865.59 42
1865.69 44
1865.79 44
1865.88 44
1865.98 42
1866.08 39
1866.18 35
1866.28 31
1866.38 27
1866.48 24
1866.58 21
1866.68 20
1866.78 18
1866.88 17
1866.97 16
1867.07 14
1867.17 11
1867.27 7
1867.37 4
1867.47 1
1867.57 0
1867.67 1
1867.77 3
1867.87 7
1867.97 12
1868.06 17
1868.16 23
1868.26 27
1868.36 31
1868.46 33
1868.56 34
1868.66 34
1868.76 34
1868.86 33
1868.96 32
1869.06 32
1869.16 31
1869.25 29
1869.35 27
1869.45 24
1869.55 21
1869.65 20
1869.75 21
1869.85 24
1869.95 30
1870.05 38
1870.15 46
1870.25 52
1870.35 56
1870.44 58
1870.54 57
1870.64 56
1870.74 54
1870.84 52
1870.94 51
1871.04 51
1871.14 50
1871.24 48
1871.34 45
1871.44 40
1871.54 35
1871.64 31
1871.73 29
1871.83 29
1871.93 32
1872.03 36
1872.13 40
1872.23 43
1872.33 43
1872.43 40
1872.53 34
1872.63 27
1872.73 20
1872.83 14
1872.93 9
1873.02 6
1873.12 5
1873.22 4
1873.32 2
1873.42 2
1873.52 1
1873.62 2
1873.72 4
1873.82 7
1873.92 10
1874.02 13
1874.12 16
1874.22 18
1874.32 19
1874.41 20
1874.51 21
1874.61 23
1874.71 26
1874.81 29
1874.91 32
1875.01 36
1875.11 39
1875.21 43
1875.31 47
1875.41 50
1875.51 54
1875.61 55
1875.71 55
1875.80 52
1875.90 47
1876.00 40
1876.10 33
1876.20 26
1876.30 19
1876.40 14
1876.50 10
1876.60 6
1876.70 1
1876.80 0
1876.90 0
1877.00 0
1877.10 0
1877.20 0
1877.30 0
1877.39 0
1877.49 0
1877.59 10
1877.69 19
1877.79 28
1877.89 34
1877.99 37
1878.09 37
1878.19 33
1878.29 27
1878.39 20
1878.49 14
1878.59 9
1878.69 8
1878.79 10
1878.89 15
1878.99 21
1879.08 27
1879.18 32
1879.28 33
1879.38 30
1879.48 24
1879.58 17
1879.68 9
1879.78 3
1879.88 0
1879.98 0
1880.08 3
1880.18 10
1880.28 18
1880.38 26
1880.48 33
1880.58 38
1880.68 41
1880.78 42
1880.87 41
1880.97 41
1881.07 40
1881.17 40
1881.27 41
1881.37 41
1881.47 42
1881.57 42
1881.67 41
1881.77 40
1881.87 38
1881.97 36
1882.07 34
1882.17 33
1882.27 34
1882.37 36
1882.47 39
1882.57 43
1882.67 45
1882.76 46
1882.86 46
1882.96 43
1883.06 39
1883.16 35
1883.26 30
1883.36 27
1883.46 25
1883.56 23
1883.66 23
1883.76 22
1883.86 21
1883.96 20
1884.06 17
1884.16 13
1884.26 9
1884.36 5
1884.46 3
1884.56 1
1884.66 0
1884.76 0
1884.86 0
1884.96 0
1885.05 0
1885.15 0
1885.25 0
1885.35 0
1885.45 0
1885.55 1
1885.65 2
1885.75 3
1885.85 3
1885.95 2
1886.05 1
1886.15 1
1886.25 1
1886.35 3
1886.45 6
1886.55 9
1886.65 13
1886.75 17
1886.85 21
1886.95 27
1887.05 32
1887.15 38
1887.25 43
1887.35 47
1887.45 50
1887.54 50
1887.64 47
1887.74 41
1887.84 35
1887.94 27
1888.04 19
1888.14 13
1888.24 10
1888.34 10
1888.44 13
1888.54 19
1888.64 27
1888.74 36
1888.84 43
1888.94 48
1889.04 50
1889.14 49
1889.24 46
1889.34 40
1889.44 33
1889.54 26
1889.64 20
1889.74 14
1889.84 10
1889.94 8
1890.04 8
1890.14 10
1890.24 13
1890.34 18
1890.44 24
1890.54 30
1890.64 36
1890.73 41
1890.83 43
1890.93 43
1891.03 39
1891.13 34
1891.23 27
1891.33 20
1891.43 15
1891.53 12
1891.63 12
1891.73 14
1891.83 17
1891.93 21
1892.03 26
1892.13 30
1892.23 34
1892.33 38
1892.43 44
1892.53 50
1892.63 56
1892.73 61
1892.83 66
1892.93 69
1893.03 71
1893.13 73
1893.23 74
1893.33 76
1893.43 78
1893.53 81
1893.63 83
1893.73 85
1893.83 85
1893.93 84
1894.03 83
1894.13 80
1894.23 77
1894.33 74
1894.43 70
1894.53 67
1894.63 65
1894.73 64
1894.83 65
1894.93 67
1895.03 72
1895.13 77
1895.23 84
1895.33 90
1895.43 96
1895.53 100
1895.62 101
1895.72 98
1895.82 92
1895.92 83
1896.02 73
1896.12 61
1896.22 49
1896.32 38
1896.42 29
1896.52 21
1896.62 15
1896.72 9
1896.82 3
1896.92 0
1897.02 0
1897.12 0
1897.22 0
1897.32 0
1897.42 0
1897.52 0
1897.62 0
1897.72 8
1897.82 20
1897.92 31
1898.02 39
1898.12 44
1898.22 46
1898.32 46
1898.42 45
1898.52 45
1898.62 47
1898.72 50
1898.82 54
1898.92 58
1899.02 62
1899.12 65
1899.22 66
1899.32 66
1899.42 65
1899.52 64
1899.62 64
1899.72 65
1899.82 65
1899.92 64
1900.02 61
1900.12 57
1900.22 51
1900.32 45
1900.42 38
1900.52 34
1900.62 32
1900.72 32
1900.82 34
1900.92 38
1901.02 42
1901.12 47
1901.22 50
1901.32 52
1901.42 52
1901.52 51
1901.62 47
1901.72 42
1901.82 35
1901.92 28
1902.02 20
1902.12 14
1902.22 10
1902.32 7
1902.42 6
1902.52 7
1902.62 7
1902.72 7
1902.82 6
1902.92 4
1903.02 1
1903.12 0
1903.22 0
1903.32 0
1903.42 0
1903.52 0
1903.62 0
1903.72 0
1903.82 0
1903.92 5
1904.02 11
1904.12 17
1904.22 23
1904.32 29
1904.42 33
1904.52 37
1904.62 39
1904.72 41
1904.82 41
1904.92 42
1905.02 42
1905.12 42
1905.22 42
1905.32 42
1905.42 44
1905.52 46
1905.62 49
1905.72 52
1905.82 56
1905.92 58
1906.02 58
1906.12 55
1906.22 52
1906.32 47
1906.43 43
1906.53 41
1906.63 40
1906.73 40
1906.83 42
1906.93 44
1907.03 46
1907.13 48
1907.23 49
1907.33 51
1907.43 52
1907.53 52
1907.63 52
1907.73 51
1907.83 49
1907.93 47
1908.03 45
1908.13 45
1908.23 47
1908.33 52
1908.43 58
1908.53 66
1908.63 73
1908.73 79
1908.83 83
1908.93 84
1909.03 82
1909.13 79
1909.23 73
1909.33 67
1909.43 61
1909.53 56
1909.63 53
1909.73 50
1909.83 49
1909.93 49
1910.03 49
1910.13 50
1910.23 52
1910.33 55
1910.43 58
1910.53 61
1910.63 63
1910.73 66
1910.83 67
1910.93 68
1911.03 68
1911.13 66
1911.24 64
1911.34 62
1911.44 58
1911.54 54
1911.64 50
1911.74 44
1911.84 39
1911.94 32
1912.04 26
1912.14 21
1912.24 18
1912.34 16
1912.44 18
1912.54 21
1912.64 25
1912.74 29
1912.84 33
1912.94 34
1913.04 32
1913.14 28
1913.24 22
1913.34 16
1913.44 9
1913.54 5
1913.64 2
1913.74 1
1913.84 3
1913.94 7
1914.04 11
1914.14 16
1914.24 20
1914.34 22
1914.45 24
1914.55 25
1914.65 26
1914.75 28
1914.85 30
1914.95 33
1915.05 36
1915.15 39
1915.25 43
1915.35 46
1915.45 50
1915.55 55
1915.65 59
1915.75 63
1915.85 65
1915.95 66
1916.05 64
1916.15 60
1916.25 55
1916.35 51
1916.45 47
1916.55 46
1916.65 47
1916.75 50
1916.85 55
1916.95 60
1917.06 64
1917.16 66
1917.26 66
1917.36 63
1917.46 58
1917.56 52
1917.66 45
1917.76 39
1917.86 34
1917.96 32
1918.06 31
1918.16 33
1918.26 36
1918.36 41
1918.46 46
1918.56 51
1918.66 56
1918.76 59
1918.86 62
1918.96 63
1919.06 63
1919.16 63
1919.27 62
1919.37 61
1919.47 61
1919.57 61
1919.67 62
1919.77 62
1919.87 61
1919.97 60
1920.07 57
1920.17 53
1920.27 49
1920.37 45
1920.47 40
1920.57 37
1920.67 33
1920.77 30
1920.87 28
1920.97 25
1921.07 24
1921.17 22
1921.28 20
1921.38 19
1921.48 19
1921.58 20
1921.68 21
1921.78 23
1921.88 24
1921.98 26
1922.08 28
1922.18 29
1922.28 30
1922.38 31
1922.48 32
1922.58 34
1922.68 36
1922.78 37
1922.88 36
1922.98 34
1923.09 30
1923.19 25
1923.29 20
1923.39 14
1923.49 11
1923.59 9
1923.69 10
1923.79 12
1923.89 16
1923.99 20
1924.09 24
1924.19 27
1924.29 30
1924.39 31
1924.49 31
1924.59 32
1924.69 33
1924.80 34
1924.90 37
1925.00 39
1925.10 43
1925.20 46
1925.30 51
1925.40 56
1925.50 63
1925.60 70
1925.70 77
1925.80 84
1925.90 92
1926.00 99
1926.10 104
1926.20 109
1926.31 114
1926.41 117
1926.51 120
1926.61 123
1926.71 125
1926.81 127
1926.91 130
1927.01 133
1927.11 136
1927.21 139
1927.31 141
1927.41 142
1927.51 141
1927.61 139
1927.71 135
1927.82 130
1927.92 125
1928.02 121
1928.12 118
1928.22 116
1928.32 115
1928.42 115
1928.52 115
1928.62 116
1928.72 116
1928.82 116
1928.92 116
1929.02 115
1929.12 116
1929.23 116
1929.33 116
1929.43 115
1929.53 114
1929.63 110
1929.73 105
1929.83 99
1929.93 91
1930.03 83
1930.13 76
1930.23 70
1930.33 66
1930.43 66
1930.54 68
1930.64 72
1930.74 79
1930.84 87
1930.94 97
1931.04 106
1931.14 116
1931.24 124
1931.34 131
1931.44 135
1931.54 138
1931.64 138
1931.74 136
1931.85 132
1931.95 128
1932.05 122
1932.15 117
1932.25 111
1932.35 106
1932.45 101
1932.55 95
1932.65 90
1932.75 84
1932.85 79
1932.95 74
1933.06 69
1933.16 65
1933.26 63
1933.36 62
1933.46 62
1933.56 63
1933.66 66
1933.76 70
1933.86 75
1933.96 80
1934.06 87
1934.17 94
1934.27 101
1934.37 107
1934.47 113
1934.57 117
1934.67 120
1934.77 123
1934.87 125
1934.97 129
1935.07 134
1935.17 140
1935.27 148
1935.38 155
1935.48 161
1935.58 164
1935.68 162
1935.78 157
1935.88 147
1935.98 136
1936.08 123
1936.18 111
1936.28 100
1936.38 91
1936.49 84
1936.59 79
1936.69 76
1936.79 74
1936.89 73
1936.99 72
1937.09 72
1937.19 73
1937.29 73
1937.39 73
1937.50 72
1937.60 70
1937.70 66
1937.80 61
1937.90 55
1938.00 48
1938.10 39
1938.20 30
1938.30 20
1938.40 10
1938.50 1
1938.61 0
1938.71 0
1938.81 0
1938.91 0
1939.01 0
1939.11 0
1939.21 0
1939.31 0
1939.41 4
1939.51 10
1939.62 15
1939.72 21
1939.82 27
1939.92 32
1940.02 37
1940.12 42
1940.22 45
1940.32 48
1940.42 51
1940.53 54
1940.63 58
1940.73 62
1940.83 67
1940.93 70
1941.03 72
1941.13 73
1941.23 72
1941.33 68
1941.43 64
1941.54 60
1941.64 57
1941.74 56
1941.84 57
1941.94 60
1942.04 65
1942.14 69
1942.24 74
1942.34 77
1942.45 79
1942.55 79
1942.65 79
1942.75 78
1942.85 78
1942.95 78
1943.05 79
1943.15 80
1943.25 81
1943.36 81
1943.46 79
1943.56 75
1943.66 70
1943.76 64
1943.86 57
1943.96 51
1944.06 45
1944.16 41
1944.27 38
1944.37 38
1944.47 38
1944.57 40
1944.67 42
1944.77 44
1944.87 44
1944.97 44
1945.07 42
1945.18 39
1945.28 35
1945.38 32
1945.48 29
1945.58 28
1945.68 27
1945.78 28
1945.88 30
1945.98 33
1946.09 35
1946.19 37
1946.29 39
1946.39 39
1946.49 38
1946.59 37
1946.69 36
1946.79 35
1946.90 36
1947.00 37
1947.10 40
1947.20 43
1947.30 46
1947.40 49
1947.50 50
1947.60 51
1947.71 50
1947.81 47
1947.91 44
1948.01 41
1948.11 40
1948.21 40
1948.31 43
1948.41 47
1948.52 54
1948.62 60
1948.72 66
1948.82 71
1948.92 72
1949.02 71
1949.12 68
1949.22 64
1949.33 59
1949.43 55
1949.53 53
1949.63 52
1949.73 53
1949.83 55
1949.93 59
1950.03 63
1950.14 68
1950.24 73
1950.34 78
1950.44 83
1950.54 87
1950.64 90
1950.74 91
1950.84 91
1950.95 89
1951.05 86
1951.15 83
1951.25 81
1951.35 80
1951.45 82
1951.55 87
1951.65 92
1951.76 98
1951.86 103
1951.96 105
1952.06 104
1952.16 100
1952.26 93
1952.36 87
1952.47 81
1952.57 77
1952.67 75
1952.77 75
1952.87 75
1952.97 74
1953.07 71
1953.18 66
1953.28 60
1953.38 54
1953.48 48
1953.58 44
1953.68 43
1953.78 44
1953.88 48
1953.99 52
1954.09 56
1954.19 59
1954.29 59
1954.39 58
1954.49 55
1954.59 50
1954.70 45
1954.80 40
1954.90 36
1955.00 32
1955.10 29
1955.20 28
1955.30 28
1955.41 31
1955.51 35
1955.61 40
1955.71 47
1955.81 54
1955.91 60
1956.01 65
1956.12 70
1956.22 74
1956.32 77
1956.42 82
1956.52 87
1956.62 92
1956.72 99
1956.83 105
1956.93 111
1957.03 116
1957.13 118
1957.23 118
1957.33 116
1957.43 110
1957.54 102
1957.64 93
1957.74 83
1957.84 74
1957.94 68
1958.04 65
1958.15 65
1958.25 67
1958.35 70
1958.45 73
1958.55 75
1958.65 73
1958.75 70
1958.86 64
1958.96 57
1959.06 52
1959.16 47
1959.26 46
1959.36 48
1959.46 52
1959.57 58
1959.67 65
1959.77 73
1959.87 79
1959.97 83
1960.07 86
1960.18 86
1960.28 83
1960.38 79
1960.48 74
1960.58 69
1960.68 64
1960.78 59
1960.89 56
1960.99 54
1961.09 52
1961.19 50
1961.29 48
1961.39 46
1961.50 44
1961.60 42
1961.70 41
1961.80 40
1961.90 39
1962.00 38
1962.11 35
1962.21 30
1962.31 24
1962.41 17
1962.51 10
1962.61 4
1962.71 0
1962.82 0
1962.92 0
1963.02 0
1963.12 0
1963.22 0
1963.32 0
1963.43 0
1963.53 0
1963.63 0
1963.73 5
1963.83 11
1963.93 17
1964.04 22
1964.14 26
1964.24 27
1964.34 27
1964.44 24
1964.54 19
1964.65 13
1964.75 8
1964.85 5
1964.95 4
1965.05 7
1965.15 12
1965.26 20
1965.36 30
1965.46 41
1965.56 52
1965.66 61
1965.76 68
1965.87 71
1965.97 71
1966.07 69
1966.17 64
1966.27 59
1966.37 55
1966.48 52
1966.58 51
1966.68 51
1966.78 53
1966.88 55
1966.98 56
1967.09 58
1967.19 58
1967.29 58
1967.39 58
1967.49 58
1967.60 57
1967.70 55
1967.80 52
1967.90 48
1968.00 43
1968.10 37
1968.21 32
1968.31 29
1968.41 29
1968.51 32
1968.61 38
1968.71 47
1968.82 58
1968.92 70
1969.02 82
1969.12 93
1969.22 101
1969.33 107
1969.43 110
1969.53 110
1969.63 108
1969.73 105
1969.83 101
1969.94 96
1970.04 91
1970.14 87
1970.24 84
1970.34 83
1970.44 84
1970.55 85
1970.65 88
1970.75 91
1970.85 93
1970.95 94
1971.06 94
1971.16 93
1971.26 92
1971.36 90
1971.46 89
1971.57 88
1971.67 89
1971.77 90
1971.87 92
1971.97 93
1972.07 95
1972.18 96
1972.28 98
1972.38 101
1972.48 104
1972.58 108
1972.69 113
1972.79 119
1972.89 124
1972.99 128
1973.09 130
1973.19 131
1973.30 129
1973.40 124
1973.50 118
1973.60 110
1973.70 102
1973.81 93
1973.91 85
1974.01 77
1974.11 70
1974.21 64
1974.32 58
1974.42 53
1974.52 48
1974.62 44
1974.72 40
1974.83 38
1974.93 37
1975.03 38
1975.13 40
1975.23 43
1975.33 46
1975.44 48
1975.54 48
1975.64 46
1975.74 44
1975.84 40
1975.95 37
1976.05 35
1976.15 35
1976.25 37
1976.35 40
1976.46 44
1976.56 48
1976.66 50
1976.76 49
1976.86 46
1976.97 41
1977.07 36
1977.17 31
1977.27 28
1977.37 27
1977.48 29
1977.58 32
1977.68 37
1977.78 43
1977.88 48
1977.99 52
1978.09 54
1978.19 55
1978.29 53
1978.39 51
1978.50 48
1978.60 45
1978.70 43
1978.80 42
1978.90 43
1979.01 46
1979.11 50
1979.21 55
1979.31 61
1979.41 66
1979.52 71
1979.62 74
1979.72 74
1979.82 72
1979.92 66
1980.03 59
1980.13 51
1980.23 42
1980.33 34
1980.44 27
1980.54 21
1980.64 16
1980.74 12
1980.84 8
1980.95 4
1981.05 2
1981.15 1
1981.25 3
1981.35 8
1981.46 16
1981.56 27
1981.66 39
1981.76 51
1981.86 61
1981.97 69
1982.07 72
1982.17 71
1982.27 67
1982.37 61
1982.48 54
1982.58 47
1982.68 42
1982.78 39
1982.89 39
1982.99 42
1983.09 47
1983.19 54
1983.29 61
1983.40 67
1983.50 72
1983.60 74
1983.70 73
1983.80 68
1983.91 60
1984.01 49
1984.11 37
1984.21 24
1984.32 12
1984.42 1
1984.52 0
1984.62 0
1984.72 0
1984.83 0
1984.93 0
1985.03 0
1985.13 0
1985.24 0
1985.34 4
1985.44 9
1985.54 14
1985.64 19
1985.75 24
1985.85 28
1985.95 33
1986.05 37
1986.16 39
1986.26 40
1986.36 40
1986.46 37
1986.56 34
1986.67 30
1986.77 27
1986.87 24
1986.97 23
1987.08 23
1987.18 25
1987.28 27
1987.38 31
1987.48 36
1987.59 42
1987.69 48
1987.79 55
1987.89 61
1988.00 66
1988.10 69
1988.20 71
1988.30 71
1988.40 69
1988.51 66
1988.61 63
1988.71 61
1988.81 59
1988.92 59
1989.02 60
1989.12 62
1989.22 65
1989.33 70
1989.43 75
1989.53 81
1989.63 87
1989.73 91
1989.84 93
1989.94 93
1990.04 91
1990.14 86
1990.25 79
1990.35 72
1990.45 65
1990.55 58
1990.66 52
1990.76 48
1990.86 44
1990.96 42
1991.06 41
1991.17 40
1991.27 39
1991.37 38
1991.47 36
1991.58 34
1991.68 30
1991.78 26
1991.88 23
1991.99 20
1992.09 19
1992.19 20
1992.29 21
1992.40 22
1992.50 24
1992.60 26
1992.70 28
1992.80 30
1992.91 34
1993.01 38
1993.11 43
1993.21 47
1993.32 50
1993.42 51
1993.52 49
1993.62 45
1993.73 39
1993.83 32
1993.93 25
1994.03 19
1994.14 14
1994.24 11
1994.34 12
1994.44 15
1994.55 21
1994.65 29
1994.75 37
1994.85 45
1994.96 51
1995.06 54
1995.16 55
1995.26 54
1995.37 52
1995.47 50
1995.57 48
1995.67 48
1995.78 48
1995.88 49
1995.98 48
1996.08 47
1996.18 43
1996.29 39
1996.39 33
1996.49 27
1996.59 20
1996.70 15
1996.80 11
1996.90 8
1997.00 6
1997.11 5
1997.21 5
1997.31 7
1997.41 11
1997.52 15
1997.62 21
1997.72 28
1997.82 34
1997.93 40
1998.03 44
1998.13 45
1998.23 45
1998.34 42
1998.44 37
1998.54 31
1998.65 24
1998.75 16
1998.85 9
1998.95 3
1999.06 0
1999.16 0
1999.26 0
1999.36 3
1999.47 8
1999.57 14
1999.67 20
1999.77 26
1999.88 32
1999.98 40
2000.08 48
2000.18 57
2000.29 66
2000.39 74
2000.49 79
2000.59 82
2000.70 80
2000.80 74
2000.90 65
2001.00 54
2001.11 44
2001.21 36
2001.31 32
2001.41 33
2001.52 39
2001.62 49
2001.72 61
2001.82 74
2001.93 84
2002.03 92
2002.13 95
2002.24 95
2002.34 92
2002.44 88
2002.54 85
2002.65 82
2002.75 80
2002.85 79
2002.95 80
2003.06 80
2003.16 81
2003.26 81
2003.36 81
2003.47 81
2003.57 81
2003.67 80
2003.78 79
2003.88 77
2003.98 73
2004.08 67
2004.19 60
2004.29 53
2004.39 47
2004.49 42
2004.60 39
2004.70 39
2004.80 41
2004.90 46
2005.01 51
2005.11 56
2005.21 61
2005.32 66
2005.42 69
2005.52 71
2005.62 72
2005.73 71
2005.83 69
2005.93 65
2006.03 59
2006.14 53
2006.24 48
2006.34 43
2006.45 40
2006.55 39
2006.65 40
2006.75 42
2006.86 45
2006.96 48
2007.06 52
2007.16 55
2007.27 58
2007.37 61
2007.47 63
2007.58 64
2007.68 63
2007.78 61
2007.88 58
2007.99 53
2008.09 48
2008.19 43
2008.30 38
2008.40 34
2008.50 30
2008.60 26
2008.71 23
2008.81 20
2008.91 18
2009.01 17
2009.12 18
2009.22 20
2009.32 23
2009.43 27
2009.53 30
2009.63 32
2009.73 34
2009.84 35
2009.94 37
2010.04 40
2010.15 44
2010.25 49
2010.35 56
2010.45 63
2010.56 71
2010.66 77
2010.76 84
2010.87 89
2010.97 94
2011.07 97
2011.17 99
2011.28 99
2011.38 96
2011.48 93
2011.59 88
2011.69 83
2011.79 80
2011.89 78
2012.00 78
2012.10 80
2012.20 83
2012.31 87
2012.41 91
2012.51 95
2012.61 99
2012.72 102
2012.82 105
2012.92 106
2013.03 107
2013.13 105
2013.23 102
2013.33 98
2013.44 93
2013.54 87
2013.64 81
2013.75 74
2013.85 68
2013.95 62
2014.06 57
2014.16 54
2014.26 54
2014.36 56
2014.47 61
2014.57 66
2014.67 71
2014.78 76
2014.88 78
2014.98 79
2015.08 78
2015.19 76
2015.29 73
2015.39 70
2015.50 65
2015.60 59
2015.70 52
2015.81 43
2015.91 33
2016.01 23
2016.11 15
2016.22 9
2016.32 7
2016.42 7
2016.53 9
2016.63 12
2016.73 14
2016.84 13
2016.94 9
2017.04 3
2017.14 0
2017.25 0
2017.35 0
2017.45 0
2017.56 0
2017.66 0
2017.76 0
2017.87 7
2017.97 14
2018.07 20
2018.17 23
2018.28 24
2018.38 22
2018.48 19
2018.59 14
2018.69 10
2018.79 7
2018.90 6
2019.00 8
2019.10 10
2019.21 13
2019.31 16
2019.41 17
2019.51 18
2019.62 16
2019.72 14
2019.82 12
2019.93 10
2020.03 8
2020.13 7
2020.24 6
2020.34 5
2020.44 5
2020.55 5
2020.65 5
2020.75 6
2020.85 8
2020.96 12
2021.06 18
2021.16 25
2021.27 34
2021.37 44
2021.47 53
2021.58 60
2021.68 65
2021.78 67
2021.89 66
2021.99 62
2022.09 56
2022.20 50
2022.30 44
2022.40 39
2022.50 34
2022.61 31
2022.71 31
2022.81 32
2022.92 35
2023.02 39
2023.12 44
2023.23 49
2023.33 53
2023.43 56
2023.54 58
2023.64 60
2023.74 63
2023.85 68
2023.95 75
2024.05 84
2024.16 93
2024.26 104
2024.36 113
2024.46 122
2024.57 128
2024.67 131
2024.77 132
2024.88 131
2024.98 126
2025.08 119
2025.19 110
2025.29 100
2025.39 90
2025.50 81
2025.60 74
2025.70 69
2025.81 66
2025.91 65
2026.01 63
2026.12 62
2026.22 61
2026.32 60
2026.43 58
2026.53 58
2026.63 58
2026.74 59
2026.84 61
2026.94 64
2027.05 67
2027.15 69
2027.25 70
2027.36 71
2027.46 72
2027.56 73
2027.67 76
2027.77 80
2027.87 85
2027.98 90
2028.08 95
2028.18 99
2028.28 101
2028.39 101
2028.49 97
2028.59 92
2028.70 84
2028.80 77
2028.90 70
2029.01 65
2029.11 62
2029.21 62
2029.32 65
2029.42 68
2029.52 72
2029.63 75
2029.73 76
2029.83 75
2029.94 71
2030.04 66
2030.14 61
2030.25 56
2030.35 52
2030.45 50
2030.56 49
2030.66 50
2030.76 52
2030.87 56
2030.97 61
2031.07 67
2031.18 74
2031.28 81
2031.38 87
2031.49 92
2031.59 96
2031.70 98
2031.80 99
2031.90 98
2032.01 96
2032.11 93
2032.21 89
2032.32 83
2032.42 77
2032.52 70
2032.63 63
2032.73 57
2032.83 52
2032.94 48
2033.04 47
2033.14 48
2033.25 51
2033.35 56
2033.45 63
2033.56 71
2033.66 79
2033.76 85
2033.87 89
2033.97 91
2034.07 90
2034.18 86
2034.28 79
2034.38 72
2034.49 64
2034.59 58
2034.69 53
2034.80 50
2034.90 49
2035.00 50
2035.11 51
2035.21 53
2035.32 56
2035.42 58
2035.52 61
2035.63 64
2035.73 66
2035.83 68
2035.94 68
2036.04 68
2036.14 66
2036.25 65
2036.35 63
2036.45 61
2036.56 60
2036.66 60
2036.76 62
2036.87 65
2036.97 69
2037.07 76
2037.18 82
2037.28 89
2037.39 95
2037.49 98
2037.59 99
2037.70 98
2037.80 95
2037.90 91
2038.01 87
2038.11 83
2038.21 79
2038.32 75
2038.42 72
2038.52 69
2038.63 66
2038.73 64
2038.83 61
2038.94 58
2039.04 55
2039.15 52
2039.25 50
2039.35 50
2039.46 53
2039.56 58
2039.66 66
2039.77 76
2039.87 88
2039.97 99
2040.08 108
2040.18 113
2040.28 114
2040.39 111
2040.49 106
2040.60 99
2040.70 92
2040.80 88
2040.91 85
2041.01 86
2041.11 89
2041.22 93
2041.32 97
2041.42 101
2041.53 105
2041.63 108
2041.74 111
2041.84 113
2041.94 115
2042.05 115
2042.15 113
2042.25 109
2042.36 104
2042.46 97
2042.56 90
2042.67 83
2042.77 77
2042.88 73
2042.98 69
2043.08 67
2043.19 64
2043.29 61
2043.39 58
2043.50 54
2043.60 50
2043.71 46
2043.81 42
2043.91 38
2044.02 34
2044.12 30
2044.22 27
2044.33 25
2044.43 25
2044.53 26
2044.64 30
2044.74 36
2044.85 43
2044.95 52
2045.05 60
2045.16 69
2045.26 76
2045.36 81
2045.47 84
2045.57 85
2045.68 84
2045.78 81
2045.88 76
2045.99 71
2046.09 66
2046.19 62
2046.30 59
2046.40 56
2046.51 54
2046.61 53
2046.71 51
2046.82 49
2046.92 47
2047.02 45
2047.13 44
2047.23 44
2047.34 46
2047.44 49
2047.54 53
2047.65 58
2047.75 62
2047.85 65
2047.96 67
2048.06 67
2048.17 67
2048.27 65
2048.37 63
2048.48 60
2048.58 55
2048.69 50
2048.79 43
2048.89 37
2049.00 30
2049.10 24
2049.20 19
2049.31 14
2049.41 9
2049.52 5
2049.62 0
2049.72 0
2049.83 0
2049.93 0
2050.03 0
2050.14 0
2050.24 0
2050.35 0
2050.45 0
2050.55 4
2050.66 9
2050.76 14
2050.87 18
2050.97 22
2051.07 26
2051.18 28
2051.28 29
2051.39 28
2051.49 25
2051.59 20
2051.70 13
2051.80 6
2051.90 0
2052.01 0
2052.11 0
2052.22 0
2052.32 4
2052.42 12
2052.53 20
2052.63 27
2052.74 33
2052.84 37
2052.94 41
2053.05 45
2053.15 49
2053.26 54
2053.36 60
2053.46 66
2053.57 71
2053.67 75
2053.78 76
2053.88 76
2053.98 74
2054.09 72
2054.19 68
2054.29 64
2054.40 58
2054.50 51
2054.61 43
2054.71 33
2054.81 24
2054.92 15
2055.02 8
2055.13 4
2055.23 2
2055.33 3
2055.44 6
2055.54 10
2055.65 13
2055.75 16
2055.85 17
2055.96 17
2056.06 15
2056.17 12
2056.27 10
2056.37 9
2056.48 9
2056.58 13
2056.69 20
2056.79 30
2056.89 42
2057.00 54
2057.10 66
2057.21 75
2057.31 81
2057.41 83
2057.52 81
2057.62 76
2057.73 68
2057.83 59
2057.93 52
2058.04 47
2058.14 45
2058.25 47
2058.35 52
2058.46 59
2058.56 66
2058.66 74
2058.77 80
2058.87 85
2058.98 87
2059.08 89
2059.18 89
2059.29 88
2059.39 86
2059.50 85
2059.60 84
2059.70 83
2059.81 84
2059.91 85
2060.02 86
2060.12 87
2060.22 88
2060.33 86
2060.43 82
2060.54 75
2060.64 67
2060.75 57
2060.85 46
2060.95 37
2061.06 29
2061.16 24
2061.27 21
2061.37 19
2061.47 18
2061.58 16
2061.68 13
2061.79 10
2061.89 5
2061.99 0
2062.10 0
2062.20 0
2062.31 0
2062.41 0
2062.52 0
2062.62 0
2062.72 3
2062.83 7
2062.93 8
2063.04 8
2063.14 7
2063.24 3
2063.35 0
2063.45 0
2063.56 0
2063.66 0
2063.77 0
2063.87 7
2063.97 17
2064.08 28
2064.18 41
2064.29 53
2064.39 64
2064.49 72
2064.60 78
2064.70 80
2064.81 78
2064.91 73
2065.02 66
2065.12 58
2065.22 50
2065.33 43
2065.43 38
2065.54 34
2065.64 32
2065.75 30
2065.85 27
2065.95 25
2066.06 21
2066.16 18
2066.27 16
2066.37 15
2066.48 17
2066.58 19
2066.68 23
2066.79 28
2066.89 32
2067.00 36
2067.10 39
2067.21 41
2067.31 43
2067.41 44
2067.52 46
2067.62 47
2067.73 48
2067.83 48
2067.94 48
2068.04 46
2068.14 43
2068.25 41
2068.35 38
2068.46 37
2068.56 37
2068.67 38
2068.77 39
2068.87 41
2068.98 43
2069.08 45
2069.19 47
2069.29 49
2069.40 51
2069.50 53
2069.60 56
2069.71 58
2069.81 61
2069.92 63
2070.02 65
2070.13 67
2070.23 72
2070.34 78
2070.44 86
2070.54 95
2070.65 105
2070.75 114
2070.86 121
2070.96 124
2071.07 123
2071.17 120
2071.27 114
2071.38 107
2071.48 101
2071.59 97
2071.69 96
2071.80 98
2071.90 103
2072.01 109
2072.11 115
2072.21 121
2072.32 126
2072.42 128
2072.53 127
2072.63 123
2072.74 116
2072.84 107
2072.94 94
2073.05 80
2073.15 64
2073.26 49
2073.36 35
2073.47 23
2073.57 14
2073.68 7
2073.78 3
2073.88 1
2073.99 0
2074.09 0
2074.20 0
2074.30 0
2074.41 0
2074.51 0
2074.62 1
2074.72 3
2074.82 6
2074.93 9
2075.03 12
2075.14 15
2075.24 16
2075.35 16
2075.45 15
2075.56 13
2075.66 11
2075.77 8
2075.87 5
2075.97 1
2076.08 0
2076.18 0
2076.29 0
2076.39 0
2076.50 0
2076.60 0
2076.71 0
2076.81 0
2076.91 2
2077.02 7
2077.12 12
2077.23 19
2077.33 27
2077.44 37
2077.54 47
2077.65 59
2077.75 71
2077.86 84
2077.96 96
2078.06 108
2078.17 118
2078.27 125
2078.38 129
2078.48 127
2078.59 122
2078.69 113
2078.80 102
2078.90 91
2079.01 80
2079.11 70
2079.22 64
2079.32 59
2079.42 58
2079.53 58
2079.63 60
2079.74 63
2079.84 68
2079.95 72
2080.05 77
2080.16 82
2080.26 87
2080.37 92
2080.47 96
2080.57 99
2080.68 99
2080.78 98
2080.89 95
2080.99 90
2081.10 84
2081.20 79
2081.31 74
2081.41 71
2081.52 68
2081.62 66
2081.73 62
2081.83 57
2081.94 51
2082.04 44
2082.14 38
2082.25 33
2082.35 28
2082.46 24
2082.56 19
2082.67 14
2082.77 7
2082.88 0
2082.98 0
2083.09 0
2083.19 0
2083.30 1
2083.40 12
2083.51 26
2083.61 41
2083.71 56
2083.82 68
2083.92 77
2084.03 83
2084.13 84
2084.24 82
2084.34 78
2084.45 71
2084.55 65
2084.66 58
2084.76 52
2084.87 49
2084.97 47
2085.08 47
2085.18 48
2085.29 50
2085.39 52
2085.49 52
2085.60 52
2085.70 51
2085.81 50
2085.91 49
2086.02 50
2086.12 51
2086.23 53
2086.33 55
2086.44 56
2086.54 56
2086.65 54
2086.75 50
2086.86 46
2086.96 43
2087.07 41
2087.17 42
2087.28 45
2087.38 50
2087.49 55
2087.59 60
2087.70 64
2087.80 66
2087.90 67
2088.01 67
2088.11 68
2088.22 71
2088.32 76
2088.43 82
2088.53 89
2088.64 95
2088.74 100
2088.85 101
2088.95 99
2089.06 94
2089.16 89
2089.27 82
2089.37 77
2089.48 72
2089.58 69
2089.69 68
2089.79 67
2089.90 66
2090.00 65
2090.11 64
2090.21 62
2090.32 58
2090.42 54
2090.53 49
2090.63 43
2090.74 37
2090.84 30
2090.95 22
2091.05 14
2091.15 6
2091.26 0
2091.36 0
2091.47 0
2091.57 0
2091.68 0
2091.78 1
2091.89 10
2091.99 21
2092.10 32
2092.20 43
2092.31 53
2092.41 61
2092.52 66
2092.62 70
2092.73 70
2092.83 68
2092.94 64
2093.04 58
2093.15 51
2093.25 44
2093.36 36
2093.46 30
2093.57 25
2093.67 21
2093.78 18
2093.88 16
2093.99 13
2094.09 11
2094.20 8
2094.30 4
2094.41 1
2094.51 0
2094.62 0
2094.72 2
2094.83 5
2094.93 10
2095.04 14
2095.14 18
2095.25 20
2095.35 21
2095.46 21
2095.56 21
2095.67 21
2095.77 21
2095.88 20
2095.98 20
2096.09 20
2096.19 18
2096.30 16
2096.40 12
2096.51 8
2096.61 3
2096.72 0
2096.82 0
2096.93 0
2097.03 1
2097.14 5
2097.24 12
2097.35 18
2097.45 23
2097.56 27
2097.66 29
2097.77 29
2097.87 30
2097.98 31
2098.08 33
2098.19 38
2098.29 45
2098.40 53
2098.50 62
2098.61 70
2098.71 77
2098.82 81
2098.92 83
2099.03 80
2099.13 76
2099.24 69
2099.34 60
2099.45 52
2099.55 44
2099.66 36
2099.76 29
2099.87 22
2099.97 15
2100.08 7
2100.18 0
2100.29 0
2100.39 0
2100.50 0
2100.60 0
2100.71 0
2100.82 0
2100.92 0
2101.03 4
2101.13 11
2101.24 16
2101.34 20
2101.45 21
2101.55 22
2101.66 21
2101.76 20
2101.87 20
2101.97 19
2102.08 18
2102.18 17
2102.29 14
2102.39 10
2102.50 5
2102.60 0
2102.71 0
2102.81 0
2102.92 0
2103.02 0
2103.13 0
2103.23 0
2103.34 0
2103.44 5
2103.55 10
2103.65 14
2103.76 17
2103.86 18
2103.97 17
2104.08 16
2104.18 14
2104.29 11
2104.39 8
2104.50 6
2104.60 4
2104.71 4
2104.81 5
2104.92 7
2105.02 9
2105.13 11
2105.23 12
2105.34 11
2105.44 10
2105.55 8
2105.65 6
2105.76 5
2105.86 6
2105.97 7
2106.07 10
2106.18 12
2106.29 14
2106.39 14
2106.50 14
2106.60 12
2106.71 9
2106.81 6
2106.92 3
2107.02 2
2107.13 2
2107.23 4
2107.34 7
2107.44 11
2107.55 16
2107.65 20
2107.76 24
2107.86 26
2107.97 27
2108.08 27
2108.18 25
2108.29 22
2108.39 19
2108.50 16
2108.60 14
2108.71 14
2108.81 15
2108.92 18
2109.02 23
2109.13 29
2109.23 36
2109.34 44
2109.44 51
2109.55 57
2109.66 60
2109.76 61
2109.87 60
2109.97 57
2110.08 53
2110.18 50
2110.29 48
2110.39 48
2110.50 50
2110.60 54
2110.71 57
2110.81 59
2110.92 58
2111.02 54
2111.13 47
2111.24 38
2111.34 29
2111.45 19
2111.55 11
2111.66 6
2111.76 3
2111.87 2
2111.97 3
2112.08 6
2112.18 9
2112.29 13
2112.39 15
2112.50 16
2112.61 15
2112.71 12
2112.82 7
2112.92 1
2113.03 0
2113.13 0
2113.24 0
2113.34 0
2113.45 0
2113.55 0
2113.66 2
2113.77 5
2113.87 6
2113.98 6
2114.08 4
2114.19 3
2114.29 1
2114.40 0
2114.50 0
2114.61 0
2114.71 0
2114.82 0
2114.93 0
2115.03 1
2115.14 6
2115.24 12
2115.35 17
2115.45 21
2115.56 24
2115.66 25
2115.77 25
2115.88 25
2115.98 24
2116.09 23
2116.19 21
2116.30 20
2116.40 18
2116.51 15
2116.61 13
2116.72 10
2116.82 9
2116.93 8
2117.04 7
2117.14 8
2117.25 8
2117.35 10
2117.46 12
2117.56 14
2117.67 17
2117.77 21
2117.88 25
2117.99 29
2118.09 32
2118.20 35
2118.30 36
2118.41 36
2118.51 34
2118.62 32
2118.72 30
2118.83 28
2118.94 27
2119.04 26
2119.15 26
2119.25 26
2119.36 27
2119.46 27
2119.57 25
2119.67 23
2119.78 18
2119.89 12
2119.99 5
2120.10 0
2120.20 0
2120.31 0
2120.41 0
2120.52 0
2120.63 0
2120.73 0
2120.84 1
2120.94 8
2121.05 15
2121.15 21
2121.26 25
2121.36 27
2121.47 26
2121.58 24
2121.68 21
2121.79 18
2121.89 16
2122.00 15
2122.10 15
2122.21 16
2122.32 18
2122.42 20
2122.53 21
2122.63 21
2122.74 20
2122.84 20
2122.95 20
2123.06 21
2123.16 23
2123.27 25
2123.37 27
2123.48 29
2123.58 31
2123.69 32
2123.80 32
2123.90 32
2124.01 32
2124.11 30
2124.22 28
2124.32 25
2124.43 23
2124.54 22
2124.64 23
2124.75 27
2124.85 34
2124.96 41
2125.06 48
2125.17 52
2125.28 53
2125.38 50
2125.49 43
2125.59 35
2125.70 25
2125.80 16
2125.91 7
2126.02 0
2126.12 0
2126.23 0
2126.33 0
2126.44 0
2126.54 0
2126.65 0
2126.76 0
2126.86 0
2126.97 2
2127.07 6
2127.18 9
2127.28 12
2127.39 14
2127.50 16
2127.60 16
2127.71 15
2127.81 13
2127.92 9
2128.03 4
2128.13 0
2128.24 0
2128.34 0
2128.45 0
2128.55 0
2128.66 0
2128.77 6
2128.87 14
2128.98 23
2129.08 32
2129.19 40
2129.29 48
2129.40 54
2129.51 58
2129.61 61
2129.72 63
2129.82 63
2129.93 62
2130.04 60
2130.14 55
2130.25 50
2130.35 43
2130.46 35
2130.57 28
2130.67 22
2130.78 19
2130.88 18
2130.99 19
2131.09 23
2131.20 28
2131.31 33
2131.41 39
2131.52 43
2131.62 45
2131.73 45
2131.84 43
2131.94 39
2132.05 34
2132.15 28
2132.26 23
2132.37 20
2132.47 18
2132.58 18
2132.68 21
2132.79 24
2132.89 30
2133.00 37
2133.11 45
2133.21 55
2133.32 65
2133.42 75
2133.53 84
2133.64 91
2133.74 96
2133.85 96
2133.95 93
2134.06 85
2134.17 74
2134.27 61
2134.38 48
2134.48 37
2134.59 29
2134.70 26
2134.80 27
2134.91 31
2135.01 36
2135.12 42
2135.23 48
2135.33 54
2135.44 59
2135.54 64
2135.65 71
2135.76 79
2135.86 87
2135.97 97
2136.07 105
2136.18 112
2136.29 116
2136.39 118
2136.50 117
2136.60 113
2136.71 108
2136.82 101
2136.92 93
2137.03 85
2137.13 76
2137.24 68
2137.35 60
2137.45 53
2137.56 47
2137.66 43
2137.77 41
2137.88 42
2137.98 44
2138.09 48
2138.19 53
2138.30 57
2138.41 60
2138.51 61
2138.62 60
2138.72 56
2138.83 51
2138.94 44
2139.04 36
2139.15 28
2139.26 21
2139.36 15
2139.47 12
2139.57 11
2139.68 14
2139.79 20
2139.89 28
2140.00 37
2140.10 45
2140.21 53
2140.32 58
2140.42 61
2140.53 62
2140.63 61
2140.74 59
2140.85 56
2140.95 52
2141.06 49
2141.17 45
2141.27 41
2141.38 37
2141.48 33
2141.59 28
2141.70 23
2141.80 18
2141.91 14
2142.01 11
2142.12 10
2142.23 12
2142.33 15
2142.44 20
2142.54 26
2142.65 31
2142.76 35
2142.86 38
2142.97 38
2143.08 37
2143.18 35
2143.29 34
2143.39 33
2143.50 33
2143.61 36
2143.71 40
2143.82 46
2143.93 53
2144.03 61
2144.14 68
2144.24 75
2144.35 80
2144.46 84
2144.56 85
2144.67 85
2144.78 83
2144.88 80
2144.99 76
2145.09 70
2145.20 63
2145.31 54
2145.41 45
2145.52 36
2145.62 27
2145.73 20
2145.84 15
2145.94 13
2146.05 12
2146.16 14
2146.26 16
2146.37 19
2146.47 21
2146.58 23
2146.69 26
2146.79 29
2146.90 33
2147.01 37
2147.11 41
2147.22 44
2147.33 45
2147.43 46
2147.54 46
2147.64 47
2147.75 50
2147.86 54
2147.96 59
2148.07 65
2148.18 71
2148.28 75
2148.39 76
2148.49 75
2148.60 72
2148.71 67
2148.81 61
2148.92 55
2149.03 50
2149.13 47
2149.24 46
2149.34 47
2149.45 51
2149.56 58
2149.66 66
2149.77 74
2149.88 81
2149.98 87
2150.09 91
2150.20 93
2150.30 92
2150.41 90
2150.51 86
2150.62 81
2150.73 75
2150.83 70
2150.94 64
2151.05 58
2151.15 53
2151.26 49
2151.37 46
2151.47 43
2151.58 43
2151.68 44
2151.79 46
2151.90 51
2152.00 56
2152.11 61
2152.22 65
2152.32 68
2152.43 69
2152.54 68
2152.64 65
2152.75 60
2152.86 54
2152.96 48
2153.07 42
2153.17 36
2153.28 32
2153.39 30
2153.49 29
2153.60 32
2153.71 36
2153.81 41
2153.92 48
2154.03 54
2154.13 59
2154.24 62
2154.35 63
2154.45 63
2154.56 62
2154.66 59
2154.77 57
2154.88 54
2154.98 52
2155.09 50
2155.20 48
2155.30 47
2155.41 46
2155.52 46
2155.62 46
2155.73 46
2155.84 47
2155.94 48
2156.05 50
2156.16 51
2156.26 53
2156.37 56
2156.48 58
2156.58 60
2156.69 63
2156.79 64
2156.90 65
2157.01 65
2157.11 65
2157.22 66
2157.33 67
2157.43 70
2157.54 74
2157.65 81
2157.75 89
2157.86 99
2157.97 109
2158.07 118
2158.18 124
2158.29 128
2158.39 127
2158.50 122
2158.61 114
2158.71 104
2158.82 94
2158.93 84
2159.03 77
2159.14 72
2159.25 69
2159.35 70
2159.46 73
2159.56 78
2159.67 84
2159.78 91
2159.88 99
2159.99 106
2160.10 114
2160.20 121
2160.31 128
2160.42 134
2160.52 139
2160.63 144
2160.74 148
2160.84 150
2160.95 151
2161.06 150
2161.16 148
2161.27 145
2161.38 143
2161.48 142
2161.59 142
2161.70 143
2161.80 144
2161.91 146
2162.02 148
2162.12 148
2162.23 147
2162.34 144
2162.44 142
2162.55 139
2162.66 137
2162.76 136
2162.87 137
2162.98 138
2163.08 139
2163.19 139
2163.30 137
2163.40 133
2163.51 127
2163.62 119
2163.72 110
2163.83 103
2163.94 97
2164.04 93
2164.15 93
2164.26 94
2164.36 97
2164.47 99
2164.58 101
2164.68 101
2164.79 98
2164.90 94
2165.00 88
2165.11 81
2165.22 74
2165.32 67
2165.43 60
2165.54 55
2165.64 52
2165.75 49
2165.86 47
2165.96 45
2166.07 42
2166.18 39
2166.29 35
2166.39 32
2166.50 30
2166.61 29
2166.71 31
2166.82 35
2166.93 42
2167.03 49
2167.14 55
2167.25 61
2167.35 64
2167.46 64
2167.57 62
2167.67 59
2167.78 55
2167.89 52
2167.99 50
2168.10 51
2168.21 54
2168.31 59
2168.42 65
2168.53 71
2168.63 77
2168.74 81
2168.85 84
2168.95 86
2169.06 88
2169.17 89
2169.28 90
2169.38 93
2169.49 97
2169.60 102
2169.70 107
2169.81 112
2169.92 116
2170.02 118
2170.13 117
2170.24 116
2170.34 114
2170.45 112
2170.56 113
2170.66 116
2170.77 120
2170.88 126
2170.98 132
2171.09 137
2171.20 140
2171.31 141
2171.41 141
2171.52 139
2171.63 138
2171.73 137
2171.84 137
2171.95 139
2172.05 141
2172.16 144
2172.27 146
2172.37 147
2172.48 145
2172.59 140
2172.69 133
2172.80 123
2172.91 114
2173.02 105
2173.12 99
2173.23 96
2173.34 96
2173.44 100
2173.55 105
2173.66 111
2173.76 115
2173.87 116
2173.98 114
2174.08 109
2174.19 101
2174.30 93
2174.41 87
2174.51 82
2174.62 80
2174.73 80
2174.83 82
2174.94 86
2175.05 89
2175.15 91
2175.26 92
2175.37 90
2175.48 87
2175.58 83
2175.69 78
2175.80 73
2175.90 67
2176.01 62
2176.12 55
2176.22 47
2176.33 37
2176.44 26
2176.55 13
2176.65 0
2176.76 0
2176.87 0
2176.97 0
2177.08 0
2177.19 0
2177.29 0
2177.40 0
2177.51 0
2177.62 9
2177.72 20
2177.83 31
2177.94 41
2178.04 49
2178.15 57
2178.26 63
2178.36 67
2178.47 70
2178.58 72
2178.69 74
2178.79 75
2178.90 75
2179.01 74
2179.11 72
2179.22 70
2179.33 67
2179.44 63
2179.54 59
2179.65 55
2179.76 51
2179.86 49
2179.97 47
2180.08 47
2180.18 49
2180.29 52
2180.40 56
2180.51 61
2180.61 65
2180.72 70
2180.83 73
2180.93 74
2181.04 75
2181.15 74
2181.26 72
2181.36 70
2181.47 66
2181.58 62
2181.68 57
2181.79 50
2181.90 43
2182.01 36
2182.11 31
2182.22 27
2182.33 26
2182.43 27
2182.54 31
2182.65 35
2182.76 39
2182.86 42
2182.97 43
2183.08 43
2183.18 42
2183.29 41
2183.40 41
2183.51 43
2183.61 48
2183.72 54
2183.83 61
2183.93 67
2184.04 71
2184.15 73
2184.26 72
2184.36 68
2184.47 62
2184.58 56
2184.69 50
2184.79 46
2184.90 43
2185.01 42
2185.11 42
2185.22 41
2185.33 38
2185.44 33
2185.54 26
2185.65 18
2185.76 12
2185.86 8
2185.97 7
2186.08 11
2186.19 18
2186.29 26
2186.40 34
2186.51 41
2186.62 45
2186.72 47
2186.83 46
2186.94 45
2187.04 44
2187.15 44
2187.26 44
2187.37 45
2187.47 46
2187.58 46
2187.69 46
2187.80 45
2187.90 43
2188.01 42
2188.12 43
2188.22 45
2188.33 50
2188.44 59
2188.55 70
2188.65 84
2188.76 99
2188.87 114
2188.98 127
2189.08 136
2189.19 141
2189.30 142
2189.40 139
2189.51 133
2189.62 127
2189.73 121
2189.83 115
2189.94 111
2190.05 107
2190.16 105
2190.26 103
2190.37 100
2190.48 96
2190.59 92
2190.69 86
2190.80 81
2190.91 75
2191.01 70
2191.12 67
2191.23 65
2191.34 65
2191.44 65
2191.55 65
2191.66 66
2191.77 66
2191.87 66
2191.98 66
2192.09 68
2192.20 70
2192.30 72
2192.41 75
2192.52 77
2192.63 78
2192.73 76
2192.84 73
2192.95 68
2193.06 63
2193.16 58
2193.27 55
2193.38 53
2193.48 52
2193.59 53
2193.70 54
2193.81 56
2193.91 57
2194.02 59
2194.13 61
2194.24 65
2194.34 69
2194.45 74
2194.56 77
2194.67 79
2194.77 77
2194.88 72
2194.99 65
2195.10 60
2195.20 56
2195.31 57
2195.42 63
2195.53 71
2195.63 82
2195.74 92
2195.85 99
2195.96 102
2196.06 99
2196.17 93
2196.28 84
2196.39 75
2196.49 67
2196.60 61
2196.71 58
2196.82 58
2196.92 58
2197.03 59
2197.14 60
2197.25 59
2197.35 57
2197.46 55
2197.57 54
2197.68 54
2197.78 55
2197.89 58
2198.00 61
2198.11 62
2198.21 62
2198.32 60
2198.43 56
2198.54 53
2198.64 50
2198.75 49
2198.86 51
2198.97 55
2199.07 60
2199.18 67
2199.29 73
2199.40 77
2199.50 79
2199.61 78
2199.72 75
2199.83 70
2199.93 66
2200.04 62
2200.15 59
2200.26 59
2200.36 60
2200.47 63
2200.58 66
2200.69 68
2200.80 69
2200.90 68
2201.01 66
2201.12 60
2201.23 53
2201.33 44
2201.44 32
2201.55 20
2201.66 6
2201.76 0
2201.87 0
2201.98 0
2202.09 0
2202.19 0
2202.30 0
2202.41 0
2202.52 0
2202.62 9
2202.73 19
2202.84 27
2202.95 31
2203.06 32
2203.16 31
2203.27 28
2203.38 25
2203.49 23
2203.59 23
2203.70 25
2203.81 29
2203.92 34
2204.02 38
2204.13 42
2204.24 43
2204.35 42
2204.46 40
2204.56 36
2204.67 34
2204.78 34
2204.89 37
2204.99 44
2205.10 53
2205.21 63
2205.32 72
2205.42 78
2205.53 80
2205.64 79
2205.75 75
2205.86 69
2205.96 62
2206.07 57
2206.18 51
2206.29 46
2206.39 41
2206.50 35
2206.61 27
2206.72 17
2206.82 7
2206.93 0
2207.04 0
2207.15 0
2207.26 0
2207.36 0
2207.47 9
2207.58 24
2207.69 40
2207.79 55
2207.90 67
2208.01 74
2208.12 77
2208.23 76
2208.33 72
2208.44 67
2208.55 62
2208.66 60
2208.76 61
2208.87 64
2208.98 71
2209.09 79
2209.20 88
2209.30 97
2209.41 103
2209.52 108
2209.63 110
2209.73 111
2209.84 111
2209.95 111
2210.06 111
2210.17 111
2210.27 112
2210.38 113
2210.49 113
2210.60 112
2210.71 110
2210.81 108
2210.92 107
2211.03 106
2211.14 106
2211.24 107
2211.35 108
2211.46 109
2211.57 109
2211.68 107
2211.78 105
2211.89 102
2212.00 98
2212.11 94
2212.22 90
2212.32 86
2212.43 82
2212.54 78
2212.65 75
2212.75 74
2212.86 74
2212.97 77
2213.08 81
2213.19 86
2213.29 91
2213.40 95
2213.51 98
2213.62 101
2213.73 103
2213.83 106
2213.94 110
2214.05 114
2214.16 118
2214.27 123
2214.37 126
2214.48 127
2214.59 125
2214.70 121
2214.81 115
2214.91 107
2215.02 100
2215.13 93
2215.24 88
2215.34 84
2215.45 82
2215.56 80
2215.67 80
2215.78 81
2215.88 83
2215.99 86
2216.10 91
2216.21 98
2216.32 107
2216.42 118
2216.53 130
2216.64 142
2216.75 153
2216.86 163
2216.96 171
2217.07 176
2217.18 178
2217.29 177
2217.40 175
2217.50 171
2217.61 166
2217.72 161
2217.83 156
2217.94 150
2218.04 146
2218.15 143
2218.26 142
2218.37 142
2218.48 145
2218.58 149
2218.69 154
2218.80 159
2218.91 163
2219.02 166
2219.12 167
2219.23 168
2219.34 168
2219.45 168
2219.56 169
2219.67 170
2219.77 172
2219.88 174
2219.99 176
2220.10 178
2220.21 179
2220.31 178
2220.42 175
2220.53 169
2220.64 160
2220.75 149
2220.85 137
2220.96 124
2221.07 112
2221.18 102
2221.29 94
2221.39 89
2221.50 86
2221.61 85
2221.72 87
2221.83 89
2221.93 93
2222.04 96
2222.15 99
2222.26 101
2222.37 102
2222.48 102
2222.58 102
2222.69 100
2222.80 100
2222.91 99
2223.02 100
2223.12 102
2223.23 105
2223.34 109
2223.45 112
2223.56 116
2223.67 118
2223.77 120
2223.88 121
2223.99 122
2224.10 122
2224.21 121
2224.31 121
2224.42 120
2224.53 120
2224.64 121
2224.75 123
2224.85 127
2224.96 131
2225.07 135
2225.18 138
2225.29 139
2225.40 137
2225.50 132
2225.61 125
2225.72 116
2225.83 107
2225.94 98
2226.05 92
2226.15 89
2226.26 87
2226.37 87
2226.48 87
2226.59 86
2226.69 85
2226.80 82
2226.91 80
2227.02 78
2227.13 78
2227.24 79
2227.34 82
2227.45 86
2227.56 90
2227.67 93
2227.78 95
2227.89 95
2227.99 92
2228.10 88
2228.21 81
2228.32 73
2228.43 63
2228.53 53
2228.64 42
2228.75 33
2228.86 27
2228.97 22
2229.08 21
2229.18 21
2229.29 23
2229.40 25
2229.51 27
2229.62 29
2229.73 30
2229.83 32
2229.94 33
2230.05 35
2230.16 38
2230.27 39
2230.38 41
2230.48 41
2230.59 39
2230.70 37
2230.81 33
2230.92 28
2231.03 22
2231.13 17
2231.24 11
2231.35 6
2231.46 3
2231.57 3
2231.68 5
2231.78 10
2231.89 16
2232.00 23
2232.11 30
2232.22 35
2232.33 39
2232.43 41
2232.54 42
2232.65 41
2232.76 38
2232.87 35
2232.98 30
2233.08 26
2233.19 22
2233.30 20
2233.41 21
2233.52 26
2233.63 34
2233.73 45
2233.84 57
2233.95 70
2234.06 83
2234.17 93
2234.28 102
2234.39 107
2234.49 111
2234.60 112
2234.71 112
2234.82 111
2234.93 110
2235.04 111
2235.14 113
2235.25 118
2235.36 124
2235.47 131
2235.58 137
2235.69 141
2235.80 140
2235.90 136
2236.01 127
2236.12 116
2236.23 103
2236.34 90
2236.45 78
2236.55 68
2236.66 60
2236.77 54
2236.88 48
2236.99 43
2237.10 37
2237.21 31
2237.31 26
2237.42 22
2237.53 19
2237.64 19
2237.75 20
2237.86 22
2237.96 24
2238.07 26
2238.18 28
2238.29 30
2238.40 32
2238.51 33
2238.62 35
2238.72 36
2238.83 38
2238.94 40
2239.05 41
2239.16 42
2239.27 42
2239.38 42
2239.48 41
2239.59 39
2239.70 36
2239.81 33
2239.92 30
2240.03 30
2240.14 31
2240.24 33
2240.35 36
2240.46 40
2240.57 43
2240.68 44
2240.79 44
2240.90 42
2241.00 38
2241.11 33
2241.22 27
2241.33 21
2241.44 15
2241.55 10
2241.66 7
2241.76 3
2241.87 1
2241.98 0
2242.09 0
2242.20 0
2242.31 0
2242.42 0
2242.52 0
2242.63 0
2242.74 0
2242.85 4
2242.96 11
2243.07 17
2243.18 22
2243.28 26
2243.39 28
2243.50 30
2243.61 31
2243.72 33
2243.83 36
2243.94 39
2244.04 44
2244.15 49
2244.26 54
2244.37 59
2244.48 61
2244.59 62
2244.70 61
2244.81 57
2244.91 54
2245.02 50
2245.13 49
2245.24 49
2245.35 51
2245.46 55
2245.57 59
2245.67 63
2245.78 65
2245.89 65
2246.00 63
2246.11 60
2246.22 55
2246.33 50
2246.44 45
2246.54 40
2246.65 36
2246.76 32
2246.87 28
2246.98 25
2247.09 22
2247.20 19
2247.31 15
2247.41 12
2247.52 8
2247.63 5
2247.74 4
2247.85 4
2247.96 6
2248.07 11
2248.18 16
2248.28 22
2248.39 27
2248.50 32
2248.61 35
2248.72 37
2248.83 39
2248.94 40
2249.05 40
2249.15 41
2249.26 42
2249.37 42
2249.48 42
2249.59 41
2249.70 40
2249.81 40
2249.92 41
2250.02 43
2250.13 48
2250.24 55
2250.35 64
2250.46 72
2250.57 79
2250.68 84
2250.79 87
2250.90 87
2251.00 86
2251.11 85
2251.22 82
2251.33 80
2251.44 76
2251.55 71
2251.66 64
2251.77 56
2251.87 48
2251.98 40
2252.09 34
2252.20 30
2252.31 28
2252.42 27
2252.53 28
2252.64 29
2252.75 31
2252.85 33
2252.96 37
2253.07 41
2253.18 46
2253.29 51
2253.40 56
2253.51 59
2253.62 61
2253.73 61
2253.83 60
2253.94 59
2254.05 57
2254.16 54
2254.27 51
2254.38 47
2254.49 43
2254.60 38
2254.71 35
2254.81 32
2254.92 31
2255.03 33
2255.14 36
2255.25 41
2255.36 45
2255.47 49
2255.58 52
2255.69 52
2255.79 51
2255.90 47
2256.01 42
2256.12 36
2256.23 31
2256.34 27
2256.45 23
2256.56 21
2256.67 19
2256.77 19
2256.88 18
2256.99 18
2257.10 18
2257.21 18
2257.32 19
2257.43 21
2257.54 25
2257.65 30
2257.76 37
2257.86 45
2257.97 53
2258.08 60
2258.19 65
2258.30 68
2258.41 68
2258.52 66
2258.63 62
2258.74 57
2258.85 53
2258.95 49
2259.06 45
2259.17 43
2259.28 41
2259.39 40
2259.50 39
2259.61 38
2259.72 36
2259.83 35
2259.94 33
2260.04 31
2260.15 30
2260.26 30
2260.37 29
2260.48 29
2260.59 28
2260.70 27
2260.81 27
2260.92 28
2261.03 32
2261.14 37
2261.24 44
2261.35 52
2261.46 59
2261.57 64
2261.68 66
2261.79 64
2261.90 59
2262.01 51
2262.12 42
2262.23 33
2262.34 24
2262.44 16
2262.55 10
2262.66 5
2262.77 2
2262.88 1
2262.99 2
2263.10 4
2263.21 8
2263.32 13
2263.43 18
2263.54 24
2263.64 29
2263.75 33
2263.86 38
2263.97 41
2264.08 43
2264.19 45
2264.30 44
2264.41 42
2264.52 39
2264.63 36
2264.74 34
2264.85 32
2264.95 32
2265.06 33
2265.17 35
2265.28 38
2265.39 39
2265.50 40
2265.61 40
2265.72 39
2265.83 39
2265.94 40
2266.05 41
2266.16 42
2266.26 44
2266.37 44
2266.48 42
2266.59 38
2266.70 33
2266.81 28
2266.92 23
2267.03 19
2267.14 15
2267.25 13
2267.36 12
2267.47 11
2267.57 11
2267.68 12
2267.79 14
2267.90 17
2268.01 22
2268.12 29
2268.23 35
2268.34 41
2268.45 46
2268.56 49
2268.67 49
2268.78 48
2268.89 46
2268.99 45
2269.10 45
2269.21 47
2269.32 50
2269.43 55
2269.54 61
2269.65 66
2269.76 69
2269.87 71
2269.98 71
2270.09 71
2270.20 70
2270.31 70
2270.42 70
2270.52 70
2270.63 70
2270.74 69
2270.85 67
2270.96 65
2271.07 62
2271.18 59
2271.29 55
2271.40 52
2271.51 49
2271.62 45
2271.73 41
2271.84 36
2271.95 31
2272.05 26
2272.16 20
2272.27 15
2272.38 11
2272.49 8
2272.60 5
2272.71 2
2272.82 0
2272.93 0
2273.04 0
2273.15 0
2273.26 0
2273.37 0
2273.48 0
2273.59 0
2273.69 1
2273.80 3
2273.91 6
2274.02 9
2274.13 12
2274.24 16
2274.35 21
2274.46 27
2274.57 32
2274.68 37
2274.79 40
2274.90 43
2275.01 43
2275.12 42
2275.23 40
2275.34 38
2275.45 35
2275.55 33
2275.66 31
2275.77 30
2275.88 30
2275.99 31
2276.10 33
2276.21 35
2276.32 37
2276.43 38
2276.54 40
2276.65 41
2276.76 42
2276.87 43
2276.98 43
2277.09 44
2277.20 44
2277.31 45
2277.41 47
2277.52 49
2277.63 51
2277.74 54
2277.85 57
2277.96 59
2278.07 60
2278.18 60
2278.29 58
2278.40 54
2278.51 48
2278.62 42
2278.73 35
2278.84 29
2278.95 23
2279.06 19
2279.17 19
2279.28 22
2279.39 30
2279.50 42
2279.60 57
2279.71 73
2279.82 87
2279.93 100
2280.04 108
2280.15 111
2280.26 111
2280.37 107
2280.48 102
2280.59 97
2280.70 91
2280.81 86
2280.92 81
2281.03 76
2281.14 70
2281.25 64
2281.36 58
2281.47 52
2281.58 47
2281.69 43
2281.80 40
2281.90 40
2282.01 42
2282.12 45
2282.23 50
2282.34 54
2282.45 58
2282.56 61
2282.67 63
2282.78 63
2282.89 63
2283.00 63
2283.11 65
2283.22 67
2283.33 71
2283.44 75
2283.55 79
2283.66 81
2283.77 80
2283.88 75
2283.99 67
2284.10 57
2284.21 46
2284.32 35
2284.43 28
2284.54 23
2284.64 22
2284.75 24
2284.86 28
2284.97 34
2285.08 41
2285.19 46
2285.30 50
2285.41 51
2285.52 50
2285.63 47
2285.74 42
2285.85 36
2285.96 33
2286.07 33
2286.18 38
2286.29 48
2286.40 62
2286.51 79
2286.62 97
2286.73 112
2286.84 123
2286.95 130
2287.06 131
2287.17 128
2287.28 123
2287.39 115
2287.50 108
2287.61 100
2287.72 94
2287.83 88
2287.93 84
2288.04 80
2288.15 78
2288.26 75
2288.37 74
2288.48 72
2288.59 69
2288.70 66
2288.81 63
2288.92 59
2289.03 55
2289.14 52
2289.25 48
2289.36 44
2289.47 38
2289.58 32
2289.69 24
2289.80 16
2289.91 9
2290.02 4
2290.13 1
2290.24 1
2290.35 3
2290.46 9
2290.57 15
2290.68 22
2290.79 28
2290.90 34
2291.01 37
2291.12 40
2291.23 42
2291.34 43
2291.45 45
2291.56 47
2291.67 49
2291.78 50
2291.89 51
2292.00 51
2292.11 51
2292.22 52
2292.33 53
2292.43 55
2292.54 58
2292.65 61
2292.76 64
2292.87 65
2292.98 66
2293.09 66
2293.20 66
2293.31 65
2293.42 65
2293.53 65
2293.64 66
2293.75 68
2293.86 70
2293.97 72
2294.08 75
2294.19 78
2294.30 80
2294.41 80
2294.52 79
2294.63 75
2294.74 69
2294.85 61
2294.96 53
2295.07 43
2295.18 35
2295.29 28
2295.40 24
2295.51 21
2295.62 20
2295.73 22
2295.84 24
2295.95 26
2296.06 27
2296.17 27
2296.28 25
2296.39 22
2296.50 18
2296.61 14
2296.72 11
2296.83 10
2296.94 11
2297.05 13
2297.16 17
2297.27 20
2297.38 24
2297.49 26
2297.60 28
2297.71 31
2297.82 35
2297.93 40
2298.04 47
2298.15 55
2298.26 62
2298.37 67
2298.48 70
2298.59 70
2298.70 69
2298.81 65
2298.92 62
2299.03 58
2299.14 56
2299.25 54
2299.36 54
2299.47 54
2299.58 54
2299.69 54
2299.80 53
2299.91 51
2300.02 47
2300.13 44
2300.24 40
2300.35 38
2300.46 37
2300.57 38
2300.68 41
2300.79 45
2300.90 50
2301.01 54
2301.12 57
2301.23 59
2301.34 59
2301.45 58
2301.56 57
2301.67 55
2301.78 54
2301.89 51
2302.00 48
2302.11 44
2302.22 39
2302.33 32
2302.44 25
2302.55 19
2302.66 15
2302.77 13
2302.88 14
2302.99 17
2303.10 21
2303.21 25
2303.32 29
2303.43 30
2303.54 29
2303.65 27
2303.76 24
2303.87 20
2303.98 16
2304.09 11
2304.20 6
2304.31 1
2304.42 0
2304.53 0
2304.64 0
2304.75 0
2304.86 0
2304.97 0
2305.08 0
2305.19 0
2305.30 11
2305.41 24
2305.52 37
2305.63 49
2305.74 62
2305.85 74
2305.96 86
2306.07 99
2306.18 112
2306.29 125
2306.40 136
2306.51 145
2306.62 150
2306.73 152
2306.84 151
2306.95 146
2307.06 138
2307.17 129
2307.28 118
2307.39 107
2307.50 96
2307.61 85
2307.72 74
2307.83 63
2307.95 54
2308.06 46
2308.17 42
2308.28 40
2308.39 41
2308.50 45
2308.61 49
2308.72 52
2308.83 54
2308.94 53
2309.05 51
2309.16 49
2309.27 49
2309.38 52
2309.49 58
2309.60 69
2309.71 82
2309.82 94
2309.93 104
2310.04 109
2310.15 109
2310.26 103
2310.37 93
2310.48 80
2310.59 69
2310.70 60
2310.81 54
2310.92 53
2311.03 56
2311.14 60
2311.25 66
2311.36 71
2311.47 75
2311.58 77
2311.69 79
2311.80 81
2311.91 82
2312.02 84
2312.13 87
2312.24 89
2312.35 91
2312.46 92
2312.58 91
2312.69 90
2312.80 87
2312.91 84
2313.02 82
2313.13 81
2313.24 82
2313.35 86
2313.46 91
2313.57 98
2313.68 105
2313.79 112
2313.90 117
2314.01 121
2314.12 123
2314.23 123
2314.34 121
2314.45 117
2314.56 113
2314.67 107
2314.78 102
2314.89 96
2315.00 89
2315.11 83
2315.22 77
2315.33 71
2315.44 66
2315.55 62
2315.66 59
2315.77 59
2315.89 61
2316.00 65
2316.11 71
2316.22 78
2316.33 87
2316.44 94
2316.55 101
2316.66 105
2316.77 107
2316.88 108
2316.99 107
2317.10 105
2317.21 104
2317.32 103
2317.43 103
2317.54 103
2317.65 104
2317.76 104
2317.87 103
2317.98 101
2318.09 97
2318.20 91
2318.31 83
2318.42 73
2318.54 63
2318.65 51
2318.76 41
2318.87 31
2318.98 23
2319.09 17
2319.20 14
2319.31 13
2319.42 15
2319.53 19
2319.64 24
2319.75 30
2319.86 36
2319.97 42
2320.08 48
2320.19 54
2320.30 61
2320.41 69
2320.52 76
2320.63 84
2320.74 90
2320.85 96
2320.97 99
2321.08 101
2321.19 102
2321.30 102
2321.41 103
2321.52 103
2321.63 104
2321.74 105
2321.85 105
2321.96 104
2322.07 102
2322.18 98
2322.29 94
2322.40 90
2322.51 87
2322.62 84
2322.73 82
2322.84 81
2322.95 81
2323.07 80
2323.18 78
2323.29 76
2323.40 74
2323.51 72
2323.62 72
2323.73 74
2323.84 77
2323.95 82
2324.06 87
2324.17 91
2324.28 92
2324.39 91
2324.50 87
2324.61 79
2324.72 68
2324.83 55
2324.94 40
2325.06 24
2325.17 8
2325.28 0
2325.39 0
2325.50 0
2325.61 0
2325.72 0
2325.83 0
2325.94 0
2326.05 0
2326.16 8
2326.27 17
2326.38 24
2326.49 29
2326.60 32
2326.71 33
2326.83 34
2326.94 36
2327.05 39
2327.16 42
2327.27 46
2327.38 50
2327.49 53
2327.60 54
2327.71 54
2327.82 54
2327.93 53
2328.04 52
2328.15 52
2328.26 52
2328.37 53
2328.49 54
2328.60 55
2328.71 57
2328.82 60
2328.93 63
2329.04 68
2329.15 74
2329.26 81
2329.37 90
2329.48 100
2329.59 110
2329.70 121
2329.81 131
2329.92 139
2330.03 145
2330.15 148
2330.26 148
2330.37 144
2330.48 138
2330.59 131
2330.70 124
2330.81 118
2330.92 114
2331.03 113
2331.14 114
2331.25 117
2331.36 122
2331.47 128
2331.59 133
2331.70 136
2331.81 137
2331.92 135
2332.03 130
2332.14 123
2332.25 115
2332.36 107
2332.47 99
2332.58 93
2332.69 87
2332.80 82
2332.91 78
2333.03 74
2333.14 71
2333.25 69
2333.36 67
2333.47 67
2333.58 68
2333.69 69
2333.80 71
2333.91 73
2334.02 75
2334.13 77
2334.24 79
2334.35 81
2334.47 82
2334.58 83
2334.69 84
2334.80 84
2334.91 83
2335.02 83
2335.13 84
2335.24 87
2335.35 91
2335.46 98
2335.57 106
2335.68 114
2335.80 121
2335.91 127
2336.02 131
2336.13 132
2336.24 132
2336.35 130
2336.46 129
2336.57 128
2336.68 127
2336.79 127
2336.90 128
2337.01 127
2337.13 125
2337.24 122
2337.35 118
2337.46 113
2337.57 108
2337.68 102
2337.79 96
2337.90 89
2338.01 81
2338.12 73
2338.23 65
2338.35 58
2338.46 52
2338.57 49
2338.68 48
2338.79 48
2338.90 50
2339.01 54
2339.12 57
2339.23 62
2339.34 67
2339.45 74
2339.57 82
2339.68 91
2339.79 101
2339.90 111
2340.01 119
2340.12 125
2340.23 128
2340.34 128
2340.45 125
2340.56 121
2340.68 115
2340.79 110
2340.90 105
2341.01 101
2341.12 97
2341.23 95
2341.34 95
2341.45 97
2341.56 100
2341.67 105
2341.79 109
2341.90 112
2342.01 112
2342.12 108
2342.23 102
2342.34 94
2342.45 86
2342.56 79
2342.67 74
2342.78 71
2342.90 69
2343.01 67
2343.12 63
2343.23 58
2343.34 50
2343.45 41
2343.56 31
2343.67 22
2343.78 13
2343.89 7
2344.01 2
2344.12 0
2344.23 0
2344.34 3
2344.45 8
2344.56 16
2344.67 25
2344.78 35
2344.89 45
2345.01 55
2345.12 63
2345.23 71
2345.34 77
2345.45 82
2345.56 85
2345.67 86
2345.78 85
2345.89 82
2346.00 77
2346.12 70
2346.23 64
2346.34 57
2346.45 53
2346.56 51
2346.67 51
2346.78 55
2346.89 61
2347.00 69
2347.12 78
2347.23 86
2347.34 93
2347.45 97
2347.56 99
2347.67 98
2347.78 94
2347.89 89
2348.00 81
2348.12 74
2348.23 66
2348.34 59
2348.45 53
2348.56 49
2348.67 46
2348.78 46
2348.89 47
2349.01 50
2349.12 54
2349.23 59
2349.34 66
2349.45 73
2349.56 81
2349.67 90
2349.78 98
2349.89 105
2350.01 109
2350.12 110
2350.23 106
2350.34 100
2350.45 91
2350.56 81
2350.67 72
2350.78 64
2350.90 58
2351.01 54
2351.12 51
2351.23 50
2351.34 48
2351.45 46
2351.56 43
2351.67 39
2351.79 33
2351.90 27
2352.01 21
2352.12 16
2352.23 12
2352.34 10
2352.45 10
2352.56 11
2352.67 14
2352.79 17
2352.90 20
2353.01 23
2353.12 24
2353.23 26
2353.34 28
2353.45 31
2353.56 35
2353.68 43
2353.79 53
2353.90 65
2354.01 80
2354.12 94
2354.23 106
2354.34 116
2354.46 123
2354.57 126
2354.68 126
2354.79 124
2354.90 122
2355.01 120
2355.12 117
2355.23 115
2355.35 112
2355.46 108
2355.57 104
2355.68 100
2355.79 97
2355.90 95
2356.01 95
2356.12 98
2356.24 102
2356.35 107
2356.46 113
2356.57 120
2356.68 125
2356.79 131
2356.90 135
2357.02 138
2357.13 140
2357.24 141
2357.35 142
2357.46 140
2357.57 138
2357.68 135
2357.80 131
2357.91 126
2358.02 121
2358.13 117
2358.24 112
2358.35 108
2358.46 103
2358.57 97
2358.69 91
2358.80 83
2358.91 75
2359.02 67
2359.13 60
2359.24 54
2359.35 49
2359.47 45
2359.58 41
2359.69 37
2359.80 33
2359.91 29
2360.02 25
2360.13 21
2360.25 18
2360.36 14
2360.47 10
2360.58 5
2360.69 0
2360.80 0
2360.91 0
2361.03 0
2361.14 0
2361.25 0
2361.36 0
2361.47 0
2361.58 4
2361.69 11
2361.81 18
2361.92 25
2362.03 31
2362.14 37
2362.25 44
2362.36 50
2362.47 55
2362.59 60
2362.70 64
2362.81 65
2362.92 65
2363.03 64
2363.14 62
2363.26 61
2363.37 59
2363.48 59
2363.59 59
2363.70 61
2363.81 63
2363.92 65
2364.04 68
2364.15 70
2364.26 72
2364.37 74
2364.48 75
2364.59 74
2364.71 72
2364.82 69
2364.93 65
2365.04 61
2365.15 58
2365.26 57
2365.37 58
2365.49 62
2365.60 69
2365.71 77
2365.82 85
2365.93 91
2366.04 95
2366.16 95
2366.27 92
2366.38 86
2366.49 79
2366.60 71
2366.71 64
2366.82 57
2366.94 52
2367.05 47
2367.16 42
2367.27 38
2367.38 33
2367.49 29
2367.61 28
2367.72 28
2367.83 30
2367.94 34
2368.05 39
2368.16 44
2368.28 49
2368.39 54
2368.50 58
2368.61 63
2368.72 67
2368.83 70
2368.95 73
2369.06 74
2369.17 72
2369.28 69
2369.39 64
2369.50 57
2369.62 50
2369.73 43
2369.84 37
2369.95 34
2370.06 32
2370.17 32
2370.29 32
2370.40 33
2370.51 32
2370.62 32
2370.73 31
2370.84 31
2370.96 32
2371.07 35
2371.18 40
2371.29 46
2371.40 54
2371.51 62
2371.63 69
2371.74 75
2371.85 79
2371.96 81
2372.07 81
2372.18 80
2372.30 77
2372.41 73
2372.52 68
2372.63 63
2372.74 57
2372.85 52
2372.97 47
2373.08 44
2373.19 41
2373.30 40
2373.41 41
2373.52 44
2373.64 48
2373.75 55
2373.86 64
2373.97 74
2374.08 85
2374.19 96
2374.31 107
2374.42 117
2374.53 124
2374.64 130
2374.75 133
2374.87 135
2374.98 134
2375.09 131
2375.20 126
2375.31 119
2375.42 111
2375.54 102
2375.65 94
2375.76 87
2375.87 82
2375.98 80
2376.10 80
2376.21 82
2376.32 85
2376.43 90
2376.54 94
2376.65 98
2376.77 101
2376.88 102
2376.99 101
2377.10 99
2377.21 95
2377.33 90
2377.44 84
2377.55 77
2377.66 70
2377.77 62
2377.88 55
2378.00 50
2378.11 45
2378.22 42
2378.33 40
2378.44 40
2378.56 41
2378.67 45
2378.78 49
2378.89 54
2379.00 60
2379.11 67
2379.23 74
2379.34 80
2379.45 87
2379.56 92
2379.67 96
2379.79 98
2379.90 98
2380.01 96
2380.12 92
2380.23 86
2380.35 79
2380.46 70
2380.57 61
2380.68 53
2380.79 46
2380.91 41
2381.02 39
2381.13 40
2381.24 43
2381.35 48
2381.46 54
2381.58 59
2381.69 63
2381.80 65
2381.91 64
2382.02 62
2382.14 59
2382.25 54
2382.36 51
2382.47 50
2382.58 51
2382.70 54
2382.81 59
2382.92 64
2383.03 67
2383.14 69
2383.26 67
2383.37 63
2383.48 57
2383.59 50
2383.70 45
2383.82 41
2383.93 38
2384.04 38
2384.15 40
2384.26 43
2384.38 48
2384.49 53
2384.60 59
2384.71 65
2384.82 70
2384.94 75
2385.05 78
2385.16 79
2385.27 78
2385.38 75
2385.50 70
2385.61 64
2385.72 58
2385.83 52
2385.94 48
2386.06 46
2386.17 47
2386.28 51
2386.39 57
2386.50 66
2386.62 76
2386.73 86
2386.84 97
2386.95 108
2387.06 119
2387.18 130
2387.29 143
2387.40 157
2387.51 172
2387.62 188
2387.74 203
2387.85 219
2387.96 233
2388.07 248
2388.19 263
2388.30 278
2388.41 292
2388.52 306
2388.63 317
2388.75 323
2388.86 325
2388.97 323
2389.08 316
2389.19 306
2389.31 295
2389.42 285
2389.53 277
2389.64 271
2389.75 267
2389.87 264
2389.98 261
2390.09 258
2390.20 254
2390.32 247
2390.43 239
2390.54 229
2390.65 218
2390.76 205
2390.88 192
2390.99 179
2391.10 166
2391.21 155
2391.32 146
2391.44 137
2391.55 130
2391.66 122
2391.77 115
2391.89 107
2392.00 99
2392.11 92
2392.22 86
2392.33 82
2392.45 81
2392.56 83
2392.67 86
2392.78 92
2392.89 99
2393.01 105
2393.12 112
2393.23 117
2393.34 122
2393.46 126
2393.57 129
2393.68 132
2393.79 134
2393.90 134
2394.02 132
2394.13 128
2394.24 121
2394.35 111
2394.47 101
2394.58 90
2394.69 81
2394.80 74
2394.91 70
2395.03 70
2395.14 73
2395.25 76
2395.36 80
2395.48 83
2395.59 85
2395.70 84
2395.81 82
2395.93 78
2396.04 75
2396.15 73
2396.26 74
2396.37 76
2396.49 80
2396.60 85
2396.71 91
2396.82 95
2396.94 98
2397.05 98
2397.16 97
2397.27 94
2397.38 91
2397.50 87
2397.61 83
2397.72 78
2397.83 72
2397.95 66
2398.06 58
2398.17 51
2398.28 44
2398.40 39
2398.51 36
2398.62 35
2398.73 36
2398.84 38
2398.96 42
2399.07 46
2399.18 50
2399.29 54
2399.41 58
2399.52 62
2399.63 65
2399.74 67
2399.86 70
2399.97 73
2400.08 76
2400.19 79
2400.31 82
2400.42 84
2400.53 86
2400.64 88
2400.76 90
2400.87 91
2400.98 93
2401.09 94
2401.20 95
2401.32 94
2401.43 94
2401.54 94
2401.65 94
2401.77 94
2401.88 95
2401.99 96
2402.10 96
2402.22 95
2402.33 93
2402.44 91
2402.55 88
2402.67 87
2402.78 86
2402.89 85
2403.00 85
2403.12 84
2403.23 81
2403.34 79
2403.45 76
2403.57 74
2403.68 74
2403.79 75
2403.90 77
2404.02 78
2404.13 79
2404.24 78
2404.35 75
2404.47 71
2404.58 66
2404.69 61
2404.80 57
2404.91 55
2405.03 54
2405.14 53
2405.25 54
2405.36 54
2405.48 54
2405.59 54
2405.70 55
2405.81 55
2405.93 55
2406.04 55
2406.15 57
2406.26 58
2406.38 60
2406.49 61
2406.60 63
2406.71 64
2406.83 65
2406.94 66
2407.05 67
2407.16 68
2407.28 70
2407.39 72
2407.50 73
2407.62 74
2407.73 75
2407.84 74
2407.95 73
2408.07 73
2408.18 73
2408.29 75
2408.40 78
2408.52 83
2408.63 88
2408.74 92
2408.85 96
2408.97 98
2409.08 99
2409.19 98
2409.30 96
2409.42 93
2409.53 89
2409.64 83
2409.75 76
2409.87 68
2409.98 60
2410.09 52
2410.20 46
2410.32 43
2410.43 42
2410.54 44
2410.65 46
2410.77 48
2410.88 49
2410.99 49
2411.11 49
2411.22 48
2411.33 48
2411.44 50
2411.56 53
2411.67 58
2411.78 63
2411.89 66
2412.01 68
2412.12 66
2412.23 62
2412.34 57
2412.46 51
2412.57 47
2412.68 45
2412.79 45
2412.91 47
2413.02 49
2413.13 51
2413.25 52
2413.36 51
2413.47 49
2413.58 46
2413.70 45
2413.81 45
2413.92 48
2414.03 52
2414.15 56
2414.26 59
2414.37 61
2414.48 59
2414.60 57
2414.71 53
2414.82 50
2414.94 49
2415.05 50
2415.16 53
2415.27 58
2415.39 64
2415.50 69
2415.61 74
2415.72 78
2415.84 81
2415.95 81
2416.06 80
2416.18 76
2416.29 71
2416.40 65
2416.51 58
2416.63 53
2416.74 48
2416.85 43
2416.97 38
2417.08 33
2417.19 26
2417.30 18
2417.42 10
2417.53 3
2417.64 0
2417.75 0
2417.87 0
2417.98 0
2418.09 0
2418.21 0
2418.32 0
2418.43 0
2418.54 1
2418.66 3
2418.77 5
2418.88 8
2419.00 11
2419.11 14
2419.22 17
2419.33 21
2419.45 26
2419.56 32
2419.67 39
2419.78 46
2419.90 53
2420.01 58
2420.12 61
2420.24 60
2420.35 56
2420.46 50
2420.57 43
2420.69 36
2420.80 30
2420.91 25
2421.03 23
2421.14 23
2421.25 24
2421.36 25
2421.48 27
2421.59 30
2421.70 32
2421.82 35
2421.93 37
2422.04 40
2422.15 44
2422.27 48
2422.38 54
2422.49 60
2422.61 68
2422.72 76
2422.83 83
2422.94 89
2423.06 93
2423.17 94
2423.28 91
2423.40 86
2423.51 79
2423.62 70
2423.74 62
2423.85 54
2423.96 47
2424.07 41
2424.19 36
2424.30 31
2424.41 27
2424.53 23
2424.64 21
2424.75 20
2424.86 21
2424.98 24
2425.09 28
2425.20 35
2425.32 41
2425.43 48
2425.54 53
2425.66 55
2425.77 56
2425.88 54
2425.99 52
2426.11 50
2426.22 49
2426.33 49
2426.45 50
2426.56 52
2426.67 53
2426.78 53
2426.90 51
2427.01 49
2427.12 47
2427.24 46
2427.35 48
2427.46 51
2427.58 56
2427.69 60
2427.80 63
2427.91 64
2428.03 62
2428.14 58
2428.25 53
2428.37 49
2428.48 46
2428.59 45
2428.71 44
2428.82 44
2428.93 45
2429.05 44
2429.16 43
2429.27 41
2429.38 40
2429.50 39
2429.61 39
2429.72 40
2429.84 43
2429.95 47
2430.06 51
2430.18 55
2430.29 59
2430.40 62
2430.51 63
2430.63 63
2430.74 60
2430.85 57
2430.97 52
2431.08 48
2431.19 44
2431.31 42
2431.42 41
2431.53 42
2431.65 43
2431.76 45
2431.87 48
2431.99 50
2432.10 52
2432.21 53
2432.32 55
2432.44 56
2432.55 57
2432.66 58
2432.78 59
2432.89 61
2433.00 63
2433.12 65
2433.23 66
2433.34 67
2433.46 67
2433.57 65
2433.68 62
2433.80 59
2433.91 55
2434.02 51
2434.13 48
2434.25 45
2434.36 44
2434.47 43
2434.59 42
2434.70 42
2434.81 42
2434.93 43
2435.04 44
2435.15 46
2435.27 48
2435.38 51
2435.49 55
2435.61 59
2435.72 64
2435.83 68
2435.95 73
2436.06 77
2436.17 81
2436.29 84
2436.40 85
2436.51 83
2436.62 78
2436.74 72
2436.85 64
2436.96 56
2437.08 50
2437.19 46
2437.30 45
2437.42 46
2437.53 49
2437.64 53
2437.76 56
2437.87 59
2437.98 60
2438.10 61
2438.21 61
2438.32 63
2438.44 67
2438.55 73
2438.66 80
2438.78 89
2438.89 98
2439.00 106
2439.12 114
2439.23 122
2439.34 128
2439.46 133
2439.57 137
2439.68 140
2439.80 141
2439.91 140
2440.02 138
2440.14 134
2440.25 130
2440.36 126
2440.48 122
2440.59 118
2440.70 113
2440.82 108
2440.93 101
2441.04 93
2441.16 85
2441.27 77
2441.38 70
2441.50 65
2441.61 63
2441.72 64
2441.84 68
2441.95 74
2442.06 82
2442.18 92
2442.29 102
2442.40 111
2442.52 120
2442.63 128
2442.74 133
2442.86 136
2442.97 137
2443.08 137
2443.20 135
2443.31 132
2443.42 129
2443.54 127
2443.65 126
2443.76 126
2443.88 126
2443.99 126
2444.10 126
2444.22 126
2444.33 126
2444.44 127
2444.56 129
2444.67 131
2444.78 134
2444.90 137
2445.01 140
2445.12 141
2445.24 142
2445.35 142
2445.46 141
2445.58 139
2445.69 138
2445.80 136
2445.92 133
2446.03 131
2446.14 127
2446.26 121
2446.37 115
2446.48 107
2446.60 100
2446.71 94
2446.82 91
2446.94 90
2447.05 93
2447.17 99
2447.28 107
2447.39 115
2447.51 123
2447.62 129
2447.73 133
2447.85 135
2447.96 134
2448.07 133
2448.19 132
2448.30 130
2448.41 130
2448.53 130
2448.64 131
2448.75 132
2448.87 133
2448.98 132
2449.09 131
2449.21 129
2449.32 125
2449.44 121
2449.55 117
2449.66 114
2449.78 112
2449.89 113
2450.00 115
2450.12 118
2450.23 122
2450.34 126
2450.46 129
2450.57 132
2450.68 134
2450.80 136
2450.91 138
2451.02 139
2451.14 140
2451.25 141
2451.37 141
2451.48 142
2451.59 143
2451.71 144
2451.82 146
2451.93 148
2452.05 151
2452.16 154
2452.27 156
2452.39 157
2452.50 155
2452.61 152
2452.73 146
2452.84 140
2452.96 133
2453.07 127
2453.18 121
2453.30 116
2453.41 111
2453.52 107
2453.64 102
2453.75 97
2453.86 92
2453.98 89
2454.09 87
2454.20 86
2454.32 87
2454.43 88
2454.55 89
2454.66 90
2454.77 90
2454.89 89
2455.00 87
2455.11 86
2455.23 85
2455.34 86
2455.45 87
2455.57 89
2455.68 91
2455.80 92
2455.91 90
2456.02 87
2456.14 81
2456.25 74
2456.36 67
2456.48 62
2456.59 59
2456.71 60
2456.82 63
2456.93 69
2457.05 74
2457.16 78
2457.27 80
2457.39 79
2457.50 76
2457.61 71
2457.73 66
2457.84 62
2457.96 59
2458.07 56
2458.18 52
2458.30 48
2458.41 41
2458.52 34
2458.64 24
2458.75 14
2458.87 6
2458.98 0
2459.09 0
2459.21 0
2459.32 0
2459.43 1
2459.55 4
2459.66 5
2459.78 5
2459.89 3
2460.00 1
2460.12 0
2460.23 0
2460.34 0
2460.46 0
2460.57 1
2460.69 3
2460.80 3
2460.91 2
2461.03 0
2461.14 0
2461.25 0
2461.37 0
2461.48 2
2461.60 10
2461.71 21
2461.82 35
2461.94 49
2462.05 65
2462.17 79
2462.28 91
2462.39 100
2462.51 105
2462.62 106
2462.73 103
2462.85 97
2462.96 89
2463.08 81
2463.19 75
2463.30 72
2463.42 71
2463.53 74
2463.64 79
2463.76 85
2463.87 91
2463.99 97
2464.10 99
2464.21 100
2464.33 98
2464.44 94
2464.56 89
2464.67 82
2464.78 77
2464.90 72
2465.01 69
2465.12 67
2465.24 68
2465.35 71
2465.47 77
2465.58 84
2465.69 93
2465.81 103
2465.92 112
2466.04 121
2466.15 127
2466.26 131
2466.38 132
2466.49 130
2466.61 126
2466.72 120
2466.83 113
2466.95 107
2467.06 102
2467.18 97
2467.29 94
2467.40 93
2467.52 92
2467.63 91
2467.74 91
2467.86 91
2467.97 90
2468.09 88
2468.20 86
2468.31 84
2468.43 81
2468.54 79
2468.66 78
2468.77 79
2468.88 81
2469.00 84
2469.11 88
2469.23 93
2469.34 97
2469.45 100
2469.57 101
2469.68 101
2469.80 99
2469.91 97
2470.02 94
2470.14 90
2470.25 86
2470.37 82
2470.48 79
2470.59 77
2470.71 75
2470.82 76
2470.94 78
2471.05 82
2471.16 88
2471.28 94
2471.39 102
2471.51 109
2471.62 116
2471.73 121
2471.85 125
2471.96 126
2472.08 124
2472.19 119
2472.30 111
2472.42 101
2472.53 90
2472.65 79
2472.76 68
2472.87 59
2472.99 52
2473.10 46
2473.22 43
2473.33 42
2473.44 43
2473.56 47
2473.67 53
2473.79 60
2473.90 67
2474.02 72
2474.13 75
2474.24 75
2474.36 73
2474.47 68
2474.59 62
2474.70 55
2474.81 48
2474.93 43
2475.04 38
2475.16 36
2475.27 35
2475.38 35
2475.50 38
2475.61 41
2475.73 44
2475.84 47
2475.96 49
2476.07 50
2476.18 50
2476.30 51
2476.41 53
2476.53 57
2476.64 62
2476.75 69
2476.87 75
2476.98 79
2477.10 80
2477.21 77
2477.32 70
2477.44 62
2477.55 52
2477.67 43
2477.78 36
2477.90 31
2478.01 29
2478.12 29
2478.24 28
2478.35 27
2478.47 24
2478.58 19
2478.69 12
2478.81 5
2478.92 0
2479.04 0
2479.15 0
2479.27 0
2479.38 0
2479.49 1
2479.61 7
2479.72 13
2479.84 19
2479.95 25
2480.07 29
2480.18 34
2480.29 37
2480.41 38
2480.52 37
2480.64 33
2480.75 26
2480.86 17
2480.98 7
2481.09 0
2481.21 0
2481.32 0
2481.44 0
2481.55 0
2481.66 0
2481.78 0
2481.89 3
2482.01 6
2482.12 8
2482.24 8
2482.35 9
2482.46 9
2482.58 10
2482.69 13
2482.81 16
2482.92 20
2483.04 25
2483.15 31
2483.26 36
2483.38 42
2483.49 47
2483.61 50
2483.72 51
2483.84 50
2483.95 47
2484.06 42
2484.18 36
2484.29 31
2484.41 27
2484.52 24
2484.64 23
2484.75 22
2484.86 21
2484.98 19
2485.09 17
2485.21 15
2485.32 12
2485.44 10
2485.55 8
2485.67 8
2485.78 9
2485.89 11
2486.01 13
2486.12 16
2486.24 20
2486.35 24
2486.47 27
2486.58 32
2486.69 36
2486.81 41
2486.92 46
2487.04 52
2487.15 56
2487.27 61
2487.38 65
2487.50 68
2487.61 70
2487.72 71
2487.84 69
2487.95 65
2488.07 58
2488.18 50
2488.30 40
2488.41 32
2488.52 25
2488.64 21
2488.75 22
2488.87 28
2488.98 37
2489.10 50
2489.21 65
2489.33 81
2489.44 95
2489.55 108
2489.67 119
2489.78 127
2489.90 133
2490.01 136
2490.13 136
2490.24 134
2490.36 130
2490.47 125
2490.58 119
2490.70 113
2490.81 107
2490.93 103
2491.04 100
2491.16 99
2491.27 98
2491.39 99
2491.50 100
2491.62 101
2491.73 102
2491.84 101
2491.96 100
2492.07 97
2492.19 94
2492.30 92
2492.42 90
2492.53 90
2492.65 92
2492.76 95
2492.87 99
2492.99 103
2493.10 106
2493.22 108
2493.33 109
2493.45 109
2493.56 109
2493.68 108
2493.79 107
2493.91 106
2494.02 106
2494.13 108
2494.25 111
2494.36 117
2494.48 125
2494.59 134
2494.71 142
2494.82 147
2494.94 148
2495.05 143
2495.17 132
2495.28 118
2495.39 102
2495.51 87
2495.62 76
2495.74 68
2495.85 65
2495.97 65
2496.08 68
2496.20 72
2496.31 76
2496.43 81
2496.54 85
2496.66 89
2496.77 91
2496.88 92
2497.00 91
2497.11 88
2497.23 83
2497.34 78
2497.46 74
2497.57 72
2497.69 72
2497.80 74
2497.92 78
2498.03 82
2498.15 87
2498.26 90
2498.37 93
2498.49 94
2498.60 94
2498.72 93
2498.83 91
2498.95 88
2499.06 83
2499.18 77
2499.29 69
2499.41 60
2499.52 51
2499.64 41
2499.75 33
2499.86 27
2499.98 25
2500.09 25
2500.21 29
2500.32 33
2500.44 39
2500.55 45
2500.67 49
2500.78 51
2500.90 52
2501.01 50
2501.13 45
2501.24 39
2501.36 33
2501.47 27
2501.59 22
2501.70 19
2501.81 18
2501.93 19
2502.04 21
2502.16 23
2502.27 24
2502.39 22
2502.50 19
2502.62 15
2502.73 11
2502.85 7
2502.96 4
2503.08 1
2503.19 0
2503.31 0
2503.42 0
2503.54 0
2503.65 0
2503.77 0
2503.88 0
2503.99 0
2504.11 0
2504.22 3
2504.34 10
2504.45 17
2504.57 25
2504.68 31
2504.80 35
2504.91 38
2505.03 38
2505.14 37
2505.26 35
2505.37 34
2505.49 35
2505.60 36
2505.72 39
2505.83 41
2505.95 43
2506.06 44
2506.18 43
2506.29 41
2506.41 38
2506.52 36
2506.64 34
2506.75 32
2506.87 32
2506.98 31
2507.09 30
2507.21 29
2507.32 29
2507.44 30
2507.55 33
2507.67 39
2507.78 48
2507.90 59
2508.01 70
2508.13 80
2508.24 89
2508.36 94
2508.47 96
2508.59 96
2508.70 95
2508.82 94
2508.93 94
2509.05 96
2509.16 101
2509.28 107
2509.39 113
2509.51 118
2509.62 121
2509.74 121
2509.85 118
2509.97 113
2510.08 107
2510.20 100
2510.31 94
2510.43 90
2510.54 88
2510.66 88
2510.77 92
2510.89 98
2511.00 106
2511.12 114
2511.23 123
2511.35 130
2511.46 135
2511.58 138
2511.69 139
2511.81 140
2511.92 141
2512.04 144
2512.15 148
2512.27 153
2512.38 158
2512.50 161
2512.61 162
2512.73 160
2512.84 155
2512.96 148
2513.07 140
2513.19 132
2513.30 125
2513.42 118
2513.53 113
2513.64 108
2513.76 105
2513.87 102
2513.99 101
2514.10 100
2514.22 98
2514.33 95
2514.45 91
2514.57 85
2514.68 77
2514.80 69
2514.91 63
2515.03 58
2515.14 56
2515.26 57
2515.37 59
2515.49 63
2515.60 66
2515.72 69
2515.83 70
2515.95 71
2516.06 72
2516.18 75
2516.29 80
2516.41 87
2516.52 97
2516.64 108
2516.75 120
2516.87 133
2516.98 144
2517.10 153
2517.21 160
2517.33 164
2517.44 166
2517.56 166
2517.67 163
2517.79 159
2517.90 154
2518.02 149
2518.13 143
2518.25 138
2518.36 132
2518.48 126
2518.59 119
2518.71 112
2518.82 106
2518.94 100
2519.05 96
2519.17 94
2519.28 95
2519.40 99
2519.51 104
2519.63 111
2519.74 118
2519.86 125
2519.97 129
2520.09 131
2520.20 131
2520.32 128
2520.43 123
2520.55 117
2520.66 111
2520.78 105
2520.89 101
2521.01 99
2521.13 98
2521.24 97
2521.36 97
2521.47 95
2521.59 91
2521.70 86
2521.82 80
2521.93 73
2522.05 66
2522.16 61
2522.28 56
2522.39 55
2522.51 55
2522.62 56
2522.74 60
2522.85 65
2522.97 70
2523.08 76
2523.20 81
2523.31 85
2523.43 88
2523.54 90
2523.66 89
2523.77 87
2523.89 83
2524.00 78
2524.12 71
2524.24 63
2524.35 54
2524.47 46
2524.58 39
2524.70 33
2524.81 30
2524.93 30
2525.04 31
2525.16 34
2525.27 37
2525.39 40
2525.50 43
2525.62 46
2525.73 50
2525.85 54
2525.96 60
2526.08 66
2526.19 71
2526.31 75
2526.43 77
2526.54 77
2526.66 75
2526.77 71
2526.89 68
2527.00 66
2527.12 65
2527.23 65
2527.35 66
2527.46 67
2527.58 67
2527.69 67
2527.81 68
2527.92 69
2528.04 72
2528.15 76
2528.27 81
2528.39 87
2528.50 92
2528.62 95
2528.73 97
2528.85 98
2528.96 98
2529.08 99
2529.19 101
2529.31 105
2529.42 113
2529.54 125
2529.65 140
2529.77 157
2529.88 175
2530.00 191
2530.12 204
2530.23 214
2530.35 220
2530.46 222
2530.58 221
2530.69 219
2530.81 216
2530.92 214
2531.04 213
2531.15 213
2531.27 213
2531.38 214
2531.50 216
2531.62 218
2531.73 220
2531.85 223
2531.96 225
2532.08 229
2532.19 233
2532.31 237
2532.42 243
2532.54 251
2532.65 259
2532.77 268
2532.89 277
2533.00 283
2533.12 287
2533.23 287
2533.35 284
2533.46 279
2533.58 273
2533.69 269
2533.81 267
2533.92 267
2534.04 271
2534.16 276
2534.27 281
2534.39 286
2534.50 290
2534.62 292
2534.73 293
2534.85 293
2534.96 291
2535.08 288
2535.19 282
2535.31 273
2535.43 261
2535.54 247
2535.66 232
2535.77 219
2535.89 207
2536.00 199
2536.12 195
2536.23 193
2536.35 194
2536.46 197
2536.58 202
2536.70 207
2536.81 214
2536.93 224
2537.04 236
2537.16 252
2537.27 272
2537.39 295
2537.50 322
2537.62 350
2537.74 380
2537.85 410
2537.97 440
2538.08 471
2538.20 504
2538.31 539
2538.43 576
2538.54 614
2538.66 653
2538.78 691
2538.89 726
2539.01 758
2539.12 788
2539.24 815
2539.35 841
2539.47 866
2539.58 888
2539.70 906
2539.82 918
2539.93 923
2540.05 920
2540.16 913
2540.28 905
2540.39 899
2540.51 898
2540.63 903
2540.74 912
2540.86 924
2540.97 934
2541.09 940
2541.20 940
2541.32 933
2541.43 920
2541.55 903
2541.67 883
2541.78 863
2541.90 844
2542.01 826
2542.13 810
2542.24 795
2542.36 781
2542.48 767
2542.59 752
2542.71 737
2542.82 720
2542.94 701
2543.05 680
2543.17 657
2543.28 634
2543.40 611
2543.52 589
2543.63 571
2543.75 555
2543.86 543
2543.98 532
2544.09 522
2544.21 511
2544.33 497
2544.44 480
2544.56 461
2544.67 440
2544.79 420
2544.90 401
2545.02 384
2545.14 370
2545.25 358
2545.37 346
2545.48 334
2545.60 320
2545.71 305
2545.83 287
2545.95 268
2546.06 250
2546.18 233
2546.29 218
2546.41 207
2546.52 198
2546.64 191
2546.76 185
2546.87 179
2546.99 172
2547.10 164
2547.22 155
2547.33 148
2547.45 141
2547.57 137
2547.68 134
2547.80 134
2547.91 134
2548.03 135
2548.15 136
2548.26 137
2548.38 137
2548.49 137
2548.61 136
2548.72 136
2548.84 135
2548.96 134
2549.07 133
2549.19 133
2549.30 132
2549.42 131
2549.53 130
2549.65 128
2549.77 126
2549.88 124
2550.00 122
2550.11 120
2550.23 118
2550.35 116
2550.46 114
2550.58 112
2550.69 110
2550.81 107
2550.92 104
2551.04 101
2551.16 97
2551.27 93
2551.39 89
2551.50 85
2551.62 81
2551.74 78
2551.85 75
2551.97 72
2552.08 68
2552.20 64
2552.31 60
2552.43 57
2552.55 53
2552.66 50
2552.78 47
2552.89 44
2553.01 41
2553.13 38
2553.24 35
2553.36 33
2553.47 31
2553.59 29
2553.71 29
2553.82 30
2553.94 31
2554.05 32
2554.17 33
2554.29 35
2554.40 37
2554.52 40
2554.63 43
2554.75 47
2554.86 51
2554.98 54
2555.10 56
2555.21 56
2555.33 54
2555.44 50
2555.56 46
2555.68 40
2555.79 36
2555.91 31
2556.02 28
2556.14 26
2556.26 25
2556.37 26
2556.49 28
2556.60 32
2556.72 37
2556.84 42
2556.95 48
2557.07 53
2557.18 58
2557.30 61
2557.42 63
2557.53 64
2557.65 64
2557.76 64
2557.88 62
2558.00 61
2558.11 58
2558.23 54
2558.34 47
2558.46 39
2558.58 29
2558.69 17
2558.81 5
2558.92 0
2559.04 0
2559.16 0
2559.27 0
2559.39 0
2559.50 0
2559.62 0
2559.74 0
2559.85 4
2559.97 17
2560.08 30
2560.20 43
2560.32 53
2560.43 59
2560.55 61
2560.66 59
2560.78 53
2560.90 46
2561.01 40
2561.13 36
2561.24 35
2561.36 37
2561.48 40
2561.59 44
2561.71 47
2561.83 48
2561.94 47
2562.06 46
2562.17 44
2562.29 44
2562.41 47
2562.52 54
2562.64 63
2562.75 74
2562.87 85
2562.99 95
2563.10 102
2563.22 105
2563.33 105
2563.45 103
2563.57 99
2563.68 95
2563.80 92
2563.92 91
2564.03 91
2564.15 92
2564.26 93
2564.38 94
2564.50 93
2564.61 89
2564.73 83
2564.84 76
2564.96 67
2565.08 60
2565.19 55
2565.31 54
2565.43 57
2565.54 64
2565.66 74
2565.77 84
2565.89 95
2566.01 106
2566.12 115
2566.24 123
2566.35 129
2566.47 135
2566.59 139
2566.70 143
2566.82 145
2566.94 144
2567.05 143
2567.17 139
2567.28 135
2567.40 130
2567.52 126
2567.63 123
2567.75 121
2567.87 121
2567.98 121
2568.10 122
2568.21 123
2568.33 125
2568.45 126
2568.56 127
2568.68 129
2568.80 132
2568.91 135
2569.03 138
2569.14 142
2569.26 145
2569.38 147
2569.49 148
2569.61 149
2569.73 150
2569.84 151
2569.96 152
2570.07 155
2570.19 158
2570.31 161
2570.42 162
2570.54 162
2570.66 160
2570.77 157
2570.89 154
2571.00 151
2571.12 148
2571.24 147
2571.35 145
2571.47 144
2571.59 142
2571.70 138
2571.82 133
2571.93 126
2572.05 118
2572.17 110
2572.28 101
2572.40 94
2572.52 87
2572.63 82
2572.75 79
2572.87 79
2572.98 82
2573.10 87
2573.21 94
2573.33 102
2573.45 110
2573.56 116
2573.68 121
2573.80 125
2573.91 127
2574.03 129
2574.15 133
2574.26 137
2574.38 142
2574.49 147
2574.61 151
2574.73 151
2574.84 148
2574.96 141
2575.08 132
2575.19 121
2575.31 111
2575.43 101
2575.54 93
2575.66 86
2575.77 82
2575.89 79
2576.01 79
2576.12 80
2576.24 81
2576.36 83
2576.47 83
2576.59 82
2576.71 78
2576.82 73
2576.94 66
2577.06 60
2577.17 56
2577.29 55
2577.40 56
2577.52 61
2577.64 68
2577.75 76
2577.87 83
2577.99 90
2578.10 95
2578.22 98
2578.34 100
2578.45 100
2578.57 100
2578.69 99
2578.80 99
2578.92 99
2579.04 100
2579.15 103
2579.27 106
2579.38 110
2579.50 114
2579.62 118
2579.73 120
2579.85 121
2579.97 120
2580.08 118
2580.20 115
2580.32 112
2580.43 109
2580.55 106
2580.67 103
2580.78 99
2580.90 95
2581.02 90
2581.13 84
2581.25 76
2581.37 67
2581.48 58
2581.60 49
2581.71 42
2581.83 38
2581.95 36
2582.06 37
2582.18 40
2582.30 45
2582.41 50
2582.53 54
2582.65 58
2582.76 61
2582.88 64
2583.00 67
2583.11 70
2583.23 73
2583.35 76
2583.46 78
2583.58 80
2583.70 81
2583.81 81
2583.93 81
2584.05 81
2584.16 81
2584.28 81
2584.40 80
2584.51 80
2584.63 79
2584.75 77
2584.86 75
2584.98 71
2585.10 66
2585.21 60
2585.33 53
2585.45 47
2585.56 40
2585.68 35
2585.80 29
2585.91 24
2586.03 18
2586.15 12
2586.26 5
2586.38 0
2586.50 0
2586.61 0
2586.73 0
2586.85 0
2586.96 0
2587.08 0
2587.19 1
2587.31 5
2587.43 7
2587.54 9
2587.66 10
2587.78 10
2587.90 12
2588.01 14
2588.13 17
2588.25 20
2588.36 22
2588.48 25
2588.60 28
2588.71 31
2588.83 37
2588.95 44
2589.06 53
2589.18 64
2589.30 76
2589.41 88
2589.53 99
2589.65 108
2589.76 115
2589.88 120
2590.00 122
2590.11 121
2590.23 118
2590.35 112
2590.46 104
2590.58 95
2590.70 86
2590.81 77
2590.93 69
2591.05 64
2591.16 62
2591.28 63
2591.40 66
2591.51 71
2591.63 75
2591.75 77
2591.86 77
2591.98 75
2592.10 72
2592.21 69
2592.33 68
2592.45 70
2592.56 75
2592.68 82
2592.80 88
2592.91 92
2593.03 93
2593.15 91
2593.26 87
2593.38 83
2593.50 80
2593.62 78
2593.73 79
2593.85 81
2593.97 83
2594.08 85
2594.20 85
2594.32 85
2594.43 84
2594.55 83
2594.67 85
2594.78 89
2594.90 95
2595.02 105
2595.13 115
2595.25 126
2595.37 137
2595.48 146
2595.60 153
2595.72 157
2595.84 160
2595.95 161
2596.07 160
2596.19 157
2596.30 153
2596.42 146
2596.54 137
2596.65 126
2596.77 114
2596.89 102
2597.00 91
2597.12 82
2597.24 76
2597.35 74
2597.47 74
2597.59 76
2597.71 80
2597.82 86
2597.94 92
2598.06 99
2598.17 106
2598.29 112
2598.41 119
2598.52 127
2598.64 133
2598.76 139
2598.87 144
2598.99 148
2599.11 150
2599.23 150
2599.34 149
2599.46 147
2599.58 146
2599.69 147
2599.81 150
2599.93 155
2600.04 162
2600.16 171
2600.28 179
2600.39 184
2600.51 186
2600.63 185
2600.75 181
2600.86 175
2600.98 169
2601.10 165
2601.21 163
2601.33 164
2601.45 166
2601.56 169
2601.68 171
2601.80 170
2601.92 165
2602.03 156
2602.15 144
2602.27 130
2602.38 114
2602.50 99
2602.62 85
2602.73 73
2602.85 64
2602.97 59
2603.09 57
2603.20 59
2603.32 64
2603.44 72
2603.55 83
2603.67 96
2603.79 110
2603.90 126
2604.02 143
2604.14 159
2604.26 175
2604.37 189
2604.49 200
2604.61 207
2604.72 211
2604.84 211
2604.96 208
2605.08 202
2605.19 195
2605.31 189
2605.43 183
2605.54 179
2605.66 178
2605.78 181
2605.89 188
2606.01 202
2606.13 220
2606.25 244
2606.36 273
2606.48 304
2606.60 335
2606.71 366
2606.83 394
2606.95 419
2607.07 441
2607.18 459
2607.30 474
2607.42 486
2607.53 495
2607.65 503
2607.77 510
2607.89 516
2608.00 523
2608.12 533
2608.24 546
2608.35 563
2608.47 582
2608.59 604
2608.71 624
2608.82 643
2608.94 657
2609.06 666
2609.17 672
2609.29 676
2609.41 680
2609.53 685
2609.64 692
2609.76 700
2609.88 708
2609.99 715
2610.11 719
2610.23 720
2610.35 719
2610.46 718
2610.58 719
2610.70 723
2610.81 732
2610.93 744
2611.05 759
2611.17 772
2611.28 783
2611.40 788
2611.52 786
2611.63 776
2611.75 760
2611.87 737
2611.99 711
2612.10 680
2612.22 648
2612.34 616
2612.46 585
2612.57 558
2612.69 534
2612.81 515
2612.92 499
2613.04 486
2613.16 473
2613.28 460
2613.39 445
2613.51 429
2613.63 412
2613.75 397
2613.86 383
2613.98 373
2614.10 367
2614.21 364
2614.33 363
2614.45 362
2614.57 360
2614.68 357
2614.80 351
2614.92 343
2615.04 332
2615.15 319
2615.27 304
2615.39 289
2615.50 273
2615.62 257
2615.74 241
2615.86 226
2615.97 212
2616.09 198
2616.21 187
2616.33 178
2616.44 172
2616.56 168
2616.68 165
2616.79 163
2616.91 161
2617.03 158
2617.15 153
2617.26 146
2617.38 139
2617.50 132
2617.62 125
2617.73 119
2617.85 114
2617.97 109
2618.09 105
2618.20 101
2618.32 98
2618.44 95
2618.55 94
2618.67 94
2618.79 95
2618.91 99
2619.02 104
2619.14 111
2619.26 119
2619.38 127
2619.49 135
2619.61 141
2619.73 146
2619.85 148
2619.96 149
2620.08 149
2620.20 148
2620.32 147
2620.43 146
2620.55 147
2620.67 150
2620.79 154
2620.90 161
2621.02 168
2621.14 173
2621.25 176
2621.37 175
2621.49 170
2621.61 160
2621.72 148
2621.84 136
2621.96 126
2622.08 119
2622.19 117
2622.31 121
2622.43 128
2622.55 140
2622.66 154
2622.78 169
2622.90 185
2623.02 199
2623.13 213
2623.25 224
2623.37 233
2623.49 239
2623.60 241
2623.72 240
2623.84 236
2623.96 230
2624.07 221
2624.19 211
2624.31 201
2624.43 191
2624.54 182
2624.66 175
2624.78 168
2624.90 162
2625.01 156
2625.13 149
2625.25 142
2625.37 134
2625.48 126
2625.60 119
2625.72 114
2625.84 111
2625.95 110
2626.07 112
2626.19 116
2626.31 121
2626.42 126
2626.54 129
2626.66 132
2626.78 131
2626.89 129
2627.01 123
2627.13 116
2627.25 107
2627.36 99
2627.48 90
2627.60 81
2627.72 72
2627.84 63
2627.95 55
2628.07 48
2628.19 42
2628.31 37
2628.42 35
2628.54 34
2628.66 34
2628.78 36
2628.89 38
2629.01 40
2629.13 43
2629.25 44
2629.36 44
2629.48 42
2629.60 38
2629.72 31
2629.83 23
2629.95 13
2630.07 3
2630.19 0
2630.30 0
2630.42 0
2630.54 0
2630.66 0
2630.78 0
2630.89 0
2631.01 0
2631.13 5
2631.25 13
2631.36 20
2631.48 27
2631.60 31
2631.72 34
2631.83 35
2631.95 35
2632.07 36
2632.19 37
2632.30 39
2632.42 42
2632.54 46
2632.66 50
2632.78 54
2632.89 56
2633.01 58
2633.13 60
2633.25 61
2633.36 62
2633.48 63
2633.60 64
2633.72 64
2633.83 63
2633.95 60
2634.07 57
2634.19 53
2634.31 49
2634.42 46
2634.54 45
2634.66 45
2634.78 45
2634.89 46
2635.01 45
2635.13 43
2635.25 39
2635.37 34
2635.48 30
2635.60 27
2635.72 27
2635.84 30
2635.95 35
2636.07 42
2636.19 49
2636.31 54
2636.42 58
2636.54 60
2636.66 59
2636.78 58
2636.90 57
2637.01 56
2637.13 58
2637.25 62
2637.37 68
2637.48 74
2637.60 82
2637.72 89
2637.84 96
2637.96 103
2638.07 110
2638.19 118
2638.31 126
2638.43 135
2638.55 144
2638.66 152
2638.78 159
2638.90 163
2639.02 165
2639.13 165
2639.25 161
2639.37 154
2639.49 146
2639.61 137
2639.72 128
2639.84 120
2639.96 115
2640.08 112
2640.19 111
2640.31 111
2640.43 111
2640.55 110
2640.67 109
2640.78 106
2640.90 103
2641.02 100
2641.14 98
2641.26 97
2641.37 97
2641.49 97
2641.61 96
2641.73 94
2641.85 90
2641.96 84
2642.08 78
2642.20 72
2642.32 67
2642.43 64
2642.55 63
2642.67 65
2642.79 69
2642.91 74
2643.02 80
2643.14 85
2643.26 89
2643.38 92
2643.50 92
2643.61 90
2643.73 87
2643.85 83
2643.97 80
2644.09 79
2644.20 79
2644.32 81
2644.44 84
2644.56 86
2644.68 88
2644.79 87
2644.91 85
2645.03 82
2645.15 79
2645.26 76
2645.38 74
2645.50 73
2645.62 73
2645.74 73
2645.85 73
2645.97 74
2646.09 74
2646.21 76
2646.33 77
2646.44 79
2646.56 81
2646.68 82
2646.80 82
2646.92 81
2647.03 80
2647.15 79
2647.27 78
2647.39 78
2647.51 79
2647.62 79
2647.74 79
2647.86 78
2647.98 77
2648.10 76
2648.21 76
2648.33 78
2648.45 81
2648.57 87
2648.69 95
2648.80 103
2648.92 111
2649.04 119
2649.16 126
2649.28 133
2649.40 139
2649.51 146
2649.63 154
2649.75 161
2649.87 169
2649.99 175
2650.10 179
2650.22 182
2650.34 181
2650.46 178
2650.58 174
2650.69 169
2650.81 164
2650.93 160
2651.05 158
2651.17 157
2651.28 157
2651.40 158
2651.52 159
2651.64 160
2651.76 160
2651.87 160
2651.99 161
2652.11 162
2652.23 164
2652.35 166
2652.47 168
2652.58 169
2652.70 169
2652.82 167
2652.94 162
2653.06 155
2653.17 147
2653.29 138
2653.41 129
2653.53 122
2653.65 118
2653.77 117
2653.88 120
2654.00 127
2654.12 135
2654.24 143
2654.36 150
2654.47 156
2654.59 160
2654.71 163
2654.83 165
2654.95 167
2655.06 169
2655.18 172
2655.30 174
2655.42 175
2655.54 174
2655.66 171
2655.77 167
2655.89 162
2656.01 157
2656.13 152
2656.25 147
2656.37 144
2656.48 141
2656.60 139
2656.72 137
2656.84 133
2656.96 129
2657.07 124
2657.19 119
2657.31 114
2657.43 111
2657.55 110
2657.67 111
2657.78 113
2657.90 115
2658.02 118
2658.14 120
2658.26 123
2658.38 126
2658.49 129
2658.61 132
2658.73 135
2658.85 137
2658.97 136
2659.08 134
2659.20 129
2659.32 122
2659.44 114
2659.56 107
2659.68 101
2659.79 98
2659.91 97
2660.03 100
2660.15 106
2660.27 114
2660.39 124
2660.50 135
2660.62 147
2660.74 158
2660.86 168
2660.98 177
2661.10 183
2661.21 188
2661.33 189
2661.45 188
2661.57 183
2661.69 175
2661.81 165
2661.92 154
2662.04 141
2662.16 127
2662.28 115
2662.40 103
2662.52 93
2662.63 85
2662.75 80
2662.87 77
2662.99 75
2663.11 74
2663.23 73
2663.34 72
2663.46 69
2663.58 66
2663.70 62
2663.82 58
2663.94 54
2664.05 49
2664.17 45
2664.29 40
2664.41 34
2664.53 28
2664.65 21
2664.76 16
2664.88 11
2665.00 8
2665.12 7
2665.24 7
2665.36 8
2665.48 8
2665.59 6
2665.71 3
2665.83 0
2665.95 0
2666.07 0
2666.19 0
2666.30 0
2666.42 0
2666.54 0
2666.66 2
2666.78 8
2666.90 15
2667.01 22
2667.13 30
2667.25 37
2667.37 45
2667.49 52
2667.61 58
2667.73 62
2667.84 63
2667.96 62
2668.08 58
2668.20 53
2668.32 49
2668.44 45
2668.55 43
2668.67 43
2668.79 45
2668.91 47
2669.03 48
2669.15 48
2669.27 47
2669.38 45
2669.50 42
2669.62 40
2669.74 40
2669.86 42
2669.98 47
2670.10 53
2670.21 59
2670.33 65
2670.45 68
2670.57 68
2670.69 67
2670.81 63
2670.92 60
2671.04 59
2671.16 59
2671.28 62
2671.40 66
2671.52 73
2671.64 80
2671.75 88
2671.87 95
2671.99 100
2672.11 105
2672.23 107
2672.35 108
2672.47 107
2672.58 104
2672.70 100
2672.82 97
2672.94 94
2673.06 93
2673.18 93
2673.30 96
2673.41 99
2673.53 105
2673.65 111
2673.77 117
2673.89 123
2674.01 129
2674.13 134
2674.24 139
2674.36 142
2674.48 145
2674.60 147
2674.72 149
2674.84 150
2674.96 151
2675.08 152
2675.19 151
2675.31 150
2675.43 149
2675.55 149
2675.67 151
2675.79 154
2675.91 158
2676.02 163
2676.14 169
2676.26 174
2676.38 177
2676.50 178
2676.62 177
2676.74 175
2676.85 172
2676.97 168
2677.09 163
2677.21 160
2677.33 156
2677.45 153
2677.57 151
2677.69 150
2677.80 150
2677.92 151
2678.04 154
2678.16 157
2678.28 162
2678.40 166
2678.52 171
2678.64 176
2678.75 180
2678.87 184
2678.99 187
2679.11 190
2679.23 193
2679.35 195
2679.47 198
2679.58 201
2679.70 204
2679.82 208
2679.94 213
2680.06 219
2680.18 225
2680.30 232
2680.42 238
2680.53 242
2680.65 244
2680.77 243
2680.89 237
2681.01 228
2681.13 215
2681.25 200
2681.37 184
2681.48 171
2681.60 161
2681.72 155
2681.84 156
2681.96 161
2682.08 171
2682.20 183
2682.32 195
2682.44 206
2682.55 214
2682.67 219
2682.79 221
2682.91 220
2683.03 216
2683.15 211
2683.27 204
2683.39 197
2683.50 189
2683.62 180
2683.74 171
2683.86 162
2683.98 154
2684.10 147
2684.22 142
2684.34 141
2684.45 143
2684.57 148
2684.69 155
2684.81 162
2684.93 170
2685.05 177
2685.17 184
2685.29 192
2685.41 203
2685.52 216
2685.64 233
2685.76 251
2685.88 269
2686.00 286
2686.12 300
2686.24 310
2686.36 317
2686.48 321
2686.59 322
2686.71 322
2686.83 321
2686.95 320
2687.07 321
2687.19 322
2687.31 327
2687.43 334
2687.55 344
2687.66 358
2687.78 373
2687.90 389
2688.02 405
2688.14 421
2688.26 436
2688.38 449
2688.50 461
2688.62 470
2688.73 479
2688.85 486
2688.97 492
2689.09 498
2689.21 506
2689.33 514
2689.45 524
2689.57 536
2689.69 548
2689.81 560
2689.92 573
2690.04 584
2690.16 593
2690.28 602
2690.40 610
2690.52 620
2690.64 632
2690.76 646
2690.88 662
2690.99 680
2691.11 699
2691.23 716
2691.35 732
2691.47 747
2691.59 761
2691.71 775
2691.83 791
2691.95 811
2692.07 836
2692.18 869
2692.30 908
2692.42 956
2692.54 1012
2692.66 1073
2692.78 1138
2692.90 1203
2693.02 1265
2693.14 1322
2693.26 1374
2693.37 1422
2693.49 1469
2693.61 1520
2693.73 1579
2693.85 1651
2693.97 1736
2694.09 1833
2694.21 1938
2694.33 2047
2694.45 2153
2694.57 2251
2694.68 2339
2694.80 2414
2694.92 2477
2695.04 2531
2695.16 2577
2695.28 2617
2695.40 2652
2695.52 2685
2695.64 2716
2695.76 2747
2695.88 2778
2695.99 2808
2696.11 2837
2696.23 2861
2696.35 2879
2696.47 2888
2696.59 2889
2696.71 2882
2696.83 2869
2696.95 2852
2697.07 2830
2697.19 2803
2697.30 2769
2697.42 2726
2697.54 2673
2697.66 2609
2697.78 2536
2697.90 2456
2698.02 2373
2698.14 2289
2698.26 2206
2698.38 2125
2698.50 2047
2698.61 1971
2698.73 1899
2698.85 1829
2698.97 1763
2699.09 1701
2699.21 1643
2699.33 1587
2699.45 1535
2699.57 1484
2699.69 1435
2699.81 1387
2699.93 1341
2700.04 1294
2700.16 1249
2700.28 1203
2700.40 1158
2700.52 1113
2700.64 1069
2700.76 1026
2700.88 985
2701.00 947
2701.12 912
2701.24 880
2701.36 850
2701.48 823
2701.59 795
2701.71 767
2701.83 738
2701.95 705
2702.07 669
2702.19 630
2702.31 590
2702.43 550
2702.55 513
2702.67 480
2702.79 453
2702.91 431
2703.03 415
2703.14 404
2703.26 396
2703.38 390
2703.50 385
2703.62 379
2703.74 372
2703.86 364
2703.98 355
2704.10 346
2704.22 338
2704.34 331
2704.46 324
2704.58 316
2704.69 306
2704.81 293
2704.93 278
2705.05 260
2705.17 241
2705.29 221
2705.41 203
2705.53 186
2705.65 173
2705.77 161
2705.89 152
2706.01 144
2706.13 138
2706.25 133
2706.37 129
2706.48 127
2706.60 125
2706.72 123
2706.84 121
2706.96 118
2707.08 114
2707.20 109
2707.32 104
2707.44 100
2707.56 98
2707.68 100
2707.80 104
2707.92 111
2708.04 120
2708.16 130
2708.27 140
2708.39 149
2708.51 157
2708.63 162
2708.75 165
2708.87 165
2708.99 161
2709.11 155
2709.23 145
2709.35 134
2709.47 122
2709.59 110
2709.71 99
2709.83 90
2709.95 83
2710.07 78
2710.18 75
2710.30 74
2710.42 74
2710.54 73
2710.66 72
2710.78 70
2710.90 66
2711.02 60
2711.14 54
2711.26 46
2711.38 38
2711.50 30
2711.62 23
2711.74 18
2711.86 14
2711.98 12
2712.10 11
2712.21 11
2712.33 12
2712.45 13
2712.57 14
2712.69 15
2712.81 16
2712.93 16
2713.05 17
2713.17 19
2713.29 22
2713.41 27
2713.53 34
2713.65 43
2713.77 54
2713.89 67
2714.01 81
2714.13 94
2714.25 106
2714.37 115
2714.48 122
2714.60 125
2714.72 127
2714.84 126
2714.96 124
2715.08 122
2715.20 122
2715.32 124
2715.44 128
2715.56 134
2715.68 142
2715.80 150
2715.92 157
2716.04 164
2716.16 170
2716.28 173
2716.40 175
2716.52 175
2716.64 173
2716.76 170
2716.88 167
2716.99 162
2717.11 159
2717.23 157
2717.35 157
2717.47 161
2717.59 168
2717.71 177
2717.83 190
2717.95 203
2718.07 215
2718.19 225
2718.31 231
2718.43 234
2718.55 234
2718.67 231
2718.79 229
2718.91 229
2719.03 233
2719.15 242
2719.27 256
2719.39 275
2719.51 296
2719.63 318
2719.75 340
2719.86 361
2719.98 381
2720.10 401
2720.22 420
2720.34 440
2720.46 460
2720.58 478
2720.70 493
2720.82 504
2720.94 511
2721.06 513
2721.18 510
2721.30 505
2721.42 498
2721.54 489
2721.66 479
2721.78 468
2721.90 454
2722.02 440
2722.14 426
2722.26 412
2722.38 399
2722.50 389
2722.62 381
2722.74 375
2722.86 370
2722.98 364
2723.10 356
2723.22 347
2723.33 335
2723.45 322
2723.57 306
2723.69 291
2723.81 275
2723.93 260
2724.05 245
2724.17 232
2724.29 220
2724.41 208
2724.53 198
2724.65 188
2724.77 179
2724.89 170
2725.01 162
2725.13 153
2725.25 145
2725.37 135
2725.49 125
2725.61 116
2725.73 106
2725.85 98
2725.97 93
2726.09 89
2726.21 88
2726.33 89
2726.45 89
2726.57 89
2726.69 88
2726.81 85
2726.93 81
2727.05 77
2727.17 75
2727.29 74
2727.41 75
2727.53 77
2727.65 79
2727.77 80
2727.88 80
2728.00 78
2728.12 73
2728.24 66
2728.36 59
2728.48 50
2728.60 41
2728.72 32
2728.84 23
2728.96 15
2729.08 7
2729.20 0
2729.32 0
2729.44 0
2729.56 0
2729.68 0
2729.80 0
2729.92 0
2730.04 0
2730.16 0
2730.28 7
2730.40 15
2730.52 22
2730.64 27
2730.76 30
2730.88 31
2731.00 30
2731.12 27
2731.24 23
2731.36 18
2731.48 14
2731.60 11
2731.72 9
2731.84 9
2731.96 11
2732.08 14
2732.20 17
2732.32 20
2732.44 23
2732.56 26
2732.68 29
2732.80 32
2732.92 36
2733.04 41
2733.16 45
2733.28 49
2733.40 53
2733.52 56
2733.64 59
2733.76 62
2733.88 66
2734.00 69
2734.12 73
2734.24 76
2734.36 78
2734.48 78
2734.60 75
2734.72 71
2734.84 65
2734.96 59
2735.08 52
2735.20 46
2735.32 39
2735.44 33
2735.56 25
2735.68 18
2735.80 11
2735.92 5
2736.04 1
2736.16 0
2736.28 1
2736.40 4
2736.52 9
2736.64 15
2736.76 21
2736.88 29
2737.00 37
2737.12 47
2737.24 59
2737.36 72
2737.48 86
2737.60 100
2737.72 112
2737.84 122
2737.96 129
2738.08 132
2738.20 132
2738.32 130
2738.44 127
2738.56 123
2738.68 119
2738.80 117
2738.92 117
2739.04 120
2739.16 125
2739.28 130
2739.40 136
2739.52 139
2739.64 140
2739.76 138
2739.88 134
2740.00 128
2740.12 122
2740.24 117
2740.36 112
2740.48 108
2740.60 104
2740.72 98
2740.84 91
2740.96 82
2741.08 72
2741.20 60
2741.32 48
2741.44 37
2741.56 27
2741.68 19
2741.80 14
2741.92 12
2742.04 12
2742.16 15
2742.28 21
2742.40 29
2742.52 37
2742.64 46
2742.76 54
2742.88 60
2743.00 63
2743.12 63
2743.24 61
2743.36 59
2743.48 56
2743.60 55
2743.72 55
2743.84 57
2743.96 59
2744.08 60
2744.20 60
2744.32 60
2744.44 61
2744.56 63
2744.68 67
2744.80 73
2744.92 79
2745.04 86
2745.16 90
2745.28 91
2745.40 91
2745.52 89
2745.64 88
2745.76 89
2745.88 93
2746.00 99
2746.12 107
2746.24 113
2746.36 117
2746.48 117
2746.60 113
2746.72 104
2746.84 93
2746.97 79
2747.09 67
2747.21 56
2747.33 50
2747.45 48
2747.57 51
2747.69 58
2747.81 67
2747.93 76
2748.05 84
2748.17 91
2748.29 96
2748.41 101
2748.53 105
2748.65 109
2748.77 114
2748.89 119
2749.01 122
2749.13 123
2749.25 119
2749.37 112
2749.49 102
2749.61 91
2749.73 81
2749.85 73
2749.97 68
2750.09 66
2750.21 67
2750.33 70
2750.45 73
2750.57 77
2750.69 81
2750.81 85
2750.93 91
2751.05 97
2751.17 102
2751.29 105
2751.41 106
2751.54 104
2751.66 98
2751.78 92
2751.90 86
2752.02 82
2752.14 80
2752.26 80
2752.38 83
2752.50 85
2752.62 88
2752.74 89
2752.86 88
2752.98 86
2753.10 81
2753.22 76
2753.34 70
2753.46 63
2753.58 56
2753.70 48
2753.82 41
2753.94 34
2754.06 27
2754.18 21
2754.30 16
2754.42 11
2754.54 7
2754.66 4
2754.78 1
2754.90 0
2755.03 0
2755.15 0
2755.27 0
2755.39 0
2755.51 0
2755.63 0
2755.75 0
2755.87 0
2755.99 2
2756.11 6
2756.23 11
2756.35 17
2756.47 25
2756.59 32
2756.71 40
2756.83 47
2756.95 54
2757.07 60
2757.19 65
2757.31 69
2757.43 73
2757.55 75
2757.67 77
2757.79 78
2757.92 77
2758.04 75
2758.16 71
2758.28 66
2758.40 61
2758.52 54
2758.64 47
2758.76 40
2758.88 34
2759.00 28
2759.12 24
2759.24 21
2759.36 20
2759.48 21
2759.60 22
2759.72 24
2759.84 25
2759.96 25
2760.08 24
2760.20 22
2760.32 18
2760.45 15
2760.57 12
2760.69 11
2760.81 11
2760.93 13
2761.05 15
2761.17 17
2761.29 19
2761.41 19
2761.53 19
2761.65 19
2761.77 18
2761.89 17
2762.01 17
2762.13 16
2762.25 17
2762.37 19
2762.49 22
2762.61 28
2762.74 36
2762.86 46
2762.98 56
2763.10 65
2763.22 72
2763.34 77
2763.46 79
2763.58 80
2763.70 80
2763.82 80
2763.94 81
2764.06 83
2764.18 86
2764.30 89
2764.42 92
2764.54 95
2764.66 97
2764.79 98
2764.91 101
2765.03 103
2765.15 107
2765.27 113
2765.39 119
2765.51 127
2765.63 136
2765.75 145
2765.87 155
2765.99 166
2766.11 179
2766.23 192
2766.35 206
2766.47 223
2766.59 242
2766.71 263
2766.84 287
2766.96 311
2767.08 334
2767.20 355
2767.32 372
2767.44 383
2767.56 389
2767.68 389
2767.80 386
2767.92 381
2768.04 374
2768.16 368
2768.28 362
2768.40 357
2768.52 351
2768.65 345
2768.77 339
2768.89 332
2769.01 325
2769.13 317
2769.25 308
2769.37 299
2769.49 290
2769.61 281
2769.73 272
2769.85 265
2769.97 258
2770.09 252
2770.21 246
2770.34 241
2770.46 235
2770.58 229
2770.70 223
2770.82 215
2770.94 207
2771.06 197
2771.18 188
2771.30 180
2771.42 173
2771.54 167
2771.66 164
2771.78 160
2771.90 157
2772.03 152
2772.15 146
2772.27 138
2772.39 130
2772.51 124
2772.63 119
2772.75 117
2772.87 117
2772.99 118
2773.11 118
2773.23 118
2773.35 115
2773.48 109
2773.60 102
2773.72 96
2773.84 89
2773.96 85
2774.08 83
2774.20 84
2774.32 85
2774.44 88
2774.56 91
2774.68 94
2774.80 97
2774.92 100
2775.05 103
2775.17 106
2775.29 108
2775.41 109
2775.53 110
2775.65 111
2775.77 112
2775.89 113
2776.01 114
2776.13 116
2776.25 116
2776.37 115
2776.50 111
2776.62 105
2776.74 97
2776.86 88
2776.98 79
2777.10 72
2777.22 66
2777.34 63
2777.46 61
2777.58 59
2777.70 58
2777.83 55
2777.95 53
2778.07 51
2778.19 50
2778.31 51
2778.43 54
2778.55 60
2778.67 67
2778.79 74
2778.91 81
2779.03 87
2779.16 90
2779.28 91
2779.40 88
2779.52 83
2779.64 75
2779.76 65
2779.88 55
2780.00 44
2780.12 34
2780.24 26
2780.36 20
2780.49 17
2780.61 15
2780.73 13
2780.85 12
2780.97 11
2781.09 10
2781.21 10
2781.33 10
2781.45 13
2781.57 18
2781.69 25
2781.82 34
2781.94 45
2782.06 55
2782.18 64
2782.30 72
2782.42 78
2782.54 82
2782.66 85
2782.78 87
2782.90 89
2783.03 91
2783.15 93
2783.27 95
2783.39 97
2783.51 99
2783.63 100
2783.75 100
2783.87 100
2783.99 98
2784.11 96
2784.24 93
2784.36 90
2784.48 85
2784.60 81
2784.72 76
2784.84 72
2784.96 69
2785.08 67
2785.20 66
2785.32 67
2785.45 70
2785.57 73
2785.69 76
2785.81 77
2785.93 76
2786.05 72
2786.17 63
2786.29 52
2786.41 37
2786.54 21
2786.66 6
2786.78 0
2786.90 0
2787.02 0
2787.14 0
2787.26 0
2787.38 0
2787.50 0
2787.63 0
2787.75 6
2787.87 14
2787.99 21
2788.11 27
2788.23 30
2788.35 33
2788.47 35
2788.59 36
2788.72 38
2788.84 40
2788.96 43
2789.08 47
2789.20 51
2789.32 55
2789.44 58
2789.56 61
2789.68 62
2789.81 63
2789.93 62
2790.05 62
2790.17 62
2790.29 61
2790.41 61
2790.53 60
2790.65 59
2790.77 58
2790.90 57
2791.02 56
2791.14 56
2791.26 58
2791.38 60
2791.50 63
2791.62 66
2791.74 69
2791.87 71
2791.99 73
2792.11 74
2792.23 75
2792.35 74
2792.47 74
2792.59 73
2792.71 72
2792.83 71
2792.96 72
2793.08 74
2793.20 78
2793.32 84
2793.44 90
2793.56 95
2793.68 98
2793.80 98
2793.93 95
2794.05 89
2794.17 82
2794.29 75
2794.41 69
2794.53 65
2794.65 63
2794.77 64
2794.90 66
2795.02 70
2795.14 75
2795.26 81
2795.38 87
2795.50 93
2795.62 98
2795.74 103
2795.87 107
2795.99 109
2796.11 110
2796.23 108
2796.35 105
2796.47 100
2796.59 93
2796.71 86
2796.84 77
2796.96 69
2797.08 61
2797.20 54
2797.32 48
2797.44 45
2797.56 43
2797.69 42
2797.81 43
2797.93 43
2798.05 42
2798.17 40
2798.29 38
2798.41 36
2798.53 34
2798.66 33
2798.78 34
2798.90 36
2799.02 38
2799.14 40
2799.26 43
2799.38 46
2799.51 49
2799.63 54
2799.75 61
2799.87 69
2799.99 78
2800.11 87
2800.23 95
2800.35 101
2800.48 104
2800.60 106
2800.72 105
2800.84 104
2800.96 102
2801.08 100
2801.20 99
2801.33 98
2801.45 98
2801.57 97
2801.69 96
2801.81 95
2801.93 92
2802.05 88
2802.18 83
2802.30 77
2802.42 71
2802.54 64
2802.66 57
2802.78 52
2802.90 47
2803.03 45
2803.15 45
2803.27 45
2803.39 47
2803.51 48
2803.63 49
2803.75 48
2803.88 46
2804.00 44
2804.12 43
2804.24 43
2804.36 45
2804.48 48
2804.60 51
2804.73 53
2804.85 53
2804.97 51
2805.09 47
2805.21 42
2805.33 36
2805.45 31
2805.58 27
2805.70 25
2805.82 23
2805.94 23
2806.06 23
2806.18 24
2806.31 26
2806.43 30
2806.55 35
2806.67 41
2806.79 47
2806.91 52
2807.03 56
2807.16 58
2807.28 57
2807.40 55
2807.52 53
2807.64 51
2807.76 50
2807.89 52
2808.01 56
2808.13 62
2808.25 71
2808.37 81
2808.49 90
2808.61 97
2808.74 101
2808.86 102
2808.98 99
2809.10 92
2809.22 83
2809.34 71
2809.47 59
2809.59 48
2809.71 37
2809.83 28
2809.95 22
2810.07 18
2810.19 17
2810.32 17
2810.44 20
2810.56 22
2810.68 25
2810.80 25
2810.92 23
2811.05 19
2811.17 14
2811.29 7
2811.41 2
2811.53 0
2811.65 0
2811.78 1
2811.90 7
2812.02 15
2812.14 25
2812.26 33
2812.38 41
2812.51 46
2812.63 49
2812.75 50
2812.87 49
2812.99 48
2813.11 46
2813.24 44
2813.36 43
2813.48 42
2813.60 42
2813.72 42
2813.84 43
2813.97 44
2814.09 48
2814.21 52
2814.33 57
2814.45 62
2814.57 67
2814.70 71
2814.82 73
2814.94 74
2815.06 72
2815.18 70
2815.30 66
2815.43 62
2815.55 58
2815.67 54
2815.79 50
2815.91 45
2816.03 40
2816.16 34
2816.28 30
2816.40 26
2816.52 23
2816.64 21
2816.76 20
2816.89 21
2817.01 22
2817.13 25
2817.25 30
2817.37 35
2817.49 43
2817.62 50
2817.74 57
2817.86 63
2817.98 66
2818.10 67
2818.23 66
2818.35 64
2818.47 63
2818.59 62
2818.71 62
2818.83 63
2818.96 66
2819.08 68
2819.20 70
2819.32 71
2819.44 71
2819.56 69
2819.69 64
2819.81 58
2819.93 50
2820.05 41
2820.17 32
2820.30 24
2820.42 19
2820.54 16
2820.66 15
2820.78 17
2820.90 21
2821.03 24
2821.15 28
2821.27 30
2821.39 32
2821.51 33
2821.64 34
2821.76 34
2821.88 32
2822.00 30
2822.12 27
2822.24 24
2822.37 21
2822.49 20
2822.61 19
2822.73 19
2822.85 19
2822.98 19
2823.10 17
2823.22 14
2823.34 10
2823.46 6
2823.59 1
2823.71 0
2823.83 0
2823.95 0
2824.07 0
2824.19 0
2824.32 0
2824.44 0
2824.56 0
2824.68 3
2824.80 6
2824.93 9
2825.05 12
2825.17 16
2825.29 19
2825.41 22
2825.54 24
2825.66 24
2825.78 23
2825.90 21
2826.02 17
2826.15 12
2826.27 9
2826.39 8
2826.51 9
2826.63 12
2826.75 17
2826.88 23
2827.00 31
2827.12 40
2827.24 48
2827.36 57
2827.49 65
2827.61 73
2827.73 80
2827.85 85
2827.97 88
2828.10 87
2828.22 85
2828.34 80
2828.46 72
2828.58 64
2828.71 54
2828.83 45
2828.95 37
2829.07 30
2829.19 26
2829.32 24
2829.44 24
2829.56 27
2829.68 30
2829.80 34
2829.93 38
2830.05 40
2830.17 41
2830.29 41
2830.41 40
2830.54 39
2830.66 39
2830.78 40
2830.90 43
2831.02 45
2831.15 48
2831.27 50
2831.39 50
2831.51 47
2831.63 43
2831.76 38
2831.88 32
2832.00 26
2832.12 22
2832.24 20
2832.37 20
2832.49 23
2832.61 28
2832.73 35
2832.86 43
2832.98 52
2833.10 61
2833.22 70
2833.34 78
2833.47 84
2833.59 89
2833.71 91
2833.83 92
2833.95 92
2834.08 91
2834.20 90
2834.32 90
2834.44 90
2834.56 90
2834.69 90
2834.81 90
2834.93 89
2835.05 87
2835.18 84
2835.30 80
2835.42 74
2835.54 67
2835.66 59
2835.79 52
2835.91 45
2836.03 39
2836.15 35
2836.27 32
2836.40 30
2836.52 29
2836.64 28
2836.76 27
2836.89 26
2837.01 26
2837.13 27
2837.25 31
2837.37 37
2837.50 45
2837.62 56
2837.74 67
2837.86 78
2837.98 88
2838.11 95
2838.23 99
2838.35 100
2838.47 99
2838.60 97
2838.72 96
2838.84 95
2838.96 96
2839.08 99
2839.21 102
2839.33 106
2839.45 109
2839.57 111
2839.70 112
2839.82 110
2839.94 107
2840.06 102
2840.18 97
2840.31 93
2840.43 89
2840.55 87
2840.67 86
2840.80 88
2840.92 91
2841.04 96
2841.16 101
2841.28 107
2841.41 112
2841.53 115
2841.65 117
2841.77 117
2841.90 116
2842.02 115
2842.14 115
2842.26 117
2842.39 122
2842.51 129
2842.63 139
2842.75 148
2842.87 154
2843.00 155
2843.12 150
2843.24 138
2843.36 121
2843.49 101
2843.61 80
2843.73 61
2843.85 44
2843.97 32
2844.10 23
2844.22 17
2844.34 15
2844.46 15
2844.59 17
2844.71 20
2844.83 26
2844.95 32
2845.08 37
2845.20 41
2845.32 43
2845.44 42
2845.57 39
2845.69 35
2845.81 30
2845.93 25
2846.05 22
2846.18 20
2846.30 21
2846.42 23
2846.54 28
2846.67 35
2846.79 44
2846.91 53
2847.03 63
2847.16 72
2847.28 80
2847.40 85
2847.52 88
2847.65 88
2847.77 86
2847.89 84
2848.01 80
2848.14 77
2848.26 73
2848.38 70
2848.50 67
2848.62 64
2848.75 61
2848.87 59
2848.99 57
2849.11 56
2849.24 54
2849.36 52
2849.48 48
2849.60 44
2849.73 38
2849.85 31
2849.97 24
2850.09 19
2850.22 16
2850.34 15
2850.46 17
2850.58 20
2850.71 24
2850.83 28
2850.95 30
2851.07 31
2851.20 30
2851.32 27
2851.44 23
2851.56 18
2851.69 13
2851.81 8
2851.93 5
2852.05 3
2852.18 2
2852.30 3
2852.42 5
2852.54 8
2852.67 11
2852.79 13
2852.91 15
2853.03 15
2853.16 14
2853.28 11
2853.40 8
2853.52 5
2853.65 1
2853.77 0
2853.89 0
2854.01 0
2854.14 0
2854.26 0
2854.38 0
2854.50 0
2854.63 0
2854.75 6
2854.87 15
2854.99 24
2855.12 32
2855.24 37
2855.36 39
2855.48 37
2855.61 32
2855.73 25
2855.85 18
2855.97 12
2856.10 8
2856.22 7
2856.34 7
2856.46 8
2856.59 10
2856.71 12
2856.83 13
2856.96 14
2857.08 15
2857.20 16
2857.32 18
2857.45 21
2857.57 24
2857.69 29
2857.81 33
2857.94 37
2858.06 41
2858.18 43
2858.30 45
2858.43 47
2858.55 49
2858.67 51
2858.79 54
2858.92 57
2859.04 61
2859.16 64
2859.28 66
2859.41 66
2859.53 65
2859.65 62
2859.78 58
2859.90 55
2860.02 52
2860.14 49
2860.27 48
2860.39 49
2860.51 50
2860.63 52
2860.76 55
2860.88 57
2861.00 59
2861.12 60
2861.25 60
2861.37 59
2861.49 57
2861.62 55
2861.74 54
2861.86 54
2861.98 57
2862.11 62
2862.23 68
2862.35 76
2862.47 83
2862.60 90
2862.72 96
2862.84 100
2862.97 103
2863.09 104
2863.21 106
2863.33 109
2863.46 112
2863.58 116
2863.70 122
2863.82 129
2863.95 136
2864.07 144
2864.19 151
2864.32 157
2864.44 160
2864.56 160
2864.68 158
2864.81 153
2864.93 149
2865.05 145
2865.17 142
2865.30 142
2865.42 143
2865.54 146
2865.67 148
2865.79 148
2865.91 146
2866.03 141
2866.16 134
2866.28 126
2866.40 118
2866.53 112
2866.65 108
2866.77 108
2866.89 111
2867.02 117
2867.14 123
2867.26 130
2867.38 135
2867.51 139
2867.63 140
2867.75 138
2867.88 135
2868.00 129
2868.12 121
2868.24 113
2868.37 104
2868.49 95
2868.61 87
2868.74 81
2868.86 77
2868.98 75
2869.10 76
2869.23 78
2869.35 82
2869.47 86
2869.60 89
2869.72 90
2869.84 90
2869.96 89
2870.09 85
2870.21 81
2870.33 77
2870.46 75
2870.58 73
2870.70 74
2870.82 77
2870.95 82
2871.07 87
2871.19 95
2871.32 103
2871.44 114
2871.56 126
2871.69 139
2871.81 153
2871.93 166
2872.05 177
2872.18 185
2872.30 189
2872.42 191
2872.55 190
2872.67 188
2872.79 187
2872.91 187
2873.04 189
2873.16 192
2873.28 196
2873.41 202
2873.53 209
2873.65 217
2873.77 227
2873.90 236
2874.02 246
2874.14 254
2874.27 259
2874.39 260
2874.51 256
2874.64 248
2874.76 236
2874.88 224
2875.00 211
2875.13 201
2875.25 192
2875.37 185
2875.50 180
2875.62 177
2875.74 174
2875.87 171
2875.99 170
2876.11 169
2876.23 168
2876.36 166
2876.48 164
2876.60 159
2876.73 152
2876.85 143
2876.97 133
2877.10 123
2877.22 113
2877.34 105
2877.46 100
2877.59 97
2877.71 97
2877.83 97
2877.96 97
2878.08 96
2878.20 92
2878.33 85
2878.45 76
2878.57 64
2878.70 52
2878.82 42
2878.94 34
2879.06 30
2879.19 31
2879.31 35
2879.43 43
2879.56 52
2879.68 62
2879.80 70
2879.93 77
2880.05 80
2880.17 81
2880.30 80
2880.42 76
2880.54 71
2880.66 66
2880.79 60
2880.91 54
2881.03 49
2881.16 46
2881.28 45
2881.40 46
2881.53 49
2881.65 53
2881.77 57
2881.90 60
2882.02 60
2882.14 58
2882.27 54
2882.39 49
2882.51 42
2882.63 34
2882.76 27
2882.88 21
2883.00 15
2883.13 11
2883.25 7
2883.37 5
2883.50 3
2883.62 2
2883.74 0
2883.87 0
2883.99 0
2884.11 0
2884.24 0
2884.36 0
2884.48 0
2884.61 0
2884.73 1
2884.85 6
2884.97 11
2885.10 15
2885.22 19
2885.34 23
2885.47 26
2885.59 30
2885.71 33
2885.84 36
2885.96 38
2886.08 41
2886.21 43
2886.33 46
2886.45 50
2886.58 54
2886.70 59
2886.82 63
2886.95 65
2887.07 64
2887.19 61
2887.32 57
2887.44 51
2887.56 46
2887.69 42
2887.81 41
2887.93 43
2888.06 46
2888.18 50
2888.30 55
2888.43 59
2888.55 62
2888.67 63
2888.79 63
2888.92 61
2889.04 59
2889.16 57
2889.29 54
2889.41 52
2889.53 50
2889.66 48
2889.78 47
2889.90 47
2890.03 46
2890.15 47
2890.27 48
2890.40 52
2890.52 57
2890.64 65
2890.77 74
2890.89 84
2891.01 94
2891.14 101
2891.26 106
2891.38 108
2891.51 106
2891.63 103
2891.75 97
2891.88 90
2892.00 83
2892.12 76
2892.25 68
2892.37 62
2892.49 56
2892.62 51
2892.74 48
2892.86 46
2892.99 46
2893.11 48
2893.23 53
2893.36 60
2893.48 69
2893.60 79
2893.73 89
2893.85 98
2893.97 106
2894.10 112
2894.22 115
2894.34 115
2894.47 114
2894.59 110
2894.72 106
2894.84 101
2894.96 96
2895.09 91
2895.21 87
2895.33 84
2895.46 81
2895.58 78
2895.70 76
2895.83 73
2895.95 71
2896.07 70
2896.20 71
2896.32 74
2896.44 79
2896.57 86
2896.69 93
2896.81 99
2896.94 103
2897.06 104
2897.18 102
2897.31 98
2897.43 92
2897.55 85
2897.68 80
2897.80 75
2897.92 72
2898.05 68
2898.17 65
2898.29 62
2898.42 60
2898.54 59
2898.67 60
2898.79 63
2898.91 68
2899.04 76
2899.16 85
2899.28 96
2899.41 107
2899.53 119
2899.65 132
2899.78 145
2899.90 159
2900.02 172
2900.15 184
2900.27 194
2900.39 201
2900.52 206
2900.64 209
2900.76 211
2900.89 212
2901.01 213
2901.14 212
2901.26 212
2901.38 212
2901.51 214
2901.63 218
2901.75 224
2901.88 230
2902.00 236
2902.12 240
2902.25 242
2902.37 240
2902.49 236
2902.62 230
2902.74 223
2902.87 215
2902.99 207
2903.11 200
2903.24 195
2903.36 190
2903.48 188
2903.61 188
2903.73 190
2903.85 195
2903.98 201
2904.10 208
2904.22 214
2904.35 218
2904.47 219
2904.60 218
2904.72 214
2904.84 208
2904.97 202
2905.09 197
2905.21 193
2905.34 191
2905.46 191
2905.58 193
2905.71 196
2905.83 199
2905.96 202
2906.08 203
2906.20 203
2906.33 200
2906.45 196
2906.57 190
2906.70 183
2906.82 174
2906.94 165
2907.07 154
2907.19 142
2907.32 128
2907.44 115
2907.56 101
2907.69 88
2907.81 78
2907.93 70
2908.06 66
2908.18 64
2908.31 65
2908.43 68
2908.55 70
2908.68 72
2908.80 72
2908.92 71
2909.05 68
2909.17 63
2909.29 56
2909.42 50
2909.54 43
2909.67 39
2909.79 36
2909.91 37
2910.04 42
2910.16 50
2910.28 61
2910.41 75
2910.53 89
2910.66 102
2910.78 113
2910.90 122
2911.03 126
2911.15 127
2911.27 125
2911.40 121
2911.52 116
2911.65 111
2911.77 108
2911.89 106
2912.02 107
2912.14 108
2912.26 109
2912.39 109
2912.51 107
2912.64 102
2912.76 95
2912.88 87
2913.01 79
2913.13 72
2913.25 68
2913.38 68
2913.50 72
2913.63 78
2913.75 85
2913.87 93
2914.00 100
2914.12 106
2914.25 109
2914.37 111
2914.49 113
2914.62 117
2914.74 122
2914.86 132
2914.99 144
2915.11 159
2915.24 173
2915.36 186
2915.48 195
2915.61 198
2915.73 195
2915.86 190
2915.98 183
2916.10 177
2916.23 176
2916.35 178
2916.47 183
2916.60 190
2916.72 196
2916.85 198
2916.97 197
2917.09 191
2917.22 184
2917.34 176
2917.47 168
2917.59 161
2917.71 156
2917.84 153
2917.96 151
2918.08 150
2918.21 152
2918.33 156
2918.46 163
2918.58 171
2918.70 181
2918.83 190
2918.95 197
2919.08 201
2919.20 203
2919.32 201
2919.45 196
2919.57 189
2919.70 182
2919.82 176
2919.94 172
2920.07 171
2920.19 174
2920.32 180
2920.44 188
2920.56 195
2920.69 201
2920.81 204
2920.94 204
2921.06 201
2921.18 198
2921.31 194
2921.43 192
2921.55 192
2921.68 195
2921.80 199
2921.93 204
2922.05 211
2922.17 217
2922.30 224
2922.42 230
2922.55 235
2922.67 239
2922.79 240
2922.92 240
2923.04 236
2923.17 231
2923.29 225
2923.41 218
2923.54 212
2923.66 208
2923.79 205
2923.91 203
2924.03 203
2924.16 201
2924.28 199
2924.41 196
2924.53 192
2924.66 188
2924.78 184
2924.90 181
2925.03 179
2925.15 180
2925.28 181
2925.40 183
2925.52 185
2925.65 187
2925.77 189
2925.90 191
2926.02 193
2926.14 194
2926.27 195
2926.39 195
2926.52 194
2926.64 191
2926.76 188
2926.89 184
2927.01 179
2927.14 175
2927.26 171
2927.38 167
2927.51 164
2927.63 160
2927.76 156
2927.88 150
2928.01 144
2928.13 137
2928.25 130
2928.38 123
2928.50 118
2928.63 115
2928.75 114
2928.87 114
2929.00 114
2929.12 116
2929.25 117
2929.37 118
2929.49 119
2929.62 120
2929.74 121
2929.87 122
2929.99 123
2930.12 123
2930.24 122
2930.36 120
2930.49 117
2930.61 114
2930.74 110
2930.86 108
2930.98 106
2931.11 107
2931.23 110
2931.36 115
2931.48 121
2931.61 127
2931.73 133
2931.85 136
2931.98 138
2932.10 137
2932.23 137
2932.35 136
2932.47 138
2932.60 143
2932.72 151
2932.85 162
2932.97 176
2933.10 191
2933.22 205
2933.34 220
2933.47 234
2933.59 247
2933.72 261
2933.84 276
2933.97 293
2934.09 310
2934.21 329
2934.34 347
2934.46 367
2934.59 387
2934.71 408
2934.83 431
2934.96 456
2935.08 484
2935.21 515
2935.33 547
2935.46 579
2935.58 610
2935.70 638
2935.83 662
2935.95 683
2936.08 700
2936.20 717
2936.33 733
2936.45 753
2936.57 777
2936.70 806
2936.82 839
2936.95 875
2937.07 911
2937.20 947
2937.32 979
2937.44 1005
2937.57 1025
2937.69 1040
2937.82 1049
2937.94 1055
2938.07 1059
2938.19 1062
2938.32 1066
2938.44 1072
2938.56 1079
2938.69 1087
2938.81 1094
2938.94 1099
2939.06 1100
2939.19 1095
2939.31 1082
2939.43 1061
2939.56 1033
2939.68 999
2939.81 961
2939.93 922
2940.06 884
2940.18 848
2940.30 817
2940.43 789
2940.55 765
2940.68 744
2940.80 727
2940.93 714
2941.05 703
2941.18 694
2941.30 686
2941.42 678
2941.55 669
2941.67 658
2941.80 644
2941.92 629
2942.05 612
2942.17 595
2942.29 576
2942.42 557
2942.54 538
2942.67 518
2942.79 497
2942.92 474
2943.04 450
2943.17 425
2943.29 399
2943.41 374
2943.54 352
2943.66 334
2943.79 319
2943.91 308
2944.04 299
2944.16 293
2944.29 289
2944.41 284
2944.53 279
2944.66 273
2944.78 267
2944.91 260
2945.03 252
2945.16 244
2945.28 236
2945.41 231
2945.53 227
2945.65 224
2945.78 224
2945.90 223
2946.03 222
2946.15 220
2946.28 215
2946.40 209
2946.53 202
2946.65 195
2946.78 187
2946.90 180
2947.02 175
2947.15 171
2947.27 169
2947.40 167
2947.52 167
2947.65 166
2947.77 166
2947.90 166
2948.02 167
2948.15 168
2948.27 170
2948.39 173
2948.52 176
2948.64 179
2948.77 181
2948.89 180
2949.02 177
2949.14 171
2949.27 162
2949.39 152
2949.52 142
2949.64 131
2949.76 121
2949.89 113
2950.01 106
2950.14 100
2950.26 96
2950.39 93
2950.51 92
2950.64 91
2950.76 91
2950.89 92
2951.01 92
2951.13 93
2951.26 93
2951.38 92
2951.51 90
2951.63 88
2951.76 86
2951.88 83
2952.01 80
2952.13 78
2952.26 75
2952.38 71
2952.51 65
2952.63 58
2952.75 50
2952.88 40
2953.00 30
2953.13 21
2953.25 13
2953.38 7
2953.50 4
2953.63 2
2953.75 1
2953.88 0
2954.00 0
2954.13 0
2954.25 0
2954.38 0
2954.50 0
2954.62 0
2954.75 0
2954.87 1
2955.00 6
2955.12 13
2955.25 20
2955.37 28
2955.50 35
2955.62 41
2955.75 46
2955.87 50
2956.00 51
2956.12 52
2956.25 52
2956.37 51
2956.49 51
2956.62 52
2956.74 53
2956.87 57
2956.99 61
2957.12 66
2957.24 73
2957.37 80
2957.49 88
2957.62 96
2957.74 104
2957.87 113
2957.99 123
2958.12 135
2958.24 147
2958.37 161
2958.49 174
2958.62 187
2958.74 197
2958.86 203
2958.99 204
2959.11 199
2959.24 189
2959.36 175
2959.49 160
2959.61 145
2959.74 134
2959.86 127
2959.99 125
2960.11 127
2960.24 133
2960.36 140
2960.49 146
2960.61 151
2960.74 154
2960.86 155
2960.99 155
2961.11 154
2961.24 152
2961.36 147
2961.49 141
2961.61 133
2961.73 124
2961.86 115
2961.98 108
2962.11 103
2962.23 101
2962.36 101
2962.48 103
2962.61 105
2962.73 107
2962.86 108
2962.98 108
2963.11 108
2963.23 109
2963.36 110
2963.48 114
2963.61 119
2963.73 124
2963.86 129
2963.98 133
2964.11 134
2964.23 132
2964.36 128
2964.48 121
2964.61 112
2964.73 102
2964.86 92
2964.98 81
2965.11 72
2965.23 63
2965.36 57
2965.48 53
2965.61 51
2965.73 50
2965.86 52
2965.98 54
2966.11 57
2966.23 61
2966.36 64
2966.48 68
2966.60 72
2966.73 74
2966.85 76
2966.98 77
2967.10 77
2967.23 75
2967.35 72
2967.48 69
2967.60 65
2967.73 61
2967.85 58
2967.98 55
2968.10 53
2968.23 52
2968.35 50
2968.48 48
2968.60 45
2968.73 40
2968.85 34
2968.98 27
2969.10 21
2969.23 16
2969.35 13
2969.48 12
2969.60 13
2969.73 15
2969.85 17
2969.98 19
2970.10 20
2970.23 19
2970.35 16
2970.48 11
2970.60 5
2970.73 1
2970.85 0
2970.98 0
2971.10 0
2971.23 0
2971.35 2
2971.48 6
2971.60 11
2971.73 14
2971.85 16
2971.98 15
2972.10 12
2972.23 7
2972.35 1
2972.48 0
2972.60 0
2972.73 0
2972.85 0
2972.98 0
2973.10 0
2973.23 1
2973.35 5
2973.48 8
2973.60 9
2973.73 8
2973.85 7
2973.98 6
2974.11 7
2974.23 10
2974.36 16
2974.48 22
2974.61 30
2974.73 38
2974.86 46
2974.98 53
2975.11 59
2975.23 64
2975.36 68
2975.48 71
2975.61 73
2975.73 73
2975.86 71
2975.98 67
2976.11 63
2976.23 58
2976.36 53
2976.48 49
2976.61 47
2976.73 46
2976.86 46
2976.98 47
2977.11 49
2977.23 50
2977.36 51
2977.48 51
2977.61 50
2977.73 48
2977.86 44
2977.98 38
2978.11 31
2978.23 23
2978.36 14
2978.48 5
2978.61 0
2978.73 0
2978.86 0
2978.99 0
2979.11 0
2979.24 8
2979.36 20
2979.49 32
2979.61 44
2979.74 54
2979.86 60
2979.99 64
2980.11 64
2980.24 64
2980.36 65
2980.49 66
2980.61 70
2980.74 75
2980.86 80
2980.99 85
2981.11 87
2981.24 86
2981.36 81
2981.49 72
2981.61 60
2981.74 46
2981.87 32
2981.99 19
2982.12 10
2982.24 5
2982.37 3
2982.49 3
2982.62 5
2982.74 7
2982.87 9
2982.99 11
2983.12 11
2983.24 13
2983.37 15
2983.49 18
2983.62 21
2983.74 24
2983.87 26
2983.99 26
2984.12 26
2984.25 25
2984.37 24
2984.50 23
2984.62 23
2984.75 23
2984.87 23
2985.00 22
2985.12 21
2985.25 20
2985.37 18
2985.50 17
2985.62 17
2985.75 17
2985.87 17
2986.00 18
2986.13 18
2986.25 18
2986.38 18
2986.50 19
2986.63 21
2986.75 24
2986.88 29
2987.00 37
2987.13 46
2987.25 57
2987.38 68
2987.50 78
2987.63 85
2987.75 89
2987.88 89
2988.01 84
2988.13 76
2988.26 66
2988.38 56
2988.51 46
2988.63 38
2988.76 31
2988.88 25
2989.01 21
2989.13 16
2989.26 12
2989.38 8
2989.51 4
2989.64 0
2989.76 0
2989.89 0
2990.01 0
2990.14 0
2990.26 0
2990.39 0
2990.51 0
2990.64 1
2990.76 3
2990.89 6
2991.02 8
2991.14 11
2991.27 14
2991.39 18
2991.52 22
2991.64 24
2991.77 25
2991.89 24
2992.02 22
2992.14 19
2992.27 17
2992.39 16
2992.52 18
2992.65 22
2992.77 29
2992.90 37
2993.02 46
2993.15 54
2993.27 60
2993.40 65
2993.52 68
2993.65 70
2993.78 71
2993.90 73
2994.03 75
2994.15 77
2994.28 79
2994.40 81
2994.53 83
2994.65 83
2994.78 83
2994.90 82
2995.03 80
2995.16 77
2995.28 75
2995.41 75
2995.53 75
2995.66 78
2995.78 83
2995.91 89
2996.03 96
2996.16 103
2996.29 109
2996.41 112
2996.54 113
2996.66 111
2996.79 105
2996.91 98
2997.04 87
2997.16 76
2997.29 65
2997.42 56
2997.54 48
2997.67 43
2997.79 40
2997.92 39
2998.04 40
2998.17 42
2998.29 44
2998.42 47
2998.55 51
2998.67 55
2998.80 60
2998.92 66
2999.05 71
2999.17 74
2999.30 75
2999.43 73
2999.55 68
2999.68 63
2999.80 57
2999.93 52
3000.05 48
3000.18 45
3000.30 42
3000.43 40
3000.56 37
3000.68 33
3000.81 28
3000.93 22
3001.06 18
3001.18 15
3001.31 14
3001.44 16
3001.56 20
3001.69 27
3001.81 33
3001.94 39
3002.06 43
3002.19 44
3002.31 43
3002.44 40
3002.57 35
3002.69 31
3002.82 27
3002.94 26
3003.07 26
3003.19 29
3003.32 34
3003.45 41
3003.57 48
3003.70 54
3003.82 59
3003.95 61
3004.07 59
3004.20 55
3004.33 47
3004.45 38
3004.58 28
3004.70 20
3004.83 15
3004.95 14
3005.08 18
3005.21 25
3005.33 35
3005.46 46
3005.58 55
3005.71 60
3005.83 61
3005.96 57
3006.09 50
3006.21 40
3006.34 29
3006.46 20
3006.59 12
3006.72 7
3006.84 3
3006.97 1
3007.09 0
3007.22 0
3007.34 0
3007.47 0
3007.60 0
3007.72 0
3007.85 0
3007.97 0
3008.10 6
3008.22 16
3008.35 26
3008.48 34
3008.60 40
3008.73 44
3008.85 46
3008.98 47
3009.11 48
3009.23 48
3009.36 49
3009.48 50
3009.61 51
3009.73 51
3009.86 51
3009.99 50
3010.11 50
3010.24 49
3010.36 49
3010.49 50
3010.62 52
3010.74 55
3010.87 58
3010.99 61
3011.12 65
3011.24 68
3011.37 71
3011.50 73
3011.62 74
3011.75 74
3011.87 72
3012.00 69
3012.13 63
3012.25 57
3012.38 50
3012.50 44
3012.63 39
3012.75 37
3012.88 36
3013.01 37
3013.13 37
3013.26 38
3013.38 38
3013.51 39
3013.64 40
3013.76 43
3013.89 47
3014.01 52
3014.14 58
3014.27 64
3014.39 69
3014.52 73
3014.64 76
3014.77 78
3014.90 79
3015.02 80
3015.15 80
3015.27 80
3015.40 80
3015.53 81
3015.65 83
3015.78 88
3015.90 94
3016.03 101
3016.15 108
3016.28 114
3016.41 118
3016.53 120
3016.66 121
3016.78 120
3016.91 120
3017.04 120
3017.16 120
3017.29 120
3017.41 119
3017.54 116
3017.67 110
3017.79 101
3017.92 91
3018.04 80
3018.17 70
3018.30 62
3018.42 57
3018.55 55
3018.67 56
3018.80 59
3018.93 64
3019.05 70
3019.18 76
3019.30 82
3019.43 86
3019.56 89
3019.68 89
3019.81 88
3019.93 85
3020.06 82
3020.19 79
3020.31 78
3020.44 79
3020.57 81
3020.69 83
3020.82 85
3020.94 84
3021.07 82
3021.20 80
3021.32 78
3021.45 78
3021.57 81
3021.70 87
3021.83 96
3021.95 107
3022.08 116
3022.20 124
3022.33 130
3022.46 132
3022.58 131
3022.71 128
3022.83 123
3022.96 118
3023.09 113
3023.21 108
3023.34 105
3023.47 102
3023.59 101
3023.72 102
3023.84 103
3023.97 104
3024.10 105
3024.22 105
3024.35 102
3024.47 98
3024.60 93
3024.73 88
3024.85 82
3024.98 76
3025.10 69
3025.23 62
3025.36 55
3025.48 47
3025.61 41
3025.74 35
3025.86 31
3025.99 29
3026.11 28
3026.24 28
3026.37 29
3026.49 30
3026.62 31
3026.75 32
3026.87 34
3027.00 36
3027.12 39
3027.25 42
3027.38 45
3027.50 48
3027.63 51
3027.75 53
3027.88 54
3028.01 56
3028.13 57
3028.26 58
3028.39 58
3028.51 59
3028.64 59
3028.76 59
3028.89 59
3029.02 58
3029.14 57
3029.27 56
3029.40 55
3029.52 55
3029.65 54
3029.77 55
3029.90 55
3030.03 55
3030.15 55
3030.28 56
3030.41 57
3030.53 58
3030.66 58
3030.78 58
3030.91 56
3031.04 53
3031.16 48
3031.29 43
3031.42 37
3031.54 32
3031.67 27
3031.79 24
3031.92 22
3032.05 22
3032.17 24
3032.30 26
3032.43 30
3032.55 34
3032.68 38
3032.80 42
3032.93 47
3033.06 53
3033.18 60
3033.31 69
3033.44 78
3033.56 86
3033.69 94
3033.82 99
3033.94 101
3034.07 100
3034.19 96
3034.32 91
3034.45 84
3034.57 78
3034.70 72
3034.83 66
3034.95 60
3035.08 54
3035.21 47
3035.33 39
3035.46 31
3035.58 24
3035.71 17
3035.84 11
3035.96 9
3036.09 9
3036.22 14
3036.34 21
3036.47 32
3036.60 44
3036.72 56
3036.85 68
3036.97 77
3037.10 83
3037.23 86
3037.35 87
3037.48 86
3037.61 85
3037.73 83
3037.86 80
3037.99 77
3038.11 72
3038.24 67
3038.37 61
3038.49 55
3038.62 49
3038.74 45
3038.87 41
3039.00 38
3039.12 35
3039.25 31
3039.38 26
3039.50 19
3039.63 11
3039.76 3
3039.88 0
3040.01 0
3040.14 0
3040.26 0
3040.39 0
3040.51 0
3040.64 0
3040.77 0
3040.89 5
3041.02 11
3041.15 17
3041.27 22
3041.40 26
3041.53 30
3041.65 34
3041.78 39
3041.91 44
3042.03 50
3042.16 57
3042.29 63
3042.41 69
3042.54 72
3042.67 71
3042.79 67
3042.92 60
3043.04 50
3043.17 40
3043.30 29
3043.42 21
3043.55 15
3043.68 13
3043.80 14
3043.93 18
3044.06 23
3044.18 29
3044.31 35
3044.44 42
3044.56 47
3044.69 53
3044.82 58
3044.94 63
3045.07 69
3045.20 74
3045.32 78
3045.45 82
3045.58 84
3045.70 86
3045.83 87
3045.96 87
3046.08 86
3046.21 85
3046.34 83
3046.46 81
3046.59 78
3046.71 75
3046.84 73
3046.97 72
3047.09 71
3047.22 71
3047.35 72
3047.47 73
3047.60 73
3047.73 73
3047.85 72
3047.98 70
3048.11 69
3048.23 69
3048.36 70
3048.49 72
3048.61 76
3048.74 80
3048.87 85
3048.99 89
3049.12 93
3049.25 96
3049.37 99
3049.50 102
3049.63 108
3049.75 114
3049.88 121
3050.01 129
3050.13 136
3050.26 141
3050.39 144
3050.51 145
3050.64 143
3050.77 140
3050.89 136
3051.02 132
3051.15 129
3051.27 129
3051.40 132
3051.53 137
3051.65 144
3051.78 153
3051.91 161
3052.03 168
3052.16 173
3052.29 176
3052.41 178
3052.54 179
3052.67 180
3052.79 180
3052.92 179
3053.05 176
3053.17 171
3053.30 162
3053.43 151
3053.56 139
3053.68 127
3053.81 118
3053.94 113
3054.06 114
3054.19 120
3054.32 129
3054.44 139
3054.57 148
3054.70 154
3054.82 155
3054.95 154
3055.08 149
3055.20 144
3055.33 140
3055.46 137
3055.58 136
3055.71 137
3055.84 139
3055.96 141
3056.09 143
3056.22 143
3056.34 142
3056.47 139
3056.60 135
3056.72 130
3056.85 124
3056.98 118
3057.10 112
3057.23 106
3057.36 99
3057.49 91
3057.61 83
3057.74 76
3057.87 70
3057.99 65
3058.12 64
3058.25 65
3058.37 69
3058.50 76
3058.63 82
3058.75 89
3058.88 93
3059.01 95
3059.13 94
3059.26 91
3059.39 86
3059.51 80
3059.64 75
3059.77 70
3059.90 66
3060.02 64
3060.15 63
3060.28 62
3060.40 62
3060.53 62
3060.66 61
3060.78 60
3060.91 56
3061.04 52
3061.16 47
3061.29 42
3061.42 39
3061.54 38
3061.67 39
3061.80 43
3061.93 49
3062.05 56
3062.18 63
3062.31 68
3062.43 72
3062.56 74
3062.69 75
3062.81 75
3062.94 74
3063.07 73
3063.19 73
3063.32 72
3063.45 71
3063.58 69
3063.70 65
3063.83 61
3063.96 55
3064.08 50
3064.21 45
3064.34 41
3064.46 37
3064.59 35
3064.72 33
3064.85 31
3064.97 31
3065.10 31
3065.23 33
3065.35 35
3065.48 38
3065.61 42
3065.73 45
3065.86 48
3065.99 51
3066.12 55
3066.24 60
3066.37 65
3066.50 73
3066.62 81
3066.75 90
3066.88 97
3067.00 103
3067.13 106
3067.26 107
3067.39 106
3067.51 103
3067.64 99
3067.77 95
3067.89 90
3068.02 85
3068.15 80
3068.27 76
3068.40 71
3068.53 68
3068.66 66
3068.78 66
3068.91 67
3069.04 70
3069.16 72
3069.29 74
3069.42 74
3069.55 73
3069.67 71
3069.80 68
3069.93 66
3070.05 63
3070.18 61
3070.31 59
3070.43 56
3070.56 52
3070.69 49
3070.82 45
3070.94 43
3071.07 43
3071.20 46
3071.32 51
3071.45 59
3071.58 69
3071.71 81
3071.83 93
3071.96 105
3072.09 115
3072.21 122
3072.34 126
3072.47 126
3072.60 122
3072.72 115
3072.85 106
3072.98 95
3073.10 84
3073.23 74
3073.36 66
3073.49 60
3073.61 57
3073.74 56
3073.87 56
3073.99 57
3074.12 60
3074.25 62
3074.38 66
3074.50 69
3074.63 73
3074.76 77
3074.88 80
3075.01 82
3075.14 83
3075.27 83
3075.39 80
3075.52 76
3075.65 72
3075.78 66
3075.90 62
3076.03 59
3076.16 58
3076.28 60
3076.41 64
3076.54 70
3076.67 76
3076.79 82
3076.92 85
3077.05 86
3077.17 84
3077.30 80
3077.43 76
3077.56 73
3077.68 74
3077.81 79
3077.94 89
3078.07 102
3078.19 117
3078.32 131
3078.45 141
3078.57 149
3078.70 152
3078.83 152
3078.96 150
3079.08 147
3079.21 145
3079.34 143
3079.46 142
3079.59 140
3079.72 140
3079.85 138
3079.97 137
3080.10 136
3080.23 134
3080.36 132
3080.48 129
3080.61 125
3080.74 120
3080.87 114
3080.99 108
3081.12 102
3081.25 97
3081.37 93
3081.50 91
3081.63 89
3081.76 90
3081.88 90
3082.01 91
3082.14 91
3082.27 91
3082.39 90
3082.52 90
3082.65 90
3082.78 92
3082.90 96
3083.03 101
3083.16 108
3083.28 115
3083.41 121
3083.54 127
3083.67 133
3083.79 138
3083.92 142
3084.05 146
3084.18 149
3084.30 151
3084.43 150
3084.56 145
3084.69 139
3084.81 131
3084.94 122
3085.07 115
3085.20 108
3085.32 104
3085.45 101
3085.58 99
3085.70 98
3085.83 96
3085.96 94
3086.09 92
3086.21 89
3086.34 87
3086.47 86
3086.60 85
3086.72 86
3086.85 87
3086.98 90
3087.11 93
3087.23 98
3087.36 103
3087.49 107
3087.62 110
3087.74 111
3087.87 110
3088.00 105
3088.13 98
3088.25 89
3088.38 78
3088.51 68
3088.64 59
3088.76 51
3088.89 45
3089.02 43
3089.15 44
3089.27 47
3089.40 52
3089.53 58
3089.66 63
3089.78 66
3089.91 66
3090.04 63
3090.17 57
3090.29 50
3090.42 42
3090.55 35
3090.68 30
3090.80 27
3090.93 27
3091.06 29
3091.19 31
3091.31 33
3091.44 34
3091.57 34
3091.70 33
3091.82 30
3091.95 27
3092.08 24
3092.21 20
3092.33 16
3092.46 12
3092.59 8
3092.72 3
3092.84 0
3092.97 0
3093.10 0
3093.23 0
3093.35 0
3093.48 0
3093.61 0
3093.74 0
3093.86 4
3093.99 15
3094.12 27
3094.25 40
3094.37 51
3094.50 60
3094.63 67
3094.76 72
3094.88 74
3095.01 74
3095.14 72
3095.27 69
3095.40 65
3095.52 60
3095.65 56
3095.78 53
3095.91 52
3096.03 53
3096.16 56
3096.29 61
3096.42 68
3096.54 75
3096.67 81
3096.80 85
3096.93 88
3097.05 87
3097.18 85
3097.31 80
3097.44 74
3097.56 69
3097.69 64
3097.82 62
3097.95 63
3098.08 68
3098.20 75
3098.33 85
3098.46 96
3098.59 106
3098.71 115
3098.84 121
3098.97 124
3099.10 124
3099.22 122
3099.35 120
3099.48 117
3099.61 115
3099.74 114
3099.86 115
3099.99 117
3100.12 121
3100.25 125
3100.37 130
3100.50 134
3100.63 138
3100.76 141
3100.88 141
3101.01 138
3101.14 132
3101.27 124
3101.40 114
3101.52 104
3101.65 94
3101.78 85
3101.91 78
3102.03 71
3102.16 65
3102.29 59
3102.42 53
3102.55 47
3102.67 43
3102.80 39
3102.93 37
3103.06 37
3103.18 37
3103.31 36
3103.44 35
3103.57 32
3103.70 29
3103.82 26
3103.95 24
3104.08 23
3104.21 23
3104.33 26
3104.46 30
3104.59 35
3104.72 41
3104.85 47
3104.97 53
3105.10 58
3105.23 61
3105.36 61
3105.48 60
3105.61 56
3105.74 53
3105.87 49
3106.00 48
3106.12 48
3106.25 51
3106.38 55
3106.51 61
3106.63 67
3106.76 74
3106.89 81
3107.02 89
3107.15 96
3107.27 102
3107.40 107
3107.53 108
3107.66 107
3107.79 101
3107.91 93
3108.04 83
3108.17 73
3108.30 65
3108.42 60
3108.55 58
3108.68 58
3108.81 60
3108.94 62
3109.06 63
3109.19 62
3109.32 59
3109.45 55
3109.58 52
3109.70 49
3109.83 48
3109.96 48
3110.09 49
3110.22 50
3110.34 50
3110.47 50
3110.60 48
3110.73 47
3110.85 45
3110.98 43
3111.11 42
3111.24 41
3111.37 41
3111.49 40
3111.62 40
3111.75 40
3111.88 41
3112.01 41
3112.13 42
3112.26 43
3112.39 42
3112.52 40
3112.65 36
3112.77 30
3112.90 23
3113.03 14
3113.16 5
3113.29 0
3113.41 0
3113.54 0
3113.67 0
3113.80 0
3113.93 0
3114.05 0
3114.18 0
3114.31 1
3114.44 4
3114.57 8
3114.69 11
3114.82 16
3114.95 22
3115.08 29
3115.21 36
3115.33 44
3115.46 52
3115.59 60
3115.72 69
3115.85 79
3115.97 89
3116.10 98
3116.23 106
3116.36 112
3116.49 117
3116.61 122
3116.74 128
3116.87 136
3117.00 147
3117.13 161
3117.25 175
3117.38 189
3117.51 202
3117.64 211
3117.77 218
3117.89 223
3118.02 227
3118.15 230
3118.28 233
3118.41 236
3118.54 238
3118.66 239
3118.79 239
3118.92 239
3119.05 238
3119.18 237
3119.30 237
3119.43 237
3119.56 237
3119.69 236
3119.82 234
3119.94 232
3120.07 229
3120.20 227
3120.33 225
3120.46 225
3120.58 226
3120.71 227
3120.84 227
3120.97 226
3121.10 223
3121.23 217
3121.35 208
3121.48 197
3121.61 186
3121.74 177
3121.87 170
3121.99 166
3122.12 167
3122.25 170
3122.38 175
3122.51 179
3122.64 182
3122.76 183
3122.89 180
3123.02 175
3123.15 167
3123.28 158
3123.40 148
3123.53 138
3123.66 129
3123.79 120
3123.92 112
3124.05 104
3124.17 97
3124.30 90
3124.43 82
3124.56 74
3124.69 66
3124.81 58
3124.94 51
3125.07 45
3125.20 42
3125.33 43
3125.46 48
3125.58 56
3125.71 65
3125.84 75
3125.97 82
3126.10 86
3126.22 86
3126.35 83
3126.48 78
3126.61 73
3126.74 68
3126.87 66
3126.99 65
3127.12 64
3127.25 63
3127.38 61
3127.51 56
3127.64 51
3127.76 47
3127.89 45
3128.02 47
3128.15 53
3128.28 62
3128.41 72
3128.53 82
3128.66 89
3128.79 91
3128.92 89
3129.05 83
3129.17 75
3129.30 65
3129.43 56
3129.56 49
3129.69 43
3129.82 39
3129.94 36
3130.07 34
3130.20 33
3130.33 32
3130.46 31
3130.59 28
3130.71 24
3130.84 19
3130.97 11
3131.10 4
3131.23 0
3131.36 0
3131.48 0
3131.61 0
3131.74 0
3131.87 4
3132.00 14
3132.13 22
3132.25 29
3132.38 33
3132.51 34
3132.64 33
3132.77 30
3132.90 25
3133.03 19
3133.15 13
3133.28 7
3133.41 1
3133.54 0
3133.67 0
3133.80 0
3133.92 0
3134.05 0
3134.18 0
3134.31 0
3134.44 0
3134.57 0
3134.69 5
3134.82 10
3134.95 17
3135.08 24
3135.21 31
3135.34 35
3135.46 37
3135.59 36
3135.72 33
3135.85 28
3135.98 23
3136.11 21
3136.24 21
3136.36 25
3136.49 31
3136.62 39
3136.75 47
3136.88 52
3137.01 55
3137.13 55
3137.26 51
3137.39 46
3137.52 41
3137.65 36
3137.78 32
3137.91 29
3138.03 27
3138.16 26
3138.29 26
3138.42 25
3138.55 25
3138.68 25
3138.80 26
3138.93 27
3139.06 29
3139.19 31
3139.32 34
3139.45 37
3139.58 39
3139.70 39
3139.83 36
3139.96 32
3140.09 27
3140.22 24
3140.35 22
3140.48 24
3140.60 30
3140.73 37
3140.86 44
3140.99 49
3141.12 51
3141.25 50
3141.38 45
3141.50 39
3141.63 34
3141.76 32
3141.89 34
3142.02 40
3142.15 50
3142.28 62
3142.40 75
3142.53 85
3142.66 93
3142.79 97
3142.92 97
3143.05 95
3143.18 92
3143.30 89
3143.43 88
3143.56 89
3143.69 92
3143.82 96
3143.95 100
3144.08 103
3144.20 104
3144.33 104
3144.46 103
3144.59 102
3144.72 102
3144.85 103
3144.98 105
3145.10 107
3145.23 108
3145.36 108
3145.49 107
3145.62 104
3145.75 100
3145.88 97
3146.00 95
3146.13 96
3146.26 99
3146.39 105
3146.52 113
3146.65 124
3146.78 136
3146.91 146
3147.03 156
3147.16 163
3147.29 168
3147.42 170
3147.55 171
3147.68 171
3147.81 170
3147.93 168
3148.06 166
3148.19 164
3148.32 160
3148.45 157
3148.58 154
3148.71 151
3148.84 148
3148.96 144
3149.09 139
3149.22 132
3149.35 124
3149.48 114
3149.61 103
3149.74 93
3149.87 85
3149.99 77
3150.12 71
3150.25 66
3150.38 61
3150.51 56
3150.64 52
3150.77 49
3150.90 46
3151.02 46
3151.15 48
3151.28 54
3151.41 62
3151.54 73
3151.67 86
3151.80 99
3151.93 112
3152.05 122
3152.18 130
3152.31 134
3152.44 136
3152.57 137
3152.70 136
3152.83 135
3152.96 133
3153.08 130
3153.21 125
3153.34 119
3153.47 110
3153.60 99
3153.73 88
3153.86 78
3153.99 69
3154.11 63
3154.24 58
3154.37 55
3154.50 52
3154.63 50
3154.76 48
3154.89 46
3155.02 45
3155.15 46
3155.27 49
3155.40 55
3155.53 65
3155.66 76
3155.79 89
3155.92 102
3156.05 113
3156.18 122
3156.30 128
3156.43 130
3156.56 130
3156.69 128
3156.82 127
3156.95 128
3157.08 133
3157.21 142
3157.34 154
3157.46 168
3157.59 183
3157.72 195
3157.85 204
3157.98 208
3158.11 208
3158.24 206
3158.37 201
3158.50 197
3158.62 194
3158.75 193
3158.88 193
3159.01 196
3159.14 202
3159.27 209
3159.40 218
3159.53 229
3159.66 239
3159.79 249
3159.91 258
3160.04 264
3160.17 270
3160.30 276
3160.43 284
3160.56 297
3160.69 317
3160.82 344
3160.95 378
3161.07 416
3161.20 457
3161.33 499
3161.46 541
3161.59 582
3161.72 625
3161.85 670
3161.98 719
3162.11 773
3162.24 831
3162.36 893
3162.49 957
3162.62 1022
3162.75 1087
3162.88 1152
3163.01 1219
3163.14 1289
3163.27 1361
3163.40 1437
3163.53 1515
3163.65 1592
3163.78 1666
3163.91 1733
3164.04 1791
3164.17 1841
3164.30 1882
3164.43 1918
3164.56 1948
3164.69 1975
3164.82 2001
3164.94 2025
3165.07 2045
3165.20 2061
3165.33 2072
3165.46 2078
3165.59 2078
3165.72 2074
3165.85 2067
3165.98 2061
3166.11 2055
3166.23 2051
3166.36 2046
3166.49 2040
3166.62 2028
3166.75 2007
3166.88 1977
3167.01 1937
3167.14 1887
3167.27 1830
3167.40 1770
3167.53 1710
3167.65 1653
3167.78 1600
3167.91 1552
3168.04 1509
3168.17 1469
3168.30 1433
3168.43 1397
3168.56 1361
3168.69 1326
3168.82 1289
3168.95 1251
3169.07 1211
3169.20 1170
3169.33 1127
3169.46 1083
3169.59 1037
3169.72 991
3169.85 945
3169.98 899
3170.11 853
3170.24 807
3170.37 762
3170.50 718
3170.62 676
3170.75 637
3170.88 603
3171.01 573
3171.14 548
3171.27 527
3171.40 508
3171.53 491
3171.66 473
3171.79 456
3171.92 440
3172.04 425
3172.17 413
3172.30 403
3172.43 396
3172.56 391
3172.69 386
3172.82 380
3172.95 372
3173.08 361
3173.21 349
3173.34 336
3173.47 323
3173.60 311
3173.72 298
3173.85 285
3173.98 272
3174.11 258
3174.24 243
3174.37 229
3174.50 216
3174.63 207
3174.76 202
3174.89 201
3175.02 204
3175.15 208
3175.28 214
3175.40 219
3175.53 223
3175.66 224
3175.79 225
3175.92 224
3176.05 224
3176.18 225
3176.31 226
3176.44 227
3176.57 228
3176.70 226
3176.83 221
3176.96 213
3177.08 200
3177.21 184
3177.34 167
3177.47 150
3177.60 135
3177.73 122
3177.86 113
3177.99 106
3178.12 101
3178.25 97
3178.38 95
3178.51 93
3178.64 92
3178.77 91
3178.90 92
3179.02 94
3179.15 96
3179.28 97
3179.41 98
3179.54 97
3179.67 94
3179.80 89
3179.93 83
3180.06 76
3180.19 70
3180.32 65
3180.45 63
3180.58 62
3180.71 64
3180.84 65
3180.96 67
3181.09 67
3181.22 65
3181.35 62
3181.48 57
3181.61 52
3181.74 47
3181.87 44
3182.00 42
3182.13 42
3182.26 43
3182.39 46
3182.52 51
3182.65 55
3182.78 59
3182.91 63
3183.03 66
3183.16 69
3183.29 72
3183.42 75
3183.55 78
3183.68 80
3183.81 81
3183.94 81
3184.07 79
3184.20 77
3184.33 75
3184.46 72
3184.59 71
3184.72 69
3184.85 68
3184.98 66
3185.11 64
3185.23 60
3185.36 55
3185.49 51
3185.62 47
3185.75 43
3185.88 42
3186.01 42
3186.14 43
3186.27 46
3186.40 49
3186.53 53
3186.66 57
3186.79 61
3186.92 64
3187.05 66
3187.18 66
3187.31 65
3187.44 63
3187.57 60
3187.69 56
3187.82 53
3187.95 50
3188.08 46
3188.21 43
3188.34 38
3188.47 32
3188.60 25
3188.73 17
3188.86 9
3188.99 2
3189.12 0
3189.25 0
3189.38 0
3189.51 3
3189.64 10
3189.77 17
3189.90 25
3190.03 31
3190.16 38
3190.29 44
3190.41 50
3190.54 56
3190.67 62
3190.80 68
3190.93 73
3191.06 77
3191.19 80
3191.32 82
3191.45 81
3191.58 78
3191.71 73
3191.84 65
3191.97 56
3192.10 45
3192.23 35
3192.36 25
3192.49 17
3192.62 10
3192.75 4
3192.88 1
3193.01 0
3193.14 0
3193.27 0
3193.39 0
3193.52 0
3193.65 0
3193.78 0
3193.91 0
3194.04 0
3194.17 0
3194.30 2
3194.43 8
3194.56 15
3194.69 23
3194.82 31
3194.95 37
3195.08 41
3195.21 42
3195.34 41
3195.47 37
3195.60 34
3195.73 31
3195.86 29
3195.99 29
3196.12 31
3196.25 35
3196.38 40
3196.51 45
3196.64 52
3196.77 59
3196.90 67
3197.03 74
3197.15 79
3197.28 81
3197.41 81
3197.54 78
3197.67 72
3197.80 64
3197.93 56
3198.06 48
3198.19 42
3198.32 38
3198.45 35
3198.58 34
3198.71 34
3198.84 35
3198.97 36
3199.10 38
3199.23 41
3199.36 43
3199.49 46
3199.62 48
3199.75 50
3199.88 51
3200.01 52
3200.14 51
3200.27 50
3200.40 48
3200.53 45
3200.66 42
3200.79 39
3200.92 34
3201.05 30
3201.18 25
3201.31 21
3201.44 17
3201.57 14
3201.70 12
3201.83 12
3201.95 13
3202.08 14
3202.21 15
3202.34 16
3202.47 14
3202.60 11
3202.73 7
3202.86 2
3202.99 0
3203.12 0
3203.25 0
3203.38 0
3203.51 0
3203.64 0
3203.77 0
3203.90 0
3204.03 1
3204.16 5
3204.29 8
3204.42 12
3204.55 17
3204.68 22
3204.81 28
3204.94 35
3205.07 42
3205.20 49
3205.33 55
3205.46 61
3205.59 65
3205.72 69
3205.85 71
3205.98 72
3206.11 71
3206.24 68
3206.37 61
3206.50 52
3206.63 40
3206.76 27
3206.89 14
3207.02 3
3207.15 0
3207.28 0
3207.41 0
3207.54 0
3207.67 2
3207.80 8
3207.93 14
3208.06 19
3208.19 22
3208.32 24
3208.45 25
3208.58 27
3208.71 30
3208.84 34
3208.97 39
3209.10 46
3209.23 54
3209.36 62
3209.49 71
3209.62 79
3209.75 86
3209.88 90
3210.01 93
3210.14 93
3210.27 91
3210.40 87
3210.53 84
3210.66 81
3210.79 79
3210.92 81
3211.05 85
3211.18 93
3211.31 103
3211.44 115
3211.57 128
3211.70 141
3211.83 152
3211.96 160
3212.09 165
3212.22 166
3212.35 164
3212.48 160
3212.61 155
3212.74 150
3212.87 146
3213.00 143
3213.13 141
3213.26 141
3213.39 142
3213.52 145
3213.65 150
3213.78 158
3213.91 167
3214.04 177
3214.17 189
3214.30 201
3214.43 213
3214.56 224
3214.69 234
3214.82 243
3214.95 250
3215.08 256
3215.21 260
3215.34 263
3215.47 265
3215.60 266
3215.73 266
3215.86 266
3215.99 265
3216.12 264
3216.25 262
3216.38 260
3216.51 256
3216.64 252
3216.77 246
3216.90 240
3217.03 233
3217.16 225
3217.29 217
3217.42 208
3217.55 199
3217.68 190
3217.81 182
3217.94 176
3218.07 173
3218.20 172
3218.33 173
3218.46 175
3218.59 177
3218.72 177
3218.85 174
3218.98 168
3219.11 158
3219.24 146
3219.37 132
3219.50 118
3219.63 104
3219.76 91
3219.89 79
3220.02 67
3220.15 57
3220.28 48
3220.41 39
3220.54 32
3220.67 27
3220.80 24
3220.93 23
3221.06 25
3221.19 29
3221.32 34
3221.45 41
3221.58 47
3221.71 54
3221.84 61
3221.97 68
3222.10 75
3222.23 81
3222.36 86
3222.49 89
3222.62 90
3222.75 87
3222.88 83
3223.01 76
3223.14 68
3223.27 59
3223.41 51
3223.54 43
3223.67 36
3223.80 31
3223.93 28
3224.06 24
3224.19 21
3224.32 17
3224.45 13
3224.58 9
3224.71 6
3224.84 5
3224.97 8
3225.10 15
3225.23 23
3225.36 33
3225.49 41
3225.62 47
3225.75 50
3225.88 49
3226.01 48
3226.14 46
3226.27 45
3226.40 46
3226.53 48
3226.66 51
3226.79 53
3226.92 53
3227.05 53
3227.18 51
3227.31 49
3227.44 48
3227.57 49
3227.70 51
3227.83 56
3227.96 61
3228.09 65
3228.23 68
3228.36 68
3228.49 66
3228.62 63
3228.75 60
3228.88 57
3229.01 56
3229.14 57
3229.27 60
3229.40 63
3229.53 66
3229.66 69
3229.79 73
3229.92 77
3230.05 82
3230.18 88
3230.31 95
3230.44 101
3230.57 105
3230.70 105
3230.83 103
3230.96 97
3231.09 89
3231.22 81
3231.35 73
3231.48 69
3231.61 67
3231.74 67
3231.87 68
3232.01 70
3232.14 70
3232.27 67
3232.40 62
3232.53 53
3232.66 43
3232.79 31
3232.92 21
3233.05 13
3233.18 8
3233.31 7
3233.44 10
3233.57 16
3233.70 23
3233.83 30
3233.96 36
3234.09 41
3234.22 44
3234.35 46
3234.48 49
3234.61 53
3234.74 59
3234.87 67
3235.01 76
3235.14 85
3235.27 92
3235.40 99
3235.53 103
3235.66 105
3235.79 104
3235.92 102
3236.05 97
3236.18 90
3236.31 80
3236.44 69
3236.57 56
3236.70 43
3236.83 31
3236.96 21
3237.09 14
3237.22 8
3237.35 5
3237.48 3
3237.61 2
3237.75 1
3237.88 2
3238.01 4
3238.14 7
3238.27 11
3238.40 16
3238.53 21
3238.66 26
3238.79 29
3238.92 31
3239.05 31
3239.18 31
3239.31 29
3239.44 26
3239.57 23
3239.70 20
3239.83 18
3239.96 17
3240.09 18
3240.23 20
3240.36 24
3240.49 29
3240.62 33
3240.75 36
3240.88 36
3241.01 34
3241.14 30
3241.27 24
3241.40 19
3241.53 15
3241.66 14
3241.79 16
3241.92 20
3242.05 26
3242.18 33
3242.31 40
3242.45 45
3242.58 50
3242.71 52
3242.84 53
3242.97 52
3243.10 50
3243.23 46
3243.36 41
3243.49 36
3243.62 30
3243.75 25
3243.88 21
3244.01 17
3244.14 15
3244.27 13
3244.40 11
3244.54 10
3244.67 7
3244.80 4
3244.93 0
3245.06 0
3245.19 0
3245.32 0
3245.45 0
3245.58 0
3245.71 0
3245.84 2
3245.97 17
3246.10 35
3246.23 53
3246.36 72
3246.50 90
3246.63 107
3246.76 122
3246.89 137
3247.02 152
3247.15 166
3247.28 180
3247.41 194
3247.54 207
3247.67 219
3247.80 231
3247.93 243
3248.06 255
3248.19 267
3248.32 279
3248.46 292
3248.59 305
3248.72 320
3248.85 338
3248.98 358
3249.11 382
3249.24 408
3249.37 437
3249.50 467
3249.63 496
3249.76 525
3249.89 552
3250.02 576
3250.16 597
3250.29 616
3250.42 631
3250.55 644
3250.68 654
3250.81 660
3250.94 665
3251.07 669
3251.20 672
3251.33 677
3251.46 684
3251.59 692
3251.72 703
3251.86 715
3251.99 726
3252.12 734
3252.25 740
3252.38 742
3252.51 740
3252.64 732
3252.77 721
3252.90 706
3253.03 688
3253.16 668
3253.29 647
3253.42 627
3253.56 609
3253.69 594
3253.82 583
3253.95 575
3254.08 568
3254.21 562
3254.34 555
3254.47 546
3254.60 534
3254.73 519
3254.86 503
3255.00 486
3255.13 471
3255.26 458
3255.39 449
3255.52 443
3255.65 440
3255.78 441
3255.91 442
3256.04 444
3256.17 444
3256.30 442
3256.43 436
3256.57 427
3256.70 416
3256.83 402
3256.96 386
3257.09 370
3257.22 354
3257.35 339
3257.48 326
3257.61 315
3257.74 306
3257.87 298
3258.01 291
3258.14 282
3258.27 273
3258.40 262
3258.53 249
3258.66 235
3258.79 222
3258.92 211
3259.05 204
3259.18 201
3259.31 202
3259.45 207
3259.58 216
3259.71 226
3259.84 236
3259.97 242
3260.10 244
3260.23 242
3260.36 235
3260.49 226
3260.62 218
3260.76 213
3260.89 213
3261.02 217
3261.15 225
3261.28 235
3261.41 245
3261.54 253
3261.67 259
3261.80 262
3261.93 264
3262.07 264
3262.20 264
3262.33 265
3262.46 266
3262.59 269
3262.72 272
3262.85 277
3262.98 283
3263.11 291
3263.24 300
3263.38 309
3263.51 319
3263.64 328
3263.77 337
3263.90 344
3264.03 351
3264.16 359
3264.29 368
3264.42 379
3264.55 392
3264.69 408
3264.82 426
3264.95 448
3265.08 474
3265.21 504
3265.34 538
3265.47 577
3265.60 619
3265.73 665
3265.87 711
3266.00 758
3266.13 807
3266.26 858
3266.39 912
3266.52 970
3266.65 1032
3266.78 1098
3266.91 1165
3267.04 1233
3267.18 1301
3267.31 1368
3267.44 1436
3267.57 1505
3267.70 1575
3267.83 1645
3267.96 1713
3268.09 1777
3268.22 1833
3268.36 1880
3268.49 1918
3268.62 1947
3268.75 1972
3268.88 1994
3269.01 2016
3269.14 2038
3269.27 2060
3269.40 2080
3269.54 2096
3269.67 2106
3269.80 2110
3269.93 2109
3270.06 2101
3270.19 2089
3270.32 2072
3270.45 2053
3270.59 2030
3270.72 2005
3270.85 1980
3270.98 1956
3271.11 1934
3271.24 1916
3271.37 1901
3271.50 1888
3271.63 1876
3271.77 1862
3271.90 1844
3272.03 1822
3272.16 1793
3272.29 1761
3272.42 1726
3272.55 1688
3272.68 1648
3272.82 1606
3272.95 1562
3273.08 1516
3273.21 1466
3273.34 1412
3273.47 1355
3273.60 1296
3273.73 1237
3273.87 1179
3274.00 1125
3274.13 1076
3274.26 1033
3274.39 995
3274.52 962
3274.65 931
3274.78 902
3274.92 872
3275.05 840
3275.18 805
3275.31 769
3275.44 730
3275.57 691
3275.70 652
3275.83 615
3275.97 579
3276.10 546
3276.23 517
3276.36 491
3276.49 469
3276.62 451
3276.75 435
3276.88 421
3277.02 409
3277.15 398
3277.28 389
3277.41 380
3277.54 371
3277.67 364
3277.80 356
3277.93 349
3278.07 340
3278.20 331
3278.33 319
3278.46 306
3278.59 291
3278.72 275
3278.85 259
3278.99 245
3279.12 233
3279.25 223
3279.38 218
3279.51 215
3279.64 214
3279.77 215
3279.90 216
3280.04 215
3280.17 212
3280.30 207
3280.43 200
3280.56 192
3280.69 184
3280.82 177
3280.96 172
3281.09 170
3281.22 169
3281.35 169
3281.48 171
3281.61 172
3281.74 175
3281.88 178
3282.01 182
3282.14 186
3282.27 191
3282.40 194
3282.53 196
3282.66 195
3282.80 191
3282.93 185
3283.06 177
3283.19 169
3283.32 161
3283.45 154
3283.58 148
3283.72 144
3283.85 140
3283.98 139
3284.11 138
3284.24 138
3284.37 139
3284.50 139
3284.64 137
3284.77 132
3284.90 124
3285.03 114
3285.16 102
3285.29 90
3285.42 80
3285.56 73
3285.69 70
3285.82 70
3285.95 71
3286.08 73
3286.21 74
3286.34 75
3286.48 76
3286.61 77
3286.74 81
3286.87 87
3287.00 95
3287.13 104
3287.26 112
3287.40 118
3287.53 119
3287.66 116
3287.79 107
3287.92 95
3288.05 80
3288.19 63
3288.32 46
3288.45 30
3288.58 16
3288.71 4
3288.84 0
3288.97 0
3289.11 0
3289.24 0
3289.37 0
3289.50 0
3289.63 0
3289.76 0
3289.90 0
3290.03 3
3290.16 11
3290.29 21
3290.42 30
3290.55 37
3290.68 43
3290.82 45
3290.95 45
3291.08 43
3291.21 41
3291.34 39
3291.47 37
3291.61 37
3291.74 37
3291.87 37
3292.00 37
3292.13 36
3292.26 34
3292.40 31
3292.53 27
3292.66 24
3292.79 20
3292.92 17
3293.05 14
3293.19 13
3293.32 12
3293.45 14
3293.58 16
3293.71 20
3293.84 23
3293.97 24
3294.11 24
3294.24 22
3294.37 18
3294.50 12
3294.63 7
3294.76 3
3294.90 0
3295.03 0
3295.16 1
3295.29 3
3295.42 6
3295.55 8
3295.69 9
3295.82 10
3295.95 10
3296.08 9
3296.21 9
3296.34 10
3296.48 11
3296.61 12
3296.74 13
3296.87 13
3297.00 13
3297.13 12
3297.27 10
3297.40 9
3297.53 9
3297.66 11
3297.79 16
3297.93 22
3298.06 29
3298.19 36
3298.32 41
3298.45 44
3298.58 43
3298.72 39
3298.85 33
3298.98 26
3299.11 20
3299.24 15
3299.37 13
3299.51 14
3299.64 18
3299.77 23
3299.90 29
3300.03 35
3300.16 40
3300.30 43
3300.43 45
3300.56 47
3300.69 48
3300.82 49
3300.96 49
3301.09 47
3301.22 44
3301.35 40
3301.48 36
3301.61 33
3301.75 31
3301.88 32
3302.01 33
3302.14 34
3302.27 34
3302.41 32
3302.54 30
3302.67 28
3302.80 27
3302.93 29
3303.06 33
3303.20 40
3303.33 49
3303.46 57
3303.59 64
3303.72 69
3303.86 72
3303.99 73
3304.12 74
3304.25 75
3304.38 77
3304.51 80
3304.65 84
3304.78 88
3304.91 93
3305.04 98
3305.17 104
3305.31 112
3305.44 119
3305.57 125
3305.70 129
3305.83 130
3305.96 127
3306.10 120
3306.23 110
3306.36 99
3306.49 88
3306.62 80
3306.76 73
3306.89 69
3307.02 67
3307.15 65
3307.28 63
3307.42 60
3307.55 56
3307.68 51
3307.81 47
3307.94 44
3308.08 44
3308.21 46
3308.34 52
3308.47 59
3308.60 66
3308.73 73
3308.87 78
3309.00 80
3309.13 80
3309.26 77
3309.39 73
3309.53 68
3309.66 62
3309.79 56
3309.92 49
3310.05 43
3310.19 36
3310.32 30
3310.45 26
3310.58 24
3310.71 24
3310.85 25
3310.98 28
3311.11 32
3311.24 35
3311.37 38
3311.51 40
3311.64 40
3311.77 41
3311.90 41
3312.03 42
3312.17 44
3312.30 46
3312.43 49
3312.56 52
3312.69 54
3312.83 56
3312.96 55
3313.09 53
3313.22 50
3313.35 46
3313.49 42
3313.62 39
3313.75 36
3313.88 36
3314.01 37
3314.15 40
3314.28 44
3314.41 48
3314.54 50
3314.67 51
3314.81 50
3314.94 47
3315.07 43
3315.20 38
3315.33 32
3315.47 27
3315.60 21
3315.73 15
3315.86 8
3315.99 0
3316.13 0
3316.26 0
3316.39 0
3316.52 0
3316.66 0
3316.79 0
3316.92 0
3317.05 2
3317.18 12
3317.32 20
3317.45 27
3317.58 32
3317.71 36
3317.84 38
3317.98 39
3318.11 39
3318.24 38
3318.37 36
3318.50 32
3318.64 28
3318.77 23
3318.90 19
3319.03 16
3319.17 15
3319.30 15
3319.43 17
3319.56 19
3319.69 23
3319.83 26
3319.96 29
3320.09 31
3320.22 32
3320.35 31
3320.49 29
3320.62 24
3320.75 18
3320.88 9
3321.02 1
3321.15 0
3321.28 0
3321.41 0
3321.54 0
3321.68 3
3321.81 15
3321.94 28
3322.07 42
3322.21 55
3322.34 67
3322.47 76
3322.60 84
3322.73 89
3322.87 92
3323.00 93
3323.13 92
3323.26 88
3323.40 84
3323.53 78
3323.66 73
3323.79 67
3323.92 61
3324.06 57
3324.19 52
3324.32 49
3324.45 46
3324.59 44
3324.72 42
3324.85 42
3324.98 44
3325.11 48
3325.25 55
3325.38 63
3325.51 74
3325.64 85
3325.78 98
3325.91 110
3326.04 122
3326.17 133
3326.30 143
3326.44 153
3326.57 162
3326.70 170
3326.83 179
3326.97 187
3327.10 197
3327.23 207
3327.36 219
3327.50 231
3327.63 242
3327.76 251
3327.89 258
3328.02 262
3328.16 262
3328.29 262
3328.42 261
3328.55 261
3328.69 263
3328.82 267
3328.95 273
3329.08 279
3329.22 284
3329.35 286
3329.48 285
3329.61 279
3329.74 270
3329.88 259
3330.01 247
3330.14 236
3330.27 225
3330.41 215
3330.54 205
3330.67 196
3330.80 186
3330.94 176
3331.07 168
3331.20 163
3331.33 161
3331.47 164
3331.60 170
3331.73 179
3331.86 187
3332.00 194
3332.13 197
3332.26 195
3332.39 190
3332.52 182
3332.66 174
3332.79 165
3332.92 158
3333.05 153
3333.19 148
3333.32 143
3333.45 136
3333.58 127
3333.72 116
3333.85 102
3333.98 87
3334.11 72
3334.25 60
3334.38 51
3334.51 47
3334.64 48
3334.78 52
3334.91 59
3335.04 65
3335.17 70
3335.31 73
3335.44 73
3335.57 71
3335.70 66
3335.84 61
3335.97 57
3336.10 53
3336.23 50
3336.37 48
3336.50 47
3336.63 46
3336.76 47
3336.90 50
3337.03 55
3337.16 62
3337.29 71
3337.43 81
3337.56 91
3337.69 98
3337.82 102
3337.96 101
3338.09 96
3338.22 88
3338.35 79
3338.49 70
3338.62 64
3338.75 60
3338.88 59
3339.02 59
3339.15 60
3339.28 59
3339.41 57
3339.55 54
3339.68 49
3339.81 43
3339.94 38
3340.08 33
3340.21 31
3340.34 31
3340.47 34
3340.61 40
3340.74 48
3340.87 58
3341.00 67
3341.14 75
3341.27 81
3341.40 85
3341.53 87
3341.67 89
3341.80 91
3341.93 94
3342.06 96
3342.20 99
3342.33 101
3342.46 102
3342.60 100
3342.73 96
3342.86 90
3342.99 82
3343.13 73
3343.26 64
3343.39 57
3343.52 51
3343.66 48
3343.79 47
3343.92 46
3344.05 45
3344.19 44
3344.32 41
3344.45 37
3344.58 33
3344.72 30
3344.85 30
3344.98 31
3345.12 36
3345.25 42
3345.38 50
3345.51 59
3345.65 68
3345.78 75
3345.91 80
3346.04 81
3346.18 78
3346.31 71
3346.44 61
3346.57 48
3346.71 35
3346.84 23
3346.97 13
3347.11 8
3347.24 7
3347.37 9
3347.50 13
3347.64 19
3347.77 25
3347.90 29
3348.03 32
3348.17 33
3348.30 33
3348.43 31
3348.56 27
3348.70 24
3348.83 20
3348.96 16
3349.10 12
3349.23 9
3349.36 5
3349.49 2
3349.63 0
3349.76 0
3349.89 0
3350.03 0
3350.16 0
3350.29 0
3350.42 1
3350.56 2
3350.69 2
3350.82 2
3350.95 1
3351.09 1
3351.22 2
3351.35 5
3351.49 10
3351.62 16
3351.75 22
3351.88 27
3352.02 29
3352.15 30
3352.28 28
3352.41 24
3352.55 20
3352.68 17
3352.81 14
3352.95 13
3353.08 12
3353.21 13
3353.34 14
3353.48 15
3353.61 15
3353.74 15
3353.88 15
3354.01 15
3354.14 16
3354.27 18
3354.41 21
3354.54 25
3354.67 30
3354.81 36
3354.94 42
3355.07 46
3355.20 49
3355.34 50
3355.47 50
3355.60 47
3355.74 44
3355.87 40
3356.00 38
3356.13 38
3356.27 40
3356.40 44
3356.53 50
3356.67 57
3356.80 65
3356.93 72
3357.06 77
3357.20 80
3357.33 79
3357.46 76
3357.60 69
3357.73 60
3357.86 51
3357.99 43
3358.13 38
3358.26 37
3358.39 41
3358.53 49
3358.66 59
3358.79 69
3358.93 78
3359.06 84
3359.19 86
3359.32 86
3359.46 85
3359.59 83
3359.72 83
3359.86 84
3359.99 87
3360.12 91
3360.25 93
3360.39 94
3360.52 93
3360.65 89
3360.79 82
3360.92 76
3361.05 69
3361.19 63
3361.32 59
3361.45 55
3361.58 50
3361.72 45
3361.85 39
3361.98 32
3362.12 25
3362.25 17
3362.38 11
3362.52 5
3362.65 0
3362.78 0
3362.91 0
3363.05 0
3363.18 0
3363.31 2
3363.45 7
3363.58 13
3363.71 18
3363.85 22
3363.98 24
3364.11 23
3364.24 19
3364.38 14
3364.51 8
3364.64 4
3364.78 1
3364.91 0
3365.04 1
3365.18 3
3365.31 5
3365.44 6
3365.57 6
3365.71 5
3365.84 4
3365.97 3
3366.11 4
3366.24 5
3366.37 7
3366.51 8
3366.64 8
3366.77 7
3366.91 3
3367.04 0
3367.17 0
3367.30 0
3367.44 0
3367.57 0
3367.70 0
3367.84 0
3367.97 3
3368.10 12
3368.24 23
3368.37 37
3368.50 54
3368.64 73
3368.77 93
3368.90 112
3369.04 129
3369.17 143
3369.30 152
3369.43 156
3369.57 157
3369.70 156
3369.83 153
3369.97 151
3370.10 150
3370.23 151
3370.37 154
3370.50 158
3370.63 164
3370.77 171
3370.90 180
3371.03 189
3371.17 198
3371.30 208
3371.43 216
3371.57 223
3371.70 227
3371.83 228
3371.96 227
3372.10 225
3372.23 220
3372.36 215
3372.50 210
3372.63 206
3372.76 201
3372.90 198
3373.03 195
3373.16 192
3373.30 191
3373.43 190
3373.56 190
3373.70 190
3373.83 192
3373.96 193
3374.10 196
3374.23 199
3374.36 201
3374.50 203
3374.63 204
3374.76 202
3374.90 199
3375.03 193
3375.16 187
3375.30 180
3375.43 172
3375.56 165
3375.69 159
3375.83 153
3375.96 149
3376.09 145
3376.23 141
3376.36 138
3376.49 133
3376.63 128
3376.76 121
3376.89 114
3377.03 106
3377.16 100
3377.29 95
3377.43 92
3377.56 93
3377.69 97
3377.83 103
3377.96 111
3378.09 118
3378.23 125
3378.36 128
3378.49 129
3378.63 126
3378.76 120
3378.89 111
3379.03 100
3379.16 89
3379.29 79
3379.43 69
3379.56 61
3379.69 55
3379.83 51
3379.96 49
3380.09 48
3380.23 49
3380.36 51
3380.49 55
3380.63 61
3380.76 68
3380.89 75
3381.03 83
3381.16 89
3381.29 92
3381.43 94
3381.56 92
3381.69 88
3381.83 82
3381.96 75
3382.09 67
3382.23 60
3382.36 54
3382.49 50
3382.63 48
3382.76 48
3382.89 49
3383.03 51
3383.16 52
3383.30 51
3383.43 50
3383.56 47
3383.70 45
3383.83 43
3383.96 44
3384.10 47
3384.23 52
3384.36 59
3384.50 67
3384.63 75
3384.76 82
3384.90 87
3385.03 90
3385.16 89
3385.30 86
3385.43 82
3385.56 78
3385.70 76
3385.83 77
3385.96 81
3386.10 88
3386.23 97
3386.36 105
3386.50 111
3386.63 114
3386.76 112
3386.90 105
3387.03 97
3387.16 88
3387.30 80
3387.43 74
3387.57 72
3387.70 73
3387.83 75
3387.97 78
3388.10 80
3388.23 81
3388.37 80
3388.50 78
3388.63 75
3388.77 73
3388.90 71
3389.03 69
3389.17 68
3389.30 67
3389.43 65
3389.57 62
3389.70 59
3389.84 54
3389.97 49
3390.10 44
3390.24 40
3390.37 37
3390.50 38
3390.64 40
3390.77 45
3390.90 52
3391.04 59
3391.17 65
3391.30 71
3391.44 74
3391.57 77
3391.70 78
3391.84 80
3391.97 82
3392.11 84
3392.24 86
3392.37 88
3392.51 90
3392.64 90
3392.77 90
3392.91 89
3393.04 87
3393.17 86
3393.31 85
3393.44 84
3393.58 84
3393.71 82
3393.84 79
3393.98 75
3394.11 68
3394.24 61
3394.38 53
3394.51 46
3394.64 42
3394.78 40
3394.91 41
3395.05 44
3395.18 49
3395.31 55
3395.45 60
3395.58 65
3395.71 68
3395.85 70
3395.98 69
3396.11 67
3396.25 62
3396.38 56
3396.52 49
3396.65 42
3396.78 36
3396.92 32
3397.05 29
3397.18 27
3397.32 26
3397.45 25
3397.58 24
3397.72 21
3397.85 18
3397.99 13
3398.12 7
3398.25 1
3398.39 0
3398.52 0
3398.65 0
3398.79 0
3398.92 0
3399.06 0
3399.19 0
3399.32 0
3399.46 7
3399.59 15
3399.72 21
3399.86 25
3399.99 25
3400.13 23
3400.26 20
3400.39 15
3400.53 10
3400.66 5
3400.79 0
3400.93 0
3401.06 0
3401.20 0
3401.33 0
3401.46 0
3401.60 0
3401.73 0
3401.86 0
3402.00 3
3402.13 7
3402.27 12
3402.40 20
3402.53 28
3402.67 38
3402.80 48
3402.93 57
3403.07 63
3403.20 67
3403.34 68
3403.47 66
3403.60 63
3403.74 61
3403.87 60
3404.00 61
3404.14 66
3404.27 72
3404.41 81
3404.54 89
3404.67 96
3404.81 101
3404.94 105
3405.08 107
3405.21 108
3405.34 110
3405.48 111
3405.61 113
3405.74 113
3405.88 112
3406.01 109
3406.15 105
3406.28 99
3406.41 93
3406.55 88
3406.68 85
3406.82 84
3406.95 85
3407.08 86
3407.22 89
3407.35 91
3407.49 94
3407.62 96
3407.75 98
3407.89 99
3408.02 99
3408.15 99
3408.29 98
3408.42 97
3408.56 96
3408.69 96
3408.82 97
3408.96 99
3409.09 100
3409.23 100
3409.36 99
3409.49 96
3409.63 92
3409.76 85
3409.90 78
3410.03 69
3410.16 60
3410.30 51
3410.43 42
3410.57 33
3410.70 25
3410.83 18
3410.97 13
3411.10 11
3411.23 12
3411.37 16
3411.50 24
3411.64 35
3411.77 48
3411.90 62
3412.04 76
3412.17 86
3412.31 93
3412.44 95
3412.57 94
3412.71 88
3412.84 81
3412.98 72
3413.11 63
3413.24 55
3413.38 47
3413.51 40
3413.65 35
3413.78 30
3413.91 28
3414.05 27
3414.18 29
3414.32 33
3414.45 39
3414.58 46
3414.72 53
3414.85 59
3414.99 62
3415.12 62
3415.25 59
3415.39 51
3415.52 42
3415.66 33
3415.79 25
3415.93 20
3416.06 19
3416.19 21
3416.33 25
3416.46 31
3416.60 36
3416.73 41
3416.86 45
3417.00 48
3417.13 52
3417.27 54
3417.40 55
3417.53 53
3417.67 50
3417.80 44
3417.94 37
3418.07 32
3418.20 30
3418.34 33
3418.47 42
3418.61 57
3418.74 74
3418.87 93
3419.01 111
3419.14 125
3419.28 134
3419.41 138
3419.55 137
3419.68 134
3419.81 128
3419.95 122
3420.08 115
3420.22 108
3420.35 102
3420.48 95
3420.62 88
3420.75 81
3420.89 74
3421.02 67
3421.16 62
3421.29 58
3421.42 56
3421.56 56
3421.69 58
3421.83 60
3421.96 62
3422.09 62
3422.23 59
3422.36 55
3422.50 48
3422.63 40
3422.77 32
3422.90 25
3423.03 19
3423.17 16
3423.30 14
3423.44 15
3423.57 16
3423.70 18
3423.84 21
3423.97 24
3424.11 26
3424.24 29
3424.38 30
3424.51 29
3424.64 27
3424.78 22
3424.91 16
3425.05 9
3425.18 1
3425.32 0
3425.45 0
3425.58 0
3425.72 0
3425.85 0
3425.99 0
3426.12 0
3426.25 4
3426.39 11
3426.52 15
3426.66 17
3426.79 15
3426.93 11
3427.06 5
3427.19 0
3427.33 0
3427.46 0
3427.60 0
3427.73 0
3427.87 0
3428.00 0
3428.13 8
3428.27 16
3428.40 22
3428.54 25
3428.67 26
3428.81 25
3428.94 25
3429.07 25
3429.21 28
3429.34 34
3429.48 42
3429.61 52
3429.75 65
3429.88 79
3430.01 94
3430.15 112
3430.28 131
3430.42 152
3430.55 173
3430.69 193
3430.82 212
3430.96 228
3431.09 241
3431.22 252
3431.36 263
3431.49 273
3431.63 285
3431.76 299
3431.90 315
3432.03 333
3432.16 354
3432.30 377
3432.43 404
3432.57 434
3432.70 467
3432.84 500
3432.97 533
3433.11 563
3433.24 586
3433.37 602
3433.51 611
3433.64 612
3433.78 608
3433.91 601
3434.05 594
3434.18 590
3434.31 590
3434.45 592
3434.58 597
3434.72 603
3434.85 606
3434.99 607
3435.12 603
3435.26 594
3435.39 582
3435.52 567
3435.66 550
3435.79 532
3435.93 512
3436.06 492
3436.20 472
3436.33 452
3436.47 432
3436.60 413
3436.73 395
3436.87 379
3437.00 364
3437.14 350
3437.27 337
3437.41 324
3437.54 311
3437.68 299
3437.81 287
3437.94 276
3438.08 267
3438.21 260
3438.35 257
3438.48 257
3438.62 259
3438.75 261
3438.89 262
3439.02 259
3439.16 252
3439.29 241
3439.42 226
3439.56 208
3439.69 189
3439.83 170
3439.96 154
3440.10 140
3440.23 129
3440.37 121
3440.50 115
3440.63 113
3440.77 114
3440.90 117
3441.04 122
3441.17 128
3441.31 134
3441.44 139
3441.58 142
3441.71 143
3441.85 142
3441.98 138
3442.11 131
3442.25 123
3442.38 115
3442.52 106
3442.65 98
3442.79 93
3442.92 89
3443.06 89
3443.19 92
3443.33 98
3443.46 106
3443.60 117
3443.73 127
3443.86 138
3444.00 146
3444.13 151
3444.27 153
3444.40 150
3444.54 143
3444.67 133
3444.81 120
3444.94 107
3445.08 93
3445.21 81
3445.35 70
3445.48 61
3445.61 55
3445.75 50
3445.88 47
3446.02 46
3446.15 44
3446.29 42
3446.42 39
3446.56 35
3446.69 31
3446.83 28
3446.96 27
3447.10 29
3447.23 34
3447.36 41
3447.50 48
3447.63 54
3447.77 57
3447.90 58
3448.04 55
3448.17 51
3448.31 47
3448.44 42
3448.58 39
3448.71 36
3448.85 35
3448.98 34
3449.12 34
3449.25 33
3449.39 33
3449.52 33
3449.65 34
3449.79 37
3449.92 41
3450.06 46
3450.19 52
3450.33 59
3450.46 65
3450.60 70
3450.73 73
3450.87 75
3451.00 74
3451.14 73
3451.27 70
3451.41 66
3451.54 63
3451.68 61
3451.81 59
3451.95 58
3452.08 58
3452.21 57
3452.35 56
3452.48 55
3452.62 54
3452.75 52
3452.89 51
3453.02 51
3453.16 52
3453.29 52
3453.43 53
3453.56 54
3453.70 54
3453.83 54
3453.97 55
3454.10 55
3454.24 57
3454.37 59
3454.51 61
3454.64 63
3454.78 65
3454.91 66
3455.05 68
3455.18 69
3455.31 71
3455.45 73
3455.58 77
3455.72 82
3455.85 88
3455.99 95
3456.12 101
3456.26 107
3456.39 111
3456.53 113
3456.66 113
3456.80 112
3456.93 110
3457.07 108
3457.20 108
3457.34 108
3457.47 107
3457.61 104
3457.74 99
3457.88 91
3458.01 81
3458.15 68
3458.28 56
3458.42 46
3458.55 37
3458.69 30
3458.82 24
3458.96 19
3459.09 14
3459.23 9
3459.36 4
3459.50 2
3459.63 3
3459.77 7
3459.90 14
3460.04 23
3460.17 32
3460.30 40
3460.44 46
3460.57 50
3460.71 52
3460.84 53
3460.98 54
3461.11 55
3461.25 56
3461.38 56
3461.52 55
3461.65 51
3461.79 45
3461.92 36
3462.06 24
3462.19 12
3462.33 0
3462.46 0
3462.60 0
3462.73 0
3462.87 0
3463.00 0
3463.14 0
3463.27 0
3463.41 3
3463.54 16
3463.68 28
3463.81 36
3463.95 39
3464.08 37
3464.22 31
3464.35 22
3464.49 12
3464.62 5
3464.76 1
3464.89 3
3465.03 9
3465.16 18
3465.30 30
3465.43 42
3465.57 53
3465.70 61
3465.84 66
3465.97 69
3466.11 69
3466.24 69
3466.38 68
3466.51 69
3466.65 71
3466.78 75
3466.92 79
3467.05 84
3467.19 87
3467.32 87
3467.46 85
3467.59 80
3467.73 75
3467.86 71
3468.00 69
3468.13 69
3468.27 70
3468.40 71
3468.54 71
3468.67 69
3468.81 65
3468.95 61
3469.08 58
3469.22 57
3469.35 59
3469.49 63
3469.62 68
3469.76 71
3469.89 72
3470.03 70
3470.16 63
3470.30 55
3470.43 46
3470.57 39
3470.70 33
3470.84 29
3470.97 28
3471.11 27
3471.24 27
3471.38 25
3471.51 23
3471.65 20
3471.78 17
3471.92 14
3472.05 12
3472.19 13
3472.32 16
3472.46 20
3472.59 25
3472.73 30
3472.86 35
3473.00 38
3473.13 39
3473.27 38
3473.40 37
3473.54 35
3473.67 33
3473.81 33
3473.95 33
3474.08 36
3474.22 40
3474.35 47
3474.49 56
3474.62 66
3474.76 78
3474.89 90
3475.03 103
3475.16 115
3475.30 126
3475.43 138
3475.57 148
3475.70 159
3475.84 169
3475.97 179
3476.11 187
3476.24 192
3476.38 194
3476.51 193
3476.65 189
3476.78 182
3476.92 174
3477.06 167
3477.19 160
3477.33 156
3477.46 154
3477.60 153
3477.73 155
3477.87 157
3478.00 160
3478.14 163
3478.27 166
3478.41 168
3478.54 170
3478.68 171
3478.81 170
3478.95 167
3479.08 161
3479.22 152
3479.35 140
3479.49 126
3479.63 111
3479.76 95
3479.90 80
3480.03 66
3480.17 54
3480.30 43
3480.44 33
3480.57 24
3480.71 14
3480.84 5
3480.98 0
3481.11 0
3481.25 0
3481.38 0
3481.52 0
3481.65 0
3481.79 0
3481.93 0
3482.06 10
3482.20 22
3482.33 34
3482.47 46
3482.60 57
3482.74 65
3482.87 71
3483.01 74
3483.14 74
3483.28 72
3483.41 69
3483.55 67
3483.69 66
3483.82 66
3483.96 67
3484.09 68
3484.23 68
3484.36 67
3484.50 66
3484.63 63
3484.77 61
3484.90 58
3485.04 56
3485.17 53
3485.31 50
3485.45 46
3485.58 41
3485.72 35
3485.85 26
3485.99 17
3486.12 7
3486.26 0
3486.39 0
3486.53 0
3486.66 0
3486.80 0
3486.93 0
3487.07 0
3487.21 0
3487.34 2
3487.48 4
3487.61 6
3487.75 9
3487.88 15
3488.02 23
3488.15 32
3488.29 41
3488.42 49
3488.56 54
3488.70 55
3488.83 53
3488.97 48
3489.10 40
3489.24 30
3489.37 21
3489.51 13
3489.64 6
3489.78 2
3489.92 2
3490.05 5
3490.19 11
3490.32 19
3490.46 29
3490.59 38
3490.73 44
3490.86 48
3491.00 47
3491.13 44
3491.27 38
3491.41 32
3491.54 27
3491.68 23
3491.81 22
3491.95 23
3492.08 25
3492.22 27
3492.35 29
3492.49 30
3492.63 30
3492.76 30
3492.90 30
3493.03 32
3493.17 35
3493.30 39
3493.44 44
3493.57 48
3493.71 53
3493.85 57
3493.98 60
3494.12 63
3494.25 66
3494.39 68
3494.52 71
3494.66 73
3494.79 74
3494.93 74
3495.07 73
3495.20 72
3495.34 71
3495.47 69
3495.61 67
3495.74 65
3495.88 62
3496.02 60
3496.15 57
3496.29 56
3496.42 55
3496.56 55
3496.69 56
3496.83 57
3496.96 58
3497.10 58
3497.24 57
3497.37 56
3497.51 57
3497.64 59
3497.78 64
3497.91 71
3498.05 80
3498.19 88
3498.32 95
3498.46 99
3498.59 99
3498.73 97
3498.86 93
3499.00 89
3499.13 85
3499.27 85
3499.41 88
3499.54 93
3499.68 101
3499.81 108
3499.95 114
3500.08 119
3500.22 120
3500.36 119
3500.49 117
3500.63 114
3500.76 111
3500.90 109
3501.03 109
3501.17 108
3501.31 108
3501.44 108
3501.58 107
3501.71 105
3501.85 103
3501.98 101
3502.12 99
3502.26 98
3502.39 99
3502.53 100
3502.66 102
3502.80 104
3502.93 105
3503.07 105
3503.21 105
3503.34 104
3503.48 103
3503.61 103
3503.75 102
3503.89 102
3504.02 102
3504.16 100
3504.29 97
3504.43 93
3504.56 86
3504.70 79
3504.84 72
3504.97 65
3505.11 61
3505.24 59
3505.38 59
3505.51 61
3505.65 64
3505.79 66
3505.92 67
3506.06 67
3506.19 66
3506.33 64
3506.47 62
3506.60 60
3506.74 60
3506.87 60
3507.01 61
3507.14 63
3507.28 64
3507.42 64
3507.55 63
3507.69 60
3507.82 56
3507.96 51
3508.10 47
3508.23 43
3508.37 41
3508.50 39
3508.64 40
3508.77 41
3508.91 42
3509.05 45
3509.18 48
3509.32 53
3509.45 60
3509.59 69
3509.73 80
3509.86 92
3510.00 102
3510.13 109
3510.27 112
3510.40 110
3510.54 103
3510.68 93
3510.81 82
3510.95 71
3511.08 61
3511.22 53
3511.36 48
3511.49 43
3511.63 39
3511.76 36
3511.90 35
3512.04 35
3512.17 36
3512.31 40
3512.44 46
3512.58 52
3512.72 59
3512.85 64
3512.99 69
3513.12 74
3513.26 79
3513.40 85
3513.53 92
3513.67 102
3513.80 114
3513.94 126
3514.07 140
3514.21 154
3514.35 168
3514.48 184
3514.62 200
3514.75 217
3514.89 236
3515.03 256
3515.16 278
3515.30 301
3515.43 324
3515.57 348
3515.71 371
3515.84 394
3515.98 416
3516.11 435
3516.25 452
3516.39 465
3516.52 473
3516.66 478
3516.79 478
3516.93 477
3517.07 474
3517.20 474
3517.34 475
3517.47 480
3517.61 488
3517.75 496
3517.88 504
3518.02 510
3518.16 513
3518.29 512
3518.43 509
3518.56 504
3518.70 497
3518.84 489
3518.97 481
3519.11 472
3519.24 462
3519.38 451
3519.52 441
3519.65 433
3519.79 426
3519.92 422
3520.06 420
3520.20 419
3520.33 415
3520.47 409
3520.60 398
3520.74 383
3520.88 365
3521.01 347
3521.15 330
3521.28 318
3521.42 310
3521.56 307
3521.69 308
3521.83 311
3521.97 317
3522.10 322
3522.24 328
3522.37 333
3522.51 338
3522.65 341
3522.78 342
3522.92 340
3523.05 336
3523.19 330
3523.33 322
3523.46 312
3523.60 301
3523.73 288
3523.87 275
3524.01 261
3524.14 246
3524.28 232
3524.42 220
3524.55 210
3524.69 204
3524.82 201
3524.96 202
3525.10 206
3525.23 212
3525.37 218
3525.51 224
3525.64 229
3525.78 231
3525.91 231
3526.05 228
3526.19 224
3526.32 220
3526.46 216
3526.59 213
3526.73 212
3526.87 212
3527.00 214
3527.14 216
3527.28 217
3527.41 219
3527.55 219
3527.68 218
3527.82 215
3527.96 210
3528.09 203
3528.23 194
3528.37 184
3528.50 171
3528.64 159
3528.77 147
3528.91 136
3529.05 128
3529.18 123
3529.32 120
3529.46 121
3529.59 123
3529.73 126
3529.86 129
3530.00 132
3530.14 133
3530.27 134
3530.41 133
3530.55 130
3530.68 127
3530.82 123
3530.95 118
3531.09 113
3531.23 109
3531.36 106
3531.50 104
3531.64 103
3531.77 103
3531.91 103
3532.04 102
3532.18 100
3532.32 95
3532.45 88
3532.59 79
3532.73 68
3532.86 57
3533.00 47
3533.14 40
3533.27 35
3533.41 33
3533.54 34
3533.68 37
3533.82 41
3533.95 45
3534.09 48
3534.23 51
3534.36 52
3534.50 54
3534.64 56
3534.77 59
3534.91 63
3535.04 67
3535.18 72
3535.32 77
3535.45 81
3535.59 84
3535.73 86
3535.86 84
3536.00 81
3536.14 77
3536.27 72
3536.41 66
3536.54 62
3536.68 58
3536.82 55
3536.95 52
3537.09 50
3537.23 48
3537.36 46
3537.50 46
3537.64 47
3537.77 50
3537.91 53
3538.05 56
3538.18 58
3538.32 57
3538.45 54
3538.59 49
3538.73 42
3538.86 36
3539.00 32
3539.14 31
3539.27 32
3539.41 35
3539.55 38
3539.68 41
3539.82 44
3539.96 45
3540.09 45
3540.23 45
3540.36 45
3540.50 46
3540.64 48
3540.77 49
3540.91 49
3541.05 50
3541.18 50
3541.32 52
3541.46 54
3541.59 58
3541.73 63
3541.87 68
3542.00 72
3542.14 76
3542.28 77
3542.41 78
3542.55 77
3542.69 75
3542.82 72
3542.96 68
3543.09 63
3543.23 57
3543.37 49
3543.50 40
3543.64 31
3543.78 23
3543.91 15
3544.05 9
3544.19 4
3544.32 0
3544.46 0
3544.60 0
3544.73 0
3544.87 0
3545.01 0
3545.14 0
3545.28 0
3545.42 0
3545.55 6
3545.69 16
3545.83 26
3545.96 34
3546.10 38
3546.24 37
3546.37 32
3546.51 23
3546.65 12
3546.78 0
3546.92 0
3547.05 0
3547.19 0
3547.33 0
3547.46 0
3547.60 0
3547.74 0
3547.87 1
3548.01 14
3548.15 27
3548.28 39
3548.42 51
3548.56 60
3548.69 68
3548.83 74
3548.97 79
3549.10 85
3549.24 91
3549.38 97
3549.51 102
3549.65 105
3549.79 106
3549.92 102
3550.06 95
3550.20 85
3550.33 74
3550.47 64
3550.61 56
3550.74 49
3550.88 45
3551.02 41
3551.15 38
3551.29 36
3551.43 34
3551.56 34
3551.70 34
3551.84 35
3551.97 36
3552.11 35
3552.25 33
3552.38 29
3552.52 23
3552.66 17
3552.79 11
3552.93 7
3553.07 6
3553.20 8
3553.34 12
3553.48 19
3553.61 27
3553.75 36
3553.89 43
3554.02 49
3554.16 53
3554.30 55
3554.44 57
3554.57 57
3554.71 58
3554.85 59
3554.98 59
3555.12 60
3555.26 60
3555.39 60
3555.53 59
3555.67 59
3555.80 59
3555.94 60
3556.08 63
3556.21 68
3556.35 73
3556.49 79
3556.62 84
3556.76 87
3556.90 88
3557.03 86
3557.17 82
3557.31 76
3557.44 70
3557.58 66
3557.72 63
3557.85 63
3557.99 63
3558.13 64
3558.26 63
3558.40 60
3558.54 56
3558.68 49
3558.81 42
3558.95 35
3559.09 28
3559.22 24
3559.36 22
3559.50 24
3559.63 28
3559.77 35
3559.91 44
3560.04 52
3560.18 61
3560.32 67
3560.45 72
3560.59 74
3560.73 76
3560.86 76
3561.00 76
3561.14 76
3561.28 75
3561.41 74
3561.55 73
3561.69 72
3561.82 69
3561.96 66
3562.10 62
3562.23 57
3562.37 51
3562.51 44
3562.64 37
3562.78 31
3562.92 27
3563.06 26
3563.19 27
3563.33 30
3563.47 33
3563.60 36
3563.74 36
3563.88 34
3564.01 30
3564.15 25
3564.29 21
3564.42 18
3564.56 18
3564.70 21
3564.84 26
3564.97 34
3565.11 41
3565.25 48
3565.38 53
3565.52 56
3565.66 56
3565.79 55
3565.93 53
3566.07 50
3566.20 49
3566.34 48
3566.48 49
3566.62 50
3566.75 51
3566.89 53
3567.03 55
3567.16 57
3567.30 61
3567.44 67
3567.57 74
3567.71 83
3567.85 93
3567.99 103
3568.12 114
3568.26 123
3568.40 131
3568.53 137
3568.67 140
3568.81 140
3568.94 138
3569.08 134
3569.22 130
3569.36 127
3569.49 125
3569.63 125
3569.77 126
3569.90 130
3570.04 135
3570.18 142
3570.31 148
3570.45 156
3570.59 163
3570.73 170
3570.86 176
3571.00 181
3571.14 183
3571.27 184
3571.41 182
3571.55 178
3571.69 173
3571.82 166
3571.96 158
3572.10 151
3572.23 145
3572.37 140
3572.51 137
3572.65 135
3572.78 134
3572.92 133
3573.06 131
3573.19 126
3573.33 120
3573.47 111
3573.60 101
3573.74 90
3573.88 80
3574.02 72
3574.15 65
3574.29 61
3574.43 58
3574.56 55
3574.70 52
3574.84 49
3574.98 46
3575.11 43
3575.25 40
3575.39 39
3575.52 38
3575.66 39
3575.80 39
3575.94 40
3576.07 40
3576.21 40
3576.35 40
3576.48 41
3576.62 43
3576.76 46
3576.90 50
3577.03 54
3577.17 58
3577.31 59
3577.44 57
3577.58 53
3577.72 47
3577.86 40
3577.99 34
3578.13 28
3578.27 25
3578.41 23
3578.54 21
3578.68 19
3578.82 16
3578.95 13
3579.09 9
3579.23 4
3579.37 0
3579.50 0
3579.64 0
3579.78 0
3579.91 0
3580.05 0
3580.19 0
3580.33 0
3580.46 0
3580.60 2
3580.74 12
3580.88 24
3581.01 36
3581.15 49
3581.29 61
3581.42 72
3581.56 83
3581.70 94
3581.84 106
3581.97 118
3582.11 130
3582.25 141
3582.39 149
3582.52 156
3582.66 159
3582.80 160
3582.93 161
3583.07 163
3583.21 166
3583.35 171
3583.48 176
3583.62 181
3583.76 184
3583.90 185
3584.03 184
3584.17 180
3584.31 177
3584.44 175
3584.58 176
3584.72 182
3584.86 191
3584.99 203
3585.13 215
3585.27 227
3585.41 235
3585.54 241
3585.68 244
3585.82 245
3585.96 245
3586.09 246
3586.23 249
3586.37 252
3586.50 257
3586.64 263
3586.78 268
3586.92 274
3587.05 279
3587.19 285
3587.33 291
3587.47 296
3587.60 300
3587.74 303
3587.88 304
3588.02 303
3588.15 300
3588.29 296
3588.43 290
3588.57 284
3588.70 279
3588.84 274
3588.98 271
3589.11 271
3589.25 272
3589.39 276
3589.53 283
3589.66 291
3589.80 300
3589.94 310
3590.08 318
3590.21 324
3590.35 327
3590.49 324
3590.63 318
3590.76 307
3590.90 293
3591.04 277
3591.18 262
3591.31 247
3591.45 234
3591.59 223
3591.73 215
3591.86 209
3592.00 206
3592.14 205
3592.28 205
3592.41 205
3592.55 204
3592.69 200
3592.83 194
3592.96 186
3593.10 175
3593.24 164
3593.38 153
3593.51 145
3593.65 138
3593.79 134
3593.93 132
3594.06 130
3594.20 129
3594.34 127
3594.48 124
3594.61 122
3594.75 121
3594.89 121
3595.03 123
3595.16 128
3595.30 136
3595.44 146
3595.58 158
3595.71 171
3595.85 183
3595.99 195
3596.13 204
3596.26 208
3596.40 207
3596.54 201
3596.68 191
3596.81 177
3596.95 161
3597.09 147
3597.23 135
3597.36 127
3597.50 124
3597.64 127
3597.78 133
3597.91 143
3598.05 153
3598.19 162
3598.33 169
3598.46 173
3598.60 173
3598.74 170
3598.88 165
3599.02 160
3599.15 154
3599.29 149
3599.43 144
3599.57 141
3599.70 139
3599.84 138
3599.98 140
3600.12 146
3600.25 154
3600.39 165
3600.53 178
3600.67 190
3600.80 201
3600.94 208
3601.08 210
3601.22 206
3601.35 199
3601.49 188
3601.63 177
3601.77 168
3601.91 162
3602.04 161
3602.18 164
3602.32 170
3602.46 179
3602.59 187
3602.73 195
3602.87 201
3603.01 206
3603.14 208
3603.28 211
3603.42 213
3603.56 216
3603.69 219
3603.83 221
3603.97 223
3604.11 223
3604.25 222
3604.38 218
3604.52 212
3604.66 205
3604.80 198
3604.93 192
3605.07 186
3605.21 181
3605.35 177
3605.48 173
3605.62 169
3605.76 166
3605.90 163
3606.04 161
3606.17 158
3606.31 156
3606.45 154
3606.59 152
3606.72 149
3606.86 147
3607.00 146
3607.14 145
3607.28 146
3607.41 148
3607.55 150
3607.69 152
3607.83 153
3607.96 153
3608.10 152
3608.24 149
3608.38 146
3608.52 144
3608.65 143
3608.79 144
3608.93 147
3609.07 152
3609.20 157
3609.34 163
3609.48 167
3609.62 170
3609.76 170
3609.89 167
3610.03 161
3610.17 152
3610.31 142
3610.44 131
3610.58 120
3610.72 110
3610.86 100
3611.00 91
3611.13 84
3611.27 77
3611.41 71
3611.55 65
3611.68 59
3611.82 53
3611.96 47
3612.10 40
3612.24 34
3612.37 28
3612.51 23
3612.65 20
3612.79 20
3612.93 22
3613.06 25
3613.20 30
3613.34 34
3613.48 37
3613.61 40
3613.75 43
3613.89 46
3614.03 51
3614.17 57
3614.30 64
3614.44 70
3614.58 75
3614.72 76
3614.86 73
3614.99 66
3615.13 57
3615.27 45
3615.41 35
3615.55 25
3615.68 18
3615.82 14
3615.96 13
3616.10 15
3616.24 21
3616.37 29
3616.51 39
3616.65 50
3616.79 60
3616.92 67
3617.06 71
3617.20 72
3617.34 69
3617.48 65
3617.61 59
3617.75 55
3617.89 52
3618.03 50
3618.17 50
3618.30 50
3618.44 49
3618.58 47
3618.72 43
3618.86 39
3618.99 34
3619.13 30
3619.27 27
3619.41 24
3619.55 22
3619.68 19
3619.82 16
3619.96 12
3620.10 9
3620.24 5
3620.37 1
3620.51 0
3620.65 0
3620.79 0
3620.93 0
3621.06 0
3621.20 0
3621.34 0
3621.48 0
3621.62 0
3621.75 2
3621.89 4
3622.03 6
3622.17 8
3622.31 10
3622.44 12
3622.58 14
3622.72 18
3622.86 21
3623.00 24
3623.13 26
3623.27 27
3623.41 25
3623.55 21
3623.69 16
3623.82 9
3623.96 3
3624.10 0
3624.24 0
3624.38 0
3624.52 0
3624.65 0
3624.79 0
3624.93 0
3625.07 0
3625.21 0
3625.34 0
3625.48 2
3625.62 5
3625.76 8
3625.90 12
3626.03 15
3626.17 18
3626.31 18
3626.45 15
3626.59 12
3626.72 7
3626.86 3
3627.00 0
3627.14 0
3627.28 0
3627.42 3
3627.55 10
3627.69 18
3627.83 28
3627.97 39
3628.11 50
3628.24 61
3628.38 70
3628.52 77
3628.66 81
3628.80 84
3628.94 85
3629.07 86
3629.21 87
3629.35 88
3629.49 89
3629.63 92
3629.76 95
3629.90 98
3630.04 102
3630.18 106
3630.32 109
3630.46 112
3630.59 115
3630.73 115
3630.87 115
3631.01 114
3631.15 112
3631.28 110
3631.42 110
3631.56 111
3631.70 114
3631.84 118
3631.98 123
3632.11 127
3632.25 132
3632.39 135
3632.53 137
3632.67 137
3632.81 138
3632.94 138
3633.08 139
3633.22 139
3633.36 139
3633.50 138
3633.63 136
3633.77 131
3633.91 125
3634.05 117
3634.19 108
3634.33 100
3634.46 94
3634.60 89
3634.74 86
3634.88 83
3635.02 80
3635.16 76
3635.29 71
3635.43 65
3635.57 61
3635.71 58
3635.85 58
3635.99 61
3636.12 67
3636.26 76
3636.40 86
3636.54 96
3636.68 104
3636.82 111
3636.95 115
3637.09 116
3637.23 116
3637.37 115
3637.51 112
3637.65 111
3637.78 110
3637.92 111
3638.06 112
3638.20 114
3638.34 115
3638.48 114
3638.61 112
3638.75 107
3638.89 101
3639.03 93
3639.17 86
3639.31 80
3639.44 78
3639.58 78
3639.72 83
3639.86 91
3640.00 101
3640.14 111
3640.27 119
3640.41 124
3640.55 125
3640.69 123
3640.83 120
3640.97 116
3641.10 115
3641.24 117
3641.38 123
3641.52 130
3641.66 137
3641.80 143
3641.93 148
3642.07 150
3642.21 152
3642.35 154
3642.49 158
3642.63 165
3642.77 173
3642.90 181
3643.04 187
3643.18 189
3643.32 187
3643.46 179
3643.60 167
3643.73 154
3643.87 141
3644.01 131
3644.15 125
3644.29 124
3644.43 126
3644.56 129
3644.70 133
3644.84 134
3644.98 133
3645.12 130
3645.26 123
3645.40 114
3645.53 104
3645.67 93
3645.81 83
3645.95 76
3646.09 70
3646.23 68
3646.37 67
3646.50 69
3646.64 71
3646.78 73
3646.92 74
3647.06 75
3647.20 75
3647.33 75
3647.47 76
3647.61 77
3647.75 78
3647.89 78
3648.03 78
3648.17 78
3648.30 78
3648.44 78
3648.58 77
3648.72 77
3648.86 76
3649.00 75
3649.14 73
3649.27 69
3649.41 66
3649.55 64
3649.69 63
3649.83 63
3649.97 64
3650.11 65
3650.24 67
3650.38 69
3650.52 70
3650.66 71
3650.80 71
3650.94 72
3651.08 72
3651.21 72
3651.35 72
3651.49 71
3651.63 69
3651.77 67
3651.91 63
3652.05 59
3652.18 55
3652.32 51
3652.46 46
3652.60 42
3652.74 39
3652.88 36
3653.02 34
3653.15 33
3653.29 32
3653.43 30
3653.57 29
3653.71 29
3653.85 31
3653.99 35
3654.13 41
3654.26 49
3654.40 58
3654.54 67
3654.68 74
3654.82 79
3654.96 81
3655.10 81
3655.23 79
3655.37 76
3655.51 71
3655.65 65
3655.79 58
3655.93 49
3656.07 40
3656.21 32
3656.34 25
3656.48 21
3656.62 19
3656.76 21
3656.90 25
3657.04 31
3657.18 38
3657.31 45
3657.45 52
3657.59 57
3657.73 62
3657.87 66
3658.01 68
3658.15 70
3658.29 72
3658.42 74
3658.56 75
3658.70 78
3658.84 81
3658.98 84
3659.12 87
3659.26 90
3659.40 91
3659.53 93
3659.67 94
3659.81 94
3659.95 94
3660.09 94
3660.23 93
3660.37 91
3660.51 88
3660.64 84
3660.78 79
3660.92 75
3661.06 71
3661.20 69
3661.34 69
3661.48 72
3661.62 78
3661.75 84
3661.89 92
3662.03 98
3662.17 104
3662.31 107
3662.45 108
3662.59 107
3662.73 105
3662.87 102
3663.00 99
3663.14 97
3663.28 96
3663.42 96
3663.56 97
3663.70 99
3663.84 100
3663.98 101
3664.11 100
3664.25 97
3664.39 91
3664.53 83
3664.67 74
3664.81 64
3664.95 54
3665.09 47
3665.23 42
3665.36 42
3665.50 46
3665.64 53
3665.78 62
3665.92 72
3666.06 80
3666.20 87
3666.34 91
3666.48 93
3666.61 94
3666.75 94
3666.89 94
3667.03 95
3667.17 95
3667.31 96
3667.45 96
3667.59 95
3667.73 95
3667.86 94
3668.00 93
3668.14 93
3668.28 93
3668.42 95
3668.56 97
3668.70 100
3668.84 104
3668.98 108
3669.11 110
3669.25 112
3669.39 112
3669.53 110
3669.67 107
3669.81 104
3669.95 100
3670.09 97
3670.23 95
3670.36 93
3670.50 92
3670.64 90
3670.78 88
3670.92 85
3671.06 82
3671.20 80
3671.34 78
3671.48 78
3671.62 80
3671.75 84
3671.89 88
3672.03 93
3672.17 97
3672.31 101
3672.45 103
3672.59 103
3672.73 102
3672.87 98
3673.01 93
3673.14 85
3673.28 76
3673.42 65
3673.56 52
3673.70 39
3673.84 26
3673.98 15
3674.12 5
3674.26 0
3674.40 0
3674.53 0
3674.67 0
3674.81 4
3674.95 8
3675.09 11
3675.23 12
3675.37 10
3675.51 6
3675.65 1
3675.79 0
3675.93 0
3676.06 0
3676.20 0
3676.34 0
3676.48 0
3676.62 0
3676.76 0
3676.90 5
3677.04 12
3677.18 20
3677.32 27
3677.45 35
3677.59 40
3677.73 45
3677.87 47
3678.01 48
3678.15 49
3678.29 51
3678.43 55
3678.57 60
3678.71 67
3678.85 74
3678.98 81
3679.12 86
3679.26 89
3679.40 90
3679.54 89
3679.68 86
3679.82 81
3679.96 76
3680.10 71
3680.24 67
3680.38 65
3680.52 66
3680.65 68
3680.79 72
3680.93 76
3681.07 79
3681.21 80
3681.35 79
3681.49 76
3681.63 73
3681.77 70
3681.91 70
3682.05 72
3682.19 76
3682.32 81
3682.46 85
3682.60 87
3682.74 86
3682.88 82
3683.02 77
3683.16 70
3683.30 64
3683.44 59
3683.58 57
3683.72 56
3683.86 58
3683.99 61
3684.13 66
3684.27 72
3684.41 77
3684.55 83
3684.69 87
3684.83 89
3684.97 88
3685.11 86
3685.25 81
3685.39 74
3685.53 65
3685.67 55
3685.80 45
3685.94 35
3686.08 26
3686.22 19
3686.36 15
3686.50 14
3686.64 16
3686.78 21
3686.92 29
3687.06 37
3687.20 46
3687.34 53
3687.48 58
3687.62 62
3687.75 63
3687.89 63
3688.03 63
3688.17 61
3688.31 60
3688.45 58
3688.59 56
3688.73 54
3688.87 53
3689.01 52
3689.15 52
3689.29 54
3689.43 57
3689.57 63
3689.70 69
3689.84 75
3689.98 80
3690.12 82
3690.26 82
3690.40 78
3690.54 72
3690.68 65
3690.82 59
3690.96 53
3691.10 48
3691.24 45
3691.38 43
3691.52 41
3691.66 39
3691.79 36
3691.93 33
3692.07 30
3692.21 28
3692.35 26
3692.49 24
3692.63 22
3692.77 18
3692.91 14
3693.05 8
3693.19 2
3693.33 0
3693.47 0
3693.61 0
3693.75 0
3693.89 0
3694.02 0
3694.16 0
3694.30 0
3694.44 4
3694.58 8
3694.72 11
3694.86 14
3695.00 17
3695.14 20
3695.28 23
3695.42 27
3695.56 33
3695.70 40
3695.84 48
3695.98 56
3696.12 63
3696.26 68
3696.40 69
3696.53 67
3696.67 60
3696.81 50
3696.95 38
3697.09 26
3697.23 15
3697.37 7
3697.51 2
3697.65 0
3697.79 3
3697.93 9
3698.07 18
3698.21 27
3698.35 36
3698.49 45
3698.63 51
3698.77 56
3698.91 59
3699.05 62
3699.18 66
3699.32 72
3699.46 80
3699.60 89
3699.74 98
3699.88 108
3700.02 115
3700.16 120
3700.30 124
3700.44 126
3700.58 127
3700.72 129
3700.86 131
3701.00 135
3701.14 139
3701.28 143
3701.42 144
3701.56 144
3701.70 141
3701.84 135
3701.98 128
3702.11 119
3702.25 110
3702.39 102
3702.53 95
3702.67 90
3702.81 86
3702.95 84
3703.09 82
3703.23 79
3703.37 76
3703.51 72
3703.65 66
3703.79 60
3703.93 54
3704.07 49
3704.21 45
3704.35 43
3704.49 41
3704.63 39
3704.77 38
3704.91 36
3705.05 35
3705.19 33
3705.32 32
3705.46 30
3705.60 30
3705.74 30
3705.88 31
3706.02 33
3706.16 36
3706.30 40
3706.44 44
3706.58 49
3706.72 55
3706.86 60
3707.00 64
3707.14 68
3707.28 69
3707.42 69
3707.56 68
3707.70 65
3707.84 62
3707.98 59
3708.12 57
3708.26 57
3708.40 58
3708.54 60
3708.68 63
3708.82 67
3708.96 70
3709.10 71
3709.24 70
3709.37 67
3709.51 60
3709.65 52
3709.79 44
3709.93 37
3710.07 32
3710.21 31
3710.35 31
3710.49 34
3710.63 37
3710.77 39
3710.91 39
3711.05 37
3711.19 33
3711.33 27
3711.47 21
3711.61 15
3711.75 11
3711.89 10
3712.03 11
3712.17 15
3712.31 22
3712.45 29
3712.59 35
3712.73 39
3712.87 41
3713.01 41
3713.15 38
3713.29 34
3713.43 29
3713.57 23
3713.71 18
3713.85 14
3713.99 10
3714.13 6
3714.27 4
3714.41 3
3714.55 3
3714.68 5
3714.82 9
3714.96 14
3715.10 20
3715.24 27
3715.38 33
3715.52 38
3715.66 41
3715.80 42
3715.94 41
3716.08 38
3716.22 34
3716.36 28
3716.50 21
3716.64 14
3716.78 7
3716.92 1
3717.06 0
3717.20 0
3717.34 0
3717.48 0
3717.62 0
3717.76 0
3717.90 0
3718.04 0
3718.18 4
3718.32 8
3718.46 12
3718.60 16
3718.74 21
3718.88 26
3719.02 29
3719.16 30
3719.30 29
3719.44 25
3719.58 19
3719.72 13
3719.86 9
3720.00 7
3720.14 7
3720.28 9
3720.42 13
3720.56 18
3720.70 23
3720.84 28
3720.98 32
3721.12 36
3721.26 39
3721.40 41
3721.54 43
3721.68 45
3721.82 49
3721.96 54
3722.10 60
3722.24 66
3722.38 71
3722.52 75
3722.66 76
3722.80 76
3722.94 75
3723.08 73
3723.22 73
3723.36 75
3723.50 79
3723.64 84
3723.78 90
3723.92 96
3724.06 102
3724.20 107
3724.34 111
3724.48 115
3724.62 118
3724.76 120
3724.90 119
3725.04 117
3725.18 112
3725.32 106
3725.46 99
3725.60 91
3725.74 85
3725.88 80
3726.02 78
3726.16 77
3726.30 79
3726.44 82
3726.58 86
3726.72 90
3726.86 94
3727.00 97
3727.14 98
3727.28 98
3727.42 96
3727.56 94
3727.70 91
3727.84 89
3727.98 88
3728.12 89
3728.26 90
3728.40 93
3728.54 96
3728.68 98
3728.82 98
3728.96 96
3729.10 91
3729.24 85
3729.38 77
3729.52 68
3729.66 60
3729.80 51
3729.94 43
3730.08 36
3730.22 28
3730.36 21
3730.50 15
3730.64 9
3730.78 3
3730.92 0
3731.06 0
3731.20 0
3731.34 0
3731.48 0
3731.62 0
3731.76 0
3731.90 0
3732.04 0
3732.18 2
3732.32 10
3732.46 20
3732.60 31
3732.74 43
3732.88 53
3733.02 59
3733.16 62
3733.30 59
3733.44 54
3733.58 45
3733.72 37
3733.86 30
3734.00 25
3734.14 24
3734.28 24
3734.42 27
3734.56 30
3734.70 34
3734.84 37
3734.98 39
3735.12 40
3735.26 40
3735.40 39
3735.54 36
3735.68 32
3735.82 28
3735.96 24
3736.10 21
3736.24 19
3736.38 19
3736.52 20
3736.66 22
3736.80 25
3736.94 28
3737.09 32
3737.23 38
3737.37 44
3737.51 52
3737.65 61
3737.79 68
3737.93 72
3738.07 74
3738.21 72
3738.35 66
3738.49 60
3738.63 52
3738.77 46
3738.91 41
3739.05 38
3739.19 37
3739.33 38
3739.47 41
3739.61 47
3739.75 55
3739.89 64
3740.03 74
3740.17 83
3740.31 91
3740.45 95
3740.59 97
3740.73 97
3740.87 95
3741.01 95
3741.15 96
3741.29 100
3741.43 106
3741.57 113
3741.71 121
3741.85 129
3741.99 136
3742.13 143
3742.27 150
3742.41 157
3742.56 164
3742.70 171
3742.84 177
3742.98 180
3743.12 181
3743.26 179
3743.40 174
3743.54 167
3743.68 160
3743.82 154
3743.96 148
3744.10 144
3744.24 142
3744.38 140
3744.52 140
3744.66 140
3744.80 143
3744.94 147
3745.08 154
3745.22 163
3745.36 172
3745.50 181
3745.64 188
3745.78 193
3745.92 195
3746.06 194
3746.20 190
3746.34 186
3746.49 181
3746.63 176
3746.77 172
3746.91 169
3747.05 167
3747.19 166
3747.33 166
3747.47 166
3747.61 166
3747.75 164
3747.89 162
3748.03 159
3748.17 155
3748.31 152
3748.45 149
3748.59 146
3748.73 145
3748.87 145
3749.01 145
3749.15 145
3749.29 143
3749.43 138
3749.57 132
3749.71 123
3749.86 114
3750.00 105
3750.14 98
3750.28 93
3750.42 92
3750.56 93
3750.70 98
3750.84 106
3750.98 114
3751.12 122
3751.26 129
3751.40 132
3751.54 131
3751.68 124
3751.82 114
3751.96 100
3752.10 85
3752.24 71
3752.38 61
3752.52 57
3752.66 57
3752.81 63
3752.95 72
3753.09 82
3753.23 91
3753.37 97
3753.51 101
3753.65 102
3753.79 101
3753.93 100
3754.07 98
3754.21 96
3754.35 94
3754.49 93
3754.63 92
3754.77 91
3754.91 90
3755.05 90
3755.19 89
3755.33 90
3755.48 91
3755.62 93
3755.76 95
3755.90 97
3756.04 99
3756.18 98
3756.32 96
3756.46 91
3756.60 86
3756.74 80
3756.88 74
3757.02 71
3757.16 69
3757.30 68
3757.44 69
3757.58 69
3757.72 71
3757.87 72
3758.01 73
3758.15 75
3758.29 79
3758.43 83
3758.57 89
3758.71 95
3758.85 100
3758.99 105
3759.13 108
3759.27 109
3759.41 108
3759.55 105
3759.69 100
3759.83 92
3759.97 82
3760.11 71
3760.26 59
3760.40 48
3760.54 38
3760.68 31
3760.82 27
3760.96 26
3761.10 27
3761.24 29
3761.38 31
3761.52 34
3761.66 37
3761.80 41
3761.94 45
3762.08 49
3762.22 52
3762.37 55
3762.51 57
3762.65 58
3762.79 59
3762.93 59
3763.07 59
3763.21 59
3763.35 59
3763.49 58
3763.63 57
3763.77 56
3763.91 56
3764.05 56
3764.19 59
3764.34 63
3764.48 70
3764.62 77
3764.76 84
3764.90 89
3765.04 92
3765.18 92
3765.32 88
3765.46 83
3765.60 77
3765.74 71
3765.88 65
3766.02 61
3766.16 58
3766.31 57
3766.45 57
3766.59 57
3766.73 57
3766.87 57
3767.01 56
3767.15 55
3767.29 54
3767.43 54
3767.57 56
3767.71 58
3767.85 61
3768.00 64
3768.14 65
3768.28 65
3768.42 63
3768.56 59
3768.70 55
3768.84 51
3768.98 48
3769.12 46
3769.26 44
3769.40 43
3769.54 40
3769.68 36
3769.83 30
3769.97 22
3770.11 14
3770.25 5
3770.39 0
3770.53 0
3770.67 0
3770.81 0
3770.95 0
3771.09 0
3771.23 0
3771.37 0
3771.52 1
3771.66 6
3771.80 12
3771.94 18
3772.08 25
3772.22 33
3772.36 42
3772.50 52
3772.64 61
3772.78 69
3772.92 76
3773.07 81
3773.21 84
3773.35 86
3773.49 87
3773.63 88
3773.77 90
3773.91 91
3774.05 93
3774.19 95
3774.33 97
3774.47 99
3774.62 99
3774.76 99
3774.90 97
3775.04 94
3775.18 89
3775.32 83
3775.46 75
3775.60 66
3775.74 57
3775.88 46
3776.02 36
3776.17 27
3776.31 20
3776.45 15
3776.59 10
3776.73 7
3776.87 3
3777.01 0
3777.15 0
3777.29 0
3777.43 0
3777.57 0
3777.72 0
3777.86 0
3778.00 0
3778.14 4
3778.28 10
3778.42 15
3778.56 17
3778.70 18
3778.84 17
3778.98 17
3779.13 17
3779.27 19
3779.41 22
3779.55 25
3779.69 30
3779.83 34
3779.97 37
3780.11 41
3780.25 45
3780.39 48
3780.54 50
3780.68 52
3780.82 53
3780.96 52
3781.10 50
3781.24 48
3781.38 46
3781.52 45
3781.66 45
3781.81 46
3781.95 49
3782.09 52
3782.23 57
3782.37 62
3782.51 68
3782.65 74
3782.79 80
3782.93 83
3783.07 84
3783.22 82
3783.36 77
3783.50 69
3783.64 61
3783.78 55
3783.92 51
3784.06 49
3784.20 50
3784.34 53
3784.49 55
3784.63 56
3784.77 56
3784.91 54
3785.05 51
3785.19 48
3785.33 46
3785.47 44
3785.61 43
3785.76 42
3785.90 40
3786.04 37
3786.18 33
3786.32 27
3786.46 20
3786.60 12
3786.74 4
3786.88 0
3787.03 0
3787.17 0
3787.31 0
3787.45 0
3787.59 0
3787.73 0
3787.87 0
3788.01 2
3788.15 8
3788.30 15
3788.44 20
3788.58 25
3788.72 30
3788.86 35
3789.00 41
3789.14 47
3789.28 53
3789.43 58
3789.57 62
3789.71 65
3789.85 66
3789.99 65
3790.13 62
3790.27 58
3790.41 52
3790.56 45
3790.70 38
3790.84 31
3790.98 26
3791.12 22
3791.26 21
3791.40 22
3791.54 26
3791.68 31
3791.83 36
3791.97 39
3792.11 41
3792.25 40
3792.39 38
3792.53 35
3792.67 32
3792.81 30
3792.96 30
3793.10 32
3793.24 37
3793.38 43
3793.52 50
3793.66 57
3793.80 65
3793.94 71
3794.09 76
3794.23 80
3794.37 84
3794.51 89
3794.65 96
3794.79 105
3794.93 117
3795.08 132
3795.22 148
3795.36 164
3795.50 180
3795.64 193
3795.78 204
3795.92 212
3796.06 217
3796.21 220
3796.35 220
3796.49 219
3796.63 218
3796.77 217
3796.91 217
3797.05 217
3797.19 219
3797.34 219
3797.48 218
3797.62 214
3797.76 207
3797.90 198
3798.04 188
3798.18 179
3798.33 171
3798.47 166
3798.61 165
3798.75 166
3798.89 169
3799.03 173
3799.17 175
3799.32 175
3799.46 172
3799.60 167
3799.74 160
3799.88 152
3800.02 143
3800.16 135
3800.30 126
3800.45 118
3800.59 110
3800.73 101
3800.87 94
3801.01 88
3801.15 84
3801.29 83
3801.44 83
3801.58 85
3801.72 88
3801.86 91
3802.00 94
3802.14 95
3802.28 95
3802.43 93
3802.57 91
3802.71 87
3802.85 83
3802.99 79
3803.13 75
3803.27 72
3803.42 69
3803.56 66
3803.70 63
3803.84 60
3803.98 57
3804.12 54
3804.26 52
3804.41 51
3804.55 52
3804.69 55
3804.83 59
3804.97 64
3805.11 69
3805.26 73
3805.40 77
3805.54 79
3805.68 82
3805.82 84
3805.96 88
3806.10 91
3806.25 95
3806.39 99
3806.53 102
3806.67 103
3806.81 103
3806.95 102
3807.09 101
3807.24 101
3807.38 102
3807.52 104
3807.66 108
3807.80 113
3807.94 119
3808.09 124
3808.23 130
3808.37 134
3808.51 138
3808.65 142
3808.79 146
3808.93 151
3809.08 159
3809.22 168
3809.36 179
3809.50 191
3809.64 204
3809.78 216
3809.93 229
3810.07 243
3810.21 259
3810.35 278
3810.49 300
3810.63 327
3810.77 356
3810.92 387
3811.06 417
3811.20 446
3811.34 470
3811.48 490
3811.62 506
3811.77 519
3811.91 531
3812.05 544
3812.19 561
3812.33 582
3812.47 607
3812.62 635
3812.76 664
3812.90 693
3813.04 719
3813.18 742
3813.32 762
3813.47 780
3813.61 796
3813.75 810
3813.89 821
3814.03 829
3814.17 832
3814.32 832
3814.46 828
3814.60 824
3814.74 820
3814.88 817
3815.02 816
3815.17 815
3815.31 813
3815.45 809
3815.59 803
3815.73 795
3815.87 785
3816.02 773
3816.16 760
3816.30 746
3816.44 732
3816.58 717
3816.72 702
3816.87 686
3817.01 670
3817.15 653
3817.29 636
3817.43 616
3817.57 595
3817.72 572
3817.86 549
3818.00 526
3818.14 506
3818.28 488
3818.42 474
3818.57 461
3818.71 450
3818.85 439
3818.99 427
3819.13 415
3819.27 401
3819.42 387
3819.56 372
3819.70 356
3819.84 340
3819.98 322
3820.13 304
3820.27 286
3820.41 270
3820.55 256
3820.69 245
3820.83 237
3820.98 232
3821.12 228
3821.26 226
3821.40 224
3821.54 221
3821.68 217
3821.83 212
3821.97 206
3822.11 201
3822.25 196
3822.39 191
3822.54 188
3822.68 186
3822.82 184
3822.96 182
3823.10 180
3823.24 177
3823.39 173
3823.53 169
3823.67 164
3823.81 160
3823.95 156
3824.10 154
3824.24 151
3824.38 149
3824.52 146
3824.66 143
3824.80 139
3824.95 135
3825.09 130
3825.23 126
3825.37 122
3825.51 120
3825.66 119
3825.80 118
3825.94 117
3826.08 116
3826.22 112
3826.37 107
3826.51 100
3826.65 91
3826.79 80
3826.93 67
3827.07 53
3827.22 40
3827.36 28
3827.50 19
3827.64 14
3827.78 13
3827.93 15
3828.07 19
3828.21 24
3828.35 29
3828.49 32
3828.64 32
3828.78 30
3828.92 26
3829.06 21
3829.20 16
3829.35 11
3829.49 9
3829.63 9
3829.77 12
3829.91 18
3830.06 26
3830.20 36
3830.34 47
3830.48 58
3830.62 67
3830.76 75
3830.91 82
3831.05 88
3831.19 94
3831.33 100
3831.47 107
3831.62 115
3831.76 120
3831.90 123
3832.04 123
3832.18 119
3832.33 112
3832.47 103
3832.61 94
3832.75 84
3832.89 76
3833.04 69
3833.18 63
3833.32 59
3833.46 56
3833.60 54
3833.75 53
3833.89 54
3834.03 57
3834.17 61
3834.31 67
3834.46 74
3834.60 82
3834.74 88
3834.88 93
3835.02 94
3835.17 91
3835.31 84
3835.45 74
3835.59 62
3835.73 49
3835.88 37
3836.02 26
3836.16 18
3836.30 12
3836.45 8
3836.59 5
3836.73 2
3836.87 1
3837.01 0
3837.16 0
3837.30 0
3837.44 0
3837.58 0
3837.72 0
3837.87 0
3838.01 0
3838.15 0
3838.29 3
3838.43 8
3838.58 15
3838.72 23
3838.86 31
3839.00 39
3839.14 45
3839.29 51
3839.43 54
3839.57 56
3839.71 56
3839.86 55
3840.00 53
3840.14 51
3840.28 48
3840.42 46
3840.57 44
3840.71 42
3840.85 41
3840.99 40
3841.13 40
3841.28 39
3841.42 39
3841.56 40
3841.70 43
3841.85 47
3841.99 54
3842.13 64
3842.27 75
3842.41 86
3842.56 96
3842.70 102
3842.84 104
3842.98 101
3843.12 94
3843.27 84
3843.41 73
3843.55 65
3843.69 60
3843.84 58
3843.98 61
3844.12 66
3844.26 73
3844.40 80
3844.55 87
3844.69 92
3844.83 96
3844.97 98
3845.12 100
3845.26 101
3845.40 100
3845.54 98
3845.68 94
3845.83 89
3845.97 84
3846.11 79
3846.25 75
3846.40 73
3846.54 72
3846.68 73
3846.82 76
3846.96 80
3847.11 85
3847.25 91
3847.39 97
3847.53 103
3847.68 108
3847.82 114
3847.96 118
3848.10 122
3848.25 126
3848.39 129
3848.53 132
3848.67 134
3848.81 136
3848.96 138
3849.10 139
3849.24 141
3849.38 144
3849.53 147
3849.67 152
3849.81 158
3849.95 163
3850.10 167
3850.24 168
3850.38 165
3850.52 157
3850.66 144
3850.81 127
3850.95 108
3851.09 87
3851.23 69
3851.38 53
3851.52 42
3851.66 36
3851.80 36
3851.95 41
3852.09 50
3852.23 62
3852.37 74
3852.52 87
3852.66 100
3852.80 111
3852.94 120
3853.08 127
3853.23 132
3853.37 133
3853.51 130
3853.65 124
3853.80 114
3853.94 102
3854.08 90
3854.22 79
3854.37 70
3854.51 64
3854.65 59
3854.79 56
3854.94 53
3855.08 49
3855.22 45
3855.36 40
3855.51 35
3855.65 33
3855.79 33
3855.93 36
3856.07 42
3856.22 49
3856.36 57
3856.50 64
3856.64 70
3856.79 74
3856.93 75
3857.07 74
3857.21 71
3857.36 67
3857.50 62
3857.64 58
3857.78 56
3857.93 56
3858.07 59
3858.21 65
3858.35 72
3858.50 78
3858.64 82
3858.78 83
3858.92 79
3859.07 73
3859.21 66
3859.35 59
3859.49 54
3859.64 52
3859.78 53
3859.92 56
3860.06 60
3860.21 63
3860.35 64
3860.49 64
3860.63 62
3860.78 60
3860.92 57
3861.06 55
3861.20 53
3861.35 51
3861.49 50
3861.63 48
3861.77 46
3861.92 44
3862.06 43
3862.20 43
3862.34 45
3862.49 47
3862.63 50
3862.77 53
3862.91 53
3863.06 52
3863.20 49
3863.34 44
3863.48 40
3863.63 37
3863.77 37
3863.91 39
3864.05 45
3864.20 53
3864.34 62
3864.48 71
3864.63 79
3864.77 84
3864.91 88
3865.05 91
3865.20 93
3865.34 96
3865.48 101
3865.62 107
3865.77 114
3865.91 122
3866.05 128
3866.19 133
3866.34 135
3866.48 134
3866.62 133
3866.76 130
3866.91 128
3867.05 127
3867.19 127
3867.33 129
3867.48 131
3867.62 132
3867.76 133
3867.91 131
3868.05 127
3868.19 120
3868.33 112
3868.48 103
3868.62 94
3868.76 87
3868.90 81
3869.05 77
3869.19 75
3869.33 73
3869.47 72
3869.62 71
3869.76 70
3869.90 69
3870.05 69
3870.19 69
3870.33 70
3870.47 70
3870.62 71
3870.76 70
3870.90 70
3871.04 69
3871.19 68
3871.33 68
3871.47 68
3871.61 68
3871.76 68
3871.90 67
3872.04 64
3872.19 59
3872.33 53
3872.47 46
3872.61 39
3872.76 32
3872.90 26
3873.04 20
3873.18 15
3873.33 12
3873.47 12
3873.61 16
3873.76 25
3873.90 37
3874.04 52
3874.18 68
3874.33 83
3874.47 95
3874.61 103
3874.76 107
3874.90 108
3875.04 106
3875.18 102
3875.33 97
3875.47 92
3875.61 86
3875.75 81
3875.90 75
3876.04 70
3876.18 65
3876.33 61
3876.47 57
3876.61 54
3876.75 52
3876.90 49
3877.04 45
3877.18 40
3877.33 33
3877.47 24
3877.61 14
3877.75 4
3877.90 0
3878.04 0
3878.18 0
3878.33 0
3878.47 0
3878.61 0
3878.75 0
3878.90 0
3879.04 9
3879.18 18
3879.33 23
3879.47 26
3879.61 26
3879.75 23
3879.90 20
3880.04 17
3880.18 15
3880.33 15
3880.47 17
3880.61 21
3880.75 27
3880.90 34
3881.04 41
3881.18 46
3881.33 50
3881.47 53
3881.61 54
3881.75 54
3881.90 53
3882.04 50
3882.18 48
3882.33 45
3882.47 42
3882.61 40
3882.75 39
3882.90 41
3883.04 45
3883.18 49
3883.33 55
3883.47 59
3883.61 62
3883.75 63
3883.90 62
3884.04 60
3884.18 58
3884.33 57
3884.47 58
3884.61 61
3884.76 66
3884.90 73
3885.04 81
3885.18 90
3885.33 98
3885.47 107
3885.61 115
3885.76 123
3885.90 131
3886.04 139
3886.19 147
3886.33 154
3886.47 160
3886.61 163
3886.76 163
3886.90 163
3887.04 161
3887.19 160
3887.33 160
3887.47 162
3887.62 166
3887.76 171
3887.90 175
3888.04 178
3888.19 179
3888.33 177
3888.47 173
3888.62 167
3888.76 160
3888.90 153
3889.05 147
3889.19 141
3889.33 137
3889.47 135
3889.62 136
3889.76 139
3889.90 144
3890.05 150
3890.19 156
3890.33 160
3890.48 164
3890.62 165
3890.76 166
3890.90 167
3891.05 167
3891.19 167
3891.33 166
3891.48 163
3891.62 159
3891.76 152
3891.91 143
3892.05 135
3892.19 127
3892.34 123
3892.48 122
3892.62 123
3892.77 126
3892.91 129
3893.05 130
3893.19 129
3893.34 124
3893.48 115
3893.62 104
3893.77 93
3893.91 82
3894.05 73
3894.20 67
3894.34 64
3894.48 65
3894.63 70
3894.77 76
3894.91 83
3895.05 89
3895.20 92
3895.34 92
3895.48 88
3895.63 81
3895.77 70
3895.91 59
3896.06 48
3896.20 39
3896.34 33
3896.49 31
3896.63 32
3896.77 36
3896.92 41
3897.06 46
3897.20 51
3897.35 55
3897.49 58
3897.63 61
3897.78 65
3897.92 68
3898.06 72
3898.20 75
3898.35 77
3898.49 78
3898.63 77
3898.78 74
3898.92 70
3899.06 65
3899.21 60
3899.35 55
3899.49 50
3899.64 46
3899.78 42
3899.92 39
3900.07 37
3900.21 35
3900.35 33
3900.50 34
3900.64 36
3900.78 39
3900.93 43
3901.07 48
3901.21 52
3901.36 55
3901.50 57
3901.64 57
3901.79 55
3901.93 52
3902.07 49
3902.22 47
3902.36 46
3902.50 47
3902.65 51
3902.79 57
3902.93 64
3903.08 73
3903.22 81
3903.36 89
3903.51 95
3903.65 98
3903.79 98
3903.93 95
3904.08 88
3904.22 78
3904.36 66
3904.51 53
3904.65 41
3904.79 29
3904.94 19
3905.08 11
3905.22 5
3905.37 1
3905.51 0
3905.65 0
3905.80 0
3905.94 0
3906.08 7
3906.23 16
3906.37 27
3906.51 39
3906.66 49
3906.80 57
3906.94 61
3907.09 63
3907.23 62
3907.38 60
3907.52 58
3907.66 55
3907.81 54
3907.95 53
3908.09 53
3908.24 53
3908.38 53
3908.52 53
3908.67 51
3908.81 47
3908.95 40
3909.10 31
3909.24 20
3909.38 9
3909.53 0
3909.67 0
3909.81 0
3909.96 0
3910.10 0
3910.24 0
3910.39 0
3910.53 0
3910.67 3
3910.82 10
3910.96 15
3911.10 19
3911.25 20
3911.39 20
3911.53 19
3911.68 19
3911.82 21
3911.96 25
3912.11 33
3912.25 43
3912.39 54
3912.54 65
3912.68 74
3912.82 81
3912.97 85
3913.11 86
3913.26 84
3913.40 81
3913.54 75
3913.69 67
3913.83 58
3913.97 47
3914.12 36
3914.26 26
3914.40 17
3914.55 10
3914.69 6
3914.83 6
3914.98 8
3915.12 12
3915.26 18
3915.41 26
3915.55 34
3915.69 42
3915.84 50
3915.98 56
3916.13 62
3916.27 65
3916.41 66
3916.56 65
3916.70 63
3916.84 59
3916.99 56
3917.13 52
3917.27 49
3917.42 48
3917.56 48
3917.70 50
3917.85 54
3917.99 59
3918.14 63
3918.28 66
3918.42 67
3918.57 67
3918.71 64
3918.85 60
3919.00 55
3919.14 51
3919.28 47
3919.43 45
3919.57 44
3919.71 46
3919.86 48
3920.00 52
3920.15 56
3920.29 60
3920.43 64
3920.58 66
3920.72 66
3920.86 65
3921.01 62
3921.15 58
3921.29 53
3921.44 48
3921.58 42
3921.73 36
3921.87 30
3922.01 24
3922.16 19
3922.30 15
3922.44 12
3922.59 10
3922.73 7
3922.87 4
3923.02 0
3923.16 0
3923.31 0
3923.45 0
3923.59 0
3923.74 0
3923.88 0
3924.02 0
3924.17 6
3924.31 12
3924.45 17
3924.60 20
3924.74 21
3924.89 21
3925.03 22
3925.17 23
3925.32 26
3925.46 30
3925.60 35
3925.75 41
3925.89 47
3926.04 54
3926.18 62
3926.32 69
3926.47 75
3926.61 80
3926.75 82
3926.90 82
3927.04 81
3927.19 79
3927.33 76
3927.47 74
3927.62 73
3927.76 72
3927.90 72
3928.05 72
3928.19 71
3928.34 68
3928.48 64
3928.62 59
3928.77 55
3928.91 52
3929.05 51
3929.20 52
3929.34 55
3929.49 60
3929.63 66
3929.77 72
3929.92 77
3930.06 81
3930.20 84
3930.35 86
3930.49 89
3930.64 92
3930.78 95
3930.92 97
3931.07 98
3931.21 98
3931.35 95
3931.50 90
3931.64 84
3931.79 76
3931.93 67
3932.07 58
3932.22 49
3932.36 41
3932.50 35
3932.65 31
3932.79 31
3932.94 34
3933.08 37
3933.22 41
3933.37 44
3933.51 44
3933.66 40
3933.80 33
3933.94 24
3934.09 13
3934.23 3
3934.38 0
3934.52 0
3934.66 0
3934.81 0
3934.95 0
3935.09 0
3935.24 4
3935.38 12
3935.53 19
3935.67 24
3935.81 28
3935.96 30
3936.10 30
3936.25 31
3936.39 32
3936.53 32
3936.68 33
3936.82 32
3936.96 31
3937.11 28
3937.25 24
3937.40 19
3937.54 13
3937.68 7
3937.83 2
3937.97 0
3938.12 0
3938.26 0
3938.40 0
3938.55 0
3938.69 0
3938.84 0
3938.98 1
3939.12 3
3939.27 5
3939.41 6
3939.56 7
3939.70 6
3939.84 5
3939.99 2
3940.13 0
3940.28 0
3940.42 0
3940.56 0
3940.71 0
3940.85 0
3941.00 0
3941.14 3
3941.28 10
3941.43 17
3941.57 24
3941.72 32
3941.86 39
3942.00 45
3942.15 48
3942.29 49
3942.44 47
3942.58 43
3942.72 38
3942.87 34
3943.01 32
3943.16 31
3943.30 31
3943.44 33
3943.59 35
3943.73 38
3943.88 41
3944.02 44
3944.16 47
3944.31 50
3944.45 52
3944.60 53
3944.74 53
3944.88 51
3945.03 47
3945.17 41
3945.32 36
3945.46 30
3945.60 27
3945.75 25
3945.89 24
3946.04 25
3946.18 27
3946.32 28
3946.47 30
3946.61 30
3946.76 30
3946.90 30
3947.05 30
3947.19 31
3947.33 34
3947.48 38
3947.62 43
3947.77 51
3947.91 59
3948.05 66
3948.20 73
3948.34 77
3948.49 78
3948.63 77
3948.77 74
3948.92 69
3949.06 64
3949.21 59
3949.35 55
3949.50 51
3949.64 47
3949.78 42
3949.93 38
3950.07 34
3950.22 31
3950.36 28
3950.50 27
3950.65 28
3950.79 31
3950.94 37
3951.08 44
3951.23 51
3951.37 58
3951.51 64
3951.66 67
3951.80 67
3951.95 65
3952.09 61
3952.23 56
3952.38 52
3952.52 49
3952.67 49
3952.81 53
3952.96 59
3953.10 66
3953.24 74
3953.39 82
3953.53 88
3953.68 92
3953.82 92
3953.96 90
3954.11 84
3954.25 76
3954.40 65
3954.54 54
3954.69 44
3954.83 36
3954.97 31
3955.12 30
3955.26 32
3955.41 36
3955.55 41
3955.70 46
3955.84 49
3955.98 50
3956.13 49
3956.27 49
3956.42 48
3956.56 48
3956.71 50
3956.85 53
3956.99 56
3957.14 60
3957.28 64
3957.43 67
3957.57 71
3957.72 74
3957.86 79
3958.00 85
3958.15 91
3958.29 99
3958.44 107
3958.58 115
3958.73 121
3958.87 125
3959.01 125
3959.16 123
3959.30 117
3959.45 110
3959.59 101
3959.74 92
3959.88 83
3960.02 76
3960.17 72
3960.31 71
3960.46 74
3960.60 82
3960.75 93
3960.89 106
3961.03 121
3961.18 135
3961.32 147
3961.47 157
3961.61 164
3961.76 168
3961.90 171
3962.05 171
3962.19 170
3962.33 169
3962.48 166
3962.62 163
3962.77 159
3962.91 154
3963.06 148
3963.20 141
3963.34 134
3963.49 127
3963.63 121
3963.78 117
3963.92 114
3964.07 113
3964.21 115
3964.36 117
3964.50 119
3964.64 120
3964.79 119
3964.93 116
3965.08 111
3965.22 104
3965.37 98
3965.51 94
3965.66 92
3965.80 93
3965.94 96
3966.09 102
3966.23 108
3966.38 114
3966.52 119
3966.67 123
3966.81 124
3966.96 124
3967.10 124
3967.24 124
3967.39 124
3967.53 126
3967.68 129
3967.82 131
3967.97 132
3968.11 132
3968.26 129
3968.40 123
3968.54 117
3968.69 110
3968.83 105
3968.98 101
3969.12 99
3969.27 98
3969.41 99
3969.56 100
3969.70 102
3969.85 103
3969.99 106
3970.13 109
3970.28 113
3970.42 117
3970.57 120
3970.71 123
3970.86 123
3971.00 122
3971.15 120
3971.29 116
3971.43 112
3971.58 108
3971.72 105
3971.87 103
3972.01 103
3972.16 102
3972.30 102
3972.45 100
3972.59 98
3972.74 96
3972.88 93
3973.03 91
3973.17 91
3973.31 93
3973.46 97
3973.60 103
3973.75 111
3973.89 119
3974.04 125
3974.18 130
3974.33 132
3974.47 131
3974.62 129
3974.76 125
3974.90 121
3975.05 119
3975.19 117
3975.34 117
3975.48 119
3975.63 120
3975.77 120
3975.92 118
3976.06 115
3976.21 110
3976.35 104
3976.50 98
3976.64 93
3976.78 90
3976.93 89
3977.07 90
3977.22 91
3977.36 93
3977.51 95
3977.65 98
3977.80 100
3977.94 102
3978.09 104
3978.23 104
3978.38 105
3978.52 105
3978.67 105
3978.81 106
3978.95 107
3979.10 110
3979.24 113
3979.39 115
3979.53 116
3979.68 115
3979.82 113
3979.97 108
3980.11 101
3980.26 93
3980.40 84
3980.55 75
3980.69 66
3980.84 58
3980.98 53
3981.13 51
3981.27 51
3981.41 53
3981.56 56
3981.70 58
3981.85 59
3981.99 58
3982.14 56
3982.28 54
3982.43 51
3982.57 50
3982.72 49
3982.86 50
3983.01 51
3983.15 52
3983.30 52
3983.44 51
3983.59 49
3983.73 46
3983.88 42
3984.02 39
3984.16 36
3984.31 35
3984.45 37
3984.60 40
3984.74 44
3984.89 50
3985.03 56
3985.18 61
3985.32 66
3985.47 70
3985.61 72
3985.76 74
3985.90 75
3986.05 76
3986.19 77
3986.34 78
3986.48 77
3986.63 76
3986.77 73
3986.92 69
3987.06 63
3987.21 57
3987.35 52
3987.50 47
3987.64 44
3987.78 42
3987.93 43
3988.07 45
3988.22 47
3988.36 49
3988.51 52
3988.65 54
3988.80 57
3988.94 61
3989.09 67
3989.23 73
3989.38 79
3989.52 85
3989.67 88
3989.81 88
3989.96 86
3990.10 80
3990.25 73
3990.39 65
3990.54 56
3990.68 49
3990.83 42
3990.97 36
3991.12 30
3991.26 25
3991.41 20
3991.55 15
3991.70 10
3991.84 5
3991.99 1
3992.13 0
3992.28 0
3992.42 0
3992.57 0
3992.71 0
3992.86 0
3993.00 0
3993.15 0
3993.29 1
3993.44 1
3993.58 3
3993.73 5
3993.87 10
3994.02 18
3994.16 27
3994.31 39
3994.45 51
3994.60 62
3994.74 71
3994.88 77
3995.03 81
3995.17 81
3995.32 79
3995.46 76
3995.61 73
3995.75 69
3995.90 66
3996.04 62
3996.19 59
3996.33 57
3996.48 54
3996.62 53
3996.77 51
3996.91 51
3997.06 50
3997.20 50
3997.35 49
3997.49 47
3997.64 46
3997.78 46
3997.93 47
3998.07 50
3998.22 55
3998.36 61
3998.51 69
3998.65 77
3998.80 85
3998.95 91
3999.09 96
3999.24 99
3999.38 101
3999.53 101
3999.67 100
3999.82 99
3999.96 98
4000.11 97
4000.25 97
4000.40 97
4000.54 98
4000.69 99
4000.83 101
4000.98 102
4001.12 103
4001.27 104
4001.41 104
4001.56 104
4001.70 104
4001.85 104
4001.99 105
4002.14 107
4002.28 111
4002.43 116
4002.57 123
4002.72 131
4002.86 142
4003.01 154
4003.15 168
4003.30 182
4003.44 195
4003.59 206
4003.73 214
4003.88 219
4004.02 221
4004.17 221
4004.31 220
4004.46 219
4004.60 219
4004.75 220
4004.89 221
4005.04 223
4005.18 224
4005.33 225
4005.47 224
4005.62 224
4005.76 224
4005.91 226
4006.06 230
4006.20 237
4006.35 245
4006.49 253
4006.64 261
4006.78 266
4006.93 267
4007.07 265
4007.22 261
4007.36 255
4007.51 250
4007.65 247
4007.80 248
4007.94 251
4008.09 256
4008.23 261
4008.38 266
4008.52 268
4008.67 268
4008.81 266
4008.96 261
4009.10 255
4009.25 248
4009.39 240
4009.54 233
4009.69 226
4009.83 219
4009.98 212
4010.12 205
4010.27 198
4010.41 194
4010.56 190
4010.70 189
4010.85 189
4010.99 191
4011.14 193
4011.28 194
4011.43 193
4011.57 191
4011.72 187
4011.86 183
4012.01 179
4012.15 176
4012.30 174
4012.45 174
4012.59 173
4012.74 170
4012.88 167
4013.03 161
4013.17 155
4013.32 148
4013.46 143
4013.61 137
4013.75 133
4013.90 128
4014.04 123
4014.19 118
4014.33 112
4014.48 106
4014.62 102
4014.77 101
4014.92 102
4015.06 106
4015.21 112
4015.35 118
4015.50 123
4015.64 128
4015.79 130
4015.93 131
4016.08 132
4016.22 131
4016.37 131
4016.51 130
4016.66 130
4016.80 131
4016.95 133
4017.10 136
4017.24 138
4017.39 141
4017.53 143
4017.68 145
4017.82 146
4017.97 145
4018.11 144
4018.26 143
4018.40 142
4018.55 142
4018.69 143
4018.84 145
4018.99 149
4019.13 153
4019.28 157
4019.42 162
4019.57 166
4019.71 170
4019.86 174
4020.00 178
4020.15 181
4020.29 185
4020.44 188
4020.59 191
4020.73 193
4020.88 195
4021.02 197
4021.17 198
4021.31 198
4021.46 198
4021.60 198
4021.75 199
4021.89 200
4022.04 202
4022.19 206
4022.33 210
4022.48 214
4022.62 214
4022.77 210
4022.91 200
4023.06 186
4023.20 167
4023.35 147
4023.49 128
4023.64 114
4023.79 106
4023.93 105
4024.08 112
4024.22 126
4024.37 145
4024.51 167
4024.66 191
4024.80 212
4024.95 231
4025.09 243
4025.24 249
4025.39 247
4025.53 238
4025.68 225
4025.82 209
4025.97 194
4026.11 180
4026.26 170
4026.40 163
4026.55 159
4026.70 157
4026.84 156
4026.99 155
4027.13 154
4027.28 153
4027.42 152
4027.57 150
4027.71 148
4027.86 146
4028.01 143
4028.15 141
4028.30 139
4028.44 136
4028.59 134
4028.73 133
4028.88 130
4029.02 127
4029.17 122
4029.32 116
4029.46 109
4029.61 102
4029.75 96
4029.90 91
4030.04 88
4030.19 87
4030.34 87
4030.48 86
4030.63 84
4030.77 79
4030.92 73
4031.06 67
4031.21 61
4031.35 57
4031.50 54
4031.65 54
4031.79 54
4031.94 53
4032.08 52
4032.23 48
4032.37 41
4032.52 33
4032.67 23
4032.81 13
4032.96 4
4033.10 0
4033.25 0
4033.39 0
4033.54 0
4033.68 0
4033.83 0
4033.98 0
4034.12 0
4034.27 0
4034.41 4
4034.56 9
4034.70 14
4034.85 19
4035.00 25
4035.14 32
4035.29 38
4035.43 43
4035.58 47
4035.72 48
4035.87 48
4036.02 47
4036.16 44
4036.31 39
4036.45 34
4036.60 30
4036.74 27
4036.89 25
4037.04 25
4037.18 29
4037.33 35
4037.47 44
4037.62 56
4037.76 68
4037.91 79
4038.06 89
4038.20 95
4038.35 99
4038.49 100
4038.64 100
4038.78 100
4038.93 101
4039.08 104
4039.22 108
4039.37 113
4039.51 117
4039.66 121
4039.81 122
4039.95 121
4040.10 117
4040.24 113
4040.39 108
4040.53 103
4040.68 99
4040.83 97
4040.97 97
4041.12 98
4041.26 102
4041.41 106
4041.55 109
4041.70 112
4041.85 112
4041.99 109
4042.14 104
4042.28 97
4042.43 88
4042.58 78
4042.72 69
4042.87 60
4043.01 53
4043.16 47
4043.30 43
4043.45 43
4043.60 45
4043.74 50
4043.89 58
4044.03 68
4044.18 77
4044.33 86
4044.47 94
4044.62 100
4044.76 104
4044.91 106
4045.05 108
4045.20 109
4045.35 109
4045.49 109
4045.64 109
4045.78 109
4045.93 109
4046.08 110
4046.22 110
4046.37 111
4046.51 113
4046.66 115
4046.81 117
4046.95 119
4047.10 121
4047.24 121
4047.39 119
4047.54 115
4047.68 111
4047.83 107
4047.97 103
4048.12 100
4048.26 98
4048.41 96
4048.56 95
4048.70 93
4048.85 92
4048.99 90
4049.14 89
4049.29 89
4049.43 91
4049.58 94
4049.72 100
4049.87 106
4050.02 114
4050.16 121
4050.31 126
4050.45 129
4050.60 129
4050.75 125
4050.89 119
4051.04 111
4051.18 101
4051.33 91
4051.48 83
4051.62 75
4051.77 69
4051.91 65
4052.06 62
4052.21 61
4052.35 61
4052.50 62
4052.64 64
4052.79 66
4052.94 69
4053.08 71
4053.23 73
4053.37 74
4053.52 76
4053.67 77
4053.81 80
4053.96 86
4054.10 93
4054.25 101
4054.40 111
4054.54 120
4054.69 127
4054.83 131
4054.98 132
4055.13 128
4055.27 121
4055.42 112
4055.56 102
4055.71 92
4055.86 83
4056.00 77
4056.15 71
4056.29 67
4056.44 63
4056.59 58
4056.73 53
4056.88 48
4057.03 44
4057.17 41
4057.32 41
4057.46 44
4057.61 50
4057.76 58
4057.90 69
4058.05 81
4058.19 93
4058.34 105
4058.49 115
4058.63 124
4058.78 129
4058.92 130
4059.07 127
4059.22 122
4059.36 114
4059.51 105
4059.66 97
4059.80 90
4059.95 86
4060.09 83
4060.24 81
4060.39 78
4060.53 75
4060.68 71
4060.82 66
4060.97 61
4061.12 56
4061.26 51
4061.41 46
4061.56 41
4061.70 35
4061.85 28
4061.99 21
4062.14 12
4062.29 4
4062.43 0
4062.58 0
4062.72 0
4062.87 0
4063.02 0
4063.16 0
4063.31 3
4063.46 5
4063.60 6
4063.75 5
4063.89 3
4064.04 1
4064.19 0
4064.33 1
4064.48 4
4064.63 11
4064.77 20
4064.92 31
4065.06 42
4065.21 52
4065.36 62
4065.50 70
4065.65 77
4065.80 83
4065.94 89
4066.09 95
4066.23 100
4066.38 105
4066.53 108
4066.67 109
4066.82 107
4066.97 103
4067.11 98
4067.26 91
4067.40 84
4067.55 77
4067.70 72
4067.84 69
4067.99 68
4068.14 70
4068.28 74
4068.43 79
4068.57 83
4068.72 86
4068.87 86
4069.01 84
4069.16 78
4069.31 71
4069.45 62
4069.60 54
4069.75 47
4069.89 42
4070.04 39
4070.18 38
4070.33 39
4070.48 42
4070.62 46
4070.77 50
4070.92 53
4071.06 54
4071.21 55
4071.35 54
4071.50 54
4071.65 54
4071.79 54
4071.94 56
4072.09 59
4072.23 62
4072.38 65
4072.53 66
4072.67 65
4072.82 64
4072.96 61
4073.11 58
4073.26 56
4073.40 53
4073.55 51
4073.70 50
4073.84 48
4073.99 47
4074.14 47
4074.28 48
4074.43 51
4074.57 55
4074.72 63
4074.87 72
4075.01 81
4075.16 90
4075.31 98
4075.45 103
4075.60 105
4075.75 104
4075.89 100
4076.04 95
4076.19 88
4076.33 81
4076.48 75
4076.62 68
4076.77 63
4076.92 59
4077.06 57
4077.21 57
4077.36 60
4077.50 65
4077.65 70
4077.80 76
4077.94 81
4078.09 84
4078.24 86
4078.38 86
4078.53 86
4078.68 85
4078.82 84
4078.97 83
4079.11 83
4079.26 83
4079.41 84
4079.55 84
4079.70 84
4079.85 84
4079.99 85
4080.14 85
4080.29 85
4080.43 86
4080.58 87
4080.73 88
4080.87 90
4081.02 91
4081.17 92
4081.31 92
4081.46 90
4081.61 86
4081.75 80
4081.90 73
4082.05 68
4082.19 64
4082.34 64
4082.48 68
4082.63 75
4082.78 86
4082.92 97
4083.07 108
4083.22 116
4083.36 120
4083.51 121
4083.66 117
4083.80 112
4083.95 106
4084.10 102
4084.24 99
4084.39 99
4084.54 100
4084.68 101
4084.83 100
4084.98 97
4085.12 91
4085.27 84
4085.42 77
4085.56 72
4085.71 69
4085.86 69
4086.00 72
4086.15 77
4086.30 81
4086.44 83
4086.59 84
4086.74 83
4086.88 81
4087.03 78
4087.18 75
4087.32 73
4087.47 71
4087.62 69
4087.76 67
4087.91 65
4088.06 62
4088.20 58
4088.35 54
4088.50 49
4088.64 45
4088.79 42
4088.94 40
4089.08 41
4089.23 45
4089.38 50
4089.52 57
4089.67 64
4089.82 71
4089.96 79
4090.11 86
4090.26 94
4090.40 103
4090.55 114
4090.70 126
4090.84 140
4090.99 154
4091.14 167
4091.28 178
4091.43 186
4091.58 191
4091.72 194
4091.87 194
4092.02 192
4092.16 188
4092.31 184
4092.46 179
4092.60 175
4092.75 173
4092.90 172
4093.04 173
4093.19 175
4093.34 179
4093.48 184
4093.63 189
4093.78 195
4093.92 200
4094.07 205
4094.22 208
4094.36 211
4094.51 213
4094.66 215
4094.80 217
4094.95 219
4095.10 222
4095.24 224
4095.39 225
4095.54 225
4095.68 222
4095.83 216
4095.98 208
4096.12 197
4096.27 186
4096.42 175
4096.57 165
4096.71 156
4096.86 149
4097.01 144
4097.15 141
4097.30 140
4097.45 139
4097.59 140
4097.74 141
4097.89 141
4098.03 142
4098.18 143
4098.33 144
4098.47 146
4098.62 147
4098.77 148
4098.91 147
4099.06 144
4099.21 140
4099.35 134
4099.50 128
4099.65 122
4099.80 117
4099.94 112
4100.09 109
4100.24 106
4100.38 103
4100.53 100
4100.68 98
4100.82 98
4100.97 99
4101.12 102
4101.26 106
4101.41 111
4101.56 114
4101.70 116
4101.85 115
4102.00 112
4102.15 107
4102.29 101
4102.44 96
4102.59 93
4102.73 91
4102.88 91
4103.03 93
4103.17 96
4103.32 99
4103.47 100
4103.61 101
4103.76 101
4103.91 101
4104.06 101
4104.20 102
4104.35 105
4104.50 110
4104.64 115
4104.79 121
4104.94 126
4105.08 129
4105.23 130
4105.38 129
4105.52 126
4105.67 121
4105.82 116
4105.97 112
4106.11 108
4106.26 106
4106.41 104
4106.55 103
4106.70 102
4106.85 102
4106.99 102
4107.14 102
4107.29 103
4107.44 104
4107.58 105
4107.73 106
4107.88 105
4108.02 104
4108.17 103
4108.32 100
4108.46 97
4108.61 95
4108.76 95
4108.91 95
4109.05 97
4109.20 99
4109.35 101
4109.49 102
4109.64 102
4109.79 100
4109.93 97
4110.08 93
4110.23 91
4110.38 91
4110.52 93
4110.67 97
4110.82 102
4110.96 106
4111.11 110
4111.26 110
4111.41 108
4111.55 105
4111.70 100
4111.85 96
4111.99 94
4112.14 95
4112.29 98
4112.44 103
4112.58 110
4112.73 116
4112.88 122
4113.02 125
4113.17 126
4113.32 124
4113.46 119
4113.61 112
4113.76 104
4113.91 95
4114.05 87
4114.20 82
4114.35 79
4114.49 79
4114.64 80
4114.79 82
4114.94 81
4115.08 78
4115.23 71
4115.38 62
4115.52 51
4115.67 40
4115.82 30
4115.97 23
4116.11 17
4116.26 14
4116.41 11
4116.55 8
4116.70 6
4116.85 4
4117.00 3
4117.14 2
4117.29 2
4117.44 1
4117.58 0
4117.73 0
4117.88 0
4118.03 0
4118.17 0
4118.32 0
4118.47 0
4118.61 2
4118.76 11
4118.91 21
4119.06 32
4119.20 43
4119.35 54
4119.50 63
4119.65 70
4119.79 77
4119.94 82
4120.09 88
4120.23 93
4120.38 99
4120.53 104
4120.68 109
4120.82 112
4120.97 113
4121.12 112
4121.26 107
4121.41 101
4121.56 93
4121.71 86
4121.85 80
4122.00 76
4122.15 75
4122.30 76
4122.44 80
4122.59 85
4122.74 91
4122.88 97
4123.03 103
4123.18 110
4123.33 115
4123.47 120
4123.62 123
4123.77 125
4123.92 125
4124.06 123
4124.21 121
4124.36 118
4124.50 116
4124.65 115
4124.80 116
4124.95 118
4125.09 119
4125.24 120
4125.39 119
4125.54 117
4125.68 113
4125.83 110
4125.98 108
4126.13 110
4126.27 115
4126.42 124
4126.57 135
4126.71 146
4126.86 157
4127.01 164
4127.16 167
4127.30 167
4127.45 164
4127.60 158
4127.75 152
4127.89 146
4128.04 139
4128.19 133
4128.34 127
4128.48 120
4128.63 113
4128.78 105
4128.92 98
4129.07 91
4129.22 83
4129.37 77
4129.51 71
4129.66 66
4129.81 61
4129.96 57
4130.10 52
4130.25 48
4130.40 43
4130.55 39
4130.69 35
4130.84 32
4130.99 30
4131.14 29
4131.28 30
4131.43 31
4131.58 31
4131.73 30
4131.87 28
4132.02 24
4132.17 19
4132.32 15
4132.46 13
4132.61 13
4132.76 16
4132.91 21
4133.05 28
4133.20 35
4133.35 42
4133.49 48
4133.64 53
4133.79 55
4133.94 57
4134.08 57
4134.23 57
4134.38 56
4134.53 52
4134.67 47
4134.82 39
4134.97 30
4135.12 20
4135.26 11
4135.41 4
4135.56 1
4135.71 0
4135.85 1
4136.00 4
4136.15 5
4136.30 5
4136.44 3
4136.59 0
4136.74 0
4136.89 0
4137.03 0
4137.18 0
4137.33 0
4137.48 2
4137.62 7
4137.77 13
4137.92 17
4138.07 20
4138.21 22
4138.36 22
4138.51 22
4138.66 20
4138.81 19
4138.95 17
4139.10 15
4139.25 13
4139.40 12
4139.54 12
4139.69 13
4139.84 15
4139.99 17
4140.13 21
4140.28 25
4140.43 28
4140.58 31
4140.72 33
4140.87 35
4141.02 35
4141.17 36
4141.31 35
4141.46 35
4141.61 33
4141.76 32
4141.90 30
4142.05 29
4142.20 29
4142.35 30
4142.49 32
4142.64 35
4142.79 39
4142.94 43
4143.09 45
4143.23 46
4143.38 44
4143.53 40
4143.68 34
4143.82 27
4143.97 19
4144.12 11
4144.27 5
4144.41 0
4144.56 0
4144.71 0
4144.86 0
4145.00 2
4145.15 8
4145.30 15
4145.45 22
4145.60 29
4145.74 36
4145.89 41
4146.04 45
4146.19 47
4146.33 49
4146.48 50
4146.63 51
4146.78 52
4146.92 52
4147.07 51
4147.22 50
4147.37 49
4147.52 48
4147.66 49
4147.81 50
4147.96 51
4148.11 52
4148.25 52
4148.40 50
4148.55 45
4148.70 38
4148.84 31
4148.99 24
4149.14 20
4149.29 19
4149.44 21
4149.58 26
4149.73 33
4149.88 39
4150.03 43
4150.17 44
4150.32 42
4150.47 37
4150.62 30
4150.77 24
4150.91 18
4151.06 15
4151.21 15
4151.36 16
4151.50 20
4151.65 25
4151.80 31
4151.95 38
4152.10 46
4152.24 54
4152.39 62
4152.54 69
4152.69 75
4152.83 80
4152.98 82
4153.13 82
4153.28 80
4153.43 76
4153.57 71
4153.72 66
4153.87 60
4154.02 54
4154.16 49
4154.31 46
4154.46 44
4154.61 44
4154.76 45
4154.90 45
4155.05 45
4155.20 43
4155.35 40
4155.50 36
4155.64 30
4155.79 25
4155.94 21
4156.09 18
4156.23 17
4156.38 18
4156.53 20
4156.68 23
4156.83 27
4156.97 29
4157.12 31
4157.27 30
4157.42 28
4157.57 24
4157.71 20
4157.86 15
4158.01 11
4158.16 8
4158.31 8
4158.45 9
4158.60 12
4158.75 17
4158.90 22
4159.04 28
4159.19 33
4159.34 37
4159.49 42
4159.64 46
4159.78 49
4159.93 52
4160.08 53
4160.23 54
4160.38 53
4160.52 52
4160.67 50
4160.82 50
4160.97 50
4161.12 50
4161.26 50
4161.41 48
4161.56 45
4161.71 40
4161.86 34
4162.00 28
4162.15 24
4162.30 22
4162.45 24
4162.60 28
4162.74 34
4162.89 39
4163.04 42
4163.19 41
4163.34 38
4163.48 32
4163.63 23
4163.78 15
4163.93 7
4164.08 1
4164.22 0
4164.37 0
4164.52 0
4164.67 0
4164.82 0
4164.96 0
4165.11 0
4165.26 0
4165.41 2
4165.56 7
4165.70 11
4165.85 14
4166.00 14
4166.15 12
4166.30 8
4166.44 5
4166.59 3
4166.74 4
4166.89 8
4167.04 16
4167.18 27
4167.33 40
4167.48 52
4167.63 64
4167.78 74
4167.92 81
4168.07 84
4168.22 85
4168.37 83
4168.52 79
4168.66 75
4168.81 71
4168.96 66
4169.11 63
4169.26 59
4169.41 56
4169.55 54
4169.70 52
4169.85 51
4170.00 52
4170.15 53
4170.29 56
4170.44 59
4170.59 63
4170.74 66
4170.89 68
4171.03 69
4171.18 68
4171.33 67
4171.48 66
4171.63 66
4171.78 68
4171.92 73
4172.07 80
4172.22 89
4172.37 98
4172.52 105
4172.66 111
4172.81 113
4172.96 113
4173.11 111
4173.26 107
4173.40 104
4173.55 103
4173.70 102
4173.85 103
4174.00 105
4174.15 108
4174.29 110
4174.44 111
4174.59 111
4174.74 110
4174.89 108
4175.03 104
4175.18 100
4175.33 95
4175.48 90
4175.63 84
4175.78 77
4175.92 71
4176.07 65
4176.22 59
4176.37 54
4176.52 50
4176.67 49
4176.81 48
4176.96 50
4177.11 52
4177.26 55
4177.41 57
4177.55 59
4177.70 60
4177.85 59
4178.00 57
4178.15 55
4178.30 52
4178.44 51
4178.59 50
4178.74 52
4178.89 54
4179.04 57
4179.19 60
4179.33 63
4179.48 64
4179.63 64
4179.78 63
4179.93 60
4180.08 57
4180.22 54
4180.37 50
4180.52 45
4180.67 41
4180.82 36
4180.96 32
4181.11 29
4181.26 27
4181.41 26
4181.56 27
4181.71 29
4181.85 31
4182.00 33
4182.15 35
4182.30 36
4182.45 36
4182.60 35
4182.74 34
4182.89 32
4183.04 29
4183.19 27
4183.34 27
4183.49 29
4183.63 33
4183.78 41
4183.93 52
4184.08 63
4184.23 75
4184.38 85
4184.52 92
4184.67 96
4184.82 95
4184.97 89
4185.12 78
4185.27 64
4185.42 47
4185.56 30
4185.71 15
4185.86 4
4186.01 0
4186.16 0
4186.31 0
4186.45 0
4186.60 0
4186.75 0
4186.90 0
4187.05 0
4187.20 0
4187.34 0
4187.49 7
4187.64 20
4187.79 33
4187.94 45
4188.09 55
4188.23 60
4188.38 63
4188.53 63
4188.68 62
4188.83 60
4188.98 58
4189.13 57
4189.27 57
4189.42 56
4189.57 55
4189.72 54
4189.87 52
4190.02 49
4190.16 46
4190.31 41
4190.46 36
4190.61 30
4190.76 23
4190.91 18
4191.06 14
4191.20 13
4191.35 14
4191.50 18
4191.65 23
4191.80 28
4191.95 34
4192.10 38
4192.24 42
4192.39 44
4192.54 45
4192.69 44
4192.84 42
4192.99 39
4193.13 35
4193.28 30
4193.43 25
4193.58 20
4193.73 16
4193.88 15
4194.03 16
4194.17 18
4194.32 21
4194.47 24
4194.62 26
4194.77 28
4194.92 30
4195.07 33
4195.21 37
4195.36 42
4195.51 48
4195.66 55
4195.81 62
4195.96 69
4196.11 73
4196.25 76
4196.40 78
4196.55 79
4196.70 79
4196.85 80
4197.00 81
4197.15 81
4197.29 81
4197.44 78
4197.59 74
4197.74 67
4197.89 58
4198.04 49
4198.19 40
4198.33 33
4198.48 29
4198.63 27
4198.78 28
4198.93 29
4199.08 31
4199.23 33
4199.37 33
4199.52 33
4199.67 33
4199.82 33
4199.97 33
4200.12 33
4200.27 34
4200.42 35
4200.56 36
4200.71 38
4200.86 41
4201.01 46
4201.16 52
4201.31 60
4201.46 67
4201.60 73
4201.75 78
4201.90 79
4202.05 79
4202.20 77
4202.35 75
4202.50 74
4202.65 74
4202.79 76
4202.94 79
4203.09 83
4203.24 86
4203.39 88
4203.54 88
4203.69 86
4203.83 82
4203.98 76
4204.13 69
4204.28 62
4204.43 55
4204.58 49
4204.73 44
4204.88 40
4205.02 37
4205.17 35
4205.32 35
4205.47 35
4205.62 35
4205.77 35
4205.92 36
4206.07 35
4206.21 35
4206.36 34
4206.51 34
4206.66 34
4206.81 35
4206.96 36
4207.11 38
4207.26 41
4207.40 43
4207.55 44
4207.70 46
4207.85 47
4208.00 48
4208.15 51
4208.30 55
4208.45 61
4208.59 70
4208.74 80
4208.89 90
4209.04 99
4209.19 105
4209.34 109
4209.49 110
4209.64 108
4209.79 103
4209.93 98
4210.08 91
4210.23 84
4210.38 77
4210.53 70
4210.68 64
4210.83 59
4210.98 54
4211.12 51
4211.27 49
4211.42 49
4211.57 50
4211.72 52
4211.87 53
4212.02 54
4212.17 54
4212.32 52
4212.46 51
4212.61 50
4212.76 52
4212.91 55
4213.06 61
4213.21 67
4213.36 74
4213.51 79
4213.66 82
4213.80 83
4213.95 80
4214.10 76
4214.25 70
4214.40 64
4214.55 57
4214.70 51
4214.85 46
4215.00 42
4215.14 39
4215.29 38
4215.44 37
4215.59 36
4215.74 36
4215.89 35
4216.04 34
4216.19 32
4216.34 30
4216.48 27
4216.63 23
4216.78 20
4216.93 17
4217.08 14
4217.23 12
4217.38 11
4217.53 10
4217.68 10
4217.83 10
4217.97 9
4218.12 9
4218.27 8
4218.42 8
4218.57 8
4218.72 10
4218.87 13
4219.02 18
4219.17 23
4219.31 27
4219.46 31
4219.61 34
4219.76 36
4219.91 38
4220.06 40
4220.21 43
4220.36 48
4220.51 54
4220.66 61
4220.80 68
4220.95 73
4221.10 77
4221.25 77
4221.40 75
4221.55 71
4221.70 65
4221.85 59
4222.00 54
4222.15 50
4222.30 49
4222.44 50
4222.59 53
4222.74 58
4222.89 64
4223.04 69
4223.19 73
4223.34 76
4223.49 76
4223.64 75
4223.79 71
4223.93 65
4224.08 58
4224.23 50
4224.38 41
4224.53 33
4224.68 27
4224.83 23
4224.98 22
4225.13 25
4225.28 29
4225.43 36
4225.57 43
4225.72 51
4225.87 56
4226.02 59
4226.17 60
4226.32 57
4226.47 52
4226.62 46
4226.77 40
4226.92 37
4227.07 36
4227.21 39
4227.36 43
4227.51 49
4227.66 53
4227.81 55
4227.96 53
4228.11 48
4228.26 40
4228.41 31
4228.56 23
4228.71 17
4228.86 15
4229.00 15
4229.15 19
4229.30 24
4229.45 31
4229.60 37
4229.75 43
4229.90 47
4230.05 50
4230.20 50
4230.35 49
4230.50 46
4230.65 42
4230.79 37
4230.94 32
4231.09 27
4231.24 20
4231.39 14
4231.54 7
4231.69 0
4231.84 0
4231.99 0
4232.14 0
4232.29 0
4232.44 0
4232.58 0
4232.73 0
4232.88 1
4233.03 10
4233.18 19
4233.33 27
4233.48 34
4233.63 38
4233.78 40
4233.93 41
4234.08 40
4234.23 39
4234.38 37
4234.52 36
4234.67 34
4234.82 32
4234.97 29
4235.12 25
4235.27 19
4235.42 14
4235.57 8
4235.72 4
4235.87 1
4236.02 0
4236.17 0
4236.32 1
4236.47 2
4236.61 3
4236.76 3
4236.91 3
4237.06 1
4237.21 0
4237.36 0
4237.51 0
4237.66 0
4237.81 0
4237.96 0
4238.11 3
4238.26 6
4238.41 10
4238.56 12
4238.70 14
4238.85 14
4239.00 15
4239.15 17
4239.30 20
4239.45 25
4239.60 32
4239.75 39
4239.90 46
4240.05 51
4240.20 54
4240.35 54
4240.50 53
4240.65 52
4240.80 52
4240.95 52
4241.09 54
4241.24 55
4241.39 56
4241.54 56
4241.69 54
4241.84 51
4241.99 48
4242.14 46
4242.29 45
4242.44 45
4242.59 46
4242.74 47
4242.89 47
4243.04 48
4243.19 49
4243.34 50
4243.48 52
4243.63 54
4243.78 55
4243.93 55
4244.08 53
4244.23 51
4244.38 47
4244.53 43
4244.68 39
4244.83 36
4244.98 34
4245.13 33
4245.28 32
4245.43 30
4245.58 28
4245.73 26
4245.88 23
4246.02 21
4246.17 21
4246.32 22
4246.47 26
4246.62 31
4246.77 37
4246.92 43
4247.07 49
4247.22 52
4247.37 52
4247.52 51
4247.67 48
4247.82 45
4247.97 43
4248.12 43
4248.27 45
4248.42 49
4248.57 52
4248.72 55
4248.87 54
4249.01 51
4249.16 45
4249.31 36
4249.46 26
4249.61 17
4249.76 11
4249.91 8
4250.06 8
4250.21 12
4250.36 18
4250.51 24
4250.66 30
4250.81 35
4250.96 38
4251.11 40
4251.26 41
4251.41 43
4251.56 46
4251.71 50
4251.86 56
4252.01 62
4252.15 67
4252.30 71
4252.45 71
4252.60 69
4252.75 64
4252.90 57
4253.05 48
4253.20 40
4253.35 34
4253.50 29
4253.65 25
4253.80 23
4253.95 21
4254.10 18
4254.25 16
4254.40 13
4254.55 12
4254.70 11
4254.85 13
4255.00 15
4255.15 17
4255.30 19
4255.45 19
4255.60 17
4255.74 15
4255.89 11
4256.04 7
4256.19 3
4256.34 0
4256.49 0
4256.64 0
4256.79 0
4256.94 0
4257.09 0
4257.24 0
4257.39 0
4257.54 2
4257.69 13
4257.84 26
4257.99 40
4258.14 52
4258.29 61
4258.44 67
4258.59 67
4258.74 63
4258.89 55
4259.04 44
4259.19 32
4259.34 21
4259.49 12
4259.64 5
4259.79 1
4259.94 0
4260.09 0
4260.23 0
4260.38 1
4260.53 4
4260.68 8
4260.83 13
4260.98 18
4261.13 23
4261.28 29
4261.43 33
4261.58 37
4261.73 40
4261.88 43
4262.03 44
4262.18 45
4262.33 46
4262.48 46
4262.63 46
4262.78 46
4262.93 45
4263.08 45
4263.23 46
4263.38 48
4263.53 51
4263.68 56
4263.83 62
4263.98 70
4264.13 79
4264.28 87
4264.43 93
4264.58 98
4264.73 100
4264.88 100
4265.03 98
4265.18 96
4265.33 93
4265.48 91
4265.63 90
4265.78 90
4265.93 91
4266.08 91
4266.23 91
4266.37 91
4266.52 92
4266.67 93
4266.82 95
4266.97 99
4267.12 104
4267.27 110
4267.42 115
4267.57 120
4267.72 123
4267.87 124
4268.02 124
4268.17 121
4268.32 117
4268.47 111
4268.62 104
4268.77 97
4268.92 89
4269.07 83
4269.22 78
4269.37 75
4269.52 75
4269.67 77
4269.82 79
4269.97 82
4270.12 83
4270.27 83
4270.42 81
4270.57 78
4270.72 74
4270.87 70
4271.02 66
4271.17 61
4271.32 56
4271.47 51
4271.62 45
4271.77 41
4271.92 38
4272.07 37
4272.22 39
4272.37 43
4272.52 49
4272.67 55
4272.82 60
4272.97 62
4273.12 62
4273.27 59
4273.42 54
4273.57 50
4273.72 46
4273.87 44
4274.02 44
4274.17 45
4274.32 48
4274.47 51
4274.62 54
4274.77 57
4274.92 60
4275.07 62
4275.22 63
4275.37 63
4275.52 62
4275.67 59
4275.82 56
4275.97 53
4276.12 50
4276.27 48
4276.42 45
4276.57 42
4276.72 38
4276.87 32
4277.02 24
4277.17 15
4277.32 7
4277.47 1
4277.62 0
4277.77 0
4277.92 0
4278.07 1
4278.22 5
4278.37 9
4278.52 14
4278.67 19
4278.82 27
4278.97 36
4279.12 47
4279.27 58
4279.42 68
4279.57 76
4279.72 80
4279.87 79
4280.02 75
4280.17 68
4280.32 59
4280.47 51
4280.62 43
4280.77 39
4280.92 36
4281.07 35
4281.22 35
4281.37 35
4281.52 34
4281.67 33
4281.82 32
4281.97 31
4282.12 31
4282.27 32
4282.42 35
4282.57 38
4282.72 42
4282.87 44
4283.02 44
4283.17 42
4283.32 38
4283.47 34
4283.62 30
4283.77 28
4283.92 29
4284.07 34
4284.22 40
4284.37 47
4284.52 54
4284.67 57
4284.82 57
4284.97 54
4285.12 48
4285.27 41
4285.42 33
4285.57 25
4285.72 19
4285.87 13
4286.02 9
4286.17 6
4286.32 5
4286.47 4
4286.62 4
4286.77 5
4286.92 6
4287.07 5
4287.22 4
4287.37 1
4287.52 0
4287.67 0
4287.82 0
4287.98 0
4288.13 0
4288.28 0
4288.43 0
4288.58 5
4288.73 9
4288.88 12
4289.03 15
4289.18 17
4289.33 18
4289.48 20
4289.63 21
4289.78 22
4289.93 24
4290.08 26
4290.23 27
4290.38 27
4290.53 27
4290.68 26
4290.83 25
4290.98 24
4291.13 25
4291.28 26
4291.43 28
4291.58 31
4291.73 35
4291.88 39
4292.03 43
4292.18 48
4292.33 53
4292.48 58
4292.63 63
4292.78 66
4292.93 67
4293.08 66
4293.23 62
4293.38 57
4293.53 51
4293.68 45
4293.83 41
4293.98 39
4294.14 40
4294.29 42
4294.44 46
4294.59 51
4294.74 56
4294.89 60
4295.04 63
4295.19 66
4295.34 68
4295.49 71
4295.64 73
4295.79 74
4295.94 75
4296.09 74
4296.24 71
4296.39 66
4296.54 60
4296.69 51
4296.84 42
4296.99 33
4297.14 24
4297.29 16
4297.44 10
4297.59 6
4297.74 5
4297.89 6
4298.04 8
4298.19 13
4298.34 17
4298.49 20
4298.65 21
4298.80 20
4298.95 15
4299.10 8
4299.25 0
4299.40 0
4299.55 0
4299.70 0
4299.85 0
4300.00 0
4300.15 0
4300.30 0
4300.45 1
4300.60 6
4300.75 11
4300.90 15
4301.05 20
4301.20 24
4301.35 27
4301.50 31
4301.65 33
4301.80 36
4301.95 37
4302.10 38
4302.25 39
4302.41 40
4302.56 42
4302.71 43
4302.86 45
4303.01 48
4303.16 50
4303.31 52
4303.46 54
4303.61 56
4303.76 57
4303.91 58
4304.06 59
4304.21 60
4304.36 61
4304.51 62
4304.66 63
4304.81 64
4304.96 65
4305.11 65
4305.26 66
4305.41 66
4305.57 68
4305.72 70
4305.87 74
4306.02 77
4306.17 80
4306.32 82
4306.47 83
4306.62 84
4306.77 85
4306.92 86
4307.07 89
4307.22 92
4307.37 94
4307.52 95
4307.67 94
4307.82 89
4307.97 82
4308.12 72
4308.27 61
4308.43 51
4308.58 42
4308.73 34
4308.88 29
4309.03 24
4309.18 20
4309.33 17
4309.48 14
4309.63 12
4309.78 10
4309.93 10
4310.08 11
4310.23 13
4310.38 15
4310.53 17
4310.68 18
4310.83 19
4310.98 18
4311.14 17
4311.29 16
4311.44 17
4311.59 19
4311.74 25
4311.89 33
4312.04 43
4312.19 54
4312.34 67
4312.49 79
4312.64 91
4312.79 100
4312.94 106
4313.09 108
4313.24 106
4313.39 99
4313.55 90
4313.70 78
4313.85 66
4314.00 56
4314.15 47
4314.30 42
4314.45 39
4314.60 37
4314.75 37
4314.90 38
4315.05 39
4315.20 41
4315.35 44
4315.50 47
4315.65 52
4315.81 57
4315.96 61
4316.11 64
4316.26 66
4316.41 65
4316.56 64
4316.71 61
4316.86 59
4317.01 57
4317.16 56
4317.31 56
4317.46 58
4317.61 59
4317.76 61
4317.91 63
4318.07 64
4318.22 65
4318.37 66
4318.52 67
4318.67 67
4318.82 67
4318.97 66
4319.12 66
4319.27 68
4319.42 70
4319.57 73
4319.72 77
4319.87 80
4320.03 81
4320.18 80
4320.33 77
4320.48 71
4320.63 65
4320.78 60
4320.93 57
4321.08 58
4321.23 63
4321.38 70
4321.53 79
4321.68 87
4321.83 94
4321.99 97
4322.14 97
4322.29 94
4322.44 89
4322.59 83
4322.74 77
4322.89 70
4323.04 63
4323.19 55
4323.34 47
4323.49 39
4323.64 32
4323.79 25
4323.95 20
4324.10 15
4324.25 13
4324.40 12
4324.55 12
4324.70 14
4324.85 17
4325.00 23
4325.15 29
4325.30 37
4325.45 44
4325.60 51
4325.76 56
4325.91 60
4326.06 62
4326.21 63
4326.36 63
4326.51 63
4326.66 65
4326.81 67
4326.96 70
4327.11 74
4327.26 79
4327.42 84
4327.57 88
4327.72 90
4327.87 90
4328.02 87
4328.17 82
4328.32 75
4328.47 67
4328.62 58
4328.77 50
4328.92 43
4329.07 39
4329.23 36
4329.38 36
4329.53 36
4329.68 37
4329.83 39
4329.98 42
4330.13 45
4330.28 49
4330.43 54
4330.58 62
4330.74 70
4330.89 79
4331.04 88
4331.19 95
4331.34 102
4331.49 105
4331.64 107
4331.79 107
4331.94 106
4332.09 104
4332.24 102
4332.40 101
4332.55 98
4332.70 96
4332.85 94
4333.00 91
4333.15 88
4333.30 85
4333.45 83
4333.60 82
4333.75 81
4333.91 81
4334.06 81
4334.21 82
4334.36 82
4334.51 84
4334.66 86
4334.81 91
4334.96 96
4335.11 103
4335.26 110
4335.42 117
4335.57 122
4335.72 126
4335.87 129
4336.02 130
4336.17 131
4336.32 132
4336.47 132
4336.62 132
4336.77 131
4336.93 129
4337.08 124
4337.23 119
4337.38 112
4337.53 105
4337.68 98
4337.83 93
4337.98 89
4338.13 86
4338.29 84
4338.44 82
4338.59 79
4338.74 74
4338.89 69
4339.04 63
4339.19 57
4339.34 52
4339.49 50
4339.64 50
4339.80 52
4339.95 55
4340.10 57
4340.25 58
4340.40 57
4340.55 54
4340.70 48
4340.85 42
4341.00 37
4341.16 33
4341.31 31
4341.46 30
4341.61 31
4341.76 31
4341.91 31
4342.06 30
4342.21 29
4342.36 28
4342.52 28
4342.67 28
4342.82 28
4342.97 28
4343.12 28
4343.27 27
4343.42 25
4343.57 22
4343.73 19
4343.88 16
4344.03 14
4344.18 13
4344.33 12
4344.48 14
4344.63 17
4344.78 21
4344.93 26
4345.09 31
4345.24 35
4345.39 39
4345.54 41
4345.69 42
4345.84 42
4345.99 40
4346.14 36
4346.30 32
4346.45 26
4346.60 20
4346.75 14
4346.90 10
4347.05 7
4347.20 8
4347.35 11
4347.51 17
4347.66 25
4347.81 34
4347.96 41
4348.11 47
4348.26 52
4348.41 54
4348.56 56
4348.72 57
4348.87 58
4349.02 60
4349.17 61
4349.32 61
4349.47 59
4349.62 54
4349.77 47
4349.93 39
4350.08 29
4350.23 20
4350.38 11
4350.53 3
4350.68 0
4350.83 0
4350.98 0
4351.14 0
4351.29 0
4351.44 0
4351.59 0
4351.74 0
4351.89 3
4352.04 12
4352.19 21
4352.35 30
4352.50 37
4352.65 43
4352.80 47
4352.95 52
4353.10 55
4353.25 59
4353.41 61
4353.56 64
4353.71 65
4353.86 64
4354.01 62
4354.16 58
4354.31 52
4354.46 45
4354.62 38
4354.77 33
4354.92 29
4355.07 28
4355.22 30
4355.37 35
4355.52 41
4355.68 48
4355.83 56
4355.98 63
4356.13 70
4356.28 76
4356.43 81
4356.58 87
4356.74 91
4356.89 95
4357.04 97
4357.19 98
4357.34 97
4357.49 94
4357.64 91
4357.79 86
4357.95 81
4358.10 75
4358.25 69
4358.40 63
4358.55 59
4358.70 56
4358.85 54
4359.01 53
4359.16 53
4359.31 53
4359.46 53
4359.61 54
4359.76 54
4359.91 55
4360.07 57
4360.22 60
4360.37 63
4360.52 66
4360.67 68
4360.82 70
4360.98 71
4361.13 72
4361.28 72
4361.43 72
4361.58 72
4361.73 71
4361.88 68
4362.04 65
4362.19 61
4362.34 57
4362.49 55
4362.64 53
4362.79 53
4362.94 55
4363.10 57
4363.25 59
4363.40 61
4363.55 62
4363.70 63
4363.85 65
4364.00 66
4364.16 69
4364.31 72
4364.46 75
4364.61 78
4364.76 80
4364.91 80
4365.07 79
4365.22 75
4365.37 70
4365.52 64
4365.67 57
4365.82 52
4365.97 50
4366.13 50
4366.28 55
4366.43 62
4366.58 72
4366.73 83
4366.88 92
4367.04 100
4367.19 105
4367.34 107
4367.49 106
4367.64 103
4367.79 97
4367.95 90
4368.10 82
4368.25 74
4368.40 67
4368.55 63
4368.70 61
4368.85 63
4369.01 68
4369.16 75
4369.31 83
4369.46 92
4369.61 100
4369.76 107
4369.92 114
4370.07 119
4370.22 123
4370.37 127
4370.52 129
4370.67 131
4370.83 131
4370.98 130
4371.13 128
4371.28 125
4371.43 122
4371.58 119
4371.74 117
4371.89 116
4372.04 117
4372.19 120
4372.34 125
4372.49 129
4372.65 133
4372.80 134
4372.95 132
4373.10 127
4373.25 119
4373.40 110
4373.56 100
4373.71 93
4373.86 87
4374.01 84
4374.16 82
4374.31 81
4374.47 79
4374.62 75
4374.77 71
4374.92 65
4375.07 61
4375.22 59
4375.38 60
4375.53 64
4375.68 71
4375.83 79
4375.98 87
4376.13 95
4376.29 102
4376.44 107
4376.59 110
4376.74 113
4376.89 114
4377.04 114
4377.20 112
4377.35 108
4377.50 102
4377.65 97
4377.80 92
4377.96 90
4378.11 91
4378.26 96
4378.41 104
4378.56 114
4378.71 124
4378.87 132
4379.02 137
4379.17 139
4379.32 139
4379.47 138
4379.62 137
4379.78 137
4379.93 138
4380.08 143
4380.23 149
4380.38 156
4380.54 165
4380.69 173
4380.84 181
4380.99 188
4381.14 192
4381.29 193
4381.45 190
4381.60 183
4381.75 173
4381.90 161
4382.05 149
4382.21 137
4382.36 128
4382.51 123
4382.66 120
4382.81 120
4382.96 122
4383.12 125
4383.27 129
4383.42 134
4383.57 138
4383.72 141
4383.88 143
4384.03 144
4384.18 144
4384.33 142
4384.48 140
4384.64 137
4384.79 134
4384.94 132
4385.09 130
4385.24 128
4385.39 126
4385.55 125
4385.70 124
4385.85 123
4386.00 123
4386.15 123
4386.31 124
4386.46 124
4386.61 123
4386.76 122
4386.91 119
4387.07 116
4387.22 114
4387.37 111
4387.52 110
4387.67 110
4387.83 111
4387.98 113
4388.13 114
4388.28 116
4388.43 118
4388.58 119
4388.74 121
4388.89 122
4389.04 123
4389.19 123
4389.34 121
4389.50 116
4389.65 110
4389.80 101
4389.95 92
4390.10 83
4390.26 76
4390.41 72
4390.56 71
4390.71 72
4390.86 75
4391.02 79
4391.17 81
4391.32 82
4391.47 81
4391.62 79
4391.78 76
4391.93 73
4392.08 71
4392.23 70
4392.38 70
4392.54 70
4392.69 71
4392.84 72
4392.99 73
4393.14 74
4393.30 75
4393.45 76
4393.60 77
4393.75 77
4393.90 77
4394.06 77
4394.21 78
4394.36 79
4394.51 81
4394.66 83
4394.82 85
4394.97 87
4395.12 87
4395.27 87
4395.42 87
4395.58 87
4395.73 90
4395.88 94
4396.03 100
4396.19 105
4396.34 111
4396.49 115
4396.64 117
4396.79 119
4396.95 122
4397.10 125
4397.25 131
4397.40 139
4397.55 147
4397.71 157
4397.86 165
4398.01 171
4398.16 176
4398.31 178
4398.47 178
4398.62 177
4398.77 176
4398.92 175
4399.08 175
4399.23 176
4399.38 179
4399.53 185
4399.68 194
4399.84 207
4399.99 220
4400.14 234
4400.29 245
4400.44 253
4400.60 256
4400.75 255
4400.90 250
4401.05 243
4401.21 236
4401.36 230
4401.51 225
4401.66 222
4401.81 219
4401.97 216
4402.12 215
4402.27 214
4402.42 213
4402.57 215
4402.73 218
4402.88 222
4403.03 227
4403.18 231
4403.34 235
4403.49 238
4403.64 239
4403.79 238
4403.94 235
4404.10 231
4404.25 226
4404.40 221
4404.55 215
4404.71 210
4404.86 206
4405.01 204
4405.16 204
4405.31 206
4405.47 211
4405.62 216
4405.77 221
4405.92 225
4406.08 227
4406.23 226
4406.38 222
4406.53 216
4406.68 208
4406.84 200
4406.99 191
4407.14 183
4407.29 175
4407.45 167
4407.60 159
4407.75 151
4407.90 144
4408.05 138
4408.21 133
4408.36 130
4408.51 128
4408.66 128
4408.82 130
4408.97 133
4409.12 137
4409.27 142
4409.43 148
4409.58 153
4409.73 157
4409.88 160
4410.03 162
4410.19 162
4410.34 161
4410.49 161
4410.64 161
4410.80 161
4410.95 162
4411.10 162
4411.25 161
4411.41 159
4411.56 155
4411.71 151
4411.86 145
4412.02 140
4412.17 137
4412.32 135
4412.47 136
4412.62 140
4412.78 145
4412.93 150
4413.08 155
4413.23 159
4413.39 162
4413.54 163
4413.69 164
4413.84 165
4414.00 166
4414.15 168
4414.30 170
4414.45 172
4414.61 173
4414.76 172
4414.91 170
4415.06 165
4415.21 158
4415.37 150
4415.52 141
4415.67 132
4415.82 125
4415.98 120
4416.13 119
4416.28 121
4416.43 129
4416.59 139
4416.74 151
4416.89 163
4417.04 174
4417.20 181
4417.35 185
4417.50 187
4417.65 188
4417.81 189
4417.96 191
4418.11 195
4418.26 200
4418.42 206
4418.57 212
4418.72 217
4418.87 223
4419.03 229
4419.18 236
4419.33 246
4419.48 257
4419.64 271
4419.79 287
4419.94 305
4420.09 325
4420.25 346
4420.40 369
4420.55 392
4420.70 416
4420.86 439
4421.01 461
4421.16 482
4421.31 500
4421.47 518
4421.62 533
4421.77 547
4421.92 561
4422.08 574
4422.23 588
4422.38 602
4422.53 618
4422.69 636
4422.84 656
4422.99 677
4423.14 699
4423.30 721
4423.45 742
4423.60 762
4423.75 781
4423.91 800
4424.06 820
4424.21 844
4424.36 870
4424.52 898
4424.67 926
4424.82 953
4424.97 976
4425.13 993
4425.28 1004
4425.43 1010
4425.58 1013
4425.74 1015
4425.89 1018
4426.04 1022
4426.19 1027
4426.35 1032
4426.50 1035
4426.65 1036
4426.81 1033
4426.96 1026
4427.11 1017
4427.26 1007
4427.42 995
4427.57 984
4427.72 973
4427.87 962
4428.03 949
4428.18 934
4428.33 918
4428.48 899
4428.64 880
4428.79 860
4428.94 840
4429.09 820
4429.25 799
4429.40 777
4429.55 753
4429.71 726
4429.86 697
4430.01 665
4430.16 632
4430.32 598
4430.47 565
4430.62 533
4430.77 503
4430.93 477
4431.08 454
4431.23 436
4431.38 421
4431.54 411
4431.69 404
4431.84 399
4432.00 396
4432.15 393
4432.30 389
4432.45 384
4432.61 379
4432.76 374
4432.91 369
4433.06 363
4433.22 357
4433.37 351
4433.52 344
4433.67 335
4433.83 325
4433.98 314
4434.13 302
4434.29 291
4434.44 279
4434.59 266
4434.74 254
4434.90 240
4435.05 226
4435.20 211
4435.35 197
4435.51 184
4435.66 173
4435.81 163
4435.97 155
4436.12 147
4436.27 138
4436.42 129
4436.58 118
4436.73 106
4436.88 95
4437.04 87
4437.19 83
4437.34 82
4437.49 86
4437.65 93
4437.80 102
4437.95 112
4438.10 120
4438.26 126
4438.41 130
4438.56 131
4438.72 132
4438.87 132
4439.02 132
4439.17 132
4439.33 133
4439.48 135
4439.63 135
4439.79 135
4439.94 134
4440.09 131
4440.24 129
4440.40 126
4440.55 125
4440.70 124
4440.86 125
4441.01 126
4441.16 128
4441.31 130
4441.47 133
4441.62 136
4441.77 139
4441.93 144
4442.08 148
4442.23 153
4442.38 157
4442.54 161
4442.69 163
4442.84 165
4443.00 166
4443.15 166
4443.30 165
4443.45 164
4443.61 161
4443.76 157
4443.91 153
4444.07 150
4444.22 146
4444.37 144
4444.52 143
4444.68 142
4444.83 140
4444.98 137
4445.14 131
4445.29 122
4445.44 111
4445.60 100
4445.75 89
4445.90 80
4446.05 75
4446.21 74
4446.36 75
4446.51 79
4446.67 85
4446.82 91
4446.97 96
4447.12 101
4447.28 105
4447.43 108
4447.58 110
4447.74 112
4447.89 114
4448.04 114
4448.20 115
4448.35 115
4448.50 116
4448.65 116
4448.81 117
4448.96 119
4449.11 121
4449.27 123
4449.42 124
4449.57 124
4449.72 123
4449.88 120
4450.03 116
4450.18 112
4450.34 108
4450.49 104
4450.64 102
4450.80 101
4450.95 101
4451.10 102
4451.26 105
4451.41 109
4451.56 114
4451.71 122
4451.87 133
4452.02 146
4452.17 162
4452.33 178
4452.48 195
4452.63 209
4452.79 219
4452.94 225
4453.09 226
4453.24 223
4453.40 218
4453.55 212
4453.70 206
4453.86 201
4454.01 198
4454.16 197
4454.32 197
4454.47 197
4454.62 197
4454.78 197
4454.93 195
4455.08 190
4455.23 184
4455.39 176
4455.54 167
4455.69 157
4455.85 150
4456.00 145
4456.15 144
4456.31 146
4456.46 150
4456.61 156
4456.77 163
4456.92 168
4457.07 172
4457.22 173
4457.38 173
4457.53 170
4457.68 166
4457.84 160
4457.99 154
4458.14 147
4458.30 139
4458.45 129
4458.60 119
4458.76 109
4458.91 99
4459.06 90
4459.22 83
4459.37 79
4459.52 77
4459.68 77
4459.83 77
4459.98 77
4460.13 76
4460.29 74
4460.44 69
4460.59 64
4460.75 60
4460.90 56
4461.05 54
4461.21 53
4461.36 52
4461.51 52
4461.67 51
4461.82 49
4461.97 46
4462.13 43
4462.28 38
4462.43 33
4462.59 27
4462.74 20
4462.89 12
4463.05 4
4463.20 0
4463.35 0
4463.51 0
4463.66 0
4463.81 0
4463.97 0
4464.12 0
4464.27 0
4464.42 3
4464.58 12
4464.73 21
4464.88 30
4465.04 38
4465.19 44
4465.34 48
4465.50 50
4465.65 49
4465.80 48
4465.96 46
4466.11 47
4466.26 50
4466.42 55
4466.57 64
4466.72 74
4466.88 85
4467.03 94
4467.18 101
4467.34 104
4467.49 103
4467.64 100
4467.80 95
4467.95 89
4468.10 85
4468.26 82
4468.41 80
4468.56 80
4468.72 80
4468.87 79
4469.02 76
4469.18 71
4469.33 64
4469.48 55
4469.64 47
4469.79 39
4469.94 33
4470.10 31
4470.25 32
4470.40 35
4470.56 40
4470.71 46
4470.86 54
4471.02 61
4471.17 69
4471.32 76
4471.48 83
4471.63 89
4471.78 93
4471.94 96
4472.09 97
4472.24 95
4472.40 92
4472.55 89
4472.70 86
4472.86 85
4473.01 86
4473.16 88
4473.32 92
4473.47 95
4473.62 97
4473.78 96
4473.93 93
4474.08 89
4474.24 83
4474.39 78
4474.54 73
4474.70 69
4474.85 66
4475.01 62
4475.16 57
4475.31 51
4475.47 43
4475.62 34
4475.77 26
4475.93 18
4476.08 11
4476.23 7
4476.39 5
4476.54 6
4476.69 8
4476.85 12
4477.00 16
4477.15 21
4477.31 25
4477.46 28
4477.61 30
4477.77 31
4477.92 30
4478.07 29
4478.23 27
4478.38 25
4478.53 25
4478.69 27
4478.84 31
4479.00 36
4479.15 41
4479.30 47
4479.46 51
4479.61 53
4479.76 54
4479.92 52
4480.07 51
4480.22 49
4480.38 50
4480.53 53
4480.68 59
4480.84 67
4480.99 77
4481.14 88
4481.30 97
4481.45 106
4481.61 112
4481.76 118
4481.91 121
4482.07 124
4482.22 125
4482.37 124
4482.53 121
4482.68 115
4482.83 107
4482.99 97
4483.14 87
4483.29 76
4483.45 67
4483.60 60
4483.76 56
4483.91 55
4484.06 56
4484.22 59
4484.37 61
4484.52 64
4484.68 66
4484.83 67
4484.98 67
4485.14 66
4485.29 65
4485.44 62
4485.60 59
4485.75 54
4485.91 49
4486.06 42
4486.21 36
4486.37 31
4486.52 26
4486.67 24
4486.83 25
4486.98 28
4487.13 33
4487.29 39
4487.44 46
4487.60 52
4487.75 55
4487.90 58
4488.06 58
4488.21 58
4488.36 57
4488.52 56
4488.67 55
4488.82 53
4488.98 51
4489.13 47
4489.29 43
4489.44 40
4489.59 37
4489.75 37
4489.90 38
4490.05 40
4490.21 42
4490.36 44
4490.52 46
4490.67 45
4490.82 43
4490.98 39
4491.13 34
4491.28 30
4491.44 26
4491.59 25
4491.74 26
4491.90 29
4492.05 33
4492.21 36
4492.36 38
4492.51 38
4492.67 34
4492.82 29
4492.97 23
4493.13 17
4493.28 13
4493.44 10
4493.59 8
4493.74 7
4493.90 5
4494.05 3
4494.20 0
4494.36 0
4494.51 0
4494.67 0
4494.82 0
4494.97 4
4495.13 9
4495.28 13
4495.43 18
4495.59 21
4495.74 23
4495.90 24
4496.05 24
4496.20 22
4496.36 21
4496.51 19
4496.67 19
4496.82 19
4496.97 20
4497.13 22
4497.28 23
4497.43 24
4497.59 24
4497.74 22
4497.90 19
4498.05 15
4498.20 12
4498.36 8
4498.51 6
4498.66 5
4498.82 5
4498.97 7
4499.13 10
4499.28 14
4499.43 19
4499.59 24
4499.74 30
4499.90 35
4500.05 40
4500.20 45
4500.36 49
4500.51 53
4500.66 55
4500.82 57
4500.97 58
4501.13 59
4501.28 58
4501.43 57
4501.59 55
4501.74 51
4501.90 46
4502.05 40
4502.20 33
4502.36 27
4502.51 21
4502.67 16
4502.82 13
4502.97 12
4503.13 13
4503.28 15
4503.43 19
4503.59 24
4503.74 29
4503.90 35
4504.05 42
4504.20 49
4504.36 55
4504.51 59
4504.67 61
4504.82 60
4504.97 56
4505.13 48
4505.28 39
4505.44 28
4505.59 18
4505.74 10
4505.90 5
4506.05 2
4506.21 2
4506.36 5
4506.51 10
4506.67 16
4506.82 22
4506.98 28
4507.13 33
4507.28 36
4507.44 38
4507.59 38
4507.75 35
4507.90 32
4508.05 27
4508.21 21
4508.36 15
4508.52 11
4508.67 7
4508.82 5
4508.98 4
4509.13 4
4509.29 3
4509.44 2
4509.59 0
4509.75 0
4509.90 0
4510.06 0
4510.21 0
4510.36 0
4510.52 0
4510.67 4
4510.83 10
4510.98 16
4511.13 19
4511.29 19
4511.44 16
4511.60 13
4511.75 10
4511.90 10
4512.06 12
4512.21 19
4512.37 28
4512.52 38
4512.67 49
4512.83 59
4512.98 66
4513.14 70
4513.29 73
4513.45 74
4513.60 75
4513.75 76
4513.91 76
4514.06 74
4514.22 71
4514.37 66
4514.52 60
4514.68 52
4514.83 44
4514.99 37
4515.14 32
4515.29 28
4515.45 25
4515.60 24
4515.76 23
4515.91 24
4516.06 24
4516.22 25
4516.37 27
4516.53 28
4516.68 30
4516.84 30
4516.99 28
4517.14 24
4517.30 18
4517.45 10
4517.61 2
4517.76 0
4517.91 0
4518.07 0
4518.22 0
4518.38 0
4518.53 0
4518.69 0
4518.84 0
4518.99 6
4519.15 11
4519.30 15
4519.46 17
4519.61 17
4519.76 17
4519.92 15
4520.07 13
4520.23 11
4520.38 9
4520.54 7
4520.69 6
4520.84 5
4521.00 3
4521.15 3
4521.31 3
4521.46 4
4521.62 8
4521.77 13
4521.92 21
4522.08 29
4522.23 38
4522.39 46
4522.54 51
4522.70 54
4522.85 54
4523.00 51
4523.16 47
4523.31 43
4523.47 40
4523.62 39
4523.77 42
4523.93 48
4524.08 56
4524.24 64
4524.39 71
4524.55 76
4524.70 78
4524.85 77
4525.01 74
4525.16 70
4525.32 65
4525.47 59
4525.63 54
4525.78 49
4525.93 45
4526.09 43
4526.24 41
4526.40 39
4526.55 37
4526.71 34
4526.86 31
4527.01 27
4527.17 25
4527.32 26
4527.48 30
4527.63 38
4527.79 51
4527.94 66
4528.10 82
4528.25 96
4528.40 107
4528.56 114
4528.71 116
4528.87 115
4529.02 111
4529.18 106
4529.33 100
4529.48 96
4529.64 92
4529.79 90
4529.95 87
4530.10 84
4530.26 80
4530.41 75
4530.56 68
4530.72 60
4530.87 52
4531.03 44
4531.18 38
4531.34 35
4531.49 34
4531.65 35
4531.80 39
4531.95 43
4532.11 48
4532.26 52
4532.42 54
4532.57 56
4532.73 56
4532.88 55
4533.04 54
4533.19 53
4533.34 50
4533.50 48
4533.65 44
4533.81 41
4533.96 37
4534.12 35
4534.27 33
4534.43 33
4534.58 35
4534.73 37
4534.89 41
4535.04 44
4535.20 45
4535.35 45
4535.51 42
4535.66 39
4535.82 34
4535.97 30
4536.12 29
4536.28 30
4536.43 35
4536.59 43
4536.74 53
4536.90 63
4537.05 72
4537.21 79
4537.36 81
4537.51 79
4537.67 74
4537.82 68
4537.98 61
4538.13 55
4538.29 50
4538.44 49
4538.60 49
4538.75 51
4538.91 53
4539.06 55
4539.21 56
4539.37 55
4539.52 53
4539.68 50
4539.83 45
4539.99 40
4540.14 34
4540.30 29
4540.45 26
4540.61 26
4540.76 30
4540.91 39
4541.07 51
4541.22 64
4541.38 77
4541.53 87
4541.69 93
4541.84 96
4542.00 96
4542.15 94
4542.31 93
4542.46 93
4542.61 93
4542.77 95
4542.92 96
4543.08 96
4543.23 96
4543.39 95
4543.54 95
4543.70 95
4543.85 96
4544.01 98
4544.16 99
4544.32 100
4544.47 99
4544.62 96
4544.78 91
4544.93 85
4545.09 79
4545.24 75
4545.40 72
4545.55 71
4545.71 73
4545.86 75
4546.02 78
4546.17 80
4546.33 83
4546.48 84
4546.63 87
4546.79 89
4546.94 92
4547.10 95
4547.25 96
4547.41 96
4547.56 94
4547.72 89
4547.87 84
4548.03 79
4548.18 77
4548.34 76
4548.49 78
4548.65 82
4548.80 87
4548.95 92
4549.11 97
4549.26 101
4549.42 104
4549.57 106
4549.73 107
4549.88 108
4550.04 107
4550.19 106
4550.35 104
4550.50 102
4550.66 99
4550.81 97
4550.97 96
4551.12 96
4551.28 99
4551.43 103
4551.58 108
4551.74 114
4551.89 121
4552.05 128
4552.20 134
4552.36 140
4552.51 145
4552.67 150
4552.82 154
4552.98 160
4553.13 165
4553.29 170
4553.44 173
4553.60 175
4553.75 174
4553.91 172
4554.06 168
4554.22 164
4554.37 160
4554.53 157
4554.68 154
4554.84 152
4554.99 149
4555.14 145
4555.30 140
4555.45 134
4555.61 128
4555.76 122
4555.92 119
4556.07 117
4556.23 118
4556.38 121
4556.54 126
4556.69 131
4556.85 137
4557.00 142
4557.16 145
4557.31 147
4557.47 149
4557.62 151
4557.78 154
4557.93 158
4558.09 165
4558.24 175
4558.40 185
4558.55 195
4558.71 203
4558.86 208
4559.02 210
4559.17 208
4559.33 203
4559.48 196
4559.63 189
4559.79 183
4559.94 178
4560.10 175
4560.25 172
4560.41 170
4560.56 167
4560.72 163
4560.87 158
4561.03 152
4561.18 146
4561.34 140
4561.49 135
4561.65 130
4561.80 125
4561.96 122
4562.11 121
4562.27 120
4562.42 121
4562.58 123
4562.73 126
4562.89 130
4563.04 135
4563.20 141
4563.35 147
4563.51 154
4563.66 160
4563.82 166
4563.97 171
4564.13 176
4564.28 180
4564.44 184
4564.59 188
4564.75 192
4564.90 195
4565.06 198
4565.21 199
4565.37 200
4565.52 199
4565.68 199
4565.83 199
4565.99 199
4566.14 201
4566.30 202
4566.45 204
4566.61 205
4566.76 204
4566.92 202
4567.07 197
4567.23 191
4567.38 185
4567.54 179
4567.69 176
4567.85 174
4568.00 176
4568.16 179
4568.31 183
4568.47 188
4568.62 190
4568.78 191
4568.93 189
4569.09 185
4569.24 181
4569.40 178
4569.55 177
4569.71 176
4569.86 177
4570.02 178
4570.17 178
4570.33 175
4570.48 170
4570.64 161
4570.79 151
4570.95 140
4571.10 128
4571.26 116
4571.41 106
4571.57 99
4571.72 93
4571.88 90
4572.03 89
4572.19 90
4572.34 90
4572.50 91
4572.65 91
4572.81 90
4572.96 90
4573.12 90
4573.27 90
4573.43 92
4573.58 95
4573.74 99
4573.89 102
4574.05 105
4574.20 107
4574.36 108
4574.51 109
4574.67 109
4574.83 110
4574.98 111
4575.14 114
4575.29 118
4575.45 123
4575.60 129
4575.76 135
4575.91 140
4576.07 142
4576.22 143
4576.38 141
4576.53 138
4576.69 134
4576.84 130
4577.00 127
4577.15 125
4577.31 124
4577.46 124
4577.62 124
4577.77 124
4577.93 124
4578.08 122
4578.24 119
4578.39 115
4578.55 109
4578.70 102
4578.86 95
4579.01 88
4579.17 82
4579.33 77
4579.48 73
4579.64 71
4579.79 69
4579.95 67
4580.10 66
4580.26 64
4580.41 61
4580.57 58
4580.72 53
4580.88 47
4581.03 41
4581.19 35
4581.34 30
4581.50 25
4581.65 20
4581.81 15
4581.96 10
4582.12 4
4582.27 0
4582.43 0
4582.59 0
4582.74 0
4582.90 0
4583.05 0
4583.21 0
4583.36 0
4583.52 6
4583.67 12
4583.83 17
4583.98 20
4584.14 21
4584.29 22
4584.45 21
4584.60 20
4584.76 20
4584.91 22
4585.07 25
4585.22 30
4585.38 38
4585.54 47
4585.69 56
4585.85 65
4586.00 73
4586.16 79
4586.31 83
4586.47 87
4586.62 88
4586.78 90
4586.93 90
4587.09 90
4587.24 89
4587.40 85
4587.55 81
4587.71 75
4587.87 69
4588.02 63
4588.18 59
4588.33 56
4588.49 54
4588.64 53
4588.80 53
4588.95 51
4589.11 48
4589.26 44
4589.42 40
4589.57 36
4589.73 33
4589.89 32
4590.04 32
4590.20 34
4590.35 37
4590.51 41
4590.66 44
4590.82 46
4590.97 47
4591.13 46
4591.28 45
4591.44 42
4591.59 39
4591.75 35
4591.91 31
4592.06 27
4592.22 23
4592.37 20
4592.53 17
4592.68 15
4592.84 15
4592.99 17
4593.15 21
4593.30 26
4593.46 32
4593.62 37
4593.77 42
4593.93 45
4594.08 48
4594.24 49
4594.39 50
4594.55 49
4594.70 48
4594.86 46
4595.01 44
4595.17 41
4595.33 38
4595.48 35
4595.64 32
4595.79 30
4595.95 29
4596.10 28
4596.26 27
4596.41 26
4596.57 24
4596.73 21
4596.88 17
4597.04 13
4597.19 10
4597.35 7
4597.50 7
4597.66 10
4597.81 17
4597.97 26
4598.12 36
4598.28 47
4598.44 56
4598.59 63
4598.75 68
4598.90 70
4599.06 69
4599.21 68
4599.37 67
4599.52 66
4599.68 67
4599.84 67
4599.99 67
4600.15 67
4600.30 65
4600.46 62
4600.61 59
4600.77 55
4600.92 52
4601.08 50
4601.24 51
4601.39 54
4601.55 59
4601.70 66
4601.86 73
4602.01 80
4602.17 85
4602.32 89
4602.48 90
4602.64 90
4602.79 88
4602.95 86
4603.10 84
4603.26 83
4603.41 82
4603.57 81
4603.73 81
4603.88 80
4604.04 79
4604.19 79
4604.35 81
4604.50 84
4604.66 89
4604.81 96
4604.97 102
4605.13 106
4605.28 107
4605.44 105
4605.59 98
4605.75 89
4605.90 78
4606.06 68
4606.22 60
4606.37 56
4606.53 56
4606.68 60
4606.84 67
4606.99 75
4607.15 82
4607.31 87
4607.46 90
4607.62 90
4607.77 90
4607.93 90
4608.08 91
4608.24 91
4608.40 92
4608.55 91
4608.71 88
4608.86 83
4609.02 77
4609.17 71
4609.33 66
4609.49 62
4609.64 62
4609.80 64
4609.95 69
4610.11 75
4610.26 82
4610.42 87
4610.58 92
4610.73 95
4610.89 96
4611.04 96
4611.20 95
4611.35 93
4611.51 91
4611.67 87
4611.82 81
4611.98 75
4612.13 68
4612.29 61
4612.44 55
4612.60 51
4612.76 49
4612.91 49
4613.07 51
4613.22 54
4613.38 58
4613.53 63
4613.69 69
4613.85 75
4614.00 80
4614.16 84
4614.31 84
4614.47 82
4614.63 77
4614.78 70
4614.94 62
4615.09 56
4615.25 52
4615.40 50
4615.56 50
4615.72 52
4615.87 54
4616.03 56
4616.18 59
4616.34 62
4616.50 66
4616.65 72
4616.81 80
4616.96 88
4617.12 96
4617.27 103
4617.43 109
4617.59 114
4617.74 117
4617.90 120
4618.05 122
4618.21 123
4618.37 124
4618.52 122
4618.68 118
4618.83 112
4618.99 104
4619.14 97
4619.30 90
4619.46 85
4619.61 83
4619.77 84
4619.92 86
4620.08 89
4620.24 91
4620.39 93
4620.55 93
4620.70 91
4620.86 87
4621.02 82
4621.17 76
4621.33 69
4621.48 62
4621.64 56
4621.80 51
4621.95 48
4622.11 47
4622.26 47
4622.42 48
4622.57 48
4622.73 47
4622.89 46
4623.04 44
4623.20 41
4623.35 38
4623.51 35
4623.67 31
4623.82 27
4623.98 23
4624.13 20
4624.29 18
4624.45 19
4624.60 22
4624.76 26
4624.91 30
4625.07 34
4625.23 37
4625.38 39
4625.54 39
4625.69 39
4625.85 38
4626.01 39
4626.16 40
4626.32 43
4626.47 46
4626.63 50
4626.79 54
4626.94 58
4627.10 63
4627.25 68
4627.41 74
4627.57 82
4627.72 90
4627.88 100
4628.03 110
4628.19 121
4628.35 132
4628.50 141
4628.66 148
4628.81 153
4628.97 155
4629.13 156
4629.28 155
4629.44 152
4629.59 150
4629.75 147
4629.91 145
4630.06 143
4630.22 141
4630.38 141
4630.53 141
4630.69 141
4630.84 142
4631.00 143
4631.16 145
4631.31 146
4631.47 146
4631.62 146
4631.78 145
4631.94 144
4632.09 143
4632.25 142
4632.40 141
4632.56 141
4632.72 141
4632.87 141
4633.03 141
4633.18 139
4633.34 135
4633.50 128
4633.65 119
4633.81 108
4633.97 96
4634.12 86
4634.28 78
4634.43 73
4634.59 71
4634.75 72
4634.90 74
4635.06 77
4635.21 81
4635.37 84
4635.53 86
4635.68 87
4635.84 86
4636.00 84
4636.15 81
4636.31 76
4636.46 71
4636.62 65
4636.78 61
4636.93 58
4637.09 57
4637.24 57
4637.40 58
4637.56 59
4637.71 60
4637.87 59
4638.03 58
4638.18 54
4638.34 49
4638.49 43
4638.65 35
4638.81 27
4638.96 20
4639.12 15
4639.28 12
4639.43 12
4639.59 14
4639.74 19
4639.90 26
4640.06 33
4640.21 40
4640.37 46
4640.53 50
4640.68 54
4640.84 56
4640.99 58
4641.15 60
4641.31 61
4641.46 63
4641.62 65
4641.78 68
4641.93 69
4642.09 71
4642.24 72
4642.40 72
4642.56 71
4642.71 71
4642.87 71
4643.03 71
4643.18 72
4643.34 72
4643.49 71
4643.65 69
4643.81 65
4643.96 59
4644.12 52
4644.28 45
4644.43 38
4644.59 33
4644.74 31
4644.90 31
4645.06 35
4645.21 42
4645.37 51
4645.53 63
4645.68 74
4645.84 85
4646.00 95
4646.15 101
4646.31 104
4646.46 103
4646.62 99
4646.78 94
4646.93 87
4647.09 79
4647.25 73
4647.40 67
4647.56 62
4647.72 58
4647.87 55
4648.03 51
4648.18 48
4648.34 45
4648.50 41
4648.65 39
4648.81 38
4648.97 39
4649.12 42
4649.28 46
4649.44 49
4649.59 51
4649.75 51
4649.90 48
4650.06 42
4650.22 35
4650.37 29
4650.53 25
4650.69 25
4650.84 28
4651.00 34
4651.16 43
4651.31 52
4651.47 60
4651.63 68
4651.78 73
4651.94 77
4652.09 80
4652.25 82
4652.41 85
4652.56 88
4652.72 90
4652.88 92
4653.03 92
4653.19 90
4653.35 86
4653.50 80
4653.66 73
4653.82 67
4653.97 63
4654.13 62
4654.28 65
4654.44 71
4654.60 78
4654.75 86
4654.91 93
4655.07 97
4655.22 97
4655.38 95
4655.54 90
4655.69 83
4655.85 76
4656.01 70
4656.16 64
4656.32 59
4656.48 55
4656.63 52
4656.79 50
4656.95 49
4657.10 48
4657.26 49
4657.41 50
4657.57 52
4657.73 55
4657.88 58
4658.04 60
4658.20 63
4658.35 66
4658.51 70
4658.67 74
4658.82 77
4658.98 79
4659.14 80
4659.29 78
4659.45 74
4659.61 67
4659.76 58
4659.92 49
4660.08 39
4660.23 29
4660.39 21
4660.55 15
4660.70 11
4660.86 10
4661.02 11
4661.17 14
4661.33 19
4661.49 23
4661.64 27
4661.80 29
4661.96 29
4662.11 27
4662.27 24
4662.42 20
4662.58 15
4662.74 11
4662.89 7
4663.05 4
4663.21 2
4663.36 2
4663.52 3
4663.68 5
4663.83 8
4663.99 10
4664.15 11
4664.30 11
4664.46 10
4664.62 8
4664.77 6
4664.93 5
4665.09 6
4665.24 9
4665.40 13
4665.56 19
4665.71 24
4665.87 28
4666.03 29
4666.18 29
4666.34 26
4666.50 21
4666.65 14
4666.81 8
4666.97 2
4667.12 0
4667.28 0
4667.44 0
4667.59 0
4667.75 0
4667.91 0
4668.06 0
4668.22 0
4668.38 0
4668.53 3
4668.69 7
4668.85 11
4669.00 13
4669.16 13
4669.32 10
4669.48 4
4669.63 0
4669.79 0
4669.95 0
4670.10 0
4670.26 0
4670.42 0
4670.57 0
4670.73 3
4670.89 7
4671.04 9
4671.20 10
4671.36 9
4671.51 10
4671.67 13
4671.83 18
4671.98 26
4672.14 36
4672.30 47
4672.45 58
4672.61 68
4672.77 77
4672.92 86
4673.08 94
4673.24 101
4673.39 108
4673.55 112
4673.71 115
4673.86 115
4674.02 112
4674.18 107
4674.33 102
4674.49 96
4674.65 92
4674.81 88
4674.96 86
4675.12 84
4675.28 82
4675.43 80
4675.59 76
4675.75 72
4675.90 67
4676.06 63
4676.22 59
4676.37 55
4676.53 53
4676.69 51
4676.84 49
4677.00 48
4677.16 46
4677.31 46
4677.47 45
4677.63 44
4677.79 43
4677.94 42
4678.10 40
4678.26 38
4678.41 36
4678.57 35
4678.73 35
4678.88 36
4679.04 39
4679.20 42
4679.35 46
4679.51 49
4679.67 54
4679.82 58
4679.98 63
4680.14 69
4680.30 76
4680.45 84
4680.61 91
4680.77 97
4680.92 102
4681.08 105
4681.24 105
4681.39 104
4681.55 101
4681.71 98
4681.86 96
4682.02 95
4682.18 97
4682.34 100
4682.49 104
4682.65 109
4682.81 113
4682.96 115
4683.12 115
4683.28 114
4683.43 111
4683.59 106
4683.75 102
4683.91 96
4684.06 90
4684.22 84
4684.38 78
4684.53 72
4684.69 66
4684.85 62
4685.00 57
4685.16 53
4685.32 48
4685.48 43
4685.63 37
4685.79 32
4685.95 28
4686.10 26
4686.26 27
4686.42 32
4686.57 39
4686.73 47
4686.89 55
4687.05 63
4687.20 70
4687.36 76
4687.52 82
4687.67 88
4687.83 94
4687.99 101
4688.14 106
4688.30 110
4688.46 112
4688.62 110
4688.77 106
4688.93 100
4689.09 93
4689.24 87
4689.40 82
4689.56 79
4689.71 80
4689.87 84
4690.03 92
4690.19 103
4690.34 116
4690.50 129
4690.66 141
4690.81 151
4690.97 157
4691.13 160
4691.29 160
4691.44 157
4691.60 153
4691.76 150
4691.91 147
4692.07 145
4692.23 145
4692.39 144
4692.54 144
4692.70 143
4692.86 142
4693.01 140
4693.17 138
4693.33 135
4693.49 132
4693.64 129
4693.80 125
4693.96 119
4694.11 112
4694.27 105
4694.43 97
4694.59 88
4694.74 79
4694.90 71
4695.06 63
4695.21 54
4695.37 46
4695.53 38
4695.69 30
4695.84 24
4696.00 18
4696.16 15
4696.31 13
4696.47 15
4696.63 18
4696.79 23
4696.94 29
4697.10 35
4697.26 41
4697.41 46
4697.57 49
4697.73 51
4697.89 50
4698.04 49
4698.20 47
4698.36 45
4698.51 43
4698.67 41
4698.83 40
4698.99 39
4699.14 39
4699.30 40
4699.46 40
4699.62 40
4699.77 39
4699.93 39
4700.09 38
4700.24 37
4700.40 37
4700.56 38
4700.72 38
4700.87 38
4701.03 37
4701.19 36
4701.35 34
4701.50 32
4701.66 31
4701.82 30
4701.97 30
4702.13 32
4702.29 35
4702.45 39
4702.60 43
4702.76 48
4702.92 52
4703.08 55
4703.23 57
4703.39 58
4703.55 58
4703.70 59
4703.86 60
4704.02 62
4704.18 65
4704.33 68
4704.49 71
4704.65 73
4704.81 74
4704.96 74
4705.12 74
4705.28 74
4705.43 74
4705.59 75
4705.75 77
4705.91 78
4706.06 80
4706.22 80
4706.38 78
4706.54 75
4706.69 71
4706.85 65
4707.01 60
4707.17 55
4707.32 51
4707.48 48
4707.64 47
4707.80 48
4707.95 50
4708.11 52
4708.27 55
4708.42 59
4708.58 61
4708.74 62
4708.90 62
4709.05 61
4709.21 58
4709.37 54
4709.53 50
4709.68 46
4709.84 43
4710.00 41
4710.16 41
4710.31 41
4710.47 43
4710.63 44
4710.79 46
4710.94 47
4711.10 48
4711.26 47
4711.42 47
4711.57 46
4711.73 45
4711.89 45
4712.05 45
4712.20 46
4712.36 47
4712.52 49
4712.67 51
4712.83 53
4712.99 56
4713.15 59
4713.30 63
4713.46 68
4713.62 73
4713.78 78
4713.93 83
4714.09 90
4714.25 96
4714.41 103
4714.56 110
4714.72 117
4714.88 123
4715.04 127
4715.19 128
4715.35 125
4715.51 119
4715.67 110
4715.82 98
4715.98 86
4716.14 74
4716.30 65
4716.45 58
4716.61 54
4716.77 53
4716.93 53
4717.08 54
4717.24 56
4717.40 57
4717.56 58
4717.71 59
4717.87 61
4718.03 65
4718.19 70
4718.34 76
4718.50 82
4718.66 87
4718.82 90
4718.98 93
4719.13 93
4719.29 92
4719.45 90
4719.61 86
4719.76 82
4719.92 77
4720.08 71
4720.24 65
4720.39 59
4720.55 55
4720.71 53
4720.87 51
4721.02 50
4721.18 49
4721.34 47
4721.50 43
4721.65 39
4721.81 34
4721.97 30
4722.13 27
4722.28 27
4722.44 30
4722.60 33
4722.76 37
4722.91 41
4723.07 43
4723.23 44
4723.39 44
4723.55 42
4723.70 40
4723.86 38
4724.02 36
4724.18 34
4724.33 32
4724.49 32
4724.65 32
4724.81 33
4724.96 35
4725.12 38
4725.28 40
4725.44 42
4725.59 43
4725.75 44
4725.91 43
4726.07 42
4726.23 39
4726.38 37
4726.54 34
4726.70 30
4726.86 27
4727.01 23
4727.17 18
4727.33 13
4727.49 8
4727.64 4
4727.80 1
4727.96 0
4728.12 0
4728.28 1
4728.43 3
4728.59 6
4728.75 8
4728.91 8
4729.06 8
4729.22 5
4729.38 2
4729.54 0
4729.70 0
4729.85 0
4730.01 0
4730.17 0
4730.33 0
4730.48 1
4730.64 8
4730.80 16
4730.96 23
4731.11 29
4731.27 32
4731.43 33
4731.59 32
4731.75 29
4731.90 24
4732.06 19
4732.22 15
4732.38 10
4732.53 7
4732.69 4
4732.85 0
4733.01 0
4733.17 0
4733.32 0
4733.48 0
4733.64 0
4733.80 0
4733.95 0
4734.11 0
4734.27 5
4734.43 10
4734.59 12
4734.74 12
4734.90 10
4735.06 7
4735.22 3
4735.38 0
4735.53 0
4735.69 0
4735.85 0
4736.01 1
4736.16 3
4736.32 4
4736.48 6
4736.64 7
4736.80 8
4736.95 10
4737.11 13
4737.27 17
4737.43 21
4737.59 26
4737.74 31
4737.90 35
4738.06 38
4738.22 40
4738.37 39
4738.53 37
4738.69 33
4738.85 29
4739.01 25
4739.16 21
4739.32 20
4739.48 20
4739.64 21
4739.80 24
4739.95 28
4740.11 33
4740.27 38
4740.43 43
4740.59 49
4740.74 56
4740.90 63
4741.06 69
4741.22 75
4741.37 79
4741.53 81
4741.69 81
4741.85 78
4742.01 74
4742.16 68
4742.32 61
4742.48 54
4742.64 48
4742.80 44
4742.95 41
4743.11 40
4743.27 41
4743.43 43
4743.59 47
4743.74 51
4743.90 54
4744.06 56
4744.22 56
4744.38 56
4744.53 55
4744.69 54
4744.85 53
4745.01 53
4745.17 54
4745.32 55
4745.48 56
4745.64 57
4745.80 56
4745.96 55
4746.11 53
4746.27 50
4746.43 48
4746.59 46
4746.75 44
4746.90 44
4747.06 45
4747.22 47
4747.38 51
4747.54 55
4747.69 61
4747.85 67
4748.01 72
4748.17 76
4748.33 79
4748.48 81
4748.64 81
4748.80 79
4748.96 77
4749.12 74
4749.27 71
4749.43 67
4749.59 62
4749.75 58
4749.91 54
4750.06 50
4750.22 47
4750.38 45
4750.54 43
4750.70 43
4750.86 42
4751.01 40
4751.17 38
4751.33 34
4751.49 30
4751.65 26
4751.80 22
4751.96 20
4752.12 19
4752.28 20
4752.44 22
4752.59 24
4752.75 26
4752.91 28
4753.07 30
4753.23 32
4753.39 37
4753.54 43
4753.70 50
4753.86 59
4754.02 67
4754.18 74
4754.33 77
4754.49 76
4754.65 72
4754.81 65
4754.97 58
4755.12 53
4755.28 50
4755.44 51
4755.60 55
4755.76 60
4755.92 66
4756.07 70
4756.23 72
4756.39 70
4756.55 66
4756.71 59
4756.86 52
4757.02 45
4757.18 40
4757.34 37
4757.50 37
4757.66 39
4757.81 43
4757.97 48
4758.13 53
4758.29 57
4758.45 58
4758.60 58
4758.76 55
4758.92 50
4759.08 45
4759.24 40
4759.40 37
4759.55 36
4759.71 36
4759.87 38
4760.03 41
4760.19 44
4760.35 47
4760.50 50
4760.66 52
4760.82 53
4760.98 53
4761.14 52
4761.29 50
4761.45 46
4761.61 42
4761.77 38
4761.93 34
4762.09 31
4762.24 29
4762.40 26
4762.56 24
4762.72 22
4762.88 19
4763.04 16
4763.19 13
4763.35 10
4763.51 7
4763.67 5
4763.83 3
4763.99 1
4764.14 0
4764.30 0
4764.46 0
4764.62 0
4764.78 0
4764.94 0
4765.09 0
4765.25 0
4765.41 1
4765.57 4
4765.73 7
4765.89 11
4766.04 14
4766.20 16
4766.36 18
4766.52 19
4766.68 20
4766.84 21
4766.99 22
4767.15 23
4767.31 23
4767.47 24
4767.63 25
4767.79 25
4767.94 26
4768.10 27
4768.26 29
4768.42 33
4768.58 39
4768.74 46
4768.89 54
4769.05 62
4769.21 70
4769.37 77
4769.53 81
4769.69 84
4769.84 87
4770.00 89
4770.16 91
4770.32 94
4770.48 97
4770.64 100
4770.80 100
4770.95 97
4771.11 91
4771.27 83
4771.43 74
4771.59 65
4771.75 58
4771.90 55
4772.06 54
4772.22 56
4772.38 59
4772.54 62
4772.70 64
4772.86 64
4773.01 61
4773.17 58
4773.33 53
4773.49 48
4773.65 44
4773.81 42
4773.96 41
4774.12 42
4774.28 45
4774.44 49
4774.60 53
4774.76 58
4774.92 63
4775.07 67
4775.23 70
4775.39 71
4775.55 70
4775.71 66
4775.87 60
4776.02 51
4776.18 42
4776.34 33
4776.50 25
4776.66 18
4776.82 13
4776.98 9
4777.13 7
4777.29 5
4777.45 5
4777.61 5
4777.77 7
4777.93 10
4778.09 16
4778.24 22
4778.40 30
4778.56 39
4778.72 47
4778.88 55
4779.04 63
4779.20 69
4779.35 73
4779.51 76
4779.67 77
4779.83 77
4779.99 75
4780.15 74
4780.31 74
4780.46 76
4780.62 80
4780.78 86
4780.94 92
4781.10 98
4781.26 102
4781.42 105
4781.57 104
4781.73 102
4781.89 98
4782.05 93
4782.21 89
4782.37 85
4782.53 82
4782.68 81
4782.84 80
4783.00 79
4783.16 78
4783.32 78
4783.48 77
4783.64 75
4783.79 74
4783.95 72
4784.11 70
4784.27 69
4784.43 68
4784.59 68
4784.75 69
4784.91 71
4785.06 73
4785.22 76
4785.38 79
4785.54 81
4785.70 83
4785.86 85
4786.02 88
4786.17 92
4786.33 97
4786.49 103
4786.65 109
4786.81 114
4786.97 119
4787.13 123
4787.29 127
4787.44 132
4787.60 138
4787.76 145
4787.92 152
4788.08 159
4788.24 164
4788.40 168
4788.55 168
4788.71 167
4788.87 162
4789.03 156
4789.19 149
4789.35 141
4789.51 134
4789.67 127
4789.82 121
4789.98 116
4790.14 113
4790.30 111
4790.46 110
4790.62 110
4790.78 108
4790.94 106
4791.09 103
4791.25 99
4791.41 95
4791.57 93
4791.73 91
4791.89 92
4792.05 92
4792.21 92
4792.36 91
4792.52 88
4792.68 83
4792.84 79
4793.00 75
4793.16 74
4793.32 76
4793.48 80
4793.64 86
4793.79 93
4793.95 99
4794.11 104
4794.27 106
4794.43 105
4794.59 101
4794.75 96
4794.91 89
4795.06 81
4795.22 73
4795.38 65
4795.54 56
4795.70 47
4795.86 39
4796.02 31
4796.18 24
4796.34 20
4796.49 19
4796.65 20
4796.81 24
4796.97 30
4797.13 36
4797.29 42
4797.45 47
4797.61 50
4797.76 51
4797.92 51
4798.08 49
4798.24 45
4798.40 41
4798.56 35
4798.72 29
4798.88 23
4799.04 18
4799.19 14
4799.35 13
4799.51 13
4799.67 15
4799.83 19
4799.99 23
4800.15 28
4800.31 31
4800.47 34
4800.62 36
4800.78 37
4800.94 36
4801.10 35
4801.26 31
4801.42 27
4801.58 22
4801.74 16
4801.90 10
4802.06 5
4802.21 2
4802.37 0
4802.53 0
4802.69 0
4802.85 0
4803.01 0
4803.17 0
4803.33 0
4803.49 1
4803.64 1
4803.80 1
4803.96 1
4804.12 1
4804.28 1
4804.44 1
4804.60 0
4804.76 0
4804.92 0
4805.08 0
4805.23 0
4805.39 0
4805.55 0
4805.71 3
4805.87 6
4806.03 9
4806.19 10
4806.35 11
4806.51 10
4806.67 11
4806.82 12
4806.98 15
4807.14 21
4807.30 28
4807.46 36
4807.62 44
4807.78 52
4807.94 59
4808.10 65
4808.26 69
4808.41 71
4808.57 72
4808.73 70
4808.89 66
4809.05 60
4809.21 51
4809.37 42
4809.53 32
4809.69 24
4809.85 19
4810.01 17
4810.16 17
4810.32 20
4810.48 24
4810.64 27
4810.80 28
4810.96 27
4811.12 24
4811.28 21
4811.44 18
4811.60 15
4811.76 14
4811.91 14
4812.07 15
4812.23 15
4812.39 13
4812.55 11
4812.71 9
4812.87 6
4813.03 4
4813.19 4
4813.35 5
4813.51 8
4813.66 12
4813.82 17
4813.98 21
4814.14 24
4814.30 26
4814.46 26
4814.62 25
4814.78 22
4814.94 19
4815.10 15
4815.26 12
4815.42 9
4815.57 8
4815.73 8
4815.89 11
4816.05 14
4816.21 18
4816.37 23
4816.53 27
4816.69 31
4816.85 32
4817.01 31
4817.17 28
4817.33 23
4817.48 18
4817.64 12
4817.80 8
4817.96 4
4818.12 1
4818.28 0
4818.44 0
4818.60 0
4818.76 0
4818.92 0
4819.08 0
4819.24 0
4819.40 0
4819.55 0
4819.71 3
4819.87 8
4820.03 16
4820.19 24
4820.35 34
4820.51 44
4820.67 54
4820.83 62
4820.99 69
4821.15 74
4821.31 75
4821.47 75
4821.62 72
4821.78 68
4821.94 64
4822.10 59
4822.26 55
4822.42 51
4822.58 48
4822.74 46
4822.90 44
4823.06 43
4823.22 43
4823.38 42
4823.54 40
4823.70 38
4823.85 33
4824.01 27
4824.17 20
4824.33 13
4824.49 7
4824.65 4
4824.81 4
4824.97 9
4825.13 18
4825.29 28
4825.45 39
4825.61 48
4825.77 55
4825.93 57
4826.08 57
4826.24 54
4826.40 49
4826.56 45
4826.72 42
4826.88 41
4827.04 41
4827.20 43
4827.36 45
4827.52 48
4827.68 49
4827.84 49
4828.00 47
4828.16 43
4828.32 39
4828.48 34
4828.63 29
4828.79 26
4828.95 25
4829.11 25
4829.27 27
4829.43 29
4829.59 31
4829.75 32
4829.91 32
4830.07 29
4830.23 25
4830.39 20
4830.55 14
4830.71 9
4830.87 6
4831.03 4
4831.18 3
4831.34 4
4831.50 6
4831.66 9
4831.82 14
4831.98 21
4832.14 30
4832.30 41
4832.46 52
4832.62 61
4832.78 69
4832.94 73
4833.10 74
4833.26 71
4833.42 67
4833.58 62
4833.74 58
4833.90 56
4834.05 56
4834.21 57
4834.37 58
4834.53 58
4834.69 57
4834.85 54
4835.01 49
4835.17 44
4835.33 38
4835.49 34
4835.65 31
4835.81 29
4835.97 29
4836.13 28
4836.29 28
4836.45 28
4836.61 29
4836.77 29
4836.93 31
4837.09 32
4837.24 33
4837.40 34
4837.56 33
4837.72 30
4837.88 27
4838.04 22
4838.20 17
4838.36 12
4838.52 7
4838.68 2
4838.84 0
4839.00 0
4839.16 0
4839.32 0
4839.48 0
4839.64 0
4839.80 0
4839.96 0
4840.12 1
4840.28 6
4840.44 11
4840.60 17
4840.75 23
4840.91 28
4841.07 33
4841.23 36
4841.39 36
4841.55 34
4841.71 30
4841.87 24
4842.03 17
4842.19 11
4842.35 5
4842.51 1
4842.67 0
4842.83 0
4842.99 0
4843.15 0
4843.31 0
4843.47 0
4843.63 0
4843.79 0
4843.95 1
4844.11 4
4844.27 8
4844.43 11
4844.59 15
4844.75 17
4844.90 20
4845.06 22
4845.22 24
4845.38 26
4845.54 27
4845.70 27
4845.86 26
4846.02 22
4846.18 18
4846.34 12
4846.50 6
4846.66 0
4846.82 0
4846.98 0
4847.14 0
4847.30 0
4847.46 0
4847.62 0
4847.78 5
4847.94 11
4848.10 15
4848.26 20
4848.42 23
4848.58 27
4848.74 31
4848.90 35
4849.06 38
4849.22 41
4849.38 42
4849.54 41
4849.70 37
4849.86 32
4850.01 27
4850.17 22
4850.33 20
4850.49 19
4850.65 21
4850.81 25
4850.97 30
4851.13 36
4851.29 40
4851.45 44
4851.61 48
4851.77 50
4851.93 53
4852.09 55
4852.25 56
4852.41 56
4852.57 55
4852.73 52
4852.89 48
4853.05 43
4853.21 38
4853.37 34
4853.53 32
4853.69 33
4853.85 35
4854.01 39
4854.17 42
4854.33 45
4854.49 46
4854.65 45
4854.81 44
4854.97 43
4855.13 41
4855.29 41
4855.45 41
4855.61 41
4855.77 40
4855.93 39
4856.09 37
4856.25 36
4856.41 35
4856.57 36
4856.73 37
4856.89 39
4857.05 40
4857.21 41
4857.37 41
4857.52 40
4857.68 38
4857.84 36
4858.00 34
4858.16 32
4858.32 31
4858.48 30
4858.64 29
4858.80 27
4858.96 25
4859.12 24
4859.28 23
4859.44 24
4859.60 27
4859.76 33
4859.92 40
4860.08 49
4860.24 60
4860.40 70
4860.56 81
4860.72 90
4860.88 99
4861.04 105
4861.20 108
4861.36 109
4861.52 108
4861.68 105
4861.84 102
4862.00 99
4862.16 97
4862.32 96
4862.48 96
4862.64 96
4862.80 98
4862.96 100
4863.12 104
4863.28 108
4863.44 114
4863.60 120
4863.76 125
4863.92 129
4864.08 131
4864.24 130
4864.40 126
4864.56 121
4864.72 113
4864.88 104
4865.04 95
4865.20 86
4865.36 79
4865.52 72
4865.68 67
4865.84 61
4866.00 56
4866.16 51
4866.32 45
4866.48 40
4866.64 35
4866.80 32
4866.96 31
4867.12 31
4867.28 33
4867.44 36
4867.60 40
4867.76 44
4867.92 47
4868.08 49
4868.24 49
4868.40 48
4868.56 46
4868.72 45
4868.88 46
4869.04 50
4869.20 55
4869.36 62
4869.52 69
4869.68 76
4869.84 80
4870.00 81
4870.16 78
4870.32 71
4870.48 62
4870.64 51
4870.80 41
4870.96 33
4871.12 29
4871.28 29
4871.44 33
4871.60 41
4871.76 49
4871.92 58
4872.08 65
4872.24 69
4872.40 72
4872.56 73
4872.72 75
4872.88 77
4873.04 81
4873.20 87
4873.36 93
4873.52 101
4873.68 107
4873.84 113
4874.00 116
4874.16 118
4874.32 118
4874.48 116
4874.64 112
4874.80 107
4874.96 101
4875.12 96
4875.28 92
4875.45 89
4875.61 87
4875.77 86
4875.93 87
4876.09 88
4876.25 88
4876.41 88
4876.57 87
4876.73 86
4876.89 84
4877.05 82
4877.21 81
4877.37 79
4877.53 79
4877.69 79
4877.85 79
4878.01 81
4878.17 83
4878.33 86
4878.49 89
4878.65 92
4878.81 96
4878.97 99
4879.13 103
4879.29 106
4879.45 109
4879.61 110
4879.77 111
4879.93 111
4880.09 110
4880.25 108
4880.41 107
4880.57 105
4880.73 103
4880.89 102
4881.05 99
4881.21 96
4881.37 92
4881.53 88
4881.69 82
4881.85 76
4882.01 70
4882.17 65
4882.33 59
4882.49 54
4882.65 48
4882.81 43
4882.97 37
4883.14 32
4883.30 28
4883.46 25
4883.62 22
4883.78 21
4883.94 19
4884.10 16
4884.26 13
4884.42 9
4884.58 4
4884.74 0
4884.90 0
4885.06 0
4885.22 0
4885.38 0
4885.54 0
4885.70 0
4885.86 0
4886.02 0
4886.18 6
4886.34 13
4886.50 20
4886.66 26
4886.82 29
4886.98 29
4887.14 26
4887.30 22
4887.46 18
4887.62 15
4887.78 14
4887.94 16
4888.10 20
4888.27 26
4888.43 32
4888.59 37
4888.75 41
4888.91 44
4889.07 46
4889.23 48
4889.39 51
4889.55 55
4889.71 62
4889.87 71
4890.03 80
4890.19 90
4890.35 98
4890.51 105
4890.67 110
4890.83 111
4890.99 111
4891.15 108
4891.31 104
4891.47 100
4891.63 97
4891.79 94
4891.95 92
4892.11 92
4892.28 92
4892.44 94
4892.60 97
4892.76 101
4892.92 105
4893.08 110
4893.24 115
4893.40 120
4893.56 125
4893.72 129
4893.88 133
4894.04 135
4894.20 137
4894.36 138
4894.52 138
4894.68 138
4894.84 137
4895.00 135
4895.16 133
4895.32 130
4895.48 127
4895.64 124
4895.81 121
4895.97 117
4896.13 114
4896.29 110
4896.45 107
4896.61 106
4896.77 107
4896.93 110
4897.09 115
4897.25 123
4897.41 131
4897.57 138
4897.73 142
4897.89 143
4898.05 140
4898.21 133
4898.37 124
4898.53 115
4898.69 107
4898.85 103
4899.02 101
4899.18 103
4899.34 107
4899.50 111
4899.66 115
4899.82 118
4899.98 120
4900.14 122
4900.30 125
4900.46 129
4900.62 134
4900.78 139
4900.94 143
4901.10 144
4901.26 142
4901.42 137
4901.58 129
4901.74 119
4901.91 109
4902.07 99
4902.23 92
4902.39 86
4902.55 82
4902.71 78
4902.87 75
4903.03 72
4903.19 68
4903.35 65
4903.51 61
4903.67 58
4903.83 54
4903.99 51
4904.15 47
4904.31 43
4904.47 39
4904.64 37
4904.80 36
4904.96 37
4905.12 41
4905.28 46
4905.44 52
4905.60 58
4905.76 63
4905.92 67
4906.08 68
4906.24 69
4906.40 70
4906.56 71
4906.72 73
4906.88 76
4907.05 81
4907.21 86
4907.37 92
4907.53 98
4907.69 104
4907.85 110
4908.01 116
4908.17 121
[truncated: 734,146 more chars]
