# Supplementary material for: Methylobacterium Species Promoting Rice and Barley Growth and Interaction Specificity Revealed with Whole-Cell Matrix-Assisted Laser Desorption / Ionization-Time-of-Flight Mass Spectrometry (MALDI-TOF/MS) Analysis
Source: PLoS One. 2015 Jun 8;10(6):e0129509. doi: 10.1371/journal.pone.0129509 (PMC4460032; doi:10.1371/journal.pone.0129509)
Supplement: S3 Data — (ZIP) [file pone.0129509.s003.zip › Supplementary data 3 (ms from barley)/21c.txt]

779.24 0
779.31 0
779.37 0
779.43 0
779.50 0
779.56 0
779.63 0
779.69 0
779.75 0
779.82 0
779.88 0
779.95 0
780.01 0
780.07 0
780.14 0
780.20 0
780.27 0
780.33 0
780.39 0
780.46 0
780.52 0
780.59 0
780.65 0
780.72 0
780.78 0
780.84 0
780.91 0
780.97 0
781.04 0
781.10 0
781.16 0
781.23 0
781.29 0
781.36 0
781.42 0
781.48 0
781.55 0
781.61 0
781.68 0
781.74 0
781.80 0
781.87 0
781.93 0
782.00 0
782.06 0
782.13 0
782.19 0
782.25 0
782.32 0
782.38 0
782.45 0
782.51 0
782.57 0
782.64 0
782.70 0
782.77 0
782.83 0
782.90 0
782.96 0
783.02 0
783.09 0
783.15 0
783.22 0
783.28 0
783.34 0
783.41 0
783.47 0
783.54 0
783.60 0
783.67 0
783.73 0
783.79 0
783.86 0
783.92 0
783.99 0
784.05 0
784.12 0
784.18 0
784.24 0
784.31 0
784.37 0
784.44 0
784.50 0
784.56 0
784.63 0
784.69 0
784.76 0
784.82 0
784.89 0
784.95 0
785.01 0
785.08 0
785.14 0
785.21 0
785.27 0
785.34 0
785.40 0
785.46 0
785.53 0
785.59 0
785.66 0
785.72 0
785.79 0
785.85 0
785.91 0
785.98 0
786.04 0
786.11 0
786.17 0
786.24 0
786.30 0
786.36 0
786.43 0
786.49 0
786.56 0
786.62 0
786.69 0
786.75 0
786.82 0
786.88 0
786.94 0
787.01 0
787.07 0
787.14 0
787.20 0
787.27 0
787.33 0
787.39 0
787.46 0
787.52 0
787.59 0
787.65 0
787.72 0
787.78 0
787.84 0
787.91 0
787.97 0
788.04 0
788.10 0
788.17 0
788.23 0
788.30 0
788.36 0
788.42 0
788.49 0
788.55 0
788.62 0
788.68 0
788.75 0
788.81 0
788.88 0
788.94 0
789.00 0
789.07 0
789.13 0
789.20 0
789.26 0
789.33 0
789.39 0
789.46 0
789.52 0
789.58 0
789.65 0
789.71 0
789.78 0
789.84 0
789.91 0
789.97 0
790.04 0
790.10 0
790.16 0
790.23 0
790.29 0
790.36 0
790.42 0
790.49 0
790.55 0
790.62 0
790.68 0
790.74 0
790.81 0
790.87 0
790.94 0
791.00 0
791.07 0
791.13 0
791.20 0
791.26 0
791.32 0
791.39 0
791.45 0
791.52 0
791.58 0
791.65 0
791.71 0
791.78 0
791.84 0
791.91 0
791.97 0
792.03 0
792.10 0
792.16 0
792.23 0
792.29 0
792.36 0
792.42 0
792.49 0
792.55 0
792.62 0
792.68 0
792.75 0
792.81 0
792.87 0
792.94 0
793.00 0
793.07 0
793.13 0
793.20 0
793.26 0
793.33 0
793.39 0
793.46 0
793.52 0
793.58 0
793.65 0
793.71 0
793.78 0
793.84 0
793.91 0
793.97 0
794.04 0
794.10 0
794.17 0
794.23 0
794.30 0
794.36 0
794.42 0
794.49 0
794.55 0
794.62 0
794.68 0
794.75 0
794.81 0
794.88 0
794.94 0
795.01 0
795.07 0
795.14 0
795.20 0
795.27 0
795.33 0
795.39 0
795.46 0
795.52 0
795.59 0
795.65 0
795.72 0
795.78 0
795.85 0
795.91 0
795.98 0
796.04 0
796.11 0
796.17 0
796.24 0
796.30 0
796.37 0
796.43 0
796.49 0
796.56 0
796.62 0
796.69 0
796.75 0
796.82 0
796.88 0
796.95 0
797.01 0
797.08 0
797.14 0
797.21 0
797.27 0
797.34 0
797.40 0
797.47 0
797.53 0
797.60 0
797.66 0
797.73 0
797.79 0
797.85 0
797.92 0
797.98 0
798.05 0
798.11 0
798.18 0
798.24 0
798.31 0
798.37 0
798.44 0
798.50 0
798.57 0
798.63 0
798.70 0
798.76 0
798.83 0
798.89 0
798.96 0
799.02 0
799.09 0
799.15 0
799.22 0
799.28 0
799.35 0
799.41 0
799.48 0
799.54 0
799.61 0
799.67 0
799.73 0
799.80 0
799.86 0
799.93 0
799.99 0
800.06 0
800.12 0
800.19 0
800.25 0
800.32 0
800.38 0
800.45 0
800.51 0
800.58 0
800.64 0
800.71 0
800.77 0
800.84 0
800.90 0
800.97 0
801.03 0
801.10 0
801.16 0
801.23 0
801.29 0
801.36 0
801.42 0
801.49 0
801.55 0
801.62 0
801.68 0
801.75 0
801.81 0
801.88 0
801.94 0
802.01 0
802.07 0
802.14 0
802.20 0
802.27 0
802.33 0
802.40 0
802.46 0
802.53 0
802.59 0
802.66 0
802.72 0
802.79 0
802.85 0
802.92 0
802.98 0
803.05 0
803.11 0
803.18 0
803.24 0
803.31 0
803.37 0
803.44 0
803.50 0
803.57 0
803.63 0
803.70 0
803.76 0
803.83 0
803.89 0
803.96 0
804.02 0
804.09 0
804.15 0
804.22 0
804.28 0
804.35 0
804.41 0
804.48 0
804.54 0
804.61 0
804.67 0
804.74 0
804.80 0
804.87 0
804.93 0
805.00 0
805.06 0
805.13 0
805.19 0
805.26 0
805.32 0
805.39 0
805.45 0
805.52 0
805.58 0
805.65 0
805.71 0
805.78 0
805.84 0
805.91 0
805.97 0
806.04 0
806.10 0
806.17 0
806.23 0
806.30 0
806.36 0
806.43 0
806.49 0
806.56 0
806.62 0
806.69 0
806.76 0
806.82 0
806.89 0
806.95 0
807.02 0
807.08 0
807.15 0
807.21 0
807.28 0
807.34 0
807.41 0
807.47 0
807.54 0
807.60 0
807.67 0
807.73 0
807.80 0
807.86 0
807.93 0
807.99 0
808.06 0
808.12 0
808.19 0
808.25 0
808.32 0
808.38 0
808.45 0
808.52 0
808.58 0
808.65 0
808.71 0
808.78 0
808.84 0
808.91 0
808.97 0
809.04 0
809.10 0
809.17 0
809.23 0
809.30 0
809.36 0
809.43 0
809.49 0
809.56 0
809.62 0
809.69 0
809.75 0
809.82 0
809.89 0
809.95 0
810.02 0
810.08 0
810.15 0
810.21 0
810.28 0
810.34 0
810.41 0
810.47 0
810.54 0
810.60 0
810.67 0
810.73 0
810.80 0
810.86 0
810.93 0
811.00 0
811.06 0
811.13 0
811.19 0
811.26 0
811.32 0
811.39 0
811.45 0
811.52 0
811.58 0
811.65 0
811.71 0
811.78 0
811.84 0
811.91 0
811.98 0
812.04 0
812.11 0
812.17 0
812.24 0
812.30 0
812.37 0
812.43 0
812.50 0
812.56 0
812.63 0
812.69 0
812.76 0
812.83 0
812.89 0
812.96 0
813.02 0
813.09 0
813.15 0
813.22 0
813.28 0
813.35 0
813.41 0
813.48 0
813.54 0
813.61 0
813.68 0
813.74 0
813.81 0
813.87 1
813.94 1
814.00 0
814.07 0
814.13 0
814.20 0
814.26 0
814.33 0
814.40 0
814.46 0
814.53 0
814.59 0
814.66 0
814.72 0
814.79 0
814.85 0
814.92 0
814.98 0
815.05 0
815.12 0
815.18 0
815.25 0
815.31 0
815.38 0
815.44 0
815.51 0
815.57 0
815.64 0
815.70 0
815.77 0
815.84 0
815.90 0
815.97 0
816.03 0
816.10 0
816.16 0
816.23 0
816.29 0
816.36 0
816.43 0
816.49 0
816.56 0
816.62 0
816.69 0
816.75 0
816.82 0
816.88 0
816.95 0
817.02 0
817.08 0
817.15 0
817.21 0
817.28 0
817.34 0
817.41 0
817.47 0
817.54 0
817.61 0
817.67 0
817.74 0
817.80 0
817.87 0
817.93 0
818.00 0
818.06 0
818.13 0
818.20 0
818.26 0
818.33 0
818.39 0
818.46 0
818.52 0
818.59 0
818.66 0
818.72 0
818.79 0
818.85 0
818.92 0
818.98 0
819.05 0
819.11 0
819.18 0
819.25 0
819.31 0
819.38 0
819.44 0
819.51 0
819.57 0
819.64 0
819.71 0
819.77 0
819.84 0
819.90 0
819.97 0
820.03 0
820.10 0
820.17 0
820.23 0
820.30 0
820.36 0
820.43 0
820.49 0
820.56 0
820.63 0
820.69 0
820.76 0
820.82 0
820.89 0
820.95 0
821.02 0
821.09 0
821.15 0
821.22 0
821.28 0
821.35 0
821.41 0
821.48 0
821.55 0
821.61 0
821.68 0
821.74 0
821.81 0
821.87 0
821.94 0
822.01 0
822.07 0
822.14 0
822.20 0
822.27 0
822.33 0
822.40 0
822.47 0
822.53 0
822.60 0
822.66 0
822.73 0
822.79 0
822.86 0
822.93 0
822.99 0
823.06 0
823.12 0
823.19 0
823.26 0
823.32 0
823.39 0
823.45 0
823.52 0
823.58 0
823.65 0
823.72 0
823.78 0
823.85 0
823.91 0
823.98 0
824.05 0
824.11 0
824.18 0
824.24 0
824.31 0
824.37 0
824.44 0
824.51 0
824.57 0
824.64 0
824.70 0
824.77 0
824.84 0
824.90 0
824.97 0
825.03 0
825.10 0
825.16 0
825.23 0
825.30 0
825.36 0
825.43 0
825.49 0
825.56 0
825.63 0
825.69 0
825.76 0
825.82 0
825.89 0
825.96 0
826.02 0
826.09 0
826.15 0
826.22 0
826.29 0
826.35 0
826.42 0
826.48 0
826.55 0
826.61 0
826.68 0
826.75 0
826.81 0
826.88 0
826.94 0
827.01 0
827.08 0
827.14 0
827.21 0
827.27 0
827.34 0
827.41 0
827.47 0
827.54 0
827.60 0
827.67 0
827.74 0
827.80 0
827.87 0
827.93 0
828.00 0
828.07 0
828.13 0
828.20 0
828.26 0
828.33 0
828.40 0
828.46 0
828.53 0
828.59 0
828.66 0
828.73 0
828.79 0
828.86 0
828.92 0
828.99 0
829.06 0
829.12 0
829.19 0
829.25 0
829.32 0
829.39 0
829.45 0
829.52 0
829.59 0
829.65 0
829.72 0
829.78 0
829.85 0
829.92 0
829.98 0
830.05 0
830.11 0
830.18 0
830.25 0
830.31 0
830.38 0
830.44 0
830.51 0
830.58 0
830.64 0
830.71 0
830.77 0
830.84 0
830.91 0
830.97 0
831.04 0
831.11 0
831.17 0
831.24 0
831.30 0
831.37 0
831.44 0
831.50 0
831.57 0
831.63 0
831.70 0
831.77 0
831.83 0
831.90 0
831.96 0
832.03 0
832.10 0
832.16 0
832.23 0
832.30 0
832.36 0
832.43 0
832.49 0
832.56 0
832.63 0
832.69 0
832.76 0
832.83 0
832.89 0
832.96 0
833.02 0
833.09 0
833.16 0
833.22 0
833.29 0
833.35 0
833.42 0
833.49 0
833.55 0
833.62 0
833.69 0
833.75 0
833.82 0
833.88 0
833.95 0
834.02 0
834.08 0
834.15 0
834.22 0
834.28 0
834.35 0
834.41 0
834.48 0
834.55 0
834.61 0
834.68 0
834.75 0
834.81 0
834.88 0
834.94 0
835.01 0
835.08 0
835.14 0
835.21 0
835.28 0
835.34 0
835.41 0
835.47 0
835.54 0
835.61 0
835.67 0
835.74 0
835.81 0
835.87 0
835.94 0
836.01 0
836.07 0
836.14 0
836.20 0
836.27 0
836.34 0
836.40 0
836.47 0
836.54 0
836.60 0
836.67 0
836.73 0
836.80 0
836.87 0
836.93 0
837.00 0
837.07 0
837.13 0
837.20 0
837.27 0
837.33 0
837.40 0
837.46 0
837.53 0
837.60 0
837.66 0
837.73 0
837.80 0
837.86 0
837.93 0
838.00 0
838.06 0
838.13 0
838.20 0
838.26 0
838.33 0
838.39 0
838.46 0
838.53 0
838.59 0
838.66 0
838.73 0
838.79 0
838.86 0
838.93 0
838.99 0
839.06 0
839.13 0
839.19 0
839.26 0
839.32 0
839.39 0
839.46 0
839.52 0
839.59 0
839.66 0
839.72 0
839.79 0
839.86 0
839.92 0
839.99 0
840.06 0
840.12 0
840.19 0
840.25 0
840.32 0
840.39 0
840.45 0
840.52 0
840.59 0
840.65 0
840.72 0
840.79 0
840.85 0
840.92 0
840.99 0
841.05 0
841.12 0
841.19 0
841.25 0
841.32 0
841.39 0
841.45 0
841.52 0
841.59 0
841.65 0
841.72 0
841.78 0
841.85 0
841.92 0
841.98 0
842.05 0
842.12 0
842.18 0
842.25 0
842.32 0
842.38 0
842.45 0
842.52 0
842.58 0
842.65 0
842.72 0
842.78 0
842.85 0
842.92 0
842.98 0
843.05 0
843.12 0
843.18 0
843.25 0
843.32 0
843.38 0
843.45 0
843.52 0
843.58 0
843.65 0
843.72 0
843.78 0
843.85 0
843.92 0
843.98 0
844.05 0
844.12 0
844.18 0
844.25 0
844.32 0
844.38 0
844.45 0
844.52 0
844.58 0
844.65 0
844.72 0
844.78 0
844.85 0
844.92 0
844.98 0
845.05 0
845.12 0
845.18 0
845.25 0
845.32 0
845.38 0
845.45 0
845.52 0
845.58 0
845.65 0
845.72 0
845.78 0
845.85 0
845.92 0
845.98 0
846.05 0
846.12 0
846.18 0
846.25 0
846.32 0
846.38 0
846.45 0
846.52 0
846.58 0
846.65 0
846.72 0
846.78 0
846.85 0
846.92 0
846.98 0
847.05 0
847.12 0
847.18 0
847.25 0
847.32 0
847.38 0
847.45 0
847.52 0
847.58 0
847.65 0
847.72 0
847.78 0
847.85 0
847.92 0
847.98 0
848.05 0
848.12 0
848.19 0
848.25 0
848.32 0
848.39 0
848.45 0
848.52 0
848.59 0
848.65 0
848.72 0
848.79 0
848.85 0
848.92 0
848.99 0
849.05 0
849.12 0
849.19 0
849.25 0
849.32 0
849.39 0
849.45 0
849.52 0
849.59 0
849.66 0
849.72 0
849.79 0
849.86 0
849.92 0
849.99 0
850.06 0
850.12 0
850.19 0
850.26 0
850.32 0
850.39 0
850.46 0
850.52 0
850.59 0
850.66 0
850.73 0
850.79 0
850.86 0
850.93 0
850.99 0
851.06 0
851.13 0
851.19 0
851.26 0
851.33 0
851.39 0
851.46 0
851.53 0
851.60 0
851.66 0
851.73 0
851.80 0
851.86 0
851.93 0
852.00 0
852.06 0
852.13 0
852.20 0
852.26 0
852.33 0
852.40 0
852.47 0
852.53 0
852.60 0
852.67 0
852.73 0
852.80 0
852.87 0
852.93 0
853.00 0
853.07 0
853.14 0
853.20 0
853.27 0
853.34 0
853.40 0
853.47 0
853.54 0
853.60 0
853.67 0
853.74 0
853.81 0
853.87 0
853.94 0
854.01 0
854.07 0
854.14 0
854.21 0
854.27 0
854.34 0
854.41 0
854.48 0
854.54 0
854.61 0
854.68 0
854.74 0
854.81 0
854.88 0
854.95 0
855.01 0
855.08 0
855.15 0
855.21 0
855.28 0
855.35 0
855.41 0
855.48 0
855.55 0
855.62 0
855.68 0
855.75 0
855.82 0
855.88 0
855.95 0
856.02 0
856.09 0
856.15 0
856.22 0
856.29 0
856.35 0
856.42 0
856.49 0
856.56 0
856.62 0
856.69 0
856.76 0
856.82 0
856.89 0
856.96 0
857.03 0
857.09 0
857.16 0
857.23 0
857.29 0
857.36 0
857.43 0
857.50 0
857.56 0
857.63 0
857.70 0
857.76 0
857.83 0
857.90 0
857.97 0
858.03 0
858.10 0
858.17 0
858.23 0
858.30 0
858.37 0
858.44 0
858.50 0
858.57 0
858.64 0
858.70 0
858.77 0
858.84 0
858.91 0
858.97 0
859.04 0
859.11 0
859.18 0
859.24 0
859.31 0
859.38 0
859.44 0
859.51 0
859.58 0
859.65 0
859.71 0
859.78 0
859.85 0
859.92 0
859.98 0
860.05 0
860.12 0
860.18 0
860.25 0
860.32 0
860.39 0
860.45 0
860.52 0
860.59 0
860.66 0
860.72 0
860.79 0
860.86 0
860.92 0
860.99 0
861.06 0
861.13 0
861.19 0
861.26 0
861.33 0
861.40 0
861.46 0
861.53 0
861.60 0
861.66 0
861.73 0
861.80 0
861.87 0
861.93 0
862.00 0
862.07 0
862.14 0
862.20 0
862.27 0
862.34 0
862.41 0
862.47 0
862.54 0
862.61 0
862.67 0
862.74 0
862.81 0
862.88 0
862.94 0
863.01 0
863.08 0
863.15 0
863.21 0
863.28 0
863.35 0
863.42 0
863.48 0
863.55 0
863.62 0
863.69 0
863.75 0
863.82 0
863.89 0
863.96 0
864.02 0
864.09 0
864.16 0
864.22 0
864.29 0
864.36 0
864.43 0
864.49 0
864.56 0
864.63 0
864.70 0
864.76 0
864.83 0
864.90 0
864.97 0
865.03 0
865.10 0
865.17 0
865.24 0
865.30 0
865.37 0
865.44 0
865.51 0
865.57 0
865.64 0
865.71 0
865.78 0
865.84 0
865.91 0
865.98 0
866.05 0
866.11 0
866.18 0
866.25 0
866.32 0
866.38 0
866.45 0
866.52 0
866.59 0
866.65 0
866.72 0
866.79 0
866.86 0
866.92 0
866.99 0
867.06 0
867.13 0
867.19 0
867.26 0
867.33 0
867.40 0
867.46 0
867.53 0
867.60 0
867.67 0
867.73 0
867.80 0
867.87 0
867.94 0
868.00 0
868.07 0
868.14 0
868.21 0
868.28 0
868.34 0
868.41 0
868.48 0
868.55 0
868.61 0
868.68 0
868.75 0
868.82 0
868.88 0
868.95 0
869.02 0
869.09 0
869.15 0
869.22 0
869.29 0
869.36 0
869.42 0
869.49 0
869.56 0
869.63 0
869.70 0
869.76 0
869.83 0
869.90 0
869.97 0
870.03 0
870.10 0
870.17 0
870.24 0
870.30 0
870.37 0
870.44 0
870.51 0
870.57 0
870.64 0
870.71 0
870.78 0
870.85 0
870.91 0
870.98 0
871.05 0
871.12 0
871.18 0
871.25 0
871.32 0
871.39 0
871.45 0
871.52 0
871.59 0
871.66 0
871.73 0
871.79 0
871.86 0
871.93 0
872.00 0
872.06 0
872.13 0
872.20 0
872.27 0
872.33 0
872.40 0
872.47 0
872.54 0
872.61 0
872.67 0
872.74 0
872.81 0
872.88 0
872.94 0
873.01 0
873.08 0
873.15 0
873.22 0
873.28 0
873.35 0
873.42 0
873.49 0
873.55 0
873.62 0
873.69 0
873.76 0
873.83 0
873.89 0
873.96 0
874.03 0
874.10 0
874.16 0
874.23 0
874.30 0
874.37 0
874.44 0
874.50 0
874.57 0
874.64 0
874.71 0
874.78 0
874.84 0
874.91 0
874.98 0
875.05 0
875.11 0
875.18 0
875.25 0
875.32 0
875.39 0
875.45 0
875.52 0
875.59 0
875.66 0
875.73 0
875.79 0
875.86 0
875.93 0
876.00 0
876.06 0
876.13 0
876.20 0
876.27 0
876.34 0
876.40 0
876.47 0
876.54 0
876.61 0
876.68 0
876.74 0
876.81 0
876.88 0
876.95 0
877.02 0
877.08 0
877.15 0
877.22 0
877.29 0
877.36 0
877.42 0
877.49 0
877.56 0
877.63 0
877.69 0
877.76 0
877.83 0
877.90 0
877.97 0
878.03 0
878.10 0
878.17 0
878.24 0
878.31 0
878.37 0
878.44 0
878.51 0
878.58 0
878.65 0
878.71 0
878.78 0
878.85 0
878.92 0
878.99 0
879.05 0
879.12 0
879.19 0
879.26 0
879.33 0
879.39 0
879.46 0
879.53 0
879.60 0
879.67 0
879.73 0
879.80 0
879.87 0
879.94 0
880.01 0
880.07 0
880.14 0
880.21 0
880.28 0
880.35 0
880.41 0
880.48 0
880.55 0
880.62 0
880.69 0
880.76 0
880.82 0
880.89 0
880.96 0
881.03 0
881.10 0
881.16 0
881.23 0
881.30 0
881.37 0
881.44 0
881.50 0
881.57 0
881.64 0
881.71 0
881.78 0
881.84 0
881.91 0
881.98 0
882.05 0
882.12 0
882.19 0
882.25 0
882.32 0
882.39 0
882.46 0
882.53 0
882.59 0
882.66 0
882.73 0
882.80 0
882.87 0
882.93 0
883.00 0
883.07 0
883.14 0
883.21 0
883.28 0
883.34 0
883.41 0
883.48 0
883.55 0
883.62 0
883.68 0
883.75 0
883.82 0
883.89 0
883.96 0
884.03 0
884.09 0
884.16 0
884.23 0
884.30 0
884.37 0
884.43 0
884.50 0
884.57 0
884.64 0
884.71 0
884.78 0
884.84 0
884.91 0
884.98 0
885.05 0
885.12 0
885.19 0
885.25 0
885.32 0
885.39 0
885.46 0
885.53 0
885.59 0
885.66 0
885.73 0
885.80 0
885.87 0
885.94 0
886.00 0
886.07 0
886.14 0
886.21 0
886.28 0
886.35 0
886.41 0
886.48 0
886.55 0
886.62 0
886.69 0
886.76 0
886.82 0
886.89 0
886.96 0
887.03 0
887.10 0
887.17 0
887.23 0
887.30 0
887.37 0
887.44 0
887.51 0
887.58 0
887.64 0
887.71 0
887.78 0
887.85 0
887.92 0
887.99 0
888.05 0
888.12 0
888.19 0
888.26 0
888.33 0
888.40 0
888.46 0
888.53 0
888.60 0
888.67 0
888.74 0
888.81 0
888.87 0
888.94 0
889.01 0
889.08 0
889.15 0
889.22 0
889.28 0
889.35 0
889.42 0
889.49 0
889.56 0
889.63 0
889.69 0
889.76 0
889.83 0
889.90 0
889.97 0
890.04 0
890.11 0
890.17 0
890.24 0
890.31 0
890.38 0
890.45 0
890.52 0
890.58 0
890.65 0
890.72 0
890.79 0
890.86 0
890.93 0
890.99 0
891.06 0
891.13 0
891.20 0
891.27 0
891.34 0
891.41 0
891.47 0
891.54 0
891.61 0
891.68 0
891.75 0
891.82 0
891.89 0
891.95 0
892.02 0
892.09 0
892.16 0
892.23 0
892.30 0
892.36 0
892.43 0
892.50 0
892.57 0
892.64 0
892.71 0
892.78 0
892.84 0
892.91 0
892.98 0
893.05 0
893.12 0
893.19 0
893.26 0
893.32 0
893.39 0
893.46 0
893.53 0
893.60 0
893.67 0
893.74 0
893.80 0
893.87 0
893.94 0
894.01 0
894.08 0
894.15 0
894.22 0
894.28 0
894.35 0
894.42 0
894.49 0
894.56 0
894.63 0
894.70 0
894.76 0
894.83 0
894.90 0
894.97 0
895.04 0
895.11 0
895.18 0
895.24 0
895.31 0
895.38 0
895.45 0
895.52 0
895.59 0
895.66 0
895.73 0
895.79 0
895.86 0
895.93 0
896.00 0
896.07 0
896.14 0
896.21 0
896.27 0
896.34 0
896.41 0
896.48 0
896.55 0
896.62 0
896.69 0
896.75 0
896.82 0
896.89 0
896.96 0
897.03 0
897.10 0
897.17 0
897.24 0
897.30 0
897.37 0
897.44 0
897.51 0
897.58 0
897.65 0
897.72 0
897.79 0
897.85 0
897.92 0
897.99 0
898.06 0
898.13 0
898.20 0
898.27 0
898.34 0
898.40 0
898.47 0
898.54 0
898.61 0
898.68 0
898.75 0
898.82 0
898.89 0
898.95 0
899.02 0
899.09 0
899.16 0
899.23 0
899.30 0
899.37 0
899.44 0
899.50 0
899.57 0
899.64 0
899.71 0
899.78 0
899.85 0
899.92 0
899.99 0
900.05 0
900.12 0
900.19 0
900.26 0
900.33 0
900.40 0
900.47 0
900.54 0
900.61 0
900.67 0
900.74 0
900.81 0
900.88 0
900.95 0
901.02 0
901.09 0
901.16 0
901.22 0
901.29 0
901.36 0
901.43 0
901.50 0
901.57 0
901.64 0
901.71 0
901.78 0
901.84 0
901.91 0
901.98 0
902.05 0
902.12 0
902.19 0
902.26 0
902.33 0
902.40 0
902.46 0
902.53 0
902.60 0
902.67 0
902.74 0
902.81 0
902.88 0
902.95 0
903.02 0
903.08 0
903.15 0
903.22 0
903.29 0
903.36 0
903.43 0
903.50 0
903.57 0
903.64 0
903.71 0
903.77 0
903.84 0
903.91 0
903.98 0
904.05 0
904.12 0
904.19 0
904.26 0
904.33 0
904.40 0
904.46 0
904.53 0
904.60 0
904.67 0
904.74 0
904.81 0
904.88 0
904.95 0
905.02 0
905.08 0
905.15 0
905.22 0
905.29 0
905.36 0
905.43 0
905.50 0
905.57 0
905.64 0
905.71 0
905.78 0
905.84 0
905.91 0
905.98 0
906.05 0
906.12 0
906.19 0
906.26 0
906.33 0
906.40 0
906.47 0
906.53 0
906.60 0
906.67 0
906.74 0
906.81 0
906.88 0
906.95 0
907.02 0
907.09 0
907.16 0
907.23 0
907.29 0
907.36 0
907.43 0
907.50 0
907.57 0
907.64 0
907.71 0
907.78 0
907.85 0
907.92 0
907.99 0
908.05 0
908.12 0
908.19 0
908.26 0
908.33 0
908.40 0
908.47 0
908.54 0
908.61 0
908.68 0
908.75 0
908.81 0
908.88 0
908.95 0
909.02 0
909.09 0
909.16 0
909.23 0
909.30 0
909.37 0
909.44 0
909.51 0
909.58 0
909.64 0
909.71 0
909.78 0
909.85 0
909.92 0
909.99 0
910.06 0
910.13 0
910.20 0
910.27 0
910.34 0
910.41 0
910.48 0
910.54 0
910.61 0
910.68 0
910.75 0
910.82 0
910.89 0
910.96 0
911.03 0
911.10 0
911.17 0
911.24 0
911.31 0
911.37 0
911.44 0
911.51 0
911.58 0
911.65 0
911.72 0
911.79 0
911.86 0
911.93 0
912.00 0
912.07 0
912.14 0
912.21 0
912.28 0
912.34 0
912.41 0
912.48 0
912.55 0
912.62 0
912.69 0
912.76 0
912.83 0
912.90 0
912.97 0
913.04 0
913.11 0
913.18 0
913.25 0
913.31 0
913.38 0
913.45 0
913.52 0
913.59 0
913.66 0
913.73 0
913.80 0
913.87 0
913.94 0
914.01 0
914.08 0
914.15 0
914.22 0
914.29 0
914.35 0
914.42 0
914.49 0
914.56 0
914.63 0
914.70 0
914.77 0
914.84 0
914.91 0
914.98 0
915.05 0
915.12 0
915.19 0
915.26 0
915.33 0
915.40 0
915.46 0
915.53 0
915.60 0
915.67 0
915.74 0
915.81 0
915.88 0
915.95 0
916.02 0
916.09 0
916.16 0
916.23 0
916.30 0
916.37 0
916.44 0
916.51 0
916.58 0
916.64 0
916.71 0
916.78 0
916.85 0
916.92 0
916.99 0
917.06 0
917.13 0
917.20 0
917.27 0
917.34 0
917.41 0
917.48 0
917.55 0
917.62 0
917.69 0
917.76 0
917.83 0
917.90 0
917.96 0
918.03 0
918.10 0
918.17 0
918.24 0
918.31 0
918.38 0
918.45 0
918.52 0
918.59 0
918.66 0
918.73 0
918.80 0
918.87 0
918.94 0
919.01 0
919.08 0
919.15 0
919.22 0
919.29 0
919.36 0
919.42 0
919.49 0
919.56 0
919.63 0
919.70 0
919.77 0
919.84 0
919.91 0
919.98 0
920.05 0
920.12 0
920.19 0
920.26 0
920.33 0
920.40 0
920.47 0
920.54 0
920.61 0
920.68 0
920.75 0
920.82 0
920.89 0
920.96 0
921.02 0
921.09 0
921.16 0
921.23 0
921.30 0
921.37 0
921.44 0
921.51 0
921.58 0
921.65 0
921.72 0
921.79 0
921.86 0
921.93 0
922.00 0
922.07 0
922.14 0
922.21 0
922.28 0
922.35 0
922.42 0
922.49 0
922.56 0
922.63 0
922.70 0
922.77 0
922.84 0
922.91 0
922.97 0
923.04 0
923.11 0
923.18 0
923.25 0
923.32 0
923.39 0
923.46 0
923.53 0
923.60 0
923.67 0
923.74 0
923.81 0
923.88 0
923.95 0
924.02 0
924.09 0
924.16 0
924.23 0
924.30 0
924.37 0
924.44 0
924.51 0
924.58 0
924.65 0
924.72 0
924.79 0
924.86 0
924.93 0
925.00 0
925.07 0
925.14 0
925.21 0
925.28 0
925.35 0
925.42 0
925.49 0
925.55 0
925.62 0
925.69 0
925.76 0
925.83 0
925.90 0
925.97 0
926.04 0
926.11 0
926.18 0
926.25 0
926.32 0
926.39 0
926.46 0
926.53 0
926.60 0
926.67 0
926.74 0
926.81 0
926.88 0
926.95 0
927.02 0
927.09 0
927.16 0
927.23 0
927.30 0
927.37 0
927.44 0
927.51 0
927.58 0
927.65 0
927.72 0
927.79 0
927.86 0
927.93 0
928.00 0
928.07 0
928.14 0
928.21 0
928.28 0
928.35 0
928.42 0
928.49 0
928.56 0
928.63 0
928.70 0
928.77 0
928.84 0
928.91 0
928.98 0
929.05 0
929.12 0
929.19 0
929.26 0
929.33 0
929.40 0
929.47 0
929.54 0
929.61 0
929.68 0
929.75 0
929.82 0
929.89 0
929.96 0
930.03 0
930.10 0
930.17 0
930.24 0
930.31 0
930.38 0
930.45 0
930.52 0
930.59 0
930.66 0
930.73 0
930.80 0
930.87 0
930.94 0
931.01 0
931.08 0
931.15 0
931.22 0
931.29 0
931.36 0
931.43 0
931.50 0
931.57 0
931.64 0
931.71 0
931.78 0
931.85 0
931.92 0
931.99 0
932.06 0
932.13 0
932.20 0
932.27 0
932.34 0
932.41 0
932.48 0
932.55 0
932.62 0
932.69 0
932.76 0
932.83 0
932.90 0
932.97 0
933.04 0
933.11 0
933.18 0
933.25 0
933.32 0
933.39 0
933.46 0
933.53 0
933.60 0
933.67 0
933.74 0
933.81 0
933.88 0
933.95 0
934.02 0
934.09 0
934.16 0
934.23 0
934.30 0
934.37 0
934.44 0
934.51 0
934.58 0
934.65 0
934.72 0
934.79 0
934.86 0
934.93 0
935.00 0
935.07 0
935.14 0
935.21 0
935.28 0
935.35 0
935.42 0
935.49 0
935.56 0
935.63 0
935.70 0
935.77 0
935.84 0
935.91 0
935.98 0
936.05 0
936.12 0
936.19 0
936.26 0
936.33 0
936.40 0
936.47 0
936.54 0
936.61 0
936.68 0
936.75 0
936.82 0
936.89 0
936.96 0
937.03 0
937.10 0
937.17 0
937.24 0
937.31 0
937.38 0
937.45 0
937.53 0
937.60 0
937.67 0
937.74 0
937.81 0
937.88 0
937.95 0
938.02 0
938.09 0
938.16 0
938.23 0
938.30 0
938.37 0
938.44 0
938.51 0
938.58 0
938.65 0
938.72 0
938.79 0
938.86 0
938.93 0
939.00 0
939.07 0
939.14 0
939.21 0
939.28 0
939.35 0
939.42 0
939.49 0
939.56 0
939.63 0
939.70 0
939.77 0
939.84 0
939.91 0
939.98 0
940.06 0
940.13 0
940.20 0
940.27 0
940.34 0
940.41 0
940.48 0
940.55 0
940.62 0
940.69 0
940.76 0
940.83 0
940.90 0
940.97 0
941.04 0
941.11 0
941.18 0
941.25 0
941.32 0
941.39 0
941.46 0
941.53 0
941.60 0
941.67 0
941.74 0
941.81 0
941.88 0
941.95 0
942.03 0
942.10 0
942.17 0
942.24 0
942.31 0
942.38 0
942.45 0
942.52 0
942.59 0
942.66 0
942.73 0
942.80 0
942.87 0
942.94 0
943.01 0
943.08 0
943.15 0
943.22 0
943.29 0
943.36 0
943.43 0
943.50 0
943.57 0
943.64 0
943.72 0
943.79 0
943.86 0
943.93 0
944.00 0
944.07 0
944.14 0
944.21 0
944.28 0
944.35 0
944.42 0
944.49 0
944.56 0
944.63 0
944.70 0
944.77 0
944.84 0
944.91 0
944.98 0
945.05 0
945.13 0
945.20 0
945.27 0
945.34 0
945.41 0
945.48 0
945.55 0
945.62 0
945.69 0
945.76 0
945.83 0
945.90 0
945.97 0
946.04 0
946.11 0
946.18 0
946.25 0
946.32 0
946.39 0
946.47 0
946.54 0
946.61 0
946.68 0
946.75 0
946.82 0
946.89 0
946.96 0
947.03 0
947.10 0
947.17 0
947.24 0
947.31 0
947.38 0
947.45 0
947.52 0
947.59 0
947.67 0
947.74 0
947.81 0
947.88 0
947.95 0
948.02 0
948.09 0
948.16 0
948.23 0
948.30 0
948.37 0
948.44 0
948.51 0
948.58 0
948.65 0
948.72 0
948.80 0
948.87 0
948.94 0
949.01 0
949.08 0
949.15 0
949.22 0
949.29 0
949.36 0
949.43 0
949.50 0
949.57 0
949.64 0
949.71 0
949.78 0
949.86 0
949.93 0
950.00 0
950.07 0
950.14 0
950.21 0
950.28 0
950.35 0
950.42 0
950.49 0
950.56 0
950.63 0
950.70 0
950.77 0
950.85 0
950.92 0
950.99 0
951.06 0
951.13 0
951.20 0
951.27 0
951.34 0
951.41 0
951.48 0
951.55 0
951.62 0
951.69 0
951.76 0
951.84 0
951.91 0
951.98 0
952.05 0
952.12 0
952.19 0
952.26 0
952.33 0
952.40 0
952.47 0
952.54 0
952.61 0
952.68 0
952.76 0
952.83 0
952.90 0
952.97 0
953.04 0
953.11 0
953.18 0
953.25 0
953.32 0
953.39 0
953.46 0
953.53 0
953.61 0
953.68 0
953.75 0
953.82 0
953.89 0
953.96 0
954.03 0
954.10 0
954.17 0
954.24 0
954.31 0
954.38 0
954.46 0
954.53 0
954.60 0
954.67 0
954.74 0
954.81 0
954.88 0
954.95 0
955.02 0
955.09 0
955.16 0
955.24 0
955.31 0
955.38 0
955.45 0
955.52 0
955.59 0
955.66 0
955.73 0
955.80 0
955.87 0
955.94 0
956.02 0
956.09 0
956.16 0
956.23 0
956.30 0
956.37 0
956.44 0
956.51 0
956.58 0
956.65 0
956.72 0
956.80 0
956.87 0
956.94 0
957.01 0
957.08 0
957.15 0
957.22 0
957.29 0
957.36 0
957.43 0
957.50 0
957.58 0
957.65 0
957.72 0
957.79 0
957.86 0
957.93 0
958.00 0
958.07 0
958.14 0
958.21 0
958.29 0
958.36 0
958.43 0
958.50 0
958.57 0
958.64 0
958.71 0
958.78 0
958.85 0
958.92 0
959.00 0
959.07 0
959.14 0
959.21 0
959.28 0
959.35 0
959.42 0
959.49 0
959.56 0
959.64 0
959.71 0
959.78 0
959.85 0
959.92 0
959.99 0
960.06 0
960.13 0
960.20 0
960.27 0
960.35 0
960.42 0
960.49 0
960.56 0
960.63 0
960.70 0
960.77 0
960.84 0
960.91 0
960.99 0
961.06 0
961.13 0
961.20 0
961.27 0
961.34 0
961.41 0
961.48 0
961.55 0
961.63 0
961.70 0
961.77 0
961.84 0
961.91 0
961.98 0
962.05 0
962.12 0
962.19 0
962.27 0
962.34 0
962.41 0
962.48 0
962.55 0
962.62 0
962.69 0
962.76 0
962.84 0
962.91 0
962.98 0
963.05 0
963.12 0
963.19 0
963.26 0
963.33 0
963.40 0
963.48 0
963.55 0
963.62 0
963.69 0
963.76 0
963.83 0
963.90 0
963.97 0
964.05 0
964.12 0
964.19 0
964.26 0
964.33 0
964.40 0
964.47 0
964.54 0
964.62 0
964.69 0
964.76 0
964.83 0
964.90 0
964.97 0
965.04 0
965.11 0
965.19 0
965.26 0
965.33 0
965.40 0
965.47 0
965.54 0
965.61 0
965.68 0
965.76 0
965.83 0
965.90 0
965.97 0
966.04 0
966.11 0
966.18 0
966.25 0
966.33 0
966.40 0
966.47 0
966.54 0
966.61 0
966.68 0
966.75 0
966.82 0
966.90 0
966.97 0
967.04 0
967.11 0
967.18 0
967.25 0
967.32 0
967.40 0
967.47 0
967.54 0
967.61 0
967.68 0
967.75 0
967.82 0
967.89 0
967.97 0
968.04 0
968.11 0
968.18 0
968.25 0
968.32 0
968.39 0
968.47 0
968.54 0
968.61 0
968.68 0
968.75 0
968.82 0
968.89 0
968.97 0
969.04 0
969.11 0
969.18 0
969.25 0
969.32 0
969.39 0
969.47 0
969.54 0
969.61 0
969.68 0
969.75 0
969.82 0
969.89 0
969.97 0
970.04 0
970.11 0
970.18 0
970.25 0
970.32 0
970.39 0
970.47 0
970.54 0
970.61 0
970.68 0
970.75 0
970.82 0
970.89 0
970.97 0
971.04 0
971.11 0
971.18 0
971.25 0
971.32 0
971.39 0
971.47 0
971.54 0
971.61 0
971.68 0
971.75 0
971.82 0
971.89 0
971.97 0
972.04 0
972.11 0
972.18 0
972.25 0
972.32 0
972.40 0
972.47 0
972.54 0
972.61 0
972.68 0
972.75 0
972.82 0
972.90 0
972.97 0
973.04 0
973.11 0
973.18 0
973.25 0
973.33 0
973.40 0
973.47 0
973.54 0
973.61 0
973.68 0
973.75 0
973.83 0
973.90 0
973.97 0
974.04 0
974.11 0
974.18 0
974.26 0
974.33 0
974.40 0
974.47 0
974.54 0
974.61 0
974.69 0
974.76 0
974.83 0
974.90 0
974.97 0
975.04 0
975.12 0
975.19 0
975.26 0
975.33 0
975.40 0
975.47 0
975.54 0
975.62 0
975.69 0
975.76 0
975.83 0
975.90 0
975.97 0
976.05 0
976.12 0
976.19 0
976.26 0
976.33 0
976.40 0
976.48 0
976.55 0
976.62 0
976.69 0
976.76 0
976.83 0
976.91 0
976.98 0
977.05 0
977.12 0
977.19 0
977.26 0
977.34 0
977.41 0
977.48 0
977.55 0
977.62 0
977.70 0
977.77 0
977.84 0
977.91 0
977.98 0
978.05 0
978.13 0
978.20 0
978.27 0
978.34 0
978.41 0
978.48 0
978.56 0
978.63 0
978.70 0
978.77 0
978.84 0
978.91 0
978.99 0
979.06 0
979.13 0
979.20 0
979.27 0
979.35 0
979.42 0
979.49 0
979.56 0
979.63 0
979.70 0
979.78 0
979.85 0
979.92 0
979.99 0
980.06 0
980.13 0
980.21 0
980.28 0
980.35 0
980.42 0
980.49 0
980.57 0
980.64 0
980.71 0
980.78 0
980.85 0
980.93 0
981.00 0
981.07 0
981.14 0
981.21 0
981.28 0
981.36 0
981.43 0
981.50 0
981.57 0
981.64 0
981.72 0
981.79 0
981.86 0
981.93 0
982.00 0
982.07 0
982.15 0
982.22 0
982.29 0
982.36 0
982.43 0
982.51 0
982.58 0
982.65 0
982.72 0
982.79 0
982.87 0
982.94 0
983.01 0
983.08 0
983.15 0
983.23 0
983.30 0
983.37 0
983.44 0
983.51 0
983.58 0
983.66 0
983.73 0
983.80 0
983.87 0
983.94 0
984.02 0
984.09 0
984.16 0
984.23 0
984.30 0
984.38 0
984.45 0
984.52 0
984.59 0
984.66 0
984.74 0
984.81 0
984.88 0
984.95 0
985.02 0
985.10 0
985.17 0
985.24 0
985.31 0
985.38 0
985.46 0
985.53 0
985.60 0
985.67 0
985.74 0
985.82 0
985.89 0
985.96 0
986.03 0
986.10 0
986.18 0
986.25 0
986.32 0
986.39 0
986.46 0
986.54 0
986.61 0
986.68 0
986.75 0
986.82 0
986.90 0
986.97 0
987.04 0
987.11 0
987.18 0
987.26 0
987.33 0
987.40 0
987.47 0
987.54 0
987.62 0
987.69 0
987.76 0
987.83 0
987.91 0
987.98 0
988.05 0
988.12 0
988.19 0
988.27 0
988.34 0
988.41 0
988.48 0
988.55 0
988.63 0
988.70 0
988.77 0
988.84 0
988.91 0
988.99 0
989.06 0
989.13 0
989.20 0
989.28 0
989.35 0
989.42 0
989.49 0
989.56 0
989.64 0
989.71 0
989.78 0
989.85 0
989.92 0
990.00 0
990.07 0
990.14 0
990.21 0
990.29 0
990.36 0
990.43 0
990.50 0
990.57 0
990.65 0
990.72 0
990.79 0
990.86 0
990.94 0
991.01 0
991.08 0
991.15 0
991.22 0
991.30 0
991.37 0
991.44 0
991.51 0
991.59 0
991.66 0
991.73 0
991.80 0
991.87 0
991.95 0
992.02 0
992.09 0
992.16 0
992.24 0
992.31 0
992.38 0
992.45 0
992.52 0
992.60 0
992.67 0
992.74 0
992.81 0
992.89 0
992.96 0
993.03 0
993.10 0
993.17 0
993.25 0
993.32 0
993.39 0
993.46 0
993.54 0
993.61 0
993.68 0
993.75 0
993.83 0
993.90 0
993.97 0
994.04 0
994.11 0
994.19 0
994.26 0
994.33 0
994.40 0
994.48 0
994.55 0
994.62 0
994.69 0
994.77 0
994.84 0
994.91 0
994.98 0
995.06 0
995.13 0
995.20 0
995.27 0
995.34 0
995.42 0
995.49 0
995.56 0
995.63 0
995.71 0
995.78 0
995.85 0
995.92 0
996.00 0
996.07 0
996.14 0
996.21 0
996.29 0
996.36 0
996.43 0
996.50 0
996.57 0
996.65 0
996.72 0
996.79 0
996.86 0
996.94 0
997.01 0
997.08 0
997.15 0
997.23 0
997.30 0
997.37 0
997.44 0
997.52 0
997.59 0
997.66 0
997.73 0
997.81 0
997.88 0
997.95 0
998.02 0
998.10 0
998.17 0
998.24 0
998.31 0
998.39 0
998.46 0
998.53 0
998.60 0
998.68 0
998.75 0
998.82 0
998.89 0
998.97 0
999.04 0
999.11 0
999.18 0
999.26 0
999.33 0
999.40 0
999.47 0
999.55 1
999.62 1
999.69 1
999.76 1
999.84 1
999.91 1
999.98 0
1000.05 0
1000.13 0
1000.20 0
1000.27 0
1000.34 0
1000.42 0
1000.49 0
1000.56 1
1000.63 1
1000.71 1
1000.78 1
1000.85 1
1000.92 0
1001.00 0
1001.07 0
1001.14 0
1001.21 0
1001.29 0
1001.36 0
1001.43 0
1001.50 0
1001.58 0
1001.65 0
1001.72 0
1001.79 0
1001.87 0
1001.94 0
1002.01 0
1002.09 0
1002.16 0
1002.23 0
1002.30 0
1002.38 0
1002.45 0
1002.52 0
1002.59 0
1002.67 0
1002.74 0
1002.81 0
1002.88 0
1002.96 0
1003.03 0
1003.10 0
1003.17 0
1003.25 0
1003.32 0
1003.39 0
1003.47 0
1003.54 0
1003.61 0
1003.68 0
1003.76 0
1003.83 0
1003.90 0
1003.97 0
1004.05 0
1004.12 0
1004.19 0
1004.26 0
1004.34 0
1004.41 0
1004.48 0
1004.56 0
1004.63 0
1004.70 0
1004.77 0
1004.85 0
1004.92 0
1004.99 0
1005.06 0
1005.14 0
1005.21 0
1005.28 0
1005.36 0
1005.43 0
1005.50 0
1005.57 0
1005.65 0
1005.72 0
1005.79 0
1005.86 0
1005.94 0
1006.01 0
1006.08 0
1006.16 0
1006.23 0
1006.30 0
1006.37 0
1006.45 0
1006.52 0
1006.59 0
1006.66 0
1006.74 0
1006.81 0
1006.88 0
1006.96 0
1007.03 0
1007.10 0
1007.17 0
1007.25 0
1007.32 0
1007.39 0
1007.47 0
1007.54 1
1007.61 1
1007.68 1
1007.76 1
1007.83 1
1007.90 1
1007.97 1
1008.05 1
1008.12 1
1008.19 1
1008.27 1
1008.34 0
1008.41 0
1008.48 0
1008.56 0
1008.63 1
1008.70 1
1008.78 1
1008.85 1
1008.92 1
1008.99 0
1009.07 0
1009.14 0
1009.21 0
1009.29 0
1009.36 0
1009.43 0
1009.50 1
1009.58 1
1009.65 1
1009.72 1
1009.80 1
1009.87 1
1009.94 0
1010.01 0
1010.09 0
1010.16 0
1010.23 0
1010.31 0
1010.38 0
1010.45 0
1010.53 0
1010.60 1
1010.67 1
1010.74 1
1010.82 1
1010.89 1
1010.96 1
1011.04 1
1011.11 1
1011.18 1
1011.25 1
1011.33 0
1011.40 0
1011.47 0
1011.55 0
1011.62 0
1011.69 0
1011.77 0
1011.84 0
1011.91 0
1011.98 0
1012.06 0
1012.13 0
1012.20 0
1012.28 0
1012.35 0
1012.42 0
1012.49 0
1012.57 0
1012.64 0
1012.71 0
1012.79 0
1012.86 0
1012.93 0
1013.01 0
1013.08 0
1013.15 0
1013.22 0
1013.30 0
1013.37 0
1013.44 0
1013.52 1
1013.59 1
1013.66 1
1013.74 1
1013.81 1
1013.88 1
1013.95 1
1014.03 1
1014.10 1
1014.17 1
1014.25 1
1014.32 0
1014.39 0
1014.47 0
1014.54 0
1014.61 0
1014.69 0
1014.76 0
1014.83 0
1014.90 0
1014.98 0
1015.05 0
1015.12 0
1015.20 0
1015.27 0
1015.34 0
1015.42 0
1015.49 0
1015.56 0
1015.64 0
1015.71 0
1015.78 0
1015.85 1
1015.93 1
1016.00 1
1016.07 1
1016.15 1
1016.22 2
1016.29 2
1016.37 2
1016.44 2
1016.51 2
1016.59 2
1016.66 2
1016.73 2
1016.81 2
1016.88 2
1016.95 2
1017.02 2
1017.10 2
1017.17 2
1017.24 1
1017.32 1
1017.39 1
1017.46 1
1017.54 1
1017.61 0
1017.68 0
1017.76 0
1017.83 0
1017.90 0
1017.98 0
1018.05 0
1018.12 0
1018.20 0
1018.27 0
1018.34 0
1018.41 0
1018.49 0
1018.56 0
1018.63 0
1018.71 0
1018.78 0
1018.85 0
1018.93 1
1019.00 1
1019.07 1
1019.15 1
1019.22 1
1019.29 1
1019.37 1
1019.44 1
1019.51 1
1019.59 1
1019.66 1
1019.73 1
1019.81 1
1019.88 1
1019.95 1
1020.03 1
1020.10 1
1020.17 1
1020.25 1
1020.32 1
1020.39 1
1020.47 1
1020.54 1
1020.61 1
1020.69 1
1020.76 1
1020.83 2
1020.90 2
1020.98 2
1021.05 2
1021.12 1
1021.20 1
1021.27 1
1021.34 1
1021.42 1
1021.49 1
1021.56 1
1021.64 1
1021.71 0
1021.78 0
1021.86 0
1021.93 0
1022.00 0
1022.08 0
1022.15 0
1022.22 1
1022.30 1
1022.37 1
1022.44 1
1022.52 1
1022.59 1
1022.66 1
1022.74 1
1022.81 1
1022.88 1
1022.96 1
1023.03 1
1023.10 1
1023.18 1
1023.25 1
1023.32 1
1023.40 1
1023.47 1
1023.54 1
1023.62 1
1023.69 1
1023.77 1
1023.84 1
1023.91 1
1023.99 2
1024.06 2
1024.13 2
1024.21 2
1024.28 3
1024.35 3
1024.43 3
1024.50 3
1024.57 2
1024.65 2
1024.72 2
1024.79 2
1024.87 2
1024.94 2
1025.01 1
1025.09 1
1025.16 1
1025.23 1
1025.31 1
1025.38 1
1025.45 1
1025.53 1
1025.60 1
1025.67 1
1025.75 1
1025.82 1
1025.89 1
1025.97 1
1026.04 1
1026.11 1
1026.19 1
1026.26 1
1026.34 1
1026.41 1
1026.48 1
1026.56 1
1026.63 1
1026.70 1
1026.78 1
1026.85 1
1026.92 1
1027.00 1
1027.07 1
1027.14 1
1027.22 1
1027.29 2
1027.36 2
1027.44 2
1027.51 2
1027.58 1
1027.66 1
1027.73 1
1027.81 1
1027.88 0
1027.95 0
1028.03 0
1028.10 1
1028.17 1
1028.25 1
1028.32 1
1028.39 1
1028.47 1
1028.54 2
1028.61 2
1028.69 2
1028.76 2
1028.83 2
1028.91 2
1028.98 2
1029.06 1
1029.13 1
1029.20 1
1029.28 1
1029.35 1
1029.42 1
1029.50 1
1029.57 1
1029.64 1
1029.72 1
1029.79 1
1029.87 1
1029.94 1
1030.01 1
1030.09 1
1030.16 1
1030.23 0
1030.31 0
1030.38 0
1030.45 0
1030.53 0
1030.60 1
1030.67 1
1030.75 1
1030.82 2
1030.90 2
1030.97 2
1031.04 2
1031.12 2
1031.19 2
1031.26 2
1031.34 2
1031.41 2
1031.49 2
1031.56 2
1031.63 2
1031.71 1
1031.78 1
1031.85 1
1031.93 1
1032.00 1
1032.07 1
1032.15 1
1032.22 1
1032.30 1
1032.37 0
1032.44 0
1032.52 0
1032.59 0
1032.66 0
1032.74 0
1032.81 0
1032.89 0
1032.96 0
1033.03 0
1033.11 0
1033.18 0
1033.25 0
1033.33 0
1033.40 0
1033.47 0
1033.55 0
1033.62 0
1033.70 0
1033.77 0
1033.84 1
1033.92 1
1033.99 1
1034.06 1
1034.14 2
1034.21 2
1034.29 2
1034.36 2
1034.43 2
1034.51 1
1034.58 1
1034.65 1
1034.73 1
1034.80 1
1034.88 1
1034.95 2
1035.02 2
1035.10 2
1035.17 2
1035.25 2
1035.32 2
1035.39 1
1035.47 1
1035.54 1
1035.61 2
1035.69 2
1035.76 3
1035.84 3
1035.91 3
1035.98 4
1036.06 3
1036.13 3
1036.20 3
1036.28 2
1036.35 2
1036.43 2
1036.50 2
1036.57 1
1036.65 1
1036.72 1
1036.80 1
1036.87 1
1036.94 1
1037.02 1
1037.09 1
1037.16 2
1037.24 2
1037.31 2
1037.39 2
1037.46 2
1037.53 2
1037.61 3
1037.68 2
1037.76 2
1037.83 2
1037.90 2
1037.98 2
1038.05 2
1038.13 2
1038.20 2
1038.27 2
1038.35 2
1038.42 2
1038.49 2
1038.57 2
1038.64 2
1038.72 2
1038.79 1
1038.86 1
1038.94 1
1039.01 1
1039.09 1
1039.16 1
1039.23 1
1039.31 1
1039.38 1
1039.46 2
1039.53 2
1039.60 2
1039.68 2
1039.75 1
1039.83 1
1039.90 1
1039.97 1
1040.05 1
1040.12 1
1040.20 1
1040.27 1
1040.34 1
1040.42 1
1040.49 1
1040.57 1
1040.64 1
1040.71 1
1040.79 1
1040.86 1
1040.94 1
1041.01 1
1041.08 1
1041.16 1
1041.23 1
1041.31 1
1041.38 1
1041.45 1
1041.53 1
1041.60 1
1041.68 1
1041.75 1
1041.82 1
1041.90 1
1041.97 1
1042.05 1
1042.12 1
1042.19 1
1042.27 1
1042.34 1
1042.42 1
1042.49 1
1042.56 2
1042.64 2
1042.71 2
1042.79 2
1042.86 2
1042.93 3
1043.01 2
1043.08 2
1043.16 2
1043.23 2
1043.30 2
1043.38 2
1043.45 2
1043.53 1
1043.60 1
1043.68 1
1043.75 1
1043.82 0
1043.90 0
1043.97 0
1044.05 0
1044.12 0
1044.19 0
1044.27 0
1044.34 0
1044.42 0
1044.49 0
1044.56 0
1044.64 0
1044.71 1
1044.79 2
1044.86 2
1044.94 3
1045.01 3
1045.08 3
1045.16 3
1045.23 3
1045.31 2
1045.38 1
1045.45 1
1045.53 1
1045.60 0
1045.68 0
1045.75 0
1045.83 0
1045.90 0
1045.97 0
1046.05 0
1046.12 0
1046.20 0
1046.27 0
1046.34 1
1046.42 1
1046.49 1
1046.57 1
1046.64 1
1046.72 1
1046.79 1
1046.86 2
1046.94 2
1047.01 2
1047.09 2
1047.16 2
1047.23 2
1047.31 2
1047.38 1
1047.46 1
1047.53 0
1047.61 0
1047.68 0
1047.75 1
1047.83 1
1047.90 1
1047.98 2
1048.05 2
1048.13 3
1048.20 3
1048.27 3
1048.35 3
1048.42 3
1048.50 3
1048.57 3
1048.65 3
1048.72 3
1048.79 3
1048.87 3
1048.94 2
1049.02 2
1049.09 2
1049.17 2
1049.24 2
1049.31 2
1049.39 2
1049.46 2
1049.54 3
1049.61 3
1049.69 3
1049.76 3
1049.83 3
1049.91 3
1049.98 3
1050.06 2
1050.13 1
1050.21 1
1050.28 1
1050.35 0
1050.43 0
1050.50 1
1050.58 1
1050.65 1
1050.73 2
1050.80 2
1050.87 2
1050.95 2
1051.02 3
1051.10 3
1051.17 3
1051.25 3
1051.32 3
1051.40 3
1051.47 3
1051.54 3
1051.62 3
1051.69 3
1051.77 3
1051.84 3
1051.92 2
1051.99 2
1052.06 2
1052.14 2
1052.21 2
1052.29 2
1052.36 3
1052.44 3
1052.51 3
1052.59 3
1052.66 3
1052.73 2
1052.81 2
1052.88 1
1052.96 1
1053.03 1
1053.11 1
1053.18 1
1053.26 1
1053.33 1
1053.40 1
1053.48 2
1053.55 2
1053.63 1
1053.70 1
1053.78 1
1053.85 0
1053.93 0
1054.00 0
1054.07 0
1054.15 0
1054.22 0
1054.30 0
1054.37 0
1054.45 0
1054.52 0
1054.60 0
1054.67 0
1054.74 1
1054.82 2
1054.89 2
1054.97 2
1055.04 3
1055.12 2
1055.19 2
1055.27 2
1055.34 2
1055.42 2
1055.49 2
1055.56 2
1055.64 2
1055.71 2
1055.79 2
1055.86 3
1055.94 3
1056.01 3
1056.09 4
1056.16 4
1056.24 4
1056.31 4
1056.38 4
1056.46 4
1056.53 3
1056.61 3
1056.68 2
1056.76 1
1056.83 1
1056.91 1
1056.98 1
1057.06 1
1057.13 2
1057.20 2
1057.28 2
1057.35 2
1057.43 2
1057.50 2
1057.58 2
1057.65 2
1057.73 2
1057.80 2
1057.88 2
1057.95 2
1058.02 2
1058.10 2
1058.17 2
1058.25 1
1058.32 1
1058.40 1
1058.47 1
1058.55 1
1058.62 1
1058.70 1
1058.77 1
1058.85 1
1058.92 1
1058.99 1
1059.07 1
1059.14 1
1059.22 1
1059.29 2
1059.37 2
1059.44 3
1059.52 3
1059.59 3
1059.67 4
1059.74 4
1059.82 4
1059.89 4
1059.97 4
1060.04 4
1060.11 4
1060.19 4
1060.26 3
1060.34 3
1060.41 3
1060.49 3
1060.56 3
1060.64 3
1060.71 3
1060.79 4
1060.86 4
1060.94 4
1061.01 5
1061.09 5
1061.16 6
1061.24 6
1061.31 6
1061.38 7
1061.46 8
1061.53 8
1061.61 9
1061.68 9
1061.76 9
1061.83 9
1061.91 9
1061.98 9
1062.06 8
1062.13 8
1062.21 8
1062.28 9
1062.36 9
1062.43 8
1062.51 8
1062.58 8
1062.66 8
1062.73 8
1062.80 8
1062.88 9
1062.95 9
1063.03 9
1063.10 9
1063.18 8
1063.25 7
1063.33 6
1063.40 5
1063.48 4
1063.55 3
1063.63 3
1063.70 3
1063.78 4
1063.85 4
1063.93 5
1064.00 6
1064.08 7
1064.15 7
1064.23 8
1064.30 8
1064.38 7
1064.45 7
1064.53 6
1064.60 6
1064.67 5
1064.75 5
1064.82 4
1064.90 4
1064.97 3
1065.05 3
1065.12 3
1065.20 3
1065.27 4
1065.35 5
1065.42 5
1065.50 6
1065.57 5
1065.65 5
1065.72 4
1065.80 3
1065.87 1
1065.95 1
1066.02 0
1066.10 0
1066.17 0
1066.25 0
1066.32 0
1066.40 1
1066.47 1
1066.55 2
1066.62 2
1066.70 2
1066.77 3
1066.85 3
1066.92 3
1067.00 3
1067.07 3
1067.15 3
1067.22 3
1067.30 3
1067.37 4
1067.45 4
1067.52 5
1067.60 5
1067.67 6
1067.75 6
1067.82 6
1067.90 6
1067.97 6
1068.05 6
1068.12 6
1068.20 7
1068.27 6
1068.35 6
1068.42 6
1068.50 6
1068.57 5
1068.65 4
1068.72 4
1068.79 3
1068.87 2
1068.94 2
1069.02 1
1069.09 1
1069.17 2
1069.24 2
1069.32 2
1069.39 3
1069.47 3
1069.54 3
1069.62 3
1069.69 3
1069.77 3
1069.85 2
1069.92 2
1070.00 1
1070.07 1
1070.15 0
1070.22 0
1070.30 0
1070.37 0
1070.45 0
1070.52 0
1070.60 1
1070.67 1
1070.75 0
1070.82 0
1070.90 0
1070.97 0
1071.05 0
1071.12 0
1071.20 0
1071.27 0
1071.35 0
1071.42 0
1071.50 0
1071.57 0
1071.65 0
1071.72 1
1071.80 2
1071.87 2
1071.95 3
1072.02 3
1072.10 3
1072.17 3
1072.25 3
1072.32 3
1072.40 3
1072.47 3
1072.55 3
1072.62 3
1072.70 3
1072.77 3
1072.85 3
1072.92 2
1073.00 2
1073.07 2
1073.15 2
1073.22 2
1073.30 2
1073.37 2
1073.45 2
1073.52 3
1073.60 3
1073.67 3
1073.75 4
1073.82 4
1073.90 4
1073.98 5
1074.05 5
1074.13 5
1074.20 4
1074.28 3
1074.35 2
1074.43 1
1074.50 1
1074.58 1
1074.65 1
1074.73 2
1074.80 3
1074.88 4
1074.95 4
1075.03 5
1075.10 5
1075.18 6
1075.25 6
1075.33 6
1075.40 7
1075.48 8
1075.55 9
1075.63 9
1075.70 10
1075.78 10
1075.85 9
1075.93 9
1076.01 8
1076.08 8
1076.16 8
1076.23 7
1076.31 7
1076.38 7
1076.46 6
1076.53 6
1076.61 5
1076.68 4
1076.76 4
1076.83 4
1076.91 5
1076.98 5
1077.06 6
1077.13 8
1077.21 9
1077.28 11
1077.36 11
1077.44 12
1077.51 11
1077.59 11
1077.66 10
1077.74 8
1077.81 7
1077.89 6
1077.96 6
1078.04 6
1078.11 6
1078.19 6
1078.26 7
1078.34 7
1078.41 7
1078.49 7
1078.56 6
1078.64 5
1078.72 4
1078.79 4
1078.87 4
1078.94 4
1079.02 4
1079.09 5
1079.17 6
1079.24 6
1079.32 6
1079.39 6
1079.47 6
1079.54 5
1079.62 5
1079.70 5
1079.77 5
1079.85 5
1079.92 6
1080.00 6
1080.07 7
1080.15 7
1080.22 7
1080.30 7
1080.37 6
1080.45 6
1080.52 5
1080.60 4
1080.68 3
1080.75 2
1080.83 1
1080.90 1
1080.98 1
1081.05 1
1081.13 1
1081.20 1
1081.28 2
1081.35 2
1081.43 3
1081.50 4
1081.58 5
1081.66 6
1081.73 6
1081.81 7
1081.88 7
1081.96 7
1082.03 7
1082.11 7
1082.18 8
1082.26 8
1082.33 8
1082.41 8
1082.49 8
1082.56 8
1082.64 8
1082.71 8
1082.79 8
1082.86 7
1082.94 7
1083.01 6
1083.09 5
1083.16 4
1083.24 2
1083.32 1
1083.39 0
1083.47 0
1083.54 0
1083.62 0
1083.69 1
1083.77 1
1083.84 2
1083.92 3
1084.00 3
1084.07 4
1084.15 3
1084.22 3
1084.30 2
1084.37 2
1084.45 1
1084.52 0
1084.60 0
1084.67 0
1084.75 0
1084.83 0
1084.90 0
1084.98 0
1085.05 0
1085.13 2
1085.20 3
1085.28 5
1085.35 5
1085.43 6
1085.51 5
1085.58 4
1085.66 3
1085.73 2
1085.81 1
1085.88 0
1085.96 0
1086.03 0
1086.11 0
1086.19 0
1086.26 0
1086.34 0
1086.41 0
1086.49 0
1086.56 0
1086.64 1
1086.72 2
1086.79 3
1086.87 4
1086.94 4
1087.02 4
1087.09 4
1087.17 4
1087.24 3
1087.32 3
1087.40 2
1087.47 2
1087.55 1
1087.62 1
1087.70 1
1087.77 1
1087.85 1
1087.93 0
1088.00 0
1088.08 0
1088.15 1
1088.23 1
1088.30 2
1088.38 2
1088.46 3
1088.53 4
1088.61 5
1088.68 5
1088.76 6
1088.83 6
1088.91 6
1088.98 7
1089.06 7
1089.14 7
1089.21 6
1089.29 6
1089.36 6
1089.44 5
1089.51 5
1089.59 5
1089.67 5
1089.74 5
1089.82 5
1089.89 5
1089.97 5
1090.04 6
1090.12 7
1090.20 8
1090.27 9
1090.35 10
1090.42 11
1090.50 11
1090.57 11
1090.65 10
1090.73 9
1090.80 9
1090.88 8
1090.95 8
1091.03 8
1091.11 8
1091.18 9
1091.26 9
1091.33 10
1091.41 10
1091.48 10
1091.56 9
1091.64 9
1091.71 8
1091.79 8
1091.86 7
1091.94 7
1092.01 8
1092.09 9
1092.17 11
1092.24 13
1092.32 14
1092.39 15
1092.47 14
1092.55 13
1092.62 12
1092.70 10
1092.77 8
1092.85 7
1092.92 7
1093.00 7
1093.08 7
1093.15 8
1093.23 9
1093.30 9
1093.38 9
1093.45 9
1093.53 9
1093.61 9
1093.68 9
1093.76 9
1093.83 10
1093.91 10
1093.99 10
1094.06 10
1094.14 9
1094.21 8
1094.29 7
1094.37 6
1094.44 5
1094.52 4
1094.59 3
1094.67 3
1094.74 3
1094.82 3
1094.90 4
1094.97 4
1095.05 5
1095.12 5
1095.20 6
1095.28 6
1095.35 6
1095.43 7
1095.50 7
1095.58 7
1095.66 7
1095.73 7
1095.81 7
1095.88 8
1095.96 8
1096.04 9
1096.11 10
1096.19 10
1096.26 10
1096.34 9
1096.41 9
1096.49 8
1096.57 8
1096.64 7
1096.72 7
1096.79 7
1096.87 6
1096.95 6
1097.02 5
1097.10 5
1097.17 4
1097.25 4
1097.33 4
1097.40 4
1097.48 4
1097.55 4
1097.63 5
1097.71 7
1097.78 8
1097.86 9
1097.93 10
1098.01 10
1098.09 9
1098.16 8
1098.24 7
1098.31 6
1098.39 4
1098.47 3
1098.54 3
1098.62 3
1098.69 3
1098.77 4
1098.85 4
1098.92 4
1099.00 4
1099.07 3
1099.15 3
1099.23 3
1099.30 4
1099.38 5
1099.45 6
1099.53 6
1099.61 7
1099.68 7
1099.76 7
1099.84 6
1099.91 6
1099.99 6
1100.06 6
1100.14 7
1100.22 7
1100.29 8
1100.37 8
1100.44 7
1100.52 6
1100.60 6
1100.67 5
1100.75 5
1100.82 5
1100.90 5
1100.98 6
1101.05 6
1101.13 7
1101.20 7
1101.28 6
1101.36 6
1101.43 5
1101.51 5
1101.59 4
1101.66 4
1101.74 3
1101.81 2
1101.89 1
1101.97 0
1102.04 0
1102.12 0
1102.19 0
1102.27 0
1102.35 0
1102.42 0
1102.50 0
1102.58 0
1102.65 1
1102.73 2
1102.80 2
1102.88 3
1102.96 3
1103.03 4
1103.11 4
1103.18 4
1103.26 5
1103.34 5
1103.41 6
1103.49 7
1103.57 7
1103.64 9
1103.72 9
1103.79 10
1103.87 11
1103.95 11
1104.02 11
1104.10 10
1104.17 10
1104.25 9
1104.33 9
1104.40 9
1104.48 8
1104.56 8
1104.63 8
1104.71 8
1104.78 8
1104.86 8
1104.94 8
1105.01 8
1105.09 8
1105.17 7
1105.24 6
1105.32 5
1105.39 4
1105.47 3
1105.55 2
1105.62 1
1105.70 1
1105.78 1
1105.85 2
1105.93 2
1106.00 2
1106.08 3
1106.16 3
1106.23 5
1106.31 6
1106.39 7
1106.46 8
1106.54 9
1106.62 10
1106.69 10
1106.77 9
1106.84 9
1106.92 9
1107.00 9
1107.07 9
1107.15 9
1107.23 9
1107.30 10
1107.38 10
1107.45 10
1107.53 10
1107.61 10
1107.68 10
1107.76 10
1107.84 10
1107.91 9
1107.99 9
1108.07 8
1108.14 8
1108.22 8
1108.29 9
1108.37 9
1108.45 10
1108.52 10
1108.60 9
1108.68 8
1108.75 7
1108.83 6
1108.91 5
1108.98 4
1109.06 4
1109.13 5
1109.21 6
1109.29 7
1109.36 8
1109.44 10
1109.52 11
1109.59 12
1109.67 13
1109.75 14
1109.82 14
1109.90 15
1109.97 15
1110.05 15
1110.13 15
1110.20 15
1110.28 14
1110.36 14
1110.43 12
1110.51 11
1110.59 10
1110.66 9
1110.74 8
1110.82 7
1110.89 6
1110.97 6
1111.04 6
1111.12 6
1111.20 7
1111.27 7
1111.35 7
1111.43 8
1111.50 8
1111.58 9
1111.66 9
1111.73 8
1111.81 8
1111.89 7
1111.96 6
1112.04 5
1112.12 4
1112.19 4
1112.27 4
1112.34 5
1112.42 6
1112.50 7
1112.57 8
1112.65 9
1112.73 9
1112.80 9
1112.88 8
1112.96 8
1113.03 8
1113.11 8
1113.19 9
1113.26 10
1113.34 11
1113.42 13
1113.49 14
1113.57 16
1113.65 17
1113.72 18
1113.80 19
1113.88 21
1113.95 22
1114.03 23
1114.10 24
1114.18 25
1114.26 25
1114.33 25
1114.41 25
1114.49 25
1114.56 25
1114.64 26
1114.72 26
1114.79 27
1114.87 27
1114.95 27
1115.02 28
1115.10 28
1115.18 28
1115.25 28
1115.33 29
1115.41 29
1115.48 30
1115.56 30
1115.64 30
1115.71 30
1115.79 30
1115.87 30
1115.94 29
1116.02 28
1116.10 28
1116.17 28
1116.25 27
1116.33 27
1116.40 26
1116.48 25
1116.56 24
1116.63 22
1116.71 19
1116.79 17
1116.86 16
1116.94 15
1117.02 15
1117.09 15
1117.17 16
1117.25 17
1117.32 18
1117.40 18
1117.48 18
1117.55 17
1117.63 17
1117.71 16
1117.78 15
1117.86 14
1117.94 14
1118.01 15
1118.09 15
1118.17 15
1118.24 15
1118.32 15
1118.40 15
1118.47 15
1118.55 15
1118.63 15
1118.70 15
1118.78 15
1118.86 14
1118.93 14
1119.01 14
1119.09 13
1119.16 13
1119.24 13
1119.32 13
1119.39 13
1119.47 13
1119.55 13
1119.62 13
1119.70 12
1119.78 12
1119.85 11
1119.93 10
1120.01 10
1120.08 9
1120.16 9
1120.24 9
1120.31 9
1120.39 9
1120.47 10
1120.54 10
1120.62 11
1120.70 12
1120.78 12
1120.85 12
1120.93 11
1121.01 11
1121.08 10
1121.16 9
1121.24 9
1121.31 9
1121.39 8
1121.47 8
1121.54 7
1121.62 6
1121.70 5
1121.77 4
1121.85 3
1121.93 3
1122.00 4
1122.08 5
1122.16 7
1122.23 9
1122.31 11
1122.39 12
1122.47 13
1122.54 13
1122.62 13
1122.70 11
1122.77 10
1122.85 8
1122.93 6
1123.00 5
1123.08 4
1123.16 3
1123.23 3
1123.31 3
1123.39 4
1123.46 5
1123.54 5
1123.62 6
1123.69 6
1123.77 5
1123.85 4
1123.93 3
1124.00 3
1124.08 4
1124.16 5
1124.23 7
1124.31 9
1124.39 11
1124.46 13
1124.54 14
1124.62 15
1124.69 15
1124.77 15
1124.85 14
1124.93 13
1125.00 12
1125.08 11
1125.16 10
1125.23 9
1125.31 8
1125.39 8
1125.46 9
1125.54 10
1125.62 11
1125.69 12
1125.77 13
1125.85 14
1125.93 15
1126.00 14
1126.08 13
1126.16 12
1126.23 10
1126.31 8
1126.39 6
1126.46 4
1126.54 1
1126.62 0
1126.70 0
1126.77 0
1126.85 0
1126.93 0
1127.00 0
1127.08 0
1127.16 0
1127.23 0
1127.31 2
1127.39 4
1127.47 6
1127.54 7
1127.62 9
1127.70 10
1127.77 11
1127.85 11
1127.93 11
1128.00 10
1128.08 9
1128.16 8
1128.24 8
1128.31 7
1128.39 7
1128.47 8
1128.54 8
1128.62 7
1128.70 7
1128.78 7
1128.85 6
1128.93 5
1129.01 5
1129.08 5
1129.16 5
1129.24 5
1129.31 5
1129.39 5
1129.47 4
1129.55 4
1129.62 4
1129.70 3
1129.78 3
1129.85 3
1129.93 3
1130.01 3
1130.09 3
1130.16 3
1130.24 3
1130.32 3
1130.39 4
1130.47 4
1130.55 5
1130.63 7
1130.70 8
1130.78 10
1130.86 11
1130.93 11
1131.01 11
1131.09 11
1131.17 11
1131.24 10
1131.32 10
1131.40 10
1131.47 10
1131.55 10
1131.63 10
1131.71 10
1131.78 10
1131.86 10
1131.94 11
1132.01 12
1132.09 13
1132.17 14
1132.25 15
1132.32 16
1132.40 17
1132.48 18
1132.55 18
1132.63 18
1132.71 19
1132.79 19
1132.86 20
1132.94 21
1133.02 21
1133.09 21
1133.17 21
1133.25 21
1133.33 21
1133.40 21
1133.48 20
1133.56 20
1133.63 20
1133.71 20
1133.79 19
1133.87 19
1133.94 18
1134.02 17
1134.10 16
1134.18 16
1134.25 16
1134.33 18
1134.41 19
1134.48 22
1134.56 24
1134.64 27
1134.72 29
1134.79 31
1134.87 31
1134.95 31
1135.03 30
1135.10 29
1135.18 28
1135.26 27
1135.33 26
1135.41 25
1135.49 25
1135.57 24
1135.64 24
1135.72 23
1135.80 23
1135.88 22
1135.95 22
1136.03 23
1136.11 24
1136.18 26
1136.26 28
1136.34 31
1136.42 33
1136.49 35
1136.57 36
1136.65 36
1136.73 36
1136.80 36
1136.88 35
1136.96 34
1137.04 32
1137.11 30
1137.19 28
1137.27 25
1137.34 22
1137.42 19
1137.50 16
1137.58 15
1137.65 14
1137.73 15
1137.81 18
1137.89 21
1137.96 24
1138.04 27
1138.12 29
1138.20 30
1138.27 30
1138.35 29
1138.43 27
1138.51 24
1138.58 22
1138.66 19
1138.74 18
1138.81 16
1138.89 16
1138.97 15
1139.05 14
1139.12 13
1139.20 11
1139.28 9
1139.36 8
1139.43 7
1139.51 6
1139.59 5
1139.67 5
1139.74 6
1139.82 6
1139.90 7
1139.98 7
1140.05 8
1140.13 10
1140.21 12
1140.29 15
1140.36 17
1140.44 19
1140.52 19
1140.60 19
1140.67 17
1140.75 15
1140.83 12
1140.91 10
1140.98 8
1141.06 8
1141.14 8
1141.22 9
1141.29 11
1141.37 12
1141.45 12
1141.53 12
1141.60 11
1141.68 10
1141.76 9
1141.84 9
1141.91 8
1141.99 8
1142.07 8
1142.15 8
1142.22 8
1142.30 8
1142.38 8
1142.46 9
1142.53 9
1142.61 9
1142.69 9
1142.77 8
1142.84 8
1142.92 8
1143.00 7
1143.08 6
1143.15 5
1143.23 3
1143.31 1
1143.39 0
1143.46 0
1143.54 0
1143.62 1
1143.70 3
1143.77 5
1143.85 7
1143.93 9
1144.01 10
1144.08 10
1144.16 10
1144.24 9
1144.32 8
1144.39 6
1144.47 4
1144.55 3
1144.63 2
1144.70 1
1144.78 0
1144.86 0
1144.94 0
1145.02 0
1145.09 0
1145.17 0
1145.25 0
1145.33 0
1145.40 0
1145.48 1
1145.56 3
1145.64 4
1145.71 6
1145.79 7
1145.87 8
1145.95 9
1146.02 10
1146.10 12
1146.18 14
1146.26 15
1146.33 16
1146.41 17
1146.49 16
1146.57 14
1146.65 12
1146.72 10
1146.80 8
1146.88 7
1146.96 7
1147.03 8
1147.11 10
1147.19 13
1147.27 15
1147.34 17
1147.42 18
1147.50 18
1147.58 17
1147.66 15
1147.73 12
1147.81 10
1147.89 7
1147.97 6
1148.04 5
1148.12 5
1148.20 7
1148.28 9
1148.35 12
1148.43 13
1148.51 15
1148.59 15
1148.67 15
1148.74 15
1148.82 15
1148.90 16
1148.98 17
1149.05 20
1149.13 22
1149.21 26
1149.29 30
1149.37 33
1149.44 36
1149.52 38
1149.60 38
1149.68 38
1149.75 37
1149.83 35
1149.91 32
1149.99 30
1150.07 28
1150.14 27
1150.22 27
1150.30 27
1150.38 28
1150.45 30
1150.53 31
1150.61 33
1150.69 35
1150.77 37
1150.84 39
1150.92 39
1151.00 40
1151.08 40
1151.15 39
1151.23 39
1151.31 39
1151.39 39
1151.47 39
1151.54 40
1151.62 41
1151.70 41
1151.78 41
1151.86 40
1151.93 39
1152.01 38
1152.09 38
1152.17 38
1152.24 40
1152.32 44
1152.40 49
1152.48 54
1152.56 59
1152.63 64
1152.71 67
1152.79 68
1152.87 67
1152.95 65
1153.02 62
1153.10 58
1153.18 54
1153.26 51
1153.33 47
1153.41 45
1153.49 42
1153.57 41
1153.65 40
1153.72 39
1153.80 38
1153.88 37
1153.96 37
1154.04 35
1154.11 34
1154.19 33
1154.27 31
1154.35 30
1154.43 29
1154.50 28
1154.58 27
1154.66 27
1154.74 27
1154.82 28
1154.89 29
1154.97 31
1155.05 34
1155.13 36
1155.20 38
1155.28 38
1155.36 38
1155.44 37
1155.52 34
1155.59 31
1155.67 27
1155.75 24
1155.83 20
1155.91 18
1155.98 17
1156.06 17
1156.14 18
1156.22 20
1156.30 23
1156.37 26
1156.45 28
1156.53 30
1156.61 31
1156.69 32
1156.76 32
1156.84 32
1156.92 32
1157.00 31
1157.08 30
1157.15 28
1157.23 26
1157.31 24
1157.39 23
1157.47 22
1157.54 21
1157.62 20
1157.70 19
1157.78 18
1157.86 15
1157.93 12
1158.01 8
1158.09 5
1158.17 2
1158.25 1
1158.33 0
1158.40 1
1158.48 3
1158.56 6
1158.64 8
1158.72 11
1158.79 13
1158.87 15
1158.95 16
1159.03 16
1159.11 16
1159.18 15
1159.26 14
1159.34 12
1159.42 10
1159.50 9
1159.57 8
1159.65 7
1159.73 7
1159.81 8
1159.89 9
1159.96 10
1160.04 11
1160.12 11
1160.20 12
1160.28 11
1160.36 11
1160.43 10
1160.51 10
1160.59 11
1160.67 12
1160.75 14
1160.82 16
1160.90 17
1160.98 19
1161.06 19
1161.14 19
1161.22 18
1161.29 17
1161.37 16
1161.45 15
1161.53 14
1161.61 15
1161.68 15
1161.76 16
1161.84 17
1161.92 18
1162.00 18
1162.07 17
1162.15 16
1162.23 15
1162.31 15
1162.39 15
1162.47 15
1162.54 17
1162.62 18
1162.70 19
1162.78 20
1162.86 21
1162.94 21
1163.01 20
1163.09 19
1163.17 18
1163.25 17
1163.33 16
1163.40 15
1163.48 15
1163.56 14
1163.64 15
1163.72 15
1163.80 15
1163.87 14
1163.95 13
1164.03 11
1164.11 10
1164.19 8
1164.27 7
1164.34 6
1164.42 6
1164.50 7
1164.58 8
1164.66 10
1164.73 11
1164.81 12
1164.89 13
1164.97 13
1165.05 13
1165.13 12
1165.20 11
1165.28 11
1165.36 10
1165.44 9
1165.52 8
1165.60 6
1165.67 4
1165.75 2
1165.83 1
1165.91 0
1165.99 0
1166.07 0
1166.14 0
1166.22 0
1166.30 0
1166.38 0
1166.46 0
1166.54 0
1166.61 1
1166.69 2
1166.77 5
1166.85 8
1166.93 12
1167.01 16
1167.08 19
1167.16 23
1167.24 25
1167.32 27
1167.40 28
1167.48 29
1167.55 29
1167.63 29
1167.71 29
1167.79 29
1167.87 29
1167.95 29
1168.02 28
1168.10 27
1168.18 26
1168.26 24
1168.34 22
1168.42 20
1168.50 18
1168.57 17
1168.65 16
1168.73 16
1168.81 16
1168.89 17
1168.97 18
1169.04 19
1169.12 19
1169.20 20
1169.28 20
1169.36 19
1169.44 18
1169.51 16
1169.59 14
1169.67 13
1169.75 12
1169.83 11
1169.91 12
1169.99 13
1170.06 14
1170.14 16
1170.22 18
1170.30 19
1170.38 19
1170.46 20
1170.53 20
1170.61 21
1170.69 21
1170.77 22
1170.85 23
1170.93 23
1171.01 22
1171.08 21
1171.16 18
1171.24 15
1171.32 12
1171.40 10
1171.48 8
1171.55 8
1171.63 9
1171.71 11
1171.79 14
1171.87 17
1171.95 19
1172.03 21
1172.10 22
1172.18 23
1172.26 24
1172.34 24
1172.42 24
1172.50 24
1172.58 24
1172.65 24
1172.73 23
1172.81 21
1172.89 19
1172.97 16
1173.05 14
1173.13 11
1173.20 9
1173.28 7
1173.36 5
1173.44 3
1173.52 2
1173.60 1
1173.68 1
1173.75 2
1173.83 4
1173.91 6
1173.99 8
1174.07 10
1174.15 12
1174.23 14
1174.30 15
1174.38 16
1174.46 18
1174.54 19
1174.62 20
1174.70 20
1174.78 19
1174.85 18
1174.93 17
1175.01 16
1175.09 16
1175.17 16
1175.25 17
1175.33 19
1175.40 20
1175.48 21
1175.56 21
1175.64 21
1175.72 19
1175.80 17
1175.88 16
1175.96 16
1176.03 16
1176.11 17
1176.19 19
1176.27 21
1176.35 22
1176.43 23
1176.51 23
1176.58 22
1176.66 21
1176.74 19
1176.82 17
1176.90 15
1176.98 12
1177.06 10
1177.14 8
1177.21 7
1177.29 6
1177.37 7
1177.45 8
1177.53 11
1177.61 13
1177.69 16
1177.76 18
1177.84 19
1177.92 19
1178.00 18
1178.08 16
1178.16 14
1178.24 11
1178.32 8
1178.39 5
1178.47 2
1178.55 0
1178.63 0
1178.71 0
1178.79 0
1178.87 0
1178.95 0
1179.02 0
1179.10 0
1179.18 0
1179.26 2
1179.34 4
1179.42 5
1179.50 6
1179.58 7
1179.65 7
1179.73 6
1179.81 6
1179.89 5
1179.97 5
1180.05 5
1180.13 5
1180.21 6
1180.28 6
1180.36 7
1180.44 8
1180.52 8
1180.60 7
1180.68 7
1180.76 5
1180.84 4
1180.92 2
1180.99 1
1181.07 0
1181.15 0
1181.23 2
1181.31 4
1181.39 6
1181.47 9
1181.55 12
1181.62 15
1181.70 17
1181.78 19
1181.86 21
1181.94 22
1182.02 22
1182.10 21
1182.18 20
1182.26 17
1182.33 14
1182.41 10
1182.49 5
1182.57 0
1182.65 0
1182.73 0
1182.81 0
1182.89 0
1182.97 0
1183.04 1
1183.12 5
1183.20 10
1183.28 14
1183.36 18
1183.44 20
1183.52 21
1183.60 21
1183.68 20
1183.75 18
1183.83 15
1183.91 12
1183.99 10
1184.07 8
1184.15 7
1184.23 6
1184.31 5
1184.39 5
1184.46 5
1184.54 5
1184.62 5
1184.70 5
1184.78 5
1184.86 4
1184.94 4
1185.02 3
1185.10 2
1185.18 1
1185.25 0
1185.33 0
1185.41 0
1185.49 0
1185.57 0
1185.65 0
1185.73 0
1185.81 0
1185.89 0
1185.97 0
1186.04 0
1186.12 0
1186.20 1
1186.28 3
1186.36 5
1186.44 7
1186.52 8
1186.60 9
1186.68 10
1186.76 10
1186.83 11
1186.91 11
1186.99 11
1187.07 11
1187.15 12
1187.23 12
1187.31 13
1187.39 14
1187.47 15
1187.55 16
1187.62 17
1187.70 16
1187.78 16
1187.86 14
1187.94 12
1188.02 10
1188.10 9
1188.18 8
1188.26 9
1188.34 10
1188.41 12
1188.49 14
1188.57 15
1188.65 16
1188.73 17
1188.81 18
1188.89 18
1188.97 18
1189.05 18
1189.13 18
1189.21 18
1189.28 17
1189.36 17
1189.44 16
1189.52 14
1189.60 13
1189.68 10
1189.76 8
1189.84 5
1189.92 1
1190.00 0
1190.08 0
1190.16 0
1190.23 0
1190.31 0
1190.39 0
1190.47 1
1190.55 4
1190.63 6
1190.71 8
1190.79 9
1190.87 10
1190.95 10
1191.03 10
1191.10 11
1191.18 11
1191.26 12
1191.34 13
1191.42 14
1191.50 15
1191.58 16
1191.66 16
1191.74 17
1191.82 17
1191.90 16
1191.98 14
1192.05 12
1192.13 8
1192.21 5
1192.29 2
1192.37 0
1192.45 0
1192.53 0
1192.61 0
1192.69 2
1192.77 4
1192.85 7
1192.93 10
1193.01 13
1193.08 16
1193.16 17
1193.24 18
1193.32 18
1193.40 17
1193.48 15
1193.56 13
1193.64 11
1193.72 10
1193.80 11
1193.88 12
1193.96 15
1194.04 18
1194.11 21
1194.19 24
1194.27 27
1194.35 29
1194.43 30
1194.51 30
1194.59 30
1194.67 29
1194.75 28
1194.83 26
1194.91 23
1194.99 20
1195.07 18
1195.15 15
1195.22 12
1195.30 11
1195.38 10
1195.46 9
1195.54 9
1195.62 8
1195.70 7
1195.78 6
1195.86 5
1195.94 3
1196.02 2
1196.10 2
1196.18 3
1196.26 5
1196.33 7
1196.41 10
1196.49 12
1196.57 13
1196.65 13
1196.73 12
1196.81 11
1196.89 9
1196.97 9
1197.05 9
1197.13 9
1197.21 10
1197.29 11
1197.37 12
1197.45 12
1197.53 12
1197.60 11
1197.68 10
1197.76 9
1197.84 8
1197.92 7
1198.00 7
1198.08 7
1198.16 7
1198.24 8
1198.32 9
1198.40 10
1198.48 11
1198.56 13
1198.64 14
1198.72 14
1198.80 15
1198.87 15
1198.95 14
1199.03 14
1199.11 13
1199.19 12
1199.27 10
1199.35 9
1199.43 8
1199.51 8
1199.59 7
1199.67 7
1199.75 6
1199.83 6
1199.91 6
1199.99 6
1200.07 5
1200.15 5
1200.23 5
1200.30 5
1200.38 4
1200.46 4
1200.54 3
1200.62 2
1200.70 1
1200.78 0
1200.86 0
1200.94 0
1201.02 0
1201.10 0
1201.18 1
1201.26 3
1201.34 5
1201.42 7
1201.50 9
1201.58 11
1201.66 12
1201.74 12
1201.81 11
1201.89 11
1201.97 10
1202.05 9
1202.13 9
1202.21 9
1202.29 9
1202.37 9
1202.45 10
1202.53 10
1202.61 10
1202.69 11
1202.77 12
1202.85 13
1202.93 15
1203.01 17
1203.09 19
1203.17 20
1203.25 21
1203.33 21
1203.41 21
1203.49 20
1203.56 19
1203.64 18
1203.72 17
1203.80 17
1203.88 17
1203.96 17
1204.04 18
1204.12 18
1204.20 19
1204.28 19
1204.36 20
1204.44 19
1204.52 18
1204.60 17
1204.68 16
1204.76 14
1204.84 12
1204.92 10
1205.00 7
1205.08 5
1205.16 2
1205.24 0
1205.32 0
1205.40 0
1205.48 0
1205.55 0
1205.63 0
1205.71 0
1205.79 0
1205.87 0
1205.95 1
1206.03 2
1206.11 3
1206.19 4
1206.27 5
1206.35 5
1206.43 4
1206.51 3
1206.59 2
1206.67 1
1206.75 1
1206.83 2
1206.91 3
1206.99 4
1207.07 6
1207.15 7
1207.23 8
1207.31 10
1207.39 11
1207.47 12
1207.55 13
1207.63 15
1207.71 16
1207.79 18
1207.87 19
1207.95 20
1208.02 22
1208.10 23
1208.18 25
1208.26 26
1208.34 27
1208.42 27
1208.50 27
1208.58 25
1208.66 23
1208.74 21
1208.82 19
1208.90 17
1208.98 17
1209.06 17
1209.14 18
1209.22 19
1209.30 20
1209.38 20
1209.46 19
1209.54 18
1209.62 16
1209.70 14
1209.78 12
1209.86 11
1209.94 11
1210.02 12
1210.10 14
1210.18 16
1210.26 19
1210.34 21
1210.42 23
1210.50 25
1210.58 25
1210.66 25
1210.74 24
1210.82 24
1210.90 23
1210.98 22
1211.06 22
1211.14 22
1211.22 23
1211.30 22
1211.38 22
1211.46 21
1211.54 19
1211.61 16
1211.69 13
1211.77 10
1211.85 6
1211.93 3
1212.01 1
1212.09 0
1212.17 0
1212.25 0
1212.33 1
1212.41 3
1212.49 5
1212.57 6
1212.65 7
1212.73 8
1212.81 7
1212.89 5
1212.97 4
1213.05 1
1213.13 0
1213.21 0
1213.29 0
1213.37 0
1213.45 0
1213.53 0
1213.61 0
1213.69 0
1213.77 1
1213.85 2
1213.93 4
1214.01 6
1214.09 8
1214.17 10
1214.25 11
1214.33 11
1214.41 11
1214.49 10
1214.57 10
1214.65 11
1214.73 12
1214.81 14
1214.89 15
1214.97 17
1215.05 17
1215.13 17
1215.21 15
1215.29 12
1215.37 9
1215.45 6
1215.53 5
1215.61 4
1215.69 5
1215.77 7
1215.85 9
1215.93 11
1216.01 13
1216.09 12
1216.17 11
1216.25 7
1216.33 3
1216.41 0
1216.49 0
1216.57 0
1216.65 0
1216.73 0
1216.81 0
1216.89 0
1216.97 4
1217.05 8
1217.13 11
1217.21 14
1217.29 15
1217.37 15
1217.45 13
1217.53 11
1217.61 8
1217.69 5
1217.77 3
1217.85 2
1217.93 3
1218.01 4
1218.09 5
1218.17 7
1218.25 9
1218.33 9
1218.41 10
1218.49 10
1218.57 9
1218.65 9
1218.73 8
1218.81 7
1218.89 7
1218.97 6
1219.05 5
1219.13 5
1219.21 5
1219.29 6
1219.37 6
1219.45 6
1219.53 6
1219.61 5
1219.69 4
1219.77 3
1219.85 2
1219.93 1
1220.01 0
1220.09 0
1220.17 0
1220.25 0
1220.33 0
1220.41 0
1220.49 0
1220.57 0
1220.65 0
1220.73 0
1220.81 1
1220.89 4
1220.97 6
1221.05 9
1221.13 11
1221.21 11
1221.29 11
1221.37 10
1221.45 10
1221.53 10
1221.61 11
1221.69 13
1221.78 15
1221.86 17
1221.94 19
1222.02 21
1222.10 23
1222.18 25
1222.26 27
1222.34 31
1222.42 34
1222.50 38
1222.58 42
1222.66 44
1222.74 46
1222.82 46
1222.90 46
1222.98 44
1223.06 42
1223.14 40
1223.22 39
1223.30 37
1223.38 35
1223.46 34
1223.54 33
1223.62 33
1223.70 33
1223.78 33
1223.86 33
1223.94 34
1224.02 34
1224.10 33
1224.18 32
1224.26 31
1224.34 29
1224.42 27
1224.50 26
1224.58 25
1224.66 26
1224.74 27
1224.82 28
1224.90 30
1224.98 32
1225.06 33
1225.14 33
1225.22 33
1225.31 33
1225.39 32
1225.47 32
1225.55 31
1225.63 31
1225.71 31
1225.79 30
1225.87 30
1225.95 29
1226.03 28
1226.11 27
1226.19 26
1226.27 26
1226.35 25
1226.43 25
1226.51 25
1226.59 24
1226.67 24
1226.75 23
1226.83 21
1226.91 19
1226.99 17
1227.07 14
1227.15 12
1227.23 10
1227.31 9
1227.39 9
1227.47 10
1227.55 12
1227.63 15
1227.71 18
1227.80 22
1227.88 24
1227.96 26
1228.04 27
1228.12 27
1228.20 27
1228.28 26
1228.36 25
1228.44 24
1228.52 23
1228.60 23
1228.68 23
1228.76 24
1228.84 24
1228.92 25
1229.00 26
1229.08 26
1229.16 26
1229.24 26
1229.32 26
1229.40 27
1229.48 29
1229.56 31
1229.64 35
1229.72 38
1229.81 41
1229.89 43
1229.97 44
1230.05 43
1230.13 42
1230.21 40
1230.29 38
1230.37 35
1230.45 33
1230.53 31
1230.61 29
1230.69 26
1230.77 23
1230.85 19
1230.93 15
1231.01 12
1231.09 9
1231.17 8
1231.25 7
1231.33 8
1231.41 9
1231.49 11
1231.58 13
1231.66 15
1231.74 17
1231.82 20
1231.90 23
1231.98 28
1232.06 33
1232.14 38
1232.22 42
1232.30 45
1232.38 47
1232.46 47
1232.54 45
1232.62 42
1232.70 39
1232.78 34
1232.86 30
1232.94 25
1233.02 21
1233.11 16
1233.19 13
1233.27 9
1233.35 7
1233.43 5
1233.51 4
1233.59 5
1233.67 6
1233.75 8
1233.83 11
1233.91 15
1233.99 18
1234.07 21
1234.15 22
1234.23 23
1234.31 22
1234.39 20
1234.47 18
1234.56 16
1234.64 15
1234.72 15
1234.80 15
1234.88 16
1234.96 18
1235.04 20
1235.12 21
1235.20 22
1235.28 23
1235.36 22
1235.44 22
1235.52 21
1235.60 20
1235.68 19
1235.76 18
1235.85 17
1235.93 17
1236.01 16
1236.09 15
1236.17 14
1236.25 12
1236.33 11
1236.41 10
1236.49 10
1236.57 10
1236.65 11
1236.73 13
1236.81 15
1236.89 16
1236.97 17
1237.05 18
1237.14 18
1237.22 18
1237.30 17
1237.38 17
1237.46 17
1237.54 16
1237.62 16
1237.70 15
1237.78 14
1237.86 13
1237.94 12
1238.02 10
1238.10 9
1238.18 7
1238.27 5
1238.35 3
1238.43 1
1238.51 0
1238.59 0
1238.67 0
1238.75 0
1238.83 1
1238.91 1
1238.99 2
1239.07 1
1239.15 0
1239.23 0
1239.31 0
1239.40 0
1239.48 0
1239.56 0
1239.64 3
1239.72 6
1239.80 10
1239.88 14
1239.96 18
1240.04 21
1240.12 23
1240.20 25
1240.28 26
1240.36 27
1240.45 30
1240.53 33
1240.61 36
1240.69 41
1240.77 45
1240.85 49
1240.93 51
1241.01 53
1241.09 53
1241.17 51
1241.25 48
1241.33 45
1241.41 41
1241.50 37
1241.58 34
1241.66 32
1241.74 32
1241.82 32
1241.90 34
1241.98 36
1242.06 39
1242.14 41
1242.22 42
1242.30 43
1242.38 43
1242.47 44
1242.55 46
1242.63 48
1242.71 50
1242.79 51
1242.87 52
1242.95 52
1243.03 51
1243.11 50
1243.19 48
1243.27 46
1243.36 45
1243.44 44
1243.52 44
1243.60 44
1243.68 44
1243.76 44
1243.84 42
1243.92 40
1244.00 36
1244.08 33
1244.16 29
1244.24 26
1244.33 22
1244.41 20
1244.49 18
1244.57 17
1244.65 17
1244.73 18
1244.81 20
1244.89 22
1244.97 25
1245.05 28
1245.13 30
1245.22 32
1245.30 34
1245.38 36
1245.46 38
1245.54 39
1245.62 41
1245.70 43
1245.78 46
1245.86 48
1245.94 51
1246.03 53
1246.11 54
1246.19 54
1246.27 54
1246.35 53
1246.43 52
1246.51 52
1246.59 52
1246.67 52
1246.75 51
1246.84 51
1246.92 50
1247.00 48
1247.08 45
1247.16 43
1247.24 40
1247.32 38
1247.40 37
1247.48 36
1247.56 35
1247.65 35
1247.73 35
1247.81 36
1247.89 36
1247.97 37
1248.05 36
1248.13 36
1248.21 34
1248.29 33
1248.37 32
1248.46 31
1248.54 31
1248.62 33
1248.70 36
1248.78 40
1248.86 44
1248.94 48
1249.02 50
1249.10 50
1249.18 48
1249.27 45
1249.35 41
1249.43 37
1249.51 34
1249.59 32
1249.67 30
1249.75 30
1249.83 30
1249.91 31
1250.00 33
1250.08 34
1250.16 34
1250.24 35
1250.32 34
1250.40 34
1250.48 35
1250.56 35
1250.64 37
1250.73 39
1250.81 42
1250.89 45
1250.97 46
1251.05 47
1251.13 47
1251.21 46
1251.29 44
1251.37 42
1251.46 40
1251.54 38
1251.62 37
1251.70 37
1251.78 37
1251.86 39
1251.94 41
1252.02 43
1252.10 46
1252.19 48
1252.27 50
1252.35 51
1252.43 52
1252.51 53
1252.59 54
1252.67 55
1252.75 56
1252.84 57
1252.92 57
1253.00 55
1253.08 53
1253.16 51
1253.24 47
1253.32 44
1253.40 42
1253.48 41
1253.57 40
1253.65 41
1253.73 42
1253.81 44
1253.89 46
1253.97 49
1254.05 52
1254.13 55
1254.22 57
1254.30 59
1254.38 59
1254.46 59
1254.54 57
1254.62 54
1254.70 51
1254.78 47
1254.87 44
1254.95 42
1255.03 40
1255.11 39
1255.19 38
1255.27 37
1255.35 35
1255.43 33
1255.52 31
1255.60 28
1255.68 25
1255.76 23
1255.84 21
1255.92 20
1256.00 19
1256.08 17
1256.17 15
1256.25 12
1256.33 8
1256.41 4
1256.49 0
1256.57 0
1256.65 0
1256.74 0
1256.82 0
1256.90 0
1256.98 3
1257.06 4
1257.14 5
1257.22 5
1257.30 4
1257.39 3
1257.47 1
1257.55 0
1257.63 0
1257.71 0
1257.79 0
1257.87 0
1257.96 0
1258.04 0
1258.12 0
1258.20 1
1258.28 3
1258.36 5
1258.44 7
1258.52 10
1258.61 12
1258.69 14
1258.77 16
1258.85 19
1258.93 22
1259.01 24
1259.09 27
1259.18 28
1259.26 28
1259.34 27
1259.42 26
1259.50 24
1259.58 23
1259.66 22
1259.75 22
1259.83 23
1259.91 24
1259.99 26
1260.07 27
1260.15 28
1260.23 29
1260.32 28
1260.40 28
1260.48 26
1260.56 25
1260.64 23
1260.72 21
1260.80 19
1260.89 18
1260.97 17
1261.05 17
1261.13 18
1261.21 19
1261.29 21
1261.37 23
1261.46 25
1261.54 27
1261.62 29
1261.70 32
1261.78 35
1261.86 39
1261.94 44
1262.03 49
1262.11 54
1262.19 59
1262.27 64
1262.35 68
1262.43 71
1262.51 74
1262.60 77
1262.68 80
1262.76 82
1262.84 84
1262.92 85
1263.00 86
1263.09 86
1263.17 87
1263.25 88
1263.33 89
1263.41 92
1263.49 96
1263.57 100
1263.66 106
1263.74 111
1263.82 115
1263.90 119
1263.98 122
1264.06 124
1264.15 124
1264.23 123
1264.31 121
1264.39 118
1264.47 114
1264.55 111
1264.63 108
1264.72 107
1264.80 107
1264.88 110
1264.96 114
1265.04 119
1265.12 123
1265.21 126
1265.29 126
1265.37 125
1265.45 123
1265.53 120
1265.61 116
1265.70 113
1265.78 110
1265.86 106
1265.94 102
1266.02 97
1266.10 90
1266.18 84
1266.27 78
1266.35 73
1266.43 70
1266.51 70
1266.59 71
1266.67 74
1266.76 77
1266.84 79
1266.92 80
1267.00 79
1267.08 77
1267.16 73
1267.25 67
1267.33 60
1267.41 52
1267.49 43
1267.57 34
1267.65 26
1267.74 19
1267.82 15
1267.90 12
1267.98 13
1268.06 15
1268.14 20
1268.23 26
1268.31 33
1268.39 40
1268.47 47
1268.55 54
1268.63 58
1268.72 61
1268.80 62
1268.88 61
1268.96 59
1269.04 55
1269.12 52
1269.21 49
1269.29 46
1269.37 44
1269.45 41
1269.53 40
1269.61 38
1269.70 36
1269.78 35
1269.86 34
1269.94 32
1270.02 31
1270.11 29
1270.19 27
1270.27 25
1270.35 23
1270.43 22
1270.51 22
1270.60 24
1270.68 26
1270.76 29
1270.84 31
1270.92 33
1271.00 34
1271.09 33
1271.17 32
1271.25 30
1271.33 27
1271.41 25
1271.50 23
1271.58 22
1271.66 22
1271.74 23
1271.82 25
1271.90 27
1271.99 29
1272.07 29
1272.15 28
1272.23 25
1272.31 22
1272.39 19
1272.48 16
1272.56 15
1272.64 14
1272.72 14
1272.80 14
1272.89 13
1272.97 10
1273.05 7
1273.13 3
1273.21 0
1273.29 0
1273.38 0
1273.46 0
1273.54 2
1273.62 6
1273.70 11
1273.79 16
1273.87 20
1273.95 24
1274.03 26
1274.11 28
1274.20 28
1274.28 27
1274.36 27
1274.44 26
1274.52 27
1274.60 28
1274.69 31
1274.77 35
1274.85 39
1274.93 42
1275.01 44
1275.10 44
1275.18 44
1275.26 41
1275.34 39
1275.42 36
1275.51 33
1275.59 31
1275.67 29
1275.75 27
1275.83 26
1275.92 24
1276.00 23
1276.08 21
1276.16 19
1276.24 17
1276.32 16
1276.41 15
1276.49 15
1276.57 17
1276.65 20
1276.73 23
1276.82 27
1276.90 30
1276.98 33
1277.06 35
1277.14 35
1277.23 34
1277.31 32
1277.39 29
1277.47 26
1277.55 22
1277.64 18
1277.72 13
1277.80 10
1277.88 6
1277.96 3
1278.05 1
1278.13 1
1278.21 2
1278.29 4
1278.37 7
1278.46 11
1278.54 15
1278.62 19
1278.70 23
1278.78 26
1278.87 27
1278.95 28
1279.03 28
1279.11 28
1279.19 27
1279.28 25
1279.36 24
1279.44 23
1279.52 22
1279.60 22
1279.69 22
1279.77 21
1279.85 21
1279.93 19
1280.01 17
1280.10 14
1280.18 10
1280.26 6
1280.34 3
1280.43 1
1280.51 1
1280.59 2
1280.67 5
1280.75 10
1280.84 15
1280.92 22
1281.00 28
1281.08 33
1281.16 37
1281.25 41
1281.33 43
1281.41 44
1281.49 45
1281.57 46
1281.66 47
1281.74 48
1281.82 49
1281.90 50
1281.99 52
1282.07 53
1282.15 54
1282.23 55
1282.31 57
1282.40 58
1282.48 59
1282.56 60
1282.64 60
1282.72 60
1282.81 60
1282.89 59
1282.97 59
1283.05 57
1283.14 56
1283.22 54
1283.30 51
1283.38 47
1283.46 43
1283.55 38
1283.63 32
1283.71 27
1283.79 22
1283.87 18
1283.96 14
1284.04 12
1284.12 10
1284.20 9
1284.29 9
1284.37 9
1284.45 10
1284.53 10
1284.61 10
1284.70 10
1284.78 9
1284.86 8
1284.94 6
1285.03 4
1285.11 2
1285.19 0
1285.27 0
1285.35 0
1285.44 0
1285.52 1
1285.60 4
1285.68 8
1285.77 12
1285.85 17
1285.93 21
1286.01 25
1286.09 27
1286.18 29
1286.26 30
1286.34 31
1286.42 31
1286.51 31
1286.59 30
1286.67 29
1286.75 27
1286.83 26
1286.92 25
1287.00 25
1287.08 25
1287.16 27
1287.25 28
1287.33 29
1287.41 29
1287.49 27
1287.58 24
1287.66 20
1287.74 15
1287.82 10
1287.90 5
1287.99 0
1288.07 0
1288.15 0
1288.23 0
1288.32 0
1288.40 3
1288.48 7
1288.56 10
1288.65 11
1288.73 11
1288.81 10
1288.89 8
1288.97 6
1289.06 4
1289.14 2
1289.22 1
1289.30 0
1289.39 1
1289.47 2
1289.55 4
1289.63 6
1289.72 8
1289.80 10
1289.88 9
1289.96 8
1290.05 4
1290.13 0
1290.21 0
1290.29 0
1290.38 0
1290.46 0
1290.54 0
1290.62 0
1290.70 0
1290.79 5
1290.87 9
1290.95 12
1291.03 14
1291.12 14
1291.20 12
1291.28 10
1291.36 8
1291.45 6
1291.53 4
1291.61 4
1291.69 4
1291.78 4
1291.86 4
1291.94 4
1292.02 3
1292.11 2
1292.19 0
1292.27 0
1292.35 0
1292.44 0
1292.52 0
1292.60 0
1292.68 3
1292.77 7
1292.85 11
1292.93 16
1293.01 19
1293.10 23
1293.18 26
1293.26 29
1293.34 32
1293.43 36
1293.51 40
1293.59 45
1293.67 48
1293.76 51
1293.84 52
1293.92 52
1294.00 50
1294.09 47
1294.17 43
1294.25 39
1294.33 35
1294.42 31
1294.50 28
1294.58 25
1294.66 24
1294.75 24
1294.83 26
1294.91 28
1294.99 31
1295.08 35
1295.16 37
1295.24 39
1295.32 40
1295.41 40
1295.49 39
1295.57 38
1295.65 37
1295.74 36
1295.82 35
1295.90 34
1295.98 33
1296.07 32
1296.15 30
1296.23 28
1296.31 26
1296.40 26
1296.48 26
1296.56 28
1296.64 30
1296.73 33
1296.81 36
1296.89 37
1296.97 37
1297.06 36
1297.14 33
1297.22 28
1297.31 24
1297.39 20
1297.47 16
1297.55 12
1297.64 9
1297.72 6
1297.80 4
1297.88 1
1297.97 0
1298.05 0
1298.13 0
1298.21 0
1298.30 0
1298.38 1
1298.46 4
1298.54 6
1298.63 8
1298.71 10
1298.79 10
1298.88 10
1298.96 9
1299.04 8
1299.12 8
1299.21 8
1299.29 10
1299.37 12
1299.45 15
1299.54 18
1299.62 20
1299.70 22
1299.78 23
1299.87 24
1299.95 24
1300.03 25
1300.12 26
1300.20 29
1300.28 31
1300.36 34
1300.45 36
1300.53 38
1300.61 39
1300.69 40
1300.78 42
1300.86 44
1300.94 48
1301.03 52
1301.11 56
1301.19 60
1301.27 63
1301.36 63
1301.44 61
1301.52 57
1301.60 51
1301.69 44
1301.77 36
1301.85 30
1301.94 24
1302.02 20
1302.10 16
1302.18 14
1302.27 14
1302.35 14
1302.43 15
1302.51 18
1302.60 21
1302.68 25
1302.76 29
1302.85 32
1302.93 34
1303.01 35
1303.09 35
1303.18 34
1303.26 33
1303.34 31
1303.43 29
1303.51 27
1303.59 25
1303.67 23
1303.76 20
1303.84 18
1303.92 16
1304.01 14
1304.09 13
1304.17 13
1304.25 13
1304.34 13
1304.42 13
1304.50 13
1304.59 13
1304.67 14
1304.75 17
1304.83 20
1304.92 24
1305.00 28
1305.08 32
1305.16 35
1305.25 35
1305.33 33
1305.41 29
1305.50 24
1305.58 18
1305.66 13
1305.75 8
1305.83 5
1305.91 2
1305.99 0
1306.08 0
1306.16 0
1306.24 0
1306.33 0
1306.41 0
1306.49 0
1306.57 2
1306.66 7
1306.74 13
1306.82 18
1306.91 23
1306.99 25
1307.07 26
1307.15 25
1307.24 23
1307.32 21
1307.40 20
1307.49 20
1307.57 21
1307.65 23
1307.73 25
1307.82 25
1307.90 25
1307.98 23
1308.07 20
1308.15 15
1308.23 10
1308.32 5
1308.40 1
1308.48 0
1308.56 0
1308.65 0
1308.73 0
1308.81 0
1308.90 0
1308.98 0
1309.06 0
1309.15 1
1309.23 2
1309.31 3
1309.39 5
1309.48 6
1309.56 8
1309.64 11
1309.73 13
1309.81 15
1309.89 15
1309.98 14
1310.06 12
1310.14 8
1310.22 4
1310.31 0
1310.39 0
1310.47 0
1310.56 0
1310.64 0
1310.72 1
1310.81 5
1310.89 8
1310.97 10
1311.05 11
1311.14 11
1311.22 11
1311.30 10
1311.39 9
1311.47 8
1311.55 8
1311.64 8
1311.72 8
1311.80 8
1311.89 9
1311.97 10
1312.05 10
1312.13 9
1312.22 8
1312.30 6
1312.38 4
1312.47 2
1312.55 1
1312.63 0
1312.72 0
1312.80 0
1312.88 0
1312.97 1
1313.05 3
1313.13 5
1313.21 7
1313.30 9
1313.38 12
1313.46 14
1313.55 17
1313.63 20
1313.71 23
1313.80 26
1313.88 28
1313.96 30
1314.05 30
1314.13 29
1314.21 27
1314.30 23
1314.38 20
1314.46 17
1314.54 16
1314.63 16
1314.71 19
1314.79 23
1314.88 28
1314.96 33
1315.04 39
1315.13 43
1315.21 47
1315.29 49
1315.38 51
1315.46 53
1315.54 54
1315.63 56
1315.71 57
1315.79 59
1315.88 59
1315.96 59
1316.04 57
1316.13 54
1316.21 49
1316.29 42
1316.38 35
1316.46 29
1316.54 25
1316.62 24
1316.71 26
1316.79 31
1316.87 38
1316.96 46
1317.04 54
1317.12 60
1317.21 63
1317.29 64
1317.37 61
1317.46 56
1317.54 50
1317.62 44
1317.71 37
1317.79 32
1317.87 29
1317.96 28
1318.04 28
1318.12 29
1318.21 31
1318.29 33
1318.37 33
1318.46 32
1318.54 28
1318.62 24
1318.71 19
1318.79 15
1318.87 12
1318.96 10
1319.04 11
1319.12 13
1319.21 16
1319.29 19
1319.37 22
1319.46 23
1319.54 22
1319.62 21
1319.71 19
1319.79 16
1319.87 15
1319.96 14
1320.04 15
1320.12 16
1320.21 18
1320.29 21
1320.37 23
1320.46 25
1320.54 28
1320.62 31
1320.71 34
1320.79 38
1320.87 43
1320.96 50
1321.04 56
1321.12 63
1321.21 69
1321.29 75
1321.37 79
1321.46 81
1321.54 81
1321.62 80
1321.71 77
1321.79 73
1321.87 68
1321.96 63
1322.04 58
1322.12 54
1322.21 52
1322.29 51
1322.37 52
1322.46 53
1322.54 55
1322.62 57
1322.71 59
1322.79 60
1322.87 62
1322.96 64
1323.04 67
1323.12 69
1323.21 71
1323.29 73
1323.37 73
1323.46 73
1323.54 71
1323.62 69
1323.71 66
1323.79 63
1323.88 60
1323.96 57
1324.04 54
1324.13 51
1324.21 48
1324.29 46
1324.38 45
1324.46 45
1324.54 46
1324.63 48
1324.71 49
1324.79 51
1324.88 53
1324.96 55
1325.04 58
1325.13 60
1325.21 63
1325.29 66
1325.38 70
1325.46 73
1325.54 77
1325.63 80
1325.71 84
1325.80 86
1325.88 87
1325.96 88
1326.05 87
1326.13 84
1326.21 82
1326.30 79
1326.38 76
1326.46 74
1326.55 72
1326.63 71
1326.71 70
1326.80 68
1326.88 66
1326.96 64
1327.05 61
1327.13 58
1327.22 54
1327.30 50
1327.38 46
1327.47 42
1327.55 39
1327.63 36
1327.72 33
1327.80 31
1327.88 29
1327.97 27
1328.05 25
1328.13 23
1328.22 21
1328.30 19
1328.39 17
1328.47 14
1328.55 11
1328.64 7
1328.72 3
1328.80 0
1328.89 0
1328.97 0
1329.05 0
1329.14 0
1329.22 0
1329.31 0
1329.39 0
1329.47 1
1329.56 5
1329.64 9
1329.72 13
1329.81 17
1329.89 19
1329.97 22
1330.06 24
1330.14 26
1330.23 29
1330.31 31
1330.39 34
1330.48 37
1330.56 39
1330.64 40
1330.73 39
1330.81 38
1330.89 36
1330.98 34
1331.06 34
1331.15 34
1331.23 36
1331.31 38
1331.40 40
1331.48 40
1331.56 40
1331.65 37
1331.73 34
1331.81 31
1331.90 28
1331.98 27
1332.07 26
1332.15 27
1332.23 28
1332.32 29
1332.40 30
1332.48 30
1332.57 31
1332.65 31
1332.74 32
1332.82 33
1332.90 34
1332.99 35
1333.07 36
1333.15 36
1333.24 36
1333.32 34
1333.41 32
1333.49 29
1333.57 26
1333.66 23
1333.74 21
1333.82 20
1333.91 21
1333.99 24
1334.08 28
1334.16 34
1334.24 40
1334.33 45
1334.41 48
1334.49 48
1334.58 46
1334.66 41
1334.75 35
1334.83 28
1334.91 21
1335.00 16
1335.08 12
1335.17 10
1335.25 9
1335.33 10
1335.42 11
1335.50 13
1335.58 14
1335.67 15
1335.75 15
1335.84 14
1335.92 13
1336.00 13
1336.09 12
1336.17 13
1336.25 14
1336.34 16
1336.42 18
1336.51 20
1336.59 23
1336.67 25
1336.76 28
1336.84 30
1336.93 32
1337.01 33
1337.09 35
1337.18 37
1337.26 40
1337.35 43
1337.43 47
1337.51 52
1337.60 56
1337.68 60
1337.76 63
1337.85 65
1337.93 65
1338.02 64
1338.10 62
1338.18 59
1338.27 57
1338.35 55
1338.44 54
1338.52 53
1338.60 53
1338.69 52
1338.77 51
1338.86 51
1338.94 50
1339.02 50
1339.11 50
1339.19 49
1339.27 48
1339.36 47
1339.44 45
1339.53 45
1339.61 45
1339.69 46
1339.78 49
1339.86 52
1339.95 55
1340.03 57
1340.11 57
1340.20 55
1340.28 53
1340.37 50
1340.45 47
1340.53 44
1340.62 42
1340.70 41
1340.79 39
1340.87 37
1340.95 34
1341.04 31
1341.12 28
1341.21 25
1341.29 23
1341.37 21
1341.46 19
1341.54 17
1341.63 14
1341.71 11
1341.79 7
1341.88 3
1341.96 0
1342.05 0
1342.13 0
1342.21 0
1342.30 0
1342.38 2
1342.47 4
1342.55 6
1342.63 8
1342.72 9
1342.80 9
1342.89 9
1342.97 9
1343.05 10
1343.14 11
1343.22 12
1343.31 14
1343.39 16
1343.47 19
1343.56 20
1343.64 22
1343.73 23
1343.81 25
1343.90 26
1343.98 27
1344.06 27
1344.15 27
1344.23 26
1344.32 24
1344.40 21
1344.48 18
1344.57 16
1344.65 13
1344.74 11
1344.82 9
1344.90 6
1344.99 3
1345.07 0
1345.16 0
1345.24 0
1345.33 0
1345.41 0
1345.49 0
1345.58 0
1345.66 0
1345.75 2
1345.83 8
1345.91 13
1346.00 16
1346.08 18
1346.17 19
1346.25 19
1346.33 19
1346.42 19
1346.50 20
1346.59 21
1346.67 23
1346.76 24
1346.84 24
1346.92 24
1347.01 24
1347.09 24
1347.18 24
1347.26 25
1347.34 27
1347.43 30
1347.51 32
1347.60 34
1347.68 35
1347.77 35
1347.85 34
1347.93 33
1348.02 31
1348.10 30
1348.19 29
1348.27 30
1348.36 31
1348.44 34
1348.52 37
1348.61 41
1348.69 46
1348.78 50
1348.86 54
1348.94 57
1349.03 60
1349.11 63
1349.20 65
1349.28 68
1349.37 71
1349.45 74
1349.53 78
1349.62 81
1349.70 84
1349.79 87
1349.87 89
1349.96 88
1350.04 86
1350.12 81
1350.21 75
1350.29 69
1350.38 63
1350.46 58
1350.55 56
1350.63 55
1350.71 55
1350.80 55
1350.88 56
1350.97 55
1351.05 54
1351.14 52
1351.22 51
1351.30 51
1351.39 51
1351.47 53
1351.56 55
1351.64 57
1351.73 58
1351.81 58
1351.89 56
1351.98 54
1352.06 51
1352.15 49
1352.23 46
1352.32 45
1352.40 44
1352.49 43
1352.57 42
1352.65 41
1352.74 40
1352.82 39
1352.91 38
1352.99 38
1353.08 38
1353.16 38
1353.24 38
1353.33 39
1353.41 40
1353.50 41
1353.58 42
1353.67 42
1353.75 44
1353.84 45
1353.92 48
1354.00 51
1354.09 55
1354.17 60
1354.26 65
1354.34 70
1354.43 74
1354.51 78
1354.59 80
1354.68 80
1354.76 78
1354.85 74
1354.93 69
1355.02 63
1355.10 57
1355.19 52
1355.27 50
1355.35 50
1355.44 53
1355.52 57
1355.61 62
1355.69 68
1355.78 74
1355.86 78
1355.95 81
1356.03 82
1356.11 81
1356.20 79
1356.28 75
1356.37 71
1356.45 70
1356.54 70
1356.62 73
1356.71 78
1356.79 82
1356.87 85
1356.96 85
1357.04 81
1357.13 75
1357.21 68
1357.30 60
1357.38 55
1357.47 52
1357.55 52
1357.64 54
1357.72 57
1357.80 59
1357.89 61
1357.97 60
1358.06 59
1358.14 58
1358.23 57
1358.31 58
1358.40 60
1358.48 64
1358.57 68
1358.65 73
1358.73 76
1358.82 78
1358.90 78
1358.99 77
1359.07 75
1359.16 74
1359.24 73
1359.33 73
1359.41 73
1359.50 75
1359.58 76
1359.66 77
1359.75 78
1359.83 77
1359.92 75
1360.00 71
1360.09 66
1360.17 61
1360.26 56
1360.34 52
1360.43 49
1360.51 47
1360.59 47
1360.68 47
1360.76 48
1360.85 47
1360.93 45
1361.02 42
1361.10 37
1361.19 30
1361.27 24
1361.36 17
1361.44 12
1361.53 9
1361.61 8
1361.69 8
1361.78 11
1361.86 14
1361.95 17
1362.03 20
1362.12 21
1362.20 20
1362.29 17
1362.37 14
1362.46 10
1362.54 6
1362.63 5
1362.71 7
1362.80 11
1362.88 18
1362.96 26
1363.05 34
1363.13 40
1363.22 45
1363.30 48
1363.39 48
1363.47 46
1363.56 42
1363.64 37
1363.73 32
1363.81 27
1363.90 24
1363.98 22
1364.07 23
1364.15 25
1364.24 29
1364.32 35
1364.40 40
1364.49 46
1364.57 49
1364.66 51
1364.74 51
1364.83 49
1364.91 45
1365.00 41
1365.08 37
1365.17 33
1365.25 30
1365.34 27
1365.42 25
1365.51 23
1365.59 21
1365.68 21
1365.76 22
1365.85 23
1365.93 26
1366.01 29
1366.10 32
1366.18 36
1366.27 40
1366.35 43
1366.44 46
1366.52 48
1366.61 50
1366.69 51
1366.78 52
1366.86 52
1366.95 51
1367.03 49
1367.12 47
1367.20 43
1367.29 39
1367.37 35
1367.46 29
1367.54 24
1367.63 18
1367.71 12
1367.80 7
1367.88 2
1367.97 0
1368.05 0
1368.13 0
1368.22 0
1368.30 3
1368.39 6
1368.47 8
1368.56 11
1368.64 12
1368.73 13
1368.81 12
1368.90 11
1368.98 9
1369.07 8
1369.15 6
1369.24 5
1369.32 4
1369.41 5
1369.49 7
1369.58 9
1369.66 11
1369.75 14
1369.83 16
1369.92 18
1370.00 20
1370.09 22
1370.17 23
1370.26 23
1370.34 22
1370.43 21
1370.51 19
1370.60 18
1370.68 17
1370.77 18
1370.85 21
1370.94 25
1371.02 28
1371.11 31
1371.19 33
1371.28 32
1371.36 28
1371.45 23
1371.53 17
1371.62 11
1371.70 6
1371.79 1
1371.87 0
1371.96 0
1372.04 0
1372.13 0
1372.21 0
1372.29 0
1372.38 0
1372.46 0
1372.55 1
1372.63 6
1372.72 11
1372.80 15
1372.89 17
1372.97 17
1373.06 16
1373.14 14
1373.23 12
1373.31 12
1373.40 12
1373.48 12
1373.57 13
1373.65 14
1373.74 14
1373.82 14
1373.91 15
1373.99 16
1374.08 19
1374.16 23
1374.25 26
1374.33 30
1374.42 32
1374.50 32
1374.59 31
1374.67 28
1374.76 25
1374.85 22
1374.93 20
1375.02 18
1375.10 18
1375.19 19
1375.27 20
1375.36 22
1375.44 24
1375.53 26
1375.61 28
1375.70 31
1375.78 32
1375.87 33
1375.95 33
1376.04 32
1376.12 29
1376.21 26
1376.29 23
1376.38 21
1376.46 19
1376.55 19
1376.63 21
1376.72 22
1376.80 24
1376.89 26
1376.97 27
1377.06 29
1377.14 31
1377.23 34
1377.31 38
1377.40 42
1377.48 47
1377.57 53
1377.65 58
1377.74 63
1377.82 67
1377.91 70
1377.99 71
1378.08 70
1378.16 66
1378.25 59
1378.33 50
1378.42 39
1378.50 28
1378.59 17
1378.67 8
1378.76 2
1378.85 0
1378.93 0
1379.02 0
1379.10 0
1379.19 1
1379.27 2
1379.36 3
1379.44 3
1379.53 3
1379.61 5
1379.70 8
1379.78 12
1379.87 18
1379.95 25
1380.04 31
1380.12 37
1380.21 40
1380.29 42
1380.38 43
1380.46 42
1380.55 41
1380.63 41
1380.72 41
1380.80 42
1380.89 44
1380.98 48
1381.06 53
1381.15 57
1381.23 62
1381.32 64
1381.40 66
1381.49 65
1381.57 64
1381.66 62
1381.74 61
1381.83 60
1381.91 61
1382.00 62
1382.08 64
1382.17 66
1382.25 69
1382.34 71
1382.42 74
1382.51 76
1382.59 77
1382.68 78
1382.77 78
1382.85 78
1382.94 78
1383.02 78
1383.11 77
1383.19 77
1383.28 77
1383.36 76
1383.45 74
1383.53 70
1383.62 66
1383.70 61
1383.79 56
1383.87 52
1383.96 49
1384.05 47
1384.13 46
1384.22 47
1384.30 47
1384.39 48
1384.47 49
1384.56 49
1384.64 47
1384.73 45
1384.81 41
1384.90 37
1384.98 33
1385.07 30
1385.15 29
1385.24 30
1385.33 32
1385.41 34
1385.50 35
1385.58 36
1385.67 36
1385.75 35
1385.84 33
1385.92 31
1386.01 29
1386.09 25
1386.18 21
1386.26 16
1386.35 10
1386.44 4
1386.52 0
1386.61 0
1386.69 0
1386.78 0
1386.86 0
1386.95 0
1387.03 0
1387.12 0
1387.20 1
1387.29 2
1387.37 2
1387.46 4
1387.55 6
1387.63 10
1387.72 15
1387.80 21
1387.89 28
1387.97 34
1388.06 40
1388.14 45
1388.23 48
1388.31 49
1388.40 48
1388.49 45
1388.57 39
1388.66 32
1388.74 24
1388.83 15
1388.91 7
1389.00 0
1389.08 0
1389.17 0
1389.25 0
1389.34 0
1389.43 0
1389.51 5
1389.60 12
1389.68 20
1389.77 27
1389.85 33
1389.94 39
1390.02 44
1390.11 47
1390.20 50
1390.28 53
1390.37 54
1390.45 56
1390.54 56
1390.62 56
1390.71 55
1390.79 53
1390.88 51
1390.97 50
1391.05 49
1391.14 50
1391.22 51
1391.31 52
1391.39 52
1391.48 51
1391.56 48
1391.65 45
1391.74 40
1391.82 35
1391.91 31
1391.99 28
1392.08 27
1392.16 27
1392.25 30
1392.33 34
1392.42 39
1392.51 44
1392.59 49
1392.68 52
1392.76 53
1392.85 52
1392.93 50
1393.02 46
1393.10 42
1393.19 39
1393.28 36
1393.36 35
1393.45 35
1393.53 37
1393.62 39
1393.70 43
1393.79 46
1393.88 50
1393.96 53
1394.05 55
1394.13 56
1394.22 56
1394.30 54
1394.39 52
1394.47 48
1394.56 44
1394.65 40
1394.73 35
1394.82 31
1394.90 28
1394.99 26
1395.07 25
1395.16 26
1395.25 27
1395.33 27
1395.42 27
1395.50 26
1395.59 23
1395.67 20
1395.76 16
1395.85 12
1395.93 8
1396.02 6
1396.10 6
1396.19 9
1396.27 13
1396.36 19
1396.45 27
1396.53 35
1396.62 42
1396.70 48
1396.79 52
1396.87 52
1396.96 50
1397.05 45
1397.13 39
1397.22 32
1397.30 25
1397.39 19
1397.47 15
1397.56 13
1397.65 11
1397.73 10
1397.82 10
1397.90 9
1397.99 8
1398.07 6
1398.16 3
1398.25 0
1398.33 0
1398.42 0
1398.50 0
1398.59 0
1398.67 0
1398.76 0
1398.85 0
1398.93 4
1399.02 12
1399.10 19
1399.19 27
1399.28 35
1399.36 41
1399.45 46
1399.53 50
1399.62 52
1399.70 53
1399.79 53
1399.88 51
1399.96 48
1400.05 45
1400.13 42
1400.22 39
1400.30 37
1400.39 36
1400.48 35
1400.56 34
1400.65 34
1400.73 34
1400.82 33
1400.91 31
1400.99 29
1401.08 26
1401.16 22
1401.25 20
1401.33 20
1401.42 23
1401.51 28
1401.59 36
1401.68 47
1401.76 59
1401.85 71
1401.94 82
1402.02 90
1402.11 96
1402.19 99
1402.28 97
1402.37 93
1402.45 86
1402.54 79
1402.62 72
1402.71 67
1402.79 65
1402.88 66
1402.97 68
1403.05 72
1403.14 75
1403.22 78
1403.31 79
1403.40 79
1403.48 77
1403.57 74
1403.65 70
1403.74 66
1403.83 61
1403.91 56
1404.00 51
1404.08 47
1404.17 42
1404.26 39
1404.34 37
1404.43 35
1404.51 35
1404.60 36
1404.69 36
1404.77 37
1404.86 38
1404.94 39
1405.03 40
1405.12 41
1405.20 42
1405.29 43
1405.37 45
1405.46 48
1405.55 50
1405.63 54
1405.72 57
1405.80 62
1405.89 66
1405.98 70
1406.06 74
1406.15 78
1406.23 81
1406.32 83
1406.41 84
1406.49 83
1406.58 80
1406.66 75
1406.75 68
1406.84 59
1406.92 50
1407.01 42
1407.09 36
1407.18 31
1407.27 29
1407.35 28
1407.44 28
1407.52 29
1407.61 30
1407.70 31
1407.78 34
1407.87 37
1407.95 40
1408.04 42
1408.13 44
1408.21 45
1408.30 45
1408.38 44
1408.47 42
1408.56 40
1408.64 38
1408.73 37
1408.81 36
1408.90 35
1408.99 35
1409.07 35
1409.16 34
1409.25 33
1409.33 31
1409.42 29
1409.50 26
1409.59 23
1409.68 20
1409.76 17
1409.85 14
1409.93 12
1410.02 10
1410.11 10
1410.19 11
1410.28 13
1410.36 18
1410.45 23
1410.54 30
1410.62 36
1410.71 41
1410.80 44
1410.88 46
1410.97 45
1411.05 44
1411.14 42
1411.23 39
1411.31 37
1411.40 35
1411.48 34
1411.57 31
1411.66 28
1411.74 23
1411.83 17
1411.92 10
1412.00 2
1412.09 0
1412.17 0
1412.26 0
1412.35 0
1412.43 0
1412.52 0
1412.61 0
1412.69 2
1412.78 7
1412.86 11
1412.95 14
1413.04 14
1413.12 13
1413.21 11
1413.29 10
1413.38 10
1413.47 11
1413.55 15
1413.64 19
1413.73 23
1413.81 26
1413.90 29
1413.98 29
1414.07 29
1414.16 27
1414.24 26
1414.33 24
1414.42 23
1414.50 22
1414.59 22
1414.67 22
1414.76 23
1414.85 25
1414.93 28
1415.02 31
1415.11 33
1415.19 35
1415.28 35
1415.36 33
1415.45 31
1415.54 29
1415.62 27
1415.71 27
1415.80 29
1415.88 32
1415.97 34
1416.06 36
1416.14 38
1416.23 37
1416.31 35
1416.40 32
1416.49 29
1416.57 27
1416.66 25
1416.75 23
1416.83 21
1416.92 20
1417.00 18
1417.09 16
1417.18 14
1417.26 12
1417.35 11
1417.44 11
1417.52 12
1417.61 12
1417.70 12
1417.78 11
1417.87 10
1417.95 7
1418.04 4
1418.13 2
1418.21 1
1418.30 1
1418.39 2
1418.47 3
1418.56 4
1418.65 4
1418.73 3
1418.82 1
1418.90 0
1418.99 0
1419.08 0
1419.16 0
1419.25 0
1419.34 0
1419.42 0
1419.51 4
1419.60 8
1419.68 14
1419.77 19
1419.86 24
1419.94 28
1420.03 31
1420.11 30
1420.20 28
1420.29 25
1420.37 20
1420.46 17
1420.55 14
1420.63 12
1420.72 11
1420.81 12
1420.89 14
1420.98 18
1421.07 22
1421.15 29
1421.24 36
1421.32 44
1421.41 50
1421.50 55
1421.58 57
1421.67 57
1421.76 54
1421.84 49
1421.93 43
1422.02 38
1422.10 34
1422.19 31
1422.28 30
1422.36 30
1422.45 31
1422.54 32
1422.62 33
1422.71 33
1422.80 33
1422.88 33
1422.97 31
1423.05 29
1423.14 26
1423.23 23
1423.31 19
1423.40 16
1423.49 14
1423.57 13
1423.66 14
1423.75 16
1423.83 20
1423.92 23
1424.01 26
1424.09 29
1424.18 31
1424.27 32
1424.35 32
1424.44 31
1424.53 31
1424.61 30
1424.70 30
1424.79 30
1424.87 32
1424.96 35
1425.05 39
1425.13 44
1425.22 50
1425.31 56
1425.39 61
1425.48 66
1425.57 68
1425.65 69
1425.74 67
1425.82 63
1425.91 59
1426.00 56
1426.08 55
1426.17 58
1426.26 64
1426.34 73
1426.43 84
1426.52 94
1426.60 102
1426.69 106
1426.78 107
1426.86 106
1426.95 103
1427.04 100
1427.12 98
1427.21 99
1427.30 101
1427.38 104
1427.47 108
1427.56 112
1427.64 115
1427.73 118
1427.82 119
1427.90 120
1427.99 119
1428.08 116
1428.16 111
1428.25 104
1428.34 96
1428.42 88
1428.51 81
1428.60 77
1428.68 75
1428.77 75
1428.86 78
1428.94 82
1429.03 87
1429.12 92
1429.20 97
1429.29 103
1429.38 109
1429.46 116
1429.55 124
1429.64 132
1429.72 139
1429.81 145
1429.90 148
1429.99 148
1430.07 146
1430.16 141
1430.25 135
1430.33 130
1430.42 124
1430.51 120
1430.59 115
1430.68 109
1430.77 102
1430.85 93
1430.94 82
1431.03 70
1431.11 60
1431.20 51
1431.29 46
1431.37 45
1431.46 46
1431.55 50
1431.63 55
1431.72 61
1431.81 66
1431.89 71
1431.98 73
1432.07 74
1432.15 72
1432.24 69
1432.33 64
1432.41 58
1432.50 51
1432.59 45
1432.67 40
1432.76 38
1432.85 38
1432.94 41
1433.02 47
1433.11 56
1433.20 65
1433.28 73
1433.37 80
1433.46 85
1433.54 87
1433.63 86
1433.72 83
1433.80 79
1433.89 75
1433.98 73
1434.06 72
1434.15 73
1434.24 76
1434.32 79
1434.41 82
1434.50 83
1434.59 83
1434.67 80
1434.76 76
1434.85 72
1434.93 69
1435.02 67
1435.11 67
1435.19 68
1435.28 70
1435.37 72
1435.45 73
1435.54 74
1435.63 73
1435.72 71
1435.80 69
1435.89 66
1435.98 63
1436.06 59
1436.15 56
1436.24 55
1436.32 55
1436.41 57
1436.50 60
1436.58 63
1436.67 65
1436.76 65
1436.85 63
1436.93 58
1437.02 52
1437.11 46
1437.19 40
1437.28 35
1437.37 32
1437.45 29
1437.54 27
1437.63 24
1437.71 21
1437.80 18
1437.89 15
1437.98 13
1438.06 14
1438.15 16
1438.24 21
1438.32 28
1438.41 35
1438.50 41
1438.58 46
1438.67 47
1438.76 45
1438.85 40
1438.93 34
1439.02 27
1439.11 22
1439.19 17
1439.28 15
1439.37 14
1439.45 16
1439.54 18
1439.63 21
1439.72 25
1439.80 28
1439.89 32
1439.98 36
1440.06 40
1440.15 43
1440.24 44
1440.32 45
1440.41 44
1440.50 41
1440.59 38
1440.67 34
1440.76 30
1440.85 25
1440.93 21
1441.02 17
1441.11 14
1441.20 12
1441.28 12
1441.37 14
1441.46 17
1441.54 21
1441.63 25
1441.72 27
1441.80 28
1441.89 27
1441.98 24
1442.07 20
1442.15 17
1442.24 15
1442.33 14
1442.41 15
1442.50 16
1442.59 18
1442.68 19
1442.76 19
1442.85 17
1442.94 14
1443.02 9
1443.11 4
1443.20 0
1443.29 0
1443.37 0
1443.46 0
1443.55 0
1443.63 0
1443.72 0
1443.81 0
1443.90 0
1443.98 0
1444.07 0
1444.16 1
1444.24 3
1444.33 6
1444.42 9
1444.51 12
1444.59 15
1444.68 16
1444.77 17
1444.85 17
1444.94 16
1445.03 16
1445.12 16
1445.20 17
1445.29 19
1445.38 22
1445.47 26
1445.55 30
1445.64 34
1445.73 38
1445.81 41
1445.90 44
1445.99 46
1446.08 49
1446.16 52
1446.25 57
1446.34 61
1446.42 64
1446.51 66
1446.60 66
1446.69 64
1446.77 61
1446.86 57
1446.95 54
1447.04 53
1447.12 55
1447.21 58
1447.30 63
1447.38 69
1447.47 74
1447.56 79
1447.65 83
1447.73 87
1447.82 90
1447.91 95
1447.99 99
1448.08 103
1448.17 106
1448.26 108
1448.34 109
1448.43 110
1448.52 110
1448.61 110
1448.69 111
1448.78 111
1448.87 112
1448.96 112
1449.04 111
1449.13 109
1449.22 106
1449.30 102
1449.39 97
1449.48 92
1449.57 86
1449.65 81
1449.74 78
1449.83 76
1449.92 77
1450.00 79
1450.09 81
1450.18 83
1450.26 85
1450.35 86
1450.44 86
1450.53 87
1450.61 87
1450.70 88
1450.79 88
1450.88 89
1450.96 89
1451.05 89
1451.14 88
1451.23 86
1451.31 85
1451.40 85
1451.49 85
1451.58 87
1451.66 90
1451.75 94
1451.84 98
1451.93 102
1452.01 105
1452.10 107
1452.19 107
1452.27 104
1452.36 99
1452.45 93
1452.54 86
1452.62 79
1452.71 75
1452.80 73
1452.89 75
1452.97 79
1453.06 85
1453.15 92
1453.24 98
1453.32 102
1453.41 104
1453.50 102
1453.59 99
1453.67 94
1453.76 88
1453.85 83
1453.94 78
1454.02 75
1454.11 72
1454.20 70
1454.29 69
1454.37 67
1454.46 66
1454.55 65
1454.64 64
1454.72 64
1454.81 64
1454.90 64
1454.99 65
1455.07 66
1455.16 67
1455.25 68
1455.34 68
1455.42 68
1455.51 67
1455.60 67
1455.69 66
1455.77 65
1455.86 63
1455.95 60
1456.04 55
1456.12 48
1456.21 40
1456.30 32
1456.39 23
1456.47 16
1456.56 11
1456.65 8
1456.74 7
1456.82 9
1456.91 12
1457.00 16
1457.09 21
1457.17 25
1457.26 30
1457.35 35
1457.44 39
1457.52 43
1457.61 45
1457.70 46
1457.79 44
1457.87 40
1457.96 36
1458.05 32
1458.14 31
1458.22 33
1458.31 39
1458.40 48
1458.49 59
1458.57 70
1458.66 80
1458.75 88
1458.84 95
1458.93 100
1459.01 103
1459.10 106
1459.19 108
1459.28 108
1459.36 106
1459.45 102
1459.54 96
1459.63 89
1459.71 81
1459.80 75
1459.89 71
1459.98 68
1460.06 67
1460.15 67
1460.24 67
1460.33 66
1460.41 65
1460.50 63
1460.59 59
1460.68 55
1460.77 50
1460.85 44
1460.94 37
1461.03 30
1461.12 22
1461.20 14
1461.29 6
1461.38 0
1461.47 0
1461.55 0
1461.64 0
1461.73 0
1461.82 0
1461.91 0
1461.99 0
1462.08 0
1462.17 3
1462.26 9
1462.34 16
1462.43 23
1462.52 29
1462.61 34
1462.69 37
1462.78 39
1462.87 38
1462.96 37
1463.05 36
1463.13 37
1463.22 40
1463.31 44
1463.40 51
1463.48 58
1463.57 64
1463.66 68
1463.75 68
1463.84 66
1463.92 61
1464.01 55
1464.10 49
1464.19 46
1464.27 45
1464.36 47
1464.45 53
1464.54 60
1464.62 67
1464.71 72
1464.80 75
1464.89 75
1464.98 73
1465.06 69
1465.15 64
1465.24 61
1465.33 58
1465.42 55
1465.50 54
1465.59 52
1465.68 50
1465.77 46
1465.85 43
1465.94 40
1466.03 39
1466.12 40
1466.21 42
1466.29 46
1466.38 50
1466.47 53
1466.56 54
1466.64 51
1466.73 46
1466.82 39
1466.91 31
1467.00 24
1467.08 17
1467.17 11
1467.26 8
1467.35 7
1467.44 8
1467.52 10
1467.61 12
1467.70 14
1467.79 14
1467.87 12
1467.96 8
1468.05 2
1468.14 0
1468.23 0
1468.31 0
1468.40 0
1468.49 0
1468.58 0
1468.67 0
1468.75 12
1468.84 25
1468.93 37
1469.02 49
1469.10 57
1469.19 63
1469.28 66
1469.37 65
1469.46 63
1469.54 59
1469.63 54
1469.72 50
1469.81 46
1469.90 45
1469.98 45
1470.07 45
1470.16 46
1470.25 47
1470.34 46
1470.42 45
1470.51 42
1470.60 39
1470.69 37
1470.78 35
1470.86 35
1470.95 38
1471.04 42
1471.13 48
1471.22 56
1471.30 63
1471.39 71
1471.48 77
1471.57 83
1471.66 87
1471.74 90
1471.83 92
1471.92 93
1472.01 93
1472.10 92
1472.18 91
1472.27 89
1472.36 87
1472.45 85
1472.54 82
1472.62 81
1472.71 80
1472.80 79
1472.89 79
1472.98 79
1473.06 80
1473.15 80
1473.24 80
1473.33 80
1473.42 79
1473.50 79
1473.59 79
1473.68 81
1473.77 83
1473.86 85
1473.94 88
1474.03 90
1474.12 90
1474.21 90
1474.30 88
1474.38 84
1474.47 80
1474.56 77
1474.65 74
1474.74 73
1474.82 74
1474.91 76
1475.00 80
1475.09 84
1475.18 87
1475.27 87
1475.35 84
1475.44 80
1475.53 75
1475.62 71
1475.71 69
1475.79 69
1475.88 72
1475.97 76
1476.06 81
1476.15 85
1476.23 89
1476.32 92
1476.41 94
1476.50 97
1476.59 99
1476.67 101
1476.76 103
1476.85 103
1476.94 102
1477.03 100
1477.12 98
1477.20 95
1477.29 94
1477.38 93
1477.47 92
1477.56 92
1477.64 92
1477.73 92
1477.82 91
1477.91 90
1478.00 88
1478.09 84
1478.17 80
1478.26 74
1478.35 67
1478.44 60
1478.53 53
1478.61 47
1478.70 42
1478.79 39
1478.88 37
1478.97 36
1479.06 36
1479.14 38
1479.23 40
1479.32 43
1479.41 46
1479.50 50
1479.58 54
1479.67 59
1479.76 63
1479.85 67
1479.94 70
1480.03 73
1480.11 75
1480.20 76
1480.29 75
1480.38 73
1480.47 69
1480.56 63
1480.64 55
1480.73 47
1480.82 39
1480.91 31
1481.00 26
1481.09 22
1481.17 22
1481.26 23
1481.35 25
1481.44 28
1481.53 31
1481.61 33
1481.70 33
1481.79 33
1481.88 34
1481.97 35
1482.06 37
1482.14 40
1482.23 45
1482.32 50
1482.41 55
1482.50 59
1482.59 63
1482.67 66
1482.76 70
1482.85 73
1482.94 77
1483.03 80
1483.12 82
1483.20 84
1483.29 85
1483.38 84
1483.47 83
1483.56 80
1483.65 78
1483.73 75
1483.82 71
1483.91 66
1484.00 60
1484.09 54
1484.18 48
1484.26 42
1484.35 36
1484.44 31
1484.53 29
1484.62 27
1484.71 27
1484.79 28
1484.88 31
1484.97 34
1485.06 38
1485.15 42
1485.24 46
1485.32 49
1485.41 50
1485.50 50
1485.59 48
1485.68 45
1485.77 43
1485.86 40
1485.94 38
1486.03 37
1486.12 37
1486.21 37
1486.30 37
1486.39 37
1486.47 38
1486.56 39
1486.65 40
1486.74 41
1486.83 42
1486.92 42
1487.00 42
1487.09 40
1487.18 37
1487.27 34
1487.36 31
1487.45 30
1487.54 31
1487.62 34
1487.71 39
1487.80 46
1487.89 52
1487.98 57
1488.07 60
1488.15 60
1488.24 58
1488.33 54
1488.42 48
1488.51 42
1488.60 37
1488.69 34
1488.77 33
1488.86 34
1488.95 36
1489.04 39
1489.13 42
1489.22 42
1489.31 41
1489.39 38
1489.48 34
1489.57 30
1489.66 27
1489.75 24
1489.84 23
1489.93 23
1490.01 23
1490.10 23
1490.19 21
1490.28 19
1490.37 17
1490.46 14
1490.54 12
1490.63 11
1490.72 12
1490.81 15
1490.90 19
1490.99 25
1491.08 32
1491.16 39
1491.25 46
1491.34 52
1491.43 56
1491.52 58
1491.61 58
1491.70 56
1491.78 53
1491.87 50
1491.96 47
1492.05 45
1492.14 46
1492.23 47
1492.32 49
1492.40 51
1492.49 53
1492.58 53
1492.67 52
1492.76 49
1492.85 46
1492.94 42
1493.03 37
1493.11 33
1493.20 30
1493.29 27
1493.38 26
1493.47 25
1493.56 23
1493.65 21
1493.73 18
1493.82 13
1493.91 6
1494.00 0
1494.09 0
1494.18 0
1494.27 0
1494.35 0
1494.44 0
1494.53 0
1494.62 0
1494.71 5
1494.80 15
1494.89 26
1494.98 37
1495.06 46
1495.15 53
1495.24 58
1495.33 60
1495.42 61
1495.51 59
1495.60 56
1495.69 52
1495.77 47
1495.86 42
1495.95 37
1496.04 34
1496.13 32
1496.22 33
1496.31 37
1496.39 44
1496.48 52
1496.57 61
1496.66 69
1496.75 76
1496.84 81
1496.93 84
1497.02 84
1497.10 84
1497.19 81
1497.28 78
1497.37 73
1497.46 66
1497.55 59
1497.64 50
1497.73 41
1497.81 33
1497.90 26
1497.99 20
1498.08 18
1498.17 18
1498.26 20
1498.35 25
1498.44 31
1498.52 38
1498.61 44
1498.70 49
1498.79 53
1498.88 56
1498.97 57
1499.06 56
1499.15 55
1499.24 52
1499.32 49
1499.41 46
1499.50 44
1499.59 42
1499.68 42
1499.77 43
1499.86 44
1499.95 44
1500.03 43
1500.12 40
1500.21 35
1500.30 29
1500.39 22
1500.48 15
1500.57 10
1500.66 6
1500.75 4
1500.83 3
1500.92 4
1501.01 4
1501.10 5
1501.19 5
1501.28 5
1501.37 5
1501.46 5
1501.55 4
1501.63 3
1501.72 2
1501.81 1
1501.90 1
1501.99 3
1502.08 6
1502.17 10
1502.26 16
1502.35 21
1502.43 25
1502.52 28
1502.61 29
1502.70 29
1502.79 29
1502.88 30
1502.97 33
1503.06 36
1503.15 41
1503.23 44
1503.32 47
1503.41 47
1503.50 46
1503.59 43
1503.68 40
1503.77 37
1503.86 35
1503.95 35
1504.03 36
1504.12 38
1504.21 41
1504.30 45
1504.39 48
1504.48 52
1504.57 54
1504.66 56
1504.75 57
1504.84 57
1504.92 57
1505.01 58
1505.10 59
1505.19 60
1505.28 61
1505.37 62
1505.46 63
1505.55 64
1505.64 64
1505.73 65
1505.81 67
1505.90 69
1505.99 71
1506.08 71
1506.17 70
1506.26 67
1506.35 61
1506.44 55
1506.53 49
1506.62 43
1506.70 40
1506.79 40
1506.88 42
1506.97 46
1507.06 51
1507.15 56
1507.24 60
1507.33 62
1507.42 61
1507.51 57
1507.59 51
1507.68 42
1507.77 31
1507.86 20
1507.95 10
1508.04 2
1508.13 0
1508.22 0
1508.31 0
1508.40 0
1508.49 4
1508.57 13
1508.66 22
1508.75 30
1508.84 37
1508.93 41
1509.02 42
1509.11 41
1509.20 37
1509.29 33
1509.38 28
1509.47 23
1509.55 19
1509.64 16
1509.73 15
1509.82 15
1509.91 17
1510.00 21
1510.09 26
1510.18 31
1510.27 35
1510.36 39
1510.45 42
1510.54 44
1510.62 46
1510.71 49
1510.80 52
1510.89 57
1510.98 63
1511.07 70
1511.16 76
1511.25 80
1511.34 83
1511.43 83
1511.52 80
1511.60 76
1511.69 69
1511.78 63
1511.87 56
1511.96 50
1512.05 45
1512.14 41
1512.23 38
1512.32 35
1512.41 33
1512.50 31
1512.59 28
1512.68 26
1512.76 24
1512.85 22
1512.94 20
1513.03 19
1513.12 17
1513.21 14
1513.30 11
1513.39 9
1513.48 8
1513.57 9
1513.66 12
1513.75 17
1513.84 22
1513.92 27
1514.01 31
1514.10 32
1514.19 31
1514.28 30
1514.37 29
1514.46 28
1514.55 29
1514.64 31
1514.73 32
1514.82 33
1514.91 32
1515.00 29
1515.08 25
1515.17 20
1515.26 14
1515.35 9
1515.44 5
1515.53 3
1515.62 2
1515.71 3
1515.80 5
1515.89 7
1515.98 9
1516.07 12
1516.16 14
1516.25 16
1516.33 19
1516.42 22
1516.51 24
1516.60 25
1516.69 24
1516.78 21
1516.87 16
1516.96 9
1517.05 2
1517.14 0
1517.23 0
1517.32 0
1517.41 0
1517.50 0
1517.59 0
1517.67 1
1517.76 8
1517.85 16
1517.94 23
1518.03 28
1518.12 31
1518.21 31
1518.30 29
1518.39 24
1518.48 18
1518.57 11
1518.66 4
1518.75 0
1518.84 0
1518.93 0
1519.02 0
1519.10 0
1519.19 0
1519.28 0
1519.37 0
1519.46 2
1519.55 7
1519.64 11
1519.73 14
1519.82 16
1519.91 18
1520.00 19
1520.09 22
1520.18 27
1520.27 32
1520.36 39
1520.45 46
1520.54 52
1520.62 56
1520.71 58
1520.80 58
1520.89 56
1520.98 53
1521.07 49
1521.16 46
1521.25 44
1521.34 42
1521.43 42
1521.52 41
1521.61 40
1521.70 39
1521.79 36
1521.88 33
1521.97 30
1522.06 29
1522.15 30
1522.24 35
1522.32 42
1522.41 52
1522.50 62
1522.59 70
1522.68 75
1522.77 76
1522.86 73
1522.95 67
1523.04 59
1523.13 52
1523.22 46
1523.31 43
1523.40 43
1523.49 45
1523.58 49
1523.67 52
1523.76 54
1523.85 56
1523.94 57
1524.03 58
1524.11 58
1524.20 56
1524.29 52
1524.38 46
1524.47 39
1524.56 32
1524.65 27
1524.74 26
1524.83 29
1524.92 35
1525.01 42
1525.10 48
1525.19 51
1525.28 49
1525.37 44
1525.46 36
1525.55 28
1525.64 22
1525.73 19
1525.82 18
1525.91 21
1526.00 24
1526.09 28
1526.18 31
1526.26 32
1526.35 34
1526.44 35
1526.53 36
1526.62 37
1526.71 37
1526.80 37
1526.89 35
1526.98 31
1527.07 27
1527.16 22
1527.25 18
1527.34 15
1527.43 14
1527.52 14
1527.61 15
1527.70 18
1527.79 23
1527.88 29
1527.97 36
1528.06 44
1528.15 53
1528.24 63
1528.33 71
1528.42 78
1528.51 82
1528.60 83
1528.68 80
1528.77 75
1528.86 68
1528.95 59
1529.04 51
1529.13 43
1529.22 37
1529.31 32
1529.40 29
1529.49 27
1529.58 25
1529.67 25
1529.76 26
1529.85 28
1529.94 30
1530.03 34
1530.12 38
1530.21 42
1530.30 45
1530.39 47
1530.48 49
1530.57 50
1530.66 51
1530.75 52
1530.84 52
1530.93 53
1531.02 54
1531.11 55
1531.20 55
1531.29 54
1531.38 52
1531.47 51
1531.56 49
1531.65 47
1531.74 46
1531.83 46
1531.92 46
1532.00 47
1532.09 48
1532.18 48
1532.27 48
1532.36 47
1532.45 45
1532.54 41
1532.63 37
1532.72 33
1532.81 29
1532.90 25
1532.99 21
1533.08 18
1533.17 14
1533.26 9
1533.35 4
1533.44 0
1533.53 0
1533.62 0
1533.71 0
1533.80 0
1533.89 0
1533.98 0
1534.07 0
1534.16 5
1534.25 13
1534.34 22
1534.43 29
1534.52 36
1534.61 42
1534.70 46
1534.79 50
1534.88 51
1534.97 52
1535.06 50
1535.15 47
1535.24 44
1535.33 41
1535.42 40
1535.51 41
1535.60 44
1535.69 46
1535.78 47
1535.87 47
1535.96 43
1536.05 37
1536.14 31
1536.23 25
1536.32 21
1536.41 18
1536.50 18
1536.59 19
1536.68 22
1536.77 24
1536.86 25
1536.95 27
1537.04 29
1537.13 32
1537.22 37
1537.31 43
1537.40 51
1537.49 60
1537.58 68
1537.67 75
1537.76 79
1537.85 81
1537.94 80
1538.03 77
1538.12 71
1538.21 64
1538.30 58
1538.39 54
1538.48 51
1538.57 51
1538.66 53
1538.75 56
1538.84 59
1538.93 61
1539.02 62
1539.11 63
1539.20 62
1539.28 61
1539.37 60
1539.46 59
1539.55 57
1539.64 55
1539.73 53
1539.82 51
1539.91 48
1540.00 46
1540.09 44
1540.18 43
1540.27 43
1540.37 42
1540.46 42
1540.55 41
1540.64 39
1540.73 37
1540.82 35
1540.91 33
1541.00 30
1541.09 28
1541.18 26
1541.27 23
1541.36 21
1541.45 18
1541.54 16
1541.63 14
1541.72 13
1541.81 12
1541.90 13
1541.99 14
1542.08 17
1542.17 20
1542.26 22
1542.35 25
1542.44 27
1542.53 29
1542.62 31
1542.71 32
1542.80 33
1542.89 33
1542.98 32
1543.07 30
1543.16 27
1543.25 22
1543.34 18
1543.43 13
1543.52 11
1543.61 10
1543.70 13
1543.79 18
1543.88 26
1543.97 35
1544.06 43
1544.15 50
1544.24 53
1544.33 53
1544.42 50
1544.51 44
1544.60 37
1544.69 30
1544.78 24
1544.87 21
1544.96 20
1545.05 21
1545.14 24
1545.23 26
1545.32 28
1545.41 29
1545.50 29
1545.59 27
1545.68 25
1545.77 23
1545.86 21
1545.95 21
1546.04 21
1546.13 22
1546.22 23
1546.31 23
1546.40 22
1546.49 21
1546.58 20
1546.67 19
1546.76 19
1546.85 22
1546.94 27
1547.03 33
1547.12 39
1547.21 44
1547.30 47
1547.39 48
1547.48 45
1547.57 40
1547.67 33
1547.76 25
1547.85 18
1547.94 11
1548.03 6
1548.12 3
1548.21 2
1548.30 2
1548.39 4
1548.48 6
1548.57 10
1548.66 14
1548.75 19
1548.84 26
1548.93 34
1549.02 43
1549.11 52
1549.20 62
1549.29 70
1549.38 76
1549.47 81
1549.56 83
1549.65 84
1549.74 84
1549.83 84
1549.92 85
1550.01 87
1550.10 89
1550.19 92
1550.28 93
1550.37 92
1550.46 88
1550.55 82
1550.64 74
1550.73 65
1550.82 56
1550.92 49
1551.01 44
1551.10 40
1551.19 38
1551.28 37
1551.37 37
1551.46 36
1551.55 36
1551.64 35
1551.73 33
1551.82 33
1551.91 32
1552.00 33
1552.09 33
1552.18 35
1552.27 36
1552.36 38
1552.45 40
1552.54 43
1552.63 45
1552.72 48
1552.81 51
1552.90 54
1552.99 57
1553.08 60
1553.17 62
1553.26 64
1553.35 65
1553.45 66
1553.54 66
1553.63 67
1553.72 67
1553.81 67
1553.90 67
1553.99 67
1554.08 67
1554.17 67
1554.26 68
1554.35 70
1554.44 73
1554.53 77
1554.62 80
1554.71 84
1554.80 88
1554.89 93
1554.98 97
1555.07 102
1555.16 108
1555.25 113
1555.34 119
1555.43 124
1555.53 127
1555.62 129
1555.71 128
1555.80 125
1555.89 121
1555.98 117
1556.07 114
1556.16 113
1556.25 116
1556.34 121
1556.43 130
1556.52 141
1556.61 154
1556.70 166
1556.79 177
1556.88 185
1556.97 189
1557.06 189
1557.15 185
1557.24 177
1557.33 169
1557.43 159
1557.52 151
1557.61 144
1557.70 140
1557.79 137
1557.88 136
1557.97 134
1558.06 132
1558.15 130
1558.24 128
1558.33 126
1558.42 126
1558.51 126
1558.60 128
1558.69 130
1558.78 131
1558.87 129
1558.96 124
1559.05 116
1559.15 104
1559.24 89
1559.33 74
1559.42 58
1559.51 45
1559.60 35
1559.69 27
1559.78 22
1559.87 18
1559.96 16
1560.05 15
1560.14 15
1560.23 14
1560.32 15
1560.41 16
1560.50 18
1560.59 21
1560.69 25
1560.78 28
1560.87 32
1560.96 34
1561.05 35
1561.14 35
1561.23 32
1561.32 28
1561.41 24
1561.50 19
1561.59 17
1561.68 16
1561.77 18
1561.86 22
1561.95 28
1562.04 35
1562.14 43
1562.23 50
1562.32 55
1562.41 60
1562.50 62
1562.59 63
1562.68 62
1562.77 61
1562.86 59
1562.95 57
1563.04 55
1563.13 52
1563.22 48
1563.31 43
1563.40 37
1563.50 29
1563.59 22
1563.68 14
1563.77 8
1563.86 3
1563.95 0
1564.04 0
1564.13 0
1564.22 2
1564.31 5
1564.40 7
1564.49 10
1564.58 13
1564.67 18
1564.77 24
1564.86 31
1564.95 40
1565.04 50
1565.13 60
1565.22 68
1565.31 75
1565.40 79
1565.49 79
1565.58 77
1565.67 71
1565.76 64
1565.85 56
1565.95 48
1566.04 41
1566.13 35
1566.22 30
1566.31 26
1566.40 23
1566.49 21
1566.58 20
1566.67 20
1566.76 21
1566.85 22
1566.94 24
1567.03 26
1567.13 28
1567.22 30
1567.31 32
1567.40 35
1567.49 39
1567.58 43
1567.67 49
1567.76 54
1567.85 59
1567.94 64
1568.03 67
1568.12 68
1568.22 67
1568.31 64
1568.40 60
1568.49 56
1568.58 52
1568.67 49
1568.76 48
1568.85 50
1568.94 53
1569.03 56
1569.12 58
1569.21 58
1569.31 56
1569.40 51
1569.49 45
1569.58 40
1569.67 37
1569.76 36
1569.85 39
1569.94 46
1570.03 55
1570.12 66
1570.21 77
1570.30 86
1570.40 92
1570.49 95
1570.58 92
1570.67 86
1570.76 76
1570.85 64
1570.94 52
1571.03 40
1571.12 30
1571.21 22
1571.30 17
1571.40 15
1571.49 15
1571.58 17
1571.67 21
1571.76 26
1571.85 30
1571.94 32
1572.03 32
1572.12 30
1572.21 27
1572.30 21
1572.40 16
1572.49 11
1572.58 7
1572.67 4
1572.76 1
1572.85 0
1572.94 0
1573.03 0
1573.12 0
1573.21 0
1573.31 0
1573.40 0
1573.49 0
1573.58 0
1573.67 2
1573.76 6
1573.85 11
1573.94 16
1574.03 21
1574.12 26
1574.22 30
1574.31 34
1574.40 35
1574.49 35
1574.58 34
1574.67 31
1574.76 28
1574.85 27
1574.94 27
1575.03 29
1575.13 32
1575.22 36
1575.31 39
1575.40 39
1575.49 38
1575.58 34
1575.67 30
1575.76 27
1575.85 25
1575.94 26
1576.04 28
1576.13 31
1576.22 32
1576.31 31
1576.40 27
1576.49 19
1576.58 9
1576.67 0
1576.76 0
1576.86 0
1576.95 0
1577.04 0
1577.13 0
1577.22 7
1577.31 15
1577.40 21
1577.49 24
1577.58 23
1577.68 19
1577.77 13
1577.86 6
1577.95 0
1578.04 0
1578.13 0
1578.22 0
1578.31 0
1578.40 6
1578.50 18
1578.59 32
1578.68 45
1578.77 56
1578.86 64
1578.95 69
1579.04 71
1579.13 72
1579.22 73
1579.32 76
1579.41 80
1579.50 84
1579.59 89
1579.68 92
1579.77 93
1579.86 93
1579.95 90
1580.04 87
1580.14 83
1580.23 79
1580.32 74
1580.41 69
1580.50 64
1580.59 60
1580.68 55
1580.77 52
1580.87 49
1580.96 47
1581.05 44
1581.14 40
1581.23 36
1581.32 30
1581.41 24
1581.50 17
1581.60 12
1581.69 8
1581.78 6
1581.87 5
1581.96 5
1582.05 5
1582.14 4
1582.23 3
1582.32 0
1582.42 0
1582.51 0
1582.60 0
1582.69 0
1582.78 0
1582.87 0
1582.96 6
1583.05 14
1583.15 21
1583.24 25
1583.33 27
1583.42 26
1583.51 24
1583.60 20
1583.69 17
1583.79 14
1583.88 13
1583.97 12
1584.06 11
1584.15 11
1584.24 11
1584.33 13
1584.42 15
1584.52 20
1584.61 26
1584.70 34
1584.79 43
1584.88 53
1584.97 62
1585.06 70
1585.15 76
1585.25 79
1585.34 79
1585.43 77
1585.52 73
1585.61 68
1585.70 61
1585.79 55
1585.89 50
1585.98 45
1586.07 43
1586.16 43
1586.25 45
1586.34 49
1586.43 53
1586.52 58
1586.62 61
1586.71 64
1586.80 64
1586.89 63
1586.98 61
1587.07 60
1587.16 60
1587.26 61
1587.35 65
1587.44 70
1587.53 76
1587.62 82
1587.71 85
1587.80 87
1587.90 85
1587.99 81
1588.08 73
1588.17 64
1588.26 53
1588.35 43
1588.44 32
1588.54 23
1588.63 16
1588.72 12
1588.81 12
1588.90 16
1588.99 23
1589.08 33
1589.17 45
1589.27 56
1589.36 66
1589.45 74
1589.54 77
1589.63 78
1589.72 77
1589.82 74
1589.91 70
1590.00 67
1590.09 66
1590.18 65
1590.27 65
1590.36 66
1590.46 67
1590.55 67
1590.64 66
1590.73 64
1590.82 62
1590.91 60
1591.00 58
1591.10 56
1591.19 54
1591.28 52
1591.37 50
1591.46 49
1591.55 48
1591.64 46
1591.74 45
1591.83 45
1591.92 45
1592.01 46
1592.10 48
1592.19 52
1592.29 57
1592.38 64
1592.47 69
1592.56 74
1592.65 78
1592.74 80
1592.83 79
1592.93 77
1593.02 74
1593.11 70
1593.20 67
1593.29 65
1593.38 64
1593.48 64
1593.57 65
1593.66 66
1593.75 66
1593.84 66
1593.93 65
1594.02 64
1594.12 64
1594.21 66
1594.30 70
1594.39 76
1594.48 82
1594.57 89
1594.67 94
1594.76 99
1594.85 102
1594.94 103
1595.03 104
1595.12 104
1595.22 105
1595.31 105
1595.40 105
1595.49 106
1595.58 107
1595.67 108
1595.76 109
1595.86 110
1595.95 111
1596.04 111
1596.13 111
1596.22 109
1596.31 107
1596.41 102
1596.50 94
1596.59 84
1596.68 72
1596.77 58
1596.86 44
1596.96 32
1597.05 23
1597.14 17
1597.23 14
1597.32 14
1597.41 16
1597.51 18
1597.60 21
1597.69 24
1597.78 28
1597.87 31
1597.96 35
1598.06 38
1598.15 41
1598.24 42
1598.33 43
1598.42 42
1598.51 42
1598.61 42
1598.70 42
1598.79 42
1598.88 42
1598.97 41
1599.07 40
1599.16 37
1599.25 33
1599.34 30
1599.43 28
1599.52 27
1599.62 28
1599.71 30
1599.80 33
1599.89 36
1599.98 38
1600.07 39
1600.17 39
1600.26 36
1600.35 32
1600.44 26
1600.53 20
1600.62 13
1600.72 7
1600.81 1
1600.90 0
1600.99 0
1601.08 0
1601.18 0
1601.27 0
1601.36 0
1601.45 0
1601.54 1
1601.63 4
1601.73 6
1601.82 7
1601.91 8
1602.00 7
1602.09 7
1602.18 6
1602.28 6
1602.37 8
1602.46 13
1602.55 19
1602.64 28
1602.74 38
1602.83 47
1602.92 54
1603.01 59
1603.10 59
1603.19 56
1603.29 50
1603.38 42
1603.47 33
1603.56 24
1603.65 16
1603.75 9
1603.84 4
1603.93 0
1604.02 0
1604.11 0
1604.21 4
1604.30 12
1604.39 21
1604.48 32
1604.57 43
1604.66 51
1604.76 56
1604.85 57
1604.94 54
1605.03 48
1605.12 40
1605.22 31
1605.31 23
1605.40 18
1605.49 14
1605.58 13
1605.68 15
1605.77 20
1605.86 27
1605.95 36
1606.04 47
1606.13 58
1606.23 67
1606.32 74
1606.41 78
1606.50 79
1606.59 77
1606.69 74
1606.78 71
1606.87 68
1606.96 66
1607.05 64
1607.15 61
1607.24 57
1607.33 52
1607.42 48
1607.51 44
1607.61 41
1607.70 39
1607.79 39
1607.88 39
1607.97 39
1608.07 38
1608.16 37
1608.25 36
1608.34 35
1608.43 34
1608.53 34
1608.62 35
1608.71 36
1608.80 37
1608.89 39
1608.99 41
1609.08 45
1609.17 50
1609.26 56
1609.35 64
1609.45 72
1609.54 81
1609.63 89
1609.72 97
1609.81 103
1609.91 108
1610.00 111
1610.09 111
1610.18 108
1610.27 104
1610.37 98
1610.46 91
1610.55 85
1610.64 81
1610.73 78
1610.83 76
1610.92 75
1611.01 75
1611.10 75
1611.19 76
1611.29 78
1611.38 81
1611.47 85
1611.56 91
1611.65 96
1611.75 102
1611.84 106
1611.93 110
1612.02 112
1612.12 113
1612.21 112
1612.30 111
1612.39 109
1612.48 106
1612.58 101
1612.67 96
1612.76 91
1612.85 86
1612.94 82
1613.04 79
1613.13 79
1613.22 81
1613.31 85
1613.40 90
1613.50 95
1613.59 100
1613.68 104
1613.77 107
1613.87 108
1613.96 108
1614.05 108
1614.14 106
1614.23 103
1614.33 99
1614.42 95
1614.51 89
1614.60 84
1614.69 78
1614.79 74
1614.88 71
1614.97 70
1615.06 72
1615.16 76
1615.25 81
1615.34 87
1615.43 94
1615.52 99
1615.62 103
1615.71 105
1615.80 105
1615.89 104
1615.99 102
1616.08 100
1616.17 99
1616.26 98
1616.35 99
1616.45 100
1616.54 102
1616.63 102
1616.72 102
1616.82 98
1616.91 92
1617.00 84
1617.09 74
1617.18 63
1617.28 53
1617.37 45
1617.46 40
1617.55 37
1617.65 38
1617.74 41
1617.83 46
1617.92 52
1618.01 59
1618.11 68
1618.20 77
1618.29 87
1618.38 97
1618.48 107
1618.57 117
1618.66 126
1618.75 133
1618.84 138
1618.94 139
1619.03 137
1619.12 131
1619.21 122
1619.31 111
1619.40 98
1619.49 85
1619.58 73
1619.68 62
1619.77 53
1619.86 48
1619.95 45
1620.04 45
1620.14 47
1620.23 50
1620.32 52
1620.41 53
1620.51 52
1620.60 50
1620.69 45
1620.78 38
1620.88 29
1620.97 20
1621.06 10
1621.15 0
1621.25 0
1621.34 0
1621.43 0
1621.52 0
1621.61 0
1621.71 0
1621.80 0
1621.89 3
1621.98 6
1622.08 8
1622.17 11
1622.26 15
1622.35 21
1622.45 30
1622.54 41
1622.63 53
1622.72 64
1622.82 73
1622.91 78
1623.00 80
1623.09 79
1623.18 77
1623.28 75
1623.37 75
1623.46 77
1623.55 81
1623.65 87
1623.74 94
1623.83 100
1623.92 105
1624.02 108
1624.11 108
1624.20 106
1624.29 101
1624.39 95
1624.48 88
1624.57 81
1624.66 75
1624.76 69
1624.85 66
1624.94 63
1625.03 61
1625.13 59
1625.22 57
1625.31 53
1625.40 48
1625.50 42
1625.59 34
1625.68 25
1625.77 18
1625.87 11
1625.96 8
1626.05 7
1626.14 9
1626.24 14
1626.33 20
1626.42 26
1626.51 31
1626.61 33
1626.70 31
1626.79 27
1626.88 19
1626.98 12
1627.07 5
1627.16 1
1627.25 0
1627.35 3
1627.44 8
1627.53 16
1627.62 23
1627.72 29
1627.81 33
1627.90 36
1627.99 37
1628.09 38
1628.18 40
1628.27 42
1628.36 46
1628.46 50
1628.55 54
1628.64 56
1628.73 57
1628.83 56
1628.92 54
1629.01 50
1629.10 46
1629.20 42
1629.29 37
1629.38 33
1629.47 29
1629.57 25
1629.66 23
1629.75 22
1629.85 23
1629.94 27
1630.03 34
1630.12 41
1630.22 50
1630.31 56
1630.40 61
1630.49 62
1630.59 60
1630.68 56
1630.77 50
1630.86 43
1630.96 35
1631.05 28
1631.14 20
1631.23 12
1631.33 5
1631.42 0
1631.51 0
1631.60 0
1631.70 0
1631.79 0
1631.88 0
1631.98 0
1632.07 3
1632.16 11
1632.25 18
1632.35 25
1632.44 30
1632.53 33
1632.62 35
1632.72 36
1632.81 37
1632.90 38
1632.99 39
1633.09 40
1633.18 42
1633.27 44
1633.37 46
1633.46 46
1633.55 45
1633.64 42
1633.74 38
1633.83 33
1633.92 28
1634.01 25
1634.11 24
1634.20 26
1634.29 31
1634.39 41
1634.48 52
1634.57 65
1634.66 78
1634.76 89
1634.85 97
1634.94 101
1635.03 101
1635.13 96
1635.22 90
1635.31 83
1635.41 77
1635.50 72
1635.59 69
1635.68 68
1635.78 67
1635.87 67
1635.96 66
1636.05 65
1636.15 65
1636.24 65
1636.33 66
1636.43 68
1636.52 71
1636.61 74
1636.70 78
1636.80 82
1636.89 84
1636.98 85
1637.08 86
1637.17 85
1637.26 83
1637.35 81
1637.45 79
1637.54 76
1637.63 74
1637.73 70
1637.82 66
1637.91 61
1638.00 55
1638.10 49
1638.19 45
1638.28 43
1638.37 44
1638.47 45
1638.56 48
1638.65 49
1638.75 50
1638.84 49
1638.93 47
1639.02 46
1639.12 48
1639.21 53
1639.30 60
1639.40 68
1639.49 76
1639.58 81
1639.67 81
1639.77 78
1639.86 71
1639.95 63
1640.05 55
1640.14 50
1640.23 48
1640.33 49
1640.42 54
1640.51 60
1640.60 67
1640.70 74
1640.79 79
1640.88 83
1640.98 84
1641.07 83
1641.16 79
1641.25 72
1641.35 63
1641.44 52
1641.53 41
1641.63 30
1641.72 20
1641.81 13
1641.90 8
1642.00 6
1642.09 7
1642.18 10
1642.28 15
1642.37 21
1642.46 28
1642.56 35
1642.65 41
1642.74 44
1642.83 46
1642.93 46
1643.02 43
1643.11 40
1643.21 36
1643.30 32
1643.39 29
1643.48 26
1643.58 25
1643.67 25
1643.76 26
1643.86 29
1643.95 33
1644.04 37
1644.14 40
1644.23 43
1644.32 45
1644.41 47
1644.51 48
1644.60 50
1644.69 52
1644.79 54
1644.88 57
1644.97 58
1645.07 58
1645.16 56
1645.25 53
1645.35 50
1645.44 48
1645.53 46
1645.62 47
1645.72 48
1645.81 50
1645.90 52
1646.00 53
1646.09 53
1646.18 51
1646.28 47
1646.37 42
1646.46 36
1646.55 29
1646.65 23
1646.74 19
1646.83 16
1646.93 17
1647.02 20
1647.11 24
1647.21 30
1647.30 36
1647.39 41
1647.49 45
1647.58 47
1647.67 46
1647.76 45
1647.86 42
1647.95 40
1648.04 37
1648.14 35
1648.23 33
1648.32 30
1648.42 27
1648.51 23
1648.60 19
1648.70 16
1648.79 13
1648.88 11
1648.98 11
1649.07 13
1649.16 14
1649.25 16
1649.35 16
1649.44 14
1649.53 12
1649.63 9
1649.72 6
1649.81 5
1649.91 7
1650.00 10
1650.09 14
1650.19 19
1650.28 23
1650.37 26
1650.47 28
1650.56 27
1650.65 25
1650.75 22
1650.84 19
1650.93 15
1651.03 13
1651.12 11
1651.21 11
1651.30 12
1651.40 13
1651.49 16
1651.58 18
1651.68 20
1651.77 21
1651.86 20
1651.96 19
1652.05 17
1652.14 15
1652.24 14
1652.33 16
1652.42 19
1652.52 25
1652.61 32
1652.70 40
1652.80 48
1652.89 55
1652.98 59
1653.08 62
1653.17 63
1653.26 63
1653.36 63
1653.45 63
1653.54 66
1653.64 70
1653.73 75
1653.82 81
1653.92 86
1654.01 89
1654.10 89
1654.20 86
1654.29 80
1654.38 73
1654.48 64
1654.57 55
1654.66 47
1654.75 39
1654.85 32
1654.94 26
1655.03 22
1655.13 19
1655.22 18
1655.31 19
1655.41 22
1655.50 25
1655.59 29
1655.69 33
1655.78 35
1655.87 36
1655.97 36
1656.06 33
1656.15 29
1656.25 24
1656.34 17
1656.43 11
1656.53 6
1656.62 3
1656.71 3
1656.81 6
1656.90 10
1656.99 17
1657.09 23
1657.18 29
1657.27 34
1657.37 36
1657.46 37
1657.56 36
1657.65 35
1657.74 33
1657.84 31
1657.93 29
1658.02 25
1658.12 20
1658.21 14
1658.30 8
1658.40 3
1658.49 0
1658.58 0
1658.68 0
1658.77 0
1658.86 0
1658.96 0
1659.05 0
1659.14 0
1659.24 0
1659.33 0
1659.42 0
1659.52 0
1659.61 0
1659.70 1
1659.80 1
1659.89 1
1659.98 2
1660.08 5
1660.17 8
1660.26 13
1660.36 19
1660.45 25
1660.54 30
1660.64 35
1660.73 39
1660.82 43
1660.92 47
1661.01 51
1661.11 56
1661.20 60
1661.29 64
1661.39 67
1661.48 69
1661.57 70
1661.67 69
1661.76 67
1661.85 64
1661.95 60
1662.04 57
1662.13 54
1662.23 53
1662.32 53
1662.41 54
1662.51 56
1662.60 58
1662.69 61
1662.79 64
1662.88 68
1662.98 73
1663.07 79
1663.16 86
1663.26 91
1663.35 94
1663.44 94
1663.54 90
1663.63 83
1663.72 74
1663.82 65
1663.91 58
1664.00 52
1664.10 48
1664.19 46
1664.29 46
1664.38 45
1664.47 45
1664.57 44
1664.66 43
1664.75 43
1664.85 42
1664.94 42
1665.03 42
1665.13 42
1665.22 42
1665.31 41
1665.41 41
1665.50 40
1665.60 38
1665.69 35
1665.78 32
1665.88 28
1665.97 25
1666.06 23
1666.16 24
1666.25 28
1666.34 36
1666.44 47
1666.53 59
1666.63 72
1666.72 83
1666.81 91
1666.91 97
1667.00 100
1667.09 101
1667.19 102
1667.28 102
1667.37 102
1667.47 101
1667.56 101
1667.66 102
1667.75 103
1667.84 105
1667.94 108
1668.03 112
1668.12 116
1668.22 120
1668.31 123
1668.40 125
1668.50 125
1668.59 123
1668.69 119
1668.78 113
1668.87 105
1668.97 96
1669.06 87
1669.15 79
1669.25 72
1669.34 67
1669.44 64
1669.53 64
1669.62 65
1669.72 67
1669.81 70
1669.90 73
1670.00 76
1670.09 79
1670.19 80
1670.28 81
1670.37 80
1670.47 78
1670.56 74
1670.65 70
1670.75 67
1670.84 65
1670.94 65
1671.03 68
1671.12 73
1671.22 81
1671.31 90
1671.40 101
1671.50 113
1671.59 124
1671.69 134
1671.78 142
1671.87 147
1671.97 149
1672.06 149
1672.15 147
1672.25 144
1672.34 140
1672.44 136
1672.53 131
1672.62 127
1672.72 122
1672.81 116
1672.90 111
1673.00 105
1673.09 99
1673.19 94
1673.28 89
1673.37 86
1673.47 84
1673.56 84
1673.66 85
1673.75 89
1673.84 94
1673.94 100
1674.03 106
1674.12 111
1674.22 114
1674.31 115
1674.41 113
1674.50 109
1674.59 104
1674.69 100
1674.78 97
1674.88 96
1674.97 96
1675.06 97
1675.16 98
1675.25 99
1675.34 99
1675.44 99
1675.53 101
1675.63 103
1675.72 106
1675.81 110
1675.91 113
1676.00 113
1676.10 111
1676.19 105
1676.28 97
1676.38 88
1676.47 79
1676.57 71
1676.66 66
1676.75 64
1676.85 64
1676.94 66
1677.03 69
1677.13 73
1677.22 76
1677.32 77
1677.41 78
1677.50 78
1677.60 78
1677.69 78
1677.79 79
1677.88 80
1677.97 82
1678.07 85
1678.16 87
1678.26 88
1678.35 89
1678.44 91
1678.54 92
1678.63 95
1678.73 98
1678.82 102
1678.91 105
1679.01 106
1679.10 106
1679.20 104
1679.29 102
1679.38 99
1679.48 98
1679.57 99
1679.67 101
1679.76 104
1679.85 108
1679.95 112
1680.04 116
1680.14 119
1680.23 121
1680.32 123
1680.42 124
1680.51 125
1680.61 125
1680.70 122
1680.79 118
1680.89 111
1680.98 102
1681.08 92
1681.17 81
1681.26 72
1681.36 63
1681.45 58
1681.55 55
1681.64 55
1681.73 57
1681.83 62
1681.92 67
1682.02 71
1682.11 75
1682.20 77
1682.30 77
1682.39 76
1682.49 73
1682.58 70
1682.68 67
1682.77 64
1682.86 61
1682.96 58
1683.05 55
1683.15 51
1683.24 47
1683.33 43
1683.43 42
1683.52 43
1683.62 46
1683.71 53
1683.80 60
1683.90 68
1683.99 75
1684.09 78
1684.18 78
1684.27 74
1684.37 67
1684.46 59
1684.56 50
1684.65 43
1684.75 38
1684.84 36
1684.93 37
1685.03 41
1685.12 47
1685.22 54
1685.31 60
1685.40 64
1685.50 67
1685.59 68
1685.69 68
1685.78 68
1685.88 67
1685.97 67
1686.06 67
1686.16 67
1686.25 68
1686.35 68
1686.44 68
1686.53 68
1686.63 69
1686.72 71
1686.82 75
1686.91 80
1687.01 86
1687.10 93
1687.19 98
1687.29 102
1687.38 104
1687.48 103
1687.57 99
1687.67 93
1687.76 86
1687.85 78
1687.95 70
1688.04 62
1688.14 56
1688.23 52
1688.32 51
1688.42 51
1688.51 53
1688.61 57
1688.70 60
1688.80 63
1688.89 65
1688.98 66
1689.08 67
1689.17 68
1689.27 71
1689.36 75
1689.46 81
1689.55 88
1689.64 97
1689.74 105
1689.83 112
1689.93 117
1690.02 120
1690.12 120
1690.21 119
1690.30 116
1690.40 114
1690.49 114
1690.59 116
1690.68 120
1690.78 125
1690.87 128
1690.96 130
1691.06 127
1691.15 121
1691.25 111
1691.34 100
1691.44 89
1691.53 78
1691.62 70
1691.72 63
1691.81 59
1691.91 57
1692.00 55
1692.10 54
1692.19 51
1692.29 46
1692.38 40
1692.47 31
1692.57 23
1692.66 15
1692.76 8
1692.85 4
1692.95 3
1693.04 4
1693.13 6
1693.23 8
1693.32 11
1693.42 13
1693.51 15
1693.61 18
1693.70 21
1693.80 25
1693.89 30
1693.98 35
1694.08 38
1694.17 40
1694.27 40
1694.36 39
1694.46 37
1694.55 36
1694.64 37
1694.74 39
1694.83 43
1694.93 48
1695.02 54
1695.12 58
1695.21 62
1695.31 64
1695.40 66
1695.49 66
1695.59 66
1695.68 65
1695.78 65
1695.87 65
1695.97 65
1696.06 65
1696.16 63
1696.25 60
1696.34 54
1696.44 46
1696.53 37
1696.63 27
1696.72 18
1696.82 10
1696.91 5
1697.01 3
1697.10 3
1697.20 5
1697.29 8
1697.38 10
1697.48 10
1697.57 9
1697.67 5
1697.76 1
1697.86 0
1697.95 0
1698.05 0
1698.14 0
1698.23 0
1698.33 0
1698.42 3
1698.52 13
1698.61 26
1698.71 40
1698.80 53
1698.90 65
1698.99 74
1699.09 82
1699.18 86
1699.27 90
1699.37 92
1699.46 94
1699.56 96
1699.65 99
1699.75 101
1699.84 103
1699.94 103
1700.03 101
1700.13 97
1700.22 93
1700.31 87
1700.41 82
1700.50 78
1700.60 76
1700.69 76
1700.79 77
1700.88 79
1700.98 80
1701.07 81
1701.17 79
1701.26 74
1701.36 66
1701.45 56
1701.54 45
1701.64 34
1701.73 25
1701.83 18
1701.92 14
1702.02 12
1702.11 12
1702.21 13
1702.30 15
1702.40 19
1702.49 23
1702.59 27
1702.68 32
1702.77 37
1702.87 43
1702.96 48
1703.06 51
1703.15 54
1703.25 54
1703.34 52
1703.44 49
1703.53 43
1703.63 37
1703.72 31
1703.82 25
1703.91 21
1704.01 18
1704.10 16
1704.19 15
1704.29 15
1704.38 17
1704.48 18
1704.57 20
1704.67 21
1704.76 20
1704.86 17
1704.95 13
1705.05 8
1705.14 3
1705.24 1
1705.33 2
1705.43 7
1705.52 16
1705.62 28
1705.71 40
1705.80 50
1705.90 57
1705.99 61
1706.09 60
1706.18 57
1706.28 52
1706.37 47
1706.47 42
1706.56 36
1706.66 31
1706.75 26
1706.85 22
1706.94 19
1707.04 18
1707.13 19
1707.23 23
1707.32 31
1707.42 39
1707.51 49
1707.60 57
1707.70 64
1707.79 69
1707.89 71
1707.98 70
1708.08 66
1708.17 59
1708.27 50
1708.36 40
1708.46 29
1708.55 19
1708.65 11
1708.74 5
1708.84 3
1708.93 4
1709.03 8
1709.12 14
1709.22 22
1709.31 29
1709.41 35
1709.50 39
1709.60 41
1709.69 40
1709.79 39
1709.88 37
1709.98 34
1710.07 32
1710.16 31
1710.26 29
1710.35 28
1710.45 27
1710.54 25
1710.64 23
1710.73 23
1710.83 23
1710.92 23
1711.02 25
1711.11 26
1711.21 27
1711.30 28
1711.40 28
1711.49 28
1711.59 28
1711.68 29
1711.78 31
1711.87 35
1711.97 40
1712.06 46
1712.16 53
1712.25 58
1712.35 62
1712.44 64
1712.54 65
1712.63 64
1712.73 63
1712.82 62
1712.92 62
1713.01 62
1713.11 62
1713.20 60
1713.30 57
1713.39 53
1713.49 47
1713.58 43
1713.68 40
1713.77 40
1713.87 43
1713.96 48
1714.06 53
1714.15 59
1714.25 62
1714.34 64
1714.44 65
1714.53 65
1714.63 64
1714.72 65
1714.82 65
1714.91 66
1715.01 67
1715.10 68
1715.20 68
1715.29 68
1715.39 68
1715.48 67
1715.58 66
1715.67 65
1715.77 63
1715.86 60
1715.96 56
1716.05 52
1716.15 48
1716.24 44
1716.34 39
1716.43 36
1716.53 32
1716.62 28
1716.72 24
1716.81 20
1716.91 16
1717.00 13
1717.10 10
1717.19 9
1717.29 9
1717.38 11
1717.48 12
1717.57 13
1717.67 12
1717.76 10
1717.86 7
1717.95 3
1718.05 0
1718.14 0
1718.24 0
1718.33 0
1718.43 0
1718.52 0
1718.62 0
1718.71 0
1718.81 1
1718.90 1
1719.00 2
1719.09 2
1719.19 3
1719.28 4
1719.38 5
1719.47 7
1719.57 12
1719.66 18
1719.76 27
1719.85 37
1719.95 49
1720.04 60
1720.14 71
1720.23 78
1720.33 82
1720.42 82
1720.52 78
1720.61 71
1720.71 63
1720.80 54
1720.90 46
1720.99 39
1721.09 34
1721.18 31
1721.28 29
1721.38 29
1721.47 30
1721.57 31
1721.66 32
1721.76 32
1721.85 31
1721.95 29
1722.04 25
1722.14 20
1722.23 15
1722.33 12
1722.42 9
1722.52 7
1722.61 7
1722.71 6
1722.80 5
1722.90 4
1722.99 3
1723.09 4
1723.18 7
1723.28 13
1723.37 22
1723.47 32
1723.56 42
1723.66 52
1723.76 60
1723.85 65
1723.95 68
1724.04 69
1724.14 71
1724.23 73
1724.33 78
1724.42 83
1724.52 90
1724.61 97
1724.71 102
1724.80 103
1724.90 101
1724.99 94
1725.09 85
1725.18 72
1725.28 59
1725.37 45
1725.47 33
1725.56 24
1725.66 17
1725.76 13
1725.85 11
1725.95 12
1726.04 15
1726.14 19
1726.23 22
1726.33 24
1726.42 23
1726.52 19
1726.61 13
1726.71 6
1726.80 0
1726.90 0
1726.99 0
1727.09 0
1727.18 0
1727.28 0
1727.38 0
1727.47 3
1727.57 5
1727.66 6
1727.76 6
1727.85 5
1727.95 6
1728.04 8
1728.14 11
1728.23 15
1728.33 19
1728.42 21
1728.52 22
1728.62 20
1728.71 17
1728.81 13
1728.90 10
1729.00 10
1729.09 12
1729.19 16
1729.28 21
1729.38 25
1729.47 26
1729.57 24
1729.66 19
1729.76 12
1729.85 4
1729.95 0
1730.05 0
1730.14 0
1730.24 0
1730.33 3
1730.43 9
1730.52 15
1730.62 21
1730.71 25
1730.81 29
1730.90 32
1731.00 33
1731.10 33
1731.19 32
1731.29 31
1731.38 30
1731.48 29
1731.57 29
1731.67 32
1731.76 37
1731.86 45
1731.95 54
1732.05 63
1732.15 73
1732.24 81
1732.34 86
1732.43 88
1732.53 86
1732.62 80
1732.72 71
1732.81 62
1732.91 53
1733.00 47
1733.10 43
1733.20 43
1733.29 44
1733.39 46
1733.48 48
1733.58 47
1733.67 44
1733.77 40
1733.86 36
1733.96 33
1734.05 33
1734.15 37
1734.25 45
1734.34 55
1734.44 65
1734.53 73
1734.63 77
1734.72 79
1734.82 79
1734.91 77
1735.01 76
1735.11 76
1735.20 77
1735.30 78
1735.39 79
1735.49 78
1735.58 77
1735.68 75
1735.77 73
1735.87 71
1735.97 70
1736.06 68
1736.16 66
1736.25 64
1736.35 60
1736.44 57
1736.54 54
1736.63 53
1736.73 55
1736.83 59
1736.92 64
1737.02 71
1737.11 77
1737.21 83
1737.30 88
1737.40 93
1737.49 96
1737.59 100
1737.69 102
1737.78 103
1737.88 102
1737.97 99
1738.07 95
1738.16 89
1738.26 82
1738.36 75
1738.45 68
1738.55 63
1738.64 59
1738.74 56
1738.83 55
1738.93 54
1739.02 53
1739.12 52
1739.22 49
1739.31 45
1739.41 41
1739.50 38
1739.60 36
1739.69 37
1739.79 39
1739.89 43
1739.98 48
1740.08 52
1740.17 55
1740.27 55
1740.36 54
1740.46 50
1740.56 46
1740.65 40
1740.75 33
1740.84 26
1740.94 19
1741.03 14
1741.13 10
1741.23 8
1741.32 8
1741.42 8
1741.51 10
1741.61 11
1741.70 13
1741.80 17
1741.90 22
1741.99 30
1742.09 41
1742.18 55
1742.28 69
1742.37 83
1742.47 95
1742.57 105
1742.66 113
1742.76 119
1742.85 125
1742.95 129
1743.04 133
1743.14 135
1743.24 134
1743.33 130
1743.43 122
1743.52 112
1743.62 99
1743.71 87
1743.81 76
1743.91 66
1744.00 59
1744.10 52
1744.19 46
1744.29 39
1744.39 32
1744.48 24
1744.58 15
1744.67 7
1744.77 1
1744.86 0
1744.96 0
1745.06 0
1745.15 5
1745.25 11
1745.34 17
1745.44 23
1745.53 27
1745.63 28
1745.73 28
1745.82 25
1745.92 20
1746.01 16
1746.11 13
1746.21 13
1746.30 17
1746.40 26
1746.49 39
1746.59 54
1746.68 71
1746.78 88
1746.88 102
1746.97 114
1747.07 124
1747.16 130
1747.26 135
1747.36 139
1747.45 142
1747.55 143
1747.64 144
1747.74 144
1747.84 142
1747.93 138
1748.03 132
1748.12 125
1748.22 115
1748.31 105
1748.41 94
1748.51 85
1748.60 77
1748.70 72
1748.79 70
1748.89 70
1748.99 73
1749.08 78
1749.18 84
1749.27 91
1749.37 99
1749.47 106
1749.56 114
1749.66 119
1749.75 122
1749.85 120
1749.95 114
1750.04 103
1750.14 89
1750.23 72
1750.33 56
1750.43 42
1750.52 32
1750.62 25
1750.71 23
1750.81 23
1750.91 23
1751.00 23
1751.10 23
1751.19 21
1751.29 18
1751.39 16
1751.48 15
1751.58 16
1751.67 18
1751.77 23
1751.86 28
1751.96 35
1752.06 43
1752.15 50
1752.25 57
1752.35 63
1752.44 69
1752.54 75
1752.63 78
1752.73 80
1752.83 79
1752.92 75
1753.02 69
1753.11 59
1753.21 49
1753.31 37
1753.40 27
1753.50 18
1753.59 11
1753.69 6
1753.79 3
1753.88 2
1753.98 1
1754.07 0
1754.17 0
1754.27 1
1754.36 1
1754.46 3
1754.55 5
1754.65 7
1754.75 11
1754.84 17
1754.94 24
1755.03 32
1755.13 39
1755.23 45
1755.32 47
1755.42 45
1755.51 39
1755.61 31
1755.71 22
1755.80 14
1755.90 9
1756.00 8
1756.09 11
1756.19 15
1756.28 20
1756.38 23
1756.48 24
1756.57 23
1756.67 20
1756.76 16
1756.86 12
1756.96 9
1757.05 7
1757.15 6
1757.25 5
1757.34 4
1757.44 3
1757.53 1
1757.63 0
1757.73 0
1757.82 0
1757.92 0
1758.01 0
1758.11 0
1758.21 0
1758.30 0
1758.40 1
1758.50 5
1758.59 10
1758.69 15
1758.78 20
1758.88 23
1758.98 26
1759.07 28
1759.17 29
1759.26 30
1759.36 32
1759.46 35
1759.55 38
1759.65 42
1759.75 46
1759.84 50
1759.94 53
1760.03 54
1760.13 54
1760.23 53
1760.32 49
1760.42 46
1760.52 42
1760.61 40
1760.71 42
1760.80 48
1760.90 58
1761.00 73
1761.09 89
1761.19 106
1761.29 121
1761.38 131
1761.48 138
1761.57 139
1761.67 136
1761.77 130
1761.86 124
1761.96 117
1762.06 113
1762.15 110
1762.25 109
1762.34 109
1762.44 110
1762.54 112
1762.63 113
1762.73 113
1762.83 111
1762.92 109
1763.02 105
1763.11 99
1763.21 92
1763.31 84
1763.40 76
1763.50 68
1763.60 62
1763.69 59
1763.79 57
1763.89 57
1763.98 59
1764.08 61
1764.17 63
1764.27 64
1764.37 65
1764.46 66
1764.56 67
1764.66 67
1764.75 68
1764.85 67
1764.95 67
1765.04 65
1765.14 62
1765.23 58
1765.33 53
1765.43 48
1765.52 44
1765.62 40
1765.72 38
1765.81 38
1765.91 40
1766.01 44
1766.10 47
1766.20 51
1766.29 53
1766.39 53
1766.49 52
1766.58 49
1766.68 45
1766.78 40
1766.87 34
1766.97 28
1767.07 21
1767.16 14
1767.26 8
1767.35 3
1767.45 0
1767.55 0
1767.64 1
1767.74 3
1767.84 5
1767.93 7
1768.03 6
1768.13 4
1768.22 0
1768.32 0
1768.42 0
1768.51 0
1768.61 0
1768.70 0
1768.80 3
1768.90 11
1768.99 19
1769.09 28
1769.19 35
1769.28 41
1769.38 45
1769.48 49
1769.57 52
1769.67 55
1769.77 57
1769.86 60
1769.96 63
1770.06 65
1770.15 65
1770.25 65
1770.35 62
1770.44 57
1770.54 51
1770.63 44
1770.73 36
1770.83 29
1770.92 24
1771.02 21
1771.12 21
1771.21 25
1771.31 31
1771.41 40
1771.50 49
1771.60 58
1771.70 64
1771.79 68
1771.89 69
1771.99 67
1772.08 63
1772.18 57
1772.28 51
1772.37 44
1772.47 36
1772.57 30
1772.66 24
1772.76 20
1772.86 19
1772.95 23
1773.05 30
1773.14 40
1773.24 52
1773.34 64
1773.43 74
1773.53 81
1773.63 84
1773.72 83
1773.82 80
1773.92 75
1774.01 70
1774.11 66
1774.21 64
1774.30 64
1774.40 67
1774.50 73
1774.59 80
1774.69 86
1774.79 91
1774.88 91
1774.98 88
1775.08 83
1775.17 76
1775.27 70
1775.37 66
1775.46 67
1775.56 70
1775.66 75
1775.75 80
1775.85 84
1775.95 85
1776.04 83
1776.14 80
1776.24 75
1776.33 70
1776.43 66
1776.53 63
1776.62 62
1776.72 61
1776.82 61
1776.91 61
1777.01 62
1777.11 61
1777.20 60
1777.30 58
1777.40 54
1777.49 48
1777.59 41
1777.69 34
1777.78 28
1777.88 24
1777.98 23
1778.07 25
1778.17 30
1778.27 38
1778.36 48
1778.46 57
1778.56 65
1778.65 72
1778.75 76
1778.85 79
1778.94 80
1779.04 82
1779.14 82
1779.23 83
1779.33 82
1779.43 79
1779.52 75
1779.62 69
1779.72 62
1779.82 55
1779.91 49
1780.01 45
1780.11 43
1780.20 44
1780.30 47
1780.40 50
1780.49 55
1780.59 59
1780.69 62
1780.78 65
1780.88 66
1780.98 66
1781.07 66
1781.17 66
1781.27 67
1781.36 69
1781.46 72
1781.56 75
1781.65 79
1781.75 82
1781.85 83
1781.94 82
1782.04 79
1782.14 73
1782.24 66
1782.33 58
1782.43 51
1782.53 45
1782.62 41
1782.72 39
1782.82 40
1782.91 43
1783.01 46
1783.11 50
1783.20 55
1783.30 60
1783.40 66
1783.49 72
1783.59 79
1783.69 86
1783.78 93
1783.88 99
1783.98 103
1784.08 103
1784.17 101
1784.27 96
1784.37 89
1784.46 82
1784.56 76
1784.66 72
1784.75 70
1784.85 70
1784.95 71
1785.04 71
1785.14 69
1785.24 65
1785.33 59
1785.43 52
1785.53 46
1785.63 41
1785.72 38
1785.82 39
1785.92 42
1786.01 47
1786.11 54
1786.21 61
1786.30 67
1786.40 71
1786.50 73
1786.59 72
1786.69 70
1786.79 66
1786.89 62
1786.98 58
1787.08 56
1787.18 56
1787.27 57
1787.37 59
1787.47 62
1787.56 64
1787.66 64
1787.76 62
1787.86 58
1787.95 52
1788.05 46
1788.15 41
1788.24 37
1788.34 34
1788.44 33
1788.53 32
1788.63 30
1788.73 26
1788.83 22
1788.92 15
1789.02 9
1789.12 2
1789.21 0
1789.31 0
1789.41 0
1789.50 0
1789.60 0
1789.70 0
1789.80 0
1789.89 0
1789.99 1
1790.09 7
1790.18 15
1790.28 25
1790.38 35
1790.47 46
1790.57 56
1790.67 66
1790.77 74
1790.86 79
1790.96 82
1791.06 82
1791.15 80
1791.25 77
1791.35 73
1791.45 70
1791.54 68
1791.64 66
1791.74 65
1791.83 64
1791.93 64
1792.03 65
1792.13 68
1792.22 74
1792.32 81
1792.42 90
1792.51 99
1792.61 106
1792.71 109
1792.80 107
1792.90 100
1793.00 88
1793.10 72
1793.19 55
1793.29 39
1793.39 24
1793.48 14
1793.58 7
1793.68 5
1793.78 6
1793.87 9
1793.97 14
1794.07 19
1794.16 24
1794.26 29
1794.36 34
1794.46 38
1794.55 42
1794.65 45
1794.75 48
1794.84 50
1794.94 50
1795.04 50
1795.14 49
1795.23 47
1795.33 46
1795.43 45
1795.52 44
1795.62 45
1795.72 47
1795.82 49
1795.91 52
1796.01 55
1796.11 58
1796.21 60
1796.30 63
1796.40 65
1796.50 67
1796.59 68
1796.69 69
1796.79 69
1796.89 69
1796.98 68
1797.08 66
1797.18 64
1797.27 63
1797.37 63
1797.47 67
1797.57 74
1797.66 85
1797.76 97
1797.86 110
1797.96 121
1798.05 128
1798.15 130
1798.25 127
1798.34 120
1798.44 110
1798.54 100
1798.64 90
1798.73 81
1798.83 73
1798.93 64
1799.03 54
1799.12 43
1799.22 32
1799.32 22
1799.41 14
1799.51 10
1799.61 10
1799.71 15
1799.80 22
1799.90 30
1800.00 37
1800.10 43
1800.19 47
1800.29 49
1800.39 48
1800.48 46
1800.58 42
1800.68 37
1800.78 31
1800.87 25
1800.97 21
1801.07 18
1801.17 18
1801.26 21
1801.36 25
1801.46 30
1801.56 34
1801.65 37
1801.75 38
1801.85 38
1801.95 38
1802.04 39
1802.14 40
1802.24 43
1802.33 47
1802.43 51
1802.53 54
1802.63 58
1802.72 61
1802.82 66
1802.92 71
1803.02 78
1803.11 85
1803.21 92
1803.31 96
1803.41 98
1803.50 97
1803.60 94
1803.70 89
1803.80 84
1803.89 81
1803.99 78
1804.09 77
1804.19 76
1804.28 73
1804.38 70
1804.48 64
1804.57 58
1804.67 51
1804.77 46
1804.87 41
1804.96 38
1805.06 34
1805.16 31
1805.26 28
1805.35 26
1805.45 26
1805.55 30
1805.65 38
1805.74 51
1805.84 66
1805.94 81
1806.04 96
1806.13 107
1806.23 114
1806.33 117
1806.43 118
1806.52 117
1806.62 115
1806.72 114
1806.82 112
1806.91 110
1807.01 107
1807.11 103
1807.21 97
1807.30 90
1807.40 82
1807.50 73
1807.60 63
1807.69 52
1807.79 41
1807.89 30
1807.99 20
1808.08 10
1808.18 2
1808.28 0
1808.38 0
1808.47 0
1808.57 0
1808.67 0
1808.77 9
1808.86 19
1808.96 28
1809.06 35
1809.16 38
1809.25 36
1809.35 30
1809.45 21
1809.55 12
1809.64 3
1809.74 0
1809.84 0
1809.94 0
1810.04 0
1810.13 0
1810.23 0
1810.33 0
1810.43 0
1810.52 0
1810.62 6
1810.72 13
1810.82 20
1810.91 27
1811.01 33
1811.11 39
1811.21 44
1811.30 49
1811.40 54
1811.50 58
1811.60 61
1811.69 62
1811.79 60
1811.89 56
1811.99 50
1812.08 42
1812.18 32
1812.28 21
1812.38 10
1812.48 0
1812.57 0
1812.67 0
1812.77 0
1812.87 0
1812.96 0
1813.06 0
1813.16 0
1813.26 17
1813.35 36
1813.45 54
1813.55 71
1813.65 84
1813.75 94
1813.84 101
1813.94 105
1814.04 106
1814.14 106
1814.23 103
1814.33 100
1814.43 97
1814.53 95
1814.62 95
1814.72 96
1814.82 99
1814.92 104
1815.02 108
1815.11 113
1815.21 115
1815.31 116
1815.41 115
1815.50 111
1815.60 105
1815.70 97
1815.80 88
1815.89 77
1815.99 66
1816.09 55
1816.19 47
1816.29 41
1816.38 38
1816.48 37
1816.58 38
1816.68 40
1816.77 41
1816.87 41
1816.97 41
1817.07 40
1817.17 41
1817.26 43
1817.36 47
1817.46 51
1817.56 56
1817.65 59
1817.75 61
1817.85 61
1817.95 59
1818.05 58
1818.14 58
1818.24 59
1818.34 61
1818.44 63
1818.53 64
1818.63 62
1818.73 57
1818.83 51
1818.93 45
1819.02 42
1819.12 43
1819.22 50
1819.32 61
1819.41 76
1819.51 92
1819.61 106
1819.71 115
1819.81 118
1819.90 116
1820.00 109
1820.10 100
1820.20 90
1820.30 82
1820.39 77
1820.49 75
1820.59 77
1820.69 81
1820.78 87
1820.88 92
1820.98 97
1821.08 100
1821.18 101
1821.27 99
1821.37 96
1821.47 92
1821.57 88
1821.67 85
1821.76 83
1821.86 81
1821.96 79
1822.06 77
1822.16 75
1822.25 73
1822.35 73
1822.45 74
1822.55 76
1822.64 80
1822.74 83
1822.84 87
1822.94 89
1823.04 90
1823.13 91
1823.23 92
1823.33 93
1823.43 94
1823.53 95
1823.62 97
1823.72 98
1823.82 99
1823.92 101
1824.02 103
1824.11 105
1824.21 108
1824.31 111
1824.41 114
1824.51 115
1824.60 116
1824.70 115
1824.80 114
1824.90 112
1825.00 110
1825.09 107
1825.19 103
1825.29 99
1825.39 94
1825.49 89
1825.58 84
1825.68 79
1825.78 76
1825.88 75
1825.98 77
1826.07 82
1826.17 89
1826.27 98
1826.37 107
1826.47 114
1826.56 118
1826.66 121
1826.76 122
1826.86 124
1826.96 127
1827.05 132
1827.15 137
1827.25 143
1827.35 146
1827.45 145
1827.54 141
1827.64 133
1827.74 123
1827.84 112
1827.94 100
1828.03 89
1828.13 77
1828.23 66
1828.33 54
1828.43 44
1828.52 35
1828.62 30
1828.72 28
1828.82 29
1828.92 32
1829.01 36
1829.11 41
1829.21 44
1829.31 47
1829.41 48
1829.51 50
1829.60 53
1829.70 56
1829.80 59
1829.90 62
1830.00 62
1830.09 60
1830.19 54
1830.29 46
1830.39 36
1830.49 25
1830.58 14
1830.68 4
1830.78 0
1830.88 0
1830.98 0
1831.08 0
1831.17 0
1831.27 0
1831.37 0
1831.47 0
1831.57 1
1831.66 8
1831.76 15
1831.86 23
1831.96 33
1832.06 42
1832.16 51
1832.25 60
1832.35 67
1832.45 72
1832.55 74
1832.65 74
1832.74 73
1832.84 70
1832.94 67
1833.04 63
1833.14 58
1833.24 54
1833.33 49
1833.43 44
1833.53 38
1833.63 33
1833.73 28
1833.82 24
1833.92 22
1834.02 22
1834.12 24
1834.22 30
1834.32 38
1834.41 48
1834.51 58
1834.61 68
1834.71 78
1834.81 86
1834.91 93
1835.00 97
1835.10 101
1835.20 103
1835.30 104
1835.40 104
1835.49 102
1835.59 99
1835.69 95
1835.79 91
1835.89 87
1835.99 83
1836.08 80
1836.18 77
1836.28 73
1836.38 68
1836.48 60
1836.58 50
1836.67 39
1836.77 26
1836.87 15
1836.97 6
1837.07 2
1837.17 1
1837.26 5
1837.36 13
1837.46 23
1837.56 33
1837.66 43
1837.76 51
1837.85 56
1837.95 59
1838.05 59
1838.15 57
1838.25 52
1838.35 47
1838.44 42
1838.54 38
1838.64 36
1838.74 38
1838.84 44
1838.94 53
1839.03 62
1839.13 70
1839.23 74
1839.33 75
1839.43 73
1839.53 68
1839.62 64
1839.72 63
1839.82 65
1839.92 70
1840.02 77
1840.12 84
1840.21 88
1840.31 89
1840.41 88
1840.51 84
1840.61 81
1840.71 78
1840.80 79
1840.90 82
1841.00 88
1841.10 94
1841.20 99
1841.30 102
1841.40 101
1841.49 97
1841.59 91
1841.69 83
1841.79 75
1841.89 69
1841.99 64
1842.08 60
1842.18 58
1842.28 57
1842.38 56
1842.48 54
1842.58 52
1842.67 50
1842.77 48
1842.87 48
1842.97 50
1843.07 54
1843.17 60
1843.27 66
1843.36 73
1843.46 79
1843.56 84
1843.66 87
1843.76 88
1843.86 87
1843.95 85
1844.05 81
1844.15 75
1844.25 69
1844.35 62
1844.45 55
1844.55 47
1844.64 38
1844.74 29
1844.84 20
1844.94 11
1845.04 4
1845.14 0
1845.24 0
1845.33 0
1845.43 0
1845.53 0
1845.63 0
1845.73 0
1845.83 0
1845.93 0
1846.02 5
1846.12 12
1846.22 21
1846.32 31
1846.42 42
1846.52 53
1846.62 65
1846.71 77
1846.81 88
1846.91 97
1847.01 103
1847.11 106
1847.21 106
1847.31 103
1847.40 96
1847.50 87
1847.60 76
1847.70 66
1847.80 57
1847.90 50
1848.00 45
1848.09 42
1848.19 41
1848.29 41
1848.39 40
1848.49 39
1848.59 38
1848.69 38
1848.78 40
1848.88 44
1848.98 50
1849.08 55
1849.18 59
1849.28 61
1849.38 60
1849.47 57
1849.57 53
1849.67 50
1849.77 51
1849.87 56
1849.97 65
1850.07 74
1850.17 81
1850.26 85
1850.36 83
1850.46 74
1850.56 61
1850.66 45
1850.76 29
1850.86 15
1850.95 7
1851.05 4
1851.15 9
1851.25 19
1851.35 34
1851.45 51
1851.55 68
1851.65 81
1851.74 91
1851.84 97
1851.94 98
1852.04 97
1852.14 94
1852.24 92
1852.34 88
1852.43 84
1852.53 78
1852.63 72
1852.73 64
1852.83 56
1852.93 49
1853.03 45
1853.13 46
1853.22 50
1853.32 58
1853.42 69
1853.52 81
1853.62 92
1853.72 102
1853.82 109
1853.92 112
1854.01 113
1854.11 110
1854.21 105
1854.31 98
1854.41 90
1854.51 81
1854.61 72
1854.71 64
1854.80 55
1854.90 48
1855.00 40
1855.10 34
1855.20 30
1855.30 26
1855.40 24
1855.50 24
1855.60 25
1855.69 28
1855.79 31
1855.89 36
1855.99 41
1856.09 45
1856.19 50
1856.29 52
1856.39 53
1856.48 52
1856.58 48
1856.68 43
1856.78 36
1856.88 29
1856.98 22
1857.08 16
1857.18 11
1857.28 9
1857.37 10
1857.47 13
1857.57 18
1857.67 26
1857.77 33
1857.87 41
1857.97 48
1858.07 53
1858.16 57
1858.26 60
1858.36 62
1858.46 64
1858.56 66
1858.66 68
1858.76 69
1858.86 71
1858.96 73
1859.05 77
1859.15 83
1859.25 91
1859.35 100
1859.45 110
1859.55 118
1859.65 123
1859.75 123
1859.85 119
1859.94 111
1860.04 101
1860.14 90
1860.24 80
1860.34 72
1860.44 66
1860.54 62
1860.64 59
1860.74 56
1860.84 53
1860.93 51
1861.03 48
1861.13 46
1861.23 45
1861.33 45
1861.43 47
1861.53 50
1861.63 53
1861.73 58
1861.82 63
1861.92 68
1862.02 73
1862.12 75
1862.22 75
1862.32 73
1862.42 69
1862.52 64
1862.62 59
1862.72 55
1862.81 53
1862.91 53
1863.01 56
1863.11 60
1863.21 65
1863.31 71
1863.41 77
1863.51 82
1863.61 86
1863.71 90
1863.80 93
1863.90 95
1864.00 99
1864.10 103
1864.20 108
1864.30 113
1864.40 119
1864.50 123
1864.60 125
1864.70 123
1864.79 118
1864.89 110
1864.99 99
1865.09 87
1865.19 75
1865.29 64
1865.39 55
1865.49 47
1865.59 41
1865.69 36
1865.79 33
1865.88 30
1865.98 27
1866.08 25
1866.18 23
1866.28 23
1866.38 24
1866.48 27
1866.58 31
1866.68 35
1866.78 41
1866.88 46
1866.97 51
1867.07 57
1867.17 64
1867.27 72
1867.37 82
1867.47 91
1867.57 100
1867.67 107
1867.77 111
1867.87 112
1867.97 110
1868.06 106
1868.16 99
1868.26 92
1868.36 85
1868.46 78
1868.56 72
1868.66 68
1868.76 66
1868.86 67
1868.96 71
1869.06 78
1869.16 86
1869.25 96
1869.35 105
1869.45 113
1869.55 119
1869.65 123
1869.75 125
1869.85 127
1869.95 128
1870.05 130
1870.15 131
1870.25 132
1870.35 132
1870.44 129
1870.54 124
1870.64 116
1870.74 107
1870.84 97
1870.94 87
1871.04 78
1871.14 71
1871.24 66
1871.34 62
1871.44 58
1871.54 55
1871.64 51
1871.73 47
1871.83 45
1871.93 44
1872.03 46
1872.13 50
1872.23 55
1872.33 60
1872.43 63
1872.53 62
1872.63 57
1872.73 50
1872.83 41
1872.93 33
1873.02 26
1873.12 22
1873.22 19
1873.32 18
1873.42 18
1873.52 17
1873.62 16
1873.72 16
1873.82 16
1873.92 17
1874.02 19
1874.12 20
1874.22 22
1874.32 23
1874.41 23
1874.51 24
1874.61 26
1874.71 29
1874.81 34
1874.91 38
1875.01 41
1875.11 44
1875.21 44
1875.31 44
1875.41 42
1875.51 41
1875.61 41
1875.71 43
1875.80 46
1875.90 51
1876.00 55
1876.10 59
1876.20 62
1876.30 64
1876.40 64
1876.50 63
1876.60 61
1876.70 58
1876.80 55
1876.90 53
1877.00 54
1877.10 58
1877.20 64
1877.30 71
1877.39 76
1877.49 79
1877.59 78
1877.69 74
1877.79 66
1877.89 57
1877.99 48
1878.09 42
1878.19 38
1878.29 36
1878.39 36
1878.49 36
1878.59 37
1878.69 36
1878.79 36
1878.89 37
1878.99 39
1879.08 45
1879.18 55
1879.28 70
1879.38 88
1879.48 109
1879.58 130
1879.68 149
1879.78 164
1879.88 173
1879.98 177
1880.08 175
1880.18 171
1880.28 164
1880.38 158
1880.48 153
1880.58 151
1880.68 153
1880.78 156
1880.87 160
1880.97 164
1881.07 166
1881.17 166
1881.27 164
1881.37 159
1881.47 154
1881.57 147
1881.67 142
1881.77 138
1881.87 136
1881.97 136
1882.07 137
1882.17 140
1882.27 144
1882.37 147
1882.47 149
1882.57 148
1882.67 144
1882.76 137
1882.86 128
1882.96 117
1883.06 106
1883.16 95
1883.26 86
1883.36 78
1883.46 71
1883.56 66
1883.66 63
1883.76 62
1883.86 63
1883.96 66
1884.06 69
1884.16 73
1884.26 74
1884.36 73
1884.46 69
1884.56 62
1884.66 53
1884.76 45
1884.86 40
1884.96 39
1885.05 41
1885.15 46
1885.25 53
1885.35 60
1885.45 65
1885.55 69
1885.65 70
1885.75 70
1885.85 68
1885.95 66
1886.05 64
1886.15 62
1886.25 59
1886.35 56
1886.45 52
1886.55 48
1886.65 43
1886.75 39
1886.85 35
1886.95 33
1887.05 31
1887.15 30
1887.25 30
1887.35 29
1887.45 28
1887.54 26
1887.64 24
1887.74 22
1887.84 21
1887.94 22
1888.04 26
1888.14 33
1888.24 42
1888.34 52
1888.44 61
1888.54 68
1888.64 70
1888.74 69
1888.84 63
1888.94 53
1889.04 43
1889.14 34
1889.24 27
1889.34 23
1889.44 21
1889.54 22
1889.64 23
1889.74 23
1889.84 21
1889.94 18
1890.04 14
1890.14 10
1890.24 6
1890.34 2
1890.44 0
1890.54 0
1890.64 0
1890.73 0
1890.83 0
1890.93 0
1891.03 0
1891.13 0
1891.23 0
1891.33 9
1891.43 18
1891.53 27
1891.63 34
1891.73 38
1891.83 40
1891.93 40
1892.03 38
1892.13 35
1892.23 35
1892.33 37
1892.43 43
1892.53 52
1892.63 63
1892.73 74
1892.83 84
1892.93 92
1893.03 96
1893.13 99
1893.23 100
1893.33 102
1893.43 104
1893.53 108
1893.63 113
1893.73 118
1893.83 122
1893.93 126
1894.03 127
1894.13 128
1894.23 126
1894.33 124
1894.43 120
1894.53 117
1894.63 115
1894.73 114
1894.83 116
1894.93 122
1895.03 130
1895.13 140
1895.23 150
1895.33 159
1895.43 166
1895.53 169
1895.62 169
1895.72 165
1895.82 160
1895.92 152
1896.02 144
1896.12 136
1896.22 129
1896.32 124
1896.42 121
1896.52 123
1896.62 129
1896.72 139
1896.82 152
1896.92 166
1897.02 177
1897.12 186
1897.22 190
1897.32 190
1897.42 187
1897.52 183
1897.62 179
1897.72 176
1897.82 175
1897.92 176
1898.02 176
1898.12 175
1898.22 174
1898.32 171
1898.42 167
1898.52 163
1898.62 159
1898.72 156
1898.82 151
1898.92 146
1899.02 139
1899.12 130
1899.22 120
1899.32 112
1899.42 106
1899.52 103
1899.62 105
1899.72 111
1899.82 120
1899.92 129
1900.02 138
1900.12 145
1900.22 149
1900.32 149
1900.42 147
1900.52 142
1900.62 134
1900.72 125
1900.82 116
1900.92 107
1901.02 99
1901.12 93
1901.22 90
1901.32 88
1901.42 89
1901.52 91
1901.62 94
1901.72 96
1901.82 99
1901.92 102
1902.02 105
1902.12 109
1902.22 113
1902.32 117
1902.42 121
1902.52 124
1902.62 127
1902.72 129
1902.82 130
1902.92 130
1903.02 130
1903.12 129
1903.22 127
1903.32 124
1903.42 119
1903.52 112
1903.62 103
1903.72 92
1903.82 80
1903.92 67
1904.02 55
1904.12 43
1904.22 33
1904.32 25
1904.42 19
1904.52 15
1904.62 11
1904.72 8
1904.82 4
1904.92 1
1905.02 0
1905.12 0
1905.22 0
1905.32 0
1905.42 0
1905.52 0
1905.62 0
1905.72 0
1905.82 9
1905.92 19
1906.02 29
1906.12 39
1906.22 47
1906.32 54
1906.43 59
1906.53 63
1906.63 65
1906.73 68
1906.83 71
1906.93 76
1907.03 81
1907.13 88
1907.23 95
1907.33 103
1907.43 109
1907.53 114
1907.63 117
1907.73 118
1907.83 117
1907.93 113
1908.03 108
1908.13 101
1908.23 94
1908.33 87
1908.43 83
1908.53 81
1908.63 82
1908.73 85
1908.83 90
1908.93 94
1909.03 96
1909.13 95
1909.23 90
1909.33 83
1909.43 73
1909.53 63
1909.63 53
1909.73 46
1909.83 41
1909.93 39
1910.03 40
1910.13 44
1910.23 51
1910.33 61
1910.43 72
1910.53 83
1910.63 95
1910.73 105
1910.83 112
1910.93 116
1911.03 117
1911.13 116
1911.24 113
1911.34 112
1911.44 110
1911.54 110
1911.64 110
1911.74 109
1911.84 107
1911.94 104
1912.04 99
1912.14 95
1912.24 92
1912.34 91
1912.44 92
1912.54 94
1912.64 98
1912.74 102
1912.84 106
1912.94 110
1913.04 113
1913.14 116
1913.24 119
1913.34 120
1913.44 121
1913.54 120
1913.64 119
1913.74 118
1913.84 119
1913.94 122
1914.04 126
1914.14 132
1914.24 138
1914.34 143
1914.45 147
1914.55 150
1914.65 151
1914.75 152
1914.85 153
1914.95 154
1915.05 153
1915.15 149
1915.25 144
1915.35 136
1915.45 128
1915.55 122
1915.65 119
1915.75 123
1915.85 134
1915.95 151
1916.05 173
1916.15 196
1916.25 218
1916.35 238
1916.45 253
1916.55 263
1916.65 270
1916.75 277
1916.85 284
1916.95 295
1917.06 308
1917.16 323
1917.26 340
1917.36 355
1917.46 368
1917.56 376
1917.66 380
1917.76 381
1917.86 378
1917.96 373
1918.06 367
1918.16 362
1918.26 359
1918.36 358
1918.46 358
1918.56 359
1918.66 361
1918.76 363
1918.86 363
1918.96 362
1919.06 361
1919.16 358
1919.27 356
1919.37 354
1919.47 353
1919.57 352
1919.67 351
1919.77 351
1919.87 350
1919.97 348
1920.07 346
1920.17 343
1920.27 341
1920.37 338
1920.47 334
1920.57 328
1920.67 320
1920.77 311
1920.87 299
1920.97 287
1921.07 275
1921.17 264
1921.28 254
1921.38 246
1921.48 241
1921.58 237
1921.68 234
1921.78 232
1921.88 229
1921.98 225
1922.08 220
1922.18 213
1922.28 204
1922.38 194
1922.48 184
1922.58 173
1922.68 164
1922.78 155
1922.88 147
1922.98 140
1923.09 135
1923.19 132
1923.29 131
1923.39 133
1923.49 135
1923.59 137
1923.69 138
1923.79 137
1923.89 132
1923.99 124
1924.09 115
1924.19 106
1924.29 99
1924.39 95
1924.49 93
1924.59 93
1924.69 94
1924.80 94
1924.90 92
1925.00 89
1925.10 84
1925.20 80
1925.30 77
1925.40 77
1925.50 78
1925.60 82
1925.70 87
1925.80 93
1925.90 99
1926.00 105
1926.10 111
1926.20 117
1926.31 124
1926.41 132
1926.51 141
1926.61 152
1926.71 163
1926.81 175
1926.91 187
1927.01 197
1927.11 204
1927.21 206
1927.31 203
1927.41 195
1927.51 183
1927.61 169
1927.71 156
1927.82 145
1927.92 139
1928.02 138
1928.12 142
1928.22 149
1928.32 158
1928.42 166
1928.52 172
1928.62 173
1928.72 171
1928.82 165
1928.92 157
1929.02 148
1929.12 140
1929.23 132
1929.33 127
1929.43 124
1929.53 123
1929.63 124
1929.73 126
1929.83 129
1929.93 133
1930.03 135
1930.13 137
1930.23 137
1930.33 136
1930.43 135
1930.54 134
1930.64 134
1930.74 134
1930.84 135
1930.94 137
1931.04 140
1931.14 142
1931.24 144
1931.34 145
1931.44 144
1931.54 141
1931.64 137
1931.74 133
1931.85 130
1931.95 129
1932.05 130
1932.15 133
1932.25 139
1932.35 146
1932.45 152
1932.55 156
1932.65 157
1932.75 156
1932.85 151
1932.95 144
1933.06 135
1933.16 124
1933.26 113
1933.36 104
1933.46 96
1933.56 90
1933.66 88
1933.76 88
1933.86 90
1933.96 92
1934.06 94
1934.17 93
1934.27 91
1934.37 87
1934.47 83
1934.57 80
1934.67 79
1934.77 80
1934.87 85
1934.97 93
1935.07 102
1935.17 110
1935.27 118
1935.38 122
1935.48 122
1935.58 119
1935.68 111
1935.78 101
1935.88 90
1935.98 80
1936.08 72
1936.18 67
1936.28 64
1936.38 65
1936.49 67
1936.59 69
1936.69 72
1936.79 74
1936.89 75
1936.99 75
1937.09 73
1937.19 70
1937.29 67
1937.39 64
1937.50 61
1937.60 59
1937.70 58
1937.80 57
1937.90 56
1938.00 53
1938.10 47
1938.20 39
1938.30 28
1938.40 16
1938.50 4
1938.61 0
1938.71 0
1938.81 0
1938.91 0
1939.01 0
1939.11 0
1939.21 0
1939.31 4
1939.41 7
1939.51 8
1939.62 9
1939.72 9
1939.82 11
1939.92 13
1940.02 18
1940.12 24
1940.22 32
1940.32 42
1940.42 53
1940.53 64
1940.63 74
1940.73 84
1940.83 92
1940.93 99
1941.03 104
1941.13 108
1941.23 111
1941.33 112
1941.43 113
1941.54 113
1941.64 112
1941.74 111
1941.84 110
1941.94 110
1942.04 110
1942.14 112
1942.24 113
1942.34 114
1942.45 116
1942.55 117
1942.65 119
1942.75 120
1942.85 122
1942.95 124
1943.05 125
1943.15 125
1943.25 124
1943.36 123
1943.46 121
1943.56 121
1943.66 122
1943.76 127
1943.86 134
1943.96 142
1944.06 150
1944.16 156
1944.27 159
1944.37 157
1944.47 151
1944.57 142
1944.67 130
1944.77 117
1944.87 106
1944.97 96
1945.07 89
1945.18 84
1945.28 81
1945.38 80
1945.48 81
1945.58 84
1945.68 88
1945.78 95
1945.88 103
1945.98 111
1946.09 119
1946.19 124
1946.29 126
1946.39 125
1946.49 120
1946.59 112
1946.69 104
1946.79 95
1946.90 88
1947.00 83
1947.10 81
1947.20 80
1947.30 79
1947.40 78
1947.50 75
1947.60 68
1947.71 59
1947.81 49
1947.91 38
1948.01 29
1948.11 24
1948.21 22
1948.31 25
1948.41 29
1948.52 35
1948.62 39
1948.72 41
1948.82 40
1948.92 37
1949.02 34
1949.12 32
1949.22 31
1949.33 32
1949.43 34
1949.53 37
1949.63 39
1949.73 40
1949.83 39
1949.93 37
1950.03 36
1950.14 36
1950.24 40
1950.34 48
1950.44 59
1950.54 72
1950.64 85
1950.74 98
1950.84 109
1950.95 118
1951.05 125
1951.15 130
1951.25 132
1951.35 132
1951.45 128
1951.55 120
1951.65 108
1951.76 94
1951.86 79
1951.96 66
1952.06 57
1952.16 50
1952.26 47
1952.36 45
1952.47 45
1952.57 44
1952.67 44
1952.77 45
1952.87 48
1952.97 54
1953.07 64
1953.18 76
1953.28 89
1953.38 103
1953.48 115
1953.58 126
1953.68 133
1953.78 139
1953.88 142
1953.99 143
1954.09 143
1954.19 142
1954.29 139
1954.39 134
1954.49 128
1954.59 121
1954.70 112
1954.80 101
1954.90 91
1955.00 80
1955.10 70
1955.20 63
1955.30 57
1955.41 54
1955.51 53
1955.61 53
1955.71 55
1955.81 58
1955.91 62
1956.01 67
1956.12 74
1956.22 82
1956.32 90
1956.42 99
1956.52 107
1956.62 115
1956.72 121
1956.83 126
1956.93 129
1957.03 132
1957.13 134
1957.23 136
1957.33 138
1957.43 140
1957.54 143
1957.64 145
1957.74 149
1957.84 154
1957.94 160
1958.04 167
1958.15 175
1958.25 183
1958.35 188
1958.45 191
1958.55 190
1958.65 185
1958.75 177
1958.86 167
1958.96 157
1959.06 147
1959.16 139
1959.26 134
1959.36 130
1959.46 127
1959.57 125
1959.67 123
1959.77 122
1959.87 120
1959.97 118
1960.07 116
1960.18 114
1960.28 112
1960.38 109
1960.48 105
1960.58 100
1960.68 94
1960.78 87
1960.89 78
1960.99 69
1961.09 60
1961.19 51
1961.29 43
1961.39 36
1961.50 31
1961.60 27
1961.70 24
1961.80 22
1961.90 21
1962.00 21
1962.11 21
1962.21 22
1962.31 23
1962.41 25
1962.51 26
1962.61 26
1962.71 23
1962.82 19
1962.92 13
1963.02 6
1963.12 0
1963.22 0
1963.32 0
1963.43 0
1963.53 0
1963.63 0
1963.73 0
1963.83 0
1963.93 3
1964.04 6
1964.14 9
1964.24 11
1964.34 12
1964.44 13
1964.54 16
1964.65 22
1964.75 30
1964.85 41
1964.95 52
1965.05 65
1965.15 76
1965.26 85
1965.36 91
1965.46 95
1965.56 97
1965.66 98
1965.76 97
1965.87 95
1965.97 92
1966.07 87
1966.17 81
1966.27 72
1966.37 63
1966.48 55
1966.58 48
1966.68 43
1966.78 41
1966.88 41
1966.98 42
1967.09 45
1967.19 48
1967.29 52
1967.39 55
1967.49 59
1967.60 63
1967.70 68
1967.80 74
1967.90 80
1968.00 85
1968.10 89
1968.21 91
1968.31 90
1968.41 86
1968.51 82
1968.61 77
1968.71 74
1968.82 74
1968.92 76
1969.02 82
1969.12 89
1969.22 97
1969.33 103
1969.43 106
1969.53 107
1969.63 104
1969.73 101
1969.83 97
1969.94 94
1970.04 93
1970.14 93
1970.24 94
1970.34 95
1970.44 96
1970.55 96
1970.65 94
1970.75 91
1970.85 87
1970.95 83
1971.06 79
1971.16 75
1971.26 72
1971.36 68
1971.46 65
1971.57 62
1971.67 59
1971.77 58
1971.87 59
1971.97 62
1972.07 68
1972.18 76
1972.28 85
1972.38 91
1972.48 94
1972.58 93
1972.69 88
1972.79 80
1972.89 70
1972.99 61
1973.09 55
1973.19 50
1973.30 48
1973.40 48
1973.50 47
1973.60 47
1973.70 47
1973.81 48
1973.91 51
1974.01 57
1974.11 65
1974.21 75
1974.32 85
1974.42 92
1974.52 95
1974.62 92
1974.72 85
1974.83 74
1974.93 61
1975.03 51
1975.13 44
1975.23 43
1975.33 47
1975.44 54
1975.54 62
1975.64 70
1975.74 74
1975.84 75
1975.95 73
1976.05 68
1976.15 62
1976.25 57
1976.35 55
1976.46 55
1976.56 59
1976.66 64
1976.76 71
1976.86 79
1976.97 86
1977.07 94
1977.17 102
1977.27 108
1977.37 114
1977.48 118
1977.58 119
1977.68 118
1977.78 114
1977.88 109
1977.99 104
1978.09 102
1978.19 103
1978.29 108
1978.39 115
1978.50 123
1978.60 129
1978.70 132
1978.80 131
1978.90 125
1979.01 116
1979.11 104
1979.21 93
1979.31 84
1979.41 77
1979.52 73
1979.62 71
1979.72 69
1979.82 67
1979.92 64
1980.03 59
1980.13 53
1980.23 47
1980.33 41
1980.44 37
1980.54 36
1980.64 38
1980.74 43
1980.84 49
1980.95 57
1981.05 63
1981.15 67
1981.25 67
1981.35 65
1981.46 59
1981.56 51
1981.66 42
1981.76 34
1981.86 27
1981.97 21
1982.07 16
1982.17 12
1982.27 8
1982.37 4
1982.48 1
1982.58 0
1982.68 0
1982.78 0
1982.89 0
1982.99 0
1983.09 0
1983.19 2
1983.29 6
1983.40 11
1983.50 16
1983.60 21
1983.70 26
1983.80 30
1983.91 33
1984.01 33
1984.11 31
1984.21 26
1984.32 20
1984.42 12
1984.52 6
1984.62 0
1984.72 0
1984.83 0
1984.93 0
1985.03 0
1985.13 0
1985.24 0
1985.34 0
1985.44 0
1985.54 1
1985.64 10
1985.75 20
1985.85 31
1985.95 40
1986.05 47
1986.16 52
1986.26 53
1986.36 52
1986.46 48
1986.56 42
1986.67 37
1986.77 31
1986.87 28
1986.97 26
1987.08 28
1987.18 32
1987.28 39
1987.38 47
1987.48 56
1987.59 63
1987.69 68
1987.79 70
1987.89 69
1988.00 64
1988.10 57
1988.20 49
1988.30 40
1988.40 31
1988.51 22
1988.61 15
1988.71 10
1988.81 6
1988.92 5
1989.02 8
1989.12 14
1989.22 24
1989.33 36
1989.43 49
1989.53 63
1989.63 74
1989.73 82
1989.84 86
1989.94 88
1990.04 88
1990.14 88
1990.25 89
1990.35 94
1990.45 103
1990.55 115
1990.66 128
1990.76 140
1990.86 150
1990.96 155
1991.06 156
1991.17 151
1991.27 143
1991.37 133
1991.47 123
1991.58 114
1991.68 107
1991.78 101
1991.88 95
1991.99 91
1992.09 86
1992.19 82
1992.29 78
1992.40 74
1992.50 71
1992.60 69
1992.70 69
1992.80 70
1992.91 71
1993.01 72
1993.11 73
1993.21 74
1993.32 74
1993.42 74
1993.52 74
1993.62 74
1993.73 75
1993.83 76
1993.93 78
1994.03 79
1994.14 78
1994.24 77
1994.34 73
1994.44 67
1994.55 60
1994.65 51
1994.75 42
1994.85 32
1994.96 23
1995.06 15
1995.16 8
1995.26 4
1995.37 2
1995.47 3
1995.57 7
1995.67 13
1995.78 21
1995.88 31
1995.98 41
1996.08 50
1996.18 60
1996.29 68
1996.39 75
1996.49 82
1996.59 87
1996.70 91
1996.80 94
1996.90 96
1997.00 95
1997.11 93
1997.21 87
1997.31 79
1997.41 70
1997.52 60
1997.62 51
1997.72 45
1997.82 41
1997.93 41
1998.03 43
1998.13 47
1998.23 51
1998.34 56
1998.44 62
1998.54 67
1998.65 72
1998.75 77
1998.85 81
1998.95 82
1999.06 79
1999.16 73
1999.26 64
1999.36 55
1999.47 46
1999.57 40
1999.67 38
1999.77 39
1999.88 43
1999.98 48
2000.08 53
2000.18 57
2000.29 59
2000.39 62
2000.49 63
2000.59 65
2000.70 66
2000.80 67
2000.90 66
2001.00 64
2001.11 59
2001.21 53
2001.31 45
2001.41 37
2001.52 31
2001.62 28
2001.72 29
2001.82 35
2001.93 46
2002.03 61
2002.13 76
2002.24 91
2002.34 103
2002.44 110
2002.54 112
2002.65 109
2002.75 101
2002.85 91
2002.95 79
2003.06 68
2003.16 59
2003.26 52
2003.36 48
2003.47 48
2003.57 50
2003.67 55
2003.78 61
2003.88 66
2003.98 70
2004.08 72
2004.19 71
2004.29 69
2004.39 66
2004.49 64
2004.60 63
2004.70 64
2004.80 66
2004.90 70
2005.01 74
2005.11 79
2005.21 84
2005.32 88
2005.42 92
2005.52 94
2005.62 96
2005.73 96
2005.83 94
2005.93 90
2006.03 84
2006.14 77
2006.24 67
2006.34 57
2006.45 45
2006.55 34
2006.65 24
2006.75 16
2006.86 10
2006.96 6
2007.06 3
2007.16 1
2007.27 0
2007.37 0
2007.47 0
2007.58 0
2007.68 0
2007.78 0
2007.88 0
2007.99 0
2008.09 1
2008.19 8
2008.30 16
2008.40 24
2008.50 33
2008.60 41
2008.71 50
2008.81 57
2008.91 64
2009.01 68
2009.12 70
2009.22 69
2009.32 64
2009.43 57
2009.53 48
2009.63 38
2009.73 30
2009.84 24
2009.94 20
2010.04 17
2010.15 15
2010.25 12
2010.35 8
2010.45 5
2010.56 4
2010.66 7
2010.76 16
2010.87 31
2010.97 50
2011.07 72
2011.17 92
2011.28 109
2011.38 120
2011.48 126
2011.59 126
2011.69 123
2011.79 118
2011.89 111
2012.00 104
2012.10 95
2012.20 85
2012.31 73
2012.41 59
2012.51 45
2012.61 32
2012.72 21
2012.82 13
2012.92 9
2013.03 9
2013.13 13
2013.23 20
2013.33 29
2013.44 39
2013.54 48
2013.64 57
2013.75 63
2013.85 67
2013.95 68
2014.06 68
2014.16 67
2014.26 67
2014.36 68
2014.47 71
2014.57 77
2014.67 84
2014.78 93
2014.88 103
2014.98 113
2015.08 124
2015.19 133
2015.29 141
2015.39 147
2015.50 150
2015.60 150
2015.70 148
2015.81 144
2015.91 138
2016.01 131
2016.11 123
2016.22 115
2016.32 106
2016.42 96
2016.53 85
2016.63 75
2016.73 66
2016.84 58
2016.94 52
2017.04 48
2017.14 45
2017.25 41
2017.35 37
2017.45 30
2017.56 22
2017.66 14
2017.76 5
2017.87 0
2017.97 0
2018.07 0
2018.17 0
2018.28 0
2018.38 4
2018.48 9
2018.59 13
2018.69 16
2018.79 16
2018.90 16
2019.00 13
2019.10 10
2019.21 6
2019.31 2
2019.41 0
2019.51 0
2019.62 0
2019.72 0
2019.82 0
2019.93 0
2020.03 0
2020.13 0
2020.24 7
2020.34 13
2020.44 19
2020.55 22
2020.65 24
2020.75 25
2020.85 25
2020.96 25
2021.06 27
2021.16 30
2021.27 34
2021.37 38
2021.47 42
2021.58 45
2021.68 47
2021.78 47
2021.89 47
2021.99 46
2022.09 46
2022.20 48
2022.30 51
2022.40 56
2022.50 62
2022.61 70
2022.71 78
2022.81 84
2022.92 90
2023.02 93
2023.12 94
2023.23 92
2023.33 87
2023.43 81
2023.54 73
2023.64 66
2023.74 59
2023.85 54
2023.95 50
2024.05 48
2024.16 47
2024.26 46
2024.36 47
2024.46 47
2024.57 49
2024.67 53
2024.77 58
2024.88 65
2024.98 74
2025.08 83
2025.19 91
2025.29 97
2025.39 101
2025.50 100
2025.60 96
2025.70 89
2025.81 81
2025.91 73
2026.01 67
2026.12 64
2026.22 63
2026.32 65
2026.43 69
2026.53 75
2026.63 82
2026.74 90
2026.84 99
2026.94 107
2027.05 113
2027.15 117
2027.25 117
2027.36 111
2027.46 101
2027.56 86
2027.67 69
2027.77 52
2027.87 38
2027.98 30
2028.08 29
2028.18 36
2028.28 48
2028.39 66
2028.49 85
2028.59 102
2028.70 115
2028.80 121
2028.90 121
2029.01 114
2029.11 102
2029.21 88
2029.32 73
2029.42 59
2029.52 49
2029.63 41
2029.73 37
2029.83 34
2029.94 33
2030.04 34
2030.14 34
2030.25 36
2030.35 38
2030.45 41
2030.56 43
2030.66 46
2030.76 47
2030.87 48
2030.97 48
2031.07 49
2031.18 52
2031.28 55
2031.38 60
2031.49 63
2031.59 66
2031.70 65
2031.80 62
2031.90 56
2032.01 50
2032.11 44
2032.21 41
2032.32 41
2032.42 44
2032.52 48
2032.63 52
2032.73 55
2032.83 57
2032.94 56
2033.04 54
2033.14 52
2033.25 49
2033.35 46
2033.45 42
2033.56 38
2033.66 34
2033.76 29
2033.87 25
2033.97 24
2034.07 25
2034.18 29
2034.28 36
2034.38 44
2034.49 52
2034.59 59
2034.69 65
2034.80 68
2034.90 70
2035.00 70
2035.11 69
2035.21 67
2035.32 63
2035.42 59
2035.52 54
2035.63 50
2035.73 46
2035.83 45
2035.94 46
2036.04 49
2036.14 54
2036.25 60
2036.35 65
2036.45 68
2036.56 69
2036.66 67
2036.76 63
2036.87 59
2036.97 56
2037.07 54
2037.18 55
2037.28 58
2037.39 61
2037.49 64
2037.59 65
2037.70 65
2037.80 62
2037.90 59
2038.01 57
2038.11 57
2038.21 59
2038.32 65
2038.42 72
2038.52 79
2038.63 86
2038.73 91
2038.83 93
2038.94 92
2039.04 90
2039.15 87
2039.25 84
2039.35 81
2039.46 79
2039.56 78
2039.66 78
2039.77 79
2039.87 82
2039.97 86
2040.08 92
2040.18 98
2040.28 103
2040.39 108
2040.49 112
2040.60 115
2040.70 119
2040.80 124
2040.91 133
2041.01 145
2041.11 163
2041.22 185
2041.32 211
2041.42 239
2041.53 269
2041.63 299
2041.74 328
2041.84 356
2041.94 382
2042.05 407
2042.15 429
2042.25 448
2042.36 464
2042.46 477
2042.56 487
2042.67 494
2042.77 498
2042.88 502
2042.98 504
2043.08 506
2043.19 507
2043.29 509
2043.39 512
2043.50 515
2043.60 518
2043.71 520
2043.81 520
2043.91 518
2044.02 512
2044.12 503
2044.22 490
2044.33 476
2044.43 459
2044.53 442
2044.64 425
2044.74 407
2044.85 389
2044.95 371
2045.05 353
2045.16 336
2045.26 319
2045.36 304
2045.47 292
2045.57 283
2045.68 276
2045.78 272
2045.88 270
2045.99 268
2046.09 267
2046.19 266
2046.30 265
2046.40 262
2046.51 259
2046.61 255
2046.71 251
2046.82 245
2046.92 238
2047.02 229
2047.13 218
2047.23 205
2047.34 190
2047.44 174
2047.54 157
2047.65 142
2047.75 128
2047.85 117
2047.96 109
2048.06 104
2048.17 102
2048.27 102
2048.37 103
2048.48 106
2048.58 109
2048.69 114
2048.79 118
2048.89 123
2049.00 127
2049.10 132
2049.20 135
2049.31 137
2049.41 137
2049.52 134
2049.62 128
2049.72 121
2049.83 112
2049.93 104
2050.03 97
2050.14 93
2050.24 93
2050.35 96
2050.45 103
2050.55 111
2050.66 120
2050.76 128
2050.87 134
2050.97 137
2051.07 137
2051.18 134
2051.28 130
2051.39 124
2051.49 117
2051.59 110
2051.70 103
2051.80 95
2051.90 88
2052.01 81
2052.11 74
2052.22 67
2052.32 62
2052.42 58
2052.53 55
2052.63 56
2052.74 58
2052.84 62
2052.94 67
2053.05 71
2053.15 74
2053.26 75
2053.36 74
2053.46 71
2053.57 68
2053.67 65
2053.78 63
2053.88 60
2053.98 56
2054.09 51
2054.19 45
2054.29 38
2054.40 31
2054.50 24
2054.61 20
2054.71 18
2054.81 19
2054.92 22
2055.02 26
2055.13 30
2055.23 34
2055.33 36
2055.44 37
2055.54 37
2055.65 38
2055.75 38
2055.85 38
2055.96 37
2056.06 35
2056.17 30
2056.27 22
2056.37 12
2056.48 0
2056.58 0
2056.69 0
2056.79 0
2056.89 0
2057.00 0
2057.10 0
2057.21 0
2057.31 2
2057.41 9
2057.52 16
2057.62 22
2057.73 30
2057.83 38
2057.93 47
2058.04 57
2058.14 67
2058.25 76
2058.35 83
2058.46 88
2058.56 91
2058.66 94
2058.77 95
2058.87 97
2058.98 98
2059.08 100
2059.18 100
2059.29 99
2059.39 97
2059.50 94
2059.60 89
2059.70 84
2059.81 77
2059.91 71
2060.02 64
2060.12 58
2060.22 54
2060.33 50
2060.43 48
2060.54 47
2060.64 47
2060.75 46
2060.85 43
2060.95 39
2061.06 35
2061.16 32
2061.27 31
2061.37 35
2061.47 43
2061.58 57
2061.68 75
2061.79 96
2061.89 116
2061.99 135
2062.10 149
2062.20 160
2062.31 166
2062.41 170
2062.52 170
2062.62 170
2062.72 168
2062.83 165
2062.93 162
2063.04 158
2063.14 155
2063.24 154
2063.35 155
2063.45 158
2063.56 164
2063.66 170
2063.77 176
2063.87 180
2063.97 180
2064.08 176
2064.18 169
2064.29 159
2064.39 148
2064.49 137
2064.60 128
2064.70 123
2064.81 121
2064.91 124
2065.02 131
2065.12 142
2065.22 155
2065.33 170
2065.43 185
2065.54 198
2065.64 208
2065.75 214
2065.85 216
2065.95 215
2066.06 210
2066.16 202
2066.27 194
2066.37 186
2066.48 178
2066.58 173
2066.68 169
2066.79 167
2066.89 167
2067.00 169
2067.10 172
2067.21 176
2067.31 178
2067.41 177
2067.52 173
2067.62 165
2067.73 154
2067.83 140
2067.94 125
2068.04 111
2068.14 99
2068.25 92
2068.35 90
2068.46 92
2068.56 97
2068.67 105
2068.77 113
2068.87 119
2068.98 122
2069.08 123
2069.19 120
2069.29 116
2069.40 110
2069.50 105
2069.60 101
2069.71 99
2069.81 99
2069.92 101
2070.02 106
2070.13 111
2070.23 115
2070.34 118
2070.44 117
2070.54 112
2070.65 105
2070.75 95
2070.86 84
2070.96 74
2071.07 65
2071.17 58
2071.27 53
2071.38 48
2071.48 43
2071.59 37
2071.69 28
2071.80 18
2071.90 7
2072.01 0
2072.11 0
2072.21 0
2072.32 0
2072.42 0
2072.53 0
2072.63 1
2072.74 8
2072.84 13
2072.94 15
2073.05 14
2073.15 11
2073.26 7
2073.36 3
2073.47 0
2073.57 0
2073.68 0
2073.78 0
2073.88 1
2073.99 6
2074.09 14
2074.20 23
2074.30 34
2074.41 46
2074.51 56
2074.62 64
2074.72 67
2074.82 66
2074.93 60
2075.03 52
2075.14 43
2075.24 34
2075.35 29
2075.45 26
2075.56 26
2075.66 28
2075.77 30
2075.87 31
2075.97 31
2076.08 30
2076.18 29
2076.29 29
2076.39 30
2076.50 30
2076.60 31
2076.71 30
2076.81 28
2076.91 24
2077.02 19
2077.12 14
2077.23 10
2077.33 8
2077.44 8
2077.54 10
2077.65 13
2077.75 17
2077.86 22
2077.96 26
2078.06 29
2078.17 29
2078.27 27
2078.38 23
2078.48 17
2078.59 13
2078.69 10
2078.80 10
2078.90 13
2079.01 19
2079.11 27
2079.22 34
2079.32 39
2079.42 42
2079.53 43
2079.63 43
2079.74 41
2079.84 40
2079.95 39
2080.05 40
2080.16 42
2080.26 45
2080.37 49
2080.47 53
2080.57 57
2080.68 61
2080.78 64
2080.89 68
2080.99 72
2081.10 75
2081.20 77
2081.31 78
2081.41 77
2081.52 75
2081.62 73
2081.73 71
2081.83 72
2081.94 76
2082.04 83
2082.14 92
2082.25 101
2082.35 111
2082.46 119
2082.56 125
2082.67 130
2082.77 134
2082.88 137
2082.98 139
2083.09 141
2083.19 142
2083.30 141
2083.40 139
2083.51 135
2083.61 129
2083.71 121
2083.82 112
2083.92 101
2084.03 90
2084.13 79
2084.24 70
2084.34 64
2084.45 60
2084.55 58
2084.66 56
2084.76 54
2084.87 51
2084.97 47
2085.08 43
2085.18 38
2085.29 35
2085.39 35
2085.49 37
2085.60 42
2085.70 48
2085.81 54
2085.91 60
2086.02 63
2086.12 63
2086.23 59
2086.33 51
2086.44 41
2086.54 30
2086.65 19
2086.75 9
2086.86 2
2086.96 0
2087.07 0
2087.17 3
2087.28 11
2087.38 21
2087.49 33
2087.59 45
2087.70 56
2087.80 63
2087.90 66
2088.01 66
2088.11 64
2088.22 61
2088.32 57
2088.43 54
2088.53 52
2088.64 51
2088.74 49
2088.85 47
2088.95 44
2089.06 41
2089.16 39
2089.27 37
2089.37 36
2089.48 35
2089.58 34
2089.69 32
2089.79 29
2089.90 26
2090.00 23
2090.11 20
2090.21 18
2090.32 17
2090.42 18
2090.53 20
2090.63 22
2090.74 23
2090.84 22
2090.95 19
2091.05 15
2091.15 9
2091.26 3
2091.36 0
2091.47 0
2091.57 0
2091.68 0
2091.78 0
2091.89 0
2091.99 0
2092.10 1
2092.20 2
2092.31 3
2092.41 3
2092.52 5
2092.62 9
2092.73 14
2092.83 20
2092.94 27
2093.04 33
2093.15 38
2093.25 39
2093.36 37
2093.46 32
2093.57 24
2093.67 15
2093.78 7
2093.88 2
2093.99 2
2094.09 9
2094.20 22
2094.30 39
2094.41 59
2094.51 79
2094.62 95
2094.72 107
2094.83 112
2094.93 111
2095.04 106
2095.14 99
2095.25 92
2095.35 86
2095.46 82
2095.56 82
2095.67 83
2095.77 87
2095.88 92
2095.98 98
2096.09 103
2096.19 107
2096.30 110
2096.40 110
2096.51 108
2096.61 103
2096.72 97
2096.82 89
2096.93 80
2097.03 72
2097.14 65
2097.24 60
2097.35 57
2097.45 57
2097.56 61
2097.66 70
2097.77 81
2097.87 95
2097.98 108
2098.08 119
2098.19 127
2098.29 131
2098.40 131
2098.50 129
2098.61 127
2098.71 125
2098.82 125
2098.92 126
2099.03 128
2099.13 130
2099.24 132
2099.34 135
2099.45 138
2099.55 143
2099.66 149
2099.76 155
2099.87 160
2099.97 162
2100.08 161
2100.18 155
2100.29 144
2100.39 131
2100.50 117
2100.60 102
2100.71 89
2100.82 79
2100.92 70
2101.03 63
2101.13 57
2101.24 53
2101.34 51
2101.45 51
2101.55 52
2101.66 55
2101.76 59
2101.87 64
2101.97 70
2102.08 76
2102.18 82
2102.29 86
2102.39 89
2102.50 90
2102.60 88
2102.71 83
2102.81 76
2102.92 68
2103.02 62
2103.13 58
2103.23 56
2103.34 57
2103.44 59
2103.55 61
2103.65 60
2103.76 56
2103.86 49
2103.97 39
2104.08 28
2104.18 17
2104.29 8
2104.39 1
2104.50 0
2104.60 0
2104.71 0
2104.81 0
2104.92 0
2105.02 0
2105.13 0
2105.23 0
2105.34 0
2105.44 6
2105.55 16
2105.65 28
2105.76 41
2105.86 54
2105.97 66
2106.07 77
2106.18 87
2106.29 94
2106.39 98
2106.50 99
2106.60 97
2106.71 91
2106.81 82
2106.92 73
2107.02 65
2107.13 59
2107.23 57
2107.34 59
2107.44 64
2107.55 71
2107.65 78
2107.76 84
2107.86 88
2107.97 91
2108.08 93
2108.18 94
2108.29 96
2108.39 97
2108.50 99
2108.60 101
2108.71 101
2108.81 100
2108.92 97
2109.02 92
2109.13 87
2109.23 81
2109.34 75
2109.44 71
2109.55 68
2109.66 66
2109.76 66
2109.87 68
2109.97 70
2110.08 74
2110.18 79
2110.29 83
2110.39 88
2110.50 92
2110.60 95
2110.71 95
2110.81 94
2110.92 90
2111.02 85
2111.13 79
2111.24 73
2111.34 68
2111.45 65
2111.55 65
2111.66 66
2111.76 69
2111.87 72
2111.97 74
2112.08 75
2112.18 76
2112.29 77
2112.39 79
2112.50 84
2112.61 91
2112.71 100
2112.82 109
2112.92 118
2113.03 126
2113.13 130
2113.24 132
2113.34 131
2113.45 127
2113.55 123
2113.66 118
2113.77 113
2113.87 109
2113.98 107
2114.08 107
2114.19 109
2114.29 113
2114.40 120
2114.50 127
2114.61 136
2114.71 146
2114.82 154
2114.93 161
2115.03 164
2115.14 164
2115.24 159
2115.35 150
2115.45 137
2115.56 123
2115.66 108
2115.77 95
2115.88 84
2115.98 77
2116.09 72
2116.19 71
2116.30 72
2116.40 74
2116.51 78
2116.61 83
2116.72 89
2116.82 96
2116.93 101
2117.04 105
2117.14 107
2117.25 107
2117.35 105
2117.46 101
2117.56 97
2117.67 95
2117.77 93
2117.88 94
2117.99 97
2118.09 102
2118.20 109
2118.30 115
2118.41 121
2118.51 126
2118.62 129
2118.72 130
2118.83 130
2118.94 128
2119.04 126
2119.15 123
2119.25 120
2119.36 117
2119.46 115
2119.57 114
2119.67 113
2119.78 113
2119.89 111
2119.99 108
2120.10 102
2120.20 91
2120.31 77
2120.41 60
2120.52 42
2120.63 26
2120.73 13
2120.84 4
2120.94 0
2121.05 0
2121.15 0
2121.26 0
2121.36 0
2121.47 0
2121.58 0
2121.68 0
2121.79 0
2121.89 0
2122.00 0
2122.10 7
2122.21 15
2122.32 24
2122.42 33
2122.53 43
2122.63 54
2122.74 66
2122.84 78
2122.95 88
2123.06 96
2123.16 102
2123.27 105
2123.37 106
2123.48 105
2123.58 105
2123.69 105
2123.80 105
2123.90 106
2124.01 106
2124.11 105
2124.22 103
2124.32 98
2124.43 91
2124.54 83
2124.64 75
2124.75 67
2124.85 60
2124.96 55
2125.06 52
2125.17 52
2125.28 53
2125.38 55
2125.49 58
2125.59 62
2125.70 65
2125.80 68
2125.91 70
2126.02 71
2126.12 73
2126.23 76
2126.33 81
2126.44 88
2126.54 98
2126.65 110
2126.76 123
2126.86 135
2126.97 146
2127.07 155
2127.18 162
2127.28 167
2127.39 172
2127.50 176
2127.60 181
2127.71 185
2127.81 190
2127.92 194
2128.03 197
2128.13 200
2128.24 201
2128.34 202
2128.45 200
2128.55 198
2128.66 195
2128.77 190
2128.87 183
2128.98 174
2129.08 163
2129.19 151
2129.29 138
2129.40 125
2129.51 111
2129.61 98
2129.72 86
2129.82 76
2129.93 68
2130.04 62
2130.14 61
2130.25 63
2130.35 69
2130.46 78
2130.57 88
2130.67 97
2130.78 105
2130.88 109
2130.99 110
2131.09 107
2131.20 101
2131.31 92
2131.41 82
2131.52 73
2131.62 65
2131.73 59
2131.84 57
2131.94 59
2132.05 64
2132.15 72
2132.26 82
2132.37 92
2132.47 100
2132.58 105
2132.68 108
2132.79 108
2132.89 106
2133.00 104
2133.11 102
2133.21 101
2133.32 100
2133.42 99
2133.53 96
2133.64 92
2133.74 85
2133.85 77
2133.95 66
2134.06 56
2134.17 45
2134.27 35
2134.38 28
2134.48 23
2134.59 19
2134.70 18
2134.80 17
2134.91 17
2135.01 17
2135.12 17
2135.23 18
2135.33 19
2135.44 22
2135.54 25
2135.65 28
2135.76 31
2135.86 33
2135.97 33
2136.07 32
2136.18 30
2136.29 29
2136.39 30
2136.50 34
2136.60 40
2136.71 47
2136.82 54
2136.92 60
2137.03 64
2137.13 65
2137.24 65
2137.35 65
2137.45 65
2137.56 66
2137.66 69
2137.77 72
2137.88 75
2137.98 77
2138.09 78
2138.19 77
2138.30 74
2138.41 72
2138.51 71
2138.62 72
2138.72 76
2138.83 85
2138.94 97
2139.04 111
2139.15 127
2139.26 142
2139.36 154
2139.47 162
2139.57 166
2139.68 166
2139.79 164
2139.89 161
2140.00 157
2140.10 156
2140.21 156
2140.32 157
2140.42 160
2140.53 163
2140.63 166
2140.74 169
2140.85 172
2140.95 175
2141.06 178
2141.17 183
2141.27 186
2141.38 189
2141.48 189
2141.59 186
2141.70 181
2141.80 172
2141.91 161
2142.01 150
2142.12 138
2142.23 128
2142.33 119
2142.44 112
2142.54 107
2142.65 104
2142.76 102
2142.86 100
2142.97 98
2143.08 94
2143.18 88
2143.29 82
2143.39 75
2143.50 70
2143.61 66
2143.71 67
2143.82 71
2143.93 78
2144.03 89
2144.14 101
2144.24 113
2144.35 124
2144.46 134
2144.56 140
2144.67 142
2144.78 140
2144.88 133
2144.99 122
2145.09 108
2145.20 91
2145.31 75
2145.41 60
2145.52 48
2145.62 39
2145.73 33
2145.84 29
2145.94 27
2146.05 26
2146.16 25
2146.26 23
2146.37 19
2146.47 14
2146.58 8
2146.69 3
2146.79 0
2146.90 0
2147.01 4
2147.11 14
2147.22 29
2147.33 47
2147.43 67
2147.54 87
2147.64 105
2147.75 119
2147.86 129
2147.96 134
2148.07 135
2148.18 133
2148.28 128
2148.39 122
2148.49 116
2148.60 109
2148.71 103
2148.81 97
2148.92 93
2149.03 89
2149.13 87
2149.24 87
2149.34 88
2149.45 89
2149.56 90
2149.66 91
2149.77 89
2149.88 86
2149.98 82
2150.09 76
2150.20 71
2150.30 66
2150.41 62
2150.51 59
2150.62 58
2150.73 57
2150.83 56
2150.94 54
2151.05 51
2151.15 47
2151.26 41
2151.37 34
2151.47 25
2151.58 16
2151.68 6
2151.79 0
2151.90 0
2152.00 0
2152.11 0
2152.22 0
2152.32 0
2152.43 0
2152.54 0
2152.64 2
2152.75 10
2152.86 17
2152.96 24
2153.07 32
2153.17 41
2153.28 50
2153.39 59
2153.49 68
2153.60 77
2153.71 85
2153.81 91
2153.92 96
2154.03 99
2154.13 100
2154.24 98
2154.35 93
2154.45 85
2154.56 74
2154.66 61
2154.77 47
2154.88 35
2154.98 24
2155.09 18
2155.20 16
2155.30 18
2155.41 24
2155.52 32
2155.62 41
2155.73 49
2155.84 55
2155.94 59
2156.05 61
2156.16 61
2156.26 60
2156.37 58
2156.48 57
2156.58 55
2156.69 53
2156.79 51
2156.90 48
2157.01 44
2157.11 41
2157.22 38
2157.33 36
2157.43 37
2157.54 40
2157.65 45
2157.75 51
2157.86 57
2157.97 63
2158.07 67
2158.18 70
2158.29 71
2158.39 71
2158.50 70
2158.61 68
2158.71 67
2158.82 66
2158.93 64
2159.03 62
2159.14 59
2159.25 56
2159.35 52
2159.46 48
2159.56 44
2159.67 41
2159.78 39
2159.88 38
2159.99 38
2160.10 39
2160.20 41
2160.31 44
2160.42 47
2160.52 50
2160.63 52
2160.74 53
2160.84 53
2160.95 51
2161.06 48
2161.16 45
2161.27 42
2161.38 39
2161.48 37
2161.59 36
2161.70 34
2161.80 33
2161.91 33
2162.02 32
2162.12 32
2162.23 34
2162.34 37
2162.44 41
2162.55 47
2162.66 54
2162.76 61
2162.87 68
2162.98 75
2163.08 83
2163.19 93
2163.30 103
2163.40 113
2163.51 124
2163.62 135
2163.72 144
2163.83 152
2163.94 157
2164.04 161
2164.15 163
2164.26 165
2164.36 165
2164.47 165
2164.58 163
2164.68 162
2164.79 160
2164.90 160
2165.00 160
2165.11 163
2165.22 167
2165.32 172
2165.43 177
2165.54 181
2165.64 183
2165.75 183
2165.86 180
2165.96 175
2166.07 168
2166.18 160
2166.29 150
2166.39 139
2166.50 128
2166.61 118
2166.71 109
2166.82 102
2166.93 97
2167.03 95
2167.14 94
2167.25 94
2167.35 94
2167.46 93
2167.57 90
2167.67 85
2167.78 79
2167.89 73
2167.99 67
2168.10 63
2168.21 60
2168.31 60
2168.42 61
2168.53 65
2168.63 70
2168.74 75
2168.85 80
2168.95 83
2169.06 86
2169.17 86
2169.28 85
2169.38 83
2169.49 81
2169.60 80
2169.70 79
2169.81 81
2169.92 85
2170.02 90
2170.13 95
2170.24 100
2170.34 102
2170.45 102
2170.56 99
2170.66 93
2170.77 86
2170.88 78
2170.98 69
2171.09 61
2171.20 51
2171.31 42
2171.41 32
2171.52 24
2171.63 17
2171.73 13
2171.84 12
2171.95 15
2172.05 19
2172.16 26
2172.27 33
2172.37 40
2172.48 47
2172.59 52
2172.69 56
2172.80 58
2172.91 57
2173.02 55
2173.12 52
2173.23 48
2173.34 43
2173.44 39
2173.55 35
2173.66 32
2173.76 27
2173.87 22
2173.98 16
2174.08 10
2174.19 5
2174.30 1
2174.41 1
2174.51 5
2174.62 11
2174.73 20
2174.83 30
2174.94 40
2175.05 47
2175.15 53
2175.26 55
2175.37 56
2175.48 55
2175.58 52
2175.69 49
2175.80 46
2175.90 42
2176.01 39
2176.12 35
2176.22 33
2176.33 31
2176.44 31
2176.55 34
2176.65 39
2176.76 46
2176.87 54
2176.97 63
2177.08 70
2177.19 76
2177.29 80
2177.40 81
2177.51 80
2177.62 77
2177.72 73
2177.83 68
2177.94 63
2178.04 56
2178.15 48
2178.26 40
2178.36 31
2178.47 23
2178.58 17
2178.69 11
2178.79 7
2178.90 4
2179.01 3
2179.11 3
2179.22 4
2179.33 8
2179.44 13
2179.54 21
2179.65 29
2179.76 38
2179.86 46
2179.97 55
2180.08 62
2180.18 68
2180.29 73
2180.40 77
2180.51 79
2180.61 81
2180.72 82
2180.83 84
2180.93 87
2181.04 93
2181.15 100
2181.26 109
2181.36 118
2181.47 125
2181.58 129
2181.68 129
2181.79 124
2181.90 116
2182.01 105
2182.11 95
2182.22 88
2182.33 84
2182.43 85
2182.54 91
2182.65 101
2182.76 111
2182.86 120
2182.97 127
2183.08 129
2183.18 127
2183.29 121
2183.40 111
2183.51 100
2183.61 89
2183.72 80
2183.83 75
2183.93 75
2184.04 81
2184.15 91
2184.26 104
2184.36 119
2184.47 133
2184.58 144
2184.69 152
2184.79 155
2184.90 155
2185.01 152
2185.11 147
2185.22 141
2185.33 136
2185.44 131
2185.54 128
2185.65 128
2185.76 129
2185.86 133
2185.97 139
2186.08 146
2186.19 152
2186.29 157
2186.40 159
2186.51 160
2186.62 158
2186.72 154
2186.83 149
2186.94 142
2187.04 135
2187.15 127
2187.26 118
2187.37 109
2187.47 100
2187.58 91
2187.69 81
2187.80 72
2187.90 62
2188.01 52
2188.12 41
2188.22 31
2188.33 21
2188.44 12
2188.55 5
2188.65 0
2188.76 0
2188.87 0
2188.98 0
2189.08 0
2189.19 0
2189.30 0
2189.40 0
2189.51 0
2189.62 0
2189.73 4
2189.83 8
2189.94 15
2190.05 23
2190.16 32
2190.26 43
2190.37 54
2190.48 64
2190.59 74
2190.69 83
2190.80 90
2190.91 95
2191.01 100
2191.12 103
2191.23 106
2191.34 109
2191.44 111
2191.55 113
2191.66 115
2191.77 116
2191.87 116
2191.98 114
2192.09 111
2192.20 106
2192.30 99
2192.41 91
2192.52 81
2192.63 71
2192.73 63
2192.84 56
2192.95 52
2193.06 52
2193.16 54
2193.27 59
2193.38 64
2193.48 69
2193.59 74
2193.70 78
2193.81 81
2193.91 84
2194.02 88
2194.13 92
2194.24 98
2194.34 105
2194.45 112
2194.56 119
2194.67 126
2194.77 131
2194.88 135
2194.99 138
2195.10 138
2195.20 137
2195.31 134
2195.42 131
2195.53 127
2195.63 122
2195.74 118
2195.85 114
2195.96 112
2196.06 112
2196.17 114
2196.28 118
2196.39 124
2196.49 130
2196.60 134
2196.71 137
2196.82 136
2196.92 132
2197.03 127
2197.14 121
2197.25 116
2197.35 113
2197.46 112
2197.57 113
2197.68 116
2197.78 119
2197.89 121
2198.00 123
2198.11 124
2198.21 126
2198.32 129
2198.43 132
2198.54 136
2198.64 139
2198.75 140
2198.86 140
2198.97 136
2199.07 129
2199.18 121
2199.29 110
2199.40 100
2199.50 91
2199.61 83
2199.72 76
2199.83 70
2199.93 63
2200.04 57
2200.15 49
2200.26 42
2200.36 35
2200.47 31
2200.58 31
2200.69 35
2200.80 41
2200.90 49
2201.01 57
2201.12 63
2201.23 67
2201.33 68
2201.44 66
2201.55 63
2201.66 58
2201.76 53
2201.87 47
2201.98 40
2202.09 33
2202.19 26
2202.30 19
2202.41 13
2202.52 8
2202.62 6
2202.73 7
2202.84 11
2202.95 17
2203.06 25
2203.16 33
2203.27 42
2203.38 48
2203.49 53
2203.59 55
2203.70 54
2203.81 52
2203.92 49
2204.02 45
2204.13 43
2204.24 42
2204.35 42
2204.46 43
2204.56 44
2204.67 44
2204.78 43
2204.89 39
2204.99 35
2205.10 30
2205.21 26
2205.32 23
2205.42 21
2205.53 22
2205.64 23
2205.75 24
2205.86 25
2205.96 26
2206.07 27
2206.18 30
2206.29 33
2206.39 39
2206.50 46
2206.61 53
2206.72 61
2206.82 69
2206.93 77
2207.04 84
2207.15 90
2207.26 96
2207.36 102
2207.47 108
2207.58 114
2207.69 121
2207.79 128
2207.90 134
2208.01 139
2208.12 143
2208.23 144
2208.33 144
2208.44 140
2208.55 135
2208.66 130
2208.76 123
2208.87 117
2208.98 111
2209.09 106
2209.20 101
2209.30 97
2209.41 94
2209.52 91
2209.63 88
2209.73 85
2209.84 80
2209.95 74
2210.06 65
2210.17 56
2210.27 46
2210.38 37
2210.49 30
2210.60 26
2210.71 25
2210.81 28
2210.92 32
2211.03 37
2211.14 42
2211.24 47
2211.35 51
2211.46 53
2211.57 55
2211.68 58
2211.78 61
2211.89 65
2212.00 70
2212.11 76
2212.22 81
2212.32 84
2212.43 85
2212.54 83
2212.65 79
2212.75 72
2212.86 64
2212.97 55
2213.08 46
2213.19 36
2213.29 27
2213.40 17
2213.51 7
2213.62 0
2213.73 0
2213.83 0
2213.94 0
2214.05 0
2214.16 0
2214.27 0
2214.37 0
2214.48 0
2214.59 3
2214.70 9
2214.81 17
2214.91 30
2215.02 46
2215.13 65
2215.24 83
2215.34 99
2215.45 109
2215.56 112
2215.67 108
2215.78 97
2215.88 83
2215.99 68
2216.10 57
2216.21 50
2216.32 49
2216.42 54
2216.53 63
2216.64 72
2216.75 80
2216.86 84
2216.96 83
2217.07 77
2217.18 67
2217.29 54
2217.40 41
2217.50 29
2217.61 18
2217.72 9
2217.83 0
2217.94 0
2218.04 0
2218.15 0
2218.26 0
2218.37 0
2218.48 0
2218.58 0
2218.69 0
2218.80 9
2218.91 20
2219.02 31
2219.12 40
2219.23 47
2219.34 51
2219.45 52
2219.56 51
2219.67 48
2219.77 45
2219.88 44
2219.99 45
2220.10 50
2220.21 59
2220.31 71
2220.42 84
2220.53 97
2220.64 108
2220.75 116
2220.85 120
2220.96 120
2221.07 115
2221.18 108
2221.29 98
2221.39 88
2221.50 78
2221.61 67
2221.72 57
2221.83 47
2221.93 38
2222.04 30
2222.15 25
2222.26 22
2222.37 24
2222.48 29
2222.58 37
2222.69 49
2222.80 62
2222.91 75
2223.02 88
2223.12 99
2223.23 107
2223.34 114
2223.45 118
2223.56 119
2223.67 116
2223.77 111
2223.88 102
2223.99 92
2224.10 79
2224.21 67
2224.31 56
2224.42 48
2224.53 43
2224.64 42
2224.75 44
2224.85 50
2224.96 58
2225.07 68
2225.18 78
2225.29 89
2225.40 100
2225.50 110
2225.61 120
2225.72 129
2225.83 139
2225.94 148
2226.05 157
2226.15 165
2226.26 173
2226.37 180
2226.48 184
2226.59 185
2226.69 182
2226.80 176
2226.91 169
2227.02 162
2227.13 158
2227.24 159
2227.34 165
2227.45 177
2227.56 192
2227.67 208
2227.78 223
2227.89 232
2227.99 235
2228.10 232
2228.21 224
2228.32 214
2228.43 203
2228.53 194
2228.64 186
2228.75 181
2228.86 176
2228.97 171
2229.08 165
2229.18 157
2229.29 147
2229.40 137
2229.51 126
2229.62 115
2229.73 105
2229.83 96
2229.94 88
2230.05 81
2230.16 76
2230.27 72
2230.38 70
2230.48 70
2230.59 70
2230.70 71
2230.81 71
2230.92 70
2231.03 69
2231.13 67
2231.24 66
2231.35 66
2231.46 69
2231.57 72
2231.68 77
2231.78 81
2231.89 83
2232.00 82
2232.11 78
2232.22 70
2232.33 61
2232.43 52
2232.54 45
2232.65 41
2232.76 40
2232.87 41
2232.98 43
2233.08 45
2233.19 47
2233.30 48
2233.41 49
2233.52 51
2233.63 56
2233.73 63
2233.84 70
2233.95 77
2234.06 81
2234.17 81
2234.28 76
2234.39 67
2234.49 56
2234.60 46
2234.71 39
2234.82 35
2234.93 37
2235.04 43
2235.14 53
2235.25 65
2235.36 76
2235.47 87
2235.58 97
2235.69 104
2235.80 110
2235.90 113
2236.01 115
2236.12 116
2236.23 117
2236.34 118
2236.45 121
2236.55 126
2236.66 133
2236.77 141
2236.88 148
2236.99 154
2237.10 158
2237.21 160
2237.31 159
2237.42 157
2237.53 153
2237.64 149
2237.75 146
2237.86 143
2237.96 140
2238.07 138
2238.18 138
2238.29 138
2238.40 139
2238.51 140
2238.62 141
2238.72 142
2238.83 142
2238.94 143
2239.05 144
2239.16 149
2239.27 156
2239.38 165
2239.48 176
2239.59 187
2239.70 198
2239.81 207
2239.92 214
2240.03 220
2240.14 225
2240.24 232
2240.35 243
2240.46 257
2240.57 277
2240.68 300
2240.79 325
2240.90 349
2241.00 369
2241.11 382
2241.22 388
2241.33 388
2241.44 381
2241.55 373
2241.66 364
2241.76 359
2241.87 358
2241.98 362
2242.09 368
2242.20 377
2242.31 384
2242.42 389
2242.52 389
2242.63 385
2242.74 376
2242.85 364
2242.96 349
2243.07 333
2243.18 319
2243.28 306
2243.39 297
2243.50 291
2243.61 287
2243.72 285
2243.83 283
2243.94 281
2244.04 277
2244.15 271
2244.26 264
2244.37 255
2244.48 244
2244.59 232
2244.70 220
2244.81 206
2244.91 193
2245.02 180
2245.13 168
2245.24 159
2245.35 151
2245.46 146
2245.57 141
2245.67 136
2245.78 127
2245.89 115
2246.00 98
2246.11 77
2246.22 54
2246.33 32
2246.44 14
2246.54 1
2246.65 0
2246.76 0
2246.87 9
2246.98 24
2247.09 44
2247.20 65
2247.31 85
2247.41 104
2247.52 119
2247.63 130
2247.74 137
2247.85 138
2247.96 136
2248.07 130
2248.18 122
2248.28 115
2248.39 110
2248.50 106
2248.61 105
2248.72 105
2248.83 107
2248.94 108
2249.05 108
2249.15 107
2249.26 105
2249.37 103
2249.48 100
2249.59 96
2249.70 92
2249.81 87
2249.92 83
2250.02 78
2250.13 75
2250.24 74
2250.35 73
2250.46 72
2250.57 70
2250.68 66
2250.79 59
2250.90 49
2251.00 35
2251.11 21
2251.22 5
2251.33 0
2251.44 0
2251.55 0
2251.66 0
2251.77 0
2251.87 0
2251.98 0
2252.09 0
2252.20 8
2252.31 24
2252.42 39
2252.53 54
2252.64 67
2252.75 77
2252.85 83
2252.96 86
2253.07 86
2253.18 83
2253.29 77
2253.40 71
2253.51 66
2253.62 63
2253.73 64
2253.83 69
2253.94 75
2254.05 83
2254.16 90
2254.27 95
2254.38 96
2254.49 93
2254.60 89
2254.71 83
2254.81 76
2254.92 70
2255.03 65
2255.14 60
2255.25 57
2255.36 54
2255.47 53
2255.58 53
2255.69 56
2255.79 63
2255.90 72
2256.01 85
2256.12 99
2256.23 114
2256.34 127
2256.45 136
2256.56 140
2256.67 139
2256.77 132
2256.88 122
2256.99 111
2257.10 102
2257.21 98
2257.32 98
2257.43 102
2257.54 107
2257.65 111
2257.76 111
2257.86 106
2257.97 96
2258.08 83
2258.19 70
2258.30 61
2258.41 56
2258.52 56
2258.63 62
2258.74 71
2258.85 82
2258.95 92
2259.06 100
2259.17 104
2259.28 105
2259.39 102
2259.50 97
2259.61 90
2259.72 83
2259.83 76
2259.94 69
2260.04 62
2260.15 56
2260.26 50
2260.37 44
2260.48 40
2260.59 37
2260.70 36
2260.81 35
2260.92 35
2261.03 34
2261.14 33
2261.24 30
2261.35 27
2261.46 22
2261.57 17
2261.68 13
2261.79 10
2261.90 9
2262.01 9
2262.12 11
2262.23 14
2262.34 16
2262.44 18
2262.55 19
2262.66 19
2262.77 18
2262.88 17
2262.99 16
2263.10 16
2263.21 17
2263.32 19
2263.43 24
2263.54 31
2263.64 40
2263.75 50
2263.86 59
2263.97 66
2264.08 70
2264.19 70
2264.30 68
2264.41 64
2264.52 59
2264.63 57
2264.74 56
2264.85 56
2264.95 56
2265.06 54
2265.17 49
2265.28 40
2265.39 29
2265.50 15
2265.61 1
2265.72 0
2265.83 0
2265.94 0
2266.05 0
2266.16 0
2266.26 0
2266.37 0
2266.48 0
2266.59 8
2266.70 18
2266.81 28
2266.92 37
2267.03 45
2267.14 54
2267.25 63
2267.36 72
2267.47 82
2267.57 90
2267.68 97
2267.79 101
2267.90 102
2268.01 101
2268.12 98
2268.23 95
2268.34 93
2268.45 95
2268.56 99
2268.67 107
2268.78 118
2268.89 129
2268.99 141
2269.10 152
2269.21 163
2269.32 174
2269.43 184
2269.54 194
2269.65 203
2269.76 211
2269.87 216
2269.98 218
2270.09 217
2270.20 214
2270.31 210
2270.42 205
2270.52 201
2270.63 198
2270.74 195
2270.85 193
2270.96 189
2271.07 185
2271.18 180
2271.29 174
2271.40 167
2271.51 158
2271.62 150
2271.73 140
2271.84 132
2271.95 126
2272.05 124
2272.16 126
2272.27 131
2272.38 139
2272.49 147
2272.60 154
2272.71 158
2272.82 159
2272.93 157
2273.04 153
2273.15 148
2273.26 143
2273.37 138
2273.48 131
2273.59 123
2273.69 114
2273.80 103
2273.91 91
2274.02 79
2274.13 67
2274.24 56
2274.35 46
2274.46 38
2274.57 32
2274.68 28
2274.79 27
2274.90 29
2275.01 33
2275.12 38
2275.23 43
2275.34 47
2275.45 47
2275.55 44
2275.66 37
2275.77 27
2275.88 17
2275.99 7
2276.10 0
2276.21 0
2276.32 0
2276.43 0
2276.54 0
2276.65 0
2276.76 2
2276.87 6
2276.98 11
2277.09 16
2277.20 21
2277.31 26
2277.41 31
2277.52 37
2277.63 41
2277.74 45
2277.85 48
2277.96 49
2278.07 48
2278.18 47
2278.29 44
2278.40 41
2278.51 38
2278.62 35
2278.73 31
2278.84 28
2278.95 24
2279.06 20
2279.17 17
2279.28 14
2279.39 12
2279.50 12
2279.60 13
2279.71 14
2279.82 15
2279.93 16
2280.04 17
2280.15 16
2280.26 15
2280.37 14
2280.48 13
2280.59 12
2280.70 11
2280.81 11
2280.92 9
2281.03 6
2281.14 3
2281.25 0
2281.36 0
2281.47 0
2281.58 0
2281.69 0
2281.80 0
2281.90 0
2282.01 4
2282.12 16
2282.23 28
2282.34 40
2282.45 50
2282.56 57
2282.67 60
2282.78 60
2282.89 58
2283.00 54
2283.11 51
2283.22 50
2283.33 49
2283.44 49
2283.55 49
2283.66 49
2283.77 49
2283.88 48
2283.99 47
2284.10 47
2284.21 49
2284.32 53
2284.43 59
2284.54 67
2284.64 76
2284.75 84
2284.86 90
2284.97 94
2285.08 95
2285.19 96
2285.30 95
2285.41 97
2285.52 101
2285.63 108
2285.74 119
2285.85 132
2285.96 145
2286.07 156
2286.18 162
2286.29 164
2286.40 160
2286.51 151
2286.62 140
2286.73 126
2286.84 113
2286.95 102
2287.06 94
2287.17 88
2287.28 87
2287.39 88
2287.50 92
2287.61 98
2287.72 104
2287.83 111
2287.93 118
2288.04 125
2288.15 133
2288.26 141
2288.37 148
2288.48 153
2288.59 156
2288.70 154
2288.81 148
2288.92 138
2289.03 126
2289.14 114
2289.25 104
2289.36 97
2289.47 92
2289.58 89
2289.69 87
2289.80 85
2289.91 81
2290.02 77
2290.13 72
2290.24 67
2290.35 63
2290.46 63
2290.57 64
2290.68 68
2290.79 72
2290.90 77
2291.01 79
2291.12 80
2291.23 78
2291.34 74
2291.45 71
2291.56 68
2291.67 66
2291.78 68
2291.89 71
2292.00 77
2292.11 85
2292.22 93
2292.33 102
2292.43 109
2292.54 115
2292.65 119
2292.76 121
2292.87 122
2292.98 123
2293.09 125
2293.20 130
2293.31 136
2293.42 144
2293.53 151
2293.64 157
2293.75 160
2293.86 159
2293.97 154
2294.08 148
2294.19 140
2294.30 134
2294.41 128
2294.52 124
2294.63 120
2294.74 115
2294.85 110
2294.96 103
2295.07 97
2295.18 91
2295.29 88
2295.40 87
2295.51 89
2295.62 93
2295.73 99
2295.84 105
2295.95 112
2296.06 119
2296.17 127
2296.28 134
2296.39 140
2296.50 142
2296.61 141
2296.72 136
2296.83 126
2296.94 114
2297.05 100
2297.16 88
2297.27 79
2297.38 75
2297.49 75
2297.60 80
2297.71 88
2297.82 96
2297.93 104
2298.04 108
2298.15 108
2298.26 104
2298.37 96
2298.48 85
2298.59 73
2298.70 62
2298.81 54
2298.92 48
2299.03 47
2299.14 49
2299.25 53
2299.36 59
2299.47 66
2299.58 72
2299.69 78
2299.80 83
2299.91 87
2300.02 90
2300.13 92
2300.24 93
2300.35 92
2300.46 90
2300.57 86
2300.68 81
2300.79 74
2300.90 68
2301.01 62
2301.12 56
2301.23 52
2301.34 48
2301.45 46
2301.56 45
2301.67 45
2301.78 47
2301.89 51
2302.00 56
2302.11 63
2302.22 69
2302.33 75
2302.44 80
2302.55 83
2302.66 83
2302.77 80
2302.88 74
2302.99 67
2303.10 60
2303.21 53
2303.32 48
2303.43 46
2303.54 47
2303.65 52
2303.76 60
2303.87 70
2303.98 81
2304.09 93
2304.20 104
2304.31 114
2304.42 119
2304.53 121
2304.64 119
2304.75 115
2304.86 109
2304.97 103
2305.08 100
2305.19 100
2305.30 103
2305.41 108
2305.52 113
2305.63 116
2305.74 118
2305.85 117
2305.96 115
2306.07 111
2306.18 108
2306.29 106
2306.40 105
2306.51 105
2306.62 106
2306.73 107
2306.84 106
2306.95 104
2307.06 100
2307.17 94
2307.28 86
2307.39 77
2307.50 68
2307.61 59
2307.72 51
2307.83 45
2307.95 40
2308.06 37
2308.17 36
2308.28 36
2308.39 37
2308.50 38
2308.61 38
2308.72 37
2308.83 35
2308.94 32
2309.05 28
2309.16 24
2309.27 19
2309.38 15
2309.49 11
2309.60 8
2309.71 5
2309.82 3
2309.93 1
2310.04 0
2310.15 0
2310.26 0
2310.37 0
2310.48 0
2310.59 0
2310.70 0
2310.81 0
2310.92 0
2311.03 3
2311.14 11
2311.25 21
2311.36 30
2311.47 39
2311.58 46
2311.69 50
2311.80 52
2311.91 51
2312.02 50
2312.13 47
2312.24 46
2312.35 44
2312.46 44
2312.58 44
2312.69 45
2312.80 45
2312.91 46
2313.02 46
2313.13 46
2313.24 46
2313.35 46
2313.46 47
2313.57 49
2313.68 51
2313.79 54
2313.90 57
2314.01 61
2314.12 64
2314.23 65
2314.34 65
2314.45 62
2314.56 56
2314.67 48
2314.78 37
2314.89 27
2315.00 18
2315.11 11
2315.22 8
2315.33 8
2315.44 12
2315.55 17
2315.66 23
2315.77 29
2315.89 33
2316.00 35
2316.11 37
2316.22 40
2316.33 43
2316.44 46
2316.55 50
2316.66 53
2316.77 54
2316.88 55
2316.99 54
2317.10 53
2317.21 51
2317.32 48
2317.43 46
2317.54 43
2317.65 39
2317.76 37
2317.87 35
2317.98 35
2318.09 37
2318.20 39
2318.31 43
2318.42 47
2318.54 50
2318.65 52
2318.76 54
2318.87 55
2318.98 56
2319.09 57
2319.20 58
2319.31 57
2319.42 55
2319.53 52
2319.64 49
2319.75 46
2319.86 45
2319.97 46
2320.08 50
2320.19 56
2320.30 65
2320.41 74
2320.52 83
2320.63 91
2320.74 97
2320.85 101
2320.97 104
2321.08 105
2321.19 105
2321.30 104
2321.41 103
2321.52 101
2321.63 100
2321.74 98
2321.85 96
2321.96 93
2322.07 91
2322.18 89
2322.29 87
2322.40 85
2322.51 84
2322.62 82
2322.73 81
2322.84 81
2322.95 82
2323.07 84
2323.18 85
2323.29 87
2323.40 87
2323.51 87
2323.62 85
2323.73 83
2323.84 80
2323.95 77
2324.06 75
2324.17 73
2324.28 72
2324.39 72
2324.50 73
2324.61 76
2324.72 81
2324.83 87
2324.94 93
2325.06 99
2325.17 102
2325.28 103
2325.39 102
2325.50 98
2325.61 94
2325.72 90
2325.83 89
2325.94 90
2326.05 91
2326.16 93
2326.27 92
2326.38 89
2326.49 82
2326.60 74
2326.71 64
2326.83 56
2326.94 51
2327.05 51
2327.16 56
2327.27 65
2327.38 77
2327.49 91
2327.60 104
2327.71 116
2327.82 125
2327.93 131
2328.04 135
2328.15 138
2328.26 140
2328.37 141
2328.49 143
2328.60 144
2328.71 142
2328.82 139
2328.93 133
2329.04 124
2329.15 114
2329.26 104
2329.37 95
2329.48 88
2329.59 85
2329.70 86
2329.81 91
2329.92 98
2330.03 107
2330.15 116
2330.26 123
2330.37 127
2330.48 127
2330.59 123
2330.70 115
2330.81 104
2330.92 90
2331.03 74
2331.14 59
2331.25 44
2331.36 32
2331.47 23
2331.59 19
2331.70 19
2331.81 23
2331.92 31
2332.03 39
2332.14 48
2332.25 56
2332.36 62
2332.47 68
2332.58 73
2332.69 78
2332.80 84
2332.91 91
2333.03 97
2333.14 101
2333.25 104
2333.36 105
2333.47 104
2333.58 100
2333.69 95
2333.80 90
2333.91 84
2334.02 79
2334.13 74
2334.24 69
2334.35 64
2334.47 60
2334.58 56
2334.69 52
2334.80 48
2334.91 43
2335.02 38
2335.13 32
2335.24 26
2335.35 21
2335.46 17
2335.57 15
2335.68 15
2335.80 16
2335.91 15
2336.02 14
2336.13 9
2336.24 2
2336.35 0
2336.46 0
2336.57 0
2336.68 0
2336.79 0
2336.90 0
2337.01 0
2337.13 6
2337.24 15
2337.35 24
2337.46 32
2337.57 38
2337.68 42
2337.79 45
2337.90 46
2338.01 46
2338.12 46
2338.23 45
2338.35 44
2338.46 44
2338.57 43
2338.68 43
2338.79 42
2338.90 42
2339.01 43
2339.12 44
2339.23 47
2339.34 52
2339.45 59
2339.57 66
2339.68 74
2339.79 83
2339.90 91
2340.01 99
2340.12 108
2340.23 118
2340.34 128
2340.45 139
2340.56 149
2340.68 156
2340.79 160
2340.90 158
2341.01 152
2341.12 141
2341.23 128
2341.34 114
2341.45 102
2341.56 93
2341.67 88
2341.79 86
2341.90 87
2342.01 88
2342.12 90
2342.23 90
2342.34 90
2342.45 89
2342.56 88
2342.67 89
2342.78 92
2342.90 97
2343.01 104
2343.12 113
2343.23 122
2343.34 130
2343.45 137
2343.56 142
2343.67 147
2343.78 151
2343.89 155
2344.01 159
2344.12 162
2344.23 163
2344.34 163
2344.45 159
2344.56 153
2344.67 145
2344.78 136
2344.89 126
2345.01 117
2345.12 108
2345.23 101
2345.34 95
2345.45 90
2345.56 87
2345.67 86
2345.78 87
2345.89 90
2346.00 96
2346.12 104
2346.23 114
2346.34 124
2346.45 133
2346.56 138
2346.67 140
2346.78 138
2346.89 132
2347.00 124
2347.12 114
2347.23 104
2347.34 95
2347.45 87
2347.56 80
2347.67 75
2347.78 72
2347.89 70
2348.00 69
2348.12 70
2348.23 72
2348.34 75
2348.45 79
2348.56 84
2348.67 89
2348.78 95
2348.89 101
2349.01 106
2349.12 111
2349.23 115
2349.34 117
2349.45 116
2349.56 114
2349.67 112
2349.78 110
2349.89 110
2350.01 113
2350.12 120
2350.23 128
2350.34 136
2350.45 144
2350.56 149
2350.67 151
2350.78 150
2350.90 146
2351.01 141
2351.12 135
2351.23 129
2351.34 125
2351.45 123
2351.56 123
2351.67 128
2351.79 136
2351.90 147
2352.01 161
2352.12 175
2352.23 189
2352.34 200
2352.45 207
2352.56 212
2352.67 214
2352.79 214
2352.90 213
2353.01 213
2353.12 213
2353.23 214
2353.34 214
2353.45 213
2353.56 212
2353.68 211
2353.79 210
2353.90 210
2354.01 212
2354.12 214
2354.23 216
2354.34 216
2354.46 215
2354.57 210
2354.68 202
2354.79 192
2354.90 181
2355.01 171
2355.12 163
2355.23 157
2355.35 154
2355.46 152
2355.57 149
2355.68 145
2355.79 139
2355.90 130
2356.01 120
2356.12 111
2356.24 103
2356.35 98
2356.46 96
2356.57 97
2356.68 100
2356.79 104
2356.90 109
2357.02 114
2357.13 117
2357.24 118
2357.35 117
2357.46 113
2357.57 106
2357.68 97
2357.80 87
2357.91 75
2358.02 65
2358.13 56
2358.24 50
2358.35 46
2358.46 45
2358.57 47
2358.69 49
2358.80 52
2358.91 52
2359.02 48
2359.13 42
2359.24 32
2359.35 20
2359.47 8
2359.58 0
2359.69 0
2359.80 0
2359.91 0
2360.02 0
2360.13 0
2360.25 0
2360.36 0
2360.47 6
2360.58 13
2360.69 21
2360.80 29
2360.91 39
2361.03 48
2361.14 57
2361.25 67
2361.36 75
2361.47 82
2361.58 87
2361.69 91
2361.81 91
2361.92 89
2362.03 84
2362.14 77
2362.25 69
2362.36 61
2362.47 53
2362.59 45
2362.70 39
2362.81 32
2362.92 25
2363.03 19
2363.14 12
2363.26 5
2363.37 0
2363.48 0
2363.59 0
2363.70 0
2363.81 0
2363.92 0
2364.04 0
2364.15 0
2364.26 1
2364.37 6
2364.48 11
2364.59 15
2364.71 19
2364.82 22
2364.93 25
2365.04 29
2365.15 33
2365.26 38
2365.37 44
2365.49 50
2365.60 55
2365.71 60
2365.82 62
2365.93 62
2366.04 59
2366.16 56
2366.27 52
2366.38 49
2366.49 48
2366.60 50
2366.71 54
2366.82 58
2366.94 61
2367.05 62
2367.16 60
2367.27 56
2367.38 49
2367.49 43
2367.61 38
2367.72 38
2367.83 42
2367.94 50
2368.05 61
2368.16 74
2368.28 85
2368.39 95
2368.50 101
2368.61 104
2368.72 104
2368.83 101
2368.95 98
2369.06 94
2369.17 90
2369.28 86
2369.39 83
2369.50 79
2369.62 76
2369.73 73
2369.84 71
2369.95 70
2370.06 72
2370.17 77
2370.29 83
2370.40 89
2370.51 96
2370.62 101
2370.73 104
2370.84 105
2370.96 104
2371.07 101
2371.18 96
2371.29 90
2371.40 83
2371.51 75
2371.63 69
2371.74 64
2371.85 63
2371.96 65
2372.07 70
2372.18 78
2372.30 87
2372.41 95
2372.52 101
2372.63 105
2372.74 106
2372.85 105
2372.97 103
2373.08 100
2373.19 98
2373.30 96
2373.41 95
2373.52 94
2373.64 94
2373.75 96
2373.86 99
2373.97 103
2374.08 108
2374.19 113
2374.31 117
2374.42 119
2374.53 118
2374.64 114
2374.75 108
2374.87 101
2374.98 94
2375.09 88
2375.20 82
2375.31 76
2375.42 71
2375.54 67
2375.65 63
2375.76 59
2375.87 58
2375.98 57
2376.10 57
2376.21 58
2376.32 58
2376.43 59
2376.54 60
2376.65 61
2376.77 65
2376.88 70
2376.99 79
2377.10 89
2377.21 98
2377.33 105
2377.44 108
2377.55 105
2377.66 95
2377.77 80
2377.88 61
2378.00 40
2378.11 20
2378.22 3
2378.33 0
2378.44 0
2378.56 0
2378.67 0
2378.78 0
2378.89 0
2379.00 0
2379.11 4
2379.23 9
2379.34 13
2379.45 15
2379.56 17
2379.67 18
2379.79 20
2379.90 21
2380.01 23
2380.12 25
2380.23 28
2380.35 32
2380.46 37
2380.57 44
2380.68 53
2380.79 62
2380.91 71
2381.02 78
2381.13 82
2381.24 81
2381.35 77
2381.46 70
2381.58 61
2381.69 53
2381.80 47
2381.91 47
2382.02 52
2382.14 62
2382.25 75
2382.36 90
2382.47 104
2382.58 117
2382.70 126
2382.81 133
2382.92 137
2383.03 140
2383.14 142
2383.26 142
2383.37 142
2383.48 139
2383.59 136
2383.70 131
2383.82 126
2383.93 122
2384.04 121
2384.15 123
2384.26 127
2384.38 134
2384.49 142
2384.60 150
2384.71 156
2384.82 159
2384.94 160
2385.05 159
2385.16 156
2385.27 152
2385.38 149
2385.50 147
2385.61 146
2385.72 147
2385.83 150
2385.94 154
2386.06 159
2386.17 165
2386.28 171
2386.39 176
2386.50 180
2386.62 182
2386.73 182
2386.84 181
2386.95 178
2387.06 173
2387.18 168
2387.29 162
2387.40 156
2387.51 150
2387.62 144
2387.74 139
2387.85 135
2387.96 132
2388.07 130
2388.19 129
2388.30 129
2388.41 129
2388.52 128
2388.63 127
2388.75 125
2388.86 121
2388.97 116
2389.08 110
2389.19 106
2389.31 104
2389.42 105
2389.53 109
2389.64 115
2389.75 121
2389.87 125
2389.98 126
2390.09 123
2390.20 117
2390.32 109
2390.43 101
2390.54 94
2390.65 88
2390.76 85
2390.88 81
2390.99 78
2391.10 73
2391.21 66
2391.32 57
2391.44 48
2391.55 39
2391.66 31
2391.77 24
2391.89 20
2392.00 17
2392.11 15
2392.22 12
2392.33 8
2392.45 3
2392.56 0
2392.67 0
2392.78 0
2392.89 0
2393.01 0
2393.12 0
2393.23 0
2393.34 4
2393.46 20
2393.57 36
2393.68 52
2393.79 67
2393.90 79
2394.02 87
2394.13 92
2394.24 95
2394.35 95
2394.47 93
2394.58 92
2394.69 92
2394.80 93
2394.91 97
2395.03 103
2395.14 109
2395.25 114
2395.36 117
2395.48 117
2395.59 114
2395.70 108
2395.81 102
2395.93 96
2396.04 93
2396.15 92
2396.26 93
2396.37 96
2396.49 100
2396.60 105
2396.71 111
2396.82 118
2396.94 126
2397.05 135
2397.16 144
2397.27 151
2397.38 155
2397.50 154
2397.61 148
2397.72 138
2397.83 125
2397.95 111
2398.06 100
2398.17 92
2398.28 90
2398.40 93
2398.51 101
2398.62 111
2398.73 122
2398.84 132
2398.96 139
2399.07 141
2399.18 139
2399.29 132
2399.41 122
2399.52 111
2399.63 99
2399.74 90
2399.86 84
2399.97 83
2400.08 87
2400.19 95
2400.31 106
2400.42 118
2400.53 131
2400.64 143
2400.76 154
2400.87 162
2400.98 168
2401.09 171
2401.20 170
2401.32 165
2401.43 157
2401.54 147
2401.65 136
2401.77 125
2401.88 117
2401.99 112
2402.10 110
2402.22 113
2402.33 119
2402.44 126
2402.55 133
2402.67 139
2402.78 143
2402.89 144
2403.00 141
2403.12 135
2403.23 127
2403.34 119
2403.45 112
2403.57 106
2403.68 102
2403.79 100
2403.90 99
2404.02 99
2404.13 101
2404.24 103
2404.35 106
2404.47 109
2404.58 112
2404.69 116
2404.80 118
2404.91 120
2405.03 121
2405.14 122
2405.25 122
2405.36 123
2405.48 123
2405.59 124
2405.70 124
2405.81 123
2405.93 121
2406.04 119
2406.15 117
2406.26 116
2406.38 115
2406.49 114
2406.60 113
2406.71 111
2406.83 107
2406.94 101
2407.05 95
2407.16 88
2407.28 82
2407.39 78
2407.50 74
2407.62 72
2407.73 69
2407.84 65
2407.95 62
2408.07 59
2408.18 59
2408.29 62
2408.40 69
2408.52 81
2408.63 97
2408.74 115
2408.85 133
2408.97 151
2409.08 165
2409.19 174
2409.30 179
2409.42 180
2409.53 176
2409.64 168
2409.75 158
2409.87 147
2409.98 133
2410.09 118
2410.20 101
2410.32 84
2410.43 65
2410.54 46
2410.65 28
2410.77 11
2410.88 0
2410.99 0
2411.11 0
2411.22 0
2411.33 0
2411.44 0
2411.56 0
2411.67 0
2411.78 9
2411.89 20
2412.01 27
2412.12 30
2412.23 28
2412.34 24
2412.46 18
2412.57 14
2412.68 12
2412.79 14
2412.91 18
2413.02 24
2413.13 30
2413.25 36
2413.36 39
2413.47 42
2413.58 43
2413.70 45
2413.81 47
2413.92 50
2414.03 55
2414.15 60
2414.26 66
2414.37 71
2414.48 76
2414.60 80
2414.71 83
2414.82 83
2414.94 79
2415.05 72
2415.16 62
2415.27 48
2415.39 33
2415.50 19
2415.61 7
2415.72 0
2415.84 0
2415.95 0
2416.06 0
2416.18 0
2416.29 0
2416.40 0
2416.51 0
2416.63 1
2416.74 1
2416.85 2
2416.97 4
2417.08 5
2417.19 8
2417.30 11
2417.42 15
2417.53 20
2417.64 27
2417.75 34
2417.87 41
2417.98 48
2418.09 53
2418.21 57
2418.32 60
2418.43 60
2418.54 60
2418.66 58
2418.77 55
2418.88 51
2419.00 47
2419.11 43
2419.22 41
2419.33 41
2419.45 44
2419.56 49
2419.67 57
2419.78 66
2419.90 75
2420.01 82
2420.12 85
2420.24 85
2420.35 81
2420.46 74
2420.57 66
2420.69 58
2420.80 52
2420.91 49
2421.03 48
2421.14 52
2421.25 59
2421.36 71
2421.48 86
2421.59 105
2421.70 124
2421.82 143
2421.93 160
2422.04 172
2422.15 178
2422.27 180
2422.38 179
2422.49 176
2422.61 175
2422.72 174
2422.83 176
2422.94 180
2423.06 184
2423.17 187
2423.28 189
2423.40 189
2423.51 189
2423.62 188
2423.74 188
2423.85 188
2423.96 187
2424.07 184
2424.19 179
2424.30 172
2424.41 163
2424.53 154
2424.64 146
2424.75 142
2424.86 143
2424.98 148
2425.09 156
2425.20 165
2425.32 173
2425.43 178
2425.54 178
2425.66 172
2425.77 162
2425.88 150
2425.99 139
2426.11 131
2426.22 127
2426.33 127
2426.45 129
2426.56 132
2426.67 132
2426.78 130
2426.90 125
2427.01 119
2427.12 111
2427.24 105
2427.35 102
2427.46 100
2427.58 102
2427.69 105
2427.80 109
2427.91 113
2428.03 118
2428.14 122
2428.25 126
2428.37 130
2428.48 134
2428.59 136
2428.71 135
2428.82 131
2428.93 124
2429.05 114
2429.16 104
2429.27 95
2429.38 89
2429.50 87
2429.61 88
2429.72 92
2429.84 96
2429.95 99
2430.06 100
2430.18 99
2430.29 97
2430.40 94
2430.51 93
2430.63 93
2430.74 94
2430.85 95
2430.97 95
2431.08 93
2431.19 88
2431.31 81
2431.42 73
2431.53 65
2431.65 59
2431.76 55
2431.87 54
2431.99 56
2432.10 60
2432.21 64
2432.32 69
2432.44 73
2432.55 77
2432.66 80
2432.78 81
2432.89 82
2433.00 83
2433.12 84
2433.23 86
2433.34 91
2433.46 97
2433.57 106
2433.68 117
2433.80 129
2433.91 139
2434.02 148
2434.13 153
2434.25 154
2434.36 154
2434.47 152
2434.59 151
2434.70 152
2434.81 156
2434.93 162
2435.04 168
2435.15 173
2435.27 175
2435.38 173
2435.49 167
2435.61 159
2435.72 148
2435.83 139
2435.95 130
2436.06 125
2436.17 121
2436.29 118
2436.40 115
2436.51 111
2436.62 106
2436.74 102
2436.85 98
2436.96 97
2437.08 100
2437.19 105
2437.30 112
2437.42 118
2437.53 120
2437.64 118
2437.76 112
2437.87 102
2437.98 91
2438.10 81
2438.21 73
2438.32 68
2438.44 65
2438.55 64
2438.66 63
2438.78 61
2438.89 59
2439.00 58
2439.12 57
2439.23 57
2439.34 58
2439.46 61
2439.57 63
2439.68 66
2439.80 69
2439.91 71
2440.02 74
2440.14 78
2440.25 82
2440.36 87
2440.48 91
2440.59 96
2440.70 99
2440.82 102
2440.93 103
2441.04 104
2441.16 105
2441.27 106
2441.38 106
2441.50 105
2441.61 104
2441.72 103
2441.84 100
2441.95 98
2442.06 95
2442.18 93
2442.29 89
2442.40 85
2442.52 79
2442.63 73
2442.74 66
2442.86 61
2442.97 57
2443.08 57
2443.20 61
2443.31 67
2443.42 76
2443.54 86
2443.65 95
2443.76 102
2443.88 107
2443.99 108
2444.10 108
2444.22 106
2444.33 106
2444.44 108
2444.56 113
2444.67 122
2444.78 134
2444.90 148
2445.01 162
2445.12 173
2445.24 178
2445.35 178
2445.46 171
2445.58 160
2445.69 146
2445.80 133
2445.92 122
2446.03 117
2446.14 117
2446.26 124
2446.37 135
2446.48 148
2446.60 162
2446.71 174
2446.82 182
2446.94 186
2447.05 186
2447.17 181
2447.28 173
2447.39 165
2447.51 157
2447.62 150
2447.73 144
2447.85 141
2447.96 138
2448.07 137
2448.19 136
2448.30 137
2448.41 138
2448.53 141
2448.64 145
2448.75 148
2448.87 149
2448.98 148
2449.09 144
2449.21 138
2449.32 130
2449.44 122
2449.55 116
2449.66 111
2449.78 107
2449.89 104
2450.00 100
2450.12 94
2450.23 86
2450.34 77
2450.46 70
2450.57 65
2450.68 63
2450.80 65
2450.91 70
2451.02 77
2451.14 82
2451.25 84
2451.37 83
2451.48 78
2451.59 71
2451.71 62
2451.82 53
2451.93 45
2452.05 39
2452.16 36
2452.27 35
2452.39 37
2452.50 42
2452.61 51
2452.73 61
2452.84 72
2452.96 82
2453.07 89
2453.18 92
2453.30 89
2453.41 82
2453.52 71
2453.64 58
2453.75 46
2453.86 36
2453.98 29
2454.09 24
2454.20 22
2454.32 20
2454.43 18
2454.55 14
2454.66 9
2454.77 3
2454.89 0
2455.00 0
2455.11 0
2455.23 0
2455.34 0
2455.45 0
2455.57 0
2455.68 0
2455.80 11
2455.91 25
2456.02 39
2456.14 53
2456.25 66
2456.36 76
2456.48 84
2456.59 89
2456.71 92
2456.82 93
2456.93 90
2457.05 86
2457.16 78
2457.27 68
2457.39 55
2457.50 40
2457.61 26
2457.73 14
2457.84 6
2457.96 3
2458.07 5
2458.18 11
2458.30 19
2458.41 28
2458.52 36
2458.64 42
2458.75 47
2458.87 52
2458.98 57
2459.09 63
2459.21 68
2459.32 70
2459.43 70
2459.55 67
2459.66 61
2459.78 54
2459.89 48
2460.00 44
2460.12 43
2460.23 45
2460.34 47
2460.46 48
2460.57 48
2460.69 45
2460.80 41
2460.91 35
2461.03 29
2461.14 23
2461.25 17
2461.37 10
2461.48 4
2461.60 0
2461.71 0
2461.82 0
2461.94 0
2462.05 0
2462.17 0
2462.28 0
2462.39 0
2462.51 3
2462.62 6
2462.73 10
2462.85 15
2462.96 21
2463.08 30
2463.19 43
2463.30 58
2463.42 75
2463.53 90
2463.64 103
2463.76 111
2463.87 114
2463.99 112
2464.10 107
2464.21 102
2464.33 98
2464.44 99
2464.56 104
2464.67 115
2464.78 128
2464.90 143
2465.01 156
2465.12 165
2465.24 169
2465.35 168
2465.47 161
2465.58 150
2465.69 138
2465.81 125
2465.92 114
2466.04 107
2466.15 102
2466.26 101
2466.38 102
2466.49 103
2466.61 104
2466.72 103
2466.83 101
2466.95 98
2467.06 94
2467.18 91
2467.29 89
2467.40 88
2467.52 88
2467.63 89
2467.74 90
2467.86 90
2467.97 91
2468.09 92
2468.20 94
2468.31 97
2468.43 101
2468.54 105
2468.66 106
2468.77 104
2468.88 96
2469.00 84
2469.11 69
2469.23 53
2469.34 39
2469.45 28
2469.57 23
2469.68 24
2469.80 30
2469.91 39
2470.02 49
2470.14 59
2470.25 68
2470.37 76
2470.48 83
2470.59 90
2470.71 96
2470.82 102
2470.94 107
2471.05 109
2471.16 108
2471.28 103
2471.39 94
2471.51 82
2471.62 69
2471.73 56
2471.85 46
2471.96 39
2472.08 35
2472.19 34
2472.30 36
2472.42 40
2472.53 45
2472.65 51
2472.76 57
2472.87 63
2472.99 69
2473.10 73
2473.22 75
2473.33 73
2473.44 70
2473.56 65
2473.67 61
2473.79 60
2473.90 62
2474.02 69
2474.13 79
2474.24 91
2474.36 102
2474.47 110
2474.59 113
2474.70 111
2474.81 103
2474.93 91
2475.04 76
2475.16 60
2475.27 43
2475.38 29
2475.50 19
2475.61 13
2475.73 12
2475.84 14
2475.96 20
2476.07 28
2476.18 35
2476.30 41
2476.41 46
2476.53 49
2476.64 52
2476.75 55
2476.87 57
2476.98 60
2477.10 62
2477.21 63
2477.32 63
2477.44 61
2477.55 58
2477.67 55
2477.78 51
2477.90 48
2478.01 46
2478.12 46
2478.24 48
2478.35 52
2478.47 57
2478.58 62
2478.69 66
2478.81 69
2478.92 70
2479.04 68
2479.15 64
2479.27 58
2479.38 49
2479.49 39
2479.61 27
2479.72 16
2479.84 6
2479.95 0
2480.07 0
2480.18 0
2480.29 0
2480.41 0
2480.52 0
2480.64 0
2480.75 0
2480.86 1
2480.98 10
2481.09 18
2481.21 26
2481.32 32
2481.44 37
2481.55 42
2481.66 48
2481.78 55
2481.89 66
2482.01 80
2482.12 96
2482.24 113
2482.35 129
2482.46 143
2482.58 154
2482.69 162
2482.81 167
2482.92 168
2483.04 168
2483.15 167
2483.26 164
2483.38 160
2483.49 154
2483.61 147
2483.72 138
2483.84 129
2483.95 120
2484.06 112
2484.18 107
2484.29 103
2484.41 103
2484.52 104
2484.64 106
2484.75 108
2484.86 109
2484.98 107
2485.09 104
2485.21 99
2485.32 93
2485.44 87
2485.55 84
2485.67 83
2485.78 84
2485.89 87
2486.01 92
2486.12 97
2486.24 102
2486.35 108
2486.47 115
2486.58 124
2486.69 133
2486.81 143
2486.92 151
2487.04 155
2487.15 155
2487.27 149
2487.38 137
2487.50 120
2487.61 101
2487.72 83
2487.84 68
2487.95 57
2488.07 52
2488.18 54
2488.30 60
2488.41 69
2488.52 79
2488.64 88
2488.75 95
2488.87 99
2488.98 100
2489.10 100
2489.21 99
2489.33 96
2489.44 92
2489.55 88
2489.67 81
2489.78 74
2489.90 66
2490.01 58
2490.13 52
2490.24 49
2490.36 50
2490.47 53
2490.58 58
2490.70 65
2490.81 69
2490.93 70
2491.04 67
2491.16 61
2491.27 51
2491.39 41
2491.50 33
2491.62 27
2491.73 27
2491.84 31
2491.96 39
2492.07 49
2492.19 61
2492.30 74
2492.42 88
2492.53 103
2492.65 120
2492.76 137
2492.87 155
2492.99 171
2493.10 186
2493.22 196
2493.33 201
2493.45 201
2493.56 197
2493.68 189
2493.79 181
2493.91 174
2494.02 171
2494.13 171
2494.25 174
2494.36 179
2494.48 182
2494.59 183
2494.71 179
2494.82 170
2494.94 157
2495.05 143
2495.17 131
2495.28 122
2495.39 119
2495.51 121
2495.62 128
2495.74 137
2495.85 147
2495.97 156
2496.08 162
2496.20 164
2496.31 165
2496.43 165
2496.54 166
2496.66 171
2496.77 181
2496.88 196
2497.00 214
2497.11 234
2497.23 252
2497.34 266
2497.46 274
2497.57 275
2497.69 269
2497.80 260
2497.92 248
2498.03 235
2498.15 223
2498.26 213
2498.37 204
2498.49 198
2498.60 192
2498.72 186
2498.83 181
2498.95 177
2499.06 172
2499.18 169
2499.29 167
2499.41 165
2499.52 165
2499.64 165
2499.75 166
2499.86 165
2499.98 164
2500.09 162
2500.21 158
2500.32 154
2500.44 150
2500.55 147
2500.67 145
2500.78 144
2500.90 145
2501.01 146
2501.13 148
2501.24 149
2501.36 150
2501.47 150
2501.59 151
2501.70 152
2501.81 155
2501.93 161
2502.04 168
2502.16 178
2502.27 189
2502.39 200
2502.50 210
2502.62 216
2502.73 218
2502.85 215
2502.96 207
2503.08 195
2503.19 181
2503.31 166
2503.42 153
2503.54 141
2503.65 133
2503.77 127
2503.88 123
2503.99 119
2504.11 115
2504.22 109
2504.34 101
2504.45 90
2504.57 77
2504.68 63
2504.80 49
2504.91 37
2505.03 29
2505.14 27
2505.26 29
2505.37 36
2505.49 45
2505.60 55
2505.72 65
2505.83 73
2505.95 79
2506.06 84
2506.18 88
2506.29 91
2506.41 93
2506.52 96
2506.64 98
2506.75 100
2506.87 102
2506.98 104
2507.09 107
2507.21 112
2507.32 117
2507.44 124
2507.55 131
2507.67 139
2507.78 146
2507.90 152
2508.01 157
2508.13 158
2508.24 158
2508.36 155
2508.47 151
2508.59 146
2508.70 141
2508.82 138
2508.93 136
2509.05 136
2509.16 137
2509.28 141
2509.39 146
2509.51 150
2509.62 155
2509.74 158
2509.85 161
2509.97 161
2510.08 161
2510.20 160
2510.31 159
2510.43 156
2510.54 152
2510.66 147
2510.77 140
2510.89 133
2511.00 125
2511.12 118
2511.23 113
2511.35 112
2511.46 114
2511.58 119
2511.69 125
2511.81 130
2511.92 135
2512.04 136
2512.15 136
2512.27 134
2512.38 133
2512.50 133
2512.61 136
2512.73 141
2512.84 148
2512.96 155
2513.07 160
2513.19 163
2513.30 162
2513.42 159
2513.53 154
2513.64 149
2513.76 145
2513.87 144
2513.99 144
2514.10 146
2514.22 149
2514.33 154
2514.45 160
2514.57 167
2514.68 174
2514.80 181
2514.91 187
2515.03 191
2515.14 192
2515.26 189
2515.37 181
2515.49 170
2515.60 156
2515.72 140
2515.83 123
2515.95 108
2516.06 96
2516.18 87
2516.29 82
2516.41 81
2516.52 84
2516.64 89
2516.75 97
2516.87 106
2516.98 114
2517.10 121
2517.21 127
2517.33 130
2517.44 130
2517.56 129
2517.67 127
2517.79 125
2517.90 126
2518.02 130
2518.13 135
2518.25 141
2518.36 147
2518.48 149
2518.59 147
2518.71 140
2518.82 128
2518.94 113
2519.05 98
2519.17 85
2519.28 75
2519.40 69
2519.51 67
2519.63 67
2519.74 66
2519.86 64
2519.97 59
2520.09 50
2520.20 40
2520.32 29
2520.43 19
2520.55 11
2520.66 6
2520.78 2
2520.89 0
2521.01 0
2521.13 0
2521.24 0
2521.36 0
2521.47 0
2521.59 0
2521.70 0
2521.82 2
2521.93 8
2522.05 13
2522.16 19
2522.28 25
2522.39 31
2522.51 37
2522.62 42
2522.74 46
2522.85 48
2522.97 50
2523.08 51
2523.20 52
2523.31 56
2523.43 62
2523.54 69
2523.66 78
2523.77 88
2523.89 96
2524.00 104
2524.12 110
2524.24 116
2524.35 121
2524.47 127
2524.58 132
2524.70 138
2524.81 145
2524.93 151
2525.04 157
2525.16 161
2525.27 165
2525.39 168
2525.50 171
2525.62 173
2525.73 173
2525.85 173
2525.96 170
2526.08 166
2526.19 160
2526.31 152
2526.43 145
2526.54 139
2526.66 134
2526.77 131
2526.89 130
2527.00 129
2527.12 129
2527.23 128
2527.35 125
2527.46 121
2527.58 115
2527.69 109
2527.81 103
2527.92 98
2528.04 95
2528.15 94
2528.27 97
2528.39 102
2528.50 111
2528.62 121
2528.73 132
2528.85 144
2528.96 155
2529.08 164
2529.19 172
2529.31 177
2529.42 179
2529.54 180
2529.65 181
2529.77 183
2529.88 188
2530.00 197
2530.12 208
2530.23 220
2530.35 231
2530.46 238
2530.58 239
2530.69 234
2530.81 223
2530.92 209
2531.04 193
2531.15 180
2531.27 170
2531.38 164
2531.50 163
2531.62 164
2531.73 166
2531.85 168
2531.96 168
2532.08 167
2532.19 165
2532.31 162
2532.42 159
2532.54 157
2532.65 156
2532.77 156
2532.89 156
2533.00 156
2533.12 156
2533.23 154
2533.35 151
2533.46 146
2533.58 141
2533.69 135
2533.81 131
2533.92 128
2534.04 127
2534.16 129
2534.27 134
2534.39 141
2534.50 148
2534.62 156
2534.73 164
2534.85 170
2534.96 176
2535.08 180
2535.19 183
2535.31 185
2535.43 186
2535.54 186
2535.66 184
2535.77 181
2535.89 176
2536.00 170
2536.12 163
2536.23 157
2536.35 150
2536.46 143
2536.58 135
2536.70 126
2536.81 115
2536.93 101
2537.04 86
2537.16 70
2537.27 55
2537.39 44
2537.50 40
2537.62 42
2537.74 50
2537.85 63
2537.97 77
2538.08 90
2538.20 99
2538.31 104
2538.43 105
2538.54 102
2538.66 98
2538.78 94
2538.89 91
2539.01 89
2539.12 88
2539.24 85
2539.35 81
2539.47 75
2539.58 69
2539.70 62
2539.82 55
2539.93 51
2540.05 49
2540.16 48
2540.28 49
2540.39 49
2540.51 49
2540.63 48
2540.74 47
2540.86 46
2540.97 46
2541.09 47
2541.20 50
2541.32 53
2541.43 56
2541.55 58
2541.67 57
2541.78 53
2541.90 46
2542.01 37
2542.13 28
2542.24 20
2542.36 16
2542.48 14
2542.59 16
2542.71 20
2542.82 24
2542.94 27
2543.05 27
2543.17 23
2543.28 17
2543.40 9
2543.52 0
2543.63 0
2543.75 0
2543.86 0
2543.98 0
2544.09 0
2544.21 0
2544.33 0
2544.44 2
2544.56 15
2544.67 29
2544.79 43
2544.90 55
2545.02 67
2545.14 77
2545.25 85
2545.37 90
2545.48 93
2545.60 94
2545.71 92
2545.83 89
2545.95 84
2546.06 79
2546.18 76
2546.29 76
2546.41 79
2546.52 84
2546.64 92
2546.76 102
2546.87 111
2546.99 119
2547.10 124
2547.22 127
2547.33 127
2547.45 124
2547.57 118
2547.68 109
2547.80 99
2547.91 88
2548.03 77
2548.15 68
2548.26 60
2548.38 55
2548.49 51
2548.61 48
2548.72 45
2548.84 40
2548.96 32
2549.07 23
2549.19 12
2549.30 1
2549.42 0
2549.53 0
2549.65 0
2549.77 0
2549.88 0
2550.00 0
2550.11 0
2550.23 6
2550.35 12
2550.46 16
2550.58 16
2550.69 15
2550.81 13
2550.92 12
2551.04 12
2551.16 15
2551.27 19
2551.39 25
2551.50 31
2551.62 35
2551.74 37
2551.85 37
2551.97 36
2552.08 33
2552.20 30
2552.31 28
2552.43 28
2552.55 31
2552.66 35
2552.78 42
2552.89 49
2553.01 57
2553.13 64
2553.24 71
2553.36 78
2553.47 84
2553.59 88
2553.71 91
2553.82 92
2553.94 91
2554.05 88
2554.17 83
2554.29 79
2554.40 77
2554.52 77
2554.63 81
2554.75 89
2554.86 99
2554.98 112
2555.10 125
2555.21 137
2555.33 148
2555.44 156
2555.56 163
2555.68 169
2555.79 173
2555.91 177
2556.02 181
2556.14 185
2556.26 189
2556.37 194
2556.49 199
2556.60 203
2556.72 207
2556.84 211
2556.95 213
2557.07 212
2557.18 209
2557.30 203
2557.42 198
2557.53 191
2557.65 186
2557.76 181
2557.88 176
2558.00 172
2558.11 168
2558.23 163
2558.34 157
2558.46 151
2558.58 146
2558.69 140
2558.81 134
2558.92 127
2559.04 120
2559.16 112
2559.27 105
2559.39 100
2559.50 98
2559.62 100
2559.74 106
2559.85 116
2559.97 127
2560.08 137
2560.20 145
2560.32 148
2560.43 147
2560.55 140
2560.66 130
2560.78 117
2560.90 103
2561.01 89
2561.13 78
2561.24 70
2561.36 66
2561.48 66
2561.59 70
2561.71 79
2561.83 90
2561.94 104
2562.06 117
2562.17 128
2562.29 136
2562.41 140
2562.52 139
2562.64 132
2562.75 123
2562.87 111
2562.99 100
2563.10 92
2563.22 87
2563.33 87
2563.45 91
2563.57 99
2563.68 107
2563.80 112
2563.92 113
2564.03 109
2564.15 99
2564.26 85
2564.38 69
2564.50 55
2564.61 44
2564.73 37
2564.84 36
2564.96 38
2565.08 43
2565.19 51
2565.31 59
2565.43 67
2565.54 75
2565.66 82
2565.77 88
2565.89 92
2566.01 94
2566.12 95
2566.24 96
2566.35 98
2566.47 103
2566.59 110
2566.70 121
2566.82 134
2566.94 147
2567.05 159
2567.17 168
2567.28 174
2567.40 176
2567.52 175
2567.63 173
2567.75 169
2567.87 167
2567.98 168
2568.10 173
2568.21 181
2568.33 194
2568.45 208
2568.56 222
2568.68 234
2568.80 244
2568.91 249
2569.03 251
2569.14 250
2569.26 248
2569.38 245
2569.49 242
2569.61 240
2569.73 238
2569.84 239
2569.96 241
2570.07 246
2570.19 255
2570.31 267
2570.42 281
2570.54 297
2570.66 313
2570.77 326
2570.89 336
2571.00 342
2571.12 343
2571.24 342
2571.35 340
2571.47 338
2571.59 337
2571.70 340
2571.82 345
2571.93 352
2572.05 359
2572.17 364
2572.28 368
2572.40 370
2572.52 370
2572.63 369
2572.75 369
2572.87 369
2572.98 369
2573.10 370
2573.21 370
2573.33 366
2573.45 359
2573.56 348
2573.68 332
2573.80 312
2573.91 289
2574.03 267
2574.15 246
2574.26 228
2574.38 214
2574.49 204
2574.61 198
2574.73 195
2574.84 194
2574.96 195
2575.08 194
2575.19 192
2575.31 186
2575.43 176
2575.54 162
2575.66 145
2575.77 128
2575.89 111
2576.01 99
2576.12 91
2576.24 90
2576.36 94
2576.47 103
2576.59 116
2576.71 129
2576.82 142
2576.94 152
2577.06 159
2577.17 164
2577.29 165
2577.40 163
2577.52 160
2577.64 155
2577.75 149
2577.87 142
2577.99 134
2578.10 124
2578.22 114
2578.34 103
2578.45 91
2578.57 80
2578.69 69
2578.80 59
2578.92 50
2579.04 40
2579.15 30
2579.27 20
2579.38 8
2579.50 0
2579.62 0
2579.73 0
2579.85 0
2579.97 0
2580.08 0
2580.20 0
2580.32 7
2580.43 19
2580.55 29
2580.67 37
2580.78 41
2580.90 41
2581.02 37
2581.13 31
2581.25 23
2581.37 16
2581.48 12
2581.60 11
2581.71 14
2581.83 21
2581.95 29
2582.06 39
2582.18 49
2582.30 58
2582.41 66
2582.53 73
2582.65 78
2582.76 82
2582.88 84
2583.00 84
2583.11 83
2583.23 80
2583.35 77
2583.46 73
2583.58 69
2583.70 65
2583.81 62
2583.93 58
2584.05 54
2584.16 50
2584.28 45
2584.40 40
2584.51 35
2584.63 29
2584.75 24
2584.86 19
2584.98 14
2585.10 9
2585.21 4
2585.33 0
2585.45 0
2585.56 0
2585.68 0
2585.80 0
2585.91 0
2586.03 0
2586.15 0
2586.26 8
2586.38 18
2586.50 27
2586.61 33
2586.73 37
2586.85 39
2586.96 39
2587.08 38
2587.19 37
2587.31 34
2587.43 31
2587.54 28
2587.66 25
2587.78 24
2587.90 24
2588.01 26
2588.13 30
2588.25 34
2588.36 38
2588.48 40
2588.60 40
2588.71 39
2588.83 37
2588.95 37
2589.06 39
2589.18 45
2589.30 54
2589.41 64
2589.53 73
2589.65 81
2589.76 85
2589.88 85
2590.00 81
2590.11 76
2590.23 69
2590.35 64
2590.46 59
2590.58 57
2590.70 57
2590.81 58
2590.93 60
2591.05 63
2591.16 65
2591.28 67
2591.40 67
2591.51 66
2591.63 64
2591.75 60
2591.86 55
2591.98 49
2592.10 43
2592.21 38
2592.33 36
2592.45 36
2592.56 39
2592.68 46
2592.80 56
2592.91 69
2593.03 83
2593.15 97
2593.26 111
2593.38 123
2593.50 133
2593.62 139
2593.73 142
2593.85 142
2593.97 141
2594.08 139
2594.20 138
2594.32 138
2594.43 138
2594.55 138
2594.67 135
2594.78 128
2594.90 118
2595.02 106
2595.13 94
2595.25 86
2595.37 83
2595.48 88
2595.60 98
2595.72 111
2595.84 125
2595.95 136
2596.07 141
2596.19 140
2596.30 135
2596.42 126
2596.54 117
2596.65 110
2596.77 108
2596.89 112
2597.00 121
2597.12 133
2597.24 147
2597.35 159
2597.47 169
2597.59 174
2597.71 174
2597.82 169
2597.94 161
2598.06 152
2598.17 143
2598.29 134
2598.41 127
2598.52 120
2598.64 114
2598.76 107
2598.87 99
2598.99 92
2599.11 86
2599.23 82
2599.34 81
2599.46 84
2599.58 90
2599.69 100
2599.81 113
2599.93 127
2600.04 142
2600.16 156
2600.28 169
2600.39 180
2600.51 187
2600.63 190
2600.75 188
2600.86 181
2600.98 170
2601.10 154
2601.21 136
2601.33 117
2601.45 100
2601.56 85
2601.68 75
2601.80 69
2601.92 68
2602.03 71
2602.15 76
2602.27 82
2602.38 86
2602.50 88
2602.62 88
2602.73 85
2602.85 82
2602.97 79
2603.09 77
2603.20 79
2603.32 85
2603.44 96
2603.55 110
2603.67 127
2603.79 145
2603.90 161
2604.02 172
2604.14 177
2604.26 175
2604.37 166
2604.49 153
2604.61 136
2604.72 119
2604.84 104
2604.96 92
2605.08 81
2605.19 72
2605.31 64
2605.43 55
2605.54 46
2605.66 38
2605.78 31
2605.89 28
2606.01 28
2606.13 32
2606.25 39
2606.36 49
2606.48 61
2606.60 73
2606.71 85
2606.83 98
2606.95 109
2607.07 120
2607.18 129
2607.30 134
2607.42 136
2607.53 134
2607.65 128
2607.77 118
2607.89 106
2608.00 93
2608.12 79
2608.24 67
2608.35 58
2608.47 52
2608.59 51
2608.71 54
2608.82 62
2608.94 73
2609.06 84
2609.17 95
2609.29 103
2609.41 108
2609.53 110
2609.64 109
2609.76 106
2609.88 102
2609.99 96
2610.11 90
2610.23 81
2610.35 72
2610.46 60
2610.58 48
2610.70 35
2610.81 23
2610.93 12
2611.05 2
2611.17 0
2611.28 0
2611.40 0
2611.52 0
2611.63 0
2611.75 0
2611.87 0
2611.99 0
2612.10 6
2612.22 21
2612.34 36
2612.46 50
2612.57 61
2612.69 70
2612.81 76
2612.92 81
2613.04 84
2613.16 85
2613.28 85
2613.39 84
2613.51 82
2613.63 80
2613.75 79
2613.86 80
2613.98 84
2614.10 89
2614.21 95
2614.33 102
2614.45 109
2614.57 115
2614.68 122
2614.80 127
2614.92 132
2615.04 135
2615.15 136
2615.27 135
2615.39 131
2615.50 126
2615.62 121
2615.74 117
2615.86 116
2615.97 116
2616.09 118
2616.21 119
2616.33 120
2616.44 119
2616.56 115
2616.68 110
2616.79 104
2616.91 100
2617.03 96
2617.15 95
2617.26 96
2617.38 99
2617.50 104
2617.62 109
2617.73 113
2617.85 117
2617.97 120
2618.09 122
2618.20 124
2618.32 126
2618.44 128
2618.55 131
2618.67 134
2618.79 138
2618.91 140
2619.02 142
2619.14 144
2619.26 145
2619.38 147
2619.49 150
2619.61 152
2619.73 155
2619.85 155
2619.96 154
2620.08 150
2620.20 143
2620.32 135
2620.43 126
2620.55 118
2620.67 112
2620.79 108
2620.90 108
2621.02 110
2621.14 115
2621.25 122
2621.37 129
2621.49 135
2621.61 139
2621.72 139
2621.84 135
2621.96 128
2622.08 117
2622.19 105
2622.31 93
2622.43 81
2622.55 71
2622.66 62
2622.78 56
2622.90 51
2623.02 48
2623.13 48
2623.25 50
2623.37 54
2623.49 59
2623.60 65
2623.72 69
2623.84 71
2623.96 70
2624.07 67
2624.19 62
2624.31 57
2624.43 54
2624.54 54
2624.66 58
2624.78 66
2624.90 76
2625.01 87
2625.13 98
2625.25 107
2625.37 114
2625.48 118
2625.60 119
2625.72 118
2625.84 117
2625.95 115
2626.07 112
2626.19 110
2626.31 107
2626.42 105
2626.54 103
2626.66 102
2626.78 102
2626.89 102
2627.01 103
2627.13 104
2627.25 103
2627.36 101
2627.48 96
2627.60 90
2627.72 83
2627.84 77
2627.95 73
2628.07 71
2628.19 72
2628.31 74
2628.42 77
2628.54 80
2628.66 81
2628.78 81
2628.89 78
2629.01 75
2629.13 72
2629.25 70
2629.36 70
2629.48 73
2629.60 76
2629.72 81
2629.83 84
2629.95 86
2630.07 87
2630.19 85
2630.30 84
2630.42 84
2630.54 86
2630.66 91
2630.78 100
2630.89 111
2631.01 123
2631.13 134
2631.25 143
2631.36 147
2631.48 147
2631.60 143
2631.72 137
2631.83 130
2631.95 123
2632.07 118
2632.19 115
2632.30 113
2632.42 112
2632.54 113
2632.66 116
2632.78 121
2632.89 129
2633.01 139
2633.13 151
2633.25 163
2633.36 175
2633.48 184
2633.60 190
2633.72 194
2633.83 196
2633.95 197
2634.07 199
2634.19 202
2634.31 207
2634.42 215
2634.54 226
2634.66 241
2634.78 260
2634.89 283
2635.01 309
2635.13 337
2635.25 364
2635.37 389
2635.48 410
2635.60 427
2635.72 442
2635.84 457
2635.95 475
2636.07 499
2636.19 529
2636.31 564
2636.42 603
2636.54 641
2636.66 676
2636.78 705
2636.90 728
2637.01 747
2637.13 765
2637.25 783
2637.37 804
2637.48 829
2637.60 857
2637.72 888
2637.84 920
2637.96 951
2638.07 982
2638.19 1012
2638.31 1039
2638.43 1063
2638.55 1082
2638.66 1094
2638.78 1098
2638.90 1094
2639.02 1081
2639.13 1062
2639.25 1038
2639.37 1013
2639.49 987
2639.61 964
2639.72 942
2639.84 924
2639.96 907
2640.08 892
2640.19 876
2640.31 858
2640.43 837
2640.55 812
2640.67 783
2640.78 753
2640.90 722
2641.02 695
2641.14 672
2641.26 655
2641.37 644
2641.49 635
2641.61 628
2641.73 618
2641.85 604
2641.96 586
2642.08 562
2642.20 536
2642.32 509
2642.43 482
2642.55 456
2642.67 433
2642.79 411
2642.91 391
2643.02 373
2643.14 355
2643.26 337
2643.38 321
2643.50 306
2643.61 293
2643.73 285
2643.85 280
2643.97 278
2644.09 280
2644.20 284
2644.32 288
2644.44 290
2644.56 289
2644.68 285
2644.79 277
2644.91 266
2645.03 253
2645.15 238
2645.26 223
2645.38 209
2645.50 197
2645.62 186
2645.74 176
2645.85 166
2645.97 155
2646.09 143
2646.21 129
2646.33 114
2646.44 98
2646.56 83
2646.68 70
2646.80 61
2646.92 56
2647.03 56
2647.15 59
2647.27 63
2647.39 68
2647.51 73
2647.62 75
2647.74 76
2647.86 74
2647.98 71
2648.10 67
2648.21 63
2648.33 57
2648.45 50
2648.57 42
2648.69 33
2648.80 24
2648.92 17
2649.04 13
2649.16 13
2649.28 17
2649.40 24
2649.51 33
2649.63 42
2649.75 51
2649.87 59
2649.99 64
2650.10 66
2650.22 66
2650.34 63
2650.46 56
2650.58 46
2650.69 35
2650.81 24
2650.93 14
2651.05 8
2651.17 5
2651.28 6
2651.40 9
2651.52 13
2651.64 16
2651.76 17
2651.87 15
2651.99 12
2652.11 8
2652.23 7
2652.35 8
2652.47 13
2652.58 21
2652.70 30
2652.82 40
2652.94 50
2653.06 58
2653.17 65
2653.29 72
2653.41 77
2653.53 82
2653.65 85
2653.77 88
2653.88 90
2654.00 91
2654.12 91
2654.24 91
2654.36 92
2654.47 92
2654.59 93
2654.71 94
2654.83 95
2654.95 96
2655.06 97
2655.18 99
2655.30 101
2655.42 102
2655.54 104
2655.66 106
2655.77 108
2655.89 109
2656.01 109
2656.13 109
2656.25 108
2656.37 107
2656.48 104
2656.60 100
2656.72 96
2656.84 92
2656.96 88
2657.07 83
2657.19 80
2657.31 77
2657.43 74
2657.55 72
2657.67 68
2657.78 64
2657.90 58
2658.02 50
2658.14 40
2658.26 30
2658.38 20
2658.49 11
2658.61 2
2658.73 0
2658.85 0
2658.97 0
2659.08 0
2659.20 0
2659.32 0
2659.44 0
2659.56 0
2659.68 13
2659.79 25
2659.91 34
2660.03 38
2660.15 38
2660.27 32
2660.39 24
2660.50 14
2660.62 7
2660.74 1
2660.86 0
2660.98 0
2661.10 1
2661.21 2
2661.33 2
2661.45 0
2661.57 0
2661.69 0
2661.81 0
2661.92 0
2662.04 0
2662.16 1
2662.28 6
2662.40 10
2662.52 12
2662.63 12
2662.75 9
2662.87 3
2662.99 0
2663.11 0
2663.23 0
2663.34 0
2663.46 0
2663.58 0
2663.70 5
2663.82 13
2663.94 20
2664.05 25
2664.17 28
2664.29 29
2664.41 31
2664.53 33
2664.65 36
2664.76 40
2664.88 43
2665.00 46
2665.12 49
2665.24 51
2665.36 55
2665.48 60
2665.59 67
2665.71 76
2665.83 85
2665.95 92
2666.07 97
2666.19 99
2666.30 97
2666.42 92
2666.54 84
2666.66 76
2666.78 68
2666.90 60
2667.01 54
2667.13 48
2667.25 43
2667.37 38
2667.49 32
2667.61 25
2667.73 18
2667.84 13
2667.96 10
2668.08 10
2668.20 12
2668.32 17
2668.44 21
2668.55 25
2668.67 28
2668.79 29
2668.91 30
2669.03 30
2669.15 31
2669.27 33
2669.38 36
2669.50 40
2669.62 45
2669.74 49
2669.86 54
2669.98 58
2670.10 60
2670.21 60
2670.33 57
2670.45 51
2670.57 44
2670.69 37
2670.81 31
2670.92 28
2671.04 29
2671.16 33
2671.28 40
2671.40 48
2671.52 55
2671.64 63
2671.75 69
2671.87 74
2671.99 79
2672.11 84
2672.23 88
2672.35 92
2672.47 97
2672.58 102
2672.70 110
2672.82 119
2672.94 131
2673.06 144
2673.18 158
2673.30 173
2673.41 186
2673.53 197
2673.65 205
2673.77 210
2673.89 212
2674.01 212
2674.13 210
2674.24 206
2674.36 201
2674.48 194
2674.60 186
2674.72 176
2674.84 164
2674.96 150
2675.08 135
2675.19 119
2675.31 104
2675.43 88
2675.55 74
2675.67 63
2675.79 54
2675.91 50
2676.02 50
2676.14 53
2676.26 60
2676.38 69
2676.50 79
2676.62 87
2676.74 92
2676.85 94
2676.97 93
2677.09 90
2677.21 84
2677.33 77
2677.45 69
2677.57 59
2677.69 48
2677.80 36
2677.92 23
2678.04 11
2678.16 0
2678.28 0
2678.40 0
2678.52 0
2678.64 4
2678.75 17
2678.87 32
2678.99 46
2679.11 58
2679.23 66
2679.35 70
2679.47 70
2679.58 67
2679.70 62
2679.82 57
2679.94 52
2680.06 48
2680.18 45
2680.30 45
2680.42 46
2680.53 49
2680.65 53
2680.77 59
2680.89 64
2681.01 69
2681.13 74
2681.25 77
2681.37 78
2681.48 79
2681.60 78
2681.72 77
2681.84 76
2681.96 76
2682.08 76
2682.20 78
2682.32 81
2682.44 85
2682.55 89
2682.67 92
2682.79 95
2682.91 96
2683.03 96
2683.15 95
2683.27 93
2683.39 91
2683.50 89
2683.62 87
2683.74 85
2683.86 81
2683.98 77
2684.10 71
2684.22 63
2684.34 55
2684.45 45
2684.57 37
2684.69 30
2684.81 27
2684.93 28
2685.05 35
2685.17 46
2685.29 60
2685.41 76
2685.52 92
2685.64 107
2685.76 120
2685.88 131
2686.00 138
2686.12 141
2686.24 141
2686.36 139
2686.48 135
2686.59 131
2686.71 128
2686.83 126
2686.95 126
2687.07 128
2687.19 129
2687.31 129
2687.43 128
2687.55 124
2687.66 119
2687.78 113
2687.90 108
2688.02 104
2688.14 102
2688.26 103
2688.38 105
2688.50 109
2688.62 114
2688.73 119
2688.85 124
2688.97 127
2689.09 130
2689.21 130
2689.33 130
2689.45 130
2689.57 128
2689.69 126
2689.81 122
2689.92 117
2690.04 111
2690.16 103
2690.28 95
2690.40 86
2690.52 80
2690.64 77
2690.76 78
2690.88 85
2690.99 96
2691.11 111
2691.23 128
2691.35 144
2691.47 157
2691.59 167
2691.71 173
2691.83 175
2691.95 174
2692.07 172
2692.18 168
2692.30 163
2692.42 157
2692.54 149
2692.66 139
2692.78 128
2692.90 117
2693.02 106
2693.14 97
2693.26 89
2693.37 83
2693.49 79
2693.61 78
2693.73 80
2693.85 84
2693.97 90
2694.09 98
2694.21 104
2694.33 109
2694.45 110
2694.57 107
2694.68 101
2694.80 94
2694.92 87
2695.04 83
2695.16 81
2695.28 82
2695.40 85
2695.52 88
2695.64 89
2695.76 88
2695.88 84
2695.99 79
2696.11 74
2696.23 70
2696.35 67
2696.47 66
2696.59 66
2696.71 65
2696.83 62
2696.95 57
2697.07 50
2697.19 42
2697.30 33
2697.42 26
2697.54 21
2697.66 20
2697.78 22
2697.90 26
2698.02 32
2698.14 39
2698.26 46
2698.38 53
2698.50 60
2698.61 68
2698.73 76
2698.85 85
2698.97 93
2699.09 100
2699.21 105
2699.33 107
2699.45 107
2699.57 106
2699.69 104
2699.81 102
2699.93 99
2700.04 95
2700.16 90
2700.28 84
2700.40 75
2700.52 64
2700.64 52
2700.76 38
2700.88 24
2701.00 12
2701.12 0
2701.24 0
2701.36 0
2701.48 0
2701.59 0
2701.71 0
2701.83 0
2701.95 0
2702.07 0
2702.19 7
2702.31 13
2702.43 19
2702.55 24
2702.67 30
2702.79 36
2702.91 43
2703.03 50
2703.14 58
2703.26 65
2703.38 71
2703.50 74
2703.62 75
2703.74 73
2703.86 69
2703.98 64
2704.10 57
2704.22 51
2704.34 45
2704.46 41
2704.58 37
2704.69 34
2704.81 32
2704.93 30
2705.05 28
2705.17 26
2705.29 24
2705.41 23
2705.53 22
2705.65 21
2705.77 21
2705.89 21
2706.01 21
2706.13 20
2706.25 18
2706.37 16
2706.48 14
2706.60 12
2706.72 11
2706.84 11
2706.96 11
2707.08 9
2707.20 7
2707.32 2
2707.44 0
2707.56 0
2707.68 0
2707.80 0
2707.92 0
2708.04 0
2708.16 0
2708.27 3
2708.39 10
2708.51 15
2708.63 20
2708.75 23
2708.87 26
2708.99 30
2709.11 32
2709.23 35
2709.35 36
2709.47 37
2709.59 35
2709.71 33
2709.83 30
2709.95 26
2710.07 22
2710.18 19
2710.30 17
2710.42 16
2710.54 17
2710.66 20
2710.78 24
2710.90 29
2711.02 34
2711.14 39
2711.26 42
2711.38 43
2711.50 41
2711.62 36
2711.74 29
2711.86 19
2711.98 10
2712.10 1
2712.21 0
2712.33 0
2712.45 0
2712.57 0
2712.69 2
2712.81 8
2712.93 14
2713.05 18
2713.17 21
2713.29 23
2713.41 26
2713.53 31
2713.65 37
2713.77 44
2713.89 53
2714.01 60
2714.13 66
2714.25 70
2714.37 73
2714.48 75
2714.60 78
2714.72 81
2714.84 85
2714.96 89
2715.08 92
2715.20 93
2715.32 91
2715.44 88
2715.56 84
2715.68 79
2715.80 75
2715.92 72
2716.04 71
2716.16 71
2716.28 72
2716.40 74
2716.52 77
2716.64 80
2716.76 84
2716.88 88
2716.99 91
2717.11 94
2717.23 96
2717.35 96
2717.47 95
2717.59 92
2717.71 86
2717.83 80
2717.95 71
2718.07 61
2718.19 49
2718.31 36
2718.43 22
2718.55 9
2718.67 0
2718.79 0
2718.91 0
2719.03 0
2719.15 0
2719.27 0
2719.39 0
2719.51 0
2719.63 7
2719.75 14
2719.86 20
2719.98 23
2720.10 27
2720.22 30
2720.34 35
2720.46 41
2720.58 47
2720.70 53
2720.82 58
2720.94 61
2721.06 64
2721.18 67
2721.30 71
2721.42 76
2721.54 82
2721.66 88
2721.78 92
2721.90 92
2722.02 90
2722.14 85
2722.26 79
2722.38 73
2722.50 69
2722.62 67
2722.74 68
2722.86 73
2722.98 79
2723.10 87
2723.22 96
2723.33 106
2723.45 115
2723.57 122
2723.69 127
2723.81 128
2723.93 124
2724.05 115
2724.17 104
2724.29 90
2724.41 77
2724.53 66
2724.65 59
2724.77 55
2724.89 54
2725.01 55
2725.13 54
2725.25 52
2725.37 49
2725.49 44
2725.61 40
2725.73 39
2725.85 41
2725.97 47
2726.09 56
2726.21 66
2726.33 75
2726.45 81
2726.57 84
2726.69 84
2726.81 84
2726.93 83
2727.05 84
2727.17 88
2727.29 92
2727.41 95
2727.53 97
2727.65 95
2727.77 92
2727.88 87
2728.00 82
2728.12 78
2728.24 75
2728.36 74
2728.48 72
2728.60 69
2728.72 63
2728.84 55
2728.96 45
2729.08 33
2729.20 22
2729.32 12
2729.44 5
2729.56 0
2729.68 0
2729.80 0
2729.92 0
2730.04 0
2730.16 0
2730.28 0
2730.40 0
2730.52 2
2730.64 6
2730.76 8
2730.88 8
2731.00 7
2731.12 5
2731.24 5
2731.36 6
2731.48 11
2731.60 19
2731.72 29
2731.84 40
2731.96 49
2732.08 56
2732.20 61
2732.32 64
2732.44 64
2732.56 65
2732.68 65
2732.80 65
2732.92 65
2733.04 64
2733.16 62
2733.28 58
2733.40 53
2733.52 47
2733.64 40
2733.76 33
2733.88 25
2734.00 16
2734.12 7
2734.24 0
2734.36 0
2734.48 0
2734.60 0
2734.72 0
2734.84 0
2734.96 0
2735.08 0
2735.20 11
2735.32 34
2735.44 57
2735.56 78
2735.68 95
2735.80 106
2735.92 111
2736.04 110
2736.16 106
2736.28 99
2736.40 92
2736.52 85
2736.64 81
2736.76 79
2736.88 79
2737.00 79
2737.12 78
2737.24 77
2737.36 73
2737.48 67
2737.60 60
2737.72 53
2737.84 48
2737.96 46
2738.08 49
2738.20 55
2738.32 63
2738.44 73
2738.56 82
2738.68 88
2738.80 93
2738.92 95
2739.04 96
2739.16 96
2739.28 98
2739.40 100
2739.52 104
2739.64 108
2739.76 113
2739.88 118
2740.00 121
2740.12 122
2740.24 120
2740.36 116
2740.48 112
2740.60 108
2740.72 108
2740.84 111
2740.96 119
2741.08 129
2741.20 140
2741.32 151
2741.44 159
2741.56 165
2741.68 166
2741.80 164
2741.92 160
2742.04 152
2742.16 143
2742.28 132
2742.40 121
2742.52 110
2742.64 101
2742.76 94
2742.88 90
2743.00 89
2743.12 90
2743.24 94
2743.36 100
2743.48 107
2743.60 114
2743.72 122
2743.84 129
2743.96 133
2744.08 135
2744.20 134
2744.32 128
2744.44 120
2744.56 108
2744.68 94
2744.80 81
2744.92 69
2745.04 60
2745.16 55
2745.28 56
2745.40 60
2745.52 68
2745.64 79
2745.76 90
2745.88 103
2746.00 115
2746.12 127
2746.24 139
2746.36 150
2746.48 158
2746.60 162
2746.72 159
2746.84 150
2746.97 134
2747.09 112
2747.21 88
2747.33 64
2747.45 43
2747.57 27
2747.69 16
2747.81 11
2747.93 11
2748.05 14
2748.17 20
2748.29 28
2748.41 37
2748.53 46
2748.65 54
2748.77 61
2748.89 66
2749.01 69
2749.13 70
2749.25 71
2749.37 71
2749.49 72
2749.61 75
2749.73 80
2749.85 87
2749.97 95
2750.09 104
2750.21 114
2750.33 123
2750.45 133
2750.57 141
2750.69 147
2750.81 152
2750.93 154
2751.05 154
2751.17 151
2751.29 146
2751.41 137
2751.54 127
2751.66 115
2751.78 103
2751.90 91
2752.02 81
2752.14 75
2752.26 74
2752.38 78
2752.50 85
2752.62 95
2752.74 104
2752.86 110
2752.98 112
2753.10 109
2753.22 103
2753.34 96
2753.46 89
2753.58 84
2753.70 82
2753.82 82
2753.94 82
2754.06 81
2754.18 79
2754.30 75
2754.42 69
2754.54 61
2754.66 52
2754.78 42
2754.90 34
2755.03 27
2755.15 22
2755.27 19
2755.39 19
2755.51 22
2755.63 27
2755.75 34
2755.87 41
2755.99 48
2756.11 55
2756.23 61
2756.35 66
2756.47 71
2756.59 75
2756.71 81
2756.83 87
2756.95 94
2757.07 101
2757.19 109
2757.31 116
2757.43 122
2757.55 127
2757.67 132
2757.79 137
2757.92 143
2758.04 148
2758.16 153
2758.28 156
2758.40 156
2758.52 154
2758.64 150
2758.76 144
2758.88 139
2759.00 137
2759.12 138
2759.24 145
2759.36 155
2759.48 169
2759.60 184
2759.72 198
2759.84 209
2759.96 214
2760.08 215
2760.20 211
2760.32 205
2760.45 199
2760.57 193
2760.69 189
2760.81 186
2760.93 182
2761.05 176
2761.17 166
2761.29 154
2761.41 141
2761.53 129
2761.65 122
2761.77 122
2761.89 128
2762.01 140
2762.13 157
2762.25 176
2762.37 194
2762.49 209
2762.61 222
2762.74 232
2762.86 241
2762.98 247
2763.10 252
2763.22 257
2763.34 260
2763.46 264
2763.58 268
2763.70 273
2763.82 280
2763.94 289
2764.06 300
2764.18 311
2764.30 320
2764.42 325
2764.54 326
2764.66 320
2764.79 310
2764.91 297
2765.03 282
2765.15 270
2765.27 263
2765.39 260
2765.51 264
2765.63 273
2765.75 285
2765.87 298
2765.99 311
2766.11 321
2766.23 327
2766.35 329
2766.47 326
2766.59 322
2766.71 315
2766.84 308
2766.96 302
2767.08 297
2767.20 292
2767.32 287
2767.44 282
2767.56 276
2767.68 268
2767.80 260
2767.92 251
2768.04 243
2768.16 237
2768.28 232
2768.40 229
2768.52 227
2768.65 224
2768.77 222
2768.89 219
2769.01 216
2769.13 212
2769.25 208
2769.37 203
2769.49 198
2769.61 192
2769.73 185
2769.85 180
2769.97 177
2770.09 177
2770.21 180
2770.34 187
2770.46 194
2770.58 202
2770.70 208
2770.82 212
2770.94 214
2771.06 214
2771.18 215
2771.30 216
2771.42 218
2771.54 221
2771.66 224
2771.78 227
2771.90 230
2772.03 233
2772.15 236
2772.27 240
2772.39 248
2772.51 259
2772.63 273
2772.75 290
2772.87 308
2772.99 325
2773.11 341
2773.23 354
2773.35 362
2773.48 367
2773.60 368
2773.72 367
2773.84 364
2773.96 360
2774.08 356
2774.20 352
2774.32 347
2774.44 342
2774.56 337
2774.68 334
2774.80 332
2774.92 332
2775.05 335
2775.17 340
2775.29 345
2775.41 349
2775.53 349
2775.65 345
2775.77 335
2775.89 319
2776.01 298
2776.13 274
2776.25 248
2776.37 225
2776.50 205
2776.62 191
2776.74 183
2776.86 180
2776.98 181
2777.10 184
2777.22 186
2777.34 187
2777.46 186
2777.58 183
2777.70 180
2777.83 176
2777.95 171
2778.07 166
2778.19 159
2778.31 150
2778.43 141
2778.55 131
2778.67 121
2778.79 113
2778.91 108
2779.03 104
2779.16 102
2779.28 100
2779.40 96
2779.52 91
2779.64 84
2779.76 77
2779.88 71
2780.00 66
2780.12 66
2780.24 69
2780.36 77
2780.49 87
2780.61 99
2780.73 111
2780.85 120
2780.97 127
2781.09 130
2781.21 129
2781.33 125
2781.45 119
2781.57 112
2781.69 106
2781.82 101
2781.94 99
2782.06 99
2782.18 101
2782.30 104
2782.42 108
2782.54 112
2782.66 114
2782.78 115
2782.90 114
2783.03 111
2783.15 105
2783.27 98
2783.39 90
2783.51 81
2783.63 72
2783.75 63
2783.87 57
2783.99 52
2784.11 50
2784.24 50
2784.36 50
2784.48 51
2784.60 51
2784.72 49
2784.84 45
2784.96 40
2785.08 34
2785.20 31
2785.32 30
2785.45 32
2785.57 38
2785.69 45
2785.81 54
2785.93 63
2786.05 69
2786.17 72
2786.29 71
2786.41 67
2786.54 59
2786.66 49
2786.78 38
2786.90 29
2787.02 21
2787.14 17
2787.26 17
2787.38 20
2787.50 25
2787.63 29
2787.75 33
2787.87 35
2787.99 34
2788.11 33
2788.23 32
2788.35 31
2788.47 32
2788.59 35
2788.72 39
2788.84 42
2788.96 46
2789.08 47
2789.20 48
2789.32 48
2789.44 46
2789.56 44
2789.68 41
2789.81 36
2789.93 30
2790.05 21
2790.17 9
2790.29 0
2790.41 0
2790.53 0
2790.65 0
2790.77 0
2790.90 0
2791.02 0
2791.14 0
2791.26 8
2791.38 21
2791.50 33
2791.62 42
2791.74 48
2791.87 52
2791.99 53
2792.11 51
2792.23 48
2792.35 43
2792.47 37
2792.59 31
2792.71 26
2792.83 22
2792.96 18
2793.08 15
2793.20 12
2793.32 10
2793.44 8
2793.56 6
2793.68 7
2793.80 9
2793.93 13
2794.05 19
2794.17 25
2794.29 31
2794.41 35
2794.53 36
2794.65 35
2794.77 30
2794.90 24
2795.02 16
2795.14 9
2795.26 4
2795.38 0
2795.50 0
2795.62 4
2795.74 12
2795.87 23
2795.99 35
2796.11 47
2796.23 58
2796.35 65
2796.47 68
2796.59 64
2796.71 56
2796.84 44
2796.96 30
2797.08 15
2797.20 1
2797.32 0
2797.44 0
2797.56 0
2797.69 0
2797.81 0
2797.93 4
2798.05 14
2798.17 24
2798.29 31
2798.41 35
2798.53 35
2798.66 33
2798.78 29
2798.90 23
2799.02 17
2799.14 11
2799.26 6
2799.38 3
2799.51 0
2799.63 0
2799.75 2
2799.87 6
2799.99 11
2800.11 16
2800.23 21
2800.35 26
2800.48 29
2800.60 33
2800.72 36
2800.84 40
2800.96 44
2801.08 49
2801.20 54
2801.33 60
2801.45 65
2801.57 69
2801.69 72
2801.81 72
2801.93 71
2802.05 69
2802.18 67
2802.30 66
2802.42 66
2802.54 68
2802.66 71
2802.78 74
2802.90 74
2803.03 72
2803.15 67
2803.27 59
2803.39 49
2803.51 38
2803.63 29
2803.75 23
2803.88 20
2804.00 22
2804.12 29
2804.24 39
2804.36 51
2804.48 64
2804.60 75
2804.73 84
2804.85 90
2804.97 91
2805.09 90
2805.21 88
2805.33 85
2805.45 84
2805.58 83
2805.70 85
2805.82 87
2805.94 91
2806.06 95
2806.18 98
2806.31 99
2806.43 99
2806.55 95
2806.67 88
2806.79 79
2806.91 66
2807.03 53
2807.16 40
2807.28 30
2807.40 23
2807.52 19
2807.64 19
2807.76 20
2807.89 22
2808.01 22
2808.13 22
2808.25 19
2808.37 15
2808.49 9
2808.61 4
2808.74 0
2808.86 0
2808.98 0
2809.10 0
2809.22 0
2809.34 0
2809.47 0
2809.59 0
2809.71 9
2809.83 26
2809.95 45
2810.07 64
2810.19 80
2810.32 93
2810.44 102
2810.56 109
2810.68 113
2810.80 116
2810.92 120
2811.05 124
2811.17 129
2811.29 134
2811.41 137
2811.53 138
2811.65 135
2811.78 128
2811.90 116
2812.02 103
2812.14 88
2812.26 74
2812.38 64
2812.51 58
2812.63 55
2812.75 55
2812.87 58
2812.99 62
2813.11 67
2813.24 72
2813.36 79
2813.48 87
2813.60 97
2813.72 110
2813.84 124
2813.97 139
2814.09 152
2814.21 162
2814.33 167
2814.45 169
2814.57 166
2814.70 161
2814.82 152
2814.94 143
2815.06 132
2815.18 122
2815.30 113
2815.43 104
2815.55 98
2815.67 96
2815.79 98
2815.91 104
2816.03 113
2816.16 124
2816.28 133
2816.40 140
2816.52 141
2816.64 136
2816.76 126
2816.89 111
2817.01 95
2817.13 79
2817.25 67
2817.37 60
2817.49 57
2817.62 59
2817.74 64
2817.86 70
2817.98 75
2818.10 80
2818.23 83
2818.35 87
2818.47 92
2818.59 100
2818.71 111
2818.83 126
2818.96 144
2819.08 163
2819.20 183
2819.32 203
2819.44 221
2819.56 237
2819.69 251
2819.81 263
2819.93 275
2820.05 286
2820.17 298
2820.30 310
2820.42 324
2820.54 340
2820.66 358
2820.78 378
2820.90 401
2821.03 424
2821.15 446
2821.27 468
2821.39 489
2821.51 508
2821.64 525
2821.76 542
2821.88 557
2822.00 570
2822.12 580
2822.24 587
2822.37 590
2822.49 590
2822.61 588
2822.73 585
2822.85 581
2822.98 578
2823.10 573
2823.22 567
2823.34 557
2823.46 545
2823.59 532
2823.71 518
2823.83 507
2823.95 500
2824.07 499
2824.19 502
2824.32 508
2824.44 514
2824.56 517
2824.68 514
2824.80 504
2824.93 486
2825.05 463
2825.17 437
2825.29 411
2825.41 388
2825.54 367
2825.66 352
2825.78 339
2825.90 330
2826.02 322
2826.15 316
2826.27 311
2826.39 307
2826.51 305
2826.63 304
2826.75 304
2826.88 304
2827.00 303
2827.12 300
2827.24 294
2827.36 287
2827.49 279
2827.61 273
2827.73 271
2827.85 272
2827.97 278
2828.10 287
2828.22 297
2828.34 305
2828.46 309
2828.58 308
2828.71 302
2828.83 293
2828.95 283
2829.07 273
2829.19 267
2829.32 264
2829.44 265
2829.56 268
2829.68 272
2829.80 276
2829.93 278
2830.05 277
2830.17 274
2830.29 268
2830.41 259
2830.54 248
2830.66 235
2830.78 221
2830.90 207
2831.02 194
2831.15 184
2831.27 177
2831.39 173
2831.51 172
2831.63 172
2831.76 173
2831.88 173
2832.00 173
2832.12 171
2832.24 170
2832.37 168
2832.49 166
2832.61 164
2832.73 162
2832.86 160
2832.98 158
2833.10 156
2833.22 153
2833.34 149
2833.47 143
2833.59 135
2833.71 126
2833.83 118
2833.95 111
2834.08 107
2834.20 106
2834.32 109
2834.44 114
2834.56 120
2834.69 126
2834.81 130
2834.93 133
2835.05 135
2835.18 135
2835.30 135
2835.42 134
2835.54 132
2835.66 131
2835.79 128
2835.91 124
2836.03 119
2836.15 112
2836.27 102
2836.40 91
2836.52 78
2836.64 65
2836.76 55
2836.89 49
2837.01 48
2837.13 54
2837.25 64
2837.37 76
2837.50 88
2837.62 96
2837.74 99
2837.86 96
2837.98 88
2838.11 77
2838.23 65
2838.35 52
2838.47 41
2838.60 31
2838.72 22
2838.84 14
2838.96 6
2839.08 0
2839.21 0
2839.33 0
2839.45 0
2839.57 0
2839.70 0
2839.82 0
2839.94 0
2840.06 0
2840.18 4
2840.31 8
2840.43 14
2840.55 22
2840.67 33
2840.80 46
2840.92 60
2841.04 74
2841.16 86
2841.28 94
2841.41 99
2841.53 101
2841.65 101
2841.77 101
2841.90 100
2842.02 100
2842.14 100
2842.26 100
2842.39 97
2842.51 93
2842.63 85
2842.75 77
2842.87 68
2843.00 61
2843.12 58
2843.24 58
2843.36 63
2843.49 72
2843.61 84
2843.73 99
2843.85 115
2843.97 132
2844.10 149
2844.22 165
2844.34 181
2844.46 195
2844.59 208
2844.71 221
2844.83 231
2844.95 239
2845.08 243
2845.20 243
2845.32 237
2845.44 227
2845.57 212
2845.69 196
2845.81 181
2845.93 168
2846.05 161
2846.18 159
2846.30 163
2846.42 171
2846.54 182
2846.67 193
2846.79 204
2846.91 212
2847.03 216
2847.16 217
2847.28 216
2847.40 212
2847.52 207
2847.65 202
2847.77 197
2847.89 192
2848.01 186
2848.14 180
2848.26 171
2848.38 162
2848.50 152
2848.62 142
2848.75 133
2848.87 126
2848.99 121
2849.11 117
2849.24 114
2849.36 112
2849.48 108
2849.60 103
2849.73 96
2849.85 86
2849.97 75
2850.09 64
2850.22 54
2850.34 46
2850.46 41
2850.58 40
2850.71 43
2850.83 47
2850.95 50
2851.07 52
2851.20 51
2851.32 47
2851.44 39
2851.56 30
2851.69 21
2851.81 14
2851.93 10
2852.05 10
2852.18 14
2852.30 20
2852.42 28
2852.54 37
2852.67 44
2852.79 49
2852.91 50
2853.03 47
2853.16 40
2853.28 30
2853.40 20
2853.52 11
2853.65 6
2853.77 6
2853.89 9
2854.01 14
2854.14 19
2854.26 23
2854.38 24
2854.50 22
2854.63 19
2854.75 15
2854.87 13
2854.99 12
2855.12 12
2855.24 13
2855.36 14
2855.48 15
2855.61 16
2855.73 16
2855.85 16
2855.97 17
2856.10 19
2856.22 22
2856.34 25
2856.46 27
2856.59 29
2856.71 29
2856.83 29
2856.96 27
2857.08 26
2857.20 24
2857.32 24
2857.45 24
2857.57 26
2857.69 28
2857.81 31
2857.94 33
2858.06 36
2858.18 39
2858.30 42
2858.43 46
2858.55 50
2858.67 55
2858.79 59
2858.92 64
2859.04 68
2859.16 72
2859.28 76
2859.41 78
2859.53 79
2859.65 79
2859.78 78
2859.90 74
2860.02 69
2860.14 64
2860.27 58
2860.39 53
2860.51 49
2860.63 46
2860.76 44
2860.88 42
2861.00 40
2861.12 37
2861.25 31
2861.37 25
2861.49 19
2861.62 14
2861.74 12
2861.86 14
2861.98 19
2862.11 27
2862.23 36
2862.35 44
2862.47 50
2862.60 52
2862.72 51
2862.84 46
2862.97 40
2863.09 33
2863.21 25
2863.33 19
2863.46 14
2863.58 11
2863.70 11
2863.82 12
2863.95 15
2864.07 19
2864.19 23
2864.32 28
2864.44 33
2864.56 39
2864.68 46
2864.81 55
2864.93 65
2865.05 76
2865.17 86
2865.30 94
2865.42 102
2865.54 106
2865.67 108
2865.79 107
2865.91 104
2866.03 99
2866.16 92
2866.28 82
2866.40 71
2866.53 59
2866.65 47
2866.77 34
2866.89 22
2867.02 12
2867.14 2
2867.26 0
2867.38 0
2867.51 0
2867.63 0
2867.75 0
2867.88 0
2868.00 0
2868.12 0
2868.24 9
2868.37 24
2868.49 38
2868.61 50
2868.74 60
2868.86 67
2868.98 72
2869.10 78
2869.23 85
2869.35 93
2869.47 102
2869.60 112
2869.72 121
2869.84 128
2869.96 132
2870.09 134
2870.21 134
2870.33 133
2870.46 132
2870.58 131
2870.70 130
2870.82 129
2870.95 127
2871.07 123
2871.19 117
2871.32 108
2871.44 100
2871.56 92
2871.69 86
2871.81 81
2871.93 78
2872.05 76
2872.18 72
2872.30 66
2872.42 59
2872.55 49
2872.67 40
2872.79 33
2872.91 30
2873.04 30
2873.16 33
2873.28 39
2873.41 46
2873.53 52
2873.65 56
2873.77 58
2873.90 58
2874.02 55
2874.14 51
2874.27 45
2874.39 39
2874.51 33
2874.64 28
2874.76 25
2874.88 23
2875.00 23
2875.13 27
2875.25 33
2875.37 42
2875.50 53
2875.62 66
2875.74 78
2875.87 89
2875.99 96
2876.11 100
2876.23 99
2876.36 95
2876.48 88
2876.60 79
2876.73 70
2876.85 62
2876.97 55
2877.10 50
2877.22 46
2877.34 43
2877.46 40
2877.59 37
2877.71 33
2877.83 29
2877.96 27
2878.08 27
2878.20 30
2878.33 36
2878.45 46
2878.57 59
2878.70 71
2878.82 81
2878.94 87
2879.06 89
2879.19 85
2879.31 78
2879.43 69
2879.56 60
2879.68 52
2879.80 47
2879.93 43
2880.05 40
2880.17 38
2880.30 36
2880.42 34
2880.54 32
2880.66 29
2880.79 25
2880.91 21
2881.03 17
2881.16 12
2881.28 6
2881.40 1
2881.53 0
2881.65 0
2881.77 0
2881.90 0
2882.02 0
2882.14 0
2882.27 0
2882.39 1
2882.51 3
2882.63 5
2882.76 8
2882.88 10
2883.00 12
2883.13 14
2883.25 16
2883.37 18
2883.50 19
2883.62 21
2883.74 23
2883.87 28
2883.99 36
2884.11 48
2884.24 63
2884.36 79
2884.48 95
2884.61 107
2884.73 114
2884.85 115
2884.97 112
2885.10 106
2885.22 99
2885.34 94
2885.47 91
2885.59 89
2885.71 89
2885.84 87
2885.96 82
2886.08 74
2886.21 64
2886.33 52
2886.45 41
2886.58 33
2886.70 29
2886.82 30
2886.95 35
2887.07 41
2887.19 48
2887.32 53
2887.44 54
2887.56 52
2887.69 47
2887.81 39
2887.93 30
2888.06 22
2888.18 14
2888.30 9
2888.43 5
2888.55 4
2888.67 4
2888.79 4
2888.92 5
2889.04 5
2889.16 6
2889.29 6
2889.41 6
2889.53 7
2889.66 9
2889.78 13
2889.90 18
2890.03 25
2890.15 33
2890.27 43
2890.40 52
2890.52 62
2890.64 71
2890.77 79
2890.89 86
2891.01 92
2891.14 96
2891.26 99
2891.38 101
2891.51 102
2891.63 104
2891.75 107
2891.88 109
2892.00 111
2892.12 113
2892.25 114
2892.37 112
2892.49 109
2892.62 104
2892.74 98
2892.86 91
2892.99 86
2893.11 82
2893.23 80
2893.36 80
2893.48 81
2893.60 81
2893.73 81
2893.85 77
2893.97 72
2894.10 65
2894.22 58
2894.34 52
2894.47 49
2894.59 50
2894.72 55
2894.84 62
2894.96 72
2895.09 81
2895.21 90
2895.33 98
2895.46 102
2895.58 104
2895.70 102
2895.83 96
2895.95 89
2896.07 81
2896.20 73
2896.32 69
2896.44 68
2896.57 72
2896.69 80
2896.81 92
2896.94 104
2897.06 117
2897.18 128
2897.31 136
2897.43 142
2897.55 146
2897.68 149
2897.80 152
2897.92 155
2898.05 158
2898.17 162
2898.29 166
2898.42 168
2898.54 169
2898.67 166
2898.79 161
2898.91 153
2899.04 143
2899.16 132
2899.28 120
2899.41 110
2899.53 101
2899.65 94
2899.78 89
2899.90 85
2900.02 82
2900.15 79
2900.27 76
2900.39 73
2900.52 69
2900.64 65
2900.76 60
2900.89 55
2901.01 49
2901.14 44
2901.26 40
2901.38 39
2901.51 41
2901.63 46
2901.75 52
2901.88 59
2902.00 64
2902.12 66
2902.25 64
2902.37 58
2902.49 50
2902.62 42
2902.74 35
2902.87 30
2902.99 28
2903.11 27
2903.24 27
2903.36 28
2903.48 29
2903.61 30
2903.73 32
2903.85 35
2903.98 39
2904.10 42
2904.22 43
2904.35 42
2904.47 40
2904.60 37
2904.72 35
2904.84 35
2904.97 40
2905.09 48
2905.21 60
2905.34 75
2905.46 89
2905.58 100
2905.71 108
2905.83 109
2905.96 105
2906.08 97
2906.20 85
2906.33 73
2906.45 62
2906.57 54
2906.70 49
2906.82 48
2906.94 49
2907.07 51
2907.19 53
2907.32 55
2907.44 57
2907.56 58
2907.69 59
2907.81 63
2907.93 69
2908.06 79
2908.18 90
2908.31 102
2908.43 113
2908.55 121
2908.68 126
2908.80 127
2908.92 125
2909.05 122
2909.17 120
2909.29 122
2909.42 128
2909.54 138
2909.67 150
2909.79 162
2909.91 172
2910.04 179
2910.16 182
2910.28 181
2910.41 177
2910.53 173
2910.66 169
2910.78 167
2910.90 166
2911.03 165
2911.15 162
2911.27 157
2911.40 149
2911.52 138
2911.65 125
2911.77 113
2911.89 103
2912.02 97
2912.14 96
2912.26 98
2912.39 104
2912.51 111
2912.64 117
2912.76 122
2912.88 126
2913.01 127
2913.13 128
2913.25 129
2913.38 130
2913.50 132
2913.63 133
2913.75 132
2913.87 130
2914.00 124
2914.12 117
2914.25 108
2914.37 99
2914.49 91
2914.62 86
2914.74 82
2914.86 81
2914.99 81
2915.11 83
2915.24 85
2915.36 86
2915.48 86
2915.61 85
2915.73 83
2915.86 81
2915.98 78
2916.10 77
2916.23 78
2916.35 82
2916.47 87
2916.60 93
2916.72 99
2916.85 103
2916.97 104
2917.09 101
2917.22 95
2917.34 85
2917.47 74
2917.59 63
2917.71 52
2917.84 42
2917.96 35
2918.08 31
2918.21 28
2918.33 27
2918.46 25
2918.58 22
2918.70 17
2918.83 8
2918.95 0
2919.08 0
2919.20 0
2919.32 0
2919.45 0
2919.57 0
2919.70 0
2919.82 0
2919.94 8
2920.07 15
2920.19 21
2920.32 25
2920.44 28
2920.56 32
2920.69 36
2920.81 39
2920.94 41
2921.06 40
2921.18 36
2921.31 29
2921.43 22
2921.55 16
2921.68 13
2921.80 14
2921.93 17
2922.05 23
2922.17 28
2922.30 32
2922.42 33
2922.55 31
2922.67 26
2922.79 21
2922.92 17
2923.04 15
2923.17 15
2923.29 17
2923.41 21
2923.54 27
2923.66 33
2923.79 38
2923.91 42
2924.03 46
2924.16 48
2924.28 50
2924.41 53
2924.53 55
2924.66 59
2924.78 63
2924.90 67
2925.03 71
2925.15 75
2925.28 79
2925.40 81
2925.52 81
2925.65 80
2925.77 77
2925.90 72
2926.02 68
2926.14 65
2926.27 64
2926.39 67
2926.52 72
2926.64 78
2926.76 86
2926.89 93
2927.01 99
2927.14 104
2927.26 109
2927.38 115
2927.51 121
2927.63 127
2927.76 131
2927.88 132
2928.01 129
2928.13 122
2928.25 112
2928.38 100
2928.50 89
2928.63 83
2928.75 82
2928.87 88
2929.00 101
2929.12 118
2929.25 138
2929.37 158
2929.49 175
2929.62 187
2929.74 193
2929.87 193
2929.99 188
2930.12 178
2930.24 164
2930.36 149
2930.49 133
2930.61 117
2930.74 102
2930.86 90
2930.98 79
2931.11 71
2931.23 65
2931.36 60
2931.48 57
2931.61 56
2931.73 55
2931.85 57
2931.98 60
2932.10 64
2932.23 67
2932.35 70
2932.47 70
2932.60 66
2932.72 59
2932.85 50
2932.97 40
2933.10 31
2933.22 23
2933.34 16
2933.47 12
2933.59 9
2933.72 5
2933.84 1
2933.97 0
2934.09 0
2934.21 0
2934.34 0
2934.46 0
2934.59 0
2934.71 0
2934.83 0
2934.96 6
2935.08 17
2935.21 31
2935.33 49
2935.46 69
2935.58 89
2935.70 108
2935.83 123
2935.95 133
2936.08 138
2936.20 140
2936.33 140
2936.45 140
2936.57 141
2936.70 143
2936.82 146
2936.95 149
2937.07 149
2937.20 147
2937.32 141
2937.44 132
2937.57 120
2937.69 107
2937.82 93
2937.94 81
2938.07 73
2938.19 69
2938.32 70
2938.44 77
2938.56 89
2938.69 105
2938.81 123
2938.94 142
2939.06 159
2939.19 173
2939.31 184
2939.43 189
2939.56 189
2939.68 185
2939.81 179
2939.93 171
2940.06 164
2940.18 158
2940.30 154
2940.43 151
2940.55 149
2940.68 147
2940.80 146
2940.93 144
2941.05 143
2941.18 141
2941.30 139
2941.42 138
2941.55 137
2941.67 137
2941.80 138
2941.92 141
2942.05 147
2942.17 155
2942.29 164
2942.42 173
2942.54 181
2942.67 187
2942.79 191
2942.92 192
2943.04 192
2943.17 193
2943.29 194
2943.41 196
2943.54 198
2943.66 202
2943.79 204
2943.91 206
2944.04 207
2944.16 207
2944.29 206
2944.41 204
2944.53 200
2944.66 194
2944.78 188
2944.91 183
2945.03 178
2945.16 175
2945.28 176
2945.41 180
2945.53 188
2945.65 198
2945.78 211
2945.90 225
2946.03 239
2946.15 252
2946.28 264
2946.40 274
2946.53 282
2946.65 287
2946.78 291
2946.90 294
2947.02 295
2947.15 296
2947.27 295
2947.40 293
2947.52 289
2947.65 284
2947.77 278
2947.90 272
2948.02 268
2948.15 267
2948.27 269
2948.39 275
2948.52 282
2948.64 290
2948.77 295
2948.89 298
2949.02 296
2949.14 292
2949.27 285
2949.39 278
2949.52 273
2949.64 270
2949.76 271
2949.89 274
2950.01 279
2950.14 285
2950.26 290
2950.39 294
2950.51 295
2950.64 295
2950.76 292
2950.89 287
2951.01 281
2951.13 275
2951.26 268
2951.38 262
2951.51 257
2951.63 252
2951.76 247
2951.88 241
2952.01 234
2952.13 226
2952.26 218
2952.38 210
2952.51 202
2952.63 195
2952.75 187
2952.88 179
2953.00 170
2953.13 159
2953.25 147
2953.38 133
2953.50 121
2953.63 111
2953.75 104
2953.88 102
2954.00 103
2954.13 105
2954.25 108
2954.38 108
2954.50 106
2954.62 101
2954.75 94
2954.87 86
2955.00 78
2955.12 71
2955.25 65
2955.37 60
2955.50 55
2955.62 51
2955.75 47
2955.87 44
2956.00 43
2956.12 43
2956.25 44
2956.37 48
2956.49 53
2956.62 59
2956.74 67
2956.87 74
2956.99 81
2957.12 86
2957.24 89
2957.37 90
2957.49 90
2957.62 89
2957.74 87
2957.87 86
2957.99 85
2958.12 84
2958.24 84
2958.37 85
2958.49 87
2958.62 91
2958.74 99
2958.86 109
2958.99 121
2959.11 133
2959.24 144
2959.36 153
2959.49 160
2959.61 164
2959.74 166
2959.86 167
2959.99 168
2960.11 167
2960.24 166
2960.36 164
2960.49 161
2960.61 156
2960.74 149
2960.86 139
2960.99 128
2961.11 114
2961.24 99
2961.36 83
2961.49 68
2961.61 55
2961.73 46
2961.86 41
2961.98 41
2962.11 44
2962.23 50
2962.36 57
2962.48 65
2962.61 73
2962.73 80
2962.86 86
2962.98 93
2963.11 100
2963.23 106
2963.36 111
2963.48 114
2963.61 116
2963.73 116
2963.86 114
2963.98 111
2964.11 107
2964.23 103
2964.36 100
2964.48 98
2964.61 98
2964.73 100
2964.86 104
2964.98 109
2965.11 115
2965.23 121
2965.36 126
2965.48 130
2965.61 136
2965.73 142
2965.86 151
2965.98 161
2966.11 173
2966.23 183
2966.36 190
2966.48 192
2966.60 189
2966.73 183
2966.85 175
2966.98 166
2967.10 160
2967.23 155
2967.35 154
2967.48 153
2967.60 152
2967.73 149
2967.85 145
2967.98 141
2968.10 136
2968.23 131
2968.35 128
2968.48 127
2968.60 126
2968.73 126
2968.85 126
2968.98 125
2969.10 124
2969.23 123
2969.35 122
2969.48 120
2969.60 118
2969.73 115
2969.85 110
2969.98 103
2970.10 94
2970.23 84
2970.35 73
2970.48 62
2970.60 53
2970.73 46
2970.85 43
2970.98 43
2971.10 47
2971.23 55
2971.35 65
2971.48 79
2971.60 94
2971.73 109
2971.85 123
2971.98 134
2972.10 141
2972.23 143
2972.35 141
2972.48 138
2972.60 134
2972.73 132
2972.85 131
2972.98 132
2973.10 135
2973.23 135
2973.35 134
2973.48 128
2973.60 119
2973.73 108
2973.85 96
2973.98 86
2974.11 78
2974.23 74
2974.36 75
2974.48 79
2974.61 87
2974.73 96
2974.86 106
2974.98 115
2975.11 121
2975.23 124
2975.36 123
2975.48 119
2975.61 110
2975.73 98
2975.86 84
2975.98 69
2976.11 54
2976.23 41
2976.36 30
2976.48 22
2976.61 16
2976.73 12
2976.86 9
2976.98 6
2977.11 3
2977.23 0
2977.36 0
2977.48 0
2977.61 0
2977.73 0
2977.86 0
2977.98 0
2978.11 0
2978.23 5
2978.36 15
2978.48 25
2978.61 36
2978.73 45
2978.86 54
2978.99 63
2979.11 72
2979.24 81
2979.36 90
2979.49 99
2979.61 107
2979.74 112
2979.86 114
2979.99 110
2980.11 102
2980.24 91
2980.36 77
2980.49 63
2980.61 50
2980.74 39
2980.86 31
2980.99 25
2981.11 20
2981.24 15
2981.36 10
2981.49 5
2981.61 0
2981.74 0
2981.87 0
2981.99 1
2982.12 8
2982.24 18
2982.37 31
2982.49 43
2982.62 54
2982.74 61
2982.87 65
2982.99 65
2983.12 63
2983.24 60
2983.37 58
2983.49 59
2983.62 62
2983.74 68
2983.87 76
2983.99 85
2984.12 94
2984.25 105
2984.37 116
2984.50 129
2984.62 143
2984.75 158
2984.87 172
2985.00 182
2985.12 187
2985.25 184
2985.37 175
2985.50 158
2985.62 136
2985.75 112
2985.87 89
2986.00 68
2986.13 51
2986.25 39
2986.38 31
2986.50 27
2986.63 27
2986.75 30
2986.88 34
2987.00 39
2987.13 45
2987.25 50
2987.38 54
2987.50 57
2987.63 59
2987.75 62
2987.88 66
2988.01 71
2988.13 76
2988.26 81
2988.38 86
2988.51 89
2988.63 90
2988.76 90
2988.88 89
2989.01 87
2989.13 85
2989.26 84
2989.38 84
2989.51 84
2989.64 86
2989.76 88
2989.89 91
2990.01 95
2990.14 99
2990.26 105
2990.39 111
2990.51 119
2990.64 126
2990.76 133
2990.89 139
2991.02 144
2991.14 147
2991.27 147
2991.39 144
2991.52 139
2991.64 132
2991.77 125
2991.89 120
2992.02 117
2992.14 118
2992.27 124
2992.39 132
2992.52 143
2992.65 152
2992.77 159
2992.90 162
2993.02 160
2993.15 155
2993.27 149
2993.40 142
2993.52 139
2993.65 138
2993.78 141
2993.90 144
2994.03 149
2994.15 153
2994.28 156
2994.40 160
2994.53 164
2994.65 172
2994.78 183
2994.90 198
2995.03 216
2995.16 234
2995.28 252
2995.41 268
2995.53 279
2995.66 284
2995.78 284
2995.91 279
2996.03 270
2996.16 257
2996.29 242
2996.41 226
2996.54 211
2996.66 198
2996.79 186
2996.91 176
2997.04 167
2997.16 157
2997.29 147
2997.42 134
2997.54 119
2997.67 103
2997.79 87
2997.92 73
2998.04 62
2998.17 56
2998.29 54
2998.42 57
2998.55 63
2998.67 70
2998.80 75
2998.92 79
2999.05 80
2999.17 79
2999.30 78
2999.43 76
2999.55 77
2999.68 80
2999.80 85
2999.93 93
3000.05 100
3000.18 106
3000.30 110
3000.43 110
3000.56 108
3000.68 103
3000.81 98
3000.93 93
3001.06 91
3001.18 92
3001.31 95
3001.44 99
3001.56 104
3001.69 109
3001.81 113
3001.94 117
3002.06 119
3002.19 122
3002.31 125
3002.44 127
3002.57 129
3002.69 132
3002.82 134
3002.94 137
3003.07 140
3003.19 144
3003.32 149
3003.45 155
3003.57 162
3003.70 170
3003.82 177
3003.95 185
3004.07 191
3004.20 194
3004.33 194
3004.45 190
3004.58 183
3004.70 172
3004.83 160
3004.95 149
3005.08 140
3005.21 133
3005.33 129
3005.46 129
3005.58 130
3005.71 133
3005.83 136
3005.96 139
3006.09 140
3006.21 140
3006.34 137
3006.46 131
3006.59 124
3006.72 116
3006.84 109
3006.97 103
3007.09 101
3007.22 100
3007.34 100
3007.47 101
3007.60 100
3007.72 98
3007.85 96
3007.97 95
3008.10 96
3008.22 100
3008.35 109
3008.48 119
3008.60 130
3008.73 138
3008.85 142
3008.98 141
3009.11 134
3009.23 124
3009.36 112
3009.48 101
3009.61 93
3009.73 89
3009.86 88
3009.99 89
3010.11 91
3010.24 92
3010.36 92
3010.49 88
3010.62 82
3010.74 74
3010.87 67
3010.99 60
3011.12 54
3011.24 51
3011.37 50
3011.50 50
3011.62 51
3011.75 51
3011.87 51
3012.00 49
3012.13 46
3012.25 42
3012.38 37
3012.50 33
3012.63 30
3012.75 26
3012.88 23
3013.01 21
3013.13 18
3013.26 15
3013.38 13
3013.51 12
3013.64 13
3013.76 16
3013.89 21
3014.01 28
3014.14 35
3014.27 43
3014.39 51
3014.52 57
3014.64 62
3014.77 65
3014.90 66
3015.02 66
3015.15 66
3015.27 64
3015.40 62
3015.53 60
3015.65 57
3015.78 55
3015.90 53
3016.03 51
3016.15 49
3016.28 48
3016.41 49
3016.53 50
3016.66 52
3016.78 55
3016.91 58
3017.04 61
3017.16 64
3017.29 68
3017.41 72
3017.54 76
3017.67 81
3017.79 86
3017.92 91
3018.04 95
3018.17 97
3018.30 98
3018.42 98
3018.55 95
3018.67 92
3018.80 88
3018.93 83
3019.05 79
3019.18 75
3019.30 71
3019.43 67
3019.56 63
3019.68 57
3019.81 50
3019.93 42
3020.06 32
3020.19 23
3020.31 13
3020.44 3
3020.57 0
3020.69 0
3020.82 0
3020.94 0
3021.07 0
3021.20 0
3021.32 0
3021.45 0
3021.57 2
3021.70 11
3021.83 21
3021.95 32
3022.08 43
3022.20 53
3022.33 61
3022.46 66
3022.58 69
3022.71 70
3022.83 71
3022.96 72
3023.09 74
3023.21 77
3023.34 80
3023.47 84
3023.59 88
3023.72 92
3023.84 95
3023.97 98
3024.10 100
3024.22 103
3024.35 106
3024.47 108
3024.60 107
3024.73 105
3024.85 100
3024.98 93
3025.10 85
3025.23 75
3025.36 66
3025.48 59
3025.61 54
3025.74 51
3025.86 51
3025.99 54
3026.11 60
3026.24 68
3026.37 76
3026.49 85
3026.62 92
3026.75 98
3026.87 103
3027.00 107
3027.12 109
3027.25 111
3027.38 113
3027.50 114
3027.63 116
3027.75 118
3027.88 120
3028.01 124
3028.13 130
3028.26 136
3028.39 142
3028.51 146
3028.64 148
3028.76 147
3028.89 143
3029.02 138
3029.14 134
3029.27 132
3029.40 134
3029.52 138
3029.65 144
3029.77 149
3029.90 153
3030.03 155
3030.15 155
3030.28 154
3030.41 153
3030.53 154
3030.66 157
3030.78 162
3030.91 169
3031.04 177
3031.16 183
3031.29 187
3031.42 189
3031.54 189
3031.67 187
3031.79 184
3031.92 180
3032.05 175
3032.17 169
3032.30 163
3032.43 157
3032.55 151
3032.68 147
3032.80 145
3032.93 146
3033.06 150
3033.18 155
3033.31 162
3033.44 167
3033.56 171
3033.69 172
3033.82 169
3033.94 162
3034.07 152
3034.19 139
3034.32 125
3034.45 111
3034.57 99
3034.70 91
3034.83 88
3034.95 91
3035.08 97
3035.21 105
3035.33 113
3035.46 118
3035.58 119
3035.71 114
3035.84 105
3035.96 94
3036.09 82
3036.22 73
3036.34 67
3036.47 64
3036.60 65
3036.72 69
3036.85 74
3036.97 79
3037.10 83
3037.23 86
3037.35 88
3037.48 88
3037.61 89
3037.73 90
3037.86 91
3037.99 94
3038.11 96
3038.24 97
3038.37 96
3038.49 92
3038.62 86
3038.74 78
3038.87 70
3039.00 62
3039.12 58
3039.25 58
3039.38 62
3039.50 69
3039.63 78
3039.76 88
3039.88 96
3040.01 103
3040.14 106
3040.26 106
3040.39 104
3040.51 100
3040.64 95
3040.77 90
3040.89 87
3041.02 86
3041.15 87
3041.27 91
3041.40 97
3041.53 105
3041.65 114
3041.78 123
3041.91 131
3042.03 137
3042.16 140
3042.29 139
3042.41 134
3042.54 126
3042.67 115
3042.79 103
3042.92 92
3043.04 82
3043.17 75
3043.30 69
3043.42 66
3043.55 64
3043.68 64
3043.80 65
3043.93 66
3044.06 67
3044.18 68
3044.31 68
3044.44 69
3044.56 70
3044.69 74
3044.82 81
3044.94 92
3045.07 106
3045.20 123
3045.32 141
3045.45 158
3045.58 172
3045.70 180
3045.83 183
3045.96 180
3046.08 174
3046.21 165
3046.34 157
3046.46 149
3046.59 142
3046.71 136
3046.84 130
3046.97 123
3047.09 116
3047.22 109
3047.35 100
3047.47 93
3047.60 86
3047.73 80
3047.85 76
3047.98 73
3048.11 71
3048.23 70
3048.36 69
3048.49 68
3048.61 67
3048.74 65
3048.87 63
3048.99 63
3049.12 64
3049.25 67
3049.37 74
3049.50 82
3049.63 92
3049.75 102
3049.88 109
3050.01 113
3050.13 113
3050.26 110
3050.39 105
3050.51 99
3050.64 94
3050.77 91
3050.89 89
3051.02 89
3051.15 90
3051.27 91
3051.40 93
3051.53 95
3051.65 99
3051.78 104
3051.91 110
3052.03 118
3052.16 125
3052.29 129
3052.41 131
3052.54 129
3052.67 123
3052.79 113
3052.92 100
3053.05 84
3053.17 67
3053.30 50
3053.43 35
3053.56 21
3053.68 11
3053.81 5
3053.94 2
3054.06 2
3054.19 3
3054.32 4
3054.44 4
3054.57 2
3054.70 0
3054.82 0
3054.95 0
3055.08 0
3055.20 0
3055.33 0
3055.46 8
3055.58 22
3055.71 38
3055.84 54
3055.96 67
3056.09 76
3056.22 82
3056.34 85
3056.47 87
3056.60 91
3056.72 96
3056.85 103
3056.98 112
3057.10 119
3057.23 125
3057.36 126
3057.49 124
3057.61 119
3057.74 113
3057.87 108
3057.99 104
3058.12 102
3058.25 102
3058.37 104
3058.50 106
3058.63 108
3058.75 110
3058.88 114
3059.01 118
3059.13 123
3059.26 130
3059.39 136
3059.51 141
3059.64 145
3059.77 145
3059.90 142
3060.02 138
3060.15 133
3060.28 129
3060.40 126
3060.53 126
3060.66 127
3060.78 130
3060.91 131
3061.04 131
3061.16 127
3061.29 121
3061.42 113
3061.54 103
3061.67 93
3061.80 85
3061.93 81
3062.05 80
3062.18 82
3062.31 88
3062.43 94
3062.56 101
3062.69 106
3062.81 109
3062.94 107
3063.07 103
3063.19 96
3063.32 89
3063.45 82
3063.58 77
3063.70 74
3063.83 74
3063.96 76
3064.08 79
3064.21 82
3064.34 85
3064.46 87
3064.59 89
3064.72 91
3064.85 95
3064.97 100
3065.10 108
3065.23 117
3065.35 127
3065.48 137
3065.61 146
3065.73 152
3065.86 155
3065.99 154
3066.12 148
3066.24 139
3066.37 129
3066.50 119
3066.62 112
3066.75 108
3066.88 109
3067.00 112
3067.13 117
3067.26 122
3067.39 124
3067.51 123
3067.64 120
3067.77 117
3067.89 116
3068.02 119
3068.15 125
3068.27 136
3068.40 150
3068.53 164
3068.66 178
3068.78 189
3068.91 199
3069.04 206
3069.16 212
3069.29 216
3069.42 218
3069.55 217
3069.67 214
3069.80 209
3069.93 204
3070.05 198
3070.18 195
3070.31 194
3070.43 195
3070.56 198
3070.69 201
3070.82 204
3070.94 205
3071.07 205
3071.20 204
3071.32 204
3071.45 205
3071.58 209
3071.71 214
3071.83 220
3071.96 228
3072.09 235
3072.21 243
3072.34 250
3072.47 255
3072.60 259
3072.72 260
3072.85 258
3072.98 252
3073.10 242
3073.23 229
3073.36 215
3073.49 201
3073.61 187
3073.74 174
3073.87 163
3073.99 153
3074.12 144
3074.25 136
3074.38 130
3074.50 125
3074.63 123
3074.76 123
3074.88 125
3075.01 130
3075.14 137
3075.27 143
3075.39 149
3075.52 153
3075.65 155
3075.78 155
3075.90 152
3076.03 148
3076.16 143
3076.28 138
3076.41 132
3076.54 127
3076.67 122
3076.79 117
3076.92 112
3077.05 107
3077.17 103
3077.30 101
3077.43 101
3077.56 104
3077.68 107
3077.81 112
3077.94 117
3078.07 121
3078.19 123
3078.32 123
3078.45 121
3078.57 118
3078.70 114
3078.83 109
3078.96 105
3079.08 102
3079.21 100
3079.34 100
3079.46 102
3079.59 107
3079.72 114
3079.85 123
3079.97 134
3080.10 145
3080.23 155
3080.36 163
3080.48 169
3080.61 173
3080.74 177
3080.87 183
3080.99 191
3081.12 202
3081.25 214
3081.37 224
3081.50 231
3081.63 232
3081.76 227
3081.88 217
3082.01 205
3082.14 192
3082.27 181
3082.39 172
3082.52 166
3082.65 163
3082.78 162
3082.90 162
3083.03 163
3083.16 166
3083.28 170
3083.41 174
3083.54 180
3083.67 184
3083.79 188
3083.92 189
3084.05 188
3084.18 185
3084.30 180
3084.43 174
3084.56 168
3084.69 162
3084.81 156
3084.94 151
3085.07 146
3085.20 142
3085.32 138
3085.45 136
3085.58 135
3085.70 134
3085.83 134
3085.96 133
3086.09 132
3086.21 132
3086.34 131
3086.47 132
3086.60 133
3086.72 135
3086.85 137
3086.98 138
3087.11 138
3087.23 138
3087.36 137
3087.49 136
3087.62 134
3087.74 134
3087.87 134
3088.00 135
3088.13 135
3088.25 135
3088.38 134
3088.51 133
3088.64 131
3088.76 128
3088.89 125
3089.02 122
3089.15 117
3089.27 112
3089.40 105
3089.53 96
3089.66 86
3089.78 75
3089.91 63
3090.04 51
3090.17 41
3090.29 33
3090.42 28
3090.55 25
3090.68 24
3090.80 24
3090.93 24
3091.06 23
3091.19 21
3091.31 17
3091.44 12
3091.57 8
3091.70 4
3091.82 1
3091.95 0
3092.08 0
3092.21 0
3092.33 0
3092.46 0
3092.59 0
3092.72 0
3092.84 0
3092.97 0
3093.10 0
3093.23 3
3093.35 7
3093.48 12
3093.61 19
3093.74 27
3093.86 36
3093.99 46
3094.12 56
3094.25 65
3094.37 72
3094.50 75
3094.63 76
3094.76 74
3094.88 69
3095.01 62
3095.14 53
3095.27 44
3095.40 36
3095.52 32
3095.65 32
3095.78 36
3095.91 46
3096.03 59
3096.16 74
3096.29 88
3096.42 98
3096.54 102
3096.67 102
3096.80 96
3096.93 86
3097.05 74
3097.18 61
3097.31 51
3097.44 44
3097.56 42
3097.69 43
3097.82 46
3097.95 51
3098.08 56
3098.20 59
3098.33 59
3098.46 57
3098.59 53
3098.71 49
3098.84 46
3098.97 44
3099.10 44
3099.22 46
3099.35 50
3099.48 54
3099.61 58
3099.74 61
3099.86 61
3099.99 59
3100.12 54
3100.25 48
3100.37 41
3100.50 36
3100.63 33
3100.76 33
3100.88 36
3101.01 41
3101.14 46
3101.27 51
3101.40 54
3101.52 56
3101.65 56
3101.78 55
3101.91 53
3102.03 51
3102.16 50
3102.29 49
3102.42 49
3102.55 50
3102.67 51
3102.80 53
3102.93 55
3103.06 56
3103.18 56
3103.31 54
3103.44 52
3103.57 51
3103.70 50
3103.82 50
3103.95 52
3104.08 54
3104.21 56
3104.33 59
3104.46 63
3104.59 69
3104.72 78
3104.85 89
3104.97 102
3105.10 116
3105.23 128
3105.36 139
3105.48 147
3105.61 152
3105.74 155
3105.87 156
3106.00 156
3106.12 156
3106.25 156
3106.38 156
3106.51 157
3106.63 158
3106.76 160
3106.89 163
3107.02 166
3107.15 167
3107.27 166
3107.40 160
3107.53 152
3107.66 140
3107.79 127
3107.91 113
3108.04 101
3108.17 90
3108.30 81
3108.42 73
3108.55 67
3108.68 61
3108.81 57
3108.94 53
3109.06 50
3109.19 48
3109.32 46
3109.45 45
3109.58 45
3109.70 45
3109.83 47
3109.96 51
3110.09 57
3110.22 65
3110.34 74
3110.47 84
3110.60 96
3110.73 107
3110.85 118
3110.98 129
3111.11 137
3111.24 142
3111.37 145
3111.49 146
3111.62 145
3111.75 144
3111.88 144
3112.01 146
3112.13 148
3112.26 149
3112.39 148
3112.52 143
3112.65 134
3112.77 120
3112.90 105
3113.03 89
3113.16 75
3113.29 64
3113.41 58
3113.54 55
3113.67 56
3113.80 60
3113.93 66
3114.05 75
3114.18 86
3114.31 97
3114.44 109
3114.57 120
3114.69 129
3114.82 136
3114.95 139
3115.08 141
3115.21 141
3115.33 140
3115.46 140
3115.59 141
3115.72 144
3115.85 147
3115.97 150
3116.10 152
3116.23 152
3116.36 150
3116.49 147
3116.61 143
3116.74 140
3116.87 139
3117.00 139
3117.13 140
3117.25 141
3117.38 142
3117.51 141
3117.64 138
3117.77 132
3117.89 125
3118.02 117
3118.15 109
3118.28 103
3118.41 100
3118.54 98
3118.66 98
3118.79 98
3118.92 99
3119.05 98
3119.18 97
3119.30 95
3119.43 93
3119.56 90
3119.69 87
3119.82 81
3119.94 74
3120.07 65
3120.20 56
3120.33 49
3120.46 44
3120.58 44
3120.71 49
3120.84 57
3120.97 67
3121.10 77
3121.23 85
3121.35 90
3121.48 91
3121.61 90
3121.74 86
3121.87 82
3121.99 78
3122.12 75
3122.25 73
3122.38 73
3122.51 74
3122.64 76
3122.76 78
3122.89 78
3123.02 78
3123.15 75
3123.28 70
3123.40 62
3123.53 52
3123.66 40
3123.79 27
3123.92 15
3124.05 4
3124.17 0
3124.30 0
3124.43 0
3124.56 0
3124.69 13
3124.81 30
3124.94 49
3125.07 70
3125.20 90
3125.33 108
3125.46 123
3125.58 135
3125.71 143
3125.84 147
3125.97 147
3126.10 143
3126.22 134
3126.35 122
3126.48 109
3126.61 96
3126.74 85
3126.87 77
3126.99 72
3127.12 70
3127.25 70
3127.38 71
3127.51 72
3127.64 74
3127.76 76
3127.89 79
3128.02 83
3128.15 87
3128.28 90
3128.41 93
3128.53 95
3128.66 96
3128.79 97
3128.92 100
3129.05 104
3129.17 111
3129.30 118
3129.43 124
3129.56 129
3129.69 132
3129.82 133
3129.94 134
3130.07 135
3130.20 139
3130.33 145
3130.46 152
3130.59 159
3130.71 162
3130.84 162
3130.97 157
3131.10 150
3131.23 142
3131.36 134
3131.48 129
3131.61 126
3131.74 126
3131.87 127
3132.00 130
3132.13 133
3132.25 136
3132.38 140
3132.51 145
3132.64 151
3132.77 158
3132.90 164
3133.03 170
3133.15 175
3133.28 178
3133.41 180
3133.54 181
3133.67 183
3133.80 186
3133.92 189
3134.05 192
3134.18 193
3134.31 193
3134.44 191
3134.57 187
3134.69 182
3134.82 177
3134.95 172
3135.08 168
3135.21 164
3135.34 159
3135.46 154
3135.59 146
3135.72 136
3135.85 123
3135.98 109
3136.11 94
3136.24 81
3136.36 69
3136.49 61
3136.62 56
3136.75 54
3136.88 53
3137.01 53
3137.13 52
3137.26 48
3137.39 41
3137.52 32
3137.65 22
3137.78 12
3137.91 5
3138.03 2
3138.16 2
3138.29 5
3138.42 10
3138.55 16
3138.68 21
3138.80 24
3138.93 26
3139.06 27
3139.19 27
3139.32 26
3139.45 26
3139.58 24
3139.70 23
3139.83 20
3139.96 17
3140.09 13
3140.22 9
3140.35 7
3140.48 6
3140.60 6
3140.73 7
3140.86 8
3140.99 8
3141.12 5
3141.25 1
3141.38 0
3141.50 0
3141.63 0
3141.76 0
3141.89 0
3142.02 0
3142.15 9
3142.28 21
3142.40 30
3142.53 35
3142.66 37
3142.79 35
3142.92 32
3143.05 30
3143.18 33
3143.30 41
3143.43 54
3143.56 73
3143.69 95
3143.82 119
3143.95 142
3144.08 162
3144.20 180
3144.33 193
3144.46 201
3144.59 205
3144.72 204
3144.85 198
3144.98 189
3145.10 176
3145.23 162
3145.36 146
3145.49 131
3145.62 116
3145.75 103
3145.88 93
3146.00 85
3146.13 80
3146.26 78
3146.39 77
3146.52 78
3146.65 80
3146.78 83
3146.91 85
3147.03 88
3147.16 92
3147.29 97
3147.42 103
3147.55 111
3147.68 120
3147.81 130
3147.93 140
3148.06 150
3148.19 160
3148.32 168
3148.45 174
3148.58 180
3148.71 186
3148.84 190
3148.96 194
3149.09 196
3149.22 196
3149.35 194
3149.48 188
3149.61 178
3149.74 166
3149.87 153
3149.99 140
3150.12 128
3150.25 120
3150.38 116
3150.51 115
3150.64 117
3150.77 121
3150.90 124
3151.02 124
3151.15 122
3151.28 115
3151.41 105
3151.54 94
3151.67 84
3151.80 76
3151.93 72
3152.05 71
3152.18 74
3152.31 78
3152.44 82
3152.57 83
3152.70 81
3152.83 75
3152.96 67
3153.08 59
3153.21 53
3153.34 51
3153.47 53
3153.60 58
3153.73 66
3153.86 74
3153.99 81
3154.11 86
3154.24 90
3154.37 91
3154.50 91
3154.63 91
3154.76 91
3154.89 92
3155.02 93
3155.15 96
3155.27 100
3155.40 105
3155.53 110
3155.66 114
3155.79 118
3155.92 120
3156.05 120
3156.18 119
3156.30 116
3156.43 112
3156.56 107
3156.69 103
3156.82 98
3156.95 92
3157.08 86
3157.21 79
3157.34 71
3157.46 64
3157.59 58
3157.72 54
3157.85 52
3157.98 53
3158.11 56
3158.24 60
3158.37 65
3158.50 71
3158.62 77
3158.75 85
3158.88 94
3159.01 104
3159.14 115
3159.27 126
3159.40 136
3159.53 144
3159.66 149
3159.79 150
3159.91 148
3160.04 143
3160.17 135
3160.30 127
3160.43 119
3160.56 112
3160.69 105
3160.82 100
3160.95 96
3161.07 95
3161.20 98
3161.33 105
3161.46 115
3161.59 127
3161.72 139
3161.85 148
3161.98 152
3162.11 150
3162.24 142
3162.36 129
3162.49 114
3162.62 99
3162.75 87
3162.88 77
3163.01 69
3163.14 63
3163.27 57
3163.40 52
3163.53 47
3163.65 42
3163.78 37
3163.91 33
3164.04 28
3164.17 23
3164.30 19
3164.43 14
3164.56 9
3164.69 3
3164.82 0
3164.94 0
3165.07 0
3165.20 0
3165.33 0
3165.46 0
3165.59 0
3165.72 0
3165.85 6
3165.98 15
3166.11 23
3166.23 28
3166.36 29
3166.49 28
3166.62 24
3166.75 20
3166.88 17
3167.01 18
3167.14 21
3167.27 26
3167.40 32
3167.53 39
3167.65 44
3167.78 48
3167.91 51
3168.04 52
3168.17 52
3168.30 53
3168.43 55
3168.56 59
3168.69 64
3168.82 70
3168.95 76
3169.07 81
3169.20 85
3169.33 86
3169.46 84
3169.59 81
3169.72 76
3169.85 70
3169.98 64
3170.11 59
3170.24 53
3170.37 48
3170.50 44
3170.62 39
3170.75 36
3170.88 33
3171.01 32
3171.14 33
3171.27 36
3171.40 41
3171.53 47
3171.66 54
3171.79 60
3171.92 65
3172.04 67
3172.17 68
3172.30 67
3172.43 65
3172.56 65
3172.69 68
3172.82 73
3172.95 83
3173.08 95
3173.21 109
3173.34 122
3173.47 135
3173.60 145
3173.72 152
3173.85 157
3173.98 160
3174.11 161
3174.24 161
3174.37 160
3174.50 158
3174.63 153
3174.76 146
3174.89 137
3175.02 126
3175.15 114
3175.28 104
3175.40 97
3175.53 95
3175.66 99
3175.79 107
3175.92 119
3176.05 133
3176.18 146
3176.31 156
3176.44 162
3176.57 163
3176.70 158
3176.83 149
3176.96 137
3177.08 123
3177.21 108
3177.34 93
3177.47 80
3177.60 69
3177.73 60
3177.86 55
3177.99 54
3178.12 57
3178.25 64
3178.38 73
3178.51 83
3178.64 92
3178.77 98
3178.90 101
3179.02 100
3179.15 98
3179.28 96
3179.41 96
3179.54 99
3179.67 105
3179.80 112
3179.93 118
3180.06 121
3180.19 122
3180.32 120
3180.45 117
3180.58 114
3180.71 112
3180.84 111
3180.96 111
3181.09 110
3181.22 108
3181.35 105
3181.48 101
3181.61 99
3181.74 98
3181.87 101
3182.00 106
3182.13 112
3182.26 117
3182.39 120
3182.52 121
3182.65 118
3182.78 114
3182.91 109
3183.03 104
3183.16 100
3183.29 98
3183.42 97
3183.55 97
3183.68 97
3183.81 98
3183.94 98
3184.07 98
3184.20 97
3184.33 97
3184.46 96
3184.59 96
3184.72 96
3184.85 96
3184.98 96
3185.11 95
3185.23 94
3185.36 92
3185.49 91
3185.62 90
3185.75 90
3185.88 89
3186.01 89
3186.14 87
3186.27 84
3186.40 79
3186.53 73
3186.66 67
3186.79 61
3186.92 56
3187.05 53
3187.18 53
3187.31 58
3187.44 65
3187.57 76
3187.69 89
3187.82 102
3187.95 114
3188.08 124
3188.21 131
3188.34 134
3188.47 135
3188.60 134
3188.73 133
3188.86 133
3188.99 136
3189.12 141
3189.25 148
3189.38 156
3189.51 162
3189.64 165
3189.77 163
3189.90 158
3190.03 149
3190.16 139
3190.29 128
3190.41 118
3190.54 109
3190.67 101
3190.80 93
3190.93 85
3191.06 76
3191.19 68
3191.32 62
3191.45 57
3191.58 55
3191.71 55
3191.84 57
3191.97 59
3192.10 62
3192.23 63
3192.36 64
3192.49 63
3192.62 61
3192.75 60
3192.88 59
3193.01 59
3193.14 61
3193.27 65
3193.39 70
3193.52 76
3193.65 83
3193.78 91
3193.91 100
3194.04 108
3194.17 117
3194.30 126
3194.43 134
3194.56 140
3194.69 143
3194.82 142
3194.95 138
3195.08 130
3195.21 118
3195.34 104
3195.47 90
3195.60 77
3195.73 67
3195.86 61
3195.99 58
3196.12 59
3196.25 62
3196.38 65
3196.51 65
3196.64 62
3196.77 55
3196.90 45
3197.03 33
3197.15 21
3197.28 12
3197.41 6
3197.54 6
3197.67 10
3197.80 19
3197.93 29
3198.06 40
3198.19 51
3198.32 60
3198.45 68
3198.58 76
3198.71 84
3198.84 95
3198.97 107
3199.10 120
3199.23 131
3199.36 140
3199.49 143
3199.62 140
3199.75 132
3199.88 120
3200.01 107
3200.14 94
3200.27 84
3200.40 79
3200.53 78
3200.66 80
3200.79 84
3200.92 89
3201.05 93
3201.18 94
3201.31 93
3201.44 90
3201.57 86
3201.70 82
3201.83 79
3201.95 76
3202.08 74
3202.21 72
3202.34 69
3202.47 65
3202.60 61
3202.73 55
3202.86 50
3202.99 45
3203.12 43
3203.25 42
3203.38 45
3203.51 51
3203.64 59
3203.77 70
3203.90 82
3204.03 93
3204.16 102
3204.29 108
3204.42 110
3204.55 109
3204.68 104
3204.81 98
3204.94 93
3205.07 89
3205.20 89
3205.33 93
3205.46 101
3205.59 113
3205.72 126
3205.85 138
3205.98 148
3206.11 153
3206.24 152
3206.37 144
3206.50 131
3206.63 114
3206.76 95
3206.89 77
3207.02 60
3207.15 46
3207.28 35
3207.41 29
3207.54 26
3207.67 25
3207.80 26
3207.93 26
3208.06 25
3208.19 23
3208.32 19
3208.45 16
3208.58 12
3208.71 10
3208.84 9
3208.97 8
3209.10 7
3209.23 4
3209.36 0
3209.49 0
3209.62 0
3209.75 0
3209.88 0
3210.01 0
3210.14 0
3210.27 5
3210.40 16
3210.53 26
3210.66 34
3210.79 41
3210.92 48
3211.05 55
3211.18 64
3211.31 74
3211.44 84
3211.57 93
3211.70 99
3211.83 102
3211.96 100
3212.09 95
3212.22 88
3212.35 81
3212.48 78
3212.61 78
3212.74 82
3212.87 88
3213.00 95
3213.13 100
3213.26 101
3213.39 98
3213.52 91
3213.65 82
3213.78 72
3213.91 64
3214.04 58
3214.17 56
3214.30 56
3214.43 58
3214.56 61
3214.69 64
3214.82 67
3214.95 71
3215.08 75
3215.21 82
3215.34 91
3215.47 103
3215.60 116
3215.73 130
3215.86 144
3215.99 156
3216.12 166
3216.25 174
3216.38 180
3216.51 184
3216.64 185
3216.77 186
3216.90 186
3217.03 185
3217.16 185
3217.29 185
3217.42 185
3217.55 184
3217.68 183
3217.81 183
3217.94 182
3218.07 183
3218.20 186
3218.33 191
3218.46 199
3218.59 208
3218.72 218
3218.85 229
3218.98 238
3219.11 247
3219.24 253
3219.37 256
3219.50 256
3219.63 253
3219.76 246
3219.89 236
3220.02 225
3220.15 215
3220.28 208
3220.41 204
3220.54 205
3220.67 208
3220.80 213
3220.93 217
3221.06 219
3221.19 218
3221.32 214
3221.45 208
3221.58 202
3221.71 198
3221.84 196
3221.97 196
3222.10 197
3222.23 200
3222.36 203
3222.49 205
3222.62 208
3222.75 211
3222.88 214
3223.01 217
3223.14 220
3223.27 222
3223.41 222
3223.54 222
3223.67 221
3223.80 220
3223.93 219
3224.06 219
3224.19 218
3224.32 217
3224.45 214
3224.58 210
3224.71 204
3224.84 196
3224.97 187
3225.10 177
3225.23 164
3225.36 150
3225.49 133
3225.62 115
3225.75 97
3225.88 81
3226.01 69
3226.14 61
3226.27 58
3226.40 58
3226.53 61
3226.66 64
3226.79 66
3226.92 68
3227.05 68
3227.18 68
3227.31 69
3227.44 71
3227.57 76
3227.70 83
3227.83 92
3227.96 102
3228.09 115
3228.23 129
3228.36 144
3228.49 159
3228.62 172
3228.75 183
3228.88 191
3229.01 197
3229.14 202
3229.27 209
3229.40 217
3229.53 230
3229.66 246
3229.79 264
3229.92 283
3230.05 299
3230.18 311
3230.31 319
3230.44 322
3230.57 320
3230.70 315
3230.83 306
3230.96 296
3231.09 283
3231.22 270
3231.35 256
3231.48 243
3231.61 231
3231.74 220
3231.87 211
3232.01 203
3232.14 195
3232.27 187
3232.40 179
3232.53 171
3232.66 163
3232.79 154
3232.92 145
3233.05 137
3233.18 130
3233.31 124
3233.44 118
3233.57 114
3233.70 111
3233.83 108
3233.96 107
3234.09 105
3234.22 103
3234.35 100
3234.48 97
3234.61 94
3234.74 91
3234.87 88
3235.01 86
3235.14 86
3235.27 88
3235.40 92
3235.53 97
3235.66 103
3235.79 109
3235.92 112
3236.05 113
3236.18 110
3236.31 104
3236.44 98
3236.57 91
3236.70 87
3236.83 87
3236.96 91
3237.09 98
3237.22 108
3237.35 118
3237.48 127
3237.61 134
3237.75 140
3237.88 145
3238.01 148
3238.14 150
3238.27 151
3238.40 150
3238.53 148
3238.66 144
3238.79 138
3238.92 131
3239.05 123
3239.18 115
3239.31 108
3239.44 101
3239.57 95
3239.70 90
3239.83 85
3239.96 80
3240.09 76
3240.23 71
3240.36 66
3240.49 61
3240.62 55
3240.75 49
3240.88 44
3241.01 39
3241.14 34
3241.27 31
3241.40 29
3241.53 29
3241.66 30
3241.79 32
3241.92 34
3242.05 38
3242.18 41
3242.31 44
3242.45 45
3242.58 46
3242.71 47
3242.84 46
3242.97 46
3243.10 46
3243.23 47
3243.36 49
3243.49 52
3243.62 56
3243.75 60
3243.88 64
3244.01 68
3244.14 71
3244.27 75
3244.40 79
3244.54 83
3244.67 87
3244.80 90
3244.93 94
3245.06 98
3245.19 101
3245.32 104
3245.45 106
3245.58 107
3245.71 105
3245.84 100
3245.97 94
3246.10 88
3246.23 83
3246.36 81
3246.50 83
3246.63 89
3246.76 99
3246.89 112
3247.02 125
3247.15 135
3247.28 143
3247.41 145
3247.54 143
3247.67 134
3247.80 121
3247.93 104
3248.06 86
3248.19 68
3248.32 52
3248.46 41
3248.59 35
3248.72 35
3248.85 39
3248.98 45
3249.11 50
3249.24 54
3249.37 55
3249.50 52
3249.63 46
3249.76 38
3249.89 30
3250.02 21
3250.16 13
3250.29 6
3250.42 0
3250.55 0
3250.68 0
3250.81 0
3250.94 0
3251.07 0
3251.20 0
3251.33 0
3251.46 0
3251.59 4
3251.72 12
3251.86 20
3251.99 27
3252.12 35
3252.25 41
3252.38 46
3252.51 51
3252.64 55
3252.77 58
3252.90 63
3253.03 68
3253.16 77
3253.29 88
3253.42 103
3253.56 119
3253.69 135
3253.82 149
3253.95 157
3254.08 158
3254.21 152
3254.34 141
3254.47 126
3254.60 110
3254.73 95
3254.86 83
3255.00 75
3255.13 69
3255.26 65
3255.39 62
3255.52 59
3255.65 57
3255.78 55
3255.91 56
3256.04 59
3256.17 65
3256.30 74
3256.43 84
3256.57 94
3256.70 102
3256.83 107
3256.96 108
3257.09 105
3257.22 99
3257.35 91
3257.48 83
3257.61 76
3257.74 72
3257.87 70
3258.01 69
3258.14 68
3258.27 65
3258.40 61
3258.53 56
3258.66 51
3258.79 47
3258.92 46
3259.05 48
3259.18 54
3259.31 61
3259.45 70
3259.58 77
3259.71 83
3259.84 87
3259.97 88
3260.10 88
3260.23 87
3260.36 85
3260.49 83
3260.62 82
3260.76 83
3260.89 86
3261.02 91
3261.15 98
3261.28 107
3261.41 116
3261.54 125
3261.67 132
3261.80 137
3261.93 140
3262.07 143
3262.20 147
3262.33 152
3262.46 158
3262.59 166
3262.72 174
3262.85 181
3262.98 184
3263.11 185
3263.24 182
3263.38 177
3263.51 170
3263.64 163
3263.77 157
3263.90 152
3264.03 147
3264.16 142
3264.29 137
3264.42 131
3264.55 125
3264.69 120
3264.82 115
3264.95 111
3265.08 108
3265.21 105
3265.34 103
3265.47 100
3265.60 98
3265.73 98
3265.87 98
3266.00 101
3266.13 105
3266.26 112
3266.39 119
3266.52 126
3266.65 133
3266.78 137
3266.91 139
3267.04 138
3267.18 135
3267.31 130
3267.44 123
3267.57 116
3267.70 108
3267.83 100
3267.96 93
3268.09 86
3268.22 80
3268.36 76
3268.49 73
3268.62 70
3268.75 69
3268.88 70
3269.01 72
3269.14 76
3269.27 83
3269.40 91
3269.54 102
3269.67 113
3269.80 123
3269.93 134
3270.06 143
3270.19 152
3270.32 161
3270.45 171
3270.59 182
3270.72 194
3270.85 208
3270.98 221
3271.11 234
3271.24 245
3271.37 252
3271.50 256
3271.63 255
3271.77 251
3271.90 245
3272.03 236
3272.16 226
3272.29 216
3272.42 207
3272.55 199
3272.68 194
3272.82 191
3272.95 192
3273.08 197
3273.21 207
3273.34 219
3273.47 234
3273.60 248
3273.73 260
3273.87 267
3274.00 269
3274.13 266
3274.26 258
3274.39 247
3274.52 237
3274.65 227
3274.78 221
3274.92 218
3275.05 217
3275.18 217
3275.31 216
3275.44 214
3275.57 208
3275.70 199
3275.83 187
3275.97 173
3276.10 159
3276.23 144
3276.36 131
3276.49 121
3276.62 112
3276.75 107
3276.88 105
3277.02 106
3277.15 108
3277.28 111
3277.41 115
3277.54 118
3277.67 119
3277.80 120
3277.93 121
3278.07 121
3278.20 123
3278.33 125
3278.46 127
3278.59 129
3278.72 130
3278.85 130
3278.99 129
3279.12 127
3279.25 126
3279.38 125
3279.51 126
3279.64 126
3279.77 127
3279.90 127
3280.04 125
3280.17 123
3280.30 120
3280.43 117
3280.56 114
3280.69 110
3280.82 106
3280.96 101
3281.09 95
3281.22 87
3281.35 79
3281.48 71
3281.61 63
3281.74 55
3281.88 48
3282.01 41
3282.14 33
3282.27 24
3282.40 15
3282.53 6
3282.66 0
3282.80 0
3282.93 0
3283.06 0
3283.19 0
3283.32 9
3283.45 21
3283.58 33
3283.72 45
3283.85 56
3283.98 64
3284.11 71
3284.24 75
3284.37 77
3284.50 79
3284.64 79
3284.77 80
3284.90 81
3285.03 83
3285.16 84
3285.29 86
3285.42 87
3285.56 88
3285.69 89
3285.82 90
3285.95 91
3286.08 90
3286.21 89
3286.34 87
3286.48 85
3286.61 83
3286.74 82
3286.87 82
3287.00 84
3287.13 86
3287.26 89
3287.40 91
3287.53 91
3287.66 89
3287.79 85
3287.92 80
3288.05 75
3288.19 71
3288.32 68
3288.45 67
3288.58 66
3288.71 64
3288.84 60
3288.97 54
3289.11 46
3289.24 34
3289.37 21
3289.50 8
3289.63 0
3289.76 0
3289.90 0
3290.03 0
3290.16 0
3290.29 0
3290.42 0
3290.55 0
3290.68 2
3290.82 9
3290.95 15
3291.08 22
3291.21 28
3291.34 34
3291.47 40
3291.61 44
3291.74 48
3291.87 52
3292.00 54
3292.13 56
3292.26 58
3292.40 59
3292.53 59
3292.66 60
3292.79 61
3292.92 63
3293.05 65
3293.19 68
3293.32 71
3293.45 75
3293.58 79
3293.71 84
3293.84 90
3293.97 96
3294.11 104
3294.24 113
3294.37 122
3294.50 131
3294.63 139
3294.76 144
3294.90 147
3295.03 147
3295.16 147
3295.29 145
3295.42 144
3295.55 144
3295.69 144
3295.82 145
3295.95 146
3296.08 146
3296.21 144
3296.34 139
3296.48 132
3296.61 123
3296.74 114
3296.87 106
3297.00 99
3297.13 94
3297.27 90
3297.40 86
3297.53 81
3297.66 75
3297.79 68
3297.93 61
3298.06 56
3298.19 53
3298.32 53
3298.45 55
3298.58 58
3298.72 61
3298.85 63
3298.98 63
3299.11 62
3299.24 62
3299.37 62
3299.51 64
3299.64 68
3299.77 74
3299.90 81
3300.03 89
3300.16 97
3300.30 104
3300.43 109
3300.56 112
3300.69 113
3300.82 110
3300.96 106
3301.09 100
3301.22 95
3301.35 91
3301.48 88
3301.61 88
3301.75 88
3301.88 88
3302.01 88
3302.14 87
3302.27 85
3302.41 83
3302.54 82
3302.67 81
3302.80 82
3302.93 83
3303.06 86
3303.20 89
3303.33 92
3303.46 94
3303.59 94
3303.72 92
3303.86 86
3303.99 78
3304.12 67
3304.25 56
3304.38 46
3304.51 40
3304.65 38
3304.78 41
3304.91 48
3305.04 57
3305.17 67
3305.31 75
3305.44 81
3305.57 85
3305.70 88
3305.83 91
3305.96 94
3306.10 100
3306.23 107
3306.36 117
3306.49 128
3306.62 140
3306.76 151
3306.89 160
3307.02 167
3307.15 171
3307.28 173
3307.42 174
3307.55 175
3307.68 177
3307.81 179
3307.94 181
3308.08 182
3308.21 179
3308.34 173
3308.47 163
3308.60 150
3308.73 136
3308.87 122
3309.00 110
3309.13 101
3309.26 96
3309.39 92
3309.53 89
3309.66 85
3309.79 79
3309.92 71
3310.05 62
3310.19 51
3310.32 40
3310.45 30
3310.58 21
3310.71 14
3310.85 9
3310.98 6
3311.11 4
3311.24 2
3311.37 0
3311.51 0
3311.64 0
3311.77 0
3311.90 0
3312.03 0
3312.17 0
3312.30 0
3312.43 3
3312.56 15
3312.69 31
3312.83 48
3312.96 66
3313.09 82
3313.22 95
3313.35 105
3313.49 112
3313.62 114
3313.75 114
3313.88 113
3314.01 112
3314.15 110
3314.28 108
3314.41 107
3314.54 105
3314.67 103
3314.81 101
3314.94 98
3315.07 95
3315.20 92
3315.33 90
3315.47 88
3315.60 87
3315.73 87
3315.86 90
3315.99 95
3316.13 103
3316.26 112
3316.39 123
3316.52 135
3316.66 148
3316.79 160
3316.92 171
3317.05 179
3317.18 184
3317.32 184
3317.45 179
3317.58 171
3317.71 161
3317.84 150
3317.98 142
3318.11 137
3318.24 137
3318.37 141
3318.50 146
3318.64 153
3318.77 160
3318.90 164
3319.03 167
3319.17 167
3319.30 165
3319.43 161
3319.56 157
3319.69 152
3319.83 146
3319.96 141
3320.09 137
3320.22 132
3320.35 128
3320.49 122
3320.62 115
3320.75 106
3320.88 97
3321.02 87
3321.15 79
3321.28 73
3321.41 69
3321.54 69
3321.68 73
3321.81 78
3321.94 84
3322.07 91
3322.21 98
3322.34 104
3322.47 109
3322.60 113
3322.73 114
3322.87 112
3323.00 108
3323.13 101
3323.26 92
3323.40 82
3323.53 73
3323.66 65
3323.79 59
3323.92 54
3324.06 51
3324.19 50
3324.32 49
3324.45 50
3324.59 53
3324.72 57
3324.85 62
3324.98 66
3325.11 70
3325.25 71
3325.38 69
3325.51 66
3325.64 63
3325.78 59
3325.91 58
3326.04 59
3326.17 61
3326.30 63
3326.44 65
3326.57 64
3326.70 61
3326.83 55
3326.97 48
3327.10 38
3327.23 29
3327.36 20
3327.50 12
3327.63 5
3327.76 0
3327.89 0
3328.02 0
3328.16 0
3328.29 0
3328.42 0
3328.55 3
3328.69 4
3328.82 4
3328.95 3
3329.08 0
3329.22 0
3329.35 0
3329.48 0
3329.61 5
3329.74 12
3329.88 20
3330.01 27
3330.14 33
3330.27 36
3330.41 37
3330.54 37
3330.67 37
3330.80 39
3330.94 42
3331.07 47
3331.20 53
3331.33 58
3331.47 62
3331.60 65
3331.73 67
3331.86 69
3332.00 72
3332.13 77
3332.26 83
3332.39 91
3332.52 100
3332.66 109
3332.79 119
3332.92 129
3333.05 139
3333.19 147
3333.32 154
3333.45 158
3333.58 159
3333.72 156
3333.85 150
3333.98 143
3334.11 136
3334.25 130
3334.38 126
3334.51 125
3334.64 124
3334.78 124
3334.91 122
3335.04 118
3335.17 113
3335.31 105
3335.44 99
3335.57 93
3335.70 91
3335.84 91
3335.97 94
3336.10 99
3336.23 107
3336.37 116
3336.50 126
3336.63 135
3336.76 144
3336.90 151
3337.03 156
3337.16 158
3337.29 158
3337.43 157
3337.56 154
3337.69 152
3337.82 149
3337.96 145
3338.09 141
3338.22 136
3338.35 129
3338.49 122
3338.62 114
3338.75 106
3338.88 97
3339.02 87
3339.15 76
3339.28 66
3339.41 58
3339.55 52
3339.68 49
3339.81 51
3339.94 56
3340.08 63
3340.21 72
3340.34 81
3340.47 88
3340.61 93
3340.74 96
3340.87 98
3341.00 99
3341.14 101
3341.27 102
3341.40 104
3341.53 106
3341.67 107
3341.80 109
3341.93 111
3342.06 114
3342.20 120
3342.33 127
3342.46 135
3342.60 144
3342.73 151
3342.86 156
3342.99 160
3343.13 163
3343.26 167
3343.39 174
3343.52 183
3343.66 194
3343.79 207
3343.92 219
3344.05 229
3344.19 235
3344.32 239
3344.45 239
3344.58 238
3344.72 235
3344.85 233
3344.98 230
3345.12 226
3345.25 220
3345.38 212
3345.51 203
3345.65 194
3345.78 186
3345.91 179
3346.04 176
3346.18 177
3346.31 180
3346.44 185
3346.57 189
3346.71 193
3346.84 193
3346.97 190
3347.11 182
3347.24 171
3347.37 157
3347.50 142
3347.64 127
3347.77 114
3347.90 104
3348.03 96
3348.17 92
3348.30 90
3348.43 91
3348.56 92
3348.70 96
3348.83 102
3348.96 110
3349.10 120
3349.23 130
3349.36 139
3349.49 145
3349.63 149
3349.76 150
3349.89 149
3350.03 149
3350.16 150
3350.29 153
3350.42 158
3350.56 164
3350.69 168
3350.82 169
3350.95 166
3351.09 159
3351.22 148
3351.35 137
3351.49 126
3351.62 117
3351.75 111
3351.88 108
3352.02 108
3352.15 109
3352.28 110
3352.41 109
3352.55 106
3352.68 100
3352.81 91
3352.95 78
3353.08 63
3353.21 47
3353.34 32
3353.48 20
3353.61 13
3353.74 11
3353.88 14
3354.01 22
3354.14 33
3354.27 45
3354.41 59
3354.54 72
3354.67 85
3354.81 99
3354.94 112
3355.07 124
3355.20 134
3355.34 141
3355.47 143
3355.60 141
3355.74 135
3355.87 127
3356.00 117
3356.13 108
3356.27 101
3356.40 97
3356.53 96
3356.67 97
3356.80 100
3356.93 105
3357.06 109
3357.20 113
3357.33 114
3357.46 114
3357.60 111
3357.73 107
3357.86 101
3357.99 94
3358.13 86
3358.26 77
3358.39 66
3358.53 55
3358.66 42
3358.79 28
3358.93 15
3359.06 3
3359.19 0
3359.32 0
3359.46 0
3359.59 0
3359.72 0
3359.86 0
3359.99 0
3360.12 0
3360.25 3
3360.39 16
3360.52 30
3360.65 45
3360.79 59
3360.92 74
3361.05 87
3361.19 99
3361.32 110
3361.45 119
3361.58 126
3361.72 132
3361.85 135
3361.98 135
3362.12 133
3362.25 129
3362.38 123
3362.52 116
3362.65 110
3362.78 105
3362.91 103
3363.05 103
3363.18 106
3363.31 112
3363.45 119
3363.58 128
3363.71 137
3363.85 146
3363.98 153
3364.11 158
3364.24 160
3364.38 159
3364.51 154
3364.64 147
3364.78 139
3364.91 132
3365.04 125
3365.18 120
3365.31 117
3365.44 114
3365.57 113
3365.71 111
3365.84 110
3365.97 109
3366.11 109
3366.24 109
3366.37 109
3366.51 107
3366.64 104
3366.77 98
3366.91 89
3367.04 80
3367.17 71
3367.30 63
3367.44 58
3367.57 54
3367.70 52
3367.84 50
3367.97 48
3368.10 47
3368.24 48
3368.37 50
3368.50 54
3368.64 60
3368.77 67
3368.90 72
3369.04 75
3369.17 74
3369.30 71
3369.43 66
3369.57 60
3369.70 56
3369.83 54
3369.97 54
3370.10 55
3370.23 58
3370.37 60
3370.50 61
3370.63 62
3370.77 62
3370.90 61
3371.03 60
3371.17 60
3371.30 62
3371.43 65
3371.57 68
3371.70 72
3371.83 76
3371.96 79
3372.10 83
3372.23 88
3372.36 96
3372.50 106
3372.63 118
3372.76 131
3372.90 142
3373.03 151
3373.16 156
3373.30 156
3373.43 151
3373.56 144
3373.70 135
3373.83 126
3373.96 116
3374.10 107
3374.23 98
3374.36 87
3374.50 74
3374.63 60
3374.76 45
3374.90 32
3375.03 21
3375.16 15
3375.30 16
3375.43 23
3375.56 37
3375.69 54
3375.83 73
3375.96 90
3376.09 104
3376.23 111
3376.36 113
3376.49 108
3376.63 100
3376.76 90
3376.89 81
3377.03 74
3377.16 71
3377.29 71
3377.43 72
3377.56 73
3377.69 72
3377.83 68
3377.96 61
3378.09 52
3378.23 44
3378.36 37
3378.49 33
3378.63 31
3378.76 31
3378.89 31
3379.03 29
3379.16 24
3379.29 16
3379.43 5
3379.56 0
3379.69 0
3379.83 0
3379.96 0
3380.09 0
3380.23 0
3380.36 0
3380.49 6
3380.63 15
3380.76 20
3380.89 21
3381.03 20
3381.16 19
3381.29 19
3381.43 22
3381.56 28
3381.69 35
3381.83 42
3381.96 48
3382.09 51
3382.23 52
3382.36 49
3382.49 46
3382.63 43
3382.76 42
3382.89 44
3383.03 47
3383.16 53
3383.30 58
3383.43 62
3383.56 62
3383.70 60
3383.83 55
3383.96 51
3384.10 49
3384.23 49
3384.36 54
3384.50 62
3384.63 72
3384.76 83
3384.90 91
3385.03 97
3385.16 98
3385.30 97
3385.43 94
3385.56 91
3385.70 88
3385.83 88
3385.96 90
3386.10 96
3386.23 103
3386.36 112
3386.50 121
3386.63 130
3386.76 136
3386.90 141
3387.03 143
3387.16 143
3387.30 141
3387.43 138
3387.57 134
3387.70 129
3387.83 126
3387.97 125
3388.10 126
3388.23 131
3388.37 139
3388.50 151
3388.63 164
3388.77 177
3388.90 188
3389.03 194
3389.17 196
3389.30 192
3389.43 184
3389.57 174
3389.70 163
3389.84 154
3389.97 148
3390.10 145
3390.24 144
3390.37 146
3390.50 149
3390.64 152
3390.77 156
3390.90 161
3391.04 165
3391.17 171
3391.30 177
3391.44 186
3391.57 196
3391.70 207
3391.84 220
3391.97 231
3392.11 242
3392.24 250
3392.37 255
3392.51 256
3392.64 256
3392.77 254
3392.91 252
3393.04 251
3393.17 252
3393.31 255
3393.44 258
3393.58 259
3393.71 258
3393.84 254
3393.98 245
3394.11 235
3394.24 223
3394.38 214
3394.51 207
3394.64 206
3394.78 208
3394.91 212
3395.05 216
3395.18 220
3395.31 220
3395.45 219
3395.58 215
3395.71 210
3395.85 205
3395.98 202
3396.11 200
3396.25 200
3396.38 201
3396.52 205
3396.65 210
3396.78 216
3396.92 222
3397.05 227
3397.18 229
3397.32 228
3397.45 222
3397.58 211
3397.72 198
3397.85 182
3397.99 168
3398.12 155
3398.25 146
3398.39 141
3398.52 139
3398.65 140
3398.79 142
3398.92 146
3399.06 150
3399.19 154
3399.32 158
3399.46 161
3399.59 164
3399.72 165
3399.86 165
3399.99 164
3400.13 161
3400.26 159
3400.39 157
3400.53 157
3400.66 158
3400.79 160
3400.93 163
3401.06 163
3401.20 160
3401.33 154
3401.46 144
3401.60 133
3401.73 123
3401.86 116
3402.00 114
3402.13 118
3402.27 127
3402.40 138
3402.53 151
3402.67 162
3402.80 168
3402.93 170
3403.07 167
3403.20 161
3403.34 150
3403.47 138
3403.60 126
3403.74 114
3403.87 104
3404.00 98
3404.14 97
3404.27 100
3404.41 110
3404.54 124
3404.67 142
3404.81 162
3404.94 182
3405.08 201
3405.21 214
3405.34 222
3405.48 221
3405.61 213
3405.74 199
3405.88 181
3406.01 160
3406.15 141
3406.28 124
3406.41 113
3406.55 107
3406.68 106
3406.82 109
3406.95 115
3407.08 123
3407.22 130
3407.35 135
3407.49 139
3407.62 141
3407.75 142
3407.89 143
3408.02 146
3408.15 150
3408.29 155
3408.42 162
3408.56 169
3408.69 175
3408.82 178
3408.96 179
3409.09 178
3409.23 175
3409.36 170
3409.49 163
3409.63 155
3409.76 146
3409.90 137
3410.03 130
3410.16 127
3410.30 127
3410.43 132
3410.57 142
3410.70 153
3410.83 164
3410.97 172
3411.10 174
3411.23 170
3411.37 161
3411.50 147
3411.64 130
3411.77 113
3411.90 96
3412.04 81
3412.17 67
3412.31 55
3412.44 44
3412.57 35
3412.71 26
3412.84 19
3412.98 13
3413.11 9
3413.24 5
3413.38 2
3413.51 0
3413.65 0
3413.78 0
3413.91 0
3414.05 0
3414.18 0
3414.32 0
3414.45 0
3414.58 1
3414.72 6
3414.85 10
3414.99 13
3415.12 17
3415.25 20
3415.39 24
3415.52 29
3415.66 34
3415.79 41
3415.93 47
3416.06 54
3416.19 62
3416.33 70
3416.46 77
3416.60 84
3416.73 89
3416.86 91
3417.00 91
3417.13 90
3417.27 88
3417.40 87
3417.53 88
3417.67 94
3417.80 103
3417.94 116
3418.07 132
3418.20 148
3418.34 165
3418.47 179
3418.61 192
3418.74 202
3418.87 210
3419.01 215
3419.14 217
3419.28 219
3419.41 219
3419.55 217
3419.68 214
3419.81 210
3419.95 205
3420.08 198
3420.22 189
3420.35 180
3420.48 170
3420.62 162
3420.75 155
3420.89 150
3421.02 148
3421.16 149
3421.29 152
3421.42 155
3421.56 158
3421.69 159
3421.83 158
3421.96 155
3422.09 150
3422.23 144
3422.36 139
3422.50 135
3422.63 133
3422.77 130
3422.90 128
3423.03 123
3423.17 117
3423.30 110
3423.44 101
3423.57 93
3423.70 86
3423.84 81
3423.97 78
3424.11 76
3424.24 75
3424.38 72
3424.51 68
3424.64 62
3424.78 55
3424.91 48
3425.05 41
3425.18 36
3425.32 33
3425.45 33
3425.58 35
3425.72 40
3425.85 48
3425.99 58
3426.12 69
3426.25 79
3426.39 89
3426.52 96
3426.66 102
3426.79 105
3426.93 106
3427.06 104
3427.19 100
3427.33 95
3427.46 88
3427.60 81
3427.73 72
3427.87 64
3428.00 57
3428.13 50
3428.27 45
3428.40 40
3428.54 35
3428.67 30
3428.81 24
3428.94 15
3429.07 6
3429.21 0
3429.34 0
3429.48 0
3429.61 0
3429.75 0
3429.88 0
3430.01 0
3430.15 0
3430.28 8
3430.42 19
3430.55 29
3430.69 35
3430.82 37
3430.96 36
3431.09 33
3431.22 30
3431.36 26
3431.49 24
3431.63 22
3431.76 21
3431.90 21
3432.03 21
3432.16 22
3432.30 25
3432.43 30
3432.57 38
3432.70 48
3432.84 59
3432.97 69
3433.11 78
3433.24 85
3433.37 90
3433.51 94
3433.64 98
3433.78 102
3433.91 107
3434.05 111
3434.18 115
3434.31 117
3434.45 116
3434.58 114
3434.72 112
3434.85 109
3434.99 108
3435.12 109
3435.26 114
3435.39 123
3435.52 135
3435.66 149
3435.79 163
3435.93 176
3436.06 187
3436.20 195
3436.33 199
3436.47 199
3436.60 196
3436.73 190
3436.87 181
3437.00 171
3437.14 160
3437.27 149
3437.41 138
3437.54 131
3437.68 126
3437.81 125
3437.94 126
3438.08 130
3438.21 134
3438.35 138
3438.48 141
3438.62 142
3438.75 143
3438.89 144
3439.02 147
3439.16 149
3439.29 151
3439.42 152
3439.56 149
3439.69 142
3439.83 132
3439.96 119
3440.10 107
3440.23 96
3440.37 87
3440.50 81
3440.63 76
3440.77 71
3440.90 64
3441.04 56
3441.17 46
3441.31 35
3441.44 26
3441.58 19
3441.71 14
3441.85 12
3441.98 11
3442.11 11
3442.25 9
3442.38 7
3442.52 4
3442.65 1
3442.79 0
3442.92 0
3443.06 0
3443.19 0
3443.33 0
3443.46 0
3443.60 0
3443.73 0
3443.86 0
3444.00 0
3444.13 0
3444.27 2
3444.40 7
3444.54 14
3444.67 20
3444.81 26
3444.94 29
3445.08 32
3445.21 32
3445.35 31
3445.48 31
3445.61 31
3445.75 33
3445.88 36
3446.02 41
3446.15 47
3446.29 52
3446.42 55
3446.56 55
3446.69 54
3446.83 51
3446.96 49
3447.10 48
3447.23 50
3447.36 55
3447.50 62
3447.63 72
3447.77 82
3447.90 91
3448.04 98
3448.17 105
3448.31 111
3448.44 118
3448.58 129
3448.71 143
3448.85 161
3448.98 181
3449.12 200
3449.25 217
3449.39 228
3449.52 234
3449.65 232
3449.79 225
3449.92 214
3450.06 201
3450.19 188
3450.33 176
3450.46 167
3450.60 160
3450.73 157
3450.87 156
3451.00 157
3451.14 157
3451.27 155
3451.41 150
3451.54 141
3451.68 126
3451.81 106
3451.95 83
3452.08 58
3452.21 33
3452.35 11
3452.48 0
3452.62 0
3452.75 0
3452.89 0
3453.02 0
3453.16 0
3453.29 0
3453.43 0
3453.56 3
3453.70 18
3453.83 34
3453.97 47
3454.10 58
3454.24 66
3454.37 72
3454.51 75
3454.64 77
3454.78 78
3454.91 80
3455.05 84
3455.18 89
3455.31 95
3455.45 104
3455.58 114
3455.72 127
3455.85 140
3455.99 154
3456.12 167
3456.26 179
3456.39 190
3456.53 198
3456.66 204
3456.80 207
3456.93 208
3457.07 207
3457.20 205
3457.34 203
3457.47 204
3457.61 208
3457.74 216
3457.88 228
3458.01 243
3458.15 259
3458.28 274
3458.42 286
3458.55 295
3458.69 299
3458.82 301
3458.96 301
3459.09 300
3459.23 300
3459.36 300
3459.50 301
3459.63 301
3459.77 301
3459.90 300
3460.04 299
3460.17 298
3460.30 297
3460.44 296
3460.57 296
3460.71 294
3460.84 289
3460.98 282
3461.11 271
3461.25 258
3461.38 242
3461.52 227
3461.65 213
3461.79 203
3461.92 197
3462.06 195
3462.19 196
3462.33 198
3462.46 198
3462.60 195
3462.73 188
3462.87 178
3463.00 164
3463.14 150
3463.27 137
3463.41 126
3463.54 117
3463.68 109
3463.81 103
3463.95 97
3464.08 93
3464.22 90
3464.35 88
3464.49 89
3464.62 90
3464.76 93
3464.89 95
3465.03 95
3465.16 94
3465.30 91
3465.43 86
3465.57 81
3465.70 75
3465.84 70
3465.97 66
3466.11 63
3466.24 63
3466.38 66
3466.51 71
3466.65 77
3466.78 85
3466.92 91
3467.05 95
3467.19 96
3467.32 93
3467.46 87
3467.59 79
3467.73 71
3467.86 64
3468.00 57
3468.13 51
3468.27 46
3468.40 41
3468.54 36
3468.67 31
3468.81 27
3468.95 26
3469.08 28
3469.22 33
3469.35 41
3469.49 50
3469.62 61
3469.76 70
3469.89 78
3470.03 83
3470.16 86
3470.30 86
3470.43 84
3470.57 80
3470.70 74
3470.84 68
3470.97 61
3471.11 55
3471.24 50
3471.38 47
3471.51 45
3471.65 45
3471.78 45
3471.92 43
3472.05 41
3472.19 36
3472.32 30
3472.46 24
3472.59 19
3472.73 16
3472.86 16
3473.00 20
3473.13 27
3473.27 36
3473.40 45
3473.54 53
3473.67 58
3473.81 59
3473.95 55
3474.08 47
3474.22 37
3474.35 26
3474.49 16
3474.62 11
3474.76 10
3474.89 15
3475.03 24
3475.16 35
3475.30 46
3475.43 55
3475.57 61
3475.70 65
3475.84 66
3475.97 68
3476.11 70
3476.24 75
3476.38 80
3476.51 86
3476.65 90
3476.78 90
3476.92 87
3477.06 80
3477.19 71
3477.33 63
3477.46 58
3477.60 56
3477.73 58
3477.87 63
3478.00 70
3478.14 77
3478.27 83
3478.41 88
3478.54 92
3478.68 96
3478.81 99
3478.95 101
3479.08 100
3479.22 97
3479.35 91
3479.49 83
3479.63 75
3479.76 71
3479.90 71
3480.03 79
3480.17 93
3480.30 112
3480.44 132
3480.57 151
3480.71 164
3480.84 170
3480.98 169
3481.11 163
3481.25 154
3481.38 145
3481.52 136
3481.65 131
3481.79 127
3481.93 126
3482.06 126
3482.20 126
3482.33 125
3482.47 123
3482.60 120
3482.74 116
3482.87 111
3483.01 107
3483.14 102
3483.28 100
3483.41 99
3483.55 100
3483.69 103
3483.82 107
3483.96 112
3484.09 117
3484.23 121
3484.36 123
3484.50 124
3484.63 123
3484.77 121
3484.90 117
3485.04 114
3485.17 110
3485.31 106
3485.45 101
3485.58 97
3485.72 93
3485.85 88
3485.99 85
3486.12 82
3486.26 81
3486.39 81
3486.53 81
3486.66 80
3486.80 78
3486.93 74
3487.07 67
3487.21 58
3487.34 47
3487.48 38
3487.61 30
3487.75 27
3487.88 28
3488.02 34
3488.15 44
3488.29 57
3488.42 71
3488.56 83
3488.70 92
3488.83 98
3488.97 101
3489.10 99
3489.24 96
3489.37 91
3489.51 86
3489.64 82
3489.78 79
3489.92 77
3490.05 77
3490.19 76
3490.32 73
3490.46 69
3490.59 64
3490.73 57
3490.86 51
3491.00 46
3491.13 43
3491.27 44
3491.41 48
3491.54 54
3491.68 61
3491.81 68
3491.95 73
3492.08 76
3492.22 76
3492.35 74
3492.49 72
3492.63 70
3492.76 68
3492.90 69
3493.03 72
3493.17 76
3493.30 81
3493.44 84
3493.57 87
3493.71 87
3493.85 86
3493.98 83
3494.12 80
3494.25 77
3494.39 75
3494.52 75
3494.66 76
3494.79 79
3494.93 83
3495.07 87
3495.20 92
3495.34 98
3495.47 103
3495.61 108
3495.74 112
3495.88 115
3496.02 116
3496.15 115
3496.29 112
3496.42 108
3496.56 105
3496.69 103
3496.83 103
3496.96 104
3497.10 108
3497.24 112
3497.37 115
3497.51 117
3497.64 117
3497.78 115
3497.91 110
3498.05 104
3498.19 95
3498.32 84
3498.46 72
3498.59 57
3498.73 43
3498.86 27
3499.00 13
3499.13 0
3499.27 0
3499.41 0
3499.54 0
3499.68 0
3499.81 0
3499.95 0
3500.08 6
3500.22 18
3500.36 30
3500.49 43
3500.63 55
3500.76 66
3500.90 78
3501.03 89
3501.17 100
3501.31 110
3501.44 120
3501.58 126
3501.71 130
3501.85 130
3501.98 128
3502.12 123
3502.26 118
3502.39 111
3502.53 105
3502.66 98
3502.80 89
3502.93 78
3503.07 64
3503.21 49
3503.34 33
3503.48 19
3503.61 7
3503.75 0
3503.89 0
3504.02 0
3504.16 0
3504.29 0
3504.43 0
3504.56 0
3504.70 0
3504.84 0
3504.97 1
3505.11 6
3505.24 11
3505.38 15
3505.51 19
3505.65 21
3505.79 24
3505.92 26
3506.06 28
3506.19 30
3506.33 32
3506.47 34
3506.60 35
3506.74 38
3506.87 42
3507.01 49
3507.14 59
3507.28 72
3507.42 87
3507.55 100
3507.69 110
3507.82 114
3507.96 114
3508.10 108
3508.23 100
3508.37 92
3508.50 84
3508.64 79
3508.77 77
3508.91 76
3509.05 75
3509.18 74
3509.32 72
3509.45 70
3509.59 67
3509.73 65
3509.86 63
3510.00 63
3510.13 62
3510.27 61
3510.40 59
3510.54 57
3510.68 57
3510.81 58
3510.95 62
3511.08 69
3511.22 78
3511.36 89
3511.49 101
3511.63 111
3511.76 119
3511.90 125
3512.04 128
3512.17 129
3512.31 128
3512.44 125
3512.58 119
3512.72 112
3512.85 104
3512.99 95
3513.12 88
3513.26 83
3513.40 81
3513.53 82
3513.67 84
3513.80 86
3513.94 88
3514.07 89
3514.21 87
3514.35 83
3514.48 78
3514.62 73
3514.75 69
3514.89 68
3515.03 71
3515.16 78
3515.30 87
3515.43 99
3515.57 113
3515.71 125
3515.84 136
3515.98 144
3516.11 149
3516.25 151
3516.39 150
3516.52 146
3516.66 142
3516.79 137
3516.93 132
3517.07 128
3517.20 125
3517.34 124
3517.47 123
3517.61 122
3517.75 122
3517.88 122
3518.02 122
3518.16 122
3518.29 122
3518.43 121
3518.56 121
3518.70 121
3518.84 121
3518.97 122
3519.11 122
3519.24 123
3519.38 123
3519.52 124
3519.65 125
3519.79 126
3519.92 130
3520.06 135
3520.20 143
3520.33 153
3520.47 163
3520.60 172
3520.74 179
3520.88 183
3521.01 184
3521.15 181
3521.28 176
3521.42 171
3521.56 166
3521.69 161
3521.83 156
3521.97 151
3522.10 145
3522.24 137
3522.37 127
3522.51 117
3522.65 108
3522.78 101
3522.92 96
3523.05 95
3523.19 97
3523.33 103
3523.46 110
3523.60 118
3523.73 127
3523.87 136
3524.01 145
3524.14 154
3524.28 163
3524.42 172
3524.55 181
3524.69 189
3524.82 196
3524.96 202
3525.10 205
3525.23 206
3525.37 206
3525.51 206
3525.64 205
3525.78 204
3525.91 204
3526.05 204
3526.19 205
3526.32 206
3526.46 208
3526.59 210
3526.73 213
3526.87 217
3527.00 221
3527.14 223
3527.28 224
3527.41 221
3527.55 214
3527.68 205
3527.82 193
3527.96 181
3528.09 171
3528.23 164
3528.37 161
3528.50 163
3528.64 169
3528.77 177
3528.91 186
3529.05 194
3529.18 200
3529.32 203
3529.46 203
3529.59 200
3529.73 194
3529.86 186
3530.00 176
3530.14 166
3530.27 156
3530.41 145
3530.55 135
3530.68 125
3530.82 116
3530.95 108
3531.09 102
3531.23 97
3531.36 95
3531.50 95
3531.64 97
3531.77 101
3531.91 105
3532.04 108
3532.18 107
3532.32 103
3532.45 96
3532.59 87
3532.73 77
3532.86 68
3533.00 63
3533.14 62
3533.27 65
3533.41 72
3533.54 82
3533.68 92
3533.82 102
3533.95 110
3534.09 117
3534.23 121
3534.36 124
3534.50 125
3534.64 125
3534.77 124
3534.91 123
3535.04 121
3535.18 118
3535.32 115
3535.45 112
3535.59 108
3535.73 105
3535.86 103
3536.00 101
3536.14 100
3536.27 102
3536.41 105
3536.54 112
3536.68 122
3536.82 134
3536.95 147
3537.09 161
3537.23 173
3537.36 183
3537.50 191
3537.64 197
3537.77 203
3537.91 209
3538.05 215
3538.18 222
3538.32 228
3538.45 234
3538.59 240
3538.73 244
3538.86 248
3539.00 252
3539.14 257
3539.27 262
3539.41 268
3539.55 274
3539.68 279
3539.82 281
3539.96 280
3540.09 276
3540.23 269
3540.36 260
3540.50 250
3540.64 240
3540.77 229
3540.91 219
3541.05 209
3541.18 200
3541.32 192
3541.46 187
3541.59 185
3541.73 187
3541.87 193
3542.00 203
3542.14 214
3542.28 226
3542.41 236
3542.55 244
3542.69 248
3542.82 249
3542.96 248
3543.09 245
3543.23 240
3543.37 234
3543.50 227
3543.64 218
3543.78 207
3543.91 193
3544.05 177
3544.19 159
3544.32 140
3544.46 121
3544.60 103
3544.73 88
3544.87 76
3545.01 68
3545.14 63
3545.28 60
3545.42 57
3545.55 54
3545.69 50
3545.83 44
3545.96 36
3546.10 28
3546.24 20
3546.37 14
3546.51 9
3546.65 7
3546.78 5
3546.92 3
3547.05 1
3547.19 0
3547.33 0
3547.46 0
3547.60 0
3547.74 0
3547.87 0
3548.01 0
3548.15 0
3548.28 6
3548.42 14
3548.56 22
3548.69 31
3548.83 40
3548.97 50
3549.10 61
3549.24 71
3549.38 81
3549.51 90
3549.65 97
3549.79 102
3549.92 105
3550.06 106
3550.20 106
3550.33 107
3550.47 109
3550.61 115
3550.74 123
3550.88 133
3551.02 145
3551.15 156
3551.29 166
3551.43 172
3551.56 174
3551.70 170
3551.84 161
3551.97 148
3552.11 132
3552.25 114
3552.38 98
3552.52 84
3552.66 73
3552.79 66
3552.93 62
3553.07 60
3553.20 60
3553.34 62
3553.48 65
3553.61 70
3553.75 76
3553.89 82
3554.02 88
3554.16 92
3554.30 93
3554.44 92
3554.57 90
3554.71 88
3554.85 88
3554.98 91
3555.12 97
3555.26 105
3555.39 114
3555.53 122
3555.67 128
3555.80 131
3555.94 130
3556.08 127
3556.21 122
3556.35 117
3556.49 113
3556.62 112
3556.76 113
3556.90 115
3557.03 117
3557.17 116
3557.31 112
3557.44 104
3557.58 95
3557.72 87
3557.85 80
3557.99 78
3558.13 79
3558.26 84
3558.40 89
3558.54 94
3558.68 97
3558.81 96
3558.95 93
3559.09 87
3559.22 82
3559.36 78
3559.50 77
3559.63 80
3559.77 86
3559.91 95
3560.04 107
3560.18 120
3560.32 133
3560.45 146
3560.59 157
3560.73 166
3560.86 172
3561.00 175
3561.14 174
3561.28 171
3561.41 164
3561.55 154
3561.69 142
3561.82 129
3561.96 115
3562.10 102
3562.23 91
3562.37 81
3562.51 74
3562.64 69
3562.78 65
3562.92 61
3563.06 57
3563.19 53
3563.33 49
3563.47 45
3563.60 43
3563.74 43
3563.88 46
3564.01 50
3564.15 56
3564.29 62
3564.42 66
3564.56 67
3564.70 65
3564.84 61
3564.97 54
3565.11 45
3565.25 36
3565.38 28
3565.52 21
3565.66 17
3565.79 15
3565.93 17
3566.07 21
3566.20 27
3566.34 32
3566.48 37
3566.62 39
3566.75 38
3566.89 36
3567.03 34
3567.16 32
3567.30 34
3567.44 37
3567.57 44
3567.71 52
3567.85 60
3567.99 67
3568.12 73
3568.26 78
3568.40 81
3568.53 82
3568.67 83
3568.81 84
3568.94 85
3569.08 85
3569.22 85
3569.36 86
3569.49 87
3569.63 89
3569.77 92
3569.90 96
3570.04 101
3570.18 108
3570.31 116
3570.45 124
3570.59 132
3570.73 140
3570.86 147
3571.00 153
3571.14 155
3571.27 155
3571.41 153
3571.55 148
3571.69 141
3571.82 135
3571.96 130
3572.10 126
3572.23 124
3572.37 124
3572.51 124
3572.65 124
3572.78 124
3572.92 123
3573.06 123
3573.19 125
3573.33 130
3573.47 138
3573.60 150
3573.74 163
3573.88 177
3574.02 191
3574.15 202
3574.29 210
3574.43 215
3574.56 218
3574.70 219
3574.84 219
3574.98 218
3575.11 216
3575.25 212
3575.39 206
3575.52 198
3575.66 188
3575.80 175
3575.94 161
3576.07 146
3576.21 134
3576.35 123
3576.48 115
3576.62 111
3576.76 110
3576.90 111
3577.03 115
3577.17 119
3577.31 123
3577.44 126
3577.58 127
3577.72 127
3577.86 125
3577.99 123
3578.13 120
3578.27 117
3578.41 114
3578.54 112
3578.68 110
3578.82 107
3578.95 103
3579.09 97
3579.23 88
3579.37 77
3579.50 64
3579.64 50
3579.78 36
3579.91 22
3580.05 11
3580.19 2
3580.33 0
3580.46 0
3580.60 0
3580.74 0
3580.88 0
3581.01 0
3581.15 0
3581.29 0
3581.42 0
3581.56 6
3581.70 18
3581.84 30
3581.97 42
3582.11 50
3582.25 54
3582.39 55
3582.52 52
3582.66 48
3582.80 45
3582.93 42
3583.07 41
3583.21 42
3583.35 45
3583.48 49
3583.62 55
3583.76 60
3583.90 66
3584.03 71
3584.17 77
3584.31 83
3584.44 89
3584.58 95
3584.72 100
3584.86 103
3584.99 105
3585.13 105
3585.27 104
3585.41 101
3585.54 97
3585.68 93
3585.82 90
3585.96 85
3586.09 80
3586.23 74
3586.37 66
3586.50 58
3586.64 51
3586.78 46
3586.92 45
3587.05 47
3587.19 54
3587.33 64
3587.47 77
3587.60 91
3587.74 105
3587.88 119
3588.02 131
3588.15 143
3588.29 153
3588.43 160
3588.57 166
3588.70 170
3588.84 172
3588.98 174
3589.11 177
3589.25 181
3589.39 185
3589.53 191
3589.66 196
3589.80 199
3589.94 200
3590.08 198
3590.21 194
3590.35 189
3590.49 184
3590.63 181
3590.76 180
3590.90 180
3591.04 181
3591.18 181
3591.31 179
3591.45 173
3591.59 164
3591.73 152
3591.86 139
3592.00 126
3592.14 114
3592.28 105
3592.41 100
3592.55 99
3592.69 102
3592.83 108
3592.96 116
3593.10 124
3593.24 132
3593.38 138
3593.51 142
3593.65 144
3593.79 144
3593.93 143
3594.06 143
3594.20 144
3594.34 146
3594.48 148
3594.61 150
3594.75 150
3594.89 148
3595.03 145
3595.16 142
3595.30 140
3595.44 142
3595.58 149
3595.71 159
3595.85 173
3595.99 186
3596.13 197
3596.26 202
3596.40 203
3596.54 198
3596.68 191
3596.81 183
3596.95 176
3597.09 172
3597.23 171
3597.36 170
3597.50 168
3597.64 164
3597.78 158
3597.91 149
3598.05 138
3598.19 127
3598.33 116
3598.46 107
3598.60 100
3598.74 96
3598.88 94
3599.02 96
3599.15 101
3599.29 109
3599.43 120
3599.57 132
3599.70 144
3599.84 155
3599.98 162
3600.12 165
3600.25 165
3600.39 161
3600.53 154
3600.67 145
3600.80 136
3600.94 129
3601.08 123
3601.22 119
3601.35 118
3601.49 118
3601.63 119
3601.77 121
3601.91 123
3602.04 125
3602.18 128
3602.32 129
3602.46 131
3602.59 133
3602.73 135
3602.87 137
3603.01 140
3603.14 143
3603.28 146
3603.42 151
3603.56 155
3603.69 158
3603.83 160
3603.97 160
3604.11 156
3604.25 150
3604.38 142
3604.52 133
3604.66 124
3604.80 116
3604.93 110
3605.07 107
3605.21 107
3605.35 108
3605.48 112
3605.62 117
3605.76 122
3605.90 127
3606.04 132
3606.17 136
3606.31 139
3606.45 140
3606.59 138
3606.72 134
3606.86 129
3607.00 122
3607.14 116
3607.28 112
3607.41 109
3607.55 108
3607.69 108
3607.83 109
3607.96 109
3608.10 108
3608.24 104
3608.38 99
3608.52 92
3608.65 85
3608.79 78
3608.93 73
3609.07 71
3609.20 70
3609.34 72
3609.48 75
3609.62 77
3609.76 79
3609.89 78
3610.03 75
3610.17 68
3610.31 60
3610.44 50
3610.58 42
3610.72 36
3610.86 33
3611.00 35
3611.13 39
3611.27 44
3611.41 50
3611.55 55
3611.68 60
3611.82 64
3611.96 69
3612.10 77
3612.24 87
3612.37 100
3612.51 115
3612.65 130
3612.79 145
3612.93 158
3613.06 169
3613.20 177
3613.34 182
3613.48 186
3613.61 188
3613.75 189
3613.89 189
3614.03 189
3614.17 189
3614.30 187
3614.44 186
3614.58 185
3614.72 185
3614.86 186
3614.99 187
3615.13 189
3615.27 189
3615.41 187
3615.55 181
3615.68 171
3615.82 155
3615.96 138
3616.10 120
3616.24 105
3616.37 94
3616.51 91
3616.65 93
3616.79 100
3616.92 110
3617.06 121
3617.20 130
3617.34 137
3617.48 142
3617.61 145
3617.75 146
3617.89 147
3618.03 148
3618.17 149
3618.30 150
3618.44 150
3618.58 150
3618.72 150
3618.86 150
3618.99 152
3619.13 157
3619.27 164
3619.41 174
3619.55 186
3619.68 197
3619.82 206
3619.96 209
3620.10 207
3620.24 196
3620.37 179
3620.51 157
3620.65 131
3620.79 105
3620.93 83
3621.06 66
3621.20 54
3621.34 49
3621.48 48
3621.62 51
3621.75 55
3621.89 60
3622.03 66
3622.17 72
3622.31 78
3622.44 85
3622.58 92
3622.72 98
3622.86 103
3623.00 107
3623.13 109
3623.27 109
3623.41 108
3623.55 108
3623.69 108
3623.82 110
3623.96 113
3624.10 118
3624.24 124
3624.38 131
3624.52 139
3624.65 147
3624.79 155
3624.93 162
3625.07 167
3625.21 172
3625.34 174
3625.48 174
3625.62 172
3625.76 168
3625.90 163
3626.03 156
3626.17 147
3626.31 136
3626.45 124
3626.59 111
3626.72 98
3626.86 86
3627.00 75
3627.14 65
3627.28 57
3627.42 50
3627.55 44
3627.69 37
3627.83 32
3627.97 28
3628.11 27
3628.24 30
3628.38 37
3628.52 47
3628.66 60
3628.80 72
3628.94 83
3629.07 91
3629.21 95
3629.35 94
3629.49 89
3629.63 79
3629.76 67
3629.90 53
3630.04 39
3630.18 27
3630.32 18
3630.46 12
3630.59 8
3630.73 6
3630.87 4
3631.01 1
3631.15 0
3631.28 0
3631.42 0
3631.56 0
3631.70 0
3631.84 0
3631.98 0
3632.11 1
3632.25 6
3632.39 9
3632.53 12
3632.67 13
3632.81 14
3632.94 16
3633.08 20
3633.22 25
3633.36 33
3633.50 42
3633.63 53
3633.77 65
3633.91 77
3634.05 89
3634.19 100
3634.33 110
3634.46 120
3634.60 127
3634.74 133
3634.88 136
3635.02 134
3635.16 128
3635.29 119
3635.43 107
3635.57 94
3635.71 82
3635.85 73
3635.99 68
3636.12 66
3636.26 68
3636.40 73
3636.54 77
3636.68 81
3636.82 82
3636.95 79
3637.09 74
3637.23 66
3637.37 57
3637.51 48
3637.65 40
3637.78 34
3637.92 31
3638.06 30
3638.20 31
3638.34 34
3638.48 39
3638.61 45
3638.75 54
3638.89 65
3639.03 77
3639.17 91
3639.31 105
3639.44 118
3639.58 128
3639.72 135
3639.86 138
3640.00 137
3640.14 133
3640.27 128
3640.41 124
3640.55 123
3640.69 125
3640.83 131
3640.97 140
3641.10 151
3641.24 163
3641.38 175
3641.52 187
3641.66 197
3641.80 205
3641.93 210
3642.07 212
3642.21 210
3642.35 205
3642.49 198
3642.63 190
3642.77 183
3642.90 178
3643.04 177
3643.18 179
3643.32 183
3643.46 187
3643.60 190
3643.73 192
3643.87 190
3644.01 186
3644.15 180
3644.29 174
3644.43 168
3644.56 163
3644.70 160
3644.84 158
3644.98 158
3645.12 159
3645.26 161
3645.40 163
3645.53 166
3645.67 169
3645.81 170
3645.95 171
3646.09 170
3646.23 167
3646.37 165
3646.50 162
3646.64 161
3646.78 161
3646.92 163
3647.06 167
3647.20 171
3647.33 177
3647.47 182
3647.61 188
3647.75 191
3647.89 193
3648.03 191
3648.17 185
3648.30 174
3648.44 158
3648.58 139
3648.72 118
3648.86 96
3649.00 78
3649.14 64
3649.27 55
3649.41 53
3649.55 55
3649.69 60
3649.83 67
3649.97 74
3650.11 80
3650.24 85
3650.38 88
3650.52 90
3650.66 92
3650.80 94
3650.94 95
3651.08 97
3651.21 98
3651.35 100
3651.49 102
3651.63 104
3651.77 107
3651.91 110
3652.05 113
3652.18 114
3652.32 114
3652.46 113
3652.60 109
3652.74 104
3652.88 99
3653.02 94
3653.15 90
3653.29 87
3653.43 86
3653.57 85
3653.71 86
3653.85 88
3653.99 92
3654.13 96
3654.26 102
3654.40 107
3654.54 112
3654.68 116
3654.82 119
3654.96 120
3655.10 121
3655.23 121
3655.37 121
3655.51 122
3655.65 123
3655.79 124
3655.93 126
3656.07 128
3656.21 132
3656.34 137
3656.48 145
3656.62 155
3656.76 166
3656.90 175
3657.04 180
3657.18 180
3657.31 174
3657.45 163
3657.59 149
3657.73 135
3657.87 122
3658.01 113
3658.15 109
3658.29 109
3658.42 113
3658.56 118
3658.70 121
3658.84 123
3658.98 120
3659.12 115
3659.26 107
3659.40 98
3659.53 92
3659.67 87
3659.81 86
3659.95 88
3660.09 91
3660.23 95
3660.37 98
3660.51 100
3660.64 101
3660.78 100
3660.92 99
3661.06 99
3661.20 100
3661.34 102
3661.48 106
3661.62 109
3661.75 113
3661.89 114
3662.03 113
3662.17 110
3662.31 106
3662.45 101
3662.59 96
3662.73 92
3662.87 88
3663.00 84
3663.14 79
3663.28 73
3663.42 67
3663.56 61
3663.70 56
3663.84 55
3663.98 56
3664.11 60
3664.25 66
3664.39 72
3664.53 78
3664.67 83
3664.81 87
3664.95 90
3665.09 91
3665.23 90
3665.36 87
3665.50 81
3665.64 73
3665.78 63
3665.92 54
3666.06 46
3666.20 43
3666.34 43
3666.48 47
3666.61 54
3666.75 62
3666.89 70
3667.03 76
3667.17 79
3667.31 80
3667.45 80
3667.59 79
3667.73 78
3667.86 77
3668.00 78
3668.14 79
3668.28 80
3668.42 83
3668.56 86
3668.70 90
3668.84 95
3668.98 102
3669.11 110
3669.25 121
3669.39 132
3669.53 144
3669.67 153
3669.81 158
3669.95 158
3670.09 151
3670.23 140
3670.36 127
3670.50 114
3670.64 104
3670.78 99
3670.92 101
3671.06 107
3671.20 115
3671.34 123
3671.48 128
3671.62 130
3671.75 127
3671.89 121
3672.03 113
3672.17 107
3672.31 101
3672.45 99
3672.59 97
3672.73 96
3672.87 95
3673.01 92
3673.14 88
3673.28 83
3673.42 79
3673.56 75
3673.70 74
3673.84 74
3673.98 76
3674.12 79
3674.26 81
3674.40 84
3674.53 85
3674.67 85
3674.81 85
3674.95 84
3675.09 81
3675.23 77
3675.37 71
3675.51 63
3675.65 55
3675.79 47
3675.93 41
3676.06 38
3676.20 39
3676.34 44
3676.48 53
3676.62 64
3676.76 75
3676.90 84
3677.04 89
3677.18 90
3677.32 88
3677.45 83
3677.59 77
3677.73 71
3677.87 68
3678.01 66
3678.15 66
3678.29 67
3678.43 70
3678.57 74
3678.71 78
3678.85 81
3678.98 84
3679.12 85
3679.26 82
3679.40 76
3679.54 66
3679.68 53
3679.82 38
3679.96 22
3680.10 6
3680.24 0
3680.38 0
3680.52 0
3680.65 0
3680.79 0
3680.93 0
3681.07 0
3681.21 0
3681.35 9
3681.49 20
3681.63 28
3681.77 34
3681.91 38
3682.05 39
3682.19 38
3682.32 36
3682.46 33
3682.60 28
3682.74 23
3682.88 19
3683.02 16
3683.16 16
3683.30 19
3683.44 24
3683.58 30
3683.72 37
3683.86 43
3683.99 47
3684.13 50
3684.27 52
3684.41 54
3684.55 57
3684.69 61
3684.83 65
3684.97 69
3685.11 71
3685.25 71
3685.39 68
3685.53 62
3685.67 52
3685.80 40
3685.94 27
3686.08 15
3686.22 5
3686.36 0
3686.50 0
3686.64 0
3686.78 0
3686.92 3
3687.06 10
3687.20 17
3687.34 25
3687.48 33
3687.62 41
3687.75 47
3687.89 51
3688.03 52
3688.17 50
3688.31 46
3688.45 42
3688.59 38
3688.73 36
3688.87 37
3689.01 40
3689.15 43
3689.29 46
3689.43 48
3689.57 49
3689.70 49
3689.84 49
3689.98 48
3690.12 47
3690.26 44
3690.40 41
3690.54 37
3690.68 32
3690.82 28
3690.96 26
3691.10 26
3691.24 30
3691.38 37
3691.52 47
3691.66 57
3691.79 66
3691.93 74
3692.07 79
3692.21 81
3692.35 80
3692.49 77
3692.63 72
3692.77 66
3692.91 60
3693.05 55
3693.19 50
3693.33 46
3693.47 43
3693.61 40
3693.75 37
3693.89 32
3694.02 28
3694.16 23
3694.30 19
3694.44 16
3694.58 16
3694.72 17
3694.86 19
3695.00 23
3695.14 26
3695.28 30
3695.42 35
3695.56 41
3695.70 49
3695.84 59
3695.98 71
3696.12 84
3696.26 95
3696.40 105
3696.53 112
3696.67 115
3696.81 117
3696.95 117
3697.09 117
3697.23 117
3697.37 117
3697.51 119
3697.65 121
3697.79 122
3697.93 124
3698.07 124
3698.21 122
3698.35 119
3698.49 112
3698.63 104
3698.77 93
3698.91 81
3699.05 68
3699.18 56
3699.32 47
3699.46 39
3699.60 35
3699.74 34
3699.88 36
3700.02 39
3700.16 43
3700.30 45
3700.44 45
3700.58 42
3700.72 37
3700.86 30
3701.00 24
3701.14 20
3701.28 20
3701.42 24
3701.56 31
3701.70 40
3701.84 49
3701.98 56
3702.11 60
3702.25 59
3702.39 55
3702.53 49
3702.67 40
3702.81 30
3702.95 21
3703.09 13
3703.23 7
3703.37 3
3703.51 0
3703.65 0
3703.79 0
3703.93 0
3704.07 0
3704.21 0
3704.35 0
3704.49 0
3704.63 0
3704.77 4
3704.91 16
3705.05 31
3705.19 48
3705.32 65
3705.46 77
3705.60 83
3705.74 82
3705.88 75
3706.02 62
3706.16 47
3706.30 31
3706.44 17
3706.58 6
3706.72 0
3706.86 0
3707.00 0
3707.14 0
3707.28 0
3707.42 0
3707.56 0
3707.70 0
3707.84 7
3707.98 15
3708.12 21
3708.26 25
3708.40 27
3708.54 28
3708.68 27
3708.82 28
3708.96 32
3709.10 40
3709.24 53
3709.37 69
3709.51 88
3709.65 107
3709.79 125
3709.93 140
3710.07 151
3710.21 158
3710.35 161
3710.49 161
3710.63 157
3710.77 152
3710.91 146
3711.05 142
3711.19 139
3711.33 138
3711.47 141
3711.61 146
3711.75 153
3711.89 160
3712.03 166
3712.17 170
3712.31 171
3712.45 168
3712.59 162
3712.73 153
3712.87 141
3713.01 129
3713.15 116
3713.29 105
3713.43 96
3713.57 89
3713.71 86
3713.85 84
3713.99 84
3714.13 85
3714.27 84
3714.41 83
3714.55 81
3714.68 79
3714.82 78
3714.96 79
3715.10 81
3715.24 84
3715.38 86
3715.52 86
3715.66 84
3715.80 78
3715.94 68
3716.08 56
3716.22 44
3716.36 32
3716.50 22
3716.64 15
3716.78 9
3716.92 6
3717.06 4
3717.20 3
3717.34 3
3717.48 3
3717.62 3
3717.76 3
3717.90 3
3718.04 3
3718.18 3
3718.32 3
3718.46 3
3718.60 2
3718.74 1
3718.88 0
3719.02 0
3719.16 0
3719.30 0
3719.44 0
3719.58 0
3719.72 8
3719.86 20
3720.00 33
3720.14 48
3720.28 60
3720.42 71
3720.56 78
3720.70 81
3720.84 81
3720.98 79
3721.12 74
3721.26 68
3721.40 61
3721.54 54
3721.68 46
3721.82 38
3721.96 29
3722.10 20
3722.24 11
3722.38 1
3722.52 0
3722.66 0
3722.80 0
3722.94 0
3723.08 0
3723.22 6
3723.36 17
3723.50 27
3723.64 34
3723.78 36
3723.92 34
3724.06 28
3724.20 21
3724.34 13
3724.48 8
3724.62 6
3724.76 7
3724.90 11
3725.04 17
3725.18 23
3725.32 29
3725.46 32
3725.60 34
3725.74 35
3725.88 35
3726.02 34
3726.16 34
3726.30 34
3726.44 33
3726.58 31
3726.72 28
3726.86 23
3727.00 17
3727.14 10
3727.28 3
3727.42 0
3727.56 0
3727.70 0
3727.84 0
3727.98 0
3728.12 0
3728.26 0
3728.40 0
3728.54 1
3728.68 9
3728.82 17
3728.96 23
3729.10 26
3729.24 25
3729.38 20
3729.52 13
3729.66 4
3729.80 0
3729.94 0
3730.08 0
3730.22 0
3730.36 0
3730.50 0
3730.64 3
3730.78 12
3730.92 23
3731.06 35
3731.20 48
3731.34 62
3731.48 75
3731.62 87
3731.76 97
3731.90 104
3732.04 109
3732.18 111
3732.32 112
3732.46 112
3732.60 110
3732.74 107
3732.88 103
3733.02 97
3733.16 89
3733.30 81
3733.44 72
3733.58 64
3733.72 58
3733.86 54
3734.00 53
3734.14 53
3734.28 54
3734.42 54
3734.56 53
3734.70 50
3734.84 44
3734.98 38
3735.12 31
3735.26 26
3735.40 23
3735.54 26
3735.68 32
3735.82 42
3735.96 54
3736.10 66
3736.24 78
3736.38 88
3736.52 95
3736.66 100
3736.80 104
3736.94 107
3737.09 111
3737.23 116
3737.37 122
3737.51 130
3737.65 140
3737.79 150
3737.93 160
3738.07 169
3738.21 175
3738.35 178
3738.49 177
3738.63 173
3738.77 167
3738.91 159
3739.05 152
3739.19 146
3739.33 142
3739.47 138
3739.61 134
3739.75 129
3739.89 121
3740.03 112
3740.17 103
3740.31 95
3740.45 88
3740.59 86
3740.73 86
3740.87 90
3741.01 95
3741.15 100
3741.29 104
3741.43 105
3741.57 104
3741.71 102
3741.85 100
3741.99 98
3742.13 98
3742.27 101
3742.41 107
3742.56 117
3742.70 129
3742.84 145
3742.98 162
3743.12 179
3743.26 194
3743.40 206
3743.54 214
3743.68 217
3743.82 217
3743.96 214
3744.10 209
3744.24 204
3744.38 200
3744.52 196
3744.66 194
3744.80 192
3744.94 191
3745.08 189
3745.22 186
3745.36 179
3745.50 170
3745.64 158
3745.78 143
3745.92 127
3746.06 111
3746.20 98
3746.34 88
3746.49 81
3746.63 77
3746.77 74
3746.91 73
3747.05 73
3747.19 72
3747.33 73
3747.47 74
3747.61 78
3747.75 82
3747.89 88
3748.03 93
3748.17 96
3748.31 96
3748.45 92
3748.59 85
3748.73 75
3748.87 64
3749.01 53
3749.15 45
3749.29 39
3749.43 36
3749.57 36
3749.71 37
3749.86 38
3750.00 36
3750.14 32
3750.28 25
3750.42 16
3750.56 6
3750.70 0
3750.84 0
3750.98 0
3751.12 0
3751.26 0
3751.40 0
3751.54 9
3751.68 20
3751.82 32
3751.96 41
3752.10 48
3752.24 52
3752.38 54
3752.52 52
3752.66 48
3752.81 42
3752.95 35
3753.09 29
3753.23 23
3753.37 21
3753.51 22
3753.65 27
3753.79 37
3753.93 50
3754.07 66
3754.21 83
3754.35 99
3754.49 113
3754.63 124
3754.77 134
3754.91 140
3755.05 145
3755.19 148
3755.33 148
3755.48 147
3755.62 143
3755.76 138
3755.90 133
3756.04 129
3756.18 127
3756.32 127
3756.46 127
3756.60 128
3756.74 127
3756.88 123
3757.02 117
3757.16 107
3757.30 96
3757.44 85
3757.58 74
3757.72 63
3757.87 54
3758.01 44
3758.15 35
3758.29 26
3758.43 18
3758.57 11
3758.71 8
3758.85 7
3758.99 9
3759.13 14
3759.27 21
3759.41 29
3759.55 39
3759.69 50
3759.83 62
3759.97 74
3760.11 85
3760.26 96
3760.40 106
3760.54 113
3760.68 118
3760.82 123
3760.96 126
3761.10 129
3761.24 132
3761.38 135
3761.52 138
3761.66 138
3761.80 137
3761.94 132
3762.08 126
3762.22 119
3762.37 112
3762.51 108
3762.65 109
3762.79 114
3762.93 123
3763.07 133
3763.21 143
3763.35 150
3763.49 152
3763.63 150
3763.77 142
3763.91 132
3764.05 122
3764.19 112
3764.34 106
3764.48 103
3764.62 103
3764.76 103
3764.90 103
3765.04 101
3765.18 96
3765.32 89
3765.46 81
3765.60 74
3765.74 68
3765.88 65
3766.02 63
3766.16 63
3766.31 63
3766.45 61
3766.59 58
3766.73 53
3766.87 46
3767.01 38
3767.15 29
3767.29 21
3767.43 13
3767.57 7
3767.71 2
3767.85 0
3768.00 0
3768.14 0
3768.28 0
3768.42 0
3768.56 0
3768.70 0
3768.84 0
3768.98 0
3769.12 0
3769.26 0
3769.40 6
3769.54 17
3769.68 32
3769.83 49
3769.97 67
3770.11 83
3770.25 96
3770.39 106
3770.53 113
3770.67 118
3770.81 122
3770.95 127
3771.09 132
3771.23 137
3771.37 142
3771.52 147
3771.66 151
3771.80 154
3771.94 156
3772.08 159
3772.22 162
3772.36 166
3772.50 171
3772.64 174
3772.78 177
3772.92 178
3773.07 176
3773.21 173
3773.35 168
3773.49 163
3773.63 159
3773.77 155
3773.91 152
3774.05 150
3774.19 148
3774.33 146
3774.47 143
3774.62 141
3774.76 138
3774.90 135
3775.04 134
3775.18 135
3775.32 137
3775.46 143
3775.60 150
3775.74 158
3775.88 166
3776.02 172
3776.17 176
3776.31 175
3776.45 169
3776.59 159
3776.73 145
3776.87 129
3777.01 113
3777.15 99
3777.29 90
3777.43 85
3777.57 85
3777.72 88
3777.86 93
3778.00 98
3778.14 101
3778.28 103
3778.42 101
3778.56 97
3778.70 91
3778.84 84
3778.98 77
3779.13 71
3779.27 66
3779.41 61
3779.55 58
3779.69 58
3779.83 60
3779.97 64
3780.11 70
3780.25 78
3780.39 86
3780.54 94
3780.68 99
3780.82 104
3780.96 107
3781.10 110
3781.24 115
3781.38 123
3781.52 135
3781.66 150
3781.81 169
3781.95 187
3782.09 203
3782.23 215
3782.37 223
3782.51 226
3782.65 227
3782.79 226
3782.93 225
3783.07 226
3783.22 229
3783.36 233
3783.50 236
3783.64 239
3783.78 241
3783.92 241
3784.06 241
3784.20 241
3784.34 242
3784.49 243
3784.63 245
3784.77 246
3784.91 245
3785.05 239
3785.19 230
3785.33 218
3785.47 207
3785.61 200
3785.76 200
3785.90 210
3786.04 231
3786.18 262
3786.32 299
3786.46 339
3786.60 377
3786.74 410
3786.88 437
3787.03 457
3787.17 471
3787.31 481
3787.45 490
3787.59 498
3787.73 507
3787.87 517
3788.01 529
3788.15 544
3788.30 562
3788.44 584
3788.58 612
3788.72 646
3788.86 685
3789.00 729
3789.14 774
3789.28 820
3789.43 863
3789.57 901
3789.71 934
3789.85 962
3789.99 985
3790.13 1005
3790.27 1023
3790.41 1041
3790.56 1057
3790.70 1073
3790.84 1087
3790.98 1098
3791.12 1107
3791.26 1112
3791.40 1113
3791.54 1111
3791.68 1107
3791.83 1100
3791.97 1093
3792.11 1086
3792.25 1079
3792.39 1072
3792.53 1064
3792.67 1053
3792.81 1040
3792.96 1021
3793.10 999
3793.24 972
3793.38 941
3793.52 907
3793.66 873
3793.80 840
3793.94 808
3794.09 781
3794.23 758
3794.37 739
3794.51 724
3794.65 711
3794.79 699
3794.93 685
3795.08 668
3795.22 647
3795.36 624
3795.50 599
3795.64 574
3795.78 550
3795.92 530
3796.06 513
3796.21 501
3796.35 491
3796.49 484
3796.63 476
3796.77 467
3796.91 455
3797.05 439
3797.19 421
3797.34 399
3797.48 377
3797.62 354
3797.76 331
3797.90 311
3798.04 293
3798.18 278
3798.33 267
3798.47 257
3798.61 249
3798.75 241
3798.89 231
3799.03 220
3799.17 209
3799.32 200
3799.46 195
3799.60 196
3799.74 202
3799.88 215
3800.02 231
3800.16 249
3800.30 266
3800.45 281
3800.59 294
3800.73 304
3800.87 312
3801.01 319
3801.15 323
3801.29 324
3801.44 323
3801.58 319
3801.72 313
3801.86 305
3802.00 296
3802.14 288
3802.28 280
3802.43 272
3802.57 264
3802.71 256
3802.85 249
3802.99 241
3803.13 233
3803.27 227
3803.42 223
3803.56 221
3803.70 220
3803.84 220
3803.98 220
3804.12 218
3804.26 215
3804.41 209
3804.55 201
3804.69 190
3804.83 179
3804.97 168
3805.11 157
3805.26 148
3805.40 141
3805.54 135
3805.68 131
3805.82 126
3805.96 122
3806.10 117
3806.25 111
3806.39 104
3806.53 97
3806.67 90
3806.81 84
3806.95 80
3807.09 77
3807.24 76
3807.38 77
3807.52 78
3807.66 79
3807.80 80
3807.94 80
3808.09 79
3808.23 77
3808.37 74
3808.51 72
3808.65 72
3808.79 75
3808.93 81
3809.08 91
3809.22 103
3809.36 117
3809.50 130
3809.64 142
3809.78 151
3809.93 156
3810.07 159
3810.21 159
3810.35 155
3810.49 147
3810.63 134
3810.77 116
3810.92 94
3811.06 70
3811.20 47
3811.34 26
3811.48 11
3811.62 1
3811.77 0
3811.91 0
3812.05 0
3812.19 0
3812.33 0
3812.47 0
3812.62 0
3812.76 0
3812.90 0
3813.04 0
3813.18 5
3813.32 10
3813.47 14
3813.61 18
3813.75 21
3813.89 24
3814.03 28
3814.17 34
3814.32 41
3814.46 49
3814.60 57
3814.74 65
3814.88 71
3815.02 77
3815.17 84
3815.31 91
3815.45 101
3815.59 113
3815.73 127
3815.87 141
3816.02 154
3816.16 165
3816.30 172
3816.44 176
3816.58 177
3816.72 176
3816.87 174
3817.01 173
3817.15 173
3817.29 175
3817.43 179
3817.57 183
3817.72 188
3817.86 193
3818.00 198
3818.14 204
3818.28 209
3818.42 214
3818.57 219
3818.71 223
3818.85 228
3818.99 232
3819.13 236
3819.27 241
3819.42 247
3819.56 254
3819.70 262
3819.84 271
3819.98 281
3820.13 291
3820.27 302
3820.41 312
3820.55 322
3820.69 329
3820.83 336
3820.98 340
3821.12 343
3821.26 344
3821.40 343
3821.54 339
3821.68 331
3821.83 320
3821.97 307
3822.11 292
3822.25 278
3822.39 266
3822.54 258
3822.68 254
3822.82 253
3822.96 255
3823.10 259
3823.24 263
3823.39 268
3823.53 275
3823.67 285
3823.81 297
3823.95 312
3824.10 328
3824.24 343
3824.38 355
3824.52 363
3824.66 365
3824.80 362
3824.95 352
3825.09 339
3825.23 321
3825.37 302
3825.51 281
3825.66 260
3825.80 239
3825.94 220
3826.08 203
3826.22 188
3826.37 175
3826.51 164
3826.65 153
3826.79 143
3826.93 134
3827.07 126
3827.22 120
3827.36 117
3827.50 117
3827.64 120
3827.78 126
3827.93 135
3828.07 144
3828.21 152
3828.35 160
3828.49 166
3828.64 170
3828.78 173
3828.92 174
3829.06 175
3829.20 173
3829.35 171
3829.49 166
3829.63 159
3829.77 150
3829.91 139
3830.06 126
3830.20 114
3830.34 105
3830.48 98
3830.62 96
3830.76 98
3830.91 102
3831.05 107
3831.19 112
3831.33 114
3831.47 113
3831.62 110
3831.76 105
3831.90 99
3832.04 94
3832.18 90
3832.33 88
3832.47 87
3832.61 87
3832.75 87
3832.89 85
3833.04 83
3833.18 79
3833.32 75
3833.46 70
3833.60 67
3833.75 64
3833.89 63
3834.03 62
3834.17 61
3834.31 61
3834.46 59
3834.60 57
3834.74 56
3834.88 55
3835.02 56
3835.17 58
3835.31 63
3835.45 70
3835.59 78
3835.73 88
3835.88 98
3836.02 109
3836.16 121
3836.30 134
3836.45 147
3836.59 162
3836.73 178
3836.87 194
3837.01 208
3837.16 220
3837.30 229
3837.44 233
3837.58 234
3837.72 231
3837.87 226
3838.01 223
3838.15 222
3838.29 224
3838.43 230
3838.58 240
3838.72 250
3838.86 260
3839.00 270
3839.14 278
3839.29 286
3839.43 293
3839.57 300
3839.71 308
3839.86 314
3840.00 318
3840.14 320
3840.28 319
3840.42 314
3840.57 306
3840.71 296
3840.85 284
3840.99 272
3841.13 260
3841.28 252
3841.42 246
3841.56 243
3841.70 243
3841.85 244
3841.99 245
3842.13 245
3842.27 241
3842.41 235
3842.56 228
3842.70 220
3842.84 213
3842.98 207
3843.12 204
3843.27 202
3843.41 201
3843.55 201
3843.69 201
3843.84 200
3843.98 199
3844.12 197
3844.26 195
3844.40 191
3844.55 185
3844.69 177
3844.83 168
3844.97 158
3845.12 150
3845.26 144
3845.40 140
3845.54 139
3845.68 137
3845.83 135
3845.97 130
3846.11 122
3846.25 111
3846.40 99
3846.54 87
3846.68 77
3846.82 70
3846.96 67
3847.11 66
3847.25 69
3847.39 73
3847.53 78
3847.68 84
3847.82 89
3847.96 94
3848.10 97
3848.25 98
3848.39 99
3848.53 99
3848.67 100
3848.81 102
3848.96 106
3849.10 111
3849.24 115
3849.38 119
3849.53 121
3849.67 120
3849.81 115
3849.95 107
3850.10 97
3850.24 86
3850.38 73
3850.52 61
3850.66 49
3850.81 39
3850.95 31
3851.09 26
3851.23 24
3851.38 26
3851.52 33
3851.66 42
3851.80 55
3851.95 69
3852.09 84
3852.23 98
3852.37 110
3852.52 119
3852.66 126
3852.80 130
3852.94 133
3853.08 134
3853.23 133
3853.37 130
3853.51 125
3853.65 118
3853.80 110
3853.94 101
3854.08 93
3854.22 87
3854.37 84
3854.51 84
3854.65 87
3854.79 92
3854.94 98
3855.08 104
3855.22 109
3855.36 113
3855.51 117
3855.65 120
3855.79 123
3855.93 126
3856.07 129
3856.22 132
3856.36 133
3856.50 132
3856.64 129
3856.79 123
3856.93 116
3857.07 108
3857.21 101
3857.36 94
3857.50 89
3857.64 85
3857.78 81
3857.93 77
3858.07 73
3858.21 69
3858.35 66
3858.50 65
3858.64 65
3858.78 67
3858.92 73
3859.07 80
3859.21 88
3859.35 98
3859.49 107
3859.64 117
3859.78 127
3859.92 135
3860.06 142
3860.21 147
3860.35 149
3860.49 147
3860.63 143
3860.78 137
3860.92 131
3861.06 126
3861.20 124
3861.35 123
3861.49 124
3861.63 125
3861.77 125
3861.92 122
3862.06 115
3862.20 105
3862.34 93
3862.49 79
3862.63 65
3862.77 52
3862.91 39
3863.06 28
3863.20 19
3863.34 10
3863.48 3
3863.63 0
3863.77 0
3863.91 0
3864.05 0
3864.20 0
3864.34 7
3864.48 19
3864.63 32
3864.77 44
3864.91 53
3865.05 59
3865.20 61
3865.34 59
3865.48 55
3865.62 48
3865.77 42
3865.91 35
3866.05 28
3866.19 21
3866.34 13
3866.48 4
3866.62 0
3866.76 0
3866.91 0
3867.05 0
3867.19 0
3867.33 0
3867.48 0
3867.62 0
3867.76 6
3867.91 20
3868.05 33
3868.19 46
3868.33 56
3868.48 62
3868.62 65
3868.76 64
3868.90 59
3869.05 52
3869.19 44
3869.33 36
3869.47 30
3869.62 26
3869.76 25
3869.90 26
3870.05 31
3870.19 38
3870.33 46
3870.47 55
3870.62 63
3870.76 69
3870.90 73
3871.04 72
3871.19 68
3871.33 61
3871.47 51
3871.61 40
3871.76 29
3871.90 18
3872.04 8
3872.19 0
3872.33 0
3872.47 0
3872.61 0
3872.76 0
3872.90 0
3873.04 0
3873.18 0
3873.33 0
3873.47 9
3873.61 20
3873.76 30
3873.90 39
3874.04 46
3874.18 51
3874.33 53
3874.47 54
3874.61 54
3874.76 54
3874.90 54
3875.04 55
3875.18 57
3875.33 58
3875.47 60
3875.61 63
3875.75 65
3875.90 67
3876.04 69
3876.18 71
3876.33 75
3876.47 79
3876.61 84
3876.75 91
3876.90 100
3877.04 111
3877.18 122
3877.33 133
3877.47 142
3877.61 149
3877.75 152
3877.90 152
3878.04 148
3878.18 140
3878.33 129
3878.47 116
3878.61 101
3878.75 86
3878.90 74
3879.04 66
3879.18 62
3879.33 62
3879.47 65
3879.61 70
3879.75 75
3879.90 77
3880.04 77
3880.18 74
3880.33 69
3880.47 63
3880.61 57
3880.75 51
3880.90 46
3881.04 42
3881.18 39
3881.33 38
3881.47 39
3881.61 43
3881.75 50
3881.90 60
3882.04 73
3882.18 86
3882.33 98
3882.47 107
3882.61 112
3882.75 110
3882.90 102
3883.04 90
3883.18 76
3883.33 62
3883.47 50
3883.61 42
3883.75 40
3883.90 41
3884.04 46
3884.18 54
3884.33 62
3884.47 71
3884.61 79
3884.76 86
3884.90 93
3885.04 99
3885.18 104
3885.33 108
3885.47 111
3885.61 113
3885.76 113
3885.90 112
3886.04 109
3886.19 107
3886.33 105
3886.47 104
3886.61 105
3886.76 108
3886.90 112
3887.04 116
3887.19 118
3887.33 118
3887.47 115
3887.62 110
3887.76 102
3887.90 94
3888.04 85
3888.19 79
3888.33 76
3888.47 77
3888.62 80
3888.76 87
3888.90 95
3889.05 103
3889.19 109
3889.33 114
3889.47 116
3889.62 116
3889.76 114
3889.90 111
3890.05 107
3890.19 102
3890.33 96
3890.48 89
3890.62 82
3890.76 76
3890.90 73
3891.05 73
3891.19 76
3891.33 84
3891.48 94
3891.62 105
3891.76 114
3891.91 121
3892.05 124
3892.19 122
3892.34 117
3892.48 111
3892.62 104
3892.77 98
3892.91 94
3893.05 92
3893.19 90
3893.34 87
3893.48 85
3893.62 81
3893.77 78
3893.91 75
3894.05 74
3894.20 75
3894.34 77
3894.48 80
3894.63 83
3894.77 85
3894.91 87
3895.05 87
3895.20 86
3895.34 87
3895.48 91
3895.63 98
3895.77 110
3895.91 126
3896.06 145
3896.20 164
3896.34 181
3896.49 195
3896.63 202
3896.77 203
3896.92 200
3897.06 193
3897.20 184
3897.35 176
3897.49 169
3897.63 163
3897.78 160
3897.92 157
3898.06 154
3898.20 150
3898.35 145
3898.49 138
3898.63 129
3898.78 117
3898.92 103
3899.06 88
3899.21 74
3899.35 63
3899.49 54
3899.64 51
3899.78 52
3899.92 56
3900.07 63
3900.21 70
3900.35 77
3900.50 83
3900.64 87
3900.78 88
3900.93 88
3901.07 86
3901.21 83
3901.36 79
3901.50 76
3901.64 74
3901.79 73
3901.93 74
3902.07 77
3902.22 81
3902.36 84
3902.50 85
3902.65 84
3902.79 79
3902.93 71
3903.08 60
3903.22 49
3903.36 38
3903.51 28
3903.65 21
3903.79 15
3903.93 12
3904.08 12
3904.22 15
3904.36 20
3904.51 27
3904.65 35
3904.79 43
3904.94 51
3905.08 59
3905.22 65
3905.37 71
3905.51 77
3905.65 85
3905.80 93
3905.94 100
3906.08 107
3906.23 111
3906.37 111
3906.51 107
3906.66 100
3906.80 89
3906.94 79
3907.09 69
3907.23 64
3907.38 62
3907.52 66
3907.66 74
3907.81 85
3907.95 98
3908.09 110
3908.24 121
3908.38 130
3908.52 136
3908.67 140
3908.81 142
3908.95 144
3909.10 146
3909.24 147
3909.38 149
3909.53 149
3909.67 148
3909.81 143
3909.96 137
3910.10 128
3910.24 117
3910.39 105
3910.53 93
3910.67 81
3910.82 70
3910.96 61
3911.10 54
3911.25 49
3911.39 47
3911.53 46
3911.68 48
3911.82 51
3911.96 55
3912.11 58
3912.25 61
3912.39 64
3912.54 67
3912.68 71
3912.82 76
3912.97 84
3913.11 94
3913.26 105
3913.40 117
3913.54 128
3913.69 140
3913.83 150
3913.97 159
3914.12 168
3914.26 175
3914.40 180
3914.55 183
3914.69 183
3914.83 180
3914.98 175
3915.12 168
3915.26 161
3915.41 154
3915.55 148
3915.69 143
3915.84 138
3915.98 134
3916.13 130
3916.27 127
3916.41 124
3916.56 122
3916.70 121
3916.84 120
3916.99 120
3917.13 118
3917.27 117
3917.42 114
3917.56 111
3917.70 107
3917.85 101
3917.99 95
3918.14 88
3918.28 81
3918.42 74
3918.57 67
3918.71 61
3918.85 56
3919.00 52
3919.14 50
3919.28 50
3919.43 52
3919.57 57
3919.71 64
3919.86 74
3920.00 84
3920.15 93
3920.29 101
3920.43 105
3920.58 105
3920.72 102
3920.86 95
3921.01 87
3921.15 76
3921.29 64
3921.44 51
3921.58 38
3921.73 26
3921.87 14
3922.01 3
3922.16 0
3922.30 0
3922.44 0
3922.59 0
3922.73 0
3922.87 0
3923.02 0
3923.16 3
3923.31 7
3923.45 10
3923.59 11
3923.74 11
3923.88 10
3924.02 9
3924.17 8
3924.31 9
3924.45 12
3924.60 16
3924.74 22
3924.89 27
3925.03 33
3925.17 39
3925.32 44
3925.46 48
3925.60 53
3925.75 58
3925.89 64
3926.04 69
3926.18 74
3926.32 78
3926.47 83
3926.61 88
3926.75 94
3926.90 101
3927.04 110
3927.19 119
3927.33 128
3927.47 135
3927.62 140
3927.76 143
3927.90 143
3928.05 141
3928.19 138
3928.34 134
3928.48 131
3928.62 129
3928.77 128
3928.91 128
3929.05 129
3929.20 130
3929.34 132
3929.49 133
3929.63 135
3929.77 136
3929.92 137
3930.06 139
3930.20 141
3930.35 144
3930.49 146
3930.64 148
3930.78 150
3930.92 152
3931.07 155
3931.21 158
3931.35 163
3931.50 171
3931.64 179
3931.79 189
3931.93 197
3932.07 202
3932.22 204
3932.36 202
3932.50 197
3932.65 189
3932.79 180
3932.94 172
3933.08 166
3933.22 162
3933.37 159
3933.51 159
3933.66 160
3933.80 161
3933.94 163
3934.09 164
3934.23 164
3934.38 161
3934.52 156
3934.66 149
3934.81 141
3934.95 133
3935.09 127
3935.24 126
3935.38 130
3935.53 138
3935.67 150
3935.81 162
3935.96 172
3936.10 178
3936.25 179
3936.39 174
3936.53 166
3936.68 158
3936.82 150
3936.96 144
3937.11 142
3937.25 142
3937.40 142
3937.54 142
3937.68 138
3937.83 132
3937.97 122
3938.12 110
3938.26 98
3938.40 86
3938.55 75
3938.69 66
3938.84 58
3938.98 52
3939.12 46
3939.27 42
3939.41 37
3939.56 33
3939.70 28
3939.84 23
3939.99 17
3940.13 10
3940.28 3
3940.42 0
3940.56 0
3940.71 0
3940.85 0
3941.00 0
3941.14 0
3941.28 0
3941.43 0
3941.57 1
3941.72 8
3941.86 15
3942.00 23
3942.15 31
3942.29 39
3942.44 47
3942.58 56
3942.72 65
3942.87 74
3943.01 81
3943.16 87
3943.30 91
3943.44 94
3943.59 97
3943.73 102
3943.88 112
3944.02 125
3944.16 142
3944.31 161
3944.45 178
3944.60 191
3944.74 198
3944.88 198
3945.03 191
3945.17 179
3945.32 165
3945.46 150
3945.60 138
3945.75 130
3945.89 126
3946.04 126
3946.18 130
3946.32 134
3946.47 138
3946.61 141
3946.76 142
3946.90 140
3947.05 138
3947.19 137
3947.33 137
3947.48 139
3947.62 141
3947.77 142
3947.91 139
3948.05 132
3948.20 121
3948.34 106
3948.49 91
3948.63 77
3948.77 68
3948.92 63
3949.06 62
3949.21 65
3949.35 69
3949.50 76
3949.64 82
3949.78 88
3949.93 95
3950.07 103
3950.22 111
3950.36 119
3950.50 126
3950.65 132
3950.79 136
3950.94 140
3951.08 143
3951.23 146
3951.37 151
3951.51 158
3951.66 169
3951.80 182
3951.95 197
3952.09 212
3952.23 225
3952.38 236
3952.52 242
3952.67 245
3952.81 245
3952.96 244
3953.10 243
3953.24 245
3953.39 250
3953.53 258
3953.68 269
3953.82 281
3953.96 294
3954.11 305
3954.25 315
3954.40 323
3954.54 329
3954.69 335
3954.83 341
3954.97 348
3955.12 357
3955.26 368
3955.41 381
3955.55 393
3955.70 404
3955.84 411
3955.98 416
3956.13 416
3956.27 413
3956.42 408
3956.56 402
3956.71 397
3956.85 392
3956.99 389
3957.14 386
3957.28 381
3957.43 375
3957.57 365
3957.72 353
3957.86 338
3958.00 322
3958.15 305
3958.29 288
3958.44 272
3958.58 257
3958.73 242
3958.87 227
3959.01 211
3959.16 196
3959.30 181
3959.45 168
3959.59 157
3959.74 149
3959.88 143
3960.02 141
3960.17 142
3960.31 143
3960.46 146
3960.60 147
3960.75 146
3960.89 141
3961.03 132
3961.18 118
3961.32 102
3961.47 85
3961.61 68
3961.76 53
3961.90 42
3962.05 37
3962.19 38
3962.33 45
3962.48 57
3962.62 72
3962.77 88
3962.91 103
3963.06 115
3963.20 123
3963.34 127
3963.49 127
3963.63 126
3963.78 123
3963.92 120
3964.07 118
3964.21 117
3964.36 118
3964.50 121
3964.64 126
3964.79 134
3964.93 143
3965.08 152
3965.22 160
3965.37 166
3965.51 168
3965.66 165
3965.80 158
3965.94 147
3966.09 134
3966.23 121
3966.38 108
3966.52 99
3966.67 92
3966.81 88
3966.96 87
3967.10 88
3967.24 89
3967.39 90
3967.53 89
3967.68 86
3967.82 82
3967.97 76
3968.11 70
3968.26 65
3968.40 60
3968.54 56
3968.69 53
3968.83 50
3968.98 49
3969.12 50
3969.27 51
3969.41 53
3969.56 56
3969.70 60
3969.85 65
3969.99 70
3970.13 76
3970.28 81
3970.42 85
3970.57 88
3970.71 88
3970.86 85
3971.00 80
3971.15 72
3971.29 63
3971.43 54
3971.58 46
3971.72 40
3971.87 38
3972.01 38
3972.16 42
3972.30 50
3972.45 60
3972.59 72
3972.74 85
3972.88 98
3973.03 110
3973.17 120
3973.31 126
3973.46 130
3973.60 130
3973.75 127
3973.89 122
3974.04 115
3974.18 106
3974.33 96
3974.47 85
3974.62 72
3974.76 60
3974.90 48
3975.05 38
3975.19 30
3975.34 27
3975.48 29
3975.63 35
3975.77 43
3975.92 53
3976.06 62
3976.21 69
3976.35 73
3976.50 74
3976.64 72
3976.78 68
3976.93 63
3977.07 58
3977.22 54
3977.36 50
3977.51 47
3977.65 43
3977.80 40
3977.94 35
3978.09 29
3978.23 22
3978.38 14
3978.52 7
3978.67 0
3978.81 0
3978.95 0
3979.10 0
3979.24 0
3979.39 0
3979.53 0
3979.68 0
3979.82 0
3979.97 0
3980.11 5
3980.26 16
3980.40 31
3980.55 49
3980.69 69
3980.84 88
3980.98 104
3981.13 117
3981.27 125
3981.41 128
3981.56 126
3981.70 120
3981.85 112
3981.99 103
3982.14 95
3982.28 91
3982.43 89
3982.57 91
3982.72 95
3982.86 100
3983.01 105
3983.15 108
3983.30 107
3983.44 103
3983.59 96
3983.73 87
3983.88 79
3984.02 73
3984.16 69
3984.31 69
3984.45 73
3984.60 77
3984.74 82
3984.89 85
3985.03 86
3985.18 83
3985.32 77
3985.47 69
3985.61 60
3985.76 51
3985.90 44
3986.05 40
3986.19 41
3986.34 46
3986.48 56
3986.63 69
3986.77 85
3986.92 102
3987.06 117
3987.21 130
3987.35 138
3987.50 140
3987.64 138
3987.78 131
3987.93 121
3988.07 110
3988.22 100
3988.36 92
3988.51 86
3988.65 83
3988.80 81
3988.94 81
3989.09 80
3989.23 78
3989.38 76
3989.52 74
3989.67 73
3989.81 73
3989.96 73
3990.10 75
3990.25 78
3990.39 82
3990.54 86
3990.68 90
3990.83 94
3990.97 98
3991.12 101
3991.26 101
3991.41 99
3991.55 93
3991.70 86
3991.84 77
3991.99 68
3992.13 60
3992.28 55
3992.42 51
3992.57 49
3992.71 48
3992.86 48
3993.00 48
3993.15 47
3993.29 45
3993.44 42
3993.58 39
3993.73 36
3993.87 33
3994.02 31
3994.16 32
3994.31 33
3994.45 36
3994.60 39
3994.74 41
3994.88 42
3995.03 41
3995.17 39
3995.32 35
3995.46 30
3995.61 26
3995.75 21
3995.90 18
3996.04 15
3996.19 14
3996.33 13
3996.48 14
3996.62 16
3996.77 18
3996.91 19
3997.06 18
3997.20 15
3997.35 8
3997.49 0
3997.64 0
3997.78 0
3997.93 0
3998.07 0
3998.22 0
3998.36 0
3998.51 9
3998.65 30
3998.80 51
3998.95 71
3999.09 87
3999.24 98
3999.38 104
3999.53 107
3999.67 108
3999.82 109
3999.96 111
4000.11 115
4000.25 123
4000.40 132
4000.54 142
4000.69 151
4000.83 159
4000.98 165
4001.12 170
4001.27 174
4001.41 180
4001.56 186
4001.70 193
4001.85 200
4001.99 206
4002.14 211
4002.28 213
4002.43 214
4002.57 212
4002.72 208
4002.86 203
4003.01 195
4003.15 185
4003.30 174
4003.44 162
4003.59 150
4003.73 139
4003.88 130
4004.02 122
4004.17 117
4004.31 112
4004.46 108
4004.60 104
4004.75 100
4004.89 96
4005.04 94
4005.18 92
4005.33 91
4005.47 90
4005.62 88
4005.76 86
4005.91 83
4006.06 80
4006.20 77
4006.35 74
4006.49 72
4006.64 69
4006.78 68
4006.93 67
4007.07 66
4007.22 67
4007.36 69
4007.51 72
4007.65 75
4007.80 77
4007.94 78
4008.09 77
4008.23 76
4008.38 75
4008.52 78
4008.67 85
4008.81 97
4008.96 111
4009.10 127
4009.25 140
4009.39 148
4009.54 151
4009.69 148
4009.83 142
4009.98 134
4010.12 126
4010.27 121
4010.41 117
4010.56 115
4010.70 112
4010.85 108
4010.99 101
4011.14 91
4011.28 81
4011.43 71
4011.57 63
4011.72 58
4011.86 55
4012.01 55
4012.15 57
4012.30 59
4012.45 61
4012.59 61
4012.74 60
4012.88 58
4013.03 55
4013.17 53
4013.32 51
4013.46 50
4013.61 49
4013.75 48
4013.90 46
4014.04 44
4014.19 40
4014.33 36
4014.48 32
4014.62 28
4014.77 23
4014.92 18
4015.06 13
4015.21 9
4015.35 4
4015.50 0
4015.64 0
4015.79 0
4015.93 0
4016.08 0
4016.22 0
4016.37 0
4016.51 0
4016.66 2
4016.80 6
4016.95 10
4017.10 12
4017.24 13
4017.39 13
4017.53 13
4017.68 14
4017.82 18
4017.97 24
4018.11 31
4018.26 41
4018.40 51
4018.55 59
4018.69 66
4018.84 69
4018.99 69
4019.13 66
4019.28 60
4019.42 53
4019.57 45
4019.71 37
4019.86 32
4020.00 29
4020.15 28
4020.29 32
4020.44 38
4020.59 47
4020.73 57
4020.88 67
4021.02 76
4021.17 82
4021.31 85
4021.46 84
4021.60 81
4021.75 76
4021.89 70
4022.04 65
4022.19 60
4022.33 56
4022.48 54
4022.62 55
4022.77 57
4022.91 61
4023.06 66
4023.20 70
4023.35 74
4023.49 75
4023.64 73
4023.79 68
4023.93 60
4024.08 51
4024.22 41
4024.37 31
4024.51 21
4024.66 12
4024.80 3
4024.95 0
4025.09 0
4025.24 0
4025.39 0
4025.53 0
4025.68 0
4025.82 0
4025.97 0
4026.11 7
4026.26 16
4026.40 24
4026.55 29
4026.70 31
4026.84 32
4026.99 33
4027.13 34
4027.28 38
4027.42 44
4027.57 54
4027.71 65
4027.86 75
4028.01 83
4028.15 88
4028.30 89
4028.44 87
4028.59 85
4028.73 85
4028.88 88
4029.02 94
4029.17 103
4029.32 111
4029.46 118
4029.61 121
4029.75 118
4029.90 112
4030.04 102
4030.19 91
4030.34 80
4030.48 69
4030.63 59
4030.77 48
4030.92 39
4031.06 29
4031.21 21
4031.35 16
4031.50 14
4031.65 15
4031.79 19
4031.94 25
4032.08 32
4032.23 38
4032.37 43
4032.52 45
4032.67 47
4032.81 49
4032.96 52
4033.10 56
4033.25 64
4033.39 75
4033.54 88
4033.68 101
4033.83 114
4033.98 125
4034.12 132
4034.27 136
4034.41 134
4034.56 127
4034.70 117
4034.85 104
4035.00 90
4035.14 77
4035.29 66
4035.43 57
4035.58 52
4035.72 50
4035.87 50
4036.02 53
4036.16 56
4036.31 60
4036.45 63
4036.60 64
4036.74 65
4036.89 63
4037.04 59
4037.18 54
4037.33 49
4037.47 43
4037.62 39
4037.76 37
4037.91 37
4038.06 39
4038.20 42
4038.35 45
4038.49 50
4038.64 54
4038.78 59
4038.93 62
4039.08 63
4039.22 63
4039.37 61
4039.51 57
4039.66 51
4039.81 45
4039.95 38
4040.10 32
4040.24 27
4040.39 22
4040.53 19
4040.68 17
4040.83 16
4040.97 16
4041.12 18
4041.26 21
4041.41 24
4041.55 29
4041.70 35
4041.85 40
4041.99 44
4042.14 46
4042.28 45
4042.43 42
4042.58 35
4042.72 28
4042.87 19
4043.01 12
4043.16 6
4043.30 4
4043.45 5
4043.60 8
4043.74 14
4043.89 20
4044.03 26
4044.18 31
4044.33 35
4044.47 36
4044.62 36
4044.76 34
4044.91 31
4045.05 29
4045.20 27
4045.35 27
4045.49 30
4045.64 35
4045.78 42
4045.93 49
4046.08 56
4046.22 62
4046.37 65
4046.51 66
4046.66 65
4046.81 64
4046.95 64
4047.10 64
4047.24 64
4047.39 64
4047.54 63
4047.68 60
4047.83 57
4047.97 54
4048.12 52
4048.26 54
4048.41 61
4048.56 71
4048.70 85
4048.85 101
4048.99 117
4049.14 130
4049.29 138
4049.43 142
4049.58 140
4049.72 135
4049.87 127
4050.02 120
4050.16 114
4050.31 112
4050.45 113
4050.60 117
4050.75 122
4050.89 127
4051.04 130
4051.18 133
4051.33 133
4051.48 132
4051.62 129
4051.77 126
4051.91 122
4052.06 119
4052.21 117
4052.35 116
4052.50 117
4052.64 120
4052.79 125
4052.94 131
4053.08 139
4053.23 146
4053.37 152
4053.52 157
4053.67 159
4053.81 158
4053.96 154
4054.10 149
4054.25 141
4054.40 131
4054.54 121
4054.69 111
4054.83 101
4054.98 92
4055.13 83
4055.27 74
4055.42 65
4055.56 55
4055.71 45
4055.86 35
4056.00 26
4056.15 17
4056.29 10
4056.44 6
4056.59 3
4056.73 1
4056.88 1
4057.03 2
4057.17 4
4057.32 8
4057.46 15
4057.61 25
4057.76 37
4057.90 51
4058.05 66
4058.19 80
4058.34 93
4058.49 102
4058.63 109
4058.78 112
4058.92 113
4059.07 114
4059.22 114
4059.36 115
4059.51 115
4059.66 114
4059.80 112
4059.95 109
4060.09 106
4060.24 102
4060.39 99
4060.53 97
4060.68 96
4060.82 96
4060.97 95
4061.12 93
4061.26 91
4061.41 87
4061.56 83
4061.70 78
4061.85 73
4061.99 67
4062.14 60
4062.29 53
4062.43 44
4062.58 34
4062.72 24
4062.87 14
4063.02 5
4063.16 0
4063.31 0
4063.46 0
4063.60 0
4063.75 0
4063.89 0
4064.04 0
4064.19 0
4064.33 0
4064.48 9
4064.63 17
4064.77 25
4064.92 30
4065.06 34
4065.21 35
4065.36 35
4065.50 35
4065.65 33
4065.80 31
4065.94 28
4066.09 24
4066.23 19
4066.38 14
4066.53 9
4066.67 4
4066.82 1
4066.97 0
4067.11 0
4067.26 0
4067.40 0
4067.55 2
4067.70 8
4067.84 17
4067.99 31
4068.14 48
4068.28 67
4068.43 87
4068.57 104
4068.72 117
4068.87 125
4069.01 127
4069.16 125
4069.31 118
4069.45 109
4069.60 99
4069.75 89
4069.89 81
4070.04 76
4070.18 73
4070.33 74
4070.48 77
4070.62 83
4070.77 90
4070.92 99
4071.06 108
4071.21 117
4071.35 126
4071.50 134
4071.65 139
4071.79 143
4071.94 145
4072.09 146
4072.23 146
4072.38 146
4072.53 146
4072.67 147
4072.82 147
4072.96 148
4073.11 148
4073.26 148
4073.40 147
4073.55 146
4073.70 146
4073.84 145
4073.99 146
4074.14 148
4074.28 151
4074.43 157
4074.57 165
4074.72 173
4074.87 180
4075.01 185
4075.16 185
4075.31 181
4075.45 173
4075.60 163
4075.75 154
4075.89 147
4076.04 142
4076.19 141
4076.33 140
4076.48 138
4076.62 134
4076.77 127
4076.92 116
4077.06 102
4077.21 87
4077.36 73
4077.50 60
4077.65 49
4077.80 43
4077.94 42
4078.09 46
4078.24 55
4078.38 68
4078.53 83
4078.68 97
4078.82 108
4078.97 114
4079.11 115
4079.26 112
4079.41 106
4079.55 100
4079.70 95
4079.85 90
4079.99 88
4080.14 87
4080.29 86
4080.43 85
4080.58 84
4080.73 81
4080.87 79
4081.02 76
4081.17 74
4081.31 73
4081.46 74
4081.61 77
4081.75 81
4081.90 84
4082.05 87
4082.19 87
4082.34 84
4082.48 80
4082.63 74
4082.78 67
4082.92 62
4083.07 60
4083.22 60
4083.36 63
4083.51 70
4083.66 78
4083.80 88
4083.95 98
4084.10 106
4084.24 111
4084.39 112
4084.54 110
4084.68 106
4084.83 100
4084.98 96
4085.12 94
4085.27 95
4085.42 99
4085.56 106
4085.71 115
4085.86 124
4086.00 132
4086.15 138
4086.30 142
4086.44 143
4086.59 140
4086.74 133
4086.88 123
4087.03 110
4087.18 95
4087.32 80
4087.47 68
4087.62 59
4087.76 55
4087.91 54
4088.06 56
4088.20 58
4088.35 60
4088.50 59
4088.64 56
4088.79 51
4088.94 46
4089.08 42
4089.23 40
4089.38 40
4089.52 42
4089.67 43
4089.82 43
4089.96 41
4090.11 37
4090.26 31
4090.40 25
4090.55 21
4090.70 18
4090.84 18
4090.99 21
4091.14 26
4091.28 31
4091.43 37
4091.58 41
4091.72 43
4091.87 43
4092.02 41
4092.16 37
4092.31 33
4092.46 27
4092.60 21
4092.75 14
4092.90 7
4093.04 0
4093.19 0
4093.34 0
4093.48 0
4093.63 0
4093.78 0
4093.92 0
4094.07 0
4094.22 0
4094.36 8
4094.51 17
4094.66 27
4094.80 38
4094.95 50
4095.10 62
4095.24 74
4095.39 87
4095.54 100
4095.68 111
4095.83 119
4095.98 126
4096.12 129
4096.27 129
4096.42 125
4096.57 119
4096.71 112
4096.86 105
4097.01 99
4097.15 95
4097.30 95
4097.45 97
4097.59 101
4097.74 106
4097.89 112
4098.03 117
4098.18 122
4098.33 126
4098.47 130
4098.62 134
4098.77 137
4098.91 140
4099.06 144
4099.21 150
4099.35 157
4099.50 166
4099.65 177
4099.80 189
4099.94 201
4100.09 211
4100.24 218
4100.38 221
4100.53 222
4100.68 219
4100.82 214
4100.97 208
4101.12 199
4101.26 190
4101.41 180
4101.56 171
4101.70 163
4101.85 157
4102.00 156
4102.15 160
4102.29 167
4102.44 177
4102.59 188
4102.73 198
4102.88 207
4103.03 213
4103.17 217
4103.32 217
4103.47 215
4103.61 212
4103.76 208
4103.91 205
4104.06 202
4104.20 200
4104.35 200
4104.50 201
4104.64 203
4104.79 205
4104.94 208
4105.08 209
4105.23 211
4105.38 213
4105.52 215
4105.67 216
4105.82 217
4105.97 217
4106.11 215
4106.26 210
4106.41 204
4106.55 196
4106.70 188
4106.85 180
4106.99 174
4107.14 170
4107.29 169
4107.44 169
4107.58 169
4107.73 169
4107.88 167
4108.02 165
4108.17 162
4108.32 162
4108.46 164
4108.61 170
4108.76 181
4108.91 195
4109.05 214
4109.20 234
4109.35 254
4109.49 274
4109.64 291
4109.79 307
4109.93 320
4110.08 332
4110.23 342
4110.38 352
4110.52 362
4110.67 372
4110.82 381
4110.96 389
4111.11 398
4111.26 406
4111.41 414
4111.55 423
4111.70 433
4111.85 445
4111.99 458
4112.14 473
4112.29 488
4112.44 503
4112.58 517
4112.73 529
4112.88 539
4113.02 546
4113.17 550
4113.32 552
4113.46 552
4113.61 550
4113.76 549
4113.91 548
4114.05 549
4114.20 551
4114.35 557
4114.49 565
4114.64 574
4114.79 585
4114.94 596
4115.08 607
4115.23 616
4115.38 624
4115.52 630
4115.67 634
4115.82 637
4115.97 638
4116.11 638
4116.26 638
4116.41 636
4116.55 634
4116.70 630
4116.85 626
4117.00 620
4117.14 613
4117.29 604
4117.44 595
4117.58 585
4117.73 575
4117.88 564
4118.03 556
4118.17 549
4118.32 545
4118.47 545
4118.61 547
4118.76 550
4118.91 554
4119.06 558
4119.20 561
4119.35 564
4119.50 567
4119.65 571
4119.79 577
4119.94 582
4120.09 586
4120.23 588
4120.38 586
4120.53 579
4120.68 569
4120.82 556
4120.97 541
4121.12 526
4121.26 512
4121.41 498
4121.56 483
4121.71 467
4121.85 450
4122.00 431
4122.15 410
4122.30 389
4122.44 369
4122.59 351
4122.74 337
4122.88 327
4123.03 320
4123.18 316
4123.33 314
4123.47 311
4123.62 307
4123.77 302
4123.92 295
4124.06 287
4124.21 278
4124.36 270
4124.50 263
4124.65 258
4124.80 256
4124.95 256
4125.09 259
4125.24 264
4125.39 269
4125.54 274
4125.68 276
4125.83 275
4125.98 272
4126.13 267
4126.27 262
4126.42 259
4126.57 258
4126.71 258
4126.86 260
4127.01 262
4127.16 262
4127.30 261
4127.45 259
4127.60 256
4127.75 253
4127.89 251
4128.04 250
4128.19 249
4128.34 249
4128.48 248
4128.63 247
4128.78 246
4128.92 245
4129.07 243
4129.22 242
4129.37 241
4129.51 239
4129.66 238
4129.81 238
4129.96 239
4130.10 241
4130.25 243
4130.40 247
4130.55 250
4130.69 251
4130.84 251
4130.99 249
4131.14 246
4131.28 243
4131.43 241
4131.58 241
4131.73 243
4131.87 248
4132.02 254
4132.17 261
4132.32 268
4132.46 276
4132.61 283
4132.76 290
4132.91 296
4133.05 300
4133.20 302
4133.35 302
4133.49 301
4133.64 298
4133.79 295
4133.94 292
4134.08 290
4134.23 287
4134.38 284
4134.53 280
4134.67 274
4134.82 267
4134.97 258
4135.12 248
4135.26 237
4135.41 226
4135.56 216
4135.71 207
4135.85 200
4136.00 194
4136.15 191
4136.30 189
4136.44 189
4136.59 191
4136.74 194
4136.89 198
4137.03 201
4137.18 202
4137.33 203
4137.48 201
4137.62 198
4137.77 195
4137.92 191
4138.07 188
4138.21 185
4138.36 182
4138.51 178
4138.66 173
4138.81 166
4138.95 159
4139.10 150
4139.25 141
4139.40 134
4139.54 128
4139.69 123
4139.84 121
4139.99 122
4140.13 125
4140.28 130
4140.43 137
4140.58 146
4140.72 155
4140.87 163
4141.02 171
4141.17 178
4141.31 182
4141.46 186
4141.61 188
4141.76 188
4141.90 188
4142.05 188
4142.20 188
4142.35 188
4142.49 188
4142.64 187
4142.79 187
4142.94 187
4143.09 188
4143.23 188
4143.38 190
4143.53 192
4143.68 194
4143.82 195
4143.97 194
4144.12 191
4144.27 187
4144.41 180
4144.56 172
4144.71 164
4144.86 156
4145.00 149
4145.15 143
4145.30 139
4145.45 136
4145.60 135
4145.74 134
4145.89 134
4146.04 134
4146.19 134
4146.33 134
4146.48 135
4146.63 136
4146.78 137
4146.92 139
4147.07 140
4147.22 142
4147.37 143
4147.52 144
4147.66 146
4147.81 147
4147.96 148
4148.11 149
4148.25 151
4148.40 153
4148.55 156
4148.70 160
4148.84 164
4148.99 168
4149.14 172
4149.29 176
4149.44 180
4149.58 185
4149.73 190
4149.88 194
4150.03 197
4150.17 197
4150.32 195
4150.47 188
4150.62 179
4150.77 168
4150.91 156
4151.06 146
4151.21 138
4151.36 135
4151.50 136
4151.65 141
4151.80 147
4151.95 154
4152.10 161
4152.24 165
4152.39 168
4152.54 167
4152.69 165
4152.83 161
4152.98 156
4153.13 150
4153.28 144
4153.43 139
4153.57 134
4153.72 130
4153.87 126
4154.02 122
4154.16 117
4154.31 112
4154.46 105
4154.61 99
4154.76 92
4154.90 84
4155.05 76
4155.20 68
4155.35 58
4155.50 48
4155.64 38
4155.79 28
4155.94 19
4156.09 11
4156.23 5
4156.38 0
4156.53 0
4156.68 0
4156.83 0
4156.97 0
4157.12 0
4157.27 0
4157.42 0
4157.57 0
4157.71 6
4157.86 17
4158.01 28
4158.16 38
4158.31 46
4158.45 51
4158.60 52
4158.75 50
4158.90 46
4159.04 42
4159.19 38
4159.34 38
4159.49 41
4159.64 47
4159.78 56
4159.93 67
4160.08 78
4160.23 88
4160.38 97
4160.52 105
4160.67 112
4160.82 118
4160.97 123
4161.12 128
4161.26 133
4161.41 136
4161.56 137
4161.71 137
4161.86 135
4162.00 132
4162.15 128
4162.30 124
4162.45 121
4162.60 118
4162.74 115
4162.89 113
4163.04 110
4163.19 108
4163.34 104
4163.48 100
4163.63 95
4163.78 89
4163.93 83
4164.08 77
4164.22 72
4164.37 69
4164.52 68
4164.67 69
4164.82 72
4164.96 78
4165.11 85
4165.26 93
4165.41 101
4165.56 107
4165.70 113
4165.85 116
4166.00 118
4166.15 118
4166.30 116
4166.44 114
4166.59 110
4166.74 106
4166.89 101
4167.04 97
4167.18 93
4167.33 90
4167.48 88
4167.63 87
4167.78 87
4167.92 88
4168.07 89
4168.22 91
4168.37 92
4168.52 92
4168.66 93
4168.81 94
4168.96 96
4169.11 97
4169.26 100
4169.41 103
4169.55 108
4169.70 113
4169.85 120
4170.00 127
4170.15 134
4170.29 141
4170.44 147
4170.59 151
4170.74 153
4170.89 153
4171.03 152
4171.18 149
4171.33 144
4171.48 138
4171.63 131
4171.78 123
4171.92 117
4172.07 112
4172.22 110
4172.37 108
4172.52 107
4172.66 105
4172.81 99
4172.96 88
4173.11 74
4173.26 57
4173.40 40
4173.55 25
4173.70 14
4173.85 7
4174.00 5
4174.15 6
4174.29 9
4174.44 12
4174.59 16
4174.74 20
4174.89 25
4175.03 31
4175.18 38
4175.33 46
4175.48 54
4175.63 62
4175.78 69
4175.92 75
4176.07 79
4176.22 82
4176.37 84
4176.52 86
4176.67 88
4176.81 91
4176.96 94
4177.11 96
4177.26 96
4177.41 94
4177.55 88
4177.70 81
4177.85 73
4178.00 65
4178.15 59
4178.30 55
4178.44 53
4178.59 52
4178.74 51
4178.89 50
4179.04 46
4179.19 41
4179.33 35
4179.48 29
4179.63 24
4179.78 22
4179.93 22
4180.08 25
4180.22 30
4180.37 37
4180.52 46
4180.67 54
4180.82 63
4180.96 70
4181.11 76
4181.26 81
4181.41 85
4181.56 87
4181.71 89
4181.85 89
4182.00 88
4182.15 85
4182.30 81
4182.45 75
4182.60 68
4182.74 62
4182.89 57
4183.04 54
4183.19 52
4183.34 51
4183.49 49
4183.63 46
4183.78 40
4183.93 32
4184.08 22
4184.23 11
4184.38 0
4184.52 0
4184.67 0
4184.82 0
4184.97 0
4185.12 0
4185.27 0
4185.42 0
4185.56 0
4185.71 9
4185.86 21
4186.01 34
4186.16 45
4186.31 55
4186.45 61
4186.60 65
4186.75 66
4186.90 63
4187.05 58
4187.20 51
4187.34 44
4187.49 36
4187.64 31
4187.79 27
4187.94 28
4188.09 32
4188.23 38
4188.38 46
4188.53 53
4188.68 57
4188.83 58
4188.98 54
4189.13 47
4189.27 38
4189.42 28
4189.57 18
4189.72 10
4189.87 4
4190.02 0
4190.16 0
4190.31 0
4190.46 0
4190.61 1
4190.76 4
4190.91 9
4191.06 15
4191.20 22
4191.35 29
4191.50 37
4191.65 46
4191.80 54
4191.95 62
4192.10 68
4192.24 73
4192.39 75
4192.54 74
4192.69 72
4192.84 68
4192.99 63
4193.13 59
4193.28 57
4193.43 55
4193.58 56
4193.73 56
4193.88 55
4194.03 52
4194.17 47
4194.32 39
4194.47 30
4194.62 21
4194.77 14
4194.92 10
4195.07 11
4195.21 16
4195.36 25
4195.51 39
4195.66 54
4195.81 69
4195.96 82
4196.11 90
4196.25 92
4196.40 89
4196.55 82
4196.70 73
4196.85 64
4197.00 57
4197.15 52
4197.29 50
4197.44 47
4197.59 44
4197.74 39
4197.89 31
4198.04 21
4198.19 12
4198.33 4
4198.48 0
4198.63 0
4198.78 0
4198.93 0
4199.08 0
4199.23 0
4199.37 0
4199.52 0
4199.67 0
4199.82 0
4199.97 0
4200.12 0
4200.27 1
4200.42 1
4200.56 2
4200.71 2
4200.86 2
4201.01 4
4201.16 5
4201.31 8
4201.46 10
4201.60 12
4201.75 14
4201.90 16
4202.05 19
4202.20 24
4202.35 31
4202.50 38
4202.65 45
4202.79 51
4202.94 54
4203.09 56
4203.24 54
4203.39 51
4203.54 48
4203.69 45
4203.83 44
4203.98 46
4204.13 50
4204.28 56
4204.43 62
4204.58 70
4204.73 78
4204.88 86
4205.02 95
4205.17 105
4205.32 117
4205.47 131
4205.62 147
4205.77 162
4205.92 177
4206.07 190
4206.21 198
4206.36 203
4206.51 203
4206.66 199
4206.81 192
4206.96 182
4207.11 172
4207.26 163
4207.40 157
4207.55 154
4207.70 155
4207.85 157
4208.00 161
4208.15 164
4208.30 167
4208.45 167
4208.59 166
4208.74 164
4208.89 163
4209.04 162
4209.19 162
4209.34 163
4209.49 163
4209.64 161
4209.79 157
4209.93 150
4210.08 143
4210.23 136
4210.38 132
4210.53 132
4210.68 137
4210.83 146
4210.98 159
4211.12 171
4211.27 182
4211.42 189
4211.57 192
4211.72 190
4211.87 185
4212.02 180
4212.17 176
4212.32 175
4212.46 176
4212.61 180
4212.76 184
4212.91 188
4213.06 190
4213.21 190
4213.36 190
4213.51 189
4213.66 189
4213.80 191
4213.95 195
4214.10 199
4214.25 204
4214.40 208
4214.55 210
4214.70 210
4214.85 209
4215.00 207
4215.14 206
4215.29 207
4215.44 210
4215.59 216
4215.74 224
4215.89 234
4216.04 244
4216.19 254
4216.34 262
4216.48 268
4216.63 272
4216.78 272
4216.93 269
4217.08 261
4217.23 250
4217.38 235
4217.53 218
4217.68 200
4217.83 183
4217.97 168
4218.12 156
4218.27 148
4218.42 141
4218.57 135
4218.72 129
4218.87 122
4219.02 113
4219.17 104
4219.31 95
4219.46 88
4219.61 84
4219.76 82
4219.91 82
4220.06 83
4220.21 86
4220.36 88
4220.51 91
4220.66 94
4220.80 98
4220.95 101
4221.10 106
4221.25 110
4221.40 113
4221.55 116
4221.70 119
4221.85 120
4222.00 120
4222.15 120
4222.30 118
4222.44 116
4222.59 114
4222.74 113
4222.89 113
4223.04 114
4223.19 117
4223.34 122
4223.49 129
4223.64 137
4223.79 145
4223.93 152
4224.08 156
4224.23 159
4224.38 158
4224.53 156
4224.68 153
4224.83 149
4224.98 146
4225.13 143
4225.28 142
4225.43 142
4225.57 144
4225.72 148
4225.87 155
4226.02 164
4226.17 175
4226.32 188
4226.47 200
4226.62 211
4226.77 218
4226.92 220
4227.07 218
4227.21 213
4227.36 205
4227.51 197
4227.66 190
4227.81 185
4227.96 183
4228.11 181
4228.26 180
4228.41 176
4228.56 169
4228.71 159
4228.86 146
4229.00 131
4229.15 116
4229.30 103
4229.45 94
4229.60 89
4229.75 89
4229.90 92
4230.05 97
4230.20 102
4230.35 108
4230.50 113
4230.65 118
4230.79 122
4230.94 127
4231.09 130
4231.24 133
4231.39 135
4231.54 135
4231.69 134
4231.84 133
4231.99 131
4232.14 130
4232.29 131
4232.44 132
4232.58 134
4232.73 136
4232.88 137
4233.03 137
4233.18 135
4233.33 131
4233.48 124
4233.63 114
4233.78 103
4233.93 91
4234.08 82
4234.23 75
4234.38 73
4234.52 76
4234.67 83
4234.82 93
4234.97 106
4235.12 118
4235.27 128
4235.42 135
4235.57 138
4235.72 137
4235.87 133
4236.02 129
4236.17 125
4236.32 125
4236.47 128
4236.61 134
4236.76 140
4236.91 144
4237.06 143
4237.21 138
4237.36 128
4237.51 116
4237.66 104
4237.81 96
4237.96 95
4238.11 101
4238.26 113
4238.41 130
4238.56 150
4238.70 168
4238.85 185
4239.00 198
4239.15 208
4239.30 216
4239.45 221
4239.60 223
4239.75 224
4239.90 222
4240.05 218
4240.20 212
4240.35 207
4240.50 202
4240.65 198
4240.80 196
4240.95 195
4241.09 194
4241.24 193
4241.39 192
4241.54 191
4241.69 193
4241.84 198
4241.99 207
4242.14 219
4242.29 234
4242.44 249
4242.59 263
4242.74 275
4242.89 286
4243.04 294
4243.19 303
4243.34 312
4243.48 321
4243.63 331
4243.78 340
4243.93 346
4244.08 347
4244.23 343
4244.38 334
4244.53 323
4244.68 310
4244.83 297
4244.98 286
4245.13 278
4245.28 271
4245.43 265
4245.58 259
4245.73 254
4245.88 249
4246.02 244
4246.17 239
4246.32 234
4246.47 229
4246.62 223
4246.77 218
4246.92 214
4247.07 212
4247.22 214
4247.37 221
4247.52 231
4247.67 244
4247.82 256
4247.97 267
4248.12 274
4248.27 278
4248.42 278
4248.57 275
4248.72 271
4248.87 265
4249.01 259
4249.16 254
4249.31 251
4249.46 248
4249.61 246
4249.76 246
4249.91 245
4250.06 244
4250.21 242
4250.36 240
4250.51 237
4250.66 235
4250.81 233
4250.96 232
4251.11 232
4251.26 232
4251.41 231
4251.56 230
4251.71 226
4251.86 220
4252.01 211
4252.15 201
4252.30 189
4252.45 177
4252.60 166
4252.75 158
4252.90 153
4253.05 153
4253.20 157
4253.35 164
4253.50 173
4253.65 180
4253.80 185
4253.95 185
4254.10 180
4254.25 171
4254.40 157
4254.55 141
4254.70 125
4254.85 111
4255.00 100
4255.15 94
4255.30 93
4255.45 95
4255.60 100
4255.74 106
4255.89 112
4256.04 117
4256.19 123
4256.34 128
4256.49 134
4256.64 142
4256.79 152
4256.94 163
4257.09 174
4257.24 186
4257.39 197
4257.54 206
4257.69 212
4257.84 214
4257.99 212
4258.14 207
4258.29 200
4258.44 195
4258.59 192
4258.74 193
4258.89 199
4259.04 208
4259.19 219
4259.34 228
4259.49 234
4259.64 236
4259.79 232
4259.94 225
4260.09 218
4260.23 211
4260.38 207
4260.53 207
4260.68 209
4260.83 214
4260.98 221
4261.13 229
4261.28 237
4261.43 245
4261.58 253
4261.73 261
4261.88 268
4262.03 276
4262.18 283
4262.33 291
4262.48 300
4262.63 310
4262.78 321
4262.93 334
4263.08 349
4263.23 363
4263.38 378
4263.53 391
4263.68 403
4263.83 414
4263.98 422
4264.13 429
4264.28 434
4264.43 437
4264.58 439
4264.73 441
4264.88 442
4265.03 444
4265.18 446
4265.33 450
4265.48 457
4265.63 467
4265.78 480
4265.93 497
4266.08 516
4266.23 538
4266.37 562
4266.52 587
4266.67 614
4266.82 642
4266.97 672
4267.12 704
4267.27 735
4267.42 764
4267.57 791
4267.72 814
4267.87 834
4268.02 850
4268.17 865
4268.32 879
4268.47 893
4268.62 907
4268.77 920
4268.92 931
4269.07 940
4269.22 944
4269.37 943
4269.52 938
4269.67 928
4269.82 914
4269.97 896
4270.12 876
4270.27 855
4270.42 835
4270.57 817
4270.72 805
4270.87 798
4271.02 795
4271.17 797
4271.32 800
4271.47 804
4271.62 807
4271.77 809
4271.92 810
4272.07 811
4272.22 814
4272.37 818
4272.52 823
4272.67 828
4272.82 831
4272.97 833
4273.12 832
4273.27 828
4273.42 821
4273.57 814
4273.72 804
4273.87 795
4274.02 786
4274.17 777
4274.32 770
4274.47 764
4274.62 759
4274.77 753
4274.92 747
4275.07 740
4275.22 733
4275.37 725
4275.52 719
4275.67 714
4275.82 711
4275.97 709
4276.12 707
4276.27 704
4276.42 700
4276.57 696
4276.72 695
4276.87 698
4277.02 707
4277.17 724
4277.32 749
4277.47 783
4277.62 825
4277.77 874
4277.92 927
4278.07 984
4278.22 1043
4278.37 1103
4278.52 1162
4278.67 1219
4278.82 1275
4278.97 1330
4279.12 1383
4279.27 1436
4279.42 1488
4279.57 1542
4279.72 1599
4279.87 1660
4280.02 1725
4280.17 1797
4280.32 1877
4280.47 1963
4280.62 2057
4280.77 2158
4280.92 2263
4281.07 2372
4281.22 2482
4281.37 2591
4281.52 2697
4281.67 2799
4281.82 2896
4281.97 2990
4282.12 3085
4282.27 3182
4282.42 3285
4282.57 3392
4282.72 3503
4282.87 3611
4283.02 3715
4283.17 3810
4283.32 3895
4283.47 3971
4283.62 4040
4283.77 4105
4283.92 4165
4284.07 4220
4284.22 4268
4284.37 4306
4284.52 4333
4284.67 4350
4284.82 4359
4284.97 4362
4285.12 4365
4285.27 4369
4285.42 4375
4285.57 4383
4285.72 4390
4285.87 4394
4286.02 4393
4286.17 4383
4286.32 4364
4286.47 4336
4286.62 4299
4286.77 4254
4286.92 4202
4287.07 4144
4287.22 4080
4287.37 4011
4287.52 3938
4287.67 3861
4287.82 3782
4287.98 3702
4288.13 3622
4288.28 3545
4288.43 3471
4288.58 3400
4288.73 3332
4288.88 3264
4289.03 3196
4289.18 3126
4289.33 3052
4289.48 2976
4289.63 2898
4289.78 2817
4289.93 2737
4290.08 2657
4290.23 2578
4290.38 2501
4290.53 2427
4290.68 2355
4290.83 2285
4290.98 2217
4291.13 2150
4291.28 2084
4291.43 2019
4291.58 1955
4291.73 1893
4291.88 1833
4292.03 1777
4292.18 1725
4292.33 1679
4292.48 1638
4292.63 1604
4292.78 1576
4292.93 1553
4293.08 1534
4293.23 1519
4293.38 1507
4293.53 1498
4293.68 1492
4293.83 1487
4293.98 1483
4294.14 1477
4294.29 1469
4294.44 1457
4294.59 1442
4294.74 1424
4294.89 1405
4295.04 1388
4295.19 1373
4295.34 1363
4295.49 1356
4295.64 1353
4295.79 1353
4295.94 1355
4296.09 1357
4296.24 1359
4296.39 1359
4296.54 1357
4296.69 1352
4296.84 1344
4296.99 1332
4297.14 1317
4297.29 1298
4297.44 1278
4297.59 1257
4297.74 1237
4297.89 1218
4298.04 1201
4298.19 1185
4298.34 1168
4298.49 1148
4298.65 1124
4298.80 1095
4298.95 1061
4299.10 1023
4299.25 983
4299.40 944
4299.55 908
4299.70 875
4299.85 849
4300.00 829
4300.15 816
4300.30 809
4300.45 806
4300.60 807
4300.75 810
4300.90 812
4301.05 812
4301.20 809
4301.35 802
4301.50 793
4301.65 781
4301.80 766
4301.95 748
4302.10 728
4302.25 705
4302.41 682
4302.56 659
4302.71 638
4302.86 621
4303.01 609
4303.16 603
4303.31 600
4303.46 601
4303.61 602
4303.76 601
4303.91 596
4304.06 588
4304.21 577
4304.36 563
4304.51 547
4304.66 530
4304.81 514
4304.96 497
4305.11 479
4305.26 460
4305.41 440
4305.57 418
4305.72 395
4305.87 372
4306.02 349
4306.17 327
4306.32 305
4306.47 284
4306.62 264
4306.77 247
4306.92 234
4307.07 224
4307.22 219
4307.37 218
4307.52 221
4307.67 226
4307.82 232
4307.97 237
4308.12 240
4308.27 242
4308.43 242
4308.58 241
4308.73 239
4308.88 237
4309.03 235
4309.18 232
4309.33 227
4309.48 221
4309.63 214
4309.78 204
4309.93 194
4310.08 183
4310.23 174
4310.38 167
4310.53 164
4310.68 163
4310.83 165
4310.98 167
4311.14 170
4311.29 171
4311.44 170
4311.59 169
4311.74 166
4311.89 164
4312.04 163
4312.19 163
4312.34 163
4312.49 165
4312.64 167
4312.79 170
4312.94 173
4313.09 177
4313.24 180
4313.39 181
4313.55 179
4313.70 174
4313.85 166
4314.00 155
4314.15 143
4314.30 133
4314.45 126
4314.60 123
4314.75 125
4314.90 131
4315.05 138
4315.20 147
4315.35 154
4315.50 161
4315.65 166
4315.81 170
4315.96 174
4316.11 179
4316.26 184
4316.41 188
4316.56 192
4316.71 194
4316.86 192
4317.01 188
4317.16 181
4317.31 172
4317.46 162
4317.61 153
4317.76 145
4317.91 139
4318.07 135
4318.22 133
4318.37 131
4318.52 129
4318.67 128
4318.82 126
4318.97 125
4319.12 123
4319.27 121
4319.42 120
4319.57 120
4319.72 122
4319.87 127
4320.03 135
4320.18 147
4320.33 161
4320.48 176
4320.63 190
4320.78 202
4320.93 210
4321.08 212
4321.23 209
4321.38 201
4321.53 191
4321.68 178
4321.83 166
4321.99 154
4322.14 143
4322.29 133
4322.44 124
4322.59 116
4322.74 109
4322.89 103
4323.04 100
4323.19 100
4323.34 102
4323.49 106
4323.64 110
4323.79 112
4323.95 112
4324.10 108
4324.25 100
4324.40 89
4324.55 76
4324.70 63
4324.85 52
4325.00 44
4325.15 40
4325.30 41
4325.45 45
4325.60 51
4325.76 56
4325.91 58
4326.06 58
4326.21 56
4326.36 52
4326.51 49
4326.66 48
4326.81 51
4326.96 58
4327.11 67
4327.26 76
4327.42 84
4327.57 90
4327.72 92
4327.87 92
4328.02 90
4328.17 87
4328.32 85
4328.47 83
4328.62 81
4328.77 78
4328.92 75
4329.07 71
4329.23 67
4329.38 64
4329.53 63
4329.68 62
4329.83 63
4329.98 64
4330.13 64
4330.28 62
4330.43 60
4330.58 56
4330.74 53
4330.89 49
4331.04 46
4331.19 43
4331.34 39
4331.49 34
4331.64 27
4331.79 20
4331.94 13
4332.09 8
4332.24 5
4332.40 4
4332.55 6
4332.70 11
4332.85 16
4333.00 22
4333.15 29
4333.30 35
4333.45 41
4333.60 46
4333.75 48
4333.91 48
4334.06 45
4334.21 38
4334.36 30
4334.51 21
4334.66 11
4334.81 3
4334.96 0
4335.11 0
4335.26 0
4335.42 0
4335.57 0
4335.72 0
4335.87 0
4336.02 0
4336.17 2
4336.32 7
4336.47 12
4336.62 16
4336.77 19
4336.93 23
4337.08 27
4337.23 33
4337.38 40
4337.53 46
4337.68 50
4337.83 50
4337.98 45
4338.13 36
4338.29 22
4338.44 7
4338.59 0
4338.74 0
4338.89 0
4339.04 0
4339.19 0
4339.34 0
4339.49 0
4339.64 0
4339.80 6
4339.95 13
4340.10 21
4340.25 27
4340.40 32
4340.55 36
4340.70 38
4340.85 39
4341.00 41
4341.16 42
4341.31 45
4341.46 51
4341.61 60
4341.76 73
4341.91 88
4342.06 105
4342.21 123
4342.36 141
4342.52 158
4342.67 173
4342.82 186
4342.97 200
4343.12 214
4343.27 229
4343.42 245
4343.57 261
4343.73 277
4343.88 289
4344.03 298
4344.18 303
4344.33 303
4344.48 301
4344.63 298
4344.78 296
4344.93 296
4345.09 298
4345.24 301
4345.39 304
4345.54 306
4345.69 305
4345.84 301
4345.99 293
4346.14 282
4346.30 267
4346.45 250
4346.60 231
4346.75 211
4346.90 193
4347.05 176
4347.20 162
4347.35 152
4347.51 146
4347.66 142
4347.81 141
4347.96 141
4348.11 142
4348.26 142
4348.41 143
4348.56 144
4348.72 144
4348.87 143
4349.02 141
4349.17 136
4349.32 129
4349.47 122
4349.62 113
4349.77 105
4349.93 97
4350.08 90
4350.23 84
4350.38 78
4350.53 73
4350.68 69
4350.83 66
4350.98 65
4351.14 68
4351.29 72
4351.44 78
4351.59 85
4351.74 92
4351.89 98
4352.04 103
4352.19 107
4352.35 109
4352.50 110
4352.65 108
4352.80 104
4352.95 99
4353.10 92
4353.25 86
4353.41 83
4353.56 83
4353.71 87
4353.86 94
4354.01 101
4354.16 107
4354.31 110
4354.46 108
4354.62 101
4354.77 91
4354.92 78
4355.07 64
4355.22 51
4355.37 40
4355.52 31
4355.68 24
4355.83 20
4355.98 17
4356.13 15
4356.28 14
4356.43 15
4356.58 18
4356.74 23
4356.89 30
4357.04 39
4357.19 50
4357.34 61
4357.49 71
4357.64 79
4357.79 85
4357.95 89
4358.10 91
4358.25 92
4358.40 93
4358.55 96
4358.70 99
4358.85 102
4359.01 106
4359.16 108
4359.31 108
4359.46 107
4359.61 105
4359.76 101
4359.91 99
4360.07 98
4360.22 100
4360.37 104
4360.52 112
4360.67 122
4360.82 132
4360.98 142
4361.13 150
4361.28 154
4361.43 156
4361.58 155
4361.73 153
4361.88 152
4362.04 153
4362.19 156
4362.34 161
4362.49 167
4362.64 172
4362.79 176
4362.94 179
4363.10 179
4363.25 179
4363.40 179
4363.55 181
4363.70 184
4363.85 188
4364.00 193
4364.16 198
4364.31 202
4364.46 204
4364.61 204
4364.76 203
4364.91 201
4365.07 198
4365.22 194
4365.37 189
4365.52 182
4365.67 173
4365.82 164
4365.97 155
4366.13 147
4366.28 140
4366.43 135
4366.58 132
4366.73 130
4366.88 128
4367.04 125
4367.19 122
4367.34 118
4367.49 115
4367.64 112
4367.79 110
4367.95 109
4368.10 110
4368.25 110
4368.40 109
4368.55 108
4368.70 106
4368.85 104
4369.01 104
4369.16 104
4369.31 106
4369.46 109
4369.61 113
4369.76 115
4369.92 115
4370.07 114
4370.22 111
4370.37 108
4370.52 104
4370.67 102
4370.83 102
4370.98 103
4371.13 105
4371.28 107
4371.43 108
4371.58 109
4371.74 108
4371.89 105
4372.04 102
4372.19 99
4372.34 97
4372.49 96
4372.65 98
4372.80 100
4372.95 104
4373.10 107
4373.25 108
4373.40 108
4373.56 106
4373.71 101
4373.86 95
4374.01 89
4374.16 84
4374.31 80
4374.47 77
4374.62 74
4374.77 71
4374.92 68
4375.07 63
4375.22 57
4375.38 52
4375.53 47
4375.68 44
4375.83 42
4375.98 43
4376.13 45
4376.29 50
4376.44 56
4376.59 63
4376.74 72
4376.89 83
4377.04 93
4377.20 103
4377.35 111
4377.50 116
4377.65 117
4377.80 114
4377.96 109
4378.11 101
4378.26 92
4378.41 85
4378.56 80
4378.71 78
4378.87 79
4379.02 82
4379.17 85
4379.32 87
4379.47 85
4379.62 79
4379.78 69
4379.93 55
4380.08 38
4380.23 19
4380.38 1
4380.54 0
4380.69 0
4380.84 0
4380.99 0
4381.14 0
4381.29 0
4381.45 0
4381.60 4
4381.75 19
4381.90 31
4382.05 41
4382.21 47
4382.36 50
4382.51 53
4382.66 54
4382.81 55
4382.96 56
4383.12 57
4383.27 60
4383.42 63
4383.57 67
4383.72 73
4383.88 80
4384.03 86
4384.18 91
4384.33 95
4384.48 96
4384.64 96
4384.79 94
4384.94 94
4385.09 94
4385.24 96
4385.39 99
4385.55 103
4385.70 107
4385.85 109
4386.00 108
4386.15 105
4386.31 99
4386.46 91
4386.61 82
4386.76 73
4386.91 65
4387.07 59
4387.22 55
4387.37 54
4387.52 56
4387.67 60
4387.83 66
4387.98 73
4388.13 79
4388.28 85
4388.43 89
4388.58 92
4388.74 94
4388.89 95
4389.04 96
4389.19 97
4389.34 98
4389.50 99
4389.65 100
4389.80 100
4389.95 99
4390.10 99
4390.26 99
4390.41 99
4390.56 102
4390.71 107
4390.86 116
4391.02 128
4391.17 142
4391.32 157
4391.47 172
4391.62 184
4391.78 193
4391.93 199
4392.08 202
4392.23 203
4392.38 203
4392.54 202
4392.69 201
4392.84 199
4392.99 196
4393.14 193
4393.30 189
4393.45 186
4393.60 183
4393.75 183
4393.90 184
4394.06 185
4394.21 186
4394.36 186
4394.51 183
4394.66 177
4394.82 168
4394.97 156
4395.12 140
4395.27 123
4395.42 105
4395.58 86
4395.73 69
4395.88 53
4396.03 39
4396.19 26
4396.34 16
4396.49 7
4396.64 0
4396.79 0
4396.95 0
4397.10 0
4397.25 0
4397.40 0
4397.55 6
4397.71 11
4397.86 13
4398.01 12
4398.16 7
4398.31 1
4398.47 0
4398.62 0
4398.77 0
4398.92 0
4399.08 11
4399.23 25
4399.38 41
4399.53 56
4399.68 69
4399.84 81
4399.99 91
4400.14 100
4400.29 108
4400.44 114
4400.60 118
4400.75 120
4400.90 119
4401.05 114
4401.21 106
4401.36 95
4401.51 82
4401.66 69
4401.81 57
4401.97 48
4402.12 42
4402.27 42
4402.42 47
4402.57 56
4402.73 69
4402.88 83
4403.03 99
4403.18 113
4403.34 127
4403.49 138
4403.64 149
4403.79 158
4403.94 166
4404.10 173
4404.25 179
4404.40 184
4404.55 188
4404.71 191
4404.86 194
4405.01 197
4405.16 201
4405.31 205
4405.47 212
4405.62 219
4405.77 228
4405.92 239
4406.08 251
4406.23 265
4406.38 280
4406.53 295
4406.68 310
4406.84 323
4406.99 336
4407.14 347
4407.29 357
4407.45 366
4407.60 375
4407.75 381
4407.90 386
4408.05 388
4408.21 388
4408.36 387
4408.51 386
4408.66 386
4408.82 388
4408.97 392
4409.12 399
4409.27 407
4409.43 414
4409.58 419
4409.73 420
4409.88 418
4410.03 413
4410.19 405
4410.34 397
4410.49 389
4410.64 384
4410.80 382
4410.95 384
4411.10 387
4411.25 392
4411.41 395
4411.56 396
4411.71 392
4411.86 385
4412.02 375
4412.17 363
4412.32 354
4412.47 346
4412.62 343
4412.78 344
4412.93 347
4413.08 350
4413.23 352
4413.39 351
4413.54 344
4413.69 334
4413.84 321
4414.00 306
4414.15 291
4414.30 276
4414.45 264
4414.61 252
4414.76 241
4414.91 231
4415.06 222
4415.21 212
4415.37 203
4415.52 194
4415.67 184
4415.82 174
4415.98 164
4416.13 153
4416.28 142
4416.43 133
4416.59 124
4416.74 116
4416.89 108
4417.04 99
4417.20 89
4417.35 78
4417.50 66
4417.65 56
4417.81 47
4417.96 41
4418.11 38
4418.26 37
4418.42 37
4418.57 39
4418.72 42
4418.87 44
4419.03 48
4419.18 51
4419.33 55
4419.48 59
4419.64 63
4419.79 68
4419.94 74
4420.09 80
4420.25 89
4420.40 98
4420.55 108
4420.70 117
4420.86 124
4421.01 128
4421.16 126
4421.31 119
4421.47 107
4421.62 91
4421.77 74
4421.92 56
4422.08 40
4422.23 26
4422.38 14
4422.53 6
4422.69 0
4422.84 0
4422.99 0
4423.14 0
4423.30 0
4423.45 0
4423.60 0
4423.75 0
4423.91 0
4424.06 2
4424.21 5
4424.36 9
4424.52 14
4424.67 20
4424.82 25
4424.97 30
4425.13 32
4425.28 31
4425.43 27
4425.58 21
4425.74 14
4425.89 7
4426.04 2
4426.19 0
4426.35 0
4426.50 1
4426.65 5
4426.81 9
4426.96 13
4427.11 16
4427.26 19
4427.42 22
4427.57 25
4427.72 27
4427.87 29
4428.03 31
4428.18 31
4428.33 30
4428.48 28
4428.64 26
4428.79 24
4428.94 24
4429.09 27
4429.25 33
4429.40 41
4429.55 52
4429.71 63
4429.86 75
4430.01 85
4430.16 92
4430.32 95
4430.47 95
4430.62 91
4430.77 84
4430.93 76
4431.08 68
4431.23 63
4431.38 61
4431.54 63
4431.69 68
4431.84 76
4432.00 84
4432.15 91
4432.30 97
4432.45 100
4432.61 101
4432.76 99
4432.91 94
4433.06 89
4433.22 83
4433.37 77
4433.52 72
4433.67 67
4433.83 62
4433.98 59
4434.13 57
4434.29 58
4434.44 61
4434.59 65
4434.74 70
4434.90 74
4435.05 75
4435.20 73
4435.35 67
4435.51 60
4435.66 53
4435.81 48
4435.97 46
4436.12 47
4436.27 50
4436.42 55
4436.58 60
4436.73 64
4436.88 69
4437.04 73
4437.19 76
4437.34 78
4437.49 78
4437.65 75
4437.80 68
4437.95 58
4438.10 44
4438.26 29
4438.41 14
4438.56 1
4438.72 0
4438.87 0
4439.02 0
4439.17 0
4439.33 0
4439.48 0
4439.63 0
4439.79 0
4439.94 4
4440.09 11
4440.24 19
4440.40 27
4440.55 36
4440.70 43
4440.86 48
4441.01 53
4441.16 56
4441.31 59
4441.47 64
4441.62 70
4441.77 79
4441.93 90
4442.08 104
4442.23 120
4442.38 135
4442.54 150
4442.69 162
4442.84 171
4443.00 176
4443.15 178
4443.30 178
4443.45 177
4443.61 176
4443.76 176
4443.91 178
4444.07 180
4444.22 184
4444.37 186
4444.52 187
4444.68 187
4444.83 185
4444.98 182
4445.14 178
4445.29 174
4445.44 170
4445.60 167
4445.75 166
4445.90 166
4446.05 167
4446.21 171
4446.36 176
4446.51 182
4446.67 187
4446.82 189
4446.97 189
4447.12 185
4447.28 178
4447.43 168
4447.58 158
4447.74 148
4447.89 140
4448.04 134
4448.20 129
4448.35 126
4448.50 122
4448.65 117
4448.81 110
4448.96 99
4449.11 86
4449.27 71
4449.42 55
4449.57 41
4449.72 29
4449.88 22
4450.03 20
4450.18 23
4450.34 30
4450.49 39
4450.64 49
4450.80 59
4450.95 67
4451.10 75
4451.26 82
4451.41 87
4451.56 92
4451.71 96
4451.87 99
4452.02 102
4452.17 105
4452.33 107
4452.48 109
4452.63 110
4452.79 110
4452.94 108
4453.09 105
4453.24 100
4453.40 94
4453.55 89
4453.70 83
4453.86 78
4454.01 74
4454.16 70
4454.32 67
4454.47 65
4454.62 65
4454.78 67
4454.93 70
4455.08 73
4455.23 77
4455.39 78
4455.54 77
4455.69 73
4455.85 67
4456.00 59
4456.15 51
4456.31 45
4456.46 41
4456.61 40
4456.77 43
4456.92 49
4457.07 59
4457.22 71
4457.38 85
4457.53 99
4457.68 112
4457.84 122
4457.99 127
4458.14 128
4458.30 125
4458.45 118
4458.60 110
4458.76 101
4458.91 94
4459.06 90
4459.22 89
4459.37 91
4459.52 96
4459.68 103
4459.83 110
4459.98 117
4460.13 122
4460.29 125
4460.44 124
4460.59 121
4460.75 116
4460.90 109
4461.05 102
4461.21 97
4461.36 94
4461.51 94
4461.67 96
4461.82 101
4461.97 108
4462.13 116
4462.28 126
4462.43 135
4462.59 144
4462.74 153
4462.89 161
4463.05 169
4463.20 175
4463.35 180
4463.51 183
4463.66 184
4463.81 181
4463.97 174
4464.12 165
4464.27 153
4464.42 140
4464.58 127
4464.73 114
4464.88 102
4465.04 93
4465.19 86
4465.34 83
4465.50 83
4465.65 85
4465.80 89
4465.96 93
4466.11 96
4466.26 98
4466.42 98
4466.57 97
4466.72 96
4466.88 97
4467.03 98
4467.18 100
4467.34 103
4467.49 104
4467.64 106
4467.80 107
4467.95 108
4468.10 111
4468.26 117
4468.41 124
4468.56 132
4468.72 139
4468.87 144
4469.02 145
4469.18 142
4469.33 135
4469.48 125
4469.64 115
4469.79 106
4469.94 99
4470.10 95
4470.25 94
4470.40 97
4470.56 101
4470.71 108
4470.86 115
4471.02 123
4471.17 131
4471.32 139
4471.48 146
4471.63 151
4471.78 156
4471.94 158
4472.09 159
4472.24 158
4472.40 155
4472.55 152
4472.70 149
4472.86 146
4473.01 143
4473.16 141
4473.32 140
4473.47 138
4473.62 137
4473.78 136
4473.93 133
4474.08 130
4474.24 126
4474.39 121
4474.54 117
4474.70 112
4474.85 108
4475.01 103
4475.16 96
4475.31 87
4475.47 74
4475.62 59
4475.77 41
4475.93 23
4476.08 6
4476.23 0
4476.39 0
4476.54 0
4476.69 0
4476.85 0
4477.00 0
4477.15 0
4477.31 0
4477.46 6
4477.61 16
4477.77 25
4477.92 34
4478.07 42
4478.23 49
4478.38 58
4478.53 66
4478.69 73
4478.84 78
4479.00 81
4479.15 80
4479.30 78
4479.46 73
4479.61 68
4479.76 63
4479.92 60
4480.07 58
4480.22 56
4480.38 55
4480.53 54
4480.68 52
4480.84 50
4480.99 47
4481.14 44
4481.30 43
4481.45 44
4481.61 47
4481.76 52
4481.91 61
4482.07 71
4482.22 85
4482.37 99
4482.53 114
4482.68 128
4482.83 138
4482.99 144
4483.14 143
4483.29 135
4483.45 123
4483.60 108
4483.76 94
4483.91 83
4484.06 76
4484.22 75
4484.37 79
4484.52 85
4484.68 92
4484.83 97
4484.98 101
4485.14 104
4485.29 105
4485.44 106
4485.60 108
4485.75 111
4485.91 116
4486.06 124
4486.21 132
4486.37 142
4486.52 152
4486.67 163
4486.83 175
4486.98 186
4487.13 196
4487.29 206
4487.44 213
4487.60 218
4487.75 221
4487.90 221
4488.06 219
4488.21 218
4488.36 216
4488.52 217
4488.67 219
4488.82 225
4488.98 233
4489.13 244
4489.29 257
4489.44 270
4489.59 284
4489.75 297
4489.90 308
4490.05 318
4490.21 325
4490.36 328
4490.52 329
4490.67 327
4490.82 322
4490.98 315
4491.13 308
4491.28 302
4491.44 299
4491.59 300
4491.74 304
4491.90 311
4492.05 321
4492.21 331
4492.36 341
4492.51 350
4492.67 356
4492.82 359
4492.97 360
4493.13 360
4493.28 360
4493.44 360
4493.59 361
4493.74 362
4493.90 366
4494.05 370
4494.20 374
4494.36 378
4494.51 379
4494.67 379
4494.82 376
4494.97 371
4495.13 365
4495.28 359
4495.43 355
4495.59 354
4495.74 354
4495.90 357
4496.05 358
4496.20 358
4496.36 355
4496.51 347
4496.67 335
4496.82 321
4496.97 304
4497.13 287
4497.28 270
4497.43 252
4497.59 235
4497.74 217
4497.90 198
4498.05 179
4498.20 160
4498.36 145
4498.51 134
4498.66 131
4498.82 135
4498.97 147
4499.13 165
4499.28 186
4499.43 207
4499.59 224
4499.74 237
4499.90 243
4500.05 245
4500.20 244
4500.36 241
4500.51 237
4500.66 235
4500.82 233
4500.97 231
4501.13 229
4501.28 227
4501.43 225
4501.59 223
4501.74 221
4501.90 220
4502.05 218
4502.20 217
4502.36 215
4502.51 215
4502.67 215
4502.82 218
4502.97 223
4503.13 230
4503.28 240
4503.43 249
4503.59 258
4503.74 265
4503.90 269
4504.05 270
4504.20 268
4504.36 265
4504.51 260
4504.67 256
4504.82 254
4504.97 254
4505.13 258
4505.28 264
4505.44 273
4505.59 282
4505.74 289
4505.90 293
4506.05 292
4506.21 286
4506.36 276
4506.51 264
4506.67 253
4506.82 245
4506.98 242
4507.13 245
4507.28 252
4507.44 263
4507.59 276
4507.75 289
4507.90 301
4508.05 311
4508.21 318
4508.36 322
4508.52 322
4508.67 319
4508.82 314
4508.98 310
4509.13 306
4509.29 304
4509.44 305
4509.59 307
4509.75 311
4509.90 315
4510.06 320
4510.21 324
4510.36 328
4510.52 334
4510.67 340
4510.83 347
4510.98 356
4511.13 365
4511.29 374
4511.44 382
4511.60 388
4511.75 391
4511.90 391
4512.06 389
4512.21 385
4512.37 379
4512.52 374
4512.67 370
4512.83 366
4512.98 364
4513.14 361
4513.29 357
4513.45 351
4513.60 344
4513.75 335
4513.91 326
4514.06 317
4514.22 310
4514.37 305
4514.52 302
4514.68 301
4514.83 300
4514.99 300
4515.14 298
4515.29 295
4515.45 290
4515.60 284
4515.76 278
4515.91 271
4516.06 266
4516.22 263
4516.37 260
4516.53 259
4516.68 259
4516.84 258
4516.99 259
4517.14 260
4517.30 262
4517.45 266
4517.61 271
4517.76 278
4517.91 285
4518.07 291
4518.22 295
4518.38 298
4518.53 299
4518.69 300
4518.84 301
4518.99 302
4519.15 304
4519.30 305
4519.46 305
4519.61 302
4519.76 295
4519.92 284
4520.07 268
4520.23 250
4520.38 232
4520.54 215
4520.69 200
4520.84 190
4521.00 182
4521.15 178
4521.31 175
4521.46 174
4521.62 172
4521.77 170
4521.92 167
4522.08 163
4522.23 158
4522.39 152
4522.54 146
4522.70 141
4522.85 136
4523.00 132
4523.16 129
4523.31 127
4523.47 124
4523.62 121
4523.77 117
4523.93 112
4524.08 105
4524.24 98
4524.39 91
4524.55 84
4524.70 77
4524.85 71
4525.01 67
4525.16 63
4525.32 61
4525.47 59
4525.63 57
4525.78 53
4525.93 47
4526.09 41
4526.24 33
4526.40 28
4526.55 25
4526.71 28
4526.86 36
4527.01 49
4527.17 65
4527.32 83
4527.48 100
4527.63 113
4527.79 122
4527.94 126
4528.10 126
4528.25 124
4528.40 121
4528.56 118
4528.71 117
4528.87 117
4529.02 117
4529.18 118
4529.33 120
4529.48 123
4529.64 126
4529.79 130
4529.95 135
4530.10 140
4530.26 145
4530.41 148
4530.56 149
4530.72 150
4530.87 150
4531.03 151
4531.18 155
4531.34 162
4531.49 171
4531.65 181
4531.80 191
4531.95 199
4532.11 204
4532.26 204
4532.42 200
4532.57 193
4532.73 185
4532.88 177
4533.04 172
4533.19 170
4533.34 170
4533.50 173
4533.65 177
4533.81 181
4533.96 183
4534.12 184
4534.27 183
4534.43 179
4534.58 175
4534.73 171
4534.89 167
4535.04 165
4535.20 165
4535.35 167
4535.51 170
4535.66 173
4535.82 175
4535.97 176
4536.12 176
4536.28 174
4536.43 171
4536.59 167
4536.74 164
4536.90 160
4537.05 157
4537.21 153
4537.36 149
4537.51 144
4537.67 136
4537.82 126
4537.98 113
4538.13 100
4538.29 86
4538.44 74
4538.60 65
4538.75 61
4538.91 61
4539.06 64
4539.21 70
4539.37 75
4539.52 79
4539.68 81
4539.83 80
4539.99 79
4540.14 78
4540.30 78
4540.45 80
4540.61 83
4540.76 87
4540.91 90
4541.07 91
4541.22 89
4541.38 84
4541.53 78
4541.69 71
4541.84 64
4542.00 60
4542.15 58
4542.31 58
4542.46 58
4542.61 58
4542.77 57
4542.92 53
4543.08 50
4543.23 46
4543.39 46
4543.54 48
4543.70 53
4543.85 61
4544.01 69
4544.16 76
4544.32 79
4544.47 80
4544.62 77
4544.78 73
4544.93 69
4545.09 67
4545.24 69
4545.40 74
4545.55 82
4545.71 91
4545.86 99
4546.02 107
4546.17 113
4546.33 117
4546.48 121
4546.63 124
4546.79 128
4546.94 131
4547.10 135
4547.25 139
4547.41 143
4547.56 148
4547.72 155
4547.87 162
4548.03 170
4548.18 179
4548.34 187
4548.49 194
4548.65 199
4548.80 203
4548.95 204
4549.11 204
4549.26 203
4549.42 200
4549.57 196
4549.73 190
4549.88 184
4550.04 178
4550.19 172
4550.35 167
4550.50 160
4550.66 152
4550.81 140
4550.97 124
4551.12 105
4551.28 85
4551.43 66
4551.58 51
4551.74 44
4551.89 43
4552.05 48
4552.20 58
4552.36 68
4552.51 78
4552.67 85
4552.82 89
4552.98 88
4553.13 85
4553.29 81
4553.44 76
4553.60 72
4553.75 69
4553.91 67
4554.06 66
4554.22 66
4554.37 64
4554.53 61
4554.68 56
4554.84 50
4554.99 43
4555.14 36
4555.30 31
4555.45 29
4555.61 29
4555.76 33
4555.92 37
4556.07 42
4556.23 44
4556.38 43
4556.54 38
4556.69 29
4556.85 18
4557.00 6
4557.16 0
4557.31 0
4557.47 0
4557.62 0
4557.78 0
4557.93 0
4558.09 0
4558.24 0
4558.40 0
4558.55 0
4558.71 0
4558.86 3
4559.02 11
4559.17 20
4559.33 30
4559.48 39
4559.63 46
4559.79 51
4559.94 53
4560.10 53
4560.25 52
4560.41 49
4560.56 45
4560.72 40
4560.87 33
4561.03 27
4561.18 20
4561.34 14
4561.49 9
4561.65 4
4561.80 0
4561.96 0
4562.11 0
4562.27 0
4562.42 0
4562.58 0
4562.73 0
4562.89 0
4563.04 1
4563.20 12
4563.35 23
4563.51 32
4563.66 38
4563.82 40
4563.97 38
4564.13 36
4564.28 34
4564.44 35
4564.59 38
4564.75 45
4564.90 54
4565.06 62
4565.21 68
4565.37 70
4565.52 68
4565.68 63
4565.83 57
4565.99 51
4566.14 47
4566.30 45
4566.45 46
4566.61 47
4566.76 48
4566.92 48
4567.07 46
4567.23 44
4567.38 41
4567.54 39
4567.69 38
4567.85 38
4568.00 39
4568.16 41
4568.31 43
4568.47 45
4568.62 48
4568.78 51
4568.93 55
4569.09 58
4569.24 59
4569.40 60
4569.55 58
4569.71 56
4569.86 54
4570.02 53
4570.17 54
4570.33 58
4570.48 63
4570.64 69
4570.79 75
4570.95 81
4571.10 86
4571.26 90
4571.41 93
4571.57 96
4571.72 97
4571.88 96
4572.03 92
4572.19 86
4572.34 77
4572.50 67
4572.65 56
4572.81 46
4572.96 37
4573.12 31
4573.27 28
4573.43 27
4573.58 28
4573.74 31
4573.89 34
4574.05 39
4574.20 44
4574.36 51
4574.51 60
4574.67 69
4574.83 79
4574.98 89
4575.14 98
4575.29 107
4575.45 115
4575.60 122
4575.76 128
4575.91 133
4576.07 137
4576.22 140
4576.38 143
4576.53 144
4576.69 146
4576.84 147
4577.00 147
4577.15 145
4577.31 142
4577.46 137
4577.62 129
4577.77 119
4577.93 107
4578.08 93
4578.24 79
4578.39 65
4578.55 52
4578.70 42
4578.86 35
4579.01 31
4579.17 31
4579.33 34
4579.48 40
4579.64 48
4579.79 55
4579.95 61
4580.10 66
4580.26 69
4580.41 71
4580.57 71
4580.72 72
4580.88 74
4581.03 76
4581.19 79
4581.34 84
4581.50 90
4581.65 96
4581.81 102
4581.96 108
4582.12 113
4582.27 115
4582.43 113
4582.59 108
4582.74 100
4582.90 90
4583.05 78
4583.21 67
4583.36 56
4583.52 46
4583.67 38
4583.83 30
4583.98 24
4584.14 19
4584.29 16
4584.45 13
4584.60 12
4584.76 11
4584.91 9
4585.07 7
4585.22 5
4585.38 2
4585.54 0
4585.69 0
4585.85 0
4586.00 0
4586.16 0
4586.31 0
4586.47 0
4586.62 0
4586.78 2
4586.93 6
4587.09 10
4587.24 15
4587.40 19
4587.55 22
4587.71 24
4587.87 24
4588.02 23
4588.18 22
4588.33 20
4588.49 20
4588.64 21
4588.80 26
4588.95 34
4589.11 46
4589.26 60
4589.42 74
4589.57 87
4589.73 97
4589.89 103
4590.04 105
4590.20 103
4590.35 99
4590.51 94
4590.66 90
4590.82 88
4590.97 88
4591.13 88
4591.28 89
4591.44 90
4591.59 90
4591.75 90
4591.91 90
4592.06 92
4592.22 96
4592.37 105
4592.53 117
4592.68 132
4592.84 148
4592.99 160
4593.15 169
4593.30 171
4593.46 168
4593.62 161
4593.77 152
4593.93 145
4594.08 142
4594.24 144
4594.39 150
4594.55 159
4594.70 168
4594.86 176
4595.01 180
4595.17 179
4595.33 175
4595.48 168
4595.64 159
4595.79 150
4595.95 143
4596.10 137
4596.26 134
4596.41 132
4596.57 131
4596.73 131
4596.88 129
4597.04 126
4597.19 121
4597.35 113
4597.50 103
4597.66 92
4597.81 79
4597.97 68
4598.12 58
4598.28 50
4598.44 46
4598.59 44
4598.75 44
4598.90 44
4599.06 45
4599.21 44
4599.37 43
4599.52 41
4599.68 38
4599.84 34
4599.99 29
4600.15 24
4600.30 18
4600.46 12
4600.61 8
4600.77 5
4600.92 5
4601.08 8
4601.24 13
4601.39 19
4601.55 25
4601.70 30
4601.86 34
4602.01 36
4602.17 37
4602.32 40
4602.48 44
4602.64 50
4602.79 59
4602.95 69
4603.10 80
4603.26 90
4603.41 97
4603.57 99
4603.73 96
4603.88 88
4604.04 74
4604.19 56
4604.35 36
4604.50 17
4604.66 0
4604.81 0
4604.97 0
4605.13 0
4605.28 0
4605.44 12
4605.59 28
4605.75 42
4605.90 52
4606.06 54
4606.22 49
4606.37 38
4606.53 23
4606.68 6
4606.84 0
4606.99 0
4607.15 0
4607.31 0
4607.46 0
4607.62 0
4607.77 0
4607.93 0
4608.08 7
4608.24 16
4608.40 24
4608.55 32
4608.71 39
4608.86 45
4609.02 51
4609.17 54
4609.33 55
4609.49 54
4609.64 52
4609.80 47
4609.95 42
4610.11 35
4610.26 29
4610.42 24
4610.58 20
4610.73 18
4610.89 20
4611.04 26
4611.20 36
4611.35 51
4611.51 70
4611.67 91
4611.82 114
4611.98 135
4612.13 154
4612.29 167
4612.44 173
4612.60 172
4612.76 163
4612.91 148
4613.07 129
4613.22 106
4613.38 83
4613.53 61
4613.69 42
4613.85 28
4614.00 20
4614.16 19
4614.31 25
4614.47 37
4614.63 55
4614.78 76
4614.94 98
4615.09 118
4615.25 136
4615.40 151
4615.56 164
4615.72 174
4615.87 185
4616.03 195
4616.18 207
4616.34 219
4616.50 233
4616.65 247
4616.81 262
4616.96 276
4617.12 290
4617.27 303
4617.43 315
4617.59 324
4617.74 331
4617.90 335
4618.05 335
4618.21 333
4618.37 330
4618.52 326
4618.68 322
4618.83 317
4618.99 313
4619.14 308
4619.30 303
4619.46 299
4619.61 296
4619.77 295
4619.92 295
4620.08 297
4620.24 299
4620.39 301
4620.55 301
4620.70 300
4620.86 296
4621.02 293
4621.17 291
4621.33 291
4621.48 295
4621.64 302
4621.80 313
4621.95 325
4622.11 339
4622.26 352
4622.42 364
4622.57 373
4622.73 379
4622.89 381
4623.04 380
4623.20 377
4623.35 374
4623.51 372
4623.67 373
4623.82 378
4623.98 386
4624.13 396
4624.29 407
4624.45 415
4624.60 421
4624.76 425
4624.91 426
4625.07 427
4625.23 427
4625.38 427
4625.54 429
4625.69 431
4625.85 435
4626.01 440
4626.16 446
4626.32 454
4626.47 463
4626.63 471
4626.79 479
4626.94 484
4627.10 488
4627.25 489
4627.41 488
4627.57 486
4627.72 484
4627.88 480
4628.03 476
4628.19 472
4628.35 467
4628.50 462
4628.66 459
4628.81 459
4628.97 464
4629.13 474
4629.28 491
4629.44 512
4629.59 535
4629.75 559
4629.91 582
4630.06 600
4630.22 613
4630.38 622
4630.53 627
4630.69 631
4630.84 634
4631.00 638
4631.16 645
4631.31 654
4631.47 667
4631.62 683
4631.78 703
4631.94 726
4632.09 755
4632.25 789
4632.40 830
4632.56 878
4632.72 931
4632.87 991
4633.03 1053
4633.18 1117
4633.34 1181
4633.50 1242
4633.65 1302
4633.81 1360
4633.97 1418
4634.12 1476
4634.28 1537
4634.43 1598
4634.59 1660
4634.75 1720
4634.90 1776
4635.06 1828
4635.21 1874
4635.37 1917
4635.53 1960
4635.68 2005
4635.84 2053
4636.00 2104
4636.15 2157
4636.31 2209
4636.46 2257
4636.62 2299
4636.78 2336
4636.93 2367
4637.09 2396
4637.24 2424
4637.40 2456
4637.56 2492
4637.71 2534
4637.87 2580
4638.03 2627
4638.18 2673
4638.34 2714
4638.49 2745
4638.65 2767
4638.81 2779
4638.96 2782
4639.12 2778
4639.28 2770
4639.43 2758
4639.59 2742
4639.74 2721
4639.90 2696
4640.06 2665
4640.21 2629
4640.37 2589
4640.53 2545
4640.68 2499
4640.84 2451
4640.99 2400
4641.15 2347
4641.31 2293
4641.46 2240
4641.62 2189
4641.78 2142
4641.93 2101
4642.09 2064
4642.24 2031
4642.40 1997
4642.56 1961
4642.71 1920
4642.87 1874
4643.03 1822
4643.18 1766
4643.34 1707
4643.49 1648
4643.65 1590
4643.81 1534
4643.96 1481
4644.12 1433
4644.28 1388
4644.43 1348
4644.59 1313
4644.74 1282
4644.90 1253
4645.06 1225
4645.21 1197
4645.37 1168
4645.53 1138
4645.68 1107
4645.84 1076
4646.00 1045
4646.15 1015
4646.31 986
4646.46 958
4646.62 931
4646.78 904
4646.93 878
4647.09 852
4647.25 827
4647.40 803
4647.56 779
4647.72 757
4647.87 736
4648.03 714
4648.18 693
4648.34 670
4648.50 648
4648.65 626
4648.81 606
4648.97 587
4649.12 571
4649.28 556
4649.44 542
4649.59 528
4649.75 511
4649.90 492
4650.06 471
4650.22 448
4650.37 425
4650.53 401
4650.69 379
4650.84 359
4651.00 342
4651.16 328
4651.31 317
4651.47 307
4651.63 298
4651.78 290
4651.94 281
4652.09 272
4652.25 263
4652.41 256
4652.56 250
4652.72 246
4652.88 244
4653.03 242
4653.19 242
4653.35 240
4653.50 237
4653.66 232
4653.82 226
4653.97 218
4654.13 210
4654.28 203
4654.44 197
4654.60 195
4654.75 197
4654.91 201
4655.07 208
4655.22 215
4655.38 221
4655.54 225
4655.69 223
4655.85 218
4656.01 209
4656.16 198
4656.32 187
4656.48 179
4656.63 175
4656.79 174
4656.95 175
4657.10 178
4657.26 179
4657.41 179
4657.57 177
4657.73 172
4657.88 166
4658.04 159
4658.20 152
4658.35 143
4658.51 134
4658.67 124
4658.82 113
4658.98 101
4659.14 89
4659.29 77
4659.45 65
4659.61 53
4659.76 43
4659.92 33
4660.08 26
4660.23 21
4660.39 19
4660.55 20
4660.70 24
4660.86 29
4661.02 36
4661.17 42
4661.33 48
4661.49 52
4661.64 53
4661.80 53
4661.96 49
4662.11 44
4662.27 37
4662.42 30
4662.58 24
4662.74 20
4662.89 19
4663.05 21
4663.21 26
4663.36 32
4663.52 40
4663.68 48
4663.83 56
4663.99 63
4664.15 71
4664.30 80
4664.46 91
4664.62 105
4664.77 121
4664.93 137
4665.09 152
4665.24 165
4665.40 175
4665.56 180
4665.71 182
4665.87 180
4666.03 177
4666.18 173
4666.34 169
4666.50 167
4666.65 166
4666.81 166
4666.97 167
4667.12 168
4667.28 168
4667.44 166
4667.59 162
4667.75 155
4667.91 146
4668.06 136
4668.22 125
4668.38 115
4668.53 106
4668.69 99
4668.85 93
4669.00 89
4669.16 86
4669.32 84
4669.48 83
4669.63 83
4669.79 83
4669.95 84
4670.10 85
4670.26 86
4670.42 87
4670.57 88
4670.73 89
4670.89 89
4671.04 88
4671.20 85
4671.36 80
4671.51 73
4671.67 63
4671.83 52
4671.98 40
4672.14 29
4672.30 21
4672.45 15
4672.61 13
4672.77 14
4672.92 16
4673.08 20
4673.24 25
4673.39 29
4673.55 33
4673.71 37
4673.86 42
4674.02 47
4674.18 52
4674.33 59
4674.49 67
4674.65 76
4674.81 86
4674.96 98
4675.12 110
4675.28 121
4675.43 132
4675.59 141
4675.75 147
4675.90 151
4676.06 153
4676.22 153
4676.37 153
4676.53 153
4676.69 154
4676.84 154
4677.00 154
4677.16 154
4677.31 152
4677.47 150
4677.63 146
4677.79 143
4677.94 139
4678.10 136
4678.26 134
4678.41 131
4678.57 128
4678.73 124
4678.88 118
4679.04 109
4679.20 97
4679.35 83
4679.51 67
4679.67 50
4679.82 36
4679.98 26
4680.14 21
4680.30 23
4680.45 30
4680.61 40
4680.77 52
4680.92 63
4681.08 70
4681.24 74
4681.39 75
4681.55 74
4681.71 74
4681.86 75
4682.02 78
4682.18 82
4682.34 88
4682.49 93
4682.65 95
4682.81 93
4682.96 88
4683.12 79
4683.28 67
4683.43 56
4683.59 46
4683.75 38
4683.91 33
4684.06 32
4684.22 34
4684.38 37
4684.53 42
4684.69 46
4684.85 50
4685.00 54
4685.16 57
4685.32 60
4685.48 63
4685.63 66
4685.79 68
4685.95 69
4686.10 70
4686.26 70
4686.42 69
4686.57 69
4686.73 70
4686.89 72
4687.05 75
4687.20 79
4687.36 83
4687.52 87
4687.67 91
4687.83 94
4687.99 97
4688.14 98
4688.30 97
4688.46 95
4688.62 91
4688.77 86
4688.93 82
4689.09 80
4689.24 81
4689.40 87
4689.56 96
4689.71 108
4689.87 122
4690.03 134
4690.19 145
4690.34 152
4690.50 155
4690.66 154
4690.81 149
4690.97 140
4691.13 128
4691.29 115
4691.44 100
4691.60 86
4691.76 73
4691.91 62
4692.07 54
4692.23 48
4692.39 44
4692.54 41
4692.70 37
4692.86 31
4693.01 22
4693.17 12
4693.33 1
4693.49 0
4693.64 0
4693.80 0
4693.96 0
4694.11 0
4694.27 0
4694.43 3
4694.59 10
4694.74 14
4694.90 15
4695.06 14
4695.21 11
4695.37 6
4695.53 2
4695.69 0
4695.84 0
4696.00 0
4696.16 3
4696.31 6
4696.47 10
4696.63 12
4696.79 11
4696.94 9
4697.10 5
4697.26 1
4697.41 0
4697.57 0
4697.73 0
4697.89 0
4698.04 0
4698.20 0
4698.36 0
4698.51 0
4698.67 0
4698.83 0
4698.99 6
4699.14 16
4699.30 28
4699.46 42
4699.62 55
4699.77 66
4699.93 75
4700.09 79
4700.24 81
4700.40 79
4700.56 76
4700.72 72
4700.87 68
4701.03 64
4701.19 62
4701.35 61
4701.50 62
4701.66 64
4701.82 66
4701.97 67
4702.13 68
4702.29 68
4702.45 66
4702.60 63
4702.76 58
4702.92 53
4703.08 47
4703.23 41
4703.39 35
4703.55 29
4703.70 24
4703.86 21
4704.02 20
4704.18 21
4704.33 24
4704.49 28
4704.65 34
4704.81 41
4704.96 47
4705.12 55
4705.28 62
4705.43 69
4705.59 75
4705.75 79
4705.91 80
4706.06 78
4706.22 74
4706.38 68
4706.54 60
4706.69 52
4706.85 45
4707.01 39
4707.17 33
4707.32 29
4707.48 27
4707.64 26
4707.80 26
4707.95 28
4708.11 32
4708.27 36
4708.42 41
4708.58 44
4708.74 47
4708.90 47
4709.05 45
4709.21 40
4709.37 33
4709.53 25
4709.68 17
4709.84 8
4710.00 1
4710.16 0
4710.31 0
4710.47 0
4710.63 0
4710.79 0
4710.94 0
4711.10 0
4711.26 0
4711.42 6
4711.57 13
4711.73 20
4711.89 24
4712.05 25
4712.20 22
4712.36 16
4712.52 7
4712.67 0
4712.83 0
4712.99 0
4713.15 0
4713.30 0
4713.46 0
4713.62 0
4713.78 0
4713.93 0
4714.09 5
4714.25 12
4714.41 20
4714.56 27
4714.72 35
4714.88 42
4715.04 49
4715.19 55
4715.35 60
4715.51 65
4715.67 69
4715.82 72
4715.98 76
4716.14 80
4716.30 85
4716.45 88
4716.61 91
4716.77 92
4716.93 91
4717.08 89
4717.24 88
4717.40 88
4717.56 92
4717.71 98
4717.87 107
4718.03 117
4718.19 127
4718.34 134
4718.50 138
4718.66 139
4718.82 137
4718.98 133
4719.13 128
4719.29 123
4719.45 118
4719.61 115
4719.76 112
4719.92 109
4720.08 108
4720.24 107
4720.39 108
4720.55 111
4720.71 115
4720.87 121
4721.02 127
4721.18 133
4721.34 137
4721.50 140
4721.65 140
4721.81 137
4721.97 131
4722.13 121
4722.28 109
4722.44 95
4722.60 80
4722.76 66
4722.91 53
4723.07 42
4723.23 34
4723.39 29
4723.55 27
4723.70 27
4723.86 30
4724.02 34
4724.18 40
4724.33 47
4724.49 54
4724.65 62
4724.81 71
4724.96 80
4725.12 89
4725.28 97
4725.44 103
4725.59 106
4725.75 107
4725.91 104
4726.07 98
4726.23 90
4726.38 79
4726.54 67
4726.70 56
4726.86 45
4727.01 36
4727.17 29
4727.33 24
4727.49 21
4727.64 20
4727.80 21
4727.96 23
4728.12 26
4728.28 29
4728.43 31
4728.59 33
4728.75 33
4728.91 32
4729.06 29
4729.22 27
4729.38 26
4729.54 27
4729.70 31
4729.85 37
4730.01 46
4730.17 57
4730.33 68
4730.48 77
4730.64 83
4730.80 85
4730.96 82
4731.11 74
4731.27 63
4731.43 49
4731.59 35
4731.75 21
4731.90 8
4732.06 0
4732.22 0
4732.38 0
4732.53 0
4732.69 0
4732.85 0
4733.01 0
4733.17 0
4733.32 0
4733.48 10
4733.64 26
4733.80 42
4733.95 58
4734.11 73
4734.27 88
4734.43 100
4734.59 111
4734.74 118
4734.90 122
4735.06 121
4735.22 116
4735.38 108
4735.53 95
4735.69 81
4735.85 67
4736.01 54
4736.16 43
4736.32 34
4736.48 28
4736.64 25
4736.80 24
4736.95 25
4737.11 28
4737.27 30
4737.43 33
4737.59 36
4737.74 38
4737.90 40
4738.06 43
4738.22 48
4738.37 55
4738.53 64
4738.69 75
4738.85 88
4739.01 102
4739.16 114
4739.32 126
4739.48 135
4739.64 142
4739.80 147
4739.95 149
4740.11 149
4740.27 148
4740.43 144
4740.59 137
4740.74 129
4740.90 120
4741.06 110
4741.22 100
4741.37 91
4741.53 84
4741.69 77
4741.85 71
4742.01 66
4742.16 60
4742.32 54
4742.48 47
4742.64 40
4742.80 35
4742.95 31
4743.11 30
4743.27 30
4743.43 33
4743.59 38
4743.74 43
4743.90 50
4744.06 58
4744.22 67
4744.38 77
4744.53 87
4744.69 98
4744.85 108
4745.01 118
4745.17 126
4745.32 133
4745.48 140
4745.64 145
4745.80 151
4745.96 156
4746.11 162
4746.27 167
4746.43 172
4746.59 177
4746.75 180
4746.90 182
4747.06 182
4747.22 179
4747.38 173
4747.54 164
4747.69 153
4747.85 142
4748.01 131
4748.17 122
4748.33 117
4748.48 117
4748.64 121
4748.80 130
4748.96 143
4749.12 158
4749.27 173
4749.43 186
4749.59 195
4749.75 200
4749.91 199
4750.06 195
4750.22 189
4750.38 183
4750.54 179
4750.70 177
4750.86 179
4751.01 183
4751.17 189
4751.33 196
4751.49 204
4751.65 212
4751.80 220
4751.96 226
4752.12 231
4752.28 235
4752.44 237
4752.59 238
4752.75 238
4752.91 238
4753.07 237
4753.23 237
4753.39 236
4753.54 234
4753.70 231
4753.86 228
4754.02 224
4754.18 220
4754.33 216
4754.49 212
4754.65 208
4754.81 204
4754.97 201
4755.12 199
4755.28 198
4755.44 198
4755.60 200
4755.76 203
4755.92 206
4756.07 209
4756.23 209
4756.39 207
4756.55 202
4756.71 195
4756.86 185
4757.02 173
4757.18 160
4757.34 148
4757.50 137
4757.66 129
4757.81 124
4757.97 123
4758.13 126
4758.29 131
4758.45 139
4758.60 147
4758.76 154
4758.92 159
4759.08 161
4759.24 158
4759.40 151
4759.55 141
4759.71 127
4759.87 111
4760.03 95
4760.19 78
4760.35 62
4760.50 47
4760.66 34
4760.82 24
4760.98 18
4761.14 15
4761.29 18
4761.45 26
4761.61 38
4761.77 53
4761.93 69
4762.09 84
4762.24 97
4762.40 109
4762.56 118
4762.72 125
4762.88 131
4763.04 136
4763.19 139
4763.35 141
4763.51 143
4763.67 145
4763.83 148
4763.99 154
4764.14 162
4764.30 173
4764.46 186
4764.62 198
4764.78 210
4764.94 218
4765.09 223
4765.25 226
4765.41 226
4765.57 226
4765.73 226
4765.89 227
4766.04 231
4766.20 237
4766.36 245
4766.52 255
4766.68 265
4766.84 276
4766.99 285
4767.15 291
4767.31 296
4767.47 298
4767.63 298
4767.79 298
4767.94 298
4768.10 299
4768.26 300
4768.42 303
4768.58 305
4768.74 306
4768.89 307
4769.05 307
4769.21 306
4769.37 305
4769.53 304
4769.69 302
4769.84 301
4770.00 300
4770.16 298
4770.32 297
4770.48 296
4770.64 295
4770.80 295
4770.95 294
4771.11 294
4771.27 294
4771.43 294
4771.59 294
4771.75 295
4771.90 295
4772.06 296
4772.22 298
4772.38 300
4772.54 303
4772.70 307
4772.86 311
4773.01 316
4773.17 320
4773.33 322
4773.49 320
4773.65 314
4773.81 304
4773.96 290
4774.12 273
4774.28 255
4774.44 239
4774.60 225
4774.76 216
4774.92 210
4775.07 208
4775.23 211
4775.39 215
4775.55 222
4775.71 228
4775.87 234
4776.02 237
4776.18 237
4776.34 233
4776.50 225
4776.66 213
4776.82 197
4776.98 178
4777.13 158
4777.29 137
4777.45 116
4777.61 98
4777.77 83
4777.93 72
4778.09 66
4778.24 64
4778.40 65
4778.56 71
4778.72 79
4778.88 88
4779.04 98
4779.20 108
4779.35 115
4779.51 120
4779.67 121
4779.83 118
4779.99 112
4780.15 104
4780.31 96
4780.46 88
4780.62 82
4780.78 78
4780.94 78
4781.10 80
4781.26 86
4781.42 93
4781.57 102
4781.73 112
4781.89 123
4782.05 133
4782.21 142
4782.37 150
4782.53 156
4782.68 162
4782.84 167
4783.00 172
4783.16 176
4783.32 180
4783.48 183
4783.64 186
4783.79 189
4783.95 191
4784.11 195
4784.27 199
4784.43 205
4784.59 212
4784.75 220
4784.91 228
4785.06 234
4785.22 238
4785.38 240
4785.54 238
4785.70 233
4785.86 227
4786.02 218
4786.17 209
4786.33 200
4786.49 191
4786.65 182
4786.81 176
4786.97 171
4787.13 170
4787.29 172
4787.44 177
4787.60 185
4787.76 194
4787.92 203
4788.08 210
4788.24 214
4788.40 216
4788.55 215
4788.71 211
4788.87 206
4789.03 201
4789.19 196
4789.35 190
4789.51 182
4789.67 173
4789.82 164
4789.98 154
4790.14 146
4790.30 140
4790.46 137
4790.62 138
4790.78 141
4790.94 147
4791.09 153
4791.25 159
4791.41 164
4791.57 166
4791.73 166
4791.89 163
4792.05 157
4792.21 149
4792.36 139
4792.52 128
4792.68 115
4792.84 103
4793.00 91
4793.16 81
4793.32 72
4793.48 65
4793.64 61
4793.79 58
4793.95 58
4794.11 59
4794.27 62
4794.43 65
4794.59 67
4794.75 68
4794.91 67
4795.06 65
4795.22 62
4795.38 59
4795.54 58
4795.70 59
4795.86 61
4796.02 64
4796.18 67
4796.34 69
4796.49 71
4796.65 72
4796.81 72
4796.97 72
4797.13 70
4797.29 68
4797.45 65
4797.61 63
4797.76 61
4797.92 60
4798.08 60
4798.24 60
4798.40 60
4798.56 59
4798.72 56
4798.88 51
4799.04 45
4799.19 40
4799.35 37
4799.51 36
4799.67 37
4799.83 41
4799.99 46
4800.15 52
4800.31 58
4800.47 63
4800.62 68
4800.78 74
4800.94 79
4801.10 86
4801.26 95
4801.42 105
4801.58 117
4801.74 130
4801.90 142
4802.06 154
4802.21 162
4802.37 166
4802.53 164
4802.69 155
4802.85 141
4803.01 123
4803.17 104
4803.33 88
4803.49 75
4803.64 66
4803.80 63
4803.96 63
4804.12 65
4804.28 69
4804.44 73
4804.60 75
4804.76 76
4804.92 74
4805.08 69
4805.23 62
4805.39 52
4805.55 40
4805.71 29
4805.87 19
4806.03 12
4806.19 9
4806.35 7
4806.51 7
4806.67 7
4806.82 6
4806.98 3
4807.14 0
4807.30 0
4807.46 0
4807.62 0
4807.78 0
4807.94 0
4808.10 0
4808.26 0
4808.41 0
4808.57 0
4808.73 7
4808.89 18
4809.05 34
4809.21 52
4809.37 72
4809.53 91
4809.69 105
4809.85 115
4810.01 119
4810.16 118
4810.32 116
4810.48 112
4810.64 110
4810.80 108
4810.96 106
4811.12 104
4811.28 101
4811.44 96
4811.60 90
4811.76 83
4811.91 78
4812.07 75
4812.23 76
4812.39 82
4812.55 92
4812.71 105
4812.87 120
4813.03 133
4813.19 143
4813.35 148
4813.51 149
4813.66 146
4813.82 141
4813.98 137
4814.14 135
4814.30 137
4814.46 143
4814.62 152
4814.78 160
4814.94 167
4815.10 171
4815.26 171
4815.42 168
4815.57 162
4815.73 156
4815.89 151
4816.05 147
4816.21 143
4816.37 140
4816.53 136
4816.69 131
4816.85 126
4817.01 120
4817.17 115
4817.33 111
4817.48 108
4817.64 107
4817.80 106
4817.96 106
4818.12 106
4818.28 107
4818.44 108
4818.60 109
4818.76 112
4818.92 114
4819.08 117
4819.24 118
4819.40 118
4819.55 116
4819.71 112
4819.87 108
4820.03 103
4820.19 99
4820.35 96
4820.51 95
4820.67 95
4820.83 95
4820.99 95
4821.15 93
4821.31 89
4821.47 83
4821.62 77
4821.78 70
4821.94 64
4822.10 59
4822.26 55
4822.42 52
4822.58 50
4822.74 49
4822.90 48
4823.06 49
4823.22 51
4823.38 54
4823.54 58
4823.70 62
4823.85 66
4824.01 68
4824.17 68
4824.33 66
4824.49 61
4824.65 55
4824.81 47
4824.97 39
4825.13 32
4825.29 25
4825.45 21
4825.61 18
4825.77 17
4825.93 18
4826.08 19
4826.24 21
4826.40 24
4826.56 27
4826.72 30
4826.88 35
4827.04 40
4827.20 44
4827.36 46
4827.52 47
4827.68 45
4827.84 42
4828.00 39
4828.16 35
4828.32 32
4828.48 29
4828.63 26
4828.79 23
4828.95 20
4829.11 17
4829.27 14
4829.43 11
4829.59 9
4829.75 7
4829.91 5
4830.07 2
4830.23 0
4830.39 0
4830.55 0
4830.71 0
4830.87 0
4831.03 0
4831.18 0
4831.34 2
4831.50 17
4831.66 35
4831.82 55
4831.98 75
4832.14 92
4832.30 105
4832.46 113
4832.62 116
4832.78 115
4832.94 112
4833.10 108
4833.26 103
4833.42 99
4833.58 95
4833.74 91
4833.90 88
4834.05 85
4834.21 82
4834.37 79
4834.53 76
4834.69 73
4834.85 69
4835.01 64
4835.17 58
4835.33 52
4835.49 48
4835.65 45
4835.81 44
4835.97 44
4836.13 46
4836.29 48
4836.45 49
4836.61 51
4836.77 53
4836.93 55
4837.09 59
4837.24 64
4837.40 69
4837.56 75
4837.72 79
4837.88 84
4838.04 87
[truncated: 748,108 more chars]
