# Supplementary material for: Methylobacterium Species Promoting Rice and Barley Growth and Interaction Specificity Revealed with Whole-Cell Matrix-Assisted Laser Desorption / Ionization-Time-of-Flight Mass Spectrometry (MALDI-TOF/MS) Analysis
Source: PLoS One. 2015 Jun 8;10(6):e0129509. doi: 10.1371/journal.pone.0129509 (PMC4460032; doi:10.1371/journal.pone.0129509)
Supplement: S3 Data — (ZIP) [file pone.0129509.s003.zip › Supplementary data 3 (ms from barley)/22a.txt]

779.24 0
779.31 0
779.37 0
779.43 0
779.50 0
779.56 0
779.63 0
779.69 0
779.75 0
779.82 0
779.88 0
779.95 0
780.01 0
780.07 0
780.14 0
780.20 0
780.27 0
780.33 0
780.39 0
780.46 0
780.52 0
780.59 0
780.65 0
780.72 0
780.78 0
780.84 0
780.91 0
780.97 0
781.04 0
781.10 0
781.16 0
781.23 0
781.29 0
781.36 0
781.42 0
781.48 0
781.55 0
781.61 0
781.68 0
781.74 0
781.80 0
781.87 0
781.93 0
782.00 0
782.06 0
782.13 0
782.19 0
782.25 0
782.32 0
782.38 0
782.45 0
782.51 0
782.57 0
782.64 0
782.70 0
782.77 0
782.83 0
782.90 0
782.96 0
783.02 0
783.09 0
783.15 0
783.22 0
783.28 0
783.34 0
783.41 0
783.47 0
783.54 0
783.60 0
783.67 0
783.73 0
783.79 0
783.86 0
783.92 0
783.99 0
784.05 0
784.12 0
784.18 0
784.24 0
784.31 0
784.37 0
784.44 0
784.50 0
784.56 0
784.63 0
784.69 0
784.76 0
784.82 0
784.89 0
784.95 0
785.01 0
785.08 0
785.14 0
785.21 0
785.27 0
785.34 0
785.40 0
785.46 0
785.53 0
785.59 0
785.66 0
785.72 0
785.79 0
785.85 0
785.91 0
785.98 0
786.04 0
786.11 0
786.17 0
786.24 0
786.30 0
786.36 0
786.43 0
786.49 0
786.56 0
786.62 0
786.69 0
786.75 0
786.82 0
786.88 0
786.94 0
787.01 0
787.07 0
787.14 0
787.20 0
787.27 0
787.33 0
787.39 0
787.46 0
787.52 0
787.59 0
787.65 0
787.72 0
787.78 0
787.84 0
787.91 0
787.97 0
788.04 0
788.10 0
788.17 0
788.23 0
788.30 0
788.36 0
788.42 0
788.49 0
788.55 0
788.62 0
788.68 0
788.75 0
788.81 0
788.88 0
788.94 0
789.00 0
789.07 0
789.13 0
789.20 0
789.26 0
789.33 0
789.39 0
789.46 0
789.52 0
789.58 0
789.65 0
789.71 0
789.78 0
789.84 0
789.91 0
789.97 0
790.04 0
790.10 0
790.16 0
790.23 0
790.29 0
790.36 0
790.42 0
790.49 0
790.55 0
790.62 0
790.68 0
790.74 0
790.81 0
790.87 0
790.94 0
791.00 0
791.07 0
791.13 0
791.20 0
791.26 0
791.32 0
791.39 0
791.45 0
791.52 0
791.58 0
791.65 0
791.71 0
791.78 0
791.84 0
791.91 0
791.97 0
792.03 0
792.10 0
792.16 0
792.23 0
792.29 0
792.36 0
792.42 0
792.49 0
792.55 0
792.62 0
792.68 0
792.75 0
792.81 0
792.87 0
792.94 0
793.00 0
793.07 0
793.13 0
793.20 0
793.26 0
793.33 0
793.39 0
793.46 0
793.52 0
793.58 0
793.65 0
793.71 0
793.78 0
793.84 0
793.91 0
793.97 0
794.04 0
794.10 0
794.17 0
794.23 0
794.30 0
794.36 0
794.42 0
794.49 0
794.55 0
794.62 0
794.68 0
794.75 0
794.81 0
794.88 0
794.94 0
795.01 0
795.07 0
795.14 0
795.20 0
795.27 0
795.33 0
795.39 0
795.46 0
795.52 0
795.59 0
795.65 0
795.72 0
795.78 0
795.85 0
795.91 0
795.98 0
796.04 0
796.11 0
796.17 0
796.24 0
796.30 0
796.37 0
796.43 0
796.49 0
796.56 0
796.62 0
796.69 0
796.75 0
796.82 0
796.88 0
796.95 0
797.01 0
797.08 0
797.14 0
797.21 0
797.27 0
797.34 0
797.40 0
797.47 0
797.53 0
797.60 0
797.66 0
797.73 0
797.79 0
797.85 0
797.92 0
797.98 0
798.05 0
798.11 0
798.18 0
798.24 0
798.31 0
798.37 0
798.44 0
798.50 0
798.57 0
798.63 0
798.70 0
798.76 0
798.83 0
798.89 0
798.96 0
799.02 0
799.09 0
799.15 0
799.22 0
799.28 0
799.35 0
799.41 0
799.48 0
799.54 0
799.61 0
799.67 0
799.73 0
799.80 0
799.86 0
799.93 0
799.99 0
800.06 0
800.12 0
800.19 0
800.25 0
800.32 0
800.38 0
800.45 0
800.51 0
800.58 0
800.64 0
800.71 0
800.77 0
800.84 0
800.90 0
800.97 0
801.03 0
801.10 0
801.16 0
801.23 0
801.29 0
801.36 0
801.42 0
801.49 0
801.55 0
801.62 0
801.68 0
801.75 0
801.81 0
801.88 0
801.94 0
802.01 0
802.07 0
802.14 0
802.20 0
802.27 0
802.33 0
802.40 0
802.46 0
802.53 0
802.59 0
802.66 0
802.72 0
802.79 0
802.85 0
802.92 0
802.98 0
803.05 0
803.11 0
803.18 0
803.24 0
803.31 0
803.37 0
803.44 0
803.50 0
803.57 0
803.63 0
803.70 0
803.76 0
803.83 0
803.89 0
803.96 0
804.02 0
804.09 0
804.15 0
804.22 0
804.28 0
804.35 0
804.41 0
804.48 0
804.54 0
804.61 0
804.67 0
804.74 0
804.80 0
804.87 0
804.93 0
805.00 0
805.06 0
805.13 0
805.19 0
805.26 0
805.32 0
805.39 0
805.45 0
805.52 0
805.58 0
805.65 0
805.71 0
805.78 0
805.84 0
805.91 0
805.97 0
806.04 0
806.10 0
806.17 0
806.23 0
806.30 0
806.36 0
806.43 0
806.49 0
806.56 0
806.62 0
806.69 0
806.76 0
806.82 0
806.89 0
806.95 0
807.02 0
807.08 0
807.15 0
807.21 0
807.28 0
807.34 0
807.41 0
807.47 0
807.54 0
807.60 0
807.67 0
807.73 0
807.80 0
807.86 0
807.93 0
807.99 0
808.06 0
808.12 0
808.19 0
808.25 0
808.32 0
808.38 0
808.45 0
808.52 0
808.58 0
808.65 0
808.71 0
808.78 0
808.84 0
808.91 0
808.97 0
809.04 0
809.10 0
809.17 0
809.23 0
809.30 0
809.36 0
809.43 0
809.49 0
809.56 0
809.62 0
809.69 0
809.75 0
809.82 0
809.89 0
809.95 0
810.02 0
810.08 0
810.15 0
810.21 0
810.28 0
810.34 0
810.41 0
810.47 0
810.54 0
810.60 0
810.67 0
810.73 0
810.80 0
810.86 0
810.93 0
811.00 0
811.06 0
811.13 0
811.19 0
811.26 0
811.32 0
811.39 0
811.45 0
811.52 0
811.58 0
811.65 0
811.71 0
811.78 0
811.84 0
811.91 0
811.98 0
812.04 0
812.11 0
812.17 0
812.24 0
812.30 0
812.37 0
812.43 0
812.50 0
812.56 0
812.63 0
812.69 0
812.76 0
812.83 0
812.89 0
812.96 0
813.02 0
813.09 0
813.15 0
813.22 0
813.28 0
813.35 0
813.41 0
813.48 0
813.54 0
813.61 0
813.68 0
813.74 0
813.81 0
813.87 0
813.94 0
814.00 0
814.07 0
814.13 0
814.20 0
814.26 0
814.33 0
814.40 0
814.46 0
814.53 0
814.59 0
814.66 0
814.72 0
814.79 0
814.85 0
814.92 0
814.98 0
815.05 0
815.12 0
815.18 0
815.25 0
815.31 0
815.38 0
815.44 0
815.51 0
815.57 0
815.64 0
815.70 0
815.77 0
815.84 0
815.90 0
815.97 0
816.03 0
816.10 0
816.16 0
816.23 0
816.29 0
816.36 0
816.43 0
816.49 0
816.56 0
816.62 0
816.69 0
816.75 0
816.82 0
816.88 0
816.95 0
817.02 0
817.08 0
817.15 0
817.21 0
817.28 0
817.34 0
817.41 0
817.47 0
817.54 0
817.61 0
817.67 0
817.74 0
817.80 0
817.87 0
817.93 0
818.00 0
818.06 0
818.13 0
818.20 0
818.26 0
818.33 0
818.39 0
818.46 0
818.52 0
818.59 0
818.66 0
818.72 0
818.79 0
818.85 0
818.92 0
818.98 0
819.05 0
819.11 0
819.18 0
819.25 0
819.31 0
819.38 0
819.44 0
819.51 0
819.57 0
819.64 0
819.71 0
819.77 0
819.84 0
819.90 0
819.97 0
820.03 0
820.10 0
820.17 0
820.23 0
820.30 0
820.36 0
820.43 0
820.49 0
820.56 0
820.63 0
820.69 0
820.76 0
820.82 0
820.89 0
820.95 0
821.02 0
821.09 0
821.15 0
821.22 0
821.28 0
821.35 0
821.41 0
821.48 0
821.55 0
821.61 0
821.68 0
821.74 0
821.81 0
821.87 0
821.94 0
822.01 0
822.07 0
822.14 0
822.20 0
822.27 0
822.33 0
822.40 0
822.47 0
822.53 0
822.60 0
822.66 0
822.73 0
822.79 0
822.86 0
822.93 0
822.99 0
823.06 0
823.12 0
823.19 0
823.26 0
823.32 0
823.39 0
823.45 0
823.52 0
823.58 0
823.65 0
823.72 0
823.78 0
823.85 0
823.91 0
823.98 0
824.05 0
824.11 0
824.18 0
824.24 0
824.31 0
824.37 0
824.44 0
824.51 0
824.57 0
824.64 0
824.70 0
824.77 0
824.84 0
824.90 0
824.97 0
825.03 0
825.10 0
825.16 0
825.23 0
825.30 0
825.36 0
825.43 0
825.49 0
825.56 0
825.63 0
825.69 0
825.76 0
825.82 0
825.89 0
825.96 0
826.02 0
826.09 0
826.15 0
826.22 0
826.29 0
826.35 0
826.42 0
826.48 0
826.55 0
826.61 0
826.68 0
826.75 0
826.81 0
826.88 0
826.94 0
827.01 0
827.08 0
827.14 0
827.21 0
827.27 0
827.34 0
827.41 0
827.47 0
827.54 0
827.60 0
827.67 0
827.74 0
827.80 0
827.87 0
827.93 0
828.00 0
828.07 0
828.13 0
828.20 0
828.26 0
828.33 0
828.40 0
828.46 0
828.53 0
828.59 0
828.66 0
828.73 0
828.79 0
828.86 0
828.92 0
828.99 0
829.06 0
829.12 0
829.19 0
829.25 0
829.32 0
829.39 0
829.45 0
829.52 0
829.59 0
829.65 0
829.72 0
829.78 0
829.85 0
829.92 0
829.98 0
830.05 0
830.11 0
830.18 0
830.25 0
830.31 0
830.38 0
830.44 0
830.51 0
830.58 0
830.64 0
830.71 0
830.77 0
830.84 0
830.91 0
830.97 0
831.04 0
831.11 0
831.17 0
831.24 0
831.30 0
831.37 0
831.44 0
831.50 0
831.57 0
831.63 0
831.70 0
831.77 0
831.83 0
831.90 0
831.96 0
832.03 0
832.10 0
832.16 0
832.23 0
832.30 0
832.36 0
832.43 0
832.49 0
832.56 0
832.63 0
832.69 0
832.76 0
832.83 0
832.89 0
832.96 0
833.02 0
833.09 0
833.16 0
833.22 0
833.29 0
833.35 0
833.42 0
833.49 0
833.55 0
833.62 0
833.69 0
833.75 0
833.82 0
833.88 0
833.95 0
834.02 0
834.08 0
834.15 0
834.22 0
834.28 0
834.35 0
834.41 0
834.48 0
834.55 0
834.61 0
834.68 0
834.75 0
834.81 0
834.88 0
834.94 0
835.01 0
835.08 0
835.14 0
835.21 0
835.28 0
835.34 0
835.41 0
835.47 0
835.54 0
835.61 0
835.67 0
835.74 0
835.81 0
835.87 0
835.94 0
836.01 0
836.07 0
836.14 0
836.20 0
836.27 0
836.34 0
836.40 0
836.47 0
836.54 0
836.60 0
836.67 0
836.73 0
836.80 0
836.87 0
836.93 0
837.00 0
837.07 0
837.13 0
837.20 0
837.27 0
837.33 0
837.40 0
837.46 0
837.53 0
837.60 0
837.66 0
837.73 0
837.80 0
837.86 0
837.93 0
838.00 0
838.06 0
838.13 0
838.20 0
838.26 0
838.33 0
838.39 0
838.46 0
838.53 0
838.59 0
838.66 0
838.73 0
838.79 0
838.86 0
838.93 0
838.99 0
839.06 0
839.13 0
839.19 0
839.26 0
839.32 0
839.39 0
839.46 0
839.52 0
839.59 0
839.66 0
839.72 0
839.79 0
839.86 0
839.92 0
839.99 0
840.06 0
840.12 0
840.19 0
840.25 0
840.32 0
840.39 0
840.45 0
840.52 0
840.59 0
840.65 0
840.72 0
840.79 0
840.85 0
840.92 0
840.99 0
841.05 0
841.12 0
841.19 0
841.25 0
841.32 0
841.39 0
841.45 0
841.52 0
841.59 0
841.65 0
841.72 0
841.78 0
841.85 0
841.92 0
841.98 0
842.05 0
842.12 0
842.18 0
842.25 0
842.32 0
842.38 0
842.45 0
842.52 0
842.58 0
842.65 0
842.72 0
842.78 0
842.85 0
842.92 0
842.98 0
843.05 0
843.12 0
843.18 0
843.25 0
843.32 0
843.38 0
843.45 0
843.52 0
843.58 0
843.65 0
843.72 0
843.78 0
843.85 0
843.92 0
843.98 0
844.05 0
844.12 0
844.18 0
844.25 0
844.32 0
844.38 0
844.45 0
844.52 0
844.58 0
844.65 0
844.72 0
844.78 0
844.85 0
844.92 0
844.98 0
845.05 0
845.12 0
845.18 0
845.25 0
845.32 0
845.38 0
845.45 0
845.52 0
845.58 0
845.65 0
845.72 0
845.78 0
845.85 0
845.92 0
845.98 0
846.05 0
846.12 0
846.18 0
846.25 0
846.32 0
846.38 0
846.45 0
846.52 0
846.58 0
846.65 0
846.72 0
846.78 0
846.85 0
846.92 0
846.98 0
847.05 0
847.12 0
847.18 0
847.25 0
847.32 0
847.38 0
847.45 0
847.52 0
847.58 0
847.65 0
847.72 0
847.78 0
847.85 0
847.92 0
847.98 0
848.05 0
848.12 0
848.19 0
848.25 0
848.32 0
848.39 0
848.45 0
848.52 0
848.59 0
848.65 0
848.72 0
848.79 0
848.85 0
848.92 0
848.99 0
849.05 0
849.12 0
849.19 0
849.25 0
849.32 0
849.39 0
849.45 0
849.52 0
849.59 0
849.66 0
849.72 0
849.79 0
849.86 0
849.92 0
849.99 0
850.06 0
850.12 0
850.19 0
850.26 0
850.32 0
850.39 0
850.46 0
850.52 0
850.59 0
850.66 0
850.73 0
850.79 0
850.86 0
850.93 0
850.99 0
851.06 0
851.13 0
851.19 0
851.26 0
851.33 0
851.39 0
851.46 0
851.53 0
851.60 0
851.66 0
851.73 0
851.80 0
851.86 0
851.93 0
852.00 0
852.06 0
852.13 0
852.20 0
852.26 0
852.33 0
852.40 0
852.47 0
852.53 0
852.60 0
852.67 0
852.73 0
852.80 0
852.87 0
852.93 0
853.00 0
853.07 0
853.14 0
853.20 0
853.27 0
853.34 0
853.40 0
853.47 0
853.54 0
853.60 0
853.67 0
853.74 0
853.81 0
853.87 0
853.94 0
854.01 0
854.07 0
854.14 0
854.21 0
854.27 0
854.34 0
854.41 0
854.48 0
854.54 0
854.61 0
854.68 0
854.74 0
854.81 0
854.88 0
854.95 0
855.01 0
855.08 0
855.15 0
855.21 0
855.28 0
855.35 0
855.41 0
855.48 0
855.55 0
855.62 0
855.68 0
855.75 0
855.82 0
855.88 0
855.95 0
856.02 0
856.09 0
856.15 0
856.22 0
856.29 0
856.35 0
856.42 0
856.49 0
856.56 0
856.62 0
856.69 0
856.76 0
856.82 0
856.89 0
856.96 0
857.03 0
857.09 0
857.16 0
857.23 0
857.29 0
857.36 0
857.43 0
857.50 0
857.56 0
857.63 0
857.70 0
857.76 0
857.83 0
857.90 0
857.97 0
858.03 0
858.10 0
858.17 0
858.23 0
858.30 0
858.37 0
858.44 0
858.50 0
858.57 0
858.64 0
858.70 0
858.77 0
858.84 0
858.91 0
858.97 0
859.04 0
859.11 0
859.18 0
859.24 0
859.31 0
859.38 0
859.44 0
859.51 0
859.58 0
859.65 0
859.71 0
859.78 0
859.85 0
859.92 0
859.98 0
860.05 0
860.12 0
860.18 0
860.25 0
860.32 0
860.39 0
860.45 0
860.52 0
860.59 0
860.66 0
860.72 0
860.79 0
860.86 0
860.92 0
860.99 0
861.06 0
861.13 0
861.19 0
861.26 0
861.33 0
861.40 0
861.46 0
861.53 0
861.60 0
861.66 0
861.73 0
861.80 0
861.87 0
861.93 0
862.00 0
862.07 0
862.14 0
862.20 0
862.27 0
862.34 0
862.41 0
862.47 0
862.54 0
862.61 0
862.67 0
862.74 0
862.81 0
862.88 0
862.94 0
863.01 0
863.08 0
863.15 0
863.21 0
863.28 0
863.35 0
863.42 0
863.48 0
863.55 0
863.62 0
863.69 0
863.75 0
863.82 0
863.89 0
863.96 0
864.02 0
864.09 0
864.16 0
864.22 0
864.29 0
864.36 0
864.43 0
864.49 0
864.56 0
864.63 0
864.70 0
864.76 0
864.83 0
864.90 0
864.97 0
865.03 0
865.10 0
865.17 0
865.24 0
865.30 0
865.37 0
865.44 0
865.51 0
865.57 0
865.64 0
865.71 0
865.78 0
865.84 0
865.91 0
865.98 0
866.05 0
866.11 0
866.18 0
866.25 0
866.32 0
866.38 0
866.45 0
866.52 0
866.59 0
866.65 0
866.72 0
866.79 0
866.86 0
866.92 0
866.99 0
867.06 0
867.13 0
867.19 0
867.26 0
867.33 0
867.40 0
867.46 0
867.53 0
867.60 0
867.67 0
867.73 0
867.80 0
867.87 0
867.94 0
868.00 0
868.07 0
868.14 0
868.21 0
868.28 0
868.34 0
868.41 0
868.48 0
868.55 0
868.61 0
868.68 0
868.75 0
868.82 0
868.88 0
868.95 0
869.02 0
869.09 0
869.15 0
869.22 0
869.29 0
869.36 0
869.42 0
869.49 0
869.56 0
869.63 0
869.70 0
869.76 0
869.83 0
869.90 0
869.97 0
870.03 0
870.10 0
870.17 0
870.24 0
870.30 0
870.37 0
870.44 0
870.51 0
870.57 0
870.64 0
870.71 0
870.78 0
870.85 0
870.91 0
870.98 0
871.05 0
871.12 0
871.18 0
871.25 0
871.32 0
871.39 0
871.45 0
871.52 0
871.59 0
871.66 0
871.73 0
871.79 0
871.86 0
871.93 0
872.00 0
872.06 0
872.13 0
872.20 0
872.27 0
872.33 0
872.40 0
872.47 0
872.54 0
872.61 0
872.67 0
872.74 0
872.81 0
872.88 0
872.94 0
873.01 0
873.08 0
873.15 0
873.22 0
873.28 0
873.35 0
873.42 0
873.49 0
873.55 0
873.62 0
873.69 0
873.76 0
873.83 0
873.89 0
873.96 0
874.03 0
874.10 0
874.16 0
874.23 0
874.30 0
874.37 0
874.44 0
874.50 0
874.57 0
874.64 0
874.71 0
874.78 0
874.84 0
874.91 0
874.98 0
875.05 0
875.11 0
875.18 0
875.25 0
875.32 0
875.39 0
875.45 0
875.52 0
875.59 0
875.66 0
875.73 0
875.79 0
875.86 0
875.93 0
876.00 0
876.06 0
876.13 0
876.20 0
876.27 0
876.34 0
876.40 0
876.47 0
876.54 0
876.61 0
876.68 0
876.74 0
876.81 0
876.88 0
876.95 0
877.02 0
877.08 0
877.15 0
877.22 0
877.29 0
877.36 0
877.42 0
877.49 0
877.56 0
877.63 0
877.69 0
877.76 0
877.83 0
877.90 0
877.97 0
878.03 0
878.10 0
878.17 0
878.24 0
878.31 0
878.37 0
878.44 0
878.51 0
878.58 0
878.65 0
878.71 0
878.78 0
878.85 0
878.92 0
878.99 0
879.05 0
879.12 0
879.19 0
879.26 0
879.33 0
879.39 0
879.46 0
879.53 0
879.60 0
879.67 0
879.73 0
879.80 0
879.87 0
879.94 0
880.01 0
880.07 0
880.14 0
880.21 0
880.28 0
880.35 0
880.41 0
880.48 0
880.55 0
880.62 0
880.69 0
880.76 0
880.82 0
880.89 0
880.96 0
881.03 0
881.10 0
881.16 0
881.23 0
881.30 0
881.37 0
881.44 0
881.50 0
881.57 0
881.64 0
881.71 0
881.78 0
881.84 0
881.91 0
881.98 0
882.05 0
882.12 0
882.19 0
882.25 0
882.32 0
882.39 0
882.46 0
882.53 0
882.59 0
882.66 0
882.73 0
882.80 0
882.87 0
882.93 0
883.00 0
883.07 0
883.14 0
883.21 0
883.28 0
883.34 0
883.41 0
883.48 0
883.55 0
883.62 0
883.68 0
883.75 0
883.82 0
883.89 0
883.96 0
884.03 0
884.09 0
884.16 0
884.23 0
884.30 0
884.37 0
884.43 0
884.50 0
884.57 0
884.64 0
884.71 0
884.78 0
884.84 0
884.91 0
884.98 0
885.05 0
885.12 0
885.19 0
885.25 0
885.32 0
885.39 0
885.46 0
885.53 0
885.59 0
885.66 0
885.73 0
885.80 0
885.87 0
885.94 0
886.00 0
886.07 0
886.14 0
886.21 0
886.28 0
886.35 0
886.41 0
886.48 0
886.55 0
886.62 0
886.69 0
886.76 0
886.82 0
886.89 0
886.96 0
887.03 0
887.10 0
887.17 0
887.23 0
887.30 0
887.37 0
887.44 0
887.51 0
887.58 0
887.64 0
887.71 0
887.78 0
887.85 0
887.92 0
887.99 0
888.05 0
888.12 0
888.19 0
888.26 0
888.33 0
888.40 0
888.46 0
888.53 0
888.60 0
888.67 0
888.74 0
888.81 0
888.87 0
888.94 0
889.01 0
889.08 0
889.15 0
889.22 0
889.28 0
889.35 0
889.42 0
889.49 0
889.56 0
889.63 0
889.69 0
889.76 0
889.83 0
889.90 0
889.97 0
890.04 0
890.11 0
890.17 0
890.24 0
890.31 0
890.38 0
890.45 0
890.52 0
890.58 0
890.65 0
890.72 0
890.79 0
890.86 0
890.93 0
890.99 0
891.06 0
891.13 0
891.20 0
891.27 0
891.34 0
891.41 0
891.47 0
891.54 0
891.61 0
891.68 0
891.75 0
891.82 0
891.89 0
891.95 0
892.02 0
892.09 0
892.16 0
892.23 0
892.30 0
892.36 0
892.43 0
892.50 0
892.57 0
892.64 0
892.71 0
892.78 0
892.84 0
892.91 0
892.98 0
893.05 0
893.12 0
893.19 0
893.26 0
893.32 0
893.39 0
893.46 0
893.53 0
893.60 0
893.67 0
893.74 0
893.80 0
893.87 0
893.94 0
894.01 0
894.08 0
894.15 0
894.22 0
894.28 0
894.35 0
894.42 0
894.49 0
894.56 0
894.63 0
894.70 0
894.76 0
894.83 0
894.90 0
894.97 0
895.04 0
895.11 0
895.18 0
895.24 0
895.31 0
895.38 0
895.45 0
895.52 0
895.59 0
895.66 0
895.73 0
895.79 0
895.86 0
895.93 0
896.00 0
896.07 0
896.14 0
896.21 0
896.27 0
896.34 0
896.41 0
896.48 0
896.55 0
896.62 0
896.69 0
896.75 0
896.82 0
896.89 0
896.96 0
897.03 0
897.10 0
897.17 0
897.24 0
897.30 0
897.37 0
897.44 0
897.51 0
897.58 0
897.65 0
897.72 0
897.79 0
897.85 0
897.92 0
897.99 0
898.06 0
898.13 0
898.20 0
898.27 0
898.34 0
898.40 0
898.47 0
898.54 0
898.61 0
898.68 0
898.75 0
898.82 0
898.89 0
898.95 0
899.02 0
899.09 0
899.16 0
899.23 0
899.30 0
899.37 0
899.44 0
899.50 0
899.57 0
899.64 0
899.71 0
899.78 0
899.85 0
899.92 0
899.99 0
900.05 0
900.12 0
900.19 0
900.26 0
900.33 0
900.40 0
900.47 0
900.54 0
900.61 0
900.67 0
900.74 0
900.81 0
900.88 0
900.95 0
901.02 0
901.09 0
901.16 0
901.22 0
901.29 0
901.36 0
901.43 0
901.50 0
901.57 0
901.64 0
901.71 0
901.78 0
901.84 0
901.91 0
901.98 0
902.05 0
902.12 0
902.19 0
902.26 0
902.33 0
902.40 0
902.46 0
902.53 0
902.60 0
902.67 0
902.74 0
902.81 0
902.88 0
902.95 0
903.02 0
903.08 0
903.15 0
903.22 0
903.29 0
903.36 0
903.43 0
903.50 0
903.57 0
903.64 0
903.71 0
903.77 0
903.84 0
903.91 0
903.98 0
904.05 0
904.12 0
904.19 0
904.26 0
904.33 0
904.40 0
904.46 0
904.53 0
904.60 0
904.67 0
904.74 0
904.81 0
904.88 0
904.95 0
905.02 0
905.08 0
905.15 0
905.22 0
905.29 0
905.36 0
905.43 0
905.50 0
905.57 0
905.64 0
905.71 0
905.78 0
905.84 0
905.91 0
905.98 0
906.05 0
906.12 0
906.19 0
906.26 0
906.33 0
906.40 0
906.47 0
906.53 0
906.60 0
906.67 0
906.74 0
906.81 0
906.88 0
906.95 0
907.02 0
907.09 0
907.16 0
907.23 0
907.29 0
907.36 0
907.43 0
907.50 0
907.57 0
907.64 0
907.71 0
907.78 0
907.85 0
907.92 0
907.99 0
908.05 0
908.12 0
908.19 0
908.26 0
908.33 0
908.40 0
908.47 0
908.54 0
908.61 0
908.68 0
908.75 0
908.81 0
908.88 0
908.95 0
909.02 0
909.09 0
909.16 0
909.23 0
909.30 0
909.37 0
909.44 0
909.51 0
909.58 0
909.64 0
909.71 0
909.78 0
909.85 0
909.92 0
909.99 0
910.06 0
910.13 0
910.20 0
910.27 0
910.34 0
910.41 0
910.48 0
910.54 0
910.61 0
910.68 0
910.75 0
910.82 0
910.89 0
910.96 0
911.03 0
911.10 0
911.17 0
911.24 0
911.31 0
911.37 0
911.44 0
911.51 0
911.58 0
911.65 0
911.72 0
911.79 0
911.86 0
911.93 0
912.00 0
912.07 0
912.14 0
912.21 0
912.28 0
912.34 0
912.41 0
912.48 0
912.55 0
912.62 0
912.69 0
912.76 0
912.83 0
912.90 0
912.97 0
913.04 0
913.11 0
913.18 0
913.25 0
913.31 0
913.38 0
913.45 0
913.52 0
913.59 0
913.66 0
913.73 0
913.80 0
913.87 0
913.94 0
914.01 0
914.08 0
914.15 0
914.22 0
914.29 0
914.35 0
914.42 0
914.49 0
914.56 0
914.63 0
914.70 0
914.77 0
914.84 0
914.91 0
914.98 0
915.05 0
915.12 0
915.19 0
915.26 0
915.33 0
915.40 0
915.46 0
915.53 0
915.60 0
915.67 0
915.74 0
915.81 0
915.88 0
915.95 0
916.02 0
916.09 0
916.16 0
916.23 0
916.30 0
916.37 0
916.44 0
916.51 0
916.58 0
916.64 0
916.71 0
916.78 0
916.85 0
916.92 0
916.99 0
917.06 0
917.13 0
917.20 0
917.27 0
917.34 0
917.41 0
917.48 0
917.55 0
917.62 0
917.69 0
917.76 0
917.83 0
917.90 0
917.96 0
918.03 0
918.10 0
918.17 0
918.24 0
918.31 0
918.38 0
918.45 0
918.52 0
918.59 0
918.66 0
918.73 0
918.80 0
918.87 0
918.94 0
919.01 0
919.08 0
919.15 0
919.22 0
919.29 0
919.36 0
919.42 0
919.49 0
919.56 0
919.63 0
919.70 0
919.77 0
919.84 0
919.91 0
919.98 0
920.05 0
920.12 0
920.19 0
920.26 0
920.33 0
920.40 0
920.47 0
920.54 0
920.61 0
920.68 0
920.75 0
920.82 0
920.89 0
920.96 0
921.02 0
921.09 0
921.16 0
921.23 0
921.30 0
921.37 0
921.44 0
921.51 0
921.58 0
921.65 0
921.72 0
921.79 0
921.86 0
921.93 0
922.00 0
922.07 0
922.14 0
922.21 0
922.28 0
922.35 0
922.42 0
922.49 0
922.56 0
922.63 0
922.70 0
922.77 0
922.84 0
922.91 0
922.97 0
923.04 0
923.11 0
923.18 0
923.25 0
923.32 0
923.39 0
923.46 0
923.53 0
923.60 0
923.67 0
923.74 0
923.81 0
923.88 0
923.95 0
924.02 0
924.09 0
924.16 0
924.23 0
924.30 0
924.37 0
924.44 0
924.51 0
924.58 0
924.65 0
924.72 0
924.79 0
924.86 0
924.93 0
925.00 0
925.07 0
925.14 0
925.21 0
925.28 0
925.35 0
925.42 0
925.49 0
925.55 0
925.62 0
925.69 0
925.76 0
925.83 0
925.90 0
925.97 0
926.04 0
926.11 0
926.18 0
926.25 0
926.32 0
926.39 0
926.46 0
926.53 0
926.60 0
926.67 0
926.74 0
926.81 0
926.88 0
926.95 0
927.02 0
927.09 0
927.16 0
927.23 0
927.30 0
927.37 0
927.44 0
927.51 0
927.58 0
927.65 0
927.72 0
927.79 0
927.86 0
927.93 0
928.00 0
928.07 0
928.14 0
928.21 0
928.28 0
928.35 0
928.42 0
928.49 0
928.56 0
928.63 0
928.70 0
928.77 0
928.84 0
928.91 0
928.98 0
929.05 0
929.12 0
929.19 0
929.26 0
929.33 0
929.40 0
929.47 0
929.54 0
929.61 0
929.68 0
929.75 0
929.82 0
929.89 0
929.96 0
930.03 0
930.10 0
930.17 0
930.24 0
930.31 0
930.38 0
930.45 0
930.52 0
930.59 0
930.66 0
930.73 0
930.80 0
930.87 0
930.94 0
931.01 0
931.08 0
931.15 0
931.22 0
931.29 0
931.36 0
931.43 0
931.50 0
931.57 0
931.64 0
931.71 0
931.78 0
931.85 0
931.92 0
931.99 0
932.06 0
932.13 0
932.20 0
932.27 0
932.34 0
932.41 0
932.48 0
932.55 0
932.62 0
932.69 0
932.76 0
932.83 0
932.90 0
932.97 0
933.04 0
933.11 0
933.18 0
933.25 0
933.32 0
933.39 0
933.46 0
933.53 0
933.60 0
933.67 0
933.74 0
933.81 0
933.88 0
933.95 0
934.02 0
934.09 0
934.16 0
934.23 0
934.30 0
934.37 0
934.44 0
934.51 0
934.58 0
934.65 0
934.72 0
934.79 0
934.86 0
934.93 0
935.00 0
935.07 0
935.14 0
935.21 0
935.28 0
935.35 0
935.42 0
935.49 0
935.56 0
935.63 0
935.70 0
935.77 0
935.84 0
935.91 0
935.98 0
936.05 0
936.12 0
936.19 0
936.26 0
936.33 0
936.40 0
936.47 0
936.54 0
936.61 0
936.68 0
936.75 0
936.82 0
936.89 0
936.96 0
937.03 0
937.10 0
937.17 0
937.24 0
937.31 0
937.38 0
937.45 0
937.53 0
937.60 0
937.67 0
937.74 0
937.81 0
937.88 0
937.95 0
938.02 0
938.09 0
938.16 0
938.23 0
938.30 0
938.37 0
938.44 0
938.51 0
938.58 0
938.65 0
938.72 0
938.79 0
938.86 0
938.93 0
939.00 0
939.07 0
939.14 0
939.21 0
939.28 0
939.35 0
939.42 0
939.49 0
939.56 0
939.63 0
939.70 0
939.77 0
939.84 0
939.91 0
939.98 0
940.06 0
940.13 0
940.20 0
940.27 0
940.34 0
940.41 0
940.48 0
940.55 0
940.62 0
940.69 0
940.76 0
940.83 0
940.90 0
940.97 0
941.04 0
941.11 0
941.18 0
941.25 0
941.32 0
941.39 0
941.46 0
941.53 0
941.60 0
941.67 0
941.74 0
941.81 0
941.88 0
941.95 0
942.03 0
942.10 0
942.17 0
942.24 0
942.31 0
942.38 0
942.45 0
942.52 0
942.59 0
942.66 0
942.73 0
942.80 0
942.87 0
942.94 0
943.01 0
943.08 0
943.15 0
943.22 0
943.29 0
943.36 0
943.43 0
943.50 0
943.57 0
943.64 0
943.72 0
943.79 0
943.86 0
943.93 0
944.00 0
944.07 0
944.14 0
944.21 0
944.28 0
944.35 0
944.42 0
944.49 0
944.56 0
944.63 0
944.70 0
944.77 0
944.84 0
944.91 0
944.98 0
945.05 0
945.13 0
945.20 0
945.27 0
945.34 0
945.41 0
945.48 0
945.55 0
945.62 0
945.69 0
945.76 0
945.83 0
945.90 0
945.97 0
946.04 0
946.11 0
946.18 0
946.25 0
946.32 0
946.39 0
946.47 0
946.54 0
946.61 0
946.68 0
946.75 0
946.82 0
946.89 0
946.96 0
947.03 0
947.10 0
947.17 0
947.24 0
947.31 0
947.38 0
947.45 0
947.52 0
947.59 0
947.67 0
947.74 0
947.81 0
947.88 0
947.95 0
948.02 0
948.09 0
948.16 0
948.23 0
948.30 0
948.37 0
948.44 0
948.51 0
948.58 0
948.65 0
948.72 0
948.80 0
948.87 0
948.94 0
949.01 0
949.08 0
949.15 0
949.22 0
949.29 0
949.36 0
949.43 0
949.50 0
949.57 0
949.64 0
949.71 0
949.78 0
949.86 0
949.93 0
950.00 0
950.07 0
950.14 0
950.21 0
950.28 0
950.35 0
950.42 0
950.49 0
950.56 0
950.63 0
950.70 0
950.77 0
950.85 0
950.92 0
950.99 0
951.06 0
951.13 0
951.20 0
951.27 0
951.34 0
951.41 0
951.48 0
951.55 0
951.62 0
951.69 0
951.76 0
951.84 0
951.91 0
951.98 0
952.05 0
952.12 0
952.19 0
952.26 0
952.33 0
952.40 0
952.47 0
952.54 0
952.61 0
952.68 0
952.76 0
952.83 0
952.90 0
952.97 0
953.04 0
953.11 0
953.18 0
953.25 0
953.32 0
953.39 0
953.46 0
953.53 0
953.61 0
953.68 0
953.75 0
953.82 0
953.89 0
953.96 0
954.03 0
954.10 0
954.17 0
954.24 0
954.31 0
954.38 0
954.46 0
954.53 0
954.60 0
954.67 0
954.74 0
954.81 0
954.88 0
954.95 0
955.02 0
955.09 0
955.16 0
955.24 0
955.31 0
955.38 0
955.45 0
955.52 0
955.59 0
955.66 0
955.73 0
955.80 0
955.87 0
955.94 0
956.02 0
956.09 0
956.16 0
956.23 0
956.30 0
956.37 0
956.44 0
956.51 0
956.58 0
956.65 0
956.72 0
956.80 0
956.87 0
956.94 0
957.01 0
957.08 0
957.15 0
957.22 0
957.29 0
957.36 0
957.43 0
957.50 0
957.58 0
957.65 0
957.72 0
957.79 0
957.86 0
957.93 0
958.00 0
958.07 0
958.14 0
958.21 0
958.29 0
958.36 0
958.43 0
958.50 0
958.57 0
958.64 0
958.71 0
958.78 0
958.85 0
958.92 0
959.00 0
959.07 0
959.14 0
959.21 0
959.28 0
959.35 0
959.42 0
959.49 0
959.56 0
959.64 0
959.71 0
959.78 0
959.85 0
959.92 0
959.99 0
960.06 0
960.13 0
960.20 0
960.27 0
960.35 0
960.42 0
960.49 0
960.56 0
960.63 0
960.70 0
960.77 0
960.84 0
960.91 0
960.99 0
961.06 0
961.13 0
961.20 0
961.27 0
961.34 0
961.41 0
961.48 0
961.55 0
961.63 0
961.70 0
961.77 0
961.84 0
961.91 0
961.98 0
962.05 0
962.12 0
962.19 0
962.27 0
962.34 0
962.41 0
962.48 0
962.55 0
962.62 0
962.69 0
962.76 0
962.84 0
962.91 0
962.98 0
963.05 0
963.12 0
963.19 0
963.26 0
963.33 0
963.40 0
963.48 0
963.55 0
963.62 0
963.69 0
963.76 0
963.83 0
963.90 0
963.97 0
964.05 0
964.12 0
964.19 0
964.26 0
964.33 0
964.40 0
964.47 0
964.54 0
964.62 0
964.69 0
964.76 0
964.83 0
964.90 0
964.97 0
965.04 0
965.11 0
965.19 0
965.26 0
965.33 0
965.40 0
965.47 0
965.54 0
965.61 0
965.68 0
965.76 0
965.83 0
965.90 0
965.97 0
966.04 0
966.11 0
966.18 0
966.25 0
966.33 0
966.40 0
966.47 0
966.54 0
966.61 0
966.68 0
966.75 0
966.82 0
966.90 0
966.97 0
967.04 0
967.11 0
967.18 0
967.25 0
967.32 0
967.40 0
967.47 0
967.54 0
967.61 0
967.68 0
967.75 0
967.82 0
967.89 0
967.97 0
968.04 0
968.11 0
968.18 0
968.25 0
968.32 0
968.39 0
968.47 0
968.54 0
968.61 0
968.68 0
968.75 0
968.82 0
968.89 0
968.97 0
969.04 0
969.11 0
969.18 0
969.25 0
969.32 0
969.39 0
969.47 0
969.54 0
969.61 0
969.68 0
969.75 0
969.82 0
969.89 0
969.97 0
970.04 0
970.11 0
970.18 0
970.25 0
970.32 0
970.39 0
970.47 0
970.54 0
970.61 0
970.68 0
970.75 0
970.82 0
970.89 0
970.97 0
971.04 0
971.11 0
971.18 0
971.25 0
971.32 0
971.39 0
971.47 0
971.54 0
971.61 0
971.68 0
971.75 0
971.82 0
971.89 0
971.97 0
972.04 0
972.11 0
972.18 0
972.25 0
972.32 0
972.40 0
972.47 0
972.54 0
972.61 0
972.68 0
972.75 0
972.82 0
972.90 0
972.97 0
973.04 0
973.11 0
973.18 0
973.25 0
973.33 0
973.40 0
973.47 0
973.54 0
973.61 0
973.68 0
973.75 0
973.83 0
973.90 0
973.97 0
974.04 0
974.11 0
974.18 0
974.26 0
974.33 0
974.40 0
974.47 0
974.54 0
974.61 0
974.69 0
974.76 0
974.83 0
974.90 0
974.97 0
975.04 0
975.12 0
975.19 0
975.26 0
975.33 0
975.40 0
975.47 0
975.54 0
975.62 0
975.69 0
975.76 0
975.83 0
975.90 0
975.97 0
976.05 0
976.12 0
976.19 0
976.26 0
976.33 0
976.40 0
976.48 0
976.55 0
976.62 0
976.69 0
976.76 0
976.83 0
976.91 0
976.98 0
977.05 0
977.12 0
977.19 0
977.26 0
977.34 0
977.41 0
977.48 0
977.55 0
977.62 0
977.70 0
977.77 0
977.84 0
977.91 0
977.98 0
978.05 0
978.13 0
978.20 0
978.27 0
978.34 0
978.41 0
978.48 0
978.56 0
978.63 0
978.70 0
978.77 0
978.84 0
978.91 0
978.99 0
979.06 0
979.13 0
979.20 0
979.27 0
979.35 0
979.42 0
979.49 0
979.56 0
979.63 0
979.70 0
979.78 0
979.85 0
979.92 0
979.99 0
980.06 0
980.13 0
980.21 0
980.28 0
980.35 0
980.42 0
980.49 0
980.57 0
980.64 0
980.71 0
980.78 0
980.85 0
980.93 0
981.00 0
981.07 0
981.14 0
981.21 0
981.28 0
981.36 0
981.43 0
981.50 0
981.57 0
981.64 0
981.72 0
981.79 0
981.86 0
981.93 0
982.00 0
982.07 0
982.15 0
982.22 0
982.29 0
982.36 0
982.43 0
982.51 0
982.58 0
982.65 0
982.72 0
982.79 0
982.87 0
982.94 0
983.01 0
983.08 0
983.15 0
983.23 0
983.30 0
983.37 0
983.44 0
983.51 0
983.58 0
983.66 0
983.73 0
983.80 0
983.87 0
983.94 0
984.02 0
984.09 0
984.16 0
984.23 0
984.30 0
984.38 0
984.45 0
984.52 0
984.59 0
984.66 0
984.74 0
984.81 0
984.88 0
984.95 0
985.02 0
985.10 0
985.17 0
985.24 0
985.31 0
985.38 0
985.46 0
985.53 0
985.60 0
985.67 0
985.74 0
985.82 0
985.89 0
985.96 0
986.03 0
986.10 0
986.18 0
986.25 0
986.32 0
986.39 0
986.46 0
986.54 0
986.61 0
986.68 0
986.75 0
986.82 0
986.90 0
986.97 0
987.04 0
987.11 0
987.18 0
987.26 0
987.33 0
987.40 0
987.47 0
987.54 0
987.62 0
987.69 0
987.76 0
987.83 0
987.91 0
987.98 0
988.05 0
988.12 0
988.19 0
988.27 0
988.34 0
988.41 0
988.48 0
988.55 0
988.63 0
988.70 0
988.77 0
988.84 0
988.91 0
988.99 0
989.06 0
989.13 0
989.20 0
989.28 0
989.35 0
989.42 0
989.49 0
989.56 0
989.64 0
989.71 0
989.78 0
989.85 0
989.92 0
990.00 0
990.07 0
990.14 0
990.21 0
990.29 0
990.36 0
990.43 0
990.50 0
990.57 0
990.65 0
990.72 0
990.79 0
990.86 0
990.94 0
991.01 0
991.08 0
991.15 0
991.22 0
991.30 0
991.37 0
991.44 0
991.51 0
991.59 0
991.66 0
991.73 0
991.80 0
991.87 0
991.95 0
992.02 0
992.09 0
992.16 0
992.24 0
992.31 0
992.38 0
992.45 0
992.52 0
992.60 0
992.67 0
992.74 0
992.81 0
992.89 0
992.96 0
993.03 0
993.10 0
993.17 0
993.25 0
993.32 0
993.39 0
993.46 0
993.54 0
993.61 0
993.68 0
993.75 0
993.83 0
993.90 0
993.97 0
994.04 0
994.11 0
994.19 0
994.26 0
994.33 0
994.40 0
994.48 0
994.55 0
994.62 0
994.69 0
994.77 0
994.84 0
994.91 0
994.98 0
995.06 0
995.13 0
995.20 0
995.27 0
995.34 0
995.42 0
995.49 0
995.56 0
995.63 0
995.71 0
995.78 0
995.85 0
995.92 0
996.00 0
996.07 0
996.14 0
996.21 0
996.29 0
996.36 0
996.43 0
996.50 0
996.57 0
996.65 0
996.72 0
996.79 0
996.86 0
996.94 0
997.01 0
997.08 0
997.15 0
997.23 0
997.30 0
997.37 0
997.44 0
997.52 0
997.59 0
997.66 0
997.73 0
997.81 0
997.88 0
997.95 0
998.02 0
998.10 0
998.17 0
998.24 0
998.31 0
998.39 0
998.46 0
998.53 0
998.60 0
998.68 0
998.75 0
998.82 0
998.89 0
998.97 0
999.04 0
999.11 0
999.18 0
999.26 0
999.33 0
999.40 0
999.47 0
999.55 0
999.62 0
999.69 0
999.76 0
999.84 0
999.91 0
999.98 0
1000.05 0
1000.13 0
1000.20 0
1000.27 0
1000.34 0
1000.42 0
1000.49 0
1000.56 0
1000.63 0
1000.71 0
1000.78 0
1000.85 0
1000.92 0
1001.00 0
1001.07 0
1001.14 0
1001.21 0
1001.29 0
1001.36 0
1001.43 0
1001.50 0
1001.58 0
1001.65 0
1001.72 0
1001.79 0
1001.87 0
1001.94 0
1002.01 0
1002.09 0
1002.16 0
1002.23 0
1002.30 0
1002.38 0
1002.45 0
1002.52 0
1002.59 0
1002.67 0
1002.74 0
1002.81 0
1002.88 0
1002.96 0
1003.03 0
1003.10 0
1003.17 0
1003.25 0
1003.32 0
1003.39 0
1003.47 0
1003.54 0
1003.61 0
1003.68 1
1003.76 1
1003.83 0
1003.90 0
1003.97 0
1004.05 0
1004.12 0
1004.19 0
1004.26 0
1004.34 1
1004.41 1
1004.48 1
1004.56 1
1004.63 1
1004.70 1
1004.77 0
1004.85 0
1004.92 0
1004.99 0
1005.06 0
1005.14 0
1005.21 0
1005.28 0
1005.36 0
1005.43 1
1005.50 1
1005.57 1
1005.65 1
1005.72 1
1005.79 1
1005.86 1
1005.94 1
1006.01 0
1006.08 0
1006.16 1
1006.23 1
1006.30 1
1006.37 1
1006.45 1
1006.52 1
1006.59 0
1006.66 0
1006.74 0
1006.81 0
1006.88 0
1006.96 0
1007.03 0
1007.10 0
1007.17 0
1007.25 0
1007.32 0
1007.39 0
1007.47 0
1007.54 0
1007.61 0
1007.68 0
1007.76 0
1007.83 0
1007.90 0
1007.97 0
1008.05 1
1008.12 1
1008.19 1
1008.27 1
1008.34 1
1008.41 1
1008.48 1
1008.56 1
1008.63 1
1008.70 1
1008.78 1
1008.85 1
1008.92 1
1008.99 0
1009.07 0
1009.14 0
1009.21 0
1009.29 0
1009.36 0
1009.43 0
1009.50 1
1009.58 1
1009.65 1
1009.72 1
1009.80 1
1009.87 1
1009.94 1
1010.01 1
1010.09 0
1010.16 0
1010.23 0
1010.31 0
1010.38 0
1010.45 0
1010.53 0
1010.60 0
1010.67 0
1010.74 0
1010.82 1
1010.89 1
1010.96 1
1011.04 1
1011.11 1
1011.18 1
1011.25 1
1011.33 1
1011.40 1
1011.47 1
1011.55 1
1011.62 1
1011.69 1
1011.77 0
1011.84 0
1011.91 0
1011.98 0
1012.06 0
1012.13 0
1012.20 0
1012.28 0
1012.35 0
1012.42 0
1012.49 0
1012.57 0
1012.64 0
1012.71 0
1012.79 0
1012.86 0
1012.93 1
1013.01 1
1013.08 1
1013.15 1
1013.22 0
1013.30 0
1013.37 0
1013.44 0
1013.52 0
1013.59 0
1013.66 0
1013.74 0
1013.81 0
1013.88 0
1013.95 0
1014.03 0
1014.10 0
1014.17 0
1014.25 0
1014.32 0
1014.39 0
1014.47 0
1014.54 0
1014.61 0
1014.69 0
1014.76 0
1014.83 0
1014.90 0
1014.98 0
1015.05 0
1015.12 0
1015.20 0
1015.27 0
1015.34 0
1015.42 1
1015.49 1
1015.56 1
1015.64 1
1015.71 1
1015.78 1
1015.85 0
1015.93 0
1016.00 1
1016.07 1
1016.15 1
1016.22 1
1016.29 1
1016.37 1
1016.44 1
1016.51 1
1016.59 1
1016.66 1
1016.73 1
1016.81 0
1016.88 0
1016.95 0
1017.02 0
1017.10 1
1017.17 1
1017.24 1
1017.32 0
1017.39 0
1017.46 0
1017.54 0
1017.61 0
1017.68 0
1017.76 0
1017.83 0
1017.90 0
1017.98 0
1018.05 0
1018.12 0
1018.20 0
1018.27 0
1018.34 0
1018.41 0
1018.49 0
1018.56 0
1018.63 0
1018.71 0
1018.78 0
1018.85 0
1018.93 1
1019.00 1
1019.07 1
1019.15 1
1019.22 0
1019.29 0
1019.37 0
1019.44 0
1019.51 0
1019.59 1
1019.66 1
1019.73 1
1019.81 1
1019.88 1
1019.95 1
1020.03 1
1020.10 1
1020.17 1
1020.25 0
1020.32 0
1020.39 0
1020.47 0
1020.54 0
1020.61 0
1020.69 0
1020.76 0
1020.83 0
1020.90 0
1020.98 0
1021.05 1
1021.12 1
1021.20 1
1021.27 1
1021.34 1
1021.42 1
1021.49 1
1021.56 0
1021.64 0
1021.71 0
1021.78 0
1021.86 0
1021.93 0
1022.00 0
1022.08 0
1022.15 0
1022.22 0
1022.30 0
1022.37 0
1022.44 0
1022.52 0
1022.59 0
1022.66 0
1022.74 0
1022.81 0
1022.88 0
1022.96 0
1023.03 0
1023.10 0
1023.18 0
1023.25 0
1023.32 1
1023.40 1
1023.47 1
1023.54 1
1023.62 1
1023.69 1
1023.77 1
1023.84 1
1023.91 1
1023.99 1
1024.06 0
1024.13 0
1024.21 0
1024.28 0
1024.35 0
1024.43 1
1024.50 1
1024.57 1
1024.65 1
1024.72 1
1024.79 1
1024.87 0
1024.94 0
1025.01 0
1025.09 0
1025.16 0
1025.23 1
1025.31 1
1025.38 1
1025.45 1
1025.53 1
1025.60 1
1025.67 1
1025.75 1
1025.82 1
1025.89 0
1025.97 0
1026.04 0
1026.11 0
1026.19 0
1026.26 0
1026.34 0
1026.41 0
1026.48 0
1026.56 0
1026.63 0
1026.70 0
1026.78 0
1026.85 0
1026.92 0
1027.00 0
1027.07 0
1027.14 0
1027.22 0
1027.29 0
1027.36 0
1027.44 1
1027.51 1
1027.58 1
1027.66 1
1027.73 1
1027.81 1
1027.88 1
1027.95 1
1028.03 1
1028.10 1
1028.17 1
1028.25 1
1028.32 1
1028.39 1
1028.47 1
1028.54 1
1028.61 0
1028.69 0
1028.76 0
1028.83 0
1028.91 0
1028.98 0
1029.06 0
1029.13 0
1029.20 1
1029.28 1
1029.35 1
1029.42 1
1029.50 1
1029.57 1
1029.64 1
1029.72 1
1029.79 1
1029.87 1
1029.94 1
1030.01 1
1030.09 1
1030.16 1
1030.23 1
1030.31 1
1030.38 1
1030.45 1
1030.53 1
1030.60 0
1030.67 0
1030.75 0
1030.82 0
1030.90 0
1030.97 0
1031.04 0
1031.12 0
1031.19 0
1031.26 0
1031.34 0
1031.41 1
1031.49 1
1031.56 1
1031.63 1
1031.71 1
1031.78 0
1031.85 0
1031.93 0
1032.00 0
1032.07 0
1032.15 0
1032.22 0
1032.30 0
1032.37 0
1032.44 0
1032.52 0
1032.59 0
1032.66 0
1032.74 0
1032.81 0
1032.89 0
1032.96 0
1033.03 0
1033.11 0
1033.18 0
1033.25 0
1033.33 0
1033.40 0
1033.47 0
1033.55 0
1033.62 0
1033.70 1
1033.77 1
1033.84 0
1033.92 0
1033.99 0
1034.06 0
1034.14 0
1034.21 0
1034.29 0
1034.36 0
1034.43 0
1034.51 0
1034.58 0
1034.65 0
1034.73 1
1034.80 1
1034.88 1
1034.95 1
1035.02 1
1035.10 1
1035.17 1
1035.25 1
1035.32 1
1035.39 1
1035.47 1
1035.54 1
1035.61 1
1035.69 1
1035.76 1
1035.84 2
1035.91 2
1035.98 2
1036.06 3
1036.13 3
1036.20 3
1036.28 2
1036.35 2
1036.43 2
1036.50 2
1036.57 2
1036.65 2
1036.72 2
1036.80 2
1036.87 2
1036.94 2
1037.02 2
1037.09 2
1037.16 2
1037.24 2
1037.31 2
1037.39 2
1037.46 2
1037.53 2
1037.61 2
1037.68 2
1037.76 1
1037.83 1
1037.90 1
1037.98 1
1038.05 1
1038.13 1
1038.20 1
1038.27 1
1038.35 1
1038.42 1
1038.49 1
1038.57 1
1038.64 1
1038.72 2
1038.79 2
1038.86 1
1038.94 1
1039.01 1
1039.09 1
1039.16 1
1039.23 2
1039.31 2
1039.38 2
1039.46 2
1039.53 2
1039.60 2
1039.68 2
1039.75 2
1039.83 2
1039.90 3
1039.97 3
1040.05 2
1040.12 2
1040.20 2
1040.27 2
1040.34 1
1040.42 1
1040.49 1
1040.57 1
1040.64 1
1040.71 1
1040.79 0
1040.86 0
1040.94 0
1041.01 0
1041.08 0
1041.16 0
1041.23 0
1041.31 0
1041.38 0
1041.45 0
1041.53 0
1041.60 0
1041.68 0
1041.75 0
1041.82 0
1041.90 0
1041.97 0
1042.05 1
1042.12 1
1042.19 1
1042.27 1
1042.34 2
1042.42 2
1042.49 2
1042.56 2
1042.64 2
1042.71 2
1042.79 2
1042.86 1
1042.93 1
1043.01 1
1043.08 0
1043.16 0
1043.23 0
1043.30 0
1043.38 1
1043.45 1
1043.53 1
1043.60 2
1043.68 2
1043.75 2
1043.82 2
1043.90 2
1043.97 2
1044.05 2
1044.12 2
1044.19 3
1044.27 3
1044.34 3
1044.42 3
1044.49 2
1044.56 2
1044.64 1
1044.71 1
1044.79 0
1044.86 0
1044.94 0
1045.01 0
1045.08 0
1045.16 0
1045.23 0
1045.31 0
1045.38 0
1045.45 0
1045.53 0
1045.60 0
1045.68 0
1045.75 1
1045.83 1
1045.90 1
1045.97 1
1046.05 2
1046.12 2
1046.20 1
1046.27 1
1046.34 1
1046.42 1
1046.49 0
1046.57 0
1046.64 0
1046.72 1
1046.79 1
1046.86 1
1046.94 1
1047.01 2
1047.09 2
1047.16 2
1047.23 2
1047.31 2
1047.38 2
1047.46 2
1047.53 2
1047.61 2
1047.68 2
1047.75 2
1047.83 1
1047.90 1
1047.98 1
1048.05 1
1048.13 1
1048.20 1
1048.27 1
1048.35 2
1048.42 2
1048.50 2
1048.57 2
1048.65 2
1048.72 2
1048.79 2
1048.87 2
1048.94 2
1049.02 3
1049.09 3
1049.17 3
1049.24 3
1049.31 2
1049.39 2
1049.46 2
1049.54 1
1049.61 1
1049.69 0
1049.76 0
1049.83 0
1049.91 0
1049.98 0
1050.06 0
1050.13 0
1050.21 1
1050.28 1
1050.35 2
1050.43 2
1050.50 2
1050.58 2
1050.65 2
1050.73 2
1050.80 2
1050.87 2
1050.95 2
1051.02 2
1051.10 2
1051.17 3
1051.25 3
1051.32 4
1051.40 4
1051.47 4
1051.54 4
1051.62 4
1051.69 4
1051.77 4
1051.84 4
1051.92 4
1051.99 4
1052.06 5
1052.14 4
1052.21 4
1052.29 4
1052.36 4
1052.44 4
1052.51 4
1052.59 4
1052.66 4
1052.73 4
1052.81 4
1052.88 4
1052.96 4
1053.03 3
1053.11 3
1053.18 2
1053.26 2
1053.33 1
1053.40 1
1053.48 1
1053.55 1
1053.63 2
1053.70 2
1053.78 2
1053.85 2
1053.93 2
1054.00 2
1054.07 1
1054.15 1
1054.22 1
1054.30 1
1054.37 1
1054.45 1
1054.52 1
1054.60 1
1054.67 2
1054.74 2
1054.82 2
1054.89 2
1054.97 2
1055.04 2
1055.12 2
1055.19 2
1055.27 2
1055.34 2
1055.42 2
1055.49 2
1055.56 2
1055.64 2
1055.71 2
1055.79 2
1055.86 2
1055.94 2
1056.01 2
1056.09 2
1056.16 1
1056.24 1
1056.31 0
1056.38 0
1056.46 0
1056.53 0
1056.61 0
1056.68 0
1056.76 0
1056.83 0
1056.91 0
1056.98 1
1057.06 1
1057.13 1
1057.20 0
1057.28 0
1057.35 0
1057.43 0
1057.50 0
1057.58 0
1057.65 0
1057.73 0
1057.80 0
1057.88 1
1057.95 1
1058.02 0
1058.10 0
1058.17 0
1058.25 0
1058.32 0
1058.40 0
1058.47 0
1058.55 0
1058.62 0
1058.70 0
1058.77 0
1058.85 0
1058.92 1
1058.99 1
1059.07 1
1059.14 1
1059.22 1
1059.29 2
1059.37 2
1059.44 2
1059.52 2
1059.59 2
1059.67 2
1059.74 2
1059.82 2
1059.89 2
1059.97 2
1060.04 2
1060.11 2
1060.19 3
1060.26 3
1060.34 3
1060.41 4
1060.49 4
1060.56 4
1060.64 4
1060.71 4
1060.79 4
1060.86 3
1060.94 3
1061.01 3
1061.09 3
1061.16 3
1061.24 3
1061.31 3
1061.38 2
1061.46 2
1061.53 2
1061.61 1
1061.68 1
1061.76 1
1061.83 1
1061.91 1
1061.98 1
1062.06 2
1062.13 2
1062.21 2
1062.28 3
1062.36 3
1062.43 3
1062.51 2
1062.58 2
1062.66 2
1062.73 2
1062.80 2
1062.88 2
1062.95 2
1063.03 2
1063.10 3
1063.18 3
1063.25 4
1063.33 4
1063.40 5
1063.48 5
1063.55 5
1063.63 5
1063.70 4
1063.78 3
1063.85 3
1063.93 2
1064.00 2
1064.08 2
1064.15 3
1064.23 4
1064.30 4
1064.38 5
1064.45 5
1064.53 5
1064.60 5
1064.67 5
1064.75 4
1064.82 4
1064.90 4
1064.97 5
1065.05 5
1065.12 5
1065.20 5
1065.27 6
1065.35 6
1065.42 5
1065.50 5
1065.57 5
1065.65 4
1065.72 4
1065.80 3
1065.87 3
1065.95 3
1066.02 3
1066.10 3
1066.17 3
1066.25 3
1066.32 3
1066.40 3
1066.47 2
1066.55 2
1066.62 3
1066.70 3
1066.77 3
1066.85 4
1066.92 5
1067.00 5
1067.07 6
1067.15 6
1067.22 6
1067.30 7
1067.37 7
1067.45 7
1067.52 7
1067.60 6
1067.67 6
1067.75 6
1067.82 6
1067.90 7
1067.97 7
1068.05 7
1068.12 7
1068.20 8
1068.27 8
1068.35 8
1068.42 8
1068.50 8
1068.57 8
1068.65 8
1068.72 8
1068.79 9
1068.87 9
1068.94 9
1069.02 9
1069.09 8
1069.17 8
1069.24 7
1069.32 6
1069.39 5
1069.47 4
1069.54 3
1069.62 3
1069.69 2
1069.77 2
1069.85 2
1069.92 2
1070.00 3
1070.07 3
1070.15 4
1070.22 4
1070.30 4
1070.37 4
1070.45 3
1070.52 3
1070.60 3
1070.67 3
1070.75 3
1070.82 3
1070.90 3
1070.97 3
1071.05 4
1071.12 4
1071.20 4
1071.27 4
1071.35 3
1071.42 3
1071.50 2
1071.57 2
1071.65 1
1071.72 1
1071.80 1
1071.87 1
1071.95 2
1072.02 2
1072.10 3
1072.17 3
1072.25 3
1072.32 3
1072.40 3
1072.47 3
1072.55 3
1072.62 3
1072.70 2
1072.77 2
1072.85 2
1072.92 3
1073.00 3
1073.07 3
1073.15 3
1073.22 3
1073.30 3
1073.37 3
1073.45 3
1073.52 3
1073.60 3
1073.67 3
1073.75 3
1073.82 2
1073.90 2
1073.98 1
1074.05 1
1074.13 1
1074.20 1
1074.28 1
1074.35 1
1074.43 1
1074.50 1
1074.58 0
1074.65 0
1074.73 0
1074.80 0
1074.88 0
1074.95 0
1075.03 0
1075.10 0
1075.18 0
1075.25 0
1075.33 0
1075.40 0
1075.48 1
1075.55 1
1075.63 2
1075.70 2
1075.78 3
1075.85 3
1075.93 4
1076.01 4
1076.08 4
1076.16 4
1076.23 4
1076.31 4
1076.38 4
1076.46 4
1076.53 4
1076.61 4
1076.68 5
1076.76 5
1076.83 5
1076.91 6
1076.98 6
1077.06 6
1077.13 5
1077.21 4
1077.28 4
1077.36 3
1077.44 2
1077.51 1
1077.59 1
1077.66 1
1077.74 1
1077.81 1
1077.89 2
1077.96 2
1078.04 2
1078.11 3
1078.19 3
1078.26 4
1078.34 4
1078.41 5
1078.49 6
1078.56 7
1078.64 7
1078.72 7
1078.79 6
1078.87 5
1078.94 5
1079.02 4
1079.09 4
1079.17 5
1079.24 6
1079.32 7
1079.39 7
1079.47 8
1079.54 9
1079.62 9
1079.70 8
1079.77 7
1079.85 6
1079.92 5
1080.00 4
1080.07 3
1080.15 3
1080.22 3
1080.30 3
1080.37 4
1080.45 5
1080.52 6
1080.60 8
1080.68 8
1080.75 9
1080.83 9
1080.90 8
1080.98 7
1081.05 7
1081.13 6
1081.20 6
1081.28 6
1081.35 6
1081.43 6
1081.50 6
1081.58 6
1081.66 6
1081.73 5
1081.81 5
1081.88 5
1081.96 5
1082.03 5
1082.11 5
1082.18 5
1082.26 5
1082.33 5
1082.41 4
1082.49 3
1082.56 3
1082.64 2
1082.71 2
1082.79 2
1082.86 2
1082.94 3
1083.01 3
1083.09 4
1083.16 4
1083.24 4
1083.32 4
1083.39 3
1083.47 3
1083.54 3
1083.62 2
1083.69 2
1083.77 3
1083.84 3
1083.92 3
1084.00 4
1084.07 4
1084.15 4
1084.22 5
1084.30 6
1084.37 6
1084.45 7
1084.52 7
1084.60 7
1084.67 7
1084.75 6
1084.83 5
1084.90 4
1084.98 4
1085.05 3
1085.13 3
1085.20 3
1085.28 3
1085.35 2
1085.43 2
1085.51 2
1085.58 2
1085.66 2
1085.73 2
1085.81 3
1085.88 3
1085.96 3
1086.03 3
1086.11 3
1086.19 3
1086.26 3
1086.34 3
1086.41 3
1086.49 3
1086.56 3
1086.64 3
1086.72 3
1086.79 3
1086.87 2
1086.94 2
1087.02 2
1087.09 2
1087.17 2
1087.24 3
1087.32 4
1087.40 4
1087.47 4
1087.55 4
1087.62 4
1087.70 3
1087.77 2
1087.85 2
1087.93 2
1088.00 1
1088.08 2
1088.15 2
1088.23 2
1088.30 2
1088.38 3
1088.46 3
1088.53 3
1088.61 3
1088.68 3
1088.76 3
1088.83 4
1088.91 5
1088.98 5
1089.06 6
1089.14 7
1089.21 7
1089.29 7
1089.36 7
1089.44 7
1089.51 6
1089.59 5
1089.67 5
1089.74 4
1089.82 4
1089.89 4
1089.97 4
1090.04 5
1090.12 6
1090.20 7
1090.27 7
1090.35 8
1090.42 8
1090.50 7
1090.57 7
1090.65 7
1090.73 7
1090.80 7
1090.88 8
1090.95 9
1091.03 10
1091.11 11
1091.18 12
1091.26 13
1091.33 13
1091.41 13
1091.48 13
1091.56 12
1091.64 11
1091.71 10
1091.79 8
1091.86 7
1091.94 7
1092.01 6
1092.09 6
1092.17 7
1092.24 7
1092.32 8
1092.39 9
1092.47 9
1092.55 10
1092.62 10
1092.70 11
1092.77 11
1092.85 11
1092.92 11
1093.00 11
1093.08 10
1093.15 10
1093.23 10
1093.30 10
1093.38 11
1093.45 11
1093.53 12
1093.61 13
1093.68 14
1093.76 15
1093.83 15
1093.91 15
1093.99 14
1094.06 13
1094.14 11
1094.21 10
1094.29 9
1094.37 8
1094.44 7
1094.52 7
1094.59 8
1094.67 8
1094.74 9
1094.82 10
1094.90 10
1094.97 11
1095.05 11
1095.12 12
1095.20 12
1095.28 12
1095.35 12
1095.43 12
1095.50 11
1095.58 11
1095.66 10
1095.73 10
1095.81 10
1095.88 10
1095.96 10
1096.04 10
1096.11 10
1096.19 10
1096.26 10
1096.34 10
1096.41 10
1096.49 10
1096.57 9
1096.64 8
1096.72 7
1096.79 6
1096.87 6
1096.95 5
1097.02 6
1097.10 6
1097.17 7
1097.25 8
1097.33 9
1097.40 10
1097.48 11
1097.55 11
1097.63 11
1097.71 11
1097.78 10
1097.86 9
1097.93 9
1098.01 9
1098.09 9
1098.16 9
1098.24 10
1098.31 10
1098.39 11
1098.47 11
1098.54 10
1098.62 10
1098.69 9
1098.77 8
1098.85 7
1098.92 7
1099.00 7
1099.07 7
1099.15 7
1099.23 8
1099.30 8
1099.38 8
1099.45 8
1099.53 7
1099.61 8
1099.68 8
1099.76 8
1099.84 8
1099.91 9
1099.99 8
1100.06 8
1100.14 7
1100.22 7
1100.29 6
1100.37 5
1100.44 4
1100.52 3
1100.60 2
1100.67 2
1100.75 1
1100.82 1
1100.90 2
1100.98 2
1101.05 3
1101.13 3
1101.20 4
1101.28 4
1101.36 4
1101.43 4
1101.51 4
1101.59 4
1101.66 3
1101.74 3
1101.81 2
1101.89 2
1101.97 1
1102.04 1
1102.12 0
1102.19 0
1102.27 0
1102.35 0
1102.42 0
1102.50 0
1102.58 0
1102.65 0
1102.73 0
1102.80 1
1102.88 1
1102.96 2
1103.03 3
1103.11 3
1103.18 4
1103.26 5
1103.34 5
1103.41 6
1103.49 7
1103.57 7
1103.64 7
1103.72 7
1103.79 7
1103.87 6
1103.95 5
1104.02 5
1104.10 4
1104.17 4
1104.25 5
1104.33 5
1104.40 6
1104.48 6
1104.56 7
1104.63 7
1104.71 8
1104.78 8
1104.86 8
1104.94 8
1105.01 8
1105.09 9
1105.17 9
1105.24 10
1105.32 11
1105.39 11
1105.47 11
1105.55 11
1105.62 10
1105.70 9
1105.78 8
1105.85 7
1105.93 6
1106.00 5
1106.08 4
1106.16 3
1106.23 3
1106.31 3
1106.39 3
1106.46 4
1106.54 5
1106.62 6
1106.69 7
1106.77 8
1106.84 9
1106.92 10
1107.00 10
1107.07 11
1107.15 12
1107.23 12
1107.30 12
1107.38 13
1107.45 13
1107.53 13
1107.61 12
1107.68 11
1107.76 11
1107.84 10
1107.91 9
1107.99 9
1108.07 9
1108.14 9
1108.22 8
1108.29 8
1108.37 7
1108.45 6
1108.52 6
1108.60 5
1108.68 4
1108.75 4
1108.83 4
1108.91 5
1108.98 6
1109.06 8
1109.13 9
1109.21 11
1109.29 12
1109.36 12
1109.44 12
1109.52 11
1109.59 10
1109.67 9
1109.75 7
1109.82 6
1109.90 5
1109.97 4
1110.05 3
1110.13 3
1110.20 3
1110.28 2
1110.36 2
1110.43 2
1110.51 2
1110.59 2
1110.66 2
1110.74 2
1110.82 2
1110.89 2
1110.97 2
1111.04 2
1111.12 3
1111.20 3
1111.27 4
1111.35 5
1111.43 6
1111.50 6
1111.58 7
1111.66 7
1111.73 8
1111.81 8
1111.89 9
1111.96 10
1112.04 10
1112.12 11
1112.19 11
1112.27 11
1112.34 11
1112.42 10
1112.50 9
1112.57 8
1112.65 7
1112.73 6
1112.80 5
1112.88 5
1112.96 5
1113.03 6
1113.11 6
1113.19 7
1113.26 8
1113.34 9
1113.42 10
1113.49 10
1113.57 11
1113.65 11
1113.72 11
1113.80 10
1113.88 10
1113.95 9
1114.03 8
1114.10 8
1114.18 8
1114.26 8
1114.33 8
1114.41 9
1114.49 10
1114.56 10
1114.64 10
1114.72 10
1114.79 10
1114.87 10
1114.95 10
1115.02 10
1115.10 10
1115.18 10
1115.25 10
1115.33 10
1115.41 11
1115.48 11
1115.56 11
1115.64 12
1115.71 12
1115.79 12
1115.87 13
1115.94 12
1116.02 12
1116.10 11
1116.17 10
1116.25 9
1116.33 8
1116.40 7
1116.48 6
1116.56 6
1116.63 6
1116.71 6
1116.79 7
1116.86 7
1116.94 8
1117.02 8
1117.09 9
1117.17 9
1117.25 9
1117.32 10
1117.40 10
1117.48 10
1117.55 10
1117.63 10
1117.71 11
1117.78 12
1117.86 13
1117.94 14
1118.01 16
1118.09 18
1118.17 19
1118.24 20
1118.32 21
1118.40 21
1118.47 20
1118.55 19
1118.63 17
1118.70 15
1118.78 14
1118.86 12
1118.93 11
1119.01 10
1119.09 9
1119.16 9
1119.24 9
1119.32 9
1119.39 9
1119.47 9
1119.55 9
1119.62 9
1119.70 8
1119.78 8
1119.85 8
1119.93 8
1120.01 8
1120.08 9
1120.16 10
1120.24 11
1120.31 12
1120.39 13
1120.47 15
1120.54 16
1120.62 16
1120.70 16
1120.78 15
1120.85 14
1120.93 12
1121.01 10
1121.08 8
1121.16 7
1121.24 6
1121.31 5
1121.39 6
1121.47 7
1121.54 8
1121.62 11
1121.70 13
1121.77 15
1121.85 17
1121.93 18
1122.00 18
1122.08 17
1122.16 15
1122.23 14
1122.31 12
1122.39 10
1122.47 9
1122.54 7
1122.62 6
1122.70 4
1122.77 3
1122.85 2
1122.93 1
1123.00 1
1123.08 1
1123.16 1
1123.23 2
1123.31 2
1123.39 3
1123.46 3
1123.54 3
1123.62 3
1123.69 3
1123.77 2
1123.85 1
1123.93 1
1124.00 0
1124.08 0
1124.16 0
1124.23 1
1124.31 1
1124.39 2
1124.46 2
1124.54 3
1124.62 4
1124.69 4
1124.77 4
1124.85 4
1124.93 4
1125.00 4
1125.08 3
1125.16 3
1125.23 2
1125.31 2
1125.39 2
1125.46 2
1125.54 2
1125.62 2
1125.69 3
1125.77 3
1125.85 4
1125.93 5
1126.00 5
1126.08 6
1126.16 6
1126.23 7
1126.31 7
1126.39 6
1126.46 6
1126.54 6
1126.62 6
1126.70 6
1126.77 7
1126.85 7
1126.93 8
1127.00 8
1127.08 9
1127.16 9
1127.23 9
1127.31 9
1127.39 9
1127.47 9
1127.54 9
1127.62 8
1127.70 8
1127.77 7
1127.85 6
1127.93 5
1128.00 5
1128.08 4
1128.16 3
1128.24 3
1128.31 2
1128.39 2
1128.47 2
1128.54 2
1128.62 2
1128.70 2
1128.78 2
1128.85 2
1128.93 2
1129.01 1
1129.08 0
1129.16 0
1129.24 0
1129.31 0
1129.39 0
1129.47 0
1129.55 0
1129.62 1
1129.70 3
1129.78 5
1129.85 6
1129.93 7
1130.01 8
1130.09 8
1130.16 9
1130.24 10
1130.32 11
1130.39 12
1130.47 14
1130.55 15
1130.63 15
1130.70 16
1130.78 16
1130.86 15
1130.93 15
1131.01 14
1131.09 14
1131.17 13
1131.24 11
1131.32 10
1131.40 8
1131.47 6
1131.55 6
1131.63 6
1131.71 7
1131.78 10
1131.86 12
1131.94 15
1132.01 18
1132.09 19
1132.17 20
1132.25 21
1132.32 21
1132.40 21
1132.48 21
1132.55 22
1132.63 22
1132.71 23
1132.79 24
1132.86 24
1132.94 24
1133.02 23
1133.09 21
1133.17 19
1133.25 17
1133.33 14
1133.40 11
1133.48 9
1133.56 7
1133.63 6
1133.71 6
1133.79 7
1133.87 7
1133.94 8
1134.02 8
1134.10 8
1134.18 8
1134.25 8
1134.33 7
1134.41 6
1134.48 6
1134.56 7
1134.64 7
1134.72 9
1134.79 11
1134.87 14
1134.95 18
1135.03 21
1135.10 25
1135.18 28
1135.26 30
1135.33 32
1135.41 33
1135.49 33
1135.57 32
1135.64 32
1135.72 32
1135.80 32
1135.88 32
1135.95 31
1136.03 31
1136.11 30
1136.18 29
1136.26 27
1136.34 26
1136.42 25
1136.49 25
1136.57 25
1136.65 25
1136.73 26
1136.80 26
1136.88 26
1136.96 25
1137.04 24
1137.11 22
1137.19 20
1137.27 18
1137.34 17
1137.42 16
1137.50 16
1137.58 16
1137.65 17
1137.73 18
1137.81 20
1137.89 21
1137.96 23
1138.04 24
1138.12 25
1138.20 24
1138.27 23
1138.35 21
1138.43 18
1138.51 16
1138.58 15
1138.66 14
1138.74 15
1138.81 16
1138.89 17
1138.97 18
1139.05 18
1139.12 18
1139.20 17
1139.28 17
1139.36 15
1139.43 14
1139.51 13
1139.59 11
1139.67 10
1139.74 9
1139.82 8
1139.90 7
1139.98 6
1140.05 7
1140.13 7
1140.21 9
1140.29 10
1140.36 12
1140.44 14
1140.52 15
1140.60 17
1140.67 17
1140.75 18
1140.83 18
1140.91 18
1140.98 18
1141.06 17
1141.14 16
1141.22 15
1141.29 14
1141.37 13
1141.45 12
1141.53 11
1141.60 9
1141.68 8
1141.76 6
1141.84 4
1141.91 2
1141.99 1
1142.07 0
1142.15 0
1142.22 1
1142.30 2
1142.38 4
1142.46 6
1142.53 7
1142.61 8
1142.69 9
1142.77 9
1142.84 9
1142.92 8
1143.00 7
1143.08 7
1143.15 7
1143.23 7
1143.31 8
1143.39 9
1143.46 11
1143.54 12
1143.62 13
1143.70 14
1143.77 15
1143.85 16
1143.93 18
1144.01 19
1144.08 21
1144.16 22
1144.24 23
1144.32 23
1144.39 22
1144.47 21
1144.55 19
1144.63 18
1144.70 16
1144.78 14
1144.86 13
1144.94 12
1145.02 12
1145.09 12
1145.17 13
1145.25 13
1145.33 13
1145.40 13
1145.48 13
1145.56 12
1145.64 12
1145.71 11
1145.79 11
1145.87 12
1145.95 13
1146.02 15
1146.10 16
1146.18 18
1146.26 19
1146.33 19
1146.41 18
1146.49 16
1146.57 15
1146.65 13
1146.72 11
1146.80 10
1146.88 9
1146.96 8
1147.03 7
1147.11 7
1147.19 6
1147.27 6
1147.34 5
1147.42 5
1147.50 6
1147.58 7
1147.66 9
1147.73 11
1147.81 13
1147.89 15
1147.97 17
1148.04 18
1148.12 19
1148.20 19
1148.28 19
1148.35 18
1148.43 18
1148.51 18
1148.59 19
1148.67 19
1148.74 20
1148.82 21
1148.90 22
1148.98 23
1149.05 23
1149.13 24
1149.21 24
1149.29 24
1149.37 24
1149.44 24
1149.52 23
1149.60 23
1149.68 23
1149.75 24
1149.83 25
1149.91 26
1149.99 27
1150.07 28
1150.14 28
1150.22 28
1150.30 28
1150.38 27
1150.45 26
1150.53 25
1150.61 25
1150.69 24
1150.77 24
1150.84 24
1150.92 24
1151.00 25
1151.08 26
1151.15 28
1151.23 31
1151.31 34
1151.39 38
1151.47 42
1151.54 45
1151.62 48
1151.70 49
1151.78 50
1151.86 50
1151.93 50
1152.01 49
1152.09 48
1152.17 47
1152.24 46
1152.32 44
1152.40 42
1152.48 40
1152.56 38
1152.63 37
1152.71 36
1152.79 35
1152.87 36
1152.95 36
1153.02 35
1153.10 35
1153.18 33
1153.26 32
1153.33 30
1153.41 28
1153.49 26
1153.57 25
1153.65 24
1153.72 25
1153.80 26
1153.88 27
1153.96 28
1154.04 29
1154.11 30
1154.19 30
1154.27 29
1154.35 27
1154.43 26
1154.50 24
1154.58 23
1154.66 22
1154.74 22
1154.82 21
1154.89 21
1154.97 21
1155.05 21
1155.13 20
1155.20 19
1155.28 19
1155.36 18
1155.44 16
1155.52 15
1155.59 13
1155.67 11
1155.75 10
1155.83 8
1155.91 7
1155.98 6
1156.06 6
1156.14 6
1156.22 7
1156.30 8
1156.37 8
1156.45 9
1156.53 8
1156.61 8
1156.69 7
1156.76 6
1156.84 6
1156.92 6
1157.00 6
1157.08 8
1157.15 10
1157.23 12
1157.31 14
1157.39 16
1157.47 18
1157.54 20
1157.62 21
1157.70 21
1157.78 21
1157.86 19
1157.93 17
1158.01 15
1158.09 12
1158.17 9
1158.25 6
1158.33 3
1158.40 1
1158.48 0
1158.56 0
1158.64 0
1158.72 0
1158.79 0
1158.87 0
1158.95 0
1159.03 1
1159.11 1
1159.18 2
1159.26 2
1159.34 2
1159.42 1
1159.50 1
1159.57 1
1159.65 1
1159.73 2
1159.81 3
1159.89 5
1159.96 7
1160.04 9
1160.12 12
1160.20 14
1160.28 15
1160.36 16
1160.43 17
1160.51 17
1160.59 17
1160.67 17
1160.75 17
1160.82 18
1160.90 18
1160.98 19
1161.06 20
1161.14 21
1161.22 22
1161.29 22
1161.37 22
1161.45 21
1161.53 20
1161.61 19
1161.68 17
1161.76 15
1161.84 14
1161.92 12
1162.00 11
1162.07 10
1162.15 10
1162.23 9
1162.31 8
1162.39 7
1162.47 7
1162.54 7
1162.62 7
1162.70 8
1162.78 9
1162.86 9
1162.94 10
1163.01 10
1163.09 10
1163.17 10
1163.25 11
1163.33 11
1163.40 11
1163.48 12
1163.56 12
1163.64 13
1163.72 13
1163.80 13
1163.87 14
1163.95 14
1164.03 14
1164.11 14
1164.19 14
1164.27 14
1164.34 13
1164.42 12
1164.50 12
1164.58 11
1164.66 11
1164.73 12
1164.81 12
1164.89 13
1164.97 13
1165.05 13
1165.13 12
1165.20 12
1165.28 11
1165.36 11
1165.44 12
1165.52 13
1165.60 14
1165.67 17
1165.75 19
1165.83 22
1165.91 24
1165.99 26
1166.07 26
1166.14 26
1166.22 24
1166.30 22
1166.38 19
1166.46 17
1166.54 14
1166.61 12
1166.69 11
1166.77 10
1166.85 9
1166.93 8
1167.01 7
1167.08 7
1167.16 6
1167.24 7
1167.32 7
1167.40 8
1167.48 9
1167.55 10
1167.63 11
1167.71 11
1167.79 11
1167.87 11
1167.95 11
1168.02 11
1168.10 10
1168.18 9
1168.26 8
1168.34 7
1168.42 6
1168.50 4
1168.57 3
1168.65 3
1168.73 3
1168.81 3
1168.89 4
1168.97 6
1169.04 7
1169.12 8
1169.20 9
1169.28 10
1169.36 11
1169.44 13
1169.51 15
1169.59 18
1169.67 21
1169.75 25
1169.83 28
1169.91 30
1169.99 31
1170.06 32
1170.14 32
1170.22 31
1170.30 31
1170.38 29
1170.46 27
1170.53 25
1170.61 23
1170.69 20
1170.77 18
1170.85 16
1170.93 15
1171.01 15
1171.08 15
1171.16 16
1171.24 18
1171.32 19
1171.40 21
1171.48 21
1171.55 21
1171.63 21
1171.71 20
1171.79 18
1171.87 17
1171.95 16
1172.03 16
1172.10 16
1172.18 17
1172.26 18
1172.34 20
1172.42 21
1172.50 22
1172.58 22
1172.65 21
1172.73 19
1172.81 17
1172.89 15
1172.97 15
1173.05 16
1173.13 18
1173.20 22
1173.28 27
1173.36 32
1173.44 36
1173.52 39
1173.60 41
1173.68 41
1173.75 39
1173.83 38
1173.91 36
1173.99 35
1174.07 35
1174.15 35
1174.23 36
1174.30 37
1174.38 38
1174.46 39
1174.54 39
1174.62 39
1174.70 38
1174.78 37
1174.85 36
1174.93 35
1175.01 35
1175.09 35
1175.17 34
1175.25 34
1175.33 34
1175.40 33
1175.48 32
1175.56 31
1175.64 29
1175.72 27
1175.80 25
1175.88 24
1175.96 24
1176.03 24
1176.11 25
1176.19 26
1176.27 28
1176.35 31
1176.43 32
1176.51 33
1176.58 34
1176.66 33
1176.74 32
1176.82 31
1176.90 29
1176.98 28
1177.06 28
1177.14 28
1177.21 28
1177.29 28
1177.37 28
1177.45 28
1177.53 28
1177.61 27
1177.69 27
1177.76 27
1177.84 27
1177.92 27
1178.00 26
1178.08 25
1178.16 24
1178.24 23
1178.32 23
1178.39 24
1178.47 26
1178.55 29
1178.63 33
1178.71 36
1178.79 38
1178.87 40
1178.95 40
1179.02 39
1179.10 38
1179.18 36
1179.26 35
1179.34 35
1179.42 34
1179.50 33
1179.58 31
1179.65 28
1179.73 25
1179.81 22
1179.89 19
1179.97 17
1180.05 16
1180.13 15
1180.21 16
1180.28 16
1180.36 16
1180.44 15
1180.52 14
1180.60 12
1180.68 11
1180.76 9
1180.84 8
1180.92 7
1180.99 5
1181.07 4
1181.15 3
1181.23 1
1181.31 0
1181.39 0
1181.47 0
1181.55 0
1181.62 1
1181.70 3
1181.78 5
1181.86 7
1181.94 9
1182.02 11
1182.10 12
1182.18 14
1182.26 15
1182.33 17
1182.41 18
1182.49 20
1182.57 22
1182.65 24
1182.73 25
1182.81 27
1182.89 28
1182.97 29
1183.04 30
1183.12 29
1183.20 28
1183.28 27
1183.36 25
1183.44 24
1183.52 22
1183.60 21
1183.68 20
1183.75 20
1183.83 19
1183.91 19
1183.99 19
1184.07 18
1184.15 18
1184.23 17
1184.31 15
1184.39 14
1184.46 13
1184.54 12
1184.62 11
1184.70 11
1184.78 12
1184.86 13
1184.94 15
1185.02 18
1185.10 20
1185.18 22
1185.25 24
1185.33 26
1185.41 28
1185.49 29
1185.57 30
1185.65 30
1185.73 31
1185.81 31
1185.89 30
1185.97 29
1186.04 27
1186.12 25
1186.20 22
1186.28 19
1186.36 16
1186.44 14
1186.52 13
1186.60 13
1186.68 13
1186.76 14
1186.83 15
1186.91 16
1186.99 16
1187.07 16
1187.15 16
1187.23 15
1187.31 15
1187.39 14
1187.47 14
1187.55 15
1187.62 15
1187.70 16
1187.78 16
1187.86 16
1187.94 15
1188.02 14
1188.10 13
1188.18 12
1188.26 10
1188.34 8
1188.41 7
1188.49 5
1188.57 4
1188.65 3
1188.73 3
1188.81 4
1188.89 5
1188.97 7
1189.05 9
1189.13 11
1189.21 12
1189.28 12
1189.36 11
1189.44 10
1189.52 8
1189.60 5
1189.68 3
1189.76 1
1189.84 0
1189.92 0
1190.00 0
1190.08 0
1190.16 0
1190.23 0
1190.31 0
1190.39 0
1190.47 0
1190.55 0
1190.63 1
1190.71 2
1190.79 4
1190.87 5
1190.95 6
1191.03 8
1191.10 10
1191.18 12
1191.26 14
1191.34 15
1191.42 16
1191.50 15
1191.58 14
1191.66 12
1191.74 10
1191.82 9
1191.90 7
1191.98 7
1192.05 7
1192.13 8
1192.21 10
1192.29 13
1192.37 16
1192.45 19
1192.53 21
1192.61 22
1192.69 23
1192.77 23
1192.85 22
1192.93 22
1193.01 21
1193.08 21
1193.16 21
1193.24 21
1193.32 20
1193.40 19
1193.48 18
1193.56 17
1193.64 16
1193.72 15
1193.80 15
1193.88 15
1193.96 14
1194.04 13
1194.11 11
1194.19 9
1194.27 7
1194.35 4
1194.43 2
1194.51 1
1194.59 0
1194.67 0
1194.75 0
1194.83 0
1194.91 0
1194.99 0
1195.07 1
1195.15 2
1195.22 4
1195.30 7
1195.38 11
1195.46 15
1195.54 20
1195.62 24
1195.70 28
1195.78 30
1195.86 31
1195.94 31
1196.02 29
1196.10 26
1196.18 23
1196.26 20
1196.33 17
1196.41 15
1196.49 14
1196.57 14
1196.65 15
1196.73 16
1196.81 16
1196.89 16
1196.97 16
1197.05 14
1197.13 12
1197.21 9
1197.29 7
1197.37 4
1197.45 3
1197.53 2
1197.60 2
1197.68 3
1197.76 5
1197.84 7
1197.92 9
1198.00 10
1198.08 10
1198.16 10
1198.24 10
1198.32 9
1198.40 10
1198.48 11
1198.56 13
1198.64 16
1198.72 19
1198.80 22
1198.87 25
1198.95 27
1199.03 28
1199.11 27
1199.19 24
1199.27 21
1199.35 18
1199.43 14
1199.51 12
1199.59 10
1199.67 9
1199.75 9
1199.83 9
1199.91 10
1199.99 11
1200.07 12
1200.15 14
1200.23 16
1200.30 19
1200.38 21
1200.46 23
1200.54 26
1200.62 28
1200.70 30
1200.78 33
1200.86 34
1200.94 36
1201.02 36
1201.10 35
1201.18 33
1201.26 29
1201.34 24
1201.42 19
1201.50 14
1201.58 10
1201.66 7
1201.74 4
1201.81 3
1201.89 2
1201.97 2
1202.05 1
1202.13 1
1202.21 2
1202.29 2
1202.37 3
1202.45 3
1202.53 3
1202.61 2
1202.69 1
1202.77 0
1202.85 0
1202.93 0
1203.01 0
1203.09 0
1203.17 1
1203.25 2
1203.33 3
1203.41 3
1203.49 2
1203.56 0
1203.64 0
1203.72 0
1203.80 0
1203.88 0
1203.96 1
1204.04 4
1204.12 7
1204.20 10
1204.28 12
1204.36 14
1204.44 15
1204.52 15
1204.60 15
1204.68 14
1204.76 13
1204.84 13
1204.92 12
1205.00 12
1205.08 12
1205.16 13
1205.24 13
1205.32 13
1205.40 13
1205.48 11
1205.55 9
1205.63 7
1205.71 5
1205.79 3
1205.87 1
1205.95 1
1206.03 1
1206.11 3
1206.19 5
1206.27 7
1206.35 9
1206.43 11
1206.51 13
1206.59 14
1206.67 14
1206.75 14
1206.83 13
1206.91 11
1206.99 10
1207.07 8
1207.15 7
1207.23 6
1207.31 6
1207.39 6
1207.47 6
1207.55 8
1207.63 10
1207.71 12
1207.79 15
1207.87 18
1207.95 20
1208.02 21
1208.10 21
1208.18 20
1208.26 19
1208.34 17
1208.42 14
1208.50 13
1208.58 11
1208.66 10
1208.74 10
1208.82 9
1208.90 10
1208.98 10
1209.06 12
1209.14 14
1209.22 17
1209.30 20
1209.38 25
1209.46 29
1209.54 33
1209.62 37
1209.70 39
1209.78 41
1209.86 41
1209.94 41
1210.02 40
1210.10 38
1210.18 35
1210.26 33
1210.34 31
1210.42 29
1210.50 29
1210.58 29
1210.66 30
1210.74 31
1210.82 33
1210.90 34
1210.98 35
1211.06 35
1211.14 35
1211.22 35
1211.30 34
1211.38 34
1211.46 33
1211.54 32
1211.61 31
1211.69 30
1211.77 28
1211.85 25
1211.93 22
1212.01 19
1212.09 16
1212.17 14
1212.25 12
1212.33 11
1212.41 11
1212.49 11
1212.57 11
1212.65 12
1212.73 14
1212.81 15
1212.89 17
1212.97 18
1213.05 19
1213.13 20
1213.21 20
1213.29 20
1213.37 20
1213.45 20
1213.53 19
1213.61 20
1213.69 20
1213.77 20
1213.85 21
1213.93 21
1214.01 22
1214.09 22
1214.17 22
1214.25 22
1214.33 22
1214.41 21
1214.49 20
1214.57 17
1214.65 15
1214.73 13
1214.81 11
1214.89 11
1214.97 12
1215.05 14
1215.13 17
1215.21 21
1215.29 24
1215.37 26
1215.45 27
1215.53 27
1215.61 26
1215.69 24
1215.77 23
1215.85 21
1215.93 19
1216.01 18
1216.09 17
1216.17 16
1216.25 16
1216.33 15
1216.41 15
1216.49 14
1216.57 14
1216.65 12
1216.73 11
1216.81 9
1216.89 8
1216.97 6
1217.05 5
1217.13 3
1217.21 2
1217.29 1
1217.37 1
1217.45 1
1217.53 2
1217.61 3
1217.69 5
1217.77 8
1217.85 10
1217.93 12
1218.01 13
1218.09 13
1218.17 12
1218.25 11
1218.33 9
1218.41 7
1218.49 6
1218.57 6
1218.65 7
1218.73 9
1218.81 11
1218.89 14
1218.97 17
1219.05 20
1219.13 23
1219.21 25
1219.29 28
1219.37 30
1219.45 32
1219.53 34
1219.61 36
1219.69 38
1219.77 38
1219.85 38
1219.93 36
1220.01 33
1220.09 29
1220.17 25
1220.25 21
1220.33 18
1220.41 16
1220.49 16
1220.57 18
1220.65 20
1220.73 23
1220.81 26
1220.89 28
1220.97 29
1221.05 29
1221.13 29
1221.21 29
1221.29 30
1221.37 31
1221.45 33
1221.53 33
1221.61 33
1221.69 32
1221.78 30
1221.86 28
1221.94 26
1222.02 25
1222.10 26
1222.18 27
1222.26 29
1222.34 30
1222.42 30
1222.50 29
1222.58 28
1222.66 25
1222.74 23
1222.82 22
1222.90 21
1222.98 20
1223.06 20
1223.14 20
1223.22 21
1223.30 21
1223.38 21
1223.46 21
1223.54 21
1223.62 20
1223.70 20
1223.78 19
1223.86 19
1223.94 19
1224.02 19
1224.10 18
1224.18 18
1224.26 17
1224.34 17
1224.42 16
1224.50 15
1224.58 15
1224.66 15
1224.74 16
1224.82 16
1224.90 17
1224.98 18
1225.06 19
1225.14 19
1225.22 20
1225.31 21
1225.39 22
1225.47 23
1225.55 25
1225.63 26
1225.71 28
1225.79 31
1225.87 33
1225.95 36
1226.03 38
1226.11 40
1226.19 41
1226.27 40
1226.35 38
1226.43 35
1226.51 31
1226.59 27
1226.67 23
1226.75 20
1226.83 19
1226.91 20
1226.99 21
1227.07 24
1227.15 27
1227.23 29
1227.31 31
1227.39 32
1227.47 32
1227.55 31
1227.63 31
1227.71 29
1227.80 28
1227.88 27
1227.96 25
1228.04 23
1228.12 22
1228.20 20
1228.28 19
1228.36 19
1228.44 20
1228.52 22
1228.60 24
1228.68 28
1228.76 31
1228.84 34
1228.92 36
1229.00 37
1229.08 37
1229.16 35
1229.24 33
1229.32 30
1229.40 28
1229.48 26
1229.56 25
1229.64 25
1229.72 26
1229.81 28
1229.89 30
1229.97 33
1230.05 35
1230.13 37
1230.21 38
1230.29 38
1230.37 37
1230.45 36
1230.53 34
1230.61 33
1230.69 31
1230.77 30
1230.85 29
1230.93 28
1231.01 27
1231.09 27
1231.17 27
1231.25 28
1231.33 29
1231.41 30
1231.49 31
1231.58 31
1231.66 31
1231.74 30
1231.82 28
1231.90 26
1231.98 24
1232.06 23
1232.14 23
1232.22 23
1232.30 24
1232.38 26
1232.46 27
1232.54 27
1232.62 27
1232.70 27
1232.78 26
1232.86 25
1232.94 24
1233.02 24
1233.11 24
1233.19 25
1233.27 27
1233.35 32
1233.43 38
1233.51 45
1233.59 52
1233.67 58
1233.75 62
1233.83 64
1233.91 63
1233.99 59
1234.07 54
1234.15 48
1234.23 43
1234.31 38
1234.39 35
1234.47 33
1234.56 33
1234.64 33
1234.72 34
1234.80 35
1234.88 37
1234.96 38
1235.04 39
1235.12 40
1235.20 41
1235.28 42
1235.36 43
1235.44 43
1235.52 42
1235.60 42
1235.68 42
1235.76 42
1235.85 43
1235.93 45
1236.01 46
1236.09 47
1236.17 48
1236.25 48
1236.33 48
1236.41 47
1236.49 46
1236.57 45
1236.65 44
1236.73 43
1236.81 42
1236.89 40
1236.97 38
1237.05 34
1237.14 31
1237.22 27
1237.30 25
1237.38 23
1237.46 23
1237.54 24
1237.62 26
1237.70 28
1237.78 30
1237.86 32
1237.94 32
1238.02 31
1238.10 29
1238.18 27
1238.27 24
1238.35 20
1238.43 18
1238.51 15
1238.59 13
1238.67 13
1238.75 12
1238.83 12
1238.91 12
1238.99 12
1239.07 11
1239.15 10
1239.23 10
1239.31 9
1239.40 9
1239.48 9
1239.56 10
1239.64 11
1239.72 12
1239.80 13
1239.88 13
1239.96 14
1240.04 13
1240.12 13
1240.20 12
1240.28 11
1240.36 9
1240.45 8
1240.53 7
1240.61 7
1240.69 7
1240.77 8
1240.85 9
1240.93 10
1241.01 10
1241.09 10
1241.17 10
1241.25 10
1241.33 10
1241.41 11
1241.50 11
1241.58 11
1241.66 12
1241.74 13
1241.82 13
1241.90 15
1241.98 17
1242.06 20
1242.14 23
1242.22 26
1242.30 28
1242.38 30
1242.47 29
1242.55 27
1242.63 24
1242.71 21
1242.79 18
1242.87 15
1242.95 14
1243.03 14
1243.11 16
1243.19 18
1243.27 21
1243.36 23
1243.44 25
1243.52 26
1243.60 26
1243.68 25
1243.76 24
1243.84 23
1243.92 22
1244.00 21
1244.08 20
1244.16 19
1244.24 17
1244.33 15
1244.41 13
1244.49 10
1244.57 9
1244.65 8
1244.73 9
1244.81 10
1244.89 12
1244.97 13
1245.05 15
1245.13 15
1245.22 15
1245.30 15
1245.38 13
1245.46 12
1245.54 10
1245.62 7
1245.70 5
1245.78 2
1245.86 0
1245.94 0
1246.03 0
1246.11 0
1246.19 0
1246.27 0
1246.35 1
1246.43 1
1246.51 0
1246.59 0
1246.67 0
1246.75 0
1246.84 1
1246.92 3
1247.00 5
1247.08 7
1247.16 9
1247.24 11
1247.32 11
1247.40 11
1247.48 10
1247.56 10
1247.65 10
1247.73 10
1247.81 12
1247.89 13
1247.97 15
1248.05 17
1248.13 18
1248.21 19
1248.29 20
1248.37 20
1248.46 20
1248.54 19
1248.62 19
1248.70 19
1248.78 19
1248.86 20
1248.94 21
1249.02 23
1249.10 25
1249.18 27
1249.27 29
1249.35 31
1249.43 33
1249.51 35
1249.59 36
1249.67 37
1249.75 37
1249.83 37
1249.91 36
1250.00 33
1250.08 31
1250.16 28
1250.24 25
1250.32 22
1250.40 20
1250.48 19
1250.56 19
1250.64 19
1250.73 19
1250.81 20
1250.89 21
1250.97 21
1251.05 22
1251.13 22
1251.21 21
1251.29 20
1251.37 18
1251.46 16
1251.54 14
1251.62 12
1251.70 10
1251.78 7
1251.86 5
1251.94 2
1252.02 0
1252.10 0
1252.19 0
1252.27 0
1252.35 0
1252.43 0
1252.51 0
1252.59 0
1252.67 1
1252.75 4
1252.84 7
1252.92 10
1253.00 12
1253.08 15
1253.16 16
1253.24 18
1253.32 18
1253.40 18
1253.48 18
1253.57 18
1253.65 17
1253.73 17
1253.81 16
1253.89 15
1253.97 14
1254.05 13
1254.13 11
1254.22 9
1254.30 8
1254.38 6
1254.46 6
1254.54 7
1254.62 9
1254.70 12
1254.78 17
1254.87 22
1254.95 28
1255.03 32
1255.11 36
1255.19 38
1255.27 39
1255.35 39
1255.43 37
1255.52 35
1255.60 32
1255.68 28
1255.76 25
1255.84 22
1255.92 18
1256.00 14
1256.08 10
1256.17 7
1256.25 4
1256.33 2
1256.41 1
1256.49 2
1256.57 3
1256.65 5
1256.74 7
1256.82 8
1256.90 9
1256.98 9
1257.06 11
1257.14 13
1257.22 16
1257.30 21
1257.39 26
1257.47 32
1257.55 36
1257.63 40
1257.71 42
1257.79 42
1257.87 41
1257.96 39
1258.04 37
1258.12 34
1258.20 31
1258.28 27
1258.36 24
1258.44 21
1258.52 19
1258.61 17
1258.69 16
1258.77 14
1258.85 13
1258.93 12
1259.01 11
1259.09 10
1259.18 10
1259.26 10
1259.34 12
1259.42 13
1259.50 15
1259.58 17
1259.66 18
1259.75 17
1259.83 16
1259.91 14
1259.99 12
1260.07 10
1260.15 8
1260.23 7
1260.32 6
1260.40 5
1260.48 3
1260.56 2
1260.64 0
1260.72 0
1260.80 0
1260.89 0
1260.97 0
1261.05 0
1261.13 1
1261.21 2
1261.29 2
1261.37 1
1261.46 0
1261.54 0
1261.62 0
1261.70 0
1261.78 0
1261.86 2
1261.94 5
1262.03 8
1262.11 11
1262.19 14
1262.27 16
1262.35 18
1262.43 19
1262.51 20
1262.60 21
1262.68 21
1262.76 20
1262.84 18
1262.92 15
1263.00 11
1263.09 7
1263.17 3
1263.25 0
1263.33 0
1263.41 0
1263.49 0
1263.57 0
1263.66 0
1263.74 1
1263.82 4
1263.90 7
1263.98 11
1264.06 14
1264.15 17
1264.23 20
1264.31 21
1264.39 21
1264.47 21
1264.55 19
1264.63 18
1264.72 16
1264.80 15
1264.88 13
1264.96 12
1265.04 11
1265.12 11
1265.21 12
1265.29 15
1265.37 18
1265.45 23
1265.53 29
1265.61 36
1265.70 42
1265.78 48
1265.86 52
1265.94 55
1266.02 56
1266.10 56
1266.18 55
1266.27 53
1266.35 50
1266.43 47
1266.51 45
1266.59 42
1266.67 39
1266.76 36
1266.84 32
1266.92 29
1267.00 25
1267.08 21
1267.16 18
1267.25 16
1267.33 14
1267.41 12
1267.49 9
1267.57 7
1267.65 5
1267.74 3
1267.82 1
1267.90 0
1267.98 0
1268.06 0
1268.14 0
1268.23 0
1268.31 0
1268.39 0
1268.47 0
1268.55 0
1268.63 3
1268.72 9
1268.80 15
1268.88 21
1268.96 27
1269.04 30
1269.12 32
1269.21 31
1269.29 29
1269.37 26
1269.45 22
1269.53 19
1269.61 16
1269.70 13
1269.78 10
1269.86 6
1269.94 2
1270.02 0
1270.11 0
1270.19 0
1270.27 0
1270.35 0
1270.43 1
1270.51 6
1270.60 13
1270.68 19
1270.76 27
1270.84 34
1270.92 41
1271.00 46
1271.09 48
1271.17 49
1271.25 46
1271.33 40
1271.41 34
1271.50 27
1271.58 21
1271.66 17
1271.74 15
1271.82 15
1271.90 15
1271.99 16
1272.07 17
1272.15 17
1272.23 18
1272.31 19
1272.39 21
1272.48 24
1272.56 27
1272.64 31
1272.72 35
1272.80 38
1272.89 40
1272.97 42
1273.05 43
1273.13 44
1273.21 45
1273.29 45
1273.38 44
1273.46 44
1273.54 44
1273.62 44
1273.70 44
1273.79 45
1273.87 46
1273.95 48
1274.03 49
1274.11 49
1274.20 48
1274.28 47
1274.36 45
1274.44 41
1274.52 38
1274.60 34
1274.69 30
1274.77 26
1274.85 23
1274.93 21
1275.01 20
1275.10 20
1275.18 21
1275.26 22
1275.34 24
1275.42 25
1275.51 25
1275.59 24
1275.67 22
1275.75 20
1275.83 16
1275.92 13
1276.00 10
1276.08 8
1276.16 8
1276.24 8
1276.32 9
1276.41 11
1276.49 13
1276.57 16
1276.65 18
1276.73 21
1276.82 23
1276.90 25
1276.98 26
1277.06 27
1277.14 28
1277.23 27
1277.31 26
1277.39 25
1277.47 23
1277.55 22
1277.64 20
1277.72 19
1277.80 18
1277.88 18
1277.96 18
1278.05 18
1278.13 17
1278.21 16
1278.29 15
1278.37 14
1278.46 13
1278.54 12
1278.62 12
1278.70 11
1278.78 12
1278.87 12
1278.95 12
1279.03 12
1279.11 12
1279.19 11
1279.28 10
1279.36 10
1279.44 9
1279.52 10
1279.60 11
1279.69 12
1279.77 14
1279.85 15
1279.93 17
1280.01 17
1280.10 17
1280.18 17
1280.26 16
1280.34 16
1280.43 15
1280.51 14
1280.59 14
1280.67 13
1280.75 11
1280.84 10
1280.92 9
1281.00 9
1281.08 9
1281.16 11
1281.25 13
1281.33 15
1281.41 17
1281.49 18
1281.57 18
1281.66 16
1281.74 14
1281.82 11
1281.90 8
1281.99 6
1282.07 5
1282.15 6
1282.23 9
1282.31 12
1282.40 17
1282.48 23
1282.56 30
1282.64 38
1282.72 45
1282.81 53
1282.89 60
1282.97 66
1283.05 71
1283.14 75
1283.22 76
1283.30 76
1283.38 74
1283.46 72
1283.55 68
1283.63 64
1283.71 60
1283.79 57
1283.87 54
1283.96 51
1284.04 48
1284.12 46
1284.20 43
1284.29 39
1284.37 35
1284.45 31
1284.53 27
1284.61 22
1284.70 17
1284.78 13
1284.86 9
1284.94 5
1285.03 3
1285.11 3
1285.19 4
1285.27 7
1285.35 12
1285.44 17
1285.52 22
1285.60 27
1285.68 31
1285.77 33
1285.85 34
1285.93 33
1286.01 32
1286.09 30
1286.18 27
1286.26 24
1286.34 22
1286.42 20
1286.51 19
1286.59 19
1286.67 20
1286.75 22
1286.83 24
1286.92 28
1287.00 32
1287.08 35
1287.16 39
1287.25 41
1287.33 42
1287.41 42
1287.49 40
1287.58 38
1287.66 34
1287.74 29
1287.82 24
1287.90 18
1287.99 12
1288.07 7
1288.15 3
1288.23 2
1288.32 2
1288.40 5
1288.48 10
1288.56 15
1288.65 20
1288.73 24
1288.81 27
1288.89 27
1288.97 26
1289.06 24
1289.14 21
1289.22 19
1289.30 18
1289.39 17
1289.47 17
1289.55 18
1289.63 18
1289.72 18
1289.80 18
1289.88 18
1289.96 18
1290.05 20
1290.13 22
1290.21 25
1290.29 27
1290.38 29
1290.46 29
1290.54 29
1290.62 28
1290.70 27
1290.79 26
1290.87 25
1290.95 24
1291.03 22
1291.12 20
1291.20 16
1291.28 12
1291.36 8
1291.45 5
1291.53 3
1291.61 2
1291.69 2
1291.78 2
1291.86 3
1291.94 5
1292.02 6
1292.11 8
1292.19 11
1292.27 14
1292.35 17
1292.44 19
1292.52 21
1292.60 21
1292.68 20
1292.77 17
1292.85 12
1292.93 7
1293.01 2
1293.10 0
1293.18 0
1293.26 0
1293.34 0
1293.43 0
1293.51 0
1293.59 0
1293.67 2
1293.76 5
1293.84 7
1293.92 7
1294.00 7
1294.09 6
1294.17 5
1294.25 4
1294.33 3
1294.42 3
1294.50 4
1294.58 5
1294.66 6
1294.75 8
1294.83 9
1294.91 11
1294.99 12
1295.08 13
1295.16 14
1295.24 13
1295.32 12
1295.41 10
1295.49 8
1295.57 6
1295.65 4
1295.74 5
1295.82 6
1295.90 9
1295.98 12
1296.07 15
1296.15 18
1296.23 20
1296.31 21
1296.40 22
1296.48 23
1296.56 25
1296.64 27
1296.73 29
1296.81 31
1296.89 32
1296.97 33
1297.06 32
1297.14 30
1297.22 28
1297.31 25
1297.39 22
1297.47 19
1297.55 17
1297.64 17
1297.72 19
1297.80 22
1297.88 26
1297.97 30
1298.05 33
1298.13 36
1298.21 37
1298.30 38
1298.38 38
1298.46 39
1298.54 40
1298.63 43
1298.71 47
1298.79 52
1298.88 56
1298.96 59
1299.04 61
1299.12 60
1299.21 58
1299.29 54
1299.37 51
1299.45 49
1299.54 49
1299.62 50
1299.70 52
1299.78 56
1299.87 59
1299.95 64
1300.03 68
1300.12 73
1300.20 79
1300.28 84
1300.36 89
1300.45 93
1300.53 95
1300.61 95
1300.69 93
1300.78 89
1300.86 83
1300.94 78
1301.03 72
1301.11 67
1301.19 64
1301.27 61
1301.36 59
1301.44 57
1301.52 55
1301.60 52
1301.69 49
1301.77 44
1301.85 39
1301.94 35
1302.02 32
1302.10 30
1302.18 30
1302.27 32
1302.35 34
1302.43 36
1302.51 37
1302.60 37
1302.68 35
1302.76 33
1302.85 29
1302.93 26
1303.01 22
1303.09 20
1303.18 19
1303.26 19
1303.34 19
1303.43 22
1303.51 24
1303.59 28
1303.67 32
1303.76 36
1303.84 41
1303.92 44
1304.01 48
1304.09 50
1304.17 50
1304.25 50
1304.34 48
1304.42 46
1304.50 43
1304.59 41
1304.67 39
1304.75 38
1304.83 37
1304.92 36
1305.00 35
1305.08 33
1305.16 29
1305.25 25
1305.33 20
1305.41 15
1305.50 11
1305.58 7
1305.66 3
1305.75 0
1305.83 0
1305.91 0
1305.99 0
1306.08 0
1306.16 0
1306.24 0
1306.33 0
1306.41 2
1306.49 6
1306.57 9
1306.66 11
1306.74 13
1306.82 13
1306.91 13
1306.99 13
1307.07 13
1307.15 13
1307.24 13
1307.32 13
1307.40 12
1307.49 11
1307.57 11
1307.65 10
1307.73 10
1307.82 10
1307.90 10
1307.98 10
1308.07 9
1308.15 8
1308.23 8
1308.32 9
1308.40 11
1308.48 14
1308.56 18
1308.65 22
1308.73 25
1308.81 26
1308.90 26
1308.98 25
1309.06 23
1309.15 20
1309.23 18
1309.31 18
1309.39 18
1309.48 20
1309.56 24
1309.64 28
1309.73 33
1309.81 39
1309.89 45
1309.98 49
1310.06 53
1310.14 54
1310.22 52
1310.31 49
1310.39 44
1310.47 38
1310.56 33
1310.64 29
1310.72 27
1310.81 27
1310.89 29
1310.97 31
1311.05 33
1311.14 33
1311.22 33
1311.30 30
1311.39 26
1311.47 22
1311.55 18
1311.64 14
1311.72 11
1311.80 9
1311.89 7
1311.97 5
1312.05 4
1312.13 2
1312.22 1
1312.30 1
1312.38 0
1312.47 0
1312.55 0
1312.63 0
1312.72 0
1312.80 2
1312.88 4
1312.97 7
1313.05 11
1313.13 15
1313.21 19
1313.30 22
1313.38 24
1313.46 26
1313.55 29
1313.63 32
1313.71 36
1313.80 41
1313.88 46
1313.96 50
1314.05 53
1314.13 54
1314.21 53
1314.30 50
1314.38 46
1314.46 43
1314.54 41
1314.63 40
1314.71 40
1314.79 41
1314.88 43
1314.96 45
1315.04 47
1315.13 48
1315.21 49
1315.29 49
1315.38 49
1315.46 48
1315.54 46
1315.63 44
1315.71 40
1315.79 37
1315.88 33
1315.96 28
1316.04 24
1316.13 21
1316.21 18
1316.29 16
1316.38 14
1316.46 14
1316.54 15
1316.62 17
1316.71 20
1316.79 23
1316.87 27
1316.96 31
1317.04 35
1317.12 39
1317.21 43
1317.29 47
1317.37 52
1317.46 56
1317.54 59
1317.62 60
1317.71 59
1317.79 57
1317.87 52
1317.96 46
1318.04 41
1318.12 36
1318.21 32
1318.29 30
1318.37 30
1318.46 30
1318.54 30
1318.62 29
1318.71 28
1318.79 26
1318.87 24
1318.96 22
1319.04 22
1319.12 24
1319.21 27
1319.29 31
1319.37 34
1319.46 37
1319.54 38
1319.62 38
1319.71 37
1319.79 35
1319.87 35
1319.96 36
1320.04 38
1320.12 42
1320.21 46
1320.29 50
1320.37 52
1320.46 53
1320.54 52
1320.62 51
1320.71 49
1320.79 48
1320.87 47
1320.96 47
1321.04 49
1321.12 50
1321.21 52
1321.29 53
1321.37 54
1321.46 54
1321.54 53
1321.62 50
1321.71 46
1321.79 42
1321.87 37
1321.96 33
1322.04 31
1322.12 30
1322.21 31
1322.29 34
1322.37 40
1322.46 46
1322.54 52
1322.62 58
1322.71 63
1322.79 67
1322.87 70
1322.96 72
1323.04 74
1323.12 74
1323.21 73
1323.29 72
1323.37 71
1323.46 69
1323.54 68
1323.62 67
1323.71 66
1323.79 66
1323.88 66
1323.96 66
1324.04 66
1324.13 65
1324.21 65
1324.29 64
1324.38 64
1324.46 64
1324.54 65
1324.63 66
1324.71 67
1324.79 68
1324.88 68
1324.96 67
1325.04 66
1325.13 63
1325.21 61
1325.29 60
1325.38 59
1325.46 59
1325.54 58
1325.63 58
1325.71 57
1325.80 55
1325.88 53
1325.96 50
1326.05 47
1326.13 44
1326.21 42
1326.30 40
1326.38 38
1326.46 37
1326.55 36
1326.63 36
1326.71 36
1326.80 36
1326.88 36
1326.96 36
1327.05 35
1327.13 34
1327.22 32
1327.30 31
1327.38 30
1327.47 30
1327.55 30
1327.63 32
1327.72 34
1327.80 37
1327.88 39
1327.97 41
1328.05 42
1328.13 42
1328.22 42
1328.30 41
1328.39 40
1328.47 39
1328.55 37
1328.64 35
1328.72 33
1328.80 31
1328.89 29
1328.97 29
1329.05 30
1329.14 31
1329.22 34
1329.31 36
1329.39 38
1329.47 40
1329.56 42
1329.64 44
1329.72 46
1329.81 48
1329.89 50
1329.97 52
1330.06 53
1330.14 54
1330.23 53
1330.31 53
1330.39 52
1330.48 52
1330.56 51
1330.64 51
1330.73 50
1330.81 48
1330.89 46
1330.98 44
1331.06 41
1331.15 38
1331.23 35
1331.31 33
1331.40 32
1331.48 31
1331.56 30
1331.65 29
1331.73 29
1331.81 28
1331.90 28
1331.98 27
1332.07 27
1332.15 27
1332.23 27
1332.32 26
1332.40 25
1332.48 24
1332.57 22
1332.65 21
1332.74 19
1332.82 18
1332.90 18
1332.99 19
1333.07 20
1333.15 22
1333.24 25
1333.32 27
1333.41 29
1333.49 30
1333.57 31
1333.66 32
1333.74 34
1333.82 36
1333.91 39
1333.99 42
1334.08 44
1334.16 46
1334.24 46
1334.33 44
1334.41 42
1334.49 39
1334.58 36
1334.66 34
1334.75 32
1334.83 30
1334.91 28
1335.00 26
1335.08 23
1335.17 21
1335.25 19
1335.33 19
1335.42 20
1335.50 24
1335.58 29
1335.67 36
1335.75 43
1335.84 50
1335.92 54
1336.00 56
1336.09 55
1336.17 53
1336.25 51
1336.34 49
1336.42 49
1336.51 51
1336.59 55
1336.67 60
1336.76 66
1336.84 69
1336.93 72
1337.01 72
1337.09 71
1337.18 70
1337.26 68
1337.35 66
1337.43 65
1337.51 64
1337.60 63
1337.68 61
1337.76 58
1337.85 53
1337.93 48
1338.02 42
1338.10 37
1338.18 32
1338.27 29
1338.35 28
1338.44 29
1338.52 32
1338.60 37
1338.69 41
1338.77 46
1338.86 49
1338.94 51
1339.02 51
1339.11 50
1339.19 49
1339.27 47
1339.36 45
1339.44 43
1339.53 41
1339.61 39
1339.69 37
1339.78 34
1339.86 32
1339.95 30
1340.03 28
1340.11 28
1340.20 28
1340.28 29
1340.37 31
1340.45 33
1340.53 35
1340.62 36
1340.70 38
1340.79 38
1340.87 39
1340.95 39
1341.04 39
1341.12 38
1341.21 38
1341.29 37
1341.37 36
1341.46 35
1341.54 34
1341.63 34
1341.71 33
1341.79 33
1341.88 33
1341.96 34
1342.05 35
1342.13 37
1342.21 39
1342.30 43
1342.38 47
1342.47 52
1342.55 58
1342.63 63
1342.72 69
1342.80 75
1342.89 82
1342.97 90
1343.05 99
1343.14 109
1343.22 118
1343.31 126
1343.39 132
1343.47 135
1343.56 136
1343.64 135
1343.73 131
1343.81 126
1343.90 121
1343.98 116
1344.06 112
1344.15 108
1344.23 106
1344.32 104
1344.40 102
1344.48 102
1344.57 102
1344.65 103
1344.74 105
1344.82 107
1344.90 109
1344.99 109
1345.07 108
1345.16 105
1345.24 100
1345.33 95
1345.41 89
1345.49 84
1345.58 79
1345.66 75
1345.75 71
1345.83 67
1345.91 63
1346.00 58
1346.08 54
1346.17 51
1346.25 47
1346.33 44
1346.42 41
1346.50 37
1346.59 33
1346.67 30
1346.76 26
1346.84 24
1346.92 22
1347.01 22
1347.09 23
1347.18 25
1347.26 27
1347.34 30
1347.43 34
1347.51 37
1347.60 41
1347.68 44
1347.77 46
1347.85 48
1347.93 48
1348.02 48
1348.10 46
1348.19 44
1348.27 41
1348.36 39
1348.44 37
1348.52 35
1348.61 33
1348.69 31
1348.78 29
1348.86 27
1348.94 24
1349.03 21
1349.11 17
1349.20 13
1349.28 9
1349.37 5
1349.45 2
1349.53 0
1349.62 0
1349.70 0
1349.79 0
1349.87 0
1349.96 0
1350.04 0
1350.12 0
1350.21 0
1350.29 1
1350.38 3
1350.46 5
1350.55 7
1350.63 8
1350.71 9
1350.80 9
1350.88 10
1350.97 10
1351.05 11
1351.14 12
1351.22 14
1351.30 16
1351.39 19
1351.47 23
1351.56 27
1351.64 30
1351.73 33
1351.81 35
1351.89 36
1351.98 36
1352.06 34
1352.15 33
1352.23 31
1352.32 30
1352.40 31
1352.49 33
1352.57 36
1352.65 41
1352.74 47
1352.82 52
1352.91 56
1352.99 58
1353.08 59
1353.16 58
1353.24 57
1353.33 55
1353.41 54
1353.50 53
1353.58 52
1353.67 51
1353.75 49
1353.84 46
1353.92 42
1354.00 37
1354.09 32
1354.17 28
1354.26 26
1354.34 26
1354.43 28
1354.51 30
1354.59 32
1354.68 34
1354.76 34
1354.85 34
1354.93 33
1355.02 33
1355.10 33
1355.19 35
1355.27 39
1355.35 43
1355.44 47
1355.52 51
1355.61 53
1355.69 53
1355.78 52
1355.86 48
1355.95 45
1356.03 40
1356.11 36
1356.20 32
1356.28 30
1356.37 28
1356.45 28
1356.54 29
1356.62 32
1356.71 37
1356.79 42
1356.87 49
1356.96 55
1357.04 62
1357.13 68
1357.21 73
1357.30 78
1357.38 83
1357.47 87
1357.55 90
1357.64 93
1357.72 95
1357.80 97
1357.89 97
1357.97 96
1358.06 94
1358.14 91
1358.23 87
1358.31 84
1358.40 80
1358.48 78
1358.57 77
1358.65 76
1358.73 76
1358.82 75
1358.90 73
1358.99 71
1359.07 68
1359.16 66
1359.24 65
1359.33 66
1359.41 68
1359.50 71
1359.58 74
1359.66 77
1359.75 80
1359.83 82
1359.92 83
1360.00 83
1360.09 83
1360.17 82
1360.26 82
1360.34 83
1360.43 84
1360.51 87
1360.59 90
1360.68 94
1360.76 97
1360.85 100
1360.93 102
1361.02 103
1361.10 102
1361.19 99
1361.27 96
1361.36 91
1361.44 86
1361.53 82
1361.61 79
1361.69 78
1361.78 78
1361.86 80
1361.95 82
1362.03 84
1362.12 84
1362.20 82
1362.29 78
1362.37 73
1362.46 68
1362.54 63
1362.63 60
1362.71 58
1362.80 57
1362.88 56
1362.96 56
1363.05 56
1363.13 55
1363.22 54
1363.30 52
1363.39 50
1363.47 49
1363.56 48
1363.64 47
1363.73 47
1363.81 48
1363.90 50
1363.98 53
1364.07 58
1364.15 63
1364.24 69
1364.32 75
1364.40 79
1364.49 82
1364.57 82
1364.66 80
1364.74 76
1364.83 72
1364.91 68
1365.00 64
1365.08 63
1365.17 63
1365.25 65
1365.34 69
1365.42 72
1365.51 76
1365.59 80
1365.68 82
1365.76 82
1365.85 81
1365.93 77
1366.01 71
1366.10 64
1366.18 57
1366.27 50
1366.35 44
1366.44 40
1366.52 38
1366.61 38
1366.69 39
1366.78 41
1366.86 42
1366.95 42
1367.03 42
1367.12 42
1367.20 43
1367.29 45
1367.37 49
1367.46 54
1367.54 59
1367.63 64
1367.71 67
1367.80 68
1367.88 67
1367.97 65
1368.05 61
1368.13 57
1368.22 52
1368.30 47
1368.39 43
1368.47 39
1368.56 36
1368.64 33
1368.73 31
1368.81 30
1368.90 28
1368.98 27
1369.07 25
1369.15 23
1369.24 22
1369.32 20
1369.41 19
1369.49 18
1369.58 16
1369.66 14
1369.75 12
1369.83 11
1369.92 10
1370.00 12
1370.09 17
1370.17 24
1370.26 33
1370.34 44
1370.43 56
1370.51 67
1370.60 77
1370.68 86
1370.77 92
1370.85 95
1370.94 95
1371.02 92
1371.11 87
1371.19 79
1371.28 70
1371.36 60
1371.45 51
1371.53 43
1371.62 37
1371.70 34
1371.79 33
1371.87 35
1371.96 39
1372.04 44
1372.13 50
1372.21 55
1372.29 59
1372.38 61
1372.46 62
1372.55 62
1372.63 61
1372.72 60
1372.80 58
1372.89 56
1372.97 54
1373.06 53
1373.14 51
1373.23 51
1373.31 52
1373.40 55
1373.48 59
1373.57 64
1373.65 72
1373.74 80
1373.82 87
1373.91 95
1373.99 101
1374.08 105
1374.16 106
1374.25 106
1374.33 104
1374.42 101
1374.50 98
1374.59 95
1374.67 92
1374.76 89
1374.85 87
1374.93 86
1375.02 84
1375.10 83
1375.19 82
1375.27 80
1375.36 77
1375.44 73
1375.53 69
1375.61 65
1375.70 62
1375.78 62
1375.87 63
1375.95 67
1376.04 72
1376.12 77
1376.21 80
1376.29 82
1376.38 81
1376.46 78
1376.55 75
1376.63 71
1376.72 67
1376.80 64
1376.89 62
1376.97 61
1377.06 61
1377.14 62
1377.23 63
1377.31 64
1377.40 66
1377.48 67
1377.57 67
1377.65 66
1377.74 64
1377.82 62
1377.91 59
1377.99 57
1378.08 56
1378.16 57
1378.25 59
1378.33 62
1378.42 66
1378.50 69
1378.59 70
1378.67 70
1378.76 68
1378.85 65
1378.93 61
1379.02 58
1379.10 54
1379.19 52
1379.27 51
1379.36 50
1379.44 50
1379.53 51
1379.61 53
1379.70 56
1379.78 58
1379.87 61
1379.95 64
1380.04 65
1380.12 65
1380.21 64
1380.29 62
1380.38 58
1380.46 55
1380.55 52
1380.63 49
1380.72 48
1380.80 48
1380.89 49
1380.98 50
1381.06 53
1381.15 55
1381.23 56
1381.32 56
1381.40 55
1381.49 53
1381.57 50
1381.66 46
1381.74 42
1381.83 38
1381.91 34
1382.00 30
1382.08 28
1382.17 26
1382.25 26
1382.34 28
1382.42 32
1382.51 36
1382.59 42
1382.68 47
1382.77 51
1382.85 54
1382.94 56
1383.02 56
1383.11 55
1383.19 52
1383.28 49
1383.36 45
1383.45 42
1383.53 41
1383.62 41
1383.70 42
1383.79 45
1383.87 47
1383.96 49
1384.05 50
1384.13 50
1384.22 49
1384.30 47
1384.39 44
1384.47 42
1384.56 39
1384.64 37
1384.73 34
1384.81 32
1384.90 29
1384.98 28
1385.07 27
1385.15 28
1385.24 30
1385.33 33
1385.41 37
1385.50 40
1385.58 42
1385.67 43
1385.75 44
1385.84 43
1385.92 42
1386.01 40
1386.09 39
1386.18 40
1386.26 41
1386.35 43
1386.44 45
1386.52 48
1386.61 50
1386.69 50
1386.78 49
1386.86 46
1386.95 42
1387.03 38
1387.12 34
1387.20 31
1387.29 29
1387.37 29
1387.46 29
1387.55 29
1387.63 28
1387.72 27
1387.80 25
1387.89 22
1387.97 19
1388.06 16
1388.14 13
1388.23 10
1388.31 7
1388.40 4
1388.49 1
1388.57 0
1388.66 0
1388.74 0
1388.83 0
1388.91 0
1389.00 0
1389.08 0
1389.17 0
1389.25 0
1389.34 5
1389.43 10
1389.51 15
1389.60 20
1389.68 24
1389.77 26
1389.85 26
1389.94 25
1390.02 22
1390.11 19
1390.20 16
1390.28 13
1390.37 11
1390.45 11
1390.54 12
1390.62 15
1390.71 18
1390.79 22
1390.88 26
1390.97 29
1391.05 31
1391.14 33
1391.22 33
1391.31 33
1391.39 33
1391.48 33
1391.56 32
1391.65 33
1391.74 33
1391.82 33
1391.91 33
1391.99 32
1392.08 32
1392.16 33
1392.25 34
1392.33 37
1392.42 41
1392.51 46
1392.59 52
1392.68 57
1392.76 61
1392.85 63
1392.93 63
1393.02 61
1393.10 57
1393.19 52
1393.28 48
1393.36 45
1393.45 45
1393.53 47
1393.62 50
1393.70 54
1393.79 59
1393.88 62
1393.96 64
1394.05 64
1394.13 64
1394.22 63
1394.30 64
1394.39 65
1394.47 68
1394.56 72
1394.65 76
1394.73 80
1394.82 82
1394.90 83
1394.99 82
1395.07 79
1395.16 76
1395.25 73
1395.33 70
1395.42 68
1395.50 68
1395.59 68
1395.67 68
1395.76 69
1395.85 69
1395.93 69
1396.02 68
1396.10 67
1396.19 64
1396.27 62
1396.36 59
1396.45 57
1396.53 56
1396.62 56
1396.70 56
1396.79 57
1396.87 59
1396.96 60
1397.05 62
1397.13 63
1397.22 64
1397.30 64
1397.39 65
1397.47 65
1397.56 64
1397.65 63
1397.73 61
1397.82 58
1397.90 55
1397.99 51
1398.07 47
1398.16 44
1398.25 41
1398.33 41
1398.42 42
1398.50 45
1398.59 49
1398.67 54
1398.76 59
1398.85 63
1398.93 66
1399.02 67
1399.10 67
1399.19 65
1399.28 62
1399.36 58
1399.45 54
1399.53 51
1399.62 50
1399.70 51
1399.79 53
1399.88 58
1399.96 62
1400.05 67
1400.13 70
1400.22 71
1400.30 68
1400.39 64
1400.48 58
1400.56 52
1400.65 47
1400.73 43
1400.82 42
1400.91 42
1400.99 44
1401.08 47
1401.16 49
1401.25 50
1401.33 51
1401.42 51
1401.51 51
1401.59 51
1401.68 50
1401.76 50
1401.85 48
1401.94 46
1402.02 42
1402.11 38
1402.19 33
1402.28 29
1402.37 25
1402.45 23
1402.54 23
1402.62 25
1402.71 29
1402.79 33
1402.88 37
1402.97 41
1403.05 42
1403.14 42
1403.22 40
1403.31 36
1403.40 32
1403.48 27
1403.57 23
1403.65 20
1403.74 17
1403.83 16
1403.91 16
1404.00 17
1404.08 19
1404.17 20
1404.26 22
1404.34 24
1404.43 25
1404.51 26
1404.60 26
1404.69 26
1404.77 27
1404.86 29
1404.94 32
1405.03 35
1405.12 39
1405.20 44
1405.29 49
1405.37 54
1405.46 58
1405.55 61
1405.63 62
1405.72 62
1405.80 60
1405.89 57
1405.98 53
1406.06 49
1406.15 45
1406.23 40
1406.32 35
1406.41 29
1406.49 22
1406.58 15
1406.66 9
1406.75 3
1406.84 0
1406.92 0
1407.01 0
1407.09 0
1407.18 2
1407.27 6
1407.35 10
1407.44 15
1407.52 20
1407.61 26
1407.70 32
1407.78 39
1407.87 47
1407.95 55
1408.04 63
1408.13 69
1408.21 74
1408.30 76
1408.38 77
1408.47 76
1408.56 74
1408.64 70
1408.73 66
1408.81 62
1408.90 58
1408.99 54
1409.07 51
1409.16 49
1409.25 47
1409.33 45
1409.42 44
1409.50 42
1409.59 41
1409.68 39
1409.76 37
1409.85 35
1409.93 33
1410.02 31
1410.11 29
1410.19 27
1410.28 27
1410.36 27
1410.45 27
1410.54 28
1410.62 28
1410.71 27
1410.80 26
1410.88 25
1410.97 23
1411.05 21
1411.14 20
1411.23 19
1411.31 19
1411.40 19
1411.48 19
1411.57 17
1411.66 14
1411.74 10
1411.83 4
1411.92 0
1412.00 0
1412.09 0
1412.17 0
1412.26 0
1412.35 0
1412.43 0
1412.52 0
1412.61 1
1412.69 4
1412.78 7
1412.86 10
1412.95 14
1413.04 19
1413.12 24
1413.21 30
1413.29 35
1413.38 40
1413.47 43
1413.55 44
1413.64 44
1413.73 43
1413.81 40
1413.90 35
1413.98 28
1414.07 21
1414.16 13
1414.24 7
1414.33 2
1414.42 0
1414.50 3
1414.59 9
1414.67 18
1414.76 28
1414.85 40
1414.93 50
1415.02 58
1415.11 64
1415.19 68
1415.28 70
1415.36 70
1415.45 69
1415.54 66
1415.62 61
1415.71 57
1415.80 51
1415.88 47
1415.97 42
1416.06 40
1416.14 38
1416.23 37
1416.31 37
1416.40 37
1416.49 39
1416.57 41
1416.66 43
1416.75 46
1416.83 48
1416.92 48
1417.00 47
1417.09 44
1417.18 39
1417.26 33
1417.35 27
1417.44 21
1417.52 18
1417.61 17
1417.70 18
1417.78 21
1417.87 25
1417.95 28
1418.04 31
1418.13 33
1418.21 33
1418.30 32
1418.39 29
1418.47 26
1418.56 21
1418.65 16
1418.73 11
1418.82 7
1418.90 5
1418.99 6
1419.08 10
1419.16 18
1419.25 27
1419.34 37
1419.42 46
1419.51 53
1419.60 57
1419.68 56
1419.77 53
1419.86 47
1419.94 41
1420.03 36
1420.11 33
1420.20 32
1420.29 33
1420.37 36
1420.46 41
1420.55 46
1420.63 51
1420.72 56
1420.81 61
1420.89 67
1420.98 73
1421.07 79
1421.15 84
1421.24 89
1421.32 91
1421.41 91
1421.50 90
1421.58 87
1421.67 83
1421.76 80
1421.84 77
1421.93 74
1422.02 72
1422.10 71
1422.19 70
1422.28 69
1422.36 68
1422.45 69
1422.54 69
1422.62 69
1422.71 69
1422.80 68
1422.88 66
1422.97 65
1423.05 65
1423.14 65
1423.23 67
1423.31 70
1423.40 72
1423.49 74
1423.57 75
1423.66 75
1423.75 74
1423.83 72
1423.92 70
1424.01 69
1424.09 69
1424.18 69
1424.27 69
1424.35 70
1424.44 70
1424.53 69
1424.61 67
1424.70 65
1424.79 62
1424.87 59
1424.96 56
1425.05 53
1425.13 51
1425.22 51
1425.31 51
1425.39 52
1425.48 54
1425.57 55
1425.65 55
1425.74 54
1425.82 52
1425.91 49
1426.00 46
1426.08 43
1426.17 40
1426.26 39
1426.34 40
1426.43 41
1426.52 43
1426.60 45
1426.69 48
1426.78 50
1426.86 51
1426.95 52
1427.04 52
1427.12 52
1427.21 51
1427.30 50
1427.38 48
1427.47 46
1427.56 44
1427.64 42
1427.73 41
1427.82 41
1427.90 42
1427.99 44
1428.08 46
1428.16 49
1428.25 52
1428.34 55
1428.42 58
1428.51 61
1428.60 63
1428.68 66
1428.77 68
1428.86 71
1428.94 73
1429.03 75
1429.12 77
1429.20 79
1429.29 82
1429.38 86
1429.46 89
1429.55 91
1429.64 92
1429.72 92
1429.81 89
1429.90 85
1429.99 80
1430.07 74
1430.16 69
1430.25 66
1430.33 66
1430.42 67
1430.51 69
1430.59 72
1430.68 73
1430.77 74
1430.85 75
1430.94 75
1431.03 76
1431.11 77
1431.20 79
1431.29 82
1431.37 83
1431.46 83
1431.55 82
1431.63 80
1431.72 76
1431.81 72
1431.89 68
1431.98 64
1432.07 61
1432.15 57
1432.24 54
1432.33 51
1432.41 48
1432.50 47
1432.59 47
1432.67 48
1432.76 51
1432.85 56
1432.94 61
1433.02 68
1433.11 75
1433.20 82
1433.28 88
1433.37 93
1433.46 98
1433.54 102
1433.63 107
1433.72 113
1433.80 119
1433.89 125
1433.98 130
1434.06 134
1434.15 136
1434.24 136
1434.32 134
1434.41 130
1434.50 126
1434.59 122
1434.67 120
1434.76 117
1434.85 116
1434.93 115
1435.02 116
1435.11 118
1435.19 120
1435.28 124
1435.37 128
1435.45 133
1435.54 136
1435.63 137
1435.72 137
1435.80 135
1435.89 132
1435.98 130
1436.06 128
1436.15 127
1436.24 127
1436.32 128
1436.41 130
1436.50 131
1436.58 132
1436.67 132
1436.76 131
1436.85 129
1436.93 127
1437.02 125
1437.11 124
1437.19 124
1437.28 125
1437.37 126
1437.45 127
1437.54 126
1437.63 124
1437.71 120
1437.80 115
1437.89 108
1437.98 100
1438.06 92
1438.15 84
1438.24 77
1438.32 73
1438.41 70
1438.50 70
1438.58 72
1438.67 76
1438.76 80
1438.85 83
1438.93 85
1439.02 84
1439.11 81
1439.19 76
1439.28 69
1439.37 62
1439.45 54
1439.54 46
1439.63 38
1439.72 32
1439.80 27
1439.89 23
1439.98 21
1440.06 20
1440.15 21
1440.24 23
1440.32 24
1440.41 26
1440.50 28
1440.59 29
1440.67 30
1440.76 31
1440.85 32
1440.93 33
1441.02 35
1441.11 38
1441.20 41
1441.28 45
1441.37 50
1441.46 54
1441.54 59
1441.63 63
1441.72 66
1441.80 67
1441.89 67
1441.98 65
1442.07 62
1442.15 57
1442.24 52
1442.33 48
1442.41 45
1442.50 43
1442.59 42
1442.68 43
1442.76 44
1442.85 46
1442.94 49
1443.02 51
1443.11 54
1443.20 56
1443.29 59
1443.37 60
1443.46 60
1443.55 60
1443.63 58
1443.72 56
1443.81 53
1443.90 51
1443.98 50
1444.07 49
1444.16 49
1444.24 49
1444.33 49
1444.42 48
1444.51 46
1444.59 44
1444.68 41
1444.77 40
1444.85 39
1444.94 39
1445.03 41
1445.12 42
1445.20 44
1445.29 45
1445.38 46
1445.47 45
1445.55 44
1445.64 42
1445.73 41
1445.81 40
1445.90 39
1445.99 38
1446.08 37
1446.16 34
1446.25 31
1446.34 28
1446.42 25
1446.51 24
1446.60 26
1446.69 30
1446.77 37
1446.86 45
1446.95 53
1447.04 60
1447.12 66
1447.21 69
1447.30 71
1447.38 71
1447.47 70
1447.56 68
1447.65 65
1447.73 64
1447.82 63
1447.91 63
1447.99 65
1448.08 69
1448.17 75
1448.26 81
1448.34 88
1448.43 94
1448.52 100
1448.61 105
1448.69 109
1448.78 112
1448.87 115
1448.96 117
1449.04 119
1449.13 119
1449.22 118
1449.30 115
1449.39 110
1449.48 104
1449.57 97
1449.65 91
1449.74 87
1449.83 86
1449.92 89
1450.00 93
1450.09 100
1450.18 107
1450.26 115
1450.35 121
1450.44 126
1450.53 130
1450.61 132
1450.70 133
1450.79 132
1450.88 131
1450.96 128
1451.05 127
1451.14 125
1451.23 125
1451.31 127
1451.40 129
1451.49 132
1451.58 134
1451.66 135
1451.75 134
1451.84 129
1451.93 123
1452.01 114
1452.10 105
1452.19 96
1452.27 88
1452.36 83
1452.45 79
1452.54 77
1452.62 75
1452.71 74
1452.80 73
1452.89 72
1452.97 71
1453.06 70
1453.15 69
1453.24 69
1453.32 69
1453.41 69
1453.50 68
1453.59 66
1453.67 62
1453.76 57
1453.85 51
1453.94 46
1454.02 42
1454.11 38
1454.20 36
1454.29 34
1454.37 33
1454.46 31
1454.55 30
1454.64 30
1454.72 30
1454.81 32
1454.90 35
1454.99 39
1455.07 45
1455.16 51
1455.25 57
1455.34 62
1455.42 65
1455.51 66
1455.60 65
1455.69 63
1455.77 60
1455.86 57
1455.95 54
1456.04 52
1456.12 51
1456.21 52
1456.30 53
1456.39 55
1456.47 58
1456.56 59
1456.65 60
1456.74 61
1456.82 60
1456.91 60
1457.00 59
1457.09 58
1457.17 57
1457.26 57
1457.35 57
1457.44 57
1457.52 56
1457.61 56
1457.70 55
1457.79 55
1457.87 53
1457.96 52
1458.05 49
1458.14 45
1458.22 40
1458.31 35
1458.40 30
1458.49 25
1458.57 22
1458.66 20
1458.75 19
1458.84 19
1458.93 21
1459.01 24
1459.10 28
1459.19 34
1459.28 41
1459.36 50
1459.45 59
1459.54 68
1459.63 75
1459.71 79
1459.80 81
1459.89 80
1459.98 78
1460.06 74
1460.15 70
1460.24 65
1460.33 61
1460.41 57
1460.50 54
1460.59 50
1460.68 47
1460.77 44
1460.85 40
1460.94 37
1461.03 32
1461.12 26
1461.20 19
1461.29 11
1461.38 2
1461.47 0
1461.55 0
1461.64 0
1461.73 0
1461.82 0
1461.91 0
1461.99 0
1462.08 0
1462.17 6
1462.26 12
1462.34 17
1462.43 20
1462.52 22
1462.61 24
1462.69 24
1462.78 24
1462.87 23
1462.96 22
1463.05 21
1463.13 21
1463.22 21
1463.31 21
1463.40 20
1463.48 19
1463.57 17
1463.66 15
1463.75 13
1463.84 12
1463.92 12
1464.01 12
1464.10 14
1464.19 16
1464.27 19
1464.36 23
1464.45 27
1464.54 32
1464.62 37
1464.71 42
1464.80 46
1464.89 50
1464.98 51
1465.06 52
1465.15 51
1465.24 51
1465.33 52
1465.42 53
1465.50 54
1465.59 55
1465.68 55
1465.77 53
1465.85 50
1465.94 47
1466.03 46
1466.12 46
1466.21 49
1466.29 53
1466.38 58
1466.47 63
1466.56 66
1466.64 68
1466.73 68
1466.82 67
1466.91 66
1467.00 65
1467.08 64
1467.17 63
1467.26 61
1467.35 59
1467.44 55
1467.52 51
1467.61 47
1467.70 43
1467.79 38
1467.87 35
1467.96 32
1468.05 30
1468.14 28
1468.23 27
1468.31 26
1468.40 26
1468.49 27
1468.58 29
1468.67 32
1468.75 36
1468.84 39
1468.93 43
1469.02 47
1469.10 49
1469.19 51
1469.28 52
1469.37 52
1469.46 51
1469.54 49
1469.63 47
1469.72 45
1469.81 43
1469.90 41
1469.98 40
1470.07 39
1470.16 39
1470.25 39
1470.34 38
1470.42 36
1470.51 34
1470.60 31
1470.69 29
1470.78 28
1470.86 29
1470.95 31
1471.04 34
1471.13 39
1471.22 44
1471.30 49
1471.39 53
1471.48 55
1471.57 56
1471.66 54
1471.74 52
1471.83 49
1471.92 46
1472.01 43
1472.10 41
1472.18 42
1472.27 44
1472.36 47
1472.45 51
1472.54 56
1472.62 60
1472.71 64
1472.80 66
1472.89 68
1472.98 70
1473.06 71
1473.15 73
1473.24 75
1473.33 76
1473.42 77
1473.50 77
1473.59 76
1473.68 74
1473.77 70
1473.86 66
1473.94 62
1474.03 58
1474.12 54
1474.21 49
1474.30 44
1474.38 39
1474.47 36
1474.56 34
1474.65 34
1474.74 37
1474.82 42
1474.91 48
1475.00 53
1475.09 57
1475.18 58
1475.27 56
1475.35 51
1475.44 44
1475.53 38
1475.62 33
1475.71 30
1475.79 31
1475.88 34
1475.97 39
1476.06 44
1476.15 49
1476.23 52
1476.32 52
1476.41 50
1476.50 46
1476.59 43
1476.67 41
1476.76 39
1476.85 40
1476.94 41
1477.03 42
1477.12 43
1477.20 43
1477.29 43
1477.38 42
1477.47 42
1477.56 43
1477.64 46
1477.73 49
1477.82 55
1477.91 61
1478.00 68
1478.09 75
1478.17 80
1478.26 84
1478.35 85
1478.44 83
1478.53 78
1478.61 70
1478.70 61
1478.79 50
1478.88 39
1478.97 29
1479.06 20
1479.14 14
1479.23 10
1479.32 8
1479.41 7
1479.50 7
1479.58 7
1479.67 7
1479.76 6
1479.85 4
1479.94 2
1480.03 0
1480.11 0
1480.20 0
1480.29 0
1480.38 0
1480.47 0
1480.56 0
1480.64 5
1480.73 14
1480.82 24
1480.91 32
1481.00 37
1481.09 41
1481.17 41
1481.26 39
1481.35 36
1481.44 32
1481.53 29
1481.61 27
1481.70 27
1481.79 29
1481.88 34
1481.97 40
1482.06 46
1482.14 52
1482.23 57
1482.32 60
1482.41 62
1482.50 62
1482.59 61
1482.67 60
1482.76 60
1482.85 60
1482.94 61
1483.03 62
1483.12 64
1483.20 66
1483.29 67
1483.38 68
1483.47 67
1483.56 65
1483.65 63
1483.73 59
1483.82 54
1483.91 50
1484.00 47
1484.09 45
1484.18 45
1484.26 46
1484.35 50
1484.44 53
1484.53 57
1484.62 59
1484.71 60
1484.79 59
1484.88 56
1484.97 54
1485.06 51
1485.15 49
1485.24 48
1485.32 47
1485.41 45
1485.50 44
1485.59 42
1485.68 39
1485.77 38
1485.86 37
1485.94 38
1486.03 40
1486.12 44
1486.21 50
1486.30 58
1486.39 65
1486.47 73
1486.56 80
1486.65 87
1486.74 92
1486.83 96
1486.92 99
1487.00 101
1487.09 101
1487.18 101
1487.27 99
1487.36 96
1487.45 92
1487.54 88
1487.62 83
1487.71 79
1487.80 75
1487.89 71
1487.98 68
1488.07 66
1488.15 65
1488.24 64
1488.33 63
1488.42 62
1488.51 61
1488.60 61
1488.69 61
1488.77 62
1488.86 63
1488.95 66
1489.04 70
1489.13 75
1489.22 80
1489.31 83
1489.39 84
1489.48 83
1489.57 81
1489.66 77
1489.75 72
1489.84 68
1489.93 65
1490.01 62
1490.10 61
1490.19 60
1490.28 59
1490.37 60
1490.46 60
1490.54 61
1490.63 61
1490.72 62
1490.81 61
1490.90 61
1490.99 60
1491.08 60
1491.16 61
1491.25 64
1491.34 68
1491.43 72
1491.52 75
1491.61 75
1491.70 72
1491.78 66
1491.87 57
1491.96 47
1492.05 37
1492.14 29
1492.23 24
1492.32 24
1492.40 27
1492.49 33
1492.58 40
1492.67 46
1492.76 52
1492.85 55
1492.94 56
1493.03 56
1493.11 53
1493.20 51
1493.29 49
1493.38 47
1493.47 45
1493.56 45
1493.65 45
1493.73 47
1493.82 48
1493.91 50
1494.00 54
1494.09 57
1494.18 62
1494.27 68
1494.35 73
1494.44 78
1494.53 82
1494.62 84
1494.71 83
1494.80 81
1494.89 76
1494.98 69
1495.06 62
1495.15 55
1495.24 48
1495.33 43
1495.42 40
1495.51 39
1495.60 40
1495.69 42
1495.77 44
1495.86 45
1495.95 44
1496.04 42
1496.13 38
1496.22 35
1496.31 32
1496.39 32
1496.48 33
1496.57 37
1496.66 42
1496.75 48
1496.84 53
1496.93 56
1497.02 59
1497.10 59
1497.19 58
1497.28 55
1497.37 51
1497.46 44
1497.55 35
1497.64 25
1497.73 14
1497.81 4
1497.90 0
1497.99 0
1498.08 0
1498.17 0
1498.26 8
1498.35 18
1498.44 28
1498.52 36
1498.61 42
1498.70 45
1498.79 46
1498.88 45
1498.97 43
1499.06 39
1499.15 36
1499.24 33
1499.32 29
1499.41 26
1499.50 22
1499.59 18
1499.68 15
1499.77 11
1499.86 7
1499.95 4
1500.03 3
1500.12 4
1500.21 7
1500.30 12
1500.39 18
1500.48 24
1500.57 29
1500.66 32
1500.75 32
1500.83 31
1500.92 28
1501.01 26
1501.10 25
1501.19 24
1501.28 25
1501.37 26
1501.46 26
1501.55 25
1501.63 24
1501.72 22
1501.81 21
1501.90 20
1501.99 21
1502.08 22
1502.17 24
1502.26 25
1502.35 25
1502.43 24
1502.52 22
1502.61 18
1502.70 14
1502.79 11
1502.88 7
1502.97 5
1503.06 4
1503.15 3
1503.23 4
1503.32 5
1503.41 6
1503.50 8
1503.59 10
1503.68 12
1503.77 15
1503.86 17
1503.95 20
1504.03 22
1504.12 23
1504.21 25
1504.30 26
1504.39 28
1504.48 29
1504.57 30
1504.66 30
1504.75 29
1504.84 28
1504.92 27
1505.01 26
1505.10 26
1505.19 26
1505.28 26
1505.37 27
1505.46 28
1505.55 28
1505.64 29
1505.73 29
1505.81 29
1505.90 28
1505.99 26
1506.08 23
1506.17 19
1506.26 14
1506.35 10
1506.44 7
1506.53 5
1506.62 5
1506.70 5
1506.79 6
1506.88 7
1506.97 8
1507.06 8
1507.15 8
1507.24 10
1507.33 12
1507.42 14
1507.51 17
1507.59 19
1507.68 20
1507.77 19
1507.86 17
1507.95 15
1508.04 13
1508.13 12
1508.22 11
1508.31 10
1508.40 10
1508.49 8
1508.57 5
1508.66 1
1508.75 0
1508.84 0
1508.93 0
1509.02 0
1509.11 0
1509.20 0
1509.29 0
1509.38 2
1509.47 6
1509.55 11
1509.64 16
1509.73 21
1509.82 27
1509.91 32
1510.00 36
1510.09 37
1510.18 35
1510.27 30
1510.36 24
1510.45 17
1510.54 13
1510.62 12
1510.71 14
1510.80 20
1510.89 29
1510.98 38
1511.07 48
1511.16 56
1511.25 62
1511.34 67
1511.43 69
1511.52 71
1511.60 71
1511.69 69
1511.78 67
1511.87 63
1511.96 60
1512.05 57
1512.14 55
1512.23 53
1512.32 52
1512.41 51
1512.50 50
1512.59 49
1512.68 47
1512.76 44
1512.85 40
1512.94 37
1513.03 33
1513.12 30
1513.21 28
1513.30 26
1513.39 24
1513.48 23
1513.57 23
1513.66 24
1513.75 26
1513.84 30
1513.92 35
1514.01 41
1514.10 48
1514.19 55
1514.28 61
1514.37 65
1514.46 68
1514.55 69
1514.64 69
1514.73 67
1514.82 63
1514.91 59
1515.00 53
1515.08 47
1515.17 40
1515.26 34
1515.35 29
1515.44 24
1515.53 22
1515.62 21
1515.71 22
1515.80 25
1515.89 29
1515.98 33
1516.07 37
1516.16 40
1516.25 42
1516.33 43
1516.42 42
1516.51 40
1516.60 38
1516.69 36
1516.78 35
1516.87 34
1516.96 34
1517.05 35
1517.14 38
1517.23 42
1517.32 48
1517.41 54
1517.50 59
1517.59 62
1517.67 63
1517.76 60
1517.85 55
1517.94 48
1518.03 41
1518.12 35
1518.21 30
1518.30 28
1518.39 27
1518.48 27
1518.57 28
1518.66 29
1518.75 29
1518.84 29
1518.93 29
1519.02 29
1519.10 30
1519.19 32
1519.28 35
1519.37 39
1519.46 42
1519.55 45
1519.64 46
1519.73 46
1519.82 44
1519.91 40
1520.00 35
1520.09 30
1520.18 26
1520.27 23
1520.36 21
1520.45 22
1520.54 24
1520.62 27
1520.71 32
1520.80 36
1520.89 42
1520.98 47
1521.07 54
1521.16 60
1521.25 67
1521.34 73
1521.43 79
1521.52 84
1521.61 88
1521.70 91
1521.79 94
1521.88 97
1521.97 100
1522.06 104
1522.15 107
1522.24 110
1522.32 112
1522.41 113
1522.50 112
1522.59 109
1522.68 104
1522.77 99
1522.86 94
1522.95 90
1523.04 87
1523.13 86
1523.22 85
1523.31 84
1523.40 82
1523.49 79
1523.58 76
1523.67 72
1523.76 69
1523.85 67
1523.94 65
1524.03 64
1524.11 63
1524.20 61
1524.29 58
1524.38 54
1524.47 49
1524.56 43
1524.65 38
1524.74 33
1524.83 29
1524.92 27
1525.01 27
1525.10 27
1525.19 29
1525.28 32
1525.37 35
1525.46 38
1525.55 40
1525.64 40
1525.73 39
1525.82 37
1525.91 34
1526.00 31
1526.09 28
1526.18 27
1526.26 26
1526.35 27
1526.44 31
1526.53 36
1526.62 43
1526.71 51
1526.80 59
1526.89 66
1526.98 72
1527.07 75
1527.16 76
1527.25 75
1527.34 72
1527.43 69
1527.52 65
1527.61 61
1527.70 57
1527.79 53
1527.88 49
1527.97 46
1528.06 44
1528.15 43
1528.24 44
1528.33 46
1528.42 48
1528.51 51
1528.60 53
1528.68 55
1528.77 57
1528.86 58
1528.95 60
1529.04 62
1529.13 63
1529.22 64
1529.31 65
1529.40 64
1529.49 63
1529.58 61
1529.67 59
1529.76 57
1529.85 54
1529.94 51
1530.03 48
1530.12 44
1530.21 40
1530.30 37
1530.39 34
1530.48 33
1530.57 34
1530.66 36
1530.75 40
1530.84 46
1530.93 52
1531.02 58
1531.11 64
1531.20 68
1531.29 71
1531.38 73
1531.47 73
1531.56 73
1531.65 72
1531.74 71
1531.83 70
1531.92 70
1532.00 69
1532.09 69
1532.18 68
1532.27 68
1532.36 67
1532.45 66
1532.54 67
1532.63 69
1532.72 73
1532.81 78
1532.90 85
1532.99 94
1533.08 102
1533.17 109
1533.26 115
1533.35 118
1533.44 118
1533.53 116
1533.62 112
1533.71 106
1533.80 101
1533.89 97
1533.98 94
1534.07 92
1534.16 92
1534.25 91
1534.34 91
1534.43 90
1534.52 87
1534.61 85
1534.70 82
1534.79 80
1534.88 78
1534.97 76
1535.06 74
1535.15 71
1535.24 67
1535.33 61
1535.42 56
1535.51 50
1535.60 47
1535.69 48
1535.78 51
1535.87 58
1535.96 66
1536.05 74
1536.14 80
1536.23 84
1536.32 84
1536.41 81
1536.50 77
1536.59 73
1536.68 71
1536.77 71
1536.86 74
1536.95 79
1537.04 85
1537.13 91
1537.22 97
1537.31 101
1537.40 104
1537.49 105
1537.58 105
1537.67 104
1537.76 103
1537.85 103
1537.94 105
1538.03 107
1538.12 109
1538.21 113
1538.30 116
1538.39 117
1538.48 118
1538.57 116
1538.66 113
1538.75 109
1538.84 104
1538.93 100
1539.02 98
1539.11 99
1539.20 103
1539.28 109
1539.37 117
1539.46 125
1539.55 132
1539.64 137
1539.73 141
1539.82 143
1539.91 145
1540.00 147
1540.09 148
1540.18 149
1540.27 149
1540.37 147
1540.46 142
1540.55 134
1540.64 125
1540.73 115
1540.82 106
1540.91 100
1541.00 95
1541.09 94
1541.18 95
1541.27 97
1541.36 99
1541.45 100
1541.54 100
1541.63 97
1541.72 93
1541.81 87
1541.90 81
1541.99 74
1542.08 68
1542.17 63
1542.26 59
1542.35 57
1542.44 56
1542.53 56
1542.62 57
1542.71 58
1542.80 59
1542.89 61
1542.98 62
1543.07 63
1543.16 64
1543.25 63
1543.34 60
1543.43 56
1543.52 49
1543.61 42
1543.70 33
1543.79 25
1543.88 17
1543.97 10
1544.06 6
1544.15 3
1544.24 2
1544.33 3
1544.42 6
1544.51 8
1544.60 10
1544.69 11
1544.78 11
1544.87 9
1544.96 5
1545.05 0
1545.14 0
1545.23 0
1545.32 0
1545.41 0
1545.50 0
1545.59 0
1545.68 0
1545.77 6
1545.86 15
1545.95 25
1546.04 35
1546.13 44
1546.22 50
1546.31 55
1546.40 56
1546.49 54
1546.58 50
1546.67 45
1546.76 39
1546.85 33
1546.94 28
1547.03 24
1547.12 20
1547.21 17
1547.30 14
1547.39 11
1547.48 9
1547.57 8
1547.67 9
1547.76 13
1547.85 19
1547.94 28
1548.03 38
1548.12 48
1548.21 58
1548.30 67
1548.39 73
1548.48 78
1548.57 80
1548.66 81
1548.75 81
1548.84 80
1548.93 78
1549.02 75
1549.11 71
1549.20 66
1549.29 60
1549.38 55
1549.47 49
1549.56 44
1549.65 40
1549.74 37
1549.83 35
1549.92 34
1550.01 33
1550.10 32
1550.19 31
1550.28 31
1550.37 30
1550.46 29
1550.55 29
1550.64 30
1550.73 32
1550.82 35
1550.92 41
1551.01 47
1551.10 53
1551.19 59
1551.28 64
1551.37 68
1551.46 71
1551.55 72
1551.64 73
1551.73 73
1551.82 72
1551.91 69
1552.00 64
1552.09 60
1552.18 56
1552.27 52
1552.36 51
1552.45 51
1552.54 51
1552.63 52
1552.72 52
1552.81 51
1552.90 49
1552.99 47
1553.08 46
1553.17 45
1553.26 44
1553.35 45
1553.45 46
1553.54 48
1553.63 49
1553.72 50
1553.81 52
1553.90 52
1553.99 52
1554.08 51
1554.17 49
1554.26 46
1554.35 42
1554.44 38
1554.53 34
1554.62 32
1554.71 31
1554.80 31
1554.89 32
1554.98 34
1555.07 36
1555.16 38
1555.25 39
1555.34 40
1555.43 41
1555.53 42
1555.62 43
1555.71 45
1555.80 48
1555.89 52
1555.98 56
1556.07 60
1556.16 64
1556.25 69
1556.34 73
1556.43 78
1556.52 82
1556.61 85
1556.70 87
1556.79 87
1556.88 85
1556.97 81
1557.06 76
1557.15 72
1557.24 68
1557.33 68
1557.43 70
1557.52 75
1557.61 81
1557.70 88
1557.79 94
1557.88 97
1557.97 99
1558.06 98
1558.15 97
1558.24 95
1558.33 95
1558.42 95
1558.51 97
1558.60 99
1558.69 101
1558.78 103
1558.87 104
1558.96 104
1559.05 103
1559.15 100
1559.24 97
1559.33 92
1559.42 86
1559.51 79
1559.60 72
1559.69 65
1559.78 59
1559.87 55
1559.96 51
1560.05 48
1560.14 47
1560.23 46
1560.32 45
1560.41 45
1560.50 44
1560.59 42
1560.69 40
1560.78 36
1560.87 32
1560.96 28
1561.05 24
1561.14 22
1561.23 22
1561.32 24
1561.41 27
1561.50 32
1561.59 38
1561.68 44
1561.77 48
1561.86 51
1561.95 51
1562.04 49
1562.14 44
1562.23 37
1562.32 28
1562.41 20
1562.50 12
1562.59 6
1562.68 2
1562.77 1
1562.86 2
1562.95 6
1563.04 11
1563.13 16
1563.22 22
1563.31 26
1563.40 28
1563.50 29
1563.59 28
1563.68 25
1563.77 21
1563.86 17
1563.95 12
1564.04 7
1564.13 3
1564.22 0
1564.31 0
1564.40 0
1564.49 0
1564.58 3
1564.67 9
1564.77 17
1564.86 27
1564.95 39
1565.04 52
1565.13 65
1565.22 76
1565.31 85
1565.40 90
1565.49 91
1565.58 88
1565.67 83
1565.76 77
1565.85 72
1565.95 68
1566.04 66
1566.13 67
1566.22 70
1566.31 75
1566.40 81
1566.49 85
1566.58 89
1566.67 91
1566.76 91
1566.85 89
1566.94 86
1567.03 83
1567.13 79
1567.22 77
1567.31 77
1567.40 79
1567.49 83
1567.58 88
1567.67 93
1567.76 96
1567.85 98
1567.94 98
1568.03 97
1568.12 97
1568.22 96
1568.31 97
1568.40 100
1568.49 103
1568.58 106
1568.67 107
1568.76 107
1568.85 104
1568.94 98
1569.03 90
1569.12 80
1569.21 69
1569.31 59
1569.40 50
1569.49 44
1569.58 41
1569.67 41
1569.76 43
1569.85 47
1569.94 50
1570.03 52
1570.12 53
1570.21 52
1570.30 49
1570.40 46
1570.49 42
1570.58 38
1570.67 34
1570.76 31
1570.85 27
1570.94 24
1571.03 20
1571.12 17
1571.21 13
1571.30 9
1571.40 5
1571.49 0
1571.58 0
1571.67 0
1571.76 0
1571.85 0
1571.94 0
1572.03 0
1572.12 0
1572.21 6
1572.30 19
1572.40 34
1572.49 47
1572.58 59
1572.67 67
1572.76 74
1572.85 78
1572.94 81
1573.03 82
1573.12 83
1573.21 82
1573.31 79
1573.40 74
1573.49 66
1573.58 58
1573.67 49
1573.76 42
1573.85 37
1573.94 36
1574.03 38
1574.12 42
1574.22 47
1574.31 51
1574.40 53
1574.49 52
1574.58 49
1574.67 45
1574.76 40
1574.85 36
1574.94 31
1575.03 27
1575.13 23
1575.22 20
1575.31 17
1575.40 14
1575.49 13
1575.58 13
1575.67 15
1575.76 18
1575.85 21
1575.94 24
1576.04 27
1576.13 29
1576.22 30
1576.31 30
1576.40 29
1576.49 29
1576.58 28
1576.67 29
1576.76 29
1576.86 31
1576.95 32
1577.04 33
1577.13 32
1577.22 31
1577.31 28
1577.40 25
1577.49 22
1577.58 20
1577.68 20
1577.77 23
1577.86 29
1577.95 37
1578.04 48
1578.13 59
1578.22 70
1578.31 79
1578.40 86
1578.50 91
1578.59 94
1578.68 96
1578.77 99
1578.86 103
1578.95 109
1579.04 116
1579.13 122
1579.22 128
1579.32 133
1579.41 136
1579.50 136
1579.59 136
1579.68 134
1579.77 130
1579.86 125
1579.95 120
1580.04 114
1580.14 107
1580.23 101
1580.32 95
1580.41 89
1580.50 84
1580.59 80
1580.68 74
1580.77 69
1580.87 62
1580.96 55
1581.05 48
1581.14 42
1581.23 36
1581.32 30
1581.41 26
1581.50 22
1581.60 20
1581.69 19
1581.78 19
1581.87 21
1581.96 24
1582.05 28
1582.14 32
1582.23 37
1582.32 43
1582.42 49
1582.51 55
1582.60 61
1582.69 68
1582.78 75
1582.87 81
1582.96 87
1583.05 91
1583.15 94
1583.24 94
1583.33 94
1583.42 92
1583.51 90
1583.60 89
1583.69 89
1583.79 91
1583.88 95
1583.97 100
1584.06 106
1584.15 112
1584.24 116
1584.33 118
1584.42 116
1584.52 112
1584.61 106
1584.70 99
1584.79 93
1584.88 89
1584.97 86
1585.06 84
1585.15 82
1585.25 80
1585.34 76
1585.43 72
1585.52 68
1585.61 65
1585.70 63
1585.79 62
1585.89 63
1585.98 64
1586.07 66
1586.16 66
1586.25 66
1586.34 64
1586.43 61
1586.52 56
1586.62 52
1586.71 48
1586.80 46
1586.89 45
1586.98 47
1587.07 50
1587.16 53
1587.26 57
1587.35 61
1587.44 64
1587.53 65
1587.62 66
1587.71 66
1587.80 65
1587.90 62
1587.99 58
1588.08 53
1588.17 45
1588.26 36
1588.35 27
1588.44 19
1588.54 13
1588.63 11
1588.72 14
1588.81 21
1588.90 31
1588.99 43
1589.08 55
1589.17 65
1589.27 72
1589.36 75
1589.45 75
1589.54 73
1589.63 70
1589.72 68
1589.82 65
1589.91 64
1590.00 64
1590.09 64
1590.18 64
1590.27 64
1590.36 64
1590.46 64
1590.55 64
1590.64 65
1590.73 65
1590.82 65
1590.91 65
1591.00 65
1591.10 64
1591.19 63
1591.28 62
1591.37 61
1591.46 60
1591.55 58
1591.64 57
1591.74 56
1591.83 55
1591.92 53
1592.01 51
1592.10 49
1592.19 48
1592.29 46
1592.38 45
1592.47 44
1592.56 42
1592.65 39
1592.74 35
1592.83 32
1592.93 28
1593.02 25
1593.11 24
1593.20 24
1593.29 24
1593.38 24
1593.48 23
1593.57 22
1593.66 20
1593.75 18
1593.84 17
1593.93 17
1594.02 18
1594.12 21
1594.21 25
1594.30 29
1594.39 33
1594.48 36
1594.57 40
1594.67 43
1594.76 46
1594.85 50
1594.94 53
1595.03 55
1595.12 57
1595.22 56
1595.31 54
1595.40 50
1595.49 43
1595.58 36
1595.67 27
1595.76 19
1595.86 12
1595.95 7
1596.04 3
1596.13 2
1596.22 3
1596.31 7
1596.41 13
1596.50 20
1596.59 29
1596.68 38
1596.77 47
1596.86 54
1596.96 60
1597.05 65
1597.14 68
1597.23 71
1597.32 73
1597.41 76
1597.51 78
1597.60 80
1597.69 80
1597.78 79
1597.87 76
1597.96 72
1598.06 66
1598.15 60
1598.24 55
1598.33 51
1598.42 48
1598.51 48
1598.61 49
1598.70 51
1598.79 54
1598.88 56
1598.97 59
1599.07 62
1599.16 65
1599.25 69
1599.34 72
1599.43 75
1599.52 78
1599.62 79
1599.71 78
1599.80 74
1599.89 68
1599.98 60
1600.07 50
1600.17 41
1600.26 33
1600.35 27
1600.44 23
1600.53 22
1600.62 22
1600.72 24
1600.81 27
1600.90 31
1600.99 37
1601.08 43
1601.18 49
1601.27 55
1601.36 60
1601.45 64
1601.54 66
1601.63 68
1601.73 67
1601.82 66
1601.91 63
1602.00 60
1602.09 55
1602.18 50
1602.28 46
1602.37 42
1602.46 39
1602.55 39
1602.64 40
1602.74 43
1602.83 48
1602.92 53
1603.01 59
1603.10 66
1603.19 73
1603.29 79
1603.38 85
1603.47 91
1603.56 96
1603.65 101
1603.75 106
1603.84 110
1603.93 112
1604.02 113
1604.11 113
1604.21 112
1604.30 111
1604.39 111
1604.48 112
1604.57 114
1604.66 118
1604.76 122
1604.85 126
1604.94 129
1605.03 129
1605.12 128
1605.22 123
1605.31 116
1605.40 107
1605.49 95
1605.58 83
1605.68 70
1605.77 59
1605.86 49
1605.95 41
1606.04 36
1606.13 32
1606.23 30
1606.32 29
1606.41 28
1606.50 26
1606.59 24
1606.69 21
1606.78 16
1606.87 10
1606.96 4
1607.05 0
1607.15 0
1607.24 0
1607.33 0
1607.42 0
1607.51 0
1607.61 0
1607.70 0
1607.79 2
1607.88 6
1607.97 11
1608.07 15
1608.16 20
1608.25 26
1608.34 31
1608.43 37
1608.53 42
1608.62 47
1608.71 51
1608.80 54
1608.89 57
1608.99 60
1609.08 64
1609.17 67
1609.26 71
1609.35 74
1609.45 75
1609.54 76
1609.63 76
1609.72 75
1609.81 73
1609.91 71
1610.00 69
1610.09 67
1610.18 64
1610.27 62
1610.37 60
1610.46 59
1610.55 60
1610.64 62
1610.73 65
1610.83 71
1610.92 78
1611.01 86
1611.10 93
1611.19 98
1611.29 101
1611.38 101
1611.47 99
1611.56 93
1611.65 87
1611.75 79
1611.84 73
1611.93 67
1612.02 63
1612.12 61
1612.21 61
1612.30 63
1612.39 65
1612.48 69
1612.58 71
1612.67 73
1612.76 73
1612.85 71
1612.94 67
1613.04 62
1613.13 57
1613.22 51
1613.31 47
1613.40 44
1613.50 43
1613.59 43
1613.68 44
1613.77 44
1613.87 45
1613.96 45
1614.05 44
1614.14 44
1614.23 44
1614.33 44
1614.42 43
1614.51 43
1614.60 43
1614.69 43
1614.79 43
1614.88 44
1614.97 46
1615.06 48
1615.16 51
1615.25 54
1615.34 57
1615.43 59
1615.52 61
1615.62 62
1615.71 62
1615.80 63
1615.89 65
1615.99 67
1616.08 70
1616.17 74
1616.26 78
1616.35 82
1616.45 85
1616.54 88
1616.63 90
1616.72 93
1616.82 96
1616.91 100
1617.00 105
1617.09 108
1617.18 109
1617.28 107
1617.37 101
1617.46 91
1617.55 79
1617.65 65
1617.74 52
1617.83 41
1617.92 32
1618.01 26
1618.11 22
1618.20 20
1618.29 21
1618.38 22
1618.48 25
1618.57 28
1618.66 32
1618.75 36
1618.84 40
1618.94 43
1619.03 46
1619.12 46
1619.21 46
1619.31 45
1619.40 44
1619.49 45
1619.58 48
1619.68 55
1619.77 66
1619.86 78
1619.95 92
1620.04 103
1620.14 111
1620.23 113
1620.32 110
1620.41 101
1620.51 90
1620.60 78
1620.69 68
1620.78 62
1620.88 61
1620.97 63
1621.06 68
1621.15 75
1621.25 80
1621.34 84
1621.43 86
1621.52 85
1621.61 82
1621.71 78
1621.80 73
1621.89 70
1621.98 68
1622.08 68
1622.17 70
1622.26 74
1622.35 78
1622.45 82
1622.54 85
1622.63 86
1622.72 85
1622.82 81
1622.91 75
1623.00 68
1623.09 60
1623.18 51
1623.28 44
1623.37 38
1623.46 35
1623.55 35
1623.65 38
1623.74 43
1623.83 49
1623.92 54
1624.02 58
1624.11 59
1624.20 58
1624.29 56
1624.39 53
1624.48 49
1624.57 45
1624.66 41
1624.76 37
1624.85 32
1624.94 28
1625.03 24
1625.13 22
1625.22 22
1625.31 24
1625.40 29
1625.50 36
1625.59 43
1625.68 50
1625.77 55
1625.87 59
1625.96 60
1626.05 61
1626.14 60
1626.24 60
1626.33 62
1626.42 66
1626.51 72
1626.61 79
1626.70 88
1626.79 96
1626.88 101
1626.98 104
1627.07 104
1627.16 100
1627.25 94
1627.35 87
1627.44 80
1627.53 73
1627.62 67
1627.72 62
1627.81 58
1627.90 55
1627.99 54
1628.09 53
1628.18 54
1628.27 57
1628.36 60
1628.46 65
1628.55 69
1628.64 73
1628.73 77
1628.83 82
1628.92 87
1629.01 93
1629.10 100
1629.20 108
1629.29 115
1629.38 120
1629.47 123
1629.57 124
1629.66 123
1629.75 122
1629.85 122
1629.94 123
1630.03 126
1630.12 129
1630.22 132
1630.31 134
1630.40 134
1630.49 133
1630.59 130
1630.68 126
1630.77 122
1630.86 117
1630.96 112
1631.05 106
1631.14 100
1631.23 93
1631.33 86
1631.42 79
1631.51 73
1631.60 69
1631.70 68
1631.79 69
1631.88 72
1631.98 76
1632.07 80
1632.16 83
1632.25 86
1632.35 87
1632.44 88
1632.53 89
1632.62 90
1632.72 92
1632.81 93
1632.90 94
1632.99 92
1633.09 87
1633.18 80
1633.27 70
1633.37 59
1633.46 50
1633.55 43
1633.64 40
1633.74 40
1633.83 43
1633.92 46
1634.01 49
1634.11 51
1634.20 50
1634.29 48
1634.39 44
1634.48 41
1634.57 37
1634.66 34
1634.76 31
1634.85 28
1634.94 25
1635.03 23
1635.13 21
1635.22 20
1635.31 22
1635.41 24
1635.50 28
1635.59 32
1635.68 36
1635.78 39
1635.87 40
1635.96 40
1636.05 40
1636.15 39
1636.24 39
1636.33 39
1636.43 40
1636.52 40
1636.61 41
1636.70 40
1636.80 39
1636.89 36
1636.98 33
1637.08 28
1637.17 23
1637.26 18
1637.35 12
1637.45 6
1637.54 0
1637.63 0
1637.73 0
1637.82 0
1637.91 0
1638.00 0
1638.10 0
1638.19 0
1638.28 0
1638.37 5
1638.47 11
1638.56 16
1638.65 21
1638.75 25
1638.84 28
1638.93 30
1639.02 31
1639.12 32
1639.21 33
1639.30 35
1639.40 37
1639.49 39
1639.58 41
1639.67 43
1639.77 43
1639.86 42
1639.95 41
1640.05 39
1640.14 38
1640.23 38
1640.33 40
1640.42 43
1640.51 47
1640.60 52
1640.70 58
1640.79 63
1640.88 69
1640.98 74
1641.07 79
1641.16 83
1641.25 87
1641.35 90
1641.44 92
1641.53 93
1641.63 95
1641.72 95
1641.81 96
1641.90 98
1642.00 100
1642.09 102
1642.18 106
1642.28 109
1642.37 112
1642.46 115
1642.56 118
1642.65 121
1642.74 124
1642.83 127
1642.93 129
1643.02 130
1643.11 129
1643.21 125
1643.30 117
1643.39 107
1643.48 95
1643.58 82
1643.67 70
1643.76 60
1643.86 51
1643.95 46
1644.04 43
1644.14 42
1644.23 43
1644.32 47
1644.41 52
1644.51 58
1644.60 66
1644.69 74
1644.79 82
1644.88 89
1644.97 93
1645.07 95
1645.16 96
1645.25 94
1645.35 92
1645.44 90
1645.53 88
1645.62 86
1645.72 84
1645.81 81
1645.90 77
1646.00 74
1646.09 70
1646.18 67
1646.28 65
1646.37 66
1646.46 68
1646.55 72
1646.65 76
1646.74 81
1646.83 86
1646.93 90
1647.02 92
1647.11 93
1647.21 92
1647.30 89
1647.39 85
1647.49 80
1647.58 75
1647.67 70
1647.76 68
1647.86 67
1647.95 69
1648.04 73
1648.14 79
1648.23 84
1648.32 88
1648.42 90
1648.51 90
1648.60 89
1648.70 87
1648.79 83
1648.88 80
1648.98 77
1649.07 74
1649.16 71
1649.25 68
1649.35 66
1649.44 65
1649.53 65
1649.63 66
1649.72 69
1649.81 72
1649.91 76
1650.00 79
1650.09 81
1650.19 81
1650.28 79
1650.37 77
1650.47 74
1650.56 71
1650.65 70
1650.75 70
1650.84 71
1650.93 74
1651.03 77
1651.12 80
1651.21 82
1651.30 83
1651.40 82
1651.49 81
1651.58 78
1651.68 74
1651.77 70
1651.86 67
1651.96 63
1652.05 60
1652.14 59
1652.24 58
1652.33 58
1652.42 58
1652.52 59
1652.61 59
1652.70 58
1652.80 57
1652.89 55
1652.98 53
1653.08 51
1653.17 50
1653.26 50
1653.36 50
1653.45 51
1653.54 53
1653.64 56
1653.73 58
1653.82 60
1653.92 61
1654.01 62
1654.10 61
1654.20 60
1654.29 57
1654.38 54
1654.48 51
1654.57 49
1654.66 48
1654.75 49
1654.85 53
1654.94 60
1655.03 69
1655.13 78
1655.22 88
1655.31 96
1655.41 101
1655.50 104
1655.59 103
1655.69 98
1655.78 91
1655.87 82
1655.97 72
1656.06 62
1656.15 53
1656.25 47
1656.34 44
1656.43 44
1656.53 47
1656.62 53
1656.71 58
1656.81 64
1656.90 68
1656.99 71
1657.09 71
1657.18 69
1657.27 65
1657.37 59
1657.46 54
1657.56 49
1657.65 45
1657.74 41
1657.84 38
1657.93 35
1658.02 32
1658.12 29
1658.21 25
1658.30 21
1658.40 18
1658.49 15
1658.58 12
1658.68 11
1658.77 9
1658.86 8
1658.96 8
1659.05 9
1659.14 11
1659.24 14
1659.33 19
1659.42 26
1659.52 33
1659.61 39
1659.70 43
1659.80 45
1659.89 44
1659.98 39
1660.08 32
1660.17 23
1660.26 15
1660.36 8
1660.45 5
1660.54 5
1660.64 8
1660.73 14
1660.82 23
1660.92 32
1661.01 41
1661.11 50
1661.20 56
1661.29 60
1661.39 63
1661.48 63
1661.57 62
1661.67 60
1661.76 57
1661.85 56
1661.95 54
1662.04 54
1662.13 53
1662.23 53
1662.32 52
1662.41 52
1662.51 51
1662.60 51
1662.69 53
1662.79 58
1662.88 64
1662.98 72
1663.07 80
1663.16 89
1663.26 95
1663.35 99
1663.44 99
1663.54 97
1663.63 93
1663.72 87
1663.82 80
1663.91 75
1664.00 72
1664.10 70
1664.19 71
1664.29 73
1664.38 76
1664.47 78
1664.57 78
1664.66 77
1664.75 73
1664.85 69
1664.94 66
1665.03 64
1665.13 63
1665.22 65
1665.31 69
1665.41 72
1665.50 75
1665.60 77
1665.69 78
1665.78 79
1665.88 79
1665.97 80
1666.06 82
1666.16 83
1666.25 84
1666.34 83
1666.44 80
1666.53 75
1666.63 68
1666.72 62
1666.81 56
1666.91 52
1667.00 50
1667.09 51
1667.19 54
1667.28 60
1667.37 68
1667.47 79
1667.56 90
1667.66 102
1667.75 112
1667.84 120
1667.94 125
1668.03 125
1668.12 122
1668.22 116
1668.31 108
1668.40 99
1668.50 90
1668.59 82
1668.69 75
1668.78 71
1668.87 69
1668.97 68
1669.06 70
1669.15 73
1669.25 77
1669.34 83
1669.44 89
1669.53 95
1669.62 102
1669.72 109
1669.81 116
1669.90 121
1670.00 126
1670.09 128
1670.19 127
1670.28 123
1670.37 117
1670.47 108
1670.56 100
1670.65 92
1670.75 86
1670.84 83
1670.94 81
1671.03 81
1671.12 81
1671.22 80
1671.31 77
1671.40 72
1671.50 67
1671.59 61
1671.69 57
1671.78 53
1671.87 52
1671.97 50
1672.06 48
1672.15 45
1672.25 40
1672.34 34
1672.44 27
1672.53 20
1672.62 14
1672.72 10
1672.81 7
1672.90 4
1673.00 1
1673.09 0
1673.19 0
1673.28 0
1673.37 0
1673.47 0
1673.56 0
1673.66 0
1673.75 0
1673.84 3
1673.94 5
1674.03 7
1674.12 10
1674.22 14
1674.31 20
1674.41 28
1674.50 38
1674.59 49
1674.69 59
1674.78 69
1674.88 76
1674.97 80
1675.06 81
1675.16 78
1675.25 74
1675.34 68
1675.44 64
1675.53 60
1675.63 59
1675.72 59
1675.81 60
1675.91 61
1676.00 63
1676.10 64
1676.19 64
1676.28 65
1676.38 65
1676.47 66
1676.57 66
1676.66 65
1676.75 63
1676.85 61
1676.94 58
1677.03 55
1677.13 52
1677.22 49
1677.32 47
1677.41 46
1677.50 44
1677.60 42
1677.69 40
1677.79 38
1677.88 35
1677.97 33
1678.07 31
1678.16 30
1678.26 29
1678.35 28
1678.44 27
1678.54 26
1678.63 25
1678.73 24
1678.82 23
1678.91 25
1679.01 29
1679.10 35
1679.20 42
1679.29 49
1679.38 54
1679.48 58
1679.57 59
1679.67 58
1679.76 55
1679.85 52
1679.95 51
1680.04 51
1680.14 54
1680.23 59
1680.32 65
1680.42 72
1680.51 78
1680.61 83
1680.70 85
1680.79 85
1680.89 82
1680.98 77
1681.08 71
1681.17 65
1681.26 59
1681.36 54
1681.45 51
1681.55 50
1681.64 50
1681.73 52
1681.83 54
1681.92 56
1682.02 60
1682.11 65
1682.20 73
1682.30 83
1682.39 95
1682.49 108
1682.58 120
1682.68 128
1682.77 132
1682.86 130
1682.96 123
1683.05 112
1683.15 100
1683.24 87
1683.33 77
1683.43 70
1683.52 66
1683.62 65
1683.71 66
1683.80 68
1683.90 69
1683.99 69
1684.09 67
1684.18 63
1684.27 57
1684.37 51
1684.46 47
1684.56 44
1684.65 44
1684.75 47
1684.84 51
1684.93 56
1685.03 61
1685.12 65
1685.22 67
1685.31 69
1685.40 69
1685.50 69
1685.59 69
1685.69 70
1685.78 71
1685.88 73
1685.97 76
1686.06 78
1686.16 80
1686.25 79
1686.35 77
1686.44 73
1686.53 68
1686.63 62
1686.72 57
1686.82 54
1686.91 53
1687.01 53
1687.10 55
1687.19 58
1687.29 60
1687.38 61
1687.48 62
1687.57 63
1687.67 64
1687.76 66
1687.85 68
1687.95 72
1688.04 75
1688.14 77
1688.23 78
1688.32 77
1688.42 74
1688.51 70
1688.61 66
1688.70 63
1688.80 60
1688.89 59
1688.98 60
1689.08 64
1689.17 69
1689.27 76
1689.36 83
1689.46 89
1689.55 93
1689.64 94
1689.74 92
1689.83 87
1689.93 79
1690.02 70
1690.12 60
1690.21 52
1690.30 45
1690.40 41
1690.49 39
1690.59 39
1690.68 43
1690.78 49
1690.87 58
1690.96 69
1691.06 81
1691.15 94
1691.25 107
1691.34 119
1691.44 129
1691.53 135
1691.62 137
1691.72 135
1691.81 129
1691.91 121
1692.00 110
1692.10 99
1692.19 90
1692.29 84
1692.38 83
1692.47 86
1692.57 92
1692.66 100
1692.76 107
1692.85 112
1692.95 114
1693.04 112
1693.13 107
1693.23 101
1693.32 95
1693.42 91
1693.51 88
1693.61 88
1693.70 90
1693.80 93
1693.89 98
1693.98 104
1694.08 111
1694.17 117
1694.27 122
1694.36 126
1694.46 126
1694.55 124
1694.64 117
1694.74 109
1694.83 98
1694.93 87
1695.02 75
1695.12 64
1695.21 53
1695.31 44
1695.40 36
1695.49 30
1695.59 25
1695.68 23
1695.78 22
1695.87 22
1695.97 24
1696.06 25
1696.16 26
1696.25 27
1696.34 27
1696.44 27
1696.53 28
1696.63 29
1696.72 31
1696.82 34
1696.91 37
1697.01 40
1697.10 43
1697.20 46
1697.29 50
1697.38 53
1697.48 57
1697.57 59
1697.67 61
1697.76 62
1697.86 60
1697.95 57
1698.05 51
1698.14 44
1698.23 37
1698.33 30
1698.42 25
1698.52 21
1698.61 20
1698.71 20
1698.80 23
1698.90 27
1698.99 32
1699.09 37
1699.18 40
1699.27 41
1699.37 40
1699.46 36
1699.56 29
1699.65 21
1699.75 14
1699.84 7
1699.94 3
1700.03 1
1700.13 1
1700.22 4
1700.31 9
1700.41 16
1700.50 24
1700.60 32
1700.69 39
1700.79 44
1700.88 47
1700.98 45
1701.07 41
1701.17 34
1701.26 26
1701.36 19
1701.45 13
1701.54 9
1701.64 8
1701.73 10
1701.83 13
1701.92 18
1702.02 24
1702.11 30
1702.21 35
1702.30 39
1702.40 40
1702.49 39
1702.59 36
1702.68 30
1702.77 22
1702.87 13
1702.96 4
1703.06 0
1703.15 0
1703.25 0
1703.34 0
1703.44 0
1703.53 0
1703.63 0
1703.72 0
1703.82 2
1703.91 10
1704.01 19
1704.10 28
1704.19 37
1704.29 46
1704.38 54
1704.48 62
1704.57 70
1704.67 77
1704.76 83
1704.86 87
1704.95 90
1705.05 90
1705.14 86
1705.24 80
1705.33 72
1705.43 64
1705.52 58
1705.62 54
1705.71 53
1705.80 54
1705.90 57
1705.99 60
1706.09 61
1706.18 62
1706.28 61
1706.37 60
1706.47 59
1706.56 58
1706.66 58
1706.75 57
1706.85 56
1706.94 56
1707.04 55
1707.13 56
1707.23 60
1707.32 66
1707.42 73
1707.51 80
1707.60 85
1707.70 88
1707.79 86
1707.89 81
1707.98 73
1708.08 64
1708.17 56
1708.27 51
1708.36 48
1708.46 48
1708.55 49
1708.65 51
1708.74 52
1708.84 53
1708.93 53
1709.03 53
1709.12 52
1709.22 51
1709.31 49
1709.41 47
1709.50 44
1709.60 38
1709.69 32
1709.79 26
1709.88 20
1709.98 17
1710.07 18
1710.16 23
1710.26 33
1710.35 45
1710.45 59
1710.54 73
1710.64 84
1710.73 91
1710.83 95
1710.92 95
1711.02 93
1711.11 89
1711.21 84
1711.30 81
1711.40 77
1711.49 75
1711.59 74
1711.68 72
1711.78 71
1711.87 69
1711.97 67
1712.06 64
1712.16 61
1712.25 58
1712.35 55
1712.44 53
1712.54 52
1712.63 51
1712.73 49
1712.82 47
1712.92 45
1713.01 41
1713.11 38
1713.20 34
1713.30 31
1713.39 28
1713.49 26
1713.58 26
1713.68 27
1713.77 29
1713.87 33
1713.96 38
1714.06 42
1714.15 47
1714.25 50
1714.34 52
1714.44 52
1714.53 52
1714.63 51
1714.72 50
1714.82 48
1714.91 47
1715.01 44
1715.10 40
1715.20 35
1715.29 29
1715.39 23
1715.48 16
1715.58 11
1715.67 7
1715.77 5
1715.86 6
1715.96 9
1716.05 13
1716.15 17
1716.24 21
1716.34 25
1716.43 26
1716.53 27
1716.62 26
1716.72 24
1716.81 21
1716.91 18
1717.00 15
1717.10 13
1717.19 10
1717.29 8
1717.38 8
1717.48 10
1717.57 14
1717.67 22
1717.76 32
1717.86 43
1717.95 54
1718.05 64
1718.14 71
1718.24 76
1718.33 78
1718.43 79
1718.52 80
1718.62 81
1718.71 82
1718.81 83
1718.90 84
1719.00 82
1719.09 79
1719.19 73
1719.28 67
1719.38 61
1719.47 56
1719.57 54
1719.66 54
1719.76 55
1719.85 56
1719.95 56
1720.04 54
1720.14 49
1720.23 43
1720.33 36
1720.42 30
1720.52 26
1720.61 24
1720.71 24
1720.80 24
1720.90 26
1720.99 27
1721.09 28
1721.18 28
1721.28 29
1721.38 29
1721.47 29
1721.57 29
1721.66 27
1721.76 25
1721.85 22
1721.95 19
1722.04 17
1722.14 17
1722.23 19
1722.33 24
1722.42 32
1722.52 41
1722.61 49
1722.71 55
1722.80 59
1722.90 59
1722.99 57
1723.09 54
1723.18 50
1723.28 48
1723.37 48
1723.47 51
1723.56 58
1723.66 65
1723.76 72
1723.85 77
1723.95 79
1724.04 76
1724.14 70
1724.23 59
1724.33 47
1724.42 36
1724.52 26
1724.61 20
1724.71 17
1724.80 18
1724.90 20
1724.99 24
1725.09 27
1725.18 29
1725.28 29
1725.37 28
1725.47 26
1725.56 24
1725.66 22
1725.76 22
1725.85 22
1725.95 22
1726.04 24
1726.14 24
1726.23 24
1726.33 23
1726.42 21
1726.52 18
1726.61 14
1726.71 10
1726.80 5
1726.90 2
1726.99 1
1727.09 1
1727.18 3
1727.28 8
1727.38 13
1727.47 19
1727.57 25
1727.66 30
1727.76 34
1727.85 37
1727.95 39
1728.04 41
1728.14 42
1728.23 42
1728.33 43
1728.42 44
1728.52 45
1728.62 46
1728.71 48
1728.81 49
1728.90 50
1729.00 50
1729.09 49
1729.19 47
1729.28 46
1729.38 45
1729.47 46
1729.57 50
1729.66 56
1729.76 64
1729.85 74
1729.95 84
1730.05 94
1730.14 102
1730.24 107
1730.33 110
1730.43 110
1730.52 107
1730.62 102
1730.71 96
1730.81 90
1730.90 82
1731.00 75
1731.10 67
1731.19 59
1731.29 51
1731.38 45
1731.48 41
1731.57 40
1731.67 42
1731.76 46
1731.86 52
1731.95 58
1732.05 62
1732.15 63
1732.24 60
1732.34 55
1732.43 49
1732.53 43
1732.62 39
1732.72 37
1732.81 39
1732.91 43
1733.00 49
1733.10 55
1733.20 62
1733.29 69
1733.39 75
1733.48 80
1733.58 85
1733.67 89
1733.77 91
1733.86 93
1733.96 92
1734.05 89
1734.15 84
1734.25 77
1734.34 69
1734.44 62
1734.53 55
1734.63 50
1734.72 46
1734.82 44
1734.91 44
1735.01 43
1735.11 43
1735.20 44
1735.30 44
1735.39 47
1735.49 51
1735.58 58
1735.68 67
1735.77 79
1735.87 93
1735.97 106
1736.06 117
1736.16 125
1736.25 128
1736.35 128
1736.44 124
1736.54 116
1736.63 107
1736.73 99
1736.83 91
1736.92 86
1737.02 82
1737.11 80
1737.21 80
1737.30 81
1737.40 83
1737.49 85
1737.59 88
1737.69 92
1737.78 95
1737.88 97
1737.97 99
1738.07 98
1738.16 95
1738.26 91
1738.36 84
1738.45 75
1738.55 66
1738.64 55
1738.74 43
1738.83 32
1738.93 22
1739.02 14
1739.12 9
1739.22 7
1739.31 7
1739.41 10
1739.50 12
1739.60 14
1739.69 14
1739.79 13
1739.89 10
1739.98 6
1740.08 2
1740.17 0
1740.27 0
1740.36 0
1740.46 0
1740.56 0
1740.65 0
1740.75 0
1740.84 0
1740.94 3
1741.03 14
1741.13 26
1741.23 40
1741.32 53
1741.42 65
1741.51 77
1741.61 86
1741.70 95
1741.80 103
1741.90 111
1741.99 120
1742.09 130
1742.18 140
1742.28 150
1742.37 159
1742.47 166
1742.57 172
1742.66 175
1742.76 178
1742.85 182
1742.95 185
1743.04 190
1743.14 193
1743.24 196
1743.33 196
1743.43 192
1743.52 185
1743.62 176
1743.71 166
1743.81 155
1743.91 145
1744.00 136
1744.10 128
1744.19 122
1744.29 117
1744.39 113
1744.48 111
1744.58 112
1744.67 114
1744.77 119
1744.86 126
1744.96 134
1745.06 142
1745.15 150
1745.25 155
1745.34 159
1745.44 161
1745.53 162
1745.63 161
1745.73 159
1745.82 156
1745.92 151
1746.01 145
1746.11 138
1746.21 133
1746.30 130
1746.40 131
1746.49 136
1746.59 147
1746.68 162
1746.78 179
1746.88 199
1746.97 219
1747.07 240
1747.16 262
1747.26 285
1747.36 310
1747.45 337
1747.55 365
1747.64 393
1747.74 423
1747.84 454
1747.93 485
1748.03 516
1748.12 547
1748.22 577
1748.31 603
1748.41 625
1748.51 642
1748.60 654
1748.70 661
1748.79 665
1748.89 666
1748.99 666
1749.08 666
1749.18 667
1749.27 666
1749.37 665
1749.47 663
1749.56 659
1749.66 655
1749.75 650
1749.85 644
1749.95 639
1750.04 634
1750.14 628
1750.23 620
1750.33 611
1750.43 599
1750.52 583
1750.62 565
1750.71 544
1750.81 522
1750.91 501
1751.00 482
1751.10 465
1751.19 451
1751.29 440
1751.39 428
1751.48 416
1751.58 401
1751.67 383
1751.77 362
1751.86 340
1751.96 317
1752.06 295
1752.15 274
1752.25 256
1752.35 241
1752.44 230
1752.54 221
1752.63 215
1752.73 211
1752.83 207
1752.92 204
1753.02 200
1753.11 196
1753.21 190
1753.31 185
1753.40 180
1753.50 176
1753.59 172
1753.69 168
1753.79 164
1753.88 158
1753.98 150
1754.07 140
1754.17 129
1754.27 118
1754.36 110
1754.46 103
1754.55 100
1754.65 99
1754.75 99
1754.84 100
1754.94 101
1755.03 101
1755.13 100
1755.23 97
1755.32 93
1755.42 88
1755.51 81
1755.61 76
1755.71 71
1755.80 68
1755.90 66
1756.00 67
1756.09 69
1756.19 72
1756.28 76
1756.38 79
1756.48 83
1756.57 87
1756.67 91
1756.76 94
1756.86 96
1756.96 95
1757.05 90
1757.15 83
1757.25 73
1757.34 64
1757.44 55
1757.53 50
1757.63 48
1757.73 50
1757.82 54
1757.92 60
1758.01 66
1758.11 72
1758.21 77
1758.30 81
1758.40 85
1758.50 87
1758.59 88
1758.69 88
1758.78 87
1758.88 86
1758.98 85
1759.07 84
1759.17 84
1759.26 84
1759.36 84
1759.46 84
1759.55 83
1759.65 82
1759.75 81
1759.84 80
1759.94 80
1760.03 81
1760.13 83
1760.23 86
1760.32 90
1760.42 92
1760.52 94
1760.61 95
1760.71 95
1760.80 94
1760.90 90
1761.00 85
1761.09 78
1761.19 70
1761.29 61
1761.38 54
1761.48 48
1761.57 46
1761.67 47
1761.77 52
1761.86 60
1761.96 70
1762.06 81
1762.15 91
1762.25 99
1762.34 105
1762.44 108
1762.54 110
1762.63 110
1762.73 109
1762.83 107
1762.92 105
1763.02 103
1763.11 100
1763.21 97
1763.31 93
1763.40 89
1763.50 85
1763.60 81
1763.69 77
1763.79 75
1763.89 73
1763.98 73
1764.08 75
1764.17 78
1764.27 83
1764.37 90
1764.46 98
1764.56 108
1764.66 118
1764.75 129
1764.85 138
1764.95 146
1765.04 152
1765.14 155
1765.23 154
1765.33 149
1765.43 141
1765.52 130
1765.62 119
1765.72 107
1765.81 95
1765.91 85
1766.01 77
1766.10 71
1766.20 66
1766.29 63
1766.39 61
1766.49 59
1766.58 58
1766.68 57
1766.78 56
1766.87 54
1766.97 51
1767.07 46
1767.16 40
1767.26 33
1767.35 25
1767.45 19
1767.55 14
1767.64 11
1767.74 10
1767.84 11
1767.93 13
1768.03 16
1768.13 19
1768.22 22
1768.32 24
1768.42 24
1768.51 22
1768.61 19
1768.70 15
1768.80 11
1768.90 6
1768.99 3
1769.09 1
1769.19 0
1769.28 0
1769.38 2
1769.48 3
1769.57 5
1769.67 7
1769.77 9
1769.86 10
1769.96 11
1770.06 12
1770.15 14
1770.25 16
1770.35 18
1770.44 19
1770.54 18
1770.63 15
1770.73 8
1770.83 0
1770.92 0
1771.02 0
1771.12 0
1771.21 0
1771.31 0
1771.41 0
1771.50 0
1771.60 5
1771.70 12
1771.79 17
1771.89 19
1771.99 19
1772.08 18
1772.18 15
1772.28 13
1772.37 11
1772.47 11
1772.57 12
1772.66 14
1772.76 17
1772.86 20
1772.95 22
1773.05 24
1773.14 25
1773.24 25
1773.34 25
1773.43 24
1773.53 23
1773.63 22
1773.72 20
1773.82 17
1773.92 14
1774.01 11
1774.11 9
1774.21 7
1774.30 7
1774.40 7
1774.50 8
1774.59 10
1774.69 11
1774.79 13
1774.88 15
1774.98 18
1775.08 23
1775.17 28
1775.27 35
1775.37 42
1775.46 51
1775.56 59
1775.66 68
1775.75 75
1775.85 80
1775.95 82
1776.04 81
1776.14 78
1776.24 73
1776.33 68
1776.43 63
1776.53 62
1776.62 62
1776.72 65
1776.82 69
1776.91 72
1777.01 73
1777.11 73
1777.20 69
1777.30 63
1777.40 56
1777.49 49
1777.59 43
1777.69 38
1777.78 35
1777.88 33
1777.98 32
1778.07 32
1778.17 31
1778.27 31
1778.36 30
1778.46 30
1778.56 30
1778.65 31
1778.75 33
1778.85 34
1778.94 35
1779.04 37
1779.14 38
1779.23 40
1779.33 41
1779.43 43
1779.52 44
1779.62 45
1779.72 44
1779.82 43
1779.91 41
1780.01 39
1780.11 37
1780.20 35
1780.30 35
1780.40 35
1780.49 36
1780.59 39
1780.69 41
1780.78 45
1780.88 50
1780.98 55
1781.07 63
1781.17 71
1781.27 79
1781.36 87
1781.46 94
1781.56 100
1781.65 103
1781.75 105
1781.85 106
1781.94 107
1782.04 107
1782.14 108
1782.24 108
1782.33 109
1782.43 109
1782.53 108
1782.62 107
1782.72 105
1782.82 103
1782.91 101
1783.01 98
1783.11 94
1783.20 90
1783.30 86
1783.40 81
1783.49 76
1783.59 71
1783.69 67
1783.78 64
1783.88 62
1783.98 62
1784.08 64
1784.17 68
1784.27 73
1784.37 80
1784.46 86
1784.56 92
1784.66 97
1784.75 100
1784.85 102
1784.95 102
1785.04 101
1785.14 97
1785.24 92
1785.33 86
1785.43 79
1785.53 72
1785.63 67
1785.72 64
1785.82 63
1785.92 64
1786.01 65
1786.11 67
1786.21 68
1786.30 68
1786.40 68
1786.50 68
1786.59 69
1786.69 71
1786.79 72
1786.89 72
1786.98 71
1787.08 69
1787.18 65
1787.27 61
1787.37 58
1787.47 56
1787.56 57
1787.66 60
1787.76 65
1787.86 70
1787.95 75
1788.05 79
1788.15 82
1788.24 81
1788.34 77
1788.44 70
1788.53 59
1788.63 45
1788.73 32
1788.83 19
1788.92 9
1789.02 4
1789.12 5
1789.21 10
1789.31 19
1789.41 31
1789.50 46
1789.60 63
1789.70 80
1789.80 97
1789.89 112
1789.99 124
1790.09 132
1790.18 136
1790.28 134
1790.38 129
1790.47 120
1790.57 109
1790.67 97
1790.77 85
1790.86 73
1790.96 61
1791.06 51
1791.15 43
1791.25 37
1791.35 34
1791.45 34
1791.54 36
1791.64 39
1791.74 43
1791.83 45
1791.93 46
1792.03 45
1792.13 44
1792.22 42
1792.32 41
1792.42 42
1792.51 44
1792.61 48
1792.71 53
1792.80 57
1792.90 60
1793.00 60
1793.10 58
1793.19 54
1793.29 49
1793.39 44
1793.48 40
1793.58 38
1793.68 38
1793.78 40
1793.87 44
1793.97 49
1794.07 54
1794.16 58
1794.26 61
1794.36 64
1794.46 65
1794.55 66
1794.65 68
1794.75 70
1794.84 73
1794.94 74
1795.04 74
1795.14 71
1795.23 64
1795.33 53
1795.43 40
1795.52 25
1795.62 10
1795.72 0
1795.82 0
1795.91 0
1796.01 0
1796.11 0
1796.21 0
1796.30 5
1796.40 9
1796.50 10
1796.59 8
1796.69 5
1796.79 1
1796.89 0
1796.98 0
1797.08 3
1797.18 10
1797.27 19
1797.37 30
1797.47 42
1797.57 53
1797.66 63
1797.76 72
1797.86 79
1797.96 86
1798.05 91
1798.15 96
1798.25 100
1798.34 105
1798.44 108
1798.54 111
1798.64 111
1798.73 110
1798.83 108
1798.93 103
1799.03 99
1799.12 95
1799.22 94
1799.32 95
1799.41 100
1799.51 107
1799.61 114
1799.71 120
1799.80 123
1799.90 123
1800.00 118
1800.10 111
1800.19 102
1800.29 93
1800.39 85
1800.48 78
1800.58 71
1800.68 65
1800.78 58
1800.87 51
1800.97 44
1801.07 38
1801.17 35
1801.26 36
1801.36 40
1801.46 48
1801.56 57
1801.65 67
1801.75 75
1801.85 79
1801.95 80
1802.04 77
1802.14 72
1802.24 66
1802.33 60
1802.43 56
1802.53 54
1802.63 54
1802.72 55
1802.82 57
1802.92 60
1803.02 63
1803.11 67
1803.21 72
1803.31 78
1803.41 85
1803.50 93
1803.60 104
1803.70 117
1803.80 133
1803.89 152
1803.99 173
1804.09 196
1804.19 218
1804.28 238
1804.38 254
1804.48 265
1804.57 271
1804.67 274
1804.77 274
1804.87 275
1804.96 278
1805.06 284
1805.16 292
1805.26 303
1805.35 317
1805.45 331
1805.55 346
1805.65 360
1805.74 373
1805.84 384
1805.94 394
1806.04 401
1806.13 406
1806.23 407
1806.33 404
1806.43 398
1806.52 389
1806.62 377
1806.72 364
1806.82 351
1806.91 338
1807.01 326
1807.11 314
1807.21 302
1807.30 290
1807.40 276
1807.50 262
1807.60 246
1807.69 231
1807.79 217
1807.89 204
1807.99 193
1808.08 185
1808.18 179
1808.28 175
1808.38 174
1808.47 175
1808.57 176
1808.67 177
1808.77 178
1808.86 177
1808.96 176
1809.06 174
1809.16 172
1809.25 171
1809.35 172
1809.45 174
1809.55 178
1809.64 181
1809.74 183
1809.84 183
1809.94 180
1810.04 174
1810.13 165
1810.23 155
1810.33 144
1810.43 134
1810.52 127
1810.62 123
1810.72 122
1810.82 123
1810.91 125
1811.01 127
1811.11 127
1811.21 124
1811.30 120
1811.40 114
1811.50 108
1811.60 102
1811.69 96
1811.79 92
1811.89 88
1811.99 87
1812.08 86
1812.18 88
1812.28 91
1812.38 95
1812.48 100
1812.57 103
1812.67 105
1812.77 105
1812.87 104
1812.96 100
1813.06 96
1813.16 93
1813.26 92
1813.35 92
1813.45 93
1813.55 94
1813.65 94
1813.75 93
1813.84 89
1813.94 82
1814.04 74
1814.14 64
1814.23 55
1814.33 47
1814.43 41
1814.53 37
1814.62 37
1814.72 38
1814.82 42
1814.92 47
1815.02 53
1815.11 57
1815.21 61
1815.31 62
1815.41 62
1815.50 62
1815.60 61
1815.70 61
1815.80 63
1815.89 66
1815.99 69
1816.09 71
1816.19 71
1816.29 69
1816.38 64
1816.48 58
1816.58 53
1816.68 51
1816.77 53
1816.87 61
1816.97 74
1817.07 90
1817.17 108
1817.26 124
1817.36 137
1817.46 144
1817.56 147
1817.65 145
1817.75 139
1817.85 132
1817.95 126
1818.05 122
1818.14 120
1818.24 120
1818.34 121
1818.44 122
1818.53 124
1818.63 124
1818.73 122
1818.83 118
1818.93 113
1819.02 107
1819.12 99
1819.22 93
1819.32 87
1819.41 85
1819.51 85
1819.61 90
1819.71 97
1819.81 106
1819.90 115
1820.00 124
1820.10 129
1820.20 131
1820.30 129
1820.39 123
1820.49 115
1820.59 108
1820.69 102
1820.78 99
1820.88 101
1820.98 107
1821.08 116
1821.18 127
1821.27 139
1821.37 149
1821.47 156
1821.57 159
1821.67 158
1821.76 153
1821.86 144
1821.96 133
1822.06 120
1822.16 107
1822.25 95
1822.35 85
1822.45 77
1822.55 72
1822.64 69
1822.74 67
1822.84 67
1822.94 68
1823.04 69
1823.13 70
1823.23 71
1823.33 73
1823.43 76
1823.53 81
1823.62 86
1823.72 91
1823.82 96
1823.92 99
1824.02 102
1824.11 103
1824.21 103
1824.31 102
1824.41 101
1824.51 100
1824.60 99
1824.70 96
1824.80 91
1824.90 85
1825.00 78
1825.09 72
1825.19 67
1825.29 65
1825.39 68
1825.49 73
1825.58 80
1825.68 86
1825.78 91
1825.88 94
1825.98 93
1826.07 91
1826.17 87
1826.27 83
1826.37 80
1826.47 78
1826.56 76
1826.66 74
1826.76 73
1826.86 72
1826.96 71
1827.05 70
1827.15 68
1827.25 66
1827.35 63
1827.45 59
1827.54 56
1827.64 53
1827.74 51
1827.84 52
1827.94 55
1828.03 60
1828.13 66
1828.23 71
1828.33 75
1828.43 76
1828.52 74
1828.62 69
1828.72 62
1828.82 54
1828.92 48
1829.01 43
1829.11 40
1829.21 41
1829.31 44
1829.41 48
1829.51 54
1829.60 60
1829.70 65
1829.80 70
1829.90 74
1830.00 79
1830.09 82
1830.19 86
1830.29 88
1830.39 89
1830.49 89
1830.58 87
1830.68 83
1830.78 78
1830.88 72
1830.98 66
1831.08 61
1831.17 56
1831.27 52
1831.37 48
1831.47 44
1831.57 41
1831.66 38
1831.76 35
1831.86 32
1831.96 30
1832.06 29
1832.16 29
1832.25 31
1832.35 34
1832.45 40
1832.55 47
1832.65 53
1832.74 60
1832.84 65
1832.94 68
1833.04 71
1833.14 71
1833.24 70
1833.33 69
1833.43 66
1833.53 63
1833.63 61
1833.73 58
1833.82 56
1833.92 55
1834.02 54
1834.12 52
1834.22 50
1834.32 47
1834.41 44
1834.51 40
1834.61 37
1834.71 34
1834.81 32
1834.91 30
1835.00 28
1835.10 25
1835.20 20
1835.30 15
1835.40 10
1835.49 4
1835.59 0
1835.69 0
1835.79 0
1835.89 0
1835.99 0
1836.08 0
1836.18 0
1836.28 0
1836.38 0
1836.48 3
1836.58 7
1836.67 13
1836.77 20
1836.87 29
1836.97 40
1837.07 51
1837.17 63
1837.26 74
1837.36 84
1837.46 93
1837.56 99
1837.66 104
1837.76 108
1837.85 111
1837.95 115
1838.05 118
1838.15 122
1838.25 125
1838.35 127
1838.44 128
1838.54 128
1838.64 127
1838.74 125
1838.84 123
1838.94 121
1839.03 120
1839.13 120
1839.23 121
1839.33 122
1839.43 122
1839.53 123
1839.62 122
1839.72 122
1839.82 121
1839.92 121
1840.02 122
1840.12 123
1840.21 125
1840.31 127
1840.41 127
1840.51 127
1840.61 127
1840.71 126
1840.80 125
1840.90 125
1841.00 126
1841.10 127
1841.20 127
1841.30 127
1841.40 124
1841.49 121
1841.59 117
1841.69 113
1841.79 110
1841.89 106
1841.99 102
1842.08 97
1842.18 89
1842.28 80
1842.38 70
1842.48 61
1842.58 55
1842.67 51
1842.77 51
1842.87 53
1842.97 57
1843.07 61
1843.17 65
1843.27 67
1843.36 69
1843.46 69
1843.56 70
1843.66 70
1843.76 70
1843.86 70
1843.95 69
1844.05 68
1844.15 66
1844.25 62
1844.35 59
1844.45 55
1844.55 51
1844.64 48
1844.74 47
1844.84 48
1844.94 51
1845.04 55
1845.14 60
1845.24 65
1845.33 69
1845.43 72
1845.53 75
1845.63 78
1845.73 81
1845.83 85
1845.93 91
1846.02 97
1846.12 103
1846.22 108
1846.32 111
1846.42 112
1846.52 111
1846.62 109
1846.71 106
1846.81 104
1846.91 102
1847.01 101
1847.11 99
1847.21 98
1847.31 95
1847.40 92
1847.50 88
1847.60 85
1847.70 82
1847.80 80
1847.90 78
1848.00 75
1848.09 72
1848.19 69
1848.29 65
1848.39 62
1848.49 60
1848.59 59
1848.69 59
1848.78 60
1848.88 60
1848.98 59
1849.08 56
1849.18 51
1849.28 45
1849.38 38
1849.47 30
1849.57 22
1849.67 16
1849.77 10
1849.87 6
1849.97 4
1850.07 2
1850.17 1
1850.26 0
1850.36 0
1850.46 0
1850.56 0
1850.66 0
1850.76 0
1850.86 0
1850.95 0
1851.05 1
1851.15 8
1851.25 17
1851.35 26
1851.45 36
1851.55 46
1851.65 54
1851.74 61
1851.84 67
1851.94 70
1852.04 73
1852.14 75
1852.24 76
1852.34 77
1852.43 78
1852.53 78
1852.63 79
1852.73 79
1852.83 79
1852.93 80
1853.03 80
1853.13 81
1853.22 81
1853.32 81
1853.42 79
1853.52 77
1853.62 73
1853.72 69
1853.82 64
1853.92 59
1854.01 56
1854.11 53
1854.21 51
1854.31 49
1854.41 47
1854.51 45
1854.61 42
1854.71 41
1854.80 39
1854.90 38
1855.00 38
1855.10 37
1855.20 34
1855.30 28
1855.40 21
1855.50 13
1855.60 6
1855.69 0
1855.79 0
1855.89 0
1855.99 5
1856.09 11
1856.19 17
1856.29 23
1856.39 27
1856.48 30
1856.58 34
1856.68 38
1856.78 44
1856.88 51
1856.98 58
1857.08 64
1857.18 66
1857.28 66
1857.37 62
1857.47 55
1857.57 49
1857.67 43
1857.77 41
1857.87 42
1857.97 46
1858.07 53
1858.16 63
1858.26 74
1858.36 85
1858.46 97
1858.56 108
1858.66 117
1858.76 125
1858.86 130
1858.96 131
1859.05 129
1859.15 124
1859.25 116
1859.35 107
1859.45 97
1859.55 88
1859.65 79
1859.75 72
1859.85 66
1859.94 62
1860.04 59
1860.14 58
1860.24 59
1860.34 61
1860.44 66
1860.54 72
1860.64 79
1860.74 85
1860.84 91
1860.93 95
1861.03 100
1861.13 103
1861.23 106
1861.33 109
1861.43 111
1861.53 111
1861.63 108
1861.73 104
1861.82 97
1861.92 89
1862.02 80
1862.12 74
1862.22 69
1862.32 69
1862.42 71
1862.52 78
1862.62 86
1862.72 96
1862.81 107
1862.91 115
1863.01 122
1863.11 126
1863.21 127
1863.31 124
1863.41 120
1863.51 115
1863.61 110
1863.71 106
1863.80 103
1863.90 102
1864.00 101
1864.10 100
1864.20 98
1864.30 96
1864.40 93
1864.50 90
1864.60 88
1864.70 87
1864.79 87
1864.89 91
1864.99 96
1865.09 104
1865.19 114
1865.29 125
1865.39 137
1865.49 148
1865.59 158
1865.69 165
1865.79 169
1865.88 170
1865.98 167
1866.08 162
1866.18 155
1866.28 147
1866.38 139
1866.48 133
1866.58 128
1866.68 125
1866.78 124
1866.88 124
1866.97 125
1867.07 127
1867.17 129
1867.27 132
1867.37 135
1867.47 138
1867.57 142
1867.67 145
1867.77 149
1867.87 152
1867.97 153
1868.06 154
1868.16 152
1868.26 149
1868.36 144
1868.46 138
1868.56 133
1868.66 128
1868.76 125
1868.86 123
1868.96 121
1869.06 121
1869.16 120
1869.25 119
1869.35 118
1869.45 116
1869.55 113
1869.65 111
1869.75 108
1869.85 105
1869.95 103
1870.05 101
1870.15 100
1870.25 99
1870.35 99
1870.44 98
1870.54 98
1870.64 96
1870.74 93
1870.84 90
1870.94 86
1871.04 83
1871.14 81
1871.24 79
1871.34 79
1871.44 79
1871.54 80
1871.64 80
1871.73 79
1871.83 77
1871.93 75
1872.03 72
1872.13 69
1872.23 66
1872.33 64
1872.43 63
1872.53 62
1872.63 61
1872.73 61
1872.83 61
1872.93 61
1873.02 63
1873.12 65
1873.22 68
1873.32 72
1873.42 76
1873.52 79
1873.62 83
1873.72 86
1873.82 89
1873.92 91
1874.02 92
1874.12 93
1874.22 94
1874.32 95
1874.41 96
1874.51 100
1874.61 106
1874.71 115
1874.81 128
1874.91 143
1875.01 159
1875.11 174
1875.21 186
1875.31 191
1875.41 191
1875.51 183
1875.61 170
1875.71 152
1875.80 134
1875.90 117
1876.00 104
1876.10 95
1876.20 92
1876.30 93
1876.40 97
1876.50 102
1876.60 107
1876.70 111
1876.80 114
1876.90 116
1877.00 119
1877.10 122
1877.20 127
1877.30 132
1877.39 137
1877.49 141
1877.59 141
1877.69 139
1877.79 133
1877.89 125
1877.99 116
1878.09 108
1878.19 103
1878.29 100
1878.39 100
1878.49 102
1878.59 104
1878.69 104
1878.79 103
1878.89 99
1878.99 92
1879.08 85
1879.18 77
1879.28 71
1879.38 66
1879.48 64
1879.58 64
1879.68 67
1879.78 70
1879.88 74
1879.98 77
1880.08 78
1880.18 77
1880.28 75
1880.38 70
1880.48 65
1880.58 61
1880.68 58
1880.78 56
1880.87 57
1880.97 59
1881.07 61
1881.17 63
1881.27 64
1881.37 64
1881.47 63
1881.57 63
1881.67 63
1881.77 65
1881.87 68
1881.97 72
1882.07 77
1882.17 81
1882.27 85
1882.37 88
1882.47 91
1882.57 93
1882.67 93
1882.76 92
1882.86 90
1882.96 86
1883.06 82
1883.16 77
1883.26 73
1883.36 69
1883.46 66
1883.56 65
1883.66 65
1883.76 65
1883.86 67
1883.96 70
1884.06 74
1884.16 78
1884.26 82
1884.36 85
1884.46 87
1884.56 89
1884.66 90
1884.76 92
1884.86 96
1884.96 100
1885.05 104
1885.15 108
1885.25 111
1885.35 111
1885.45 108
1885.55 103
1885.65 97
1885.75 91
1885.85 86
1885.95 83
1886.05 82
1886.15 83
1886.25 85
1886.35 86
1886.45 86
1886.55 83
1886.65 79
1886.75 72
1886.85 64
1886.95 56
1887.05 50
1887.15 45
1887.25 42
1887.35 42
1887.45 43
1887.54 44
1887.64 45
1887.74 44
1887.84 43
1887.94 40
1888.04 36
1888.14 32
1888.24 27
1888.34 23
1888.44 19
1888.54 15
1888.64 11
1888.74 7
1888.84 3
1888.94 0
1889.04 0
1889.14 0
1889.24 0
1889.34 0
1889.44 0
1889.54 0
1889.64 0
1889.74 0
1889.84 3
1889.94 7
1890.04 12
1890.14 18
1890.24 25
1890.34 32
1890.44 40
1890.54 49
1890.64 57
1890.73 65
1890.83 72
1890.93 79
1891.03 85
1891.13 90
1891.23 94
1891.33 97
1891.43 98
1891.53 98
1891.63 97
1891.73 94
1891.83 89
1891.93 83
1892.03 74
1892.13 64
1892.23 53
1892.33 43
1892.43 34
1892.53 29
1892.63 26
1892.73 28
1892.83 33
1892.93 40
1893.03 49
1893.13 58
1893.23 65
1893.33 71
1893.43 74
1893.53 75
1893.63 75
1893.73 74
1893.83 73
1893.93 72
1894.03 71
1894.13 70
1894.23 69
1894.33 69
1894.43 68
1894.53 68
1894.63 68
1894.73 69
1894.83 71
1894.93 73
1895.03 76
1895.13 80
1895.23 85
1895.33 90
1895.43 96
1895.53 101
1895.62 106
1895.72 109
1895.82 111
1895.92 111
1896.02 110
1896.12 108
1896.22 106
1896.32 104
1896.42 102
1896.52 98
1896.62 93
1896.72 87
1896.82 79
1896.92 70
1897.02 60
1897.12 52
1897.22 44
1897.32 37
1897.42 33
1897.52 30
1897.62 30
1897.72 33
1897.82 38
1897.92 44
1898.02 52
1898.12 58
1898.22 62
1898.32 63
1898.42 60
1898.52 55
1898.62 47
1898.72 40
1898.82 33
1898.92 28
1899.02 26
1899.12 25
1899.22 25
1899.32 26
1899.42 27
1899.52 28
1899.62 28
1899.72 28
1899.82 26
1899.92 24
1900.02 23
1900.12 23
1900.22 25
1900.32 30
1900.42 38
1900.52 48
1900.62 60
1900.72 72
1900.82 82
1900.92 89
1901.02 93
1901.12 94
1901.22 92
1901.32 89
1901.42 84
1901.52 80
1901.62 75
1901.72 71
1901.82 68
1901.92 65
1902.02 63
1902.12 61
1902.22 60
1902.32 60
1902.42 60
1902.52 61
1902.62 62
1902.72 64
1902.82 65
1902.92 66
1903.02 66
1903.12 65
1903.22 63
1903.32 60
1903.42 58
1903.52 56
1903.62 56
1903.72 58
1903.82 61
1903.92 65
1904.02 69
1904.12 72
1904.22 74
1904.32 75
1904.42 74
1904.52 71
1904.62 67
1904.72 63
1904.82 59
1904.92 54
1905.02 51
1905.12 47
1905.22 44
1905.32 41
1905.42 38
1905.52 35
1905.62 32
1905.72 29
1905.82 26
1905.92 25
1906.02 25
1906.12 26
1906.22 28
1906.32 30
1906.43 31
1906.53 32
1906.63 32
1906.73 32
1906.83 32
1906.93 32
1907.03 33
1907.13 35
1907.23 39
1907.33 44
1907.43 52
1907.53 61
1907.63 73
1907.73 85
1907.83 97
1907.93 107
1908.03 114
1908.13 116
1908.23 116
1908.33 112
1908.43 107
1908.53 102
1908.63 98
1908.73 95
1908.83 95
1908.93 96
1909.03 98
1909.13 101
1909.23 104
1909.33 106
1909.43 107
1909.53 106
1909.63 103
1909.73 99
1909.83 94
1909.93 88
1910.03 82
1910.13 77
1910.23 73
1910.33 72
1910.43 72
1910.53 74
1910.63 77
1910.73 80
1910.83 84
1910.93 86
1911.03 86
1911.13 84
1911.24 79
1911.34 73
1911.44 66
1911.54 58
1911.64 51
1911.74 45
1911.84 40
1911.94 36
1912.04 33
1912.14 31
1912.24 29
1912.34 27
1912.44 25
1912.54 24
1912.64 24
1912.74 24
1912.84 26
1912.94 27
1913.04 28
1913.14 27
1913.24 23
1913.34 18
1913.44 11
1913.54 3
1913.64 0
1913.74 0
1913.84 0
1913.94 0
1914.04 0
1914.14 0
1914.24 0
1914.34 0
1914.45 2
1914.55 6
1914.65 10
1914.75 14
1914.85 18
1914.95 21
1915.05 25
1915.15 28
1915.25 32
1915.35 38
1915.45 46
1915.55 56
1915.65 67
1915.75 80
1915.85 91
1915.95 101
1916.05 107
1916.15 110
1916.25 110
1916.35 107
1916.45 104
1916.55 101
1916.65 99
1916.75 100
1916.85 103
1916.95 107
1917.06 113
1917.16 118
1917.26 122
1917.36 125
1917.46 127
1917.56 128
1917.66 130
1917.76 134
1917.86 141
1917.96 149
1918.06 158
1918.16 167
1918.26 174
1918.36 178
1918.46 178
1918.56 175
1918.66 169
1918.76 160
1918.86 151
1918.96 140
1919.06 128
1919.16 115
1919.27 102
1919.37 88
1919.47 74
1919.57 60
1919.67 48
1919.77 39
1919.87 34
1919.97 33
1920.07 38
1920.17 48
1920.27 62
1920.37 76
1920.47 90
1920.57 100
1920.67 106
1920.77 106
1920.87 101
1920.97 94
1921.07 86
1921.17 79
1921.28 74
1921.38 71
1921.48 71
1921.58 73
1921.68 76
1921.78 81
1921.88 86
1921.98 93
1922.08 100
1922.18 109
1922.28 117
1922.38 126
1922.48 133
1922.58 139
1922.68 142
1922.78 143
1922.88 143
1922.98 141
1923.09 140
1923.19 139
1923.29 139
1923.39 140
1923.49 140
1923.59 138
1923.69 134
1923.79 127
1923.89 119
1923.99 108
1924.09 97
1924.19 87
1924.29 79
1924.39 74
1924.49 71
1924.59 69
1924.69 68
1924.80 67
1924.90 65
1925.00 60
1925.10 55
1925.20 48
1925.30 41
1925.40 36
1925.50 33
1925.60 35
1925.70 40
1925.80 48
1925.90 59
1926.00 71
1926.10 83
1926.20 93
1926.31 101
1926.41 107
1926.51 112
1926.61 115
1926.71 117
1926.81 120
1926.91 123
1927.01 126
1927.11 131
1927.21 136
1927.31 142
1927.41 148
1927.51 152
1927.61 154
1927.71 153
1927.82 147
1927.92 137
1928.02 123
1928.12 107
1928.22 89
1928.32 72
1928.42 57
1928.52 48
1928.62 44
1928.72 47
1928.82 55
1928.92 67
1929.02 80
1929.12 92
1929.23 100
1929.33 105
1929.43 105
1929.53 101
1929.63 96
1929.73 90
1929.83 85
1929.93 82
1930.03 81
1930.13 82
1930.23 83
1930.33 84
1930.43 84
1930.54 82
1930.64 79
1930.74 74
1930.84 68
1930.94 61
1931.04 55
1931.14 50
1931.24 47
1931.34 46
1931.44 45
1931.54 44
1931.64 43
1931.74 41
1931.85 38
1931.95 34
1932.05 30
1932.15 28
1932.25 27
1932.35 29
1932.45 33
1932.55 39
1932.65 47
1932.75 56
1932.85 65
1932.95 74
1933.06 84
1933.16 94
1933.26 104
1933.36 114
1933.46 122
1933.56 129
1933.66 134
1933.76 137
1933.86 137
1933.96 135
1934.06 133
1934.17 130
1934.27 127
1934.37 125
1934.47 124
1934.57 123
1934.67 120
1934.77 117
1934.87 112
1934.97 105
1935.07 97
1935.17 90
1935.27 85
1935.38 83
1935.48 84
1935.58 89
1935.68 99
1935.78 113
1935.88 131
1935.98 151
1936.08 170
1936.18 187
1936.28 199
1936.38 205
1936.49 204
1936.59 196
1936.69 183
1936.79 167
1936.89 151
1936.99 136
1937.09 123
1937.19 113
1937.29 107
1937.39 103
1937.50 101
1937.60 99
1937.70 96
1937.80 93
1937.90 87
1938.00 80
1938.10 71
1938.20 62
1938.30 54
1938.40 49
1938.50 46
1938.61 46
1938.71 49
1938.81 53
1938.91 58
1939.01 62
1939.11 65
1939.21 67
1939.31 69
1939.41 70
1939.51 71
1939.62 72
1939.72 73
1939.82 73
1939.92 72
1940.02 70
1940.12 67
1940.22 64
1940.32 60
1940.42 58
1940.53 56
1940.63 54
1940.73 54
1940.83 53
1940.93 53
1941.03 54
1941.13 57
1941.23 62
1941.33 70
1941.43 81
1941.54 92
1941.64 103
1941.74 111
1941.84 115
1941.94 114
1942.04 109
1942.14 99
1942.24 88
1942.34 77
1942.45 66
1942.55 58
1942.65 53
1942.75 52
1942.85 55
1942.95 61
1943.05 68
1943.15 76
1943.25 83
1943.36 88
1943.46 91
1943.56 92
1943.66 92
1943.76 92
1943.86 93
1943.96 95
1944.06 99
1944.16 103
1944.27 108
1944.37 111
1944.47 111
1944.57 108
1944.67 102
1944.77 94
1944.87 84
1944.97 74
1945.07 64
1945.18 55
1945.28 47
1945.38 39
1945.48 33
1945.58 29
1945.68 26
1945.78 24
1945.88 24
1945.98 25
1946.09 26
1946.19 29
1946.29 32
1946.39 35
1946.49 39
1946.59 42
1946.69 46
1946.79 50
1946.90 55
1947.00 58
1947.10 62
1947.20 64
1947.30 64
1947.40 63
1947.50 60
1947.60 56
1947.71 53
1947.81 51
1947.91 53
1948.01 56
1948.11 62
1948.21 68
1948.31 73
1948.41 75
1948.52 74
1948.62 71
1948.72 67
1948.82 62
1948.92 58
1949.02 55
1949.12 52
1949.22 50
1949.33 47
1949.43 43
1949.53 40
1949.63 38
1949.73 37
1949.83 39
1949.93 44
1950.03 52
1950.14 62
1950.24 72
1950.34 83
1950.44 93
1950.54 100
1950.64 105
1950.74 106
1950.84 104
1950.95 99
1951.05 93
1951.15 86
1951.25 81
1951.35 78
1951.45 76
1951.55 78
1951.65 80
1951.76 84
1951.86 88
1951.96 92
1952.06 96
1952.16 99
1952.26 102
1952.36 104
1952.47 104
1952.57 102
1952.67 97
1952.77 91
1952.87 83
1952.97 74
1953.07 66
1953.18 58
1953.28 51
1953.38 45
1953.48 39
1953.58 34
1953.68 28
1953.78 23
1953.88 18
1953.99 13
1954.09 10
1954.19 7
1954.29 7
1954.39 10
1954.49 17
1954.59 28
1954.70 42
1954.80 59
1954.90 76
1955.00 91
1955.10 103
1955.20 109
1955.30 111
1955.41 107
1955.51 100
1955.61 91
1955.71 80
1955.81 71
1955.91 62
1956.01 56
1956.12 53
1956.22 53
1956.32 54
1956.42 57
1956.52 62
1956.62 68
1956.72 75
1956.83 84
1956.93 93
1957.03 101
1957.13 108
1957.23 113
1957.33 115
1957.43 114
1957.54 110
1957.64 105
1957.74 101
1957.84 99
1957.94 99
1958.04 103
1958.15 108
1958.25 114
1958.35 120
1958.45 123
1958.55 125
1958.65 125
1958.75 124
1958.86 122
1958.96 119
1959.06 115
1959.16 111
1959.26 105
1959.36 97
1959.46 88
1959.57 76
1959.67 63
1959.77 50
1959.87 36
1959.97 23
1960.07 11
1960.18 1
1960.28 0
1960.38 0
1960.48 0
1960.58 0
1960.68 0
1960.78 0
1960.89 0
1960.99 3
1961.09 5
1961.19 6
1961.29 7
1961.39 9
1961.50 11
1961.60 16
1961.70 21
1961.80 28
1961.90 35
1962.00 42
1962.11 46
1962.21 48
1962.31 47
1962.41 45
1962.51 41
1962.61 36
1962.71 31
1962.82 27
1962.92 24
1963.02 21
1963.12 20
1963.22 19
1963.32 19
1963.43 20
1963.53 24
1963.63 29
1963.73 37
1963.83 47
1963.93 57
1964.04 66
1964.14 75
1964.24 81
1964.34 86
1964.44 90
1964.54 94
1964.65 97
1964.75 100
1964.85 102
1964.95 101
1965.05 98
1965.15 93
1965.26 86
1965.36 79
1965.46 72
1965.56 66
1965.66 60
1965.76 55
1965.87 50
1965.97 44
1966.07 38
1966.17 32
1966.27 29
1966.37 28
1966.48 30
1966.58 35
1966.68 42
1966.78 51
1966.88 59
1966.98 66
1967.09 72
1967.19 76
1967.29 79
1967.39 82
1967.49 84
1967.60 85
1967.70 86
1967.80 85
1967.90 83
1968.00 79
1968.10 73
1968.21 67
1968.31 61
1968.41 55
1968.51 50
1968.61 47
1968.71 45
1968.82 45
1968.92 47
1969.02 51
1969.12 56
1969.22 62
1969.33 69
1969.43 74
1969.53 79
1969.63 82
1969.73 84
1969.83 84
1969.94 83
1970.04 80
1970.14 76
1970.24 70
1970.34 63
1970.44 55
1970.55 47
1970.65 40
1970.75 35
1970.85 32
1970.95 32
1971.06 33
1971.16 34
1971.26 36
1971.36 37
1971.46 37
1971.57 36
1971.67 35
1971.77 33
1971.87 32
1971.97 32
1972.07 33
1972.18 36
1972.28 43
1972.38 52
1972.48 63
1972.58 76
1972.69 89
1972.79 101
1972.89 111
1972.99 119
1973.09 123
1973.19 125
1973.30 124
1973.40 119
1973.50 112
1973.60 101
1973.70 88
1973.81 74
1973.91 60
1974.01 49
1974.11 42
1974.21 40
1974.32 41
1974.42 47
1974.52 54
1974.62 63
1974.72 71
1974.83 77
1974.93 81
1975.03 82
1975.13 82
1975.23 82
1975.33 83
1975.44 86
1975.54 92
1975.64 99
1975.74 107
1975.84 114
1975.95 119
1976.05 121
1976.15 121
1976.25 119
1976.35 116
1976.46 113
1976.56 112
1976.66 113
1976.76 114
1976.86 117
1976.97 118
1977.07 118
1977.17 116
1977.27 112
1977.37 107
1977.48 101
1977.58 94
1977.68 89
1977.78 85
1977.88 84
1977.99 85
1978.09 88
1978.19 92
1978.29 95
1978.39 98
1978.50 97
1978.60 94
1978.70 89
1978.80 81
1978.90 74
1979.01 66
1979.11 60
1979.21 56
1979.31 53
1979.41 51
1979.52 49
1979.62 46
1979.72 42
1979.82 37
1979.92 31
1980.03 23
1980.13 14
1980.23 5
1980.33 0
1980.44 0
1980.54 0
1980.64 0
1980.74 0
1980.84 0
1980.95 0
1981.05 0
1981.15 3
1981.25 7
1981.35 12
1981.46 16
1981.56 21
1981.66 26
1981.76 32
1981.86 37
1981.97 43
1982.07 48
1982.17 54
1982.27 60
1982.37 67
1982.48 74
1982.58 81
1982.68 87
1982.78 91
1982.89 92
1982.99 90
1983.09 87
1983.19 82
1983.29 77
1983.40 73
1983.50 72
1983.60 73
1983.70 77
1983.80 82
1983.91 88
1984.01 94
1984.11 98
1984.21 98
1984.32 95
1984.42 88
1984.52 80
1984.62 71
1984.72 65
1984.83 62
1984.93 63
1985.03 67
1985.13 74
1985.24 81
1985.34 85
1985.44 86
1985.54 83
1985.64 76
1985.75 67
1985.85 57
1985.95 49
1986.05 44
1986.16 42
1986.26 43
1986.36 48
1986.46 54
1986.56 62
1986.67 69
1986.77 76
1986.87 82
1986.97 85
1987.08 85
1987.18 82
1987.28 77
1987.38 72
1987.48 67
1987.59 63
1987.69 62
1987.79 64
1987.89 68
1988.00 73
1988.10 78
1988.20 82
1988.30 84
1988.40 84
1988.51 82
1988.61 79
1988.71 74
1988.81 70
1988.92 65
1989.02 63
1989.12 62
1989.22 62
1989.33 65
1989.43 68
1989.53 72
1989.63 76
1989.73 79
1989.84 80
1989.94 79
1990.04 75
1990.14 69
1990.25 61
1990.35 53
1990.45 46
1990.55 40
1990.66 36
1990.76 35
1990.86 35
1990.96 37
1991.06 38
1991.17 38
1991.27 37
1991.37 35
1991.47 31
1991.58 27
1991.68 22
1991.78 17
1991.88 13
1991.99 9
1992.09 7
1992.19 6
1992.29 7
1992.40 10
1992.50 16
1992.60 22
1992.70 28
1992.80 33
1992.91 37
1993.01 38
1993.11 37
1993.21 36
1993.32 35
1993.42 36
1993.52 38
1993.62 43
1993.73 47
1993.83 51
1993.93 52
1994.03 52
1994.14 49
1994.24 44
1994.34 39
1994.44 35
1994.55 33
1994.65 32
1994.75 34
1994.85 38
1994.96 42
1995.06 45
1995.16 48
1995.26 49
1995.37 50
1995.47 50
1995.57 50
1995.67 51
1995.78 53
1995.88 55
1995.98 59
1996.08 63
1996.18 67
1996.29 70
1996.39 73
1996.49 76
1996.59 77
1996.70 77
1996.80 78
1996.90 79
1997.00 82
1997.11 88
1997.21 96
1997.31 108
1997.41 120
1997.52 132
1997.62 142
1997.72 148
1997.82 149
1997.93 146
1998.03 140
1998.13 134
1998.23 128
1998.34 125
1998.44 123
1998.54 123
1998.65 124
1998.75 125
1998.85 123
1998.95 119
1999.06 112
1999.16 103
1999.26 93
1999.36 82
1999.47 72
1999.57 63
1999.67 56
1999.77 53
1999.88 52
1999.98 54
2000.08 58
2000.18 64
2000.29 71
2000.39 80
2000.49 88
2000.59 96
2000.70 102
2000.80 107
2000.90 110
2001.00 111
2001.11 110
2001.21 107
2001.31 105
2001.41 102
2001.52 99
2001.62 97
2001.72 96
2001.82 95
2001.93 93
2002.03 91
2002.13 87
2002.24 80
2002.34 72
2002.44 62
2002.54 53
2002.65 44
2002.75 38
2002.85 36
2002.95 38
2003.06 44
2003.16 53
2003.26 63
2003.36 71
2003.47 78
2003.57 80
2003.67 79
2003.78 75
2003.88 70
2003.98 65
2004.08 62
2004.19 61
2004.29 63
2004.39 67
2004.49 72
2004.60 77
2004.70 81
2004.80 84
2004.90 86
2005.01 88
2005.11 89
2005.21 90
2005.32 91
2005.42 93
2005.52 95
2005.62 97
2005.73 100
2005.83 103
2005.93 106
2006.03 109
2006.14 111
2006.24 111
2006.34 109
2006.45 105
2006.55 99
2006.65 93
2006.75 88
2006.86 85
2006.96 85
2007.06 88
2007.16 92
2007.27 98
2007.37 103
2007.47 106
2007.58 107
2007.68 106
2007.78 104
2007.88 100
2007.99 95
2008.09 91
2008.19 87
2008.30 84
2008.40 82
2008.50 79
2008.60 77
2008.71 76
2008.81 75
2008.91 76
2009.01 77
2009.12 79
2009.22 81
2009.32 81
2009.43 79
2009.53 74
2009.63 68
2009.73 60
2009.84 52
2009.94 45
2010.04 39
2010.15 34
2010.25 30
2010.35 26
2010.45 21
2010.56 16
2010.66 10
2010.76 4
2010.87 0
2010.97 0
2011.07 0
2011.17 0
2011.28 0
2011.38 0
2011.48 0
2011.59 0
2011.69 2
2011.79 11
2011.89 20
2012.00 28
2012.10 35
2012.20 39
2012.31 41
2012.41 41
2012.51 39
2012.61 38
2012.72 38
2012.82 39
2012.92 41
2013.03 44
2013.13 48
2013.23 51
2013.33 53
2013.44 54
2013.54 55
2013.64 55
2013.75 55
2013.85 55
2013.95 55
2014.06 56
2014.16 55
2014.26 54
2014.36 52
2014.47 50
2014.57 47
2014.67 44
2014.78 42
2014.88 41
2014.98 42
2015.08 43
2015.19 46
2015.29 48
2015.39 51
2015.50 53
2015.60 54
2015.70 56
2015.81 59
2015.91 62
2016.01 67
2016.11 72
2016.22 77
2016.32 82
2016.42 86
2016.53 88
2016.63 89
2016.73 89
2016.84 88
2016.94 86
2017.04 84
2017.14 81
2017.25 77
2017.35 71
2017.45 62
2017.56 52
2017.66 40
2017.76 28
2017.87 16
2017.97 4
2018.07 0
2018.17 0
2018.28 0
2018.38 0
2018.48 0
2018.59 0
2018.69 0
2018.79 0
2018.90 5
2019.00 19
2019.10 33
2019.21 46
2019.31 58
2019.41 68
2019.51 77
2019.62 85
2019.72 93
2019.82 99
2019.93 104
2020.03 106
2020.13 105
2020.24 102
2020.34 95
2020.44 88
2020.55 79
2020.65 72
2020.75 64
2020.85 58
2020.96 54
2021.06 50
2021.16 49
2021.27 50
2021.37 54
2021.47 60
2021.58 68
2021.68 77
2021.78 84
2021.89 89
2021.99 91
2022.09 89
2022.20 85
2022.30 80
2022.40 74
2022.50 69
2022.61 65
2022.71 62
2022.81 59
2022.92 56
2023.02 53
2023.12 50
2023.23 49
2023.33 49
2023.43 52
2023.54 55
2023.64 58
2023.74 61
2023.85 62
2023.95 61
2024.05 59
2024.16 55
2024.26 52
2024.36 51
2024.46 51
2024.57 54
2024.67 58
2024.77 62
2024.88 67
2024.98 71
2025.08 75
2025.19 77
2025.29 77
2025.39 76
2025.50 72
2025.60 68
2025.70 62
2025.81 55
2025.91 48
2026.01 40
2026.12 33
2026.22 26
2026.32 21
2026.43 18
2026.53 16
2026.63 16
2026.74 18
2026.84 19
2026.94 21
2027.05 21
2027.15 20
2027.25 19
2027.36 17
2027.46 17
2027.56 19
2027.67 23
2027.77 30
2027.87 39
2027.98 48
2028.08 58
2028.18 66
2028.28 72
2028.39 76
2028.49 78
2028.59 78
2028.70 77
2028.80 76
2028.90 76
2029.01 77
2029.11 79
2029.21 83
2029.32 87
2029.42 91
2029.52 93
2029.63 93
2029.73 90
2029.83 85
2029.94 77
2030.04 69
2030.14 62
2030.25 57
2030.35 56
2030.45 58
2030.56 62
2030.66 67
2030.76 70
2030.87 72
2030.97 71
2031.07 69
2031.18 65
2031.28 62
2031.38 58
2031.49 55
2031.59 53
2031.70 50
2031.80 47
2031.90 45
2032.01 44
2032.11 44
2032.21 44
2032.32 45
2032.42 46
2032.52 46
2032.63 46
2032.73 46
2032.83 46
2032.94 45
2033.04 46
2033.14 48
2033.25 51
2033.35 56
2033.45 61
2033.56 68
2033.66 75
2033.76 82
2033.87 89
2033.97 95
2034.07 99
2034.18 100
2034.28 98
2034.38 93
2034.49 85
2034.59 76
2034.69 66
2034.80 56
2034.90 48
2035.00 43
2035.11 39
2035.21 37
2035.32 36
2035.42 35
2035.52 35
2035.63 33
2035.73 32
2035.83 31
2035.94 30
2036.04 31
2036.14 33
2036.25 38
2036.35 45
2036.45 54
2036.56 63
2036.66 72
2036.76 79
2036.87 84
2036.97 85
2037.07 83
2037.18 77
2037.28 70
2037.39 62
2037.49 54
2037.59 46
2037.70 39
2037.80 33
2037.90 29
2038.01 26
2038.11 25
2038.21 26
2038.32 29
2038.42 34
2038.52 40
2038.63 47
2038.73 54
2038.83 60
2038.94 64
2039.04 65
2039.15 64
2039.25 61
2039.35 57
2039.46 53
2039.56 49
2039.66 45
2039.77 42
2039.87 39
2039.97 37
2040.08 34
2040.18 31
2040.28 29
2040.39 28
2040.49 27
2040.60 27
2040.70 27
2040.80 27
2040.91 27
2041.01 27
2041.11 28
2041.22 32
2041.32 39
2041.42 49
2041.53 61
2041.63 75
2041.74 87
2041.84 96
2041.94 100
2042.05 99
2042.15 95
2042.25 88
2042.36 80
2042.46 72
2042.56 65
2042.67 59
2042.77 53
2042.88 46
2042.98 38
2043.08 29
2043.19 21
2043.29 14
2043.39 10
2043.50 10
2043.60 14
2043.71 21
2043.81 30
2043.91 41
2044.02 51
2044.12 59
2044.22 65
2044.33 68
2044.43 69
2044.53 67
2044.64 64
2044.74 60
2044.85 56
2044.95 53
2045.05 51
2045.16 49
2045.26 49
2045.36 49
2045.47 50
2045.57 52
2045.68 54
2045.78 57
2045.88 60
2045.99 63
2046.09 65
2046.19 65
2046.30 64
2046.40 62
2046.51 58
2046.61 54
2046.71 50
2046.82 46
2046.92 43
2047.02 42
2047.13 43
2047.23 45
2047.34 49
2047.44 55
2047.54 61
2047.65 67
2047.75 72
2047.85 75
2047.96 74
2048.06 69
2048.17 61
2048.27 50
2048.37 37
2048.48 23
2048.58 11
2048.69 1
2048.79 0
2048.89 0
2049.00 0
2049.10 0
2049.20 0
2049.31 0
2049.41 0
2049.52 0
2049.62 4
2049.72 11
2049.83 16
2049.93 21
2050.03 24
2050.14 27
2050.24 28
2050.35 30
2050.45 33
2050.55 37
2050.66 42
2050.76 47
2050.87 52
2050.97 55
2051.07 55
2051.18 52
2051.28 47
2051.39 39
2051.49 31
2051.59 23
2051.70 17
2051.80 12
2051.90 9
2052.01 9
2052.11 10
2052.22 12
2052.32 16
2052.42 21
2052.53 27
2052.63 33
2052.74 39
2052.84 45
2052.94 48
2053.05 48
2053.15 44
2053.26 37
2053.36 29
2053.46 20
2053.57 14
2053.67 11
2053.78 11
2053.88 15
2053.98 21
2054.09 28
2054.19 34
2054.29 39
2054.40 41
2054.50 41
2054.61 39
2054.71 37
2054.81 34
2054.92 31
2055.02 28
2055.13 25
2055.23 20
2055.33 14
2055.44 7
2055.54 0
2055.65 0
2055.75 0
2055.85 0
2055.96 0
2056.06 0
2056.17 0
2056.27 0
2056.37 7
2056.48 14
2056.58 21
2056.69 27
2056.79 31
2056.89 35
2057.00 37
2057.10 37
2057.21 36
2057.31 35
2057.41 33
2057.52 31
2057.62 29
2057.73 28
2057.83 28
2057.93 28
2058.04 28
2058.14 28
2058.25 30
2058.35 32
2058.46 36
2058.56 39
2058.66 42
2058.77 44
2058.87 42
2058.98 39
2059.08 35
2059.18 30
2059.29 27
2059.39 25
2059.50 24
2059.60 24
2059.70 25
2059.81 26
2059.91 28
2060.02 31
2060.12 36
2060.22 42
2060.33 50
2060.43 58
2060.54 63
2060.64 66
2060.75 65
2060.85 61
2060.95 55
2061.06 47
2061.16 39
2061.27 30
2061.37 22
2061.47 14
2061.58 8
2061.68 2
2061.79 0
2061.89 0
2061.99 0
2062.10 0
2062.20 0
2062.31 0
2062.41 0
2062.52 0
2062.62 0
2062.72 0
2062.83 6
2062.93 15
2063.04 24
2063.14 33
2063.24 39
2063.35 43
2063.45 44
2063.56 45
2063.66 45
2063.77 47
2063.87 51
2063.97 59
2064.08 70
2064.18 82
2064.29 94
2064.39 103
2064.49 108
2064.60 107
2064.70 101
2064.81 91
2064.91 80
2065.02 70
2065.12 63
2065.22 60
2065.33 60
2065.43 63
2065.54 68
2065.64 73
2065.75 76
2065.85 78
2065.95 79
2066.06 78
2066.16 76
2066.27 73
2066.37 69
2066.48 65
2066.58 60
2066.68 54
2066.79 49
2066.89 43
2067.00 39
2067.10 35
2067.21 31
2067.31 29
2067.41 27
2067.52 26
2067.62 25
2067.73 25
2067.83 27
2067.94 30
2068.04 35
2068.14 40
2068.25 44
2068.35 47
2068.46 49
2068.56 47
2068.67 42
2068.77 34
2068.87 25
2068.98 15
2069.08 6
2069.19 0
2069.29 0
2069.40 0
2069.50 0
2069.60 0
2069.71 0
2069.81 0
2069.92 2
2070.02 4
2070.13 5
2070.23 6
2070.34 6
2070.44 6
2070.54 7
2070.65 9
2070.75 12
2070.86 16
2070.96 22
2071.07 29
2071.17 37
2071.27 47
2071.38 57
2071.48 68
2071.59 77
2071.69 84
2071.80 89
2071.90 90
2072.01 89
2072.11 87
2072.21 83
2072.32 78
2072.42 72
2072.53 66
2072.63 59
2072.74 53
2072.84 48
2072.94 44
2073.05 43
2073.15 44
2073.26 47
2073.36 52
2073.47 56
2073.57 59
2073.68 61
2073.78 62
2073.88 60
2073.99 58
2074.09 55
2074.20 53
2074.30 52
2074.41 53
2074.51 55
2074.62 60
2074.72 65
2074.82 71
2074.93 76
2075.03 81
2075.14 85
2075.24 88
2075.35 91
2075.45 93
2075.56 94
2075.66 94
2075.77 94
2075.87 92
2075.97 90
2076.08 90
2076.18 90
2076.29 93
2076.39 98
2076.50 105
2076.60 114
2076.71 122
2076.81 129
2076.91 134
2077.02 136
2077.12 136
2077.23 133
2077.33 127
2077.44 120
2077.54 112
2077.65 104
2077.75 96
2077.86 90
2077.96 84
2078.06 79
2078.17 75
2078.27 69
2078.38 63
2078.48 57
2078.59 52
2078.69 46
2078.80 42
2078.90 39
2079.01 36
2079.11 33
2079.22 30
2079.32 27
2079.42 25
2079.53 25
2079.63 29
2079.74 36
2079.84 47
2079.95 59
2080.05 71
2080.16 81
2080.26 89
2080.37 93
2080.47 94
2080.57 95
2080.68 96
2080.78 99
2080.89 105
2080.99 114
2081.10 125
2081.20 137
2081.31 147
2081.41 154
2081.52 156
2081.62 153
2081.73 146
2081.83 134
2081.94 119
2082.04 102
2082.14 87
2082.25 73
2082.35 63
2082.46 57
2082.56 55
2082.67 57
2082.77 62
2082.88 68
2082.98 74
2083.09 81
2083.19 86
2083.30 91
2083.40 95
2083.51 96
2083.61 96
2083.71 94
2083.82 88
2083.92 81
2084.03 72
2084.13 62
2084.24 52
2084.34 44
2084.45 39
2084.55 37
2084.66 39
2084.76 43
2084.87 49
2084.97 53
2085.08 57
2085.18 58
2085.29 58
2085.39 58
2085.49 59
2085.60 63
2085.70 70
2085.81 79
2085.91 88
2086.02 95
2086.12 101
2086.23 104
2086.33 106
2086.44 106
2086.54 105
2086.65 105
2086.75 105
2086.86 105
2086.96 104
2087.07 102
2087.17 99
2087.28 95
2087.38 91
2087.49 86
2087.59 81
2087.70 76
2087.80 70
2087.90 65
2088.01 60
2088.11 56
2088.22 54
2088.32 54
2088.43 54
2088.53 55
2088.64 57
2088.74 60
2088.85 64
2088.95 69
2089.06 76
2089.16 84
2089.27 93
2089.37 101
2089.48 107
2089.58 111
2089.69 112
2089.79 111
2089.90 109
2090.00 106
2090.11 104
2090.21 102
2090.32 101
2090.42 99
2090.53 96
2090.63 90
2090.74 82
2090.84 72
2090.95 62
2091.05 54
2091.15 49
2091.26 48
2091.36 49
2091.47 52
2091.57 55
2091.68 55
2091.78 52
2091.89 47
2091.99 40
2092.10 33
2092.20 28
2092.31 26
2092.41 28
2092.52 34
2092.62 42
2092.73 51
2092.83 59
2092.94 65
2093.04 70
2093.15 71
2093.25 69
2093.36 65
2093.46 58
2093.57 51
2093.67 43
2093.78 37
2093.88 31
2093.99 27
2094.09 25
2094.20 23
2094.30 22
2094.41 22
2094.51 24
2094.62 27
2094.72 32
2094.83 40
2094.93 48
2095.04 57
2095.14 65
2095.25 70
2095.35 73
2095.46 72
2095.56 68
2095.67 62
2095.77 55
2095.88 48
2095.98 41
2096.09 35
2096.19 30
2096.30 27
2096.40 25
2096.51 24
2096.61 25
2096.72 29
2096.82 34
2096.93 41
2097.03 50
2097.14 59
2097.24 67
2097.35 74
2097.45 78
2097.56 80
2097.66 81
2097.77 79
2097.87 78
2097.98 76
2098.08 74
2098.19 72
2098.29 69
2098.40 66
2098.50 61
2098.61 54
2098.71 46
2098.82 38
2098.92 29
2099.03 20
2099.13 13
2099.24 8
2099.34 4
2099.45 3
2099.55 4
2099.66 5
2099.76 8
2099.87 11
2099.97 15
2100.08 19
2100.18 23
2100.29 28
2100.39 33
2100.50 36
2100.60 39
2100.71 40
2100.82 41
2100.92 42
2101.03 42
2101.13 44
2101.24 47
2101.34 49
2101.45 52
2101.55 54
2101.66 55
2101.76 54
2101.87 53
2101.97 52
2102.08 50
2102.18 50
2102.29 50
2102.39 50
2102.50 50
2102.60 48
2102.71 45
2102.81 41
2102.92 36
2103.02 34
2103.13 33
2103.23 36
2103.34 42
2103.44 49
2103.55 55
2103.65 58
2103.76 56
2103.86 50
2103.97 39
2104.08 27
2104.18 15
2104.29 4
2104.39 0
2104.50 0
2104.60 0
2104.71 0
2104.81 0
2104.92 0
2105.02 0
2105.13 0
2105.23 0
2105.34 0
2105.44 2
2105.55 4
2105.65 6
2105.76 10
2105.86 14
2105.97 18
2106.07 21
2106.18 24
2106.29 27
2106.39 29
2106.50 31
2106.60 32
2106.71 35
2106.81 37
2106.92 38
2107.02 38
2107.13 36
2107.23 33
2107.34 30
2107.44 26
2107.55 23
2107.65 21
2107.76 22
2107.86 25
2107.97 28
2108.08 33
2108.18 38
2108.29 43
2108.39 48
2108.50 54
2108.60 60
2108.71 66
2108.81 72
2108.92 77
2109.02 80
2109.13 83
2109.23 84
2109.34 83
2109.44 81
2109.55 79
2109.66 75
2109.76 71
2109.87 66
2109.97 60
2110.08 54
2110.18 49
2110.29 45
2110.39 42
2110.50 41
2110.60 43
2110.71 46
2110.81 51
2110.92 56
2111.02 62
2111.13 67
2111.24 72
2111.34 77
2111.45 81
2111.55 84
2111.66 88
2111.76 92
2111.87 94
2111.97 96
2112.08 97
2112.18 97
2112.29 96
2112.39 96
2112.50 95
2112.61 95
2112.71 96
2112.82 98
2112.92 100
2113.03 102
2113.13 103
2113.24 104
2113.34 104
2113.45 103
2113.55 101
2113.66 98
2113.77 95
2113.87 90
2113.98 86
2114.08 81
2114.19 77
2114.29 73
2114.40 69
2114.50 67
2114.61 67
2114.71 68
2114.82 70
2114.93 73
2115.03 75
2115.14 76
2115.24 74
2115.35 71
2115.45 66
2115.56 62
2115.66 58
2115.77 57
2115.88 58
2115.98 63
2116.09 71
2116.19 81
2116.30 93
2116.40 107
2116.51 121
2116.61 134
2116.72 146
2116.82 156
2116.93 164
2117.04 170
2117.14 173
2117.25 173
2117.35 171
2117.46 166
2117.56 159
2117.67 151
2117.77 143
2117.88 136
2117.99 130
2118.09 126
2118.20 124
2118.30 122
2118.41 120
2118.51 118
2118.62 116
2118.72 112
2118.83 109
2118.94 106
2119.04 103
2119.15 100
2119.25 97
2119.36 95
2119.46 94
2119.57 95
2119.67 98
2119.78 105
2119.89 114
2119.99 124
2120.10 135
2120.20 143
2120.31 148
2120.41 150
2120.52 149
2120.63 145
2120.73 140
2120.84 133
2120.94 125
2121.05 116
2121.15 106
2121.26 94
2121.36 82
2121.47 69
2121.58 57
2121.68 46
2121.79 36
2121.89 28
2122.00 21
2122.10 17
2122.21 16
2122.32 18
2122.42 23
2122.53 32
2122.63 43
2122.74 55
2122.84 66
2122.95 75
2123.06 80
2123.16 81
2123.27 77
2123.37 70
2123.48 61
2123.58 51
2123.69 42
2123.80 33
2123.90 26
2124.01 20
2124.11 14
2124.22 9
2124.32 3
2124.43 0
2124.54 0
2124.64 0
2124.75 0
2124.85 0
2124.96 0
2125.06 0
2125.17 0
2125.28 2
2125.38 7
2125.49 12
2125.59 16
2125.70 20
2125.80 24
2125.91 27
2126.02 30
2126.12 33
2126.23 37
2126.33 41
2126.44 47
2126.54 55
2126.65 64
2126.76 75
2126.86 85
2126.97 93
2127.07 99
2127.18 102
2127.28 100
2127.39 94
2127.50 86
2127.60 75
2127.71 65
2127.81 56
2127.92 49
2128.03 45
2128.13 42
2128.24 41
2128.34 40
2128.45 38
2128.55 33
2128.66 27
2128.77 19
2128.87 11
2128.98 2
2129.08 0
2129.19 0
2129.29 0
2129.40 0
2129.51 0
2129.61 0
2129.72 0
2129.82 2
2129.93 7
2130.04 11
2130.14 14
2130.25 16
2130.35 18
2130.46 20
2130.57 23
2130.67 28
2130.78 34
2130.88 41
2130.99 49
2131.09 57
2131.20 65
2131.31 72
2131.41 78
2131.52 83
2131.62 86
2131.73 88
2131.84 89
2131.94 88
2132.05 87
2132.15 86
2132.26 84
2132.37 81
2132.47 79
2132.58 76
2132.68 74
2132.79 73
2132.89 72
2133.00 72
2133.11 74
2133.21 77
2133.32 80
2133.42 82
2133.53 84
2133.64 84
2133.74 82
2133.85 77
2133.95 71
2134.06 64
2134.17 56
2134.27 50
2134.38 46
2134.48 43
2134.59 43
2134.70 45
2134.80 48
2134.91 51
2135.01 53
2135.12 55
2135.23 57
2135.33 58
2135.44 59
2135.54 60
2135.65 64
2135.76 68
2135.86 74
2135.97 80
2136.07 85
2136.18 89
2136.29 90
2136.39 89
2136.50 87
2136.60 86
2136.71 87
2136.82 90
2136.92 96
2137.03 105
2137.13 114
2137.24 122
2137.35 128
2137.45 131
2137.56 132
2137.66 131
2137.77 128
2137.88 125
2137.98 120
2138.09 115
2138.19 107
2138.30 98
2138.41 87
2138.51 75
2138.62 65
2138.72 57
2138.83 52
2138.94 50
2139.04 52
2139.15 56
2139.26 60
2139.36 63
2139.47 65
2139.57 65
2139.68 64
2139.79 60
2139.89 56
2140.00 51
2140.10 46
2140.21 41
2140.32 36
2140.42 32
2140.53 30
2140.63 28
2140.74 28
2140.85 30
2140.95 31
2141.06 34
2141.17 36
2141.27 39
2141.38 41
2141.48 43
2141.59 46
2141.70 50
2141.80 55
2141.91 61
2142.01 68
2142.12 75
2142.23 82
2142.33 87
2142.44 91
2142.54 93
2142.65 93
2142.76 91
2142.86 89
2142.97 87
2143.08 87
2143.18 89
2143.29 93
2143.39 98
2143.50 104
2143.61 109
2143.71 113
2143.82 115
2143.93 115
2144.03 113
2144.14 111
2144.24 108
2144.35 105
2144.46 104
2144.56 105
2144.67 108
2144.78 112
2144.88 116
2144.99 119
2145.09 122
2145.20 122
2145.31 121
2145.41 118
2145.52 115
2145.62 113
2145.73 112
2145.84 111
2145.94 110
2146.05 107
2146.16 102
2146.26 96
2146.37 88
2146.47 81
2146.58 75
2146.69 71
2146.79 69
2146.90 69
2147.01 70
2147.11 72
2147.22 74
2147.33 76
2147.43 80
2147.54 86
2147.64 94
2147.75 104
2147.86 116
2147.96 127
2148.07 136
2148.18 143
2148.28 148
2148.39 151
2148.49 153
2148.60 155
2148.71 158
2148.81 161
2148.92 165
2149.03 168
2149.13 170
2149.24 170
2149.34 168
2149.45 166
2149.56 163
2149.66 162
2149.77 163
2149.88 164
2149.98 165
2150.09 166
2150.20 165
2150.30 162
2150.41 156
2150.51 148
2150.62 140
2150.73 130
2150.83 120
2150.94 110
2151.05 100
2151.15 90
2151.26 81
2151.37 75
2151.47 72
2151.58 73
2151.68 77
2151.79 84
2151.90 91
2152.00 96
2152.11 99
2152.22 98
2152.32 93
2152.43 85
2152.54 74
2152.64 64
2152.75 53
2152.86 45
2152.96 38
2153.07 34
2153.17 32
2153.28 31
2153.39 33
2153.49 36
2153.60 40
2153.71 45
2153.81 51
2153.92 56
2154.03 61
2154.13 65
2154.24 69
2154.35 72
2154.45 75
2154.56 78
2154.66 82
2154.77 85
2154.88 88
2154.98 90
2155.09 90
2155.20 89
2155.30 86
2155.41 82
2155.52 78
2155.62 74
2155.73 72
2155.84 70
2155.94 69
2156.05 68
2156.16 66
2156.26 62
2156.37 55
2156.48 47
2156.58 37
2156.69 26
2156.79 16
2156.90 8
2157.01 2
2157.11 1
2157.22 3
2157.33 8
2157.43 17
2157.54 27
2157.65 38
2157.75 48
2157.86 59
2157.97 69
2158.07 79
2158.18 88
2158.29 98
2158.39 107
2158.50 115
2158.61 122
2158.71 126
2158.82 127
2158.93 126
2159.03 124
2159.14 121
2159.25 117
2159.35 113
2159.46 110
2159.56 107
2159.67 104
2159.78 100
2159.88 97
2159.99 93
2160.10 89
2160.20 87
2160.31 85
2160.42 86
2160.52 88
2160.63 91
2160.74 94
2160.84 99
2160.95 103
2161.06 108
2161.16 114
2161.27 121
2161.38 129
2161.48 137
2161.59 146
2161.70 153
2161.80 159
2161.91 162
2162.02 162
2162.12 159
2162.23 156
2162.34 152
2162.44 148
2162.55 146
2162.66 145
2162.76 146
2162.87 149
2162.98 152
2163.08 156
2163.19 161
2163.30 164
2163.40 167
2163.51 167
2163.62 166
2163.72 162
2163.83 157
2163.94 152
2164.04 147
2164.15 142
2164.26 140
2164.36 138
2164.47 138
2164.58 137
2164.68 136
2164.79 133
2164.90 128
2165.00 121
2165.11 112
2165.22 104
2165.32 97
2165.43 92
2165.54 89
2165.64 88
2165.75 89
2165.86 91
2165.96 92
2166.07 94
2166.18 96
2166.29 97
2166.39 99
2166.50 100
2166.61 101
2166.71 101
2166.82 101
2166.93 100
2167.03 98
2167.14 96
2167.25 93
2167.35 91
2167.46 91
2167.57 93
2167.67 99
2167.78 107
2167.89 119
2167.99 131
2168.10 144
2168.21 154
2168.31 163
2168.42 167
2168.53 169
2168.63 167
2168.74 163
2168.85 159
2168.95 153
2169.06 149
2169.17 146
2169.28 144
2169.38 144
2169.49 146
2169.60 148
2169.70 150
2169.81 150
2169.92 150
2170.02 148
2170.13 145
2170.24 143
2170.34 143
2170.45 144
2170.56 146
2170.66 150
2170.77 153
2170.88 154
2170.98 153
2171.09 149
2171.20 143
2171.31 136
2171.41 127
2171.52 120
2171.63 113
2171.73 109
2171.84 106
2171.95 104
2172.05 103
2172.16 100
2172.27 96
2172.37 88
2172.48 78
2172.59 66
2172.69 55
2172.80 44
2172.91 37
2173.02 34
2173.12 34
2173.23 36
2173.34 40
2173.44 43
2173.55 46
2173.66 47
2173.76 48
2173.87 48
2173.98 49
2174.08 52
2174.19 57
2174.30 63
2174.41 70
2174.51 76
2174.62 80
2174.73 82
2174.83 80
2174.94 75
2175.05 66
2175.15 55
2175.26 43
2175.37 31
2175.48 22
2175.58 14
2175.69 9
2175.80 5
2175.90 3
2176.01 1
2176.12 0
2176.22 0
2176.33 0
2176.44 0
2176.55 0
2176.65 0
2176.76 0
2176.87 0
2176.97 10
2177.08 22
2177.19 33
2177.29 43
2177.40 50
2177.51 52
2177.62 49
2177.72 42
2177.83 32
2177.94 20
2178.04 9
2178.15 0
2178.26 0
2178.36 0
2178.47 0
2178.58 0
2178.69 0
2178.79 0
2178.90 4
2179.01 10
2179.11 17
2179.22 24
2179.33 30
2179.44 36
2179.54 42
2179.65 46
2179.76 49
2179.86 51
2179.97 53
2180.08 53
2180.18 53
2180.29 52
2180.40 51
2180.51 50
2180.61 51
2180.72 52
2180.83 56
2180.93 60
2181.04 66
2181.15 71
2181.26 76
2181.36 78
2181.47 79
2181.58 77
2181.68 74
2181.79 72
2181.90 70
2182.01 71
2182.11 74
2182.22 80
2182.33 87
2182.43 93
2182.54 97
2182.65 99
2182.76 97
2182.86 93
2182.97 89
2183.08 85
2183.18 84
2183.29 85
2183.40 88
2183.51 93
2183.61 98
2183.72 102
2183.83 103
2183.93 102
2184.04 97
2184.15 90
2184.26 80
2184.36 70
2184.47 59
2184.58 48
2184.69 39
2184.79 30
2184.90 23
2185.01 16
2185.11 11
2185.22 8
2185.33 6
2185.44 7
2185.54 11
2185.65 18
2185.76 29
2185.86 41
2185.97 54
2186.08 66
2186.19 76
2186.29 84
2186.40 88
2186.51 89
2186.62 88
2186.72 85
2186.83 81
2186.94 77
2187.04 72
2187.15 68
2187.26 65
2187.37 63
2187.47 61
2187.58 60
2187.69 59
2187.80 58
2187.90 56
2188.01 52
2188.12 47
2188.22 40
2188.33 33
2188.44 25
2188.55 17
2188.65 10
2188.76 3
2188.87 0
2188.98 0
2189.08 0
2189.19 0
2189.30 0
2189.40 0
2189.51 2
2189.62 6
2189.73 11
2189.83 16
2189.94 21
2190.05 26
2190.16 30
2190.26 33
2190.37 35
2190.48 35
2190.59 34
2190.69 33
2190.80 30
2190.91 28
2191.01 26
2191.12 24
2191.23 23
2191.34 22
2191.44 20
2191.55 19
2191.66 17
2191.77 16
2191.87 16
2191.98 18
2192.09 21
2192.20 26
2192.30 31
2192.41 36
2192.52 40
2192.63 43
2192.73 44
2192.84 44
2192.95 45
2193.06 46
2193.16 48
2193.27 52
2193.38 57
2193.48 63
2193.59 68
2193.70 71
2193.81 72
2193.91 69
2194.02 61
2194.13 51
2194.24 38
2194.34 24
2194.45 12
2194.56 3
2194.67 0
2194.77 0
2194.88 0
2194.99 3
2195.10 10
2195.20 17
2195.31 25
2195.42 32
2195.53 39
2195.63 44
2195.74 47
2195.85 48
2195.96 46
2196.06 43
2196.17 38
2196.28 32
2196.39 27
2196.49 25
2196.60 25
2196.71 29
2196.82 35
2196.92 44
2197.03 52
2197.14 59
2197.25 62
2197.35 63
2197.46 61
2197.57 57
2197.68 53
2197.78 49
2197.89 47
2198.00 45
2198.11 43
2198.21 40
2198.32 37
2198.43 33
2198.54 29
2198.64 25
2198.75 21
2198.86 18
2198.97 15
2199.07 13
2199.18 12
2199.29 12
2199.40 13
2199.50 15
2199.61 18
2199.72 20
2199.83 20
2199.93 17
2200.04 12
2200.15 5
2200.26 0
2200.36 0
2200.47 0
2200.58 0
2200.69 0
2200.80 0
2200.90 0
2201.01 0
2201.12 8
2201.23 18
2201.33 26
2201.44 33
2201.55 38
2201.66 41
2201.76 42
2201.87 41
2201.98 40
2202.09 39
2202.19 39
2202.30 41
2202.41 45
2202.52 49
2202.62 53
2202.73 57
2202.84 59
2202.95 60
2203.06 61
2203.16 62
2203.27 63
2203.38 64
2203.49 66
2203.59 66
2203.70 66
2203.81 63
2203.92 59
2204.02 55
2204.13 50
2204.24 46
2204.35 44
2204.46 42
2204.56 41
2204.67 41
2204.78 41
2204.89 41
2204.99 43
2205.10 45
2205.21 47
2205.32 49
2205.42 50
2205.53 50
2205.64 48
2205.75 45
2205.86 41
2205.96 37
2206.07 36
2206.18 39
2206.29 45
2206.39 55
2206.50 66
2206.61 78
2206.72 88
2206.82 96
2206.93 100
2207.04 101
2207.15 98
2207.26 93
2207.36 85
2207.47 77
2207.58 69
2207.69 63
2207.79 60
2207.90 58
2208.01 59
2208.12 61
2208.23 62
2208.33 63
2208.44 62
2208.55 59
2208.66 56
2208.76 54
2208.87 53
2208.98 55
2209.09 59
2209.20 65
2209.30 71
2209.41 76
2209.52 79
2209.63 80
2209.73 80
2209.84 79
2209.95 77
2210.06 77
2210.17 79
2210.27 84
2210.38 91
2210.49 102
2210.60 114
2210.71 127
2210.81 139
2210.92 149
2211.03 158
2211.14 164
2211.24 168
2211.35 170
2211.46 172
2211.57 174
2211.68 175
2211.78 174
2211.89 171
2212.00 166
2212.11 158
2212.22 149
2212.32 139
2212.43 130
2212.54 123
2212.65 117
2212.75 113
2212.86 111
2212.97 110
2213.08 109
2213.19 109
2213.29 110
2213.40 112
2213.51 114
2213.62 117
2213.73 120
2213.83 122
2213.94 124
2214.05 124
2214.16 124
2214.27 123
2214.37 121
2214.48 119
2214.59 115
2214.70 111
2214.81 104
2214.91 96
2215.02 85
2215.13 72
2215.24 58
2215.34 43
2215.45 31
2215.56 21
2215.67 16
2215.78 16
2215.88 20
2215.99 29
2216.10 40
2216.21 51
2216.32 61
2216.42 69
2216.53 73
2216.64 73
2216.75 70
2216.86 66
2216.96 62
2217.07 61
2217.18 62
2217.29 68
2217.40 77
2217.50 88
2217.61 100
2217.72 109
2217.83 116
2217.94 118
2218.04 117
2218.15 112
2218.26 105
2218.37 98
2218.48 92
2218.58 87
2218.69 84
2218.80 83
2218.91 86
2219.02 90
2219.12 96
2219.23 104
2219.34 112
2219.45 119
2219.56 127
2219.67 133
2219.77 138
2219.88 143
2219.99 148
2220.10 152
2220.21 155
2220.31 157
2220.42 156
2220.53 152
2220.64 147
2220.75 140
2220.85 133
2220.96 128
2221.07 125
2221.18 125
2221.29 128
2221.39 131
2221.50 134
2221.61 134
2221.72 131
2221.83 125
2221.93 117
2222.04 107
2222.15 99
2222.26 93
2222.37 91
2222.48 92
2222.58 95
2222.69 99
2222.80 101
2222.91 101
2223.02 99
2223.12 95
2223.23 89
2223.34 84
2223.45 80
2223.56 78
2223.67 79
2223.77 80
2223.88 82
2223.99 83
2224.10 82
2224.21 78
2224.31 72
2224.42 64
2224.53 55
2224.64 46
2224.75 39
2224.85 33
2224.96 28
2225.07 25
2225.18 22
2225.29 19
2225.40 17
2225.50 14
2225.61 14
2225.72 15
2225.83 20
2225.94 27
2226.05 36
2226.15 44
2226.26 50
2226.37 53
2226.48 51
2226.59 44
2226.69 32
2226.80 17
2226.91 2
2227.02 0
2227.13 0
2227.24 0
2227.34 0
2227.45 0
2227.56 0
2227.67 0
2227.78 6
2227.89 15
2227.99 22
2228.10 26
2228.21 28
2228.32 29
2228.43 29
2228.53 31
2228.64 33
2228.75 36
2228.86 39
2228.97 41
2229.08 42
2229.18 41
2229.29 38
2229.40 36
2229.51 34
2229.62 35
2229.73 37
2229.83 42
2229.94 48
2230.05 54
2230.16 60
2230.27 64
2230.38 66
2230.48 66
2230.59 64
2230.70 61
2230.81 59
2230.92 57
2231.03 56
2231.13 54
2231.24 51
2231.35 46
2231.46 39
2231.57 31
2231.68 23
2231.78 16
2231.89 11
2232.00 8
2232.11 7
2232.22 6
2232.33 6
2232.43 4
2232.54 1
2232.65 0
2232.76 0
2232.87 0
2232.98 0
2233.08 0
2233.19 0
2233.30 2
2233.41 13
2233.52 24
2233.63 34
2233.73 43
2233.84 51
2233.95 56
2234.06 59
2234.17 60
2234.28 59
2234.39 56
2234.49 52
2234.60 47
2234.71 41
2234.82 36
2234.93 33
2235.04 31
2235.14 31
2235.25 32
2235.36 34
2235.47 35
2235.58 36
2235.69 35
2235.80 33
2235.90 31
2236.01 30
2236.12 29
2236.23 28
2236.34 27
2236.45 25
2236.55 22
2236.66 17
2236.77 12
2236.88 8
2236.99 5
2237.10 6
2237.21 10
2237.31 16
2237.42 23
2237.53 30
2237.64 35
2237.75 38
2237.86 37
2237.96 33
2238.07 27
2238.18 20
2238.29 12
2238.40 4
2238.51 0
2238.62 0
2238.72 0
2238.83 0
2238.94 0
2239.05 0
2239.16 0
2239.27 0
2239.38 0
2239.48 4
2239.59 11
2239.70 20
2239.81 31
2239.92 44
2240.03 58
2240.14 71
2240.24 82
2240.35 90
2240.46 95
2240.57 96
2240.68 93
2240.79 86
2240.90 78
2241.00 69
2241.11 60
2241.22 52
2241.33 46
2241.44 43
2241.55 42
2241.66 44
2241.76 47
2241.87 51
2241.98 56
2242.09 61
2242.20 65
2242.31 67
2242.42 69
2242.52 70
2242.63 70
2242.74 70
2242.85 70
2242.96 71
2243.07 73
2243.18 76
2243.28 80
2243.39 85
2243.50 90
2243.61 95
2243.72 100
2243.83 104
2243.94 108
2244.04 110
2244.15 110
2244.26 109
2244.37 107
2244.48 104
2244.59 101
2244.70 99
2244.81 99
2244.91 102
2245.02 106
2245.13 113
2245.24 119
2245.35 124
2245.46 126
2245.57 124
2245.67 118
2245.78 110
2245.89 98
2246.00 87
2246.11 77
2246.22 70
2246.33 67
2246.44 66
2246.54 67
2246.65 69
2246.76 71
2246.87 70
2246.98 67
2247.09 62
2247.20 55
2247.31 48
2247.41 41
2247.52 35
2247.63 31
2247.74 29
2247.85 28
2247.96 31
2248.07 35
2248.18 42
2248.28 50
2248.39 60
2248.50 70
2248.61 80
2248.72 88
2248.83 96
2248.94 103
2249.05 109
2249.15 114
2249.26 118
2249.37 120
2249.48 121
2249.59 119
2249.70 115
2249.81 110
2249.92 103
2250.02 96
2250.13 90
2250.24 85
2250.35 82
2250.46 80
2250.57 80
2250.68 81
2250.79 82
2250.90 82
2251.00 82
2251.11 80
2251.22 78
2251.33 76
2251.44 73
2251.55 71
2251.66 69
2251.77 67
2251.87 64
2251.98 59
2252.09 52
2252.20 43
2252.31 34
2252.42 25
2252.53 17
2252.64 12
2252.75 9
2252.85 8
2252.96 10
2253.07 13
2253.18 17
2253.29 21
2253.40 25
2253.51 27
2253.62 28
2253.73 29
2253.83 28
2253.94 26
2254.05 24
2254.16 22
2254.27 22
2254.38 24
2254.49 28
2254.60 35
2254.71 43
2254.81 53
2254.92 62
2255.03 69
2255.14 73
2255.25 74
2255.36 72
2255.47 66
2255.58 59
2255.69 50
2255.79 41
2255.90 32
2256.01 26
2256.12 22
2256.23 21
2256.34 21
2256.45 22
2256.56 23
2256.67 22
2256.77 20
2256.88 16
2256.99 11
2257.10 5
2257.21 0
2257.32 0
2257.43 0
2257.54 0
2257.65 0
2257.76 0
2257.86 0
2257.97 0
2258.08 2
2258.19 5
2258.30 7
2258.41 8
2258.52 7
2258.63 6
2258.74 5
2258.85 6
2258.95 8
2259.06 11
2259.17 17
2259.28 25
2259.39 33
2259.50 43
2259.61 52
2259.72 61
2259.83 70
2259.94 77
2260.04 82
2260.15 84
2260.26 84
2260.37 83
2260.48 81
2260.59 80
2260.70 81
2260.81 85
2260.92 91
2261.03 100
2261.14 109
2261.24 116
2261.35 122
2261.46 125
2261.57 127
2261.68 128
2261.79 128
2261.90 129
2262.01 131
2262.12 133
2262.23 135
2262.34 135
2262.44 134
2262.55 130
2262.66 125
2262.77 120
2262.88 114
2262.99 109
2263.10 105
2263.21 102
2263.32 99
2263.43 98
2263.54 97
2263.64 97
2263.75 99
2263.86 101
2263.97 104
2264.08 108
2264.19 114
2264.30 120
2264.41 127
2264.52 134
2264.63 139
2264.74 142
2264.85 141
2264.95 136
2265.06 128
2265.17 116
2265.28 104
2265.39 91
2265.50 80
2265.61 70
2265.72 62
2265.83 56
2265.94 53
2266.05 51
2266.16 51
2266.26 54
2266.37 58
2266.48 64
2266.59 70
2266.70 77
2266.81 83
2266.92 88
2267.03 93
2267.14 97
2267.25 100
2267.36 102
2267.47 103
2267.57 101
2267.68 97
2267.79 92
2267.90 87
2268.01 84
2268.12 82
2268.23 84
2268.34 88
2268.45 95
2268.56 102
2268.67 110
2268.78 117
2268.89 124
2268.99 129
2269.10 132
2269.21 134
2269.32 136
2269.43 136
2269.54 136
2269.65 134
2269.76 132
2269.87 130
2269.98 129
2270.09 129
2270.20 131
2270.31 134
2270.42 137
2270.52 140
2270.63 140
2270.74 138
2270.85 132
2270.96 125
2271.07 117
2271.18 110
2271.29 104
2271.40 99
2271.51 94
2271.62 88
2271.73 81
2271.84 72
2271.95 60
2272.05 48
2272.16 36
2272.27 27
2272.38 20
2272.49 17
2272.60 17
2272.71 18
2272.82 22
2272.93 25
2273.04 29
2273.15 31
2273.26 32
2273.37 30
2273.48 26
2273.59 20
2273.69 11
2273.80 1
2273.91 0
2274.02 0
2274.13 0
2274.24 0
2274.35 0
2274.46 0
2274.57 0
2274.68 4
2274.79 10
2274.90 15
2275.01 18
2275.12 21
2275.23 25
2275.34 31
2275.45 39
2275.55 49
2275.66 60
2275.77 70
2275.88 77
2275.99 82
2276.10 85
2276.21 87
2276.32 87
2276.43 86
2276.54 87
2276.65 89
2276.76 93
2276.87 99
2276.98 108
2277.09 118
2277.20 129
2277.31 138
2277.41 145
2277.52 148
2277.63 147
2277.74 142
2277.85 135
2277.96 128
2278.07 122
2278.18 119
2278.29 120
2278.40 124
2278.51 130
2278.62 137
2278.73 144
2278.84 150
2278.95 153
2279.06 155
2279.17 155
2279.28 154
2279.39 153
2279.50 154
2279.60 157
2279.71 161
2279.82 166
2279.93 171
2280.04 175
2280.15 177
2280.26 176
2280.37 172
2280.48 166
2280.59 159
2280.70 153
2280.81 147
2280.92 142
2281.03 139
2281.14 135
2281.25 132
2281.36 128
2281.47 124
2281.58 119
2281.69 115
2281.80 111
2281.90 109
2282.01 109
2282.12 112
2282.23 117
2282.34 124
2282.45 130
2282.56 136
2282.67 139
2282.78 140
2282.89 140
2283.00 139
2283.11 140
2283.22 143
2283.33 148
2283.44 155
2283.55 161
2283.66 165
2283.77 166
2283.88 163
2283.99 156
2284.10 146
2284.21 135
2284.32 125
2284.43 116
2284.54 109
2284.64 104
2284.75 100
2284.86 97
2284.97 94
2285.08 90
2285.19 85
2285.30 81
2285.41 78
2285.52 78
2285.63 81
2285.74 88
2285.85 98
2285.96 111
2286.07 124
2286.18 137
2286.29 149
2286.40 158
2286.51 164
2286.62 167
2286.73 166
2286.84 162
2286.95 154
2287.06 144
2287.17 132
2287.28 121
2287.39 111
2287.50 104
2287.61 100
2287.72 99
2287.83 100
2287.93 102
2288.04 104
2288.15 105
2288.26 105
2288.37 103
2288.48 100
2288.59 96
2288.70 92
2288.81 89
2288.92 86
2289.03 84
2289.14 81
2289.25 78
2289.36 74
2289.47 68
2289.58 61
2289.69 54
2289.80 47
2289.91 43
2290.02 42
2290.13 44
2290.24 47
2290.35 52
2290.46 56
2290.57 58
2290.68 59
2290.79 59
2290.90 59
2291.01 59
2291.12 62
2291.23 67
2291.34 74
2291.45 83
2291.56 92
2291.67 100
2291.78 107
2291.89 113
2292.00 117
2292.11 121
2292.22 124
2292.33 125
2292.43 126
2292.54 125
2292.65 123
2292.76 119
2292.87 114
2292.98 110
2293.09 105
2293.20 101
2293.31 97
2293.42 93
2293.53 89
2293.64 83
2293.75 77
2293.86 71
2293.97 64
2294.08 59
2294.19 53
2294.30 48
2294.41 44
2294.52 40
2294.63 37
2294.74 36
2294.85 37
2294.96 40
2295.07 44
2295.18 47
2295.29 50
2295.40 50
2295.51 48
2295.62 44
2295.73 40
2295.84 37
2295.95 37
2296.06 40
2296.17 47
2296.28 55
2296.39 62
2296.50 67
2296.61 68
2296.72 66
2296.83 61
2296.94 56
2297.05 51
2297.16 49
2297.27 49
2297.38 51
2297.49 54
2297.60 57
2297.71 59
2297.82 61
2297.93 62
2298.04 64
2298.15 66
2298.26 69
2298.37 70
2298.48 69
2298.59 65
2298.70 58
2298.81 50
2298.92 42
2299.03 35
2299.14 32
2299.25 32
2299.36 35
2299.47 41
2299.58 48
2299.69 57
2299.80 66
2299.91 76
2300.02 85
2300.13 94
2300.24 102
2300.35 108
2300.46 112
2300.57 113
2300.68 111
2300.79 107
2300.90 101
2301.01 93
2301.12 84
2301.23 75
2301.34 68
2301.45 63
2301.56 62
2301.67 63
2301.78 67
2301.89 71
2302.00 74
2302.11 75
2302.22 75
2302.33 74
2302.44 72
2302.55 72
2302.66 73
2302.77 75
2302.88 77
2302.99 79
2303.10 78
2303.21 75
2303.32 70
2303.43 63
2303.54 55
2303.65 48
2303.76 42
2303.87 37
2303.98 33
2304.09 28
2304.20 23
2304.31 17
2304.42 10
2304.53 2
2304.64 0
2304.75 0
2304.86 0
2304.97 0
2305.08 0
2305.19 0
2305.30 0
2305.41 0
2305.52 8
2305.63 15
2305.74 21
2305.85 27
2305.96 32
2306.07 36
2306.18 41
2306.29 46
2306.40 51
2306.51 56
2306.62 62
2306.73 68
2306.84 73
2306.95 79
2307.06 85
2307.17 90
2307.28 94
2307.39 96
2307.50 98
2307.61 98
2307.72 98
2307.83 98
2307.95 100
2308.06 103
2308.17 108
2308.28 113
2308.39 118
2308.50 120
2308.61 118
2308.72 114
2308.83 106
2308.94 97
2309.05 87
2309.16 78
2309.27 71
2309.38 65
2309.49 60
2309.60 57
2309.71 54
2309.82 51
2309.93 47
2310.04 43
2310.15 39
2310.26 35
2310.37 33
2310.48 31
2310.59 33
2310.70 36
2310.81 41
2310.92 47
2311.03 53
2311.14 60
2311.25 67
2311.36 74
2311.47 80
2311.58 87
2311.69 93
2311.80 98
2311.91 103
2312.02 106
2312.13 108
2312.24 108
2312.35 108
2312.46 109
2312.58 111
2312.69 114
2312.80 120
2312.91 125
2313.02 131
2313.13 134
2313.24 135
2313.35 132
2313.46 127
2313.57 121
2313.68 114
2313.79 109
2313.90 105
2314.01 102
2314.12 100
2314.23 99
2314.34 97
2314.45 95
2314.56 94
2314.67 92
2314.78 92
2314.89 93
2315.00 93
2315.11 94
2315.22 93
2315.33 93
2315.44 93
2315.55 94
2315.66 97
2315.77 102
2315.89 108
2316.00 114
2316.11 119
2316.22 123
2316.33 124
2316.44 125
2316.55 125
2316.66 125
2316.77 126
2316.88 128
2316.99 130
2317.10 131
2317.21 132
2317.32 132
2317.43 132
2317.54 134
2317.65 139
2317.76 146
2317.87 156
2317.98 169
2318.09 182
2318.20 194
2318.31 205
2318.42 212
2318.54 215
2318.65 215
2318.76 211
2318.87 203
2318.98 193
2319.09 182
2319.20 170
2319.31 158
2319.42 148
2319.53 141
2319.64 136
2319.75 136
2319.86 141
2319.97 149
2320.08 162
2320.19 176
2320.30 192
2320.41 206
2320.52 218
2320.63 226
2320.74 229
2320.85 228
2320.97 223
2321.08 216
2321.19 208
2321.30 200
2321.41 192
2321.52 185
2321.63 178
2321.74 173
2321.85 168
2321.96 163
2322.07 160
2322.18 159
2322.29 160
2322.40 163
2322.51 168
2322.62 174
2322.73 180
2322.84 185
2322.95 188
2323.07 189
2323.18 188
2323.29 185
2323.40 180
2323.51 174
2323.62 168
2323.73 162
2323.84 155
2323.95 147
2324.06 137
2324.17 127
2324.28 116
2324.39 107
2324.50 100
2324.61 96
2324.72 95
2324.83 96
2324.94 98
2325.06 99
2325.17 98
2325.28 94
2325.39 88
2325.50 81
2325.61 72
2325.72 65
2325.83 59
2325.94 56
2326.05 54
2326.16 54
2326.27 54
2326.38 54
2326.49 53
2326.60 51
2326.71 47
2326.83 43
2326.94 38
2327.05 33
2327.16 28
2327.27 23
2327.38 17
2327.49 10
2327.60 3
2327.71 0
2327.82 0
2327.93 0
2328.04 0
2328.15 0
2328.26 0
2328.37 0
2328.49 0
2328.60 4
2328.71 11
2328.82 17
2328.93 23
2329.04 29
2329.15 36
2329.26 43
2329.37 51
2329.48 59
2329.59 66
2329.70 72
2329.81 76
2329.92 80
2330.03 83
2330.15 87
2330.26 91
2330.37 97
2330.48 104
2330.59 111
2330.70 118
2330.81 123
2330.92 128
2331.03 131
2331.14 133
2331.25 134
2331.36 135
2331.47 136
2331.59 136
2331.70 136
2331.81 136
2331.92 134
2332.03 132
2332.14 128
2332.25 124
2332.36 119
2332.47 115
2332.58 110
2332.69 107
2332.80 105
2332.91 103
2333.03 102
2333.14 101
2333.25 99
2333.36 96
2333.47 90
2333.58 83
2333.69 74
2333.80 64
2333.91 53
2334.02 44
2334.13 38
2334.24 33
2334.35 32
2334.47 32
2334.58 33
2334.69 34
2334.80 34
2334.91 32
2335.02 30
2335.13 28
2335.24 26
2335.35 25
2335.46 28
2335.57 33
2335.68 42
2335.80 53
2335.91 68
2336.02 83
2336.13 100
2336.24 116
2336.35 130
2336.46 142
2336.57 151
2336.68 157
2336.79 161
2336.90 164
2337.01 167
2337.13 171
2337.24 177
2337.35 184
2337.46 192
2337.57 200
2337.68 207
2337.79 212
2337.90 214
2338.01 213
2338.12 209
2338.23 204
2338.35 197
2338.46 190
2338.57 184
2338.68 177
2338.79 172
2338.90 168
2339.01 164
2339.12 161
2339.23 160
2339.34 161
2339.45 165
2339.57 172
2339.68 181
2339.79 193
2339.90 205
2340.01 217
2340.12 227
2340.23 234
2340.34 238
2340.45 237
2340.56 234
2340.68 229
2340.79 221
2340.90 213
2341.01 204
2341.12 194
2341.23 183
2341.34 171
2341.45 161
2341.56 152
2341.67 145
2341.79 141
2341.90 140
2342.01 141
2342.12 143
2342.23 146
2342.34 147
2342.45 148
2342.56 146
2342.67 143
2342.78 138
2342.90 130
2343.01 122
2343.12 112
2343.23 102
2343.34 94
2343.45 88
2343.56 86
2343.67 88
2343.78 93
2343.89 102
2344.01 113
2344.12 124
2344.23 135
2344.34 143
2344.45 148
2344.56 149
2344.67 147
2344.78 144
2344.89 140
2345.01 137
2345.12 136
2345.23 138
2345.34 142
2345.45 147
2345.56 152
2345.67 154
2345.78 154
2345.89 150
2346.00 143
2346.12 135
2346.23 125
2346.34 115
2346.45 105
2346.56 94
2346.67 82
2346.78 69
2346.89 56
2347.00 44
2347.12 34
2347.23 29
2347.34 28
2347.45 33
2347.56 43
2347.67 55
2347.78 69
2347.89 82
2348.00 92
2348.12 100
2348.23 105
2348.34 107
2348.45 108
2348.56 107
2348.67 106
2348.78 104
2348.89 102
2349.01 98
2349.12 93
2349.23 88
2349.34 83
2349.45 81
2349.56 80
2349.67 82
2349.78 86
2349.89 91
2350.01 96
2350.12 100
2350.23 104
2350.34 106
2350.45 109
2350.56 111
2350.67 114
2350.78 116
2350.90 118
2351.01 118
2351.12 116
2351.23 113
2351.34 108
2351.45 102
2351.56 97
2351.67 93
2351.79 92
2351.90 92
2352.01 95
2352.12 100
2352.23 105
2352.34 112
2352.45 118
2352.56 124
2352.67 130
2352.79 136
2352.90 142
2353.01 149
2353.12 155
2353.23 160
2353.34 163
2353.45 165
2353.56 164
2353.68 160
2353.79 154
2353.90 147
2354.01 140
2354.12 132
2354.23 127
2354.34 122
2354.46 120
2354.57 120
2354.68 123
2354.79 126
2354.90 131
2355.01 136
2355.12 141
2355.23 145
2355.35 148
2355.46 150
2355.57 152
2355.68 153
2355.79 153
2355.90 153
2356.01 152
2356.12 150
2356.24 148
2356.35 145
2356.46 142
2356.57 139
2356.68 134
2356.79 128
2356.90 121
2357.02 112
2357.13 102
2357.24 92
2357.35 83
2357.46 77
2357.57 74
2357.68 73
2357.80 73
2357.91 75
2358.02 78
2358.13 80
2358.24 82
2358.35 83
2358.46 83
2358.57 82
2358.69 80
2358.80 78
2358.91 75
2359.02 72
2359.13 70
2359.24 68
2359.35 66
2359.47 65
2359.58 63
2359.69 60
2359.80 55
2359.91 49
2360.02 43
2360.13 36
2360.25 30
2360.36 26
2360.47 25
2360.58 26
2360.69 30
2360.80 37
2360.91 46
2361.03 57
2361.14 67
2361.25 77
2361.36 85
2361.47 90
2361.58 92
2361.69 91
2361.81 88
2361.92 85
2362.03 83
2362.14 82
2362.25 82
2362.36 84
2362.47 84
2362.59 82
2362.70 76
2362.81 68
2362.92 58
2363.03 49
2363.14 42
2363.26 39
2363.37 41
2363.48 48
2363.59 56
2363.70 66
2363.81 74
2363.92 80
2364.04 83
2364.15 83
2364.26 80
2364.37 75
2364.48 71
2364.59 67
2364.71 64
2364.82 62
2364.93 62
2365.04 62
2365.15 61
2365.26 60
2365.37 57
2365.49 54
2365.60 51
2365.71 50
2365.82 50
2365.93 53
2366.04 58
2366.16 65
2366.27 72
2366.38 77
2366.49 80
2366.60 80
2366.71 76
2366.82 71
2366.94 65
2367.05 59
2367.16 57
2367.27 59
2367.38 65
2367.49 75
2367.61 86
2367.72 96
2367.83 102
2367.94 102
2368.05 97
2368.16 87
2368.28 74
2368.39 61
2368.50 50
2368.61 42
2368.72 37
2368.83 36
2368.95 38
2369.06 42
2369.17 46
2369.28 50
2369.39 54
2369.50 56
2369.62 59
2369.73 61
2369.84 66
2369.95 74
2370.06 87
2370.17 104
2370.29 125
2370.40 147
2370.51 167
2370.62 182
2370.73 191
2370.84 193
2370.96 188
2371.07 177
2371.18 164
2371.29 150
2371.40 137
2371.51 126
2371.63 118
2371.74 112
2371.85 110
2371.96 109
2372.07 112
2372.18 117
2372.30 124
2372.41 133
2372.52 145
2372.63 158
2372.74 171
2372.85 184
2372.97 194
2373.08 199
2373.19 199
2373.30 193
2373.41 183
2373.52 170
2373.64 158
2373.75 147
2373.86 141
2373.97 138
2374.08 138
2374.19 139
2374.31 140
2374.42 139
2374.53 137
2374.64 134
2374.75 131
2374.87 130
2374.98 130
2375.09 132
2375.20 134
2375.31 136
2375.42 137
2375.54 136
2375.65 133
2375.76 128
2375.87 122
2375.98 115
2376.10 107
2376.21 99
2376.32 90
2376.43 80
2376.54 69
2376.65 59
2376.77 49
2376.88 41
2376.99 36
2377.10 33
2377.21 33
2377.33 33
2377.44 34
2377.55 35
2377.66 37
2377.77 39
2377.88 42
2378.00 46
2378.11 51
2378.22 57
2378.33 63
2378.44 68
2378.56 72
2378.67 75
2378.78 76
2378.89 76
2379.00 76
2379.11 76
2379.23 76
2379.34 75
2379.45 74
2379.56 73
2379.67 71
2379.79 68
2379.90 65
2380.01 61
2380.12 58
2380.23 54
2380.35 51
2380.46 47
2380.57 42
2380.68 37
2380.79 31
2380.91 25
2381.02 20
2381.13 18
2381.24 20
2381.35 26
2381.46 34
2381.58 43
2381.69 51
2381.80 57
2381.91 58
2382.02 57
2382.14 52
2382.25 45
2382.36 36
2382.47 27
2382.58 17
2382.70 6
2382.81 0
2382.92 0
2383.03 0
2383.14 0
2383.26 0
2383.37 0
2383.48 0
2383.59 0
2383.70 6
2383.82 20
2383.93 34
2384.04 47
2384.15 59
2384.26 69
2384.38 78
2384.49 86
2384.60 93
2384.71 98
2384.82 102
2384.94 104
2385.05 103
2385.16 101
2385.27 98
2385.38 95
2385.50 92
2385.61 89
2385.72 88
2385.83 88
2385.94 88
2386.06 87
2386.17 87
2386.28 87
2386.39 86
2386.50 87
2386.62 88
2386.73 90
2386.84 93
2386.95 97
2387.06 103
2387.18 109
2387.29 118
2387.40 129
2387.51 144
2387.62 161
2387.74 183
2387.85 207
2387.96 232
2388.07 257
2388.19 280
2388.30 300
2388.41 318
2388.52 334
2388.63 349
2388.75 365
2388.86 382
2388.97 400
2389.08 420
2389.19 441
2389.31 460
2389.42 477
2389.53 490
2389.64 498
2389.75 500
2389.87 495
2389.98 484
2390.09 469
2390.20 450
2390.32 430
2390.43 411
2390.54 395
2390.65 383
2390.76 374
2390.88 367
2390.99 361
2391.10 354
2391.21 347
2391.32 337
2391.44 325
2391.55 313
2391.66 301
2391.77 289
2391.89 277
2392.00 267
2392.11 257
2392.22 249
2392.33 243
2392.45 238
2392.56 235
2392.67 232
2392.78 230
2392.89 228
2393.01 224
2393.12 220
2393.23 214
2393.34 208
2393.46 201
2393.57 193
2393.68 185
2393.79 176
2393.90 169
2394.02 163
2394.13 158
2394.24 156
2394.35 157
2394.47 159
2394.58 161
2394.69 162
2394.80 162
2394.91 159
2395.03 152
2395.14 143
2395.25 131
2395.36 118
2395.48 104
2395.59 90
2395.70 78
2395.81 67
2395.93 59
2396.04 56
2396.15 55
2396.26 59
2396.37 66
2396.49 76
2396.60 86
2396.71 96
2396.82 105
2396.94 112
2397.05 116
2397.16 119
2397.27 121
2397.38 122
2397.50 123
2397.61 124
2397.72 124
2397.83 124
2397.95 121
2398.06 116
2398.17 109
2398.28 99
2398.40 87
2398.51 76
2398.62 64
2398.73 54
2398.84 46
2398.96 41
2399.07 37
2399.18 34
2399.29 32
2399.41 31
2399.52 29
2399.63 27
2399.74 27
2399.86 28
2399.97 31
2400.08 36
2400.19 43
2400.31 51
2400.42 59
2400.53 66
2400.64 72
2400.76 77
2400.87 80
2400.98 82
2401.09 83
2401.20 83
2401.32 82
2401.43 80
2401.54 78
2401.65 77
2401.77 75
2401.88 75
2401.99 75
2402.10 75
2402.22 75
2402.33 76
2402.44 76
2402.55 76
2402.67 76
2402.78 76
2402.89 77
2403.00 77
2403.12 76
2403.23 74
2403.34 69
2403.45 61
2403.57 51
2403.68 41
2403.79 30
2403.90 22
2404.02 16
2404.13 15
2404.24 17
2404.35 22
2404.47 29
2404.58 35
2404.69 41
2404.80 44
2404.91 45
2405.03 44
2405.14 43
2405.25 40
2405.36 38
2405.48 36
2405.59 35
2405.70 33
2405.81 31
2405.93 29
2406.04 26
2406.15 22
2406.26 17
2406.38 10
2406.49 4
2406.60 0
2406.71 0
2406.83 0
2406.94 0
2407.05 0
2407.16 0
2407.28 0
2407.39 0
2407.50 5
2407.62 9
2407.73 13
2407.84 17
2407.95 20
2408.07 23
2408.18 25
2408.29 28
2408.40 32
2408.52 37
2408.63 42
2408.74 48
2408.85 54
2408.97 59
2409.08 64
2409.19 68
2409.30 72
2409.42 76
2409.53 80
2409.64 84
2409.75 88
2409.87 90
2409.98 90
2410.09 85
2410.20 76
2410.32 64
2410.43 50
2410.54 35
2410.65 21
2410.77 10
2410.88 2
2410.99 0
2411.11 0
2411.22 0
2411.33 4
2411.44 8
2411.56 12
2411.67 16
2411.78 20
2411.89 25
2412.01 30
2412.12 37
2412.23 45
2412.34 53
2412.46 60
2412.57 65
2412.68 68
2412.79 67
2412.91 63
2413.02 56
2413.13 49
2413.25 42
2413.36 36
2413.47 31
2413.58 29
2413.70 30
2413.81 32
2413.92 35
2414.03 38
2414.15 41
2414.26 42
2414.37 42
2414.48 38
2414.60 31
2414.71 23
2414.82 13
2414.94 3
2415.05 0
2415.16 0
2415.27 0
2415.39 0
2415.50 0
2415.61 0
2415.72 0
2415.84 3
2415.95 7
2416.06 10
2416.18 12
2416.29 13
2416.40 13
2416.51 12
2416.63 11
2416.74 9
2416.85 8
2416.97 8
2417.08 9
2417.19 11
2417.30 15
2417.42 19
2417.53 24
2417.64 29
2417.75 34
2417.87 37
2417.98 40
2418.09 42
2418.21 43
2418.32 42
2418.43 40
2418.54 36
2418.66 32
2418.77 28
2418.88 23
2419.00 19
2419.11 16
2419.22 13
2419.33 12
2419.45 11
2419.56 11
2419.67 12
2419.78 14
2419.90 17
2420.01 19
2420.12 21
2420.24 22
2420.35 21
2420.46 18
2420.57 12
2420.69 6
2420.80 1
2420.91 0
2421.03 0
2421.14 0
2421.25 0
2421.36 0
2421.48 1
2421.59 4
2421.70 8
2421.82 12
2421.93 16
2422.04 22
2422.15 27
2422.27 31
2422.38 34
2422.49 33
2422.61 30
2422.72 25
2422.83 21
2422.94 18
2423.06 17
2423.17 20
2423.28 25
2423.40 32
2423.51 40
2423.62 48
2423.74 54
2423.85 59
2423.96 62
2424.07 66
2424.19 70
2424.30 75
2424.41 80
2424.53 87
2424.64 93
2424.75 98
2424.86 102
2424.98 102
2425.09 100
2425.20 95
2425.32 88
2425.43 81
2425.54 73
2425.66 65
2425.77 59
2425.88 53
2425.99 48
2426.11 45
2426.22 41
2426.33 38
2426.45 36
2426.56 33
2426.67 29
2426.78 23
2426.90 16
2427.01 7
2427.12 0
2427.24 0
2427.35 0
2427.46 0
2427.58 0
2427.69 0
2427.80 0
2427.91 0
2428.03 3
2428.14 14
2428.25 26
2428.37 38
2428.48 50
2428.59 62
2428.71 74
2428.82 83
2428.93 91
2429.05 97
2429.16 100
2429.27 100
2429.38 98
2429.50 93
2429.61 88
2429.72 83
2429.84 78
2429.95 76
2430.06 76
2430.18 77
2430.29 79
2430.40 81
2430.51 81
2430.63 78
2430.74 74
2430.85 68
2430.97 63
2431.08 61
2431.19 61
2431.31 65
2431.42 72
2431.53 81
2431.65 91
2431.76 101
2431.87 109
2431.99 115
2432.10 119
2432.21 120
2432.32 120
2432.44 119
2432.55 117
2432.66 116
2432.78 114
2432.89 113
2433.00 111
2433.12 110
2433.23 108
2433.34 105
2433.46 104
2433.57 103
2433.68 103
2433.80 105
2433.91 107
2434.02 110
2434.13 112
2434.25 113
2434.36 114
2434.47 112
2434.59 110
2434.70 106
2434.81 101
2434.93 96
2435.04 89
2435.15 82
2435.27 75
2435.38 69
2435.49 63
2435.61 58
2435.72 55
2435.83 53
2435.95 53
2436.06 52
2436.17 50
2436.29 48
2436.40 44
2436.51 41
2436.62 39
2436.74 39
2436.85 43
2436.96 49
2437.08 59
2437.19 70
2437.30 82
2437.42 93
2437.53 101
2437.64 106
2437.76 107
2437.87 106
2437.98 102
2438.10 97
2438.21 93
2438.32 90
2438.44 89
2438.55 91
2438.66 94
2438.78 98
2438.89 102
2439.00 103
2439.12 103
2439.23 100
2439.34 95
2439.46 90
2439.57 84
2439.68 79
2439.80 76
2439.91 74
2440.02 73
2440.14 73
2440.25 72
2440.36 71
2440.48 69
2440.59 67
2440.70 64
2440.82 64
2440.93 65
2441.04 69
2441.16 76
2441.27 85
2441.38 94
2441.50 103
2441.61 110
2441.72 114
2441.84 114
2441.95 113
2442.06 110
2442.18 107
2442.29 104
2442.40 102
2442.52 99
2442.63 96
2442.74 91
2442.86 85
2442.97 78
2443.08 71
2443.20 65
2443.31 62
2443.42 62
2443.54 65
2443.65 71
2443.76 78
2443.88 87
2443.99 96
2444.10 104
2444.22 111
2444.33 117
2444.44 122
2444.56 126
2444.67 128
2444.78 130
2444.90 131
2445.01 132
2445.12 134
2445.24 136
2445.35 140
2445.46 145
2445.58 153
2445.69 161
2445.80 169
2445.92 178
2446.03 185
2446.14 191
2446.26 197
2446.37 201
2446.48 206
2446.60 212
2446.71 220
2446.82 229
2446.94 239
2447.05 251
2447.17 262
2447.28 272
2447.39 280
2447.51 285
2447.62 287
2447.73 285
2447.85 282
2447.96 278
2448.07 274
2448.19 272
2448.30 271
2448.41 273
2448.53 277
2448.64 282
2448.75 288
2448.87 296
2448.98 304
2449.09 313
2449.21 321
2449.32 328
2449.44 332
2449.55 334
2449.66 332
2449.78 329
2449.89 324
2450.00 320
2450.12 317
2450.23 316
2450.34 315
2450.46 315
2450.57 314
2450.68 312
2450.80 307
2450.91 301
2451.02 292
2451.14 282
2451.25 270
2451.37 256
2451.48 241
2451.59 226
2451.71 210
2451.82 194
2451.93 178
2452.05 163
2452.16 149
2452.27 135
2452.39 122
2452.50 110
2452.61 99
2452.73 88
2452.84 78
2452.96 70
2453.07 62
2453.18 57
2453.30 55
2453.41 56
2453.52 60
2453.64 66
2453.75 72
2453.86 78
2453.98 82
2454.09 84
2454.20 85
2454.32 85
2454.43 86
2454.55 90
2454.66 97
2454.77 107
2454.89 118
2455.00 129
2455.11 138
2455.23 143
2455.34 144
2455.45 142
2455.57 137
2455.68 131
2455.80 126
2455.91 121
2456.02 118
2456.14 117
2456.25 117
2456.36 118
2456.48 118
2456.59 117
2456.71 112
2456.82 105
2456.93 93
2457.05 79
2457.16 64
2457.27 49
2457.39 38
2457.50 31
2457.61 28
2457.73 30
2457.84 34
2457.96 40
2458.07 46
2458.18 51
2458.30 55
2458.41 58
2458.52 62
2458.64 67
2458.75 73
2458.87 78
2458.98 83
2459.09 85
2459.21 85
2459.32 82
2459.43 76
2459.55 66
2459.66 55
2459.78 44
2459.89 33
2460.00 24
2460.12 16
2460.23 10
2460.34 5
2460.46 1
2460.57 0
2460.69 0
2460.80 0
2460.91 0
2461.03 0
2461.14 5
2461.25 10
2461.37 15
2461.48 19
2461.60 20
2461.71 20
2461.82 18
2461.94 15
2462.05 11
2462.17 5
2462.28 0
2462.39 0
2462.51 0
2462.62 0
2462.73 0
2462.85 0
2462.96 0
2463.08 0
2463.19 7
2463.30 15
2463.42 20
2463.53 22
2463.64 21
2463.76 17
2463.87 12
2463.99 7
2464.10 4
2464.21 2
2464.33 3
2464.44 4
2464.56 7
2464.67 9
2464.78 10
2464.90 11
2465.01 12
2465.12 14
2465.24 17
2465.35 22
2465.47 30
2465.58 38
2465.69 47
2465.81 56
2465.92 62
2466.04 67
2466.15 69
2466.26 70
2466.38 70
2466.49 70
2466.61 69
2466.72 68
2466.83 67
2466.95 65
2467.06 63
2467.18 60
2467.29 57
2467.40 56
2467.52 57
2467.63 60
2467.74 66
2467.86 73
2467.97 82
2468.09 90
2468.20 96
2468.31 101
2468.43 103
2468.54 104
2468.66 105
2468.77 105
2468.88 106
2469.00 108
2469.11 111
2469.23 115
2469.34 119
2469.45 124
2469.57 128
2469.68 132
2469.80 135
2469.91 137
2470.02 136
2470.14 133
2470.25 128
2470.37 119
2470.48 108
2470.59 93
2470.71 77
2470.82 60
2470.94 43
2471.05 28
2471.16 17
2471.28 12
2471.39 12
2471.51 17
2471.62 25
2471.73 36
2471.85 47
2471.96 56
2472.08 64
2472.19 71
2472.30 76
2472.42 82
2472.53 87
2472.65 91
2472.76 94
2472.87 96
2472.99 94
2473.10 92
2473.22 89
2473.33 86
2473.44 85
2473.56 85
2473.67 86
2473.79 86
2473.90 85
2474.02 81
2474.13 75
2474.24 68
2474.36 60
2474.47 55
2474.59 51
2474.70 51
2474.81 53
2474.93 56
2475.04 60
2475.16 64
2475.27 66
2475.38 68
2475.50 70
2475.61 71
2475.73 73
2475.84 75
2475.96 76
2476.07 74
2476.18 70
2476.30 63
2476.41 53
2476.53 42
2476.64 31
2476.75 22
2476.87 16
2476.98 14
2477.10 14
2477.21 17
2477.32 20
2477.44 22
2477.55 22
2477.67 20
2477.78 17
2477.90 13
2478.01 10
2478.12 7
2478.24 4
2478.35 1
2478.47 0
2478.58 0
2478.69 0
2478.81 1
2478.92 6
2479.04 14
2479.15 24
2479.27 36
2479.38 48
2479.49 58
2479.61 65
2479.72 68
2479.84 64
2479.95 57
2480.07 47
2480.18 37
2480.29 30
2480.41 27
2480.52 29
2480.64 35
2480.75 44
2480.86 55
2480.98 65
2481.09 74
2481.21 81
2481.32 86
2481.44 89
2481.55 92
2481.66 94
2481.78 95
2481.89 97
2482.01 98
2482.12 99
2482.24 99
2482.35 98
2482.46 95
2482.58 89
2482.69 81
2482.81 71
2482.92 61
2483.04 51
2483.15 41
2483.26 34
2483.38 27
2483.49 21
2483.61 17
2483.72 13
2483.84 11
2483.95 10
2484.06 11
2484.18 12
2484.29 13
2484.41 15
2484.52 16
2484.64 17
2484.75 18
2484.86 19
2484.98 20
2485.09 22
2485.21 23
2485.32 23
2485.44 21
2485.55 17
2485.67 12
2485.78 6
2485.89 0
2486.01 0
2486.12 0
2486.24 0
2486.35 0
2486.47 0
2486.58 0
2486.69 0
2486.81 0
2486.92 7
2487.04 15
2487.15 21
2487.27 24
2487.38 25
2487.50 24
2487.61 21
2487.72 17
2487.84 14
2487.95 12
2488.07 12
2488.18 15
2488.30 20
2488.41 27
2488.52 35
2488.64 43
2488.75 51
2488.87 58
2488.98 63
2489.10 66
2489.21 68
2489.33 68
2489.44 67
2489.55 65
2489.67 63
2489.78 61
2489.90 58
2490.01 55
2490.13 52
2490.24 48
2490.36 44
2490.47 41
2490.58 40
2490.70 39
2490.81 40
2490.93 42
2491.04 45
2491.16 46
2491.27 47
2491.39 45
2491.50 42
2491.62 37
2491.73 32
2491.84 27
2491.96 25
2492.07 25
2492.19 29
2492.30 37
2492.42 47
2492.53 58
2492.65 68
2492.76 77
2492.87 82
2492.99 85
2493.10 84
2493.22 81
2493.33 77
2493.45 72
2493.56 69
2493.68 66
2493.79 65
2493.91 64
2494.02 64
2494.13 64
2494.25 64
2494.36 64
2494.48 63
2494.59 62
2494.71 61
2494.82 59
2494.94 57
2495.05 55
2495.17 52
2495.28 49
2495.39 46
2495.51 45
2495.62 45
2495.74 46
2495.85 49
2495.97 52
2496.08 56
2496.20 59
2496.31 60
2496.43 61
2496.54 61
2496.66 60
2496.77 60
2496.88 60
2497.00 61
2497.11 63
2497.23 67
2497.34 70
2497.46 73
2497.57 76
2497.69 77
2497.80 77
2497.92 75
2498.03 73
2498.15 70
2498.26 67
2498.37 64
2498.49 62
2498.60 61
2498.72 62
2498.83 63
2498.95 65
2499.06 67
2499.18 70
2499.29 74
2499.41 79
2499.52 85
2499.64 92
2499.75 99
2499.86 105
2499.98 109
2500.09 110
2500.21 109
2500.32 105
2500.44 101
2500.55 98
2500.67 100
2500.78 106
2500.90 117
2501.01 133
2501.13 150
2501.24 165
2501.36 178
2501.47 185
2501.59 186
2501.70 182
2501.81 174
2501.93 165
2502.04 156
2502.16 149
2502.27 145
2502.39 144
2502.50 144
2502.62 146
2502.73 147
2502.85 145
2502.96 142
2503.08 136
2503.19 129
2503.31 121
2503.42 114
2503.54 108
2503.65 104
2503.77 101
2503.88 99
2503.99 98
2504.11 97
2504.22 95
2504.34 92
2504.45 90
2504.57 87
2504.68 83
2504.80 80
2504.91 77
2505.03 72
2505.14 67
2505.26 61
2505.37 53
2505.49 45
2505.60 35
2505.72 25
2505.83 16
2505.95 6
2506.06 0
2506.18 0
2506.29 0
2506.41 0
2506.52 0
2506.64 0
2506.75 0
2506.87 0
2506.98 0
2507.09 14
2507.21 30
2507.32 47
2507.44 63
2507.55 75
2507.67 84
2507.78 89
2507.90 91
2508.01 93
2508.13 94
2508.24 96
2508.36 98
2508.47 100
2508.59 100
2508.70 99
2508.82 95
2508.93 89
2509.05 80
2509.16 71
2509.28 61
2509.39 52
2509.51 45
2509.62 41
2509.74 40
2509.85 42
2509.97 47
2510.08 54
2510.20 62
2510.31 71
2510.43 80
2510.54 87
2510.66 92
2510.77 95
2510.89 96
2511.00 94
2511.12 91
2511.23 86
2511.35 80
2511.46 73
2511.58 66
2511.69 58
2511.81 49
2511.92 39
2512.04 28
2512.15 16
2512.27 5
2512.38 0
2512.50 0
2512.61 0
2512.73 0
2512.84 0
2512.96 0
2513.07 0
2513.19 0
2513.30 7
2513.42 13
2513.53 18
2513.64 20
2513.76 21
2513.87 22
2513.99 23
2514.10 26
2514.22 30
2514.33 36
2514.45 43
2514.57 51
2514.68 58
2514.80 66
2514.91 73
2515.03 79
2515.14 85
2515.26 90
2515.37 94
2515.49 95
2515.60 94
2515.72 90
2515.83 83
2515.95 75
2516.06 67
2516.18 60
2516.29 55
2516.41 52
2516.52 51
2516.64 52
2516.75 55
2516.87 58
2516.98 62
2517.10 67
2517.21 72
2517.33 78
2517.44 84
2517.56 90
2517.67 97
2517.79 103
2517.90 109
2518.02 113
2518.13 116
2518.25 117
2518.36 116
2518.48 114
2518.59 111
2518.71 109
2518.82 106
2518.94 104
2519.05 102
2519.17 99
2519.28 95
2519.40 91
2519.51 86
2519.63 81
2519.74 78
2519.86 78
2519.97 81
2520.09 86
2520.20 94
2520.32 102
2520.43 108
2520.55 112
2520.66 113
2520.78 110
2520.89 105
2521.01 99
2521.13 94
2521.24 90
2521.36 89
2521.47 89
2521.59 90
2521.70 90
2521.82 90
2521.93 89
2522.05 89
2522.16 91
2522.28 95
2522.39 103
2522.51 113
2522.62 125
2522.74 136
2522.85 145
2522.97 152
2523.08 156
2523.20 159
2523.31 162
2523.43 165
2523.54 169
2523.66 174
2523.77 181
2523.89 187
2524.00 193
2524.12 198
2524.24 202
2524.35 204
2524.47 204
2524.58 202
2524.70 198
2524.81 192
2524.93 184
2525.04 174
2525.16 163
2525.27 152
2525.39 141
2525.50 133
2525.62 127
2525.73 123
2525.85 123
2525.96 124
2526.08 127
2526.19 130
2526.31 134
2526.43 137
2526.54 139
2526.66 141
2526.77 142
2526.89 142
2527.00 142
2527.12 142
2527.23 143
2527.35 145
2527.46 148
2527.58 153
2527.69 159
2527.81 164
2527.92 169
2528.04 172
2528.15 173
2528.27 173
2528.39 171
2528.50 167
2528.62 162
2528.73 158
2528.85 154
2528.96 153
2529.08 155
2529.19 161
2529.31 170
2529.42 181
2529.54 192
2529.65 202
2529.77 208
2529.88 213
2530.00 216
2530.12 218
2530.23 222
2530.35 228
2530.46 238
2530.58 253
2530.69 270
2530.81 289
2530.92 310
2531.04 330
2531.15 347
2531.27 362
2531.38 373
2531.50 380
2531.62 385
2531.73 388
2531.85 390
2531.96 391
2532.08 391
2532.19 392
2532.31 394
2532.42 396
2532.54 398
2532.65 399
2532.77 400
2532.89 400
2533.00 398
2533.12 394
2533.23 390
2533.35 386
2533.46 384
2533.58 386
2533.69 391
2533.81 400
2533.92 411
2534.04 422
2534.16 433
2534.27 442
2534.39 447
2534.50 450
2534.62 450
2534.73 447
2534.85 442
2534.96 435
2535.08 427
2535.19 418
2535.31 408
2535.43 399
2535.54 389
2535.66 380
2535.77 371
2535.89 362
2536.00 353
2536.12 343
2536.23 333
2536.35 325
2536.46 319
2536.58 315
2536.70 314
2536.81 315
2536.93 318
2537.04 322
2537.16 327
2537.27 335
2537.39 345
2537.50 360
2537.62 381
2537.74 407
2537.85 439
2537.97 475
2538.08 516
2538.20 559
2538.31 605
2538.43 655
2538.54 706
2538.66 761
2538.78 817
2538.89 875
2539.01 933
2539.12 990
2539.24 1045
2539.35 1096
2539.47 1144
2539.58 1188
2539.70 1228
2539.82 1267
2539.93 1305
2540.05 1346
2540.16 1388
2540.28 1433
2540.39 1480
2540.51 1530
2540.63 1581
2540.74 1634
2540.86 1688
2540.97 1742
2541.09 1794
2541.20 1841
2541.32 1881
2541.43 1909
2541.55 1924
2541.67 1923
2541.78 1907
2541.90 1876
2542.01 1835
2542.13 1786
2542.24 1734
2542.36 1683
2542.48 1634
2542.59 1590
2542.71 1550
2542.82 1512
2542.94 1477
2543.05 1442
2543.17 1407
2543.28 1371
2543.40 1334
2543.52 1297
2543.63 1260
2543.75 1223
2543.86 1186
2543.98 1148
2544.09 1109
2544.21 1067
2544.33 1023
2544.44 976
2544.56 926
2544.67 875
2544.79 824
2544.90 775
2545.02 730
2545.14 690
2545.25 658
2545.37 632
2545.48 612
2545.60 596
2545.71 582
2545.83 567
2545.95 551
2546.06 532
2546.18 511
2546.29 489
2546.41 467
2546.52 447
2546.64 428
2546.76 411
2546.87 394
2546.99 378
2547.10 362
2547.22 346
2547.33 330
2547.45 314
2547.57 298
2547.68 285
2547.80 273
2547.91 264
2548.03 257
2548.15 253
2548.26 249
2548.38 246
2548.49 243
2548.61 239
2548.72 233
2548.84 225
2548.96 216
2549.07 206
2549.19 197
2549.30 188
2549.42 182
2549.53 178
2549.65 176
2549.77 176
2549.88 177
2550.00 178
2550.11 178
2550.23 178
2550.35 178
2550.46 178
2550.58 177
2550.69 178
2550.81 179
2550.92 179
2551.04 179
2551.16 179
2551.27 177
2551.39 173
2551.50 169
2551.62 164
2551.74 158
2551.85 153
2551.97 147
2552.08 142
2552.20 137
2552.31 133
2552.43 130
2552.55 127
2552.66 125
2552.78 122
2552.89 119
2553.01 115
2553.13 109
2553.24 103
2553.36 97
2553.47 91
2553.59 85
2553.71 80
2553.82 76
2553.94 71
2554.05 65
2554.17 58
2554.29 50
2554.40 41
2554.52 31
2554.63 22
2554.75 13
2554.86 5
2554.98 0
2555.10 0
2555.21 0
2555.33 0
2555.44 1
2555.56 8
2555.68 15
2555.79 22
2555.91 28
2556.02 31
2556.14 32
2556.26 30
2556.37 26
2556.49 22
2556.60 19
2556.72 18
2556.84 19
2556.95 23
2557.07 27
2557.18 32
2557.30 34
2557.42 33
2557.53 30
2557.65 23
2557.76 16
2557.88 8
2558.00 1
2558.11 0
2558.23 0
2558.34 0
2558.46 0
2558.58 0
2558.69 0
2558.81 0
2558.92 0
2559.04 3
2559.16 10
2559.27 18
2559.39 23
2559.50 26
2559.62 26
2559.74 23
2559.85 18
2559.97 13
2560.08 11
2560.20 11
2560.32 15
2560.43 23
2560.55 32
2560.66 43
2560.78 52
2560.90 59
2561.01 63
2561.13 64
2561.24 61
2561.36 56
2561.48 49
2561.59 42
2561.71 35
2561.83 30
2561.94 27
2562.06 26
2562.17 26
2562.29 28
2562.41 29
2562.52 30
2562.64 29
2562.75 28
2562.87 26
2562.99 24
2563.10 22
2563.22 23
2563.33 25
2563.45 29
2563.57 37
2563.68 47
2563.80 60
2563.92 76
2564.03 93
2564.15 113
2564.26 133
2564.38 152
2564.50 168
2564.61 181
2564.73 188
2564.84 191
2564.96 189
2565.08 184
2565.19 177
2565.31 170
2565.43 164
2565.54 161
2565.66 162
2565.77 167
2565.89 175
2566.01 186
2566.12 197
2566.24 207
2566.35 214
2566.47 217
2566.59 215
2566.70 208
2566.82 199
2566.94 189
2567.05 179
2567.17 171
2567.28 164
2567.40 158
2567.52 152
2567.63 147
2567.75 143
2567.87 140
2567.98 138
2568.10 139
2568.21 142
2568.33 147
2568.45 152
2568.56 157
2568.68 161
2568.80 165
2568.91 167
2569.03 169
2569.14 169
2569.26 169
2569.38 166
2569.49 162
2569.61 156
2569.73 148
2569.84 139
2569.96 129
2570.07 121
2570.19 113
2570.31 107
2570.42 103
2570.54 100
2570.66 99
2570.77 97
2570.89 96
2571.00 94
2571.12 94
2571.24 94
2571.35 96
2571.47 99
2571.59 102
2571.70 105
2571.82 108
2571.93 108
2572.05 106
2572.17 103
2572.28 100
2572.40 96
2572.52 94
2572.63 93
2572.75 93
2572.87 93
2572.98 93
2573.10 92
2573.21 89
2573.33 85
2573.45 81
2573.56 77
2573.68 76
2573.80 78
2573.91 83
2574.03 91
2574.15 100
2574.26 109
2574.38 118
2574.49 125
2574.61 132
2574.73 138
2574.84 145
2574.96 152
2575.08 160
2575.19 165
2575.31 168
2575.43 166
2575.54 159
2575.66 146
2575.77 131
2575.89 114
2576.01 97
2576.12 83
2576.24 71
2576.36 63
2576.47 59
2576.59 56
2576.71 56
2576.82 56
2576.94 58
2577.06 59
2577.17 61
2577.29 64
2577.40 66
2577.52 67
2577.64 68
2577.75 69
2577.87 68
2577.99 68
2578.10 67
2578.22 65
2578.34 64
2578.45 63
2578.57 62
2578.69 61
2578.80 60
2578.92 60
2579.04 61
2579.15 63
2579.27 66
2579.38 69
2579.50 74
2579.62 79
2579.73 83
2579.85 87
2579.97 90
2580.08 91
2580.20 90
2580.32 87
2580.43 82
2580.55 74
2580.67 66
2580.78 58
2580.90 51
2581.02 47
2581.13 47
2581.25 50
2581.37 55
2581.48 62
2581.60 66
2581.71 68
2581.83 66
2581.95 61
2582.06 53
2582.18 44
2582.30 35
2582.41 27
2582.53 21
2582.65 18
2582.76 15
2582.88 14
2583.00 14
2583.11 15
2583.23 16
2583.35 19
2583.46 22
2583.58 25
2583.70 28
2583.81 30
2583.93 30
2584.05 29
2584.16 25
2584.28 21
2584.40 16
2584.51 13
2584.63 11
2584.75 12
2584.86 16
2584.98 22
2585.10 28
2585.21 35
2585.33 41
2585.45 45
2585.56 47
2585.68 48
2585.80 47
2585.91 45
2586.03 42
2586.15 37
2586.26 30
2586.38 21
2586.50 10
2586.61 0
2586.73 0
2586.85 0
2586.96 0
2587.08 0
2587.19 0
2587.31 0
2587.43 0
2587.54 5
2587.66 18
2587.78 29
2587.90 37
2588.01 41
2588.13 42
2588.25 40
2588.36 37
2588.48 34
2588.60 32
2588.71 33
2588.83 37
2588.95 43
2589.06 51
2589.18 58
2589.30 64
2589.41 67
2589.53 67
2589.65 65
2589.76 63
2589.88 61
2590.00 61
2590.11 63
2590.23 67
2590.35 71
2590.46 73
2590.58 72
2590.70 68
2590.81 60
2590.93 50
2591.05 38
2591.16 26
2591.28 15
2591.40 6
2591.51 0
2591.63 0
2591.75 0
2591.86 0
2591.98 0
2592.10 0
2592.21 0
2592.33 0
2592.45 0
2592.56 1
2592.68 9
2592.80 17
2592.91 27
2593.03 36
2593.15 45
2593.26 52
2593.38 57
2593.50 60
2593.62 62
2593.73 64
2593.85 67
2593.97 72
2594.08 77
2594.20 84
2594.32 91
2594.43 98
2594.55 104
2594.67 109
2594.78 113
2594.90 115
2595.02 117
2595.13 118
2595.25 120
2595.37 122
2595.48 126
2595.60 130
2595.72 135
2595.84 140
2595.95 145
2596.07 148
2596.19 150
2596.30 149
2596.42 144
2596.54 137
2596.65 126
2596.77 113
2596.89 99
2597.00 87
2597.12 78
2597.24 74
2597.35 76
2597.47 82
2597.59 91
2597.71 102
2597.82 112
2597.94 121
2598.06 126
2598.17 129
2598.29 131
2598.41 130
2598.52 130
2598.64 128
2598.76 125
2598.87 121
2598.99 114
2599.11 105
2599.23 95
2599.34 85
2599.46 76
2599.58 69
2599.69 66
2599.81 65
2599.93 66
2600.04 69
2600.16 72
2600.28 76
2600.39 80
2600.51 86
2600.63 94
2600.75 103
2600.86 115
2600.98 128
2601.10 140
2601.21 151
2601.33 160
2601.45 166
2601.56 169
2601.68 169
2601.80 168
2601.92 166
2602.03 162
2602.15 157
2602.27 153
2602.38 148
2602.50 144
2602.62 141
2602.73 139
2602.85 139
2602.97 140
2603.09 140
2603.20 140
2603.32 140
2603.44 139
2603.55 138
2603.67 138
2603.79 138
2603.90 139
2604.02 140
2604.14 141
2604.26 141
2604.37 142
2604.49 144
2604.61 146
2604.72 150
2604.84 154
2604.96 161
2605.08 169
2605.19 178
2605.31 190
2605.43 205
2605.54 222
2605.66 241
2605.78 261
2605.89 278
2606.01 291
2606.13 300
2606.25 303
2606.36 303
2606.48 301
2606.60 302
2606.71 307
2606.83 318
2606.95 335
2607.07 358
2607.18 384
2607.30 411
2607.42 438
2607.53 463
2607.65 487
2607.77 511
2607.89 537
2608.00 566
2608.12 598
2608.24 635
2608.35 675
2608.47 718
2608.59 762
2608.71 807
2608.82 853
2608.94 899
2609.06 946
2609.17 993
2609.29 1039
2609.41 1083
2609.53 1123
2609.64 1157
2609.76 1186
2609.88 1209
2609.99 1228
2610.11 1242
2610.23 1252
2610.35 1260
2610.46 1265
2610.58 1268
2610.70 1268
2610.81 1268
2610.93 1268
2611.05 1268
2611.17 1270
2611.28 1273
2611.40 1276
2611.52 1277
2611.63 1273
2611.75 1261
2611.87 1242
2611.99 1214
2612.10 1180
2612.22 1142
2612.34 1102
2612.46 1063
2612.57 1027
2612.69 996
2612.81 967
2612.92 940
2613.04 914
2613.16 889
2613.28 864
2613.39 840
2613.51 819
2613.63 800
2613.75 785
2613.86 772
2613.98 760
2614.10 747
2614.21 732
2614.33 716
2614.45 698
2614.57 678
2614.68 656
2614.80 632
2614.92 607
2615.04 579
2615.15 550
2615.27 521
2615.39 493
2615.50 467
2615.62 444
2615.74 425
2615.86 409
2615.97 396
2616.09 386
2616.21 376
2616.33 367
2616.44 359
2616.56 350
2616.68 341
2616.79 332
2616.91 322
2617.03 312
2617.15 301
2617.26 289
2617.38 275
2617.50 258
2617.62 240
2617.73 220
2617.85 200
2617.97 182
2618.09 167
2618.20 157
2618.32 151
2618.44 149
2618.55 150
2618.67 152
2618.79 154
2618.91 155
2619.02 154
2619.14 152
2619.26 150
2619.38 147
2619.49 145
2619.61 143
2619.73 141
2619.85 139
2619.96 135
2620.08 130
2620.20 124
2620.32 118
2620.43 113
2620.55 111
2620.67 111
2620.79 115
2620.90 122
2621.02 131
2621.14 140
2621.25 150
2621.37 158
2621.49 164
2621.61 167
2621.72 167
2621.84 164
2621.96 158
2622.08 150
2622.19 141
2622.31 133
2622.43 127
2622.55 124
2622.66 124
2622.78 127
2622.90 132
2623.02 139
2623.13 147
2623.25 154
2623.37 160
2623.49 165
2623.60 170
2623.72 172
2623.84 173
2623.96 172
2624.07 170
2624.19 168
2624.31 165
2624.43 163
2624.54 162
2624.66 162
2624.78 162
2624.90 160
2625.01 157
2625.13 153
2625.25 147
2625.37 140
2625.48 133
2625.60 129
2625.72 129
2625.84 134
2625.95 144
2626.07 158
2626.19 175
2626.31 192
2626.42 208
2626.54 218
2626.66 223
2626.78 222
2626.89 215
2627.01 203
2627.13 187
2627.25 170
2627.36 152
2627.48 135
2627.60 118
2627.72 102
2627.84 87
2627.95 73
2628.07 61
2628.19 51
2628.31 43
2628.42 38
2628.54 34
2628.66 32
2628.78 31
2628.89 29
2629.01 26
2629.13 24
2629.25 23
2629.36 25
2629.48 28
2629.60 32
2629.72 37
2629.83 41
2629.95 44
2630.07 43
2630.19 40
2630.30 34
2630.42 28
2630.54 22
2630.66 17
2630.78 14
2630.89 12
2631.01 12
2631.13 13
2631.25 13
2631.36 13
2631.48 13
2631.60 11
2631.72 9
2631.83 7
2631.95 5
2632.07 4
2632.19 5
2632.30 8
2632.42 14
2632.54 21
2632.66 29
2632.78 37
2632.89 42
2633.01 45
2633.13 44
2633.25 40
2633.36 33
2633.48 26
2633.60 19
2633.72 15
2633.83 13
2633.95 13
2634.07 15
2634.19 18
2634.31 19
2634.42 19
2634.54 17
2634.66 13
2634.78 8
2634.89 3
2635.01 0
2635.13 0
2635.25 0
2635.37 0
2635.48 0
2635.60 0
2635.72 0
2635.84 0
2635.95 0
2636.07 5
2636.19 10
2636.31 17
2636.42 23
2636.54 30
2636.66 38
2636.78 44
2636.90 50
2637.01 55
2637.13 58
2637.25 59
2637.37 59
2637.48 57
2637.60 54
2637.72 51
2637.84 48
2637.96 46
2638.07 45
2638.19 45
2638.31 46
2638.43 47
2638.55 47
2638.66 47
2638.78 45
2638.90 43
2639.02 41
2639.13 39
2639.25 38
2639.37 36
2639.49 35
2639.61 35
2639.72 36
2639.84 39
2639.96 43
2640.08 50
2640.19 58
2640.31 68
2640.43 79
2640.55 89
2640.67 99
2640.78 108
2640.90 116
2641.02 121
2641.14 124
2641.26 125
2641.37 122
2641.49 117
2641.61 110
2641.73 103
2641.85 96
2641.96 89
2642.08 84
2642.20 79
2642.32 74
2642.43 67
2642.55 60
2642.67 52
2642.79 45
2642.91 39
2643.02 35
2643.14 34
2643.26 36
2643.38 40
2643.50 46
2643.61 53
2643.73 61
2643.85 67
2643.97 72
2644.09 74
2644.20 74
2644.32 71
2644.44 67
2644.56 63
2644.68 61
2644.79 62
2644.91 66
2645.03 72
2645.15 80
2645.26 88
2645.38 94
2645.50 100
2645.62 104
2645.74 107
2645.85 110
2645.97 112
2646.09 114
2646.21 115
2646.33 115
2646.44 113
2646.56 110
2646.68 107
2646.80 105
2646.92 103
2647.03 101
2647.15 100
2647.27 99
2647.39 96
2647.51 92
2647.62 87
2647.74 81
2647.86 74
2647.98 69
2648.10 65
2648.21 62
2648.33 61
2648.45 60
2648.57 60
2648.69 61
2648.80 62
2648.92 64
2649.04 67
2649.16 71
2649.28 75
2649.40 78
2649.51 80
2649.63 79
2649.75 74
2649.87 68
2649.99 61
2650.10 54
2650.22 51
2650.34 52
2650.46 58
2650.58 69
2650.69 82
2650.81 96
2650.93 109
2651.05 119
2651.17 125
2651.28 127
2651.40 127
2651.52 126
2651.64 125
2651.76 124
2651.87 125
2651.99 126
2652.11 128
2652.23 130
2652.35 130
2652.47 130
2652.58 127
2652.70 123
2652.82 118
2652.94 111
2653.06 104
2653.17 96
2653.29 90
2653.41 84
2653.53 81
2653.65 79
2653.77 79
2653.88 81
2654.00 84
2654.12 89
2654.24 96
2654.36 103
2654.47 110
2654.59 116
2654.71 121
2654.83 124
2654.95 124
2655.06 123
2655.18 120
2655.30 117
2655.42 114
2655.54 113
2655.66 112
2655.77 113
2655.89 114
2656.01 116
2656.13 119
2656.25 122
2656.37 126
2656.48 130
2656.60 135
2656.72 139
2656.84 142
2656.96 144
2657.07 144
2657.19 144
2657.31 144
2657.43 143
2657.55 141
2657.67 138
2657.78 134
2657.90 127
2658.02 119
2658.14 112
2658.26 105
2658.38 101
2658.49 100
2658.61 103
2658.73 107
2658.85 112
2658.97 115
2659.08 114
2659.20 108
2659.32 98
2659.44 85
2659.56 71
2659.68 58
2659.79 50
2659.91 47
2660.03 51
2660.15 60
2660.27 74
2660.39 89
2660.50 105
2660.62 118
2660.74 128
2660.86 136
2660.98 141
2661.10 144
2661.21 146
2661.33 146
2661.45 146
2661.57 145
2661.69 142
2661.81 139
2661.92 135
2662.04 131
2662.16 126
2662.28 121
2662.40 116
2662.52 111
2662.63 106
2662.75 99
2662.87 93
2662.99 86
2663.11 78
2663.23 71
2663.34 62
2663.46 54
2663.58 45
2663.70 36
2663.82 26
2663.94 16
2664.05 7
2664.17 0
2664.29 0
2664.41 0
2664.53 0
2664.65 0
2664.76 0
2664.88 0
2665.00 0
2665.12 2
2665.24 9
2665.36 16
2665.48 22
2665.59 26
2665.71 31
2665.83 35
2665.95 39
2666.07 45
2666.19 51
2666.30 57
2666.42 64
2666.54 71
2666.66 77
2666.78 83
2666.90 87
2667.01 90
2667.13 91
2667.25 89
2667.37 85
2667.49 79
2667.61 72
2667.73 64
2667.84 56
2667.96 49
2668.08 43
2668.20 38
2668.32 34
2668.44 30
2668.55 24
2668.67 18
2668.79 12
2668.91 6
2669.03 3
2669.15 3
2669.27 9
2669.38 21
2669.50 37
2669.62 57
2669.74 78
2669.86 98
2669.98 114
2670.10 126
2670.21 131
2670.33 132
2670.45 127
2670.57 119
2670.69 109
2670.81 97
2670.92 86
2671.04 75
2671.16 66
2671.28 60
2671.40 55
2671.52 54
2671.64 54
2671.75 56
2671.87 58
2671.99 59
2672.11 59
2672.23 56
2672.35 53
2672.47 48
2672.58 45
2672.70 43
2672.82 46
2672.94 51
2673.06 59
2673.18 67
2673.30 75
2673.41 80
2673.53 82
2673.65 81
2673.77 77
2673.89 72
2674.01 67
2674.13 62
2674.24 59
2674.36 57
2674.48 56
2674.60 55
2674.72 55
2674.84 57
2674.96 60
2675.08 66
2675.19 74
2675.31 84
2675.43 95
2675.55 105
2675.67 114
2675.79 121
2675.91 126
2676.02 129
2676.14 130
2676.26 130
2676.38 130
2676.50 130
2676.62 130
2676.74 130
2676.85 130
2676.97 131
2677.09 131
2677.21 132
2677.33 132
2677.45 133
2677.57 133
2677.69 134
2677.80 135
2677.92 136
2678.04 139
2678.16 143
2678.28 149
2678.40 157
2678.52 167
2678.64 179
2678.75 194
2678.87 210
2678.99 227
2679.11 244
2679.23 261
2679.35 276
2679.47 288
2679.58 299
2679.70 306
2679.82 311
2679.94 312
2680.06 311
2680.18 307
2680.30 303
2680.42 300
2680.53 300
2680.65 304
2680.77 312
2680.89 323
2681.01 334
2681.13 345
2681.25 353
2681.37 357
2681.48 358
2681.60 356
2681.72 352
2681.84 346
2681.96 339
2682.08 330
2682.20 319
2682.32 308
2682.44 294
2682.55 280
2682.67 265
2682.79 250
2682.91 235
2683.03 222
2683.15 211
2683.27 203
2683.39 200
2683.50 202
2683.62 210
2683.74 221
2683.86 235
2683.98 247
2684.10 258
2684.22 264
2684.34 266
2684.45 264
2684.57 262
2684.69 260
2684.81 260
2684.93 261
2685.05 263
2685.17 266
2685.29 269
2685.41 271
2685.52 272
2685.64 272
2685.76 273
2685.88 275
2686.00 279
2686.12 285
2686.24 292
2686.36 300
2686.48 308
2686.59 317
2686.71 324
2686.83 331
2686.95 337
2687.07 342
2687.19 350
2687.31 360
2687.43 375
2687.55 395
2687.66 421
2687.78 452
2687.90 485
2688.02 519
2688.14 549
2688.26 575
2688.38 594
2688.50 608
2688.62 616
2688.73 623
2688.85 630
2688.97 640
2689.09 654
2689.21 671
2689.33 690
2689.45 710
2689.57 728
2689.69 742
2689.81 749
2689.92 751
2690.04 748
2690.16 743
2690.28 739
2690.40 740
2690.52 747
2690.64 760
2690.76 777
2690.88 795
2690.99 810
2691.11 821
2691.23 825
2691.35 824
2691.47 820
2691.59 815
2691.71 813
2691.83 815
2691.95 821
2692.07 831
2692.18 844
2692.30 860
2692.42 877
2692.54 897
2692.66 922
2692.78 953
2692.90 991
2693.02 1039
2693.14 1097
2693.26 1166
2693.37 1245
2693.49 1336
2693.61 1441
2693.73 1558
2693.85 1688
2693.97 1826
2694.09 1970
2694.21 2114
2694.33 2252
2694.45 2381
2694.57 2499
2694.68 2609
2694.80 2713
2694.92 2818
2695.04 2928
2695.16 3045
2695.28 3170
2695.40 3300
2695.52 3430
2695.64 3553
2695.76 3664
2695.88 3761
2695.99 3844
2696.11 3914
2696.23 3978
2696.35 4038
2696.47 4099
2696.59 4161
2696.71 4223
2696.83 4281
2696.95 4331
2697.07 4368
2697.19 4391
2697.30 4396
2697.42 4384
2697.54 4354
2697.66 4308
2697.78 4246
2697.90 4171
2698.02 4085
2698.14 3992
2698.26 3898
2698.38 3805
2698.50 3715
2698.61 3630
2698.73 3547
2698.85 3464
2698.97 3378
2699.09 3287
2699.21 3191
2699.33 3091
2699.45 2988
2699.57 2884
2699.69 2780
2699.81 2677
2699.93 2578
2700.04 2481
2700.16 2386
2700.28 2295
2700.40 2208
2700.52 2124
2700.64 2044
2700.76 1969
2700.88 1898
2701.00 1830
2701.12 1764
2701.24 1699
2701.36 1635
2701.48 1571
2701.59 1506
2701.71 1441
2701.83 1377
2701.95 1314
2702.07 1252
2702.19 1191
2702.31 1131
2702.43 1070
2702.55 1010
2702.67 952
2702.79 895
2702.91 840
2703.03 790
2703.14 744
2703.26 704
2703.38 668
2703.50 637
2703.62 610
2703.74 589
2703.86 573
2703.98 561
2704.10 554
2704.22 550
2704.34 548
2704.46 547
2704.58 544
2704.69 540
2704.81 532
2704.93 522
2705.05 510
2705.17 496
2705.29 481
2705.41 467
2705.53 454
2705.65 442
2705.77 430
2705.89 418
2706.01 403
2706.13 386
2706.25 367
2706.37 346
2706.48 324
2706.60 303
2706.72 284
2706.84 270
2706.96 262
2707.08 258
2707.20 258
2707.32 259
2707.44 259
2707.56 256
2707.68 249
2707.80 238
2707.92 225
2708.04 211
2708.16 198
2708.27 190
2708.39 186
2708.51 185
2708.63 188
2708.75 191
2708.87 195
2708.99 198
2709.11 198
2709.23 198
2709.35 195
2709.47 193
2709.59 191
2709.71 190
2709.83 191
2709.95 194
2710.07 199
2710.18 205
2710.30 209
2710.42 211
2710.54 208
2710.66 202
2710.78 192
2710.90 179
2711.02 165
2711.14 154
2711.26 146
2711.38 142
2711.50 143
2711.62 147
2711.74 154
2711.86 162
2711.98 168
2712.10 173
2712.21 176
2712.33 176
2712.45 175
2712.57 171
2712.69 166
2712.81 162
2712.93 157
2713.05 154
2713.17 153
2713.29 155
2713.41 159
2713.53 165
2713.65 171
2713.77 177
2713.89 182
2714.01 185
2714.13 185
2714.25 184
2714.37 182
2714.48 179
2714.60 175
2714.72 172
2714.84 169
2714.96 169
2715.08 171
2715.20 177
2715.32 185
2715.44 196
2715.56 209
2715.68 221
2715.80 233
2715.92 244
2716.04 252
2716.16 258
2716.28 262
2716.40 262
2716.52 259
2716.64 251
2716.76 240
2716.88 225
2716.99 207
2717.11 189
2717.23 171
2717.35 157
2717.47 148
2717.59 145
2717.71 147
2717.83 154
2717.95 165
2718.07 179
2718.19 193
2718.31 207
2718.43 219
2718.55 229
2718.67 238
2718.79 246
2718.91 253
2719.03 260
2719.15 269
2719.27 279
2719.39 291
2719.51 303
2719.63 316
2719.75 329
2719.86 341
2719.98 351
2720.10 360
2720.22 367
2720.34 374
2720.46 382
2720.58 391
2720.70 402
2720.82 415
2720.94 430
2721.06 445
2721.18 459
2721.30 470
2721.42 478
2721.54 481
2721.66 480
2721.78 476
2721.90 472
2722.02 468
2722.14 466
2722.26 465
2722.38 464
2722.50 462
2722.62 457
2722.74 449
2722.86 436
2722.98 419
2723.10 401
2723.22 381
2723.33 363
2723.45 346
2723.57 333
2723.69 322
2723.81 314
2723.93 306
2724.05 298
2724.17 289
2724.29 279
2724.41 269
2724.53 259
2724.65 251
2724.77 245
2724.89 241
2725.01 239
2725.13 238
2725.25 237
2725.37 236
2725.49 233
2725.61 230
2725.73 225
2725.85 220
2725.97 215
2726.09 211
2726.21 208
2726.33 207
2726.45 207
2726.57 209
2726.69 211
2726.81 212
2726.93 211
2727.05 209
2727.17 205
2727.29 199
2727.41 193
2727.53 188
2727.65 183
2727.77 178
2727.88 173
2728.00 167
2728.12 160
2728.24 150
2728.36 139
2728.48 127
2728.60 115
2728.72 104
2728.84 95
2728.96 88
2729.08 83
2729.20 79
2729.32 76
2729.44 72
2729.56 69
2729.68 67
2729.80 64
2729.92 63
2730.04 62
2730.16 62
2730.28 62
2730.40 63
2730.52 64
2730.64 65
2730.76 66
2730.88 67
2731.00 68
2731.12 68
2731.24 67
2731.36 63
2731.48 58
2731.60 50
2731.72 39
2731.84 28
2731.96 17
2732.08 7
2732.20 0
2732.32 0
2732.44 0
2732.56 0
2732.68 0
2732.80 0
2732.92 0
2733.04 0
2733.16 0
2733.28 5
2733.40 11
2733.52 16
2733.64 22
2733.76 27
2733.88 33
2734.00 40
2734.12 48
2734.24 57
2734.36 68
2734.48 78
2734.60 87
2734.72 95
2734.84 100
2734.96 101
2735.08 101
2735.20 98
2735.32 94
2735.44 89
2735.56 84
2735.68 78
2735.80 72
2735.92 65
2736.04 57
2736.16 48
2736.28 38
2736.40 31
2736.52 26
2736.64 24
2736.76 27
2736.88 33
2737.00 41
2737.12 49
2737.24 57
2737.36 64
2737.48 69
2737.60 72
2737.72 74
2737.84 76
2737.96 77
2738.08 79
2738.20 81
2738.32 84
2738.44 88
2738.56 92
2738.68 96
2738.80 101
2738.92 105
2739.04 108
2739.16 109
2739.28 108
2739.40 103
2739.52 97
2739.64 88
2739.76 78
2739.88 69
2740.00 62
2740.12 57
2740.24 57
2740.36 59
2740.48 63
2740.60 69
2740.72 77
2740.84 84
2740.96 92
2741.08 100
2741.20 107
2741.32 114
2741.44 119
2741.56 122
2741.68 122
2741.80 119
2741.92 115
2742.04 111
2742.16 106
2742.28 104
2742.40 103
2742.52 104
2742.64 106
2742.76 109
2742.88 112
2743.00 115
2743.12 117
2743.24 119
2743.36 120
2743.48 120
2743.60 120
2743.72 119
2743.84 118
2743.96 118
2744.08 118
2744.20 119
2744.32 122
2744.44 127
2744.56 133
2744.68 139
2744.80 144
2744.92 149
2745.04 152
2745.16 155
2745.28 158
2745.40 161
2745.52 167
2745.64 175
2745.76 184
2745.88 193
2746.00 202
2746.12 209
2746.24 212
2746.36 212
2746.48 208
2746.60 203
2746.72 198
2746.84 192
2746.97 187
2747.09 183
2747.21 178
2747.33 174
2747.45 170
2747.57 166
2747.69 165
2747.81 167
2747.93 171
2748.05 179
2748.17 187
2748.29 196
2748.41 203
2748.53 207
2748.65 209
2748.77 209
2748.89 209
2749.01 209
2749.13 212
2749.25 219
2749.37 228
2749.49 239
2749.61 251
2749.73 261
2749.85 268
2749.97 268
2750.09 263
2750.21 252
2750.33 238
2750.45 221
2750.57 203
2750.69 186
2750.81 170
2750.93 156
2751.05 142
2751.17 129
2751.29 117
2751.41 105
2751.54 94
2751.66 83
2751.78 73
2751.90 63
2752.02 54
2752.14 45
2752.26 38
2752.38 34
2752.50 32
2752.62 33
2752.74 38
2752.86 46
2752.98 57
2753.10 68
2753.22 78
2753.34 87
2753.46 93
2753.58 96
2753.70 96
2753.82 94
2753.94 90
2754.06 85
2754.18 81
2754.30 77
2754.42 75
2754.54 75
2754.66 77
2754.78 80
2754.90 84
2755.03 89
2755.15 93
2755.27 96
2755.39 99
2755.51 102
2755.63 105
2755.75 108
2755.87 110
2755.99 112
2756.11 114
2756.23 116
2756.35 117
2756.47 119
2756.59 122
2756.71 126
2756.83 129
2756.95 131
2757.07 133
2757.19 133
2757.31 132
2757.43 131
2757.55 129
2757.67 127
2757.79 125
2757.92 121
2758.04 117
2758.16 112
2758.28 107
2758.40 103
2758.52 103
2758.64 106
2758.76 113
2758.88 122
2759.00 131
2759.12 138
2759.24 143
2759.36 143
2759.48 139
2759.60 131
2759.72 120
2759.84 107
2759.96 93
2760.08 79
2760.20 67
2760.32 59
2760.45 56
2760.57 59
2760.69 68
2760.81 81
2760.93 95
2761.05 106
2761.17 113
2761.29 115
2761.41 111
2761.53 103
2761.65 93
2761.77 84
2761.89 77
2762.01 73
2762.13 72
2762.25 73
2762.37 75
2762.49 77
2762.61 78
2762.74 77
2762.86 74
2762.98 70
2763.10 66
2763.22 61
2763.34 58
2763.46 57
2763.58 58
2763.70 61
2763.82 67
2763.94 75
2764.06 84
2764.18 94
2764.30 104
2764.42 112
2764.54 119
2764.66 124
2764.79 125
2764.91 125
2765.03 123
2765.15 121
2765.27 121
2765.39 122
2765.51 126
2765.63 131
2765.75 139
2765.87 148
2765.99 159
2766.11 172
2766.23 189
2766.35 210
2766.47 234
2766.59 261
2766.71 289
2766.84 315
2766.96 337
2767.08 354
2767.20 366
2767.32 374
2767.44 380
2767.56 386
2767.68 393
2767.80 404
2767.92 417
2768.04 432
2768.16 448
2768.28 463
2768.40 478
2768.52 491
2768.65 502
2768.77 512
2768.89 520
2769.01 526
2769.13 530
2769.25 533
2769.37 532
2769.49 529
2769.61 522
2769.73 514
2769.85 503
2769.97 490
2770.09 475
2770.21 459
2770.34 441
2770.46 421
2770.58 399
2770.70 375
2770.82 351
2770.94 328
2771.06 308
2771.18 290
2771.30 276
2771.42 265
2771.54 257
2771.66 251
2771.78 246
2771.90 240
2772.03 233
2772.15 226
2772.27 218
2772.39 208
2772.51 197
2772.63 185
2772.75 172
2772.87 159
2772.99 146
2773.11 134
2773.23 125
2773.35 120
2773.48 118
2773.60 120
2773.72 124
2773.84 130
2773.96 137
2774.08 142
2774.20 146
2774.32 149
2774.44 150
2774.56 150
2774.68 150
2774.80 149
2774.92 148
2775.05 146
2775.17 144
2775.29 140
2775.41 135
2775.53 129
2775.65 121
2775.77 114
2775.89 107
2776.01 101
2776.13 98
2776.25 96
2776.37 98
2776.50 102
2776.62 107
2776.74 112
2776.86 117
2776.98 121
2777.10 122
2777.22 121
2777.34 117
2777.46 112
2777.58 105
2777.70 97
2777.83 90
2777.95 82
2778.07 77
2778.19 73
2778.31 71
2778.43 70
2778.55 71
2778.67 72
2778.79 72
2778.91 70
2779.03 66
2779.16 61
2779.28 54
2779.40 46
2779.52 38
2779.64 31
2779.76 25
2779.88 19
2780.00 15
2780.12 11
2780.24 8
2780.36 7
2780.49 8
2780.61 10
2780.73 15
2780.85 21
2780.97 27
2781.09 33
2781.21 38
2781.33 40
2781.45 39
2781.57 36
2781.69 32
2781.82 27
2781.94 22
2782.06 19
2782.18 18
2782.30 21
2782.42 27
2782.54 35
2782.66 45
2782.78 56
2782.90 65
2783.03 73
2783.15 77
2783.27 78
2783.39 76
2783.51 71
2783.63 63
2783.75 54
2783.87 44
2783.99 33
2784.11 23
2784.24 14
2784.36 7
2784.48 2
2784.60 0
2784.72 0
2784.84 0
2784.96 0
2785.08 0
2785.20 0
2785.32 0
2785.45 1
2785.57 4
2785.69 5
2785.81 6
2785.93 5
2786.05 4
2786.17 2
2786.29 2
2786.41 3
2786.54 5
2786.66 10
2786.78 15
2786.90 21
2787.02 26
2787.14 29
2787.26 32
2787.38 35
2787.50 38
2787.63 42
2787.75 46
2787.87 51
2787.99 56
2788.11 61
2788.23 64
2788.35 67
2788.47 69
2788.59 70
2788.72 72
2788.84 74
2788.96 77
2789.08 81
2789.20 85
2789.32 88
2789.44 92
2789.56 95
2789.68 99
2789.81 104
2789.93 111
2790.05 120
2790.17 131
2790.29 145
2790.41 160
2790.53 175
2790.65 192
2790.77 208
2790.90 223
2791.02 235
2791.14 245
2791.26 251
2791.38 253
2791.50 252
2791.62 248
2791.74 241
2791.87 232
2791.99 221
2792.11 208
2792.23 194
2792.35 179
2792.47 163
2792.59 149
2792.71 136
2792.83 126
2792.96 120
2793.08 116
2793.20 115
2793.32 114
2793.44 114
2793.56 113
2793.68 111
2793.80 108
2793.93 104
2794.05 101
2794.17 99
2794.29 98
2794.41 97
2794.53 97
2794.65 97
2794.77 97
2794.90 96
2795.02 95
2795.14 94
2795.26 91
2795.38 88
2795.50 85
2795.62 82
2795.74 78
2795.87 75
2795.99 72
2796.11 69
2796.23 65
2796.35 62
2796.47 57
2796.59 52
2796.71 46
2796.84 40
2796.96 34
2797.08 30
2797.20 27
2797.32 25
2797.44 26
2797.56 28
2797.69 31
2797.81 34
2797.93 37
2798.05 39
2798.17 40
2798.29 41
2798.41 41
2798.53 41
2798.66 42
2798.78 44
2798.90 46
2799.02 49
2799.14 52
2799.26 53
2799.38 54
2799.51 52
2799.63 50
2799.75 47
2799.87 45
2799.99 45
2800.11 47
2800.23 51
2800.35 57
2800.48 62
2800.60 67
2800.72 71
2800.84 74
2800.96 76
2801.08 80
2801.20 85
2801.33 92
2801.45 100
2801.57 109
2801.69 118
2801.81 128
2801.93 137
2802.05 146
2802.18 156
2802.30 167
2802.42 180
2802.54 194
2802.66 209
2802.78 224
2802.90 240
2803.03 254
2803.15 265
2803.27 271
2803.39 273
2803.51 270
2803.63 263
2803.75 253
2803.88 242
2804.00 232
2804.12 225
2804.24 221
2804.36 221
2804.48 224
2804.60 229
2804.73 235
2804.85 239
2804.97 241
2805.09 239
2805.21 234
2805.33 226
2805.45 216
2805.58 205
2805.70 195
2805.82 187
2805.94 179
2806.06 172
2806.18 165
2806.31 158
2806.43 150
2806.55 143
2806.67 135
2806.79 128
2806.91 122
2807.03 117
2807.16 113
2807.28 110
2807.40 109
2807.52 109
2807.64 110
2807.76 111
2807.89 112
2808.01 113
2808.13 114
2808.25 114
2808.37 113
2808.49 111
2808.61 109
2808.74 106
2808.86 104
2808.98 103
2809.10 102
2809.22 103
2809.34 105
2809.47 109
2809.59 114
2809.71 119
2809.83 125
2809.95 130
2810.07 135
2810.19 139
2810.32 142
2810.44 144
2810.56 146
2810.68 147
2810.80 149
2810.92 150
2811.05 151
2811.17 152
2811.29 154
2811.41 155
2811.53 155
2811.65 154
2811.78 152
2811.90 149
2812.02 147
2812.14 145
2812.26 146
2812.38 149
2812.51 155
2812.63 164
2812.75 173
2812.87 180
2812.99 185
2813.11 187
2813.24 186
2813.36 181
2813.48 175
2813.60 167
2813.72 158
2813.84 150
2813.97 142
2814.09 135
2814.21 129
2814.33 125
2814.45 123
2814.57 123
2814.70 124
2814.82 126
2814.94 127
2815.06 127
2815.18 125
2815.30 122
2815.43 118
2815.55 114
2815.67 111
2815.79 110
2815.91 111
2816.03 114
2816.16 118
2816.28 125
2816.40 133
2816.52 143
2816.64 156
2816.76 171
2816.89 189
2817.01 208
2817.13 227
2817.25 243
2817.37 256
2817.49 265
2817.62 270
2817.74 271
2817.86 271
2817.98 269
2818.10 267
2818.23 265
2818.35 262
2818.47 257
2818.59 250
2818.71 239
2818.83 225
2818.96 208
2819.08 190
2819.20 172
2819.32 157
2819.44 146
2819.56 138
2819.69 134
2819.81 132
2819.93 131
2820.05 130
2820.17 129
2820.30 126
2820.42 124
2820.54 121
2820.66 118
2820.78 114
2820.90 108
2821.03 100
2821.15 91
2821.27 81
2821.39 71
2821.51 62
2821.64 56
2821.76 52
2821.88 49
2822.00 47
2822.12 46
2822.24 44
2822.37 42
2822.49 39
2822.61 35
2822.73 30
2822.85 26
2822.98 20
2823.10 14
2823.22 8
2823.34 2
2823.46 0
2823.59 0
2823.71 0
2823.83 0
2823.95 0
2824.07 0
2824.19 0
2824.32 0
2824.44 2
2824.56 8
2824.68 14
2824.80 20
2824.93 27
2825.05 35
2825.17 42
2825.29 49
2825.41 55
2825.54 60
2825.66 63
2825.78 63
2825.90 62
2826.02 59
2826.15 56
2826.27 53
2826.39 49
2826.51 46
2826.63 43
2826.75 40
2826.88 38
2827.00 38
2827.12 38
2827.24 41
2827.36 44
2827.49 48
2827.61 51
2827.73 53
2827.85 53
2827.97 51
2828.10 48
2828.22 43
2828.34 39
2828.46 36
2828.58 35
2828.71 36
2828.83 38
2828.95 42
2829.07 47
2829.19 53
2829.32 61
2829.44 68
2829.56 76
2829.68 84
2829.80 90
2829.93 94
2830.05 95
2830.17 94
2830.29 90
2830.41 85
2830.54 79
2830.66 74
2830.78 69
2830.90 66
2831.02 63
2831.15 59
2831.27 54
2831.39 48
2831.51 39
2831.63 29
2831.76 17
2831.88 7
2832.00 0
2832.12 0
2832.24 0
2832.37 0
2832.49 0
2832.61 0
2832.73 0
2832.86 0
2832.98 0
2833.10 1
2833.22 4
2833.34 9
2833.47 17
2833.59 27
2833.71 38
2833.83 49
2833.95 58
2834.08 64
2834.20 67
2834.32 67
2834.44 65
2834.56 62
2834.69 61
2834.81 59
2834.93 57
2835.05 55
2835.18 50
2835.30 43
2835.42 34
2835.54 25
2835.66 17
2835.79 11
2835.91 8
2836.03 8
2836.15 9
2836.27 11
2836.40 12
2836.52 12
2836.64 11
2836.76 10
2836.89 10
2837.01 10
2837.13 13
2837.25 17
2837.37 23
2837.50 30
2837.62 36
2837.74 43
2837.86 47
2837.98 50
2838.11 50
2838.23 50
2838.35 48
2838.47 47
2838.60 46
2838.72 46
2838.84 47
2838.96 49
2839.08 51
2839.21 52
2839.33 53
2839.45 54
2839.57 55
2839.70 57
2839.82 60
2839.94 64
2840.06 69
2840.18 74
2840.31 79
2840.43 84
2840.55 89
2840.67 93
2840.80 96
2840.92 98
2841.04 99
2841.16 99
2841.28 96
2841.41 93
2841.53 88
2841.65 84
2841.77 80
2841.90 77
2842.02 75
2842.14 74
2842.26 73
2842.39 72
2842.51 70
2842.63 68
2842.75 65
2842.87 62
2843.00 57
2843.12 53
2843.24 49
2843.36 44
2843.49 40
2843.61 37
2843.73 35
2843.85 34
2843.97 35
2844.10 38
2844.22 42
2844.34 48
2844.46 55
2844.59 62
2844.71 70
2844.83 77
2844.95 82
2845.08 87
2845.20 89
2845.32 91
2845.44 92
2845.57 93
2845.69 94
2845.81 96
2845.93 96
2846.05 96
2846.18 95
2846.30 91
2846.42 87
2846.54 83
2846.67 79
2846.79 78
2846.91 78
2847.03 80
2847.16 83
2847.28 86
2847.40 88
2847.52 90
2847.65 90
2847.77 91
2847.89 91
2848.01 91
2848.14 92
2848.26 92
2848.38 92
2848.50 91
2848.62 88
2848.75 84
2848.87 78
2848.99 72
2849.11 64
2849.24 56
2849.36 49
2849.48 42
2849.60 36
2849.73 31
2849.85 27
2849.97 24
2850.09 22
2850.22 22
2850.34 24
2850.46 27
2850.58 33
2850.71 41
2850.83 49
2850.95 58
2851.07 65
2851.20 70
2851.32 72
2851.44 70
2851.56 66
2851.69 60
2851.81 54
2851.93 50
2852.05 47
2852.18 45
2852.30 43
2852.42 40
2852.54 35
2852.67 27
2852.79 17
2852.91 6
2853.03 0
2853.16 0
2853.28 0
2853.40 0
2853.52 0
2853.65 0
2853.77 0
2853.89 0
2854.01 6
2854.14 13
2854.26 18
2854.38 23
2854.50 27
2854.63 31
2854.75 35
2854.87 40
2854.99 45
2855.12 51
2855.24 56
2855.36 59
2855.48 61
2855.61 60
2855.73 58
2855.85 54
2855.97 49
2856.10 45
2856.22 41
2856.34 39
2856.46 37
2856.59 36
2856.71 35
2856.83 35
2856.96 34
2857.08 32
2857.20 31
2857.32 30
2857.45 30
2857.57 33
2857.69 39
2857.81 50
2857.94 65
2858.06 85
2858.18 109
2858.30 135
2858.43 161
2858.55 184
2858.67 201
2858.79 212
2858.92 216
2859.04 214
2859.16 206
2859.28 196
2859.41 185
2859.53 174
2859.65 163
2859.78 153
2859.90 144
2860.02 135
2860.14 127
2860.27 120
2860.39 115
2860.51 112
2860.63 111
2860.76 112
2860.88 114
2861.00 116
2861.12 118
2861.25 119
2861.37 121
2861.49 123
2861.62 127
2861.74 132
2861.86 138
2861.98 143
2862.11 146
2862.23 145
2862.35 141
2862.47 135
2862.60 127
2862.72 119
2862.84 112
2862.97 107
2863.09 104
2863.21 103
2863.33 102
2863.46 101
2863.58 99
2863.70 97
2863.82 95
2863.95 92
2864.07 91
2864.19 91
2864.32 92
2864.44 94
2864.56 96
2864.68 97
2864.81 96
2864.93 94
2865.05 90
2865.17 86
2865.30 82
2865.42 79
2865.54 77
2865.67 78
2865.79 80
2865.91 83
2866.03 86
2866.16 88
2866.28 90
2866.40 89
2866.53 87
2866.65 84
2866.77 81
2866.89 77
2867.02 73
2867.14 70
2867.26 69
2867.38 68
2867.51 69
2867.63 71
2867.75 72
2867.88 73
2868.00 73
2868.12 72
2868.24 69
2868.37 65
2868.49 59
2868.61 54
2868.74 48
2868.86 43
2868.98 38
2869.10 33
2869.23 27
2869.35 21
2869.47 14
2869.60 8
2869.72 1
2869.84 0
2869.96 0
2870.09 0
2870.21 0
2870.33 0
2870.46 0
2870.58 0
2870.70 0
2870.82 2
2870.95 5
2871.07 10
2871.19 16
2871.32 24
2871.44 34
2871.56 46
2871.69 59
2871.81 72
2871.93 84
2872.05 95
2872.18 104
2872.30 109
2872.42 113
2872.55 115
2872.67 116
2872.79 118
2872.91 122
2873.04 128
2873.16 138
2873.28 151
2873.41 164
2873.53 177
2873.65 189
2873.77 198
2873.90 203
2874.02 207
2874.14 207
2874.27 207
2874.39 205
2874.51 203
2874.64 201
2874.76 200
2874.88 198
2875.00 197
2875.13 195
2875.25 192
2875.37 189
2875.50 184
2875.62 179
2875.74 176
2875.87 174
2875.99 176
2876.11 179
2876.23 185
2876.36 190
2876.48 193
2876.60 191
2876.73 186
2876.85 178
2876.97 168
2877.10 159
2877.22 151
2877.34 146
2877.46 142
2877.59 139
2877.71 134
2877.83 128
2877.96 120
2878.08 110
2878.20 100
2878.33 90
2878.45 81
2878.57 72
2878.70 64
2878.82 55
2878.94 48
2879.06 41
2879.19 36
2879.31 32
2879.43 31
2879.56 31
2879.68 31
2879.80 29
2879.93 26
2880.05 22
2880.17 17
2880.30 13
2880.42 11
2880.54 11
2880.66 14
2880.79 19
2880.91 24
2881.03 28
2881.16 30
2881.28 31
2881.40 29
2881.53 25
2881.65 20
2881.77 12
2881.90 4
2882.02 0
2882.14 0
2882.27 0
2882.39 0
2882.51 0
2882.63 0
2882.76 0
2882.88 0
2883.00 6
2883.13 13
2883.25 18
2883.37 20
2883.50 18
2883.62 13
2883.74 6
2883.87 0
2883.99 0
2884.11 0
2884.24 1
2884.36 11
2884.48 26
2884.61 42
2884.73 58
2884.85 72
2884.97 83
2885.10 91
2885.22 95
2885.34 98
2885.47 98
2885.59 96
2885.71 92
2885.84 87
2885.96 80
2886.08 72
2886.21 65
2886.33 59
2886.45 55
2886.58 53
2886.70 51
2886.82 49
2886.95 46
2887.07 41
2887.19 34
2887.32 27
2887.44 22
2887.56 21
2887.69 25
2887.81 35
2887.93 50
2888.06 67
2888.18 84
2888.30 98
2888.43 108
2888.55 113
2888.67 113
2888.79 108
2888.92 101
2889.04 92
2889.16 83
2889.29 75
2889.41 67
2889.53 59
2889.66 52
2889.78 47
2889.90 43
2890.03 41
2890.15 44
2890.27 50
2890.40 59
2890.52 71
2890.64 82
2890.77 92
2890.89 98
2891.01 99
2891.14 94
2891.26 86
2891.38 77
2891.51 68
2891.63 61
2891.75 57
2891.88 55
2892.00 56
2892.12 57
2892.25 58
2892.37 59
2892.49 60
2892.62 60
2892.74 61
2892.86 62
2892.99 64
2893.11 67
2893.23 69
2893.36 72
2893.48 74
2893.60 76
2893.73 77
2893.85 77
2893.97 77
2894.10 77
2894.22 77
2894.34 77
2894.47 76
2894.59 75
2894.72 73
2894.84 70
2894.96 67
2895.09 63
2895.21 59
2895.33 58
2895.46 59
2895.58 62
2895.70 67
2895.83 73
2895.95 79
2896.07 84
2896.20 87
2896.32 88
2896.44 88
2896.57 86
2896.69 83
2896.81 80
2896.94 77
2897.06 73
2897.18 69
2897.31 64
2897.43 59
2897.55 53
2897.68 48
2897.80 45
2897.92 45
2898.05 48
2898.17 54
2898.29 63
2898.42 72
2898.54 80
2898.67 87
2898.79 92
2898.91 95
2899.04 98
2899.16 101
2899.28 107
2899.41 114
2899.53 122
2899.65 130
2899.78 135
2899.90 137
2900.02 136
2900.15 133
2900.27 129
2900.39 127
2900.52 127
2900.64 131
2900.76 139
2900.89 151
2901.01 164
2901.14 180
2901.26 196
2901.38 212
2901.51 229
2901.63 245
2901.75 261
2901.88 276
2902.00 290
2902.12 302
2902.25 314
2902.37 324
2902.49 333
2902.62 341
2902.74 347
2902.87 353
2902.99 356
2903.11 356
2903.24 353
2903.36 346
2903.48 336
2903.61 324
2903.73 310
2903.85 297
2903.98 284
2904.10 274
2904.22 265
2904.35 258
2904.47 254
2904.60 251
2904.72 248
2904.84 247
2904.97 245
2905.09 242
2905.21 237
2905.34 230
2905.46 220
2905.58 208
2905.71 195
2905.83 183
2905.96 173
2906.08 166
2906.20 164
2906.33 166
2906.45 172
2906.57 180
2906.70 190
2906.82 199
2906.94 205
2907.07 207
2907.19 205
2907.32 198
2907.44 187
2907.56 172
2907.69 155
2907.81 138
2907.93 121
2908.06 108
2908.18 99
2908.31 96
2908.43 99
2908.55 107
2908.68 118
2908.80 131
2908.92 143
2909.05 154
2909.17 162
2909.29 167
2909.42 170
2909.54 170
2909.67 169
2909.79 167
2909.91 165
2910.04 164
2910.16 166
2910.28 168
2910.41 172
2910.53 176
2910.66 179
2910.78 179
2910.90 177
2911.03 171
2911.15 164
2911.27 157
2911.40 149
2911.52 143
2911.65 137
2911.77 132
2911.89 126
2912.02 120
2912.14 112
2912.26 105
2912.39 97
2912.51 91
2912.64 85
2912.76 82
2912.88 80
2913.01 80
2913.13 80
2913.25 82
2913.38 84
2913.50 86
2913.63 88
2913.75 89
2913.87 90
2914.00 89
2914.12 86
2914.25 83
2914.37 79
2914.49 75
2914.62 71
2914.74 68
2914.86 67
2914.99 66
2915.11 65
2915.24 65
2915.36 64
2915.48 62
2915.61 61
2915.73 60
2915.86 60
2915.98 60
2916.10 59
2916.23 56
2916.35 52
2916.47 45
2916.60 36
2916.72 26
2916.85 16
2916.97 9
2917.09 5
2917.22 6
2917.34 10
2917.47 18
2917.59 27
2917.71 38
2917.84 48
2917.96 58
2918.08 68
2918.21 77
2918.33 87
2918.46 96
2918.58 106
2918.70 114
2918.83 123
2918.95 131
2919.08 139
2919.20 149
2919.32 162
2919.45 179
2919.57 199
2919.70 222
2919.82 248
2919.94 275
2920.07 301
2920.19 325
2920.32 349
2920.44 370
2920.56 389
2920.69 404
2920.81 416
2920.94 423
2921.06 426
2921.18 424
2921.31 421
2921.43 417
2921.55 414
2921.68 414
2921.80 417
2921.93 422
2922.05 428
2922.17 436
2922.30 444
2922.42 452
2922.55 461
2922.67 469
2922.79 476
2922.92 482
2923.04 484
2923.17 483
2923.29 476
2923.41 464
2923.54 448
2923.66 430
2923.79 411
2923.91 392
2924.03 375
2924.16 360
2924.28 348
2924.41 338
2924.53 331
2924.66 325
2924.78 320
2924.90 316
2925.03 311
2925.15 305
2925.28 296
2925.40 286
2925.52 275
2925.65 261
2925.77 248
2925.90 234
2926.02 222
2926.14 212
2926.27 203
2926.39 196
2926.52 191
2926.64 187
2926.76 182
2926.89 178
2927.01 172
2927.14 167
2927.26 161
2927.38 155
2927.51 150
2927.63 145
2927.76 141
2927.88 137
2928.01 132
2928.13 127
2928.25 123
2928.38 119
2928.50 117
2928.63 116
2928.75 116
2928.87 119
2929.00 122
2929.12 125
2929.25 128
2929.37 129
2929.49 127
2929.62 123
2929.74 116
2929.87 106
2929.99 95
2930.12 84
2930.24 73
2930.36 63
2930.49 55
2930.61 49
2930.74 44
2930.86 41
2930.98 41
2931.11 44
2931.23 49
2931.36 56
2931.48 64
2931.61 72
2931.73 78
2931.85 83
2931.98 86
2932.10 88
2932.23 90
2932.35 92
2932.47 95
2932.60 99
2932.72 103
2932.85 106
2932.97 107
2933.10 106
2933.22 103
2933.34 99
2933.47 95
2933.59 93
2933.72 94
2933.84 98
2933.97 106
2934.09 118
2934.21 134
2934.34 154
2934.46 177
2934.59 202
2934.71 227
2934.83 251
2934.96 273
2935.08 293
2935.21 312
2935.33 332
2935.46 354
2935.58 380
2935.70 410
2935.83 445
2935.95 483
2936.08 524
2936.20 566
2936.33 609
2936.45 654
2936.57 699
2936.70 746
2936.82 794
2936.95 840
2937.07 885
2937.20 927
2937.32 964
2937.44 997
2937.57 1025
2937.69 1050
2937.82 1073
2937.94 1093
2938.07 1109
2938.19 1121
2938.32 1127
2938.44 1127
2938.56 1121
2938.69 1110
2938.81 1097
2938.94 1082
2939.06 1068
2939.19 1056
2939.31 1044
2939.43 1034
2939.56 1024
2939.68 1013
2939.81 1002
2939.93 989
2940.06 974
2940.18 956
2940.30 936
2940.43 913
2940.55 890
2940.68 868
2940.80 846
2940.93 826
2941.05 807
2941.18 789
2941.30 771
2941.42 752
2941.55 733
2941.67 712
2941.80 691
2941.92 670
2942.05 648
2942.17 626
2942.29 605
2942.42 586
2942.54 567
2942.67 551
2942.79 536
2942.92 522
2943.04 508
2943.17 495
2943.29 481
2943.41 467
2943.54 453
2943.66 439
2943.79 424
2943.91 408
2944.04 391
2944.16 372
2944.29 351
2944.41 329
2944.53 307
2944.66 287
2944.78 269
2944.91 255
2945.03 245
2945.16 240
2945.28 237
2945.41 235
2945.53 234
2945.65 232
2945.78 229
2945.90 223
2946.03 216
2946.15 207
2946.28 196
2946.40 183
2946.53 170
2946.65 157
2946.78 145
2946.90 136
2947.02 128
2947.15 123
2947.27 120
2947.40 118
2947.52 117
2947.65 116
2947.77 115
2947.90 115
2948.02 115
2948.15 116
2948.27 117
2948.39 119
2948.52 122
2948.64 124
2948.77 125
2948.89 125
2949.02 122
2949.14 118
2949.27 111
2949.39 102
2949.52 93
2949.64 84
2949.76 78
2949.89 74
2950.01 74
2950.14 78
2950.26 84
2950.39 91
2950.51 98
2950.64 102
2950.76 102
2950.89 97
2951.01 87
2951.13 74
2951.26 58
2951.38 42
2951.51 27
2951.63 14
2951.76 4
2951.88 0
2952.01 0
2952.13 0
2952.26 0
2952.38 0
2952.51 0
2952.63 0
2952.75 0
2952.88 0
2953.00 4
2953.13 12
2953.25 19
2953.38 27
2953.50 35
2953.63 41
2953.75 47
2953.88 51
2954.00 54
2954.13 56
2954.25 56
2954.38 56
2954.50 54
2954.62 52
2954.75 49
2954.87 46
2955.00 42
2955.12 37
2955.25 32
2955.37 27
2955.50 20
2955.62 14
2955.75 8
2955.87 3
2956.00 0
2956.12 0
2956.25 1
2956.37 5
2956.49 12
2956.62 20
2956.74 29
2956.87 37
2956.99 44
2957.12 48
2957.24 49
2957.37 48
2957.49 45
2957.62 42
2957.74 39
2957.87 37
2957.99 38
2958.12 40
2958.24 44
2958.37 50
2958.49 57
2958.62 64
2958.74 72
2958.86 79
2958.99 85
2959.11 89
2959.24 91
2959.36 91
2959.49 90
2959.61 88
2959.74 86
2959.86 86
2959.99 88
2960.11 93
2960.24 101
2960.36 112
2960.49 124
2960.61 138
2960.74 152
2960.86 165
2960.99 176
2961.11 186
2961.24 194
2961.36 197
2961.49 197
2961.61 191
2961.73 181
2961.86 167
2961.98 151
2962.11 135
2962.23 120
2962.36 108
2962.48 97
2962.61 90
2962.73 85
2962.86 82
2962.98 82
2963.11 84
2963.23 89
2963.36 95
2963.48 100
2963.61 103
2963.73 103
2963.86 99
2963.98 91
2964.11 80
2964.23 70
2964.36 60
2964.48 52
2964.61 46
2964.73 41
2964.86 38
2964.98 35
2965.11 32
2965.23 30
2965.36 29
2965.48 29
2965.61 32
2965.73 36
2965.86 42
2965.98 48
2966.11 54
2966.23 58
2966.36 60
2966.48 58
2966.60 53
2966.73 45
2966.85 35
2966.98 24
2967.10 15
2967.23 8
2967.35 4
2967.48 6
2967.60 12
2967.73 21
2967.85 31
2967.98 43
2968.10 52
2968.23 58
2968.35 59
2968.48 55
2968.60 48
2968.73 40
2968.85 33
2968.98 28
2969.10 27
2969.23 29
2969.35 35
2969.48 41
2969.60 46
2969.73 49
2969.85 48
2969.98 45
2970.10 40
2970.23 35
2970.35 29
2970.48 24
2970.60 20
2970.73 16
2970.85 10
2970.98 4
2971.10 0
2971.23 0
2971.35 0
2971.48 0
2971.60 0
2971.73 0
2971.85 0
2971.98 0
2972.10 7
2972.23 14
2972.35 19
2972.48 24
2972.60 29
2972.73 35
2972.85 42
2972.98 50
2973.10 58
2973.23 65
2973.35 70
2973.48 73
2973.60 74
2973.73 75
2973.85 78
2973.98 81
2974.11 87
2974.23 94
2974.36 99
2974.48 102
2974.61 100
2974.73 94
2974.86 84
2974.98 71
2975.11 57
2975.23 44
2975.36 33
2975.48 26
2975.61 22
2975.73 22
2975.86 25
2975.98 30
2976.11 35
2976.23 40
2976.36 42
2976.48 42
2976.61 40
2976.73 37
2976.86 34
2976.98 32
2977.11 32
2977.23 34
2977.36 37
2977.48 41
2977.61 45
2977.73 47
2977.86 47
2977.98 45
2978.11 41
2978.23 37
2978.36 33
2978.48 32
2978.61 33
2978.73 37
2978.86 44
2978.99 53
2979.11 61
2979.24 68
2979.36 72
2979.49 75
2979.61 75
2979.74 73
2979.86 71
2979.99 69
2980.11 66
2980.24 62
2980.36 58
2980.49 53
2980.61 49
2980.74 45
2980.86 41
2980.99 39
2981.11 37
2981.24 35
2981.36 33
2981.49 31
2981.61 29
2981.74 29
2981.87 29
2981.99 30
2982.12 33
2982.24 36
2982.37 40
2982.49 42
2982.62 43
2982.74 43
2982.87 41
2982.99 37
2983.12 32
2983.24 25
2983.37 17
2983.49 9
2983.62 2
2983.74 0
2983.87 0
2983.99 0
2984.12 0
2984.25 11
2984.37 24
2984.50 38
2984.62 48
2984.75 55
2984.87 56
2985.00 51
2985.12 42
2985.25 31
2985.37 20
2985.50 9
2985.62 0
2985.75 0
2985.87 0
2986.00 0
2986.13 0
2986.25 0
2986.38 0
2986.50 0
2986.63 1
2986.75 7
2986.88 12
2987.00 16
2987.13 17
2987.25 17
2987.38 17
2987.50 18
2987.63 19
2987.75 21
2987.88 23
2988.01 25
2988.13 25
2988.26 24
2988.38 22
2988.51 20
2988.63 18
2988.76 17
2988.88 19
2989.01 23
2989.13 29
2989.26 37
2989.38 45
2989.51 54
2989.64 61
2989.76 66
2989.89 68
2990.01 68
2990.14 65
2990.26 61
2990.39 57
2990.51 54
2990.64 53
2990.76 51
2990.89 51
2991.02 49
2991.14 47
2991.27 44
2991.39 41
2991.52 41
2991.64 42
2991.77 47
2991.89 53
2992.02 61
2992.14 70
2992.27 78
2992.39 83
2992.52 86
2992.65 86
2992.77 85
2992.90 83
2993.02 81
2993.15 80
2993.27 81
2993.40 83
2993.52 86
2993.65 89
2993.78 91
2993.90 92
2994.03 90
2994.15 85
2994.28 79
2994.40 72
2994.53 65
2994.65 59
2994.78 57
2994.90 57
2995.03 61
2995.16 68
2995.28 78
2995.41 90
2995.53 104
2995.66 121
2995.78 139
2995.91 160
2996.03 183
2996.16 205
2996.29 227
2996.41 245
2996.54 261
2996.66 272
2996.79 279
2996.91 282
2997.04 281
2997.16 278
2997.29 272
2997.42 265
2997.54 255
2997.67 245
2997.79 233
2997.92 220
2998.04 207
2998.17 193
2998.29 180
2998.42 167
2998.55 156
2998.67 147
2998.80 141
2998.92 139
2999.05 140
2999.17 142
2999.30 146
2999.43 147
2999.55 147
2999.68 143
2999.80 137
2999.93 129
3000.05 120
3000.18 111
3000.30 103
3000.43 96
3000.56 91
3000.68 86
3000.81 83
3000.93 80
3001.06 76
3001.18 72
3001.31 68
3001.44 64
3001.56 62
3001.69 61
3001.81 63
3001.94 67
3002.06 74
3002.19 81
3002.31 89
3002.44 94
3002.57 96
3002.69 96
3002.82 95
3002.94 93
3003.07 92
3003.19 93
3003.32 95
3003.45 97
3003.57 100
3003.70 102
3003.82 102
3003.95 101
3004.07 98
3004.20 95
3004.33 92
3004.45 90
3004.58 89
3004.70 91
3004.83 94
3004.95 98
3005.08 104
3005.21 109
3005.33 114
3005.46 117
3005.58 117
3005.71 113
3005.83 104
3005.96 92
3006.09 76
3006.21 57
3006.34 39
3006.46 23
3006.59 9
3006.72 0
3006.84 0
3006.97 0
3007.09 0
3007.22 0
3007.34 0
3007.47 0
3007.60 0
3007.72 1
3007.85 2
3007.97 3
3008.10 4
3008.22 6
3008.35 9
3008.48 13
3008.60 19
3008.73 26
3008.85 34
3008.98 42
3009.11 50
3009.23 57
3009.36 61
3009.48 62
3009.61 60
3009.73 55
3009.86 49
3009.99 42
3010.11 37
3010.24 34
3010.36 34
3010.49 38
3010.62 45
3010.74 53
3010.87 61
3010.99 69
3011.12 74
3011.24 76
3011.37 75
3011.50 73
3011.62 69
3011.75 66
3011.87 65
3012.00 64
3012.13 65
3012.25 66
3012.38 68
3012.50 69
3012.63 69
3012.75 68
3012.88 66
3013.01 63
3013.13 59
3013.26 53
3013.38 47
3013.51 39
3013.64 31
3013.76 21
3013.89 12
3014.01 4
3014.14 0
3014.27 0
3014.39 0
3014.52 0
3014.64 3
3014.77 8
3014.90 12
3015.02 15
3015.15 17
3015.27 19
3015.40 20
3015.53 22
3015.65 25
3015.78 29
3015.90 34
3016.03 37
3016.15 40
3016.28 41
3016.41 41
3016.53 40
3016.66 40
3016.78 39
3016.91 39
3017.04 40
3017.16 42
3017.29 47
3017.41 52
3017.54 60
3017.67 69
3017.79 80
3017.92 90
3018.04 101
3018.17 110
3018.30 119
3018.42 127
3018.55 135
3018.67 144
3018.80 153
3018.93 161
3019.05 167
3019.18 169
3019.30 166
3019.43 159
3019.56 148
3019.68 134
3019.81 121
3019.93 110
3020.06 101
3020.19 96
3020.31 93
3020.44 92
3020.57 92
3020.69 92
3020.82 93
3020.94 94
3021.07 94
3021.20 94
3021.32 94
3021.45 92
3021.57 88
3021.70 84
3021.83 78
3021.95 71
3022.08 65
3022.20 60
3022.33 58
3022.46 58
3022.58 61
3022.71 66
3022.83 71
3022.96 76
3023.09 79
3023.21 81
3023.34 81
3023.47 80
3023.59 80
3023.72 82
3023.84 85
3023.97 90
3024.10 96
3024.22 101
3024.35 104
3024.47 104
3024.60 101
3024.73 95
3024.85 88
3024.98 80
3025.10 72
3025.23 65
3025.36 60
3025.48 57
3025.61 55
3025.74 53
3025.86 52
3025.99 49
3026.11 45
3026.24 40
3026.37 34
3026.49 27
3026.62 21
3026.75 15
3026.87 11
3027.00 7
3027.12 4
3027.25 1
3027.38 0
3027.50 0
3027.63 0
3027.75 0
3027.88 0
3028.01 0
3028.13 0
3028.26 0
3028.39 4
3028.51 9
3028.64 12
3028.76 13
3028.89 13
3029.02 11
3029.14 9
3029.27 8
3029.40 10
3029.52 14
3029.65 21
3029.77 32
3029.90 44
3030.03 56
3030.15 66
3030.28 73
3030.41 76
3030.53 75
3030.66 70
3030.78 63
3030.91 55
3031.04 48
3031.16 42
3031.29 37
3031.42 34
3031.54 30
3031.67 28
3031.79 26
3031.92 27
3032.05 30
3032.17 37
3032.30 48
3032.43 60
3032.55 72
3032.68 84
3032.80 93
3032.93 100
3033.06 104
3033.18 106
3033.31 106
3033.44 105
3033.56 103
3033.69 99
3033.82 94
3033.94 88
3034.07 82
3034.19 75
3034.32 70
3034.45 66
3034.57 63
3034.70 61
3034.83 60
3034.95 59
3035.08 59
3035.21 57
3035.33 55
3035.46 52
3035.58 48
3035.71 43
3035.84 38
3035.96 33
3036.09 31
3036.22 29
3036.34 29
3036.47 30
3036.60 29
3036.72 28
3036.85 24
3036.97 17
3037.10 10
3037.23 2
3037.35 0
3037.48 0
3037.61 0
3037.73 0
3037.86 0
3037.99 0
3038.11 1
3038.24 4
3038.37 6
3038.49 7
3038.62 6
3038.74 6
3038.87 5
3039.00 4
3039.12 4
3039.25 4
3039.38 5
3039.50 4
3039.63 4
3039.76 2
3039.88 0
3040.01 0
3040.14 0
3040.26 0
3040.39 0
3040.51 0
3040.64 0
3040.77 3
3040.89 11
3041.02 19
3041.15 27
3041.27 34
3041.40 41
3041.53 46
3041.65 52
3041.78 56
3041.91 60
3042.03 63
3042.16 66
3042.29 68
3042.41 69
3042.54 70
3042.67 71
3042.79 73
3042.92 75
3043.04 78
3043.17 82
3043.30 86
3043.42 91
3043.55 94
3043.68 96
3043.80 96
3043.93 94
3044.06 90
3044.18 86
3044.31 83
3044.44 82
3044.56 84
3044.69 88
3044.82 95
3044.94 105
3045.07 116
3045.20 128
3045.32 140
3045.45 151
3045.58 161
3045.70 170
3045.83 176
3045.96 180
3046.08 180
3046.21 176
3046.34 169
3046.46 159
3046.59 148
3046.71 138
3046.84 131
3046.97 127
3047.09 126
3047.22 130
3047.35 136
3047.47 143
3047.60 149
3047.73 152
3047.85 152
3047.98 148
3048.11 140
3048.23 130
3048.36 120
3048.49 110
3048.61 101
3048.74 95
3048.87 91
3048.99 88
3049.12 86
3049.25 84
3049.37 83
3049.50 82
3049.63 82
3049.75 82
3049.88 83
3050.01 85
3050.13 86
3050.26 88
3050.39 89
3050.51 90
3050.64 90
3050.77 90
3050.89 90
3051.02 92
3051.15 95
3051.27 100
3051.40 109
3051.53 122
3051.65 136
3051.78 152
3051.91 165
3052.03 175
3052.16 181
3052.29 182
3052.41 178
3052.54 172
3052.67 165
3052.79 158
3052.92 153
3053.05 149
3053.17 148
3053.30 149
3053.43 150
3053.56 153
3053.68 157
3053.81 160
3053.94 162
3054.06 163
3054.19 162
3054.32 159
3054.44 155
3054.57 151
3054.70 148
3054.82 147
3054.95 149
3055.08 153
3055.20 157
3055.33 161
3055.46 163
3055.58 162
3055.71 157
3055.84 150
3055.96 142
3056.09 133
3056.22 126
3056.34 120
3056.47 117
3056.60 117
3056.72 118
3056.85 120
3056.98 123
3057.10 124
3057.23 123
3057.36 120
3057.49 114
3057.61 104
3057.74 93
3057.87 81
3057.99 71
3058.12 63
3058.25 59
3058.37 60
3058.50 64
3058.63 70
3058.75 79
3058.88 86
3059.01 92
3059.13 96
3059.26 97
3059.39 95
3059.51 92
3059.64 88
3059.77 84
3059.90 82
3060.02 82
3060.15 84
3060.28 88
3060.40 95
3060.53 102
3060.66 109
3060.78 114
3060.91 119
3061.04 122
3061.16 124
3061.29 125
3061.42 126
3061.54 127
3061.67 128
3061.80 129
3061.93 128
3062.05 127
3062.18 123
3062.31 119
3062.43 113
3062.56 106
3062.69 99
3062.81 92
3062.94 85
3063.07 79
3063.19 75
3063.32 72
3063.45 70
3063.58 70
3063.70 70
3063.83 71
3063.96 71
3064.08 68
3064.21 64
3064.34 58
3064.46 51
3064.59 43
3064.72 36
3064.85 30
3064.97 25
3065.10 22
3065.23 21
3065.35 21
3065.48 23
3065.61 26
3065.73 30
3065.86 34
3065.99 38
3066.12 42
3066.24 46
3066.37 50
3066.50 52
3066.62 54
3066.75 55
3066.88 56
3067.00 55
3067.13 54
3067.26 54
3067.39 54
3067.51 56
3067.64 61
3067.77 67
3067.89 76
3068.02 86
3068.15 98
3068.27 109
3068.40 119
3068.53 128
3068.66 134
3068.78 137
3068.91 137
3069.04 136
3069.16 133
3069.29 132
3069.42 132
3069.55 133
3069.67 135
3069.80 136
3069.93 135
3070.05 133
3070.18 128
3070.31 122
3070.43 117
3070.56 113
3070.69 110
3070.82 110
3070.94 110
3071.07 111
3071.20 111
3071.32 110
3071.45 109
3071.58 108
3071.71 108
3071.83 109
3071.96 111
3072.09 115
3072.21 119
3072.34 122
3072.47 124
3072.60 123
3072.72 120
3072.85 115
3072.98 107
3073.10 99
3073.23 90
3073.36 82
3073.49 74
3073.61 67
3073.74 61
3073.87 57
3073.99 55
3074.12 56
3074.25 59
3074.38 65
3074.50 72
3074.63 79
3074.76 85
3074.88 88
3075.01 88
3075.14 87
3075.27 86
3075.39 86
3075.52 88
3075.65 92
3075.78 98
3075.90 104
3076.03 110
3076.16 113
3076.28 115
3076.41 115
3076.54 115
3076.67 115
3076.79 116
3076.92 119
3077.05 123
3077.17 127
3077.30 133
3077.43 138
3077.56 144
3077.68 150
3077.81 156
3077.94 162
3078.07 167
3078.19 171
3078.32 174
3078.45 176
3078.57 175
3078.70 173
3078.83 169
3078.96 165
3079.08 161
3079.21 158
3079.34 154
3079.46 151
3079.59 148
3079.72 143
3079.85 137
3079.97 129
3080.10 120
3080.23 112
3080.36 104
3080.48 100
3080.61 98
3080.74 101
3080.87 107
3080.99 115
3081.12 125
3081.25 136
3081.37 146
3081.50 156
3081.63 164
3081.76 170
3081.88 173
3082.01 172
3082.14 166
3082.27 156
3082.39 142
3082.52 127
3082.65 111
3082.78 97
3082.90 88
3083.03 84
3083.16 84
3083.28 88
3083.41 94
3083.54 98
3083.67 99
3083.79 97
3083.92 89
3084.05 77
3084.18 62
3084.30 46
3084.43 29
3084.56 14
3084.69 2
3084.81 0
3084.94 0
3085.07 0
3085.20 0
3085.32 0
3085.45 0
3085.58 3
3085.70 6
3085.83 7
3085.96 8
3086.09 9
3086.21 9
3086.34 8
3086.47 6
3086.60 3
3086.72 0
3086.85 0
3086.98 0
3087.11 0
3087.23 0
3087.36 0
3087.49 0
3087.62 0
3087.74 5
3087.87 11
3088.00 17
3088.13 21
3088.25 23
3088.38 23
3088.51 23
3088.64 23
3088.76 24
3088.89 26
3089.02 28
3089.15 30
3089.27 32
3089.40 32
3089.53 31
3089.66 29
3089.78 28
3089.91 28
3090.04 31
3090.17 35
3090.29 41
3090.42 47
3090.55 52
3090.68 55
3090.80 57
3090.93 56
3091.06 55
3091.19 53
3091.31 51
3091.44 50
3091.57 50
3091.70 50
3091.82 50
3091.95 50
3092.08 50
3092.21 51
3092.33 51
3092.46 52
3092.59 55
3092.72 59
3092.84 64
3092.97 71
3093.10 78
3093.23 85
3093.35 91
3093.48 94
3093.61 95
3093.74 94
3093.86 91
3093.99 89
3094.12 88
3094.25 88
3094.37 89
3094.50 92
3094.63 94
3094.76 96
3094.88 97
3095.01 96
3095.14 95
3095.27 93
3095.40 91
3095.52 89
3095.65 86
3095.78 82
3095.91 78
3096.03 74
3096.16 71
3096.29 69
3096.42 69
3096.54 71
3096.67 75
3096.80 81
3096.93 89
3097.05 99
3097.18 108
3097.31 118
3097.44 128
3097.56 136
3097.69 143
3097.82 148
3097.95 151
3098.08 152
3098.20 150
3098.33 146
3098.46 140
3098.59 132
3098.71 125
3098.84 119
3098.97 116
3099.10 117
3099.22 122
3099.35 131
3099.48 143
3099.61 155
3099.74 164
3099.86 169
3099.99 168
3100.12 163
3100.25 153
3100.37 140
3100.50 128
3100.63 116
3100.76 106
3100.88 98
3101.01 92
3101.14 88
3101.27 86
3101.40 84
3101.52 83
3101.65 82
3101.78 81
3101.91 79
3102.03 76
3102.16 72
3102.29 67
3102.42 61
3102.55 55
3102.67 50
3102.80 48
3102.93 47
3103.06 49
3103.18 52
3103.31 55
3103.44 59
3103.57 61
3103.70 63
3103.82 65
3103.95 66
3104.08 68
3104.21 69
3104.33 70
3104.46 72
3104.59 74
3104.72 77
3104.85 79
3104.97 82
3105.10 84
3105.23 85
3105.36 85
3105.48 84
3105.61 82
3105.74 79
3105.87 76
3106.00 73
3106.12 70
3106.25 67
3106.38 63
3106.51 60
3106.63 56
3106.76 52
3106.89 48
3107.02 44
3107.15 40
3107.27 36
3107.40 32
3107.53 28
3107.66 24
3107.79 22
3107.91 20
3108.04 21
3108.17 24
3108.30 31
3108.42 42
3108.55 54
3108.68 68
3108.81 81
3108.94 92
3109.06 99
3109.19 101
3109.32 100
3109.45 95
3109.58 87
3109.70 77
3109.83 67
3109.96 59
3110.09 53
3110.22 50
3110.34 53
3110.47 59
3110.60 69
3110.73 80
3110.85 91
3110.98 100
3111.11 104
3111.24 105
3111.37 103
3111.49 98
3111.62 91
3111.75 84
3111.88 78
3112.01 71
3112.13 64
3112.26 57
3112.39 51
3112.52 46
3112.65 42
3112.77 40
3112.90 41
3113.03 42
3113.16 43
3113.29 43
3113.41 41
3113.54 35
3113.67 25
3113.80 12
3113.93 0
3114.05 0
3114.18 0
3114.31 0
3114.44 0
3114.57 0
3114.69 0
3114.82 0
3114.95 8
3115.08 25
3115.21 40
3115.33 53
3115.46 64
3115.59 73
3115.72 83
3115.85 93
3115.97 105
3116.10 118
3116.23 131
3116.36 145
3116.49 157
3116.61 167
3116.74 175
3116.87 180
3117.00 184
3117.13 188
3117.25 193
3117.38 199
3117.51 206
3117.64 215
3117.77 226
3117.89 240
3118.02 255
3118.15 274
3118.28 296
3118.41 321
3118.54 348
3118.66 377
3118.79 406
3118.92 433
3119.05 459
3119.18 482
3119.30 501
3119.43 517
3119.56 528
3119.69 534
3119.82 536
3119.94 534
3120.07 531
3120.20 526
3120.33 523
3120.46 520
3120.58 517
3120.71 512
3120.84 504
3120.97 492
3121.10 476
3121.23 456
3121.35 436
3121.48 417
3121.61 402
3121.74 390
3121.87 383
3121.99 378
3122.12 375
3122.25 371
3122.38 366
3122.51 358
3122.64 348
3122.76 337
3122.89 326
3123.02 316
3123.15 307
3123.28 299
3123.40 294
3123.53 288
3123.66 282
3123.79 276
3123.92 268
3124.05 259
3124.17 249
3124.30 240
3124.43 231
3124.56 224
3124.69 218
3124.81 213
3124.94 208
3125.07 203
3125.20 198
3125.33 194
3125.46 190
3125.58 187
3125.71 185
3125.84 184
3125.97 183
3126.10 182
3126.22 180
3126.35 179
3126.48 179
3126.61 179
3126.74 180
3126.87 182
3126.99 183
3127.12 182
3127.25 179
3127.38 174
3127.51 167
3127.64 158
3127.76 150
3127.89 142
3128.02 137
3128.15 134
3128.28 133
3128.41 133
3128.53 134
3128.66 133
3128.79 132
3128.92 129
3129.05 126
3129.17 124
3129.30 123
3129.43 124
3129.56 126
3129.69 130
3129.82 133
3129.94 134
3130.07 133
3130.20 129
3130.33 123
3130.46 115
3130.59 106
3130.71 98
3130.84 91
3130.97 84
3131.10 78
3131.23 73
3131.36 69
3131.48 66
3131.61 66
3131.74 69
3131.87 76
3132.00 84
3132.13 94
3132.25 103
3132.38 112
3132.51 119
3132.64 124
3132.77 127
3132.90 129
3133.03 131
3133.15 132
3133.28 133
3133.41 134
3133.54 135
3133.67 137
3133.80 138
3133.92 140
3134.05 143
3134.18 146
3134.31 149
3134.44 150
3134.57 148
3134.69 145
3134.82 139
3134.95 134
3135.08 130
3135.21 128
3135.34 131
3135.46 136
3135.59 144
3135.72 151
3135.85 157
3135.98 160
3136.11 159
3136.24 156
3136.36 152
3136.49 149
3136.62 149
3136.75 152
3136.88 158
3137.01 164
3137.13 171
3137.26 175
3137.39 177
3137.52 176
3137.65 174
3137.78 172
3137.91 170
3138.03 169
3138.16 168
3138.29 166
3138.42 164
3138.55 159
3138.68 153
3138.80 145
3138.93 136
3139.06 127
3139.19 121
3139.32 118
3139.45 120
3139.58 124
3139.70 131
3139.83 138
3139.96 143
3140.09 144
3140.22 141
3140.35 135
3140.48 128
3140.60 123
3140.73 120
3140.86 119
3140.99 121
3141.12 124
3141.25 126
3141.38 128
3141.50 129
3141.63 131
3141.76 135
3141.89 140
3142.02 147
3142.15 153
3142.28 158
3142.40 159
3142.53 156
3142.66 148
3142.79 139
3142.92 129
3143.05 121
3143.18 118
3143.30 119
3143.43 125
3143.56 133
3143.69 143
3143.82 151
3143.95 157
3144.08 160
3144.20 162
3144.33 162
3144.46 162
3144.59 162
3144.72 164
3144.85 167
3144.98 170
3145.10 173
3145.23 176
3145.36 179
3145.49 182
3145.62 185
3145.75 187
3145.88 188
3146.00 187
3146.13 186
3146.26 184
3146.39 184
3146.52 185
3146.65 188
3146.78 193
3146.91 198
3147.03 200
3147.16 199
3147.29 195
3147.42 187
3147.55 179
3147.68 172
3147.81 169
3147.93 171
3148.06 178
3148.19 189
3148.32 201
3148.45 215
3148.58 227
3148.71 239
3148.84 249
3148.96 259
3149.09 267
3149.22 274
3149.35 280
3149.48 285
3149.61 290
3149.74 294
3149.87 299
3149.99 305
3150.12 310
3150.25 315
3150.38 319
3150.51 320
3150.64 319
3150.77 316
3150.90 311
3151.02 307
3151.15 304
3151.28 303
3151.41 303
3151.54 305
3151.67 306
3151.80 307
3151.93 306
3152.05 303
3152.18 299
3152.31 293
3152.44 286
3152.57 278
3152.70 269
3152.83 259
3152.96 247
3153.08 236
3153.21 227
3153.34 220
3153.47 215
3153.60 212
3153.73 211
3153.86 209
3153.99 206
3154.11 202
3154.24 197
3154.37 192
3154.50 188
3154.63 186
3154.76 186
3154.89 187
3155.02 188
3155.15 190
3155.27 193
3155.40 196
3155.53 201
3155.66 208
3155.79 217
3155.92 228
3156.05 239
3156.18 251
3156.30 261
3156.43 271
3156.56 280
3156.69 289
3156.82 298
3156.95 307
3157.08 315
3157.21 322
3157.34 328
3157.46 330
3157.59 329
3157.72 324
3157.85 318
3157.98 311
3158.11 305
3158.24 301
3158.37 299
3158.50 299
3158.62 301
3158.75 304
3158.88 306
3159.01 307
3159.14 307
3159.27 307
3159.40 308
3159.53 311
3159.66 316
3159.79 323
3159.91 333
3160.04 345
3160.17 358
3160.30 373
3160.43 389
3160.56 407
3160.69 427
3160.82 449
3160.95 475
3161.07 504
3161.20 537
3161.33 575
3161.46 616
3161.59 662
3161.72 711
3161.85 762
3161.98 818
3162.11 877
3162.24 940
3162.36 1008
3162.49 1082
3162.62 1159
3162.75 1240
3162.88 1322
3163.01 1405
3163.14 1488
3163.27 1571
3163.40 1658
3163.53 1749
3163.65 1849
3163.78 1957
3163.91 2075
3164.04 2202
3164.17 2332
3164.30 2464
3164.43 2593
3164.56 2717
3164.69 2834
3164.82 2945
3164.94 3050
3165.07 3150
3165.20 3246
3165.33 3337
3165.46 3420
3165.59 3494
3165.72 3557
3165.85 3609
3165.98 3650
3166.11 3682
3166.23 3706
3166.36 3723
3166.49 3732
3166.62 3732
3166.75 3722
3166.88 3700
3167.01 3666
3167.14 3622
3167.27 3571
3167.40 3514
3167.53 3456
3167.65 3398
3167.78 3340
3167.91 3283
3168.04 3226
3168.17 3167
3168.30 3105
3168.43 3039
3168.56 2967
3168.69 2889
3168.82 2805
3168.95 2716
3169.07 2626
3169.20 2536
3169.33 2450
3169.46 2371
3169.59 2298
3169.72 2232
3169.85 2170
3169.98 2111
3170.11 2052
3170.24 1992
3170.37 1929
3170.50 1863
3170.62 1795
3170.75 1726
3170.88 1658
3171.01 1591
3171.14 1528
3171.27 1469
3171.40 1415
3171.53 1364
3171.66 1318
3171.79 1274
3171.92 1232
3172.04 1192
3172.17 1153
3172.30 1116
3172.43 1080
3172.56 1046
3172.69 1013
3172.82 981
3172.95 950
3173.08 920
3173.21 891
3173.34 863
3173.47 837
3173.60 811
3173.72 786
3173.85 761
3173.98 736
3174.11 710
3174.24 685
3174.37 660
3174.50 636
3174.63 613
3174.76 592
3174.89 573
3175.02 557
3175.15 541
3175.28 527
3175.40 513
3175.53 500
3175.66 486
3175.79 472
3175.92 458
3176.05 444
3176.18 429
3176.31 414
3176.44 399
3176.57 384
3176.70 370
3176.83 356
3176.96 343
3177.08 333
3177.21 324
3177.34 317
3177.47 312
3177.60 307
3177.73 303
3177.86 299
3177.99 295
3178.12 290
3178.25 286
3178.38 282
3178.51 280
3178.64 279
3178.77 279
3178.90 281
3179.02 283
3179.15 286
3179.28 290
3179.41 293
3179.54 295
3179.67 294
3179.80 291
3179.93 284
3180.06 276
3180.19 266
3180.32 256
3180.45 248
3180.58 243
3180.71 240
3180.84 238
3180.96 236
3181.09 233
3181.22 227
3181.35 219
3181.48 208
3181.61 196
3181.74 184
3181.87 173
3182.00 164
3182.13 157
3182.26 153
3182.39 152
3182.52 152
3182.65 154
3182.78 155
3182.91 155
3183.03 153
3183.16 150
3183.29 145
3183.42 140
3183.55 135
3183.68 132
3183.81 131
3183.94 134
3184.07 139
3184.20 146
3184.33 154
3184.46 163
3184.59 170
3184.72 174
3184.85 176
3184.98 174
3185.11 171
3185.23 166
3185.36 162
3185.49 159
3185.62 158
3185.75 158
3185.88 160
3186.01 163
3186.14 167
3186.27 169
3186.40 169
3186.53 167
3186.66 162
3186.79 154
3186.92 144
3187.05 133
3187.18 123
3187.31 114
3187.44 108
3187.57 104
3187.69 103
3187.82 103
3187.95 104
3188.08 105
3188.21 107
3188.34 108
3188.47 111
3188.60 113
3188.73 116
3188.86 118
3188.99 118
3189.12 117
3189.25 113
3189.38 107
3189.51 99
3189.64 89
3189.77 77
3189.90 66
3190.03 55
3190.16 45
3190.29 38
3190.41 34
3190.54 33
3190.67 34
3190.80 36
3190.93 38
3191.06 39
3191.19 38
3191.32 36
3191.45 34
3191.58 33
3191.71 34
3191.84 38
3191.97 44
3192.10 50
3192.23 57
3192.36 64
3192.49 69
3192.62 72
3192.75 74
3192.88 76
3193.01 76
3193.14 76
3193.27 75
3193.39 73
3193.52 71
3193.65 68
3193.78 65
3193.91 61
3194.04 58
3194.17 54
3194.30 51
3194.43 48
3194.56 46
3194.69 43
3194.82 41
3194.95 38
3195.08 33
3195.21 28
3195.34 21
3195.47 13
3195.60 5
3195.73 0
3195.86 0
3195.99 0
3196.12 0
3196.25 0
3196.38 0
3196.51 0
3196.64 0
3196.77 0
3196.90 5
3197.03 10
3197.15 16
3197.28 21
3197.41 26
3197.54 29
3197.67 30
3197.80 32
3197.93 34
3198.06 39
3198.19 47
3198.32 59
3198.45 73
3198.58 89
3198.71 104
3198.84 116
3198.97 123
3199.10 124
3199.23 121
3199.36 113
3199.49 103
3199.62 94
3199.75 86
3199.88 81
3200.01 80
3200.14 83
3200.27 89
3200.40 98
3200.53 107
3200.66 116
3200.79 124
3200.92 129
3201.05 132
3201.18 132
3201.31 131
3201.44 128
3201.57 124
3201.70 121
3201.83 117
3201.95 114
3202.08 110
3202.21 105
3202.34 99
3202.47 91
3202.60 82
3202.73 73
3202.86 63
3202.99 54
3203.12 47
3203.25 41
3203.38 38
3203.51 39
3203.64 42
3203.77 47
3203.90 52
3204.03 57
3204.16 60
3204.29 61
3204.42 60
3204.55 56
3204.68 53
3204.81 49
3204.94 47
3205.07 46
3205.20 46
3205.33 47
3205.46 49
3205.59 50
3205.72 51
3205.85 53
3205.98 54
3206.11 55
3206.24 56
3206.37 56
3206.50 55
3206.63 53
3206.76 51
3206.89 49
3207.02 48
3207.15 49
3207.28 52
3207.41 56
3207.54 61
3207.67 66
3207.80 70
3207.93 72
3208.06 71
3208.19 68
3208.32 65
3208.45 61
3208.58 59
3208.71 59
3208.84 61
3208.97 64
3209.10 68
3209.23 70
3209.36 70
3209.49 67
3209.62 63
3209.75 58
3209.88 53
3210.01 50
3210.14 48
3210.27 48
3210.40 49
3210.53 51
3210.66 53
3210.79 56
3210.92 61
3211.05 67
3211.18 74
3211.31 82
3211.44 89
3211.57 96
3211.70 100
3211.83 103
3211.96 104
3212.09 105
3212.22 106
3212.35 109
3212.48 112
3212.61 117
3212.74 123
3212.87 128
3213.00 132
3213.13 134
3213.26 136
3213.39 138
3213.52 141
3213.65 146
3213.78 155
3213.91 169
3214.04 189
3214.17 213
3214.30 241
3214.43 270
3214.56 297
3214.69 321
3214.82 339
3214.95 351
3215.08 358
3215.21 360
3215.34 360
3215.47 358
3215.60 356
3215.73 354
3215.86 351
3215.99 347
3216.12 341
3216.25 334
3216.38 324
3216.51 313
3216.64 301
3216.77 289
3216.90 278
3217.03 267
3217.16 257
3217.29 249
3217.42 243
3217.55 238
3217.68 234
3217.81 231
3217.94 226
3218.07 221
3218.20 213
3218.33 205
3218.46 195
3218.59 185
3218.72 174
3218.85 164
3218.98 153
3219.11 142
3219.24 130
3219.37 117
3219.50 105
3219.63 93
3219.76 82
3219.89 74
3220.02 68
3220.15 64
3220.28 61
3220.41 59
3220.54 58
3220.67 55
3220.80 53
3220.93 51
3221.06 49
3221.19 48
3221.32 48
3221.45 50
3221.58 54
3221.71 59
3221.84 64
3221.97 68
3222.10 72
3222.23 75
3222.36 78
3222.49 80
3222.62 81
3222.75 83
3222.88 84
3223.01 85
3223.14 85
3223.27 86
3223.41 87
3223.54 90
3223.67 94
3223.80 100
3223.93 107
3224.06 114
3224.19 119
3224.32 121
3224.45 119
3224.58 113
3224.71 104
3224.84 94
3224.97 83
3225.10 73
3225.23 64
3225.36 57
3225.49 52
3225.62 47
3225.75 43
3225.88 39
3226.01 36
3226.14 35
3226.27 36
3226.40 40
3226.53 46
3226.66 54
3226.79 64
3226.92 75
3227.05 88
3227.18 102
3227.31 115
3227.44 128
3227.57 139
3227.70 149
3227.83 157
3227.96 162
3228.09 165
3228.23 166
3228.36 162
3228.49 156
3228.62 146
3228.75 133
3228.88 120
3229.01 108
3229.14 100
3229.27 94
3229.40 94
3229.53 97
3229.66 101
3229.79 106
3229.92 109
3230.05 108
3230.18 104
3230.31 97
3230.44 87
3230.57 77
3230.70 66
3230.83 55
3230.96 45
3231.09 35
3231.22 24
3231.35 14
3231.48 3
3231.61 0
3231.74 0
3231.87 0
3232.01 0
3232.14 0
3232.27 0
3232.40 0
3232.53 0
3232.66 6
3232.79 16
3232.92 26
3233.05 35
3233.18 43
3233.31 51
3233.44 58
3233.57 64
3233.70 71
3233.83 79
3233.96 88
3234.09 99
3234.22 111
3234.35 122
3234.48 133
3234.61 140
3234.74 143
3234.87 141
3235.01 135
3235.14 128
3235.27 122
3235.40 118
3235.53 118
3235.66 122
3235.79 128
3235.92 133
3236.05 137
3236.18 136
3236.31 131
3236.44 124
3236.57 115
3236.70 107
3236.83 101
3236.96 99
3237.09 99
3237.22 102
3237.35 106
3237.48 110
3237.61 114
3237.75 117
3237.88 120
3238.01 122
3238.14 125
3238.27 128
3238.40 130
3238.53 132
3238.66 133
3238.79 133
3238.92 131
3239.05 128
3239.18 121
3239.31 112
3239.44 101
3239.57 88
3239.70 73
3239.83 59
3239.96 46
3240.09 35
3240.23 27
3240.36 21
3240.49 18
3240.62 16
3240.75 14
3240.88 12
3241.01 11
3241.14 10
3241.27 9
3241.40 10
3241.53 12
3241.66 16
3241.79 20
3241.92 25
3242.05 29
3242.18 34
3242.31 39
3242.45 43
3242.58 48
3242.71 53
3242.84 59
3242.97 65
3243.10 70
3243.23 75
3243.36 80
3243.49 85
3243.62 89
3243.75 91
3243.88 92
3244.01 91
3244.14 87
3244.27 80
3244.40 73
3244.54 64
3244.67 56
3244.80 49
3244.93 44
3245.06 41
3245.19 38
3245.32 37
3245.45 37
3245.58 38
3245.71 41
3245.84 47
3245.97 55
3246.10 67
3246.23 82
3246.36 98
3246.50 115
3246.63 130
3246.76 143
3246.89 153
3247.02 160
3247.15 164
3247.28 165
3247.41 167
3247.54 170
3247.67 177
3247.80 188
3247.93 205
3248.06 228
3248.19 254
3248.32 283
3248.46 312
3248.59 339
3248.72 364
3248.85 388
3248.98 410
3249.11 433
3249.24 459
3249.37 487
3249.50 520
3249.63 556
3249.76 595
3249.89 637
3250.02 682
3250.16 728
3250.29 773
3250.42 818
3250.55 860
3250.68 899
3250.81 933
3250.94 965
3251.07 994
3251.20 1023
3251.33 1054
3251.46 1088
3251.59 1124
3251.72 1162
3251.86 1201
3251.99 1238
3252.12 1270
3252.25 1297
3252.38 1318
3252.51 1333
3252.64 1345
3252.77 1352
3252.90 1357
3253.03 1358
3253.16 1356
3253.29 1348
3253.42 1334
3253.56 1315
3253.69 1290
3253.82 1261
3253.95 1230
3254.08 1197
3254.21 1165
3254.34 1132
3254.47 1100
3254.60 1069
3254.73 1038
3254.86 1006
3255.00 975
3255.13 944
3255.26 912
3255.39 881
3255.52 849
3255.65 819
3255.78 791
3255.91 767
3256.04 747
3256.17 729
3256.30 714
3256.43 699
3256.57 682
3256.70 663
3256.83 640
3256.96 615
3257.09 587
3257.22 560
3257.35 535
3257.48 512
3257.61 492
3257.74 475
3257.87 458
3258.01 441
3258.14 422
3258.27 401
3258.40 379
3258.53 356
3258.66 336
3258.79 320
3258.92 308
3259.05 302
3259.18 300
3259.31 302
3259.45 306
3259.58 309
3259.71 310
3259.84 309
3259.97 305
3260.10 298
3260.23 291
3260.36 282
3260.49 274
3260.62 266
3260.76 259
3260.89 253
3261.02 247
3261.15 244
3261.28 242
3261.41 242
3261.54 244
3261.67 247
3261.80 251
3261.93 254
3262.07 254
3262.20 251
3262.33 247
3262.46 241
3262.59 235
3262.72 232
3262.85 234
3262.98 240
3263.11 252
3263.24 268
3263.38 286
3263.51 304
3263.64 320
3263.77 335
3263.90 347
3264.03 357
3264.16 365
3264.29 370
3264.42 375
3264.55 379
3264.69 382
3264.82 387
3264.95 394
3265.08 406
3265.21 424
3265.34 449
3265.47 481
3265.60 519
3265.73 562
3265.87 608
3266.00 655
3266.13 703
3266.26 752
3266.39 801
3266.52 852
3266.65 904
3266.78 957
3266.91 1012
3267.04 1069
3267.18 1127
3267.31 1188
3267.44 1252
3267.57 1318
3267.70 1385
3267.83 1453
3267.96 1520
3268.09 1585
3268.22 1648
3268.36 1708
3268.49 1766
3268.62 1822
3268.75 1877
3268.88 1934
3269.01 1992
3269.14 2055
3269.27 2120
3269.40 2188
3269.54 2255
3269.67 2319
3269.80 2373
3269.93 2415
3270.06 2444
3270.19 2461
3270.32 2467
3270.45 2466
3270.59 2459
3270.72 2450
3270.85 2438
3270.98 2423
3271.11 2406
3271.24 2387
3271.37 2366
3271.50 2345
3271.63 2325
3271.77 2304
3271.90 2281
3272.03 2255
3272.16 2224
3272.29 2187
3272.42 2143
3272.55 2094
3272.68 2041
3272.82 1985
3272.95 1930
3273.08 1876
3273.21 1824
3273.34 1774
3273.47 1722
3273.60 1669
3273.73 1612
3273.87 1550
3274.00 1484
3274.13 1416
3274.26 1347
3274.39 1280
3274.52 1218
3274.65 1160
3274.78 1107
3274.92 1058
3275.05 1011
3275.18 965
3275.31 917
3275.44 868
3275.57 817
3275.70 765
3275.83 713
3275.97 664
3276.10 619
3276.23 580
3276.36 547
3276.49 520
3276.62 498
3276.75 478
3276.88 461
3277.02 444
3277.15 427
3277.28 412
3277.41 399
3277.54 388
3277.67 379
3277.80 371
3277.93 362
3278.07 353
3278.20 343
3278.33 331
3278.46 318
3278.59 307
3278.72 296
3278.85 288
3278.99 283
3279.12 280
3279.25 281
3279.38 282
3279.51 284
3279.64 284
3279.77 283
3279.90 280
3280.04 275
3280.17 269
3280.30 263
3280.43 259
3280.56 256
3280.69 255
3280.82 254
3280.96 254
3281.09 252
3281.22 248
3281.35 240
3281.48 230
3281.61 217
3281.74 204
3281.88 193
3282.01 183
3282.14 176
3282.27 171
3282.40 166
3282.53 160
3282.66 153
3282.80 145
3282.93 136
3283.06 129
3283.19 124
3283.32 120
3283.45 119
3283.58 119
3283.72 118
3283.85 117
3283.98 114
3284.11 110
3284.24 107
3284.37 104
3284.50 104
3284.64 107
3284.77 112
3284.90 119
3285.03 127
3285.16 135
3285.29 144
3285.42 153
3285.56 164
3285.69 176
3285.82 190
3285.95 204
3286.08 217
3286.21 229
3286.34 237
3286.48 242
3286.61 245
3286.74 246
3286.87 247
3287.00 249
3287.13 251
3287.26 253
3287.40 255
3287.53 254
3287.66 251
3287.79 246
3287.92 240
3288.05 233
3288.19 226
3288.32 220
3288.45 214
3288.58 207
3288.71 199
3288.84 190
3288.97 179
3289.11 167
3289.24 154
3289.37 143
3289.50 133
3289.63 125
3289.76 118
3289.90 111
3290.03 105
3290.16 99
3290.29 92
3290.42 85
3290.55 79
3290.68 72
3290.82 67
3290.95 63
3291.08 62
3291.21 63
3291.34 67
3291.47 74
3291.61 84
3291.74 94
3291.87 104
3292.00 114
3292.13 122
3292.26 128
3292.40 130
3292.53 129
3292.66 123
3292.79 115
3292.92 103
3293.05 90
3293.19 77
3293.32 67
3293.45 59
3293.58 55
3293.71 54
3293.84 55
3293.97 58
3294.11 61
3294.24 65
3294.37 68
3294.50 71
3294.63 75
3294.76 79
3294.90 84
3295.03 88
3295.16 93
3295.29 96
3295.42 99
3295.55 101
3295.69 101
3295.82 100
3295.95 99
3296.08 99
3296.21 98
3296.34 98
3296.48 99
3296.61 102
3296.74 105
3296.87 108
3297.00 111
3297.13 113
3297.27 113
3297.40 111
3297.53 107
3297.66 101
3297.79 94
3297.93 87
3298.06 82
3298.19 78
3298.32 77
3298.45 77
3298.58 79
3298.72 81
3298.85 84
3298.98 87
3299.11 89
3299.24 91
3299.37 92
3299.51 94
3299.64 96
3299.77 99
3299.90 103
3300.03 108
3300.16 113
3300.30 118
3300.43 121
3300.56 123
3300.69 122
3300.82 119
3300.96 114
3301.09 106
3301.22 98
3301.35 88
3301.48 79
3301.61 71
3301.75 66
3301.88 64
3302.01 65
3302.14 69
3302.27 76
3302.41 85
3302.54 97
3302.67 110
3302.80 125
3302.93 141
3303.06 157
3303.20 172
3303.33 184
3303.46 194
3303.59 201
3303.72 205
3303.86 208
3303.99 209
3304.12 211
3304.25 212
3304.38 213
3304.51 212
3304.65 207
3304.78 199
3304.91 187
3305.04 172
3305.17 158
3305.31 145
3305.44 138
3305.57 136
3305.70 140
3305.83 149
3305.96 159
3306.10 168
3306.23 173
3306.36 173
3306.49 168
3306.62 159
3306.76 148
3306.89 137
3307.02 127
3307.15 121
3307.28 119
3307.42 121
3307.55 125
3307.68 131
3307.81 137
3307.94 141
3308.08 143
3308.21 143
3308.34 140
3308.47 136
3308.60 132
3308.73 128
3308.87 124
3309.00 120
3309.13 116
3309.26 112
3309.39 107
3309.53 102
3309.66 96
3309.79 90
3309.92 84
3310.05 78
3310.19 73
3310.32 70
3310.45 70
3310.58 73
3310.71 80
3310.85 90
3310.98 103
3311.11 118
3311.24 132
3311.37 143
3311.51 152
3311.64 157
3311.77 159
3311.90 159
3312.03 158
3312.17 157
3312.30 157
3312.43 158
3312.56 158
3312.69 158
3312.83 155
3312.96 149
3313.09 141
3313.22 132
3313.35 123
3313.49 116
3313.62 112
3313.75 112
3313.88 115
3314.01 121
3314.15 129
3314.28 137
3314.41 144
3314.54 149
3314.67 151
3314.81 150
3314.94 148
3315.07 145
3315.20 143
3315.33 144
3315.47 148
3315.60 153
3315.73 159
3315.86 163
3315.99 162
3316.13 156
3316.26 144
3316.39 126
3316.52 106
3316.66 86
3316.79 69
3316.92 56
3317.05 49
3317.18 45
3317.32 44
3317.45 42
3317.58 38
3317.71 30
3317.84 20
3317.98 8
3318.11 0
3318.24 0
3318.37 0
3318.50 0
3318.64 0
3318.77 0
3318.90 0
3319.03 2
3319.17 6
3319.30 9
3319.43 11
3319.56 14
3319.69 20
3319.83 30
3319.96 45
3320.09 65
3320.22 88
3320.35 110
3320.49 130
3320.62 144
3320.75 151
3320.88 153
3321.02 149
3321.15 143
3321.28 137
3321.41 131
3321.54 128
3321.68 125
3321.81 121
3321.94 117
3322.07 111
3322.21 103
3322.34 94
3322.47 85
3322.60 79
3322.73 75
3322.87 74
3323.00 77
3323.13 81
3323.26 85
3323.40 89
3323.53 92
3323.66 94
3323.79 95
3323.92 96
3324.06 97
3324.19 100
3324.32 105
3324.45 110
3324.59 117
3324.72 124
3324.85 131
3324.98 138
3325.11 143
3325.25 147
3325.38 150
3325.51 151
3325.64 151
3325.78 151
3325.91 151
3326.04 151
3326.17 152
3326.30 153
3326.44 155
3326.57 157
3326.70 159
3326.83 164
3326.97 171
3327.10 182
3327.23 196
3327.36 213
3327.50 233
3327.63 253
3327.76 272
3327.89 290
3328.02 306
3328.16 321
3328.29 335
3328.42 348
3328.55 359
3328.69 368
3328.82 374
3328.95 376
3329.08 375
3329.22 370
3329.35 363
3329.48 354
3329.61 345
3329.74 336
3329.88 328
3330.01 321
3330.14 315
3330.27 312
3330.41 311
3330.54 310
3330.67 310
3330.80 310
3330.94 309
3331.07 306
3331.20 302
3331.33 298
3331.47 293
3331.60 288
3331.73 283
3331.86 278
3332.00 272
3332.13 266
3332.26 260
3332.39 255
3332.52 252
3332.66 251
3332.79 252
3332.92 253
3333.05 253
3333.19 249
3333.32 242
3333.45 230
3333.58 214
3333.72 197
3333.85 181
3333.98 169
3334.11 161
3334.25 158
3334.38 158
3334.51 161
3334.64 163
3334.78 162
3334.91 157
3335.04 148
3335.17 136
3335.31 122
3335.44 108
3335.57 95
3335.70 85
3335.84 77
3335.97 70
3336.10 64
3336.23 59
3336.37 52
3336.50 45
3336.63 37
3336.76 30
3336.90 24
3337.03 20
3337.16 18
3337.29 20
3337.43 25
3337.56 31
3337.69 38
3337.82 45
3337.96 50
3338.09 53
3338.22 54
3338.35 54
3338.49 53
3338.62 52
3338.75 50
3338.88 48
3339.02 46
3339.15 44
3339.28 41
3339.41 37
3339.55 32
3339.68 25
3339.81 17
3339.94 9
3340.08 0
3340.21 0
3340.34 0
3340.47 0
3340.61 0
3340.74 0
3340.87 0
3341.00 0
3341.14 2
3341.27 13
3341.40 25
3341.53 36
3341.67 46
3341.80 54
3341.93 61
3342.06 66
3342.20 70
3342.33 72
3342.46 71
3342.60 69
3342.73 67
3342.86 63
3342.99 60
3343.13 56
3343.26 53
3343.39 49
3343.52 45
3343.66 40
3343.79 35
3343.92 29
3344.05 23
3344.19 17
3344.32 12
3344.45 8
3344.58 5
3344.72 2
3344.85 0
3344.98 0
3345.12 0
3345.25 0
3345.38 0
3345.51 0
3345.65 0
3345.78 0
3345.91 0
3346.04 6
3346.18 13
3346.31 19
3346.44 24
3346.57 27
3346.71 26
3346.84 24
3346.97 20
3347.11 16
3347.24 13
3347.37 14
3347.50 19
3347.64 27
3347.77 39
3347.90 54
3348.03 69
3348.17 84
3348.30 97
3348.43 108
3348.56 117
3348.70 123
3348.83 128
3348.96 133
3349.10 138
3349.23 144
3349.36 150
3349.49 157
3349.63 163
3349.76 167
3349.89 170
3350.03 169
3350.16 164
3350.29 156
3350.42 146
3350.56 135
3350.69 124
3350.82 115
3350.95 110
3351.09 107
3351.22 106
3351.35 105
3351.49 102
3351.62 95
3351.75 84
3351.88 68
3352.02 51
3352.15 32
3352.28 15
3352.41 0
3352.55 0
3352.68 0
3352.81 0
3352.95 0
3353.08 0
3353.21 0
3353.34 0
3353.48 0
3353.61 9
3353.74 20
3353.88 30
3354.01 38
3354.14 44
3354.27 49
3354.41 52
3354.54 56
3354.67 62
3354.81 69
3354.94 78
3355.07 88
3355.20 95
3355.34 99
3355.47 98
3355.60 91
3355.74 79
3355.87 64
3356.00 50
3356.13 39
3356.27 32
3356.40 30
3356.53 34
3356.67 42
3356.80 52
3356.93 62
3357.06 71
3357.20 79
3357.33 84
3357.46 86
3357.60 85
3357.73 82
3357.86 78
3357.99 73
3358.13 69
3358.26 67
3358.39 67
3358.53 68
3358.66 69
3358.79 70
3358.93 70
3359.06 69
3359.19 66
3359.32 63
3359.46 59
3359.59 56
3359.72 53
3359.86 51
3359.99 50
3360.12 50
3360.25 52
3360.39 54
3360.52 57
3360.65 60
3360.79 62
3360.92 64
3361.05 65
3361.19 64
3361.32 64
3361.45 63
3361.58 63
3361.72 62
3361.85 62
3361.98 61
3362.12 59
3362.25 57
3362.38 55
3362.52 53
3362.65 51
3362.78 50
3362.91 50
3363.05 51
3363.18 54
3363.31 59
3363.45 66
3363.58 75
3363.71 86
3363.85 97
3363.98 107
3364.11 115
3364.24 119
3364.38 120
3364.51 118
3364.64 113
3364.78 106
3364.91 98
3365.04 90
3365.18 83
3365.31 78
3365.44 74
3365.57 71
3365.71 70
3365.84 69
3365.97 67
3366.11 63
3366.24 57
3366.37 50
3366.51 42
3366.64 34
3366.77 26
3366.91 18
3367.04 11
3367.17 4
3367.30 0
3367.44 0
3367.57 0
3367.70 0
3367.84 0
3367.97 0
3368.10 0
3368.24 0
3368.37 3
3368.50 11
3368.64 19
3368.77 28
3368.90 38
3369.04 51
3369.17 67
3369.30 86
3369.43 107
3369.57 128
3369.70 149
3369.83 167
3369.97 182
3370.10 193
3370.23 202
3370.37 208
3370.50 213
3370.63 217
3370.77 221
3370.90 226
3371.03 233
3371.17 241
3371.30 252
3371.43 266
3371.57 282
3371.70 298
3371.83 313
3371.96 323
3372.10 328
3372.23 326
3372.36 320
3372.50 313
3372.63 306
3372.76 304
3372.90 308
3373.03 315
3373.16 325
3373.30 334
3373.43 339
3373.56 339
3373.70 332
3373.83 321
3373.96 308
3374.10 294
3374.23 282
3374.36 273
3374.50 266
3374.63 262
3374.76 260
3374.90 258
3375.03 259
3375.16 261
3375.30 265
3375.43 273
3375.56 284
3375.69 297
3375.83 311
3375.96 322
3376.09 330
3376.23 332
3376.36 328
3376.49 320
3376.63 307
3376.76 291
3376.89 274
3377.03 256
3377.16 239
3377.29 224
3377.43 209
3377.56 197
3377.69 188
3377.83 181
3377.96 177
3378.09 174
3378.23 171
3378.36 166
3378.49 158
3378.63 147
3378.76 132
3378.89 115
3379.03 97
3379.16 79
3379.29 64
3379.43 51
3379.56 41
3379.69 35
3379.83 32
3379.96 30
3380.09 30
3380.23 32
3380.36 34
3380.49 37
3380.63 41
3380.76 45
3380.89 50
3381.03 54
3381.16 58
3381.29 61
3381.43 63
3381.56 64
3381.69 64
3381.83 64
3381.96 64
3382.09 65
3382.23 66
3382.36 67
3382.49 68
3382.63 68
3382.76 68
3382.89 67
3383.03 66
3383.16 66
3383.30 66
3383.43 66
3383.56 67
3383.70 70
3383.83 74
3383.96 79
3384.10 86
3384.23 94
3384.36 103
3384.50 113
3384.63 124
3384.76 135
3384.90 147
3385.03 160
3385.16 172
3385.30 185
3385.43 196
3385.56 203
3385.70 205
3385.83 202
3385.96 194
3386.10 181
3386.23 166
3386.36 151
3386.50 136
3386.63 125
3386.76 117
3386.90 112
3387.03 110
3387.16 109
3387.30 110
3387.43 113
3387.57 118
3387.70 126
3387.83 135
3387.97 147
3388.10 159
3388.23 169
3388.37 176
3388.50 180
3388.63 178
3388.77 173
3388.90 166
3389.03 159
3389.17 152
3389.30 148
3389.43 147
3389.57 148
3389.70 151
3389.84 154
3389.97 156
3390.10 158
3390.24 158
3390.37 159
3390.50 160
3390.64 163
3390.77 168
3390.90 176
3391.04 185
3391.17 194
3391.30 201
3391.44 206
3391.57 207
3391.70 204
3391.84 197
3391.97 186
3392.11 173
3392.24 159
3392.37 144
3392.51 129
3392.64 116
3392.77 104
3392.91 94
3393.04 85
3393.17 76
3393.31 70
3393.44 64
3393.58 61
3393.71 61
3393.84 64
3393.98 70
3394.11 77
3394.24 85
3394.38 91
3394.51 94
3394.64 94
3394.78 90
3394.91 84
3395.05 76
3395.18 67
3395.31 59
3395.45 52
3395.58 46
3395.71 43
3395.85 43
3395.98 45
3396.11 51
3396.25 58
3396.38 66
3396.52 73
3396.65 79
3396.78 82
3396.92 82
3397.05 80
3397.18 76
3397.32 73
3397.45 71
3397.58 71
3397.72 72
3397.85 74
3397.99 75
3398.12 74
3398.25 72
3398.39 67
3398.52 61
3398.65 54
3398.79 47
3398.92 40
3399.06 34
3399.19 30
3399.32 27
3399.46 27
3399.59 27
3399.72 30
3399.86 33
3399.99 37
3400.13 41
3400.26 45
3400.39 47
3400.53 49
3400.66 50
3400.79 51
3400.93 52
3401.06 53
3401.20 53
3401.33 54
3401.46 54
3401.60 54
3401.73 53
3401.86 54
3402.00 57
3402.13 64
3402.27 74
3402.40 86
3402.53 99
3402.67 111
3402.80 119
3402.93 122
3403.07 120
3403.20 116
3403.34 111
3403.47 108
3403.60 108
3403.74 113
3403.87 122
3404.00 133
3404.14 145
3404.27 155
3404.41 164
3404.54 171
3404.67 178
3404.81 185
3404.94 193
3405.08 202
3405.21 213
3405.34 224
3405.48 235
3405.61 244
3405.74 253
3405.88 261
3406.01 270
3406.15 281
3406.28 293
3406.41 309
3406.55 327
3406.68 346
3406.82 364
3406.95 382
3407.08 399
3407.22 414
3407.35 430
3407.49 446
3407.62 462
3407.75 479
3407.89 495
3408.02 510
3408.15 521
3408.29 528
3408.42 530
3408.56 527
3408.69 519
3408.82 507
3408.96 490
3409.09 470
3409.23 449
3409.36 427
3409.49 404
3409.63 383
3409.76 363
3409.90 344
3410.03 327
3410.16 310
3410.30 294
3410.43 278
3410.57 263
3410.70 248
3410.83 235
3410.97 224
3411.10 213
3411.23 204
3411.37 195
3411.50 185
3411.64 174
3411.77 163
3411.90 151
3412.04 140
3412.17 131
3412.31 124
3412.44 120
3412.57 120
3412.71 122
3412.84 126
3412.98 134
3413.11 143
3413.24 154
3413.38 165
3413.51 176
3413.65 185
3413.78 192
3413.91 196
3414.05 197
3414.18 196
3414.32 192
3414.45 187
3414.58 180
3414.72 173
3414.85 165
3414.99 158
3415.12 152
3415.25 148
3415.39 147
3415.52 147
3415.66 149
3415.79 151
3415.93 151
3416.06 151
3416.19 149
3416.33 147
3416.46 145
3416.60 144
3416.73 145
3416.86 148
3417.00 153
3417.13 159
3417.27 163
3417.40 167
3417.53 168
3417.67 167
3417.80 164
3417.94 160
3418.07 155
3418.20 151
3418.34 148
3418.47 148
3418.61 149
3418.74 152
3418.87 157
3419.01 162
3419.14 167
3419.28 172
3419.41 175
3419.55 177
3419.68 178
3419.81 177
3419.95 174
3420.08 169
3420.22 162
3420.35 154
3420.48 145
3420.62 134
3420.75 122
3420.89 111
3421.02 100
3421.16 90
3421.29 82
3421.42 77
3421.56 76
3421.69 79
3421.83 88
3421.96 102
3422.09 119
3422.23 138
3422.36 156
3422.50 172
3422.63 183
3422.77 189
3422.90 189
3423.03 184
3423.17 174
3423.30 160
3423.44 143
3423.57 124
3423.70 105
3423.84 88
3423.97 71
3424.11 58
3424.24 46
3424.38 36
3424.51 27
3424.64 20
3424.78 12
3424.91 5
3425.05 0
3425.18 0
3425.32 0
3425.45 0
3425.58 0
3425.72 0
3425.85 0
3425.99 0
3426.12 3
3426.25 12
3426.39 21
3426.52 28
3426.66 31
3426.79 32
3426.93 30
3427.06 26
3427.19 20
3427.33 15
3427.46 11
3427.60 7
3427.73 5
3427.87 4
3428.00 4
3428.13 6
3428.27 9
3428.40 13
3428.54 19
3428.67 26
3428.81 33
3428.94 38
3429.07 43
3429.21 46
3429.34 48
3429.48 50
3429.61 54
3429.75 60
3429.88 68
3430.01 79
3430.15 90
3430.28 101
3430.42 110
3430.55 117
3430.69 125
3430.82 134
3430.96 145
3431.09 160
3431.22 179
3431.36 201
3431.49 224
3431.63 246
3431.76 268
3431.90 289
3432.03 312
3432.16 337
3432.30 365
3432.43 398
3432.57 435
3432.70 473
3432.84 512
3432.97 551
3433.11 589
3433.24 625
3433.37 660
3433.51 692
3433.64 720
3433.78 745
3433.91 763
3434.05 775
3434.18 783
3434.31 787
3434.45 790
3434.58 795
3434.72 801
3434.85 808
3434.99 816
3435.12 823
3435.26 826
3435.39 824
3435.52 819
3435.66 810
3435.79 799
3435.93 789
3436.06 782
3436.20 778
3436.33 777
3436.47 779
3436.60 781
3436.73 782
3436.87 779
3437.00 772
3437.14 760
3437.27 744
3437.41 724
3437.54 701
3437.68 676
3437.81 649
3437.94 621
3438.08 591
3438.21 560
3438.35 527
3438.48 494
3438.62 461
3438.75 430
3438.89 402
3439.02 377
3439.16 358
3439.29 342
3439.42 331
3439.56 324
3439.69 318
3439.83 312
3439.96 304
3440.10 293
3440.23 278
3440.37 260
3440.50 238
3440.63 216
3440.77 193
3440.90 173
3441.04 156
3441.17 144
3441.31 135
3441.44 131
3441.58 130
3441.71 133
3441.85 138
3441.98 146
3442.11 157
3442.25 171
3442.38 187
3442.52 204
3442.65 220
3442.79 236
3442.92 249
3443.06 258
3443.19 263
3443.33 265
3443.46 262
3443.60 256
3443.73 247
3443.86 236
3444.00 222
3444.13 209
3444.27 196
3444.40 185
3444.54 178
3444.67 175
3444.81 177
3444.94 181
3445.08 187
3445.21 193
3445.35 196
3445.48 196
3445.61 193
3445.75 187
3445.88 179
3446.02 172
3446.15 166
3446.29 163
3446.42 161
3446.56 162
3446.69 165
3446.83 168
3446.96 172
3447.10 175
3447.23 177
3447.36 177
3447.50 176
3447.63 172
3447.77 166
3447.90 158
3448.04 150
3448.17 141
3448.31 133
3448.44 126
3448.58 120
3448.71 116
3448.85 115
3448.98 117
3449.12 122
3449.25 129
3449.39 138
3449.52 146
3449.65 153
3449.79 158
3449.92 161
3450.06 162
3450.19 162
3450.33 161
3450.46 160
3450.60 159
3450.73 158
3450.87 156
3451.00 155
3451.14 154
3451.27 153
3451.41 152
3451.54 152
3451.68 151
3451.81 150
3451.95 149
3452.08 147
3452.21 144
3452.35 142
3452.48 139
3452.62 137
3452.75 135
3452.89 133
3453.02 131
3453.16 129
3453.29 126
3453.43 124
3453.56 123
3453.70 123
3453.83 122
3453.97 120
3454.10 117
3454.24 111
3454.37 102
3454.51 92
3454.64 82
3454.78 72
3454.91 64
3455.05 60
3455.18 58
3455.31 59
3455.45 62
3455.58 66
3455.72 71
3455.85 78
3455.99 86
3456.12 95
3456.26 105
3456.39 114
3456.53 122
3456.66 127
3456.80 129
3456.93 130
3457.07 128
3457.20 127
3457.34 126
3457.47 124
3457.61 122
3457.74 119
3457.88 115
3458.01 110
3458.15 104
3458.28 99
3458.42 95
3458.55 94
3458.69 95
3458.82 99
3458.96 103
3459.09 107
3459.23 110
3459.36 111
3459.50 109
3459.63 105
3459.77 100
3459.90 94
3460.04 88
3460.17 83
3460.30 79
3460.44 76
3460.57 75
3460.71 75
3460.84 77
3460.98 80
3461.11 84
3461.25 88
3461.38 93
3461.52 96
3461.65 98
3461.79 97
3461.92 95
3462.06 92
3462.19 88
3462.33 84
3462.46 79
3462.60 75
3462.73 72
3462.87 69
3463.00 66
3463.14 63
3463.27 61
3463.41 60
3463.54 59
3463.68 58
3463.81 56
3463.95 53
3464.08 49
3464.22 44
3464.35 39
3464.49 34
3464.62 31
3464.76 30
3464.89 32
3465.03 37
3465.16 44
3465.30 52
3465.43 62
3465.57 72
3465.70 81
3465.84 91
3465.97 99
3466.11 104
3466.24 106
3466.38 105
3466.51 99
3466.65 89
3466.78 76
3466.92 62
3467.05 48
3467.19 38
3467.32 31
3467.46 30
3467.59 33
3467.73 41
3467.86 53
3468.00 67
3468.13 82
3468.27 98
3468.40 112
3468.54 125
3468.67 134
3468.81 141
3468.95 144
3469.08 145
3469.22 143
3469.35 139
3469.49 135
3469.62 129
3469.76 124
3469.89 119
3470.03 114
3470.16 110
3470.30 108
3470.43 108
3470.57 109
3470.70 112
3470.84 116
3470.97 120
3471.11 124
3471.24 128
3471.38 129
3471.51 130
3471.65 129
3471.78 129
3471.92 129
3472.05 131
3472.19 134
3472.32 139
3472.46 145
3472.59 151
3472.73 155
3472.86 155
3473.00 152
3473.13 146
3473.27 137
3473.40 127
3473.54 117
3473.67 110
3473.81 104
3473.95 101
3474.08 100
3474.22 100
3474.35 103
3474.49 106
3474.62 111
3474.76 117
3474.89 124
3475.03 131
3475.16 137
3475.30 143
3475.43 148
3475.57 153
3475.70 159
3475.84 165
3475.97 171
3476.11 177
3476.24 181
3476.38 183
3476.51 181
3476.65 175
3476.78 167
3476.92 158
3477.06 149
3477.19 141
3477.33 137
3477.46 135
3477.60 135
3477.73 137
3477.87 140
3478.00 142
3478.14 144
3478.27 145
3478.41 147
3478.54 148
3478.68 150
3478.81 152
3478.95 154
3479.08 155
3479.22 155
3479.35 153
3479.49 149
3479.63 144
3479.76 137
3479.90 132
3480.03 127
3480.17 124
3480.30 123
3480.44 123
3480.57 123
3480.71 122
3480.84 120
3480.98 116
3481.11 110
3481.25 102
3481.38 94
3481.52 86
3481.65 78
3481.79 70
3481.93 62
3482.06 55
3482.20 49
3482.33 45
3482.47 43
3482.60 44
3482.74 49
3482.87 57
3483.01 68
3483.14 80
3483.28 92
3483.41 101
3483.55 107
3483.69 109
3483.82 106
3483.96 101
3484.09 92
3484.23 82
3484.36 70
3484.50 57
3484.63 44
3484.77 31
3484.90 17
3485.04 4
3485.17 0
3485.31 0
3485.45 0
3485.58 0
3485.72 0
3485.85 0
3485.99 0
3486.12 0
3486.26 8
3486.39 16
3486.53 23
3486.66 28
3486.80 31
3486.93 32
3487.07 33
3487.21 33
3487.34 33
3487.48 33
3487.61 33
3487.75 34
3487.88 35
3488.02 37
3488.15 39
3488.29 40
3488.42 38
3488.56 35
3488.70 29
3488.83 23
3488.97 17
3489.10 13
3489.24 12
3489.37 13
3489.51 15
3489.64 18
3489.78 20
3489.92 22
3490.05 23
3490.19 27
3490.32 33
3490.46 42
3490.59 54
3490.73 67
3490.86 79
3491.00 89
3491.13 97
3491.27 101
3491.41 102
3491.54 101
3491.68 99
3491.81 95
3491.95 90
3492.08 86
3492.22 83
3492.35 81
3492.49 83
3492.63 87
3492.76 92
3492.90 100
3493.03 107
3493.17 112
3493.30 115
3493.44 115
3493.57 112
3493.71 106
3493.85 99
3493.98 92
3494.12 85
3494.25 81
3494.39 79
3494.52 79
3494.66 82
3494.79 86
3494.93 90
3495.07 93
3495.20 94
3495.34 93
3495.47 90
3495.61 86
3495.74 82
3495.88 79
3496.02 76
3496.15 73
3496.29 71
3496.42 69
3496.56 66
3496.69 62
3496.83 57
3496.96 53
3497.10 49
3497.24 46
3497.37 44
3497.51 45
3497.64 48
3497.78 51
3497.91 54
3498.05 56
3498.19 55
3498.32 53
3498.46 48
3498.59 42
3498.73 36
3498.86 32
3499.00 31
3499.13 31
3499.27 34
3499.41 37
3499.54 40
3499.68 42
3499.81 44
3499.95 47
3500.08 52
3500.22 61
3500.36 74
3500.49 90
3500.63 106
3500.76 121
3500.90 133
3501.03 140
3501.17 143
3501.31 144
3501.44 143
3501.58 142
3501.71 142
3501.85 144
3501.98 148
3502.12 153
3502.26 159
3502.39 166
3502.53 175
3502.66 184
3502.80 193
3502.93 203
3503.07 211
3503.21 219
3503.34 226
3503.48 232
3503.61 239
3503.75 244
3503.89 248
3504.02 249
3504.16 246
3504.29 238
3504.43 226
3504.56 211
3504.70 196
3504.84 183
3504.97 173
3505.11 168
3505.24 165
3505.38 164
3505.51 163
3505.65 160
3505.79 155
3505.92 149
3506.06 143
3506.19 138
3506.33 133
3506.47 128
3506.60 123
3506.74 116
3506.87 107
3507.01 97
3507.14 87
3507.28 78
3507.42 72
3507.55 69
3507.69 70
3507.82 74
3507.96 79
3508.10 85
3508.23 90
3508.37 96
3508.50 101
3508.64 107
3508.77 114
3508.91 122
3509.05 131
3509.18 142
3509.32 155
3509.45 169
3509.59 184
3509.73 198
3509.86 211
3510.00 222
3510.13 229
3510.27 234
3510.40 235
3510.54 235
3510.68 234
3510.81 232
3510.95 230
3511.08 227
3511.22 224
3511.36 221
3511.49 218
3511.63 214
3511.76 211
3511.90 209
3512.04 208
3512.17 206
3512.31 203
3512.44 199
3512.58 193
3512.72 185
3512.85 174
3512.99 163
3513.12 152
3513.26 143
3513.40 135
3513.53 130
3513.67 127
3513.80 126
3513.94 127
3514.07 130
3514.21 134
3514.35 141
3514.48 152
3514.62 166
3514.75 183
3514.89 202
3515.03 223
3515.16 243
3515.30 262
3515.43 280
3515.57 297
3515.71 313
3515.84 332
3515.98 353
3516.11 378
3516.25 407
3516.39 441
3516.52 478
3516.66 518
3516.79 559
3516.93 599
3517.07 636
3517.20 670
3517.34 700
3517.47 725
3517.61 745
3517.75 761
3517.88 773
3518.02 784
3518.16 793
3518.29 801
3518.43 810
3518.56 820
3518.70 831
3518.84 842
3518.97 852
3519.11 862
3519.24 869
3519.38 873
3519.52 874
3519.65 872
3519.79 867
3519.92 861
3520.06 853
3520.20 845
3520.33 837
3520.47 828
3520.60 818
3520.74 804
3520.88 788
3521.01 769
3521.15 748
3521.28 726
3521.42 702
3521.56 679
3521.69 656
3521.83 634
3521.97 612
3522.10 590
3522.24 569
3522.37 548
3522.51 528
3522.65 507
3522.78 486
3522.92 465
3523.05 446
3523.19 429
3523.33 415
3523.46 407
3523.60 403
3523.73 404
3523.87 408
3524.01 412
3524.14 416
3524.28 416
3524.42 413
3524.55 405
3524.69 395
3524.82 385
3524.96 374
3525.10 364
3525.23 357
3525.37 350
3525.51 344
3525.64 339
3525.78 333
3525.91 327
3526.05 321
3526.19 314
3526.32 307
3526.46 301
3526.59 294
3526.73 288
3526.87 281
3527.00 274
3527.14 267
3527.28 259
3527.41 252
3527.55 244
3527.68 237
3527.82 231
3527.96 227
3528.09 223
3528.23 220
3528.37 217
3528.50 214
3528.64 210
3528.77 206
3528.91 202
3529.05 198
3529.18 195
3529.32 193
3529.46 192
3529.59 193
3529.73 194
3529.86 195
3530.00 195
3530.14 194
3530.27 192
3530.41 187
3530.55 183
3530.68 178
3530.82 175
3530.95 174
3531.09 178
3531.23 185
3531.36 197
3531.50 211
3531.64 228
3531.77 244
3531.91 258
3532.04 269
3532.18 276
3532.32 279
3532.45 280
3532.59 280
3532.73 279
3532.86 278
3533.00 276
3533.14 272
3533.27 267
3533.41 260
3533.54 252
3533.68 245
3533.82 241
3533.95 241
3534.09 245
3534.23 252
3534.36 262
3534.50 273
3534.64 284
3534.77 292
3534.91 298
3535.04 299
3535.18 298
3535.32 294
3535.45 288
3535.59 282
3535.73 277
3535.86 273
3536.00 268
3536.14 263
3536.27 254
3536.41 242
3536.54 225
3536.68 204
3536.82 182
3536.95 160
3537.09 142
3537.23 128
3537.36 119
3537.50 116
3537.64 116
3537.77 119
3537.91 123
3538.05 126
3538.18 129
3538.32 132
3538.45 133
3538.59 132
3538.73 130
3538.86 126
3539.00 119
3539.14 111
3539.27 102
3539.41 94
3539.55 86
3539.68 81
3539.82 77
3539.96 75
3540.09 75
3540.23 76
3540.36 77
3540.50 78
3540.64 79
3540.77 82
3540.91 85
3541.05 89
3541.18 95
3541.32 102
3541.46 109
3541.59 115
3541.73 121
3541.87 125
3542.00 127
3542.14 126
3542.28 123
3542.41 117
3542.55 111
3542.69 104
3542.82 98
3542.96 93
3543.09 91
3543.23 92
3543.37 95
3543.50 100
3543.64 105
3543.78 110
3543.91 113
3544.05 113
3544.19 110
3544.32 105
3544.46 98
3544.60 91
3544.73 87
3544.87 86
3545.01 88
3545.14 92
3545.28 100
3545.42 108
3545.55 115
3545.69 121
3545.83 125
3545.96 126
3546.10 125
3546.24 121
3546.37 114
3546.51 105
3546.65 95
3546.78 85
3546.92 77
3547.05 70
3547.19 67
3547.33 66
3547.46 66
3547.60 66
3547.74 65
3547.87 62
3548.01 57
3548.15 53
3548.28 50
3548.42 50
3548.56 54
3548.69 61
3548.83 69
3548.97 77
3549.10 83
3549.24 85
3549.38 84
3549.51 80
3549.65 74
3549.79 69
3549.92 66
3550.06 64
3550.20 64
3550.33 66
3550.47 68
3550.61 69
3550.74 70
3550.88 70
3551.02 70
3551.15 70
3551.29 71
3551.43 72
3551.56 74
3551.70 78
3551.84 82
3551.97 88
3552.11 94
3552.25 102
3552.38 113
3552.52 126
3552.66 142
3552.79 161
3552.93 181
3553.07 200
3553.20 215
3553.34 225
3553.48 228
3553.61 225
3553.75 216
3553.89 204
3554.02 191
3554.16 179
3554.30 168
3554.44 158
3554.57 148
3554.71 138
3554.85 128
3554.98 116
3555.12 104
3555.26 93
3555.39 82
3555.53 73
3555.67 64
3555.80 57
3555.94 51
3556.08 45
3556.21 42
3556.35 40
3556.49 41
3556.62 44
3556.76 49
3556.90 55
3557.03 61
3557.17 67
3557.31 73
3557.44 78
3557.58 83
3557.72 87
3557.85 92
3557.99 95
3558.13 96
3558.26 95
3558.40 92
3558.54 88
3558.68 84
3558.81 82
3558.95 84
3559.09 88
3559.22 96
3559.36 105
3559.50 113
3559.63 120
3559.77 125
3559.91 128
3560.04 129
3560.18 129
3560.32 129
3560.45 128
3560.59 125
3560.73 119
3560.86 110
3561.00 99
3561.14 87
3561.28 77
3561.41 71
3561.55 68
3561.69 70
3561.82 75
3561.96 81
3562.10 85
3562.23 86
3562.37 83
3562.51 77
3562.64 68
3562.78 57
3562.92 45
3563.06 33
3563.19 23
3563.33 16
3563.47 10
3563.60 8
3563.74 9
3563.88 13
3564.01 18
3564.15 24
3564.29 29
3564.42 32
3564.56 33
3564.70 30
3564.84 24
3564.97 16
3565.11 7
3565.25 0
3565.38 0
3565.52 0
3565.66 0
3565.79 0
3565.93 0
3566.07 0
3566.20 0
3566.34 7
3566.48 20
3566.62 33
3566.75 45
3566.89 55
3567.03 63
3567.16 69
3567.30 73
3567.44 75
3567.57 76
3567.71 74
3567.85 70
3567.99 65
3568.12 59
3568.26 52
3568.40 45
3568.53 37
3568.67 30
3568.81 24
3568.94 19
3569.08 15
3569.22 14
3569.36 15
3569.49 17
3569.63 19
3569.77 20
3569.90 20
3570.04 18
3570.18 15
3570.31 12
3570.45 10
3570.59 11
3570.73 14
3570.86 19
3571.00 26
3571.14 32
3571.27 38
3571.41 44
3571.55 48
3571.69 52
3571.82 56
3571.96 59
3572.10 63
3572.23 67
3572.37 70
3572.51 73
3572.65 74
3572.78 74
3572.92 72
3573.06 68
3573.19 64
3573.33 59
3573.47 54
3573.60 49
3573.74 44
3573.88 38
3574.02 32
3574.15 24
3574.29 15
3574.43 6
3574.56 0
3574.70 0
3574.84 0
3574.98 0
3575.11 0
3575.25 3
3575.39 10
3575.52 18
3575.66 25
3575.80 30
3575.94 36
3576.07 41
3576.21 45
3576.35 49
3576.48 52
3576.62 54
3576.76 54
3576.90 53
3577.03 51
3577.17 48
3577.31 45
3577.44 43
3577.58 41
3577.72 39
3577.86 38
3577.99 37
3578.13 35
3578.27 32
3578.41 29
3578.54 25
3578.68 21
3578.82 18
3578.95 17
3579.09 20
3579.23 26
3579.37 34
3579.50 45
3579.64 55
3579.78 62
3579.91 65
3580.05 64
3580.19 57
3580.33 46
3580.46 33
3580.60 19
3580.74 5
3580.88 0
3581.01 0
3581.15 0
3581.29 0
3581.42 0
3581.56 0
3581.70 0
3581.84 0
3581.97 3
3582.11 17
3582.25 33
3582.39 50
3582.52 67
3582.66 82
3582.80 97
3582.93 110
3583.07 121
3583.21 132
3583.35 142
3583.48 153
3583.62 163
3583.76 174
3583.90 184
3584.03 195
3584.17 205
3584.31 216
3584.44 225
3584.58 234
3584.72 240
3584.86 245
3584.99 247
3585.13 248
3585.27 248
3585.41 248
3585.54 250
3585.68 252
3585.82 256
3585.96 260
3586.09 263
3586.23 266
3586.37 269
3586.50 273
3586.64 279
3586.78 288
3586.92 300
3587.05 313
3587.19 326
3587.33 335
3587.47 339
3587.60 337
3587.74 330
3587.88 319
3588.02 308
3588.15 297
3588.29 289
3588.43 283
3588.57 278
3588.70 272
3588.84 264
3588.98 253
3589.11 239
3589.25 223
3589.39 208
3589.53 193
3589.66 181
3589.80 171
3589.94 164
3590.08 160
3590.21 157
3590.35 156
3590.49 155
3590.63 155
3590.76 155
3590.90 155
3591.04 155
3591.18 154
3591.31 153
3591.45 151
3591.59 148
3591.73 145
3591.86 142
3592.00 142
3592.14 144
3592.28 147
3592.41 152
3592.55 157
3592.69 161
3592.83 162
3592.96 160
3593.10 155
3593.24 147
3593.38 138
3593.51 129
3593.65 123
3593.79 118
3593.93 117
3594.06 119
3594.20 122
3594.34 126
3594.48 129
3594.61 131
3594.75 132
3594.89 129
3595.03 124
3595.16 117
3595.30 108
3595.44 98
3595.58 87
3595.71 77
3595.85 68
3595.99 61
3596.13 56
3596.26 54
3596.40 54
3596.54 55
3596.68 56
3596.81 58
3596.95 59
3597.09 60
3597.23 61
3597.36 62
3597.50 64
3597.64 65
3597.78 66
3597.91 66
3598.05 65
3598.19 64
3598.33 64
3598.46 67
3598.60 71
3598.74 78
3598.88 87
3599.02 95
3599.15 103
3599.29 108
3599.43 112
3599.57 114
3599.70 118
3599.84 123
3599.98 132
3600.12 144
3600.25 157
3600.39 172
3600.53 185
3600.67 195
3600.80 203
3600.94 206
3601.08 207
3601.22 204
3601.35 201
3601.49 197
3601.63 194
3601.77 192
3601.91 193
3602.04 195
3602.18 199
3602.32 204
3602.46 207
3602.59 209
3602.73 208
3602.87 205
3603.01 200
3603.14 194
3603.28 188
3603.42 184
3603.56 180
3603.69 178
3603.83 176
3603.97 174
3604.11 173
3604.25 172
3604.38 172
3604.52 172
3604.66 173
3604.80 173
3604.93 172
3605.07 170
3605.21 167
3605.35 164
3605.48 161
3605.62 159
3605.76 158
3605.90 159
3606.04 161
3606.17 162
3606.31 162
3606.45 162
3606.59 160
3606.72 159
3606.86 158
3607.00 158
3607.14 158
3607.28 158
3607.41 156
3607.55 152
3607.69 145
3607.83 137
3607.96 129
3608.10 121
3608.24 116
3608.38 113
3608.52 112
3608.65 110
3608.79 107
3608.93 101
3609.07 93
3609.20 82
3609.34 70
3609.48 58
3609.62 46
3609.76 36
3609.89 29
3610.03 24
3610.17 21
3610.31 20
3610.44 22
3610.58 24
3610.72 27
3610.86 29
3611.00 31
3611.13 33
3611.27 33
3611.41 34
3611.55 34
3611.68 35
3611.82 36
3611.96 37
3612.10 39
3612.24 41
3612.37 43
3612.51 46
3612.65 51
3612.79 55
3612.93 60
3613.06 65
3613.20 69
3613.34 73
3613.48 77
3613.61 80
3613.75 82
3613.89 85
3614.03 88
3614.17 93
3614.30 99
3614.44 107
3614.58 116
3614.72 128
3614.86 141
3614.99 154
3615.13 168
3615.27 181
3615.41 193
3615.55 202
3615.68 209
3615.82 213
3615.96 214
3616.10 212
3616.24 209
3616.37 206
3616.51 202
3616.65 199
3616.79 197
3616.92 197
3617.06 199
3617.20 201
3617.34 202
3617.48 203
3617.61 201
3617.75 196
3617.89 188
3618.03 176
3618.17 162
3618.30 147
3618.44 132
3618.58 119
3618.72 109
3618.86 101
3618.99 96
3619.13 92
3619.27 89
3619.41 86
3619.55 84
3619.68 81
3619.82 78
3619.96 75
3620.10 73
3620.24 69
3620.37 64
3620.51 59
3620.65 54
3620.79 49
3620.93 45
3621.06 42
3621.20 41
3621.34 40
3621.48 38
3621.62 35
3621.75 31
3621.89 26
3622.03 21
3622.17 16
3622.31 13
3622.44 12
3622.58 13
3622.72 14
3622.86 16
3623.00 16
3623.13 15
3623.27 12
3623.41 6
3623.55 0
3623.69 0
3623.82 0
3623.96 0
3624.10 0
3624.24 0
3624.38 0
3624.52 1
3624.65 13
3624.79 25
3624.93 36
3625.07 46
3625.21 53
3625.34 59
3625.48 63
3625.62 66
3625.76 68
3625.90 67
3626.03 65
3626.17 60
3626.31 53
3626.45 44
3626.59 34
3626.72 26
3626.86 20
3627.00 18
3627.14 22
3627.28 31
3627.42 45
3627.55 61
3627.69 77
3627.83 91
3627.97 100
3628.11 105
3628.24 103
3628.38 97
3628.52 88
3628.66 77
3628.80 66
3628.94 57
3629.07 52
3629.21 49
3629.35 50
3629.49 54
3629.63 59
3629.76 63
3629.90 67
3630.04 70
3630.18 70
3630.32 70
3630.46 69
3630.59 69
3630.73 70
3630.87 72
3631.01 76
3631.15 82
3631.28 90
3631.42 99
3631.56 109
3631.70 118
3631.84 125
3631.98 131
3632.11 134
3632.25 137
3632.39 139
3632.53 141
3632.67 144
3632.81 147
3632.94 149
3633.08 150
3633.22 150
3633.36 148
3633.50 144
3633.63 140
3633.77 136
3633.91 133
3634.05 130
3634.19 128
3634.33 125
3634.46 121
3634.60 118
3634.74 115
3634.88 114
3635.02 115
3635.16 118
3635.29 122
3635.43 127
3635.57 131
3635.71 134
3635.85 136
3635.99 135
3636.12 133
3636.26 129
3636.40 124
3636.54 120
3636.68 117
3636.82 116
3636.95 118
3637.09 121
3637.23 126
3637.37 133
3637.51 139
3637.65 143
3637.78 145
3637.92 144
3638.06 139
3638.20 130
3638.34 118
3638.48 104
3638.61 90
3638.75 78
3638.89 69
3639.03 64
3639.17 62
3639.31 65
3639.44 69
3639.58 76
3639.72 83
3639.86 91
3640.00 99
3640.14 107
3640.27 114
3640.41 120
3640.55 124
3640.69 126
3640.83 125
3640.97 122
3641.10 117
3641.24 112
3641.38 109
3641.52 106
3641.66 106
3641.80 106
3641.93 106
3642.07 105
3642.21 102
3642.35 99
3642.49 96
3642.63 93
3642.77 92
3642.90 93
3643.04 95
3643.18 98
3643.32 103
3643.46 107
3643.60 112
3643.73 117
3643.87 122
3644.01 127
3644.15 132
3644.29 136
3644.43 140
3644.56 142
3644.70 143
3644.84 144
3644.98 145
3645.12 147
3645.26 148
3645.40 149
3645.53 150
3645.67 150
3645.81 148
3645.95 145
3646.09 141
3646.23 136
3646.37 132
3646.50 129
3646.64 127
3646.78 126
3646.92 125
3647.06 125
3647.20 125
3647.33 124
3647.47 123
3647.61 122
3647.75 123
3647.89 125
3648.03 128
3648.17 133
3648.30 138
3648.44 142
3648.58 144
3648.72 143
3648.86 139
3649.00 133
3649.14 126
3649.27 119
3649.41 113
3649.55 109
3649.69 107
3649.83 108
3649.97 111
3650.11 117
3650.24 124
3650.38 133
3650.52 141
3650.66 148
3650.80 152
3650.94 153
3651.08 149
3651.21 143
3651.35 134
3651.49 125
3651.63 119
3651.77 115
3651.91 115
3652.05 117
3652.18 120
3652.32 123
3652.46 125
3652.60 126
3652.74 124
3652.88 120
3653.02 116
3653.15 109
3653.29 103
3653.43 95
3653.57 88
3653.71 81
3653.85 76
3653.99 72
3654.13 71
3654.26 72
3654.40 75
3654.54 79
3654.68 82
3654.82 84
3654.96 85
3655.10 83
3655.23 78
3655.37 72
3655.51 64
3655.65 55
3655.79 48
3655.93 42
3656.07 40
3656.21 41
3656.34 45
3656.48 52
3656.62 61
3656.76 70
3656.90 79
3657.04 86
3657.18 92
3657.31 95
3657.45 97
3657.59 98
3657.73 97
3657.87 97
3658.01 96
3658.15 96
3658.29 97
3658.42 98
3658.56 100
3658.70 101
3658.84 103
3658.98 104
3659.12 104
3659.26 106
3659.40 109
3659.53 115
3659.67 124
3659.81 136
3659.95 148
3660.09 161
3660.23 171
3660.37 176
3660.51 177
3660.64 172
3660.78 164
3660.92 154
3661.06 144
3661.20 136
3661.34 130
3661.48 126
3661.62 124
3661.75 123
3661.89 123
3662.03 123
3662.17 125
3662.31 130
3662.45 136
3662.59 144
3662.73 153
3662.87 161
3663.00 166
3663.14 168
3663.28 167
3663.42 165
3663.56 161
3663.70 159
3663.84 159
3663.98 162
3664.11 167
3664.25 173
3664.39 179
3664.53 185
3664.67 188
3664.81 190
3664.95 189
3665.09 187
3665.23 183
3665.36 178
3665.50 172
3665.64 165
3665.78 159
3665.92 152
3666.06 144
3666.20 135
3666.34 125
3666.48 113
3666.61 100
3666.75 86
3666.89 72
3667.03 59
3667.17 48
3667.31 39
3667.45 33
3667.59 30
3667.73 31
3667.86 34
3668.00 41
3668.14 50
3668.28 62
3668.42 75
3668.56 89
3668.70 104
3668.84 119
3668.98 132
3669.11 143
3669.25 149
3669.39 152
3669.53 149
3669.67 142
3669.81 132
3669.95 119
3670.09 106
3670.23 93
3670.36 80
3670.50 69
3670.64 58
3670.78 49
3670.92 42
3671.06 35
3671.20 30
3671.34 26
3671.48 24
3671.62 25
3671.75 28
3671.89 33
3672.03 41
3672.17 50
3672.31 60
3672.45 69
3672.59 77
3672.73 83
3672.87 87
3673.01 89
3673.14 87
3673.28 82
3673.42 75
3673.56 64
3673.70 50
3673.84 35
3673.98 18
3674.12 1
3674.26 0
3674.40 0
3674.53 0
3674.67 0
3674.81 0
3674.95 0
3675.09 0
3675.23 2
3675.37 14
3675.51 24
3675.65 32
3675.79 38
3675.93 43
3676.06 48
3676.20 53
3676.34 58
3676.48 66
3676.62 75
3676.76 86
3676.90 97
3677.04 107
3677.18 116
3677.32 121
3677.45 122
3677.59 117
3677.73 108
3677.87 95
3678.01 81
3678.15 66
3678.29 53
3678.43 43
3678.57 36
3678.71 33
3678.85 34
3678.98 37
3679.12 42
3679.26 48
3679.40 55
3679.54 60
3679.68 64
3679.82 65
3679.96 64
3680.10 59
3680.24 51
3680.38 42
3680.52 32
3680.65 24
3680.79 18
3680.93 14
3681.07 13
3681.21 14
3681.35 15
3681.49 17
3681.63 18
3681.77 18
3681.91 17
3682.05 17
3682.19 17
3682.32 18
3682.46 19
3682.60 20
3682.74 19
3682.88 17
3683.02 13
3683.16 7
3683.30 2
3683.44 0
3683.58 0
3683.72 0
3683.86 0
3683.99 0
3684.13 2
3684.27 10
3684.41 18
3684.55 27
3684.69 34
3684.83 40
3684.97 44
3685.11 45
3685.25 44
3685.39 41
3685.53 37
3685.67 32
3685.80 26
3685.94 20
3686.08 13
3686.22 5
3686.36 0
3686.50 0
3686.64 0
3686.78 0
3686.92 0
3687.06 3
3687.20 16
3687.34 31
3687.48 46
3687.62 61
3687.75 74
3687.89 84
3688.03 92
3688.17 98
3688.31 101
3688.45 102
3688.59 101
3688.73 97
3688.87 91
3689.01 83
3689.15 75
3689.29 67
3689.43 61
3689.57 58
3689.70 58
3689.84 59
3689.98 60
3690.12 60
3690.26 57
3690.40 49
3690.54 37
3690.68 22
3690.82 5
3690.96 0
3691.10 0
3691.24 0
3691.38 0
3691.52 0
3691.66 0
3691.79 0
3691.93 0
3692.07 9
3692.21 21
3692.35 32
3692.49 42
3692.63 50
3692.77 56
3692.91 60
3693.05 62
3693.19 63
3693.33 63
3693.47 62
3693.61 61
3693.75 60
3693.89 59
3694.02 59
3694.16 60
3694.30 63
3694.44 67
3694.58 71
3694.72 75
3694.86 78
3695.00 80
3695.14 79
3695.28 77
3695.42 73
3695.56 68
3695.70 63
3695.84 58
3695.98 53
3696.12 47
3696.26 41
3696.40 34
3696.53 27
3696.67 18
3696.81 10
3696.95 1
3697.09 0
3697.23 0
3697.37 0
3697.51 0
3697.65 0
3697.79 0
3697.93 1
3698.07 12
3698.21 23
3698.35 32
3698.49 39
3698.63 43
3698.77 44
3698.91 41
3699.05 37
3699.18 31
3699.32 27
3699.46 24
3699.60 23
3699.74 26
3699.88 32
3700.02 40
3700.16 49
3700.30 58
3700.44 64
3700.58 68
3700.72 69
3700.86 68
3701.00 67
3701.14 67
3701.28 68
3701.42 72
3701.56 77
3701.70 83
3701.84 88
3701.98 91
3702.11 89
3702.25 85
3702.39 77
3702.53 68
3702.67 60
3702.81 54
3702.95 50
3703.09 49
3703.23 51
3703.37 56
3703.51 62
3703.65 70
3703.79 81
3703.93 93
3704.07 107
3704.21 123
3704.35 137
3704.49 150
3704.63 159
3704.77 163
3704.91 164
3705.05 162
3705.19 157
3705.32 151
3705.46 145
3705.60 138
3705.74 130
3705.88 122
3706.02 112
3706.16 102
3706.30 90
3706.44 79
3706.58 69
3706.72 60
3706.86 54
3707.00 49
3707.14 46
3707.28 46
3707.42 47
3707.56 49
3707.70 53
3707.84 57
3707.98 60
3708.12 63
3708.26 64
3708.40 63
3708.54 59
3708.68 53
3708.82 44
3708.96 34
3709.10 23
3709.24 13
3709.37 5
3709.51 0
3709.65 0
3709.79 0
3709.93 0
3710.07 0
3710.21 0
3710.35 0
3710.49 0
3710.63 0
3710.77 2
3710.91 5
3711.05 7
3711.19 10
3711.33 13
3711.47 18
3711.61 25
3711.75 34
3711.89 42
3712.03 50
3712.17 55
3712.31 58
3712.45 58
3712.59 55
3712.73 50
3712.87 44
3713.01 39
3713.15 35
3713.29 34
3713.43 36
3713.57 41
3713.71 50
3713.85 60
3713.99 70
3714.13 80
3714.27 88
3714.41 94
3714.55 98
3714.68 101
3714.82 102
3714.96 102
3715.10 101
3715.24 98
3715.38 94
3715.52 88
3715.66 81
3715.80 73
3715.94 67
3716.08 63
3716.22 62
3716.36 63
3716.50 67
3716.64 71
3716.78 74
3716.92 74
3717.06 72
3717.20 68
3717.34 64
3717.48 62
3717.62 63
3717.76 67
3717.90 74
3718.04 84
3718.18 93
3718.32 101
3718.46 106
3718.60 107
3718.74 106
3718.88 103
3719.02 99
3719.16 95
3719.30 92
3719.44 90
3719.58 89
3719.72 88
3719.86 86
3720.00 83
3720.14 79
3720.28 74
3720.42 67
3720.56 62
3720.70 59
3720.84 60
3720.98 67
3721.12 80
3721.26 97
3721.40 118
3721.54 138
3721.68 157
3721.82 171
3721.96 181
3722.10 185
3722.24 184
3722.38 180
3722.52 172
3722.66 164
3722.80 156
3722.94 149
3723.08 146
3723.22 145
3723.36 149
3723.50 155
3723.64 162
3723.78 168
3723.92 174
3724.06 177
3724.20 177
3724.34 175
3724.48 172
3724.62 168
3724.76 165
3724.90 162
3725.04 160
3725.18 161
3725.32 163
3725.46 166
3725.60 171
3725.74 176
3725.88 180
3726.02 183
3726.16 183
3726.30 182
3726.44 179
3726.58 174
3726.72 167
3726.86 159
3727.00 150
3727.14 140
3727.28 132
3727.42 125
3727.56 120
3727.70 119
3727.84 119
3727.98 121
3728.12 122
3728.26 122
3728.40 120
3728.54 116
3728.68 109
3728.82 103
3728.96 97
3729.10 93
3729.24 92
3729.38 94
3729.52 98
3729.66 103
3729.80 109
3729.94 114
3730.08 118
3730.22 122
3730.36 125
3730.50 129
3730.64 132
3730.78 136
3730.92 138
3731.06 137
3731.20 135
3731.34 129
3731.48 120
3731.62 108
3731.76 93
3731.90 77
3732.04 61
3732.18 45
3732.32 29
3732.46 14
3732.60 1
3732.74 0
3732.88 0
3733.02 0
3733.16 0
3733.30 0
3733.44 0
3733.58 0
3733.72 2
3733.86 10
3734.00 17
3734.14 22
3734.28 25
3734.42 27
3734.56 27
3734.70 29
3734.84 31
3734.98 35
3735.12 39
3735.26 44
3735.40 48
3735.54 52
3735.68 55
3735.82 57
3735.96 60
3736.10 62
3736.24 66
3736.38 69
3736.52 71
3736.66 72
3736.80 71
3736.94 68
3737.09 64
3737.23 61
3737.37 58
3737.51 57
3737.65 58
3737.79 60
3737.93 64
3738.07 68
3738.21 74
3738.35 80
3738.49 89
3738.63 99
3738.77 112
3738.91 127
3739.05 141
3739.19 155
3739.33 166
3739.47 174
3739.61 178
3739.75 179
3739.89 179
3740.03 179
3740.17 181
3740.31 183
3740.45 187
3740.59 191
3740.73 196
3740.87 202
3741.01 209
3741.15 218
3741.29 229
3741.43 243
3741.57 257
3741.71 273
3741.85 287
3741.99 300
3742.13 310
3742.27 318
3742.41 323
3742.56 325
3742.70 324
3742.84 320
3742.98 314
3743.12 308
3743.26 303
3743.40 301
3743.54 303
3743.68 310
3743.82 320
3743.96 332
3744.10 344
3744.24 354
3744.38 362
3744.52 368
3744.66 370
3744.80 370
3744.94 366
3745.08 360
3745.22 350
3745.36 337
3745.50 322
3745.64 305
3745.78 286
3745.92 267
3746.06 247
3746.20 227
3746.34 206
3746.49 186
3746.63 167
3746.77 151
3746.91 139
3747.05 131
3747.19 129
3747.33 131
3747.47 136
3747.61 141
3747.75 146
3747.89 148
3748.03 148
3748.17 146
3748.31 142
3748.45 138
3748.59 133
3748.73 128
3748.87 124
3749.01 121
3749.15 118
3749.29 116
3749.43 115
3749.57 115
3749.71 114
3749.86 112
3750.00 108
3750.14 103
3750.28 97
3750.42 91
3750.56 85
3750.70 83
3750.84 84
3750.98 88
3751.12 96
3751.26 107
3751.40 120
3751.54 133
3751.68 144
3751.82 152
3751.96 156
3752.10 156
3752.24 152
3752.38 145
3752.52 136
3752.66 129
3752.81 125
3752.95 125
3753.09 129
3753.23 138
3753.37 148
3753.51 158
3753.65 166
3753.79 170
3753.93 170
3754.07 166
3754.21 158
3754.35 149
3754.49 139
3754.63 129
3754.77 121
3754.91 114
3755.05 109
3755.19 104
3755.33 100
3755.48 97
3755.62 93
3755.76 90
3755.90 87
3756.04 85
3756.18 83
3756.32 84
3756.46 84
3756.60 86
3756.74 86
3756.88 86
3757.02 83
3757.16 77
3757.30 69
3757.44 60
3757.58 51
3757.72 43
3757.87 38
3758.01 36
3758.15 36
3758.29 40
3758.43 44
3758.57 50
3758.71 55
3758.85 59
3758.99 62
3759.13 63
3759.27 64
3759.41 65
3759.55 64
3759.69 64
3759.83 63
3759.97 61
3760.11 59
3760.26 57
3760.40 56
3760.54 54
3760.68 54
3760.82 55
3760.96 56
3761.10 58
3761.24 60
3761.38 62
3761.52 64
3761.66 66
3761.80 68
3761.94 71
3762.08 74
3762.22 78
3762.37 83
3762.51 87
3762.65 93
3762.79 99
3762.93 106
3763.07 113
3763.21 122
3763.35 131
3763.49 140
3763.63 150
3763.77 159
3763.91 168
3764.05 176
3764.19 181
3764.34 184
3764.48 185
3764.62 182
3764.76 176
3764.90 169
3765.04 161
3765.18 154
3765.32 150
3765.46 146
3765.60 144
3765.74 141
3765.88 138
3766.02 133
3766.16 125
3766.31 115
3766.45 104
3766.59 92
3766.73 81
3766.87 71
3767.01 64
3767.15 58
3767.29 55
3767.43 52
3767.57 51
3767.71 50
3767.85 49
3768.00 48
3768.14 46
3768.28 44
3768.42 41
3768.56 36
3768.70 29
3768.84 20
3768.98 10
3769.12 0
3769.26 0
3769.40 0
3769.54 0
3769.68 0
3769.83 0
3769.97 0
3770.11 1
3770.25 5
3770.39 7
3770.53 8
3770.67 8
3770.81 10
3770.95 12
3771.09 16
3771.23 20
3771.37 24
3771.52 26
3771.66 27
3771.80 26
3771.94 22
3772.08 17
3772.22 12
3772.36 9
3772.50 6
3772.64 6
3772.78 8
3772.92 12
3773.07 15
3773.21 19
3773.35 21
3773.49 23
3773.63 24
3773.77 23
3773.91 22
3774.05 20
3774.19 18
3774.33 14
3774.47 8
3774.62 2
3774.76 0
3774.90 0
3775.04 0
3775.18 0
3775.32 0
3775.46 0
3775.60 0
3775.74 0
3775.88 5
3776.02 9
3776.17 13
3776.31 17
3776.45 19
3776.59 22
3776.73 24
3776.87 25
3777.01 26
3777.15 26
3777.29 25
3777.43 23
3777.57 22
3777.72 21
3777.86 21
3778.00 22
3778.14 24
3778.28 25
3778.42 26
3778.56 25
3778.70 22
3778.84 17
3778.98 10
3779.13 4
3779.27 0
3779.41 0
3779.55 0
3779.69 3
3779.83 10
3779.97 18
3780.11 25
3780.25 31
3780.39 34
3780.54 34
3780.68 33
3780.82 30
3780.96 29
3781.10 28
3781.24 29
3781.38 33
3781.52 37
3781.66 42
3781.81 47
3781.95 50
3782.09 52
3782.23 52
3782.37 51
3782.51 50
3782.65 48
3782.79 47
3782.93 47
3783.07 46
3783.22 46
3783.36 44
3783.50 42
3783.64 38
3783.78 33
3783.92 28
3784.06 23
3784.20 19
3784.34 15
3784.49 13
3784.63 12
3784.77 11
3784.91 9
3785.05 8
3785.19 5
3785.33 3
3785.47 1
3785.61 0
3785.76 0
3785.90 1
3786.04 3
3786.18 5
3786.32 5
3786.46 5
3786.60 5
3786.74 4
3786.88 4
3787.03 4
3787.17 5
3787.31 6
3787.45 5
3787.59 4
3787.73 1
3787.87 0
3788.01 0
3788.15 0
3788.30 0
3788.44 0
3788.58 0
3788.72 0
3788.86 2
3789.00 4
3789.14 6
3789.28 8
3789.43 11
3789.57 14
3789.71 19
3789.85 24
3789.99 30
3790.13 36
3790.27 42
3790.41 46
3790.56 50
3790.70 55
3790.84 59
3790.98 64
3791.12 70
3791.26 76
3791.40 81
3791.54 86
3791.68 89
3791.83 92
3791.97 95
3792.11 98
3792.25 101
3792.39 103
3792.53 103
3792.67 100
3792.81 96
3792.96 90
3793.10 83
3793.24 77
3793.38 73
3793.52 71
3793.66 72
3793.80 75
3793.94 79
3794.09 83
3794.23 88
3794.37 93
3794.51 99
3794.65 104
3794.79 109
3794.93 115
3795.08 120
3795.22 125
3795.36 129
3795.50 132
3795.64 135
3795.78 136
3795.92 135
3796.06 133
3796.21 130
3796.35 126
3796.49 122
3796.63 119
3796.77 117
3796.91 115
3797.05 115
3797.19 114
3797.34 113
3797.48 111
3797.62 108
3797.76 107
3797.90 106
3798.04 108
3798.18 112
3798.33 118
3798.47 125
3798.61 132
3798.75 138
3798.89 141
3799.03 143
3799.17 143
3799.32 142
3799.46 140
3799.60 140
3799.74 141
3799.88 143
3800.02 147
3800.16 151
3800.30 157
3800.45 162
3800.59 168
3800.73 173
3800.87 178
3801.01 182
3801.15 185
3801.29 187
3801.44 187
3801.58 185
3801.72 180
3801.86 174
3802.00 165
3802.14 157
3802.28 149
3802.43 143
3802.57 138
3802.71 135
3802.85 133
3802.99 130
3803.13 127
3803.27 121
3803.42 115
3803.56 107
3803.70 99
3803.84 90
3803.98 82
3804.12 74
3804.26 69
3804.41 65
3804.55 64
3804.69 65
3804.83 67
3804.97 70
3805.11 72
3805.26 75
3805.40 76
3805.54 77
3805.68 77
3805.82 77
3805.96 78
3806.10 80
3806.25 83
3806.39 86
3806.53 89
3806.67 92
3806.81 93
3806.95 93
3807.09 92
3807.24 91
3807.38 89
3807.52 87
3807.66 86
3807.80 87
3807.94 88
3808.09 90
3808.23 92
3808.37 95
3808.51 99
3808.65 103
3808.79 107
3808.93 113
3809.08 119
3809.22 125
3809.36 132
3809.50 138
3809.64 145
3809.78 153
3809.93 160
3810.07 168
3810.21 176
3810.35 185
3810.49 192
3810.63 201
3810.77 210
3810.92 220
3811.06 234
3811.20 251
3811.34 273
3811.48 300
3811.62 333
3811.77 372
3811.91 416
3812.05 465
3812.19 518
3812.33 572
3812.47 626
3812.62 679
3812.76 727
3812.90 769
3813.04 805
3813.18 833
3813.32 854
3813.47 869
3813.61 878
3813.75 884
3813.89 888
3814.03 891
3814.17 894
3814.32 895
3814.46 895
3814.60 893
3814.74 888
3814.88 879
3815.02 867
3815.17 851
3815.31 834
3815.45 816
3815.59 798
3815.73 783
3815.87 769
3816.02 757
3816.16 748
3816.30 739
3816.44 730
3816.58 721
3816.72 711
3816.87 699
3817.01 687
3817.15 674
3817.29 661
3817.43 647
3817.57 634
3817.72 620
3817.86 606
3818.00 591
3818.14 576
3818.28 560
3818.42 545
3818.57 531
3818.71 518
3818.85 507
3818.99 497
3819.13 487
3819.27 476
3819.42 462
3819.56 444
3819.70 423
3819.84 398
3819.98 371
3820.13 343
3820.27 317
3820.41 292
3820.55 270
3820.69 251
3820.83 233
3820.98 217
3821.12 202
3821.26 190
3821.40 180
3821.54 172
3821.68 167
3821.83 163
3821.97 159
3822.11 155
3822.25 151
3822.39 145
3822.54 139
3822.68 135
3822.82 133
3822.96 133
3823.10 136
3823.24 142
3823.39 150
3823.53 159
3823.67 168
3823.81 177
3823.95 184
3824.10 190
3824.24 192
3824.38 192
3824.52 189
3824.66 185
3824.80 179
3824.95 174
3825.09 168
3825.23 165
3825.37 163
3825.51 163
3825.66 165
3825.80 169
3825.94 173
3826.08 177
3826.22 179
3826.37 179
3826.51 177
3826.65 171
3826.79 162
3826.93 152
3827.07 141
3827.22 130
3827.36 119
3827.50 111
3827.64 105
3827.78 100
3827.93 97
3828.07 95
3828.21 92
3828.35 89
3828.49 85
3828.64 79
3828.78 73
3828.92 67
3829.06 61
3829.20 56
3829.35 53
3829.49 50
3829.63 47
3829.77 44
3829.91 41
3830.06 39
3830.20 37
3830.34 38
3830.48 40
3830.62 45
3830.76 51
3830.91 58
3831.05 65
3831.19 70
3831.33 73
3831.47 75
3831.62 74
3831.76 73
3831.90 72
3832.04 70
3832.18 70
3832.33 70
3832.47 71
3832.61 73
3832.75 76
3832.89 80
3833.04 83
3833.18 85
3833.32 86
3833.46 85
3833.60 82
3833.75 77
3833.89 71
3834.03 65
3834.17 59
3834.31 53
3834.46 46
3834.60 39
3834.74 30
3834.88 21
3835.02 13
3835.17 7
3835.31 5
3835.45 7
3835.59 14
3835.73 25
3835.88 38
3836.02 52
3836.16 67
3836.30 79
3836.45 90
3836.59 97
3836.73 102
3836.87 102
3837.01 100
3837.16 95
3837.30 89
3837.44 83
3837.58 77
3837.72 73
3837.87 71
3838.01 69
3838.15 68
3838.29 66
3838.43 63
3838.58 57
3838.72 50
3838.86 41
3839.00 33
3839.14 25
3839.29 18
3839.43 14
3839.57 13
3839.71 15
3839.86 19
3840.00 26
3840.14 34
3840.28 45
3840.42 55
3840.57 65
3840.71 72
3840.85 75
3840.99 74
3841.13 68
3841.28 59
3841.42 47
3841.56 34
3841.70 23
3841.85 13
3841.99 5
3842.13 0
3842.27 0
3842.41 0
3842.56 0
3842.70 0
3842.84 0
3842.98 0
3843.12 0
3843.27 0
3843.41 2
3843.55 9
3843.69 17
3843.84 23
3843.98 27
3844.12 30
3844.26 32
3844.40 34
3844.55 37
3844.69 40
3844.83 45
3844.97 50
3845.12 55
3845.26 59
3845.40 61
3845.54 62
3845.68 62
3845.83 60
3845.97 59
3846.11 59
3846.25 60
3846.40 64
3846.54 70
3846.68 79
3846.82 89
3846.96 100
3847.11 109
3847.25 117
3847.39 122
3847.53 125
3847.68 125
3847.82 125
3847.96 125
3848.10 126
3848.25 129
3848.39 135
3848.53 142
3848.67 151
3848.81 162
3848.96 172
3849.10 183
3849.24 193
3849.38 204
3849.53 215
3849.67 227
3849.81 241
3849.95 256
3850.10 271
3850.24 287
3850.38 301
3850.52 311
3850.66 318
3850.81 320
3850.95 319
3851.09 315
3851.23 311
3851.38 307
3851.52 305
3851.66 305
3851.80 306
3851.95 309
3852.09 311
3852.23 313
3852.37 312
3852.52 310
3852.66 307
3852.80 304
3852.94 301
3853.08 300
3853.23 301
3853.37 302
3853.51 303
3853.65 303
3853.80 301
3853.94 296
3854.08 289
3854.22 279
3854.37 267
3854.51 255
3854.65 242
3854.79 230
3854.94 220
3855.08 211
3855.22 203
3855.36 196
3855.51 189
3855.65 182
3855.79 174
3855.93 164
3856.07 152
3856.22 139
3856.36 126
3856.50 112
3856.64 101
3856.79 92
3856.93 86
3857.07 83
3857.21 83
3857.36 84
3857.50 86
3857.64 86
3857.78 85
3857.93 81
3858.07 76
3858.21 70
3858.35 64
3858.50 60
3858.64 57
3858.78 56
3858.92 56
3859.07 56
3859.21 56
3859.35 55
3859.49 53
3859.64 52
3859.78 51
3859.92 51
3860.06 52
3860.21 55
3860.35 58
3860.49 62
3860.63 67
3860.78 72
3860.92 76
3861.06 80
3861.20 83
3861.35 85
3861.49 87
3861.63 89
3861.77 91
3861.92 94
3862.06 99
3862.20 104
3862.34 110
3862.49 117
3862.63 123
3862.77 128
3862.91 132
3863.06 131
3863.20 127
3863.34 118
3863.48 104
3863.63 88
3863.77 71
3863.91 57
3864.05 47
3864.20 44
3864.34 48
3864.48 57
3864.63 70
3864.77 84
3864.91 97
3865.05 108
3865.20 116
3865.34 123
3865.48 129
3865.62 136
3865.77 143
3865.91 151
3866.05 159
3866.19 168
3866.34 176
3866.48 182
3866.62 187
3866.76 189
3866.91 188
3867.05 185
3867.19 179
3867.33 173
3867.48 166
3867.62 160
3867.76 155
3867.91 153
3868.05 153
3868.19 155
3868.33 158
3868.48 162
3868.62 163
3868.76 162
3868.90 157
3869.05 149
3869.19 138
3869.33 125
3869.47 114
3869.62 105
3869.76 100
3869.90 100
3870.05 103
3870.19 108
3870.33 115
3870.47 122
3870.62 128
3870.76 131
3870.90 132
3871.04 132
3871.19 130
3871.33 128
3871.47 126
3871.61 124
3871.76 124
3871.90 124
3872.04 124
3872.19 125
3872.33 127
3872.47 128
3872.61 129
3872.76 130
3872.90 130
3873.04 131
3873.18 132
3873.33 133
3873.47 135
3873.61 136
3873.76 137
3873.90 137
3874.04 134
3874.18 130
3874.33 125
3874.47 118
3874.61 111
3874.76 105
3874.90 101
3875.04 98
3875.18 97
3875.33 97
3875.47 97
3875.61 97
3875.75 96
3875.90 95
3876.04 94
3876.18 91
3876.33 88
3876.47 83
3876.61 78
3876.75 73
3876.90 68
3877.04 64
3877.18 61
3877.33 58
3877.47 55
3877.61 52
3877.75 49
3877.90 46
3878.04 44
3878.18 43
3878.33 44
3878.47 47
3878.61 51
3878.75 54
3878.90 56
3879.04 55
3879.18 54
3879.33 51
3879.47 48
3879.61 46
3879.75 46
3879.90 47
3880.04 50
3880.18 53
3880.33 56
3880.47 59
3880.61 61
3880.75 62
3880.90 63
3881.04 63
3881.18 62
3881.33 63
3881.47 64
3881.61 66
3881.75 68
3881.90 71
3882.04 73
3882.18 75
3882.33 75
3882.47 74
3882.61 73
3882.75 71
3882.90 71
3883.04 71
3883.18 72
3883.33 74
3883.47 76
3883.61 77
3883.75 78
3883.90 79
3884.04 78
3884.18 78
3884.33 77
3884.47 76
3884.61 75
3884.76 73
3884.90 70
3885.04 66
3885.18 62
3885.33 57
3885.47 54
3885.61 52
3885.76 52
3885.90 54
3886.04 58
3886.19 63
3886.33 69
3886.47 75
3886.61 82
3886.76 89
3886.90 98
3887.04 107
3887.19 116
3887.33 124
3887.47 132
3887.62 137
3887.76 140
3887.90 141
3888.04 140
3888.19 140
3888.33 139
3888.47 138
3888.62 136
3888.76 134
3888.90 131
3889.05 127
3889.19 122
3889.33 117
3889.47 113
3889.62 109
3889.76 106
3889.90 103
3890.05 100
3890.19 96
3890.33 92
3890.48 88
3890.62 84
3890.76 82
3890.90 81
3891.05 82
3891.19 85
3891.33 91
3891.48 97
3891.62 103
3891.76 108
3891.91 111
3892.05 111
3892.19 110
3892.34 107
3892.48 104
3892.62 101
3892.77 99
3892.91 97
3893.05 95
3893.19 93
3893.34 91
3893.48 89
3893.62 86
3893.77 83
3893.91 80
3894.05 77
3894.20 72
3894.34 67
3894.48 61
3894.63 54
3894.77 45
3894.91 35
3895.05 25
3895.20 15
3895.34 6
3895.48 0
3895.63 0
3895.77 0
3895.91 0
3896.06 0
3896.20 0
3896.34 0
3896.49 0
3896.63 0
3896.77 0
3896.92 2
3897.06 7
3897.20 13
3897.35 20
3897.49 26
3897.63 32
3897.78 36
3897.92 38
3898.06 39
3898.20 40
3898.35 43
3898.49 47
3898.63 54
3898.78 63
3898.92 75
3899.06 86
3899.21 97
3899.35 105
3899.49 110
3899.64 110
3899.78 107
3899.92 100
3900.07 91
3900.21 81
3900.35 72
3900.50 65
3900.64 59
3900.78 55
3900.93 54
3901.07 53
3901.21 54
3901.36 54
3901.50 55
3901.64 55
3901.79 55
3901.93 55
3902.07 56
3902.22 58
3902.36 61
3902.50 66
3902.65 72
3902.79 78
3902.93 83
3903.08 88
3903.22 91
3903.36 91
3903.51 90
3903.65 87
3903.79 83
3903.93 80
3904.08 78
3904.22 78
3904.36 79
3904.51 81
3904.65 83
3904.79 83
3904.94 81
3905.08 76
3905.22 68
3905.37 58
3905.51 48
3905.65 39
3905.80 31
3905.94 24
3906.08 19
3906.23 16
3906.37 13
3906.51 12
3906.66 11
3906.80 11
3906.94 12
3907.09 13
3907.23 14
3907.38 13
3907.52 10
3907.66 6
3907.81 0
3907.95 0
3908.09 0
3908.24 0
3908.38 0
3908.52 0
3908.67 0
3908.81 0
3908.95 6
3909.10 14
3909.24 21
3909.38 25
3909.53 26
3909.67 24
3909.81 20
3909.96 13
3910.10 5
3910.24 0
3910.39 0
3910.53 0
3910.67 0
3910.82 3
3910.96 15
3911.10 28
3911.25 41
3911.39 52
3911.53 61
3911.68 67
3911.82 72
3911.96 76
3912.11 79
3912.25 84
3912.39 88
3912.54 92
3912.68 95
3912.82 95
3912.97 92
3913.11 87
3913.26 79
3913.40 69
3913.54 58
3913.69 45
3913.83 33
3913.97 22
3914.12 13
3914.26 6
3914.40 2
3914.55 1
3914.69 2
3914.83 4
3914.98 6
3915.12 7
3915.26 8
3915.41 8
3915.55 7
3915.69 5
3915.84 2
3915.98 0
3916.13 0
3916.27 0
3916.41 0
3916.56 0
3916.70 2
3916.84 6
3916.99 11
3917.13 15
3917.27 18
3917.42 21
3917.56 25
3917.70 29
3917.85 35
3917.99 41
3918.14 49
3918.28 57
3918.42 65
3918.57 73
3918.71 80
3918.85 86
3919.00 92
3919.14 97
3919.28 99
3919.43 98
3919.57 94
3919.71 87
3919.86 78
3920.00 68
3920.15 59
3920.29 51
3920.43 45
3920.58 39
3920.72 34
3920.86 28
3921.01 22
3921.15 15
3921.29 8
3921.44 1
3921.58 0
3921.73 0
3921.87 0
3922.01 0
3922.16 0
3922.30 0
3922.44 0
3922.59 0
3922.73 4
3922.87 16
3923.02 28
3923.16 39
3923.31 49
3923.45 59
3923.59 68
3923.74 78
3923.88 89
3924.02 102
3924.17 116
3924.31 129
3924.45 139
3924.60 145
3924.74 146
3924.89 142
3925.03 134
3925.17 124
3925.32 111
3925.46 98
3925.60 86
3925.75 74
3925.89 63
3926.04 53
3926.18 44
3926.32 38
3926.47 33
3926.61 30
3926.75 29
3926.90 28
3927.04 28
3927.19 27
3927.33 26
3927.47 26
3927.62 25
3927.76 24
3927.90 22
3928.05 19
3928.19 13
3928.34 5
3928.48 0
3928.62 0
3928.77 0
3928.91 0
3929.05 0
3929.20 0
3929.34 0
3929.49 0
3929.63 13
3929.77 24
3929.92 34
3930.06 41
3930.20 46
3930.35 50
3930.49 53
3930.64 56
3930.78 60
3930.92 66
3931.07 72
3931.21 79
3931.35 84
3931.50 88
3931.64 88
3931.79 86
3931.93 81
3932.07 75
3932.22 68
3932.36 61
3932.50 56
3932.65 51
3932.79 48
3932.94 45
3933.08 43
3933.22 41
3933.37 39
3933.51 38
3933.66 37
3933.80 38
3933.94 40
3934.09 43
3934.23 46
3934.38 49
3934.52 51
3934.66 52
3934.81 53
3934.95 52
3935.09 51
3935.24 50
3935.38 49
3935.53 47
3935.67 47
3935.81 46
3935.96 47
3936.10 50
3936.25 55
3936.39 61
3936.53 67
3936.68 73
3936.82 76
3936.96 75
3937.11 70
3937.25 61
3937.40 48
3937.54 33
3937.68 17
3937.83 2
3937.97 0
3938.12 0
3938.26 0
3938.40 0
3938.55 0
3938.69 0
3938.84 0
3938.98 0
3939.12 7
3939.27 18
3939.41 29
3939.56 41
3939.70 52
3939.84 63
3939.99 72
3940.13 79
3940.28 83
3940.42 84
3940.56 80
3940.71 74
3940.85 66
3941.00 55
3941.14 44
3941.28 34
3941.43 24
3941.57 17
3941.72 13
3941.86 11
3942.00 13
3942.15 17
3942.29 22
3942.44 27
3942.58 32
3942.72 36
3942.87 39
3943.01 42
3943.16 45
3943.30 48
3943.44 50
3943.59 51
3943.73 50
3943.88 47
3944.02 42
3944.16 36
3944.31 30
3944.45 24
3944.60 20
3944.74 18
3944.88 17
3945.03 17
3945.17 18
3945.32 18
3945.46 18
3945.60 16
3945.75 15
3945.89 13
3946.04 11
3946.18 11
3946.32 14
3946.47 18
3946.61 26
3946.76 36
3946.90 45
3947.05 54
3947.19 60
3947.33 62
3947.48 60
3947.62 55
3947.77 48
3947.91 41
3948.05 35
3948.20 29
3948.34 26
3948.49 24
3948.63 25
3948.77 27
3948.92 31
3949.06 36
3949.21 42
3949.35 48
3949.50 54
3949.64 58
3949.78 60
3949.93 61
3950.07 60
3950.22 56
3950.36 52
3950.50 47
3950.65 42
3950.79 38
3950.94 37
3951.08 38
3951.23 41
3951.37 46
3951.51 52
3951.66 58
3951.80 66
3951.95 73
3952.09 82
3952.23 92
3952.38 102
3952.52 112
3952.67 121
3952.81 127
3952.96 131
3953.10 131
3953.24 130
3953.39 127
3953.53 125
3953.68 123
3953.82 123
3953.96 124
3954.11 124
3954.25 125
3954.40 125
3954.54 125
3954.69 124
3954.83 124
3954.97 123
3955.12 124
3955.26 124
3955.41 123
3955.55 122
3955.70 121
3955.84 121
3955.98 122
3956.13 126
3956.27 135
3956.42 146
3956.56 160
3956.71 175
3956.85 188
3956.99 198
3957.14 204
3957.28 206
3957.43 205
3957.57 202
3957.72 197
3957.86 192
3958.00 185
3958.15 179
3958.29 171
3958.44 164
3958.58 157
3958.73 151
3958.87 146
3959.01 142
3959.16 140
3959.30 140
3959.45 144
3959.59 150
3959.74 160
3959.88 172
3960.02 186
3960.17 199
3960.31 211
3960.46 219
3960.60 223
3960.75 223
3960.89 222
3961.03 219
3961.18 217
3961.32 216
3961.47 216
3961.61 217
3961.76 218
3961.90 218
3962.05 217
3962.19 214
3962.33 211
3962.48 207
3962.62 204
3962.77 201
3962.91 198
3963.06 196
3963.20 192
3963.34 188
3963.49 183
3963.63 177
3963.78 171
3963.92 165
3964.07 159
3964.21 151
3964.36 143
3964.50 134
3964.64 125
3964.79 116
3964.93 108
3965.08 103
3965.22 99
3965.37 95
3965.51 92
3965.66 86
3965.80 80
3965.94 72
3966.09 63
3966.23 57
3966.38 52
3966.52 51
3966.67 53
3966.81 56
3966.96 60
3967.10 65
3967.24 68
3967.39 71
3967.53 74
3967.68 77
3967.82 81
3967.97 86
3968.11 91
3968.26 96
3968.40 100
3968.54 103
3968.69 104
3968.83 103
3968.98 102
3969.12 99
3969.27 97
3969.41 95
3969.56 94
3969.70 92
3969.85 91
3969.99 91
3970.13 92
3970.28 96
3970.42 102
3970.57 111
3970.71 122
3970.86 135
3971.00 147
3971.15 158
3971.29 165
3971.43 168
3971.58 167
3971.72 164
3971.87 160
3972.01 155
3972.16 150
3972.30 147
3972.45 144
3972.59 141
3972.74 139
3972.88 136
3973.03 133
3973.17 129
3973.31 125
3973.46 120
3973.60 115
3973.75 110
3973.89 105
3974.04 100
3974.18 95
3974.33 92
3974.47 89
3974.62 88
3974.76 88
3974.90 89
3975.05 91
3975.19 93
3975.34 95
3975.48 95
3975.63 94
3975.77 92
3975.92 89
3976.06 85
3976.21 82
3976.35 79
3976.50 77
3976.64 77
3976.78 79
3976.93 82
3977.07 86
3977.22 92
3977.36 99
3977.51 107
3977.65 115
3977.80 124
3977.94 132
3978.09 141
3978.23 149
3978.38 157
3978.52 164
3978.67 171
3978.81 175
3978.95 178
3979.10 177
3979.24 174
3979.39 167
3979.53 158
3979.68 147
3979.82 135
3979.97 124
3980.11 113
3980.26 104
3980.40 97
3980.55 92
3980.69 90
3980.84 89
3980.98 90
3981.13 91
3981.27 92
3981.41 92
3981.56 90
3981.70 86
3981.85 81
3981.99 74
3982.14 66
3982.28 59
3982.43 53
3982.57 49
3982.72 48
3982.86 50
3983.01 54
3983.15 58
3983.30 61
3983.44 62
3983.59 60
3983.73 56
3983.88 51
3984.02 45
3984.16 41
3984.31 38
3984.45 36
3984.60 35
3984.74 35
3984.89 33
3985.03 31
3985.18 28
3985.32 26
3985.47 24
3985.61 23
3985.76 26
3985.90 31
3986.05 38
3986.19 46
3986.34 55
3986.48 62
3986.63 66
3986.77 68
3986.92 66
3987.06 62
3987.21 58
3987.35 53
3987.50 49
3987.64 46
3987.78 44
3987.93 43
3988.07 43
3988.22 42
3988.36 41
3988.51 38
3988.65 35
3988.80 31
3988.94 27
3989.09 23
3989.23 20
3989.38 18
3989.52 19
3989.67 21
3989.81 24
3989.96 27
3990.10 30
3990.25 32
3990.39 33
3990.54 32
3990.68 30
3990.83 28
3990.97 27
3991.12 27
3991.26 29
3991.41 33
3991.55 39
3991.70 46
3991.84 54
3991.99 61
3992.13 68
3992.28 74
3992.42 79
3992.57 83
3992.71 86
3992.86 87
3993.00 85
3993.15 79
3993.29 70
3993.44 59
3993.58 46
3993.73 35
3993.87 27
3994.02 23
3994.16 24
3994.31 29
3994.45 35
3994.60 43
3994.74 50
3994.88 56
3995.03 61
3995.17 65
3995.32 67
3995.46 70
3995.61 71
3995.75 71
3995.90 71
3996.04 69
3996.19 68
3996.33 67
3996.48 67
3996.62 68
3996.77 71
3996.91 76
3997.06 81
3997.20 85
3997.35 89
3997.49 91
3997.64 92
3997.78 92
3997.93 90
3998.07 87
3998.22 83
3998.36 76
3998.51 69
3998.65 59
3998.80 48
3998.95 37
3999.09 27
3999.24 18
3999.38 12
3999.53 7
3999.67 4
3999.82 1
3999.96 0
4000.11 0
4000.25 0
4000.40 0
4000.54 0
4000.69 0
4000.83 0
4000.98 0
4001.12 4
4001.27 14
4001.41 25
4001.56 37
4001.70 50
4001.85 63
4001.99 77
4002.14 91
4002.28 106
4002.43 118
4002.57 128
4002.72 134
4002.86 136
4003.01 136
4003.15 134
4003.30 133
4003.44 133
4003.59 137
4003.73 146
4003.88 158
4004.02 174
4004.17 194
4004.31 215
4004.46 238
4004.60 261
4004.75 283
4004.89 302
4005.04 319
4005.18 334
4005.33 346
4005.47 359
4005.62 374
4005.76 391
4005.91 410
4006.06 431
4006.20 451
4006.35 469
4006.49 483
4006.64 493
4006.78 498
4006.93 501
4007.07 501
4007.22 502
4007.36 503
4007.51 505
4007.65 508
4007.80 511
4007.94 513
4008.09 514
4008.23 513
4008.38 511
4008.52 508
4008.67 506
4008.81 504
4008.96 503
4009.10 502
4009.25 502
4009.39 502
4009.54 502
4009.69 499
4009.83 495
4009.98 489
4010.12 482
4010.27 473
4010.41 463
4010.56 452
4010.70 439
4010.85 426
4010.99 411
4011.14 396
4011.28 381
4011.43 368
4011.57 357
4011.72 349
4011.86 343
4012.01 337
4012.15 329
4012.30 317
4012.45 301
4012.59 279
4012.74 254
4012.88 228
4013.03 204
4013.17 183
4013.32 168
4013.46 159
4013.61 154
4013.75 153
4013.90 154
4014.04 156
4014.19 158
4014.33 160
4014.48 160
4014.62 160
4014.77 158
4014.92 155
4015.06 151
4015.21 146
4015.35 142
4015.50 139
4015.64 139
4015.79 140
4015.93 144
4016.08 150
4016.22 156
4016.37 162
4016.51 167
4016.66 170
4016.80 171
4016.95 171
4017.10 169
4017.24 169
4017.39 169
4017.53 172
4017.68 176
4017.82 181
4017.97 187
4018.11 191
4018.26 194
4018.40 194
4018.55 191
4018.69 185
4018.84 177
4018.99 166
4019.13 154
4019.28 142
4019.42 130
4019.57 120
4019.71 114
4019.86 112
4020.00 116
4020.15 123
4020.29 134
4020.44 146
4020.59 156
4020.73 162
4020.88 163
4021.02 159
4021.17 151
4021.31 140
4021.46 129
4021.60 121
4021.75 115
4021.89 111
4022.04 110
4022.19 110
4022.33 110
4022.48 110
4022.62 109
4022.77 110
4022.91 112
4023.06 116
4023.20 122
4023.35 129
4023.49 136
4023.64 142
4023.79 147
4023.93 150
4024.08 152
4024.22 153
4024.37 154
4024.51 154
4024.66 151
4024.80 145
4024.95 136
4025.09 126
4025.24 114
4025.39 104
4025.53 98
4025.68 95
4025.82 98
4025.97 105
4026.11 114
4026.26 125
4026.40 136
4026.55 144
4026.70 149
4026.84 149
4026.99 145
4027.13 138
4027.28 127
4027.42 115
4027.57 103
4027.71 91
4027.86 80
4028.01 71
4028.15 64
4028.30 59
4028.44 56
4028.59 54
4028.73 54
4028.88 55
4029.02 58
4029.17 61
4029.32 65
4029.46 68
4029.61 70
4029.75 69
4029.90 67
4030.04 61
4030.19 52
4030.34 42
4030.48 30
4030.63 19
4030.77 9
4030.92 3
4031.06 1
4031.21 2
4031.35 6
4031.50 11
4031.65 15
4031.79 17
4031.94 16
4032.08 13
4032.23 8
4032.37 4
4032.52 2
4032.67 3
4032.81 8
4032.96 17
4033.10 27
4033.25 36
4033.39 42
4033.54 45
4033.68 43
4033.83 37
4033.98 29
4034.12 21
4034.27 14
4034.41 7
4034.56 2
4034.70 0
4034.85 0
4035.00 0
4035.14 0
4035.29 0
4035.43 0
4035.58 0
4035.72 0
4035.87 6
4036.02 22
4036.16 39
4036.31 57
4036.45 73
4036.60 87
4036.74 97
4036.89 105
4037.04 110
4037.18 114
4037.33 117
4037.47 120
4037.62 124
4037.76 127
4037.91 131
4038.06 133
4038.20 134
4038.35 134
4038.49 133
4038.64 132
4038.78 131
4038.93 129
4039.08 127
4039.22 126
4039.37 125
4039.51 124
4039.66 124
4039.81 125
4039.95 127
4040.10 132
4040.24 136
4040.39 141
4040.53 144
4040.68 145
4040.83 144
4040.97 139
4041.12 132
4041.26 124
4041.41 115
4041.55 109
4041.70 104
4041.85 101
4041.99 99
4042.14 96
4042.28 92
4042.43 85
4042.58 76
4042.72 65
4042.87 55
4043.01 45
4043.16 37
4043.30 31
4043.45 26
4043.60 21
4043.74 17
4043.89 13
4044.03 9
4044.18 6
4044.33 4
4044.47 3
4044.62 3
4044.76 3
4044.91 2
4045.05 1
4045.20 0
4045.35 0
4045.49 0
4045.64 0
4045.78 0
4045.93 0
4046.08 1
4046.22 9
4046.37 18
4046.51 26
4046.66 33
4046.81 37
4046.95 39
4047.10 39
4047.24 38
4047.39 35
4047.54 33
4047.68 32
4047.83 31
4047.97 29
4048.12 27
4048.26 25
4048.41 22
4048.56 20
4048.70 19
4048.85 19
4048.99 21
4049.14 25
4049.29 29
4049.43 31
4049.58 32
4049.72 30
4049.87 26
4050.02 20
4050.16 13
4050.31 7
4050.45 2
4050.60 0
4050.75 0
4050.89 1
4051.04 4
4051.18 7
4051.33 12
4051.48 18
4051.62 27
4051.77 37
4051.91 48
4052.06 59
4052.21 69
4052.35 75
4052.50 77
4052.64 74
4052.79 66
4052.94 56
4053.08 44
4053.23 32
4053.37 23
4053.52 15
4053.67 10
4053.81 7
4053.96 6
4054.10 6
4054.25 7
4054.40 9
4054.54 10
4054.69 12
4054.83 15
4054.98 18
4055.13 22
4055.27 27
4055.42 33
4055.56 41
4055.71 51
4055.86 63
4056.00 76
4056.15 88
4056.29 100
4056.44 110
4056.59 118
4056.73 125
4056.88 130
4057.03 134
4057.17 139
4057.32 144
4057.46 149
4057.61 152
4057.76 154
4057.90 154
4058.05 151
4058.19 145
4058.34 138
4058.49 131
4058.63 125
4058.78 121
4058.92 118
4059.07 116
4059.22 116
4059.36 116
4059.51 117
4059.66 119
4059.80 120
4059.95 120
4060.09 119
4060.24 117
4060.39 113
4060.53 107
4060.68 99
4060.82 91
4060.97 82
4061.12 75
4061.26 68
4061.41 64
4061.56 61
4061.70 61
4061.85 63
4061.99 65
4062.14 69
4062.29 72
4062.43 75
4062.58 76
4062.72 76
4062.87 75
4063.02 74
4063.16 72
4063.31 71
4063.46 71
4063.60 72
4063.75 74
4063.89 75
4064.04 74
4064.19 71
4064.33 65
4064.48 57
4064.63 46
4064.77 36
4064.92 27
4065.06 21
4065.21 18
4065.36 19
4065.50 22
4065.65 27
4065.80 32
4065.94 37
4066.09 42
4066.23 48
4066.38 56
4066.53 66
4066.67 77
4066.82 88
4066.97 97
4067.11 102
4067.26 102
4067.40 98
4067.55 91
4067.70 83
4067.84 75
4067.99 69
4068.14 67
4068.28 66
4068.43 68
4068.57 71
4068.72 74
4068.87 78
4069.01 82
4069.16 84
4069.31 86
4069.45 86
4069.60 83
4069.75 78
4069.89 72
4070.04 65
4070.18 59
4070.33 54
4070.48 52
4070.62 52
4070.77 54
4070.92 57
4071.06 60
4071.21 64
4071.35 68
4071.50 72
4071.65 76
4071.79 79
4071.94 81
4072.09 82
4072.23 80
4072.38 77
4072.53 73
4072.67 70
4072.82 69
4072.96 69
4073.11 73
4073.26 78
4073.40 85
4073.55 92
4073.70 96
4073.84 98
4073.99 96
4074.14 89
4074.28 79
4074.43 67
4074.57 53
4074.72 41
4074.87 30
4075.01 22
4075.16 18
4075.31 17
4075.45 19
4075.60 24
4075.75 30
4075.89 38
4076.04 47
4076.19 57
4076.33 65
4076.48 72
4076.62 77
4076.77 80
4076.92 81
4077.06 80
4077.21 77
4077.36 73
4077.50 69
4077.65 66
4077.80 63
4077.94 60
4078.09 59
4078.24 57
4078.38 57
4078.53 56
4078.68 56
4078.82 57
4078.97 58
4079.11 59
4079.26 61
4079.41 63
4079.55 63
4079.70 63
4079.85 62
4079.99 61
4080.14 59
4080.29 57
4080.43 58
4080.58 59
4080.73 63
4080.87 68
4081.02 75
4081.17 82
4081.31 90
4081.46 98
4081.61 107
4081.75 116
4081.90 126
4082.05 135
4082.19 145
4082.34 153
4082.48 158
4082.63 160
4082.78 159
4082.92 152
4083.07 143
4083.22 132
4083.36 120
4083.51 110
4083.66 104
4083.80 101
4083.95 102
4084.10 106
4084.24 111
4084.39 116
4084.54 121
4084.68 123
4084.83 124
4084.98 123
4085.12 120
4085.27 116
4085.42 111
4085.56 104
4085.71 96
4085.86 85
4086.00 73
4086.15 60
4086.30 48
4086.44 38
4086.59 30
4086.74 25
4086.88 24
4087.03 24
4087.18 27
4087.32 30
4087.47 34
4087.62 39
4087.76 43
4087.91 47
4088.06 51
4088.20 53
4088.35 55
4088.50 57
4088.64 58
4088.79 59
4088.94 61
4089.08 64
4089.23 67
4089.38 71
4089.52 75
4089.67 80
4089.82 86
4089.96 92
4090.11 98
4090.26 105
4090.40 111
4090.55 116
4090.70 119
4090.84 120
4090.99 120
4091.14 120
4091.28 121
4091.43 125
4091.58 132
4091.72 142
4091.87 155
4092.02 170
4092.16 184
4092.31 197
4092.46 207
4092.60 214
4092.75 220
4092.90 225
4093.04 230
4093.19 236
4093.34 243
4093.48 250
4093.63 256
4093.78 260
4093.92 261
4094.07 261
4094.22 259
4094.36 256
4094.51 254
4094.66 254
4094.80 255
4094.95 259
4095.10 265
4095.24 274
4095.39 284
4095.54 296
4095.68 309
4095.83 322
4095.98 332
4096.12 341
4096.27 346
4096.42 347
4096.57 345
4096.71 341
4096.86 335
4097.01 328
4097.15 320
4097.30 312
4097.45 305
4097.59 300
4097.74 296
4097.89 293
4098.03 293
4098.18 294
4098.33 295
4098.47 294
4098.62 291
4098.77 285
4098.91 275
4099.06 263
4099.21 248
4099.35 233
4099.50 218
4099.65 204
4099.80 192
4099.94 181
4100.09 171
4100.24 162
4100.38 153
4100.53 146
4100.68 139
4100.82 134
4100.97 130
4101.12 127
4101.26 125
4101.41 123
4101.56 120
4101.70 117
4101.85 113
4102.00 110
4102.15 106
4102.29 104
4102.44 102
4102.59 102
4102.73 102
4102.88 104
4103.03 106
4103.17 110
4103.32 114
4103.47 120
4103.61 127
4103.76 135
4103.91 143
4104.06 153
4104.20 162
4104.35 171
4104.50 179
4104.64 185
4104.79 189
4104.94 190
4105.08 189
4105.23 184
4105.38 178
4105.52 171
4105.67 164
4105.82 158
4105.97 155
4106.11 155
4106.26 156
4106.41 158
4106.55 161
4106.70 162
4106.85 161
4106.99 157
4107.14 151
4107.29 143
4107.44 133
4107.58 123
4107.73 113
4107.88 105
4108.02 99
4108.17 96
4108.32 97
4108.46 100
4108.61 105
4108.76 112
4108.91 119
4109.05 125
4109.20 129
4109.35 131
4109.49 132
4109.64 131
4109.79 131
4109.93 132
4110.08 134
4110.23 138
4110.38 143
4110.52 148
4110.67 152
4110.82 155
4110.96 155
4111.11 154
4111.26 151
4111.41 148
4111.55 146
4111.70 144
4111.85 143
4111.99 142
4112.14 140
4112.29 136
4112.44 130
4112.58 122
4112.73 113
4112.88 103
4113.02 94
4113.17 86
4113.32 80
4113.46 76
4113.61 74
4113.76 72
4113.91 71
4114.05 69
4114.20 66
4114.35 63
4114.49 59
4114.64 54
4114.79 50
4114.94 47
4115.08 45
4115.23 44
4115.38 44
4115.52 45
4115.67 46
4115.82 46
4115.97 46
4116.11 44
4116.26 41
4116.41 36
4116.55 30
4116.70 24
4116.85 18
4117.00 14
4117.14 12
4117.29 10
4117.44 11
4117.58 11
4117.73 13
4117.88 13
4118.03 14
4118.17 14
4118.32 15
4118.47 15
4118.61 16
4118.76 16
4118.91 15
4119.06 12
4119.20 8
4119.35 3
4119.50 0
4119.65 0
4119.79 0
4119.94 0
4120.09 0
4120.23 0
4120.38 0
4120.53 2
4120.68 5
4120.82 7
4120.97 8
4121.12 10
4121.26 12
4121.41 17
4121.56 23
4121.71 29
4121.85 37
4122.00 44
4122.15 53
4122.30 61
4122.44 71
4122.59 83
4122.74 97
4122.88 111
4123.03 127
4123.18 141
4123.33 153
4123.47 163
4123.62 168
4123.77 171
4123.92 170
4124.06 168
4124.21 165
4124.36 163
4124.50 162
4124.65 164
4124.80 167
4124.95 172
4125.09 179
4125.24 185
4125.39 192
4125.54 197
4125.68 200
4125.83 201
4125.98 198
4126.13 192
4126.27 182
4126.42 170
4126.57 156
4126.71 143
4126.86 131
4127.01 121
4127.16 113
4127.30 109
4127.45 106
4127.60 106
4127.75 106
4127.89 107
4128.04 106
4128.19 105
4128.34 102
4128.48 98
4128.63 94
4128.78 91
4128.92 90
4129.07 92
4129.22 96
4129.37 102
4129.51 110
4129.66 118
4129.81 125
4129.96 131
4130.10 135
4130.25 138
4130.40 141
4130.55 142
4130.69 143
4130.84 144
4130.99 143
4131.14 142
4131.28 140
4131.43 138
4131.58 138
4131.73 138
4131.87 140
4132.02 144
4132.17 149
4132.32 153
4132.46 158
4132.61 161
4132.76 163
4132.91 164
4133.05 165
4133.20 164
4133.35 164
4133.49 164
4133.64 164
4133.79 162
4133.94 158
4134.08 152
4134.23 143
4134.38 133
4134.53 122
4134.67 111
4134.82 102
4134.97 97
4135.12 95
4135.26 98
4135.41 104
4135.56 113
4135.71 124
4135.85 135
4136.00 144
4136.15 151
4136.30 155
4136.44 155
4136.59 152
4136.74 146
4136.89 139
4137.03 130
4137.18 122
4137.33 113
4137.48 105
4137.62 98
4137.77 91
4137.92 84
4138.07 78
4138.21 72
4138.36 66
4138.51 60
4138.66 55
4138.81 49
4138.95 42
4139.10 36
4139.25 29
4139.40 23
4139.54 16
4139.69 10
4139.84 5
4139.99 0
4140.13 0
4140.28 0
4140.43 0
4140.58 0
4140.72 0
4140.87 0
4141.02 0
4141.17 0
4141.31 0
4141.46 1
4141.61 7
4141.76 16
4141.90 29
4142.05 46
4142.20 63
4142.35 81
4142.49 97
4142.64 109
4142.79 119
4142.94 126
4143.09 132
4143.23 137
4143.38 143
4143.53 151
4143.68 161
4143.82 170
4143.97 177
4144.12 180
4144.27 177
4144.41 169
4144.56 155
4144.71 139
4144.86 122
4145.00 108
4145.15 98
4145.30 93
4145.45 93
4145.60 98
4145.74 105
4145.89 114
4146.04 123
4146.19 131
4146.33 139
4146.48 146
4146.63 152
4146.78 155
4146.92 157
4147.07 155
4147.22 152
4147.37 148
4147.52 144
4147.66 142
4147.81 142
4147.96 145
4148.11 149
4148.25 153
4148.40 155
4148.55 156
4148.70 155
4148.84 152
4148.99 148
4149.14 145
4149.29 143
4149.44 141
4149.58 141
4149.73 141
4149.88 141
4150.03 141
4150.17 141
4150.32 141
4150.47 143
4150.62 146
4150.77 151
4150.91 157
4151.06 163
4151.21 169
4151.36 173
4151.50 176
4151.65 177
4151.80 175
4151.95 172
4152.10 169
4152.24 165
4152.39 161
4152.54 158
4152.69 156
4152.83 155
4152.98 154
4153.13 153
4153.28 151
4153.43 148
4153.57 143
4153.72 138
4153.87 134
4154.02 130
4154.16 128
4154.31 128
4154.46 129
4154.61 131
4154.76 133
4154.90 134
4155.05 134
4155.20 132
4155.35 130
4155.50 128
4155.64 127
4155.79 125
4155.94 123
4156.09 121
4156.23 116
4156.38 109
4156.53 99
4156.68 86
4156.83 72
4156.97 57
4157.12 43
4157.27 31
4157.42 21
4157.57 14
4157.71 11
4157.86 11
4158.01 13
4158.16 16
4158.31 19
4158.45 21
4158.60 22
4158.75 20
4158.90 18
4159.04 15
4159.19 14
4159.34 15
4159.49 19
4159.64 24
4159.78 31
4159.93 37
4160.08 41
4160.23 43
4160.38 43
4160.52 40
4160.67 37
4160.82 32
4160.97 26
4161.12 18
4161.26 9
4161.41 0
4161.56 0
4161.71 0
4161.86 0
4162.00 0
4162.15 0
4162.30 0
4162.45 0
4162.60 6
4162.74 17
4162.89 26
4163.04 32
4163.19 35
4163.34 37
4163.48 38
4163.63 40
4163.78 42
4163.93 46
4164.08 50
4164.22 56
4164.37 62
4164.52 70
4164.67 78
4164.82 87
4164.96 95
4165.11 102
4165.26 108
4165.41 112
4165.56 113
4165.70 113
4165.85 112
4166.00 110
4166.15 109
4166.30 108
4166.44 108
4166.59 111
4166.74 115
4166.89 121
4167.04 128
4167.18 135
4167.33 143
4167.48 149
4167.63 155
4167.78 160
4167.92 164
4168.07 168
4168.22 171
4168.37 173
4168.52 173
4168.66 170
4168.81 164
4168.96 157
4169.11 147
4169.26 137
4169.41 129
4169.55 123
4169.70 120
4169.85 118
4170.00 118
4170.15 120
4170.29 123
4170.44 128
4170.59 136
4170.74 146
4170.89 160
4171.03 177
4171.18 194
4171.33 209
4171.48 221
4171.63 227
4171.78 229
4171.92 227
4172.07 223
4172.22 218
4172.37 215
4172.52 214
4172.66 215
4172.81 217
4172.96 219
4173.11 221
4173.26 221
4173.40 219
4173.55 214
4173.70 208
4173.85 200
4174.00 191
4174.15 182
4174.29 173
4174.44 166
4174.59 162
4174.74 159
4174.89 158
4175.03 159
4175.18 162
4175.33 164
4175.48 165
4175.63 165
4175.78 163
4175.92 159
4176.07 152
4176.22 143
4176.37 133
4176.52 124
4176.67 116
4176.81 112
4176.96 110
4177.11 111
4177.26 113
4177.41 116
4177.55 118
4177.70 120
4177.85 121
4178.00 122
4178.15 123
4178.30 124
4178.44 127
4178.59 128
4178.74 127
4178.89 123
4179.04 114
4179.19 103
4179.33 89
4179.48 74
4179.63 61
4179.78 50
4179.93 42
4180.08 38
4180.22 35
4180.37 33
4180.52 31
4180.67 31
4180.82 31
4180.96 32
4181.11 34
4181.26 38
4181.41 42
4181.56 48
4181.71 53
4181.85 58
4182.00 62
4182.15 65
4182.30 67
4182.45 67
4182.60 67
4182.74 67
4182.89 67
4183.04 68
4183.19 69
4183.34 72
4183.49 77
4183.63 84
4183.78 93
4183.93 103
4184.08 114
4184.23 126
4184.38 138
4184.52 149
4184.67 159
4184.82 168
4184.97 174
4185.12 179
4185.27 182
4185.42 183
4185.56 183
4185.71 183
4185.86 182
4186.01 182
4186.16 183
4186.31 185
4186.45 189
4186.60 192
4186.75 195
4186.90 194
4187.05 190
4187.20 181
4187.34 168
4187.49 150
4187.64 130
4187.79 109
4187.94 91
4188.09 76
4188.23 66
4188.38 64
4188.53 68
4188.68 77
4188.83 91
4188.98 107
4189.13 123
4189.27 138
4189.42 152
4189.57 163
4189.72 174
4189.87 183
4190.02 191
4190.16 197
4190.31 201
4190.46 202
4190.61 200
4190.76 194
4190.91 187
4191.06 178
4191.20 169
4191.35 160
4191.50 153
4191.65 146
4191.80 140
4191.95 135
4192.10 132
4192.24 129
4192.39 128
4192.54 129
4192.69 131
4192.84 133
4192.99 135
4193.13 138
4193.28 141
4193.43 143
4193.58 146
4193.73 148
4193.88 150
4194.03 150
4194.17 148
4194.32 146
4194.47 142
4194.62 139
4194.77 136
4194.92 136
4195.07 136
4195.21 137
4195.36 137
4195.51 135
4195.66 131
4195.81 125
4195.96 117
4196.11 109
4196.25 102
4196.40 97
4196.55 95
4196.70 96
4196.85 99
4197.00 103
4197.15 106
4197.29 109
4197.44 111
4197.59 111
4197.74 111
4197.89 110
4198.04 109
4198.19 108
4198.33 106
4198.48 103
4198.63 98
4198.78 92
4198.93 85
4199.08 77
4199.23 68
4199.37 61
4199.52 55
4199.67 52
4199.82 52
4199.97 55
4200.12 61
4200.27 71
4200.42 83
4200.56 96
4200.71 109
4200.86 120
4201.01 129
4201.16 135
4201.31 137
4201.46 135
4201.60 130
4201.75 122
4201.90 112
4202.05 102
4202.20 92
4202.35 83
4202.50 76
4202.65 72
4202.79 71
4202.94 72
4203.09 74
4203.24 77
4203.39 79
4203.54 80
4203.69 78
4203.83 73
4203.98 66
4204.13 57
4204.28 47
4204.43 37
4204.58 28
4204.73 21
4204.88 15
4205.02 12
4205.17 11
4205.32 12
4205.47 15
4205.62 20
4205.77 26
4205.92 32
4206.07 39
4206.21 46
4206.36 54
4206.51 63
4206.66 73
4206.81 86
4206.96 100
4207.11 115
4207.26 129
4207.40 141
4207.55 150
4207.70 156
4207.85 157
4208.00 155
4208.15 151
4208.30 144
4208.45 136
4208.59 129
4208.74 121
4208.89 115
4209.04 112
4209.19 111
4209.34 113
4209.49 117
4209.64 122
4209.79 127
4209.93 131
4210.08 134
4210.23 136
4210.38 136
4210.53 136
4210.68 135
4210.83 134
4210.98 132
4211.12 130
4211.27 128
4211.42 126
4211.57 126
4211.72 128
4211.87 132
4212.02 138
4212.17 147
4212.32 157
4212.46 167
4212.61 176
4212.76 184
4212.91 188
4213.06 189
4213.21 187
4213.36 182
4213.51 176
4213.66 169
4213.80 161
4213.95 155
4214.10 151
4214.25 149
4214.40 149
4214.55 152
4214.70 156
4214.85 161
4215.00 165
4215.14 169
4215.29 171
4215.44 171
4215.59 171
4215.74 170
4215.89 168
4216.04 167
4216.19 164
4216.34 161
4216.48 158
4216.63 153
4216.78 148
4216.93 143
4217.08 137
4217.23 132
4217.38 126
4217.53 120
4217.68 112
4217.83 104
4217.97 95
4218.12 86
4218.27 78
4218.42 71
4218.57 66
4218.72 62
4218.87 58
4219.02 54
4219.17 49
4219.31 44
4219.46 38
4219.61 32
4219.76 29
4219.91 29
4220.06 32
4220.21 38
4220.36 45
4220.51 52
4220.66 58
4220.80 60
4220.95 59
4221.10 55
4221.25 50
4221.40 46
4221.55 43
4221.70 43
4221.85 46
4222.00 52
4222.15 58
4222.30 66
4222.44 73
4222.59 79
4222.74 85
4222.89 89
4223.04 93
4223.19 95
4223.34 96
4223.49 93
4223.64 89
4223.79 82
4223.93 73
4224.08 62
4224.23 52
4224.38 42
4224.53 34
4224.68 29
4224.83 27
4224.98 28
4225.13 31
4225.28 37
4225.43 43
4225.57 50
4225.72 57
4225.87 64
4226.02 70
4226.17 73
4226.32 75
4226.47 73
4226.62 68
4226.77 61
4226.92 51
4227.07 40
4227.21 28
4227.36 17
4227.51 6
4227.66 0
4227.81 0
4227.96 0
4228.11 0
4228.26 0
4228.41 0
4228.56 0
4228.71 0
4228.86 2
4229.00 11
4229.15 20
4229.30 28
4229.45 36
4229.60 43
4229.75 50
4229.90 57
4230.05 64
4230.20 73
4230.35 81
4230.50 88
4230.65 94
4230.79 97
4230.94 98
4231.09 97
4231.24 94
4231.39 92
4231.54 92
4231.69 92
4231.84 94
4231.99 97
4232.14 99
4232.29 101
4232.44 102
4232.58 100
4232.73 97
4232.88 93
4233.03 87
4233.18 80
4233.33 71
4233.48 62
4233.63 51
4233.78 40
4233.93 31
4234.08 24
4234.23 21
4234.38 21
4234.52 25
4234.67 31
4234.82 39
4234.97 46
4235.12 51
4235.27 55
4235.42 58
4235.57 61
4235.72 63
4235.87 64
4236.02 66
4236.17 68
4236.32 70
4236.47 72
4236.61 73
4236.76 74
4236.91 75
4237.06 73
4237.21 71
4237.36 66
4237.51 61
4237.66 55
4237.81 52
4237.96 53
4238.11 57
4238.26 66
4238.41 78
4238.56 93
4238.70 107
4238.85 119
4239.00 128
4239.15 134
4239.30 138
4239.45 138
4239.60 136
4239.75 132
4239.90 126
4240.05 119
4240.20 111
4240.35 102
4240.50 94
4240.65 87
4240.80 81
4240.95 75
4241.09 69
4241.24 62
4241.39 55
4241.54 48
4241.69 42
4241.84 37
4241.99 35
4242.14 37
4242.29 43
4242.44 53
4242.59 66
4242.74 82
4242.89 100
4243.04 119
4243.19 136
4243.34 151
4243.48 163
4243.63 170
4243.78 174
4243.93 173
4244.08 169
4244.23 162
4244.38 153
4244.53 143
4244.68 132
4244.83 122
4244.98 112
4245.13 105
4245.28 100
4245.43 98
4245.58 98
4245.73 100
4245.88 104
4246.02 107
4246.17 110
4246.32 113
4246.47 114
4246.62 114
4246.77 113
4246.92 112
4247.07 109
4247.22 105
4247.37 100
4247.52 93
4247.67 85
4247.82 77
4247.97 70
4248.12 66
4248.27 65
4248.42 69
4248.57 76
4248.72 86
4248.87 97
4249.01 106
4249.16 114
4249.31 118
4249.46 118
4249.61 115
4249.76 110
4249.91 102
4250.06 93
4250.21 83
4250.36 73
4250.51 64
4250.66 57
4250.81 50
4250.96 45
4251.11 42
4251.26 41
4251.41 42
4251.56 44
4251.71 47
4251.86 50
4252.01 51
4252.15 51
4252.30 47
4252.45 41
4252.60 32
4252.75 22
4252.90 12
4253.05 3
4253.20 0
4253.35 0
4253.50 0
4253.65 0
4253.80 0
4253.95 0
4254.10 0
4254.25 0
4254.40 2
4254.55 5
4254.70 6
4254.85 8
4255.00 8
4255.15 7
4255.30 6
4255.45 7
4255.60 10
4255.74 16
4255.89 25
4256.04 39
4256.19 55
4256.34 71
4256.49 84
4256.64 93
4256.79 96
4256.94 94
4257.09 88
4257.24 78
4257.39 68
4257.54 59
4257.69 52
4257.84 46
4257.99 43
4258.14 41
4258.29 40
4258.44 40
4258.59 42
4258.74 45
4258.89 50
4259.04 55
4259.19 61
4259.34 66
4259.49 70
4259.64 72
4259.79 74
4259.94 76
4260.09 77
4260.23 80
4260.38 83
4260.53 87
4260.68 93
4260.83 99
4260.98 106
4261.13 112
4261.28 118
4261.43 121
4261.58 121
4261.73 118
4261.88 112
4262.03 104
4262.18 94
4262.33 86
4262.48 80
4262.63 78
4262.78 82
4262.93 90
4263.08 102
4263.23 116
4263.38 129
4263.53 141
4263.68 149
4263.83 153
4263.98 153
4264.13 152
4264.28 151
4264.43 151
4264.58 152
4264.73 155
4264.88 157
4265.03 160
4265.18 160
4265.33 160
4265.48 157
4265.63 154
4265.78 150
4265.93 146
4266.08 142
4266.23 139
4266.37 137
4266.52 135
4266.67 134
4266.82 135
4266.97 136
4267.12 138
4267.27 139
4267.42 140
4267.57 140
4267.72 138
4267.87 136
4268.02 132
4268.17 129
4268.32 125
4268.47 123
4268.62 120
4268.77 119
4268.92 119
4269.07 120
4269.22 121
4269.37 124
4269.52 128
4269.67 132
4269.82 136
4269.97 140
4270.12 142
4270.27 143
4270.42 142
4270.57 139
4270.72 135
4270.87 130
4271.02 123
4271.17 114
4271.32 105
4271.47 96
4271.62 86
4271.77 78
4271.92 71
4272.07 67
4272.22 65
4272.37 66
4272.52 68
4272.67 70
4272.82 73
4272.97 74
4273.12 73
4273.27 69
4273.42 63
4273.57 55
4273.72 46
4273.87 37
4274.02 31
4274.17 27
4274.32 26
4274.47 28
4274.62 32
4274.77 36
4274.92 39
4275.07 40
4275.22 39
4275.37 35
4275.52 30
4275.67 26
4275.82 22
4275.97 20
4276.12 20
4276.27 20
4276.42 20
4276.57 18
4276.72 14
4276.87 8
4277.02 1
4277.17 0
4277.32 0
4277.47 0
4277.62 0
4277.77 0
4277.92 0
4278.07 0
4278.22 6
4278.37 18
4278.52 31
4278.67 43
4278.82 56
4278.97 67
4279.12 78
4279.27 87
4279.42 95
4279.57 100
4279.72 103
4279.87 103
4280.02 101
4280.17 97
4280.32 91
4280.47 84
4280.62 77
4280.77 69
4280.92 61
4281.07 53
4281.22 47
4281.37 43
4281.52 42
4281.67 43
4281.82 46
4281.97 50
4282.12 55
4282.27 59
4282.42 62
4282.57 65
4282.72 68
4282.87 72
4283.02 75
4283.17 78
4283.32 80
4283.47 80
4283.62 78
4283.77 74
4283.92 68
4284.07 62
4284.22 56
4284.37 50
4284.52 45
4284.67 40
4284.82 35
4284.97 31
4285.12 27
4285.27 25
4285.42 23
4285.57 23
4285.72 23
4285.87 24
4286.02 25
4286.17 27
4286.32 29
4286.47 32
4286.62 35
4286.77 38
4286.92 42
4287.07 44
4287.22 45
4287.37 43
4287.52 40
4287.67 36
4287.82 31
4287.98 25
4288.13 21
4288.28 18
4288.43 18
4288.58 20
4288.73 25
4288.88 32
4289.03 41
4289.18 50
4289.33 58
4289.48 65
4289.63 71
4289.78 75
4289.93 79
4290.08 82
4290.23 85
4290.38 87
4290.53 89
4290.68 90
4290.83 89
4290.98 85
4291.13 80
4291.28 72
4291.43 63
4291.58 53
4291.73 42
4291.88 31
4292.03 20
4292.18 9
4292.33 0
4292.48 0
4292.63 0
4292.78 0
4292.93 0
4293.08 0
4293.23 0
4293.38 0
4293.53 0
4293.68 3
4293.83 11
4293.98 19
4294.14 28
4294.29 37
4294.44 45
4294.59 50
4294.74 53
4294.89 52
4295.04 47
4295.19 41
4295.34 32
4295.49 23
4295.64 13
4295.79 3
4295.94 0
4296.09 0
4296.24 0
4296.39 0
4296.54 0
4296.69 0
4296.84 0
4296.99 0
4297.14 9
4297.29 19
4297.44 27
4297.59 32
4297.74 33
4297.89 33
4298.04 31
4298.19 31
4298.34 31
4298.49 35
4298.65 40
4298.80 47
4298.95 55
4299.10 62
4299.25 68
4299.40 71
4299.55 72
4299.70 70
4299.85 67
4300.00 63
4300.15 60
4300.30 57
4300.45 58
4300.60 61
4300.75 66
4300.90 74
4301.05 82
4301.20 91
4301.35 100
4301.50 108
4301.65 114
4301.80 120
4301.95 124
4302.10 128
4302.25 131
4302.41 132
4302.56 132
4302.71 129
4302.86 125
4303.01 120
4303.16 114
4303.31 109
4303.46 105
4303.61 104
4303.76 104
4303.91 106
4304.06 109
4304.21 112
4304.36 115
4304.51 118
4304.66 119
4304.81 118
4304.96 117
4305.11 115
4305.26 113
4305.41 112
4305.57 111
4305.72 110
4305.87 110
4306.02 110
4306.17 110
4306.32 109
4306.47 107
4306.62 103
4306.77 99
4306.92 93
4307.07 86
4307.22 80
4307.37 73
4307.52 67
4307.67 61
4307.82 55
4307.97 50
4308.12 45
4308.27 40
4308.43 36
4308.58 34
4308.73 32
4308.88 31
4309.03 30
4309.18 29
4309.33 27
4309.48 24
4309.63 19
4309.78 14
4309.93 9
4310.08 3
4310.23 0
4310.38 0
4310.53 0
4310.68 0
4310.83 0
4310.98 0
4311.14 0
4311.29 0
4311.44 0
4311.59 7
4311.74 16
4311.89 26
4312.04 34
4312.19 39
4312.34 43
4312.49 45
4312.64 46
4312.79 47
4312.94 50
4313.09 56
4313.24 65
4313.39 78
4313.55 92
4313.70 107
4313.85 120
4314.00 130
4314.15 135
4314.30 136
4314.45 133
4314.60 127
4314.75 120
4314.90 114
4315.05 110
4315.20 108
4315.35 109
4315.50 111
4315.65 114
4315.81 118
4315.96 122
4316.11 125
4316.26 127
4316.41 128
4316.56 127
4316.71 123
4316.86 118
4317.01 113
4317.16 107
4317.31 103
4317.46 100
4317.61 100
4317.76 100
4317.91 101
4318.07 100
4318.22 98
4318.37 94
4318.52 89
4318.67 84
4318.82 80
4318.97 78
4319.12 78
4319.27 81
4319.42 85
4319.57 90
4319.72 94
4319.87 97
4320.03 98
4320.18 97
4320.33 96
4320.48 95
4320.63 94
4320.78 95
4320.93 96
4321.08 97
4321.23 99
4321.38 101
4321.53 103
4321.68 105
4321.83 106
4321.99 106
4322.14 105
4322.29 105
4322.44 104
4322.59 103
4322.74 103
4322.89 104
4323.04 106
4323.19 108
4323.34 111
4323.49 114
4323.64 116
4323.79 117
4323.95 118
4324.10 117
4324.25 114
4324.40 111
4324.55 106
4324.70 100
4324.85 93
4325.00 85
4325.15 75
4325.30 65
4325.45 54
4325.60 44
4325.76 35
4325.91 27
4326.06 20
4326.21 16
4326.36 13
4326.51 11
4326.66 9
4326.81 7
4326.96 5
4327.11 3
4327.26 0
4327.42 0
4327.57 0
4327.72 0
4327.87 0
4328.02 0
4328.17 0
4328.32 0
4328.47 9
4328.62 25
4328.77 44
4328.92 65
4329.07 86
4329.23 105
4329.38 119
4329.53 125
4329.68 124
4329.83 115
4329.98 101
4330.13 85
4330.28 71
4330.43 61
4330.58 57
4330.74 58
4330.89 65
4331.04 74
4331.19 84
4331.34 94
4331.49 102
4331.64 109
4331.79 113
4331.94 116
4332.09 117
4332.24 115
4332.40 109
4332.55 101
4332.70 89
4332.85 77
4333.00 64
4333.15 54
4333.30 46
4333.45 41
4333.60 39
4333.75 39
4333.91 41
4334.06 45
4334.21 51
4334.36 58
4334.51 66
4334.66 75
4334.81 84
4334.96 92
4335.11 101
4335.26 108
4335.42 115
4335.57 121
4335.72 126
4335.87 129
4336.02 131
4336.17 131
4336.32 129
4336.47 125
4336.62 122
4336.77 118
4336.93 116
4337.08 115
4337.23 116
4337.38 118
4337.53 121
4337.68 125
4337.83 127
4337.98 128
4338.13 126
4338.29 122
4338.44 114
4338.59 105
4338.74 95
4338.89 86
4339.04 80
4339.19 78
4339.34 80
4339.49 86
4339.64 95
4339.80 105
4339.95 116
4340.10 126
4340.25 135
4340.40 142
4340.55 146
4340.70 148
4340.85 148
4341.00 146
4341.16 141
4341.31 136
4341.46 129
4341.61 122
4341.76 116
4341.91 111
4342.06 107
4342.21 104
4342.36 101
4342.52 97
4342.67 92
4342.82 84
4342.97 74
4343.12 62
4343.27 50
4343.42 39
4343.57 32
4343.73 28
4343.88 29
4344.03 34
4344.18 42
4344.33 51
4344.48 59
4344.63 65
4344.78 68
4344.93 68
4345.09 65
4345.24 60
4345.39 54
4345.54 50
4345.69 49
4345.84 50
4345.99 54
4346.14 60
4346.30 67
4346.45 74
4346.60 79
4346.75 82
4346.90 83
4347.05 83
4347.20 83
4347.35 83
4347.51 85
4347.66 89
4347.81 93
4347.96 96
4348.11 98
4348.26 96
4348.41 90
4348.56 81
4348.72 68
4348.87 54
4349.02 40
4349.17 29
4349.32 21
4349.47 16
4349.62 15
4349.77 16
4349.93 18
4350.08 20
4350.23 22
4350.38 23
4350.53 23
4350.68 22
4350.83 19
4350.98 17
4351.14 14
4351.29 14
4351.44 17
4351.59 24
4351.74 35
4351.89 51
4352.04 69
4352.19 87
4352.35 103
4352.50 115
4352.65 121
4352.80 121
4352.95 117
4353.10 108
4353.25 99
4353.41 89
4353.56 81
4353.71 76
4353.86 71
4354.01 68
4354.16 66
4354.31 63
4354.46 60
4354.62 57
4354.77 55
4354.92 53
4355.07 52
4355.22 53
4355.37 54
4355.52 56
4355.68 58
4355.83 60
4355.98 60
4356.13 59
4356.28 57
4356.43 54
4356.58 51
4356.74 49
4356.89 46
4357.04 45
4357.19 43
4357.34 40
4357.49 36
4357.64 31
4357.79 24
4357.95 17
4358.10 9
4358.25 3
4358.40 0
4358.55 0
4358.70 0
4358.85 0
4359.01 0
4359.16 0
4359.31 0
4359.46 1
4359.61 1
4359.76 1
4359.91 2
4360.07 2
4360.22 3
4360.37 4
4360.52 5
4360.67 7
4360.82 9
4360.98 12
4361.13 15
4361.28 18
4361.43 21
4361.58 24
4361.73 25
4361.88 27
4362.04 27
4362.19 28
4362.34 28
4362.49 29
4362.64 30
4362.79 32
4362.94 33
4363.10 33
4363.25 33
4363.40 33
4363.55 33
4363.70 34
4363.85 38
4364.00 44
4364.16 52
4364.31 61
4364.46 70
4364.61 76
4364.76 77
4364.91 74
4365.07 66
4365.22 56
4365.37 45
4365.52 34
4365.67 26
4365.82 21
4365.97 20
4366.13 23
4366.28 29
4366.43 37
4366.58 48
4366.73 59
4366.88 70
4367.04 78
4367.19 83
4367.34 85
4367.49 82
4367.64 78
4367.79 72
4367.95 66
4368.10 61
4368.25 59
4368.40 58
4368.55 58
4368.70 58
4368.85 59
4369.01 60
4369.16 61
4369.31 63
4369.46 64
4369.61 65
4369.76 66
4369.92 64
4370.07 60
4370.22 53
4370.37 43
4370.52 31
4370.67 18
4370.83 7
4370.98 0
4371.13 0
4371.28 0
4371.43 2
4371.58 10
4371.74 18
4371.89 24
4372.04 29
4372.19 31
4372.34 32
4372.49 33
4372.65 34
4372.80 38
4372.95 43
4373.10 50
4373.25 56
4373.40 62
4373.56 67
4373.71 69
4373.86 69
4374.01 68
4374.16 67
4374.31 65
4374.47 63
4374.62 62
4374.77 60
4374.92 58
4375.07 57
4375.22 57
4375.38 60
4375.53 65
4375.68 73
4375.83 83
4375.98 94
4376.13 104
4376.29 113
4376.44 119
4376.59 121
4376.74 120
4376.89 116
4377.04 111
4377.20 104
4377.35 97
4377.50 89
4377.65 82
4377.80 76
4377.96 71
4378.11 70
4378.26 73
4378.41 79
4378.56 89
4378.71 100
4378.87 112
4379.02 122
4379.17 127
4379.32 129
4379.47 126
4379.62 120
4379.78 113
4379.93 106
4380.08 100
4380.23 98
4380.38 100
4380.54 105
4380.69 112
4380.84 121
4380.99 130
4381.14 139
4381.29 147
4381.45 154
4381.60 160
4381.75 165
4381.90 169
4382.05 172
4382.21 174
4382.36 176
4382.51 177
4382.66 179
4382.81 182
4382.96 187
4383.12 192
4383.27 199
4383.42 206
4383.57 213
4383.72 218
4383.88 223
4384.03 226
4384.18 229
4384.33 233
4384.48 238
4384.64 244
4384.79 250
4384.94 255
4385.09 257
4385.24 256
4385.39 251
4385.55 244
4385.70 236
4385.85 227
4386.00 220
4386.15 214
4386.31 209
4386.46 205
4386.61 201
4386.76 197
4386.91 191
4387.07 186
4387.22 182
4387.37 180
4387.52 179
4387.67 180
4387.83 181
4387.98 183
4388.13 183
4388.28 182
4388.43 180
4388.58 177
4388.74 175
4388.89 173
4389.04 173
4389.19 174
4389.34 176
4389.50 177
4389.65 176
4389.80 171
4389.95 164
4390.10 155
4390.26 144
4390.41 135
4390.56 128
4390.71 124
4390.86 124
4391.02 126
4391.17 130
4391.32 134
4391.47 138
4391.62 139
4391.78 140
4391.93 139
4392.08 138
4392.23 137
4392.38 136
4392.54 136
4392.69 136
4392.84 136
4392.99 134
4393.14 130
4393.30 126
4393.45 120
4393.60 115
4393.75 110
4393.90 106
4394.06 103
4394.21 102
4394.36 102
4394.51 103
4394.66 106
4394.82 109
4394.97 113
4395.12 117
4395.27 122
4395.42 126
4395.58 129
4395.73 132
4395.88 135
4396.03 138
4396.19 141
4396.34 144
4396.49 148
4396.64 152
4396.79 158
4396.95 165
4397.10 173
4397.25 183
4397.40 193
4397.55 203
4397.71 212
4397.86 220
4398.01 226
4398.16 230
4398.31 232
4398.47 232
4398.62 229
4398.77 225
4398.92 221
4399.08 217
4399.23 214
4399.38 215
4399.53 219
4399.68 228
4399.84 239
4399.99 254
4400.14 269
4400.29 283
4400.44 297
4400.60 308
4400.75 316
4400.90 323
4401.05 329
4401.21 337
4401.36 346
4401.51 360
4401.66 377
4401.81 396
4401.97 417
4402.12 437
4402.27 455
4402.42 469
4402.57 480
4402.73 487
4402.88 492
4403.03 495
4403.18 495
4403.34 492
4403.49 485
4403.64 476
4403.79 463
4403.94 449
4404.10 434
4404.25 420
4404.40 408
4404.55 398
4404.71 389
4404.86 381
4405.01 374
4405.16 366
4405.31 356
4405.47 344
4405.62 331
4405.77 317
4405.92 302
4406.08 289
4406.23 277
4406.38 268
4406.53 261
4406.68 258
4406.84 256
4406.99 256
4407.14 256
4407.29 256
4407.45 255
4407.60 252
4407.75 249
4407.90 244
4408.05 238
4408.21 232
4408.36 226
4408.51 221
4408.66 219
4408.82 220
4408.97 223
4409.12 228
4409.27 233
4409.43 239
4409.58 244
4409.73 248
4409.88 250
4410.03 251
4410.19 251
4410.34 250
4410.49 249
4410.64 246
4410.80 242
4410.95 237
4411.10 231
4411.25 225
4411.41 219
4411.56 214
4411.71 213
4411.86 217
4412.02 224
4412.17 235
4412.32 248
4412.47 262
4412.62 274
4412.78 282
4412.93 286
4413.08 286
4413.23 283
4413.39 279
4413.54 275
4413.69 274
4413.84 276
4414.00 281
4414.15 287
4414.30 292
4414.45 295
4414.61 295
4414.76 292
4414.91 287
4415.06 279
4415.21 272
4415.37 266
4415.52 262
4415.67 261
4415.82 262
4415.98 263
4416.13 265
4416.28 267
4416.43 266
4416.59 264
4416.74 261
4416.89 257
4417.04 254
4417.20 253
4417.35 254
4417.50 257
4417.65 262
4417.81 269
4417.96 277
4418.11 285
4418.26 293
4418.42 301
4418.57 309
4418.72 317
4418.87 326
4419.03 333
4419.18 340
4419.33 346
4419.48 352
4419.64 359
4419.79 368
4419.94 380
4420.09 395
4420.25 413
4420.40 435
4420.55 458
4420.70 481
4420.86 504
4421.01 527
4421.16 548
4421.31 567
4421.47 586
4421.62 606
4421.77 629
4421.92 654
4422.08 684
4422.23 717
4422.38 753
4422.53 790
4422.69 830
4422.84 873
4422.99 922
4423.14 977
4423.30 1041
4423.45 1113
4423.60 1191
4423.75 1270
4423.91 1348
4424.06 1419
4424.21 1482
4424.36 1536
4424.52 1584
4424.67 1627
4424.82 1667
4424.97 1706
4425.13 1744
4425.28 1780
4425.43 1813
4425.58 1843
4425.74 1868
4425.89 1889
4426.04 1907
4426.19 1922
4426.35 1935
4426.50 1945
4426.65 1953
4426.81 1958
4426.96 1961
4427.11 1961
4427.26 1960
4427.42 1956
4427.57 1952
4427.72 1948
4427.87 1942
4428.03 1933
4428.18 1921
4428.33 1903
4428.48 1878
4428.64 1847
4428.79 1809
4428.94 1765
4429.09 1718
4429.25 1669
4429.40 1619
4429.55 1569
4429.71 1519
4429.86 1471
4430.01 1423
4430.16 1376
4430.32 1331
4430.47 1290
4430.62 1251
4430.77 1217
4430.93 1186
4431.08 1157
4431.23 1130
4431.38 1105
4431.54 1080
4431.69 1055
4431.84 1030
4432.00 1006
4432.15 982
4432.30 958
4432.45 933
4432.61 908
4432.76 881
4432.91 854
4433.06 826
4433.22 796
4433.37 766
4433.52 737
4433.67 707
4433.83 679
4433.98 652
4434.13 628
4434.29 605
4434.44 584
4434.59 564
4434.74 545
4434.90 526
4435.05 507
4435.20 489
4435.35 471
4435.51 454
4435.66 439
4435.81 424
4435.97 411
4436.12 399
4436.27 389
4436.42 380
4436.58 372
4436.73 364
4436.88 357
4437.04 348
4437.19 338
4437.34 327
4437.49 316
4437.65 306
4437.80 299
4437.95 295
4438.10 295
4438.26 298
4438.41 304
4438.56 310
4438.72 314
4438.87 316
4439.02 314
4439.17 310
4439.33 303
4439.48 296
4439.63 290
4439.79 285
4439.94 283
4440.09 282
4440.24 281
4440.40 281
4440.55 279
4440.70 277
4440.86 272
4441.01 266
4441.16 260
4441.31 252
4441.47 246
4441.62 240
4441.77 235
4441.93 233
4442.08 233
4442.23 236
4442.38 241
4442.54 248
4442.69 256
4442.84 264
4443.00 270
4443.15 274
4443.30 274
4443.45 269
4443.61 260
4443.76 248
4443.91 232
4444.07 214
4444.22 197
4444.37 182
4444.52 171
4444.68 164
4444.83 162
4444.98 165
4445.14 171
4445.29 179
4445.44 187
4445.60 195
4445.75 203
4445.90 209
4446.05 214
4446.21 217
4446.36 220
4446.51 223
4446.67 225
4446.82 227
4446.97 228
4447.12 227
4447.28 225
4447.43 221
4447.58 215
4447.74 207
4447.89 199
4448.04 192
4448.20 186
4448.35 181
4448.50 179
4448.65 178
4448.81 179
4448.96 181
4449.11 184
4449.27 185
4449.42 186
4449.57 185
4449.72 183
4449.88 179
4450.03 175
4450.18 170
4450.34 166
4450.49 162
4450.64 160
4450.80 160
4450.95 163
4451.10 167
4451.26 173
4451.41 180
4451.56 186
4451.71 191
4451.87 196
4452.02 199
4452.17 202
4452.33 206
4452.48 210
4452.63 216
4452.79 222
4452.94 229
4453.09 235
4453.24 239
4453.40 242
4453.55 242
4453.70 241
4453.86 238
4454.01 235
4454.16 233
4454.32 231
4454.47 229
4454.62 228
4454.78 227
4454.93 225
4455.08 223
4455.23 222
4455.39 220
4455.54 219
4455.69 220
4455.85 220
4456.00 220
4456.15 219
4456.31 214
4456.46 207
4456.61 196
4456.77 183
4456.92 169
4457.07 156
4457.22 144
4457.38 135
4457.53 129
4457.68 123
4457.84 119
4457.99 116
4458.14 112
4458.30 110
4458.45 109
4458.60 110
4458.76 114
4458.91 122
4459.06 134
4459.22 147
4459.37 161
4459.52 172
4459.68 180
4459.83 184
4459.98 183
4460.13 177
4460.29 170
4460.44 161
4460.59 154
4460.75 149
4460.90 146
4461.05 145
4461.21 145
4461.36 146
4461.51 148
4461.67 150
4461.82 151
4461.97 152
4462.13 152
4462.28 149
4462.43 145
4462.59 137
4462.74 127
4462.89 115
4463.05 103
4463.20 91
4463.35 81
4463.51 74
4463.66 70
4463.81 69
4463.97 70
4464.12 72
4464.27 74
4464.42 74
4464.58 72
4464.73 69
4464.88 64
4465.04 60
4465.19 56
4465.34 55
4465.50 55
4465.65 57
4465.80 59
4465.96 62
4466.11 64
4466.26 65
4466.42 66
4466.57 67
4466.72 68
4466.88 71
4467.03 73
4467.18 76
4467.34 78
4467.49 78
4467.64 78
4467.80 77
4467.95 77
4468.10 77
4468.26 79
4468.41 82
4468.56 86
4468.72 89
4468.87 92
4469.02 93
4469.18 93
4469.33 92
4469.48 91
4469.64 89
4469.79 88
4469.94 88
4470.10 89
4470.25 92
4470.40 97
4470.56 105
4470.71 115
4470.86 126
4471.02 138
4471.17 150
4471.32 159
4471.48 165
4471.63 167
4471.78 167
4471.94 165
4472.09 161
4472.24 157
4472.40 152
4472.55 147
4472.70 143
4472.86 141
4473.01 139
4473.16 139
4473.32 141
4473.47 143
4473.62 144
4473.78 144
4473.93 141
4474.08 135
4474.24 127
4474.39 116
4474.54 104
4474.70 92
4474.85 81
4475.01 71
4475.16 62
4475.31 54
4475.47 47
4475.62 41
4475.77 34
4475.93 26
4476.08 17
4476.23 7
4476.39 0
4476.54 0
4476.69 0
4476.85 0
4477.00 0
4477.15 0
4477.31 0
4477.46 0
4477.61 3
4477.77 13
4477.92 23
4478.07 34
4478.23 44
4478.38 55
4478.53 65
4478.69 74
4478.84 82
4479.00 87
4479.15 90
4479.30 92
4479.46 93
4479.61 93
4479.76 93
4479.92 94
4480.07 97
4480.22 101
4480.38 107
4480.53 114
4480.68 122
4480.84 129
4480.99 134
4481.14 137
4481.30 137
4481.45 134
4481.61 130
4481.76 125
4481.91 121
4482.07 119
4482.22 118
4482.37 119
4482.53 120
4482.68 120
4482.83 118
4482.99 114
4483.14 109
4483.29 102
4483.45 97
4483.60 93
4483.76 92
4483.91 95
4484.06 101
4484.22 109
4484.37 117
4484.52 123
4484.68 125
4484.83 124
4484.98 120
4485.14 112
4485.29 101
4485.44 91
4485.60 80
4485.75 70
4485.91 60
4486.06 52
4486.21 44
4486.37 39
4486.52 36
4486.67 35
4486.83 39
4486.98 47
4487.13 58
4487.29 73
4487.44 89
4487.60 105
4487.75 119
4487.90 130
4488.06 137
4488.21 140
4488.36 139
4488.52 134
4488.67 127
4488.82 119
4488.98 111
4489.13 103
4489.29 97
4489.44 93
4489.59 91
4489.75 91
4489.90 92
4490.05 93
4490.21 92
4490.36 88
4490.52 81
4490.67 71
4490.82 58
4490.98 45
4491.13 32
4491.28 20
4491.44 11
4491.59 4
4491.74 0
4491.90 0
4492.05 0
4492.21 2
4492.36 6
4492.51 9
4492.67 13
4492.82 15
4492.97 17
4493.13 19
4493.28 21
4493.44 24
4493.59 29
4493.74 37
4493.90 46
4494.05 56
4494.20 65
4494.36 72
4494.51 76
4494.67 78
4494.82 77
4494.97 76
4495.13 74
4495.28 72
4495.43 72
4495.59 73
4495.74 74
4495.90 76
4496.05 77
4496.20 78
4496.36 78
4496.51 77
4496.67 75
4496.82 74
4496.97 74
4497.13 75
4497.28 76
4497.43 78
4497.59 81
4497.74 83
4497.90 85
4498.05 87
4498.20 88
4498.36 90
4498.51 92
4498.66 95
4498.82 99
4498.97 102
4499.13 105
4499.28 107
4499.43 106
4499.59 103
4499.74 98
4499.90 91
4500.05 82
4500.20 71
4500.36 59
4500.51 47
4500.66 35
4500.82 23
4500.97 14
4501.13 7
4501.28 2
4501.43 0
4501.59 0
4501.74 0
4501.90 0
4502.05 0
4502.20 0
4502.36 0
4502.51 0
4502.67 0
4502.82 0
4502.97 4
4503.13 8
4503.28 12
4503.43 14
4503.59 15
4503.74 15
4503.90 14
4504.05 13
4504.20 11
4504.36 11
4504.51 12
4504.67 14
4504.82 18
4504.97 23
4505.13 30
4505.28 37
4505.44 45
4505.59 54
4505.74 63
4505.90 72
4506.05 81
4506.21 88
4506.36 93
4506.51 96
4506.67 94
4506.82 89
4506.98 80
4507.13 69
4507.28 56
4507.44 43
4507.59 31
4507.75 22
4507.90 14
4508.05 10
4508.21 7
4508.36 6
4508.52 5
4508.67 6
4508.82 7
4508.98 8
4509.13 10
4509.29 13
4509.44 16
4509.59 19
4509.75 23
4509.90 26
4510.06 28
4510.21 28
4510.36 28
4510.52 26
4510.67 23
4510.83 19
4510.98 15
4511.13 11
4511.29 9
4511.44 9
4511.60 13
4511.75 19
4511.90 27
4512.06 37
4512.21 47
4512.37 55
4512.52 61
4512.67 65
4512.83 65
4512.98 63
4513.14 59
4513.29 53
4513.45 48
4513.60 45
4513.75 43
4513.91 45
4514.06 49
4514.22 54
4514.37 60
4514.52 66
4514.68 69
4514.83 71
4514.99 69
4515.14 66
4515.29 62
4515.45 57
4515.60 53
4515.76 49
4515.91 47
4516.06 45
4516.22 44
4516.37 43
4516.53 42
4516.68 40
4516.84 38
4516.99 33
4517.14 28
4517.30 21
4517.45 14
4517.61 7
4517.76 2
4517.91 0
4518.07 0
4518.22 0
4518.38 0
4518.53 3
4518.69 9
4518.84 16
4518.99 24
4519.15 33
4519.30 42
4519.46 52
4519.61 61
4519.76 69
4519.92 76
4520.07 81
4520.23 85
4520.38 88
4520.54 91
4520.69 94
4520.84 97
4521.00 100
4521.15 103
4521.31 107
4521.46 112
4521.62 118
4521.77 126
4521.92 136
4522.08 146
4522.23 157
4522.39 166
4522.54 171
4522.70 171
4522.85 163
4523.00 148
4523.16 128
4523.31 105
4523.47 80
4523.62 58
4523.77 40
4523.93 27
4524.08 20
4524.24 17
4524.39 18
4524.55 21
4524.70 24
4524.85 28
4525.01 31
4525.16 35
4525.32 39
4525.47 45
4525.63 52
4525.78 59
4525.93 67
4526.09 72
4526.24 76
4526.40 76
4526.55 72
4526.71 66
4526.86 59
4527.01 51
4527.17 45
4527.32 40
4527.48 36
4527.63 34
4527.79 32
4527.94 29
4528.10 26
4528.25 23
4528.40 22
4528.56 23
4528.71 27
4528.87 34
4529.02 43
4529.18 51
4529.33 58
4529.48 61
4529.64 62
4529.79 61
4529.95 59
4530.10 58
4530.26 57
4530.41 57
4530.56 58
4530.72 57
4530.87 56
4531.03 52
4531.18 48
4531.34 43
4531.49 38
4531.65 34
4531.80 31
4531.95 28
4532.11 25
4532.26 22
4532.42 20
4532.57 18
4532.73 17
4532.88 17
4533.04 18
4533.19 21
4533.34 23
4533.50 25
4533.65 25
4533.81 23
4533.96 20
4534.12 15
4534.27 10
4534.43 5
4534.58 2
4534.73 0
4534.89 1
4535.04 2
4535.20 4
4535.35 6
4535.51 7
4535.66 7
4535.82 5
4535.97 3
4536.12 0
4536.28 0
4536.43 0
4536.59 0
4536.74 0
4536.90 0
4537.05 0
4537.21 3
4537.36 8
4537.51 14
4537.67 18
4537.82 20
4537.98 21
4538.13 20
4538.29 18
4538.44 15
4538.60 13
4538.75 10
4538.91 7
4539.06 5
4539.21 2
4539.37 0
4539.52 0
4539.68 0
4539.83 0
4539.99 0
4540.14 3
4540.30 7
4540.45 12
4540.61 18
4540.76 24
4540.91 30
4541.07 34
4541.22 36
4541.38 37
4541.53 34
4541.69 29
4541.84 22
4542.00 13
4542.15 3
4542.31 0
4542.46 0
4542.61 0
4542.77 0
4542.92 0
4543.08 0
4543.23 0
4543.39 0
4543.54 7
4543.70 19
4543.85 29
4544.01 38
4544.16 46
4544.32 51
4544.47 55
4544.62 59
4544.78 63
4544.93 68
4545.09 73
4545.24 77
4545.40 82
4545.55 86
4545.71 89
4545.86 91
4546.02 93
4546.17 95
4546.33 98
4546.48 99
4546.63 100
4546.79 99
4546.94 95
4547.10 89
4547.25 81
4547.41 72
4547.56 62
4547.72 54
4547.87 48
4548.03 46
4548.18 47
4548.34 51
4548.49 57
4548.65 62
4548.80 66
4548.95 68
4549.11 69
4549.26 67
4549.42 65
4549.57 63
4549.73 62
4549.88 63
4550.04 64
4550.19 65
4550.35 65
4550.50 65
4550.66 66
4550.81 65
4550.97 65
4551.12 64
4551.28 62
4551.43 59
4551.58 55
4551.74 49
4551.89 44
4552.05 40
4552.20 39
4552.36 41
4552.51 47
4552.67 57
4552.82 69
4552.98 83
4553.13 96
4553.29 107
4553.44 116
4553.60 122
4553.75 125
4553.91 127
4554.06 130
4554.22 133
4554.37 139
4554.53 147
4554.68 157
4554.84 169
4554.99 182
4555.14 194
4555.30 204
4555.45 212
4555.61 217
4555.76 220
4555.92 220
4556.07 220
4556.23 220
4556.38 220
4556.54 222
4556.69 226
4556.85 231
4557.00 237
4557.16 242
4557.31 247
4557.47 251
4557.62 253
4557.78 253
4557.93 253
4558.09 253
4558.24 251
4558.40 249
4558.55 247
4558.71 243
4558.86 238
4559.02 231
4559.17 223
4559.33 214
4559.48 206
4559.63 199
4559.79 192
4559.94 187
4560.10 183
4560.25 179
4560.41 176
4560.56 173
4560.72 170
4560.87 169
4561.03 168
4561.18 170
4561.34 173
4561.49 178
4561.65 184
4561.80 192
4561.96 201
4562.11 210
4562.27 218
4562.42 226
4562.58 233
4562.73 241
4562.89 249
4563.04 259
4563.20 270
4563.35 281
4563.51 292
4563.66 302
4563.82 310
4563.97 317
4564.13 321
4564.28 326
4564.44 330
4564.59 335
4564.75 341
4564.90 347
4565.06 352
4565.21 355
4565.37 357
4565.52 357
4565.68 356
4565.83 355
4565.99 355
4566.14 355
4566.30 355
4566.45 355
4566.61 354
4566.76 351
4566.92 346
4567.07 338
4567.23 326
4567.38 312
4567.54 294
4567.69 273
4567.85 251
4568.00 229
4568.16 208
4568.31 191
4568.47 179
4568.62 172
4568.78 171
4568.93 175
4569.09 181
4569.24 188
4569.40 195
4569.55 199
4569.71 201
4569.86 199
4570.02 193
4570.17 185
4570.33 174
4570.48 162
4570.64 151
4570.79 142
4570.95 135
4571.10 132
4571.26 131
4571.41 132
4571.57 135
4571.72 138
4571.88 141
4572.03 143
4572.19 144
4572.34 144
4572.50 143
4572.65 142
4572.81 141
4572.96 140
4573.12 139
4573.27 138
4573.43 136
4573.58 135
4573.74 133
4573.89 130
4574.05 127
4574.20 123
4574.36 119
4574.51 113
4574.67 107
4574.83 101
4574.98 95
4575.14 90
4575.29 86
4575.45 86
4575.60 87
4575.76 90
4575.91 93
4576.07 95
4576.22 96
4576.38 95
4576.53 92
4576.69 87
4576.84 83
4577.00 78
4577.15 73
4577.31 67
4577.46 62
4577.62 57
4577.77 54
4577.93 54
4578.08 57
4578.24 62
4578.39 68
4578.55 72
4578.70 74
4578.86 71
4579.01 64
4579.17 53
4579.33 39
4579.48 24
4579.64 11
4579.79 1
4579.95 0
4580.10 0
4580.26 0
4580.41 0
4580.57 0
4580.72 4
4580.88 9
4581.03 14
4581.19 19
4581.34 24
4581.50 27
4581.65 31
4581.81 33
4581.96 36
4582.12 37
4582.27 39
4582.43 40
4582.59 41
4582.74 41
4582.90 40
4583.05 39
4583.21 38
4583.36 37
4583.52 38
4583.67 39
4583.83 41
4583.98 43
4584.14 44
4584.29 44
4584.45 44
4584.60 42
4584.76 41
4584.91 41
4585.07 44
4585.22 50
4585.38 56
4585.54 63
4585.69 68
4585.85 70
4586.00 69
4586.16 64
4586.31 58
4586.47 52
4586.62 47
4586.78 44
4586.93 43
4587.09 43
4587.24 44
4587.40 45
4587.55 46
4587.71 46
4587.87 45
4588.02 44
4588.18 44
4588.33 45
4588.49 47
4588.64 50
4588.80 54
4588.95 60
4589.11 67
4589.26 74
4589.42 81
4589.57 88
4589.73 94
4589.89 98
4590.04 99
4590.20 98
4590.35 94
4590.51 88
4590.66 82
4590.82 75
4590.97 68
4591.13 63
4591.28 58
4591.44 55
4591.59 53
4591.75 51
4591.91 52
4592.06 53
4592.22 55
4592.37 57
4592.53 59
4592.68 61
4592.84 62
4592.99 63
4593.15 63
4593.30 62
4593.46 61
4593.62 59
4593.77 56
4593.93 53
4594.08 48
4594.24 42
4594.39 34
4594.55 26
4594.70 16
4594.86 6
4595.01 0
4595.17 0
4595.33 0
4595.48 0
4595.64 0
4595.79 0
4595.95 0
4596.10 0
4596.26 5
4596.41 15
4596.57 24
4596.73 31
4596.88 36
4597.04 39
4597.19 40
4597.35 41
4597.50 42
4597.66 43
4597.81 44
4597.97 46
4598.12 48
4598.28 50
4598.44 51
4598.59 52
4598.75 53
4598.90 53
4599.06 54
4599.21 54
4599.37 54
4599.52 54
4599.68 51
4599.84 48
4599.99 42
4600.15 37
4600.30 32
4600.46 29
4600.61 30
4600.77 36
4600.92 45
4601.08 57
4601.24 71
4601.39 84
4601.55 95
4601.70 104
4601.86 110
4602.01 113
4602.17 113
4602.32 110
4602.48 106
4602.64 102
4602.79 98
4602.95 96
4603.10 97
4603.26 101
4603.41 107
4603.57 116
4603.73 126
4603.88 136
4604.04 145
4604.19 152
4604.35 158
4604.50 163
4604.66 167
4604.81 169
4604.97 169
4605.13 167
4605.28 163
4605.44 156
4605.59 147
4605.75 138
4605.90 130
4606.06 125
4606.22 124
4606.37 126
4606.53 131
4606.68 137
4606.84 141
4606.99 142
4607.15 139
4607.31 131
4607.46 120
4607.62 108
4607.77 95
4607.93 84
4608.08 74
4608.24 65
4608.40 58
4608.55 52
4608.71 47
4608.86 44
4609.02 44
4609.17 46
4609.33 52
4609.49 59
4609.64 69
4609.80 79
4609.95 88
4610.11 97
4610.26 105
4610.42 113
4610.58 120
4610.73 128
4610.89 136
4611.04 143
4611.20 149
4611.35 152
4611.51 152
4611.67 148
4611.82 142
4611.98 133
4612.13 123
4612.29 114
4612.44 106
4612.60 100
4612.76 97
4612.91 97
4613.07 99
4613.22 103
4613.38 109
4613.53 113
4613.69 117
4613.85 117
4614.00 115
4614.16 110
4614.31 104
4614.47 98
4614.63 92
4614.78 89
4614.94 87
4615.09 86
4615.25 84
4615.40 81
4615.56 76
4615.72 69
4615.87 61
4616.03 53
4616.18 47
4616.34 43
4616.50 42
4616.65 44
4616.81 48
4616.96 54
4617.12 61
4617.27 68
4617.43 75
4617.59 80
4617.74 83
4617.90 85
4618.05 85
4618.21 84
4618.37 84
4618.52 85
4618.68 88
4618.83 93
4618.99 100
4619.14 108
4619.30 117
4619.46 126
4619.61 133
4619.77 139
4619.92 142
4620.08 141
4620.24 138
4620.39 132
4620.55 124
4620.70 115
4620.86 105
4621.02 96
4621.17 89
4621.33 83
4621.48 80
4621.64 80
4621.80 84
4621.95 89
4622.11 95
4622.26 100
4622.42 102
4622.57 101
4622.73 97
4622.89 91
4623.04 83
4623.20 76
4623.35 69
4623.51 65
4623.67 63
4623.82 62
4623.98 63
4624.13 66
4624.29 71
4624.45 79
4624.60 89
4624.76 102
4624.91 115
4625.07 128
4625.23 139
4625.38 147
4625.54 153
4625.69 155
4625.85 155
4626.01 153
4626.16 150
4626.32 147
4626.47 143
4626.63 140
4626.79 136
4626.94 132
4627.10 127
4627.25 121
4627.41 114
4627.57 107
4627.72 101
4627.88 96
4628.03 92
4628.19 90
4628.35 90
4628.50 91
4628.66 95
4628.81 101
4628.97 109
4629.13 119
4629.28 129
4629.44 139
4629.59 147
4629.75 151
4629.91 154
4630.06 154
4630.22 154
4630.38 155
4630.53 157
4630.69 160
4630.84 165
4631.00 169
4631.16 173
4631.31 176
4631.47 179
4631.62 183
4631.78 188
4631.94 195
4632.09 204
4632.25 214
4632.40 225
4632.56 236
4632.72 246
4632.87 254
4633.03 259
4633.18 261
4633.34 259
4633.50 253
4633.65 243
4633.81 230
4633.97 217
4634.12 204
4634.28 193
4634.43 186
4634.59 182
4634.75 182
4634.90 185
4635.06 189
4635.21 193
4635.37 196
4635.53 196
4635.68 195
4635.84 192
4636.00 188
4636.15 185
4636.31 181
4636.46 178
4636.62 175
4636.78 172
4636.93 168
4637.09 162
4637.24 154
4637.40 144
4637.56 134
4637.71 123
4637.87 114
4638.03 107
4638.18 103
4638.34 102
4638.49 102
4638.65 102
4638.81 102
4638.96 100
4639.12 98
4639.28 94
4639.43 91
4639.59 89
4639.74 88
4639.90 90
4640.06 95
4640.21 101
4640.37 107
4640.53 113
4640.68 116
4640.84 117
4640.99 116
4641.15 113
4641.31 109
4641.46 107
4641.62 107
4641.78 109
4641.93 115
4642.09 124
4642.24 134
4642.40 145
4642.56 154
4642.71 160
4642.87 164
4643.03 164
4643.18 160
4643.34 154
4643.49 147
4643.65 139
4643.81 132
4643.96 127
4644.12 124
4644.28 124
4644.43 126
4644.59 129
4644.74 134
4644.90 138
4645.06 142
4645.21 146
4645.37 149
4645.53 151
4645.68 152
4645.84 153
4646.00 154
4646.15 153
4646.31 151
4646.46 148
4646.62 144
4646.78 138
4646.93 132
4647.09 125
4647.25 120
4647.40 116
4647.56 114
4647.72 116
4647.87 120
4648.03 127
4648.18 134
4648.34 141
4648.50 146
4648.65 148
4648.81 145
4648.97 138
4649.12 127
4649.28 116
4649.44 105
4649.59 96
4649.75 92
4649.90 91
4650.06 93
4650.22 98
4650.37 103
4650.53 108
4650.69 111
4650.84 113
4651.00 113
4651.16 112
4651.31 110
4651.47 108
4651.63 106
4651.78 105
4651.94 104
4652.09 102
4652.25 100
4652.41 97
4652.56 94
4652.72 92
4652.88 90
4653.03 91
4653.19 96
4653.35 105
4653.50 117
4653.66 131
4653.82 145
4653.97 158
4654.13 167
4654.28 173
4654.44 176
4654.60 177
4654.75 176
4654.91 174
4655.07 171
4655.22 168
4655.38 162
4655.54 156
4655.69 148
4655.85 139
4656.01 130
4656.16 121
4656.32 112
4656.48 105
4656.63 100
4656.79 97
4656.95 95
4657.10 94
4657.26 94
4657.41 94
4657.57 92
4657.73 89
4657.88 84
4658.04 79
4658.20 73
4658.35 68
4658.51 63
4658.67 60
4658.82 57
4658.98 55
4659.14 51
4659.29 46
4659.45 41
4659.61 34
4659.76 26
4659.92 19
4660.08 12
4660.23 5
4660.39 0
4660.55 0
4660.70 0
4660.86 0
4661.02 0
4661.17 0
4661.33 0
4661.49 0
4661.64 0
4661.80 0
4661.96 1
4662.11 6
4662.27 12
4662.42 20
4662.58 29
4662.74 36
4662.89 42
4663.05 44
4663.21 43
4663.36 40
4663.52 35
4663.68 30
4663.83 26
4663.99 24
4664.15 25
4664.30 29
4664.46 35
4664.62 44
4664.77 54
4664.93 64
4665.09 74
4665.24 83
4665.40 89
4665.56 95
4665.71 98
4665.87 101
4666.03 103
4666.18 104
4666.34 103
4666.50 100
4666.65 96
4666.81 90
4666.97 83
4667.12 77
4667.28 71
4667.44 67
4667.59 66
4667.75 66
4667.91 67
4668.06 69
4668.22 72
4668.38 74
4668.53 75
4668.69 77
4668.85 77
4669.00 77
4669.16 76
4669.32 74
4669.48 70
4669.63 65
4669.79 57
4669.95 49
4670.10 41
4670.26 34
4670.42 30
4670.57 29
4670.73 32
4670.89 37
4671.04 44
4671.20 51
4671.36 55
4671.51 58
4671.67 57
4671.83 55
4671.98 54
4672.14 55
4672.30 59
4672.45 67
4672.61 78
4672.77 90
4672.92 102
4673.08 111
4673.24 117
4673.39 121
4673.55 125
4673.71 129
4673.86 134
4674.02 141
4674.18 149
4674.33 156
4674.49 160
4674.65 161
4674.81 157
4674.96 150
4675.12 140
4675.28 129
4675.43 120
4675.59 113
4675.75 110
4675.90 111
4676.06 114
4676.22 118
4676.37 122
4676.53 125
4676.69 127
4676.84 128
4677.00 127
4677.16 127
4677.31 127
4677.47 127
4677.63 126
4677.79 125
4677.94 124
4678.10 123
4678.26 122
4678.41 122
4678.57 123
4678.73 124
4678.88 125
4679.04 125
4679.20 124
4679.35 122
4679.51 120
4679.67 119
4679.82 118
4679.98 118
4680.14 119
4680.30 120
4680.45 122
4680.61 124
4680.77 127
4680.92 130
4681.08 134
4681.24 138
4681.39 139
4681.55 138
4681.71 132
4681.86 123
4682.02 111
4682.18 98
4682.34 85
4682.49 74
4682.65 65
4682.81 60
4682.96 57
4683.12 57
4683.28 57
4683.43 58
4683.59 60
4683.75 62
4683.91 65
4684.06 68
4684.22 72
4684.38 75
4684.53 78
4684.69 80
4684.85 80
4685.00 79
4685.16 75
4685.32 69
4685.48 61
4685.63 53
4685.79 44
4685.95 37
4686.10 31
4686.26 29
4686.42 30
4686.57 35
4686.73 42
4686.89 49
4687.05 57
4687.20 63
4687.36 68
4687.52 70
4687.67 71
4687.83 72
4687.99 73
4688.14 76
4688.30 80
4688.46 86
4688.62 93
4688.77 99
4688.93 106
4689.09 111
4689.24 115
4689.40 117
4689.56 120
4689.71 122
4689.87 124
4690.03 126
4690.19 128
4690.34 130
4690.50 132
4690.66 136
4690.81 139
4690.97 143
4691.13 146
4691.29 148
4691.44 148
4691.60 145
4691.76 140
4691.91 134
4692.07 127
4692.23 121
4692.39 116
4692.54 113
4692.70 111
4692.86 110
4693.01 110
4693.17 111
4693.33 112
4693.49 113
4693.64 116
4693.80 118
4693.96 120
4694.11 121
4694.27 120
4694.43 118
4694.59 115
4694.74 111
4694.90 107
4695.06 104
4695.21 102
4695.37 102
4695.53 102
4695.69 104
4695.84 107
4696.00 110
4696.16 114
4696.31 117
4696.47 120
4696.63 123
4696.79 124
4696.94 125
4697.10 124
4697.26 122
4697.41 118
4697.57 114
4697.73 109
4697.89 104
4698.04 100
4698.20 97
4698.36 95
4698.51 95
4698.67 95
4698.83 95
4698.99 92
4699.14 88
4699.30 83
4699.46 75
4699.62 67
4699.77 60
4699.93 54
4700.09 50
4700.24 48
4700.40 47
4700.56 47
4700.72 47
4700.87 48
4701.03 50
4701.19 52
4701.35 55
4701.50 59
4701.66 61
4701.82 62
4701.97 60
4702.13 54
4702.29 48
4702.45 40
4702.60 35
4702.76 34
4702.92 38
4703.08 48
4703.23 62
4703.39 79
4703.55 96
4703.70 110
4703.86 119
4704.02 123
4704.18 122
4704.33 117
4704.49 110
4704.65 103
4704.81 96
4704.96 91
4705.12 88
4705.28 87
4705.43 87
4705.59 88
4705.75 91
4705.91 95
4706.06 100
4706.22 106
4706.38 112
4706.54 119
4706.69 124
4706.85 129
4707.01 131
4707.17 131
4707.32 128
4707.48 123
4707.64 117
4707.80 109
4707.95 101
4708.11 94
4708.27 88
4708.42 82
4708.58 77
4708.74 73
4708.90 69
4709.05 65
4709.21 62
4709.37 60
4709.53 58
4709.68 59
4709.84 61
4710.00 65
4710.16 70
4710.31 76
4710.47 82
4710.63 87
4710.79 90
4710.94 91
4711.10 88
4711.26 82
4711.42 74
4711.57 66
4711.73 58
4711.89 52
4712.05 49
4712.20 48
4712.36 50
4712.52 52
4712.67 54
4712.83 56
4712.99 55
4713.15 53
4713.30 50
4713.46 46
4713.62 43
4713.78 40
4713.93 40
4714.09 41
4714.25 44
4714.41 48
4714.56 52
4714.72 56
4714.88 60
4715.04 64
4715.19 70
4715.35 78
4715.51 88
4715.67 99
4715.82 113
4715.98 126
4716.14 139
4716.30 151
4716.45 160
4716.61 166
4716.77 169
4716.93 171
4717.08 171
4717.24 172
4717.40 172
4717.56 174
4717.71 176
4717.87 178
4718.03 180
4718.19 181
4718.34 179
4718.50 176
4718.66 170
4718.82 163
4718.98 155
4719.13 147
4719.29 139
4719.45 132
4719.61 125
4719.76 120
4719.92 114
4720.08 110
4720.24 108
4720.39 106
4720.55 105
4720.71 106
4720.87 108
4721.02 112
4721.18 116
4721.34 121
4721.50 127
4721.65 132
4721.81 137
4721.97 141
4722.13 144
4722.28 146
4722.44 149
4722.60 151
4722.76 153
4722.91 154
4723.07 155
4723.23 155
4723.39 153
4723.55 150
4723.70 146
4723.86 140
4724.02 134
4724.18 128
4724.33 122
4724.49 117
4724.65 114
4724.81 112
4724.96 112
4725.12 114
4725.28 116
4725.44 119
4725.59 121
4725.75 122
4725.91 121
4726.07 118
4726.23 114
4726.38 110
4726.54 107
4726.70 106
4726.86 107
4727.01 111
4727.17 116
4727.33 121
4727.49 127
4727.64 131
4727.80 134
4727.96 135
4728.12 134
4728.28 132
4728.43 130
4728.59 127
4728.75 124
4728.91 121
4729.06 119
4729.22 117
4729.38 116
4729.54 114
4729.70 112
4729.85 109
4730.01 104
4730.17 99
4730.33 91
4730.48 83
4730.64 73
4730.80 63
4730.96 52
4731.11 40
4731.27 28
4731.43 16
4731.59 6
4731.75 0
4731.90 0
4732.06 0
4732.22 0
4732.38 0
4732.53 0
4732.69 0
4732.85 0
4733.01 1
4733.17 6
4733.32 11
4733.48 15
4733.64 18
4733.80 20
4733.95 20
4734.11 18
4734.27 16
4734.43 13
4734.59 11
4734.74 11
4734.90 12
4735.06 14
4735.22 16
4735.38 19
4735.53 22
4735.69 25
4735.85 28
4736.01 31
4736.16 35
4736.32 37
4736.48 40
4736.64 41
4736.80 42
4736.95 43
4737.11 45
4737.27 46
4737.43 49
4737.59 51
4737.74 52
4737.90 52
4738.06 48
4738.22 42
4738.37 33
4738.53 23
4738.69 14
4738.85 6
4739.01 1
4739.16 0
4739.32 0
4739.48 3
4739.64 6
4739.80 10
4739.95 14
4740.11 17
4740.27 20
4740.43 22
4740.59 23
4740.74 23
4740.90 23
4741.06 23
4741.22 23
4741.37 23
4741.53 23
4741.69 25
4741.85 27
4742.01 29
4742.16 30
4742.32 32
4742.48 33
4742.64 35
4742.80 38
4742.95 43
4743.11 50
4743.27 57
4743.43 66
4743.59 75
4743.74 82
4743.90 88
4744.06 91
4744.22 93
4744.38 94
4744.53 94
4744.69 94
4744.85 95
4745.01 97
4745.17 100
4745.32 104
4745.48 107
4745.64 108
4745.80 108
4745.96 105
4746.11 101
4746.27 95
4746.43 89
4746.59 85
4746.75 81
4746.90 80
4747.06 79
4747.22 80
4747.38 81
4747.54 81
4747.69 81
4747.85 81
4748.01 82
4748.17 83
4748.33 86
4748.48 90
4748.64 93
4748.80 95
4748.96 96
4749.12 93
4749.27 88
4749.43 80
4749.59 73
4749.75 66
4749.91 60
4750.06 55
4750.22 52
4750.38 48
4750.54 46
4750.70 44
4750.86 44
4751.01 45
4751.17 49
4751.33 56
4751.49 63
4751.65 70
4751.80 76
4751.96 78
4752.12 76
4752.28 70
4752.44 62
4752.59 53
4752.75 43
4752.91 34
4753.07 25
4753.23 17
4753.39 10
4753.54 2
4753.70 0
4753.86 0
4754.02 0
4754.18 0
4754.33 0
4754.49 0
4754.65 0
4754.81 0
4754.97 11
4755.12 20
4755.28 28
4755.44 34
4755.60 36
4755.76 36
4755.92 34
4756.07 30
4756.23 25
4756.39 20
4756.55 15
4756.71 11
4756.86 8
4757.02 7
4757.18 8
4757.34 11
4757.50 15
4757.66 21
4757.81 27
4757.97 33
4758.13 37
4758.29 41
4758.45 43
4758.60 43
4758.76 41
4758.92 39
4759.08 39
4759.24 39
4759.40 41
4759.55 44
4759.71 48
4759.87 50
4760.03 51
4760.19 50
4760.35 48
4760.50 44
4760.66 42
4760.82 42
4760.98 44
4761.14 47
4761.29 51
4761.45 55
4761.61 56
4761.77 54
4761.93 48
4762.09 40
4762.24 30
4762.40 20
4762.56 10
4762.72 2
4762.88 0
4763.04 0
4763.19 0
4763.35 0
4763.51 4
4763.67 13
4763.83 24
4763.99 34
4764.14 44
4764.30 51
4764.46 55
4764.62 56
4764.78 55
4764.94 51
4765.09 47
4765.25 43
4765.41 39
4765.57 36
4765.73 33
4765.89 31
4766.04 29
4766.20 28
4766.36 27
4766.52 28
4766.68 30
4766.84 34
4766.99 39
4767.15 45
4767.31 52
4767.47 58
4767.63 64
4767.79 68
4767.94 71
4768.10 73
4768.26 76
4768.42 79
4768.58 82
4768.74 85
4768.89 87
4769.05 86
4769.21 84
4769.37 80
4769.53 76
4769.69 72
4769.84 70
4770.00 72
4770.16 76
4770.32 83
4770.48 91
4770.64 101
4770.80 110
4770.95 118
4771.11 123
4771.27 126
4771.43 124
4771.59 118
4771.75 109
4771.90 98
4772.06 86
4772.22 76
4772.38 69
4772.54 66
4772.70 67
4772.86 71
4773.01 76
4773.17 81
4773.33 85
4773.49 89
4773.65 93
4773.81 98
4773.96 104
4774.12 111
4774.28 118
4774.44 126
4774.60 133
4774.76 138
4774.92 142
4775.07 144
4775.23 145
4775.39 145
4775.55 146
4775.71 147
4775.87 149
4776.02 151
4776.18 154
4776.34 156
4776.50 159
4776.66 160
4776.82 161
4776.98 160
4777.13 159
4777.29 157
4777.45 155
4777.61 153
4777.77 152
4777.93 152
4778.09 152
4778.24 152
4778.40 151
4778.56 148
4778.72 142
4778.88 135
4779.04 125
4779.20 115
4779.35 107
4779.51 102
4779.67 101
4779.83 105
4779.99 114
4780.15 126
4780.31 138
4780.46 149
4780.62 157
4780.78 161
4780.94 162
4781.10 159
4781.26 155
4781.42 149
4781.57 144
4781.73 139
4781.89 136
4782.05 135
4782.21 135
4782.37 137
4782.53 140
4782.68 143
4782.84 147
4783.00 150
4783.16 153
4783.32 156
4783.48 158
4783.64 160
4783.79 160
4783.95 159
4784.11 157
4784.27 153
4784.43 147
4784.59 139
4784.75 130
4784.91 122
4785.06 115
4785.22 111
4785.38 109
4785.54 109
4785.70 111
4785.86 113
4786.02 117
4786.17 121
4786.33 126
4786.49 132
4786.65 138
4786.81 144
4786.97 150
4787.13 156
4787.29 162
4787.44 166
4787.60 171
4787.76 175
4787.92 177
4788.08 179
4788.24 178
4788.40 176
4788.55 172
4788.71 167
4788.87 161
4789.03 156
4789.19 151
4789.35 148
4789.51 146
4789.67 145
4789.82 145
4789.98 146
4790.14 147
4790.30 148
4790.46 148
4790.62 147
4790.78 146
4790.94 143
4791.09 139
4791.25 135
4791.41 129
4791.57 123
4791.73 117
4791.89 111
4792.05 106
4792.21 103
4792.36 102
4792.52 104
4792.68 107
4792.84 110
4793.00 114
4793.16 115
4793.32 112
4793.48 105
4793.64 95
4793.79 81
4793.95 66
4794.11 52
4794.27 40
4794.43 32
4794.59 29
4794.75 30
4794.91 35
4795.06 43
4795.22 51
4795.38 59
4795.54 66
4795.70 70
4795.86 73
4796.02 73
4796.18 73
4796.34 72
4796.49 73
4796.65 76
4796.81 81
4796.97 88
4797.13 95
4797.29 102
4797.45 105
4797.61 105
4797.76 100
4797.92 91
4798.08 78
4798.24 64
4798.40 51
4798.56 39
4798.72 30
4798.88 25
4799.04 22
4799.19 21
4799.35 20
4799.51 19
4799.67 16
4799.83 12
4799.99 7
4800.15 2
4800.31 0
4800.47 0
4800.62 0
4800.78 0
4800.94 0
4801.10 0
4801.26 0
4801.42 0
4801.58 0
4801.74 2
4801.90 7
4802.06 14
4802.21 23
4802.37 33
4802.53 44
4802.69 54
4802.85 64
4803.01 73
4803.17 79
4803.33 85
4803.49 91
4803.64 97
4803.80 103
4803.96 108
4804.12 112
4804.28 113
4804.44 111
4804.60 104
4804.76 94
4804.92 81
4805.08 67
4805.23 52
4805.39 38
4805.55 26
4805.71 16
4805.87 10
4806.03 6
4806.19 5
4806.35 5
4806.51 5
4806.67 5
4806.82 5
4806.98 4
4807.14 3
4807.30 2
4807.46 4
4807.62 7
4807.78 11
4807.94 15
4808.10 18
4808.26 19
4808.41 19
4808.57 17
4808.73 14
4808.89 11
4809.05 10
4809.21 10
4809.37 12
4809.53 15
4809.69 18
4809.85 21
4810.01 24
4810.16 26
4810.32 27
4810.48 28
4810.64 30
4810.80 34
4810.96 39
4811.12 45
4811.28 52
4811.44 58
4811.60 62
4811.76 63
4811.91 61
4812.07 56
4812.23 49
4812.39 42
4812.55 35
4812.71 31
4812.87 28
4813.03 29
4813.19 31
4813.35 35
4813.51 40
4813.66 43
4813.82 45
4813.98 44
4814.14 40
4814.30 34
4814.46 28
4814.62 21
4814.78 17
4814.94 16
4815.10 18
4815.26 23
4815.42 29
4815.57 35
4815.73 40
4815.89 43
4816.05 44
4816.21 43
4816.37 41
4816.53 39
4816.69 38
4816.85 36
4817.01 34
4817.17 30
4817.33 26
4817.48 20
4817.64 13
4817.80 7
4817.96 2
4818.12 0
4818.28 0
4818.44 3
4818.60 8
4818.76 14
4818.92 21
4819.08 28
4819.24 33
4819.40 37
4819.55 38
4819.71 36
4819.87 33
4820.03 27
4820.19 22
4820.35 18
4820.51 14
4820.67 13
4820.83 13
4820.99 14
4821.15 14
4821.31 15
4821.47 15
4821.62 14
4821.78 14
4821.94 14
4822.10 15
4822.26 17
4822.42 20
4822.58 23
4822.74 26
4822.90 28
4823.06 27
4823.22 25
4823.38 19
4823.54 11
4823.70 1
4823.85 0
4824.01 0
4824.17 0
4824.33 0
4824.49 0
4824.65 0
4824.81 0
4824.97 3
4825.13 16
4825.29 28
4825.45 38
4825.61 45
4825.77 48
4825.93 47
4826.08 40
4826.24 31
4826.40 19
4826.56 7
4826.72 0
4826.88 0
4827.04 0
4827.20 0
4827.36 0
4827.52 0
4827.68 0
4827.84 13
4828.00 31
4828.16 49
4828.32 67
4828.48 83
4828.63 94
4828.79 100
4828.95 100
4829.11 95
4829.27 88
4829.43 79
4829.59 70
4829.75 64
4829.91 60
4830.07 58
4830.23 57
4830.39 56
4830.55 55
4830.71 53
4830.87 50
4831.03 48
4831.18 47
4831.34 47
4831.50 49
4831.66 53
4831.82 56
4831.98 60
4832.14 62
4832.30 64
4832.46 64
4832.62 64
4832.78 63
4832.94 62
4833.10 60
4833.26 58
4833.42 55
4833.58 52
4833.74 49
4833.90 46
4834.05 45
4834.21 46
4834.37 49
4834.53 54
4834.69 60
4834.85 67
4835.01 72
4835.17 76
[truncated: 746,983 more chars]
