# Supplementary material for: Methylobacterium Species Promoting Rice and Barley Growth and Interaction Specificity Revealed with Whole-Cell Matrix-Assisted Laser Desorption / Ionization-Time-of-Flight Mass Spectrometry (MALDI-TOF/MS) Analysis
Source: PLoS One. 2015 Jun 8;10(6):e0129509. doi: 10.1371/journal.pone.0129509 (PMC4460032; doi:10.1371/journal.pone.0129509)
Supplement: S3 Data — (ZIP) [file pone.0129509.s003.zip › Supplementary data 3 (ms from barley)/22b.txt]

779.24 0
779.31 0
779.37 0
779.43 0
779.50 0
779.56 0
779.63 0
779.69 0
779.75 0
779.82 0
779.88 0
779.95 0
780.01 0
780.07 0
780.14 0
780.20 0
780.27 0
780.33 0
780.39 0
780.46 0
780.52 0
780.59 0
780.65 0
780.72 0
780.78 0
780.84 0
780.91 0
780.97 0
781.04 0
781.10 0
781.16 0
781.23 0
781.29 0
781.36 0
781.42 0
781.48 0
781.55 0
781.61 0
781.68 0
781.74 0
781.80 0
781.87 0
781.93 0
782.00 0
782.06 0
782.13 0
782.19 0
782.25 0
782.32 0
782.38 0
782.45 0
782.51 0
782.57 0
782.64 0
782.70 0
782.77 0
782.83 0
782.90 0
782.96 0
783.02 0
783.09 0
783.15 0
783.22 0
783.28 0
783.34 0
783.41 0
783.47 0
783.54 0
783.60 0
783.67 0
783.73 0
783.79 0
783.86 0
783.92 0
783.99 0
784.05 0
784.12 0
784.18 0
784.24 0
784.31 0
784.37 0
784.44 0
784.50 0
784.56 0
784.63 0
784.69 0
784.76 0
784.82 0
784.89 0
784.95 0
785.01 0
785.08 0
785.14 0
785.21 0
785.27 0
785.34 0
785.40 0
785.46 0
785.53 0
785.59 0
785.66 0
785.72 0
785.79 0
785.85 0
785.91 0
785.98 0
786.04 0
786.11 0
786.17 0
786.24 0
786.30 0
786.36 0
786.43 0
786.49 0
786.56 0
786.62 0
786.69 0
786.75 0
786.82 0
786.88 0
786.94 0
787.01 0
787.07 0
787.14 0
787.20 0
787.27 0
787.33 0
787.39 0
787.46 0
787.52 0
787.59 0
787.65 0
787.72 0
787.78 0
787.84 0
787.91 0
787.97 0
788.04 0
788.10 0
788.17 0
788.23 0
788.30 0
788.36 0
788.42 0
788.49 0
788.55 0
788.62 0
788.68 0
788.75 0
788.81 0
788.88 0
788.94 0
789.00 0
789.07 0
789.13 0
789.20 0
789.26 0
789.33 0
789.39 0
789.46 0
789.52 0
789.58 0
789.65 0
789.71 0
789.78 0
789.84 0
789.91 0
789.97 0
790.04 0
790.10 0
790.16 0
790.23 0
790.29 0
790.36 0
790.42 0
790.49 0
790.55 0
790.62 0
790.68 0
790.74 0
790.81 0
790.87 0
790.94 0
791.00 0
791.07 0
791.13 0
791.20 0
791.26 0
791.32 0
791.39 0
791.45 0
791.52 0
791.58 0
791.65 0
791.71 0
791.78 0
791.84 0
791.91 0
791.97 0
792.03 0
792.10 0
792.16 0
792.23 0
792.29 0
792.36 0
792.42 0
792.49 0
792.55 0
792.62 0
792.68 0
792.75 0
792.81 0
792.87 0
792.94 0
793.00 0
793.07 0
793.13 0
793.20 0
793.26 0
793.33 0
793.39 0
793.46 0
793.52 0
793.58 0
793.65 0
793.71 0
793.78 0
793.84 0
793.91 0
793.97 0
794.04 0
794.10 0
794.17 0
794.23 0
794.30 0
794.36 0
794.42 0
794.49 0
794.55 0
794.62 0
794.68 0
794.75 0
794.81 0
794.88 0
794.94 0
795.01 0
795.07 0
795.14 0
795.20 0
795.27 0
795.33 0
795.39 0
795.46 0
795.52 0
795.59 0
795.65 0
795.72 0
795.78 0
795.85 0
795.91 0
795.98 0
796.04 0
796.11 0
796.17 0
796.24 0
796.30 0
796.37 0
796.43 0
796.49 0
796.56 0
796.62 0
796.69 0
796.75 0
796.82 0
796.88 0
796.95 0
797.01 0
797.08 0
797.14 0
797.21 0
797.27 0
797.34 0
797.40 0
797.47 0
797.53 0
797.60 0
797.66 0
797.73 0
797.79 0
797.85 0
797.92 0
797.98 0
798.05 0
798.11 0
798.18 0
798.24 0
798.31 0
798.37 0
798.44 0
798.50 0
798.57 0
798.63 0
798.70 0
798.76 0
798.83 0
798.89 0
798.96 0
799.02 0
799.09 0
799.15 0
799.22 0
799.28 0
799.35 0
799.41 0
799.48 0
799.54 0
799.61 0
799.67 0
799.73 0
799.80 0
799.86 0
799.93 0
799.99 0
800.06 0
800.12 0
800.19 0
800.25 0
800.32 0
800.38 0
800.45 0
800.51 0
800.58 0
800.64 0
800.71 0
800.77 0
800.84 0
800.90 0
800.97 0
801.03 0
801.10 0
801.16 0
801.23 0
801.29 0
801.36 0
801.42 0
801.49 0
801.55 0
801.62 0
801.68 0
801.75 0
801.81 0
801.88 0
801.94 0
802.01 0
802.07 0
802.14 0
802.20 0
802.27 0
802.33 0
802.40 0
802.46 0
802.53 0
802.59 0
802.66 0
802.72 0
802.79 0
802.85 0
802.92 0
802.98 0
803.05 0
803.11 0
803.18 0
803.24 0
803.31 0
803.37 0
803.44 0
803.50 0
803.57 0
803.63 0
803.70 0
803.76 0
803.83 0
803.89 0
803.96 0
804.02 0
804.09 0
804.15 0
804.22 0
804.28 0
804.35 0
804.41 0
804.48 0
804.54 0
804.61 0
804.67 0
804.74 0
804.80 0
804.87 0
804.93 0
805.00 0
805.06 0
805.13 0
805.19 0
805.26 0
805.32 0
805.39 0
805.45 0
805.52 0
805.58 0
805.65 0
805.71 0
805.78 0
805.84 0
805.91 0
805.97 0
806.04 0
806.10 0
806.17 0
806.23 0
806.30 0
806.36 0
806.43 0
806.49 0
806.56 0
806.62 0
806.69 0
806.76 0
806.82 0
806.89 0
806.95 0
807.02 0
807.08 0
807.15 0
807.21 0
807.28 0
807.34 0
807.41 0
807.47 0
807.54 0
807.60 0
807.67 0
807.73 0
807.80 0
807.86 0
807.93 0
807.99 0
808.06 0
808.12 0
808.19 0
808.25 0
808.32 0
808.38 0
808.45 0
808.52 0
808.58 0
808.65 0
808.71 0
808.78 0
808.84 0
808.91 0
808.97 0
809.04 0
809.10 0
809.17 0
809.23 0
809.30 0
809.36 0
809.43 0
809.49 0
809.56 0
809.62 0
809.69 0
809.75 0
809.82 0
809.89 0
809.95 0
810.02 0
810.08 0
810.15 0
810.21 0
810.28 0
810.34 0
810.41 0
810.47 0
810.54 0
810.60 0
810.67 0
810.73 0
810.80 0
810.86 0
810.93 0
811.00 0
811.06 0
811.13 0
811.19 0
811.26 0
811.32 0
811.39 0
811.45 0
811.52 0
811.58 0
811.65 0
811.71 0
811.78 0
811.84 0
811.91 0
811.98 0
812.04 0
812.11 0
812.17 0
812.24 0
812.30 0
812.37 0
812.43 0
812.50 0
812.56 0
812.63 0
812.69 0
812.76 0
812.83 0
812.89 0
812.96 0
813.02 0
813.09 0
813.15 0
813.22 0
813.28 0
813.35 0
813.41 0
813.48 0
813.54 0
813.61 0
813.68 0
813.74 0
813.81 0
813.87 0
813.94 0
814.00 0
814.07 0
814.13 0
814.20 0
814.26 0
814.33 0
814.40 0
814.46 0
814.53 0
814.59 0
814.66 0
814.72 0
814.79 0
814.85 0
814.92 0
814.98 0
815.05 0
815.12 0
815.18 0
815.25 0
815.31 0
815.38 0
815.44 0
815.51 0
815.57 0
815.64 0
815.70 0
815.77 0
815.84 0
815.90 0
815.97 0
816.03 0
816.10 0
816.16 0
816.23 0
816.29 0
816.36 0
816.43 0
816.49 0
816.56 0
816.62 0
816.69 0
816.75 0
816.82 0
816.88 0
816.95 0
817.02 0
817.08 0
817.15 0
817.21 0
817.28 0
817.34 0
817.41 0
817.47 0
817.54 0
817.61 0
817.67 0
817.74 0
817.80 0
817.87 0
817.93 0
818.00 0
818.06 0
818.13 0
818.20 0
818.26 0
818.33 0
818.39 0
818.46 0
818.52 0
818.59 0
818.66 0
818.72 0
818.79 0
818.85 0
818.92 0
818.98 0
819.05 0
819.11 0
819.18 0
819.25 0
819.31 0
819.38 0
819.44 0
819.51 0
819.57 0
819.64 0
819.71 0
819.77 0
819.84 0
819.90 0
819.97 0
820.03 0
820.10 0
820.17 0
820.23 0
820.30 0
820.36 0
820.43 0
820.49 0
820.56 0
820.63 0
820.69 0
820.76 0
820.82 0
820.89 0
820.95 0
821.02 0
821.09 0
821.15 0
821.22 0
821.28 0
821.35 0
821.41 0
821.48 0
821.55 0
821.61 0
821.68 0
821.74 0
821.81 0
821.87 0
821.94 0
822.01 0
822.07 0
822.14 0
822.20 0
822.27 0
822.33 0
822.40 0
822.47 0
822.53 0
822.60 0
822.66 0
822.73 0
822.79 0
822.86 0
822.93 0
822.99 0
823.06 0
823.12 0
823.19 0
823.26 0
823.32 0
823.39 0
823.45 0
823.52 0
823.58 0
823.65 0
823.72 0
823.78 0
823.85 0
823.91 0
823.98 0
824.05 0
824.11 0
824.18 0
824.24 0
824.31 0
824.37 0
824.44 0
824.51 0
824.57 0
824.64 0
824.70 0
824.77 0
824.84 0
824.90 0
824.97 0
825.03 0
825.10 0
825.16 0
825.23 0
825.30 0
825.36 0
825.43 0
825.49 0
825.56 0
825.63 0
825.69 0
825.76 0
825.82 0
825.89 0
825.96 0
826.02 0
826.09 0
826.15 0
826.22 0
826.29 0
826.35 0
826.42 0
826.48 0
826.55 0
826.61 0
826.68 0
826.75 0
826.81 0
826.88 0
826.94 0
827.01 0
827.08 0
827.14 0
827.21 0
827.27 0
827.34 0
827.41 0
827.47 0
827.54 0
827.60 0
827.67 0
827.74 0
827.80 0
827.87 0
827.93 0
828.00 0
828.07 0
828.13 0
828.20 0
828.26 0
828.33 0
828.40 0
828.46 0
828.53 0
828.59 0
828.66 0
828.73 0
828.79 0
828.86 0
828.92 0
828.99 0
829.06 0
829.12 0
829.19 0
829.25 0
829.32 0
829.39 0
829.45 0
829.52 0
829.59 0
829.65 0
829.72 0
829.78 0
829.85 0
829.92 0
829.98 0
830.05 0
830.11 0
830.18 0
830.25 0
830.31 0
830.38 0
830.44 0
830.51 0
830.58 0
830.64 0
830.71 0
830.77 0
830.84 0
830.91 0
830.97 0
831.04 0
831.11 0
831.17 0
831.24 0
831.30 0
831.37 0
831.44 0
831.50 0
831.57 0
831.63 0
831.70 0
831.77 0
831.83 0
831.90 0
831.96 0
832.03 0
832.10 0
832.16 0
832.23 0
832.30 0
832.36 0
832.43 0
832.49 0
832.56 0
832.63 0
832.69 0
832.76 0
832.83 0
832.89 0
832.96 0
833.02 0
833.09 0
833.16 0
833.22 0
833.29 0
833.35 0
833.42 0
833.49 0
833.55 0
833.62 0
833.69 0
833.75 0
833.82 0
833.88 0
833.95 0
834.02 0
834.08 0
834.15 0
834.22 0
834.28 0
834.35 0
834.41 0
834.48 0
834.55 0
834.61 0
834.68 0
834.75 0
834.81 0
834.88 0
834.94 0
835.01 0
835.08 0
835.14 0
835.21 0
835.28 0
835.34 0
835.41 0
835.47 0
835.54 0
835.61 0
835.67 0
835.74 0
835.81 0
835.87 0
835.94 0
836.01 0
836.07 0
836.14 0
836.20 0
836.27 0
836.34 0
836.40 0
836.47 0
836.54 0
836.60 0
836.67 0
836.73 0
836.80 0
836.87 0
836.93 0
837.00 0
837.07 0
837.13 0
837.20 0
837.27 0
837.33 0
837.40 0
837.46 0
837.53 0
837.60 0
837.66 0
837.73 0
837.80 0
837.86 0
837.93 0
838.00 0
838.06 0
838.13 0
838.20 0
838.26 0
838.33 0
838.39 0
838.46 0
838.53 0
838.59 0
838.66 0
838.73 0
838.79 0
838.86 0
838.93 0
838.99 0
839.06 0
839.13 0
839.19 0
839.26 0
839.32 0
839.39 0
839.46 0
839.52 0
839.59 0
839.66 0
839.72 0
839.79 0
839.86 0
839.92 0
839.99 0
840.06 0
840.12 0
840.19 0
840.25 0
840.32 0
840.39 0
840.45 0
840.52 0
840.59 0
840.65 0
840.72 0
840.79 0
840.85 0
840.92 0
840.99 0
841.05 0
841.12 0
841.19 0
841.25 0
841.32 0
841.39 0
841.45 0
841.52 0
841.59 0
841.65 0
841.72 0
841.78 0
841.85 0
841.92 0
841.98 0
842.05 0
842.12 0
842.18 0
842.25 0
842.32 0
842.38 0
842.45 0
842.52 0
842.58 0
842.65 0
842.72 0
842.78 0
842.85 0
842.92 0
842.98 0
843.05 0
843.12 0
843.18 0
843.25 0
843.32 0
843.38 0
843.45 0
843.52 0
843.58 0
843.65 0
843.72 0
843.78 0
843.85 0
843.92 0
843.98 0
844.05 0
844.12 0
844.18 0
844.25 0
844.32 0
844.38 0
844.45 0
844.52 0
844.58 0
844.65 0
844.72 0
844.78 0
844.85 0
844.92 0
844.98 0
845.05 0
845.12 0
845.18 0
845.25 0
845.32 0
845.38 0
845.45 0
845.52 0
845.58 0
845.65 0
845.72 0
845.78 0
845.85 0
845.92 0
845.98 0
846.05 0
846.12 0
846.18 0
846.25 0
846.32 0
846.38 0
846.45 0
846.52 0
846.58 0
846.65 0
846.72 0
846.78 0
846.85 0
846.92 0
846.98 0
847.05 0
847.12 0
847.18 0
847.25 0
847.32 0
847.38 0
847.45 0
847.52 0
847.58 0
847.65 0
847.72 0
847.78 0
847.85 0
847.92 0
847.98 0
848.05 0
848.12 0
848.19 0
848.25 0
848.32 0
848.39 0
848.45 0
848.52 0
848.59 0
848.65 0
848.72 0
848.79 0
848.85 0
848.92 0
848.99 0
849.05 0
849.12 0
849.19 0
849.25 0
849.32 0
849.39 0
849.45 0
849.52 0
849.59 0
849.66 0
849.72 0
849.79 0
849.86 0
849.92 0
849.99 0
850.06 0
850.12 0
850.19 0
850.26 0
850.32 0
850.39 0
850.46 0
850.52 0
850.59 0
850.66 0
850.73 0
850.79 0
850.86 0
850.93 0
850.99 0
851.06 0
851.13 0
851.19 0
851.26 0
851.33 0
851.39 0
851.46 0
851.53 0
851.60 0
851.66 0
851.73 0
851.80 0
851.86 0
851.93 0
852.00 0
852.06 0
852.13 0
852.20 0
852.26 0
852.33 0
852.40 0
852.47 0
852.53 0
852.60 0
852.67 0
852.73 0
852.80 0
852.87 0
852.93 0
853.00 0
853.07 0
853.14 0
853.20 0
853.27 0
853.34 0
853.40 0
853.47 0
853.54 0
853.60 0
853.67 0
853.74 0
853.81 0
853.87 0
853.94 0
854.01 0
854.07 0
854.14 0
854.21 0
854.27 0
854.34 0
854.41 0
854.48 0
854.54 0
854.61 0
854.68 0
854.74 0
854.81 0
854.88 0
854.95 0
855.01 0
855.08 0
855.15 0
855.21 0
855.28 0
855.35 0
855.41 0
855.48 0
855.55 0
855.62 0
855.68 0
855.75 0
855.82 0
855.88 0
855.95 0
856.02 0
856.09 0
856.15 0
856.22 0
856.29 0
856.35 0
856.42 0
856.49 0
856.56 0
856.62 0
856.69 0
856.76 0
856.82 0
856.89 0
856.96 0
857.03 0
857.09 0
857.16 0
857.23 0
857.29 0
857.36 0
857.43 0
857.50 0
857.56 0
857.63 0
857.70 0
857.76 0
857.83 0
857.90 0
857.97 0
858.03 0
858.10 0
858.17 0
858.23 0
858.30 0
858.37 0
858.44 0
858.50 0
858.57 0
858.64 0
858.70 0
858.77 0
858.84 0
858.91 0
858.97 0
859.04 0
859.11 0
859.18 0
859.24 0
859.31 0
859.38 0
859.44 0
859.51 0
859.58 0
859.65 0
859.71 0
859.78 0
859.85 0
859.92 0
859.98 0
860.05 0
860.12 0
860.18 0
860.25 0
860.32 0
860.39 0
860.45 0
860.52 0
860.59 0
860.66 0
860.72 0
860.79 0
860.86 0
860.92 0
860.99 0
861.06 0
861.13 0
861.19 0
861.26 0
861.33 0
861.40 0
861.46 0
861.53 0
861.60 0
861.66 0
861.73 0
861.80 0
861.87 0
861.93 0
862.00 0
862.07 0
862.14 0
862.20 0
862.27 0
862.34 0
862.41 0
862.47 0
862.54 0
862.61 0
862.67 0
862.74 0
862.81 0
862.88 0
862.94 0
863.01 0
863.08 0
863.15 0
863.21 0
863.28 0
863.35 0
863.42 0
863.48 0
863.55 0
863.62 0
863.69 0
863.75 0
863.82 0
863.89 0
863.96 0
864.02 0
864.09 0
864.16 0
864.22 0
864.29 0
864.36 0
864.43 0
864.49 0
864.56 0
864.63 0
864.70 0
864.76 0
864.83 0
864.90 0
864.97 0
865.03 0
865.10 0
865.17 0
865.24 0
865.30 0
865.37 0
865.44 0
865.51 0
865.57 0
865.64 0
865.71 0
865.78 0
865.84 0
865.91 0
865.98 0
866.05 0
866.11 0
866.18 0
866.25 0
866.32 0
866.38 0
866.45 0
866.52 0
866.59 0
866.65 0
866.72 0
866.79 0
866.86 0
866.92 0
866.99 0
867.06 0
867.13 0
867.19 0
867.26 0
867.33 0
867.40 0
867.46 0
867.53 0
867.60 0
867.67 0
867.73 0
867.80 0
867.87 0
867.94 0
868.00 0
868.07 0
868.14 0
868.21 0
868.28 0
868.34 0
868.41 0
868.48 0
868.55 0
868.61 0
868.68 0
868.75 0
868.82 0
868.88 0
868.95 0
869.02 0
869.09 0
869.15 0
869.22 0
869.29 0
869.36 0
869.42 0
869.49 0
869.56 0
869.63 0
869.70 0
869.76 0
869.83 0
869.90 0
869.97 0
870.03 0
870.10 0
870.17 0
870.24 0
870.30 0
870.37 0
870.44 0
870.51 0
870.57 0
870.64 0
870.71 0
870.78 0
870.85 0
870.91 0
870.98 0
871.05 0
871.12 0
871.18 0
871.25 0
871.32 0
871.39 0
871.45 0
871.52 0
871.59 0
871.66 0
871.73 0
871.79 0
871.86 0
871.93 0
872.00 0
872.06 0
872.13 0
872.20 0
872.27 0
872.33 0
872.40 0
872.47 0
872.54 0
872.61 0
872.67 0
872.74 0
872.81 0
872.88 0
872.94 0
873.01 0
873.08 0
873.15 0
873.22 0
873.28 0
873.35 0
873.42 0
873.49 0
873.55 0
873.62 0
873.69 0
873.76 0
873.83 0
873.89 0
873.96 0
874.03 0
874.10 0
874.16 0
874.23 0
874.30 0
874.37 0
874.44 0
874.50 0
874.57 0
874.64 0
874.71 0
874.78 0
874.84 0
874.91 0
874.98 0
875.05 0
875.11 0
875.18 0
875.25 0
875.32 0
875.39 0
875.45 0
875.52 0
875.59 0
875.66 0
875.73 0
875.79 0
875.86 0
875.93 0
876.00 0
876.06 0
876.13 0
876.20 0
876.27 0
876.34 0
876.40 0
876.47 0
876.54 0
876.61 0
876.68 0
876.74 0
876.81 0
876.88 0
876.95 0
877.02 0
877.08 0
877.15 0
877.22 0
877.29 0
877.36 0
877.42 0
877.49 0
877.56 0
877.63 0
877.69 0
877.76 0
877.83 0
877.90 0
877.97 0
878.03 0
878.10 0
878.17 0
878.24 0
878.31 0
878.37 0
878.44 0
878.51 0
878.58 0
878.65 0
878.71 0
878.78 0
878.85 0
878.92 0
878.99 0
879.05 0
879.12 0
879.19 0
879.26 0
879.33 0
879.39 0
879.46 0
879.53 0
879.60 0
879.67 0
879.73 0
879.80 0
879.87 0
879.94 0
880.01 0
880.07 0
880.14 0
880.21 0
880.28 0
880.35 0
880.41 0
880.48 0
880.55 0
880.62 0
880.69 0
880.76 0
880.82 0
880.89 0
880.96 0
881.03 0
881.10 0
881.16 0
881.23 0
881.30 0
881.37 0
881.44 0
881.50 0
881.57 0
881.64 0
881.71 0
881.78 0
881.84 0
881.91 0
881.98 0
882.05 0
882.12 0
882.19 0
882.25 0
882.32 0
882.39 0
882.46 0
882.53 0
882.59 0
882.66 0
882.73 0
882.80 0
882.87 0
882.93 0
883.00 0
883.07 0
883.14 0
883.21 0
883.28 0
883.34 0
883.41 0
883.48 0
883.55 0
883.62 0
883.68 0
883.75 0
883.82 0
883.89 0
883.96 0
884.03 0
884.09 0
884.16 0
884.23 0
884.30 0
884.37 0
884.43 0
884.50 0
884.57 0
884.64 0
884.71 0
884.78 0
884.84 0
884.91 0
884.98 0
885.05 0
885.12 0
885.19 0
885.25 0
885.32 0
885.39 0
885.46 0
885.53 0
885.59 0
885.66 0
885.73 0
885.80 0
885.87 0
885.94 0
886.00 0
886.07 0
886.14 0
886.21 0
886.28 0
886.35 0
886.41 0
886.48 0
886.55 0
886.62 0
886.69 0
886.76 0
886.82 0
886.89 0
886.96 0
887.03 0
887.10 0
887.17 0
887.23 0
887.30 0
887.37 0
887.44 0
887.51 0
887.58 0
887.64 0
887.71 0
887.78 0
887.85 0
887.92 0
887.99 0
888.05 0
888.12 0
888.19 0
888.26 0
888.33 0
888.40 0
888.46 0
888.53 0
888.60 0
888.67 0
888.74 0
888.81 0
888.87 0
888.94 0
889.01 0
889.08 0
889.15 0
889.22 0
889.28 0
889.35 0
889.42 0
889.49 0
889.56 0
889.63 0
889.69 0
889.76 0
889.83 0
889.90 0
889.97 0
890.04 0
890.11 0
890.17 0
890.24 0
890.31 0
890.38 0
890.45 0
890.52 0
890.58 0
890.65 0
890.72 0
890.79 0
890.86 0
890.93 0
890.99 0
891.06 0
891.13 0
891.20 0
891.27 0
891.34 0
891.41 0
891.47 0
891.54 0
891.61 0
891.68 0
891.75 0
891.82 0
891.89 0
891.95 0
892.02 0
892.09 0
892.16 0
892.23 0
892.30 0
892.36 0
892.43 0
892.50 0
892.57 0
892.64 0
892.71 0
892.78 0
892.84 0
892.91 0
892.98 0
893.05 0
893.12 0
893.19 0
893.26 0
893.32 0
893.39 0
893.46 0
893.53 0
893.60 0
893.67 0
893.74 0
893.80 0
893.87 0
893.94 0
894.01 0
894.08 0
894.15 0
894.22 0
894.28 0
894.35 0
894.42 0
894.49 0
894.56 0
894.63 0
894.70 0
894.76 0
894.83 0
894.90 0
894.97 0
895.04 0
895.11 0
895.18 0
895.24 0
895.31 0
895.38 0
895.45 0
895.52 0
895.59 0
895.66 0
895.73 0
895.79 0
895.86 0
895.93 0
896.00 0
896.07 0
896.14 0
896.21 0
896.27 0
896.34 0
896.41 0
896.48 0
896.55 0
896.62 0
896.69 0
896.75 0
896.82 0
896.89 0
896.96 0
897.03 0
897.10 0
897.17 0
897.24 0
897.30 0
897.37 0
897.44 0
897.51 0
897.58 0
897.65 0
897.72 0
897.79 0
897.85 0
897.92 0
897.99 0
898.06 0
898.13 0
898.20 0
898.27 0
898.34 0
898.40 0
898.47 0
898.54 0
898.61 0
898.68 0
898.75 0
898.82 0
898.89 0
898.95 0
899.02 0
899.09 0
899.16 0
899.23 0
899.30 0
899.37 0
899.44 0
899.50 0
899.57 0
899.64 0
899.71 0
899.78 0
899.85 0
899.92 0
899.99 0
900.05 0
900.12 0
900.19 0
900.26 0
900.33 0
900.40 0
900.47 0
900.54 0
900.61 0
900.67 0
900.74 0
900.81 0
900.88 0
900.95 0
901.02 0
901.09 0
901.16 0
901.22 0
901.29 0
901.36 0
901.43 0
901.50 0
901.57 0
901.64 0
901.71 0
901.78 0
901.84 0
901.91 0
901.98 0
902.05 0
902.12 0
902.19 0
902.26 0
902.33 0
902.40 0
902.46 0
902.53 0
902.60 0
902.67 0
902.74 0
902.81 0
902.88 0
902.95 0
903.02 0
903.08 0
903.15 0
903.22 0
903.29 0
903.36 0
903.43 0
903.50 0
903.57 0
903.64 0
903.71 0
903.77 0
903.84 0
903.91 0
903.98 0
904.05 0
904.12 0
904.19 0
904.26 0
904.33 0
904.40 0
904.46 0
904.53 0
904.60 0
904.67 0
904.74 0
904.81 0
904.88 0
904.95 0
905.02 0
905.08 0
905.15 0
905.22 0
905.29 0
905.36 0
905.43 0
905.50 0
905.57 0
905.64 0
905.71 0
905.78 0
905.84 0
905.91 0
905.98 0
906.05 0
906.12 0
906.19 0
906.26 0
906.33 0
906.40 0
906.47 0
906.53 0
906.60 0
906.67 0
906.74 0
906.81 0
906.88 0
906.95 0
907.02 0
907.09 0
907.16 0
907.23 0
907.29 0
907.36 0
907.43 0
907.50 0
907.57 0
907.64 0
907.71 0
907.78 0
907.85 0
907.92 0
907.99 0
908.05 0
908.12 0
908.19 0
908.26 0
908.33 0
908.40 0
908.47 0
908.54 0
908.61 0
908.68 0
908.75 0
908.81 0
908.88 0
908.95 0
909.02 0
909.09 0
909.16 0
909.23 0
909.30 0
909.37 0
909.44 0
909.51 0
909.58 0
909.64 0
909.71 0
909.78 0
909.85 0
909.92 0
909.99 0
910.06 0
910.13 0
910.20 0
910.27 0
910.34 0
910.41 0
910.48 0
910.54 0
910.61 0
910.68 0
910.75 0
910.82 0
910.89 0
910.96 0
911.03 0
911.10 0
911.17 0
911.24 0
911.31 0
911.37 0
911.44 0
911.51 0
911.58 0
911.65 0
911.72 0
911.79 0
911.86 0
911.93 0
912.00 0
912.07 0
912.14 0
912.21 0
912.28 0
912.34 0
912.41 0
912.48 0
912.55 0
912.62 0
912.69 0
912.76 0
912.83 0
912.90 0
912.97 0
913.04 0
913.11 0
913.18 0
913.25 0
913.31 0
913.38 0
913.45 0
913.52 0
913.59 0
913.66 0
913.73 0
913.80 0
913.87 0
913.94 0
914.01 0
914.08 0
914.15 0
914.22 0
914.29 0
914.35 0
914.42 0
914.49 0
914.56 0
914.63 0
914.70 0
914.77 0
914.84 0
914.91 0
914.98 0
915.05 0
915.12 0
915.19 0
915.26 0
915.33 0
915.40 0
915.46 0
915.53 0
915.60 0
915.67 0
915.74 0
915.81 0
915.88 0
915.95 0
916.02 0
916.09 0
916.16 0
916.23 0
916.30 0
916.37 0
916.44 0
916.51 0
916.58 0
916.64 0
916.71 0
916.78 0
916.85 0
916.92 0
916.99 0
917.06 0
917.13 0
917.20 0
917.27 0
917.34 0
917.41 0
917.48 0
917.55 0
917.62 0
917.69 0
917.76 0
917.83 0
917.90 0
917.96 0
918.03 0
918.10 0
918.17 0
918.24 0
918.31 0
918.38 0
918.45 0
918.52 0
918.59 0
918.66 0
918.73 0
918.80 0
918.87 0
918.94 0
919.01 0
919.08 0
919.15 0
919.22 0
919.29 0
919.36 0
919.42 0
919.49 0
919.56 0
919.63 0
919.70 0
919.77 0
919.84 0
919.91 0
919.98 0
920.05 0
920.12 0
920.19 0
920.26 0
920.33 0
920.40 0
920.47 0
920.54 0
920.61 0
920.68 0
920.75 0
920.82 0
920.89 0
920.96 0
921.02 0
921.09 0
921.16 0
921.23 0
921.30 0
921.37 0
921.44 0
921.51 0
921.58 0
921.65 0
921.72 0
921.79 0
921.86 0
921.93 0
922.00 0
922.07 0
922.14 0
922.21 0
922.28 0
922.35 0
922.42 0
922.49 0
922.56 0
922.63 0
922.70 0
922.77 0
922.84 0
922.91 0
922.97 0
923.04 0
923.11 0
923.18 0
923.25 0
923.32 0
923.39 0
923.46 0
923.53 0
923.60 0
923.67 0
923.74 0
923.81 0
923.88 0
923.95 0
924.02 0
924.09 0
924.16 0
924.23 0
924.30 0
924.37 0
924.44 0
924.51 0
924.58 0
924.65 0
924.72 0
924.79 0
924.86 0
924.93 0
925.00 0
925.07 0
925.14 0
925.21 0
925.28 0
925.35 0
925.42 0
925.49 0
925.55 0
925.62 0
925.69 0
925.76 0
925.83 0
925.90 0
925.97 0
926.04 0
926.11 0
926.18 0
926.25 0
926.32 0
926.39 0
926.46 0
926.53 0
926.60 0
926.67 0
926.74 0
926.81 0
926.88 0
926.95 0
927.02 0
927.09 0
927.16 0
927.23 0
927.30 0
927.37 0
927.44 0
927.51 0
927.58 0
927.65 0
927.72 0
927.79 0
927.86 0
927.93 0
928.00 0
928.07 0
928.14 0
928.21 0
928.28 0
928.35 0
928.42 0
928.49 0
928.56 0
928.63 0
928.70 0
928.77 0
928.84 0
928.91 0
928.98 0
929.05 0
929.12 0
929.19 0
929.26 0
929.33 0
929.40 0
929.47 0
929.54 0
929.61 0
929.68 0
929.75 0
929.82 0
929.89 0
929.96 0
930.03 0
930.10 0
930.17 0
930.24 0
930.31 0
930.38 0
930.45 0
930.52 0
930.59 0
930.66 0
930.73 0
930.80 0
930.87 0
930.94 0
931.01 0
931.08 0
931.15 0
931.22 0
931.29 0
931.36 0
931.43 0
931.50 0
931.57 0
931.64 0
931.71 0
931.78 0
931.85 0
931.92 0
931.99 0
932.06 0
932.13 0
932.20 0
932.27 0
932.34 0
932.41 0
932.48 0
932.55 0
932.62 0
932.69 0
932.76 0
932.83 0
932.90 0
932.97 0
933.04 0
933.11 0
933.18 0
933.25 0
933.32 0
933.39 0
933.46 0
933.53 0
933.60 0
933.67 0
933.74 0
933.81 0
933.88 0
933.95 0
934.02 0
934.09 0
934.16 0
934.23 0
934.30 0
934.37 0
934.44 0
934.51 0
934.58 0
934.65 0
934.72 0
934.79 0
934.86 0
934.93 0
935.00 0
935.07 0
935.14 0
935.21 0
935.28 0
935.35 0
935.42 0
935.49 0
935.56 0
935.63 0
935.70 0
935.77 0
935.84 0
935.91 0
935.98 0
936.05 0
936.12 0
936.19 0
936.26 0
936.33 0
936.40 0
936.47 0
936.54 0
936.61 0
936.68 0
936.75 0
936.82 0
936.89 0
936.96 0
937.03 0
937.10 0
937.17 0
937.24 0
937.31 0
937.38 0
937.45 0
937.53 0
937.60 0
937.67 0
937.74 0
937.81 0
937.88 0
937.95 0
938.02 0
938.09 0
938.16 0
938.23 0
938.30 0
938.37 0
938.44 0
938.51 0
938.58 0
938.65 0
938.72 0
938.79 0
938.86 0
938.93 0
939.00 0
939.07 0
939.14 0
939.21 0
939.28 0
939.35 0
939.42 0
939.49 0
939.56 0
939.63 0
939.70 0
939.77 0
939.84 0
939.91 0
939.98 0
940.06 0
940.13 0
940.20 0
940.27 0
940.34 0
940.41 0
940.48 0
940.55 0
940.62 0
940.69 0
940.76 0
940.83 0
940.90 0
940.97 0
941.04 0
941.11 0
941.18 0
941.25 0
941.32 0
941.39 0
941.46 0
941.53 0
941.60 0
941.67 0
941.74 0
941.81 0
941.88 0
941.95 0
942.03 0
942.10 0
942.17 0
942.24 0
942.31 0
942.38 0
942.45 0
942.52 0
942.59 0
942.66 0
942.73 0
942.80 0
942.87 0
942.94 0
943.01 0
943.08 0
943.15 0
943.22 0
943.29 0
943.36 0
943.43 0
943.50 0
943.57 0
943.64 0
943.72 0
943.79 0
943.86 0
943.93 0
944.00 0
944.07 0
944.14 0
944.21 0
944.28 0
944.35 0
944.42 0
944.49 0
944.56 0
944.63 0
944.70 0
944.77 0
944.84 0
944.91 0
944.98 0
945.05 0
945.13 0
945.20 0
945.27 0
945.34 0
945.41 0
945.48 0
945.55 0
945.62 0
945.69 0
945.76 0
945.83 0
945.90 0
945.97 0
946.04 0
946.11 0
946.18 0
946.25 0
946.32 0
946.39 0
946.47 0
946.54 0
946.61 0
946.68 0
946.75 0
946.82 0
946.89 0
946.96 0
947.03 0
947.10 0
947.17 0
947.24 0
947.31 0
947.38 0
947.45 0
947.52 0
947.59 0
947.67 0
947.74 0
947.81 0
947.88 0
947.95 0
948.02 0
948.09 0
948.16 0
948.23 0
948.30 0
948.37 0
948.44 0
948.51 0
948.58 0
948.65 0
948.72 0
948.80 0
948.87 0
948.94 0
949.01 0
949.08 0
949.15 0
949.22 0
949.29 0
949.36 0
949.43 0
949.50 0
949.57 0
949.64 0
949.71 0
949.78 0
949.86 0
949.93 0
950.00 0
950.07 0
950.14 0
950.21 0
950.28 0
950.35 0
950.42 0
950.49 0
950.56 0
950.63 0
950.70 0
950.77 0
950.85 0
950.92 0
950.99 0
951.06 0
951.13 0
951.20 0
951.27 0
951.34 0
951.41 0
951.48 0
951.55 0
951.62 0
951.69 0
951.76 0
951.84 0
951.91 0
951.98 0
952.05 0
952.12 0
952.19 0
952.26 0
952.33 0
952.40 0
952.47 0
952.54 0
952.61 0
952.68 0
952.76 0
952.83 0
952.90 0
952.97 0
953.04 0
953.11 0
953.18 0
953.25 0
953.32 0
953.39 0
953.46 0
953.53 0
953.61 0
953.68 0
953.75 0
953.82 0
953.89 0
953.96 0
954.03 0
954.10 0
954.17 0
954.24 0
954.31 0
954.38 0
954.46 0
954.53 0
954.60 0
954.67 0
954.74 0
954.81 0
954.88 0
954.95 0
955.02 0
955.09 0
955.16 0
955.24 0
955.31 0
955.38 0
955.45 0
955.52 0
955.59 0
955.66 0
955.73 0
955.80 0
955.87 0
955.94 0
956.02 0
956.09 0
956.16 0
956.23 0
956.30 0
956.37 0
956.44 0
956.51 0
956.58 0
956.65 0
956.72 0
956.80 0
956.87 0
956.94 0
957.01 0
957.08 0
957.15 0
957.22 0
957.29 0
957.36 0
957.43 0
957.50 0
957.58 0
957.65 0
957.72 0
957.79 0
957.86 0
957.93 0
958.00 0
958.07 0
958.14 0
958.21 0
958.29 0
958.36 0
958.43 0
958.50 0
958.57 0
958.64 0
958.71 0
958.78 0
958.85 0
958.92 0
959.00 0
959.07 0
959.14 0
959.21 0
959.28 0
959.35 0
959.42 0
959.49 0
959.56 0
959.64 0
959.71 0
959.78 0
959.85 0
959.92 0
959.99 0
960.06 0
960.13 0
960.20 0
960.27 0
960.35 0
960.42 0
960.49 0
960.56 0
960.63 0
960.70 0
960.77 0
960.84 0
960.91 0
960.99 0
961.06 0
961.13 0
961.20 0
961.27 0
961.34 0
961.41 0
961.48 0
961.55 0
961.63 0
961.70 0
961.77 0
961.84 0
961.91 0
961.98 0
962.05 0
962.12 0
962.19 0
962.27 0
962.34 0
962.41 0
962.48 0
962.55 0
962.62 0
962.69 0
962.76 0
962.84 0
962.91 0
962.98 0
963.05 0
963.12 0
963.19 0
963.26 0
963.33 0
963.40 0
963.48 0
963.55 0
963.62 0
963.69 0
963.76 0
963.83 0
963.90 0
963.97 0
964.05 0
964.12 0
964.19 0
964.26 0
964.33 0
964.40 0
964.47 0
964.54 0
964.62 0
964.69 0
964.76 0
964.83 0
964.90 0
964.97 0
965.04 0
965.11 0
965.19 0
965.26 0
965.33 0
965.40 0
965.47 0
965.54 0
965.61 0
965.68 0
965.76 0
965.83 0
965.90 0
965.97 0
966.04 0
966.11 0
966.18 0
966.25 0
966.33 0
966.40 0
966.47 0
966.54 0
966.61 0
966.68 0
966.75 0
966.82 0
966.90 0
966.97 0
967.04 0
967.11 0
967.18 0
967.25 0
967.32 0
967.40 0
967.47 0
967.54 0
967.61 0
967.68 0
967.75 0
967.82 0
967.89 0
967.97 0
968.04 0
968.11 0
968.18 0
968.25 0
968.32 0
968.39 0
968.47 0
968.54 0
968.61 0
968.68 0
968.75 0
968.82 0
968.89 0
968.97 0
969.04 0
969.11 0
969.18 0
969.25 0
969.32 0
969.39 0
969.47 0
969.54 0
969.61 0
969.68 0
969.75 0
969.82 0
969.89 0
969.97 0
970.04 0
970.11 0
970.18 0
970.25 0
970.32 0
970.39 0
970.47 0
970.54 0
970.61 0
970.68 0
970.75 0
970.82 0
970.89 0
970.97 0
971.04 0
971.11 0
971.18 0
971.25 0
971.32 0
971.39 0
971.47 0
971.54 0
971.61 0
971.68 0
971.75 0
971.82 0
971.89 0
971.97 0
972.04 0
972.11 0
972.18 0
972.25 0
972.32 0
972.40 0
972.47 0
972.54 0
972.61 0
972.68 0
972.75 0
972.82 0
972.90 0
972.97 0
973.04 0
973.11 0
973.18 0
973.25 0
973.33 0
973.40 0
973.47 0
973.54 0
973.61 0
973.68 0
973.75 0
973.83 0
973.90 0
973.97 0
974.04 0
974.11 0
974.18 0
974.26 0
974.33 0
974.40 0
974.47 0
974.54 0
974.61 0
974.69 0
974.76 0
974.83 0
974.90 0
974.97 0
975.04 0
975.12 0
975.19 0
975.26 0
975.33 0
975.40 0
975.47 0
975.54 0
975.62 0
975.69 0
975.76 0
975.83 0
975.90 0
975.97 0
976.05 0
976.12 0
976.19 0
976.26 0
976.33 0
976.40 0
976.48 0
976.55 0
976.62 0
976.69 0
976.76 0
976.83 0
976.91 0
976.98 0
977.05 0
977.12 0
977.19 0
977.26 0
977.34 0
977.41 0
977.48 0
977.55 0
977.62 0
977.70 0
977.77 0
977.84 0
977.91 0
977.98 0
978.05 0
978.13 0
978.20 0
978.27 0
978.34 0
978.41 0
978.48 0
978.56 0
978.63 0
978.70 0
978.77 0
978.84 0
978.91 0
978.99 0
979.06 0
979.13 0
979.20 0
979.27 0
979.35 0
979.42 0
979.49 0
979.56 0
979.63 0
979.70 0
979.78 0
979.85 0
979.92 0
979.99 0
980.06 0
980.13 0
980.21 0
980.28 0
980.35 0
980.42 0
980.49 0
980.57 0
980.64 0
980.71 0
980.78 0
980.85 0
980.93 0
981.00 0
981.07 0
981.14 0
981.21 0
981.28 0
981.36 0
981.43 0
981.50 0
981.57 0
981.64 0
981.72 0
981.79 0
981.86 0
981.93 0
982.00 0
982.07 0
982.15 0
982.22 0
982.29 0
982.36 0
982.43 0
982.51 0
982.58 0
982.65 0
982.72 0
982.79 0
982.87 0
982.94 0
983.01 0
983.08 0
983.15 0
983.23 0
983.30 0
983.37 0
983.44 0
983.51 0
983.58 0
983.66 0
983.73 0
983.80 0
983.87 0
983.94 0
984.02 0
984.09 0
984.16 0
984.23 0
984.30 0
984.38 0
984.45 0
984.52 0
984.59 0
984.66 0
984.74 0
984.81 0
984.88 0
984.95 0
985.02 0
985.10 0
985.17 0
985.24 0
985.31 0
985.38 0
985.46 0
985.53 0
985.60 0
985.67 0
985.74 0
985.82 0
985.89 0
985.96 0
986.03 0
986.10 0
986.18 0
986.25 0
986.32 0
986.39 0
986.46 0
986.54 0
986.61 0
986.68 0
986.75 0
986.82 0
986.90 0
986.97 0
987.04 0
987.11 0
987.18 0
987.26 0
987.33 0
987.40 0
987.47 0
987.54 0
987.62 0
987.69 0
987.76 0
987.83 0
987.91 0
987.98 0
988.05 0
988.12 0
988.19 0
988.27 0
988.34 0
988.41 0
988.48 0
988.55 0
988.63 0
988.70 0
988.77 0
988.84 0
988.91 0
988.99 0
989.06 0
989.13 0
989.20 0
989.28 0
989.35 0
989.42 0
989.49 0
989.56 0
989.64 0
989.71 0
989.78 0
989.85 0
989.92 0
990.00 0
990.07 0
990.14 0
990.21 0
990.29 0
990.36 0
990.43 0
990.50 0
990.57 0
990.65 0
990.72 0
990.79 0
990.86 0
990.94 0
991.01 0
991.08 0
991.15 0
991.22 0
991.30 0
991.37 0
991.44 0
991.51 0
991.59 0
991.66 0
991.73 0
991.80 0
991.87 0
991.95 0
992.02 0
992.09 0
992.16 0
992.24 0
992.31 0
992.38 0
992.45 0
992.52 0
992.60 0
992.67 0
992.74 0
992.81 0
992.89 0
992.96 0
993.03 0
993.10 0
993.17 0
993.25 0
993.32 0
993.39 0
993.46 0
993.54 0
993.61 0
993.68 0
993.75 0
993.83 0
993.90 0
993.97 0
994.04 0
994.11 0
994.19 0
994.26 0
994.33 0
994.40 0
994.48 0
994.55 0
994.62 0
994.69 0
994.77 0
994.84 0
994.91 0
994.98 0
995.06 0
995.13 0
995.20 0
995.27 0
995.34 0
995.42 0
995.49 0
995.56 0
995.63 0
995.71 0
995.78 0
995.85 0
995.92 0
996.00 0
996.07 0
996.14 0
996.21 0
996.29 0
996.36 0
996.43 1
996.50 1
996.57 1
996.65 1
996.72 1
996.79 1
996.86 1
996.94 1
997.01 0
997.08 0
997.15 0
997.23 0
997.30 0
997.37 0
997.44 0
997.52 0
997.59 0
997.66 0
997.73 0
997.81 0
997.88 0
997.95 0
998.02 0
998.10 0
998.17 0
998.24 0
998.31 0
998.39 0
998.46 0
998.53 0
998.60 0
998.68 0
998.75 0
998.82 0
998.89 1
998.97 1
999.04 1
999.11 1
999.18 1
999.26 1
999.33 1
999.40 1
999.47 0
999.55 0
999.62 0
999.69 0
999.76 0
999.84 0
999.91 0
999.98 0
1000.05 0
1000.13 0
1000.20 0
1000.27 0
1000.34 0
1000.42 0
1000.49 0
1000.56 0
1000.63 0
1000.71 0
1000.78 0
1000.85 0
1000.92 0
1001.00 0
1001.07 0
1001.14 0
1001.21 0
1001.29 0
1001.36 0
1001.43 0
1001.50 0
1001.58 1
1001.65 1
1001.72 1
1001.79 1
1001.87 1
1001.94 1
1002.01 1
1002.09 1
1002.16 1
1002.23 1
1002.30 1
1002.38 1
1002.45 1
1002.52 1
1002.59 1
1002.67 1
1002.74 1
1002.81 1
1002.88 1
1002.96 1
1003.03 1
1003.10 1
1003.17 1
1003.25 1
1003.32 1
1003.39 1
1003.47 0
1003.54 0
1003.61 0
1003.68 0
1003.76 0
1003.83 0
1003.90 0
1003.97 0
1004.05 0
1004.12 0
1004.19 0
1004.26 0
1004.34 0
1004.41 0
1004.48 0
1004.56 1
1004.63 1
1004.70 1
1004.77 1
1004.85 1
1004.92 1
1004.99 1
1005.06 1
1005.14 1
1005.21 1
1005.28 1
1005.36 1
1005.43 1
1005.50 1
1005.57 1
1005.65 1
1005.72 1
1005.79 1
1005.86 1
1005.94 1
1006.01 1
1006.08 1
1006.16 1
1006.23 1
1006.30 1
1006.37 0
1006.45 0
1006.52 0
1006.59 0
1006.66 0
1006.74 0
1006.81 0
1006.88 0
1006.96 0
1007.03 0
1007.10 0
1007.17 0
1007.25 0
1007.32 0
1007.39 0
1007.47 0
1007.54 0
1007.61 0
1007.68 0
1007.76 0
1007.83 0
1007.90 0
1007.97 0
1008.05 0
1008.12 0
1008.19 0
1008.27 0
1008.34 0
1008.41 0
1008.48 0
1008.56 0
1008.63 0
1008.70 0
1008.78 0
1008.85 0
1008.92 0
1008.99 0
1009.07 0
1009.14 0
1009.21 0
1009.29 0
1009.36 0
1009.43 0
1009.50 0
1009.58 0
1009.65 0
1009.72 0
1009.80 0
1009.87 0
1009.94 0
1010.01 0
1010.09 0
1010.16 0
1010.23 0
1010.31 0
1010.38 0
1010.45 0
1010.53 0
1010.60 1
1010.67 1
1010.74 1
1010.82 1
1010.89 0
1010.96 0
1011.04 0
1011.11 0
1011.18 0
1011.25 0
1011.33 0
1011.40 0
1011.47 0
1011.55 0
1011.62 0
1011.69 0
1011.77 0
1011.84 0
1011.91 0
1011.98 0
1012.06 0
1012.13 0
1012.20 0
1012.28 0
1012.35 0
1012.42 0
1012.49 0
1012.57 0
1012.64 0
1012.71 0
1012.79 0
1012.86 0
1012.93 0
1013.01 0
1013.08 0
1013.15 0
1013.22 0
1013.30 0
1013.37 0
1013.44 0
1013.52 0
1013.59 0
1013.66 0
1013.74 0
1013.81 0
1013.88 0
1013.95 0
1014.03 0
1014.10 0
1014.17 0
1014.25 0
1014.32 0
1014.39 0
1014.47 1
1014.54 1
1014.61 1
1014.69 1
1014.76 1
1014.83 1
1014.90 1
1014.98 1
1015.05 0
1015.12 0
1015.20 0
1015.27 0
1015.34 0
1015.42 0
1015.49 0
1015.56 0
1015.64 0
1015.71 0
1015.78 0
1015.85 0
1015.93 0
1016.00 0
1016.07 0
1016.15 0
1016.22 0
1016.29 0
1016.37 0
1016.44 0
1016.51 0
1016.59 0
1016.66 0
1016.73 0
1016.81 0
1016.88 0
1016.95 0
1017.02 0
1017.10 0
1017.17 1
1017.24 1
1017.32 1
1017.39 1
1017.46 1
1017.54 1
1017.61 1
1017.68 1
1017.76 1
1017.83 1
1017.90 1
1017.98 1
1018.05 1
1018.12 0
1018.20 0
1018.27 0
1018.34 0
1018.41 0
1018.49 1
1018.56 1
1018.63 1
1018.71 1
1018.78 1
1018.85 1
1018.93 1
1019.00 1
1019.07 0
1019.15 0
1019.22 0
1019.29 0
1019.37 0
1019.44 0
1019.51 0
1019.59 1
1019.66 1
1019.73 1
1019.81 0
1019.88 0
1019.95 0
1020.03 0
1020.10 0
1020.17 0
1020.25 1
1020.32 1
1020.39 1
1020.47 1
1020.54 1
1020.61 1
1020.69 1
1020.76 1
1020.83 1
1020.90 1
1020.98 1
1021.05 1
1021.12 1
1021.20 1
1021.27 1
1021.34 1
1021.42 1
1021.49 1
1021.56 1
1021.64 1
1021.71 1
1021.78 1
1021.86 1
1021.93 1
1022.00 0
1022.08 0
1022.15 0
1022.22 0
1022.30 1
1022.37 1
1022.44 1
1022.52 1
1022.59 0
1022.66 0
1022.74 0
1022.81 0
1022.88 0
1022.96 0
1023.03 0
1023.10 0
1023.18 0
1023.25 0
1023.32 0
1023.40 1
1023.47 1
1023.54 1
1023.62 1
1023.69 1
1023.77 1
1023.84 1
1023.91 1
1023.99 1
1024.06 1
1024.13 1
1024.21 1
1024.28 1
1024.35 1
1024.43 1
1024.50 1
1024.57 1
1024.65 1
1024.72 0
1024.79 0
1024.87 0
1024.94 0
1025.01 0
1025.09 0
1025.16 0
1025.23 0
1025.31 0
1025.38 0
1025.45 1
1025.53 1
1025.60 1
1025.67 1
1025.75 1
1025.82 1
1025.89 1
1025.97 0
1026.04 0
1026.11 0
1026.19 0
1026.26 0
1026.34 0
1026.41 0
1026.48 0
1026.56 0
1026.63 0
1026.70 0
1026.78 0
1026.85 0
1026.92 0
1027.00 0
1027.07 0
1027.14 0
1027.22 0
1027.29 0
1027.36 0
1027.44 0
1027.51 0
1027.58 0
1027.66 0
1027.73 0
1027.81 0
1027.88 1
1027.95 1
1028.03 1
1028.10 1
1028.17 1
1028.25 1
1028.32 1
1028.39 0
1028.47 0
1028.54 0
1028.61 0
1028.69 0
1028.76 0
1028.83 0
1028.91 0
1028.98 0
1029.06 0
1029.13 0
1029.20 0
1029.28 0
1029.35 0
1029.42 0
1029.50 1
1029.57 1
1029.64 1
1029.72 1
1029.79 1
1029.87 1
1029.94 1
1030.01 1
1030.09 1
1030.16 1
1030.23 1
1030.31 1
1030.38 0
1030.45 0
1030.53 0
1030.60 0
1030.67 0
1030.75 0
1030.82 0
1030.90 0
1030.97 0
1031.04 0
1031.12 0
1031.19 0
1031.26 0
1031.34 0
1031.41 0
1031.49 0
1031.56 0
1031.63 0
1031.71 0
1031.78 0
1031.85 0
1031.93 1
1032.00 1
1032.07 0
1032.15 0
1032.22 0
1032.30 0
1032.37 0
1032.44 0
1032.52 0
1032.59 0
1032.66 0
1032.74 0
1032.81 0
1032.89 0
1032.96 0
1033.03 0
1033.11 0
1033.18 0
1033.25 0
1033.33 0
1033.40 0
1033.47 0
1033.55 0
1033.62 0
1033.70 0
1033.77 0
1033.84 0
1033.92 0
1033.99 0
1034.06 1
1034.14 1
1034.21 1
1034.29 1
1034.36 1
1034.43 2
1034.51 1
1034.58 1
1034.65 1
1034.73 1
1034.80 1
1034.88 1
1034.95 0
1035.02 0
1035.10 0
1035.17 0
1035.25 0
1035.32 0
1035.39 1
1035.47 1
1035.54 1
1035.61 1
1035.69 1
1035.76 1
1035.84 1
1035.91 1
1035.98 1
1036.06 1
1036.13 1
1036.20 1
1036.28 2
1036.35 2
1036.43 2
1036.50 1
1036.57 1
1036.65 1
1036.72 1
1036.80 1
1036.87 1
1036.94 1
1037.02 1
1037.09 1
1037.16 1
1037.24 1
1037.31 1
1037.39 1
1037.46 1
1037.53 1
1037.61 1
1037.68 1
1037.76 1
1037.83 1
1037.90 1
1037.98 1
1038.05 1
1038.13 1
1038.20 1
1038.27 1
1038.35 1
1038.42 1
1038.49 1
1038.57 1
1038.64 1
1038.72 1
1038.79 1
1038.86 1
1038.94 0
1039.01 0
1039.09 0
1039.16 0
1039.23 0
1039.31 0
1039.38 0
1039.46 1
1039.53 1
1039.60 1
1039.68 1
1039.75 1
1039.83 1
1039.90 1
1039.97 2
1040.05 2
1040.12 1
1040.20 1
1040.27 1
1040.34 1
1040.42 1
1040.49 1
1040.57 1
1040.64 0
1040.71 0
1040.79 0
1040.86 0
1040.94 0
1041.01 0
1041.08 0
1041.16 0
1041.23 1
1041.31 1
1041.38 1
1041.45 2
1041.53 2
1041.60 2
1041.68 2
1041.75 1
1041.82 1
1041.90 1
1041.97 1
1042.05 1
1042.12 1
1042.19 1
1042.27 1
1042.34 1
1042.42 1
1042.49 1
1042.56 1
1042.64 1
1042.71 1
1042.79 1
1042.86 1
1042.93 1
1043.01 1
1043.08 1
1043.16 1
1043.23 2
1043.30 2
1043.38 2
1043.45 2
1043.53 1
1043.60 1
1043.68 1
1043.75 1
1043.82 1
1043.90 1
1043.97 1
1044.05 1
1044.12 1
1044.19 1
1044.27 1
1044.34 1
1044.42 0
1044.49 0
1044.56 0
1044.64 0
1044.71 0
1044.79 0
1044.86 0
1044.94 0
1045.01 0
1045.08 0
1045.16 0
1045.23 0
1045.31 0
1045.38 0
1045.45 0
1045.53 0
1045.60 0
1045.68 0
1045.75 1
1045.83 1
1045.90 2
1045.97 2
1046.05 3
1046.12 3
1046.20 3
1046.27 3
1046.34 2
1046.42 2
1046.49 1
1046.57 1
1046.64 1
1046.72 0
1046.79 0
1046.86 0
1046.94 0
1047.01 1
1047.09 1
1047.16 1
1047.23 1
1047.31 0
1047.38 0
1047.46 0
1047.53 0
1047.61 0
1047.68 0
1047.75 0
1047.83 1
1047.90 1
1047.98 1
1048.05 0
1048.13 0
1048.20 0
1048.27 0
1048.35 0
1048.42 0
1048.50 0
1048.57 1
1048.65 1
1048.72 1
1048.79 1
1048.87 1
1048.94 1
1049.02 0
1049.09 0
1049.17 1
1049.24 1
1049.31 1
1049.39 1
1049.46 1
1049.54 2
1049.61 2
1049.69 2
1049.76 2
1049.83 2
1049.91 2
1049.98 1
1050.06 1
1050.13 1
1050.21 1
1050.28 1
1050.35 1
1050.43 1
1050.50 1
1050.58 1
1050.65 1
1050.73 1
1050.80 1
1050.87 2
1050.95 2
1051.02 2
1051.10 2
1051.17 2
1051.25 2
1051.32 2
1051.40 2
1051.47 2
1051.54 2
1051.62 2
1051.69 2
1051.77 2
1051.84 2
1051.92 2
1051.99 2
1052.06 2
1052.14 1
1052.21 1
1052.29 1
1052.36 1
1052.44 0
1052.51 0
1052.59 0
1052.66 0
1052.73 0
1052.81 0
1052.88 1
1052.96 1
1053.03 1
1053.11 1
1053.18 1
1053.26 1
1053.33 1
1053.40 1
1053.48 1
1053.55 1
1053.63 1
1053.70 1
1053.78 1
1053.85 2
1053.93 2
1054.00 2
1054.07 2
1054.15 2
1054.22 1
1054.30 1
1054.37 1
1054.45 1
1054.52 1
1054.60 1
1054.67 1
1054.74 1
1054.82 1
1054.89 1
1054.97 0
1055.04 0
1055.12 0
1055.19 0
1055.27 0
1055.34 0
1055.42 1
1055.49 1
1055.56 1
1055.64 2
1055.71 2
1055.79 1
1055.86 1
1055.94 1
1056.01 1
1056.09 0
1056.16 0
1056.24 0
1056.31 0
1056.38 0
1056.46 0
1056.53 0
1056.61 0
1056.68 0
1056.76 0
1056.83 0
1056.91 0
1056.98 1
1057.06 1
1057.13 1
1057.20 2
1057.28 2
1057.35 3
1057.43 3
1057.50 3
1057.58 4
1057.65 4
1057.73 4
1057.80 3
1057.88 3
1057.95 3
1058.02 3
1058.10 2
1058.17 2
1058.25 2
1058.32 2
1058.40 2
1058.47 2
1058.55 1
1058.62 1
1058.70 1
1058.77 1
1058.85 0
1058.92 0
1058.99 0
1059.07 0
1059.14 0
1059.22 0
1059.29 0
1059.37 1
1059.44 1
1059.52 2
1059.59 2
1059.67 3
1059.74 3
1059.82 3
1059.89 3
1059.97 3
1060.04 2
1060.11 2
1060.19 1
1060.26 1
1060.34 1
1060.41 1
1060.49 1
1060.56 1
1060.64 1
1060.71 1
1060.79 2
1060.86 2
1060.94 3
1061.01 3
1061.09 4
1061.16 3
1061.24 3
1061.31 3
1061.38 3
1061.46 3
1061.53 3
1061.61 3
1061.68 3
1061.76 3
1061.83 3
1061.91 3
1061.98 3
1062.06 2
1062.13 2
1062.21 2
1062.28 2
1062.36 1
1062.43 1
1062.51 1
1062.58 1
1062.66 0
1062.73 0
1062.80 1
1062.88 1
1062.95 1
1063.03 1
1063.10 1
1063.18 1
1063.25 1
1063.33 1
1063.40 1
1063.48 1
1063.55 0
1063.63 0
1063.70 0
1063.78 0
1063.85 0
1063.93 0
1064.00 1
1064.08 1
1064.15 1
1064.23 1
1064.30 1
1064.38 1
1064.45 2
1064.53 2
1064.60 3
1064.67 3
1064.75 3
1064.82 3
1064.90 3
1064.97 4
1065.05 4
1065.12 5
1065.20 5
1065.27 6
1065.35 6
1065.42 7
1065.50 7
1065.57 7
1065.65 7
1065.72 6
1065.80 5
1065.87 4
1065.95 4
1066.02 3
1066.10 2
1066.17 2
1066.25 2
1066.32 2
1066.40 2
1066.47 2
1066.55 1
1066.62 1
1066.70 1
1066.77 0
1066.85 0
1066.92 0
1067.00 0
1067.07 0
1067.15 0
1067.22 0
1067.30 1
1067.37 1
1067.45 1
1067.52 1
1067.60 1
1067.67 0
1067.75 0
1067.82 0
1067.90 0
1067.97 0
1068.05 0
1068.12 0
1068.20 0
1068.27 0
1068.35 1
1068.42 2
1068.50 2
1068.57 3
1068.65 3
1068.72 3
1068.79 4
1068.87 4
1068.94 5
1069.02 5
1069.09 5
1069.17 6
1069.24 6
1069.32 5
1069.39 5
1069.47 4
1069.54 3
1069.62 2
1069.69 2
1069.77 1
1069.85 1
1069.92 1
1070.00 2
1070.07 2
1070.15 3
1070.22 3
1070.30 3
1070.37 3
1070.45 3
1070.52 3
1070.60 3
1070.67 2
1070.75 2
1070.82 1
1070.90 1
1070.97 0
1071.05 0
1071.12 0
1071.20 0
1071.27 0
1071.35 0
1071.42 0
1071.50 0
1071.57 0
1071.65 0
1071.72 0
1071.80 0
1071.87 1
1071.95 2
1072.02 3
1072.10 3
1072.17 4
1072.25 5
1072.32 5
1072.40 5
1072.47 5
1072.55 5
1072.62 5
1072.70 5
1072.77 4
1072.85 3
1072.92 3
1073.00 2
1073.07 1
1073.15 1
1073.22 1
1073.30 0
1073.37 1
1073.45 1
1073.52 1
1073.60 1
1073.67 2
1073.75 2
1073.82 2
1073.90 2
1073.98 3
1074.05 3
1074.13 3
1074.20 2
1074.28 2
1074.35 2
1074.43 1
1074.50 1
1074.58 1
1074.65 1
1074.73 1
1074.80 1
1074.88 1
1074.95 1
1075.03 1
1075.10 1
1075.18 1
1075.25 2
1075.33 2
1075.40 2
1075.48 3
1075.55 3
1075.63 4
1075.70 4
1075.78 4
1075.85 3
1075.93 3
1076.01 2
1076.08 2
1076.16 1
1076.23 1
1076.31 1
1076.38 1
1076.46 1
1076.53 1
1076.61 1
1076.68 2
1076.76 2
1076.83 2
1076.91 2
1076.98 2
1077.06 2
1077.13 2
1077.21 2
1077.28 2
1077.36 3
1077.44 3
1077.51 4
1077.59 4
1077.66 5
1077.74 5
1077.81 5
1077.89 5
1077.96 5
1078.04 4
1078.11 4
1078.19 4
1078.26 4
1078.34 4
1078.41 5
1078.49 6
1078.56 7
1078.64 7
1078.72 7
1078.79 7
1078.87 6
1078.94 5
1079.02 4
1079.09 4
1079.17 3
1079.24 3
1079.32 3
1079.39 3
1079.47 3
1079.54 3
1079.62 3
1079.70 3
1079.77 3
1079.85 4
1079.92 4
1080.00 4
1080.07 4
1080.15 4
1080.22 4
1080.30 4
1080.37 4
1080.45 4
1080.52 4
1080.60 4
1080.68 4
1080.75 3
1080.83 3
1080.90 2
1080.98 2
1081.05 1
1081.13 1
1081.20 1
1081.28 2
1081.35 2
1081.43 2
1081.50 2
1081.58 2
1081.66 2
1081.73 2
1081.81 1
1081.88 1
1081.96 1
1082.03 1
1082.11 0
1082.18 0
1082.26 0
1082.33 0
1082.41 0
1082.49 0
1082.56 0
1082.64 0
1082.71 0
1082.79 0
1082.86 0
1082.94 0
1083.01 0
1083.09 0
1083.16 0
1083.24 0
1083.32 1
1083.39 1
1083.47 1
1083.54 2
1083.62 2
1083.69 2
1083.77 2
1083.84 2
1083.92 2
1084.00 2
1084.07 2
1084.15 2
1084.22 2
1084.30 1
1084.37 1
1084.45 1
1084.52 1
1084.60 0
1084.67 0
1084.75 0
1084.83 0
1084.90 0
1084.98 0
1085.05 0
1085.13 0
1085.20 1
1085.28 2
1085.35 3
1085.43 4
1085.51 5
1085.58 5
1085.66 5
1085.73 5
1085.81 4
1085.88 4
1085.96 3
1086.03 2
1086.11 2
1086.19 1
1086.26 1
1086.34 1
1086.41 1
1086.49 2
1086.56 2
1086.64 3
1086.72 3
1086.79 3
1086.87 4
1086.94 3
1087.02 3
1087.09 2
1087.17 2
1087.24 2
1087.32 1
1087.40 1
1087.47 1
1087.55 1
1087.62 1
1087.70 2
1087.77 2
1087.85 3
1087.93 4
1088.00 5
1088.08 7
1088.15 8
1088.23 8
1088.30 9
1088.38 9
1088.46 8
1088.53 7
1088.61 6
1088.68 4
1088.76 3
1088.83 2
1088.91 2
1088.98 1
1089.06 1
1089.14 1
1089.21 1
1089.29 1
1089.36 1
1089.44 1
1089.51 1
1089.59 2
1089.67 2
1089.74 2
1089.82 2
1089.89 2
1089.97 2
1090.04 1
1090.12 1
1090.20 1
1090.27 0
1090.35 0
1090.42 0
1090.50 0
1090.57 0
1090.65 0
1090.73 0
1090.80 0
1090.88 0
1090.95 0
1091.03 0
1091.11 0
1091.18 1
1091.26 1
1091.33 2
1091.41 2
1091.48 3
1091.56 4
1091.64 5
1091.71 5
1091.79 5
1091.86 5
1091.94 5
1092.01 4
1092.09 4
1092.17 4
1092.24 3
1092.32 3
1092.39 3
1092.47 4
1092.55 4
1092.62 4
1092.70 5
1092.77 5
1092.85 4
1092.92 4
1093.00 3
1093.08 3
1093.15 3
1093.23 2
1093.30 2
1093.38 3
1093.45 3
1093.53 3
1093.61 4
1093.68 4
1093.76 4
1093.83 4
1093.91 3
1093.99 3
1094.06 2
1094.14 2
1094.21 2
1094.29 1
1094.37 1
1094.44 1
1094.52 1
1094.59 1
1094.67 1
1094.74 1
1094.82 1
1094.90 1
1094.97 2
1095.05 2
1095.12 3
1095.20 3
1095.28 4
1095.35 5
1095.43 6
1095.50 6
1095.58 7
1095.66 7
1095.73 8
1095.81 8
1095.88 8
1095.96 8
1096.04 8
1096.11 8
1096.19 8
1096.26 8
1096.34 8
1096.41 8
1096.49 7
1096.57 6
1096.64 6
1096.72 5
1096.79 4
1096.87 3
1096.95 2
1097.02 2
1097.10 1
1097.17 1
1097.25 1
1097.33 1
1097.40 2
1097.48 2
1097.55 3
1097.63 3
1097.71 3
1097.78 4
1097.86 4
1097.93 3
1098.01 3
1098.09 3
1098.16 3
1098.24 2
1098.31 2
1098.39 2
1098.47 2
1098.54 2
1098.62 2
1098.69 2
1098.77 2
1098.85 2
1098.92 2
1099.00 2
1099.07 3
1099.15 3
1099.23 4
1099.30 4
1099.38 4
1099.45 4
1099.53 4
1099.61 3
1099.68 3
1099.76 3
1099.84 3
1099.91 2
1099.99 3
1100.06 3
1100.14 3
1100.22 4
1100.29 4
1100.37 5
1100.44 6
1100.52 6
1100.60 6
1100.67 6
1100.75 5
1100.82 5
1100.90 4
1100.98 3
1101.05 2
1101.13 2
1101.20 1
1101.28 0
1101.36 0
1101.43 0
1101.51 0
1101.59 0
1101.66 0
1101.74 0
1101.81 0
1101.89 1
1101.97 2
1102.04 3
1102.12 3
1102.19 4
1102.27 4
1102.35 5
1102.42 5
1102.50 5
1102.58 5
1102.65 5
1102.73 5
1102.80 5
1102.88 5
1102.96 4
1103.03 4
1103.11 4
1103.18 3
1103.26 3
1103.34 2
1103.41 2
1103.49 1
1103.57 1
1103.64 0
1103.72 0
1103.79 0
1103.87 0
1103.95 0
1104.02 0
1104.10 1
1104.17 2
1104.25 3
1104.33 4
1104.40 5
1104.48 7
1104.56 8
1104.63 8
1104.71 9
1104.78 9
1104.86 9
1104.94 8
1105.01 7
1105.09 6
1105.17 5
1105.24 5
1105.32 5
1105.39 5
1105.47 5
1105.55 5
1105.62 5
1105.70 5
1105.78 5
1105.85 5
1105.93 5
1106.00 5
1106.08 5
1106.16 6
1106.23 6
1106.31 7
1106.39 8
1106.46 8
1106.54 9
1106.62 9
1106.69 10
1106.77 10
1106.84 10
1106.92 10
1107.00 11
1107.07 11
1107.15 11
1107.23 11
1107.30 11
1107.38 11
1107.45 10
1107.53 9
1107.61 7
1107.68 6
1107.76 5
1107.84 4
1107.91 3
1107.99 3
1108.07 3
1108.14 3
1108.22 4
1108.29 4
1108.37 4
1108.45 3
1108.52 3
1108.60 3
1108.68 2
1108.75 2
1108.83 3
1108.91 3
1108.98 4
1109.06 6
1109.13 8
1109.21 10
1109.29 11
1109.36 13
1109.44 13
1109.52 13
1109.59 12
1109.67 10
1109.75 8
1109.82 6
1109.90 4
1109.97 2
1110.05 1
1110.13 0
1110.20 0
1110.28 0
1110.36 1
1110.43 1
1110.51 2
1110.59 2
1110.66 3
1110.74 3
1110.82 3
1110.89 3
1110.97 3
1111.04 3
1111.12 3
1111.20 2
1111.27 2
1111.35 1
1111.43 1
1111.50 0
1111.58 0
1111.66 0
1111.73 0
1111.81 0
1111.89 0
1111.96 1
1112.04 2
1112.12 3
1112.19 4
1112.27 4
1112.34 5
1112.42 6
1112.50 6
1112.57 6
1112.65 7
1112.73 7
1112.80 7
1112.88 7
1112.96 7
1113.03 7
1113.11 6
1113.19 6
1113.26 5
1113.34 5
1113.42 5
1113.49 5
1113.57 5
1113.65 6
1113.72 6
1113.80 6
1113.88 6
1113.95 5
1114.03 5
1114.10 4
1114.18 3
1114.26 3
1114.33 2
1114.41 2
1114.49 3
1114.56 3
1114.64 4
1114.72 5
1114.79 7
1114.87 8
1114.95 8
1115.02 9
1115.10 9
1115.18 9
1115.25 8
1115.33 7
1115.41 6
1115.48 5
1115.56 4
1115.64 3
1115.71 2
1115.79 1
1115.87 1
1115.94 1
1116.02 1
1116.10 1
1116.17 1
1116.25 2
1116.33 2
1116.40 2
1116.48 3
1116.56 2
1116.63 2
1116.71 2
1116.79 2
1116.86 2
1116.94 2
1117.02 2
1117.09 3
1117.17 3
1117.25 4
1117.32 4
1117.40 4
1117.48 3
1117.55 3
1117.63 3
1117.71 3
1117.78 3
1117.86 4
1117.94 4
1118.01 5
1118.09 6
1118.17 7
1118.24 8
1118.32 8
1118.40 8
1118.47 8
1118.55 8
1118.63 8
1118.70 8
1118.78 8
1118.86 8
1118.93 7
1119.01 7
1119.09 6
1119.16 5
1119.24 4
1119.32 3
1119.39 2
1119.47 2
1119.55 2
1119.62 2
1119.70 2
1119.78 3
1119.85 3
1119.93 4
1120.01 4
1120.08 4
1120.16 4
1120.24 4
1120.31 4
1120.39 3
1120.47 3
1120.54 2
1120.62 2
1120.70 2
1120.78 2
1120.85 3
1120.93 4
1121.01 5
1121.08 6
1121.16 7
1121.24 7
1121.31 7
1121.39 7
1121.47 7
1121.54 6
1121.62 6
1121.70 6
1121.77 6
1121.85 7
1121.93 8
1122.00 10
1122.08 11
1122.16 12
1122.23 13
1122.31 13
1122.39 13
1122.47 11
1122.54 10
1122.62 8
1122.70 6
1122.77 4
1122.85 2
1122.93 1
1123.00 0
1123.08 0
1123.16 0
1123.23 0
1123.31 0
1123.39 0
1123.46 0
1123.54 0
1123.62 0
1123.69 0
1123.77 1
1123.85 2
1123.93 3
1124.00 5
1124.08 6
1124.16 8
1124.23 9
1124.31 10
1124.39 11
1124.46 12
1124.54 12
1124.62 12
1124.69 11
1124.77 10
1124.85 9
1124.93 7
1125.00 5
1125.08 3
1125.16 1
1125.23 0
1125.31 0
1125.39 0
1125.46 0
1125.54 0
1125.62 0
1125.69 0
1125.77 0
1125.85 0
1125.93 1
1126.00 3
1126.08 5
1126.16 6
1126.23 8
1126.31 9
1126.39 9
1126.46 9
1126.54 8
1126.62 7
1126.70 6
1126.77 5
1126.85 4
1126.93 3
1127.00 2
1127.08 1
1127.16 1
1127.23 1
1127.31 1
1127.39 1
1127.47 1
1127.54 1
1127.62 1
1127.70 1
1127.77 0
1127.85 0
1127.93 1
1128.00 2
1128.08 3
1128.16 4
1128.24 6
1128.31 7
1128.39 8
1128.47 8
1128.54 8
1128.62 8
1128.70 8
1128.78 8
1128.85 8
1128.93 8
1129.01 9
1129.08 9
1129.16 9
1129.24 9
1129.31 9
1129.39 8
1129.47 8
1129.55 7
1129.62 6
1129.70 5
1129.78 5
1129.85 4
1129.93 4
1130.01 4
1130.09 4
1130.16 4
1130.24 4
1130.32 3
1130.39 2
1130.47 1
1130.55 0
1130.63 0
1130.70 0
1130.78 0
1130.86 0
1130.93 1
1131.01 2
1131.09 3
1131.17 4
1131.24 5
1131.32 6
1131.40 6
1131.47 6
1131.55 7
1131.63 7
1131.71 6
1131.78 6
1131.86 5
1131.94 4
1132.01 3
1132.09 3
1132.17 2
1132.25 2
1132.32 3
1132.40 4
1132.48 5
1132.55 7
1132.63 9
1132.71 10
1132.79 10
1132.86 10
1132.94 10
1133.02 9
1133.09 8
1133.17 7
1133.25 7
1133.33 8
1133.40 9
1133.48 11
1133.56 13
1133.63 14
1133.71 16
1133.79 17
1133.87 18
1133.94 19
1134.02 20
1134.10 21
1134.18 22
1134.25 21
1134.33 21
1134.41 19
1134.48 18
1134.56 16
1134.64 14
1134.72 12
1134.79 10
1134.87 8
1134.95 7
1135.03 6
1135.10 6
1135.18 6
1135.26 7
1135.33 7
1135.41 8
1135.49 9
1135.57 9
1135.64 9
1135.72 9
1135.80 10
1135.88 11
1135.95 12
1136.03 13
1136.11 13
1136.18 14
1136.26 13
1136.34 13
1136.42 12
1136.49 12
1136.57 11
1136.65 11
1136.73 11
1136.80 11
1136.88 11
1136.96 11
1137.04 10
1137.11 9
1137.19 8
1137.27 7
1137.34 6
1137.42 6
1137.50 6
1137.58 6
1137.65 5
1137.73 5
1137.81 4
1137.89 3
1137.96 2
1138.04 1
1138.12 0
1138.20 0
1138.27 0
1138.35 0
1138.43 1
1138.51 1
1138.58 2
1138.66 2
1138.74 2
1138.81 2
1138.89 3
1138.97 3
1139.05 4
1139.12 4
1139.20 5
1139.28 6
1139.36 6
1139.43 7
1139.51 7
1139.59 7
1139.67 6
1139.74 6
1139.82 5
1139.90 4
1139.98 3
1140.05 2
1140.13 1
1140.21 0
1140.29 0
1140.36 0
1140.44 0
1140.52 0
1140.60 0
1140.67 1
1140.75 3
1140.83 4
1140.91 5
1140.98 6
1141.06 6
1141.14 5
1141.22 5
1141.29 5
1141.37 4
1141.45 5
1141.53 5
1141.60 6
1141.68 7
1141.76 7
1141.84 8
1141.91 8
1141.99 8
1142.07 8
1142.15 8
1142.22 9
1142.30 10
1142.38 11
1142.46 12
1142.53 13
1142.61 14
1142.69 15
1142.77 15
1142.84 15
1142.92 14
1143.00 14
1143.08 13
1143.15 12
1143.23 11
1143.31 10
1143.39 9
1143.46 8
1143.54 7
1143.62 7
1143.70 6
1143.77 6
1143.85 5
1143.93 6
1144.01 6
1144.08 6
1144.16 6
1144.24 6
1144.32 6
1144.39 7
1144.47 7
1144.55 8
1144.63 9
1144.70 10
1144.78 11
1144.86 11
1144.94 11
1145.02 11
1145.09 11
1145.17 12
1145.25 12
1145.33 13
1145.40 13
1145.48 13
1145.56 13
1145.64 12
1145.71 11
1145.79 10
1145.87 9
1145.95 9
1146.02 8
1146.10 9
1146.18 10
1146.26 12
1146.33 13
1146.41 15
1146.49 16
1146.57 16
1146.65 16
1146.72 16
1146.80 16
1146.88 15
1146.96 15
1147.03 14
1147.11 14
1147.19 13
1147.27 13
1147.34 11
1147.42 10
1147.50 9
1147.58 7
1147.66 6
1147.73 6
1147.81 6
1147.89 6
1147.97 7
1148.04 8
1148.12 9
1148.20 9
1148.28 10
1148.35 10
1148.43 10
1148.51 10
1148.59 10
1148.67 10
1148.74 10
1148.82 10
1148.90 10
1148.98 10
1149.05 10
1149.13 10
1149.21 11
1149.29 11
1149.37 11
1149.44 12
1149.52 12
1149.60 12
1149.68 12
1149.75 12
1149.83 11
1149.91 11
1149.99 10
1150.07 8
1150.14 7
1150.22 6
1150.30 5
1150.38 5
1150.45 5
1150.53 6
1150.61 7
1150.69 9
1150.77 10
1150.84 12
1150.92 12
1151.00 13
1151.08 12
1151.15 12
1151.23 12
1151.31 11
1151.39 12
1151.47 12
1151.54 13
1151.62 13
1151.70 13
1151.78 13
1151.86 12
1151.93 11
1152.01 9
1152.09 8
1152.17 8
1152.24 8
1152.32 8
1152.40 10
1152.48 11
1152.56 12
1152.63 12
1152.71 12
1152.79 11
1152.87 10
1152.95 9
1153.02 8
1153.10 7
1153.18 7
1153.26 7
1153.33 7
1153.41 8
1153.49 8
1153.57 9
1153.65 10
1153.72 10
1153.80 11
1153.88 11
1153.96 11
1154.04 11
1154.11 11
1154.19 11
1154.27 10
1154.35 10
1154.43 9
1154.50 8
1154.58 7
1154.66 6
1154.74 5
1154.82 4
1154.89 3
1154.97 4
1155.05 5
1155.13 6
1155.20 7
1155.28 7
1155.36 7
1155.44 7
1155.52 7
1155.59 6
1155.67 5
1155.75 5
1155.83 5
1155.91 4
1155.98 4
1156.06 4
1156.14 4
1156.22 4
1156.30 3
1156.37 3
1156.45 2
1156.53 2
1156.61 1
1156.69 0
1156.76 0
1156.84 0
1156.92 0
1157.00 0
1157.08 0
1157.15 0
1157.23 0
1157.31 0
1157.39 1
1157.47 2
1157.54 3
1157.62 4
1157.70 5
1157.78 5
1157.86 5
1157.93 6
1158.01 6
1158.09 7
1158.17 8
1158.25 9
1158.33 9
1158.40 9
1158.48 8
1158.56 7
1158.64 6
1158.72 4
1158.79 3
1158.87 3
1158.95 2
1159.03 2
1159.11 2
1159.18 2
1159.26 2
1159.34 3
1159.42 3
1159.50 3
1159.57 4
1159.65 5
1159.73 6
1159.81 7
1159.89 8
1159.96 9
1160.04 10
1160.12 10
1160.20 10
1160.28 9
1160.36 8
1160.43 6
1160.51 4
1160.59 2
1160.67 0
1160.75 0
1160.82 0
1160.90 0
1160.98 0
1161.06 0
1161.14 1
1161.22 3
1161.29 5
1161.37 7
1161.45 8
1161.53 8
1161.61 7
1161.68 6
1161.76 4
1161.84 2
1161.92 1
1162.00 0
1162.07 0
1162.15 0
1162.23 0
1162.31 1
1162.39 2
1162.47 4
1162.54 4
1162.62 5
1162.70 5
1162.78 5
1162.86 6
1162.94 6
1163.01 6
1163.09 7
1163.17 8
1163.25 9
1163.33 10
1163.40 10
1163.48 11
1163.56 11
1163.64 11
1163.72 11
1163.80 11
1163.87 12
1163.95 12
1164.03 13
1164.11 14
1164.19 15
1164.27 15
1164.34 15
1164.42 15
1164.50 14
1164.58 14
1164.66 14
1164.73 14
1164.81 14
1164.89 14
1164.97 14
1165.05 14
1165.13 13
1165.20 12
1165.28 10
1165.36 8
1165.44 7
1165.52 6
1165.60 6
1165.67 6
1165.75 7
1165.83 8
1165.91 9
1165.99 9
1166.07 9
1166.14 9
1166.22 8
1166.30 8
1166.38 8
1166.46 9
1166.54 10
1166.61 10
1166.69 11
1166.77 11
1166.85 10
1166.93 9
1167.01 7
1167.08 6
1167.16 4
1167.24 3
1167.32 3
1167.40 3
1167.48 4
1167.55 5
1167.63 6
1167.71 7
1167.79 8
1167.87 9
1167.95 10
1168.02 11
1168.10 11
1168.18 11
1168.26 10
1168.34 9
1168.42 7
1168.50 6
1168.57 6
1168.65 6
1168.73 6
1168.81 8
1168.89 10
1168.97 11
1169.04 13
1169.12 14
1169.20 14
1169.28 15
1169.36 14
1169.44 14
1169.51 13
1169.59 13
1169.67 13
1169.75 13
1169.83 13
1169.91 14
1169.99 14
1170.06 13
1170.14 13
1170.22 12
1170.30 11
1170.38 10
1170.46 8
1170.53 6
1170.61 4
1170.69 2
1170.77 0
1170.85 0
1170.93 0
1171.01 0
1171.08 0
1171.16 0
1171.24 0
1171.32 0
1171.40 1
1171.48 2
1171.55 3
1171.63 4
1171.71 5
1171.79 5
1171.87 5
1171.95 5
1172.03 5
1172.10 5
1172.18 4
1172.26 4
1172.34 5
1172.42 6
1172.50 7
1172.58 8
1172.65 9
1172.73 9
1172.81 9
1172.89 9
1172.97 8
1173.05 8
1173.13 8
1173.20 8
1173.28 8
1173.36 9
1173.44 11
1173.52 12
1173.60 14
1173.68 15
1173.75 17
1173.83 18
1173.91 20
1173.99 21
1174.07 22
1174.15 22
1174.23 22
1174.30 22
1174.38 22
1174.46 21
1174.54 21
1174.62 20
1174.70 20
1174.78 20
1174.85 20
1174.93 21
1175.01 21
1175.09 22
1175.17 22
1175.25 21
1175.33 19
1175.40 17
1175.48 15
1175.56 12
1175.64 10
1175.72 8
1175.80 7
1175.88 5
1175.96 4
1176.03 3
1176.11 2
1176.19 2
1176.27 2
1176.35 2
1176.43 2
1176.51 3
1176.58 3
1176.66 4
1176.74 4
1176.82 4
1176.90 4
1176.98 4
1177.06 5
1177.14 5
1177.21 6
1177.29 8
1177.37 9
1177.45 11
1177.53 11
1177.61 12
1177.69 12
1177.76 11
1177.84 9
1177.92 8
1178.00 7
1178.08 6
1178.16 6
1178.24 7
1178.32 8
1178.39 9
1178.47 10
1178.55 11
1178.63 12
1178.71 12
1178.79 11
1178.87 10
1178.95 9
1179.02 8
1179.10 7
1179.18 6
1179.26 4
1179.34 3
1179.42 2
1179.50 1
1179.58 0
1179.65 0
1179.73 0
1179.81 0
1179.89 0
1179.97 0
1180.05 0
1180.13 0
1180.21 0
1180.28 0
1180.36 2
1180.44 4
1180.52 6
1180.60 8
1180.68 10
1180.76 11
1180.84 11
1180.92 11
1180.99 10
1181.07 9
1181.15 8
1181.23 8
1181.31 8
1181.39 8
1181.47 8
1181.55 8
1181.62 8
1181.70 8
1181.78 8
1181.86 8
1181.94 8
1182.02 8
1182.10 8
1182.18 8
1182.26 8
1182.33 8
1182.41 8
1182.49 8
1182.57 9
1182.65 10
1182.73 11
1182.81 12
1182.89 13
1182.97 12
1183.04 12
1183.12 11
1183.20 11
1183.28 10
1183.36 10
1183.44 10
1183.52 10
1183.60 9
1183.68 8
1183.75 6
1183.83 4
1183.91 2
1183.99 1
1184.07 0
1184.15 0
1184.23 0
1184.31 0
1184.39 0
1184.46 0
1184.54 0
1184.62 0
1184.70 0
1184.78 0
1184.86 0
1184.94 1
1185.02 2
1185.10 3
1185.18 3
1185.25 3
1185.33 1
1185.41 0
1185.49 0
1185.57 0
1185.65 0
1185.73 0
1185.81 0
1185.89 0
1185.97 1
1186.04 2
1186.12 4
1186.20 5
1186.28 5
1186.36 6
1186.44 6
1186.52 6
1186.60 6
1186.68 5
1186.76 5
1186.83 4
1186.91 3
1186.99 3
1187.07 3
1187.15 3
1187.23 4
1187.31 4
1187.39 5
1187.47 6
1187.55 7
1187.62 8
1187.70 8
1187.78 9
1187.86 9
1187.94 8
1188.02 8
1188.10 7
1188.18 6
1188.26 6
1188.34 6
1188.41 7
1188.49 8
1188.57 10
1188.65 12
1188.73 15
1188.81 18
1188.89 21
1188.97 23
1189.05 25
1189.13 27
1189.21 27
1189.28 27
1189.36 26
1189.44 25
1189.52 24
1189.60 22
1189.68 21
1189.76 19
1189.84 19
1189.92 18
1190.00 18
1190.08 17
1190.16 16
1190.23 15
1190.31 14
1190.39 12
1190.47 10
1190.55 8
1190.63 6
1190.71 5
1190.79 5
1190.87 5
1190.95 6
1191.03 7
1191.10 9
1191.18 10
1191.26 11
1191.34 11
1191.42 10
1191.50 9
1191.58 8
1191.66 7
1191.74 5
1191.82 5
1191.90 4
1191.98 4
1192.05 5
1192.13 6
1192.21 7
1192.29 8
1192.37 9
1192.45 9
1192.53 10
1192.61 10
1192.69 10
1192.77 10
1192.85 10
1192.93 10
1193.01 10
1193.08 9
1193.16 8
1193.24 7
1193.32 6
1193.40 5
1193.48 4
1193.56 4
1193.64 5
1193.72 6
1193.80 8
1193.88 11
1193.96 12
1194.04 13
1194.11 14
1194.19 13
1194.27 13
1194.35 12
1194.43 11
1194.51 12
1194.59 13
1194.67 14
1194.75 16
1194.83 19
1194.91 21
1194.99 22
1195.07 23
1195.15 22
1195.22 21
1195.30 20
1195.38 18
1195.46 16
1195.54 15
1195.62 14
1195.70 14
1195.78 14
1195.86 15
1195.94 15
1196.02 15
1196.10 14
1196.18 13
1196.26 12
1196.33 11
1196.41 11
1196.49 10
1196.57 10
1196.65 10
1196.73 10
1196.81 10
1196.89 9
1196.97 8
1197.05 7
1197.13 6
1197.21 5
1197.29 5
1197.37 5
1197.45 6
1197.53 7
1197.60 8
1197.68 9
1197.76 10
1197.84 11
1197.92 12
1198.00 11
1198.08 10
1198.16 9
1198.24 7
1198.32 4
1198.40 2
1198.48 0
1198.56 0
1198.64 0
1198.72 0
1198.80 0
1198.87 0
1198.95 0
1199.03 0
1199.11 1
1199.19 2
1199.27 2
1199.35 2
1199.43 3
1199.51 4
1199.59 5
1199.67 7
1199.75 8
1199.83 10
1199.91 11
1199.99 13
1200.07 15
1200.15 16
1200.23 18
1200.30 19
1200.38 19
1200.46 18
1200.54 17
1200.62 15
1200.70 13
1200.78 11
1200.86 10
1200.94 9
1201.02 8
1201.10 8
1201.18 8
1201.26 8
1201.34 9
1201.42 8
1201.50 8
1201.58 7
1201.66 5
1201.74 3
1201.81 1
1201.89 0
1201.97 0
1202.05 0
1202.13 0
1202.21 0
1202.29 1
1202.37 2
1202.45 3
1202.53 4
1202.61 5
1202.69 6
1202.77 7
1202.85 9
1202.93 11
1203.01 12
1203.09 14
1203.17 16
1203.25 16
1203.33 17
1203.41 17
1203.49 17
1203.56 17
1203.64 17
1203.72 17
1203.80 17
1203.88 18
1203.96 18
1204.04 18
1204.12 18
1204.20 18
1204.28 18
1204.36 18
1204.44 18
1204.52 17
1204.60 17
1204.68 17
1204.76 17
1204.84 17
1204.92 18
1205.00 18
1205.08 19
1205.16 19
1205.24 18
1205.32 18
1205.40 17
1205.48 17
1205.55 17
1205.63 17
1205.71 17
1205.79 18
1205.87 19
1205.95 19
1206.03 19
1206.11 19
1206.19 20
1206.27 20
1206.35 21
1206.43 22
1206.51 24
1206.59 26
1206.67 27
1206.75 27
1206.83 27
1206.91 25
1206.99 24
1207.07 23
1207.15 22
1207.23 22
1207.31 23
1207.39 24
1207.47 25
1207.55 25
1207.63 25
1207.71 24
1207.79 24
1207.87 24
1207.95 25
1208.02 26
1208.10 28
1208.18 30
1208.26 31
1208.34 33
1208.42 34
1208.50 35
1208.58 36
1208.66 36
1208.74 37
1208.82 38
1208.90 39
1208.98 40
1209.06 40
1209.14 40
1209.22 40
1209.30 40
1209.38 39
1209.46 37
1209.54 34
1209.62 32
1209.70 29
1209.78 27
1209.86 25
1209.94 25
1210.02 25
1210.10 26
1210.18 27
1210.26 28
1210.34 29
1210.42 29
1210.50 29
1210.58 29
1210.66 29
1210.74 28
1210.82 28
1210.90 27
1210.98 26
1211.06 25
1211.14 24
1211.22 24
1211.30 23
1211.38 23
1211.46 23
1211.54 22
1211.61 22
1211.69 20
1211.77 19
1211.85 18
1211.93 17
1212.01 16
1212.09 15
1212.17 15
1212.25 15
1212.33 15
1212.41 16
1212.49 17
1212.57 18
1212.65 18
1212.73 19
1212.81 19
1212.89 19
1212.97 19
1213.05 19
1213.13 19
1213.21 19
1213.29 19
1213.37 20
1213.45 20
1213.53 20
1213.61 20
1213.69 20
1213.77 19
1213.85 18
1213.93 17
1214.01 16
1214.09 16
1214.17 15
1214.25 15
1214.33 15
1214.41 15
1214.49 15
1214.57 15
1214.65 16
1214.73 17
1214.81 18
1214.89 20
1214.97 21
1215.05 22
1215.13 22
1215.21 21
1215.29 19
1215.37 17
1215.45 14
1215.53 11
1215.61 9
1215.69 7
1215.77 6
1215.85 6
1215.93 7
1216.01 7
1216.09 8
1216.17 8
1216.25 7
1216.33 7
1216.41 6
1216.49 6
1216.57 6
1216.65 6
1216.73 6
1216.81 5
1216.89 4
1216.97 3
1217.05 2
1217.13 1
1217.21 0
1217.29 0
1217.37 0
1217.45 1
1217.53 2
1217.61 2
1217.69 3
1217.77 3
1217.85 2
1217.93 2
1218.01 1
1218.09 1
1218.17 0
1218.25 1
1218.33 1
1218.41 1
1218.49 2
1218.57 3
1218.65 4
1218.73 6
1218.81 7
1218.89 8
1218.97 9
1219.05 10
1219.13 10
1219.21 10
1219.29 9
1219.37 8
1219.45 7
1219.53 6
1219.61 5
1219.69 5
1219.77 4
1219.85 4
1219.93 4
1220.01 5
1220.09 6
1220.17 7
1220.25 9
1220.33 10
1220.41 11
1220.49 12
1220.57 12
1220.65 12
1220.73 12
1220.81 11
1220.89 11
1220.97 10
1221.05 11
1221.13 11
1221.21 11
1221.29 12
1221.37 12
1221.45 12
1221.53 12
1221.61 12
1221.69 13
1221.78 13
1221.86 12
1221.94 12
1222.02 11
1222.10 9
1222.18 7
1222.26 6
1222.34 4
1222.42 3
1222.50 3
1222.58 3
1222.66 4
1222.74 5
1222.82 7
1222.90 8
1222.98 10
1223.06 11
1223.14 12
1223.22 13
1223.30 14
1223.38 15
1223.46 16
1223.54 17
1223.62 19
1223.70 20
1223.78 22
1223.86 23
1223.94 24
1224.02 23
1224.10 22
1224.18 21
1224.26 20
1224.34 19
1224.42 18
1224.50 18
1224.58 17
1224.66 17
1224.74 17
1224.82 17
1224.90 17
1224.98 17
1225.06 18
1225.14 18
1225.22 18
1225.31 18
1225.39 17
1225.47 15
1225.55 13
1225.63 11
1225.71 9
1225.79 8
1225.87 7
1225.95 8
1226.03 8
1226.11 9
1226.19 11
1226.27 12
1226.35 14
1226.43 15
1226.51 15
1226.59 15
1226.67 14
1226.75 13
1226.83 11
1226.91 9
1226.99 8
1227.07 7
1227.15 7
1227.23 7
1227.31 8
1227.39 10
1227.47 11
1227.55 13
1227.63 14
1227.71 15
1227.80 16
1227.88 17
1227.96 17
1228.04 18
1228.12 18
1228.20 18
1228.28 18
1228.36 18
1228.44 18
1228.52 17
1228.60 17
1228.68 17
1228.76 17
1228.84 18
1228.92 18
1229.00 18
1229.08 18
1229.16 18
1229.24 19
1229.32 19
1229.40 20
1229.48 21
1229.56 21
1229.64 22
1229.72 22
1229.81 22
1229.89 21
1229.97 21
1230.05 21
1230.13 23
1230.21 25
1230.29 27
1230.37 31
1230.45 34
1230.53 36
1230.61 39
1230.69 41
1230.77 42
1230.85 42
1230.93 42
1231.01 41
1231.09 39
1231.17 37
1231.25 34
1231.33 30
1231.41 27
1231.49 24
1231.58 21
1231.66 20
1231.74 19
1231.82 19
1231.90 19
1231.98 19
1232.06 18
1232.14 17
1232.22 15
1232.30 14
1232.38 12
1232.46 10
1232.54 10
1232.62 9
1232.70 10
1232.78 10
1232.86 11
1232.94 13
1233.02 14
1233.11 15
1233.19 17
1233.27 18
1233.35 19
1233.43 20
1233.51 20
1233.59 19
1233.67 18
1233.75 17
1233.83 16
1233.91 15
1233.99 14
1234.07 13
1234.15 13
1234.23 14
1234.31 14
1234.39 15
1234.47 16
1234.56 17
1234.64 17
1234.72 17
1234.80 16
1234.88 15
1234.96 13
1235.04 12
1235.12 10
1235.20 8
1235.28 7
1235.36 6
1235.44 6
1235.52 7
1235.60 8
1235.68 9
1235.76 10
1235.85 11
1235.93 11
1236.01 11
1236.09 11
1236.17 10
1236.25 8
1236.33 7
1236.41 6
1236.49 6
1236.57 6
1236.65 6
1236.73 5
1236.81 5
1236.89 5
1236.97 5
1237.05 4
1237.14 4
1237.22 3
1237.30 2
1237.38 2
1237.46 1
1237.54 1
1237.62 1
1237.70 2
1237.78 4
1237.86 6
1237.94 9
1238.02 11
1238.10 13
1238.18 14
1238.27 13
1238.35 12
1238.43 11
1238.51 9
1238.59 7
1238.67 5
1238.75 3
1238.83 2
1238.91 1
1238.99 0
1239.07 0
1239.15 0
1239.23 0
1239.31 0
1239.40 0
1239.48 0
1239.56 0
1239.64 0
1239.72 3
1239.80 6
1239.88 9
1239.96 12
1240.04 13
1240.12 14
1240.20 14
1240.28 13
1240.36 13
1240.45 13
1240.53 14
1240.61 14
1240.69 15
1240.77 15
1240.85 14
1240.93 13
1241.01 11
1241.09 10
1241.17 9
1241.25 8
1241.33 8
1241.41 9
1241.50 11
1241.58 12
1241.66 13
1241.74 13
1241.82 12
1241.90 11
1241.98 9
1242.06 7
1242.14 6
1242.22 7
1242.30 8
1242.38 12
1242.47 15
1242.55 19
1242.63 22
1242.71 23
1242.79 23
1242.87 22
1242.95 20
1243.03 19
1243.11 18
1243.19 18
1243.27 20
1243.36 22
1243.44 26
1243.52 29
1243.60 32
1243.68 34
1243.76 34
1243.84 33
1243.92 31
1244.00 29
1244.08 26
1244.16 23
1244.24 20
1244.33 18
1244.41 17
1244.49 15
1244.57 15
1244.65 15
1244.73 15
1244.81 16
1244.89 17
1244.97 19
1245.05 20
1245.13 22
1245.22 24
1245.30 24
1245.38 25
1245.46 25
1245.54 24
1245.62 24
1245.70 23
1245.78 22
1245.86 21
1245.94 22
1246.03 23
1246.11 24
1246.19 27
1246.27 29
1246.35 31
1246.43 33
1246.51 34
1246.59 35
1246.67 35
1246.75 36
1246.84 36
1246.92 37
1247.00 37
1247.08 38
1247.16 37
1247.24 36
1247.32 34
1247.40 31
1247.48 28
1247.56 25
1247.65 22
1247.73 20
1247.81 20
1247.89 20
1247.97 20
1248.05 22
1248.13 23
1248.21 24
1248.29 26
1248.37 27
1248.46 28
1248.54 28
1248.62 29
1248.70 30
1248.78 31
1248.86 32
1248.94 34
1249.02 35
1249.10 35
1249.18 36
1249.27 36
1249.35 36
1249.43 36
1249.51 36
1249.59 36
1249.67 35
1249.75 35
1249.83 33
1249.91 32
1250.00 30
1250.08 28
1250.16 26
1250.24 24
1250.32 23
1250.40 21
1250.48 19
1250.56 17
1250.64 16
1250.73 15
1250.81 14
1250.89 15
1250.97 15
1251.05 17
1251.13 18
1251.21 19
1251.29 21
1251.37 21
1251.46 22
1251.54 22
1251.62 21
1251.70 21
1251.78 20
1251.86 20
1251.94 20
1252.02 20
1252.10 22
1252.19 24
1252.27 25
1252.35 27
1252.43 27
1252.51 27
1252.59 25
1252.67 23
1252.75 20
1252.84 17
1252.92 14
1253.00 13
1253.08 12
1253.16 11
1253.24 12
1253.32 12
1253.40 12
1253.48 13
1253.57 13
1253.65 14
1253.73 15
1253.81 15
1253.89 16
1253.97 16
1254.05 15
1254.13 14
1254.22 12
1254.30 10
1254.38 9
1254.46 8
1254.54 9
1254.62 12
1254.70 15
1254.78 20
1254.87 24
1254.95 29
1255.03 32
1255.11 34
1255.19 35
1255.27 34
1255.35 32
1255.43 29
1255.52 26
1255.60 22
1255.68 18
1255.76 15
1255.84 12
1255.92 10
1256.00 10
1256.08 10
1256.17 12
1256.25 14
1256.33 16
1256.41 18
1256.49 19
1256.57 18
1256.65 16
1256.74 13
1256.82 10
1256.90 7
1256.98 5
1257.06 4
1257.14 4
1257.22 5
1257.30 7
1257.39 8
1257.47 10
1257.55 11
1257.63 11
1257.71 11
1257.79 12
1257.87 13
1257.96 14
1258.04 16
1258.12 18
1258.20 20
1258.28 23
1258.36 25
1258.44 27
1258.52 28
1258.61 29
1258.69 30
1258.77 31
1258.85 32
1258.93 33
1259.01 34
1259.09 33
1259.18 33
1259.26 31
1259.34 28
1259.42 25
1259.50 21
1259.58 19
1259.66 17
1259.75 16
1259.83 17
1259.91 18
1259.99 20
1260.07 23
1260.15 24
1260.23 26
1260.32 27
1260.40 27
1260.48 27
1260.56 27
1260.64 27
1260.72 27
1260.80 27
1260.89 26
1260.97 26
1261.05 25
1261.13 24
1261.21 23
1261.29 21
1261.37 19
1261.46 16
1261.54 13
1261.62 11
1261.70 10
1261.78 10
1261.86 12
1261.94 15
1262.03 19
1262.11 23
1262.19 27
1262.27 31
1262.35 32
1262.43 32
1262.51 30
1262.60 26
1262.68 23
1262.76 19
1262.84 17
1262.92 15
1263.00 14
1263.09 14
1263.17 15
1263.25 17
1263.33 19
1263.41 21
1263.49 24
1263.57 27
1263.66 29
1263.74 31
1263.82 33
1263.90 34
1263.98 34
1264.06 33
1264.15 32
1264.23 31
1264.31 29
1264.39 27
1264.47 25
1264.55 22
1264.63 20
1264.72 19
1264.80 18
1264.88 18
1264.96 20
1265.04 22
1265.12 24
1265.21 27
1265.29 30
1265.37 32
1265.45 34
1265.53 34
1265.61 34
1265.70 33
1265.78 31
1265.86 29
1265.94 26
1266.02 24
1266.10 22
1266.18 21
1266.27 20
1266.35 20
1266.43 19
1266.51 19
1266.59 20
1266.67 20
1266.76 20
1266.84 20
1266.92 20
1267.00 19
1267.08 18
1267.16 15
1267.25 12
1267.33 8
1267.41 4
1267.49 0
1267.57 0
1267.65 0
1267.74 0
1267.82 0
1267.90 0
1267.98 0
1268.06 0
1268.14 0
1268.23 2
1268.31 6
1268.39 10
1268.47 15
1268.55 19
1268.63 22
1268.72 24
1268.80 24
1268.88 23
1268.96 20
1269.04 17
1269.12 13
1269.21 9
1269.29 6
1269.37 3
1269.45 2
1269.53 2
1269.61 4
1269.70 6
1269.78 9
1269.86 13
1269.94 17
1270.02 20
1270.11 22
1270.19 23
1270.27 22
1270.35 20
1270.43 18
1270.51 15
1270.60 12
1270.68 10
1270.76 9
1270.84 8
1270.92 8
1271.00 8
1271.09 9
1271.17 10
1271.25 12
1271.33 13
1271.41 15
1271.50 18
1271.58 21
1271.66 25
1271.74 28
1271.82 32
1271.90 34
1271.99 35
1272.07 35
1272.15 33
1272.23 30
1272.31 26
1272.39 22
1272.48 18
1272.56 16
1272.64 15
1272.72 15
1272.80 16
1272.89 18
1272.97 19
1273.05 21
1273.13 22
1273.21 22
1273.29 22
1273.38 23
1273.46 23
1273.54 23
1273.62 24
1273.70 25
1273.79 26
1273.87 27
1273.95 28
1274.03 27
1274.11 26
1274.20 23
1274.28 21
1274.36 18
1274.44 16
1274.52 14
1274.60 13
1274.69 13
1274.77 13
1274.85 13
1274.93 13
1275.01 14
1275.10 15
1275.18 16
1275.26 18
1275.34 20
1275.42 22
1275.51 25
1275.59 27
1275.67 29
1275.75 29
1275.83 28
1275.92 27
1276.00 24
1276.08 21
1276.16 18
1276.24 14
1276.32 11
1276.41 9
1276.49 7
1276.57 6
1276.65 5
1276.73 6
1276.82 6
1276.90 7
1276.98 8
1277.06 9
1277.14 9
1277.23 9
1277.31 9
1277.39 8
1277.47 9
1277.55 9
1277.64 9
1277.72 9
1277.80 9
1277.88 9
1277.96 9
1278.05 8
1278.13 7
1278.21 5
1278.29 3
1278.37 2
1278.46 1
1278.54 1
1278.62 2
1278.70 5
1278.78 9
1278.87 13
1278.95 17
1279.03 20
1279.11 21
1279.19 21
1279.28 20
1279.36 18
1279.44 16
1279.52 15
1279.60 15
1279.69 17
1279.77 20
1279.85 24
1279.93 28
1280.01 31
1280.10 33
1280.18 33
1280.26 32
1280.34 30
1280.43 27
1280.51 24
1280.59 23
1280.67 22
1280.75 21
1280.84 21
1280.92 21
1281.00 20
1281.08 19
1281.16 19
1281.25 18
1281.33 18
1281.41 19
1281.49 20
1281.57 20
1281.66 21
1281.74 21
1281.82 20
1281.90 19
1281.99 18
1282.07 18
1282.15 18
1282.23 19
1282.31 20
1282.40 21
1282.48 21
1282.56 21
1282.64 21
1282.72 21
1282.81 22
1282.89 23
1282.97 24
1283.05 27
1283.14 29
1283.22 31
1283.30 32
1283.38 33
1283.46 33
1283.55 34
1283.63 34
1283.71 34
1283.79 35
1283.87 36
1283.96 37
1284.04 37
1284.12 37
1284.20 35
1284.29 33
1284.37 31
1284.45 28
1284.53 25
1284.61 23
1284.70 21
1284.78 19
1284.86 18
1284.94 17
1285.03 16
1285.11 15
1285.19 15
1285.27 15
1285.35 15
1285.44 17
1285.52 18
1285.60 20
1285.68 23
1285.77 24
1285.85 25
1285.93 24
1286.01 23
1286.09 21
1286.18 19
1286.26 18
1286.34 19
1286.42 21
1286.51 25
1286.59 29
1286.67 33
1286.75 37
1286.83 39
1286.92 39
1287.00 37
1287.08 34
1287.16 31
1287.25 27
1287.33 23
1287.41 19
1287.49 16
1287.58 13
1287.66 10
1287.74 8
1287.82 7
1287.90 6
1287.99 7
1288.07 8
1288.15 10
1288.23 12
1288.32 15
1288.40 18
1288.48 20
1288.56 22
1288.65 24
1288.73 26
1288.81 28
1288.89 30
1288.97 32
1289.06 34
1289.14 35
1289.22 37
1289.30 37
1289.39 38
1289.47 37
1289.55 36
1289.63 34
1289.72 32
1289.80 29
1289.88 27
1289.96 25
1290.05 23
1290.13 23
1290.21 24
1290.29 26
1290.38 29
1290.46 32
1290.54 35
1290.62 38
1290.70 38
1290.79 38
1290.87 36
1290.95 32
1291.03 27
1291.12 21
1291.20 15
1291.28 9
1291.36 3
1291.45 0
1291.53 0
1291.61 0
1291.69 0
1291.78 0
1291.86 0
1291.94 4
1292.02 9
1292.11 12
1292.19 16
1292.27 18
1292.35 19
1292.44 18
1292.52 17
1292.60 15
1292.68 13
1292.77 12
1292.85 11
1292.93 11
1293.01 13
1293.10 15
1293.18 18
1293.26 21
1293.34 22
1293.43 23
1293.51 23
1293.59 21
1293.67 19
1293.76 16
1293.84 14
1293.92 12
1294.00 11
1294.09 11
1294.17 11
1294.25 13
1294.33 15
1294.42 18
1294.50 20
1294.58 22
1294.66 23
1294.75 24
1294.83 23
1294.91 23
1294.99 22
1295.08 21
1295.16 21
1295.24 20
1295.32 20
1295.41 19
1295.49 17
1295.57 16
1295.65 15
1295.74 15
1295.82 16
1295.90 18
1295.98 22
1296.07 27
1296.15 32
1296.23 36
1296.31 40
1296.40 43
1296.48 44
1296.56 44
1296.64 43
1296.73 40
1296.81 37
1296.89 34
1296.97 30
1297.06 26
1297.14 22
1297.22 18
1297.31 14
1297.39 10
1297.47 6
1297.55 3
1297.64 0
1297.72 0
1297.80 0
1297.88 0
1297.97 0
1298.05 0
1298.13 1
1298.21 2
1298.30 3
1298.38 4
1298.46 5
1298.54 5
1298.63 6
1298.71 6
1298.79 7
1298.88 8
1298.96 9
1299.04 10
1299.12 11
1299.21 10
1299.29 8
1299.37 6
1299.45 4
1299.54 3
1299.62 3
1299.70 3
1299.78 6
1299.87 9
1299.95 12
1300.03 16
1300.12 18
1300.20 19
1300.28 18
1300.36 15
1300.45 11
1300.53 7
1300.61 3
1300.69 0
1300.78 0
1300.86 0
1300.94 0
1301.03 0
1301.11 0
1301.19 0
1301.27 0
1301.36 1
1301.44 1
1301.52 2
1301.60 2
1301.69 3
1301.77 4
1301.85 6
1301.94 8
1302.02 10
1302.10 13
1302.18 15
1302.27 16
1302.35 17
1302.43 16
1302.51 14
1302.60 11
1302.68 8
1302.76 6
1302.85 4
1302.93 3
1303.01 3
1303.09 4
1303.18 6
1303.26 7
1303.34 8
1303.43 8
1303.51 7
1303.59 5
1303.67 3
1303.76 0
1303.84 0
1303.92 0
1304.01 0
1304.09 0
1304.17 0
1304.25 0
1304.34 0
1304.42 1
1304.50 4
1304.59 7
1304.67 9
1304.75 11
1304.83 12
1304.92 12
1305.00 13
1305.08 14
1305.16 16
1305.25 17
1305.33 19
1305.41 20
1305.50 19
1305.58 18
1305.66 16
1305.75 13
1305.83 11
1305.91 9
1305.99 8
1306.08 9
1306.16 10
1306.24 11
1306.33 13
1306.41 14
1306.49 15
1306.57 16
1306.66 15
1306.74 14
1306.82 13
1306.91 11
1306.99 10
1307.07 9
1307.15 8
1307.24 8
1307.32 8
1307.40 9
1307.49 9
1307.57 9
1307.65 9
1307.73 8
1307.82 6
1307.90 4
1307.98 2
1308.07 1
1308.15 0
1308.23 1
1308.32 2
1308.40 5
1308.48 8
1308.56 11
1308.65 14
1308.73 16
1308.81 18
1308.90 19
1308.98 20
1309.06 21
1309.15 21
1309.23 22
1309.31 23
1309.39 24
1309.48 24
1309.56 25
1309.64 24
1309.73 24
1309.81 23
1309.89 22
1309.98 21
1310.06 20
1310.14 20
1310.22 21
1310.31 23
1310.39 26
1310.47 30
1310.56 34
1310.64 37
1310.72 39
1310.81 40
1310.89 39
1310.97 36
1311.05 31
1311.14 26
1311.22 20
1311.30 15
1311.39 11
1311.47 9
1311.55 7
1311.64 7
1311.72 8
1311.80 10
1311.89 12
1311.97 14
1312.05 16
1312.13 19
1312.22 21
1312.30 23
1312.38 25
1312.47 25
1312.55 25
1312.63 25
1312.72 24
1312.80 23
1312.88 22
1312.97 22
1313.05 22
1313.13 23
1313.21 25
1313.30 27
1313.38 28
1313.46 29
1313.55 30
1313.63 30
1313.71 30
1313.80 30
1313.88 29
1313.96 28
1314.05 27
1314.13 26
1314.21 24
1314.30 23
1314.38 22
1314.46 21
1314.54 21
1314.63 21
1314.71 22
1314.79 23
1314.88 24
1314.96 24
1315.04 24
1315.13 24
1315.21 23
1315.29 21
1315.38 19
1315.46 17
1315.54 16
1315.63 14
1315.71 14
1315.79 16
1315.88 19
1315.96 23
1316.04 28
1316.13 34
1316.21 39
1316.29 44
1316.38 48
1316.46 51
1316.54 53
1316.62 53
1316.71 52
1316.79 49
1316.87 46
1316.96 42
1317.04 38
1317.12 35
1317.21 32
1317.29 30
1317.37 28
1317.46 28
1317.54 28
1317.62 28
1317.71 29
1317.79 30
1317.87 31
1317.96 31
1318.04 31
1318.12 30
1318.21 30
1318.29 29
1318.37 28
1318.46 28
1318.54 27
1318.62 26
1318.71 25
1318.79 24
1318.87 22
1318.96 21
1319.04 19
1319.12 18
1319.21 17
1319.29 18
1319.37 19
1319.46 20
1319.54 22
1319.62 24
1319.71 24
1319.79 24
1319.87 22
1319.96 20
1320.04 17
1320.12 15
1320.21 13
1320.29 13
1320.37 13
1320.46 14
1320.54 16
1320.62 17
1320.71 18
1320.79 19
1320.87 18
1320.96 17
1321.04 15
1321.12 13
1321.21 12
1321.29 11
1321.37 12
1321.46 14
1321.54 18
1321.62 22
1321.71 27
1321.79 32
1321.87 36
1321.96 39
1322.04 40
1322.12 41
1322.21 41
1322.29 40
1322.37 38
1322.46 37
1322.54 36
1322.62 35
1322.71 36
1322.79 37
1322.87 40
1322.96 44
1323.04 48
1323.12 52
1323.21 56
1323.29 58
1323.37 60
1323.46 61
1323.54 61
1323.62 61
1323.71 60
1323.79 60
1323.88 60
1323.96 59
1324.04 58
1324.13 58
1324.21 57
1324.29 56
1324.38 56
1324.46 55
1324.54 56
1324.63 56
1324.71 58
1324.79 59
1324.88 60
1324.96 61
1325.04 62
1325.13 61
1325.21 61
1325.29 59
1325.38 58
1325.46 56
1325.54 54
1325.63 52
1325.71 50
1325.80 48
1325.88 46
1325.96 45
1326.05 44
1326.13 44
1326.21 43
1326.30 43
1326.38 43
1326.46 42
1326.55 42
1326.63 42
1326.71 42
1326.80 43
1326.88 44
1326.96 46
1327.05 48
1327.13 49
1327.22 49
1327.30 48
1327.38 46
1327.47 42
1327.55 37
1327.63 31
1327.72 27
1327.80 24
1327.88 22
1327.97 23
1328.05 24
1328.13 27
1328.22 29
1328.30 31
1328.39 32
1328.47 32
1328.55 31
1328.64 30
1328.72 28
1328.80 26
1328.89 23
1328.97 19
1329.05 15
1329.14 11
1329.22 6
1329.31 3
1329.39 1
1329.47 0
1329.56 1
1329.64 2
1329.72 5
1329.81 6
1329.89 8
1329.97 8
1330.06 8
1330.14 7
1330.23 6
1330.31 5
1330.39 5
1330.48 5
1330.56 5
1330.64 5
1330.73 4
1330.81 2
1330.89 0
1330.98 0
1331.06 0
1331.15 0
1331.23 0
1331.31 0
1331.40 0
1331.48 0
1331.56 2
1331.65 5
1331.73 8
1331.81 11
1331.90 12
1331.98 13
1332.07 13
1332.15 13
1332.23 12
1332.32 12
1332.40 13
1332.48 16
1332.57 19
1332.65 23
1332.74 27
1332.82 32
1332.90 35
1332.99 38
1333.07 41
1333.15 42
1333.24 42
1333.32 41
1333.41 38
1333.49 35
1333.57 31
1333.66 27
1333.74 24
1333.82 22
1333.91 22
1333.99 23
1334.08 25
1334.16 27
1334.24 29
1334.33 30
1334.41 30
1334.49 30
1334.58 30
1334.66 30
1334.75 31
1334.83 33
1334.91 36
1335.00 39
1335.08 44
1335.17 48
1335.25 52
1335.33 56
1335.42 58
1335.50 58
1335.58 58
1335.67 56
1335.75 54
1335.84 52
1335.92 50
1336.00 48
1336.09 46
1336.17 44
1336.25 42
1336.34 40
1336.42 39
1336.51 38
1336.59 38
1336.67 38
1336.76 39
1336.84 40
1336.93 42
1337.01 43
1337.09 44
1337.18 44
1337.26 44
1337.35 44
1337.43 44
1337.51 44
1337.60 45
1337.68 46
1337.76 48
1337.85 51
1337.93 55
1338.02 59
1338.10 63
1338.18 66
1338.27 67
1338.35 66
1338.44 63
1338.52 58
1338.60 52
1338.69 46
1338.77 40
1338.86 35
1338.94 32
1339.02 31
1339.11 32
1339.19 33
1339.27 36
1339.36 38
1339.44 39
1339.53 40
1339.61 40
1339.69 39
1339.78 38
1339.86 37
1339.95 37
1340.03 37
1340.11 38
1340.20 40
1340.28 42
1340.37 44
1340.45 46
1340.53 48
1340.62 49
1340.70 48
1340.79 47
1340.87 44
1340.95 41
1341.04 39
1341.12 37
1341.21 36
1341.29 38
1341.37 40
1341.46 44
1341.54 47
1341.63 51
1341.71 54
1341.79 57
1341.88 59
1341.96 61
1342.05 63
1342.13 64
1342.21 65
1342.30 65
1342.38 64
1342.47 63
1342.55 61
1342.63 59
1342.72 57
1342.80 55
1342.89 52
1342.97 51
1343.05 49
1343.14 48
1343.22 48
1343.31 48
1343.39 47
1343.47 47
1343.56 46
1343.64 44
1343.73 42
1343.81 39
1343.90 36
1343.98 33
1344.06 31
1344.15 30
1344.23 31
1344.32 32
1344.40 35
1344.48 37
1344.57 40
1344.65 42
1344.74 43
1344.82 44
1344.90 45
1344.99 45
1345.07 45
1345.16 45
1345.24 45
1345.33 44
1345.41 44
1345.49 43
1345.58 43
1345.66 42
1345.75 41
1345.83 41
1345.91 40
1346.00 40
1346.08 38
1346.17 37
1346.25 35
1346.33 33
1346.42 32
1346.50 31
1346.59 31
1346.67 32
1346.76 33
1346.84 34
1346.92 35
1347.01 36
1347.09 37
1347.18 37
1347.26 38
1347.34 38
1347.43 38
1347.51 37
1347.60 35
1347.68 31
1347.77 27
1347.85 23
1347.93 19
1348.02 15
1348.10 12
1348.19 10
1348.27 8
1348.36 6
1348.44 4
1348.52 2
1348.61 1
1348.69 0
1348.78 0
1348.86 0
1348.94 0
1349.03 0
1349.11 0
1349.20 0
1349.28 0
1349.37 1
1349.45 3
1349.53 6
1349.62 8
1349.70 9
1349.79 11
1349.87 13
1349.96 16
1350.04 20
1350.12 24
1350.21 29
1350.29 33
1350.38 38
1350.46 41
1350.55 43
1350.63 43
1350.71 43
1350.80 43
1350.88 42
1350.97 42
1351.05 41
1351.14 41
1351.22 40
1351.30 40
1351.39 38
1351.47 36
1351.56 34
1351.64 32
1351.73 31
1351.81 30
1351.89 30
1351.98 30
1352.06 30
1352.15 30
1352.23 31
1352.32 32
1352.40 33
1352.49 35
1352.57 37
1352.65 39
1352.74 40
1352.82 41
1352.91 41
1352.99 41
1353.08 40
1353.16 40
1353.24 40
1353.33 40
1353.41 39
1353.50 38
1353.58 37
1353.67 34
1353.75 31
1353.84 28
1353.92 25
1354.00 23
1354.09 22
1354.17 21
1354.26 20
1354.34 19
1354.43 17
1354.51 15
1354.59 13
1354.68 11
1354.76 11
1354.85 12
1354.93 15
1355.02 19
1355.10 24
1355.19 29
1355.27 32
1355.35 35
1355.44 35
1355.52 35
1355.61 33
1355.69 31
1355.78 29
1355.86 29
1355.95 29
1356.03 30
1356.11 32
1356.20 34
1356.28 35
1356.37 37
1356.45 38
1356.54 39
1356.62 41
1356.71 42
1356.79 44
1356.87 46
1356.96 49
1357.04 51
1357.13 53
1357.21 55
1357.30 56
1357.38 57
1357.47 59
1357.55 61
1357.64 63
1357.72 65
1357.80 67
1357.89 69
1357.97 69
1358.06 69
1358.14 67
1358.23 64
1358.31 61
1358.40 58
1358.48 55
1358.57 54
1358.65 55
1358.73 57
1358.82 60
1358.90 63
1358.99 66
1359.07 67
1359.16 65
1359.24 62
1359.33 57
1359.41 51
1359.50 45
1359.58 40
1359.66 36
1359.75 34
1359.83 33
1359.92 33
1360.00 34
1360.09 35
1360.17 36
1360.26 37
1360.34 37
1360.43 36
1360.51 35
1360.59 34
1360.68 32
1360.76 30
1360.85 28
1360.93 26
1361.02 25
1361.10 23
1361.19 21
1361.27 19
1361.36 17
1361.44 16
1361.53 15
1361.61 15
1361.69 16
1361.78 17
1361.86 19
1361.95 22
1362.03 25
1362.12 28
1362.20 30
1362.29 32
1362.37 32
1362.46 32
1362.54 30
1362.63 28
1362.71 25
1362.80 22
1362.88 20
1362.96 19
1363.05 18
1363.13 17
1363.22 17
1363.30 17
1363.39 18
1363.47 18
1363.56 19
1363.64 20
1363.73 22
1363.81 23
1363.90 25
1363.98 28
1364.07 31
1364.15 35
1364.24 39
1364.32 44
1364.40 49
1364.49 55
1364.57 60
1364.66 65
1364.74 69
1364.83 73
1364.91 75
1365.00 76
1365.08 75
1365.17 74
1365.25 73
1365.34 71
1365.42 70
1365.51 69
1365.59 68
1365.68 67
1365.76 66
1365.85 65
1365.93 63
1366.01 62
1366.10 61
1366.18 61
1366.27 61
1366.35 62
1366.44 62
1366.52 62
1366.61 60
1366.69 57
1366.78 53
1366.86 47
1366.95 40
1367.03 34
1367.12 27
1367.20 22
1367.29 18
1367.37 15
1367.46 14
1367.54 14
1367.63 14
1367.71 14
1367.80 14
1367.88 14
1367.97 14
1368.05 15
1368.13 16
1368.22 18
1368.30 22
1368.39 25
1368.47 28
1368.56 31
1368.64 32
1368.73 31
1368.81 29
1368.90 25
1368.98 21
1369.07 16
1369.15 12
1369.24 8
1369.32 6
1369.41 5
1369.49 6
1369.58 6
1369.66 7
1369.75 7
1369.83 7
1369.92 7
1370.00 6
1370.09 6
1370.17 6
1370.26 6
1370.34 7
1370.43 9
1370.51 12
1370.60 15
1370.68 19
1370.77 23
1370.85 28
1370.94 32
1371.02 37
1371.11 42
1371.19 47
1371.28 52
1371.36 56
1371.45 60
1371.53 63
1371.62 65
1371.70 67
1371.79 69
1371.87 69
1371.96 68
1372.04 65
1372.13 61
1372.21 55
1372.29 49
1372.38 43
1372.46 37
1372.55 32
1372.63 28
1372.72 25
1372.80 23
1372.89 21
1372.97 20
1373.06 18
1373.14 17
1373.23 15
1373.31 14
1373.40 12
1373.48 11
1373.57 9
1373.65 9
1373.74 10
1373.82 11
1373.91 14
1373.99 17
1374.08 20
1374.16 24
1374.25 27
1374.33 30
1374.42 33
1374.50 36
1374.59 40
1374.67 43
1374.76 45
1374.85 47
1374.93 48
1375.02 48
1375.10 48
1375.19 47
1375.27 46
1375.36 46
1375.44 47
1375.53 48
1375.61 50
1375.70 51
1375.78 52
1375.87 52
1375.95 52
1376.04 51
1376.12 50
1376.21 49
1376.29 49
1376.38 49
1376.46 48
1376.55 46
1376.63 45
1376.72 43
1376.80 41
1376.89 40
1376.97 39
1377.06 39
1377.14 38
1377.23 38
1377.31 36
1377.40 34
1377.48 30
1377.57 27
1377.65 25
1377.74 23
1377.82 23
1377.91 25
1377.99 27
1378.08 29
1378.16 31
1378.25 32
1378.33 32
1378.42 31
1378.50 29
1378.59 27
1378.67 26
1378.76 25
1378.85 24
1378.93 23
1379.02 23
1379.10 23
1379.19 23
1379.27 23
1379.36 23
1379.44 24
1379.53 25
1379.61 26
1379.70 26
1379.78 27
1379.87 27
1379.95 26
1380.04 25
1380.12 25
1380.21 25
1380.29 26
1380.38 29
1380.46 33
1380.55 37
1380.63 42
1380.72 45
1380.80 47
1380.89 48
1380.98 47
1381.06 45
1381.15 43
1381.23 42
1381.32 41
1381.40 41
1381.49 42
1381.57 43
1381.66 44
1381.74 46
1381.83 47
1381.91 47
1382.00 47
1382.08 46
1382.17 44
1382.25 42
1382.34 39
1382.42 35
1382.51 31
1382.59 27
1382.68 24
1382.77 21
1382.85 18
1382.94 16
1383.02 14
1383.11 12
1383.19 10
1383.28 8
1383.36 6
1383.45 4
1383.53 2
1383.62 0
1383.70 0
1383.79 0
1383.87 0
1383.96 0
1384.05 0
1384.13 0
1384.22 0
1384.30 0
1384.39 2
1384.47 6
1384.56 10
1384.64 14
1384.73 18
1384.81 21
1384.90 24
1384.98 25
1385.07 24
1385.15 23
1385.24 20
1385.33 17
1385.41 14
1385.50 11
1385.58 9
1385.67 8
1385.75 8
1385.84 8
1385.92 9
1386.01 9
1386.09 10
1386.18 10
1386.26 10
1386.35 10
1386.44 10
1386.52 11
1386.61 12
1386.69 12
1386.78 13
1386.86 13
1386.95 13
1387.03 12
1387.12 11
1387.20 10
1387.29 9
1387.37 8
1387.46 9
1387.55 10
1387.63 12
1387.72 15
1387.80 18
1387.89 20
1387.97 23
1388.06 24
1388.14 24
1388.23 23
1388.31 22
1388.40 21
1388.49 20
1388.57 20
1388.66 21
1388.74 22
1388.83 23
1388.91 25
1389.00 26
1389.08 26
1389.17 26
1389.25 26
1389.34 25
1389.43 24
1389.51 23
1389.60 22
1389.68 21
1389.77 19
1389.85 17
1389.94 15
1390.02 14
1390.11 12
1390.20 11
1390.28 10
1390.37 11
1390.45 12
1390.54 13
1390.62 15
1390.71 17
1390.79 20
1390.88 22
1390.97 23
1391.05 25
1391.14 26
1391.22 27
1391.31 26
1391.39 25
1391.48 24
1391.56 22
1391.65 20
1391.74 18
1391.82 18
1391.91 18
1391.99 19
1392.08 21
1392.16 23
1392.25 24
1392.33 26
1392.42 27
1392.51 28
1392.59 30
1392.68 31
1392.76 32
1392.85 33
1392.93 34
1393.02 35
1393.10 35
1393.19 36
1393.28 37
1393.36 39
1393.45 41
1393.53 43
1393.62 46
1393.70 48
1393.79 50
1393.88 52
1393.96 53
1394.05 53
1394.13 52
1394.22 50
1394.30 49
1394.39 47
1394.47 46
1394.56 46
1394.65 47
1394.73 50
1394.82 53
1394.90 57
1394.99 59
1395.07 59
1395.16 58
1395.25 56
1395.33 52
1395.42 47
1395.50 41
1395.59 35
1395.67 28
1395.76 22
1395.85 16
1395.93 10
1396.02 5
1396.10 1
1396.19 0
1396.27 0
1396.36 0
1396.45 0
1396.53 0
1396.62 0
1396.70 0
1396.79 0
1396.87 2
1396.96 5
1397.05 9
1397.13 11
1397.22 14
1397.30 16
1397.39 19
1397.47 22
1397.56 27
1397.65 32
1397.73 38
1397.82 44
1397.90 50
1397.99 54
1398.07 57
1398.16 58
1398.25 56
1398.33 52
1398.42 47
1398.50 42
1398.59 35
1398.67 29
1398.76 22
1398.85 16
1398.93 11
1399.02 6
1399.10 2
1399.19 0
1399.28 0
1399.36 0
1399.45 0
1399.53 1
1399.62 5
1399.70 10
1399.79 16
1399.88 22
1399.96 27
1400.05 32
1400.13 37
1400.22 40
1400.30 43
1400.39 46
1400.48 47
1400.56 48
1400.65 48
1400.73 47
1400.82 46
1400.91 44
1400.99 42
1401.08 41
1401.16 40
1401.25 40
1401.33 40
1401.42 41
1401.51 41
1401.59 41
1401.68 40
1401.76 38
1401.85 37
1401.94 36
1402.02 36
1402.11 37
1402.19 39
1402.28 43
1402.37 47
1402.45 51
1402.54 55
1402.62 60
1402.71 63
1402.79 66
1402.88 68
1402.97 69
1403.05 68
1403.14 66
1403.22 63
1403.31 59
1403.40 55
1403.48 52
1403.57 49
1403.65 48
1403.74 47
1403.83 47
1403.91 48
1404.00 47
1404.08 45
1404.17 41
1404.26 37
1404.34 33
1404.43 29
1404.51 26
1404.60 25
1404.69 25
1404.77 27
1404.86 28
1404.94 30
1405.03 32
1405.12 33
1405.20 33
1405.29 33
1405.37 31
1405.46 29
1405.55 26
1405.63 23
1405.72 21
1405.80 21
1405.89 22
1405.98 25
1406.06 29
1406.15 35
1406.23 40
1406.32 45
1406.41 49
1406.49 51
1406.58 50
1406.66 48
1406.75 43
1406.84 38
1406.92 33
1407.01 30
1407.09 28
1407.18 28
1407.27 30
1407.35 32
1407.44 34
1407.52 36
1407.61 35
1407.70 34
1407.78 31
1407.87 29
1407.95 27
1408.04 27
1408.13 27
1408.21 28
1408.30 30
1408.38 32
1408.47 34
1408.56 35
1408.64 36
1408.73 36
1408.81 35
1408.90 32
1408.99 29
1409.07 25
1409.16 20
1409.25 15
1409.33 11
1409.42 8
1409.50 7
1409.59 6
1409.68 7
1409.76 8
1409.85 10
1409.93 12
1410.02 13
1410.11 14
1410.19 13
1410.28 11
1410.36 9
1410.45 6
1410.54 2
1410.62 0
1410.71 0
1410.80 0
1410.88 0
1410.97 0
1411.05 0
1411.14 0
1411.23 0
1411.31 2
1411.40 4
1411.48 8
1411.57 12
1411.66 17
1411.74 23
1411.83 28
1411.92 31
1412.00 33
1412.09 34
1412.17 33
1412.26 31
1412.35 29
1412.43 26
1412.52 23
1412.61 20
1412.69 17
1412.78 14
1412.86 11
1412.95 9
1413.04 6
1413.12 5
1413.21 5
1413.29 5
1413.38 5
1413.47 6
1413.55 7
1413.64 8
1413.73 10
1413.81 12
1413.90 15
1413.98 17
1414.07 19
1414.16 21
1414.24 22
1414.33 22
1414.42 22
1414.50 22
1414.59 22
1414.67 22
1414.76 22
1414.85 23
1414.93 23
1415.02 23
1415.11 22
1415.19 21
1415.28 20
1415.36 19
1415.45 17
1415.54 16
1415.62 15
1415.71 14
1415.80 14
1415.88 13
1415.97 13
1416.06 12
1416.14 11
1416.23 10
1416.31 8
1416.40 6
1416.49 5
1416.57 4
1416.66 2
1416.75 0
1416.83 0
1416.92 0
1417.00 0
1417.09 0
1417.18 0
1417.26 0
1417.35 0
1417.44 0
1417.52 1
1417.61 4
1417.70 7
1417.78 11
1417.87 14
1417.95 17
1418.04 19
1418.13 20
1418.21 20
1418.30 20
1418.39 19
1418.47 19
1418.56 19
1418.65 20
1418.73 20
1418.82 21
1418.90 22
1418.99 22
1419.08 22
1419.16 22
1419.25 21
1419.34 19
1419.42 18
1419.51 16
1419.60 14
1419.68 12
1419.77 11
1419.86 9
1419.94 7
1420.03 6
1420.11 5
1420.20 4
1420.29 5
1420.37 6
1420.46 10
1420.55 14
1420.63 19
1420.72 24
1420.81 29
1420.89 33
1420.98 37
1421.07 39
1421.15 39
1421.24 40
1421.32 39
1421.41 39
1421.50 38
1421.58 38
1421.67 38
1421.76 39
1421.84 40
1421.93 41
1422.02 43
1422.10 45
1422.19 47
1422.28 50
1422.36 53
1422.45 56
1422.54 60
1422.62 64
1422.71 67
1422.80 70
1422.88 72
1422.97 73
1423.05 72
1423.14 71
1423.23 69
1423.31 67
1423.40 65
1423.49 64
1423.57 63
1423.66 62
1423.75 60
1423.83 56
1423.92 51
1424.01 44
1424.09 37
1424.18 30
1424.27 24
1424.35 20
1424.44 19
1424.53 20
1424.61 22
1424.70 26
1424.79 29
1424.87 31
1424.96 33
1425.05 33
1425.13 34
1425.22 33
1425.31 32
1425.39 31
1425.48 30
1425.57 28
1425.65 25
1425.74 23
1425.82 20
1425.91 18
1426.00 17
1426.08 17
1426.17 17
1426.26 18
1426.34 20
1426.43 22
1426.52 23
1426.60 24
1426.69 24
1426.78 23
1426.86 21
1426.95 18
1427.04 15
1427.12 13
1427.21 12
1427.30 12
1427.38 13
1427.47 17
1427.56 21
1427.64 26
1427.73 32
1427.82 38
1427.90 43
1427.99 48
1428.08 51
1428.16 54
1428.25 57
1428.34 59
1428.42 61
1428.51 63
1428.60 64
1428.68 65
1428.77 65
1428.86 64
1428.94 63
1429.03 60
1429.12 58
1429.20 56
1429.29 55
1429.38 55
1429.46 56
1429.55 58
1429.64 60
1429.72 61
1429.81 61
1429.90 60
1429.99 57
1430.07 53
1430.16 50
1430.25 47
1430.33 45
1430.42 45
1430.51 47
1430.59 50
1430.68 54
1430.77 59
1430.85 64
1430.94 69
1431.03 75
1431.11 81
1431.20 87
1431.29 93
1431.37 97
1431.46 99
1431.55 100
1431.63 98
1431.72 94
1431.81 88
1431.89 82
1431.98 75
1432.07 69
1432.15 63
1432.24 59
1432.33 55
1432.41 51
1432.50 48
1432.59 46
1432.67 43
1432.76 42
1432.85 41
1432.94 41
1433.02 42
1433.11 44
1433.20 46
1433.28 49
1433.37 53
1433.46 58
1433.54 64
1433.63 71
1433.72 78
1433.80 86
1433.89 93
1433.98 98
1434.06 102
1434.15 105
1434.24 105
1434.32 105
1434.41 104
1434.50 102
1434.59 101
1434.67 99
1434.76 99
1434.85 98
1434.93 98
1435.02 97
1435.11 96
1435.19 94
1435.28 92
1435.37 89
1435.45 87
1435.54 85
1435.63 86
1435.72 88
1435.80 92
1435.89 98
1435.98 103
1436.06 108
1436.15 112
1436.24 115
1436.32 115
1436.41 114
1436.50 113
1436.58 112
1436.67 113
1436.76 114
1436.85 116
1436.93 120
1437.02 123
1437.11 126
1437.19 127
1437.28 125
1437.37 121
1437.45 116
1437.54 109
1437.63 102
1437.71 96
1437.80 91
1437.89 88
1437.98 85
1438.06 84
1438.15 82
1438.24 80
1438.32 77
1438.41 74
1438.50 70
1438.58 67
1438.67 64
1438.76 63
1438.85 61
1438.93 60
1439.02 60
1439.11 58
1439.19 57
1439.28 55
1439.37 53
1439.45 52
1439.54 52
1439.63 53
1439.72 55
1439.80 57
1439.89 61
1439.98 66
1440.06 70
1440.15 75
1440.24 80
1440.32 83
1440.41 85
1440.50 85
1440.59 84
1440.67 81
1440.76 77
1440.85 72
1440.93 67
1441.02 63
1441.11 59
1441.20 57
1441.28 56
1441.37 56
1441.46 57
1441.54 59
1441.63 61
1441.72 64
1441.80 65
1441.89 66
1441.98 66
1442.07 65
1442.15 66
1442.24 66
1442.33 68
1442.41 70
1442.50 72
1442.59 74
1442.68 74
1442.76 73
1442.85 71
1442.94 69
1443.02 66
1443.11 64
1443.20 62
1443.29 61
1443.37 59
1443.46 57
1443.55 55
1443.63 53
1443.72 50
1443.81 48
1443.90 47
1443.98 47
1444.07 48
1444.16 48
1444.24 48
1444.33 48
1444.42 46
1444.51 44
1444.59 43
1444.68 42
1444.77 44
1444.85 48
1444.94 52
1445.03 57
1445.12 61
1445.20 63
1445.29 63
1445.38 61
1445.47 58
1445.55 54
1445.64 51
1445.73 49
1445.81 47
1445.90 47
1445.99 47
1446.08 47
1446.16 47
1446.25 47
1446.34 46
1446.42 46
1446.51 45
1446.60 44
1446.69 44
1446.77 43
1446.86 43
1446.95 42
1447.04 43
1447.12 43
1447.21 44
1447.30 45
1447.38 46
1447.47 47
1447.56 47
1447.65 46
1447.73 45
1447.82 42
1447.91 38
1447.99 34
1448.08 29
1448.17 24
1448.26 21
1448.34 18
1448.43 18
1448.52 18
1448.61 20
1448.69 23
1448.78 28
1448.87 33
1448.96 38
1449.04 43
1449.13 48
1449.22 53
1449.30 57
1449.39 60
1449.48 62
1449.57 64
1449.65 66
1449.74 69
1449.83 72
1449.92 76
1450.00 80
1450.09 84
1450.18 86
1450.26 87
1450.35 87
1450.44 86
1450.53 84
1450.61 83
1450.70 82
1450.79 81
1450.88 79
1450.96 77
1451.05 74
1451.14 70
1451.23 66
1451.31 61
1451.40 58
1451.49 55
1451.58 54
1451.66 54
1451.75 54
1451.84 54
1451.93 52
1452.01 51
1452.10 48
1452.19 45
1452.27 43
1452.36 41
1452.45 39
1452.54 39
1452.62 39
1452.71 40
1452.80 41
1452.89 43
1452.97 45
1453.06 47
1453.15 49
1453.24 51
1453.32 53
1453.41 55
1453.50 56
1453.59 56
1453.67 55
1453.76 51
1453.85 46
1453.94 39
1454.02 33
1454.11 28
1454.20 24
1454.29 23
1454.37 24
1454.46 27
1454.55 30
1454.64 32
1454.72 33
1454.81 33
1454.90 32
1454.99 31
1455.07 30
1455.16 30
1455.25 31
1455.34 34
1455.42 38
1455.51 42
1455.60 45
1455.69 47
1455.77 46
1455.86 43
1455.95 39
1456.04 34
1456.12 29
1456.21 24
1456.30 21
1456.39 19
1456.47 18
1456.56 18
1456.65 19
1456.74 21
1456.82 24
1456.91 28
1457.00 32
1457.09 36
1457.17 40
1457.26 43
1457.35 46
1457.44 49
1457.52 52
1457.61 55
1457.70 58
1457.79 61
1457.87 63
1457.96 64
1458.05 64
1458.14 62
1458.22 59
1458.31 54
1458.40 49
1458.49 44
1458.57 39
1458.66 35
1458.75 33
1458.84 32
1458.93 32
1459.01 34
1459.10 37
1459.19 41
1459.28 45
1459.36 49
1459.45 52
1459.54 54
1459.63 55
1459.71 54
1459.80 52
1459.89 50
1459.98 48
1460.06 45
1460.15 44
1460.24 43
1460.33 42
1460.41 42
1460.50 42
1460.59 42
1460.68 40
1460.77 39
1460.85 36
1460.94 34
1461.03 31
1461.12 30
1461.20 28
1461.29 28
1461.38 29
1461.47 31
1461.55 33
1461.64 35
1461.73 37
1461.82 37
1461.91 37
1461.99 35
1462.08 33
1462.17 30
1462.26 28
1462.34 28
1462.43 28
1462.52 30
1462.61 32
1462.69 34
1462.78 35
1462.87 37
1462.96 38
1463.05 38
1463.13 39
1463.22 41
1463.31 43
1463.40 45
1463.48 48
1463.57 52
1463.66 57
1463.75 63
1463.84 69
1463.92 75
1464.01 80
1464.10 83
1464.19 85
1464.27 84
1464.36 81
1464.45 77
1464.54 72
1464.62 68
1464.71 63
1464.80 60
1464.89 57
1464.98 53
1465.06 50
1465.15 46
1465.24 44
1465.33 43
1465.42 43
1465.50 45
1465.59 49
1465.68 53
1465.77 58
1465.85 62
1465.94 64
1466.03 66
1466.12 66
1466.21 66
1466.29 65
1466.38 64
1466.47 64
1466.56 64
1466.64 67
1466.73 70
1466.82 75
1466.91 82
1467.00 89
1467.08 98
1467.17 107
1467.26 117
1467.35 126
1467.44 135
1467.52 142
1467.61 146
1467.70 148
1467.79 146
1467.87 141
1467.96 134
1468.05 126
1468.14 118
1468.23 111
1468.31 104
1468.40 100
1468.49 96
1468.58 92
1468.67 89
1468.75 86
1468.84 82
1468.93 78
1469.02 75
1469.10 71
1469.19 68
1469.28 65
1469.37 62
1469.46 59
1469.54 57
1469.63 54
1469.72 53
1469.81 53
1469.90 55
1469.98 58
1470.07 62
1470.16 65
1470.25 68
1470.34 71
1470.42 72
1470.51 72
1470.60 73
1470.69 73
1470.78 73
1470.86 74
1470.95 75
1471.04 77
1471.13 79
1471.22 81
1471.30 82
1471.39 84
1471.48 84
1471.57 83
1471.66 81
1471.74 77
1471.83 73
1471.92 68
1472.01 63
1472.10 59
1472.18 57
1472.27 56
1472.36 57
1472.45 59
1472.54 62
1472.62 65
1472.71 69
1472.80 72
1472.89 73
1472.98 73
1473.06 71
1473.15 68
1473.24 64
1473.33 60
1473.42 56
1473.50 51
1473.59 47
1473.68 44
1473.77 40
1473.86 37
1473.94 35
1474.03 33
1474.12 32
1474.21 32
1474.30 31
1474.38 30
1474.47 29
1474.56 26
1474.65 23
1474.74 19
1474.82 15
1474.91 11
1475.00 8
1475.09 6
1475.18 5
1475.27 4
1475.35 4
1475.44 3
1475.53 1
1475.62 0
1475.71 0
1475.79 0
1475.88 0
1475.97 0
1476.06 0
1476.15 0
1476.23 0
1476.32 3
1476.41 6
1476.50 11
1476.59 15
1476.67 18
1476.76 20
1476.85 22
1476.94 23
1477.03 24
1477.12 26
1477.20 28
1477.29 31
1477.38 34
1477.47 38
1477.56 40
1477.64 42
1477.73 42
1477.82 41
1477.91 41
1478.00 41
1478.09 42
1478.17 44
1478.26 46
1478.35 49
1478.44 51
1478.53 54
1478.61 56
1478.70 59
1478.79 62
1478.88 67
1478.97 71
1479.06 76
1479.14 80
1479.23 82
1479.32 81
1479.41 78
1479.50 73
1479.58 66
1479.67 59
1479.76 52
1479.85 46
1479.94 41
1480.03 38
1480.11 36
1480.20 34
1480.29 33
1480.38 32
1480.47 32
1480.56 33
1480.64 35
1480.73 38
1480.82 41
1480.91 44
1481.00 46
1481.09 47
1481.17 46
1481.26 46
1481.35 45
1481.44 44
1481.53 45
1481.61 47
1481.70 50
1481.79 53
1481.88 57
1481.97 60
1482.06 63
1482.14 65
1482.23 66
1482.32 65
1482.41 63
1482.50 60
1482.59 55
1482.67 49
1482.76 43
1482.85 38
1482.94 35
1483.03 34
1483.12 35
1483.20 39
1483.29 45
1483.38 51
1483.47 58
1483.56 64
1483.65 68
1483.73 69
1483.82 69
1483.91 68
1484.00 65
1484.09 62
1484.18 60
1484.26 59
1484.35 60
1484.44 62
1484.53 65
1484.62 67
1484.71 69
1484.79 70
1484.88 71
1484.97 70
1485.06 69
1485.15 69
1485.24 69
1485.32 70
1485.41 71
1485.50 72
1485.59 73
1485.68 73
1485.77 71
1485.86 66
1485.94 60
1486.03 53
1486.12 44
1486.21 36
1486.30 28
1486.39 22
1486.47 17
1486.56 14
1486.65 14
1486.74 15
1486.83 18
1486.92 21
1487.00 25
1487.09 29
1487.18 32
1487.27 35
1487.36 36
1487.45 38
1487.54 40
1487.62 42
1487.71 43
1487.80 45
1487.89 45
1487.98 44
1488.07 41
1488.15 37
1488.24 32
1488.33 28
1488.42 25
1488.51 25
1488.60 28
1488.69 33
1488.77 41
1488.86 49
1488.95 57
1489.04 65
1489.13 72
1489.22 77
1489.31 81
1489.39 83
1489.48 84
1489.57 85
1489.66 84
1489.75 83
1489.84 81
1489.93 79
1490.01 77
1490.10 75
1490.19 74
1490.28 73
1490.37 73
1490.46 73
1490.54 74
1490.63 76
1490.72 78
1490.81 81
1490.90 82
1490.99 84
1491.08 84
1491.16 84
1491.25 84
1491.34 84
1491.43 84
1491.52 85
1491.61 86
1491.70 87
1491.78 87
1491.87 85
1491.96 82
1492.05 77
1492.14 71
1492.23 65
1492.32 58
1492.40 50
1492.49 43
1492.58 37
1492.67 32
1492.76 29
1492.85 27
1492.94 26
1493.03 26
1493.11 27
1493.20 29
1493.29 31
1493.38 35
1493.47 39
1493.56 43
1493.65 48
1493.73 53
1493.82 57
1493.91 59
1494.00 60
1494.09 60
1494.18 60
1494.27 60
1494.35 60
1494.44 62
1494.53 64
1494.62 67
1494.71 69
1494.80 71
1494.89 71
1494.98 70
1495.06 68
1495.15 66
1495.24 64
1495.33 64
1495.42 64
1495.51 64
1495.60 64
1495.69 63
1495.77 61
1495.86 57
1495.95 52
1496.04 46
1496.13 41
1496.22 37
1496.31 33
1496.39 31
1496.48 29
1496.57 28
1496.66 28
1496.75 28
1496.84 29
1496.93 30
1497.02 32
1497.10 33
1497.19 34
1497.28 34
1497.37 34
1497.46 33
1497.55 32
1497.64 30
1497.73 28
1497.81 25
1497.90 21
1497.99 18
1498.08 14
1498.17 11
1498.26 10
1498.35 10
1498.44 11
1498.52 13
1498.61 17
1498.70 21
1498.79 26
1498.88 31
1498.97 36
1499.06 41
1499.15 45
1499.24 49
1499.32 52
1499.41 53
1499.50 53
1499.59 52
1499.68 51
1499.77 50
1499.86 49
1499.95 48
1500.03 48
1500.12 48
1500.21 48
1500.30 48
1500.39 47
1500.48 47
1500.57 48
1500.66 50
1500.75 53
1500.83 58
1500.92 63
1501.01 68
1501.10 72
1501.19 75
1501.28 76
1501.37 76
1501.46 73
1501.55 70
1501.63 66
1501.72 63
1501.81 60
1501.90 58
1501.99 56
1502.08 55
1502.17 55
1502.26 55
1502.35 55
1502.43 54
1502.52 54
1502.61 53
1502.70 52
1502.79 50
1502.88 48
1502.97 45
1503.06 42
1503.15 39
1503.23 36
1503.32 34
1503.41 33
1503.50 33
1503.59 35
1503.68 39
1503.77 43
1503.86 48
1503.95 54
1504.03 60
1504.12 66
1504.21 72
1504.30 77
1504.39 83
1504.48 87
1504.57 90
1504.66 92
1504.75 91
1504.84 89
1504.92 86
1505.01 82
1505.10 78
1505.19 75
1505.28 74
1505.37 73
1505.46 74
1505.55 74
1505.64 74
1505.73 74
1505.81 72
1505.90 70
1505.99 67
1506.08 64
1506.17 61
1506.26 59
1506.35 58
1506.44 58
1506.53 59
1506.62 61
1506.70 64
1506.79 66
1506.88 67
1506.97 66
1507.06 63
1507.15 58
1507.24 51
1507.33 43
1507.42 36
1507.51 30
1507.59 26
1507.68 25
1507.77 25
1507.86 28
1507.95 32
1508.04 37
1508.13 43
1508.22 49
1508.31 54
1508.40 58
1508.49 60
1508.57 60
1508.66 58
1508.75 53
1508.84 47
1508.93 41
1509.02 34
1509.11 27
1509.20 22
1509.29 17
1509.38 15
1509.47 13
1509.55 13
1509.64 14
1509.73 15
1509.82 17
1509.91 19
1510.00 21
1510.09 23
1510.18 25
1510.27 27
1510.36 30
1510.45 32
1510.54 34
1510.62 36
1510.71 38
1510.80 40
1510.89 42
1510.98 43
1511.07 46
1511.16 49
1511.25 53
1511.34 56
1511.43 58
1511.52 59
1511.60 58
1511.69 55
1511.78 51
1511.87 45
1511.96 38
1512.05 31
1512.14 24
1512.23 17
1512.32 10
1512.41 4
1512.50 0
1512.59 0
1512.68 0
1512.76 0
1512.85 0
1512.94 0
1513.03 0
1513.12 0
1513.21 0
1513.30 0
1513.39 5
1513.48 11
1513.57 18
1513.66 25
1513.75 31
1513.84 36
1513.92 39
1514.01 41
1514.10 41
1514.19 40
1514.28 38
1514.37 34
1514.46 30
1514.55 26
1514.64 22
1514.73 18
1514.82 16
1514.91 16
1515.00 18
1515.08 21
1515.17 23
1515.26 25
1515.35 25
1515.44 22
1515.53 18
1515.62 12
1515.71 6
1515.80 1
1515.89 0
1515.98 0
1516.07 0
1516.16 0
1516.25 4
1516.33 10
1516.42 16
1516.51 22
1516.60 29
1516.69 35
1516.78 41
1516.87 46
1516.96 51
1517.05 54
1517.14 55
1517.23 54
1517.32 50
1517.41 43
1517.50 35
1517.59 25
1517.67 16
1517.76 9
1517.85 4
1517.94 3
1518.03 3
1518.12 6
1518.21 8
1518.30 11
1518.39 13
1518.48 14
1518.57 15
1518.66 17
1518.75 19
1518.84 23
1518.93 28
1519.02 35
1519.10 42
1519.19 50
1519.28 57
1519.37 63
1519.46 68
1519.55 71
1519.64 73
1519.73 73
1519.82 73
1519.91 73
1520.00 73
1520.09 73
1520.18 73
1520.27 72
1520.36 72
1520.45 72
1520.54 73
1520.62 73
1520.71 74
1520.80 75
1520.89 76
1520.98 76
1521.07 75
1521.16 73
1521.25 70
1521.34 67
1521.43 63
1521.52 60
1521.61 58
1521.70 57
1521.79 58
1521.88 61
1521.97 64
1522.06 68
1522.15 71
1522.24 73
1522.32 74
1522.41 73
1522.50 71
1522.59 68
1522.68 64
1522.77 60
1522.86 56
1522.95 52
1523.04 49
1523.13 48
1523.22 47
1523.31 48
1523.40 49
1523.49 51
1523.58 52
1523.67 52
1523.76 52
1523.85 50
1523.94 47
1524.03 44
1524.11 39
1524.20 34
1524.29 28
1524.38 23
1524.47 18
1524.56 14
1524.65 10
1524.74 7
1524.83 5
1524.92 4
1525.01 4
1525.10 5
1525.19 8
1525.28 13
1525.37 18
1525.46 23
1525.55 28
1525.64 30
1525.73 30
1525.82 27
1525.91 22
1526.00 17
1526.09 11
1526.18 6
1526.26 2
1526.35 0
1526.44 0
1526.53 2
1526.62 6
1526.71 10
1526.80 16
1526.89 22
1526.98 28
1527.07 33
1527.16 38
1527.25 41
1527.34 43
1527.43 44
1527.52 45
1527.61 46
1527.70 48
1527.79 51
1527.88 55
1527.97 59
1528.06 63
1528.15 66
1528.24 67
1528.33 65
1528.42 62
1528.51 59
1528.60 55
1528.68 52
1528.77 50
1528.86 50
1528.95 50
1529.04 49
1529.13 46
1529.22 43
1529.31 37
1529.40 31
1529.49 24
1529.58 18
1529.67 14
1529.76 11
1529.85 11
1529.94 12
1530.03 16
1530.12 21
1530.21 26
1530.30 32
1530.39 38
1530.48 43
1530.57 46
1530.66 49
1530.75 50
1530.84 51
1530.93 51
1531.02 51
1531.11 50
1531.20 49
1531.29 47
1531.38 44
1531.47 40
1531.56 37
1531.65 34
1531.74 33
1531.83 33
1531.92 34
1532.00 37
1532.09 40
1532.18 43
1532.27 45
1532.36 44
1532.45 42
1532.54 38
1532.63 33
1532.72 29
1532.81 27
1532.90 27
1532.99 29
1533.08 33
1533.17 36
1533.26 39
1533.35 41
1533.44 41
1533.53 40
1533.62 37
1533.71 34
1533.80 31
1533.89 27
1533.98 23
1534.07 19
1534.16 16
1534.25 14
1534.34 12
1534.43 11
1534.52 10
1534.61 10
1534.70 9
1534.79 9
1534.88 10
1534.97 11
1535.06 14
1535.15 18
1535.24 21
1535.33 25
1535.42 27
1535.51 29
1535.60 29
1535.69 29
1535.78 30
1535.87 32
1535.96 36
1536.05 41
1536.14 48
1536.23 54
1536.32 59
1536.41 62
1536.50 61
1536.59 58
1536.68 52
1536.77 45
1536.86 38
1536.95 31
1537.04 26
1537.13 24
1537.22 23
1537.31 25
1537.40 26
1537.49 28
1537.58 28
1537.67 27
1537.76 24
1537.85 20
1537.94 15
1538.03 12
1538.12 11
1538.21 12
1538.30 16
1538.39 23
1538.48 32
1538.57 42
1538.66 53
1538.75 63
1538.84 72
1538.93 78
1539.02 83
1539.11 85
1539.20 85
1539.28 83
1539.37 81
1539.46 78
1539.55 75
1539.64 73
1539.73 72
1539.82 72
1539.91 73
1540.00 75
1540.09 77
1540.18 79
1540.27 80
1540.37 81
1540.46 81
1540.55 80
1540.64 77
1540.73 72
1540.82 66
1540.91 58
1541.00 50
1541.09 43
1541.18 37
1541.27 33
1541.36 31
1541.45 33
1541.54 36
1541.63 40
1541.72 44
1541.81 48
1541.90 51
1541.99 52
1542.08 52
1542.17 52
1542.26 51
1542.35 52
1542.44 53
1542.53 57
1542.62 62
1542.71 68
1542.80 75
1542.89 82
1542.98 87
1543.07 91
1543.16 93
1543.25 93
1543.34 92
1543.43 88
1543.52 84
1543.61 80
1543.70 75
1543.79 71
1543.88 66
1543.97 62
1544.06 59
1544.15 55
1544.24 51
1544.33 47
1544.42 42
1544.51 36
1544.60 30
1544.69 25
1544.78 21
1544.87 19
1544.96 19
1545.05 21
1545.14 25
1545.23 29
1545.32 33
1545.41 37
1545.50 39
1545.59 40
1545.68 40
1545.77 39
1545.86 38
1545.95 37
1546.04 35
1546.13 33
1546.22 31
1546.31 28
1546.40 26
1546.49 23
1546.58 22
1546.67 20
1546.76 19
1546.85 17
1546.94 16
1547.03 15
1547.12 15
1547.21 16
1547.30 17
1547.39 20
1547.48 23
1547.57 26
1547.67 28
1547.76 31
1547.85 32
1547.94 34
1548.03 35
1548.12 37
1548.21 38
1548.30 38
1548.39 38
1548.48 36
1548.57 33
1548.66 29
1548.75 25
1548.84 20
1548.93 17
1549.02 15
1549.11 14
1549.20 14
1549.29 15
1549.38 17
1549.47 18
1549.56 19
1549.65 19
1549.74 18
1549.83 18
1549.92 18
1550.01 20
1550.10 23
1550.19 26
1550.28 28
1550.37 29
1550.46 29
1550.55 27
1550.64 24
1550.73 22
1550.82 21
1550.92 21
1551.01 23
1551.10 26
1551.19 30
1551.28 34
1551.37 36
1551.46 37
1551.55 37
1551.64 35
1551.73 32
1551.82 28
1551.91 23
1552.00 17
1552.09 10
1552.18 3
1552.27 0
1552.36 0
1552.45 0
1552.54 0
1552.63 0
1552.72 0
1552.81 0
1552.90 3
1552.99 6
1553.08 7
1553.17 7
1553.26 7
1553.35 6
1553.45 6
1553.54 6
1553.63 6
1553.72 6
1553.81 6
1553.90 5
1553.99 5
1554.08 5
1554.17 6
1554.26 10
1554.35 15
1554.44 21
1554.53 27
1554.62 32
1554.71 35
1554.80 36
1554.89 33
1554.98 29
1555.07 24
1555.16 19
1555.25 16
1555.34 14
1555.43 14
1555.53 14
1555.62 15
1555.71 14
1555.80 13
1555.89 12
1555.98 11
1556.07 12
1556.16 17
1556.25 24
1556.34 35
1556.43 48
1556.52 62
1556.61 76
1556.70 89
1556.79 99
1556.88 108
1556.97 115
1557.06 120
1557.15 123
1557.24 124
1557.33 123
1557.43 121
1557.52 116
1557.61 111
1557.70 106
1557.79 102
1557.88 98
1557.97 95
1558.06 92
1558.15 89
1558.24 84
1558.33 79
1558.42 73
1558.51 67
1558.60 62
1558.69 59
1558.78 57
1558.87 58
1558.96 60
1559.05 64
1559.15 68
1559.24 74
1559.33 79
1559.42 85
1559.51 91
1559.60 96
1559.69 101
1559.78 105
1559.87 107
1559.96 108
1560.05 106
1560.14 103
1560.23 97
1560.32 91
1560.41 84
1560.50 78
1560.59 74
1560.69 71
1560.78 71
1560.87 71
1560.96 71
1561.05 70
1561.14 69
1561.23 66
1561.32 63
1561.41 59
1561.50 57
1561.59 56
1561.68 57
1561.77 59
1561.86 62
1561.95 65
1562.04 68
1562.14 70
1562.23 70
1562.32 70
1562.41 70
1562.50 69
1562.59 69
1562.68 67
1562.77 66
1562.86 63
1562.95 60
1563.04 56
1563.13 52
1563.22 48
1563.31 44
1563.40 42
1563.50 42
1563.59 42
1563.68 45
1563.77 49
1563.86 53
1563.95 58
1564.04 63
1564.13 68
1564.22 72
1564.31 74
1564.40 74
1564.49 73
1564.58 70
1564.67 66
1564.77 62
1564.86 57
1564.95 54
1565.04 53
1565.13 52
1565.22 53
1565.31 54
1565.40 55
1565.49 56
1565.58 57
1565.67 56
1565.76 55
1565.85 54
1565.95 52
1566.04 50
1566.13 48
1566.22 47
1566.31 47
1566.40 48
1566.49 50
1566.58 53
1566.67 56
1566.76 61
1566.85 66
1566.94 72
1567.03 78
1567.13 83
1567.22 87
1567.31 90
1567.40 91
1567.49 92
1567.58 92
1567.67 93
1567.76 96
1567.85 99
1567.94 103
1568.03 107
1568.12 110
1568.22 113
1568.31 115
1568.40 116
1568.49 116
1568.58 116
1568.67 115
1568.76 113
1568.85 110
1568.94 105
1569.03 99
1569.12 93
1569.21 85
1569.31 78
1569.40 72
1569.49 65
1569.58 60
1569.67 55
1569.76 51
1569.85 49
1569.94 47
1570.03 46
1570.12 45
1570.21 43
1570.30 39
1570.40 35
1570.49 29
1570.58 22
1570.67 15
1570.76 9
1570.85 4
1570.94 0
1571.03 0
1571.12 0
1571.21 0
1571.30 0
1571.40 0
1571.49 0
1571.58 0
1571.67 0
1571.76 1
1571.85 3
1571.94 5
1572.03 7
1572.12 11
1572.21 14
1572.30 17
1572.40 21
1572.49 23
1572.58 26
1572.67 27
1572.76 28
1572.85 29
1572.94 30
1573.03 31
1573.12 34
1573.21 37
1573.31 42
1573.40 48
1573.49 53
1573.58 59
1573.67 63
1573.76 66
1573.85 68
1573.94 69
1574.03 69
1574.12 68
1574.22 67
1574.31 65
1574.40 63
1574.49 61
1574.58 58
1574.67 55
1574.76 52
1574.85 49
1574.94 47
1575.03 46
1575.13 47
1575.22 49
1575.31 51
1575.40 54
1575.49 57
1575.58 59
1575.67 59
1575.76 58
1575.85 54
1575.94 49
1576.04 43
1576.13 38
1576.22 33
1576.31 31
1576.40 31
1576.49 34
1576.58 39
1576.67 44
1576.76 50
1576.86 55
1576.95 59
1577.04 63
1577.13 65
1577.22 67
1577.31 68
1577.40 68
1577.49 68
1577.58 67
1577.68 66
1577.77 63
1577.86 61
1577.95 58
1578.04 55
1578.13 54
1578.22 54
1578.31 55
1578.40 58
1578.50 62
1578.59 68
1578.68 75
1578.77 81
1578.86 86
1578.95 89
1579.04 91
1579.13 90
1579.22 88
1579.32 85
1579.41 82
1579.50 81
1579.59 81
1579.68 83
1579.77 85
1579.86 86
1579.95 85
1580.04 83
1580.14 80
1580.23 75
1580.32 70
1580.41 64
1580.50 60
1580.59 57
1580.68 54
1580.77 52
1580.87 51
1580.96 50
1581.05 49
1581.14 48
1581.23 48
1581.32 48
1581.41 49
1581.50 50
1581.60 50
1581.69 50
1581.78 49
1581.87 45
1581.96 40
1582.05 34
1582.14 28
1582.23 23
1582.32 20
1582.42 20
1582.51 22
1582.60 27
1582.69 33
1582.78 40
1582.87 46
1582.96 51
1583.05 55
1583.15 57
1583.24 58
1583.33 58
1583.42 57
1583.51 56
1583.60 54
1583.69 52
1583.79 51
1583.88 50
1583.97 50
1584.06 50
1584.15 52
1584.24 54
1584.33 57
1584.42 59
1584.52 61
1584.61 63
1584.70 64
1584.79 66
1584.88 69
1584.97 72
1585.06 78
1585.15 84
1585.25 91
1585.34 98
1585.43 103
1585.52 106
1585.61 106
1585.70 103
1585.79 99
1585.89 93
1585.98 88
1586.07 84
1586.16 83
1586.25 83
1586.34 85
1586.43 86
1586.52 88
1586.62 88
1586.71 87
1586.80 85
1586.89 82
1586.98 78
1587.07 75
1587.16 71
1587.26 69
1587.35 67
1587.44 66
1587.53 64
1587.62 62
1587.71 60
1587.80 57
1587.90 53
1587.99 48
1588.08 43
1588.17 37
1588.26 31
1588.35 24
1588.44 19
1588.54 13
1588.63 9
1588.72 4
1588.81 1
1588.90 0
1588.99 0
1589.08 0
1589.17 0
1589.27 0
1589.36 0
1589.45 0
1589.54 0
1589.63 3
1589.72 10
1589.82 16
1589.91 22
1590.00 27
1590.09 31
1590.18 34
1590.27 36
1590.36 37
1590.46 40
1590.55 44
1590.64 50
1590.73 58
1590.82 68
1590.91 78
1591.00 87
1591.10 93
1591.19 97
1591.28 96
1591.37 93
1591.46 86
1591.55 77
1591.64 67
1591.74 58
1591.83 49
1591.92 42
1592.01 38
1592.10 36
1592.19 36
1592.29 39
1592.38 43
1592.47 50
1592.56 57
1592.65 65
1592.74 73
1592.83 80
1592.93 84
1593.02 86
1593.11 85
1593.20 82
1593.29 78
1593.38 74
1593.48 69
1593.57 65
1593.66 61
1593.75 58
1593.84 55
1593.93 51
1594.02 48
1594.12 45
1594.21 43
1594.30 43
1594.39 44
1594.48 45
1594.57 47
1594.67 49
1594.76 49
1594.85 49
1594.94 47
1595.03 45
1595.12 43
1595.22 41
1595.31 40
1595.40 40
1595.49 39
1595.58 39
1595.67 39
1595.76 40
1595.86 41
1595.95 42
1596.04 44
1596.13 45
1596.22 46
1596.31 45
1596.41 43
1596.50 38
1596.59 33
1596.68 28
1596.77 23
1596.86 20
1596.96 19
1597.05 19
1597.14 20
1597.23 21
1597.32 22
1597.41 23
1597.51 23
1597.60 23
1597.69 24
1597.78 25
1597.87 27
1597.96 30
1598.06 32
1598.15 35
1598.24 36
1598.33 38
1598.42 38
1598.51 38
1598.61 38
1598.70 36
1598.79 34
1598.88 31
1598.97 28
1599.07 26
1599.16 24
1599.25 22
1599.34 21
1599.43 19
1599.52 18
1599.62 17
1599.71 16
1599.80 16
1599.89 17
1599.98 19
1600.07 22
1600.17 25
1600.26 29
1600.35 34
1600.44 38
1600.53 41
1600.62 44
1600.72 46
1600.81 47
1600.90 48
1600.99 48
1601.08 50
1601.18 53
1601.27 58
1601.36 64
1601.45 71
1601.54 76
1601.63 81
1601.73 82
1601.82 81
1601.91 77
1602.00 71
1602.09 66
1602.18 61
1602.28 58
1602.37 58
1602.46 59
1602.55 62
1602.64 64
1602.74 66
1602.83 67
1602.92 66
1603.01 65
1603.10 64
1603.19 63
1603.29 63
1603.38 62
1603.47 61
1603.56 58
1603.65 54
1603.75 49
1603.84 44
1603.93 38
1604.02 32
1604.11 28
1604.21 24
1604.30 21
1604.39 18
1604.48 15
1604.57 13
1604.66 11
1604.76 9
1604.85 8
1604.94 8
1605.03 10
1605.12 13
1605.22 17
1605.31 22
1605.40 28
1605.49 35
1605.58 42
1605.68 49
1605.77 55
1605.86 60
1605.95 65
1606.04 70
1606.13 74
1606.23 77
1606.32 80
1606.41 83
1606.50 85
1606.59 86
1606.69 85
1606.78 83
1606.87 80
1606.96 76
1607.05 72
1607.15 67
1607.24 64
1607.33 62
1607.42 62
1607.51 62
1607.61 63
1607.70 64
1607.79 65
1607.88 64
1607.97 63
1608.07 60
1608.16 56
1608.25 51
1608.34 46
1608.43 42
1608.53 39
1608.62 38
1608.71 39
1608.80 41
1608.89 43
1608.99 44
1609.08 45
1609.17 44
1609.26 43
1609.35 40
1609.45 38
1609.54 35
1609.63 33
1609.72 33
1609.81 34
1609.91 35
1610.00 38
1610.09 42
1610.18 45
1610.27 48
1610.37 48
1610.46 46
1610.55 41
1610.64 33
1610.73 22
1610.83 10
1610.92 0
1611.01 0
1611.10 0
1611.19 0
1611.29 0
1611.38 0
1611.47 0
1611.56 0
1611.65 2
1611.75 10
1611.84 18
1611.93 25
1612.02 30
1612.12 34
1612.21 37
1612.30 39
1612.39 41
1612.48 43
1612.58 45
1612.67 47
1612.76 49
1612.85 50
1612.94 51
1613.04 50
1613.13 47
1613.22 43
1613.31 38
1613.40 32
1613.50 27
1613.59 23
1613.68 19
1613.77 17
1613.87 16
1613.96 17
1614.05 19
1614.14 21
1614.23 25
1614.33 29
1614.42 33
1614.51 36
1614.60 39
1614.69 42
1614.79 46
1614.88 49
1614.97 53
1615.06 57
1615.16 60
1615.25 63
1615.34 64
1615.43 64
1615.52 63
1615.62 62
1615.71 60
1615.80 59
1615.89 59
1615.99 59
1616.08 61
1616.17 63
1616.26 66
1616.35 70
1616.45 74
1616.54 78
1616.63 83
1616.72 88
1616.82 94
1616.91 100
1617.00 105
1617.09 108
1617.18 109
1617.28 109
1617.37 106
1617.46 104
1617.55 101
1617.65 99
1617.74 97
1617.83 95
1617.92 93
1618.01 90
1618.11 84
1618.20 76
1618.29 67
1618.38 58
1618.48 48
1618.57 40
1618.66 33
1618.75 29
1618.84 26
1618.94 24
1619.03 23
1619.12 23
1619.21 23
1619.31 23
1619.40 22
1619.49 21
1619.58 20
1619.68 20
1619.77 19
1619.86 18
1619.95 18
1620.04 18
1620.14 18
1620.23 18
1620.32 17
1620.41 17
1620.51 15
1620.60 13
1620.69 11
1620.78 9
1620.88 8
1620.97 8
1621.06 9
1621.15 12
1621.25 15
1621.34 17
1621.43 18
1621.52 18
1621.61 17
1621.71 15
1621.80 14
1621.89 12
1621.98 12
1622.08 14
1622.17 17
1622.26 22
1622.35 26
1622.45 30
1622.54 33
1622.63 34
1622.72 34
1622.82 32
1622.91 29
1623.00 26
1623.09 23
1623.18 22
1623.28 22
1623.37 23
1623.46 25
1623.55 27
1623.65 30
1623.74 32
1623.83 34
1623.92 36
1624.02 38
1624.11 40
1624.20 42
1624.29 45
1624.39 48
1624.48 50
1624.57 53
1624.66 54
1624.76 54
1624.85 54
1624.94 52
1625.03 49
1625.13 46
1625.22 42
1625.31 38
1625.40 34
1625.50 31
1625.59 28
1625.68 26
1625.77 26
1625.87 27
1625.96 29
1626.05 32
1626.14 36
1626.24 40
1626.33 43
1626.42 47
1626.51 49
1626.61 50
1626.70 51
1626.79 51
1626.88 50
1626.98 48
1627.07 45
1627.16 41
1627.25 36
1627.35 30
1627.44 24
1627.53 19
1627.62 14
1627.72 11
1627.81 9
1627.90 8
1627.99 7
1628.09 7
1628.18 6
1628.27 5
1628.36 3
1628.46 0
1628.55 0
1628.64 0
1628.73 0
1628.83 0
1628.92 0
1629.01 0
1629.10 0
1629.20 4
1629.29 8
1629.38 11
1629.47 13
1629.57 15
1629.66 16
1629.75 18
1629.85 21
1629.94 25
1630.03 29
1630.12 34
1630.22 38
1630.31 42
1630.40 46
1630.49 51
1630.59 57
1630.68 64
1630.77 71
1630.86 78
1630.96 83
1631.05 86
1631.14 84
1631.23 80
1631.33 73
1631.42 64
1631.51 56
1631.60 48
1631.70 43
1631.79 39
1631.88 37
1631.98 35
1632.07 33
1632.16 30
1632.25 26
1632.35 22
1632.44 19
1632.53 17
1632.62 16
1632.72 17
1632.81 19
1632.90 21
1632.99 24
1633.09 26
1633.18 27
1633.27 27
1633.37 26
1633.46 25
1633.55 23
1633.64 22
1633.74 21
1633.83 20
1633.92 20
1634.01 20
1634.11 19
1634.20 19
1634.29 19
1634.39 20
1634.48 22
1634.57 26
1634.66 30
1634.76 34
1634.85 38
1634.94 40
1635.03 40
1635.13 40
1635.22 38
1635.31 36
1635.41 35
1635.50 35
1635.59 36
1635.68 37
1635.78 39
1635.87 40
1635.96 41
1636.05 42
1636.15 44
1636.24 45
1636.33 45
1636.43 46
1636.52 47
1636.61 47
1636.70 46
1636.80 44
1636.89 41
1636.98 38
1637.08 35
1637.17 33
1637.26 33
1637.35 33
1637.45 35
1637.54 38
1637.63 41
1637.73 43
1637.82 45
1637.91 45
1638.00 44
1638.10 44
1638.19 43
1638.28 42
1638.37 41
1638.47 41
1638.56 40
1638.65 39
1638.75 38
1638.84 37
1638.93 37
1639.02 38
1639.12 39
1639.21 40
1639.30 42
1639.40 43
1639.49 44
1639.58 43
1639.67 40
1639.77 36
1639.86 30
1639.95 24
1640.05 17
1640.14 11
1640.23 8
1640.33 7
1640.42 9
1640.51 14
1640.60 21
1640.70 29
1640.79 36
1640.88 41
1640.98 44
1641.07 45
1641.16 46
1641.25 45
1641.35 45
1641.44 46
1641.53 48
1641.63 52
1641.72 57
1641.81 63
1641.90 70
1642.00 77
1642.09 83
1642.18 89
1642.28 92
1642.37 95
1642.46 95
1642.56 93
1642.65 90
1642.74 86
1642.83 82
1642.93 78
1643.02 75
1643.11 72
1643.21 70
1643.30 69
1643.39 66
1643.48 64
1643.58 60
1643.67 55
1643.76 49
1643.86 43
1643.95 36
1644.04 32
1644.14 29
1644.23 29
1644.32 31
1644.41 36
1644.51 41
1644.60 46
1644.69 49
1644.79 52
1644.88 52
1644.97 52
1645.07 52
1645.16 53
1645.25 56
1645.35 60
1645.44 66
1645.53 72
1645.62 78
1645.72 83
1645.81 87
1645.90 88
1646.00 87
1646.09 84
1646.18 79
1646.28 73
1646.37 66
1646.46 61
1646.55 56
1646.65 53
1646.74 51
1646.83 50
1646.93 50
1647.02 51
1647.11 52
1647.21 53
1647.30 54
1647.39 55
1647.49 56
1647.58 57
1647.67 58
1647.76 58
1647.86 59
1647.95 59
1648.04 59
1648.14 58
1648.23 58
1648.32 57
1648.42 56
1648.51 55
1648.60 55
1648.70 54
1648.79 53
1648.88 51
1648.98 47
1649.07 42
1649.16 36
1649.25 29
1649.35 23
1649.44 17
1649.53 13
1649.63 11
1649.72 12
1649.81 15
1649.91 19
1650.00 23
1650.09 27
1650.19 29
1650.28 29
1650.37 26
1650.47 23
1650.56 18
1650.65 13
1650.75 9
1650.84 6
1650.93 5
1651.03 5
1651.12 7
1651.21 11
1651.30 16
1651.40 22
1651.49 27
1651.58 31
1651.68 33
1651.77 34
1651.86 34
1651.96 33
1652.05 33
1652.14 32
1652.24 32
1652.33 31
1652.42 31
1652.52 30
1652.61 29
1652.70 28
1652.80 27
1652.89 26
1652.98 27
1653.08 28
1653.17 30
1653.26 32
1653.36 33
1653.45 35
1653.54 37
1653.64 38
1653.73 40
1653.82 41
1653.92 42
1654.01 41
1654.10 40
1654.20 38
1654.29 35
1654.38 31
1654.48 28
1654.57 25
1654.66 22
1654.75 18
1654.85 15
1654.94 11
1655.03 7
1655.13 2
1655.22 0
1655.31 0
1655.41 0
1655.50 0
1655.59 0
1655.69 0
1655.78 0
1655.87 0
1655.97 1
1656.06 7
1656.15 14
1656.25 21
1656.34 27
1656.43 31
1656.53 34
1656.62 34
1656.71 34
1656.81 32
1656.90 29
1656.99 26
1657.09 23
1657.18 20
1657.27 17
1657.37 14
1657.46 12
1657.56 10
1657.65 9
1657.74 8
1657.84 8
1657.93 8
1658.02 10
1658.12 12
1658.21 15
1658.30 19
1658.40 22
1658.49 26
1658.58 29
1658.68 32
1658.77 33
1658.86 34
1658.96 33
1659.05 33
1659.14 33
1659.24 34
1659.33 36
1659.42 37
1659.52 39
1659.61 39
1659.70 38
1659.80 36
1659.89 33
1659.98 31
1660.08 30
1660.17 33
1660.26 38
1660.36 47
1660.45 58
1660.54 71
1660.64 84
1660.73 95
1660.82 104
1660.92 110
1661.01 112
1661.11 111
1661.20 107
1661.29 101
1661.39 95
1661.48 88
1661.57 83
1661.67 78
1661.76 75
1661.85 72
1661.95 70
1662.04 68
1662.13 66
1662.23 64
1662.32 63
1662.41 63
1662.51 64
1662.60 65
1662.69 66
1662.79 66
1662.88 65
1662.98 63
1663.07 61
1663.16 58
1663.26 56
1663.35 55
1663.44 54
1663.54 55
1663.63 54
1663.72 53
1663.82 51
1663.91 47
1664.00 42
1664.10 37
1664.19 34
1664.29 31
1664.38 30
1664.47 32
1664.57 35
1664.66 39
1664.75 44
1664.85 50
1664.94 55
1665.03 60
1665.13 64
1665.22 67
1665.31 69
1665.41 69
1665.50 68
1665.60 68
1665.69 68
1665.78 70
1665.88 74
1665.97 78
1666.06 83
1666.16 88
1666.25 91
1666.34 94
1666.44 94
1666.53 93
1666.63 92
1666.72 89
1666.81 87
1666.91 86
1667.00 85
1667.09 85
1667.19 86
1667.28 87
1667.37 90
1667.47 93
1667.56 95
1667.66 98
1667.75 100
1667.84 101
1667.94 101
1668.03 101
1668.12 100
1668.22 98
1668.31 96
1668.40 94
1668.50 91
1668.59 87
1668.69 83
1668.78 77
1668.87 71
1668.97 64
1669.06 56
1669.15 49
1669.25 43
1669.34 39
1669.44 38
1669.53 38
1669.62 41
1669.72 46
1669.81 52
1669.90 58
1670.00 63
1670.09 66
1670.19 68
1670.28 67
1670.37 64
1670.47 59
1670.56 54
1670.65 49
1670.75 44
1670.84 41
1670.94 40
1671.03 39
1671.12 38
1671.22 38
1671.31 38
1671.40 39
1671.50 40
1671.59 44
1671.69 48
1671.78 53
1671.87 57
1671.97 61
1672.06 62
1672.15 61
1672.25 59
1672.34 55
1672.44 50
1672.53 46
1672.62 44
1672.72 43
1672.81 43
1672.90 45
1673.00 48
1673.09 51
1673.19 54
1673.28 57
1673.37 60
1673.47 63
1673.56 66
1673.66 68
1673.75 69
1673.84 69
1673.94 67
1674.03 65
1674.12 62
1674.22 60
1674.31 58
1674.41 58
1674.50 57
1674.59 56
1674.69 55
1674.78 52
1674.88 48
1674.97 45
1675.06 43
1675.16 44
1675.25 47
1675.34 52
1675.44 59
1675.53 65
1675.63 70
1675.72 72
1675.81 71
1675.91 67
1676.00 60
1676.10 51
1676.19 42
1676.28 32
1676.38 24
1676.47 17
1676.57 11
1676.66 6
1676.75 2
1676.85 0
1676.94 0
1677.03 0
1677.13 0
1677.22 0
1677.32 0
1677.41 0
1677.50 1
1677.60 0
1677.69 0
1677.79 0
1677.88 1
1677.97 6
1678.07 13
1678.16 23
1678.26 34
1678.35 46
1678.44 55
1678.54 62
1678.63 65
1678.73 65
1678.82 62
1678.91 56
1679.01 48
1679.10 37
1679.20 25
1679.29 13
1679.38 2
1679.48 0
1679.57 0
1679.67 0
1679.76 0
1679.85 2
1679.95 11
1680.04 22
1680.14 32
1680.23 40
1680.32 46
1680.42 49
1680.51 49
1680.61 47
1680.70 42
1680.79 34
1680.89 26
1680.98 17
1681.08 10
1681.17 5
1681.26 4
1681.36 7
1681.45 13
1681.55 21
1681.64 29
1681.73 36
1681.83 41
1681.92 44
1682.02 45
1682.11 46
1682.20 46
1682.30 48
1682.39 50
1682.49 54
1682.58 57
1682.68 60
1682.77 61
1682.86 60
1682.96 59
1683.05 58
1683.15 57
1683.24 59
1683.33 61
1683.43 65
1683.52 68
1683.62 69
1683.71 68
1683.80 64
1683.90 59
1683.99 54
1684.09 49
1684.18 46
1684.27 46
1684.37 49
1684.46 56
1684.56 64
1684.65 75
1684.75 86
1684.84 96
1684.93 106
1685.03 113
1685.12 118
1685.22 121
1685.31 121
1685.40 118
1685.50 113
1685.59 106
1685.69 98
1685.78 87
1685.88 75
1685.97 63
1686.06 50
1686.16 38
1686.25 29
1686.35 21
1686.44 17
1686.53 16
1686.63 16
1686.72 19
1686.82 22
1686.91 24
1687.01 26
1687.10 27
1687.19 27
1687.29 27
1687.38 26
1687.48 27
1687.57 29
1687.67 32
1687.76 38
1687.85 47
1687.95 57
1688.04 68
1688.14 79
1688.23 88
1688.32 96
1688.42 101
1688.51 104
1688.61 104
1688.70 104
1688.80 103
1688.89 104
1688.98 106
1689.08 109
1689.17 113
1689.27 117
1689.36 121
1689.46 123
1689.55 124
1689.64 124
1689.74 123
1689.83 123
1689.93 123
1690.02 123
1690.12 122
1690.21 121
1690.30 118
1690.40 113
1690.49 107
1690.59 99
1690.68 90
1690.78 80
1690.87 70
1690.96 60
1691.06 50
1691.15 41
1691.25 32
1691.34 24
1691.44 17
1691.53 12
1691.62 8
1691.72 7
1691.81 9
1691.91 13
1692.00 18
1692.10 24
1692.19 28
1692.29 30
1692.38 30
1692.47 29
1692.57 27
1692.66 25
1692.76 26
1692.85 28
1692.95 32
1693.04 37
1693.13 41
1693.23 44
1693.32 46
1693.42 47
1693.51 48
1693.61 51
1693.70 54
1693.80 59
1693.89 64
1693.98 69
1694.08 73
1694.17 76
1694.27 76
1694.36 75
1694.46 72
1694.55 68
1694.64 64
1694.74 61
1694.83 57
1694.93 54
1695.02 52
1695.12 50
1695.21 48
1695.31 48
1695.40 47
1695.49 48
1695.59 48
1695.68 50
1695.78 51
1695.87 53
1695.97 55
1696.06 56
1696.16 57
1696.25 57
1696.34 55
1696.44 52
1696.53 47
1696.63 41
1696.72 34
1696.82 27
1696.91 20
1697.01 14
1697.10 11
1697.20 9
1697.29 8
1697.38 9
1697.48 9
1697.57 9
1697.67 8
1697.76 6
1697.86 3
1697.95 0
1698.05 0
1698.14 0
1698.23 0
1698.33 0
1698.42 0
1698.52 0
1698.61 0
1698.71 2
1698.80 7
1698.90 11
1698.99 16
1699.09 21
1699.18 25
1699.27 29
1699.37 32
1699.46 34
1699.56 34
1699.65 33
1699.75 32
1699.84 30
1699.94 28
1700.03 26
1700.13 26
1700.22 26
1700.31 26
1700.41 25
1700.50 25
1700.60 23
1700.69 21
1700.79 20
1700.88 19
1700.98 19
1701.07 19
1701.17 20
1701.26 22
1701.36 23
1701.45 24
1701.54 25
1701.64 27
1701.73 28
1701.83 30
1701.92 31
1702.02 32
1702.11 31
1702.21 30
1702.30 28
1702.40 26
1702.49 25
1702.59 25
1702.68 26
1702.77 28
1702.87 30
1702.96 30
1703.06 30
1703.15 29
1703.25 25
1703.34 20
1703.44 15
1703.53 8
1703.63 2
1703.72 0
1703.82 0
1703.91 0
1704.01 0
1704.10 0
1704.19 2
1704.29 10
1704.38 18
1704.48 27
1704.57 35
1704.67 41
1704.76 44
1704.86 45
1704.95 44
1705.05 40
1705.14 36
1705.24 32
1705.33 29
1705.43 28
1705.52 28
1705.62 29
1705.71 31
1705.80 33
1705.90 34
1705.99 34
1706.09 33
1706.18 31
1706.28 29
1706.37 27
1706.47 24
1706.56 22
1706.66 20
1706.75 19
1706.85 17
1706.94 17
1707.04 16
1707.13 17
1707.23 19
1707.32 22
1707.42 26
1707.51 31
1707.60 35
1707.70 40
1707.79 43
1707.89 45
1707.98 46
1708.08 45
1708.17 43
1708.27 41
1708.36 41
1708.46 42
1708.55 45
1708.65 50
1708.74 54
1708.84 57
1708.93 58
1709.03 56
1709.12 51
1709.22 44
1709.31 38
1709.41 32
1709.50 29
1709.60 28
1709.69 30
1709.79 34
1709.88 39
1709.98 43
1710.07 46
1710.16 47
1710.26 46
1710.35 44
1710.45 40
1710.54 37
1710.64 34
1710.73 32
1710.83 31
1710.92 31
1711.02 32
1711.11 34
1711.21 35
1711.30 36
1711.40 36
1711.49 35
1711.59 33
1711.68 31
1711.78 28
1711.87 27
1711.97 27
1712.06 29
1712.16 32
1712.25 37
1712.35 41
1712.44 43
1712.54 43
1712.63 40
1712.73 35
1712.82 30
1712.92 24
1713.01 20
1713.11 18
1713.20 17
1713.30 18
1713.39 20
1713.49 23
1713.58 25
1713.68 28
1713.77 31
1713.87 35
1713.96 40
1714.06 45
1714.15 51
1714.25 56
1714.34 61
1714.44 64
1714.53 65
1714.63 65
1714.72 62
1714.82 58
1714.91 53
1715.01 48
1715.10 44
1715.20 41
1715.29 40
1715.39 40
1715.48 40
1715.58 41
1715.67 41
1715.77 39
1715.86 36
1715.96 32
1716.05 28
1716.15 24
1716.24 20
1716.34 18
1716.43 17
1716.53 16
1716.62 16
1716.72 15
1716.81 13
1716.91 10
1717.00 7
1717.10 5
1717.19 4
1717.29 5
1717.38 10
1717.48 17
1717.57 27
1717.67 38
1717.76 48
1717.86 57
1717.95 64
1718.05 67
1718.14 68
1718.24 68
1718.33 65
1718.43 62
1718.52 58
1718.62 53
1718.71 48
1718.81 42
1718.90 37
1719.00 33
1719.09 30
1719.19 28
1719.28 27
1719.38 26
1719.47 26
1719.57 25
1719.66 25
1719.76 24
1719.85 25
1719.95 28
1720.04 32
1720.14 37
1720.23 42
1720.33 47
1720.42 50
1720.52 53
1720.61 54
1720.71 54
1720.80 53
1720.90 53
1720.99 52
1721.09 50
1721.18 48
1721.28 46
1721.38 43
1721.47 39
1721.57 35
1721.66 32
1721.76 28
1721.85 26
1721.95 25
1722.04 25
1722.14 26
1722.23 28
1722.33 31
1722.42 33
1722.52 36
1722.61 38
1722.71 40
1722.80 41
1722.90 41
1722.99 41
1723.09 40
1723.18 37
1723.28 34
1723.37 30
1723.47 26
1723.56 23
1723.66 22
1723.76 23
1723.85 26
1723.95 30
1724.04 34
1724.14 36
1724.23 37
1724.33 35
1724.42 31
1724.52 26
1724.61 20
1724.71 13
1724.80 7
1724.90 2
1724.99 0
1725.09 0
1725.18 0
1725.28 0
1725.37 0
1725.47 0
1725.56 0
1725.66 0
1725.76 2
1725.85 9
1725.95 17
1726.04 23
1726.14 29
1726.23 32
1726.33 34
1726.42 36
1726.52 37
1726.61 38
1726.71 39
1726.80 40
1726.90 42
1726.99 43
1727.09 45
1727.18 47
1727.28 48
1727.38 49
1727.47 49
1727.57 49
1727.66 47
1727.76 46
1727.85 46
1727.95 47
1728.04 50
1728.14 53
1728.23 57
1728.33 61
1728.42 63
1728.52 63
1728.62 60
1728.71 56
1728.81 51
1728.90 47
1729.00 45
1729.09 45
1729.19 47
1729.28 51
1729.38 55
1729.47 59
1729.57 60
1729.66 60
1729.76 59
1729.85 57
1729.95 55
1730.05 54
1730.14 55
1730.24 56
1730.33 57
1730.43 58
1730.52 58
1730.62 57
1730.71 54
1730.81 51
1730.90 46
1731.00 42
1731.10 39
1731.19 37
1731.29 38
1731.38 41
1731.48 47
1731.57 54
1731.67 62
1731.76 70
1731.86 75
1731.95 78
1732.05 77
1732.15 74
1732.24 69
1732.34 64
1732.43 58
1732.53 54
1732.62 51
1732.72 49
1732.81 48
1732.91 48
1733.00 48
1733.10 48
1733.20 49
1733.29 49
1733.39 49
1733.48 50
1733.58 50
1733.67 50
1733.77 50
1733.86 50
1733.96 52
1734.05 55
1734.15 58
1734.25 60
1734.34 62
1734.44 62
1734.53 60
1734.63 55
1734.72 48
1734.82 42
1734.91 36
1735.01 33
1735.11 33
1735.20 35
1735.30 39
1735.39 43
1735.49 47
1735.58 50
1735.68 52
1735.77 53
1735.87 53
1735.97 53
1736.06 53
1736.16 53
1736.25 51
1736.35 50
1736.44 47
1736.54 44
1736.63 42
1736.73 40
1736.83 40
1736.92 42
1737.02 46
1737.11 52
1737.21 59
1737.30 67
1737.40 74
1737.49 81
1737.59 86
1737.69 91
1737.78 94
1737.88 96
1737.97 97
1738.07 98
1738.16 97
1738.26 96
1738.36 93
1738.45 90
1738.55 88
1738.64 85
1738.74 84
1738.83 84
1738.93 84
1739.02 84
1739.12 84
1739.22 83
1739.31 82
1739.41 79
1739.50 77
1739.60 75
1739.69 73
1739.79 72
1739.89 70
1739.98 68
1740.08 65
1740.17 61
1740.27 58
1740.36 54
1740.46 51
1740.56 49
1740.65 49
1740.75 49
1740.84 50
1740.94 52
1741.03 54
1741.13 56
1741.23 59
1741.32 62
1741.42 66
1741.51 70
1741.61 74
1741.70 78
1741.80 84
1741.90 91
1741.99 99
1742.09 110
1742.18 121
1742.28 134
1742.37 146
1742.47 158
1742.57 168
1742.66 177
1742.76 185
1742.85 192
1742.95 197
1743.04 199
1743.14 200
1743.24 197
1743.33 192
1743.43 184
1743.52 175
1743.62 166
1743.71 156
1743.81 148
1743.91 142
1744.00 136
1744.10 133
1744.19 130
1744.29 130
1744.39 130
1744.48 132
1744.58 135
1744.67 139
1744.77 143
1744.86 146
1744.96 147
1745.06 148
1745.15 146
1745.25 145
1745.34 145
1745.44 146
1745.53 151
1745.63 158
1745.73 169
1745.82 181
1745.92 194
1746.01 207
1746.11 221
1746.21 236
1746.30 252
1746.40 272
1746.49 295
1746.59 323
1746.68 354
1746.78 388
1746.88 425
1746.97 463
1747.07 503
1747.16 544
1747.26 584
1747.36 623
1747.45 658
1747.55 690
1747.64 717
1747.74 740
1747.84 760
1747.93 778
1748.03 798
1748.12 820
1748.22 844
1748.31 871
1748.41 899
1748.51 926
1748.60 950
1748.70 969
1748.79 983
1748.89 992
1748.99 996
1749.08 996
1749.18 991
1749.27 982
1749.37 968
1749.47 950
1749.56 926
1749.66 897
1749.75 865
1749.85 831
1749.95 796
1750.04 762
1750.14 729
1750.23 698
1750.33 669
1750.43 640
1750.52 613
1750.62 587
1750.71 562
1750.81 539
1750.91 517
1751.00 497
1751.10 479
1751.19 461
1751.29 445
1751.39 430
1751.48 417
1751.58 405
1751.67 394
1751.77 385
1751.86 376
1751.96 367
1752.06 357
1752.15 345
1752.25 333
1752.35 319
1752.44 303
1752.54 286
1752.63 269
1752.73 254
1752.83 239
1752.92 227
1753.02 217
1753.11 210
1753.21 203
1753.31 197
1753.40 190
1753.50 182
1753.59 172
1753.69 162
1753.79 152
1753.88 141
1753.98 131
1754.07 120
1754.17 110
1754.27 100
1754.36 91
1754.46 84
1754.55 79
1754.65 75
1754.75 74
1754.84 74
1754.94 75
1755.03 75
1755.13 76
1755.23 76
1755.32 76
1755.42 76
1755.51 78
1755.61 80
1755.71 84
1755.80 89
1755.90 94
1756.00 97
1756.09 98
1756.19 96
1756.28 93
1756.38 87
1756.48 80
1756.57 75
1756.67 72
1756.76 71
1756.86 73
1756.96 76
1757.05 81
1757.15 85
1757.25 88
1757.34 89
1757.44 89
1757.53 88
1757.63 86
1757.73 84
1757.82 83
1757.92 82
1758.01 83
1758.11 84
1758.21 86
1758.30 88
1758.40 90
1758.50 91
1758.59 93
1758.69 93
1758.78 93
1758.88 93
1758.98 91
1759.07 87
1759.17 83
1759.26 78
1759.36 73
1759.46 67
1759.55 62
1759.65 58
1759.75 54
1759.84 51
1759.94 47
1760.03 43
1760.13 39
1760.23 34
1760.32 28
1760.42 22
1760.52 16
1760.61 9
1760.71 3
1760.80 0
1760.90 0
1761.00 0
1761.09 0
1761.19 0
1761.29 0
1761.38 0
1761.48 0
1761.57 0
1761.67 4
1761.77 12
1761.86 22
1761.96 34
1762.06 47
1762.15 60
1762.25 72
1762.34 82
1762.44 89
1762.54 93
1762.63 95
1762.73 96
1762.83 96
1762.92 97
1763.02 98
1763.11 102
1763.21 106
1763.31 110
1763.40 112
1763.50 112
1763.60 110
1763.69 105
1763.79 98
1763.89 90
1763.98 81
1764.08 73
1764.17 67
1764.27 63
1764.37 61
1764.46 61
1764.56 63
1764.66 65
1764.75 68
1764.85 71
1764.95 71
1765.04 70
1765.14 68
1765.23 65
1765.33 61
1765.43 58
1765.52 56
1765.62 55
1765.72 54
1765.81 54
1765.91 55
1766.01 56
1766.10 58
1766.20 61
1766.29 65
1766.39 70
1766.49 75
1766.58 78
1766.68 80
1766.78 80
1766.87 77
1766.97 72
1767.07 67
1767.16 63
1767.26 59
1767.35 58
1767.45 59
1767.55 61
1767.64 65
1767.74 68
1767.84 71
1767.93 72
1768.03 71
1768.13 68
1768.22 64
1768.32 59
1768.42 53
1768.51 47
1768.61 43
1768.70 39
1768.80 37
1768.90 35
1768.99 33
1769.09 32
1769.19 30
1769.28 28
1769.38 25
1769.48 23
1769.57 22
1769.67 23
1769.77 24
1769.86 28
1769.96 32
1770.06 36
1770.15 40
1770.25 44
1770.35 47
1770.44 49
1770.54 52
1770.63 55
1770.73 59
1770.83 64
1770.92 69
1771.02 73
1771.12 77
1771.21 79
1771.31 78
1771.41 76
1771.50 71
1771.60 64
1771.70 57
1771.79 49
1771.89 43
1771.99 37
1772.08 34
1772.18 32
1772.28 31
1772.37 31
1772.47 32
1772.57 32
1772.66 33
1772.76 34
1772.86 36
1772.95 39
1773.05 43
1773.14 48
1773.24 54
1773.34 60
1773.43 65
1773.53 68
1773.63 68
1773.72 67
1773.82 64
1773.92 60
1774.01 57
1774.11 54
1774.21 51
1774.30 50
1774.40 49
1774.50 48
1774.59 47
1774.69 46
1774.79 46
1774.88 45
1774.98 43
1775.08 41
1775.17 38
1775.27 34
1775.37 28
1775.46 23
1775.56 18
1775.66 14
1775.75 12
1775.85 12
1775.95 14
1776.04 16
1776.14 19
1776.24 22
1776.33 24
1776.43 24
1776.53 24
1776.62 23
1776.72 22
1776.82 21
1776.91 21
1777.01 21
1777.11 21
1777.20 20
1777.30 17
1777.40 12
1777.49 6
1777.59 0
1777.69 0
1777.78 0
1777.88 0
1777.98 0
1778.07 0
1778.17 0
1778.27 0
1778.36 1
1778.46 3
1778.56 4
1778.65 7
1778.75 11
1778.85 16
1778.94 23
1779.04 32
1779.14 42
1779.23 55
1779.33 68
1779.43 83
1779.52 97
1779.62 109
1779.72 118
1779.82 121
1779.91 119
1780.01 112
1780.11 102
1780.20 89
1780.30 78
1780.40 68
1780.49 62
1780.59 59
1780.69 59
1780.78 60
1780.88 62
1780.98 63
1781.07 63
1781.17 63
1781.27 61
1781.36 59
1781.46 56
1781.56 54
1781.65 52
1781.75 51
1781.85 52
1781.94 55
1782.04 59
1782.14 65
1782.24 72
1782.33 79
1782.43 85
1782.53 89
1782.62 91
1782.72 89
1782.82 85
1782.91 80
1783.01 73
1783.11 65
1783.20 58
1783.30 52
1783.40 46
1783.49 40
1783.59 35
1783.69 30
1783.78 27
1783.88 27
1783.98 30
1784.08 35
1784.17 41
1784.27 48
1784.37 53
1784.46 56
1784.56 55
1784.66 50
1784.75 44
1784.85 36
1784.95 28
1785.04 21
1785.14 16
1785.24 13
1785.33 12
1785.43 13
1785.53 16
1785.63 21
1785.72 28
1785.82 36
1785.92 46
1786.01 57
1786.11 68
1786.21 78
1786.30 85
1786.40 90
1786.50 91
1786.59 87
1786.69 80
1786.79 70
1786.89 58
1786.98 47
1787.08 37
1787.18 29
1787.27 23
1787.37 20
1787.47 19
1787.56 19
1787.66 20
1787.76 22
1787.86 23
1787.95 25
1788.05 27
1788.15 30
1788.24 33
1788.34 38
1788.44 43
1788.53 48
1788.63 52
1788.73 54
1788.83 55
1788.92 54
1789.02 51
1789.12 47
1789.21 45
1789.31 44
1789.41 45
1789.50 47
1789.60 50
1789.70 53
1789.80 55
1789.89 56
1789.99 54
1790.09 49
1790.18 43
1790.28 35
1790.38 28
1790.47 22
1790.57 18
1790.67 15
1790.77 15
1790.86 15
1790.96 16
1791.06 16
1791.15 16
1791.25 17
1791.35 17
1791.45 19
1791.54 23
1791.64 28
1791.74 33
1791.83 38
1791.93 40
1792.03 40
1792.13 38
1792.22 35
1792.32 30
1792.42 27
1792.51 25
1792.61 26
1792.71 29
1792.80 33
1792.90 39
1793.00 45
1793.10 52
1793.19 58
1793.29 63
1793.39 68
1793.48 73
1793.58 76
1793.68 79
1793.78 80
1793.87 79
1793.97 77
1794.07 74
1794.16 68
1794.26 62
1794.36 54
1794.46 46
1794.55 38
1794.65 31
1794.75 25
1794.84 22
1794.94 21
1795.04 23
1795.14 27
1795.23 31
1795.33 35
1795.43 39
1795.52 41
1795.62 42
1795.72 43
1795.82 44
1795.91 45
1796.01 47
1796.11 50
1796.21 52
1796.30 55
1796.40 56
1796.50 56
1796.59 55
1796.69 54
1796.79 53
1796.89 54
1796.98 56
1797.08 61
1797.18 68
1797.27 76
1797.37 85
1797.47 93
1797.57 101
1797.66 106
1797.76 110
1797.86 111
1797.96 110
1798.05 107
1798.15 103
1798.25 97
1798.34 90
1798.44 82
1798.54 74
1798.64 67
1798.73 62
1798.83 60
1798.93 62
1799.03 65
1799.12 71
1799.22 78
1799.32 85
1799.41 90
1799.51 95
1799.61 98
1799.71 100
1799.80 101
1799.90 101
1800.00 100
1800.10 99
1800.19 97
1800.29 96
1800.39 95
1800.48 96
1800.58 99
1800.68 103
1800.78 109
1800.87 116
1800.97 122
1801.07 127
1801.17 129
1801.26 129
1801.36 127
1801.46 124
1801.56 119
1801.65 114
1801.75 109
1801.85 104
1801.95 102
1802.04 101
1802.14 103
1802.24 107
1802.33 114
1802.43 123
1802.53 133
1802.63 142
1802.72 150
1802.82 155
1802.92 157
1803.02 157
1803.11 156
1803.21 154
1803.31 154
1803.41 156
1803.50 161
1803.60 167
1803.70 174
1803.80 182
1803.89 190
1803.99 197
1804.09 204
1804.19 212
1804.28 222
1804.38 233
1804.48 245
1804.57 258
1804.67 272
1804.77 284
1804.87 296
1804.96 305
1805.06 312
1805.16 318
1805.26 323
1805.35 328
1805.45 334
1805.55 340
1805.65 347
1805.74 352
1805.84 357
1805.94 358
1806.04 357
1806.13 352
1806.23 345
1806.33 336
1806.43 326
1806.52 317
1806.62 310
1806.72 306
1806.82 305
1806.91 307
1807.01 309
1807.11 312
1807.21 312
1807.30 309
1807.40 302
1807.50 292
1807.60 279
1807.69 264
1807.79 250
1807.89 236
1807.99 224
1808.08 212
1808.18 202
1808.28 191
1808.38 181
1808.47 170
1808.57 158
1808.67 146
1808.77 133
1808.86 121
1808.96 110
1809.06 101
1809.16 93
1809.25 89
1809.35 88
1809.45 88
1809.55 89
1809.64 89
1809.74 88
1809.84 84
1809.94 78
1810.04 71
1810.13 63
1810.23 57
1810.33 52
1810.43 50
1810.52 50
1810.62 51
1810.72 51
1810.82 50
1810.91 47
1811.01 42
1811.11 35
1811.21 27
1811.30 19
1811.40 11
1811.50 5
1811.60 0
1811.69 0
1811.79 0
1811.89 0
1811.99 0
1812.08 0
1812.18 0
1812.28 0
1812.38 0
1812.48 4
1812.57 9
1812.67 14
1812.77 19
1812.87 23
1812.96 27
1813.06 28
1813.16 28
1813.26 26
1813.35 23
1813.45 20
1813.55 17
1813.65 14
1813.75 13
1813.84 12
1813.94 13
1814.04 14
1814.14 14
1814.23 15
1814.33 14
1814.43 14
1814.53 13
1814.62 13
1814.72 13
1814.82 14
1814.92 16
1815.02 19
1815.11 21
1815.21 23
1815.31 23
1815.41 22
1815.50 20
1815.60 16
1815.70 11
1815.80 5
1815.89 0
1815.99 0
1816.09 0
1816.19 0
1816.29 0
1816.38 0
1816.48 0
1816.58 0
1816.68 3
1816.77 5
1816.87 7
1816.97 9
1817.07 12
1817.17 15
1817.26 18
1817.36 20
1817.46 20
1817.56 19
1817.65 16
1817.75 12
1817.85 9
1817.95 7
1818.05 8
1818.14 11
1818.24 16
1818.34 22
1818.44 28
1818.53 33
1818.63 35
1818.73 36
1818.83 36
1818.93 36
1819.02 36
1819.12 39
1819.22 45
1819.32 53
1819.41 61
1819.51 68
1819.61 74
1819.71 77
1819.81 78
1819.90 76
1820.00 74
1820.10 73
1820.20 72
1820.30 73
1820.39 74
1820.49 74
1820.59 73
1820.69 71
1820.78 68
1820.88 65
1820.98 64
1821.08 64
1821.18 66
1821.27 70
1821.37 74
1821.47 77
1821.57 79
1821.67 79
1821.76 77
1821.86 73
1821.96 68
1822.06 63
1822.16 57
1822.25 53
1822.35 49
1822.45 47
1822.55 47
1822.64 47
1822.74 49
1822.84 52
1822.94 55
1823.04 58
1823.13 62
1823.23 64
1823.33 67
1823.43 68
1823.53 69
1823.62 69
1823.72 67
1823.82 65
1823.92 61
1824.02 57
1824.11 52
1824.21 47
1824.31 43
1824.41 39
1824.51 36
1824.60 35
1824.70 36
1824.80 38
1824.90 40
1825.00 42
1825.09 42
1825.19 41
1825.29 38
1825.39 35
1825.49 32
1825.58 29
1825.68 28
1825.78 28
1825.88 31
1825.98 35
1826.07 40
1826.17 46
1826.27 54
1826.37 62
1826.47 71
1826.56 79
1826.66 86
1826.76 90
1826.86 92
1826.96 91
1827.05 88
1827.15 83
1827.25 76
1827.35 69
1827.45 62
1827.54 55
1827.64 48
1827.74 41
1827.84 33
1827.94 24
1828.03 16
1828.13 9
1828.23 2
1828.33 0
1828.43 0
1828.52 0
1828.62 0
1828.72 0
1828.82 0
1828.92 0
1829.01 2
1829.11 3
1829.21 4
1829.31 5
1829.41 5
1829.51 5
1829.60 6
1829.70 8
1829.80 11
1829.90 14
1830.00 17
1830.09 20
1830.19 22
1830.29 23
1830.39 24
1830.49 26
1830.58 28
1830.68 32
1830.78 37
1830.88 43
1830.98 49
1831.08 54
1831.17 58
1831.27 59
1831.37 58
1831.47 56
1831.57 53
1831.66 49
1831.76 45
1831.86 41
1831.96 36
1832.06 31
1832.16 27
1832.25 23
1832.35 19
1832.45 18
1832.55 18
1832.65 19
1832.74 23
1832.84 28
1832.94 35
1833.04 43
1833.14 51
1833.24 59
1833.33 65
1833.43 70
1833.53 72
1833.63 70
1833.73 67
1833.82 61
1833.92 53
1834.02 46
1834.12 38
1834.22 32
1834.32 26
1834.41 21
1834.51 17
1834.61 14
1834.71 11
1834.81 9
1834.91 7
1835.00 5
1835.10 4
1835.20 4
1835.30 5
1835.40 7
1835.49 9
1835.59 11
1835.69 13
1835.79 14
1835.89 14
1835.99 13
1836.08 11
1836.18 8
1836.28 5
1836.38 2
1836.48 0
1836.58 0
1836.67 0
1836.77 0
1836.87 0
1836.97 0
1837.07 0
1837.17 0
1837.26 3
1837.36 8
1837.46 13
1837.56 18
1837.66 25
1837.76 33
1837.85 44
1837.95 57
1838.05 71
1838.15 85
1838.25 97
1838.35 106
1838.44 112
1838.54 115
1838.64 116
1838.74 114
1838.84 110
1838.94 105
1839.03 99
1839.13 93
1839.23 87
1839.33 83
1839.43 80
1839.53 79
1839.62 80
1839.72 81
1839.82 83
1839.92 84
1840.02 82
1840.12 79
1840.21 74
1840.31 68
1840.41 62
1840.51 55
1840.61 49
1840.71 44
1840.80 40
1840.90 38
1841.00 36
1841.10 35
1841.20 36
1841.30 37
1841.40 39
1841.49 41
1841.59 42
1841.69 43
1841.79 43
1841.89 41
1841.99 40
1842.08 37
1842.18 34
1842.28 32
1842.38 31
1842.48 32
1842.58 33
1842.67 36
1842.77 39
1842.87 43
1842.97 47
1843.07 50
1843.17 53
1843.27 55
1843.36 57
1843.46 59
1843.56 61
1843.66 63
1843.76 66
1843.86 68
1843.95 70
1844.05 72
1844.15 72
1844.25 71
1844.35 69
1844.45 65
1844.55 61
1844.64 55
1844.74 51
1844.84 47
1844.94 46
1845.04 48
1845.14 53
1845.24 59
1845.33 67
1845.43 74
1845.53 80
1845.63 83
1845.73 85
1845.83 84
1845.93 82
1846.02 79
1846.12 75
1846.22 72
1846.32 68
1846.42 65
1846.52 61
1846.62 57
1846.71 52
1846.81 47
1846.91 44
1847.01 43
1847.11 44
1847.21 48
1847.31 55
1847.40 63
1847.50 73
1847.60 81
1847.70 89
1847.80 96
1847.90 101
1848.00 105
1848.09 108
1848.19 110
1848.29 110
1848.39 108
1848.49 103
1848.59 97
1848.69 89
1848.78 80
1848.88 72
1848.98 64
1849.08 59
1849.18 54
1849.28 52
1849.38 51
1849.47 50
1849.57 51
1849.67 54
1849.77 57
1849.87 61
1849.97 65
1850.07 70
1850.17 73
1850.26 75
1850.36 76
1850.46 74
1850.56 72
1850.66 68
1850.76 64
1850.86 61
1850.95 60
1851.05 61
1851.15 63
1851.25 66
1851.35 69
1851.45 71
1851.55 70
1851.65 65
1851.74 58
1851.84 50
1851.94 40
1852.04 31
1852.14 23
1852.24 18
1852.34 15
1852.43 14
1852.53 15
1852.63 16
1852.73 16
1852.83 14
1852.93 11
1853.03 7
1853.13 3
1853.22 1
1853.32 1
1853.42 4
1853.52 11
1853.62 20
1853.72 30
1853.82 42
1853.92 53
1854.01 63
1854.11 71
1854.21 77
1854.31 82
1854.41 84
1854.51 85
1854.61 84
1854.71 82
1854.80 79
1854.90 74
1855.00 69
1855.10 62
1855.20 55
1855.30 46
1855.40 36
1855.50 27
1855.60 18
1855.69 11
1855.79 6
1855.89 2
1855.99 1
1856.09 0
1856.19 0
1856.29 0
1856.39 0
1856.48 0
1856.58 0
1856.68 0
1856.78 0
1856.88 0
1856.98 3
1857.08 13
1857.18 25
1857.28 37
1857.37 48
1857.47 58
1857.57 67
1857.67 73
1857.77 77
1857.87 79
1857.97 78
1858.07 76
1858.16 72
1858.26 68
1858.36 64
1858.46 61
1858.56 60
1858.66 61
1858.76 63
1858.86 65
1858.96 66
1859.05 67
1859.15 67
1859.25 66
1859.35 65
1859.45 63
1859.55 61
1859.65 60
1859.75 59
1859.85 59
1859.94 58
1860.04 58
1860.14 58
1860.24 58
1860.34 58
1860.44 58
1860.54 58
1860.64 57
1860.74 57
1860.84 57
1860.93 56
1861.03 55
1861.13 53
1861.23 51
1861.33 49
1861.43 45
1861.53 41
1861.63 35
1861.73 29
1861.82 21
1861.92 13
1862.02 6
1862.12 0
1862.22 0
1862.32 0
1862.42 3
1862.52 10
1862.62 18
1862.72 26
1862.81 31
1862.91 33
1863.01 33
1863.11 30
1863.21 27
1863.31 23
1863.41 21
1863.51 21
1863.61 23
1863.71 27
1863.80 32
1863.90 39
1864.00 45
1864.10 51
1864.20 56
1864.30 60
1864.40 62
1864.50 63
1864.60 63
1864.70 62
1864.79 60
1864.89 56
1864.99 52
1865.09 47
1865.19 42
1865.29 37
1865.39 34
1865.49 32
1865.59 33
1865.69 36
1865.79 40
1865.88 44
1865.98 48
1866.08 51
1866.18 54
1866.28 57
1866.38 60
1866.48 63
1866.58 68
1866.68 73
1866.78 77
1866.88 80
1866.97 82
1867.07 82
1867.17 82
1867.27 82
1867.37 82
1867.47 82
1867.57 83
1867.67 84
1867.77 84
1867.87 82
1867.97 79
1868.06 76
1868.16 72
1868.26 69
1868.36 67
1868.46 68
1868.56 70
1868.66 72
1868.76 74
1868.86 75
1868.96 74
1869.06 71
1869.16 66
1869.25 59
1869.35 52
1869.45 43
1869.55 36
1869.65 28
1869.75 23
1869.85 18
1869.95 15
1870.05 12
1870.15 11
1870.25 10
1870.35 8
1870.44 6
1870.54 4
1870.64 1
1870.74 0
1870.84 0
1870.94 1
1871.04 4
1871.14 10
1871.24 16
1871.34 22
1871.44 28
1871.54 34
1871.64 38
1871.73 41
1871.83 41
1871.93 40
1872.03 37
1872.13 33
1872.23 28
1872.33 23
1872.43 19
1872.53 16
1872.63 15
1872.73 16
1872.83 19
1872.93 22
1873.02 25
1873.12 28
1873.22 30
1873.32 31
1873.42 33
1873.52 35
1873.62 37
1873.72 41
1873.82 46
1873.92 52
1874.02 58
1874.12 62
1874.22 66
1874.32 69
1874.41 69
1874.51 68
1874.61 65
1874.71 60
1874.81 54
1874.91 47
1875.01 40
1875.11 34
1875.21 29
1875.31 27
1875.41 27
1875.51 29
1875.61 33
1875.71 37
1875.80 43
1875.90 49
1876.00 54
1876.10 59
1876.20 63
1876.30 66
1876.40 68
1876.50 69
1876.60 69
1876.70 68
1876.80 65
1876.90 63
1877.00 61
1877.10 60
1877.20 60
1877.30 61
1877.39 63
1877.49 65
1877.59 67
1877.69 69
1877.79 68
1877.89 67
1877.99 64
1878.09 61
1878.19 59
1878.29 57
1878.39 56
1878.49 56
1878.59 57
1878.69 58
1878.79 59
1878.89 60
1878.99 61
1879.08 63
1879.18 65
1879.28 68
1879.38 71
1879.48 75
1879.58 76
1879.68 76
1879.78 73
1879.88 68
1879.98 62
1880.08 55
1880.18 49
1880.28 43
1880.38 37
1880.48 30
1880.58 23
1880.68 14
1880.78 6
1880.87 0
1880.97 0
1881.07 0
1881.17 0
1881.27 6
1881.37 13
1881.47 18
1881.57 21
1881.67 20
1881.77 17
1881.87 11
1881.97 3
1882.07 0
1882.17 0
1882.27 0
1882.37 0
1882.47 0
1882.57 0
1882.67 0
1882.76 0
1882.86 9
1882.96 20
1883.06 30
1883.16 38
1883.26 41
1883.36 39
1883.46 33
1883.56 23
1883.66 14
1883.76 6
1883.86 2
1883.96 1
1884.06 3
1884.16 6
1884.26 10
1884.36 13
1884.46 15
1884.56 14
1884.66 13
1884.76 11
1884.86 9
1884.96 7
1885.05 6
1885.15 4
1885.25 3
1885.35 2
1885.45 1
1885.55 1
1885.65 2
1885.75 4
1885.85 7
1885.95 10
1886.05 13
1886.15 15
1886.25 15
1886.35 14
1886.45 11
1886.55 8
1886.65 3
1886.75 0
1886.85 0
1886.95 0
1887.05 0
1887.15 0
1887.25 0
1887.35 0
1887.45 0
1887.54 3
1887.64 9
1887.74 16
1887.84 22
1887.94 28
1888.04 33
1888.14 37
1888.24 40
1888.34 43
1888.44 45
1888.54 46
1888.64 48
1888.74 49
1888.84 51
1888.94 52
1889.04 53
1889.14 52
1889.24 49
1889.34 45
1889.44 39
1889.54 33
1889.64 28
1889.74 24
1889.84 22
1889.94 21
1890.04 23
1890.14 26
1890.24 29
1890.34 31
1890.44 33
1890.54 32
1890.64 30
1890.73 27
1890.83 23
1890.93 21
1891.03 20
1891.13 22
1891.23 26
1891.33 31
1891.43 38
1891.53 44
1891.63 50
1891.73 56
1891.83 61
1891.93 65
1892.03 69
1892.13 72
1892.23 74
1892.33 73
1892.43 71
1892.53 67
1892.63 63
1892.73 59
1892.83 56
1892.93 55
1893.03 57
1893.13 60
1893.23 65
1893.33 70
1893.43 77
1893.53 83
1893.63 87
1893.73 90
1893.83 90
1893.93 88
1894.03 86
1894.13 83
1894.23 81
1894.33 82
1894.43 85
1894.53 91
1894.63 98
1894.73 105
1894.83 109
1894.93 111
1895.03 110
1895.13 105
1895.23 97
1895.33 87
1895.43 76
1895.53 64
1895.62 51
1895.72 38
1895.82 25
1895.92 13
1896.02 4
1896.12 0
1896.22 0
1896.32 0
1896.42 0
1896.52 0
1896.62 0
1896.72 4
1896.82 6
1896.92 7
1897.02 6
1897.12 4
1897.22 2
1897.32 1
1897.42 0
1897.52 1
1897.62 3
1897.72 7
1897.82 11
1897.92 16
1898.02 22
1898.12 28
1898.22 34
1898.32 39
1898.42 43
1898.52 46
1898.62 47
1898.72 49
1898.82 49
1898.92 51
1899.02 53
1899.12 56
1899.22 60
1899.32 64
1899.42 67
1899.52 69
1899.62 69
1899.72 68
1899.82 66
1899.92 63
1900.02 60
1900.12 57
1900.22 56
1900.32 56
1900.42 58
1900.52 60
1900.62 64
1900.72 67
1900.82 69
1900.92 69
1901.02 67
1901.12 64
1901.22 59
1901.32 55
1901.42 51
1901.52 49
1901.62 47
1901.72 45
1901.82 44
1901.92 42
1902.02 39
1902.12 37
1902.22 35
1902.32 34
1902.42 35
1902.52 38
1902.62 44
1902.72 52
1902.82 61
1902.92 70
1903.02 79
1903.12 85
1903.22 90
1903.32 93
1903.42 94
1903.52 95
1903.62 95
1903.72 94
1903.82 94
1903.92 92
1904.02 89
1904.12 85
1904.22 80
1904.32 74
1904.42 68
1904.52 61
1904.62 56
1904.72 51
1904.82 46
1904.92 41
1905.02 37
1905.12 32
1905.22 29
1905.32 27
1905.42 26
1905.52 28
1905.62 31
1905.72 36
1905.82 41
1905.92 47
1906.02 51
1906.12 55
1906.22 57
1906.32 58
1906.43 58
1906.53 57
1906.63 56
1906.73 54
1906.83 51
1906.93 46
1907.03 41
1907.13 35
1907.23 30
1907.33 26
1907.43 24
1907.53 24
1907.63 28
1907.73 34
1907.83 40
1907.93 47
1908.03 54
1908.13 59
1908.23 63
1908.33 65
1908.43 66
1908.53 66
1908.63 64
1908.73 62
1908.83 59
1908.93 55
1909.03 50
1909.13 46
1909.23 42
1909.33 39
1909.43 36
1909.53 35
1909.63 34
1909.73 34
1909.83 34
1909.93 35
1910.03 36
1910.13 40
1910.23 45
1910.33 51
1910.43 58
1910.53 63
1910.63 67
1910.73 67
1910.83 65
1910.93 61
1911.03 57
1911.13 54
1911.24 53
1911.34 54
1911.44 57
1911.54 62
1911.64 66
1911.74 69
1911.84 69
1911.94 65
1912.04 59
1912.14 51
1912.24 42
1912.34 33
1912.44 24
1912.54 17
1912.64 12
1912.74 10
1912.84 11
1912.94 14
1913.04 20
1913.14 28
1913.24 37
1913.34 45
1913.44 51
1913.54 55
1913.64 55
1913.74 54
1913.84 50
1913.94 47
1914.04 45
1914.14 45
1914.24 46
1914.34 50
1914.45 54
1914.55 60
1914.65 65
1914.75 71
1914.85 77
1914.95 83
1915.05 88
1915.15 91
1915.25 92
1915.35 90
1915.45 85
1915.55 77
1915.65 69
1915.75 61
1915.85 55
1915.95 52
1916.05 51
1916.15 54
1916.25 58
1916.35 62
1916.45 67
1916.55 70
1916.65 72
1916.75 72
1916.85 69
1916.95 66
1917.06 61
1917.16 57
1917.26 53
1917.36 50
1917.46 49
1917.56 49
1917.66 49
1917.76 48
1917.86 46
1917.96 42
1918.06 37
1918.16 31
1918.26 25
1918.36 22
1918.46 23
1918.56 27
1918.66 36
1918.76 47
1918.86 60
1918.96 74
1919.06 87
1919.16 98
1919.27 107
1919.37 115
1919.47 121
1919.57 126
1919.67 129
1919.77 129
1919.87 128
1919.97 125
1920.07 121
1920.17 117
1920.27 114
1920.37 113
1920.47 113
1920.57 115
1920.67 117
1920.77 117
1920.87 116
1920.97 111
1921.07 103
1921.17 93
1921.28 82
1921.38 71
1921.48 62
1921.58 55
1921.68 49
1921.78 45
1921.88 42
1921.98 39
1922.08 36
1922.18 34
1922.28 32
1922.38 31
1922.48 32
1922.58 34
1922.68 39
1922.78 44
1922.88 49
1922.98 54
1923.09 59
1923.19 62
1923.29 65
1923.39 66
1923.49 68
1923.59 69
1923.69 69
1923.79 69
1923.89 69
1923.99 68
1924.09 67
1924.19 66
1924.29 66
1924.39 65
1924.49 66
1924.59 67
1924.69 69
1924.80 72
1924.90 78
1925.00 85
1925.10 93
1925.20 102
1925.30 111
1925.40 119
1925.50 128
1925.60 136
1925.70 144
1925.80 152
1925.90 161
1926.00 169
1926.10 176
1926.20 181
1926.31 183
1926.41 181
1926.51 176
1926.61 168
1926.71 158
1926.81 147
1926.91 136
1927.01 126
1927.11 117
1927.21 109
1927.31 102
1927.41 95
1927.51 90
1927.61 85
1927.71 81
1927.82 78
1927.92 75
1928.02 73
1928.12 71
1928.22 69
1928.32 68
1928.42 67
1928.52 67
1928.62 69
1928.72 71
1928.82 73
1928.92 75
1929.02 76
1929.12 76
1929.23 75
1929.33 74
1929.43 73
1929.53 72
1929.63 71
1929.73 70
1929.83 69
1929.93 67
1930.03 65
1930.13 62
1930.23 60
1930.33 59
1930.43 60
1930.54 61
1930.64 63
1930.74 64
1930.84 64
1930.94 62
1931.04 57
1931.14 49
1931.24 39
1931.34 28
1931.44 18
1931.54 10
1931.64 7
1931.74 8
1931.85 15
1931.95 26
1932.05 39
1932.15 53
1932.25 67
1932.35 78
1932.45 86
1932.55 92
1932.65 95
1932.75 96
1932.85 96
1932.95 95
1933.06 95
1933.16 96
1933.26 99
1933.36 103
1933.46 107
1933.56 111
1933.66 114
1933.76 115
1933.86 114
1933.96 111
1934.06 108
1934.17 105
1934.27 103
1934.37 104
1934.47 106
1934.57 108
1934.67 111
1934.77 113
1934.87 114
1934.97 112
1935.07 109
1935.17 106
1935.27 102
1935.38 100
1935.48 99
1935.58 98
1935.68 97
1935.78 95
1935.88 92
1935.98 86
1936.08 80
1936.18 72
1936.28 66
1936.38 63
1936.49 62
1936.59 65
1936.69 70
1936.79 77
1936.89 84
1936.99 88
1937.09 89
1937.19 85
1937.29 77
1937.39 66
1937.50 53
1937.60 41
1937.70 31
1937.80 23
1937.90 19
1938.00 18
1938.10 19
1938.20 20
1938.30 22
1938.40 23
1938.50 23
1938.61 21
1938.71 19
1938.81 17
1938.91 13
1939.01 10
1939.11 6
1939.21 2
1939.31 0
1939.41 0
1939.51 0
1939.62 0
1939.72 0
1939.82 0
1939.92 0
1940.02 0
1940.12 3
1940.22 7
1940.32 11
1940.42 13
1940.53 15
1940.63 15
1940.73 16
1940.83 17
1940.93 18
1941.03 21
1941.13 24
1941.23 28
1941.33 31
1941.43 33
1941.54 35
1941.64 37
1941.74 41
1941.84 47
1941.94 55
1942.04 65
1942.14 75
1942.24 84
1942.34 91
1942.45 95
1942.55 95
1942.65 93
1942.75 89
1942.85 84
1942.95 79
1943.05 74
1943.15 70
1943.25 67
1943.36 64
1943.46 63
1943.56 63
1943.66 64
1943.76 67
1943.86 70
1943.96 74
1944.06 77
1944.16 78
1944.27 78
1944.37 75
1944.47 72
1944.57 68
1944.67 65
1944.77 62
1944.87 60
1944.97 59
1945.07 59
1945.18 59
1945.28 60
1945.38 61
1945.48 64
1945.58 67
1945.68 70
1945.78 74
1945.88 79
1945.98 84
1946.09 88
1946.19 92
1946.29 94
1946.39 94
1946.49 93
1946.59 90
1946.69 86
1946.79 81
1946.90 77
1947.00 74
1947.10 74
1947.20 75
1947.30 78
1947.40 81
1947.50 82
1947.60 82
1947.71 79
1947.81 75
1947.91 72
1948.01 70
1948.11 71
1948.21 76
1948.31 84
1948.41 93
1948.52 102
1948.62 108
1948.72 112
1948.82 112
1948.92 108
1949.02 102
1949.12 94
1949.22 85
1949.33 77
1949.43 70
1949.53 65
1949.63 63
1949.73 65
1949.83 69
1949.93 75
1950.03 83
1950.14 90
1950.24 95
1950.34 98
1950.44 96
1950.54 92
1950.64 84
1950.74 75
1950.84 67
1950.95 61
1951.05 57
1951.15 56
1951.25 57
1951.35 59
1951.45 60
1951.55 62
1951.65 62
1951.76 63
1951.86 64
1951.96 66
1952.06 69
1952.16 72
1952.26 76
1952.36 79
1952.47 81
1952.57 84
1952.67 87
1952.77 91
1952.87 97
1952.97 104
1953.07 113
1953.18 124
1953.28 134
1953.38 143
1953.48 151
1953.58 156
1953.68 160
1953.78 161
1953.88 162
1953.99 162
1954.09 163
1954.19 165
1954.29 167
1954.39 170
1954.49 173
1954.59 175
1954.70 176
1954.80 176
1954.90 174
1955.00 171
1955.10 168
1955.20 164
1955.30 161
1955.41 158
1955.51 155
1955.61 153
1955.71 151
1955.81 151
1955.91 152
1956.01 155
1956.12 158
1956.22 162
1956.32 167
1956.42 170
1956.52 173
1956.62 174
1956.72 173
1956.83 172
1956.93 170
1957.03 169
1957.13 168
1957.23 168
1957.33 167
1957.43 165
1957.54 162
1957.64 158
1957.74 154
1957.84 149
1957.94 145
1958.04 142
1958.15 141
1958.25 141
1958.35 141
1958.45 141
1958.55 138
1958.65 132
1958.75 122
1958.86 111
1958.96 98
1959.06 85
1959.16 74
1959.26 66
1959.36 62
1959.46 62
1959.57 64
1959.67 69
1959.77 75
1959.87 82
1959.97 89
1960.07 94
1960.18 99
1960.28 102
1960.38 103
1960.48 103
1960.58 103
1960.68 102
1960.78 103
1960.89 105
1960.99 108
1961.09 112
1961.19 115
1961.29 117
1961.39 115
1961.50 112
1961.60 106
1961.70 99
1961.80 94
1961.90 91
1962.00 91
1962.11 93
1962.21 95
1962.31 98
1962.41 98
1962.51 96
1962.61 91
1962.71 86
1962.82 80
1962.92 76
1963.02 75
1963.12 76
1963.22 80
1963.32 87
1963.43 95
1963.53 105
1963.63 115
1963.73 126
1963.83 137
1963.93 148
1964.04 157
1964.14 164
1964.24 169
1964.34 171
1964.44 171
1964.54 168
1964.65 163
1964.75 157
1964.85 149
1964.95 141
1965.05 132
1965.15 123
1965.26 113
1965.36 103
1965.46 96
1965.56 92
1965.66 91
1965.76 94
1965.87 101
1965.97 108
1966.07 115
1966.17 119
1966.27 121
1966.37 119
1966.48 117
1966.58 115
1966.68 116
1966.78 118
1966.88 123
1966.98 130
1967.09 136
1967.19 140
1967.29 143
1967.39 143
1967.49 143
1967.60 143
1967.70 143
1967.80 143
1967.90 144
1968.00 144
1968.10 143
1968.21 141
1968.31 136
1968.41 129
1968.51 121
1968.61 110
1968.71 98
1968.82 84
1968.92 70
1969.02 56
1969.12 45
1969.22 36
1969.33 30
1969.43 27
1969.53 27
1969.63 27
1969.73 27
1969.83 27
1969.94 26
1970.04 24
1970.14 24
1970.24 25
1970.34 28
1970.44 32
1970.55 37
1970.65 42
1970.75 46
1970.85 50
1970.95 53
1971.06 56
1971.16 60
1971.26 64
1971.36 69
1971.46 74
1971.57 79
1971.67 84
1971.77 89
1971.87 93
1971.97 97
1972.07 102
1972.18 107
1972.28 112
1972.38 117
1972.48 122
1972.58 126
1972.69 128
1972.79 128
1972.89 127
1972.99 125
1973.09 123
1973.19 121
1973.30 119
1973.40 119
1973.50 119
1973.60 118
1973.70 117
1973.81 115
1973.91 111
1974.01 106
1974.11 102
1974.21 98
1974.32 96
1974.42 96
1974.52 98
1974.62 100
1974.72 103
1974.83 106
1974.93 108
1975.03 108
1975.13 108
1975.23 108
1975.33 107
1975.44 108
1975.54 109
1975.64 111
1975.74 112
1975.84 113
1975.95 112
1976.05 110
1976.15 106
1976.25 101
1976.35 97
1976.46 93
1976.56 91
1976.66 92
1976.76 94
1976.86 98
1976.97 103
1977.07 108
1977.17 112
1977.27 115
1977.37 115
1977.48 115
1977.58 113
1977.68 110
1977.78 106
1977.88 101
1977.99 96
1978.09 89
1978.19 81
1978.29 72
1978.39 62
1978.50 52
1978.60 43
1978.70 35
1978.80 29
1978.90 25
1979.01 24
1979.11 24
1979.21 26
1979.31 28
1979.41 31
1979.52 34
1979.62 36
1979.72 37
1979.82 39
1979.92 40
1980.03 42
1980.13 45
1980.23 48
1980.33 52
1980.44 55
1980.54 57
1980.64 59
1980.74 59
1980.84 58
1980.95 57
1981.05 58
1981.15 59
1981.25 63
1981.35 70
1981.46 77
1981.56 85
1981.66 92
1981.76 98
1981.86 100
1981.97 101
1982.07 101
1982.17 101
1982.27 101
1982.37 101
1982.48 103
1982.58 103
1982.68 102
1982.78 99
1982.89 94
1982.99 87
1983.09 79
1983.19 71
1983.29 63
1983.40 56
1983.50 51
1983.60 46
1983.70 41
1983.80 37
1983.91 34
1984.01 32
1984.11 30
1984.21 29
1984.32 29
1984.42 30
1984.52 31
1984.62 31
1984.72 29
1984.83 25
1984.93 19
1985.03 13
1985.13 7
1985.24 3
1985.34 2
1985.44 4
1985.54 9
1985.64 17
1985.75 27
1985.85 37
1985.95 47
1986.05 56
1986.16 63
1986.26 69
1986.36 74
1986.46 77
1986.56 78
1986.67 79
1986.77 78
1986.87 76
1986.97 75
1987.08 74
1987.18 74
1987.28 76
1987.38 80
1987.48 85
1987.59 91
1987.69 96
1987.79 100
1987.89 102
1988.00 101
1988.10 96
1988.20 88
1988.30 78
1988.40 69
1988.51 62
1988.61 58
1988.71 58
1988.81 61
1988.92 65
1989.02 69
1989.12 70
1989.22 68
1989.33 63
1989.43 56
1989.53 50
1989.63 45
1989.73 43
1989.84 44
1989.94 47
1990.04 50
1990.14 54
1990.25 58
1990.35 60
1990.45 62
1990.55 64
1990.66 66
1990.76 69
1990.86 72
1990.96 76
1991.06 80
1991.17 83
1991.27 86
1991.37 87
1991.47 88
1991.58 87
1991.68 85
1991.78 82
1991.88 78
1991.99 73
1992.09 68
1992.19 64
1992.29 60
1992.40 59
1992.50 60
1992.60 61
1992.70 64
1992.80 66
1992.91 67
1993.01 67
1993.11 66
1993.21 64
1993.32 63
1993.42 61
1993.52 59
1993.62 57
1993.73 54
1993.83 49
1993.93 43
1994.03 37
1994.14 30
1994.24 25
1994.34 21
1994.44 18
1994.55 18
1994.65 18
1994.75 20
1994.85 23
1994.96 27
1995.06 33
1995.16 40
1995.26 47
1995.37 54
1995.47 60
1995.57 64
1995.67 65
1995.78 64
1995.88 63
1995.98 61
1996.08 60
1996.18 62
1996.29 67
1996.39 75
1996.49 84
1996.59 94
1996.70 104
1996.80 113
1996.90 119
1997.00 124
1997.11 126
1997.21 127
1997.31 128
1997.41 128
1997.52 128
1997.62 129
1997.72 131
1997.82 132
1997.93 133
1998.03 132
1998.13 130
1998.23 126
1998.34 120
1998.44 113
1998.54 105
1998.65 97
1998.75 90
1998.85 84
1998.95 78
1999.06 72
1999.16 65
1999.26 58
1999.36 49
1999.47 41
1999.57 32
1999.67 25
1999.77 19
1999.88 14
1999.98 10
2000.08 7
2000.18 3
2000.29 0
2000.39 0
2000.49 0
2000.59 0
2000.70 0
2000.80 0
2000.90 0
2001.00 0
2001.11 11
2001.21 24
2001.31 38
2001.41 51
2001.52 62
2001.62 71
2001.72 77
2001.82 80
2001.93 82
2002.03 82
2002.13 81
2002.24 79
2002.34 76
2002.44 74
2002.54 73
2002.65 73
2002.75 73
2002.85 75
2002.95 77
2003.06 79
2003.16 83
2003.26 87
2003.36 93
2003.47 101
2003.57 109
2003.67 118
2003.78 125
2003.88 131
2003.98 133
2004.08 131
2004.19 127
2004.29 121
2004.39 114
2004.49 109
2004.60 104
2004.70 100
2004.80 98
2004.90 96
2005.01 94
2005.11 92
2005.21 90
2005.32 89
2005.42 89
2005.52 90
2005.62 91
2005.73 93
2005.83 96
2005.93 98
2006.03 101
2006.14 102
2006.24 103
2006.34 103
2006.45 101
2006.55 98
2006.65 94
2006.75 90
2006.86 85
2006.96 81
2007.06 78
2007.16 76
2007.27 74
2007.37 73
2007.47 72
2007.58 71
2007.68 71
2007.78 72
2007.88 74
2007.99 78
2008.09 83
2008.19 88
2008.30 92
2008.40 96
2008.50 98
2008.60 98
2008.71 97
2008.81 95
2008.91 92
2009.01 90
2009.12 88
2009.22 87
2009.32 87
2009.43 87
2009.53 88
2009.63 90
2009.73 91
2009.84 91
2009.94 90
2010.04 87
2010.15 82
2010.25 74
2010.35 64
2010.45 53
2010.56 42
2010.66 33
2010.76 25
2010.87 21
2010.97 21
2011.07 25
2011.17 31
2011.28 39
2011.38 47
2011.48 53
2011.59 58
2011.69 60
2011.79 59
2011.89 57
2012.00 54
2012.10 49
2012.20 44
2012.31 38
2012.41 32
2012.51 26
2012.61 21
2012.72 17
2012.82 16
2012.92 17
2013.03 19
2013.13 24
2013.23 28
2013.33 32
2013.44 35
2013.54 37
2013.64 38
2013.75 41
2013.85 44
2013.95 50
2014.06 56
2014.16 63
2014.26 68
2014.36 70
2014.47 68
2014.57 63
2014.67 55
2014.78 45
2014.88 35
2014.98 26
2015.08 18
2015.19 13
2015.29 10
2015.39 9
2015.50 9
2015.60 9
2015.70 9
2015.81 8
2015.91 6
2016.01 3
2016.11 1
2016.22 0
2016.32 0
2016.42 3
2016.53 6
2016.63 10
2016.73 14
2016.84 16
2016.94 16
2017.04 13
2017.14 9
2017.25 4
2017.35 0
2017.45 0
2017.56 0
2017.66 0
2017.76 0
2017.87 0
2017.97 0
2018.07 0
2018.17 2
2018.28 5
2018.38 7
2018.48 8
2018.59 9
2018.69 9
2018.79 9
2018.90 9
2019.00 9
2019.10 11
2019.21 13
2019.31 16
2019.41 20
2019.51 24
2019.62 28
2019.72 33
2019.82 38
2019.93 42
2020.03 46
2020.13 49
2020.24 50
2020.34 49
2020.44 46
2020.55 42
2020.65 36
2020.75 32
2020.85 29
2020.96 28
2021.06 30
2021.16 33
2021.27 37
2021.37 40
2021.47 41
2021.58 42
2021.68 41
2021.78 40
2021.89 40
2021.99 41
2022.09 43
2022.20 47
2022.30 51
2022.40 55
2022.50 58
2022.61 61
2022.71 63
2022.81 63
2022.92 62
2023.02 59
2023.12 57
2023.23 54
2023.33 53
2023.43 53
2023.54 54
2023.64 56
2023.74 59
2023.85 60
2023.95 61
2024.05 62
2024.16 61
2024.26 60
2024.36 59
2024.46 58
2024.57 57
2024.67 56
2024.77 55
2024.88 54
2024.98 55
2025.08 57
2025.19 61
2025.29 67
2025.39 75
2025.50 83
2025.60 90
2025.70 97
2025.81 101
2025.91 104
2026.01 105
2026.12 104
2026.22 102
2026.32 99
2026.43 96
2026.53 93
2026.63 92
2026.74 91
2026.84 92
2026.94 94
2027.05 97
2027.15 99
2027.25 102
2027.36 105
2027.46 108
2027.56 113
2027.67 119
2027.77 126
2027.87 132
2027.98 137
2028.08 140
2028.18 141
2028.28 141
2028.39 138
2028.49 135
2028.59 131
2028.70 129
2028.80 126
2028.90 125
2029.01 125
2029.11 126
2029.21 128
2029.32 130
2029.42 132
2029.52 134
2029.63 135
2029.73 135
2029.83 135
2029.94 134
2030.04 133
2030.14 132
2030.25 130
2030.35 128
2030.45 125
2030.56 122
2030.66 118
2030.76 114
2030.87 112
2030.97 110
2031.07 109
2031.18 109
2031.28 110
2031.38 112
2031.49 113
2031.59 114
2031.70 113
2031.80 110
2031.90 106
2032.01 99
2032.11 92
2032.21 85
2032.32 79
2032.42 75
2032.52 73
2032.63 73
2032.73 76
2032.83 80
2032.94 85
2033.04 90
2033.14 95
2033.25 99
2033.35 102
2033.45 104
2033.56 105
2033.66 105
2033.76 105
2033.87 104
2033.97 102
2034.07 100
2034.18 97
2034.28 94
2034.38 91
2034.49 88
2034.59 84
2034.69 81
2034.80 78
2034.90 75
2035.00 72
2035.11 69
2035.21 67
2035.32 65
2035.42 63
2035.52 63
2035.63 64
2035.73 66
2035.83 68
2035.94 70
2036.04 71
2036.14 71
2036.25 71
2036.35 69
2036.45 66
2036.56 62
2036.66 56
2036.76 50
2036.87 44
2036.97 38
2037.07 33
2037.18 29
2037.28 28
2037.39 30
2037.49 33
2037.59 38
2037.70 44
2037.80 49
2037.90 53
2038.01 55
2038.11 54
2038.21 51
2038.32 46
2038.42 40
2038.52 34
2038.63 28
2038.73 24
2038.83 21
2038.94 20
2039.04 20
2039.15 20
2039.25 20
2039.35 20
2039.46 19
2039.56 18
2039.66 16
2039.77 16
2039.87 17
2039.97 20
2040.08 26
2040.18 34
2040.28 43
2040.39 51
2040.49 57
2040.60 61
2040.70 62
2040.80 60
2040.91 57
2041.01 54
2041.11 52
2041.22 51
2041.32 52
2041.42 52
2041.53 52
2041.63 49
2041.74 45
2041.84 38
2041.94 31
2042.05 25
2042.15 21
2042.25 19
2042.36 19
2042.46 21
2042.56 24
2042.67 26
2042.77 28
2042.88 29
2042.98 28
2043.08 26
2043.19 25
2043.29 24
2043.39 24
2043.50 25
2043.60 28
2043.71 30
2043.81 33
2043.91 34
2044.02 33
2044.12 31
2044.22 27
2044.33 21
2044.43 15
2044.53 8
2044.64 3
2044.74 0
2044.85 0
2044.95 1
2045.05 6
2045.16 13
2045.26 23
2045.36 33
2045.47 45
2045.57 55
2045.68 65
2045.78 71
2045.88 74
2045.99 73
2046.09 70
2046.19 65
2046.30 59
2046.40 52
2046.51 47
2046.61 44
2046.71 42
2046.82 42
2046.92 44
2047.02 48
2047.13 53
2047.23 59
2047.34 67
2047.44 76
2047.54 84
2047.65 92
2047.75 98
2047.85 101
2047.96 102
2048.06 100
2048.17 96
2048.27 90
2048.37 85
2048.48 80
2048.58 76
2048.69 74
2048.79 72
2048.89 70
2049.00 69
2049.10 68
2049.20 66
2049.31 64
2049.41 62
2049.52 59
2049.62 57
2049.72 55
2049.83 53
2049.93 50
2050.03 47
2050.14 42
2050.24 38
2050.35 33
2050.45 29
2050.55 25
2050.66 23
2050.76 21
2050.87 20
2050.97 18
2051.07 17
2051.18 15
2051.28 13
2051.39 11
2051.49 10
2051.59 11
2051.70 14
2051.80 18
2051.90 22
2052.01 28
2052.11 34
2052.22 41
2052.32 47
2052.42 54
2052.53 60
2052.63 66
2052.74 70
2052.84 73
2052.94 75
2053.05 76
2053.15 77
2053.26 80
2053.36 85
2053.46 91
2053.57 98
2053.67 104
2053.78 109
2053.88 111
2053.98 112
2054.09 110
2054.19 107
2054.29 103
2054.40 99
2054.50 94
2054.61 90
2054.71 86
2054.81 81
2054.92 77
2055.02 74
2055.13 72
2055.23 70
2055.33 69
2055.44 68
2055.54 68
2055.65 68
2055.75 68
2055.85 68
2055.96 66
2056.06 64
2056.17 60
2056.27 55
2056.37 50
2056.48 44
2056.58 38
2056.69 33
2056.79 30
2056.89 28
2057.00 29
2057.10 31
2057.21 37
2057.31 44
2057.41 53
2057.52 62
2057.62 70
2057.73 75
2057.83 76
2057.93 73
2058.04 67
2058.14 59
2058.25 51
2058.35 44
2058.46 41
2058.56 40
2058.66 42
2058.77 46
2058.87 52
2058.98 58
2059.08 65
2059.18 72
2059.29 80
2059.39 89
2059.50 99
2059.60 108
2059.70 115
2059.81 120
2059.91 121
2060.02 119
2060.12 113
2060.22 104
2060.33 94
2060.43 85
2060.54 76
2060.64 70
2060.75 66
2060.85 65
2060.95 66
2061.06 69
2061.16 73
2061.27 76
2061.37 80
2061.47 83
2061.58 85
2061.68 87
2061.79 89
2061.89 92
2061.99 96
2062.10 102
2062.20 108
2062.31 114
2062.41 119
2062.52 121
2062.62 121
2062.72 117
2062.83 111
2062.93 102
2063.04 93
2063.14 84
2063.24 77
2063.35 72
2063.45 68
2063.56 64
2063.66 61
2063.77 56
2063.87 50
2063.97 43
2064.08 36
2064.18 30
2064.29 25
2064.39 23
2064.49 23
2064.60 26
2064.70 30
2064.81 35
2064.91 40
2065.02 44
2065.12 48
2065.22 52
2065.33 55
2065.43 59
2065.54 62
2065.64 66
2065.75 70
2065.85 72
2065.95 72
2066.06 71
2066.16 67
2066.27 63
2066.37 57
2066.48 51
2066.58 46
2066.68 41
2066.79 36
2066.89 31
2067.00 24
2067.10 16
2067.21 8
2067.31 0
2067.41 0
2067.52 0
2067.62 0
2067.73 0
2067.83 0
2067.94 0
2068.04 0
2068.14 0
2068.25 6
2068.35 15
2068.46 26
2068.56 38
2068.67 49
2068.77 58
2068.87 64
2068.98 66
2069.08 63
2069.19 57
2069.29 49
2069.40 41
2069.50 35
2069.60 32
2069.71 33
2069.81 38
2069.92 43
2070.02 49
2070.13 55
2070.23 58
2070.34 59
2070.44 60
2070.54 60
2070.65 61
2070.75 64
2070.86 68
2070.96 73
2071.07 79
2071.17 83
2071.27 85
2071.38 84
2071.48 81
2071.59 76
2071.69 71
2071.80 66
2071.90 62
2072.01 60
2072.11 61
2072.21 64
2072.32 69
2072.42 74
2072.53 80
2072.63 85
2072.74 87
2072.84 87
2072.94 84
2073.05 78
2073.15 71
2073.26 63
2073.36 54
2073.47 46
2073.57 38
2073.68 30
2073.78 24
2073.88 17
2073.99 12
2074.09 7
2074.20 3
2074.30 1
2074.41 0
2074.51 2
2074.62 6
2074.72 11
2074.82 16
2074.93 21
2075.03 25
2075.14 29
2075.24 32
2075.35 34
2075.45 38
2075.56 41
2075.66 45
2075.77 47
2075.87 49
2075.97 49
2076.08 49
2076.18 49
2076.29 50
2076.39 52
2076.50 56
2076.60 61
2076.71 66
2076.81 70
2076.91 72
2077.02 73
2077.12 73
2077.23 72
2077.33 73
2077.44 75
2077.54 80
2077.65 85
2077.75 91
2077.86 96
2077.96 100
2078.06 101
2078.17 101
2078.27 98
2078.38 95
2078.48 90
2078.59 84
2078.69 78
2078.80 71
2078.90 63
2079.01 55
2079.11 48
2079.22 42
2079.32 38
2079.42 35
2079.53 34
2079.63 34
2079.74 35
2079.84 36
2079.95 38
2080.05 42
2080.16 49
2080.26 58
2080.37 70
2080.47 84
2080.57 98
2080.68 110
2080.78 119
2080.89 124
2080.99 125
2081.10 123
2081.20 119
2081.31 115
2081.41 113
2081.52 111
2081.62 109
2081.73 106
2081.83 100
2081.94 92
2082.04 79
2082.14 65
2082.25 50
2082.35 36
2082.46 26
2082.56 20
2082.67 18
2082.77 19
2082.88 23
2082.98 27
2083.09 32
2083.19 37
2083.30 41
2083.40 45
2083.51 47
2083.61 49
2083.71 49
2083.82 47
2083.92 46
2084.03 43
2084.13 41
2084.24 40
2084.34 40
2084.45 40
2084.55 42
2084.66 46
2084.76 52
2084.87 59
2084.97 68
2085.08 77
2085.18 85
2085.29 91
2085.39 94
2085.49 93
2085.60 89
2085.70 83
2085.81 75
2085.91 67
2086.02 60
2086.12 55
2086.23 53
2086.33 53
2086.44 56
2086.54 60
2086.65 64
2086.75 68
2086.86 72
2086.96 74
2087.07 76
2087.17 76
2087.28 76
2087.38 76
2087.49 74
2087.59 73
2087.70 71
2087.80 70
2087.90 70
2088.01 70
2088.11 72
2088.22 74
2088.32 76
2088.43 77
2088.53 76
2088.64 74
2088.74 72
2088.85 70
2088.95 69
2089.06 69
2089.16 71
2089.27 74
2089.37 76
2089.48 77
2089.58 75
2089.69 71
2089.79 65
2089.90 59
2090.00 52
2090.11 46
2090.21 42
2090.32 39
2090.42 36
2090.53 33
2090.63 29
2090.74 23
2090.84 15
2090.95 7
2091.05 0
2091.15 0
2091.26 0
2091.36 0
2091.47 0
2091.57 0
2091.68 0
2091.78 0
2091.89 2
2091.99 6
2092.10 9
2092.20 12
2092.31 15
2092.41 16
2092.52 18
2092.62 19
2092.73 20
2092.83 21
2092.94 24
2093.04 27
2093.15 33
2093.25 39
2093.36 46
2093.46 54
2093.57 60
2093.67 65
2093.78 69
2093.88 71
2093.99 72
2094.09 72
2094.20 71
2094.30 68
2094.41 63
2094.51 57
2094.62 49
2094.72 41
2094.83 33
2094.93 28
2095.04 25
2095.14 25
2095.25 27
2095.35 31
2095.46 34
2095.56 37
2095.67 37
2095.77 36
2095.88 33
2095.98 30
2096.09 27
2096.19 25
2096.30 25
2096.40 24
2096.51 24
2096.61 23
2096.72 19
2096.82 14
2096.93 7
2097.03 0
2097.14 0
2097.24 0
2097.35 0
2097.45 0
2097.56 0
2097.66 0
2097.77 0
2097.87 4
2097.98 13
2098.08 21
2098.19 28
2098.29 32
2098.40 34
2098.50 35
2098.61 34
2098.71 32
2098.82 29
2098.92 26
2099.03 22
2099.13 18
2099.24 13
2099.34 9
2099.45 6
2099.55 4
2099.66 4
2099.76 6
2099.87 10
2099.97 16
2100.08 23
2100.18 30
2100.29 37
2100.39 43
2100.50 49
2100.60 54
2100.71 58
2100.82 62
2100.92 65
2101.03 67
2101.13 69
2101.24 71
2101.34 73
2101.45 76
2101.55 80
2101.66 84
2101.76 88
2101.87 93
2101.97 95
2102.08 96
2102.18 96
2102.29 94
2102.39 90
2102.50 87
2102.60 84
2102.71 82
2102.81 79
2102.92 76
2103.02 71
2103.13 66
2103.23 59
2103.34 53
2103.44 47
2103.55 43
2103.65 42
2103.76 43
2103.86 46
2103.97 49
2104.08 53
2104.18 55
2104.29 57
2104.39 57
2104.50 56
2104.60 55
2104.71 54
2104.81 53
2104.92 52
2105.02 52
2105.13 51
2105.23 50
2105.34 49
2105.44 48
2105.55 46
2105.65 44
2105.76 42
2105.86 40
2105.97 37
2106.07 33
2106.18 29
2106.29 25
2106.39 22
2106.50 20
2106.60 20
2106.71 22
2106.81 27
2106.92 35
2107.02 44
2107.13 54
2107.23 63
2107.34 72
2107.44 80
2107.55 85
2107.65 88
2107.76 88
2107.86 86
2107.97 81
2108.08 75
2108.18 70
2108.29 66
2108.39 64
2108.50 64
2108.60 66
2108.71 68
2108.81 70
2108.92 72
2109.02 73
2109.13 73
2109.23 74
2109.34 74
2109.44 74
2109.55 72
2109.66 69
2109.76 64
2109.87 57
2109.97 50
2110.08 42
2110.18 35
2110.29 29
2110.39 25
2110.50 21
2110.60 18
2110.71 17
2110.81 16
2110.92 15
2111.02 15
2111.13 16
2111.24 17
2111.34 17
2111.45 18
2111.55 18
2111.66 19
2111.76 22
2111.87 26
2111.97 32
2112.08 39
2112.18 47
2112.29 55
2112.39 61
2112.50 67
2112.61 70
2112.71 71
2112.82 71
2112.92 70
2113.03 69
2113.13 68
2113.24 69
2113.34 71
2113.45 74
2113.55 79
2113.66 84
2113.77 89
2113.87 92
2113.98 93
2114.08 92
2114.19 89
2114.29 83
2114.40 77
2114.50 69
2114.61 62
2114.71 56
2114.82 51
2114.93 48
2115.03 47
2115.14 49
2115.24 54
2115.35 60
2115.45 67
2115.56 75
2115.66 81
2115.77 83
2115.88 83
2115.98 78
2116.09 71
2116.19 62
2116.30 53
2116.40 44
2116.51 37
2116.61 31
2116.72 27
2116.82 24
2116.93 22
2117.04 21
2117.14 21
2117.25 23
2117.35 26
2117.46 31
2117.56 37
2117.67 43
2117.77 48
2117.88 53
2117.99 58
2118.09 62
2118.20 66
2118.30 70
2118.41 73
2118.51 77
2118.62 81
2118.72 86
2118.83 90
2118.94 95
2119.04 100
2119.15 104
2119.25 106
2119.36 107
2119.46 105
2119.57 100
2119.67 95
2119.78 89
2119.89 84
2119.99 83
2120.10 85
2120.20 90
2120.31 98
2120.41 105
2120.52 112
2120.63 117
2120.73 119
2120.84 119
2120.94 116
2121.05 113
2121.15 109
2121.26 106
2121.36 104
2121.47 103
2121.58 102
2121.68 101
2121.79 100
2121.89 99
2122.00 98
2122.10 97
2122.21 96
2122.32 94
2122.42 93
2122.53 92
2122.63 89
2122.74 84
2122.84 78
2122.95 70
2123.06 62
2123.16 55
2123.27 48
2123.37 44
2123.48 41
2123.58 40
2123.69 40
2123.80 41
2123.90 42
2124.01 44
2124.11 45
2124.22 46
2124.32 47
2124.43 49
2124.54 52
2124.64 55
2124.75 59
2124.85 65
2124.96 70
2125.06 75
2125.17 78
2125.28 78
2125.38 76
2125.49 71
2125.59 63
2125.70 54
2125.80 43
2125.91 33
2126.02 23
2126.12 14
2126.23 6
2126.33 1
2126.44 0
2126.54 0
2126.65 1
2126.76 5
2126.86 10
2126.97 14
2127.07 16
2127.18 17
2127.28 16
2127.39 15
2127.50 15
2127.60 15
2127.71 17
2127.81 20
2127.92 24
2128.03 29
2128.13 33
2128.24 37
2128.34 39
2128.45 40
2128.55 40
2128.66 38
2128.77 36
2128.87 35
2128.98 36
2129.08 39
2129.19 44
2129.29 52
2129.40 61
2129.51 70
2129.61 76
2129.72 80
2129.82 81
2129.93 78
2130.04 72
2130.14 65
2130.25 57
2130.35 48
2130.46 40
2130.57 33
2130.67 25
2130.78 18
2130.88 11
2130.99 5
2131.09 0
2131.20 0
2131.31 0
2131.41 0
2131.52 0
2131.62 0
2131.73 0
2131.84 0
2131.94 4
2132.05 8
2132.15 11
2132.26 12
2132.37 12
2132.47 11
2132.58 12
2132.68 13
2132.79 17
2132.89 24
2133.00 33
2133.11 43
2133.21 53
2133.32 61
2133.42 67
2133.53 71
2133.64 72
2133.74 71
2133.85 70
2133.95 70
2134.06 71
2134.17 74
2134.27 78
2134.38 82
2134.48 86
2134.59 89
2134.70 92
2134.80 94
2134.91 95
2135.01 95
2135.12 96
2135.23 97
2135.33 99
2135.44 100
2135.54 101
2135.65 101
2135.76 100
2135.86 96
2135.97 90
2136.07 83
2136.18 75
2136.29 67
2136.39 60
2136.50 55
2136.60 52
2136.71 51
2136.82 53
2136.92 55
2137.03 58
2137.13 61
2137.24 63
2137.35 65
2137.45 67
2137.56 70
2137.66 74
2137.77 79
2137.88 86
2137.98 93
2138.09 100
2138.19 105
2138.30 109
2138.41 109
2138.51 108
2138.62 104
2138.72 100
2138.83 95
2138.94 91
2139.04 88
2139.15 87
2139.26 87
2139.36 89
2139.47 91
2139.57 92
2139.68 93
2139.79 93
2139.89 92
2140.00 90
2140.10 87
2140.21 84
2140.32 82
2140.42 81
2140.53 82
2140.63 83
2140.74 85
2140.85 86
2140.95 85
2141.06 83
2141.17 78
2141.27 72
2141.38 66
2141.48 58
2141.59 52
2141.70 46
2141.80 41
2141.91 37
2142.01 34
2142.12 32
2142.23 30
2142.33 29
2142.44 28
2142.54 28
2142.65 29
2142.76 32
2142.86 35
2142.97 39
2143.08 44
2143.18 49
2143.29 53
2143.39 56
2143.50 58
2143.61 57
2143.71 54
2143.82 51
2143.93 47
2144.03 44
2144.14 41
2144.24 38
2144.35 36
2144.46 34
2144.56 32
2144.67 30
2144.78 29
2144.88 28
2144.99 27
2145.09 26
2145.20 25
2145.31 23
2145.41 20
2145.52 16
2145.62 13
2145.73 10
2145.84 9
2145.94 8
2146.05 9
2146.16 10
2146.26 10
2146.37 10
2146.47 10
2146.58 9
2146.69 9
2146.79 10
2146.90 12
2147.01 17
2147.11 24
2147.22 31
2147.33 40
2147.43 47
2147.54 52
2147.64 54
2147.75 53
2147.86 50
2147.96 45
2148.07 40
2148.18 36
2148.28 33
2148.39 32
2148.49 34
2148.60 36
2148.71 40
2148.81 45
2148.92 51
2149.03 58
2149.13 66
2149.24 75
2149.34 83
2149.45 91
2149.56 98
2149.66 103
2149.77 106
2149.88 106
2149.98 103
2150.09 99
2150.20 94
2150.30 89
2150.41 85
2150.51 82
2150.62 81
2150.73 81
2150.83 81
2150.94 83
2151.05 85
2151.15 87
2151.26 90
2151.37 93
2151.47 97
2151.58 102
2151.68 107
2151.79 111
2151.90 113
2152.00 112
2152.11 107
2152.22 100
2152.32 90
2152.43 80
2152.54 71
2152.64 65
2152.75 62
2152.86 64
2152.96 68
2153.07 74
2153.17 80
2153.28 85
2153.39 89
2153.49 91
2153.60 92
2153.71 91
2153.81 89
2153.92 87
2154.03 84
2154.13 82
2154.24 80
2154.35 79
2154.45 80
2154.56 82
2154.66 86
2154.77 92
2154.88 98
2154.98 105
2155.09 110
2155.20 112
2155.30 111
2155.41 108
2155.52 102
2155.62 95
2155.73 87
2155.84 80
2155.94 74
2156.05 70
2156.16 66
2156.26 62
2156.37 59
2156.48 57
2156.58 55
2156.69 54
2156.79 54
2156.90 55
2157.01 57
2157.11 60
2157.22 62
2157.33 64
2157.43 64
2157.54 63
2157.65 60
2157.75 56
2157.86 52
2157.97 47
2158.07 43
2158.18 39
2158.29 37
2158.39 35
2158.50 34
2158.61 34
2158.71 34
2158.82 33
2158.93 33
2159.03 33
2159.14 35
2159.25 37
2159.35 42
2159.46 48
2159.56 56
2159.67 64
2159.78 71
2159.88 75
2159.99 76
2160.10 75
2160.20 71
2160.31 68
2160.42 65
2160.52 65
2160.63 69
2160.74 75
2160.84 83
2160.95 92
2161.06 101
2161.16 109
2161.27 114
2161.38 117
2161.48 117
2161.59 115
2161.70 112
2161.80 110
2161.91 108
2162.02 106
2162.12 106
2162.23 105
2162.34 104
2162.44 101
2162.55 97
2162.66 91
2162.76 85
2162.87 79
2162.98 74
2163.08 71
2163.19 68
2163.30 66
2163.40 63
2163.51 59
2163.62 53
2163.72 46
2163.83 38
2163.94 31
2164.04 25
2164.15 22
2164.26 21
2164.36 22
2164.47 25
2164.58 28
2164.68 30
2164.79 33
2164.90 35
2165.00 36
2165.11 39
2165.22 42
2165.32 47
2165.43 53
2165.54 59
2165.64 65
2165.75 69
2165.86 70
2165.96 70
2166.07 68
2166.18 65
2166.29 61
2166.39 58
2166.50 55
2166.61 53
2166.71 52
2166.82 52
2166.93 54
2167.03 56
2167.14 61
2167.25 66
2167.35 72
2167.46 77
2167.57 82
2167.67 86
2167.78 88
2167.89 88
2167.99 87
2168.10 85
2168.21 82
2168.31 80
2168.42 78
2168.53 78
2168.63 79
2168.74 81
2168.85 82
2168.95 82
2169.06 80
2169.17 75
2169.28 68
2169.38 60
2169.49 52
2169.60 46
2169.70 43
2169.81 42
2169.92 43
2170.02 44
2170.13 45
2170.24 44
2170.34 42
2170.45 39
2170.56 35
2170.66 31
2170.77 27
2170.88 23
2170.98 18
2171.09 15
2171.20 12
2171.31 10
2171.41 8
2171.52 6
2171.63 4
2171.73 2
2171.84 0
2171.95 0
2172.05 0
2172.16 0
2172.27 0
2172.37 0
2172.48 4
2172.59 8
2172.69 13
2172.80 16
2172.91 18
2173.02 18
2173.12 18
2173.23 16
2173.34 13
2173.44 9
2173.55 4
2173.66 0
2173.76 0
2173.87 0
2173.98 0
2174.08 0
2174.19 0
2174.30 0
2174.41 0
2174.51 3
2174.62 8
2174.73 11
2174.83 12
2174.94 13
2175.05 13
2175.15 13
2175.26 14
2175.37 15
2175.48 17
2175.58 18
2175.69 19
2175.80 19
2175.90 18
2176.01 18
2176.12 17
2176.22 17
2176.33 18
2176.44 20
2176.55 23
2176.65 29
2176.76 35
2176.87 42
2176.97 49
2177.08 55
2177.19 60
2177.29 63
2177.40 64
2177.51 65
2177.62 66
2177.72 68
2177.83 70
2177.94 74
2178.04 78
2178.15 81
2178.26 84
2178.36 85
2178.47 85
2178.58 82
2178.69 77
2178.79 71
2178.90 65
2179.01 58
2179.11 53
2179.22 50
2179.33 48
2179.44 47
2179.54 46
2179.65 45
2179.76 43
2179.86 40
2179.97 37
2180.08 34
2180.18 32
2180.29 32
2180.40 34
2180.51 37
2180.61 41
2180.72 45
2180.83 48
2180.93 49
2181.04 48
2181.15 44
2181.26 38
2181.36 31
2181.47 24
2181.58 16
2181.68 10
2181.79 6
2181.90 5
2182.01 6
2182.11 8
2182.22 11
2182.33 13
2182.43 14
2182.54 12
2182.65 8
2182.76 3
2182.86 0
2182.97 0
2183.08 0
2183.18 4
2183.29 12
2183.40 21
2183.51 31
2183.61 40
2183.72 46
2183.83 52
2183.93 55
2184.04 59
2184.15 63
2184.26 67
2184.36 71
2184.47 73
2184.58 74
2184.69 70
2184.79 64
2184.90 55
2185.01 46
2185.11 37
2185.22 32
2185.33 30
2185.44 32
2185.54 37
2185.65 43
2185.76 49
2185.86 54
2185.97 56
2186.08 57
2186.19 57
2186.29 56
2186.40 56
2186.51 57
2186.62 59
2186.72 62
2186.83 65
2186.94 69
2187.04 71
2187.15 73
2187.26 73
2187.37 72
2187.47 70
2187.58 67
2187.69 62
2187.80 56
2187.90 49
2188.01 42
2188.12 36
2188.22 30
2188.33 27
2188.44 26
2188.55 28
2188.65 31
2188.76 36
2188.87 41
2188.98 47
2189.08 53
2189.19 57
2189.30 61
2189.40 63
2189.51 64
2189.62 62
2189.73 59
2189.83 54
2189.94 48
2190.05 41
2190.16 35
2190.26 32
2190.37 31
2190.48 32
2190.59 35
2190.69 38
2190.80 41
2190.91 41
2191.01 38
2191.12 34
2191.23 29
2191.34 25
2191.44 22
2191.55 21
2191.66 21
2191.77 22
2191.87 22
2191.98 21
2192.09 19
2192.20 17
2192.30 14
2192.41 12
2192.52 11
2192.63 11
2192.73 12
2192.84 14
2192.95 15
2193.06 16
2193.16 17
2193.27 17
2193.38 17
2193.48 19
2193.59 22
2193.70 26
2193.81 32
2193.91 37
2194.02 40
2194.13 40
2194.24 37
2194.34 30
2194.45 20
2194.56 8
2194.67 0
2194.77 0
2194.88 0
2194.99 0
2195.10 0
2195.20 0
2195.31 0
2195.42 12
2195.53 24
2195.63 37
2195.74 47
2195.85 55
2195.96 60
2196.06 64
2196.17 66
2196.28 68
2196.39 69
2196.49 70
2196.60 69
2196.71 68
2196.82 65
2196.92 60
2197.03 55
2197.14 49
2197.25 44
2197.35 40
2197.46 37
2197.57 36
2197.68 36
2197.78 37
2197.89 38
2198.00 40
2198.11 43
2198.21 45
2198.32 47
2198.43 47
2198.54 46
2198.64 42
2198.75 36
2198.86 28
2198.97 18
2199.07 10
2199.18 3
2199.29 0
2199.40 0
2199.50 0
2199.61 1
2199.72 4
2199.83 6
2199.93 6
2200.04 4
2200.15 1
2200.26 0
2200.36 0
2200.47 0
2200.58 0
2200.69 0
2200.80 2
2200.90 7
2201.01 12
2201.12 17
2201.23 22
2201.33 26
2201.44 29
2201.55 31
2201.66 33
2201.76 33
2201.87 33
2201.98 32
2202.09 30
2202.19 28
2202.30 26
2202.41 24
2202.52 23
2202.62 22
2202.73 22
2202.84 22
2202.95 23
2203.06 24
2203.16 25
2203.27 27
2203.38 29
2203.49 31
2203.59 33
2203.70 35
2203.81 36
2203.92 36
2204.02 35
2204.13 33
2204.24 31
2204.35 29
2204.46 27
2204.56 25
2204.67 23
2204.78 20
2204.89 17
2204.99 12
2205.10 6
2205.21 0
2205.32 0
2205.42 0
2205.53 0
2205.64 0
2205.75 0
2205.86 0
2205.96 0
2206.07 0
2206.18 7
2206.29 15
2206.39 24
2206.50 32
2206.61 38
2206.72 43
2206.82 45
2206.93 45
2207.04 43
2207.15 39
2207.26 34
2207.36 30
2207.47 26
2207.58 24
2207.69 22
2207.79 22
2207.90 24
2208.01 27
2208.12 32
2208.23 38
2208.33 44
2208.44 48
2208.55 49
2208.66 47
2208.76 42
2208.87 34
2208.98 25
2209.09 18
2209.20 13
2209.30 12
2209.41 14
2209.52 17
2209.63 21
2209.73 24
2209.84 26
2209.95 28
2210.06 29
2210.17 30
2210.27 34
2210.38 39
2210.49 47
2210.60 55
2210.71 62
2210.81 69
2210.92 73
2211.03 75
2211.14 75
2211.24 73
2211.35 70
2211.46 65
2211.57 59
2211.68 52
2211.78 43
2211.89 33
2212.00 23
2212.11 13
2212.22 4
2212.32 0
2212.43 0
2212.54 0
2212.65 0
2212.75 0
2212.86 0
2212.97 0
2213.08 2
2213.19 7
2213.29 13
2213.40 19
2213.51 25
2213.62 30
2213.73 34
2213.83 37
2213.94 39
2214.05 39
2214.16 39
2214.27 38
2214.37 38
2214.48 39
2214.59 42
2214.70 45
2214.81 50
2214.91 55
2215.02 59
2215.13 63
2215.24 64
2215.34 66
2215.45 66
2215.56 67
2215.67 68
2215.78 70
2215.88 72
2215.99 75
2216.10 76
2216.21 77
2216.32 76
2216.42 76
2216.53 76
2216.64 76
2216.75 78
2216.86 81
2216.96 85
2217.07 88
2217.18 91
2217.29 94
2217.40 97
2217.50 100
2217.61 103
2217.72 107
2217.83 111
2217.94 114
2218.04 117
2218.15 118
2218.26 118
2218.37 116
2218.48 114
2218.58 112
2218.69 111
2218.80 110
2218.91 109
2219.02 108
2219.12 105
2219.23 100
2219.34 93
2219.45 87
2219.56 81
2219.67 78
2219.77 78
2219.88 82
2219.99 89
2220.10 98
2220.21 107
2220.31 114
2220.42 119
2220.53 121
2220.64 121
2220.75 118
2220.85 114
2220.96 109
2221.07 105
2221.18 102
2221.29 100
2221.39 101
2221.50 104
2221.61 108
2221.72 115
2221.83 122
2221.93 129
2222.04 136
2222.15 141
2222.26 145
2222.37 146
2222.48 144
2222.58 139
2222.69 132
2222.80 122
2222.91 110
2223.02 99
2223.12 89
2223.23 80
2223.34 74
2223.45 69
2223.56 65
2223.67 61
2223.77 57
2223.88 52
2223.99 46
2224.10 40
2224.21 35
2224.31 30
2224.42 27
2224.53 25
2224.64 23
2224.75 21
2224.85 17
2224.96 13
2225.07 8
2225.18 2
2225.29 0
2225.40 0
2225.50 0
2225.61 0
2225.72 0
2225.83 0
2225.94 0
2226.05 0
2226.15 4
2226.26 8
2226.37 11
2226.48 12
2226.59 13
2226.69 12
2226.80 11
2226.91 10
2227.02 9
2227.13 9
2227.24 10
2227.34 13
2227.45 17
2227.56 22
2227.67 26
2227.78 30
2227.89 33
2227.99 35
2228.10 36
2228.21 36
2228.32 35
2228.43 34
2228.53 33
2228.64 32
2228.75 32
2228.86 32
2228.97 33
2229.08 35
2229.18 39
2229.29 42
2229.40 46
2229.51 50
2229.62 52
2229.73 54
2229.83 54
2229.94 53
2230.05 52
2230.16 50
2230.27 48
2230.38 47
2230.48 46
2230.59 46
2230.70 45
2230.81 44
2230.92 41
2231.03 37
2231.13 33
2231.24 28
2231.35 24
2231.46 21
2231.57 19
2231.68 18
2231.78 19
2231.89 19
2232.00 21
2232.11 22
2232.22 25
2232.33 28
2232.43 32
2232.54 37
2232.65 43
2232.76 50
2232.87 57
2232.98 64
2233.08 70
2233.19 75
2233.30 78
2233.41 79
2233.52 78
2233.63 76
2233.73 73
2233.84 70
2233.95 67
2234.06 64
2234.17 60
2234.28 55
2234.39 50
2234.49 44
2234.60 37
2234.71 29
2234.82 22
2234.93 16
2235.04 12
2235.14 10
2235.25 10
2235.36 12
2235.47 16
2235.58 20
2235.69 24
2235.80 28
2235.90 30
2236.01 31
2236.12 31
2236.23 30
2236.34 27
2236.45 25
2236.55 22
2236.66 21
2236.77 21
2236.88 23
2236.99 26
2237.10 32
2237.21 39
2237.31 46
2237.42 53
2237.53 59
2237.64 63
2237.75 66
2237.86 68
2237.96 69
2238.07 70
2238.18 73
2238.29 77
2238.40 82
2238.51 88
2238.62 93
2238.72 97
2238.83 99
2238.94 100
2239.05 99
2239.16 98
2239.27 97
2239.38 96
2239.48 94
2239.59 92
2239.70 88
2239.81 82
2239.92 73
2240.03 61
2240.14 46
2240.24 30
2240.35 15
2240.46 3
2240.57 0
2240.68 0
2240.79 0
2240.90 0
2241.00 6
2241.11 14
2241.22 21
2241.33 25
2241.44 26
2241.55 24
2241.66 21
2241.76 19
2241.87 17
2241.98 18
2242.09 21
2242.20 26
2242.31 33
2242.42 40
2242.52 45
2242.63 49
2242.74 51
2242.85 52
2242.96 53
2243.07 55
2243.18 59
2243.28 64
2243.39 71
2243.50 78
2243.61 85
2243.72 90
2243.83 95
2243.94 98
2244.04 99
2244.15 99
2244.26 96
2244.37 91
2244.48 83
2244.59 73
2244.70 61
2244.81 49
2244.91 38
2245.02 29
2245.13 22
2245.24 17
2245.35 13
2245.46 8
2245.57 4
2245.67 0
2245.78 0
2245.89 0
2246.00 0
2246.11 0
2246.22 0
2246.33 0
2246.44 0
2246.54 4
2246.65 8
2246.76 11
2246.87 14
2246.98 18
2247.09 23
2247.20 30
2247.31 37
2247.41 44
2247.52 51
2247.63 56
2247.74 60
2247.85 60
2247.96 59
2248.07 55
2248.18 50
2248.28 43
2248.39 37
2248.50 33
2248.61 31
2248.72 33
2248.83 39
2248.94 48
2249.05 59
2249.15 70
2249.26 80
2249.37 88
2249.48 94
2249.59 97
2249.70 98
2249.81 97
2249.92 96
2250.02 94
2250.13 91
2250.24 89
2250.35 86
2250.46 82
2250.57 79
2250.68 77
2250.79 75
2250.90 74
2251.00 75
2251.11 76
2251.22 79
2251.33 84
2251.44 89
2251.55 96
2251.66 102
2251.77 108
2251.87 113
2251.98 115
2252.09 114
2252.20 109
2252.31 99
2252.42 87
2252.53 72
2252.64 58
2252.75 47
2252.85 39
2252.96 37
2253.07 39
2253.18 45
2253.29 54
2253.40 64
2253.51 74
2253.62 84
2253.73 92
2253.83 98
2253.94 102
2254.05 103
2254.16 102
2254.27 99
2254.38 94
2254.49 88
2254.60 84
2254.71 81
2254.81 80
2254.92 82
2255.03 85
2255.14 88
2255.25 91
2255.36 92
2255.47 89
2255.58 84
2255.69 76
2255.79 67
2255.90 56
2256.01 46
2256.12 37
2256.23 31
2256.34 26
2256.45 24
2256.56 23
2256.67 23
2256.77 22
2256.88 21
2256.99 20
2257.10 18
2257.21 17
2257.32 17
2257.43 19
2257.54 22
2257.65 26
2257.76 30
2257.86 34
2257.97 38
2258.08 41
2258.19 44
2258.30 47
2258.41 49
2258.52 52
2258.63 55
2258.74 57
2258.85 59
2258.95 61
2259.06 62
2259.17 62
2259.28 61
2259.39 60
2259.50 58
2259.61 56
2259.72 54
2259.83 53
2259.94 53
2260.04 53
2260.15 54
2260.26 54
2260.37 53
2260.48 51
2260.59 48
2260.70 45
2260.81 44
2260.92 45
2261.03 49
2261.14 53
2261.24 58
2261.35 62
2261.46 64
2261.57 63
2261.68 60
2261.79 56
2261.90 51
2262.01 47
2262.12 45
2262.23 43
2262.34 43
2262.44 44
2262.55 43
2262.66 42
2262.77 39
2262.88 34
2262.99 28
2263.10 21
2263.21 15
2263.32 10
2263.43 7
2263.54 6
2263.64 8
2263.75 11
2263.86 15
2263.97 20
2264.08 25
2264.19 30
2264.30 35
2264.41 39
2264.52 42
2264.63 46
2264.74 48
2264.85 50
2264.95 51
2265.06 51
2265.17 51
2265.28 50
2265.39 48
2265.50 46
2265.61 43
2265.72 39
2265.83 34
2265.94 28
2266.05 20
2266.16 12
2266.26 3
2266.37 0
2266.48 0
2266.59 0
2266.70 0
2266.81 0
2266.92 0
2267.03 0
2267.14 0
2267.25 7
2267.36 12
2267.47 16
2267.57 18
2267.68 20
2267.79 22
2267.90 23
2268.01 24
2268.12 25
2268.23 26
2268.34 27
2268.45 27
2268.56 27
2268.67 27
2268.78 26
2268.89 26
2268.99 27
2269.10 28
2269.21 30
2269.32 34
2269.43 40
2269.54 47
2269.65 56
2269.76 66
2269.87 75
2269.98 84
2270.09 91
2270.20 96
2270.31 98
2270.42 98
2270.52 95
2270.63 91
2270.74 87
2270.85 83
2270.96 80
2271.07 79
2271.18 80
2271.29 81
2271.40 84
2271.51 87
2271.62 89
2271.73 92
2271.84 94
2271.95 96
2272.05 97
2272.16 97
2272.27 96
2272.38 95
2272.49 93
2272.60 91
2272.71 90
2272.82 89
2272.93 88
2273.04 90
2273.15 92
2273.26 95
2273.37 98
2273.48 100
2273.59 101
2273.69 100
2273.80 97
2273.91 93
2274.02 89
2274.13 86
2274.24 83
2274.35 82
2274.46 82
2274.57 82
2274.68 81
2274.79 79
2274.90 76
2275.01 72
2275.12 69
2275.23 68
2275.34 70
2275.45 74
2275.55 81
2275.66 89
2275.77 97
2275.88 104
2275.99 109
2276.10 112
2276.21 113
2276.32 112
2276.43 109
2276.54 105
2276.65 102
2276.76 98
2276.87 95
2276.98 93
2277.09 91
2277.20 90
2277.31 90
2277.41 91
2277.52 92
2277.63 95
2277.74 98
2277.85 102
2277.96 106
2278.07 108
2278.18 110
2278.29 109
2278.40 107
2278.51 104
2278.62 101
2278.73 97
2278.84 94
2278.95 92
2279.06 91
2279.17 91
2279.28 92
2279.39 95
2279.50 100
2279.60 107
2279.71 114
2279.82 121
2279.93 127
2280.04 132
2280.15 136
2280.26 138
2280.37 140
2280.48 142
2280.59 145
2280.70 149
2280.81 154
2280.92 161
2281.03 167
2281.14 173
2281.25 177
2281.36 179
2281.47 179
2281.58 177
2281.69 174
2281.80 171
2281.90 167
2282.01 164
2282.12 162
2282.23 159
2282.34 157
2282.45 153
2282.56 150
2282.67 145
2282.78 140
2282.89 135
2283.00 131
2283.11 129
2283.22 129
2283.33 131
2283.44 136
2283.55 142
2283.66 148
2283.77 152
2283.88 155
2283.99 153
2284.10 149
2284.21 141
2284.32 131
2284.43 121
2284.54 112
2284.64 104
2284.75 98
2284.86 91
2284.97 84
2285.08 76
2285.19 66
2285.30 56
2285.41 47
2285.52 41
2285.63 38
2285.74 38
2285.85 41
2285.96 45
2286.07 48
2286.18 49
2286.29 47
2286.40 43
2286.51 37
2286.62 30
2286.73 23
2286.84 18
2286.95 14
2287.06 13
2287.17 14
2287.28 16
2287.39 21
2287.50 27
2287.61 34
2287.72 40
2287.83 45
2287.93 48
2288.04 49
2288.15 49
2288.26 47
2288.37 46
2288.48 45
2288.59 45
2288.70 47
2288.81 50
2288.92 56
2289.03 62
2289.14 70
2289.25 79
2289.36 87
2289.47 95
2289.58 100
2289.69 102
2289.80 101
2289.91 97
2290.02 91
2290.13 83
2290.24 76
2290.35 69
2290.46 65
2290.57 64
2290.68 67
2290.79 72
2290.90 79
2291.01 88
2291.12 98
2291.23 107
2291.34 115
2291.45 121
2291.56 124
2291.67 124
2291.78 121
2291.89 116
2292.00 109
2292.11 103
2292.22 98
2292.33 94
2292.43 91
2292.54 89
2292.65 88
2292.76 88
2292.87 87
2292.98 86
2293.09 86
2293.20 86
2293.31 86
2293.42 86
2293.53 86
2293.64 85
2293.75 82
2293.86 79
2293.97 75
2294.08 70
2294.19 65
2294.30 61
2294.41 57
2294.52 54
2294.63 52
2294.74 50
2294.85 48
2294.96 46
2295.07 45
2295.18 42
2295.29 40
2295.40 37
2295.51 35
2295.62 33
2295.73 32
2295.84 31
2295.95 30
2296.06 27
2296.17 24
2296.28 18
2296.39 12
2296.50 5
2296.61 0
2296.72 0
2296.83 0
2296.94 0
2297.05 0
2297.16 0
2297.27 0
2297.38 1
2297.49 2
2297.60 2
2297.71 2
2297.82 2
2297.93 3
2298.04 4
2298.15 6
2298.26 9
2298.37 12
2298.48 15
2298.59 18
2298.70 22
2298.81 25
2298.92 29
2299.03 32
2299.14 35
2299.25 38
2299.36 41
2299.47 45
2299.58 48
2299.69 53
2299.80 57
2299.91 62
2300.02 66
2300.13 70
2300.24 73
2300.35 75
2300.46 77
2300.57 79
2300.68 81
2300.79 84
2300.90 89
2301.01 95
2301.12 102
2301.23 109
2301.34 115
2301.45 120
2301.56 122
2301.67 123
2301.78 121
2301.89 118
2302.00 113
2302.11 108
2302.22 103
2302.33 98
2302.44 93
2302.55 89
2302.66 85
2302.77 82
2302.88 79
2302.99 77
2303.10 76
2303.21 74
2303.32 73
2303.43 72
2303.54 70
2303.65 69
2303.76 67
2303.87 66
2303.98 65
2304.09 64
2304.20 64
2304.31 64
2304.42 66
2304.53 70
2304.64 76
2304.75 84
2304.86 93
2304.97 104
2305.08 114
2305.19 124
2305.30 132
2305.41 138
2305.52 141
2305.63 141
2305.74 138
2305.85 132
2305.96 124
2306.07 114
2306.18 103
2306.29 92
2306.40 82
2306.51 73
2306.62 66
2306.73 60
2306.84 56
2306.95 52
2307.06 49
2307.17 46
2307.28 45
2307.39 45
2307.50 47
2307.61 50
2307.72 54
2307.83 61
2307.95 68
2308.06 76
2308.17 85
2308.28 95
2308.39 104
2308.50 114
2308.61 122
2308.72 130
2308.83 135
2308.94 139
2309.05 140
2309.16 139
2309.27 135
2309.38 129
2309.49 121
2309.60 110
2309.71 99
2309.82 88
2309.93 77
2310.04 69
2310.15 63
2310.26 60
2310.37 59
2310.48 61
2310.59 63
2310.70 64
2310.81 63
2310.92 61
2311.03 57
2311.14 53
2311.25 49
2311.36 48
2311.47 51
2311.58 56
2311.69 65
2311.80 76
2311.91 86
2312.02 96
2312.13 102
2312.24 105
2312.35 104
2312.46 99
2312.58 91
2312.69 81
2312.80 70
2312.91 60
2313.02 50
2313.13 43
2313.24 37
2313.35 32
2313.46 29
2313.57 28
2313.68 28
2313.79 30
2313.90 34
2314.01 39
2314.12 44
2314.23 51
2314.34 57
2314.45 62
2314.56 67
2314.67 71
2314.78 74
2314.89 76
2315.00 77
2315.11 76
2315.22 73
2315.33 68
2315.44 63
2315.55 56
2315.66 50
2315.77 45
2315.89 42
2316.00 41
2316.11 41
2316.22 43
2316.33 45
2316.44 47
2316.55 49
2316.66 50
2316.77 51
2316.88 53
2316.99 55
2317.10 59
2317.21 66
2317.32 74
2317.43 83
2317.54 92
2317.65 100
2317.76 105
2317.87 106
2317.98 104
2318.09 100
2318.20 95
2318.31 90
2318.42 88
2318.54 88
2318.65 90
2318.76 93
2318.87 95
2318.98 96
2319.09 95
2319.20 92
2319.31 86
2319.42 80
2319.53 75
2319.64 71
2319.75 69
2319.86 68
2319.97 69
2320.08 69
2320.19 70
2320.30 69
2320.41 68
2320.52 67
2320.63 66
2320.74 68
2320.85 71
2320.97 76
2321.08 82
2321.19 89
2321.30 95
2321.41 99
2321.52 101
2321.63 101
2321.74 100
2321.85 97
2321.96 96
2322.07 95
2322.18 97
2322.29 100
2322.40 104
2322.51 108
2322.62 111
2322.73 111
2322.84 107
2322.95 101
2323.07 93
2323.18 83
2323.29 75
2323.40 68
2323.51 64
2323.62 61
2323.73 61
2323.84 61
2323.95 61
2324.06 61
2324.17 62
2324.28 63
2324.39 64
2324.50 65
2324.61 65
2324.72 64
2324.83 63
2324.94 60
2325.06 56
2325.17 52
2325.28 48
2325.39 45
2325.50 41
2325.61 38
2325.72 34
2325.83 29
2325.94 24
2326.05 18
2326.16 12
2326.27 5
2326.38 0
2326.49 0
2326.60 0
2326.71 0
2326.83 0
2326.94 0
2327.05 0
2327.16 0
2327.27 1
2327.38 4
2327.49 7
2327.60 8
2327.71 10
2327.82 11
2327.93 14
2328.04 17
2328.15 21
2328.26 24
2328.37 27
2328.49 30
2328.60 32
2328.71 34
2328.82 36
2328.93 40
2329.04 44
2329.15 49
2329.26 54
2329.37 58
2329.48 61
2329.59 62
2329.70 62
2329.81 60
2329.92 57
2330.03 52
2330.15 47
2330.26 42
2330.37 37
2330.48 33
2330.59 32
2330.70 33
2330.81 35
2330.92 40
2331.03 46
2331.14 52
2331.25 59
2331.36 66
2331.47 73
2331.59 79
2331.70 86
2331.81 91
2331.92 95
2332.03 97
2332.14 97
2332.25 95
2332.36 91
2332.47 86
2332.58 81
2332.69 76
2332.80 72
2332.91 69
2333.03 68
2333.14 67
2333.25 68
2333.36 70
2333.47 74
2333.58 80
2333.69 88
2333.80 97
2333.91 105
2334.02 112
2334.13 117
2334.24 119
2334.35 119
2334.47 118
2334.58 116
2334.69 115
2334.80 115
2334.91 117
2335.02 120
2335.13 123
2335.24 126
2335.35 129
2335.46 132
2335.57 133
2335.68 134
2335.80 134
2335.91 134
2336.02 132
2336.13 130
2336.24 126
2336.35 122
2336.46 119
2336.57 117
2336.68 115
2336.79 113
2336.90 112
2337.01 111
2337.13 109
2337.24 107
2337.35 105
2337.46 105
2337.57 106
2337.68 109
2337.79 114
2337.90 119
2338.01 123
2338.12 126
2338.23 127
2338.35 125
2338.46 123
2338.57 121
2338.68 120
2338.79 120
2338.90 121
2339.01 121
2339.12 121
2339.23 118
2339.34 114
2339.45 108
2339.57 102
2339.68 97
2339.79 94
2339.90 94
2340.01 96
2340.12 101
2340.23 106
2340.34 112
2340.45 117
2340.56 120
2340.68 123
2340.79 124
2340.90 125
2341.01 125
2341.12 127
2341.23 128
2341.34 131
2341.45 135
2341.56 139
2341.67 144
2341.79 149
2341.90 153
2342.01 157
2342.12 159
2342.23 161
2342.34 161
2342.45 159
2342.56 158
2342.67 155
2342.78 152
2342.90 147
2343.01 141
2343.12 134
2343.23 125
2343.34 117
2343.45 109
2343.56 103
2343.67 99
2343.78 99
2343.89 102
2344.01 107
2344.12 113
2344.23 120
2344.34 124
2344.45 126
2344.56 125
2344.67 120
2344.78 112
2344.89 102
2345.01 91
2345.12 81
2345.23 71
2345.34 64
2345.45 58
2345.56 54
2345.67 51
2345.78 50
2345.89 50
2346.00 49
2346.12 48
2346.23 47
2346.34 45
2346.45 45
2346.56 46
2346.67 50
2346.78 55
2346.89 62
2347.00 68
2347.12 74
2347.23 76
2347.34 76
2347.45 74
2347.56 70
2347.67 66
2347.78 63
2347.89 61
2348.00 60
2348.12 61
2348.23 61
2348.34 62
2348.45 63
2348.56 64
2348.67 64
2348.78 64
2348.89 64
2349.01 64
2349.12 63
2349.23 62
2349.34 64
2349.45 67
2349.56 72
2349.67 78
2349.78 86
2349.89 93
2350.01 98
2350.12 100
2350.23 100
2350.34 99
2350.45 96
2350.56 95
2350.67 94
2350.78 93
2350.90 93
2351.01 90
2351.12 85
2351.23 76
2351.34 64
2351.45 50
2351.56 37
2351.67 25
2351.79 16
2351.90 12
2352.01 13
2352.12 17
2352.23 25
2352.34 34
2352.45 45
2352.56 56
2352.67 68
2352.79 80
2352.90 92
2353.01 102
2353.12 110
2353.23 115
2353.34 117
2353.45 114
2353.56 109
2353.68 101
2353.79 92
2353.90 84
2354.01 77
2354.12 71
2354.23 66
2354.34 63
2354.46 61
2354.57 59
2354.68 58
2354.79 57
2354.90 55
2355.01 52
2355.12 47
2355.23 40
2355.35 33
2355.46 26
2355.57 20
2355.68 14
2355.79 10
2355.90 7
2356.01 5
2356.12 3
2356.24 2
2356.35 1
2356.46 0
2356.57 0
2356.68 0
2356.79 0
2356.90 0
2357.02 0
2357.13 0
2357.24 0
2357.35 0
2357.46 0
2357.57 2
2357.68 5
2357.80 9
2357.91 14
2358.02 19
2358.13 23
2358.24 26
2358.35 28
2358.46 27
2358.57 26
2358.69 25
2358.80 25
2358.91 27
2359.02 31
2359.13 37
2359.24 44
2359.35 50
2359.47 54
2359.58 56
2359.69 54
2359.80 51
2359.91 45
2360.02 39
2360.13 32
2360.25 26
2360.36 20
2360.47 16
2360.58 13
2360.69 11
2360.80 11
2360.91 11
2361.03 12
2361.14 14
2361.25 16
2361.36 19
2361.47 21
2361.58 22
2361.69 24
2361.81 25
2361.92 25
2362.03 26
2362.14 27
2362.25 29
2362.36 31
2362.47 33
2362.59 35
2362.70 35
2362.81 35
2362.92 35
2363.03 34
2363.14 34
2363.26 35
2363.37 37
2363.48 41
2363.59 45
2363.70 50
2363.81 56
2363.92 61
2364.04 65
2364.15 68
2364.26 70
2364.37 71
2364.48 72
2364.59 73
2364.71 73
2364.82 73
2364.93 72
2365.04 69
2365.15 64
2365.26 57
2365.37 50
2365.49 44
2365.60 39
2365.71 36
2365.82 35
2365.93 36
2366.04 37
2366.16 37
2366.27 35
2366.38 32
2366.49 26
2366.60 18
2366.71 10
2366.82 2
2366.94 0
2367.05 0
2367.16 0
2367.27 0
2367.38 0
2367.49 1
2367.61 5
2367.72 8
2367.83 12
2367.94 15
2368.05 21
2368.16 28
2368.28 38
2368.39 48
2368.50 59
2368.61 68
2368.72 73
2368.83 74
2368.95 71
2369.06 64
2369.17 55
2369.28 46
2369.39 38
2369.50 32
2369.62 28
2369.73 27
2369.84 28
2369.95 31
2370.06 33
2370.17 36
2370.29 38
2370.40 39
2370.51 40
2370.62 43
2370.73 47
2370.84 53
2370.96 61
2371.07 71
2371.18 82
2371.29 92
2371.40 100
2371.51 106
2371.63 111
2371.74 113
2371.85 114
2371.96 115
2372.07 115
2372.18 113
2372.30 111
2372.41 106
2372.52 100
2372.63 91
2372.74 82
2372.85 73
2372.97 64
2373.08 56
2373.19 49
2373.30 43
2373.41 37
2373.52 32
2373.64 28
2373.75 26
2373.86 27
2373.97 30
2374.08 38
2374.19 49
2374.31 62
2374.42 78
2374.53 94
2374.64 111
2374.75 127
2374.87 140
2374.98 151
2375.09 158
2375.20 162
2375.31 163
2375.42 162
2375.54 158
2375.65 153
2375.76 148
2375.87 143
2375.98 137
2376.10 130
2376.21 122
2376.32 112
2376.43 101
2376.54 90
2376.65 78
2376.77 68
2376.88 61
2376.99 56
2377.10 55
2377.21 56
2377.33 59
2377.44 61
2377.55 63
2377.66 64
2377.77 62
2377.88 57
2378.00 51
2378.11 44
2378.22 38
2378.33 32
2378.44 27
2378.56 23
2378.67 19
2378.78 16
2378.89 14
2379.00 13
2379.11 12
2379.23 13
2379.34 15
2379.45 19
2379.56 23
2379.67 28
2379.79 33
2379.90 37
2380.01 40
2380.12 43
2380.23 45
2380.35 46
2380.46 45
2380.57 44
2380.68 41
2380.79 37
2380.91 32
2381.02 27
2381.13 23
2381.24 21
2381.35 21
2381.46 22
2381.58 25
2381.69 28
2381.80 30
2381.91 31
2382.02 30
2382.14 27
2382.25 22
2382.36 17
2382.47 13
2382.58 9
2382.70 6
2382.81 3
2382.92 0
2383.03 0
2383.14 0
2383.26 0
2383.37 0
2383.48 0
2383.59 0
2383.70 0
2383.82 1
2383.93 4
2384.04 6
2384.15 7
2384.26 9
2384.38 11
2384.49 15
2384.60 19
2384.71 24
2384.82 31
2384.94 37
2385.05 42
2385.16 46
2385.27 48
2385.38 49
2385.50 49
2385.61 48
2385.72 47
2385.83 46
2385.94 47
2386.06 49
2386.17 54
2386.28 62
2386.39 72
2386.50 84
2386.62 98
2386.73 111
2386.84 123
2386.95 133
2387.06 140
2387.18 145
2387.29 147
2387.40 148
2387.51 148
2387.62 147
2387.74 147
2387.85 148
2387.96 149
2388.07 152
2388.19 155
2388.30 158
2388.41 161
2388.52 164
2388.63 167
2388.75 169
2388.86 171
2388.97 172
2389.08 173
2389.19 174
2389.31 175
2389.42 176
2389.53 176
2389.64 177
2389.75 176
2389.87 175
2389.98 172
2390.09 168
2390.20 162
2390.32 156
2390.43 149
2390.54 142
2390.65 135
2390.76 130
2390.88 125
2390.99 123
2391.10 122
2391.21 122
2391.32 123
2391.44 125
2391.55 127
2391.66 128
2391.77 128
2391.89 127
2392.00 125
2392.11 123
2392.22 122
2392.33 121
2392.45 119
2392.56 118
2392.67 117
2392.78 115
2392.89 114
2393.01 112
2393.12 110
2393.23 109
2393.34 108
2393.46 108
2393.57 107
2393.68 106
2393.79 105
2393.90 104
2394.02 102
2394.13 100
2394.24 99
2394.35 98
2394.47 98
2394.58 100
2394.69 104
2394.80 109
2394.91 115
2395.03 121
2395.14 126
2395.25 129
2395.36 129
2395.48 125
2395.59 119
2395.70 111
2395.81 102
2395.93 95
2396.04 92
2396.15 92
2396.26 97
2396.37 106
2396.49 117
2396.60 128
2396.71 137
2396.82 143
2396.94 145
2397.05 142
2397.16 135
2397.27 125
2397.38 114
2397.50 102
2397.61 91
2397.72 83
2397.83 77
2397.95 74
2398.06 74
2398.17 76
2398.28 81
2398.40 85
2398.51 91
2398.62 95
2398.73 99
2398.84 103
2398.96 106
2399.07 110
2399.18 112
2399.29 115
2399.41 116
2399.52 116
2399.63 115
2399.74 112
2399.86 108
2399.97 103
2400.08 99
2400.19 94
2400.31 90
2400.42 87
2400.53 84
2400.64 80
2400.76 76
2400.87 70
2400.98 63
2401.09 56
2401.20 49
2401.32 43
2401.43 39
2401.54 37
2401.65 37
2401.77 40
2401.88 43
2401.99 47
2402.10 52
2402.22 57
2402.33 61
2402.44 65
2402.55 70
2402.67 74
2402.78 77
2402.89 79
2403.00 79
2403.12 79
2403.23 78
2403.34 78
2403.45 78
2403.57 80
2403.68 83
2403.79 86
2403.90 90
2404.02 92
2404.13 92
2404.24 91
2404.35 86
2404.47 79
2404.58 71
2404.69 61
2404.80 50
2404.91 40
2405.03 30
2405.14 23
2405.25 19
2405.36 18
2405.48 20
2405.59 25
2405.70 31
2405.81 37
2405.93 42
2406.04 44
2406.15 45
2406.26 44
2406.38 42
2406.49 40
2406.60 38
2406.71 35
2406.83 34
2406.94 34
2407.05 35
2407.16 39
2407.28 46
2407.39 55
2407.50 65
2407.62 77
2407.73 89
2407.84 98
2407.95 104
2408.07 107
2408.18 106
2408.29 102
2408.40 95
2408.52 85
2408.63 73
2408.74 61
2408.85 49
2408.97 38
2409.08 28
2409.19 20
2409.30 15
2409.42 13
2409.53 13
2409.64 15
2409.75 18
2409.87 22
2409.98 26
2410.09 31
2410.20 36
2410.32 39
2410.43 41
2410.54 41
2410.65 39
2410.77 36
2410.88 31
2410.99 26
2411.11 22
2411.22 18
2411.33 16
2411.44 14
2411.56 13
2411.67 12
2411.78 11
2411.89 10
2412.01 9
2412.12 8
2412.23 7
2412.34 5
2412.46 4
2412.57 2
2412.68 0
2412.79 0
2412.91 0
2413.02 0
2413.13 0
2413.25 0
2413.36 0
2413.47 0
2413.58 0
2413.70 5
2413.81 12
2413.92 20
2414.03 29
2414.15 38
2414.26 47
2414.37 55
2414.48 60
2414.60 62
2414.71 61
2414.82 59
2414.94 56
2415.05 54
2415.16 53
2415.27 54
2415.39 57
2415.50 62
2415.61 68
2415.72 75
2415.84 82
2415.95 89
2416.06 96
2416.18 103
2416.29 109
2416.40 114
2416.51 117
2416.63 118
2416.74 117
2416.85 114
2416.97 110
2417.08 106
2417.19 101
2417.30 97
2417.42 93
2417.53 89
2417.64 84
2417.75 79
2417.87 71
2417.98 62
2418.09 50
2418.21 37
2418.32 23
2418.43 10
2418.54 0
2418.66 0
2418.77 0
2418.88 0
2419.00 0
2419.11 0
2419.22 0
2419.33 0
2419.45 4
2419.56 8
2419.67 12
2419.78 14
2419.90 16
2420.01 18
2420.12 19
2420.24 19
2420.35 19
2420.46 17
2420.57 15
2420.69 13
2420.80 11
2420.91 11
2421.03 12
2421.14 14
2421.25 18
2421.36 23
2421.48 29
2421.59 34
2421.70 39
2421.82 44
2421.93 48
2422.04 51
2422.15 53
2422.27 54
2422.38 53
2422.49 52
2422.61 49
2422.72 45
2422.83 40
2422.94 34
2423.06 28
2423.17 22
2423.28 18
2423.40 15
2423.51 14
2423.62 14
2423.74 16
2423.85 19
2423.96 24
2424.07 30
2424.19 36
2424.30 42
2424.41 47
2424.53 51
2424.64 53
2424.75 53
2424.86 52
2424.98 49
2425.09 46
2425.20 43
2425.32 40
2425.43 38
2425.54 37
2425.66 37
2425.77 38
2425.88 40
2425.99 44
2426.11 48
2426.22 52
2426.33 56
2426.45 59
2426.56 61
2426.67 61
2426.78 61
2426.90 60
2427.01 59
2427.12 58
2427.24 57
2427.35 57
2427.46 57
2427.58 56
2427.69 54
2427.80 51
2427.91 47
2428.03 44
2428.14 40
2428.25 38
2428.37 37
2428.48 38
2428.59 40
2428.71 43
2428.82 47
2428.93 51
2429.05 54
2429.16 56
2429.27 57
2429.38 55
2429.50 52
2429.61 47
2429.72 41
2429.84 35
2429.95 28
2430.06 22
2430.18 17
2430.29 12
2430.40 9
2430.51 8
2430.63 9
2430.74 10
2430.85 12
2430.97 15
2431.08 16
2431.19 17
2431.31 17
2431.42 17
2431.53 17
2431.65 18
2431.76 21
2431.87 25
2431.99 31
2432.10 36
2432.21 42
2432.32 45
2432.44 47
2432.55 46
2432.66 43
2432.78 38
2432.89 33
2433.00 28
2433.12 25
2433.23 25
2433.34 29
2433.46 35
2433.57 43
2433.68 52
2433.80 61
2433.91 69
2434.02 75
2434.13 81
2434.25 87
2434.36 92
2434.47 98
2434.59 102
2434.70 107
2434.81 110
2434.93 111
2435.04 112
2435.15 110
2435.27 108
2435.38 105
2435.49 101
2435.61 97
2435.72 94
2435.83 92
2435.95 91
2436.06 91
2436.17 94
2436.29 97
2436.40 101
2436.51 105
2436.62 107
2436.74 108
2436.85 107
2436.96 105
2437.08 102
2437.19 98
2437.30 94
2437.42 91
2437.53 89
2437.64 88
2437.76 86
2437.87 86
2437.98 85
2438.10 86
2438.21 87
2438.32 90
2438.44 95
2438.55 103
2438.66 112
2438.78 122
2438.89 132
2439.00 142
2439.12 149
2439.23 154
2439.34 155
2439.46 153
2439.57 149
2439.68 143
2439.80 136
2439.91 127
2440.02 118
2440.14 107
2440.25 96
2440.36 84
2440.48 74
2440.59 66
2440.70 63
2440.82 64
2440.93 70
2441.04 79
2441.16 90
2441.27 102
2441.38 111
2441.50 116
2441.61 117
2441.72 114
2441.84 108
2441.95 100
2442.06 91
2442.18 82
2442.29 73
2442.40 65
2442.52 56
2442.63 48
2442.74 41
2442.86 34
2442.97 28
2443.08 23
2443.20 20
2443.31 17
2443.42 16
2443.54 16
2443.65 17
2443.76 21
2443.88 26
2443.99 33
2444.10 40
2444.22 47
2444.33 53
2444.44 57
2444.56 58
2444.67 59
2444.78 58
2444.90 56
2445.01 55
2445.12 55
2445.24 55
2445.35 56
2445.46 57
2445.58 59
2445.69 62
2445.80 67
2445.92 74
2446.03 82
2446.14 91
2446.26 99
2446.37 104
2446.48 106
2446.60 104
2446.71 99
2446.82 93
2446.94 86
2447.05 80
2447.17 76
2447.28 74
2447.39 73
2447.51 72
2447.62 71
2447.73 69
2447.85 67
2447.96 66
2448.07 65
2448.19 65
2448.30 65
2448.41 67
2448.53 70
2448.64 74
2448.75 79
2448.87 86
2448.98 94
2449.09 102
2449.21 108
2449.32 113
2449.44 113
2449.55 110
2449.66 104
2449.78 97
2449.89 89
2450.00 84
2450.12 81
2450.23 82
2450.34 84
2450.46 87
2450.57 89
2450.68 89
2450.80 88
2450.91 85
2451.02 82
2451.14 80
2451.25 81
2451.37 85
2451.48 90
2451.59 97
2451.71 105
2451.82 112
2451.93 117
2452.05 119
2452.16 118
2452.27 114
2452.39 107
2452.50 97
2452.61 86
2452.73 75
2452.84 63
2452.96 53
2453.07 44
2453.18 37
2453.30 30
2453.41 25
2453.52 21
2453.64 19
2453.75 17
2453.86 16
2453.98 16
2454.09 18
2454.20 21
2454.32 26
2454.43 31
2454.55 38
2454.66 45
2454.77 50
2454.89 54
2455.00 56
2455.11 55
2455.23 52
2455.34 47
2455.45 41
2455.57 34
2455.68 26
2455.80 19
2455.91 12
2456.02 7
2456.14 4
2456.25 3
2456.36 3
2456.48 3
2456.59 5
2456.71 6
2456.82 8
2456.93 9
2457.05 11
2457.16 14
2457.27 17
2457.39 21
2457.50 24
2457.61 28
2457.73 31
2457.84 34
2457.96 36
2458.07 37
2458.18 39
2458.30 40
2458.41 41
2458.52 42
2458.64 43
2458.75 43
2458.87 44
2458.98 43
2459.09 42
2459.21 41
2459.32 40
2459.43 40
2459.55 39
2459.66 39
2459.78 39
2459.89 39
2460.00 39
2460.12 37
2460.23 36
2460.34 34
2460.46 31
2460.57 28
2460.69 25
2460.80 22
2460.91 18
2461.03 15
2461.14 11
2461.25 8
2461.37 5
2461.48 3
2461.60 3
2461.71 3
2461.82 4
2461.94 7
2462.05 10
2462.17 13
2462.28 17
2462.39 20
2462.51 22
2462.62 21
2462.73 19
2462.85 15
2462.96 10
2463.08 5
2463.19 1
2463.30 0
2463.42 0
2463.53 3
2463.64 9
2463.76 17
2463.87 24
2463.99 30
2464.10 34
2464.21 35
2464.33 33
2464.44 29
2464.56 24
2464.67 19
2464.78 13
2464.90 8
2465.01 4
2465.12 0
2465.24 0
2465.35 0
2465.47 0
2465.58 0
2465.69 0
2465.81 0
2465.92 0
2466.04 0
2466.15 2
2466.26 4
2466.38 5
2466.49 6
2466.61 6
2466.72 6
2466.83 6
2466.95 7
2467.06 11
2467.18 15
2467.29 21
2467.40 28
2467.52 33
2467.63 37
2467.74 38
2467.86 38
2467.97 36
2468.09 35
2468.20 34
2468.31 36
2468.43 40
2468.54 47
2468.66 55
2468.77 64
2468.88 73
2469.00 79
2469.11 83
2469.23 85
2469.34 84
2469.45 82
2469.57 80
2469.68 78
2469.80 77
2469.91 76
2470.02 76
2470.14 77
2470.25 77
2470.37 77
2470.48 77
2470.59 77
2470.71 76
2470.82 75
2470.94 73
2471.05 71
2471.16 68
2471.28 64
2471.39 59
2471.51 56
2471.62 52
2471.73 50
2471.85 50
2471.96 50
2472.08 51
2472.19 51
2472.30 50
2472.42 48
2472.53 43
2472.65 37
2472.76 29
2472.87 21
2472.99 15
2473.10 10
2473.22 8
2473.33 9
2473.44 14
2473.56 22
2473.67 33
2473.79 45
2473.90 58
2474.02 70
2474.13 81
2474.24 90
2474.36 96
2474.47 100
2474.59 101
2474.70 100
2474.81 98
2474.93 95
2475.04 90
2475.16 86
2475.27 82
2475.38 79
2475.50 76
2475.61 73
2475.73 70
2475.84 68
2475.96 64
2476.07 60
2476.18 56
2476.30 52
2476.41 49
2476.53 48
2476.64 49
2476.75 51
2476.87 54
2476.98 55
2477.10 55
2477.21 53
2477.32 49
2477.44 44
2477.55 39
2477.67 34
2477.78 31
2477.90 29
2478.01 28
2478.12 29
2478.24 30
2478.35 33
2478.47 36
2478.58 40
2478.69 45
2478.81 49
2478.92 54
2479.04 59
2479.15 63
2479.27 66
2479.38 68
2479.49 71
2479.61 73
2479.72 75
2479.84 77
2479.95 80
2480.07 84
2480.18 88
2480.29 93
2480.41 97
2480.52 100
2480.64 102
2480.75 103
2480.86 103
2480.98 103
2481.09 103
2481.21 103
2481.32 103
2481.44 102
2481.55 100
2481.66 96
2481.78 91
2481.89 85
2482.01 79
2482.12 74
2482.24 70
2482.35 67
2482.46 65
2482.58 63
2482.69 61
2482.81 57
2482.92 52
2483.04 47
2483.15 43
2483.26 41
2483.38 42
2483.49 45
2483.61 49
2483.72 53
2483.84 57
2483.95 58
2484.06 57
2484.18 54
2484.29 51
2484.41 49
2484.52 48
2484.64 49
2484.75 52
2484.86 54
2484.98 57
2485.09 58
2485.21 58
2485.32 58
2485.44 57
2485.55 57
2485.67 59
2485.78 61
2485.89 66
2486.01 73
2486.12 82
2486.24 94
2486.35 107
2486.47 122
2486.58 135
2486.69 146
2486.81 152
2486.92 152
2487.04 147
2487.15 137
2487.27 125
2487.38 111
2487.50 98
2487.61 87
2487.72 77
2487.84 69
2487.95 64
2488.07 59
2488.18 56
2488.30 55
2488.41 55
2488.52 56
2488.64 58
2488.75 60
2488.87 63
2488.98 66
2489.10 69
2489.21 73
2489.33 78
2489.44 83
2489.55 88
2489.67 93
2489.78 96
2489.90 99
2490.01 100
2490.13 100
2490.24 99
2490.36 96
2490.47 92
2490.58 85
2490.70 77
2490.81 68
2490.93 59
2491.04 50
2491.16 43
2491.27 39
2491.39 36
2491.50 35
2491.62 34
2491.73 32
2491.84 31
2491.96 28
2492.07 26
2492.19 26
2492.30 28
2492.42 33
2492.53 41
2492.65 50
2492.76 60
2492.87 70
2492.99 78
2493.10 84
2493.22 89
2493.33 92
2493.45 94
2493.56 97
2493.68 98
2493.79 97
2493.91 94
2494.02 89
2494.13 80
2494.25 70
2494.36 58
2494.48 48
2494.59 40
2494.71 35
2494.82 33
2494.94 34
2495.05 36
2495.17 40
2495.28 43
2495.39 47
2495.51 52
2495.62 57
2495.74 64
2495.85 71
2495.97 79
2496.08 87
2496.20 94
2496.31 100
2496.43 103
2496.54 104
2496.66 102
2496.77 99
2496.88 94
2497.00 90
2497.11 87
2497.23 87
2497.34 90
2497.46 96
2497.57 102
2497.69 107
2497.80 111
2497.92 112
2498.03 110
2498.15 107
2498.26 103
2498.37 99
2498.49 96
2498.60 95
2498.72 96
2498.83 97
2498.95 98
2499.06 99
2499.18 99
2499.29 97
2499.41 94
2499.52 90
2499.64 85
2499.75 79
2499.86 72
2499.98 65
2500.09 59
2500.21 54
2500.32 51
2500.44 51
2500.55 55
2500.67 62
2500.78 71
2500.90 81
2501.01 91
2501.13 97
2501.24 100
2501.36 100
2501.47 95
2501.59 89
2501.70 82
2501.81 75
2501.93 70
2502.04 67
2502.16 66
2502.27 68
2502.39 72
2502.50 78
2502.62 85
2502.73 90
2502.85 94
2502.96 95
2503.08 92
2503.19 87
2503.31 81
2503.42 74
2503.54 67
2503.65 63
2503.77 60
2503.88 59
2503.99 60
2504.11 62
2504.22 64
2504.34 66
2504.45 68
2504.57 69
2504.68 70
2504.80 72
2504.91 73
2505.03 74
2505.14 74
2505.26 73
2505.37 70
2505.49 64
2505.60 56
2505.72 46
2505.83 36
2505.95 27
2506.06 19
2506.18 13
2506.29 8
2506.41 5
2506.52 2
2506.64 0
2506.75 0
2506.87 0
2506.98 0
2507.09 2
2507.21 6
2507.32 9
2507.44 11
2507.55 9
2507.67 6
2507.78 0
2507.90 0
2508.01 0
2508.13 0
2508.24 0
2508.36 0
2508.47 11
2508.59 24
2508.70 39
2508.82 53
2508.93 64
2509.05 72
2509.16 76
2509.28 76
2509.39 72
2509.51 64
2509.62 53
2509.74 41
2509.85 31
2509.97 23
2510.08 18
2510.20 18
2510.31 20
2510.43 24
2510.54 28
2510.66 31
2510.77 32
2510.89 31
2511.00 29
2511.12 28
2511.23 27
2511.35 28
2511.46 32
2511.58 37
2511.69 45
2511.81 54
2511.92 63
2512.04 71
2512.15 75
2512.27 77
2512.38 74
2512.50 68
2512.61 59
2512.73 50
2512.84 41
2512.96 35
2513.07 31
2513.19 31
2513.30 33
2513.42 37
2513.53 42
2513.64 47
2513.76 51
2513.87 55
2513.99 57
2514.10 58
2514.22 57
2514.33 54
2514.45 50
2514.57 45
2514.68 40
2514.80 34
2514.91 29
2515.03 25
2515.14 23
2515.26 22
2515.37 23
2515.49 24
2515.60 27
2515.72 30
2515.83 32
2515.95 34
2516.06 34
2516.18 32
2516.29 29
2516.41 26
2516.52 22
2516.64 20
2516.75 19
2516.87 20
2516.98 23
2517.10 26
2517.21 30
2517.33 35
2517.44 39
2517.56 43
2517.67 48
2517.79 53
2517.90 59
2518.02 66
2518.13 73
2518.25 81
2518.36 88
2518.48 95
2518.59 101
2518.71 106
2518.82 107
2518.94 106
2519.05 101
2519.17 93
2519.28 85
2519.40 77
2519.51 72
2519.63 69
2519.74 68
2519.86 69
2519.97 72
2520.09 74
2520.20 77
2520.32 79
2520.43 80
2520.55 80
2520.66 79
2520.78 77
2520.89 74
2521.01 69
2521.13 64
2521.24 60
2521.36 56
2521.47 53
2521.59 51
2521.70 50
2521.82 48
2521.93 47
2522.05 45
2522.16 42
2522.28 40
2522.39 38
2522.51 37
2522.62 36
2522.74 36
2522.85 38
2522.97 41
2523.08 45
2523.20 51
2523.31 59
2523.43 67
2523.54 75
2523.66 82
2523.77 87
2523.89 89
2524.00 89
2524.12 87
2524.24 84
2524.35 82
2524.47 81
2524.58 82
2524.70 83
2524.81 84
2524.93 84
2525.04 82
2525.16 79
2525.27 74
2525.39 68
2525.50 63
2525.62 59
2525.73 55
2525.85 53
2525.96 51
2526.08 47
2526.19 43
2526.31 37
2526.43 29
2526.54 21
2526.66 13
2526.77 6
2526.89 2
2527.00 0
2527.12 0
2527.23 2
2527.35 7
2527.46 12
2527.58 19
2527.69 26
2527.81 34
2527.92 43
2528.04 53
2528.15 64
2528.27 75
2528.39 86
2528.50 96
2528.62 106
2528.73 114
2528.85 121
2528.96 127
2529.08 131
2529.19 134
2529.31 136
2529.42 136
2529.54 135
2529.65 132
2529.77 128
2529.88 122
2530.00 116
2530.12 110
2530.23 104
2530.35 100
2530.46 97
2530.58 97
2530.69 99
2530.81 104
2530.92 111
2531.04 119
2531.15 128
2531.27 136
2531.38 141
2531.50 144
2531.62 145
2531.73 144
2531.85 143
2531.96 143
2532.08 146
2532.19 152
2532.31 159
2532.42 168
2532.54 176
2532.65 184
2532.77 191
2532.89 197
2533.00 204
2533.12 213
2533.23 222
2533.35 233
2533.46 243
2533.58 251
2533.69 257
2533.81 259
2533.92 259
2534.04 257
2534.16 253
2534.27 250
2534.39 247
2534.50 243
2534.62 240
2534.73 236
2534.85 231
2534.96 225
2535.08 220
2535.19 216
2535.31 214
2535.43 216
2535.54 222
2535.66 231
2535.77 243
2535.89 256
2536.00 268
2536.12 278
2536.23 285
2536.35 290
2536.46 293
2536.58 296
2536.70 300
2536.81 307
2536.93 316
2537.04 329
2537.16 344
2537.27 363
2537.39 384
2537.50 409
2537.62 440
2537.74 476
2537.85 518
2537.97 565
2538.08 615
2538.20 663
2538.31 709
2538.43 748
2538.54 783
2538.66 814
2538.78 844
2538.89 873
2539.01 906
2539.12 941
2539.24 978
2539.35 1015
2539.47 1049
2539.58 1081
2539.70 1110
2539.82 1137
2539.93 1162
2540.05 1186
2540.16 1209
2540.28 1229
2540.39 1246
2540.51 1256
2540.63 1259
2540.74 1256
2540.86 1249
2540.97 1240
2541.09 1232
2541.20 1227
2541.32 1223
2541.43 1220
2541.55 1214
2541.67 1203
2541.78 1185
2541.90 1158
2542.01 1125
2542.13 1088
2542.24 1049
2542.36 1012
2542.48 978
2542.59 948
2542.71 920
2542.82 895
2542.94 870
2543.05 845
2543.17 819
2543.28 792
2543.40 764
2543.52 736
2543.63 706
2543.75 676
2543.86 645
2543.98 614
2544.09 584
2544.21 556
2544.33 530
2544.44 507
2544.56 486
2544.67 466
2544.79 448
2544.90 430
2545.02 413
2545.14 396
2545.25 381
2545.37 367
2545.48 353
2545.60 339
2545.71 325
2545.83 310
2545.95 295
2546.06 278
2546.18 262
2546.29 247
2546.41 233
2546.52 222
2546.64 215
2546.76 212
2546.87 212
2546.99 214
2547.10 219
2547.22 223
2547.33 226
2547.45 227
2547.57 226
2547.68 224
2547.80 220
2547.91 216
2548.03 213
2548.15 211
2548.26 210
2548.38 211
2548.49 212
2548.61 215
2548.72 216
2548.84 216
2548.96 213
2549.07 207
2549.19 197
2549.30 186
2549.42 175
2549.53 165
2549.65 158
2549.77 154
2549.88 153
2550.00 155
2550.11 157
2550.23 159
2550.35 159
2550.46 158
2550.58 157
2550.69 155
2550.81 154
2550.92 152
2551.04 149
2551.16 145
2551.27 139
2551.39 132
2551.50 123
2551.62 113
2551.74 105
2551.85 98
2551.97 92
2552.08 88
2552.20 86
2552.31 86
2552.43 88
2552.55 91
2552.66 95
2552.78 99
2552.89 103
2553.01 105
2553.13 106
2553.24 105
2553.36 104
2553.47 101
2553.59 98
2553.71 94
2553.82 88
2553.94 79
2554.05 69
2554.17 57
2554.29 44
2554.40 33
2554.52 24
2554.63 20
2554.75 19
2554.86 21
2554.98 26
2555.10 31
2555.21 35
2555.33 37
2555.44 37
2555.56 35
2555.68 31
2555.79 26
2555.91 20
2556.02 16
2556.14 14
2556.26 13
2556.37 15
2556.49 18
2556.60 21
2556.72 25
2556.84 27
2556.95 30
2557.07 32
2557.18 35
2557.30 39
2557.42 44
2557.53 48
2557.65 52
2557.76 54
2557.88 53
2558.00 51
2558.11 48
2558.23 45
2558.34 44
2558.46 45
2558.58 47
2558.69 51
2558.81 56
2558.92 60
2559.04 63
2559.16 66
2559.27 68
2559.39 70
2559.50 70
2559.62 70
2559.74 67
2559.85 63
2559.97 57
2560.08 48
2560.20 38
2560.32 27
2560.43 16
2560.55 7
2560.66 0
2560.78 0
2560.90 0
2561.01 0
2561.13 0
2561.24 0
2561.36 0
2561.48 0
2561.59 3
2561.71 8
2561.83 11
2561.94 13
2562.06 13
2562.17 12
2562.29 10
2562.41 9
2562.52 9
2562.64 12
2562.75 17
2562.87 25
2562.99 35
2563.10 47
2563.22 60
2563.33 72
2563.45 85
2563.57 99
2563.68 112
2563.80 126
2563.92 140
2564.03 152
2564.15 161
2564.26 167
2564.38 170
2564.50 171
2564.61 170
2564.73 169
2564.84 168
2564.96 168
2565.08 168
2565.19 167
2565.31 165
2565.43 161
2565.54 155
2565.66 148
2565.77 140
2565.89 133
2566.01 128
2566.12 124
2566.24 122
2566.35 122
2566.47 123
2566.59 127
2566.70 131
2566.82 137
2566.94 143
2567.05 150
2567.17 156
2567.28 162
2567.40 165
2567.52 167
2567.63 166
2567.75 163
2567.87 157
2567.98 149
2568.10 139
2568.21 128
2568.33 117
2568.45 107
2568.56 99
2568.68 94
2568.80 91
2568.91 92
2569.03 93
2569.14 95
2569.26 95
2569.38 92
2569.49 87
2569.61 79
2569.73 71
2569.84 64
2569.96 59
2570.07 56
2570.19 56
2570.31 59
2570.42 64
2570.54 69
2570.66 74
2570.77 79
2570.89 84
2571.00 88
2571.12 93
2571.24 98
2571.35 103
2571.47 107
2571.59 111
2571.70 113
2571.82 113
2571.93 112
2572.05 110
2572.17 108
2572.28 106
2572.40 106
2572.52 106
2572.63 107
2572.75 108
2572.87 109
2572.98 109
2573.10 108
2573.21 106
2573.33 105
2573.45 104
2573.56 104
2573.68 104
2573.80 104
2573.91 104
2574.03 101
2574.15 97
2574.26 92
2574.38 85
2574.49 77
2574.61 68
2574.73 58
2574.84 50
2574.96 42
2575.08 36
2575.19 33
2575.31 33
2575.43 36
2575.54 42
2575.66 49
2575.77 57
2575.89 65
2576.01 71
2576.12 77
2576.24 81
2576.36 84
2576.47 87
2576.59 90
2576.71 93
2576.82 94
2576.94 95
2577.06 94
2577.17 92
2577.29 89
2577.40 87
2577.52 86
2577.64 85
2577.75 86
2577.87 89
2577.99 92
2578.10 96
2578.22 100
2578.34 103
2578.45 107
2578.57 110
2578.69 113
2578.80 116
2578.92 119
2579.04 122
2579.15 124
2579.27 126
2579.38 126
2579.50 123
2579.62 119
2579.73 112
2579.85 105
2579.97 97
2580.08 90
2580.20 85
2580.32 83
2580.43 82
2580.55 83
2580.67 86
2580.78 88
2580.90 89
2581.02 88
2581.13 86
2581.25 83
2581.37 77
2581.48 71
2581.60 63
2581.71 55
2581.83 46
2581.95 37
2582.06 29
2582.18 23
2582.30 18
2582.41 16
2582.53 15
2582.65 17
2582.76 20
2582.88 24
2583.00 29
2583.11 34
2583.23 39
2583.35 42
2583.46 44
2583.58 45
2583.70 44
2583.81 43
2583.93 40
2584.05 37
2584.16 34
2584.28 32
2584.40 29
2584.51 26
2584.63 23
2584.75 20
2584.86 19
2584.98 19
2585.10 22
2585.21 28
2585.33 35
2585.45 43
2585.56 51
2585.68 56
2585.80 59
2585.91 59
2586.03 57
2586.15 54
2586.26 50
2586.38 45
2586.50 41
2586.61 35
2586.73 28
2586.85 19
2586.96 10
2587.08 2
2587.19 0
2587.31 0
2587.43 0
2587.54 6
2587.66 16
2587.78 26
2587.90 34
2588.01 39
2588.13 42
2588.25 43
2588.36 44
2588.48 44
2588.60 45
2588.71 47
2588.83 48
2588.95 48
2589.06 47
2589.18 44
2589.30 42
2589.41 39
2589.53 37
2589.65 36
2589.76 35
2589.88 34
2590.00 32
2590.11 29
2590.23 25
2590.35 20
2590.46 16
2590.58 14
2590.70 15
2590.81 18
2590.93 24
2591.05 32
2591.16 41
2591.28 50
2591.40 59
2591.51 67
2591.63 74
2591.75 80
2591.86 83
2591.98 85
2592.10 84
2592.21 81
2592.33 77
2592.45 72
2592.56 67
2592.68 63
2592.80 61
2592.91 61
2593.03 62
2593.15 64
2593.26 66
2593.38 66
2593.50 66
2593.62 63
2593.73 59
2593.85 54
2593.97 48
2594.08 43
2594.20 39
2594.32 37
2594.43 36
2594.55 35
2594.67 34
2594.78 33
2594.90 30
2595.02 25
2595.13 19
2595.25 13
2595.37 7
2595.48 1
2595.60 0
2595.72 0
2595.84 0
2595.95 0
2596.07 0
2596.19 0
2596.30 0
2596.42 0
2596.54 1
2596.65 6
2596.77 12
2596.89 19
2597.00 28
2597.12 38
2597.24 49
2597.35 61
2597.47 71
2597.59 79
2597.71 86
2597.82 90
2597.94 94
2598.06 97
2598.17 100
2598.29 104
2598.41 107
2598.52 109
2598.64 108
2598.76 102
2598.87 93
2598.99 81
2599.11 69
2599.23 58
2599.34 50
2599.46 48
2599.58 51
2599.69 58
2599.81 67
2599.93 75
2600.04 82
2600.16 86
2600.28 87
2600.39 86
2600.51 85
2600.63 86
2600.75 88
2600.86 92
2600.98 98
2601.10 103
2601.21 106
2601.33 107
2601.45 103
2601.56 97
2601.68 88
2601.80 79
2601.92 72
2602.03 66
2602.15 64
2602.27 66
2602.38 70
2602.50 77
2602.62 85
2602.73 93
2602.85 101
2602.97 108
2603.09 112
2603.20 114
2603.32 115
2603.44 113
2603.55 111
2603.67 108
2603.79 105
2603.90 103
2604.02 101
2604.14 100
2604.26 100
2604.37 101
2604.49 104
2604.61 109
2604.72 115
2604.84 122
2604.96 130
2605.08 136
2605.19 141
2605.31 143
2605.43 144
2605.54 142
2605.66 141
2605.78 140
2605.89 142
2606.01 148
2606.13 158
2606.25 172
2606.36 189
2606.48 209
2606.60 229
2606.71 248
2606.83 267
2606.95 284
2607.07 300
2607.18 315
2607.30 329
2607.42 341
2607.53 352
2607.65 362
2607.77 372
2607.89 381
2608.00 390
2608.12 399
2608.24 408
2608.35 418
2608.47 428
2608.59 437
2608.71 447
2608.82 457
2608.94 468
2609.06 480
2609.17 494
2609.29 508
2609.41 522
2609.53 537
2609.64 552
2609.76 566
2609.88 577
2609.99 584
2610.11 588
2610.23 588
2610.35 585
2610.46 579
2610.58 573
2610.70 567
2610.81 562
2610.93 558
2611.05 554
2611.17 549
2611.28 543
2611.40 535
2611.52 526
2611.63 517
2611.75 507
2611.87 498
2611.99 491
2612.10 484
2612.22 477
2612.34 470
2612.46 463
2612.57 456
2612.69 448
2612.81 439
2612.92 429
2613.04 419
2613.16 408
2613.28 399
2613.39 391
2613.51 386
2613.63 384
2613.75 385
2613.86 385
2613.98 385
2614.10 383
2614.21 378
2614.33 369
2614.45 358
2614.57 346
2614.68 332
2614.80 317
2614.92 302
2615.04 284
2615.15 265
2615.27 244
2615.39 222
2615.50 200
2615.62 178
2615.74 158
2615.86 142
2615.97 130
2616.09 122
2616.21 120
2616.33 122
2616.44 127
2616.56 134
2616.68 141
2616.79 147
2616.91 151
2617.03 155
2617.15 159
2617.26 163
2617.38 169
2617.50 176
2617.62 183
2617.73 189
2617.85 193
2617.97 194
2618.09 193
2618.20 191
2618.32 188
2618.44 186
2618.55 184
2618.67 184
2618.79 185
2618.91 186
2619.02 187
2619.14 188
2619.26 189
2619.38 191
2619.49 196
2619.61 202
2619.73 211
2619.85 223
2619.96 236
2620.08 250
2620.20 264
2620.32 277
2620.43 288
2620.55 299
2620.67 308
2620.79 315
2620.90 321
2621.02 324
2621.14 326
2621.25 325
2621.37 323
2621.49 319
2621.61 315
2621.72 310
2621.84 304
2621.96 298
2622.08 290
2622.19 280
2622.31 269
2622.43 256
2622.55 241
2622.66 225
2622.78 209
2622.90 193
2623.02 178
2623.13 164
2623.25 151
2623.37 140
2623.49 130
2623.60 122
2623.72 116
2623.84 111
2623.96 109
2624.07 108
2624.19 109
2624.31 111
2624.43 114
2624.54 116
2624.66 117
2624.78 118
2624.90 117
2625.01 116
2625.13 115
2625.25 113
2625.37 110
2625.48 106
2625.60 103
2625.72 99
2625.84 96
2625.95 95
2626.07 96
2626.19 97
2626.31 100
2626.42 104
2626.54 107
2626.66 108
2626.78 108
2626.89 105
2627.01 102
2627.13 97
2627.25 91
2627.36 85
2627.48 79
2627.60 72
2627.72 64
2627.84 57
2627.95 51
2628.07 45
2628.19 42
2628.31 40
2628.42 40
2628.54 41
2628.66 42
2628.78 45
2628.89 47
2629.01 50
2629.13 54
2629.25 59
2629.36 64
2629.48 69
2629.60 74
2629.72 77
2629.83 78
2629.95 78
2630.07 76
2630.19 73
2630.30 71
2630.42 69
2630.54 69
2630.66 69
2630.78 70
2630.89 70
2631.01 69
2631.13 67
2631.25 63
2631.36 58
2631.48 53
2631.60 49
2631.72 46
2631.83 47
2631.95 51
2632.07 57
2632.19 65
2632.30 73
2632.42 80
2632.54 86
2632.66 90
2632.78 93
2632.89 95
2633.01 97
2633.13 98
2633.25 97
2633.36 94
2633.48 88
2633.60 79
2633.72 67
2633.83 55
2633.95 43
2634.07 33
2634.19 27
2634.31 23
2634.42 22
2634.54 24
2634.66 28
2634.78 34
2634.89 41
2635.01 51
2635.13 62
2635.25 74
2635.37 86
2635.48 98
2635.60 108
2635.72 117
2635.84 126
2635.95 134
2636.07 142
2636.19 149
2636.31 154
2636.42 157
2636.54 155
2636.66 148
2636.78 137
2636.90 122
2637.01 105
2637.13 88
2637.25 73
2637.37 62
2637.48 54
2637.60 52
2637.72 53
2637.84 57
2637.96 62
2638.07 68
2638.19 74
2638.31 77
2638.43 77
2638.55 75
2638.66 71
2638.78 66
2638.90 59
2639.02 53
2639.13 47
2639.25 43
2639.37 40
2639.49 40
2639.61 41
2639.72 45
2639.84 49
2639.96 55
2640.08 60
2640.19 64
2640.31 67
2640.43 69
2640.55 71
2640.67 72
2640.78 73
2640.90 73
2641.02 72
2641.14 69
2641.26 63
2641.37 56
2641.49 48
2641.61 41
2641.73 35
2641.85 32
2641.96 32
2642.08 34
2642.20 38
2642.32 42
2642.43 46
2642.55 48
2642.67 48
2642.79 44
2642.91 38
2643.02 29
2643.14 18
2643.26 7
2643.38 0
2643.50 0
2643.61 0
2643.73 0
2643.85 0
2643.97 0
2644.09 0
2644.20 0
2644.32 1
2644.44 7
2644.56 14
2644.68 22
2644.79 29
2644.91 37
2645.03 45
2645.15 52
2645.26 58
2645.38 62
2645.50 65
2645.62 65
2645.74 62
2645.85 57
2645.97 48
2646.09 37
2646.21 26
2646.33 16
2646.44 8
2646.56 4
2646.68 4
2646.80 7
2646.92 13
2647.03 20
2647.15 26
2647.27 32
2647.39 36
2647.51 38
2647.62 39
2647.74 40
2647.86 40
2647.98 39
2648.10 38
2648.21 35
2648.33 32
2648.45 28
2648.57 24
2648.69 21
2648.80 19
2648.92 19
2649.04 20
2649.16 24
2649.28 28
2649.40 33
2649.51 38
2649.63 43
2649.75 47
2649.87 51
2649.99 55
2650.10 58
2650.22 60
2650.34 61
2650.46 62
2650.58 62
2650.69 63
2650.81 66
2650.93 71
2651.05 77
2651.17 84
2651.28 90
2651.40 94
2651.52 96
2651.64 94
2651.76 91
2651.87 88
2651.99 87
2652.11 88
2652.23 92
2652.35 98
2652.47 103
2652.58 107
2652.70 107
2652.82 103
2652.94 95
2653.06 85
2653.17 74
2653.29 63
2653.41 52
2653.53 43
2653.65 34
2653.77 27
2653.88 21
2654.00 17
2654.12 15
2654.24 16
2654.36 20
2654.47 26
2654.59 35
2654.71 45
2654.83 57
2654.95 70
2655.06 81
2655.18 92
2655.30 101
2655.42 107
2655.54 109
2655.66 109
2655.77 107
2655.89 104
2656.01 101
2656.13 98
2656.25 95
2656.37 94
2656.48 93
2656.60 92
2656.72 92
2656.84 93
2656.96 95
2657.07 100
2657.19 107
2657.31 116
2657.43 126
2657.55 137
2657.67 147
2657.78 157
2657.90 164
2658.02 170
2658.14 171
2658.26 169
2658.38 163
2658.49 152
2658.61 139
2658.73 123
2658.85 107
2658.97 93
2659.08 82
2659.20 75
2659.32 72
2659.44 73
2659.56 78
2659.68 84
2659.79 90
2659.91 97
2660.03 102
2660.15 106
2660.27 107
2660.39 106
2660.50 104
2660.62 100
2660.74 95
2660.86 89
2660.98 83
2661.10 78
2661.21 74
2661.33 73
2661.45 75
2661.57 78
2661.69 83
2661.81 89
2661.92 94
2662.04 97
2662.16 98
2662.28 97
2662.40 94
2662.52 90
2662.63 86
2662.75 83
2662.87 81
2662.99 80
2663.11 81
2663.23 82
2663.34 85
2663.46 87
2663.58 88
2663.70 88
2663.82 86
2663.94 83
2664.05 78
2664.17 73
2664.29 68
2664.41 64
2664.53 61
2664.65 60
2664.76 61
2664.88 63
2665.00 67
2665.12 71
2665.24 76
2665.36 80
2665.48 83
2665.59 84
2665.71 84
2665.83 83
2665.95 81
2666.07 77
2666.19 73
2666.30 68
2666.42 62
2666.54 55
2666.66 48
2666.78 43
2666.90 41
2667.01 42
2667.13 48
2667.25 56
2667.37 65
2667.49 74
2667.61 81
2667.73 83
2667.84 81
2667.96 76
2668.08 67
2668.20 56
2668.32 44
2668.44 33
2668.55 22
2668.67 13
2668.79 5
2668.91 0
2669.03 0
2669.15 0
2669.27 0
2669.38 0
2669.50 0
2669.62 0
2669.74 0
2669.86 0
2669.98 3
2670.10 7
2670.21 11
2670.33 17
2670.45 25
2670.57 34
2670.69 44
2670.81 53
2670.92 59
2671.04 62
2671.16 61
2671.28 56
2671.40 50
2671.52 43
2671.64 38
2671.75 35
2671.87 36
2671.99 40
2672.11 47
2672.23 55
2672.35 62
2672.47 67
2672.58 70
2672.70 71
2672.82 69
2672.94 66
2673.06 61
2673.18 57
2673.30 53
2673.41 49
2673.53 46
2673.65 44
2673.77 43
2673.89 42
2674.01 44
2674.13 46
2674.24 51
2674.36 57
2674.48 63
2674.60 70
2674.72 75
2674.84 80
2674.96 83
2675.08 88
2675.19 93
2675.31 101
2675.43 110
2675.55 121
2675.67 131
2675.79 140
2675.91 145
2676.02 147
2676.14 146
2676.26 142
2676.38 138
2676.50 134
2676.62 130
2676.74 127
2676.85 125
2676.97 122
2677.09 120
2677.21 117
2677.33 115
2677.45 115
2677.57 115
2677.69 115
2677.80 117
2677.92 118
2678.04 120
2678.16 121
2678.28 121
2678.40 121
2678.52 121
2678.64 122
2678.75 123
2678.87 126
2678.99 131
2679.11 138
2679.23 148
2679.35 159
2679.47 170
2679.58 181
2679.70 190
2679.82 197
2679.94 201
2680.06 203
2680.18 203
2680.30 202
2680.42 199
2680.53 195
2680.65 190
2680.77 184
2680.89 177
2681.01 169
2681.13 162
2681.25 156
2681.37 153
2681.48 153
2681.60 156
2681.72 160
2681.84 166
2681.96 170
2682.08 172
2682.20 171
2682.32 167
2682.44 160
2682.55 151
2682.67 140
2682.79 129
2682.91 120
2683.03 113
2683.15 109
2683.27 107
2683.39 108
2683.50 109
2683.62 110
2683.74 109
2683.86 106
2683.98 102
2684.10 97
2684.22 91
2684.34 86
2684.45 82
2684.57 80
2684.69 81
2684.81 84
2684.93 90
2685.05 98
2685.17 108
2685.29 119
2685.41 130
2685.52 139
2685.64 146
2685.76 152
2685.88 157
2686.00 161
2686.12 166
2686.24 173
2686.36 182
2686.48 191
2686.59 201
2686.71 210
2686.83 218
2686.95 225
2687.07 231
2687.19 236
2687.31 242
2687.43 249
2687.55 258
2687.66 270
2687.78 284
2687.90 299
2688.02 316
2688.14 334
2688.26 352
2688.38 369
2688.50 386
2688.62 401
2688.73 413
2688.85 422
2688.97 427
2689.09 428
2689.21 427
2689.33 423
2689.45 419
2689.57 416
2689.69 414
2689.81 412
2689.92 413
2690.04 414
2690.16 415
2690.28 418
2690.40 422
2690.52 428
2690.64 438
2690.76 451
2690.88 468
2690.99 488
2691.11 511
2691.23 535
2691.35 560
2691.47 586
2691.59 611
2691.71 636
2691.83 661
2691.95 689
2692.07 718
2692.18 752
2692.30 789
2692.42 831
2692.54 879
2692.66 932
2692.78 991
2692.90 1057
2693.02 1130
2693.14 1209
2693.26 1293
2693.37 1381
2693.49 1469
2693.61 1555
2693.73 1638
2693.85 1716
2693.97 1790
2694.09 1861
2694.21 1930
2694.33 1999
2694.45 2069
2694.57 2140
2694.68 2213
2694.80 2288
2694.92 2364
2695.04 2441
2695.16 2517
2695.28 2592
2695.40 2663
2695.52 2729
2695.64 2788
2695.76 2838
2695.88 2878
2695.99 2908
2696.11 2928
2696.23 2938
2696.35 2939
2696.47 2931
2696.59 2914
2696.71 2888
2696.83 2855
2696.95 2813
2697.07 2763
2697.19 2706
2697.30 2644
2697.42 2578
2697.54 2507
2697.66 2434
2697.78 2359
2697.90 2284
2698.02 2210
2698.14 2139
2698.26 2069
2698.38 2000
2698.50 1933
2698.61 1866
2698.73 1799
2698.85 1730
2698.97 1663
2699.09 1597
2699.21 1534
2699.33 1476
2699.45 1423
2699.57 1373
2699.69 1328
2699.81 1285
2699.93 1245
2700.04 1205
2700.16 1166
2700.28 1128
2700.40 1090
2700.52 1052
2700.64 1013
2700.76 975
2700.88 936
2701.00 899
2701.12 864
2701.24 832
2701.36 802
2701.48 775
2701.59 749
2701.71 725
2701.83 700
2701.95 673
2702.07 644
2702.19 613
2702.31 578
2702.43 542
2702.55 506
2702.67 471
2702.79 439
2702.91 411
2703.03 389
2703.14 373
2703.26 362
2703.38 354
2703.50 348
2703.62 341
2703.74 332
2703.86 319
2703.98 303
2704.10 287
2704.22 270
2704.34 256
2704.46 244
2704.58 235
2704.69 228
2704.81 221
2704.93 215
2705.05 209
2705.17 202
2705.29 195
2705.41 189
2705.53 186
2705.65 184
2705.77 183
2705.89 184
2706.01 185
2706.13 184
2706.25 182
2706.37 179
2706.48 175
2706.60 169
2706.72 163
2706.84 155
2706.96 147
2707.08 138
2707.20 128
2707.32 118
2707.44 109
2707.56 100
2707.68 93
2707.80 88
2707.92 85
2708.04 85
2708.16 86
2708.27 87
2708.39 87
2708.51 85
2708.63 82
2708.75 76
2708.87 68
2708.99 60
2709.11 51
2709.23 44
2709.35 37
2709.47 31
2709.59 28
2709.71 25
2709.83 23
2709.95 23
2710.07 25
2710.18 28
2710.30 33
2710.42 39
2710.54 45
2710.66 53
2710.78 60
2710.90 66
2711.02 72
2711.14 77
2711.26 81
2711.38 84
2711.50 84
2711.62 82
2711.74 78
2711.86 71
2711.98 64
2712.10 56
2712.21 50
2712.33 46
2712.45 46
2712.57 50
2712.69 57
2712.81 68
2712.93 81
2713.05 94
2713.17 107
2713.29 117
2713.41 125
2713.53 129
2713.65 131
2713.77 131
2713.89 129
2714.01 127
2714.13 124
2714.25 121
2714.37 116
2714.48 109
2714.60 100
2714.72 90
2714.84 79
2714.96 70
2715.08 63
2715.20 60
2715.32 61
2715.44 66
2715.56 74
2715.68 85
2715.80 97
2715.92 110
2716.04 122
2716.16 132
2716.28 141
2716.40 147
2716.52 152
2716.64 156
2716.76 160
2716.88 165
2716.99 174
2717.11 187
2717.23 202
2717.35 220
2717.47 239
2717.59 257
2717.71 275
2717.83 292
2717.95 309
2718.07 328
2718.19 351
2718.31 380
2718.43 413
2718.55 450
2718.67 490
2718.79 530
2718.91 571
2719.03 612
2719.15 652
2719.27 693
2719.39 736
2719.51 778
2719.63 819
2719.75 857
2719.86 890
2719.98 916
2720.10 934
2720.22 947
2720.34 955
2720.46 961
2720.58 968
2720.70 976
2720.82 987
2720.94 1001
2721.06 1016
2721.18 1030
2721.30 1041
2721.42 1048
2721.54 1051
2721.66 1047
2721.78 1038
2721.90 1023
2722.02 1003
2722.14 978
2722.26 950
2722.38 918
2722.50 884
2722.62 849
2722.74 813
2722.86 778
2722.98 743
2723.10 709
2723.22 677
2723.33 647
2723.45 619
2723.57 595
2723.69 574
2723.81 556
2723.93 541
2724.05 527
2724.17 514
2724.29 499
2724.41 482
2724.53 462
2724.65 440
2724.77 417
2724.89 392
2725.01 367
2725.13 342
2725.25 317
2725.37 293
2725.49 271
2725.61 249
2725.73 230
2725.85 214
2725.97 202
2726.09 194
2726.21 190
2726.33 189
2726.45 190
2726.57 192
2726.69 193
2726.81 193
2726.93 191
2727.05 186
2727.17 180
2727.29 173
2727.41 166
2727.53 159
2727.65 153
2727.77 147
2727.88 143
2728.00 140
2728.12 137
2728.24 136
2728.36 136
2728.48 137
2728.60 139
2728.72 142
2728.84 145
2728.96 147
2729.08 146
2729.20 142
2729.32 135
2729.44 126
2729.56 114
2729.68 100
2729.80 87
2729.92 75
2730.04 64
2730.16 56
2730.28 49
2730.40 46
2730.52 45
2730.64 48
2730.76 54
2730.88 62
2731.00 71
2731.12 80
2731.24 88
2731.36 93
2731.48 95
2731.60 94
2731.72 92
2731.84 88
2731.96 83
2732.08 79
2732.20 74
2732.32 70
2732.44 65
2732.56 60
2732.68 56
2732.80 53
2732.92 51
2733.04 51
2733.16 54
2733.28 58
2733.40 62
2733.52 67
2733.64 72
2733.76 75
2733.88 78
2734.00 79
2734.12 80
2734.24 80
2734.36 80
2734.48 78
2734.60 77
2734.72 74
2734.84 71
2734.96 68
2735.08 65
2735.20 61
2735.32 57
2735.44 53
2735.56 49
2735.68 45
2735.80 41
2735.92 38
2736.04 34
2736.16 31
2736.28 27
2736.40 23
2736.52 19
2736.64 16
2736.76 14
2736.88 15
2737.00 17
2737.12 21
2737.24 25
2737.36 29
2737.48 30
2737.60 29
2737.72 25
2737.84 21
2737.96 15
2738.08 10
2738.20 7
2738.32 4
2738.44 3
2738.56 4
2738.68 4
2738.80 5
2738.92 6
2739.04 6
2739.16 5
2739.28 4
2739.40 2
2739.52 0
2739.64 0
2739.76 0
2739.88 0
2740.00 0
2740.12 0
2740.24 0
2740.36 0
2740.48 4
2740.60 10
2740.72 16
2740.84 23
2740.96 29
2741.08 34
2741.20 37
2741.32 40
2741.44 42
2741.56 43
2741.68 45
2741.80 47
2741.92 51
2742.04 55
2742.16 61
2742.28 67
2742.40 73
2742.52 78
2742.64 82
2742.76 85
2742.88 86
2743.00 86
2743.12 84
2743.24 80
2743.36 75
2743.48 68
2743.60 62
2743.72 55
2743.84 50
2743.96 48
2744.08 49
2744.20 53
2744.32 60
2744.44 68
2744.56 76
2744.68 83
2744.80 89
2744.92 92
2745.04 94
2745.16 93
2745.28 92
2745.40 89
2745.52 86
2745.64 84
2745.76 83
2745.88 85
2746.00 90
2746.12 98
2746.24 108
2746.36 119
2746.48 131
2746.60 141
2746.72 150
2746.84 156
2746.97 158
2747.09 157
2747.21 153
2747.33 147
2747.45 139
2747.57 131
2747.69 125
2747.81 121
2747.93 121
2748.05 125
2748.17 133
2748.29 142
2748.41 152
2748.53 161
2748.65 169
2748.77 174
2748.89 177
2749.01 178
2749.13 179
2749.25 181
2749.37 184
2749.49 187
2749.61 191
2749.73 194
2749.85 196
2749.97 195
2750.09 191
2750.21 186
2750.33 180
2750.45 176
2750.57 173
2750.69 172
2750.81 171
2750.93 171
2751.05 169
2751.17 166
2751.29 161
2751.41 155
2751.54 150
2751.66 146
2751.78 143
2751.90 143
2752.02 143
2752.14 144
2752.26 145
2752.38 146
2752.50 148
2752.62 149
2752.74 152
2752.86 154
2752.98 156
2753.10 156
2753.22 153
2753.34 147
2753.46 138
2753.58 126
2753.70 111
2753.82 97
2753.94 84
2754.06 72
2754.18 63
2754.30 57
2754.42 52
2754.54 48
2754.66 45
2754.78 41
2754.90 38
2755.03 36
2755.15 35
2755.27 36
2755.39 39
2755.51 44
2755.63 51
2755.75 57
2755.87 63
2755.99 67
2756.11 69
2756.23 68
2756.35 66
2756.47 63
2756.59 60
2756.71 56
2756.83 54
2756.95 53
2757.07 54
2757.19 56
2757.31 60
2757.43 65
2757.55 71
2757.67 77
2757.79 82
2757.92 86
2758.04 88
2758.16 88
2758.28 86
2758.40 83
2758.52 78
2758.64 72
2758.76 67
2758.88 62
2759.00 57
2759.12 53
2759.24 50
2759.36 47
2759.48 44
2759.60 39
2759.72 34
2759.84 27
2759.96 20
2760.08 13
2760.20 8
2760.32 4
2760.45 2
2760.57 0
2760.69 0
2760.81 0
2760.93 0
2761.05 0
2761.17 0
2761.29 0
2761.41 0
2761.53 0
2761.65 1
2761.77 5
2761.89 9
2762.01 13
2762.13 17
2762.25 21
2762.37 25
2762.49 28
2762.61 32
2762.74 36
2762.86 40
2762.98 45
2763.10 50
2763.22 57
2763.34 65
2763.46 74
2763.58 84
2763.70 95
2763.82 106
2763.94 117
2764.06 129
2764.18 141
2764.30 152
2764.42 164
2764.54 177
2764.66 190
2764.79 205
2764.91 222
2765.03 243
2765.15 265
2765.27 290
2765.39 316
2765.51 341
2765.63 367
2765.75 391
2765.87 415
2765.99 439
2766.11 463
2766.23 489
2766.35 515
2766.47 541
2766.59 567
2766.71 592
2766.84 616
2766.96 640
2767.08 664
2767.20 689
2767.32 713
2767.44 736
2767.56 759
2767.68 779
2767.80 797
2767.92 811
2768.04 822
2768.16 828
2768.28 830
2768.40 828
2768.52 822
2768.65 814
2768.77 806
2768.89 797
2769.01 790
2769.13 783
2769.25 777
2769.37 771
2769.49 763
2769.61 753
2769.73 740
2769.85 725
2769.97 708
2770.09 687
2770.21 664
2770.34 638
2770.46 610
2770.58 580
2770.70 549
2770.82 517
2770.94 485
2771.06 455
2771.18 427
2771.30 400
2771.42 375
2771.54 352
2771.66 331
2771.78 312
2771.90 294
2772.03 277
2772.15 263
2772.27 250
2772.39 239
2772.51 231
2772.63 225
2772.75 222
2772.87 222
2772.99 224
2773.11 228
2773.23 233
2773.35 240
2773.48 246
2773.60 252
2773.72 257
2773.84 260
2773.96 263
2774.08 264
2774.20 264
2774.32 261
2774.44 256
2774.56 248
2774.68 237
2774.80 222
2774.92 205
2775.05 187
2775.17 169
2775.29 152
2775.41 137
2775.53 125
2775.65 115
2775.77 108
2775.89 104
2776.01 102
2776.13 101
2776.25 102
2776.37 104
2776.50 105
2776.62 106
2776.74 105
2776.86 102
2776.98 97
2777.10 90
2777.22 80
2777.34 70
2777.46 60
2777.58 51
2777.70 43
2777.83 38
2777.95 35
2778.07 33
2778.19 33
2778.31 32
2778.43 31
2778.55 32
2778.67 33
2778.79 37
2778.91 43
2779.03 52
2779.16 61
2779.28 70
2779.40 79
2779.52 85
2779.64 90
2779.76 93
2779.88 94
2780.00 93
2780.12 90
2780.24 85
2780.36 78
2780.49 68
2780.61 58
2780.73 48
2780.85 38
2780.97 30
2781.09 24
2781.21 21
2781.33 19
2781.45 19
2781.57 19
2781.69 18
2781.82 18
2781.94 16
2782.06 15
2782.18 15
2782.30 16
2782.42 18
2782.54 22
2782.66 27
2782.78 32
2782.90 36
2783.03 39
2783.15 41
2783.27 41
2783.39 40
2783.51 38
2783.63 35
2783.75 33
2783.87 30
2783.99 28
2784.11 25
2784.24 21
2784.36 16
2784.48 9
2784.60 2
2784.72 0
2784.84 0
2784.96 0
2785.08 0
2785.20 0
2785.32 0
2785.45 0
2785.57 3
2785.69 7
2785.81 9
2785.93 11
2786.05 11
2786.17 12
2786.29 12
2786.41 12
2786.54 12
2786.66 10
2786.78 9
2786.90 9
2787.02 10
2787.14 14
2787.26 20
2787.38 28
2787.50 37
2787.63 45
2787.75 52
2787.87 58
2787.99 64
2788.11 71
2788.23 78
2788.35 86
2788.47 94
2788.59 99
2788.72 102
2788.84 100
2788.96 95
2789.08 87
2789.20 78
2789.32 70
2789.44 63
2789.56 59
2789.68 57
2789.81 57
2789.93 59
2790.05 61
2790.17 61
2790.29 60
2790.41 58
2790.53 54
2790.65 49
2790.77 44
2790.90 40
2791.02 37
2791.14 36
2791.26 37
2791.38 40
2791.50 44
2791.62 49
2791.74 55
2791.87 62
2791.99 70
2792.11 78
2792.23 87
2792.35 96
2792.47 105
2792.59 114
2792.71 122
2792.83 129
2792.96 135
2793.08 139
2793.20 141
2793.32 141
2793.44 140
2793.56 138
2793.68 135
2793.80 131
2793.93 128
2794.05 125
2794.17 122
2794.29 119
2794.41 116
2794.53 113
2794.65 109
2794.77 106
2794.90 101
2795.02 96
2795.14 90
2795.26 83
2795.38 76
2795.50 71
2795.62 66
2795.74 64
2795.87 63
2795.99 64
2796.11 66
2796.23 68
2796.35 70
2796.47 70
2796.59 70
2796.71 70
2796.84 68
2796.96 67
2797.08 66
2797.20 64
2797.32 62
2797.44 58
2797.56 53
2797.69 47
2797.81 40
2797.93 33
2798.05 26
2798.17 21
2798.29 18
2798.41 17
2798.53 17
2798.66 18
2798.78 19
2798.90 22
2799.02 26
2799.14 32
2799.26 39
2799.38 48
2799.51 59
2799.63 69
2799.75 78
2799.87 84
2799.99 88
2800.11 89
2800.23 86
2800.35 80
2800.48 71
2800.60 62
2800.72 52
2800.84 44
2800.96 37
2801.08 33
2801.20 31
2801.33 31
2801.45 33
2801.57 35
2801.69 37
2801.81 39
2801.93 41
2802.05 44
2802.18 47
2802.30 52
2802.42 58
2802.54 65
2802.66 74
2802.78 82
2802.90 89
2803.03 94
2803.15 98
2803.27 100
2803.39 100
2803.51 99
2803.63 96
2803.75 94
2803.88 90
2804.00 87
2804.12 84
2804.24 83
2804.36 85
2804.48 90
2804.60 98
2804.73 109
2804.85 122
2804.97 134
2805.09 144
2805.21 153
2805.33 158
2805.45 160
2805.58 161
2805.70 160
2805.82 159
2805.94 156
2806.06 151
2806.18 144
2806.31 134
2806.43 122
2806.55 109
2806.67 94
2806.79 80
2806.91 66
2807.03 55
2807.16 45
2807.28 37
2807.40 32
2807.52 29
2807.64 29
2807.76 32
2807.89 37
2808.01 43
2808.13 51
2808.25 59
2808.37 66
2808.49 70
2808.61 73
2808.74 72
2808.86 71
2808.98 68
2809.10 65
2809.22 63
2809.34 62
2809.47 62
2809.59 64
2809.71 65
2809.83 66
2809.95 67
2810.07 68
2810.19 69
2810.32 71
2810.44 73
2810.56 76
2810.68 79
2810.80 84
2810.92 90
2811.05 98
2811.17 106
2811.29 115
2811.41 122
2811.53 127
2811.65 128
2811.78 125
2811.90 119
2812.02 111
2812.14 102
2812.26 94
2812.38 87
2812.51 83
2812.63 79
2812.75 76
2812.87 72
2812.99 67
2813.11 61
2813.24 56
2813.36 51
2813.48 49
2813.60 50
2813.72 54
2813.84 60
2813.97 66
2814.09 73
2814.21 79
2814.33 84
2814.45 87
2814.57 89
2814.70 91
2814.82 93
2814.94 96
2815.06 98
2815.18 101
2815.30 102
2815.43 102
2815.55 100
2815.67 97
2815.79 93
2815.91 89
2816.03 86
2816.16 84
2816.28 84
2816.40 86
2816.52 90
2816.64 95
2816.76 100
2816.89 105
2817.01 110
2817.13 114
2817.25 116
2817.37 117
2817.49 116
2817.62 114
2817.74 111
2817.86 107
2817.98 103
2818.10 98
2818.23 94
2818.35 92
2818.47 91
2818.59 92
2818.71 94
2818.83 97
2818.96 100
2819.08 101
2819.20 101
2819.32 99
2819.44 95
2819.56 91
2819.69 87
2819.81 86
2819.93 87
2820.05 91
2820.17 97
2820.30 105
2820.42 113
2820.54 120
2820.66 125
2820.78 127
2820.90 128
2821.03 127
2821.15 125
2821.27 121
2821.39 118
2821.51 113
2821.64 108
2821.76 102
2821.88 96
2822.00 89
2822.12 84
2822.24 80
2822.37 79
2822.49 80
2822.61 82
2822.73 84
2822.85 86
2822.98 87
2823.10 87
2823.22 84
2823.34 81
2823.46 78
2823.59 75
2823.71 74
2823.83 75
2823.95 76
2824.07 78
2824.19 80
2824.32 80
2824.44 78
2824.56 73
2824.68 68
2824.80 62
2824.93 56
2825.05 52
2825.17 51
2825.29 51
2825.41 53
2825.54 57
2825.66 61
2825.78 66
2825.90 71
2826.02 76
2826.15 80
2826.27 83
2826.39 84
2826.51 83
2826.63 80
2826.75 76
2826.88 71
2827.00 67
2827.12 64
2827.24 64
2827.36 65
2827.49 69
2827.61 73
2827.73 77
2827.85 81
2827.97 83
2828.10 85
2828.22 84
2828.34 83
2828.46 80
2828.58 76
2828.71 71
2828.83 65
2828.95 60
2829.07 54
2829.19 50
2829.32 46
2829.44 43
2829.56 40
2829.68 37
2829.80 33
2829.93 29
2830.05 25
2830.17 22
2830.29 19
2830.41 18
2830.54 19
2830.66 21
2830.78 24
2830.90 28
2831.02 30
2831.15 31
2831.27 29
2831.39 24
2831.51 17
2831.63 9
2831.76 3
2831.88 0
2832.00 0
2832.12 3
2832.24 10
2832.37 20
2832.49 30
2832.61 39
2832.73 46
2832.86 50
2832.98 51
2833.10 50
2833.22 46
2833.34 41
2833.47 34
2833.59 28
2833.71 23
2833.83 20
2833.95 20
2834.08 22
2834.20 27
2834.32 33
2834.44 38
2834.56 42
2834.69 44
2834.81 42
2834.93 37
2835.05 30
2835.18 21
2835.30 12
2835.42 4
2835.54 0
2835.66 0
2835.79 0
2835.91 0
2836.03 0
2836.15 0
2836.27 0
2836.40 0
2836.52 0
2836.64 7
2836.76 18
2836.89 30
2837.01 41
2837.13 51
2837.25 59
2837.37 64
2837.50 67
2837.62 69
2837.74 70
2837.86 70
2837.98 71
2838.11 72
2838.23 72
2838.35 73
2838.47 73
2838.60 73
2838.72 75
2838.84 78
2838.96 83
2839.08 89
2839.21 96
2839.33 103
2839.45 108
2839.57 111
2839.70 111
2839.82 109
2839.94 106
2840.06 101
2840.18 97
2840.31 93
2840.43 91
2840.55 90
2840.67 91
2840.80 93
2840.92 97
2841.04 100
2841.16 104
2841.28 108
2841.41 112
2841.53 117
2841.65 122
2841.77 127
2841.90 131
2842.02 135
2842.14 136
2842.26 135
2842.39 132
2842.51 129
2842.63 127
2842.75 127
2842.87 128
2843.00 132
2843.12 137
2843.24 143
2843.36 147
2843.49 149
2843.61 150
2843.73 149
2843.85 148
2843.97 146
2844.10 145
2844.22 144
2844.34 145
2844.46 145
2844.59 146
2844.71 148
2844.83 149
2844.95 149
2845.08 150
2845.20 149
2845.32 149
2845.44 147
2845.57 145
2845.69 142
2845.81 139
2845.93 137
2846.05 136
2846.18 135
2846.30 136
2846.42 138
2846.54 141
2846.67 145
2846.79 150
2846.91 156
2847.03 161
2847.16 167
2847.28 171
2847.40 174
2847.52 175
2847.65 174
2847.77 170
2847.89 163
2848.01 153
2848.14 141
2848.26 129
2848.38 116
2848.50 103
2848.62 92
2848.75 83
2848.87 76
2848.99 73
2849.11 72
2849.24 75
2849.36 79
2849.48 85
2849.60 92
2849.73 97
2849.85 100
2849.97 101
2850.09 100
2850.22 97
2850.34 93
2850.46 87
2850.58 80
2850.71 72
2850.83 65
2850.95 58
2851.07 53
2851.20 49
2851.32 46
2851.44 45
2851.56 44
2851.69 44
2851.81 44
2851.93 44
2852.05 46
2852.18 49
2852.30 53
2852.42 59
2852.54 65
2852.67 70
2852.79 74
2852.91 75
2853.03 74
2853.16 71
2853.28 65
2853.40 59
2853.52 51
2853.65 44
2853.77 38
2853.89 33
2854.01 32
2854.14 35
2854.26 41
2854.38 51
2854.50 63
2854.63 76
2854.75 87
2854.87 94
2854.99 97
2855.12 95
2855.24 90
2855.36 82
2855.48 72
2855.61 63
2855.73 53
2855.85 45
2855.97 38
2856.10 32
2856.22 28
2856.34 27
2856.46 28
2856.59 32
2856.71 38
2856.83 45
2856.96 52
2857.08 58
2857.20 64
2857.32 68
2857.45 73
2857.57 79
2857.69 88
2857.81 99
2857.94 113
2858.06 128
2858.18 144
2858.30 159
2858.43 171
2858.55 180
2858.67 184
2858.79 183
2858.92 178
2859.04 169
2859.16 157
2859.28 144
2859.41 133
2859.53 123
2859.65 116
2859.78 111
2859.90 109
2860.02 106
2860.14 103
2860.27 99
2860.39 94
2860.51 87
2860.63 80
2860.76 74
2860.88 68
2861.00 63
2861.12 59
2861.25 55
2861.37 50
2861.49 45
2861.62 39
2861.74 33
2861.86 30
2861.98 30
2862.11 34
2862.23 43
2862.35 54
2862.47 66
2862.60 77
2862.72 86
2862.84 93
2862.97 97
2863.09 100
2863.21 104
2863.33 110
2863.46 118
2863.58 128
2863.70 139
2863.82 149
2863.95 156
2864.07 160
2864.19 160
2864.32 159
2864.44 156
2864.56 152
2864.68 149
2864.81 147
2864.93 145
2865.05 143
2865.17 142
2865.30 140
2865.42 139
2865.54 138
2865.67 138
2865.79 140
2865.91 143
2866.03 147
2866.16 151
2866.28 155
2866.40 158
2866.53 160
2866.65 160
2866.77 158
2866.89 155
2867.02 151
2867.14 147
2867.26 142
2867.38 138
2867.51 136
2867.63 136
2867.75 138
2867.88 142
2868.00 148
2868.12 153
2868.24 158
2868.37 159
2868.49 158
2868.61 154
2868.74 148
2868.86 142
2868.98 136
2869.10 132
2869.23 129
2869.35 129
2869.47 130
2869.60 132
2869.72 135
2869.84 138
2869.96 142
2870.09 146
2870.21 152
2870.33 159
2870.46 169
2870.58 180
2870.70 192
2870.82 204
2870.95 216
2871.07 226
2871.19 234
2871.32 240
2871.44 244
2871.56 248
2871.69 253
2871.81 261
2871.93 271
2872.05 284
2872.18 300
2872.30 316
2872.42 332
2872.55 346
2872.67 357
2872.79 366
2872.91 372
2873.04 375
2873.16 377
2873.28 377
2873.41 376
2873.53 376
2873.65 376
2873.77 377
2873.90 380
2874.02 384
2874.14 388
2874.27 391
2874.39 391
2874.51 389
2874.64 383
2874.76 375
2874.88 365
2875.00 355
2875.13 345
2875.25 335
2875.37 326
2875.50 316
2875.62 306
2875.74 294
2875.87 280
2875.99 263
2876.11 246
2876.23 229
2876.36 212
2876.48 198
2876.60 185
2876.73 175
2876.85 168
2876.97 161
2877.10 156
2877.22 152
2877.34 148
2877.46 144
2877.59 141
2877.71 137
2877.83 134
2877.96 131
2878.08 126
2878.20 120
2878.33 114
2878.45 106
2878.57 99
2878.70 91
2878.82 85
2878.94 79
2879.06 75
2879.19 71
2879.31 66
2879.43 59
2879.56 51
2879.68 42
2879.80 30
2879.93 18
2880.05 6
2880.17 0
2880.30 0
2880.42 0
2880.54 0
2880.66 0
2880.79 0
2880.91 0
2881.03 4
2881.16 8
2881.28 11
2881.40 12
2881.53 12
2881.65 11
2881.77 10
2881.90 10
2882.02 11
2882.14 12
2882.27 13
2882.39 13
2882.51 12
2882.63 10
2882.76 7
2882.88 5
2883.00 2
2883.13 2
2883.25 3
2883.37 5
2883.50 10
2883.62 16
2883.74 22
2883.87 30
2883.99 37
2884.11 45
2884.24 52
2884.36 58
2884.48 62
2884.61 65
2884.73 66
2884.85 66
2884.97 64
2885.10 61
2885.22 58
2885.34 54
2885.47 49
2885.59 44
2885.71 39
2885.84 32
2885.96 25
2886.08 18
2886.21 11
2886.33 4
2886.45 0
2886.58 0
2886.70 0
2886.82 0
2886.95 0
2887.07 0
2887.19 0
2887.32 2
2887.44 4
2887.56 4
2887.69 4
2887.81 5
2887.93 6
2888.06 11
2888.18 19
2888.30 30
2888.43 44
2888.55 58
2888.67 71
2888.79 80
2888.92 86
2889.04 87
2889.16 85
2889.29 80
2889.41 74
2889.53 67
2889.66 59
2889.78 52
2889.90 44
2890.03 36
2890.15 28
2890.27 23
2890.40 20
2890.52 20
2890.64 24
2890.77 31
2890.89 39
2891.01 48
2891.14 54
2891.26 56
2891.38 56
2891.51 51
2891.63 44
2891.75 37
2891.88 30
2892.00 25
2892.12 23
2892.25 23
2892.37 24
2892.49 25
2892.62 26
2892.74 25
2892.86 22
2892.99 17
2893.11 11
2893.23 6
2893.36 1
2893.48 0
2893.60 0
2893.73 3
2893.85 9
2893.97 16
2894.10 22
2894.22 27
2894.34 31
2894.47 33
2894.59 32
2894.72 31
2894.84 30
2894.96 28
2895.09 28
2895.21 28
2895.33 31
2895.46 37
2895.58 44
2895.70 53
2895.83 62
2895.95 70
2896.07 75
2896.20 76
2896.32 74
2896.44 68
2896.57 59
2896.69 49
2896.81 39
2896.94 31
2897.06 25
2897.18 22
2897.31 23
2897.43 27
2897.55 34
2897.68 43
2897.80 52
2897.92 61
2898.05 69
2898.17 76
2898.29 82
2898.42 86
2898.54 89
2898.67 92
2898.79 95
2898.91 98
2899.04 102
2899.16 107
2899.28 113
2899.41 121
2899.53 130
2899.65 141
2899.78 151
2899.90 162
2900.02 170
2900.15 177
2900.27 181
2900.39 183
2900.52 183
2900.64 182
2900.76 180
2900.89 179
2901.01 177
2901.14 176
2901.26 173
2901.38 170
2901.51 166
2901.63 161
2901.75 158
2901.88 157
2902.00 160
2902.12 167
2902.25 177
2902.37 191
2902.49 207
2902.62 222
2902.74 235
2902.87 244
2902.99 247
2903.11 246
2903.24 240
2903.36 232
2903.48 222
2903.61 212
2903.73 204
2903.85 198
2903.98 193
2904.10 189
2904.22 186
2904.35 183
2904.47 181
2904.60 179
2904.72 178
2904.84 178
2904.97 179
2905.09 179
2905.21 178
2905.34 175
2905.46 171
2905.58 164
2905.71 155
2905.83 146
2905.96 137
2906.08 130
2906.20 125
2906.33 122
2906.45 122
2906.57 123
2906.70 125
2906.82 127
2906.94 129
2907.07 131
2907.19 132
2907.32 132
2907.44 129
2907.56 126
2907.69 122
2907.81 117
2907.93 113
2908.06 110
2908.18 109
2908.31 108
2908.43 108
2908.55 108
2908.68 107
2908.80 106
2908.92 105
2909.05 105
2909.17 108
2909.29 113
2909.42 122
2909.54 133
2909.67 147
2909.79 162
2909.91 177
2910.04 192
2910.16 204
2910.28 213
2910.41 219
2910.53 222
2910.66 221
2910.78 218
2910.90 213
2911.03 207
2911.15 200
2911.27 194
2911.40 187
2911.52 181
2911.65 176
2911.77 172
2911.89 170
2912.02 170
2912.14 173
2912.26 178
2912.39 185
2912.51 192
2912.64 198
2912.76 201
2912.88 200
2913.01 194
2913.13 184
2913.25 172
2913.38 159
2913.50 148
2913.63 139
2913.75 132
2913.87 129
2914.00 127
2914.12 126
2914.25 126
2914.37 124
2914.49 122
2914.62 121
2914.74 120
2914.86 122
2914.99 127
2915.11 133
2915.24 140
2915.36 147
2915.48 153
2915.61 156
2915.73 156
2915.86 154
2915.98 150
2916.10 145
2916.23 140
2916.35 136
2916.47 133
2916.60 133
2916.72 135
2916.85 140
2916.97 148
2917.09 159
2917.22 172
2917.34 184
2917.47 196
2917.59 206
2917.71 214
2917.84 220
2917.96 225
2918.08 230
2918.21 235
2918.33 241
2918.46 248
2918.58 256
2918.70 265
2918.83 275
2918.95 286
2919.08 298
2919.20 311
2919.32 326
2919.45 341
2919.57 354
2919.70 367
2919.82 377
2919.94 385
2920.07 391
2920.19 396
2920.32 401
2920.44 407
2920.56 416
2920.69 427
2920.81 440
2920.94 457
2921.06 473
2921.18 489
2921.31 501
2921.43 507
2921.55 507
2921.68 501
2921.80 488
2921.93 472
2922.05 453
2922.17 436
2922.30 420
2922.42 406
2922.55 395
2922.67 386
2922.79 378
2922.92 371
2923.04 365
2923.17 359
2923.29 354
2923.41 350
2923.54 344
2923.66 338
2923.79 330
2923.91 319
2924.03 307
2924.16 294
2924.28 281
2924.41 270
2924.53 261
2924.66 256
2924.78 255
2924.90 257
2925.03 262
2925.15 268
2925.28 273
2925.40 277
2925.52 278
2925.65 277
2925.77 275
2925.90 271
2926.02 267
2926.14 262
2926.27 258
2926.39 253
2926.52 247
2926.64 242
2926.76 237
2926.89 234
2927.01 232
2927.14 233
2927.26 235
2927.38 237
2927.51 238
2927.63 236
2927.76 232
2927.88 225
2928.01 216
2928.13 207
2928.25 200
2928.38 195
2928.50 193
2928.63 194
2928.75 196
2928.87 200
2929.00 202
2929.12 202
2929.25 199
2929.37 195
2929.49 191
2929.62 186
2929.74 183
2929.87 181
2929.99 181
2930.12 182
2930.24 184
2930.36 185
2930.49 185
2930.61 183
2930.74 180
2930.86 176
2930.98 173
2931.11 171
2931.23 172
2931.36 175
2931.48 181
2931.61 188
2931.73 194
2931.85 198
2931.98 200
2932.10 198
2932.23 195
2932.35 190
2932.47 186
2932.60 183
2932.72 183
2932.85 186
2932.97 192
2933.10 203
2933.22 217
2933.34 235
2933.47 256
2933.59 280
2933.72 305
2933.84 330
2933.97 355
2934.09 381
2934.21 406
2934.34 432
2934.46 457
2934.59 483
2934.71 507
2934.83 531
2934.96 553
2935.08 573
2935.21 594
2935.33 616
2935.46 641
2935.58 671
2935.70 705
2935.83 744
2935.95 787
2936.08 832
2936.20 876
2936.33 918
2936.45 955
2936.57 987
2936.70 1014
2936.82 1037
2936.95 1058
2937.07 1079
2937.20 1102
2937.32 1128
2937.44 1157
2937.57 1186
2937.69 1213
2937.82 1236
2937.94 1250
2938.07 1256
2938.19 1253
2938.32 1242
2938.44 1224
2938.56 1202
2938.69 1178
2938.81 1154
2938.94 1131
2939.06 1108
2939.19 1085
2939.31 1061
2939.43 1037
2939.56 1010
2939.68 982
2939.81 953
2939.93 922
2940.06 892
2940.18 863
2940.30 835
2940.43 810
2940.55 787
2940.68 767
2940.80 749
2940.93 733
2941.05 717
2941.18 701
2941.30 684
2941.42 666
2941.55 646
2941.67 626
2941.80 604
2941.92 581
2942.05 555
2942.17 528
2942.29 499
2942.42 471
2942.54 445
2942.67 421
2942.79 400
2942.92 383
2943.04 369
2943.17 358
2943.29 347
2943.41 338
2943.54 330
2943.66 323
2943.79 318
2943.91 312
2944.04 307
2944.16 300
2944.29 291
2944.41 280
2944.53 267
2944.66 252
2944.78 236
2944.91 222
2945.03 210
2945.16 201
2945.28 194
2945.41 190
2945.53 187
2945.65 186
2945.78 183
2945.90 180
2946.03 175
2946.15 169
2946.28 162
2946.40 155
2946.53 148
2946.65 142
2946.78 139
2946.90 138
2947.02 139
2947.15 142
2947.27 146
2947.40 151
2947.52 155
2947.65 157
2947.77 157
2947.90 154
2948.02 149
2948.15 141
2948.27 134
2948.39 127
2948.52 121
2948.64 116
2948.77 114
2948.89 114
2949.02 115
2949.14 116
2949.27 118
2949.39 119
2949.52 118
2949.64 116
2949.76 112
2949.89 106
2950.01 99
2950.14 91
2950.26 82
2950.39 74
2950.51 66
2950.64 59
2950.76 54
2950.89 49
2951.01 47
2951.13 45
2951.26 44
2951.38 44
2951.51 45
2951.63 47
2951.76 50
2951.88 53
2952.01 57
2952.13 59
2952.26 60
2952.38 59
2952.51 55
2952.63 49
2952.75 42
2952.88 34
2953.00 26
2953.13 19
2953.25 14
2953.38 9
2953.50 5
2953.63 1
2953.75 0
2953.88 0
2954.00 0
2954.13 0
2954.25 0
2954.38 0
2954.50 0
2954.62 0
2954.75 2
2954.87 5
2955.00 9
2955.12 14
2955.25 20
2955.37 27
2955.50 35
2955.62 44
2955.75 51
2955.87 56
2956.00 59
2956.12 59
2956.25 57
2956.37 53
2956.49 49
2956.62 44
2956.74 42
2956.87 41
2956.99 43
2957.12 48
2957.24 57
2957.37 67
2957.49 80
2957.62 93
2957.74 105
2957.87 116
2957.99 124
2958.12 128
2958.24 129
2958.37 128
2958.49 124
2958.62 120
2958.74 117
2958.86 117
2958.99 118
2959.11 123
2959.24 131
2959.36 141
2959.49 152
2959.61 162
2959.74 169
2959.86 173
2959.99 172
2960.11 167
2960.24 160
2960.36 153
2960.49 147
2960.61 145
2960.74 146
2960.86 151
2960.99 158
2961.11 164
2961.24 169
2961.36 170
2961.49 168
2961.61 164
2961.73 159
2961.86 156
2961.98 155
2962.11 156
2962.23 160
2962.36 164
2962.48 167
2962.61 168
2962.73 165
2962.86 160
2962.98 154
2963.11 146
2963.23 140
2963.36 136
2963.48 134
2963.61 134
2963.73 137
2963.86 141
2963.98 145
2964.11 149
2964.23 152
2964.36 153
2964.48 151
2964.61 146
2964.73 140
2964.86 133
2964.98 125
2965.11 117
2965.23 110
2965.36 104
2965.48 99
2965.61 94
2965.73 90
2965.86 86
2965.98 83
2966.11 80
2966.23 79
2966.36 78
2966.48 78
2966.60 79
2966.73 80
2966.85 81
2966.98 82
2967.10 81
2967.23 80
2967.35 78
2967.48 76
2967.60 73
2967.73 70
2967.85 68
2967.98 66
2968.10 66
2968.23 68
2968.35 71
2968.48 76
2968.60 83
2968.73 89
2968.85 94
2968.98 97
2969.10 96
2969.23 93
2969.35 87
2969.48 80
2969.60 74
2969.73 68
2969.85 64
2969.98 60
2970.10 57
2970.23 53
2970.35 49
2970.48 45
2970.60 42
2970.73 40
2970.85 39
2970.98 38
2971.10 37
2971.23 33
2971.35 27
2971.48 18
2971.60 7
2971.73 0
2971.85 0
2971.98 0
2972.10 0
2972.23 0
2972.35 0
2972.48 5
2972.60 20
2972.73 34
2972.85 46
2972.98 54
2973.10 59
2973.23 60
2973.35 57
2973.48 52
2973.60 47
2973.73 42
2973.85 38
2973.98 37
2974.11 39
2974.23 45
2974.36 54
2974.48 67
2974.61 82
2974.73 98
2974.86 115
2974.98 131
2975.11 144
2975.23 155
2975.36 163
2975.48 167
2975.61 166
2975.73 162
2975.86 154
2975.98 145
2976.11 135
2976.23 125
2976.36 117
2976.48 112
2976.61 109
2976.73 108
2976.86 109
2976.98 112
2977.11 115
2977.23 119
2977.36 121
2977.48 123
2977.61 122
2977.73 120
2977.86 118
2977.98 115
2978.11 112
2978.23 110
2978.36 108
2978.48 106
2978.61 104
2978.73 101
2978.86 98
2978.99 93
2979.11 89
2979.24 86
2979.36 85
2979.49 86
2979.61 89
2979.74 93
2979.86 97
2979.99 101
2980.11 103
2980.24 103
2980.36 101
2980.49 98
2980.61 94
2980.74 88
2980.86 82
2980.99 76
2981.11 70
2981.24 64
2981.36 59
2981.49 55
2981.61 52
2981.74 51
2981.87 51
2981.99 52
2982.12 53
2982.24 55
2982.37 57
2982.49 57
2982.62 56
2982.74 54
2982.87 49
2982.99 42
2983.12 33
2983.24 23
2983.37 14
2983.49 6
2983.62 1
2983.74 0
2983.87 0
2983.99 0
2984.12 2
2984.25 2
2984.37 1
2984.50 0
2984.62 0
2984.75 0
2984.87 0
2985.00 0
2985.12 2
2985.25 10
2985.37 17
2985.50 23
2985.62 27
2985.75 27
2985.87 24
2986.00 20
2986.13 15
2986.25 12
2986.38 10
2986.50 11
2986.63 14
2986.75 18
2986.88 23
2987.00 29
2987.13 35
2987.25 41
2987.38 48
2987.50 56
2987.63 63
2987.75 71
2987.88 77
2988.01 81
2988.13 82
2988.26 81
2988.38 78
2988.51 72
2988.63 65
2988.76 56
2988.88 47
2989.01 37
2989.13 28
2989.26 21
2989.38 16
2989.51 16
2989.64 19
2989.76 25
2989.89 34
2990.01 44
2990.14 54
2990.26 62
2990.39 67
2990.51 69
2990.64 68
2990.76 64
2990.89 59
2991.02 52
2991.14 47
2991.27 43
2991.39 42
2991.52 43
2991.64 47
2991.77 50
2991.89 53
2992.02 54
2992.14 53
2992.27 49
2992.39 44
2992.52 40
2992.65 36
2992.77 33
2992.90 33
2993.02 33
2993.15 35
2993.27 39
2993.40 45
2993.52 53
2993.65 63
2993.78 73
2993.90 84
2994.03 93
2994.15 101
2994.28 107
2994.40 110
2994.53 111
2994.65 110
2994.78 107
2994.90 104
2995.03 100
2995.16 96
2995.28 92
2995.41 89
2995.53 87
2995.66 85
2995.78 84
2995.91 83
2996.03 82
2996.16 81
2996.29 81
2996.41 83
2996.54 86
2996.66 91
2996.79 96
2996.91 100
2997.04 102
2997.16 102
2997.29 99
2997.42 94
2997.54 89
2997.67 85
2997.79 82
2997.92 82
2998.04 85
2998.17 90
2998.29 97
2998.42 104
2998.55 110
2998.67 114
2998.80 116
2998.92 116
2999.05 113
2999.17 109
2999.30 105
2999.43 101
2999.55 98
2999.68 96
2999.80 96
2999.93 96
3000.05 95
3000.18 94
3000.30 92
3000.43 88
3000.56 84
3000.68 80
3000.81 77
3000.93 74
3001.06 73
3001.18 72
3001.31 71
3001.44 70
3001.56 68
3001.69 65
3001.81 62
3001.94 58
3002.06 55
3002.19 51
3002.31 49
3002.44 48
3002.57 47
3002.69 46
3002.82 44
3002.94 41
3003.07 36
3003.19 30
3003.32 25
3003.45 20
3003.57 17
3003.70 18
3003.82 21
3003.95 26
3004.07 33
3004.20 38
3004.33 43
3004.45 46
3004.58 48
3004.70 49
3004.83 50
3004.95 50
3005.08 51
3005.21 50
3005.33 47
3005.46 42
3005.58 35
3005.71 28
3005.83 20
3005.96 14
3006.09 11
3006.21 12
3006.34 15
3006.46 21
3006.59 29
3006.72 37
3006.84 45
3006.97 52
3007.09 57
3007.22 60
3007.34 61
3007.47 59
3007.60 53
3007.72 43
3007.85 32
3007.97 19
3008.10 6
3008.22 0
3008.35 0
3008.48 0
3008.60 0
3008.73 0
3008.85 0
3008.98 0
3009.11 0
3009.23 2
3009.36 5
3009.48 9
3009.61 12
3009.73 17
3009.86 22
3009.99 28
3010.11 34
3010.24 39
3010.36 43
3010.49 45
3010.62 45
3010.74 44
3010.87 42
3010.99 40
3011.12 40
3011.24 41
3011.37 45
3011.50 50
3011.62 56
3011.75 62
3011.87 66
3012.00 67
3012.13 65
3012.25 61
3012.38 55
3012.50 49
3012.63 43
3012.75 40
3012.88 38
3013.01 38
3013.13 39
3013.26 40
3013.38 42
3013.51 43
3013.64 45
3013.76 49
3013.89 55
3014.01 63
3014.14 74
3014.27 86
3014.39 100
3014.52 113
3014.64 124
3014.77 132
3014.90 136
3015.02 135
3015.15 132
3015.27 125
3015.40 118
3015.53 112
3015.65 108
3015.78 105
3015.90 105
3016.03 106
3016.15 108
3016.28 110
3016.41 112
3016.53 112
3016.66 111
3016.78 109
3016.91 105
3017.04 100
3017.16 94
3017.29 88
3017.41 83
3017.54 80
3017.67 79
3017.79 82
3017.92 87
3018.04 96
3018.17 106
3018.30 119
3018.42 132
3018.55 145
3018.67 157
3018.80 168
3018.93 178
3019.05 185
3019.18 190
3019.30 194
3019.43 195
3019.56 196
3019.68 195
3019.81 193
3019.93 191
3020.06 188
3020.19 186
3020.31 184
3020.44 182
3020.57 181
3020.69 181
3020.82 181
3020.94 181
3021.07 182
3021.20 184
3021.32 188
3021.45 193
3021.57 199
3021.70 204
3021.83 209
3021.95 211
3022.08 210
3022.20 204
3022.33 196
3022.46 184
3022.58 171
3022.71 157
3022.83 144
3022.96 133
3023.09 123
3023.21 116
3023.34 110
3023.47 105
3023.59 101
3023.72 97
3023.84 94
3023.97 93
3024.10 92
3024.22 91
3024.35 90
3024.47 89
3024.60 87
3024.73 85
3024.85 81
3024.98 76
3025.10 71
3025.23 66
3025.36 62
3025.48 59
3025.61 57
3025.74 55
3025.86 56
3025.99 57
3026.11 59
3026.24 62
3026.37 64
3026.49 66
3026.62 67
3026.75 67
3026.87 65
3027.00 63
3027.12 61
3027.25 60
3027.38 61
3027.50 63
3027.63 66
3027.75 70
3027.88 73
3028.01 76
3028.13 78
3028.26 78
3028.39 77
3028.51 74
3028.64 70
3028.76 64
3028.89 58
3029.02 50
3029.14 42
3029.27 35
3029.40 30
3029.52 27
3029.65 27
3029.77 30
3029.90 35
3030.03 40
3030.15 44
3030.28 46
3030.41 46
3030.53 44
3030.66 41
3030.78 39
3030.91 39
3031.04 41
3031.16 46
3031.29 53
3031.42 61
3031.54 69
3031.67 76
3031.79 83
3031.92 88
3032.05 92
3032.17 94
3032.30 95
3032.43 96
3032.55 96
3032.68 96
3032.80 97
3032.93 97
3033.06 97
3033.18 95
3033.31 90
3033.44 82
3033.56 71
3033.69 57
3033.82 44
3033.94 31
3034.07 22
3034.19 16
3034.32 15
3034.45 18
3034.57 25
3034.70 33
3034.83 42
3034.95 49
3035.08 55
3035.21 57
3035.33 57
3035.46 54
3035.58 49
3035.71 42
3035.84 34
3035.96 27
3036.09 20
3036.22 13
3036.34 7
3036.47 2
3036.60 0
3036.72 0
3036.85 0
3036.97 0
3037.10 0
3037.23 0
3037.35 0
3037.48 0
3037.61 1
3037.73 5
3037.86 8
3037.99 10
3038.11 11
3038.24 10
3038.37 7
3038.49 4
3038.62 1
3038.74 0
3038.87 0
3039.00 0
3039.12 7
3039.25 18
3039.38 34
3039.50 55
3039.63 78
3039.76 103
3039.88 126
3040.01 146
3040.14 160
3040.26 167
3040.39 167
3040.51 162
3040.64 151
3040.77 138
3040.89 125
3041.02 113
3041.15 104
3041.27 97
3041.40 94
3041.53 92
3041.65 93
3041.78 93
3041.91 94
3042.03 95
3042.16 95
3042.29 95
3042.41 96
3042.54 97
3042.67 98
3042.79 99
3042.92 101
3043.04 102
3043.17 102
3043.30 101
3043.42 99
3043.55 96
3043.68 93
3043.80 89
3043.93 86
3044.06 84
3044.18 84
3044.31 86
3044.44 89
3044.56 93
3044.69 98
3044.82 102
3044.94 105
3045.07 105
3045.20 102
3045.32 97
3045.45 91
3045.58 85
3045.70 79
3045.83 74
3045.96 72
3046.08 71
3046.21 71
3046.34 73
3046.46 77
3046.59 82
3046.71 88
3046.84 94
3046.97 99
3047.09 103
3047.22 103
3047.35 100
3047.47 94
3047.60 85
3047.73 75
3047.85 65
3047.98 56
3048.11 49
3048.23 45
3048.36 44
3048.49 46
3048.61 50
3048.74 55
3048.87 60
3048.99 66
3049.12 72
3049.25 76
3049.37 80
3049.50 83
3049.63 85
3049.75 86
3049.88 86
3050.01 85
3050.13 83
3050.26 81
3050.39 81
3050.51 81
3050.64 82
3050.77 85
3050.89 89
3051.02 93
3051.15 98
3051.27 101
3051.40 103
3051.53 104
3051.65 104
3051.78 103
3051.91 103
3052.03 103
3052.16 105
3052.29 109
3052.41 112
3052.54 117
3052.67 121
3052.79 124
3052.92 127
3053.05 130
3053.17 132
3053.30 133
3053.43 133
3053.56 133
3053.68 132
3053.81 130
3053.94 128
3054.06 127
3054.19 126
3054.32 125
3054.44 124
3054.57 122
3054.70 120
3054.82 117
3054.95 114
3055.08 112
3055.20 111
3055.33 112
3055.46 113
3055.58 115
3055.71 116
3055.84 117
3055.96 117
3056.09 116
3056.22 114
3056.34 111
3056.47 108
3056.60 105
3056.72 101
3056.85 98
3056.98 95
3057.10 93
3057.23 91
3057.36 89
3057.49 87
3057.61 86
3057.74 84
3057.87 81
3057.99 79
3058.12 76
3058.25 75
3058.37 75
3058.50 76
3058.63 80
3058.75 86
3058.88 94
3059.01 104
3059.13 116
3059.26 129
3059.39 140
3059.51 150
3059.64 157
3059.77 160
3059.90 159
3060.02 154
3060.15 146
3060.28 136
3060.40 126
3060.53 116
3060.66 107
3060.78 99
3060.91 94
3061.04 89
3061.16 86
3061.29 83
3061.42 80
3061.54 78
3061.67 76
3061.80 74
3061.93 72
3062.05 72
3062.18 72
3062.31 72
3062.43 72
3062.56 72
3062.69 71
3062.81 68
3062.94 64
3063.07 59
3063.19 53
3063.32 46
3063.45 38
3063.58 31
3063.70 25
3063.83 19
3063.96 16
3064.08 14
3064.21 15
3064.34 17
3064.46 20
3064.59 24
3064.72 28
3064.85 32
3064.97 35
3065.10 38
3065.23 41
3065.35 43
3065.48 44
3065.61 45
3065.73 44
3065.86 42
3065.99 40
3066.12 38
3066.24 36
3066.37 35
3066.50 35
3066.62 37
3066.75 40
3066.88 44
3067.00 49
3067.13 54
3067.26 59
3067.39 64
3067.51 67
3067.64 71
3067.77 73
3067.89 75
3068.02 77
3068.15 79
3068.27 82
3068.40 86
3068.53 89
3068.66 92
3068.78 95
3068.91 97
3069.04 99
3069.16 103
3069.29 109
3069.42 117
3069.55 127
3069.67 138
3069.80 149
3069.93 158
3070.05 164
3070.18 167
3070.31 167
3070.43 164
3070.56 159
3070.69 153
3070.82 147
3070.94 140
3071.07 133
3071.20 125
3071.32 117
3071.45 108
3071.58 99
3071.71 90
3071.83 84
3071.96 81
3072.09 83
3072.21 88
3072.34 98
3072.47 111
3072.60 124
3072.72 137
3072.85 146
3072.98 151
3073.10 152
3073.23 148
3073.36 141
3073.49 133
3073.61 126
3073.74 122
3073.87 121
3073.99 124
3074.12 131
3074.25 139
3074.38 149
3074.50 157
3074.63 162
3074.76 164
3074.88 162
3075.01 157
3075.14 148
3075.27 139
3075.39 128
3075.52 119
3075.65 110
3075.78 103
3075.90 98
3076.03 95
3076.16 94
3076.28 97
3076.41 102
3076.54 109
3076.67 119
3076.79 129
3076.92 139
3077.05 146
3077.17 151
3077.30 152
3077.43 150
3077.56 146
3077.68 141
3077.81 136
3077.94 132
3078.07 130
3078.19 130
3078.32 131
3078.45 134
3078.57 138
3078.70 142
3078.83 148
3078.96 156
3079.08 165
3079.21 177
3079.34 190
3079.46 204
3079.59 217
3079.72 229
3079.85 238
3079.97 242
3080.10 240
3080.23 235
3080.36 225
3080.48 213
3080.61 201
3080.74 190
3080.87 181
3080.99 175
3081.12 172
3081.25 171
3081.37 171
3081.50 172
3081.63 173
3081.76 174
3081.88 173
3082.01 170
3082.14 167
3082.27 164
3082.39 161
3082.52 158
3082.65 156
3082.78 155
3082.90 155
3083.03 156
3083.16 158
3083.28 160
3083.41 162
3083.54 164
3083.67 167
3083.79 169
3083.92 171
3084.05 172
3084.18 173
3084.30 173
3084.43 172
3084.56 169
3084.69 165
3084.81 159
3084.94 154
3085.07 148
3085.20 144
3085.32 142
3085.45 142
3085.58 145
3085.70 149
3085.83 154
3085.96 157
3086.09 158
3086.21 157
3086.34 154
3086.47 147
3086.60 140
3086.72 131
3086.85 122
3086.98 113
3087.11 104
3087.23 95
3087.36 87
3087.49 78
3087.62 69
3087.74 61
3087.87 55
3088.00 51
3088.13 49
3088.25 50
3088.38 52
3088.51 55
3088.64 57
3088.76 57
3088.89 54
3089.02 49
3089.15 42
3089.27 33
3089.40 24
3089.53 14
3089.66 5
3089.78 0
3089.91 0
3090.04 0
3090.17 0
3090.29 0
3090.42 0
3090.55 0
3090.68 0
3090.80 3
3090.93 16
3091.06 29
3091.19 43
3091.31 55
3091.44 66
3091.57 77
3091.70 87
3091.82 96
3091.95 105
3092.08 112
3092.21 117
3092.33 120
3092.46 119
3092.59 117
3092.72 113
3092.84 108
3092.97 104
3093.10 102
3093.23 102
3093.35 103
3093.48 107
3093.61 110
3093.74 114
3093.86 117
3093.99 118
3094.12 116
3094.25 113
3094.37 107
3094.50 99
3094.63 90
3094.76 81
3094.88 73
3095.01 66
3095.14 63
3095.27 64
3095.40 68
3095.52 76
3095.65 86
3095.78 99
3095.91 113
3096.03 126
3096.16 139
3096.29 150
3096.42 159
3096.54 164
3096.67 168
3096.80 170
3096.93 171
3097.05 172
3097.18 175
3097.31 178
3097.44 182
3097.56 185
3097.69 186
3097.82 186
3097.95 183
3098.08 179
3098.20 175
3098.33 171
3098.46 167
3098.59 164
3098.71 161
3098.84 157
3098.97 152
3099.10 146
3099.22 138
3099.35 132
3099.48 127
3099.61 126
3099.74 129
3099.86 135
3099.99 144
3100.12 152
3100.25 159
3100.37 162
3100.50 162
3100.63 158
3100.76 152
3100.88 144
3101.01 135
3101.14 127
3101.27 119
3101.40 112
3101.52 107
3101.65 104
3101.78 103
3101.91 105
3102.03 109
3102.16 114
3102.29 120
3102.42 125
3102.55 129
3102.67 131
3102.80 130
3102.93 128
3103.06 123
3103.18 118
3103.31 112
3103.44 106
3103.57 102
3103.70 98
3103.82 96
3103.95 96
3104.08 95
3104.21 94
3104.33 92
3104.46 89
3104.59 84
3104.72 78
3104.85 71
3104.97 65
3105.10 60
3105.23 56
3105.36 54
3105.48 54
3105.61 53
3105.74 53
3105.87 54
3106.00 54
3106.12 54
3106.25 54
3106.38 55
3106.51 57
3106.63 60
3106.76 64
3106.89 68
3107.02 72
3107.15 75
3107.27 77
3107.40 77
3107.53 76
3107.66 74
3107.79 72
3107.91 69
3108.04 67
3108.17 64
3108.30 61
3108.42 58
3108.55 55
3108.68 52
3108.81 49
3108.94 45
3109.06 41
3109.19 35
3109.32 29
3109.45 23
3109.58 18
3109.70 14
3109.83 12
3109.96 12
3110.09 13
3110.22 15
3110.34 17
3110.47 18
3110.60 18
3110.73 17
3110.85 15
3110.98 14
3111.11 12
3111.24 9
3111.37 6
3111.49 3
3111.62 0
3111.75 0
3111.88 0
3112.01 0
3112.13 0
3112.26 0
3112.39 0
3112.52 0
3112.65 9
3112.77 20
3112.90 32
3113.03 43
3113.16 53
3113.29 61
3113.41 66
3113.54 69
3113.67 69
3113.80 68
3113.93 67
3114.05 67
3114.18 68
3114.31 71
3114.44 74
3114.57 79
3114.69 85
3114.82 90
3114.95 95
3115.08 99
3115.21 101
3115.33 102
3115.46 102
3115.59 104
3115.72 106
3115.85 112
3115.97 120
3116.10 129
3116.23 140
3116.36 149
3116.49 157
3116.61 163
3116.74 167
3116.87 169
3117.00 172
3117.13 177
3117.25 184
3117.38 192
3117.51 203
3117.64 214
3117.77 225
3117.89 235
3118.02 243
3118.15 250
3118.28 257
3118.41 265
3118.54 274
3118.66 285
3118.79 298
3118.92 310
3119.05 321
3119.18 329
3119.30 332
3119.43 330
3119.56 324
3119.69 315
3119.82 306
3119.94 297
3120.07 289
3120.20 281
3120.33 275
3120.46 269
3120.58 263
3120.71 257
3120.84 251
3120.97 247
3121.10 242
3121.23 237
3121.35 232
3121.48 226
3121.61 219
3121.74 211
3121.87 202
3121.99 195
3122.12 189
3122.25 185
3122.38 183
3122.51 184
3122.64 185
3122.76 186
3122.89 188
3123.02 188
3123.15 187
3123.28 186
3123.40 184
3123.53 183
3123.66 181
3123.79 180
3123.92 179
3124.05 178
3124.17 176
3124.30 174
3124.43 170
3124.56 166
3124.69 160
3124.81 154
3124.94 146
3125.07 139
3125.20 131
3125.33 122
3125.46 113
3125.58 104
3125.71 94
3125.84 85
3125.97 76
3126.10 67
3126.22 60
3126.35 53
3126.48 49
3126.61 48
3126.74 51
3126.87 57
3126.99 66
3127.12 77
3127.25 87
3127.38 95
3127.51 99
3127.64 99
3127.76 94
3127.89 85
3128.02 73
3128.15 61
3128.28 50
3128.41 41
3128.53 35
3128.66 33
3128.79 34
3128.92 39
3129.05 47
3129.17 56
3129.30 66
3129.43 76
3129.56 86
3129.69 96
3129.82 108
3129.94 119
3130.07 131
3130.20 143
3130.33 152
3130.46 159
3130.59 163
3130.71 164
3130.84 163
3130.97 159
3131.10 155
3131.23 150
3131.36 146
3131.48 143
3131.61 140
3131.74 137
3131.87 134
3132.00 132
3132.13 130
3132.25 130
3132.38 131
3132.51 135
3132.64 143
3132.77 153
3132.90 165
3133.03 178
3133.15 189
3133.28 200
3133.41 208
3133.54 214
3133.67 220
3133.80 224
3133.92 228
3134.05 229
3134.18 228
3134.31 222
3134.44 211
3134.57 196
3134.69 179
3134.82 160
3134.95 142
3135.08 127
3135.21 115
3135.34 106
3135.46 101
3135.59 97
3135.72 94
3135.85 92
3135.98 89
3136.11 86
3136.24 82
3136.36 76
3136.49 70
3136.62 62
3136.75 55
3136.88 48
3137.01 42
3137.13 37
3137.26 34
3137.39 33
3137.52 34
3137.65 36
3137.78 38
3137.91 38
3138.03 36
3138.16 32
3138.29 24
3138.42 15
3138.55 4
3138.68 0
3138.80 0
3138.93 0
3139.06 0
3139.19 0
3139.32 0
3139.45 0
3139.58 0
3139.70 10
3139.83 18
3139.96 24
3140.09 26
3140.22 26
3140.35 22
3140.48 18
3140.60 14
3140.73 11
3140.86 11
3140.99 13
3141.12 17
3141.25 23
3141.38 28
3141.50 33
3141.63 36
3141.76 37
3141.89 36
3142.02 34
3142.15 31
3142.28 29
3142.40 28
3142.53 28
3142.66 28
3142.79 29
3142.92 30
3143.05 32
3143.18 34
3143.30 38
3143.43 43
3143.56 49
3143.69 55
3143.82 62
3143.95 69
3144.08 74
3144.20 78
3144.33 82
3144.46 85
3144.59 88
3144.72 92
3144.85 96
3144.98 100
3145.10 103
3145.23 105
3145.36 104
3145.49 103
3145.62 100
3145.75 99
3145.88 98
3146.00 100
3146.13 104
3146.26 110
3146.39 117
3146.52 124
3146.65 130
3146.78 133
3146.91 135
3147.03 135
3147.16 135
3147.29 135
3147.42 136
3147.55 138
3147.68 141
3147.81 144
3147.93 147
3148.06 149
3148.19 150
3148.32 150
3148.45 150
3148.58 151
3148.71 151
3148.84 153
3148.96 155
3149.09 157
3149.22 159
3149.35 161
3149.48 164
3149.61 168
3149.74 173
3149.87 180
3149.99 187
3150.12 193
3150.25 198
3150.38 200
3150.51 201
3150.64 199
3150.77 195
3150.90 190
3151.02 184
3151.15 176
3151.28 167
3151.41 156
3151.54 143
3151.67 130
3151.80 116
3151.93 105
3152.05 96
3152.18 91
3152.31 89
3152.44 91
3152.57 93
3152.70 95
3152.83 95
3152.96 94
3153.08 90
3153.21 84
3153.34 77
3153.47 69
3153.60 62
3153.73 56
3153.86 50
3153.99 45
3154.11 40
3154.24 37
3154.37 34
3154.50 33
3154.63 34
3154.76 37
3154.89 44
3155.02 53
3155.15 64
3155.27 77
3155.40 90
3155.53 102
3155.66 111
3155.79 117
3155.92 121
3156.05 122
3156.18 122
3156.30 123
3156.43 124
3156.56 126
3156.69 128
3156.82 129
3156.95 130
3157.08 130
3157.21 130
3157.34 130
3157.46 132
3157.59 136
3157.72 141
3157.85 147
3157.98 152
3158.11 156
3158.24 158
3158.37 158
3158.50 158
3158.62 159
3158.75 160
3158.88 164
3159.01 170
3159.14 179
3159.27 190
3159.40 203
3159.53 218
3159.66 233
3159.79 248
3159.91 261
3160.04 273
3160.17 283
3160.30 293
3160.43 305
3160.56 322
3160.69 347
3160.82 382
3160.95 427
3161.07 480
3161.20 538
3161.33 599
3161.46 660
3161.59 720
3161.72 779
3161.85 837
3161.98 898
3162.11 965
3162.24 1038
3162.36 1118
3162.49 1204
3162.62 1293
3162.75 1383
3162.88 1471
3163.01 1555
3163.14 1632
3163.27 1703
3163.40 1768
3163.53 1826
3163.65 1880
3163.78 1929
3163.91 1976
3164.04 2020
3164.17 2061
3164.30 2099
3164.43 2134
3164.56 2167
3164.69 2196
3164.82 2225
3164.94 2252
3165.07 2278
3165.20 2303
3165.33 2325
3165.46 2343
3165.59 2354
3165.72 2357
3165.85 2351
3165.98 2336
3166.11 2314
3166.23 2286
3166.36 2254
3166.49 2219
3166.62 2182
3166.75 2144
3166.88 2105
3167.01 2065
3167.14 2025
3167.27 1985
3167.40 1947
3167.53 1909
3167.65 1873
3167.78 1837
3167.91 1799
3168.04 1759
3168.17 1716
3168.30 1668
3168.43 1617
3168.56 1564
3168.69 1509
3168.82 1454
3168.95 1400
3169.07 1347
3169.20 1296
3169.33 1246
3169.46 1198
3169.59 1153
3169.72 1110
3169.85 1070
3169.98 1033
3170.11 997
3170.24 961
3170.37 925
3170.50 888
3170.62 850
3170.75 811
3170.88 771
3171.01 732
3171.14 694
3171.27 656
3171.40 620
3171.53 586
3171.66 554
3171.79 525
3171.92 499
3172.04 476
3172.17 456
3172.30 440
3172.43 426
3172.56 414
3172.69 405
3172.82 398
3172.95 393
3173.08 390
3173.21 389
3173.34 387
3173.47 384
3173.60 379
3173.72 372
3173.85 362
3173.98 350
3174.11 338
3174.24 325
3174.37 313
3174.50 301
3174.63 290
3174.76 281
3174.89 273
3175.02 267
3175.15 263
3175.28 261
3175.40 261
3175.53 261
3175.66 259
3175.79 255
3175.92 248
3176.05 238
3176.18 226
3176.31 213
3176.44 201
3176.57 190
3176.70 182
3176.83 176
3176.96 173
3177.08 172
3177.21 171
3177.34 171
3177.47 171
3177.60 170
3177.73 168
3177.86 165
3177.99 161
3178.12 156
3178.25 151
3178.38 148
3178.51 147
3178.64 149
3178.77 153
3178.90 159
3179.02 166
3179.15 171
3179.28 175
3179.41 176
3179.54 174
3179.67 170
3179.80 164
3179.93 157
3180.06 150
3180.19 144
3180.32 139
3180.45 135
3180.58 133
3180.71 131
3180.84 128
3180.96 123
3181.09 115
3181.22 104
3181.35 90
3181.48 75
3181.61 59
3181.74 44
3181.87 32
3182.00 24
3182.13 19
3182.26 18
3182.39 20
3182.52 22
3182.65 24
3182.78 25
3182.91 24
3183.03 21
3183.16 18
3183.29 15
3183.42 13
3183.55 12
3183.68 14
3183.81 18
3183.94 24
3184.07 31
3184.20 40
3184.33 48
3184.46 55
3184.59 60
3184.72 64
3184.85 67
3184.98 69
3185.11 71
3185.23 74
3185.36 78
3185.49 81
3185.62 84
3185.75 86
3185.88 86
3186.01 84
3186.14 80
3186.27 74
3186.40 67
3186.53 60
3186.66 52
3186.79 45
3186.92 38
3187.05 34
3187.18 31
3187.31 30
3187.44 30
3187.57 30
3187.69 30
3187.82 28
3187.95 24
3188.08 19
3188.21 13
3188.34 9
3188.47 7
3188.60 7
3188.73 9
3188.86 13
3188.99 17
3189.12 21
3189.25 25
3189.38 27
3189.51 30
3189.64 34
3189.77 38
3189.90 44
3190.03 51
3190.16 58
3190.29 64
3190.41 68
3190.54 70
3190.67 69
3190.80 67
3190.93 63
3191.06 60
3191.19 57
3191.32 55
3191.45 52
3191.58 49
3191.71 45
3191.84 40
3191.97 35
3192.10 29
3192.23 23
3192.36 19
3192.49 17
3192.62 17
3192.75 17
3192.88 18
3193.01 19
3193.14 20
3193.27 21
3193.39 21
3193.52 21
3193.65 20
3193.78 18
3193.91 15
3194.04 10
3194.17 4
3194.30 0
3194.43 0
3194.56 0
3194.69 0
3194.82 0
3194.95 0
3195.08 0
3195.21 0
3195.34 3
3195.47 8
3195.60 12
3195.73 16
3195.86 18
3195.99 18
3196.12 18
3196.25 18
3196.38 16
3196.51 14
3196.64 12
3196.77 10
3196.90 9
3197.03 8
3197.15 10
3197.28 11
3197.41 13
3197.54 16
3197.67 17
3197.80 19
3197.93 20
3198.06 22
3198.19 25
3198.32 28
3198.45 32
3198.58 37
3198.71 42
3198.84 46
3198.97 49
3199.10 52
3199.23 54
3199.36 55
3199.49 57
3199.62 60
3199.75 63
3199.88 68
3200.01 73
3200.14 78
3200.27 84
3200.40 88
3200.53 90
3200.66 90
3200.79 88
3200.92 85
3201.05 80
3201.18 77
3201.31 75
3201.44 76
3201.57 80
3201.70 88
3201.83 97
3201.95 108
3202.08 118
3202.21 127
3202.34 131
3202.47 132
3202.60 129
3202.73 122
3202.86 112
3202.99 100
3203.12 88
3203.25 76
3203.38 66
3203.51 58
3203.64 52
3203.77 48
3203.90 47
3204.03 47
3204.16 49
3204.29 53
3204.42 59
3204.55 65
3204.68 70
3204.81 75
3204.94 77
3205.07 76
3205.20 74
3205.33 70
3205.46 66
3205.59 61
3205.72 56
3205.85 52
3205.98 49
3206.11 46
3206.24 43
3206.37 42
3206.50 41
3206.63 42
3206.76 43
3206.89 45
3207.02 48
3207.15 51
3207.28 54
3207.41 58
3207.54 61
3207.67 65
3207.80 68
3207.93 70
3208.06 72
3208.19 72
3208.32 71
3208.45 70
3208.58 69
3208.71 67
3208.84 67
3208.97 67
3209.10 68
3209.23 71
3209.36 75
3209.49 80
3209.62 85
3209.75 90
3209.88 94
3210.01 97
3210.14 98
3210.27 98
3210.40 97
3210.53 94
3210.66 91
3210.79 86
3210.92 82
3211.05 79
3211.18 76
3211.31 75
3211.44 76
3211.57 79
3211.70 84
3211.83 89
3211.96 95
3212.09 100
3212.22 106
3212.35 111
3212.48 117
3212.61 124
3212.74 132
3212.87 141
3213.00 151
3213.13 160
3213.26 170
3213.39 179
3213.52 189
3213.65 199
3213.78 210
3213.91 222
3214.04 235
3214.17 248
3214.30 261
3214.43 273
3214.56 284
3214.69 294
3214.82 303
3214.95 310
3215.08 316
3215.21 321
3215.34 324
3215.47 323
3215.60 319
3215.73 312
3215.86 302
3215.99 289
3216.12 277
3216.25 266
3216.38 256
3216.51 250
3216.64 245
3216.77 243
3216.90 240
3217.03 236
3217.16 231
3217.29 224
3217.42 215
3217.55 204
3217.68 193
3217.81 182
3217.94 172
3218.07 162
3218.20 154
3218.33 147
3218.46 140
3218.59 134
3218.72 128
3218.85 122
3218.98 116
3219.11 110
3219.24 105
3219.37 100
3219.50 96
3219.63 92
3219.76 88
3219.89 84
3220.02 80
3220.15 76
3220.28 72
3220.41 69
3220.54 66
3220.67 64
3220.80 62
3220.93 61
3221.06 61
3221.19 60
3221.32 60
3221.45 60
3221.58 60
3221.71 61
3221.84 61
3221.97 61
3222.10 60
3222.23 59
3222.36 56
3222.49 52
3222.62 48
3222.75 42
3222.88 36
3223.01 31
3223.14 26
3223.27 23
3223.41 21
3223.54 22
3223.67 24
3223.80 28
3223.93 32
3224.06 36
3224.19 38
3224.32 38
3224.45 36
3224.58 32
3224.71 25
3224.84 18
3224.97 9
3225.10 2
3225.23 0
3225.36 0
3225.49 0
3225.62 0
3225.75 0
3225.88 5
3226.01 9
3226.14 11
3226.27 11
3226.40 8
3226.53 4
3226.66 0
3226.79 0
3226.92 0
3227.05 0
3227.18 0
3227.31 0
3227.44 0
3227.57 0
3227.70 1
3227.83 4
3227.96 7
3228.09 10
3228.23 14
3228.36 18
3228.49 25
3228.62 32
3228.75 41
3228.88 51
3229.01 61
3229.14 72
3229.27 81
3229.40 89
3229.53 94
3229.66 97
3229.79 99
3229.92 99
3230.05 99
3230.18 99
3230.31 101
3230.44 104
3230.57 109
3230.70 115
3230.83 121
3230.96 125
3231.09 126
3231.22 124
3231.35 119
3231.48 112
3231.61 103
3231.74 92
3231.87 81
3232.01 71
3232.14 62
3232.27 55
3232.40 50
3232.53 47
3232.66 47
3232.79 50
3232.92 53
3233.05 57
3233.18 60
3233.31 62
3233.44 62
3233.57 61
3233.70 59
3233.83 57
3233.96 57
3234.09 57
3234.22 60
3234.35 65
3234.48 72
3234.61 82
3234.74 92
3234.87 101
3235.01 108
3235.14 112
3235.27 112
3235.40 109
3235.53 103
3235.66 97
3235.79 92
3235.92 89
3236.05 87
3236.18 87
3236.31 88
3236.44 87
3236.57 85
3236.70 81
3236.83 76
3236.96 72
3237.09 68
3237.22 68
3237.35 70
3237.48 76
3237.61 83
3237.75 91
3237.88 98
3238.01 104
3238.14 108
3238.27 110
3238.40 109
3238.53 107
3238.66 105
3238.79 101
3238.92 98
3239.05 95
3239.18 92
3239.31 90
3239.44 88
3239.57 84
3239.70 80
3239.83 73
3239.96 65
3240.09 55
3240.23 46
3240.36 37
3240.49 31
3240.62 27
3240.75 27
3240.88 28
3241.01 32
3241.14 37
3241.27 44
3241.40 51
3241.53 60
3241.66 70
3241.79 80
3241.92 88
3242.05 95
3242.18 98
3242.31 99
3242.45 98
3242.58 95
3242.71 91
3242.84 87
3242.97 83
3243.10 79
3243.23 73
3243.36 66
3243.49 57
3243.62 46
3243.75 35
3243.88 23
3244.01 11
3244.14 1
3244.27 0
3244.40 0
3244.54 0
3244.67 0
3244.80 0
3244.93 0
3245.06 0
3245.19 0
3245.32 5
3245.45 15
3245.58 25
3245.71 35
3245.84 44
3245.97 54
3246.10 63
3246.23 70
3246.36 77
3246.50 82
3246.63 85
3246.76 88
3246.89 90
3247.02 94
3247.15 101
3247.28 111
3247.41 125
3247.54 143
3247.67 163
3247.80 186
3247.93 209
3248.06 232
3248.19 255
3248.32 278
3248.46 301
3248.59 327
3248.72 356
3248.85 388
3248.98 424
3249.11 464
3249.24 504
3249.37 545
3249.50 585
3249.63 622
3249.76 657
3249.89 690
3250.02 721
3250.16 752
3250.29 780
3250.42 806
3250.55 830
3250.68 850
3250.81 867
3250.94 882
3251.07 896
3251.20 912
3251.33 929
3251.46 948
3251.59 969
3251.72 990
3251.86 1011
3251.99 1029
3252.12 1045
3252.25 1057
3252.38 1065
3252.51 1067
3252.64 1063
3252.77 1052
3252.90 1034
3253.03 1010
3253.16 983
3253.29 954
3253.42 927
3253.56 902
3253.69 881
3253.82 864
3253.95 849
3254.08 837
3254.21 826
3254.34 814
3254.47 799
3254.60 782
3254.73 762
3254.86 740
3255.00 716
3255.13 692
3255.26 669
3255.39 649
3255.52 630
3255.65 612
3255.78 594
3255.91 573
3256.04 550
3256.17 525
3256.30 500
3256.43 477
3256.57 456
3256.70 440
3256.83 427
3256.96 418
3257.09 412
3257.22 407
3257.35 403
3257.48 398
3257.61 393
3257.74 387
3257.87 379
3258.01 369
3258.14 357
3258.27 343
3258.40 330
3258.53 318
3258.66 310
3258.79 306
3258.92 307
3259.05 312
3259.18 319
3259.31 326
3259.45 332
3259.58 335
3259.71 336
3259.84 335
3259.97 332
3260.10 329
3260.23 327
3260.36 325
3260.49 323
3260.62 320
3260.76 316
3260.89 311
3261.02 304
3261.15 295
3261.28 286
3261.41 276
3261.54 265
3261.67 255
3261.80 246
3261.93 239
3262.07 234
3262.20 233
3262.33 237
3262.46 245
3262.59 258
3262.72 274
3262.85 292
3262.98 312
3263.11 331
3263.24 349
3263.38 366
3263.51 382
3263.64 398
3263.77 413
3263.90 429
3264.03 446
3264.16 464
3264.29 486
3264.42 512
3264.55 543
3264.69 581
3264.82 625
3264.95 678
3265.08 741
3265.21 813
3265.34 893
3265.47 981
3265.60 1076
3265.73 1175
3265.87 1276
3266.00 1379
3266.13 1484
3266.26 1591
3266.39 1700
3266.52 1812
3266.65 1927
3266.78 2043
3266.91 2159
3267.04 2274
3267.18 2385
3267.31 2492
3267.44 2594
3267.57 2693
3267.70 2789
3267.83 2882
3267.96 2974
3268.09 3063
3268.22 3147
3268.36 3225
3268.49 3293
3268.62 3349
3268.75 3394
3268.88 3426
3269.01 3448
3269.14 3462
3269.27 3471
3269.40 3477
3269.54 3482
3269.67 3484
3269.80 3485
3269.93 3484
3270.06 3481
3270.19 3476
3270.32 3469
3270.45 3460
3270.59 3448
3270.72 3429
3270.85 3400
3270.98 3359
3271.11 3305
3271.24 3238
3271.37 3160
3271.50 3074
3271.63 2983
3271.77 2890
3271.90 2796
3272.03 2702
3272.16 2609
3272.29 2517
3272.42 2427
3272.55 2340
3272.68 2257
3272.82 2177
3272.95 2099
3273.08 2023
3273.21 1948
3273.34 1874
3273.47 1800
3273.60 1727
3273.73 1656
3273.87 1587
3274.00 1520
3274.13 1455
3274.26 1392
3274.39 1329
3274.52 1266
3274.65 1205
3274.78 1146
3274.92 1090
3275.05 1038
3275.18 992
3275.31 951
3275.44 916
3275.57 884
3275.70 856
3275.83 831
3275.97 808
3276.10 787
3276.23 766
3276.36 745
3276.49 723
3276.62 699
3276.75 672
3276.88 642
3277.02 610
3277.15 577
3277.28 545
3277.41 514
3277.54 487
3277.67 462
3277.80 441
3277.93 424
3278.07 409
3278.20 398
3278.33 390
3278.46 383
3278.59 379
3278.72 376
3278.85 374
3278.99 373
3279.12 371
3279.25 368
3279.38 364
3279.51 358
3279.64 350
3279.77 338
3279.90 324
3280.04 307
3280.17 289
3280.30 270
3280.43 251
3280.56 232
3280.69 215
3280.82 201
3280.96 189
3281.09 180
3281.22 174
3281.35 170
3281.48 168
3281.61 168
3281.74 168
3281.88 168
3282.01 167
3282.14 166
3282.27 164
3282.40 162
3282.53 159
3282.66 157
3282.80 155
3282.93 153
3283.06 153
3283.19 153
3283.32 155
3283.45 157
3283.58 158
3283.72 159
3283.85 157
3283.98 155
3284.11 151
3284.24 147
3284.37 143
3284.50 139
3284.64 133
3284.77 127
3284.90 119
3285.03 109
3285.16 99
3285.29 91
3285.42 87
3285.56 88
3285.69 93
3285.82 103
3285.95 114
3286.08 125
3286.21 133
3286.34 138
3286.48 140
3286.61 139
3286.74 139
3286.87 139
3287.00 141
3287.13 145
3287.26 150
3287.40 156
3287.53 161
3287.66 166
3287.79 170
3287.92 174
3288.05 177
3288.19 181
3288.32 184
3288.45 189
3288.58 194
3288.71 199
3288.84 206
3288.97 212
3289.11 217
3289.24 220
3289.37 220
3289.50 216
3289.63 207
3289.76 196
3289.90 183
3290.03 171
3290.16 162
3290.29 156
3290.42 152
3290.55 151
3290.68 151
3290.82 150
3290.95 147
3291.08 144
3291.21 142
3291.34 141
3291.47 143
3291.61 148
3291.74 156
3291.87 166
3292.00 175
3292.13 183
3292.26 188
3292.40 189
3292.53 188
3292.66 184
3292.79 179
3292.92 174
3293.05 168
3293.19 163
3293.32 159
3293.45 154
3293.58 150
3293.71 147
3293.84 145
3293.97 143
3294.11 142
3294.24 140
3294.37 138
3294.50 135
3294.63 130
3294.76 122
3294.90 112
3295.03 100
3295.16 88
3295.29 76
3295.42 64
3295.55 54
3295.69 44
3295.82 36
3295.95 28
3296.08 23
3296.21 18
3296.34 16
3296.48 16
3296.61 19
3296.74 25
3296.87 32
3297.00 41
3297.13 49
3297.27 55
3297.40 59
3297.53 60
3297.66 58
3297.79 54
3297.93 50
3298.06 46
3298.19 44
3298.32 43
3298.45 45
3298.58 49
3298.72 53
3298.85 58
3298.98 64
3299.11 70
3299.24 77
3299.37 83
3299.51 88
3299.64 93
3299.77 97
3299.90 101
3300.03 105
3300.16 109
3300.30 115
3300.43 122
3300.56 130
3300.69 138
3300.82 146
3300.96 153
3301.09 160
3301.22 167
3301.35 173
3301.48 179
3301.61 184
3301.75 189
3301.88 193
3302.01 196
3302.14 198
3302.27 198
3302.41 198
3302.54 196
3302.67 194
3302.80 191
3302.93 187
3303.06 181
3303.20 175
3303.33 168
3303.46 162
3303.59 157
3303.72 154
3303.86 153
3303.99 154
3304.12 155
3304.25 155
3304.38 154
3304.51 152
3304.65 149
3304.78 146
3304.91 145
3305.04 146
3305.17 149
3305.31 152
3305.44 156
3305.57 160
3305.70 161
3305.83 160
3305.96 158
3306.10 153
3306.23 147
3306.36 139
3306.49 131
3306.62 123
3306.76 115
3306.89 109
3307.02 105
3307.15 105
3307.28 108
3307.42 115
3307.55 125
3307.68 136
3307.81 145
3307.94 152
3308.08 155
3308.21 155
3308.34 151
3308.47 147
3308.60 142
3308.73 138
3308.87 135
3309.00 133
3309.13 131
3309.26 130
3309.39 129
3309.53 128
3309.66 127
3309.79 127
3309.92 126
3310.05 125
3310.19 123
3310.32 119
3310.45 115
3310.58 111
3310.71 109
3310.85 111
3310.98 117
3311.11 126
3311.24 138
3311.37 150
3311.51 162
3311.64 170
3311.77 174
3311.90 173
3312.03 168
3312.17 160
3312.30 149
3312.43 139
3312.56 129
3312.69 122
3312.83 117
3312.96 116
3313.09 115
3313.22 116
3313.35 117
3313.49 117
3313.62 116
3313.75 115
3313.88 112
3314.01 108
3314.15 102
3314.28 96
3314.41 88
3314.54 79
3314.67 70
3314.81 62
3314.94 56
3315.07 51
3315.20 47
3315.33 43
3315.47 38
3315.60 32
3315.73 24
3315.86 17
3315.99 11
3316.13 7
3316.26 8
3316.39 11
3316.52 18
3316.66 27
3316.79 36
3316.92 45
3317.05 54
3317.18 63
3317.32 71
3317.45 79
3317.58 86
3317.71 91
3317.84 94
3317.98 95
3318.11 92
3318.24 88
3318.37 81
3318.50 73
3318.64 63
3318.77 53
3318.90 42
3319.03 32
3319.17 22
3319.30 14
3319.43 8
3319.56 4
3319.69 1
3319.83 1
3319.96 2
3320.09 3
3320.22 4
3320.35 4
3320.49 3
3320.62 2
3320.75 0
3320.88 0
3321.02 0
3321.15 0
3321.28 0
3321.41 0
3321.54 0
3321.68 4
3321.81 11
3321.94 18
3322.07 25
3322.21 32
3322.34 39
3322.47 45
3322.60 51
3322.73 57
3322.87 63
3323.00 69
3323.13 74
3323.26 79
3323.40 84
3323.53 88
3323.66 91
3323.79 93
3323.92 93
3324.06 92
3324.19 89
3324.32 84
3324.45 80
3324.59 77
3324.72 76
3324.85 80
3324.98 87
3325.11 99
3325.25 114
3325.38 130
3325.51 146
3325.64 160
3325.78 171
3325.91 181
3326.04 187
3326.17 193
3326.30 197
3326.44 201
3326.57 206
3326.70 210
3326.83 214
3326.97 218
3327.10 222
3327.23 226
3327.36 228
3327.50 230
3327.63 231
3327.76 230
3327.89 229
3328.02 228
3328.16 228
3328.29 229
3328.42 232
3328.55 239
3328.69 247
3328.82 259
3328.95 271
3329.08 282
3329.22 292
3329.35 298
3329.48 300
3329.61 298
3329.74 293
3329.88 286
3330.01 278
3330.14 272
3330.27 267
3330.41 263
3330.54 259
3330.67 254
3330.80 246
3330.94 236
3331.07 224
3331.20 212
3331.33 202
3331.47 194
3331.60 191
3331.73 191
3331.86 195
3332.00 201
3332.13 207
3332.26 211
3332.39 214
3332.52 214
3332.66 213
3332.79 209
3332.92 204
3333.05 198
3333.19 192
3333.32 186
3333.45 180
3333.58 175
3333.72 170
3333.85 165
3333.98 160
3334.11 154
3334.25 149
3334.38 145
3334.51 141
3334.64 140
3334.78 140
3334.91 141
3335.04 141
3335.17 141
3335.31 139
3335.44 134
3335.57 127
3335.70 118
3335.84 108
3335.97 99
3336.10 92
3336.23 86
3336.37 82
3336.50 79
3336.63 75
3336.76 71
3336.90 65
3337.03 58
3337.16 50
3337.29 42
3337.43 33
3337.56 24
3337.69 16
3337.82 9
3337.96 4
3338.09 0
3338.22 0
3338.35 0
3338.49 0
3338.62 0
3338.75 0
3338.88 0
3339.02 0
3339.15 0
3339.28 0
3339.41 4
3339.55 10
3339.68 16
3339.81 22
3339.94 27
3340.08 30
3340.21 31
3340.34 31
3340.47 30
3340.61 27
3340.74 25
3340.87 23
3341.00 21
3341.14 18
3341.27 16
3341.40 12
3341.53 9
3341.67 6
3341.80 3
3341.93 1
3342.06 0
3342.20 1
3342.33 3
3342.46 6
3342.60 11
3342.73 16
3342.86 22
3342.99 29
3343.13 35
3343.26 41
3343.39 46
3343.52 51
3343.66 55
3343.79 58
3343.92 62
3344.05 67
3344.19 72
3344.32 77
3344.45 82
3344.58 87
3344.72 91
3344.85 94
3344.98 95
3345.12 94
3345.25 92
3345.38 87
3345.51 80
3345.65 71
3345.78 61
3345.91 49
3346.04 38
3346.18 27
3346.31 17
3346.44 8
3346.57 2
3346.71 0
3346.84 0
3346.97 0
3347.11 0
3347.24 2
3347.37 8
3347.50 17
3347.64 27
3347.77 37
3347.90 47
3348.03 56
3348.17 64
3348.30 71
3348.43 75
3348.56 78
3348.70 80
3348.83 80
3348.96 78
3349.10 75
3349.23 71
3349.36 66
3349.49 60
3349.63 53
3349.76 46
3349.89 39
3350.03 34
3350.16 30
3350.29 29
3350.42 31
3350.56 35
3350.69 40
3350.82 44
3350.95 47
3351.09 46
3351.22 43
3351.35 37
3351.49 30
3351.62 24
3351.75 19
3351.88 16
3352.02 14
3352.15 13
3352.28 12
3352.41 10
3352.55 7
3352.68 5
3352.81 3
3352.95 3
3353.08 4
3353.21 4
3353.34 4
3353.48 3
3353.61 0
3353.74 0
3353.88 0
3354.01 0
3354.14 0
3354.27 0
3354.41 1
3354.54 7
3354.67 13
3354.81 18
3354.94 22
3355.07 23
3355.20 23
3355.34 22
3355.47 20
3355.60 18
3355.74 17
3355.87 15
3356.00 14
3356.13 13
3356.27 12
3356.40 12
3356.53 14
3356.67 18
3356.80 24
3356.93 30
3357.06 37
3357.20 42
3357.33 44
3357.46 44
3357.60 42
3357.73 39
3357.86 36
3357.99 34
3358.13 34
3358.26 34
3358.39 35
3358.53 34
3358.66 33
3358.79 30
3358.93 27
3359.06 23
3359.19 20
3359.32 18
3359.46 17
3359.59 17
3359.72 17
3359.86 18
3359.99 19
3360.12 20
3360.25 20
3360.39 21
3360.52 22
3360.65 24
3360.79 27
3360.92 32
3361.05 38
3361.19 46
3361.32 55
3361.45 63
3361.58 70
3361.72 76
3361.85 80
3361.98 83
3362.12 84
3362.25 84
3362.38 84
3362.52 84
3362.65 83
3362.78 81
3362.91 80
3363.05 78
3363.18 76
3363.31 74
3363.45 72
3363.58 71
3363.71 70
3363.85 68
3363.98 66
3364.11 64
3364.24 63
3364.38 62
3364.51 64
3364.64 67
3364.78 72
3364.91 80
3365.04 89
3365.18 100
3365.31 112
3365.44 124
3365.57 136
3365.71 146
3365.84 154
3365.97 161
3366.11 165
3366.24 167
3366.37 168
3366.51 170
3366.64 172
3366.77 175
3366.91 180
3367.04 186
3367.17 193
3367.30 200
3367.44 205
3367.57 209
3367.70 209
3367.84 207
3367.97 203
3368.10 198
3368.24 192
3368.37 188
3368.50 185
3368.64 185
3368.77 186
3368.90 188
3369.04 190
3369.17 193
3369.30 197
3369.43 203
3369.57 210
3369.70 221
3369.83 233
3369.97 248
3370.10 263
3370.23 278
3370.37 291
3370.50 303
3370.63 313
3370.77 322
3370.90 329
3371.03 335
3371.17 339
3371.30 342
3371.43 344
3371.57 343
3371.70 340
3371.83 334
3371.96 325
3372.10 312
3372.23 298
3372.36 282
3372.50 268
3372.63 256
3372.76 249
3372.90 245
3373.03 245
3373.16 246
3373.30 246
3373.43 245
3373.56 240
3373.70 233
3373.83 224
3373.96 216
3374.10 208
3374.23 202
3374.36 197
3374.50 193
3374.63 190
3374.76 187
3374.90 185
3375.03 184
3375.16 184
3375.30 185
3375.43 187
3375.56 189
3375.69 190
3375.83 189
3375.96 184
3376.09 176
3376.23 165
3376.36 151
3376.49 137
3376.63 124
3376.76 113
3376.89 105
3377.03 99
3377.16 94
3377.29 89
3377.43 83
3377.56 74
3377.69 62
3377.83 50
3377.96 36
3378.09 25
3378.23 15
3378.36 8
3378.49 4
3378.63 2
3378.76 2
3378.89 3
3379.03 6
3379.16 9
3379.29 12
3379.43 17
3379.56 22
3379.69 29
3379.83 35
3379.96 42
3380.09 48
3380.23 53
3380.36 58
3380.49 61
3380.63 63
3380.76 63
3380.89 62
3381.03 59
3381.16 55
3381.29 51
3381.43 46
3381.56 40
3381.69 33
3381.83 26
3381.96 20
3382.09 14
3382.23 11
3382.36 10
3382.49 12
3382.63 17
3382.76 25
3382.89 36
3383.03 48
3383.16 60
3383.30 71
3383.43 82
3383.56 90
3383.70 95
3383.83 97
3383.96 95
3384.10 91
3384.23 84
3384.36 76
3384.50 68
3384.63 61
3384.76 55
3384.90 50
3385.03 46
3385.16 43
3385.30 40
3385.43 37
3385.56 34
3385.70 31
3385.83 27
3385.96 25
3386.10 22
3386.23 20
3386.36 18
3386.50 17
3386.63 16
3386.76 16
3386.90 18
3387.03 21
3387.16 25
3387.30 29
3387.43 34
3387.57 37
3387.70 40
3387.83 43
3387.97 46
3388.10 50
3388.23 55
3388.37 62
3388.50 69
3388.63 76
3388.77 83
3388.90 88
3389.03 92
3389.17 94
3389.30 95
3389.43 95
3389.57 95
3389.70 95
3389.84 93
3389.97 90
3390.10 86
3390.24 81
3390.37 76
3390.50 73
3390.64 70
3390.77 68
3390.90 68
3391.04 66
3391.17 64
3391.30 61
3391.44 55
3391.57 47
3391.70 38
3391.84 28
3391.97 18
3392.11 8
3392.24 0
3392.37 0
3392.51 0
3392.64 0
3392.77 0
3392.91 0
3393.04 0
3393.17 0
3393.31 0
3393.44 4
3393.58 11
3393.71 20
3393.84 28
3393.98 37
3394.11 44
3394.24 50
3394.38 54
3394.51 56
3394.64 56
3394.78 56
3394.91 56
3395.05 55
3395.18 55
3395.31 55
3395.45 53
3395.58 50
3395.71 46
3395.85 41
3395.98 35
3396.11 31
3396.25 28
3396.38 27
3396.52 28
3396.65 30
3396.78 32
3396.92 33
3397.05 32
3397.18 30
3397.32 26
3397.45 22
3397.58 18
3397.72 17
3397.85 18
3397.99 21
3398.12 26
3398.25 31
3398.39 35
3398.52 36
3398.65 33
3398.79 28
3398.92 22
3399.06 17
3399.19 16
3399.32 18
3399.46 24
3399.59 33
3399.72 41
3399.86 48
3399.99 50
3400.13 48
3400.26 42
3400.39 33
3400.53 23
3400.66 16
3400.79 10
3400.93 8
3401.06 8
3401.20 10
3401.33 13
3401.46 18
3401.60 23
3401.73 29
3401.86 35
3402.00 42
3402.13 48
3402.27 53
3402.40 58
3402.53 63
3402.67 67
3402.80 71
3402.93 74
3403.07 77
3403.20 80
3403.34 83
3403.47 87
3403.60 92
3403.74 98
3403.87 105
3404.00 114
3404.14 125
3404.27 137
3404.41 152
3404.54 168
3404.67 185
3404.81 202
3404.94 219
3405.08 234
3405.21 247
3405.34 259
3405.48 271
3405.61 283
3405.74 296
3405.88 309
3406.01 322
3406.15 331
3406.28 337
3406.41 336
3406.55 330
3406.68 317
3406.82 301
3406.95 283
3407.08 264
3407.22 247
3407.35 233
3407.49 222
3407.62 215
3407.75 210
3407.89 206
3408.02 202
3408.15 197
3408.29 191
3408.42 183
3408.56 173
3408.69 161
3408.82 147
3408.96 132
3409.09 117
3409.23 103
3409.36 90
3409.49 80
3409.63 73
3409.76 69
3409.90 68
3410.03 69
3410.16 70
3410.30 70
3410.43 69
3410.57 67
3410.70 63
3410.83 59
3410.97 56
3411.10 55
3411.23 55
3411.37 55
3411.50 56
3411.64 56
3411.77 54
3411.90 50
3412.04 45
3412.17 40
3412.31 36
3412.44 32
3412.57 29
3412.71 25
3412.84 22
3412.98 16
3413.11 10
3413.24 2
3413.38 0
3413.51 0
3413.65 0
3413.78 0
3413.91 0
3414.05 0
3414.18 0
3414.32 1
3414.45 8
3414.58 14
3414.72 18
3414.85 21
3414.99 22
3415.12 22
3415.25 21
3415.39 20
3415.52 19
3415.66 20
3415.79 23
3415.93 27
3416.06 33
3416.19 38
3416.33 43
3416.46 46
3416.60 48
3416.73 50
3416.86 51
3417.00 54
3417.13 59
3417.27 64
3417.40 68
3417.53 71
3417.67 70
3417.80 65
3417.94 58
3418.07 50
3418.20 42
3418.34 37
3418.47 37
3418.61 41
3418.74 49
3418.87 60
3419.01 71
3419.14 81
3419.28 89
3419.41 93
3419.55 95
3419.68 93
3419.81 90
3419.95 85
3420.08 79
3420.22 72
3420.35 66
3420.48 59
3420.62 52
3420.75 45
3420.89 37
3421.02 30
3421.16 22
3421.29 16
3421.42 12
3421.56 10
3421.69 10
3421.83 11
3421.96 13
3422.09 14
3422.23 16
3422.36 19
3422.50 23
3422.63 29
3422.77 37
3422.90 48
3423.03 58
3423.17 68
3423.30 76
3423.44 81
3423.57 83
3423.70 83
3423.84 83
3423.97 82
3424.11 83
3424.24 86
3424.38 90
3424.51 94
3424.64 99
3424.78 102
3424.91 103
3425.05 101
3425.18 98
3425.32 94
3425.45 89
3425.58 84
3425.72 80
3425.85 75
3425.99 70
3426.12 63
3426.25 54
3426.39 44
3426.52 33
3426.66 23
3426.79 15
3426.93 9
3427.06 7
3427.19 8
3427.33 12
3427.46 19
3427.60 28
3427.73 38
3427.87 49
3428.00 60
3428.13 71
3428.27 82
3428.40 91
3428.54 99
3428.67 105
3428.81 110
3428.94 114
3429.07 117
3429.21 120
3429.34 124
3429.48 131
3429.61 140
3429.75 152
3429.88 167
3430.01 185
3430.15 205
3430.28 227
3430.42 248
3430.55 268
3430.69 285
3430.82 299
3430.96 309
3431.09 317
3431.22 322
3431.36 327
3431.49 333
3431.63 342
3431.76 352
3431.90 364
3432.03 377
3432.16 391
3432.30 406
3432.43 421
3432.57 439
3432.70 459
3432.84 482
3432.97 507
3433.11 534
3433.24 562
3433.37 589
3433.51 614
3433.64 638
3433.78 659
3433.91 678
3434.05 693
3434.18 705
3434.31 712
3434.45 712
3434.58 706
3434.72 693
3434.85 676
3434.99 656
3435.12 635
3435.26 614
3435.39 595
3435.52 577
3435.66 560
3435.79 544
3435.93 530
3436.06 517
3436.20 505
3436.33 495
3436.47 486
3436.60 477
3436.73 467
3436.87 456
3437.00 442
3437.14 428
3437.27 411
3437.41 395
3437.54 380
3437.68 367
3437.81 355
3437.94 344
3438.08 333
3438.21 321
3438.35 308
3438.48 294
3438.62 281
3438.75 268
3438.89 257
3439.02 249
3439.16 243
3439.29 238
3439.42 235
3439.56 233
3439.69 229
3439.83 225
3439.96 218
3440.10 210
3440.23 199
3440.37 187
3440.50 173
3440.63 159
3440.77 144
3440.90 131
3441.04 120
3441.17 110
3441.31 101
3441.44 95
3441.58 89
3441.71 83
3441.85 79
3441.98 77
3442.11 77
3442.25 80
3442.38 84
3442.52 91
3442.65 99
3442.79 107
3442.92 113
3443.06 118
3443.19 121
3443.33 123
3443.46 123
3443.60 122
3443.73 120
3443.86 118
3444.00 114
3444.13 111
3444.27 107
3444.40 104
3444.54 102
3444.67 99
3444.81 95
3444.94 89
3445.08 82
3445.21 72
3445.35 60
3445.48 49
3445.61 38
3445.75 29
3445.88 22
3446.02 17
3446.15 13
3446.29 10
3446.42 8
3446.56 6
3446.69 4
3446.83 2
3446.96 0
3447.10 0
3447.23 0
3447.36 0
3447.50 0
3447.63 0
3447.77 0
3447.90 0
3448.04 1
3448.17 6
3448.31 10
3448.44 14
3448.58 17
3448.71 20
3448.85 21
3448.98 23
3449.12 26
3449.25 29
3449.39 33
3449.52 37
3449.65 42
3449.79 46
3449.92 48
3450.06 50
3450.19 50
3450.33 49
3450.46 47
3450.60 44
3450.73 39
3450.87 35
3451.00 30
3451.14 24
3451.27 18
3451.41 12
3451.54 7
3451.68 3
3451.81 0
3451.95 0
3452.08 2
3452.21 4
3452.35 7
3452.48 10
3452.62 10
3452.75 10
3452.89 8
3453.02 6
3453.16 4
3453.29 3
3453.43 4
3453.56 6
3453.70 9
3453.83 13
3453.97 17
3454.10 21
3454.24 24
3454.37 25
3454.51 26
3454.64 26
3454.78 26
3454.91 25
3455.05 26
3455.18 28
3455.31 31
3455.45 36
3455.58 42
3455.72 47
3455.85 53
3455.99 56
3456.12 58
3456.26 59
3456.39 57
3456.53 55
3456.66 52
3456.80 49
3456.93 46
3457.07 43
3457.20 39
3457.34 33
3457.47 28
3457.61 21
3457.74 14
3457.88 8
3458.01 2
3458.15 0
3458.28 0
3458.42 0
3458.55 0
3458.69 0
3458.82 0
3458.96 0
3459.09 4
3459.23 9
3459.36 16
3459.50 22
3459.63 27
3459.77 31
3459.90 32
3460.04 31
3460.17 29
3460.30 27
3460.44 26
3460.57 26
3460.71 28
3460.84 32
3460.98 35
3461.11 38
3461.25 39
3461.38 40
3461.52 39
3461.65 38
3461.79 37
3461.92 36
3462.06 37
3462.19 38
3462.33 40
3462.46 42
3462.60 45
3462.73 48
3462.87 52
3463.00 56
3463.14 61
3463.27 66
3463.41 72
3463.54 77
3463.68 81
3463.81 85
3463.95 90
3464.08 94
3464.22 98
3464.35 101
3464.49 102
3464.62 101
3464.76 98
3464.89 94
3465.03 89
3465.16 84
3465.30 81
3465.43 79
3465.57 80
3465.70 82
3465.84 84
3465.97 86
3466.11 88
3466.24 88
3466.38 87
3466.51 83
3466.65 78
3466.78 71
3466.92 64
3467.05 56
3467.19 51
3467.32 49
3467.46 50
3467.59 54
3467.73 61
3467.86 69
3468.00 77
3468.13 83
3468.27 88
3468.40 90
3468.54 90
3468.67 88
3468.81 83
3468.95 78
3469.08 72
3469.22 66
3469.35 61
3469.49 58
3469.62 57
3469.76 57
3469.89 56
3470.03 53
3470.16 48
3470.30 42
3470.43 33
3470.57 25
3470.70 17
3470.84 11
3470.97 9
3471.11 8
3471.24 11
3471.38 16
3471.51 23
3471.65 34
3471.78 49
3471.92 67
3472.05 87
3472.19 109
3472.32 131
3472.46 150
3472.59 165
3472.73 175
3472.86 182
3473.00 187
3473.13 191
3473.27 195
3473.40 200
3473.54 205
3473.67 210
3473.81 213
3473.95 214
3474.08 211
3474.22 207
3474.35 202
3474.49 197
3474.62 192
3474.76 189
3474.89 187
3475.03 184
3475.16 181
3475.30 178
3475.43 174
3475.57 171
3475.70 169
3475.84 169
3475.97 170
3476.11 173
3476.24 176
3476.38 180
3476.51 183
3476.65 185
3476.78 185
3476.92 183
3477.06 177
3477.19 168
3477.33 156
3477.46 144
3477.60 131
3477.73 119
3477.87 111
3478.00 106
3478.14 104
3478.27 103
3478.41 102
3478.54 98
3478.68 92
3478.81 83
3478.95 72
3479.08 61
3479.22 53
3479.35 49
3479.49 49
3479.63 53
3479.76 61
3479.90 69
3480.03 77
3480.17 82
3480.30 85
3480.44 85
3480.57 84
3480.71 80
3480.84 75
3480.98 67
3481.11 57
3481.25 46
3481.38 33
3481.52 22
3481.65 14
3481.79 10
3481.93 9
3482.06 13
3482.20 18
3482.33 22
3482.47 25
3482.60 24
3482.74 20
3482.87 14
3483.01 8
3483.14 2
3483.28 0
3483.41 0
3483.55 0
3483.69 0
3483.82 0
3483.96 0
3484.09 0
3484.23 0
3484.36 0
3484.50 0
3484.63 2
3484.77 7
3484.90 14
3485.04 21
3485.17 28
3485.31 35
3485.45 41
3485.58 45
3485.72 48
3485.85 50
3485.99 50
3486.12 48
3486.26 44
3486.39 38
3486.53 32
3486.66 27
3486.80 23
3486.93 21
3487.07 22
3487.21 25
3487.34 29
3487.48 33
3487.61 35
3487.75 35
3487.88 31
3488.02 24
3488.15 16
3488.29 7
3488.42 0
3488.56 0
3488.70 0
3488.83 0
3488.97 0
3489.10 0
3489.24 0
3489.37 1
3489.51 4
3489.64 6
3489.78 7
3489.92 8
3490.05 8
3490.19 8
3490.32 8
3490.46 9
3490.59 11
3490.73 13
3490.86 16
3491.00 20
3491.13 25
3491.27 30
3491.41 35
3491.54 39
3491.68 44
3491.81 50
3491.95 57
3492.08 65
3492.22 75
3492.35 86
3492.49 98
3492.63 110
3492.76 119
3492.90 126
3493.03 129
3493.17 129
3493.30 126
3493.44 121
3493.57 115
3493.71 110
3493.85 106
3493.98 103
3494.12 100
3494.25 98
3494.39 96
3494.52 93
3494.66 89
3494.79 85
3494.93 80
3495.07 75
3495.20 70
3495.34 64
3495.47 59
3495.61 55
3495.74 53
3495.88 52
3496.02 54
3496.15 57
3496.29 60
3496.42 62
3496.56 62
3496.69 59
3496.83 53
3496.96 45
3497.10 38
3497.24 34
3497.37 32
3497.51 35
3497.64 40
3497.78 47
3497.91 54
3498.05 58
3498.19 60
3498.32 60
3498.46 57
3498.59 53
3498.73 49
3498.86 46
3499.00 44
3499.13 41
3499.27 39
3499.41 35
3499.54 30
3499.68 23
3499.81 15
3499.95 7
3500.08 0
3500.22 0
3500.36 0
3500.49 0
3500.63 0
3500.76 7
3500.90 19
3501.03 32
3501.17 45
3501.31 56
3501.44 64
3501.58 68
3501.71 71
3501.85 72
3501.98 73
3502.12 75
3502.26 80
3502.39 85
3502.53 91
3502.66 96
3502.80 100
3502.93 100
3503.07 98
3503.21 93
3503.34 86
3503.48 78
3503.61 70
3503.75 62
3503.89 56
3504.02 51
3504.16 47
3504.29 45
3504.43 44
3504.56 44
3504.70 42
3504.84 40
3504.97 38
3505.11 35
3505.24 32
3505.38 29
3505.51 26
3505.65 24
3505.79 22
3505.92 19
3506.06 18
3506.19 17
3506.33 17
3506.47 18
3506.60 19
3506.74 21
3506.87 22
3507.01 22
3507.14 21
3507.28 19
3507.42 15
3507.55 12
3507.69 8
3507.82 5
3507.96 3
3508.10 1
3508.23 1
3508.37 2
3508.50 5
3508.64 9
3508.77 15
3508.91 20
3509.05 25
3509.18 29
3509.32 30
3509.45 29
3509.59 26
3509.73 22
3509.86 18
3510.00 17
3510.13 18
3510.27 22
3510.40 28
3510.54 36
3510.68 44
3510.81 51
3510.95 57
3511.08 61
3511.22 64
3511.36 67
3511.49 70
3511.63 75
3511.76 83
3511.90 93
3512.04 105
3512.17 117
3512.31 128
3512.44 137
3512.58 142
3512.72 144
3512.85 144
3512.99 143
3513.12 144
3513.26 148
3513.40 157
3513.53 169
3513.67 184
3513.80 200
3513.94 215
3514.07 227
3514.21 236
3514.35 242
3514.48 246
3514.62 250
3514.75 256
3514.89 265
3515.03 279
3515.16 296
3515.30 316
3515.43 338
3515.57 361
3515.71 384
3515.84 406
3515.98 427
3516.11 447
3516.25 465
3516.39 482
3516.52 497
3516.66 508
3516.79 517
3516.93 524
3517.07 528
3517.20 531
3517.34 534
3517.47 537
3517.61 540
3517.75 545
3517.88 551
3518.02 558
3518.16 567
3518.29 576
3518.43 586
3518.56 595
3518.70 601
3518.84 605
3518.97 606
3519.11 604
3519.24 600
3519.38 593
3519.52 584
3519.65 574
3519.79 562
3519.92 548
3520.06 531
3520.20 511
3520.33 489
3520.47 464
3520.60 438
3520.74 412
3520.88 388
3521.01 369
3521.15 356
3521.28 350
3521.42 351
3521.56 356
3521.69 364
3521.83 373
3521.97 382
3522.10 391
3522.24 399
3522.37 408
3522.51 419
3522.65 431
3522.78 445
3522.92 458
3523.05 471
3523.19 482
3523.33 490
3523.46 496
3523.60 500
3523.73 503
3523.87 506
3524.01 508
3524.14 511
3524.28 514
3524.42 520
3524.55 527
3524.69 534
3524.82 542
3524.96 548
3525.10 551
3525.23 549
3525.37 544
3525.51 534
3525.64 521
3525.78 507
3525.91 492
3526.05 478
3526.19 466
3526.32 455
3526.46 446
3526.59 438
3526.73 432
3526.87 428
3527.00 425
3527.14 422
3527.28 418
3527.41 412
3527.55 403
3527.68 391
3527.82 377
3527.96 361
3528.09 345
3528.23 331
3528.37 321
3528.50 315
3528.64 313
3528.77 313
3528.91 313
3529.05 312
3529.18 309
3529.32 302
3529.46 293
3529.59 283
3529.73 272
3529.86 263
3530.00 255
3530.14 250
3530.27 246
3530.41 245
3530.55 244
3530.68 244
3530.82 244
3530.95 246
3531.09 248
3531.23 252
3531.36 257
3531.50 262
3531.64 266
3531.77 269
3531.91 271
3532.04 270
3532.18 268
3532.32 265
3532.45 260
3532.59 254
3532.73 248
3532.86 242
3533.00 236
3533.14 232
3533.27 229
3533.41 229
3533.54 232
3533.68 238
3533.82 245
3533.95 253
3534.09 258
3534.23 261
3534.36 259
3534.50 255
3534.64 247
3534.77 239
3534.91 231
3535.04 224
3535.18 219
3535.32 216
3535.45 213
3535.59 211
3535.73 206
3535.86 199
3536.00 191
3536.14 180
3536.27 169
3536.41 158
3536.54 150
3536.68 144
3536.82 140
3536.95 139
3537.09 139
3537.23 140
3537.36 143
3537.50 147
3537.64 153
3537.77 161
3537.91 171
3538.05 182
3538.18 193
3538.32 202
3538.45 207
3538.59 208
3538.73 206
3538.86 200
3539.00 192
3539.14 183
3539.27 175
3539.41 167
3539.55 161
3539.68 156
3539.82 151
3539.96 148
3540.09 146
3540.23 145
3540.36 146
3540.50 147
3540.64 150
3540.77 153
3540.91 154
3541.05 152
3541.18 148
3541.32 141
3541.46 132
3541.59 121
3541.73 110
3541.87 100
3542.00 91
3542.14 85
3542.28 80
3542.41 77
3542.55 74
3542.69 70
3542.82 66
3542.96 62
3543.09 58
3543.23 55
3543.37 52
3543.50 50
3543.64 50
3543.78 51
3543.91 52
3544.05 55
3544.19 57
3544.32 60
3544.46 64
3544.60 69
3544.73 76
3544.87 85
3545.01 96
3545.14 108
3545.28 121
3545.42 132
3545.55 139
3545.69 143
3545.83 142
3545.96 139
3546.10 135
3546.24 130
3546.37 126
3546.51 125
3546.65 125
3546.78 125
3546.92 126
3547.05 127
3547.19 128
3547.33 128
3547.46 128
3547.60 128
3547.74 127
3547.87 126
3548.01 125
3548.15 124
3548.28 124
3548.42 124
3548.56 125
3548.69 127
3548.83 127
3548.97 126
3549.10 122
3549.24 116
3549.38 107
3549.51 96
3549.65 85
3549.79 75
3549.92 67
3550.06 63
3550.20 64
3550.33 70
3550.47 81
3550.61 93
3550.74 107
3550.88 119
3551.02 129
3551.15 135
3551.29 138
3551.43 139
3551.56 138
3551.70 135
3551.84 131
3551.97 125
3552.11 119
3552.25 112
3552.38 104
3552.52 97
3552.66 91
3552.79 87
3552.93 84
3553.07 82
3553.20 81
3553.34 79
3553.48 77
3553.61 75
3553.75 73
3553.89 72
3554.02 72
3554.16 73
3554.30 76
3554.44 79
3554.57 82
3554.71 85
3554.85 87
3554.98 88
3555.12 89
3555.26 89
3555.39 90
3555.53 91
3555.67 92
3555.80 93
3555.94 94
3556.08 96
3556.21 97
3556.35 98
3556.49 97
3556.62 94
3556.76 90
3556.90 83
3557.03 75
3557.17 68
3557.31 61
3557.44 56
3557.58 53
3557.72 52
3557.85 51
3557.99 49
3558.13 45
3558.26 39
3558.40 31
3558.54 22
3558.68 12
3558.81 5
3558.95 0
3559.09 0
3559.22 0
3559.36 0
3559.50 1
3559.63 3
3559.77 4
3559.91 4
3560.04 3
3560.18 2
3560.32 0
3560.45 0
3560.59 0
3560.73 0
3560.86 0
3561.00 4
3561.14 11
3561.28 22
3561.41 34
3561.55 47
3561.69 58
3561.82 65
3561.96 68
3562.10 66
3562.23 61
3562.37 54
3562.51 47
3562.64 39
3562.78 33
3562.92 28
3563.06 24
3563.19 22
3563.33 20
3563.47 21
3563.60 23
3563.74 26
3563.88 29
3564.01 34
3564.15 38
3564.29 41
3564.42 44
3564.56 46
3564.70 48
3564.84 50
3564.97 50
3565.11 51
3565.25 52
3565.38 54
3565.52 56
3565.66 58
3565.79 61
3565.93 64
3566.07 66
3566.20 68
3566.34 70
3566.48 72
3566.62 75
3566.75 78
3566.89 81
3567.03 83
3567.16 83
3567.30 81
3567.44 78
3567.57 74
3567.71 70
3567.85 67
3567.99 65
3568.12 65
3568.26 66
3568.40 67
3568.53 68
3568.67 70
3568.81 71
3568.94 72
3569.08 73
3569.22 73
3569.36 74
3569.49 74
3569.63 75
3569.77 76
3569.90 78
3570.04 80
3570.18 85
3570.31 90
3570.45 95
3570.59 99
3570.73 101
3570.86 102
3571.00 101
3571.14 100
3571.27 98
3571.41 97
3571.55 96
3571.69 94
3571.82 92
3571.96 87
3572.10 80
3572.23 72
3572.37 63
3572.51 56
3572.65 50
3572.78 47
3572.92 47
3573.06 48
3573.19 50
3573.33 53
3573.47 57
3573.60 60
3573.74 64
3573.88 67
3574.02 68
3574.15 69
3574.29 67
3574.43 64
3574.56 59
3574.70 54
3574.84 50
3574.98 46
3575.11 44
3575.25 44
3575.39 46
3575.52 49
3575.66 54
3575.80 59
3575.94 65
3576.07 69
3576.21 74
3576.35 78
3576.48 80
3576.62 82
3576.76 82
3576.90 80
3577.03 76
3577.17 70
3577.31 62
3577.44 54
3577.58 46
3577.72 39
3577.86 33
3577.99 29
3578.13 27
3578.27 26
3578.41 25
3578.54 25
3578.68 26
3578.82 28
3578.95 30
3579.09 32
3579.23 35
3579.37 37
3579.50 37
3579.64 36
3579.78 31
3579.91 24
3580.05 15
3580.19 4
3580.33 0
3580.46 0
3580.60 0
3580.74 0
3580.88 0
3581.01 0
3581.15 0
3581.29 0
3581.42 8
3581.56 22
3581.70 36
3581.84 49
3581.97 61
3582.11 70
3582.25 78
3582.39 84
3582.52 90
3582.66 97
3582.80 106
3582.93 118
3583.07 133
3583.21 149
3583.35 165
3583.48 180
3583.62 193
3583.76 203
3583.90 211
3584.03 219
3584.17 228
3584.31 241
3584.44 258
3584.58 278
3584.72 300
3584.86 322
3584.99 341
3585.13 356
3585.27 367
3585.41 372
3585.54 375
3585.68 376
3585.82 377
3585.96 378
3586.09 382
3586.23 387
3586.37 394
3586.50 402
3586.64 411
3586.78 419
3586.92 427
3587.05 434
3587.19 439
3587.33 444
3587.47 449
3587.60 454
3587.74 459
3587.88 464
3588.02 470
3588.15 474
3588.29 477
3588.43 477
3588.57 474
3588.70 469
3588.84 464
3588.98 458
3589.11 453
3589.25 450
3589.39 448
3589.53 448
3589.66 447
3589.80 446
3589.94 444
3590.08 440
3590.21 434
3590.35 427
3590.49 419
3590.63 410
3590.76 400
3590.90 390
3591.04 378
3591.18 366
3591.31 354
3591.45 343
3591.59 332
3591.73 322
3591.86 314
3592.00 307
3592.14 301
3592.28 296
3592.41 289
3592.55 281
3592.69 271
3592.83 258
3592.96 242
3593.10 227
3593.24 211
3593.38 199
3593.51 190
3593.65 186
3593.79 187
3593.93 190
3594.06 195
3594.20 201
3594.34 207
3594.48 210
3594.61 212
3594.75 212
3594.89 210
3595.03 205
3595.16 198
3595.30 190
3595.44 180
3595.58 169
3595.71 158
3595.85 147
3595.99 138
3596.13 131
3596.26 127
3596.40 128
3596.54 132
3596.68 140
3596.81 149
3596.95 158
3597.09 165
3597.23 169
3597.36 169
3597.50 166
3597.64 161
3597.78 155
3597.91 149
3598.05 145
3598.19 143
3598.33 142
3598.46 142
3598.60 141
3598.74 140
3598.88 137
3599.02 134
3599.15 129
3599.29 125
3599.43 122
3599.57 121
3599.70 121
3599.84 122
3599.98 125
3600.12 128
3600.25 131
3600.39 135
3600.53 138
3600.67 143
3600.80 147
3600.94 152
3601.08 156
3601.22 159
3601.35 161
3601.49 162
3601.63 160
3601.77 158
3601.91 155
3602.04 153
3602.18 153
3602.32 154
3602.46 157
3602.59 161
3602.73 167
3602.87 173
3603.01 179
3603.14 183
3603.28 186
3603.42 186
3603.56 185
3603.69 180
3603.83 174
3603.97 167
3604.11 160
3604.25 153
3604.38 147
3604.52 143
3604.66 141
3604.80 140
3604.93 139
3605.07 139
3605.21 141
3605.35 143
3605.48 146
3605.62 150
3605.76 154
3605.90 157
3606.04 158
3606.17 158
3606.31 155
3606.45 150
3606.59 144
3606.72 136
3606.86 127
3607.00 118
3607.14 110
3607.28 102
3607.41 96
3607.55 89
3607.69 84
3607.83 78
3607.96 71
3608.10 64
3608.24 55
3608.38 46
3608.52 36
3608.65 26
3608.79 18
3608.93 10
3609.07 4
3609.20 0
3609.34 0
3609.48 0
3609.62 0
3609.76 0
3609.89 0
3610.03 0
3610.17 0
3610.31 0
3610.44 0
3610.58 1
3610.72 5
3610.86 13
3611.00 24
3611.13 38
3611.27 53
3611.41 68
3611.55 81
3611.68 92
3611.82 100
3611.96 106
3612.10 108
3612.24 109
3612.37 109
3612.51 107
3612.65 105
3612.79 102
3612.93 99
3613.06 96
3613.20 92
3613.34 89
3613.48 86
3613.61 83
3613.75 80
3613.89 78
3614.03 76
3614.17 74
3614.30 72
3614.44 71
3614.58 69
3614.72 69
3614.86 70
3614.99 74
3615.13 79
3615.27 85
3615.41 93
3615.55 101
3615.68 108
3615.82 112
3615.96 113
3616.10 111
3616.24 106
3616.37 98
3616.51 89
3616.65 80
3616.79 72
3616.92 67
3617.06 64
3617.20 64
3617.34 66
3617.48 70
3617.61 74
3617.75 79
3617.89 84
3618.03 89
3618.17 93
3618.30 97
3618.44 100
3618.58 102
3618.72 101
3618.86 100
3618.99 97
3619.13 94
3619.27 89
3619.41 85
3619.55 81
3619.68 77
3619.82 74
3619.96 71
3620.10 68
3620.24 66
3620.37 64
3620.51 64
3620.65 65
3620.79 66
3620.93 70
3621.06 73
3621.20 77
3621.34 80
3621.48 80
3621.62 79
3621.75 76
3621.89 71
3622.03 66
3622.17 62
3622.31 59
3622.44 58
3622.58 57
3622.72 56
3622.86 55
3623.00 53
3623.13 51
3623.27 49
3623.41 49
3623.55 52
3623.69 57
3623.82 64
3623.96 73
3624.10 81
3624.24 86
3624.38 89
3624.52 88
3624.65 84
3624.79 77
3624.93 69
3625.07 61
3625.21 54
3625.34 48
3625.48 46
3625.62 46
3625.76 50
3625.90 57
3626.03 66
3626.17 75
3626.31 84
3626.45 90
3626.59 94
3626.72 95
3626.86 92
3627.00 88
3627.14 84
3627.28 80
3627.42 77
3627.55 74
3627.69 73
3627.83 71
3627.97 69
3628.11 66
3628.24 64
3628.38 62
3628.52 62
3628.66 62
3628.80 64
3628.94 66
3629.07 68
3629.21 70
3629.35 73
3629.49 75
3629.63 78
3629.76 80
3629.90 83
3630.04 85
3630.18 86
3630.32 86
3630.46 86
3630.59 84
3630.73 83
3630.87 83
3631.01 85
3631.15 88
3631.28 93
3631.42 100
3631.56 107
3631.70 115
3631.84 123
3631.98 130
3632.11 136
3632.25 141
3632.39 145
3632.53 148
3632.67 150
3632.81 152
3632.94 152
3633.08 150
3633.22 147
3633.36 142
3633.50 135
3633.63 127
3633.77 119
3633.91 112
3634.05 105
3634.19 99
3634.33 94
3634.46 89
3634.60 85
3634.74 80
3634.88 77
3635.02 74
3635.16 73
3635.29 73
3635.43 74
3635.57 75
3635.71 75
3635.85 75
3635.99 75
3636.12 73
3636.26 70
3636.40 68
3636.54 65
3636.68 62
3636.82 60
3636.95 59
3637.09 59
3637.23 59
3637.37 61
3637.51 62
3637.65 63
3637.78 63
3637.92 63
3638.06 63
3638.20 63
3638.34 65
3638.48 69
3638.61 76
3638.75 84
3638.89 93
3639.03 102
3639.17 108
3639.31 111
3639.44 110
3639.58 108
3639.72 105
3639.86 103
3640.00 103
3640.14 105
3640.27 111
3640.41 117
3640.55 124
3640.69 129
3640.83 133
3640.97 135
3641.10 136
3641.24 137
3641.38 139
3641.52 143
3641.66 147
3641.80 153
3641.93 159
3642.07 165
3642.21 169
3642.35 171
3642.49 173
3642.63 173
3642.77 173
3642.90 172
3643.04 170
3643.18 168
3643.32 165
3643.46 163
3643.60 162
3643.73 161
3643.87 163
3644.01 167
3644.15 172
3644.29 178
3644.43 184
3644.56 191
3644.70 197
3644.84 202
3644.98 207
3645.12 211
3645.26 215
3645.40 219
3645.53 222
3645.67 225
3645.81 225
3645.95 223
3646.09 219
3646.23 211
3646.37 201
3646.50 189
3646.64 178
3646.78 168
3646.92 162
3647.06 160
3647.20 161
3647.33 165
3647.47 171
3647.61 176
3647.75 179
3647.89 181
3648.03 180
3648.17 178
3648.30 176
3648.44 172
3648.58 170
3648.72 167
3648.86 164
3649.00 162
3649.14 160
3649.27 159
3649.41 157
3649.55 156
3649.69 156
3649.83 155
3649.97 154
3650.11 153
3650.24 152
3650.38 151
3650.52 150
3650.66 149
3650.80 149
3650.94 148
3651.08 147
3651.21 145
3651.35 142
3651.49 138
3651.63 134
3651.77 130
3651.91 128
3652.05 128
3652.18 130
3652.32 134
3652.46 139
3652.60 144
3652.74 148
3652.88 151
3653.02 151
3653.15 149
3653.29 146
3653.43 143
3653.57 141
3653.71 141
3653.85 143
3653.99 146
3654.13 150
3654.26 154
3654.40 158
3654.54 160
3654.68 162
3654.82 165
3654.96 170
3655.10 178
3655.23 188
3655.37 200
3655.51 212
3655.65 223
3655.79 232
3655.93 237
3656.07 240
3656.21 241
3656.34 241
3656.48 242
3656.62 245
3656.76 249
3656.90 254
3657.04 259
3657.18 263
3657.31 265
3657.45 266
3657.59 265
3657.73 265
3657.87 265
3658.01 266
3658.15 271
3658.29 277
3658.42 283
3658.56 290
3658.70 295
3658.84 298
3658.98 300
3659.12 300
3659.26 300
3659.40 300
3659.53 301
3659.67 303
3659.81 304
3659.95 303
3660.09 301
3660.23 296
3660.37 289
3660.51 281
3660.64 273
3660.78 265
3660.92 259
3661.06 255
3661.20 252
3661.34 251
3661.48 251
3661.62 252
3661.75 253
3661.89 255
3662.03 256
3662.17 258
3662.31 260
3662.45 260
3662.59 259
3662.73 257
3662.87 255
3663.00 252
3663.14 251
3663.28 251
3663.42 252
3663.56 254
3663.70 256
3663.84 259
3663.98 261
3664.11 262
3664.25 262
3664.39 263
3664.53 262
3664.67 261
3664.81 260
3664.95 257
3665.09 253
3665.23 248
3665.36 242
3665.50 236
3665.64 230
3665.78 226
3665.92 222
3666.06 219
3666.20 217
3666.34 214
3666.48 210
3666.61 206
3666.75 202
3666.89 197
3667.03 192
3667.17 187
3667.31 181
3667.45 174
3667.59 166
3667.73 157
3667.86 148
3668.00 140
3668.14 132
3668.28 126
3668.42 122
3668.56 119
3668.70 118
3668.84 119
3668.98 121
3669.11 125
3669.25 130
3669.39 135
3669.53 139
3669.67 142
3669.81 143
3669.95 142
3670.09 140
3670.23 136
3670.36 133
3670.50 129
3670.64 124
3670.78 120
3670.92 116
3671.06 111
3671.20 107
3671.34 103
3671.48 100
3671.62 98
3671.75 99
3671.89 101
3672.03 105
3672.17 110
3672.31 114
3672.45 118
3672.59 119
3672.73 118
3672.87 115
3673.01 109
3673.14 101
3673.28 91
3673.42 78
3673.56 64
3673.70 50
3673.84 36
3673.98 23
3674.12 12
3674.26 4
3674.40 0
3674.53 0
3674.67 0
3674.81 0
3674.95 1
3675.09 1
3675.23 0
3675.37 0
3675.51 0
3675.65 0
3675.79 0
3675.93 0
3676.06 5
3676.20 12
3676.34 20
3676.48 29
3676.62 37
3676.76 44
3676.90 50
3677.04 54
3677.18 57
3677.32 58
3677.45 58
3677.59 57
3677.73 56
3677.87 56
3678.01 55
3678.15 55
3678.29 55
3678.43 54
3678.57 53
3678.71 51
3678.85 49
3678.98 45
3679.12 42
3679.26 38
3679.40 34
3679.54 31
3679.68 29
3679.82 30
3679.96 34
3680.10 40
3680.24 50
3680.38 59
3680.52 68
3680.65 73
3680.79 73
3680.93 68
3681.07 58
3681.21 46
3681.35 34
3681.49 26
3681.63 21
3681.77 21
3681.91 24
3682.05 30
3682.19 36
3682.32 41
3682.46 44
3682.60 45
3682.74 45
3682.88 46
3683.02 46
3683.16 47
3683.30 48
3683.44 48
3683.58 47
3683.72 44
3683.86 42
3683.99 40
3684.13 40
3684.27 43
3684.41 48
3684.55 56
3684.69 66
3684.83 76
3684.97 84
3685.11 90
3685.25 93
3685.39 94
3685.53 92
3685.67 90
3685.80 88
3685.94 88
3686.08 88
3686.22 88
3686.36 89
3686.50 90
3686.64 89
3686.78 88
3686.92 86
3687.06 84
3687.20 82
3687.34 80
3687.48 79
3687.62 79
3687.75 79
3687.89 80
3688.03 81
3688.17 83
3688.31 85
3688.45 87
3688.59 88
3688.73 88
3688.87 87
3689.01 85
3689.15 82
3689.29 78
3689.43 74
3689.57 70
3689.70 66
3689.84 62
3689.98 58
3690.12 55
3690.26 51
3690.40 48
3690.54 46
3690.68 43
3690.82 42
3690.96 42
3691.10 42
3691.24 43
3691.38 44
3691.52 46
3691.66 47
3691.79 47
3691.93 45
3692.07 41
3692.21 35
3692.35 29
3692.49 22
3692.63 18
3692.77 18
3692.91 22
3693.05 31
3693.19 44
3693.33 59
3693.47 75
3693.61 90
3693.75 102
3693.89 113
3694.02 120
3694.16 124
3694.30 126
3694.44 124
3694.58 119
3694.72 110
3694.86 98
3695.00 85
3695.14 72
3695.28 60
3695.42 51
3695.56 45
3695.70 45
3695.84 48
3695.98 53
3696.12 59
3696.26 65
3696.40 70
3696.53 73
3696.67 76
3696.81 80
3696.95 84
3697.09 90
3697.23 98
3697.37 107
3697.51 117
3697.65 125
3697.79 129
3697.93 130
3698.07 127
3698.21 119
3698.35 109
3698.49 97
3698.63 87
3698.77 78
3698.91 72
3699.05 70
3699.18 69
3699.32 71
3699.46 73
3699.60 76
3699.74 78
3699.88 80
3700.02 81
3700.16 82
3700.30 83
3700.44 83
3700.58 83
3700.72 83
3700.86 84
3701.00 86
3701.14 90
3701.28 96
3701.42 103
3701.56 112
3701.70 120
3701.84 128
3701.98 133
3702.11 136
3702.25 139
3702.39 140
3702.53 143
3702.67 147
3702.81 152
3702.95 158
3703.09 165
3703.23 173
3703.37 179
3703.51 184
3703.65 187
3703.79 188
3703.93 186
3704.07 182
3704.21 176
3704.35 169
3704.49 162
3704.63 155
3704.77 150
3704.91 147
3705.05 145
3705.19 144
3705.32 144
3705.46 142
3705.60 139
3705.74 134
3705.88 129
3706.02 123
3706.16 117
3706.30 112
3706.44 109
3706.58 106
3706.72 104
3706.86 103
3707.00 101
3707.14 99
3707.28 96
3707.42 93
3707.56 88
3707.70 84
3707.84 81
3707.98 79
3708.12 77
3708.26 77
3708.40 77
3708.54 76
3708.68 74
3708.82 71
3708.96 67
3709.10 62
3709.24 58
3709.37 55
3709.51 54
3709.65 54
3709.79 55
3709.93 56
3710.07 57
3710.21 57
3710.35 57
3710.49 58
3710.63 59
3710.77 61
3710.91 64
3711.05 66
3711.19 68
3711.33 69
3711.47 70
3711.61 71
3711.75 70
3711.89 69
3712.03 66
3712.17 62
3712.31 56
3712.45 49
3712.59 42
3712.73 35
3712.87 29
3713.01 24
3713.15 20
3713.29 19
3713.43 19
3713.57 21
3713.71 23
3713.85 24
3713.99 26
3714.13 26
3714.27 25
3714.41 23
3714.55 20
3714.68 18
3714.82 17
3714.96 17
3715.10 19
3715.24 21
3715.38 25
3715.52 28
3715.66 32
3715.80 37
3715.94 42
3716.08 47
3716.22 51
3716.36 55
3716.50 58
3716.64 58
3716.78 56
3716.92 53
3717.06 48
3717.20 43
3717.34 38
3717.48 34
3717.62 30
3717.76 28
3717.90 27
3718.04 28
3718.18 30
3718.32 33
3718.46 37
3718.60 40
3718.74 42
3718.88 42
3719.02 40
3719.16 35
3719.30 29
3719.44 23
3719.58 18
3719.72 16
3719.86 15
3720.00 16
3720.14 19
3720.28 21
3720.42 22
3720.56 21
3720.70 18
3720.84 15
3720.98 11
3721.12 7
3721.26 3
3721.40 2
3721.54 1
3721.68 3
3721.82 6
3721.96 10
3722.10 16
3722.24 22
3722.38 28
3722.52 33
3722.66 35
3722.80 35
3722.94 33
3723.08 28
3723.22 22
3723.36 16
3723.50 11
3723.64 8
3723.78 8
3723.92 10
3724.06 15
3724.20 23
3724.34 33
3724.48 45
3724.62 57
3724.76 68
3724.90 77
3725.04 85
3725.18 89
3725.32 91
3725.46 91
3725.60 91
3725.74 90
3725.88 90
3726.02 90
3726.16 90
3726.30 90
3726.44 89
3726.58 87
3726.72 83
3726.86 79
3727.00 74
3727.14 69
3727.28 66
3727.42 64
3727.56 64
3727.70 67
3727.84 71
3727.98 78
3728.12 85
3728.26 93
3728.40 100
3728.54 105
3728.68 106
3728.82 105
3728.96 101
3729.10 95
3729.24 89
3729.38 84
3729.52 81
3729.66 81
3729.80 82
3729.94 85
3730.08 87
3730.22 89
3730.36 89
3730.50 88
3730.64 87
3730.78 86
3730.92 85
3731.06 86
3731.20 87
3731.34 87
3731.48 86
3731.62 84
3731.76 79
3731.90 73
3732.04 66
3732.18 59
3732.32 53
3732.46 48
3732.60 46
3732.74 47
3732.88 49
3733.02 53
3733.16 57
3733.30 60
3733.44 60
3733.58 57
3733.72 51
3733.86 41
3734.00 29
3734.14 16
3734.28 4
3734.42 0
3734.56 0
3734.70 0
3734.84 0
3734.98 0
3735.12 0
3735.26 0
3735.40 0
3735.54 0
3735.68 7
3735.82 17
3735.96 28
3736.10 42
3736.24 58
3736.38 75
3736.52 93
3736.66 112
3736.80 130
3736.94 147
3737.09 164
3737.23 179
3737.37 193
3737.51 206
3737.65 218
3737.79 231
3737.93 243
3738.07 255
3738.21 267
3738.35 279
3738.49 291
3738.63 305
3738.77 322
3738.91 342
3739.05 367
3739.19 396
3739.33 427
3739.47 461
3739.61 494
3739.75 526
3739.89 556
3740.03 585
3740.17 614
3740.31 642
3740.45 668
3740.59 693
3740.73 714
3740.87 729
3741.01 739
3741.15 745
3741.29 746
3741.43 747
3741.57 750
3741.71 756
3741.85 765
3741.99 777
3742.13 788
3742.27 796
3742.41 798
3742.56 793
3742.70 782
3742.84 765
3742.98 745
3743.12 726
3743.26 708
3743.40 693
3743.54 680
3743.68 669
3743.82 659
3743.96 648
3744.10 636
3744.24 622
3744.38 607
3744.52 590
3744.66 573
3744.80 556
3744.94 540
3745.08 524
3745.22 508
3745.36 494
3745.50 479
3745.64 464
3745.78 449
3745.92 433
3746.06 418
3746.20 403
3746.34 389
3746.49 375
3746.63 361
3746.77 347
3746.91 332
3747.05 316
3747.19 300
3747.33 284
3747.47 269
3747.61 255
3747.75 242
3747.89 231
3748.03 221
3748.17 213
3748.31 205
3748.45 197
3748.59 189
3748.73 181
3748.87 173
3749.01 166
3749.15 160
3749.29 155
3749.43 152
3749.57 152
3749.71 154
3749.86 157
3750.00 160
3750.14 162
3750.28 162
3750.42 160
3750.56 154
3750.70 145
3750.84 134
3750.98 121
3751.12 107
3751.26 94
3751.40 83
3751.54 76
3751.68 73
3751.82 73
3751.96 76
3752.10 81
3752.24 87
3752.38 92
3752.52 97
3752.66 100
3752.81 101
3752.95 99
3753.09 95
3753.23 90
3753.37 83
3753.51 77
3753.65 72
3753.79 71
3753.93 73
3754.07 77
3754.21 83
3754.35 88
3754.49 90
3754.63 89
3754.77 84
3754.91 78
3755.05 72
3755.19 67
3755.33 67
3755.48 71
3755.62 79
3755.76 90
3755.90 100
3756.04 109
3756.18 116
3756.32 120
3756.46 121
3756.60 120
3756.74 119
3756.88 117
3757.02 117
3757.16 117
3757.30 116
3757.44 116
3757.58 114
3757.72 111
3757.87 107
3758.01 102
3758.15 98
3758.29 93
3758.43 90
3758.57 86
3758.71 83
3758.85 79
3758.99 74
3759.13 70
3759.27 65
3759.41 59
3759.55 54
3759.69 49
3759.83 46
3759.97 43
3760.11 42
3760.26 41
3760.40 43
3760.54 46
3760.68 50
3760.82 55
3760.96 61
3761.10 67
3761.24 73
3761.38 79
3761.52 85
3761.66 91
3761.80 97
3761.94 103
3762.08 108
3762.22 112
3762.37 115
3762.51 115
3762.65 114
3762.79 110
3762.93 106
3763.07 100
3763.21 94
3763.35 89
3763.49 85
3763.63 82
3763.77 79
3763.91 77
3764.05 73
3764.19 67
3764.34 61
3764.48 54
3764.62 48
3764.76 43
3764.90 42
3765.04 43
3765.18 46
3765.32 51
3765.46 56
3765.60 61
3765.74 65
3765.88 70
3766.02 75
3766.16 80
3766.31 86
3766.45 90
3766.59 93
3766.73 93
3766.87 91
3767.01 87
3767.15 80
3767.29 73
3767.43 66
3767.57 60
3767.71 54
3767.85 48
3768.00 44
3768.14 39
3768.28 35
3768.42 31
3768.56 28
3768.70 26
3768.84 26
3768.98 26
3769.12 28
3769.26 31
3769.40 35
3769.54 39
3769.68 43
3769.83 47
3769.97 52
3770.11 58
3770.25 64
3770.39 72
3770.53 81
3770.67 91
3770.81 101
3770.95 111
3771.09 119
3771.23 125
3771.37 128
3771.52 128
3771.66 126
3771.80 123
3771.94 120
3772.08 117
3772.22 116
3772.36 116
3772.50 116
3772.64 116
3772.78 115
3772.92 112
3773.07 108
3773.21 103
3773.35 98
3773.49 93
3773.63 89
3773.77 85
3773.91 82
3774.05 79
3774.19 76
3774.33 74
3774.47 71
3774.62 67
3774.76 63
3774.90 57
3775.04 52
3775.18 45
3775.32 39
3775.46 33
3775.60 28
3775.74 25
3775.88 23
3776.02 23
3776.17 24
3776.31 25
3776.45 27
3776.59 29
3776.73 30
3776.87 31
3777.01 33
3777.15 35
3777.29 39
3777.43 45
3777.57 51
3777.72 59
3777.86 65
3778.00 71
3778.14 74
3778.28 74
3778.42 70
3778.56 65
3778.70 57
3778.84 49
3778.98 40
3779.13 31
3779.27 23
3779.41 16
3779.55 9
3779.69 2
3779.83 0
3779.97 0
3780.11 0
3780.25 0
3780.39 0
3780.54 0
3780.68 0
3780.82 0
3780.96 5
3781.10 12
3781.24 18
3781.38 23
3781.52 29
3781.66 36
3781.81 43
3781.95 51
3782.09 57
3782.23 62
3782.37 65
3782.51 65
3782.65 61
3782.79 55
3782.93 47
3783.07 38
3783.22 27
3783.36 16
3783.50 4
3783.64 0
3783.78 0
3783.92 0
3784.06 0
3784.20 0
3784.34 0
3784.49 0
3784.63 11
3784.77 21
3784.91 30
3785.05 39
3785.19 46
3785.33 52
3785.47 56
3785.61 60
3785.76 63
3785.90 64
3786.04 65
3786.18 65
3786.32 63
3786.46 61
3786.60 58
3786.74 55
3786.88 53
3787.03 51
3787.17 50
3787.31 50
3787.45 51
3787.59 53
3787.73 55
3787.87 56
3788.01 56
3788.15 55
3788.30 52
3788.44 47
3788.58 41
3788.72 34
3788.86 28
3789.00 23
3789.14 19
3789.28 18
3789.43 18
3789.57 20
3789.71 23
3789.85 26
3789.99 30
3790.13 34
3790.27 38
3790.41 42
3790.56 45
3790.70 47
3790.84 47
3790.98 45
3791.12 40
3791.26 33
3791.40 26
3791.54 19
3791.68 13
3791.83 9
3791.97 7
3792.11 7
3792.25 9
3792.39 12
3792.53 16
3792.67 22
3792.81 29
3792.96 39
3793.10 51
3793.24 64
3793.38 79
3793.52 95
3793.66 109
3793.80 121
3793.94 130
3794.09 135
3794.23 138
3794.37 140
3794.51 141
3794.65 144
3794.79 149
3794.93 156
3795.08 165
3795.22 174
3795.36 180
3795.50 184
3795.64 184
3795.78 180
3795.92 173
3796.06 164
3796.21 155
3796.35 147
3796.49 141
3796.63 138
3796.77 138
3796.91 142
3797.05 149
3797.19 158
3797.34 169
3797.48 180
3797.62 191
3797.76 201
3797.90 210
3798.04 216
3798.18 222
3798.33 225
3798.47 226
3798.61 225
3798.75 220
3798.89 212
3799.03 202
3799.17 190
3799.32 177
3799.46 166
3799.60 158
3799.74 153
3799.88 152
3800.02 154
3800.16 157
3800.30 161
3800.45 164
3800.59 164
3800.73 162
3800.87 157
3801.01 151
3801.15 145
3801.29 139
3801.44 135
3801.58 132
3801.72 130
3801.86 128
3802.00 125
3802.14 122
3802.28 116
3802.43 109
3802.57 101
3802.71 93
3802.85 86
3802.99 80
3803.13 76
3803.27 74
3803.42 71
3803.56 68
3803.70 64
3803.84 59
3803.98 52
3804.12 44
3804.26 37
3804.41 31
3804.55 27
3804.69 26
3804.83 28
3804.97 31
3805.11 35
3805.26 40
3805.40 44
3805.54 49
3805.68 53
3805.82 57
3805.96 62
3806.10 67
3806.25 71
3806.39 75
3806.53 78
3806.67 81
3806.81 85
3806.95 89
3807.09 94
3807.24 100
3807.38 107
3807.52 114
3807.66 121
3807.80 130
3807.94 139
3808.09 152
3808.23 168
3808.37 187
3808.51 211
3808.65 238
3808.79 268
3808.93 301
3809.08 336
3809.22 372
3809.36 411
3809.50 450
3809.64 492
3809.78 536
3809.93 583
3810.07 634
3810.21 687
3810.35 744
3810.49 802
3810.63 860
3810.77 918
3810.92 977
3811.06 1036
3811.20 1095
3811.34 1158
3811.48 1222
3811.62 1289
3811.77 1358
3811.91 1426
3812.05 1491
3812.19 1553
3812.33 1612
3812.47 1668
3812.62 1721
3812.76 1775
3812.90 1829
3813.04 1885
3813.18 1941
3813.32 1996
3813.47 2049
3813.61 2096
3813.75 2136
3813.89 2168
3814.03 2189
3814.17 2199
3814.32 2199
3814.46 2189
3814.60 2171
3814.74 2148
3814.88 2122
3815.02 2095
3815.17 2069
3815.31 2042
3815.45 2014
3815.59 1982
3815.73 1944
3815.87 1899
3816.02 1846
3816.16 1786
3816.30 1721
3816.44 1653
3816.58 1583
3816.72 1515
3816.87 1448
3817.01 1385
3817.15 1325
3817.29 1270
3817.43 1218
3817.57 1171
3817.72 1127
3817.86 1086
3818.00 1049
3818.14 1013
3818.28 980
3818.42 946
3818.57 912
3818.71 877
3818.85 841
3818.99 803
3819.13 765
3819.27 728
3819.42 693
3819.56 659
3819.70 627
3819.84 598
3819.98 571
3820.13 547
3820.27 525
3820.41 506
3820.55 488
3820.69 471
3820.83 455
3820.98 439
3821.12 424
3821.26 409
3821.40 396
3821.54 386
3821.68 377
3821.83 370
3821.97 364
3822.11 358
3822.25 352
3822.39 345
3822.54 337
3822.68 330
3822.82 323
3822.96 317
3823.10 310
3823.24 302
3823.39 293
3823.53 283
3823.67 273
3823.81 262
3823.95 252
3824.10 244
3824.24 238
3824.38 234
3824.52 231
3824.66 229
3824.80 227
3824.95 225
3825.09 222
3825.23 218
3825.37 213
3825.51 208
3825.66 202
3825.80 198
3825.94 194
3826.08 191
3826.22 189
3826.37 187
3826.51 185
3826.65 181
3826.79 174
3826.93 166
3827.07 157
3827.22 147
3827.36 139
3827.50 133
3827.64 130
3827.78 130
3827.93 131
3828.07 134
3828.21 136
3828.35 139
3828.49 141
3828.64 145
3828.78 149
3828.92 155
3829.06 161
3829.20 168
3829.35 175
3829.49 180
3829.63 183
3829.77 183
3829.91 181
3830.06 175
3830.20 166
3830.34 155
3830.48 143
3830.62 131
3830.76 121
3830.91 115
3831.05 112
3831.19 113
3831.33 115
3831.47 119
3831.62 121
3831.76 122
3831.90 121
3832.04 117
3832.18 112
3832.33 107
3832.47 103
3832.61 99
3832.75 96
3832.89 94
3833.04 92
3833.18 89
3833.32 84
3833.46 78
3833.60 72
3833.75 66
3833.89 63
3834.03 61
3834.17 62
3834.31 65
3834.46 70
3834.60 73
3834.74 74
3834.88 72
3835.02 68
3835.17 62
3835.31 55
3835.45 49
3835.59 45
3835.73 42
3835.88 42
3836.02 44
3836.16 47
3836.30 52
3836.45 57
3836.59 63
3836.73 70
3836.87 76
3837.01 80
3837.16 82
3837.30 80
3837.44 75
3837.58 66
3837.72 55
3837.87 42
3838.01 29
3838.15 16
3838.29 5
3838.43 0
3838.58 0
3838.72 0
3838.86 0
3839.00 0
3839.14 0
3839.29 0
3839.43 0
3839.57 4
3839.71 12
3839.86 19
3840.00 25
3840.14 29
3840.28 31
3840.42 33
3840.57 35
3840.71 37
3840.85 41
3840.99 44
3841.13 48
3841.28 52
3841.42 55
3841.56 57
3841.70 59
3841.85 62
3841.99 66
3842.13 71
3842.27 77
3842.41 85
3842.56 94
3842.70 103
3842.84 111
3842.98 117
3843.12 121
3843.27 122
3843.41 121
3843.55 118
3843.69 113
3843.84 108
3843.98 105
3844.12 103
3844.26 103
3844.40 105
3844.55 108
3844.69 111
3844.83 114
3844.97 116
3845.12 118
3845.26 119
3845.40 121
3845.54 124
3845.68 126
3845.83 129
3845.97 132
3846.11 133
3846.25 133
3846.40 132
3846.54 131
3846.68 129
3846.82 127
3846.96 128
3847.11 129
3847.25 132
3847.39 135
3847.53 137
3847.68 138
3847.82 138
3847.96 137
3848.10 135
3848.25 135
3848.39 135
3848.53 136
3848.67 137
3848.81 140
3848.96 142
3849.10 146
3849.24 152
3849.38 159
3849.53 167
3849.67 177
3849.81 187
3849.95 197
3850.10 206
3850.24 214
3850.38 219
3850.52 223
3850.66 226
3850.81 227
3850.95 227
3851.09 226
3851.23 223
3851.38 218
3851.52 211
3851.66 202
3851.80 191
3851.95 179
3852.09 166
3852.23 153
3852.37 140
3852.52 128
3852.66 117
3852.80 108
3852.94 102
3853.08 97
3853.23 95
3853.37 95
3853.51 97
3853.65 102
3853.80 108
3853.94 114
3854.08 119
3854.22 123
3854.37 125
3854.51 124
3854.65 123
3854.79 121
3854.94 119
3855.08 119
3855.22 121
3855.36 125
3855.51 130
3855.65 135
3855.79 138
3855.93 139
3856.07 136
3856.22 130
3856.36 120
3856.50 109
3856.64 98
3856.79 87
3856.93 79
3857.07 74
3857.21 73
3857.36 74
3857.50 77
3857.64 80
3857.78 82
3857.93 82
3858.07 80
3858.21 76
3858.35 72
3858.50 69
3858.64 67
3858.78 68
3858.92 71
3859.07 74
3859.21 79
3859.35 83
3859.49 87
3859.64 90
3859.78 91
3859.92 91
3860.06 89
3860.21 86
3860.35 83
3860.49 79
3860.63 75
3860.78 72
3860.92 68
3861.06 64
3861.20 59
3861.35 53
3861.49 47
3861.63 43
3861.77 40
3861.92 40
3862.06 42
3862.20 44
3862.34 47
3862.49 49
3862.63 49
3862.77 48
3862.91 46
3863.06 43
3863.20 41
3863.34 39
3863.48 37
3863.63 35
3863.77 35
3863.91 35
3864.05 37
3864.20 41
3864.34 47
3864.48 55
3864.63 65
3864.77 74
3864.91 82
3865.05 89
3865.20 92
3865.34 93
3865.48 92
3865.62 90
3865.77 87
3865.91 85
3866.05 84
3866.19 83
3866.34 82
3866.48 80
3866.62 77
3866.76 72
3866.91 68
3867.05 64
3867.19 62
3867.33 61
3867.48 63
3867.62 65
3867.76 67
3867.91 69
3868.05 68
3868.19 66
3868.33 63
3868.48 58
3868.62 52
3868.76 47
3868.90 42
3869.05 39
3869.19 36
3869.33 35
3869.47 37
3869.62 40
3869.76 45
3869.90 51
3870.05 57
3870.19 61
3870.33 63
3870.47 63
3870.62 61
3870.76 57
3870.90 53
3871.04 50
3871.19 48
3871.33 48
3871.47 50
3871.61 53
3871.76 56
3871.90 58
3872.04 57
3872.19 52
3872.33 45
3872.47 35
3872.61 23
3872.76 12
3872.90 1
3873.04 0
3873.18 0
3873.33 0
3873.47 0
3873.61 0
3873.76 0
3873.90 0
3874.04 0
3874.18 4
3874.33 14
3874.47 25
3874.61 34
3874.76 43
3874.90 51
3875.04 56
3875.18 59
3875.33 60
3875.47 59
3875.61 58
3875.75 57
3875.90 57
3876.04 59
3876.18 62
3876.33 66
3876.47 69
3876.61 71
3876.75 70
3876.90 66
3877.04 60
3877.18 52
3877.33 45
3877.47 38
3877.61 34
3877.75 32
3877.90 34
3878.04 38
3878.18 44
3878.33 51
3878.47 60
3878.61 68
3878.75 75
3878.90 83
3879.04 89
3879.18 94
3879.33 98
3879.47 99
3879.61 99
3879.75 95
3879.90 89
3880.04 82
3880.18 75
3880.33 68
3880.47 63
3880.61 60
3880.75 60
3880.90 62
3881.04 64
3881.18 66
3881.33 69
3881.47 71
3881.61 73
3881.75 76
3881.90 78
3882.04 79
3882.18 80
3882.33 79
3882.47 78
3882.61 75
3882.75 72
3882.90 69
3883.04 66
3883.18 64
3883.33 62
3883.47 59
3883.61 57
3883.75 53
3883.90 50
3884.04 46
3884.18 43
3884.33 42
3884.47 44
3884.61 48
3884.76 54
3884.90 61
3885.04 69
3885.18 77
3885.33 83
3885.47 87
3885.61 90
3885.76 92
3885.90 93
3886.04 95
3886.19 96
3886.33 97
3886.47 100
3886.61 103
3886.76 108
3886.90 115
3887.04 125
3887.19 135
3887.33 146
3887.47 155
3887.62 161
3887.76 164
3887.90 162
3888.04 157
3888.19 150
3888.33 142
3888.47 133
3888.62 124
3888.76 115
3888.90 107
3889.05 100
3889.19 94
3889.33 88
3889.47 82
3889.62 77
3889.76 72
3889.90 66
3890.05 60
3890.19 54
3890.33 50
3890.48 47
3890.62 46
3890.76 46
3890.90 49
3891.05 52
3891.19 54
3891.33 56
3891.48 55
3891.62 53
3891.76 49
3891.91 43
3892.05 37
3892.19 30
3892.34 23
3892.48 17
3892.62 12
3892.77 10
3892.91 9
3893.05 9
3893.19 10
3893.34 12
3893.48 13
3893.62 13
3893.77 11
3893.91 8
3894.05 4
3894.20 0
3894.34 0
3894.48 0
3894.63 0
3894.77 0
3894.91 0
3895.05 0
3895.20 0
3895.34 0
3895.48 1
3895.63 5
3895.77 9
3895.91 13
3896.06 17
3896.20 21
3896.34 24
3896.49 28
3896.63 32
3896.77 35
3896.92 38
3897.06 41
3897.20 43
3897.35 43
3897.49 41
3897.63 38
3897.78 35
3897.92 31
3898.06 27
3898.20 23
3898.35 21
3898.49 18
3898.63 17
3898.78 15
3898.92 14
3899.06 14
3899.21 14
3899.35 14
3899.49 15
3899.64 16
3899.78 17
3899.92 19
3900.07 20
3900.21 22
3900.35 24
3900.50 25
3900.64 26
3900.78 25
3900.93 24
3901.07 21
3901.21 19
3901.36 17
3901.50 17
3901.64 19
3901.79 23
3901.93 27
3902.07 31
3902.22 35
3902.36 38
3902.50 40
3902.65 43
3902.79 45
3902.93 49
3903.08 52
3903.22 55
3903.36 57
3903.51 58
3903.65 59
3903.79 59
3903.93 59
3904.08 60
3904.22 62
3904.36 65
3904.51 69
3904.65 72
3904.79 73
3904.94 72
3905.08 67
3905.22 60
3905.37 52
3905.51 44
3905.65 37
3905.80 34
3905.94 34
3906.08 38
3906.23 44
3906.37 50
3906.51 57
3906.66 62
3906.80 66
3906.94 67
3907.09 67
3907.23 64
3907.38 60
3907.52 55
3907.66 49
3907.81 42
3907.95 36
3908.09 30
3908.24 27
3908.38 26
3908.52 27
3908.67 29
3908.81 32
3908.95 35
3909.10 37
3909.24 37
3909.38 36
3909.53 33
3909.67 31
3909.81 29
3909.96 27
3910.10 27
3910.24 27
3910.39 28
3910.53 29
3910.67 29
3910.82 29
3910.96 29
3911.10 28
3911.25 27
3911.39 28
3911.53 29
3911.68 32
3911.82 37
3911.96 43
3912.11 50
3912.25 57
3912.39 63
3912.54 69
3912.68 72
3912.82 74
3912.97 75
3913.11 74
3913.26 71
3913.40 67
3913.54 61
3913.69 54
3913.83 46
3913.97 39
3914.12 33
3914.26 29
3914.40 27
3914.55 26
3914.69 27
3914.83 29
3914.98 31
3915.12 33
3915.26 36
3915.41 40
3915.55 44
3915.69 50
3915.84 56
3915.98 62
3916.13 67
3916.27 70
3916.41 69
3916.56 65
3916.70 59
3916.84 51
3916.99 44
3917.13 40
3917.27 38
3917.42 40
3917.56 43
3917.70 47
3917.85 50
3917.99 50
3918.14 48
3918.28 42
3918.42 35
3918.57 27
3918.71 19
3918.85 12
3919.00 7
3919.14 4
3919.28 2
3919.43 1
3919.57 1
3919.71 1
3919.86 2
3920.00 2
3920.15 2
3920.29 2
3920.43 3
3920.58 2
3920.72 1
3920.86 0
3921.01 0
3921.15 0
3921.29 0
3921.44 0
3921.58 0
3921.73 0
3921.87 0
3922.01 3
3922.16 6
3922.30 8
3922.44 10
3922.59 12
3922.73 14
3922.87 17
3923.02 20
3923.16 25
3923.31 31
3923.45 38
3923.59 45
3923.74 51
3923.88 55
3924.02 56
3924.17 56
3924.31 55
3924.45 55
3924.60 56
3924.74 60
3924.89 67
3925.03 75
3925.17 85
3925.32 93
3925.46 100
3925.60 105
3925.75 108
3925.89 109
3926.04 109
3926.18 108
3926.32 106
3926.47 103
3926.61 99
3926.75 94
3926.90 90
3927.04 86
3927.19 84
3927.33 84
3927.47 86
3927.62 91
3927.76 96
3927.90 103
3928.05 110
3928.19 115
3928.34 118
3928.48 119
3928.62 116
3928.77 111
3928.91 102
3929.05 90
3929.20 78
3929.34 66
3929.49 55
3929.63 47
3929.77 41
3929.92 38
3930.06 37
3930.20 36
3930.35 35
3930.49 32
3930.64 29
3930.78 26
3930.92 25
3931.07 24
3931.21 27
3931.35 31
3931.50 37
3931.64 43
3931.79 49
3931.93 54
3932.07 58
3932.22 61
3932.36 64
3932.50 65
3932.65 66
3932.79 67
3932.94 67
3933.08 67
3933.22 66
3933.37 65
3933.51 63
3933.66 62
3933.80 61
3933.94 59
3934.09 57
3934.23 55
3934.38 53
3934.52 51
3934.66 50
3934.81 48
3934.95 46
3935.09 43
3935.24 41
3935.38 38
3935.53 35
3935.67 31
3935.81 26
3935.96 21
3936.10 16
3936.25 9
3936.39 4
3936.53 0
3936.68 0
3936.82 0
3936.96 0
3937.11 1
3937.25 5
3937.40 10
3937.54 14
3937.68 17
3937.83 20
3937.97 21
3938.12 22
3938.26 23
3938.40 24
3938.55 23
3938.69 21
3938.84 18
3938.98 14
3939.12 10
3939.27 6
3939.41 4
3939.56 2
3939.70 2
3939.84 2
3939.99 2
3940.13 3
3940.28 3
3940.42 3
3940.56 3
3940.71 2
3940.85 3
3941.00 3
3941.14 3
3941.28 3
3941.43 2
3941.57 0
3941.72 0
3941.86 0
3942.00 0
3942.15 0
3942.29 0
3942.44 0
3942.58 3
3942.72 8
3942.87 14
3943.01 19
3943.16 23
3943.30 26
3943.44 28
3943.59 29
3943.73 30
3943.88 32
3944.02 33
3944.16 35
3944.31 35
3944.45 36
3944.60 35
3944.74 33
3944.88 29
3945.03 25
3945.17 21
3945.32 17
3945.46 15
3945.60 13
3945.75 14
3945.89 16
3946.04 20
3946.18 24
3946.32 30
3946.47 36
3946.61 43
3946.76 50
3946.90 57
3947.05 63
3947.19 67
3947.33 70
3947.48 69
3947.62 66
3947.77 61
3947.91 55
3948.05 50
3948.20 48
3948.34 48
3948.49 50
3948.63 55
3948.77 60
3948.92 65
3949.06 69
3949.21 73
3949.35 75
3949.50 76
3949.64 75
3949.78 73
3949.93 69
3950.07 62
3950.22 52
3950.36 42
3950.50 32
3950.65 24
3950.79 19
3950.94 19
3951.08 23
3951.23 31
3951.37 41
3951.51 53
3951.66 65
3951.80 75
3951.95 82
3952.09 86
3952.23 88
3952.38 87
3952.52 85
3952.67 83
3952.81 80
3952.96 77
3953.10 74
3953.24 70
3953.39 65
3953.53 60
3953.68 53
3953.82 46
3953.96 41
3954.11 36
3954.25 34
3954.40 33
3954.54 35
3954.69 37
3954.83 40
3954.97 42
3955.12 43
3955.26 43
3955.41 43
3955.55 43
3955.70 44
3955.84 47
3955.98 53
3956.13 60
3956.27 67
3956.42 74
3956.56 79
3956.71 81
3956.85 80
3956.99 77
3957.14 73
3957.28 67
3957.43 60
3957.57 54
3957.72 48
3957.86 44
3958.00 42
3958.15 41
3958.29 43
3958.44 46
3958.58 50
3958.73 54
3958.87 57
3959.01 57
3959.16 55
3959.30 52
3959.45 48
3959.59 45
3959.74 44
3959.88 44
3960.02 46
3960.17 48
3960.31 51
3960.46 53
3960.60 54
3960.75 54
3960.89 55
3961.03 57
3961.18 60
3961.32 64
3961.47 69
3961.61 73
3961.76 77
3961.90 80
3962.05 82
3962.19 84
3962.33 87
3962.48 90
3962.62 92
3962.77 94
3962.91 95
3963.06 95
3963.20 92
3963.34 89
3963.49 84
3963.63 78
3963.78 72
3963.92 65
3964.07 59
3964.21 53
3964.36 47
3964.50 42
3964.64 38
3964.79 33
3964.93 28
3965.08 23
3965.22 19
3965.37 15
3965.51 14
3965.66 15
3965.80 17
3965.94 21
3966.09 26
3966.23 30
3966.38 34
3966.52 37
3966.67 38
3966.81 38
3966.96 38
3967.10 36
3967.24 34
3967.39 33
3967.53 31
3967.68 30
3967.82 30
3967.97 29
3968.11 30
3968.26 31
3968.40 34
3968.54 38
3968.69 43
3968.83 49
3968.98 55
3969.12 59
3969.27 63
3969.41 66
3969.56 69
3969.70 72
3969.85 76
3969.99 81
3970.13 85
3970.28 88
3970.42 88
3970.57 87
3970.71 82
3970.86 77
3971.00 70
3971.15 64
3971.29 59
3971.43 55
3971.58 51
3971.72 49
3971.87 47
3972.01 45
3972.16 45
3972.30 46
3972.45 47
3972.59 49
3972.74 51
3972.88 53
3973.03 54
3973.17 54
3973.31 54
3973.46 54
3973.60 56
3973.75 58
3973.89 61
3974.04 63
3974.18 64
3974.33 63
3974.47 61
3974.62 58
3974.76 56
3974.90 55
3975.05 56
3975.19 59
3975.34 64
3975.48 70
3975.63 77
3975.77 81
3975.92 83
3976.06 81
3976.21 77
3976.35 71
3976.50 65
3976.64 60
3976.78 58
3976.93 60
3977.07 64
3977.22 71
3977.36 77
3977.51 84
3977.65 89
3977.80 93
3977.94 95
3978.09 97
3978.23 98
3978.38 98
3978.52 98
3978.67 97
3978.81 95
3978.95 92
3979.10 87
3979.24 81
3979.39 73
3979.53 64
3979.68 53
3979.82 43
3979.97 31
3980.11 21
3980.26 11
3980.40 3
3980.55 0
3980.69 0
3980.84 0
3980.98 0
3981.13 0
3981.27 0
3981.41 0
3981.56 0
3981.70 1
3981.85 3
3981.99 6
3982.14 9
3982.28 14
3982.43 19
3982.57 24
3982.72 28
3982.86 31
3983.01 31
3983.15 28
3983.30 22
3983.44 16
3983.59 9
3983.73 3
3983.88 0
3984.02 0
3984.16 0
3984.31 0
3984.45 4
3984.60 9
3984.74 15
3984.89 22
3985.03 28
3985.18 34
3985.32 39
3985.47 43
3985.61 47
3985.76 51
3985.90 55
3986.05 60
3986.19 66
3986.34 72
3986.48 78
3986.63 82
3986.77 85
3986.92 85
3987.06 84
3987.21 81
3987.35 76
3987.50 72
3987.64 68
3987.78 65
3987.93 63
3988.07 64
3988.22 67
3988.36 71
3988.51 75
3988.65 79
3988.80 83
3988.94 86
3989.09 86
3989.23 86
3989.38 85
3989.52 84
3989.67 83
3989.81 82
3989.96 81
3990.10 82
3990.25 82
3990.39 83
3990.54 83
3990.68 82
3990.83 81
3990.97 78
3991.12 75
3991.26 70
3991.41 66
3991.55 62
3991.70 58
3991.84 55
3991.99 53
3992.13 51
3992.28 50
3992.42 47
3992.57 45
3992.71 41
3992.86 37
3993.00 32
3993.15 26
3993.29 20
3993.44 14
3993.58 8
3993.73 5
3993.87 3
3994.02 3
3994.16 7
3994.31 13
3994.45 22
3994.60 32
3994.74 42
3994.88 51
3995.03 58
3995.17 63
3995.32 65
3995.46 64
3995.61 60
3995.75 54
3995.90 48
3996.04 41
3996.19 35
3996.33 28
3996.48 22
3996.62 17
3996.77 14
3996.91 11
3997.06 11
3997.20 13
3997.35 16
3997.49 19
3997.64 23
3997.78 25
3997.93 26
3998.07 25
3998.22 23
3998.36 21
3998.51 19
3998.65 19
3998.80 21
3998.95 25
3999.09 31
3999.24 38
3999.38 44
3999.53 49
3999.67 51
3999.82 51
3999.96 49
4000.11 46
4000.25 42
4000.40 38
4000.54 32
4000.69 25
4000.83 16
4000.98 5
4001.12 0
4001.27 0
4001.41 0
4001.56 0
4001.70 0
4001.85 0
4001.99 0
4002.14 0
4002.28 9
4002.43 20
4002.57 31
4002.72 41
4002.86 53
4003.01 66
4003.15 81
4003.30 98
4003.44 114
4003.59 129
4003.73 143
4003.88 154
4004.02 162
4004.17 168
4004.31 172
4004.46 175
4004.60 176
4004.75 176
4004.89 173
4005.04 168
4005.18 160
4005.33 150
4005.47 139
4005.62 128
4005.76 120
4005.91 115
4006.06 113
4006.20 114
4006.35 118
4006.49 124
4006.64 131
4006.78 136
4006.93 140
4007.07 142
4007.22 142
4007.36 142
4007.51 141
4007.65 140
4007.80 139
4007.94 138
4008.09 135
4008.23 131
4008.38 126
4008.52 118
4008.67 110
4008.81 103
4008.96 98
4009.10 95
4009.25 96
4009.39 99
4009.54 105
4009.69 111
4009.83 117
4009.98 121
4010.12 123
4010.27 122
4010.41 119
4010.56 113
4010.70 107
4010.85 101
4010.99 96
4011.14 94
4011.28 94
4011.43 97
4011.57 102
4011.72 108
4011.86 114
4012.01 119
4012.15 124
4012.30 127
4012.45 129
4012.59 129
4012.74 128
4012.88 125
4013.03 121
4013.17 117
4013.32 114
4013.46 114
4013.61 117
4013.75 124
4013.90 135
4014.04 148
4014.19 162
4014.33 173
4014.48 182
4014.62 187
4014.77 188
4014.92 186
4015.06 182
4015.21 177
4015.35 173
4015.50 169
4015.64 164
4015.79 160
4015.93 154
4016.08 148
4016.22 142
4016.37 136
4016.51 131
4016.66 128
4016.80 127
4016.95 129
4017.10 133
4017.24 138
4017.39 146
4017.53 154
4017.68 164
4017.82 174
4017.97 184
4018.11 192
4018.26 199
4018.40 203
4018.55 204
4018.69 203
4018.84 200
4018.99 196
4019.13 192
4019.28 188
4019.42 185
4019.57 182
4019.71 181
4019.86 182
4020.00 183
4020.15 186
4020.29 190
4020.44 194
4020.59 198
4020.73 200
4020.88 201
4021.02 200
4021.17 198
4021.31 193
4021.46 189
4021.60 184
4021.75 180
4021.89 178
4022.04 175
4022.19 173
4022.33 170
4022.48 166
4022.62 160
4022.77 153
4022.91 145
4023.06 138
4023.20 132
4023.35 129
4023.49 127
4023.64 128
4023.79 131
4023.93 134
4024.08 136
4024.22 136
4024.37 134
4024.51 131
4024.66 127
4024.80 123
4024.95 119
4025.09 117
4025.24 117
4025.39 118
4025.53 120
4025.68 123
4025.82 126
4025.97 129
4026.11 131
4026.26 134
4026.40 136
4026.55 138
4026.70 140
4026.84 141
4026.99 143
4027.13 144
4027.28 144
4027.42 144
4027.57 144
4027.71 143
4027.86 142
4028.01 141
4028.15 140
4028.30 140
4028.44 140
4028.59 142
4028.73 143
4028.88 144
4029.02 144
4029.17 143
4029.32 140
4029.46 136
4029.61 130
4029.75 123
4029.90 116
4030.04 108
4030.19 100
4030.34 94
4030.48 89
4030.63 86
4030.77 84
4030.92 85
4031.06 87
4031.21 90
4031.35 93
4031.50 97
4031.65 100
4031.79 102
4031.94 103
4032.08 102
4032.23 99
4032.37 96
4032.52 92
4032.67 89
4032.81 87
4032.96 87
4033.10 89
4033.25 93
4033.39 96
4033.54 99
4033.68 101
4033.83 100
4033.98 98
4034.12 95
4034.27 92
4034.41 90
4034.56 90
4034.70 92
4034.85 98
4035.00 106
4035.14 117
4035.29 127
4035.43 138
4035.58 147
4035.72 155
4035.87 159
4036.02 162
4036.16 162
4036.31 162
4036.45 160
4036.60 157
4036.74 155
4036.89 152
4037.04 149
4037.18 146
4037.33 145
4037.47 144
4037.62 146
4037.76 149
4037.91 153
4038.06 158
4038.20 162
4038.35 166
4038.49 169
4038.64 171
4038.78 173
4038.93 174
4039.08 176
4039.22 180
4039.37 184
4039.51 189
4039.66 194
4039.81 200
4039.95 206
4040.10 211
4040.24 216
4040.39 220
4040.53 222
4040.68 222
4040.83 220
4040.97 215
4041.12 208
4041.26 199
4041.41 189
4041.55 181
4041.70 174
4041.85 170
4041.99 168
4042.14 166
4042.28 165
4042.43 163
4042.58 159
4042.72 153
4042.87 146
4043.01 138
4043.16 130
4043.30 122
4043.45 115
4043.60 109
4043.74 104
4043.89 99
4044.03 96
4044.18 93
4044.33 91
4044.47 90
4044.62 90
4044.76 89
4044.91 89
4045.05 88
4045.20 88
4045.35 88
4045.49 89
4045.64 89
4045.78 89
4045.93 88
4046.08 85
4046.22 81
4046.37 77
4046.51 73
4046.66 71
4046.81 71
4046.95 72
4047.10 74
4047.24 75
4047.39 76
4047.54 75
4047.68 73
4047.83 71
4047.97 69
4048.12 68
4048.26 67
4048.41 66
4048.56 65
4048.70 62
4048.85 58
4048.99 52
4049.14 45
4049.29 38
4049.43 31
4049.58 27
4049.72 24
4049.87 24
4050.02 27
4050.16 32
4050.31 38
4050.45 44
4050.60 50
4050.75 55
4050.89 57
4051.04 57
4051.18 55
4051.33 50
4051.48 44
4051.62 36
4051.77 29
4051.91 24
4052.06 22
4052.21 22
4052.35 25
4052.50 29
4052.64 34
4052.79 39
4052.94 42
4053.08 45
4053.23 46
4053.37 48
4053.52 51
4053.67 57
4053.81 64
4053.96 75
4054.10 86
4054.25 97
4054.40 107
4054.54 115
4054.69 119
4054.83 121
4054.98 122
4055.13 121
4055.27 120
4055.42 119
4055.56 119
4055.71 120
4055.86 120
4056.00 122
4056.15 123
4056.29 125
4056.44 128
4056.59 132
4056.73 137
4056.88 143
4057.03 149
4057.17 156
4057.32 162
4057.46 166
4057.61 167
4057.76 165
4057.90 161
4058.05 155
4058.19 148
4058.34 144
4058.49 142
4058.63 142
4058.78 145
4058.92 148
4059.07 150
4059.22 151
4059.36 150
4059.51 146
4059.66 140
4059.80 133
4059.95 126
4060.09 119
4060.24 113
4060.39 107
4060.53 103
4060.68 99
4060.82 97
4060.97 95
4061.12 92
4061.26 89
4061.41 85
4061.56 80
4061.70 75
4061.85 69
4061.99 63
4062.14 58
4062.29 54
4062.43 50
4062.58 47
4062.72 45
4062.87 42
4063.02 39
4063.16 35
4063.31 32
4063.46 30
4063.60 29
4063.75 30
4063.89 33
4064.04 37
4064.19 41
4064.33 46
4064.48 49
4064.63 51
4064.77 53
4064.92 54
4065.06 55
4065.21 58
4065.36 63
4065.50 69
4065.65 77
4065.80 85
4065.94 91
4066.09 95
4066.23 94
4066.38 89
4066.53 80
4066.67 70
4066.82 59
4066.97 49
4067.11 42
4067.26 38
4067.40 35
4067.55 34
4067.70 33
4067.84 31
4067.99 29
4068.14 26
4068.28 25
4068.43 25
4068.57 26
4068.72 29
4068.87 33
4069.01 39
4069.16 44
4069.31 50
4069.45 56
4069.60 62
4069.75 68
4069.89 73
4070.04 77
4070.18 79
4070.33 80
4070.48 81
4070.62 80
4070.77 80
4070.92 80
4071.06 80
4071.21 82
4071.35 83
4071.50 84
4071.65 84
4071.79 83
4071.94 79
4072.09 75
4072.23 70
4072.38 65
4072.53 62
4072.67 60
4072.82 59
4072.96 58
4073.11 56
4073.26 53
4073.40 48
4073.55 42
4073.70 37
4073.84 34
4073.99 34
4074.14 39
4074.28 47
4074.43 58
4074.57 71
4074.72 83
4074.87 93
4075.01 99
4075.16 100
4075.31 98
4075.45 94
4075.60 88
4075.75 83
4075.89 81
4076.04 81
4076.19 84
4076.33 89
4076.48 94
4076.62 96
4076.77 96
4076.92 92
4077.06 85
4077.21 75
4077.36 64
4077.50 54
4077.65 46
4077.80 41
4077.94 39
4078.09 39
4078.24 40
4078.38 41
4078.53 40
4078.68 37
4078.82 33
4078.97 29
4079.11 25
4079.26 22
4079.41 21
4079.55 23
4079.70 27
4079.85 32
4079.99 38
4080.14 42
4080.29 45
4080.43 45
4080.58 42
4080.73 38
4080.87 33
4081.02 29
4081.17 27
4081.31 27
4081.46 30
4081.61 35
4081.75 42
4081.90 50
4082.05 57
4082.19 62
4082.34 63
4082.48 62
4082.63 57
4082.78 50
4082.92 42
4083.07 34
4083.22 27
4083.36 22
4083.51 17
4083.66 14
4083.80 12
4083.95 9
4084.10 6
4084.24 3
4084.39 0
4084.54 0
4084.68 0
4084.83 0
4084.98 0
4085.12 4
4085.27 10
4085.42 18
4085.56 27
4085.71 36
4085.86 44
4086.00 53
4086.15 61
4086.30 68
4086.44 76
4086.59 83
4086.74 91
4086.88 98
4087.03 105
4087.18 111
4087.32 115
4087.47 118
4087.62 119
4087.76 118
4087.91 115
4088.06 112
4088.20 106
4088.35 100
4088.50 92
4088.64 84
4088.79 74
4088.94 64
4089.08 53
4089.23 43
4089.38 33
4089.52 23
4089.67 14
4089.82 5
4089.96 0
4090.11 0
4090.26 0
4090.40 0
4090.55 0
4090.70 0
4090.84 0
4090.99 0
4091.14 0
4091.28 9
4091.43 21
4091.58 33
4091.72 44
4091.87 55
4092.02 63
4092.16 70
4092.31 75
4092.46 78
4092.60 81
4092.75 83
4092.90 85
4093.04 87
4093.19 90
4093.34 93
4093.48 97
4093.63 102
4093.78 108
4093.92 115
4094.07 122
4094.22 129
4094.36 137
4094.51 144
4094.66 152
4094.80 159
4094.95 165
4095.10 170
4095.24 173
4095.39 174
4095.54 173
4095.68 170
4095.83 166
4095.98 162
4096.12 157
4096.27 154
4096.42 153
4096.57 153
4096.71 156
4096.86 162
4097.01 170
4097.15 179
4097.30 189
4097.45 199
4097.59 208
4097.74 216
4097.89 223
4098.03 227
4098.18 230
4098.33 232
4098.47 232
4098.62 230
4098.77 226
4098.91 220
4099.06 212
4099.21 201
4099.35 189
4099.50 176
4099.65 163
4099.80 150
4099.94 138
4100.09 128
4100.24 119
4100.38 112
4100.53 107
4100.68 105
4100.82 106
4100.97 109
4101.12 113
4101.26 118
4101.41 121
4101.56 123
4101.70 123
4101.85 120
4102.00 116
4102.15 111
4102.29 106
4102.44 104
4102.59 104
4102.73 105
4102.88 109
4103.03 112
4103.17 115
4103.32 117
4103.47 116
4103.61 113
4103.76 110
4103.91 105
4104.06 102
4104.20 99
4104.35 98
4104.50 100
4104.64 103
4104.79 109
4104.94 117
4105.08 126
4105.23 135
4105.38 143
4105.52 150
4105.67 155
4105.82 157
4105.97 156
4106.11 152
4106.26 147
4106.41 141
4106.55 135
4106.70 129
4106.85 125
4106.99 122
4107.14 120
4107.29 120
4107.44 122
4107.58 125
4107.73 129
4107.88 133
4108.02 137
4108.17 140
4108.32 144
4108.46 148
4108.61 151
4108.76 155
4108.91 159
4109.05 161
4109.20 162
4109.35 160
4109.49 156
4109.64 149
4109.79 140
4109.93 129
4110.08 119
4110.23 110
4110.38 103
4110.52 97
4110.67 94
4110.82 92
4110.96 91
4111.11 91
4111.26 91
4111.41 91
4111.55 89
4111.70 87
4111.85 85
4111.99 83
4112.14 81
4112.29 81
4112.44 82
4112.58 83
4112.73 85
4112.88 87
4113.02 89
4113.17 92
4113.32 95
4113.46 98
4113.61 102
4113.76 106
4113.91 110
4114.05 113
4114.20 117
4114.35 120
4114.49 123
4114.64 125
4114.79 127
4114.94 129
4115.08 130
4115.23 130
4115.38 128
4115.52 124
4115.67 118
4115.82 109
4115.97 97
4116.11 83
4116.26 68
4116.41 54
4116.55 42
4116.70 32
4116.85 25
4117.00 21
4117.14 20
4117.29 21
4117.44 23
4117.58 25
4117.73 27
4117.88 28
4118.03 27
4118.17 24
4118.32 19
4118.47 14
4118.61 7
4118.76 0
4118.91 0
4119.06 0
4119.20 0
4119.35 0
4119.50 0
4119.65 0
4119.79 0
4119.94 0
4120.09 9
4120.23 17
4120.38 24
4120.53 30
4120.68 34
4120.82 36
4120.97 39
4121.12 42
4121.26 46
4121.41 50
4121.56 55
4121.71 59
4121.85 64
4122.00 68
4122.15 73
4122.30 80
4122.44 87
4122.59 95
4122.74 103
4122.88 111
4123.03 118
4123.18 126
4123.33 133
4123.47 140
4123.62 148
4123.77 155
4123.92 163
4124.06 171
4124.21 177
4124.36 181
4124.50 183
4124.65 182
4124.80 178
4124.95 171
4125.09 162
4125.24 151
4125.39 139
4125.54 129
4125.68 120
4125.83 114
4125.98 109
4126.13 106
4126.27 103
4126.42 101
4126.57 100
4126.71 100
4126.86 101
4127.01 103
4127.16 108
4127.30 113
4127.45 117
4127.60 119
4127.75 118
4127.89 115
4128.04 108
4128.19 101
4128.34 94
4128.48 88
4128.63 85
4128.78 85
4128.92 87
4129.07 89
4129.22 92
4129.37 94
4129.51 95
4129.66 95
4129.81 94
4129.96 92
4130.10 89
4130.25 87
4130.40 84
4130.55 80
4130.69 76
4130.84 72
4130.99 68
4131.14 64
4131.28 61
4131.43 59
4131.58 59
4131.73 59
4131.87 61
4132.02 63
4132.17 66
4132.32 69
4132.46 73
4132.61 76
4132.76 80
4132.91 84
4133.05 86
4133.20 87
4133.35 86
4133.49 83
4133.64 79
4133.79 73
4133.94 66
4134.08 59
4134.23 51
4134.38 44
4134.53 37
4134.67 30
4134.82 25
4134.97 21
4135.12 19
4135.26 19
4135.41 20
4135.56 22
4135.71 25
4135.85 28
4136.00 31
4136.15 35
4136.30 39
4136.44 43
4136.59 46
4136.74 49
4136.89 49
4137.03 47
4137.18 42
4137.33 34
4137.48 24
4137.62 13
4137.77 3
4137.92 0
4138.07 0
4138.21 0
4138.36 0
4138.51 0
4138.66 0
4138.81 0
4138.95 0
4139.10 3
4139.25 10
4139.40 16
4139.54 23
4139.69 29
4139.84 34
4139.99 39
4140.13 42
4140.28 45
4140.43 48
4140.58 52
4140.72 57
4140.87 63
4141.02 70
4141.17 79
4141.31 87
4141.46 94
4141.61 99
4141.76 101
4141.90 99
4142.05 94
4142.20 87
4142.35 79
4142.49 71
4142.64 65
4142.79 60
4142.94 57
4143.09 56
4143.23 57
4143.38 57
4143.53 58
4143.68 59
4143.82 60
4143.97 61
4144.12 64
4144.27 68
4144.41 74
4144.56 81
4144.71 88
4144.86 95
4145.00 101
4145.15 105
4145.30 106
4145.45 103
4145.60 98
4145.74 90
4145.89 82
4146.04 74
4146.19 68
4146.33 65
4146.48 63
4146.63 63
4146.78 63
4146.92 60
4147.07 56
4147.22 50
4147.37 44
4147.52 39
4147.66 37
4147.81 39
4147.96 44
4148.11 53
4148.25 64
4148.40 76
4148.55 87
4148.70 96
4148.84 102
4148.99 106
4149.14 108
4149.29 107
4149.44 105
4149.58 102
4149.73 99
4149.88 97
4150.03 96
4150.17 94
4150.32 94
4150.47 93
4150.62 92
4150.77 93
4150.91 95
4151.06 98
4151.21 104
4151.36 112
4151.50 121
4151.65 130
4151.80 138
4151.95 144
4152.10 149
4152.24 150
4152.39 149
4152.54 147
4152.69 143
4152.83 138
4152.98 133
4153.13 127
4153.28 122
4153.43 117
4153.57 113
4153.72 110
4153.87 110
4154.02 112
4154.16 117
4154.31 125
4154.46 134
4154.61 144
4154.76 155
4154.90 165
4155.05 173
4155.20 178
4155.35 181
4155.50 181
4155.64 178
4155.79 172
4155.94 164
4156.09 155
4156.23 146
4156.38 138
4156.53 132
4156.68 127
4156.83 123
4156.97 120
4157.12 117
4157.27 113
4157.42 108
4157.57 103
4157.71 97
4157.86 92
4158.01 86
4158.16 82
4158.31 79
4158.45 77
4158.60 78
4158.75 80
4158.90 84
4159.04 88
4159.19 93
4159.34 98
4159.49 101
4159.64 102
4159.78 102
4159.93 101
4160.08 99
4160.23 96
4160.38 93
4160.52 90
4160.67 88
4160.82 86
4160.97 84
4161.12 82
4161.26 80
4161.41 78
4161.56 75
4161.71 71
4161.86 67
4162.00 62
4162.15 57
4162.30 54
4162.45 50
4162.60 48
4162.74 46
4162.89 45
4163.04 44
4163.19 43
4163.34 42
4163.48 42
4163.63 43
4163.78 46
4163.93 49
4164.08 51
4164.22 53
4164.37 54
4164.52 53
4164.67 51
4164.82 49
4164.96 49
4165.11 50
4165.26 54
4165.41 58
4165.56 64
4165.70 69
4165.85 73
4166.00 76
4166.15 77
4166.30 76
4166.44 75
4166.59 72
4166.74 68
4166.89 64
4167.04 58
4167.18 52
4167.33 45
4167.48 38
4167.63 31
4167.78 27
4167.92 25
4168.07 27
4168.22 31
4168.37 38
4168.52 45
4168.66 52
4168.81 58
4168.96 61
4169.11 62
4169.26 62
4169.41 61
4169.55 60
4169.70 59
4169.85 60
4170.00 62
4170.15 64
4170.29 67
4170.44 70
4170.59 74
4170.74 79
4170.89 84
4171.03 90
4171.18 96
4171.33 102
4171.48 106
4171.63 109
4171.78 110
4171.92 108
4172.07 103
4172.22 98
4172.37 91
4172.52 85
4172.66 81
4172.81 77
4172.96 75
4173.11 73
4173.26 72
4173.40 71
4173.55 70
4173.70 71
4173.85 75
4174.00 81
4174.15 90
4174.29 101
4174.44 112
4174.59 122
4174.74 129
4174.89 132
4175.03 131
4175.18 126
4175.33 118
4175.48 110
4175.63 101
4175.78 93
4175.92 87
4176.07 84
4176.22 82
4176.37 81
4176.52 81
4176.67 81
4176.81 79
4176.96 77
4177.11 74
4177.26 70
4177.41 66
4177.55 61
4177.70 57
4177.85 51
4178.00 46
4178.15 39
4178.30 33
4178.44 28
4178.59 24
4178.74 24
4178.89 26
4179.04 33
4179.19 41
4179.33 50
4179.48 59
4179.63 66
4179.78 72
4179.93 76
4180.08 79
4180.22 82
4180.37 85
4180.52 87
4180.67 89
4180.82 89
4180.96 87
4181.11 83
4181.26 78
4181.41 74
4181.56 71
4181.71 71
4181.85 73
4182.00 79
4182.15 85
4182.30 90
4182.45 92
4182.60 91
4182.74 85
4182.89 77
4183.04 67
4183.19 57
4183.34 49
4183.49 43
4183.63 40
4183.78 39
4183.93 40
4184.08 41
4184.23 41
4184.38 41
4184.52 39
4184.67 35
4184.82 31
4184.97 26
4185.12 22
4185.27 18
4185.42 16
4185.56 15
4185.71 17
4185.86 21
4186.01 27
4186.16 34
4186.31 42
4186.45 50
4186.60 56
4186.75 60
4186.90 60
4187.05 59
4187.20 56
4187.34 52
4187.49 48
4187.64 45
4187.79 41
4187.94 38
4188.09 35
4188.23 32
4188.38 30
4188.53 28
4188.68 28
4188.83 30
4188.98 31
4189.13 33
4189.27 34
4189.42 33
4189.57 31
4189.72 27
4189.87 24
4190.02 21
4190.16 18
4190.31 17
4190.46 17
4190.61 18
4190.76 20
4190.91 23
4191.06 27
4191.20 30
4191.35 32
4191.50 31
4191.65 26
4191.80 19
4191.95 9
4192.10 0
4192.24 0
4192.39 0
4192.54 0
4192.69 0
4192.84 0
4192.99 0
4193.13 2
4193.28 10
4193.43 16
4193.58 19
4193.73 19
4193.88 16
4194.03 11
4194.17 6
4194.32 1
4194.47 0
4194.62 0
4194.77 0
4194.92 0
4195.07 0
4195.21 0
4195.36 0
4195.51 0
4195.66 0
4195.81 0
4195.96 0
4196.11 4
4196.25 9
4196.40 18
4196.55 28
4196.70 38
4196.85 48
4197.00 56
4197.15 61
4197.29 64
4197.44 64
4197.59 62
4197.74 58
4197.89 53
4198.04 49
4198.19 45
4198.33 42
4198.48 40
4198.63 39
4198.78 39
4198.93 41
4199.08 43
4199.23 46
4199.37 51
4199.52 56
4199.67 63
4199.82 70
4199.97 77
4200.12 83
4200.27 89
4200.42 93
4200.56 97
4200.71 100
4200.86 102
4201.01 104
4201.16 106
4201.31 108
4201.46 109
4201.60 111
4201.75 112
4201.90 113
4202.05 113
4202.20 111
4202.35 108
4202.50 104
4202.65 98
4202.79 91
4202.94 85
4203.09 79
4203.24 75
4203.39 73
4203.54 74
4203.69 78
4203.83 85
4203.98 93
4204.13 103
4204.28 112
4204.43 120
4204.58 127
4204.73 131
4204.88 135
4205.02 137
4205.17 138
4205.32 139
4205.47 141
4205.62 143
4205.77 145
4205.92 147
4206.07 149
4206.21 151
4206.36 153
4206.51 154
4206.66 153
4206.81 152
4206.96 151
4207.11 151
4207.26 152
4207.40 155
4207.55 160
4207.70 165
4207.85 170
4208.00 174
4208.15 177
4208.30 178
4208.45 179
4208.59 180
4208.74 182
4208.89 186
4209.04 192
4209.19 200
4209.34 209
4209.49 217
4209.64 223
4209.79 227
4209.93 228
4210.08 226
4210.23 221
4210.38 214
4210.53 206
4210.68 197
4210.83 188
4210.98 180
4211.12 173
4211.27 168
4211.42 163
4211.57 159
4211.72 155
4211.87 152
4212.02 148
4212.17 145
4212.32 143
4212.46 144
4212.61 149
4212.76 157
4212.91 168
4213.06 180
4213.21 191
4213.36 198
4213.51 203
4213.66 203
4213.80 201
4213.95 198
4214.10 195
4214.25 193
4214.40 193
4214.55 194
4214.70 196
4214.85 196
4215.00 194
4215.14 190
4215.29 184
4215.44 177
4215.59 168
4215.74 160
4215.89 153
4216.04 148
4216.19 144
4216.34 143
4216.48 143
4216.63 144
4216.78 146
4216.93 148
4217.08 149
4217.23 148
4217.38 144
4217.53 138
4217.68 130
4217.83 121
4217.97 111
4218.12 103
4218.27 95
4218.42 90
4218.57 86
4218.72 84
4218.87 81
4219.02 78
4219.17 74
4219.31 69
4219.46 64
4219.61 60
4219.76 57
4219.91 56
4220.06 57
4220.21 59
4220.36 62
4220.51 64
4220.66 66
4220.80 68
4220.95 71
4221.10 75
4221.25 80
4221.40 86
4221.55 92
4221.70 95
4221.85 94
4222.00 90
4222.15 83
4222.30 74
4222.44 64
4222.59 56
4222.74 50
4222.89 46
4223.04 45
4223.19 46
4223.34 48
4223.49 51
4223.64 53
4223.79 55
4223.93 56
4224.08 55
4224.23 54
4224.38 52
4224.53 49
4224.68 46
4224.83 43
4224.98 41
4225.13 41
4225.28 42
4225.43 44
4225.57 48
4225.72 51
4225.87 54
4226.02 55
4226.17 54
4226.32 51
4226.47 47
4226.62 43
4226.77 39
4226.92 34
4227.07 30
4227.21 27
4227.36 24
4227.51 23
4227.66 24
4227.81 27
4227.96 32
4228.11 39
4228.26 46
4228.41 53
4228.56 59
4228.71 64
4228.86 68
4229.00 72
4229.15 77
4229.30 82
4229.45 88
4229.60 94
4229.75 98
4229.90 101
4230.05 104
4230.20 106
4230.35 107
4230.50 109
4230.65 109
4230.79 108
4230.94 106
4231.09 102
4231.24 98
4231.39 94
4231.54 91
4231.69 90
4231.84 90
4231.99 91
4232.14 93
4232.29 95
4232.44 96
4232.58 97
4232.73 99
4232.88 100
4233.03 103
4233.18 106
4233.33 109
4233.48 112
4233.63 115
4233.78 118
4233.93 119
4234.08 120
4234.23 120
4234.38 118
4234.52 116
4234.67 111
4234.82 105
4234.97 98
4235.12 90
4235.27 81
4235.42 72
4235.57 63
4235.72 54
4235.87 47
4236.02 41
4236.17 38
4236.32 37
4236.47 39
4236.61 42
4236.76 48
4236.91 53
4237.06 58
4237.21 62
4237.36 63
4237.51 63
4237.66 61
4237.81 58
4237.96 55
4238.11 53
4238.26 51
4238.41 52
4238.56 53
4238.70 57
4238.85 62
4239.00 69
4239.15 76
4239.30 83
4239.45 90
4239.60 95
4239.75 99
4239.90 100
4240.05 100
4240.20 98
4240.35 93
4240.50 88
4240.65 82
4240.80 76
4240.95 71
4241.09 67
4241.24 64
4241.39 62
4241.54 61
4241.69 60
4241.84 59
4241.99 58
4242.14 56
4242.29 53
4242.44 49
4242.59 46
4242.74 43
4242.89 41
4243.04 41
4243.19 41
4243.34 44
4243.48 47
4243.63 51
4243.78 54
4243.93 57
4244.08 58
4244.23 58
4244.38 57
4244.53 55
4244.68 53
4244.83 53
4244.98 54
4245.13 58
4245.28 63
4245.43 69
4245.58 75
4245.73 81
4245.88 85
4246.02 87
4246.17 87
4246.32 86
4246.47 85
4246.62 83
4246.77 81
4246.92 79
4247.07 75
4247.22 72
4247.37 68
4247.52 64
4247.67 61
4247.82 59
4247.97 58
4248.12 57
4248.27 57
4248.42 55
4248.57 53
4248.72 49
4248.87 44
4249.01 39
4249.16 37
4249.31 37
4249.46 40
4249.61 44
4249.76 50
4249.91 54
4250.06 56
4250.21 56
4250.36 53
4250.51 49
4250.66 45
4250.81 42
4250.96 42
4251.11 43
4251.26 45
4251.41 47
4251.56 47
4251.71 46
4251.86 43
4252.01 39
4252.15 36
4252.30 35
4252.45 36
4252.60 40
4252.75 47
4252.90 56
4253.05 65
4253.20 72
4253.35 79
4253.50 84
4253.65 89
4253.80 95
4253.95 102
4254.10 110
4254.25 117
4254.40 124
4254.55 129
4254.70 131
4254.85 130
4255.00 127
4255.15 123
4255.30 120
4255.45 118
4255.60 118
4255.74 118
4255.89 119
4256.04 119
4256.19 118
4256.34 116
4256.49 114
4256.64 112
4256.79 111
4256.94 110
4257.09 110
4257.24 111
4257.39 110
4257.54 109
4257.69 106
4257.84 102
4257.99 98
4258.14 96
4258.29 96
4258.44 99
4258.59 105
4258.74 112
4258.89 119
4259.04 124
4259.19 125
4259.34 123
4259.49 118
4259.64 112
4259.79 106
4259.94 102
4260.09 103
4260.23 107
4260.38 115
4260.53 126
4260.68 139
4260.83 152
4260.98 165
4261.13 177
4261.28 187
4261.43 195
4261.58 201
4261.73 208
4261.88 216
4262.03 225
4262.18 238
4262.33 252
4262.48 267
4262.63 283
4262.78 297
4262.93 309
4263.08 319
4263.23 325
4263.38 330
4263.53 335
4263.68 340
4263.83 347
4263.98 355
4264.13 365
4264.28 375
4264.43 384
4264.58 392
4264.73 396
4264.88 397
4265.03 395
4265.18 389
4265.33 380
4265.48 368
4265.63 355
4265.78 342
4265.93 330
4266.08 321
4266.23 316
4266.37 314
4266.52 316
4266.67 320
4266.82 326
4266.97 331
4267.12 336
4267.27 339
4267.42 339
4267.57 336
4267.72 330
4267.87 322
4268.02 312
4268.17 301
4268.32 291
4268.47 282
4268.62 275
4268.77 269
4268.92 266
4269.07 262
4269.22 258
4269.37 253
4269.52 246
4269.67 237
4269.82 225
4269.97 213
4270.12 200
4270.27 186
4270.42 173
4270.57 162
4270.72 152
4270.87 144
4271.02 137
4271.17 133
4271.32 130
4271.47 128
4271.62 127
4271.77 128
4271.92 129
4272.07 130
4272.22 132
4272.37 134
4272.52 135
4272.67 135
4272.82 132
4272.97 127
4273.12 121
4273.27 113
4273.42 104
4273.57 96
4273.72 89
4273.87 83
4274.02 79
4274.17 78
4274.32 77
4274.47 78
4274.62 80
4274.77 83
4274.92 86
4275.07 89
4275.22 93
4275.37 98
4275.52 103
4275.67 110
4275.82 117
4275.97 125
4276.12 133
4276.27 140
4276.42 146
4276.57 151
4276.72 153
4276.87 153
4277.02 151
4277.17 148
4277.32 144
4277.47 139
4277.62 136
4277.77 133
4277.92 132
4278.07 133
4278.22 135
4278.37 138
4278.52 141
4278.67 144
4278.82 146
4278.97 147
4279.12 146
4279.27 145
4279.42 144
4279.57 142
4279.72 140
4279.87 138
4280.02 135
4280.17 131
4280.32 127
4280.47 122
4280.62 117
4280.77 112
4280.92 108
4281.07 106
4281.22 105
4281.37 106
4281.52 108
4281.67 112
4281.82 117
4281.97 122
4282.12 127
4282.27 132
4282.42 136
4282.57 138
4282.72 140
4282.87 141
4283.02 141
4283.17 141
4283.32 141
4283.47 142
4283.62 143
4283.77 144
4283.92 145
4284.07 144
4284.22 142
4284.37 138
4284.52 133
4284.67 127
4284.82 121
4284.97 116
4285.12 111
4285.27 107
4285.42 104
4285.57 103
4285.72 102
4285.87 103
4286.02 105
4286.17 107
4286.32 110
4286.47 113
4286.62 115
4286.77 116
4286.92 115
4287.07 113
4287.22 108
4287.37 103
4287.52 98
4287.67 94
4287.82 92
4287.98 91
4288.13 92
4288.28 94
4288.43 96
4288.58 98
4288.73 98
4288.88 96
4289.03 94
4289.18 91
4289.33 89
4289.48 90
4289.63 94
4289.78 101
4289.93 110
4290.08 120
4290.23 128
4290.38 135
4290.53 137
4290.68 135
4290.83 130
4290.98 121
4291.13 112
4291.28 103
4291.43 95
4291.58 88
4291.73 83
4291.88 79
4292.03 76
4292.18 71
4292.33 65
4292.48 58
4292.63 50
4292.78 42
4292.93 35
4293.08 28
4293.23 23
4293.38 19
4293.53 16
4293.68 15
4293.83 14
4293.98 14
4294.14 15
4294.29 15
4294.44 16
4294.59 17
4294.74 17
4294.89 17
4295.04 15
4295.19 13
4295.34 9
4295.49 4
4295.64 0
4295.79 0
4295.94 0
4296.09 0
4296.24 0
4296.39 0
4296.54 0
4296.69 0
4296.84 4
4296.99 11
4297.14 17
4297.29 22
4297.44 25
4297.59 26
4297.74 24
4297.89 20
4298.04 15
4298.19 9
4298.34 3
4298.49 0
4298.65 0
4298.80 0
4298.95 6
4299.10 14
4299.25 23
4299.40 32
4299.55 39
4299.70 42
4299.85 43
4300.00 42
4300.15 40
4300.30 37
4300.45 35
4300.60 35
4300.75 35
4300.90 36
4301.05 38
4301.20 40
4301.35 42
4301.50 45
4301.65 49
4301.80 53
4301.95 58
4302.10 64
4302.25 69
4302.41 72
4302.56 75
4302.71 76
4302.86 76
4303.01 76
4303.16 75
4303.31 75
4303.46 74
4303.61 74
4303.76 73
4303.91 73
4304.06 74
4304.21 76
4304.36 80
4304.51 88
4304.66 97
4304.81 107
4304.96 115
4305.11 122
4305.26 126
4305.41 125
4305.57 121
4305.72 113
4305.87 103
4306.02 92
4306.17 80
4306.32 70
4306.47 61
4306.62 54
4306.77 51
4306.92 50
4307.07 51
4307.22 54
4307.37 57
4307.52 60
4307.67 62
4307.82 63
4307.97 64
4308.12 64
4308.27 65
4308.43 68
4308.58 71
4308.73 75
4308.88 80
4309.03 85
4309.18 89
4309.33 92
4309.48 92
4309.63 89
4309.78 85
4309.93 78
4310.08 71
4310.23 63
4310.38 57
4310.53 51
4310.68 48
4310.83 46
4310.98 45
4311.14 44
4311.29 42
4311.44 38
4311.59 34
4311.74 28
4311.89 23
4312.04 19
4312.19 17
4312.34 18
4312.49 22
4312.64 28
4312.79 36
4312.94 44
4313.09 52
4313.24 58
4313.39 64
4313.55 68
4313.70 72
4313.85 76
4314.00 79
4314.15 82
4314.30 85
4314.45 88
4314.60 92
4314.75 96
4314.90 101
4315.05 105
4315.20 109
4315.35 112
4315.50 113
4315.65 111
4315.81 107
4315.96 102
4316.11 95
4316.26 89
4316.41 84
4316.56 80
4316.71 78
4316.86 78
4317.01 78
4317.16 79
4317.31 81
4317.46 84
4317.61 87
4317.76 90
4317.91 92
4318.07 94
4318.22 94
4318.37 92
4318.52 88
4318.67 83
4318.82 77
4318.97 71
4319.12 67
4319.27 64
4319.42 63
4319.57 63
4319.72 63
4319.87 64
4320.03 64
4320.18 64
4320.33 63
4320.48 62
4320.63 61
4320.78 59
4320.93 58
4321.08 56
4321.23 53
4321.38 48
4321.53 42
4321.68 35
4321.83 28
4321.99 20
4322.14 13
4322.29 8
4322.44 4
4322.59 2
4322.74 2
4322.89 4
4323.04 7
4323.19 9
4323.34 12
4323.49 13
4323.64 13
4323.79 11
4323.95 7
4324.10 1
4324.25 0
4324.40 0
4324.55 0
4324.70 0
4324.85 0
4325.00 0
4325.15 0
4325.30 7
4325.45 16
4325.60 24
4325.76 31
4325.91 35
4326.06 37
4326.21 37
4326.36 35
4326.51 33
4326.66 31
4326.81 30
4326.96 29
4327.11 30
4327.26 34
4327.42 39
4327.57 47
4327.72 58
4327.87 69
4328.02 81
4328.17 91
4328.32 99
4328.47 102
4328.62 102
4328.77 97
4328.92 88
4329.07 77
4329.23 63
4329.38 50
4329.53 37
4329.68 26
4329.83 17
4329.98 12
4330.13 9
4330.28 9
4330.43 12
4330.58 19
4330.74 28
4330.89 40
4331.04 54
4331.19 68
4331.34 82
4331.49 93
4331.64 102
4331.79 108
4331.94 111
4332.09 112
4332.24 112
4332.40 110
4332.55 109
4332.70 108
4332.85 108
4333.00 107
4333.15 107
4333.30 107
4333.45 109
4333.60 111
4333.75 115
4333.91 119
4334.06 122
4334.21 124
4334.36 122
4334.51 117
4334.66 109
4334.81 98
4334.96 87
4335.11 75
4335.26 66
4335.42 59
4335.57 55
4335.72 54
4335.87 56
4336.02 58
4336.17 61
4336.32 62
4336.47 61
4336.62 57
4336.77 52
4336.93 45
4337.08 39
4337.23 33
4337.38 30
4337.53 30
4337.68 32
4337.83 36
4337.98 41
4338.13 48
4338.29 55
4338.44 62
4338.59 70
4338.74 78
4338.89 85
4339.04 91
4339.19 94
4339.34 94
4339.49 91
4339.64 84
4339.80 74
4339.95 62
4340.10 50
4340.25 37
4340.40 26
4340.55 16
4340.70 8
4340.85 3
4341.00 1
4341.16 0
4341.31 1
4341.46 4
4341.61 7
4341.76 10
4341.91 13
4342.06 17
4342.21 21
4342.36 25
4342.52 30
4342.67 36
4342.82 42
4342.97 48
4343.12 56
4343.27 64
4343.42 71
4343.57 78
4343.73 83
4343.88 86
4344.03 87
4344.18 86
4344.33 82
4344.48 77
4344.63 71
4344.78 64
4344.93 56
4345.09 49
4345.24 42
4345.39 36
4345.54 31
4345.69 27
4345.84 24
4345.99 24
4346.14 24
4346.30 24
4346.45 24
4346.60 21
4346.75 16
4346.90 9
4347.05 0
4347.20 0
4347.35 0
4347.51 0
4347.66 0
4347.81 0
4347.96 0
4348.11 0
4348.26 4
4348.41 18
4348.56 32
4348.72 46
4348.87 57
4349.02 65
4349.17 69
4349.32 70
4349.47 69
4349.62 68
4349.77 68
4349.93 70
4350.08 73
4350.23 77
4350.38 81
4350.53 85
4350.68 86
4350.83 86
4350.98 85
4351.14 83
4351.29 82
4351.44 81
4351.59 80
4351.74 79
4351.89 77
4352.04 74
4352.19 69
4352.35 64
4352.50 59
4352.65 54
4352.80 50
4352.95 47
4353.10 44
4353.25 42
4353.41 40
4353.56 38
4353.71 36
4353.86 34
4354.01 31
4354.16 29
4354.31 25
4354.46 21
4354.62 16
4354.77 11
4354.92 6
4355.07 2
4355.22 0
4355.37 0
4355.52 3
4355.68 6
4355.83 11
4355.98 14
4356.13 17
4356.28 19
4356.43 21
4356.58 22
4356.74 23
4356.89 24
4357.04 25
4357.19 24
4357.34 23
4357.49 19
4357.64 15
4357.79 10
4357.95 5
4358.10 2
4358.25 2
4358.40 4
4358.55 9
4358.70 16
4358.85 22
4359.01 29
4359.16 34
4359.31 39
4359.46 43
4359.61 49
4359.76 56
4359.91 65
4360.07 75
4360.22 85
4360.37 94
4360.52 102
4360.67 107
4360.82 110
4360.98 111
4361.13 110
4361.28 108
4361.43 104
4361.58 99
4361.73 93
4361.88 87
4362.04 80
4362.19 74
4362.34 70
4362.49 69
4362.64 72
4362.79 77
4362.94 84
4363.10 92
4363.25 100
4363.40 105
4363.55 109
4363.70 111
4363.85 112
4364.00 112
4364.16 111
4364.31 109
4364.46 105
4364.61 99
4364.76 91
4364.91 81
4365.07 71
4365.22 63
4365.37 57
4365.52 55
4365.67 58
4365.82 64
4365.97 73
4366.13 83
4366.28 91
4366.43 96
4366.58 98
4366.73 95
4366.88 90
4367.04 83
4367.19 74
4367.34 66
4367.49 60
4367.64 57
4367.79 56
4367.95 57
4368.10 61
4368.25 66
4368.40 71
4368.55 75
4368.70 79
4368.85 80
4369.01 81
4369.16 80
4369.31 79
4369.46 78
4369.61 76
4369.76 75
4369.92 74
4370.07 72
4370.22 71
4370.37 69
4370.52 67
4370.67 65
4370.83 65
4370.98 65
4371.13 67
4371.28 70
4371.43 75
4371.58 80
4371.74 86
4371.89 91
4372.04 95
4372.19 97
4372.34 97
4372.49 95
4372.65 92
4372.80 88
4372.95 85
4373.10 83
4373.25 82
4373.40 81
4373.56 81
4373.71 80
4373.86 78
4374.01 75
4374.16 71
4374.31 67
4374.47 63
4374.62 59
4374.77 57
4374.92 56
4375.07 57
4375.22 61
4375.38 66
4375.53 73
4375.68 82
4375.83 91
4375.98 100
4376.13 109
4376.29 115
4376.44 120
4376.59 123
4376.74 124
4376.89 124
4377.04 124
4377.20 124
4377.35 124
4377.50 126
4377.65 129
4377.80 132
4377.96 136
4378.11 138
4378.26 141
4378.41 142
4378.56 144
4378.71 146
4378.87 148
4379.02 150
4379.17 152
4379.32 152
4379.47 152
4379.62 149
4379.78 145
4379.93 140
4380.08 134
4380.23 128
4380.38 123
4380.54 118
4380.69 115
4380.84 112
4380.99 110
4381.14 109
4381.29 109
4381.45 109
4381.60 109
4381.75 109
4381.90 108
4382.05 105
4382.21 101
4382.36 95
4382.51 90
4382.66 86
4382.81 84
4382.96 85
4383.12 91
4383.27 99
4383.42 109
4383.57 120
4383.72 130
4383.88 138
4384.03 144
4384.18 148
4384.33 151
4384.48 152
4384.64 153
4384.79 155
4384.94 157
4385.09 159
4385.24 160
4385.39 160
4385.55 158
4385.70 154
4385.85 147
4386.00 140
4386.15 133
4386.31 127
4386.46 123
4386.61 123
4386.76 125
4386.91 129
4387.07 134
4387.22 139
4387.37 144
4387.52 148
4387.67 152
4387.83 157
4387.98 163
4388.13 171
4388.28 179
4388.43 188
4388.58 197
4388.74 204
4388.89 209
4389.04 212
4389.19 213
4389.34 211
4389.50 209
4389.65 205
4389.80 201
4389.95 196
4390.10 192
4390.26 188
4390.41 184
4390.56 178
4390.71 171
4390.86 161
4391.02 150
4391.17 138
4391.32 124
4391.47 110
4391.62 95
4391.78 81
4391.93 68
4392.08 55
4392.23 43
4392.38 31
4392.54 20
4392.69 12
4392.84 5
4392.99 0
4393.14 0
4393.30 0
4393.45 0
4393.60 0
4393.75 0
4393.90 0
4394.06 0
4394.21 0
4394.36 0
4394.51 0
4394.66 3
4394.82 6
4394.97 12
4395.12 19
4395.27 27
4395.42 37
4395.58 48
4395.73 59
4395.88 69
4396.03 78
4396.19 86
4396.34 93
4396.49 100
4396.64 107
4396.79 116
4396.95 127
4397.10 141
4397.25 158
4397.40 177
4397.55 196
4397.71 214
4397.86 230
4398.01 243
4398.16 253
4398.31 261
4398.47 268
4398.62 274
4398.77 281
4398.92 291
4399.08 302
4399.23 316
4399.38 331
4399.53 346
4399.68 361
4399.84 374
4399.99 386
4400.14 397
4400.29 408
4400.44 419
4400.60 430
4400.75 443
4400.90 456
4401.05 468
4401.21 480
4401.36 491
4401.51 501
4401.66 510
4401.81 518
4401.97 525
4402.12 530
4402.27 532
4402.42 531
4402.57 527
4402.73 519
4402.88 509
4403.03 497
4403.18 484
4403.34 472
4403.49 461
4403.64 451
4403.79 444
4403.94 438
4404.10 433
4404.25 428
4404.40 424
4404.55 419
4404.71 414
4404.86 408
4405.01 400
4405.16 391
4405.31 381
4405.47 370
4405.62 358
4405.77 346
4405.92 333
4406.08 321
4406.23 309
4406.38 297
4406.53 287
4406.68 277
4406.84 269
4406.99 261
4407.14 255
4407.29 249
4407.45 243
4407.60 237
4407.75 229
4407.90 220
4408.05 209
4408.21 197
4408.36 184
4408.51 171
4408.66 158
4408.82 146
4408.97 136
4409.12 128
4409.27 122
4409.43 117
4409.58 114
4409.73 112
4409.88 111
4410.03 109
4410.19 106
4410.34 103
4410.49 99
4410.64 94
4410.80 89
4410.95 84
4411.10 80
4411.25 76
4411.41 73
4411.56 71
4411.71 69
4411.86 68
4412.02 68
4412.17 68
4412.32 69
4412.47 70
4412.62 70
4412.78 71
4412.93 71
4413.08 69
4413.23 67
4413.39 64
4413.54 60
4413.69 56
4413.84 54
4414.00 53
4414.15 55
4414.30 61
4414.45 69
4414.61 78
4414.76 88
4414.91 97
4415.06 104
4415.21 109
4415.37 112
4415.52 113
4415.67 113
4415.82 113
4415.98 112
4416.13 110
4416.28 108
4416.43 106
4416.59 104
4416.74 102
4416.89 100
4417.04 99
4417.20 99
4417.35 98
4417.50 98
4417.65 97
4417.81 97
4417.96 97
4418.11 97
4418.26 98
4418.42 99
4418.57 101
4418.72 105
4418.87 110
4419.03 118
4419.18 130
4419.33 144
4419.48 162
4419.64 182
4419.79 203
4419.94 223
4420.09 243
4420.25 260
4420.40 277
4420.55 293
4420.70 311
4420.86 329
4421.01 350
4421.16 373
4421.31 396
4421.47 419
4421.62 439
4421.77 458
4421.92 473
4422.08 485
4422.23 496
4422.38 505
4422.53 514
4422.69 525
4422.84 538
4422.99 553
4423.14 570
4423.30 589
4423.45 611
4423.60 635
4423.75 661
4423.91 690
4424.06 720
4424.21 753
4424.36 786
4424.52 818
4424.67 849
4424.82 875
4424.97 895
4425.13 908
4425.28 914
4425.43 911
4425.58 903
4425.74 891
4425.89 877
4426.04 865
4426.19 855
4426.35 849
4426.50 845
4426.65 843
4426.81 840
4426.96 837
4427.11 832
4427.26 826
4427.42 818
4427.57 810
4427.72 801
4427.87 792
4428.03 782
4428.18 770
4428.33 755
4428.48 738
4428.64 717
4428.79 696
4428.94 675
4429.09 655
4429.25 638
4429.40 623
4429.55 609
4429.71 595
4429.86 580
4430.01 562
4430.16 541
4430.32 520
4430.47 499
4430.62 480
4430.77 466
4430.93 456
4431.08 450
4431.23 446
4431.38 444
4431.54 440
4431.69 434
4431.84 422
4432.00 407
4432.15 387
4432.30 365
4432.45 342
4432.61 319
4432.76 297
4432.91 278
4433.06 261
4433.22 247
4433.37 235
4433.52 225
4433.67 218
4433.83 211
4433.98 206
4434.13 201
4434.29 196
4434.44 190
4434.59 183
4434.74 174
4434.90 163
4435.05 152
4435.20 140
4435.35 129
4435.51 118
4435.66 109
4435.81 102
4435.97 96
4436.12 91
4436.27 88
4436.42 86
4436.58 86
4436.73 88
4436.88 90
4437.04 92
4437.19 94
4437.34 95
4437.49 95
4437.65 93
4437.80 91
4437.95 89
4438.10 88
4438.26 88
4438.41 90
4438.56 94
4438.72 99
4438.87 103
4439.02 106
4439.17 108
4439.33 108
4439.48 106
4439.63 104
4439.79 103
4439.94 101
4440.09 101
4440.24 100
4440.40 99
4440.55 96
4440.70 93
4440.86 90
4441.01 87
4441.16 85
4441.31 86
4441.47 90
4441.62 95
4441.77 101
4441.93 106
4442.08 110
4442.23 112
4442.38 111
4442.54 108
4442.69 104
4442.84 100
4443.00 95
4443.15 92
4443.30 89
4443.45 88
4443.61 87
4443.76 86
4443.91 85
4444.07 84
4444.22 82
4444.37 80
4444.52 79
4444.68 77
4444.83 77
4444.98 78
4445.14 81
4445.29 84
4445.44 88
4445.60 92
4445.75 95
4445.90 97
4446.05 97
4446.21 97
4446.36 96
4446.51 97
4446.67 100
4446.82 105
4446.97 111
4447.12 118
4447.28 125
4447.43 131
4447.58 135
4447.74 136
4447.89 134
4448.04 131
4448.20 126
4448.35 121
4448.50 118
4448.65 117
4448.81 120
4448.96 125
4449.11 135
4449.27 146
4449.42 158
4449.57 171
4449.72 182
4449.88 192
4450.03 200
4450.18 205
4450.34 208
4450.49 208
4450.64 207
4450.80 205
4450.95 201
4451.10 196
4451.26 192
4451.41 187
4451.56 183
4451.71 179
4451.87 176
4452.02 174
4452.17 173
4452.33 172
4452.48 171
4452.63 169
4452.79 167
4452.94 165
4453.09 163
4453.24 161
4453.40 161
4453.55 161
4453.70 161
4453.86 160
4454.01 158
4454.16 153
4454.32 147
4454.47 138
4454.62 129
4454.78 120
4454.93 113
4455.08 108
4455.23 106
4455.39 106
4455.54 109
4455.69 113
4455.85 118
4456.00 122
4456.15 124
4456.31 124
4456.46 122
4456.61 119
4456.77 115
4456.92 110
4457.07 106
4457.22 104
4457.38 103
4457.53 102
4457.68 103
4457.84 102
4457.99 101
4458.14 99
4458.30 95
4458.45 89
4458.60 82
4458.76 74
4458.91 68
4459.06 62
4459.22 58
4459.37 56
4459.52 55
4459.68 54
4459.83 54
4459.98 53
4460.13 52
4460.29 50
4460.44 49
4460.59 48
4460.75 49
4460.90 51
4461.05 55
4461.21 60
4461.36 65
4461.51 68
4461.67 70
4461.82 69
4461.97 67
4462.13 63
4462.28 59
4462.43 55
4462.59 53
4462.74 54
4462.89 56
4463.05 60
4463.20 65
4463.35 71
4463.51 77
4463.66 82
4463.81 85
4463.97 85
4464.12 83
4464.27 79
4464.42 72
4464.58 64
4464.73 56
4464.88 47
4465.04 38
4465.19 29
4465.34 20
4465.50 11
4465.65 3
4465.80 0
4465.96 0
4466.11 0
4466.26 0
4466.42 0
4466.57 0
4466.72 0
4466.88 0
4467.03 3
4467.18 10
4467.34 16
4467.49 22
4467.64 27
4467.80 30
4467.95 31
4468.10 30
4468.26 28
4468.41 24
4468.56 21
4468.72 20
4468.87 21
4469.02 25
4469.18 31
4469.33 38
4469.48 45
4469.64 52
4469.79 56
4469.94 58
4470.10 58
4470.25 57
4470.40 55
4470.56 53
4470.71 54
4470.86 55
4471.02 59
4471.17 64
4471.32 71
4471.48 77
4471.63 84
4471.78 90
4471.94 95
4472.09 100
4472.24 104
4472.40 108
4472.55 110
4472.70 110
4472.86 109
4473.01 107
4473.16 103
4473.32 98
4473.47 92
4473.62 86
4473.78 80
4473.93 74
4474.08 70
4474.24 67
4474.39 66
4474.54 67
4474.70 71
4474.85 77
4475.01 85
4475.16 93
4475.31 103
4475.47 111
4475.62 118
4475.77 124
4475.93 128
4476.08 131
4476.23 133
4476.39 135
4476.54 136
4476.69 137
4476.85 138
4477.00 139
4477.15 140
4477.31 141
4477.46 142
4477.61 144
4477.77 146
4477.92 149
4478.07 152
4478.23 156
4478.38 159
4478.53 161
4478.69 163
4478.84 162
4479.00 161
4479.15 159
4479.30 158
4479.46 158
4479.61 160
4479.76 163
4479.92 167
4480.07 171
4480.22 173
4480.38 173
4480.53 170
4480.68 164
4480.84 157
4480.99 148
4481.14 139
4481.30 130
4481.45 120
4481.61 109
4481.76 98
4481.91 87
4482.07 77
4482.22 68
4482.37 61
4482.53 57
4482.68 54
4482.83 53
4482.99 54
4483.14 54
4483.29 53
4483.45 52
4483.60 50
4483.76 47
4483.91 45
4484.06 42
4484.22 39
4484.37 36
4484.52 33
4484.68 30
4484.83 27
4484.98 25
4485.14 24
4485.29 25
4485.44 28
4485.60 30
4485.75 33
4485.91 34
4486.06 33
4486.21 31
4486.37 28
4486.52 26
4486.67 25
4486.83 27
4486.98 32
4487.13 41
4487.29 50
4487.44 60
4487.60 69
4487.75 75
4487.90 78
4488.06 78
4488.21 76
4488.36 72
4488.52 69
4488.67 67
4488.82 68
4488.98 70
4489.13 73
4489.29 77
4489.44 81
4489.59 83
4489.75 84
4489.90 84
4490.05 84
4490.21 82
4490.36 80
4490.52 78
4490.67 76
4490.82 75
4490.98 76
4491.13 79
4491.28 84
4491.44 92
4491.59 99
4491.74 106
4491.90 110
4492.05 110
4492.21 108
4492.36 104
4492.51 100
4492.67 95
4492.82 92
4492.97 91
4493.13 89
4493.28 88
4493.44 85
4493.59 80
4493.74 73
4493.90 65
4494.05 56
4494.20 47
4494.36 40
4494.51 37
4494.67 37
4494.82 40
4494.97 46
4495.13 54
4495.28 62
4495.43 69
4495.59 74
4495.74 77
4495.90 77
4496.05 75
4496.20 71
4496.36 66
4496.51 60
4496.67 54
4496.82 49
4496.97 45
4497.13 43
4497.28 43
4497.43 44
4497.59 48
4497.74 52
4497.90 58
4498.05 64
4498.20 70
4498.36 76
4498.51 79
4498.66 81
4498.82 80
4498.97 76
4499.13 70
4499.28 63
4499.43 57
4499.59 53
4499.74 51
4499.90 53
4500.05 58
4500.20 65
4500.36 72
4500.51 78
4500.66 80
4500.82 79
4500.97 73
4501.13 65
4501.28 54
4501.43 43
4501.59 32
4501.74 24
4501.90 17
4502.05 12
4502.20 9
4502.36 8
4502.51 9
4502.67 12
4502.82 19
4502.97 27
4503.13 37
4503.28 46
4503.43 54
4503.59 60
4503.74 61
4503.90 60
4504.05 57
4504.20 54
4504.36 51
4504.51 49
4504.67 49
4504.82 51
4504.97 52
4505.13 52
4505.28 51
4505.44 48
4505.59 43
4505.74 36
4505.90 28
4506.05 21
4506.21 13
4506.36 5
4506.51 0
4506.67 0
4506.82 0
4506.98 0
4507.13 0
4507.28 0
4507.44 0
4507.59 0
4507.75 0
4507.90 5
4508.05 11
4508.21 16
4508.36 21
4508.52 24
4508.67 27
4508.82 27
4508.98 26
4509.13 24
4509.29 20
4509.44 16
4509.59 11
4509.75 7
4509.90 4
4510.06 2
4510.21 1
4510.36 3
4510.52 7
4510.67 13
4510.83 22
4510.98 32
4511.13 42
4511.29 53
4511.44 63
4511.60 71
4511.75 77
4511.90 80
4512.06 80
4512.21 76
4512.37 71
4512.52 64
4512.67 56
4512.83 49
4512.98 44
4513.14 40
4513.29 37
4513.45 36
4513.60 35
4513.75 34
4513.91 35
4514.06 36
4514.22 38
4514.37 42
4514.52 47
4514.68 54
4514.83 60
4514.99 67
4515.14 72
4515.29 77
4515.45 80
4515.60 82
4515.76 82
4515.91 81
4516.06 78
4516.22 74
4516.37 67
4516.53 59
4516.68 51
4516.84 43
4516.99 37
4517.14 32
4517.30 30
4517.45 30
4517.61 31
4517.76 35
4517.91 41
4518.07 48
4518.22 57
4518.38 66
4518.53 76
4518.69 84
4518.84 91
4518.99 96
4519.15 99
4519.30 100
4519.46 102
4519.61 103
4519.76 107
4519.92 111
4520.07 117
4520.23 122
4520.38 126
4520.54 130
4520.69 133
4520.84 135
4521.00 138
4521.15 141
4521.31 144
4521.46 146
4521.62 147
4521.77 145
4521.92 141
4522.08 135
4522.23 130
4522.39 125
4522.54 123
4522.70 122
4522.85 123
4523.00 124
4523.16 125
4523.31 124
4523.47 122
4523.62 119
4523.77 116
4523.93 115
4524.08 115
4524.24 117
4524.39 120
4524.55 123
4524.70 125
4524.85 125
4525.01 123
4525.16 118
4525.32 110
4525.47 100
4525.63 88
4525.78 76
4525.93 64
4526.09 52
4526.24 42
4526.40 34
4526.55 28
4526.71 23
4526.86 20
4527.01 19
4527.17 18
4527.32 19
4527.48 20
4527.63 23
4527.79 27
4527.94 33
4528.10 40
4528.25 48
4528.40 58
4528.56 68
4528.71 79
4528.87 89
4529.02 98
4529.18 104
4529.33 107
4529.48 106
4529.64 102
4529.79 94
4529.95 84
4530.10 74
4530.26 64
4530.41 55
4530.56 48
4530.72 43
4530.87 39
4531.03 36
4531.18 34
4531.34 31
4531.49 27
4531.65 24
4531.80 19
4531.95 14
4532.11 9
4532.26 4
4532.42 0
4532.57 0
4532.73 0
4532.88 0
4533.04 1
4533.19 3
4533.34 6
4533.50 9
4533.65 12
4533.81 15
4533.96 20
4534.12 26
4534.27 33
4534.43 39
4534.58 43
4534.73 45
4534.89 45
4535.04 43
4535.20 39
4535.35 35
4535.51 32
4535.66 30
4535.82 31
4535.97 33
4536.12 35
4536.28 37
4536.43 38
4536.59 36
4536.74 33
4536.90 28
4537.05 22
4537.21 16
4537.36 11
4537.51 6
4537.67 2
4537.82 0
4537.98 0
4538.13 0
4538.29 0
4538.44 0
4538.60 0
4538.75 0
4538.91 0
4539.06 0
4539.21 2
4539.37 6
4539.52 10
4539.68 15
4539.83 20
4539.99 26
4540.14 30
4540.30 33
4540.45 33
4540.61 32
4540.76 28
4540.91 23
4541.07 18
4541.22 12
4541.38 6
4541.53 2
4541.69 0
4541.84 0
4542.00 0
4542.15 0
4542.31 0
4542.46 0
4542.61 3
4542.77 6
4542.92 10
4543.08 13
4543.23 17
4543.39 20
4543.54 25
4543.70 30
4543.85 36
4544.01 42
4544.16 49
4544.32 56
4544.47 63
4544.62 71
4544.78 80
4544.93 89
4545.09 99
4545.24 109
4545.40 120
4545.55 131
4545.71 140
4545.86 146
4546.02 150
4546.17 150
4546.33 148
4546.48 144
4546.63 140
4546.79 136
4546.94 134
4547.10 132
4547.25 132
4547.41 132
4547.56 132
4547.72 131
4547.87 131
4548.03 131
4548.18 132
4548.34 134
4548.49 139
4548.65 145
4548.80 152
4548.95 159
4549.11 167
4549.26 174
4549.42 181
4549.57 189
4549.73 197
4549.88 207
4550.04 217
4550.19 228
4550.35 239
4550.50 249
4550.66 257
4550.81 262
4550.97 265
4551.12 265
4551.28 264
4551.43 262
4551.58 260
4551.74 261
4551.89 264
4552.05 270
4552.20 279
4552.36 290
4552.51 301
4552.67 313
4552.82 323
4552.98 332
4553.13 339
4553.29 346
4553.44 351
4553.60 358
4553.75 367
4553.91 377
4554.06 389
4554.22 400
4554.37 410
4554.53 417
4554.68 421
4554.84 422
4554.99 422
4555.14 421
4555.30 422
4555.45 425
4555.61 432
4555.76 441
4555.92 451
4556.07 461
4556.23 469
4556.38 474
4556.54 476
4556.69 477
4556.85 476
4557.00 476
4557.16 476
4557.31 477
4557.47 479
4557.62 482
4557.78 485
4557.93 486
4558.09 486
4558.24 482
4558.40 474
4558.55 462
4558.71 446
4558.86 428
4559.02 411
4559.17 395
4559.33 384
4559.48 379
4559.63 378
4559.79 381
4559.94 386
4560.10 391
4560.25 395
4560.41 397
4560.56 398
4560.72 397
4560.87 395
4561.03 393
4561.18 392
4561.34 389
4561.49 387
4561.65 383
4561.80 378
4561.96 372
4562.11 366
4562.27 359
4562.42 352
4562.58 346
4562.73 341
4562.89 337
4563.04 335
4563.20 334
4563.35 334
4563.51 334
4563.66 332
4563.82 326
4563.97 318
4564.13 305
4564.28 290
4564.44 273
4564.59 257
4564.75 243
4564.90 231
4565.06 221
4565.21 214
4565.37 209
4565.52 204
4565.68 200
4565.83 196
4565.99 194
4566.14 193
4566.30 193
4566.45 193
4566.61 195
4566.76 196
4566.92 198
4567.07 200
4567.23 204
4567.38 208
4567.54 212
4567.69 216
4567.85 218
4568.00 219
4568.16 217
4568.31 211
4568.47 204
4568.62 196
4568.78 188
4568.93 182
4569.09 180
4569.24 181
4569.40 186
4569.55 194
4569.71 206
4569.86 219
4570.02 233
4570.17 247
4570.33 259
4570.48 270
4570.64 279
4570.79 285
4570.95 289
4571.10 291
4571.26 292
4571.41 292
4571.57 292
4571.72 293
4571.88 294
4572.03 297
4572.19 299
4572.34 301
4572.50 302
4572.65 301
4572.81 297
4572.96 292
4573.12 285
4573.27 278
4573.43 271
4573.58 266
4573.74 261
4573.89 256
4574.05 250
4574.20 242
4574.36 232
4574.51 219
4574.67 203
4574.83 187
4574.98 171
4575.14 157
4575.29 146
4575.45 139
4575.60 133
4575.76 130
4575.91 126
4576.07 121
4576.22 116
4576.38 109
4576.53 103
4576.69 96
4576.84 91
4577.00 86
4577.15 82
4577.31 79
4577.46 77
4577.62 75
4577.77 74
4577.93 74
4578.08 75
4578.24 77
4578.39 79
4578.55 80
4578.70 80
4578.86 77
4579.01 73
4579.17 66
4579.33 57
4579.48 48
4579.64 39
4579.79 32
4579.95 27
4580.10 25
4580.26 26
4580.41 30
4580.57 35
4580.72 39
4580.88 43
4581.03 43
4581.19 42
4581.34 37
4581.50 32
4581.65 26
4581.81 22
4581.96 19
4582.12 18
4582.27 19
4582.43 21
4582.59 23
4582.74 24
4582.90 24
4583.05 22
4583.21 20
4583.36 17
4583.52 13
4583.67 9
4583.83 6
4583.98 2
4584.14 0
4584.29 0
4584.45 0
4584.60 0
4584.76 0
4584.91 0
4585.07 3
4585.22 10
4585.38 18
4585.54 26
4585.69 34
4585.85 41
4586.00 45
4586.16 47
4586.31 47
4586.47 46
4586.62 45
4586.78 45
4586.93 47
4587.09 52
4587.24 60
4587.40 71
4587.55 82
4587.71 92
4587.87 101
4588.02 108
4588.18 112
4588.33 114
4588.49 115
4588.64 114
4588.80 112
4588.95 108
4589.11 103
4589.26 97
4589.42 91
4589.57 84
4589.73 78
4589.89 74
4590.04 71
4590.20 69
4590.35 68
4590.51 68
4590.66 65
4590.82 62
4590.97 56
4591.13 49
4591.28 42
4591.44 36
4591.59 33
4591.75 33
4591.91 36
4592.06 41
4592.22 46
4592.37 50
4592.53 52
4592.68 52
4592.84 51
4592.99 48
4593.15 45
4593.30 43
4593.46 41
4593.62 39
4593.77 37
4593.93 34
4594.08 31
4594.24 27
4594.39 23
4594.55 19
4594.70 15
4594.86 11
4595.01 7
4595.17 2
4595.33 0
4595.48 0
4595.64 0
4595.79 0
4595.95 0
4596.10 0
4596.26 0
4596.41 0
4596.57 5
4596.73 15
4596.88 27
4597.04 38
4597.19 47
4597.35 53
4597.50 55
4597.66 54
4597.81 52
4597.97 49
4598.12 46
4598.28 45
4598.44 45
4598.59 45
4598.75 44
4598.90 41
4599.06 36
4599.21 28
4599.37 19
4599.52 10
4599.68 2
4599.84 0
4599.99 0
4600.15 0
4600.30 0
4600.46 0
4600.61 4
4600.77 9
4600.92 14
4601.08 19
4601.24 24
4601.39 28
4601.55 33
4601.70 39
4601.86 47
4602.01 56
4602.17 67
4602.32 79
4602.48 89
4602.64 96
4602.79 99
4602.95 99
4603.10 94
4603.26 88
4603.41 83
4603.57 80
4603.73 80
4603.88 84
4604.04 90
4604.19 97
4604.35 103
4604.50 106
4604.66 107
4604.81 106
4604.97 105
4605.13 105
4605.28 106
4605.44 110
4605.59 114
4605.75 119
4605.90 123
4606.06 125
4606.22 124
4606.37 121
4606.53 117
4606.68 113
4606.84 108
4606.99 104
4607.15 100
4607.31 97
4607.46 94
4607.62 93
4607.77 92
4607.93 94
4608.08 97
4608.24 101
4608.40 106
4608.55 111
4608.71 115
4608.86 118
4609.02 120
4609.17 122
4609.33 124
4609.49 126
4609.64 129
4609.80 134
4609.95 139
4610.11 144
4610.26 150
4610.42 154
4610.58 157
4610.73 157
4610.89 155
4611.04 150
4611.20 144
4611.35 136
4611.51 128
4611.67 120
4611.82 113
4611.98 109
4612.13 106
4612.29 106
4612.44 106
4612.60 108
4612.76 111
4612.91 114
4613.07 116
4613.22 117
4613.38 116
4613.53 114
4613.69 109
4613.85 103
4614.00 97
4614.16 92
4614.31 88
4614.47 87
4614.63 87
4614.78 89
4614.94 91
4615.09 93
4615.25 94
4615.40 95
4615.56 97
4615.72 102
4615.87 110
4616.03 122
4616.18 136
4616.34 150
4616.50 163
4616.65 173
4616.81 178
4616.96 179
4617.12 178
4617.27 176
4617.43 176
4617.59 178
4617.74 181
4617.90 185
4618.05 188
4618.21 190
4618.37 190
4618.52 188
4618.68 184
4618.83 180
4618.99 176
4619.14 173
4619.30 172
4619.46 171
4619.61 172
4619.77 173
4619.92 176
4620.08 180
4620.24 184
4620.39 189
4620.55 192
4620.70 194
4620.86 193
4621.02 190
4621.17 184
4621.33 177
4621.48 167
4621.64 158
4621.80 148
4621.95 140
4622.11 133
4622.26 129
4622.42 127
4622.57 126
4622.73 128
4622.89 130
4623.04 132
4623.20 134
4623.35 135
4623.51 134
4623.67 133
4623.82 130
4623.98 127
4624.13 123
4624.29 118
4624.45 113
4624.60 108
4624.76 103
4624.91 98
4625.07 93
4625.23 89
4625.38 85
4625.54 82
4625.69 79
4625.85 75
4626.01 73
4626.16 70
4626.32 67
4626.47 65
4626.63 64
4626.79 65
4626.94 67
4627.10 70
4627.25 74
4627.41 79
4627.57 83
4627.72 87
4627.88 90
4628.03 94
4628.19 98
4628.35 103
4628.50 108
4628.66 114
4628.81 120
4628.97 125
4629.13 129
4629.28 132
4629.44 135
4629.59 140
4629.75 145
4629.91 153
4630.06 163
4630.22 173
4630.38 183
4630.53 192
4630.69 199
4630.84 203
4631.00 204
4631.16 202
4631.31 197
4631.47 190
4631.62 182
4631.78 174
4631.94 165
4632.09 157
4632.25 150
4632.40 145
4632.56 141
4632.72 138
4632.87 135
4633.03 133
4633.18 130
4633.34 128
4633.50 126
4633.65 126
4633.81 125
4633.97 125
4634.12 124
4634.28 123
4634.43 120
4634.59 117
4634.75 114
4634.90 110
4635.06 107
4635.21 106
4635.37 105
4635.53 106
4635.68 108
4635.84 110
4636.00 114
4636.15 118
4636.31 121
4636.46 123
4636.62 124
4636.78 123
4636.93 120
4637.09 117
4637.24 112
4637.40 108
4637.56 105
4637.71 105
4637.87 107
4638.03 112
4638.18 120
4638.34 129
4638.49 138
4638.65 146
4638.81 151
4638.96 152
4639.12 151
4639.28 147
4639.43 142
4639.59 136
4639.74 132
4639.90 128
4640.06 125
4640.21 122
4640.37 118
4640.53 112
4640.68 105
4640.84 97
4640.99 88
4641.15 80
4641.31 73
4641.46 69
4641.62 68
4641.78 71
4641.93 76
4642.09 83
4642.24 90
4642.40 98
4642.56 104
4642.71 110
4642.87 114
4643.03 117
4643.18 121
4643.34 125
4643.49 129
4643.65 133
4643.81 136
4643.96 139
4644.12 141
4644.28 143
4644.43 145
4644.59 149
4644.74 154
4644.90 158
4645.06 160
4645.21 160
4645.37 156
4645.53 149
4645.68 140
4645.84 130
4646.00 121
4646.15 114
4646.31 111
4646.46 111
4646.62 114
4646.78 119
4646.93 124
4647.09 129
4647.25 132
4647.40 134
4647.56 132
4647.72 128
4647.87 123
4648.03 118
4648.18 114
4648.34 111
4648.50 112
4648.65 114
4648.81 120
4648.97 127
4649.12 135
4649.28 143
4649.44 150
4649.59 155
4649.75 157
4649.90 156
4650.06 152
4650.22 145
4650.37 138
4650.53 129
4650.69 121
4650.84 113
4651.00 107
4651.16 100
4651.31 95
4651.47 90
4651.63 87
4651.78 84
4651.94 81
4652.09 80
4652.25 79
4652.41 77
4652.56 76
4652.72 75
4652.88 74
4653.03 73
4653.19 73
4653.35 72
4653.50 71
4653.66 69
4653.82 67
4653.97 64
4654.13 62
4654.28 61
4654.44 62
4654.60 65
4654.75 70
4654.91 76
4655.07 82
4655.22 87
4655.38 88
4655.54 87
4655.69 82
4655.85 75
4656.01 67
4656.16 60
4656.32 55
4656.48 52
4656.63 53
4656.79 57
4656.95 62
4657.10 67
4657.26 72
4657.41 75
4657.57 76
4657.73 77
4657.88 77
4658.04 79
4658.20 81
4658.35 84
4658.51 88
4658.67 91
4658.82 92
4658.98 91
4659.14 89
4659.29 85
4659.45 80
4659.61 76
4659.76 73
4659.92 71
4660.08 70
4660.23 70
4660.39 70
4660.55 69
4660.70 68
4660.86 66
4661.02 62
4661.17 57
4661.33 52
4661.49 45
4661.64 39
4661.80 33
4661.96 27
4662.11 24
4662.27 22
4662.42 22
4662.58 24
4662.74 27
4662.89 29
4663.05 32
4663.21 32
4663.36 31
4663.52 28
4663.68 24
4663.83 19
4663.99 14
4664.15 9
4664.30 5
4664.46 3
4664.62 0
4664.77 0
4664.93 0
4665.09 0
4665.24 0
4665.40 0
4665.56 0
4665.71 0
4665.87 0
4666.03 3
4666.18 9
4666.34 13
4666.50 16
4666.65 15
4666.81 11
4666.97 5
4667.12 0
4667.28 0
4667.44 0
4667.59 0
4667.75 0
4667.91 0
4668.06 1
4668.22 3
4668.38 3
4668.53 3
4668.69 2
4668.85 3
4669.00 5
4669.16 8
4669.32 12
4669.48 17
4669.63 21
4669.79 25
4669.95 29
4670.10 34
4670.26 40
4670.42 47
4670.57 55
4670.73 62
4670.89 68
4671.04 72
4671.20 73
4671.36 72
4671.51 69
4671.67 66
4671.83 63
4671.98 60
4672.14 57
4672.30 54
4672.45 52
4672.61 49
4672.77 47
4672.92 46
4673.08 47
4673.24 49
4673.39 52
4673.55 55
4673.71 58
4673.86 61
4674.02 63
4674.18 64
4674.33 65
4674.49 66
4674.65 67
4674.81 67
4674.96 67
4675.12 67
4675.28 66
4675.43 66
4675.59 66
4675.75 68
4675.90 72
4676.06 76
4676.22 82
4676.37 87
4676.53 91
4676.69 94
4676.84 96
4677.00 96
4677.16 95
4677.31 93
4677.47 88
4677.63 82
4677.79 74
4677.94 64
4678.10 52
4678.26 39
4678.41 26
4678.57 14
4678.73 3
4678.88 0
4679.04 0
4679.20 0
4679.35 0
4679.51 0
4679.67 5
4679.82 15
4679.98 25
4680.14 33
4680.30 37
4680.45 38
4680.61 36
4680.77 31
4680.92 25
4681.08 20
4681.24 17
4681.39 15
4681.55 15
4681.71 15
4681.86 13
4682.02 12
4682.18 10
4682.34 10
4682.49 13
4682.65 20
4682.81 31
4682.96 45
4683.12 61
4683.28 76
4683.43 89
4683.59 99
4683.75 104
4683.91 106
4684.06 104
4684.22 101
4684.38 96
4684.53 92
4684.69 87
4684.85 84
4685.00 81
4685.16 79
4685.32 77
4685.48 76
4685.63 75
4685.79 75
4685.95 75
4686.10 75
4686.26 76
4686.42 78
4686.57 80
4686.73 83
4686.89 87
4687.05 93
4687.20 100
4687.36 110
4687.52 121
4687.67 135
4687.83 149
4687.99 162
4688.14 174
4688.30 184
4688.46 191
4688.62 195
4688.77 196
4688.93 195
4689.09 193
4689.24 191
4689.40 190
4689.56 190
4689.71 191
4689.87 193
4690.03 195
4690.19 199
4690.34 202
4690.50 206
4690.66 209
4690.81 212
4690.97 214
4691.13 214
4691.29 211
4691.44 207
4691.60 201
4691.76 193
4691.91 185
4692.07 177
4692.23 168
4692.39 160
4692.54 151
4692.70 144
4692.86 137
4693.01 131
4693.17 127
4693.33 123
4693.49 119
4693.64 114
4693.80 108
4693.96 100
4694.11 90
4694.27 80
4694.43 69
4694.59 58
4694.74 49
4694.90 41
4695.06 34
4695.21 29
4695.37 24
4695.53 21
4695.69 19
4695.84 17
4696.00 17
4696.16 18
4696.31 19
4696.47 20
4696.63 21
4696.79 21
4696.94 21
4697.10 19
4697.26 17
4697.41 14
4697.57 10
4697.73 6
4697.89 3
4698.04 0
4698.20 0
4698.36 0
4698.51 0
4698.67 0
4698.83 0
4698.99 0
4699.14 0
4699.30 0
4699.46 0
4699.62 3
4699.77 6
4699.93 10
4700.09 13
4700.24 17
4700.40 20
4700.56 23
4700.72 26
4700.87 29
4701.03 32
4701.19 33
4701.35 34
4701.50 33
4701.66 32
4701.82 30
4701.97 28
4702.13 27
4702.29 27
4702.45 28
4702.60 28
4702.76 29
4702.92 30
4703.08 30
4703.23 30
4703.39 29
4703.55 28
4703.70 26
4703.86 24
4704.02 21
4704.18 19
4704.33 16
4704.49 14
4704.65 13
4704.81 13
4704.96 13
4705.12 15
4705.28 16
4705.43 18
4705.59 19
4705.75 21
4705.91 23
4706.06 25
4706.22 30
4706.38 36
4706.54 45
4706.69 54
4706.85 64
4707.01 72
4707.17 77
4707.32 79
4707.48 77
4707.64 73
4707.80 66
4707.95 58
4708.11 51
4708.27 44
4708.42 37
4708.58 32
4708.74 26
4708.90 22
4709.05 19
4709.21 18
4709.37 19
4709.53 23
4709.68 29
4709.84 37
4710.00 45
4710.16 53
4710.31 59
4710.47 63
4710.63 65
4710.79 66
4710.94 67
4711.10 69
4711.26 71
4711.42 73
4711.57 76
4711.73 78
4711.89 78
4712.05 77
4712.20 74
4712.36 72
4712.52 70
4712.67 69
4712.83 69
4712.99 70
4713.15 73
4713.30 75
4713.46 77
4713.62 80
4713.78 81
4713.93 82
4714.09 82
4714.25 81
4714.41 79
4714.56 75
4714.72 71
4714.88 66
4715.04 61
4715.19 57
4715.35 53
4715.51 50
4715.67 46
4715.82 43
4715.98 41
4716.14 39
4716.30 39
4716.45 40
4716.61 42
4716.77 44
4716.93 46
4717.08 46
4717.24 44
4717.40 40
4717.56 35
4717.71 31
4717.87 28
4718.03 28
4718.19 31
4718.34 37
4718.50 44
4718.66 50
4718.82 55
4718.98 56
4719.13 54
4719.29 49
4719.45 43
4719.61 37
4719.76 32
4719.92 30
4720.08 31
4720.24 34
4720.39 38
4720.55 41
4720.71 43
4720.87 42
4721.02 40
4721.18 35
4721.34 30
4721.50 27
4721.65 25
4721.81 27
4721.97 31
4722.13 38
4722.28 46
4722.44 54
4722.60 60
4722.76 65
4722.91 67
4723.07 67
4723.23 66
4723.39 65
4723.55 63
4723.70 62
4723.86 61
4724.02 61
4724.18 60
4724.33 57
4724.49 54
4724.65 48
4724.81 40
4724.96 32
4725.12 23
4725.28 16
4725.44 12
4725.59 10
4725.75 12
4725.91 15
4726.07 18
4726.23 22
4726.38 23
4726.54 23
4726.70 21
4726.86 18
4727.01 15
4727.17 13
4727.33 13
4727.49 15
4727.64 21
4727.80 29
4727.96 39
4728.12 49
4728.28 59
4728.43 66
4728.59 70
4728.75 72
4728.91 72
4729.06 71
4729.22 70
4729.38 70
4729.54 70
4729.70 70
4729.85 69
4730.01 67
4730.17 64
4730.33 59
4730.48 53
4730.64 48
4730.80 45
4730.96 42
4731.11 42
4731.27 42
4731.43 42
4731.59 43
4731.75 42
4731.90 40
4732.06 37
4732.22 34
4732.38 30
4732.53 28
4732.69 26
4732.85 24
4733.01 23
4733.17 22
4733.32 20
4733.48 19
4733.64 17
4733.80 16
4733.95 17
4734.11 19
4734.27 23
4734.43 26
4734.59 30
4734.74 32
4734.90 33
4735.06 33
4735.22 32
4735.38 30
4735.53 29
4735.69 29
4735.85 30
4736.01 31
4736.16 32
4736.32 32
4736.48 32
4736.64 31
4736.80 28
4736.95 25
4737.11 22
4737.27 18
4737.43 16
4737.59 14
4737.74 14
4737.90 14
4738.06 16
4738.22 19
4738.37 21
4738.53 24
4738.69 26
4738.85 26
4739.01 27
4739.16 27
4739.32 27
4739.48 29
4739.64 32
4739.80 37
4739.95 43
4740.11 50
4740.27 56
4740.43 61
4740.59 64
4740.74 65
4740.90 65
4741.06 65
4741.22 64
4741.37 64
4741.53 65
4741.69 66
4741.85 67
4742.01 70
4742.16 73
4742.32 76
4742.48 80
4742.64 84
4742.80 87
4742.95 90
4743.11 92
4743.27 92
4743.43 92
4743.59 92
4743.74 92
4743.90 92
4744.06 92
4744.22 92
4744.38 93
4744.53 95
4744.69 96
4744.85 97
4745.01 97
4745.17 97
4745.32 95
4745.48 94
4745.64 91
4745.80 89
4745.96 85
4746.11 81
4746.27 75
4746.43 68
4746.59 60
4746.75 53
4746.90 46
4747.06 42
4747.22 41
4747.38 45
4747.54 51
4747.69 61
4747.85 71
4748.01 80
4748.17 87
4748.33 90
4748.48 90
4748.64 86
4748.80 80
4748.96 73
4749.12 65
4749.27 57
4749.43 50
4749.59 44
4749.75 38
4749.91 33
4750.06 27
4750.22 21
4750.38 16
4750.54 11
4750.70 9
4750.86 9
4751.01 12
4751.17 16
4751.33 22
4751.49 28
4751.65 34
4751.80 38
4751.96 41
4752.12 43
4752.28 45
4752.44 46
4752.59 48
4752.75 50
4752.91 53
4753.07 56
4753.23 57
4753.39 56
4753.54 53
4753.70 47
4753.86 39
4754.02 31
4754.18 24
4754.33 17
4754.49 13
4754.65 10
4754.81 9
4754.97 8
4755.12 7
4755.28 6
4755.44 5
4755.60 3
4755.76 0
4755.92 0
4756.07 0
4756.23 0
4756.39 0
4756.55 0
4756.71 0
4756.86 0
4757.02 10
4757.18 21
4757.34 32
4757.50 42
4757.66 48
4757.81 52
4757.97 54
4758.13 55
4758.29 54
4758.45 54
4758.60 53
4758.76 52
4758.92 51
4759.08 50
4759.24 49
4759.40 49
4759.55 50
4759.71 52
4759.87 56
4760.03 60
4760.19 65
4760.35 70
4760.50 73
4760.66 73
4760.82 72
4760.98 69
4761.14 65
4761.29 61
4761.45 57
4761.61 54
4761.77 53
4761.93 52
4762.09 51
4762.24 51
4762.40 50
4762.56 48
4762.72 46
4762.88 43
4763.04 40
4763.19 37
4763.35 34
4763.51 31
4763.67 30
4763.83 30
4763.99 32
4764.14 36
4764.30 41
4764.46 48
4764.62 55
4764.78 63
4764.94 70
4765.09 78
4765.25 85
4765.41 92
4765.57 98
4765.73 102
4765.89 105
4766.04 106
4766.20 106
4766.36 105
4766.52 103
4766.68 101
4766.84 99
4766.99 96
4767.15 93
4767.31 90
4767.47 87
4767.63 84
4767.79 82
4767.94 80
4768.10 79
4768.26 79
4768.42 81
4768.58 84
4768.74 91
4768.89 101
4769.05 113
4769.21 128
4769.37 144
4769.53 158
4769.69 169
4769.84 176
4770.00 178
4770.16 176
4770.32 170
4770.48 162
4770.64 152
4770.80 142
4770.95 133
4771.11 125
4771.27 118
4771.43 114
4771.59 112
4771.75 111
4771.90 112
4772.06 113
4772.22 115
4772.38 116
4772.54 116
4772.70 115
4772.86 113
4773.01 111
4773.17 108
4773.33 106
4773.49 105
4773.65 105
4773.81 104
4773.96 103
4774.12 102
4774.28 100
4774.44 99
4774.60 99
4774.76 100
4774.92 102
4775.07 107
4775.23 113
4775.39 119
4775.55 126
4775.71 133
4775.87 138
4776.02 142
4776.18 145
4776.34 147
4776.50 148
4776.66 149
4776.82 150
4776.98 151
4777.13 151
4777.29 150
4777.45 148
4777.61 143
4777.77 138
4777.93 131
4778.09 125
4778.24 119
4778.40 114
4778.56 110
4778.72 107
4778.88 103
4779.04 100
4779.20 98
4779.35 96
4779.51 96
4779.67 97
4779.83 98
4779.99 100
4780.15 102
4780.31 102
4780.46 101
4780.62 98
4780.78 93
4780.94 88
4781.10 83
4781.26 79
4781.42 79
4781.57 81
4781.73 86
4781.89 94
4782.05 102
4782.21 110
4782.37 116
4782.53 119
4782.68 120
4782.84 119
4783.00 116
4783.16 113
4783.32 110
4783.48 107
4783.64 104
4783.79 101
4783.95 97
4784.11 94
4784.27 91
4784.43 90
4784.59 92
4784.75 96
4784.91 104
4785.06 113
4785.22 123
4785.38 132
4785.54 141
4785.70 149
4785.86 155
4786.02 160
4786.17 165
4786.33 169
4786.49 173
4786.65 178
4786.81 181
4786.97 184
4787.13 185
4787.29 185
4787.44 184
4787.60 182
4787.76 180
4787.92 177
4788.08 175
4788.24 174
4788.40 175
4788.55 176
4788.71 179
4788.87 183
4789.03 187
4789.19 192
4789.35 197
4789.51 201
4789.67 203
4789.82 204
4789.98 203
4790.14 199
4790.30 195
4790.46 189
4790.62 183
4790.78 177
4790.94 170
4791.09 163
4791.25 157
4791.41 151
4791.57 146
4791.73 142
4791.89 140
4792.05 138
4792.21 138
4792.36 138
4792.52 140
4792.68 141
4792.84 142
4793.00 143
4793.16 144
4793.32 143
4793.48 140
4793.64 134
4793.79 127
4793.95 117
4794.11 106
4794.27 94
4794.43 83
4794.59 73
4794.75 65
4794.91 58
4795.06 54
4795.22 51
4795.38 50
4795.54 50
4795.70 51
4795.86 53
4796.02 56
4796.18 61
4796.34 66
4796.49 71
4796.65 75
4796.81 78
4796.97 79
4797.13 77
4797.29 73
4797.45 67
4797.61 59
4797.76 51
4797.92 44
4798.08 40
4798.24 37
4798.40 37
4798.56 39
4798.72 40
4798.88 41
4799.04 39
4799.19 35
4799.35 27
4799.51 18
4799.67 7
4799.83 0
4799.99 0
4800.15 0
4800.31 0
4800.47 0
4800.62 0
4800.78 7
4800.94 17
4801.10 26
4801.26 32
4801.42 34
4801.58 34
4801.74 31
4801.90 28
4802.06 25
4802.21 22
4802.37 19
4802.53 17
4802.69 16
4802.85 14
4803.01 13
4803.17 13
4803.33 14
4803.49 18
4803.64 23
4803.80 30
4803.96 36
4804.12 42
4804.28 44
4804.44 44
4804.60 40
4804.76 33
4804.92 24
4805.08 15
4805.23 7
4805.39 0
4805.55 0
4805.71 0
4805.87 0
4806.03 0
4806.19 0
4806.35 0
4806.51 0
4806.67 2
4806.82 4
4806.98 5
4807.14 6
4807.30 6
4807.46 6
4807.62 6
4807.78 7
4807.94 7
4808.10 7
4808.26 6
4808.41 5
4808.57 3
4808.73 0
4808.89 0
4809.05 0
4809.21 0
4809.37 0
4809.53 3
4809.69 5
4809.85 7
4810.01 9
4810.16 9
4810.32 10
4810.48 11
4810.64 12
4810.80 14
4810.96 15
4811.12 15
4811.28 14
4811.44 10
4811.60 4
4811.76 0
4811.91 0
4812.07 0
4812.23 0
4812.39 0
4812.55 0
4812.71 0
4812.87 1
4813.03 8
4813.19 14
4813.35 18
4813.51 21
4813.66 24
4813.82 27
4813.98 31
4814.14 38
4814.30 45
4814.46 54
4814.62 62
4814.78 69
4814.94 75
4815.10 80
4815.26 84
4815.42 88
4815.57 91
4815.73 94
4815.89 97
4816.05 98
4816.21 97
4816.37 93
4816.53 88
4816.69 80
4816.85 71
4817.01 63
4817.17 55
4817.33 49
4817.48 44
4817.64 39
4817.80 35
4817.96 30
4818.12 25
4818.28 20
4818.44 16
4818.60 13
4818.76 12
4818.92 11
4819.08 12
4819.24 13
4819.40 13
4819.55 13
4819.71 13
4819.87 12
4820.03 11
4820.19 10
4820.35 9
4820.51 9
4820.67 9
4820.83 10
4820.99 11
4821.15 13
4821.31 16
4821.47 21
4821.62 28
4821.78 35
4821.94 43
4822.10 51
4822.26 58
4822.42 63
4822.58 66
4822.74 68
4822.90 68
4823.06 67
4823.22 65
4823.38 63
4823.54 60
4823.70 58
4823.85 56
4824.01 53
4824.17 50
4824.33 48
4824.49 46
4824.65 45
4824.81 46
4824.97 50
4825.13 55
4825.29 63
4825.45 71
4825.61 81
4825.77 89
4825.93 96
4826.08 101
4826.24 103
4826.40 102
4826.56 99
4826.72 93
4826.88 86
4827.04 79
4827.20 72
4827.36 65
4827.52 61
4827.68 58
4827.84 57
4828.00 59
4828.16 62
4828.32 65
4828.48 70
4828.63 73
4828.79 77
4828.95 80
4829.11 82
4829.27 83
4829.43 84
4829.59 84
4829.75 82
4829.91 79
4830.07 74
4830.23 67
4830.39 58
4830.55 48
4830.71 36
4830.87 26
4831.03 19
4831.18 15
4831.34 15
4831.50 20
4831.66 29
4831.82 41
4831.98 53
4832.14 64
4832.30 71
4832.46 74
4832.62 72
4832.78 66
4832.94 58
4833.10 47
4833.26 37
4833.42 29
4833.58 23
4833.74 20
4833.90 19
4834.05 20
4834.21 21
4834.37 23
4834.53 24
4834.69 24
4834.85 24
4835.01 24
4835.17 24
4835.33 25
4835.49 26
4835.65 26
4835.81 26
4835.97 24
4836.13 22
4836.29 19
4836.45 16
4836.61 13
4836.77 11
4836.93 10
4837.09 10
4837.24 11
4837.40 12
4837.56 12
4837.72 11
4837.88 8
4838.04 4
4838.20 0
4838.36 0
4838.52 0
4838.68 0
4838.84 0
4839.00 0
4839.16 0
4839.32 0
4839.48 6
4839.64 14
4839.80 23
4839.96 31
4840.12 38
4840.28 43
4840.44 47
4840.60 49
4840.75 52
4840.91 53
4841.07 55
4841.23 56
4841.39 57
4841.55 56
4841.71 54
4841.87 51
4842.03 46
4842.19 40
4842.35 34
4842.51 28
4842.67 23
4842.83 18
4842.99 14
4843.15 11
4843.31 10
4843.47 10
4843.63 12
4843.79 15
4843.95 20
4844.11 25
4844.27 30
4844.43 34
4844.59 36
4844.75 37
4844.90 37
4845.06 37
4845.22 38
4845.38 41
4845.54 44
4845.70 47
4845.86 50
4846.02 52
4846.18 53
4846.34 53
4846.50 53
4846.66 53
4846.82 53
4846.98 54
4847.14 56
4847.30 57
4847.46 58
4847.62 59
4847.78 58
4847.94 57
4848.10 56
4848.26 56
4848.42 56
4848.58 58
4848.74 60
4848.90 62
4849.06 62
4849.22 59
4849.38 54
4849.54 47
4849.70 39
4849.86 31
4850.01 23
4850.17 16
4850.33 10
4850.49 5
4850.65 0
4850.81 0
4850.97 0
4851.13 0
4851.29 0
4851.45 0
4851.61 0
4851.77 0
4851.93 0
4852.09 10
4852.25 22
4852.41 34
4852.57 46
4852.73 55
4852.89 61
4853.05 63
4853.21 62
4853.37 58
4853.53 53
4853.69 49
4853.85 47
4854.01 50
4854.17 56
4854.33 66
4854.49 76
4854.65 87
4854.81 95
4854.97 99
4855.13 99
4855.29 94
4855.45 86
4855.61 75
4855.77 64
4855.93 52
4856.09 41
4856.25 32
4856.41 25
4856.57 20
4856.73 16
4856.89 14
4857.05 13
4857.21 12
4857.37 10
4857.52 9
4857.68 7
4857.84 6
4858.00 5
4858.16 4
4858.32 4
4858.48 6
4858.64 9
4858.80 14
4858.96 22
4859.12 32
4859.28 43
4859.44 54
4859.60 64
4859.76 73
4859.92 78
4860.08 81
4860.24 80
4860.40 77
4860.56 72
4860.72 68
4860.88 64
4861.04 62
4861.20 61
4861.36 63
4861.52 67
4861.68 71
4861.84 75
4862.00 79
4862.16 82
4862.32 83
4862.48 83
4862.64 81
4862.80 78
4862.96 73
4863.12 67
4863.28 60
4863.44 51
4863.60 42
4863.76 32
4863.92 22
4864.08 14
4864.24 8
4864.40 4
4864.56 2
4864.72 2
4864.88 4
4865.04 6
4865.20 8
4865.36 8
4865.52 8
4865.68 5
4865.84 1
4866.00 0
4866.16 0
4866.32 0
4866.48 0
4866.64 0
4866.80 0
4866.96 6
4867.12 15
4867.28 23
4867.44 29
4867.60 33
4867.76 35
4867.92 36
4868.08 38
4868.24 40
4868.40 43
4868.56 47
4868.72 52
4868.88 56
4869.04 61
4869.20 64
4869.36 66
4869.52 67
4869.68 67
4869.84 67
4870.00 67
4870.16 68
4870.32 71
4870.48 77
4870.64 85
4870.80 96
4870.96 107
4871.12 120
4871.28 133
4871.44 145
4871.60 156
4871.76 166
4871.92 174
4872.08 179
4872.24 181
4872.40 180
4872.56 177
4872.72 173
4872.88 168
4873.04 165
4873.20 164
4873.36 166
4873.52 171
4873.68 178
4873.84 187
4874.00 197
4874.16 207
4874.32 216
4874.48 223
4874.64 229
4874.80 232
4874.96 232
4875.12 230
4875.28 226
4875.45 221
4875.61 215
4875.77 209
4875.93 204
4876.09 199
4876.25 196
4876.41 193
4876.57 191
4876.73 190
4876.89 189
4877.05 187
4877.21 185
4877.37 183
4877.53 179
4877.69 175
4877.85 171
4878.01 165
4878.17 160
4878.33 154
4878.49 148
4878.65 143
4878.81 138
4878.97 134
4879.13 130
4879.29 127
4879.45 124
4879.61 121
4879.77 119
4879.93 117
4880.09 115
4880.25 114
4880.41 111
4880.57 108
4880.73 103
4880.89 96
4881.05 87
[truncated: 744,227 more chars]
