# Supplementary material for: Methylobacterium Species Promoting Rice and Barley Growth and Interaction Specificity Revealed with Whole-Cell Matrix-Assisted Laser Desorption / Ionization-Time-of-Flight Mass Spectrometry (MALDI-TOF/MS) Analysis
Source: PLoS One. 2015 Jun 8;10(6):e0129509. doi: 10.1371/journal.pone.0129509 (PMC4460032; doi:10.1371/journal.pone.0129509)
Supplement: S3 Data — (ZIP) [file pone.0129509.s003.zip › Supplementary data 3 (ms from barley)/22c.txt]

778.62 0
778.69 0
778.75 0
778.82 0
778.88 0
778.94 0
779.01 0
779.07 0
779.14 0
779.20 0
779.26 0
779.33 0
779.39 0
779.46 0
779.52 0
779.58 0
779.65 0
779.71 0
779.78 0
779.84 0
779.90 0
779.97 0
780.03 0
780.10 0
780.16 0
780.22 0
780.29 0
780.35 0
780.42 0
780.48 0
780.54 0
780.61 0
780.67 0
780.74 0
780.80 0
780.86 0
780.93 0
780.99 0
781.06 0
781.12 0
781.19 0
781.25 0
781.31 0
781.38 0
781.44 0
781.51 0
781.57 0
781.63 0
781.70 0
781.76 0
781.83 0
781.89 0
781.95 0
782.02 0
782.08 0
782.15 0
782.21 0
782.27 0
782.34 0
782.40 0
782.47 0
782.53 0
782.60 0
782.66 0
782.72 0
782.79 0
782.85 0
782.92 0
782.98 0
783.04 0
783.11 0
783.17 0
783.24 0
783.30 0
783.37 0
783.43 0
783.49 0
783.56 0
783.62 0
783.69 0
783.75 0
783.81 0
783.88 0
783.94 0
784.01 0
784.07 0
784.14 0
784.20 0
784.26 0
784.33 0
784.39 0
784.46 0
784.52 0
784.58 0
784.65 0
784.71 0
784.78 0
784.84 0
784.91 0
784.97 0
785.03 0
785.10 0
785.16 0
785.23 0
785.29 0
785.36 0
785.42 0
785.48 0
785.55 0
785.61 0
785.68 0
785.74 0
785.81 0
785.87 0
785.93 0
786.00 0
786.06 0
786.13 0
786.19 0
786.26 0
786.32 0
786.38 0
786.45 0
786.51 0
786.58 0
786.64 0
786.71 0
786.77 0
786.83 0
786.90 0
786.96 0
787.03 0
787.09 0
787.16 0
787.22 0
787.28 0
787.35 0
787.41 0
787.48 0
787.54 0
787.61 0
787.67 0
787.73 0
787.80 0
787.86 0
787.93 0
787.99 0
788.06 0
788.12 0
788.18 0
788.25 0
788.31 0
788.38 0
788.44 0
788.51 0
788.57 0
788.64 0
788.70 0
788.76 0
788.83 0
788.89 0
788.96 0
789.02 0
789.09 0
789.15 0
789.21 0
789.28 0
789.34 0
789.41 0
789.47 0
789.54 0
789.60 0
789.67 0
789.73 0
789.79 0
789.86 0
789.92 0
789.99 0
790.05 0
790.12 0
790.18 0
790.25 0
790.31 0
790.37 0
790.44 0
790.50 0
790.57 0
790.63 0
790.70 0
790.76 0
790.83 0
790.89 0
790.95 0
791.02 0
791.08 0
791.15 0
791.21 0
791.28 0
791.34 0
791.41 0
791.47 0
791.53 0
791.60 0
791.66 0
791.73 0
791.79 0
791.86 0
791.92 0
791.99 0
792.05 0
792.12 0
792.18 0
792.24 0
792.31 0
792.37 0
792.44 0
792.50 0
792.57 0
792.63 0
792.70 0
792.76 0
792.83 0
792.89 0
792.95 0
793.02 0
793.08 0
793.15 0
793.21 0
793.28 0
793.34 0
793.41 0
793.47 0
793.54 0
793.60 0
793.66 0
793.73 0
793.79 0
793.86 0
793.92 0
793.99 0
794.05 0
794.12 0
794.18 0
794.25 0
794.31 0
794.37 0
794.44 0
794.50 0
794.57 0
794.63 0
794.70 0
794.76 0
794.83 0
794.89 0
794.96 0
795.02 0
795.09 0
795.15 0
795.22 0
795.28 0
795.34 0
795.41 0
795.47 0
795.54 0
795.60 0
795.67 0
795.73 0
795.80 0
795.86 0
795.93 0
795.99 0
796.06 0
796.12 0
796.19 0
796.25 0
796.31 0
796.38 0
796.44 0
796.51 0
796.57 0
796.64 0
796.70 0
796.77 0
796.83 0
796.90 0
796.96 0
797.03 0
797.09 0
797.16 0
797.22 0
797.29 0
797.35 0
797.41 0
797.48 0
797.54 0
797.61 0
797.67 0
797.74 0
797.80 0
797.87 0
797.93 0
798.00 0
798.06 0
798.13 0
798.19 0
798.26 0
798.32 0
798.39 0
798.45 0
798.52 0
798.58 0
798.64 0
798.71 0
798.77 0
798.84 0
798.90 0
798.97 0
799.03 0
799.10 0
799.16 0
799.23 0
799.29 0
799.36 0
799.42 0
799.49 0
799.55 0
799.62 0
799.68 0
799.75 0
799.81 0
799.88 0
799.94 0
800.01 0
800.07 0
800.14 0
800.20 0
800.27 0
800.33 0
800.39 0
800.46 0
800.52 0
800.59 0
800.65 0
800.72 0
800.78 0
800.85 0
800.91 0
800.98 0
801.04 0
801.11 0
801.17 0
801.24 0
801.30 0
801.37 0
801.43 0
801.50 0
801.56 0
801.63 0
801.69 0
801.76 0
801.82 0
801.89 0
801.95 0
802.02 0
802.08 0
802.15 0
802.21 0
802.28 0
802.34 0
802.41 0
802.47 0
802.54 0
802.60 0
802.67 0
802.73 0
802.80 0
802.86 0
802.93 0
802.99 0
803.06 0
803.12 0
803.19 0
803.25 0
803.32 0
803.38 0
803.45 0
803.51 0
803.58 0
803.64 0
803.71 0
803.77 0
803.84 0
803.90 0
803.97 0
804.03 0
804.10 0
804.16 0
804.23 0
804.29 0
804.36 0
804.42 0
804.49 0
804.55 0
804.62 0
804.68 0
804.75 0
804.81 0
804.88 0
804.94 0
805.01 0
805.07 0
805.14 0
805.20 0
805.27 0
805.33 0
805.40 0
805.46 0
805.53 0
805.59 0
805.66 0
805.72 0
805.79 0
805.85 0
805.92 0
805.98 0
806.05 0
806.11 0
806.18 0
806.24 0
806.31 0
806.37 0
806.44 0
806.50 0
806.57 0
806.63 0
806.70 1
806.76 1
806.83 0
806.89 0
806.96 0
807.02 0
807.09 0
807.15 0
807.22 0
807.28 0
807.35 0
807.41 0
807.48 0
807.54 0
807.61 0
807.68 0
807.74 0
807.81 0
807.87 0
807.94 0
808.00 0
808.07 0
808.13 0
808.20 0
808.26 0
808.33 0
808.39 0
808.46 0
808.52 0
808.59 0
808.65 0
808.72 0
808.78 0
808.85 0
808.91 0
808.98 0
809.04 0
809.11 0
809.17 0
809.24 0
809.30 0
809.37 0
809.43 0
809.50 0
809.57 0
809.63 0
809.70 0
809.76 0
809.83 0
809.89 0
809.96 0
810.02 0
810.09 0
810.15 0
810.22 0
810.28 0
810.35 0
810.41 0
810.48 0
810.54 0
810.61 0
810.67 0
810.74 0
810.81 0
810.87 0
810.94 0
811.00 0
811.07 0
811.13 0
811.20 0
811.26 0
811.33 0
811.39 0
811.46 0
811.52 0
811.59 0
811.65 0
811.72 0
811.78 0
811.85 0
811.92 0
811.98 0
812.05 0
812.11 0
812.18 0
812.24 0
812.31 0
812.37 0
812.44 0
812.50 0
812.57 0
812.63 0
812.70 0
812.76 0
812.83 0
812.90 0
812.96 0
813.03 0
813.09 0
813.16 0
813.22 0
813.29 0
813.35 0
813.42 0
813.48 0
813.55 0
813.61 0
813.68 0
813.75 0
813.81 0
813.88 1
813.94 1
814.01 0
814.07 0
814.14 0
814.20 0
814.27 0
814.33 0
814.40 0
814.46 0
814.53 0
814.60 0
814.66 0
814.73 0
814.79 0
814.86 0
814.92 0
814.99 0
815.05 0
815.12 0
815.18 0
815.25 0
815.32 0
815.38 0
815.45 0
815.51 0
815.58 0
815.64 0
815.71 0
815.77 0
815.84 0
815.90 0
815.97 0
816.04 0
816.10 0
816.17 0
816.23 0
816.30 0
816.36 0
816.43 0
816.49 0
816.56 0
816.62 0
816.69 0
816.76 0
816.82 0
816.89 0
816.95 0
817.02 0
817.08 0
817.15 0
817.21 0
817.28 0
817.35 0
817.41 0
817.48 0
817.54 0
817.61 0
817.67 0
817.74 0
817.80 0
817.87 0
817.94 0
818.00 0
818.07 0
818.13 0
818.20 0
818.26 0
818.33 0
818.39 0
818.46 0
818.53 0
818.59 0
818.66 0
818.72 0
818.79 0
818.85 0
818.92 0
818.98 0
819.05 0
819.12 0
819.18 0
819.25 0
819.31 0
819.38 0
819.44 0
819.51 0
819.58 0
819.64 0
819.71 0
819.77 0
819.84 0
819.90 0
819.97 0
820.03 0
820.10 0
820.17 0
820.23 0
820.30 0
820.36 0
820.43 0
820.49 0
820.56 0
820.63 0
820.69 0
820.76 0
820.82 0
820.89 0
820.95 0
821.02 0
821.09 0
821.15 0
821.22 0
821.28 0
821.35 0
821.41 0
821.48 0
821.55 0
821.61 0
821.68 0
821.74 0
821.81 0
821.87 0
821.94 0
822.01 0
822.07 0
822.14 0
822.20 0
822.27 0
822.33 0
822.40 0
822.47 0
822.53 0
822.60 0
822.66 0
822.73 0
822.79 0
822.86 0
822.93 0
822.99 0
823.06 0
823.12 0
823.19 0
823.25 0
823.32 0
823.39 0
823.45 0
823.52 0
823.58 0
823.65 0
823.72 0
823.78 0
823.85 0
823.91 0
823.98 0
824.04 0
824.11 0
824.18 0
824.24 0
824.31 0
824.37 0
824.44 0
824.50 0
824.57 0
824.64 0
824.70 0
824.77 0
824.83 0
824.90 0
824.97 0
825.03 0
825.10 0
825.16 0
825.23 0
825.29 0
825.36 0
825.43 0
825.49 0
825.56 0
825.62 0
825.69 0
825.76 0
825.82 0
825.89 0
825.95 0
826.02 0
826.09 0
826.15 0
826.22 0
826.28 0
826.35 0
826.41 0
826.48 0
826.55 0
826.61 0
826.68 0
826.74 0
826.81 0
826.88 0
826.94 0
827.01 0
827.07 0
827.14 0
827.21 0
827.27 0
827.34 0
827.40 0
827.47 0
827.54 0
827.60 0
827.67 0
827.73 0
827.80 0
827.87 0
827.93 0
828.00 0
828.06 0
828.13 0
828.20 0
828.26 0
828.33 0
828.39 0
828.46 0
828.52 0
828.59 0
828.66 0
828.72 0
828.79 0
828.85 0
828.92 0
828.99 0
829.05 0
829.12 0
829.18 0
829.25 0
829.32 0
829.38 0
829.45 0
829.51 0
829.58 0
829.65 0
829.71 0
829.78 0
829.85 0
829.91 0
829.98 0
830.04 0
830.11 0
830.18 0
830.24 0
830.31 0
830.37 0
830.44 0
830.51 0
830.57 0
830.64 0
830.70 0
830.77 0
830.84 0
830.90 0
830.97 0
831.03 0
831.10 0
831.17 0
831.23 0
831.30 0
831.36 0
831.43 0
831.50 0
831.56 0
831.63 0
831.70 0
831.76 0
831.83 0
831.89 0
831.96 0
832.03 0
832.09 0
832.16 0
832.22 0
832.29 0
832.36 0
832.42 0
832.49 0
832.55 0
832.62 0
832.69 0
832.75 0
832.82 0
832.89 0
832.95 0
833.02 0
833.08 0
833.15 0
833.22 0
833.28 0
833.35 0
833.41 0
833.48 0
833.55 0
833.61 0
833.68 0
833.75 0
833.81 0
833.88 0
833.94 0
834.01 0
834.08 0
834.14 0
834.21 0
834.28 0
834.34 0
834.41 0
834.47 0
834.54 0
834.61 0
834.67 0
834.74 0
834.81 0
834.87 0
834.94 0
835.00 0
835.07 0
835.14 0
835.20 0
835.27 0
835.34 0
835.40 0
835.47 0
835.53 0
835.60 0
835.67 0
835.73 0
835.80 0
835.87 0
835.93 0
836.00 0
836.06 0
836.13 0
836.20 0
836.26 0
836.33 0
836.40 0
836.46 0
836.53 0
836.59 0
836.66 0
836.73 0
836.79 0
836.86 0
836.93 0
836.99 0
837.06 0
837.12 0
837.19 0
837.26 0
837.32 0
837.39 0
837.46 0
837.52 0
837.59 0
837.66 0
837.72 0
837.79 0
837.85 0
837.92 0
837.99 0
838.05 0
838.12 0
838.19 0
838.25 0
838.32 0
838.39 0
838.45 0
838.52 0
838.58 0
838.65 0
838.72 0
838.78 0
838.85 0
838.92 0
838.98 0
839.05 0
839.12 0
839.18 0
839.25 0
839.32 0
839.38 0
839.45 0
839.51 0
839.58 0
839.65 0
839.71 0
839.78 0
839.85 0
839.91 0
839.98 0
840.05 0
840.11 0
840.18 0
840.25 0
840.31 0
840.38 0
840.44 0
840.51 0
840.58 0
840.64 0
840.71 0
840.78 0
840.84 0
840.91 0
840.98 0
841.04 0
841.11 0
841.18 0
841.24 0
841.31 0
841.38 0
841.44 0
841.51 0
841.57 0
841.64 0
841.71 0
841.77 0
841.84 0
841.91 0
841.97 0
842.04 0
842.11 0
842.17 0
842.24 0
842.31 0
842.37 0
842.44 0
842.51 0
842.57 0
842.64 0
842.71 0
842.77 0
842.84 0
842.91 0
842.97 0
843.04 0
843.10 0
843.17 0
843.24 0
843.30 0
843.37 0
843.44 0
843.50 0
843.57 0
843.64 0
843.70 0
843.77 0
843.84 0
843.90 0
843.97 0
844.04 0
844.10 0
844.17 0
844.24 0
844.30 0
844.37 0
844.44 0
844.50 0
844.57 0
844.64 0
844.70 0
844.77 0
844.84 0
844.90 0
844.97 0
845.04 0
845.10 0
845.17 0
845.24 0
845.30 0
845.37 0
845.44 0
845.50 0
845.57 0
845.64 0
845.70 0
845.77 0
845.84 0
845.90 0
845.97 0
846.04 0
846.10 0
846.17 0
846.24 0
846.30 0
846.37 0
846.44 0
846.50 0
846.57 0
846.64 0
846.70 0
846.77 0
846.84 0
846.90 0
846.97 0
847.04 0
847.10 0
847.17 0
847.24 0
847.30 0
847.37 0
847.44 0
847.50 0
847.57 0
847.64 0
847.70 0
847.77 0
847.84 0
847.90 0
847.97 0
848.04 0
848.10 0
848.17 0
848.24 0
848.30 0
848.37 0
848.44 0
848.50 0
848.57 0
848.64 0
848.71 0
848.77 0
848.84 0
848.91 0
848.97 0
849.04 0
849.11 0
849.17 0
849.24 0
849.31 0
849.37 0
849.44 0
849.51 0
849.57 0
849.64 0
849.71 0
849.77 0
849.84 0
849.91 0
849.97 0
850.04 0
850.11 0
850.18 0
850.24 0
850.31 0
850.38 0
850.44 0
850.51 0
850.58 0
850.64 0
850.71 0
850.78 0
850.84 0
850.91 0
850.98 0
851.04 0
851.11 0
851.18 0
851.24 0
851.31 0
851.38 0
851.45 0
851.51 0
851.58 0
851.65 0
851.71 0
851.78 0
851.85 0
851.91 0
851.98 0
852.05 0
852.11 0
852.18 0
852.25 0
852.32 0
852.38 0
852.45 0
852.52 0
852.58 0
852.65 0
852.72 0
852.78 0
852.85 0
852.92 0
852.98 0
853.05 0
853.12 0
853.19 0
853.25 0
853.32 0
853.39 0
853.45 0
853.52 0
853.59 0
853.65 0
853.72 0
853.79 0
853.86 0
853.92 0
853.99 0
854.06 0
854.12 0
854.19 0
854.26 0
854.32 0
854.39 0
854.46 0
854.53 0
854.59 0
854.66 0
854.73 0
854.79 0
854.86 0
854.93 0
854.99 0
855.06 0
855.13 0
855.20 0
855.26 0
855.33 0
855.40 0
855.46 0
855.53 0
855.60 0
855.66 0
855.73 0
855.80 0
855.87 0
855.93 0
856.00 0
856.07 0
856.13 0
856.20 0
856.27 0
856.34 0
856.40 0
856.47 0
856.54 0
856.60 0
856.67 0
856.74 0
856.81 0
856.87 0
856.94 0
857.01 0
857.07 0
857.14 0
857.21 0
857.27 0
857.34 0
857.41 0
857.48 0
857.54 0
857.61 0
857.68 0
857.74 0
857.81 0
857.88 0
857.95 0
858.01 0
858.08 0
858.15 0
858.21 0
858.28 0
858.35 0
858.42 0
858.48 0
858.55 0
858.62 0
858.69 0
858.75 0
858.82 0
858.89 0
858.95 0
859.02 0
859.09 0
859.16 0
859.22 0
859.29 0
859.36 0
859.42 0
859.49 0
859.56 0
859.63 0
859.69 0
859.76 0
859.83 0
859.89 0
859.96 0
860.03 0
860.10 0
860.16 0
860.23 0
860.30 0
860.37 0
860.43 0
860.50 0
860.57 0
860.63 0
860.70 0
860.77 0
860.84 0
860.90 0
860.97 0
861.04 0
861.11 0
861.17 0
861.24 0
861.31 0
861.37 0
861.44 0
861.51 0
861.58 0
861.64 0
861.71 0
861.78 0
861.85 0
861.91 0
861.98 0
862.05 0
862.11 0
862.18 0
862.25 0
862.32 0
862.38 0
862.45 0
862.52 0
862.59 0
862.65 0
862.72 0
862.79 0
862.85 0
862.92 0
862.99 0
863.06 0
863.12 0
863.19 0
863.26 0
863.33 0
863.39 0
863.46 0
863.53 0
863.60 0
863.66 0
863.73 0
863.80 0
863.87 0
863.93 0
864.00 0
864.07 0
864.13 0
864.20 0
864.27 0
864.34 0
864.40 0
864.47 0
864.54 0
864.61 0
864.67 0
864.74 0
864.81 0
864.88 0
864.94 0
865.01 0
865.08 0
865.15 0
865.21 0
865.28 0
865.35 0
865.42 0
865.48 0
865.55 0
865.62 0
865.69 0
865.75 0
865.82 0
865.89 0
865.96 0
866.02 0
866.09 0
866.16 0
866.23 0
866.29 0
866.36 0
866.43 0
866.49 0
866.56 0
866.63 0
866.70 0
866.76 0
866.83 0
866.90 0
866.97 0
867.03 0
867.10 0
867.17 0
867.24 0
867.30 0
867.37 0
867.44 0
867.51 0
867.57 0
867.64 0
867.71 0
867.78 0
867.85 0
867.91 0
867.98 0
868.05 0
868.12 0
868.18 0
868.25 0
868.32 0
868.39 0
868.45 0
868.52 0
868.59 0
868.66 0
868.72 0
868.79 0
868.86 0
868.93 0
868.99 0
869.06 0
869.13 0
869.20 0
869.26 0
869.33 0
869.40 0
869.47 0
869.53 0
869.60 0
869.67 0
869.74 0
869.80 0
869.87 0
869.94 0
870.01 0
870.07 0
870.14 0
870.21 0
870.28 0
870.35 0
870.41 0
870.48 0
870.55 0
870.62 0
870.68 0
870.75 0
870.82 0
870.89 0
870.95 0
871.02 0
871.09 0
871.16 0
871.22 0
871.29 0
871.36 0
871.43 0
871.50 0
871.56 0
871.63 0
871.70 0
871.77 0
871.83 0
871.90 0
871.97 0
872.04 0
872.10 0
872.17 0
872.24 0
872.31 0
872.38 0
872.44 0
872.51 0
872.58 0
872.65 0
872.71 0
872.78 0
872.85 0
872.92 0
872.98 0
873.05 0
873.12 0
873.19 0
873.26 0
873.32 0
873.39 0
873.46 0
873.53 0
873.59 0
873.66 0
873.73 0
873.80 0
873.87 0
873.93 0
874.00 0
874.07 0
874.14 0
874.20 0
874.27 0
874.34 0
874.41 0
874.48 0
874.54 0
874.61 0
874.68 0
874.75 0
874.81 0
874.88 0
874.95 0
875.02 0
875.09 0
875.15 0
875.22 0
875.29 0
875.36 0
875.43 0
875.49 0
875.56 0
875.63 0
875.70 0
875.76 0
875.83 0
875.90 0
875.97 0
876.04 0
876.10 0
876.17 0
876.24 0
876.31 0
876.37 0
876.44 0
876.51 0
876.58 0
876.65 0
876.71 0
876.78 0
876.85 0
876.92 0
876.99 0
877.05 0
877.12 0
877.19 0
877.26 0
877.33 0
877.39 0
877.46 0
877.53 0
877.60 0
877.66 0
877.73 0
877.80 0
877.87 0
877.94 0
878.00 0
878.07 0
878.14 0
878.21 0
878.28 0
878.34 0
878.41 0
878.48 0
878.55 0
878.62 0
878.68 0
878.75 0
878.82 0
878.89 0
878.96 0
879.02 0
879.09 0
879.16 0
879.23 0
879.30 0
879.36 0
879.43 0
879.50 0
879.57 0
879.64 0
879.70 0
879.77 0
879.84 0
879.91 0
879.98 0
880.04 0
880.11 0
880.18 0
880.25 0
880.32 0
880.38 0
880.45 0
880.52 0
880.59 0
880.66 0
880.72 0
880.79 0
880.86 0
880.93 0
881.00 0
881.06 0
881.13 0
881.20 0
881.27 0
881.34 0
881.40 0
881.47 0
881.54 0
881.61 0
881.68 0
881.74 0
881.81 0
881.88 0
881.95 0
882.02 0
882.08 0
882.15 0
882.22 0
882.29 0
882.36 0
882.42 0
882.49 0
882.56 0
882.63 0
882.70 0
882.77 0
882.83 0
882.90 0
882.97 0
883.04 0
883.11 0
883.17 0
883.24 0
883.31 0
883.38 0
883.45 0
883.51 0
883.58 0
883.65 0
883.72 0
883.79 0
883.86 0
883.92 0
883.99 0
884.06 0
884.13 0
884.20 0
884.26 0
884.33 0
884.40 0
884.47 0
884.54 0
884.61 0
884.67 0
884.74 0
884.81 0
884.88 0
884.95 0
885.01 0
885.08 0
885.15 0
885.22 0
885.29 0
885.36 0
885.42 0
885.49 0
885.56 0
885.63 0
885.70 0
885.76 0
885.83 0
885.90 0
885.97 0
886.04 0
886.11 0
886.17 0
886.24 0
886.31 0
886.38 0
886.45 0
886.52 0
886.58 0
886.65 0
886.72 0
886.79 0
886.86 0
886.93 0
886.99 0
887.06 0
887.13 0
887.20 0
887.27 0
887.33 0
887.40 0
887.47 0
887.54 0
887.61 0
887.68 0
887.74 0
887.81 0
887.88 0
887.95 0
888.02 0
888.09 0
888.15 0
888.22 0
888.29 0
888.36 0
888.43 0
888.50 0
888.56 0
888.63 0
888.70 0
888.77 0
888.84 0
888.91 0
888.97 0
889.04 0
889.11 0
889.18 0
889.25 0
889.32 0
889.38 0
889.45 0
889.52 0
889.59 0
889.66 0
889.73 0
889.79 0
889.86 0
889.93 0
890.00 0
890.07 0
890.14 0
890.21 0
890.27 0
890.34 0
890.41 0
890.48 0
890.55 0
890.62 0
890.68 0
890.75 0
890.82 0
890.89 0
890.96 0
891.03 0
891.09 0
891.16 0
891.23 0
891.30 0
891.37 0
891.44 0
891.51 0
891.57 0
891.64 0
891.71 0
891.78 0
891.85 0
891.92 0
891.98 0
892.05 0
892.12 0
892.19 0
892.26 0
892.33 0
892.40 0
892.46 0
892.53 0
892.60 0
892.67 0
892.74 0
892.81 0
892.87 0
892.94 0
893.01 0
893.08 0
893.15 0
893.22 0
893.29 0
893.35 0
893.42 0
893.49 0
893.56 0
893.63 0
893.70 0
893.77 0
893.83 0
893.90 0
893.97 0
894.04 0
894.11 0
894.18 0
894.24 0
894.31 0
894.38 0
894.45 0
894.52 0
894.59 0
894.66 0
894.72 0
894.79 0
894.86 0
894.93 0
895.00 0
895.07 0
895.14 0
895.20 0
895.27 0
895.34 0
895.41 0
895.48 0
895.55 0
895.62 0
895.69 0
895.75 0
895.82 0
895.89 0
895.96 0
896.03 0
896.10 0
896.17 0
896.23 0
896.30 0
896.37 0
896.44 0
896.51 0
896.58 0
896.65 0
896.71 0
896.78 0
896.85 0
896.92 0
896.99 0
897.06 0
897.13 0
897.20 0
897.26 0
897.33 0
897.40 0
897.47 0
897.54 0
897.61 0
897.68 0
897.74 0
897.81 0
897.88 0
897.95 0
898.02 0
898.09 0
898.16 0
898.23 0
898.29 0
898.36 0
898.43 0
898.50 0
898.57 0
898.64 0
898.71 0
898.78 0
898.84 0
898.91 0
898.98 0
899.05 0
899.12 0
899.19 0
899.26 0
899.32 0
899.39 0
899.46 0
899.53 0
899.60 0
899.67 0
899.74 0
899.81 0
899.87 0
899.94 0
900.01 0
900.08 0
900.15 0
900.22 0
900.29 0
900.36 0
900.43 0
900.49 0
900.56 0
900.63 0
900.70 0
900.77 0
900.84 0
900.91 0
900.98 0
901.04 0
901.11 0
901.18 0
901.25 0
901.32 0
901.39 0
901.46 0
901.53 0
901.59 0
901.66 0
901.73 0
901.80 0
901.87 0
901.94 0
902.01 0
902.08 0
902.15 0
902.21 0
902.28 0
902.35 0
902.42 0
902.49 0
902.56 0
902.63 0
902.70 0
902.77 0
902.83 0
902.90 0
902.97 0
903.04 0
903.11 0
903.18 0
903.25 0
903.32 0
903.39 0
903.45 0
903.52 0
903.59 0
903.66 0
903.73 0
903.80 0
903.87 0
903.94 0
904.01 0
904.07 0
904.14 0
904.21 0
904.28 0
904.35 0
904.42 0
904.49 0
904.56 0
904.63 0
904.70 0
904.76 0
904.83 0
904.90 0
904.97 0
905.04 0
905.11 0
905.18 0
905.25 0
905.32 0
905.38 0
905.45 0
905.52 0
905.59 0
905.66 0
905.73 0
905.80 0
905.87 0
905.94 0
906.01 0
906.07 0
906.14 0
906.21 0
906.28 0
906.35 0
906.42 0
906.49 0
906.56 0
906.63 0
906.70 0
906.76 0
906.83 0
906.90 0
906.97 0
907.04 0
907.11 0
907.18 0
907.25 0
907.32 0
907.39 0
907.46 0
907.52 0
907.59 0
907.66 0
907.73 0
907.80 0
907.87 0
907.94 0
908.01 0
908.08 0
908.15 0
908.21 0
908.28 0
908.35 0
908.42 0
908.49 0
908.56 0
908.63 0
908.70 0
908.77 0
908.84 0
908.91 0
908.98 0
909.04 0
909.11 0
909.18 0
909.25 0
909.32 0
909.39 0
909.46 0
909.53 0
909.60 0
909.67 0
909.74 0
909.80 0
909.87 0
909.94 0
910.01 0
910.08 0
910.15 0
910.22 0
910.29 0
910.36 0
910.43 0
910.50 0
910.57 0
910.63 0
910.70 0
910.77 0
910.84 0
910.91 0
910.98 0
911.05 0
911.12 0
911.19 0
911.26 0
911.33 0
911.40 0
911.46 0
911.53 0
911.60 0
911.67 0
911.74 0
911.81 0
911.88 0
911.95 0
912.02 0
912.09 0
912.16 0
912.23 0
912.30 0
912.36 0
912.43 0
912.50 0
912.57 0
912.64 0
912.71 0
912.78 0
912.85 0
912.92 0
912.99 0
913.06 0
913.13 0
913.20 0
913.27 0
913.33 0
913.40 0
913.47 0
913.54 0
913.61 0
913.68 0
913.75 0
913.82 0
913.89 0
913.96 0
914.03 0
914.10 0
914.17 0
914.24 0
914.30 0
914.37 0
914.44 0
914.51 0
914.58 0
914.65 0
914.72 0
914.79 0
914.86 0
914.93 0
915.00 0
915.07 0
915.14 0
915.21 0
915.28 0
915.34 0
915.41 0
915.48 0
915.55 0
915.62 0
915.69 0
915.76 0
915.83 0
915.90 0
915.97 0
916.04 0
916.11 0
916.18 0
916.25 0
916.32 0
916.39 0
916.45 0
916.52 0
916.59 0
916.66 0
916.73 0
916.80 0
916.87 0
916.94 0
917.01 0
917.08 0
917.15 0
917.22 0
917.29 0
917.36 0
917.43 0
917.50 0
917.57 0
917.63 0
917.70 0
917.77 0
917.84 0
917.91 0
917.98 0
918.05 0
918.12 0
918.19 0
918.26 0
918.33 0
918.40 0
918.47 0
918.54 0
918.61 0
918.68 0
918.75 0
918.82 0
918.89 0
918.95 0
919.02 0
919.09 0
919.16 0
919.23 0
919.30 0
919.37 0
919.44 0
919.51 0
919.58 0
919.65 0
919.72 0
919.79 0
919.86 0
919.93 0
920.00 0
920.07 0
920.14 0
920.21 0
920.28 0
920.34 0
920.41 0
920.48 0
920.55 0
920.62 0
920.69 0
920.76 0
920.83 0
920.90 0
920.97 0
921.04 0
921.11 0
921.18 0
921.25 0
921.32 0
921.39 0
921.46 0
921.53 0
921.60 0
921.67 0
921.74 0
921.81 0
921.88 0
921.95 0
922.01 0
922.08 0
922.15 0
922.22 0
922.29 0
922.36 0
922.43 0
922.50 0
922.57 0
922.64 0
922.71 0
922.78 0
922.85 0
922.92 0
922.99 0
923.06 0
923.13 0
923.20 0
923.27 0
923.34 0
923.41 0
923.48 0
923.55 0
923.62 0
923.69 0
923.76 0
923.83 0
923.90 0
923.96 0
924.03 0
924.10 0
924.17 0
924.24 0
924.31 0
924.38 0
924.45 0
924.52 0
924.59 0
924.66 0
924.73 0
924.80 0
924.87 0
924.94 0
925.01 0
925.08 0
925.15 0
925.22 0
925.29 0
925.36 0
925.43 0
925.50 0
925.57 0
925.64 0
925.71 0
925.78 0
925.85 0
925.92 0
925.99 0
926.06 0
926.13 0
926.20 0
926.27 0
926.34 0
926.41 0
926.48 0
926.54 0
926.61 0
926.68 0
926.75 0
926.82 0
926.89 0
926.96 0
927.03 0
927.10 0
927.17 0
927.24 0
927.31 0
927.38 0
927.45 0
927.52 0
927.59 0
927.66 0
927.73 0
927.80 0
927.87 0
927.94 0
928.01 0
928.08 0
928.15 0
928.22 0
928.29 0
928.36 0
928.43 0
928.50 0
928.57 0
928.64 0
928.71 0
928.78 0
928.85 0
928.92 0
928.99 0
929.06 0
929.13 0
929.20 0
929.27 0
929.34 0
929.41 0
929.48 0
929.55 0
929.62 0
929.69 0
929.76 0
929.83 0
929.90 0
929.97 0
930.04 0
930.11 0
930.18 0
930.25 0
930.32 0
930.39 0
930.46 0
930.53 0
930.60 0
930.67 0
930.74 0
930.81 0
930.88 0
930.95 0
931.02 0
931.09 0
931.16 0
931.23 0
931.30 0
931.37 0
931.44 0
931.51 0
931.58 0
931.65 0
931.72 0
931.79 0
931.86 0
931.93 0
932.00 0
932.07 0
932.14 0
932.21 0
932.28 0
932.35 0
932.42 0
932.49 0
932.56 0
932.63 0
932.70 0
932.77 0
932.84 0
932.91 0
932.98 0
933.05 0
933.12 0
933.19 0
933.26 0
933.33 0
933.40 0
933.47 0
933.54 0
933.61 0
933.68 0
933.75 0
933.82 0
933.89 0
933.96 0
934.03 0
934.10 0
934.17 0
934.24 0
934.31 0
934.38 0
934.45 0
934.52 0
934.59 0
934.66 0
934.73 0
934.80 0
934.87 0
934.94 0
935.01 0
935.08 0
935.15 0
935.22 0
935.29 0
935.36 0
935.43 0
935.50 0
935.57 0
935.64 0
935.71 0
935.78 0
935.85 0
935.92 0
935.99 0
936.06 0
936.13 0
936.20 0
936.27 0
936.34 0
936.41 0
936.48 0
936.55 0
936.62 0
936.69 0
936.76 0
936.83 0
936.90 0
936.97 0
937.04 0
937.11 0
937.18 0
937.25 0
937.32 0
937.39 0
937.46 0
937.53 0
937.60 0
937.67 0
937.74 0
937.81 0
937.88 0
937.95 0
938.02 0
938.09 0
938.16 0
938.23 0
938.30 0
938.37 0
938.45 0
938.52 0
938.59 0
938.66 0
938.73 0
938.80 0
938.87 0
938.94 0
939.01 0
939.08 0
939.15 0
939.22 0
939.29 0
939.36 0
939.43 0
939.50 0
939.57 0
939.64 0
939.71 0
939.78 0
939.85 0
939.92 0
939.99 0
940.06 0
940.13 0
940.20 0
940.27 0
940.34 0
940.41 0
940.48 0
940.55 0
940.62 0
940.69 0
940.76 0
940.83 0
940.90 0
940.97 0
941.05 0
941.12 0
941.19 0
941.26 0
941.33 0
941.40 0
941.47 0
941.54 0
941.61 0
941.68 0
941.75 0
941.82 0
941.89 0
941.96 0
942.03 0
942.10 0
942.17 0
942.24 0
942.31 0
942.38 0
942.45 0
942.52 0
942.59 0
942.66 0
942.73 0
942.80 0
942.87 0
942.94 0
943.02 0
943.09 0
943.16 0
943.23 0
943.30 0
943.37 0
943.44 0
943.51 0
943.58 0
943.65 0
943.72 0
943.79 0
943.86 0
943.93 0
944.00 0
944.07 0
944.14 0
944.21 0
944.28 0
944.35 0
944.42 0
944.49 0
944.56 0
944.64 0
944.71 0
944.78 0
944.85 0
944.92 0
944.99 0
945.06 0
945.13 0
945.20 0
945.27 0
945.34 0
945.41 0
945.48 0
945.55 0
945.62 0
945.69 0
945.76 0
945.83 0
945.90 0
945.97 0
946.04 0
946.12 0
946.19 0
946.26 0
946.33 0
946.40 0
946.47 0
946.54 0
946.61 0
946.68 0
946.75 0
946.82 0
946.89 0
946.96 0
947.03 0
947.10 0
947.17 0
947.24 0
947.31 0
947.38 0
947.46 0
947.53 0
947.60 0
947.67 0
947.74 0
947.81 0
947.88 0
947.95 0
948.02 0
948.09 0
948.16 0
948.23 0
948.30 0
948.37 0
948.44 0
948.51 0
948.58 0
948.66 0
948.73 0
948.80 0
948.87 0
948.94 0
949.01 0
949.08 0
949.15 0
949.22 0
949.29 0
949.36 0
949.43 0
949.50 0
949.57 0
949.64 0
949.71 0
949.79 0
949.86 0
949.93 0
950.00 0
950.07 0
950.14 0
950.21 0
950.28 0
950.35 0
950.42 0
950.49 0
950.56 0
950.63 0
950.70 0
950.77 0
950.85 0
950.92 0
950.99 0
951.06 0
951.13 0
951.20 0
951.27 0
951.34 0
951.41 0
951.48 0
951.55 0
951.62 0
951.69 0
951.76 0
951.84 0
951.91 0
951.98 0
952.05 0
952.12 0
952.19 0
952.26 0
952.33 0
952.40 0
952.47 0
952.54 0
952.61 0
952.68 0
952.75 0
952.83 0
952.90 0
952.97 0
953.04 0
953.11 0
953.18 0
953.25 0
953.32 0
953.39 0
953.46 0
953.53 0
953.60 0
953.67 0
953.75 0
953.82 0
953.89 0
953.96 0
954.03 0
954.10 0
954.17 0
954.24 0
954.31 0
954.38 0
954.45 0
954.52 0
954.60 0
954.67 0
954.74 0
954.81 0
954.88 0
954.95 0
955.02 0
955.09 0
955.16 0
955.23 0
955.30 0
955.37 0
955.45 0
955.52 0
955.59 0
955.66 0
955.73 0
955.80 0
955.87 0
955.94 0
956.01 0
956.08 0
956.15 0
956.23 0
956.30 0
956.37 0
956.44 0
956.51 0
956.58 0
956.65 0
956.72 0
956.79 0
956.86 0
956.93 0
957.01 0
957.08 0
957.15 0
957.22 0
957.29 0
957.36 0
957.43 0
957.50 0
957.57 0
957.64 0
957.71 0
957.79 0
957.86 0
957.93 0
958.00 0
958.07 0
958.14 0
958.21 0
958.28 0
958.35 0
958.42 0
958.49 0
958.57 0
958.64 0
958.71 0
958.78 0
958.85 0
958.92 0
958.99 0
959.06 0
959.13 0
959.20 0
959.28 0
959.35 0
959.42 0
959.49 0
959.56 0
959.63 0
959.70 0
959.77 0
959.84 0
959.91 0
959.99 0
960.06 0
960.13 0
960.20 0
960.27 0
960.34 0
960.41 0
960.48 0
960.55 0
960.63 0
960.70 0
960.77 0
960.84 0
960.91 0
960.98 0
961.05 0
961.12 0
961.19 0
961.26 0
961.34 0
961.41 0
961.48 0
961.55 0
961.62 0
961.69 0
961.76 0
961.83 0
961.90 0
961.98 0
962.05 0
962.12 0
962.19 0
962.26 0
962.33 0
962.40 0
962.47 0
962.54 0
962.62 0
962.69 0
962.76 0
962.83 0
962.90 0
962.97 0
963.04 0
963.11 0
963.18 0
963.26 0
963.33 0
963.40 0
963.47 0
963.54 0
963.61 0
963.68 0
963.75 0
963.83 0
963.90 0
963.97 0
964.04 0
964.11 0
964.18 0
964.25 0
964.32 0
964.39 0
964.47 0
964.54 0
964.61 0
964.68 0
964.75 0
964.82 0
964.89 0
964.96 0
965.04 0
965.11 0
965.18 0
965.25 0
965.32 0
965.39 0
965.46 0
965.53 0
965.61 0
965.68 0
965.75 0
965.82 0
965.89 0
965.96 0
966.03 0
966.10 0
966.18 0
966.25 0
966.32 0
966.39 0
966.46 0
966.53 0
966.60 0
966.67 0
966.75 0
966.82 0
966.89 0
966.96 0
967.03 0
967.10 0
967.17 0
967.24 0
967.32 0
967.39 0
967.46 0
967.53 0
967.60 0
967.67 0
967.74 0
967.81 0
967.89 0
967.96 0
968.03 0
968.10 0
968.17 0
968.24 0
968.31 0
968.39 0
968.46 0
968.53 0
968.60 0
968.67 0
968.74 0
968.81 0
968.88 0
968.96 0
969.03 0
969.10 0
969.17 0
969.24 0
969.31 0
969.38 0
969.46 0
969.53 0
969.60 0
969.67 0
969.74 0
969.81 0
969.88 0
969.96 0
970.03 0
970.10 0
970.17 0
970.24 0
970.31 0
970.38 0
970.46 0
970.53 0
970.60 0
970.67 0
970.74 0
970.81 0
970.88 0
970.96 0
971.03 0
971.10 0
971.17 0
971.24 0
971.31 0
971.38 0
971.46 0
971.53 0
971.60 0
971.67 0
971.74 0
971.81 0
971.88 0
971.96 0
972.03 0
972.10 0
972.17 0
972.24 0
972.31 0
972.38 0
972.46 0
972.53 0
972.60 0
972.67 0
972.74 0
972.81 0
972.88 0
972.96 0
973.03 0
973.10 0
973.17 0
973.24 0
973.31 0
973.39 0
973.46 0
973.53 0
973.60 0
973.67 0
973.74 0
973.81 0
973.89 0
973.96 0
974.03 0
974.10 0
974.17 0
974.24 0
974.32 0
974.39 0
974.46 0
974.53 0
974.60 0
974.67 0
974.74 0
974.82 0
974.89 0
974.96 0
975.03 0
975.10 0
975.17 0
975.25 0
975.32 0
975.39 0
975.46 0
975.53 0
975.60 0
975.68 0
975.75 0
975.82 0
975.89 0
975.96 0
976.03 0
976.11 0
976.18 0
976.25 0
976.32 0
976.39 0
976.46 0
976.53 0
976.61 0
976.68 0
976.75 0
976.82 0
976.89 0
976.96 0
977.04 0
977.11 0
977.18 0
977.25 0
977.32 0
977.39 0
977.47 0
977.54 0
977.61 0
977.68 0
977.75 0
977.82 0
977.90 0
977.97 0
978.04 0
978.11 0
978.18 0
978.25 0
978.33 0
978.40 0
978.47 0
978.54 0
978.61 0
978.69 0
978.76 0
978.83 0
978.90 0
978.97 0
979.04 0
979.12 0
979.19 0
979.26 0
979.33 0
979.40 0
979.47 0
979.55 0
979.62 0
979.69 0
979.76 0
979.83 0
979.90 0
979.98 0
980.05 0
980.12 0
980.19 0
980.26 0
980.34 0
980.41 0
980.48 0
980.55 0
980.62 0
980.69 0
980.77 0
980.84 0
980.91 0
980.98 0
981.05 0
981.12 0
981.20 0
981.27 0
981.34 0
981.41 0
981.48 0
981.56 0
981.63 0
981.70 0
981.77 0
981.84 0
981.91 0
981.99 0
982.06 0
982.13 0
982.20 0
982.27 0
982.35 0
982.42 0
982.49 0
982.56 0
982.63 0
982.71 0
982.78 0
982.85 0
982.92 0
982.99 0
983.06 0
983.14 0
983.21 0
983.28 0
983.35 0
983.42 0
983.50 0
983.57 0
983.64 0
983.71 0
983.78 0
983.86 0
983.93 0
984.00 0
984.07 0
984.14 0
984.21 0
984.29 0
984.36 0
984.43 0
984.50 0
984.57 0
984.65 0
984.72 0
984.79 0
984.86 0
984.93 0
985.01 0
985.08 0
985.15 0
985.22 0
985.29 0
985.37 0
985.44 0
985.51 0
985.58 0
985.65 0
985.73 0
985.80 0
985.87 0
985.94 0
986.01 0
986.09 0
986.16 0
986.23 0
986.30 0
986.37 0
986.45 0
986.52 0
986.59 0
986.66 0
986.73 0
986.81 0
986.88 0
986.95 0
987.02 0
987.09 0
987.17 0
987.24 0
987.31 0
987.38 0
987.45 0
987.53 0
987.60 0
987.67 0
987.74 0
987.81 0
987.89 0
987.96 0
988.03 0
988.10 0
988.17 0
988.25 0
988.32 0
988.39 0
988.46 0
988.53 0
988.61 0
988.68 0
988.75 0
988.82 0
988.90 0
988.97 0
989.04 0
989.11 0
989.18 0
989.26 0
989.33 0
989.40 0
989.47 0
989.54 0
989.62 0
989.69 0
989.76 0
989.83 0
989.90 0
989.98 0
990.05 0
990.12 0
990.19 0
990.27 0
990.34 0
990.41 0
990.48 0
990.55 0
990.63 0
990.70 0
990.77 0
990.84 0
990.91 0
990.99 0
991.06 0
991.13 0
991.20 0
991.28 0
991.35 0
991.42 0
991.49 0
991.56 0
991.64 0
991.71 0
991.78 0
991.85 0
991.93 0
992.00 0
992.07 0
992.14 0
992.21 0
992.29 0
992.36 0
992.43 0
992.50 0
992.58 0
992.65 0
992.72 0
992.79 0
992.86 0
992.94 0
993.01 0
993.08 0
993.15 0
993.23 0
993.30 0
993.37 0
993.44 0
993.51 0
993.59 0
993.66 0
993.73 0
993.80 0
993.88 0
993.95 0
994.02 0
994.09 0
994.16 0
994.24 0
994.31 0
994.38 0
994.45 0
994.53 0
994.60 0
994.67 0
994.74 0
994.82 0
994.89 0
994.96 0
995.03 0
995.10 0
995.18 0
995.25 0
995.32 0
995.39 0
995.47 0
995.54 0
995.61 0
995.68 0
995.76 0
995.83 0
995.90 0
995.97 0
996.04 0
996.12 0
996.19 0
996.26 0
996.33 0
996.41 0
996.48 0
996.55 0
996.62 0
996.70 0
996.77 0
996.84 0
996.91 0
996.99 0
997.06 0
997.13 0
997.20 0
997.28 0
997.35 0
997.42 0
997.49 0
997.56 0
997.64 0
997.71 0
997.78 0
997.85 0
997.93 0
998.00 0
998.07 0
998.14 0
998.22 0
998.29 0
998.36 0
998.43 0
998.51 0
998.58 0
998.65 0
998.72 0
998.80 0
998.87 0
998.94 0
999.01 0
999.09 0
999.16 0
999.23 0
999.30 0
999.38 0
999.45 0
999.52 0
999.59 0
999.67 0
999.74 0
999.81 0
999.88 0
999.96 0
1000.03 0
1000.10 0
1000.17 0
1000.25 0
1000.32 0
1000.39 0
1000.46 0
1000.54 0
1000.61 0
1000.68 0
1000.75 0
1000.83 0
1000.90 0
1000.97 0
1001.04 0
1001.12 0
1001.19 0
1001.26 0
1001.33 0
1001.41 0
1001.48 0
1001.55 0
1001.62 0
1001.70 0
1001.77 0
1001.84 0
1001.91 0
1001.99 0
1002.06 0
1002.13 0
1002.20 0
1002.28 0
1002.35 0
1002.42 0
1002.49 0
1002.57 0
1002.64 0
1002.71 0
1002.78 0
1002.86 0
1002.93 0
1003.00 0
1003.07 0
1003.15 0
1003.22 0
1003.29 0
1003.37 0
1003.44 0
1003.51 0
1003.58 0
1003.66 0
1003.73 0
1003.80 0
1003.87 0
1003.95 0
1004.02 0
1004.09 0
1004.16 0
1004.24 0
1004.31 0
1004.38 1
1004.45 1
1004.53 1
1004.60 1
1004.67 1
1004.75 0
1004.82 0
1004.89 0
1004.96 0
1005.04 0
1005.11 0
1005.18 0
1005.25 0
1005.33 0
1005.40 0
1005.47 0
1005.54 0
1005.62 0
1005.69 0
1005.76 0
1005.84 0
1005.91 0
1005.98 0
1006.05 0
1006.13 0
1006.20 0
1006.27 0
1006.34 0
1006.42 0
1006.49 0
1006.56 0
1006.64 0
1006.71 0
1006.78 0
1006.85 0
1006.93 0
1007.00 0
1007.07 0
1007.14 0
1007.22 0
1007.29 0
1007.36 0
1007.44 0
1007.51 0
1007.58 0
1007.65 0
1007.73 0
1007.80 0
1007.87 0
1007.95 0
1008.02 0
1008.09 0
1008.16 0
1008.24 0
1008.31 0
1008.38 0
1008.45 0
1008.53 0
1008.60 1
1008.67 1
1008.75 1
1008.82 1
1008.89 0
1008.96 0
1009.04 0
1009.11 0
1009.18 0
1009.26 0
1009.33 0
1009.40 0
1009.47 0
1009.55 0
1009.62 0
1009.69 0
1009.77 0
1009.84 0
1009.91 1
1009.98 1
1010.06 1
1010.13 0
1010.20 0
1010.28 0
1010.35 0
1010.42 0
1010.49 0
1010.57 0
1010.64 0
1010.71 0
1010.79 0
1010.86 0
1010.93 0
1011.00 0
1011.08 1
1011.15 1
1011.22 1
1011.30 1
1011.37 1
1011.44 1
1011.51 1
1011.59 1
1011.66 1
1011.73 1
1011.81 1
1011.88 1
1011.95 1
1012.02 1
1012.10 0
1012.17 0
1012.24 0
1012.32 0
1012.39 0
1012.46 0
1012.54 0
1012.61 0
1012.68 0
1012.75 0
1012.83 0
1012.90 0
1012.97 0
1013.05 0
1013.12 0
1013.19 0
1013.27 0
1013.34 0
1013.41 0
1013.48 0
1013.56 0
1013.63 0
1013.70 0
1013.78 0
1013.85 0
1013.92 0
1013.99 0
1014.07 0
1014.14 0
1014.21 0
1014.29 0
1014.36 0
1014.43 0
1014.51 0
1014.58 0
1014.65 0
1014.73 0
1014.80 0
1014.87 0
1014.94 0
1015.02 0
1015.09 0
1015.16 0
1015.24 0
1015.31 0
1015.38 0
1015.46 0
1015.53 0
1015.60 0
1015.67 0
1015.75 0
1015.82 0
1015.89 0
1015.97 0
1016.04 0
1016.11 0
1016.19 0
1016.26 0
1016.33 0
1016.41 0
1016.48 0
1016.55 0
1016.62 0
1016.70 0
1016.77 0
1016.84 0
1016.92 0
1016.99 0
1017.06 0
1017.14 0
1017.21 0
1017.28 0
1017.36 0
1017.43 0
1017.50 0
1017.57 0
1017.65 0
1017.72 0
1017.79 0
1017.87 1
1017.94 0
1018.01 0
1018.09 0
1018.16 0
1018.23 0
1018.31 0
1018.38 0
1018.45 0
1018.53 0
1018.60 0
1018.67 0
1018.75 0
1018.82 0
1018.89 0
1018.96 0
1019.04 0
1019.11 0
1019.18 0
1019.26 0
1019.33 0
1019.40 0
1019.48 0
1019.55 0
1019.62 0
1019.70 0
1019.77 0
1019.84 0
1019.92 0
1019.99 1
1020.06 1
1020.14 0
1020.21 0
1020.28 0
1020.36 0
1020.43 0
1020.50 0
1020.58 0
1020.65 0
1020.72 0
1020.80 0
1020.87 0
1020.94 0
1021.01 0
1021.09 0
1021.16 0
1021.23 0
1021.31 0
1021.38 0
1021.45 0
1021.53 0
1021.60 0
1021.67 0
1021.75 0
1021.82 0
1021.89 0
1021.97 0
1022.04 0
1022.11 0
1022.19 0
1022.26 0
1022.33 0
1022.41 0
1022.48 0
1022.55 0
1022.63 0
1022.70 0
1022.77 0
1022.85 0
1022.92 0
1022.99 0
1023.07 0
1023.14 0
1023.21 0
1023.29 0
1023.36 0
1023.43 0
1023.51 0
1023.58 0
1023.65 0
1023.73 0
1023.80 0
1023.87 0
1023.95 0
1024.02 0
1024.09 0
1024.17 0
1024.24 0
1024.31 0
1024.39 0
1024.46 0
1024.53 0
1024.61 0
1024.68 0
1024.75 0
1024.83 0
1024.90 0
1024.97 0
1025.05 0
1025.12 0
1025.19 0
1025.27 0
1025.34 0
1025.41 0
1025.49 0
1025.56 0
1025.63 0
1025.71 0
1025.78 0
1025.85 0
1025.93 0
1026.00 0
1026.08 1
1026.15 1
1026.22 1
1026.30 1
1026.37 1
1026.44 0
1026.52 0
1026.59 0
1026.66 0
1026.74 0
1026.81 0
1026.88 0
1026.96 0
1027.03 0
1027.10 1
1027.18 1
1027.25 1
1027.32 1
1027.40 1
1027.47 1
1027.54 1
1027.62 1
1027.69 1
1027.76 1
1027.84 1
1027.91 0
1027.99 0
1028.06 0
1028.13 0
1028.21 0
1028.28 0
1028.35 0
1028.43 0
1028.50 0
1028.57 0
1028.65 0
1028.72 0
1028.79 0
1028.87 0
1028.94 0
1029.01 0
1029.09 0
1029.16 0
1029.24 0
1029.31 0
1029.38 0
1029.46 0
1029.53 0
1029.60 0
1029.68 0
1029.75 0
1029.82 0
1029.90 0
1029.97 0
1030.04 0
1030.12 0
1030.19 0
1030.27 0
1030.34 0
1030.41 0
1030.49 0
1030.56 0
1030.63 0
1030.71 0
1030.78 0
1030.85 0
1030.93 1
1031.00 1
1031.07 1
1031.15 1
1031.22 1
1031.30 1
1031.37 1
1031.44 1
1031.52 1
1031.59 1
1031.66 0
1031.74 0
1031.81 0
1031.88 0
1031.96 0
1032.03 0
1032.11 1
1032.18 1
1032.25 1
1032.33 1
1032.40 1
1032.47 1
1032.55 1
1032.62 1
1032.69 0
1032.77 0
1032.84 0
1032.92 0
1032.99 0
1033.06 0
1033.14 0
1033.21 0
1033.28 0
1033.36 0
1033.43 0
1033.51 0
1033.58 0
1033.65 1
1033.73 1
1033.80 1
1033.87 1
1033.95 1
1034.02 1
1034.09 1
1034.17 1
1034.24 1
1034.32 1
1034.39 1
1034.46 1
1034.54 1
1034.61 1
1034.68 1
1034.76 1
1034.83 1
1034.91 1
1034.98 1
1035.05 1
1035.13 1
1035.20 1
1035.27 1
1035.35 0
1035.42 0
1035.50 0
1035.57 1
1035.64 1
1035.72 1
1035.79 1
1035.86 1
1035.94 1
1036.01 1
1036.09 0
1036.16 0
1036.23 0
1036.31 0
1036.38 0
1036.46 0
1036.53 0
1036.60 0
1036.68 0
1036.75 0
1036.82 0
1036.90 0
1036.97 0
1037.05 0
1037.12 0
1037.19 0
1037.27 1
1037.34 1
1037.41 1
1037.49 1
1037.56 0
1037.64 0
1037.71 0
1037.78 0
1037.86 0
1037.93 0
1038.01 0
1038.08 0
1038.15 0
1038.23 0
1038.30 0
1038.37 0
1038.45 0
1038.52 0
1038.60 0
1038.67 0
1038.74 0
1038.82 0
1038.89 1
1038.97 1
1039.04 1
1039.11 0
1039.19 0
1039.26 0
1039.34 0
1039.41 0
1039.48 0
1039.56 0
1039.63 1
1039.71 1
1039.78 1
1039.85 1
1039.93 1
1040.00 1
1040.07 0
1040.15 0
1040.22 0
1040.30 0
1040.37 0
1040.44 0
1040.52 0
1040.59 1
1040.67 1
1040.74 1
1040.81 1
1040.89 1
1040.96 1
1041.04 1
1041.11 1
1041.18 1
1041.26 0
1041.33 0
1041.41 0
1041.48 0
1041.55 0
1041.63 0
1041.70 0
1041.78 0
1041.85 0
1041.92 0
1042.00 0
1042.07 0
1042.15 0
1042.22 0
1042.29 0
1042.37 0
1042.44 1
1042.52 1
1042.59 1
1042.66 1
1042.74 1
1042.81 1
1042.89 0
1042.96 0
1043.03 0
1043.11 0
1043.18 0
1043.26 0
1043.33 0
1043.40 0
1043.48 0
1043.55 0
1043.63 0
1043.70 0
1043.77 0
1043.85 0
1043.92 0
1044.00 0
1044.07 1
1044.14 1
1044.22 1
1044.29 1
1044.37 1
1044.44 2
1044.52 2
1044.59 2
1044.66 2
1044.74 2
1044.81 2
1044.89 2
1044.96 2
1045.03 2
1045.11 2
1045.18 2
1045.26 2
1045.33 2
1045.40 3
1045.48 3
1045.55 3
1045.63 3
1045.70 3
1045.78 3
1045.85 3
1045.92 3
1046.00 2
1046.07 2
1046.15 2
1046.22 2
1046.29 2
1046.37 2
1046.44 2
1046.52 2
1046.59 2
1046.66 2
1046.74 2
1046.81 2
1046.89 2
1046.96 1
1047.04 1
1047.11 1
1047.18 1
1047.26 1
1047.33 1
1047.41 1
1047.48 1
1047.56 1
1047.63 1
1047.70 1
1047.78 1
1047.85 1
1047.93 0
1048.00 1
1048.07 1
1048.15 1
1048.22 1
1048.30 2
1048.37 2
1048.45 2
1048.52 2
1048.59 3
1048.67 3
1048.74 3
1048.82 3
1048.89 3
1048.97 3
1049.04 3
1049.11 2
1049.19 2
1049.26 2
1049.34 2
1049.41 1
1049.48 1
1049.56 1
1049.63 1
1049.71 1
1049.78 1
1049.86 1
1049.93 1
1050.00 2
1050.08 2
1050.15 2
1050.23 2
1050.30 2
1050.38 2
1050.45 2
1050.52 2
1050.60 2
1050.67 3
1050.75 3
1050.82 3
1050.90 3
1050.97 3
1051.05 3
1051.12 2
1051.19 2
1051.27 2
1051.34 1
1051.42 1
1051.49 1
1051.57 0
1051.64 0
1051.71 0
1051.79 0
1051.86 0
1051.94 0
1052.01 0
1052.09 0
1052.16 0
1052.23 0
1052.31 0
1052.38 0
1052.46 0
1052.53 0
1052.61 1
1052.68 1
1052.76 1
1052.83 1
1052.90 1
1052.98 1
1053.05 1
1053.13 1
1053.20 1
1053.28 1
1053.35 1
1053.42 1
1053.50 1
1053.57 1
1053.65 1
1053.72 1
1053.80 1
1053.87 1
1053.95 1
1054.02 0
1054.09 0
1054.17 0
1054.24 0
1054.32 0
1054.39 0
1054.47 0
1054.54 0
1054.62 0
1054.69 0
1054.76 0
1054.84 1
1054.91 1
1054.99 2
1055.06 2
1055.14 2
1055.21 2
1055.29 2
1055.36 2
1055.43 2
1055.51 2
1055.58 1
1055.66 1
1055.73 1
1055.81 1
1055.88 1
1055.96 1
1056.03 1
1056.10 1
1056.18 0
1056.25 0
1056.33 0
1056.40 0
1056.48 0
1056.55 0
1056.63 0
1056.70 0
1056.78 0
1056.85 0
1056.92 0
1057.00 1
1057.07 1
1057.15 1
1057.22 1
1057.30 1
1057.37 1
1057.45 1
1057.52 1
1057.60 0
1057.67 0
1057.74 0
1057.82 0
1057.89 0
1057.97 0
1058.04 0
1058.12 0
1058.19 0
1058.27 0
1058.34 0
1058.42 0
1058.49 0
1058.56 0
1058.64 0
1058.71 1
1058.79 1
1058.86 1
1058.94 1
1059.01 1
1059.09 1
1059.16 1
1059.24 0
1059.31 0
1059.39 0
1059.46 0
1059.53 1
1059.61 1
1059.68 1
1059.76 1
1059.83 1
1059.91 1
1059.98 2
1060.06 2
1060.13 2
1060.21 2
1060.28 2
1060.36 2
1060.43 2
1060.50 2
1060.58 1
1060.65 1
1060.73 1
1060.80 1
1060.88 1
1060.95 1
1061.03 1
1061.10 1
1061.18 1
1061.25 1
1061.33 1
1061.40 1
1061.48 2
1061.55 2
1061.62 3
1061.70 3
1061.77 3
1061.85 3
1061.92 3
1062.00 2
1062.07 1
1062.15 1
1062.22 1
1062.30 1
1062.37 1
1062.45 1
1062.52 1
1062.60 1
1062.67 1
1062.75 1
1062.82 1
1062.90 1
1062.97 1
1063.04 1
1063.12 1
1063.19 1
1063.27 1
1063.34 1
1063.42 1
1063.49 1
1063.57 2
1063.64 2
1063.72 2
1063.79 2
1063.87 2
1063.94 2
1064.02 2
1064.09 3
1064.17 3
1064.24 3
1064.32 4
1064.39 4
1064.47 4
1064.54 4
1064.61 4
1064.69 4
1064.76 3
1064.84 3
1064.91 2
1064.99 2
1065.06 1
1065.14 1
1065.21 1
1065.29 1
1065.36 1
1065.44 1
1065.51 1
1065.59 1
1065.66 1
1065.74 1
1065.81 1
1065.89 1
1065.96 1
1066.04 1
1066.11 1
1066.19 1
1066.26 1
1066.34 1
1066.41 1
1066.49 2
1066.56 2
1066.64 2
1066.71 1
1066.78 1
1066.86 1
1066.93 1
1067.01 2
1067.08 2
1067.16 2
1067.23 3
1067.31 3
1067.38 3
1067.46 3
1067.53 2
1067.61 2
1067.68 1
1067.76 1
1067.83 0
1067.91 0
1067.98 0
1068.06 0
1068.13 1
1068.21 1
1068.28 2
1068.36 2
1068.43 3
1068.51 2
1068.58 2
1068.66 2
1068.73 2
1068.81 1
1068.88 1
1068.96 2
1069.03 2
1069.11 2
1069.18 2
1069.26 2
1069.33 2
1069.41 2
1069.48 1
1069.56 1
1069.63 1
1069.71 0
1069.78 0
1069.86 0
1069.93 0
1070.01 0
1070.08 0
1070.16 0
1070.23 0
1070.31 0
1070.38 0
1070.46 1
1070.53 1
1070.61 1
1070.68 2
1070.76 2
1070.83 2
1070.91 2
1070.98 2
1071.06 2
1071.13 2
1071.21 1
1071.28 1
1071.36 1
1071.43 0
1071.51 0
1071.58 0
1071.66 0
1071.73 0
1071.81 0
1071.88 1
1071.96 1
1072.03 1
1072.11 1
1072.18 1
1072.26 1
1072.33 1
1072.41 0
1072.48 0
1072.56 0
1072.63 0
1072.71 0
1072.78 0
1072.86 0
1072.93 1
1073.01 1
1073.08 2
1073.16 2
1073.23 2
1073.31 3
1073.38 3
1073.46 3
1073.53 3
1073.61 3
1073.68 3
1073.76 3
1073.83 3
1073.91 3
1073.99 3
1074.06 3
1074.14 2
1074.21 3
1074.29 3
1074.36 3
1074.44 4
1074.51 4
1074.59 4
1074.66 4
1074.74 3
1074.81 3
1074.89 2
1074.96 2
1075.04 1
1075.11 1
1075.19 1
1075.26 2
1075.34 2
1075.41 3
1075.49 3
1075.56 3
1075.64 3
1075.71 2
1075.79 2
1075.86 1
1075.94 1
1076.01 1
1076.09 1
1076.16 2
1076.24 3
1076.32 4
1076.39 5
1076.47 6
1076.54 6
1076.62 6
1076.69 6
1076.77 6
1076.84 5
1076.92 5
1076.99 5
1077.07 5
1077.14 5
1077.22 4
1077.29 4
1077.37 4
1077.44 3
1077.52 3
1077.59 3
1077.67 3
1077.74 3
1077.82 4
1077.90 4
1077.97 4
1078.05 4
1078.12 4
1078.20 4
1078.27 3
1078.35 3
1078.42 2
1078.50 2
1078.57 2
1078.65 2
1078.72 2
1078.80 2
1078.87 2
1078.95 2
1079.02 2
1079.10 2
1079.17 2
1079.25 3
1079.33 3
1079.40 4
1079.48 4
1079.55 5
1079.63 6
1079.70 6
1079.78 7
1079.85 7
1079.93 6
1080.00 6
1080.08 5
1080.15 4
1080.23 3
1080.30 2
1080.38 2
1080.46 1
1080.53 1
1080.61 0
1080.68 0
1080.76 0
1080.83 0
1080.91 0
1080.98 0
1081.06 0
1081.13 0
1081.21 0
1081.28 0
1081.36 0
1081.44 0
1081.51 0
1081.59 0
1081.66 0
1081.74 0
1081.81 0
1081.89 0
1081.96 1
1082.04 1
1082.11 1
1082.19 1
1082.26 1
1082.34 1
1082.42 1
1082.49 2
1082.57 2
1082.64 2
1082.72 3
1082.79 3
1082.87 3
1082.94 3
1083.02 2
1083.09 2
1083.17 2
1083.25 2
1083.32 2
1083.40 3
1083.47 3
1083.55 3
1083.62 3
1083.70 3
1083.77 2
1083.85 2
1083.92 1
1084.00 1
1084.08 1
1084.15 1
1084.23 1
1084.30 2
1084.38 2
1084.45 2
1084.53 2
1084.60 2
1084.68 2
1084.75 2
1084.83 2
1084.91 2
1084.98 2
1085.06 2
1085.13 3
1085.21 4
1085.28 4
1085.36 5
1085.43 5
1085.51 5
1085.59 5
1085.66 5
1085.74 4
1085.81 4
1085.89 4
1085.96 3
1086.04 3
1086.11 3
1086.19 2
1086.27 2
1086.34 2
1086.42 2
1086.49 1
1086.57 1
1086.64 1
1086.72 1
1086.79 1
1086.87 1
1086.95 0
1087.02 0
1087.10 0
1087.17 0
1087.25 0
1087.32 1
1087.40 1
1087.47 1
1087.55 1
1087.63 2
1087.70 2
1087.78 3
1087.85 3
1087.93 3
1088.00 4
1088.08 4
1088.16 4
1088.23 5
1088.31 5
1088.38 5
1088.46 5
1088.53 5
1088.61 5
1088.68 5
1088.76 5
1088.84 5
1088.91 5
1088.99 5
1089.06 5
1089.14 4
1089.21 4
1089.29 4
1089.37 4
1089.44 5
1089.52 5
1089.59 6
1089.67 6
1089.74 6
1089.82 6
1089.90 6
1089.97 6
1090.05 6
1090.12 5
1090.20 5
1090.27 5
1090.35 5
1090.42 5
1090.50 5
1090.58 5
1090.65 5
1090.73 5
1090.80 6
1090.88 6
1090.95 7
1091.03 8
1091.11 8
1091.18 8
1091.26 8
1091.33 8
1091.41 7
1091.49 7
1091.56 6
1091.64 5
1091.71 4
1091.79 4
1091.86 3
1091.94 3
1092.02 3
1092.09 3
1092.17 3
1092.24 4
1092.32 3
1092.39 3
1092.47 2
1092.55 2
1092.62 1
1092.70 0
1092.77 0
1092.85 0
1092.92 1
1093.00 1
1093.08 1
1093.15 2
1093.23 2
1093.30 3
1093.38 3
1093.46 5
1093.53 6
1093.61 9
1093.68 11
1093.76 14
1093.83 17
1093.91 21
1093.99 24
1094.06 29
1094.14 34
1094.21 40
1094.29 47
1094.36 54
1094.44 62
1094.52 70
1094.59 76
1094.67 81
1094.74 84
1094.82 85
1094.90 85
1094.97 84
1095.05 83
1095.12 83
1095.20 84
1095.28 86
1095.35 88
1095.43 90
1095.50 91
1095.58 91
1095.65 89
1095.73 85
1095.81 81
1095.88 76
1095.96 72
1096.03 69
1096.11 68
1096.19 67
1096.26 66
1096.34 64
1096.41 62
1096.49 58
1096.57 54
1096.64 49
1096.72 45
1096.79 41
1096.87 38
1096.94 36
1097.02 34
1097.10 33
1097.17 32
1097.25 31
1097.32 29
1097.40 28
1097.48 26
1097.55 23
1097.63 21
1097.70 19
1097.78 16
1097.86 14
1097.93 13
1098.01 11
1098.08 10
1098.16 8
1098.24 8
1098.31 7
1098.39 7
1098.46 7
1098.54 7
1098.62 7
1098.69 6
1098.77 6
1098.84 5
1098.92 4
1099.00 4
1099.07 4
1099.15 5
1099.22 5
1099.30 6
1099.38 7
1099.45 8
1099.53 8
1099.60 8
1099.68 8
1099.76 7
1099.83 6
1099.91 5
1099.98 5
1100.06 4
1100.14 4
1100.21 4
1100.29 5
1100.36 5
1100.44 6
1100.52 6
1100.59 6
1100.67 6
1100.74 5
1100.82 5
1100.90 4
1100.97 4
1101.05 3
1101.12 3
1101.20 3
1101.28 4
1101.35 4
1101.43 4
1101.51 4
1101.58 5
1101.66 5
1101.73 6
1101.81 7
1101.89 8
1101.96 9
1102.04 10
1102.11 10
1102.19 10
1102.27 10
1102.34 10
1102.42 10
1102.49 10
1102.57 9
1102.65 9
1102.72 10
1102.80 10
1102.87 10
1102.95 9
1103.03 9
1103.10 9
1103.18 8
1103.26 8
1103.33 7
1103.41 7
1103.48 6
1103.56 6
1103.64 6
1103.71 5
1103.79 5
1103.86 5
1103.94 5
1104.02 5
1104.09 5
1104.17 6
1104.25 6
1104.32 7
1104.40 8
1104.47 8
1104.55 8
1104.63 8
1104.70 8
1104.78 8
1104.86 9
1104.93 9
1105.01 10
1105.08 10
1105.16 11
1105.24 12
1105.31 12
1105.39 12
1105.46 11
1105.54 10
1105.62 10
1105.69 9
1105.77 8
1105.85 8
1105.92 7
1106.00 7
1106.07 7
1106.15 7
1106.23 7
1106.30 7
1106.38 7
1106.46 7
1106.53 8
1106.61 9
1106.68 10
1106.76 11
1106.84 12
1106.91 12
1106.99 12
1107.07 12
1107.14 11
1107.22 10
1107.29 9
1107.37 9
1107.45 8
1107.52 7
1107.60 7
1107.68 7
1107.75 7
1107.83 8
1107.91 8
1107.98 8
1108.06 9
1108.13 9
1108.21 8
1108.29 8
1108.36 8
1108.44 8
1108.52 7
1108.59 7
1108.67 6
1108.74 5
1108.82 4
1108.90 3
1108.97 2
1109.05 1
1109.13 1
1109.20 1
1109.28 2
1109.36 3
1109.43 4
1109.51 5
1109.58 6
1109.66 7
1109.74 8
1109.81 8
1109.89 8
1109.97 7
1110.04 7
1110.12 7
1110.20 7
1110.27 6
1110.35 6
1110.42 6
1110.50 6
1110.58 6
1110.65 6
1110.73 6
1110.81 6
1110.88 5
1110.96 5
1111.04 6
1111.11 6
1111.19 7
1111.27 8
1111.34 9
1111.42 10
1111.49 10
1111.57 10
1111.65 10
1111.72 9
1111.80 8
1111.88 7
1111.95 7
1112.03 7
1112.11 7
1112.18 7
1112.26 7
1112.34 7
1112.41 6
1112.49 6
1112.56 5
1112.64 4
1112.72 4
1112.79 4
1112.87 4
1112.95 4
1113.02 5
1113.10 5
1113.18 6
1113.25 6
1113.33 6
1113.41 6
1113.48 6
1113.56 6
1113.64 5
1113.71 5
1113.79 4
1113.86 3
1113.94 3
1114.02 3
1114.09 4
1114.17 4
1114.25 5
1114.32 6
1114.40 7
1114.48 7
1114.55 8
1114.63 8
1114.71 8
1114.78 8
1114.86 8
1114.94 7
1115.01 7
1115.09 7
1115.17 7
1115.24 6
1115.32 6
1115.40 7
1115.47 7
1115.55 7
1115.63 7
1115.70 6
1115.78 6
1115.86 6
1115.93 5
1116.01 5
1116.08 5
1116.16 5
1116.24 5
1116.31 5
1116.39 5
1116.47 6
1116.54 6
1116.62 7
1116.70 7
1116.77 7
1116.85 7
1116.93 7
1117.00 7
1117.08 7
1117.16 6
1117.23 6
1117.31 6
1117.39 6
1117.46 6
1117.54 6
1117.62 6
1117.69 6
1117.77 6
1117.85 5
1117.92 5
1118.00 4
1118.08 4
1118.15 3
1118.23 3
1118.31 4
1118.38 5
1118.46 6
1118.54 7
1118.61 8
1118.69 9
1118.77 10
1118.84 11
1118.92 11
1119.00 10
1119.07 10
1119.15 9
1119.23 9
1119.30 8
1119.38 8
1119.46 7
1119.53 6
1119.61 6
1119.69 5
1119.76 4
1119.84 3
1119.92 3
1119.99 3
1120.07 4
1120.15 5
1120.22 6
1120.30 7
1120.38 8
1120.45 8
1120.53 8
1120.61 8
1120.68 8
1120.76 8
1120.84 8
1120.91 8
1120.99 8
1121.07 8
1121.15 8
1121.22 7
1121.30 6
1121.38 5
1121.45 4
1121.53 4
1121.61 4
1121.68 4
1121.76 4
1121.84 5
1121.91 5
1121.99 5
1122.07 4
1122.14 4
1122.22 4
1122.30 4
1122.37 4
1122.45 5
1122.53 6
1122.60 7
1122.68 8
1122.76 8
1122.83 8
1122.91 7
1122.99 5
1123.06 4
1123.14 3
1123.22 2
1123.30 1
1123.37 1
1123.45 0
1123.53 0
1123.60 0
1123.68 0
1123.76 0
1123.83 0
1123.91 0
1123.99 0
1124.06 0
1124.14 0
1124.22 0
1124.29 0
1124.37 1
1124.45 2
1124.53 3
1124.60 4
1124.68 5
1124.76 6
1124.83 6
1124.91 5
1124.99 4
1125.06 2
1125.14 0
1125.22 0
1125.29 0
1125.37 0
1125.45 0
1125.52 0
1125.60 1
1125.68 3
1125.76 4
1125.83 5
1125.91 6
1125.99 6
1126.06 5
1126.14 5
1126.22 4
1126.29 4
1126.37 4
1126.45 3
1126.52 3
1126.60 3
1126.68 3
1126.76 2
1126.83 2
1126.91 2
1126.99 1
1127.06 1
1127.14 0
1127.22 0
1127.29 0
1127.37 0
1127.45 0
1127.53 0
1127.60 0
1127.68 0
1127.76 1
1127.83 2
1127.91 3
1127.99 4
1128.06 5
1128.14 6
1128.22 6
1128.29 6
1128.37 7
1128.45 7
1128.53 7
1128.60 7
1128.68 7
1128.76 7
1128.83 7
1128.91 7
1128.99 7
1129.07 6
1129.14 6
1129.22 5
1129.30 5
1129.37 4
1129.45 4
1129.53 3
1129.60 2
1129.68 1
1129.76 1
1129.84 0
1129.91 0
1129.99 0
1130.07 0
1130.14 0
1130.22 0
1130.30 0
1130.38 0
1130.45 0
1130.53 1
1130.61 1
1130.68 1
1130.76 2
1130.84 2
1130.91 2
1130.99 3
1131.07 4
1131.15 5
1131.22 6
1131.30 7
1131.38 9
1131.45 10
1131.53 11
1131.61 12
1131.69 12
1131.76 12
1131.84 12
1131.92 12
1131.99 12
1132.07 12
1132.15 11
1132.23 12
1132.30 12
1132.38 14
1132.46 15
1132.53 17
1132.61 19
1132.69 21
1132.77 23
1132.84 24
1132.92 25
1133.00 24
1133.07 23
1133.15 22
1133.23 20
1133.31 18
1133.38 17
1133.46 16
1133.54 17
1133.61 18
1133.69 20
1133.77 22
1133.85 24
1133.92 26
1134.00 27
1134.08 27
1134.15 26
1134.23 26
1134.31 24
1134.39 23
1134.46 22
1134.54 21
1134.62 21
1134.70 20
1134.77 21
1134.85 21
1134.93 22
1135.00 22
1135.08 23
1135.16 24
1135.24 24
1135.31 23
1135.39 23
1135.47 22
1135.54 21
1135.62 21
1135.70 20
1135.78 21
1135.85 21
1135.93 22
1136.01 23
1136.09 24
1136.16 25
1136.24 25
1136.32 25
1136.39 24
1136.47 23
1136.55 22
1136.63 21
1136.70 19
1136.78 18
1136.86 17
1136.94 16
1137.01 15
1137.09 14
1137.17 13
1137.24 12
1137.32 11
1137.40 10
1137.48 9
1137.55 9
1137.63 9
1137.71 9
1137.79 10
1137.86 10
1137.94 11
1138.02 11
1138.10 10
1138.17 10
1138.25 10
1138.33 10
1138.40 11
1138.48 11
1138.56 11
1138.64 11
1138.71 11
1138.79 10
1138.87 9
1138.95 9
1139.02 8
1139.10 7
1139.18 7
1139.26 6
1139.33 6
1139.41 6
1139.49 6
1139.57 6
1139.64 6
1139.72 6
1139.80 5
1139.87 4
1139.95 3
1140.03 2
1140.11 2
1140.18 1
1140.26 0
1140.34 0
1140.42 0
1140.49 0
1140.57 0
1140.65 0
1140.73 2
1140.80 3
1140.88 5
1140.96 6
1141.04 7
1141.11 8
1141.19 7
1141.27 6
1141.35 5
1141.42 3
1141.50 1
1141.58 0
1141.66 0
1141.73 0
1141.81 0
1141.89 1
1141.97 2
1142.04 3
1142.12 4
1142.20 4
1142.28 3
1142.35 3
1142.43 2
1142.51 1
1142.59 0
1142.66 0
1142.74 0
1142.82 0
1142.90 0
1142.97 0
1143.05 0
1143.13 0
1143.21 0
1143.28 0
1143.36 0
1143.44 0
1143.52 0
1143.59 0
1143.67 1
1143.75 1
1143.83 1
1143.90 1
1143.98 0
1144.06 0
1144.14 0
1144.21 0
1144.29 0
1144.37 1
1144.45 3
1144.52 5
1144.60 7
1144.68 8
1144.76 10
1144.83 11
1144.91 12
1144.99 12
1145.07 11
1145.14 10
1145.22 10
1145.30 9
1145.38 9
1145.45 8
1145.53 8
1145.61 7
1145.69 6
1145.76 5
1145.84 5
1145.92 4
1146.00 4
1146.08 4
1146.15 4
1146.23 4
1146.31 4
1146.39 4
1146.46 4
1146.54 4
1146.62 4
1146.70 4
1146.77 4
1146.85 5
1146.93 6
1147.01 7
1147.08 8
1147.16 10
1147.24 11
1147.32 12
1147.39 13
1147.47 14
1147.55 14
1147.63 15
1147.71 16
1147.78 16
1147.86 17
1147.94 17
1148.02 17
1148.09 17
1148.17 17
1148.25 17
1148.33 17
1148.40 17
1148.48 17
1148.56 17
1148.64 17
1148.72 17
1148.79 17
1148.87 17
1148.95 17
1149.03 17
1149.10 17
1149.18 18
1149.26 19
1149.34 19
1149.41 20
1149.49 21
1149.57 23
1149.65 24
1149.73 26
1149.80 28
1149.88 30
1149.96 32
1150.04 33
1150.11 33
1150.19 33
1150.27 31
1150.35 29
1150.43 27
1150.50 24
1150.58 22
1150.66 20
1150.74 18
1150.81 17
1150.89 17
1150.97 17
1151.05 18
1151.13 19
1151.20 20
1151.28 21
1151.36 22
1151.44 23
1151.51 24
1151.59 26
1151.67 28
1151.75 30
1151.83 32
1151.90 34
1151.98 35
1152.06 36
1152.14 35
1152.21 34
1152.29 32
1152.37 29
1152.45 27
1152.53 25
1152.60 23
1152.68 23
1152.76 23
1152.84 23
1152.91 23
1152.99 23
1153.07 22
1153.15 22
1153.23 21
1153.30 20
1153.38 19
1153.46 18
1153.54 17
1153.62 16
1153.69 15
1153.77 15
1153.85 14
1153.93 15
1154.00 15
1154.08 16
1154.16 17
1154.24 19
1154.32 20
1154.39 21
1154.47 21
1154.55 21
1154.63 20
1154.71 19
1154.78 17
1154.86 16
1154.94 14
1155.02 13
1155.10 12
1155.17 11
1155.25 11
1155.33 10
1155.41 10
1155.48 10
1155.56 10
1155.64 9
1155.72 8
1155.80 7
1155.87 6
1155.95 5
1156.03 5
1156.11 5
1156.19 5
1156.26 6
1156.34 8
1156.42 10
1156.50 12
1156.58 13
1156.65 14
1156.73 14
1156.81 14
1156.89 12
1156.97 11
1157.04 10
1157.12 9
1157.20 8
1157.28 8
1157.36 9
1157.43 10
1157.51 10
1157.59 10
1157.67 10
1157.75 10
1157.82 9
1157.90 8
1157.98 6
1158.06 5
1158.14 4
1158.21 3
1158.29 2
1158.37 1
1158.45 1
1158.53 1
1158.60 1
1158.68 2
1158.76 3
1158.84 4
1158.92 5
1158.99 6
1159.07 7
1159.15 7
1159.23 7
1159.31 6
1159.38 6
1159.46 5
1159.54 4
1159.62 4
1159.70 4
1159.77 4
1159.85 5
1159.93 6
1160.01 7
1160.09 9
1160.17 10
1160.24 11
1160.32 11
1160.40 11
1160.48 11
1160.56 11
1160.63 10
1160.71 9
1160.79 8
1160.87 8
1160.95 7
1161.02 6
1161.10 5
1161.18 4
1161.26 4
1161.34 3
1161.41 3
1161.49 3
1161.57 4
1161.65 4
1161.73 5
1161.81 6
1161.88 6
1161.96 7
1162.04 7
1162.12 8
1162.20 9
1162.27 10
1162.35 12
1162.43 12
1162.51 12
1162.59 12
1162.67 11
1162.74 10
1162.82 9
1162.90 8
1162.98 7
1163.06 7
1163.13 7
1163.21 7
1163.29 7
1163.37 7
1163.45 7
1163.53 8
1163.60 8
1163.68 8
1163.76 7
1163.84 7
1163.92 6
1163.99 6
1164.07 6
1164.15 5
1164.23 6
1164.31 6
1164.39 7
1164.46 8
1164.54 8
1164.62 9
1164.70 9
1164.78 9
1164.85 9
1164.93 8
1165.01 8
1165.09 7
1165.17 7
1165.25 6
1165.32 5
1165.40 5
1165.48 5
1165.56 4
1165.64 4
1165.72 4
1165.79 4
1165.87 4
1165.95 3
1166.03 2
1166.11 1
1166.19 0
1166.26 0
1166.34 0
1166.42 0
1166.50 0
1166.58 0
1166.65 1
1166.73 2
1166.81 4
1166.89 5
1166.97 7
1167.05 9
1167.12 10
1167.20 10
1167.28 11
1167.36 10
1167.44 10
1167.52 9
1167.59 9
1167.67 8
1167.75 7
1167.83 7
1167.91 6
1167.99 6
1168.06 5
1168.14 4
1168.22 3
1168.30 2
1168.38 2
1168.46 2
1168.53 2
1168.61 3
1168.69 4
1168.77 5
1168.85 7
1168.93 8
1169.01 9
1169.08 9
1169.16 9
1169.24 8
1169.32 7
1169.40 7
1169.48 6
1169.55 5
1169.63 5
1169.71 5
1169.79 5
1169.87 5
1169.95 4
1170.02 4
1170.10 4
1170.18 4
1170.26 3
1170.34 3
1170.42 3
1170.49 3
1170.57 3
1170.65 3
1170.73 3
1170.81 2
1170.89 1
1170.97 0
1171.04 0
1171.12 0
1171.20 0
1171.28 0
1171.36 0
1171.44 0
1171.51 0
1171.59 1
1171.67 2
1171.75 2
1171.83 2
1171.91 2
1171.99 2
1172.06 2
1172.14 2
1172.22 3
1172.30 3
1172.38 3
1172.46 3
1172.53 3
1172.61 3
1172.69 3
1172.77 4
1172.85 4
1172.93 4
1173.01 5
1173.08 5
1173.16 5
1173.24 4
1173.32 4
1173.40 3
1173.48 2
1173.56 1
1173.63 0
1173.71 0
1173.79 0
1173.87 0
1173.95 1
1174.03 2
1174.11 3
1174.18 5
1174.26 6
1174.34 7
1174.42 9
1174.50 10
1174.58 10
1174.66 11
1174.73 11
1174.81 11
1174.89 10
1174.97 10
1175.05 9
1175.13 9
1175.21 9
1175.28 9
1175.36 9
1175.44 8
1175.52 8
1175.60 8
1175.68 8
1175.76 9
1175.83 9
1175.91 10
1175.99 10
1176.07 11
1176.15 11
1176.23 10
1176.31 10
1176.38 9
1176.46 8
1176.54 7
1176.62 7
1176.70 6
1176.78 6
1176.86 6
1176.93 6
1177.01 6
1177.09 6
1177.17 6
1177.25 7
1177.33 7
1177.41 7
1177.49 8
1177.56 8
1177.64 9
1177.72 9
1177.80 9
1177.88 10
1177.96 10
1178.04 11
1178.11 12
1178.19 12
1178.27 13
1178.35 13
1178.43 14
1178.51 14
1178.59 14
1178.67 14
1178.74 14
1178.82 13
1178.90 13
1178.98 13
1179.06 12
1179.14 12
1179.22 12
1179.30 12
1179.37 12
1179.45 11
1179.53 11
1179.61 12
1179.69 12
1179.77 13
1179.85 14
1179.93 14
1180.00 15
1180.08 15
1180.16 14
1180.24 12
1180.32 10
1180.40 8
1180.48 6
1180.56 4
1180.63 3
1180.71 3
1180.79 3
1180.87 4
1180.95 6
1181.03 7
1181.11 8
1181.19 10
1181.26 11
1181.34 12
1181.42 13
1181.50 14
1181.58 14
1181.66 15
1181.74 15
1181.82 16
1181.89 16
1181.97 16
1182.05 16
1182.13 16
1182.21 17
1182.29 17
1182.37 17
1182.45 17
1182.53 17
1182.60 16
1182.68 15
1182.76 13
1182.84 12
1182.92 11
1183.00 11
1183.08 12
1183.16 13
1183.23 15
1183.31 16
1183.39 16
1183.47 15
1183.55 14
1183.63 13
1183.71 11
1183.79 10
1183.87 9
1183.94 9
1184.02 10
1184.10 11
1184.18 12
1184.26 13
1184.34 14
1184.42 16
1184.50 17
1184.58 18
1184.65 18
1184.73 17
1184.81 16
1184.89 15
1184.97 13
1185.05 11
1185.13 10
1185.21 9
1185.29 9
1185.37 9
1185.44 9
1185.52 9
1185.60 9
1185.68 9
1185.76 8
1185.84 6
1185.92 5
1186.00 5
1186.08 4
1186.15 4
1186.23 5
1186.31 6
1186.39 7
1186.47 8
1186.55 9
1186.63 10
1186.71 11
1186.79 11
1186.87 12
1186.94 12
1187.02 13
1187.10 14
1187.18 15
1187.26 15
1187.34 15
1187.42 15
1187.50 15
1187.58 13
1187.65 12
1187.73 10
1187.81 8
1187.89 6
1187.97 5
1188.05 4
1188.13 3
1188.21 3
1188.29 4
1188.37 5
1188.45 6
1188.52 7
1188.60 8
1188.68 9
1188.76 10
1188.84 12
1188.92 13
1189.00 14
1189.08 15
1189.16 16
1189.24 16
1189.31 16
1189.39 15
1189.47 14
1189.55 12
1189.63 11
1189.71 9
1189.79 8
1189.87 8
1189.95 9
1190.03 10
1190.11 11
1190.18 12
1190.26 13
1190.34 14
1190.42 14
1190.50 14
1190.58 13
1190.66 13
1190.74 12
1190.82 11
1190.90 10
1190.98 8
1191.05 6
1191.13 4
1191.21 3
1191.29 2
1191.37 1
1191.45 2
1191.53 2
1191.61 2
1191.69 2
1191.77 2
1191.85 1
1191.92 0
1192.00 0
1192.08 0
1192.16 0
1192.24 0
1192.32 1
1192.40 2
1192.48 3
1192.56 5
1192.64 6
1192.72 8
1192.80 9
1192.87 10
1192.95 11
1193.03 12
1193.11 12
1193.19 12
1193.27 11
1193.35 10
1193.43 9
1193.51 7
1193.59 6
1193.67 5
1193.75 4
1193.83 4
1193.90 5
1193.98 5
1194.06 6
1194.14 7
1194.22 8
1194.30 9
1194.38 10
1194.46 11
1194.54 13
1194.62 14
1194.70 15
1194.78 16
1194.86 16
1194.93 14
1195.01 13
1195.09 11
1195.17 9
1195.25 8
1195.33 7
1195.41 7
1195.49 7
1195.57 7
1195.65 7
1195.73 7
1195.81 6
1195.89 6
1195.96 5
1196.04 5
1196.12 4
1196.20 3
1196.28 2
1196.36 1
1196.44 0
1196.52 0
1196.60 0
1196.68 0
1196.76 0
1196.84 0
1196.92 0
1197.00 0
1197.07 0
1197.15 0
1197.23 0
1197.31 0
1197.39 0
1197.47 1
1197.55 2
1197.63 2
1197.71 3
1197.79 3
1197.87 2
1197.95 1
1198.03 0
1198.11 0
1198.19 0
1198.26 0
1198.34 0
1198.42 0
1198.50 0
1198.58 0
1198.66 1
1198.74 3
1198.82 5
1198.90 7
1198.98 9
1199.06 11
1199.14 13
1199.22 14
1199.30 16
1199.38 18
1199.46 19
1199.53 21
1199.61 21
1199.69 21
1199.77 20
1199.85 18
1199.93 15
1200.01 11
1200.09 8
1200.17 5
1200.25 2
1200.33 0
1200.41 0
1200.49 0
1200.57 0
1200.65 0
1200.73 0
1200.81 1
1200.89 1
1200.96 1
1201.04 1
1201.12 1
1201.20 1
1201.28 1
1201.36 1
1201.44 2
1201.52 3
1201.60 4
1201.68 5
1201.76 6
1201.84 7
1201.92 9
1202.00 10
1202.08 11
1202.16 12
1202.24 12
1202.32 12
1202.39 11
1202.47 11
1202.55 11
1202.63 10
1202.71 10
1202.79 10
1202.87 9
1202.95 9
1203.03 8
1203.11 7
1203.19 5
1203.27 5
1203.35 4
1203.43 5
1203.51 6
1203.59 7
1203.67 9
1203.75 11
1203.83 12
1203.91 13
1203.99 13
1204.06 12
1204.14 11
1204.22 9
1204.30 8
1204.38 7
1204.46 6
1204.54 6
1204.62 6
1204.70 7
1204.78 7
1204.86 7
1204.94 8
1205.02 8
1205.10 8
1205.18 8
1205.26 8
1205.34 8
1205.42 9
1205.50 9
1205.58 11
1205.66 12
1205.74 13
1205.82 14
1205.90 15
1205.97 16
1206.05 17
1206.13 17
1206.21 18
1206.29 20
1206.37 21
1206.45 23
1206.53 25
1206.61 26
1206.69 27
1206.77 28
1206.85 28
1206.93 27
1207.01 27
1207.09 27
1207.17 27
1207.25 27
1207.33 27
1207.41 26
1207.49 26
1207.57 25
1207.65 23
1207.73 21
1207.81 19
1207.89 17
1207.97 15
1208.05 14
1208.13 14
1208.20 15
1208.28 17
1208.36 19
1208.44 21
1208.52 23
1208.60 25
1208.68 25
1208.76 25
1208.84 24
1208.92 21
1209.00 18
1209.08 14
1209.16 10
1209.24 7
1209.32 4
1209.40 2
1209.48 1
1209.56 1
1209.64 0
1209.72 0
1209.80 1
1209.88 1
1209.96 1
1210.04 1
1210.12 1
1210.20 2
1210.28 3
1210.36 4
1210.44 5
1210.52 6
1210.60 7
1210.68 7
1210.76 7
1210.84 7
1210.92 6
1211.00 5
1211.08 3
1211.15 2
1211.23 2
1211.31 3
1211.39 4
1211.47 6
1211.55 8
1211.63 10
1211.71 11
1211.79 12
1211.87 12
1211.95 12
1212.03 12
1212.11 11
1212.19 9
1212.27 8
1212.35 6
1212.43 3
1212.51 1
1212.59 0
1212.67 0
1212.75 0
1212.83 0
1212.91 0
1212.99 0
1213.07 0
1213.15 0
1213.23 3
1213.31 8
1213.39 12
1213.47 16
1213.55 19
1213.63 21
1213.71 22
1213.79 23
1213.87 23
1213.95 23
1214.03 23
1214.11 22
1214.19 22
1214.27 21
1214.35 21
1214.43 21
1214.51 21
1214.59 21
1214.67 20
1214.75 19
1214.83 17
1214.91 15
1214.99 14
1215.07 13
1215.15 13
1215.23 13
1215.31 14
1215.39 16
1215.47 17
1215.55 17
1215.63 18
1215.71 18
1215.79 19
1215.87 20
1215.95 21
1216.03 21
1216.11 21
1216.19 21
1216.27 20
1216.35 18
1216.43 16
1216.51 15
1216.59 14
1216.67 15
1216.75 16
1216.83 18
1216.91 20
1216.99 22
1217.07 23
1217.15 23
1217.23 23
1217.31 23
1217.39 23
1217.47 23
1217.55 24
1217.63 25
1217.71 25
1217.79 25
1217.87 24
1217.95 23
1218.03 22
1218.11 22
1218.19 21
1218.27 21
1218.35 21
1218.43 21
1218.51 21
1218.59 21
1218.67 20
1218.75 19
1218.83 17
1218.91 16
1218.99 14
1219.07 13
1219.15 11
1219.23 9
1219.31 8
1219.39 7
1219.47 6
1219.55 6
1219.63 7
1219.71 8
1219.79 9
1219.87 10
1219.95 11
1220.03 12
1220.11 12
1220.19 11
1220.27 10
1220.35 9
1220.43 8
1220.51 7
1220.59 7
1220.67 7
1220.75 7
1220.83 7
1220.91 7
1220.99 6
1221.07 6
1221.15 6
1221.23 7
1221.31 7
1221.39 9
1221.47 10
1221.55 12
1221.63 13
1221.71 15
1221.79 15
1221.87 16
1221.95 16
1222.03 15
1222.11 15
1222.19 15
1222.27 16
1222.35 18
1222.43 20
1222.51 23
1222.59 27
1222.67 32
1222.75 37
1222.83 42
1222.91 47
1222.99 51
1223.07 55
1223.15 58
1223.23 62
1223.31 67
1223.39 73
1223.47 82
1223.55 93
1223.63 105
1223.71 119
1223.79 132
1223.87 145
1223.95 156
1224.03 163
1224.11 168
1224.19 170
1224.27 170
1224.35 168
1224.43 165
1224.51 163
1224.60 161
1224.68 161
1224.76 163
1224.84 165
1224.92 167
1225.00 168
1225.08 167
1225.16 164
1225.24 160
1225.32 156
1225.40 151
1225.48 147
1225.56 145
1225.64 143
1225.72 142
1225.80 141
1225.88 139
1225.96 137
1226.04 133
1226.12 128
1226.20 122
1226.28 117
1226.36 111
1226.44 105
1226.52 99
1226.60 93
1226.68 87
1226.76 81
1226.84 76
1226.92 71
1227.00 67
1227.08 64
1227.16 62
1227.24 62
1227.32 61
1227.40 61
1227.48 61
1227.57 59
1227.65 57
1227.73 53
1227.81 50
1227.89 46
1227.97 44
1228.05 42
1228.13 41
1228.21 40
1228.29 39
1228.37 38
1228.45 35
1228.53 33
1228.61 30
1228.69 26
1228.77 23
1228.85 21
1228.93 18
1229.01 17
1229.09 16
1229.17 15
1229.25 16
1229.33 17
1229.41 18
1229.49 20
1229.57 22
1229.65 23
1229.73 24
1229.82 23
1229.90 22
1229.98 20
1230.06 19
1230.14 17
1230.22 16
1230.30 16
1230.38 16
1230.46 16
1230.54 15
1230.62 15
1230.70 14
1230.78 14
1230.86 14
1230.94 15
1231.02 17
1231.10 20
1231.18 23
1231.26 26
1231.34 28
1231.42 30
1231.50 31
1231.58 31
1231.66 31
1231.75 31
1231.83 31
1231.91 31
1231.99 31
1232.07 29
1232.15 27
1232.23 24
1232.31 20
1232.39 17
1232.47 14
1232.55 11
1232.63 9
1232.71 8
1232.79 8
1232.87 8
1232.95 8
1233.03 7
1233.11 7
1233.19 6
1233.27 6
1233.35 5
1233.44 5
1233.52 6
1233.60 6
1233.68 6
1233.76 5
1233.84 4
1233.92 3
1234.00 2
1234.08 1
1234.16 0
1234.24 0
1234.32 1
1234.40 3
1234.48 6
1234.56 9
1234.64 12
1234.72 15
1234.80 18
1234.89 20
1234.97 21
1235.05 22
1235.13 22
1235.21 21
1235.29 19
1235.37 17
1235.45 14
1235.53 12
1235.61 10
1235.69 10
1235.77 10
1235.85 12
1235.93 14
1236.01 16
1236.09 18
1236.17 18
1236.25 18
1236.34 17
1236.42 16
1236.50 14
1236.58 13
1236.66 12
1236.74 11
1236.82 11
1236.90 11
1236.98 10
1237.06 10
1237.14 10
1237.22 10
1237.30 10
1237.38 11
1237.46 11
1237.54 10
1237.63 9
1237.71 7
1237.79 5
1237.87 3
1237.95 0
1238.03 0
1238.11 0
1238.19 0
1238.27 0
1238.35 0
1238.43 0
1238.51 0
1238.59 1
1238.67 2
1238.75 3
1238.84 4
1238.92 4
1239.00 5
1239.08 6
1239.16 6
1239.24 7
1239.32 7
1239.40 8
1239.48 8
1239.56 8
1239.64 8
1239.72 7
1239.80 6
1239.88 5
1239.97 4
1240.05 4
1240.13 5
1240.21 7
1240.29 10
1240.37 13
1240.45 17
1240.53 21
1240.61 25
1240.69 28
1240.77 29
1240.85 30
1240.93 30
1241.02 29
1241.10 28
1241.18 27
1241.26 27
1241.34 27
1241.42 28
1241.50 28
1241.58 27
1241.66 25
1241.74 22
1241.82 17
1241.90 12
1241.98 8
1242.07 4
1242.15 1
1242.23 1
1242.31 1
1242.39 3
1242.47 6
1242.55 10
1242.63 13
1242.71 15
1242.79 16
1242.87 17
1242.95 17
1243.03 17
1243.12 17
1243.20 17
1243.28 17
1243.36 17
1243.44 17
1243.52 17
1243.60 16
1243.68 14
1243.76 13
1243.84 11
1243.92 9
1244.00 7
1244.09 6
1244.17 4
1244.25 3
1244.33 2
1244.41 1
1244.49 0
1244.57 0
1244.65 1
1244.73 2
1244.81 3
1244.89 4
1244.98 6
1245.06 7
1245.14 8
1245.22 8
1245.30 8
1245.38 8
1245.46 8
1245.54 8
1245.62 9
1245.70 10
1245.78 10
1245.87 10
1245.95 8
1246.03 7
1246.11 4
1246.19 1
1246.27 0
1246.35 0
1246.43 0
1246.51 0
1246.59 0
1246.67 0
1246.76 0
1246.84 2
1246.92 4
1247.00 6
1247.08 8
1247.16 9
1247.24 9
1247.32 7
1247.40 5
1247.48 2
1247.57 0
1247.65 0
1247.73 0
1247.81 0
1247.89 0
1247.97 0
1248.05 0
1248.13 0
1248.21 2
1248.29 4
1248.37 6
1248.46 7
1248.54 9
1248.62 10
1248.70 11
1248.78 11
1248.86 11
1248.94 10
1249.02 10
1249.10 10
1249.19 10
1249.27 10
1249.35 10
1249.43 11
1249.51 11
1249.59 10
1249.67 10
1249.75 9
1249.83 8
1249.91 7
1250.00 7
1250.08 6
1250.16 4
1250.24 2
1250.32 0
1250.40 0
1250.48 0
1250.56 0
1250.64 0
1250.73 0
1250.81 0
1250.89 0
1250.97 2
1251.05 3
1251.13 4
1251.21 4
1251.29 3
1251.37 3
1251.45 3
1251.54 2
1251.62 2
1251.70 1
1251.78 0
1251.86 0
1251.94 0
1252.02 0
1252.10 0
1252.18 0
1252.27 0
1252.35 2
1252.43 6
1252.51 10
1252.59 14
1252.67 18
1252.75 19
1252.83 20
1252.91 19
1253.00 17
1253.08 14
1253.16 12
1253.24 10
1253.32 9
1253.40 9
1253.48 9
1253.56 11
1253.65 12
1253.73 14
1253.81 16
1253.89 17
1253.97 19
1254.05 20
1254.13 20
1254.21 20
1254.29 20
1254.38 20
1254.46 20
1254.54 20
1254.62 20
1254.70 21
1254.78 21
1254.86 21
1254.94 21
1255.03 21
1255.11 21
1255.19 21
1255.27 21
1255.35 21
1255.43 22
1255.51 24
1255.59 25
1255.68 26
1255.76 27
1255.84 28
1255.92 28
1256.00 27
1256.08 26
1256.16 24
1256.24 22
1256.33 20
1256.41 18
1256.49 16
1256.57 15
1256.65 14
1256.73 14
1256.81 14
1256.89 15
1256.98 15
1257.06 15
1257.14 15
1257.22 15
1257.30 15
1257.38 15
1257.46 16
1257.54 16
1257.63 16
1257.71 16
1257.79 16
1257.87 15
1257.95 14
1258.03 13
1258.11 13
1258.19 13
1258.28 13
1258.36 14
1258.44 16
1258.52 19
1258.60 21
1258.68 23
1258.76 25
1258.85 26
1258.93 26
1259.01 26
1259.09 25
1259.17 25
1259.25 24
1259.33 22
1259.41 21
1259.50 19
1259.58 18
1259.66 15
1259.74 13
1259.82 10
1259.90 7
1259.98 5
1260.07 3
1260.15 2
1260.23 2
1260.31 4
1260.39 6
1260.47 9
1260.55 12
1260.64 14
1260.72 16
1260.80 17
1260.88 17
1260.96 17
1261.04 16
1261.12 15
1261.21 14
1261.29 13
1261.37 12
1261.45 12
1261.53 11
1261.61 11
1261.69 11
1261.78 11
1261.86 10
1261.94 10
1262.02 10
1262.10 9
1262.18 9
1262.26 10
1262.35 11
1262.43 12
1262.51 14
1262.59 15
1262.67 17
1262.75 18
1262.83 20
1262.92 20
1263.00 21
1263.08 22
1263.16 23
1263.24 23
1263.32 24
1263.40 24
1263.49 24
1263.57 24
1263.65 23
1263.73 21
1263.81 19
1263.89 16
1263.97 13
1264.06 10
1264.14 8
1264.22 5
1264.30 3
1264.38 2
1264.46 1
1264.55 2
1264.63 3
1264.71 4
1264.79 6
1264.87 9
1264.95 11
1265.03 12
1265.12 13
1265.20 14
1265.28 14
1265.36 14
1265.44 15
1265.52 17
1265.61 19
1265.69 23
1265.77 26
1265.85 30
1265.93 33
1266.01 35
1266.09 36
1266.18 36
1266.26 36
1266.34 35
1266.42 34
1266.50 33
1266.58 31
1266.67 29
1266.75 28
1266.83 26
1266.91 24
1266.99 22
1267.07 20
1267.16 17
1267.24 16
1267.32 14
1267.40 14
1267.48 14
1267.56 15
1267.65 16
1267.73 18
1267.81 20
1267.89 21
1267.97 22
1268.05 22
1268.13 22
1268.22 21
1268.30 19
1268.38 17
1268.46 15
1268.54 12
1268.62 10
1268.71 8
1268.79 8
1268.87 9
1268.95 11
1269.03 15
1269.11 19
1269.20 23
1269.28 26
1269.36 29
1269.44 31
1269.52 32
1269.60 33
1269.69 34
1269.77 34
1269.85 33
1269.93 32
1270.01 31
1270.09 29
1270.18 26
1270.26 23
1270.34 19
1270.42 15
1270.50 12
1270.59 9
1270.67 8
1270.75 9
1270.83 11
1270.91 13
1270.99 16
1271.08 17
1271.16 18
1271.24 18
1271.32 17
1271.40 16
1271.48 15
1271.57 15
1271.65 15
1271.73 14
1271.81 13
1271.89 12
1271.97 9
1272.06 6
1272.14 3
1272.22 1
1272.30 0
1272.38 2
1272.47 5
1272.55 11
1272.63 17
1272.71 25
1272.79 32
1272.87 37
1272.96 41
1273.04 43
1273.12 43
1273.20 42
1273.28 40
1273.37 38
1273.45 36
1273.53 34
1273.61 32
1273.69 31
1273.77 29
1273.86 27
1273.94 25
1274.02 24
1274.10 23
1274.18 23
1274.27 23
1274.35 24
1274.43 25
1274.51 25
1274.59 24
1274.67 23
1274.76 20
1274.84 17
1274.92 14
1275.00 11
1275.08 9
1275.17 8
1275.25 9
1275.33 11
1275.41 15
1275.49 19
1275.57 23
1275.66 27
1275.74 29
1275.82 31
1275.90 31
1275.98 31
1276.07 30
1276.15 29
1276.23 29
1276.31 29
1276.39 29
1276.48 30
1276.56 31
1276.64 31
1276.72 29
1276.80 26
1276.89 23
1276.97 18
1277.05 13
1277.13 9
1277.21 5
1277.29 3
1277.38 1
1277.46 1
1277.54 1
1277.62 2
1277.70 3
1277.79 4
1277.87 4
1277.95 3
1278.03 2
1278.11 1
1278.20 0
1278.28 0
1278.36 0
1278.44 0
1278.52 0
1278.61 0
1278.69 0
1278.77 0
1278.85 3
1278.93 7
1279.02 10
1279.10 13
1279.18 15
1279.26 16
1279.34 16
1279.43 15
1279.51 12
1279.59 10
1279.67 7
1279.75 4
1279.84 1
1279.92 0
1280.00 0
1280.08 0
1280.16 0
1280.25 0
1280.33 2
1280.41 5
1280.49 7
1280.57 10
1280.66 12
1280.74 14
1280.82 16
1280.90 17
1280.98 19
1281.07 20
1281.15 22
1281.23 23
1281.31 23
1281.39 23
1281.48 22
1281.56 22
1281.64 21
1281.72 20
1281.80 20
1281.89 21
1281.97 22
1282.05 23
1282.13 25
1282.22 27
1282.30 29
1282.38 32
1282.46 35
1282.54 39
1282.63 42
1282.71 44
1282.79 46
1282.87 46
1282.95 44
1283.04 41
1283.12 37
1283.20 34
1283.28 30
1283.36 27
1283.45 25
1283.53 24
1283.61 23
1283.69 23
1283.78 23
1283.86 22
1283.94 22
1284.02 21
1284.10 21
1284.19 21
1284.27 22
1284.35 23
1284.43 24
1284.51 26
1284.60 29
1284.68 32
1284.76 35
1284.84 38
1284.93 40
1285.01 43
1285.09 44
1285.17 46
1285.25 47
1285.34 49
1285.42 50
1285.50 51
1285.58 52
1285.67 52
1285.75 52
1285.83 52
1285.91 51
1285.99 50
1286.08 48
1286.16 47
1286.24 46
1286.32 46
1286.41 44
1286.49 43
1286.57 41
1286.65 39
1286.73 36
1286.82 32
1286.90 29
1286.98 25
1287.06 22
1287.15 19
1287.23 18
1287.31 18
1287.39 19
1287.47 20
1287.56 22
1287.64 23
1287.72 24
1287.80 25
1287.89 25
1287.97 25
1288.05 25
1288.13 26
1288.21 27
1288.30 28
1288.38 28
1288.46 28
1288.54 28
1288.63 27
1288.71 26
1288.79 25
1288.87 24
1288.96 23
1289.04 22
1289.12 22
1289.20 21
1289.28 21
1289.37 21
1289.45 22
1289.53 24
1289.61 27
1289.70 31
1289.78 35
1289.86 40
1289.94 44
1290.03 47
1290.11 49
1290.19 49
1290.27 47
1290.35 45
1290.44 42
1290.52 40
1290.60 38
1290.68 36
1290.77 34
1290.85 33
1290.93 30
1291.01 28
1291.10 24
1291.18 21
1291.26 18
1291.34 16
1291.43 15
1291.51 16
1291.59 18
1291.67 21
1291.76 24
1291.84 28
1291.92 30
1292.00 31
1292.08 31
1292.17 30
1292.25 28
1292.33 25
1292.41 22
1292.50 20
1292.58 18
1292.66 17
1292.74 16
1292.83 15
1292.91 14
1292.99 13
1293.07 12
1293.16 11
1293.24 11
1293.32 10
1293.40 9
1293.49 9
1293.57 8
1293.65 6
1293.73 5
1293.82 4
1293.90 3
1293.98 3
1294.06 5
1294.15 7
1294.23 10
1294.31 12
1294.39 14
1294.48 14
1294.56 13
1294.64 12
1294.72 10
1294.81 10
1294.89 10
1294.97 12
1295.05 16
1295.14 20
1295.22 23
1295.30 26
1295.38 27
1295.47 27
1295.55 25
1295.63 23
1295.71 21
1295.80 19
1295.88 19
1295.96 18
1296.04 19
1296.13 19
1296.21 20
1296.29 21
1296.37 22
1296.46 23
1296.54 24
1296.62 26
1296.70 28
1296.79 29
1296.87 29
1296.95 29
1297.03 28
1297.12 26
1297.20 24
1297.28 23
1297.36 21
1297.45 20
1297.53 20
1297.61 20
1297.69 20
1297.78 20
1297.86 20
1297.94 22
1298.02 24
1298.11 28
1298.19 33
1298.27 40
1298.35 47
1298.44 55
1298.52 61
1298.60 66
1298.69 68
1298.77 68
1298.85 65
1298.93 62
1299.02 57
1299.10 53
1299.18 49
1299.26 47
1299.35 46
1299.43 46
1299.51 48
1299.59 49
1299.68 50
1299.76 51
1299.84 51
1299.92 51
1300.01 51
1300.09 50
1300.17 49
1300.26 47
1300.34 45
1300.42 43
1300.50 42
1300.59 41
1300.67 40
1300.75 39
1300.83 39
1300.92 40
1301.00 40
1301.08 41
1301.16 42
1301.25 44
1301.33 46
1301.41 48
1301.50 50
1301.58 51
1301.66 52
1301.74 52
1301.83 52
1301.91 51
1301.99 50
1302.07 49
1302.16 49
1302.24 49
1302.32 51
1302.41 53
1302.49 57
1302.57 62
1302.65 67
1302.74 71
1302.82 75
1302.90 76
1302.98 77
1303.07 75
1303.15 73
1303.23 70
1303.32 67
1303.40 64
1303.48 62
1303.56 61
1303.65 60
1303.73 58
1303.81 56
1303.90 53
1303.98 50
1304.06 47
1304.14 44
1304.23 42
1304.31 42
1304.39 43
1304.47 45
1304.56 47
1304.64 49
1304.72 51
1304.81 52
1304.89 52
1304.97 51
1305.05 50
1305.14 48
1305.22 46
1305.30 43
1305.39 40
1305.47 38
1305.55 35
1305.63 34
1305.72 33
1305.80 33
1305.88 34
1305.97 36
1306.05 38
1306.13 40
1306.21 43
1306.30 45
1306.38 48
1306.46 50
1306.55 52
1306.63 54
1306.71 54
1306.79 53
1306.88 50
1306.96 47
1307.04 43
1307.13 39
1307.21 37
1307.29 35
1307.37 34
1307.46 35
1307.54 36
1307.62 37
1307.71 39
1307.79 39
1307.87 40
1307.95 39
1308.04 38
1308.12 35
1308.20 32
1308.29 27
1308.37 22
1308.45 16
1308.54 10
1308.62 5
1308.70 2
1308.78 0
1308.87 1
1308.95 4
1309.03 8
1309.12 13
1309.20 18
1309.28 22
1309.36 24
1309.45 24
1309.53 22
1309.61 19
1309.70 15
1309.78 10
1309.86 7
1309.95 4
1310.03 1
1310.11 0
1310.19 0
1310.28 0
1310.36 0
1310.44 0
1310.53 0
1310.61 0
1310.69 0
1310.78 1
1310.86 5
1310.94 11
1311.02 15
1311.11 19
1311.19 22
1311.27 24
1311.36 26
1311.44 29
1311.52 34
1311.61 39
1311.69 44
1311.77 50
1311.85 54
1311.94 56
1312.02 57
1312.10 56
1312.19 54
1312.27 53
1312.35 52
1312.44 51
1312.52 51
1312.60 52
1312.68 54
1312.77 56
1312.85 58
1312.93 59
1313.02 60
1313.10 60
1313.18 60
1313.27 60
1313.35 59
1313.43 58
1313.52 57
1313.60 57
1313.68 56
1313.76 55
1313.85 54
1313.93 53
1314.01 52
1314.10 51
1314.18 51
1314.26 52
1314.35 52
1314.43 53
1314.51 52
1314.60 49
1314.68 46
1314.76 42
1314.85 38
1314.93 35
1315.01 33
1315.09 33
1315.18 33
1315.26 34
1315.34 35
1315.43 35
1315.51 36
1315.59 36
1315.68 35
1315.76 35
1315.84 34
1315.93 33
1316.01 33
1316.09 33
1316.18 34
1316.26 36
1316.34 39
1316.42 42
1316.51 45
1316.59 47
1316.67 47
1316.76 46
1316.84 44
1316.92 41
1317.01 37
1317.09 34
1317.17 32
1317.26 31
1317.34 32
1317.42 35
1317.51 39
1317.59 44
1317.67 49
1317.76 54
1317.84 57
1317.92 58
1318.01 58
1318.09 56
1318.17 53
1318.26 50
1318.34 46
1318.42 42
1318.51 40
1318.59 37
1318.67 36
1318.75 34
1318.84 32
1318.92 30
1319.00 27
1319.09 24
1319.17 21
1319.25 17
1319.34 14
1319.42 12
1319.50 11
1319.59 12
1319.67 13
1319.75 14
1319.84 15
1319.92 16
1320.00 15
1320.09 14
1320.17 12
1320.25 10
1320.34 7
1320.42 5
1320.50 4
1320.59 3
1320.67 4
1320.75 6
1320.84 9
1320.92 12
1321.00 16
1321.09 19
1321.17 21
1321.25 23
1321.34 24
1321.42 24
1321.50 23
1321.59 22
1321.67 21
1321.75 19
1321.84 16
1321.92 14
1322.00 11
1322.09 8
1322.17 6
1322.25 5
1322.34 5
1322.42 6
1322.50 8
1322.59 11
1322.67 16
1322.75 21
1322.84 26
1322.92 33
1323.00 40
1323.09 49
1323.17 57
1323.25 66
1323.34 75
1323.42 84
1323.50 92
1323.59 99
1323.67 104
1323.75 107
1323.84 107
1323.92 106
1324.00 104
1324.09 100
1324.17 95
1324.26 91
1324.34 88
1324.42 87
1324.51 87
1324.59 90
1324.67 94
1324.76 99
1324.84 104
1324.92 107
1325.01 108
1325.09 107
1325.17 105
1325.26 102
1325.34 98
1325.42 95
1325.51 93
1325.59 92
1325.67 91
1325.76 91
1325.84 91
1325.92 89
1326.01 87
1326.09 84
1326.17 81
1326.26 79
1326.34 76
1326.42 74
1326.51 73
1326.59 72
1326.68 71
1326.76 71
1326.84 70
1326.93 71
1327.01 71
1327.09 71
1327.18 71
1327.26 70
1327.34 68
1327.43 65
1327.51 63
1327.59 60
1327.68 58
1327.76 56
1327.84 55
1327.93 53
1328.01 52
1328.10 50
1328.18 48
1328.26 46
1328.35 44
1328.43 44
1328.51 44
1328.60 45
1328.68 47
1328.76 49
1328.85 51
1328.93 53
1329.01 55
1329.10 57
1329.18 59
1329.27 60
1329.35 60
1329.43 58
1329.52 57
1329.60 55
1329.68 54
1329.77 54
1329.85 56
1329.93 59
1330.02 62
1330.10 66
1330.18 68
1330.27 70
1330.35 71
1330.44 72
1330.52 73
1330.60 75
1330.69 76
1330.77 78
1330.85 80
1330.94 82
1331.02 84
1331.10 85
1331.19 86
1331.27 87
1331.36 88
1331.44 88
1331.52 86
1331.61 84
1331.69 81
1331.77 78
1331.86 75
1331.94 73
1332.02 72
1332.11 72
1332.19 74
1332.28 77
1332.36 81
1332.44 85
1332.53 89
1332.61 93
1332.69 95
1332.78 95
1332.86 94
1332.95 91
1333.03 87
1333.11 83
1333.20 78
1333.28 73
1333.36 68
1333.45 64
1333.53 60
1333.61 56
1333.70 53
1333.78 50
1333.87 46
1333.95 42
1334.03 36
1334.12 30
1334.20 23
1334.28 15
1334.37 9
1334.45 5
1334.54 3
1334.62 3
1334.70 4
1334.79 7
1334.87 10
1334.95 12
1335.04 14
1335.12 14
1335.21 14
1335.29 14
1335.37 13
1335.46 13
1335.54 13
1335.62 13
1335.71 12
1335.79 12
1335.88 11
1335.96 9
1336.04 8
1336.13 7
1336.21 7
1336.30 7
1336.38 9
1336.46 10
1336.55 11
1336.63 11
1336.71 10
1336.80 6
1336.88 2
1336.97 0
1337.05 0
1337.13 0
1337.22 0
1337.30 0
1337.38 6
1337.47 15
1337.55 22
1337.64 28
1337.72 32
1337.80 32
1337.89 31
1337.97 28
1338.06 24
1338.14 21
1338.22 19
1338.31 18
1338.39 18
1338.48 20
1338.56 22
1338.64 26
1338.73 30
1338.81 34
1338.89 38
1338.98 41
1339.06 43
1339.15 44
1339.23 43
1339.31 42
1339.40 40
1339.48 40
1339.57 41
1339.65 43
1339.73 46
1339.82 51
1339.90 55
1339.99 59
1340.07 62
1340.15 64
1340.24 66
1340.32 67
1340.40 69
1340.49 71
1340.57 73
1340.66 76
1340.74 79
1340.82 82
1340.91 83
1340.99 84
1341.08 83
1341.16 82
1341.24 80
1341.33 77
1341.41 75
1341.50 73
1341.58 71
1341.66 70
1341.75 70
1341.83 70
1341.92 70
1342.00 71
1342.08 70
1342.17 70
1342.25 68
1342.34 66
1342.42 64
1342.50 62
1342.59 61
1342.67 60
1342.76 58
1342.84 57
1342.92 54
1343.01 50
1343.09 45
1343.18 40
1343.26 36
1343.34 33
1343.43 33
1343.51 34
1343.60 38
1343.68 43
1343.76 50
1343.85 56
1343.93 61
1344.02 66
1344.10 69
1344.18 70
1344.27 71
1344.35 70
1344.44 67
1344.52 65
1344.60 62
1344.69 59
1344.77 56
1344.86 53
1344.94 50
1345.02 47
1345.11 42
1345.19 37
1345.28 31
1345.36 24
1345.45 17
1345.53 10
1345.61 3
1345.70 0
1345.78 0
1345.87 0
1345.95 0
1346.03 0
1346.12 0
1346.20 0
1346.29 0
1346.37 2
1346.45 8
1346.54 13
1346.62 17
1346.71 20
1346.79 21
1346.88 22
1346.96 21
1347.04 20
1347.13 19
1347.21 17
1347.30 16
1347.38 14
1347.46 12
1347.55 11
1347.63 9
1347.72 7
1347.80 6
1347.88 6
1347.97 6
1348.05 6
1348.14 7
1348.22 7
1348.31 7
1348.39 6
1348.47 5
1348.56 4
1348.64 3
1348.73 2
1348.81 1
1348.90 1
1348.98 0
1349.06 1
1349.15 1
1349.23 1
1349.32 2
1349.40 2
1349.48 2
1349.57 3
1349.65 4
1349.74 5
1349.82 7
1349.91 9
1349.99 11
1350.07 13
1350.16 16
1350.24 17
1350.33 18
1350.41 17
1350.50 16
1350.58 13
1350.66 10
1350.75 6
1350.83 2
1350.92 0
1351.00 0
1351.09 0
1351.17 0
1351.25 0
1351.34 0
1351.42 0
1351.51 0
1351.59 1
1351.67 6
1351.76 11
1351.84 17
1351.93 21
1352.01 24
1352.10 26
1352.18 26
1352.27 27
1352.35 27
1352.43 28
1352.52 29
1352.60 30
1352.69 33
1352.77 36
1352.86 40
1352.94 43
1353.02 47
1353.11 51
1353.19 54
1353.28 55
1353.36 55
1353.45 54
1353.53 52
1353.61 50
1353.70 49
1353.78 48
1353.87 50
1353.95 54
1354.04 60
1354.12 67
1354.20 75
1354.29 82
1354.37 88
1354.46 93
1354.54 96
1354.63 98
1354.71 98
1354.80 96
1354.88 92
1354.96 87
1355.05 81
1355.13 75
1355.22 71
1355.30 68
1355.39 68
1355.47 68
1355.55 70
1355.64 71
1355.72 72
1355.81 72
1355.89 72
1355.98 72
1356.06 72
1356.15 72
1356.23 73
1356.31 75
1356.40 76
1356.48 78
1356.57 79
1356.65 80
1356.74 81
1356.82 82
1356.91 83
1356.99 85
1357.07 86
1357.16 87
1357.24 87
1357.33 87
1357.41 86
1357.50 84
1357.58 82
1357.67 80
1357.75 79
1357.83 79
1357.92 81
1358.00 83
1358.09 86
1358.17 90
1358.26 92
1358.34 94
1358.43 94
1358.51 93
1358.60 91
1358.68 87
1358.76 81
1358.85 74
1358.93 67
1359.02 59
1359.10 52
1359.19 46
1359.27 43
1359.36 42
1359.44 42
1359.52 44
1359.61 46
1359.69 47
1359.78 48
1359.86 47
1359.95 45
1360.03 42
1360.12 39
1360.20 37
1360.29 36
1360.37 37
1360.45 41
1360.54 45
1360.62 51
1360.71 56
1360.79 62
1360.88 67
1360.96 70
1361.05 73
1361.13 75
1361.22 75
1361.30 75
1361.38 73
1361.47 71
1361.55 69
1361.64 68
1361.72 66
1361.81 66
1361.89 66
1361.98 66
1362.06 66
1362.15 64
1362.23 62
1362.32 58
1362.40 54
1362.48 50
1362.57 47
1362.65 45
1362.74 45
1362.82 46
1362.91 48
1362.99 49
1363.08 50
1363.16 48
1363.25 44
1363.33 38
1363.42 31
1363.50 24
1363.58 18
1363.67 13
1363.75 11
1363.84 10
1363.92 12
1364.01 14
1364.09 17
1364.18 19
1364.26 21
1364.35 22
1364.43 22
1364.52 22
1364.60 22
1364.69 22
1364.77 21
1364.86 21
1364.94 21
1365.02 20
1365.11 20
1365.19 20
1365.28 20
1365.36 21
1365.45 22
1365.53 23
1365.62 24
1365.70 23
1365.79 21
1365.87 18
1365.96 13
1366.04 8
1366.13 4
1366.21 2
1366.30 3
1366.38 7
1366.46 13
1366.55 21
1366.63 30
1366.72 39
1366.80 46
1366.89 52
1366.97 57
1367.06 60
1367.14 62
1367.23 64
1367.31 64
1367.40 63
1367.48 61
1367.57 58
1367.65 53
1367.74 48
1367.82 42
1367.91 37
1367.99 32
1368.08 27
1368.16 23
1368.24 20
1368.33 15
1368.41 11
1368.50 6
1368.58 1
1368.67 0
1368.75 0
1368.84 0
1368.92 0
1369.01 0
1369.09 0
1369.18 2
1369.26 4
1369.35 4
1369.43 3
1369.52 2
1369.60 1
1369.69 1
1369.77 2
1369.86 3
1369.94 4
1370.03 6
1370.11 7
1370.20 8
1370.28 9
1370.37 11
1370.45 13
1370.54 16
1370.62 21
1370.71 26
1370.79 32
1370.87 37
1370.96 42
1371.04 46
1371.13 49
1371.21 50
1371.30 50
1371.38 49
1371.47 49
1371.55 48
1371.64 48
1371.72 48
1371.81 49
1371.89 49
1371.98 50
1372.06 50
1372.15 50
1372.23 50
1372.32 49
1372.40 49
1372.49 49
1372.57 49
1372.66 49
1372.74 49
1372.83 49
1372.91 51
1373.00 54
1373.08 57
1373.17 60
1373.25 63
1373.34 64
1373.42 63
1373.51 59
1373.59 53
1373.68 46
1373.76 38
1373.85 31
1373.93 25
1374.02 20
1374.10 18
1374.19 17
1374.27 18
1374.36 21
1374.44 26
1374.53 31
1374.61 37
1374.70 43
1374.78 49
1374.87 57
1374.95 64
1375.04 72
1375.12 80
1375.21 87
1375.29 91
1375.38 93
1375.46 92
1375.55 89
1375.63 85
1375.72 80
1375.80 76
1375.89 74
1375.97 74
1376.06 75
1376.14 76
1376.23 76
1376.31 75
1376.40 72
1376.48 67
1376.57 61
1376.65 55
1376.74 49
1376.82 44
1376.91 41
1376.99 39
1377.08 39
1377.16 40
1377.25 43
1377.33 46
1377.42 50
1377.50 55
1377.59 60
1377.67 66
1377.76 72
1377.84 78
1377.93 83
1378.01 88
1378.10 91
1378.18 92
1378.27 92
1378.35 90
1378.44 87
1378.52 84
1378.61 81
1378.69 79
1378.78 77
1378.87 76
1378.95 75
1379.04 74
1379.12 73
1379.21 72
1379.29 70
1379.38 67
1379.46 63
1379.55 58
1379.63 52
1379.72 45
1379.80 39
1379.89 34
1379.97 31
1380.06 30
1380.14 31
1380.23 33
1380.31 37
1380.40 42
1380.48 47
1380.57 54
1380.65 61
1380.74 68
1380.82 75
1380.91 81
1380.99 87
1381.08 90
1381.16 92
1381.25 91
1381.33 88
1381.42 84
1381.51 78
1381.59 72
1381.68 67
1381.76 62
1381.85 58
1381.93 55
1382.02 53
1382.10 52
1382.19 53
1382.27 54
1382.36 57
1382.44 61
1382.53 64
1382.61 68
1382.70 71
1382.78 73
1382.87 74
1382.95 74
1383.04 72
1383.12 70
1383.21 66
1383.30 63
1383.38 60
1383.47 57
1383.55 54
1383.64 53
1383.72 54
1383.81 55
1383.89 57
1383.98 59
1384.06 60
1384.15 60
1384.23 58
1384.32 56
1384.40 54
1384.49 52
1384.57 51
1384.66 50
1384.75 51
1384.83 52
1384.92 54
1385.00 56
1385.09 57
1385.17 59
1385.26 61
1385.34 62
1385.43 63
1385.51 64
1385.60 64
1385.68 64
1385.77 64
1385.85 64
1385.94 65
1386.03 66
1386.11 66
1386.20 66
1386.28 64
1386.37 61
1386.45 57
1386.54 52
1386.62 46
1386.71 41
1386.79 36
1386.88 32
1386.96 28
1387.05 24
1387.13 20
1387.22 16
1387.31 12
1387.39 8
1387.48 4
1387.56 2
1387.65 2
1387.73 4
1387.82 7
1387.90 12
1387.99 17
1388.07 23
1388.16 28
1388.24 33
1388.33 36
1388.42 39
1388.50 40
1388.59 42
1388.67 42
1388.76 43
1388.84 43
1388.93 43
1389.01 42
1389.10 41
1389.18 40
1389.27 39
1389.36 37
1389.44 35
1389.53 33
1389.61 31
1389.70 30
1389.78 28
1389.87 26
1389.95 25
1390.04 23
1390.12 22
1390.21 22
1390.30 22
1390.38 24
1390.47 27
1390.55 31
1390.64 36
1390.72 42
1390.81 48
1390.89 53
1390.98 57
1391.07 60
1391.15 61
1391.24 60
1391.32 58
1391.41 56
1391.49 53
1391.58 51
1391.66 50
1391.75 49
1391.83 47
1391.92 45
1392.01 41
1392.09 37
1392.18 32
1392.26 27
1392.35 24
1392.43 23
1392.52 24
1392.60 27
1392.69 31
1392.78 35
1392.86 39
1392.95 42
1393.03 45
1393.12 47
1393.20 49
1393.29 53
1393.37 57
1393.46 62
1393.55 67
1393.63 72
1393.72 78
1393.80 83
1393.89 88
1393.97 92
1394.06 96
1394.14 100
1394.23 103
1394.32 105
1394.40 106
1394.49 106
1394.57 105
1394.66 103
1394.74 100
1394.83 98
1394.92 95
1395.00 92
1395.09 90
1395.17 89
1395.26 89
1395.34 89
1395.43 91
1395.51 94
1395.60 97
1395.69 102
1395.77 107
1395.86 112
1395.94 116
1396.03 120
1396.11 122
1396.20 123
1396.29 123
1396.37 121
1396.46 118
1396.54 112
1396.63 105
1396.71 96
1396.80 85
1396.89 74
1396.97 64
1397.06 56
1397.14 51
1397.23 49
1397.31 49
1397.40 52
1397.49 55
1397.57 58
1397.66 59
1397.74 59
1397.83 57
1397.91 55
1398.00 54
1398.09 53
1398.17 53
1398.26 53
1398.34 53
1398.43 52
1398.51 51
1398.60 49
1398.69 45
1398.77 42
1398.86 38
1398.94 35
1399.03 31
1399.11 27
1399.20 23
1399.29 19
1399.37 15
1399.46 12
1399.54 11
1399.63 10
1399.71 10
1399.80 10
1399.89 10
1399.97 10
1400.06 10
1400.14 8
1400.23 7
1400.31 6
1400.40 6
1400.49 7
1400.57 11
1400.66 15
1400.74 20
1400.83 25
1400.92 28
1401.00 29
1401.09 28
1401.17 25
1401.26 20
1401.34 15
1401.43 10
1401.52 6
1401.60 3
1401.69 2
1401.77 0
1401.86 0
1401.95 0
1402.03 0
1402.12 0
1402.20 0
1402.29 0
1402.37 0
1402.46 0
1402.55 0
1402.63 2
1402.72 5
1402.80 9
1402.89 14
1402.98 18
1403.06 22
1403.15 24
1403.23 24
1403.32 22
1403.40 18
1403.49 14
1403.58 11
1403.66 9
1403.75 9
1403.83 12
1403.92 17
1404.01 22
1404.09 28
1404.18 34
1404.26 40
1404.35 45
1404.44 50
1404.52 53
1404.61 57
1404.69 59
1404.78 59
1404.86 58
1404.95 57
1405.04 54
1405.12 53
1405.21 52
1405.29 52
1405.38 52
1405.47 54
1405.55 54
1405.64 54
1405.72 52
1405.81 49
1405.90 45
1405.98 41
1406.07 38
1406.15 38
1406.24 40
1406.33 46
1406.41 53
1406.50 62
1406.58 72
1406.67 80
1406.76 87
1406.84 91
1406.93 94
1407.01 94
1407.10 94
1407.19 94
1407.27 93
1407.36 92
1407.44 91
1407.53 89
1407.62 87
1407.70 85
1407.79 82
1407.87 79
1407.96 78
1408.05 77
1408.13 78
1408.22 79
1408.30 80
1408.39 80
1408.48 78
1408.56 76
1408.65 72
1408.73 68
1408.82 64
1408.91 61
1408.99 60
1409.08 60
1409.16 61
1409.25 63
1409.34 65
1409.42 66
1409.51 66
1409.59 66
1409.68 64
1409.77 62
1409.85 60
1409.94 58
1410.03 57
1410.11 57
1410.20 57
1410.28 57
1410.37 56
1410.46 56
1410.54 54
1410.63 53
1410.71 51
1410.80 50
1410.89 49
1410.97 48
1411.06 47
1411.14 46
1411.23 46
1411.32 45
1411.40 45
1411.49 45
1411.58 45
1411.66 45
1411.75 44
1411.83 42
1411.92 40
1412.01 38
1412.09 36
1412.18 34
1412.26 34
1412.35 36
1412.44 39
1412.52 43
1412.61 46
1412.70 49
1412.78 51
1412.87 51
1412.95 49
1413.04 46
1413.13 42
1413.21 38
1413.30 35
1413.38 33
1413.47 32
1413.56 33
1413.64 34
1413.73 37
1413.82 38
1413.90 40
1413.99 40
1414.07 39
1414.16 39
1414.25 39
1414.33 41
1414.42 43
1414.51 47
1414.59 51
1414.68 54
1414.76 56
1414.85 57
1414.94 56
1415.02 54
1415.11 52
1415.19 50
1415.28 48
1415.37 47
1415.45 45
1415.54 43
1415.63 40
1415.71 35
1415.80 30
1415.88 25
1415.97 20
1416.06 18
1416.14 17
1416.23 20
1416.32 26
1416.40 34
1416.49 45
1416.58 55
1416.66 65
1416.75 74
1416.83 81
1416.92 87
1417.01 90
1417.09 92
1417.18 93
1417.27 92
1417.35 90
1417.44 86
1417.52 81
1417.61 74
1417.70 67
1417.78 59
1417.87 52
1417.96 47
1418.04 42
1418.13 39
1418.21 38
1418.30 36
1418.39 35
1418.47 33
1418.56 30
1418.65 26
1418.73 23
1418.82 21
1418.91 21
1418.99 23
1419.08 27
1419.16 34
1419.25 42
1419.34 51
1419.42 60
1419.51 69
1419.60 77
1419.68 83
1419.77 89
1419.86 94
1419.94 98
1420.03 100
1420.11 101
1420.20 100
1420.29 98
1420.37 94
1420.46 89
1420.55 85
1420.63 81
1420.72 79
1420.81 78
1420.89 79
1420.98 81
1421.07 83
1421.15 85
1421.24 87
1421.32 89
1421.41 92
1421.50 95
1421.58 99
1421.67 102
1421.76 104
1421.84 104
1421.93 102
1422.02 99
1422.10 95
1422.19 91
1422.28 87
1422.36 84
1422.45 81
1422.53 79
1422.62 76
1422.71 74
1422.79 70
1422.88 67
1422.97 63
1423.05 59
1423.14 55
1423.23 52
1423.31 50
1423.40 48
1423.49 47
1423.57 46
1423.66 47
1423.75 47
1423.83 48
1423.92 49
1424.01 49
1424.09 49
1424.18 48
1424.26 47
1424.35 46
1424.44 45
1424.52 43
1424.61 40
1424.70 37
1424.78 33
1424.87 28
1424.96 22
1425.04 17
1425.13 13
1425.22 10
1425.30 9
1425.39 10
1425.48 12
1425.56 15
1425.65 17
1425.74 20
1425.82 21
1425.91 22
1426.00 22
1426.08 22
1426.17 22
1426.26 23
1426.34 24
1426.43 25
1426.52 27
1426.60 30
1426.69 33
1426.77 37
1426.86 40
1426.95 43
1427.03 44
1427.12 43
1427.21 41
1427.29 36
1427.38 31
1427.47 25
1427.55 20
1427.64 16
1427.73 13
1427.81 13
1427.90 14
1427.99 17
1428.07 20
1428.16 23
1428.25 26
1428.33 29
1428.42 32
1428.51 35
1428.59 40
1428.68 47
1428.77 56
1428.85 67
1428.94 78
1429.03 89
1429.11 98
1429.20 105
1429.29 110
1429.37 113
1429.46 113
1429.55 111
1429.63 108
1429.72 104
1429.81 98
1429.89 92
1429.98 84
1430.07 76
1430.15 69
1430.24 63
1430.33 58
1430.41 57
1430.50 58
1430.59 62
1430.67 69
1430.76 78
1430.85 87
1430.93 95
1431.02 103
1431.11 109
1431.19 113
1431.28 117
1431.37 120
1431.45 123
1431.54 126
1431.63 129
1431.71 131
1431.80 132
1431.89 133
1431.98 133
1432.06 131
1432.15 128
1432.24 124
1432.32 118
1432.41 112
1432.50 105
1432.58 99
1432.67 93
1432.76 88
1432.84 86
1432.93 86
1433.02 87
1433.10 90
1433.19 93
1433.28 96
1433.36 99
1433.45 102
1433.54 104
1433.62 105
1433.71 105
1433.80 105
1433.88 105
1433.97 104
1434.06 104
1434.14 103
1434.23 103
1434.32 102
1434.41 100
1434.49 98
1434.58 95
1434.67 91
1434.75 87
1434.84 84
1434.93 81
1435.01 80
1435.10 80
1435.19 82
1435.27 85
1435.36 87
1435.45 89
1435.53 89
1435.62 88
1435.71 85
1435.79 81
1435.88 76
1435.97 70
1436.06 66
1436.14 63
1436.23 61
1436.32 61
1436.40 62
1436.49 64
1436.58 67
1436.66 70
1436.75 72
1436.84 73
1436.92 72
1437.01 70
1437.10 68
1437.18 66
1437.27 65
1437.36 65
1437.45 66
1437.53 68
1437.62 69
1437.71 70
1437.79 69
1437.88 67
1437.97 63
1438.05 57
1438.14 51
1438.23 44
1438.31 38
1438.40 32
1438.49 27
1438.58 22
1438.66 18
1438.75 16
1438.84 14
1438.92 13
1439.01 12
1439.10 12
1439.18 11
1439.27 11
1439.36 10
1439.45 9
1439.53 8
1439.62 7
1439.71 7
1439.79 7
1439.88 7
1439.97 6
1440.05 6
1440.14 6
1440.23 6
1440.32 7
1440.40 8
1440.49 10
1440.58 11
1440.66 13
1440.75 13
1440.84 12
1440.92 11
1441.01 9
1441.10 8
1441.19 7
1441.27 6
1441.36 6
1441.45 7
1441.53 8
1441.62 10
1441.71 12
1441.79 15
1441.88 17
1441.97 19
1442.06 22
1442.14 23
1442.23 25
1442.32 25
1442.40 25
1442.49 25
1442.58 23
1442.67 22
1442.75 20
1442.84 18
1442.93 16
1443.01 14
1443.10 11
1443.19 9
1443.27 6
1443.36 3
1443.45 1
1443.54 0
1443.62 0
1443.71 0
1443.80 0
1443.88 0
1443.97 0
1444.06 0
1444.15 0
1444.23 0
1444.32 2
1444.41 6
1444.49 10
1444.58 15
1444.67 21
1444.76 25
1444.84 29
1444.93 31
1445.02 32
1445.10 31
1445.19 31
1445.28 29
1445.37 27
1445.45 26
1445.54 24
1445.63 24
1445.71 23
1445.80 24
1445.89 25
1445.98 26
1446.06 27
1446.15 28
1446.24 28
1446.32 28
1446.41 28
1446.50 27
1446.59 27
1446.67 26
1446.76 26
1446.85 25
1446.94 24
1447.02 24
1447.11 24
1447.20 24
1447.28 25
1447.37 26
1447.46 27
1447.55 29
1447.63 30
1447.72 31
1447.81 31
1447.89 29
1447.98 26
1448.07 22
1448.16 18
1448.24 14
1448.33 11
1448.42 11
1448.51 14
1448.59 20
1448.68 28
1448.77 36
1448.85 44
1448.94 50
1449.03 55
1449.12 58
1449.20 59
1449.29 60
1449.38 60
1449.47 61
1449.55 61
1449.64 61
1449.73 60
1449.81 60
1449.90 59
1449.99 58
1450.08 57
1450.16 55
1450.25 53
1450.34 50
1450.43 46
1450.51 41
1450.60 35
1450.69 29
1450.77 24
1450.86 21
1450.95 19
1451.04 20
1451.12 23
1451.21 29
1451.30 35
1451.39 42
1451.47 50
1451.56 56
1451.65 61
1451.74 65
1451.82 66
1451.91 66
1452.00 65
1452.08 63
1452.17 60
1452.26 56
1452.35 52
1452.43 46
1452.52 41
1452.61 35
1452.70 30
1452.78 26
1452.87 24
1452.96 23
1453.05 23
1453.13 23
1453.22 23
1453.31 24
1453.40 25
1453.48 27
1453.57 29
1453.66 33
1453.74 36
1453.83 39
1453.92 40
1454.01 40
1454.09 38
1454.18 34
1454.27 29
1454.36 24
1454.44 19
1454.53 15
1454.62 12
1454.71 10
1454.79 10
1454.88 11
1454.97 14
1455.06 17
1455.14 20
1455.23 22
1455.32 23
1455.41 22
1455.49 19
1455.58 15
1455.67 11
1455.76 8
1455.84 7
1455.93 7
1456.02 8
1456.11 11
1456.19 14
1456.28 17
1456.37 20
1456.46 22
1456.54 22
1456.63 21
1456.72 19
1456.81 17
1456.89 16
1456.98 17
1457.07 19
1457.16 24
1457.24 31
1457.33 38
1457.42 44
1457.51 49
1457.59 52
1457.68 54
1457.77 53
1457.86 52
1457.94 51
1458.03 49
1458.12 47
1458.21 45
1458.29 43
1458.38 41
1458.47 41
1458.56 41
1458.64 42
1458.73 44
1458.82 47
1458.91 50
1458.99 52
1459.08 54
1459.17 54
1459.26 53
1459.34 52
1459.43 49
1459.52 47
1459.61 44
1459.69 43
1459.78 44
1459.87 46
1459.96 50
1460.05 55
1460.13 62
1460.22 68
1460.31 74
1460.40 79
1460.48 84
1460.57 88
1460.66 91
1460.75 93
1460.83 95
1460.92 97
1461.01 98
1461.10 98
1461.18 96
1461.27 94
1461.36 89
1461.45 83
1461.53 75
1461.62 67
1461.71 59
1461.80 52
1461.89 46
1461.97 42
1462.06 40
1462.15 40
1462.24 42
1462.32 46
1462.41 50
1462.50 56
1462.59 62
1462.67 68
1462.76 74
1462.85 79
1462.94 84
1463.02 88
1463.11 91
1463.20 93
1463.29 94
1463.38 93
1463.46 90
1463.55 84
1463.64 76
1463.73 67
1463.81 57
1463.90 47
1463.99 40
1464.08 35
1464.16 33
1464.25 34
1464.34 38
1464.43 43
1464.52 48
1464.60 53
1464.69 55
1464.78 55
1464.87 52
1464.95 47
1465.04 41
1465.13 34
1465.22 28
1465.31 24
1465.39 22
1465.48 22
1465.57 23
1465.66 25
1465.74 27
1465.83 27
1465.92 27
1466.01 24
1466.10 21
1466.18 16
1466.27 12
1466.36 7
1466.45 4
1466.53 2
1466.62 2
1466.71 5
1466.80 11
1466.89 18
1466.97 26
1467.06 33
1467.15 38
1467.24 41
1467.32 41
1467.41 39
1467.50 35
1467.59 30
1467.68 27
1467.76 25
1467.85 26
1467.94 29
1468.03 33
1468.12 38
1468.20 44
1468.29 48
1468.38 52
1468.47 55
1468.55 56
1468.64 57
1468.73 57
1468.82 56
1468.91 54
1468.99 52
1469.08 50
1469.17 48
1469.26 47
1469.35 46
1469.43 45
1469.52 44
1469.61 43
1469.70 42
1469.78 40
1469.87 38
1469.96 36
1470.05 36
1470.14 37
1470.22 39
1470.31 42
1470.40 45
1470.49 48
1470.58 49
1470.66 50
1470.75 49
1470.84 48
1470.93 47
1471.02 46
1471.10 47
1471.19 49
1471.28 52
1471.37 56
1471.45 61
1471.54 66
1471.63 71
1471.72 75
1471.81 79
1471.89 83
1471.98 86
1472.07 89
1472.16 91
1472.25 91
1472.33 91
1472.42 89
1472.51 86
1472.60 83
1472.69 79
1472.77 74
1472.86 71
1472.95 68
1473.04 66
1473.13 65
1473.21 65
1473.30 64
1473.39 64
1473.48 63
1473.57 61
1473.65 59
1473.74 58
1473.83 57
1473.92 58
1474.01 59
1474.09 62
1474.18 66
1474.27 70
1474.36 74
1474.45 76
1474.53 77
1474.62 76
1474.71 73
1474.80 67
1474.89 61
1474.97 53
1475.06 46
1475.15 41
1475.24 37
1475.33 36
1475.41 37
1475.50 40
1475.59 44
1475.68 47
1475.77 49
1475.86 50
1475.94 50
1476.03 48
1476.12 46
1476.21 44
1476.30 43
1476.38 43
1476.47 43
1476.56 44
1476.65 45
1476.74 47
1476.82 50
1476.91 53
1477.00 58
1477.09 63
1477.18 69
1477.26 76
1477.35 82
1477.44 89
1477.53 94
1477.62 98
1477.71 100
1477.79 100
1477.88 99
1477.97 97
1478.06 94
1478.15 91
1478.23 89
1478.32 88
1478.41 86
1478.50 85
1478.59 84
1478.67 82
1478.76 78
1478.85 74
1478.94 68
1479.03 62
1479.12 55
1479.20 49
1479.29 44
1479.38 38
1479.47 34
1479.56 31
1479.64 28
1479.73 26
1479.82 24
1479.91 24
1480.00 25
1480.09 26
1480.17 27
1480.26 29
1480.35 31
1480.44 32
1480.53 34
1480.61 36
1480.70 38
1480.79 41
1480.88 44
1480.97 48
1481.06 52
1481.14 56
1481.23 59
1481.32 61
1481.41 62
1481.50 60
1481.59 56
1481.67 51
1481.76 44
1481.85 37
1481.94 30
1482.03 25
1482.11 20
1482.20 18
1482.29 17
1482.38 17
1482.47 18
1482.56 18
1482.64 18
1482.73 17
1482.82 16
1482.91 14
1483.00 11
1483.09 8
1483.17 6
1483.26 3
1483.35 1
1483.44 0
1483.53 0
1483.62 0
1483.70 0
1483.79 0
1483.88 1
1483.97 1
1484.06 0
1484.15 0
1484.23 0
1484.32 0
1484.41 0
1484.50 1
1484.59 3
1484.68 5
1484.76 7
1484.85 8
1484.94 10
1485.03 11
1485.12 12
1485.21 14
1485.29 16
1485.38 18
1485.47 19
1485.56 20
1485.65 20
1485.74 19
1485.82 17
1485.91 17
1486.00 17
1486.09 19
1486.18 21
1486.27 25
1486.35 30
1486.44 34
1486.53 38
1486.62 40
1486.71 41
1486.80 41
1486.88 40
1486.97 38
1487.06 37
1487.15 36
1487.24 36
1487.33 36
1487.41 37
1487.50 38
1487.59 39
1487.68 39
1487.77 39
1487.86 39
1487.95 39
1488.03 38
1488.12 37
1488.21 37
1488.30 36
1488.39 35
1488.48 34
1488.56 33
1488.65 32
1488.74 32
1488.83 32
1488.92 32
1489.01 33
1489.10 34
1489.18 35
1489.27 34
1489.36 33
1489.45 32
1489.54 29
1489.63 27
1489.71 25
1489.80 23
1489.89 22
1489.98 21
1490.07 21
1490.16 21
1490.25 20
1490.33 19
1490.42 18
1490.51 16
1490.60 14
1490.69 13
1490.78 12
1490.86 13
1490.95 14
1491.04 17
1491.13 20
1491.22 25
1491.31 30
1491.40 34
1491.48 38
1491.57 41
1491.66 43
1491.75 44
1491.84 44
1491.93 45
1492.02 46
1492.10 48
1492.19 51
1492.28 55
1492.37 60
1492.46 64
1492.55 68
1492.64 71
1492.72 73
1492.81 73
1492.90 72
1492.99 71
1493.08 69
1493.17 66
1493.26 64
1493.34 62
1493.43 59
1493.52 57
1493.61 54
1493.70 52
1493.79 50
1493.88 49
1493.96 47
1494.05 46
1494.14 44
1494.23 43
1494.32 42
1494.41 40
1494.50 39
1494.58 37
1494.67 35
1494.76 32
1494.85 28
1494.94 24
1495.03 19
1495.12 15
1495.21 11
1495.29 8
1495.38 7
1495.47 6
1495.56 5
1495.65 5
1495.74 4
1495.83 3
1495.91 1
1496.00 0
1496.09 0
1496.18 0
1496.27 0
1496.36 0
1496.45 0
1496.54 0
1496.62 0
1496.71 3
1496.80 6
1496.89 9
1496.98 12
1497.07 14
1497.16 16
1497.24 16
1497.33 16
1497.42 16
1497.51 15
1497.60 13
1497.69 12
1497.78 11
1497.87 11
1497.95 12
1498.04 13
1498.13 15
1498.22 16
1498.31 17
1498.40 18
1498.49 18
1498.58 18
1498.66 18
1498.75 18
1498.84 19
1498.93 22
1499.02 25
1499.11 28
1499.20 31
1499.29 32
1499.37 33
1499.46 33
1499.55 32
1499.64 32
1499.73 32
1499.82 33
1499.91 35
1500.00 36
1500.08 36
1500.17 35
1500.26 32
1500.35 29
1500.44 25
1500.53 23
1500.62 23
1500.71 26
1500.80 31
1500.88 38
1500.97 44
1501.06 49
1501.15 50
1501.24 47
1501.33 41
1501.42 33
1501.51 23
1501.59 15
1501.68 9
1501.77 6
1501.86 5
1501.95 6
1502.04 9
1502.13 12
1502.22 15
1502.31 18
1502.39 19
1502.48 19
1502.57 19
1502.66 17
1502.75 15
1502.84 12
1502.93 9
1503.02 6
1503.11 3
1503.19 0
1503.28 0
1503.37 0
1503.46 0
1503.55 0
1503.64 0
1503.73 0
1503.82 0
1503.91 0
1503.99 2
1504.08 6
1504.17 9
1504.26 12
1504.35 15
1504.44 18
1504.53 20
1504.62 22
1504.71 24
1504.79 26
1504.88 30
1504.97 34
1505.06 39
1505.15 43
1505.24 47
1505.33 48
1505.42 48
1505.51 45
1505.59 41
1505.68 35
1505.77 29
1505.86 24
1505.95 21
1506.04 20
1506.13 21
1506.22 25
1506.31 30
1506.40 36
1506.48 41
1506.57 44
1506.66 45
1506.75 44
1506.84 41
1506.93 35
1507.02 29
1507.11 21
1507.20 15
1507.29 11
1507.37 9
1507.46 10
1507.55 13
1507.64 18
1507.73 23
1507.82 28
1507.91 32
1508.00 33
1508.09 33
1508.18 32
1508.26 29
1508.35 26
1508.44 22
1508.53 18
1508.62 15
1508.71 13
1508.80 13
1508.89 15
1508.98 19
1509.07 25
1509.16 32
1509.24 38
1509.33 44
1509.42 49
1509.51 52
1509.60 53
1509.69 53
1509.78 51
1509.87 48
1509.96 45
1510.05 42
1510.13 39
1510.22 37
1510.31 35
1510.40 34
1510.49 34
1510.58 34
1510.67 34
1510.76 35
1510.85 35
1510.94 34
1511.03 34
1511.12 32
1511.20 31
1511.29 29
1511.38 28
1511.47 28
1511.56 28
1511.65 31
1511.74 35
1511.83 40
1511.92 44
1512.01 48
1512.10 51
1512.18 51
1512.27 49
1512.36 46
1512.45 42
1512.54 38
1512.63 34
1512.72 31
1512.81 29
1512.90 27
1512.99 26
1513.08 26
1513.17 26
1513.25 26
1513.34 27
1513.43 29
1513.52 32
1513.61 37
1513.70 43
1513.79 50
1513.88 56
1513.97 61
1514.06 63
1514.15 63
1514.24 61
1514.32 58
1514.41 54
1514.50 51
1514.59 49
1514.68 49
1514.77 50
1514.86 52
1514.95 54
1515.04 55
1515.13 55
1515.22 54
1515.31 52
1515.40 50
1515.48 47
1515.57 45
1515.66 42
1515.75 38
1515.84 34
1515.93 30
1516.02 25
1516.11 20
1516.20 16
1516.29 13
1516.38 12
1516.47 12
1516.56 13
1516.65 16
1516.73 19
1516.82 22
1516.91 25
1517.00 28
1517.09 29
1517.18 29
1517.27 27
1517.36 24
1517.45 20
1517.54 17
1517.63 15
1517.72 14
1517.81 15
1517.90 17
1517.98 21
1518.07 26
1518.16 32
1518.25 38
1518.34 45
1518.43 52
1518.52 59
1518.61 67
1518.70 74
1518.79 80
1518.88 85
1518.97 87
1519.06 86
1519.15 83
1519.24 77
1519.32 68
1519.41 59
1519.50 49
1519.59 40
1519.68 33
1519.77 28
1519.86 26
1519.95 26
1520.04 28
1520.13 30
1520.22 32
1520.31 32
1520.40 32
1520.49 29
1520.58 25
1520.67 21
1520.75 17
1520.84 14
1520.93 12
1521.02 11
1521.11 12
1521.20 13
1521.29 14
1521.38 15
1521.47 16
1521.56 18
1521.65 20
1521.74 23
1521.83 28
1521.92 34
1522.01 42
1522.10 50
1522.19 59
1522.28 68
1522.36 75
1522.45 82
1522.54 86
1522.63 87
1522.72 86
1522.81 83
1522.90 77
1522.99 70
1523.08 61
1523.17 52
1523.26 43
1523.35 35
1523.44 26
1523.53 19
1523.62 12
1523.71 5
1523.80 0
1523.89 0
1523.98 0
1524.06 0
1524.15 0
1524.24 0
1524.33 0
1524.42 5
1524.51 11
1524.60 18
1524.69 22
1524.78 25
1524.87 26
1524.96 25
1525.05 22
1525.14 18
1525.23 14
1525.32 11
1525.41 9
1525.50 9
1525.59 10
1525.68 13
1525.77 16
1525.85 19
1525.94 22
1526.03 24
1526.12 26
1526.21 28
1526.30 29
1526.39 31
1526.48 32
1526.57 34
1526.66 35
1526.75 37
1526.84 38
1526.93 40
1527.02 43
1527.11 46
1527.20 49
1527.29 52
1527.38 53
1527.47 53
1527.56 50
1527.65 47
1527.74 43
1527.83 40
1527.92 37
1528.00 36
1528.09 36
1528.18 37
1528.27 37
1528.36 37
1528.45 36
1528.54 35
1528.63 34
1528.72 33
1528.81 33
1528.90 34
1528.99 35
1529.08 36
1529.17 37
1529.26 36
1529.35 36
1529.44 36
1529.53 36
1529.62 37
1529.71 39
1529.80 40
1529.89 40
1529.98 39
1530.07 36
1530.16 31
1530.25 26
1530.34 21
1530.43 17
1530.52 15
1530.60 14
1530.69 15
1530.78 18
1530.87 21
1530.96 24
1531.05 27
1531.14 29
1531.23 31
1531.32 32
1531.41 35
1531.50 38
1531.59 43
1531.68 48
1531.77 53
1531.86 57
1531.95 60
1532.04 60
1532.13 58
1532.22 54
1532.31 49
1532.40 43
1532.49 37
1532.58 31
1532.67 25
1532.76 20
1532.85 14
1532.94 10
1533.03 6
1533.12 2
1533.21 0
1533.30 0
1533.39 0
1533.48 0
1533.57 0
1533.66 0
1533.75 0
1533.84 0
1533.93 0
1534.01 1
1534.10 7
1534.19 14
1534.28 22
1534.37 29
1534.46 34
1534.55 37
1534.64 37
1534.73 34
1534.82 28
1534.91 20
1535.00 12
1535.09 5
1535.18 0
1535.27 0
1535.36 0
1535.45 0
1535.54 0
1535.63 4
1535.72 7
1535.81 10
1535.90 12
1535.99 12
1536.08 12
1536.17 12
1536.26 12
1536.35 13
1536.44 16
1536.53 19
1536.62 22
1536.71 26
1536.80 29
1536.89 31
1536.98 32
1537.07 34
1537.16 35
1537.25 38
1537.34 43
1537.43 48
1537.52 54
1537.61 60
1537.70 65
1537.79 68
1537.88 68
1537.97 65
1538.06 59
1538.15 52
1538.24 44
1538.33 36
1538.42 30
1538.51 27
1538.60 26
1538.69 26
1538.78 28
1538.87 29
1538.96 30
1539.05 32
1539.14 32
1539.23 33
1539.32 33
1539.41 32
1539.50 31
1539.59 28
1539.68 26
1539.77 23
1539.86 20
1539.95 19
1540.04 19
1540.13 21
1540.22 24
1540.31 28
1540.40 32
1540.49 36
1540.58 38
1540.67 39
1540.76 38
1540.85 36
1540.94 33
1541.03 28
1541.12 24
1541.21 20
1541.30 17
1541.39 15
1541.48 16
1541.57 18
1541.66 21
1541.75 24
1541.84 27
1541.93 31
1542.02 34
1542.11 37
1542.20 39
1542.29 42
1542.38 45
1542.47 48
1542.56 52
1542.65 56
1542.74 62
1542.83 69
1542.92 77
1543.01 84
1543.10 90
1543.19 95
1543.28 97
1543.37 96
1543.46 94
1543.55 90
1543.64 88
1543.73 86
1543.82 87
1543.91 88
1544.00 91
1544.09 94
1544.18 96
1544.27 96
1544.36 95
1544.45 91
1544.54 86
1544.63 82
1544.72 77
1544.81 73
1544.90 70
1544.99 68
1545.08 65
1545.17 62
1545.26 59
1545.35 55
1545.44 50
1545.53 46
1545.62 41
1545.71 37
1545.80 34
1545.89 32
1545.98 31
1546.07 30
1546.16 30
1546.25 30
1546.34 29
1546.43 28
1546.52 26
1546.61 23
1546.70 21
1546.79 18
1546.88 17
1546.97 16
1547.06 17
1547.15 17
1547.24 18
1547.33 19
1547.42 18
1547.51 17
1547.60 16
1547.69 14
1547.78 13
1547.87 12
1547.96 11
1548.05 10
1548.14 9
1548.23 8
1548.32 6
1548.41 5
1548.50 5
1548.60 6
1548.69 9
1548.78 12
1548.87 16
1548.96 20
1549.05 24
1549.14 28
1549.23 31
1549.32 34
1549.41 38
1549.50 41
1549.59 45
1549.68 50
1549.77 55
1549.86 60
1549.95 66
1550.04 71
1550.13 78
1550.22 84
1550.31 90
1550.40 95
1550.49 99
1550.58 102
1550.67 103
1550.76 103
1550.85 103
1550.94 102
1551.03 102
1551.12 102
1551.21 104
1551.30 105
1551.39 107
1551.48 109
1551.57 109
1551.66 108
1551.75 106
1551.84 102
1551.93 98
1552.03 95
1552.12 94
1552.21 96
1552.30 101
1552.39 108
1552.48 117
1552.57 125
1552.66 131
1552.75 134
1552.84 133
1552.93 128
1553.02 120
1553.11 112
1553.20 105
1553.29 99
1553.38 97
1553.47 98
1553.56 101
1553.65 107
1553.74 113
1553.83 120
1553.92 125
1554.01 129
1554.10 131
1554.19 132
1554.28 131
1554.37 129
1554.46 127
1554.56 125
1554.65 124
1554.74 122
1554.83 122
1554.92 122
1555.01 122
1555.10 121
1555.19 120
1555.28 119
1555.37 116
1555.46 113
1555.55 109
1555.64 104
1555.73 100
1555.82 96
1555.91 93
1556.00 89
1556.09 85
1556.18 82
1556.27 78
1556.36 75
1556.45 72
1556.54 70
1556.63 68
1556.73 66
1556.82 66
1556.91 65
1557.00 67
1557.09 69
1557.18 71
1557.27 74
1557.36 76
1557.45 76
1557.54 75
1557.63 72
1557.72 68
1557.81 63
1557.90 60
1557.99 59
1558.08 61
1558.17 65
1558.26 70
1558.35 77
1558.44 83
1558.53 87
1558.63 88
1558.72 88
1558.81 85
1558.90 81
1558.99 76
1559.08 71
1559.17 66
1559.26 61
1559.35 55
1559.44 50
1559.53 44
1559.62 40
1559.71 36
1559.80 34
1559.89 33
1559.98 33
1560.07 34
1560.16 36
1560.25 37
1560.35 38
1560.44 38
1560.53 39
1560.62 39
1560.71 40
1560.80 42
1560.89 45
1560.98 49
1561.07 54
1561.16 60
1561.25 66
1561.34 72
1561.43 77
1561.52 81
1561.61 84
1561.70 87
1561.79 88
1561.89 89
1561.98 89
1562.07 89
1562.16 89
1562.25 87
1562.34 84
1562.43 80
1562.52 74
1562.61 67
1562.70 60
1562.79 53
1562.88 48
1562.97 43
1563.06 40
1563.15 39
1563.24 39
1563.34 39
1563.43 40
1563.52 40
1563.61 40
1563.70 40
1563.79 41
1563.88 42
1563.97 43
1564.06 46
1564.15 49
1564.24 52
1564.33 55
1564.42 56
1564.51 57
1564.60 57
1564.70 56
1564.79 55
1564.88 53
1564.97 50
1565.06 47
1565.15 43
1565.24 40
1565.33 37
1565.42 36
1565.51 38
1565.60 42
1565.69 48
1565.78 55
1565.87 62
1565.96 68
1566.06 73
1566.15 77
1566.24 79
1566.33 79
1566.42 77
1566.51 74
1566.60 69
1566.69 65
1566.78 60
1566.87 56
1566.96 53
1567.05 52
1567.14 52
1567.24 53
1567.33 55
1567.42 56
1567.51 58
1567.60 59
1567.69 60
1567.78 61
1567.87 62
1567.96 63
1568.05 64
1568.14 64
1568.23 65
1568.32 64
1568.42 62
1568.51 59
1568.60 55
1568.69 51
1568.78 46
1568.87 41
1568.96 39
1569.05 38
1569.14 40
1569.23 44
1569.32 49
1569.41 56
1569.50 61
1569.60 66
1569.69 68
1569.78 69
1569.87 67
1569.96 64
1570.05 60
1570.14 56
1570.23 53
1570.32 52
1570.41 51
1570.50 51
1570.59 51
1570.69 51
1570.78 50
1570.87 49
1570.96 49
1571.05 49
1571.14 51
1571.23 55
1571.32 61
1571.41 67
1571.50 74
1571.59 78
1571.69 81
1571.78 81
1571.87 79
1571.96 75
1572.05 71
1572.14 67
1572.23 63
1572.32 60
1572.41 59
1572.50 58
1572.59 58
1572.69 58
1572.78 57
1572.87 56
1572.96 53
1573.05 49
1573.14 44
1573.23 40
1573.32 35
1573.41 32
1573.50 31
1573.59 32
1573.69 34
1573.78 38
1573.87 42
1573.96 46
1574.05 50
1574.14 53
1574.23 55
1574.32 55
1574.41 54
1574.50 52
1574.60 49
1574.69 46
1574.78 44
1574.87 42
1574.96 41
1575.05 41
1575.14 41
1575.23 41
1575.32 40
1575.41 38
1575.50 35
1575.60 32
1575.69 28
1575.78 23
1575.87 19
1575.96 15
1576.05 13
1576.14 11
1576.23 10
1576.32 9
1576.41 9
1576.51 9
1576.60 9
1576.69 9
1576.78 7
1576.87 5
1576.96 1
1577.05 0
1577.14 0
1577.23 0
1577.33 0
1577.42 0
1577.51 0
1577.60 0
1577.69 2
1577.78 9
1577.87 18
1577.96 26
1578.05 34
1578.14 40
1578.24 44
1578.33 47
1578.42 48
1578.51 47
1578.60 45
1578.69 42
1578.78 39
1578.87 34
1578.96 30
1579.06 26
1579.15 24
1579.24 23
1579.33 25
1579.42 29
1579.51 35
1579.60 40
1579.69 44
1579.78 47
1579.88 47
1579.97 44
1580.06 40
1580.15 36
1580.24 32
1580.33 30
1580.42 30
1580.51 31
1580.60 35
1580.70 39
1580.79 45
1580.88 52
1580.97 60
1581.06 67
1581.15 75
1581.24 81
1581.33 87
1581.43 92
1581.52 95
1581.61 96
1581.70 97
1581.79 95
1581.88 93
1581.97 89
1582.06 84
1582.15 80
1582.25 75
1582.34 70
1582.43 66
1582.52 62
1582.61 58
1582.70 55
1582.79 52
1582.88 48
1582.98 45
1583.07 42
1583.16 39
1583.25 38
1583.34 39
1583.43 42
1583.52 45
1583.61 50
1583.71 54
1583.80 58
1583.89 60
1583.98 62
1584.07 62
1584.16 61
1584.25 61
1584.34 61
1584.44 62
1584.53 63
1584.62 63
1584.71 63
1584.80 62
1584.89 59
1584.98 56
1585.07 52
1585.17 50
1585.26 48
1585.35 46
1585.44 45
1585.53 43
1585.62 41
1585.71 37
1585.80 32
1585.90 27
1585.99 21
1586.08 16
1586.17 12
1586.26 10
1586.35 10
1586.44 12
1586.53 16
1586.63 21
1586.72 26
1586.81 30
1586.90 34
1586.99 36
1587.08 38
1587.17 38
1587.27 37
1587.36 36
1587.45 33
1587.54 29
1587.63 24
1587.72 19
1587.81 14
1587.90 10
1588.00 6
1588.09 3
1588.18 0
1588.27 0
1588.36 0
1588.45 0
1588.54 0
1588.64 0
1588.73 0
1588.82 3
1588.91 7
1589.00 12
1589.09 18
1589.18 23
1589.28 27
1589.37 31
1589.46 34
1589.55 35
1589.64 35
1589.73 34
1589.82 32
1589.91 29
1590.01 26
1590.10 22
1590.19 18
1590.28 13
1590.37 9
1590.46 5
1590.55 1
1590.65 0
1590.74 0
1590.83 0
1590.92 0
1591.01 0
1591.10 0
1591.19 0
1591.29 1
1591.38 1
1591.47 2
1591.56 2
1591.65 3
1591.74 5
1591.84 8
1591.93 12
1592.02 16
1592.11 20
1592.20 24
1592.29 27
1592.38 29
1592.48 30
1592.57 30
1592.66 28
1592.75 25
1592.84 21
1592.93 17
1593.02 15
1593.12 14
1593.21 15
1593.30 18
1593.39 24
1593.48 30
1593.57 37
1593.66 44
1593.76 51
1593.85 57
1593.94 63
1594.03 69
1594.12 73
1594.21 75
1594.31 77
1594.40 77
1594.49 76
1594.58 76
1594.67 75
1594.76 74
1594.85 73
1594.95 72
1595.04 70
1595.13 69
1595.22 68
1595.31 68
1595.40 69
1595.50 71
1595.59 73
1595.68 75
1595.77 77
1595.86 77
1595.95 75
1596.05 72
1596.14 68
1596.23 64
1596.32 61
1596.41 59
1596.50 58
1596.59 59
1596.69 60
1596.78 62
1596.87 63
1596.96 63
1597.05 62
1597.14 60
1597.24 58
1597.33 55
1597.42 53
1597.51 51
1597.60 50
1597.69 50
1597.79 51
1597.88 53
1597.97 56
1598.06 60
1598.15 67
1598.24 75
1598.34 83
1598.43 91
1598.52 97
1598.61 100
1598.70 100
1598.79 97
1598.89 92
1598.98 86
1599.07 82
1599.16 78
1599.25 77
1599.34 78
1599.44 81
1599.53 85
1599.62 88
1599.71 92
1599.80 95
1599.89 97
1599.99 99
1600.08 100
1600.17 100
1600.26 99
1600.35 98
1600.44 96
1600.54 94
1600.63 92
1600.72 91
1600.81 89
1600.90 88
1600.99 86
1601.09 85
1601.18 83
1601.27 81
1601.36 79
1601.45 78
1601.55 77
1601.64 75
1601.73 73
1601.82 71
1601.91 67
1602.00 63
1602.10 58
1602.19 54
1602.28 50
1602.37 48
1602.46 46
1602.55 46
1602.65 45
1602.74 44
1602.83 42
1602.92 39
1603.01 36
1603.11 31
1603.20 27
1603.29 24
1603.38 23
1603.47 24
1603.56 26
1603.66 31
1603.75 36
1603.84 41
1603.93 46
1604.02 51
1604.12 54
1604.21 56
1604.30 56
1604.39 55
1604.48 52
1604.57 48
1604.67 43
1604.76 38
1604.85 34
1604.94 30
1605.03 27
1605.13 24
1605.22 22
1605.31 21
1605.40 20
1605.49 21
1605.58 23
1605.68 25
1605.77 28
1605.86 31
1605.95 34
1606.04 35
1606.14 35
1606.23 34
1606.32 33
1606.41 32
1606.50 31
1606.60 30
1606.69 30
1606.78 29
1606.87 28
1606.96 26
1607.05 23
1607.15 20
1607.24 18
1607.33 16
1607.42 15
1607.51 14
1607.61 13
1607.70 12
1607.79 10
1607.88 9
1607.97 8
1608.07 8
1608.16 9
1608.25 13
1608.34 18
1608.43 24
1608.53 31
1608.62 36
1608.71 41
1608.80 45
1608.89 47
1608.99 48
1609.08 49
1609.17 50
1609.26 50
1609.35 50
1609.45 50
1609.54 50
1609.63 50
1609.72 50
1609.81 49
1609.90 49
1610.00 49
1610.09 48
1610.18 48
1610.27 48
1610.36 49
1610.46 52
1610.55 55
1610.64 60
1610.73 66
1610.82 72
1610.92 78
1611.01 83
1611.10 87
1611.19 91
1611.28 93
1611.38 94
1611.47 95
1611.56 94
1611.65 92
1611.75 90
1611.84 87
1611.93 85
1612.02 83
1612.11 84
1612.21 87
1612.30 94
1612.39 102
1612.48 113
1612.57 124
1612.67 134
1612.76 141
1612.85 144
1612.94 142
1613.03 138
1613.13 131
1613.22 123
1613.31 115
1613.40 108
1613.49 102
1613.59 97
1613.68 94
1613.77 91
1613.86 88
1613.95 85
1614.05 81
1614.14 76
1614.23 72
1614.32 68
1614.42 65
1614.51 64
1614.60 64
1614.69 65
1614.78 68
1614.88 70
1614.97 72
1615.06 74
1615.15 76
1615.24 78
1615.34 80
1615.43 83
1615.52 86
1615.61 90
1615.71 93
1615.80 96
1615.89 99
1615.98 101
1616.07 103
1616.17 104
1616.26 105
1616.35 106
1616.44 106
1616.53 106
1616.63 106
1616.72 106
1616.81 106
1616.90 106
1617.00 104
1617.09 102
1617.18 99
1617.27 95
1617.36 92
1617.46 89
1617.55 87
1617.64 86
1617.73 86
1617.83 87
1617.92 88
1618.01 90
1618.10 92
1618.19 95
1618.29 97
1618.38 99
1618.47 101
1618.56 103
1618.66 104
1618.75 104
1618.84 102
1618.93 98
1619.02 92
1619.12 86
1619.21 79
1619.30 72
1619.39 66
1619.49 63
1619.58 60
1619.67 59
1619.76 59
1619.85 58
1619.95 57
1620.04 55
1620.13 52
1620.22 49
1620.32 47
1620.41 46
1620.50 46
1620.59 48
1620.68 50
1620.78 52
1620.87 54
1620.96 54
1621.05 52
1621.15 48
1621.24 43
1621.33 36
1621.42 27
1621.52 19
1621.61 11
1621.70 4
1621.79 0
1621.88 0
1621.98 0
1622.07 0
1622.16 0
1622.25 6
1622.35 13
1622.44 22
1622.53 31
1622.62 40
1622.72 47
1622.81 53
1622.90 55
1622.99 55
1623.09 52
1623.18 47
1623.27 41
1623.36 36
1623.45 32
1623.55 30
1623.64 28
1623.73 27
1623.82 25
1623.92 22
1624.01 17
1624.10 12
1624.19 6
1624.29 1
1624.38 0
1624.47 0
1624.56 0
1624.66 0
1624.75 0
1624.84 0
1624.93 0
1625.03 1
1625.12 3
1625.21 5
1625.30 6
1625.40 7
1625.49 8
1625.58 10
1625.67 11
1625.76 13
1625.86 14
1625.95 15
1626.04 15
1626.13 14
1626.23 12
1626.32 9
1626.41 5
1626.50 0
1626.60 0
1626.69 0
1626.78 0
1626.87 0
1626.97 0
1627.06 0
1627.15 0
1627.24 3
1627.34 13
1627.43 24
1627.52 34
1627.61 42
1627.71 49
1627.80 54
1627.89 57
1627.98 59
1628.08 62
1628.17 64
1628.26 66
1628.35 69
1628.45 72
1628.54 75
1628.63 77
1628.72 78
1628.82 79
1628.91 78
1629.00 77
1629.09 76
1629.19 74
1629.28 72
1629.37 71
1629.46 69
1629.56 68
1629.65 66
1629.74 64
1629.83 62
1629.93 61
1630.02 60
1630.11 61
1630.20 63
1630.30 66
1630.39 69
1630.48 73
1630.58 75
1630.67 77
1630.76 78
1630.85 78
1630.95 78
1631.04 80
1631.13 83
1631.22 88
1631.32 96
1631.41 105
1631.50 115
1631.59 125
1631.69 134
1631.78 142
1631.87 147
1631.96 150
1632.06 152
1632.15 152
1632.24 153
1632.33 155
1632.43 157
1632.52 160
1632.61 163
1632.71 166
1632.80 166
1632.89 165
1632.98 162
1633.08 156
1633.17 149
1633.26 141
1633.35 132
1633.45 124
1633.54 115
1633.63 106
1633.72 98
1633.82 91
1633.91 84
1634.00 78
1634.09 74
1634.19 70
1634.28 69
1634.37 69
1634.47 70
1634.56 73
1634.65 76
1634.74 80
1634.84 82
1634.93 83
1635.02 82
1635.11 79
1635.21 75
1635.30 70
1635.39 66
1635.49 62
1635.58 59
1635.67 58
1635.76 58
1635.86 59
1635.95 62
1636.04 66
1636.13 70
1636.23 75
1636.32 78
1636.41 80
1636.51 80
1636.60 78
1636.69 75
1636.78 72
1636.88 68
1636.97 66
1637.06 65
1637.15 65
1637.25 65
1637.34 65
1637.43 63
1637.53 60
1637.62 56
1637.71 51
1637.80 46
1637.90 41
1637.99 36
1638.08 33
1638.17 30
1638.27 27
1638.36 25
1638.45 23
1638.55 21
1638.64 20
1638.73 19
1638.82 19
1638.92 20
1639.01 21
1639.10 24
1639.20 28
1639.29 33
1639.38 41
1639.47 50
1639.57 60
1639.66 71
1639.75 80
1639.85 88
1639.94 93
1640.03 96
1640.12 96
1640.22 95
1640.31 93
1640.40 91
1640.50 89
1640.59 88
1640.68 87
1640.77 86
1640.87 86
1640.96 86
1641.05 86
1641.15 87
1641.24 87
1641.33 88
1641.42 89
1641.52 90
1641.61 90
1641.70 90
1641.80 88
1641.89 85
1641.98 83
1642.07 81
1642.17 80
1642.26 80
1642.35 81
1642.45 82
1642.54 83
1642.63 83
1642.72 82
1642.82 78
1642.91 74
1643.00 68
1643.10 62
1643.19 56
1643.28 51
1643.38 47
1643.47 44
1643.56 42
1643.65 42
1643.75 43
1643.84 46
1643.93 48
1644.03 51
1644.12 53
1644.21 55
1644.30 55
1644.40 55
1644.49 54
1644.58 53
1644.68 52
1644.77 51
1644.86 51
1644.96 51
1645.05 51
1645.14 49
1645.23 47
1645.33 45
1645.42 42
1645.51 40
1645.61 39
1645.70 40
1645.79 42
1645.89 46
1645.98 51
1646.07 55
1646.16 59
1646.26 60
1646.35 59
1646.44 56
1646.54 52
1646.63 46
1646.72 40
1646.82 33
1646.91 28
1647.00 25
1647.09 24
1647.19 26
1647.28 30
1647.37 36
1647.47 43
1647.56 49
1647.65 54
1647.75 57
1647.84 59
1647.93 60
1648.03 62
1648.12 64
1648.21 68
1648.30 73
1648.40 79
1648.49 84
1648.58 87
1648.68 89
1648.77 88
1648.86 86
1648.96 81
1649.05 76
1649.14 72
1649.24 68
1649.33 65
1649.42 64
1649.51 65
1649.61 67
1649.70 70
1649.79 74
1649.89 78
1649.98 82
1650.07 86
1650.17 90
1650.26 95
1650.35 100
1650.45 106
1650.54 113
1650.63 119
1650.73 124
1650.82 127
1650.91 128
1651.00 126
1651.10 120
1651.19 111
1651.28 100
1651.38 88
1651.47 76
1651.56 65
1651.66 56
1651.75 49
1651.84 46
1651.94 45
1652.03 48
1652.12 52
1652.22 57
1652.31 63
1652.40 68
1652.50 72
1652.59 73
1652.68 73
1652.78 70
1652.87 66
1652.96 62
1653.05 58
1653.15 56
1653.24 56
1653.33 56
1653.43 58
1653.52 59
1653.61 60
1653.71 60
1653.80 61
1653.89 62
1653.99 65
1654.08 70
1654.17 76
1654.27 83
1654.36 90
1654.45 95
1654.55 98
1654.64 96
1654.73 92
1654.83 84
1654.92 76
1655.01 68
1655.11 61
1655.20 55
1655.29 51
1655.39 48
1655.48 45
1655.57 42
1655.67 37
1655.76 33
1655.85 30
1655.95 27
1656.04 27
1656.13 29
1656.23 32
1656.32 36
1656.41 39
1656.51 43
1656.60 46
1656.69 49
1656.79 52
1656.88 55
1656.97 59
1657.07 64
1657.16 68
1657.25 70
1657.35 71
1657.44 70
1657.53 66
1657.63 60
1657.72 52
1657.81 43
1657.91 34
1658.00 26
1658.09 20
1658.19 17
1658.28 16
1658.37 20
1658.47 26
1658.56 33
1658.65 40
1658.75 46
1658.84 49
1658.93 49
1659.03 45
1659.12 39
1659.21 31
1659.31 25
1659.40 20
1659.49 17
1659.59 16
1659.68 18
1659.77 21
1659.87 24
1659.96 28
1660.05 32
1660.15 35
1660.24 39
1660.33 42
1660.43 45
1660.52 48
1660.61 50
1660.71 51
1660.80 50
1660.89 50
1660.99 48
1661.08 47
1661.17 47
1661.27 47
1661.36 48
1661.45 48
1661.55 48
1661.64 47
1661.73 44
1661.83 39
1661.92 35
1662.01 31
1662.11 30
1662.20 32
1662.30 37
1662.39 45
1662.48 53
1662.58 62
1662.67 69
1662.76 75
1662.86 77
1662.95 78
1663.04 76
1663.14 74
1663.23 70
1663.32 65
1663.42 59
1663.51 54
1663.60 49
1663.70 45
1663.79 43
1663.88 43
1663.98 44
1664.07 47
1664.17 51
1664.26 56
1664.35 59
1664.45 62
1664.54 63
1664.63 62
1664.73 60
1664.82 55
1664.91 51
1665.01 45
1665.10 41
1665.19 37
1665.29 34
1665.38 31
1665.47 29
1665.57 27
1665.66 24
1665.76 21
1665.85 18
1665.94 16
1666.04 15
1666.13 15
1666.22 16
1666.32 18
1666.41 20
1666.50 22
1666.60 22
1666.69 21
1666.78 18
1666.88 14
1666.97 11
1667.07 9
1667.16 10
1667.25 13
1667.35 17
1667.44 23
1667.53 30
1667.63 36
1667.72 41
1667.81 44
1667.91 46
1668.00 46
1668.10 45
1668.19 43
1668.28 42
1668.38 40
1668.47 38
1668.56 37
1668.66 35
1668.75 34
1668.84 33
1668.94 32
1669.03 32
1669.13 33
1669.22 35
1669.31 38
1669.41 43
1669.50 49
1669.59 55
1669.69 62
1669.78 67
1669.87 71
1669.97 73
1670.06 73
1670.16 73
1670.25 71
1670.34 70
1670.44 68
1670.53 65
1670.62 62
1670.72 58
1670.81 54
1670.91 51
1671.00 49
1671.09 49
1671.19 50
1671.28 53
1671.37 56
1671.47 60
1671.56 62
1671.66 64
1671.75 66
1671.84 67
1671.94 69
1672.03 70
1672.12 72
1672.22 72
1672.31 70
1672.41 67
1672.50 63
1672.59 58
1672.69 53
1672.78 49
1672.87 48
1672.97 48
1673.06 49
1673.16 52
1673.25 55
1673.34 59
1673.44 62
1673.53 67
1673.62 72
1673.72 77
1673.81 83
1673.91 89
1674.00 95
1674.09 100
1674.19 104
1674.28 107
1674.37 109
1674.47 110
1674.56 109
1674.66 108
1674.75 106
1674.84 103
1674.94 99
1675.03 95
1675.13 91
1675.22 87
1675.31 85
1675.41 84
1675.50 84
1675.59 84
1675.69 85
1675.78 85
1675.88 85
1675.97 83
1676.06 81
1676.16 78
1676.25 76
1676.35 74
1676.44 74
1676.53 75
1676.63 78
1676.72 80
1676.81 81
1676.91 81
1677.00 78
1677.10 73
1677.19 66
1677.28 59
1677.38 51
1677.47 44
1677.57 39
1677.66 34
1677.75 31
1677.85 29
1677.94 27
1678.03 25
1678.13 24
1678.22 23
1678.32 23
1678.41 24
1678.50 25
1678.60 27
1678.69 29
1678.79 31
1678.88 32
1678.97 32
1679.07 31
1679.16 28
1679.26 24
1679.35 18
1679.44 11
1679.54 4
1679.63 0
1679.73 0
1679.82 0
1679.91 0
1680.01 0
1680.10 0
1680.20 0
1680.29 0
1680.38 3
1680.48 9
1680.57 14
1680.67 17
1680.76 20
1680.85 21
1680.95 21
1681.04 20
1681.14 18
1681.23 16
1681.32 14
1681.42 12
1681.51 11
1681.61 10
1681.70 10
1681.79 11
1681.89 12
1681.98 14
1682.08 15
1682.17 15
1682.26 16
1682.36 16
1682.45 16
1682.55 16
1682.64 17
1682.73 19
1682.83 20
1682.92 21
1683.02 20
1683.11 18
1683.20 14
1683.30 10
1683.39 6
1683.49 4
1683.58 3
1683.67 5
1683.77 9
1683.86 15
1683.96 23
1684.05 32
1684.14 40
1684.24 49
1684.33 57
1684.43 63
1684.52 68
1684.62 72
1684.71 74
1684.80 75
1684.90 75
1684.99 74
1685.09 73
1685.18 71
1685.27 69
1685.37 66
1685.46 63
1685.56 61
1685.65 58
1685.74 56
1685.84 53
1685.93 51
1686.03 48
1686.12 44
1686.22 40
1686.31 37
1686.40 34
1686.50 32
1686.59 31
1686.69 32
1686.78 33
1686.87 35
1686.97 36
1687.06 37
1687.16 36
1687.25 33
1687.34 29
1687.44 25
1687.53 21
1687.63 17
1687.72 14
1687.82 12
1687.91 11
1688.00 11
1688.10 11
1688.19 12
1688.29 13
1688.38 14
1688.48 16
1688.57 17
1688.66 20
1688.76 22
1688.85 24
1688.95 27
1689.04 30
1689.13 34
1689.23 37
1689.32 40
1689.42 43
1689.51 45
1689.61 47
1689.70 48
1689.79 48
1689.89 48
1689.98 48
1690.08 46
1690.17 44
1690.27 41
1690.36 37
1690.45 32
1690.55 27
1690.64 22
1690.74 16
1690.83 12
1690.93 8
1691.02 5
1691.11 3
1691.21 3
1691.30 3
1691.40 5
1691.49 7
1691.59 10
1691.68 13
1691.77 16
1691.87 20
1691.96 24
1692.06 28
1692.15 32
1692.25 36
1692.34 40
1692.43 42
1692.53 43
1692.62 44
1692.72 44
1692.81 43
1692.91 42
1693.00 41
1693.09 39
1693.19 36
1693.28 32
1693.38 29
1693.47 25
1693.57 22
1693.66 20
1693.75 18
1693.85 16
1693.94 14
1694.04 10
1694.13 6
1694.23 0
1694.32 0
1694.42 0
1694.51 0
1694.60 0
1694.70 0
1694.79 0
1694.89 3
1694.98 10
1695.08 17
1695.17 23
1695.26 28
1695.36 33
1695.45 36
1695.55 38
1695.64 41
1695.74 42
1695.83 43
1695.93 43
1696.02 43
1696.11 41
1696.21 40
1696.30 39
1696.40 38
1696.49 40
1696.59 43
1696.68 48
1696.78 54
1696.87 61
1696.96 67
1697.06 73
1697.15 77
1697.25 80
1697.34 82
1697.44 83
1697.53 83
1697.63 82
1697.72 79
1697.81 74
1697.91 68
1698.00 62
1698.10 56
1698.19 52
1698.29 50
1698.38 49
1698.48 49
1698.57 50
1698.66 51
1698.76 52
1698.85 51
1698.95 49
1699.04 46
1699.14 42
1699.23 37
1699.33 34
1699.42 31
1699.51 31
1699.61 32
1699.70 36
1699.80 41
1699.89 46
1699.99 52
1700.08 56
1700.18 58
1700.27 58
1700.37 56
1700.46 51
1700.55 46
1700.65 40
1700.74 36
1700.84 33
1700.93 32
1701.03 34
1701.12 37
1701.22 42
1701.31 46
1701.41 49
1701.50 52
1701.59 53
1701.69 54
1701.78 53
1701.88 51
1701.97 49
1702.07 46
1702.16 43
1702.26 41
1702.35 40
1702.45 41
1702.54 45
1702.64 49
1702.73 54
1702.82 57
1702.92 60
1703.01 60
1703.11 58
1703.20 56
1703.30 53
1703.39 51
1703.49 50
1703.58 50
1703.68 52
1703.77 53
1703.87 54
1703.96 54
1704.05 52
1704.15 50
1704.24 47
1704.34 44
1704.43 42
1704.53 40
1704.62 38
1704.72 36
1704.81 33
1704.91 30
1705.00 26
1705.10 22
1705.19 19
1705.28 18
1705.38 19
1705.47 23
1705.57 30
1705.66 38
1705.76 47
1705.85 56
1705.95 64
1706.04 71
1706.14 77
1706.23 81
1706.33 83
1706.42 84
1706.52 84
1706.61 83
1706.71 82
1706.80 79
1706.89 77
1706.99 74
1707.08 70
1707.18 67
1707.27 64
1707.37 61
1707.46 58
1707.56 56
1707.65 54
1707.75 54
1707.84 55
1707.94 58
1708.03 62
1708.13 67
1708.22 72
1708.32 78
1708.41 82
1708.51 84
1708.60 84
1708.69 82
1708.79 78
1708.88 73
1708.98 67
1709.07 61
1709.17 55
1709.26 48
1709.36 41
1709.45 35
1709.55 28
1709.64 22
1709.74 16
1709.83 11
1709.93 7
1710.02 3
1710.12 0
1710.21 0
1710.31 0
1710.40 0
1710.50 0
1710.59 0
1710.69 0
1710.78 0
1710.87 0
1710.97 5
1711.06 10
1711.16 15
1711.25 18
1711.35 21
1711.44 24
1711.54 28
1711.63 33
1711.73 38
1711.82 45
1711.92 51
1712.01 57
1712.11 62
1712.20 65
1712.30 67
1712.39 67
1712.49 67
1712.58 66
1712.68 65
1712.77 62
1712.87 59
1712.96 55
1713.06 51
1713.15 46
1713.25 42
1713.34 39
1713.44 38
1713.53 40
1713.63 43
1713.72 49
1713.82 56
1713.91 65
1714.01 74
1714.10 83
1714.20 92
1714.29 98
1714.39 103
1714.48 104
1714.58 103
1714.67 101
1714.76 98
1714.86 96
1714.95 96
1715.05 97
1715.14 99
1715.24 100
1715.33 100
1715.43 97
1715.52 93
1715.62 86
1715.71 80
1715.81 74
1715.90 71
1716.00 70
1716.09 72
1716.19 76
1716.28 80
1716.38 84
1716.47 87
1716.57 89
1716.66 89
1716.76 89
1716.85 87
1716.95 86
1717.04 86
1717.14 85
1717.23 86
1717.33 86
1717.42 87
1717.52 88
1717.61 89
1717.71 90
1717.80 92
1717.90 92
1717.99 93
1718.09 91
1718.18 89
1718.28 84
1718.37 79
1718.47 74
1718.56 70
1718.66 67
1718.75 66
1718.85 67
1718.94 68
1719.04 69
1719.13 69
1719.23 68
1719.32 66
1719.42 63
1719.51 61
1719.61 58
1719.70 56
1719.80 55
1719.90 54
1719.99 53
1720.09 51
1720.18 49
1720.28 48
1720.37 48
1720.47 51
1720.56 56
1720.66 63
1720.75 70
1720.85 77
1720.94 82
1721.04 83
1721.13 82
1721.23 79
1721.32 74
1721.42 69
1721.51 66
1721.61 64
1721.70 64
1721.80 63
1721.89 63
1721.99 60
1722.08 56
1722.18 49
1722.27 42
1722.37 34
1722.46 26
1722.56 21
1722.65 17
1722.75 15
1722.84 15
1722.94 15
1723.03 16
1723.13 15
1723.22 15
1723.32 13
1723.41 12
1723.51 11
1723.61 11
1723.70 11
1723.80 13
1723.89 15
1723.99 18
1724.08 22
1724.18 26
1724.27 31
1724.37 37
1724.46 42
1724.56 47
1724.65 50
1724.75 51
1724.84 50
1724.94 47
1725.03 43
1725.13 39
1725.22 36
1725.32 34
1725.41 34
1725.51 34
1725.60 36
1725.70 37
1725.79 39
1725.89 41
1725.99 44
1726.08 46
1726.18 50
1726.27 54
1726.37 59
1726.46 64
1726.56 69
1726.65 72
1726.75 74
1726.84 75
1726.94 75
1727.03 72
1727.13 69
1727.22 66
1727.32 64
1727.41 62
1727.51 62
1727.60 62
1727.70 62
1727.80 62
1727.89 61
1727.99 58
1728.08 53
1728.18 47
1728.27 39
1728.37 32
1728.46 25
1728.56 19
1728.65 15
1728.75 13
1728.84 12
1728.94 12
1729.03 13
1729.13 15
1729.23 16
1729.32 17
1729.42 18
1729.51 19
1729.61 21
1729.70 22
1729.80 24
1729.89 27
1729.99 31
1730.08 36
1730.18 42
1730.27 50
1730.37 58
1730.46 67
1730.56 76
1730.66 83
1730.75 88
1730.85 91
1730.94 92
1731.04 93
1731.13 93
1731.23 94
1731.32 96
1731.42 98
1731.51 101
1731.61 103
1731.70 104
1731.80 103
1731.90 100
1731.99 95
1732.09 89
1732.18 82
1732.28 76
1732.37 71
1732.47 68
1732.56 66
1732.66 64
1732.75 63
1732.85 62
1732.94 61
1733.04 59
1733.14 56
1733.23 52
1733.33 49
1733.42 44
1733.52 40
1733.61 36
1733.71 33
1733.80 31
1733.90 30
1733.99 31
1734.09 32
1734.19 35
1734.28 39
1734.38 44
1734.47 50
1734.57 56
1734.66 62
1734.76 68
1734.85 74
1734.95 78
1735.05 80
1735.14 82
1735.24 81
1735.33 80
1735.43 77
1735.52 73
1735.62 69
1735.71 64
1735.81 58
1735.90 52
1736.00 47
1736.10 42
1736.19 39
1736.29 38
1736.38 38
1736.48 41
1736.57 44
1736.67 46
1736.76 48
1736.86 47
1736.96 44
1737.05 39
1737.15 33
1737.24 26
1737.34 19
1737.43 13
1737.53 8
1737.62 4
1737.72 0
1737.82 0
1737.91 0
1738.01 0
1738.10 0
1738.20 0
1738.29 0
1738.39 0
1738.48 0
1738.58 2
1738.68 3
1738.77 5
1738.87 8
1738.96 13
1739.06 19
1739.15 26
1739.25 34
1739.35 41
1739.44 46
1739.54 49
1739.63 50
1739.73 50
1739.82 49
1739.92 48
1740.01 48
1740.11 48
1740.21 50
1740.30 53
1740.40 58
1740.49 63
1740.59 69
1740.68 76
1740.78 82
1740.88 88
1740.97 93
1741.07 96
1741.16 97
1741.26 96
1741.35 91
1741.45 84
1741.54 74
1741.64 64
1741.74 55
1741.83 47
1741.93 42
1742.02 40
1742.12 42
1742.21 47
1742.31 53
1742.41 59
1742.50 65
1742.60 71
1742.69 76
1742.79 81
1742.88 86
1742.98 93
1743.08 101
1743.17 109
1743.27 116
1743.36 120
1743.46 122
1743.55 120
1743.65 115
1743.75 108
1743.84 100
1743.94 92
1744.03 85
1744.13 78
1744.22 73
1744.32 70
1744.42 67
1744.51 65
1744.61 65
1744.70 65
1744.80 67
1744.89 70
1744.99 74
1745.09 78
1745.18 82
1745.28 86
1745.37 88
1745.47 89
1745.57 89
1745.66 88
1745.76 86
1745.85 83
1745.95 79
1746.04 74
1746.14 69
1746.24 62
1746.33 55
1746.43 49
1746.52 44
1746.62 41
1746.71 40
1746.81 40
1746.91 41
1747.00 42
1747.10 42
1747.19 43
1747.29 43
1747.39 44
1747.48 45
1747.58 47
1747.67 50
1747.77 53
1747.86 56
1747.96 58
1748.06 60
1748.15 60
1748.25 60
1748.34 59
1748.44 58
1748.54 58
1748.63 58
1748.73 58
1748.82 60
1748.92 62
1749.02 64
1749.11 67
1749.21 69
1749.30 72
1749.40 74
1749.49 76
1749.59 79
1749.69 80
1749.78 82
1749.88 82
1749.97 81
1750.07 79
1750.17 76
1750.26 73
1750.36 70
1750.45 68
1750.55 67
1750.65 66
1750.74 66
1750.84 67
1750.93 67
1751.03 66
1751.13 64
1751.22 61
1751.32 56
1751.41 52
1751.51 46
1751.60 41
1751.70 36
1751.80 33
1751.89 30
1751.99 30
1752.08 31
1752.18 33
1752.28 37
1752.37 40
1752.47 44
1752.56 46
1752.66 48
1752.76 48
1752.85 48
1752.95 46
1753.04 43
1753.14 39
1753.24 34
1753.33 29
1753.43 23
1753.52 18
1753.62 14
1753.72 11
1753.81 9
1753.91 9
1754.00 11
1754.10 14
1754.20 17
1754.29 20
1754.39 22
1754.48 23
1754.58 24
1754.68 25
1754.77 26
1754.87 27
1754.96 29
1755.06 30
1755.16 32
1755.25 32
1755.35 32
1755.44 30
1755.54 27
1755.64 24
1755.73 21
1755.83 19
1755.93 18
1756.02 19
1756.12 22
1756.21 25
1756.31 28
1756.41 31
1756.50 32
1756.60 32
1756.69 30
1756.79 28
1756.89 26
1756.98 26
1757.08 27
1757.17 29
1757.27 31
1757.37 34
1757.46 35
1757.56 34
1757.65 32
1757.75 28
1757.85 25
1757.94 21
1758.04 19
1758.14 18
1758.23 20
1758.33 24
1758.42 30
1758.52 39
1758.62 48
1758.71 58
1758.81 67
1758.90 74
1759.00 80
1759.10 84
1759.19 86
1759.29 86
1759.39 86
1759.48 86
1759.58 85
1759.67 85
1759.77 85
1759.87 84
1759.96 83
1760.06 81
1760.15 80
1760.25 80
1760.35 82
1760.44 86
1760.54 91
1760.64 97
1760.73 102
1760.83 106
1760.92 108
1761.02 106
1761.12 102
1761.21 98
1761.31 93
1761.41 90
1761.50 89
1761.60 89
1761.69 89
1761.79 90
1761.89 90
1761.98 89
1762.08 87
1762.17 85
1762.27 83
1762.37 80
1762.46 79
1762.56 78
1762.66 77
1762.75 76
1762.85 75
1762.94 72
1763.04 68
1763.14 62
1763.23 54
1763.33 43
1763.43 32
1763.52 22
1763.62 14
1763.71 10
1763.81 9
1763.91 12
1764.00 16
1764.10 21
1764.20 24
1764.29 25
1764.39 24
1764.49 20
1764.58 16
1764.68 12
1764.77 10
1764.87 10
1764.97 12
1765.06 15
1765.16 19
1765.26 21
1765.35 21
1765.45 18
1765.54 13
1765.64 6
1765.74 0
1765.83 0
1765.93 0
1766.03 0
1766.12 0
1766.22 0
1766.32 7
1766.41 16
1766.51 25
1766.60 32
1766.70 36
1766.80 37
1766.89 36
1766.99 33
1767.09 29
1767.18 24
1767.28 19
1767.38 15
1767.47 10
1767.57 5
1767.66 1
1767.76 0
1767.86 0
1767.95 0
1768.05 0
1768.15 0
1768.24 0
1768.34 0
1768.44 0
1768.53 1
1768.63 4
1768.72 7
1768.82 10
1768.92 14
1769.01 17
1769.11 19
1769.21 22
1769.30 26
1769.40 30
1769.50 35
1769.59 39
1769.69 43
1769.79 46
1769.88 48
1769.98 47
1770.08 45
1770.17 42
1770.27 38
1770.36 35
1770.46 32
1770.56 31
1770.65 30
1770.75 31
1770.85 33
1770.94 36
1771.04 39
1771.14 43
1771.23 47
1771.33 50
1771.43 53
1771.52 55
1771.62 56
1771.72 56
1771.81 55
1771.91 53
1772.00 50
1772.10 46
1772.20 41
1772.29 37
1772.39 32
1772.49 29
1772.58 27
1772.68 26
1772.78 26
1772.87 27
1772.97 29
1773.07 32
1773.16 34
1773.26 37
1773.36 41
1773.45 45
1773.55 50
1773.65 56
1773.74 62
1773.84 67
1773.94 72
1774.03 76
1774.13 78
1774.22 79
1774.32 78
1774.42 76
1774.51 74
1774.61 72
1774.71 70
1774.80 70
1774.90 70
1775.00 71
1775.09 73
1775.19 75
1775.29 77
1775.38 78
1775.48 77
1775.58 75
1775.67 72
1775.77 68
1775.87 64
1775.96 61
1776.06 60
1776.16 61
1776.25 64
1776.35 69
1776.45 73
1776.54 77
1776.64 79
1776.74 78
1776.83 77
1776.93 74
1777.03 71
1777.12 69
1777.22 67
1777.32 67
1777.41 66
1777.51 65
1777.61 63
1777.70 59
1777.80 53
1777.90 46
1777.99 40
1778.09 35
1778.19 32
1778.28 31
1778.38 32
1778.48 35
1778.57 37
1778.67 39
1778.77 39
1778.86 37
1778.96 36
1779.06 34
1779.15 33
1779.25 34
1779.35 35
1779.44 37
1779.54 38
1779.64 37
1779.73 36
1779.83 34
1779.93 32
1780.02 30
1780.12 29
1780.22 29
1780.31 28
1780.41 27
1780.51 25
1780.60 21
1780.70 16
1780.80 11
1780.89 7
1780.99 4
1781.09 2
1781.18 3
1781.28 5
1781.38 8
1781.47 12
1781.57 17
1781.67 21
1781.76 25
1781.86 28
1781.96 31
1782.06 32
1782.15 33
1782.25 34
1782.35 35
1782.44 36
1782.54 39
1782.64 44
1782.73 50
1782.83 56
1782.93 63
1783.02 68
1783.12 71
1783.22 72
1783.31 71
1783.41 68
1783.51 64
1783.60 60
1783.70 56
1783.80 53
1783.89 51
1783.99 50
1784.09 51
1784.19 51
1784.28 51
1784.38 51
1784.48 51
1784.57 50
1784.67 50
1784.77 49
1784.86 49
1784.96 49
1785.06 49
1785.15 49
1785.25 49
1785.35 50
1785.44 50
1785.54 50
1785.64 50
1785.73 49
1785.83 48
1785.93 45
1786.03 41
1786.12 36
1786.22 32
1786.32 29
1786.41 29
1786.51 33
1786.61 39
1786.70 48
1786.80 58
1786.90 68
1786.99 75
1787.09 78
1787.19 77
1787.29 73
1787.38 67
1787.48 62
1787.58 57
1787.67 55
1787.77 55
1787.87 56
1787.96 58
1788.06 59
1788.16 59
1788.25 57
1788.35 55
1788.45 52
1788.55 51
1788.64 52
1788.74 55
1788.84 60
1788.93 67
1789.03 74
1789.13 80
1789.22 84
1789.32 87
1789.42 88
1789.51 88
1789.61 87
1789.71 87
1789.81 88
1789.90 89
1790.00 92
1790.10 95
1790.19 97
1790.29 99
1790.39 99
1790.48 100
1790.58 99
1790.68 99
1790.78 98
1790.87 96
1790.97 94
1791.07 90
1791.16 84
1791.26 77
1791.36 68
1791.46 58
1791.55 48
1791.65 38
1791.75 31
1791.84 25
1791.94 22
1792.04 20
1792.13 20
1792.23 21
1792.33 22
1792.43 23
1792.52 24
1792.62 24
1792.72 23
1792.81 23
1792.91 23
1793.01 23
1793.11 25
1793.20 29
1793.30 33
1793.40 36
1793.49 39
1793.59 41
1793.69 42
1793.78 40
1793.88 38
1793.98 34
1794.08 30
1794.17 27
1794.27 23
1794.37 20
1794.46 17
1794.56 15
1794.66 14
1794.76 15
1794.85 17
1794.95 20
1795.05 23
1795.14 27
1795.24 31
1795.34 35
1795.44 38
1795.53 41
1795.63 44
1795.73 47
1795.82 50
1795.92 53
1796.02 56
1796.12 57
1796.21 57
1796.31 55
1796.41 51
1796.50 47
1796.60 43
1796.70 38
1796.80 33
1796.89 29
1796.99 24
1797.09 19
1797.18 15
1797.28 11
1797.38 8
1797.48 7
1797.57 8
1797.67 11
1797.77 15
1797.86 19
1797.96 24
1798.06 29
1798.16 33
1798.25 35
1798.35 36
1798.45 36
1798.55 34
1798.64 32
1798.74 29
1798.84 28
1798.93 27
1799.03 28
1799.13 30
1799.23 32
1799.32 34
1799.42 35
1799.52 34
1799.62 32
1799.71 29
1799.81 26
1799.91 23
1800.00 22
1800.10 21
1800.20 23
1800.30 25
1800.39 29
1800.49 35
1800.59 41
1800.69 48
1800.78 55
1800.88 62
1800.98 68
1801.07 72
1801.17 76
1801.27 77
1801.37 76
1801.46 73
1801.56 69
1801.66 63
1801.76 57
1801.85 51
1801.95 46
1802.05 44
1802.14 46
1802.24 50
1802.34 58
1802.44 67
1802.53 76
1802.63 84
1802.73 90
1802.83 93
1802.92 94
1803.02 93
1803.12 91
1803.22 89
1803.31 87
1803.41 86
1803.51 86
1803.60 87
1803.70 88
1803.80 91
1803.90 93
1803.99 96
1804.09 99
1804.19 102
1804.29 104
1804.38 104
1804.48 103
1804.58 98
1804.68 91
1804.77 82
1804.87 73
1804.97 64
1805.07 58
1805.16 55
1805.26 54
1805.36 56
1805.46 60
1805.55 63
1805.65 65
1805.75 67
1805.84 68
1805.94 69
1806.04 70
1806.14 72
1806.23 76
1806.33 79
1806.43 82
1806.53 83
1806.62 83
1806.72 82
1806.82 80
1806.92 78
1807.01 76
1807.11 75
1807.21 76
1807.31 77
1807.40 80
1807.50 82
1807.60 83
1807.70 84
1807.79 84
1807.89 83
1807.99 81
1808.09 78
1808.18 74
1808.28 69
1808.38 65
1808.48 61
1808.57 57
1808.67 54
1808.77 52
1808.87 50
1808.96 48
1809.06 46
1809.16 44
1809.26 42
1809.35 41
1809.45 40
1809.55 40
1809.65 41
1809.74 42
1809.84 43
1809.94 45
1810.04 46
1810.13 48
1810.23 51
1810.33 54
1810.43 57
1810.52 60
1810.62 62
1810.72 63
1810.82 62
1810.91 60
1811.01 57
1811.11 54
1811.21 50
1811.30 46
1811.40 42
1811.50 38
1811.60 35
1811.69 31
1811.79 27
1811.89 25
1811.99 23
1812.09 23
1812.18 25
1812.28 26
1812.38 28
1812.48 30
1812.57 31
1812.67 30
1812.77 29
1812.87 27
1812.96 23
1813.06 20
1813.16 16
1813.26 13
1813.35 12
1813.45 11
1813.55 12
1813.65 14
1813.74 16
1813.84 18
1813.94 18
1814.04 18
1814.14 16
1814.23 14
1814.33 11
1814.43 8
1814.53 4
1814.62 0
1814.72 0
1814.82 0
1814.92 0
1815.01 0
1815.11 0
1815.21 0
1815.31 0
1815.40 2
1815.50 10
1815.60 18
1815.70 25
1815.80 29
1815.89 30
1815.99 28
1816.09 24
1816.19 19
1816.28 14
1816.38 11
1816.48 12
1816.58 15
1816.67 22
1816.77 30
1816.87 39
1816.97 47
1817.07 52
1817.16 55
1817.26 55
1817.36 52
1817.46 48
1817.55 44
1817.65 40
1817.75 37
1817.85 35
1817.95 34
1818.04 34
1818.14 34
1818.24 34
1818.34 34
1818.43 34
1818.53 33
1818.63 34
1818.73 35
1818.83 37
1818.92 40
1819.02 44
1819.12 47
1819.22 50
1819.31 52
1819.41 53
1819.51 52
1819.61 50
1819.71 47
1819.80 44
1819.90 39
1820.00 35
1820.10 31
1820.19 26
1820.29 22
1820.39 17
1820.49 13
1820.59 10
1820.68 8
1820.78 6
1820.88 6
1820.98 8
1821.07 10
1821.17 14
1821.27 19
1821.37 25
1821.47 31
1821.56 36
1821.66 42
1821.76 46
1821.86 50
1821.96 53
1822.05 55
1822.15 57
1822.25 58
1822.35 58
1822.44 58
1822.54 57
1822.64 57
1822.74 55
1822.84 53
1822.93 50
1823.03 45
1823.13 40
1823.23 34
1823.33 28
1823.42 23
1823.52 20
1823.62 19
1823.72 21
1823.81 24
1823.91 28
1824.01 33
1824.11 38
1824.21 44
1824.30 48
1824.40 52
1824.50 54
1824.60 53
1824.70 51
1824.79 47
1824.89 42
1824.99 37
1825.09 33
1825.19 31
1825.28 32
1825.38 35
1825.48 40
1825.58 45
1825.68 51
1825.77 55
1825.87 58
1825.97 59
1826.07 59
1826.17 58
1826.26 56
1826.36 54
1826.46 52
1826.56 50
1826.66 48
1826.75 46
1826.85 44
1826.95 41
1827.05 38
1827.15 35
1827.24 32
1827.34 29
1827.44 26
1827.54 24
1827.64 23
1827.73 23
1827.83 23
1827.93 25
1828.03 27
1828.13 29
1828.22 32
1828.32 35
1828.42 39
1828.52 44
1828.62 49
1828.71 56
1828.81 63
1828.91 70
1829.01 76
1829.11 81
1829.20 83
1829.30 83
1829.40 81
1829.50 78
1829.60 74
1829.69 71
1829.79 69
1829.89 67
1829.99 66
1830.09 66
1830.18 66
1830.28 66
1830.38 67
1830.48 68
1830.58 70
1830.67 73
1830.77 77
1830.87 83
1830.97 89
1831.07 94
1831.17 99
1831.26 100
1831.36 99
1831.46 93
1831.56 85
1831.66 74
1831.75 63
1831.85 54
1831.95 46
1832.05 40
1832.15 37
1832.24 34
1832.34 33
1832.44 32
1832.54 32
1832.64 34
1832.74 38
1832.83 43
1832.93 51
1833.03 59
1833.13 68
1833.23 77
1833.32 85
1833.42 92
1833.52 97
1833.62 100
1833.72 102
1833.81 102
1833.91 100
1834.01 97
1834.11 93
1834.21 88
1834.31 84
1834.40 81
1834.50 78
1834.60 77
1834.70 77
1834.80 78
1834.89 79
1834.99 80
1835.09 79
1835.19 77
1835.29 74
1835.39 70
1835.48 66
1835.58 61
1835.68 57
1835.78 53
1835.88 50
1835.98 48
1836.07 49
1836.17 51
1836.27 54
1836.37 59
1836.47 64
1836.56 68
1836.66 71
1836.76 72
1836.86 72
1836.96 70
1837.06 69
1837.15 68
1837.25 69
1837.35 70
1837.45 72
1837.55 73
1837.65 73
1837.74 72
1837.84 70
1837.94 68
1838.04 65
1838.14 61
1838.24 57
1838.33 53
1838.43 47
1838.53 40
1838.63 32
1838.73 24
1838.83 16
1838.92 9
1839.02 5
1839.12 2
1839.22 2
1839.32 3
1839.42 6
1839.51 9
1839.61 13
1839.71 18
1839.81 23
1839.91 28
1840.01 32
1840.10 35
1840.20 36
1840.30 35
1840.40 33
1840.50 29
1840.60 25
1840.69 22
1840.79 20
1840.89 19
1840.99 19
1841.09 19
1841.19 18
1841.28 17
1841.38 16
1841.48 15
1841.58 15
1841.68 17
1841.78 20
1841.87 24
1841.97 29
1842.07 33
1842.17 36
1842.27 37
1842.37 37
1842.46 36
1842.56 33
1842.66 30
1842.76 27
1842.86 24
1842.96 22
1843.05 21
1843.15 20
1843.25 20
1843.35 21
1843.45 22
1843.55 24
1843.65 25
1843.74 25
1843.84 24
1843.94 21
1844.04 18
1844.14 13
1844.24 9
1844.33 6
1844.43 4
1844.53 3
1844.63 5
1844.73 7
1844.83 9
1844.93 9
1845.02 9
1845.12 6
1845.22 2
1845.32 0
1845.42 0
1845.52 0
1845.61 0
1845.71 0
1845.81 0
1845.91 3
1846.01 14
1846.11 25
1846.21 36
1846.30 46
1846.40 53
1846.50 58
1846.60 60
1846.70 60
1846.80 58
1846.90 56
1846.99 53
1847.09 50
1847.19 47
1847.29 43
1847.39 39
1847.49 35
1847.58 31
1847.68 28
1847.78 26
1847.88 25
1847.98 24
1848.08 24
1848.18 24
1848.27 24
1848.37 24
1848.47 25
1848.57 27
1848.67 29
1848.77 33
1848.87 37
1848.96 41
1849.06 44
1849.16 44
1849.26 43
1849.36 41
1849.46 37
1849.56 34
1849.65 31
1849.75 30
1849.85 28
1849.95 27
1850.05 27
1850.15 28
1850.25 30
1850.35 33
1850.44 38
1850.54 45
1850.64 53
1850.74 61
1850.84 67
1850.94 70
1851.04 71
1851.13 68
1851.23 62
1851.33 56
1851.43 48
1851.53 42
1851.63 37
1851.73 33
1851.82 31
1851.92 29
1852.02 28
1852.12 28
1852.22 29
1852.32 29
1852.42 31
1852.52 32
1852.61 34
1852.71 37
1852.81 39
1852.91 42
1853.01 44
1853.11 47
1853.21 49
1853.30 50
1853.40 51
1853.50 50
1853.60 49
1853.70 48
1853.80 46
1853.90 45
1854.00 44
1854.09 43
1854.19 42
1854.29 40
1854.39 39
1854.49 39
1854.59 39
1854.69 39
1854.79 41
1854.88 42
1854.98 44
1855.08 44
1855.18 44
1855.28 43
1855.38 41
1855.48 40
1855.58 39
1855.67 40
1855.77 42
1855.87 46
1855.97 50
1856.07 54
1856.17 56
1856.27 57
1856.37 55
1856.46 51
1856.56 46
1856.66 40
1856.76 36
1856.86 32
1856.96 30
1857.06 28
1857.16 27
1857.25 26
1857.35 24
1857.45 21
1857.55 17
1857.65 14
1857.75 11
1857.85 10
1857.95 10
1858.05 11
1858.14 12
1858.24 14
1858.34 16
1858.44 17
1858.54 18
1858.64 20
1858.74 23
1858.84 27
1858.93 31
1859.03 35
1859.13 39
1859.23 41
1859.33 42
1859.43 41
1859.53 40
1859.63 39
1859.73 39
1859.82 39
1859.92 39
1860.02 39
1860.12 38
1860.22 36
1860.32 34
1860.42 32
1860.52 32
1860.62 35
1860.71 40
1860.81 47
1860.91 56
1861.01 63
1861.11 69
1861.21 72
1861.31 71
1861.41 68
1861.51 64
1861.60 61
1861.70 58
1861.80 59
1861.90 61
1862.00 65
1862.10 70
1862.20 74
1862.30 77
1862.40 77
1862.49 75
1862.59 72
1862.69 66
1862.79 60
1862.89 54
1862.99 47
1863.09 41
1863.19 34
1863.29 28
1863.39 22
1863.48 16
1863.58 13
1863.68 11
1863.78 11
1863.88 13
1863.98 18
1864.08 24
1864.18 30
1864.28 35
1864.37 40
1864.47 43
1864.57 44
1864.67 42
1864.77 39
1864.87 34
1864.97 29
1865.07 24
1865.17 21
1865.27 19
1865.36 19
1865.46 20
1865.56 22
1865.66 25
1865.76 26
1865.86 27
1865.96 27
1866.06 27
1866.16 28
1866.26 28
1866.36 29
1866.45 30
1866.55 29
1866.65 27
1866.75 22
1866.85 16
1866.95 9
1867.05 2
1867.15 0
1867.25 0
1867.35 0
1867.44 0
1867.54 2
1867.64 6
1867.74 9
1867.84 10
1867.94 9
1868.04 6
1868.14 3
1868.24 0
1868.34 0
1868.44 0
1868.53 0
1868.63 0
1868.73 0
1868.83 0
1868.93 2
1869.03 6
1869.13 9
1869.23 11
1869.33 12
1869.43 12
1869.53 14
1869.63 17
1869.72 21
1869.82 28
1869.92 35
1870.02 43
1870.12 50
1870.22 56
1870.32 59
1870.42 61
1870.52 62
1870.62 62
1870.72 63
1870.81 65
1870.91 69
1871.01 74
1871.11 78
1871.21 82
1871.31 84
1871.41 84
1871.51 81
1871.61 77
1871.71 74
1871.81 71
1871.91 70
1872.00 71
1872.10 75
1872.20 81
1872.30 86
1872.40 91
1872.50 94
1872.60 94
1872.70 93
1872.80 90
1872.90 88
1873.00 86
1873.10 86
1873.20 88
1873.29 90
1873.39 91
1873.49 91
1873.59 88
1873.69 83
1873.79 76
1873.89 69
1873.99 63
1874.09 59
1874.19 56
1874.29 53
1874.39 51
1874.49 48
1874.58 44
1874.68 39
1874.78 35
1874.88 31
1874.98 28
1875.08 26
1875.18 25
1875.28 25
1875.38 25
1875.48 27
1875.58 30
1875.68 33
1875.78 38
1875.88 43
1875.97 48
1876.07 52
1876.17 55
1876.27 58
1876.37 59
1876.47 60
1876.57 61
1876.67 61
1876.77 62
1876.87 63
1876.97 63
1877.07 61
1877.17 58
1877.27 52
1877.37 46
1877.46 39
1877.56 31
1877.66 25
1877.76 21
1877.86 18
1877.96 18
1878.06 19
1878.16 22
1878.26 26
1878.36 30
1878.46 34
1878.56 37
1878.66 39
1878.76 41
1878.86 42
1878.95 43
1879.05 44
1879.15 45
1879.25 47
1879.35 49
1879.45 50
1879.55 51
1879.65 50
1879.75 49
1879.85 46
1879.95 42
1880.05 36
1880.15 30
1880.25 23
1880.35 17
1880.45 14
1880.55 12
1880.64 12
1880.74 13
1880.84 15
1880.94 17
1881.04 18
1881.14 17
1881.24 16
1881.34 16
1881.44 17
1881.54 21
1881.64 27
1881.74 36
1881.84 46
1881.94 56
1882.04 64
1882.14 70
1882.24 73
1882.33 73
1882.43 72
1882.53 69
1882.63 66
1882.73 62
1882.83 58
1882.93 54
1883.03 49
1883.13 43
1883.23 36
1883.33 28
1883.43 22
1883.53 16
1883.63 11
1883.73 8
1883.83 6
1883.93 4
1884.03 2
1884.13 0
1884.23 0
1884.32 0
1884.42 0
1884.52 0
1884.62 2
1884.72 9
1884.82 18
1884.92 30
1885.02 42
1885.12 54
1885.22 64
1885.32 71
1885.42 76
1885.52 77
1885.62 75
1885.72 71
1885.82 65
1885.92 60
1886.02 55
1886.12 50
1886.22 47
1886.32 44
1886.42 42
1886.51 40
1886.61 37
1886.71 34
1886.81 31
1886.91 27
1887.01 22
1887.11 17
1887.21 13
1887.31 9
1887.41 6
1887.51 5
1887.61 5
1887.71 7
1887.81 9
1887.91 12
1888.01 15
1888.11 18
1888.21 21
1888.31 24
1888.41 26
1888.51 28
1888.61 30
1888.71 31
1888.81 32
1888.91 33
1889.00 32
1889.10 31
1889.20 29
1889.30 26
1889.40 23
1889.50 20
1889.60 18
1889.70 15
1889.80 12
1889.90 10
1890.00 8
1890.10 6
1890.20 6
1890.30 7
1890.40 10
1890.50 15
1890.60 21
1890.70 29
1890.80 39
1890.90 48
1891.00 58
1891.10 68
1891.20 77
1891.30 85
1891.40 91
1891.50 95
1891.60 96
1891.70 95
1891.80 92
1891.90 88
1892.00 83
1892.10 79
1892.19 75
1892.29 73
1892.39 70
1892.49 68
1892.59 66
1892.69 63
1892.79 61
1892.89 58
1892.99 55
1893.09 52
1893.19 48
1893.29 43
1893.39 39
1893.49 34
1893.59 29
1893.69 26
1893.79 23
1893.89 21
1893.99 20
1894.09 18
1894.19 15
1894.29 11
1894.39 6
1894.49 0
1894.59 0
1894.69 0
1894.79 0
1894.89 0
1894.99 0
1895.09 0
1895.19 0
1895.29 0
1895.39 8
1895.49 18
1895.59 28
1895.69 37
1895.79 45
1895.89 51
1895.99 55
1896.09 57
1896.19 58
1896.29 57
1896.39 55
1896.49 53
1896.59 49
1896.69 45
1896.78 40
1896.88 34
1896.98 30
1897.08 26
1897.18 22
1897.28 20
1897.38 19
1897.48 19
1897.58 20
1897.68 22
1897.78 24
1897.88 27
1897.98 30
1898.08 32
1898.18 33
1898.28 32
1898.38 30
1898.48 28
1898.58 25
1898.68 23
1898.78 22
1898.88 23
1898.98 26
1899.08 31
1899.18 37
1899.28 44
1899.38 51
1899.48 57
1899.58 62
1899.68 64
1899.78 65
1899.88 64
1899.98 63
1900.08 61
1900.18 59
1900.28 59
1900.38 60
1900.48 64
1900.58 69
1900.68 75
1900.78 80
1900.88 84
1900.98 85
1901.08 84
1901.18 80
1901.28 75
1901.38 69
1901.48 63
1901.58 58
1901.68 54
1901.78 52
1901.88 51
1901.98 50
1902.08 50
1902.18 50
1902.28 49
1902.38 46
1902.48 43
1902.58 39
1902.68 34
1902.78 28
1902.88 23
1902.98 18
1903.08 13
1903.18 9
1903.28 4
1903.38 1
1903.48 0
1903.58 0
1903.68 0
1903.78 0
1903.88 4
1903.98 10
1904.08 17
1904.18 23
1904.28 29
1904.38 33
1904.48 35
1904.58 36
1904.68 37
1904.78 37
1904.88 38
1904.98 40
1905.08 43
1905.18 46
1905.28 50
1905.38 52
1905.48 54
1905.58 54
1905.68 52
1905.78 49
1905.88 46
1905.98 42
1906.08 38
1906.18 34
1906.28 30
1906.38 27
1906.48 24
1906.58 20
1906.68 17
1906.78 13
1906.88 9
1906.98 6
1907.08 2
1907.18 0
1907.28 0
1907.38 0
1907.48 0
1907.58 0
1907.68 0
1907.78 0
1907.88 4
1907.98 16
1908.08 30
1908.18 45
1908.28 59
1908.38 70
1908.48 78
1908.58 82
1908.69 82
1908.79 80
1908.89 77
1908.99 74
1909.09 72
1909.19 72
1909.29 73
1909.39 75
1909.49 77
1909.59 78
1909.69 77
1909.79 74
1909.89 70
1909.99 65
1910.09 60
1910.19 55
1910.29 52
1910.39 51
1910.49 52
1910.59 53
1910.69 56
1910.79 58
1910.89 60
1910.99 62
1911.09 64
1911.19 65
1911.29 66
1911.39 67
1911.49 68
1911.59 70
1911.69 72
1911.79 74
1911.89 76
1911.99 79
1912.09 82
1912.19 85
1912.29 87
1912.39 87
1912.49 86
1912.59 83
1912.69 79
1912.79 74
1912.89 70
1912.99 66
1913.09 64
1913.19 62
1913.30 61
1913.40 60
1913.50 58
1913.60 56
1913.70 53
1913.80 51
1913.90 48
1914.00 46
1914.10 43
1914.20 41
1914.30 37
1914.40 33
1914.50 28
1914.60 24
1914.70 21
1914.80 18
1914.90 18
1915.00 19
1915.10 22
1915.20 25
1915.30 27
1915.40 28
1915.50 27
1915.60 23
1915.70 19
1915.80 13
1915.90 6
1916.00 0
1916.10 0
1916.20 0
1916.30 0
1916.41 0
1916.51 0
1916.61 0
1916.71 0
1916.81 3
1916.91 6
1917.01 8
1917.11 8
1917.21 9
1917.31 9
1917.41 10
1917.51 12
1917.61 14
1917.71 16
1917.81 17
1917.91 19
1918.01 19
1918.11 20
1918.21 20
1918.31 20
1918.41 20
1918.51 20
1918.61 21
1918.71 22
1918.81 23
1918.91 24
1919.02 26
1919.12 28
1919.22 30
1919.32 32
1919.42 34
1919.52 36
1919.62 38
1919.72 39
1919.82 39
1919.92 39
1920.02 39
1920.12 38
1920.22 37
1920.32 35
1920.42 33
1920.52 30
1920.62 27
1920.72 22
1920.82 16
1920.92 10
1921.02 5
1921.12 1
1921.23 0
1921.33 0
1921.43 2
1921.53 6
1921.63 11
1921.73 14
1921.83 15
1921.93 14
1922.03 11
1922.13 6
1922.23 2
1922.33 0
1922.43 0
1922.53 1
1922.63 4
1922.73 9
1922.83 13
1922.93 17
1923.03 19
1923.14 21
1923.24 21
1923.34 22
1923.44 23
1923.54 24
1923.64 26
1923.74 28
1923.84 31
1923.94 34
1924.04 37
1924.14 41
1924.24 46
1924.34 52
1924.44 60
1924.54 67
1924.64 75
1924.74 82
1924.84 87
1924.95 91
1925.05 93
1925.15 95
1925.25 97
1925.35 99
1925.45 103
1925.55 107
1925.65 112
1925.75 117
1925.85 120
1925.95 122
1926.05 121
1926.15 117
1926.25 111
1926.35 103
1926.45 93
1926.55 83
1926.66 73
1926.76 63
1926.86 54
1926.96 47
1927.06 42
1927.16 38
1927.26 37
1927.36 37
1927.46 37
1927.56 37
1927.66 37
1927.76 34
1927.86 29
1927.96 22
1928.06 14
1928.17 7
1928.27 0
1928.37 0
1928.47 0
1928.57 0
1928.67 1
1928.77 7
1928.87 14
1928.97 22
1929.07 30
1929.17 36
1929.27 42
1929.37 46
1929.47 49
1929.57 51
1929.68 50
1929.78 48
1929.88 44
1929.98 40
1930.08 35
1930.18 31
1930.28 28
1930.38 27
1930.48 29
1930.58 33
1930.68 39
1930.78 47
1930.88 55
1930.98 64
1931.09 73
1931.19 82
1931.29 89
1931.39 95
1931.49 99
1931.59 101
1931.69 101
1931.79 99
1931.89 95
1931.99 91
1932.09 88
1932.19 86
1932.29 85
1932.40 87
1932.50 89
1932.60 91
1932.70 92
1932.80 91
1932.90 88
1933.00 84
1933.10 79
1933.20 73
1933.30 68
1933.40 63
1933.50 59
1933.61 55
1933.71 52
1933.81 50
1933.91 49
1934.01 50
1934.11 52
1934.21 57
1934.31 62
1934.41 68
1934.51 74
1934.61 79
1934.71 83
1934.82 87
1934.92 89
1935.02 92
1935.12 94
1935.22 95
1935.32 96
1935.42 95
1935.52 93
1935.62 89
1935.72 84
1935.82 77
1935.92 70
1936.03 62
1936.13 54
1936.23 47
1936.33 40
1936.43 34
1936.53 29
1936.63 26
1936.73 23
1936.83 22
1936.93 21
1937.03 21
1937.14 21
1937.24 21
1937.34 20
1937.44 19
1937.54 19
1937.64 18
1937.74 17
1937.84 17
1937.94 16
1938.04 15
1938.14 12
1938.25 9
1938.35 5
1938.45 0
1938.55 0
1938.65 0
1938.75 0
1938.85 0
1938.95 0
1939.05 0
1939.15 0
1939.25 0
1939.36 2
1939.46 4
1939.56 6
1939.66 9
1939.76 12
1939.86 15
1939.96 18
1940.06 19
1940.16 20
1940.26 19
1940.37 19
1940.47 17
1940.57 17
1940.67 18
1940.77 19
1940.87 21
1940.97 24
1941.07 26
1941.17 28
1941.27 28
1941.38 28
1941.48 28
1941.58 28
1941.68 29
1941.78 30
1941.88 31
1941.98 32
1942.08 32
1942.18 31
1942.28 29
1942.39 27
1942.49 26
1942.59 26
1942.69 29
1942.79 33
1942.89 38
1942.99 43
1943.09 47
1943.19 47
1943.29 45
1943.40 40
1943.50 33
1943.60 26
1943.70 20
1943.80 16
1943.90 15
1944.00 16
1944.10 20
1944.20 25
1944.31 30
1944.41 33
1944.51 34
1944.61 34
1944.71 32
1944.81 28
1944.91 25
1945.01 23
1945.11 22
1945.22 23
1945.32 27
1945.42 33
1945.52 40
1945.62 48
1945.72 54
1945.82 60
1945.92 63
1946.02 65
1946.13 66
1946.23 66
1946.33 65
1946.43 65
1946.53 66
1946.63 67
1946.73 70
1946.83 75
1946.93 80
1947.04 87
1947.14 93
1947.24 99
1947.34 103
1947.44 106
1947.54 108
1947.64 108
1947.74 106
1947.85 104
1947.95 102
1948.05 99
1948.15 96
1948.25 93
1948.35 90
1948.45 88
1948.55 86
1948.65 84
1948.76 81
1948.86 77
1948.96 73
1949.06 68
1949.16 64
1949.26 59
1949.36 56
1949.46 55
1949.57 55
1949.67 57
1949.77 59
1949.87 61
1949.97 62
1950.07 64
1950.17 64
1950.27 64
1950.38 64
1950.48 63
1950.58 63
1950.68 62
1950.78 62
1950.88 61
1950.98 62
1951.08 63
1951.19 65
1951.29 68
1951.39 72
1951.49 77
1951.59 81
1951.69 85
1951.79 87
1951.89 87
1952.00 85
1952.10 82
1952.20 78
1952.30 74
1952.40 70
1952.50 69
1952.60 69
1952.71 71
1952.81 73
1952.91 76
1953.01 79
1953.11 80
1953.21 79
1953.31 76
1953.41 71
1953.52 64
1953.62 57
1953.72 51
1953.82 46
1953.92 43
1954.02 43
1954.12 45
1954.23 49
1954.33 53
1954.43 57
1954.53 61
1954.63 64
1954.73 67
1954.83 70
1954.93 73
1955.04 75
1955.14 78
1955.24 81
1955.34 83
1955.44 86
1955.54 88
1955.64 91
1955.75 95
1955.85 99
1955.95 102
1956.05 105
1956.15 106
1956.25 106
1956.35 105
1956.46 104
1956.56 102
1956.66 101
1956.76 101
1956.86 102
1956.96 104
1957.06 106
1957.17 107
1957.27 108
1957.37 108
1957.47 106
1957.57 102
1957.67 96
1957.77 90
1957.88 83
1957.98 76
1958.08 70
1958.18 65
1958.28 61
1958.38 56
1958.48 52
1958.59 48
1958.69 45
1958.79 43
1958.89 44
1958.99 46
1959.09 50
1959.19 55
1959.30 59
1959.40 62
1959.50 61
1959.60 57
1959.70 51
1959.80 43
1959.90 35
1960.01 28
1960.11 21
1960.21 16
1960.31 11
1960.41 7
1960.51 2
1960.62 0
1960.72 0
1960.82 0
1960.92 0
1961.02 0
1961.12 0
1961.22 3
1961.33 7
1961.43 11
1961.53 14
1961.63 17
1961.73 18
1961.83 18
1961.93 18
1962.04 18
1962.14 20
1962.24 22
1962.34 26
1962.44 31
1962.54 36
1962.65 40
1962.75 45
1962.85 50
1962.95 55
1963.05 59
1963.15 64
1963.26 67
1963.36 70
1963.46 72
1963.56 71
1963.66 69
1963.76 66
1963.86 62
1963.97 59
1964.07 55
1964.17 53
1964.27 52
1964.37 52
1964.47 52
1964.58 54
1964.68 55
1964.78 55
1964.88 55
1964.98 54
1965.08 51
1965.19 46
1965.29 40
1965.39 34
1965.49 28
1965.59 23
1965.69 19
1965.80 18
1965.90 17
1966.00 18
1966.10 17
1966.20 17
1966.30 15
1966.41 13
1966.51 10
1966.61 8
1966.71 6
1966.81 4
1966.91 2
1967.02 0
1967.12 0
1967.22 0
1967.32 0
1967.42 0
1967.52 0
1967.63 0
1967.73 0
1967.83 2
1967.93 5
1968.03 9
1968.13 12
1968.24 14
1968.34 14
1968.44 14
1968.54 13
1968.64 10
1968.74 7
1968.85 5
1968.95 3
1969.05 3
1969.15 5
1969.25 10
1969.35 17
1969.46 24
1969.56 31
1969.66 36
1969.76 39
1969.86 39
1969.97 38
1970.07 35
1970.17 33
1970.27 31
1970.37 29
1970.47 29
1970.58 28
1970.68 28
1970.78 28
1970.88 28
1970.98 28
1971.08 29
1971.19 32
1971.29 35
1971.39 39
1971.49 43
1971.59 47
1971.70 48
1971.80 47
1971.90 45
1972.00 40
1972.10 34
1972.20 28
1972.31 22
1972.41 17
1972.51 14
1972.61 12
1972.71 13
1972.82 16
1972.92 21
1973.02 27
1973.12 33
1973.22 39
1973.32 43
1973.43 45
1973.53 45
1973.63 43
1973.73 40
1973.83 38
1973.94 37
1974.04 37
1974.14 38
1974.24 40
1974.34 41
1974.44 41
1974.55 39
1974.65 37
1974.75 35
1974.85 33
1974.95 32
1975.06 33
1975.16 35
1975.26 38
1975.36 42
1975.46 45
1975.57 49
1975.67 53
1975.77 57
1975.87 62
1975.97 67
1976.08 74
1976.18 81
1976.28 89
1976.38 97
1976.48 104
1976.58 110
1976.69 116
1976.79 121
1976.89 125
1976.99 127
1977.09 128
1977.20 127
1977.30 123
1977.40 117
1977.50 109
1977.60 98
1977.71 87
1977.81 76
1977.91 67
1978.01 59
1978.11 53
1978.22 49
1978.32 47
1978.42 46
1978.52 46
1978.62 46
1978.73 46
1978.83 47
1978.93 48
1979.03 49
1979.13 49
1979.24 49
1979.34 49
1979.44 49
1979.54 49
1979.64 51
1979.75 53
1979.85 56
1979.95 60
1980.05 63
1980.15 64
1980.26 64
1980.36 62
1980.46 59
1980.56 55
1980.66 51
1980.77 47
1980.87 44
1980.97 41
1981.07 39
1981.17 37
1981.28 35
1981.38 33
1981.48 32
1981.58 30
1981.68 30
1981.79 30
1981.89 30
1981.99 31
1982.09 33
1982.19 35
1982.30 37
1982.40 38
1982.50 39
1982.60 39
1982.71 38
1982.81 36
1982.91 33
1983.01 31
1983.11 29
1983.22 28
1983.32 30
1983.42 33
1983.52 37
1983.62 43
1983.73 47
1983.83 51
1983.93 53
1984.03 52
1984.13 50
1984.24 47
1984.34 45
1984.44 45
1984.54 47
1984.65 51
1984.75 56
1984.85 60
1984.95 64
1985.05 67
1985.16 68
1985.26 68
1985.36 67
1985.46 67
1985.56 67
1985.67 67
1985.77 68
1985.87 68
1985.97 67
1986.08 64
1986.18 59
1986.28 53
1986.38 46
1986.48 38
1986.59 31
1986.69 26
1986.79 22
1986.89 20
1986.99 20
1987.10 22
1987.20 23
1987.30 25
1987.40 25
1987.51 25
1987.61 23
1987.71 21
1987.81 18
1987.91 15
1988.02 13
1988.12 12
1988.22 12
1988.32 12
1988.43 12
1988.53 12
1988.63 11
1988.73 8
1988.83 4
1988.94 0
1989.04 0
1989.14 0
1989.24 0
1989.35 0
1989.45 0
1989.55 0
1989.65 0
1989.75 2
1989.86 5
1989.96 8
1990.06 9
1990.16 10
1990.27 10
1990.37 12
1990.47 13
1990.57 16
1990.68 18
1990.78 21
1990.88 23
1990.98 25
1991.08 28
1991.19 30
1991.29 33
1991.39 37
1991.49 42
1991.60 47
1991.70 51
1991.80 55
1991.90 58
1992.01 59
1992.11 58
1992.21 56
1992.31 54
1992.41 53
1992.52 53
1992.62 55
1992.72 59
1992.82 63
1992.93 67
1993.03 69
1993.13 68
1993.23 66
1993.34 61
1993.44 54
1993.54 47
1993.64 40
1993.75 33
1993.85 27
1993.95 22
1994.05 18
1994.15 14
1994.26 13
1994.36 13
1994.46 15
1994.56 19
1994.67 23
1994.77 28
1994.87 31
1994.97 34
1995.08 35
1995.18 36
1995.28 38
1995.38 41
1995.49 45
1995.59 50
1995.69 56
1995.79 60
1995.90 62
1996.00 61
1996.10 57
1996.20 50
1996.31 42
1996.41 34
1996.51 28
1996.61 24
1996.71 25
1996.82 29
1996.92 36
1997.02 44
1997.12 52
1997.23 60
1997.33 66
1997.43 70
1997.53 71
1997.64 72
1997.74 70
1997.84 68
1997.94 65
1998.05 62
1998.15 60
1998.25 58
1998.35 57
1998.46 57
1998.56 57
1998.66 56
1998.76 55
1998.87 53
1998.97 50
1999.07 48
1999.17 46
1999.28 45
1999.38 47
1999.48 50
1999.58 56
1999.69 62
1999.79 69
1999.89 75
1999.99 81
2000.10 85
2000.20 87
2000.30 86
2000.40 84
2000.51 79
2000.61 73
2000.71 67
2000.81 63
2000.92 60
2001.02 59
2001.12 61
2001.22 65
2001.33 70
2001.43 76
2001.53 81
2001.64 84
2001.74 85
2001.84 83
2001.94 79
2002.05 74
2002.15 68
2002.25 62
2002.35 57
2002.46 52
2002.56 47
2002.66 43
2002.76 39
2002.87 36
2002.97 33
2003.07 32
2003.17 32
2003.28 34
2003.38 37
2003.48 42
2003.58 47
2003.69 51
2003.79 54
2003.89 55
2003.99 54
2004.10 52
2004.20 50
2004.30 47
2004.41 46
2004.51 47
2004.61 51
2004.71 56
2004.82 64
2004.92 72
2005.02 80
2005.12 86
2005.23 91
2005.33 92
2005.43 91
2005.53 86
2005.64 78
2005.74 69
2005.84 60
2005.95 50
2006.05 41
2006.15 32
2006.25 24
2006.36 16
2006.46 8
2006.56 0
2006.66 0
2006.77 0
2006.87 0
2006.97 0
2007.08 0
2007.18 0
2007.28 7
2007.38 18
2007.49 29
2007.59 39
2007.69 49
2007.79 58
2007.90 64
2008.00 68
2008.10 69
2008.20 67
2008.31 62
2008.41 57
2008.51 51
2008.62 46
2008.72 43
2008.82 42
2008.92 41
2009.03 40
2009.13 39
2009.23 38
2009.34 37
2009.44 38
2009.54 41
2009.64 46
2009.75 53
2009.85 59
2009.95 64
2010.05 67
2010.16 67
2010.26 63
2010.36 57
2010.47 50
2010.57 42
2010.67 34
2010.77 28
2010.88 23
2010.98 21
2011.08 19
2011.19 19
2011.29 19
2011.39 18
2011.49 17
2011.60 15
2011.70 13
2011.80 12
2011.91 12
2012.01 13
2012.11 15
2012.21 17
2012.32 18
2012.42 19
2012.52 18
2012.63 17
2012.73 15
2012.83 14
2012.93 13
2013.04 13
2013.14 14
2013.24 16
2013.35 18
2013.45 20
2013.55 22
2013.65 25
2013.76 27
2013.86 28
2013.96 28
2014.07 27
2014.17 25
2014.27 22
2014.37 20
2014.48 20
2014.58 24
2014.68 30
2014.79 39
2014.89 50
2014.99 62
2015.09 73
2015.20 83
2015.30 90
2015.40 94
2015.51 96
2015.61 96
2015.71 96
2015.81 94
2015.92 93
2016.02 92
2016.12 90
2016.23 89
2016.33 86
2016.43 84
2016.54 80
2016.64 77
2016.74 73
2016.84 69
2016.95 66
2017.05 64
2017.15 64
2017.26 65
2017.36 66
2017.46 68
2017.56 68
2017.67 68
2017.77 67
2017.87 64
2017.98 61
2018.08 58
2018.18 55
2018.29 53
2018.39 52
2018.49 52
2018.59 54
2018.70 56
2018.80 58
2018.90 61
2019.01 63
2019.11 64
2019.21 64
2019.32 62
2019.42 60
2019.52 58
2019.62 55
2019.73 52
2019.83 51
2019.93 50
2020.04 49
2020.14 48
2020.24 47
2020.35 45
2020.45 42
2020.55 38
2020.66 33
2020.76 29
2020.86 24
2020.96 20
2021.07 17
2021.17 15
2021.27 15
2021.38 16
2021.48 19
2021.58 24
2021.69 27
2021.79 30
2021.89 29
2022.00 26
2022.10 20
2022.20 12
2022.30 4
2022.41 0
2022.51 0
2022.61 0
2022.72 0
2022.82 0
2022.92 0
2023.03 0
2023.13 1
2023.23 4
2023.34 7
2023.44 9
2023.54 11
2023.65 12
2023.75 14
2023.85 16
2023.95 18
2024.06 20
2024.16 23
2024.26 26
2024.37 29
2024.47 31
2024.57 34
2024.68 38
2024.78 41
2024.88 44
2024.99 47
2025.09 49
2025.19 50
2025.30 50
2025.40 50
2025.50 50
2025.61 51
2025.71 53
2025.81 55
2025.91 58
2026.02 60
2026.12 62
2026.22 61
2026.33 59
2026.43 55
2026.53 49
2026.64 43
2026.74 36
2026.84 30
2026.95 25
2027.05 22
2027.15 20
2027.26 20
2027.36 21
2027.46 24
2027.57 26
2027.67 28
2027.77 30
2027.88 32
2027.98 33
2028.08 33
2028.19 33
2028.29 31
2028.39 28
2028.50 25
2028.60 21
2028.70 18
2028.80 16
2028.91 15
2029.01 16
2029.11 18
2029.22 20
2029.32 21
2029.42 21
2029.53 20
2029.63 18
2029.73 16
2029.84 13
2029.94 10
2030.04 6
2030.15 3
2030.25 0
2030.35 0
2030.46 0
2030.56 0
2030.66 0
2030.77 1
2030.87 7
2030.97 14
2031.08 20
2031.18 23
2031.28 22
2031.39 18
2031.49 12
2031.59 4
2031.70 0
2031.80 0
2031.90 0
2032.01 0
2032.11 0
2032.21 0
2032.32 1
2032.42 5
2032.52 8
2032.63 9
2032.73 9
2032.83 7
2032.94 4
2033.04 1
2033.14 0
2033.25 0
2033.35 0
2033.45 0
2033.56 1
2033.66 4
2033.76 7
2033.87 9
2033.97 11
2034.07 11
2034.18 11
2034.28 10
2034.38 10
2034.49 11
2034.59 13
2034.70 16
2034.80 19
2034.90 22
2035.01 24
2035.11 24
2035.21 24
2035.32 23
2035.42 22
2035.52 21
2035.63 21
2035.73 21
2035.83 22
2035.94 24
2036.04 26
2036.14 29
2036.25 33
2036.35 39
2036.45 45
2036.56 50
2036.66 55
2036.76 56
2036.87 55
2036.97 50
2037.07 43
2037.18 35
2037.28 28
2037.38 23
2037.49 22
2037.59 24
2037.70 29
2037.80 35
2037.90 42
2038.01 48
2038.11 52
2038.21 53
2038.32 52
2038.42 47
2038.52 41
2038.63 34
2038.73 28
2038.83 24
2038.94 23
2039.04 26
2039.14 31
2039.25 37
2039.35 45
2039.45 51
2039.56 55
2039.66 56
2039.77 55
2039.87 53
2039.97 50
2040.08 47
2040.18 46
2040.28 47
2040.39 49
2040.49 51
2040.59 53
2040.70 54
2040.80 55
2040.90 56
2041.01 57
2041.11 59
2041.22 64
2041.32 70
2041.42 78
2041.53 85
2041.63 92
2041.73 96
2041.84 97
2041.94 95
2042.04 90
2042.15 84
2042.25 78
2042.35 72
2042.46 67
2042.56 63
2042.67 61
2042.77 59
2042.87 57
2042.98 55
2043.08 51
2043.18 47
2043.29 43
2043.39 38
2043.49 35
2043.60 33
2043.70 34
2043.81 35
2043.91 38
2044.01 41
2044.12 43
2044.22 44
2044.32 44
2044.43 43
2044.53 42
2044.63 40
2044.74 39
2044.84 37
2044.95 36
2045.05 35
2045.15 37
2045.26 39
2045.36 43
2045.46 48
2045.57 52
2045.67 56
2045.78 58
2045.88 57
2045.98 56
2046.09 55
2046.19 55
2046.29 59
2046.40 65
2046.50 73
2046.60 83
2046.71 92
2046.81 98
2046.92 100
2047.02 98
2047.12 92
2047.23 83
2047.33 72
2047.43 61
2047.54 51
2047.64 42
2047.75 36
2047.85 32
2047.95 31
2048.06 32
2048.16 34
2048.26 37
2048.37 39
2048.47 39
2048.58 38
2048.68 35
2048.78 31
2048.89 27
2048.99 23
2049.09 22
2049.20 23
2049.30 26
2049.41 31
2049.51 36
2049.61 42
2049.72 48
2049.82 53
2049.93 56
2050.03 58
2050.13 59
2050.24 57
2050.34 55
2050.44 52
2050.55 49
2050.65 46
2050.76 45
2050.86 47
2050.96 50
2051.07 54
2051.17 59
2051.27 64
2051.38 68
2051.48 70
2051.59 69
2051.69 67
2051.79 62
2051.90 55
2052.00 47
2052.11 38
2052.21 28
2052.31 20
2052.42 13
2052.52 10
2052.62 11
2052.73 16
2052.83 24
2052.94 33
2053.04 42
2053.14 49
2053.25 52
2053.35 51
2053.46 47
2053.56 40
2053.66 32
2053.77 25
2053.87 18
2053.98 14
2054.08 10
2054.18 8
2054.29 6
2054.39 3
2054.49 0
2054.60 0
2054.70 0
2054.81 0
2054.91 0
2055.01 0
2055.12 0
2055.22 0
2055.33 7
2055.43 15
2055.53 23
2055.64 29
2055.74 32
2055.85 34
2055.95 32
2056.05 29
2056.16 25
2056.26 20
2056.37 16
2056.47 13
2056.57 13
2056.68 14
2056.78 16
2056.89 20
2056.99 25
2057.09 29
2057.20 34
2057.30 37
2057.41 39
2057.51 40
2057.61 40
2057.72 39
2057.82 39
2057.93 39
2058.03 41
2058.13 44
2058.24 49
2058.34 54
2058.45 59
2058.55 61
2058.65 61
2058.76 58
2058.86 55
2058.97 51
2059.07 48
2059.17 46
2059.28 45
2059.38 44
2059.49 43
2059.59 40
2059.69 37
2059.80 33
2059.90 28
2060.01 24
2060.11 22
2060.21 21
2060.32 23
2060.42 26
2060.53 29
2060.63 33
2060.73 35
2060.84 37
2060.94 36
2061.05 35
2061.15 32
2061.25 29
2061.36 27
2061.46 26
2061.57 25
2061.67 25
2061.78 25
2061.88 24
2061.98 23
2062.09 21
2062.19 19
2062.30 18
2062.40 17
2062.50 18
2062.61 20
2062.71 22
2062.82 25
2062.92 28
2063.02 29
2063.13 30
2063.23 29
2063.34 28
2063.44 25
2063.55 23
2063.65 21
2063.75 18
2063.86 16
2063.96 15
2064.07 14
2064.17 14
2064.27 15
2064.38 17
2064.48 19
2064.59 23
2064.69 27
2064.80 32
2064.90 36
2065.00 40
2065.11 42
2065.21 43
2065.32 43
2065.42 42
2065.52 41
2065.63 39
2065.73 38
2065.84 37
2065.94 36
2066.05 35
2066.15 34
2066.25 31
2066.36 28
2066.46 24
2066.57 19
2066.67 14
2066.77 9
2066.88 6
2066.98 3
2067.09 2
2067.19 3
2067.30 4
2067.40 6
2067.50 8
2067.61 9
2067.71 9
2067.82 8
2067.92 7
2068.03 5
2068.13 3
2068.23 2
2068.34 0
2068.44 0
2068.55 0
2068.65 0
2068.76 0
2068.86 0
2068.96 0
2069.07 0
2069.17 1
2069.28 7
2069.38 14
2069.49 22
2069.59 29
2069.69 36
2069.80 43
2069.90 48
2070.01 53
2070.11 56
2070.22 59
2070.32 61
2070.42 62
2070.53 62
2070.63 62
2070.74 61
2070.84 60
2070.95 58
2071.05 57
2071.15 57
2071.26 57
2071.36 58
2071.47 58
2071.57 57
2071.68 54
2071.78 49
2071.89 43
2071.99 36
2072.09 29
2072.20 23
2072.30 18
2072.41 15
2072.51 13
2072.62 13
2072.72 13
2072.82 14
2072.93 16
2073.03 18
2073.14 19
2073.24 20
2073.35 19
2073.45 16
2073.56 12
2073.66 7
2073.76 3
2073.87 0
2073.97 0
2074.08 0
2074.18 3
2074.29 7
2074.39 13
2074.49 20
2074.60 28
2074.70 35
2074.81 41
2074.91 46
2075.02 49
2075.12 51
2075.23 50
2075.33 48
2075.43 45
2075.54 40
2075.64 35
2075.75 31
2075.85 28
2075.96 27
2076.06 28
2076.17 31
2076.27 35
2076.37 38
2076.48 41
2076.58 43
2076.69 42
2076.79 41
2076.90 39
2077.00 37
2077.11 37
2077.21 38
2077.32 41
2077.42 44
2077.52 48
2077.63 53
2077.73 56
2077.84 59
2077.94 61
2078.05 62
2078.15 63
2078.26 64
2078.36 64
2078.46 63
2078.57 62
2078.67 61
2078.78 59
2078.88 59
2078.99 59
2079.09 60
2079.20 62
2079.30 65
2079.41 68
2079.51 70
2079.61 71
2079.72 71
2079.82 69
2079.93 65
2080.03 62
2080.14 58
2080.24 55
2080.35 53
2080.45 52
2080.56 52
2080.66 52
2080.76 51
2080.87 50
2080.97 48
2081.08 46
2081.18 42
2081.29 38
2081.39 34
2081.50 30
2081.60 26
2081.71 22
2081.81 19
2081.92 16
2082.02 13
2082.12 10
2082.23 7
2082.33 5
2082.44 4
2082.54 3
2082.65 3
2082.75 5
2082.86 7
2082.96 9
2083.07 12
2083.17 13
2083.28 13
2083.38 12
2083.48 9
2083.59 5
2083.69 0
2083.80 0
2083.90 0
2084.01 0
2084.11 0
2084.22 0
2084.32 0
2084.43 0
2084.53 1
2084.64 5
2084.74 8
2084.85 11
2084.95 14
2085.05 17
2085.16 21
2085.26 25
2085.37 30
2085.47 35
2085.58 39
2085.68 42
2085.79 44
2085.89 45
2086.00 47
2086.10 48
2086.21 51
2086.31 55
2086.42 60
2086.52 65
2086.63 69
2086.73 73
2086.83 74
2086.94 73
2087.04 69
2087.15 64
2087.25 57
2087.36 51
2087.46 45
2087.57 41
2087.67 39
2087.78 39
2087.88 40
2087.99 42
2088.09 45
2088.20 48
2088.30 51
2088.41 55
2088.51 60
2088.62 66
2088.72 73
2088.82 81
2088.93 88
2089.03 94
2089.14 98
2089.24 99
2089.35 98
2089.45 94
2089.56 89
2089.66 82
2089.77 75
2089.87 69
2089.98 64
2090.08 60
2090.19 58
2090.29 58
2090.40 58
2090.50 59
2090.61 60
2090.71 61
2090.82 62
2090.92 63
2091.03 64
2091.13 66
2091.24 69
2091.34 73
2091.45 76
2091.55 78
2091.65 80
2091.76 80
2091.86 78
2091.97 75
2092.07 71
2092.18 66
2092.28 62
2092.39 59
2092.49 56
2092.60 54
2092.70 52
2092.81 50
2092.91 47
2093.02 43
2093.12 38
2093.23 32
2093.33 24
2093.44 17
2093.54 10
2093.65 4
2093.75 0
2093.86 0
2093.96 0
2094.07 0
2094.17 0
2094.28 2
2094.38 7
2094.49 12
2094.59 17
2094.70 22
2094.80 25
2094.91 28
2095.01 28
2095.12 28
2095.22 26
2095.33 23
2095.43 20
2095.54 17
2095.64 15
2095.75 13
2095.85 13
2095.96 13
2096.06 14
2096.17 18
2096.27 22
2096.38 28
2096.48 34
2096.59 41
2096.69 47
2096.80 53
2096.90 58
2097.01 63
2097.11 68
2097.22 74
2097.32 80
2097.43 87
2097.53 94
2097.64 101
2097.74 106
2097.85 108
2097.95 107
2098.06 104
2098.16 98
2098.27 90
2098.37 83
2098.48 75
2098.58 69
2098.69 66
2098.79 64
2098.90 64
2099.00 66
2099.11 69
2099.21 71
2099.32 72
2099.42 72
2099.53 70
2099.63 66
2099.74 60
2099.84 52
2099.95 44
2100.05 36
2100.16 28
2100.26 21
2100.37 16
2100.47 13
2100.58 12
2100.68 12
2100.79 14
2100.89 16
2101.00 18
2101.10 21
2101.21 24
2101.31 26
2101.42 28
2101.52 30
2101.63 31
2101.73 32
2101.84 33
2101.94 33
2102.05 33
2102.15 34
2102.26 35
2102.36 36
2102.47 37
2102.57 39
2102.68 42
2102.78 45
2102.89 50
2102.99 56
2103.10 62
2103.20 69
2103.31 74
2103.41 78
2103.52 79
2103.62 78
2103.73 74
2103.84 69
2103.94 62
2104.05 57
2104.15 51
2104.26 47
2104.36 44
2104.47 42
2104.57 40
2104.68 38
2104.78 36
2104.89 34
2104.99 32
2105.10 30
2105.20 29
2105.31 29
2105.41 31
2105.52 34
2105.62 39
2105.73 46
2105.83 53
2105.94 60
2106.04 66
2106.15 70
2106.25 71
2106.36 68
2106.46 63
2106.57 55
2106.68 45
2106.78 35
2106.89 26
2106.99 18
2107.10 13
2107.20 10
2107.31 11
2107.41 14
2107.52 20
2107.62 27
2107.73 35
2107.83 42
2107.94 49
2108.04 54
2108.15 58
2108.25 61
2108.36 62
2108.46 63
2108.57 63
2108.68 62
2108.78 60
2108.89 57
2108.99 53
2109.10 49
2109.20 44
2109.31 40
2109.41 36
2109.52 34
2109.62 34
2109.73 35
2109.83 36
2109.94 39
2110.04 41
2110.15 43
2110.25 42
2110.36 40
2110.47 36
2110.57 30
2110.68 23
2110.78 16
2110.89 9
2110.99 5
2111.10 3
2111.20 2
2111.31 4
2111.41 6
2111.52 9
2111.62 12
2111.73 15
2111.83 17
2111.94 20
2112.05 23
2112.15 25
2112.26 27
2112.36 29
2112.47 30
2112.57 30
2112.68 30
2112.78 29
2112.89 28
2112.99 27
2113.10 25
2113.20 22
2113.31 19
2113.42 15
2113.52 10
2113.63 5
2113.73 1
2113.84 0
2113.94 0
2114.05 0
2114.15 0
2114.26 0
2114.36 0
2114.47 0
2114.57 0
2114.68 4
2114.79 11
2114.89 17
2115.00 23
2115.10 27
2115.21 28
2115.31 28
2115.42 26
2115.52 23
2115.63 20
2115.73 18
2115.84 15
2115.95 13
2116.05 12
2116.16 12
2116.26 13
2116.37 14
2116.47 17
2116.58 20
2116.68 24
2116.79 28
2116.89 32
2117.00 37
2117.11 43
2117.21 49
2117.32 54
2117.42 60
2117.53 64
2117.63 68
2117.74 70
2117.84 71
2117.95 71
2118.06 70
2118.16 67
2118.27 64
2118.37 59
2118.48 54
2118.58 47
2118.69 41
2118.79 34
2118.90 29
2119.00 26
2119.11 25
2119.22 26
2119.32 29
2119.43 31
2119.53 33
2119.64 33
2119.74 31
2119.85 28
2119.95 24
2120.06 20
2120.17 18
2120.27 18
2120.38 19
2120.48 21
2120.59 23
2120.69 25
2120.80 26
2120.90 26
2121.01 25
2121.12 25
2121.22 26
2121.33 27
2121.43 29
2121.54 32
2121.64 36
2121.75 41
2121.86 46
2121.96 51
2122.07 57
2122.17 62
2122.28 66
2122.38 69
2122.49 71
2122.59 72
2122.70 73
2122.81 74
2122.91 75
2123.02 75
2123.12 75
2123.23 73
2123.33 69
2123.44 63
2123.55 56
2123.65 48
2123.76 41
2123.86 34
2123.97 30
2124.07 28
2124.18 29
2124.28 32
2124.39 36
2124.50 42
2124.60 47
2124.71 52
2124.81 56
2124.92 61
2125.02 65
2125.13 69
2125.24 72
2125.34 75
2125.45 77
2125.55 79
2125.66 80
2125.76 82
2125.87 85
2125.98 91
2126.08 96
2126.19 102
2126.29 105
2126.40 105
2126.50 102
2126.61 95
2126.72 87
2126.82 79
2126.93 75
2127.03 75
2127.14 79
2127.24 85
2127.35 93
2127.46 100
2127.56 105
2127.67 108
2127.77 108
2127.88 106
2127.98 104
2128.09 102
2128.20 99
2128.30 97
2128.41 94
2128.51 91
2128.62 87
2128.72 83
2128.83 80
2128.94 77
2129.04 76
2129.15 74
2129.25 73
2129.36 73
2129.47 72
2129.57 73
2129.68 74
2129.78 77
2129.89 81
2129.99 86
2130.10 91
2130.21 95
2130.31 99
2130.42 101
2130.52 102
2130.63 104
2130.74 105
2130.84 108
2130.95 111
2131.05 115
2131.16 119
2131.26 121
2131.37 122
2131.48 121
2131.58 120
2131.69 117
2131.79 115
2131.90 112
2132.01 110
2132.11 108
2132.22 106
2132.32 106
2132.43 108
2132.53 112
2132.64 119
2132.75 127
2132.85 135
2132.96 143
2133.06 149
2133.17 153
2133.28 154
2133.38 154
2133.49 152
2133.59 150
2133.70 148
2133.81 146
2133.91 145
2134.02 144
2134.12 144
2134.23 143
2134.33 143
2134.44 142
2134.55 141
2134.65 139
2134.76 138
2134.86 136
2134.97 133
2135.08 129
2135.18 123
2135.29 116
2135.39 108
2135.50 99
2135.61 92
2135.71 87
2135.82 85
2135.92 86
2136.03 90
2136.14 94
2136.24 99
2136.35 101
2136.45 100
2136.56 97
2136.67 91
2136.77 83
2136.88 77
2136.98 71
2137.09 69
2137.20 68
2137.30 71
2137.41 74
2137.51 78
2137.62 82
2137.73 83
2137.83 83
2137.94 80
2138.04 76
2138.15 72
2138.26 69
2138.36 67
2138.47 69
2138.57 72
2138.68 78
2138.79 84
2138.89 90
2139.00 94
2139.10 96
2139.21 96
2139.32 93
2139.42 88
2139.53 82
2139.63 75
2139.74 68
2139.85 62
2139.95 58
2140.06 55
2140.16 54
2140.27 53
2140.38 53
2140.48 53
2140.59 54
2140.69 55
2140.80 57
2140.91 59
2141.01 61
2141.12 63
2141.22 65
2141.33 65
2141.44 63
2141.54 61
2141.65 59
2141.76 57
2141.86 55
2141.97 55
2142.07 55
2142.18 57
2142.29 58
2142.39 61
2142.50 63
2142.60 64
2142.71 65
2142.82 66
2142.92 67
2143.03 69
2143.13 71
2143.24 75
2143.35 80
2143.45 85
2143.56 89
2143.67 90
2143.77 88
2143.88 83
2143.98 75
2144.09 67
2144.20 60
2144.30 56
2144.41 54
2144.51 56
2144.62 59
2144.73 62
2144.83 64
2144.94 63
2145.05 60
2145.15 54
2145.26 45
2145.36 36
2145.47 25
2145.58 14
2145.68 4
2145.79 0
2145.90 0
2146.00 0
2146.11 0
2146.21 0
2146.32 0
2146.43 0
2146.53 0
2146.64 5
2146.74 9
2146.85 12
2146.96 14
2147.06 16
2147.17 18
2147.28 21
2147.38 25
2147.49 30
2147.59 35
2147.70 40
2147.81 43
2147.91 45
2148.02 44
2148.13 42
2148.23 38
2148.34 33
2148.44 29
2148.55 25
2148.66 24
2148.76 23
2148.87 25
2148.98 27
2149.08 30
2149.19 33
2149.29 35
2149.40 37
2149.51 39
2149.61 40
2149.72 40
2149.83 41
2149.93 40
2150.04 40
2150.15 38
2150.25 36
2150.36 34
2150.46 32
2150.57 28
2150.68 25
2150.78 20
2150.89 14
2151.00 8
2151.10 2
2151.21 0
2151.31 0
2151.42 0
2151.53 0
2151.63 7
2151.74 16
2151.85 27
2151.95 37
2152.06 47
2152.17 55
2152.27 61
2152.38 65
2152.48 68
2152.59 70
2152.70 71
2152.80 73
2152.91 75
2153.02 78
2153.12 83
2153.23 89
2153.34 96
2153.44 102
2153.55 108
2153.65 113
2153.76 116
2153.87 116
2153.97 114
2154.08 108
2154.19 101
2154.29 92
2154.40 83
2154.51 74
2154.61 67
2154.72 61
2154.83 58
2154.93 56
2155.04 56
2155.14 57
2155.25 58
2155.36 59
2155.46 60
2155.57 61
2155.68 61
2155.78 61
2155.89 60
2156.00 58
2156.10 55
2156.21 51
2156.32 46
2156.42 41
2156.53 36
2156.63 33
2156.74 30
2156.85 29
2156.95 29
2157.06 30
2157.17 30
2157.27 31
2157.38 32
2157.49 32
2157.59 33
2157.70 34
2157.81 35
2157.91 36
2158.02 38
2158.13 39
2158.23 40
2158.34 41
2158.45 42
2158.55 44
2158.66 46
2158.76 49
2158.87 51
2158.98 54
2159.08 57
2159.19 58
2159.30 58
2159.40 57
2159.51 55
2159.62 53
2159.72 52
2159.83 53
2159.94 56
2160.04 61
2160.15 67
2160.26 74
2160.36 80
2160.47 84
2160.58 87
2160.68 87
2160.79 86
2160.90 84
2161.00 81
2161.11 79
2161.22 78
2161.32 78
2161.43 79
2161.54 81
2161.64 83
2161.75 85
2161.85 87
2161.96 87
2162.07 86
2162.17 84
2162.28 81
2162.39 76
2162.49 72
2162.60 66
2162.71 61
2162.81 57
2162.92 54
2163.03 54
2163.13 55
2163.24 59
2163.35 65
2163.45 71
2163.56 76
2163.67 78
2163.77 78
2163.88 75
2163.99 70
2164.09 62
2164.20 55
2164.31 49
2164.41 46
2164.52 47
2164.63 52
2164.73 58
2164.84 66
2164.95 72
2165.05 75
2165.16 76
2165.27 73
2165.37 69
2165.48 65
2165.59 61
2165.69 59
2165.80 57
2165.91 56
2166.01 55
2166.12 52
2166.23 49
2166.33 45
2166.44 41
2166.55 38
2166.65 36
2166.76 35
2166.87 36
2166.97 37
2167.08 39
2167.19 41
2167.29 43
2167.40 46
2167.51 51
2167.61 56
2167.72 62
2167.83 69
2167.94 75
2168.04 79
2168.15 80
2168.26 78
2168.36 72
2168.47 64
2168.58 55
2168.68 46
2168.79 39
2168.90 33
2169.00 28
2169.11 25
2169.22 23
2169.32 20
2169.43 17
2169.54 14
2169.64 10
2169.75 7
2169.86 5
2169.96 4
2170.07 4
2170.18 4
2170.28 4
2170.39 4
2170.50 3
2170.60 1
2170.71 0
2170.82 0
2170.92 0
2171.03 0
2171.14 0
2171.25 0
2171.35 0
2171.46 2
2171.57 6
2171.67 10
2171.78 14
2171.89 16
2171.99 18
2172.10 19
2172.21 20
2172.31 21
2172.42 23
2172.53 25
2172.63 28
2172.74 32
2172.85 35
2172.95 38
2173.06 41
2173.17 43
2173.28 44
2173.38 43
2173.49 41
2173.60 38
2173.70 33
2173.81 27
2173.92 22
2174.02 17
2174.13 14
2174.24 13
2174.34 14
2174.45 16
2174.56 19
2174.67 21
2174.77 24
2174.88 25
2174.99 27
2175.09 28
2175.20 29
2175.31 29
2175.41 29
2175.52 27
2175.63 24
2175.73 20
2175.84 15
2175.95 11
2176.06 7
2176.16 6
2176.27 6
2176.38 8
2176.48 11
2176.59 12
2176.70 12
2176.80 10
2176.91 7
2177.02 3
2177.12 0
2177.23 0
2177.34 0
2177.45 0
2177.55 4
2177.66 10
2177.77 18
2177.87 25
2177.98 32
2178.09 37
2178.19 41
2178.30 43
2178.41 45
2178.52 45
2178.62 46
2178.73 46
2178.84 46
2178.94 46
2179.05 45
2179.16 45
2179.26 45
2179.37 46
2179.48 49
2179.59 54
2179.69 62
2179.80 74
2179.91 88
2180.01 104
2180.12 121
2180.23 137
2180.34 151
2180.44 163
2180.55 170
2180.66 174
2180.76 175
2180.87 173
2180.98 168
2181.08 163
2181.19 156
2181.30 148
2181.41 141
2181.51 133
2181.62 126
2181.73 119
2181.83 114
2181.94 110
2182.05 106
2182.16 103
2182.26 100
2182.37 97
2182.48 94
2182.58 92
2182.69 91
2182.80 91
2182.91 91
2183.01 91
2183.12 90
2183.23 87
2183.33 83
2183.44 78
2183.55 73
2183.66 69
2183.76 67
2183.87 66
2183.98 65
2184.08 65
2184.19 66
2184.30 66
2184.41 66
2184.51 66
2184.62 67
2184.73 68
2184.83 69
2184.94 69
2185.05 69
2185.16 69
2185.26 69
2185.37 69
2185.48 69
2185.58 68
2185.69 67
2185.80 64
2185.91 60
2186.01 54
2186.12 48
2186.23 41
2186.33 37
2186.44 33
2186.55 31
2186.66 30
2186.76 29
2186.87 29
2186.98 28
2187.08 27
2187.19 25
2187.30 23
2187.41 21
2187.51 19
2187.62 17
2187.73 14
2187.84 12
2187.94 10
2188.05 9
2188.16 8
2188.26 8
2188.37 9
2188.48 11
2188.59 13
2188.69 15
2188.80 17
2188.91 20
2189.01 22
2189.12 23
2189.23 24
2189.34 24
2189.44 22
2189.55 19
2189.66 15
2189.77 11
2189.87 7
2189.98 5
2190.09 5
2190.19 6
2190.30 8
2190.41 11
2190.52 13
2190.62 13
2190.73 11
2190.84 7
2190.95 2
2191.05 0
2191.16 0
2191.27 0
2191.38 0
2191.48 0
2191.59 0
2191.70 0
2191.80 1
2191.91 5
2192.02 8
2192.13 11
2192.23 13
2192.34 14
2192.45 17
2192.56 19
2192.66 23
2192.77 27
2192.88 31
2192.99 34
2193.09 37
2193.20 39
2193.31 40
2193.41 40
2193.52 39
2193.63 38
2193.74 38
2193.84 37
2193.95 37
2194.06 37
2194.17 37
2194.27 36
2194.38 35
2194.49 32
2194.60 30
2194.70 28
2194.81 27
2194.92 27
2195.03 27
2195.13 27
2195.24 28
2195.35 30
2195.46 32
2195.56 34
2195.67 36
2195.78 38
2195.89 38
2195.99 37
2196.10 36
2196.21 35
2196.31 37
2196.42 41
2196.53 50
2196.64 62
2196.74 76
2196.85 91
2196.96 105
2197.07 116
2197.17 125
2197.28 130
2197.39 134
2197.50 135
2197.60 135
2197.71 133
2197.82 128
2197.93 122
2198.03 113
2198.14 103
2198.25 93
2198.36 84
2198.46 76
2198.57 70
2198.68 65
2198.79 60
2198.89 55
2199.00 50
2199.11 43
2199.22 35
2199.32 28
2199.43 23
2199.54 21
2199.65 23
2199.75 28
2199.86 38
2199.97 49
2200.08 61
2200.18 71
2200.29 79
2200.40 82
2200.51 82
2200.61 78
2200.72 72
2200.83 66
2200.94 60
2201.04 56
2201.15 54
2201.26 54
2201.37 54
2201.48 55
2201.58 56
2201.69 57
2201.80 57
2201.91 58
2202.01 58
2202.12 60
2202.23 61
2202.34 61
2202.44 60
2202.55 57
2202.66 52
2202.77 44
2202.87 35
2202.98 27
2203.09 20
2203.20 16
2203.30 15
2203.41 18
2203.52 23
2203.63 30
2203.73 39
2203.84 47
2203.95 54
2204.06 61
2204.17 67
2204.27 74
2204.38 82
2204.49 91
2204.60 102
2204.70 113
2204.81 124
2204.92 134
2205.03 141
2205.13 144
2205.24 143
2205.35 138
2205.46 129
2205.56 118
2205.67 106
2205.78 96
2205.89 87
2206.00 82
2206.10 79
2206.21 78
2206.32 78
2206.43 79
2206.53 81
2206.64 82
2206.75 83
2206.86 84
2206.96 85
2207.07 85
2207.18 85
2207.29 84
2207.40 83
2207.50 82
2207.61 81
2207.72 79
2207.83 76
2207.93 73
2208.04 70
2208.15 67
2208.26 63
2208.36 59
2208.47 56
2208.58 53
2208.69 51
2208.80 52
2208.90 54
2209.01 59
2209.12 66
2209.23 74
2209.33 83
2209.44 91
2209.55 97
2209.66 101
2209.77 103
2209.87 104
2209.98 104
2210.09 103
2210.20 102
2210.30 100
2210.41 96
2210.52 91
2210.63 82
2210.74 72
2210.84 62
2210.95 53
2211.06 46
2211.17 43
2211.27 43
2211.38 45
2211.49 47
2211.60 49
2211.71 49
2211.81 48
2211.92 46
2212.03 44
2212.14 44
2212.25 45
2212.35 48
2212.46 51
2212.57 54
2212.68 57
2212.78 58
2212.89 59
2213.00 60
2213.11 61
2213.22 62
2213.32 63
2213.43 64
2213.54 64
2213.65 64
2213.75 62
2213.86 61
2213.97 60
2214.08 58
2214.19 56
2214.29 53
2214.40 49
2214.51 44
2214.62 39
2214.73 36
2214.83 34
2214.94 35
2215.05 39
2215.16 45
2215.27 53
2215.37 60
2215.48 66
2215.59 70
2215.70 71
2215.80 71
2215.91 70
2216.02 69
2216.13 69
2216.24 70
2216.34 72
2216.45 74
2216.56 75
2216.67 76
2216.78 76
2216.88 75
2216.99 75
2217.10 76
2217.21 78
2217.32 81
2217.42 85
2217.53 88
2217.64 90
2217.75 90
2217.86 88
2217.96 84
2218.07 81
2218.18 77
2218.29 74
2218.40 73
2218.50 73
2218.61 75
2218.72 78
2218.83 81
2218.94 83
2219.04 83
2219.15 82
2219.26 80
2219.37 76
2219.48 72
2219.58 67
2219.69 64
2219.80 61
2219.91 59
2220.02 58
2220.12 57
2220.23 56
2220.34 56
2220.45 55
2220.56 55
2220.66 55
2220.77 55
2220.88 54
2220.99 52
2221.10 49
2221.20 43
2221.31 36
2221.42 28
2221.53 20
2221.64 11
2221.74 4
2221.85 0
2221.96 0
2222.07 0
2222.18 0
2222.28 0
2222.39 0
2222.50 0
2222.61 0
2222.72 1
2222.83 9
2222.93 17
2223.04 24
2223.15 30
2223.26 33
2223.37 35
2223.47 36
2223.58 35
2223.69 34
2223.80 32
2223.91 29
2224.01 25
2224.12 21
2224.23 17
2224.34 13
2224.45 9
2224.55 7
2224.66 7
2224.77 8
2224.88 12
2224.99 17
2225.10 22
2225.20 27
2225.31 32
2225.42 36
2225.53 39
2225.64 43
2225.74 47
2225.85 53
2225.96 61
2226.07 69
2226.18 77
2226.29 85
2226.39 92
2226.50 97
2226.61 100
2226.72 101
2226.83 100
2226.93 99
2227.04 95
2227.15 89
2227.26 83
2227.37 75
2227.48 68
2227.58 61
2227.69 56
2227.80 53
2227.91 51
2228.02 52
2228.12 53
2228.23 54
2228.34 54
2228.45 54
2228.56 52
2228.67 49
2228.77 45
2228.88 40
2228.99 36
2229.10 31
2229.21 27
2229.32 24
2229.42 21
2229.53 19
2229.64 16
2229.75 14
2229.86 11
2229.96 8
2230.07 5
2230.18 2
2230.29 1
2230.40 1
2230.51 3
2230.61 6
2230.72 11
2230.83 16
2230.94 20
2231.05 23
2231.16 25
2231.26 26
2231.37 26
2231.48 26
2231.59 27
2231.70 29
2231.81 32
2231.91 36
2232.02 39
2232.13 42
2232.24 44
2232.35 46
2232.46 46
2232.56 47
2232.67 48
2232.78 48
2232.89 49
2233.00 49
2233.11 49
2233.21 50
2233.32 52
2233.43 55
2233.54 61
2233.65 67
2233.76 75
2233.86 83
2233.97 90
2234.08 95
2234.19 98
2234.30 100
2234.41 99
2234.51 98
2234.62 96
2234.73 95
2234.84 94
2234.95 93
2235.06 93
2235.16 92
2235.27 91
2235.38 88
2235.49 84
2235.60 79
2235.71 73
2235.81 69
2235.92 65
2236.03 64
2236.14 64
2236.25 65
2236.36 66
2236.47 67
2236.57 66
2236.68 63
2236.79 59
2236.90 54
2237.01 48
2237.12 43
2237.22 40
2237.33 39
2237.44 41
2237.55 45
2237.66 51
2237.77 57
2237.87 64
2237.98 70
2238.09 75
2238.20 79
2238.31 81
2238.42 82
2238.53 82
2238.63 81
2238.74 79
2238.85 76
2238.96 71
2239.07 64
2239.18 57
2239.28 49
2239.39 41
2239.50 35
2239.61 32
2239.72 32
2239.83 34
2239.94 39
2240.04 46
2240.15 53
2240.26 59
2240.37 64
2240.48 66
2240.59 67
2240.70 65
2240.80 64
2240.91 61
2241.02 59
2241.13 58
2241.24 57
2241.35 57
2241.46 57
2241.56 57
2241.67 56
2241.78 54
2241.89 52
2242.00 49
2242.11 45
2242.22 42
2242.32 39
2242.43 38
2242.54 36
2242.65 35
2242.76 33
2242.87 31
2242.98 29
2243.08 26
2243.19 23
2243.30 21
2243.41 20
2243.52 20
2243.63 21
2243.74 23
2243.84 26
2243.95 30
2244.06 34
2244.17 38
2244.28 43
2244.39 47
2244.50 50
2244.60 51
2244.71 51
2244.82 49
2244.93 45
2245.04 40
2245.15 34
2245.26 29
2245.36 25
2245.47 21
2245.58 19
2245.69 18
2245.80 18
2245.91 19
2246.02 20
2246.12 20
2246.23 20
2246.34 20
2246.45 19
2246.56 18
2246.67 18
2246.78 19
2246.89 20
2246.99 22
2247.10 24
2247.21 25
2247.32 24
2247.43 22
2247.54 18
2247.65 12
2247.76 6
2247.86 0
2247.97 0
2248.08 0
2248.19 0
2248.30 0
2248.41 4
2248.52 12
2248.62 19
2248.73 25
2248.84 29
2248.95 32
2249.06 34
2249.17 34
2249.28 35
2249.39 35
2249.49 36
2249.60 37
2249.71 36
2249.82 34
2249.93 30
2250.04 26
2250.15 21
2250.26 17
2250.36 15
2250.47 17
2250.58 21
2250.69 26
2250.80 32
2250.91 36
2251.02 38
2251.13 36
2251.23 32
2251.34 26
2251.45 19
2251.56 13
2251.67 9
2251.78 7
2251.89 8
2252.00 11
2252.10 15
2252.21 21
2252.32 26
2252.43 30
2252.54 34
2252.65 36
2252.76 37
2252.87 35
2252.98 33
2253.08 29
2253.19 24
2253.30 19
2253.41 14
2253.52 9
2253.63 5
2253.74 2
2253.85 0
2253.95 0
2254.06 0
2254.17 0
2254.28 0
2254.39 1
2254.50 4
2254.61 9
2254.72 14
2254.83 20
2254.93 26
2255.04 31
2255.15 35
2255.26 37
2255.37 37
2255.48 36
2255.59 33
2255.70 28
2255.81 24
2255.91 20
2256.02 18
2256.13 17
2256.24 18
2256.35 20
2256.46 22
2256.57 24
2256.68 25
2256.79 26
2256.89 27
2257.00 28
2257.11 30
2257.22 34
2257.33 40
2257.44 46
2257.55 52
2257.66 58
2257.77 62
2257.87 66
2257.98 68
2258.09 69
2258.20 69
2258.31 67
2258.42 66
2258.53 64
2258.64 63
2258.75 64
2258.86 66
2258.96 71
2259.07 77
2259.18 86
2259.29 96
2259.40 105
2259.51 115
2259.62 123
2259.73 131
2259.84 138
2259.95 144
2260.05 149
2260.16 153
2260.27 155
2260.38 155
2260.49 153
2260.60 148
2260.71 142
2260.82 136
2260.93 130
2261.04 125
2261.14 121
2261.25 118
2261.36 115
2261.47 110
2261.58 103
2261.69 94
2261.80 84
2261.91 74
2262.02 65
2262.13 59
2262.23 57
2262.34 59
2262.45 64
2262.56 72
2262.67 80
2262.78 88
2262.89 95
2263.00 100
2263.11 104
2263.22 106
2263.33 107
2263.43 108
2263.54 109
2263.65 111
2263.76 111
2263.87 112
2263.98 110
2264.09 108
2264.20 104
2264.31 100
2264.42 95
2264.52 91
2264.63 88
2264.74 87
2264.85 89
2264.96 92
2265.07 96
2265.18 101
2265.29 107
2265.40 111
2265.51 113
2265.62 112
2265.73 109
2265.83 104
2265.94 96
2266.05 88
2266.16 80
2266.27 71
2266.38 64
2266.49 57
2266.60 52
2266.71 47
2266.82 44
2266.93 43
2267.03 43
2267.14 44
2267.25 47
2267.36 51
2267.47 56
2267.58 60
2267.69 63
2267.80 64
2267.91 63
2268.02 59
2268.13 53
2268.24 44
2268.35 34
2268.45 23
2268.56 14
2268.67 6
2268.78 2
2268.89 0
2269.00 0
2269.11 1
2269.22 2
2269.33 2
2269.44 0
2269.55 0
2269.66 0
2269.76 0
2269.87 2
2269.98 7
2270.09 14
2270.20 19
2270.31 21
2270.42 19
2270.53 14
2270.64 5
2270.75 0
2270.86 0
2270.97 0
2271.08 0
2271.18 0
2271.29 0
2271.40 0
2271.51 2
2271.62 11
2271.73 19
2271.84 25
2271.95 28
2272.06 28
2272.17 26
2272.28 24
2272.39 21
2272.50 19
2272.61 18
2272.71 18
2272.82 17
2272.93 16
2273.04 14
2273.15 10
2273.26 6
2273.37 1
2273.48 0
2273.59 0
2273.70 0
2273.81 0
2273.92 0
2274.03 4
2274.14 7
2274.25 10
2274.35 11
2274.46 11
2274.57 11
2274.68 11
2274.79 12
2274.90 15
2275.01 19
2275.12 24
2275.23 29
2275.34 34
2275.45 39
2275.56 44
2275.67 48
2275.78 52
2275.89 57
2275.99 61
2276.10 64
2276.21 65
2276.32 65
2276.43 62
2276.54 57
2276.65 52
2276.76 46
2276.87 40
2276.98 35
2277.09 32
2277.20 31
2277.31 31
2277.42 33
2277.53 35
2277.64 39
2277.75 43
2277.85 47
2277.96 50
2278.07 52
2278.18 54
2278.29 55
2278.40 56
2278.51 59
2278.62 61
2278.73 64
2278.84 66
2278.95 67
2279.06 66
2279.17 64
2279.28 62
2279.39 60
2279.50 59
2279.61 61
2279.71 64
2279.82 70
2279.93 76
2280.04 81
2280.15 84
2280.26 84
2280.37 81
2280.48 75
2280.59 67
2280.70 59
2280.81 51
2280.92 45
2281.03 41
2281.14 39
2281.25 39
2281.36 40
2281.47 41
2281.58 41
2281.69 40
2281.80 38
2281.90 36
2282.01 34
2282.12 32
2282.23 30
2282.34 29
2282.45 28
2282.56 28
2282.67 28
2282.78 28
2282.89 29
2283.00 32
2283.11 36
2283.22 41
2283.33 48
2283.44 54
2283.55 60
2283.66 65
2283.77 68
2283.88 68
2283.99 66
2284.10 62
2284.21 57
2284.31 52
2284.42 48
2284.53 45
2284.64 42
2284.75 41
2284.86 40
2284.97 39
2285.08 38
2285.19 39
2285.30 41
2285.41 43
2285.52 46
2285.63 50
2285.74 54
2285.85 57
2285.96 60
2286.07 61
2286.18 61
2286.29 60
2286.40 57
2286.51 52
2286.62 45
2286.73 37
2286.84 28
2286.95 21
2287.05 15
2287.16 13
2287.27 15
2287.38 21
2287.49 29
2287.60 37
2287.71 45
2287.82 51
2287.93 54
2288.04 54
2288.15 51
2288.26 48
2288.37 44
2288.48 41
2288.59 40
2288.70 40
2288.81 43
2288.92 47
2289.03 51
2289.14 55
2289.25 58
2289.36 59
2289.47 58
2289.58 55
2289.69 51
2289.80 45
2289.91 40
2290.02 35
2290.13 32
2290.24 30
2290.35 31
2290.46 33
2290.56 38
2290.67 43
2290.78 47
2290.89 51
2291.00 52
2291.11 51
2291.22 47
2291.33 40
2291.44 31
2291.55 22
2291.66 13
2291.77 5
2291.88 0
2291.99 0
2292.10 0
2292.21 0
2292.32 0
2292.43 0
2292.54 4
2292.65 7
2292.76 11
2292.87 14
2292.98 18
2293.09 22
2293.20 25
2293.31 28
2293.42 31
2293.53 32
2293.64 32
2293.75 31
2293.86 28
2293.97 25
2294.08 20
2294.19 16
2294.30 12
2294.41 9
2294.52 6
2294.63 5
2294.74 4
2294.85 4
2294.96 4
2295.07 4
2295.18 3
2295.29 2
2295.40 0
2295.50 0
2295.61 0
2295.72 2
2295.83 6
2295.94 10
2296.05 15
2296.16 19
2296.27 21
2296.38 19
2296.49 15
2296.60 9
2296.71 2
2296.82 0
2296.93 0
2297.04 0
2297.15 0
2297.26 0
2297.37 0
2297.48 0
2297.59 0
2297.70 2
2297.81 7
2297.92 11
2298.03 16
2298.14 21
2298.25 26
2298.36 30
2298.47 35
2298.58 39
2298.69 43
2298.80 46
2298.91 50
2299.02 53
2299.13 57
2299.24 61
2299.35 65
2299.46 69
2299.57 72
2299.68 74
2299.79 74
2299.90 71
2300.01 68
2300.12 62
2300.23 56
2300.34 51
2300.45 46
2300.56 43
2300.67 42
2300.78 42
2300.89 45
2301.00 48
2301.11 51
2301.22 54
2301.33 54
2301.44 51
2301.55 46
2301.66 38
2301.77 28
2301.88 18
2301.99 9
2302.10 1
2302.21 0
2302.32 0
2302.43 0
2302.54 0
2302.65 0
2302.76 4
2302.87 12
2302.98 22
2303.09 32
2303.20 40
2303.31 48
2303.42 52
2303.53 54
2303.64 54
2303.75 52
2303.86 50
2303.97 48
2304.08 46
2304.19 45
2304.30 45
2304.41 45
2304.52 46
2304.63 47
2304.74 49
2304.85 51
2304.96 54
2305.07 58
2305.18 61
2305.29 64
2305.40 66
2305.51 67
2305.62 68
2305.73 69
2305.84 71
2305.95 74
2306.06 77
2306.17 80
2306.28 81
2306.39 81
2306.50 79
2306.61 75
2306.72 72
2306.83 71
2306.94 72
2307.05 75
2307.16 79
2307.27 83
2307.38 86
2307.49 85
2307.60 82
2307.71 78
2307.82 73
2307.93 69
2308.04 67
2308.15 67
2308.26 69
2308.37 73
2308.48 76
2308.59 77
2308.70 76
2308.82 73
2308.93 67
2309.04 61
2309.15 54
2309.26 48
2309.37 41
2309.48 35
2309.59 30
2309.70 25
2309.81 20
2309.92 17
2310.03 17
2310.14 20
2310.25 26
2310.36 34
2310.47 44
2310.58 52
2310.69 60
2310.80 65
2310.91 67
2311.02 69
2311.13 71
2311.24 72
2311.35 75
2311.46 78
2311.57 81
2311.68 83
2311.79 84
2311.90 84
2312.01 83
2312.12 83
2312.23 82
2312.34 83
2312.45 84
2312.56 85
2312.67 86
2312.78 87
2312.89 86
2313.00 84
2313.11 81
2313.22 78
2313.33 73
2313.44 68
2313.55 62
2313.66 54
2313.77 46
2313.89 37
2314.00 28
2314.11 20
2314.22 13
2314.33 9
2314.44 7
2314.55 7
2314.66 8
2314.77 9
2314.88 10
2314.99 10
2315.10 9
2315.21 8
2315.32 6
2315.43 5
2315.54 4
2315.65 3
2315.76 2
2315.87 2
2315.98 1
2316.09 0
2316.20 0
2316.31 0
2316.42 0
2316.53 0
2316.64 0
2316.75 0
2316.86 0
2316.97 4
2317.08 9
2317.19 15
2317.31 22
2317.42 27
2317.53 33
2317.64 37
2317.75 41
2317.86 44
2317.97 46
2318.08 46
2318.19 44
2318.30 41
2318.41 37
2318.52 32
2318.63 29
2318.74 27
2318.85 27
2318.96 27
2319.07 28
2319.18 28
2319.29 26
2319.40 23
2319.51 20
2319.62 17
2319.73 14
2319.84 14
2319.95 17
2320.07 22
2320.18 30
2320.29 40
2320.40 51
2320.51 60
2320.62 69
2320.73 75
2320.84 78
2320.95 78
2321.06 77
2321.17 74
2321.28 71
2321.39 70
2321.50 70
2321.61 72
2321.72 76
2321.83 80
2321.94 84
2322.05 87
2322.16 88
2322.27 87
2322.38 85
2322.50 82
2322.61 79
2322.72 77
2322.83 77
2322.94 78
2323.05 80
2323.16 83
2323.27 85
2323.38 87
2323.49 88
2323.60 88
2323.71 87
2323.82 85
2323.93 84
2324.04 83
2324.15 83
2324.26 84
2324.37 84
2324.48 84
2324.59 84
2324.71 83
2324.82 82
2324.93 80
2325.04 79
2325.15 78
2325.26 79
2325.37 81
2325.48 84
2325.59 87
2325.70 91
2325.81 95
2325.92 98
2326.03 100
2326.14 100
2326.25 98
2326.36 93
2326.47 87
2326.58 79
2326.70 72
2326.81 65
2326.92 60
2327.03 57
2327.14 55
2327.25 55
2327.36 56
2327.47 56
2327.58 56
2327.69 54
2327.80 51
2327.91 47
2328.02 42
2328.13 38
2328.24 33
2328.35 31
2328.47 29
2328.58 29
2328.69 30
2328.80 31
2328.91 32
2329.02 32
2329.13 32
2329.24 32
2329.35 32
2329.46 33
2329.57 34
2329.68 35
2329.79 36
2329.90 36
2330.01 34
2330.12 30
2330.24 24
2330.35 18
2330.46 13
2330.57 9
2330.68 8
2330.79 9
2330.90 12
2331.01 16
2331.12 21
2331.23 26
2331.34 29
2331.45 32
2331.56 34
2331.67 36
2331.79 37
2331.90 37
2332.01 37
2332.12 36
2332.23 36
2332.34 35
2332.45 36
2332.56 38
2332.67 40
2332.78 43
2332.89 46
2333.00 47
2333.11 45
2333.22 41
2333.34 35
2333.45 28
2333.56 21
2333.67 16
2333.78 13
2333.89 13
2334.00 15
2334.11 18
2334.22 22
2334.33 25
2334.44 27
2334.55 27
2334.66 27
2334.78 26
2334.89 25
2335.00 22
2335.11 19
2335.22 15
2335.33 10
2335.44 6
2335.55 3
2335.66 1
2335.77 0
2335.88 1
2335.99 2
2336.10 2
2336.22 1
2336.33 0
2336.44 0
2336.55 0
2336.66 0
2336.77 0
2336.88 0
2336.99 6
2337.10 15
2337.21 26
2337.32 38
2337.43 50
2337.55 60
2337.66 68
2337.77 72
2337.88 72
2337.99 68
2338.10 62
2338.21 54
2338.32 46
2338.43 38
2338.54 32
2338.65 27
2338.77 24
2338.88 23
2338.99 23
2339.10 24
2339.21 25
2339.32 27
2339.43 29
2339.54 31
2339.65 32
2339.76 34
2339.87 36
2339.98 39
2340.10 42
2340.21 45
2340.32 45
2340.43 43
2340.54 37
2340.65 29
2340.76 19
2340.87 10
2340.98 5
2341.09 4
2341.20 8
2341.32 18
2341.43 30
2341.54 44
2341.65 58
2341.76 69
2341.87 76
2341.98 81
2342.09 82
2342.20 82
2342.31 81
2342.43 79
2342.54 78
2342.65 78
2342.76 78
2342.87 79
2342.98 78
2343.09 77
2343.20 75
2343.31 71
2343.42 67
2343.53 62
2343.65 58
2343.76 55
2343.87 53
2343.98 52
2344.09 51
2344.20 51
2344.31 53
2344.42 56
2344.53 60
2344.64 67
2344.76 74
2344.87 82
2344.98 90
2345.09 97
2345.20 101
2345.31 102
2345.42 101
2345.53 97
2345.64 91
2345.76 83
2345.87 75
2345.98 68
2346.09 63
2346.20 59
2346.31 58
2346.42 58
2346.53 60
2346.64 63
2346.75 65
2346.87 66
2346.98 67
2347.09 68
2347.20 69
2347.31 70
2347.42 73
2347.53 75
2347.64 78
2347.75 79
2347.87 80
2347.98 79
2348.09 79
2348.20 78
2348.31 79
2348.42 81
2348.53 84
2348.64 88
2348.75 91
2348.87 93
2348.98 94
2349.09 92
2349.20 89
2349.31 83
2349.42 76
2349.53 69
2349.64 63
2349.75 57
2349.87 52
2349.98 47
2350.09 44
2350.20 41
2350.31 41
2350.42 42
2350.53 46
2350.64 53
2350.75 61
2350.87 71
2350.98 81
2351.09 90
2351.20 96
2351.31 100
2351.42 103
2351.53 104
2351.64 105
2351.76 106
2351.87 107
2351.98 108
2352.09 108
2352.20 108
2352.31 105
2352.42 102
2352.53 98
2352.64 94
2352.76 91
2352.87 87
2352.98 83
2353.09 78
2353.20 70
2353.31 60
2353.42 46
2353.53 31
2353.65 16
2353.76 2
2353.87 0
2353.98 0
2354.09 0
2354.20 0
2354.31 0
2354.42 0
2354.54 0
2354.65 0
2354.76 5
2354.87 11
2354.98 16
2355.09 21
2355.20 25
2355.31 28
2355.43 29
2355.54 30
2355.65 30
2355.76 30
2355.87 31
2355.98 32
2356.09 34
2356.20 38
2356.32 43
2356.43 49
2356.54 56
2356.65 64
2356.76 73
2356.87 83
2356.98 92
2357.09 101
2357.21 110
2357.32 118
2357.43 124
2357.54 127
2357.65 128
2357.76 125
2357.87 120
2357.99 112
2358.10 104
2358.21 95
2358.32 88
2358.43 83
2358.54 79
2358.65 76
2358.76 75
2358.88 73
2358.99 72
2359.10 70
2359.21 69
2359.32 68
2359.43 67
2359.54 68
2359.66 70
2359.77 72
2359.88 74
2359.99 76
2360.10 76
2360.21 75
2360.32 71
2360.44 66
2360.55 59
2360.66 51
2360.77 43
2360.88 35
2360.99 28
2361.10 22
2361.21 17
2361.33 13
2361.44 10
2361.55 7
2361.66 5
2361.77 3
2361.88 1
2361.99 0
2362.11 0
2362.22 2
2362.33 5
2362.44 8
2362.55 11
2362.66 14
2362.77 16
2362.89 17
2363.00 17
2363.11 17
2363.22 16
2363.33 16
2363.44 15
2363.55 15
2363.67 16
2363.78 18
2363.89 22
2364.00 27
2364.11 33
2364.22 39
2364.34 44
2364.45 48
2364.56 50
2364.67 51
2364.78 51
2364.89 51
2365.00 52
2365.12 55
2365.23 58
2365.34 62
2365.45 65
2365.56 65
2365.67 64
2365.78 60
2365.90 54
2366.01 47
2366.12 40
2366.23 35
2366.34 31
2366.45 30
2366.57 31
2366.68 34
2366.79 38
2366.90 43
2367.01 48
2367.12 53
2367.23 56
2367.35 59
2367.46 62
2367.57 63
2367.68 64
2367.79 65
2367.90 66
2368.02 68
2368.13 70
2368.24 71
2368.35 72
2368.46 73
2368.57 72
2368.68 68
2368.80 64
2368.91 58
2369.02 51
2369.13 44
2369.24 37
2369.35 32
2369.47 27
2369.58 24
2369.69 22
2369.80 21
2369.91 20
2370.02 20
2370.14 22
2370.25 23
2370.36 26
2370.47 28
2370.58 31
2370.69 33
2370.81 34
2370.92 35
2371.03 36
2371.14 36
2371.25 36
2371.36 36
2371.48 34
2371.59 32
2371.70 28
2371.81 24
2371.92 19
2372.03 15
2372.15 11
2372.26 9
2372.37 7
2372.48 7
2372.59 8
2372.70 10
2372.82 13
2372.93 17
2373.04 21
2373.15 25
2373.26 28
2373.37 31
2373.49 34
2373.60 36
2373.71 40
2373.82 44
2373.93 48
2374.04 52
2374.16 54
2374.27 54
2374.38 51
2374.49 47
2374.60 41
2374.71 36
2374.83 33
2374.94 34
2375.05 37
2375.16 43
2375.27 50
2375.38 56
2375.50 60
2375.61 61
2375.72 58
2375.83 54
2375.94 49
2376.05 45
2376.17 42
2376.28 41
2376.39 42
2376.50 44
2376.61 46
2376.73 47
2376.84 48
2376.95 49
2377.06 49
2377.17 50
2377.28 50
2377.40 50
2377.51 49
2377.62 47
2377.73 44
2377.84 41
2377.95 37
2378.07 33
2378.18 31
2378.29 29
2378.40 30
2378.51 33
2378.63 37
2378.74 43
2378.85 50
2378.96 57
2379.07 64
2379.18 71
2379.30 78
2379.41 84
2379.52 90
2379.63 94
2379.74 97
2379.86 96
2379.97 93
2380.08 86
2380.19 78
2380.30 69
2380.42 61
2380.53 54
2380.64 50
2380.75 46
2380.86 44
2380.97 42
2381.09 39
2381.20 36
2381.31 31
2381.42 27
2381.53 23
2381.65 21
2381.76 20
2381.87 20
2381.98 23
2382.09 27
2382.21 31
2382.32 36
2382.43 40
2382.54 44
2382.65 45
2382.76 45
2382.88 44
2382.99 41
2383.10 39
2383.21 36
2383.32 35
2383.44 34
2383.55 35
2383.66 37
2383.77 40
2383.88 42
2384.00 45
2384.11 47
2384.22 49
2384.33 51
2384.44 53
2384.56 56
2384.67 58
2384.78 61
2384.89 64
2385.00 66
2385.12 67
2385.23 66
2385.34 63
2385.45 58
2385.56 51
2385.68 43
2385.79 34
2385.90 25
2386.01 17
2386.12 10
2386.24 5
2386.35 1
2386.46 0
2386.57 0
2386.68 0
2386.80 1
2386.91 4
2387.02 6
2387.13 7
2387.24 7
2387.36 6
2387.47 4
2387.58 0
2387.69 0
2387.80 0
2387.92 0
2388.03 0
2388.14 0
2388.25 0
2388.36 4
2388.48 10
2388.59 16
2388.70 21
2388.81 26
2388.92 31
2389.04 36
2389.15 43
2389.26 51
2389.37 60
2389.48 68
2389.60 76
2389.71 82
2389.82 86
2389.93 87
2390.04 87
2390.16 86
2390.27 85
2390.38 84
2390.49 84
2390.60 86
2390.72 88
2390.83 91
2390.94 94
2391.05 95
2391.17 95
2391.28 93
2391.39 89
2391.50 84
2391.61 78
2391.73 72
2391.84 66
2391.95 61
2392.06 57
2392.17 54
2392.29 51
2392.40 49
2392.51 46
2392.62 44
2392.74 42
2392.85 40
2392.96 39
2393.07 40
2393.18 41
2393.30 43
2393.41 45
2393.52 47
2393.63 48
2393.74 48
2393.86 47
2393.97 46
2394.08 45
2394.19 46
2394.31 47
2394.42 49
2394.53 50
2394.64 51
2394.75 52
2394.87 52
2394.98 51
2395.09 49
2395.20 46
2395.32 43
2395.43 40
2395.54 36
2395.65 33
2395.76 30
2395.88 28
2395.99 27
2396.10 26
2396.21 26
2396.33 27
2396.44 28
2396.55 30
2396.66 33
2396.77 35
2396.89 38
2397.00 40
2397.11 42
2397.22 42
2397.34 42
2397.45 40
2397.56 38
2397.67 36
2397.78 34
2397.90 35
2398.01 37
2398.12 40
2398.23 43
2398.35 46
2398.46 46
2398.57 45
2398.68 42
2398.79 37
2398.91 33
2399.02 31
2399.13 30
2399.24 32
2399.36 34
2399.47 37
2399.58 39
2399.69 40
2399.81 39
2399.92 36
2400.03 32
2400.14 28
2400.25 22
2400.37 17
2400.48 12
2400.59 6
2400.70 2
2400.82 0
2400.93 0
2401.04 0
2401.15 0
2401.27 2
2401.38 9
2401.49 18
2401.60 28
2401.72 37
2401.83 45
2401.94 51
2402.05 56
2402.16 59
2402.28 61
2402.39 62
2402.50 63
2402.61 63
2402.73 64
2402.84 66
2402.95 67
2403.06 68
2403.18 68
2403.29 67
2403.40 66
2403.51 63
2403.63 61
2403.74 57
2403.85 54
2403.96 49
2404.08 44
2404.19 38
2404.30 32
2404.41 27
2404.52 22
2404.64 20
2404.75 21
2404.86 24
2404.97 29
2405.09 34
2405.20 39
2405.31 43
2405.42 44
2405.54 45
2405.65 44
2405.76 44
2405.87 44
2405.99 44
2406.10 46
2406.21 48
2406.32 51
2406.44 54
2406.55 56
2406.66 59
2406.77 61
2406.89 62
2407.00 63
2407.11 65
2407.22 67
2407.34 70
2407.45 73
2407.56 78
2407.67 83
2407.79 88
2407.90 93
2408.01 98
2408.12 103
2408.24 109
2408.35 115
2408.46 121
2408.57 127
2408.69 134
2408.80 139
2408.91 142
2409.02 143
2409.14 141
2409.25 136
2409.36 129
2409.47 120
2409.59 110
2409.70 100
2409.81 91
2409.92 83
2410.04 76
2410.15 72
2410.26 69
2410.37 68
2410.49 67
2410.60 67
2410.71 68
2410.82 70
2410.94 72
2411.05 76
2411.16 79
2411.27 83
2411.39 86
2411.50 87
2411.61 87
2411.73 85
2411.84 81
2411.95 77
2412.06 72
2412.18 67
2412.29 62
2412.40 58
2412.51 55
2412.63 53
2412.74 51
2412.85 49
2412.96 46
2413.08 43
2413.19 39
2413.30 36
2413.41 34
2413.53 32
2413.64 32
2413.75 31
2413.86 31
2413.98 30
2414.09 27
2414.20 23
2414.32 18
2414.43 13
2414.54 8
2414.65 4
2414.77 2
2414.88 1
2414.99 3
2415.10 5
2415.22 9
2415.33 14
2415.44 20
2415.55 26
2415.67 31
2415.78 36
2415.89 40
2416.01 44
2416.12 48
2416.23 51
2416.34 55
2416.46 58
2416.57 61
2416.68 63
2416.79 64
2416.91 65
2417.02 65
2417.13 66
2417.25 66
2417.36 67
2417.47 69
2417.58 70
2417.70 72
2417.81 74
2417.92 76
2418.03 77
2418.15 79
2418.26 81
2418.37 82
2418.49 83
2418.60 83
2418.71 82
2418.82 80
2418.94 77
2419.05 73
2419.16 70
2419.27 67
2419.39 66
2419.50 67
2419.61 68
2419.73 71
2419.84 73
2419.95 73
2420.06 72
2420.18 70
2420.29 66
2420.40 63
2420.52 61
2420.63 60
2420.74 62
2420.85 65
2420.97 69
2421.08 72
2421.19 75
2421.30 78
2421.42 79
2421.53 81
2421.64 81
2421.76 81
2421.87 80
2421.98 79
2422.09 76
2422.21 74
2422.32 73
2422.43 73
2422.55 75
2422.66 79
2422.77 84
2422.88 88
2423.00 93
2423.11 96
2423.22 97
2423.34 97
2423.45 96
2423.56 92
2423.67 87
2423.79 81
2423.90 74
2424.01 67
2424.13 61
2424.24 57
2424.35 56
2424.46 56
2424.58 58
2424.69 61
2424.80 64
2424.92 68
2425.03 71
2425.14 75
2425.25 80
2425.37 85
2425.48 90
2425.59 96
2425.71 103
2425.82 110
2425.93 118
2426.05 125
2426.16 133
2426.27 140
2426.38 145
2426.50 147
2426.61 147
2426.72 143
2426.84 137
2426.95 127
2427.06 115
2427.17 103
2427.29 91
2427.40 80
2427.51 71
2427.63 64
2427.74 58
2427.85 53
2427.97 49
2428.08 46
2428.19 42
2428.30 39
2428.42 37
2428.53 35
2428.64 35
2428.76 37
2428.87 40
2428.98 45
2429.10 51
2429.21 56
2429.32 60
2429.43 62
2429.55 62
2429.66 60
2429.77 57
2429.89 53
2430.00 49
2430.11 46
2430.23 43
2430.34 39
2430.45 33
2430.56 27
2430.68 19
2430.79 10
2430.90 2
2431.02 0
2431.13 0
2431.24 0
2431.36 0
2431.47 0
2431.58 0
2431.69 0
2431.81 0
2431.92 3
2432.03 7
2432.15 10
2432.26 13
2432.37 15
2432.49 17
2432.60 19
2432.71 22
2432.83 26
2432.94 31
2433.05 38
2433.16 45
2433.28 53
2433.39 58
2433.50 63
2433.62 65
2433.73 66
2433.84 67
2433.96 68
2434.07 69
2434.18 70
2434.30 70
2434.41 69
2434.52 68
2434.63 65
2434.75 63
2434.86 63
2434.97 64
2435.09 68
2435.20 73
2435.31 79
2435.43 83
2435.54 87
2435.65 88
2435.77 87
2435.88 83
2435.99 78
2436.11 71
2436.22 64
2436.33 57
2436.45 52
2436.56 48
2436.67 47
2436.78 49
2436.90 52
2437.01 57
2437.12 63
2437.24 68
2437.35 72
2437.46 74
2437.58 75
2437.69 75
2437.80 75
2437.92 75
2438.03 75
2438.14 75
2438.26 76
2438.37 78
2438.48 79
2438.60 80
2438.71 80
2438.82 81
2438.94 81
2439.05 81
2439.16 82
2439.28 83
2439.39 84
2439.50 85
2439.61 87
2439.73 87
2439.84 87
2439.95 85
2440.07 81
2440.18 76
2440.29 70
2440.41 63
2440.52 57
2440.63 53
2440.75 50
2440.86 49
2440.97 50
2441.09 53
2441.20 56
2441.31 60
2441.43 63
2441.54 66
2441.65 67
2441.77 68
2441.88 68
2441.99 66
2442.11 64
2442.22 60
2442.33 56
2442.45 50
2442.56 44
2442.67 38
2442.79 34
2442.90 32
2443.01 31
2443.13 33
2443.24 37
2443.35 42
2443.47 47
2443.58 52
2443.69 55
2443.81 57
2443.92 57
2444.03 57
2444.15 55
2444.26 53
2444.37 50
2444.49 48
2444.60 45
2444.71 44
2444.83 44
2444.94 43
2445.05 43
2445.17 42
2445.28 39
2445.39 34
2445.51 27
2445.62 21
2445.73 16
2445.85 13
2445.96 14
2446.07 17
2446.19 23
2446.30 29
2446.41 33
2446.53 36
2446.64 36
2446.75 34
2446.87 31
2446.98 29
2447.09 28
2447.21 28
2447.32 29
2447.43 31
2447.55 32
2447.66 32
2447.77 32
2447.89 32
2448.00 32
2448.12 33
2448.23 35
2448.34 37
2448.46 39
2448.57 40
2448.68 40
2448.80 38
2448.91 34
2449.02 30
2449.14 27
2449.25 24
2449.36 23
2449.48 24
2449.59 27
2449.70 31
2449.82 35
2449.93 38
2450.04 41
2450.16 43
2450.27 42
2450.38 40
2450.50 35
2450.61 29
2450.72 21
2450.84 13
2450.95 6
2451.07 2
2451.18 0
2451.29 1
2451.41 4
2451.52 9
2451.63 14
2451.75 18
2451.86 20
2451.97 21
2452.09 20
2452.20 19
2452.31 19
2452.43 19
2452.54 19
2452.65 19
2452.77 18
2452.88 15
2453.00 12
2453.11 8
2453.22 4
2453.34 2
2453.45 1
2453.56 2
2453.68 4
2453.79 6
2453.90 6
2454.02 6
2454.13 3
2454.24 0
2454.36 0
2454.47 0
2454.59 0
2454.70 0
2454.81 0
2454.93 2
2455.04 9
2455.15 16
2455.27 21
2455.38 25
2455.49 27
2455.61 27
2455.72 26
2455.83 26
2455.95 27
2456.06 28
2456.18 31
2456.29 34
2456.40 38
2456.52 42
2456.63 45
2456.74 49
2456.86 51
2456.97 54
2457.08 57
2457.20 59
2457.31 61
2457.43 63
2457.54 63
2457.65 64
2457.77 64
2457.88 63
2457.99 63
2458.11 61
2458.22 59
2458.33 56
2458.45 51
2458.56 46
2458.68 39
2458.79 34
2458.90 30
2459.02 28
2459.13 28
2459.24 28
2459.36 29
2459.47 29
2459.59 28
2459.70 25
2459.81 21
2459.93 18
2460.04 14
2460.15 11
2460.27 8
2460.38 6
2460.50 5
2460.61 5
2460.72 6
2460.84 9
2460.95 12
2461.06 15
2461.18 19
2461.29 22
2461.41 24
2461.52 25
2461.63 25
2461.75 24
2461.86 23
2461.97 21
2462.09 19
2462.20 16
2462.32 13
2462.43 10
2462.54 7
2462.66 5
2462.77 4
2462.88 5
2463.00 7
2463.11 9
2463.23 10
2463.34 11
2463.45 11
2463.57 9
2463.68 7
2463.79 6
2463.91 5
2464.02 6
2464.14 7
2464.25 9
2464.36 11
2464.48 13
2464.59 14
2464.70 14
2464.82 13
2464.93 14
2465.05 15
2465.16 19
2465.27 24
2465.39 31
2465.50 40
2465.62 48
2465.73 56
2465.84 61
2465.96 63
2466.07 62
2466.18 59
2466.30 53
2466.41 45
2466.53 37
2466.64 30
2466.75 24
2466.87 19
2466.98 16
2467.10 15
2467.21 15
2467.32 14
2467.44 13
2467.55 12
2467.66 10
2467.78 8
2467.89 7
2468.01 8
2468.12 11
2468.23 15
2468.35 20
2468.46 24
2468.58 26
2468.69 27
2468.80 25
2468.92 21
2469.03 17
2469.15 13
2469.26 11
2469.37 10
2469.49 10
2469.60 13
2469.72 17
2469.83 21
2469.94 25
2470.06 27
2470.17 28
2470.29 27
2470.40 25
2470.51 23
2470.63 23
2470.74 26
2470.85 32
2470.97 41
2471.08 51
2471.20 60
2471.31 68
2471.42 73
2471.54 74
2471.65 70
2471.77 64
2471.88 57
2471.99 48
2472.11 41
2472.22 35
2472.34 31
2472.45 29
2472.56 28
2472.68 27
2472.79 28
2472.91 29
2473.02 32
2473.13 37
2473.25 43
2473.36 50
2473.48 56
2473.59 62
2473.70 64
2473.82 63
2473.93 59
2474.05 53
2474.16 46
2474.27 39
2474.39 33
2474.50 30
2474.62 29
2474.73 29
2474.85 30
2474.96 31
2475.07 32
2475.19 34
2475.30 35
2475.42 37
2475.53 39
2475.64 41
2475.76 43
2475.87 43
2475.99 41
2476.10 37
2476.21 31
2476.33 23
2476.44 15
2476.56 8
2476.67 2
2476.78 0
2476.90 0
2477.01 0
2477.13 0
2477.24 0
2477.35 0
2477.47 0
2477.58 2
2477.70 5
2477.81 8
2477.93 8
2478.04 7
2478.15 5
2478.27 2
2478.38 1
2478.50 1
2478.61 3
2478.72 6
2478.84 10
2478.95 13
2479.07 15
2479.18 17
2479.30 17
2479.41 19
2479.52 21
2479.64 24
2479.75 28
2479.87 32
2479.98 34
2480.09 35
2480.21 33
2480.32 30
2480.44 25
2480.55 19
2480.67 15
2480.78 11
2480.89 8
2481.01 7
2481.12 6
2481.24 6
2481.35 5
2481.46 3
2481.58 1
2481.69 0
2481.81 0
2481.92 0
2482.04 0
2482.15 0
2482.26 2
2482.38 6
2482.49 11
2482.61 15
2482.72 18
2482.84 21
2482.95 23
2483.06 25
2483.18 27
2483.29 28
2483.41 29
2483.52 31
2483.63 31
2483.75 32
2483.86 31
2483.98 31
2484.09 30
2484.21 30
2484.32 29
2484.43 29
2484.55 30
2484.66 32
2484.78 34
2484.89 36
2485.01 39
2485.12 42
2485.23 44
2485.35 45
2485.46 46
2485.58 46
2485.69 45
2485.81 43
2485.92 41
2486.03 38
2486.15 34
2486.26 30
2486.38 26
2486.49 22
2486.61 19
2486.72 17
2486.84 17
2486.95 18
2487.06 20
2487.18 22
2487.29 24
2487.41 25
2487.52 25
2487.64 23
2487.75 20
2487.86 17
2487.98 14
2488.09 11
2488.21 10
2488.32 9
2488.44 9
2488.55 10
2488.66 12
2488.78 15
2488.89 19
2489.01 23
2489.12 28
2489.24 31
2489.35 32
2489.47 32
2489.58 29
2489.69 25
2489.81 22
2489.92 19
2490.04 19
2490.15 22
2490.27 29
2490.38 39
2490.50 51
2490.61 63
2490.72 73
2490.84 82
2490.95 88
2491.07 91
2491.18 89
2491.30 85
2491.41 78
2491.52 70
2491.64 61
2491.75 53
2491.87 46
2491.98 42
2492.10 40
2492.21 40
2492.33 42
2492.44 44
2492.55 46
2492.67 47
2492.78 47
2492.90 46
2493.01 45
2493.13 43
2493.24 41
2493.36 39
2493.47 38
2493.59 38
2493.70 39
2493.81 41
2493.93 43
2494.04 45
2494.16 48
2494.27 52
2494.39 55
2494.50 59
2494.62 63
2494.73 67
2494.84 69
2494.96 70
2495.07 69
2495.19 67
2495.30 64
2495.42 61
2495.53 60
2495.65 60
2495.76 63
2495.88 66
2495.99 70
2496.10 74
2496.22 76
2496.33 76
2496.45 74
2496.56 70
2496.68 66
2496.79 63
2496.91 61
2497.02 62
2497.14 65
2497.25 68
2497.36 71
2497.48 72
2497.59 72
2497.71 69
2497.82 65
2497.94 60
2498.05 55
2498.17 50
2498.28 46
2498.40 43
2498.51 39
2498.62 35
2498.74 31
2498.85 28
2498.97 25
2499.08 23
2499.20 22
2499.31 22
2499.43 23
2499.54 23
2499.66 24
2499.77 24
2499.89 24
2500.00 23
2500.12 23
2500.23 22
2500.34 23
2500.46 23
2500.57 24
2500.69 25
2500.80 24
2500.92 23
2501.03 20
2501.15 17
2501.26 13
2501.38 10
2501.49 7
2501.61 5
2501.72 5
2501.83 5
2501.95 6
2502.06 7
2502.18 9
2502.29 12
2502.41 15
2502.52 19
2502.64 22
2502.75 24
2502.87 26
2502.98 27
2503.10 28
2503.21 30
2503.33 34
2503.44 38
2503.56 44
2503.67 50
2503.78 55
2503.90 57
2504.01 57
2504.13 53
2504.24 48
2504.36 41
2504.47 36
2504.59 33
2504.70 34
2504.82 37
2504.93 43
2505.05 50
2505.16 58
2505.28 63
2505.39 66
2505.51 66
2505.62 62
2505.74 57
2505.85 50
2505.96 42
2506.08 36
2506.19 30
2506.31 27
2506.42 25
2506.54 24
2506.65 23
2506.77 22
2506.88 21
2507.00 18
2507.11 14
2507.23 10
2507.34 5
2507.46 2
2507.57 0
2507.69 0
2507.80 0
2507.92 0
2508.03 1
2508.15 2
2508.26 4
2508.38 4
2508.49 4
2508.61 3
2508.72 2
2508.83 2
2508.95 1
2509.06 0
2509.18 0
2509.29 0
2509.41 0
2509.52 0
2509.64 0
2509.75 0
2509.87 0
2509.98 4
2510.10 11
2510.21 19
2510.33 28
2510.44 36
2510.56 42
2510.67 45
2510.79 46
2510.90 45
2511.02 43
2511.13 42
2511.25 42
2511.36 44
2511.48 46
2511.59 49
2511.71 53
2511.82 55
2511.94 56
2512.05 57
2512.17 56
2512.28 55
2512.40 53
2512.51 50
2512.63 47
2512.74 44
2512.86 39
2512.97 35
2513.09 31
2513.20 27
2513.32 25
2513.43 25
2513.55 26
2513.66 29
2513.78 33
2513.89 37
2514.01 42
2514.12 45
2514.23 48
2514.35 50
2514.46 50
2514.58 50
2514.69 48
2514.81 47
2514.92 46
2515.04 46
2515.15 46
2515.27 45
2515.38 43
2515.50 40
2515.61 36
2515.73 30
2515.84 22
2515.96 15
2516.07 7
2516.19 1
2516.30 0
2516.42 0
2516.53 0
2516.65 0
2516.76 0
2516.88 3
2516.99 9
2517.11 13
2517.22 15
2517.34 15
2517.45 12
2517.57 7
2517.68 2
2517.80 0
2517.91 0
2518.03 0
2518.14 0
2518.26 0
2518.38 0
2518.49 0
2518.61 0
2518.72 1
2518.84 6
2518.95 11
2519.07 17
2519.18 22
2519.30 26
2519.41 28
2519.53 30
2519.64 31
2519.76 33
2519.87 35
2519.99 38
2520.10 40
2520.22 43
2520.33 44
2520.45 43
2520.56 42
2520.68 42
2520.79 41
2520.91 43
2521.02 45
2521.14 49
2521.25 52
2521.37 54
2521.48 54
2521.60 52
2521.71 50
2521.83 47
2521.94 45
2522.06 44
2522.17 46
2522.29 49
2522.40 52
2522.52 55
2522.63 56
2522.75 56
2522.86 55
2522.98 52
2523.09 49
2523.21 46
2523.32 44
2523.44 44
2523.56 45
2523.67 47
2523.79 50
2523.90 52
2524.02 53
2524.13 53
2524.25 51
2524.36 48
2524.48 45
2524.59 40
2524.71 35
2524.82 29
2524.94 24
2525.05 20
2525.17 15
2525.28 12
2525.40 9
2525.51 7
2525.63 5
2525.74 5
2525.86 6
2525.97 7
2526.09 10
2526.20 14
2526.32 19
2526.44 23
2526.55 27
2526.67 30
2526.78 32
2526.90 33
2527.01 32
2527.13 30
2527.24 27
2527.36 22
2527.47 15
2527.59 9
2527.70 3
2527.82 0
2527.93 0
2528.05 0
2528.16 0
2528.28 0
2528.39 5
2528.51 11
2528.63 17
2528.74 24
2528.86 30
2528.97 34
2529.09 37
2529.20 38
2529.32 36
2529.43 32
2529.55 26
2529.66 20
2529.78 15
2529.89 11
2530.01 11
2530.12 13
2530.24 17
2530.35 23
2530.47 29
2530.59 34
2530.70 38
2530.82 38
2530.93 37
2531.05 34
2531.16 32
2531.28 29
2531.39 28
2531.51 28
2531.62 28
2531.74 29
2531.85 28
2531.97 27
2532.08 26
2532.20 24
2532.32 22
2532.43 22
2532.55 23
2532.66 25
2532.78 28
2532.89 31
2533.01 33
2533.12 34
2533.24 34
2533.35 34
2533.47 33
2533.58 32
2533.70 32
2533.82 32
2533.93 34
2534.05 36
2534.16 39
2534.28 43
2534.39 47
2534.51 51
2534.62 55
2534.74 59
2534.85 62
2534.97 63
2535.09 63
2535.20 61
2535.32 56
2535.43 50
2535.55 45
2535.66 40
2535.78 38
2535.89 39
2536.01 42
2536.12 46
2536.24 52
2536.36 56
2536.47 59
2536.59 59
2536.70 57
2536.82 54
2536.93 49
2537.05 44
2537.16 39
2537.28 35
2537.39 33
2537.51 32
2537.63 33
2537.74 33
2537.86 34
2537.97 33
2538.09 30
2538.20 25
2538.32 18
2538.43 12
2538.55 5
2538.66 1
2538.78 0
2538.90 0
2539.01 0
2539.13 3
2539.24 5
2539.36 7
2539.47 7
2539.59 7
2539.70 6
2539.82 5
2539.94 4
2540.05 2
2540.17 1
2540.28 0
2540.40 0
2540.51 0
2540.63 0
2540.74 0
2540.86 0
2540.98 0
2541.09 0
2541.21 0
2541.32 2
2541.44 8
2541.55 15
2541.67 24
2541.78 35
2541.90 44
2542.02 50
2542.13 53
2542.25 53
2542.36 49
2542.48 43
2542.59 37
2542.71 32
2542.83 29
2542.94 29
2543.06 30
2543.17 31
2543.29 32
2543.40 32
2543.52 31
2543.63 29
2543.75 27
2543.87 26
2543.98 26
2544.10 27
2544.21 28
2544.33 28
2544.44 26
2544.56 23
2544.68 17
2544.79 11
2544.91 5
2545.02 1
2545.14 0
2545.25 4
2545.37 12
2545.48 23
2545.60 35
2545.72 48
2545.83 58
2545.95 65
2546.06 69
2546.18 68
2546.29 65
2546.41 60
2546.53 54
2546.64 50
2546.76 47
2546.87 45
2546.99 45
2547.10 45
2547.22 46
2547.34 45
2547.45 43
2547.57 41
2547.68 38
2547.80 34
2547.91 32
2548.03 29
2548.15 28
2548.26 26
2548.38 25
2548.49 24
2548.61 23
2548.72 23
2548.84 23
2548.96 24
2549.07 26
2549.19 29
2549.30 31
2549.42 33
2549.54 34
2549.65 34
2549.77 32
2549.88 31
2550.00 28
2550.11 26
2550.23 22
2550.35 19
2550.46 14
2550.58 10
2550.69 5
2550.81 2
2550.92 2
2551.04 4
2551.16 8
2551.27 15
2551.39 23
2551.50 30
2551.62 36
2551.73 38
2551.85 38
2551.97 36
2552.08 33
2552.20 30
2552.31 29
2552.43 30
2552.55 33
2552.66 38
2552.78 43
2552.89 47
2553.01 49
2553.12 49
2553.24 46
2553.36 41
2553.47 35
2553.59 30
2553.70 26
2553.82 24
2553.94 24
2554.05 26
2554.17 29
2554.28 32
2554.40 34
2554.52 36
2554.63 36
2554.75 36
2554.86 36
2554.98 35
2555.09 35
2555.21 34
2555.33 34
2555.44 34
2555.56 35
2555.67 36
2555.79 38
2555.91 42
2556.02 46
2556.14 51
2556.25 56
2556.37 62
2556.49 68
2556.60 73
2556.72 78
2556.83 83
2556.95 86
2557.07 88
2557.18 89
2557.30 87
2557.41 84
2557.53 80
2557.64 76
2557.76 70
2557.88 65
2557.99 61
2558.11 57
2558.22 54
2558.34 52
2558.46 49
2558.57 46
2558.69 43
2558.80 39
2558.92 35
2559.04 31
2559.15 28
2559.27 26
2559.38 26
2559.50 26
2559.62 27
2559.73 27
2559.85 25
2559.96 21
2560.08 14
2560.20 7
2560.31 0
2560.43 0
2560.54 0
2560.66 0
2560.78 0
2560.89 0
2561.01 0
2561.12 0
2561.24 1
2561.36 6
2561.47 10
2561.59 14
2561.70 17
2561.82 21
2561.94 24
2562.05 26
2562.17 27
2562.28 25
2562.40 23
2562.52 20
2562.63 17
2562.75 15
2562.87 15
2562.98 16
2563.10 19
2563.21 22
2563.33 23
2563.45 24
2563.56 22
2563.68 21
2563.79 20
2563.91 20
2564.03 22
2564.14 26
2564.26 31
2564.37 36
2564.49 39
2564.61 40
2564.72 40
2564.84 37
2564.95 34
2565.07 32
2565.19 31
2565.30 33
2565.42 37
2565.54 43
2565.65 49
2565.77 53
2565.88 55
2566.00 55
2566.12 52
2566.23 46
2566.35 39
2566.46 32
2566.58 25
2566.70 19
2566.81 14
2566.93 10
2567.05 8
2567.16 5
2567.28 4
2567.39 4
2567.51 6
2567.63 8
2567.74 12
2567.86 16
2567.97 21
2568.09 26
2568.21 30
2568.32 34
2568.44 36
2568.56 37
2568.67 37
2568.79 36
2568.90 34
2569.02 31
2569.14 27
2569.25 25
2569.37 22
2569.48 21
2569.60 22
2569.72 23
2569.83 25
2569.95 26
2570.07 27
2570.18 27
2570.30 27
2570.41 26
2570.53 25
2570.65 26
2570.76 29
2570.88 34
2571.00 41
2571.11 49
2571.23 57
2571.34 64
2571.46 69
2571.58 72
2571.69 71
2571.81 68
2571.93 63
2572.04 56
2572.16 50
2572.27 43
2572.39 37
2572.51 31
2572.62 26
2572.74 21
2572.86 16
2572.97 11
2573.09 7
2573.21 3
2573.32 0
2573.44 0
2573.55 0
2573.67 0
2573.79 0
2573.90 0
2574.02 0
2574.14 1
2574.25 2
2574.37 2
2574.48 2
2574.60 1
2574.72 1
2574.83 1
2574.95 1
2575.07 0
2575.18 0
2575.30 0
2575.42 0
2575.53 0
2575.65 1
2575.76 3
2575.88 5
2576.00 7
2576.11 10
2576.23 14
2576.35 19
2576.46 25
2576.58 32
2576.70 41
2576.81 49
2576.93 57
2577.04 64
2577.16 70
2577.28 72
2577.39 73
2577.51 72
2577.63 68
2577.74 64
2577.86 59
2577.98 53
2578.09 49
2578.21 45
2578.32 43
2578.44 43
2578.56 45
2578.67 49
2578.79 55
2578.91 62
2579.02 70
2579.14 77
2579.26 82
2579.37 86
2579.49 88
2579.61 88
2579.72 86
2579.84 84
2579.95 80
2580.07 76
2580.19 73
2580.30 69
2580.42 65
2580.54 61
2580.65 57
2580.77 52
2580.89 48
2581.00 44
2581.12 41
2581.24 39
2581.35 38
2581.47 38
2581.59 37
2581.70 37
2581.82 37
2581.93 38
2582.05 41
2582.17 45
2582.28 52
2582.40 60
2582.52 68
2582.63 75
2582.75 79
2582.87 81
2582.98 81
2583.10 79
2583.22 76
2583.33 73
2583.45 70
2583.57 69
2583.68 69
2583.80 70
2583.92 72
2584.03 74
2584.15 75
2584.27 77
2584.38 79
2584.50 80
2584.62 82
2584.73 83
2584.85 84
2584.96 84
2585.08 85
2585.20 85
2585.31 85
2585.43 85
2585.55 83
2585.66 81
2585.78 79
2585.90 75
2586.01 71
2586.13 67
2586.25 62
2586.36 58
2586.48 56
2586.60 55
2586.71 55
2586.83 58
2586.95 63
2587.06 69
2587.18 74
2587.30 80
2587.41 85
2587.53 88
2587.65 90
2587.76 89
2587.88 87
2588.00 84
2588.11 80
2588.23 76
2588.35 72
2588.46 69
2588.58 67
2588.70 67
2588.81 68
2588.93 70
2589.05 74
2589.16 80
2589.28 87
2589.40 94
2589.51 101
2589.63 107
2589.75 110
2589.86 112
2589.98 112
2590.10 111
2590.21 108
2590.33 105
2590.45 101
2590.56 97
2590.68 92
2590.80 85
2590.91 79
2591.03 73
2591.15 68
2591.26 65
2591.38 64
2591.50 64
2591.61 67
2591.73 70
2591.85 73
2591.96 77
2592.08 80
2592.20 84
2592.31 87
2592.43 89
2592.55 90
2592.66 90
2592.78 88
2592.90 84
2593.01 81
2593.13 78
2593.25 76
2593.36 76
2593.48 77
2593.60 78
2593.71 79
2593.83 79
2593.95 78
2594.06 75
2594.18 73
2594.30 71
2594.41 69
2594.53 68
2594.65 68
2594.77 68
2594.88 67
2595.00 65
2595.12 62
2595.23 59
2595.35 57
2595.47 55
2595.58 55
2595.70 56
2595.82 58
2595.93 61
2596.05 64
2596.17 66
2596.28 67
2596.40 68
2596.52 68
2596.63 68
2596.75 68
2596.87 68
2596.98 70
2597.10 72
2597.22 74
2597.34 77
2597.45 79
2597.57 79
2597.69 79
2597.80 77
2597.92 73
2598.04 69
2598.15 64
2598.27 59
2598.39 54
2598.50 51
2598.62 48
2598.74 48
2598.85 49
2598.97 52
2599.09 56
2599.21 61
2599.32 65
2599.44 69
2599.56 71
2599.67 72
2599.79 73
2599.91 73
2600.02 74
2600.14 76
2600.26 80
2600.37 84
2600.49 89
2600.61 94
2600.72 97
2600.84 98
2600.96 98
2601.08 95
2601.19 92
2601.31 89
2601.43 85
2601.54 82
2601.66 80
2601.78 77
2601.89 75
2602.01 74
2602.13 72
2602.24 71
2602.36 71
2602.48 73
2602.60 77
2602.71 81
2602.83 86
2602.95 91
2603.06 93
2603.18 93
2603.30 91
2603.41 87
2603.53 82
2603.65 77
2603.77 72
2603.88 69
2604.00 66
2604.12 64
2604.23 62
2604.35 59
2604.47 54
2604.58 50
2604.70 45
2604.82 41
2604.94 39
2605.05 38
2605.17 38
2605.29 39
2605.40 41
2605.52 44
2605.64 47
2605.75 51
2605.87 54
2605.99 58
2606.11 62
2606.22 65
2606.34 66
2606.46 67
2606.57 65
2606.69 63
2606.81 59
2606.93 54
2607.04 49
2607.16 43
2607.28 37
2607.39 32
2607.51 26
2607.63 21
2607.74 17
2607.86 13
2607.98 10
2608.10 9
2608.21 9
2608.33 12
2608.45 17
2608.56 25
2608.68 34
2608.80 45
2608.92 56
2609.03 66
2609.15 74
2609.27 79
2609.38 81
2609.50 79
2609.62 75
2609.74 70
2609.85 64
2609.97 60
2610.09 56
2610.20 55
2610.32 56
2610.44 57
2610.56 59
2610.67 61
2610.79 62
2610.91 62
2611.02 63
2611.14 63
2611.26 64
2611.38 66
2611.49 67
2611.61 68
2611.73 67
2611.84 65
2611.96 62
2612.08 58
2612.20 55
2612.31 52
2612.43 51
2612.55 51
2612.66 52
2612.78 52
2612.90 51
2613.02 48
2613.13 43
2613.25 38
2613.37 31
2613.48 25
2613.60 20
2613.72 16
2613.84 13
2613.95 12
2614.07 11
2614.19 11
2614.31 12
2614.42 12
2614.54 12
2614.66 12
2614.77 12
2614.89 11
2615.01 10
2615.13 8
2615.24 5
2615.36 2
2615.48 0
2615.59 0
2615.71 0
2615.83 0
2615.95 0
2616.06 0
2616.18 0
2616.30 0
2616.42 5
2616.53 9
2616.65 13
2616.77 15
2616.88 15
2617.00 14
2617.12 11
2617.24 7
2617.35 4
2617.47 1
2617.59 0
2617.71 0
2617.82 0
2617.94 0
2618.06 0
2618.17 1
2618.29 6
2618.41 13
2618.53 19
2618.64 26
2618.76 30
2618.88 33
2619.00 33
2619.11 31
2619.23 27
2619.35 22
2619.47 17
2619.58 12
2619.70 9
2619.82 7
2619.93 8
2620.05 10
2620.17 14
2620.29 18
2620.40 23
2620.52 26
2620.64 29
2620.76 30
2620.87 31
2620.99 32
2621.11 32
2621.23 32
2621.34 32
2621.46 32
2621.58 32
2621.70 30
2621.81 28
2621.93 25
2622.05 23
2622.16 21
2622.28 20
2622.40 19
2622.52 19
2622.63 19
2622.75 17
2622.87 13
2622.99 8
2623.10 2
2623.22 0
2623.34 0
2623.46 0
2623.57 0
2623.69 0
2623.81 0
2623.93 0
2624.04 0
2624.16 3
2624.28 7
2624.40 11
2624.51 16
2624.63 22
2624.75 28
2624.87 34
2624.98 38
2625.10 40
2625.22 39
2625.34 36
2625.45 30
2625.57 22
2625.69 14
2625.81 5
2625.92 0
2626.04 0
2626.16 0
2626.28 0
2626.39 0
2626.51 0
2626.63 1
2626.75 5
2626.86 9
2626.98 12
2627.10 14
2627.22 15
2627.33 15
2627.45 15
2627.57 15
2627.69 15
2627.80 17
2627.92 20
2628.04 24
2628.16 29
2628.27 35
2628.39 41
2628.51 46
2628.63 51
2628.74 56
2628.86 62
2628.98 67
2629.10 72
2629.21 77
2629.33 81
2629.45 83
2629.57 83
2629.68 82
2629.80 78
2629.92 74
2630.04 69
2630.15 63
2630.27 59
2630.39 55
2630.51 53
2630.62 54
2630.74 57
2630.86 62
2630.98 68
2631.09 74
2631.21 79
2631.33 81
2631.45 81
2631.57 78
2631.68 73
2631.80 67
2631.92 62
2632.04 57
2632.15 54
2632.27 53
2632.39 53
2632.51 54
2632.62 55
2632.74 57
2632.86 60
2632.98 62
2633.09 65
2633.21 67
2633.33 69
2633.45 70
2633.57 71
2633.68 71
2633.80 70
2633.92 69
2634.04 67
2634.15 65
2634.27 62
2634.39 59
2634.51 56
2634.62 54
2634.74 53
2634.86 55
2634.98 58
2635.09 61
2635.21 64
2635.33 66
2635.45 66
2635.57 64
2635.68 61
2635.80 56
2635.92 50
2636.04 44
2636.15 37
2636.27 31
2636.39 24
2636.51 19
2636.62 15
2636.74 14
2636.86 16
2636.98 20
2637.10 27
2637.21 35
2637.33 43
2637.45 52
2637.57 61
2637.68 69
2637.80 78
2637.92 87
2638.04 95
2638.16 101
2638.27 105
2638.39 104
2638.51 99
2638.63 89
2638.74 75
2638.86 60
2638.98 44
2639.10 30
2639.22 19
2639.33 12
2639.45 7
2639.57 3
2639.69 1
2639.80 0
2639.92 0
2640.04 0
2640.16 0
2640.28 0
2640.39 0
2640.51 1
2640.63 7
2640.75 14
2640.86 22
2640.98 30
2641.10 37
2641.22 44
2641.34 49
2641.45 53
2641.57 56
2641.69 57
2641.81 57
2641.93 56
2642.04 55
2642.16 52
2642.28 49
2642.40 44
2642.51 39
2642.63 33
2642.75 27
2642.87 22
2642.99 19
2643.10 18
2643.22 20
2643.34 23
2643.46 29
2643.58 36
2643.69 44
2643.81 52
2643.93 60
2644.05 68
2644.16 73
2644.28 76
2644.40 76
2644.52 73
2644.64 69
2644.75 63
2644.87 58
2644.99 56
2645.11 56
2645.23 58
2645.34 61
2645.46 66
2645.58 69
2645.70 71
2645.82 71
2645.93 70
2646.05 68
2646.17 66
2646.29 64
2646.41 64
2646.52 66
2646.64 68
2646.76 72
2646.88 77
2646.99 82
2647.11 89
2647.23 96
2647.35 104
2647.47 112
2647.58 121
2647.70 131
2647.82 139
2647.94 146
2648.06 151
2648.17 154
2648.29 154
2648.41 151
2648.53 144
2648.65 136
2648.76 127
2648.88 117
2649.00 109
2649.12 102
2649.24 97
2649.35 95
2649.47 95
2649.59 96
2649.71 97
2649.83 98
2649.94 97
2650.06 95
2650.18 90
2650.30 84
2650.42 77
2650.53 69
2650.65 61
2650.77 54
2650.89 48
2651.01 42
2651.12 39
2651.24 36
2651.36 34
2651.48 32
2651.60 31
2651.72 30
2651.83 30
2651.95 32
2652.07 35
2652.19 40
2652.31 46
2652.42 52
2652.54 57
2652.66 60
2652.78 61
2652.90 61
2653.01 60
2653.13 57
2653.25 54
2653.37 51
2653.49 47
2653.60 44
2653.72 41
2653.84 39
2653.96 39
2654.08 41
2654.19 45
2654.31 50
2654.43 56
2654.55 61
2654.67 65
2654.79 67
2654.90 68
2655.02 68
2655.14 66
2655.26 64
2655.38 61
2655.49 57
2655.61 54
2655.73 51
2655.85 48
2655.97 45
2656.09 42
2656.20 39
2656.32 35
2656.44 31
2656.56 27
2656.68 24
2656.79 21
2656.91 21
2657.03 21
2657.15 22
2657.27 23
2657.38 23
2657.50 21
2657.62 17
2657.74 13
2657.86 10
2657.98 8
2658.09 9
2658.21 12
2658.33 17
2658.45 23
2658.57 30
2658.69 36
2658.80 41
2658.92 45
2659.04 49
2659.16 53
2659.28 57
2659.39 61
2659.51 65
2659.63 68
2659.75 69
2659.87 68
2659.99 65
2660.10 60
2660.22 55
2660.34 49
2660.46 42
2660.58 37
2660.70 32
2660.81 28
2660.93 25
2661.05 23
2661.17 21
2661.29 20
2661.40 17
2661.52 14
2661.64 10
2661.76 5
2661.88 0
2662.00 0
2662.11 0
2662.23 0
2662.35 0
2662.47 0
2662.59 0
2662.71 0
2662.82 0
2662.94 4
2663.06 9
2663.18 14
2663.30 21
2663.42 28
2663.53 35
2663.65 44
2663.77 54
2663.89 64
2664.01 76
2664.13 87
2664.24 98
2664.36 108
2664.48 117
2664.60 125
2664.72 130
2664.84 134
2664.95 135
2665.07 135
2665.19 133
2665.31 129
2665.43 124
2665.55 118
2665.66 112
2665.78 104
2665.90 96
2666.02 89
2666.14 82
2666.26 75
2666.37 70
2666.49 67
2666.61 64
2666.73 63
2666.85 62
2666.97 62
2667.09 63
2667.20 64
2667.32 64
2667.44 66
2667.56 68
2667.68 70
2667.80 73
2667.91 77
2668.03 81
2668.15 84
2668.27 87
2668.39 89
2668.51 90
2668.62 89
2668.74 88
2668.86 86
2668.98 84
2669.10 82
2669.22 80
2669.34 78
2669.45 75
2669.57 71
2669.69 67
2669.81 63
2669.93 58
2670.05 54
2670.16 52
2670.28 51
2670.40 53
2670.52 59
2670.64 67
2670.76 78
2670.88 91
2670.99 105
2671.11 119
2671.23 131
2671.35 141
2671.47 147
2671.59 150
2671.70 150
2671.82 148
2671.94 145
2672.06 142
2672.18 138
2672.30 136
2672.42 135
2672.53 134
2672.65 134
2672.77 134
2672.89 133
2673.01 131
2673.13 127
2673.25 122
2673.36 117
2673.48 112
2673.60 108
2673.72 106
2673.84 105
2673.96 105
2674.08 105
2674.19 104
2674.31 103
2674.43 102
2674.55 99
2674.67 97
2674.79 94
2674.91 93
2675.02 93
2675.14 94
2675.26 98
2675.38 103
2675.50 110
2675.62 117
2675.74 123
2675.85 128
2675.97 130
2676.09 129
2676.21 126
2676.33 122
2676.45 115
2676.57 108
2676.68 102
2676.80 96
2676.92 91
2677.04 87
2677.16 85
2677.28 84
2677.40 84
2677.51 83
2677.63 81
2677.75 76
2677.87 70
2677.99 61
2678.11 52
2678.23 43
2678.35 35
2678.46 31
2678.58 30
2678.70 31
2678.82 34
2678.94 38
2679.06 42
2679.18 45
2679.29 47
2679.41 47
2679.53 46
2679.65 44
2679.77 42
2679.89 40
2680.01 39
2680.13 39
2680.24 41
2680.36 45
2680.48 51
2680.60 57
2680.72 63
2680.84 69
2680.96 74
2681.07 77
2681.19 79
2681.31 82
2681.43 84
2681.55 87
2681.67 91
2681.79 95
2681.91 98
2682.02 100
2682.14 101
2682.26 100
2682.38 97
2682.50 95
2682.62 92
2682.74 89
2682.86 88
2682.97 87
2683.09 86
2683.21 86
2683.33 87
2683.45 86
2683.57 86
2683.69 84
2683.81 82
2683.92 79
2684.04 76
2684.16 72
2684.28 67
2684.40 61
2684.52 55
2684.64 48
2684.76 41
2684.87 34
2684.99 29
2685.11 25
2685.23 23
2685.35 22
2685.47 24
2685.59 26
2685.71 28
2685.83 30
2685.94 31
2686.06 31
2686.18 30
2686.30 29
2686.42 27
2686.54 25
2686.66 22
2686.78 18
2686.89 14
2687.01 9
2687.13 4
2687.25 0
2687.37 0
2687.49 0
2687.61 0
2687.73 0
2687.85 0
2687.96 0
2688.08 0
2688.20 2
2688.32 7
2688.44 11
2688.56 14
2688.68 15
2688.80 16
2688.92 16
2689.03 16
2689.15 16
2689.27 18
2689.39 21
2689.51 27
2689.63 34
2689.75 42
2689.87 50
2689.99 55
2690.10 56
2690.22 55
2690.34 50
2690.46 45
2690.58 41
2690.70 40
2690.82 42
2690.94 48
2691.06 56
2691.17 65
2691.29 72
2691.41 76
2691.53 77
2691.65 76
2691.77 74
2691.89 72
2692.01 71
2692.13 72
2692.25 73
2692.36 73
2692.48 72
2692.60 69
2692.72 62
2692.84 54
2692.96 45
2693.08 37
2693.20 30
2693.32 26
2693.43 25
2693.55 25
2693.67 27
2693.79 30
2693.91 34
2694.03 37
2694.15 41
2694.27 46
2694.39 51
2694.51 57
2694.62 62
2694.74 66
2694.86 69
2694.98 69
2695.10 68
2695.22 65
2695.34 61
2695.46 56
2695.58 51
2695.70 46
2695.82 43
2695.93 41
2696.05 42
2696.17 45
2696.29 50
2696.41 56
2696.53 60
2696.65 63
2696.77 63
2696.89 61
2697.01 58
2697.12 56
2697.24 56
2697.36 58
2697.48 64
2697.60 72
2697.72 80
2697.84 87
2697.96 92
2698.08 93
2698.20 90
2698.32 83
2698.43 75
2698.55 65
2698.67 56
2698.79 49
2698.91 44
2699.03 42
2699.15 42
2699.27 45
2699.39 49
2699.51 53
2699.63 57
2699.74 60
2699.86 62
2699.98 64
2700.10 66
2700.22 68
2700.34 70
2700.46 72
2700.58 72
2700.70 70
2700.82 66
2700.94 61
2701.06 54
2701.17 48
2701.29 44
2701.41 42
2701.53 42
2701.65 45
2701.77 49
2701.89 52
2702.01 55
2702.13 57
2702.25 56
2702.37 55
2702.49 53
2702.60 52
2702.72 50
2702.84 49
2702.96 47
2703.08 45
2703.20 44
2703.32 43
2703.44 44
2703.56 48
2703.68 55
2703.80 64
2703.92 75
2704.03 85
2704.15 92
2704.27 96
2704.39 95
2704.51 89
2704.63 81
2704.75 72
2704.87 63
2704.99 56
2705.11 51
2705.23 49
2705.35 49
2705.47 50
2705.59 51
2705.70 53
2705.82 54
2705.94 54
2706.06 53
2706.18 51
2706.30 49
2706.42 48
2706.54 48
2706.66 50
2706.78 52
2706.90 55
2707.02 58
2707.14 60
2707.25 62
2707.37 63
2707.49 63
2707.61 63
2707.73 64
2707.85 65
2707.97 66
2708.09 69
2708.21 71
2708.33 74
2708.45 75
2708.57 75
2708.69 73
2708.81 70
2708.93 66
2709.04 63
2709.16 63
2709.28 64
2709.40 67
2709.52 71
2709.64 74
2709.76 75
2709.88 74
2710.00 71
2710.12 69
2710.24 67
2710.36 68
2710.48 73
2710.60 79
2710.72 85
2710.83 90
2710.95 92
2711.07 90
2711.19 85
2711.31 79
2711.43 73
2711.55 68
2711.67 64
2711.79 61
2711.91 59
2712.03 56
2712.15 54
2712.27 52
2712.39 50
2712.51 50
2712.63 50
2712.74 52
2712.86 54
2712.98 55
2713.10 57
2713.22 59
2713.34 60
2713.46 62
2713.58 64
2713.70 66
2713.82 69
2713.94 70
2714.06 70
2714.18 69
2714.30 65
2714.42 60
2714.54 53
2714.66 46
2714.78 40
2714.89 35
2715.01 32
2715.13 32
2715.25 33
2715.37 36
2715.49 40
2715.61 43
2715.73 45
2715.85 45
2715.97 43
2716.09 41
2716.21 39
2716.33 37
2716.45 37
2716.57 37
2716.69 38
2716.81 39
2716.93 38
2717.05 37
2717.16 34
2717.28 31
2717.40 29
2717.52 28
2717.64 29
2717.76 31
2717.88 36
2718.00 40
2718.12 45
2718.24 50
2718.36 54
2718.48 58
2718.60 63
2718.72 70
2718.84 78
2718.96 86
2719.08 95
2719.20 104
2719.32 110
2719.44 115
2719.56 117
2719.68 116
2719.79 113
2719.91 110
2720.03 105
2720.15 100
2720.27 96
2720.39 91
2720.51 88
2720.63 84
2720.75 80
2720.87 76
2720.99 72
2721.11 70
2721.23 69
2721.35 70
2721.47 73
2721.59 78
2721.71 84
2721.83 90
2721.95 95
2722.07 97
2722.19 98
2722.31 96
2722.43 92
2722.55 87
2722.67 82
2722.78 76
2722.90 71
2723.02 65
2723.14 61
2723.26 57
2723.38 53
2723.50 51
2723.62 50
2723.74 51
2723.86 54
2723.98 59
2724.10 65
2724.22 71
2724.34 78
2724.46 84
2724.58 89
2724.70 92
2724.82 93
2724.94 91
2725.06 86
2725.18 79
2725.30 71
2725.42 62
2725.54 54
2725.66 48
2725.78 44
2725.90 41
2726.02 41
2726.14 41
2726.26 42
2726.37 43
2726.49 44
2726.61 46
2726.73 48
2726.85 50
2726.97 53
2727.09 56
2727.21 58
2727.33 59
2727.45 59
2727.57 58
2727.69 56
2727.81 53
2727.93 50
2728.05 46
2728.17 41
2728.29 36
2728.41 31
2728.53 26
2728.65 22
2728.77 19
2728.89 17
2729.01 17
2729.13 17
2729.25 17
2729.37 18
2729.49 18
2729.61 19
2729.73 19
2729.85 21
2729.97 22
2730.09 25
2730.21 29
2730.33 34
2730.45 40
2730.57 46
2730.69 53
2730.81 60
2730.93 66
2731.05 70
2731.17 72
2731.29 72
2731.41 69
2731.52 63
2731.64 55
2731.76 47
2731.88 38
2732.00 30
2732.12 23
2732.24 18
2732.36 16
2732.48 16
2732.60 18
2732.72 20
2732.84 22
2732.96 23
2733.08 24
2733.20 24
2733.32 24
2733.44 26
2733.56 30
2733.68 35
2733.80 42
2733.92 49
2734.04 55
2734.16 59
2734.28 61
2734.40 60
2734.52 57
2734.64 54
2734.76 51
2734.88 49
2735.00 48
2735.12 50
2735.24 54
2735.36 60
2735.48 65
2735.60 71
2735.72 76
2735.84 79
2735.96 82
2736.08 83
2736.20 84
2736.32 84
2736.44 83
2736.56 83
2736.68 81
2736.80 79
2736.92 77
2737.04 74
2737.16 71
2737.28 67
2737.40 63
2737.52 58
2737.64 54
2737.76 50
2737.88 48
2738.00 47
2738.12 47
2738.24 48
2738.36 50
2738.48 52
2738.60 53
2738.72 53
2738.84 53
2738.96 52
2739.08 49
2739.20 46
2739.32 43
2739.44 41
2739.56 39
2739.68 38
2739.80 39
2739.92 41
2740.04 43
2740.16 46
2740.28 48
2740.40 48
2740.52 48
2740.64 46
2740.76 43
2740.88 40
2741.00 38
2741.12 36
2741.24 36
2741.36 36
2741.48 38
2741.60 40
2741.72 42
2741.84 44
2741.96 45
2742.08 45
2742.20 44
2742.32 41
2742.44 36
2742.56 31
2742.68 25
2742.80 19
2742.92 16
2743.04 14
2743.16 15
2743.28 19
2743.40 24
2743.52 30
2743.64 35
2743.76 39
2743.88 42
2744.00 42
2744.12 41
2744.24 40
2744.36 38
2744.48 38
2744.60 39
2744.72 41
2744.84 44
2744.96 46
2745.08 48
2745.20 47
2745.32 45
2745.44 42
2745.56 38
2745.68 34
2745.80 31
2745.92 29
2746.04 29
2746.16 30
2746.28 31
2746.40 32
2746.52 34
2746.64 35
2746.76 38
2746.88 41
2747.00 46
2747.12 52
2747.24 58
2747.36 64
2747.48 68
2747.60 69
2747.73 68
2747.85 64
2747.97 56
2748.09 47
2748.21 36
2748.33 24
2748.45 14
2748.57 5
2748.69 0
2748.81 0
2748.93 0
2749.05 0
2749.17 0
2749.29 0
2749.41 0
2749.53 0
2749.65 0
2749.77 2
2749.89 7
2750.01 12
2750.13 17
2750.25 22
2750.37 26
2750.49 28
2750.61 30
2750.73 31
2750.85 32
2750.97 33
2751.09 35
2751.21 36
2751.33 37
2751.45 38
2751.57 39
2751.69 39
2751.81 40
2751.93 40
2752.05 42
2752.17 44
2752.29 45
2752.41 46
2752.53 45
2752.65 42
2752.77 39
2752.90 34
2753.02 29
2753.14 25
2753.26 22
2753.38 20
2753.50 20
2753.62 21
2753.74 23
2753.86 25
2753.98 27
2754.10 29
2754.22 30
2754.34 30
2754.46 30
2754.58 30
2754.70 30
2754.82 31
2754.94 33
2755.06 35
2755.18 38
2755.30 42
2755.42 45
2755.54 47
2755.66 49
2755.78 50
2755.90 51
2756.02 51
2756.14 50
2756.26 49
2756.38 47
2756.51 46
2756.63 45
2756.75 45
2756.87 47
2756.99 51
2757.11 58
2757.23 65
2757.35 74
2757.47 81
2757.59 86
2757.71 89
2757.83 90
2757.95 88
2758.07 86
2758.19 84
2758.31 83
2758.43 84
2758.55 87
2758.67 92
2758.79 96
2758.91 99
2759.03 99
2759.15 95
2759.27 88
2759.39 79
2759.52 69
2759.64 60
2759.76 54
2759.88 52
2760.00 53
2760.12 57
2760.24 63
2760.36 70
2760.48 76
2760.60 81
2760.72 84
2760.84 85
2760.96 85
2761.08 82
2761.20 78
2761.32 73
2761.44 69
2761.56 65
2761.68 63
2761.80 62
2761.92 63
2762.04 63
2762.17 63
2762.29 61
2762.41 57
2762.53 53
2762.65 47
2762.77 41
2762.89 35
2763.01 29
2763.13 25
2763.25 22
2763.37 19
2763.49 18
2763.61 18
2763.73 21
2763.85 25
2763.97 31
2764.09 38
2764.21 44
2764.33 49
2764.46 51
2764.58 50
2764.70 46
2764.82 40
2764.94 34
2765.06 29
2765.18 25
2765.30 23
2765.42 24
2765.54 28
2765.66 32
2765.78 36
2765.90 40
2766.02 43
2766.14 44
2766.26 45
2766.38 44
2766.50 43
2766.63 41
2766.75 39
2766.87 37
2766.99 35
2767.11 33
2767.23 32
2767.35 33
2767.47 34
2767.59 36
2767.71 39
2767.83 42
2767.95 46
2768.07 48
2768.19 50
2768.31 51
2768.43 51
2768.56 50
2768.68 48
2768.80 45
2768.92 43
2769.04 40
2769.16 38
2769.28 36
2769.40 34
2769.52 32
2769.64 30
2769.76 28
2769.88 26
2770.00 24
2770.12 24
2770.24 26
2770.37 31
2770.49 37
2770.61 46
2770.73 56
2770.85 66
2770.97 75
2771.09 81
2771.21 86
2771.33 88
2771.45 88
2771.57 87
2771.69 85
2771.81 84
2771.93 83
2772.05 84
2772.18 87
2772.30 91
2772.42 96
2772.54 102
2772.66 106
2772.78 109
2772.90 110
2773.02 108
2773.14 106
2773.26 102
2773.38 99
2773.50 95
2773.62 93
2773.74 92
2773.87 93
2773.99 96
2774.11 101
2774.23 108
2774.35 117
2774.47 128
2774.59 141
2774.71 156
2774.83 171
2774.95 186
2775.07 201
2775.19 214
2775.31 224
2775.44 231
2775.56 236
2775.68 237
2775.80 238
2775.92 238
2776.04 240
2776.16 244
2776.28 250
2776.40 258
2776.52 268
2776.64 279
2776.76 291
2776.89 302
2777.01 311
2777.13 318
2777.25 322
2777.37 322
2777.49 318
2777.61 311
2777.73 301
2777.85 291
2777.97 280
2778.09 271
2778.21 264
2778.34 259
2778.46 256
2778.58 254
2778.70 253
2778.82 251
2778.94 249
2779.06 245
2779.18 240
2779.30 233
2779.42 225
2779.54 216
2779.66 206
2779.79 195
2779.91 183
2780.03 172
2780.15 160
2780.27 148
2780.39 136
2780.51 125
2780.63 115
2780.75 105
2780.87 96
2780.99 89
2781.12 82
2781.24 76
2781.36 69
2781.48 63
2781.60 58
2781.72 53
2781.84 49
2781.96 48
2782.08 48
2782.20 51
2782.32 55
2782.45 60
2782.57 64
2782.69 67
2782.81 68
2782.93 67
2783.05 65
2783.17 61
2783.29 57
2783.41 52
2783.53 48
2783.65 44
2783.78 41
2783.90 40
2784.02 39
2784.14 38
2784.26 38
2784.38 36
2784.50 32
2784.62 27
2784.74 21
2784.86 15
2784.99 9
2785.11 4
2785.23 0
2785.35 0
2785.47 0
2785.59 0
2785.71 0
2785.83 0
2785.95 0
2786.07 1
2786.20 7
2786.32 13
2786.44 20
2786.56 25
2786.68 27
2786.80 27
2786.92 24
2787.04 19
2787.16 14
2787.28 9
2787.41 6
2787.53 5
2787.65 7
2787.77 11
2787.89 16
2788.01 22
2788.13 28
2788.25 33
2788.37 36
2788.50 38
2788.62 38
2788.74 36
2788.86 33
2788.98 29
2789.10 24
2789.22 18
2789.34 13
2789.46 9
2789.59 6
2789.71 5
2789.83 4
2789.95 4
2790.07 5
2790.19 4
2790.31 3
2790.43 1
2790.55 0
2790.68 0
2790.80 0
2790.92 0
2791.04 0
2791.16 0
2791.28 0
2791.40 4
2791.52 8
2791.64 12
2791.77 15
2791.89 19
2792.01 23
2792.13 28
2792.25 32
2792.37 37
2792.49 41
2792.61 45
2792.73 47
2792.86 48
2792.98 47
2793.10 45
2793.22 42
2793.34 37
2793.46 31
2793.58 26
2793.70 21
2793.83 17
2793.95 15
2794.07 15
2794.19 16
2794.31 17
2794.43 18
2794.55 20
2794.67 21
2794.79 24
2794.92 28
2795.04 35
2795.16 43
2795.28 53
2795.40 63
2795.52 72
2795.64 78
2795.76 80
2795.89 77
2796.01 71
2796.13 62
2796.25 51
2796.37 42
2796.49 34
2796.61 29
2796.73 28
2796.86 30
2796.98 34
2797.10 38
2797.22 41
2797.34 42
2797.46 41
2797.58 38
2797.70 34
2797.83 30
2797.95 25
2798.07 20
2798.19 15
2798.31 11
2798.43 8
2798.55 6
2798.67 6
2798.80 7
2798.92 9
2799.04 13
2799.16 17
2799.28 21
2799.40 24
2799.52 27
2799.64 28
2799.77 29
2799.89 28
2800.01 27
2800.13 26
2800.25 24
2800.37 22
2800.49 18
2800.62 13
2800.74 8
2800.86 2
2800.98 0
2801.10 0
2801.22 0
2801.34 0
2801.46 0
2801.59 0
2801.71 5
2801.83 10
2801.95 15
2802.07 18
2802.19 20
2802.31 20
2802.44 19
2802.56 19
2802.68 18
2802.80 19
2802.92 20
2803.04 22
2803.16 25
2803.29 28
2803.41 31
2803.53 35
2803.65 38
2803.77 42
2803.89 44
2804.01 46
2804.14 46
2804.26 45
2804.38 42
2804.50 39
2804.62 36
2804.74 33
2804.86 31
2804.98 29
2805.11 27
2805.23 26
2805.35 24
2805.47 21
2805.59 19
2805.71 17
2805.84 16
2805.96 17
2806.08 19
2806.20 23
2806.32 29
2806.44 35
2806.56 40
2806.69 45
2806.81 49
2806.93 52
2807.05 54
2807.17 56
2807.29 59
2807.41 62
2807.54 65
2807.66 68
2807.78 70
2807.90 71
2808.02 68
2808.14 64
2808.26 58
2808.39 52
2808.51 46
2808.63 42
2808.75 39
2808.87 37
2808.99 34
2809.11 31
2809.24 25
2809.36 18
2809.48 11
2809.60 4
2809.72 0
2809.84 0
2809.97 0
2810.09 0
2810.21 2
2810.33 3
2810.45 4
2810.57 3
2810.69 1
2810.82 0
2810.94 0
2811.06 0
2811.18 0
2811.30 1
2811.42 6
2811.55 12
2811.67 17
2811.79 21
2811.91 24
2812.03 26
2812.15 26
2812.28 24
2812.40 22
2812.52 18
2812.64 12
2812.76 7
2812.88 3
2813.00 0
2813.13 0
2813.25 1
2813.37 5
2813.49 10
2813.61 15
2813.73 20
2813.86 23
2813.98 24
2814.10 24
2814.22 23
2814.34 21
2814.46 19
2814.59 18
2814.71 17
2814.83 18
2814.95 19
2815.07 20
2815.19 22
2815.32 24
2815.44 26
2815.56 28
2815.68 30
2815.80 33
2815.92 37
2816.05 42
2816.17 48
2816.29 54
2816.41 59
2816.53 61
2816.65 59
2816.78 54
2816.90 47
2817.02 38
2817.14 30
2817.26 25
2817.38 22
2817.51 23
2817.63 26
2817.75 29
2817.87 31
2817.99 31
2818.11 30
2818.24 27
2818.36 25
2818.48 24
2818.60 27
2818.72 32
2818.84 40
2818.97 49
2819.09 58
2819.21 65
2819.33 69
2819.45 71
2819.57 69
2819.70 65
2819.82 59
2819.94 54
2820.06 48
2820.18 44
2820.31 40
2820.43 37
2820.55 35
2820.67 34
2820.79 34
2820.91 35
2821.04 35
2821.16 37
2821.28 37
2821.40 38
2821.52 38
2821.64 38
2821.77 38
2821.89 39
2822.01 41
2822.13 43
2822.25 46
2822.38 49
2822.50 51
2822.62 52
2822.74 51
2822.86 49
2822.98 46
2823.11 43
2823.23 41
2823.35 40
2823.47 39
2823.59 40
2823.72 41
2823.84 42
2823.96 44
2824.08 46
2824.20 49
2824.32 51
2824.45 54
2824.57 57
2824.69 60
2824.81 62
2824.93 64
2825.06 67
2825.18 68
2825.30 70
2825.42 72
2825.54 73
2825.67 73
2825.79 73
2825.91 72
2826.03 70
2826.15 69
2826.27 68
2826.40 67
2826.52 67
2826.64 67
2826.76 68
2826.88 70
2827.01 72
2827.13 74
2827.25 76
2827.37 77
2827.49 76
2827.62 74
2827.74 70
2827.86 64
2827.98 57
2828.10 50
2828.23 44
2828.35 39
2828.47 35
2828.59 33
2828.71 32
2828.83 30
2828.96 28
2829.08 25
2829.20 23
2829.32 22
2829.44 23
2829.57 26
2829.69 32
2829.81 39
2829.93 46
2830.05 50
2830.18 53
2830.30 53
2830.42 52
2830.54 49
2830.66 46
2830.79 43
2830.91 40
2831.03 38
2831.15 36
2831.27 33
2831.40 31
2831.52 29
2831.64 28
2831.76 26
2831.88 25
2832.01 24
2832.13 24
2832.25 26
2832.37 29
2832.49 32
2832.62 35
2832.74 38
2832.86 39
2832.98 40
2833.10 39
2833.23 39
2833.35 38
2833.47 38
2833.59 38
2833.71 38
2833.84 38
2833.96 37
2834.08 36
2834.20 35
2834.32 34
2834.45 34
2834.57 35
2834.69 36
2834.81 38
2834.93 40
2835.06 41
2835.18 41
2835.30 40
2835.42 37
2835.55 32
2835.67 26
2835.79 20
2835.91 14
2836.03 9
2836.16 6
2836.28 3
2836.40 2
2836.52 1
2836.64 0
2836.77 0
2836.89 0
2837.01 1
2837.13 5
2837.25 11
2837.38 18
2837.50 26
2837.62 34
2837.74 39
2837.87 41
2837.99 40
2838.11 37
2838.23 32
2838.35 26
2838.48 20
2838.60 14
2838.72 8
2838.84 3
2838.96 0
2839.09 0
2839.21 0
2839.33 0
2839.45 0
2839.58 0
2839.70 0
2839.82 0
2839.94 1
2840.06 8
2840.19 15
2840.31 20
2840.43 24
2840.55 26
2840.68 26
2840.80 27
2840.92 27
2841.04 28
2841.16 29
2841.29 29
2841.41 29
2841.53 28
2841.65 28
2841.78 27
2841.90 29
2842.02 31
2842.14 37
2842.26 44
2842.39 52
2842.51 61
2842.63 68
2842.75 74
2842.88 77
2843.00 78
2843.12 77
2843.24 76
2843.36 74
2843.49 74
2843.61 75
2843.73 77
2843.85 80
2843.98 82
2844.10 83
2844.22 82
2844.34 79
2844.46 75
2844.59 71
2844.71 68
2844.83 66
2844.95 65
2845.08 66
2845.20 67
2845.32 69
2845.44 70
2845.57 71
2845.69 71
2845.81 70
2845.93 70
2846.05 69
2846.18 68
2846.30 67
2846.42 65
2846.54 63
2846.67 62
2846.79 62
2846.91 62
2847.03 63
2847.16 64
2847.28 65
2847.40 66
2847.52 66
2847.64 66
2847.77 66
2847.89 64
2848.01 63
2848.13 60
2848.26 57
2848.38 53
2848.50 49
2848.62 46
2848.75 43
2848.87 41
2848.99 41
2849.11 42
2849.24 44
2849.36 48
2849.48 51
2849.60 54
2849.72 56
2849.85 57
2849.97 56
2850.09 53
2850.21 49
2850.34 44
2850.46 40
2850.58 38
2850.70 38
2850.83 40
2850.95 42
2851.07 45
2851.19 46
2851.32 46
2851.44 45
2851.56 43
2851.68 43
2851.81 44
2851.93 47
2852.05 53
2852.17 61
2852.30 70
2852.42 78
2852.54 86
2852.66 91
2852.79 93
2852.91 93
2853.03 90
2853.15 85
2853.28 80
2853.40 75
2853.52 70
2853.64 66
2853.77 62
2853.89 57
2854.01 52
2854.13 47
2854.26 42
2854.38 38
2854.50 36
2854.62 35
2854.75 35
2854.87 36
2854.99 36
2855.11 36
2855.24 34
2855.36 31
2855.48 27
2855.60 24
2855.73 23
2855.85 23
2855.97 25
2856.09 28
2856.22 32
2856.34 37
2856.46 43
2856.58 48
2856.71 52
2856.83 56
2856.95 58
2857.07 58
2857.20 58
2857.32 56
2857.44 54
2857.56 52
2857.69 51
2857.81 50
2857.93 50
2858.05 50
2858.18 51
2858.30 51
2858.42 51
2858.54 50
2858.67 49
2858.79 48
2858.91 46
2859.03 44
2859.16 42
2859.28 39
2859.40 37
2859.52 34
2859.65 30
2859.77 26
2859.89 22
2860.01 19
2860.14 17
2860.26 16
2860.38 18
2860.51 22
2860.63 28
2860.75 34
2860.87 38
2861.00 41
2861.12 40
2861.24 36
2861.36 30
2861.49 22
2861.61 13
2861.73 5
2861.85 0
2861.98 0
2862.10 0
2862.22 0
2862.34 2
2862.47 9
2862.59 16
2862.71 22
2862.84 27
2862.96 31
2863.08 33
2863.20 34
2863.33 35
2863.45 37
2863.57 38
2863.69 40
2863.82 42
2863.94 43
2864.06 43
2864.19 40
2864.31 36
2864.43 30
2864.55 24
2864.68 17
2864.80 11
2864.92 5
2865.04 0
2865.17 0
2865.29 0
2865.41 0
2865.53 0
2865.66 2
2865.78 7
2865.90 14
2866.03 20
2866.15 27
2866.27 34
2866.39 40
2866.52 44
2866.64 46
2866.76 46
2866.89 43
2867.01 39
2867.13 34
2867.25 27
2867.38 21
2867.50 16
2867.62 12
2867.74 9
2867.87 8
2867.99 7
2868.11 7
2868.24 8
2868.36 9
2868.48 11
2868.60 13
2868.73 15
2868.85 17
2868.97 19
2869.10 22
2869.22 24
2869.34 27
2869.46 30
2869.59 32
2869.71 33
2869.83 33
2869.95 31
2870.08 26
2870.20 19
2870.32 11
2870.45 3
2870.57 0
2870.69 0
2870.81 0
2870.94 0
2871.06 0
2871.18 4
2871.31 10
2871.43 15
2871.55 18
2871.67 20
2871.80 21
2871.92 22
2872.04 23
2872.17 24
2872.29 26
2872.41 28
2872.53 29
2872.66 29
2872.78 28
2872.90 27
2873.03 26
2873.15 26
2873.27 28
2873.39 33
2873.52 39
2873.64 47
2873.76 54
2873.89 61
2874.01 66
2874.13 69
2874.26 69
2874.38 66
2874.50 61
2874.62 56
2874.75 51
2874.87 47
2874.99 45
2875.12 47
2875.24 52
2875.36 60
2875.48 69
2875.61 77
2875.73 84
2875.85 87
2875.98 87
2876.10 82
2876.22 75
2876.35 66
2876.47 56
2876.59 47
2876.71 40
2876.84 33
2876.96 27
2877.08 22
2877.21 18
2877.33 15
2877.45 14
2877.58 16
2877.70 19
2877.82 24
2877.94 29
2878.07 35
2878.19 40
2878.31 44
2878.44 48
2878.56 51
2878.68 53
2878.81 53
2878.93 52
2879.05 49
2879.17 45
2879.30 39
2879.42 32
2879.54 25
2879.67 18
2879.79 12
2879.91 7
2880.04 2
2880.16 0
2880.28 0
2880.40 0
2880.53 0
2880.65 0
2880.77 0
2880.90 0
2881.02 0
2881.14 3
2881.27 8
2881.39 14
2881.51 18
2881.63 22
2881.76 26
2881.88 30
2882.00 34
2882.13 40
2882.25 46
2882.37 52
2882.50 58
2882.62 64
2882.74 68
2882.87 72
2882.99 75
2883.11 76
2883.24 78
2883.36 78
2883.48 78
2883.60 76
2883.73 74
2883.85 71
2883.97 66
2884.10 61
2884.22 55
2884.34 49
2884.47 43
2884.59 38
2884.71 33
2884.84 28
2884.96 25
2885.08 23
2885.21 21
2885.33 19
2885.45 19
2885.57 18
2885.70 19
2885.82 21
2885.94 24
2886.07 28
2886.19 32
2886.31 36
2886.44 40
2886.56 42
2886.68 43
2886.81 43
2886.93 43
2887.05 42
2887.18 42
2887.30 41
2887.42 40
2887.55 39
2887.67 39
2887.79 39
2887.92 40
2888.04 42
2888.16 45
2888.28 48
2888.41 50
2888.53 51
2888.65 50
2888.78 48
2888.90 46
2889.02 43
2889.15 42
2889.27 42
2889.39 43
2889.52 46
2889.64 49
2889.76 53
2889.89 56
2890.01 59
2890.13 61
2890.26 64
2890.38 66
2890.50 69
2890.63 70
2890.75 71
2890.87 70
2891.00 67
2891.12 62
2891.24 58
2891.37 54
2891.49 51
2891.61 51
2891.74 53
2891.86 57
2891.98 62
2892.11 68
2892.23 72
2892.35 75
2892.48 75
2892.60 74
2892.72 70
2892.85 64
2892.97 56
2893.09 48
2893.22 41
2893.34 34
2893.46 29
2893.59 26
2893.71 26
2893.83 28
2893.96 33
2894.08 39
2894.20 44
2894.33 49
2894.45 53
2894.57 55
2894.70 57
2894.82 57
2894.94 57
2895.07 56
2895.19 55
2895.31 53
2895.44 50
2895.56 46
2895.68 41
2895.81 36
2895.93 31
2896.05 28
2896.18 26
2896.30 25
2896.42 25
2896.55 25
2896.67 25
2896.79 26
2896.92 27
2897.04 31
2897.16 36
2897.29 43
2897.41 52
2897.53 61
2897.66 70
2897.78 77
2897.90 81
2898.03 81
2898.15 78
2898.27 72
2898.40 62
2898.52 51
2898.64 38
2898.77 26
2898.89 15
2899.01 6
2899.14 0
2899.26 0
2899.38 0
2899.51 0
2899.63 0
2899.76 0
2899.88 0
2900.00 4
2900.13 10
2900.25 16
2900.37 22
2900.50 27
2900.62 32
2900.74 35
2900.87 38
2900.99 41
2901.11 43
2901.24 44
2901.36 46
2901.48 46
2901.61 46
2901.73 44
2901.85 42
2901.98 41
2902.10 39
2902.22 39
2902.35 39
2902.47 40
2902.60 42
2902.72 44
2902.84 45
2902.97 46
2903.09 47
2903.21 46
2903.34 46
2903.46 45
2903.58 45
2903.71 45
2903.83 44
2903.95 44
2904.08 44
2904.20 43
2904.32 41
2904.45 40
2904.57 38
2904.70 36
2904.82 34
2904.94 31
2905.07 28
2905.19 23
2905.31 18
2905.44 12
2905.56 5
2905.68 0
2905.81 0
2905.93 0
2906.05 0
2906.18 0
2906.30 0
2906.43 0
2906.55 0
2906.67 3
2906.80 6
2906.92 9
2907.04 10
2907.17 10
2907.29 9
2907.41 9
2907.54 10
2907.66 12
2907.79 15
2907.91 20
2908.03 24
2908.16 28
2908.28 30
2908.40 31
2908.53 30
2908.65 28
2908.77 25
2908.90 23
2909.02 22
2909.15 22
2909.27 23
2909.39 27
2909.52 32
2909.64 39
2909.76 48
2909.89 57
2910.01 67
2910.13 74
2910.26 79
2910.38 80
2910.51 78
2910.63 74
2910.75 67
2910.88 61
2911.00 57
2911.12 54
2911.25 55
2911.37 57
2911.50 61
2911.62 63
2911.74 64
2911.87 62
2911.99 57
2912.11 50
2912.24 43
2912.36 36
2912.49 30
2912.61 26
2912.73 25
2912.86 26
2912.98 28
2913.10 32
2913.23 37
2913.35 43
2913.48 48
2913.60 53
2913.72 56
2913.85 57
2913.97 57
2914.09 55
2914.22 52
2914.34 49
2914.47 48
2914.59 48
2914.71 50
2914.84 53
2914.96 58
2915.08 62
2915.21 64
2915.33 65
2915.46 65
2915.58 65
2915.70 65
2915.83 68
2915.95 74
2916.07 81
2916.20 91
2916.32 100
2916.45 107
2916.57 110
2916.69 109
2916.82 104
2916.94 95
2917.07 85
2917.19 74
2917.31 63
2917.44 55
2917.56 47
2917.68 41
2917.81 36
2917.93 31
2918.06 27
2918.18 24
2918.30 23
2918.43 23
2918.55 24
2918.68 27
2918.80 31
2918.92 35
2919.05 39
2919.17 41
2919.29 42
2919.42 40
2919.54 37
2919.67 32
2919.79 26
2919.91 21
2920.04 17
2920.16 16
2920.29 18
2920.41 22
2920.53 29
2920.66 38
2920.78 47
2920.91 56
2921.03 63
2921.15 69
2921.28 73
2921.40 75
2921.52 75
2921.65 73
2921.77 70
2921.90 66
2922.02 61
2922.14 58
2922.27 56
2922.39 56
2922.52 59
2922.64 65
2922.76 73
2922.89 81
2923.01 88
2923.14 94
2923.26 97
2923.38 97
2923.51 94
2923.63 90
2923.76 85
2923.88 80
2924.00 76
2924.13 72
2924.25 68
2924.38 65
2924.50 62
2924.62 58
2924.75 55
2924.87 51
2925.00 48
2925.12 46
2925.24 45
2925.37 45
2925.49 46
2925.62 48
2925.74 52
2925.86 56
2925.99 61
2926.11 66
2926.24 71
2926.36 76
2926.48 78
2926.61 80
2926.73 79
2926.86 76
2926.98 72
2927.10 67
2927.23 62
2927.35 57
2927.48 54
2927.60 52
2927.72 50
2927.85 48
2927.97 46
2928.10 43
2928.22 39
2928.34 34
2928.47 29
2928.59 25
2928.72 22
2928.84 20
2928.96 19
2929.09 19
2929.21 19
2929.34 19
2929.46 18
2929.59 16
2929.71 13
2929.83 11
2929.96 8
2930.08 6
2930.21 4
2930.33 3
2930.45 1
2930.58 0
2930.70 0
2930.83 0
2930.95 0
2931.07 0
2931.20 0
2931.32 0
2931.45 0
2931.57 2
2931.70 7
2931.82 12
2931.94 17
2932.07 23
2932.19 29
2932.32 34
2932.44 38
2932.56 41
2932.69 43
2932.81 44
2932.94 43
2933.06 42
2933.19 41
2933.31 39
2933.43 37
2933.56 36
2933.68 35
2933.81 34
2933.93 35
2934.05 37
2934.18 40
2934.30 44
2934.43 48
2934.55 51
2934.68 54
2934.80 57
2934.92 59
2935.05 60
2935.17 60
2935.30 59
2935.42 58
2935.54 56
2935.67 53
2935.79 50
2935.92 45
2936.04 41
2936.17 37
2936.29 33
2936.41 30
2936.54 26
2936.66 23
2936.79 20
2936.91 18
2937.04 16
2937.16 15
2937.28 16
2937.41 19
2937.53 24
2937.66 29
2937.78 34
2937.91 38
2938.03 40
2938.15 39
2938.28 36
2938.40 32
2938.53 29
2938.65 28
2938.78 29
2938.90 32
2939.02 39
2939.15 46
2939.27 54
2939.40 62
2939.52 67
2939.65 71
2939.77 72
2939.89 71
2940.02 67
2940.14 61
2940.27 55
2940.39 49
2940.52 43
2940.64 38
2940.76 36
2940.89 36
2941.01 38
2941.14 42
2941.26 48
2941.39 56
2941.51 64
2941.63 72
2941.76 79
2941.88 84
2942.01 86
2942.13 86
2942.26 83
2942.38 78
2942.51 72
2942.63 66
2942.75 61
2942.88 57
2943.00 56
2943.13 57
2943.25 60
2943.38 63
2943.50 68
2943.62 73
2943.75 79
2943.87 86
2944.00 94
2944.12 101
2944.25 106
2944.37 111
2944.50 112
2944.62 111
2944.74 107
2944.87 101
2944.99 95
2945.12 91
2945.24 88
2945.37 88
2945.49 89
2945.62 91
2945.74 93
2945.86 92
2945.99 89
2946.11 82
2946.24 73
2946.36 61
2946.49 49
2946.61 38
2946.74 29
2946.86 23
2946.98 20
2947.11 19
2947.23 20
2947.36 23
2947.48 27
2947.61 30
2947.73 32
2947.86 32
2947.98 30
2948.10 25
2948.23 19
2948.35 11
2948.48 2
2948.60 0
2948.73 0
2948.85 0
2948.98 0
2949.10 0
2949.22 0
2949.35 0
2949.47 0
2949.60 3
2949.72 8
2949.85 12
2949.97 18
2950.10 25
2950.22 33
2950.35 41
2950.47 49
2950.59 55
2950.72 58
2950.84 60
2950.97 60
2951.09 59
2951.22 59
2951.34 59
2951.47 60
2951.59 62
2951.72 65
2951.84 68
2951.96 72
2952.09 76
2952.21 79
2952.34 82
2952.46 84
2952.59 85
2952.71 85
2952.84 84
2952.96 83
2953.09 82
2953.21 82
2953.33 83
2953.46 86
2953.58 89
2953.71 93
2953.83 95
2953.96 97
2954.08 97
2954.21 95
2954.33 91
2954.46 86
2954.58 80
2954.71 74
2954.83 70
2954.95 67
2955.08 67
2955.20 70
2955.33 75
2955.45 83
2955.58 91
2955.70 99
2955.83 105
2955.95 109
2956.08 110
2956.20 108
2956.33 105
2956.45 100
2956.58 93
2956.70 87
2956.82 81
2956.95 75
2957.07 69
2957.20 63
2957.32 58
2957.45 52
2957.57 47
2957.70 41
2957.82 36
2957.95 31
2958.07 25
2958.20 21
2958.32 16
2958.45 11
2958.57 7
2958.69 4
2958.82 2
2958.94 2
2959.07 3
2959.19 5
2959.32 8
2959.44 10
2959.57 11
2959.69 11
2959.82 12
2959.94 12
2960.07 13
2960.19 15
2960.32 18
2960.44 22
2960.57 25
2960.69 28
2960.82 29
2960.94 29
2961.06 27
2961.19 24
2961.31 20
2961.44 16
2961.56 12
2961.69 7
2961.81 3
2961.94 0
2962.06 0
2962.19 0
2962.31 0
2962.44 0
2962.56 0
2962.69 0
2962.81 0
2962.94 0
2963.06 3
2963.19 7
2963.31 11
2963.44 14
2963.56 17
2963.69 20
2963.81 21
2963.94 22
2964.06 21
2964.18 20
2964.31 18
2964.43 17
2964.56 16
2964.68 15
2964.81 14
2964.93 13
2965.06 12
2965.18 11
2965.31 8
2965.43 4
2965.56 1
2965.68 0
2965.81 0
2965.93 0
2966.06 4
2966.18 9
2966.31 13
2966.43 16
2966.56 16
2966.68 13
2966.81 10
2966.93 6
2967.06 4
2967.18 5
2967.31 9
2967.43 14
2967.56 20
2967.68 25
2967.81 28
2967.93 28
2968.06 27
2968.18 24
2968.31 20
2968.43 18
2968.56 17
2968.68 17
2968.80 19
2968.93 22
2969.05 26
2969.18 29
2969.30 31
2969.43 31
2969.55 31
2969.68 30
2969.80 28
2969.93 28
2970.05 28
2970.18 31
2970.30 34
2970.43 37
2970.55 39
2970.68 39
2970.80 37
2970.93 35
2971.05 32
2971.18 30
2971.30 29
2971.43 29
2971.55 31
2971.68 32
2971.80 34
2971.93 35
2972.05 37
2972.18 39
2972.30 41
2972.43 44
2972.55 47
2972.68 50
2972.80 52
2972.93 52
2973.05 51
2973.18 47
2973.30 42
2973.43 37
2973.55 31
2973.68 26
2973.80 22
2973.93 20
2974.05 18
2974.18 17
2974.30 16
2974.43 15
2974.55 12
2974.68 10
2974.80 8
2974.93 7
2975.05 9
2975.18 12
2975.30 17
2975.43 23
2975.55 27
2975.68 30
2975.80 31
2975.93 30
2976.05 27
2976.18 25
2976.30 23
2976.43 22
2976.56 22
2976.68 24
2976.81 27
2976.93 31
2977.06 37
2977.18 44
2977.31 51
2977.43 59
2977.56 65
2977.68 70
2977.81 73
2977.93 72
2978.06 69
2978.18 63
2978.31 55
2978.43 47
2978.56 39
2978.68 33
2978.81 29
2978.93 28
2979.06 28
2979.18 29
2979.31 31
2979.43 33
2979.56 35
2979.68 37
2979.81 39
2979.93 41
2980.06 43
2980.18 44
2980.31 44
2980.43 42
2980.56 38
2980.68 34
2980.81 29
2980.93 25
2981.06 22
2981.19 21
2981.31 21
2981.44 23
2981.56 25
2981.69 27
2981.81 29
2981.94 30
2982.06 31
2982.19 32
2982.31 33
2982.44 35
2982.56 37
2982.69 40
2982.81 42
2982.94 43
2983.06 42
2983.19 40
2983.31 38
2983.44 35
2983.56 33
2983.69 31
2983.81 30
2983.94 30
2984.06 30
2984.19 31
2984.32 32
2984.44 33
2984.57 33
2984.69 33
2984.82 32
2984.94 32
2985.07 32
2985.19 34
2985.32 38
2985.44 44
2985.57 51
2985.69 58
2985.82 66
2985.94 71
2986.07 74
2986.19 73
2986.32 70
2986.44 64
2986.57 56
2986.70 49
2986.82 42
2986.95 37
2987.07 35
2987.20 36
2987.32 38
2987.45 42
2987.57 46
2987.70 49
2987.82 51
2987.95 49
2988.07 46
2988.20 40
2988.32 34
2988.45 27
2988.58 21
2988.70 16
2988.83 12
2988.95 10
2989.08 9
2989.20 9
2989.33 10
2989.45 13
2989.58 17
2989.70 23
2989.83 30
2989.95 38
2990.08 45
2990.20 51
2990.33 57
2990.46 60
2990.58 63
2990.71 64
2990.83 64
2990.96 64
2991.08 64
2991.21 63
2991.33 62
2991.46 60
2991.58 57
2991.71 53
2991.83 46
2991.96 38
2992.09 30
2992.21 21
2992.34 13
2992.46 7
2992.59 4
2992.71 3
2992.84 4
2992.96 6
2993.09 8
2993.21 9
2993.34 9
2993.47 9
2993.59 8
2993.72 9
2993.84 12
2993.97 16
2994.09 21
2994.22 27
2994.34 33
2994.47 38
2994.59 42
2994.72 44
2994.85 45
2994.97 45
2995.10 43
2995.22 40
2995.35 37
2995.47 35
2995.60 34
2995.72 33
2995.85 33
2995.97 33
2996.10 33
2996.23 33
2996.35 32
2996.48 31
2996.60 28
2996.73 24
2996.85 20
2996.98 15
2997.10 10
2997.23 5
2997.36 1
2997.48 0
2997.61 0
2997.73 0
2997.86 0
2997.98 0
2998.11 2
2998.23 5
2998.36 8
2998.49 12
2998.61 16
2998.74 21
2998.86 26
2998.99 31
2999.11 36
2999.24 39
2999.36 41
2999.49 41
2999.62 40
2999.74 37
2999.87 34
2999.99 30
3000.12 26
3000.24 21
3000.37 17
3000.49 13
3000.62 8
3000.75 4
3000.87 0
3001.00 0
3001.12 0
3001.25 0
3001.37 0
3001.50 0
3001.62 0
3001.75 0
3001.88 0
3002.00 3
3002.13 8
3002.25 14
3002.38 19
3002.50 25
3002.63 31
3002.76 37
3002.88 43
3003.01 49
3003.13 54
3003.26 57
3003.38 59
3003.51 59
3003.63 57
3003.76 54
3003.89 51
3004.01 47
3004.14 43
3004.26 39
3004.39 35
3004.51 31
3004.64 28
3004.77 26
3004.89 26
3005.02 26
3005.14 29
3005.27 32
3005.39 35
3005.52 38
3005.65 39
3005.77 39
3005.90 38
3006.02 35
3006.15 32
3006.27 29
3006.40 25
3006.53 21
3006.65 18
3006.78 14
3006.90 11
3007.03 9
3007.15 8
3007.28 9
3007.41 12
3007.53 14
3007.66 17
3007.78 18
3007.91 18
3008.03 15
3008.16 12
3008.29 9
3008.41 8
3008.54 8
3008.66 10
3008.79 14
3008.91 18
3009.04 22
3009.17 25
3009.29 27
3009.42 28
3009.54 28
3009.67 27
3009.79 27
3009.92 27
3010.05 27
3010.17 27
3010.30 27
3010.42 27
3010.55 27
3010.68 28
3010.80 30
3010.93 33
3011.05 36
3011.18 38
3011.30 39
3011.43 39
3011.56 36
3011.68 33
3011.81 29
3011.93 25
3012.06 23
3012.19 22
3012.31 22
3012.44 22
3012.56 22
3012.69 21
3012.81 19
3012.94 15
3013.07 12
3013.19 8
3013.32 5
3013.44 3
3013.57 2
3013.70 4
3013.82 6
3013.95 10
3014.07 14
3014.20 19
3014.32 23
3014.45 25
3014.58 26
3014.70 26
3014.83 24
3014.95 22
3015.08 20
3015.21 19
3015.33 19
3015.46 20
3015.58 21
3015.71 23
3015.84 25
3015.96 26
3016.09 26
3016.21 26
3016.34 26
3016.46 27
3016.59 28
3016.72 31
3016.84 36
3016.97 43
3017.09 50
3017.22 59
3017.35 66
3017.47 71
3017.60 75
3017.72 75
3017.85 74
3017.98 72
3018.10 69
3018.23 66
3018.35 64
3018.48 62
3018.61 62
3018.73 62
3018.86 63
3018.98 64
3019.11 67
3019.24 71
3019.36 75
3019.49 79
3019.61 82
3019.74 83
3019.87 82
3019.99 77
3020.12 71
3020.24 65
3020.37 59
3020.50 55
3020.62 54
3020.75 56
3020.87 59
3021.00 63
3021.13 66
3021.25 66
3021.38 64
3021.50 61
3021.63 56
3021.76 51
3021.88 46
3022.01 41
3022.13 36
3022.26 32
3022.39 27
3022.51 22
3022.64 17
3022.76 13
3022.89 10
3023.02 7
3023.14 4
3023.27 2
3023.39 0
3023.52 0
3023.65 0
3023.77 0
3023.90 0
3024.02 0
3024.15 0
3024.28 0
3024.40 0
3024.53 1
3024.66 3
3024.78 7
3024.91 14
3025.03 22
3025.16 32
3025.29 43
3025.41 53
3025.54 61
3025.66 68
3025.79 71
3025.92 73
3026.04 72
3026.17 71
3026.29 70
3026.42 69
3026.55 68
3026.67 68
3026.80 67
3026.93 66
3027.05 65
3027.18 63
3027.30 62
3027.43 61
3027.56 60
3027.68 59
3027.81 59
3027.93 59
3028.06 59
3028.19 59
3028.31 59
3028.44 59
3028.57 60
3028.69 61
3028.82 64
3028.94 68
3029.07 72
3029.20 77
3029.32 83
3029.45 87
3029.57 91
3029.70 92
3029.83 91
3029.95 88
3030.08 83
3030.21 76
3030.33 69
3030.46 62
3030.58 56
3030.71 52
3030.84 52
3030.96 55
3031.09 62
3031.22 71
3031.34 82
3031.47 92
3031.59 101
3031.72 107
3031.85 110
3031.97 110
3032.10 107
3032.23 104
3032.35 102
3032.48 102
3032.60 104
3032.73 107
3032.86 111
3032.98 112
3033.11 111
3033.24 107
3033.36 100
3033.49 93
3033.61 87
3033.74 84
3033.87 84
3033.99 88
3034.12 93
3034.25 100
3034.37 105
3034.50 108
3034.62 108
3034.75 107
3034.88 105
3035.00 104
3035.13 103
3035.26 104
3035.38 105
3035.51 107
3035.64 108
3035.76 109
3035.89 109
3036.01 109
3036.14 110
3036.27 111
3036.39 113
3036.52 116
3036.65 119
3036.77 123
3036.90 128
3037.02 132
3037.15 138
3037.28 144
3037.40 152
3037.53 160
3037.66 168
3037.78 174
3037.91 179
3038.04 182
3038.16 183
3038.29 183
3038.41 181
3038.54 180
3038.67 180
3038.79 181
3038.92 183
3039.05 185
3039.17 187
3039.30 187
3039.43 185
3039.55 181
3039.68 174
3039.81 165
3039.93 154
3040.06 142
3040.18 131
3040.31 121
3040.44 113
3040.56 107
3040.69 105
3040.82 105
3040.94 108
3041.07 111
3041.20 115
3041.32 119
3041.45 121
3041.57 121
3041.70 118
3041.83 113
3041.95 105
3042.08 96
3042.21 86
3042.33 77
3042.46 68
3042.59 62
3042.71 57
3042.84 54
3042.97 52
3043.09 51
3043.22 51
3043.35 51
3043.47 52
3043.60 53
3043.72 55
3043.85 56
3043.98 58
3044.10 58
3044.23 58
3044.36 58
3044.48 57
3044.61 57
3044.74 58
3044.86 60
3044.99 63
3045.12 66
3045.24 69
3045.37 72
3045.50 73
3045.62 73
3045.75 72
3045.88 70
3046.00 68
3046.13 65
3046.26 62
3046.38 59
3046.51 56
3046.63 53
3046.76 52
3046.89 52
3047.01 54
3047.14 56
3047.27 59
3047.39 62
3047.52 63
3047.65 63
3047.77 60
3047.90 57
3048.03 53
3048.15 49
3048.28 48
3048.41 47
3048.53 49
3048.66 53
3048.79 57
3048.91 62
3049.04 67
3049.17 71
3049.29 75
3049.42 79
3049.55 83
3049.67 88
3049.80 92
3049.93 96
3050.05 100
3050.18 103
3050.31 104
3050.43 105
3050.56 104
3050.69 103
3050.81 101
3050.94 98
3051.07 96
3051.19 93
3051.32 90
3051.45 86
3051.57 81
3051.70 75
3051.83 68
3051.95 60
3052.08 52
3052.21 44
3052.33 38
3052.46 34
3052.59 33
3052.71 36
3052.84 42
3052.97 50
3053.09 60
3053.22 69
3053.35 78
3053.47 84
3053.60 87
3053.73 88
3053.85 87
3053.98 83
3054.11 79
3054.23 75
3054.36 73
3054.49 71
3054.61 72
3054.74 75
3054.87 79
3054.99 84
3055.12 89
3055.25 92
3055.37 93
3055.50 92
3055.63 89
3055.75 84
3055.88 77
3056.01 70
3056.13 63
3056.26 58
3056.39 54
3056.51 51
3056.64 50
3056.77 50
3056.89 50
3057.02 50
3057.15 49
3057.27 49
3057.40 48
3057.53 46
3057.65 44
3057.78 42
3057.91 40
3058.03 39
3058.16 39
3058.29 39
3058.42 40
3058.54 42
3058.67 43
3058.80 43
3058.92 44
3059.05 43
3059.18 42
3059.30 40
3059.43 37
3059.56 33
3059.68 29
3059.81 24
3059.94 20
3060.06 18
3060.19 17
3060.32 20
3060.44 26
3060.57 34
3060.70 43
3060.82 51
3060.95 57
3061.08 60
3061.21 60
3061.33 57
3061.46 50
3061.59 43
3061.71 34
3061.84 25
3061.97 17
3062.09 11
3062.22 7
3062.35 7
3062.47 9
3062.60 14
3062.73 21
3062.85 28
3062.98 34
3063.11 38
3063.24 40
3063.36 41
3063.49 40
3063.62 39
3063.74 40
3063.87 42
3064.00 44
3064.12 47
3064.25 50
3064.38 52
3064.50 53
3064.63 54
3064.76 55
3064.89 56
3065.01 57
3065.14 59
3065.27 61
3065.39 62
3065.52 62
3065.65 62
3065.77 61
3065.90 60
3066.03 60
3066.15 62
3066.28 65
3066.41 71
3066.54 77
3066.66 84
3066.79 90
3066.92 94
3067.04 93
3067.17 89
3067.30 82
3067.42 73
3067.55 66
3067.68 61
3067.81 60
3067.93 63
3068.06 68
3068.19 75
3068.31 79
3068.44 81
3068.57 80
3068.69 76
3068.82 70
3068.95 64
3069.08 59
3069.20 54
3069.33 51
3069.46 48
3069.58 45
3069.71 42
3069.84 39
3069.96 37
3070.09 34
3070.22 33
3070.35 32
3070.47 34
3070.60 37
3070.73 42
3070.85 48
3070.98 54
3071.11 60
3071.23 64
3071.36 66
3071.49 64
3071.62 59
3071.74 52
3071.87 43
3072.00 35
3072.12 29
3072.25 25
3072.38 25
3072.51 28
3072.63 32
3072.76 38
3072.89 43
3073.01 47
3073.14 49
3073.27 50
3073.40 50
3073.52 49
3073.65 49
3073.78 49
3073.90 49
3074.03 50
3074.16 52
3074.28 53
3074.41 54
3074.54 55
3074.67 56
3074.79 57
3074.92 58
3075.05 59
3075.17 59
3075.30 58
3075.43 56
3075.56 53
3075.68 48
3075.81 44
3075.94 39
3076.06 36
3076.19 33
3076.32 31
3076.45 29
3076.57 27
3076.70 25
3076.83 22
3076.96 19
3077.08 16
3077.21 14
3077.34 13
3077.46 12
3077.59 12
3077.72 11
3077.85 10
3077.97 8
3078.10 6
3078.23 4
3078.35 1
3078.48 0
3078.61 0
3078.74 0
3078.86 0
3078.99 0
3079.12 0
3079.24 0
3079.37 0
3079.50 0
3079.63 3
3079.75 7
3079.88 10
3080.01 13
3080.14 13
3080.26 12
3080.39 10
3080.52 7
3080.64 5
3080.77 4
3080.90 4
3081.03 5
3081.15 7
3081.28 8
3081.41 9
3081.54 9
3081.66 8
3081.79 7
3081.92 6
3082.04 5
3082.17 3
3082.30 2
3082.43 1
3082.55 0
3082.68 1
3082.81 2
3082.94 6
3083.06 11
3083.19 17
3083.32 23
3083.44 27
3083.57 29
3083.70 27
3083.83 24
3083.95 19
3084.08 14
3084.21 10
3084.34 8
3084.46 8
3084.59 10
3084.72 11
3084.85 12
3084.97 11
3085.10 9
3085.23 5
3085.35 0
3085.48 0
3085.61 0
3085.74 0
3085.86 0
3085.99 0
3086.12 0
3086.25 0
3086.37 1
3086.50 3
3086.63 5
3086.76 7
3086.88 8
3087.01 10
3087.14 13
3087.26 15
3087.39 18
3087.52 21
3087.65 23
3087.77 25
3087.90 25
3088.03 24
3088.16 21
3088.28 16
3088.41 11
3088.54 7
3088.67 5
3088.79 5
3088.92 9
3089.05 14
3089.18 22
3089.30 29
3089.43 35
3089.56 38
3089.69 40
3089.81 39
3089.94 38
3090.07 36
3090.20 36
3090.32 36
3090.45 37
3090.58 39
3090.71 42
3090.83 44
3090.96 45
3091.09 45
3091.22 46
3091.34 46
3091.47 45
3091.60 45
3091.73 44
3091.85 42
3091.98 39
3092.11 35
3092.24 30
3092.36 26
3092.49 22
3092.62 22
3092.75 24
3092.87 28
3093.00 34
3093.13 40
3093.26 45
3093.38 48
3093.51 47
3093.64 44
3093.77 39
3093.89 34
3094.02 29
3094.15 25
3094.28 24
3094.40 25
3094.53 26
3094.66 29
3094.79 31
3094.91 31
3095.04 31
3095.17 29
3095.30 28
3095.42 28
3095.55 29
3095.68 33
3095.81 38
3095.93 44
3096.06 49
3096.19 52
3096.32 53
3096.44 51
3096.57 47
3096.70 42
3096.83 37
3096.95 32
3097.08 28
3097.21 27
3097.34 27
3097.46 29
3097.59 33
3097.72 38
3097.85 42
3097.97 47
3098.10 51
3098.23 54
3098.36 57
3098.49 61
3098.61 65
3098.74 68
3098.87 70
3099.00 70
3099.12 68
3099.25 65
3099.38 59
3099.51 54
3099.63 49
3099.76 45
3099.89 42
3100.02 41
3100.14 39
3100.27 38
3100.40 36
3100.53 34
3100.66 32
3100.78 31
3100.91 30
3101.04 30
3101.17 30
3101.29 30
3101.42 29
3101.55 29
3101.68 29
3101.80 30
3101.93 32
3102.06 34
3102.19 36
3102.32 38
3102.44 38
3102.57 37
3102.70 35
3102.83 33
3102.95 32
3103.08 31
3103.21 32
3103.34 34
3103.46 36
3103.59 39
3103.72 40
3103.85 41
3103.98 40
3104.10 37
3104.23 31
3104.36 24
3104.49 16
3104.61 7
3104.74 0
3104.87 0
3105.00 0
3105.13 0
3105.25 0
3105.38 0
3105.51 0
3105.64 0
3105.76 0
3105.89 3
3106.02 10
3106.15 18
3106.28 28
3106.40 39
3106.53 51
3106.66 62
3106.79 72
3106.91 78
3107.04 80
3107.17 79
3107.30 75
3107.43 70
3107.55 64
3107.68 59
3107.81 55
3107.94 52
3108.06 51
3108.19 51
3108.32 52
3108.45 55
3108.58 58
3108.70 62
3108.83 66
3108.96 69
3109.09 69
3109.21 66
3109.34 61
3109.47 54
3109.60 45
3109.73 35
3109.85 27
3109.98 20
3110.11 15
3110.24 13
3110.37 14
3110.49 17
3110.62 22
3110.75 27
3110.88 32
3111.00 36
3111.13 40
3111.26 43
3111.39 47
3111.52 50
3111.64 54
3111.77 56
3111.90 57
3112.03 57
3112.16 54
3112.28 51
3112.41 49
3112.54 48
3112.67 50
3112.80 54
3112.92 60
3113.05 66
3113.18 71
3113.31 74
3113.44 74
3113.56 72
3113.69 70
3113.82 68
3113.95 66
3114.07 66
3114.20 67
3114.33 69
3114.46 71
3114.59 73
3114.71 75
3114.84 77
3114.97 79
3115.10 82
3115.23 84
3115.35 87
3115.48 89
3115.61 91
3115.74 94
3115.87 96
3115.99 100
3116.12 104
3116.25 110
3116.38 115
3116.51 119
3116.63 122
3116.76 123
3116.89 122
3117.02 120
3117.15 117
3117.27 115
3117.40 113
3117.53 112
3117.66 110
3117.79 109
3117.91 107
3118.04 104
3118.17 102
3118.30 99
3118.43 97
3118.55 95
3118.68 92
3118.81 89
3118.94 86
3119.07 82
3119.19 78
3119.32 74
3119.45 70
3119.58 68
3119.71 65
3119.83 64
3119.96 63
3120.09 63
3120.22 63
3120.35 64
3120.48 65
3120.60 66
3120.73 68
3120.86 69
3120.99 69
3121.12 69
3121.24 69
3121.37 70
3121.50 70
3121.63 71
3121.76 72
3121.88 74
3122.01 75
3122.14 76
3122.27 77
3122.40 79
3122.52 80
3122.65 81
3122.78 81
3122.91 81
3123.04 80
3123.17 79
3123.29 78
3123.42 77
3123.55 78
3123.68 81
3123.81 85
3123.93 89
3124.06 93
3124.19 96
3124.32 97
3124.45 97
3124.57 94
3124.70 89
3124.83 83
3124.96 77
3125.09 71
3125.22 65
3125.34 61
3125.47 58
3125.60 57
3125.73 58
3125.86 59
3125.98 61
3126.11 62
3126.24 63
3126.37 63
3126.50 63
3126.63 61
3126.75 59
3126.88 56
3127.01 52
3127.14 46
3127.27 40
3127.39 33
3127.52 27
3127.65 21
3127.78 16
3127.91 12
3128.04 10
3128.16 8
3128.29 6
3128.42 4
3128.55 2
3128.68 2
3128.81 3
3128.93 8
3129.06 15
3129.19 25
3129.32 36
3129.45 47
3129.58 55
3129.70 60
3129.83 62
3129.96 62
3130.09 60
3130.22 58
3130.34 57
3130.47 57
3130.60 59
3130.73 63
3130.86 67
3130.99 71
3131.11 74
3131.24 76
3131.37 76
3131.50 75
3131.63 72
3131.76 68
3131.88 64
3132.01 60
3132.14 57
3132.27 54
3132.40 51
3132.53 48
3132.65 46
3132.78 42
3132.91 39
3133.04 36
3133.17 34
3133.30 33
3133.42 33
3133.55 35
3133.68 39
3133.81 45
3133.94 51
3134.07 58
3134.19 64
3134.32 69
3134.45 73
3134.58 75
3134.71 75
3134.84 76
3134.96 76
3135.09 77
3135.22 79
3135.35 81
3135.48 84
3135.61 87
3135.73 88
3135.86 88
3135.99 86
3136.12 82
3136.25 77
3136.38 70
3136.50 64
3136.63 59
3136.76 56
3136.89 56
3137.02 57
3137.15 60
3137.28 64
3137.40 67
3137.53 69
3137.66 70
3137.79 70
3137.92 70
3138.05 71
3138.17 73
3138.30 76
3138.43 81
3138.56 86
3138.69 90
3138.82 95
3138.95 99
3139.07 103
3139.20 108
3139.33 112
3139.46 117
3139.59 120
3139.72 121
3139.84 120
3139.97 117
3140.10 111
3140.23 104
3140.36 96
3140.49 90
3140.62 86
3140.74 83
3140.87 80
3141.00 78
3141.13 76
3141.26 73
3141.39 68
3141.51 63
3141.64 58
3141.77 54
3141.90 51
3142.03 49
3142.16 47
3142.29 46
3142.41 44
3142.54 43
3142.67 40
3142.80 38
3142.93 36
3143.06 33
3143.19 31
3143.31 28
3143.44 25
3143.57 23
3143.70 23
3143.83 24
3143.96 28
3144.09 35
3144.21 43
3144.34 52
3144.47 60
3144.60 67
3144.73 71
3144.86 74
3144.99 75
3145.11 76
3145.24 76
3145.37 77
3145.50 78
3145.63 80
3145.76 81
3145.89 82
3146.01 82
3146.14 82
3146.27 82
3146.40 81
3146.53 80
3146.66 79
3146.79 77
3146.91 75
3147.04 72
3147.17 68
3147.30 63
3147.43 57
3147.56 50
3147.69 45
3147.81 40
3147.94 37
3148.07 35
3148.20 35
3148.33 37
3148.46 38
3148.59 39
3148.71 39
3148.84 36
3148.97 32
3149.10 27
3149.23 22
3149.36 16
3149.49 11
3149.62 7
3149.74 4
3149.87 2
3150.00 1
3150.13 2
3150.26 4
3150.39 8
3150.52 13
3150.65 19
3150.77 25
3150.90 31
3151.03 37
3151.16 42
3151.29 48
3151.42 54
3151.55 60
3151.67 68
3151.80 77
3151.93 85
3152.06 92
3152.19 97
3152.32 99
3152.45 98
3152.58 95
3152.70 90
3152.83 84
3152.96 79
3153.09 74
3153.22 70
3153.35 66
3153.48 63
3153.61 59
3153.73 55
3153.86 50
3153.99 44
3154.12 38
3154.25 31
3154.38 25
3154.51 20
3154.64 16
3154.76 13
3154.89 12
3155.02 11
3155.15 10
3155.28 9
3155.41 7
3155.54 5
3155.67 2
3155.79 0
3155.92 0
3156.05 0
3156.18 0
3156.31 0
3156.44 0
3156.57 0
3156.70 0
3156.83 3
3156.95 6
3157.08 9
3157.21 11
3157.34 11
3157.47 10
3157.60 7
3157.73 3
3157.86 0
3157.98 0
3158.11 0
3158.24 0
3158.37 0
3158.50 0
3158.63 0
3158.76 0
3158.89 1
3159.02 7
3159.14 13
3159.27 20
3159.40 26
3159.53 31
3159.66 35
3159.79 37
3159.92 37
3160.05 36
3160.18 34
3160.30 33
3160.43 32
3160.56 33
3160.69 35
3160.82 39
3160.95 44
3161.08 49
3161.21 54
3161.34 59
3161.46 63
3161.59 67
3161.72 70
3161.85 74
3161.98 79
3162.11 84
3162.24 90
3162.37 96
3162.50 102
3162.62 107
3162.75 110
3162.88 111
3163.01 111
3163.14 109
3163.27 106
3163.40 103
3163.53 102
3163.66 102
3163.79 105
3163.91 109
3164.04 113
3164.17 117
3164.30 119
3164.43 120
3164.56 120
3164.69 119
3164.82 120
3164.95 121
3165.07 125
3165.20 130
3165.33 137
3165.46 144
3165.59 151
3165.72 157
3165.85 161
3165.98 163
3166.11 163
3166.24 159
3166.36 154
3166.49 146
3166.62 137
3166.75 127
3166.88 118
3167.01 108
3167.14 99
3167.27 91
3167.40 85
3167.53 79
3167.66 75
3167.78 72
3167.91 70
3168.04 69
3168.17 69
3168.30 69
3168.43 70
3168.56 70
3168.69 71
3168.82 70
3168.95 69
3169.07 68
3169.20 66
3169.33 64
3169.46 62
3169.59 62
3169.72 62
3169.85 63
3169.98 63
3170.11 64
3170.24 64
3170.37 63
3170.49 62
3170.62 61
3170.75 60
3170.88 60
3171.01 61
3171.14 63
3171.27 66
3171.40 70
3171.53 74
3171.66 79
3171.79 84
3171.91 88
3172.04 90
3172.17 91
3172.30 90
3172.43 87
3172.56 81
3172.69 75
3172.82 68
3172.95 61
3173.08 55
3173.21 50
3173.34 47
3173.46 44
3173.59 42
3173.72 40
3173.85 37
3173.98 34
3174.11 30
3174.24 26
3174.37 22
3174.50 19
3174.63 17
3174.76 18
3174.89 21
3175.01 25
3175.14 32
3175.27 40
3175.40 48
3175.53 55
3175.66 60
3175.79 62
3175.92 61
3176.05 57
3176.18 51
3176.31 45
3176.44 39
3176.57 35
3176.69 33
3176.82 33
3176.95 35
3177.08 38
3177.21 42
3177.34 45
3177.47 48
3177.60 50
3177.73 51
3177.86 52
3177.99 53
3178.12 54
3178.25 55
3178.37 58
3178.50 61
3178.63 66
3178.76 72
3178.89 78
3179.02 84
3179.15 88
3179.28 90
3179.41 88
3179.54 83
3179.67 75
3179.80 66
3179.93 56
3180.05 47
3180.18 40
3180.31 35
3180.44 32
3180.57 30
3180.70 31
3180.83 31
3180.96 32
3181.09 33
3181.22 33
3181.35 32
3181.48 31
3181.61 30
3181.74 28
3181.87 28
3181.99 29
3182.12 30
3182.25 32
3182.38 33
3182.51 34
3182.64 35
3182.77 34
3182.90 33
3183.03 32
3183.16 30
3183.29 28
3183.42 26
3183.55 23
3183.68 20
3183.81 16
3183.93 13
3184.06 9
3184.19 7
3184.32 6
3184.45 7
3184.58 10
3184.71 14
3184.84 19
3184.97 24
3185.10 29
3185.23 33
3185.36 36
3185.49 37
3185.62 36
3185.75 35
3185.88 33
3186.01 31
3186.13 29
3186.26 27
3186.39 26
3186.52 26
3186.65 27
3186.78 29
3186.91 31
3187.04 34
3187.17 37
3187.30 40
3187.43 43
3187.56 46
3187.69 49
3187.82 52
3187.95 57
3188.08 61
3188.21 66
3188.33 69
3188.46 71
3188.59 72
3188.72 71
3188.85 68
3188.98 64
3189.11 60
3189.24 55
3189.37 51
3189.50 46
3189.63 42
3189.76 39
3189.89 37
3190.02 36
3190.15 37
3190.28 38
3190.41 41
3190.54 45
3190.67 49
3190.80 53
3190.92 57
3191.05 61
3191.18 64
3191.31 67
3191.44 68
3191.57 69
3191.70 69
3191.83 68
3191.96 66
3192.09 63
3192.22 61
3192.35 58
3192.48 56
3192.61 53
3192.74 50
3192.87 45
3193.00 40
3193.13 33
3193.26 25
3193.39 17
3193.52 8
3193.65 0
3193.77 0
3193.90 0
3194.03 0
3194.16 0
3194.29 0
3194.42 0
3194.55 0
3194.68 2
3194.81 7
3194.94 12
3195.07 16
3195.20 20
3195.33 24
3195.46 28
3195.59 32
3195.72 36
3195.85 39
3195.98 41
3196.11 41
3196.24 40
3196.37 38
3196.50 35
3196.63 32
3196.76 30
3196.88 27
3197.01 25
3197.14 22
3197.27 20
3197.40 17
3197.53 14
3197.66 12
3197.79 9
3197.92 8
3198.05 8
3198.18 8
3198.31 9
3198.44 9
3198.57 9
3198.70 8
3198.83 5
3198.96 1
3199.09 0
3199.22 0
3199.35 0
3199.48 0
3199.61 0
3199.74 0
3199.87 0
3200.00 2
3200.13 6
3200.26 8
3200.39 9
3200.52 10
3200.65 9
3200.78 9
3200.90 8
3201.03 8
3201.16 7
3201.29 5
3201.42 2
3201.55 0
3201.68 0
3201.81 0
3201.94 0
3202.07 0
3202.20 0
3202.33 2
3202.46 9
3202.59 17
3202.72 24
3202.85 31
3202.98 36
3203.11 40
3203.24 43
3203.37 43
3203.50 41
3203.63 38
3203.76 35
3203.89 31
3204.02 28
3204.15 27
3204.28 26
3204.41 28
3204.54 30
3204.67 33
3204.80 36
3204.93 38
3205.06 40
3205.19 41
3205.32 43
3205.45 44
3205.58 47
3205.71 51
3205.84 55
3205.97 59
3206.10 62
3206.23 65
3206.36 66
3206.48 66
3206.61 65
3206.74 64
3206.87 63
3207.00 63
3207.13 65
3207.26 67
3207.39 70
3207.52 73
3207.65 76
3207.78 79
3207.91 81
3208.04 83
3208.17 84
3208.30 85
3208.43 85
3208.56 86
3208.69 86
3208.82 87
3208.95 88
3209.08 89
3209.21 90
3209.34 91
3209.47 91
3209.60 90
3209.73 88
3209.86 85
3209.99 82
3210.12 80
3210.25 77
3210.38 75
3210.51 73
3210.64 69
3210.77 63
3210.90 56
3211.03 48
3211.16 41
3211.29 34
3211.42 31
3211.55 30
3211.68 33
3211.81 39
3211.94 45
3212.07 50
3212.20 55
3212.33 57
3212.46 58
3212.59 57
3212.72 55
3212.85 53
3212.98 52
3213.11 50
3213.24 49
3213.37 47
3213.50 46
3213.63 44
3213.76 42
3213.89 40
3214.02 38
3214.15 36
3214.28 36
3214.41 35
3214.54 36
3214.67 37
3214.80 40
3214.93 43
3215.06 47
3215.19 52
3215.32 56
3215.45 60
3215.58 61
3215.71 61
3215.84 59
3215.97 55
3216.10 49
3216.23 43
3216.36 37
3216.49 33
3216.62 30
3216.75 28
3216.88 27
3217.01 25
3217.14 23
3217.27 19
3217.40 14
3217.53 8
3217.66 3
3217.79 0
3217.92 0
3218.05 0
3218.18 0
3218.31 0
3218.44 0
3218.57 0
3218.70 0
3218.83 0
3218.96 5
3219.09 11
3219.22 17
3219.35 22
3219.48 27
3219.61 30
3219.74 33
3219.87 35
3220.00 37
3220.13 38
3220.26 39
3220.39 40
3220.52 42
3220.65 43
3220.78 45
3220.91 47
3221.04 50
3221.17 53
3221.30 57
3221.43 61
3221.56 65
3221.69 68
3221.82 71
3221.95 73
3222.08 76
3222.21 79
3222.34 83
3222.47 89
3222.60 97
3222.73 107
3222.86 117
3222.99 127
3223.12 138
3223.25 149
3223.38 161
3223.51 173
3223.65 186
3223.78 199
3223.91 211
3224.04 221
3224.17 227
3224.30 231
3224.43 230
3224.56 227
3224.69 221
3224.82 213
3224.95 206
3225.08 201
3225.21 197
3225.34 195
3225.47 194
3225.60 193
3225.73 192
3225.86 188
3225.99 182
3226.12 173
3226.25 161
3226.38 148
3226.51 135
3226.64 122
3226.77 112
3226.90 104
3227.03 98
3227.16 94
3227.29 92
3227.42 91
3227.55 91
3227.68 90
3227.81 88
3227.94 86
3228.07 82
3228.20 77
3228.33 72
3228.46 67
3228.59 63
3228.72 61
3228.85 61
3228.98 62
3229.11 63
3229.24 65
3229.38 65
3229.51 64
3229.64 62
3229.77 58
3229.90 54
3230.03 51
3230.16 47
3230.29 43
3230.42 40
3230.55 35
3230.68 31
3230.81 26
3230.94 22
3231.07 19
3231.20 18
3231.33 19
3231.46 21
3231.59 24
3231.72 28
3231.85 31
3231.98 33
3232.11 35
3232.24 37
3232.37 39
3232.50 42
3232.63 45
3232.76 47
3232.89 49
3233.02 49
3233.15 48
3233.29 45
3233.42 40
3233.55 35
3233.68 31
3233.81 27
3233.94 25
3234.07 23
3234.20 23
3234.33 24
3234.46 26
3234.59 28
3234.72 31
3234.85 36
3234.98 41
3235.11 48
3235.24 56
3235.37 64
3235.50 73
3235.63 81
3235.76 87
3235.89 91
3236.02 95
3236.15 97
3236.28 98
3236.41 98
3236.55 98
3236.68 98
3236.81 96
3236.94 93
3237.07 88
3237.20 82
3237.33 74
3237.46 64
3237.59 55
3237.72 45
3237.85 36
3237.98 27
3238.11 20
3238.24 14
3238.37 10
3238.50 6
3238.63 4
3238.76 2
3238.89 0
3239.02 0
3239.15 0
3239.28 1
3239.42 5
3239.55 10
3239.68 16
3239.81 23
3239.94 29
3240.07 33
3240.20 36
3240.33 37
3240.46 37
3240.59 35
3240.72 32
3240.85 28
3240.98 23
3241.11 16
3241.24 9
3241.37 3
3241.50 0
3241.63 0
3241.76 0
3241.90 7
3242.03 19
3242.16 34
3242.29 51
3242.42 65
3242.55 77
3242.68 85
3242.81 88
3242.94 88
3243.07 84
3243.20 79
3243.33 74
3243.46 70
3243.59 66
3243.72 64
3243.85 63
3243.98 62
3244.11 63
3244.25 66
3244.38 70
3244.51 77
3244.64 85
3244.77 94
3244.90 102
3245.03 108
3245.16 112
3245.29 113
3245.42 111
3245.55 108
3245.68 104
3245.81 101
3245.94 98
3246.07 96
3246.20 95
3246.34 94
3246.47 93
3246.60 92
3246.73 89
3246.86 85
3246.99 80
3247.12 73
3247.25 66
3247.38 59
3247.51 52
3247.64 48
3247.77 45
3247.90 44
3248.03 45
3248.16 47
3248.29 50
3248.43 53
3248.56 55
3248.69 58
3248.82 60
3248.95 63
3249.08 67
3249.21 72
3249.34 76
3249.47 79
3249.60 81
3249.73 80
3249.86 76
3249.99 70
3250.12 64
3250.26 57
3250.39 52
3250.52 50
3250.65 51
3250.78 55
3250.91 61
3251.04 68
3251.17 74
3251.30 79
3251.43 81
3251.56 79
3251.69 75
3251.82 69
3251.95 63
3252.09 58
3252.22 56
3252.35 55
3252.48 57
3252.61 59
3252.74 60
3252.87 61
3253.00 60
3253.13 56
3253.26 52
3253.39 46
3253.52 41
3253.65 35
3253.79 29
3253.92 24
3254.05 18
3254.18 12
3254.31 7
3254.44 2
3254.57 0
3254.70 0
3254.83 0
3254.96 0
3255.09 0
3255.22 0
3255.35 0
3255.49 1
3255.62 1
3255.75 1
3255.88 1
3256.01 2
3256.14 5
3256.27 9
3256.40 15
3256.53 22
3256.66 28
3256.79 34
3256.92 38
3257.06 39
3257.19 38
3257.32 35
3257.45 31
3257.58 27
3257.71 23
3257.84 20
3257.97 19
3258.10 18
3258.23 19
3258.36 19
3258.50 19
3258.63 19
3258.76 17
3258.89 14
3259.02 11
3259.15 8
3259.28 7
3259.41 8
3259.54 12
3259.67 18
3259.80 26
3259.94 35
3260.07 43
3260.20 51
3260.33 56
3260.46 59
3260.59 61
3260.72 62
3260.85 64
3260.98 66
3261.11 69
3261.24 72
3261.38 75
3261.51 77
3261.64 78
3261.77 78
3261.90 76
3262.03 73
3262.16 70
3262.29 68
3262.42 66
3262.55 65
3262.68 64
3262.82 63
3262.95 62
3263.08 60
3263.21 57
3263.34 53
3263.47 48
3263.60 45
3263.73 43
3263.86 44
3263.99 48
3264.13 55
3264.26 64
3264.39 75
3264.52 85
3264.65 93
3264.78 99
3264.91 102
3265.04 101
3265.17 99
3265.30 97
3265.44 96
3265.57 96
3265.70 99
3265.83 104
3265.96 110
3266.09 117
3266.22 124
3266.35 129
3266.48 133
3266.61 135
3266.75 135
3266.88 135
3267.01 133
3267.14 130
3267.27 128
3267.40 125
3267.53 122
3267.66 119
3267.79 115
3267.93 110
3268.06 105
3268.19 100
3268.32 95
3268.45 92
3268.58 91
3268.71 92
3268.84 95
3268.97 98
3269.10 103
3269.24 107
3269.37 112
3269.50 116
3269.63 121
3269.76 125
3269.89 130
3270.02 134
3270.15 139
3270.28 146
3270.42 154
3270.55 164
3270.68 177
3270.81 193
3270.94 212
3271.07 236
3271.20 263
3271.33 293
3271.46 328
3271.60 366
3271.73 407
3271.86 450
3271.99 495
3272.12 540
3272.25 588
3272.38 639
3272.51 693
3272.65 751
3272.78 816
3272.91 887
3273.04 964
3273.17 1047
3273.30 1132
3273.43 1217
3273.56 1298
3273.69 1373
3273.83 1439
3273.96 1493
3274.09 1537
3274.22 1572
3274.35 1599
3274.48 1620
3274.61 1634
3274.74 1643
3274.88 1646
3275.01 1641
3275.14 1628
3275.27 1605
3275.40 1573
3275.53 1534
3275.66 1490
3275.79 1442
3275.93 1393
3276.06 1345
3276.19 1299
3276.32 1256
3276.45 1213
3276.58 1170
3276.71 1127
3276.84 1080
3276.97 1031
3277.11 979
3277.24 924
3277.37 868
3277.50 813
3277.63 758
3277.76 706
3277.89 656
3278.02 609
3278.16 566
3278.29 525
3278.42 489
3278.55 456
3278.68 429
3278.81 405
3278.94 386
3279.08 369
3279.21 355
3279.34 343
3279.47 330
3279.60 316
3279.73 302
3279.86 287
3279.99 272
3280.13 258
3280.26 246
3280.39 234
3280.52 224
3280.65 216
3280.78 209
3280.91 204
3281.04 199
3281.18 195
3281.31 191
3281.44 187
3281.57 181
3281.70 175
3281.83 168
3281.96 161
3282.10 155
3282.23 151
3282.36 149
3282.49 148
3282.62 148
3282.75 148
3282.88 146
3283.02 141
3283.15 134
3283.28 124
3283.41 113
3283.54 102
3283.67 94
3283.80 89
3283.93 86
3284.07 86
3284.20 88
3284.33 89
3284.46 89
3284.59 89
3284.72 88
3284.85 88
3284.99 90
3285.12 93
3285.25 99
3285.38 105
3285.51 110
3285.64 113
3285.77 113
3285.91 112
3286.04 108
3286.17 105
3286.30 103
3286.43 103
3286.56 106
3286.69 111
3286.83 118
3286.96 125
3287.09 134
3287.22 142
3287.35 150
3287.48 157
3287.61 165
3287.75 172
3287.88 178
3288.01 184
3288.14 189
3288.27 193
3288.40 196
3288.53 198
3288.67 199
3288.80 199
3288.93 197
3289.06 194
3289.19 189
3289.32 183
3289.46 176
3289.59 171
3289.72 168
3289.85 166
3289.98 167
3290.11 170
3290.24 173
3290.38 177
3290.51 179
3290.64 180
3290.77 178
3290.90 174
3291.03 168
3291.16 161
3291.30 154
3291.43 148
3291.56 144
3291.69 142
3291.82 142
3291.95 144
3292.09 147
3292.22 151
3292.35 155
3292.48 159
3292.61 164
3292.74 169
3292.88 174
3293.01 180
3293.14 186
3293.27 193
3293.40 200
3293.53 207
3293.66 215
3293.80 224
3293.93 233
3294.06 242
3294.19 250
3294.32 255
3294.45 259
3294.59 260
3294.72 260
3294.85 259
3294.98 257
3295.11 255
3295.24 255
3295.38 254
3295.51 254
3295.64 254
3295.77 253
3295.90 251
3296.03 247
3296.16 244
3296.30 240
3296.43 237
3296.56 235
3296.69 234
3296.82 234
3296.95 234
3297.09 234
3297.22 235
3297.35 236
3297.48 237
3297.61 237
3297.74 237
3297.88 236
3298.01 233
3298.14 229
3298.27 223
3298.40 217
3298.53 211
3298.67 205
3298.80 201
3298.93 199
3299.06 198
3299.19 199
3299.32 201
3299.46 202
3299.59 203
3299.72 203
3299.85 199
3299.98 194
3300.12 186
3300.25 176
3300.38 166
3300.51 156
3300.64 146
3300.77 138
3300.91 130
3301.04 123
3301.17 118
3301.30 113
3301.43 110
3301.56 107
3301.70 106
3301.83 105
3301.96 104
3302.09 103
3302.22 101
3302.35 99
3302.49 96
3302.62 92
3302.75 88
3302.88 83
3303.01 79
3303.15 75
3303.28 73
3303.41 73
3303.54 74
3303.67 77
3303.80 80
3303.94 84
3304.07 86
3304.20 87
3304.33 86
3304.46 83
3304.59 79
3304.73 74
3304.86 70
3304.99 67
3305.12 64
3305.25 60
3305.39 55
3305.52 48
3305.65 40
3305.78 32
3305.91 26
3306.04 22
3306.18 21
3306.31 24
3306.44 30
3306.57 37
3306.70 43
3306.84 47
3306.97 49
3307.10 48
3307.23 46
3307.36 42
3307.49 38
3307.63 36
3307.76 35
3307.89 37
3308.02 42
3308.15 48
3308.29 53
3308.42 58
3308.55 61
3308.68 62
3308.81 61
3308.95 57
3309.08 53
3309.21 47
3309.34 41
3309.47 35
3309.60 30
3309.74 26
3309.87 23
3310.00 22
3310.13 23
3310.26 25
3310.40 28
3310.53 31
3310.66 34
3310.79 34
3310.92 33
3311.06 30
3311.19 25
3311.32 20
3311.45 15
3311.58 10
3311.72 6
3311.85 3
3311.98 2
3312.11 3
3312.24 5
3312.38 9
3312.51 13
3312.64 17
3312.77 21
3312.90 23
3313.04 25
3313.17 26
3313.30 26
3313.43 27
3313.56 27
3313.70 28
3313.83 29
3313.96 30
3314.09 30
3314.22 28
3314.36 26
3314.49 23
3314.62 20
3314.75 16
3314.88 14
3315.02 14
3315.15 16
3315.28 19
3315.41 24
3315.54 28
3315.68 32
3315.81 33
3315.94 33
3316.07 31
3316.20 28
3316.34 26
3316.47 26
3316.60 28
3316.73 33
3316.86 39
3317.00 47
3317.13 54
3317.26 59
3317.39 62
3317.52 62
3317.66 60
3317.79 56
3317.92 51
3318.05 46
3318.18 40
3318.32 35
3318.45 29
3318.58 24
3318.71 19
3318.84 14
3318.98 10
3319.11 6
3319.24 1
3319.37 0
3319.50 0
3319.64 0
3319.77 0
3319.90 0
3320.03 0
3320.17 0
3320.30 0
3320.43 5
3320.56 12
3320.69 19
3320.83 24
3320.96 27
3321.09 30
3321.22 31
3321.35 31
3321.49 30
3321.62 29
3321.75 28
3321.88 26
3322.02 24
3322.15 23
3322.28 24
3322.41 27
3322.54 33
3322.68 40
3322.81 49
3322.94 58
3323.07 64
3323.20 67
3323.34 66
3323.47 61
3323.60 53
3323.73 42
3323.87 32
3324.00 22
3324.13 13
3324.26 7
3324.39 4
3324.53 3
3324.66 3
3324.79 5
3324.92 9
3325.06 13
3325.19 18
3325.32 23
3325.45 29
3325.58 34
3325.72 41
3325.85 46
3325.98 52
3326.11 56
3326.25 58
3326.38 58
3326.51 56
3326.64 52
3326.77 46
3326.91 40
3327.04 33
3327.17 26
3327.30 21
3327.44 17
3327.57 15
3327.70 15
3327.83 16
3327.96 19
3328.10 24
3328.23 29
3328.36 34
3328.49 40
3328.63 45
3328.76 50
3328.89 54
3329.02 57
3329.15 61
3329.29 64
3329.42 68
3329.55 72
3329.68 77
3329.82 81
3329.95 86
3330.08 90
3330.21 93
3330.35 94
3330.48 93
3330.61 90
3330.74 83
3330.87 74
3331.01 63
3331.14 50
3331.27 37
3331.40 26
3331.54 16
3331.67 10
3331.80 5
3331.93 4
3332.07 4
3332.20 5
3332.33 6
3332.46 8
3332.60 9
3332.73 11
3332.86 12
3332.99 14
3333.12 16
3333.26 19
3333.39 21
3333.52 22
3333.65 22
3333.79 21
3333.92 19
3334.05 15
3334.18 11
3334.32 6
3334.45 1
3334.58 0
3334.71 0
3334.85 0
3334.98 0
3335.11 0
3335.24 0
3335.38 0
3335.51 0
3335.64 4
3335.77 9
3335.90 15
3336.04 19
3336.17 23
3336.30 25
3336.43 27
3336.57 28
3336.70 28
3336.83 28
3336.96 28
3337.10 28
3337.23 27
3337.36 27
3337.49 27
3337.63 26
3337.76 25
3337.89 24
3338.02 24
3338.16 25
3338.29 27
3338.42 30
3338.55 35
3338.69 39
3338.82 42
3338.95 45
3339.08 45
3339.22 45
3339.35 45
3339.48 45
3339.61 47
3339.75 50
3339.88 57
3340.01 64
3340.14 72
3340.28 79
3340.41 84
3340.54 87
3340.67 88
3340.81 87
3340.94 84
3341.07 81
3341.20 77
3341.34 72
3341.47 67
3341.60 61
3341.73 54
3341.87 46
3342.00 39
3342.13 33
3342.26 28
3342.40 25
3342.53 23
3342.66 23
3342.79 22
3342.93 22
3343.06 23
3343.19 23
3343.32 26
3343.46 31
3343.59 38
3343.72 47
3343.85 58
3343.99 69
3344.12 81
3344.25 91
3344.39 100
3344.52 107
3344.65 113
3344.78 118
3344.92 121
3345.05 123
3345.18 124
3345.31 125
3345.45 125
3345.58 126
3345.71 128
3345.84 131
3345.98 135
3346.11 140
3346.24 145
3346.37 148
3346.51 149
3346.64 147
3346.77 144
3346.90 140
3347.04 136
3347.17 131
3347.30 125
3347.44 119
3347.57 113
3347.70 106
3347.83 100
3347.97 96
3348.10 93
3348.23 93
3348.36 94
3348.50 95
3348.63 96
3348.76 95
3348.89 92
3349.03 87
3349.16 83
3349.29 78
3349.43 75
3349.56 72
3349.69 70
3349.82 68
3349.96 65
3350.09 61
3350.22 56
3350.35 53
3350.49 50
3350.62 49
3350.75 50
3350.89 53
3351.02 58
3351.15 63
3351.28 67
3351.42 70
3351.55 70
3351.68 68
3351.81 64
3351.95 61
3352.08 58
3352.21 58
3352.35 61
3352.48 66
3352.61 73
3352.74 80
3352.88 87
3353.01 91
3353.14 92
3353.27 90
3353.41 88
3353.54 85
3353.67 83
3353.81 82
3353.94 82
3354.07 84
3354.20 85
3354.34 86
3354.47 86
3354.60 83
3354.74 79
3354.87 73
3355.00 66
3355.13 60
3355.27 54
3355.40 49
3355.53 46
3355.66 44
3355.80 43
3355.93 41
3356.06 40
3356.20 38
3356.33 36
3356.46 33
3356.59 30
3356.73 27
3356.86 25
3356.99 23
3357.13 22
3357.26 21
3357.39 20
3357.52 21
3357.66 22
3357.79 24
3357.92 27
3358.06 31
3358.19 35
3358.32 39
3358.45 42
3358.59 43
3358.72 43
3358.85 42
3358.99 40
3359.12 37
3359.25 34
3359.38 31
3359.52 28
3359.65 26
3359.78 24
3359.92 23
3360.05 23
3360.18 24
3360.32 27
3360.45 32
3360.58 37
3360.71 42
3360.85 47
3360.98 50
3361.11 52
3361.25 54
3361.38 54
3361.51 55
3361.64 55
3361.78 55
3361.91 54
3362.04 53
3362.18 50
3362.31 48
3362.44 46
3362.57 46
3362.71 49
3362.84 55
3362.97 64
3363.11 74
3363.24 85
3363.37 95
3363.51 102
3363.64 106
3363.77 108
3363.90 107
3364.04 105
3364.17 102
3364.30 99
3364.44 97
3364.57 96
3364.70 95
3364.84 94
3364.97 92
3365.10 88
3365.23 84
3365.37 79
3365.50 75
3365.63 72
3365.77 72
3365.90 74
3366.03 78
3366.17 83
3366.30 88
3366.43 93
3366.56 96
3366.70 99
3366.83 101
3366.96 102
3367.10 104
3367.23 106
3367.36 107
3367.50 109
3367.63 109
3367.76 110
3367.89 110
3368.03 110
3368.16 110
3368.29 110
3368.43 110
3368.56 109
3368.69 107
3368.83 103
3368.96 99
3369.09 94
3369.23 89
3369.36 86
3369.49 83
3369.62 81
3369.76 80
3369.89 79
3370.02 78
3370.16 78
3370.29 78
3370.42 78
3370.56 79
3370.69 81
3370.82 82
3370.96 85
3371.09 87
3371.22 89
3371.36 92
3371.49 95
3371.62 99
3371.75 102
3371.89 104
3372.02 105
3372.15 104
3372.29 103
3372.42 101
3372.55 99
3372.69 97
3372.82 95
3372.95 95
3373.09 94
3373.22 94
3373.35 93
3373.49 93
3373.62 93
3373.75 93
3373.89 94
3374.02 94
3374.15 95
3374.28 94
3374.42 93
3374.55 91
3374.68 89
3374.82 87
3374.95 85
3375.08 85
3375.22 87
3375.35 90
3375.48 94
3375.62 100
3375.75 106
3375.88 112
3376.02 119
3376.15 127
3376.28 138
3376.42 151
3376.55 167
3376.68 186
3376.82 208
3376.95 229
3377.08 249
3377.22 265
3377.35 277
3377.48 284
3377.61 286
3377.75 286
3377.88 284
3378.01 282
3378.15 280
3378.28 279
3378.41 278
3378.55 277
3378.68 275
3378.81 272
3378.95 267
3379.08 261
3379.21 253
3379.35 244
3379.48 234
3379.61 225
3379.75 216
3379.88 207
3380.01 200
3380.15 193
3380.28 186
3380.41 180
3380.55 174
3380.68 167
3380.81 160
3380.95 153
3381.08 147
3381.21 140
3381.35 135
3381.48 129
3381.61 124
3381.75 119
3381.88 114
3382.01 109
3382.15 105
3382.28 102
3382.41 101
3382.55 103
3382.68 107
3382.81 114
3382.95 122
3383.08 129
3383.21 132
3383.35 132
3383.48 129
3383.61 122
3383.75 115
3383.88 109
3384.01 106
3384.15 108
3384.28 112
3384.41 118
3384.55 125
3384.68 132
3384.81 136
3384.95 139
3385.08 139
3385.21 139
3385.35 138
3385.48 137
3385.61 135
3385.75 133
3385.88 129
3386.01 125
3386.15 119
3386.28 113
3386.42 108
3386.55 103
3386.68 101
3386.82 100
3386.95 102
3387.08 104
3387.22 106
3387.35 107
3387.48 107
3387.62 106
3387.75 103
3387.88 99
3388.02 96
3388.15 93
3388.28 90
3388.42 87
3388.55 84
3388.68 79
3388.82 74
3388.95 66
3389.08 59
3389.22 51
3389.35 45
3389.48 40
3389.62 37
3389.75 36
3389.88 36
3390.02 37
3390.15 37
3390.29 37
3390.42 37
3390.55 37
3390.69 38
3390.82 39
3390.95 41
3391.09 44
3391.22 47
3391.35 50
3391.49 54
3391.62 58
3391.75 63
3391.89 69
3392.02 77
3392.15 85
3392.29 92
3392.42 99
3392.56 102
3392.69 103
3392.82 100
3392.96 95
3393.09 88
3393.22 82
3393.36 76
3393.49 72
3393.62 69
3393.76 68
3393.89 67
3394.02 67
3394.16 66
3394.29 65
3394.43 62
3394.56 58
3394.69 53
3394.83 47
3394.96 40
3395.09 33
3395.23 25
3395.36 18
3395.49 12
3395.63 7
3395.76 5
3395.89 5
3396.03 8
3396.16 12
3396.30 18
3396.43 24
3396.56 28
3396.70 31
3396.83 32
3396.96 32
3397.10 30
3397.23 28
3397.36 27
3397.50 26
3397.63 28
3397.77 31
3397.90 38
3398.03 46
3398.17 58
3398.30 71
3398.43 84
3398.57 96
3398.70 104
3398.83 107
3398.97 105
3399.10 98
3399.24 88
3399.37 75
3399.50 62
3399.64 49
3399.77 39
3399.90 31
3400.04 25
3400.17 21
3400.31 20
3400.44 19
3400.57 18
3400.71 18
3400.84 18
3400.97 19
3401.11 20
3401.24 22
3401.37 26
3401.51 30
3401.64 35
3401.78 40
3401.91 46
3402.04 51
3402.18 55
3402.31 57
3402.44 57
3402.58 57
3402.71 55
3402.85 54
3402.98 54
3403.11 56
3403.25 60
3403.38 66
3403.51 74
3403.65 81
3403.78 88
3403.92 92
3404.05 94
3404.18 94
3404.32 91
3404.45 87
3404.58 83
3404.72 79
3404.85 75
3404.99 71
3405.12 68
3405.25 64
3405.39 60
3405.52 55
3405.65 50
3405.79 46
3405.92 43
3406.06 40
3406.19 40
3406.32 41
3406.46 43
3406.59 45
3406.73 47
3406.86 48
3406.99 48
3407.13 47
3407.26 45
3407.39 42
3407.53 37
3407.66 31
3407.80 24
3407.93 17
3408.06 10
3408.20 3
3408.33 0
3408.47 0
3408.60 0
3408.73 0
3408.87 0
3409.00 0
3409.13 0
3409.27 0
3409.40 4
3409.54 9
3409.67 12
3409.80 15
3409.94 17
3410.07 19
3410.21 21
3410.34 23
3410.47 25
3410.61 28
3410.74 30
3410.88 31
3411.01 31
3411.14 29
3411.28 27
3411.41 23
3411.54 19
3411.68 14
3411.81 10
3411.95 6
3412.08 3
3412.21 0
3412.35 0
3412.48 0
3412.62 0
3412.75 0
3412.88 0
3413.02 3
3413.15 5
3413.29 9
3413.42 12
3413.55 16
3413.69 21
3413.82 26
3413.96 33
3414.09 40
3414.22 48
3414.36 56
3414.49 64
3414.63 71
3414.76 76
3414.89 79
3415.03 79
3415.16 78
3415.30 76
3415.43 73
3415.56 69
3415.70 67
3415.83 64
3415.97 61
3416.10 58
3416.23 55
3416.37 51
3416.50 47
3416.64 43
3416.77 41
3416.90 39
3417.04 39
3417.17 41
3417.31 43
3417.44 46
3417.57 49
3417.71 52
3417.84 54
3417.98 54
3418.11 52
3418.24 48
3418.38 43
3418.51 38
3418.65 33
3418.78 29
3418.91 26
3419.05 26
3419.18 27
3419.32 30
3419.45 32
3419.58 35
3419.72 38
3419.85 41
3419.99 46
3420.12 52
3420.25 60
3420.39 69
3420.52 81
3420.66 94
3420.79 107
3420.93 120
3421.06 133
3421.19 144
3421.33 154
3421.46 161
3421.60 165
3421.73 166
3421.86 166
3422.00 164
3422.13 160
3422.27 157
3422.40 154
3422.53 152
3422.67 152
3422.80 155
3422.94 160
3423.07 167
3423.21 176
3423.34 185
3423.47 192
3423.61 196
3423.74 197
3423.88 194
3424.01 187
3424.14 179
3424.28 169
3424.41 160
3424.55 152
3424.68 146
3424.82 140
3424.95 135
3425.08 130
3425.22 124
3425.35 119
3425.49 114
3425.62 110
3425.75 108
3425.89 108
3426.02 109
3426.16 111
3426.29 113
3426.43 115
3426.56 117
3426.69 119
3426.83 121
3426.96 123
3427.10 124
3427.23 125
3427.37 123
3427.50 120
3427.63 114
3427.77 107
3427.90 99
3428.04 92
3428.17 86
3428.30 83
3428.44 82
3428.57 84
3428.71 88
3428.84 92
3428.98 97
3429.11 101
3429.24 105
3429.38 109
3429.51 112
3429.65 116
3429.78 119
3429.92 122
3430.05 124
3430.18 124
3430.32 122
3430.45 120
3430.59 116
3430.72 113
3430.86 110
3430.99 108
3431.12 106
3431.26 103
3431.39 101
3431.53 97
3431.66 91
3431.80 85
3431.93 77
3432.06 68
3432.20 59
3432.33 50
3432.47 43
3432.60 37
3432.74 32
3432.87 31
3433.00 30
3433.14 32
3433.27 34
3433.41 37
3433.54 39
3433.68 42
3433.81 43
3433.95 45
3434.08 46
3434.21 46
3434.35 47
3434.48 47
3434.62 47
3434.75 47
3434.89 47
3435.02 48
3435.15 49
3435.29 52
3435.42 56
3435.56 62
3435.69 69
3435.83 76
3435.96 83
3436.10 88
3436.23 92
3436.36 94
3436.50 95
3436.63 95
3436.77 94
3436.90 93
3437.04 92
3437.17 91
3437.30 89
3437.44 88
3437.57 86
3437.71 83
3437.84 81
3437.98 79
3438.11 77
3438.25 77
3438.38 77
3438.51 79
3438.65 82
3438.78 84
3438.92 86
3439.05 87
3439.19 87
3439.32 86
3439.46 85
3439.59 85
3439.72 85
3439.86 86
3439.99 88
3440.13 91
3440.26 95
3440.40 100
3440.53 105
3440.67 111
3440.80 118
3440.94 124
3441.07 131
3441.20 137
3441.34 142
3441.47 145
3441.61 147
3441.74 146
3441.88 145
3442.01 141
3442.15 138
3442.28 134
3442.41 130
3442.55 127
3442.68 125
3442.82 123
3442.95 122
3443.09 121
3443.22 119
3443.36 118
3443.49 116
3443.63 114
3443.76 111
3443.89 109
3444.03 106
3444.16 102
3444.30 99
3444.43 96
3444.57 93
3444.70 92
3444.84 93
3444.97 96
3445.11 101
3445.24 106
3445.37 112
3445.51 117
3445.64 122
3445.78 127
3445.91 131
3446.05 134
3446.18 137
3446.32 140
3446.45 143
3446.59 145
3446.72 148
3446.86 150
3446.99 153
3447.12 156
3447.26 158
3447.39 160
3447.53 161
3447.66 160
3447.80 157
3447.93 153
3448.07 147
3448.20 140
3448.34 132
3448.47 125
3448.61 118
3448.74 112
3448.87 107
3449.01 105
3449.14 105
3449.28 107
3449.41 111
3449.55 116
3449.68 121
3449.82 125
3449.95 127
3450.09 126
3450.22 124
3450.36 122
3450.49 119
3450.63 119
3450.76 122
3450.89 127
3451.03 136
3451.16 145
3451.30 156
3451.43 166
3451.57 175
3451.70 182
3451.84 187
3451.97 191
3452.11 194
3452.24 193
3452.38 191
3452.51 185
3452.65 178
3452.78 169
3452.92 161
3453.05 154
3453.18 150
3453.32 147
3453.45 147
3453.59 149
3453.72 151
3453.86 152
3453.99 153
3454.13 152
3454.26 151
3454.40 150
3454.53 149
3454.67 148
3454.80 147
3454.94 147
3455.07 146
3455.21 144
3455.34 141
3455.48 138
3455.61 134
3455.75 129
3455.88 124
3456.01 119
3456.15 114
3456.28 108
3456.42 103
3456.55 97
3456.69 91
3456.82 85
3456.96 80
3457.09 77
3457.23 74
3457.36 72
3457.50 70
3457.63 67
3457.77 63
3457.90 57
3458.04 50
3458.17 42
3458.31 35
3458.44 28
3458.58 23
3458.71 19
3458.85 16
3458.98 14
3459.12 13
3459.25 12
3459.39 13
3459.52 14
3459.65 17
3459.79 21
3459.92 26
3460.06 32
3460.19 38
3460.33 44
3460.46 51
3460.60 58
3460.73 66
3460.87 72
3461.00 77
3461.14 80
3461.27 80
3461.41 77
3461.54 72
3461.68 65
3461.81 57
3461.95 50
3462.08 43
3462.22 37
3462.35 33
3462.49 30
3462.62 28
3462.76 28
3462.89 30
3463.03 32
3463.16 35
3463.30 38
3463.43 41
3463.57 44
3463.70 46
3463.84 48
3463.97 50
3464.11 52
3464.24 52
3464.38 52
3464.51 49
3464.65 45
3464.78 40
3464.92 34
3465.05 28
3465.19 23
3465.32 20
3465.46 18
3465.59 19
3465.73 20
3465.86 22
3466.00 23
3466.13 24
3466.27 25
3466.40 26
3466.54 28
3466.67 30
3466.81 34
3466.94 37
3467.08 41
3467.21 43
3467.35 45
3467.48 45
3467.62 43
3467.75 39
3467.89 34
3468.02 28
3468.16 21
3468.29 14
3468.43 8
3468.56 3
3468.70 0
3468.83 0
3468.97 0
3469.10 0
3469.24 0
3469.37 0
3469.51 0
3469.64 1
3469.78 1
3469.91 2
3470.05 2
3470.18 2
3470.32 2
3470.45 2
3470.59 3
3470.72 4
3470.86 7
3470.99 10
3471.13 14
3471.26 18
3471.40 21
3471.53 24
3471.67 25
3471.80 26
3471.94 27
3472.07 28
3472.21 29
3472.34 30
3472.48 33
3472.61 36
3472.75 40
3472.88 45
3473.02 51
3473.15 57
3473.29 63
3473.42 68
3473.56 73
3473.69 77
3473.83 80
3473.96 82
3474.10 83
3474.23 83
3474.37 82
3474.51 79
3474.64 76
3474.78 71
3474.91 66
3475.05 62
3475.18 58
3475.32 56
3475.45 54
3475.59 53
3475.72 53
3475.86 54
3475.99 56
3476.13 60
3476.26 65
3476.40 72
3476.53 80
3476.67 87
3476.80 93
3476.94 98
3477.07 100
3477.21 101
3477.34 99
3477.48 95
3477.61 91
3477.75 85
3477.88 79
3478.02 72
3478.15 65
3478.29 59
3478.43 53
3478.56 49
3478.70 45
3478.83 42
3478.97 39
3479.10 37
3479.24 34
3479.37 32
3479.51 29
3479.64 27
3479.78 26
3479.91 26
3480.05 28
3480.18 31
3480.32 35
3480.45 39
3480.59 44
3480.72 47
3480.86 48
3481.00 48
3481.13 47
3481.27 45
3481.40 43
3481.54 43
3481.67 44
3481.81 47
3481.94 52
3482.08 56
3482.21 60
3482.35 62
3482.48 64
3482.62 64
3482.75 64
3482.89 64
3483.02 65
3483.16 67
3483.30 71
3483.43 76
3483.57 81
3483.70 85
3483.84 88
3483.97 90
3484.11 90
3484.24 89
3484.38 87
3484.51 85
3484.65 83
3484.78 82
3484.92 81
3485.05 81
3485.19 82
3485.33 83
3485.46 85
3485.60 88
3485.73 90
3485.87 93
3486.00 95
3486.14 96
3486.27 95
3486.41 92
3486.54 89
3486.68 84
3486.81 80
3486.95 76
3487.08 73
3487.22 72
3487.36 71
3487.49 71
3487.63 70
3487.76 69
3487.90 67
3488.03 65
3488.17 63
3488.30 61
3488.44 61
3488.57 62
3488.71 65
3488.85 69
3488.98 74
3489.12 78
3489.25 83
3489.39 86
3489.52 88
3489.66 88
3489.79 85
3489.93 81
3490.06 75
3490.20 68
3490.34 62
3490.47 55
3490.61 48
3490.74 41
3490.88 35
3491.01 28
3491.15 21
3491.28 17
3491.42 15
3491.55 16
3491.69 20
3491.83 26
3491.96 32
3492.10 38
3492.23 42
3492.37 42
3492.50 41
3492.64 37
3492.77 33
3492.91 30
3493.04 28
3493.18 27
3493.32 29
3493.45 31
3493.59 34
3493.72 38
3493.86 41
3493.99 45
3494.13 49
3494.26 53
3494.40 56
3494.54 59
3494.67 61
3494.81 63
3494.94 64
3495.08 65
3495.21 66
3495.35 65
3495.48 64
3495.62 60
3495.76 56
3495.89 51
3496.03 46
3496.16 40
3496.30 36
3496.43 31
3496.57 27
3496.70 23
3496.84 18
3496.98 13
3497.11 8
3497.25 4
3497.38 1
3497.52 0
3497.65 1
3497.79 6
3497.92 14
3498.06 25
3498.20 36
3498.33 47
3498.47 58
3498.60 66
3498.74 72
3498.87 77
3499.01 82
3499.15 88
3499.28 95
3499.42 104
3499.55 113
3499.69 122
3499.82 129
3499.96 134
3500.09 135
3500.23 135
3500.37 134
3500.50 133
3500.64 135
3500.77 138
3500.91 144
3501.04 151
3501.18 159
3501.32 166
3501.45 170
3501.59 171
3501.72 169
3501.86 164
3501.99 157
3502.13 150
3502.27 142
3502.40 136
3502.54 130
3502.67 125
3502.81 121
3502.94 118
3503.08 116
3503.22 115
3503.35 115
3503.49 117
3503.62 120
3503.76 122
3503.89 124
3504.03 124
3504.16 121
3504.30 116
3504.44 108
3504.57 98
3504.71 87
3504.84 76
3504.98 67
3505.12 60
3505.25 57
3505.39 58
3505.52 64
3505.66 73
3505.79 84
3505.93 96
3506.07 106
3506.20 116
3506.34 122
3506.47 126
3506.61 128
3506.74 127
3506.88 125
3507.02 120
3507.15 114
3507.29 106
3507.42 98
3507.56 91
3507.69 86
3507.83 83
3507.97 82
3508.10 83
3508.24 87
3508.37 91
3508.51 94
3508.65 96
3508.78 96
3508.92 94
3509.05 89
3509.19 83
3509.32 76
3509.46 69
3509.60 63
3509.73 59
3509.87 55
3510.00 54
3510.14 53
3510.28 53
3510.41 53
3510.55 52
3510.68 50
3510.82 48
3510.95 46
3511.09 44
3511.23 42
3511.36 41
3511.50 41
3511.63 43
3511.77 45
3511.91 49
3512.04 53
3512.18 57
3512.31 61
3512.45 64
3512.58 66
3512.72 67
3512.86 66
3512.99 64
3513.13 62
3513.26 61
3513.40 60
3513.54 60
3513.67 61
3513.81 62
3513.94 65
3514.08 67
3514.22 69
3514.35 71
3514.49 72
3514.62 71
3514.76 68
3514.90 65
3515.03 63
3515.17 61
3515.30 62
3515.44 65
3515.57 71
3515.71 79
3515.85 88
3515.98 96
3516.12 103
3516.25 109
3516.39 112
3516.53 112
3516.66 111
3516.80 109
3516.93 106
3517.07 102
3517.21 98
3517.34 94
3517.48 91
3517.61 88
3517.75 87
3517.89 86
3518.02 88
3518.16 93
3518.29 99
3518.43 108
3518.57 118
3518.70 130
3518.84 140
3518.97 149
3519.11 154
3519.25 156
3519.38 155
3519.52 151
3519.65 145
3519.79 138
3519.93 131
3520.06 125
3520.20 120
3520.33 116
3520.47 114
3520.61 113
3520.74 113
3520.88 114
3521.01 115
3521.15 116
3521.29 116
3521.42 116
3521.56 116
3521.69 117
3521.83 119
3521.97 121
3522.10 124
3522.24 126
3522.38 127
3522.51 127
3522.65 127
3522.78 127
3522.92 128
3523.06 131
3523.19 134
3523.33 139
3523.46 143
3523.60 147
3523.74 150
3523.87 152
3524.01 153
3524.14 153
3524.28 153
3524.42 153
3524.55 152
3524.69 149
3524.83 145
3524.96 139
3525.10 131
3525.23 121
3525.37 111
3525.51 101
3525.64 92
3525.78 85
3525.91 79
3526.05 76
3526.19 76
3526.32 78
3526.46 82
3526.59 87
3526.73 93
3526.87 99
3527.00 104
3527.14 107
3527.28 109
3527.41 108
3527.55 106
3527.68 103
3527.82 101
3527.96 99
3528.09 98
3528.23 98
3528.37 97
3528.50 97
3528.64 95
3528.77 92
3528.91 88
3529.05 83
3529.18 79
3529.32 74
3529.45 71
3529.59 69
3529.73 69
3529.86 71
3530.00 75
3530.14 81
3530.27 88
3530.41 94
3530.54 99
3530.68 101
3530.82 100
3530.95 95
3531.09 87
3531.23 77
3531.36 66
3531.50 56
3531.63 48
3531.77 42
3531.91 38
3532.04 35
3532.18 34
3532.32 33
3532.45 32
3532.59 32
3532.72 31
3532.86 30
3533.00 29
3533.13 28
3533.27 27
3533.41 28
3533.54 29
3533.68 30
3533.81 33
3533.95 36
3534.09 40
3534.22 43
3534.36 45
3534.50 47
3534.63 47
3534.77 46
3534.91 43
3535.04 40
3535.18 36
3535.31 34
3535.45 32
3535.59 31
3535.72 31
3535.86 31
3536.00 30
3536.13 28
3536.27 25
3536.40 20
3536.54 15
3536.68 10
3536.81 6
3536.95 4
3537.09 4
3537.22 5
3537.36 8
3537.50 12
3537.63 15
3537.77 17
3537.90 18
3538.04 19
3538.18 19
3538.31 19
3538.45 20
3538.59 20
3538.72 20
3538.86 20
3539.00 18
3539.13 16
3539.27 13
3539.41 9
3539.54 6
3539.68 4
3539.81 2
3539.95 0
3540.09 0
3540.22 0
3540.36 0
3540.50 0
3540.63 0
3540.77 0
3540.91 0
3541.04 0
3541.18 4
3541.31 10
3541.45 17
3541.59 23
3541.72 29
3541.86 34
3542.00 37
3542.13 40
3542.27 43
3542.41 47
3542.54 51
3542.68 55
3542.82 59
3542.95 62
3543.09 63
3543.23 62
3543.36 59
3543.50 54
3543.63 47
3543.77 41
3543.91 36
3544.04 32
3544.18 30
3544.32 29
3544.45 30
3544.59 31
3544.73 33
3544.86 35
3545.00 37
3545.14 40
3545.27 43
3545.41 47
3545.55 49
3545.68 49
3545.82 47
3545.96 43
3546.09 38
3546.23 32
3546.37 27
3546.50 23
3546.64 21
3546.77 22
3546.91 24
3547.05 27
3547.18 30
3547.32 32
3547.46 34
3547.59 36
3547.73 37
3547.87 39
3548.00 41
3548.14 44
3548.28 48
3548.41 53
3548.55 57
3548.69 62
3548.82 66
3548.96 70
3549.10 73
3549.23 75
3549.37 76
3549.51 76
3549.64 74
3549.78 72
3549.92 69
3550.05 65
3550.19 62
3550.33 58
3550.46 55
3550.60 54
3550.74 55
3550.87 60
3551.01 67
3551.15 79
3551.28 93
3551.42 108
3551.56 123
3551.69 136
3551.83 146
3551.97 152
3552.10 156
3552.24 158
3552.38 160
3552.51 162
3552.65 167
3552.79 174
3552.92 183
3553.06 194
3553.20 205
3553.33 215
3553.47 222
3553.61 226
3553.74 226
3553.88 224
3554.02 219
3554.15 214
3554.29 209
3554.43 207
3554.56 206
3554.70 207
3554.84 208
3554.97 208
3555.11 207
3555.25 202
3555.38 196
3555.52 187
3555.66 178
3555.79 169
3555.93 161
3556.07 153
3556.20 148
3556.34 143
3556.48 139
3556.61 136
3556.75 133
3556.89 131
3557.02 130
3557.16 128
3557.30 127
3557.43 126
3557.57 125
3557.71 124
3557.84 123
3557.98 123
3558.12 122
3558.25 122
3558.39 121
3558.53 120
3558.66 118
3558.80 116
3558.94 114
3559.07 111
3559.21 107
3559.35 104
3559.48 99
3559.62 94
3559.76 87
3559.90 80
3560.03 72
3560.17 64
3560.31 58
3560.44 52
3560.58 49
3560.72 47
3560.85 47
3560.99 49
3561.13 51
3561.26 54
3561.40 57
3561.54 59
3561.67 60
3561.81 60
3561.95 59
3562.08 57
3562.22 54
3562.36 52
3562.49 49
3562.63 46
3562.77 44
3562.91 41
3563.04 39
3563.18 36
3563.32 34
3563.45 31
3563.59 28
3563.73 24
3563.86 19
3564.00 13
3564.14 7
3564.27 0
3564.41 0
3564.55 0
3564.68 0
3564.82 0
3564.96 0
3565.10 0
3565.23 0
3565.37 1
3565.51 9
3565.64 17
3565.78 23
3565.92 27
3566.05 30
3566.19 31
3566.33 32
3566.46 33
3566.60 34
3566.74 35
3566.88 35
3567.01 34
3567.15 32
3567.29 29
3567.42 25
3567.56 20
3567.70 16
3567.83 13
3567.97 11
3568.11 11
3568.24 13
3568.38 16
3568.52 20
3568.66 25
3568.79 29
3568.93 32
3569.07 34
3569.20 35
3569.34 34
3569.48 33
3569.61 32
3569.75 30
3569.89 27
3570.03 24
3570.16 21
3570.30 18
3570.44 15
3570.57 13
3570.71 12
3570.85 14
3570.98 18
3571.12 23
3571.26 29
3571.40 35
3571.53 39
3571.67 41
3571.81 41
3571.94 38
3572.08 35
3572.22 32
3572.35 28
3572.49 25
3572.63 22
3572.77 20
3572.90 17
3573.04 15
3573.18 13
3573.31 12
3573.45 13
3573.59 16
3573.72 20
3573.86 26
3574.00 31
3574.14 36
3574.27 39
3574.41 39
3574.55 37
3574.68 34
3574.82 29
3574.96 25
3575.10 21
3575.23 19
3575.37 18
3575.51 18
3575.64 19
3575.78 20
3575.92 21
3576.06 20
3576.19 19
3576.33 16
3576.47 13
3576.60 11
3576.74 11
3576.88 13
3577.02 17
3577.15 23
3577.29 29
3577.43 35
3577.56 38
3577.70 39
3577.84 37
3577.98 34
3578.11 28
3578.25 23
3578.39 19
3578.52 16
3578.66 14
3578.80 13
3578.94 13
3579.07 13
3579.21 13
3579.35 13
3579.48 11
3579.62 9
3579.76 7
3579.90 4
3580.03 1
3580.17 0
3580.31 0
3580.44 0
3580.58 0
3580.72 0
3580.86 0
3580.99 0
3581.13 0
3581.27 5
3581.40 16
3581.54 28
3581.68 40
3581.82 51
3581.95 60
3582.09 64
3582.23 65
3582.37 62
3582.50 56
3582.64 48
3582.78 41
3582.91 34
3583.05 30
3583.19 27
3583.33 26
3583.46 26
3583.60 27
3583.74 27
3583.87 27
3584.01 25
3584.15 24
3584.29 23
3584.42 23
3584.56 25
3584.70 29
3584.84 33
3584.97 38
3585.11 41
3585.25 44
3585.38 47
3585.52 49
3585.66 52
3585.80 56
3585.93 62
3586.07 69
3586.21 77
3586.35 84
3586.48 90
3586.62 95
3586.76 97
3586.90 98
3587.03 97
3587.17 95
3587.31 93
3587.44 91
3587.58 88
3587.72 86
3587.86 84
3587.99 83
3588.13 82
3588.27 81
3588.41 81
3588.54 80
3588.68 78
3588.82 75
3588.96 69
3589.09 62
3589.23 54
3589.37 46
3589.50 39
3589.64 34
3589.78 33
3589.92 34
3590.05 39
3590.19 47
3590.33 57
3590.47 67
3590.60 77
3590.74 85
3590.88 90
3591.02 93
3591.15 94
3591.29 92
3591.43 89
3591.57 85
3591.70 81
3591.84 78
3591.98 74
3592.11 71
3592.25 66
3592.39 61
3592.53 55
3592.66 48
3592.80 40
3592.94 33
3593.08 28
3593.21 24
3593.35 23
3593.49 25
3593.63 29
3593.76 34
3593.90 41
3594.04 48
3594.18 56
3594.31 64
3594.45 73
3594.59 81
3594.73 88
3594.86 95
3595.00 100
3595.14 103
3595.28 105
3595.41 105
3595.55 103
3595.69 100
3595.83 96
3595.96 91
3596.10 84
3596.24 76
3596.38 68
3596.51 60
3596.65 52
3596.79 46
3596.93 42
3597.06 38
3597.20 37
3597.34 36
3597.48 35
3597.61 34
3597.75 33
3597.89 32
3598.03 31
3598.16 31
3598.30 32
3598.44 35
3598.58 39
3598.71 45
3598.85 53
3598.99 63
3599.13 74
3599.26 86
3599.40 98
3599.54 109
3599.68 119
3599.81 126
3599.95 130
3600.09 130
3600.23 127
3600.36 121
3600.50 114
3600.64 107
3600.78 102
3600.91 99
3601.05 99
3601.19 101
3601.33 104
3601.47 106
3601.60 108
3601.74 107
3601.88 104
3602.02 100
3602.15 95
3602.29 89
3602.43 84
3602.57 79
3602.70 73
3602.84 67
3602.98 60
3603.12 52
3603.25 43
3603.39 35
3603.53 27
3603.67 22
3603.80 18
3603.94 17
3604.08 18
3604.22 20
3604.36 23
3604.49 26
3604.63 29
3604.77 31
3604.91 32
3605.04 32
3605.18 32
3605.32 32
3605.46 33
3605.59 35
3605.73 37
3605.87 41
3606.01 44
3606.14 48
3606.28 51
3606.42 55
3606.56 59
3606.70 64
3606.83 70
3606.97 78
3607.11 86
3607.25 94
3607.38 100
3607.52 103
3607.66 103
3607.80 100
3607.94 94
3608.07 89
3608.21 86
3608.35 87
3608.49 91
3608.62 99
3608.76 107
3608.90 116
3609.04 121
3609.17 122
3609.31 120
3609.45 113
3609.59 105
3609.73 96
3609.86 88
3610.00 80
3610.14 75
3610.28 70
3610.41 68
3610.55 66
3610.69 66
3610.83 66
3610.97 68
3611.10 70
3611.24 71
3611.38 72
3611.52 71
3611.65 69
3611.79 67
3611.93 64
3612.07 62
3612.21 62
3612.34 62
3612.48 63
3612.62 64
3612.76 65
3612.89 63
3613.03 61
3613.17 57
3613.31 52
3613.45 47
3613.58 44
3613.72 42
3613.86 42
3614.00 43
3614.13 44
3614.27 44
3614.41 42
3614.55 38
3614.69 32
3614.82 25
3614.96 17
3615.10 10
3615.24 5
3615.38 2
3615.51 0
3615.65 0
3615.79 0
3615.93 0
3616.06 0
3616.20 0
3616.34 0
3616.48 0
3616.62 0
3616.75 0
3616.89 1
3617.03 4
3617.17 6
3617.31 9
3617.44 12
3617.58 15
3617.72 17
3617.86 18
3618.00 20
3618.13 20
3618.27 21
3618.41 22
3618.55 22
3618.68 22
3618.82 22
3618.96 22
3619.10 22
3619.24 22
3619.37 21
3619.51 22
3619.65 22
3619.79 24
3619.93 28
3620.06 33
3620.20 39
3620.34 46
3620.48 53
3620.62 58
3620.75 61
3620.89 61
3621.03 59
3621.17 56
3621.31 51
3621.44 48
3621.58 46
3621.72 46
3621.86 47
3622.00 50
3622.13 53
3622.27 57
3622.41 59
3622.55 59
3622.69 59
3622.82 56
3622.96 53
3623.10 49
3623.24 45
3623.38 42
3623.51 40
3623.65 41
3623.79 44
3623.93 48
3624.07 52
3624.20 55
3624.34 57
3624.48 56
3624.62 53
3624.76 49
3624.89 44
3625.03 41
3625.17 39
3625.31 39
3625.45 42
3625.58 47
3625.72 54
3625.86 62
3626.00 71
3626.14 78
3626.27 84
3626.41 87
3626.55 87
3626.69 84
3626.83 79
3626.97 73
3627.10 67
3627.24 61
3627.38 56
3627.52 52
3627.66 48
3627.79 45
3627.93 42
3628.07 41
3628.21 40
3628.35 41
3628.48 42
3628.62 43
3628.76 44
3628.90 45
3629.04 44
3629.17 43
3629.31 41
3629.45 39
3629.59 37
3629.73 35
3629.87 33
3630.00 33
3630.14 34
3630.28 36
3630.42 38
3630.56 42
3630.69 45
3630.83 47
3630.97 49
3631.11 51
3631.25 51
3631.38 50
3631.52 49
3631.66 46
3631.80 43
3631.94 38
3632.08 33
3632.21 27
3632.35 23
3632.49 19
3632.63 17
3632.77 16
3632.90 15
3633.04 15
3633.18 15
3633.32 16
3633.46 17
3633.60 20
3633.73 24
3633.87 29
3634.01 35
3634.15 39
3634.29 43
3634.43 44
3634.56 44
3634.70 43
3634.84 42
3634.98 40
3635.12 38
3635.25 37
3635.39 36
3635.53 35
3635.67 33
3635.81 32
3635.95 31
3636.08 30
3636.22 30
3636.36 31
3636.50 34
3636.64 39
3636.78 43
3636.91 48
3637.05 52
3637.19 55
3637.33 56
3637.47 55
3637.61 53
3637.74 51
3637.88 48
3638.02 46
3638.16 45
3638.30 44
3638.43 44
3638.57 45
3638.71 46
3638.85 46
3638.99 44
3639.13 41
3639.26 36
3639.40 30
3639.54 24
3639.68 19
3639.82 16
3639.96 15
3640.09 16
3640.23 19
3640.37 21
3640.51 22
3640.65 23
3640.79 22
3640.92 20
3641.06 19
3641.20 17
3641.34 16
3641.48 16
3641.62 15
3641.75 14
3641.89 12
3642.03 10
3642.17 8
3642.31 6
3642.45 7
3642.58 9
3642.72 13
3642.86 19
3643.00 26
3643.14 35
3643.28 42
3643.42 49
3643.55 54
3643.69 56
3643.83 57
3643.97 56
3644.11 55
3644.25 53
3644.38 51
3644.52 49
3644.66 47
3644.80 44
3644.94 40
3645.08 36
3645.21 30
3645.35 25
3645.49 20
3645.63 15
3645.77 12
3645.91 11
3646.05 13
3646.18 17
3646.32 22
3646.46 28
3646.60 34
3646.74 39
3646.88 42
3647.01 44
3647.15 45
3647.29 46
3647.43 47
3647.57 47
3647.71 47
3647.85 45
3647.98 42
3648.12 38
3648.26 33
3648.40 27
3648.54 23
3648.68 20
3648.81 19
3648.95 22
3649.09 27
3649.23 34
3649.37 43
3649.51 52
3649.65 62
3649.78 71
3649.92 78
3650.06 83
3650.20 86
3650.34 86
3650.48 84
3650.62 81
3650.75 78
3650.89 74
3651.03 71
3651.17 69
3651.31 68
3651.45 67
3651.58 67
3651.72 66
3651.86 65
3652.00 63
3652.14 60
3652.28 56
3652.42 51
3652.55 46
3652.69 42
3652.83 38
3652.97 33
3653.11 29
3653.25 25
3653.39 21
3653.52 16
3653.66 12
3653.80 7
3653.94 3
3654.08 0
3654.22 0
3654.36 0
3654.50 0
3654.63 0
3654.77 2
3654.91 5
3655.05 8
3655.19 11
3655.33 14
3655.47 17
3655.60 19
3655.74 23
3655.88 27
3656.02 32
3656.16 38
3656.30 44
3656.44 48
3656.57 52
3656.71 55
3656.85 57
3656.99 58
3657.13 59
3657.27 59
3657.41 60
3657.54 60
3657.68 61
3657.82 60
3657.96 59
3658.10 57
3658.24 56
3658.38 54
3658.52 53
3658.65 52
3658.79 50
3658.93 47
3659.07 45
3659.21 42
3659.35 39
3659.49 38
3659.63 38
3659.76 39
3659.90 40
3660.04 42
3660.18 44
3660.32 46
3660.46 47
3660.60 49
3660.73 51
3660.87 54
3661.01 57
3661.15 59
3661.29 61
3661.43 62
3661.57 61
3661.71 59
3661.84 56
3661.98 52
3662.12 47
3662.26 42
3662.40 37
3662.54 34
3662.68 33
3662.82 35
3662.95 40
3663.09 47
3663.23 55
3663.37 64
3663.51 72
3663.65 78
3663.79 81
3663.93 81
3664.06 79
3664.20 75
3664.34 70
3664.48 65
3664.62 61
3664.76 58
3664.90 57
3665.04 58
3665.18 61
3665.31 64
3665.45 66
3665.59 68
3665.73 67
3665.87 64
3666.01 59
3666.15 53
3666.29 47
3666.42 41
3666.56 36
3666.70 32
3666.84 29
3666.98 28
3667.12 30
3667.26 34
3667.40 42
3667.54 51
3667.67 62
3667.81 73
3667.95 81
3668.09 84
3668.23 83
3668.37 78
3668.51 68
3668.65 57
3668.79 47
3668.92 39
3669.06 34
3669.20 31
3669.34 31
3669.48 32
3669.62 33
3669.76 33
3669.90 31
3670.04 27
3670.17 23
3670.31 18
3670.45 13
3670.59 9
3670.73 5
3670.87 3
3671.01 2
3671.15 1
3671.29 1
3671.42 1
3671.56 2
3671.70 3
3671.84 4
3671.98 5
3672.12 5
3672.26 6
3672.40 6
3672.54 5
3672.67 3
3672.81 1
3672.95 0
3673.09 0
3673.23 0
3673.37 0
3673.51 0
3673.65 0
3673.79 0
3673.93 1
3674.06 4
3674.20 7
3674.34 10
3674.48 12
3674.62 13
3674.76 14
3674.90 14
3675.04 13
3675.18 11
3675.32 9
3675.45 7
3675.59 5
3675.73 3
3675.87 2
3676.01 2
3676.15 2
3676.29 1
3676.43 1
3676.57 0
3676.71 0
3676.84 0
3676.98 0
3677.12 0
3677.26 0
3677.40 0
3677.54 6
3677.68 11
3677.82 18
3677.96 24
3678.10 30
3678.23 35
3678.37 40
3678.51 45
3678.65 50
3678.79 54
3678.93 58
3679.07 63
3679.21 69
3679.35 75
3679.49 81
3679.63 88
3679.76 94
3679.90 100
3680.04 105
3680.18 109
3680.32 113
3680.46 119
3680.60 124
3680.74 131
3680.88 138
3681.02 145
3681.16 152
3681.29 159
3681.43 165
3681.57 170
3681.71 174
3681.85 176
3681.99 176
3682.13 175
3682.27 172
3682.41 168
3682.55 164
3682.69 161
3682.82 158
3682.96 155
3683.10 154
3683.24 153
3683.38 153
3683.52 154
3683.66 156
3683.80 160
3683.94 164
3684.08 167
3684.22 171
3684.36 173
3684.49 174
3684.63 173
3684.77 170
3684.91 165
3685.05 160
3685.19 153
3685.33 145
3685.47 137
3685.61 131
3685.75 125
3685.89 121
3686.03 118
3686.16 115
3686.30 111
3686.44 107
3686.58 100
3686.72 91
3686.86 81
3687.00 71
3687.14 61
3687.28 53
3687.42 47
3687.56 44
3687.70 43
3687.84 43
3687.97 44
3688.11 45
3688.25 45
3688.39 44
3688.53 43
3688.67 40
3688.81 38
3688.95 35
3689.09 33
3689.23 31
3689.37 31
3689.51 31
3689.65 33
3689.79 36
3689.92 41
3690.06 46
3690.20 53
3690.34 59
3690.48 64
3690.62 67
3690.76 67
3690.90 65
3691.04 60
3691.18 54
3691.32 48
3691.46 41
3691.60 36
3691.74 32
3691.87 28
3692.01 25
3692.15 22
3692.29 19
3692.43 18
3692.57 19
3692.71 21
3692.85 25
3692.99 31
3693.13 37
3693.27 43
3693.41 47
3693.55 51
3693.69 54
3693.83 55
3693.96 57
3694.10 57
3694.24 58
3694.38 58
3694.52 57
3694.66 54
3694.80 50
3694.94 45
3695.08 40
3695.22 36
3695.36 33
3695.50 33
3695.64 34
3695.78 38
3695.92 44
3696.05 50
3696.19 56
3696.33 61
3696.47 65
3696.61 68
3696.75 69
3696.89 68
3697.03 67
3697.17 64
3697.31 61
3697.45 58
3697.59 55
3697.73 52
3697.87 49
3698.01 46
3698.15 42
3698.29 37
3698.42 33
3698.56 29
3698.70 25
3698.84 22
3698.98 20
3699.12 17
3699.26 15
3699.40 13
3699.54 10
3699.68 8
3699.82 8
3699.96 8
3700.10 9
3700.24 11
3700.38 14
3700.52 17
3700.66 20
3700.80 23
3700.94 24
3701.07 26
3701.21 27
3701.35 29
3701.49 30
3701.63 31
3701.77 32
3701.91 32
3702.05 30
3702.19 27
3702.33 21
3702.47 14
3702.61 7
3702.75 0
3702.89 0
3703.03 0
3703.17 0
3703.31 0
3703.45 0
3703.59 4
3703.73 9
3703.86 14
3704.00 17
3704.14 20
3704.28 22
3704.42 25
3704.56 28
3704.70 33
3704.84 39
3704.98 45
3705.12 51
3705.26 56
3705.40 59
3705.54 62
3705.68 64
3705.82 66
3705.96 67
3706.10 68
3706.24 69
3706.38 68
3706.52 65
3706.66 60
3706.80 54
3706.94 48
3707.07 43
3707.21 40
3707.35 41
3707.49 45
3707.63 53
3707.77 63
3707.91 74
3708.05 84
3708.19 91
3708.33 96
3708.47 99
3708.61 99
3708.75 97
3708.89 95
3709.03 92
3709.17 88
3709.31 83
3709.45 79
3709.59 76
3709.73 73
3709.87 73
3710.01 74
3710.15 77
3710.29 81
3710.43 85
3710.57 87
3710.71 88
3710.85 86
3710.98 81
3711.12 74
3711.26 66
3711.40 56
3711.54 48
3711.68 40
3711.82 33
3711.96 28
3712.10 25
3712.24 24
3712.38 23
3712.52 23
3712.66 23
3712.80 21
3712.94 19
3713.08 15
3713.22 11
3713.36 7
3713.50 4
3713.64 3
3713.78 6
3713.92 11
3714.06 20
3714.20 31
3714.34 42
3714.48 53
3714.62 62
3714.76 69
3714.90 73
3715.04 76
3715.18 77
3715.32 79
3715.46 80
3715.60 82
3715.74 85
3715.87 88
3716.01 90
3716.15 93
3716.29 95
3716.43 97
3716.57 99
3716.71 100
3716.85 101
3716.99 102
3717.13 103
3717.27 104
3717.41 104
3717.55 104
3717.69 103
3717.83 103
3717.97 104
3718.11 105
3718.25 108
3718.39 112
3718.53 118
3718.67 123
3718.81 128
3718.95 132
3719.09 135
3719.23 136
3719.37 136
3719.51 134
3719.65 132
3719.79 131
3719.93 132
3720.07 134
3720.21 138
3720.35 145
3720.49 156
3720.63 168
3720.77 183
3720.91 199
3721.05 217
3721.19 234
3721.33 252
3721.47 269
3721.61 286
3721.75 302
3721.89 319
3722.03 335
3722.17 352
3722.31 368
3722.45 384
3722.59 399
3722.73 413
3722.87 426
3723.01 437
3723.15 449
3723.29 461
3723.43 474
3723.57 488
3723.71 503
3723.85 517
3723.99 530
3724.13 540
3724.27 548
3724.41 553
3724.55 557
3724.69 559
3724.82 562
3724.96 563
3725.10 565
3725.24 564
3725.38 562
3725.52 557
3725.66 551
3725.80 543
3725.94 535
3726.08 528
3726.22 521
3726.36 514
3726.50 509
3726.64 504
3726.78 500
3726.92 495
3727.06 490
3727.20 484
3727.34 476
3727.48 467
3727.62 456
3727.76 444
3727.90 433
3728.04 422
3728.18 413
3728.32 406
3728.46 401
3728.60 396
3728.74 391
3728.88 384
3729.02 375
3729.16 364
3729.30 352
3729.44 339
3729.58 326
3729.72 314
3729.86 304
3730.00 294
3730.14 286
3730.28 278
3730.42 270
3730.56 262
3730.70 255
3730.84 249
3730.98 244
3731.12 239
3731.26 234
3731.40 229
3731.54 223
3731.68 216
3731.82 208
3731.96 198
3732.10 188
3732.25 178
3732.39 167
3732.53 156
3732.67 145
3732.81 136
3732.95 128
3733.09 122
3733.23 119
3733.37 119
3733.51 120
3733.65 122
3733.79 124
3733.93 125
3734.07 126
3734.21 127
3734.35 128
3734.49 130
3734.63 134
3734.77 140
3734.91 146
3735.05 152
3735.19 157
3735.33 159
3735.47 157
3735.61 152
3735.75 143
3735.89 132
3736.03 120
3736.17 108
3736.31 97
3736.45 89
3736.59 83
3736.73 79
3736.87 77
3737.01 76
3737.15 75
3737.29 74
3737.43 72
3737.57 70
3737.71 67
3737.85 65
3737.99 65
3738.13 65
3738.27 67
3738.41 70
3738.55 74
3738.69 78
3738.83 83
3738.97 86
3739.11 88
3739.25 89
3739.39 87
3739.53 84
3739.67 79
3739.81 74
3739.95 70
3740.09 68
3740.23 66
3740.37 66
3740.51 67
3740.65 68
3740.79 69
3740.93 71
3741.07 73
3741.21 76
3741.36 79
3741.50 84
3741.64 88
3741.78 92
3741.92 94
3742.06 94
3742.20 92
3742.34 87
3742.48 81
3742.62 74
3742.76 68
3742.90 63
3743.04 61
3743.18 63
3743.32 67
3743.46 72
3743.60 77
3743.74 82
3743.88 84
3744.02 84
3744.16 83
3744.30 80
3744.44 78
3744.58 76
3744.72 75
3744.86 75
3745.00 75
3745.14 74
3745.28 72
3745.42 70
3745.56 65
3745.70 60
3745.84 55
3745.98 49
3746.12 44
3746.27 39
3746.41 34
3746.55 30
3746.69 25
3746.83 19
3746.97 13
3747.11 7
3747.25 1
3747.39 0
3747.53 0
3747.67 0
3747.81 0
3747.95 0
3748.09 0
3748.23 0
3748.37 0
3748.51 7
3748.65 12
3748.79 17
3748.93 22
3749.07 28
3749.21 33
3749.35 39
3749.49 46
3749.63 51
3749.77 56
3749.91 60
3750.06 63
3750.20 64
3750.34 64
3750.48 63
3750.62 61
3750.76 58
3750.90 54
3751.04 50
3751.18 47
3751.32 46
3751.46 46
3751.60 49
3751.74 53
3751.88 58
3752.02 64
3752.16 70
3752.30 76
3752.44 81
3752.58 85
3752.72 89
3752.86 91
3753.00 93
3753.14 93
3753.29 91
3753.43 88
3753.57 84
3753.71 78
3753.85 72
3753.99 65
3754.13 58
3754.27 53
3754.41 49
3754.55 48
3754.69 51
3754.83 56
3754.97 63
3755.11 72
3755.25 79
3755.39 85
3755.53 89
3755.67 90
3755.81 89
3755.95 88
3756.09 86
3756.24 84
3756.38 82
3756.52 82
3756.66 81
3756.80 82
3756.94 83
3757.08 85
3757.22 87
3757.36 89
3757.50 91
3757.64 92
3757.78 92
3757.92 92
3758.06 92
3758.20 91
3758.34 90
3758.48 88
3758.62 86
3758.77 83
3758.91 78
3759.05 73
3759.19 67
3759.33 61
3759.47 57
3759.61 54
3759.75 52
3759.89 51
3760.03 50
3760.17 50
3760.31 49
3760.45 49
3760.59 50
3760.73 53
3760.87 57
3761.01 63
3761.16 69
3761.30 74
3761.44 79
3761.58 82
3761.72 84
3761.86 83
3762.00 82
3762.14 80
3762.28 76
3762.42 73
3762.56 69
3762.70 66
3762.84 63
3762.98 61
3763.12 59
3763.26 59
3763.41 59
3763.55 59
3763.69 61
3763.83 62
3763.97 65
3764.11 68
3764.25 72
3764.39 77
3764.53 81
3764.67 84
3764.81 87
3764.95 87
3765.09 87
3765.23 86
3765.37 86
3765.52 87
3765.66 90
3765.80 93
3765.94 97
3766.08 100
3766.22 101
3766.36 101
3766.50 99
3766.64 95
3766.78 90
3766.92 84
3767.06 79
3767.20 73
3767.34 69
3767.49 65
3767.63 63
3767.77 63
3767.91 64
3768.05 68
3768.19 73
3768.33 78
3768.47 83
3768.61 87
3768.75 89
3768.89 88
3769.03 85
3769.17 81
3769.32 76
3769.46 72
3769.60 69
3769.74 67
3769.88 68
3770.02 71
3770.16 74
3770.30 78
3770.44 79
3770.58 79
3770.72 75
3770.86 69
3771.00 60
3771.15 50
3771.29 39
3771.43 28
3771.57 19
3771.71 11
3771.85 5
3771.99 1
3772.13 0
3772.27 0
3772.41 0
3772.55 0
3772.69 0
3772.84 0
3772.98 0
3773.12 0
3773.26 0
3773.40 2
3773.54 9
3773.68 19
3773.82 29
3773.96 39
3774.10 46
3774.24 51
3774.38 54
3774.53 54
3774.67 53
3774.81 51
3774.95 50
3775.09 49
3775.23 50
3775.37 50
3775.51 51
3775.65 52
3775.79 52
3775.93 51
3776.07 52
3776.22 52
3776.36 53
3776.50 55
3776.64 57
3776.78 59
3776.92 60
3777.06 59
3777.20 58
3777.34 56
3777.48 53
3777.62 50
3777.77 47
3777.91 44
3778.05 43
3778.19 43
3778.33 44
3778.47 46
3778.61 50
3778.75 54
3778.89 58
3779.03 61
3779.18 63
3779.32 65
3779.46 65
3779.60 64
3779.74 63
3779.88 61
3780.02 61
3780.16 60
3780.30 61
3780.44 62
3780.58 64
3780.73 67
3780.87 69
3781.01 72
3781.15 75
3781.29 78
3781.43 81
3781.57 84
3781.71 87
3781.85 89
3781.99 91
3782.14 91
3782.28 91
3782.42 90
3782.56 90
3782.70 90
3782.84 91
3782.98 92
3783.12 93
3783.26 93
3783.40 93
3783.55 91
3783.69 89
3783.83 87
3783.97 84
3784.11 82
3784.25 80
3784.39 79
3784.53 78
3784.67 77
3784.82 74
3784.96 70
3785.10 64
3785.24 57
3785.38 48
3785.52 38
3785.66 28
3785.80 20
3785.94 12
3786.08 7
3786.23 4
3786.37 4
3786.51 6
3786.65 11
3786.79 18
3786.93 26
3787.07 36
3787.21 47
3787.35 57
3787.50 65
3787.64 73
3787.78 78
3787.92 83
3788.06 86
3788.20 89
3788.34 92
3788.48 94
3788.62 96
3788.77 96
3788.91 94
3789.05 90
3789.19 85
3789.33 80
3789.47 75
3789.61 72
3789.75 71
3789.89 72
3790.04 72
3790.18 72
3790.32 68
3790.46 62
3790.60 53
3790.74 42
3790.88 31
3791.02 21
3791.17 13
3791.31 8
3791.45 6
3791.59 6
3791.73 9
3791.87 13
3792.01 18
3792.15 23
3792.29 29
3792.44 36
3792.58 42
3792.72 48
3792.86 52
3793.00 56
3793.14 58
3793.28 59
3793.42 61
3793.57 63
3793.71 67
3793.85 72
3793.99 78
3794.13 85
3794.27 90
3794.41 94
3794.55 96
3794.70 97
3794.84 97
3794.98 96
3795.12 97
3795.26 99
3795.40 102
3795.54 105
3795.68 109
3795.83 113
3795.97 116
3796.11 117
3796.25 119
3796.39 120
3796.53 121
3796.67 123
3796.81 125
3796.96 128
3797.10 131
3797.24 133
3797.38 134
3797.52 133
3797.66 132
3797.80 130
3797.94 128
3798.09 127
3798.23 128
3798.37 133
3798.51 142
3798.65 154
3798.79 169
3798.93 187
3799.08 204
3799.22 220
3799.36 233
3799.50 241
3799.64 246
3799.78 247
3799.92 245
3800.06 242
3800.21 239
3800.35 238
3800.49 239
3800.63 242
3800.77 245
3800.91 248
3801.05 250
3801.20 249
3801.34 245
3801.48 238
3801.62 228
3801.76 217
3801.90 205
3802.04 192
3802.18 181
3802.33 173
3802.47 167
3802.61 164
3802.75 164
3802.89 166
3803.03 170
3803.17 174
3803.32 176
3803.46 177
3803.60 174
3803.74 169
3803.88 161
3804.02 152
3804.16 143
3804.31 135
3804.45 127
3804.59 121
3804.73 115
3804.87 111
3805.01 107
3805.15 104
3805.30 102
3805.44 102
3805.58 104
3805.72 107
3805.86 111
3806.00 116
3806.14 120
3806.29 123
3806.43 124
3806.57 124
3806.71 122
3806.85 119
3806.99 116
3807.13 113
3807.28 111
3807.42 110
3807.56 110
3807.70 111
3807.84 113
3807.98 115
3808.12 117
3808.27 120
3808.41 122
3808.55 125
3808.69 130
3808.83 135
3808.97 142
3809.12 150
3809.26 159
3809.40 169
3809.54 178
3809.68 188
3809.82 197
3809.96 205
3810.11 213
3810.25 219
3810.39 224
3810.53 227
3810.67 228
3810.81 229
3810.96 227
3811.10 225
3811.24 223
3811.38 221
3811.52 219
3811.66 217
3811.80 215
3811.95 213
3812.09 209
3812.23 204
3812.37 199
3812.51 192
3812.65 186
3812.80 180
3812.94 176
3813.08 172
3813.22 169
3813.36 166
3813.50 163
3813.64 162
3813.79 161
3813.93 161
3814.07 162
3814.21 164
3814.35 168
3814.49 171
3814.64 175
3814.78 177
3814.92 178
3815.06 178
3815.20 176
3815.34 173
3815.49 168
3815.63 162
3815.77 155
3815.91 148
3816.05 141
3816.19 134
3816.34 127
3816.48 121
3816.62 114
3816.76 108
3816.90 102
3817.04 98
3817.19 95
3817.33 93
3817.47 93
3817.61 94
3817.75 95
3817.89 96
3818.04 96
3818.18 96
3818.32 94
3818.46 92
3818.60 89
3818.74 86
3818.89 82
3819.03 79
3819.17 77
3819.31 74
3819.45 71
3819.59 68
3819.74 64
3819.88 60
3820.02 56
3820.16 53
3820.30 51
3820.44 51
3820.59 52
3820.73 54
3820.87 57
3821.01 58
3821.15 59
3821.29 59
3821.44 58
3821.58 58
3821.72 59
3821.86 60
3822.00 63
3822.15 65
3822.29 68
3822.43 70
3822.57 71
3822.71 70
3822.85 69
3823.00 67
3823.14 65
3823.28 62
3823.42 60
3823.56 58
3823.70 56
3823.85 55
3823.99 56
3824.13 57
3824.27 61
3824.41 67
3824.56 75
3824.70 84
3824.84 93
3824.98 101
3825.12 106
3825.26 109
3825.41 109
3825.55 105
3825.69 100
3825.83 93
3825.97 86
3826.12 81
3826.26 77
3826.40 76
3826.54 78
3826.68 81
3826.82 84
3826.97 87
3827.11 86
3827.25 83
3827.39 77
3827.53 68
3827.68 58
3827.82 48
3827.96 39
3828.10 32
3828.24 27
3828.38 25
3828.53 24
3828.67 26
3828.81 29
3828.95 33
3829.09 37
3829.24 41
3829.38 45
3829.52 48
3829.66 50
3829.80 52
3829.95 54
3830.09 57
3830.23 60
3830.37 63
3830.51 66
3830.65 69
3830.80 71
3830.94 72
3831.08 71
3831.22 69
3831.36 67
3831.51 64
3831.65 61
3831.79 57
3831.93 54
3832.07 51
3832.22 49
3832.36 48
3832.50 47
3832.64 46
3832.78 45
3832.93 43
3833.07 41
3833.21 38
3833.35 34
3833.49 30
3833.64 27
3833.78 25
3833.92 25
3834.06 27
3834.20 31
3834.35 35
3834.49 40
3834.63 45
3834.77 49
3834.91 52
3835.06 55
3835.20 56
3835.34 58
3835.48 60
3835.62 62
3835.76 64
3835.91 65
3836.05 66
3836.19 66
3836.33 65
3836.48 64
3836.62 62
3836.76 60
3836.90 58
3837.04 58
3837.19 58
3837.33 59
3837.47 60
3837.61 61
3837.75 62
3837.90 63
3838.04 64
3838.18 65
3838.32 66
3838.46 69
3838.61 74
3838.75 80
3838.89 88
3839.03 96
3839.17 104
3839.32 110
3839.46 115
3839.60 118
3839.74 119
3839.88 119
3840.03 118
3840.17 116
3840.31 113
3840.45 111
3840.59 108
3840.74 105
3840.88 102
3841.02 98
3841.16 95
3841.31 92
3841.45 88
3841.59 84
3841.73 80
3841.87 76
3842.02 72
3842.16 70
3842.30 68
3842.44 67
3842.58 67
3842.73 67
3842.87 65
3843.01 62
3843.15 57
3843.29 50
3843.44 42
3843.58 33
3843.72 24
3843.86 17
3844.01 10
3844.15 5
3844.29 1
3844.43 0
3844.57 0
3844.72 0
3844.86 2
3845.00 7
3845.14 13
3845.28 20
3845.43 27
3845.57 33
3845.71 37
3845.85 40
3846.00 40
3846.14 39
3846.28 37
3846.42 36
3846.56 36
3846.71 38
3846.85 42
3846.99 47
3847.13 54
3847.28 60
3847.42 66
3847.56 70
3847.70 72
3847.84 73
3847.99 71
3848.13 68
3848.27 64
3848.41 59
3848.56 55
3848.70 51
3848.84 47
3848.98 44
3849.12 41
3849.27 38
3849.41 35
3849.55 32
3849.69 28
3849.84 25
3849.98 22
3850.12 21
3850.26 21
3850.40 23
3850.55 26
3850.69 28
3850.83 30
3850.97 31
3851.12 31
3851.26 28
3851.40 24
3851.54 19
3851.69 12
3851.83 4
3851.97 0
3852.11 0
3852.25 0
3852.40 0
3852.54 0
3852.68 0
3852.82 0
3852.97 0
3853.11 6
3853.25 14
3853.39 21
3853.54 26
3853.68 29
3853.82 30
3853.96 31
3854.10 31
3854.25 30
3854.39 28
3854.53 27
3854.67 27
3854.82 28
3854.96 30
3855.10 35
3855.24 40
3855.39 46
3855.53 52
3855.67 55
3855.81 56
3855.96 54
3856.10 50
3856.24 45
3856.38 39
3856.53 34
3856.67 30
3856.81 26
3856.95 23
3857.09 21
3857.24 19
3857.38 18
3857.52 17
3857.66 16
3857.81 16
3857.95 16
3858.09 16
3858.23 18
3858.38 20
3858.52 24
3858.66 27
3858.80 31
3858.95 34
3859.09 36
3859.23 37
3859.37 38
3859.52 40
3859.66 41
3859.80 44
3859.94 47
3860.09 51
3860.23 56
3860.37 60
3860.51 65
3860.66 69
3860.80 72
3860.94 74
3861.08 74
3861.23 73
3861.37 68
3861.51 62
3861.65 55
3861.80 47
3861.94 40
3862.08 35
3862.22 32
3862.37 30
3862.51 29
3862.65 28
3862.79 27
3862.94 26
3863.08 26
3863.22 26
3863.36 27
3863.51 30
3863.65 33
3863.79 37
3863.93 40
3864.08 43
3864.22 43
3864.36 43
3864.50 41
3864.65 38
3864.79 35
3864.93 31
3865.07 29
3865.22 28
3865.36 30
3865.50 33
3865.64 38
3865.79 45
3865.93 51
3866.07 55
3866.21 58
3866.36 57
3866.50 53
3866.64 47
3866.78 39
3866.93 30
3867.07 21
3867.21 13
3867.35 7
3867.50 3
3867.64 2
3867.78 2
3867.92 4
3868.07 8
3868.21 12
3868.35 17
3868.49 22
3868.64 29
3868.78 35
3868.92 42
3869.07 47
3869.21 50
3869.35 52
3869.49 52
3869.64 51
3869.78 50
3869.92 50
3870.06 52
3870.21 55
3870.35 60
3870.49 64
3870.63 67
3870.78 68
3870.92 67
3871.06 64
3871.20 61
3871.35 58
3871.49 56
3871.63 55
3871.78 55
3871.92 56
3872.06 56
3872.20 55
3872.35 52
3872.49 49
3872.63 46
3872.77 44
3872.92 42
3873.06 41
3873.20 41
3873.34 41
3873.49 40
3873.63 38
3873.77 36
3873.92 34
3874.06 32
3874.20 32
3874.34 32
3874.49 34
3874.63 36
3874.77 38
3874.91 39
3875.06 39
3875.20 38
3875.34 38
3875.49 39
3875.63 41
3875.77 47
3875.91 55
3876.06 64
3876.20 74
3876.34 82
3876.48 88
3876.63 90
3876.77 90
3876.91 87
3877.06 84
3877.20 80
3877.34 76
3877.48 73
3877.63 70
3877.77 68
3877.91 65
3878.06 63
3878.20 61
3878.34 60
3878.48 60
3878.63 61
3878.77 63
3878.91 65
3879.05 67
3879.20 68
3879.34 67
3879.48 64
3879.63 60
3879.77 53
3879.91 46
3880.05 39
3880.20 31
3880.34 25
3880.48 19
3880.63 15
3880.77 11
3880.91 10
3881.05 9
3881.20 10
3881.34 12
3881.48 14
3881.63 18
3881.77 22
3881.91 27
3882.05 31
3882.20 34
3882.34 38
3882.48 40
3882.63 42
3882.77 44
3882.91 47
3883.05 49
3883.20 52
3883.34 55
3883.48 58
3883.63 61
3883.77 63
3883.91 66
3884.05 68
3884.20 70
3884.34 72
3884.48 73
3884.63 73
3884.77 72
3884.91 70
3885.05 69
3885.20 68
3885.34 69
3885.48 69
3885.63 70
3885.77 71
3885.91 71
3886.05 70
3886.20 69
3886.34 69
3886.48 68
3886.63 69
3886.77 70
3886.91 71
3887.06 73
3887.20 74
3887.34 76
3887.48 79
3887.63 83
3887.77 88
3887.91 93
3888.06 97
3888.20 101
3888.34 102
3888.49 102
3888.63 100
3888.77 96
3888.91 92
3889.06 87
3889.20 83
3889.34 81
3889.49 79
3889.63 79
3889.77 81
3889.91 84
3890.06 88
3890.20 92
3890.34 97
3890.49 100
3890.63 102
3890.77 102
3890.92 99
3891.06 94
3891.20 86
3891.35 78
3891.49 69
3891.63 61
3891.77 54
3891.92 49
3892.06 46
3892.20 46
3892.35 46
3892.49 48
3892.63 51
3892.78 54
3892.92 56
3893.06 57
3893.20 57
3893.35 55
3893.49 54
3893.63 53
3893.78 53
3893.92 53
3894.06 53
3894.21 54
3894.35 54
3894.49 53
3894.64 52
3894.78 51
3894.92 52
3895.06 56
3895.21 61
3895.35 68
3895.49 75
3895.64 80
3895.78 82
3895.92 81
3896.07 77
3896.21 71
3896.35 65
3896.50 58
3896.64 52
3896.78 48
3896.93 45
3897.07 44
3897.21 44
3897.35 45
3897.50 46
3897.64 47
3897.78 48
3897.93 48
3898.07 47
3898.21 45
3898.36 42
3898.50 39
3898.64 37
3898.79 37
3898.93 38
3899.07 40
3899.22 43
3899.36 46
3899.50 49
3899.65 51
3899.79 52
3899.93 52
3900.07 52
3900.22 51
3900.36 49
3900.50 47
3900.65 44
3900.79 40
3900.93 36
3901.08 33
3901.22 29
3901.36 26
3901.51 24
3901.65 21
3901.79 20
3901.94 19
3902.08 20
3902.22 21
3902.37 24
3902.51 28
3902.65 31
3902.80 32
3902.94 32
3903.08 30
3903.23 27
3903.37 22
3903.51 17
3903.66 12
3903.80 8
3903.94 5
3904.08 3
3904.23 2
3904.37 1
3904.51 2
3904.66 3
3904.80 4
3904.94 7
3905.09 10
3905.23 13
3905.37 16
3905.52 19
3905.66 20
3905.80 21
3905.95 22
3906.09 21
3906.23 20
3906.38 20
3906.52 20
3906.66 22
3906.81 24
3906.95 28
3907.09 32
3907.24 37
3907.38 41
3907.52 43
3907.67 43
3907.81 41
3907.95 38
3908.10 33
3908.24 27
3908.38 22
3908.53 19
3908.67 16
3908.81 16
3908.96 16
3909.10 17
3909.24 19
3909.39 19
3909.53 19
3909.67 17
3909.82 15
3909.96 13
3910.10 10
3910.25 9
3910.39 8
3910.53 9
3910.68 10
3910.82 11
3910.96 12
3911.11 11
3911.25 10
3911.39 8
3911.54 5
3911.68 3
3911.82 1
3911.97 0
3912.11 0
3912.25 0
3912.40 0
3912.54 0
3912.69 0
3912.83 0
3912.97 0
3913.12 0
3913.26 0
3913.40 3
3913.55 8
3913.69 14
3913.83 20
3913.98 27
3914.12 33
3914.26 39
3914.41 43
3914.55 46
3914.69 48
3914.84 51
3914.98 54
3915.12 58
3915.27 62
3915.41 66
3915.55 69
3915.70 70
3915.84 70
3915.98 68
3916.13 66
3916.27 65
3916.41 65
3916.56 66
3916.70 69
3916.85 72
3916.99 75
3917.13 76
3917.28 76
3917.42 74
3917.56 70
3917.71 65
3917.85 60
3917.99 56
3918.14 52
3918.28 50
3918.42 50
3918.57 50
3918.71 51
3918.85 53
3919.00 55
3919.14 56
3919.29 56
3919.43 54
3919.57 51
3919.72 47
3919.86 42
3920.00 36
3920.15 30
3920.29 25
3920.43 22
3920.58 21
3920.72 22
3920.86 25
3921.01 28
3921.15 33
3921.29 38
3921.44 42
3921.58 45
3921.73 46
3921.87 45
3922.01 43
3922.16 38
3922.30 33
3922.44 28
3922.59 24
3922.73 22
3922.87 21
3923.02 23
3923.16 27
3923.31 33
3923.45 39
3923.59 47
3923.74 56
3923.88 64
3924.02 72
3924.17 79
3924.31 84
3924.45 86
3924.60 85
3924.74 80
3924.89 73
3925.03 63
3925.17 53
3925.32 43
3925.46 35
3925.60 29
3925.75 25
3925.89 23
3926.03 21
3926.18 20
3926.32 19
3926.47 18
3926.61 16
3926.75 15
3926.90 14
3927.04 12
3927.18 11
3927.33 10
3927.47 9
3927.61 9
3927.76 8
3927.90 8
3928.05 7
3928.19 5
3928.33 3
3928.48 1
3928.62 0
3928.76 0
3928.91 0
3929.05 2
3929.20 5
3929.34 9
3929.48 12
3929.63 15
3929.77 18
3929.91 20
3930.06 22
3930.20 23
3930.35 25
3930.49 26
3930.63 27
3930.78 27
3930.92 26
3931.06 25
3931.21 24
3931.35 25
3931.50 28
3931.64 31
3931.78 36
3931.93 40
3932.07 42
3932.21 43
3932.36 42
3932.50 40
3932.65 37
3932.79 34
3932.93 33
3933.08 32
3933.22 32
3933.36 32
3933.51 32
3933.65 32
3933.80 33
3933.94 34
3934.08 36
3934.23 37
3934.37 39
3934.51 40
3934.66 40
3934.80 38
3934.95 35
3935.09 32
3935.23 29
3935.38 27
3935.52 27
3935.67 27
3935.81 29
3935.95 32
3936.10 35
3936.24 39
3936.38 43
3936.53 49
3936.67 55
3936.82 63
3936.96 72
3937.10 81
3937.25 90
3937.39 99
3937.54 106
3937.68 111
3937.82 113
3937.97 114
3938.11 114
3938.26 112
3938.40 111
3938.54 110
3938.69 109
3938.83 110
3938.97 111
3939.12 112
3939.26 114
3939.41 116
3939.55 118
3939.69 119
3939.84 121
3939.98 123
3940.13 126
3940.27 130
3940.41 135
3940.56 141
3940.70 146
3940.85 150
3940.99 153
3941.13 154
3941.28 154
3941.42 152
3941.57 150
3941.71 149
3941.85 148
3942.00 147
3942.14 146
3942.28 146
3942.43 146
3942.57 146
3942.72 147
3942.86 149
3943.00 152
3943.15 156
3943.29 158
3943.44 160
3943.58 159
3943.72 155
3943.87 151
3944.01 145
3944.16 141
3944.30 137
3944.44 134
3944.59 133
3944.73 131
3944.88 130
3945.02 127
3945.16 122
3945.31 117
3945.45 111
3945.60 105
3945.74 99
3945.88 95
3946.03 93
3946.17 91
3946.32 90
3946.46 90
3946.60 89
3946.75 88
3946.89 88
3947.04 86
3947.18 85
3947.33 84
3947.47 83
3947.61 84
3947.76 85
3947.90 87
3948.05 90
3948.19 93
3948.33 95
3948.48 95
3948.62 93
3948.77 90
3948.91 86
3949.05 81
3949.20 77
3949.34 74
3949.49 73
3949.63 73
3949.77 75
3949.92 76
3950.06 78
3950.21 79
3950.35 79
3950.49 78
3950.64 76
3950.78 74
3950.93 71
3951.07 66
3951.22 61
3951.36 54
3951.50 47
3951.65 40
3951.79 33
3951.94 27
3952.08 24
3952.22 23
3952.37 23
3952.51 25
3952.66 27
3952.80 30
3952.95 32
3953.09 33
3953.23 34
3953.38 34
3953.52 35
3953.67 37
3953.81 38
3953.95 39
3954.10 39
3954.24 38
3954.39 36
3954.53 32
3954.68 27
3954.82 22
3954.96 16
3955.11 10
3955.25 5
3955.40 0
3955.54 0
3955.68 0
3955.83 0
3955.97 0
3956.12 0
3956.26 0
3956.41 0
3956.55 0
3956.69 8
3956.84 17
3956.98 25
3957.13 32
3957.27 37
3957.42 41
3957.56 43
3957.70 43
3957.85 43
3957.99 42
3958.14 40
3958.28 38
3958.42 37
3958.57 35
3958.71 34
3958.86 33
3959.00 33
3959.15 34
3959.29 35
3959.43 39
3959.58 43
3959.72 49
3959.87 56
3960.01 62
3960.16 67
3960.30 70
3960.44 71
3960.59 70
3960.73 68
3960.88 66
3961.02 65
3961.17 66
3961.31 71
3961.45 78
3961.60 86
3961.74 95
3961.89 102
3962.03 106
3962.18 108
3962.32 106
3962.47 103
3962.61 98
3962.75 94
3962.90 91
3963.04 90
3963.19 89
3963.33 89
3963.48 89
3963.62 89
3963.76 87
3963.91 84
3964.05 79
3964.20 73
3964.34 65
3964.49 57
3964.63 49
3964.77 42
3964.92 36
3965.06 33
3965.21 32
3965.35 32
3965.50 34
3965.64 36
3965.79 39
3965.93 41
3966.07 42
3966.22 43
3966.36 43
3966.51 43
3966.65 42
3966.80 40
3966.94 37
3967.08 34
3967.23 32
3967.37 30
3967.52 28
3967.66 27
3967.81 28
3967.95 30
3968.10 33
3968.24 37
3968.38 42
3968.53 48
3968.67 54
3968.82 60
3968.96 64
3969.11 66
3969.25 66
3969.40 65
3969.54 62
3969.68 59
3969.83 57
3969.97 55
3970.12 54
3970.26 55
3970.41 56
3970.55 57
3970.70 58
3970.84 59
3970.98 61
3971.13 64
3971.27 68
3971.42 73
3971.56 79
3971.71 83
3971.85 86
3972.00 87
3972.14 85
3972.29 82
3972.43 77
3972.57 71
3972.72 65
3972.86 60
3973.01 56
3973.15 53
3973.30 52
3973.44 52
3973.59 54
3973.73 56
3973.88 60
3974.02 64
3974.16 68
3974.31 72
3974.45 74
3974.60 75
3974.74 74
3974.89 71
3975.03 66
3975.18 60
3975.32 54
3975.47 48
3975.61 44
3975.75 40
3975.90 39
3976.04 39
3976.19 41
3976.33 45
3976.48 50
3976.62 56
3976.77 61
3976.91 66
3977.06 68
3977.20 69
3977.34 67
3977.49 64
3977.63 60
3977.78 55
3977.92 50
3978.07 46
3978.21 42
3978.36 40
3978.50 39
3978.65 40
3978.79 42
3978.94 44
3979.08 47
3979.22 49
3979.37 50
3979.51 49
3979.66 47
3979.80 44
3979.95 41
3980.09 39
3980.24 38
3980.38 38
3980.53 39
3980.67 40
3980.82 41
3980.96 40
3981.11 39
3981.25 36
3981.39 33
3981.54 29
3981.68 25
3981.83 21
3981.97 17
3982.12 14
3982.26 11
3982.41 7
3982.55 3
3982.70 0
3982.84 0
3982.99 0
3983.13 0
3983.28 0
3983.42 0
3983.56 0
3983.71 0
3983.85 5
3984.00 11
3984.14 17
3984.29 22
3984.43 27
3984.58 31
3984.72 36
3984.87 40
3985.01 44
3985.16 47
3985.30 49
3985.45 49
3985.59 47
3985.74 42
3985.88 36
3986.03 28
3986.17 20
3986.31 13
3986.46 7
3986.60 3
3986.75 1
3986.89 1
3987.04 2
3987.18 4
3987.33 7
3987.47 8
3987.62 9
3987.76 9
3987.91 8
3988.05 7
3988.20 6
3988.34 7
3988.49 8
3988.63 10
3988.78 13
3988.92 17
3989.07 22
3989.21 28
3989.36 34
3989.50 42
3989.65 50
3989.79 57
3989.93 65
3990.08 71
3990.22 77
3990.37 81
3990.51 83
3990.66 84
3990.80 85
3990.95 84
3991.09 84
3991.24 84
3991.38 84
3991.53 84
3991.67 85
3991.82 85
3991.96 86
3992.11 88
3992.25 90
3992.40 93
3992.54 98
3992.69 104
3992.83 110
3992.98 117
3993.12 124
3993.27 129
3993.41 133
3993.56 134
3993.70 134
3993.85 131
3993.99 127
3994.14 123
3994.28 119
3994.43 115
3994.57 113
3994.72 114
3994.86 116
3995.01 120
3995.15 125
3995.30 130
3995.44 134
3995.58 137
3995.73 138
3995.87 136
3996.02 132
3996.16 127
3996.31 119
3996.45 110
3996.60 101
3996.74 91
3996.89 80
3997.03 70
3997.18 60
3997.32 52
3997.47 45
3997.61 39
3997.76 36
3997.90 34
3998.05 34
3998.19 35
3998.34 36
3998.48 38
3998.63 38
3998.77 37
3998.92 35
3999.06 31
3999.21 26
3999.35 22
3999.50 19
3999.64 19
3999.79 21
3999.93 25
4000.08 30
4000.22 35
4000.37 37
4000.51 37
4000.66 34
4000.80 29
4000.95 23
4001.09 17
4001.24 13
4001.38 10
4001.53 9
4001.67 9
4001.82 9
4001.96 10
4002.11 10
4002.25 10
4002.40 10
4002.54 8
4002.69 5
4002.83 2
4002.98 0
4003.12 0
4003.27 0
4003.41 0
4003.56 0
4003.71 0
4003.85 0
4004.00 2
4004.14 5
4004.29 9
4004.43 11
4004.58 12
4004.72 12
4004.87 12
4005.01 11
4005.16 9
4005.30 6
4005.45 3
4005.59 0
4005.74 0
4005.88 0
4006.03 0
4006.17 0
4006.32 0
4006.46 0
4006.61 0
4006.75 7
4006.90 18
4007.04 30
4007.19 43
4007.33 54
4007.48 64
4007.62 72
4007.77 76
4007.91 77
4008.06 75
4008.20 71
4008.35 65
4008.49 60
4008.64 54
4008.78 49
4008.93 45
4009.07 43
4009.22 41
4009.37 40
4009.51 40
4009.66 41
4009.80 41
4009.95 41
4010.09 42
4010.24 42
4010.38 41
4010.53 41
4010.67 40
4010.82 40
4010.96 41
4011.11 41
4011.25 40
4011.40 39
4011.54 36
4011.69 32
4011.83 28
4011.98 23
4012.12 20
4012.27 18
4012.41 19
4012.56 21
4012.70 25
4012.85 28
4013.00 31
4013.14 32
4013.29 32
4013.43 31
4013.58 29
4013.72 27
4013.87 25
4014.01 24
4014.16 23
4014.30 22
4014.45 22
4014.59 24
4014.74 26
4014.88 30
4015.03 35
4015.17 41
4015.32 47
4015.46 53
4015.61 58
4015.76 63
4015.90 67
4016.05 70
4016.19 72
4016.34 74
4016.48 73
4016.63 70
4016.77 65
4016.92 58
4017.06 50
4017.21 42
4017.35 36
4017.50 31
4017.64 30
4017.79 31
4017.94 33
4018.08 37
4018.23 39
4018.37 41
4018.52 41
4018.66 41
4018.81 41
4018.95 42
4019.10 44
4019.24 47
4019.39 51
4019.53 55
4019.68 58
4019.82 60
4019.97 61
4020.12 61
4020.26 61
4020.41 62
4020.55 62
4020.70 61
4020.84 60
4020.99 58
4021.13 55
4021.28 52
4021.42 49
4021.57 47
4021.71 46
4021.86 47
4022.01 49
4022.15 52
4022.30 56
4022.44 60
4022.59 63
4022.73 65
4022.88 64
4023.02 61
4023.17 55
4023.31 47
4023.46 39
4023.61 32
4023.75 26
4023.90 22
4024.04 20
4024.19 19
4024.33 19
4024.48 19
4024.62 19
4024.77 18
4024.91 17
4025.06 17
4025.21 17
4025.35 18
4025.50 21
4025.64 25
4025.79 29
4025.93 34
4026.08 38
4026.22 41
4026.37 44
4026.51 45
4026.66 45
4026.81 44
4026.95 43
4027.10 42
4027.24 41
4027.39 40
4027.53 39
4027.68 39
4027.82 39
4027.97 40
4028.12 42
4028.26 45
4028.41 51
4028.55 58
4028.70 66
4028.84 74
4028.99 82
4029.13 86
4029.28 88
4029.42 86
4029.57 81
4029.72 73
4029.86 63
4030.01 53
4030.15 45
4030.30 38
4030.44 32
4030.59 29
4030.73 26
4030.88 22
4031.03 18
4031.17 13
4031.32 7
4031.46 2
4031.61 0
4031.75 0
4031.90 0
4032.05 0
4032.19 0
4032.34 0
4032.48 1
4032.63 3
4032.77 4
4032.92 4
4033.06 4
4033.21 4
4033.36 3
4033.50 4
4033.65 6
4033.79 9
4033.94 13
4034.08 17
4034.23 21
4034.37 23
4034.52 23
4034.67 22
4034.81 20
4034.96 18
4035.10 16
4035.25 16
4035.39 16
4035.54 18
4035.69 21
4035.83 23
4035.98 26
4036.12 28
4036.27 29
4036.41 28
4036.56 27
4036.71 26
4036.85 25
4037.00 25
4037.14 25
4037.29 26
4037.43 27
4037.58 29
4037.73 31
4037.87 32
4038.02 32
4038.16 31
4038.31 29
4038.45 28
4038.60 26
4038.74 25
4038.89 25
4039.04 26
4039.18 27
4039.33 28
4039.47 29
4039.62 29
4039.76 28
4039.91 26
4040.06 23
4040.20 20
4040.35 16
4040.49 13
4040.64 11
4040.79 10
4040.93 10
4041.08 11
4041.22 13
4041.37 14
4041.51 15
4041.66 15
4041.81 14
4041.95 12
4042.10 11
4042.24 10
4042.39 12
4042.53 15
4042.68 20
4042.83 27
4042.97 34
4043.12 40
4043.26 44
4043.41 47
4043.55 47
4043.70 45
4043.85 43
4043.99 42
4044.14 42
4044.28 44
4044.43 46
4044.58 48
4044.72 49
4044.87 47
4045.01 43
4045.16 36
4045.30 27
4045.45 18
4045.60 10
4045.74 3
4045.89 0
4046.03 0
4046.18 0
4046.33 0
4046.47 0
4046.62 0
4046.76 3
4046.91 7
4047.05 11
4047.20 15
4047.35 18
4047.49 21
4047.64 24
4047.78 26
4047.93 28
4048.08 31
4048.22 35
4048.37 38
4048.51 42
4048.66 45
4048.81 47
4048.95 48
4049.10 49
4049.24 49
4049.39 49
4049.53 51
4049.68 55
4049.83 60
4049.97 66
4050.12 71
4050.26 74
4050.41 75
4050.56 74
4050.70 71
4050.85 68
4050.99 66
4051.14 65
4051.29 66
4051.43 67
4051.58 67
4051.72 66
4051.87 62
4052.02 57
4052.16 50
4052.31 42
4052.45 37
4052.60 34
4052.75 34
4052.89 38
4053.04 43
4053.18 49
4053.33 55
4053.48 60
4053.62 62
4053.77 63
4053.91 62
4054.06 60
4054.21 59
4054.35 58
4054.50 58
4054.64 58
4054.79 59
4054.94 59
4055.08 59
4055.23 59
4055.37 60
4055.52 60
4055.67 63
4055.81 66
4055.96 71
4056.10 76
4056.25 81
4056.40 85
4056.54 87
4056.69 87
4056.83 85
4056.98 82
4057.13 79
4057.27 75
4057.42 73
4057.56 70
4057.71 68
4057.86 66
4058.00 63
4058.15 60
4058.29 55
4058.44 51
4058.59 48
4058.73 45
4058.88 44
4059.02 43
4059.17 43
4059.32 42
4059.46 41
4059.61 38
4059.75 34
4059.90 29
4060.05 24
4060.19 19
4060.34 14
4060.48 9
4060.63 6
4060.78 4
4060.92 3
4061.07 3
4061.22 4
4061.36 6
4061.51 9
4061.65 12
4061.80 15
4061.95 17
4062.09 19
4062.24 19
4062.38 19
4062.53 19
4062.68 18
4062.82 17
4062.97 16
4063.12 15
4063.26 13
4063.41 10
4063.55 6
4063.70 1
4063.85 0
4063.99 0
4064.14 0
4064.28 0
4064.43 0
4064.58 0
4064.72 0
4064.87 0
4065.02 6
4065.16 11
4065.31 17
4065.45 23
4065.60 30
4065.75 38
4065.89 46
4066.04 55
4066.18 63
4066.33 71
4066.48 78
4066.62 83
4066.77 87
4066.92 90
4067.06 91
4067.21 93
4067.35 95
4067.50 97
4067.65 102
4067.79 108
4067.94 114
4068.09 119
4068.23 124
4068.38 125
4068.52 123
4068.67 119
4068.82 114
4068.96 109
4069.11 106
4069.26 107
4069.40 111
4069.55 118
4069.69 128
4069.84 138
4069.99 146
4070.13 153
4070.28 157
4070.43 157
4070.57 156
4070.72 152
4070.86 148
4071.01 143
4071.16 138
4071.30 133
4071.45 128
4071.60 122
4071.74 116
4071.89 110
4072.04 104
4072.18 98
4072.33 95
4072.47 92
4072.62 92
4072.77 92
4072.91 94
4073.06 95
4073.21 95
4073.35 94
4073.50 93
4073.64 91
4073.79 90
4073.94 91
4074.08 93
4074.23 97
4074.38 101
4074.52 104
4074.67 106
4074.82 104
4074.96 99
4075.11 91
4075.25 81
4075.40 70
4075.55 59
4075.69 49
4075.84 41
4075.99 35
4076.13 31
4076.28 28
4076.43 27
4076.57 26
4076.72 25
4076.86 24
4077.01 23
4077.16 23
4077.30 25
4077.45 29
4077.60 35
4077.74 42
4077.89 49
4078.04 56
4078.18 59
4078.33 59
4078.48 56
4078.62 50
4078.77 42
4078.91 33
4079.06 24
4079.21 18
4079.35 13
4079.50 10
4079.65 8
4079.79 7
4079.94 6
4080.09 6
4080.23 6
4080.38 7
4080.53 9
4080.67 12
4080.82 15
4080.97 18
4081.11 22
4081.26 24
4081.40 27
4081.55 30
4081.70 34
4081.84 37
4081.99 40
4082.14 42
4082.28 44
4082.43 45
4082.58 44
4082.72 43
4082.87 42
4083.02 40
4083.16 39
4083.31 37
4083.46 34
4083.60 31
4083.75 28
4083.89 24
4084.04 21
4084.19 18
4084.33 15
4084.48 13
4084.63 11
4084.77 9
4084.92 8
4085.07 7
4085.21 7
4085.36 7
4085.51 7
4085.65 8
4085.80 8
4085.95 8
4086.09 8
4086.24 8
4086.39 10
4086.53 13
4086.68 19
4086.83 27
4086.97 37
4087.12 48
4087.27 58
4087.41 66
4087.56 72
4087.71 74
4087.85 74
4088.00 71
4088.15 67
4088.29 62
4088.44 56
4088.59 52
4088.73 48
4088.88 45
4089.02 44
4089.17 43
4089.32 43
4089.46 43
4089.61 43
4089.76 44
4089.90 44
4090.05 44
4090.20 45
4090.34 45
4090.49 46
4090.64 47
4090.78 47
4090.93 48
4091.08 47
4091.22 47
4091.37 46
4091.52 46
4091.66 45
4091.81 43
4091.96 41
4092.10 40
4092.25 38
4092.40 37
4092.54 37
4092.69 38
4092.84 40
4092.98 42
4093.13 43
4093.28 43
4093.42 42
4093.57 40
4093.72 37
4093.86 34
4094.01 30
4094.16 27
4094.30 25
4094.45 24
4094.60 23
4094.74 23
4094.89 22
4095.04 22
4095.19 21
4095.33 20
4095.48 20
4095.63 19
4095.77 19
4095.92 20
4096.07 22
4096.21 24
4096.36 27
4096.51 31
4096.65 35
4096.80 39
4096.95 42
4097.09 44
4097.24 46
4097.39 46
4097.53 46
4097.68 46
4097.83 46
4097.97 47
4098.12 50
4098.27 53
4098.41 57
4098.56 61
4098.71 64
4098.85 65
4099.00 64
4099.15 61
4099.29 56
4099.44 51
4099.59 45
4099.73 39
4099.88 33
4100.03 26
4100.18 19
4100.32 11
4100.47 4
4100.62 0
4100.76 0
4100.91 0
4101.06 0
4101.20 0
4101.35 0
4101.50 0
4101.64 0
4101.79 3
4101.94 9
4102.08 13
4102.23 16
4102.38 19
4102.52 21
4102.67 23
4102.82 25
4102.97 28
4103.11 33
4103.26 39
4103.41 47
4103.55 54
4103.70 61
4103.85 66
4103.99 68
4104.14 67
4104.29 64
4104.43 58
4104.58 53
4104.73 48
4104.87 44
4105.02 42
4105.17 42
4105.32 42
4105.46 41
4105.61 40
4105.76 37
4105.90 33
4106.05 28
4106.20 25
4106.34 25
4106.49 27
4106.64 33
4106.78 41
4106.93 50
4107.08 58
4107.23 65
4107.37 69
4107.52 71
4107.67 71
4107.81 70
4107.96 69
4108.11 70
4108.25 71
4108.40 73
4108.55 75
4108.69 77
4108.84 76
4108.99 74
4109.14 70
4109.28 65
4109.43 59
4109.58 52
4109.72 46
4109.87 40
4110.02 36
4110.16 33
4110.31 31
4110.46 30
4110.61 29
4110.75 29
4110.90 29
4111.05 28
4111.19 26
4111.34 25
4111.49 23
4111.63 22
4111.78 20
4111.93 19
4112.08 18
4112.22 17
4112.37 16
4112.52 13
4112.66 10
4112.81 7
4112.96 5
4113.11 3
4113.25 3
4113.40 4
4113.55 7
4113.69 11
4113.84 16
4113.99 21
4114.13 24
4114.28 26
4114.43 26
4114.58 23
4114.72 19
4114.87 14
4115.02 9
4115.16 5
4115.31 3
4115.46 3
4115.61 5
4115.75 8
4115.90 11
4116.05 12
4116.19 12
4116.34 10
4116.49 5
4116.63 0
4116.78 0
4116.93 0
4117.08 0
4117.22 0
4117.37 0
4117.52 0
4117.66 0
4117.81 5
4117.96 11
4118.11 16
4118.25 20
4118.40 23
4118.55 26
4118.69 29
4118.84 33
4118.99 37
4119.14 42
4119.28 48
4119.43 52
4119.58 56
4119.72 58
4119.87 59
4120.02 57
4120.17 55
4120.31 53
4120.46 51
4120.61 50
4120.76 50
4120.90 51
4121.05 53
4121.20 55
4121.34 58
4121.49 59
4121.64 61
4121.79 62
4121.93 64
4122.08 65
4122.23 68
4122.37 71
4122.52 74
4122.67 77
4122.82 80
4122.96 83
4123.11 85
4123.26 86
4123.40 87
4123.55 87
4123.70 88
4123.85 88
4123.99 88
4124.14 88
4124.29 87
4124.44 86
4124.58 85
4124.73 83
4124.88 81
4125.02 78
4125.17 75
4125.32 71
4125.47 65
4125.61 58
4125.76 50
4125.91 42
4126.06 35
4126.20 28
4126.35 23
4126.50 19
4126.64 17
4126.79 16
4126.94 17
4127.09 19
4127.23 23
4127.38 27
4127.53 32
4127.68 36
4127.82 39
4127.97 40
4128.12 40
4128.26 40
4128.41 38
4128.56 36
4128.71 34
4128.85 31
4129.00 27
4129.15 22
4129.30 17
4129.44 12
4129.59 7
4129.74 3
4129.89 1
4130.03 0
4130.18 0
4130.33 0
4130.47 1
4130.62 1
4130.77 2
4130.92 3
4131.06 4
4131.21 7
4131.36 11
4131.51 16
4131.65 20
4131.80 23
4131.95 24
4132.10 23
4132.24 21
4132.39 16
4132.54 11
4132.69 6
4132.83 3
4132.98 1
4133.13 1
4133.28 3
4133.42 7
4133.57 11
4133.72 16
4133.86 21
4134.01 24
4134.16 27
4134.31 28
4134.45 28
4134.60 26
4134.75 24
4134.90 21
4135.04 17
4135.19 13
4135.34 8
4135.49 3
4135.63 0
4135.78 0
4135.93 0
4136.08 0
4136.22 0
4136.37 0
4136.52 0
4136.67 0
4136.81 1
4136.96 7
4137.11 16
4137.26 25
4137.40 35
4137.55 46
4137.70 55
4137.85 64
4137.99 71
4138.14 76
4138.29 80
4138.44 81
4138.58 80
4138.73 77
4138.88 72
4139.03 65
4139.17 58
4139.32 49
4139.47 42
4139.62 35
4139.76 30
4139.91 27
4140.06 26
4140.21 27
4140.35 28
4140.50 31
4140.65 34
4140.80 38
4140.94 42
4141.09 47
4141.24 51
4141.39 53
4141.53 54
4141.68 54
4141.83 52
4141.98 48
4142.12 45
4142.27 41
4142.42 37
4142.57 34
4142.71 32
4142.86 32
4143.01 32
4143.16 35
4143.30 39
4143.45 44
4143.60 50
4143.75 56
4143.90 59
4144.04 61
4144.19 60
4144.34 58
4144.49 56
4144.63 54
4144.78 53
4144.93 54
4145.08 57
4145.22 60
4145.37 64
4145.52 66
4145.67 68
4145.81 69
4145.96 70
4146.11 70
4146.26 71
4146.40 71
4146.55 71
4146.70 69
4146.85 66
4147.00 62
4147.14 56
4147.29 50
4147.44 45
4147.59 40
4147.73 37
4147.88 34
4148.03 32
4148.18 30
4148.32 27
4148.47 23
4148.62 19
4148.77 17
4148.91 15
4149.06 14
4149.21 16
4149.36 18
4149.51 21
4149.65 25
4149.80 28
4149.95 31
4150.10 33
4150.24 35
4150.39 36
4150.54 36
4150.69 35
4150.84 31
4150.98 26
4151.13 21
4151.28 15
4151.43 10
4151.57 7
4151.72 4
4151.87 3
4152.02 2
4152.16 2
4152.31 1
4152.46 1
4152.61 1
4152.76 3
4152.90 6
4153.05 11
4153.20 17
4153.35 24
4153.49 30
4153.64 34
4153.79 35
4153.94 34
4154.09 29
4154.23 23
4154.38 16
4154.53 10
4154.68 5
4154.82 2
4154.97 3
4155.12 6
4155.27 11
4155.42 18
4155.56 26
4155.71 34
4155.86 42
4156.01 50
4156.15 57
4156.30 64
4156.45 69
4156.60 72
4156.75 73
4156.89 72
4157.04 70
4157.19 66
4157.34 62
4157.49 58
4157.63 55
4157.78 53
4157.93 51
4158.08 50
4158.22 49
4158.37 47
4158.52 45
4158.67 43
4158.82 40
4158.96 37
4159.11 35
4159.26 32
4159.41 30
4159.56 27
4159.70 24
4159.85 20
4160.00 17
4160.15 14
4160.29 12
4160.44 12
4160.59 14
4160.74 17
4160.89 21
4161.03 26
4161.18 30
4161.33 33
4161.48 34
4161.63 34
4161.77 34
4161.92 32
4162.07 30
4162.22 28
4162.37 27
4162.51 27
4162.66 26
4162.81 25
4162.96 24
4163.10 22
4163.25 19
4163.40 15
4163.55 11
4163.70 8
4163.84 7
4163.99 6
4164.14 8
4164.29 10
4164.44 13
4164.58 16
4164.73 18
4164.88 19
4165.03 17
4165.18 13
4165.32 9
4165.47 3
4165.62 0
4165.77 0
4165.92 0
4166.06 0
4166.21 1
4166.36 6
4166.51 12
4166.66 18
4166.80 24
4166.95 29
4167.10 35
4167.25 39
4167.40 42
4167.54 45
4167.69 46
4167.84 47
4167.99 47
4168.14 48
4168.28 50
4168.43 52
4168.58 55
4168.73 57
4168.88 59
4169.02 59
4169.17 59
4169.32 59
4169.47 58
4169.62 59
4169.76 60
4169.91 61
4170.06 62
4170.21 63
4170.36 62
4170.51 59
4170.65 55
4170.80 49
4170.95 43
4171.10 36
4171.25 30
4171.39 24
4171.54 20
4171.69 18
4171.84 16
4171.99 17
4172.13 18
4172.28 21
4172.43 23
4172.58 26
4172.73 29
4172.87 32
4173.02 34
4173.17 35
4173.32 35
4173.47 35
4173.62 34
4173.76 32
4173.91 30
4174.06 29
4174.21 28
4174.36 28
4174.50 30
4174.65 32
4174.80 35
4174.95 38
4175.10 40
4175.24 41
4175.39 41
4175.54 39
4175.69 38
4175.84 36
4175.99 36
4176.13 37
4176.28 40
4176.43 43
4176.58 48
4176.73 52
4176.87 56
4177.02 57
4177.17 57
4177.32 55
4177.47 52
4177.62 49
4177.76 45
4177.91 43
4178.06 41
4178.21 41
4178.36 41
4178.50 42
4178.65 44
4178.80 44
4178.95 44
4179.10 43
4179.25 41
4179.39 39
4179.54 37
4179.69 36
4179.84 36
4179.99 36
4180.14 37
4180.28 39
4180.43 40
4180.58 40
4180.73 41
4180.88 42
4181.02 43
4181.17 45
4181.32 48
4181.47 52
4181.62 56
4181.77 61
4181.91 65
4182.06 69
4182.21 71
4182.36 71
4182.51 70
4182.66 67
4182.80 63
4182.95 58
4183.10 53
4183.25 49
4183.40 47
4183.55 47
4183.69 48
4183.84 50
4183.99 52
4184.14 54
4184.29 55
4184.44 55
4184.58 56
4184.73 58
4184.88 62
4185.03 68
4185.18 76
4185.33 85
4185.47 93
4185.62 99
4185.77 102
4185.92 102
4186.07 98
4186.22 92
4186.36 85
4186.51 77
4186.66 69
4186.81 62
4186.96 57
4187.11 53
4187.25 50
4187.40 48
4187.55 47
4187.70 46
4187.85 44
4188.00 41
4188.14 35
4188.29 29
4188.44 22
4188.59 16
4188.74 11
4188.89 8
4189.03 7
4189.18 7
4189.33 7
4189.48 8
4189.63 8
4189.78 7
4189.92 6
4190.07 4
4190.22 2
4190.37 1
4190.52 0
4190.67 0
4190.82 0
4190.96 0
4191.11 0
4191.26 0
4191.41 0
4191.56 1
4191.71 2
4191.85 2
4192.00 2
4192.15 1
4192.30 1
4192.45 0
4192.60 1
4192.74 3
4192.89 7
4193.04 13
4193.19 19
4193.34 25
4193.49 31
4193.64 37
4193.78 42
4193.93 46
4194.08 50
4194.23 54
4194.38 56
4194.53 57
4194.68 57
4194.82 56
4194.97 54
4195.12 51
4195.27 48
4195.42 46
4195.57 45
4195.71 45
4195.86 47
4196.01 50
4196.16 54
4196.31 58
4196.46 63
4196.61 67
4196.75 71
4196.90 72
4197.05 73
4197.20 72
4197.35 70
4197.50 69
4197.65 69
4197.79 69
4197.94 72
4198.09 75
4198.24 79
4198.39 82
4198.54 84
4198.69 85
4198.83 85
4198.98 85
4199.13 83
4199.28 81
4199.43 80
4199.58 78
4199.73 75
4199.87 72
4200.02 68
4200.17 64
4200.32 59
4200.47 54
4200.62 50
4200.77 47
4200.91 45
4201.06 43
4201.21 41
4201.36 39
4201.51 36
4201.66 31
4201.81 26
4201.95 21
4202.10 17
4202.25 14
4202.40 12
4202.55 13
4202.70 14
4202.85 16
4203.00 18
4203.14 19
4203.29 20
4203.44 20
4203.59 19
4203.74 19
4203.89 19
4204.04 20
4204.18 21
4204.33 23
4204.48 25
4204.63 27
4204.78 28
4204.93 28
4205.08 27
4205.23 26
4205.37 24
4205.52 21
4205.67 19
4205.82 16
4205.97 14
4206.12 13
4206.27 13
4206.41 14
4206.56 16
4206.71 17
4206.86 17
4207.01 15
4207.16 12
4207.31 7
4207.46 3
4207.60 0
4207.75 0
4207.90 0
4208.05 0
4208.20 0
4208.35 0
4208.50 0
4208.65 0
4208.79 1
4208.94 4
4209.09 8
4209.24 12
4209.39 15
4209.54 18
4209.69 19
4209.84 19
4209.98 19
4210.13 18
4210.28 17
4210.43 18
4210.58 19
4210.73 21
4210.88 24
4211.03 27
4211.17 32
4211.32 36
4211.47 41
4211.62 46
4211.77 50
4211.92 52
4212.07 52
4212.22 50
4212.37 45
4212.51 38
4212.66 31
4212.81 24
4212.96 18
4213.11 14
4213.26 12
4213.41 13
4213.56 14
4213.70 17
4213.85 21
4214.00 26
4214.15 30
4214.30 34
4214.45 37
4214.60 39
4214.75 41
4214.90 41
4215.04 41
4215.19 40
4215.34 39
4215.49 39
4215.64 38
4215.79 38
4215.94 38
4216.09 38
4216.24 38
4216.38 38
4216.53 37
4216.68 34
4216.83 31
4216.98 27
4217.13 21
4217.28 16
4217.43 11
4217.58 6
4217.72 2
4217.87 0
4218.02 0
4218.17 0
4218.32 0
4218.47 0
4218.62 0
4218.77 0
4218.92 0
4219.06 0
4219.21 2
4219.36 6
4219.51 11
4219.66 16
4219.81 22
4219.96 28
4220.11 33
4220.26 36
4220.40 36
4220.55 33
4220.70 27
4220.85 19
4221.00 10
4221.15 2
4221.30 0
4221.45 0
4221.60 0
4221.75 0
4221.89 0
4222.04 0
4222.19 0
4222.34 4
4222.49 8
4222.64 11
4222.79 14
4222.94 17
4223.09 19
4223.24 21
4223.38 20
4223.53 19
4223.68 15
4223.83 11
4223.98 7
4224.13 4
4224.28 2
4224.43 2
4224.58 3
4224.73 6
4224.87 9
4225.02 13
4225.17 15
4225.32 16
4225.47 16
4225.62 16
4225.77 17
4225.92 19
4226.07 23
4226.22 29
4226.36 39
4226.51 50
4226.66 62
4226.81 74
4226.96 85
4227.11 93
4227.26 99
4227.41 102
4227.56 103
4227.71 103
4227.86 103
4228.00 103
4228.15 105
4228.30 107
4228.45 111
4228.60 115
4228.75 118
4228.90 119
4229.05 119
4229.20 118
4229.35 115
4229.50 113
4229.64 110
4229.79 108
4229.94 107
4230.09 105
4230.24 103
4230.39 100
4230.54 96
4230.69 90
4230.84 83
4230.99 76
4231.14 69
4231.29 63
4231.43 59
4231.58 56
4231.73 57
4231.88 59
4232.03 63
4232.18 67
4232.33 70
4232.48 73
4232.63 73
4232.78 72
4232.93 70
4233.08 67
4233.22 63
4233.37 60
4233.52 57
4233.67 55
4233.82 52
4233.97 50
4234.12 47
4234.27 44
4234.42 41
4234.57 38
4234.72 36
4234.87 35
4235.01 35
4235.16 37
4235.31 40
4235.46 44
4235.61 47
4235.76 50
4235.91 51
4236.06 51
4236.21 50
4236.36 47
4236.51 45
4236.66 43
4236.81 42
4236.95 43
4237.10 45
4237.25 49
4237.40 54
4237.55 59
4237.70 63
4237.85 68
4238.00 72
4238.15 75
4238.30 79
4238.45 83
4238.60 86
4238.75 88
4238.89 89
4239.04 87
4239.19 83
4239.34 77
4239.49 71
4239.64 64
4239.79 59
4239.94 55
4240.09 52
4240.24 52
4240.39 52
4240.54 53
4240.69 53
4240.84 53
4240.99 53
4241.13 52
4241.28 52
4241.43 53
4241.58 56
4241.73 59
4241.88 63
4242.03 67
4242.18 70
4242.33 71
4242.48 69
4242.63 64
4242.78 57
4242.93 49
4243.08 42
4243.23 37
4243.37 35
4243.52 37
4243.67 41
4243.82 47
4243.97 53
4244.12 57
4244.27 59
4244.42 58
4244.57 56
4244.72 52
4244.87 47
4245.02 42
4245.17 38
4245.32 34
4245.47 31
4245.62 29
4245.76 27
4245.91 26
4246.06 26
4246.21 27
4246.36 29
4246.51 31
4246.66 32
4246.81 33
4246.96 32
4247.11 30
4247.26 27
4247.41 23
4247.56 19
4247.71 16
4247.86 13
4248.01 12
4248.16 12
4248.30 13
4248.45 15
4248.60 18
4248.75 21
4248.90 23
4249.05 26
4249.20 28
4249.35 29
4249.50 29
4249.65 28
4249.80 25
4249.95 21
4250.10 17
4250.25 11
4250.40 6
4250.55 2
4250.70 0
4250.85 0
4251.00 0
4251.14 0
4251.29 0
4251.44 2
4251.59 6
4251.74 11
4251.89 16
4252.04 23
4252.19 30
4252.34 39
4252.49 47
4252.64 55
4252.79 61
4252.94 66
4253.09 67
4253.24 67
4253.39 65
4253.54 62
4253.69 60
4253.84 60
4253.99 61
4254.14 63
4254.28 67
4254.43 72
4254.58 78
4254.73 84
4254.88 90
4255.03 96
4255.18 101
4255.33 104
4255.48 105
4255.63 102
4255.78 98
4255.93 92
4256.08 85
4256.23 79
4256.38 74
4256.53 70
4256.68 67
4256.83 65
4256.98 64
4257.13 64
4257.28 65
4257.43 67
4257.58 68
4257.72 70
4257.87 72
4258.02 72
4258.17 73
4258.32 73
4258.47 73
4258.62 73
4258.77 74
4258.92 74
4259.07 73
4259.22 70
4259.37 66
4259.52 62
4259.67 57
4259.82 54
4259.97 52
4260.12 51
4260.27 51
4260.42 52
4260.57 53
4260.72 52
4260.87 51
4261.02 48
4261.17 44
4261.32 39
4261.47 33
4261.62 26
4261.77 20
4261.92 15
4262.06 11
4262.21 10
4262.36 10
4262.51 12
4262.66 15
4262.81 19
4262.96 22
4263.11 25
4263.26 27
4263.41 28
4263.56 28
4263.71 28
4263.86 27
4264.01 27
4264.16 27
4264.31 26
4264.46 26
4264.61 25
4264.76 23
4264.91 22
4265.06 20
4265.21 20
4265.36 20
4265.51 22
4265.66 24
4265.81 26
4265.96 28
4266.11 28
4266.26 28
4266.41 27
4266.56 25
4266.71 25
4266.86 26
4267.01 30
4267.16 36
4267.31 44
4267.46 53
4267.60 61
4267.75 67
4267.90 71
4268.05 72
4268.20 70
4268.35 68
4268.50 66
4268.65 64
4268.80 63
4268.95 62
4269.10 62
4269.25 61
4269.40 60
4269.55 57
4269.70 55
4269.85 53
4270.00 51
4270.15 49
4270.30 48
4270.45 47
4270.60 45
4270.75 41
4270.90 37
4271.05 32
4271.20 26
4271.35 21
4271.50 17
4271.65 14
4271.80 12
4271.95 10
4272.10 8
4272.25 5
4272.40 1
4272.55 0
4272.70 0
4272.85 0
4273.00 0
4273.15 0
4273.30 0
4273.45 0
4273.60 2
4273.75 6
4273.90 11
4274.05 15
4274.20 19
4274.35 22
4274.50 25
4274.65 27
4274.80 29
4274.95 29
4275.10 28
4275.25 26
4275.40 26
4275.55 27
4275.70 29
4275.85 33
4276.00 37
4276.15 42
4276.30 47
4276.45 51
4276.60 54
4276.75 57
4276.90 60
4277.05 64
4277.20 68
4277.35 70
4277.50 71
4277.65 69
4277.80 65
4277.95 58
4278.10 50
4278.25 41
4278.40 33
4278.55 27
4278.70 23
4278.85 21
4279.00 19
4279.15 19
4279.30 18
4279.45 18
4279.60 18
4279.75 18
4279.90 20
4280.05 23
4280.20 26
4280.35 29
4280.50 32
4280.65 33
4280.80 32
4280.95 30
4281.10 26
4281.25 20
4281.40 14
4281.55 6
4281.70 0
4281.85 0
4282.00 0
4282.15 0
4282.30 0
4282.45 0
4282.60 0
4282.75 0
4282.90 4
4283.05 10
4283.20 15
4283.35 17
4283.50 17
4283.65 15
4283.80 12
4283.95 11
4284.10 10
4284.25 11
4284.40 14
4284.55 18
4284.70 23
4284.85 27
4285.00 31
4285.15 34
4285.30 35
4285.45 36
4285.60 37
4285.75 38
4285.90 40
4286.05 44
4286.20 50
4286.35 56
4286.50 63
4286.65 69
4286.80 73
4286.95 75
4287.10 74
4287.25 71
4287.40 67
4287.55 62
4287.70 57
4287.85 54
4288.00 51
4288.15 49
4288.30 48
4288.45 47
4288.60 46
4288.75 44
4288.90 42
4289.05 39
4289.20 36
4289.35 34
4289.50 31
4289.65 28
4289.80 26
4289.95 25
4290.10 24
4290.25 24
4290.40 24
4290.55 25
4290.70 26
4290.85 26
4291.00 25
4291.15 22
4291.30 18
4291.45 12
4291.60 7
4291.75 2
4291.90 0
4292.05 0
4292.20 0
4292.36 0
4292.51 2
4292.66 4
4292.81 4
4292.96 3
4293.11 1
4293.26 0
4293.41 0
4293.56 0
4293.71 0
4293.86 0
4294.01 1
4294.16 3
4294.31 4
4294.46 6
4294.61 9
4294.76 13
4294.91 17
4295.06 22
4295.21 26
4295.36 30
4295.51 33
4295.66 33
4295.81 32
4295.96 29
4296.11 25
4296.26 21
4296.41 17
4296.56 14
4296.71 11
4296.86 9
4297.01 7
4297.16 6
4297.31 5
4297.46 6
4297.61 6
4297.76 8
4297.91 9
4298.07 11
4298.22 13
4298.37 15
4298.52 16
4298.67 17
4298.82 17
4298.97 17
4299.12 17
4299.27 18
4299.42 19
4299.57 21
4299.72 23
4299.87 26
4300.02 28
4300.17 30
4300.32 31
4300.47 32
4300.62 30
4300.77 28
4300.92 25
4301.07 22
4301.22 18
4301.37 16
4301.52 16
4301.67 17
4301.82 21
4301.97 26
4302.12 31
4302.28 37
4302.43 42
4302.58 46
4302.73 48
4302.88 48
4303.03 47
4303.18 45
4303.33 43
4303.48 40
4303.63 37
4303.78 34
4303.93 31
4304.08 30
4304.23 29
4304.38 30
4304.53 32
4304.68 35
4304.83 39
4304.98 43
4305.13 45
4305.28 46
4305.43 46
4305.58 43
4305.73 39
4305.89 34
4306.04 30
4306.19 28
4306.34 27
4306.49 27
4306.64 29
4306.79 31
4306.94 32
4307.09 32
4307.24 31
4307.39 29
4307.54 26
4307.69 23
4307.84 20
4307.99 17
4308.14 14
4308.29 12
4308.44 10
4308.59 10
4308.74 11
4308.89 14
4309.05 18
4309.20 22
4309.35 26
4309.50 29
4309.65 30
4309.80 29
4309.95 26
4310.10 24
4310.25 21
4310.40 20
4310.55 20
4310.70 21
4310.85 24
4311.00 27
4311.15 30
4311.30 33
4311.45 36
4311.60 38
4311.75 39
4311.91 40
4312.06 40
4312.21 40
4312.36 41
4312.51 42
4312.66 43
4312.81 46
4312.96 47
4313.11 48
4313.26 48
4313.41 46
4313.56 43
4313.71 40
4313.86 38
4314.01 37
4314.16 38
4314.31 40
4314.47 41
4314.62 43
4314.77 43
4314.92 43
4315.07 42
4315.22 42
4315.37 43
4315.52 44
4315.67 47
4315.82 50
4315.97 53
4316.12 55
4316.27 56
4316.42 56
4316.57 54
4316.72 50
4316.88 47
4317.03 42
4317.18 37
4317.33 32
4317.48 27
4317.63 23
4317.78 20
4317.93 16
4318.08 14
4318.23 12
4318.38 12
4318.53 12
4318.68 14
4318.83 18
4318.98 23
4319.14 28
4319.29 33
4319.44 37
4319.59 39
4319.74 41
4319.89 41
4320.04 40
4320.19 38
4320.34 37
4320.49 36
4320.64 36
4320.79 37
4320.94 39
4321.09 40
4321.25 42
4321.40 44
4321.55 44
4321.70 44
4321.85 42
4322.00 38
4322.15 34
4322.30 28
4322.45 23
4322.60 18
4322.75 14
4322.90 13
4323.05 13
4323.20 15
4323.36 18
4323.51 22
4323.66 26
4323.81 30
4323.96 32
4324.11 34
4324.26 34
4324.41 34
4324.56 35
4324.71 36
4324.86 39
4325.01 44
4325.16 51
4325.32 58
4325.47 65
4325.62 71
4325.77 76
4325.92 80
4326.07 83
4326.22 85
4326.37 87
4326.52 88
4326.67 90
4326.82 93
4326.97 96
4327.13 99
4327.28 103
4327.43 108
4327.58 113
4327.73 117
4327.88 121
4328.03 123
4328.18 124
4328.33 122
4328.48 119
4328.63 114
4328.78 108
4328.94 102
4329.09 96
4329.24 91
4329.39 89
4329.54 87
4329.69 87
4329.84 87
4329.99 88
4330.14 88
4330.29 88
4330.44 87
4330.60 85
4330.75 83
4330.90 81
4331.05 79
4331.20 77
4331.35 75
4331.50 73
4331.65 69
4331.80 64
4331.95 58
4332.10 52
4332.25 45
4332.41 40
4332.56 37
4332.71 37
4332.86 39
4333.01 44
4333.16 49
4333.31 55
4333.46 61
4333.61 64
4333.76 66
4333.92 65
4334.07 61
4334.22 57
4334.37 51
4334.52 44
4334.67 38
4334.82 33
4334.97 30
4335.12 29
4335.27 30
4335.42 32
4335.58 34
4335.73 36
4335.88 37
4336.03 36
4336.18 34
4336.33 31
4336.48 29
4336.63 27
4336.78 26
4336.93 26
4337.09 26
4337.24 26
4337.39 25
4337.54 24
4337.69 23
4337.84 23
4337.99 23
4338.14 26
4338.29 30
4338.44 35
4338.60 40
4338.75 45
4338.90 49
4339.05 53
4339.20 56
4339.35 59
4339.50 60
4339.65 62
4339.80 63
4339.95 64
4340.11 63
4340.26 62
4340.41 60
4340.56 57
4340.71 53
4340.86 50
4341.01 47
4341.16 45
4341.31 44
4341.47 45
4341.62 45
4341.77 45
4341.92 45
4342.07 43
4342.22 40
4342.37 35
4342.52 30
4342.67 24
4342.83 19
4342.98 17
4343.13 17
4343.28 21
4343.43 28
4343.58 36
4343.73 45
4343.88 53
4344.03 58
4344.19 59
4344.34 57
4344.49 52
4344.64 46
4344.79 40
4344.94 35
4345.09 33
4345.24 32
4345.39 33
4345.55 34
4345.70 35
4345.85 36
4346.00 37
4346.15 37
4346.30 37
4346.45 37
4346.60 37
4346.75 37
4346.91 35
4347.06 33
4347.21 29
4347.36 25
4347.51 20
4347.66 16
4347.81 12
4347.96 9
4348.12 7
4348.27 4
4348.42 2
4348.57 0
4348.72 0
4348.87 0
4349.02 0
4349.17 0
4349.33 0
4349.48 0
4349.63 0
4349.78 1
4349.93 6
4350.08 12
4350.23 17
4350.38 23
4350.53 27
4350.69 31
4350.84 34
4350.99 36
4351.14 37
4351.29 38
4351.44 38
4351.59 37
4351.74 36
4351.90 34
4352.05 31
4352.20 28
4352.35 25
4352.50 23
4352.65 21
4352.80 21
4352.95 22
4353.11 23
4353.26 25
4353.41 27
4353.56 29
4353.71 31
4353.86 32
4354.01 33
4354.17 33
4354.32 33
4354.47 32
4354.62 31
4354.77 29
4354.92 27
4355.07 26
4355.22 24
4355.38 22
4355.53 21
4355.68 20
4355.83 19
4355.98 18
4356.13 18
4356.28 19
4356.43 20
4356.59 22
4356.74 23
4356.89 23
4357.04 23
4357.19 22
4357.34 20
4357.49 17
4357.65 14
4357.80 13
4357.95 12
4358.10 14
4358.25 17
4358.40 20
4358.55 25
4358.71 28
4358.86 32
4359.01 34
4359.16 36
4359.31 38
4359.46 39
4359.61 41
4359.76 43
4359.92 45
4360.07 47
4360.22 48
4360.37 50
4360.52 52
4360.67 55
4360.82 58
4360.98 62
4361.13 64
4361.28 66
4361.43 66
4361.58 65
4361.73 63
4361.88 62
4362.04 61
4362.19 63
4362.34 65
4362.49 68
4362.64 71
4362.79 73
4362.94 75
4363.10 76
4363.25 76
4363.40 76
4363.55 75
4363.70 75
4363.85 74
4364.00 73
4364.16 73
4364.31 74
4364.46 75
4364.61 78
4364.76 81
4364.91 84
4365.07 86
4365.22 88
4365.37 88
4365.52 88
4365.67 87
4365.82 86
4365.97 87
4366.13 89
4366.28 91
4366.43 93
4366.58 94
4366.73 94
4366.88 91
4367.03 85
4367.19 78
4367.34 69
4367.49 60
4367.64 52
4367.79 46
4367.94 44
4368.10 46
4368.25 51
4368.40 58
4368.55 68
4368.70 78
4368.85 87
4369.00 93
4369.16 98
4369.31 101
4369.46 102
4369.61 102
4369.76 100
4369.91 99
4370.07 97
4370.22 96
4370.37 94
4370.52 92
4370.67 90
4370.82 88
4370.98 86
4371.13 84
4371.28 81
4371.43 78
4371.58 75
4371.73 72
4371.88 68
4372.04 64
4372.19 60
4372.34 54
4372.49 47
4372.64 40
4372.79 33
4372.95 27
4373.10 23
4373.25 22
4373.40 23
4373.55 26
4373.70 30
4373.86 33
4374.01 35
4374.16 36
4374.31 36
4374.46 35
4374.61 34
4374.77 34
4374.92 34
4375.07 34
4375.22 35
4375.37 35
4375.52 35
4375.68 35
4375.83 34
4375.98 34
4376.13 35
4376.28 36
4376.43 37
4376.59 38
4376.74 39
4376.89 41
4377.04 43
4377.19 44
4377.34 46
4377.50 47
4377.65 47
4377.80 46
4377.95 44
4378.10 42
4378.25 39
4378.41 36
4378.56 34
4378.71 32
4378.86 31
4379.01 32
4379.16 34
4379.32 37
4379.47 42
4379.62 47
4379.77 53
4379.92 59
4380.08 63
4380.23 67
4380.38 70
4380.53 72
4380.68 74
4380.83 75
4380.99 76
4381.14 77
4381.29 76
4381.44 75
4381.59 74
4381.74 73
4381.90 74
4382.05 76
4382.20 79
4382.35 83
4382.50 85
4382.66 87
4382.81 88
4382.96 88
4383.11 87
4383.26 87
4383.41 88
4383.57 89
4383.72 90
4383.87 90
4384.02 90
4384.17 88
4384.32 87
4384.48 86
4384.63 85
4384.78 85
4384.93 85
4385.08 85
4385.24 84
4385.39 82
4385.54 80
4385.69 78
4385.84 76
4386.00 74
4386.15 73
4386.30 72
4386.45 70
4386.60 68
4386.75 66
4386.91 64
4387.06 63
4387.21 62
4387.36 61
4387.51 60
4387.67 58
4387.82 56
4387.97 53
4388.12 48
4388.27 42
4388.43 36
4388.58 29
4388.73 23
4388.88 18
4389.03 15
4389.18 14
4389.34 15
4389.49 19
4389.64 23
4389.79 28
4389.94 34
4390.10 39
4390.25 43
4390.40 45
4390.55 47
4390.70 48
4390.86 47
4391.01 46
4391.16 45
4391.31 42
4391.46 40
4391.62 37
4391.77 36
4391.92 35
4392.07 35
4392.22 36
4392.38 37
4392.53 37
4392.68 37
4392.83 35
4392.98 33
4393.13 29
4393.29 25
4393.44 22
4393.59 20
4393.74 19
4393.89 18
4394.05 19
4394.20 21
4394.35 23
4394.50 26
4394.65 30
4394.81 35
4394.96 39
4395.11 43
4395.26 46
4395.41 47
4395.57 48
4395.72 48
4395.87 47
4396.02 46
4396.17 44
4396.33 42
4396.48 40
4396.63 39
4396.78 39
4396.93 40
4397.09 42
4397.24 45
4397.39 48
4397.54 51
4397.70 52
4397.85 51
4398.00 49
4398.15 46
4398.30 44
4398.46 42
4398.61 42
4398.76 42
4398.91 43
4399.06 43
4399.22 43
4399.37 42
4399.52 41
4399.67 40
4399.82 40
4399.98 39
4400.13 39
4400.28 40
4400.43 40
4400.58 39
4400.74 39
4400.89 38
4401.04 37
4401.19 36
4401.35 36
4401.50 37
4401.65 39
4401.80 41
4401.95 44
4402.11 45
4402.26 47
4402.41 47
4402.56 45
4402.71 43
4402.87 40
4403.02 37
4403.17 33
4403.32 30
4403.48 27
4403.63 25
4403.78 23
4403.93 22
4404.08 21
4404.24 20
4404.39 20
4404.54 21
4404.69 22
4404.84 22
4405.00 21
4405.15 19
4405.30 15
4405.45 10
4405.61 3
4405.76 0
4405.91 0
4406.06 0
4406.21 0
4406.37 0
4406.52 0
4406.67 0
4406.82 0
4406.98 3
4407.13 11
4407.28 21
4407.43 32
4407.58 42
4407.74 51
4407.89 57
4408.04 60
4408.19 60
4408.35 58
4408.50 52
4408.65 46
4408.80 38
4408.95 31
4409.11 25
4409.26 21
4409.41 18
4409.56 17
4409.72 16
4409.87 16
4410.02 16
4410.17 15
4410.32 13
4410.48 12
4410.63 12
4410.78 13
4410.93 16
4411.09 19
4411.24 24
4411.39 28
4411.54 32
4411.69 34
4411.85 34
4412.00 34
4412.15 32
4412.30 31
4412.46 30
4412.61 30
4412.76 32
4412.91 35
4413.07 40
4413.22 46
4413.37 54
4413.52 62
4413.67 71
4413.83 79
4413.98 86
4414.13 91
4414.28 94
4414.44 95
4414.59 94
4414.74 91
4414.89 87
4415.05 82
4415.20 78
4415.35 76
4415.50 76
4415.66 78
4415.81 82
4415.96 88
4416.11 94
4416.26 99
4416.42 104
4416.57 108
4416.72 111
4416.87 114
4417.03 118
4417.18 121
4417.33 123
4417.48 124
4417.64 123
4417.79 120
4417.94 117
4418.09 114
4418.25 112
4418.40 111
4418.55 112
4418.70 115
4418.86 118
4419.01 120
4419.16 122
4419.31 122
4419.47 120
4419.62 117
4419.77 111
4419.92 104
4420.07 97
4420.23 89
4420.38 81
4420.53 73
4420.68 66
4420.84 60
4420.99 54
4421.14 49
4421.29 46
4421.45 44
4421.60 44
4421.75 45
4421.90 49
4422.06 55
4422.21 61
4422.36 68
4422.51 73
4422.67 77
4422.82 79
4422.97 80
4423.12 79
4423.28 77
4423.43 74
4423.58 71
4423.73 68
4423.89 65
4424.04 62
4424.19 61
4424.34 60
4424.50 60
4424.65 61
4424.80 62
4424.95 64
4425.11 66
4425.26 67
4425.41 69
4425.56 71
4425.72 75
4425.87 78
4426.02 82
4426.17 86
4426.33 88
4426.48 88
4426.63 85
4426.78 79
4426.94 73
4427.09 66
4427.24 60
4427.39 56
4427.55 53
4427.70 53
4427.85 53
4428.01 53
4428.16 53
4428.31 52
4428.46 50
4428.62 48
4428.77 45
4428.92 42
4429.07 39
4429.23 36
4429.38 33
4429.53 30
4429.68 27
4429.84 26
4429.99 25
4430.14 24
4430.29 25
4430.45 26
4430.60 28
4430.75 31
4430.90 35
4431.06 40
4431.21 47
4431.36 54
4431.52 61
4431.67 67
4431.82 72
4431.97 74
4432.13 75
4432.28 75
4432.43 73
4432.58 72
4432.74 72
4432.89 73
4433.04 76
4433.19 82
4433.35 88
4433.50 96
4433.65 103
4433.80 110
4433.96 116
4434.11 121
4434.26 123
4434.42 125
4434.57 125
4434.72 125
4434.87 124
4435.03 124
4435.18 123
4435.33 123
4435.48 121
4435.64 120
4435.79 117
4435.94 113
4436.10 110
4436.25 106
4436.40 102
4436.55 99
4436.71 97
4436.86 97
4437.01 97
4437.16 99
4437.32 102
4437.47 104
4437.62 107
4437.78 108
4437.93 108
4438.08 105
4438.23 101
4438.39 94
4438.54 87
4438.69 79
4438.84 70
4439.00 62
4439.15 56
4439.30 51
4439.46 47
4439.61 46
4439.76 46
4439.91 47
4440.07 49
4440.22 52
4440.37 54
4440.53 56
4440.68 59
4440.83 61
4440.98 64
4441.14 68
4441.29 72
4441.44 75
4441.59 76
4441.75 76
4441.90 73
4442.05 70
4442.21 66
4442.36 63
4442.51 61
4442.66 62
4442.82 64
4442.97 66
4443.12 68
4443.28 70
4443.43 70
4443.58 71
4443.73 72
4443.89 74
4444.04 77
4444.19 81
4444.35 85
4444.50 89
4444.65 91
4444.80 91
4444.96 89
4445.11 87
4445.26 84
4445.42 82
4445.57 79
4445.72 78
4445.87 77
4446.03 75
4446.18 74
4446.33 72
4446.49 70
4446.64 68
4446.79 67
4446.94 67
4447.10 68
4447.25 71
4447.40 74
4447.56 77
4447.71 78
4447.86 79
4448.01 76
4448.17 72
4448.32 66
4448.47 58
4448.63 51
4448.78 44
4448.93 38
4449.09 33
4449.24 28
4449.39 25
4449.54 22
4449.70 20
4449.85 19
4450.00 20
4450.16 23
4450.31 26
4450.46 31
4450.61 36
4450.77 41
4450.92 46
4451.07 49
4451.23 52
4451.38 53
4451.53 52
4451.69 50
4451.84 46
4451.99 42
4452.14 38
4452.30 35
4452.45 33
4452.60 33
4452.76 35
4452.91 38
4453.06 42
4453.22 46
4453.37 49
4453.52 51
4453.67 53
4453.83 55
4453.98 58
4454.13 61
4454.29 66
4454.44 72
4454.59 79
4454.75 86
4454.90 92
4455.05 98
4455.20 103
4455.36 106
4455.51 108
4455.66 109
4455.82 110
4455.97 111
4456.12 112
4456.28 112
4456.43 112
4456.58 111
4456.74 109
4456.89 106
4457.04 103
4457.19 100
4457.35 97
4457.50 95
4457.65 95
4457.81 96
4457.96 98
4458.11 102
4458.27 106
4458.42 111
4458.57 115
4458.73 120
4458.88 123
4459.03 125
4459.18 124
4459.34 122
4459.49 118
4459.64 112
4459.80 106
4459.95 99
4460.10 93
4460.26 88
4460.41 83
4460.56 80
4460.72 77
4460.87 74
4461.02 72
4461.18 69
4461.33 67
4461.48 64
4461.64 62
4461.79 60
4461.94 58
4462.09 58
4462.25 57
4462.40 56
4462.55 56
4462.71 56
4462.86 56
4463.01 58
4463.17 60
4463.32 62
4463.47 64
4463.63 64
4463.78 63
4463.93 61
4464.09 57
4464.24 53
4464.39 49
4464.55 47
4464.70 46
4464.85 48
4465.01 51
4465.16 55
4465.31 59
4465.46 63
4465.62 66
4465.77 68
4465.92 69
4466.08 69
4466.23 68
4466.38 67
4466.54 65
4466.69 62
4466.84 60
4467.00 58
4467.15 56
4467.30 55
4467.46 55
4467.61 56
4467.76 58
4467.92 60
4468.07 62
4468.22 64
4468.38 66
4468.53 67
4468.68 67
4468.84 67
4468.99 66
4469.14 64
4469.30 63
4469.45 62
4469.60 61
4469.76 61
4469.91 62
4470.06 63
4470.22 64
4470.37 64
4470.52 63
4470.68 62
4470.83 60
4470.98 59
4471.14 58
4471.29 59
4471.44 62
4471.60 66
4471.75 71
4471.90 76
4472.06 80
4472.21 82
4472.36 82
4472.52 81
4472.67 78
4472.82 76
4472.98 74
4473.13 73
4473.28 75
4473.44 78
4473.59 83
4473.74 89
4473.90 95
4474.05 99
4474.20 102
4474.36 102
4474.51 100
4474.66 95
4474.82 89
4474.97 83
4475.12 76
4475.28 70
4475.43 65
4475.58 60
4475.74 57
4475.89 54
4476.04 51
4476.20 49
4476.35 48
4476.50 47
4476.66 46
4476.81 46
4476.96 47
4477.12 49
4477.27 52
4477.42 56
4477.58 61
4477.73 67
4477.88 73
4478.04 79
4478.19 84
4478.34 87
4478.50 88
4478.65 89
4478.80 89
4478.96 90
4479.11 94
4479.26 100
4479.42 108
4479.57 119
4479.73 129
4479.88 138
4480.03 146
4480.19 151
4480.34 154
4480.49 156
4480.65 158
4480.80 162
4480.95 169
4481.11 177
4481.26 188
4481.41 199
4481.57 211
4481.72 221
4481.87 231
4482.03 240
4482.18 250
4482.33 260
4482.49 272
4482.64 285
4482.80 299
4482.95 314
4483.10 328
4483.26 341
4483.41 353
4483.56 364
4483.72 376
4483.87 387
4484.02 399
4484.18 411
4484.33 424
4484.48 436
4484.64 446
4484.79 454
4484.94 460
4485.10 464
4485.25 467
4485.41 470
4485.56 474
4485.71 478
4485.87 483
4486.02 486
4486.17 489
4486.33 490
4486.48 490
4486.63 489
4486.79 488
4486.94 487
4487.09 485
4487.25 483
4487.40 478
4487.56 471
4487.71 461
4487.86 449
4488.02 435
4488.17 421
4488.32 407
4488.48 393
4488.63 379
4488.78 365
4488.94 351
4489.09 334
4489.24 316
4489.40 297
4489.55 278
4489.71 259
4489.86 241
4490.01 226
4490.17 213
4490.32 202
4490.47 194
4490.63 187
4490.78 182
4490.94 176
4491.09 171
4491.24 165
4491.40 159
4491.55 154
4491.70 149
4491.86 146
4492.01 144
4492.16 142
4492.32 140
4492.47 138
4492.63 135
4492.78 132
4492.93 128
4493.09 124
4493.24 120
4493.39 117
4493.55 114
4493.70 110
4493.85 104
4494.01 95
4494.16 85
4494.32 73
4494.47 62
4494.62 52
4494.78 44
4494.93 39
4495.08 38
4495.24 38
4495.39 41
4495.55 45
4495.70 50
4495.85 56
4496.01 62
4496.16 68
4496.31 73
4496.47 77
4496.62 79
4496.78 80
4496.93 80
4497.08 79
4497.24 78
4497.39 77
4497.54 77
4497.70 76
4497.85 77
4498.01 77
4498.16 77
4498.31 76
4498.47 76
4498.62 75
4498.77 73
4498.93 71
4499.08 68
4499.24 63
4499.39 58
4499.54 52
4499.70 47
4499.85 41
4500.01 36
4500.16 31
4500.31 26
4500.47 22
4500.62 18
4500.77 14
4500.93 10
4501.08 5
4501.24 1
4501.39 0
4501.54 0
4501.70 0
4501.85 0
4502.00 0
4502.16 0
4502.31 0
4502.47 1
4502.62 8
4502.77 14
4502.93 20
4503.08 23
4503.24 25
4503.39 25
4503.54 24
4503.70 22
4503.85 20
4504.01 17
4504.16 15
4504.31 13
4504.47 11
4504.62 10
4504.77 10
4504.93 11
4505.08 13
4505.24 17
4505.39 20
4505.54 24
4505.70 25
4505.85 26
4506.01 24
4506.16 20
4506.31 14
4506.47 9
4506.62 3
4506.78 0
4506.93 0
4507.08 0
4507.24 0
4507.39 2
4507.54 6
4507.70 9
4507.85 12
4508.01 13
4508.16 12
4508.31 11
4508.47 8
4508.62 7
4508.78 7
4508.93 9
4509.08 13
4509.24 19
4509.39 25
4509.55 31
4509.70 36
4509.85 39
4510.01 41
4510.16 42
4510.32 40
4510.47 37
4510.62 33
4510.78 29
4510.93 25
4511.09 23
4511.24 21
4511.39 22
4511.55 23
4511.70 24
4511.86 26
4512.01 27
4512.16 28
4512.32 29
4512.47 31
4512.63 33
4512.78 37
4512.93 42
4513.09 47
4513.24 51
4513.40 53
4513.55 54
4513.70 53
4513.86 49
4514.01 44
4514.17 39
4514.32 34
4514.47 30
4514.63 29
4514.78 30
4514.94 34
4515.09 39
4515.25 45
4515.40 50
4515.55 53
4515.71 53
4515.86 50
4516.02 44
4516.17 38
4516.32 31
4516.48 26
4516.63 24
4516.79 23
4516.94 25
4517.09 28
4517.25 31
4517.40 34
4517.56 35
4517.71 36
4517.86 34
4518.02 31
4518.17 27
4518.33 22
4518.48 17
4518.64 12
4518.79 8
4518.94 6
4519.10 5
4519.25 6
4519.41 9
4519.56 12
4519.71 16
4519.87 21
4520.02 26
4520.18 31
4520.33 37
4520.49 43
4520.64 49
4520.79 54
4520.95 57
4521.10 56
4521.26 52
4521.41 46
4521.56 37
4521.72 28
4521.87 19
4522.03 13
4522.18 9
4522.34 8
4522.49 11
4522.64 15
4522.80 21
4522.95 26
4523.11 30
4523.26 33
4523.41 34
4523.57 34
4523.72 34
4523.88 34
4524.03 35
4524.19 36
4524.34 38
4524.49 39
4524.65 39
4524.80 38
4524.96 35
4525.11 33
4525.27 31
4525.42 31
4525.57 34
4525.73 39
4525.88 46
4526.04 53
4526.19 59
4526.35 64
4526.50 67
4526.65 68
4526.81 69
4526.96 69
4527.12 68
4527.27 67
4527.42 66
4527.58 63
4527.73 60
4527.89 56
4528.04 51
4528.20 47
4528.35 43
4528.50 40
4528.66 37
4528.81 35
4528.97 33
4529.12 32
4529.28 30
4529.43 30
4529.59 29
4529.74 29
4529.89 28
4530.05 27
4530.20 25
4530.36 22
4530.51 19
4530.67 16
4530.82 14
4530.97 13
4531.13 15
4531.28 17
4531.44 19
4531.59 22
4531.75 24
4531.90 25
4532.05 25
4532.21 25
4532.36 25
4532.52 25
4532.67 25
4532.83 26
4532.98 26
4533.13 27
4533.29 26
4533.44 26
4533.60 24
4533.75 22
4533.91 21
4534.06 21
4534.22 21
4534.37 23
4534.52 26
4534.68 30
4534.83 35
4534.99 41
4535.14 48
4535.30 56
4535.45 65
4535.61 74
4535.76 83
4535.91 90
4536.07 94
4536.22 96
4536.38 94
4536.53 89
4536.69 81
4536.84 72
4537.00 63
4537.15 54
4537.30 46
4537.46 38
4537.61 31
4537.77 24
4537.92 18
4538.08 11
4538.23 4
4538.39 0
4538.54 0
4538.69 0
4538.85 2
4539.00 10
4539.16 21
4539.31 32
4539.47 43
4539.62 52
4539.78 59
4539.93 63
4540.08 65
4540.24 64
4540.39 61
4540.55 57
4540.70 52
4540.86 46
4541.01 41
4541.17 36
4541.32 32
4541.48 28
4541.63 25
4541.78 24
4541.94 23
4542.09 23
4542.25 24
4542.40 26
4542.56 28
4542.71 30
4542.87 33
4543.02 35
4543.17 37
4543.33 38
4543.48 38
4543.64 39
4543.79 39
4543.95 40
4544.10 41
4544.26 43
4544.41 45
4544.57 48
4544.72 50
4544.88 52
4545.03 54
4545.18 55
4545.34 57
4545.49 57
4545.65 58
4545.80 57
4545.96 57
4546.11 56
4546.27 55
4546.42 54
4546.58 54
4546.73 55
4546.88 56
4547.04 57
4547.19 57
4547.35 56
4547.50 55
4547.66 53
4547.81 51
4547.97 50
4548.12 49
4548.28 48
4548.43 48
4548.59 47
4548.74 48
4548.89 48
4549.05 50
4549.20 53
4549.36 57
4549.51 61
4549.67 65
4549.82 69
4549.98 71
4550.13 72
4550.29 72
4550.44 71
4550.60 70
4550.75 70
4550.91 71
4551.06 72
4551.21 73
4551.37 74
4551.52 73
4551.68 73
4551.83 71
4551.99 70
4552.14 70
4552.30 71
4552.45 74
4552.61 79
4552.76 84
4552.92 89
4553.07 94
4553.23 96
4553.38 97
4553.54 95
4553.69 92
4553.84 88
4554.00 83
4554.15 80
4554.31 77
4554.46 75
4554.62 74
4554.77 73
4554.93 72
4555.08 71
4555.24 70
4555.39 69
4555.55 69
4555.70 69
4555.86 69
4556.01 68
4556.17 66
4556.32 62
4556.48 57
4556.63 51
4556.79 46
4556.94 41
4557.09 39
4557.25 38
4557.40 39
4557.56 42
4557.71 46
4557.87 51
4558.02 55
4558.18 59
4558.33 63
4558.49 65
4558.64 66
4558.80 67
4558.95 67
4559.11 66
4559.26 65
4559.42 63
4559.57 61
4559.73 59
4559.88 57
4560.04 55
4560.19 52
4560.35 49
4560.50 47
4560.66 45
4560.81 43
4560.96 40
4561.12 38
4561.27 36
4561.43 33
4561.58 30
4561.74 27
4561.89 26
4562.05 25
4562.20 24
4562.36 25
4562.51 24
4562.67 24
4562.82 22
4562.98 21
4563.13 19
4563.29 18
4563.44 19
4563.60 21
4563.75 25
4563.91 29
4564.06 33
4564.22 37
4564.37 40
4564.53 42
4564.68 42
4564.84 42
4564.99 41
4565.15 40
4565.30 38
4565.46 36
4565.61 34
4565.77 32
4565.92 31
4566.08 30
4566.23 30
4566.39 31
4566.54 33
4566.70 34
4566.85 35
4567.01 35
4567.16 33
4567.32 30
4567.47 26
4567.63 22
4567.78 19
4567.94 16
4568.09 13
4568.25 9
4568.40 5
4568.56 1
4568.71 0
4568.87 0
4569.02 0
4569.18 0
4569.33 0
4569.49 0
4569.64 0
4569.80 4
4569.95 8
4570.11 9
4570.26 9
4570.42 8
4570.57 6
4570.73 5
4570.88 7
4571.04 10
4571.19 15
4571.35 22
4571.50 29
4571.66 35
4571.81 39
4571.97 42
4572.12 43
4572.28 42
4572.43 40
4572.59 36
4572.74 32
4572.90 27
4573.05 22
4573.21 18
4573.36 14
4573.52 13
4573.67 13
4573.83 16
4573.98 21
4574.14 28
4574.29 35
4574.45 42
4574.60 48
4574.76 53
4574.91 55
4575.07 55
4575.22 54
4575.38 52
4575.53 50
4575.69 49
4575.84 48
4576.00 48
4576.15 49
4576.31 50
4576.46 50
4576.62 50
4576.77 48
4576.93 46
4577.08 44
4577.24 42
4577.39 42
4577.55 42
4577.70 44
4577.86 47
4578.01 51
4578.17 55
4578.32 59
4578.48 63
4578.63 66
4578.79 68
4578.95 69
4579.10 68
4579.26 65
4579.41 60
4579.57 55
4579.72 48
4579.88 42
4580.03 36
4580.19 31
4580.34 27
4580.50 23
4580.65 21
4580.81 19
4580.96 18
4581.12 17
4581.27 17
4581.43 18
4581.58 20
4581.74 22
4581.89 24
4582.05 25
4582.20 26
4582.36 26
4582.51 25
4582.67 23
4582.82 21
4582.98 18
4583.14 16
4583.29 14
4583.45 13
4583.60 12
4583.76 12
4583.91 12
4584.07 11
4584.22 10
4584.38 9
4584.53 8
4584.69 7
4584.84 5
4585.00 4
4585.15 4
4585.31 5
4585.46 7
4585.62 11
4585.77 15
4585.93 20
4586.08 24
4586.24 28
4586.40 31
4586.55 34
4586.71 37
4586.86 41
4587.02 45
4587.17 50
4587.33 54
4587.48 57
4587.64 58
4587.79 57
4587.95 55
4588.10 54
4588.26 53
4588.41 55
4588.57 59
4588.72 65
4588.88 72
4589.04 79
4589.19 85
4589.35 88
4589.50 90
4589.66 90
4589.81 89
4589.97 87
4590.12 85
4590.28 82
4590.43 80
4590.59 78
4590.74 77
4590.90 75
4591.05 73
4591.21 72
4591.37 72
4591.52 73
4591.68 75
4591.83 80
4591.99 85
4592.14 90
4592.30 93
4592.45 95
4592.61 94
4592.76 90
4592.92 84
4593.07 78
4593.23 73
4593.39 69
4593.54 66
4593.70 65
4593.85 65
4594.01 65
4594.16 65
4594.32 63
4594.47 60
4594.63 56
4594.78 50
4594.94 45
4595.10 40
4595.25 36
4595.41 34
4595.56 35
4595.72 37
4595.87 41
4596.03 45
4596.18 47
4596.34 48
4596.49 46
4596.65 41
4596.81 34
4596.96 25
4597.12 17
4597.27 10
4597.43 5
4597.58 2
4597.74 3
4597.89 5
4598.05 7
4598.20 10
4598.36 12
4598.52 12
4598.67 12
4598.83 11
4598.98 10
4599.14 9
4599.29 8
4599.45 7
4599.60 6
4599.76 4
4599.91 1
4600.07 0
4600.23 0
4600.38 0
4600.54 0
4600.69 0
4600.85 0
4601.00 0
4601.16 3
4601.31 10
4601.47 16
4601.63 22
4601.78 26
4601.94 28
4602.09 29
4602.25 29
4602.40 29
4602.56 28
4602.71 29
4602.87 31
4603.03 33
4603.18 37
4603.34 41
4603.49 46
4603.65 51
4603.80 55
4603.96 60
4604.11 63
4604.27 65
4604.43 66
4604.58 66
4604.74 64
4604.89 61
4605.05 57
4605.20 53
4605.36 49
4605.51 45
4605.67 42
4605.83 42
4605.98 44
4606.14 48
4606.29 55
4606.45 62
4606.60 69
4606.76 74
4606.92 77
4607.07 78
4607.23 75
4607.38 71
4607.54 66
4607.69 60
4607.85 56
4608.00 52
4608.16 50
4608.32 48
4608.47 46
4608.63 44
4608.78 43
4608.94 41
4609.09 40
4609.25 40
4609.41 41
4609.56 42
4609.72 44
4609.87 47
4610.03 50
4610.18 54
4610.34 57
4610.50 62
4610.65 67
4610.81 71
4610.96 75
4611.12 78
4611.27 79
4611.43 79
4611.59 76
4611.74 72
4611.90 67
4612.05 61
4612.21 55
4612.36 51
4612.52 48
4612.68 47
4612.83 49
4612.99 53
4613.14 59
4613.30 66
4613.45 72
4613.61 78
4613.77 81
4613.92 82
4614.08 81
4614.23 79
4614.39 77
4614.54 75
4614.70 74
4614.86 73
4615.01 71
4615.17 70
4615.32 67
4615.48 65
4615.63 62
4615.79 60
4615.95 58
4616.10 57
4616.26 57
4616.41 57
4616.57 57
4616.72 57
4616.88 56
4617.04 55
4617.19 53
4617.35 51
4617.50 48
4617.66 46
4617.82 44
4617.97 43
4618.13 44
4618.28 45
4618.44 46
4618.59 48
4618.75 50
4618.91 51
4619.06 51
4619.22 50
4619.37 47
4619.53 44
4619.69 40
4619.84 36
4620.00 33
4620.15 31
4620.31 31
4620.46 32
4620.62 35
4620.78 39
4620.93 44
4621.09 49
4621.24 55
4621.40 61
4621.56 67
4621.71 73
4621.87 77
4622.02 81
4622.18 85
4622.34 88
4622.49 90
4622.65 91
4622.80 90
4622.96 88
4623.11 83
4623.27 77
4623.43 69
4623.58 60
4623.74 52
4623.89 45
4624.05 41
4624.21 40
4624.36 41
4624.52 46
4624.67 52
4624.83 60
4624.99 67
4625.14 72
4625.30 75
4625.45 74
4625.61 70
4625.77 63
4625.92 54
4626.08 46
4626.23 39
4626.39 35
4626.54 33
4626.70 33
4626.86 35
4627.01 38
4627.17 39
4627.32 40
4627.48 40
4627.64 39
4627.79 37
4627.95 35
4628.10 32
4628.26 29
4628.42 26
4628.57 24
4628.73 22
4628.88 23
4629.04 25
4629.20 28
4629.35 31
4629.51 35
4629.66 38
4629.82 40
4629.98 42
4630.13 43
4630.29 46
4630.44 49
4630.60 51
4630.76 53
4630.91 54
4631.07 52
4631.22 49
4631.38 45
4631.54 41
4631.69 38
4631.85 37
4632.01 39
4632.16 41
4632.32 44
4632.47 46
4632.63 47
4632.79 47
4632.94 46
4633.10 45
4633.25 43
4633.41 42
4633.57 41
4633.72 42
4633.88 42
4634.03 44
4634.19 45
4634.35 46
4634.50 48
4634.66 50
4634.81 52
4634.97 54
4635.13 56
4635.28 57
4635.44 58
4635.59 57
4635.75 56
4635.91 55
4636.06 53
4636.22 50
4636.38 48
4636.53 47
4636.69 46
4636.84 46
4637.00 47
4637.16 48
4637.31 49
4637.47 50
4637.62 49
4637.78 47
4637.94 45
4638.09 42
4638.25 39
4638.41 38
4638.56 40
4638.72 43
4638.87 50
4639.03 59
4639.19 69
4639.34 80
4639.50 90
4639.65 99
4639.81 105
4639.97 108
4640.12 110
4640.28 111
4640.44 112
4640.59 113
4640.75 115
4640.90 117
4641.06 117
4641.22 114
4641.37 109
4641.53 100
4641.69 90
4641.84 79
4642.00 71
4642.15 66
4642.31 64
4642.47 67
4642.62 72
4642.78 79
4642.94 86
4643.09 93
4643.25 99
4643.40 102
4643.56 104
4643.72 104
4643.87 102
4644.03 97
4644.18 92
4644.34 85
4644.50 78
4644.65 71
4644.81 65
4644.97 60
4645.12 58
4645.28 58
4645.44 60
4645.59 66
4645.75 73
4645.90 81
4646.06 89
4646.22 97
4646.37 102
4646.53 105
4646.69 106
4646.84 104
4647.00 99
4647.15 93
4647.31 86
4647.47 78
4647.62 70
4647.78 63
4647.94 58
4648.09 52
4648.25 47
4648.40 42
4648.56 37
4648.72 30
4648.87 25
4649.03 20
4649.19 17
4649.34 16
4649.50 18
4649.66 21
4649.81 25
4649.97 29
4650.12 32
4650.28 33
4650.44 33
4650.59 31
4650.75 29
4650.91 27
4651.06 25
4651.22 25
4651.38 25
4651.53 26
4651.69 28
4651.84 30
4652.00 32
4652.16 34
4652.31 35
4652.47 37
4652.63 38
4652.78 38
4652.94 38
4653.10 38
4653.25 38
4653.41 39
4653.57 42
4653.72 46
4653.88 51
4654.03 57
4654.19 62
4654.35 68
4654.50 73
4654.66 77
4654.82 80
4654.97 83
4655.13 85
4655.29 86
4655.44 87
4655.60 87
4655.76 86
4655.91 85
4656.07 83
4656.22 82
4656.38 81
4656.54 81
4656.69 82
4656.85 83
4657.01 83
4657.16 82
4657.32 80
4657.48 77
4657.63 74
4657.79 70
4657.95 67
4658.10 65
4658.26 64
4658.42 64
4658.57 63
4658.73 63
4658.88 62
4659.04 61
4659.20 59
4659.35 58
4659.51 57
4659.67 57
4659.82 57
4659.98 58
4660.14 57
4660.29 55
4660.45 51
4660.61 46
4660.76 40
4660.92 34
4661.08 28
4661.23 25
4661.39 25
4661.55 26
4661.70 30
4661.86 34
4662.02 38
4662.17 42
4662.33 45
4662.48 45
4662.64 45
4662.80 43
4662.95 40
4663.11 37
4663.27 33
4663.42 30
4663.58 28
4663.74 29
4663.89 32
4664.05 37
4664.21 45
4664.36 53
4664.52 60
4664.68 65
4664.83 68
4664.99 67
4665.15 65
4665.30 60
4665.46 55
4665.62 50
4665.77 46
4665.93 43
4666.09 42
4666.24 41
4666.40 40
4666.56 38
4666.71 37
4666.87 34
4667.03 31
4667.18 28
4667.34 25
4667.50 23
4667.65 23
4667.81 24
4667.97 26
4668.12 29
4668.28 33
4668.44 36
4668.59 40
4668.75 42
4668.91 43
4669.06 44
4669.22 44
4669.38 42
4669.53 40
4669.69 37
4669.85 33
4670.00 30
4670.16 28
4670.32 27
4670.47 28
4670.63 32
4670.79 37
4670.94 44
4671.10 52
4671.26 59
4671.41 66
4671.57 71
4671.73 73
4671.88 73
4672.04 71
4672.20 68
4672.35 65
4672.51 62
4672.67 61
4672.82 61
4672.98 63
4673.14 66
4673.29 69
4673.45 71
4673.61 72
4673.76 72
4673.92 71
4674.08 70
4674.23 68
4674.39 66
4674.55 64
4674.70 60
4674.86 56
4675.02 51
4675.17 45
4675.33 39
4675.49 34
4675.65 30
4675.80 28
4675.96 27
4676.12 29
4676.27 32
4676.43 35
4676.59 38
4676.74 41
4676.90 43
4677.06 43
4677.21 43
4677.37 42
4677.53 41
4677.68 39
4677.84 36
4678.00 33
4678.15 30
4678.31 27
4678.47 24
4678.62 21
4678.78 20
4678.94 19
4679.10 19
4679.25 20
4679.41 20
4679.57 21
4679.72 20
4679.88 20
4680.04 19
4680.19 18
4680.35 18
4680.51 20
4680.66 23
4680.82 26
4680.98 30
4681.13 33
4681.29 35
4681.45 36
4681.60 35
4681.76 33
4681.92 30
4682.08 27
4682.23 24
4682.39 23
4682.55 22
4682.70 24
4682.86 26
4683.02 28
4683.17 30
4683.33 31
4683.49 31
4683.64 30
4683.80 27
4683.96 25
4684.12 24
4684.27 23
4684.43 23
4684.59 24
4684.74 26
4684.90 27
4685.06 27
4685.21 27
4685.37 25
4685.53 23
4685.68 21
4685.84 21
4686.00 21
4686.16 24
4686.31 28
4686.47 33
4686.63 39
4686.78 45
4686.94 51
4687.10 57
4687.25 60
4687.41 63
4687.57 63
4687.73 62
4687.88 60
4688.04 58
4688.20 57
4688.35 56
4688.51 55
4688.67 54
4688.82 54
4688.98 52
4689.14 50
4689.30 48
4689.45 44
4689.61 41
4689.77 37
4689.92 33
4690.08 30
4690.24 27
4690.39 25
4690.55 25
4690.71 28
4690.87 33
4691.02 40
4691.18 47
4691.34 55
4691.49 60
4691.65 64
4691.81 66
4691.97 67
4692.12 68
4692.28 70
4692.44 73
4692.59 77
4692.75 80
4692.91 83
4693.06 82
4693.22 79
4693.38 74
4693.54 67
4693.69 60
4693.85 53
4694.01 48
4694.16 44
4694.32 42
4694.48 41
4694.64 40
4694.79 39
4694.95 37
4695.11 35
4695.26 33
4695.42 32
4695.58 31
4695.74 31
4695.89 32
4696.05 33
4696.21 34
4696.36 35
4696.52 35
4696.68 35
4696.84 35
4696.99 35
4697.15 35
4697.31 37
4697.46 39
4697.62 41
4697.78 43
4697.94 45
4698.09 46
4698.25 47
4698.41 47
4698.56 48
4698.72 48
4698.88 48
4699.04 47
4699.19 45
4699.35 41
4699.51 35
4699.66 28
4699.82 20
4699.98 11
4700.14 3
4700.29 0
4700.45 0
4700.61 0
4700.76 0
4700.92 0
4701.08 0
4701.24 1
4701.39 4
4701.55 5
4701.71 5
4701.86 4
4702.02 3
4702.18 2
4702.34 2
4702.49 3
4702.65 5
4702.81 7
4702.97 9
4703.12 10
4703.28 11
4703.44 11
4703.59 10
4703.75 9
4703.91 8
4704.07 7
4704.22 6
4704.38 5
4704.54 5
4704.70 5
4704.85 5
4705.01 5
4705.17 6
4705.32 8
4705.48 10
4705.64 13
4705.80 16
4705.95 19
4706.11 21
4706.27 22
4706.43 21
4706.58 19
4706.74 17
4706.90 14
4707.05 12
4707.21 11
4707.37 12
4707.53 14
4707.68 18
4707.84 24
4708.00 30
4708.16 37
4708.31 44
4708.47 49
4708.63 53
4708.79 54
4708.94 53
4709.10 50
4709.26 46
4709.41 41
4709.57 36
4709.73 31
4709.89 26
4710.04 22
4710.20 18
4710.36 14
4710.52 12
4710.67 10
4710.83 8
4710.99 8
4711.15 9
4711.30 11
4711.46 14
4711.62 17
4711.78 21
4711.93 25
4712.09 29
4712.25 33
4712.40 37
4712.56 40
4712.72 43
4712.88 47
4713.03 50
4713.19 53
4713.35 57
4713.51 60
4713.66 63
4713.82 66
4713.98 69
4714.14 71
4714.29 74
4714.45 78
4714.61 83
4714.77 88
4714.92 93
4715.08 97
4715.24 100
4715.40 100
4715.55 98
4715.71 96
4715.87 93
4716.03 91
4716.18 90
4716.34 90
4716.50 90
4716.66 90
4716.81 88
4716.97 85
4717.13 81
4717.29 78
4717.44 75
4717.60 75
4717.76 77
4717.92 80
4718.07 84
4718.23 88
4718.39 91
4718.55 92
4718.70 92
4718.86 92
4719.02 91
4719.18 92
4719.33 92
4719.49 94
4719.65 95
4719.81 95
4719.96 93
4720.12 91
4720.28 88
4720.44 84
4720.59 82
4720.75 81
4720.91 81
4721.07 82
4721.22 85
4721.38 87
4721.54 90
4721.70 92
4721.85 94
4722.01 94
4722.17 94
4722.33 91
4722.48 88
4722.64 84
4722.80 80
4722.96 77
4723.11 76
4723.27 77
4723.43 80
4723.59 84
4723.74 87
4723.90 90
4724.06 91
4724.22 89
4724.37 86
4724.53 82
4724.69 79
4724.85 77
4725.00 76
4725.16 78
4725.32 80
4725.48 82
4725.64 82
4725.79 79
4725.95 75
4726.11 68
4726.27 60
4726.42 53
4726.58 46
4726.74 40
4726.90 36
4727.05 33
4727.21 32
4727.37 31
4727.53 32
4727.68 33
4727.84 36
4728.00 38
4728.16 41
4728.32 44
4728.47 47
4728.63 49
4728.79 51
4728.95 53
4729.10 54
4729.26 54
4729.42 54
4729.58 54
4729.73 53
4729.89 52
4730.05 51
4730.21 52
4730.37 52
4730.52 53
4730.68 54
4730.84 54
4731.00 52
4731.15 47
4731.31 40
4731.47 31
4731.63 22
4731.78 14
4731.94 8
4732.10 4
4732.26 3
4732.42 3
4732.57 3
4732.73 2
4732.89 0
4733.05 0
4733.20 0
4733.36 0
4733.52 0
4733.68 0
4733.84 0
4733.99 4
4734.15 11
4734.31 19
4734.47 25
4734.62 30
4734.78 33
4734.94 35
4735.10 34
4735.26 32
4735.41 29
4735.57 26
4735.73 24
4735.89 23
4736.04 24
4736.20 25
4736.36 26
4736.52 27
4736.68 27
4736.83 27
4736.99 25
4737.15 22
4737.31 19
4737.46 16
4737.62 13
4737.78 9
4737.94 6
4738.10 3
4738.25 1
4738.41 0
4738.57 0
4738.73 0
4738.88 0
4739.04 0
4739.20 0
4739.36 0
4739.52 0
4739.67 1
4739.83 2
4739.99 4
4740.15 7
4740.31 11
4740.46 17
4740.62 24
4740.78 31
4740.94 39
4741.09 47
4741.25 53
4741.41 57
4741.57 59
4741.73 58
4741.88 55
4742.04 51
4742.20 45
4742.36 39
4742.52 33
4742.67 28
4742.83 23
4742.99 20
4743.15 18
4743.31 18
4743.46 19
4743.62 21
4743.78 24
4743.94 26
4744.09 27
4744.25 28
4744.41 27
4744.57 24
4744.73 22
4744.88 19
4745.04 17
4745.20 15
4745.36 14
4745.52 14
4745.67 16
4745.83 18
4745.99 22
4746.15 26
4746.31 30
4746.46 33
4746.62 35
4746.78 34
4746.94 32
4747.10 28
4747.25 24
4747.41 21
4747.57 19
4747.73 18
4747.89 19
4748.04 20
4748.20 21
4748.36 20
4748.52 19
4748.68 17
4748.83 15
4748.99 14
4749.15 13
4749.31 13
4749.47 13
4749.62 13
4749.78 12
4749.94 10
4750.10 8
4750.26 6
4750.41 5
4750.57 5
4750.73 8
4750.89 12
4751.05 18
4751.20 25
4751.36 33
4751.52 39
4751.68 43
4751.84 45
4751.99 43
4752.15 40
4752.31 35
4752.47 30
4752.63 26
4752.78 25
4752.94 27
4753.10 31
4753.26 37
4753.42 44
4753.58 50
4753.73 53
4753.89 53
4754.05 50
4754.21 44
4754.37 36
4754.52 28
4754.68 20
4754.84 13
4755.00 9
4755.16 7
4755.31 6
4755.47 7
4755.63 9
4755.79 12
4755.95 14
4756.10 16
4756.26 17
4756.42 18
4756.58 18
4756.74 19
4756.90 20
4757.05 21
4757.21 23
4757.37 25
4757.53 27
4757.69 30
4757.84 33
4758.00 36
4758.16 39
4758.32 42
4758.48 44
4758.64 45
4758.79 43
4758.95 40
4759.11 35
4759.27 29
4759.43 24
4759.58 19
4759.74 15
4759.90 13
4760.06 13
4760.22 13
4760.38 14
4760.53 15
4760.69 15
4760.85 15
4761.01 15
4761.17 16
4761.32 18
4761.48 21
4761.64 24
4761.80 27
4761.96 29
4762.12 30
4762.27 31
4762.43 31
4762.59 32
4762.75 33
4762.91 34
4763.07 36
4763.22 39
4763.38 41
4763.54 43
4763.70 44
4763.86 44
4764.01 42
4764.17 40
4764.33 38
4764.49 35
4764.65 34
4764.81 34
4764.96 35
4765.12 38
4765.28 43
4765.44 49
4765.60 56
4765.76 63
4765.91 69
4766.07 75
4766.23 79
4766.39 83
4766.55 85
4766.71 86
4766.86 84
4767.02 81
4767.18 77
4767.34 71
4767.50 65
4767.66 60
4767.81 55
4767.97 52
4768.13 49
4768.29 48
4768.45 47
4768.61 46
4768.76 47
4768.92 48
4769.08 50
4769.24 54
4769.40 59
4769.56 64
4769.71 69
4769.87 72
4770.03 74
4770.19 75
4770.35 75
4770.51 75
4770.66 74
4770.82 74
4770.98 74
4771.14 74
4771.30 73
4771.46 72
4771.61 71
4771.77 71
4771.93 71
4772.09 72
4772.25 75
4772.41 78
4772.56 82
4772.72 86
4772.88 89
4773.04 90
4773.20 89
4773.36 85
4773.51 79
4773.67 69
4773.83 58
4773.99 46
4774.15 35
4774.31 26
4774.47 20
4774.62 16
4774.78 16
4774.94 17
4775.10 18
4775.26 20
4775.42 21
4775.57 21
4775.73 21
4775.89 21
4776.05 22
4776.21 22
4776.37 23
4776.53 24
4776.68 24
4776.84 24
4777.00 23
4777.16 21
4777.32 18
4777.48 14
4777.63 10
4777.79 6
4777.95 1
4778.11 0
4778.27 0
4778.43 0
4778.59 0
4778.74 0
4778.90 0
4779.06 0
4779.22 0
4779.38 3
4779.54 7
4779.70 10
4779.85 12
4780.01 13
4780.17 14
4780.33 14
4780.49 15
4780.65 15
4780.80 15
4780.96 15
4781.12 13
4781.28 11
4781.44 8
4781.60 5
4781.76 3
4781.91 3
4782.07 6
4782.23 11
4782.39 16
4782.55 22
4782.71 27
4782.87 30
4783.02 32
4783.18 33
4783.34 33
4783.50 33
4783.66 33
4783.82 34
4783.98 35
4784.13 35
4784.29 35
4784.45 34
4784.61 32
4784.77 28
4784.93 24
4785.09 19
4785.24 15
4785.40 12
4785.56 10
4785.72 10
4785.88 11
4786.04 14
4786.20 18
4786.36 23
4786.51 28
4786.67 32
4786.83 36
4786.99 37
4787.15 38
4787.31 38
4787.47 37
4787.62 38
4787.78 40
4787.94 43
4788.10 47
4788.26 51
4788.42 54
4788.58 56
4788.73 57
4788.89 56
4789.05 54
4789.21 52
4789.37 49
4789.53 47
4789.69 45
4789.85 44
4790.00 44
4790.16 44
4790.32 44
4790.48 45
4790.64 47
4790.80 47
4790.96 48
4791.12 47
4791.27 46
4791.43 44
4791.59 43
4791.75 43
4791.91 44
4792.07 48
4792.23 54
4792.39 61
4792.54 69
4792.70 76
4792.86 81
4793.02 84
4793.18 85
4793.34 85
4793.50 84
4793.65 83
4793.81 82
4793.97 82
4794.13 81
4794.29 80
4794.45 78
4794.61 75
4794.77 71
4794.93 68
4795.08 65
4795.24 62
4795.40 60
4795.56 58
4795.72 57
4795.88 55
4796.04 54
4796.20 53
4796.35 53
4796.51 54
4796.67 56
4796.83 58
4796.99 61
4797.15 64
4797.31 66
4797.47 67
4797.62 68
4797.78 68
4797.94 66
4798.10 64
4798.26 61
4798.42 58
4798.58 54
4798.74 51
4798.90 49
4799.05 49
4799.21 51
4799.37 54
4799.53 59
4799.69 63
4799.85 67
4800.01 70
4800.17 71
4800.32 71
4800.48 69
4800.64 67
4800.80 64
4800.96 62
4801.12 60
4801.28 60
4801.44 61
4801.60 63
4801.75 65
4801.91 67
4802.07 68
4802.23 67
4802.39 64
4802.55 60
4802.71 55
4802.87 50
4803.03 46
4803.18 43
4803.34 41
4803.50 40
4803.66 41
4803.82 41
4803.98 41
4804.14 40
4804.30 38
4804.46 37
4804.61 36
4804.77 35
4804.93 36
4805.09 39
4805.25 42
4805.41 46
4805.57 49
4805.73 52
4805.89 54
4806.05 55
4806.20 54
4806.36 53
4806.52 50
4806.68 47
4806.84 44
4807.00 40
4807.16 35
4807.32 31
4807.48 27
4807.64 23
4807.79 19
4807.95 17
4808.11 16
4808.27 17
4808.43 18
4808.59 20
4808.75 23
4808.91 26
4809.07 28
4809.23 29
4809.38 29
4809.54 28
4809.70 27
4809.86 26
4810.02 25
4810.18 24
4810.34 24
4810.50 24
4810.66 23
4810.82 22
4810.97 20
4811.13 19
4811.29 18
4811.45 19
4811.61 20
4811.77 23
4811.93 27
4812.09 32
4812.25 36
4812.41 38
4812.56 39
4812.72 37
4812.88 33
4813.04 27
4813.20 19
4813.36 11
4813.52 4
4813.68 0
4813.84 0
4814.00 0
4814.16 0
4814.31 0
4814.47 0
4814.63 0
4814.79 0
4814.95 1
4815.11 5
4815.27 9
4815.43 12
4815.59 15
4815.75 17
4815.91 17
4816.06 17
4816.22 16
4816.38 16
4816.54 16
4816.70 16
4816.86 16
4817.02 15
4817.18 15
4817.34 15
4817.50 15
4817.66 15
4817.82 16
4817.97 18
4818.13 21
4818.29 24
4818.45 28
4818.61 33
4818.77 37
4818.93 41
4819.09 44
4819.25 45
4819.41 45
4819.57 44
4819.73 41
4819.88 37
4820.04 33
4820.20 28
4820.36 24
4820.52 20
4820.68 17
4820.84 16
4821.00 15
4821.16 16
4821.32 18
4821.48 20
4821.64 23
4821.79 26
4821.95 29
4822.11 31
4822.27 32
4822.43 32
4822.59 30
4822.75 28
4822.91 24
4823.07 20
4823.23 15
4823.39 10
4823.55 6
4823.71 4
4823.86 3
4824.02 5
4824.18 9
4824.34 14
4824.50 19
4824.66 23
4824.82 26
4824.98 28
4825.14 30
4825.30 32
4825.46 35
4825.62 39
4825.78 44
4825.94 49
4826.09 54
4826.25 57
4826.41 61
4826.57 63
4826.73 65
4826.89 68
4827.05 71
4827.21 74
4827.37 77
4827.53 80
4827.69 82
4827.85 84
4828.01 86
4828.17 87
4828.32 87
4828.48 87
4828.64 87
4828.80 86
4828.96 85
4829.12 84
4829.28 82
4829.44 81
4829.60 80
4829.76 80
4829.92 79
4830.08 79
4830.24 78
4830.40 75
4830.56 72
4830.72 67
4830.87 61
4831.03 54
4831.19 47
4831.35 42
4831.51 38
4831.67 38
4831.83 40
4831.99 45
4832.15 52
4832.31 60
4832.47 67
4832.63 74
4832.79 79
4832.95 83
4833.11 85
4833.27 86
4833.42 86
4833.58 86
4833.74 87
4833.90 88
4834.06 90
4834.22 94
4834.38 97
4834.54 100
4834.70 102
4834.86 104
4835.02 103
4835.18 102
4835.34 99
4835.50 96
4835.66 92
4835.82 87
4835.98 82
4836.14 77
4836.29 72
4836.45 67
4836.61 64
4836.77 62
4836.93 62
4837.09 65
4837.25 70
4837.41 76
4837.57 85
4837.73 95
4837.89 108
4838.05 121
4838.21 136
4838.37 150
4838.53 162
4838.69 172
4838.85 178
4839.01 180
4839.17 179
4839.32 177
4839.48 173
4839.64 171
4839.80 169
4839.96 170
4840.12 173
4840.28 178
4840.44 183
4840.60 188
4840.76 193
4840.92 197
4841.08 199
4841.24 201
4841.40 203
4841.56 205
4841.72 206
4841.88 206
4842.04 205
4842.20 202
4842.36 197
4842.52 190
4842.67 182
4842.83 173
4842.99 165
4843.15 158
4843.31 152
4843.47 147
4843.63 143
4843.79 140
4843.95 137
4844.11 136
4844.27 135
4844.43 136
4844.59 140
4844.75 144
4844.91 150
4845.07 156
4845.23 161
4845.39 164
4845.55 164
4845.71 161
4845.87 156
4846.03 149
4846.19 140
4846.35 133
4846.50 126
4846.66 122
4846.82 119
4846.98 118
4847.14 118
4847.30 118
4847.46 119
4847.62 120
4847.78 121
4847.94 123
4848.10 126
4848.26 129
4848.42 134
4848.58 139
4848.74 145
4848.90 152
4849.06 158
4849.22 163
4849.38 168
4849.54 171
4849.70 173
4849.86 173
4850.02 172
4850.18 172
4850.34 173
4850.50 176
4850.66 182
4850.82 191
4850.98 202
4851.14 215
4851.29 229
4851.45 243
4851.61 257
4851.77 273
4851.93 289
4852.09 309
4852.25 332
4852.41 357
4852.57 386
4852.73 417
4852.89 448
4853.05 480
4853.21 510
4853.37 540
4853.53 567
4853.69 593
4853.85 617
4854.01 638
4854.17 655
4854.33 670
4854.49 681
4854.65 688
4854.81 693
4854.97 696
4855.13 698
4855.29 699
4855.45 701
4855.61 701
4855.77 700
4855.93 698
4856.09 692
4856.25 684
4856.41 674
4856.57 663
4856.73 650
4856.89 638
4857.05 626
4857.21 616
4857.37 608
4857.53 600
4857.69 593
4857.84 587
4858.00 579
4858.16 572
4858.32 563
4858.48 554
4858.64 545
4858.80 536
4858.96 526
4859.12 515
4859.28 501
4859.44 484
4859.60 464
4859.76 442
4859.92 418
4860.08 395
4860.24 372
4860.40 351
4860.56 330
4860.72 309
4860.88 288
4861.04 266
4861.20 243
4861.36 221
4861.52 200
4861.68 182
4861.84 166
4862.00 153
4862.16 141
4862.32 131
4862.48 122
4862.64 113
4862.80 104
4862.96 95
4863.12 88
4863.28 81
4863.44 77
4863.60 73
4863.76 71
4863.92 69
4864.08 67
4864.24 66
4864.40 64
4864.56 62
4864.72 60
4864.88 58
4865.04 57
4865.20 56
4865.36 56
4865.52 56
4865.68 57
4865.84 58
4866.00 59
4866.16 60
4866.32 59
4866.48 58
4866.64 56
4866.80 54
4866.96 51
4867.12 49
4867.28 47
4867.44 47
4867.60 47
4867.76 47
4867.92 48
4868.08 49
4868.24 49
4868.40 49
4868.56 49
4868.72 48
4868.88 46
4869.04 43
4869.20 40
4869.36 37
4869.52 34
4869.68 31
4869.84 29
4870.00 28
4870.16 27
4870.32 27
4870.48 27
4870.64 28
4870.80 29
4870.96 30
4871.12 32
4871.28 34
4871.44 36
4871.60 37
4871.76 38
4871.92 38
4872.08 37
4872.24 36
4872.40 34
4872.56 32
4872.72 30
4872.88 29
4873.04 28
4873.20 28
4873.36 29
4873.52 31
4873.68 33
4873.84 34
4874.00 35
4874.16 35
4874.32 35
4874.48 34
4874.64 32
4874.80 31
4874.96 30
4875.12 28
4875.28 26
4875.44 23
4875.60 19
4875.76 15
4875.92 11
4876.08 8
4876.24 6
4876.40 5
4876.56 5
4876.72 5
4876.88 5
4877.04 4
4877.20 2
4877.36 0
4877.52 0
4877.68 0
4877.84 0
4878.00 0
4878.16 0
4878.32 0
4878.48 3
4878.64 8
4878.80 13
4878.96 17
4879.12 21
4879.28 24
4879.44 26
4879.60 28
4879.76 29
4879.92 29
4880.08 30
4880.24 32
4880.40 34
4880.56 36
4880.72 37
4880.88 37
4881.04 35
4881.21 31
4881.37 26
4881.53 20
4881.69 14
4881.85 10
4882.01 7
4882.17 6
4882.33 7
4882.49 9
4882.65 11
4882.81 13
4882.97 15
4883.13 17
4883.29 18
4883.45 19
4883.61 19
4883.77 19
4883.93 19
4884.09 18
4884.25 16
4884.41 13
4884.57 11
4884.73 9
4884.89 8
4885.05 8
4885.21 10
4885.37 14
4885.53 17
4885.69 22
4885.85 25
4886.01 28
4886.17 31
4886.33 32
4886.49 32
4886.65 31
4886.81 29
4886.97 26
4887.13 22
4887.29 17
4887.45 13
4887.62 9
4887.78 5
4887.94 3
4888.10 1
4888.26 0
4888.42 0
4888.58 0
4888.74 0
4888.90 0
4889.06 0
4889.22 0
4889.38 0
4889.54 3
4889.70 8
4889.86 12
4890.02 14
4890.18 16
4890.34 16
4890.50 15
4890.66 14
4890.82 13
4890.98 12
4891.14 13
4891.30 14
4891.46 16
4891.62 17
4891.78 18
4891.94 19
4892.10 19
4892.26 19
4892.43 20
4892.59 21
4892.75 22
4892.91 24
4893.07 25
4893.23 25
4893.39 25
4893.55 24
4893.71 22
4893.87 21
4894.03 19
4894.19 19
4894.35 21
4894.51 23
4894.67 25
4894.83 28
4894.99 29
4895.15 29
4895.31 28
4895.47 25
4895.63 23
4895.79 21
4895.95 20
4896.11 19
4896.28 18
4896.44 17
4896.60 15
4896.76 13
4896.92 11
4897.08 9
4897.24 8
4897.40 8
4897.56 9
4897.72 10
4897.88 12
4898.04 13
4898.20 15
4898.36 15
4898.52 14
4898.68 12
4898.84 9
4899.00 5
4899.16 0
4899.32 0
4899.48 0
4899.64 0
4899.81 0
4899.97 0
4900.13 0
4900.29 0
4900.45 4
4900.61 12
4900.77 19
4900.93 24
4901.09 28
4901.25 30
4901.41 31
4901.57 31
4901.73 31
4901.89 31
4902.05 32
4902.21 32
4902.37 33
4902.53 34
4902.69 35
4902.86 37
4903.02 39
4903.18 42
4903.34 44
4903.50 46
4903.66 47
4903.82 47
4903.98 45
4904.14 42
4904.30 39
4904.46 36
4904.62 33
4904.78 32
4904.94 31
4905.10 32
4905.26 34
4905.42 36
4905.59 39
4905.75 41
4905.91 41
4906.07 40
4906.23 37
4906.39 32
4906.55 26
4906.71 19
4906.87 12
4907.03 5
4907.19 0
4907.35 0
4907.51 0
4907.67 0
4907.83 0
4907.99 0
4908.15 1
4908.32 10
4908.48 19
4908.64 28
4908.80 35
4908.96 39
4909.12 40
4909.28 40
4909.44 37
4909.60 34
4909.76 31
4909.92 29
4910.08 28
4910.24 29
4910.40 32
4910.56 36
4910.73 41
4910.89 44
4911.05 46
4911.21 46
4911.37 44
4911.53 41
4911.69 38
4911.85 35
4912.01 33
4912.17 32
4912.33 32
4912.49 32
4912.65 31
4912.81 30
4912.98 28
4913.14 25
4913.30 22
4913.46 19
4913.62 17
4913.78 16
4913.94 17
4914.10 18
4914.26 21
4914.42 25
4914.58 28
4914.74 31
4914.90 34
4915.06 36
4915.23 37
4915.39 39
4915.55 42
4915.71 45
4915.87 49
4916.03 54
4916.19 58
4916.35 63
4916.51 66
4916.67 68
4916.83 70
4916.99 70
4917.15 69
4917.32 68
4917.48 66
4917.64 63
4917.80 59
4917.96 55
4918.12 51
4918.28 46
4918.44 42
4918.60 38
4918.76 35
4918.92 33
4919.08 32
4919.25 31
4919.41 31
4919.57 32
4919.73 34
4919.89 38
4920.05 44
4920.21 52
4920.37 63
4920.53 75
4920.69 87
4920.85 98
4921.01 107
4921.18 112
4921.34 115
4921.50 116
4921.66 115
4921.82 115
4921.98 114
4922.14 113
4922.30 111
4922.46 109
4922.62 105
4922.78 100
4922.94 94
4923.11 88
4923.27 82
4923.43 75
4923.59 68
4923.75 61
4923.91 54
4924.07 47
4924.23 42
4924.39 37
4924.55 34
4924.71 31
4924.88 30
4925.04 29
4925.20 28
4925.36 26
4925.52 23
4925.68 21
4925.84 20
4926.00 21
4926.16 22
4926.32 25
4926.48 29
4926.65 34
4926.81 37
4926.97 40
4927.13 41
4927.29 41
4927.45 41
4927.61 39
4927.77 38
4927.93 36
4928.09 35
4928.25 33
4928.42 32
4928.58 32
4928.74 32
4928.90 33
4929.06 34
4929.22 35
4929.38 36
4929.54 36
4929.70 36
4929.86 34
4930.03 32
4930.19 30
4930.35 28
4930.51 27
4930.67 26
4930.83 26
4930.99 27
4931.15 29
4931.31 33
4931.47 38
4931.64 45
4931.80 52
4931.96 58
4932.12 63
4932.28 65
4932.44 64
4932.60 61
4932.76 55
4932.92 50
4933.09 45
4933.25 42
4933.41 43
4933.57 46
4933.73 52
4933.89 59
4934.05 66
4934.21 73
4934.37 78
4934.53 82
4934.70 84
4934.86 84
4935.02 84
4935.18 82
4935.34 80
4935.50 78
4935.66 77
4935.82 75
4935.98 74
4936.15 73
4936.31 72
4936.47 70
4936.63 69
4936.79 67
4936.95 65
4937.11 64
4937.27 63
4937.43 61
4937.60 58
4937.76 55
4937.92 53
4938.08 51
4938.24 52
4938.40 54
4938.56 59
4938.72 66
4938.88 74
4939.05 82
4939.21 88
4939.37 93
4939.53 96
4939.69 97
4939.85 98
4940.01 99
4940.17 100
4940.33 101
4940.50 103
4940.66 103
4940.82 102
4940.98 100
4941.14 95
4941.30 89
4941.46 82
4941.62 75
4941.79 68
4941.95 62
4942.11 56
4942.27 51
4942.43 47
4942.59 44
4942.75 42
4942.91 41
4943.07 41
4943.24 44
4943.40 47
4943.56 52
4943.72 56
4943.88 60
4944.04 63
4944.20 65
4944.36 65
4944.53 64
4944.69 64
4944.85 65
4945.01 67
4945.17 70
4945.33 75
4945.49 80
4945.65 83
4945.82 86
4945.98 86
4946.14 83
4946.30 79
4946.46 74
4946.62 68
4946.78 64
4946.94 61
4947.11 59
4947.27 60
4947.43 62
4947.59 65
4947.75 67
4947.91 69
4948.07 71
4948.23 71
4948.40 71
4948.56 71
4948.72 70
4948.88 70
4949.04 71
4949.20 71
4949.36 72
4949.53 73
4949.69 73
4949.85 72
4950.01 70
4950.17 67
4950.33 64
4950.49 61
4950.65 59
4950.82 57
4950.98 57
4951.14 57
4951.30 58
4951.46 58
4951.62 59
4951.78 59
4951.95 59
4952.11 58
4952.27 57
4952.43 56
4952.59 54
4952.75 53
4952.91 51
4953.07 50
4953.24 49
4953.40 48
4953.56 47
4953.72 45
4953.88 43
4954.04 41
4954.20 39
4954.37 37
4954.53 37
4954.69 38
4954.85 40
4955.01 43
4955.17 48
4955.33 54
4955.50 61
4955.66 68
4955.82 76
4955.98 82
4956.14 87
4956.30 90
4956.46 91
4956.63 89
4956.79 86
4956.95 81
4957.11 75
4957.27 70
4957.43 65
4957.59 61
4957.76 57
4957.92 54
4958.08 52
4958.24 49
4958.40 45
4958.56 41
4958.72 36
4958.89 31
4959.05 26
4959.21 22
4959.37 20
4959.53 20
4959.69 21
4959.85 24
4960.02 28
4960.18 32
4960.34 36
4960.50 38
4960.66 40
4960.82 40
4960.98 39
4961.15 39
4961.31 38
4961.47 38
4961.63 40
4961.79 42
4961.95 45
4962.12 47
4962.28 49
4962.44 50
4962.60 50
4962.76 48
4962.92 46
4963.08 45
4963.25 45
4963.41 45
4963.57 47
4963.73 49
4963.89 52
4964.05 53
4964.22 52
4964.38 50
4964.54 48
4964.70 45
4964.86 44
4965.02 44
4965.18 46
4965.35 50
4965.51 56
4965.67 62
4965.83 67
4965.99 72
4966.15 75
4966.32 76
4966.48 77
4966.64 77
4966.80 78
4966.96 79
4967.12 81
4967.29 83
4967.45 85
4967.61 86
4967.77 87
4967.93 88
4968.09 89
4968.25 90
4968.42 92
4968.58 93
4968.74 94
4968.90 96
4969.06 97
4969.22 98
4969.39 98
4969.55 98
4969.71 97
4969.87 95
4970.03 93
4970.19 92
4970.36 91
4970.52 91
4970.68 93
4970.84 94
4971.00 96
4971.16 96
4971.33 95
4971.49 92
4971.65 88
4971.81 83
4971.97 79
4972.13 76
4972.30 75
4972.46 77
4972.62 81
4972.78 86
4972.94 91
4973.10 96
4973.27 100
4973.43 102
4973.59 103
4973.75 103
4973.91 102
4974.07 100
4974.24 98
4974.40 97
4974.56 95
4974.72 93
4974.88 91
4975.05 89
4975.21 86
4975.37 84
4975.53 82
4975.69 81
4975.85 80
4976.02 79
4976.18 78
4976.34 76
[truncated: 719,277 more chars]
