# Supplementary material for: Methylobacterium Species Promoting Rice and Barley Growth and Interaction Specificity Revealed with Whole-Cell Matrix-Assisted Laser Desorption / Ionization-Time-of-Flight Mass Spectrometry (MALDI-TOF/MS) Analysis
Source: PLoS One. 2015 Jun 8;10(6):e0129509. doi: 10.1371/journal.pone.0129509 (PMC4460032; doi:10.1371/journal.pone.0129509)
Supplement: S3 Data — (ZIP) [file pone.0129509.s003.zip › Supplementary data 3 (ms from barley)/23a.txt]

779.24 0
779.31 0
779.37 0
779.43 0
779.50 0
779.56 0
779.63 0
779.69 0
779.75 0
779.82 0
779.88 0
779.95 0
780.01 0
780.07 0
780.14 0
780.20 0
780.27 0
780.33 0
780.39 0
780.46 0
780.52 0
780.59 0
780.65 0
780.72 0
780.78 0
780.84 0
780.91 0
780.97 0
781.04 0
781.10 0
781.16 0
781.23 0
781.29 0
781.36 0
781.42 0
781.48 0
781.55 0
781.61 0
781.68 0
781.74 0
781.80 0
781.87 0
781.93 0
782.00 0
782.06 0
782.13 0
782.19 0
782.25 0
782.32 0
782.38 0
782.45 0
782.51 0
782.57 0
782.64 0
782.70 0
782.77 0
782.83 0
782.90 0
782.96 0
783.02 0
783.09 0
783.15 0
783.22 0
783.28 0
783.34 0
783.41 0
783.47 0
783.54 0
783.60 0
783.67 0
783.73 0
783.79 0
783.86 0
783.92 0
783.99 0
784.05 0
784.12 0
784.18 0
784.24 0
784.31 0
784.37 0
784.44 0
784.50 0
784.56 0
784.63 0
784.69 0
784.76 0
784.82 0
784.89 0
784.95 0
785.01 0
785.08 0
785.14 0
785.21 0
785.27 0
785.34 0
785.40 0
785.46 0
785.53 0
785.59 0
785.66 0
785.72 0
785.79 0
785.85 0
785.91 0
785.98 0
786.04 0
786.11 0
786.17 0
786.24 0
786.30 0
786.36 0
786.43 0
786.49 0
786.56 0
786.62 0
786.69 0
786.75 0
786.82 0
786.88 0
786.94 0
787.01 0
787.07 0
787.14 0
787.20 0
787.27 0
787.33 0
787.39 0
787.46 0
787.52 0
787.59 0
787.65 0
787.72 0
787.78 0
787.84 0
787.91 0
787.97 0
788.04 0
788.10 0
788.17 0
788.23 0
788.30 0
788.36 0
788.42 0
788.49 0
788.55 0
788.62 0
788.68 0
788.75 0
788.81 0
788.88 0
788.94 0
789.00 0
789.07 0
789.13 0
789.20 0
789.26 0
789.33 0
789.39 0
789.46 0
789.52 0
789.58 0
789.65 0
789.71 0
789.78 0
789.84 0
789.91 0
789.97 0
790.04 0
790.10 0
790.16 0
790.23 0
790.29 0
790.36 0
790.42 0
790.49 0
790.55 0
790.62 0
790.68 0
790.74 0
790.81 0
790.87 0
790.94 0
791.00 0
791.07 0
791.13 0
791.20 0
791.26 0
791.32 0
791.39 0
791.45 0
791.52 0
791.58 0
791.65 0
791.71 0
791.78 0
791.84 0
791.91 0
791.97 0
792.03 0
792.10 0
792.16 0
792.23 0
792.29 0
792.36 0
792.42 0
792.49 0
792.55 0
792.62 0
792.68 0
792.75 0
792.81 0
792.87 0
792.94 0
793.00 0
793.07 0
793.13 0
793.20 0
793.26 0
793.33 0
793.39 0
793.46 0
793.52 0
793.58 0
793.65 0
793.71 0
793.78 0
793.84 0
793.91 0
793.97 0
794.04 0
794.10 0
794.17 0
794.23 0
794.30 0
794.36 0
794.42 0
794.49 0
794.55 0
794.62 0
794.68 0
794.75 0
794.81 0
794.88 0
794.94 0
795.01 0
795.07 0
795.14 0
795.20 0
795.27 0
795.33 0
795.39 0
795.46 0
795.52 0
795.59 0
795.65 0
795.72 0
795.78 0
795.85 0
795.91 0
795.98 0
796.04 0
796.11 0
796.17 0
796.24 0
796.30 0
796.37 0
796.43 0
796.49 0
796.56 0
796.62 0
796.69 0
796.75 0
796.82 0
796.88 0
796.95 0
797.01 0
797.08 0
797.14 0
797.21 0
797.27 0
797.34 0
797.40 0
797.47 0
797.53 0
797.60 0
797.66 0
797.73 0
797.79 0
797.85 0
797.92 0
797.98 0
798.05 0
798.11 0
798.18 0
798.24 0
798.31 0
798.37 0
798.44 0
798.50 0
798.57 0
798.63 0
798.70 0
798.76 0
798.83 0
798.89 0
798.96 0
799.02 0
799.09 0
799.15 0
799.22 0
799.28 0
799.35 0
799.41 0
799.48 0
799.54 0
799.61 0
799.67 0
799.73 0
799.80 0
799.86 0
799.93 0
799.99 0
800.06 0
800.12 0
800.19 0
800.25 0
800.32 0
800.38 0
800.45 0
800.51 0
800.58 0
800.64 0
800.71 0
800.77 0
800.84 0
800.90 0
800.97 0
801.03 0
801.10 0
801.16 0
801.23 0
801.29 0
801.36 0
801.42 0
801.49 0
801.55 0
801.62 0
801.68 0
801.75 0
801.81 0
801.88 0
801.94 0
802.01 0
802.07 0
802.14 0
802.20 0
802.27 0
802.33 0
802.40 0
802.46 0
802.53 0
802.59 0
802.66 0
802.72 0
802.79 0
802.85 0
802.92 0
802.98 0
803.05 0
803.11 0
803.18 0
803.24 0
803.31 0
803.37 0
803.44 0
803.50 0
803.57 0
803.63 0
803.70 0
803.76 0
803.83 0
803.89 0
803.96 0
804.02 0
804.09 0
804.15 0
804.22 0
804.28 0
804.35 0
804.41 0
804.48 0
804.54 0
804.61 0
804.67 0
804.74 0
804.80 0
804.87 0
804.93 0
805.00 0
805.06 0
805.13 0
805.19 0
805.26 0
805.32 0
805.39 0
805.45 0
805.52 0
805.58 0
805.65 0
805.71 0
805.78 0
805.84 0
805.91 0
805.97 0
806.04 0
806.10 0
806.17 0
806.23 0
806.30 0
806.36 0
806.43 0
806.49 0
806.56 0
806.62 0
806.69 0
806.76 0
806.82 0
806.89 0
806.95 0
807.02 0
807.08 0
807.15 0
807.21 0
807.28 0
807.34 0
807.41 0
807.47 0
807.54 0
807.60 0
807.67 0
807.73 0
807.80 0
807.86 0
807.93 0
807.99 0
808.06 0
808.12 0
808.19 0
808.25 0
808.32 0
808.38 0
808.45 0
808.52 0
808.58 0
808.65 0
808.71 0
808.78 0
808.84 0
808.91 0
808.97 0
809.04 0
809.10 0
809.17 0
809.23 0
809.30 0
809.36 0
809.43 0
809.49 0
809.56 0
809.62 0
809.69 0
809.75 0
809.82 0
809.89 0
809.95 0
810.02 0
810.08 0
810.15 0
810.21 0
810.28 0
810.34 0
810.41 0
810.47 0
810.54 0
810.60 0
810.67 0
810.73 0
810.80 0
810.86 0
810.93 0
811.00 0
811.06 0
811.13 0
811.19 0
811.26 0
811.32 0
811.39 0
811.45 0
811.52 0
811.58 0
811.65 0
811.71 0
811.78 0
811.84 0
811.91 0
811.98 0
812.04 0
812.11 0
812.17 0
812.24 0
812.30 0
812.37 0
812.43 0
812.50 0
812.56 0
812.63 0
812.69 0
812.76 0
812.83 0
812.89 0
812.96 0
813.02 0
813.09 0
813.15 0
813.22 0
813.28 0
813.35 0
813.41 0
813.48 0
813.54 0
813.61 0
813.68 0
813.74 0
813.81 0
813.87 0
813.94 0
814.00 0
814.07 0
814.13 0
814.20 0
814.26 0
814.33 0
814.40 0
814.46 0
814.53 0
814.59 0
814.66 0
814.72 0
814.79 0
814.85 0
814.92 0
814.98 0
815.05 0
815.12 0
815.18 0
815.25 0
815.31 0
815.38 0
815.44 0
815.51 0
815.57 0
815.64 0
815.70 0
815.77 0
815.84 0
815.90 0
815.97 0
816.03 0
816.10 0
816.16 0
816.23 0
816.29 0
816.36 0
816.43 0
816.49 0
816.56 0
816.62 0
816.69 0
816.75 0
816.82 0
816.88 0
816.95 0
817.02 0
817.08 0
817.15 0
817.21 0
817.28 0
817.34 0
817.41 0
817.47 0
817.54 0
817.61 0
817.67 0
817.74 0
817.80 0
817.87 0
817.93 0
818.00 0
818.06 0
818.13 0
818.20 0
818.26 0
818.33 0
818.39 0
818.46 0
818.52 0
818.59 0
818.66 0
818.72 0
818.79 0
818.85 0
818.92 0
818.98 0
819.05 0
819.11 0
819.18 0
819.25 0
819.31 0
819.38 0
819.44 0
819.51 0
819.57 0
819.64 0
819.71 0
819.77 0
819.84 0
819.90 0
819.97 0
820.03 0
820.10 0
820.17 0
820.23 0
820.30 0
820.36 0
820.43 0
820.49 0
820.56 0
820.63 0
820.69 0
820.76 0
820.82 0
820.89 0
820.95 0
821.02 0
821.09 0
821.15 0
821.22 0
821.28 0
821.35 0
821.41 0
821.48 0
821.55 0
821.61 0
821.68 0
821.74 0
821.81 0
821.87 0
821.94 0
822.01 0
822.07 0
822.14 0
822.20 0
822.27 0
822.33 0
822.40 0
822.47 0
822.53 0
822.60 0
822.66 0
822.73 0
822.79 0
822.86 0
822.93 0
822.99 0
823.06 0
823.12 0
823.19 0
823.26 0
823.32 0
823.39 0
823.45 0
823.52 0
823.58 0
823.65 0
823.72 0
823.78 0
823.85 0
823.91 0
823.98 0
824.05 0
824.11 0
824.18 0
824.24 0
824.31 0
824.37 0
824.44 0
824.51 0
824.57 0
824.64 0
824.70 0
824.77 0
824.84 0
824.90 0
824.97 0
825.03 0
825.10 0
825.16 0
825.23 0
825.30 0
825.36 0
825.43 0
825.49 0
825.56 0
825.63 0
825.69 0
825.76 0
825.82 0
825.89 0
825.96 0
826.02 0
826.09 0
826.15 0
826.22 0
826.29 0
826.35 0
826.42 0
826.48 0
826.55 0
826.61 0
826.68 0
826.75 0
826.81 0
826.88 0
826.94 0
827.01 0
827.08 0
827.14 0
827.21 0
827.27 0
827.34 0
827.41 0
827.47 0
827.54 0
827.60 0
827.67 0
827.74 0
827.80 0
827.87 0
827.93 0
828.00 0
828.07 0
828.13 0
828.20 0
828.26 0
828.33 0
828.40 0
828.46 0
828.53 0
828.59 0
828.66 0
828.73 0
828.79 0
828.86 0
828.92 0
828.99 0
829.06 0
829.12 0
829.19 0
829.25 0
829.32 0
829.39 0
829.45 0
829.52 0
829.59 0
829.65 0
829.72 0
829.78 0
829.85 0
829.92 0
829.98 0
830.05 0
830.11 0
830.18 0
830.25 0
830.31 0
830.38 0
830.44 0
830.51 0
830.58 0
830.64 0
830.71 0
830.77 0
830.84 0
830.91 0
830.97 0
831.04 0
831.11 0
831.17 0
831.24 0
831.30 0
831.37 0
831.44 0
831.50 0
831.57 0
831.63 0
831.70 0
831.77 0
831.83 0
831.90 0
831.96 0
832.03 0
832.10 0
832.16 0
832.23 0
832.30 0
832.36 0
832.43 0
832.49 0
832.56 0
832.63 0
832.69 0
832.76 0
832.83 0
832.89 0
832.96 0
833.02 0
833.09 0
833.16 0
833.22 0
833.29 0
833.35 0
833.42 0
833.49 0
833.55 0
833.62 0
833.69 0
833.75 0
833.82 0
833.88 0
833.95 0
834.02 0
834.08 0
834.15 0
834.22 0
834.28 0
834.35 0
834.41 0
834.48 0
834.55 0
834.61 0
834.68 0
834.75 0
834.81 0
834.88 0
834.94 0
835.01 0
835.08 0
835.14 0
835.21 0
835.28 0
835.34 0
835.41 0
835.47 0
835.54 0
835.61 0
835.67 0
835.74 0
835.81 0
835.87 0
835.94 0
836.01 0
836.07 0
836.14 0
836.20 0
836.27 0
836.34 0
836.40 0
836.47 0
836.54 0
836.60 0
836.67 0
836.73 0
836.80 0
836.87 0
836.93 0
837.00 0
837.07 0
837.13 0
837.20 0
837.27 0
837.33 0
837.40 0
837.46 0
837.53 0
837.60 0
837.66 0
837.73 0
837.80 0
837.86 0
837.93 0
838.00 0
838.06 0
838.13 0
838.20 0
838.26 0
838.33 0
838.39 0
838.46 0
838.53 0
838.59 0
838.66 0
838.73 0
838.79 0
838.86 0
838.93 0
838.99 0
839.06 0
839.13 0
839.19 0
839.26 0
839.32 0
839.39 0
839.46 0
839.52 0
839.59 0
839.66 0
839.72 0
839.79 0
839.86 0
839.92 0
839.99 0
840.06 0
840.12 0
840.19 0
840.25 0
840.32 0
840.39 0
840.45 0
840.52 0
840.59 0
840.65 0
840.72 0
840.79 0
840.85 0
840.92 0
840.99 0
841.05 0
841.12 0
841.19 0
841.25 0
841.32 0
841.39 0
841.45 0
841.52 0
841.59 0
841.65 0
841.72 0
841.78 0
841.85 0
841.92 0
841.98 0
842.05 0
842.12 0
842.18 0
842.25 0
842.32 0
842.38 0
842.45 0
842.52 0
842.58 0
842.65 0
842.72 0
842.78 0
842.85 0
842.92 0
842.98 0
843.05 0
843.12 0
843.18 0
843.25 0
843.32 0
843.38 0
843.45 0
843.52 0
843.58 0
843.65 0
843.72 0
843.78 0
843.85 0
843.92 0
843.98 0
844.05 0
844.12 0
844.18 0
844.25 0
844.32 0
844.38 0
844.45 0
844.52 0
844.58 0
844.65 0
844.72 0
844.78 0
844.85 0
844.92 0
844.98 0
845.05 0
845.12 0
845.18 0
845.25 0
845.32 0
845.38 0
845.45 0
845.52 0
845.58 0
845.65 0
845.72 0
845.78 0
845.85 0
845.92 0
845.98 0
846.05 0
846.12 0
846.18 0
846.25 0
846.32 0
846.38 0
846.45 0
846.52 0
846.58 0
846.65 0
846.72 0
846.78 0
846.85 0
846.92 0
846.98 0
847.05 0
847.12 0
847.18 0
847.25 0
847.32 0
847.38 0
847.45 0
847.52 0
847.58 0
847.65 0
847.72 0
847.78 0
847.85 0
847.92 0
847.98 0
848.05 0
848.12 0
848.19 0
848.25 0
848.32 0
848.39 0
848.45 0
848.52 0
848.59 0
848.65 0
848.72 0
848.79 0
848.85 0
848.92 0
848.99 0
849.05 0
849.12 0
849.19 0
849.25 0
849.32 0
849.39 0
849.45 0
849.52 0
849.59 0
849.66 0
849.72 0
849.79 0
849.86 0
849.92 0
849.99 0
850.06 0
850.12 0
850.19 0
850.26 0
850.32 0
850.39 0
850.46 0
850.52 0
850.59 0
850.66 0
850.73 0
850.79 0
850.86 0
850.93 0
850.99 0
851.06 0
851.13 0
851.19 0
851.26 0
851.33 0
851.39 0
851.46 0
851.53 0
851.60 0
851.66 0
851.73 0
851.80 0
851.86 0
851.93 0
852.00 0
852.06 0
852.13 0
852.20 0
852.26 0
852.33 0
852.40 0
852.47 0
852.53 0
852.60 0
852.67 0
852.73 0
852.80 0
852.87 0
852.93 0
853.00 0
853.07 0
853.14 0
853.20 0
853.27 0
853.34 0
853.40 0
853.47 0
853.54 0
853.60 0
853.67 0
853.74 0
853.81 0
853.87 0
853.94 0
854.01 0
854.07 0
854.14 0
854.21 0
854.27 0
854.34 0
854.41 0
854.48 0
854.54 0
854.61 0
854.68 0
854.74 0
854.81 0
854.88 0
854.95 0
855.01 0
855.08 0
855.15 0
855.21 0
855.28 0
855.35 0
855.41 0
855.48 0
855.55 0
855.62 0
855.68 0
855.75 0
855.82 0
855.88 0
855.95 0
856.02 0
856.09 0
856.15 0
856.22 0
856.29 0
856.35 0
856.42 0
856.49 0
856.56 0
856.62 0
856.69 0
856.76 0
856.82 0
856.89 0
856.96 0
857.03 0
857.09 0
857.16 0
857.23 0
857.29 0
857.36 0
857.43 0
857.50 0
857.56 0
857.63 0
857.70 0
857.76 0
857.83 0
857.90 0
857.97 0
858.03 0
858.10 0
858.17 0
858.23 0
858.30 0
858.37 0
858.44 0
858.50 0
858.57 0
858.64 0
858.70 0
858.77 0
858.84 0
858.91 0
858.97 0
859.04 0
859.11 0
859.18 0
859.24 0
859.31 0
859.38 0
859.44 0
859.51 0
859.58 0
859.65 0
859.71 0
859.78 0
859.85 0
859.92 0
859.98 0
860.05 0
860.12 0
860.18 0
860.25 0
860.32 0
860.39 0
860.45 0
860.52 0
860.59 0
860.66 0
860.72 0
860.79 0
860.86 0
860.92 0
860.99 0
861.06 0
861.13 0
861.19 0
861.26 0
861.33 0
861.40 0
861.46 0
861.53 0
861.60 0
861.66 0
861.73 0
861.80 0
861.87 0
861.93 0
862.00 0
862.07 0
862.14 0
862.20 0
862.27 0
862.34 0
862.41 0
862.47 0
862.54 0
862.61 0
862.67 0
862.74 0
862.81 0
862.88 0
862.94 0
863.01 0
863.08 0
863.15 0
863.21 0
863.28 0
863.35 0
863.42 0
863.48 0
863.55 0
863.62 0
863.69 0
863.75 0
863.82 0
863.89 0
863.96 0
864.02 0
864.09 0
864.16 0
864.22 0
864.29 0
864.36 0
864.43 0
864.49 0
864.56 0
864.63 0
864.70 0
864.76 0
864.83 0
864.90 0
864.97 0
865.03 0
865.10 0
865.17 0
865.24 0
865.30 0
865.37 0
865.44 0
865.51 0
865.57 0
865.64 0
865.71 0
865.78 0
865.84 0
865.91 0
865.98 0
866.05 0
866.11 0
866.18 0
866.25 0
866.32 0
866.38 0
866.45 0
866.52 0
866.59 0
866.65 0
866.72 0
866.79 0
866.86 0
866.92 0
866.99 0
867.06 0
867.13 0
867.19 0
867.26 0
867.33 0
867.40 0
867.46 0
867.53 0
867.60 0
867.67 0
867.73 0
867.80 0
867.87 0
867.94 0
868.00 0
868.07 0
868.14 0
868.21 0
868.28 0
868.34 0
868.41 0
868.48 0
868.55 0
868.61 0
868.68 0
868.75 0
868.82 0
868.88 0
868.95 0
869.02 0
869.09 0
869.15 0
869.22 0
869.29 0
869.36 0
869.42 0
869.49 0
869.56 0
869.63 0
869.70 0
869.76 0
869.83 0
869.90 0
869.97 0
870.03 0
870.10 0
870.17 0
870.24 0
870.30 0
870.37 0
870.44 0
870.51 0
870.57 0
870.64 0
870.71 0
870.78 0
870.85 0
870.91 0
870.98 0
871.05 0
871.12 0
871.18 0
871.25 0
871.32 0
871.39 0
871.45 0
871.52 0
871.59 0
871.66 0
871.73 0
871.79 0
871.86 0
871.93 0
872.00 0
872.06 0
872.13 0
872.20 0
872.27 0
872.33 0
872.40 0
872.47 0
872.54 0
872.61 0
872.67 0
872.74 0
872.81 0
872.88 0
872.94 0
873.01 0
873.08 0
873.15 0
873.22 0
873.28 0
873.35 0
873.42 0
873.49 0
873.55 0
873.62 0
873.69 0
873.76 0
873.83 0
873.89 0
873.96 0
874.03 0
874.10 0
874.16 0
874.23 0
874.30 0
874.37 0
874.44 0
874.50 0
874.57 0
874.64 0
874.71 0
874.78 0
874.84 0
874.91 0
874.98 0
875.05 0
875.11 0
875.18 0
875.25 0
875.32 0
875.39 0
875.45 0
875.52 0
875.59 0
875.66 0
875.73 0
875.79 0
875.86 0
875.93 0
876.00 0
876.06 0
876.13 0
876.20 0
876.27 0
876.34 0
876.40 0
876.47 0
876.54 0
876.61 0
876.68 0
876.74 0
876.81 0
876.88 0
876.95 0
877.02 0
877.08 0
877.15 0
877.22 0
877.29 0
877.36 0
877.42 0
877.49 0
877.56 0
877.63 0
877.69 0
877.76 0
877.83 0
877.90 0
877.97 0
878.03 0
878.10 0
878.17 0
878.24 0
878.31 0
878.37 0
878.44 0
878.51 0
878.58 0
878.65 0
878.71 0
878.78 0
878.85 0
878.92 0
878.99 0
879.05 0
879.12 0
879.19 0
879.26 0
879.33 0
879.39 0
879.46 0
879.53 0
879.60 0
879.67 0
879.73 0
879.80 0
879.87 0
879.94 0
880.01 0
880.07 0
880.14 0
880.21 0
880.28 0
880.35 0
880.41 0
880.48 0
880.55 0
880.62 0
880.69 0
880.76 0
880.82 0
880.89 0
880.96 0
881.03 0
881.10 0
881.16 0
881.23 0
881.30 0
881.37 0
881.44 0
881.50 0
881.57 0
881.64 0
881.71 0
881.78 0
881.84 0
881.91 0
881.98 0
882.05 0
882.12 0
882.19 0
882.25 0
882.32 0
882.39 0
882.46 0
882.53 0
882.59 0
882.66 0
882.73 0
882.80 0
882.87 0
882.93 0
883.00 0
883.07 0
883.14 0
883.21 0
883.28 0
883.34 0
883.41 0
883.48 0
883.55 0
883.62 0
883.68 0
883.75 0
883.82 0
883.89 0
883.96 0
884.03 0
884.09 0
884.16 0
884.23 0
884.30 0
884.37 0
884.43 0
884.50 0
884.57 0
884.64 0
884.71 0
884.78 0
884.84 0
884.91 0
884.98 0
885.05 0
885.12 0
885.19 0
885.25 0
885.32 0
885.39 0
885.46 0
885.53 0
885.59 0
885.66 0
885.73 0
885.80 0
885.87 0
885.94 0
886.00 0
886.07 0
886.14 0
886.21 0
886.28 0
886.35 0
886.41 0
886.48 0
886.55 0
886.62 0
886.69 0
886.76 0
886.82 0
886.89 0
886.96 0
887.03 0
887.10 0
887.17 0
887.23 0
887.30 0
887.37 0
887.44 0
887.51 0
887.58 0
887.64 0
887.71 0
887.78 0
887.85 0
887.92 0
887.99 0
888.05 0
888.12 0
888.19 0
888.26 0
888.33 0
888.40 0
888.46 0
888.53 0
888.60 0
888.67 0
888.74 0
888.81 0
888.87 0
888.94 0
889.01 0
889.08 0
889.15 0
889.22 0
889.28 0
889.35 0
889.42 0
889.49 0
889.56 0
889.63 0
889.69 0
889.76 0
889.83 0
889.90 0
889.97 0
890.04 0
890.11 0
890.17 0
890.24 0
890.31 0
890.38 0
890.45 0
890.52 0
890.58 0
890.65 0
890.72 0
890.79 0
890.86 0
890.93 0
890.99 0
891.06 0
891.13 0
891.20 0
891.27 0
891.34 0
891.41 0
891.47 0
891.54 0
891.61 0
891.68 0
891.75 0
891.82 0
891.89 0
891.95 0
892.02 0
892.09 0
892.16 0
892.23 0
892.30 0
892.36 0
892.43 0
892.50 0
892.57 0
892.64 0
892.71 0
892.78 0
892.84 0
892.91 0
892.98 0
893.05 0
893.12 0
893.19 0
893.26 0
893.32 0
893.39 0
893.46 0
893.53 0
893.60 0
893.67 0
893.74 0
893.80 0
893.87 0
893.94 0
894.01 0
894.08 0
894.15 0
894.22 0
894.28 0
894.35 0
894.42 0
894.49 0
894.56 0
894.63 0
894.70 0
894.76 0
894.83 0
894.90 0
894.97 0
895.04 0
895.11 0
895.18 0
895.24 0
895.31 0
895.38 0
895.45 0
895.52 0
895.59 0
895.66 0
895.73 0
895.79 0
895.86 0
895.93 0
896.00 0
896.07 0
896.14 0
896.21 0
896.27 0
896.34 0
896.41 0
896.48 0
896.55 0
896.62 0
896.69 0
896.75 0
896.82 0
896.89 0
896.96 0
897.03 0
897.10 0
897.17 0
897.24 0
897.30 0
897.37 0
897.44 0
897.51 0
897.58 0
897.65 0
897.72 0
897.79 0
897.85 0
897.92 0
897.99 0
898.06 0
898.13 0
898.20 0
898.27 0
898.34 0
898.40 0
898.47 0
898.54 0
898.61 0
898.68 0
898.75 0
898.82 0
898.89 0
898.95 0
899.02 0
899.09 0
899.16 0
899.23 0
899.30 0
899.37 0
899.44 0
899.50 0
899.57 0
899.64 0
899.71 0
899.78 0
899.85 0
899.92 0
899.99 0
900.05 0
900.12 0
900.19 0
900.26 0
900.33 0
900.40 0
900.47 0
900.54 0
900.61 0
900.67 0
900.74 0
900.81 0
900.88 0
900.95 0
901.02 0
901.09 0
901.16 0
901.22 0
901.29 0
901.36 0
901.43 0
901.50 0
901.57 0
901.64 0
901.71 0
901.78 0
901.84 0
901.91 0
901.98 0
902.05 0
902.12 0
902.19 0
902.26 0
902.33 0
902.40 0
902.46 0
902.53 0
902.60 0
902.67 0
902.74 0
902.81 0
902.88 0
902.95 0
903.02 0
903.08 0
903.15 0
903.22 0
903.29 0
903.36 0
903.43 0
903.50 0
903.57 0
903.64 0
903.71 0
903.77 0
903.84 0
903.91 0
903.98 0
904.05 0
904.12 0
904.19 0
904.26 0
904.33 0
904.40 0
904.46 0
904.53 0
904.60 0
904.67 0
904.74 0
904.81 0
904.88 0
904.95 0
905.02 0
905.08 0
905.15 0
905.22 0
905.29 0
905.36 0
905.43 0
905.50 0
905.57 0
905.64 0
905.71 0
905.78 0
905.84 0
905.91 0
905.98 0
906.05 0
906.12 0
906.19 0
906.26 0
906.33 0
906.40 0
906.47 0
906.53 0
906.60 0
906.67 0
906.74 0
906.81 0
906.88 0
906.95 0
907.02 0
907.09 0
907.16 0
907.23 0
907.29 0
907.36 0
907.43 0
907.50 0
907.57 0
907.64 0
907.71 0
907.78 0
907.85 0
907.92 0
907.99 0
908.05 0
908.12 0
908.19 0
908.26 0
908.33 0
908.40 0
908.47 0
908.54 0
908.61 0
908.68 0
908.75 0
908.81 0
908.88 0
908.95 0
909.02 0
909.09 0
909.16 0
909.23 0
909.30 0
909.37 0
909.44 0
909.51 0
909.58 0
909.64 0
909.71 0
909.78 0
909.85 0
909.92 0
909.99 0
910.06 0
910.13 0
910.20 0
910.27 0
910.34 0
910.41 0
910.48 0
910.54 0
910.61 0
910.68 0
910.75 0
910.82 0
910.89 0
910.96 0
911.03 0
911.10 0
911.17 0
911.24 0
911.31 0
911.37 0
911.44 0
911.51 0
911.58 0
911.65 0
911.72 0
911.79 0
911.86 0
911.93 0
912.00 0
912.07 0
912.14 0
912.21 0
912.28 0
912.34 0
912.41 0
912.48 0
912.55 0
912.62 0
912.69 0
912.76 0
912.83 0
912.90 0
912.97 0
913.04 0
913.11 0
913.18 0
913.25 0
913.31 0
913.38 0
913.45 0
913.52 0
913.59 0
913.66 0
913.73 0
913.80 0
913.87 0
913.94 0
914.01 0
914.08 0
914.15 0
914.22 0
914.29 0
914.35 0
914.42 0
914.49 0
914.56 0
914.63 0
914.70 0
914.77 0
914.84 0
914.91 0
914.98 0
915.05 0
915.12 0
915.19 0
915.26 0
915.33 0
915.40 0
915.46 0
915.53 0
915.60 0
915.67 0
915.74 0
915.81 0
915.88 0
915.95 0
916.02 0
916.09 0
916.16 0
916.23 0
916.30 0
916.37 0
916.44 0
916.51 0
916.58 0
916.64 0
916.71 0
916.78 0
916.85 0
916.92 0
916.99 0
917.06 0
917.13 0
917.20 0
917.27 0
917.34 0
917.41 0
917.48 0
917.55 0
917.62 0
917.69 0
917.76 0
917.83 0
917.90 0
917.96 0
918.03 0
918.10 0
918.17 0
918.24 0
918.31 0
918.38 0
918.45 0
918.52 0
918.59 0
918.66 0
918.73 0
918.80 0
918.87 0
918.94 0
919.01 0
919.08 0
919.15 0
919.22 0
919.29 0
919.36 0
919.42 0
919.49 0
919.56 0
919.63 0
919.70 0
919.77 0
919.84 0
919.91 0
919.98 0
920.05 0
920.12 0
920.19 0
920.26 0
920.33 0
920.40 0
920.47 0
920.54 0
920.61 0
920.68 0
920.75 0
920.82 0
920.89 0
920.96 0
921.02 0
921.09 0
921.16 0
921.23 0
921.30 0
921.37 0
921.44 0
921.51 0
921.58 0
921.65 0
921.72 0
921.79 0
921.86 0
921.93 0
922.00 0
922.07 0
922.14 0
922.21 0
922.28 0
922.35 0
922.42 0
922.49 0
922.56 0
922.63 0
922.70 0
922.77 0
922.84 0
922.91 0
922.97 0
923.04 0
923.11 0
923.18 0
923.25 0
923.32 0
923.39 0
923.46 0
923.53 0
923.60 0
923.67 0
923.74 0
923.81 0
923.88 0
923.95 0
924.02 0
924.09 0
924.16 0
924.23 0
924.30 0
924.37 0
924.44 0
924.51 0
924.58 0
924.65 0
924.72 0
924.79 0
924.86 0
924.93 0
925.00 0
925.07 0
925.14 0
925.21 0
925.28 0
925.35 0
925.42 0
925.49 0
925.55 0
925.62 0
925.69 0
925.76 0
925.83 0
925.90 0
925.97 0
926.04 0
926.11 0
926.18 0
926.25 0
926.32 0
926.39 0
926.46 0
926.53 0
926.60 0
926.67 0
926.74 0
926.81 0
926.88 0
926.95 0
927.02 0
927.09 0
927.16 0
927.23 0
927.30 0
927.37 0
927.44 0
927.51 0
927.58 0
927.65 0
927.72 0
927.79 0
927.86 0
927.93 0
928.00 0
928.07 0
928.14 0
928.21 0
928.28 0
928.35 0
928.42 0
928.49 0
928.56 0
928.63 0
928.70 0
928.77 0
928.84 0
928.91 0
928.98 0
929.05 0
929.12 0
929.19 0
929.26 0
929.33 0
929.40 0
929.47 0
929.54 0
929.61 0
929.68 0
929.75 0
929.82 0
929.89 0
929.96 0
930.03 0
930.10 0
930.17 0
930.24 0
930.31 0
930.38 0
930.45 0
930.52 0
930.59 0
930.66 0
930.73 0
930.80 0
930.87 0
930.94 0
931.01 0
931.08 0
931.15 0
931.22 0
931.29 0
931.36 0
931.43 0
931.50 0
931.57 0
931.64 0
931.71 0
931.78 0
931.85 0
931.92 0
931.99 0
932.06 0
932.13 0
932.20 0
932.27 0
932.34 0
932.41 0
932.48 0
932.55 0
932.62 0
932.69 0
932.76 0
932.83 0
932.90 0
932.97 0
933.04 0
933.11 0
933.18 0
933.25 0
933.32 0
933.39 0
933.46 0
933.53 0
933.60 0
933.67 0
933.74 0
933.81 0
933.88 0
933.95 0
934.02 0
934.09 0
934.16 0
934.23 0
934.30 0
934.37 0
934.44 0
934.51 0
934.58 0
934.65 0
934.72 0
934.79 0
934.86 0
934.93 0
935.00 0
935.07 0
935.14 0
935.21 0
935.28 0
935.35 0
935.42 0
935.49 0
935.56 0
935.63 0
935.70 0
935.77 0
935.84 0
935.91 0
935.98 0
936.05 0
936.12 0
936.19 0
936.26 0
936.33 0
936.40 0
936.47 0
936.54 0
936.61 0
936.68 0
936.75 0
936.82 0
936.89 0
936.96 0
937.03 0
937.10 0
937.17 0
937.24 0
937.31 0
937.38 0
937.45 0
937.53 0
937.60 0
937.67 0
937.74 0
937.81 0
937.88 0
937.95 0
938.02 0
938.09 0
938.16 0
938.23 0
938.30 0
938.37 0
938.44 0
938.51 0
938.58 0
938.65 0
938.72 0
938.79 0
938.86 0
938.93 0
939.00 0
939.07 0
939.14 0
939.21 0
939.28 0
939.35 0
939.42 0
939.49 0
939.56 0
939.63 0
939.70 0
939.77 0
939.84 0
939.91 0
939.98 0
940.06 0
940.13 0
940.20 0
940.27 0
940.34 0
940.41 0
940.48 0
940.55 0
940.62 0
940.69 0
940.76 0
940.83 0
940.90 0
940.97 0
941.04 0
941.11 0
941.18 0
941.25 0
941.32 0
941.39 0
941.46 0
941.53 0
941.60 0
941.67 0
941.74 0
941.81 0
941.88 0
941.95 0
942.03 0
942.10 0
942.17 0
942.24 0
942.31 0
942.38 0
942.45 0
942.52 0
942.59 0
942.66 0
942.73 0
942.80 0
942.87 0
942.94 0
943.01 0
943.08 0
943.15 0
943.22 0
943.29 0
943.36 0
943.43 0
943.50 0
943.57 0
943.64 0
943.72 0
943.79 0
943.86 0
943.93 0
944.00 0
944.07 0
944.14 0
944.21 0
944.28 0
944.35 0
944.42 0
944.49 0
944.56 0
944.63 0
944.70 0
944.77 0
944.84 0
944.91 0
944.98 0
945.05 0
945.13 0
945.20 0
945.27 0
945.34 0
945.41 0
945.48 0
945.55 0
945.62 0
945.69 0
945.76 0
945.83 0
945.90 0
945.97 0
946.04 0
946.11 0
946.18 0
946.25 0
946.32 0
946.39 0
946.47 0
946.54 0
946.61 0
946.68 0
946.75 0
946.82 0
946.89 0
946.96 0
947.03 0
947.10 0
947.17 0
947.24 0
947.31 0
947.38 0
947.45 0
947.52 0
947.59 0
947.67 0
947.74 0
947.81 0
947.88 0
947.95 0
948.02 0
948.09 0
948.16 0
948.23 0
948.30 0
948.37 0
948.44 0
948.51 0
948.58 0
948.65 0
948.72 0
948.80 0
948.87 0
948.94 0
949.01 0
949.08 0
949.15 0
949.22 0
949.29 0
949.36 0
949.43 0
949.50 0
949.57 0
949.64 0
949.71 0
949.78 0
949.86 0
949.93 0
950.00 0
950.07 0
950.14 0
950.21 0
950.28 0
950.35 0
950.42 0
950.49 0
950.56 0
950.63 0
950.70 0
950.77 0
950.85 0
950.92 0
950.99 0
951.06 0
951.13 0
951.20 0
951.27 0
951.34 0
951.41 0
951.48 0
951.55 0
951.62 0
951.69 0
951.76 0
951.84 0
951.91 0
951.98 0
952.05 0
952.12 0
952.19 0
952.26 0
952.33 0
952.40 0
952.47 0
952.54 0
952.61 0
952.68 0
952.76 0
952.83 0
952.90 0
952.97 0
953.04 0
953.11 0
953.18 0
953.25 0
953.32 0
953.39 0
953.46 0
953.53 0
953.61 0
953.68 0
953.75 0
953.82 0
953.89 0
953.96 0
954.03 0
954.10 0
954.17 0
954.24 0
954.31 0
954.38 0
954.46 0
954.53 0
954.60 0
954.67 0
954.74 0
954.81 0
954.88 0
954.95 0
955.02 0
955.09 0
955.16 0
955.24 0
955.31 0
955.38 0
955.45 0
955.52 0
955.59 0
955.66 0
955.73 0
955.80 0
955.87 0
955.94 0
956.02 0
956.09 0
956.16 0
956.23 0
956.30 0
956.37 0
956.44 0
956.51 0
956.58 0
956.65 0
956.72 0
956.80 0
956.87 0
956.94 0
957.01 0
957.08 0
957.15 0
957.22 0
957.29 0
957.36 0
957.43 0
957.50 0
957.58 0
957.65 0
957.72 0
957.79 0
957.86 0
957.93 0
958.00 0
958.07 0
958.14 0
958.21 0
958.29 0
958.36 0
958.43 0
958.50 0
958.57 0
958.64 0
958.71 0
958.78 0
958.85 0
958.92 0
959.00 0
959.07 0
959.14 0
959.21 0
959.28 0
959.35 0
959.42 0
959.49 0
959.56 0
959.64 0
959.71 0
959.78 0
959.85 0
959.92 0
959.99 0
960.06 0
960.13 0
960.20 0
960.27 0
960.35 0
960.42 0
960.49 0
960.56 0
960.63 0
960.70 0
960.77 0
960.84 0
960.91 0
960.99 0
961.06 0
961.13 0
961.20 0
961.27 0
961.34 0
961.41 0
961.48 0
961.55 0
961.63 0
961.70 0
961.77 0
961.84 0
961.91 0
961.98 0
962.05 0
962.12 0
962.19 0
962.27 0
962.34 0
962.41 0
962.48 0
962.55 0
962.62 0
962.69 0
962.76 0
962.84 0
962.91 0
962.98 0
963.05 0
963.12 0
963.19 0
963.26 0
963.33 0
963.40 0
963.48 0
963.55 0
963.62 0
963.69 0
963.76 0
963.83 0
963.90 0
963.97 0
964.05 0
964.12 0
964.19 0
964.26 0
964.33 0
964.40 0
964.47 0
964.54 0
964.62 0
964.69 0
964.76 0
964.83 0
964.90 0
964.97 0
965.04 0
965.11 0
965.19 0
965.26 0
965.33 0
965.40 0
965.47 0
965.54 0
965.61 0
965.68 0
965.76 0
965.83 0
965.90 0
965.97 0
966.04 0
966.11 0
966.18 0
966.25 0
966.33 0
966.40 0
966.47 0
966.54 0
966.61 0
966.68 0
966.75 0
966.82 0
966.90 0
966.97 0
967.04 0
967.11 0
967.18 0
967.25 0
967.32 0
967.40 0
967.47 0
967.54 0
967.61 0
967.68 0
967.75 0
967.82 0
967.89 0
967.97 0
968.04 0
968.11 0
968.18 0
968.25 0
968.32 0
968.39 0
968.47 0
968.54 0
968.61 0
968.68 0
968.75 0
968.82 0
968.89 0
968.97 0
969.04 0
969.11 0
969.18 0
969.25 0
969.32 0
969.39 0
969.47 0
969.54 0
969.61 0
969.68 0
969.75 0
969.82 0
969.89 0
969.97 0
970.04 0
970.11 0
970.18 0
970.25 0
970.32 0
970.39 0
970.47 0
970.54 0
970.61 0
970.68 0
970.75 0
970.82 0
970.89 0
970.97 0
971.04 0
971.11 0
971.18 0
971.25 0
971.32 0
971.39 0
971.47 0
971.54 0
971.61 0
971.68 0
971.75 0
971.82 0
971.89 0
971.97 0
972.04 0
972.11 0
972.18 0
972.25 0
972.32 0
972.40 0
972.47 0
972.54 0
972.61 0
972.68 0
972.75 0
972.82 0
972.90 0
972.97 0
973.04 0
973.11 0
973.18 0
973.25 0
973.33 0
973.40 0
973.47 0
973.54 0
973.61 0
973.68 0
973.75 0
973.83 0
973.90 0
973.97 0
974.04 0
974.11 0
974.18 0
974.26 0
974.33 0
974.40 0
974.47 0
974.54 0
974.61 0
974.69 0
974.76 0
974.83 0
974.90 0
974.97 0
975.04 0
975.12 0
975.19 0
975.26 0
975.33 0
975.40 0
975.47 0
975.54 0
975.62 0
975.69 0
975.76 0
975.83 0
975.90 0
975.97 0
976.05 0
976.12 0
976.19 0
976.26 0
976.33 0
976.40 0
976.48 0
976.55 0
976.62 0
976.69 0
976.76 0
976.83 0
976.91 0
976.98 0
977.05 0
977.12 0
977.19 0
977.26 0
977.34 0
977.41 0
977.48 0
977.55 0
977.62 0
977.70 0
977.77 0
977.84 0
977.91 0
977.98 0
978.05 0
978.13 0
978.20 0
978.27 0
978.34 0
978.41 0
978.48 0
978.56 0
978.63 0
978.70 0
978.77 0
978.84 0
978.91 0
978.99 0
979.06 0
979.13 0
979.20 0
979.27 0
979.35 0
979.42 0
979.49 0
979.56 0
979.63 0
979.70 0
979.78 0
979.85 0
979.92 0
979.99 0
980.06 0
980.13 0
980.21 0
980.28 0
980.35 0
980.42 0
980.49 0
980.57 0
980.64 0
980.71 0
980.78 0
980.85 0
980.93 0
981.00 0
981.07 0
981.14 0
981.21 0
981.28 0
981.36 0
981.43 0
981.50 0
981.57 0
981.64 0
981.72 0
981.79 0
981.86 0
981.93 0
982.00 0
982.07 0
982.15 0
982.22 0
982.29 0
982.36 0
982.43 0
982.51 0
982.58 0
982.65 0
982.72 0
982.79 0
982.87 0
982.94 0
983.01 0
983.08 0
983.15 0
983.23 0
983.30 0
983.37 0
983.44 0
983.51 0
983.58 0
983.66 0
983.73 0
983.80 0
983.87 0
983.94 0
984.02 0
984.09 0
984.16 0
984.23 0
984.30 0
984.38 0
984.45 0
984.52 0
984.59 0
984.66 0
984.74 0
984.81 0
984.88 0
984.95 0
985.02 0
985.10 0
985.17 0
985.24 0
985.31 0
985.38 0
985.46 0
985.53 0
985.60 0
985.67 0
985.74 0
985.82 0
985.89 0
985.96 0
986.03 0
986.10 0
986.18 0
986.25 0
986.32 0
986.39 0
986.46 0
986.54 0
986.61 0
986.68 0
986.75 0
986.82 0
986.90 0
986.97 0
987.04 0
987.11 0
987.18 0
987.26 0
987.33 0
987.40 0
987.47 0
987.54 0
987.62 0
987.69 0
987.76 0
987.83 0
987.91 0
987.98 0
988.05 0
988.12 0
988.19 0
988.27 0
988.34 0
988.41 0
988.48 0
988.55 0
988.63 0
988.70 0
988.77 0
988.84 0
988.91 0
988.99 0
989.06 0
989.13 0
989.20 0
989.28 0
989.35 0
989.42 0
989.49 0
989.56 0
989.64 0
989.71 0
989.78 0
989.85 0
989.92 0
990.00 0
990.07 0
990.14 0
990.21 0
990.29 0
990.36 0
990.43 0
990.50 0
990.57 0
990.65 0
990.72 0
990.79 0
990.86 0
990.94 0
991.01 0
991.08 0
991.15 0
991.22 0
991.30 0
991.37 0
991.44 0
991.51 0
991.59 0
991.66 0
991.73 0
991.80 0
991.87 0
991.95 0
992.02 0
992.09 0
992.16 0
992.24 0
992.31 0
992.38 0
992.45 0
992.52 0
992.60 0
992.67 0
992.74 0
992.81 0
992.89 0
992.96 0
993.03 0
993.10 0
993.17 0
993.25 0
993.32 0
993.39 0
993.46 0
993.54 0
993.61 0
993.68 0
993.75 0
993.83 0
993.90 0
993.97 0
994.04 0
994.11 0
994.19 0
994.26 0
994.33 0
994.40 0
994.48 0
994.55 0
994.62 0
994.69 0
994.77 0
994.84 0
994.91 0
994.98 0
995.06 0
995.13 0
995.20 0
995.27 0
995.34 0
995.42 0
995.49 0
995.56 0
995.63 0
995.71 0
995.78 0
995.85 0
995.92 0
996.00 0
996.07 0
996.14 0
996.21 0
996.29 0
996.36 0
996.43 0
996.50 0
996.57 0
996.65 0
996.72 0
996.79 0
996.86 0
996.94 0
997.01 0
997.08 0
997.15 0
997.23 0
997.30 0
997.37 0
997.44 0
997.52 0
997.59 0
997.66 0
997.73 0
997.81 0
997.88 0
997.95 0
998.02 0
998.10 0
998.17 0
998.24 0
998.31 0
998.39 0
998.46 0
998.53 0
998.60 0
998.68 0
998.75 0
998.82 0
998.89 0
998.97 0
999.04 0
999.11 0
999.18 0
999.26 0
999.33 0
999.40 0
999.47 0
999.55 0
999.62 0
999.69 0
999.76 0
999.84 0
999.91 0
999.98 0
1000.05 0
1000.13 0
1000.20 0
1000.27 0
1000.34 0
1000.42 0
1000.49 0
1000.56 0
1000.63 0
1000.71 0
1000.78 0
1000.85 0
1000.92 0
1001.00 0
1001.07 0
1001.14 0
1001.21 0
1001.29 0
1001.36 0
1001.43 0
1001.50 0
1001.58 0
1001.65 0
1001.72 0
1001.79 0
1001.87 0
1001.94 0
1002.01 0
1002.09 0
1002.16 0
1002.23 0
1002.30 0
1002.38 0
1002.45 0
1002.52 0
1002.59 0
1002.67 0
1002.74 0
1002.81 0
1002.88 0
1002.96 0
1003.03 0
1003.10 0
1003.17 0
1003.25 1
1003.32 1
1003.39 1
1003.47 1
1003.54 1
1003.61 1
1003.68 1
1003.76 0
1003.83 0
1003.90 0
1003.97 0
1004.05 0
1004.12 0
1004.19 0
1004.26 0
1004.34 0
1004.41 0
1004.48 0
1004.56 0
1004.63 0
1004.70 0
1004.77 0
1004.85 0
1004.92 0
1004.99 0
1005.06 0
1005.14 0
1005.21 0
1005.28 0
1005.36 0
1005.43 0
1005.50 0
1005.57 0
1005.65 0
1005.72 0
1005.79 0
1005.86 0
1005.94 0
1006.01 0
1006.08 0
1006.16 0
1006.23 0
1006.30 0
1006.37 0
1006.45 0
1006.52 0
1006.59 0
1006.66 0
1006.74 0
1006.81 0
1006.88 0
1006.96 0
1007.03 0
1007.10 0
1007.17 0
1007.25 0
1007.32 0
1007.39 0
1007.47 0
1007.54 0
1007.61 0
1007.68 0
1007.76 0
1007.83 0
1007.90 0
1007.97 0
1008.05 0
1008.12 0
1008.19 0
1008.27 0
1008.34 0
1008.41 0
1008.48 0
1008.56 0
1008.63 0
1008.70 0
1008.78 0
1008.85 0
1008.92 0
1008.99 0
1009.07 0
1009.14 0
1009.21 0
1009.29 0
1009.36 0
1009.43 0
1009.50 0
1009.58 0
1009.65 0
1009.72 0
1009.80 0
1009.87 0
1009.94 0
1010.01 0
1010.09 0
1010.16 0
1010.23 0
1010.31 0
1010.38 0
1010.45 0
1010.53 0
1010.60 0
1010.67 0
1010.74 0
1010.82 0
1010.89 0
1010.96 0
1011.04 0
1011.11 0
1011.18 0
1011.25 0
1011.33 0
1011.40 0
1011.47 0
1011.55 0
1011.62 0
1011.69 0
1011.77 0
1011.84 0
1011.91 0
1011.98 0
1012.06 0
1012.13 0
1012.20 0
1012.28 0
1012.35 0
1012.42 0
1012.49 0
1012.57 0
1012.64 0
1012.71 0
1012.79 0
1012.86 0
1012.93 0
1013.01 0
1013.08 0
1013.15 0
1013.22 0
1013.30 0
1013.37 0
1013.44 0
1013.52 0
1013.59 0
1013.66 0
1013.74 0
1013.81 0
1013.88 0
1013.95 0
1014.03 0
1014.10 0
1014.17 0
1014.25 0
1014.32 0
1014.39 0
1014.47 0
1014.54 0
1014.61 0
1014.69 0
1014.76 0
1014.83 0
1014.90 0
1014.98 0
1015.05 0
1015.12 0
1015.20 0
1015.27 0
1015.34 0
1015.42 0
1015.49 0
1015.56 0
1015.64 0
1015.71 0
1015.78 0
1015.85 1
1015.93 1
1016.00 1
1016.07 1
1016.15 1
1016.22 1
1016.29 1
1016.37 1
1016.44 1
1016.51 1
1016.59 1
1016.66 0
1016.73 0
1016.81 0
1016.88 0
1016.95 0
1017.02 0
1017.10 0
1017.17 0
1017.24 0
1017.32 0
1017.39 0
1017.46 0
1017.54 0
1017.61 0
1017.68 0
1017.76 0
1017.83 0
1017.90 0
1017.98 0
1018.05 0
1018.12 0
1018.20 0
1018.27 0
1018.34 1
1018.41 1
1018.49 1
1018.56 1
1018.63 1
1018.71 1
1018.78 1
1018.85 1
1018.93 1
1019.00 1
1019.07 1
1019.15 1
1019.22 1
1019.29 1
1019.37 1
1019.44 1
1019.51 1
1019.59 1
1019.66 1
1019.73 1
1019.81 1
1019.88 1
1019.95 1
1020.03 1
1020.10 1
1020.17 0
1020.25 0
1020.32 0
1020.39 0
1020.47 0
1020.54 0
1020.61 0
1020.69 0
1020.76 0
1020.83 0
1020.90 0
1020.98 0
1021.05 0
1021.12 0
1021.20 0
1021.27 0
1021.34 0
1021.42 0
1021.49 0
1021.56 0
1021.64 0
1021.71 0
1021.78 0
1021.86 0
1021.93 1
1022.00 1
1022.08 1
1022.15 1
1022.22 1
1022.30 0
1022.37 0
1022.44 0
1022.52 0
1022.59 0
1022.66 0
1022.74 0
1022.81 0
1022.88 0
1022.96 0
1023.03 0
1023.10 0
1023.18 0
1023.25 0
1023.32 0
1023.40 0
1023.47 0
1023.54 1
1023.62 1
1023.69 1
1023.77 1
1023.84 1
1023.91 1
1023.99 1
1024.06 1
1024.13 1
1024.21 0
1024.28 0
1024.35 0
1024.43 0
1024.50 0
1024.57 0
1024.65 0
1024.72 0
1024.79 0
1024.87 0
1024.94 0
1025.01 0
1025.09 0
1025.16 0
1025.23 0
1025.31 0
1025.38 0
1025.45 0
1025.53 0
1025.60 0
1025.67 0
1025.75 0
1025.82 0
1025.89 0
1025.97 0
1026.04 0
1026.11 0
1026.19 0
1026.26 0
1026.34 0
1026.41 0
1026.48 0
1026.56 0
1026.63 0
1026.70 0
1026.78 0
1026.85 0
1026.92 0
1027.00 0
1027.07 0
1027.14 0
1027.22 0
1027.29 1
1027.36 1
1027.44 1
1027.51 1
1027.58 1
1027.66 1
1027.73 1
1027.81 1
1027.88 1
1027.95 1
1028.03 1
1028.10 1
1028.17 1
1028.25 1
1028.32 0
1028.39 0
1028.47 0
1028.54 0
1028.61 0
1028.69 0
1028.76 0
1028.83 0
1028.91 0
1028.98 0
1029.06 0
1029.13 0
1029.20 0
1029.28 0
1029.35 0
1029.42 0
1029.50 0
1029.57 0
1029.64 0
1029.72 1
1029.79 1
1029.87 1
1029.94 1
1030.01 1
1030.09 1
1030.16 1
1030.23 0
1030.31 0
1030.38 0
1030.45 0
1030.53 0
1030.60 0
1030.67 0
1030.75 0
1030.82 0
1030.90 0
1030.97 0
1031.04 0
1031.12 0
1031.19 0
1031.26 0
1031.34 0
1031.41 0
1031.49 0
1031.56 0
1031.63 0
1031.71 0
1031.78 0
1031.85 0
1031.93 0
1032.00 1
1032.07 1
1032.15 1
1032.22 1
1032.30 1
1032.37 1
1032.44 0
1032.52 0
1032.59 0
1032.66 0
1032.74 0
1032.81 0
1032.89 0
1032.96 1
1033.03 1
1033.11 1
1033.18 1
1033.25 1
1033.33 1
1033.40 1
1033.47 1
1033.55 1
1033.62 1
1033.70 1
1033.77 1
1033.84 1
1033.92 1
1033.99 1
1034.06 0
1034.14 0
1034.21 0
1034.29 0
1034.36 0
1034.43 0
1034.51 0
1034.58 0
1034.65 0
1034.73 0
1034.80 0
1034.88 0
1034.95 1
1035.02 1
1035.10 1
1035.17 1
1035.25 1
1035.32 1
1035.39 1
1035.47 0
1035.54 0
1035.61 0
1035.69 0
1035.76 0
1035.84 0
1035.91 0
1035.98 0
1036.06 0
1036.13 0
1036.20 0
1036.28 0
1036.35 0
1036.43 0
1036.50 0
1036.57 0
1036.65 0
1036.72 0
1036.80 0
1036.87 0
1036.94 1
1037.02 1
1037.09 1
1037.16 1
1037.24 1
1037.31 1
1037.39 1
1037.46 1
1037.53 1
1037.61 1
1037.68 1
1037.76 1
1037.83 1
1037.90 1
1037.98 0
1038.05 0
1038.13 0
1038.20 0
1038.27 0
1038.35 0
1038.42 0
1038.49 0
1038.57 0
1038.64 0
1038.72 0
1038.79 1
1038.86 1
1038.94 1
1039.01 1
1039.09 1
1039.16 1
1039.23 1
1039.31 1
1039.38 1
1039.46 1
1039.53 1
1039.60 1
1039.68 1
1039.75 1
1039.83 1
1039.90 1
1039.97 0
1040.05 0
1040.12 0
1040.20 0
1040.27 0
1040.34 0
1040.42 0
1040.49 0
1040.57 1
1040.64 1
1040.71 0
1040.79 0
1040.86 0
1040.94 0
1041.01 0
1041.08 0
1041.16 0
1041.23 0
1041.31 0
1041.38 0
1041.45 0
1041.53 0
1041.60 0
1041.68 0
1041.75 0
1041.82 1
1041.90 1
1041.97 1
1042.05 0
1042.12 0
1042.19 0
1042.27 0
1042.34 0
1042.42 0
1042.49 0
1042.56 0
1042.64 0
1042.71 0
1042.79 0
1042.86 0
1042.93 0
1043.01 0
1043.08 0
1043.16 0
1043.23 0
1043.30 0
1043.38 0
1043.45 0
1043.53 1
1043.60 1
1043.68 1
1043.75 1
1043.82 2
1043.90 2
1043.97 2
1044.05 2
1044.12 1
1044.19 1
1044.27 1
1044.34 1
1044.42 1
1044.49 1
1044.56 1
1044.64 1
1044.71 1
1044.79 1
1044.86 1
1044.94 0
1045.01 0
1045.08 0
1045.16 0
1045.23 0
1045.31 0
1045.38 0
1045.45 0
1045.53 0
1045.60 0
1045.68 1
1045.75 1
1045.83 1
1045.90 1
1045.97 1
1046.05 1
1046.12 1
1046.20 1
1046.27 1
1046.34 1
1046.42 1
1046.49 2
1046.57 1
1046.64 1
1046.72 1
1046.79 1
1046.86 0
1046.94 0
1047.01 0
1047.09 0
1047.16 0
1047.23 0
1047.31 0
1047.38 0
1047.46 0
1047.53 0
1047.61 1
1047.68 1
1047.75 2
1047.83 2
1047.90 3
1047.98 3
1048.05 3
1048.13 3
1048.20 3
1048.27 3
1048.35 3
1048.42 3
1048.50 3
1048.57 4
1048.65 4
1048.72 4
1048.79 4
1048.87 3
1048.94 3
1049.02 3
1049.09 4
1049.17 4
1049.24 4
1049.31 4
1049.39 4
1049.46 4
1049.54 4
1049.61 4
1049.69 3
1049.76 3
1049.83 2
1049.91 2
1049.98 2
1050.06 2
1050.13 2
1050.21 3
1050.28 3
1050.35 3
1050.43 3
1050.50 4
1050.58 4
1050.65 4
1050.73 4
1050.80 4
1050.87 4
1050.95 4
1051.02 4
1051.10 3
1051.17 3
1051.25 2
1051.32 2
1051.40 2
1051.47 1
1051.54 1
1051.62 1
1051.69 1
1051.77 1
1051.84 1
1051.92 1
1051.99 1
1052.06 1
1052.14 1
1052.21 1
1052.29 1
1052.36 1
1052.44 1
1052.51 1
1052.59 1
1052.66 2
1052.73 2
1052.81 2
1052.88 2
1052.96 2
1053.03 2
1053.11 2
1053.18 2
1053.26 2
1053.33 2
1053.40 2
1053.48 2
1053.55 1
1053.63 1
1053.70 1
1053.78 1
1053.85 1
1053.93 1
1054.00 1
1054.07 1
1054.15 1
1054.22 1
1054.30 1
1054.37 0
1054.45 0
1054.52 0
1054.60 1
1054.67 1
1054.74 1
1054.82 1
1054.89 1
1054.97 1
1055.04 1
1055.12 1
1055.19 1
1055.27 1
1055.34 1
1055.42 1
1055.49 1
1055.56 1
1055.64 1
1055.71 1
1055.79 1
1055.86 1
1055.94 1
1056.01 0
1056.09 0
1056.16 0
1056.24 0
1056.31 0
1056.38 0
1056.46 0
1056.53 0
1056.61 0
1056.68 0
1056.76 0
1056.83 0
1056.91 0
1056.98 0
1057.06 1
1057.13 1
1057.20 1
1057.28 1
1057.35 2
1057.43 2
1057.50 2
1057.58 2
1057.65 2
1057.73 2
1057.80 2
1057.88 2
1057.95 2
1058.02 3
1058.10 3
1058.17 3
1058.25 3
1058.32 2
1058.40 2
1058.47 1
1058.55 1
1058.62 1
1058.70 0
1058.77 0
1058.85 0
1058.92 0
1058.99 1
1059.07 1
1059.14 1
1059.22 1
1059.29 1
1059.37 1
1059.44 1
1059.52 1
1059.59 1
1059.67 1
1059.74 1
1059.82 1
1059.89 1
1059.97 1
1060.04 1
1060.11 1
1060.19 1
1060.26 1
1060.34 1
1060.41 1
1060.49 1
1060.56 0
1060.64 0
1060.71 0
1060.79 0
1060.86 0
1060.94 0
1061.01 0
1061.09 0
1061.16 0
1061.24 1
1061.31 1
1061.38 1
1061.46 1
1061.53 1
1061.61 1
1061.68 1
1061.76 1
1061.83 2
1061.91 2
1061.98 2
1062.06 3
1062.13 3
1062.21 3
1062.28 4
1062.36 4
1062.43 5
1062.51 5
1062.58 5
1062.66 5
1062.73 5
1062.80 4
1062.88 4
1062.95 3
1063.03 2
1063.10 2
1063.18 1
1063.25 1
1063.33 2
1063.40 2
1063.48 3
1063.55 4
1063.63 5
1063.70 6
1063.78 6
1063.85 7
1063.93 7
1064.00 6
1064.08 6
1064.15 5
1064.23 4
1064.30 3
1064.38 3
1064.45 3
1064.53 3
1064.60 3
1064.67 4
1064.75 5
1064.82 6
1064.90 6
1064.97 6
1065.05 6
1065.12 5
1065.20 5
1065.27 4
1065.35 4
1065.42 4
1065.50 3
1065.57 3
1065.65 3
1065.72 3
1065.80 3
1065.87 3
1065.95 3
1066.02 3
1066.10 2
1066.17 2
1066.25 2
1066.32 2
1066.40 2
1066.47 2
1066.55 2
1066.62 2
1066.70 1
1066.77 1
1066.85 1
1066.92 1
1067.00 1
1067.07 0
1067.15 0
1067.22 0
1067.30 0
1067.37 1
1067.45 1
1067.52 1
1067.60 1
1067.67 1
1067.75 1
1067.82 1
1067.90 1
1067.97 1
1068.05 1
1068.12 0
1068.20 0
1068.27 0
1068.35 0
1068.42 0
1068.50 0
1068.57 0
1068.65 0
1068.72 0
1068.79 0
1068.87 0
1068.94 0
1069.02 0
1069.09 0
1069.17 0
1069.24 1
1069.32 1
1069.39 1
1069.47 2
1069.54 2
1069.62 2
1069.69 2
1069.77 2
1069.85 2
1069.92 2
1070.00 1
1070.07 1
1070.15 1
1070.22 2
1070.30 2
1070.37 2
1070.45 2
1070.52 2
1070.60 2
1070.67 3
1070.75 3
1070.82 3
1070.90 3
1070.97 3
1071.05 3
1071.12 3
1071.20 3
1071.27 3
1071.35 4
1071.42 4
1071.50 4
1071.57 4
1071.65 3
1071.72 3
1071.80 2
1071.87 2
1071.95 1
1072.02 1
1072.10 1
1072.17 2
1072.25 2
1072.32 3
1072.40 3
1072.47 3
1072.55 3
1072.62 3
1072.70 2
1072.77 2
1072.85 1
1072.92 1
1073.00 1
1073.07 1
1073.15 1
1073.22 1
1073.30 2
1073.37 2
1073.45 3
1073.52 3
1073.60 3
1073.67 3
1073.75 3
1073.82 3
1073.90 3
1073.98 3
1074.05 3
1074.13 3
1074.20 3
1074.28 3
1074.35 3
1074.43 3
1074.50 3
1074.58 3
1074.65 2
1074.73 2
1074.80 1
1074.88 1
1074.95 1
1075.03 1
1075.10 1
1075.18 1
1075.25 2
1075.33 2
1075.40 3
1075.48 4
1075.55 5
1075.63 5
1075.70 6
1075.78 6
1075.85 6
1075.93 5
1076.01 5
1076.08 5
1076.16 5
1076.23 5
1076.31 5
1076.38 5
1076.46 5
1076.53 5
1076.61 4
1076.68 4
1076.76 4
1076.83 4
1076.91 4
1076.98 3
1077.06 3
1077.13 3
1077.21 2
1077.28 2
1077.36 2
1077.44 1
1077.51 1
1077.59 1
1077.66 1
1077.74 1
1077.81 2
1077.89 2
1077.96 3
1078.04 3
1078.11 4
1078.19 4
1078.26 4
1078.34 4
1078.41 4
1078.49 3
1078.56 3
1078.64 3
1078.72 2
1078.79 2
1078.87 2
1078.94 1
1079.02 2
1079.09 2
1079.17 2
1079.24 3
1079.32 3
1079.39 4
1079.47 4
1079.54 4
1079.62 3
1079.70 3
1079.77 2
1079.85 2
1079.92 1
1080.00 1
1080.07 0
1080.15 0
1080.22 0
1080.30 0
1080.37 0
1080.45 0
1080.52 0
1080.60 1
1080.68 1
1080.75 2
1080.83 2
1080.90 3
1080.98 4
1081.05 4
1081.13 4
1081.20 5
1081.28 5
1081.35 4
1081.43 4
1081.50 4
1081.58 3
1081.66 3
1081.73 2
1081.81 2
1081.88 2
1081.96 2
1082.03 2
1082.11 3
1082.18 3
1082.26 3
1082.33 4
1082.41 4
1082.49 4
1082.56 3
1082.64 3
1082.71 3
1082.79 2
1082.86 2
1082.94 2
1083.01 3
1083.09 3
1083.16 3
1083.24 4
1083.32 4
1083.39 4
1083.47 3
1083.54 3
1083.62 3
1083.69 3
1083.77 3
1083.84 3
1083.92 3
1084.00 3
1084.07 3
1084.15 4
1084.22 4
1084.30 5
1084.37 6
1084.45 6
1084.52 7
1084.60 7
1084.67 7
1084.75 8
1084.83 8
1084.90 8
1084.98 8
1085.05 8
1085.13 7
1085.20 7
1085.28 6
1085.35 6
1085.43 5
1085.51 5
1085.58 4
1085.66 4
1085.73 3
1085.81 3
1085.88 2
1085.96 2
1086.03 2
1086.11 3
1086.19 3
1086.26 4
1086.34 4
1086.41 5
1086.49 5
1086.56 5
1086.64 5
1086.72 5
1086.79 5
1086.87 4
1086.94 4
1087.02 4
1087.09 4
1087.17 3
1087.24 3
1087.32 3
1087.40 2
1087.47 2
1087.55 2
1087.62 2
1087.70 2
1087.77 1
1087.85 2
1087.93 2
1088.00 2
1088.08 3
1088.15 4
1088.23 5
1088.30 7
1088.38 8
1088.46 8
1088.53 9
1088.61 9
1088.68 9
1088.76 9
1088.83 8
1088.91 8
1088.98 7
1089.06 7
1089.14 6
1089.21 5
1089.29 5
1089.36 4
1089.44 4
1089.51 4
1089.59 4
1089.67 4
1089.74 5
1089.82 6
1089.89 6
1089.97 7
1090.04 7
1090.12 8
1090.20 8
1090.27 8
1090.35 8
1090.42 8
1090.50 7
1090.57 7
1090.65 7
1090.73 6
1090.80 6
1090.88 6
1090.95 6
1091.03 7
1091.11 7
1091.18 8
1091.26 8
1091.33 9
1091.41 9
1091.48 9
1091.56 9
1091.64 9
1091.71 8
1091.79 8
1091.86 7
1091.94 7
1092.01 6
1092.09 6
1092.17 6
1092.24 6
1092.32 6
1092.39 7
1092.47 7
1092.55 7
1092.62 7
1092.70 7
1092.77 7
1092.85 6
1092.92 6
1093.00 6
1093.08 6
1093.15 6
1093.23 6
1093.30 6
1093.38 7
1093.45 7
1093.53 8
1093.61 9
1093.68 9
1093.76 10
1093.83 11
1093.91 12
1093.99 12
1094.06 13
1094.14 13
1094.21 13
1094.29 13
1094.37 12
1094.44 11
1094.52 11
1094.59 10
1094.67 9
1094.74 9
1094.82 8
1094.90 8
1094.97 7
1095.05 6
1095.12 5
1095.20 4
1095.28 3
1095.35 3
1095.43 3
1095.50 3
1095.58 3
1095.66 4
1095.73 4
1095.81 4
1095.88 4
1095.96 4
1096.04 4
1096.11 3
1096.19 3
1096.26 3
1096.34 3
1096.41 3
1096.49 3
1096.57 3
1096.64 3
1096.72 3
1096.79 3
1096.87 3
1096.95 3
1097.02 3
1097.10 3
1097.17 3
1097.25 3
1097.33 3
1097.40 3
1097.48 3
1097.55 3
1097.63 3
1097.71 3
1097.78 2
1097.86 2
1097.93 1
1098.01 1
1098.09 1
1098.16 0
1098.24 0
1098.31 1
1098.39 1
1098.47 1
1098.54 2
1098.62 2
1098.69 2
1098.77 3
1098.85 3
1098.92 3
1099.00 4
1099.07 4
1099.15 4
1099.23 3
1099.30 3
1099.38 3
1099.45 2
1099.53 2
1099.61 2
1099.68 2
1099.76 2
1099.84 2
1099.91 2
1099.99 2
1100.06 1
1100.14 1
1100.22 1
1100.29 1
1100.37 0
1100.44 0
1100.52 0
1100.60 0
1100.67 0
1100.75 0
1100.82 0
1100.90 0
1100.98 0
1101.05 0
1101.13 1
1101.20 2
1101.28 3
1101.36 3
1101.43 4
1101.51 4
1101.59 4
1101.66 4
1101.74 4
1101.81 3
1101.89 3
1101.97 2
1102.04 2
1102.12 2
1102.19 3
1102.27 3
1102.35 4
1102.42 4
1102.50 4
1102.58 5
1102.65 4
1102.73 4
1102.80 4
1102.88 3
1102.96 3
1103.03 3
1103.11 2
1103.18 2
1103.26 2
1103.34 2
1103.41 3
1103.49 4
1103.57 4
1103.64 5
1103.72 6
1103.79 6
1103.87 6
1103.95 5
1104.02 5
1104.10 4
1104.17 4
1104.25 4
1104.33 4
1104.40 4
1104.48 5
1104.56 5
1104.63 5
1104.71 5
1104.78 5
1104.86 4
1104.94 4
1105.01 3
1105.09 3
1105.17 3
1105.24 3
1105.32 3
1105.39 3
1105.47 4
1105.55 4
1105.62 4
1105.70 5
1105.78 5
1105.85 5
1105.93 6
1106.00 6
1106.08 6
1106.16 7
1106.23 7
1106.31 8
1106.39 8
1106.46 8
1106.54 8
1106.62 8
1106.69 8
1106.77 8
1106.84 8
1106.92 7
1107.00 7
1107.07 7
1107.15 7
1107.23 7
1107.30 8
1107.38 8
1107.45 9
1107.53 9
1107.61 10
1107.68 10
1107.76 11
1107.84 11
1107.91 12
1107.99 12
1108.07 13
1108.14 12
1108.22 12
1108.29 11
1108.37 10
1108.45 8
1108.52 7
1108.60 6
1108.68 5
1108.75 4
1108.83 4
1108.91 4
1108.98 4
1109.06 5
1109.13 5
1109.21 6
1109.29 6
1109.36 6
1109.44 6
1109.52 5
1109.59 5
1109.67 4
1109.75 4
1109.82 4
1109.90 4
1109.97 3
1110.05 2
1110.13 2
1110.20 1
1110.28 0
1110.36 0
1110.43 0
1110.51 0
1110.59 0
1110.66 1
1110.74 1
1110.82 2
1110.89 2
1110.97 2
1111.04 2
1111.12 2
1111.20 1
1111.27 1
1111.35 1
1111.43 1
1111.50 1
1111.58 2
1111.66 3
1111.73 3
1111.81 4
1111.89 5
1111.96 6
1112.04 6
1112.12 7
1112.19 7
1112.27 7
1112.34 7
1112.42 7
1112.50 6
1112.57 6
1112.65 5
1112.73 4
1112.80 4
1112.88 3
1112.96 3
1113.03 4
1113.11 4
1113.19 5
1113.26 6
1113.34 7
1113.42 7
1113.49 8
1113.57 8
1113.65 8
1113.72 9
1113.80 9
1113.88 8
1113.95 8
1114.03 8
1114.10 8
1114.18 7
1114.26 7
1114.33 6
1114.41 6
1114.49 6
1114.56 6
1114.64 6
1114.72 7
1114.79 8
1114.87 9
1114.95 10
1115.02 11
1115.10 12
1115.18 13
1115.25 13
1115.33 13
1115.41 12
1115.48 12
1115.56 10
1115.64 9
1115.71 7
1115.79 6
1115.87 5
1115.94 5
1116.02 5
1116.10 5
1116.17 6
1116.25 6
1116.33 6
1116.40 6
1116.48 5
1116.56 4
1116.63 4
1116.71 4
1116.79 4
1116.86 4
1116.94 4
1117.02 4
1117.09 4
1117.17 4
1117.25 3
1117.32 3
1117.40 2
1117.48 1
1117.55 0
1117.63 0
1117.71 0
1117.78 0
1117.86 1
1117.94 1
1118.01 1
1118.09 1
1118.17 1
1118.24 1
1118.32 1
1118.40 2
1118.47 2
1118.55 3
1118.63 3
1118.70 4
1118.78 5
1118.86 5
1118.93 5
1119.01 5
1119.09 5
1119.16 5
1119.24 5
1119.32 6
1119.39 6
1119.47 7
1119.55 8
1119.62 8
1119.70 8
1119.78 8
1119.85 7
1119.93 6
1120.01 6
1120.08 6
1120.16 7
1120.24 8
1120.31 9
1120.39 10
1120.47 11
1120.54 12
1120.62 12
1120.70 12
1120.78 11
1120.85 10
1120.93 9
1121.01 7
1121.08 6
1121.16 5
1121.24 5
1121.31 5
1121.39 5
1121.47 5
1121.54 6
1121.62 6
1121.70 6
1121.77 6
1121.85 6
1121.93 6
1122.00 7
1122.08 8
1122.16 9
1122.23 11
1122.31 12
1122.39 13
1122.47 14
1122.54 15
1122.62 15
1122.70 14
1122.77 13
1122.85 12
1122.93 10
1123.00 9
1123.08 8
1123.16 7
1123.23 6
1123.31 5
1123.39 4
1123.46 4
1123.54 4
1123.62 4
1123.69 4
1123.77 4
1123.85 4
1123.93 4
1124.00 5
1124.08 5
1124.16 4
1124.23 4
1124.31 4
1124.39 4
1124.46 5
1124.54 5
1124.62 5
1124.69 5
1124.77 6
1124.85 6
1124.93 6
1125.00 5
1125.08 5
1125.16 4
1125.23 3
1125.31 3
1125.39 2
1125.46 2
1125.54 3
1125.62 4
1125.69 4
1125.77 5
1125.85 5
1125.93 4
1126.00 3
1126.08 2
1126.16 1
1126.23 0
1126.31 0
1126.39 0
1126.46 1
1126.54 1
1126.62 1
1126.70 1
1126.77 0
1126.85 0
1126.93 0
1127.00 0
1127.08 0
1127.16 0
1127.23 0
1127.31 1
1127.39 2
1127.47 3
1127.54 3
1127.62 4
1127.70 4
1127.77 3
1127.85 3
1127.93 3
1128.00 3
1128.08 3
1128.16 4
1128.24 4
1128.31 5
1128.39 6
1128.47 7
1128.54 7
1128.62 6
1128.70 5
1128.78 4
1128.85 2
1128.93 0
1129.01 0
1129.08 0
1129.16 0
1129.24 0
1129.31 0
1129.39 0
1129.47 1
1129.55 2
1129.62 3
1129.70 3
1129.78 3
1129.85 2
1129.93 2
1130.01 1
1130.09 1
1130.16 1
1130.24 1
1130.32 2
1130.39 3
1130.47 3
1130.55 4
1130.63 5
1130.70 6
1130.78 7
1130.86 7
1130.93 7
1131.01 6
1131.09 5
1131.17 4
1131.24 3
1131.32 2
1131.40 1
1131.47 1
1131.55 1
1131.63 2
1131.71 3
1131.78 3
1131.86 4
1131.94 4
1132.01 4
1132.09 4
1132.17 4
1132.25 4
1132.32 6
1132.40 7
1132.48 8
1132.55 10
1132.63 11
1132.71 12
1132.79 13
1132.86 13
1132.94 14
1133.02 15
1133.09 16
1133.17 16
1133.25 18
1133.33 19
1133.40 20
1133.48 21
1133.56 21
1133.63 22
1133.71 21
1133.79 20
1133.87 19
1133.94 17
1134.02 16
1134.10 15
1134.18 15
1134.25 15
1134.33 16
1134.41 17
1134.48 18
1134.56 19
1134.64 19
1134.72 19
1134.79 18
1134.87 17
1134.95 16
1135.03 16
1135.10 15
1135.18 15
1135.26 15
1135.33 15
1135.41 15
1135.49 14
1135.57 13
1135.64 12
1135.72 11
1135.80 10
1135.88 10
1135.95 10
1136.03 10
1136.11 11
1136.18 11
1136.26 12
1136.34 12
1136.42 11
1136.49 11
1136.57 10
1136.65 9
1136.73 7
1136.80 6
1136.88 5
1136.96 4
1137.04 4
1137.11 3
1137.19 3
1137.27 3
1137.34 4
1137.42 5
1137.50 6
1137.58 7
1137.65 9
1137.73 10
1137.81 11
1137.89 12
1137.96 12
1138.04 11
1138.12 10
1138.20 10
1138.27 9
1138.35 9
1138.43 9
1138.51 8
1138.58 8
1138.66 7
1138.74 5
1138.81 3
1138.89 0
1138.97 0
1139.05 0
1139.12 0
1139.20 0
1139.28 0
1139.36 2
1139.43 4
1139.51 7
1139.59 9
1139.67 10
1139.74 11
1139.82 11
1139.90 10
1139.98 9
1140.05 8
1140.13 7
1140.21 6
1140.29 5
1140.36 5
1140.44 4
1140.52 5
1140.60 5
1140.67 6
1140.75 7
1140.83 8
1140.91 8
1140.98 8
1141.06 7
1141.14 6
1141.22 5
1141.29 5
1141.37 5
1141.45 6
1141.53 7
1141.60 9
1141.68 11
1141.76 13
1141.84 14
1141.91 15
1141.99 14
1142.07 13
1142.15 12
1142.22 11
1142.30 10
1142.38 9
1142.46 8
1142.53 8
1142.61 7
1142.69 7
1142.77 6
1142.84 5
1142.92 5
1143.00 5
1143.08 5
1143.15 5
1143.23 6
1143.31 6
1143.39 6
1143.46 7
1143.54 7
1143.62 7
1143.70 8
1143.77 8
1143.85 8
1143.93 8
1144.01 7
1144.08 7
1144.16 6
1144.24 5
1144.32 4
1144.39 4
1144.47 4
1144.55 4
1144.63 5
1144.70 7
1144.78 8
1144.86 8
1144.94 9
1145.02 9
1145.09 8
1145.17 7
1145.25 6
1145.33 5
1145.40 5
1145.48 4
1145.56 5
1145.64 5
1145.71 5
1145.79 5
1145.87 6
1145.95 6
1146.02 6
1146.10 7
1146.18 7
1146.26 7
1146.33 8
1146.41 7
1146.49 7
1146.57 6
1146.65 5
1146.72 3
1146.80 2
1146.88 1
1146.96 0
1147.03 0
1147.11 0
1147.19 0
1147.27 0
1147.34 0
1147.42 0
1147.50 2
1147.58 4
1147.66 7
1147.73 9
1147.81 12
1147.89 14
1147.97 15
1148.04 16
1148.12 16
1148.20 16
1148.28 16
1148.35 15
1148.43 15
1148.51 15
1148.59 15
1148.67 16
1148.74 16
1148.82 17
1148.90 16
1148.98 16
1149.05 15
1149.13 14
1149.21 14
1149.29 14
1149.37 15
1149.44 16
1149.52 18
1149.60 19
1149.68 20
1149.75 21
1149.83 21
1149.91 21
1149.99 22
1150.07 22
1150.14 23
1150.22 23
1150.30 22
1150.38 22
1150.45 20
1150.53 19
1150.61 17
1150.69 16
1150.77 16
1150.84 17
1150.92 18
1151.00 20
1151.08 21
1151.15 22
1151.23 23
1151.31 24
1151.39 24
1151.47 25
1151.54 25
1151.62 26
1151.70 27
1151.78 28
1151.86 29
1151.93 30
1152.01 31
1152.09 31
1152.17 31
1152.24 31
1152.32 30
1152.40 28
1152.48 26
1152.56 23
1152.63 21
1152.71 19
1152.79 18
1152.87 18
1152.95 19
1153.02 20
1153.10 21
1153.18 23
1153.26 24
1153.33 24
1153.41 24
1153.49 24
1153.57 22
1153.65 21
1153.72 19
1153.80 17
1153.88 15
1153.96 13
1154.04 12
1154.11 10
1154.19 9
1154.27 8
1154.35 8
1154.43 7
1154.50 8
1154.58 8
1154.66 8
1154.74 9
1154.82 9
1154.89 8
1154.97 8
1155.05 7
1155.13 5
1155.20 4
1155.28 3
1155.36 1
1155.44 0
1155.52 0
1155.59 0
1155.67 0
1155.75 2
1155.83 3
1155.91 5
1155.98 6
1156.06 7
1156.14 8
1156.22 7
1156.30 7
1156.37 5
1156.45 4
1156.53 2
1156.61 1
1156.69 0
1156.76 0
1156.84 0
1156.92 0
1157.00 0
1157.08 0
1157.15 0
1157.23 0
1157.31 0
1157.39 1
1157.47 1
1157.54 1
1157.62 1
1157.70 1
1157.78 0
1157.86 0
1157.93 1
1158.01 2
1158.09 3
1158.17 6
1158.25 8
1158.33 11
1158.40 13
1158.48 15
1158.56 16
1158.64 16
1158.72 15
1158.79 14
1158.87 13
1158.95 12
1159.03 11
1159.11 10
1159.18 10
1159.26 10
1159.34 9
1159.42 9
1159.50 9
1159.57 9
1159.65 9
1159.73 9
1159.81 9
1159.89 8
1159.96 8
1160.04 8
1160.12 8
1160.20 8
1160.28 8
1160.36 9
1160.43 10
1160.51 11
1160.59 12
1160.67 13
1160.75 13
1160.82 13
1160.90 13
1160.98 13
1161.06 12
1161.14 11
1161.22 10
1161.29 9
1161.37 9
1161.45 8
1161.53 7
1161.61 7
1161.68 7
1161.76 7
1161.84 7
1161.92 8
1162.00 8
1162.07 9
1162.15 9
1162.23 9
1162.31 9
1162.39 9
1162.47 9
1162.54 8
1162.62 8
1162.70 7
1162.78 7
1162.86 6
1162.94 5
1163.01 4
1163.09 3
1163.17 2
1163.25 1
1163.33 0
1163.40 0
1163.48 0
1163.56 0
1163.64 1
1163.72 2
1163.80 2
1163.87 3
1163.95 4
1164.03 4
1164.11 5
1164.19 6
1164.27 7
1164.34 9
1164.42 10
1164.50 11
1164.58 12
1164.66 12
1164.73 11
1164.81 10
1164.89 9
1164.97 7
1165.05 5
1165.13 3
1165.20 2
1165.28 2
1165.36 3
1165.44 4
1165.52 5
1165.60 6
1165.67 6
1165.75 6
1165.83 5
1165.91 4
1165.99 3
1166.07 1
1166.14 0
1166.22 0
1166.30 0
1166.38 0
1166.46 0
1166.54 0
1166.61 0
1166.69 0
1166.77 1
1166.85 1
1166.93 1
1167.01 1
1167.08 1
1167.16 2
1167.24 3
1167.32 4
1167.40 5
1167.48 7
1167.55 8
1167.63 9
1167.71 9
1167.79 9
1167.87 8
1167.95 7
1168.02 5
1168.10 3
1168.18 1
1168.26 0
1168.34 0
1168.42 0
1168.50 0
1168.57 0
1168.65 0
1168.73 0
1168.81 0
1168.89 1
1168.97 2
1169.04 2
1169.12 2
1169.20 3
1169.28 3
1169.36 3
1169.44 4
1169.51 5
1169.59 6
1169.67 7
1169.75 7
1169.83 8
1169.91 9
1169.99 10
1170.06 11
1170.14 11
1170.22 11
1170.30 11
1170.38 11
1170.46 10
1170.53 9
1170.61 8
1170.69 8
1170.77 7
1170.85 7
1170.93 7
1171.01 7
1171.08 7
1171.16 7
1171.24 7
1171.32 7
1171.40 7
1171.48 7
1171.55 8
1171.63 8
1171.71 9
1171.79 9
1171.87 9
1171.95 9
1172.03 8
1172.10 7
1172.18 7
1172.26 7
1172.34 6
1172.42 7
1172.50 7
1172.58 7
1172.65 7
1172.73 7
1172.81 8
1172.89 8
1172.97 8
1173.05 8
1173.13 8
1173.20 9
1173.28 9
1173.36 9
1173.44 9
1173.52 9
1173.60 9
1173.68 10
1173.75 10
1173.83 11
1173.91 11
1173.99 12
1174.07 13
1174.15 14
1174.23 14
1174.30 14
1174.38 14
1174.46 13
1174.54 14
1174.62 15
1174.70 16
1174.78 17
1174.85 19
1174.93 20
1175.01 20
1175.09 19
1175.17 19
1175.25 17
1175.33 16
1175.40 14
1175.48 13
1175.56 13
1175.64 12
1175.72 13
1175.80 14
1175.88 16
1175.96 17
1176.03 19
1176.11 20
1176.19 21
1176.27 20
1176.35 18
1176.43 16
1176.51 13
1176.58 10
1176.66 7
1176.74 5
1176.82 4
1176.90 3
1176.98 3
1177.06 3
1177.14 4
1177.21 5
1177.29 6
1177.37 7
1177.45 7
1177.53 8
1177.61 9
1177.69 10
1177.76 11
1177.84 12
1177.92 14
1178.00 16
1178.08 18
1178.16 19
1178.24 21
1178.32 21
1178.39 21
1178.47 19
1178.55 18
1178.63 15
1178.71 14
1178.79 12
1178.87 12
1178.95 12
1179.02 13
1179.10 14
1179.18 15
1179.26 15
1179.34 15
1179.42 13
1179.50 12
1179.58 10
1179.65 9
1179.73 8
1179.81 8
1179.89 7
1179.97 7
1180.05 8
1180.13 7
1180.21 7
1180.28 7
1180.36 7
1180.44 7
1180.52 7
1180.60 7
1180.68 7
1180.76 7
1180.84 7
1180.92 8
1180.99 8
1181.07 9
1181.15 11
1181.23 12
1181.31 13
1181.39 15
1181.47 15
1181.55 15
1181.62 14
1181.70 13
1181.78 12
1181.86 10
1181.94 9
1182.02 8
1182.10 7
1182.18 6
1182.26 5
1182.33 5
1182.41 6
1182.49 6
1182.57 7
1182.65 7
1182.73 6
1182.81 5
1182.89 4
1182.97 2
1183.04 0
1183.12 0
1183.20 0
1183.28 0
1183.36 1
1183.44 4
1183.52 6
1183.60 8
1183.68 9
1183.75 10
1183.83 10
1183.91 9
1183.99 9
1184.07 9
1184.15 9
1184.23 9
1184.31 9
1184.39 10
1184.46 10
1184.54 9
1184.62 9
1184.70 9
1184.78 10
1184.86 11
1184.94 12
1185.02 13
1185.10 14
1185.18 15
1185.25 15
1185.33 15
1185.41 14
1185.49 13
1185.57 11
1185.65 9
1185.73 7
1185.81 5
1185.89 4
1185.97 2
1186.04 1
1186.12 0
1186.20 0
1186.28 1
1186.36 2
1186.44 4
1186.52 6
1186.60 8
1186.68 9
1186.76 11
1186.83 11
1186.91 12
1186.99 12
1187.07 12
1187.15 12
1187.23 12
1187.31 12
1187.39 12
1187.47 12
1187.55 12
1187.62 12
1187.70 12
1187.78 13
1187.86 14
1187.94 15
1188.02 17
1188.10 18
1188.18 20
1188.26 21
1188.34 22
1188.41 23
1188.49 24
1188.57 24
1188.65 24
1188.73 23
1188.81 22
1188.89 20
1188.97 18
1189.05 16
1189.13 15
1189.21 14
1189.28 13
1189.36 13
1189.44 12
1189.52 12
1189.60 11
1189.68 10
1189.76 10
1189.84 9
1189.92 8
1190.00 8
1190.08 8
1190.16 8
1190.23 8
1190.31 8
1190.39 8
1190.47 8
1190.55 8
1190.63 7
1190.71 7
1190.79 7
1190.87 7
1190.95 7
1191.03 6
1191.10 6
1191.18 5
1191.26 4
1191.34 3
1191.42 2
1191.50 1
1191.58 1
1191.66 2
1191.74 4
1191.82 5
1191.90 7
1191.98 8
1192.05 9
1192.13 10
1192.21 10
1192.29 10
1192.37 10
1192.45 9
1192.53 9
1192.61 9
1192.69 9
1192.77 9
1192.85 9
1192.93 9
1193.01 9
1193.08 9
1193.16 10
1193.24 10
1193.32 10
1193.40 10
1193.48 10
1193.56 9
1193.64 9
1193.72 8
1193.80 7
1193.88 6
1193.96 5
1194.04 4
1194.11 4
1194.19 3
1194.27 3
1194.35 2
1194.43 2
1194.51 1
1194.59 1
1194.67 0
1194.75 0
1194.83 0
1194.91 0
1194.99 0
1195.07 0
1195.15 0
1195.22 0
1195.30 0
1195.38 1
1195.46 2
1195.54 4
1195.62 6
1195.70 7
1195.78 8
1195.86 8
1195.94 8
1196.02 8
1196.10 8
1196.18 7
1196.26 8
1196.33 8
1196.41 9
1196.49 9
1196.57 9
1196.65 8
1196.73 8
1196.81 8
1196.89 8
1196.97 8
1197.05 9
1197.13 9
1197.21 10
1197.29 10
1197.37 10
1197.45 9
1197.53 8
1197.60 8
1197.68 9
1197.76 10
1197.84 12
1197.92 14
1198.00 17
1198.08 20
1198.16 22
1198.24 23
1198.32 24
1198.40 25
1198.48 26
1198.56 26
1198.64 26
1198.72 25
1198.80 25
1198.87 24
1198.95 23
1199.03 21
1199.11 20
1199.19 18
1199.27 16
1199.35 16
1199.43 16
1199.51 17
1199.59 18
1199.67 20
1199.75 21
1199.83 22
1199.91 22
1199.99 21
1200.07 19
1200.15 16
1200.23 13
1200.30 11
1200.38 8
1200.46 6
1200.54 5
1200.62 3
1200.70 2
1200.78 0
1200.86 0
1200.94 0
1201.02 0
1201.10 0
1201.18 1
1201.26 4
1201.34 6
1201.42 9
1201.50 12
1201.58 14
1201.66 16
1201.74 17
1201.81 17
1201.89 17
1201.97 16
1202.05 15
1202.13 13
1202.21 12
1202.29 11
1202.37 11
1202.45 11
1202.53 11
1202.61 12
1202.69 13
1202.77 14
1202.85 15
1202.93 16
1203.01 17
1203.09 18
1203.17 19
1203.25 19
1203.33 19
1203.41 19
1203.49 19
1203.56 19
1203.64 19
1203.72 19
1203.80 18
1203.88 16
1203.96 14
1204.04 12
1204.12 10
1204.20 8
1204.28 7
1204.36 7
1204.44 7
1204.52 8
1204.60 10
1204.68 12
1204.76 15
1204.84 17
1204.92 20
1205.00 22
1205.08 23
1205.16 24
1205.24 24
1205.32 24
1205.40 24
1205.48 24
1205.55 25
1205.63 26
1205.71 28
1205.79 30
1205.87 32
1205.95 34
1206.03 36
1206.11 38
1206.19 39
1206.27 40
1206.35 41
1206.43 42
1206.51 42
1206.59 42
1206.67 41
1206.75 40
1206.83 39
1206.91 37
1206.99 36
1207.07 35
1207.15 35
1207.23 34
1207.31 35
1207.39 36
1207.47 37
1207.55 38
1207.63 39
1207.71 39
1207.79 40
1207.87 39
1207.95 39
1208.02 39
1208.10 38
1208.18 38
1208.26 38
1208.34 38
1208.42 38
1208.50 38
1208.58 37
1208.66 37
1208.74 36
1208.82 35
1208.90 35
1208.98 34
1209.06 33
1209.14 33
1209.22 33
1209.30 34
1209.38 35
1209.46 36
1209.54 37
1209.62 38
1209.70 39
1209.78 39
1209.86 38
1209.94 37
1210.02 35
1210.10 34
1210.18 32
1210.26 31
1210.34 30
1210.42 29
1210.50 29
1210.58 29
1210.66 31
1210.74 32
1210.82 34
1210.90 37
1210.98 39
1211.06 40
1211.14 40
1211.22 40
1211.30 39
1211.38 38
1211.46 37
1211.54 37
1211.61 37
1211.69 38
1211.77 39
1211.85 40
1211.93 41
1212.01 41
1212.09 42
1212.17 43
1212.25 45
1212.33 46
1212.41 47
1212.49 47
1212.57 47
1212.65 46
1212.73 44
1212.81 42
1212.89 39
1212.97 37
1213.05 35
1213.13 34
1213.21 32
1213.29 30
1213.37 29
1213.45 27
1213.53 26
1213.61 25
1213.69 24
1213.77 24
1213.85 23
1213.93 23
1214.01 23
1214.09 22
1214.17 22
1214.25 22
1214.33 21
1214.41 21
1214.49 21
1214.57 22
1214.65 22
1214.73 22
1214.81 22
1214.89 22
1214.97 21
1215.05 20
1215.13 20
1215.21 19
1215.29 19
1215.37 18
1215.45 19
1215.53 19
1215.61 20
1215.69 20
1215.77 21
1215.85 21
1215.93 20
1216.01 19
1216.09 17
1216.17 16
1216.25 14
1216.33 13
1216.41 12
1216.49 11
1216.57 10
1216.65 9
1216.73 9
1216.81 9
1216.89 8
1216.97 8
1217.05 7
1217.13 7
1217.21 6
1217.29 6
1217.37 5
1217.45 5
1217.53 6
1217.61 7
1217.69 7
1217.77 8
1217.85 8
1217.93 8
1218.01 7
1218.09 5
1218.17 3
1218.25 2
1218.33 0
1218.41 0
1218.49 0
1218.57 1
1218.65 2
1218.73 4
1218.81 5
1218.89 6
1218.97 7
1219.05 7
1219.13 7
1219.21 7
1219.29 6
1219.37 6
1219.45 6
1219.53 5
1219.61 4
1219.69 2
1219.77 1
1219.85 0
1219.93 0
1220.01 0
1220.09 0
1220.17 0
1220.25 0
1220.33 0
1220.41 0
1220.49 2
1220.57 4
1220.65 6
1220.73 7
1220.81 8
1220.89 7
1220.97 7
1221.05 6
1221.13 7
1221.21 8
1221.29 10
1221.37 12
1221.45 14
1221.53 16
1221.61 17
1221.69 18
1221.78 18
1221.86 19
1221.94 19
1222.02 19
1222.10 20
1222.18 20
1222.26 21
1222.34 21
1222.42 21
1222.50 21
1222.58 21
1222.66 20
1222.74 19
1222.82 19
1222.90 17
1222.98 16
1223.06 15
1223.14 14
1223.22 13
1223.30 12
1223.38 12
1223.46 11
1223.54 9
1223.62 8
1223.70 6
1223.78 5
1223.86 3
1223.94 3
1224.02 3
1224.10 3
1224.18 3
1224.26 4
1224.34 5
1224.42 5
1224.50 5
1224.58 5
1224.66 5
1224.74 7
1224.82 9
1224.90 12
1224.98 16
1225.06 20
1225.14 23
1225.22 25
1225.31 26
1225.39 25
1225.47 23
1225.55 20
1225.63 17
1225.71 13
1225.79 10
1225.87 8
1225.95 7
1226.03 7
1226.11 8
1226.19 9
1226.27 10
1226.35 10
1226.43 11
1226.51 10
1226.59 10
1226.67 9
1226.75 9
1226.83 9
1226.91 10
1226.99 11
1227.07 13
1227.15 16
1227.23 19
1227.31 22
1227.39 25
1227.47 28
1227.55 30
1227.63 31
1227.71 32
1227.80 33
1227.88 33
1227.96 33
1228.04 32
1228.12 31
1228.20 30
1228.28 28
1228.36 27
1228.44 25
1228.52 23
1228.60 21
1228.68 18
1228.76 16
1228.84 13
1228.92 11
1229.00 9
1229.08 8
1229.16 7
1229.24 7
1229.32 7
1229.40 7
1229.48 8
1229.56 10
1229.64 13
1229.72 15
1229.81 18
1229.89 21
1229.97 22
1230.05 23
1230.13 23
1230.21 23
1230.29 22
1230.37 22
1230.45 24
1230.53 26
1230.61 28
1230.69 30
1230.77 32
1230.85 32
1230.93 30
1231.01 28
1231.09 24
1231.17 20
1231.25 16
1231.33 13
1231.41 10
1231.49 9
1231.58 8
1231.66 8
1231.74 8
1231.82 9
1231.90 9
1231.98 9
1232.06 8
1232.14 8
1232.22 7
1232.30 5
1232.38 4
1232.46 3
1232.54 3
1232.62 4
1232.70 5
1232.78 7
1232.86 8
1232.94 10
1233.02 11
1233.11 11
1233.19 11
1233.27 11
1233.35 10
1233.43 9
1233.51 8
1233.59 7
1233.67 6
1233.75 5
1233.83 4
1233.91 5
1233.99 6
1234.07 8
1234.15 10
1234.23 13
1234.31 16
1234.39 18
1234.47 19
1234.56 19
1234.64 19
1234.72 18
1234.80 17
1234.88 16
1234.96 16
1235.04 16
1235.12 17
1235.20 18
1235.28 18
1235.36 18
1235.44 16
1235.52 14
1235.60 12
1235.68 10
1235.76 7
1235.85 6
1235.93 6
1236.01 7
1236.09 9
1236.17 11
1236.25 14
1236.33 16
1236.41 18
1236.49 20
1236.57 22
1236.65 23
1236.73 24
1236.81 25
1236.89 25
1236.97 24
1237.05 23
1237.14 21
1237.22 19
1237.30 17
1237.38 15
1237.46 13
1237.54 12
1237.62 11
1237.70 10
1237.78 10
1237.86 10
1237.94 11
1238.02 12
1238.10 12
1238.18 12
1238.27 12
1238.35 11
1238.43 10
1238.51 8
1238.59 5
1238.67 2
1238.75 0
1238.83 0
1238.91 0
1238.99 0
1239.07 0
1239.15 0
1239.23 1
1239.31 1
1239.40 2
1239.48 1
1239.56 1
1239.64 1
1239.72 0
1239.80 0
1239.88 0
1239.96 0
1240.04 0
1240.12 0
1240.20 0
1240.28 0
1240.36 0
1240.45 0
1240.53 1
1240.61 3
1240.69 6
1240.77 8
1240.85 11
1240.93 13
1241.01 15
1241.09 17
1241.17 18
1241.25 19
1241.33 20
1241.41 21
1241.50 21
1241.58 21
1241.66 21
1241.74 20
1241.82 19
1241.90 18
1241.98 17
1242.06 16
1242.14 16
1242.22 17
1242.30 18
1242.38 19
1242.47 20
1242.55 22
1242.63 22
1242.71 22
1242.79 21
1242.87 20
1242.95 18
1243.03 16
1243.11 15
1243.19 14
1243.27 13
1243.36 13
1243.44 13
1243.52 12
1243.60 12
1243.68 11
1243.76 10
1243.84 9
1243.92 8
1244.00 7
1244.08 6
1244.16 5
1244.24 5
1244.33 5
1244.41 6
1244.49 6
1244.57 7
1244.65 7
1244.73 6
1244.81 6
1244.89 5
1244.97 3
1245.05 2
1245.13 1
1245.22 0
1245.30 0
1245.38 0
1245.46 0
1245.54 0
1245.62 1
1245.70 1
1245.78 2
1245.86 3
1245.94 3
1246.03 2
1246.11 2
1246.19 2
1246.27 1
1246.35 1
1246.43 2
1246.51 3
1246.59 5
1246.67 7
1246.75 9
1246.84 12
1246.92 14
1247.00 15
1247.08 15
1247.16 15
1247.24 14
1247.32 13
1247.40 11
1247.48 10
1247.56 10
1247.65 10
1247.73 10
1247.81 11
1247.89 12
1247.97 13
1248.05 14
1248.13 14
1248.21 15
1248.29 15
1248.37 15
1248.46 15
1248.54 15
1248.62 16
1248.70 17
1248.78 18
1248.86 19
1248.94 19
1249.02 19
1249.10 19
1249.18 18
1249.27 16
1249.35 14
1249.43 12
1249.51 9
1249.59 7
1249.67 5
1249.75 4
1249.83 3
1249.91 3
1250.00 4
1250.08 6
1250.16 9
1250.24 11
1250.32 13
1250.40 14
1250.48 14
1250.56 13
1250.64 11
1250.73 8
1250.81 5
1250.89 3
1250.97 1
1251.05 0
1251.13 0
1251.21 1
1251.29 3
1251.37 4
1251.46 5
1251.54 6
1251.62 6
1251.70 6
1251.78 5
1251.86 4
1251.94 3
1252.02 3
1252.10 3
1252.19 5
1252.27 6
1252.35 8
1252.43 10
1252.51 12
1252.59 13
1252.67 14
1252.75 15
1252.84 16
1252.92 17
1253.00 18
1253.08 18
1253.16 18
1253.24 18
1253.32 16
1253.40 14
1253.48 12
1253.57 9
1253.65 6
1253.73 3
1253.81 1
1253.89 0
1253.97 0
1254.05 0
1254.13 0
1254.22 0
1254.30 0
1254.38 1
1254.46 2
1254.54 3
1254.62 3
1254.70 3
1254.78 2
1254.87 1
1254.95 0
1255.03 0
1255.11 0
1255.19 0
1255.27 1
1255.35 3
1255.43 5
1255.52 6
1255.60 7
1255.68 6
1255.76 6
1255.84 5
1255.92 5
1256.00 5
1256.08 7
1256.17 8
1256.25 10
1256.33 12
1256.41 13
1256.49 13
1256.57 13
1256.65 12
1256.74 11
1256.82 10
1256.90 9
1256.98 9
1257.06 8
1257.14 8
1257.22 8
1257.30 9
1257.39 9
1257.47 11
1257.55 12
1257.63 13
1257.71 14
1257.79 13
1257.87 13
1257.96 11
1258.04 9
1258.12 7
1258.20 5
1258.28 3
1258.36 3
1258.44 2
1258.52 2
1258.61 3
1258.69 3
1258.77 4
1258.85 5
1258.93 7
1259.01 9
1259.09 10
1259.18 11
1259.26 11
1259.34 11
1259.42 10
1259.50 8
1259.58 6
1259.66 5
1259.75 3
1259.83 2
1259.91 1
1259.99 0
1260.07 0
1260.15 0
1260.23 0
1260.32 0
1260.40 0
1260.48 0
1260.56 0
1260.64 0
1260.72 0
1260.80 0
1260.89 0
1260.97 1
1261.05 3
1261.13 5
1261.21 8
1261.29 10
1261.37 13
1261.46 16
1261.54 17
1261.62 18
1261.70 17
1261.78 15
1261.86 11
1261.94 7
1262.03 4
1262.11 2
1262.19 2
1262.27 4
1262.35 8
1262.43 12
1262.51 16
1262.60 20
1262.68 22
1262.76 23
1262.84 23
1262.92 22
1263.00 22
1263.09 22
1263.17 23
1263.25 24
1263.33 25
1263.41 26
1263.49 26
1263.57 25
1263.66 24
1263.74 22
1263.82 20
1263.90 19
1263.98 18
1264.06 17
1264.15 16
1264.23 15
1264.31 15
1264.39 14
1264.47 14
1264.55 15
1264.63 15
1264.72 16
1264.80 16
1264.88 16
1264.96 17
1265.04 17
1265.12 16
1265.21 17
1265.29 17
1265.37 18
1265.45 20
1265.53 22
1265.61 24
1265.70 26
1265.78 27
1265.86 28
1265.94 29
1266.02 30
1266.10 31
1266.18 31
1266.27 32
1266.35 31
1266.43 29
1266.51 26
1266.59 22
1266.67 16
1266.76 11
1266.84 6
1266.92 1
1267.00 0
1267.08 0
1267.16 0
1267.25 0
1267.33 0
1267.41 0
1267.49 1
1267.57 3
1267.65 5
1267.74 6
1267.82 7
1267.90 7
1267.98 7
1268.06 7
1268.14 8
1268.23 8
1268.31 9
1268.39 11
1268.47 12
1268.55 12
1268.63 12
1268.72 11
1268.80 10
1268.88 9
1268.96 8
1269.04 8
1269.12 7
1269.21 7
1269.29 7
1269.37 6
1269.45 4
1269.53 3
1269.61 1
1269.70 0
1269.78 0
1269.86 0
1269.94 0
1270.02 0
1270.11 0
1270.19 0
1270.27 0
1270.35 2
1270.43 4
1270.51 6
1270.60 8
1270.68 9
1270.76 10
1270.84 11
1270.92 12
1271.00 13
1271.09 14
1271.17 14
1271.25 14
1271.33 14
1271.41 12
1271.50 11
1271.58 9
1271.66 9
1271.74 10
1271.82 12
1271.90 16
1271.99 20
1272.07 24
1272.15 28
1272.23 30
1272.31 32
1272.39 33
1272.48 34
1272.56 34
1272.64 33
1272.72 32
1272.80 30
1272.89 27
1272.97 24
1273.05 20
1273.13 17
1273.21 15
1273.29 14
1273.38 14
1273.46 14
1273.54 15
1273.62 16
1273.70 16
1273.79 15
1273.87 14
1273.95 13
1274.03 12
1274.11 13
1274.20 14
1274.28 17
1274.36 20
1274.44 23
1274.52 25
1274.60 25
1274.69 24
1274.77 22
1274.85 19
1274.93 16
1275.01 13
1275.10 12
1275.18 12
1275.26 12
1275.34 13
1275.42 14
1275.51 15
1275.59 16
1275.67 15
1275.75 15
1275.83 13
1275.92 12
1276.00 10
1276.08 8
1276.16 6
1276.24 4
1276.32 1
1276.41 0
1276.49 0
1276.57 0
1276.65 0
1276.73 3
1276.82 6
1276.90 9
1276.98 12
1277.06 15
1277.14 16
1277.23 16
1277.31 14
1277.39 12
1277.47 10
1277.55 7
1277.64 5
1277.72 4
1277.80 3
1277.88 3
1277.96 3
1278.05 4
1278.13 4
1278.21 6
1278.29 7
1278.37 9
1278.46 11
1278.54 13
1278.62 14
1278.70 14
1278.78 14
1278.87 14
1278.95 12
1279.03 11
1279.11 9
1279.19 6
1279.28 4
1279.36 2
1279.44 1
1279.52 0
1279.60 0
1279.69 2
1279.77 4
1279.85 7
1279.93 9
1280.01 11
1280.10 13
1280.18 14
1280.26 15
1280.34 15
1280.43 15
1280.51 15
1280.59 15
1280.67 15
1280.75 15
1280.84 15
1280.92 16
1281.00 16
1281.08 16
1281.16 17
1281.25 17
1281.33 16
1281.41 15
1281.49 12
1281.57 9
1281.66 6
1281.74 2
1281.82 0
1281.90 0
1281.99 0
1282.07 0
1282.15 0
1282.23 0
1282.31 0
1282.40 0
1282.48 0
1282.56 4
1282.64 8
1282.72 12
1282.81 16
1282.89 20
1282.97 23
1283.05 26
1283.14 27
1283.22 27
1283.30 26
1283.38 23
1283.46 19
1283.55 15
1283.63 11
1283.71 9
1283.79 7
1283.87 7
1283.96 8
1284.04 11
1284.12 14
1284.20 17
1284.29 20
1284.37 22
1284.45 25
1284.53 26
1284.61 27
1284.70 27
1284.78 28
1284.86 29
1284.94 30
1285.03 32
1285.11 34
1285.19 35
1285.27 35
1285.35 33
1285.44 30
1285.52 26
1285.60 20
1285.68 15
1285.77 11
1285.85 8
1285.93 6
1286.01 5
1286.09 6
1286.18 8
1286.26 11
1286.34 15
1286.42 19
1286.51 24
1286.59 27
1286.67 30
1286.75 32
1286.83 32
1286.92 32
1287.00 30
1287.08 28
1287.16 27
1287.25 25
1287.33 24
1287.41 23
1287.49 22
1287.58 21
1287.66 18
1287.74 16
1287.82 13
1287.90 10
1287.99 7
1288.07 4
1288.15 1
1288.23 0
1288.32 0
1288.40 0
1288.48 0
1288.56 0
1288.65 0
1288.73 0
1288.81 0
1288.89 1
1288.97 5
1289.06 9
1289.14 11
1289.22 13
1289.30 13
1289.39 12
1289.47 10
1289.55 8
1289.63 6
1289.72 6
1289.80 6
1289.88 7
1289.96 8
1290.05 10
1290.13 13
1290.21 15
1290.29 17
1290.38 18
1290.46 19
1290.54 20
1290.62 21
1290.70 21
1290.79 21
1290.87 21
1290.95 22
1291.03 23
1291.12 24
1291.20 26
1291.28 27
1291.36 29
1291.45 29
1291.53 29
1291.61 27
1291.69 25
1291.78 22
1291.86 20
1291.94 19
1292.02 18
1292.11 18
1292.19 19
1292.27 21
1292.35 21
1292.44 21
1292.52 20
1292.60 18
1292.68 15
1292.77 11
1292.85 8
1292.93 5
1293.01 4
1293.10 3
1293.18 3
1293.26 3
1293.34 4
1293.43 5
1293.51 5
1293.59 6
1293.67 8
1293.76 10
1293.84 13
1293.92 17
1294.00 21
1294.09 24
1294.17 26
1294.25 28
1294.33 28
1294.42 28
1294.50 27
1294.58 26
1294.66 25
1294.75 24
1294.83 23
1294.91 22
1294.99 21
1295.08 20
1295.16 19
1295.24 17
1295.32 16
1295.41 14
1295.49 13
1295.57 12
1295.65 11
1295.74 11
1295.82 12
1295.90 13
1295.98 15
1296.07 16
1296.15 18
1296.23 19
1296.31 20
1296.40 21
1296.48 22
1296.56 24
1296.64 26
1296.73 28
1296.81 30
1296.89 32
1296.97 34
1297.06 36
1297.14 38
1297.22 40
1297.31 41
1297.39 43
1297.47 45
1297.55 47
1297.64 47
1297.72 47
1297.80 47
1297.88 46
1297.97 46
1298.05 45
1298.13 45
1298.21 44
1298.30 44
1298.38 43
1298.46 43
1298.54 42
1298.63 40
1298.71 39
1298.79 37
1298.88 33
1298.96 29
1299.04 24
1299.12 18
1299.21 13
1299.29 9
1299.37 7
1299.45 8
1299.54 11
1299.62 17
1299.70 24
1299.78 31
1299.87 37
1299.95 42
1300.03 45
1300.12 47
1300.20 46
1300.28 45
1300.36 43
1300.45 40
1300.53 38
1300.61 36
1300.69 35
1300.78 34
1300.86 35
1300.94 35
1301.03 35
1301.11 35
1301.19 35
1301.27 33
1301.36 32
1301.44 29
1301.52 27
1301.60 25
1301.69 23
1301.77 22
1301.85 22
1301.94 22
1302.02 23
1302.10 24
1302.18 25
1302.27 25
1302.35 24
1302.43 23
1302.51 20
1302.60 17
1302.68 14
1302.76 11
1302.85 8
1302.93 6
1303.01 5
1303.09 4
1303.18 3
1303.26 2
1303.34 1
1303.43 0
1303.51 0
1303.59 0
1303.67 0
1303.76 1
1303.84 2
1303.92 2
1304.01 2
1304.09 0
1304.17 0
1304.25 0
1304.34 0
1304.42 0
1304.50 1
1304.59 4
1304.67 7
1304.75 10
1304.83 13
1304.92 15
1305.00 16
1305.08 17
1305.16 17
1305.25 17
1305.33 17
1305.41 17
1305.50 16
1305.58 15
1305.66 14
1305.75 13
1305.83 11
1305.91 10
1305.99 9
1306.08 8
1306.16 7
1306.24 7
1306.33 7
1306.41 8
1306.49 9
1306.57 12
1306.66 15
1306.74 19
1306.82 24
1306.91 27
1306.99 30
1307.07 31
1307.15 31
1307.24 29
1307.32 27
1307.40 24
1307.49 21
1307.57 19
1307.65 17
1307.73 15
1307.82 14
1307.90 13
1307.98 12
1308.07 12
1308.15 12
1308.23 12
1308.32 13
1308.40 14
1308.48 14
1308.56 15
1308.65 16
1308.73 16
1308.81 16
1308.90 17
1308.98 18
1309.06 19
1309.15 20
1309.23 22
1309.31 23
1309.39 25
1309.48 27
1309.56 28
1309.64 30
1309.73 30
1309.81 30
1309.89 30
1309.98 30
1310.06 29
1310.14 29
1310.22 29
1310.31 29
1310.39 30
1310.47 31
1310.56 32
1310.64 32
1310.72 33
1310.81 34
1310.89 36
1310.97 37
1311.05 39
1311.14 42
1311.22 44
1311.30 45
1311.39 46
1311.47 45
1311.55 43
1311.64 40
1311.72 36
1311.80 33
1311.89 29
1311.97 26
1312.05 24
1312.13 24
1312.22 25
1312.30 27
1312.38 32
1312.47 37
1312.55 44
1312.63 51
1312.72 59
1312.80 65
1312.88 69
1312.97 71
1313.05 71
1313.13 69
1313.21 65
1313.30 61
1313.38 56
1313.46 51
1313.55 47
1313.63 43
1313.71 40
1313.80 37
1313.88 34
1313.96 31
1314.05 28
1314.13 25
1314.21 22
1314.30 19
1314.38 18
1314.46 17
1314.54 17
1314.63 18
1314.71 19
1314.79 21
1314.88 24
1314.96 26
1315.04 29
1315.13 32
1315.21 35
1315.29 38
1315.38 39
1315.46 39
1315.54 37
1315.63 35
1315.71 32
1315.79 29
1315.88 27
1315.96 26
1316.04 26
1316.13 26
1316.21 27
1316.29 27
1316.38 26
1316.46 25
1316.54 24
1316.62 23
1316.71 23
1316.79 23
1316.87 25
1316.96 27
1317.04 30
1317.12 32
1317.21 33
1317.29 33
1317.37 31
1317.46 29
1317.54 26
1317.62 23
1317.71 21
1317.79 20
1317.87 19
1317.96 20
1318.04 20
1318.12 20
1318.21 20
1318.29 20
1318.37 20
1318.46 19
1318.54 19
1318.62 19
1318.71 19
1318.79 19
1318.87 18
1318.96 17
1319.04 16
1319.12 15
1319.21 14
1319.29 13
1319.37 14
1319.46 15
1319.54 17
1319.62 18
1319.71 20
1319.79 21
1319.87 22
1319.96 22
1320.04 22
1320.12 22
1320.21 22
1320.29 23
1320.37 25
1320.46 28
1320.54 31
1320.62 34
1320.71 36
1320.79 37
1320.87 37
1320.96 36
1321.04 35
1321.12 35
1321.21 34
1321.29 34
1321.37 35
1321.46 35
1321.54 35
1321.62 34
1321.71 33
1321.79 31
1321.87 30
1321.96 30
1322.04 31
1322.12 34
1322.21 37
1322.29 40
1322.37 42
1322.46 44
1322.54 43
1322.62 41
1322.71 38
1322.79 34
1322.87 32
1322.96 31
1323.04 31
1323.12 33
1323.21 35
1323.29 38
1323.37 39
1323.46 40
1323.54 39
1323.62 37
1323.71 35
1323.79 33
1323.88 31
1323.96 29
1324.04 28
1324.13 28
1324.21 27
1324.29 27
1324.38 27
1324.46 26
1324.54 26
1324.63 25
1324.71 24
1324.79 23
1324.88 23
1324.96 22
1325.04 22
1325.13 22
1325.21 23
1325.29 23
1325.38 24
1325.46 24
1325.54 23
1325.63 22
1325.71 21
1325.80 21
1325.88 21
1325.96 22
1326.05 24
1326.13 26
1326.21 28
1326.30 30
1326.38 32
1326.46 34
1326.55 35
1326.63 36
1326.71 38
1326.80 39
1326.88 40
1326.96 41
1327.05 42
1327.13 43
1327.22 43
1327.30 43
1327.38 43
1327.47 43
1327.55 44
1327.63 44
1327.72 46
1327.80 47
1327.88 49
1327.97 50
1328.05 51
1328.13 51
1328.22 50
1328.30 47
1328.39 44
1328.47 39
1328.55 34
1328.64 30
1328.72 27
1328.80 25
1328.89 25
1328.97 26
1329.05 29
1329.14 33
1329.22 36
1329.31 39
1329.39 41
1329.47 42
1329.56 42
1329.64 41
1329.72 40
1329.81 39
1329.89 38
1329.97 38
1330.06 40
1330.14 43
1330.23 47
1330.31 51
1330.39 54
1330.48 57
1330.56 57
1330.64 56
1330.73 53
1330.81 48
1330.89 42
1330.98 36
1331.06 30
1331.15 25
1331.23 21
1331.31 19
1331.40 17
1331.48 17
1331.56 17
1331.65 19
1331.73 21
1331.81 23
1331.90 26
1331.98 28
1332.07 29
1332.15 30
1332.23 29
1332.32 28
1332.40 26
1332.48 24
1332.57 22
1332.65 21
1332.74 20
1332.82 19
1332.90 19
1332.99 18
1333.07 17
1333.15 16
1333.24 14
1333.32 13
1333.41 12
1333.49 12
1333.57 12
1333.66 13
1333.74 15
1333.82 17
1333.91 19
1333.99 22
1334.08 24
1334.16 26
1334.24 27
1334.33 28
1334.41 28
1334.49 27
1334.58 25
1334.66 23
1334.75 22
1334.83 20
1334.91 20
1335.00 22
1335.08 24
1335.17 29
1335.25 34
1335.33 39
1335.42 44
1335.50 49
1335.58 51
1335.67 53
1335.75 53
1335.84 51
1335.92 50
1336.00 47
1336.09 45
1336.17 42
1336.25 40
1336.34 38
1336.42 37
1336.51 36
1336.59 35
1336.67 35
1336.76 34
1336.84 32
1336.93 30
1337.01 28
1337.09 27
1337.18 26
1337.26 26
1337.35 27
1337.43 29
1337.51 32
1337.60 36
1337.68 41
1337.76 45
1337.85 49
1337.93 52
1338.02 53
1338.10 53
1338.18 51
1338.27 48
1338.35 44
1338.44 40
1338.52 37
1338.60 35
1338.69 34
1338.77 34
1338.86 35
1338.94 35
1339.02 36
1339.11 36
1339.19 34
1339.27 32
1339.36 30
1339.44 27
1339.53 24
1339.61 22
1339.69 20
1339.78 19
1339.86 19
1339.95 19
1340.03 19
1340.11 20
1340.20 22
1340.28 25
1340.37 29
1340.45 33
1340.53 36
1340.62 39
1340.70 41
1340.79 42
1340.87 41
1340.95 39
1341.04 37
1341.12 35
1341.21 33
1341.29 32
1341.37 32
1341.46 33
1341.54 35
1341.63 38
1341.71 41
1341.79 44
1341.88 46
1341.96 48
1342.05 50
1342.13 51
1342.21 53
1342.30 54
1342.38 56
1342.47 59
1342.55 62
1342.63 65
1342.72 69
1342.80 73
1342.89 78
1342.97 84
1343.05 89
1343.14 93
1343.22 96
1343.31 97
1343.39 96
1343.47 94
1343.56 90
1343.64 86
1343.73 83
1343.81 79
1343.90 76
1343.98 74
1344.06 72
1344.15 71
1344.23 72
1344.32 72
1344.40 74
1344.48 76
1344.57 77
1344.65 80
1344.74 82
1344.82 85
1344.90 88
1344.99 92
1345.07 96
1345.16 98
1345.24 100
1345.33 100
1345.41 98
1345.49 95
1345.58 90
1345.66 85
1345.75 80
1345.83 76
1345.91 72
1346.00 69
1346.08 66
1346.17 63
1346.25 59
1346.33 55
1346.42 51
1346.50 47
1346.59 43
1346.67 39
1346.76 36
1346.84 33
1346.92 31
1347.01 30
1347.09 30
1347.18 30
1347.26 31
1347.34 33
1347.43 34
1347.51 35
1347.60 34
1347.68 33
1347.77 30
1347.85 26
1347.93 22
1348.02 17
1348.10 14
1348.19 12
1348.27 10
1348.36 9
1348.44 8
1348.52 7
1348.61 6
1348.69 5
1348.78 4
1348.86 3
1348.94 2
1349.03 1
1349.11 1
1349.20 0
1349.28 0
1349.37 0
1349.45 0
1349.53 0
1349.62 0
1349.70 0
1349.79 0
1349.87 0
1349.96 0
1350.04 0
1350.12 1
1350.21 2
1350.29 4
1350.38 6
1350.46 8
1350.55 11
1350.63 14
1350.71 17
1350.80 21
1350.88 25
1350.97 29
1351.05 32
1351.14 35
1351.22 37
1351.30 38
1351.39 39
1351.47 39
1351.56 39
1351.64 39
1351.73 38
1351.81 37
1351.89 36
1351.98 35
1352.06 34
1352.15 33
1352.23 31
1352.32 30
1352.40 29
1352.49 28
1352.57 28
1352.65 27
1352.74 27
1352.82 26
1352.91 25
1352.99 23
1353.08 21
1353.16 19
1353.24 17
1353.33 15
1353.41 14
1353.50 15
1353.58 17
1353.67 19
1353.75 23
1353.84 26
1353.92 29
1354.00 31
1354.09 34
1354.17 35
1354.26 36
1354.34 37
1354.43 37
1354.51 36
1354.59 35
1354.68 34
1354.76 32
1354.85 31
1354.93 30
1355.02 30
1355.10 31
1355.19 31
1355.27 31
1355.35 32
1355.44 32
1355.52 32
1355.61 34
1355.69 37
1355.78 40
1355.86 44
1355.95 48
1356.03 51
1356.11 53
1356.20 53
1356.28 53
1356.37 51
1356.45 50
1356.54 49
1356.62 48
1356.71 48
1356.79 49
1356.87 51
1356.96 54
1357.04 57
1357.13 60
1357.21 63
1357.30 65
1357.38 67
1357.47 68
1357.55 69
1357.64 71
1357.72 74
1357.80 77
1357.89 80
1357.97 83
1358.06 84
1358.14 85
1358.23 85
1358.31 85
1358.40 85
1358.48 86
1358.57 86
1358.65 87
1358.73 86
1358.82 84
1358.90 80
1358.99 75
1359.07 70
1359.16 66
1359.24 62
1359.33 61
1359.41 61
1359.50 62
1359.58 64
1359.66 66
1359.75 67
1359.83 67
1359.92 67
1360.00 66
1360.09 66
1360.17 67
1360.26 68
1360.34 68
1360.43 68
1360.51 67
1360.59 65
1360.68 62
1360.76 59
1360.85 55
1360.93 52
1361.02 49
1361.10 46
1361.19 43
1361.27 39
1361.36 35
1361.44 30
1361.53 26
1361.61 22
1361.69 19
1361.78 17
1361.86 15
1361.95 14
1362.03 12
1362.12 10
1362.20 6
1362.29 3
1362.37 0
1362.46 0
1362.54 0
1362.63 0
1362.71 3
1362.80 8
1362.88 15
1362.96 20
1363.05 25
1363.13 28
1363.22 30
1363.30 30
1363.39 30
1363.47 30
1363.56 30
1363.64 31
1363.73 31
1363.81 31
1363.90 30
1363.98 28
1364.07 25
1364.15 21
1364.24 17
1364.32 14
1364.40 12
1364.49 11
1364.57 10
1364.66 10
1364.74 10
1364.83 10
1364.91 11
1365.00 11
1365.08 12
1365.17 13
1365.25 14
1365.34 16
1365.42 18
1365.51 19
1365.59 21
1365.68 22
1365.76 23
1365.85 23
1365.93 24
1366.01 24
1366.10 24
1366.18 23
1366.27 23
1366.35 22
1366.44 20
1366.52 18
1366.61 15
1366.69 12
1366.78 9
1366.86 8
1366.95 7
1367.03 7
1367.12 7
1367.20 8
1367.29 8
1367.37 9
1367.46 9
1367.54 9
1367.63 10
1367.71 10
1367.80 10
1367.88 10
1367.97 9
1368.05 8
1368.13 6
1368.22 4
1368.30 2
1368.39 0
1368.47 0
1368.56 0
1368.64 0
1368.73 0
1368.81 0
1368.90 0
1368.98 0
1369.07 0
1369.15 0
1369.24 1
1369.32 4
1369.41 8
1369.49 12
1369.58 17
1369.66 22
1369.75 27
1369.83 30
1369.92 33
1370.00 34
1370.09 34
1370.17 33
1370.26 32
1370.34 30
1370.43 29
1370.51 28
1370.60 28
1370.68 29
1370.77 30
1370.85 31
1370.94 32
1371.02 33
1371.11 33
1371.19 33
1371.28 32
1371.36 33
1371.45 33
1371.53 34
1371.62 35
1371.70 36
1371.79 36
1371.87 34
1371.96 31
1372.04 27
1372.13 22
1372.21 16
1372.29 11
1372.38 7
1372.46 4
1372.55 2
1372.63 2
1372.72 4
1372.80 6
1372.89 9
1372.97 12
1373.06 15
1373.14 18
1373.23 20
1373.31 22
1373.40 24
1373.48 25
1373.57 26
1373.65 26
1373.74 27
1373.82 28
1373.91 28
1373.99 28
1374.08 29
1374.16 30
1374.25 32
1374.33 34
1374.42 37
1374.50 40
1374.59 42
1374.67 43
1374.76 42
1374.85 40
1374.93 37
1375.02 34
1375.10 32
1375.19 32
1375.27 34
1375.36 36
1375.44 40
1375.53 42
1375.61 44
1375.70 45
1375.78 44
1375.87 43
1375.95 41
1376.04 40
1376.12 40
1376.21 41
1376.29 42
1376.38 44
1376.46 47
1376.55 50
1376.63 54
1376.72 58
1376.80 62
1376.89 65
1376.97 68
1377.06 69
1377.14 70
1377.23 71
1377.31 72
1377.40 73
1377.48 74
1377.57 75
1377.65 76
1377.74 77
1377.82 78
1377.91 77
1377.99 76
1378.08 74
1378.16 72
1378.25 69
1378.33 65
1378.42 62
1378.50 60
1378.59 58
1378.67 57
1378.76 57
1378.85 57
1378.93 58
1379.02 59
1379.10 60
1379.19 60
1379.27 58
1379.36 56
1379.44 53
1379.53 49
1379.61 47
1379.70 45
1379.78 45
1379.87 46
1379.95 48
1380.04 50
1380.12 51
1380.21 51
1380.29 49
1380.38 46
1380.46 42
1380.55 39
1380.63 37
1380.72 36
1380.80 36
1380.89 37
1380.98 39
1381.06 41
1381.15 43
1381.23 44
1381.32 44
1381.40 44
1381.49 44
1381.57 43
1381.66 43
1381.74 42
1381.83 40
1381.91 38
1382.00 35
1382.08 32
1382.17 28
1382.25 24
1382.34 20
1382.42 17
1382.51 14
1382.59 12
1382.68 11
1382.77 11
1382.85 11
1382.94 13
1383.02 15
1383.11 17
1383.19 20
1383.28 23
1383.36 25
1383.45 26
1383.53 26
1383.62 25
1383.70 23
1383.79 21
1383.87 18
1383.96 15
1384.05 13
1384.13 12
1384.22 13
1384.30 14
1384.39 17
1384.47 20
1384.56 23
1384.64 25
1384.73 25
1384.81 23
1384.90 20
1384.98 17
1385.07 13
1385.15 11
1385.24 10
1385.33 11
1385.41 12
1385.50 15
1385.58 17
1385.67 19
1385.75 20
1385.84 20
1385.92 21
1386.01 22
1386.09 24
1386.18 28
1386.26 31
1386.35 35
1386.44 39
1386.52 42
1386.61 43
1386.69 43
1386.78 42
1386.86 41
1386.95 38
1387.03 35
1387.12 32
1387.20 28
1387.29 25
1387.37 21
1387.46 18
1387.55 17
1387.63 17
1387.72 18
1387.80 21
1387.89 24
1387.97 28
1388.06 30
1388.14 31
1388.23 31
1388.31 30
1388.40 27
1388.49 25
1388.57 24
1388.66 23
1388.74 24
1388.83 26
1388.91 29
1389.00 32
1389.08 34
1389.17 36
1389.25 37
1389.34 37
1389.43 36
1389.51 34
1389.60 30
1389.68 26
1389.77 22
1389.85 18
1389.94 15
1390.02 12
1390.11 9
1390.20 7
1390.28 5
1390.37 4
1390.45 3
1390.54 3
1390.62 3
1390.71 5
1390.79 7
1390.88 11
1390.97 15
1391.05 19
1391.14 23
1391.22 27
1391.31 31
1391.39 34
1391.48 36
1391.56 38
1391.65 38
1391.74 38
1391.82 37
1391.91 35
1391.99 33
1392.08 31
1392.16 29
1392.25 27
1392.33 25
1392.42 22
1392.51 20
1392.59 18
1392.68 17
1392.76 16
1392.85 15
1392.93 16
1393.02 17
1393.10 18
1393.19 19
1393.28 19
1393.36 19
1393.45 17
1393.53 16
1393.62 13
1393.70 11
1393.79 9
1393.88 8
1393.96 7
1394.05 7
1394.13 7
1394.22 8
1394.30 8
1394.39 8
1394.47 8
1394.56 8
1394.65 8
1394.73 8
1394.82 9
1394.90 11
1394.99 12
1395.07 13
1395.16 13
1395.25 12
1395.33 10
1395.42 8
1395.50 7
1395.59 8
1395.67 10
1395.76 15
1395.85 19
1395.93 24
1396.02 27
1396.10 29
1396.19 30
1396.27 29
1396.36 27
1396.45 25
1396.53 23
1396.62 22
1396.70 21
1396.79 20
1396.87 18
1396.96 17
1397.05 16
1397.13 14
1397.22 13
1397.30 12
1397.39 12
1397.47 13
1397.56 15
1397.65 18
1397.73 20
1397.82 23
1397.90 25
1397.99 28
1398.07 30
1398.16 32
1398.25 34
1398.33 35
1398.42 36
1398.50 35
1398.59 33
1398.67 31
1398.76 28
1398.85 25
1398.93 24
1399.02 24
1399.10 26
1399.19 28
1399.28 31
1399.36 34
1399.45 36
1399.53 37
1399.62 37
1399.70 35
1399.79 33
1399.88 30
1399.96 27
1400.05 26
1400.13 25
1400.22 25
1400.30 27
1400.39 29
1400.48 30
1400.56 32
1400.65 32
1400.73 32
1400.82 32
1400.91 32
1400.99 31
1401.08 30
1401.16 29
1401.25 28
1401.33 26
1401.42 24
1401.51 24
1401.59 24
1401.68 25
1401.76 28
1401.85 31
1401.94 35
1402.02 38
1402.11 40
1402.19 41
1402.28 41
1402.37 41
1402.45 41
1402.54 41
1402.62 42
1402.71 43
1402.79 44
1402.88 45
1402.97 44
1403.05 43
1403.14 40
1403.22 36
1403.31 32
1403.40 28
1403.48 26
1403.57 26
1403.65 28
1403.74 32
1403.83 38
1403.91 43
1404.00 48
1404.08 51
1404.17 52
1404.26 52
1404.34 50
1404.43 49
1404.51 49
1404.60 49
1404.69 49
1404.77 50
1404.86 49
1404.94 46
1405.03 42
1405.12 37
1405.20 31
1405.29 27
1405.37 24
1405.46 23
1405.55 24
1405.63 26
1405.72 28
1405.80 29
1405.89 29
1405.98 27
1406.06 25
1406.15 21
1406.23 18
1406.32 16
1406.41 14
1406.49 14
1406.58 15
1406.66 16
1406.75 17
1406.84 18
1406.92 20
1407.01 21
1407.09 23
1407.18 26
1407.27 29
1407.35 33
1407.44 38
1407.52 42
1407.61 46
1407.70 49
1407.78 52
1407.87 54
1407.95 55
1408.04 55
1408.13 55
1408.21 53
1408.30 51
1408.38 49
1408.47 47
1408.56 44
1408.64 41
1408.73 38
1408.81 36
1408.90 34
1408.99 33
1409.07 32
1409.16 32
1409.25 32
1409.33 32
1409.42 31
1409.50 29
1409.59 27
1409.68 24
1409.76 20
1409.85 15
1409.93 11
1410.02 7
1410.11 5
1410.19 4
1410.28 4
1410.36 4
1410.45 5
1410.54 5
1410.62 4
1410.71 2
1410.80 0
1410.88 0
1410.97 0
1411.05 0
1411.14 0
1411.23 0
1411.31 2
1411.40 9
1411.48 17
1411.57 24
1411.66 31
1411.74 35
1411.83 38
1411.92 38
1412.00 37
1412.09 35
1412.17 34
1412.26 33
1412.35 32
1412.43 32
1412.52 32
1412.61 32
1412.69 31
1412.78 31
1412.86 30
1412.95 30
1413.04 30
1413.12 31
1413.21 32
1413.29 33
1413.38 34
1413.47 35
1413.55 35
1413.64 35
1413.73 34
1413.81 32
1413.90 29
1413.98 25
1414.07 21
1414.16 19
1414.24 18
1414.33 19
1414.42 24
1414.50 31
1414.59 39
1414.67 48
1414.76 55
1414.85 61
1414.93 64
1415.02 64
1415.11 62
1415.19 59
1415.28 56
1415.36 53
1415.45 52
1415.54 53
1415.62 54
1415.71 55
1415.80 56
1415.88 56
1415.97 55
1416.06 54
1416.14 52
1416.23 51
1416.31 51
1416.40 51
1416.49 53
1416.57 54
1416.66 54
1416.75 52
1416.83 48
1416.92 43
1417.00 37
1417.09 31
1417.18 26
1417.26 21
1417.35 18
1417.44 15
1417.52 13
1417.61 10
1417.70 8
1417.78 5
1417.87 3
1417.95 1
1418.04 0
1418.13 1
1418.21 2
1418.30 4
1418.39 6
1418.47 9
1418.56 11
1418.65 13
1418.73 14
1418.82 14
1418.90 13
1418.99 11
1419.08 9
1419.16 6
1419.25 4
1419.34 2
1419.42 1
1419.51 2
1419.60 4
1419.68 7
1419.77 10
1419.86 13
1419.94 16
1420.03 18
1420.11 19
1420.20 18
1420.29 16
1420.37 14
1420.46 11
1420.55 10
1420.63 10
1420.72 13
1420.81 18
1420.89 25
1420.98 33
1421.07 41
1421.15 48
1421.24 53
1421.32 56
1421.41 56
1421.50 55
1421.58 53
1421.67 51
1421.76 50
1421.84 48
1421.93 46
1422.02 43
1422.10 40
1422.19 37
1422.28 33
1422.36 29
1422.45 26
1422.54 23
1422.62 22
1422.71 20
1422.80 20
1422.88 21
1422.97 22
1423.05 23
1423.14 25
1423.23 26
1423.31 26
1423.40 26
1423.49 25
1423.57 25
1423.66 24
1423.75 24
1423.83 25
1423.92 27
1424.01 27
1424.09 28
1424.18 27
1424.27 26
1424.35 25
1424.44 24
1424.53 24
1424.61 25
1424.70 27
1424.79 30
1424.87 33
1424.96 36
1425.05 37
1425.13 37
1425.22 35
1425.31 33
1425.39 30
1425.48 26
1425.57 23
1425.65 21
1425.74 18
1425.82 16
1425.91 13
1426.00 10
1426.08 8
1426.17 5
1426.26 1
1426.34 0
1426.43 0
1426.52 0
1426.60 0
1426.69 0
1426.78 0
1426.86 0
1426.95 0
1427.04 5
1427.12 10
1427.21 13
1427.30 15
1427.38 16
1427.47 16
1427.56 17
1427.64 18
1427.73 19
1427.82 22
1427.90 26
1427.99 29
1428.08 33
1428.16 37
1428.25 40
1428.34 43
1428.42 47
1428.51 50
1428.60 53
1428.68 56
1428.77 58
1428.86 60
1428.94 60
1429.03 60
1429.12 60
1429.20 58
1429.29 55
1429.38 52
1429.46 48
1429.55 43
1429.64 38
1429.72 34
1429.81 30
1429.90 27
1429.99 26
1430.07 25
1430.16 24
1430.25 23
1430.33 23
1430.42 22
1430.51 21
1430.59 21
1430.68 22
1430.77 24
1430.85 26
1430.94 30
1431.03 33
1431.11 35
1431.20 37
1431.29 37
1431.37 36
1431.46 33
1431.55 30
1431.63 27
1431.72 24
1431.81 23
1431.89 22
1431.98 22
1432.07 22
1432.15 22
1432.24 22
1432.33 22
1432.41 21
1432.50 21
1432.59 20
1432.67 18
1432.76 16
1432.85 13
1432.94 11
1433.02 8
1433.11 7
1433.20 9
1433.28 12
1433.37 17
1433.46 24
1433.54 31
1433.63 39
1433.72 45
1433.80 51
1433.89 55
1433.98 59
1434.06 62
1434.15 64
1434.24 64
1434.32 64
1434.41 63
1434.50 61
1434.59 58
1434.67 55
1434.76 52
1434.85 51
1434.93 51
1435.02 52
1435.11 54
1435.19 57
1435.28 61
1435.37 64
1435.45 67
1435.54 71
1435.63 73
1435.72 76
1435.80 78
1435.89 79
1435.98 79
1436.06 78
1436.15 77
1436.24 75
1436.32 73
1436.41 72
1436.50 72
1436.58 72
1436.67 74
1436.76 75
1436.85 76
1436.93 77
1437.02 76
1437.11 75
1437.19 73
1437.28 70
1437.37 68
1437.45 66
1437.54 64
1437.63 63
1437.71 62
1437.80 62
1437.89 62
1437.98 61
1438.06 61
1438.15 60
1438.24 59
1438.32 58
1438.41 57
1438.50 55
1438.58 53
1438.67 51
1438.76 49
1438.85 47
1438.93 47
1439.02 48
1439.11 49
1439.19 51
1439.28 53
1439.37 55
1439.45 56
1439.54 58
1439.63 59
1439.72 60
1439.80 61
1439.89 62
1439.98 63
1440.06 63
1440.15 62
1440.24 61
1440.32 60
1440.41 58
1440.50 55
1440.59 52
1440.67 48
1440.76 44
1440.85 38
1440.93 32
1441.02 26
1441.11 20
1441.20 14
1441.28 10
1441.37 7
1441.46 6
1441.54 6
1441.63 7
1441.72 8
1441.80 10
1441.89 12
1441.98 14
1442.07 15
1442.15 15
1442.24 15
1442.33 15
1442.41 15
1442.50 15
1442.59 15
1442.68 16
1442.76 18
1442.85 21
1442.94 23
1443.02 27
1443.11 30
1443.20 34
1443.29 39
1443.37 43
1443.46 47
1443.55 50
1443.63 51
1443.72 50
1443.81 47
1443.90 43
1443.98 40
1444.07 37
1444.16 36
1444.24 37
1444.33 38
1444.42 40
1444.51 41
1444.59 41
1444.68 39
1444.77 36
1444.85 33
1444.94 29
1445.03 25
1445.12 23
1445.20 21
1445.29 19
1445.38 19
1445.47 18
1445.55 18
1445.64 18
1445.73 18
1445.81 19
1445.90 21
1445.99 24
1446.08 27
1446.16 30
1446.25 33
1446.34 36
1446.42 37
1446.51 36
1446.60 34
1446.69 30
1446.77 26
1446.86 21
1446.95 17
1447.04 14
1447.12 12
1447.21 11
1447.30 11
1447.38 10
1447.47 8
1447.56 5
1447.65 1
1447.73 0
1447.82 0
1447.91 0
1447.99 0
1448.08 0
1448.17 0
1448.26 0
1448.34 3
1448.43 13
1448.52 24
1448.61 36
1448.69 48
1448.78 59
1448.87 68
1448.96 74
1449.04 77
1449.13 77
1449.22 75
1449.30 72
1449.39 69
1449.48 66
1449.57 66
1449.65 67
1449.74 69
1449.83 72
1449.92 74
1450.00 74
1450.09 73
1450.18 71
1450.26 67
1450.35 63
1450.44 59
1450.53 56
1450.61 54
1450.70 53
1450.79 54
1450.88 55
1450.96 56
1451.05 57
1451.14 58
1451.23 59
1451.31 60
1451.40 61
1451.49 62
1451.58 62
1451.66 61
1451.75 57
1451.84 52
1451.93 46
1452.01 39
1452.10 32
1452.19 27
1452.27 22
1452.36 20
1452.45 19
1452.54 19
1452.62 20
1452.71 20
1452.80 22
1452.89 23
1452.97 24
1453.06 26
1453.15 27
1453.24 28
1453.32 28
1453.41 28
1453.50 28
1453.59 27
1453.67 28
1453.76 29
1453.85 32
1453.94 36
1454.02 41
1454.11 46
1454.20 50
1454.29 53
1454.37 54
1454.46 54
1454.55 52
1454.64 48
1454.72 43
1454.81 37
1454.90 31
1454.99 26
1455.07 22
1455.16 19
1455.25 17
1455.34 18
1455.42 20
1455.51 24
1455.60 29
1455.69 33
1455.77 37
1455.86 39
1455.95 39
1456.04 38
1456.12 35
1456.21 33
1456.30 30
1456.39 29
1456.47 28
1456.56 28
1456.65 29
1456.74 30
1456.82 30
1456.91 29
1457.00 26
1457.09 23
1457.17 20
1457.26 15
1457.35 11
1457.44 7
1457.52 4
1457.61 2
1457.70 1
1457.79 1
1457.87 1
1457.96 2
1458.05 4
1458.14 6
1458.22 8
1458.31 11
1458.40 14
1458.49 18
1458.57 22
1458.66 27
1458.75 32
1458.84 36
1458.93 40
1459.01 44
1459.10 47
1459.19 50
1459.28 51
1459.36 52
1459.45 52
1459.54 50
1459.63 48
1459.71 45
1459.80 42
1459.89 39
1459.98 38
1460.06 38
1460.15 40
1460.24 43
1460.33 46
1460.41 48
1460.50 48
1460.59 45
1460.68 40
1460.77 33
1460.85 26
1460.94 19
1461.03 15
1461.12 14
1461.20 16
1461.29 20
1461.38 26
1461.47 34
1461.55 41
1461.64 49
1461.73 55
1461.82 60
1461.91 64
1461.99 67
1462.08 69
1462.17 69
1462.26 69
1462.34 68
1462.43 65
1462.52 63
1462.61 59
1462.69 56
1462.78 52
1462.87 49
1462.96 46
1463.05 43
1463.13 42
1463.22 41
1463.31 41
1463.40 42
1463.48 43
1463.57 46
1463.66 49
1463.75 52
1463.84 55
1463.92 57
1464.01 59
1464.10 59
1464.19 59
1464.27 58
1464.36 56
1464.45 55
1464.54 54
1464.62 53
1464.71 53
1464.80 53
1464.89 53
1464.98 52
1465.06 52
1465.15 52
1465.24 52
1465.33 53
1465.42 55
1465.50 58
1465.59 61
1465.68 63
1465.77 65
1465.85 64
1465.94 62
1466.03 58
1466.12 52
1466.21 46
1466.29 39
1466.38 33
1466.47 28
1466.56 25
1466.64 22
1466.73 20
1466.82 19
1466.91 18
1467.00 18
1467.08 19
1467.17 22
1467.26 25
1467.35 30
1467.44 35
1467.52 40
1467.61 44
1467.70 48
1467.79 50
1467.87 50
1467.96 50
1468.05 48
1468.14 46
1468.23 42
1468.31 38
1468.40 34
1468.49 30
1468.58 26
1468.67 23
1468.75 21
1468.84 20
1468.93 20
1469.02 20
1469.10 19
1469.19 17
1469.28 14
1469.37 10
1469.46 6
1469.54 3
1469.63 2
1469.72 2
1469.81 6
1469.90 10
1469.98 16
1470.07 21
1470.16 25
1470.25 28
1470.34 29
1470.42 29
1470.51 28
1470.60 28
1470.69 28
1470.78 29
1470.86 30
1470.95 31
1471.04 31
1471.13 30
1471.22 29
1471.30 28
1471.39 27
1471.48 28
1471.57 29
1471.66 32
1471.74 34
1471.83 36
1471.92 38
1472.01 38
1472.10 38
1472.18 36
1472.27 34
1472.36 32
1472.45 30
1472.54 28
1472.62 26
1472.71 24
1472.80 23
1472.89 22
1472.98 20
1473.06 19
1473.15 18
1473.24 16
1473.33 15
1473.42 14
1473.50 14
1473.59 14
1473.68 15
1473.77 16
1473.86 16
1473.94 16
1474.03 16
1474.12 15
1474.21 14
1474.30 13
1474.38 13
1474.47 15
1474.56 17
1474.65 21
1474.74 24
1474.82 28
1474.91 30
1475.00 31
1475.09 31
1475.18 30
1475.27 29
1475.35 28
1475.44 27
1475.53 26
1475.62 25
1475.71 25
1475.79 24
1475.88 22
1475.97 20
1476.06 17
1476.15 14
1476.23 10
1476.32 8
1476.41 6
1476.50 4
1476.59 3
1476.67 2
1476.76 1
1476.85 0
1476.94 0
1477.03 0
1477.12 0
1477.20 0
1477.29 0
1477.38 0
1477.47 2
1477.56 8
1477.64 16
1477.73 23
1477.82 29
1477.91 34
1478.00 38
1478.09 41
1478.17 43
1478.26 46
1478.35 48
1478.44 51
1478.53 53
1478.61 55
1478.70 57
1478.79 58
1478.88 60
1478.97 62
1479.06 64
1479.14 65
1479.23 66
1479.32 66
1479.41 65
1479.50 64
1479.58 64
1479.67 64
1479.76 65
1479.85 68
1479.94 70
1480.03 72
1480.11 74
1480.20 75
1480.29 76
1480.38 77
1480.47 78
1480.56 78
1480.64 78
1480.73 77
1480.82 74
1480.91 70
1481.00 66
1481.09 62
1481.17 58
1481.26 56
1481.35 55
1481.44 54
1481.53 52
1481.61 48
1481.70 43
1481.79 36
1481.88 29
1481.97 22
1482.06 16
1482.14 13
1482.23 12
1482.32 13
1482.41 16
1482.50 21
1482.59 27
1482.67 33
1482.76 39
1482.85 45
1482.94 50
1483.03 53
1483.12 54
1483.20 54
1483.29 53
1483.38 50
1483.47 48
1483.56 45
1483.65 42
1483.73 40
1483.82 37
1483.91 33
1484.00 30
1484.09 27
1484.18 24
1484.26 22
1484.35 21
1484.44 20
1484.53 19
1484.62 19
1484.71 20
1484.79 21
1484.88 23
1484.97 26
1485.06 29
1485.15 33
1485.24 36
1485.32 38
1485.41 39
1485.50 39
1485.59 38
1485.68 38
1485.77 38
1485.86 40
1485.94 42
1486.03 44
1486.12 45
1486.21 46
1486.30 45
1486.39 42
1486.47 39
1486.56 36
1486.65 33
1486.74 32
1486.83 33
1486.92 36
1487.00 40
1487.09 46
1487.18 51
1487.27 56
1487.36 60
1487.45 63
1487.54 64
1487.62 64
1487.71 62
1487.80 60
1487.89 56
1487.98 52
1488.07 47
1488.15 43
1488.24 38
1488.33 34
1488.42 31
1488.51 29
1488.60 28
1488.69 29
1488.77 30
1488.86 32
1488.95 34
1489.04 35
1489.13 36
1489.22 35
1489.31 34
1489.39 32
1489.48 30
1489.57 27
1489.66 25
1489.75 22
1489.84 18
1489.93 15
1490.01 11
1490.10 8
1490.19 6
1490.28 6
1490.37 6
1490.46 9
1490.54 13
1490.63 19
1490.72 25
1490.81 33
1490.90 40
1490.99 47
1491.08 52
1491.16 55
1491.25 57
1491.34 55
1491.43 51
1491.52 45
1491.61 37
1491.70 29
1491.78 21
1491.87 13
1491.96 6
1492.05 0
1492.14 0
1492.23 0
1492.32 0
1492.40 0
1492.49 0
1492.58 0
1492.67 4
1492.76 9
1492.85 16
1492.94 23
1493.03 31
1493.11 38
1493.20 44
1493.29 50
1493.38 55
1493.47 58
1493.56 60
1493.65 60
1493.73 59
1493.82 57
1493.91 53
1494.00 49
1494.09 44
1494.18 39
1494.27 34
1494.35 30
1494.44 27
1494.53 27
1494.62 28
1494.71 32
1494.80 36
1494.89 42
1494.98 47
1495.06 51
1495.15 53
1495.24 54
1495.33 52
1495.42 49
1495.51 46
1495.60 43
1495.69 40
1495.77 37
1495.86 35
1495.95 32
1496.04 28
1496.13 25
1496.22 21
1496.31 17
1496.39 15
1496.48 15
1496.57 16
1496.66 20
1496.75 25
1496.84 31
1496.93 38
1497.02 46
1497.10 53
1497.19 60
1497.28 65
1497.37 68
1497.46 69
1497.55 68
1497.64 65
1497.73 62
1497.81 58
1497.90 54
1497.99 51
1498.08 49
1498.17 46
1498.26 45
1498.35 44
1498.44 44
1498.52 45
1498.61 48
1498.70 51
1498.79 54
1498.88 56
1498.97 58
1499.06 58
1499.15 57
1499.24 56
1499.32 54
1499.41 52
1499.50 50
1499.59 49
1499.68 49
1499.77 49
1499.86 50
1499.95 51
1500.03 53
1500.12 56
1500.21 59
1500.30 62
1500.39 65
1500.48 68
1500.57 69
1500.66 70
1500.75 68
1500.83 65
1500.92 59
1501.01 51
1501.10 42
1501.19 33
1501.28 25
1501.37 17
1501.46 12
1501.55 9
1501.63 8
1501.72 9
1501.81 11
1501.90 14
1501.99 18
1502.08 23
1502.17 27
1502.26 30
1502.35 32
1502.43 33
1502.52 33
1502.61 31
1502.70 28
1502.79 25
1502.88 23
1502.97 21
1503.06 20
1503.15 19
1503.23 18
1503.32 16
1503.41 13
1503.50 9
1503.59 4
1503.68 0
1503.77 0
1503.86 0
1503.95 0
1504.03 0
1504.12 0
1504.21 0
1504.30 0
1504.39 0
1504.48 7
1504.57 15
1504.66 23
1504.75 32
1504.84 40
1504.92 47
1505.01 54
1505.10 59
1505.19 64
1505.28 69
1505.37 74
1505.46 78
1505.55 82
1505.64 86
1505.73 89
1505.81 91
1505.90 92
1505.99 92
1506.08 91
1506.17 89
1506.26 86
1506.35 83
1506.44 80
1506.53 77
1506.62 76
1506.70 75
1506.79 74
1506.88 74
1506.97 73
1507.06 72
1507.15 70
1507.24 68
1507.33 66
1507.42 64
1507.51 63
1507.59 62
1507.68 62
1507.77 61
1507.86 61
1507.95 61
1508.04 60
1508.13 59
1508.22 57
1508.31 55
1508.40 52
1508.49 50
1508.57 49
1508.66 48
1508.75 47
1508.84 47
1508.93 47
1509.02 48
1509.11 48
1509.20 49
1509.29 49
1509.38 50
1509.47 51
1509.55 52
1509.64 53
1509.73 53
1509.82 54
1509.91 56
1510.00 58
1510.09 63
1510.18 69
1510.27 76
1510.36 84
1510.45 92
1510.54 98
1510.62 101
1510.71 102
1510.80 100
1510.89 96
1510.98 90
1511.07 82
1511.16 75
1511.25 67
1511.34 61
1511.43 55
1511.52 51
1511.60 48
1511.69 46
1511.78 44
1511.87 43
1511.96 42
1512.05 41
1512.14 40
1512.23 38
1512.32 37
1512.41 35
1512.50 34
1512.59 34
1512.68 33
1512.76 33
1512.85 32
1512.94 31
1513.03 30
1513.12 29
1513.21 29
1513.30 29
1513.39 29
1513.48 30
1513.57 31
1513.66 32
1513.75 32
1513.84 32
1513.92 31
1514.01 30
1514.10 29
1514.19 27
1514.28 25
1514.37 23
1514.46 21
1514.55 20
1514.64 18
1514.73 17
1514.82 16
1514.91 16
1515.00 16
1515.08 17
1515.17 19
1515.26 22
1515.35 27
1515.44 32
1515.53 37
1515.62 41
1515.71 44
1515.80 45
1515.89 44
1515.98 41
1516.07 37
1516.16 33
1516.25 30
1516.33 28
1516.42 27
1516.51 28
1516.60 30
1516.69 34
1516.78 40
1516.87 47
1516.96 54
1517.05 61
1517.14 66
1517.23 71
1517.32 73
1517.41 74
1517.50 74
1517.59 72
1517.67 70
1517.76 68
1517.85 65
1517.94 62
1518.03 60
1518.12 58
1518.21 58
1518.30 58
1518.39 60
1518.48 61
1518.57 62
1518.66 62
1518.75 61
1518.84 58
1518.93 55
1519.02 52
1519.10 50
1519.19 49
1519.28 50
1519.37 52
1519.46 55
1519.55 56
1519.64 57
1519.73 56
1519.82 53
1519.91 49
1520.00 45
1520.09 41
1520.18 39
1520.27 38
1520.36 39
1520.45 42
1520.54 47
1520.62 52
1520.71 58
1520.80 63
1520.89 67
1520.98 71
1521.07 73
1521.16 74
1521.25 74
1521.34 74
1521.43 74
1521.52 74
1521.61 73
1521.70 71
1521.79 68
1521.88 64
1521.97 58
1522.06 51
1522.15 42
1522.24 34
1522.32 25
1522.41 18
1522.50 11
1522.59 6
1522.68 2
1522.77 1
1522.86 2
1522.95 4
1523.04 9
1523.13 16
1523.22 23
1523.31 31
1523.40 37
1523.49 41
1523.58 43
1523.67 42
1523.76 40
1523.85 36
1523.94 32
1524.03 29
1524.11 27
1524.20 27
1524.29 28
1524.38 29
1524.47 31
1524.56 33
1524.65 33
1524.74 32
1524.83 31
1524.92 29
1525.01 28
1525.10 28
1525.19 29
1525.28 30
1525.37 30
1525.46 30
1525.55 29
1525.64 26
1525.73 24
1525.82 21
1525.91 19
1526.00 19
1526.09 19
1526.18 20
1526.26 22
1526.35 22
1526.44 22
1526.53 20
1526.62 17
1526.71 14
1526.80 9
1526.89 5
1526.98 2
1527.07 0
1527.16 0
1527.25 0
1527.34 0
1527.43 0
1527.52 0
1527.61 0
1527.70 0
1527.79 0
1527.88 1
1527.97 3
1528.06 4
1528.15 6
1528.24 7
1528.33 9
1528.42 11
1528.51 12
1528.60 14
1528.68 14
1528.77 14
1528.86 13
1528.95 11
1529.04 10
1529.13 8
1529.22 9
1529.31 10
1529.40 14
1529.49 18
1529.58 23
1529.67 28
1529.76 32
1529.85 36
1529.94 40
1530.03 44
1530.12 47
1530.21 49
1530.30 50
1530.39 48
1530.48 45
1530.57 40
1530.66 35
1530.75 32
1530.84 30
1530.93 31
1531.02 34
1531.11 39
1531.20 43
1531.29 45
1531.38 46
1531.47 44
1531.56 40
1531.65 36
1531.74 31
1531.83 28
1531.92 25
1532.00 24
1532.09 24
1532.18 24
1532.27 26
1532.36 28
1532.45 30
1532.54 31
1532.63 32
1532.72 32
1532.81 31
1532.90 29
1532.99 26
1533.08 24
1533.17 21
1533.26 20
1533.35 20
1533.44 21
1533.53 23
1533.62 25
1533.71 27
1533.80 28
1533.89 28
1533.98 27
1534.07 27
1534.16 28
1534.25 30
1534.34 33
1534.43 37
1534.52 42
1534.61 46
1534.70 50
1534.79 52
1534.88 53
1534.97 53
1535.06 52
1535.15 51
1535.24 51
1535.33 50
1535.42 50
1535.51 51
1535.60 51
1535.69 51
1535.78 50
1535.87 49
1535.96 47
1536.05 46
1536.14 45
1536.23 45
1536.32 45
1536.41 46
1536.50 47
1536.59 48
1536.68 49
1536.77 50
1536.86 51
1536.95 51
1537.04 51
1537.13 50
1537.22 49
1537.31 47
1537.40 44
1537.49 42
1537.58 40
1537.67 39
1537.76 39
1537.85 39
1537.94 39
1538.03 39
1538.12 38
1538.21 36
1538.30 32
1538.39 27
1538.48 22
1538.57 18
1538.66 13
1538.75 10
1538.84 7
1538.93 5
1539.02 4
1539.11 3
1539.20 3
1539.28 4
1539.37 6
1539.46 10
1539.55 15
1539.64 21
1539.73 28
1539.82 34
1539.91 40
1540.00 44
1540.09 45
1540.18 44
1540.27 42
1540.37 39
1540.46 36
1540.55 33
1540.64 32
1540.73 33
1540.82 34
1540.91 36
1541.00 38
1541.09 40
1541.18 41
1541.27 42
1541.36 43
1541.45 45
1541.54 47
1541.63 49
1541.72 51
1541.81 52
1541.90 51
1541.99 50
1542.08 48
1542.17 46
1542.26 45
1542.35 46
1542.44 47
1542.53 50
1542.62 53
1542.71 57
1542.80 60
1542.89 64
1542.98 67
1543.07 70
1543.16 73
1543.25 76
1543.34 78
1543.43 80
1543.52 81
1543.61 82
1543.70 82
1543.79 81
1543.88 80
1543.97 78
1544.06 75
1544.15 71
1544.24 67
1544.33 63
1544.42 59
1544.51 55
1544.60 52
1544.69 49
1544.78 46
1544.87 42
1544.96 37
1545.05 31
1545.14 26
1545.23 20
1545.32 17
1545.41 15
1545.50 16
1545.59 19
1545.68 25
1545.77 33
1545.86 42
1545.95 50
1546.04 57
1546.13 61
1546.22 63
1546.31 62
1546.40 60
1546.49 56
1546.58 52
1546.67 48
1546.76 44
1546.85 41
1546.94 39
1547.03 37
1547.12 37
1547.21 37
1547.30 37
1547.39 38
1547.48 39
1547.57 40
1547.67 40
1547.76 38
1547.85 36
1547.94 32
1548.03 27
1548.12 21
1548.21 15
1548.30 10
1548.39 6
1548.48 4
1548.57 2
1548.66 3
1548.75 4
1548.84 6
1548.93 8
1549.02 9
1549.11 11
1549.20 12
1549.29 14
1549.38 17
1549.47 20
1549.56 25
1549.65 29
1549.74 32
1549.83 33
1549.92 32
1550.01 28
1550.10 23
1550.19 18
1550.28 14
1550.37 12
1550.46 12
1550.55 13
1550.64 16
1550.73 20
1550.82 25
1550.92 31
1551.01 37
1551.10 44
1551.19 52
1551.28 59
1551.37 65
1551.46 70
1551.55 71
1551.64 70
1551.73 65
1551.82 59
1551.91 52
1552.00 46
1552.09 41
1552.18 38
1552.27 38
1552.36 40
1552.45 43
1552.54 46
1552.63 48
1552.72 49
1552.81 47
1552.90 43
1552.99 37
1553.08 30
1553.17 23
1553.26 17
1553.35 13
1553.45 12
1553.54 13
1553.63 17
1553.72 22
1553.81 28
1553.90 32
1553.99 36
1554.08 37
1554.17 37
1554.26 35
1554.35 33
1554.44 31
1554.53 29
1554.62 26
1554.71 23
1554.80 20
1554.89 17
1554.98 14
1555.07 12
1555.16 11
1555.25 11
1555.34 12
1555.43 15
1555.53 19
1555.62 23
1555.71 29
1555.80 34
1555.89 40
1555.98 45
1556.07 50
1556.16 54
1556.25 58
1556.34 61
1556.43 63
1556.52 65
1556.61 66
1556.70 65
1556.79 64
1556.88 63
1556.97 60
1557.06 57
1557.15 53
1557.24 49
1557.33 43
1557.43 37
1557.52 30
1557.61 24
1557.70 17
1557.79 12
1557.88 8
1557.97 5
1558.06 3
1558.15 1
1558.24 0
1558.33 0
1558.42 0
1558.51 0
1558.60 0
1558.69 0
1558.78 0
1558.87 1
1558.96 3
1559.05 4
1559.15 4
1559.24 3
1559.33 1
1559.42 0
1559.51 0
1559.60 0
1559.69 0
1559.78 2
1559.87 7
1559.96 13
1560.05 18
1560.14 21
1560.23 22
1560.32 20
1560.41 15
1560.50 10
1560.59 5
1560.69 0
1560.78 0
1560.87 0
1560.96 0
1561.05 0
1561.14 0
1561.23 2
1561.32 5
1561.41 9
1561.50 12
1561.59 15
1561.68 17
1561.77 18
1561.86 17
1561.95 14
1562.04 11
1562.14 8
1562.23 6
1562.32 6
1562.41 9
1562.50 14
1562.59 22
1562.68 30
1562.77 39
1562.86 46
1562.95 52
1563.04 56
1563.13 57
1563.22 58
1563.31 57
1563.40 56
1563.50 55
1563.59 54
1563.68 53
1563.77 51
1563.86 50
1563.95 48
1564.04 46
1564.13 44
1564.22 43
1564.31 41
1564.40 39
1564.49 37
1564.58 34
1564.67 30
1564.77 26
1564.86 22
1564.95 19
1565.04 17
1565.13 16
1565.22 16
1565.31 15
1565.40 14
1565.49 12
1565.58 9
1565.67 7
1565.76 6
1565.85 6
1565.95 9
1566.04 14
1566.13 20
1566.22 27
1566.31 34
1566.40 41
1566.49 47
1566.58 54
1566.67 60
1566.76 66
1566.85 69
1566.94 71
1567.03 70
1567.13 66
1567.22 60
1567.31 54
1567.40 49
1567.49 45
1567.58 45
1567.67 46
1567.76 50
1567.85 55
1567.94 59
1568.03 63
1568.12 67
1568.22 70
1568.31 72
1568.40 74
1568.49 76
1568.58 77
1568.67 78
1568.76 78
1568.85 77
1568.94 74
1569.03 69
1569.12 64
1569.21 58
1569.31 52
1569.40 47
1569.49 42
1569.58 39
1569.67 36
1569.76 34
1569.85 31
1569.94 29
1570.03 27
1570.12 26
1570.21 24
1570.30 24
1570.40 26
1570.49 29
1570.58 33
1570.67 38
1570.76 43
1570.85 47
1570.94 49
1571.03 49
1571.12 47
1571.21 43
1571.30 39
1571.40 33
1571.49 28
1571.58 24
1571.67 22
1571.76 22
1571.85 24
1571.94 29
1572.03 36
1572.12 44
1572.21 51
1572.30 57
1572.40 61
1572.49 63
1572.58 63
1572.67 62
1572.76 62
1572.85 61
1572.94 62
1573.03 62
1573.12 62
1573.21 61
1573.31 58
1573.40 53
1573.49 47
1573.58 39
1573.67 30
1573.76 22
1573.85 16
1573.94 10
1574.03 6
1574.12 3
1574.22 0
1574.31 0
1574.40 0
1574.49 0
1574.58 0
1574.67 0
1574.76 0
1574.85 0
1574.94 2
1575.03 13
1575.13 24
1575.22 34
1575.31 40
1575.40 43
1575.49 41
1575.58 36
1575.67 29
1575.76 22
1575.85 15
1575.94 9
1576.04 6
1576.13 4
1576.22 3
1576.31 4
1576.40 5
1576.49 7
1576.58 10
1576.67 13
1576.76 16
1576.86 21
1576.95 26
1577.04 30
1577.13 35
1577.22 38
1577.31 39
1577.40 40
1577.49 39
1577.58 38
1577.68 37
1577.77 37
1577.86 37
1577.95 38
1578.04 40
1578.13 42
1578.22 45
1578.31 48
1578.40 52
1578.50 58
1578.59 64
1578.68 71
1578.77 78
1578.86 85
1578.95 90
1579.04 93
1579.13 94
1579.22 92
1579.32 90
1579.41 87
1579.50 85
1579.59 83
1579.68 83
1579.77 83
1579.86 83
1579.95 84
1580.04 84
1580.14 84
1580.23 84
1580.32 83
1580.41 83
1580.50 82
1580.59 81
1580.68 78
1580.77 75
1580.87 71
1580.96 66
1581.05 61
1581.14 57
1581.23 54
1581.32 53
1581.41 53
1581.50 54
1581.60 55
1581.69 56
1581.78 56
1581.87 56
1581.96 55
1582.05 55
1582.14 55
1582.23 55
1582.32 55
1582.42 56
1582.51 57
1582.60 58
1582.69 59
1582.78 61
1582.87 63
1582.96 64
1583.05 64
1583.15 64
1583.24 63
1583.33 62
1583.42 61
1583.51 60
1583.60 59
1583.69 57
1583.79 55
1583.88 52
1583.97 49
1584.06 45
1584.15 42
1584.24 41
1584.33 42
1584.42 46
1584.52 52
1584.61 60
1584.70 69
1584.79 78
1584.88 87
1584.97 94
1585.06 99
1585.15 101
1585.25 100
1585.34 97
1585.43 91
1585.52 84
1585.61 77
1585.70 71
1585.79 68
1585.89 67
1585.98 68
1586.07 70
1586.16 74
1586.25 76
1586.34 77
1586.43 75
1586.52 71
1586.62 63
1586.71 53
1586.80 42
1586.89 31
1586.98 21
1587.07 14
1587.16 10
1587.26 9
1587.35 10
1587.44 12
1587.53 15
1587.62 18
1587.71 21
1587.80 24
1587.90 27
1587.99 30
1588.08 33
1588.17 36
1588.26 37
1588.35 37
1588.44 35
1588.54 32
1588.63 27
1588.72 21
1588.81 15
1588.90 9
1588.99 3
1589.08 0
1589.17 0
1589.27 0
1589.36 0
1589.45 1
1589.54 6
1589.63 12
1589.72 18
1589.82 22
1589.91 24
1590.00 25
1590.09 25
1590.18 24
1590.27 25
1590.36 27
1590.46 31
1590.55 37
1590.64 43
1590.73 49
1590.82 55
1590.91 59
1591.00 62
1591.10 62
1591.19 60
1591.28 56
1591.37 51
1591.46 46
1591.55 42
1591.64 38
1591.74 36
1591.83 34
1591.92 33
1592.01 32
1592.10 31
1592.19 31
1592.29 32
1592.38 34
1592.47 38
1592.56 43
1592.65 47
1592.74 51
1592.83 53
1592.93 53
1593.02 51
1593.11 49
1593.20 46
1593.29 43
1593.38 42
1593.48 40
1593.57 39
1593.66 38
1593.75 37
1593.84 35
1593.93 34
1594.02 34
1594.12 34
1594.21 35
1594.30 36
1594.39 37
1594.48 37
1594.57 35
1594.67 32
1594.76 27
1594.85 22
1594.94 18
1595.03 15
1595.12 14
1595.22 15
1595.31 17
1595.40 20
1595.49 22
1595.58 25
1595.67 26
1595.76 26
1595.86 25
1595.95 24
1596.04 23
1596.13 23
1596.22 23
1596.31 25
1596.41 28
1596.50 30
1596.59 32
1596.68 33
1596.77 32
1596.86 30
1596.96 27
1597.05 25
1597.14 23
1597.23 23
1597.32 22
1597.41 22
1597.51 22
1597.60 20
1597.69 18
1597.78 14
1597.87 11
1597.96 8
1598.06 6
1598.15 6
1598.24 8
1598.33 12
1598.42 17
1598.51 22
1598.61 27
1598.70 30
1598.79 32
1598.88 33
1598.97 32
1599.07 29
1599.16 26
1599.25 23
1599.34 22
1599.43 22
1599.52 24
1599.62 28
1599.71 33
1599.80 38
1599.89 42
1599.98 44
1600.07 46
1600.17 46
1600.26 46
1600.35 46
1600.44 47
1600.53 50
1600.62 54
1600.72 59
1600.81 65
1600.90 70
1600.99 75
1601.08 77
1601.18 77
1601.27 74
1601.36 69
1601.45 62
1601.54 54
1601.63 47
1601.73 40
1601.82 34
1601.91 28
1602.00 24
1602.09 19
1602.18 15
1602.28 11
1602.37 7
1602.46 4
1602.55 1
1602.64 0
1602.74 0
1602.83 0
1602.92 0
1603.01 0
1603.10 0
1603.19 0
1603.29 0
1603.38 1
1603.47 5
1603.56 10
1603.65 15
1603.75 22
1603.84 28
1603.93 35
1604.02 42
1604.11 48
1604.21 53
1604.30 56
1604.39 59
1604.48 60
1604.57 60
1604.66 59
1604.76 58
1604.85 57
1604.94 55
1605.03 53
1605.12 51
1605.22 49
1605.31 48
1605.40 48
1605.49 47
1605.58 47
1605.68 46
1605.77 44
1605.86 40
1605.95 35
1606.04 30
1606.13 25
1606.23 22
1606.32 21
1606.41 22
1606.50 26
1606.59 30
1606.69 34
1606.78 37
1606.87 38
1606.96 38
1607.05 38
1607.15 38
1607.24 41
1607.33 47
1607.42 55
1607.51 66
1607.61 77
1607.70 86
1607.79 92
1607.88 95
1607.97 93
1608.07 88
1608.16 82
1608.25 74
1608.34 65
1608.43 58
1608.53 51
1608.62 44
1608.71 38
1608.80 33
1608.89 29
1608.99 27
1609.08 26
1609.17 28
1609.26 32
1609.35 37
1609.45 42
1609.54 48
1609.63 53
1609.72 58
1609.81 62
1609.91 67
1610.00 71
1610.09 76
1610.18 81
1610.27 85
1610.37 89
1610.46 93
1610.55 96
1610.64 98
1610.73 98
1610.83 97
1610.92 93
1611.01 88
1611.10 81
1611.19 74
1611.29 67
1611.38 61
1611.47 56
1611.56 54
1611.65 52
1611.75 52
1611.84 53
1611.93 54
1612.02 55
1612.12 57
1612.21 58
1612.30 59
1612.39 58
1612.48 57
1612.58 55
1612.67 53
1612.76 50
1612.85 48
1612.94 46
1613.04 44
1613.13 43
1613.22 42
1613.31 41
1613.40 39
1613.50 36
1613.59 33
1613.68 29
1613.77 26
1613.87 23
1613.96 22
1614.05 23
1614.14 26
1614.23 32
1614.33 39
1614.42 48
1614.51 57
1614.60 64
1614.69 69
1614.79 71
1614.88 70
1614.97 68
1615.06 65
1615.16 63
1615.25 62
1615.34 63
1615.43 66
1615.52 70
1615.62 75
1615.71 79
1615.80 81
1615.89 82
1615.99 80
1616.08 77
1616.17 72
1616.26 67
1616.35 63
1616.45 60
1616.54 59
1616.63 60
1616.72 63
1616.82 67
1616.91 72
1617.00 77
1617.09 82
1617.18 87
1617.28 92
1617.37 96
1617.46 100
1617.55 104
1617.65 107
1617.74 109
1617.83 111
1617.92 112
1618.01 111
1618.11 108
1618.20 104
1618.29 98
1618.38 92
1618.48 86
1618.57 80
1618.66 75
1618.75 72
1618.84 69
1618.94 68
1619.03 67
1619.12 67
1619.21 66
1619.31 66
1619.40 66
1619.49 65
1619.58 63
1619.68 62
1619.77 60
1619.86 58
1619.95 57
1620.04 56
1620.14 55
1620.23 54
1620.32 52
1620.41 49
1620.51 46
1620.60 42
1620.69 37
1620.78 33
1620.88 30
1620.97 28
1621.06 27
1621.15 26
1621.25 25
1621.34 24
1621.43 23
1621.52 21
1621.61 20
1621.71 20
1621.80 20
1621.89 22
1621.98 25
1622.08 29
1622.17 33
1622.26 36
1622.35 39
1622.45 42
1622.54 44
1622.63 46
1622.72 48
1622.82 50
1622.91 52
1623.00 54
1623.09 55
1623.18 55
1623.28 54
1623.37 51
1623.46 47
1623.55 43
1623.65 39
1623.74 37
1623.83 37
1623.92 38
1624.02 41
1624.11 44
1624.20 47
1624.29 49
1624.39 51
1624.48 50
1624.57 49
1624.66 47
1624.76 44
1624.85 41
1624.94 38
1625.03 36
1625.13 35
1625.22 35
1625.31 36
1625.40 39
1625.50 43
1625.59 47
1625.68 52
1625.77 56
1625.87 58
1625.96 59
1626.05 59
1626.14 58
1626.24 56
1626.33 54
1626.42 52
1626.51 52
1626.61 53
1626.70 54
1626.79 56
1626.88 57
1626.98 56
1627.07 54
1627.16 50
1627.25 44
1627.35 38
1627.44 32
1627.53 27
1627.62 24
1627.72 23
1627.81 23
1627.90 24
1627.99 26
1628.09 28
1628.18 31
1628.27 34
1628.36 38
1628.46 41
1628.55 44
1628.64 46
1628.73 47
1628.83 47
1628.92 47
1629.01 48
1629.10 49
1629.20 51
1629.29 54
1629.38 57
1629.47 61
1629.57 65
1629.66 69
1629.75 72
1629.85 74
1629.94 76
1630.03 77
1630.12 78
1630.22 80
1630.31 82
1630.40 84
1630.49 86
1630.59 87
1630.68 87
1630.77 86
1630.86 84
1630.96 81
1631.05 77
1631.14 72
1631.23 68
1631.33 64
1631.42 60
1631.51 56
1631.60 53
1631.70 49
1631.79 46
1631.88 43
1631.98 41
1632.07 40
1632.16 41
1632.25 45
1632.35 51
1632.44 58
1632.53 66
1632.62 74
1632.72 80
1632.81 84
1632.90 87
1632.99 87
1633.09 85
1633.18 82
1633.27 77
1633.37 73
1633.46 68
1633.55 63
1633.64 59
1633.74 56
1633.83 54
1633.92 51
1634.01 50
1634.11 48
1634.20 46
1634.29 45
1634.39 44
1634.48 44
1634.57 46
1634.66 50
1634.76 54
1634.85 59
1634.94 64
1635.03 67
1635.13 70
1635.22 70
1635.31 68
1635.41 65
1635.50 60
1635.59 54
1635.68 48
1635.78 42
1635.87 36
1635.96 30
1636.05 25
1636.15 19
1636.24 12
1636.33 5
1636.43 0
1636.52 0
1636.61 0
1636.70 0
1636.80 0
1636.89 0
1636.98 0
1637.08 0
1637.17 3
1637.26 10
1637.35 16
1637.45 21
1637.54 25
1637.63 27
1637.73 28
1637.82 27
1637.91 25
1638.00 23
1638.10 19
1638.19 15
1638.28 10
1638.37 5
1638.47 0
1638.56 0
1638.65 0
1638.75 0
1638.84 0
1638.93 0
1639.02 0
1639.12 0
1639.21 6
1639.30 19
1639.40 33
1639.49 46
1639.58 55
1639.67 61
1639.77 65
1639.86 66
1639.95 67
1640.05 70
1640.14 74
1640.23 81
1640.33 90
1640.42 98
1640.51 103
1640.60 106
1640.70 104
1640.79 97
1640.88 88
1640.98 77
1641.07 66
1641.16 56
1641.25 49
1641.35 44
1641.44 42
1641.53 42
1641.63 44
1641.72 47
1641.81 51
1641.90 55
1642.00 58
1642.09 60
1642.18 61
1642.28 60
1642.37 59
1642.46 56
1642.56 52
1642.65 47
1642.74 42
1642.83 37
1642.93 32
1643.02 28
1643.11 25
1643.21 23
1643.30 23
1643.39 23
1643.48 25
1643.58 26
1643.67 28
1643.76 29
1643.86 30
1643.95 31
1644.04 33
1644.14 36
1644.23 40
1644.32 43
1644.41 47
1644.51 51
1644.60 54
1644.69 58
1644.79 61
1644.88 65
1644.97 70
1645.07 74
1645.16 78
1645.25 80
1645.35 81
1645.44 80
1645.53 77
1645.62 71
1645.72 63
1645.81 56
1645.90 49
1646.00 44
1646.09 41
1646.18 41
1646.28 42
1646.37 45
1646.46 47
1646.55 47
1646.65 46
1646.74 43
1646.83 39
1646.93 35
1647.02 30
1647.11 26
1647.21 21
1647.30 16
1647.39 11
1647.49 6
1647.58 3
1647.67 1
1647.76 1
1647.86 4
1647.95 9
1648.04 15
1648.14 21
1648.23 25
1648.32 28
1648.42 29
1648.51 27
1648.60 24
1648.70 20
1648.79 17
1648.88 15
1648.98 15
1649.07 16
1649.16 19
1649.25 24
1649.35 29
1649.44 36
1649.53 42
1649.63 47
1649.72 52
1649.81 54
1649.91 55
1650.00 53
1650.09 49
1650.19 43
1650.28 37
1650.37 30
1650.47 24
1650.56 21
1650.65 19
1650.75 20
1650.84 23
1650.93 27
1651.03 32
1651.12 36
1651.21 40
1651.30 42
1651.40 42
1651.49 41
1651.58 38
1651.68 34
1651.77 29
1651.86 23
1651.96 17
1652.05 10
1652.14 4
1652.24 0
1652.33 0
1652.42 0
1652.52 0
1652.61 0
1652.70 0
1652.80 0
1652.89 0
1652.98 5
1653.08 10
1653.17 16
1653.26 20
1653.36 22
1653.45 22
1653.54 20
1653.64 16
1653.73 10
1653.82 3
1653.92 0
1654.01 0
1654.10 0
1654.20 0
1654.29 0
1654.38 0
1654.48 0
1654.57 0
1654.66 5
1654.75 10
1654.85 14
1654.94 17
1655.03 19
1655.13 20
1655.22 20
1655.31 19
1655.41 19
1655.50 20
1655.59 21
1655.69 23
1655.78 25
1655.87 27
1655.97 29
1656.06 30
1656.15 31
1656.25 33
1656.34 34
1656.43 35
1656.53 35
1656.62 34
1656.71 33
1656.81 30
1656.90 27
1656.99 23
1657.09 21
1657.18 19
1657.27 19
1657.37 19
1657.46 20
1657.56 21
1657.65 23
1657.74 25
1657.84 28
1657.93 31
1658.02 35
1658.12 40
1658.21 44
1658.30 48
1658.40 50
1658.49 51
1658.58 52
1658.68 52
1658.77 52
1658.86 52
1658.96 51
1659.05 51
1659.14 50
1659.24 49
1659.33 47
1659.42 45
1659.52 43
1659.61 41
1659.70 40
1659.80 39
1659.89 38
1659.98 39
1660.08 40
1660.17 41
1660.26 44
1660.36 47
1660.45 50
1660.54 54
1660.64 58
1660.73 60
1660.82 61
1660.92 61
1661.01 59
1661.11 54
1661.20 48
1661.29 40
1661.39 32
1661.48 24
1661.57 18
1661.67 15
1661.76 15
1661.85 18
1661.95 23
1662.04 30
1662.13 37
1662.23 43
1662.32 48
1662.41 51
1662.51 53
1662.60 52
1662.69 51
1662.79 50
1662.88 48
1662.98 48
1663.07 50
1663.16 53
1663.26 57
1663.35 62
1663.44 67
1663.54 71
1663.63 74
1663.72 75
1663.82 74
1663.91 72
1664.00 69
1664.10 65
1664.19 61
1664.29 58
1664.38 55
1664.47 54
1664.57 55
1664.66 57
1664.75 61
1664.85 65
1664.94 68
1665.03 70
1665.13 70
1665.22 66
1665.31 60
1665.41 51
1665.50 41
1665.60 30
1665.69 20
1665.78 12
1665.88 7
1665.97 5
1666.06 6
1666.16 10
1666.25 16
1666.34 23
1666.44 29
1666.53 36
1666.63 40
1666.72 44
1666.81 46
1666.91 47
1667.00 47
1667.09 47
1667.19 46
1667.28 46
1667.37 45
1667.47 44
1667.56 43
1667.66 42
1667.75 39
1667.84 35
1667.94 30
1668.03 24
1668.12 18
1668.22 13
1668.31 8
1668.40 6
1668.50 5
1668.59 6
1668.69 8
1668.78 11
1668.87 14
1668.97 16
1669.06 17
1669.15 17
1669.25 17
1669.34 17
1669.44 17
1669.53 18
1669.62 20
1669.72 23
1669.81 27
1669.90 31
1670.00 35
1670.09 38
1670.19 39
1670.28 39
1670.37 38
1670.47 35
1670.56 32
1670.65 28
1670.75 25
1670.84 22
1670.94 20
1671.03 19
1671.12 18
1671.22 18
1671.31 18
1671.40 18
1671.50 18
1671.59 18
1671.69 18
1671.78 18
1671.87 18
1671.97 19
1672.06 20
1672.15 21
1672.25 22
1672.34 23
1672.44 23
1672.53 23
1672.62 22
1672.72 21
1672.81 20
1672.90 18
1673.00 17
1673.09 17
1673.19 18
1673.28 21
1673.37 26
1673.47 32
1673.56 40
1673.66 47
1673.75 55
1673.84 60
1673.94 64
1674.03 66
1674.12 66
1674.22 65
1674.31 64
1674.41 63
1674.50 62
1674.59 63
1674.69 64
1674.78 67
1674.88 69
1674.97 71
1675.06 72
1675.16 71
1675.25 68
1675.34 63
1675.44 57
1675.53 51
1675.63 45
1675.72 41
1675.81 37
1675.91 35
1676.00 34
1676.10 33
1676.19 33
1676.28 32
1676.38 32
1676.47 32
1676.57 31
1676.66 31
1676.75 32
1676.85 33
1676.94 35
1677.03 37
1677.13 38
1677.22 39
1677.32 39
1677.41 39
1677.50 38
1677.60 38
1677.69 37
1677.79 39
1677.88 41
1677.97 46
1678.07 51
1678.16 56
1678.26 60
1678.35 62
1678.44 62
1678.54 60
1678.63 56
1678.73 52
1678.82 47
1678.91 43
1679.01 40
1679.10 37
1679.20 35
1679.29 33
1679.38 31
1679.48 30
1679.57 30
1679.67 32
1679.76 33
1679.85 36
1679.95 38
1680.04 39
1680.14 38
1680.23 37
1680.32 34
1680.42 29
1680.51 23
1680.61 17
1680.70 9
1680.79 2
1680.89 0
1680.98 0
1681.08 0
1681.17 0
1681.26 0
1681.36 0
1681.45 0
1681.55 0
1681.64 7
1681.73 13
1681.83 17
1681.92 20
1682.02 21
1682.11 21
1682.20 19
1682.30 17
1682.39 15
1682.49 13
1682.58 11
1682.68 10
1682.77 10
1682.86 10
1682.96 10
1683.05 10
1683.15 10
1683.24 11
1683.33 13
1683.43 16
1683.52 20
1683.62 23
1683.71 27
1683.80 29
1683.90 29
1683.99 27
1684.09 23
1684.18 19
1684.27 16
1684.37 14
1684.46 14
1684.56 18
1684.65 24
1684.75 34
1684.84 47
1684.93 62
1685.03 77
1685.12 91
1685.22 103
1685.31 111
1685.40 114
1685.50 114
1685.59 109
1685.69 102
1685.78 94
1685.88 84
1685.97 76
1686.06 69
1686.16 63
1686.25 59
1686.35 57
1686.44 55
1686.53 54
1686.63 54
1686.72 53
1686.82 54
1686.91 54
1687.01 56
1687.10 59
1687.19 62
1687.29 64
1687.38 67
1687.48 68
1687.57 68
1687.67 67
1687.76 65
1687.85 62
1687.95 58
1688.04 55
1688.14 52
1688.23 49
1688.32 48
1688.42 48
1688.51 49
1688.61 51
1688.70 54
1688.80 56
1688.89 57
1688.98 57
1689.08 57
1689.17 56
1689.27 56
1689.36 58
1689.46 62
1689.55 67
1689.64 72
1689.74 77
1689.83 80
1689.93 82
1690.02 81
1690.12 78
1690.21 74
1690.30 70
1690.40 66
1690.49 64
1690.59 62
1690.68 60
1690.78 58
1690.87 56
1690.96 54
1691.06 52
1691.15 51
1691.25 51
1691.34 53
1691.44 55
1691.53 58
1691.62 59
1691.72 59
1691.81 57
1691.91 54
1692.00 50
1692.10 47
1692.19 46
1692.29 45
1692.38 46
1692.47 46
1692.57 45
1692.66 42
1692.76 37
1692.85 31
1692.95 24
1693.04 17
1693.13 12
1693.23 9
1693.32 8
1693.42 8
1693.51 9
1693.61 11
1693.70 12
1693.80 13
1693.89 13
1693.98 13
1694.08 14
1694.17 16
1694.27 19
1694.36 23
1694.46 27
1694.55 31
1694.64 35
1694.74 38
1694.83 40
1694.93 41
1695.02 42
1695.12 41
1695.21 41
1695.31 39
1695.40 38
1695.49 36
1695.59 35
1695.68 34
1695.78 35
1695.87 35
1695.97 37
1696.06 38
1696.16 37
1696.25 36
1696.34 32
1696.44 28
1696.53 23
1696.63 19
1696.72 17
1696.82 17
1696.91 20
1697.01 23
1697.10 28
1697.20 31
1697.29 34
1697.38 34
1697.48 34
1697.57 32
1697.67 30
1697.76 29
1697.86 29
1697.95 30
1698.05 32
1698.14 36
1698.23 39
1698.33 42
1698.42 43
1698.52 44
1698.61 42
1698.71 39
1698.80 36
1698.90 32
1698.99 28
1699.09 24
1699.18 21
1699.27 18
1699.37 14
1699.46 10
1699.56 5
1699.65 2
1699.75 0
1699.84 0
1699.94 0
1700.03 1
1700.13 5
1700.22 9
1700.31 14
1700.41 20
1700.50 24
1700.60 28
1700.69 31
1700.79 33
1700.88 34
1700.98 33
1701.07 30
1701.17 26
1701.26 22
1701.36 19
1701.45 16
1701.54 15
1701.64 16
1701.73 18
1701.83 21
1701.92 24
1702.02 27
1702.11 29
1702.21 30
1702.30 29
1702.40 26
1702.49 23
1702.59 19
1702.68 16
1702.77 14
1702.87 14
1702.96 15
1703.06 19
1703.15 24
1703.25 30
1703.34 37
1703.44 45
1703.53 53
1703.63 59
1703.72 64
1703.82 67
1703.91 69
1704.01 68
1704.10 67
1704.19 64
1704.29 62
1704.38 59
1704.48 55
1704.57 51
1704.67 47
1704.76 42
1704.86 38
1704.95 34
1705.05 32
1705.14 33
1705.24 34
1705.33 37
1705.43 40
1705.52 43
1705.62 45
1705.71 44
1705.80 43
1705.90 39
1705.99 35
1706.09 30
1706.18 25
1706.28 20
1706.37 15
1706.47 10
1706.56 6
1706.66 3
1706.75 1
1706.85 0
1706.94 1
1707.04 3
1707.13 6
1707.23 8
1707.32 10
1707.42 12
1707.51 13
1707.60 14
1707.70 14
1707.79 16
1707.89 18
1707.98 22
1708.08 27
1708.17 33
1708.27 39
1708.36 45
1708.46 50
1708.55 54
1708.65 56
1708.74 56
1708.84 54
1708.93 51
1709.03 47
1709.12 42
1709.22 38
1709.31 34
1709.41 32
1709.50 32
1709.60 32
1709.69 33
1709.79 34
1709.88 34
1709.98 34
1710.07 32
1710.16 30
1710.26 27
1710.35 25
1710.45 23
1710.54 22
1710.64 22
1710.73 24
1710.83 27
1710.92 30
1711.02 33
1711.11 34
1711.21 35
1711.30 34
1711.40 33
1711.49 31
1711.59 28
1711.68 26
1711.78 23
1711.87 21
1711.97 19
1712.06 17
1712.16 15
1712.25 13
1712.35 11
1712.44 10
1712.54 9
1712.63 9
1712.73 10
1712.82 12
1712.92 15
1713.01 17
1713.11 20
1713.20 20
1713.30 18
1713.39 14
1713.49 9
1713.58 4
1713.68 0
1713.77 0
1713.87 0
1713.96 0
1714.06 5
1714.15 11
1714.25 17
1714.34 22
1714.44 26
1714.53 28
1714.63 29
1714.72 28
1714.82 25
1714.91 22
1715.01 20
1715.10 17
1715.20 16
1715.29 16
1715.39 18
1715.48 22
1715.58 26
1715.67 31
1715.77 35
1715.86 39
1715.96 41
1716.05 41
1716.15 40
1716.24 37
1716.34 34
1716.43 31
1716.53 29
1716.62 27
1716.72 27
1716.81 27
1716.91 27
1717.00 26
1717.10 24
1717.19 22
1717.29 19
1717.38 17
1717.48 15
1717.57 16
1717.67 17
1717.76 19
1717.86 21
1717.95 22
1718.05 22
1718.14 21
1718.24 17
1718.33 12
1718.43 7
1718.52 1
1718.62 0
1718.71 0
1718.81 0
1718.90 0
1719.00 0
1719.09 0
1719.19 0
1719.28 0
1719.38 2
1719.47 7
1719.57 13
1719.66 18
1719.76 24
1719.85 31
1719.95 38
1720.04 44
1720.14 50
1720.23 55
1720.33 59
1720.42 61
1720.52 62
1720.61 62
1720.71 60
1720.80 59
1720.90 56
1720.99 52
1721.09 47
1721.18 41
1721.28 35
1721.38 28
1721.47 22
1721.57 16
1721.66 13
1721.76 11
1721.85 11
1721.95 13
1722.04 16
1722.14 20
1722.23 25
1722.33 29
1722.42 34
1722.52 40
1722.61 46
1722.71 54
1722.80 63
1722.90 74
1722.99 86
1723.09 96
1723.18 105
1723.28 111
1723.37 113
1723.47 113
1723.56 111
1723.66 108
1723.76 106
1723.85 104
1723.95 104
1724.04 105
1724.14 105
1724.23 104
1724.33 102
1724.42 98
1724.52 91
1724.61 84
1724.71 75
1724.80 65
1724.90 56
1724.99 47
1725.09 39
1725.18 33
1725.28 29
1725.37 28
1725.47 29
1725.56 33
1725.66 38
1725.76 44
1725.85 50
1725.95 56
1726.04 61
1726.14 64
1726.23 67
1726.33 69
1726.42 71
1726.52 73
1726.61 75
1726.71 76
1726.80 76
1726.90 74
1726.99 71
1727.09 66
1727.18 60
1727.28 54
1727.38 48
1727.47 43
1727.57 39
1727.66 35
1727.76 32
1727.85 29
1727.95 26
1728.04 22
1728.14 18
1728.23 15
1728.33 13
1728.42 12
1728.52 14
1728.62 18
1728.71 24
1728.81 31
1728.90 39
1729.00 46
1729.09 53
1729.19 57
1729.28 60
1729.38 60
1729.47 59
1729.57 58
1729.66 57
1729.76 56
1729.85 55
1729.95 56
1730.05 57
1730.14 60
1730.24 62
1730.33 65
1730.43 68
1730.52 71
1730.62 72
1730.71 73
1730.81 71
1730.90 69
1731.00 66
1731.10 62
1731.19 60
1731.29 59
1731.38 60
1731.48 63
1731.57 67
1731.67 72
1731.76 77
1731.86 81
1731.95 83
1732.05 83
1732.15 82
1732.24 79
1732.34 76
1732.43 73
1732.53 71
1732.62 72
1732.72 74
1732.81 78
1732.91 83
1733.00 87
1733.10 91
1733.20 93
1733.29 93
1733.39 92
1733.48 90
1733.58 87
1733.67 83
1733.77 78
1733.86 74
1733.96 68
1734.05 63
1734.15 59
1734.25 56
1734.34 55
1734.44 58
1734.53 63
1734.63 69
1734.72 76
1734.82 82
1734.91 85
1735.01 84
1735.11 80
1735.20 74
1735.30 67
1735.39 61
1735.49 57
1735.58 54
1735.68 54
1735.77 53
1735.87 52
1735.97 49
1736.06 44
1736.16 38
1736.25 30
1736.35 22
1736.44 14
1736.54 5
1736.63 0
1736.73 0
1736.83 0
1736.92 0
1737.02 0
1737.11 0
1737.21 0
1737.30 0
1737.40 4
1737.49 15
1737.59 26
1737.69 35
1737.78 41
1737.88 45
1737.97 46
1738.07 45
1738.16 42
1738.26 39
1738.36 35
1738.45 32
1738.55 28
1738.64 26
1738.74 25
1738.83 25
1738.93 25
1739.02 27
1739.12 29
1739.22 31
1739.31 34
1739.41 36
1739.50 39
1739.60 43
1739.69 47
1739.79 52
1739.89 58
1739.98 64
1740.08 70
1740.17 75
1740.27 79
1740.36 83
1740.46 86
1740.56 91
1740.65 97
1740.75 104
1740.84 112
1740.94 120
1741.03 126
1741.13 130
1741.23 131
1741.32 129
1741.42 127
1741.51 124
1741.61 123
1741.70 125
1741.80 130
1741.90 138
1741.99 148
1742.09 160
1742.18 173
1742.28 185
1742.37 196
1742.47 205
1742.57 211
1742.66 214
1742.76 215
1742.85 213
1742.95 211
1743.04 208
1743.14 205
1743.24 203
1743.33 202
1743.43 200
1743.52 199
1743.62 198
1743.71 197
1743.81 196
1743.91 196
1744.00 195
1744.10 194
1744.19 191
1744.29 186
1744.39 178
1744.48 169
1744.58 158
1744.67 148
1744.77 138
1744.86 131
1744.96 127
1745.06 125
1745.15 125
1745.25 125
1745.34 124
1745.44 122
1745.53 119
1745.63 114
1745.73 109
1745.82 105
1745.92 102
1746.01 101
1746.11 101
1746.21 102
1746.30 103
1746.40 105
1746.49 109
1746.59 116
1746.68 128
1746.78 145
1746.88 168
1746.97 197
1747.07 232
1747.16 271
1747.26 314
1747.36 358
1747.45 402
1747.55 446
1747.64 487
1747.74 527
1747.84 563
1747.93 597
1748.03 628
1748.12 656
1748.22 681
1748.31 703
1748.41 724
1748.51 741
1748.60 756
1748.70 768
1748.79 777
1748.89 782
1748.99 783
1749.08 781
1749.18 774
1749.27 763
1749.37 749
1749.47 732
1749.56 714
1749.66 694
1749.75 673
1749.85 653
1749.95 632
1750.04 613
1750.14 593
1750.23 574
1750.33 555
1750.43 536
1750.52 517
1750.62 497
1750.71 477
1750.81 455
1750.91 432
1751.00 408
1751.10 383
1751.19 358
1751.29 334
1751.39 312
1751.48 293
1751.58 277
1751.67 264
1751.77 253
1751.86 244
1751.96 235
1752.06 227
1752.15 219
1752.25 211
1752.35 202
1752.44 193
1752.54 183
1752.63 174
1752.73 165
1752.83 157
1752.92 151
1753.02 146
1753.11 142
1753.21 138
1753.31 134
1753.40 129
1753.50 121
1753.59 112
1753.69 102
1753.79 92
1753.88 82
1753.98 73
1754.07 65
1754.17 58
1754.27 52
1754.36 47
1754.46 44
1754.55 42
1754.65 42
1754.75 44
1754.84 48
1754.94 52
1755.03 56
1755.13 60
1755.23 63
1755.32 65
1755.42 67
1755.51 68
1755.61 69
1755.71 70
1755.80 70
1755.90 70
1756.00 68
1756.09 64
1756.19 59
1756.28 52
1756.38 45
1756.48 38
1756.57 33
1756.67 28
1756.76 25
1756.86 24
1756.96 23
1757.05 23
1757.15 24
1757.25 26
1757.34 29
1757.44 33
1757.53 37
1757.63 41
1757.73 45
1757.82 49
1757.92 52
1758.01 55
1758.11 59
1758.21 63
1758.30 67
1758.40 71
1758.50 76
1758.59 81
1758.69 84
1758.78 87
1758.88 88
1758.98 88
1759.07 86
1759.17 82
1759.26 78
1759.36 72
1759.46 65
1759.55 59
1759.65 53
1759.75 48
1759.84 44
1759.94 43
1760.03 43
1760.13 44
1760.23 46
1760.32 47
1760.42 48
1760.52 47
1760.61 45
1760.71 42
1760.80 39
1760.90 37
1761.00 37
1761.09 38
1761.19 42
1761.29 46
1761.38 51
1761.48 55
1761.57 58
1761.67 59
1761.77 58
1761.86 56
1761.96 53
1762.06 51
1762.15 50
1762.25 50
1762.34 51
1762.44 52
1762.54 52
1762.63 52
1762.73 52
1762.83 51
1762.92 49
1763.02 47
1763.11 46
1763.21 45
1763.31 45
1763.40 46
1763.50 48
1763.60 50
1763.69 54
1763.79 57
1763.89 61
1763.98 65
1764.08 68
1764.17 70
1764.27 71
1764.37 69
1764.46 66
1764.56 61
1764.66 55
1764.75 48
1764.85 43
1764.95 40
1765.04 40
1765.14 42
1765.23 48
1765.33 55
1765.43 63
1765.52 69
1765.62 73
1765.72 74
1765.81 72
1765.91 66
1766.01 58
1766.10 49
1766.20 40
1766.29 31
1766.39 25
1766.49 20
1766.58 18
1766.68 18
1766.78 20
1766.87 23
1766.97 27
1767.07 30
1767.16 32
1767.26 33
1767.35 32
1767.45 29
1767.55 24
1767.64 18
1767.74 11
1767.84 5
1767.93 1
1768.03 0
1768.13 0
1768.22 0
1768.32 1
1768.42 3
1768.51 4
1768.61 4
1768.70 2
1768.80 0
1768.90 0
1768.99 0
1769.09 0
1769.19 0
1769.28 1
1769.38 5
1769.48 9
1769.57 13
1769.67 15
1769.77 15
1769.86 14
1769.96 11
1770.06 9
1770.15 7
1770.25 7
1770.35 9
1770.44 13
1770.54 19
1770.63 28
1770.73 36
1770.83 44
1770.92 50
1771.02 54
1771.12 56
1771.21 56
1771.31 55
1771.41 55
1771.50 56
1771.60 59
1771.70 62
1771.79 67
1771.89 70
1771.99 72
1772.08 72
1772.18 70
1772.28 66
1772.37 61
1772.47 55
1772.57 51
1772.66 48
1772.76 47
1772.86 48
1772.95 49
1773.05 51
1773.14 53
1773.24 54
1773.34 54
1773.43 52
1773.53 49
1773.63 43
1773.72 37
1773.82 29
1773.92 21
1774.01 12
1774.11 5
1774.21 0
1774.30 0
1774.40 0
1774.50 1
1774.59 7
1774.69 15
1774.79 25
1774.88 35
1774.98 45
1775.08 54
1775.17 61
1775.27 66
1775.37 67
1775.46 66
1775.56 61
1775.66 55
1775.75 48
1775.85 41
1775.95 35
1776.04 31
1776.14 30
1776.24 30
1776.33 32
1776.43 35
1776.53 37
1776.62 40
1776.72 43
1776.82 46
1776.91 49
1777.01 52
1777.11 55
1777.20 59
1777.30 62
1777.40 66
1777.49 69
1777.59 71
1777.69 71
1777.78 69
1777.88 64
1777.98 57
1778.07 49
1778.17 39
1778.27 31
1778.36 24
1778.46 21
1778.56 22
1778.65 26
1778.75 33
1778.85 42
1778.94 50
1779.04 57
1779.14 61
1779.23 61
1779.33 56
1779.43 49
1779.52 41
1779.62 32
1779.72 26
1779.82 22
1779.91 23
1780.01 26
1780.11 31
1780.20 37
1780.30 40
1780.40 42
1780.49 40
1780.59 35
1780.69 29
1780.78 23
1780.88 19
1780.98 16
1781.07 18
1781.17 22
1781.27 30
1781.36 40
1781.46 51
1781.56 61
1781.65 69
1781.75 74
1781.85 76
1781.94 74
1782.04 69
1782.14 63
1782.24 55
1782.33 47
1782.43 40
1782.53 35
1782.62 34
1782.72 35
1782.82 39
1782.91 44
1783.01 50
1783.11 54
1783.20 56
1783.30 55
1783.40 52
1783.49 46
1783.59 40
1783.69 35
1783.78 31
1783.88 29
1783.98 29
1784.08 31
1784.17 34
1784.27 38
1784.37 42
1784.46 45
1784.56 48
1784.66 51
1784.75 54
1784.85 57
1784.95 60
1785.04 62
1785.14 64
1785.24 65
1785.33 64
1785.43 62
1785.53 59
1785.63 55
1785.72 52
1785.82 49
1785.92 48
1786.01 47
1786.11 48
1786.21 49
1786.30 53
1786.40 59
1786.50 67
1786.59 77
1786.69 88
1786.79 99
1786.89 109
1786.98 117
1787.08 122
1787.18 125
1787.27 126
1787.37 125
1787.47 124
1787.56 123
1787.66 122
1787.76 122
1787.86 122
1787.95 123
1788.05 123
1788.15 121
1788.24 118
1788.34 114
1788.44 108
1788.53 101
1788.63 95
1788.73 88
1788.83 83
1788.92 79
1789.02 76
1789.12 75
1789.21 74
1789.31 74
1789.41 75
1789.50 76
1789.60 78
1789.70 79
1789.80 79
1789.89 78
1789.99 77
1790.09 74
1790.18 70
1790.28 65
1790.38 59
1790.47 53
1790.57 47
1790.67 42
1790.77 38
1790.86 36
1790.96 36
1791.06 38
1791.15 42
1791.25 47
1791.35 53
1791.45 58
1791.54 62
1791.64 66
1791.74 68
1791.83 70
1791.93 72
1792.03 73
1792.13 74
1792.22 75
1792.32 75
1792.42 75
1792.51 75
1792.61 75
1792.71 76
1792.80 78
1792.90 80
1793.00 82
1793.10 82
1793.19 80
1793.29 76
1793.39 71
1793.48 64
1793.58 58
1793.68 52
1793.78 47
1793.87 44
1793.97 43
1794.07 43
1794.16 45
1794.26 46
1794.36 48
1794.46 48
1794.55 49
1794.65 48
1794.75 48
1794.84 48
1794.94 49
1795.04 51
1795.14 54
1795.23 57
1795.33 60
1795.43 63
1795.52 64
1795.62 65
1795.72 65
1795.82 65
1795.91 65
1796.01 66
1796.11 69
1796.21 72
1796.30 76
1796.40 80
1796.50 84
1796.59 87
1796.69 89
1796.79 90
1796.89 90
1796.98 89
1797.08 86
1797.18 83
1797.27 80
1797.37 78
1797.47 77
1797.57 77
1797.66 78
1797.76 82
1797.86 87
1797.96 95
1798.05 104
1798.15 114
1798.25 124
1798.34 134
1798.44 142
1798.54 146
1798.64 146
1798.73 142
1798.83 133
1798.93 122
1799.03 108
1799.12 94
1799.22 81
1799.32 70
1799.41 63
1799.51 59
1799.61 58
1799.71 60
1799.80 64
1799.90 69
1800.00 74
1800.10 79
1800.19 83
1800.29 86
1800.39 89
1800.48 91
1800.58 93
1800.68 97
1800.78 101
1800.87 106
1800.97 111
1801.07 115
1801.17 118
1801.26 119
1801.36 119
1801.46 117
1801.56 116
1801.65 115
1801.75 116
1801.85 119
1801.95 123
1802.04 128
1802.14 133
1802.24 137
1802.33 139
1802.43 141
1802.53 142
1802.63 143
1802.72 147
1802.82 153
1802.92 163
1803.02 176
1803.11 192
1803.21 209
1803.31 229
1803.41 249
1803.50 270
1803.60 292
1803.70 312
1803.80 331
1803.89 348
1803.99 364
1804.09 380
1804.19 396
1804.28 415
1804.38 439
1804.48 466
1804.57 496
1804.67 529
1804.77 561
1804.87 593
1804.96 621
1805.06 647
1805.16 670
1805.26 690
1805.35 709
1805.45 725
1805.55 738
1805.65 749
1805.74 757
1805.84 763
1805.94 765
1806.04 765
1806.13 762
1806.23 757
1806.33 749
1806.43 739
1806.52 725
1806.62 707
1806.72 685
1806.82 659
1806.91 629
1807.01 595
1807.11 559
1807.21 523
1807.30 488
1807.40 456
1807.50 430
1807.60 408
1807.69 392
1807.79 379
1807.89 369
1807.99 361
1808.08 351
1808.18 341
1808.28 330
1808.38 318
1808.47 306
1808.57 294
1808.67 282
1808.77 271
1808.86 260
1808.96 248
1809.06 236
1809.16 224
1809.25 211
1809.35 198
1809.45 185
1809.55 172
1809.64 159
1809.74 146
1809.84 134
1809.94 124
1810.04 115
1810.13 108
1810.23 103
1810.33 99
1810.43 96
1810.52 92
1810.62 87
1810.72 79
1810.82 70
1810.91 60
1811.01 50
1811.11 42
1811.21 36
1811.30 33
1811.40 33
1811.50 35
1811.60 38
1811.69 41
1811.79 44
1811.89 47
1811.99 50
1812.08 52
1812.18 54
1812.28 55
1812.38 55
1812.48 53
1812.57 49
1812.67 43
1812.77 36
1812.87 27
1812.96 16
1813.06 6
1813.16 0
1813.26 0
1813.35 0
1813.45 0
1813.55 0
1813.65 0
1813.75 0
1813.84 0
1813.94 5
1814.04 13
1814.14 20
1814.23 25
1814.33 29
1814.43 32
1814.53 34
1814.62 35
1814.72 36
1814.82 36
1814.92 36
1815.02 36
1815.11 36
1815.21 36
1815.31 36
1815.41 38
1815.50 41
1815.60 46
1815.70 53
1815.80 60
1815.89 67
1815.99 73
1816.09 77
1816.19 79
1816.29 80
1816.38 79
1816.48 77
1816.58 74
1816.68 71
1816.77 67
1816.87 61
1816.97 55
1817.07 48
1817.17 40
1817.26 32
1817.36 27
1817.46 23
1817.56 23
1817.65 25
1817.75 28
1817.85 31
1817.95 34
1818.05 35
1818.14 35
1818.24 35
1818.34 35
1818.44 38
1818.53 42
1818.63 49
1818.73 57
1818.83 66
1818.93 74
1819.02 80
1819.12 83
1819.22 85
1819.32 85
1819.41 83
1819.51 80
1819.61 76
1819.71 71
1819.81 68
1819.90 65
1820.00 63
1820.10 63
1820.20 64
1820.30 66
1820.39 67
1820.49 68
1820.59 68
1820.69 66
1820.78 63
1820.88 59
1820.98 56
1821.08 53
1821.18 51
1821.27 51
1821.37 52
1821.47 54
1821.57 56
1821.67 59
1821.76 61
1821.86 64
1821.96 67
1822.06 71
1822.16 76
1822.25 82
1822.35 90
1822.45 97
1822.55 103
1822.64 107
1822.74 107
1822.84 106
1822.94 103
1823.04 100
1823.13 99
1823.23 100
1823.33 103
1823.43 108
1823.53 114
1823.62 119
1823.72 123
1823.82 124
1823.92 123
1824.02 120
1824.11 115
1824.21 110
1824.31 105
1824.41 100
1824.51 95
1824.60 92
1824.70 90
1824.80 89
1824.90 90
1825.00 91
1825.09 92
1825.19 93
1825.29 96
1825.39 98
1825.49 102
1825.58 106
1825.68 112
1825.78 117
1825.88 122
1825.98 124
1826.07 124
1826.17 120
1826.27 115
1826.37 108
1826.47 100
1826.56 93
1826.66 87
1826.76 81
1826.86 75
1826.96 67
1827.05 57
1827.15 45
1827.25 30
1827.35 14
1827.45 0
1827.54 0
1827.64 0
1827.74 0
1827.84 0
1827.94 0
1828.03 0
1828.13 0
1828.23 4
1828.33 14
1828.43 22
1828.52 28
1828.62 30
1828.72 30
1828.82 27
1828.92 23
1829.01 17
1829.11 11
1829.21 6
1829.31 2
1829.41 0
1829.51 0
1829.60 2
1829.70 5
1829.80 8
1829.90 12
1830.00 14
1830.09 15
1830.19 15
1830.29 12
1830.39 8
1830.49 3
1830.58 0
1830.68 0
1830.78 0
1830.88 0
1830.98 0
1831.08 0
1831.17 4
1831.27 10
1831.37 14
1831.47 16
1831.57 16
1831.66 14
1831.76 11
1831.86 7
1831.96 3
1832.06 0
1832.16 0
1832.25 0
1832.35 0
1832.45 0
1832.55 0
1832.65 0
1832.74 3
1832.84 13
1832.94 24
1833.04 34
1833.14 43
1833.24 51
1833.33 56
1833.43 60
1833.53 63
1833.63 65
1833.73 66
1833.82 66
1833.92 64
1834.02 62
1834.12 58
1834.22 54
1834.32 49
1834.41 45
1834.51 42
1834.61 40
1834.71 39
1834.81 39
1834.91 39
1835.00 40
1835.10 40
1835.20 39
1835.30 37
1835.40 34
1835.49 30
1835.59 25
1835.69 21
1835.79 18
1835.89 18
1835.99 21
1836.08 25
1836.18 31
1836.28 37
1836.38 42
1836.48 44
1836.58 43
1836.67 39
1836.77 32
1836.87 25
1836.97 17
1837.07 11
1837.17 7
1837.26 6
1837.36 6
1837.46 7
1837.56 8
1837.66 10
1837.76 10
1837.85 11
1837.95 13
1838.05 16
1838.15 21
1838.25 29
1838.35 37
1838.44 44
1838.54 50
1838.64 54
1838.74 54
1838.84 54
1838.94 52
1839.03 52
1839.13 55
1839.23 60
1839.33 67
1839.43 76
1839.53 83
1839.62 88
1839.72 89
1839.82 85
1839.92 78
1840.02 68
1840.12 56
1840.21 44
1840.31 34
1840.41 27
1840.51 23
1840.61 22
1840.71 24
1840.80 27
1840.90 30
1841.00 31
1841.10 31
1841.20 29
1841.30 25
1841.40 21
1841.49 17
1841.59 14
1841.69 12
1841.79 10
1841.89 9
1841.99 7
1842.08 4
1842.18 1
1842.28 0
1842.38 0
1842.48 0
1842.58 0
1842.67 0
1842.77 0
1842.87 0
1842.97 0
1843.07 5
1843.17 11
1843.27 17
1843.36 22
1843.46 25
1843.56 26
1843.66 26
1843.76 25
1843.86 24
1843.95 24
1844.05 26
1844.15 29
1844.25 33
1844.35 38
1844.45 42
1844.55 46
1844.64 48
1844.74 51
1844.84 52
1844.94 54
1845.04 55
1845.14 56
1845.24 56
1845.33 57
1845.43 57
1845.53 57
1845.63 58
1845.73 60
1845.83 62
1845.93 63
1846.02 64
1846.12 64
1846.22 62
1846.32 60
1846.42 59
1846.52 59
1846.62 61
1846.71 65
1846.81 71
1846.91 76
1847.01 80
1847.11 82
1847.21 82
1847.31 80
1847.40 76
1847.50 73
1847.60 72
1847.70 72
1847.80 75
1847.90 80
1848.00 86
1848.09 94
1848.19 102
1848.29 108
1848.39 113
1848.49 116
1848.59 115
1848.69 111
1848.78 104
1848.88 96
1848.98 86
1849.08 77
1849.18 69
1849.28 62
1849.38 56
1849.47 52
1849.57 47
1849.67 43
1849.77 38
1849.87 32
1849.97 27
1850.07 22
1850.17 19
1850.26 17
1850.36 17
1850.46 18
1850.56 20
1850.66 21
1850.76 20
1850.86 18
1850.95 15
1851.05 11
1851.15 9
1851.25 9
1851.35 12
1851.45 18
1851.55 26
1851.65 35
1851.74 42
1851.84 47
1851.94 49
1852.04 49
1852.14 47
1852.24 45
1852.34 42
1852.43 39
1852.53 37
1852.63 35
1852.73 34
1852.83 33
1852.93 32
1853.03 32
1853.13 34
1853.22 37
1853.32 42
1853.42 47
1853.52 53
1853.62 58
1853.72 62
1853.82 64
1853.92 63
1854.01 61
1854.11 58
1854.21 55
1854.31 52
1854.41 51
1854.51 51
1854.61 52
1854.71 55
1854.80 58
1854.90 61
1855.00 65
1855.10 70
1855.20 74
1855.30 79
1855.40 83
1855.50 86
1855.60 88
1855.69 90
1855.79 91
1855.89 92
1855.99 93
1856.09 94
1856.19 95
1856.29 96
1856.39 96
1856.48 95
1856.58 93
1856.68 89
1856.78 84
1856.88 78
1856.98 73
1857.08 69
1857.18 65
1857.28 61
1857.37 58
1857.47 56
1857.57 54
1857.67 53
1857.77 53
1857.87 54
1857.97 56
1858.07 60
1858.16 65
1858.26 71
1858.36 76
1858.46 81
1858.56 85
1858.66 87
1858.76 89
1858.86 89
1858.96 89
1859.05 87
1859.15 84
1859.25 80
1859.35 76
1859.45 72
1859.55 68
1859.65 65
1859.75 64
1859.85 65
1859.94 68
1860.04 73
1860.14 78
1860.24 84
1860.34 90
1860.44 93
1860.54 95
1860.64 96
1860.74 94
1860.84 92
1860.93 88
1861.03 84
1861.13 80
1861.23 75
1861.33 70
1861.43 64
1861.53 59
1861.63 54
1861.73 50
1861.82 46
1861.92 42
1862.02 39
1862.12 37
1862.22 36
1862.32 36
1862.42 37
1862.52 39
1862.62 41
1862.72 45
1862.81 48
1862.91 50
1863.01 52
1863.11 55
1863.21 59
1863.31 64
1863.41 71
1863.51 80
1863.61 91
1863.71 102
1863.80 112
1863.90 121
1864.00 126
1864.10 127
1864.20 124
1864.30 117
1864.40 107
1864.50 95
1864.60 84
1864.70 74
1864.79 66
1864.89 61
1864.99 59
1865.09 59
1865.19 61
1865.29 63
1865.39 65
1865.49 67
1865.59 68
1865.69 68
1865.79 69
1865.88 71
1865.98 73
1866.08 77
1866.18 81
1866.28 83
1866.38 84
1866.48 81
1866.58 75
1866.68 66
1866.78 57
1866.88 48
1866.97 41
1867.07 37
1867.17 35
1867.27 35
1867.37 34
1867.47 32
1867.57 27
1867.67 21
1867.77 12
1867.87 4
1867.97 0
1868.06 0
1868.16 0
1868.26 0
1868.36 0
1868.46 0
1868.56 0
1868.66 0
1868.76 2
1868.86 6
1868.96 11
1869.06 15
1869.16 21
1869.25 26
1869.35 33
1869.45 39
1869.55 46
1869.65 51
1869.75 56
1869.85 58
1869.95 57
1870.05 54
1870.15 49
1870.25 42
1870.35 35
1870.44 27
1870.54 19
1870.64 12
1870.74 5
1870.84 0
1870.94 0
1871.04 0
1871.14 0
1871.24 4
1871.34 12
1871.44 21
1871.54 31
1871.64 40
1871.73 47
1871.83 50
1871.93 49
1872.03 45
1872.13 38
1872.23 29
1872.33 19
1872.43 11
1872.53 4
1872.63 0
1872.73 0
1872.83 1
1872.93 4
1873.02 9
1873.12 14
1873.22 18
1873.32 22
1873.42 25
1873.52 27
1873.62 29
1873.72 31
1873.82 32
1873.92 33
1874.02 33
1874.12 33
1874.22 31
1874.32 29
1874.41 26
1874.51 23
1874.61 21
1874.71 19
1874.81 16
1874.91 13
1875.01 10
1875.11 8
1875.21 7
1875.31 8
1875.41 11
1875.51 17
1875.61 25
1875.71 34
1875.80 43
1875.90 51
1876.00 58
1876.10 64
1876.20 69
1876.30 73
1876.40 77
1876.50 81
1876.60 84
1876.70 87
1876.80 89
1876.90 91
1877.00 91
1877.10 90
1877.20 89
1877.30 88
1877.39 88
1877.49 88
1877.59 89
1877.69 91
1877.79 93
1877.89 96
1877.99 98
1878.09 99
1878.19 99
1878.29 96
1878.39 90
1878.49 81
1878.59 70
1878.69 58
1878.79 46
1878.89 35
1878.99 27
1879.08 22
1879.18 20
1879.28 21
1879.38 22
1879.48 24
1879.58 25
1879.68 27
1879.78 28
1879.88 30
1879.98 33
1880.08 38
1880.18 44
1880.28 50
1880.38 56
1880.48 60
1880.58 63
1880.68 63
1880.78 61
1880.87 58
1880.97 55
1881.07 52
1881.17 51
1881.27 50
1881.37 51
1881.47 52
1881.57 53
1881.67 53
1881.77 53
1881.87 51
1881.97 47
1882.07 43
1882.17 37
1882.27 32
1882.37 28
1882.47 24
1882.57 22
1882.67 22
1882.76 23
1882.86 26
1882.96 30
1883.06 36
1883.16 42
1883.26 49
1883.36 56
1883.46 63
1883.56 69
1883.66 73
1883.76 75
1883.86 75
1883.96 72
1884.06 67
1884.16 61
1884.26 54
1884.36 47
1884.46 41
1884.56 36
1884.66 34
1884.76 33
1884.86 34
1884.96 38
1885.05 43
1885.15 48
1885.25 53
1885.35 58
1885.45 61
1885.55 63
1885.65 63
1885.75 63
1885.85 61
1885.95 60
1886.05 58
1886.15 56
1886.25 55
1886.35 54
1886.45 53
1886.55 52
1886.65 51
1886.75 50
1886.85 50
1886.95 50
1887.05 52
1887.15 56
1887.25 61
1887.35 67
1887.45 73
1887.54 79
1887.64 83
1887.74 84
1887.84 83
1887.94 79
1888.04 72
1888.14 63
1888.24 54
1888.34 46
1888.44 39
1888.54 33
1888.64 28
1888.74 25
1888.84 23
1888.94 22
1889.04 23
1889.14 26
1889.24 32
1889.34 40
1889.44 51
1889.54 63
1889.64 75
1889.74 85
1889.84 93
1889.94 96
1890.04 97
1890.14 96
1890.24 93
1890.34 90
1890.44 88
1890.54 87
1890.64 86
1890.73 85
1890.83 83
1890.93 80
1891.03 75
1891.13 70
1891.23 65
1891.33 59
1891.43 54
1891.53 51
1891.63 48
1891.73 47
1891.83 48
1891.93 51
1892.03 57
1892.13 65
1892.23 76
1892.33 88
1892.43 100
1892.53 111
1892.63 121
1892.73 128
1892.83 132
1892.93 133
1893.03 131
1893.13 127
1893.23 121
1893.33 115
1893.43 108
1893.53 102
1893.63 97
1893.73 92
1893.83 88
1893.93 85
1894.03 81
1894.13 76
1894.23 71
1894.33 66
1894.43 62
1894.53 58
1894.63 57
1894.73 56
1894.83 57
1894.93 58
1895.03 60
1895.13 62
1895.23 65
1895.33 68
1895.43 70
1895.53 72
1895.62 73
1895.72 72
1895.82 69
1895.92 66
1896.02 63
1896.12 61
1896.22 61
1896.32 64
1896.42 70
1896.52 78
1896.62 86
1896.72 93
1896.82 97
1896.92 99
1897.02 98
1897.12 96
1897.22 92
1897.32 88
1897.42 86
1897.52 85
1897.62 86
1897.72 87
1897.82 89
1897.92 90
1898.02 91
1898.12 90
1898.22 88
1898.32 85
1898.42 81
1898.52 77
1898.62 72
1898.72 68
1898.82 65
1898.92 62
1899.02 60
1899.12 59
1899.22 59
1899.32 60
1899.42 61
1899.52 64
1899.62 69
1899.72 74
1899.82 79
1899.92 84
1900.02 89
1900.12 91
1900.22 92
1900.32 91
1900.42 88
1900.52 85
1900.62 81
1900.72 77
1900.82 74
1900.92 73
1901.02 75
1901.12 78
1901.22 84
1901.32 90
1901.42 96
1901.52 101
1901.62 105
1901.72 108
1901.82 111
1901.92 114
1902.02 117
1902.12 121
1902.22 125
1902.32 127
1902.42 128
1902.52 125
1902.62 120
1902.72 113
1902.82 105
1902.92 97
1903.02 92
1903.12 90
1903.22 91
1903.32 95
1903.42 101
1903.52 107
1903.62 113
1903.72 118
1903.82 121
1903.92 122
1904.02 123
1904.12 122
1904.22 121
1904.32 121
1904.42 120
1904.52 121
1904.62 121
1904.72 123
1904.82 124
1904.92 125
1905.02 125
1905.12 124
1905.22 121
1905.32 117
1905.42 113
1905.52 110
1905.62 109
1905.72 112
1905.82 117
1905.92 124
1906.02 132
1906.12 139
1906.22 145
1906.32 148
1906.43 150
1906.53 151
1906.63 151
1906.73 152
1906.83 154
1906.93 156
1907.03 156
1907.13 155
1907.23 150
1907.33 143
1907.43 134
1907.53 124
1907.63 113
1907.73 104
1907.83 96
1907.93 90
1908.03 86
1908.13 84
1908.23 84
1908.33 84
1908.43 84
1908.53 84
1908.63 84
1908.73 83
1908.83 82
1908.93 80
1909.03 80
1909.13 80
1909.23 81
1909.33 83
1909.43 86
1909.53 88
1909.63 91
1909.73 93
1909.83 94
1909.93 93
1910.03 91
1910.13 88
1910.23 82
1910.33 75
1910.43 68
1910.53 61
1910.63 57
1910.73 55
1910.83 56
1910.93 59
1911.03 65
1911.13 71
1911.24 77
1911.34 82
1911.44 87
1911.54 91
1911.64 93
1911.74 96
1911.84 97
1911.94 98
1912.04 98
1912.14 97
1912.24 95
1912.34 92
1912.44 89
1912.54 86
1912.64 82
1912.74 79
1912.84 77
1912.94 75
1913.04 73
1913.14 71
1913.24 69
1913.34 67
1913.44 65
1913.54 63
1913.64 61
1913.74 60
1913.84 59
1913.94 58
1914.04 57
1914.14 56
1914.24 56
1914.34 56
1914.45 58
1914.55 59
1914.65 59
1914.75 59
1914.85 57
1914.95 53
1915.05 47
1915.15 41
1915.25 35
1915.35 30
1915.45 27
1915.55 25
1915.65 25
1915.75 25
1915.85 24
1915.95 23
1916.05 22
1916.15 19
1916.25 17
1916.35 14
1916.45 13
1916.55 12
1916.65 12
1916.75 14
1916.85 17
1916.95 19
1917.06 21
1917.16 21
1917.26 19
1917.36 15
1917.46 9
1917.56 3
1917.66 0
1917.76 0
1917.86 0
1917.96 0
1918.06 0
1918.16 0
1918.26 0
1918.36 0
1918.46 1
1918.56 5
1918.66 11
1918.76 19
1918.86 29
1918.96 41
1919.06 54
1919.16 68
1919.27 81
1919.37 92
1919.47 102
1919.57 108
1919.67 111
1919.77 111
1919.87 108
1919.97 103
1920.07 97
1920.17 89
1920.27 80
1920.37 71
1920.47 62
1920.57 55
1920.67 48
1920.77 42
1920.87 36
1920.97 32
1921.07 29
1921.17 27
1921.28 27
1921.38 29
1921.48 33
1921.58 38
1921.68 44
1921.78 50
1921.88 56
1921.98 62
1922.08 67
1922.18 72
1922.28 76
1922.38 80
1922.48 82
1922.58 83
1922.68 82
1922.78 80
1922.88 77
1922.98 75
1923.09 74
1923.19 74
1923.29 78
1923.39 83
1923.49 90
1923.59 96
1923.69 102
1923.79 105
1923.89 107
1923.99 107
1924.09 105
1924.19 102
1924.29 99
1924.39 95
1924.49 90
1924.59 86
1924.69 81
1924.80 78
1924.90 75
1925.00 75
1925.10 76
1925.20 80
1925.30 84
1925.40 89
1925.50 94
1925.60 97
1925.70 99
1925.80 99
1925.90 98
1926.00 96
1926.10 93
1926.20 90
1926.31 87
1926.41 85
1926.51 85
1926.61 86
1926.71 89
1926.81 93
1926.91 97
1927.01 100
1927.11 103
1927.21 106
1927.31 108
1927.41 111
1927.51 113
1927.61 116
1927.71 118
1927.82 119
1927.92 117
1928.02 113
1928.12 107
1928.22 101
1928.32 95
1928.42 90
1928.52 88
1928.62 88
1928.72 89
1928.82 90
1928.92 90
1929.02 89
1929.12 86
1929.23 82
1929.33 78
1929.43 73
1929.53 69
1929.63 66
1929.73 63
1929.83 62
1929.93 60
1930.03 60
1930.13 61
1930.23 62
1930.33 63
1930.43 64
1930.54 65
1930.64 65
1930.74 65
1930.84 65
1930.94 65
1931.04 65
1931.14 66
1931.24 68
1931.34 71
1931.44 74
1931.54 77
1931.64 81
1931.74 85
1931.85 89
1931.95 92
1932.05 95
1932.15 96
1932.25 96
1932.35 93
1932.45 89
1932.55 84
1932.65 78
1932.75 73
1932.85 69
1932.95 66
1933.06 64
1933.16 64
1933.26 64
1933.36 64
1933.46 66
1933.56 69
1933.66 73
1933.76 78
1933.86 85
1933.96 92
1934.06 99
1934.17 104
1934.27 108
1934.37 109
1934.47 108
1934.57 106
1934.67 102
1934.77 98
1934.87 94
1934.97 89
1935.07 86
1935.17 83
1935.27 81
1935.38 81
1935.48 82
1935.58 84
1935.68 87
1935.78 90
1935.88 92
1935.98 93
1936.08 92
1936.18 90
1936.28 86
1936.38 83
1936.49 79
1936.59 75
1936.69 71
1936.79 68
1936.89 66
1936.99 63
1937.09 62
1937.19 62
1937.29 62
1937.39 64
1937.50 65
1937.60 67
1937.70 69
1937.80 69
1937.90 67
1938.00 65
1938.10 61
1938.20 58
1938.30 54
1938.40 50
1938.50 47
1938.61 45
1938.71 44
1938.81 43
1938.91 45
1939.01 48
1939.11 54
1939.21 60
1939.31 68
1939.41 74
1939.51 79
1939.62 82
1939.72 82
1939.82 79
1939.92 75
1940.02 70
1940.12 64
1940.22 59
1940.32 56
1940.42 53
1940.53 52
1940.63 51
1940.73 50
1940.83 49
1940.93 46
1941.03 42
1941.13 37
1941.23 32
1941.33 26
1941.43 21
1941.54 15
1941.64 11
1941.74 6
1941.84 0
1941.94 0
1942.04 0
1942.14 0
1942.24 0
1942.34 0
1942.45 0
1942.55 0
1942.65 1
1942.75 10
1942.85 18
1942.95 25
1943.05 29
1943.15 31
1943.25 31
1943.36 29
1943.46 26
1943.56 22
1943.66 19
1943.76 16
1943.86 13
1943.96 11
1944.06 9
1944.16 5
1944.27 1
1944.37 0
1944.47 0
1944.57 0
1944.67 0
1944.77 0
1944.87 0
1944.97 0
1945.07 7
1945.18 19
1945.28 30
1945.38 39
1945.48 46
1945.58 51
1945.68 54
1945.78 58
1945.88 61
1945.98 65
1946.09 69
1946.19 74
1946.29 80
1946.39 85
1946.49 91
1946.59 96
1946.69 101
1946.79 107
1946.90 111
1947.00 115
1947.10 119
1947.20 122
1947.30 124
1947.40 125
1947.50 125
1947.60 124
1947.71 120
1947.81 115
1947.91 106
1948.01 94
1948.11 80
1948.21 66
1948.31 52
1948.41 40
1948.52 31
1948.62 24
1948.72 20
1948.82 18
1948.92 16
1949.02 15
1949.12 14
1949.22 12
1949.33 12
1949.43 12
1949.53 13
1949.63 15
1949.73 18
1949.83 21
1949.93 24
1950.03 26
1950.14 28
1950.24 29
1950.34 30
1950.44 32
1950.54 35
1950.64 38
1950.74 42
1950.84 46
1950.95 51
1951.05 56
1951.15 62
1951.25 68
1951.35 74
1951.45 79
1951.55 82
1951.65 83
1951.76 82
1951.86 78
1951.96 73
1952.06 67
1952.16 60
1952.26 55
1952.36 51
1952.47 48
1952.57 47
1952.67 47
1952.77 48
1952.87 49
1952.97 50
1953.07 50
1953.18 48
1953.28 46
1953.38 42
1953.48 39
1953.58 37
1953.68 37
1953.78 42
1953.88 49
1953.99 60
1954.09 73
1954.19 87
1954.29 98
1954.39 107
1954.49 111
1954.59 110
1954.70 106
1954.80 98
1954.90 89
1955.00 80
1955.10 71
1955.20 65
1955.30 61
1955.41 60
1955.51 62
1955.61 68
1955.71 78
1955.81 91
1955.91 104
1956.01 118
1956.12 129
1956.22 135
1956.32 136
1956.42 130
1956.52 120
1956.62 106
1956.72 91
1956.83 77
1956.93 67
1957.03 62
1957.13 62
1957.23 65
1957.33 71
1957.43 79
1957.54 85
1957.64 90
1957.74 92
1957.84 92
1957.94 89
1958.04 84
1958.15 79
1958.25 73
1958.35 67
1958.45 61
1958.55 57
1958.65 54
1958.75 53
1958.86 55
1958.96 58
1959.06 63
1959.16 68
1959.26 74
1959.36 78
1959.46 81
1959.57 83
1959.67 83
1959.77 82
1959.87 81
1959.97 79
1960.07 77
1960.18 75
1960.28 72
1960.38 68
1960.48 64
1960.58 61
1960.68 59
1960.78 58
1960.89 58
1960.99 60
1961.09 63
1961.19 67
1961.29 71
1961.39 75
1961.50 77
1961.60 78
1961.70 78
1961.80 76
1961.90 73
1962.00 69
1962.11 66
1962.21 63
1962.31 61
1962.41 59
1962.51 59
1962.61 59
1962.71 60
1962.82 62
1962.92 63
1963.02 65
1963.12 66
1963.22 67
1963.32 67
1963.43 66
1963.53 65
1963.63 65
1963.73 66
1963.83 70
1963.93 76
1964.04 85
1964.14 94
1964.24 103
1964.34 110
1964.44 114
1964.54 113
1964.65 109
1964.75 102
1964.85 94
1964.95 88
1965.05 83
1965.15 82
1965.26 83
1965.36 87
1965.46 92
1965.56 98
1965.66 103
1965.76 109
1965.87 113
1965.97 117
1966.07 120
1966.17 121
1966.27 121
1966.37 118
1966.48 113
1966.58 106
1966.68 97
1966.78 87
1966.88 76
1966.98 66
1967.09 57
1967.19 50
1967.29 46
1967.39 45
1967.49 48
1967.60 54
1967.70 61
1967.80 68
1967.90 74
1968.00 78
1968.10 80
1968.21 79
1968.31 76
1968.41 72
1968.51 66
1968.61 61
1968.71 55
1968.82 50
1968.92 46
1969.02 45
1969.12 46
1969.22 49
1969.33 54
1969.43 60
1969.53 65
1969.63 68
1969.73 68
1969.83 66
1969.94 61
1970.04 55
1970.14 50
1970.24 46
1970.34 46
1970.44 49
1970.55 55
1970.65 63
1970.75 71
1970.85 80
1970.95 88
1971.06 94
1971.16 97
1971.26 97
1971.36 94
1971.46 90
1971.57 83
1971.67 77
1971.77 70
1971.87 65
1971.97 61
1972.07 59
1972.18 57
1972.28 56
1972.38 55
1972.48 53
1972.58 52
1972.69 51
1972.79 51
1972.89 53
1972.99 57
1973.09 62
1973.19 68
1973.30 75
1973.40 82
1973.50 89
1973.60 95
1973.70 101
1973.81 105
1973.91 109
1974.01 110
1974.11 108
1974.21 105
1974.32 99
1974.42 93
1974.52 85
1974.62 78
1974.72 71
1974.83 67
1974.93 63
1975.03 61
1975.13 60
1975.23 59
1975.33 58
1975.44 57
1975.54 55
1975.64 54
1975.74 52
1975.84 50
1975.95 47
1976.05 44
1976.15 40
1976.25 35
1976.35 31
1976.46 28
1976.56 26
1976.66 26
1976.76 29
1976.86 33
1976.97 38
1977.07 45
1977.17 51
1977.27 56
1977.37 60
1977.48 63
1977.58 64
1977.68 63
1977.78 61
1977.88 57
1977.99 53
1978.09 48
1978.19 43
1978.29 38
1978.39 33
1978.50 29
1978.60 27
1978.70 27
1978.80 29
1978.90 33
1979.01 38
1979.11 44
1979.21 50
1979.31 53
1979.41 55
1979.52 54
1979.62 52
1979.72 50
1979.82 49
1979.92 48
1980.03 50
1980.13 52
1980.23 54
1980.33 56
1980.44 56
1980.54 56
1980.64 55
1980.74 54
1980.84 54
1980.95 55
1981.05 56
1981.15 57
1981.25 58
1981.35 57
1981.46 55
1981.56 51
1981.66 47
1981.76 43
1981.86 39
1981.97 38
1982.07 37
1982.17 38
1982.27 38
1982.37 38
1982.48 36
1982.58 33
1982.68 29
1982.78 24
1982.89 21
1982.99 20
1983.09 23
1983.19 27
1983.29 34
1983.40 41
1983.50 47
1983.60 51
1983.70 54
1983.80 55
1983.91 57
1984.01 60
1984.11 65
1984.21 70
1984.32 77
1984.42 82
1984.52 87
1984.62 90
1984.72 91
1984.83 91
1984.93 89
1985.03 87
1985.13 83
1985.24 78
1985.34 73
1985.44 69
1985.54 65
1985.64 63
1985.75 64
1985.85 67
1985.95 72
1986.05 77
1986.16 83
1986.26 87
1986.36 90
1986.46 92
1986.56 92
1986.67 91
1986.77 90
1986.87 87
1986.97 84
1987.08 80
1987.18 75
1987.28 70
1987.38 64
1987.48 59
1987.59 56
1987.69 53
1987.79 53
1987.89 52
1988.00 52
1988.10 52
1988.20 51
1988.30 50
1988.40 49
1988.51 48
1988.61 49
1988.71 52
1988.81 56
1988.92 60
1989.02 64
1989.12 67
1989.22 68
1989.33 67
1989.43 65
1989.53 61
1989.63 56
1989.73 51
1989.84 47
1989.94 44
1990.04 42
1990.14 41
1990.25 40
1990.35 39
1990.45 37
1990.55 34
1990.66 30
1990.76 26
1990.86 21
1990.96 17
1991.06 12
1991.17 6
1991.27 1
1991.37 0
1991.47 0
1991.58 0
1991.68 0
1991.78 0
1991.88 0
1991.99 0
1992.09 1
1992.19 6
1992.29 11
1992.40 14
1992.50 17
1992.60 19
1992.70 21
1992.80 23
1992.91 26
1993.01 30
1993.11 34
1993.21 39
1993.32 45
1993.42 51
1993.52 59
1993.62 67
1993.73 76
1993.83 84
1993.93 92
1994.03 98
1994.14 101
1994.24 103
1994.34 101
1994.44 98
1994.55 92
1994.65 84
1994.75 75
1994.85 66
1994.96 56
1995.06 47
1995.16 40
1995.26 35
1995.37 33
1995.47 35
1995.57 39
1995.67 45
1995.78 52
1995.88 61
1995.98 69
1996.08 78
1996.18 86
1996.29 92
1996.39 98
1996.49 101
1996.59 101
1996.70 99
1996.80 95
1996.90 90
1997.00 86
1997.11 83
1997.21 83
1997.31 85
1997.41 88
1997.52 91
1997.62 92
1997.72 91
1997.82 89
1997.93 84
1998.03 80
1998.13 76
1998.23 74
1998.34 73
1998.44 73
1998.54 73
1998.65 72
1998.75 69
1998.85 64
1998.95 57
1999.06 51
1999.16 45
1999.26 42
1999.36 42
1999.47 46
1999.57 53
1999.67 61
1999.77 70
1999.88 79
1999.98 87
2000.08 93
2000.18 98
2000.29 102
2000.39 104
2000.49 106
2000.59 107
2000.70 107
2000.80 107
2000.90 105
2001.00 103
2001.11 99
2001.21 95
2001.31 90
2001.41 87
2001.52 85
2001.62 84
2001.72 85
2001.82 87
2001.93 88
2002.03 88
2002.13 85
2002.24 81
2002.34 75
2002.44 69
2002.54 64
2002.65 59
2002.75 55
2002.85 50
2002.95 44
2003.06 37
2003.16 28
2003.26 20
2003.36 13
2003.47 9
2003.57 6
2003.67 5
2003.78 6
2003.88 6
2003.98 6
2004.08 5
2004.19 5
2004.29 6
2004.39 10
2004.49 17
2004.60 26
2004.70 37
2004.80 49
2004.90 59
2005.01 66
2005.11 70
2005.21 70
2005.32 67
2005.42 61
2005.52 55
2005.62 49
2005.73 45
2005.83 43
2005.93 45
2006.03 49
2006.14 55
2006.24 61
2006.34 67
2006.45 72
2006.55 75
2006.65 76
2006.75 75
2006.86 73
2006.96 70
2007.06 67
2007.16 66
2007.27 65
2007.37 66
2007.47 68
2007.58 71
2007.68 73
2007.78 75
2007.88 76
2007.99 74
2008.09 72
2008.19 67
2008.30 62
2008.40 55
2008.50 49
2008.60 43
2008.71 39
2008.81 35
2008.91 33
2009.01 33
2009.12 33
2009.22 34
2009.32 35
2009.43 37
2009.53 39
2009.63 42
2009.73 45
2009.84 48
2009.94 49
2010.04 49
2010.15 47
2010.25 42
2010.35 37
2010.45 33
2010.56 30
2010.66 29
2010.76 30
2010.87 34
2010.97 39
2011.07 43
2011.17 48
2011.28 52
2011.38 56
2011.48 61
2011.59 66
2011.69 73
2011.79 80
2011.89 86
2012.00 92
2012.10 95
2012.20 97
2012.31 96
2012.41 94
2012.51 92
2012.61 90
2012.72 88
2012.82 88
2012.92 88
2013.03 88
2013.13 87
2013.23 84
2013.33 79
2013.44 73
2013.54 67
2013.64 62
2013.75 58
2013.85 58
2013.95 59
2014.06 62
2014.16 64
2014.26 65
2014.36 64
2014.47 61
2014.57 55
2014.67 48
2014.78 41
2014.88 36
2014.98 32
2015.08 31
2015.19 31
2015.29 32
2015.39 34
2015.50 35
2015.60 36
2015.70 36
2015.81 36
2015.91 37
2016.01 40
2016.11 45
2016.22 52
2016.32 61
2016.42 70
2016.53 77
2016.63 82
2016.73 82
2016.84 77
2016.94 68
2017.04 55
2017.14 42
2017.25 31
2017.35 22
2017.45 18
2017.56 18
2017.66 21
2017.76 25
2017.87 29
2017.97 31
2018.07 29
2018.17 24
2018.28 18
2018.38 10
2018.48 4
2018.59 1
2018.69 1
2018.79 5
2018.90 11
2019.00 18
2019.10 25
2019.21 31
2019.31 34
2019.41 36
2019.51 36
2019.62 36
2019.72 36
2019.82 37
2019.93 38
2020.03 38
2020.13 38
2020.24 38
2020.34 36
2020.44 32
2020.55 28
2020.65 24
2020.75 20
2020.85 17
2020.96 15
2021.06 13
2021.16 13
2021.27 13
2021.37 13
2021.47 13
2021.58 13
2021.68 11
2021.78 9
2021.89 7
2021.99 5
2022.09 4
2022.20 3
2022.30 3
2022.40 5
2022.50 7
2022.61 10
2022.71 14
2022.81 16
2022.92 17
2023.02 17
2023.12 16
2023.23 14
2023.33 11
2023.43 10
2023.54 9
2023.64 9
2023.74 10
2023.85 12
2023.95 15
2024.05 21
2024.16 29
2024.26 38
2024.36 49
2024.46 61
2024.57 71
2024.67 78
2024.77 83
2024.88 86
2024.98 86
2025.08 85
2025.19 83
2025.29 81
2025.39 79
2025.50 75
2025.60 70
2025.70 64
2025.81 57
2025.91 50
2026.01 43
2026.12 37
2026.22 31
2026.32 26
2026.43 22
2026.53 17
2026.63 13
2026.74 9
2026.84 6
2026.94 3
2027.05 2
2027.15 1
2027.25 0
2027.36 0
2027.46 0
2027.56 0
2027.67 1
2027.77 5
2027.87 11
2027.98 19
2028.08 28
2028.18 37
2028.28 44
2028.39 49
2028.49 52
2028.59 52
2028.70 49
2028.80 45
2028.90 39
2029.01 32
2029.11 25
2029.21 18
2029.32 12
2029.42 8
2029.52 4
2029.63 2
2029.73 0
2029.83 0
2029.94 0
2030.04 0
2030.14 0
2030.25 0
2030.35 0
2030.45 0
2030.56 0
2030.66 4
2030.76 12
2030.87 22
2030.97 31
2031.07 40
2031.18 49
2031.28 56
2031.38 62
2031.49 67
2031.59 71
2031.70 75
2031.80 79
2031.90 82
2032.01 85
2032.11 87
2032.21 87
2032.32 85
2032.42 81
2032.52 76
2032.63 69
2032.73 62
2032.83 56
2032.94 50
2033.04 44
2033.14 39
2033.25 35
2033.35 32
2033.45 29
2033.56 27
2033.66 25
2033.76 24
2033.87 23
2033.97 22
2034.07 22
2034.18 23
2034.28 23
2034.38 24
2034.49 24
2034.59 25
2034.69 26
2034.80 27
2034.90 30
2035.00 33
2035.11 37
2035.21 42
2035.32 46
2035.42 50
2035.52 53
2035.63 54
2035.73 54
2035.83 52
2035.94 51
2036.04 50
2036.14 50
2036.25 51
2036.35 53
2036.45 56
2036.56 60
2036.66 63
2036.76 65
2036.87 67
2036.97 67
2037.07 67
2037.18 67
2037.28 66
2037.39 66
2037.49 66
2037.59 67
2037.70 69
2037.80 73
2037.90 78
2038.01 84
2038.11 89
2038.21 94
2038.32 98
2038.42 99
2038.52 98
2038.63 94
2038.73 88
2038.83 79
2038.94 69
2039.04 59
2039.15 49
2039.25 40
2039.35 33
2039.46 28
2039.56 26
2039.66 26
2039.77 28
2039.87 30
2039.97 32
2040.08 33
2040.18 33
2040.28 32
2040.39 29
2040.49 26
2040.60 23
2040.70 21
2040.80 20
2040.91 20
2041.01 21
2041.11 23
2041.22 27
2041.32 33
2041.42 39
2041.53 48
2041.63 57
2041.74 66
2041.84 75
2041.94 82
2042.05 87
2042.15 90
2042.25 91
2042.36 90
2042.46 89
2042.56 88
2042.67 87
2042.77 86
2042.88 85
2042.98 83
2043.08 80
2043.19 75
2043.29 69
2043.39 61
2043.50 52
2043.60 41
2043.71 32
2043.81 23
2043.91 17
2044.02 13
2044.12 11
2044.22 12
2044.33 14
2044.43 16
2044.53 18
2044.64 20
2044.74 21
2044.85 23
2044.95 26
2045.05 31
2045.16 36
2045.26 43
2045.36 49
2045.47 54
2045.57 57
2045.68 57
2045.78 55
2045.88 51
2045.99 48
2046.09 46
2046.19 45
2046.30 48
2046.40 53
2046.51 59
2046.61 67
2046.71 75
2046.82 81
2046.92 86
2047.02 89
2047.13 89
2047.23 85
2047.34 80
2047.44 72
2047.54 64
2047.65 56
2047.75 50
2047.85 45
2047.96 43
2048.06 43
2048.17 43
2048.27 43
2048.37 41
2048.48 38
2048.58 33
2048.69 27
2048.79 20
2048.89 14
2049.00 10
2049.10 7
2049.20 7
2049.31 9
2049.41 13
2049.52 19
2049.62 26
2049.72 35
2049.83 45
2049.93 55
2050.03 65
2050.14 75
2050.24 84
2050.35 92
2050.45 99
2050.55 103
2050.66 106
2050.76 106
2050.87 104
2050.97 100
2051.07 94
2051.18 88
2051.28 82
2051.39 77
2051.49 74
2051.59 73
2051.70 76
2051.80 80
2051.90 85
2052.01 91
2052.11 97
2052.22 101
2052.32 104
2052.42 105
2052.53 105
2052.63 104
2052.74 103
2052.84 101
2052.94 99
2053.05 97
2053.15 95
2053.26 93
2053.36 91
2053.46 88
2053.57 84
2053.67 79
2053.78 73
2053.88 67
2053.98 60
2054.09 55
2054.19 51
2054.29 50
2054.40 51
2054.50 54
2054.61 57
2054.71 62
2054.81 65
2054.92 68
2055.02 68
2055.13 66
2055.23 64
2055.33 59
2055.44 55
2055.54 50
2055.65 46
2055.75 43
2055.85 40
2055.96 37
2056.06 34
2056.17 31
2056.27 28
2056.37 26
2056.48 24
2056.58 23
2056.69 21
2056.79 19
2056.89 16
2057.00 11
2057.10 5
2057.21 0
2057.31 0
2057.41 0
2057.52 0
2057.62 0
2057.73 0
2057.83 0
2057.93 0
2058.04 5
2058.14 11
2058.25 16
2058.35 19
2058.46 22
2058.56 25
2058.66 28
2058.77 32
2058.87 35
2058.98 38
2059.08 39
2059.18 38
2059.29 36
2059.39 34
2059.50 32
2059.60 31
2059.70 34
2059.81 38
2059.91 45
2060.02 53
2060.12 61
2060.22 67
2060.33 70
2060.43 70
2060.54 67
2060.64 62
2060.75 57
2060.85 52
2060.95 49
2061.06 48
2061.16 50
2061.27 54
2061.37 60
2061.47 66
2061.58 73
2061.68 77
2061.79 80
2061.89 80
2061.99 77
2062.10 71
2062.20 62
2062.31 53
2062.41 44
2062.52 37
2062.62 33
2062.72 31
2062.83 31
2062.93 33
2063.04 34
2063.14 35
2063.24 34
2063.35 34
2063.45 33
2063.56 34
2063.66 37
2063.77 44
2063.87 53
2063.97 64
2064.08 75
2064.18 85
2064.29 91
2064.39 94
2064.49 91
2064.60 85
2064.70 75
2064.81 64
2064.91 53
2065.02 45
2065.12 40
2065.22 38
2065.33 40
2065.43 45
2065.54 52
2065.64 60
2065.75 68
2065.85 74
2065.95 78
2066.06 79
2066.16 76
2066.27 70
2066.37 63
2066.48 55
2066.58 48
2066.68 43
2066.79 41
2066.89 41
2067.00 45
2067.10 50
2067.21 56
2067.31 63
2067.41 70
2067.52 77
2067.62 85
2067.73 93
2067.83 101
2067.94 109
2068.04 117
2068.14 124
2068.25 128
2068.35 129
2068.46 127
2068.56 121
2068.67 114
2068.77 104
2068.87 94
2068.98 84
2069.08 75
2069.19 68
2069.29 62
2069.40 57
2069.50 55
2069.60 54
2069.71 55
2069.81 57
2069.92 58
2070.02 59
2070.13 58
2070.23 56
2070.34 52
2070.44 47
2070.54 42
2070.65 39
2070.75 37
2070.86 38
2070.96 40
2071.07 44
2071.17 48
2071.27 52
2071.38 54
2071.48 56
2071.59 57
2071.69 57
2071.80 57
2071.90 57
2072.01 56
2072.11 55
2072.21 54
2072.32 53
2072.42 52
2072.53 54
2072.63 56
2072.74 60
2072.84 65
2072.94 70
2073.05 74
2073.15 77
2073.26 79
2073.36 78
2073.47 77
2073.57 75
2073.68 73
2073.78 71
2073.88 69
2073.99 70
2074.09 71
2074.20 73
2074.30 75
2074.41 77
2074.51 78
2074.62 78
2074.72 78
2074.82 78
2074.93 77
2075.03 78
2075.14 79
2075.24 80
2075.35 83
2075.45 87
2075.56 91
2075.66 96
2075.77 100
2075.87 103
2075.97 105
2076.08 104
2076.18 101
2076.29 96
2076.39 91
2076.50 86
2076.60 82
2076.71 79
2076.81 78
2076.91 78
2077.02 80
2077.12 83
2077.23 86
2077.33 89
2077.44 91
2077.54 91
2077.65 89
2077.75 85
2077.86 81
2077.96 76
2078.06 73
2078.17 72
2078.27 73
2078.38 74
2078.48 76
2078.59 76
2078.69 76
2078.80 74
2078.90 73
2079.01 73
2079.11 74
2079.22 79
2079.32 86
2079.42 96
2079.53 108
2079.63 121
2079.74 133
2079.84 143
2079.95 150
2080.05 154
2080.16 155
2080.26 152
2080.37 148
2080.47 142
2080.57 136
2080.68 131
2080.78 126
2080.89 123
2080.99 121
2081.10 121
2081.20 123
2081.31 127
2081.41 132
2081.52 138
2081.62 143
2081.73 145
2081.83 144
2081.94 139
2082.04 129
2082.14 115
2082.25 99
2082.35 82
2082.46 65
2082.56 51
2082.67 40
2082.77 32
2082.88 27
2082.98 25
2083.09 25
2083.19 25
2083.30 26
2083.40 27
2083.51 28
2083.61 31
2083.71 34
2083.82 38
2083.92 42
2084.03 45
2084.13 46
2084.24 45
2084.34 40
2084.45 33
2084.55 25
2084.66 17
2084.76 9
2084.87 2
2084.97 0
2085.08 0
2085.18 0
2085.29 0
2085.39 0
2085.49 0
2085.60 0
2085.70 0
2085.81 0
2085.91 7
2086.02 15
2086.12 25
2086.23 35
2086.33 45
2086.44 54
2086.54 62
2086.65 68
2086.75 70
2086.86 70
2086.96 68
2087.07 65
2087.17 61
2087.28 59
2087.38 59
2087.49 60
2087.59 64
2087.70 69
2087.80 74
2087.90 80
2088.01 85
2088.11 89
2088.22 92
2088.32 94
2088.43 95
2088.53 94
2088.64 92
2088.74 88
2088.85 81
2088.95 71
2089.06 58
2089.16 43
2089.27 28
2089.37 14
2089.48 4
2089.58 0
2089.69 0
2089.79 0
2089.90 2
2090.00 8
2090.11 13
2090.21 17
2090.32 19
2090.42 19
2090.53 19
2090.63 20
2090.74 20
2090.84 22
2090.95 24
2091.05 28
2091.15 31
2091.26 36
2091.36 40
2091.47 45
2091.57 50
2091.68 55
2091.78 58
2091.89 60
2091.99 62
2092.10 62
2092.20 62
2092.31 63
2092.41 65
2092.52 69
2092.62 75
2092.73 81
2092.83 88
2092.94 94
2093.04 99
2093.15 102
2093.25 104
2093.36 103
2093.46 101
2093.57 96
2093.67 89
2093.78 81
2093.88 70
2093.99 58
2094.09 46
2094.20 33
2094.30 21
2094.41 10
2094.51 1
2094.62 0
2094.72 0
2094.83 0
2094.93 0
2095.04 0
2095.14 1
2095.25 9
2095.35 17
2095.46 27
2095.56 36
2095.67 45
2095.77 53
2095.88 58
2095.98 61
2096.09 62
2096.19 63
2096.30 64
2096.40 67
2096.51 73
2096.61 81
2096.72 91
2096.82 101
2096.93 109
2097.03 114
2097.14 114
2097.24 110
2097.35 103
2097.45 93
2097.56 83
2097.66 74
2097.77 67
2097.87 61
2097.98 58
2098.08 56
2098.19 56
2098.29 57
2098.40 59
2098.50 61
2098.61 63
2098.71 66
2098.82 67
2098.92 67
2099.03 65
2099.13 60
2099.24 55
2099.34 47
2099.45 40
2099.55 32
2099.66 26
2099.76 22
2099.87 19
2099.97 18
2100.08 19
2100.18 21
2100.29 24
2100.39 29
2100.50 34
2100.60 40
2100.71 46
2100.82 53
2100.92 60
2101.03 66
2101.13 71
2101.24 74
2101.34 74
2101.45 72
2101.55 67
2101.66 60
2101.76 51
2101.87 41
2101.97 32
2102.08 23
2102.18 16
2102.29 10
2102.39 7
2102.50 5
2102.60 6
2102.71 7
2102.81 10
2102.92 13
2103.02 16
2103.13 19
2103.23 21
2103.34 23
2103.44 26
2103.55 31
2103.65 38
2103.76 47
2103.86 56
2103.97 64
2104.08 70
2104.18 72
2104.29 69
2104.39 63
2104.50 55
2104.60 46
2104.71 38
2104.81 34
2104.92 32
2105.02 33
2105.13 35
2105.23 39
2105.34 43
2105.44 46
2105.55 49
2105.65 52
2105.76 55
2105.86 58
2105.97 61
2106.07 63
2106.18 64
2106.29 64
2106.39 62
2106.50 59
2106.60 56
2106.71 52
2106.81 49
2106.92 47
2107.02 46
2107.13 45
2107.23 45
2107.34 45
2107.44 46
2107.55 49
2107.65 53
2107.76 58
2107.86 63
2107.97 69
2108.08 74
2108.18 76
2108.29 77
2108.39 77
2108.50 75
2108.60 74
2108.71 73
2108.81 73
2108.92 74
2109.02 76
2109.13 78
2109.23 80
2109.34 79
2109.44 77
2109.55 72
2109.66 65
2109.76 56
2109.87 47
2109.97 38
2110.08 29
2110.18 22
2110.29 17
2110.39 13
2110.50 11
2110.60 10
2110.71 11
2110.81 12
2110.92 15
2111.02 18
2111.13 21
2111.24 25
2111.34 29
2111.45 34
2111.55 38
2111.66 43
2111.76 47
2111.87 50
2111.97 54
2112.08 57
2112.18 60
2112.29 62
2112.39 64
2112.50 65
2112.61 66
2112.71 66
2112.82 67
2112.92 68
2113.03 72
2113.13 76
2113.24 81
2113.34 86
2113.45 89
2113.55 89
2113.66 87
2113.77 81
2113.87 74
2113.98 66
2114.08 58
2114.19 52
2114.29 47
2114.40 45
2114.50 43
2114.61 41
2114.71 38
2114.82 35
2114.93 31
2115.03 27
2115.14 25
2115.24 23
2115.35 23
2115.45 25
2115.56 26
2115.66 27
2115.77 27
2115.88 24
2115.98 20
2116.09 16
2116.19 10
2116.30 5
2116.40 1
2116.51 0
2116.61 0
2116.72 0
2116.82 0
2116.93 1
2117.04 5
2117.14 10
2117.25 15
2117.35 21
2117.46 28
2117.56 34
2117.67 41
2117.77 47
2117.88 51
2117.99 54
2118.09 56
2118.20 56
2118.30 56
2118.41 56
2118.51 57
2118.62 61
2118.72 65
2118.83 71
2118.94 77
2119.04 82
2119.15 85
2119.25 86
2119.36 87
2119.46 87
2119.57 89
2119.67 91
2119.78 95
2119.89 101
2119.99 107
2120.10 112
2120.20 117
2120.31 121
2120.41 123
2120.52 125
2120.63 126
2120.73 128
2120.84 129
2120.94 130
2121.05 132
2121.15 132
2121.26 130
2121.36 126
2121.47 120
2121.58 112
2121.68 103
2121.79 93
2121.89 84
2122.00 77
2122.10 72
2122.21 69
2122.32 67
2122.42 66
2122.53 66
2122.63 65
2122.74 63
2122.84 61
2122.95 59
2123.06 58
2123.16 58
2123.27 60
2123.37 62
2123.48 63
2123.58 63
2123.69 61
2123.80 57
2123.90 51
2124.01 43
2124.11 35
2124.22 27
2124.32 21
2124.43 15
2124.54 11
2124.64 6
2124.75 2
2124.85 0
2124.96 0
2125.06 0
2125.17 0
2125.28 0
2125.38 0
2125.49 0
2125.59 0
2125.70 2
2125.80 4
2125.91 6
2126.02 8
2126.12 11
2126.23 13
2126.33 15
2126.44 18
2126.54 20
2126.65 22
2126.76 25
2126.86 28
2126.97 32
2127.07 38
2127.18 43
2127.28 49
2127.39 52
2127.50 53
2127.60 52
2127.71 48
2127.81 43
2127.92 38
2128.03 33
2128.13 31
2128.24 31
2128.34 34
2128.45 40
2128.55 46
2128.66 52
2128.77 57
2128.87 61
2128.98 62
2129.08 62
2129.19 61
2129.29 59
2129.40 58
2129.51 56
2129.61 54
2129.72 51
2129.82 47
2129.93 41
2130.04 35
2130.14 30
2130.25 25
2130.35 22
2130.46 22
2130.57 23
2130.67 25
2130.78 28
2130.88 30
2130.99 32
2131.09 34
2131.20 34
2131.31 34
2131.41 32
2131.52 29
2131.62 26
2131.73 22
2131.84 18
2131.94 16
2132.05 15
2132.15 16
2132.26 20
2132.37 26
2132.47 33
2132.58 40
2132.68 46
2132.79 50
2132.89 52
2133.00 52
2133.11 50
2133.21 48
2133.32 47
2133.42 48
2133.53 51
2133.64 56
2133.74 63
2133.85 70
2133.95 77
2134.06 82
2134.17 86
2134.27 87
2134.38 85
2134.48 81
2134.59 75
2134.70 69
2134.80 64
2134.91 59
2135.01 55
2135.12 52
2135.23 48
2135.33 44
2135.44 39
2135.54 34
2135.65 31
2135.76 30
2135.86 31
2135.97 34
2136.07 40
2136.18 46
2136.29 52
2136.39 56
2136.50 58
2136.60 58
2136.71 56
2136.82 53
2136.92 50
2137.03 47
2137.13 45
2137.24 43
2137.35 43
2137.45 42
2137.56 42
2137.66 43
2137.77 44
2137.88 45
2137.98 47
2138.09 49
2138.19 51
2138.30 53
2138.41 54
2138.51 55
2138.62 55
2138.72 56
2138.83 56
2138.94 57
2139.04 59
2139.15 61
2139.26 63
2139.36 66
2139.47 68
2139.57 71
2139.68 73
2139.79 75
2139.89 77
2140.00 78
2140.10 77
2140.21 76
2140.32 72
2140.42 67
2140.53 61
2140.63 54
2140.74 47
2140.85 41
2140.95 37
2141.06 35
2141.17 34
2141.27 34
2141.38 34
2141.48 34
2141.59 34
2141.70 34
2141.80 34
2141.91 34
2142.01 35
2142.12 36
2142.23 38
2142.33 42
2142.44 46
2142.54 53
2142.65 61
2142.76 70
2142.86 81
2142.97 92
2143.08 102
2143.18 111
2143.29 117
2143.39 120
2143.50 120
2143.61 117
2143.71 113
2143.82 108
2143.93 104
2144.03 100
2144.14 97
2144.24 95
2144.35 94
2144.46 92
2144.56 90
2144.67 88
2144.78 87
2144.88 85
2144.99 84
2145.09 82
2145.20 82
2145.31 81
2145.41 81
2145.52 81
2145.62 79
2145.73 77
2145.84 73
2145.94 69
2146.05 63
2146.16 57
2146.26 50
2146.37 45
2146.47 42
2146.58 41
2146.69 43
2146.79 47
2146.90 53
2147.01 61
2147.11 70
2147.22 79
2147.33 87
2147.43 94
2147.54 99
2147.64 102
2147.75 102
2147.86 100
2147.96 97
2148.07 93
2148.18 89
2148.28 85
2148.39 84
2148.49 84
2148.60 84
2148.71 85
2148.81 85
2148.92 84
2149.03 82
2149.13 80
2149.24 77
2149.34 76
2149.45 76
2149.56 78
2149.66 81
2149.77 83
2149.88 84
2149.98 83
2150.09 81
2150.20 76
2150.30 70
2150.41 64
2150.51 59
2150.62 56
2150.73 56
2150.83 59
2150.94 66
2151.05 77
2151.15 90
2151.26 104
2151.37 118
2151.47 131
2151.58 141
2151.68 147
2151.79 147
2151.90 144
2152.00 137
2152.11 129
2152.22 121
2152.32 116
2152.43 115
2152.54 116
2152.64 119
2152.75 122
2152.86 123
2152.96 121
2153.07 114
2153.17 106
2153.28 95
2153.39 85
2153.49 76
2153.60 69
2153.71 64
2153.81 60
2153.92 57
2154.03 53
2154.13 50
2154.24 47
2154.35 46
2154.45 46
2154.56 48
2154.66 51
2154.77 56
2154.88 63
2154.98 69
2155.09 75
2155.20 81
2155.30 85
2155.41 88
2155.52 89
2155.62 89
2155.73 88
2155.84 86
2155.94 84
2156.05 82
2156.16 80
2156.26 77
2156.37 74
2156.48 70
2156.58 65
2156.69 59
2156.79 52
2156.90 45
2157.01 38
2157.11 33
2157.22 29
2157.33 27
2157.43 27
2157.54 27
2157.65 29
2157.75 30
2157.86 32
2157.97 35
2158.07 39
2158.18 46
2158.29 55
2158.39 67
2158.50 80
2158.61 95
2158.71 108
2158.82 119
2158.93 126
2159.03 129
2159.14 127
2159.25 123
2159.35 117
2159.46 111
2159.56 105
2159.67 101
2159.78 99
2159.88 99
2159.99 100
2160.10 102
2160.20 103
2160.31 104
2160.42 103
2160.52 100
2160.63 97
2160.74 93
2160.84 90
2160.95 88
2161.06 88
2161.16 88
2161.27 88
2161.38 88
2161.48 88
2161.59 87
2161.70 86
2161.80 83
2161.91 80
2162.02 76
2162.12 72
2162.23 67
2162.34 62
2162.44 58
2162.55 54
2162.66 51
2162.76 50
2162.87 49
2162.98 48
2163.08 47
2163.19 44
2163.30 42
2163.40 39
2163.51 36
2163.62 35
2163.72 36
2163.83 39
2163.94 42
2164.04 45
2164.15 46
2164.26 45
2164.36 43
2164.47 39
2164.58 35
2164.68 32
2164.79 31
2164.90 33
2165.00 38
2165.11 44
2165.22 50
2165.32 56
2165.43 61
2165.54 65
2165.64 68
2165.75 70
2165.86 71
2165.96 72
2166.07 72
2166.18 73
2166.29 72
2166.39 72
2166.50 70
2166.61 69
2166.71 67
2166.82 66
2166.93 65
2167.03 66
2167.14 68
2167.25 71
2167.35 74
2167.46 76
2167.57 77
2167.67 76
2167.78 73
2167.89 69
2167.99 65
2168.10 62
2168.21 61
2168.31 62
2168.42 65
2168.53 69
2168.63 75
2168.74 80
2168.85 84
2168.95 85
2169.06 84
2169.17 79
2169.28 72
2169.38 64
2169.49 57
2169.60 51
2169.70 49
2169.81 51
2169.92 55
2170.02 60
2170.13 65
2170.24 68
2170.34 68
2170.45 65
2170.56 61
2170.66 55
2170.77 49
2170.88 44
2170.98 41
2171.09 39
2171.20 37
2171.31 35
2171.41 33
2171.52 31
2171.63 29
2171.73 27
2171.84 26
2171.95 27
2172.05 30
2172.16 35
2172.27 40
2172.37 46
2172.48 50
2172.59 52
2172.69 52
2172.80 50
2172.91 47
2173.02 45
2173.12 42
2173.23 40
2173.34 37
2173.44 34
2173.55 31
2173.66 27
2173.76 22
2173.87 18
2173.98 15
2174.08 12
2174.19 12
2174.30 13
2174.41 17
2174.51 22
2174.62 29
2174.73 36
2174.83 42
2174.94 48
2175.05 51
2175.15 53
2175.26 52
2175.37 50
2175.48 48
2175.58 46
2175.69 45
2175.80 46
2175.90 47
2176.01 50
2176.12 53
2176.22 56
2176.33 58
2176.44 60
2176.55 60
2176.65 60
2176.76 58
2176.87 56
2176.97 54
2177.08 52
2177.19 52
2177.29 52
2177.40 53
2177.51 54
2177.62 54
2177.72 54
2177.83 51
2177.94 48
2178.04 44
2178.15 41
2178.26 39
2178.36 39
2178.47 41
2178.58 44
2178.69 46
2178.79 47
2178.90 46
2179.01 43
2179.11 39
2179.22 34
2179.33 29
2179.44 25
2179.54 23
2179.65 22
2179.76 22
2179.86 22
2179.97 23
2180.08 24
2180.18 25
2180.29 25
2180.40 24
2180.51 22
2180.61 19
2180.72 16
2180.83 14
2180.93 14
2181.04 17
2181.15 22
2181.26 28
2181.36 35
2181.47 41
2181.58 45
2181.68 46
2181.79 46
2181.90 45
2182.01 45
2182.11 45
2182.22 47
2182.33 50
2182.43 55
2182.54 60
2182.65 65
2182.76 68
2182.86 70
2182.97 71
2183.08 70
2183.18 69
2183.29 68
2183.40 68
2183.51 70
2183.61 74
2183.72 78
2183.83 81
2183.93 84
2184.04 85
2184.15 84
2184.26 82
2184.36 80
2184.47 79
2184.58 80
2184.69 82
2184.79 85
2184.90 88
2185.01 90
2185.11 91
2185.22 91
2185.33 89
2185.44 86
2185.54 82
2185.65 77
2185.76 72
2185.86 67
2185.97 60
2186.08 53
2186.19 45
2186.29 36
2186.40 28
2186.51 19
2186.62 13
2186.72 8
2186.83 5
2186.94 3
2187.04 4
2187.15 7
2187.26 10
2187.37 15
2187.47 21
2187.58 27
2187.69 33
2187.80 39
2187.90 43
2188.01 47
2188.12 50
2188.22 53
2188.33 55
2188.44 56
2188.55 56
2188.65 56
2188.76 54
2188.87 50
2188.98 46
2189.08 40
2189.19 36
2189.30 33
2189.40 33
2189.51 36
2189.62 43
2189.73 51
2189.83 59
2189.94 67
2190.05 73
2190.16 76
2190.26 76
2190.37 75
2190.48 74
2190.59 73
2190.69 73
2190.80 74
2190.91 76
2191.01 79
2191.12 83
2191.23 86
2191.34 90
2191.44 93
2191.55 97
2191.66 99
2191.77 100
2191.87 101
2191.98 100
2192.09 99
2192.20 97
2192.30 96
2192.41 95
2192.52 94
2192.63 94
2192.73 93
2192.84 91
2192.95 88
2193.06 84
2193.16 78
2193.27 72
2193.38 66
2193.48 60
2193.59 55
2193.70 52
2193.81 50
2193.91 49
2194.02 50
2194.13 52
2194.24 54
2194.34 57
2194.45 61
2194.56 65
2194.67 69
2194.77 74
2194.88 78
2194.99 82
2195.10 85
2195.20 88
2195.31 90
2195.42 91
2195.53 92
2195.63 91
2195.74 90
2195.85 89
2195.96 87
2196.06 84
2196.17 82
2196.28 78
2196.39 74
2196.49 68
2196.60 61
2196.71 53
2196.82 45
2196.92 37
2197.03 32
2197.14 28
2197.25 26
2197.35 25
2197.46 24
2197.57 22
2197.68 18
2197.78 12
2197.89 4
2198.00 0
2198.11 0
2198.21 0
2198.32 0
2198.43 0
2198.54 0
2198.64 0
2198.75 0
2198.86 4
2198.97 14
2199.07 24
2199.18 35
2199.29 46
2199.40 56
2199.50 65
2199.61 72
2199.72 77
2199.83 80
2199.93 81
2200.04 82
2200.15 82
2200.26 82
2200.36 82
2200.47 82
2200.58 81
2200.69 81
2200.80 80
2200.90 80
2201.01 81
2201.12 82
2201.23 84
2201.33 85
2201.44 85
2201.55 84
2201.66 80
2201.76 75
2201.87 70
2201.98 66
2202.09 63
2202.19 63
2202.30 65
2202.41 68
2202.52 71
2202.62 73
2202.73 74
2202.84 73
2202.95 70
2203.06 66
2203.16 61
2203.27 55
2203.38 49
2203.49 43
2203.59 37
2203.70 31
2203.81 27
2203.92 23
2204.02 21
2204.13 20
2204.24 21
2204.35 24
2204.46 28
2204.56 34
2204.67 39
2204.78 44
2204.89 48
2204.99 50
2205.10 50
2205.21 49
2205.32 48
2205.42 47
2205.53 46
2205.64 46
2205.75 45
2205.86 43
2205.96 39
2206.07 35
2206.18 30
2206.29 27
2206.39 26
2206.50 29
2206.61 35
2206.72 45
2206.82 57
2206.93 69
2207.04 81
2207.15 90
2207.26 96
2207.36 99
2207.47 99
2207.58 95
2207.69 90
2207.79 83
2207.90 76
2208.01 69
2208.12 64
2208.23 62
2208.33 62
2208.44 65
2208.55 71
2208.66 78
2208.76 87
2208.87 97
2208.98 107
2209.09 117
2209.20 126
2209.30 133
2209.41 140
2209.52 144
2209.63 147
2209.73 149
2209.84 149
2209.95 149
2210.06 149
2210.17 151
2210.27 154
2210.38 158
2210.49 162
2210.60 165
2210.71 166
2210.81 164
2210.92 158
2211.03 150
2211.14 140
2211.24 130
2211.35 120
2211.46 110
2211.57 102
2211.68 95
2211.78 88
2211.89 82
2212.00 77
2212.11 73
2212.22 70
2212.32 69
2212.43 69
2212.54 71
2212.65 74
2212.75 76
2212.86 79
2212.97 81
2213.08 82
2213.19 82
2213.29 83
2213.40 85
2213.51 88
2213.62 91
2213.73 96
2213.83 100
2213.94 105
2214.05 108
2214.16 109
2214.27 110
2214.37 109
2214.48 107
2214.59 105
2214.70 102
2214.81 100
2214.91 99
2215.02 100
2215.13 102
2215.24 107
2215.34 111
2215.45 116
2215.56 119
2215.67 120
2215.78 118
2215.88 115
2215.99 109
2216.10 103
2216.21 98
2216.32 93
2216.42 91
2216.53 91
2216.64 95
2216.75 101
2216.86 109
2216.96 119
2217.07 128
2217.18 137
2217.29 144
2217.40 148
2217.50 149
2217.61 148
2217.72 146
2217.83 144
2217.94 142
2218.04 142
2218.15 143
2218.26 146
2218.37 150
2218.48 154
2218.58 159
2218.69 162
2218.80 165
2218.91 166
2219.02 165
2219.12 162
2219.23 158
2219.34 154
2219.45 151
2219.56 148
2219.67 147
2219.77 148
2219.88 151
2219.99 154
2220.10 159
2220.21 164
2220.31 169
2220.42 172
2220.53 174
2220.64 174
2220.75 172
2220.85 167
2220.96 160
2221.07 153
2221.18 145
2221.29 137
2221.39 131
2221.50 127
2221.61 125
2221.72 125
2221.83 126
2221.93 127
2222.04 129
2222.15 129
2222.26 128
2222.37 126
2222.48 122
2222.58 118
2222.69 115
2222.80 113
2222.91 112
2223.02 111
2223.12 112
2223.23 112
2223.34 111
2223.45 110
2223.56 108
2223.67 106
2223.77 104
2223.88 103
2223.99 102
2224.10 102
2224.21 103
2224.31 104
2224.42 105
2224.53 105
2224.64 104
2224.75 101
2224.85 97
2224.96 91
2225.07 84
2225.18 77
2225.29 70
2225.40 65
2225.50 61
2225.61 60
2225.72 59
2225.83 60
2225.94 59
2226.05 58
2226.15 54
2226.26 49
2226.37 43
2226.48 36
2226.59 29
2226.69 24
2226.80 20
2226.91 19
2227.02 19
2227.13 20
2227.24 22
2227.34 24
2227.45 27
2227.56 28
2227.67 28
2227.78 28
2227.89 26
2227.99 25
2228.10 22
2228.21 20
2228.32 17
2228.43 14
2228.53 11
2228.64 8
2228.75 5
2228.86 4
2228.97 6
2229.08 9
2229.18 14
2229.29 20
2229.40 25
2229.51 29
2229.62 30
2229.73 28
2229.83 23
2229.94 16
2230.05 7
2230.16 0
2230.27 0
2230.38 0
2230.48 0
2230.59 0
2230.70 0
2230.81 0
2230.92 0
2231.03 6
2231.13 10
2231.24 13
2231.35 13
2231.46 12
2231.57 10
2231.68 7
2231.78 5
2231.89 3
2232.00 2
2232.11 2
2232.22 3
2232.33 7
2232.43 12
2232.54 20
2232.65 29
2232.76 39
2232.87 48
2232.98 56
2233.08 62
2233.19 66
2233.30 67
2233.41 67
2233.52 66
2233.63 65
2233.73 66
2233.84 68
2233.95 72
2234.06 77
2234.17 82
2234.28 87
2234.39 91
2234.49 94
2234.60 95
2234.71 96
2234.82 96
2234.93 96
2235.04 95
2235.14 95
2235.25 95
2235.36 96
2235.47 99
2235.58 101
2235.69 105
2235.80 107
2235.90 109
2236.01 109
2236.12 107
2236.23 104
2236.34 101
2236.45 97
2236.55 95
2236.66 94
2236.77 96
2236.88 99
2236.99 103
2237.10 108
2237.21 114
2237.31 120
2237.42 127
2237.53 133
2237.64 139
2237.75 143
2237.86 144
2237.96 144
2238.07 141
2238.18 138
2238.29 134
2238.40 131
2238.51 130
2238.62 132
2238.72 137
2238.83 144
2238.94 155
2239.05 167
2239.16 181
2239.27 194
2239.38 205
2239.48 213
2239.59 217
2239.70 216
2239.81 211
2239.92 201
2240.03 190
2240.14 178
2240.24 167
2240.35 156
2240.46 147
2240.57 140
2240.68 133
2240.79 127
2240.90 120
2241.00 112
2241.11 102
2241.22 92
2241.33 81
2241.44 71
2241.55 63
2241.66 57
2241.76 55
2241.87 55
2241.98 57
2242.09 60
2242.20 64
2242.31 68
2242.42 71
2242.52 75
2242.63 80
2242.74 85
2242.85 89
2242.96 93
2243.07 95
2243.18 95
2243.28 93
2243.39 88
2243.50 83
2243.61 78
2243.72 74
2243.83 72
2243.94 71
2244.04 72
2244.15 75
2244.26 77
2244.37 80
2244.48 83
2244.59 86
2244.70 89
2244.81 91
2244.91 93
2245.02 93
2245.13 91
2245.24 88
2245.35 84
2245.46 80
2245.57 76
2245.67 73
2245.78 73
2245.89 74
2246.00 77
2246.11 82
2246.22 88
2246.33 94
2246.44 99
2246.54 103
2246.65 105
2246.76 104
2246.87 100
2246.98 94
2247.09 88
2247.20 81
2247.31 75
2247.41 70
2247.52 68
2247.63 69
2247.74 72
2247.85 79
2247.96 87
2248.07 98
2248.18 108
2248.28 116
2248.39 121
2248.50 122
2248.61 118
2248.72 111
2248.83 101
2248.94 92
2249.05 83
2249.15 77
2249.26 74
2249.37 73
2249.48 74
2249.59 75
2249.70 74
2249.81 72
2249.92 68
2250.02 61
2250.13 53
2250.24 44
2250.35 37
2250.46 32
2250.57 30
2250.68 31
2250.79 36
2250.90 42
2251.00 49
2251.11 56
2251.22 62
2251.33 67
2251.44 70
2251.55 72
2251.66 73
2251.77 72
2251.87 69
2251.98 65
2252.09 60
2252.20 55
2252.31 49
2252.42 44
2252.53 39
2252.64 34
2252.75 31
2252.85 27
2252.96 25
2253.07 22
2253.18 20
2253.29 19
2253.40 21
2253.51 24
2253.62 30
2253.73 38
2253.83 49
2253.94 62
2254.05 75
2254.16 88
2254.27 100
2254.38 109
2254.49 114
2254.60 115
2254.71 112
2254.81 106
2254.92 96
2255.03 86
2255.14 76
2255.25 67
2255.36 61
2255.47 58
2255.58 57
2255.69 59
2255.79 61
2255.90 64
2256.01 67
2256.12 69
2256.23 69
2256.34 68
2256.45 64
2256.56 58
2256.67 51
2256.77 42
2256.88 33
2256.99 25
2257.10 19
2257.21 17
2257.32 17
2257.43 21
2257.54 25
2257.65 29
2257.76 32
2257.86 32
2257.97 30
2258.08 26
2258.19 19
2258.30 11
2258.41 3
2258.52 0
2258.63 0
2258.74 0
2258.85 0
2258.95 0
2259.06 0
2259.17 0
2259.28 0
2259.39 4
2259.50 9
2259.61 13
2259.72 15
2259.83 16
2259.94 15
2260.04 13
2260.15 9
2260.26 4
2260.37 0
2260.48 0
2260.59 0
2260.70 0
2260.81 0
2260.92 0
2261.03 0
2261.14 2
2261.24 15
2261.35 28
2261.46 40
2261.57 50
2261.68 56
2261.79 58
2261.90 57
2262.01 54
2262.12 49
2262.23 44
2262.34 40
2262.44 37
2262.55 36
2262.66 37
2262.77 40
2262.88 44
2262.99 49
2263.10 54
2263.21 58
2263.32 62
2263.43 65
2263.54 68
2263.64 70
2263.75 74
2263.86 78
2263.97 82
2264.08 86
2264.19 88
2264.30 89
2264.41 88
2264.52 84
2264.63 80
2264.74 76
2264.85 72
2264.95 71
2265.06 71
2265.17 75
2265.28 79
2265.39 85
2265.50 90
2265.61 93
2265.72 94
2265.83 92
2265.94 88
2266.05 82
2266.16 75
2266.26 68
2266.37 61
2266.48 56
2266.59 52
2266.70 48
2266.81 45
2266.92 42
2267.03 39
2267.14 35
2267.25 31
2267.36 27
2267.47 23
2267.57 21
2267.68 19
2267.79 19
2267.90 21
2268.01 24
2268.12 28
2268.23 34
2268.34 40
2268.45 47
2268.56 54
2268.67 60
2268.78 66
2268.89 71
2268.99 75
2269.10 78
2269.21 80
2269.32 80
2269.43 80
2269.54 78
2269.65 75
2269.76 72
2269.87 70
2269.98 70
2270.09 72
2270.20 77
2270.31 85
2270.42 94
2270.52 103
2270.63 111
2270.74 115
2270.85 116
2270.96 113
2271.07 107
2271.18 98
2271.29 89
2271.40 79
2271.51 71
2271.62 64
2271.73 60
2271.84 58
2271.95 59
2272.05 62
2272.16 67
2272.27 72
2272.38 76
2272.49 79
2272.60 80
2272.71 79
2272.82 77
2272.93 74
2273.04 71
2273.15 67
2273.26 63
2273.37 57
2273.48 49
2273.59 40
2273.69 30
2273.80 20
2273.91 12
2274.02 8
2274.13 8
2274.24 12
2274.35 19
2274.46 28
2274.57 36
2274.68 43
2274.79 48
2274.90 50
2275.01 52
2275.12 54
2275.23 56
2275.34 60
2275.45 64
2275.55 67
2275.66 70
2275.77 70
2275.88 68
2275.99 65
2276.10 63
2276.21 62
2276.32 64
2276.43 68
2276.54 75
2276.65 82
2276.76 89
2276.87 95
2276.98 98
2277.09 99
2277.20 99
2277.31 100
2277.41 101
2277.52 104
2277.63 110
2277.74 117
2277.85 125
2277.96 134
2278.07 140
2278.18 144
2278.29 146
2278.40 144
2278.51 140
2278.62 134
2278.73 127
2278.84 119
2278.95 112
2279.06 104
2279.17 98
2279.28 94
2279.39 93
2279.50 94
2279.60 99
2279.71 105
2279.82 112
2279.93 118
2280.04 121
2280.15 121
2280.26 118
2280.37 114
2280.48 109
2280.59 106
2280.70 106
2280.81 108
2280.92 114
2281.03 121
2281.14 128
2281.25 135
2281.36 140
2281.47 142
2281.58 142
2281.69 141
2281.80 139
2281.90 136
2282.01 134
2282.12 132
2282.23 130
2282.34 129
2282.45 128
2282.56 126
2282.67 125
2282.78 123
2282.89 120
2283.00 116
2283.11 111
2283.22 105
2283.33 100
2283.44 96
2283.55 93
2283.66 93
2283.77 96
2283.88 99
2283.99 103
2284.10 106
2284.21 108
2284.32 107
2284.43 103
2284.54 98
2284.64 93
2284.75 88
2284.86 84
2284.97 82
2285.08 80
2285.19 78
2285.30 77
2285.41 76
2285.52 76
2285.63 76
2285.74 77
2285.85 78
2285.96 78
2286.07 77
2286.18 74
2286.29 70
2286.40 63
2286.51 56
2286.62 49
2286.73 42
2286.84 36
2286.95 30
2287.06 25
2287.17 20
2287.28 16
2287.39 13
2287.50 12
2287.61 13
2287.72 15
2287.83 19
2287.93 24
2288.04 28
2288.15 32
2288.26 36
2288.37 39
2288.48 43
2288.59 48
2288.70 54
2288.81 61
2288.92 70
2289.03 80
2289.14 90
2289.25 98
2289.36 104
2289.47 107
2289.58 107
2289.69 105
2289.80 102
2289.91 99
2290.02 98
2290.13 98
2290.24 100
2290.35 102
2290.46 104
2290.57 105
2290.68 104
2290.79 101
2290.90 97
2291.01 91
2291.12 85
2291.23 80
2291.34 74
2291.45 70
2291.56 65
2291.67 60
2291.78 55
2291.89 49
2292.00 44
2292.11 40
2292.22 37
2292.33 38
2292.43 41
2292.54 46
2292.65 53
2292.76 59
2292.87 65
2292.98 68
2293.09 69
2293.20 67
2293.31 63
2293.42 57
2293.53 50
2293.64 43
2293.75 35
2293.86 27
2293.97 20
2294.08 14
2294.19 8
2294.30 3
2294.41 0
2294.52 0
2294.63 0
2294.74 0
2294.85 0
2294.96 2
2295.07 6
2295.18 11
2295.29 14
2295.40 16
2295.51 16
2295.62 15
2295.73 13
2295.84 12
2295.95 12
2296.06 12
2296.17 13
2296.28 15
2296.39 15
2296.50 15
2296.61 14
2296.72 12
2296.83 9
2296.94 7
2297.05 5
2297.16 3
2297.27 0
2297.38 0
2297.49 0
2297.60 0
2297.71 0
2297.82 0
2297.93 0
2298.04 0
2298.15 1
2298.26 5
2298.37 8
2298.48 11
2298.59 15
2298.70 19
2298.81 24
2298.92 31
2299.03 37
2299.14 44
2299.25 50
2299.36 55
2299.47 58
2299.58 61
2299.69 63
2299.80 65
2299.91 65
2300.02 65
2300.13 64
2300.24 61
2300.35 58
2300.46 53
2300.57 49
2300.68 46
2300.79 44
2300.90 43
2301.01 43
2301.12 44
2301.23 46
2301.34 48
2301.45 49
2301.56 51
2301.67 52
2301.78 53
2301.89 53
2302.00 51
2302.11 47
2302.22 41
2302.33 33
2302.44 24
2302.55 13
2302.66 3
2302.77 0
2302.88 0
2302.99 0
2303.10 0
2303.21 0
2303.32 0
2303.43 0
2303.54 3
2303.65 6
2303.76 8
2303.87 9
2303.98 9
2304.09 10
2304.20 13
2304.31 20
2304.42 30
2304.53 43
2304.64 57
2304.75 71
2304.86 84
2304.97 95
2305.08 104
2305.19 110
2305.30 113
2305.41 115
2305.52 114
2305.63 111
2305.74 106
2305.85 99
2305.96 90
2306.07 80
2306.18 72
2306.29 66
2306.40 63
2306.51 64
2306.62 69
2306.73 76
2306.84 85
2306.95 95
2307.06 104
2307.17 112
2307.28 118
2307.39 122
2307.50 123
2307.61 123
2307.72 121
2307.83 118
2307.95 114
2308.06 110
2308.17 106
2308.28 101
2308.39 96
2308.50 89
2308.61 82
2308.72 75
2308.83 66
2308.94 59
2309.05 52
2309.16 46
2309.27 43
2309.38 40
2309.49 39
2309.60 39
2309.71 39
2309.82 39
2309.93 40
2310.04 42
2310.15 44
2310.26 46
2310.37 49
2310.48 50
2310.59 50
2310.70 48
2310.81 43
2310.92 38
2311.03 31
2311.14 25
2311.25 20
2311.36 18
2311.47 17
2311.58 18
2311.69 20
2311.80 23
2311.91 27
2312.02 30
2312.13 33
2312.24 36
2312.35 38
2312.46 41
2312.58 45
2312.69 50
2312.80 59
2312.91 70
2313.02 83
2313.13 98
2313.24 110
2313.35 120
2313.46 123
2313.57 121
2313.68 112
2313.79 98
2313.90 81
2314.01 63
2314.12 48
2314.23 38
2314.34 32
2314.45 31
2314.56 34
2314.67 39
2314.78 44
2314.89 48
2315.00 49
2315.11 47
2315.22 42
2315.33 36
2315.44 30
2315.55 25
2315.66 21
2315.77 20
2315.89 20
2316.00 21
2316.11 22
2316.22 24
2316.33 27
2316.44 29
2316.55 33
2316.66 37
2316.77 41
2316.88 46
2316.99 50
2317.10 55
2317.21 59
2317.32 63
2317.43 67
2317.54 71
2317.65 76
2317.76 82
2317.87 87
2317.98 93
2318.09 98
2318.20 101
2318.31 103
2318.42 103
2318.54 100
2318.65 97
2318.76 92
2318.87 87
2318.98 81
2319.09 76
2319.20 72
2319.31 70
2319.42 70
2319.53 72
2319.64 76
2319.75 81
2319.86 86
2319.97 92
2320.08 96
2320.19 98
2320.30 98
2320.41 95
2320.52 90
2320.63 81
2320.74 71
2320.85 59
2320.97 47
2321.08 36
2321.19 27
2321.30 20
2321.41 15
2321.52 13
2321.63 11
2321.74 9
2321.85 7
2321.96 4
2322.07 2
2322.18 1
2322.29 2
2322.40 4
2322.51 8
2322.62 11
2322.73 15
2322.84 18
2322.95 20
2323.07 22
2323.18 23
2323.29 25
2323.40 27
2323.51 29
2323.62 30
2323.73 31
2323.84 31
2323.95 29
2324.06 27
2324.17 25
2324.28 24
2324.39 26
2324.50 28
2324.61 32
2324.72 36
2324.83 38
2324.94 37
2325.06 32
2325.17 25
2325.28 17
2325.39 9
2325.50 3
2325.61 0
2325.72 0
2325.83 0
2325.94 0
2326.05 3
2326.16 6
2326.27 10
2326.38 14
2326.49 21
2326.60 29
2326.71 38
2326.83 47
2326.94 57
2327.05 65
2327.16 73
2327.27 79
2327.38 83
2327.49 85
2327.60 86
2327.71 84
2327.82 81
2327.93 76
2328.04 72
2328.15 68
2328.26 66
2328.37 66
2328.49 66
2328.60 66
2328.71 65
2328.82 60
2328.93 53
2329.04 43
2329.15 31
2329.26 19
2329.37 9
2329.48 2
2329.59 0
2329.70 0
2329.81 0
2329.92 0
2330.03 0
2330.15 0
2330.26 0
2330.37 0
2330.48 0
2330.59 0
2330.70 0
2330.81 5
2330.92 15
2331.03 28
2331.14 42
2331.25 56
2331.36 69
2331.47 79
2331.59 87
2331.70 93
2331.81 97
2331.92 98
2332.03 98
2332.14 94
2332.25 89
2332.36 82
2332.47 74
2332.58 65
2332.69 59
2332.80 54
2332.91 51
2333.03 51
2333.14 52
2333.25 54
2333.36 57
2333.47 61
2333.58 65
2333.69 70
2333.80 76
2333.91 82
2334.02 88
2334.13 95
2334.24 100
2334.35 105
2334.47 110
2334.58 113
2334.69 114
2334.80 115
2334.91 115
2335.02 114
2335.13 112
2335.24 109
2335.35 107
2335.46 105
2335.57 104
2335.68 104
2335.80 107
2335.91 112
2336.02 119
2336.13 129
2336.24 141
2336.35 154
2336.46 166
2336.57 178
2336.68 189
2336.79 197
2336.90 203
2337.01 207
2337.13 209
2337.24 209
2337.35 209
2337.46 208
2337.57 207
2337.68 205
2337.79 201
2337.90 197
2338.01 190
2338.12 182
2338.23 172
2338.35 161
2338.46 150
2338.57 141
2338.68 135
2338.79 132
2338.90 131
2339.01 132
2339.12 132
2339.23 133
2339.34 132
2339.45 130
2339.57 129
2339.68 128
2339.79 130
2339.90 134
2340.01 139
2340.12 146
2340.23 151
2340.34 156
2340.45 158
2340.56 158
2340.68 156
2340.79 152
2340.90 145
2341.01 137
2341.12 128
2341.23 119
2341.34 111
2341.45 104
2341.56 100
2341.67 99
2341.79 100
2341.90 103
2342.01 105
2342.12 106
2342.23 105
2342.34 101
2342.45 95
2342.56 87
2342.67 78
2342.78 69
2342.90 60
2343.01 53
2343.12 47
2343.23 43
2343.34 42
2343.45 42
2343.56 44
2343.67 46
2343.78 47
2343.89 48
2344.01 49
2344.12 50
2344.23 51
2344.34 52
2344.45 53
2344.56 54
2344.67 54
2344.78 54
2344.89 52
2345.01 51
2345.12 50
2345.23 51
2345.34 55
2345.45 61
2345.56 69
2345.67 77
2345.78 84
2345.89 88
2346.00 89
2346.12 85
2346.23 78
2346.34 69
2346.45 60
2346.56 51
2346.67 45
2346.78 41
2346.89 40
2347.00 40
2347.12 42
2347.23 44
2347.34 45
2347.45 43
2347.56 40
2347.67 35
2347.78 29
2347.89 23
2348.00 19
2348.12 17
2348.23 17
2348.34 20
2348.45 24
2348.56 30
2348.67 35
2348.78 40
2348.89 44
2349.01 46
2349.12 48
2349.23 49
2349.34 50
2349.45 48
2349.56 45
2349.67 38
2349.78 29
2349.89 19
2350.01 7
2350.12 0
2350.23 0
2350.34 0
2350.45 0
2350.56 0
2350.67 0
2350.78 3
2350.90 7
2351.01 9
2351.12 10
2351.23 9
2351.34 7
2351.45 5
2351.56 2
2351.67 0
2351.79 0
2351.90 0
2352.01 0
2352.12 0
2352.23 0
2352.34 0
2352.45 1
2352.56 9
2352.67 16
2352.79 22
2352.90 26
2353.01 27
2353.12 26
2353.23 22
2353.34 16
2353.45 10
2353.56 3
2353.68 0
2353.79 0
2353.90 0
2354.01 0
2354.12 0
2354.23 0
2354.34 0
2354.46 0
2354.57 5
2354.68 14
2354.79 22
2354.90 31
2355.01 40
2355.12 48
2355.23 55
2355.35 61
2355.46 64
2355.57 65
2355.68 64
2355.79 62
2355.90 60
2356.01 60
2356.12 63
2356.24 68
2356.35 75
2356.46 82
2356.57 89
2356.68 95
2356.79 99
2356.90 102
2357.02 104
2357.13 105
2357.24 104
2357.35 102
2357.46 96
2357.57 87
2357.68 74
2357.80 61
2357.91 47
2358.02 36
2358.13 28
2358.24 25
2358.35 25
2358.46 28
2358.57 32
2358.69 36
2358.80 38
2358.91 39
2359.02 40
2359.13 42
2359.24 45
2359.35 50
2359.47 56
2359.58 61
2359.69 66
2359.80 68
2359.91 68
2360.02 64
2360.13 59
2360.25 52
2360.36 44
2360.47 37
2360.58 30
2360.69 25
2360.80 21
2360.91 19
2361.03 18
2361.14 18
2361.25 18
2361.36 19
2361.47 19
2361.58 18
2361.69 18
2361.81 17
2361.92 18
2362.03 19
2362.14 21
2362.25 24
2362.36 29
2362.47 33
2362.59 36
2362.70 38
2362.81 39
2362.92 40
2363.03 41
2363.14 42
2363.26 45
2363.37 48
2363.48 53
2363.59 57
2363.70 60
2363.81 61
2363.92 60
2364.04 57
2364.15 52
2364.26 47
2364.37 42
2364.48 40
2364.59 39
2364.71 40
2364.82 41
2364.93 40
2365.04 37
2365.15 31
2365.26 23
2365.37 15
2365.49 8
2365.60 6
2365.71 9
2365.82 17
2365.93 30
2366.04 45
2366.16 59
2366.27 69
2366.38 75
2366.49 74
2366.60 68
2366.71 58
2366.82 46
2366.94 34
2367.05 24
2367.16 17
2367.27 12
2367.38 10
2367.49 10
2367.61 11
2367.72 12
2367.83 14
2367.94 17
2368.05 20
2368.16 24
2368.28 29
2368.39 36
2368.50 44
2368.61 51
2368.72 59
2368.83 65
2368.95 69
2369.06 72
2369.17 73
2369.28 73
2369.39 72
2369.50 71
2369.62 71
2369.73 71
2369.84 73
2369.95 75
2370.06 78
2370.17 81
2370.29 84
2370.40 87
2370.51 91
2370.62 94
2370.73 98
2370.84 101
2370.96 103
2371.07 103
2371.18 100
2371.29 95
2371.40 88
2371.51 81
2371.63 74
2371.74 69
2371.85 65
2371.96 62
2372.07 59
2372.18 56
2372.30 51
2372.41 44
2372.52 36
2372.63 28
2372.74 20
2372.85 14
2372.97 10
2373.08 9
2373.19 10
2373.30 15
2373.41 21
2373.52 30
2373.64 40
2373.75 50
2373.86 60
2373.97 68
2374.08 75
2374.19 80
2374.31 82
2374.42 83
2374.53 81
2374.64 78
2374.75 74
2374.87 70
2374.98 66
2375.09 63
2375.20 62
2375.31 62
2375.42 63
2375.54 63
2375.65 63
2375.76 60
2375.87 55
2375.98 48
2376.10 40
2376.21 32
2376.32 24
2376.43 18
2376.54 13
2376.65 10
2376.77 9
2376.88 8
2376.99 9
2377.10 11
2377.21 14
2377.33 16
2377.44 19
2377.55 20
2377.66 19
2377.77 16
2377.88 13
2378.00 8
2378.11 3
2378.22 0
2378.33 0
2378.44 0
2378.56 0
2378.67 1
2378.78 4
2378.89 7
2379.00 10
2379.11 12
2379.23 13
2379.34 13
2379.45 12
2379.56 10
2379.67 7
2379.79 5
2379.90 4
2380.01 4
2380.12 5
2380.23 6
2380.35 8
2380.46 10
2380.57 12
2380.68 13
2380.79 14
2380.91 13
2381.02 11
2381.13 6
2381.24 1
2381.35 0
2381.46 0
2381.58 0
2381.69 0
2381.80 0
2381.91 0
2382.02 0
2382.14 10
2382.25 22
2382.36 32
2382.47 39
2382.58 43
2382.70 43
2382.81 40
2382.92 35
2383.03 30
2383.14 26
2383.26 23
2383.37 21
2383.48 22
2383.59 25
2383.70 29
2383.82 37
2383.93 46
2384.04 58
2384.15 71
2384.26 84
2384.38 96
2384.49 106
2384.60 113
2384.71 117
2384.82 120
2384.94 123
2385.05 126
2385.16 129
2385.27 133
2385.38 138
2385.50 141
2385.61 144
2385.72 146
2385.83 147
2385.94 148
2386.06 150
2386.17 151
2386.28 153
2386.39 154
2386.50 154
2386.62 152
2386.73 150
2386.84 148
2386.95 148
2387.06 153
2387.18 165
2387.29 182
2387.40 205
2387.51 232
2387.62 259
2387.74 286
2387.85 309
2387.96 327
2388.07 342
2388.19 353
2388.30 362
2388.41 369
2388.52 374
2388.63 377
2388.75 379
2388.86 378
2388.97 375
2389.08 370
2389.19 364
2389.31 357
2389.42 351
2389.53 345
2389.64 340
2389.75 334
2389.87 329
2389.98 323
2390.09 315
2390.20 306
2390.32 295
2390.43 283
2390.54 270
2390.65 257
2390.76 245
2390.88 236
2390.99 229
2391.10 225
2391.21 223
2391.32 222
2391.44 221
2391.55 220
2391.66 218
2391.77 214
2391.89 210
2392.00 204
2392.11 198
2392.22 190
2392.33 182
2392.45 172
2392.56 162
2392.67 152
2392.78 143
2392.89 135
2393.01 129
2393.12 124
2393.23 122
2393.34 121
2393.46 121
2393.57 121
2393.68 121
2393.79 121
2393.90 120
2394.02 118
2394.13 115
2394.24 110
2394.35 105
2394.47 98
2394.58 91
2394.69 84
2394.80 76
2394.91 68
2395.03 61
2395.14 56
2395.25 53
2395.36 53
2395.48 56
2395.59 61
2395.70 68
2395.81 75
2395.93 80
2396.04 84
2396.15 86
2396.26 87
2396.37 88
2396.49 88
2396.60 89
2396.71 89
2396.82 90
2396.94 89
2397.05 87
2397.16 82
2397.27 75
2397.38 67
2397.50 57
2397.61 49
2397.72 41
2397.83 36
2397.95 34
2398.06 33
2398.17 35
2398.28 38
2398.40 41
2398.51 45
2398.62 49
2398.73 52
2398.84 56
2398.96 59
2399.07 64
2399.18 69
2399.29 75
2399.41 82
2399.52 89
2399.63 96
2399.74 100
2399.86 103
2399.97 103
2400.08 101
2400.19 98
2400.31 95
2400.42 92
2400.53 90
2400.64 88
2400.76 89
2400.87 90
2400.98 92
2401.09 95
2401.20 98
2401.32 101
2401.43 103
2401.54 103
2401.65 101
2401.77 96
2401.88 90
2401.99 83
2402.10 77
2402.22 72
2402.33 70
2402.44 70
2402.55 71
2402.67 72
2402.78 73
2402.89 72
2403.00 69
2403.12 63
2403.23 56
2403.34 48
2403.45 40
2403.57 32
2403.68 24
2403.79 18
2403.90 13
2404.02 9
2404.13 7
2404.24 7
2404.35 10
2404.47 16
2404.58 24
2404.69 34
2404.80 46
2404.91 58
2405.03 68
2405.14 76
2405.25 82
2405.36 85
2405.48 86
2405.59 86
2405.70 87
2405.81 88
2405.93 89
2406.04 91
2406.15 92
2406.26 91
2406.38 89
2406.49 84
2406.60 77
2406.71 70
2406.83 62
2406.94 54
2407.05 48
2407.16 43
2407.28 39
2407.39 36
2407.50 33
2407.62 30
2407.73 26
2407.84 22
2407.95 17
2408.07 12
2408.18 7
2408.29 2
2408.40 0
2408.52 0
2408.63 0
2408.74 0
2408.85 0
2408.97 0
2409.08 0
2409.19 0
2409.30 3
2409.42 9
2409.53 15
2409.64 20
2409.75 24
2409.87 28
2409.98 32
2410.09 34
2410.20 35
2410.32 36
2410.43 35
2410.54 34
2410.65 34
2410.77 35
2410.88 38
2410.99 42
2411.11 48
2411.22 54
2411.33 61
2411.44 68
2411.56 74
2411.67 79
2411.78 85
2411.89 89
2412.01 93
2412.12 95
2412.23 94
2412.34 93
2412.46 90
2412.57 88
2412.68 86
2412.79 87
2412.91 90
2413.02 93
2413.13 95
2413.25 95
2413.36 92
2413.47 87
2413.58 79
2413.70 70
2413.81 62
2413.92 57
2414.03 56
2414.15 58
2414.26 62
2414.37 68
2414.48 75
2414.60 80
2414.71 84
2414.82 85
2414.94 85
2415.05 84
2415.16 82
2415.27 78
2415.39 73
2415.50 67
2415.61 60
2415.72 52
2415.84 42
2415.95 32
2416.06 23
2416.18 16
2416.29 11
2416.40 9
2416.51 10
2416.63 13
2416.74 18
2416.85 23
2416.97 28
2417.08 32
2417.19 34
2417.30 36
2417.42 37
2417.53 38
2417.64 37
2417.75 35
2417.87 32
2417.98 27
2418.09 22
2418.21 17
2418.32 12
2418.43 10
2418.54 9
2418.66 10
2418.77 11
2418.88 12
2419.00 13
2419.11 13
2419.22 12
2419.33 12
2419.45 12
2419.56 14
2419.67 16
2419.78 20
2419.90 24
2420.01 27
2420.12 30
2420.24 31
2420.35 31
2420.46 32
2420.57 32
2420.69 33
2420.80 34
2420.91 34
2421.03 32
2421.14 30
2421.25 26
2421.36 22
2421.48 18
2421.59 14
2421.70 11
2421.82 9
2421.93 7
2422.04 5
2422.15 2
2422.27 0
2422.38 0
2422.49 0
2422.61 0
2422.72 0
2422.83 0
2422.94 0
2423.06 2
2423.17 12
2423.28 22
2423.40 30
2423.51 36
2423.62 38
2423.74 37
2423.85 33
2423.96 27
2424.07 21
2424.19 17
2424.30 16
2424.41 18
2424.53 23
2424.64 31
2424.75 41
2424.86 51
2424.98 60
2425.09 66
2425.20 69
2425.32 69
2425.43 65
2425.54 59
2425.66 52
2425.77 44
2425.88 36
2425.99 28
2426.11 23
2426.22 19
2426.33 18
2426.45 20
2426.56 25
2426.67 33
2426.78 43
2426.90 54
2427.01 65
2427.12 75
2427.24 82
2427.35 85
2427.46 85
2427.58 82
2427.69 76
2427.80 70
2427.91 63
2428.03 58
2428.14 53
2428.25 49
2428.37 45
2428.48 42
2428.59 38
2428.71 35
2428.82 34
2428.93 35
2429.05 38
2429.16 42
2429.27 47
2429.38 50
2429.50 51
2429.61 50
2429.72 47
2429.84 43
2429.95 41
2430.06 40
2430.18 41
2430.29 44
2430.40 47
2430.51 49
2430.63 49
2430.74 48
2430.85 45
2430.97 42
2431.08 39
2431.19 38
2431.31 37
2431.42 39
2431.53 42
2431.65 45
2431.76 48
2431.87 50
2431.99 51
2432.10 50
2432.21 49
2432.32 46
2432.44 45
2432.55 44
2432.66 45
2432.78 47
2432.89 49
2433.00 52
2433.12 55
2433.23 58
2433.34 60
2433.46 62
2433.57 63
2433.68 62
2433.80 61
2433.91 60
2434.02 58
2434.13 57
2434.25 58
2434.36 62
2434.47 69
2434.59 77
2434.70 87
2434.81 96
2434.93 103
2435.04 109
2435.15 112
2435.27 113
2435.38 114
2435.49 115
2435.61 116
2435.72 118
2435.83 120
2435.95 121
2436.06 120
2436.17 117
2436.29 112
2436.40 107
2436.51 102
2436.62 98
2436.74 95
2436.85 94
2436.96 94
2437.08 94
2437.19 93
2437.30 92
2437.42 90
2437.53 87
2437.64 85
2437.76 81
2437.87 78
2437.98 74
2438.10 70
2438.21 66
2438.32 63
2438.44 62
2438.55 63
2438.66 65
2438.78 69
2438.89 71
2439.00 72
2439.12 70
2439.23 66
2439.34 60
2439.46 54
2439.57 49
2439.68 46
2439.80 46
2439.91 49
2440.02 54
2440.14 60
2440.25 67
2440.36 73
2440.48 78
2440.59 81
2440.70 82
2440.82 81
2440.93 79
2441.04 75
2441.16 70
2441.27 65
2441.38 61
2441.50 58
2441.61 56
2441.72 57
2441.84 60
2441.95 65
2442.06 72
2442.18 81
2442.29 89
2442.40 98
2442.52 105
2442.63 110
2442.74 113
2442.86 113
2442.97 111
2443.08 108
2443.20 104
2443.31 99
2443.42 95
2443.54 93
2443.65 93
2443.76 95
2443.88 97
2443.99 101
2444.10 103
2444.22 105
2444.33 105
2444.44 104
2444.56 103
2444.67 101
2444.78 101
2444.90 101
2445.01 101
2445.12 102
2445.24 101
2445.35 98
2445.46 93
2445.58 87
2445.69 80
2445.80 75
2445.92 70
2446.03 69
2446.14 70
2446.26 72
2446.37 76
2446.48 81
2446.60 85
2446.71 88
2446.82 91
2446.94 94
2447.05 98
2447.17 103
2447.28 110
2447.39 118
2447.51 126
2447.62 134
2447.73 141
2447.85 146
2447.96 151
2448.07 156
2448.19 161
2448.30 167
2448.41 172
2448.53 176
2448.64 179
2448.75 179
2448.87 178
2448.98 176
2449.09 174
2449.21 172
2449.32 172
2449.44 171
2449.55 170
2449.66 168
2449.78 165
2449.89 160
2450.00 154
2450.12 147
2450.23 139
2450.34 132
2450.46 125
2450.57 118
2450.68 112
2450.80 106
2450.91 101
2451.02 98
2451.14 96
2451.25 95
2451.37 95
2451.48 95
2451.59 93
2451.71 90
2451.82 86
2451.93 82
2452.05 78
2452.16 75
2452.27 72
2452.39 70
2452.50 69
2452.61 67
2452.73 65
2452.84 64
2452.96 63
2453.07 65
2453.18 68
2453.30 73
2453.41 79
2453.52 85
2453.64 90
2453.75 95
2453.86 99
2453.98 103
2454.09 108
2454.20 113
2454.32 119
2454.43 124
2454.55 130
2454.66 133
2454.77 135
2454.89 134
2455.00 129
2455.11 122
2455.23 113
2455.34 102
2455.45 91
2455.57 81
2455.68 72
2455.80 65
2455.91 60
2456.02 57
2456.14 55
2456.25 52
2456.36 49
2456.48 45
2456.59 40
2456.71 33
2456.82 25
2456.93 16
2457.05 8
2457.16 1
2457.27 0
2457.39 0
2457.50 0
2457.61 0
2457.73 0
2457.84 0
2457.96 3
2458.07 14
2458.18 25
2458.30 37
2458.41 48
2458.52 56
2458.64 62
2458.75 64
2458.87 64
2458.98 63
2459.09 60
2459.21 58
2459.32 57
2459.43 57
2459.55 57
2459.66 58
2459.78 58
2459.89 56
2460.00 53
2460.12 47
2460.23 39
2460.34 30
2460.46 22
2460.57 14
2460.69 7
2460.80 2
2460.91 0
2461.03 0
2461.14 0
2461.25 0
2461.37 0
2461.48 0
2461.60 0
2461.71 0
2461.82 0
2461.94 9
2462.05 21
2462.17 33
2462.28 45
2462.39 55
2462.51 63
2462.62 67
2462.73 68
2462.85 68
2462.96 68
2463.08 68
2463.19 70
2463.30 75
2463.42 82
2463.53 90
2463.64 99
2463.76 108
2463.87 114
2463.99 119
2464.10 122
2464.21 123
2464.33 123
2464.44 121
2464.56 119
2464.67 116
2464.78 114
2464.90 112
2465.01 111
2465.12 110
2465.24 109
2465.35 106
2465.47 103
2465.58 97
2465.69 90
2465.81 83
2465.92 77
2466.04 73
2466.15 71
2466.26 72
2466.38 74
2466.49 76
2466.61 77
2466.72 76
2466.83 73
2466.95 69
2467.06 63
2467.18 58
2467.29 53
2467.40 50
2467.52 49
2467.63 50
2467.74 52
2467.86 53
2467.97 55
2468.09 55
2468.20 53
2468.31 51
2468.43 47
2468.54 44
2468.66 40
2468.77 39
2468.88 39
2469.00 41
2469.11 46
2469.23 52
2469.34 59
2469.45 66
2469.57 72
2469.68 77
2469.80 80
2469.91 79
2470.02 76
2470.14 70
2470.25 63
2470.37 54
2470.48 47
2470.59 42
2470.71 41
2470.82 44
2470.94 51
2471.05 59
2471.16 69
2471.28 78
2471.39 85
2471.51 90
2471.62 92
2471.73 92
2471.85 92
2471.96 92
2472.08 93
2472.19 96
2472.30 100
2472.42 103
2472.53 105
2472.65 105
2472.76 103
2472.87 99
2472.99 94
2473.10 88
2473.22 83
2473.33 77
2473.44 72
2473.56 66
2473.67 61
2473.79 55
2473.90 48
2474.02 42
2474.13 37
2474.24 31
2474.36 27
2474.47 24
2474.59 21
2474.70 17
2474.81 14
2474.93 9
2475.04 5
2475.16 0
2475.27 0
2475.38 0
2475.50 0
2475.61 0
2475.73 0
2475.84 6
2475.96 12
2476.07 17
2476.18 21
2476.30 24
2476.41 26
2476.53 27
2476.64 29
2476.75 31
2476.87 34
2476.98 36
2477.10 39
2477.21 41
2477.32 42
2477.44 43
2477.55 45
2477.67 47
2477.78 50
2477.90 54
2478.01 57
2478.12 59
2478.24 61
2478.35 60
2478.47 58
2478.58 55
2478.69 51
2478.81 47
2478.92 43
2479.04 40
2479.15 37
2479.27 35
2479.38 33
2479.49 31
2479.61 29
2479.72 27
2479.84 25
2479.95 23
2480.07 22
2480.18 20
2480.29 20
2480.41 20
2480.52 20
2480.64 21
2480.75 24
2480.86 27
2480.98 31
2481.09 36
2481.21 41
2481.32 47
2481.44 52
2481.55 58
2481.66 64
2481.78 69
2481.89 74
2482.01 76
2482.12 76
2482.24 72
2482.35 65
2482.46 54
2482.58 41
2482.69 26
2482.81 11
2482.92 0
2483.04 0
2483.15 0
2483.26 0
2483.38 0
2483.49 0
2483.61 0
2483.72 0
2483.84 2
2483.95 14
2484.06 25
2484.18 34
2484.29 41
2484.41 45
2484.52 47
2484.64 48
2484.75 49
2484.86 50
2484.98 54
2485.09 59
2485.21 65
2485.32 71
2485.44 77
2485.55 81
2485.67 83
2485.78 83
2485.89 81
2486.01 79
2486.12 76
2486.24 73
2486.35 69
2486.47 64
2486.58 59
2486.69 53
2486.81 48
2486.92 44
2487.04 43
2487.15 46
2487.27 52
2487.38 61
2487.50 71
2487.61 82
2487.72 90
2487.84 95
2487.95 96
2488.07 94
2488.18 88
2488.30 81
2488.41 74
2488.52 67
2488.64 62
2488.75 57
2488.87 53
2488.98 48
2489.10 42
2489.21 35
2489.33 26
2489.44 18
2489.55 10
2489.67 5
2489.78 2
2489.90 1
2490.01 1
2490.13 3
2490.24 4
2490.36 4
2490.47 3
2490.58 1
2490.70 0
2490.81 0
2490.93 0
2491.04 0
2491.16 0
2491.27 1
2491.39 10
2491.50 22
2491.62 36
2491.73 52
2491.84 68
2491.96 82
2492.07 95
2492.19 104
2492.30 109
2492.42 111
2492.53 110
2492.65 107
2492.76 103
2492.87 98
2492.99 93
2493.10 90
2493.22 87
2493.33 86
2493.45 86
2493.56 85
2493.68 82
2493.79 78
2493.91 72
2494.02 64
2494.13 56
2494.25 49
2494.36 43
2494.48 39
2494.59 36
2494.71 34
2494.82 31
2494.94 28
2495.05 25
2495.17 22
2495.28 21
2495.39 24
2495.51 30
2495.62 40
2495.74 51
2495.85 61
2495.97 69
2496.08 72
2496.20 71
2496.31 66
2496.43 59
2496.54 52
2496.66 46
2496.77 42
2496.88 41
2497.00 42
2497.11 45
2497.23 50
2497.34 55
2497.46 61
2497.57 66
2497.69 69
2497.80 68
2497.92 65
2498.03 59
2498.15 50
2498.26 41
2498.37 33
2498.49 27
2498.60 25
2498.72 27
2498.83 31
2498.95 37
2499.06 44
2499.18 50
2499.29 55
2499.41 59
2499.52 61
2499.64 61
2499.75 61
2499.86 59
2499.98 56
2500.09 50
2500.21 43
2500.32 35
2500.44 28
2500.55 23
2500.67 21
2500.78 24
2500.90 30
2501.01 38
2501.13 47
2501.24 55
2501.36 60
2501.47 61
2501.59 59
2501.70 55
2501.81 51
2501.93 48
2502.04 45
2502.16 44
2502.27 44
2502.39 45
2502.50 46
2502.62 46
2502.73 48
2502.85 50
2502.96 53
2503.08 58
2503.19 63
2503.31 68
2503.42 74
2503.54 79
2503.65 82
2503.77 85
2503.88 85
2503.99 84
2504.11 81
2504.22 77
2504.34 72
2504.45 66
2504.57 61
2504.68 56
2504.80 52
2504.91 49
2505.03 48
2505.14 47
2505.26 47
2505.37 46
2505.49 46
2505.60 45
2505.72 44
2505.83 43
2505.95 42
2506.06 39
2506.18 36
2506.29 33
2506.41 29
2506.52 25
2506.64 23
2506.75 24
2506.87 29
2506.98 35
2507.09 43
2507.21 50
2507.32 57
2507.44 61
2507.55 62
2507.67 62
2507.78 61
2507.90 60
2508.01 59
2508.13 58
2508.24 57
2508.36 56
2508.47 53
2508.59 51
2508.70 47
2508.82 43
2508.93 38
2509.05 32
2509.16 25
2509.28 17
2509.39 8
2509.51 0
2509.62 0
2509.74 0
2509.85 0
2509.97 0
2510.08 0
2510.20 0
2510.31 0
2510.43 3
2510.54 6
2510.66 9
2510.77 11
2510.89 14
2511.00 19
2511.12 24
2511.23 30
2511.35 37
2511.46 42
2511.58 45
2511.69 48
2511.81 48
2511.92 48
2512.04 46
2512.15 42
2512.27 38
2512.38 32
2512.50 25
2512.61 18
2512.73 12
2512.84 8
2512.96 6
2513.07 8
2513.19 12
2513.30 16
2513.42 19
2513.53 21
2513.64 19
2513.76 16
2513.87 12
2513.99 9
2514.10 9
2514.22 14
2514.33 21
2514.45 32
2514.57 43
2514.68 53
2514.80 61
2514.91 65
2515.03 66
2515.14 65
2515.26 64
2515.37 64
2515.49 67
2515.60 72
2515.72 79
2515.83 87
2515.95 94
2516.06 99
2516.18 102
2516.29 102
2516.41 100
2516.52 96
2516.64 91
2516.75 86
2516.87 80
2516.98 73
2517.10 65
2517.21 57
2517.33 48
2517.44 38
2517.56 31
2517.67 24
2517.79 21
2517.90 20
2518.02 23
2518.13 28
2518.25 35
2518.36 45
2518.48 55
2518.59 65
2518.71 74
2518.82 82
2518.94 88
2519.05 93
2519.17 96
2519.28 99
2519.40 101
2519.51 102
2519.63 103
2519.74 103
2519.86 103
2519.97 101
2520.09 100
2520.20 100
2520.32 101
2520.43 105
2520.55 112
2520.66 119
2520.78 127
2520.89 133
2521.01 136
2521.13 137
2521.24 136
2521.36 134
2521.47 133
2521.59 133
2521.70 134
2521.82 137
2521.93 140
2522.05 142
2522.16 142
2522.28 138
2522.39 131
2522.51 121
2522.62 110
2522.74 99
2522.85 88
2522.97 80
2523.08 75
2523.20 72
2523.31 70
2523.43 69
2523.54 67
2523.66 65
2523.77 62
2523.89 57
2524.00 52
2524.12 47
2524.24 42
2524.35 38
2524.47 36
2524.58 36
2524.70 36
2524.81 37
2524.93 37
2525.04 37
2525.16 35
2525.27 33
2525.39 30
2525.50 27
2525.62 25
2525.73 26
2525.85 28
2525.96 31
2526.08 36
2526.19 41
2526.31 46
2526.43 50
2526.54 54
2526.66 57
2526.77 60
2526.89 62
2527.00 64
2527.12 65
2527.23 66
2527.35 67
2527.46 68
2527.58 69
2527.69 69
2527.81 68
2527.92 64
2528.04 59
2528.15 53
2528.27 46
2528.39 40
2528.50 36
2528.62 36
2528.73 41
2528.85 50
2528.96 63
2529.08 77
2529.19 91
2529.31 104
2529.42 115
2529.54 123
2529.65 128
2529.77 132
2529.88 134
2530.00 136
2530.12 139
2530.23 142
2530.35 146
2530.46 152
2530.58 158
2530.69 164
2530.81 171
2530.92 179
2531.04 188
2531.15 198
2531.27 209
2531.38 221
2531.50 233
2531.62 244
2531.73 254
2531.85 263
2531.96 269
2532.08 273
2532.19 275
2532.31 274
2532.42 272
2532.54 268
2532.65 263
2532.77 257
2532.89 251
2533.00 246
2533.12 242
2533.23 241
2533.35 243
2533.46 247
2533.58 251
2533.69 256
2533.81 258
2533.92 258
2534.04 254
2534.16 247
2534.27 238
2534.39 228
2534.50 218
2534.62 209
2534.73 203
2534.85 199
2534.96 198
2535.08 201
2535.19 207
2535.31 216
2535.43 225
2535.54 234
2535.66 242
2535.77 247
2535.89 250
2536.00 251
2536.12 252
2536.23 253
2536.35 256
2536.46 260
2536.58 265
2536.70 272
2536.81 280
2536.93 288
2537.04 296
2537.16 305
2537.27 316
2537.39 331
2537.50 349
2537.62 373
2537.74 403
2537.85 437
2537.97 475
2538.08 514
2538.20 554
2538.31 593
2538.43 630
2538.54 666
2538.66 702
2538.78 741
2538.89 783
2539.01 832
2539.12 887
2539.24 948
2539.35 1013
2539.47 1079
2539.58 1144
2539.70 1206
2539.82 1264
2539.93 1316
2540.05 1362
2540.16 1403
2540.28 1438
2540.39 1468
2540.51 1491
2540.63 1509
2540.74 1519
2540.86 1522
2540.97 1519
2541.09 1508
2541.20 1491
2541.32 1468
2541.43 1441
2541.55 1409
2541.67 1374
2541.78 1337
2541.90 1297
2542.01 1257
2542.13 1217
2542.24 1178
2542.36 1140
2542.48 1104
2542.59 1071
2542.71 1041
2542.82 1013
2542.94 986
2543.05 961
2543.17 935
2543.28 908
2543.40 879
2543.52 847
2543.63 813
2543.75 776
2543.86 739
2543.98 702
2544.09 667
2544.21 633
2544.33 601
2544.44 568
2544.56 535
2544.67 501
2544.79 467
2544.90 433
2545.02 403
2545.14 377
2545.25 356
2545.37 340
2545.48 327
2545.60 317
2545.71 307
2545.83 297
2545.95 285
2546.06 274
2546.18 263
2546.29 252
2546.41 243
2546.52 235
2546.64 229
2546.76 222
2546.87 215
2546.99 208
2547.10 200
2547.22 191
2547.33 183
2547.45 175
2547.57 167
2547.68 159
2547.80 150
2547.91 141
2548.03 132
2548.15 121
2548.26 109
2548.38 97
2548.49 84
2548.61 74
2548.72 66
2548.84 62
2548.96 63
2549.07 68
2549.19 77
2549.30 88
2549.42 100
2549.53 110
2549.65 118
2549.77 123
2549.88 124
2550.00 122
2550.11 117
2550.23 111
2550.35 106
2550.46 101
2550.58 98
2550.69 96
2550.81 95
2550.92 95
2551.04 94
2551.16 93
2551.27 91
2551.39 89
2551.50 86
2551.62 82
2551.74 78
2551.85 73
2551.97 66
2552.08 58
2552.20 50
2552.31 41
2552.43 34
2552.55 30
2552.66 30
2552.78 34
2552.89 42
2553.01 52
2553.13 62
2553.24 70
2553.36 75
2553.47 75
2553.59 71
2553.71 64
2553.82 55
2553.94 44
2554.05 34
2554.17 25
2554.29 19
2554.40 15
2554.52 13
2554.63 13
2554.75 15
2554.86 19
2554.98 23
2555.10 28
2555.21 33
2555.33 40
2555.44 46
2555.56 53
2555.68 60
2555.79 66
2555.91 71
2556.02 75
2556.14 78
2556.26 79
2556.37 78
2556.49 77
2556.60 75
2556.72 73
2556.84 70
2556.95 66
2557.07 62
2557.18 57
2557.30 52
2557.42 45
2557.53 39
2557.65 34
2557.76 31
2557.88 31
2558.00 34
2558.11 39
2558.23 47
2558.34 55
2558.46 64
2558.58 71
2558.69 78
2558.81 83
2558.92 87
2559.04 89
2559.16 90
2559.27 88
2559.39 85
2559.50 80
2559.62 72
2559.74 63
2559.85 52
2559.97 41
2560.08 31
2560.20 21
2560.32 13
2560.43 8
2560.55 6
2560.66 7
2560.78 12
2560.90 20
2561.01 30
2561.13 41
2561.24 51
2561.36 59
2561.48 66
2561.59 71
2561.71 74
2561.83 77
2561.94 79
2562.06 81
2562.17 83
2562.29 85
2562.41 85
2562.52 85
2562.64 83
2562.75 81
2562.87 79
2562.99 78
2563.10 79
2563.22 83
2563.33 88
2563.45 96
2563.57 104
2563.68 111
2563.80 119
2563.92 125
2564.03 132
2564.15 139
2564.26 147
2564.38 156
2564.50 164
2564.61 172
2564.73 179
2564.84 183
2564.96 185
2565.08 184
2565.19 181
2565.31 176
2565.43 169
2565.54 160
2565.66 151
2565.77 142
2565.89 134
2566.01 128
2566.12 123
2566.24 121
2566.35 122
2566.47 125
2566.59 130
2566.70 136
2566.82 142
2566.94 146
2567.05 148
2567.17 146
2567.28 141
2567.40 133
2567.52 123
2567.63 112
2567.75 101
2567.87 91
2567.98 84
2568.10 79
2568.21 76
2568.33 75
2568.45 75
2568.56 74
2568.68 73
2568.80 71
2568.91 70
2569.03 69
2569.14 71
2569.26 76
2569.38 83
2569.49 92
2569.61 103
2569.73 113
2569.84 122
2569.96 129
2570.07 133
2570.19 134
2570.31 133
2570.42 130
2570.54 126
2570.66 119
2570.77 110
2570.89 99
2571.00 85
2571.12 69
2571.24 52
2571.35 35
2571.47 20
2571.59 9
2571.70 2
2571.82 0
2571.93 0
2572.05 0
2572.17 0
2572.28 0
2572.40 0
2572.52 0
2572.63 0
2572.75 0
2572.87 0
2572.98 2
2573.10 6
2573.21 10
2573.33 14
2573.45 16
2573.56 17
2573.68 18
2573.80 19
2573.91 22
2574.03 25
2574.15 28
2574.26 32
2574.38 36
2574.49 39
2574.61 42
2574.73 45
2574.84 49
2574.96 52
2575.08 55
2575.19 55
2575.31 54
2575.43 49
2575.54 43
2575.66 35
2575.77 26
2575.89 18
2576.01 13
2576.12 10
2576.24 10
2576.36 12
2576.47 16
2576.59 20
2576.71 24
2576.82 27
2576.94 28
2577.06 26
2577.17 22
2577.29 17
2577.40 11
2577.52 6
2577.64 3
2577.75 1
2577.87 1
2577.99 2
2578.10 3
2578.22 4
2578.34 5
2578.45 7
2578.57 9
2578.69 14
2578.80 21
2578.92 30
2579.04 41
2579.15 53
2579.27 64
2579.38 74
2579.50 82
2579.62 87
2579.73 91
2579.85 93
2579.97 94
2580.08 94
2580.20 93
2580.32 91
2580.43 89
2580.55 88
2580.67 87
2580.78 87
2580.90 89
2581.02 93
2581.13 97
2581.25 101
2581.37 104
2581.48 106
2581.60 105
2581.71 102
2581.83 98
2581.95 91
2582.06 84
2582.18 75
2582.30 65
2582.41 55
2582.53 43
2582.65 30
2582.76 18
2582.88 7
2583.00 0
2583.11 0
2583.23 0
2583.35 0
2583.46 0
2583.58 0
2583.70 0
2583.81 0
2583.93 0
2584.05 3
2584.16 8
2584.28 15
2584.40 24
2584.51 35
2584.63 46
2584.75 58
2584.86 67
2584.98 75
2585.10 81
2585.21 85
2585.33 87
2585.45 88
2585.56 88
2585.68 88
2585.80 87
2585.91 85
2586.03 81
2586.15 76
2586.26 70
2586.38 64
2586.50 59
2586.61 54
2586.73 50
2586.85 47
2586.96 46
2587.08 45
2587.19 45
2587.31 46
2587.43 46
2587.54 47
2587.66 47
2587.78 47
2587.90 47
2588.01 46
2588.13 45
2588.25 45
2588.36 44
2588.48 44
2588.60 45
2588.71 45
2588.83 45
2588.95 46
2589.06 46
2589.18 47
2589.30 48
2589.41 49
2589.53 51
2589.65 54
2589.76 57
2589.88 60
2590.00 63
2590.11 64
2590.23 63
2590.35 61
2590.46 58
2590.58 54
2590.70 50
2590.81 47
2590.93 47
2591.05 48
2591.16 53
2591.28 59
2591.40 65
2591.51 71
2591.63 76
2591.75 79
2591.86 79
2591.98 77
2592.10 75
2592.21 72
2592.33 68
2592.45 66
2592.56 64
2592.68 63
2592.80 63
2592.91 65
2593.03 68
2593.15 71
2593.26 76
2593.38 81
2593.50 87
2593.62 93
2593.73 99
2593.85 106
2593.97 114
2594.08 121
2594.20 129
2594.32 136
2594.43 143
2594.55 147
2594.67 150
2594.78 151
2594.90 151
2595.02 150
2595.13 150
2595.25 149
2595.37 149
2595.48 149
2595.60 148
2595.72 146
2595.84 144
2595.95 141
2596.07 138
2596.19 135
2596.30 132
2596.42 129
2596.54 123
2596.65 115
2596.77 105
2596.89 94
2597.00 82
2597.12 72
2597.24 65
2597.35 62
2597.47 64
2597.59 72
2597.71 83
2597.82 96
2597.94 111
2598.06 125
2598.17 136
2598.29 145
2598.41 150
2598.52 151
2598.64 147
2598.76 140
2598.87 131
2598.99 121
2599.11 110
2599.23 100
2599.34 91
2599.46 82
2599.58 73
2599.69 63
2599.81 54
2599.93 46
2600.04 40
2600.16 37
2600.28 37
2600.39 42
2600.51 50
2600.63 61
2600.75 72
2600.86 83
2600.98 91
2601.10 95
2601.21 96
2601.33 93
2601.45 87
2601.56 80
2601.68 72
2601.80 65
2601.92 60
2602.03 57
2602.15 57
2602.27 59
2602.38 63
2602.50 69
2602.62 75
2602.73 81
2602.85 86
2602.97 89
2603.09 91
2603.20 93
2603.32 94
2603.44 98
2603.55 103
2603.67 110
2603.79 119
2603.90 127
2604.02 135
2604.14 141
2604.26 145
2604.37 146
2604.49 145
2604.61 144
2604.72 143
2604.84 143
2604.96 144
2605.08 146
2605.19 148
2605.31 152
2605.43 156
2605.54 161
2605.66 167
2605.78 174
2605.89 183
2606.01 194
2606.13 208
2606.25 224
2606.36 244
2606.48 267
2606.60 292
2606.71 321
2606.83 351
2606.95 384
2607.07 417
2607.18 451
2607.30 485
2607.42 519
2607.53 551
2607.65 582
2607.77 612
2607.89 642
2608.00 674
2608.12 707
2608.24 745
2608.35 787
2608.47 834
2608.59 884
2608.71 937
2608.82 990
2608.94 1041
2609.06 1090
2609.17 1135
2609.29 1175
2609.41 1209
2609.53 1237
2609.64 1259
2609.76 1275
2609.88 1287
2609.99 1295
2610.11 1301
2610.23 1304
2610.35 1304
2610.46 1299
2610.58 1290
2610.70 1273
2610.81 1251
2610.93 1223
2611.05 1192
2611.17 1159
2611.28 1127
2611.40 1097
2611.52 1070
2611.63 1044
2611.75 1020
2611.87 997
2611.99 973
2612.10 949
2612.22 925
2612.34 902
2612.46 879
2612.57 857
2612.69 836
2612.81 816
2612.92 794
2613.04 770
2613.16 743
2613.28 714
2613.39 683
2613.51 650
2613.63 619
2613.75 590
2613.86 565
2613.98 545
2614.10 531
2614.21 521
2614.33 514
2614.45 509
2614.57 503
2614.68 495
2614.80 484
2614.92 469
2615.04 450
2615.15 428
2615.27 403
2615.39 376
2615.50 348
2615.62 322
2615.74 298
2615.86 276
2615.97 258
2616.09 242
2616.21 229
2616.33 216
2616.44 203
2616.56 189
2616.68 174
2616.79 159
2616.91 143
2617.03 129
2617.15 118
2617.26 111
2617.38 107
2617.50 106
2617.62 107
2617.73 109
2617.85 109
2617.97 108
2618.09 105
2618.20 101
2618.32 95
2618.44 91
2618.55 88
2618.67 86
2618.79 86
2618.91 89
2619.02 93
2619.14 100
2619.26 107
2619.38 117
2619.49 128
2619.61 141
2619.73 154
2619.85 168
2619.96 182
2620.08 195
2620.20 206
2620.32 214
2620.43 220
2620.55 221
2620.67 219
2620.79 214
2620.90 207
2621.02 200
2621.14 194
2621.25 190
2621.37 187
2621.49 185
2621.61 184
2621.72 182
2621.84 180
2621.96 178
2622.08 175
2622.19 172
2622.31 169
2622.43 167
2622.55 165
2622.66 165
2622.78 165
2622.90 166
2623.02 168
2623.13 169
2623.25 169
2623.37 167
2623.49 164
2623.60 159
2623.72 153
2623.84 147
2623.96 140
2624.07 133
2624.19 127
2624.31 120
2624.43 113
2624.54 105
2624.66 98
2624.78 90
2624.90 84
2625.01 78
2625.13 75
2625.25 75
2625.37 76
2625.48 79
2625.60 84
2625.72 88
2625.84 92
2625.95 95
2626.07 96
2626.19 96
2626.31 94
2626.42 92
2626.54 89
2626.66 87
2626.78 87
2626.89 88
2627.01 90
2627.13 92
2627.25 94
2627.36 94
2627.48 92
2627.60 88
2627.72 82
2627.84 75
2627.95 68
2628.07 62
2628.19 57
2628.31 54
2628.42 52
2628.54 49
2628.66 45
2628.78 39
2628.89 31
2629.01 23
2629.13 16
2629.25 12
2629.36 10
2629.48 11
2629.60 13
2629.72 17
2629.83 21
2629.95 24
2630.07 27
2630.19 31
2630.30 35
2630.42 40
2630.54 46
2630.66 51
2630.78 56
2630.89 59
2631.01 60
2631.13 59
2631.25 56
2631.36 52
2631.48 47
2631.60 43
2631.72 41
2631.83 39
2631.95 39
2632.07 39
2632.19 39
2632.30 39
2632.42 37
2632.54 34
2632.66 30
2632.78 26
2632.89 22
2633.01 19
2633.13 17
2633.25 15
2633.36 12
2633.48 8
2633.60 3
2633.72 0
2633.83 0
2633.95 0
2634.07 0
2634.19 0
2634.31 0
2634.42 0
2634.54 0
2634.66 5
2634.78 10
2634.89 12
2635.01 13
2635.13 13
2635.25 13
2635.37 14
2635.48 16
2635.60 19
2635.72 24
2635.84 29
2635.95 34
2636.07 40
2636.19 45
2636.31 49
2636.42 53
2636.54 55
2636.66 55
2636.78 54
2636.90 52
2637.01 49
2637.13 46
2637.25 44
2637.37 43
2637.48 45
2637.60 49
2637.72 55
2637.84 62
2637.96 70
2638.07 76
2638.19 79
2638.31 80
2638.43 77
2638.55 72
2638.66 65
2638.78 60
2638.90 57
2639.02 58
2639.13 63
2639.25 71
2639.37 83
2639.49 96
2639.61 109
2639.72 120
2639.84 129
2639.96 135
2640.08 136
2640.19 133
2640.31 124
2640.43 111
2640.55 95
2640.67 77
2640.78 58
2640.90 41
2641.02 27
2641.14 19
2641.26 18
2641.37 22
2641.49 32
2641.61 46
2641.73 60
2641.85 74
2641.96 84
2642.08 89
2642.20 89
2642.32 84
2642.43 75
2642.55 65
2642.67 53
2642.79 43
2642.91 35
2643.02 29
2643.14 24
2643.26 22
2643.38 20
2643.50 18
2643.61 17
2643.73 16
2643.85 15
2643.97 16
2644.09 18
2644.20 21
2644.32 26
2644.44 31
2644.56 38
2644.68 45
2644.79 52
2644.91 59
2645.03 65
2645.15 72
2645.26 77
2645.38 82
2645.50 86
2645.62 89
2645.74 89
2645.85 88
2645.97 85
2646.09 80
2646.21 75
2646.33 70
2646.44 67
2646.56 65
2646.68 66
2646.80 69
2646.92 74
2647.03 79
2647.15 85
2647.27 90
2647.39 93
2647.51 95
2647.62 96
2647.74 95
2647.86 96
2647.98 97
2648.10 100
2648.21 106
2648.33 113
2648.45 121
2648.57 128
2648.69 134
2648.80 138
2648.92 139
2649.04 139
2649.16 137
2649.28 134
2649.40 131
2649.51 127
2649.63 124
2649.75 121
2649.87 118
2649.99 117
2650.10 117
2650.22 118
2650.34 119
2650.46 119
2650.58 118
2650.69 114
2650.81 108
2650.93 101
2651.05 94
2651.17 89
2651.28 86
2651.40 87
2651.52 91
2651.64 98
2651.76 107
2651.87 116
2651.99 126
2652.11 134
2652.23 140
2652.35 143
2652.47 144
2652.58 143
2652.70 140
2652.82 137
2652.94 133
2653.06 128
2653.17 123
2653.29 116
2653.41 109
2653.53 102
2653.65 95
2653.77 89
2653.88 84
2654.00 81
2654.12 81
2654.24 83
2654.36 87
2654.47 94
2654.59 104
2654.71 115
2654.83 126
2654.95 138
2655.06 149
2655.18 158
2655.30 164
2655.42 166
2655.54 166
2655.66 163
2655.77 158
2655.89 153
2656.01 148
2656.13 144
2656.25 141
2656.37 140
2656.48 139
2656.60 139
2656.72 139
2656.84 139
2656.96 139
2657.07 139
2657.19 139
2657.31 139
2657.43 137
2657.55 135
2657.67 132
2657.78 128
2657.90 123
2658.02 119
2658.14 118
2658.26 118
2658.38 121
2658.49 127
2658.61 133
2658.73 138
2658.85 142
2658.97 144
2659.08 142
2659.20 139
2659.32 134
2659.44 129
2659.56 124
2659.68 118
2659.79 113
2659.91 108
2660.03 103
2660.15 98
2660.27 92
2660.39 87
2660.50 81
2660.62 76
2660.74 71
2660.86 67
2660.98 64
2661.10 61
2661.21 59
2661.33 56
2661.45 53
2661.57 49
2661.69 44
2661.81 37
2661.92 29
2662.04 20
2662.16 11
2662.28 1
2662.40 0
2662.52 0
2662.63 0
2662.75 0
2662.87 0
2662.99 0
2663.11 0
2663.23 0
2663.34 10
2663.46 19
2663.58 25
2663.70 29
2663.82 29
2663.94 27
2664.05 25
2664.17 24
2664.29 26
2664.41 31
2664.53 39
2664.65 48
2664.76 59
2664.88 68
2665.00 77
2665.12 83
2665.24 88
2665.36 92
2665.48 93
2665.59 94
2665.71 93
2665.83 91
2665.95 88
2666.07 84
2666.19 80
2666.30 77
2666.42 75
2666.54 74
2666.66 75
2666.78 77
2666.90 80
2667.01 82
2667.13 83
2667.25 81
2667.37 78
2667.49 71
2667.61 62
2667.73 52
2667.84 42
2667.96 35
2668.08 31
2668.20 32
2668.32 37
2668.44 46
2668.55 56
2668.67 66
2668.79 73
2668.91 78
2669.03 80
2669.15 80
2669.27 79
2669.38 77
2669.50 74
2669.62 71
2669.74 68
2669.86 63
2669.98 58
2670.10 54
2670.21 51
2670.33 52
2670.45 56
2670.57 64
2670.69 76
2670.81 90
2670.92 107
2671.04 124
2671.16 139
2671.28 151
2671.40 160
2671.52 165
2671.64 166
2671.75 164
2671.87 159
2671.99 153
2672.11 147
2672.23 142
2672.35 138
2672.47 135
2672.58 132
2672.70 130
2672.82 129
2672.94 128
2673.06 128
2673.18 129
2673.30 131
2673.41 135
2673.53 139
2673.65 143
2673.77 145
2673.89 144
2674.01 141
2674.13 134
2674.24 125
2674.36 117
2674.48 110
2674.60 106
2674.72 106
2674.84 108
2674.96 113
2675.08 118
2675.19 124
2675.31 130
2675.43 135
2675.55 140
2675.67 146
2675.79 152
2675.91 158
2676.02 166
2676.14 173
2676.26 181
2676.38 189
2676.50 196
2676.62 204
2676.74 209
2676.85 214
2676.97 216
2677.09 217
2677.21 218
2677.33 218
2677.45 220
2677.57 223
2677.69 227
2677.80 234
2677.92 241
2678.04 249
2678.16 257
2678.28 265
2678.40 273
2678.52 280
2678.64 285
2678.75 289
2678.87 291
2678.99 290
2679.11 289
2679.23 286
2679.35 283
2679.47 281
2679.58 281
2679.70 281
2679.82 284
2679.94 288
2680.06 293
2680.18 300
2680.30 307
2680.42 316
2680.53 324
2680.65 330
2680.77 334
2680.89 333
2681.01 329
2681.13 321
2681.25 311
2681.37 300
2681.48 289
2681.60 279
2681.72 271
2681.84 264
2681.96 259
2682.08 253
2682.20 247
2682.32 241
2682.44 234
2682.55 225
2682.67 215
2682.79 204
2682.91 193
2683.03 180
2683.15 167
2683.27 154
2683.39 143
2683.50 132
2683.62 124
2683.74 117
2683.86 114
2683.98 113
2684.10 115
2684.22 120
2684.34 127
2684.45 136
2684.57 146
2684.69 156
2684.81 165
2684.93 173
2685.05 181
2685.17 188
2685.29 195
2685.41 201
2685.52 206
2685.64 210
2685.76 212
2685.88 213
2686.00 215
2686.12 218
2686.24 224
2686.36 235
2686.48 250
2686.59 268
2686.71 288
2686.83 308
2686.95 327
2687.07 343
2687.19 355
2687.31 365
2687.43 371
2687.55 377
2687.66 382
2687.78 388
2687.90 396
2688.02 407
2688.14 421
2688.26 439
2688.38 462
2688.50 487
2688.62 514
2688.73 541
2688.85 566
2688.97 587
2689.09 605
2689.21 618
2689.33 628
2689.45 636
2689.57 644
2689.69 654
2689.81 667
2689.92 681
2690.04 696
2690.16 710
2690.28 722
2690.40 732
2690.52 739
2690.64 744
2690.76 746
2690.88 747
2690.99 745
2691.11 741
2691.23 734
2691.35 724
2691.47 713
2691.59 705
2691.71 701
2691.83 707
2691.95 724
2692.07 753
2692.18 791
2692.30 836
2692.42 885
2692.54 934
2692.66 984
2692.78 1036
2692.90 1093
2693.02 1159
2693.14 1238
2693.26 1330
2693.37 1435
2693.49 1549
2693.61 1669
2693.73 1790
2693.85 1908
2693.97 2022
2694.09 2131
2694.21 2235
2694.33 2336
2694.45 2437
2694.57 2539
2694.68 2647
2694.80 2761
2694.92 2884
2695.04 3011
2695.16 3141
2695.28 3266
2695.40 3381
2695.52 3481
2695.64 3562
2695.76 3622
2695.88 3663
2695.99 3688
2696.11 3700
2696.23 3704
2696.35 3700
2696.47 3689
2696.59 3671
2696.71 3645
2696.83 3610
2696.95 3568
2697.07 3520
2697.19 3467
2697.30 3410
2697.42 3347
2697.54 3279
2697.66 3202
2697.78 3116
2697.90 3021
2698.02 2919
2698.14 2811
2698.26 2700
2698.38 2591
2698.50 2485
2698.61 2383
2698.73 2286
2698.85 2193
2698.97 2105
2699.09 2021
2699.21 1941
2699.33 1863
2699.45 1788
2699.57 1715
2699.69 1644
2699.81 1574
2699.93 1506
2700.04 1439
2700.16 1375
2700.28 1313
2700.40 1254
2700.52 1200
2700.64 1150
2700.76 1105
2700.88 1064
2701.00 1028
2701.12 995
2701.24 964
2701.36 932
2701.48 899
2701.59 864
2701.71 827
2701.83 788
2701.95 748
2702.07 708
2702.19 670
2702.31 635
2702.43 603
2702.55 575
2702.67 550
2702.79 529
2702.91 510
2703.03 493
2703.14 478
2703.26 463
2703.38 449
2703.50 435
2703.62 422
2703.74 410
2703.86 399
2703.98 389
2704.10 380
2704.22 371
2704.34 361
2704.46 350
2704.58 340
2704.69 329
2704.81 319
2704.93 310
2705.05 303
2705.17 296
2705.29 289
2705.41 281
2705.53 273
2705.65 265
2705.77 257
2705.89 248
2706.01 241
2706.13 234
2706.25 226
2706.37 219
2706.48 211
2706.60 203
2706.72 195
2706.84 187
2706.96 180
2707.08 173
2707.20 166
2707.32 160
2707.44 154
2707.56 147
2707.68 141
2707.80 137
2707.92 134
2708.04 134
2708.16 135
2708.27 136
2708.39 138
2708.51 139
2708.63 138
2708.75 136
2708.87 132
2708.99 128
2709.11 123
2709.23 119
2709.35 116
2709.47 114
2709.59 114
2709.71 117
2709.83 123
2709.95 131
2710.07 141
2710.18 152
2710.30 164
2710.42 174
2710.54 184
2710.66 192
2710.78 200
2710.90 207
2711.02 215
2711.14 223
2711.26 230
2711.38 237
2711.50 242
2711.62 246
2711.74 247
2711.86 245
2711.98 242
2712.10 235
2712.21 227
2712.33 216
2712.45 204
2712.57 190
2712.69 174
2712.81 157
2712.93 139
2713.05 122
2713.17 106
2713.29 91
2713.41 78
2713.53 67
2713.65 58
2713.77 52
2713.89 50
2714.01 52
2714.13 59
2714.25 71
2714.37 87
2714.48 106
2714.60 124
2714.72 141
2714.84 153
2714.96 160
2715.08 161
2715.20 157
2715.32 150
2715.44 139
2715.56 129
2715.68 119
2715.80 111
2715.92 107
2716.04 106
2716.16 109
2716.28 114
2716.40 120
2716.52 127
2716.64 133
2716.76 139
2716.88 143
2716.99 147
2717.11 148
2717.23 148
2717.35 146
2717.47 142
2717.59 138
2717.71 135
2717.83 134
2717.95 137
2718.07 145
2718.19 158
2718.31 175
2718.43 194
2718.55 214
2718.67 233
2718.79 250
2718.91 267
2719.03 284
2719.15 302
2719.27 321
2719.39 341
2719.51 361
2719.63 378
2719.75 392
2719.86 402
2719.98 408
2720.10 409
2720.22 408
2720.34 406
2720.46 402
2720.58 398
2720.70 394
2720.82 389
2720.94 384
2721.06 379
2721.18 375
2721.30 373
2721.42 372
2721.54 373
2721.66 376
2721.78 378
2721.90 380
2722.02 379
2722.14 375
2722.26 369
2722.38 362
2722.50 354
2722.62 346
2722.74 340
2722.86 334
2722.98 328
2723.10 320
2723.22 309
2723.33 294
2723.45 276
2723.57 257
2723.69 237
2723.81 219
2723.93 204
2724.05 193
2724.17 186
2724.29 182
2724.41 181
2724.53 182
2724.65 183
2724.77 185
2724.89 186
2725.01 186
2725.13 186
2725.25 185
2725.37 182
2725.49 179
2725.61 175
2725.73 170
2725.85 162
2725.97 152
2726.09 141
2726.21 129
2726.33 118
2726.45 109
2726.57 103
2726.69 99
2726.81 99
2726.93 101
2727.05 102
2727.17 103
2727.29 102
2727.41 97
2727.53 89
2727.65 80
2727.77 69
2727.88 60
2728.00 53
2728.12 49
2728.24 48
2728.36 50
2728.48 54
2728.60 59
2728.72 63
2728.84 67
2728.96 70
2729.08 73
2729.20 76
2729.32 78
2729.44 81
2729.56 84
2729.68 87
2729.80 90
2729.92 95
2730.04 99
2730.16 105
2730.28 111
2730.40 115
2730.52 118
2730.64 118
2730.76 115
2730.88 107
2731.00 96
2731.12 83
2731.24 69
2731.36 56
2731.48 44
2731.60 36
2731.72 32
2731.84 30
2731.96 30
2732.08 32
2732.20 34
2732.32 35
2732.44 36
2732.56 36
2732.68 35
2732.80 34
2732.92 33
2733.04 31
2733.16 29
2733.28 26
2733.40 23
2733.52 20
2733.64 16
2733.76 12
2733.88 8
2734.00 6
2734.12 5
2734.24 4
2734.36 4
2734.48 3
2734.60 2
2734.72 0
2734.84 0
2734.96 0
2735.08 0
2735.20 0
2735.32 0
2735.44 0
2735.56 5
2735.68 13
2735.80 21
2735.92 30
2736.04 39
2736.16 47
2736.28 56
2736.40 65
2736.52 75
2736.64 83
2736.76 89
2736.88 93
2737.00 93
2737.12 89
2737.24 81
2737.36 71
2737.48 59
2737.60 47
2737.72 35
2737.84 25
2737.96 16
2738.08 8
2738.20 2
2738.32 0
2738.44 0
2738.56 0
2738.68 0
2738.80 0
2738.92 0
2739.04 0
2739.16 0
2739.28 0
2739.40 3
2739.52 10
2739.64 17
2739.76 25
2739.88 33
2740.00 41
2740.12 48
2740.24 55
2740.36 63
2740.48 73
2740.60 84
2740.72 96
2740.84 108
2740.96 118
2741.08 126
2741.20 130
2741.32 131
2741.44 129
2741.56 124
2741.68 118
2741.80 111
2741.92 103
2742.04 96
2742.16 89
2742.28 81
2742.40 75
2742.52 70
2742.64 66
2742.76 65
2742.88 67
2743.00 70
2743.12 75
2743.24 79
2743.36 83
2743.48 86
2743.60 87
2743.72 86
2743.84 83
2743.96 79
2744.08 75
2744.20 72
2744.32 69
2744.44 68
2744.56 69
2744.68 72
2744.80 75
2744.92 78
2745.04 81
2745.16 83
2745.28 84
2745.40 84
2745.52 83
2745.64 81
2745.76 80
2745.88 80
2746.00 82
2746.12 85
2746.24 91
2746.36 99
2746.48 108
2746.60 117
2746.72 125
2746.84 132
2746.97 136
2747.09 137
2747.21 136
2747.33 133
2747.45 131
2747.57 129
2747.69 128
2747.81 128
2747.93 129
2748.05 131
2748.17 133
2748.29 134
2748.41 134
2748.53 134
2748.65 133
2748.77 132
2748.89 130
2749.01 128
2749.13 127
2749.25 126
2749.37 126
2749.49 127
2749.61 128
2749.73 129
2749.85 129
2749.97 127
2750.09 125
2750.21 121
2750.33 117
2750.45 112
2750.57 106
2750.69 101
2750.81 97
2750.93 93
2751.05 90
2751.17 86
2751.29 83
2751.41 78
2751.54 73
2751.66 66
2751.78 59
2751.90 52
2752.02 46
2752.14 41
2752.26 38
2752.38 36
2752.50 37
2752.62 39
2752.74 41
2752.86 44
2752.98 46
2753.10 48
2753.22 48
2753.34 47
2753.46 44
2753.58 41
2753.70 38
2753.82 36
2753.94 37
2754.06 39
2754.18 44
2754.30 52
2754.42 60
2754.54 70
2754.66 81
2754.78 92
2754.90 103
2755.03 113
2755.15 123
2755.27 131
2755.39 138
2755.51 144
2755.63 147
2755.75 149
2755.87 149
2755.99 147
2756.11 144
2756.23 141
2756.35 137
2756.47 133
2756.59 130
2756.71 126
2756.83 122
2756.95 118
2757.07 113
2757.19 108
2757.31 103
2757.43 98
2757.55 94
2757.67 91
2757.79 88
2757.92 86
2758.04 82
2758.16 78
2758.28 73
2758.40 68
2758.52 62
2758.64 57
2758.76 53
2758.88 50
2759.00 48
2759.12 46
2759.24 45
2759.36 45
2759.48 46
2759.60 48
2759.72 53
2759.84 59
2759.96 67
2760.08 75
2760.20 82
2760.32 87
2760.45 90
2760.57 91
2760.69 90
2760.81 88
2760.93 85
2761.05 82
2761.17 78
2761.29 73
2761.41 68
2761.53 61
2761.65 54
2761.77 47
2761.89 41
2762.01 36
2762.13 34
2762.25 33
2762.37 33
2762.49 34
2762.61 35
2762.74 36
2762.86 37
2762.98 40
2763.10 44
2763.22 49
2763.34 54
2763.46 59
2763.58 62
2763.70 62
2763.82 61
2763.94 58
2764.06 54
2764.18 51
2764.30 50
2764.42 52
2764.54 56
2764.66 62
2764.79 71
2764.91 80
2765.03 90
2765.15 100
2765.27 109
2765.39 117
2765.51 124
2765.63 131
2765.75 136
2765.87 142
2765.99 148
2766.11 156
2766.23 165
2766.35 175
2766.47 185
2766.59 196
2766.71 206
2766.84 217
2766.96 228
2767.08 239
2767.20 251
2767.32 264
2767.44 276
2767.56 288
2767.68 299
2767.80 308
2767.92 314
2768.04 320
2768.16 325
2768.28 329
2768.40 334
2768.52 338
2768.65 342
2768.77 344
2768.89 344
2769.01 339
2769.13 331
2769.25 318
2769.37 303
2769.49 286
2769.61 270
2769.73 253
2769.85 239
2769.97 225
2770.09 214
2770.21 204
2770.34 196
2770.46 191
2770.58 188
2770.70 188
2770.82 191
2770.94 195
2771.06 199
2771.18 202
2771.30 201
2771.42 198
2771.54 191
2771.66 182
2771.78 173
2771.90 163
2772.03 155
2772.15 148
2772.27 143
2772.39 139
2772.51 134
2772.63 130
2772.75 124
2772.87 117
2772.99 108
2773.11 98
2773.23 86
2773.35 75
2773.48 64
2773.60 55
2773.72 48
2773.84 43
2773.96 40
2774.08 40
2774.20 41
2774.32 42
2774.44 42
2774.56 42
2774.68 39
2774.80 35
2774.92 31
2775.05 27
2775.17 25
2775.29 26
2775.41 30
2775.53 37
2775.65 45
2775.77 53
2775.89 61
2776.01 66
2776.13 71
2776.25 75
2776.37 80
2776.50 86
2776.62 93
2776.74 100
2776.86 107
2776.98 111
2777.10 113
2777.22 112
2777.34 108
2777.46 103
2777.58 98
2777.70 92
2777.83 88
2777.95 84
2778.07 80
2778.19 76
2778.31 71
2778.43 65
2778.55 57
2778.67 48
2778.79 39
2778.91 29
2779.03 20
2779.16 11
2779.28 5
2779.40 0
2779.52 0
2779.64 0
2779.76 0
2779.88 0
2780.00 0
2780.12 0
2780.24 0
2780.36 0
2780.49 4
2780.61 12
2780.73 20
2780.85 28
2780.97 36
2781.09 43
2781.21 50
2781.33 55
2781.45 59
2781.57 62
2781.69 63
2781.82 63
2781.94 62
2782.06 62
2782.18 62
2782.30 64
2782.42 67
2782.54 70
2782.66 74
2782.78 76
2782.90 76
2783.03 73
2783.15 69
2783.27 61
2783.39 52
2783.51 41
2783.63 30
2783.75 19
2783.87 8
2783.99 0
2784.11 0
2784.24 0
2784.36 0
2784.48 0
2784.60 0
2784.72 0
2784.84 5
2784.96 10
2785.08 15
2785.20 18
2785.32 20
2785.45 20
2785.57 21
2785.69 23
2785.81 25
2785.93 28
2786.05 31
2786.17 33
2786.29 33
2786.41 31
2786.54 26
2786.66 19
2786.78 13
2786.90 7
2787.02 4
2787.14 4
2787.26 7
2787.38 12
2787.50 18
2787.63 25
2787.75 32
2787.87 38
2787.99 42
2788.11 45
2788.23 48
2788.35 50
2788.47 53
2788.59 56
2788.72 60
2788.84 64
2788.96 69
2789.08 73
2789.20 76
2789.32 77
2789.44 75
2789.56 72
2789.68 66
2789.81 60
2789.93 56
2790.05 55
2790.17 57
2790.29 64
2790.41 73
2790.53 85
2790.65 96
2790.77 106
2790.90 115
2791.02 121
2791.14 125
2791.26 128
2791.38 131
2791.50 134
2791.62 137
2791.74 139
2791.87 139
2791.99 136
2792.11 132
2792.23 125
2792.35 117
2792.47 110
2792.59 103
2792.71 98
2792.83 94
2792.96 91
2793.08 89
2793.20 88
2793.32 87
2793.44 85
2793.56 84
2793.68 83
2793.80 80
2793.93 76
2794.05 69
2794.17 60
2794.29 50
2794.41 40
2794.53 32
2794.65 28
2794.77 29
2794.90 33
2795.02 41
2795.14 50
2795.26 59
2795.38 67
2795.50 74
2795.62 78
2795.74 79
2795.87 78
2795.99 76
2796.11 73
2796.23 70
2796.35 68
2796.47 68
2796.59 71
2796.71 78
2796.84 86
2796.96 96
2797.08 104
2797.20 111
2797.32 114
2797.44 114
2797.56 110
2797.69 103
2797.81 94
2797.93 84
2798.05 73
2798.17 63
2798.29 52
2798.41 43
2798.53 34
2798.66 27
2798.78 21
2798.90 17
2799.02 16
2799.14 17
2799.26 19
2799.38 23
2799.51 26
2799.63 30
2799.75 33
2799.87 35
2799.99 38
2800.11 42
2800.23 47
2800.35 53
2800.48 60
2800.60 67
2800.72 75
2800.84 81
2800.96 86
2801.08 90
2801.20 91
2801.33 89
2801.45 84
2801.57 77
2801.69 68
2801.81 59
2801.93 51
2802.05 44
2802.18 39
2802.30 37
2802.42 36
2802.54 37
2802.66 38
2802.78 40
2802.90 43
2803.03 46
2803.15 50
2803.27 53
2803.39 56
2803.51 59
2803.63 61
2803.75 63
2803.88 64
2804.00 65
2804.12 65
2804.24 64
2804.36 63
2804.48 60
2804.60 56
2804.73 52
2804.85 49
2804.97 46
2805.09 45
2805.21 46
2805.33 49
2805.45 54
2805.58 59
2805.70 65
2805.82 69
2805.94 71
2806.06 71
2806.18 68
2806.31 62
2806.43 55
2806.55 48
2806.67 42
2806.79 37
2806.91 34
2807.03 31
2807.16 28
2807.28 23
2807.40 16
2807.52 7
2807.64 0
2807.76 0
2807.89 0
2808.01 0
2808.13 0
2808.25 0
2808.37 0
2808.49 0
2808.61 8
2808.74 20
2808.86 30
2808.98 39
2809.10 47
2809.22 54
2809.34 62
2809.47 70
2809.59 78
2809.71 86
2809.83 92
2809.95 95
2810.07 95
2810.19 94
2810.32 90
2810.44 85
2810.56 79
2810.68 73
2810.80 65
2810.92 57
2811.05 47
2811.17 38
2811.29 28
2811.41 20
2811.53 14
2811.65 10
2811.78 8
2811.90 9
2812.02 12
2812.14 16
2812.26 20
2812.38 24
2812.51 27
2812.63 28
2812.75 27
2812.87 26
2812.99 25
2813.11 26
2813.24 29
2813.36 33
2813.48 39
2813.60 45
2813.72 48
2813.84 49
2813.97 47
2814.09 43
2814.21 39
2814.33 36
2814.45 34
2814.57 33
2814.70 34
2814.82 36
2814.94 36
2815.06 36
2815.18 35
2815.30 34
2815.43 33
2815.55 35
2815.67 38
2815.79 43
2815.91 49
2816.03 54
2816.16 57
2816.28 58
2816.40 56
2816.52 52
2816.64 48
2816.76 44
2816.89 42
2817.01 41
2817.13 42
2817.25 42
2817.37 41
2817.49 39
2817.62 34
2817.74 28
2817.86 20
2817.98 12
2818.10 3
2818.23 0
2818.35 0
2818.47 0
2818.59 0
2818.71 0
2818.83 0
2818.96 0
2819.08 7
2819.20 16
2819.32 25
2819.44 32
2819.56 36
2819.69 36
2819.81 33
2819.93 27
2820.05 20
2820.17 15
2820.30 11
2820.42 10
2820.54 11
2820.66 15
2820.78 20
2820.90 25
2821.03 30
2821.15 34
2821.27 37
2821.39 38
2821.51 37
2821.64 34
2821.76 28
2821.88 22
2822.00 14
2822.12 7
2822.24 0
2822.37 0
2822.49 0
2822.61 0
2822.73 0
2822.85 0
2822.98 0
2823.10 0
2823.22 0
2823.34 10
2823.46 19
2823.59 28
2823.71 36
2823.83 42
2823.95 46
2824.07 47
2824.19 46
2824.32 43
2824.44 38
2824.56 32
2824.68 25
2824.80 18
2824.93 12
2825.05 7
2825.17 3
2825.29 1
2825.41 0
2825.54 2
2825.66 6
2825.78 13
2825.90 23
2826.02 34
2826.15 47
2826.27 58
2826.39 67
2826.51 74
2826.63 77
2826.75 77
2826.88 75
2827.00 71
2827.12 67
2827.24 63
2827.36 60
2827.49 59
2827.61 61
2827.73 64
2827.85 70
2827.97 78
2828.10 87
2828.22 96
2828.34 103
2828.46 107
2828.58 108
2828.71 106
2828.83 102
2828.95 95
2829.07 88
2829.19 83
2829.32 78
2829.44 75
2829.56 71
2829.68 67
2829.80 62
2829.93 56
2830.05 48
2830.17 41
2830.29 35
2830.41 31
2830.54 29
2830.66 29
2830.78 30
2830.90 32
2831.02 34
2831.15 36
2831.27 38
2831.39 40
2831.51 43
2831.63 46
2831.76 49
2831.88 50
2832.00 50
2832.12 47
2832.24 43
2832.37 37
2832.49 31
2832.61 26
2832.73 23
2832.86 21
2832.98 21
2833.10 22
2833.22 24
2833.34 25
2833.47 27
2833.59 29
2833.71 31
2833.83 34
2833.95 37
2834.08 41
2834.20 45
2834.32 48
2834.44 50
2834.56 50
2834.69 50
2834.81 48
2834.93 46
2835.05 44
2835.18 43
2835.30 41
2835.42 40
2835.54 39
2835.66 37
2835.79 35
2835.91 34
2836.03 32
2836.15 29
2836.27 27
2836.40 25
2836.52 23
2836.64 22
2836.76 22
2836.89 25
2837.01 30
2837.13 38
2837.25 47
2837.37 58
2837.50 69
2837.62 79
2837.74 87
2837.86 93
2837.98 96
2838.11 98
2838.23 98
2838.35 98
2838.47 98
2838.60 98
2838.72 98
2838.84 98
2838.96 97
2839.08 95
2839.21 91
2839.33 87
2839.45 82
2839.57 79
2839.70 78
2839.82 80
2839.94 84
2840.06 90
2840.18 96
2840.31 102
2840.43 106
2840.55 107
2840.67 106
2840.80 102
2840.92 97
2841.04 92
2841.16 87
2841.28 83
2841.41 82
2841.53 83
2841.65 86
2841.77 91
2841.90 97
2842.02 104
2842.14 111
2842.26 119
2842.39 126
2842.51 132
2842.63 137
2842.75 140
2842.87 142
2843.00 141
2843.12 137
2843.24 131
2843.36 124
2843.49 115
2843.61 106
2843.73 97
2843.85 90
2843.97 83
2844.10 79
2844.22 76
2844.34 77
2844.46 80
2844.59 86
2844.71 94
2844.83 104
2844.95 114
2845.08 123
2845.20 129
2845.32 132
2845.44 132
2845.57 128
2845.69 122
2845.81 114
2845.93 107
2846.05 102
2846.18 98
2846.30 96
2846.42 94
2846.54 94
2846.67 92
2846.79 89
2846.91 84
2847.03 77
2847.16 67
2847.28 57
2847.40 47
2847.52 37
2847.65 30
2847.77 25
2847.89 24
2848.01 25
2848.14 28
2848.26 31
2848.38 34
2848.50 36
2848.62 36
2848.75 35
2848.87 31
2848.99 27
2849.11 24
2849.24 20
2849.36 17
2849.48 15
2849.60 12
2849.73 8
2849.85 4
2849.97 0
2850.09 0
2850.22 0
2850.34 0
2850.46 0
2850.58 0
2850.71 0
2850.83 0
2850.95 0
2851.07 8
2851.20 17
2851.32 27
2851.44 36
2851.56 43
2851.69 48
2851.81 50
2851.93 49
2852.05 46
2852.18 41
2852.30 37
2852.42 35
2852.54 35
2852.67 39
2852.79 46
2852.91 55
2853.03 63
2853.16 70
2853.28 73
2853.40 73
2853.52 68
2853.65 60
2853.77 50
2853.89 40
2854.01 31
2854.14 22
2854.26 16
2854.38 12
2854.50 10
2854.63 10
2854.75 12
2854.87 16
2854.99 22
2855.12 29
2855.24 36
2855.36 43
2855.48 49
2855.61 53
2855.73 57
2855.85 60
2855.97 62
2856.10 64
2856.22 65
2856.34 67
2856.46 68
2856.59 71
2856.71 74
2856.83 78
2856.96 83
2857.08 89
2857.20 93
2857.32 96
2857.45 95
2857.57 92
2857.69 86
2857.81 78
2857.94 69
2858.06 61
2858.18 56
2858.30 53
2858.43 53
2858.55 56
2858.67 60
2858.79 64
2858.92 69
2859.04 72
2859.16 74
2859.28 77
2859.41 79
2859.53 82
2859.65 85
2859.78 87
2859.90 89
2860.02 90
2860.14 89
2860.27 85
2860.39 80
2860.51 74
2860.63 68
2860.76 63
2860.88 60
2861.00 60
2861.12 61
2861.25 63
2861.37 66
2861.49 68
2861.62 69
2861.74 69
2861.86 68
2861.98 66
2862.11 64
2862.23 62
2862.35 61
2862.47 60
2862.60 59
2862.72 59
2862.84 59
2862.97 59
2863.09 59
2863.21 60
2863.33 61
2863.46 62
2863.58 62
2863.70 63
2863.82 62
2863.95 61
2864.07 60
2864.19 58
2864.32 57
2864.44 57
2864.56 57
2864.68 59
2864.81 60
2864.93 62
2865.05 62
2865.17 61
2865.30 59
2865.42 54
2865.54 50
2865.67 45
2865.79 42
2865.91 43
2866.03 48
2866.16 56
2866.28 68
2866.40 80
2866.53 93
2866.65 102
2866.77 108
2866.89 109
2867.02 106
2867.14 99
2867.26 90
2867.38 82
2867.51 75
2867.63 70
2867.75 69
2867.88 70
2868.00 74
2868.12 78
2868.24 82
2868.37 86
2868.49 90
2868.61 94
2868.74 97
2868.86 100
2868.98 103
2869.10 107
2869.23 111
2869.35 115
2869.47 121
2869.60 127
2869.72 133
2869.84 140
2869.96 144
2870.09 146
2870.21 146
2870.33 141
2870.46 134
2870.58 125
2870.70 115
2870.82 107
2870.95 101
2871.07 99
2871.19 102
2871.32 110
2871.44 121
2871.56 135
2871.69 150
2871.81 165
2871.93 179
2872.05 191
2872.18 201
2872.30 211
2872.42 220
2872.55 228
2872.67 235
2872.79 242
2872.91 248
2873.04 253
2873.16 256
2873.28 258
2873.41 259
2873.53 258
2873.65 255
2873.77 250
2873.90 243
2874.02 234
2874.14 222
2874.27 210
2874.39 197
2874.51 185
2874.64 174
2874.76 164
2874.88 156
2875.00 149
2875.13 144
2875.25 139
2875.37 137
2875.50 137
2875.62 139
2875.74 144
2875.87 149
2875.99 155
2876.11 159
2876.23 159
2876.36 156
2876.48 148
2876.60 137
2876.73 124
2876.85 112
2876.97 101
2877.10 91
2877.22 83
2877.34 76
2877.46 69
2877.59 62
2877.71 55
2877.83 48
2877.96 42
2878.08 40
2878.20 40
2878.33 45
2878.45 52
2878.57 60
2878.70 70
2878.82 79
2878.94 87
2879.06 94
2879.19 101
2879.31 106
2879.43 111
2879.56 114
2879.68 115
2879.80 113
2879.93 108
2880.05 100
2880.17 90
2880.30 79
2880.42 68
2880.54 58
2880.66 51
2880.79 47
2880.91 45
2881.03 45
2881.16 46
2881.28 49
2881.40 51
2881.53 53
2881.65 53
2881.77 53
2881.90 52
2882.02 49
2882.14 46
2882.27 42
2882.39 38
2882.51 35
2882.63 32
2882.76 29
2882.88 28
2883.00 28
2883.13 29
2883.25 30
2883.37 31
2883.50 32
2883.62 31
2883.74 28
2883.87 24
2883.99 18
2884.11 12
2884.24 7
2884.36 2
2884.48 0
2884.61 0
2884.73 0
2884.85 2
2884.97 5
2885.10 6
2885.22 7
2885.34 6
2885.47 4
2885.59 1
2885.71 0
2885.84 0
2885.96 0
2886.08 0
2886.21 0
2886.33 0
2886.45 0
2886.58 4
2886.70 9
2886.82 14
2886.95 18
2887.07 21
2887.19 23
2887.32 23
2887.44 23
2887.56 22
2887.69 22
2887.81 22
2887.93 22
2888.06 23
2888.18 24
2888.30 26
2888.43 28
2888.55 30
2888.67 32
2888.79 36
2888.92 41
2889.04 46
2889.16 51
2889.29 55
2889.41 58
2889.53 60
2889.66 60
2889.78 59
2889.90 58
2890.03 58
2890.15 60
2890.27 63
2890.40 68
2890.52 73
2890.64 77
2890.77 79
2890.89 78
2891.01 74
2891.14 68
2891.26 61
2891.38 54
2891.51 47
2891.63 40
2891.75 35
2891.88 30
2892.00 26
2892.12 22
2892.25 19
2892.37 16
2892.49 14
2892.62 13
2892.74 13
2892.86 14
2892.99 17
2893.11 22
2893.23 30
2893.36 38
2893.48 48
2893.60 57
2893.73 66
2893.85 72
2893.97 76
2894.10 80
2894.22 82
2894.34 85
2894.47 89
2894.59 94
2894.72 100
2894.84 107
2894.96 113
2895.09 119
2895.21 122
2895.33 124
2895.46 125
2895.58 125
2895.70 126
2895.83 129
2895.95 132
2896.07 137
2896.20 141
2896.32 143
2896.44 143
2896.57 139
2896.69 133
2896.81 124
2896.94 115
2897.06 105
2897.18 97
2897.31 91
2897.43 87
2897.55 86
2897.68 89
2897.80 94
2897.92 102
2898.05 111
2898.17 120
2898.29 129
2898.42 136
2898.54 142
2898.67 147
2898.79 150
2898.91 151
2899.04 152
2899.16 152
2899.28 152
2899.41 152
2899.53 153
2899.65 154
2899.78 157
2899.90 159
2900.02 161
2900.15 163
2900.27 166
2900.39 169
2900.52 174
2900.64 180
2900.76 187
2900.89 194
2901.01 202
2901.14 208
2901.26 212
2901.38 215
2901.51 216
2901.63 215
2901.75 214
2901.88 214
2902.00 214
2902.12 215
2902.25 217
2902.37 219
2902.49 220
2902.62 220
2902.74 218
2902.87 214
2902.99 210
2903.11 205
2903.24 200
2903.36 195
2903.48 189
2903.61 182
2903.73 173
2903.85 163
2903.98 152
2904.10 142
2904.22 132
2904.35 124
2904.47 118
2904.60 114
2904.72 112
2904.84 111
2904.97 110
2905.09 110
2905.21 111
2905.34 112
2905.46 113
2905.58 114
2905.71 114
2905.83 114
2905.96 114
2906.08 114
2906.20 114
2906.33 114
2906.45 115
2906.57 117
2906.70 118
2906.82 119
2906.94 119
2907.07 119
2907.19 119
2907.32 120
2907.44 124
2907.56 129
2907.69 137
2907.81 146
2907.93 155
2908.06 162
2908.18 168
2908.31 171
2908.43 172
2908.55 172
2908.68 170
2908.80 169
2908.92 168
2909.05 168
2909.17 169
2909.29 169
2909.42 169
2909.54 167
2909.67 163
2909.79 157
2909.91 149
2910.04 142
2910.16 134
2910.28 129
2910.41 126
2910.53 126
2910.66 128
2910.78 131
2910.90 135
2911.03 139
2911.15 142
2911.27 145
2911.40 146
2911.52 148
2911.65 149
2911.77 150
2911.89 151
2912.02 151
2912.14 150
2912.26 148
2912.39 143
2912.51 135
2912.64 125
2912.76 113
2912.88 99
2913.01 87
2913.13 76
2913.25 66
2913.38 58
2913.50 51
2913.63 44
2913.75 37
2913.87 30
2914.00 22
2914.12 14
2914.25 8
2914.37 3
2914.49 1
2914.62 1
2914.74 2
2914.86 4
2914.99 8
2915.11 12
2915.24 18
2915.36 26
2915.48 36
2915.61 49
2915.73 64
2915.86 80
2915.98 96
2916.10 111
2916.23 123
2916.35 132
2916.47 137
2916.60 140
2916.72 140
2916.85 138
2916.97 135
2917.09 133
2917.22 132
2917.34 134
2917.47 139
2917.59 146
2917.71 155
2917.84 166
2917.96 177
2918.08 188
2918.21 201
2918.33 214
2918.46 228
2918.58 244
2918.70 261
2918.83 279
2918.95 296
2919.08 312
2919.20 327
2919.32 342
2919.45 357
2919.57 372
2919.70 386
2919.82 397
2919.94 406
2920.07 410
2920.19 408
2920.32 402
2920.44 393
2920.56 384
2920.69 375
2920.81 370
2920.94 367
2921.06 367
2921.18 368
2921.31 369
2921.43 369
2921.55 368
2921.68 365
2921.80 363
2921.93 361
2922.05 360
2922.17 360
2922.30 360
2922.42 359
2922.55 358
2922.67 356
2922.79 353
2922.92 349
2923.04 343
2923.17 336
2923.29 328
2923.41 319
2923.54 309
2923.66 299
2923.79 288
2923.91 276
2924.03 264
2924.16 252
2924.28 240
2924.41 228
2924.53 218
2924.66 208
2924.78 201
2924.90 197
2925.03 194
2925.15 194
2925.28 194
2925.40 194
2925.52 194
2925.65 192
2925.77 188
2925.90 182
2926.02 175
2926.14 168
2926.27 160
2926.39 152
2926.52 145
2926.64 139
2926.76 134
2926.89 129
2927.01 125
2927.14 122
2927.26 120
2927.38 118
2927.51 118
2927.63 118
2927.76 119
2927.88 120
2928.01 119
2928.13 117
2928.25 115
2928.38 113
2928.50 112
2928.63 112
2928.75 114
2928.87 118
2929.00 123
2929.12 128
2929.25 131
2929.37 133
2929.49 134
2929.62 134
2929.74 135
2929.87 138
2929.99 145
2930.12 154
2930.24 166
2930.36 180
2930.49 195
2930.61 211
2930.74 226
2930.86 239
2930.98 250
2931.11 258
2931.23 260
2931.36 258
2931.48 250
2931.61 239
2931.73 226
2931.85 212
2931.98 199
2932.10 189
2932.23 181
2932.35 177
2932.47 176
2932.60 178
2932.72 182
2932.85 187
2932.97 193
2933.10 199
2933.22 205
2933.34 210
2933.47 216
2933.59 222
2933.72 229
2933.84 238
2933.97 248
2934.09 260
2934.21 274
2934.34 290
2934.46 308
2934.59 331
2934.71 357
2934.83 386
2934.96 419
2935.08 452
2935.21 486
2935.33 518
2935.46 549
2935.58 579
2935.70 611
2935.83 644
2935.95 682
2936.08 724
2936.20 771
2936.33 821
2936.45 873
2936.57 924
2936.70 973
2936.82 1017
2936.95 1056
2937.07 1088
2937.20 1113
2937.32 1130
2937.44 1140
2937.57 1143
2937.69 1142
2937.82 1137
2937.94 1132
2938.07 1126
2938.19 1122
2938.32 1118
2938.44 1113
2938.56 1107
2938.69 1097
2938.81 1082
2938.94 1061
2939.06 1034
2939.19 1003
2939.31 969
2939.43 934
2939.56 900
2939.68 869
2939.81 842
2939.93 818
2940.06 796
2940.18 776
2940.30 756
2940.43 735
2940.55 713
2940.68 692
2940.80 670
2940.93 649
2941.05 628
2941.18 607
2941.30 587
2941.42 565
2941.55 541
2941.67 517
2941.80 493
2941.92 469
2942.05 446
2942.17 425
2942.29 406
2942.42 388
2942.54 373
2942.67 360
2942.79 348
2942.92 337
2943.04 327
2943.17 319
2943.29 310
2943.41 301
2943.54 290
2943.66 278
2943.79 263
2943.91 246
2944.04 228
2944.16 211
2944.29 195
2944.41 181
2944.53 167
2944.66 154
2944.78 141
2944.91 126
2945.03 109
2945.16 93
2945.28 77
2945.41 64
2945.53 55
2945.65 51
2945.78 51
2945.90 52
2946.03 54
2946.15 55
2946.28 53
2946.40 50
2946.53 45
2946.65 41
2946.78 38
2946.90 39
2947.02 43
2947.15 50
2947.27 60
2947.40 69
2947.52 76
2947.65 80
2947.77 80
2947.90 75
2948.02 67
2948.15 58
2948.27 50
2948.39 43
2948.52 37
2948.64 34
2948.77 31
2948.89 29
2949.02 27
2949.14 26
2949.27 24
2949.39 22
2949.52 22
2949.64 23
2949.76 24
2949.89 26
2950.01 29
2950.14 33
2950.26 38
2950.39 44
2950.51 51
2950.64 58
2950.76 64
2950.89 70
2951.01 74
2951.13 76
2951.26 77
2951.38 76
2951.51 73
2951.63 69
2951.76 63
2951.88 56
2952.01 49
2952.13 43
2952.26 40
2952.38 38
2952.51 39
2952.63 41
2952.75 43
2952.88 44
2953.00 45
2953.13 45
2953.25 45
2953.38 46
2953.50 47
2953.63 50
2953.75 53
2953.88 54
2954.00 54
2954.13 50
2954.25 44
2954.38 34
2954.50 24
2954.62 12
2954.75 2
2954.87 0
2955.00 0
2955.12 0
2955.25 0
2955.37 0
2955.50 0
2955.62 0
2955.75 0
2955.87 3
2956.00 7
2956.12 10
2956.25 14
2956.37 18
2956.49 23
2956.62 26
2956.74 28
2956.87 28
2956.99 28
2957.12 28
2957.24 28
2957.37 28
2957.49 30
2957.62 33
2957.74 37
2957.87 42
2957.99 47
2958.12 53
2958.24 58
2958.37 64
2958.49 71
2958.62 78
2958.74 87
2958.86 98
2958.99 112
2959.11 128
2959.24 146
2959.36 165
2959.49 185
2959.61 203
2959.74 218
2959.86 229
2959.99 234
2960.11 234
2960.24 228
2960.36 219
2960.49 207
2960.61 194
2960.74 181
2960.86 170
2960.99 160
2961.11 151
2961.24 141
2961.36 132
2961.49 121
2961.61 111
2961.73 100
2961.86 90
2961.98 82
2962.11 75
2962.23 69
2962.36 66
2962.48 65
2962.61 66
2962.73 68
2962.86 72
2962.98 77
2963.11 81
2963.23 83
2963.36 82
2963.48 78
2963.61 71
2963.73 62
2963.86 53
2963.98 45
2964.11 40
2964.23 37
2964.36 37
2964.48 40
2964.61 44
2964.73 48
2964.86 53
2964.98 57
2965.11 61
2965.23 65
2965.36 70
2965.48 74
2965.61 77
2965.73 79
2965.86 79
2965.98 78
2966.11 74
2966.23 69
2966.36 63
2966.48 57
2966.60 51
2966.73 45
2966.85 41
2966.98 37
2967.10 36
2967.23 37
2967.35 39
2967.48 43
2967.60 48
2967.73 51
2967.85 54
2967.98 54
2968.10 52
2968.23 49
2968.35 45
2968.48 41
2968.60 38
2968.73 35
2968.85 34
2968.98 35
2969.10 38
2969.23 44
2969.35 53
2969.48 64
2969.60 75
2969.73 86
2969.85 94
2969.98 100
2970.10 103
2970.23 102
2970.35 99
2970.48 94
2970.60 89
2970.73 85
2970.85 81
2970.98 79
2971.10 79
2971.23 79
2971.35 81
2971.48 82
2971.60 83
2971.73 85
2971.85 86
2971.98 88
2972.10 89
2972.23 91
2972.35 91
2972.48 91
2972.60 89
2972.73 86
2972.85 83
2972.98 78
2973.10 73
2973.23 68
2973.35 63
2973.48 58
2973.60 52
2973.73 46
2973.85 40
2973.98 33
2974.11 25
2974.23 18
2974.36 12
2974.48 8
2974.61 7
2974.73 9
2974.86 13
2974.98 20
2975.11 29
2975.23 38
2975.36 47
2975.48 56
2975.61 64
2975.73 73
2975.86 82
2975.98 91
2976.11 99
2976.23 105
2976.36 109
2976.48 110
2976.61 109
2976.73 105
2976.86 101
2976.98 97
2977.11 95
2977.23 95
2977.36 97
2977.48 103
2977.61 110
2977.73 119
2977.86 127
2977.98 134
2978.11 138
2978.23 138
2978.36 135
2978.48 131
2978.61 126
2978.73 123
2978.86 121
2978.99 121
2979.11 122
2979.24 123
2979.36 124
2979.49 124
2979.61 124
2979.74 124
2979.86 124
2979.99 124
2980.11 123
2980.24 121
2980.36 117
2980.49 111
2980.61 104
2980.74 97
2980.86 90
2980.99 85
2981.11 82
2981.24 81
2981.36 81
2981.49 83
2981.61 85
2981.74 88
2981.87 91
2981.99 94
2982.12 97
2982.24 101
2982.37 105
2982.49 111
2982.62 116
2982.74 122
2982.87 126
2982.99 128
2983.12 129
2983.24 127
2983.37 125
2983.49 123
2983.62 122
2983.74 123
2983.87 126
2983.99 130
2984.12 134
2984.25 137
2984.37 139
2984.50 138
2984.62 134
2984.75 128
2984.87 120
2985.00 110
2985.12 99
2985.25 88
2985.37 76
2985.50 65
2985.62 55
2985.75 47
2985.87 42
2986.00 39
2986.13 39
2986.25 40
2986.38 42
2986.50 44
2986.63 46
2986.75 47
2986.88 47
2987.00 46
2987.13 45
2987.25 43
2987.38 40
2987.50 37
2987.63 33
2987.75 28
2987.88 23
2988.01 18
2988.13 13
2988.26 11
2988.38 10
2988.51 11
2988.63 14
2988.76 19
2988.88 24
2989.01 30
2989.13 34
2989.26 38
2989.38 40
2989.51 40
2989.64 39
2989.76 37
2989.89 33
2990.01 28
2990.14 22
2990.26 15
2990.39 8
2990.51 3
2990.64 0
2990.76 0
2990.89 0
2991.02 0
2991.14 2
2991.27 4
2991.39 4
2991.52 3
2991.64 1
2991.77 0
2991.89 0
2992.02 0
2992.14 0
2992.27 0
2992.39 3
2992.52 6
2992.65 7
2992.77 8
2992.90 6
2993.02 4
2993.15 1
2993.27 0
2993.40 0
2993.52 3
2993.65 10
2993.78 20
2993.90 33
2994.03 47
2994.15 60
2994.28 71
2994.40 78
2994.53 82
2994.65 83
2994.78 82
2994.90 81
2995.03 81
2995.16 84
2995.28 91
2995.41 100
2995.53 111
2995.66 121
2995.78 129
2995.91 134
2996.03 135
2996.16 131
2996.29 124
2996.41 116
2996.54 108
2996.66 103
2996.79 101
2996.91 103
2997.04 109
2997.16 118
2997.29 127
2997.42 136
2997.54 142
2997.67 145
2997.79 146
2997.92 145
2998.04 143
2998.17 142
2998.29 142
2998.42 143
2998.55 146
2998.67 150
2998.80 153
2998.92 154
2999.05 153
2999.17 150
2999.30 143
2999.43 134
2999.55 123
2999.68 112
2999.80 101
2999.93 93
3000.05 88
3000.18 85
3000.30 84
3000.43 82
3000.56 79
3000.68 74
3000.81 65
3000.93 54
3001.06 42
3001.18 31
3001.31 21
3001.44 14
3001.56 9
3001.69 6
3001.81 4
3001.94 3
3002.06 3
3002.19 2
3002.31 2
3002.44 3
3002.57 5
3002.69 7
3002.82 10
3002.94 12
3003.07 14
3003.19 16
3003.32 17
3003.45 17
3003.57 18
3003.70 19
3003.82 20
3003.95 23
3004.07 27
3004.20 32
3004.33 37
3004.45 41
3004.58 43
3004.70 42
3004.83 39
3004.95 33
3005.08 26
3005.21 18
3005.33 11
3005.46 4
3005.58 0
3005.71 0
3005.83 0
3005.96 0
3006.09 0
3006.21 0
3006.34 0
3006.46 0
3006.59 0
3006.72 7
3006.84 15
3006.97 22
3007.09 29
3007.22 35
3007.34 40
3007.47 46
3007.60 53
3007.72 60
3007.85 69
3007.97 77
3008.10 84
3008.22 89
3008.35 91
3008.48 90
3008.60 85
3008.73 78
3008.85 69
3008.98 59
3009.11 49
3009.23 40
3009.36 32
3009.48 27
3009.61 25
3009.73 27
3009.86 34
3009.99 44
3010.11 56
3010.24 70
3010.36 82
3010.49 90
3010.62 94
3010.74 94
3010.87 89
3010.99 82
3011.12 75
3011.24 69
3011.37 66
3011.50 66
3011.62 69
3011.75 74
3011.87 80
3012.00 87
3012.13 93
3012.25 99
3012.38 105
3012.50 111
3012.63 115
3012.75 118
3012.88 118
3013.01 116
3013.13 110
3013.26 103
3013.38 94
3013.51 87
3013.64 81
3013.76 79
3013.89 80
3014.01 83
3014.14 87
3014.27 92
3014.39 96
3014.52 98
3014.64 99
3014.77 98
3014.90 96
3015.02 93
3015.15 89
3015.27 86
3015.40 84
3015.53 84
3015.65 84
3015.78 85
3015.90 85
3016.03 83
3016.15 81
3016.28 76
3016.41 71
3016.53 65
3016.66 60
3016.78 55
3016.91 50
3017.04 47
3017.16 45
3017.29 44
3017.41 47
3017.54 54
3017.67 64
3017.79 77
3017.92 91
3018.04 105
3018.17 115
3018.30 122
3018.42 123
3018.55 119
3018.67 111
3018.80 101
3018.93 90
3019.05 81
3019.18 74
3019.30 69
3019.43 67
3019.56 67
3019.68 69
3019.81 72
3019.93 77
3020.06 83
3020.19 90
3020.31 98
3020.44 107
3020.57 115
3020.69 123
3020.82 130
3020.94 136
3021.07 140
3021.20 143
3021.32 145
3021.45 146
3021.57 147
3021.70 146
3021.83 146
3021.95 145
3022.08 145
3022.20 146
3022.33 147
3022.46 149
3022.58 150
3022.71 149
3022.83 147
3022.96 143
3023.09 138
3023.21 132
3023.34 127
3023.47 123
3023.59 121
3023.72 118
3023.84 116
3023.97 113
3024.10 111
3024.22 107
3024.35 104
3024.47 101
3024.60 100
3024.73 99
3024.85 100
3024.98 100
3025.10 100
3025.23 99
3025.36 96
3025.48 91
3025.61 83
3025.74 74
3025.86 64
3025.99 57
3026.11 51
3026.24 49
3026.37 50
3026.49 52
3026.62 54
3026.75 54
3026.87 49
3027.00 41
3027.12 29
3027.25 16
3027.38 4
3027.50 0
3027.63 0
3027.75 0
3027.88 0
3028.01 0
3028.13 0
3028.26 0
3028.39 0
3028.51 1
3028.64 8
3028.76 15
3028.89 24
3029.02 33
3029.14 42
3029.27 51
3029.40 57
3029.52 63
3029.65 67
3029.77 71
3029.90 74
3030.03 78
3030.15 82
3030.28 84
3030.41 85
3030.53 84
3030.66 80
3030.78 75
3030.91 68
3031.04 60
3031.16 52
3031.29 45
3031.42 39
3031.54 34
3031.67 31
3031.79 28
3031.92 25
3032.05 22
3032.17 17
3032.30 12
3032.43 7
3032.55 3
3032.68 0
3032.80 0
3032.93 0
3033.06 0
3033.18 2
3033.31 6
3033.44 11
3033.56 16
3033.69 21
3033.82 27
3033.94 32
3034.07 36
3034.19 39
3034.32 41
3034.45 42
3034.57 42
3034.70 42
3034.83 43
3034.95 45
3035.08 48
3035.21 51
3035.33 54
3035.46 56
3035.58 57
3035.71 58
3035.84 57
3035.96 55
3036.09 52
3036.22 47
3036.34 42
3036.47 36
3036.60 30
3036.72 24
3036.85 21
3036.97 19
3037.10 20
3037.23 24
3037.35 30
3037.48 37
3037.61 43
3037.73 48
3037.86 52
3037.99 53
3038.11 53
3038.24 51
3038.37 48
3038.49 46
3038.62 43
3038.74 41
3038.87 40
3039.00 38
3039.12 37
3039.25 36
3039.38 35
3039.50 34
3039.63 34
3039.76 33
3039.88 33
3040.01 32
3040.14 31
3040.26 29
3040.39 26
3040.51 23
3040.64 21
3040.77 20
3040.89 21
3041.02 25
3041.15 31
3041.27 40
3041.40 51
3041.53 63
3041.65 75
3041.78 84
3041.91 91
3042.03 93
3042.16 91
3042.29 84
3042.41 74
3042.54 63
3042.67 52
3042.79 43
3042.92 36
3043.04 32
3043.17 30
3043.30 30
3043.42 32
3043.55 35
3043.68 37
3043.80 40
3043.93 42
3044.06 45
3044.18 47
3044.31 50
3044.44 54
3044.56 58
3044.69 64
3044.82 70
3044.94 75
3045.07 79
3045.20 80
3045.32 78
3045.45 74
3045.58 68
3045.70 60
3045.83 53
3045.96 46
3046.08 40
3046.21 36
3046.34 33
3046.46 30
3046.59 27
3046.71 24
3046.84 20
3046.97 16
3047.09 11
3047.22 7
3047.35 4
3047.47 2
3047.60 2
3047.73 2
3047.85 3
3047.98 4
3048.11 4
3048.23 2
3048.36 0
3048.49 0
3048.61 0
3048.74 0
3048.87 0
3048.99 0
3049.12 4
3049.25 10
3049.37 16
3049.50 20
3049.63 23
3049.75 25
3049.88 26
3050.01 26
3050.13 27
3050.26 28
3050.39 29
3050.51 30
3050.64 30
3050.77 31
3050.89 33
3051.02 37
3051.15 45
3051.27 55
3051.40 68
3051.53 83
3051.65 96
3051.78 109
3051.91 120
3052.03 128
3052.16 133
3052.29 136
3052.41 137
3052.54 135
3052.67 131
3052.79 125
3052.92 117
3053.05 108
3053.17 96
3053.30 84
3053.43 71
3053.56 58
3053.68 46
3053.81 35
3053.94 27
3054.06 22
3054.19 19
3054.32 18
3054.44 20
3054.57 23
3054.70 29
3054.82 36
3054.95 45
3055.08 56
3055.20 69
3055.33 81
3055.46 93
3055.58 102
3055.71 107
3055.84 108
3055.96 105
3056.09 99
3056.22 90
3056.34 80
3056.47 71
3056.60 65
3056.72 62
3056.85 61
3056.98 63
3057.10 65
3057.23 67
3057.36 67
3057.49 65
3057.61 61
3057.74 55
3057.87 51
3057.99 49
3058.12 50
3058.25 54
3058.37 61
3058.50 69
3058.63 76
3058.75 81
3058.88 83
3059.01 82
3059.13 79
3059.26 75
3059.39 72
3059.51 71
3059.64 72
3059.77 76
3059.90 83
3060.02 90
3060.15 97
3060.28 103
3060.40 105
3060.53 105
3060.66 101
3060.78 95
3060.91 86
3061.04 77
3061.16 68
3061.29 61
3061.42 55
3061.54 51
3061.67 48
3061.80 45
3061.93 43
3062.05 40
3062.18 37
3062.31 34
3062.43 31
3062.56 28
3062.69 25
3062.81 22
3062.94 19
3063.07 17
3063.19 14
3063.32 12
3063.45 10
3063.58 8
3063.70 6
3063.83 6
3063.96 6
3064.08 7
3064.21 9
3064.34 12
3064.46 15
3064.59 18
3064.72 19
3064.85 19
3064.97 17
3065.10 13
3065.23 8
3065.35 4
3065.48 1
3065.61 0
3065.73 1
3065.86 4
3065.99 8
3066.12 12
3066.24 15
3066.37 16
3066.50 16
3066.62 13
3066.75 9
3066.88 5
3067.00 0
3067.13 0
3067.26 0
3067.39 0
3067.51 0
3067.64 0
3067.77 0
3067.89 0
3068.02 0
3068.15 2
3068.27 6
3068.40 12
3068.53 19
3068.66 27
3068.78 36
3068.91 44
3069.04 51
3069.16 57
3069.29 61
3069.42 64
3069.55 66
3069.67 68
3069.80 69
3069.93 70
3070.05 70
3070.18 70
3070.31 70
3070.43 70
3070.56 71
3070.69 73
3070.82 74
3070.94 76
3071.07 77
3071.20 78
3071.32 77
3071.45 76
3071.58 75
3071.71 75
3071.83 75
3071.96 77
3072.09 80
3072.21 84
3072.34 89
3072.47 96
3072.60 101
3072.72 106
3072.85 108
3072.98 107
3073.10 103
3073.23 96
3073.36 88
3073.49 78
3073.61 70
3073.74 63
3073.87 58
3073.99 54
3074.12 52
3074.25 51
3074.38 51
3074.50 53
3074.63 55
3074.76 58
3074.88 64
3075.01 71
3075.14 80
3075.27 89
3075.39 98
3075.52 104
3075.65 106
3075.78 105
3075.90 100
3076.03 93
3076.16 84
3076.28 77
3076.41 73
3076.54 73
3076.67 76
3076.79 81
3076.92 88
3077.05 94
3077.17 98
3077.30 101
3077.43 102
3077.56 103
3077.68 104
3077.81 105
3077.94 107
3078.07 110
3078.19 112
3078.32 114
3078.45 115
3078.57 115
3078.70 114
3078.83 114
3078.96 114
3079.08 113
3079.21 111
3079.34 108
3079.46 104
3079.59 101
3079.72 99
3079.85 98
3079.97 98
3080.10 100
3080.23 102
3080.36 102
3080.48 101
3080.61 97
3080.74 92
3080.87 86
3080.99 81
3081.12 78
3081.25 77
3081.37 79
3081.50 82
3081.63 86
3081.76 91
3081.88 95
3082.01 98
3082.14 101
3082.27 102
3082.39 100
3082.52 97
3082.65 92
3082.78 87
3082.90 81
3083.03 76
3083.16 72
3083.28 69
3083.41 66
3083.54 64
3083.67 61
3083.79 58
3083.92 56
3084.05 56
3084.18 58
3084.30 62
3084.43 67
3084.56 72
3084.69 75
3084.81 77
3084.94 77
3085.07 74
3085.20 68
3085.32 61
3085.45 53
3085.58 45
3085.70 38
3085.83 34
3085.96 33
3086.09 35
3086.21 40
3086.34 45
3086.47 49
3086.60 50
3086.72 49
3086.85 44
3086.98 39
3087.11 32
3087.23 27
3087.36 24
3087.49 22
3087.62 20
3087.74 18
3087.87 14
3088.00 10
3088.13 5
3088.25 0
3088.38 0
3088.51 0
3088.64 1
3088.76 7
3088.89 16
3089.02 26
3089.15 36
3089.27 44
3089.40 50
3089.53 54
3089.66 55
3089.78 53
3089.91 49
3090.04 44
3090.17 39
3090.29 35
3090.42 34
3090.55 35
3090.68 38
3090.80 44
3090.93 51
3091.06 59
3091.19 65
3091.31 70
3091.44 72
3091.57 72
3091.70 70
3091.82 67
3091.95 63
3092.08 59
3092.21 55
3092.33 52
3092.46 48
3092.59 44
3092.72 38
3092.84 32
3092.97 25
3093.10 18
3093.23 12
3093.35 9
3093.48 9
3093.61 12
3093.74 17
3093.86 23
3093.99 29
3094.12 32
3094.25 33
3094.37 30
3094.50 25
3094.63 18
3094.76 11
3094.88 4
3095.01 0
3095.14 0
3095.27 0
3095.40 0
3095.52 0
3095.65 0
3095.78 0
3095.91 0
3096.03 0
3096.16 7
3096.29 17
3096.42 27
3096.54 36
3096.67 41
3096.80 43
3096.93 41
3097.05 37
3097.18 33
3097.31 30
3097.44 29
3097.56 29
3097.69 31
3097.82 34
3097.95 35
3098.08 36
3098.20 36
3098.33 35
3098.46 36
3098.59 38
3098.71 42
3098.84 46
3098.97 52
3099.10 57
3099.22 61
3099.35 62
3099.48 62
3099.61 60
3099.74 58
3099.86 55
3099.99 52
3100.12 52
3100.25 52
3100.37 55
3100.50 59
3100.63 63
3100.76 67
3100.88 71
3101.01 75
3101.14 78
3101.27 81
3101.40 83
3101.52 85
3101.65 84
3101.78 82
3101.91 75
3102.03 66
3102.16 55
3102.29 42
3102.42 28
3102.55 16
3102.67 6
3102.80 0
3102.93 0
3103.06 0
3103.18 0
3103.31 0
3103.44 3
3103.57 7
3103.70 10
3103.82 12
3103.95 13
3104.08 15
3104.21 18
3104.33 25
3104.46 35
3104.59 48
3104.72 63
3104.85 78
3104.97 92
3105.10 103
3105.23 109
3105.36 112
3105.48 111
3105.61 108
3105.74 105
3105.87 100
3106.00 95
3106.12 89
3106.25 83
3106.38 75
3106.51 67
3106.63 60
3106.76 55
3106.89 51
3107.02 48
3107.15 46
3107.27 44
3107.40 40
3107.53 34
3107.66 26
3107.79 17
3107.91 8
3108.04 0
3108.17 0
3108.30 0
3108.42 0
3108.55 0
3108.68 0
3108.81 0
3108.94 0
3109.06 0
3109.19 3
3109.32 10
3109.45 18
3109.58 26
3109.70 35
3109.83 42
3109.96 49
3110.09 55
3110.22 59
3110.34 62
3110.47 64
3110.60 65
3110.73 68
3110.85 72
3110.98 77
3111.11 84
3111.24 92
3111.37 101
3111.49 109
3111.62 117
3111.75 124
3111.88 130
3112.01 134
3112.13 137
3112.26 139
3112.39 139
3112.52 137
3112.65 135
3112.77 133
3112.90 129
3113.03 124
3113.16 119
3113.29 112
3113.41 105
3113.54 98
3113.67 93
3113.80 91
3113.93 92
3114.05 97
3114.18 105
3114.31 115
3114.44 125
3114.57 134
3114.69 140
3114.82 143
3114.95 142
3115.08 138
3115.21 133
3115.33 126
3115.46 120
3115.59 115
3115.72 113
3115.85 113
3115.97 117
3116.10 124
3116.23 133
3116.36 145
3116.49 159
3116.61 174
3116.74 190
3116.87 206
3117.00 222
3117.13 236
3117.25 248
3117.38 257
3117.51 263
3117.64 268
3117.77 271
3117.89 275
3118.02 279
3118.15 286
3118.28 296
3118.41 307
3118.54 321
3118.66 335
3118.79 349
3118.92 363
3119.05 377
3119.18 388
3119.30 398
3119.43 406
3119.56 411
3119.69 411
3119.82 408
3119.94 399
3120.07 386
3120.20 370
3120.33 353
3120.46 336
3120.58 321
3120.71 308
3120.84 296
3120.97 286
3121.10 276
3121.23 265
3121.35 254
3121.48 243
3121.61 232
3121.74 223
3121.87 215
3121.99 208
3122.12 202
3122.25 196
3122.38 189
3122.51 181
3122.64 171
3122.76 161
3122.89 151
3123.02 140
3123.15 130
3123.28 120
3123.40 110
3123.53 101
3123.66 94
3123.79 88
3123.92 85
3124.05 84
3124.17 86
3124.30 89
3124.43 92
3124.56 94
3124.69 96
3124.81 97
3124.94 100
3125.07 103
3125.20 108
3125.33 115
3125.46 123
3125.58 131
3125.71 138
3125.84 143
3125.97 148
3126.10 152
3126.22 155
3126.35 159
3126.48 163
3126.61 166
3126.74 168
3126.87 168
3126.99 167
3127.12 165
3127.25 163
3127.38 161
3127.51 160
3127.64 158
3127.76 156
3127.89 151
3128.02 145
3128.15 136
3128.28 126
3128.41 116
3128.53 106
3128.66 99
3128.79 94
3128.92 91
3129.05 87
3129.17 82
3129.30 74
3129.43 64
3129.56 51
3129.69 36
3129.82 21
3129.94 8
3130.07 0
3130.20 0
3130.33 0
3130.46 0
3130.59 7
3130.71 16
3130.84 23
3130.97 28
3131.10 29
3131.23 27
3131.36 21
3131.48 14
3131.61 6
3131.74 0
3131.87 0
3132.00 0
3132.13 0
3132.25 0
3132.38 0
3132.51 0
3132.64 0
3132.77 3
3132.90 8
3133.03 12
3133.15 15
3133.28 18
3133.41 22
3133.54 27
3133.67 35
3133.80 44
3133.92 55
3134.05 65
3134.18 73
3134.31 79
3134.44 81
3134.57 81
3134.69 80
3134.82 78
3134.95 77
3135.08 76
3135.21 75
3135.34 74
3135.46 72
3135.59 68
3135.72 64
3135.85 58
3135.98 52
3136.11 45
3136.24 40
3136.36 35
3136.49 32
3136.62 30
3136.75 30
3136.88 32
3137.01 37
3137.13 44
3137.26 52
3137.39 61
3137.52 70
3137.65 77
3137.78 83
3137.91 87
3138.03 91
3138.16 94
3138.29 96
3138.42 99
3138.55 101
3138.68 103
3138.80 104
3138.93 105
3139.06 103
3139.19 101
3139.32 96
3139.45 90
3139.58 81
3139.70 71
3139.83 61
3139.96 50
3140.09 41
3140.22 33
3140.35 28
3140.48 26
3140.60 28
3140.73 32
3140.86 38
3140.99 46
3141.12 55
3141.25 64
3141.38 72
3141.50 79
3141.63 85
3141.76 90
3141.89 92
3142.02 94
3142.15 94
3142.28 94
3142.40 93
3142.53 93
3142.66 95
3142.79 98
3142.92 104
3143.05 111
3143.18 120
3143.30 127
3143.43 132
3143.56 135
3143.69 135
3143.82 134
3143.95 132
3144.08 131
3144.20 131
3144.33 134
3144.46 138
3144.59 143
3144.72 148
3144.85 153
3144.98 156
3145.10 157
3145.23 156
3145.36 154
3145.49 150
3145.62 146
3145.75 142
3145.88 139
3146.00 137
3146.13 137
3146.26 139
3146.39 142
3146.52 146
3146.65 151
3146.78 156
3146.91 160
3147.03 163
3147.16 165
3147.29 166
3147.42 166
3147.55 165
3147.68 166
3147.81 169
3147.93 174
3148.06 182
3148.19 191
3148.32 200
3148.45 208
3148.58 214
3148.71 216
3148.84 217
3148.96 215
3149.09 214
3149.22 215
3149.35 217
3149.48 221
3149.61 226
3149.74 233
3149.87 239
3149.99 245
3150.12 249
3150.25 252
3150.38 253
3150.51 252
3150.64 251
3150.77 249
3150.90 248
3151.02 247
3151.15 247
3151.28 247
3151.41 248
3151.54 249
3151.67 250
3151.80 249
3151.93 247
3152.05 243
3152.18 239
3152.31 233
3152.44 227
3152.57 220
3152.70 212
3152.83 205
3152.96 197
3153.08 190
3153.21 184
3153.34 178
3153.47 174
3153.60 171
3153.73 169
3153.86 169
3153.99 170
3154.11 174
3154.24 179
3154.37 185
3154.50 191
3154.63 196
3154.76 199
3154.89 199
3155.02 196
3155.15 191
3155.27 184
3155.40 176
3155.53 167
3155.66 158
3155.79 150
3155.92 144
3156.05 141
3156.18 142
3156.30 146
3156.43 154
3156.56 166
3156.69 180
3156.82 194
3156.95 206
3157.08 216
3157.21 223
3157.34 226
3157.46 227
3157.59 227
3157.72 228
3157.85 231
3157.98 236
3158.11 243
3158.24 250
3158.37 258
3158.50 266
3158.62 272
3158.75 278
3158.88 284
3159.01 293
3159.14 305
3159.27 320
3159.40 339
3159.53 359
3159.66 381
3159.79 403
3159.91 423
3160.04 442
3160.17 459
3160.30 474
3160.43 488
3160.56 502
3160.69 519
3160.82 539
3160.95 566
3161.07 600
3161.20 642
3161.33 691
3161.46 748
3161.59 808
3161.72 870
3161.85 931
3161.98 990
3162.11 1046
3162.24 1100
3162.36 1152
3162.49 1207
3162.62 1266
3162.75 1333
3162.88 1407
3163.01 1491
3163.14 1582
3163.27 1679
3163.40 1778
3163.53 1879
3163.65 1980
3163.78 2081
3163.91 2184
3164.04 2288
3164.17 2395
3164.30 2502
3164.43 2608
3164.56 2710
3164.69 2803
3164.82 2886
3164.94 2958
3165.07 3019
3165.20 3068
3165.33 3108
3165.46 3137
3165.59 3155
3165.72 3161
3165.85 3155
3165.98 3139
3166.11 3114
3166.23 3084
3166.36 3052
3166.49 3022
3166.62 2993
3166.75 2966
3166.88 2937
3167.01 2904
3167.14 2863
3167.27 2812
3167.40 2752
3167.53 2683
3167.65 2608
3167.78 2529
3167.91 2449
3168.04 2371
3168.17 2295
3168.30 2222
3168.43 2152
3168.56 2084
3168.69 2017
3168.82 1951
3168.95 1883
3169.07 1814
3169.20 1742
3169.33 1670
3169.46 1597
3169.59 1525
3169.72 1457
3169.85 1394
3169.98 1337
3170.11 1286
3170.24 1241
3170.37 1200
3170.50 1161
3170.62 1122
3170.75 1083
3170.88 1042
3171.01 999
3171.14 956
3171.27 913
3171.40 873
3171.53 834
3171.66 798
3171.79 765
3171.92 734
3172.04 704
3172.17 676
3172.30 650
3172.43 626
3172.56 604
3172.69 584
3172.82 564
3172.95 546
3173.08 528
3173.21 510
3173.34 494
3173.47 479
3173.60 465
3173.72 453
3173.85 441
3173.98 430
3174.11 417
3174.24 402
3174.37 386
3174.50 368
3174.63 350
3174.76 331
3174.89 313
3175.02 297
3175.15 282
3175.28 270
3175.40 259
3175.53 250
3175.66 244
3175.79 240
3175.92 239
3176.05 239
3176.18 242
3176.31 246
3176.44 251
3176.57 256
3176.70 260
3176.83 263
3176.96 263
3177.08 262
3177.21 258
3177.34 254
3177.47 248
3177.60 241
3177.73 235
3177.86 229
3177.99 223
3178.12 217
3178.25 211
3178.38 206
3178.51 202
3178.64 199
3178.77 196
3178.90 194
3179.02 194
3179.15 195
3179.28 197
3179.41 200
3179.54 203
3179.67 207
3179.80 210
3179.93 212
3180.06 211
3180.19 208
3180.32 202
3180.45 194
3180.58 185
3180.71 175
3180.84 165
3180.96 156
3181.09 149
3181.22 143
3181.35 139
3181.48 137
3181.61 136
3181.74 137
3181.87 139
3182.00 142
3182.13 145
3182.26 148
3182.39 149
3182.52 149
3182.65 147
3182.78 144
3182.91 139
3183.03 134
3183.16 130
3183.29 126
3183.42 124
3183.55 123
3183.68 123
3183.81 124
3183.94 124
3184.07 124
3184.20 124
3184.33 124
3184.46 125
3184.59 126
3184.72 128
3184.85 131
3184.98 136
3185.11 140
3185.23 143
3185.36 145
3185.49 146
3185.62 144
3185.75 141
3185.88 137
3186.01 132
3186.14 127
3186.27 120
3186.40 114
3186.53 106
3186.66 99
3186.79 92
3186.92 86
3187.05 84
3187.18 85
3187.31 90
3187.44 98
3187.57 108
3187.69 117
3187.82 125
3187.95 130
3188.08 132
3188.21 132
3188.34 129
3188.47 125
3188.60 121
3188.73 115
3188.86 109
3188.99 103
3189.12 97
3189.25 93
3189.38 91
3189.51 92
3189.64 95
3189.77 99
3189.90 104
3190.03 109
3190.16 112
3190.29 113
3190.41 112
3190.54 110
3190.67 107
3190.80 104
3190.93 101
3191.06 97
3191.19 92
3191.32 87
3191.45 80
3191.58 73
3191.71 66
3191.84 59
3191.97 54
3192.10 49
3192.23 47
3192.36 46
3192.49 46
3192.62 48
3192.75 51
3192.88 54
3193.01 57
3193.14 60
3193.27 63
3193.39 66
3193.52 69
3193.65 71
3193.78 72
3193.91 71
3194.04 67
3194.17 61
3194.30 53
3194.43 43
3194.56 32
3194.69 22
3194.82 13
3194.95 4
3195.08 0
3195.21 0
3195.34 0
3195.47 0
3195.60 0
3195.73 0
3195.86 0
3195.99 0
3196.12 0
3196.25 6
3196.38 13
3196.51 21
3196.64 28
3196.77 36
3196.90 42
3197.03 47
3197.15 51
3197.28 53
3197.41 52
3197.54 48
3197.67 43
3197.80 37
3197.93 31
3198.06 26
3198.19 23
3198.32 22
3198.45 23
3198.58 25
3198.71 27
3198.84 28
3198.97 31
3199.10 34
3199.23 38
3199.36 42
3199.49 47
3199.62 52
3199.75 55
3199.88 57
3200.01 56
3200.14 53
3200.27 51
3200.40 49
3200.53 49
3200.66 52
3200.79 57
3200.92 63
3201.05 70
3201.18 77
3201.31 81
3201.44 82
3201.57 81
3201.70 78
3201.83 74
3201.95 72
3202.08 71
3202.21 75
3202.34 84
3202.47 97
3202.60 111
3202.73 126
3202.86 138
3202.99 145
3203.12 147
3203.25 143
3203.38 135
3203.51 125
3203.64 114
3203.77 106
3203.90 100
3204.03 96
3204.16 95
3204.29 95
3204.42 94
3204.55 93
3204.68 91
3204.81 88
3204.94 86
3205.07 85
3205.20 85
3205.33 86
3205.46 87
3205.59 89
3205.72 90
3205.85 91
3205.98 92
3206.11 92
3206.24 92
3206.37 93
3206.50 94
3206.63 93
3206.76 92
3206.89 89
3207.02 85
3207.15 81
3207.28 77
3207.41 74
3207.54 74
3207.67 76
3207.80 80
3207.93 86
3208.06 93
3208.19 100
3208.32 105
3208.45 108
3208.58 110
3208.71 109
3208.84 107
3208.97 104
3209.10 100
3209.23 96
3209.36 93
3209.49 90
3209.62 88
3209.75 88
3209.88 89
3210.01 91
3210.14 94
3210.27 98
3210.40 102
3210.53 108
3210.66 113
3210.79 117
3210.92 121
3211.05 123
3211.18 124
3211.31 123
3211.44 122
3211.57 120
3211.70 119
3211.83 120
3211.96 125
3212.09 132
3212.22 143
3212.35 157
3212.48 174
3212.61 192
3212.74 210
3212.87 229
3213.00 247
3213.13 263
3213.26 277
3213.39 289
3213.52 299
3213.65 307
3213.78 314
3213.91 318
3214.04 321
3214.17 324
3214.30 326
3214.43 328
3214.56 332
3214.69 337
3214.82 345
3214.95 354
3215.08 364
3215.21 373
3215.34 380
3215.47 384
3215.60 384
3215.73 380
3215.86 372
3215.99 362
3216.12 352
3216.25 342
3216.38 335
3216.51 330
3216.64 327
3216.77 327
3216.90 328
3217.03 329
3217.16 328
3217.29 323
3217.42 316
3217.55 305
3217.68 293
3217.81 279
3217.94 266
3218.07 253
3218.20 242
3218.33 231
3218.46 220
3218.59 207
3218.72 194
3218.85 179
3218.98 164
3219.11 149
3219.24 136
3219.37 125
3219.50 117
3219.63 111
3219.76 108
3219.89 105
3220.02 104
3220.15 103
3220.28 103
3220.41 105
3220.54 109
3220.67 115
3220.80 122
3220.93 129
3221.06 135
3221.19 140
3221.32 142
3221.45 143
3221.58 142
3221.71 140
3221.84 137
3221.97 132
3222.10 126
3222.23 117
3222.36 106
3222.49 93
3222.62 79
3222.75 67
3222.88 57
3223.01 50
3223.14 46
3223.27 46
3223.41 47
3223.54 49
3223.67 50
3223.80 51
3223.93 51
3224.06 51
3224.19 51
3224.32 51
3224.45 53
3224.58 55
3224.71 58
3224.84 60
3224.97 64
3225.10 68
3225.23 74
3225.36 82
3225.49 91
3225.62 101
3225.75 110
3225.88 116
3226.01 118
3226.14 116
3226.27 111
3226.40 103
3226.53 95
3226.66 88
3226.79 81
3226.92 76
3227.05 72
3227.18 70
3227.31 69
3227.44 70
3227.57 73
3227.70 79
3227.83 88
3227.96 97
3228.09 106
3228.23 114
3228.36 117
3228.49 117
3228.62 114
3228.75 108
3228.88 102
3229.01 96
3229.14 93
3229.27 91
3229.40 91
3229.53 91
3229.66 89
3229.79 86
3229.92 81
3230.05 75
3230.18 68
3230.31 62
3230.44 58
3230.57 56
3230.70 55
3230.83 54
3230.96 53
3231.09 51
3231.22 46
3231.35 39
3231.48 29
3231.61 18
3231.74 8
3231.87 0
3232.01 0
3232.14 0
3232.27 0
3232.40 0
3232.53 6
3232.66 15
3232.79 23
3232.92 29
3233.05 34
3233.18 35
3233.31 34
3233.44 29
3233.57 23
3233.70 14
3233.83 5
3233.96 0
3234.09 0
3234.22 0
3234.35 0
3234.48 0
3234.61 0
3234.74 0
3234.87 0
3235.01 3
3235.14 19
3235.27 37
3235.40 57
3235.53 75
3235.66 92
3235.79 105
3235.92 113
3236.05 117
3236.18 116
3236.31 112
3236.44 106
3236.57 97
3236.70 88
3236.83 79
3236.96 72
3237.09 66
3237.22 63
3237.35 62
3237.48 63
3237.61 65
3237.75 68
3237.88 71
3238.01 72
3238.14 72
3238.27 70
3238.40 68
3238.53 66
3238.66 65
3238.79 66
3238.92 69
3239.05 74
3239.18 81
3239.31 89
3239.44 97
3239.57 103
3239.70 106
3239.83 106
3239.96 103
3240.09 100
3240.23 96
3240.36 95
3240.49 98
3240.62 105
3240.75 115
3240.88 127
3241.01 138
3241.14 147
3241.27 152
3241.40 152
3241.53 150
3241.66 146
3241.79 143
3241.92 141
3242.05 142
3242.18 143
3242.31 143
3242.45 142
3242.58 138
3242.71 130
3242.84 121
3242.97 112
3243.10 104
3243.23 100
3243.36 100
3243.49 103
3243.62 108
3243.75 112
3243.88 115
3244.01 115
3244.14 113
3244.27 109
3244.40 104
3244.54 99
3244.67 94
3244.80 92
3244.93 90
3245.06 91
3245.19 91
3245.32 93
3245.45 94
3245.58 95
3245.71 95
3245.84 95
3245.97 96
3246.10 99
3246.23 106
3246.36 117
3246.50 132
3246.63 149
3246.76 168
3246.89 184
3247.02 197
3247.15 205
3247.28 208
3247.41 209
3247.54 208
3247.67 209
3247.80 212
3247.93 221
3248.06 234
3248.19 253
3248.32 276
3248.46 304
3248.59 335
3248.72 369
3248.85 407
3248.98 447
3249.11 491
3249.24 538
3249.37 587
3249.50 637
3249.63 688
3249.76 738
3249.89 784
3250.02 827
3250.16 864
3250.29 896
3250.42 922
3250.55 943
3250.68 960
3250.81 975
3250.94 989
3251.07 1004
3251.20 1021
3251.33 1041
3251.46 1064
3251.59 1089
3251.72 1112
3251.86 1134
3251.99 1152
3252.12 1164
3252.25 1171
3252.38 1171
3252.51 1165
3252.64 1154
3252.77 1136
3252.90 1115
3253.03 1090
3253.16 1063
3253.29 1035
3253.42 1007
3253.56 980
3253.69 954
3253.82 929
3253.95 904
3254.08 880
3254.21 857
3254.34 833
3254.47 809
3254.60 784
3254.73 760
3254.86 736
3255.00 714
3255.13 694
3255.26 676
3255.39 659
3255.52 643
3255.65 627
3255.78 611
3255.91 594
3256.04 577
3256.17 560
3256.30 543
3256.43 526
3256.57 510
3256.70 493
3256.83 478
3256.96 462
3257.09 447
3257.22 434
3257.35 422
3257.48 412
3257.61 402
3257.74 393
3257.87 384
3258.01 373
3258.14 361
3258.27 347
3258.40 331
3258.53 315
3258.66 300
3258.79 285
3258.92 271
3259.05 260
3259.18 249
3259.31 241
3259.45 233
3259.58 227
3259.71 223
3259.84 221
3259.97 221
3260.10 223
3260.23 227
3260.36 232
3260.49 238
3260.62 243
3260.76 248
3260.89 253
3261.02 258
3261.15 263
3261.28 268
3261.41 272
3261.54 275
3261.67 278
3261.80 281
3261.93 284
3262.07 289
3262.20 295
3262.33 302
3262.46 308
3262.59 312
3262.72 313
3262.85 311
3262.98 307
3263.11 301
3263.24 296
3263.38 292
3263.51 291
3263.64 293
3263.77 297
3263.90 304
3264.03 313
3264.16 325
3264.29 340
3264.42 358
3264.55 378
3264.69 400
3264.82 423
3264.95 446
3265.08 469
3265.21 491
3265.34 514
3265.47 539
3265.60 571
3265.73 611
3265.87 661
3266.00 721
3266.13 792
3266.26 871
3266.39 954
3266.52 1039
3266.65 1122
3266.78 1201
3266.91 1274
3267.04 1342
3267.18 1406
3267.31 1466
3267.44 1526
3267.57 1588
3267.70 1654
3267.83 1725
3267.96 1801
3268.09 1882
3268.22 1964
3268.36 2047
3268.49 2128
3268.62 2205
3268.75 2279
3268.88 2348
3269.01 2412
3269.14 2468
3269.27 2514
3269.40 2548
3269.54 2570
3269.67 2580
3269.80 2581
3269.93 2576
3270.06 2568
3270.19 2558
3270.32 2546
3270.45 2530
3270.59 2505
3270.72 2470
3270.85 2423
3270.98 2367
3271.11 2303
3271.24 2237
3271.37 2172
3271.50 2109
3271.63 2049
3271.77 1991
3271.90 1933
3272.03 1875
3272.16 1814
3272.29 1753
3272.42 1691
3272.55 1631
3272.68 1573
3272.82 1519
3272.95 1470
3273.08 1426
3273.21 1386
3273.34 1349
3273.47 1314
3273.60 1280
3273.73 1245
3273.87 1207
3274.00 1166
3274.13 1123
3274.26 1079
3274.39 1035
3274.52 993
3274.65 954
3274.78 919
3274.92 886
3275.05 855
3275.18 824
3275.31 792
3275.44 759
3275.57 725
3275.70 691
3275.83 659
3275.97 629
3276.10 603
3276.23 579
3276.36 558
3276.49 539
3276.62 520
3276.75 502
3276.88 484
3277.02 467
3277.15 449
3277.28 432
3277.41 415
3277.54 397
3277.67 378
3277.80 360
3277.93 340
3278.07 321
3278.20 302
3278.33 284
3278.46 265
3278.59 246
3278.72 227
3278.85 208
3278.99 191
3279.12 176
3279.25 164
3279.38 156
3279.51 150
3279.64 146
3279.77 143
3279.90 139
3280.04 132
3280.17 123
3280.30 111
3280.43 97
3280.56 84
3280.69 73
3280.82 65
3280.96 62
3281.09 62
3281.22 65
3281.35 68
3281.48 71
3281.61 73
3281.74 73
3281.88 72
3282.01 69
3282.14 66
3282.27 64
3282.40 63
3282.53 64
3282.66 66
3282.80 69
3282.93 74
3283.06 79
3283.19 84
3283.32 88
3283.45 89
3283.58 89
3283.72 86
3283.85 81
3283.98 74
3284.11 66
3284.24 59
3284.37 53
3284.50 50
3284.64 51
3284.77 54
3284.90 61
3285.03 69
3285.16 76
3285.29 82
3285.42 84
3285.56 82
3285.69 77
3285.82 70
3285.95 62
3286.08 55
3286.21 51
3286.34 51
3286.48 53
3286.61 58
3286.74 65
3286.87 72
3287.00 79
3287.13 85
3287.26 91
3287.40 95
3287.53 100
3287.66 104
3287.79 107
3287.92 108
3288.05 108
3288.19 106
3288.32 101
3288.45 94
3288.58 85
3288.71 77
3288.84 69
3288.97 62
3289.11 55
3289.24 49
3289.37 43
3289.50 37
3289.63 30
3289.76 22
3289.90 15
3290.03 8
3290.16 2
3290.29 0
3290.42 0
3290.55 0
3290.68 0
3290.82 0
3290.95 0
3291.08 0
3291.21 0
3291.34 1
3291.47 9
3291.61 18
3291.74 27
3291.87 36
3292.00 46
3292.13 57
3292.26 67
3292.40 76
3292.53 85
3292.66 91
3292.79 95
3292.92 96
3293.05 94
3293.19 91
3293.32 85
3293.45 78
3293.58 69
3293.71 58
3293.84 45
3293.97 29
3294.11 14
3294.24 0
3294.37 0
3294.50 0
3294.63 0
3294.76 0
3294.90 2
3295.03 15
3295.16 27
3295.29 37
3295.42 44
3295.55 46
3295.69 44
3295.82 41
3295.95 37
3296.08 35
3296.21 36
3296.34 41
3296.48 51
3296.61 63
3296.74 76
3296.87 90
3297.00 100
3297.13 108
3297.27 112
3297.40 113
3297.53 112
3297.66 110
3297.79 109
3297.93 109
3298.06 110
3298.19 111
3298.32 114
3298.45 117
3298.58 122
3298.72 127
3298.85 132
3298.98 137
3299.11 140
3299.24 141
3299.37 140
3299.51 137
3299.64 133
3299.77 129
3299.90 127
3300.03 128
3300.16 132
3300.30 137
3300.43 143
3300.56 148
3300.69 152
3300.82 152
3300.96 151
3301.09 148
3301.22 145
3301.35 143
3301.48 143
3301.61 145
3301.75 149
3301.88 153
3302.01 157
3302.14 160
3302.27 162
3302.41 162
3302.54 161
3302.67 158
3302.80 154
3302.93 149
3303.06 144
3303.20 139
3303.33 133
3303.46 128
3303.59 123
3303.72 118
3303.86 114
3303.99 110
3304.12 107
3304.25 104
3304.38 101
3304.51 98
3304.65 95
3304.78 91
3304.91 88
3305.04 86
3305.17 85
3305.31 86
3305.44 89
3305.57 93
3305.70 97
3305.83 102
3305.96 104
3306.10 105
3306.23 103
3306.36 98
3306.49 92
3306.62 85
3306.76 78
3306.89 71
3307.02 65
3307.15 61
3307.28 58
3307.42 56
3307.55 55
3307.68 55
3307.81 57
3307.94 60
3308.08 65
3308.21 71
3308.34 79
3308.47 86
3308.60 93
3308.73 98
3308.87 100
3309.00 98
3309.13 93
3309.26 84
3309.39 73
3309.53 61
3309.66 51
3309.79 43
3309.92 38
3310.05 38
3310.19 40
3310.32 45
3310.45 52
3310.58 59
3310.71 66
3310.85 72
3310.98 77
3311.11 82
3311.24 88
3311.37 94
3311.51 100
3311.64 107
3311.77 115
3311.90 123
3312.03 129
3312.17 134
3312.30 136
3312.43 136
3312.56 134
3312.69 131
3312.83 128
3312.96 124
3313.09 122
3313.22 120
3313.35 118
3313.49 117
3313.62 114
3313.75 111
3313.88 106
3314.01 99
3314.15 92
3314.28 86
3314.41 80
3314.54 77
3314.67 77
3314.81 79
3314.94 82
3315.07 87
3315.20 90
3315.33 93
3315.47 94
3315.60 95
3315.73 94
3315.86 92
3315.99 90
3316.13 85
3316.26 77
3316.39 68
3316.52 56
3316.66 44
3316.79 33
3316.92 23
3317.05 17
3317.18 13
3317.32 11
3317.45 10
3317.58 10
3317.71 11
3317.84 11
3317.98 11
3318.11 12
3318.24 13
3318.37 14
3318.50 14
3318.64 13
3318.77 10
3318.90 6
3319.03 2
3319.17 0
3319.30 0
3319.43 0
3319.56 0
3319.69 0
3319.83 0
3319.96 0
3320.09 1
3320.22 1
3320.35 1
3320.49 1
3320.62 2
3320.75 4
3320.88 6
3321.02 8
3321.15 11
3321.28 13
3321.41 14
3321.54 16
3321.68 17
3321.81 19
3321.94 22
3322.07 26
3322.21 30
3322.34 36
3322.47 41
3322.60 47
3322.73 53
3322.87 60
3323.00 67
3323.13 75
3323.26 83
3323.40 91
3323.53 97
3323.66 101
3323.79 103
3323.92 101
3324.06 96
3324.19 88
3324.32 79
3324.45 67
3324.59 56
3324.72 46
3324.85 37
3324.98 32
3325.11 31
3325.25 36
3325.38 45
3325.51 59
3325.64 75
3325.78 94
3325.91 111
3326.04 127
3326.17 140
3326.30 150
3326.44 157
3326.57 161
3326.70 165
3326.83 169
3326.97 174
3327.10 181
3327.23 192
3327.36 204
3327.50 219
3327.63 235
3327.76 252
3327.89 269
3328.02 285
3328.16 300
3328.29 314
3328.42 326
3328.55 335
3328.69 341
3328.82 343
3328.95 342
3329.08 336
3329.22 328
3329.35 319
3329.48 309
3329.61 300
3329.74 292
3329.88 284
3330.01 278
3330.14 273
3330.27 268
3330.41 262
3330.54 257
3330.67 252
3330.80 247
3330.94 243
3331.07 239
3331.20 237
3331.33 235
3331.47 233
3331.60 231
3331.73 229
3331.86 225
3332.00 220
3332.13 214
3332.26 207
3332.39 198
3332.52 189
3332.66 179
3332.79 169
3332.92 160
3333.05 152
3333.19 144
3333.32 138
3333.45 134
3333.58 130
3333.72 128
3333.85 126
3333.98 125
3334.11 124
3334.25 124
3334.38 125
3334.51 126
3334.64 129
3334.78 133
3334.91 138
3335.04 143
3335.17 146
3335.31 148
3335.44 147
3335.57 142
3335.70 136
3335.84 130
3335.97 124
3336.10 121
3336.23 121
3336.37 124
3336.50 129
3336.63 135
3336.76 141
3336.90 145
3337.03 147
3337.16 146
3337.29 142
3337.43 133
3337.56 122
3337.69 109
3337.82 94
3337.96 79
3338.09 67
3338.22 57
3338.35 52
3338.49 50
3338.62 52
3338.75 55
3338.88 60
3339.02 64
3339.15 68
3339.28 72
3339.41 76
3339.55 82
3339.68 89
3339.81 97
3339.94 105
3340.08 111
3340.21 115
3340.34 117
3340.47 116
3340.61 114
3340.74 111
3340.87 109
3341.00 108
3341.14 108
3341.27 109
3341.40 110
3341.53 110
3341.67 109
3341.80 106
3341.93 102
3342.06 97
3342.20 92
3342.33 87
3342.46 82
3342.60 78
3342.73 76
3342.86 75
3342.99 75
3343.13 76
3343.26 77
3343.39 78
3343.52 78
3343.66 77
3343.79 75
3343.92 72
3344.05 69
3344.19 66
3344.32 62
3344.45 58
3344.58 55
3344.72 54
3344.85 53
3344.98 54
3345.12 57
3345.25 60
3345.38 64
3345.51 67
3345.65 69
3345.78 69
3345.91 67
3346.04 65
3346.18 62
3346.31 61
3346.44 61
3346.57 65
3346.71 72
3346.84 82
3346.97 93
3347.11 105
3347.24 114
3347.37 119
3347.50 121
3347.64 118
3347.77 112
3347.90 104
3348.03 95
3348.17 87
3348.30 80
3348.43 74
3348.56 70
3348.70 68
3348.83 67
3348.96 68
3349.10 70
3349.23 72
3349.36 74
3349.49 74
3349.63 72
3349.76 68
3349.89 62
3350.03 55
3350.16 47
3350.29 41
3350.42 37
3350.56 35
3350.69 36
3350.82 39
3350.95 44
3351.09 49
3351.22 54
3351.35 58
3351.49 61
3351.62 61
3351.75 60
3351.88 58
3352.02 55
3352.15 51
3352.28 48
3352.41 44
3352.55 40
3352.68 35
3352.81 31
3352.95 26
3353.08 21
3353.21 17
3353.34 13
3353.48 11
3353.61 8
3353.74 6
3353.88 5
3354.01 4
3354.14 4
3354.27 4
3354.41 6
3354.54 9
3354.67 11
3354.81 14
3354.94 16
3355.07 18
3355.20 19
3355.34 20
3355.47 20
3355.60 21
3355.74 23
3355.87 24
3356.00 25
3356.13 26
3356.27 26
3356.40 26
3356.53 26
3356.67 25
3356.80 24
3356.93 23
3357.06 22
3357.20 20
3357.33 19
3357.46 16
3357.60 14
3357.73 11
3357.86 10
3357.99 9
3358.13 10
3358.26 13
3358.39 18
3358.53 24
3358.66 30
3358.79 36
3358.93 39
3359.06 40
3359.19 38
3359.32 34
3359.46 27
3359.59 19
3359.72 11
3359.86 4
3359.99 0
3360.12 0
3360.25 0
3360.39 0
3360.52 0
3360.65 0
3360.79 0
3360.92 0
3361.05 0
3361.19 1
3361.32 6
3361.45 12
3361.58 19
3361.72 25
3361.85 31
3361.98 35
3362.12 37
3362.25 37
3362.38 37
3362.52 36
3362.65 36
3362.78 36
3362.91 38
3363.05 41
3363.18 45
3363.31 50
3363.45 56
3363.58 62
3363.71 67
3363.85 70
3363.98 70
3364.11 69
3364.24 65
3364.38 61
3364.51 56
3364.64 51
3364.78 49
3364.91 48
3365.04 48
3365.18 51
3365.31 54
3365.44 58
3365.57 61
3365.71 63
3365.84 64
3365.97 64
3366.11 63
3366.24 62
3366.37 61
3366.51 60
3366.64 60
3366.77 62
3366.91 65
3367.04 70
3367.17 76
3367.30 83
3367.44 91
3367.57 100
3367.70 110
3367.84 119
3367.97 128
3368.10 135
3368.24 141
3368.37 144
3368.50 144
3368.64 142
3368.77 139
3368.90 134
3369.04 130
3369.17 127
3369.30 126
3369.43 127
3369.57 130
3369.70 134
3369.83 139
3369.97 146
3370.10 153
3370.23 162
3370.37 172
3370.50 184
3370.63 196
3370.77 208
3370.90 217
3371.03 224
3371.17 227
3371.30 227
3371.43 225
3371.57 223
3371.70 222
3371.83 222
3371.96 224
3372.10 226
3372.23 228
3372.36 228
3372.50 224
3372.63 218
3372.76 208
3372.90 195
3373.03 181
3373.16 165
3373.30 150
3373.43 135
3373.56 122
3373.70 111
3373.83 101
3373.96 94
3374.10 88
3374.23 82
3374.36 78
3374.50 74
3374.63 71
3374.76 69
3374.90 66
3375.03 65
3375.16 64
3375.30 64
3375.43 66
3375.56 69
3375.69 73
3375.83 77
3375.96 81
3376.09 85
3376.23 87
3376.36 87
3376.49 86
3376.63 83
3376.76 79
3376.89 74
3377.03 69
3377.16 64
3377.29 60
3377.43 56
3377.56 53
3377.69 51
3377.83 51
3377.96 52
3378.09 54
3378.23 58
3378.36 62
3378.49 65
3378.63 66
3378.76 66
3378.89 64
3379.03 61
3379.16 56
3379.29 51
3379.43 46
3379.56 42
3379.69 39
3379.83 37
3379.96 35
3380.09 34
3380.23 32
3380.36 29
3380.49 24
3380.63 19
3380.76 14
3380.89 8
3381.03 3
3381.16 0
3381.29 0
3381.43 0
3381.56 0
3381.69 0
3381.83 0
3381.96 0
3382.09 0
3382.23 0
3382.36 4
3382.49 11
3382.63 19
3382.76 27
3382.89 34
3383.03 39
3383.16 43
3383.30 46
3383.43 48
3383.56 51
3383.70 54
3383.83 59
3383.96 65
3384.10 71
3384.23 77
3384.36 81
3384.50 84
3384.63 86
3384.76 87
3384.90 88
3385.03 91
3385.16 95
3385.30 99
3385.43 104
3385.56 108
3385.70 110
3385.83 111
3385.96 109
3386.10 107
3386.23 105
3386.36 103
3386.50 102
3386.63 102
3386.76 103
3386.90 103
3387.03 102
3387.16 99
3387.30 97
3387.43 95
3387.57 94
3387.70 94
3387.83 95
3387.97 97
3388.10 97
3388.23 96
3388.37 93
3388.50 87
3388.63 79
3388.77 70
3388.90 61
3389.03 51
3389.17 43
3389.30 38
3389.43 35
3389.57 36
3389.70 41
3389.84 50
3389.97 62
3390.10 76
3390.24 91
3390.37 105
3390.50 115
3390.64 123
3390.77 127
3390.90 126
3391.04 123
3391.17 117
3391.30 109
3391.44 99
3391.57 88
3391.70 78
3391.84 68
3391.97 59
3392.11 51
3392.24 45
3392.37 38
3392.51 32
3392.64 25
3392.77 17
3392.91 10
3393.04 4
3393.17 0
3393.31 0
3393.44 0
3393.58 0
3393.71 0
3393.84 0
3393.98 0
3394.11 0
3394.24 0
3394.38 6
3394.51 16
3394.64 25
3394.78 32
3394.91 37
3395.05 40
3395.18 42
3395.31 45
3395.45 50
3395.58 57
3395.71 66
3395.85 76
3395.98 85
3396.11 91
3396.25 93
3396.38 92
3396.52 88
3396.65 82
3396.78 75
3396.92 69
3397.05 64
3397.18 60
3397.32 57
3397.45 55
3397.58 55
3397.72 56
3397.85 57
3397.99 58
3398.12 59
3398.25 58
3398.39 55
3398.52 50
3398.65 43
3398.79 35
3398.92 27
3399.06 19
3399.19 13
3399.32 10
3399.46 9
3399.59 10
3399.72 13
3399.86 18
3399.99 23
3400.13 29
3400.26 36
3400.39 43
3400.53 50
3400.66 57
3400.79 62
3400.93 66
3401.06 67
3401.20 67
3401.33 64
3401.46 60
3401.60 56
3401.73 53
3401.86 51
3402.00 51
3402.13 54
3402.27 58
3402.40 63
3402.53 68
3402.67 73
3402.80 76
3402.93 77
3403.07 75
3403.20 70
3403.34 63
3403.47 53
3403.60 43
3403.74 34
3403.87 26
3404.00 21
3404.14 19
3404.27 22
3404.41 29
3404.54 37
3404.67 48
3404.81 58
3404.94 69
3405.08 80
3405.21 92
3405.34 105
3405.48 120
3405.61 136
3405.74 153
3405.88 170
3406.01 186
3406.15 199
3406.28 209
3406.41 217
3406.55 221
3406.68 224
3406.82 227
3406.95 229
3407.08 232
3407.22 237
3407.35 242
3407.49 247
3407.62 251
3407.75 253
3407.89 252
3408.02 246
3408.15 237
3408.29 223
3408.42 207
3408.56 189
3408.69 171
3408.82 154
3408.96 139
3409.09 126
3409.23 116
3409.36 106
3409.49 97
3409.63 88
3409.76 78
3409.90 67
3410.03 56
3410.16 44
3410.30 33
3410.43 25
3410.57 19
3410.70 17
3410.83 18
3410.97 24
3411.10 33
3411.23 43
3411.37 53
3411.50 61
3411.64 67
3411.77 70
3411.90 70
3412.04 67
3412.17 63
3412.31 58
3412.44 53
3412.57 48
3412.71 44
3412.84 40
3412.98 37
3413.11 34
3413.24 32
3413.38 29
3413.51 27
3413.65 24
3413.78 20
3413.91 16
3414.05 13
3414.18 10
3414.32 8
3414.45 8
3414.58 8
3414.72 11
3414.85 14
3414.99 18
3415.12 23
3415.25 28
3415.39 33
3415.52 38
3415.66 41
3415.79 43
3415.93 43
3416.06 42
3416.19 39
3416.33 35
3416.46 32
3416.60 28
3416.73 25
3416.86 23
3417.00 21
3417.13 21
3417.27 22
3417.40 24
3417.53 28
3417.67 34
3417.80 40
3417.94 46
3418.07 52
3418.20 57
3418.34 61
3418.47 64
3418.61 67
3418.74 69
3418.87 70
3419.01 70
3419.14 67
3419.28 61
3419.41 52
3419.55 42
3419.68 31
3419.81 22
3419.95 17
3420.08 15
3420.22 18
3420.35 23
3420.48 29
3420.62 35
3420.75 40
3420.89 45
3421.02 50
3421.16 57
3421.29 65
3421.42 74
3421.56 85
3421.69 94
3421.83 100
3421.96 102
3422.09 99
3422.23 92
3422.36 82
3422.50 72
3422.63 62
3422.77 55
3422.90 50
3423.03 47
3423.17 44
3423.30 40
3423.44 35
3423.57 29
3423.70 22
3423.84 16
3423.97 11
3424.11 10
3424.24 12
3424.38 16
3424.51 22
3424.64 27
3424.78 31
3424.91 34
3425.05 33
3425.18 30
3425.32 25
3425.45 20
3425.58 16
3425.72 13
3425.85 12
3425.99 13
3426.12 16
3426.25 20
3426.39 22
3426.52 23
3426.66 23
3426.79 21
3426.93 19
3427.06 17
3427.19 16
3427.33 16
3427.46 16
3427.60 17
3427.73 18
3427.87 19
3428.00 19
3428.13 18
3428.27 18
3428.40 19
3428.54 22
3428.67 26
3428.81 33
3428.94 41
3429.07 49
3429.21 58
3429.34 67
3429.48 75
3429.61 84
3429.75 94
3429.88 105
3430.01 118
3430.15 132
3430.28 146
3430.42 162
3430.55 178
3430.69 194
3430.82 212
3430.96 230
3431.09 249
3431.22 269
3431.36 288
3431.49 308
3431.63 328
3431.76 349
3431.90 371
3432.03 393
3432.16 416
3432.30 438
3432.43 459
3432.57 479
3432.70 496
3432.84 513
3432.97 528
3433.11 543
3433.24 559
3433.37 575
3433.51 590
3433.64 602
3433.78 611
3433.91 616
3434.05 615
3434.18 610
3434.31 601
3434.45 591
3434.58 581
3434.72 572
3434.85 564
3434.99 557
3435.12 549
3435.26 540
3435.39 528
3435.52 514
3435.66 500
3435.79 487
3435.93 476
3436.06 468
3436.20 463
3436.33 458
3436.47 453
3436.60 444
3436.73 432
3436.87 414
3437.00 392
3437.14 368
3437.27 345
3437.41 322
3437.54 303
3437.68 286
3437.81 272
3437.94 260
3438.08 247
3438.21 235
3438.35 222
3438.48 209
3438.62 198
3438.75 188
3438.89 180
3439.02 174
3439.16 170
3439.29 167
3439.42 165
3439.56 164
3439.69 165
3439.83 166
3439.96 168
3440.10 169
3440.23 170
3440.37 170
3440.50 167
3440.63 161
3440.77 155
3440.90 148
3441.04 141
3441.17 137
3441.31 136
3441.44 139
3441.58 145
3441.71 156
3441.85 169
3441.98 184
3442.11 199
3442.25 213
3442.38 224
3442.52 231
3442.65 233
3442.79 231
3442.92 224
3443.06 215
3443.19 204
3443.33 191
3443.46 179
3443.60 165
3443.73 152
3443.86 139
3444.00 125
3444.13 112
3444.27 101
3444.40 92
3444.54 85
3444.67 81
3444.81 80
3444.94 82
3445.08 86
3445.21 92
3445.35 98
3445.48 105
3445.61 110
3445.75 114
3445.88 115
3446.02 113
3446.15 110
3446.29 106
3446.42 101
3446.56 96
3446.69 92
3446.83 87
3446.96 82
3447.10 77
3447.23 70
3447.36 63
3447.50 56
3447.63 50
3447.77 45
3447.90 43
3448.04 43
3448.17 46
3448.31 50
3448.44 55
3448.58 60
3448.71 66
3448.85 73
3448.98 81
3449.12 88
3449.25 95
3449.39 101
3449.52 104
3449.65 104
3449.79 99
3449.92 89
3450.06 75
3450.19 58
3450.33 39
3450.46 20
3450.60 4
3450.73 0
3450.87 0
3451.00 0
3451.14 0
3451.27 0
3451.41 0
3451.54 2
3451.68 8
3451.81 12
3451.95 13
3452.08 12
3452.21 11
3452.35 9
3452.48 7
3452.62 6
3452.75 6
3452.89 6
3453.02 8
3453.16 10
3453.29 12
3453.43 13
3453.56 15
3453.70 15
3453.83 14
3453.97 11
3454.10 8
3454.24 5
3454.37 1
3454.51 0
3454.64 0
3454.78 0
3454.91 3
3455.05 7
3455.18 11
3455.31 14
3455.45 17
3455.58 20
3455.72 23
3455.85 28
3455.99 34
3456.12 43
3456.26 54
3456.39 66
3456.53 79
3456.66 91
3456.80 101
3456.93 108
3457.07 112
3457.20 114
3457.34 114
3457.47 113
3457.61 112
3457.74 110
3457.88 107
3458.01 103
3458.15 99
3458.28 94
3458.42 90
3458.55 88
3458.69 88
3458.82 90
3458.96 93
3459.09 96
3459.23 98
3459.36 100
3459.50 101
3459.63 101
3459.77 102
3459.90 103
3460.04 105
3460.17 108
3460.30 111
3460.44 113
3460.57 115
3460.71 116
3460.84 115
3460.98 113
3461.11 107
3461.25 97
3461.38 85
3461.52 70
3461.65 54
3461.79 40
3461.92 28
3462.06 21
3462.19 19
3462.33 22
3462.46 29
3462.60 38
3462.73 47
3462.87 56
3463.00 62
3463.14 65
3463.27 66
3463.41 67
3463.54 69
3463.68 72
3463.81 77
3463.95 83
3464.08 88
3464.22 92
3464.35 93
3464.49 91
3464.62 87
3464.76 82
3464.89 76
3465.03 71
3465.16 67
3465.30 64
3465.43 61
3465.57 57
3465.70 54
3465.84 52
3465.97 52
3466.11 55
3466.24 61
3466.38 71
3466.51 84
3466.65 98
3466.78 111
3466.92 122
3467.05 129
3467.19 133
3467.32 134
3467.46 132
3467.59 129
3467.73 127
3467.86 126
3468.00 125
3468.13 123
3468.27 121
3468.40 117
3468.54 111
3468.67 105
3468.81 98
3468.95 92
3469.08 88
3469.22 85
3469.35 82
3469.49 80
3469.62 78
3469.76 76
3469.89 74
3470.03 74
3470.16 76
3470.30 80
3470.43 86
3470.57 92
3470.70 98
3470.84 101
3470.97 101
3471.11 100
3471.24 97
3471.38 96
3471.51 98
3471.65 103
3471.78 110
3471.92 118
3472.05 125
3472.19 129
3472.32 130
3472.46 128
3472.59 125
3472.73 121
3472.86 118
3473.00 117
3473.13 118
3473.27 120
3473.40 124
3473.54 128
3473.67 133
3473.81 139
3473.95 146
3474.08 155
3474.22 164
3474.35 173
3474.49 181
3474.62 187
3474.76 191
3474.89 192
3475.03 192
3475.16 192
3475.30 193
3475.43 195
3475.57 198
3475.70 201
3475.84 203
3475.97 204
3476.11 202
3476.24 199
3476.38 195
3476.51 192
3476.65 191
3476.78 194
3476.92 199
3477.06 205
3477.19 212
3477.33 218
3477.46 220
3477.60 218
3477.73 212
3477.87 203
3478.00 192
3478.14 179
3478.27 165
3478.41 150
3478.54 136
3478.68 123
3478.81 112
3478.95 103
3479.08 99
3479.22 98
3479.35 101
3479.49 105
3479.63 109
3479.76 112
3479.90 113
3480.03 110
3480.17 104
3480.30 95
3480.44 85
3480.57 74
3480.71 63
3480.84 52
3480.98 41
3481.11 31
3481.25 23
3481.38 16
3481.52 11
3481.65 8
3481.79 7
3481.93 8
3482.06 8
3482.20 8
3482.33 8
3482.47 7
3482.60 4
3482.74 1
3482.87 0
3483.01 0
3483.14 0
3483.28 0
3483.41 0
3483.55 0
3483.69 0
3483.82 7
3483.96 17
3484.09 27
3484.23 37
3484.36 46
3484.50 54
3484.63 60
3484.77 64
3484.90 66
3485.04 66
3485.17 63
3485.31 59
3485.45 53
3485.58 47
3485.72 41
3485.85 37
3485.99 34
3486.12 34
3486.26 36
3486.39 39
3486.53 43
3486.66 47
3486.80 51
3486.93 53
3487.07 55
3487.21 56
3487.34 57
3487.48 58
3487.61 61
3487.75 66
3487.88 73
3488.02 80
3488.15 87
3488.29 94
3488.42 101
3488.56 106
3488.70 110
3488.83 115
3488.97 119
3489.10 124
3489.24 128
3489.37 132
3489.51 133
3489.64 132
3489.78 127
3489.92 119
3490.05 109
3490.19 96
3490.32 84
3490.46 74
3490.59 65
3490.73 60
3490.86 59
3491.00 60
3491.13 64
3491.27 70
3491.41 77
3491.54 83
3491.68 89
3491.81 94
3491.95 96
3492.08 97
3492.22 96
3492.35 93
3492.49 91
3492.63 89
3492.76 89
3492.90 91
3493.03 95
3493.17 101
3493.30 107
3493.44 114
3493.57 120
3493.71 125
3493.85 127
3493.98 127
3494.12 125
3494.25 123
3494.39 120
3494.52 118
3494.66 117
3494.79 117
3494.93 118
3495.07 120
3495.20 122
3495.34 123
3495.47 124
3495.61 123
3495.74 121
3495.88 119
3496.02 116
3496.15 112
3496.29 106
3496.42 100
3496.56 94
3496.69 89
3496.83 85
3496.96 83
3497.10 83
3497.24 86
3497.37 90
3497.51 94
3497.64 98
3497.78 101
3497.91 102
3498.05 102
3498.19 101
3498.32 101
3498.46 101
3498.59 101
3498.73 100
3498.86 99
3499.00 96
3499.13 92
3499.27 88
3499.41 84
3499.54 81
3499.68 81
3499.81 82
3499.95 84
3500.08 87
3500.22 90
3500.36 93
3500.49 95
3500.63 99
3500.76 105
3500.90 113
3501.03 123
3501.17 135
3501.31 147
3501.44 158
3501.58 169
3501.71 180
3501.85 191
3501.98 204
3502.12 218
3502.26 234
3502.39 250
3502.53 266
3502.66 280
3502.80 291
3502.93 298
3503.07 300
3503.21 298
3503.34 292
3503.48 284
3503.61 274
3503.75 265
3503.89 256
3504.02 249
3504.16 244
3504.29 242
3504.43 240
3504.56 239
3504.70 238
3504.84 235
3504.97 232
3505.11 228
3505.24 223
3505.38 219
3505.51 214
3505.65 208
3505.79 201
3505.92 192
3506.06 179
3506.19 165
3506.33 149
3506.47 134
3506.60 120
3506.74 110
3506.87 104
3507.01 102
3507.14 103
3507.28 105
3507.42 106
3507.55 106
3507.69 105
3507.82 103
3507.96 100
3508.10 98
3508.23 97
3508.37 98
3508.50 99
3508.64 101
3508.77 103
3508.91 105
3509.05 108
3509.18 112
3509.32 116
3509.45 122
3509.59 127
3509.73 132
3509.86 135
3510.00 136
3510.13 135
3510.27 133
3510.40 130
3510.54 127
3510.68 125
3510.81 125
3510.95 125
3511.08 126
3511.22 127
3511.36 128
3511.49 127
3511.63 126
3511.76 124
3511.90 124
3512.04 125
3512.17 129
3512.31 136
3512.44 145
3512.58 155
3512.72 166
3512.85 176
3512.99 186
3513.12 195
3513.26 204
3513.40 215
3513.53 229
3513.67 246
3513.80 264
3513.94 283
3514.07 300
3514.21 313
3514.35 322
3514.48 328
3514.62 331
3514.75 336
3514.89 343
3515.03 354
3515.16 372
3515.30 395
3515.43 423
3515.57 455
3515.71 487
3515.84 519
3515.98 548
3516.11 574
3516.25 597
3516.39 616
3516.52 634
3516.66 650
3516.79 667
3516.93 685
3517.07 703
3517.20 721
3517.34 736
3517.47 748
3517.61 756
3517.75 757
3517.88 754
3518.02 745
3518.16 734
3518.29 722
3518.43 709
3518.56 698
3518.70 687
3518.84 676
3518.97 664
3519.11 650
3519.24 631
3519.38 609
3519.52 584
3519.65 557
3519.79 531
3519.92 508
3520.06 490
3520.20 478
3520.33 472
3520.47 471
3520.60 472
3520.74 474
3520.88 476
3521.01 475
3521.15 473
3521.28 468
3521.42 463
3521.56 457
3521.69 450
3521.83 443
3521.97 433
3522.10 423
3522.24 412
3522.37 400
3522.51 389
3522.65 379
3522.78 370
3522.92 362
3523.05 355
3523.19 349
3523.33 342
3523.46 334
3523.60 326
3523.73 318
3523.87 311
3524.01 306
3524.14 303
3524.28 303
3524.42 306
3524.55 310
3524.69 315
3524.82 320
3524.96 322
3525.10 323
3525.23 322
3525.37 319
3525.51 316
3525.64 314
3525.78 314
3525.91 315
3526.05 317
3526.19 319
3526.32 319
3526.46 319
3526.59 316
3526.73 311
3526.87 304
3527.00 298
3527.14 291
3527.28 285
3527.41 280
3527.55 276
3527.68 271
3527.82 267
3527.96 261
3528.09 255
3528.23 246
3528.37 236
3528.50 224
3528.64 211
3528.77 197
3528.91 184
3529.05 173
3529.18 165
3529.32 162
3529.46 162
3529.59 163
3529.73 164
3529.86 164
3530.00 160
3530.14 154
3530.27 145
3530.41 136
3530.55 127
3530.68 120
3530.82 115
3530.95 112
3531.09 112
3531.23 113
3531.36 116
3531.50 120
3531.64 126
3531.77 131
3531.91 135
3532.04 137
3532.18 136
3532.32 133
3532.45 128
3532.59 123
3532.73 120
3532.86 121
3533.00 126
3533.14 134
3533.27 145
3533.41 157
3533.54 169
3533.68 179
3533.82 186
3533.95 192
3534.09 194
3534.23 195
3534.36 193
3534.50 190
3534.64 185
3534.77 179
3534.91 171
3535.04 162
3535.18 152
3535.32 142
3535.45 133
3535.59 125
3535.73 120
3535.86 119
3536.00 121
3536.14 127
3536.27 134
3536.41 142
3536.54 148
3536.68 151
3536.82 151
3536.95 148
3537.09 144
3537.23 140
3537.36 138
3537.50 138
3537.64 141
3537.77 147
3537.91 156
3538.05 165
3538.18 174
3538.32 181
3538.45 184
3538.59 184
3538.73 179
3538.86 169
3539.00 157
3539.14 143
3539.27 128
3539.41 115
3539.55 104
3539.68 95
3539.82 90
3539.96 86
3540.09 83
3540.23 80
3540.36 76
3540.50 72
3540.64 67
3540.77 61
3540.91 56
3541.05 50
3541.18 45
3541.32 40
3541.46 37
3541.59 35
3541.73 36
3541.87 39
3542.00 43
3542.14 50
3542.28 58
3542.41 67
3542.55 76
3542.69 84
3542.82 91
3542.96 97
3543.09 102
3543.23 105
3543.37 107
3543.50 106
3543.64 103
3543.78 98
3543.91 91
3544.05 82
3544.19 74
3544.32 66
3544.46 61
3544.60 57
3544.73 57
3544.87 60
3545.01 65
3545.14 73
3545.28 80
3545.42 87
3545.55 93
3545.69 96
3545.83 98
3545.96 98
3546.10 98
3546.24 98
3546.37 98
3546.51 99
3546.65 100
3546.78 100
3546.92 98
3547.05 95
3547.19 90
3547.33 84
3547.46 79
3547.60 75
3547.74 72
3547.87 71
3548.01 72
3548.15 74
3548.28 76
3548.42 77
3548.56 76
3548.69 74
3548.83 70
3548.97 64
3549.10 57
3549.24 49
3549.38 42
3549.51 35
3549.65 30
3549.79 27
3549.92 26
3550.06 28
3550.20 31
3550.33 35
3550.47 39
3550.61 42
3550.74 43
3550.88 42
3551.02 39
3551.15 35
3551.29 31
3551.43 26
3551.56 23
3551.70 20
3551.84 20
3551.97 22
3552.11 25
3552.25 29
3552.38 33
3552.52 35
3552.66 35
3552.79 33
3552.93 29
3553.07 23
3553.20 17
3553.34 9
3553.48 2
3553.61 0
3553.75 0
3553.89 0
3554.02 0
3554.16 0
3554.30 0
3554.44 0
3554.57 0
3554.71 5
3554.85 17
3554.98 29
3555.12 42
3555.26 54
3555.39 66
3555.53 76
3555.67 85
3555.80 92
3555.94 97
3556.08 100
3556.21 101
3556.35 102
3556.49 101
3556.62 101
3556.76 100
3556.90 100
3557.03 100
3557.17 100
3557.31 99
3557.44 98
3557.58 96
3557.72 92
3557.85 87
3557.99 80
3558.13 72
3558.26 63
3558.40 55
3558.54 49
3558.68 44
3558.81 41
3558.95 40
3559.09 39
3559.22 38
3559.36 37
3559.50 35
3559.63 31
3559.77 28
3559.91 25
3560.04 24
3560.18 24
3560.32 26
3560.45 29
3560.59 34
3560.73 40
3560.86 47
3561.00 54
3561.14 61
3561.28 67
3561.41 71
3561.55 72
3561.69 70
3561.82 65
3561.96 58
3562.10 51
3562.23 44
3562.37 38
3562.51 34
3562.64 32
3562.78 30
3562.92 29
3563.06 27
3563.19 25
3563.33 23
3563.47 22
3563.60 22
3563.74 24
3563.88 28
3564.01 34
3564.15 41
3564.29 49
3564.42 56
3564.56 61
3564.70 63
3564.84 62
3564.97 57
3565.11 50
3565.25 42
3565.38 36
3565.52 33
3565.66 34
3565.79 39
3565.93 46
3566.07 53
3566.20 60
3566.34 64
3566.48 66
3566.62 67
3566.75 67
3566.89 68
3567.03 70
3567.16 75
3567.30 81
3567.44 88
3567.57 93
3567.71 95
3567.85 94
3567.99 91
3568.12 85
3568.26 80
3568.40 76
3568.53 74
3568.67 75
3568.81 78
3568.94 81
3569.08 83
3569.22 85
3569.36 84
3569.49 83
3569.63 81
3569.77 80
3569.90 80
3570.04 79
3570.18 80
3570.31 80
3570.45 80
3570.59 80
3570.73 81
3570.86 83
3571.00 86
3571.14 90
3571.27 95
3571.41 100
3571.55 104
3571.69 108
3571.82 111
3571.96 113
3572.10 115
3572.23 115
3572.37 115
3572.51 114
3572.65 112
3572.78 108
3572.92 104
3573.06 98
3573.19 91
3573.33 84
3573.47 76
3573.60 67
3573.74 58
3573.88 48
3574.02 39
3574.15 29
3574.29 20
3574.43 12
3574.56 5
3574.70 0
3574.84 0
3574.98 0
3575.11 0
3575.25 0
3575.39 0
3575.52 0
3575.66 0
3575.80 2
3575.94 5
3576.07 8
3576.21 9
3576.35 9
3576.48 9
3576.62 8
3576.76 10
3576.90 13
3577.03 19
3577.17 28
3577.31 38
3577.44 48
3577.58 58
3577.72 67
3577.86 74
3577.99 79
3578.13 81
3578.27 82
3578.41 80
3578.54 77
3578.68 72
3578.82 66
3578.95 58
3579.09 50
3579.23 43
3579.37 38
3579.50 34
3579.64 34
3579.78 37
3579.91 42
3580.05 46
3580.19 49
3580.33 50
3580.46 47
3580.60 40
3580.74 32
3580.88 23
3581.01 15
3581.15 10
3581.29 8
3581.42 9
3581.56 13
3581.70 18
3581.84 25
3581.97 32
3582.11 39
3582.25 48
3582.39 58
3582.52 69
3582.66 81
3582.80 93
3582.93 103
3583.07 111
3583.21 117
3583.35 121
3583.48 125
3583.62 130
3583.76 136
3583.90 147
3584.03 160
3584.17 176
3584.31 194
3584.44 212
3584.58 229
3584.72 241
3584.86 249
3584.99 251
3585.13 249
3585.27 243
3585.41 235
3585.54 227
3585.68 221
3585.82 218
3585.96 219
3586.09 222
3586.23 226
3586.37 229
3586.50 231
3586.64 230
3586.78 227
3586.92 223
3587.05 220
3587.19 218
3587.33 218
3587.47 219
3587.60 222
3587.74 223
3587.88 223
3588.02 223
3588.15 222
3588.29 222
3588.43 224
3588.57 227
3588.70 232
3588.84 236
3588.98 239
3589.11 239
3589.25 236
3589.39 229
3589.53 220
3589.66 210
3589.80 200
3589.94 191
3590.08 183
3590.21 176
3590.35 170
3590.49 165
3590.63 160
3590.76 156
3590.90 152
3591.04 148
3591.18 145
3591.31 142
3591.45 139
3591.59 136
3591.73 134
3591.86 131
3592.00 129
3592.14 127
3592.28 127
3592.41 128
3592.55 131
3592.69 135
3592.83 140
3592.96 145
3593.10 151
3593.24 155
3593.38 158
3593.51 160
3593.65 162
3593.79 163
3593.93 164
3594.06 167
3594.20 170
3594.34 172
3594.48 174
3594.61 175
3594.75 173
3594.89 170
3595.03 165
3595.16 158
3595.30 151
3595.44 144
3595.58 137
3595.71 130
3595.85 124
3595.99 119
3596.13 115
3596.26 112
3596.40 111
3596.54 111
3596.68 113
3596.81 116
3596.95 121
3597.09 126
3597.23 131
3597.36 136
3597.50 139
3597.64 142
3597.78 145
3597.91 148
3598.05 152
3598.19 158
3598.33 165
3598.46 172
3598.60 177
3598.74 180
3598.88 179
3599.02 175
3599.15 168
3599.29 160
3599.43 153
3599.57 148
3599.70 145
3599.84 147
3599.98 151
3600.12 158
3600.25 167
3600.39 175
3600.53 183
3600.67 189
3600.80 193
3600.94 195
3601.08 196
3601.22 195
3601.35 193
3601.49 191
3601.63 191
3601.77 191
3601.91 193
3602.04 196
3602.18 199
3602.32 202
3602.46 203
3602.59 202
3602.73 200
3602.87 197
3603.01 193
3603.14 189
3603.28 185
3603.42 182
3603.56 180
3603.69 179
3603.83 179
3603.97 180
3604.11 183
3604.25 187
3604.38 193
3604.52 199
3604.66 204
3604.80 207
3604.93 208
3605.07 206
3605.21 201
3605.35 194
3605.48 186
3605.62 179
3605.76 174
3605.90 173
3606.04 174
3606.17 178
3606.31 182
3606.45 186
3606.59 188
3606.72 187
3606.86 184
3607.00 179
3607.14 173
3607.28 167
3607.41 161
3607.55 155
3607.69 150
3607.83 145
3607.96 140
3608.10 136
3608.24 131
3608.38 126
3608.52 122
3608.65 119
3608.79 116
3608.93 116
3609.07 116
3609.20 118
3609.34 119
3609.48 119
3609.62 117
3609.76 112
3609.89 106
3610.03 98
3610.17 90
3610.31 82
3610.44 75
3610.58 69
3610.72 65
3610.86 63
3611.00 63
3611.13 64
3611.27 67
3611.41 71
3611.55 76
3611.68 82
3611.82 87
3611.96 91
3612.10 94
3612.24 95
3612.37 94
3612.51 93
3612.65 93
3612.79 95
3612.93 101
3613.06 109
3613.20 121
3613.34 134
3613.48 148
3613.61 159
3613.75 168
3613.89 172
3614.03 173
3614.17 169
3614.30 163
3614.44 155
3614.58 147
3614.72 138
3614.86 130
3614.99 123
3615.13 116
3615.27 110
3615.41 103
3615.55 96
3615.68 89
3615.82 82
3615.96 76
3616.10 70
3616.24 65
3616.37 62
3616.51 60
3616.65 59
3616.79 60
3616.92 61
3617.06 63
3617.20 66
3617.34 68
3617.48 71
3617.61 74
3617.75 78
3617.89 81
3618.03 84
3618.17 86
3618.30 87
3618.44 87
3618.58 85
3618.72 81
3618.86 75
3618.99 68
3619.13 59
3619.27 50
3619.41 42
3619.55 34
3619.68 29
3619.82 25
3619.96 23
3620.10 25
3620.24 29
3620.37 36
3620.51 46
3620.65 57
3620.79 68
3620.93 77
3621.06 83
3621.20 84
3621.34 81
3621.48 74
3621.62 64
3621.75 54
3621.89 44
3622.03 37
3622.17 31
3622.31 27
3622.44 23
3622.58 19
3622.72 13
3622.86 6
3623.00 0
3623.13 0
3623.27 0
3623.41 0
3623.55 0
3623.69 0
3623.82 0
3623.96 0
3624.10 7
3624.24 21
3624.38 35
3624.52 48
3624.65 58
3624.79 67
3624.93 72
3625.07 77
3625.21 79
3625.34 80
3625.48 81
3625.62 81
3625.76 80
3625.90 78
3626.03 76
3626.17 75
3626.31 75
3626.45 76
3626.59 79
3626.72 83
3626.86 90
3627.00 96
3627.14 102
3627.28 105
3627.42 107
3627.55 105
3627.69 101
3627.83 95
3627.97 89
3628.11 84
3628.24 80
3628.38 77
3628.52 75
3628.66 74
3628.80 73
3628.94 73
3629.07 73
3629.21 73
3629.35 76
3629.49 80
3629.63 85
3629.76 92
3629.90 98
3630.04 104
3630.18 110
3630.32 115
3630.46 119
3630.59 124
3630.73 129
3630.87 135
3631.01 142
3631.15 148
3631.28 154
3631.42 159
3631.56 162
3631.70 162
3631.84 161
3631.98 158
3632.11 155
3632.25 151
3632.39 148
3632.53 146
3632.67 143
3632.81 140
3632.94 136
3633.08 131
3633.22 123
3633.36 114
3633.50 103
3633.63 91
3633.77 80
3633.91 70
3634.05 62
3634.19 58
3634.33 57
3634.46 60
3634.60 64
3634.74 70
3634.88 76
3635.02 80
3635.16 82
3635.29 83
3635.43 83
3635.57 84
3635.71 86
3635.85 90
3635.99 95
3636.12 102
3636.26 109
3636.40 115
3636.54 119
3636.68 120
3636.82 119
3636.95 117
3637.09 116
3637.23 116
3637.37 117
3637.51 120
3637.65 124
3637.78 128
3637.92 130
3638.06 129
3638.20 127
3638.34 122
3638.48 116
3638.61 110
3638.75 105
3638.89 102
3639.03 100
3639.17 99
3639.31 100
3639.44 101
3639.58 102
3639.72 103
3639.86 104
3640.00 105
3640.14 105
3640.27 104
3640.41 102
3640.55 98
3640.69 95
3640.83 92
3640.97 90
3641.10 90
3641.24 92
3641.38 96
3641.52 103
3641.66 111
3641.80 120
3641.93 129
3642.07 138
3642.21 147
3642.35 155
3642.49 162
3642.63 168
3642.77 173
3642.90 180
3643.04 186
3643.18 193
3643.32 200
3643.46 206
3643.60 209
3643.73 210
3643.87 209
3644.01 205
3644.15 199
3644.29 192
3644.43 185
3644.56 178
3644.70 171
3644.84 164
3644.98 159
3645.12 155
3645.26 152
3645.40 152
3645.53 153
3645.67 154
3645.81 153
3645.95 151
3646.09 146
3646.23 138
3646.37 129
3646.50 118
3646.64 108
3646.78 99
3646.92 92
3647.06 85
3647.20 81
3647.33 77
3647.47 75
3647.61 76
3647.75 78
3647.89 83
3648.03 90
3648.17 98
3648.30 105
3648.44 110
3648.58 113
3648.72 113
3648.86 110
3649.00 105
3649.14 98
3649.27 92
3649.41 85
3649.55 80
3649.69 76
3649.83 73
3649.97 71
3650.11 70
3650.24 69
3650.38 68
3650.52 67
3650.66 67
3650.80 66
3650.94 66
3651.08 66
3651.21 66
3651.35 66
3651.49 65
3651.63 63
3651.77 60
3651.91 57
3652.05 52
3652.18 48
3652.32 44
3652.46 40
3652.60 36
3652.74 34
3652.88 32
3653.02 31
3653.15 31
3653.29 31
3653.43 33
3653.57 35
3653.71 36
3653.85 37
3653.99 37
3654.13 36
3654.26 34
3654.40 33
3654.54 32
3654.68 31
3654.82 30
3654.96 30
3655.10 30
3655.23 31
3655.37 32
3655.51 33
3655.65 35
3655.79 36
3655.93 37
3656.07 37
3656.21 36
3656.34 34
3656.48 32
3656.62 31
3656.76 31
3656.90 34
3657.04 41
3657.18 52
3657.31 66
3657.45 83
3657.59 100
3657.73 115
3657.87 126
3658.01 131
3658.15 131
3658.29 126
3658.42 120
3658.56 114
3658.70 110
3658.84 110
3658.98 114
3659.12 120
3659.26 127
3659.40 134
3659.53 139
3659.67 144
3659.81 148
3659.95 152
3660.09 157
3660.23 163
3660.37 170
3660.51 176
3660.64 181
3660.78 183
3660.92 182
3661.06 178
3661.20 173
3661.34 167
3661.48 163
3661.62 163
3661.75 166
3661.89 172
3662.03 180
3662.17 188
3662.31 194
3662.45 198
3662.59 198
3662.73 195
3662.87 191
3663.00 186
3663.14 182
3663.28 179
3663.42 178
3663.56 179
3663.70 182
3663.84 185
3663.98 187
3664.11 187
3664.25 185
3664.39 182
3664.53 178
3664.67 173
3664.81 167
3664.95 162
3665.09 156
3665.23 149
3665.36 142
3665.50 133
3665.64 123
3665.78 114
3665.92 106
3666.06 102
3666.20 100
3666.34 102
3666.48 106
3666.61 111
3666.75 114
3666.89 116
3667.03 114
3667.17 109
3667.31 100
3667.45 90
3667.59 79
3667.73 69
3667.86 61
3668.00 57
3668.14 55
3668.28 54
3668.42 55
3668.56 54
3668.70 53
3668.84 49
3668.98 42
3669.11 34
3669.25 26
3669.39 18
3669.53 12
3669.67 8
3669.81 6
3669.95 6
3670.09 8
3670.23 9
3670.36 10
3670.50 11
3670.64 10
3670.78 10
3670.92 10
3671.06 11
3671.20 15
3671.34 19
3671.48 25
3671.62 30
3671.75 33
3671.89 34
3672.03 33
3672.17 31
3672.31 27
3672.45 22
3672.59 17
3672.73 12
3672.87 6
3673.01 1
3673.14 0
3673.28 0
3673.42 0
3673.56 0
3673.70 0
3673.84 0
3673.98 0
3674.12 0
3674.26 4
3674.40 10
3674.53 15
3674.67 19
3674.81 23
3674.95 25
3675.09 25
3675.23 25
3675.37 23
3675.51 21
3675.65 19
3675.79 17
3675.93 14
3676.06 12
3676.20 10
3676.34 9
3676.48 7
3676.62 5
3676.76 4
3676.90 3
3677.04 3
3677.18 4
3677.32 7
3677.45 10
3677.59 14
3677.73 18
3677.87 21
3678.01 23
3678.15 24
3678.29 23
3678.43 21
3678.57 19
3678.71 17
3678.85 16
3678.98 16
3679.12 17
3679.26 18
3679.40 19
3679.54 19
3679.68 18
3679.82 15
3679.96 12
3680.10 8
3680.24 4
3680.38 0
3680.52 0
3680.65 0
3680.79 0
3680.93 0
3681.07 0
3681.21 0
3681.35 0
3681.49 2
3681.63 16
3681.77 33
3681.91 52
3682.05 72
3682.19 90
3682.32 104
3682.46 113
3682.60 118
3682.74 117
3682.88 114
3683.02 108
3683.16 103
3683.30 98
3683.44 94
3683.58 93
3683.72 93
3683.86 95
3683.99 98
3684.13 102
3684.27 106
3684.41 111
3684.55 115
3684.69 118
3684.83 119
3684.97 118
3685.11 116
3685.25 113
3685.39 109
3685.53 105
3685.67 102
3685.80 99
3685.94 95
3686.08 91
3686.22 87
3686.36 83
3686.50 80
3686.64 78
3686.78 77
3686.92 78
3687.06 79
3687.20 81
3687.34 83
3687.48 84
3687.62 84
3687.75 84
3687.89 83
3688.03 83
3688.17 83
3688.31 85
3688.45 89
3688.59 94
3688.73 99
3688.87 105
3689.01 110
3689.15 114
3689.29 115
3689.43 115
3689.57 112
3689.70 107
3689.84 100
3689.98 92
3690.12 84
3690.26 75
3690.40 67
3690.54 59
3690.68 52
3690.82 46
3690.96 41
3691.10 39
3691.24 40
3691.38 44
3691.52 48
3691.66 54
3691.79 58
3691.93 60
3692.07 60
3692.21 58
3692.35 54
3692.49 50
3692.63 46
3692.77 43
3692.91 41
3693.05 40
3693.19 39
3693.33 40
3693.47 43
3693.61 48
3693.75 54
3693.89 62
3694.02 69
3694.16 77
3694.30 83
3694.44 87
3694.58 88
3694.72 88
3694.86 86
3695.00 83
3695.14 81
3695.28 79
3695.42 78
3695.56 77
3695.70 76
3695.84 75
3695.98 74
3696.12 71
3696.26 68
3696.40 64
3696.53 61
3696.67 58
3696.81 57
3696.95 57
3697.09 57
3697.23 58
3697.37 60
3697.51 62
3697.65 65
3697.79 69
3697.93 75
3698.07 81
3698.21 88
3698.35 94
3698.49 99
3698.63 103
3698.77 104
3698.91 106
3699.05 108
3699.18 111
3699.32 115
3699.46 119
3699.60 124
3699.74 128
3699.88 130
3700.02 131
3700.16 131
3700.30 130
3700.44 127
3700.58 123
3700.72 118
3700.86 113
3701.00 107
3701.14 103
3701.28 101
3701.42 102
3701.56 106
3701.70 111
3701.84 118
3701.98 123
3702.11 127
3702.25 127
3702.39 125
3702.53 121
3702.67 115
3702.81 110
3702.95 106
3703.09 103
3703.23 103
3703.37 105
3703.51 110
3703.65 116
3703.79 123
3703.93 130
3704.07 136
3704.21 139
3704.35 139
3704.49 136
3704.63 131
3704.77 124
3704.91 118
3705.05 112
3705.19 109
3705.32 108
3705.46 108
3705.60 108
3705.74 107
3705.88 104
3706.02 98
3706.16 91
3706.30 83
3706.44 73
3706.58 64
3706.72 55
3706.86 47
3707.00 42
3707.14 38
3707.28 36
3707.42 37
3707.56 39
3707.70 42
3707.84 46
3707.98 49
3708.12 51
3708.26 53
3708.40 55
3708.54 58
3708.68 62
3708.82 67
3708.96 74
3709.10 80
3709.24 86
3709.37 90
3709.51 91
3709.65 89
3709.79 85
3709.93 80
3710.07 74
3710.21 70
3710.35 68
3710.49 70
3710.63 74
3710.77 80
3710.91 86
3711.05 91
3711.19 93
3711.33 92
3711.47 88
3711.61 81
3711.75 72
3711.89 62
3712.03 52
3712.17 42
3712.31 34
3712.45 27
3712.59 22
3712.73 18
3712.87 16
3713.01 15
3713.15 14
3713.29 13
3713.43 12
3713.57 10
3713.71 9
3713.85 9
3713.99 11
3714.13 16
3714.27 22
3714.41 30
3714.55 38
3714.68 45
3714.82 50
3714.96 52
3715.10 52
3715.24 50
3715.38 47
3715.52 44
3715.66 41
3715.80 37
3715.94 34
3716.08 30
3716.22 27
3716.36 23
3716.50 20
3716.64 18
3716.78 18
3716.92 19
3717.06 21
3717.20 24
3717.34 27
3717.48 30
3717.62 32
3717.76 32
3717.90 31
3718.04 28
3718.18 25
3718.32 22
3718.46 19
3718.60 19
3718.74 19
3718.88 20
3719.02 21
3719.16 20
3719.30 19
3719.44 17
3719.58 15
3719.72 13
3719.86 13
3720.00 15
3720.14 19
3720.28 24
3720.42 30
3720.56 36
3720.70 41
3720.84 45
3720.98 48
3721.12 50
3721.26 53
3721.40 57
3721.54 64
3721.68 73
3721.82 85
3721.96 99
3722.10 112
3722.24 122
3722.38 130
3722.52 134
3722.66 134
3722.80 131
3722.94 127
3723.08 122
3723.22 117
3723.36 112
3723.50 108
3723.64 104
3723.78 100
3723.92 97
3724.06 95
3724.20 95
3724.34 96
3724.48 98
3724.62 102
3724.76 105
3724.90 110
3725.04 115
3725.18 122
3725.32 129
3725.46 137
3725.60 145
3725.74 153
3725.88 160
3726.02 164
3726.16 167
3726.30 169
3726.44 170
3726.58 171
3726.72 173
3726.86 174
3727.00 177
3727.14 179
3727.28 182
3727.42 185
3727.56 188
3727.70 191
3727.84 194
3727.98 196
3728.12 198
3728.26 199
3728.40 199
3728.54 200
3728.68 199
3728.82 199
3728.96 196
3729.10 192
3729.24 186
3729.38 177
3729.52 167
3729.66 156
3729.80 145
3729.94 135
3730.08 127
3730.22 120
3730.36 113
3730.50 107
3730.64 97
3730.78 85
3730.92 70
3731.06 51
3731.20 31
3731.34 12
3731.48 0
3731.62 0
3731.76 0
3731.90 0
3732.04 0
3732.18 0
3732.32 0
3732.46 0
3732.60 3
3732.74 14
3732.88 25
3733.02 35
3733.16 43
3733.30 49
3733.44 53
3733.58 53
3733.72 50
3733.86 44
3734.00 35
3734.14 26
3734.28 16
3734.42 8
3734.56 1
3734.70 0
3734.84 0
3734.98 0
3735.12 1
3735.26 5
3735.40 10
3735.54 17
3735.68 23
3735.82 30
3735.96 38
3736.10 45
3736.24 51
3736.38 56
3736.52 60
3736.66 62
3736.80 64
3736.94 66
3737.09 69
3737.23 74
3737.37 81
3737.51 90
3737.65 99
3737.79 110
3737.93 121
3738.07 133
3738.21 145
3738.35 159
3738.49 173
3738.63 189
3738.77 205
3738.91 222
3739.05 239
3739.19 259
3739.33 281
3739.47 308
3739.61 340
3739.75 377
3739.89 417
3740.03 459
3740.17 497
3740.31 531
3740.45 559
3740.59 579
3740.73 595
3740.87 607
3741.01 617
3741.15 627
3741.29 637
3741.43 647
3741.57 655
3741.71 660
3741.85 662
3741.99 658
3742.13 651
3742.27 640
3742.41 628
3742.56 615
3742.70 603
3742.84 591
3742.98 580
3743.12 568
3743.26 555
3743.40 540
3743.54 525
3743.68 509
3743.82 494
3743.96 480
3744.10 467
3744.24 454
3744.38 442
3744.52 430
3744.66 415
3744.80 400
3744.94 383
3745.08 365
3745.22 347
3745.36 329
3745.50 312
3745.64 299
3745.78 288
3745.92 282
3746.06 278
3746.20 277
3746.34 276
3746.49 274
3746.63 269
3746.77 262
3746.91 253
3747.05 242
3747.19 232
3747.33 223
3747.47 217
3747.61 213
3747.75 210
3747.89 208
3748.03 205
3748.17 201
3748.31 195
3748.45 189
3748.59 182
3748.73 175
3748.87 168
3749.01 161
3749.15 155
3749.29 150
3749.43 146
3749.57 143
3749.71 141
3749.86 141
3750.00 142
3750.14 145
3750.28 148
3750.42 151
3750.56 152
3750.70 153
3750.84 150
3750.98 147
3751.12 143
3751.26 140
3751.40 141
3751.54 144
3751.68 151
3751.82 161
3751.96 173
3752.10 183
3752.24 191
3752.38 195
3752.52 194
3752.66 189
3752.81 180
3752.95 169
3753.09 156
3753.23 144
3753.37 134
3753.51 128
3753.65 124
3753.79 124
3753.93 124
3754.07 123
3754.21 121
3754.35 116
3754.49 108
3754.63 100
3754.77 91
3754.91 85
3755.05 81
3755.19 80
3755.33 82
3755.48 84
3755.62 86
3755.76 88
3755.90 89
3756.04 88
3756.18 88
3756.32 87
3756.46 87
3756.60 87
3756.74 87
3756.88 86
3757.02 86
3757.16 86
3757.30 86
3757.44 87
3757.58 90
3757.72 94
3757.87 100
3758.01 108
3758.15 118
3758.29 128
3758.43 139
3758.57 150
3758.71 159
3758.85 166
3758.99 169
3759.13 169
3759.27 166
3759.41 160
3759.55 154
3759.69 148
3759.83 143
3759.97 138
3760.11 133
3760.26 126
3760.40 117
3760.54 106
3760.68 95
3760.82 84
3760.96 75
3761.10 69
3761.24 69
3761.38 73
3761.52 81
3761.66 93
3761.80 106
3761.94 120
3762.08 131
3762.22 139
3762.37 143
3762.51 143
3762.65 139
3762.79 132
3762.93 125
3763.07 119
3763.21 115
3763.35 114
3763.49 117
3763.63 123
3763.77 131
3763.91 140
3764.05 150
3764.19 160
3764.34 169
3764.48 176
3764.62 182
3764.76 186
3764.90 188
3765.04 188
3765.18 187
3765.32 183
3765.46 178
3765.60 172
3765.74 165
3765.88 157
3766.02 149
3766.16 141
3766.31 133
3766.45 125
3766.59 117
3766.73 110
3766.87 103
3767.01 96
3767.15 89
3767.29 84
3767.43 79
3767.57 76
3767.71 74
3767.85 73
3768.00 73
3768.14 74
3768.28 75
3768.42 76
3768.56 76
3768.70 76
3768.84 76
3768.98 76
3769.12 75
3769.26 74
3769.40 73
3769.54 71
3769.68 68
3769.83 65
3769.97 61
3770.11 58
3770.25 55
3770.39 53
3770.53 51
3770.67 50
3770.81 49
3770.95 49
3771.09 48
3771.23 47
3771.37 46
3771.52 45
3771.66 45
3771.80 46
3771.94 47
3772.08 49
3772.22 51
3772.36 52
3772.50 53
3772.64 53
3772.78 51
3772.92 48
3773.07 44
3773.21 40
3773.35 37
3773.49 35
3773.63 34
3773.77 36
3773.91 39
3774.05 42
3774.19 46
3774.33 49
3774.47 52
3774.62 54
3774.76 56
3774.90 58
3775.04 60
3775.18 63
3775.32 65
3775.46 67
3775.60 68
3775.74 68
3775.88 68
3776.02 67
3776.17 67
3776.31 66
3776.45 64
3776.59 60
3776.73 55
3776.87 48
3777.01 39
3777.15 31
3777.29 24
3777.43 19
3777.57 17
3777.72 18
3777.86 20
3778.00 22
3778.14 23
3778.28 22
3778.42 18
3778.56 12
3778.70 5
3778.84 0
3778.98 0
3779.13 0
3779.27 0
3779.41 1
3779.55 5
3779.69 8
3779.83 10
3779.97 12
3780.11 15
3780.25 19
3780.39 27
3780.54 38
3780.68 52
3780.82 68
3780.96 82
3781.10 93
3781.24 99
3781.38 100
3781.52 96
3781.66 90
3781.81 84
3781.95 78
3782.09 75
3782.23 72
3782.37 71
3782.51 68
3782.65 63
3782.79 55
3782.93 44
3783.07 31
3783.22 18
3783.36 6
3783.50 0
3783.64 0
3783.78 0
3783.92 0
3784.06 0
3784.20 0
3784.34 0
3784.49 0
3784.63 1
3784.77 5
3784.91 8
3785.05 11
3785.19 14
3785.33 18
3785.47 22
3785.61 26
3785.76 30
3785.90 35
3786.04 39
3786.18 44
3786.32 49
3786.46 54
3786.60 60
3786.74 65
3786.88 70
3787.03 74
3787.17 76
3787.31 77
3787.45 75
3787.59 71
3787.73 66
3787.87 59
3788.01 51
3788.15 44
3788.30 37
3788.44 31
3788.58 25
3788.72 19
3788.86 12
3789.00 6
3789.14 0
3789.28 0
3789.43 0
3789.57 0
3789.71 0
3789.85 0
3789.99 0
3790.13 0
3790.27 0
3790.41 3
3790.56 9
3790.70 16
3790.84 25
3790.98 36
3791.12 48
3791.26 60
3791.40 71
3791.54 81
3791.68 87
3791.83 90
3791.97 90
3792.11 88
3792.25 84
3792.39 81
3792.53 78
3792.67 77
3792.81 76
3792.96 77
3793.10 77
3793.24 78
3793.38 78
3793.52 78
3793.66 78
3793.80 77
3793.94 75
3794.09 74
3794.23 72
3794.37 69
3794.51 66
3794.65 62
3794.79 58
3794.93 56
3795.08 55
3795.22 57
3795.36 62
3795.50 69
3795.64 78
3795.78 88
3795.92 98
3796.06 109
3796.21 120
3796.35 129
3796.49 136
3796.63 140
3796.77 140
3796.91 137
3797.05 129
3797.19 119
3797.34 108
3797.48 96
3797.62 87
3797.76 79
3797.90 74
3798.04 71
3798.18 69
3798.33 67
3798.47 66
3798.61 66
3798.75 66
3798.89 66
3799.03 68
3799.17 69
3799.32 71
3799.46 72
3799.60 72
3799.74 72
3799.88 70
3800.02 68
3800.16 66
3800.30 64
3800.45 63
3800.59 62
3800.73 62
3800.87 63
3801.01 65
3801.15 67
3801.29 69
3801.44 71
3801.58 72
3801.72 73
3801.86 73
3802.00 72
3802.14 71
3802.28 69
3802.43 67
3802.57 65
3802.71 62
3802.85 58
3802.99 54
3803.13 48
3803.27 41
3803.42 33
3803.56 24
3803.70 15
3803.84 7
3803.98 0
3804.12 0
3804.26 0
3804.41 0
3804.55 0
3804.69 0
3804.83 1
3804.97 6
3805.11 11
3805.26 16
3805.40 20
3805.54 23
3805.68 25
3805.82 26
3805.96 26
3806.10 25
3806.25 23
3806.39 21
3806.53 17
3806.67 13
3806.81 10
3806.95 8
3807.09 8
3807.24 9
3807.38 12
3807.52 14
3807.66 17
3807.80 19
3807.94 20
3808.09 22
3808.23 25
3808.37 29
3808.51 35
3808.65 42
3808.79 51
3808.93 61
3809.08 71
3809.22 82
3809.36 93
3809.50 106
3809.64 119
3809.78 134
3809.93 151
3810.07 170
3810.21 191
3810.35 216
3810.49 244
3810.63 274
3810.77 307
3810.92 341
3811.06 376
3811.20 409
3811.34 440
3811.48 468
3811.62 493
3811.77 516
3811.91 539
3812.05 562
3812.19 587
3812.33 615
3812.47 644
3812.62 674
3812.76 704
3812.90 733
3813.04 759
3813.18 783
3813.32 803
3813.47 819
3813.61 830
3813.75 836
3813.89 838
3814.03 837
3814.17 836
3814.32 837
3814.46 840
3814.60 845
3814.74 852
3814.88 857
3815.02 858
3815.17 853
3815.31 841
3815.45 821
3815.59 793
3815.73 760
3815.87 722
3816.02 681
3816.16 640
3816.30 599
3816.44 560
3816.58 523
3816.72 490
3816.87 460
3817.01 434
3817.15 409
3817.29 387
3817.43 367
3817.57 348
3817.72 330
3817.86 313
3818.00 298
3818.14 283
3818.28 269
3818.42 256
3818.57 244
3818.71 235
3818.85 228
3818.99 225
3819.13 225
3819.27 226
3819.42 229
3819.56 230
3819.70 230
3819.84 225
3819.98 217
3820.13 206
3820.27 193
3820.41 180
3820.55 167
3820.69 158
3820.83 151
3820.98 148
3821.12 149
3821.26 152
3821.40 157
3821.54 163
3821.68 169
3821.83 173
3821.97 176
3822.11 176
3822.25 174
3822.39 168
3822.54 159
3822.68 149
3822.82 137
3822.96 125
3823.10 115
3823.24 106
3823.39 100
3823.53 96
3823.67 94
3823.81 95
3823.95 98
3824.10 101
3824.24 105
3824.38 109
3824.52 110
3824.66 108
3824.80 103
3824.95 95
3825.09 85
3825.23 74
3825.37 64
3825.51 56
3825.66 52
3825.80 52
3825.94 55
3826.08 60
3826.22 66
3826.37 71
3826.51 75
3826.65 77
3826.79 78
3826.93 78
3827.07 76
3827.22 74
3827.36 72
3827.50 69
3827.64 65
3827.78 61
3827.93 57
3828.07 52
3828.21 46
3828.35 40
3828.49 35
3828.64 30
3828.78 26
3828.92 22
3829.06 19
3829.20 17
3829.35 15
3829.49 14
3829.63 12
3829.77 11
3829.91 11
3830.06 12
3830.20 14
3830.34 18
3830.48 24
3830.62 30
3830.76 36
3830.91 40
3831.05 43
3831.19 44
3831.33 43
3831.47 39
3831.62 35
3831.76 29
3831.90 23
3832.04 17
3832.18 13
3832.33 10
3832.47 9
3832.61 10
3832.75 13
3832.89 17
3833.04 23
3833.18 28
3833.32 34
3833.46 40
3833.60 44
3833.75 47
3833.89 49
3834.03 49
3834.17 49
3834.31 47
3834.46 46
3834.60 44
3834.74 43
3834.88 42
3835.02 41
3835.17 39
3835.31 37
3835.45 34
3835.59 31
3835.73 29
3835.88 28
3836.02 30
3836.16 33
3836.30 39
3836.45 46
3836.59 52
3836.73 57
3836.87 59
3837.01 58
3837.16 53
3837.30 45
3837.44 35
3837.58 25
3837.72 15
3837.87 6
3838.01 0
3838.15 0
3838.29 0
3838.43 0
3838.58 0
3838.72 0
3838.86 0
3839.00 0
3839.14 0
3839.29 7
3839.43 15
3839.57 23
3839.71 29
3839.86 33
3840.00 35
3840.14 34
3840.28 31
3840.42 28
3840.57 24
3840.71 21
3840.85 20
3840.99 21
3841.13 24
3841.28 29
3841.42 35
3841.56 41
3841.70 44
3841.85 45
3841.99 43
3842.13 37
3842.27 30
3842.41 21
3842.56 13
3842.70 5
3842.84 0
3842.98 0
3843.12 0
3843.27 0
3843.41 0
3843.55 0
3843.69 0
3843.84 0
3843.98 2
3844.12 16
3844.26 30
3844.40 44
3844.55 55
3844.69 63
3844.83 68
3844.97 71
3845.12 73
3845.26 74
3845.40 75
3845.54 75
3845.68 75
3845.83 74
3845.97 72
3846.11 69
3846.25 64
3846.40 61
3846.54 58
3846.68 58
3846.82 59
3846.96 62
3847.11 66
3847.25 70
3847.39 74
3847.53 76
3847.68 78
3847.82 81
3847.96 83
3848.10 86
3848.25 89
3848.39 92
3848.53 95
3848.67 98
3848.81 102
3848.96 107
3849.10 113
3849.24 121
3849.38 129
3849.53 136
3849.67 142
3849.81 146
3849.95 148
3850.10 148
3850.24 145
3850.38 141
3850.52 135
3850.66 129
3850.81 124
3850.95 119
3851.09 116
3851.23 113
3851.38 112
3851.52 112
3851.66 112
3851.80 113
3851.95 115
3852.09 117
3852.23 120
3852.37 124
3852.52 128
3852.66 132
3852.80 136
3852.94 138
3853.08 139
3853.23 139
3853.37 138
3853.51 136
3853.65 132
3853.80 127
3853.94 119
3854.08 109
3854.22 98
3854.37 88
3854.51 78
3854.65 69
3854.79 63
3854.94 59
3855.08 56
3855.22 53
3855.36 50
3855.51 46
3855.65 42
3855.79 38
3855.93 34
3856.07 31
3856.22 30
3856.36 29
3856.50 29
3856.64 29
3856.79 29
3856.93 28
3857.07 28
3857.21 28
3857.36 29
3857.50 32
3857.64 36
3857.78 41
3857.93 46
3858.07 50
3858.21 52
3858.35 52
3858.50 51
3858.64 49
3858.78 48
3858.92 46
3859.07 46
3859.21 46
3859.35 45
3859.49 44
3859.64 40
3859.78 35
3859.92 29
3860.06 24
3860.21 19
3860.35 17
3860.49 16
3860.63 17
3860.78 18
3860.92 20
3861.06 20
3861.20 18
3861.35 15
3861.49 11
3861.63 6
3861.77 2
3861.92 0
3862.06 0
3862.20 0
3862.34 0
3862.49 0
3862.63 0
3862.77 0
3862.91 0
3863.06 0
3863.20 2
3863.34 6
3863.48 10
3863.63 13
3863.77 15
3863.91 14
3864.05 11
3864.20 5
3864.34 0
3864.48 0
3864.63 0
3864.77 0
3864.91 0
3865.05 0
3865.20 0
3865.34 9
3865.48 23
3865.62 37
3865.77 50
3865.91 61
3866.05 70
3866.19 76
3866.34 78
3866.48 77
3866.62 76
3866.76 74
3866.91 72
3867.05 72
3867.19 72
3867.33 73
3867.48 74
3867.62 75
3867.76 75
3867.91 74
3868.05 73
3868.19 72
3868.33 71
3868.48 70
3868.62 71
3868.76 72
3868.90 75
3869.05 77
3869.19 78
3869.33 78
3869.47 78
3869.62 76
3869.76 73
3869.90 69
3870.05 65
3870.19 61
3870.33 56
3870.47 52
3870.62 47
3870.76 44
3870.90 42
3871.04 41
3871.19 41
3871.33 42
3871.47 44
3871.61 45
3871.76 45
3871.90 44
3872.04 42
3872.19 39
3872.33 36
3872.47 32
3872.61 29
3872.76 28
3872.90 28
3873.04 30
3873.18 34
3873.33 39
3873.47 45
3873.61 50
3873.76 54
3873.90 57
3874.04 58
3874.18 57
3874.33 54
3874.47 49
3874.61 42
3874.76 32
3874.90 22
3875.04 11
3875.18 0
3875.33 0
3875.47 0
3875.61 0
3875.75 0
3875.90 0
3876.04 0
3876.18 0
3876.33 1
3876.47 10
3876.61 19
3876.75 25
3876.90 27
3877.04 26
3877.18 21
3877.33 15
3877.47 8
3877.61 3
3877.75 0
3877.90 1
3878.04 4
3878.18 10
3878.33 17
3878.47 23
3878.61 29
3878.75 33
3878.90 36
3879.04 37
3879.18 37
3879.33 36
3879.47 34
3879.61 32
3879.75 29
3879.90 27
3880.04 25
3880.18 24
3880.33 24
3880.47 26
3880.61 28
3880.75 31
3880.90 33
3881.04 35
3881.18 37
3881.33 38
3881.47 39
3881.61 41
3881.75 42
3881.90 44
3882.04 45
3882.18 46
3882.33 46
3882.47 44
3882.61 42
3882.75 39
3882.90 36
3883.04 34
3883.18 35
3883.33 36
3883.47 39
3883.61 43
3883.75 46
3883.90 50
3884.04 53
3884.18 56
3884.33 60
3884.47 63
3884.61 67
3884.76 70
3884.90 72
3885.04 74
3885.18 74
3885.33 73
3885.47 71
3885.61 70
3885.76 69
3885.90 69
3886.04 69
3886.19 70
3886.33 72
3886.47 75
3886.61 79
3886.76 84
3886.90 89
3887.04 94
3887.19 98
3887.33 100
3887.47 102
3887.62 102
3887.76 100
3887.90 98
3888.04 95
3888.19 92
3888.33 89
3888.47 86
3888.62 84
3888.76 82
3888.90 80
3889.05 77
3889.19 74
3889.33 70
3889.47 65
3889.62 60
3889.76 55
3889.90 51
3890.05 48
3890.19 47
3890.33 49
3890.48 53
3890.62 59
3890.76 67
3890.90 77
3891.05 87
3891.19 96
3891.33 104
3891.48 108
3891.62 110
3891.76 107
3891.91 102
3892.05 95
3892.19 87
3892.34 80
3892.48 74
3892.62 69
3892.77 66
3892.91 64
3893.05 62
3893.19 60
3893.34 57
3893.48 54
3893.62 52
3893.77 51
3893.91 52
3894.05 54
3894.20 58
3894.34 63
3894.48 70
3894.63 77
3894.77 84
3894.91 91
3895.05 97
3895.20 100
3895.34 102
3895.48 101
3895.63 97
3895.77 93
3895.91 87
3896.06 83
3896.20 80
3896.34 78
3896.49 78
3896.63 79
3896.77 81
3896.92 82
3897.06 83
3897.20 83
3897.35 82
3897.49 82
3897.63 81
3897.78 80
3897.92 81
3898.06 82
3898.20 84
3898.35 86
3898.49 88
3898.63 90
3898.78 90
3898.92 90
3899.06 88
3899.21 86
3899.35 85
3899.49 83
3899.64 83
3899.78 83
3899.92 84
3900.07 84
3900.21 85
3900.35 86
3900.50 88
3900.64 92
3900.78 98
3900.93 106
3901.07 115
3901.21 123
3901.36 130
3901.50 133
3901.64 131
3901.79 126
3901.93 118
3902.07 109
3902.22 100
3902.36 93
3902.50 88
3902.65 85
3902.79 86
3902.93 88
3903.08 92
3903.22 95
3903.36 99
3903.51 101
3903.65 101
3903.79 100
3903.93 96
3904.08 90
3904.22 83
3904.36 75
3904.51 66
3904.65 57
3904.79 48
3904.94 40
3905.08 33
3905.22 27
3905.37 22
3905.51 17
3905.65 13
3905.80 9
3905.94 6
3906.08 2
3906.23 0
3906.37 0
3906.51 0
3906.66 0
3906.80 0
3906.94 0
3907.09 0
3907.23 0
3907.38 3
3907.52 10
3907.66 17
3907.81 24
3907.95 29
3908.09 33
3908.24 36
3908.38 36
3908.52 34
3908.67 31
3908.81 28
3908.95 24
3909.10 20
3909.24 18
3909.38 17
3909.53 17
3909.67 19
3909.81 22
3909.96 26
3910.10 30
3910.24 35
3910.39 40
3910.53 46
3910.67 51
3910.82 57
3910.96 61
3911.10 64
3911.25 64
3911.39 62
3911.53 56
3911.68 49
3911.82 42
3911.96 36
3912.11 32
3912.25 33
3912.39 38
3912.54 46
3912.68 57
3912.82 69
3912.97 82
3913.11 93
3913.26 102
3913.40 108
3913.54 112
3913.69 113
3913.83 111
3913.97 107
3914.12 103
3914.26 98
3914.40 94
3914.55 91
3914.69 90
3914.83 91
3914.98 94
3915.12 98
3915.26 103
3915.41 106
3915.55 107
3915.69 106
3915.84 103
3915.98 97
3916.13 89
3916.27 81
3916.41 74
3916.56 68
3916.70 64
3916.84 62
3916.99 60
3917.13 59
3917.27 58
3917.42 55
3917.56 51
3917.70 46
3917.85 40
3917.99 36
3918.14 33
3918.28 34
3918.42 38
3918.57 44
3918.71 53
3918.85 62
3919.00 71
3919.14 77
3919.28 81
3919.43 82
3919.57 81
3919.71 77
3919.86 71
3920.00 63
3920.15 53
3920.29 42
3920.43 30
3920.58 20
3920.72 11
3920.86 4
3921.01 0
3921.15 0
3921.29 0
3921.44 0
3921.58 0
3921.73 0
3921.87 0
3922.01 0
3922.16 0
3922.30 0
3922.44 6
3922.59 13
3922.73 20
3922.87 26
3923.02 32
3923.16 36
3923.31 39
3923.45 41
3923.59 42
3923.74 42
3923.88 40
3924.02 37
3924.17 33
3924.31 29
3924.45 24
3924.60 20
3924.74 17
3924.89 16
3925.03 16
3925.17 19
3925.32 23
3925.46 29
3925.60 38
3925.75 48
3925.89 59
3926.04 70
3926.18 79
3926.32 85
3926.47 86
3926.61 84
3926.75 78
3926.90 69
3927.04 60
3927.19 51
3927.33 45
3927.47 42
3927.62 42
3927.76 43
3927.90 46
3928.05 48
3928.19 49
3928.34 48
3928.48 45
3928.62 41
3928.77 35
3928.91 30
3929.05 25
3929.20 21
3929.34 18
3929.49 17
3929.63 16
3929.77 15
3929.92 16
3930.06 17
3930.20 19
3930.35 23
3930.49 28
3930.64 34
3930.78 40
3930.92 45
3931.07 49
3931.21 50
3931.35 48
3931.50 44
3931.64 39
3931.79 34
3931.93 29
3932.07 26
3932.22 23
3932.36 22
3932.50 21
3932.65 19
3932.79 16
3932.94 13
3933.08 9
3933.22 5
3933.37 3
3933.51 2
3933.66 3
3933.80 7
3933.94 13
3934.09 21
3934.23 30
3934.38 40
3934.52 50
3934.66 58
3934.81 64
3934.95 68
3935.09 69
3935.24 69
3935.38 67
3935.53 66
3935.67 64
3935.81 63
3935.96 62
3936.10 60
3936.25 58
3936.39 55
3936.53 51
3936.68 46
3936.82 40
3936.96 32
3937.11 24
3937.25 14
3937.40 5
3937.54 0
3937.68 0
3937.83 0
3937.97 0
3938.12 1
3938.26 13
3938.40 28
3938.55 43
3938.69 57
3938.84 68
3938.98 73
3939.12 73
3939.27 68
3939.41 59
3939.56 48
3939.70 36
3939.84 24
3939.99 15
3940.13 7
3940.28 1
3940.42 0
3940.56 0
3940.71 0
3940.85 0
3941.00 0
3941.14 0
3941.28 0
3941.43 0
3941.57 0
3941.72 9
3941.86 20
3942.00 31
3942.15 41
3942.29 48
3942.44 52
3942.58 54
3942.72 53
3942.87 51
3943.01 49
3943.16 47
3943.30 45
3943.44 43
3943.59 41
3943.73 40
3943.88 40
3944.02 41
3944.16 43
3944.31 46
3944.45 51
3944.60 55
3944.74 59
3944.88 62
3945.03 64
3945.17 65
3945.32 65
3945.46 64
3945.60 62
3945.75 61
3945.89 60
3946.04 59
3946.18 60
3946.32 61
3946.47 62
3946.61 63
3946.76 63
3946.90 63
3947.05 63
3947.19 64
3947.33 67
3947.48 72
3947.62 78
3947.77 84
3947.91 91
3948.05 96
3948.20 99
3948.34 101
3948.49 102
3948.63 103
3948.77 105
3948.92 107
3949.06 108
3949.21 109
3949.35 108
3949.50 105
3949.64 100
3949.78 94
3949.93 89
3950.07 86
3950.22 86
3950.36 89
3950.50 93
3950.65 98
3950.79 102
3950.94 105
3951.08 104
3951.23 102
3951.37 97
3951.51 92
3951.66 88
3951.80 86
3951.95 86
3952.09 89
3952.23 95
3952.38 103
3952.52 111
3952.67 118
3952.81 125
3952.96 131
3953.10 135
3953.24 139
3953.39 142
3953.53 145
3953.68 148
3953.82 149
3953.96 150
3954.11 149
3954.25 147
3954.40 145
3954.54 144
3954.69 145
3954.83 149
3954.97 154
3955.12 161
3955.26 166
3955.41 170
3955.55 171
3955.70 169
3955.84 166
3955.98 163
3956.13 161
3956.27 161
3956.42 163
3956.56 167
3956.71 170
3956.85 171
3956.99 170
3957.14 166
3957.28 160
3957.43 152
3957.57 145
3957.72 138
3957.86 134
3958.00 132
3958.15 133
3958.29 134
3958.44 136
3958.58 138
3958.73 140
3958.87 141
3959.01 142
3959.16 143
3959.30 144
3959.45 145
3959.59 146
3959.74 146
3959.88 145
3960.02 144
3960.17 142
3960.31 139
3960.46 137
3960.60 136
3960.75 136
3960.89 136
3961.03 136
3961.18 136
3961.32 135
3961.47 135
3961.61 134
3961.76 133
3961.90 132
3962.05 132
3962.19 132
3962.33 133
3962.48 132
3962.62 132
3962.77 130
3962.91 127
3963.06 122
3963.20 117
3963.34 112
3963.49 106
3963.63 101
3963.78 97
3963.92 94
3964.07 94
3964.21 95
3964.36 99
3964.50 104
3964.64 109
3964.79 115
3964.93 119
3965.08 121
3965.22 121
3965.37 117
3965.51 110
3965.66 103
3965.80 95
3965.94 88
3966.09 83
3966.23 81
3966.38 81
3966.52 82
3966.67 84
3966.81 86
3966.96 87
3967.10 87
3967.24 86
3967.39 84
3967.53 83
3967.68 83
3967.82 84
3967.97 87
3968.11 92
3968.26 99
3968.40 107
3968.54 113
3968.69 117
3968.83 117
3968.98 112
3969.12 103
3969.27 92
3969.41 81
3969.56 73
3969.70 68
3969.85 67
3969.99 70
3970.13 76
3970.28 81
3970.42 86
3970.57 89
3970.71 89
3970.86 87
3971.00 84
3971.15 79
3971.29 74
3971.43 69
3971.58 66
3971.72 63
3971.87 62
3972.01 63
3972.16 66
3972.30 68
3972.45 71
3972.59 74
3972.74 76
3972.88 76
3973.03 76
3973.17 74
3973.31 73
3973.46 72
3973.60 71
3973.75 72
3973.89 74
3974.04 78
3974.18 84
3974.33 90
3974.47 96
3974.62 100
3974.76 101
3974.90 99
3975.05 94
3975.19 88
3975.34 81
3975.48 76
3975.63 73
3975.77 73
3975.92 76
3976.06 80
3976.21 84
3976.35 86
3976.50 88
3976.64 87
3976.78 86
3976.93 84
3977.07 83
3977.22 83
3977.36 84
3977.51 85
3977.65 87
3977.80 90
3977.94 93
3978.09 98
3978.23 102
3978.38 107
3978.52 111
3978.67 113
3978.81 112
3978.95 109
3979.10 102
3979.24 95
3979.39 87
3979.53 81
3979.68 78
3979.82 78
3979.97 81
3980.11 86
3980.26 91
3980.40 95
3980.55 96
3980.69 94
3980.84 90
3980.98 83
3981.13 76
3981.27 68
3981.41 63
3981.56 60
3981.70 61
3981.85 64
3981.99 69
3982.14 76
3982.28 84
3982.43 92
3982.57 99
3982.72 104
3982.86 107
3983.01 108
3983.15 106
3983.30 103
3983.44 100
3983.59 99
3983.73 100
3983.88 104
3984.02 112
3984.16 122
3984.31 133
3984.45 145
3984.60 156
3984.74 165
3984.89 172
3985.03 176
3985.18 177
3985.32 175
3985.47 169
3985.61 159
3985.76 147
3985.90 132
3986.05 116
3986.19 100
3986.34 87
3986.48 76
3986.63 68
3986.77 63
3986.92 60
3987.06 59
3987.21 58
3987.35 57
3987.50 55
3987.64 53
3987.78 50
3987.93 49
3988.07 48
3988.22 50
3988.36 54
3988.51 62
3988.65 72
3988.80 84
3988.94 97
3989.09 110
3989.23 121
3989.38 130
3989.52 136
3989.67 140
3989.81 141
3989.96 139
3990.10 136
3990.25 132
3990.39 128
3990.54 123
3990.68 118
3990.83 112
3990.97 106
3991.12 99
3991.26 92
3991.41 84
3991.55 75
3991.70 66
3991.84 58
3991.99 50
3992.13 43
3992.28 38
3992.42 34
3992.57 33
3992.71 32
3992.86 33
3993.00 34
3993.15 34
3993.29 34
3993.44 32
3993.58 28
3993.73 23
3993.87 17
3994.02 12
3994.16 8
3994.31 6
3994.45 6
3994.60 8
3994.74 10
3994.88 11
3995.03 10
3995.17 7
3995.32 1
3995.46 0
3995.61 0
3995.75 0
3995.90 0
3996.04 0
3996.19 0
3996.33 2
3996.48 11
3996.62 19
3996.77 26
3996.91 31
3997.06 35
3997.20 38
3997.35 41
3997.49 44
3997.64 48
3997.78 52
3997.93 56
3998.07 60
3998.22 62
3998.36 63
3998.51 62
3998.65 58
3998.80 52
3998.95 43
3999.09 33
3999.24 23
3999.38 14
3999.53 9
3999.67 9
3999.82 13
3999.96 24
4000.11 38
4000.25 56
4000.40 74
4000.54 91
4000.69 103
4000.83 111
4000.98 113
4001.12 111
4001.27 107
4001.41 102
4001.56 98
4001.70 97
4001.85 99
4001.99 103
4002.14 108
4002.28 113
4002.43 116
4002.57 117
4002.72 116
4002.86 115
4003.01 114
4003.15 114
4003.30 117
4003.44 122
4003.59 130
4003.73 140
4003.88 151
4004.02 163
4004.17 176
4004.31 189
4004.46 203
4004.60 217
4004.75 231
4004.89 245
4005.04 257
4005.18 267
4005.33 274
4005.47 278
4005.62 278
4005.76 277
4005.91 274
4006.06 272
4006.20 271
4006.35 271
4006.49 273
4006.64 277
4006.78 281
4006.93 285
4007.07 288
4007.22 290
4007.36 290
4007.51 291
4007.65 290
4007.80 289
4007.94 288
4008.09 284
4008.23 279
4008.38 271
4008.52 261
4008.67 249
4008.81 237
4008.96 226
4009.10 217
4009.25 209
4009.39 203
4009.54 197
4009.69 191
4009.83 183
4009.98 173
4010.12 163
4010.27 153
4010.41 143
4010.56 135
4010.70 130
4010.85 127
4010.99 127
4011.14 128
4011.28 132
4011.43 136
4011.57 140
4011.72 144
4011.86 147
4012.01 148
4012.15 147
4012.30 146
4012.45 144
4012.59 142
4012.74 140
4012.88 138
4013.03 138
4013.17 138
4013.32 139
4013.46 141
4013.61 142
4013.75 143
4013.90 143
4014.04 142
4014.19 140
4014.33 138
4014.48 137
4014.62 138
4014.77 140
4014.92 144
4015.06 148
4015.21 151
4015.35 152
4015.50 151
4015.64 147
4015.79 142
4015.93 137
4016.08 133
4016.22 131
4016.37 130
4016.51 131
4016.66 132
4016.80 133
4016.95 134
4017.10 134
4017.24 135
4017.39 135
4017.53 136
4017.68 138
4017.82 140
4017.97 142
4018.11 144
4018.26 145
4018.40 146
4018.55 147
4018.69 148
4018.84 148
4018.99 147
4019.13 145
4019.28 141
4019.42 134
4019.57 126
4019.71 117
4019.86 107
4020.00 98
4020.15 91
4020.29 85
4020.44 82
4020.59 81
4020.73 81
4020.88 81
4021.02 82
4021.17 83
4021.31 85
4021.46 87
4021.60 89
4021.75 90
4021.89 92
4022.04 92
4022.19 91
4022.33 89
4022.48 85
4022.62 81
4022.77 77
4022.91 73
4023.06 72
4023.20 72
4023.35 76
4023.49 83
4023.64 93
4023.79 103
4023.93 114
4024.08 123
4024.22 129
4024.37 132
4024.51 131
4024.66 128
4024.80 123
4024.95 118
4025.09 113
4025.24 110
4025.39 107
4025.53 105
4025.68 102
4025.82 100
4025.97 96
4026.11 92
4026.26 88
4026.40 83
4026.55 78
4026.70 73
4026.84 69
4026.99 65
4027.13 61
4027.28 57
4027.42 54
4027.57 51
4027.71 50
4027.86 49
4028.01 50
4028.15 52
4028.30 56
4028.44 59
4028.59 62
4028.73 65
4028.88 65
4029.02 64
4029.17 62
4029.32 60
4029.46 57
4029.61 55
4029.75 55
4029.90 55
4030.04 56
4030.19 56
4030.34 55
4030.48 54
4030.63 51
4030.77 48
4030.92 45
4031.06 44
4031.21 44
4031.35 46
4031.50 49
4031.65 51
4031.79 54
4031.94 55
4032.08 54
4032.23 53
4032.37 51
4032.52 49
4032.67 48
4032.81 49
4032.96 52
4033.10 55
4033.25 59
4033.39 63
4033.54 67
4033.68 69
4033.83 71
4033.98 73
4034.12 74
4034.27 75
4034.41 76
4034.56 76
4034.70 75
4034.85 73
4035.00 71
4035.14 68
4035.29 66
4035.43 65
4035.58 66
4035.72 70
4035.87 75
4036.02 82
4036.16 90
4036.31 99
4036.45 106
4036.60 111
4036.74 114
4036.89 115
4037.04 114
4037.18 112
4037.33 110
4037.47 110
4037.62 113
4037.76 117
4037.91 123
4038.06 128
4038.20 130
4038.35 129
4038.49 124
4038.64 115
4038.78 105
4038.93 95
4039.08 88
4039.22 86
4039.37 88
4039.51 95
4039.66 104
4039.81 115
4039.95 126
4040.10 133
4040.24 138
4040.39 138
4040.53 135
4040.68 130
4040.83 123
4040.97 116
4041.12 107
4041.26 99
4041.41 90
4041.55 81
4041.70 74
4041.85 68
4041.99 65
4042.14 64
4042.28 66
4042.43 70
4042.58 73
4042.72 76
4042.87 77
4043.01 75
4043.16 72
4043.30 68
4043.45 65
4043.60 63
4043.74 62
4043.89 62
4044.03 63
4044.18 65
4044.33 66
4044.47 67
4044.62 67
4044.76 68
4044.91 70
4045.05 72
4045.20 74
4045.35 77
4045.49 80
4045.64 82
4045.78 83
4045.93 84
4046.08 83
4046.22 82
4046.37 80
4046.51 78
4046.66 76
4046.81 73
4046.95 71
4047.10 67
4047.24 63
4047.39 58
4047.54 51
4047.68 44
4047.83 37
4047.97 32
4048.12 28
4048.26 27
4048.41 27
4048.56 29
4048.70 32
4048.85 35
4048.99 37
4049.14 38
4049.29 38
4049.43 37
4049.58 36
4049.72 35
4049.87 34
4050.02 34
4050.16 33
4050.31 32
4050.45 30
4050.60 28
4050.75 25
4050.89 22
4051.04 19
4051.18 17
4051.33 15
4051.48 12
4051.62 9
4051.77 5
4051.91 1
4052.06 0
4052.21 0
4052.35 0
4052.50 0
4052.64 0
4052.79 0
4052.94 0
4053.08 0
4053.23 0
4053.37 2
4053.52 5
4053.67 9
4053.81 15
4053.96 19
4054.10 22
4054.25 21
4054.40 18
4054.54 13
4054.69 7
4054.83 2
4054.98 0
4055.13 1
4055.27 6
4055.42 14
4055.56 24
4055.71 36
4055.86 48
4056.00 61
4056.15 74
4056.29 85
4056.44 96
4056.59 105
4056.73 114
4056.88 121
4057.03 128
4057.17 135
4057.32 142
4057.46 148
4057.61 152
4057.76 153
4057.90 151
4058.05 144
4058.19 134
4058.34 122
4058.49 109
4058.63 98
4058.78 89
4058.92 84
4059.07 83
4059.22 87
4059.36 93
4059.51 100
4059.66 106
4059.80 110
4059.95 111
4060.09 109
4060.24 104
4060.39 98
4060.53 90
4060.68 81
4060.82 73
4060.97 64
4061.12 56
4061.26 47
4061.41 39
4061.56 30
4061.70 21
4061.85 12
4061.99 4
4062.14 0
4062.29 0
4062.43 0
4062.58 0
4062.72 0
4062.87 0
4063.02 0
4063.16 0
4063.31 7
4063.46 14
4063.60 20
4063.75 26
4063.89 31
4064.04 33
4064.19 35
4064.33 35
4064.48 35
4064.63 34
4064.77 34
4064.92 35
4065.06 36
4065.21 38
4065.36 39
4065.50 39
4065.65 39
4065.80 37
4065.94 34
4066.09 31
4066.23 27
4066.38 25
4066.53 25
4066.67 28
4066.82 35
4066.97 44
4067.11 56
4067.26 68
4067.40 79
4067.55 88
4067.70 95
4067.84 98
4067.99 98
4068.14 96
4068.28 93
4068.43 89
4068.57 85
4068.72 81
4068.87 77
4069.01 75
4069.16 74
4069.31 74
4069.45 76
4069.60 77
4069.75 79
4069.89 82
4070.04 83
4070.18 85
4070.33 86
4070.48 86
4070.62 85
4070.77 82
4070.92 77
4071.06 70
4071.21 60
4071.35 49
4071.50 37
4071.65 26
4071.79 18
4071.94 13
4072.09 12
4072.23 14
4072.38 18
4072.53 23
4072.67 28
4072.82 33
4072.96 36
4073.11 39
4073.26 41
4073.40 42
4073.55 43
4073.70 43
4073.84 43
4073.99 41
4074.14 40
4074.28 38
4074.43 36
4074.57 36
4074.72 37
4074.87 40
4075.01 44
4075.16 49
4075.31 54
4075.45 57
4075.60 59
4075.75 58
4075.89 56
4076.04 53
4076.19 50
4076.33 48
4076.48 47
4076.62 47
4076.77 47
4076.92 47
4077.06 45
4077.21 42
4077.36 37
4077.50 33
4077.65 29
4077.80 28
4077.94 29
4078.09 31
4078.24 35
4078.38 39
4078.53 42
4078.68 45
4078.82 48
4078.97 49
4079.11 51
4079.26 51
4079.41 52
4079.55 51
4079.70 50
4079.85 49
4079.99 49
4080.14 49
4080.29 52
4080.43 56
4080.58 61
4080.73 66
4080.87 70
4081.02 71
4081.17 69
4081.31 64
4081.46 57
4081.61 48
4081.75 39
4081.90 31
4082.05 27
4082.19 26
4082.34 28
4082.48 33
4082.63 39
4082.78 45
4082.92 50
4083.07 53
4083.22 54
4083.36 54
4083.51 54
4083.66 54
4083.80 55
4083.95 55
4084.10 55
4084.24 53
4084.39 48
4084.54 41
4084.68 31
4084.83 20
4084.98 10
4085.12 2
4085.27 0
4085.42 0
4085.56 0
4085.71 0
4085.86 0
4086.00 0
4086.15 0
4086.30 0
4086.44 0
4086.59 1
4086.74 7
4086.88 14
4087.03 23
4087.18 32
4087.32 41
4087.47 50
4087.62 58
4087.76 65
4087.91 71
4088.06 77
4088.20 82
4088.35 86
4088.50 88
4088.64 90
4088.79 90
4088.94 89
4089.08 87
4089.23 86
4089.38 84
4089.52 83
4089.67 81
4089.82 79
4089.96 76
4090.11 72
4090.26 67
4090.40 62
4090.55 55
4090.70 49
4090.84 44
4090.99 40
4091.14 38
4091.28 37
4091.43 39
4091.58 43
4091.72 49
4091.87 55
4092.02 62
4092.16 67
4092.31 69
4092.46 69
4092.60 67
4092.75 64
4092.90 61
4093.04 60
4093.19 63
4093.34 70
4093.48 81
4093.63 95
4093.78 110
4093.92 123
4094.07 135
4094.22 143
4094.36 149
4094.51 152
4094.66 154
4094.80 154
4094.95 154
4095.10 154
4095.24 154
4095.39 155
4095.54 155
4095.68 157
4095.83 159
4095.98 161
4096.12 164
4096.27 166
4096.42 170
4096.57 173
4096.71 177
4096.86 182
4097.01 187
4097.15 190
4097.30 192
4097.45 191
4097.59 186
4097.74 179
4097.89 170
4098.03 160
4098.18 150
4098.33 141
4098.47 134
4098.62 128
4098.77 124
4098.91 122
4099.06 120
4099.21 118
4099.35 117
4099.50 116
4099.65 114
4099.80 111
4099.94 107
4100.09 101
4100.24 94
4100.38 85
4100.53 75
4100.68 66
4100.82 58
4100.97 52
4101.12 49
4101.26 50
4101.41 54
4101.56 60
4101.70 68
4101.85 76
4102.00 81
4102.15 84
4102.29 84
4102.44 81
4102.59 75
4102.73 67
4102.88 60
4103.03 54
4103.17 50
4103.32 51
4103.47 55
4103.61 63
4103.76 75
4103.91 87
4104.06 100
4104.20 111
4104.35 120
4104.50 126
4104.64 129
4104.79 130
4104.94 130
4105.08 129
4105.23 128
4105.38 127
4105.52 125
4105.67 122
4105.82 118
4105.97 113
4106.11 108
4106.26 104
4106.41 101
4106.55 100
4106.70 101
4106.85 104
4106.99 108
4107.14 111
4107.29 114
4107.44 115
4107.58 114
4107.73 111
4107.88 107
4108.02 101
4108.17 95
4108.32 88
4108.46 82
4108.61 78
4108.76 74
4108.91 72
4109.05 71
4109.20 71
4109.35 71
4109.49 70
4109.64 68
4109.79 66
4109.93 62
4110.08 60
4110.23 59
4110.38 61
4110.52 64
4110.67 69
4110.82 72
4110.96 74
4111.11 72
4111.26 66
4111.41 57
4111.55 48
4111.70 38
4111.85 30
4111.99 23
4112.14 19
4112.29 17
4112.44 15
4112.58 14
4112.73 13
4112.88 11
4113.02 10
4113.17 9
4113.32 9
4113.46 9
4113.61 11
4113.76 14
4113.91 18
4114.05 23
4114.20 28
4114.35 33
4114.49 38
4114.64 41
4114.79 43
4114.94 44
4115.08 44
4115.23 44
4115.38 45
4115.52 47
4115.67 49
4115.82 52
4115.97 56
4116.11 58
4116.26 58
4116.41 56
4116.55 51
4116.70 45
4116.85 38
4117.00 31
4117.14 27
4117.29 27
4117.44 29
4117.58 34
4117.73 41
4117.88 47
4118.03 52
4118.17 54
4118.32 53
4118.47 51
4118.61 47
4118.76 43
4118.91 40
4119.06 37
4119.20 35
4119.35 34
4119.50 32
4119.65 31
4119.79 30
4119.94 28
4120.09 27
4120.23 26
4120.38 24
4120.53 23
4120.68 21
4120.82 20
4120.97 18
4121.12 17
4121.26 17
4121.41 17
4121.56 17
4121.71 19
4121.85 22
4122.00 25
4122.15 28
4122.30 31
4122.44 33
4122.59 33
4122.74 32
4122.88 30
4123.03 26
4123.18 23
4123.33 20
4123.47 18
4123.62 19
4123.77 22
4123.92 27
4124.06 35
4124.21 45
4124.36 54
4124.50 61
4124.65 65
4124.80 63
4124.95 56
4125.09 44
4125.24 28
4125.39 12
4125.54 0
4125.68 0
4125.83 0
4125.98 0
4126.13 0
4126.27 0
4126.42 0
4126.57 0
4126.71 2
4126.86 10
4127.01 17
4127.16 24
4127.30 30
4127.45 35
4127.60 38
4127.75 41
4127.89 43
4128.04 45
4128.19 48
4128.34 53
4128.48 60
4128.63 68
4128.78 77
4128.92 86
4129.07 93
4129.22 98
4129.37 101
4129.51 100
4129.66 96
4129.81 90
4129.96 83
4130.10 75
4130.25 68
4130.40 62
4130.55 57
4130.69 54
4130.84 51
4130.99 48
4131.14 44
4131.28 41
4131.43 38
4131.58 35
4131.73 34
4131.87 33
4132.02 34
4132.17 36
4132.32 38
4132.46 40
4132.61 41
4132.76 41
4132.91 40
4133.05 38
4133.20 35
4133.35 31
4133.49 27
4133.64 23
4133.79 19
4133.94 15
4134.08 11
4134.23 8
4134.38 4
4134.53 1
4134.67 0
4134.82 0
4134.97 0
4135.12 0
4135.26 0
4135.41 0
4135.56 0
4135.71 0
4135.85 3
4136.00 12
4136.15 22
4136.30 32
4136.44 41
4136.59 46
4136.74 47
4136.89 44
4137.03 37
4137.18 28
4137.33 18
4137.48 9
4137.62 3
4137.77 0
4137.92 0
4138.07 4
4138.21 11
4138.36 20
4138.51 29
4138.66 37
4138.81 42
4138.95 45
4139.10 44
4139.25 42
4139.40 40
4139.54 38
4139.69 39
4139.84 41
4139.99 45
4140.13 50
4140.28 53
4140.43 55
4140.58 55
4140.72 51
4140.87 46
4141.02 39
4141.17 33
4141.31 28
4141.46 26
4141.61 27
4141.76 30
4141.90 36
4142.05 42
4142.20 48
4142.35 54
4142.49 59
4142.64 64
4142.79 69
4142.94 74
4143.09 79
4143.23 85
4143.38 90
4143.53 94
4143.68 97
4143.82 98
4143.97 97
4144.12 94
4144.27 90
4144.41 84
4144.56 79
4144.71 74
4144.86 71
4145.00 70
4145.15 71
4145.30 72
4145.45 75
4145.60 76
4145.74 77
4145.89 78
4146.04 77
4146.19 75
4146.33 73
4146.48 71
4146.63 68
4146.78 65
4146.92 61
4147.07 58
4147.22 56
4147.37 57
4147.52 60
4147.66 67
4147.81 77
4147.96 89
4148.11 102
4148.25 116
4148.40 130
4148.55 144
4148.70 157
4148.84 171
4148.99 185
4149.14 197
4149.29 208
4149.44 217
4149.58 222
4149.73 223
4149.88 221
4150.03 216
4150.17 209
4150.32 202
4150.47 195
4150.62 189
4150.77 185
4150.91 182
4151.06 180
4151.21 179
4151.36 178
4151.50 177
4151.65 175
4151.80 173
4151.95 170
4152.10 166
4152.24 161
4152.39 155
4152.54 148
4152.69 141
4152.83 133
4152.98 126
4153.13 119
4153.28 114
4153.43 111
4153.57 109
4153.72 110
4153.87 113
4154.02 119
4154.16 125
4154.31 133
4154.46 140
4154.61 145
4154.76 148
4154.90 147
4155.05 144
4155.20 139
4155.35 132
4155.50 124
4155.64 115
4155.79 107
4155.94 100
4156.09 94
4156.23 89
4156.38 86
4156.53 84
4156.68 84
4156.83 85
4156.97 86
4157.12 87
4157.27 88
4157.42 88
4157.57 87
4157.71 86
4157.86 84
4158.01 82
4158.16 80
4158.31 77
4158.45 72
4158.60 67
4158.75 61
4158.90 55
4159.04 51
4159.19 48
4159.34 48
4159.49 49
4159.64 51
4159.78 54
4159.93 57
4160.08 59
4160.23 61
4160.38 62
4160.52 63
4160.67 64
4160.82 65
4160.97 66
4161.12 67
4161.26 67
4161.41 66
4161.56 63
4161.71 58
4161.86 51
4162.00 45
4162.15 40
4162.30 37
4162.45 37
4162.60 39
4162.74 44
4162.89 51
4163.04 57
4163.19 62
4163.34 63
4163.48 61
4163.63 56
4163.78 47
4163.93 36
4164.08 24
4164.22 12
4164.37 1
4164.52 0
4164.67 0
4164.82 0
4164.96 0
4165.11 0
4165.26 0
4165.41 0
4165.56 0
4165.70 7
4165.85 13
4166.00 18
4166.15 22
4166.30 24
4166.44 25
4166.59 26
4166.74 28
4166.89 31
4167.04 35
4167.18 42
4167.33 51
4167.48 61
4167.63 72
4167.78 82
4167.92 90
4168.07 96
4168.22 99
4168.37 100
4168.52 98
4168.66 94
4168.81 90
4168.96 87
4169.11 85
4169.26 84
4169.41 85
4169.55 88
4169.70 91
4169.85 95
4170.00 98
4170.15 101
4170.29 103
4170.44 104
4170.59 104
4170.74 104
4170.89 104
4171.03 104
4171.18 106
4171.33 109
4171.48 114
4171.63 122
4171.78 131
4171.92 140
4172.07 149
4172.22 157
4172.37 163
4172.52 168
4172.66 171
4172.81 175
4172.96 179
4173.11 184
4173.26 189
4173.40 193
4173.55 195
4173.70 195
4173.85 192
4174.00 186
4174.15 177
4174.29 166
4174.44 155
4174.59 144
4174.74 134
4174.89 125
4175.03 120
4175.18 116
4175.33 116
4175.48 118
4175.63 122
4175.78 125
4175.92 128
4176.07 128
4176.22 126
4176.37 121
4176.52 115
4176.67 107
4176.81 100
4176.96 93
4177.11 86
4177.26 81
4177.41 76
4177.55 72
4177.70 69
4177.85 67
4178.00 66
4178.15 67
4178.30 68
4178.44 71
4178.59 74
4178.74 76
4178.89 78
4179.04 79
4179.19 79
4179.33 78
4179.48 75
4179.63 71
4179.78 65
4179.93 59
4180.08 52
4180.22 46
4180.37 41
4180.52 38
4180.67 38
4180.82 40
4180.96 44
4181.11 50
4181.26 56
4181.41 62
4181.56 66
4181.71 69
4181.85 72
4182.00 74
4182.15 78
4182.30 82
4182.45 89
4182.60 97
4182.74 106
4182.89 115
4183.04 123
4183.19 131
4183.34 137
4183.49 142
4183.63 147
4183.78 150
4183.93 152
4184.08 153
4184.23 152
4184.38 149
4184.52 145
4184.67 140
4184.82 134
4184.97 129
4185.12 126
4185.27 125
4185.42 125
4185.56 127
4185.71 130
4185.86 133
4186.01 137
4186.16 139
4186.31 140
4186.45 140
4186.60 138
4186.75 135
4186.90 132
4187.05 129
4187.20 128
4187.34 127
4187.49 127
4187.64 127
4187.79 127
4187.94 127
4188.09 127
4188.23 126
4188.38 127
4188.53 128
4188.68 131
4188.83 133
4188.98 135
4189.13 136
4189.27 133
4189.42 128
4189.57 120
4189.72 111
4189.87 102
4190.02 94
4190.16 89
4190.31 88
4190.46 92
4190.61 100
4190.76 111
4190.91 123
4191.06 134
4191.20 143
4191.35 148
4191.50 148
4191.65 144
4191.80 137
4191.95 129
4192.10 122
4192.24 115
4192.39 109
4192.54 104
4192.69 99
4192.84 95
4192.99 91
4193.13 87
4193.28 84
4193.43 82
4193.58 81
4193.73 82
4193.88 84
4194.03 87
4194.17 89
4194.32 89
4194.47 89
4194.62 86
4194.77 81
4194.92 76
4195.07 71
4195.21 67
4195.36 64
4195.51 63
4195.66 63
4195.81 64
4195.96 65
4196.11 68
4196.25 70
4196.40 72
4196.55 74
4196.70 76
4196.85 77
4197.00 77
4197.15 75
4197.29 73
4197.44 70
4197.59 68
4197.74 67
4197.89 69
4198.04 74
4198.19 81
4198.33 91
4198.48 103
4198.63 115
4198.78 127
4198.93 137
4199.08 144
4199.23 149
4199.37 151
4199.52 150
4199.67 148
4199.82 145
4199.97 142
4200.12 141
4200.27 142
4200.42 145
4200.56 150
4200.71 154
4200.86 158
4201.01 159
4201.16 157
4201.31 151
4201.46 143
4201.60 135
4201.75 127
4201.90 122
4202.05 120
4202.20 120
4202.35 123
4202.50 126
4202.65 127
4202.79 125
4202.94 121
4203.09 115
4203.24 107
4203.39 101
4203.54 97
4203.69 95
4203.83 96
4203.98 99
4204.13 104
4204.28 110
4204.43 116
4204.58 123
4204.73 130
4204.88 137
4205.02 143
4205.17 148
4205.32 150
4205.47 150
4205.62 148
4205.77 144
4205.92 138
4206.07 130
4206.21 121
4206.36 112
4206.51 102
4206.66 94
4206.81 87
4206.96 82
4207.11 79
4207.26 78
4207.40 79
4207.55 80
4207.70 81
4207.85 82
4208.00 83
4208.15 84
4208.30 86
4208.45 88
4208.59 91
4208.74 95
4208.89 98
4209.04 101
4209.19 102
4209.34 102
4209.49 100
4209.64 97
4209.79 94
4209.93 91
4210.08 91
4210.23 92
4210.38 94
4210.53 98
4210.68 102
4210.83 105
4210.98 106
4211.12 107
4211.27 105
4211.42 103
4211.57 100
4211.72 97
4211.87 95
4212.02 93
4212.17 92
4212.32 92
4212.46 93
4212.61 93
4212.76 94
4212.91 94
4213.06 94
4213.21 94
4213.36 95
4213.51 96
4213.66 99
4213.80 102
4213.95 106
4214.10 110
4214.25 113
4214.40 116
4214.55 118
4214.70 119
4214.85 119
4215.00 117
4215.14 115
4215.29 112
4215.44 108
4215.59 105
4215.74 102
4215.89 100
4216.04 100
4216.19 101
4216.34 103
4216.48 105
4216.63 107
4216.78 108
4216.93 107
4217.08 104
4217.23 101
4217.38 96
4217.53 92
4217.68 89
4217.83 86
4217.97 84
4218.12 82
4218.27 79
4218.42 76
4218.57 73
4218.72 70
4218.87 68
4219.02 67
4219.17 68
4219.31 71
4219.46 75
4219.61 80
4219.76 85
4219.91 89
4220.06 91
4220.21 91
4220.36 89
4220.51 86
4220.66 83
4220.80 81
4220.95 82
4221.10 85
4221.25 91
4221.40 98
4221.55 106
4221.70 111
4221.85 115
4222.00 114
4222.15 110
4222.30 102
4222.44 93
4222.59 82
4222.74 71
4222.89 62
4223.04 53
4223.19 47
4223.34 42
4223.49 39
4223.64 36
4223.79 35
4223.93 34
4224.08 33
4224.23 33
4224.38 33
4224.53 33
4224.68 34
4224.83 34
4224.98 35
4225.13 36
4225.28 38
4225.43 40
4225.57 42
4225.72 44
4225.87 46
4226.02 46
4226.17 46
4226.32 44
4226.47 42
4226.62 39
4226.77 37
4226.92 35
4227.07 35
4227.21 35
4227.36 38
4227.51 41
4227.66 47
4227.81 53
4227.96 61
4228.11 70
4228.26 80
4228.41 89
4228.56 97
4228.71 103
4228.86 106
4229.00 107
4229.15 106
4229.30 104
4229.45 102
4229.60 100
4229.75 99
4229.90 99
4230.05 101
4230.20 102
4230.35 103
4230.50 103
4230.65 102
4230.79 101
4230.94 99
4231.09 96
4231.24 93
4231.39 90
4231.54 88
4231.69 86
4231.84 86
4231.99 88
4232.14 92
4232.29 99
4232.44 106
4232.58 113
4232.73 120
4232.88 124
4233.03 127
4233.18 127
4233.33 127
4233.48 127
4233.63 126
4233.78 125
4233.93 124
4234.08 121
4234.23 116
4234.38 110
4234.52 102
4234.67 92
4234.82 83
4234.97 74
4235.12 67
4235.27 63
4235.42 62
4235.57 64
4235.72 68
4235.87 72
4236.02 76
4236.17 77
4236.32 75
4236.47 71
4236.61 66
4236.76 59
4236.91 53
4237.06 47
4237.21 42
4237.36 38
4237.51 36
4237.66 34
4237.81 33
4237.96 34
4238.11 37
4238.26 42
4238.41 48
4238.56 55
4238.70 62
4238.85 68
4239.00 73
4239.15 77
4239.30 80
4239.45 81
4239.60 81
4239.75 81
4239.90 80
4240.05 79
4240.20 78
4240.35 77
4240.50 77
4240.65 77
4240.80 76
4240.95 74
4241.09 71
4241.24 68
4241.39 66
4241.54 65
4241.69 65
4241.84 68
4241.99 72
4242.14 79
4242.29 86
4242.44 94
4242.59 101
4242.74 108
4242.89 114
4243.04 118
4243.19 121
4243.34 122
4243.48 121
4243.63 119
4243.78 117
4243.93 116
4244.08 118
4244.23 121
4244.38 127
4244.53 135
4244.68 143
4244.83 150
4244.98 155
4245.13 157
4245.28 156
4245.43 152
4245.58 146
4245.73 137
4245.88 126
4246.02 114
4246.17 101
4246.32 87
4246.47 72
4246.62 58
4246.77 45
4246.92 34
4247.07 27
4247.22 22
4247.37 21
4247.52 24
4247.67 31
4247.82 39
4247.97 49
4248.12 58
4248.27 66
4248.42 71
4248.57 74
4248.72 74
4248.87 71
4249.01 66
4249.16 59
4249.31 53
4249.46 47
4249.61 42
4249.76 38
4249.91 34
4250.06 29
4250.21 24
4250.36 18
4250.51 11
4250.66 3
4250.81 0
4250.96 0
4251.11 0
4251.26 0
4251.41 0
4251.56 0
4251.71 0
4251.86 0
4252.01 5
4252.15 9
4252.30 13
4252.45 16
4252.60 20
4252.75 25
4252.90 31
4253.05 38
4253.20 46
4253.35 52
4253.50 58
4253.65 61
4253.80 61
4253.95 58
4254.10 53
4254.25 46
4254.40 38
4254.55 31
4254.70 24
4254.85 18
4255.00 14
4255.15 12
4255.30 11
4255.45 12
4255.60 13
4255.74 14
4255.89 15
4256.04 16
4256.19 16
4256.34 16
4256.49 15
4256.64 13
4256.79 13
4256.94 12
4257.09 13
4257.24 15
4257.39 18
4257.54 22
4257.69 27
4257.84 33
4257.99 39
4258.14 45
4258.29 51
4258.44 55
4258.59 56
4258.74 56
4258.89 53
4259.04 48
4259.19 43
4259.34 37
4259.49 33
4259.64 31
4259.79 32
4259.94 36
4260.09 43
4260.23 52
4260.38 63
4260.53 75
4260.68 87
4260.83 99
4260.98 110
4261.13 119
4261.28 125
4261.43 129
4261.58 130
4261.73 131
4261.88 131
4262.03 131
4262.18 133
4262.33 136
4262.48 139
4262.63 144
4262.78 148
4262.93 151
4263.08 155
4263.23 157
4263.38 160
4263.53 163
4263.68 165
4263.83 169
4263.98 173
4264.13 176
4264.28 180
4264.43 182
4264.58 183
4264.73 182
4264.88 180
4265.03 177
4265.18 174
4265.33 172
4265.48 172
4265.63 173
4265.78 174
4265.93 175
4266.08 174
4266.23 172
4266.37 166
4266.52 159
4266.67 151
4266.82 144
4266.97 139
4267.12 137
4267.27 137
4267.42 140
4267.57 145
4267.72 151
4267.87 157
4268.02 162
4268.17 165
4268.32 167
4268.47 168
4268.62 166
4268.77 163
4268.92 158
4269.07 152
4269.22 144
4269.37 136
4269.52 126
4269.67 116
4269.82 106
4269.97 96
4270.12 86
4270.27 77
4270.42 70
4270.57 65
4270.72 64
4270.87 68
4271.02 75
4271.17 85
4271.32 97
4271.47 108
4271.62 116
4271.77 119
4271.92 118
4272.07 112
4272.22 104
4272.37 95
4272.52 87
4272.67 81
4272.82 78
4272.97 77
4273.12 78
4273.27 78
4273.42 78
4273.57 76
4273.72 72
4273.87 66
4274.02 59
4274.17 52
4274.32 47
4274.47 42
4274.62 39
4274.77 38
4274.92 39
4275.07 42
4275.22 46
4275.37 52
4275.52 59
4275.67 66
4275.82 72
4275.97 78
4276.12 83
4276.27 88
4276.42 91
4276.57 93
4276.72 95
4276.87 94
4277.02 92
4277.17 87
4277.32 81
4277.47 73
4277.62 65
4277.77 58
4277.92 52
4278.07 47
4278.22 45
4278.37 43
4278.52 42
4278.67 43
4278.82 45
4278.97 48
4279.12 54
4279.27 62
4279.42 72
4279.57 82
4279.72 91
4279.87 98
4280.02 103
4280.17 105
4280.32 106
4280.47 106
4280.62 105
4280.77 104
4280.92 102
4281.07 99
4281.22 95
4281.37 90
4281.52 86
4281.67 82
4281.82 79
4281.97 77
4282.12 76
4282.27 75
4282.42 74
4282.57 73
4282.72 70
4282.87 67
4283.02 64
4283.17 60
4283.32 56
4283.47 51
4283.62 47
4283.77 43
4283.92 41
4284.07 40
4284.22 41
4284.37 43
4284.52 47
4284.67 52
4284.82 56
4284.97 60
4285.12 63
4285.27 65
4285.42 66
4285.57 66
4285.72 67
4285.87 67
4286.02 67
4286.17 67
4286.32 67
4286.47 68
4286.62 70
4286.77 73
4286.92 77
4287.07 82
4287.22 89
4287.37 94
4287.52 99
4287.67 102
4287.82 102
4287.98 100
4288.13 96
4288.28 92
4288.43 89
4288.58 87
4288.73 86
4288.88 86
4289.03 87
4289.18 86
4289.33 84
4289.48 80
4289.63 75
4289.78 70
4289.93 64
4290.08 59
4290.23 54
4290.38 49
4290.53 44
4290.68 40
4290.83 35
4290.98 31
4291.13 28
4291.28 25
4291.43 24
4291.58 24
4291.73 27
4291.88 31
4292.03 36
4292.18 42
4292.33 48
4292.48 54
4292.63 58
4292.78 61
4292.93 63
4293.08 64
4293.23 64
4293.38 65
4293.53 65
4293.68 65
4293.83 66
4293.98 67
4294.14 68
4294.29 68
4294.44 68
4294.59 67
4294.74 65
4294.89 61
4295.04 55
4295.19 47
4295.34 38
4295.49 28
4295.64 18
4295.79 8
4295.94 0
4296.09 0
4296.24 0
4296.39 0
4296.54 0
4296.69 0
4296.84 0
4296.99 0
4297.14 0
4297.29 5
4297.44 16
4297.59 28
4297.74 40
4297.89 53
4298.04 64
4298.19 74
4298.34 80
4298.49 83
4298.65 83
4298.80 79
4298.95 73
4299.10 67
4299.25 61
4299.40 57
4299.55 55
4299.70 56
4299.85 60
4300.00 66
4300.15 73
4300.30 78
4300.45 81
4300.60 81
4300.75 77
4300.90 70
4301.05 62
4301.20 55
4301.35 49
4301.50 48
4301.65 52
4301.80 59
4301.95 70
4302.10 81
4302.25 91
4302.41 98
4302.56 102
4302.71 102
4302.86 100
4303.01 97
4303.16 93
4303.31 90
4303.46 87
4303.61 84
4303.76 82
4303.91 77
4304.06 72
4304.21 65
4304.36 57
4304.51 48
4304.66 40
4304.81 34
4304.96 30
4305.11 29
4305.26 32
4305.41 37
4305.57 46
4305.72 56
4305.87 67
4306.02 78
4306.17 86
4306.32 91
4306.47 93
4306.62 91
4306.77 86
4306.92 79
4307.07 72
4307.22 64
4307.37 56
4307.52 49
4307.67 43
4307.82 38
4307.97 35
4308.12 34
4308.27 34
4308.43 34
4308.58 36
4308.73 37
4308.88 37
4309.03 37
4309.18 36
4309.33 34
4309.48 33
4309.63 33
4309.78 34
4309.93 34
4310.08 33
4310.23 31
4310.38 27
4310.53 23
4310.68 19
4310.83 17
4310.98 17
4311.14 20
4311.29 25
4311.44 32
4311.59 38
4311.74 44
4311.89 50
4312.04 55
4312.19 60
4312.34 65
4312.49 70
4312.64 75
4312.79 79
4312.94 81
4313.09 81
4313.24 78
4313.39 76
4313.55 73
4313.70 73
4313.85 75
4314.00 78
4314.15 83
4314.30 86
4314.45 88
4314.60 88
4314.75 85
4314.90 81
4315.05 76
4315.20 72
4315.35 68
4315.50 66
4315.65 64
4315.81 63
4315.96 63
4316.11 62
4316.26 60
4316.41 59
4316.56 57
4316.71 55
4316.86 53
4317.01 51
4317.16 48
4317.31 44
4317.46 40
4317.61 35
4317.76 30
4317.91 24
4318.07 18
4318.22 12
4318.37 6
4318.52 1
4318.67 0
4318.82 0
4318.97 0
4319.12 0
4319.27 0
4319.42 0
4319.57 0
4319.72 0
4319.87 7
4320.03 19
4320.18 33
4320.33 47
4320.48 60
4320.63 71
4320.78 78
4320.93 82
4321.08 84
4321.23 82
4321.38 80
4321.53 77
4321.68 75
4321.83 74
4321.99 75
4322.14 77
4322.29 81
4322.44 86
4322.59 93
4322.74 100
4322.89 108
4323.04 114
4323.19 120
4323.34 124
4323.49 126
4323.64 127
4323.79 128
4323.95 128
4324.10 128
4324.25 127
4324.40 126
4324.55 124
4324.70 121
4324.85 116
4325.00 111
4325.15 105
4325.30 101
4325.45 98
4325.60 97
4325.76 99
4325.91 103
4326.06 108
4326.21 114
4326.36 118
4326.51 119
4326.66 117
4326.81 112
4326.96 106
4327.11 98
4327.26 91
4327.42 87
4327.57 87
4327.72 89
4327.87 95
4328.02 103
4328.17 113
4328.32 122
4328.47 130
4328.62 135
4328.77 137
4328.92 136
4329.07 132
4329.23 126
4329.38 118
4329.53 111
4329.68 104
4329.83 98
4329.98 91
4330.13 85
4330.28 78
4330.43 70
4330.58 63
4330.74 56
4330.89 50
4331.04 47
4331.19 46
4331.34 47
4331.49 50
4331.64 55
4331.79 61
4331.94 68
4332.09 76
4332.24 83
4332.40 89
4332.55 94
4332.70 97
4332.85 98
4333.00 100
4333.15 101
4333.30 104
4333.45 107
4333.60 112
4333.75 117
4333.91 121
4334.06 123
4334.21 124
4334.36 124
4334.51 123
4334.66 121
4334.81 119
4334.96 117
4335.11 115
4335.26 114
4335.42 113
4335.57 112
4335.72 111
4335.87 109
4336.02 106
4336.17 103
4336.32 99
4336.47 97
4336.62 94
4336.77 94
4336.93 94
4337.08 96
4337.23 98
4337.38 101
4337.53 104
4337.68 108
4337.83 110
4337.98 112
4338.13 113
4338.29 113
4338.44 112
4338.59 111
4338.74 110
4338.89 110
4339.04 112
4339.19 115
4339.34 119
4339.49 124
4339.64 129
4339.80 134
4339.95 137
4340.10 139
4340.25 138
4340.40 135
4340.55 129
4340.70 122
4340.85 115
4341.00 107
4341.16 100
4341.31 94
4341.46 89
4341.61 86
4341.76 83
4341.91 80
4342.06 79
4342.21 80
4342.36 82
4342.52 85
4342.67 90
4342.82 95
4342.97 99
4343.12 101
4343.27 101
4343.42 98
4343.57 92
4343.73 85
4343.88 77
4344.03 69
4344.18 60
4344.33 53
4344.48 47
4344.63 43
4344.78 40
4344.93 38
4345.09 37
4345.24 35
4345.39 34
4345.54 32
4345.69 29
4345.84 27
4345.99 25
4346.14 24
4346.30 23
4346.45 22
4346.60 19
4346.75 16
4346.90 10
4347.05 4
4347.20 0
4347.35 0
4347.51 0
4347.66 0
4347.81 0
4347.96 0
4348.11 0
4348.26 0
4348.41 6
4348.56 14
4348.72 23
4348.87 32
4349.02 39
4349.17 44
4349.32 47
4349.47 46
4349.62 43
4349.77 38
4349.93 32
4350.08 26
4350.23 22
4350.38 21
4350.53 22
4350.68 26
4350.83 32
4350.98 37
4351.14 40
4351.29 41
4351.44 40
4351.59 38
4351.74 34
4351.89 31
4352.04 30
4352.19 30
4352.35 32
4352.50 36
4352.65 42
4352.80 49
4352.95 57
4353.10 65
4353.25 72
4353.41 77
4353.56 80
4353.71 80
4353.86 78
4354.01 74
4354.16 68
4354.31 62
4354.46 56
4354.62 51
4354.77 48
4354.92 47
4355.07 45
4355.22 44
4355.37 42
4355.52 40
4355.68 37
4355.83 35
4355.98 33
4356.13 33
4356.28 36
4356.43 41
4356.58 49
4356.74 57
4356.89 66
4357.04 72
4357.19 77
4357.34 78
4357.49 78
4357.64 75
4357.79 72
4357.95 69
4358.10 67
4358.25 65
4358.40 62
4358.55 59
4358.70 55
4358.85 49
4359.01 43
4359.16 37
4359.31 31
4359.46 27
4359.61 24
4359.76 24
4359.91 24
4360.07 26
4360.22 28
4360.37 30
4360.52 32
4360.67 33
4360.82 33
4360.98 32
4361.13 28
4361.28 22
4361.43 15
4361.58 6
4361.73 0
4361.88 0
4362.04 0
4362.19 0
4362.34 0
4362.49 0
4362.64 0
4362.79 3
4362.94 7
4363.10 11
4363.25 12
4363.40 11
4363.55 8
4363.70 5
4363.85 1
4364.00 0
4364.16 0
4364.31 0
4364.46 0
4364.61 0
4364.76 2
4364.91 5
4365.07 7
4365.22 9
4365.37 10
4365.52 11
4365.67 13
4365.82 17
4365.97 21
4366.13 26
4366.28 30
4366.43 33
4366.58 34
4366.73 33
4366.88 30
4367.04 24
4367.19 17
4367.34 9
4367.49 2
4367.64 0
4367.79 0
4367.95 0
4368.10 0
4368.25 2
4368.40 12
4368.55 23
4368.70 33
4368.85 41
4369.01 46
4369.16 47
4369.31 46
4369.46 41
4369.61 36
4369.76 32
4369.92 28
4370.07 27
4370.22 27
4370.37 29
4370.52 31
4370.67 33
4370.83 35
4370.98 37
4371.13 38
4371.28 40
4371.43 42
4371.58 43
4371.74 44
4371.89 45
4372.04 45
4372.19 45
4372.34 46
4372.49 48
4372.65 50
4372.80 53
4372.95 56
4373.10 58
4373.25 59
4373.40 59
4373.56 58
4373.71 57
4373.86 56
4374.01 55
4374.16 55
4374.31 56
4374.47 59
4374.62 64
4374.77 71
4374.92 80
4375.07 91
4375.22 100
4375.38 106
4375.53 108
4375.68 106
4375.83 99
4375.98 89
4376.13 79
4376.29 70
4376.44 66
4376.59 66
4376.74 71
4376.89 79
4377.04 87
4377.20 94
4377.35 99
4377.50 100
4377.65 99
4377.80 97
4377.96 94
4378.11 94
4378.26 97
4378.41 104
4378.56 112
4378.71 122
4378.87 131
4379.02 139
4379.17 145
4379.32 148
4379.47 150
4379.62 151
4379.78 151
4379.93 151
4380.08 150
4380.23 151
4380.38 152
4380.54 153
4380.69 156
4380.84 159
4380.99 161
4381.14 161
4381.29 159
4381.45 155
4381.60 147
4381.75 137
4381.90 126
4382.05 117
4382.21 110
4382.36 108
4382.51 108
4382.66 112
4382.81 118
4382.96 126
4383.12 133
4383.27 139
4383.42 144
4383.57 148
4383.72 151
4383.88 153
4384.03 156
4384.18 158
4384.33 159
4384.48 159
4384.64 158
4384.79 155
4384.94 151
4385.09 145
4385.24 139
4385.39 133
4385.55 127
4385.70 121
4385.85 116
4386.00 111
4386.15 107
4386.31 104
4386.46 103
4386.61 104
4386.76 107
4386.91 111
4387.07 116
4387.22 121
4387.37 124
4387.52 126
4387.67 125
4387.83 124
4387.98 123
4388.13 123
4388.28 123
4388.43 126
4388.58 129
4388.74 132
4388.89 135
4389.04 137
4389.19 136
4389.34 133
4389.50 127
4389.65 121
4389.80 114
4389.95 107
4390.10 100
4390.26 94
4390.41 89
4390.56 84
4390.71 80
4390.86 75
4391.02 70
4391.17 65
4391.32 59
4391.47 53
4391.62 47
4391.78 41
4391.93 37
4392.08 33
4392.23 31
4392.38 29
4392.54 28
4392.69 27
4392.84 25
4392.99 23
4393.14 21
4393.30 18
4393.45 15
4393.60 13
4393.75 10
4393.90 7
4394.06 5
4394.21 4
4394.36 4
4394.51 6
4394.66 10
4394.82 16
4394.97 23
4395.12 29
4395.27 34
4395.42 36
4395.58 37
4395.73 36
4395.88 34
4396.03 32
4396.19 31
4396.34 29
4396.49 28
4396.64 27
4396.79 27
4396.95 29
4397.10 32
4397.25 37
4397.40 46
4397.55 57
4397.71 71
4397.86 87
4398.01 103
4398.16 118
4398.31 131
4398.47 142
4398.62 150
4398.77 157
4398.92 164
4399.08 172
4399.23 182
4399.38 196
4399.53 214
4399.68 234
4399.84 255
4399.99 275
4400.14 294
4400.29 311
4400.44 326
4400.60 338
4400.75 349
4400.90 358
4401.05 365
4401.21 370
4401.36 373
4401.51 374
4401.66 373
4401.81 371
4401.97 370
4402.12 368
4402.27 367
4402.42 367
4402.57 367
4402.73 367
4402.88 369
4403.03 372
4403.18 377
4403.34 382
4403.49 389
4403.64 394
4403.79 396
4403.94 395
4404.10 390
4404.25 380
4404.40 367
4404.55 350
4404.71 332
4404.86 314
4405.01 297
4405.16 280
4405.31 264
4405.47 249
4405.62 234
4405.77 221
4405.92 208
4406.08 196
4406.23 185
4406.38 175
4406.53 166
4406.68 158
4406.84 151
4406.99 145
4407.14 141
4407.29 139
4407.45 138
4407.60 138
4407.75 138
4407.90 137
4408.05 134
4408.21 131
4408.36 126
4408.51 121
4408.66 117
4408.82 113
4408.97 112
4409.12 113
4409.27 115
4409.43 117
4409.58 120
4409.73 122
4409.88 125
4410.03 127
4410.19 131
4410.34 136
4410.49 143
4410.64 151
4410.80 160
4410.95 169
4411.10 178
4411.25 186
4411.41 193
4411.56 199
4411.71 203
4411.86 206
4412.02 207
4412.17 206
4412.32 204
4412.47 200
4412.62 196
4412.78 191
4412.93 186
4413.08 182
4413.23 179
4413.39 176
4413.54 173
4413.69 170
4413.84 167
4414.00 164
4414.15 162
4414.30 161
4414.45 161
4414.61 164
4414.76 166
4414.91 169
4415.06 170
4415.21 169
4415.37 167
4415.52 164
4415.67 160
4415.82 158
4415.98 156
4416.13 157
4416.28 159
4416.43 164
4416.59 170
4416.74 177
4416.89 183
4417.04 189
4417.20 192
4417.35 193
4417.50 191
4417.65 188
4417.81 184
4417.96 182
4418.11 184
4418.26 191
4418.42 203
4418.57 219
4418.72 237
4418.87 254
4419.03 268
4419.18 278
4419.33 285
4419.48 289
4419.64 293
4419.79 297
4419.94 305
4420.09 317
4420.25 334
4420.40 357
4420.55 386
4420.70 419
4420.86 457
4421.01 499
4421.16 542
4421.31 585
4421.47 628
4421.62 668
4421.77 707
4421.92 744
4422.08 779
4422.23 814
4422.38 850
4422.53 887
4422.69 926
4422.84 966
4422.99 1008
4423.14 1049
4423.30 1090
4423.45 1130
4423.60 1169
4423.75 1207
4423.91 1244
4424.06 1280
4424.21 1316
4424.36 1350
4424.52 1382
4424.67 1414
4424.82 1443
4424.97 1472
4425.13 1499
4425.28 1524
4425.43 1547
4425.58 1568
4425.74 1587
4425.89 1606
4426.04 1623
4426.19 1639
4426.35 1654
4426.50 1667
4426.65 1677
4426.81 1682
4426.96 1680
4427.11 1671
4427.26 1656
4427.42 1634
4427.57 1608
4427.72 1578
4427.87 1545
4428.03 1511
4428.18 1475
4428.33 1439
4428.48 1402
4428.64 1364
4428.79 1327
4428.94 1289
4429.09 1250
4429.25 1211
4429.40 1170
4429.55 1129
4429.71 1087
4429.86 1046
4430.01 1006
4430.16 967
4430.32 931
4430.47 897
4430.62 864
4430.77 832
4430.93 801
4431.08 772
4431.23 744
4431.38 718
4431.54 693
4431.69 669
4431.84 645
4432.00 619
4432.15 590
4432.30 559
4432.45 526
4432.61 493
4432.76 463
4432.91 438
4433.06 418
4433.22 405
4433.37 396
4433.52 391
4433.67 386
4433.83 380
4433.98 370
4434.13 357
4434.29 339
4434.44 318
4434.59 296
4434.74 274
4434.90 254
4435.05 236
4435.20 221
4435.35 210
4435.51 201
4435.66 194
4435.81 188
4435.97 182
4436.12 175
4436.27 167
4436.42 157
4436.58 146
4436.73 133
4436.88 120
4437.04 107
4437.19 96
4437.34 87
4437.49 81
4437.65 77
4437.80 76
4437.95 75
4438.10 74
4438.26 72
4438.41 70
4438.56 68
4438.72 66
4438.87 65
4439.02 66
4439.17 69
4439.33 74
4439.48 78
4439.63 82
4439.79 84
4439.94 85
4440.09 84
4440.24 81
4440.40 77
4440.55 73
4440.70 68
4440.86 63
4441.01 58
4441.16 52
4441.31 47
4441.47 42
4441.62 38
4441.77 34
4441.93 33
4442.08 33
4442.23 36
4442.38 39
4442.54 44
4442.69 49
4442.84 53
4443.00 56
4443.15 58
4443.30 58
4443.45 57
4443.61 55
4443.76 53
4443.91 50
4444.07 48
4444.22 45
4444.37 43
4444.52 42
4444.68 40
4444.83 38
4444.98 37
4445.14 36
4445.29 35
4445.44 34
4445.60 31
4445.75 29
4445.90 26
4446.05 24
4446.21 23
4446.36 23
4446.51 25
4446.67 29
4446.82 33
4446.97 39
4447.12 45
4447.28 51
4447.43 56
4447.58 62
4447.74 67
4447.89 71
4448.04 73
4448.20 74
4448.35 74
4448.50 73
4448.65 72
4448.81 72
4448.96 74
4449.11 78
4449.27 84
4449.42 90
4449.57 96
4449.72 99
4449.88 100
4450.03 96
4450.18 89
4450.34 79
4450.49 68
4450.64 56
4450.80 46
4450.95 40
4451.10 37
4451.26 38
4451.41 42
4451.56 48
4451.71 55
4451.87 62
4452.02 69
4452.17 75
4452.33 79
4452.48 82
4452.63 84
4452.79 85
4452.94 84
4453.09 82
4453.24 81
4453.40 79
4453.55 78
4453.70 76
4453.86 75
4454.01 75
4454.16 74
4454.32 75
4454.47 77
4454.62 79
4454.78 82
4454.93 83
4455.08 82
4455.23 78
4455.39 71
4455.54 61
4455.69 49
4455.85 37
4456.00 24
4456.15 13
4456.31 3
4456.46 0
4456.61 0
4456.77 0
4456.92 0
4457.07 0
4457.22 0
4457.38 0
4457.53 5
4457.68 8
4457.84 10
4457.99 10
4458.14 8
4458.30 7
4458.45 6
4458.60 7
4458.76 10
4458.91 15
4459.06 22
4459.22 29
4459.37 36
4459.52 42
4459.68 46
4459.83 49
4459.98 50
4460.13 51
4460.29 52
4460.44 54
4460.59 56
4460.75 60
4460.90 64
4461.05 69
4461.21 72
4461.36 75
4461.51 76
4461.67 75
4461.82 73
4461.97 69
4462.13 63
4462.28 57
4462.43 50
4462.59 44
4462.74 38
4462.89 35
4463.05 33
4463.20 33
4463.35 34
4463.51 34
4463.66 35
4463.81 33
4463.97 30
4464.12 26
4464.27 20
4464.42 13
4464.58 7
4464.73 0
4464.88 0
4465.04 0
4465.19 0
4465.34 0
4465.50 0
4465.65 0
4465.80 0
4465.96 0
4466.11 6
4466.26 15
4466.42 25
4466.57 34
4466.72 42
4466.88 48
4467.03 52
4467.18 55
4467.34 55
4467.49 55
4467.64 54
4467.80 52
4467.95 50
4468.10 48
4468.26 46
4468.41 44
4468.56 44
4468.72 45
4468.87 47
4469.02 51
4469.18 56
4469.33 63
4469.48 70
4469.64 77
4469.79 83
4469.94 87
4470.10 88
4470.25 87
4470.40 84
4470.56 81
4470.71 78
4470.86 75
4471.02 75
4471.17 75
4471.32 76
4471.48 77
4471.63 77
4471.78 75
4471.94 73
4472.09 69
4472.24 66
4472.40 63
4472.55 61
4472.70 60
4472.86 59
4473.01 57
4473.16 54
4473.32 50
4473.47 45
4473.62 41
4473.78 37
4473.93 35
4474.08 34
4474.24 35
4474.39 36
4474.54 38
4474.70 39
4474.85 39
4475.01 39
4475.16 40
4475.31 41
4475.47 43
4475.62 47
4475.77 50
4475.93 54
4476.08 56
4476.23 57
4476.39 55
4476.54 53
4476.69 49
4476.85 46
4477.00 43
4477.15 42
4477.31 41
4477.46 42
4477.61 44
4477.77 47
4477.92 52
4478.07 59
4478.23 67
4478.38 76
4478.53 83
4478.69 88
4478.84 91
4479.00 90
4479.15 87
4479.30 83
4479.46 79
4479.61 76
4479.76 75
4479.92 73
4480.07 72
4480.22 69
4480.38 65
4480.53 59
4480.68 51
4480.84 42
4480.99 34
4481.14 27
4481.30 21
4481.45 17
4481.61 13
4481.76 8
4481.91 3
4482.07 0
4482.22 0
4482.37 0
4482.53 0
4482.68 0
4482.83 0
4482.99 0
4483.14 0
4483.29 6
4483.45 12
4483.60 15
4483.76 17
4483.91 18
4484.06 18
4484.22 18
4484.37 17
4484.52 17
4484.68 18
4484.83 19
4484.98 21
4485.14 25
4485.29 29
4485.44 33
4485.60 37
4485.75 40
4485.91 41
4486.06 41
4486.21 40
4486.37 40
4486.52 42
4486.67 46
4486.83 53
4486.98 62
4487.13 72
4487.29 81
4487.44 89
4487.60 95
4487.75 99
4487.90 101
4488.06 103
4488.21 103
4488.36 104
4488.52 104
4488.67 104
4488.82 102
4488.98 101
4489.13 99
4489.29 97
4489.44 95
4489.59 95
4489.75 95
4489.90 97
4490.05 98
4490.21 99
4490.36 98
4490.52 97
4490.67 94
4490.82 90
4490.98 86
4491.13 84
4491.28 84
4491.44 87
4491.59 91
4491.74 97
4491.90 103
4492.05 108
4492.21 111
4492.36 110
4492.51 106
4492.67 99
4492.82 91
4492.97 82
4493.13 74
4493.28 66
4493.44 61
4493.59 56
4493.74 52
4493.90 48
4494.05 45
4494.20 41
4494.36 38
4494.51 36
4494.67 35
4494.82 35
4494.97 37
4495.13 39
4495.28 43
4495.43 46
4495.59 50
4495.74 53
4495.90 58
4496.05 62
4496.20 66
4496.36 70
4496.51 72
4496.67 72
4496.82 70
4496.97 66
4497.13 59
4497.28 52
4497.43 44
4497.59 37
4497.74 29
4497.90 23
4498.05 17
4498.20 11
4498.36 8
4498.51 6
4498.66 6
4498.82 9
4498.97 14
4499.13 21
4499.28 28
4499.43 35
4499.59 40
4499.74 43
4499.90 45
4500.05 45
4500.20 45
4500.36 46
4500.51 47
4500.66 50
4500.82 55
4500.97 62
4501.13 70
4501.28 79
4501.43 87
4501.59 94
4501.74 98
4501.90 101
4502.05 100
4502.20 98
4502.36 95
4502.51 92
4502.67 87
4502.82 83
4502.97 78
4503.13 72
4503.28 65
4503.43 57
4503.59 49
4503.74 42
4503.90 36
4504.05 31
4504.20 28
4504.36 27
4504.51 27
4504.67 29
4504.82 32
4504.97 37
4505.13 43
4505.28 48
4505.44 52
4505.59 53
4505.74 51
4505.90 46
4506.05 38
4506.21 27
4506.36 16
4506.51 7
4506.67 0
4506.82 0
4506.98 0
4507.13 5
4507.28 14
4507.44 25
4507.59 35
4507.75 42
4507.90 46
4508.05 45
4508.21 41
4508.36 34
4508.52 27
4508.67 20
4508.82 16
4508.98 15
4509.13 16
4509.29 18
4509.44 20
4509.59 22
4509.75 24
4509.90 24
4510.06 23
4510.21 22
4510.36 21
4510.52 21
4510.67 21
4510.83 22
4510.98 24
4511.13 25
4511.29 24
4511.44 22
4511.60 17
4511.75 10
4511.90 2
4512.06 0
4512.21 0
4512.37 0
4512.52 0
4512.67 0
4512.83 0
4512.98 0
4513.14 7
4513.29 11
4513.45 12
4513.60 11
4513.75 10
4513.91 11
4514.06 14
4514.22 22
4514.37 32
4514.52 44
4514.68 56
4514.83 66
4514.99 73
4515.14 76
4515.29 76
4515.45 74
4515.60 71
4515.76 69
4515.91 68
4516.06 69
4516.22 70
4516.37 73
4516.53 75
4516.68 77
4516.84 78
4516.99 79
4517.14 79
4517.30 80
4517.45 82
4517.61 84
4517.76 87
4517.91 89
4518.07 91
4518.22 91
4518.38 89
4518.53 86
4518.69 81
4518.84 75
4518.99 68
4519.15 61
4519.30 54
4519.46 48
4519.61 43
4519.76 42
4519.92 44
4520.07 49
4520.23 58
4520.38 68
4520.54 79
4520.69 88
4520.84 96
4521.00 100
4521.15 102
4521.31 103
4521.46 103
4521.62 104
4521.77 106
4521.92 108
4522.08 110
4522.23 111
4522.39 110
4522.54 107
4522.70 102
4522.85 97
4523.00 90
4523.16 85
4523.31 79
4523.47 75
4523.62 73
4523.77 72
4523.93 73
4524.08 76
4524.24 81
4524.39 87
4524.55 93
4524.70 97
4524.85 99
4525.01 98
4525.16 95
4525.32 89
4525.47 83
4525.63 76
4525.78 70
4525.93 65
4526.09 62
4526.24 61
4526.40 60
4526.55 61
4526.71 62
4526.86 64
4527.01 66
4527.17 68
4527.32 71
4527.48 74
4527.63 77
4527.79 79
4527.94 81
4528.10 81
4528.25 80
4528.40 78
4528.56 75
4528.71 73
4528.87 73
4529.02 73
4529.18 75
4529.33 77
4529.48 78
4529.64 78
4529.79 77
4529.95 74
4530.10 70
4530.26 66
4530.41 63
4530.56 61
4530.72 59
4530.87 58
4531.03 58
4531.18 59
4531.34 60
4531.49 62
4531.65 64
4531.80 66
4531.95 68
4532.11 69
4532.26 69
4532.42 68
4532.57 66
4532.73 64
4532.88 62
4533.04 62
4533.19 63
4533.34 67
4533.50 72
4533.65 77
4533.81 83
4533.96 88
4534.12 91
4534.27 92
4534.43 89
4534.58 84
4534.73 78
4534.89 71
4535.04 64
4535.20 60
4535.35 58
4535.51 59
4535.66 60
4535.82 61
4535.97 59
4536.12 56
4536.28 49
4536.43 39
4536.59 28
4536.74 18
4536.90 9
4537.05 3
4537.21 0
4537.36 0
4537.51 0
4537.67 0
4537.82 0
4537.98 0
4538.13 0
4538.29 0
4538.44 0
4538.60 0
4538.75 3
4538.91 10
4539.06 18
4539.21 26
4539.37 32
4539.52 37
4539.68 40
4539.83 41
4539.99 41
4540.14 41
4540.30 39
4540.45 37
4540.61 35
4540.76 32
4540.91 28
4541.07 24
4541.22 21
4541.38 19
4541.53 19
4541.69 23
4541.84 30
4542.00 39
4542.15 51
4542.31 64
4542.46 76
4542.61 86
4542.77 93
4542.92 97
4543.08 97
4543.23 93
4543.39 88
4543.54 81
4543.70 74
4543.85 67
4544.01 62
4544.16 59
4544.32 57
4544.47 56
4544.62 56
4544.78 56
4544.93 56
4545.09 58
4545.24 60
4545.40 64
4545.55 70
4545.71 76
4545.86 83
4546.02 89
4546.17 93
4546.33 94
4546.48 93
4546.63 89
4546.79 84
4546.94 78
4547.10 72
4547.25 67
4547.41 64
4547.56 62
4547.72 62
4547.87 64
4548.03 66
4548.18 71
4548.34 76
4548.49 82
4548.65 89
4548.80 97
4548.95 104
4549.11 110
4549.26 116
4549.42 121
4549.57 125
4549.73 129
4549.88 131
4550.04 134
4550.19 135
4550.35 135
4550.50 134
4550.66 134
4550.81 132
4550.97 131
4551.12 131
4551.28 131
4551.43 131
4551.58 132
4551.74 133
4551.89 134
4552.05 136
4552.20 141
4552.36 147
4552.51 156
4552.67 166
4552.82 178
4552.98 188
4553.13 196
4553.29 199
4553.44 198
4553.60 192
4553.75 183
4553.91 172
4554.06 162
4554.22 154
4554.37 151
4554.53 152
4554.68 158
4554.84 167
4554.99 180
4555.14 194
4555.30 209
4555.45 223
4555.61 234
4555.76 243
4555.92 248
4556.07 250
4556.23 250
4556.38 248
4556.54 246
4556.69 245
4556.85 247
4557.00 250
4557.16 255
4557.31 261
4557.47 266
4557.62 271
4557.78 274
4557.93 274
4558.09 273
4558.24 271
4558.40 268
4558.55 265
4558.71 262
4558.86 259
4559.02 255
4559.17 251
4559.33 245
4559.48 239
4559.63 233
4559.79 227
4559.94 222
4560.10 219
4560.25 217
4560.41 217
4560.56 219
4560.72 222
4560.87 224
4561.03 225
4561.18 224
4561.34 222
4561.49 219
4561.65 216
4561.80 214
4561.96 213
4562.11 215
4562.27 219
4562.42 225
4562.58 231
4562.73 238
4562.89 244
4563.04 251
4563.20 257
4563.35 263
4563.51 268
4563.66 272
4563.82 275
4563.97 276
4564.13 277
4564.28 277
4564.44 277
4564.59 276
4564.75 275
4564.90 274
4565.06 273
4565.21 272
4565.37 271
4565.52 271
4565.68 272
4565.83 272
4565.99 272
4566.14 270
4566.30 265
4566.45 257
4566.61 248
4566.76 237
4566.92 227
4567.07 219
4567.23 215
4567.38 214
4567.54 217
4567.69 221
4567.85 226
4568.00 230
4568.16 233
4568.31 234
4568.47 232
4568.62 227
4568.78 220
4568.93 209
4569.09 197
4569.24 184
4569.40 171
4569.55 160
4569.71 150
4569.86 142
4570.02 137
4570.17 132
4570.33 130
4570.48 129
4570.64 130
4570.79 132
4570.95 136
4571.10 142
4571.26 149
4571.41 155
4571.57 160
4571.72 164
4571.88 165
4572.03 165
4572.19 164
4572.34 162
4572.50 161
4572.65 161
4572.81 162
4572.96 163
4573.12 165
4573.27 166
4573.43 165
4573.58 162
4573.74 156
4573.89 147
4574.05 137
4574.20 127
4574.36 117
4574.51 110
4574.67 106
4574.83 105
4574.98 106
4575.14 108
4575.29 110
4575.45 112
4575.60 112
4575.76 110
4575.91 107
4576.07 103
4576.22 99
4576.38 95
4576.53 91
4576.69 89
4576.84 86
4577.00 85
4577.15 84
4577.31 83
4577.46 81
4577.62 79
4577.77 76
4577.93 72
4578.08 69
4578.24 67
4578.39 67
4578.55 70
4578.70 74
4578.86 78
4579.01 81
4579.17 82
4579.33 81
4579.48 78
4579.64 74
4579.79 69
4579.95 65
4580.10 61
4580.26 59
4580.41 56
4580.57 52
4580.72 46
4580.88 39
4581.03 30
4581.19 21
4581.34 13
4581.50 6
4581.65 0
4581.81 0
4581.96 0
4582.12 0
4582.27 0
4582.43 0
4582.59 0
4582.74 0
4582.90 0
4583.05 0
4583.21 2
4583.36 7
4583.52 11
4583.67 15
4583.83 17
4583.98 18
4584.14 19
4584.29 18
4584.45 19
4584.60 21
4584.76 24
4584.91 29
4585.07 35
4585.22 40
4585.38 43
4585.54 44
4585.69 43
4585.85 40
4586.00 37
4586.16 36
4586.31 36
4586.47 39
4586.62 44
4586.78 50
4586.93 56
4587.09 60
4587.24 63
4587.40 66
4587.55 67
4587.71 70
4587.87 74
4588.02 79
4588.18 86
4588.33 95
4588.49 103
4588.64 111
4588.80 118
4588.95 124
4589.11 128
4589.26 132
4589.42 134
4589.57 135
4589.73 135
4589.89 133
4590.04 128
4590.20 121
4590.35 113
4590.51 104
4590.66 96
4590.82 90
4590.97 88
4591.13 89
4591.28 95
4591.44 104
4591.59 114
4591.75 124
4591.91 133
4592.06 139
4592.22 142
4592.37 141
4592.53 138
4592.68 134
4592.84 128
4592.99 122
4593.15 116
4593.30 109
4593.46 102
4593.62 95
4593.77 89
4593.93 85
4594.08 81
4594.24 80
4594.39 80
4594.55 82
4594.70 84
4594.86 87
4595.01 90
4595.17 94
4595.33 98
4595.48 101
4595.64 104
4595.79 106
4595.95 106
4596.10 104
4596.26 101
4596.41 96
4596.57 90
4596.73 84
4596.88 76
4597.04 69
4597.19 61
4597.35 53
4597.50 45
4597.66 38
4597.81 32
4597.97 27
4598.12 24
4598.28 22
4598.44 21
4598.59 23
4598.75 25
4598.90 28
4599.06 31
4599.21 35
4599.37 38
4599.52 39
4599.68 40
4599.84 40
4599.99 40
4600.15 40
4600.30 40
4600.46 42
4600.61 44
4600.77 46
4600.92 48
4601.08 50
4601.24 51
4601.39 52
4601.55 54
4601.70 56
4601.86 59
4602.01 62
4602.17 66
4602.32 70
4602.48 74
4602.64 78
4602.79 83
4602.95 88
4603.10 93
4603.26 98
4603.41 103
4603.57 107
4603.73 110
4603.88 112
4604.04 113
4604.19 114
4604.35 114
4604.50 113
4604.66 113
4604.81 114
4604.97 115
4605.13 116
4605.28 119
4605.44 123
4605.59 126
4605.75 129
4605.90 130
4606.06 129
4606.22 126
4606.37 121
4606.53 115
4606.68 109
4606.84 103
4606.99 99
4607.15 95
4607.31 92
4607.46 90
4607.62 90
4607.77 90
4607.93 91
4608.08 93
4608.24 94
4608.40 94
4608.55 92
4608.71 89
4608.86 85
4609.02 80
4609.17 76
4609.33 73
4609.49 71
4609.64 70
4609.80 70
4609.95 70
4610.11 71
4610.26 72
4610.42 74
4610.58 76
4610.73 78
4610.89 81
4611.04 84
4611.20 86
4611.35 87
4611.51 86
4611.67 83
4611.82 77
4611.98 70
4612.13 62
4612.29 55
4612.44 48
4612.60 42
4612.76 38
4612.91 35
4613.07 32
4613.22 28
4613.38 23
4613.53 17
4613.69 9
4613.85 0
4614.00 0
4614.16 0
4614.31 0
4614.47 0
4614.63 0
4614.78 0
4614.94 0
4615.09 4
4615.25 20
4615.40 36
4615.56 50
4615.72 61
4615.87 67
4616.03 69
4616.18 69
4616.34 68
4616.50 69
4616.65 72
4616.81 79
4616.96 87
4617.12 98
4617.27 110
4617.43 122
4617.59 132
4617.74 141
4617.90 149
4618.05 153
4618.21 156
4618.37 155
4618.52 152
4618.68 146
4618.83 140
4618.99 132
4619.14 124
4619.30 116
4619.46 109
4619.61 102
4619.77 97
4619.92 91
4620.08 86
4620.24 80
4620.39 75
4620.55 69
4620.70 63
4620.86 58
4621.02 55
4621.17 53
4621.33 52
4621.48 52
4621.64 51
4621.80 49
4621.95 45
4622.11 41
4622.26 37
4622.42 34
4622.57 33
4622.73 35
4622.89 38
4623.04 42
4623.20 46
4623.35 48
4623.51 49
4623.67 49
4623.82 49
4623.98 49
4624.13 51
4624.29 53
4624.45 55
4624.60 58
4624.76 60
4624.91 62
4625.07 64
4625.23 66
4625.38 67
4625.54 68
4625.69 68
4625.85 67
4626.01 65
4626.16 62
4626.32 59
4626.47 57
4626.63 57
4626.79 59
4626.94 64
4627.10 72
4627.25 82
4627.41 93
4627.57 104
4627.72 116
4627.88 126
4628.03 135
4628.19 142
4628.35 146
4628.50 148
4628.66 147
4628.81 145
4628.97 143
4629.13 140
4629.28 137
4629.44 134
4629.59 132
4629.75 131
4629.91 131
4630.06 131
4630.22 131
4630.38 133
4630.53 134
4630.69 135
4630.84 135
4631.00 133
4631.16 131
4631.31 127
4631.47 123
4631.62 119
4631.78 115
4631.94 113
4632.09 113
4632.25 114
4632.40 117
4632.56 120
4632.72 123
4632.87 125
4633.03 126
4633.18 125
4633.34 122
4633.50 115
4633.65 107
4633.81 99
4633.97 91
4634.12 85
4634.28 82
4634.43 82
4634.59 85
4634.75 89
4634.90 94
4635.06 97
4635.21 98
4635.37 98
4635.53 96
4635.68 93
4635.84 91
4636.00 89
4636.15 88
4636.31 89
4636.46 90
4636.62 91
4636.78 90
4636.93 88
4637.09 84
4637.24 79
4637.40 73
4637.56 67
4637.71 63
4637.87 60
4638.03 60
4638.18 62
4638.34 66
4638.49 72
4638.65 78
4638.81 83
4638.96 86
4639.12 87
4639.28 84
4639.43 78
4639.59 70
4639.74 60
4639.90 51
4640.06 44
4640.21 40
4640.37 40
4640.53 42
4640.68 47
4640.84 52
4640.99 58
4641.15 62
4641.31 66
4641.46 69
4641.62 72
4641.78 74
4641.93 76
4642.09 79
4642.24 81
4642.40 84
4642.56 87
4642.71 91
4642.87 96
4643.03 101
4643.18 106
4643.34 112
4643.49 117
4643.65 123
4643.81 128
4643.96 134
4644.12 138
4644.28 142
4644.43 144
4644.59 144
4644.74 140
4644.90 132
4645.06 122
4645.21 110
4645.37 98
4645.53 87
4645.68 80
4645.84 77
4646.00 78
4646.15 83
4646.31 90
4646.46 98
4646.62 106
4646.78 114
4646.93 121
4647.09 129
4647.25 137
4647.40 145
4647.56 152
4647.72 158
4647.87 161
4648.03 160
4648.18 154
4648.34 144
4648.50 132
4648.65 118
4648.81 104
4648.97 92
4649.12 83
4649.28 76
4649.44 73
4649.59 72
4649.75 74
4649.90 78
4650.06 83
4650.22 89
4650.37 95
4650.53 100
4650.69 103
4650.84 104
4651.00 104
4651.16 102
4651.31 100
4651.47 100
4651.63 102
4651.78 108
4651.94 115
4652.09 125
4652.25 133
4652.41 139
4652.56 142
4652.72 140
4652.88 134
4653.03 125
4653.19 114
4653.35 102
4653.50 90
4653.66 79
4653.82 68
4653.97 59
4654.13 51
4654.28 45
4654.44 42
4654.60 41
4654.75 44
4654.91 48
4655.07 54
4655.22 61
4655.38 67
4655.54 72
4655.69 74
4655.85 74
4656.01 72
4656.16 67
4656.32 60
4656.48 53
4656.63 45
4656.79 39
4656.95 34
4657.10 30
4657.26 29
4657.41 29
4657.57 30
4657.73 32
4657.88 32
4658.04 32
4658.20 29
4658.35 25
4658.51 19
4658.67 13
4658.82 7
4658.98 2
4659.14 0
4659.29 0
4659.45 0
4659.61 0
4659.76 0
4659.92 0
4660.08 0
4660.23 0
4660.39 0
4660.55 1
4660.70 7
4660.86 14
4661.02 21
4661.17 29
4661.33 35
4661.49 39
4661.64 42
4661.80 43
4661.96 43
4662.11 42
4662.27 40
4662.42 38
4662.58 37
4662.74 36
4662.89 35
4663.05 35
4663.21 35
4663.36 35
4663.52 34
4663.68 32
4663.83 30
4663.99 27
4664.15 25
4664.30 22
4664.46 21
4664.62 22
4664.77 25
4664.93 28
4665.09 32
4665.24 35
4665.40 38
4665.56 39
4665.71 39
4665.87 37
4666.03 36
4666.18 34
4666.34 31
4666.50 29
4666.65 27
4666.81 24
4666.97 21
4667.12 18
4667.28 16
4667.44 13
4667.59 11
4667.75 9
4667.91 7
4668.06 6
4668.22 6
4668.38 7
4668.53 9
4668.69 13
4668.85 18
4669.00 24
4669.16 30
4669.32 38
4669.48 44
4669.63 50
4669.79 55
4669.95 58
4670.10 59
4670.26 58
4670.42 54
4670.57 49
4670.73 42
4670.89 35
4671.04 28
4671.20 21
4671.36 14
4671.51 8
4671.67 2
4671.83 0
4671.98 0
4672.14 0
4672.30 0
4672.45 0
4672.61 0
4672.77 0
4672.92 0
4673.08 4
4673.24 10
4673.39 17
4673.55 24
4673.71 31
4673.86 38
4674.02 45
4674.18 52
4674.33 59
4674.49 66
4674.65 72
4674.81 77
4674.96 81
4675.12 82
4675.28 82
4675.43 80
4675.59 77
4675.75 74
4675.90 73
4676.06 73
4676.22 74
4676.37 76
4676.53 78
4676.69 77
4676.84 73
4677.00 67
4677.16 58
4677.31 48
4677.47 38
4677.63 29
4677.79 23
4677.94 18
4678.10 17
4678.26 18
4678.41 23
4678.57 31
4678.73 41
4678.88 52
4679.04 64
4679.20 74
4679.35 83
4679.51 90
4679.67 94
4679.82 96
4679.98 98
4680.14 99
4680.30 100
4680.45 101
4680.61 101
4680.77 99
4680.92 95
4681.08 88
4681.24 79
4681.39 69
4681.55 59
4681.71 51
4681.86 47
4682.02 45
4682.18 46
4682.34 49
4682.49 52
4682.65 54
4682.81 54
4682.96 53
4683.12 52
4683.28 50
4683.43 49
4683.59 49
4683.75 51
4683.91 53
4684.06 56
4684.22 59
4684.38 62
4684.53 65
4684.69 69
4684.85 75
4685.00 81
4685.16 89
4685.32 96
4685.48 103
4685.63 108
4685.79 112
4685.95 115
4686.10 116
4686.26 115
4686.42 114
4686.57 113
4686.73 110
4686.89 107
4687.05 103
4687.20 98
4687.36 91
4687.52 84
4687.67 76
4687.83 67
4687.99 58
4688.14 50
4688.30 43
4688.46 38
4688.62 36
4688.77 37
4688.93 41
4689.09 49
4689.24 58
4689.40 69
4689.56 80
4689.71 91
4689.87 101
4690.03 109
4690.19 117
4690.34 124
4690.50 130
4690.66 135
4690.81 138
4690.97 140
4691.13 141
4691.29 141
4691.44 140
4691.60 138
4691.76 137
4691.91 135
4692.07 133
4692.23 131
4692.39 128
4692.54 124
4692.70 121
4692.86 117
4693.01 114
4693.17 111
4693.33 109
4693.49 107
4693.64 106
4693.80 105
4693.96 104
4694.11 103
4694.27 103
4694.43 102
4694.59 101
4694.74 99
4694.90 96
4695.06 91
4695.21 84
4695.37 76
4695.53 66
4695.69 57
4695.84 50
4696.00 44
4696.16 41
4696.31 39
4696.47 39
4696.63 40
4696.79 39
4696.94 37
4697.10 33
4697.26 28
4697.41 21
4697.57 13
4697.73 6
4697.89 1
4698.04 0
4698.20 0
4698.36 2
4698.51 7
4698.67 12
4698.83 17
4698.99 19
4699.14 19
4699.30 16
4699.46 11
4699.62 4
4699.77 0
4699.93 0
4700.09 0
4700.24 0
4700.40 0
4700.56 0
4700.72 0
4700.87 0
4701.03 5
4701.19 16
4701.35 29
4701.50 41
4701.66 53
4701.82 63
4701.97 70
4702.13 75
4702.29 77
4702.45 75
4702.60 72
4702.76 67
4702.92 61
4703.08 57
4703.23 54
4703.39 53
4703.55 55
4703.70 58
4703.86 63
4704.02 67
4704.18 71
4704.33 73
4704.49 72
4704.65 70
4704.81 65
4704.96 60
4705.12 55
4705.28 49
4705.43 44
4705.59 40
4705.75 36
4705.91 33
4706.06 31
4706.22 29
4706.38 28
4706.54 28
4706.69 28
4706.85 28
4707.01 26
4707.17 23
4707.32 20
4707.48 16
4707.64 13
4707.80 10
4707.95 9
4708.11 9
4708.27 11
4708.42 14
4708.58 18
4708.74 24
4708.90 31
4709.05 39
4709.21 46
4709.37 54
4709.53 60
4709.68 66
4709.84 71
4710.00 75
4710.16 78
4710.31 80
4710.47 81
4710.63 82
4710.79 84
4710.94 85
4711.10 86
4711.26 88
4711.42 89
4711.57 90
4711.73 89
4711.89 86
4712.05 82
4712.20 77
4712.36 70
4712.52 63
4712.67 55
4712.83 48
4712.99 41
4713.15 36
4713.30 31
4713.46 27
4713.62 26
4713.78 26
4713.93 29
4714.09 34
4714.25 41
4714.41 48
4714.56 54
4714.72 59
4714.88 63
4715.04 65
4715.19 65
4715.35 66
4715.51 66
4715.67 67
4715.82 70
4715.98 73
4716.14 77
4716.30 81
4716.45 85
4716.61 87
4716.77 88
4716.93 87
4717.08 86
4717.24 85
4717.40 86
4717.56 90
4717.71 96
4717.87 105
4718.03 116
4718.19 130
4718.34 143
4718.50 154
4718.66 163
4718.82 168
4718.98 168
4719.13 164
4719.29 158
4719.45 149
4719.61 141
4719.76 134
4719.92 129
4720.08 126
4720.24 124
4720.39 123
4720.55 123
4720.71 124
4720.87 126
4721.02 128
4721.18 132
4721.34 136
4721.50 140
4721.65 143
4721.81 145
4721.97 144
4722.13 141
4722.28 135
4722.44 129
4722.60 122
4722.76 116
4722.91 111
4723.07 107
4723.23 104
4723.39 103
4723.55 101
4723.70 100
4723.86 98
4724.02 96
4724.18 94
4724.33 91
4724.49 87
4724.65 83
4724.81 77
4724.96 69
4725.12 61
4725.28 52
4725.44 43
4725.59 35
4725.75 28
4725.91 23
4726.07 19
4726.23 18
4726.38 19
4726.54 22
4726.70 25
4726.86 30
4727.01 34
4727.17 39
4727.33 43
4727.49 47
4727.64 49
4727.80 51
4727.96 51
4728.12 50
4728.28 49
4728.43 48
4728.59 47
4728.75 48
4728.91 51
4729.06 54
4729.22 59
4729.38 65
4729.54 70
4729.70 76
4729.85 80
4730.01 83
4730.17 85
4730.33 86
4730.48 87
4730.64 86
4730.80 84
4730.96 81
4731.11 77
4731.27 72
4731.43 66
4731.59 59
4731.75 52
4731.90 46
4732.06 42
4732.22 40
4732.38 41
4732.53 46
4732.69 52
4732.85 61
4733.01 70
4733.17 77
4733.32 83
4733.48 86
4733.64 86
4733.80 85
4733.95 82
4734.11 79
4734.27 77
4734.43 76
4734.59 76
4734.74 77
4734.90 79
4735.06 80
4735.22 80
4735.38 79
4735.53 78
4735.69 77
4735.85 76
4736.01 76
4736.16 75
4736.32 73
4736.48 69
4736.64 63
4736.80 54
4736.95 44
4737.11 33
4737.27 22
4737.43 13
4737.59 5
4737.74 0
4737.90 0
4738.06 0
4738.22 0
4738.37 0
4738.53 0
4738.69 0
4738.85 0
4739.01 0
4739.16 3
4739.32 11
4739.48 18
4739.64 23
4739.80 25
4739.95 24
4740.11 22
4740.27 19
4740.43 17
4740.59 15
4740.74 15
4740.90 16
4741.06 18
4741.22 21
4741.37 25
4741.53 28
4741.69 32
4741.85 35
4742.01 39
4742.16 42
4742.32 46
4742.48 49
4742.64 52
4742.80 55
4742.95 58
4743.11 60
4743.27 62
4743.43 64
4743.59 66
4743.74 67
4743.90 69
4744.06 72
4744.22 76
4744.38 82
4744.53 89
4744.69 97
4744.85 105
4745.01 113
4745.17 120
4745.32 127
4745.48 133
4745.64 137
4745.80 142
4745.96 145
4746.11 148
4746.27 151
4746.43 152
4746.59 151
4746.75 148
4746.90 142
4747.06 134
4747.22 124
4747.38 112
4747.54 100
4747.69 88
4747.85 78
4748.01 70
4748.17 64
4748.33 60
4748.48 58
4748.64 56
4748.80 55
4748.96 55
4749.12 55
4749.27 57
4749.43 61
4749.59 66
4749.75 72
4749.91 76
4750.06 79
4750.22 79
4750.38 75
4750.54 69
4750.70 60
4750.86 50
4751.01 40
4751.17 31
4751.33 23
4751.49 15
4751.65 7
4751.80 0
4751.96 0
4752.12 0
4752.28 0
4752.44 0
4752.59 0
4752.75 0
4752.91 0
4753.07 5
4753.23 12
4753.39 16
4753.54 17
4753.70 17
4753.86 17
4754.02 17
4754.18 17
4754.33 19
4754.49 21
4754.65 23
4754.81 25
4754.97 26
4755.12 27
4755.28 29
4755.44 31
4755.60 33
4755.76 37
4755.92 41
4756.07 45
4756.23 48
4756.39 51
4756.55 52
4756.71 52
4756.86 50
4757.02 47
4757.18 42
4757.34 37
4757.50 32
4757.66 28
4757.81 25
4757.97 23
4758.13 22
4758.29 22
4758.45 22
4758.60 22
4758.76 22
4758.92 22
4759.08 22
4759.24 24
4759.40 28
4759.55 33
4759.71 39
4759.87 46
4760.03 53
4760.19 58
4760.35 62
4760.50 63
4760.66 62
4760.82 57
4760.98 51
4761.14 44
4761.29 36
4761.45 29
4761.61 23
4761.77 18
4761.93 15
4762.09 14
4762.24 13
4762.40 14
4762.56 14
4762.72 13
4762.88 11
4763.04 9
4763.19 5
4763.35 1
4763.51 0
4763.67 0
4763.83 0
4763.99 0
4764.14 0
4764.30 0
4764.46 0
4764.62 1
4764.78 5
4764.94 7
4765.09 9
4765.25 11
4765.41 15
4765.57 19
4765.73 26
4765.89 33
4766.04 39
4766.20 45
4766.36 48
4766.52 49
4766.68 48
4766.84 46
4766.99 42
4767.15 37
4767.31 31
4767.47 25
4767.63 17
4767.79 10
4767.94 2
4768.10 0
4768.26 0
4768.42 0
4768.58 0
4768.74 0
4768.89 0
4769.05 1
4769.21 10
4769.37 20
4769.53 30
4769.69 41
4769.84 51
4770.00 59
4770.16 67
4770.32 73
4770.48 79
4770.64 85
4770.80 93
4770.95 102
4771.11 114
4771.27 126
4771.43 139
4771.59 150
4771.75 158
4771.90 162
4772.06 162
4772.22 158
4772.38 151
4772.54 142
4772.70 133
4772.86 125
4773.01 119
4773.17 114
4773.33 110
4773.49 108
4773.65 107
4773.81 107
4773.96 108
4774.12 111
4774.28 114
4774.44 118
4774.60 122
4774.76 126
4774.92 128
4775.07 130
4775.23 131
4775.39 131
4775.55 131
4775.71 130
4775.87 129
4776.02 127
4776.18 123
4776.34 119
4776.50 114
4776.66 108
4776.82 103
4776.98 99
4777.13 95
4777.29 91
4777.45 88
4777.61 85
4777.77 81
4777.93 79
4778.09 77
4778.24 76
4778.40 76
4778.56 78
4778.72 81
4778.88 83
4779.04 85
4779.20 86
4779.35 86
4779.51 85
4779.67 85
4779.83 85
4779.99 86
4780.15 89
4780.31 94
4780.46 100
4780.62 106
4780.78 112
4780.94 118
4781.10 123
4781.26 128
4781.42 131
4781.57 134
4781.73 136
4781.89 138
4782.05 139
4782.21 139
4782.37 140
4782.53 141
4782.68 141
4782.84 142
4783.00 142
4783.16 143
4783.32 145
4783.48 147
4783.64 150
4783.79 154
4783.95 158
4784.11 161
4784.27 161
4784.43 160
4784.59 155
4784.75 149
4784.91 142
4785.06 135
4785.22 129
4785.38 125
4785.54 124
4785.70 124
4785.86 126
4786.02 130
4786.17 134
4786.33 139
4786.49 146
4786.65 155
4786.81 166
4786.97 177
4787.13 189
4787.29 200
4787.44 209
4787.60 215
4787.76 219
4787.92 219
4788.08 217
4788.24 214
4788.40 209
4788.55 204
4788.71 199
4788.87 194
4789.03 190
4789.19 187
4789.35 183
4789.51 180
4789.67 176
4789.82 171
4789.98 165
4790.14 159
4790.30 153
4790.46 147
4790.62 140
4790.78 134
4790.94 128
4791.09 122
4791.25 116
4791.41 110
4791.57 102
4791.73 95
4791.89 87
4792.05 79
4792.21 71
4792.36 64
4792.52 58
4792.68 54
4792.84 52
4793.00 52
4793.16 54
4793.32 56
4793.48 58
4793.64 59
4793.79 60
4793.95 60
4794.11 61
4794.27 61
4794.43 63
4794.59 64
4794.75 64
4794.91 64
4795.06 63
4795.22 61
4795.38 59
4795.54 56
4795.70 55
4795.86 56
4796.02 58
4796.18 62
4796.34 68
4796.49 75
4796.65 83
4796.81 90
4796.97 97
4797.13 103
4797.29 109
4797.45 114
4797.61 118
4797.76 123
4797.92 126
4798.08 128
4798.24 127
4798.40 125
4798.56 120
4798.72 113
4798.88 105
4799.04 97
4799.19 89
4799.35 82
4799.51 76
4799.67 71
4799.83 65
4799.99 59
4800.15 54
4800.31 48
4800.47 43
4800.62 39
4800.78 35
4800.94 33
4801.10 30
4801.26 28
4801.42 26
4801.58 24
4801.74 20
4801.90 17
4802.06 13
4802.21 11
4802.37 9
4802.53 8
4802.69 9
4802.85 11
4803.01 12
4803.17 13
4803.33 13
4803.49 11
4803.64 8
4803.80 5
4803.96 3
4804.12 3
4804.28 5
4804.44 8
4804.60 13
4804.76 17
4804.92 19
4805.08 20
4805.23 17
4805.39 13
4805.55 7
4805.71 2
4805.87 0
4806.03 0
4806.19 0
4806.35 0
4806.51 4
4806.67 9
4806.82 12
4806.98 15
4807.14 15
4807.30 14
4807.46 13
4807.62 11
4807.78 9
4807.94 8
4808.10 8
4808.26 8
4808.41 7
4808.57 6
4808.73 4
4808.89 2
4809.05 0
4809.21 0
4809.37 0
4809.53 0
4809.69 0
4809.85 0
4810.01 0
4810.16 0
4810.32 2
4810.48 3
4810.64 5
4810.80 7
4810.96 11
4811.12 17
4811.28 26
4811.44 35
4811.60 46
4811.76 56
4811.91 64
4812.07 70
4812.23 75
4812.39 78
4812.55 81
4812.71 84
4812.87 87
4813.03 90
4813.19 92
4813.35 92
4813.51 91
4813.66 87
4813.82 83
4813.98 77
4814.14 72
4814.30 69
4814.46 67
4814.62 67
4814.78 68
4814.94 70
4815.10 72
4815.26 74
4815.42 75
4815.57 77
4815.73 78
4815.89 81
4816.05 84
4816.21 89
4816.37 93
4816.53 97
4816.69 98
4816.85 96
4817.01 92
4817.17 84
4817.33 74
4817.48 64
4817.64 54
4817.80 47
4817.96 41
4818.12 38
4818.28 36
4818.44 35
4818.60 35
4818.76 35
4818.92 35
4819.08 36
4819.24 37
4819.40 39
4819.55 41
4819.71 42
4819.87 43
4820.03 43
4820.19 42
4820.35 41
4820.51 40
4820.67 39
4820.83 39
4820.99 40
4821.15 40
4821.31 41
4821.47 40
4821.62 39
4821.78 38
4821.94 35
4822.10 32
4822.26 28
4822.42 25
4822.58 23
4822.74 22
4822.90 22
4823.06 24
4823.22 27
4823.38 31
4823.54 36
4823.70 40
4823.85 43
4824.01 45
4824.17 46
4824.33 46
4824.49 44
4824.65 42
4824.81 40
4824.97 39
4825.13 39
4825.29 41
4825.45 45
4825.61 51
4825.77 60
4825.93 69
4826.08 79
4826.24 88
4826.40 95
4826.56 99
4826.72 101
4826.88 100
4827.04 97
4827.20 93
4827.36 89
4827.52 84
4827.68 80
4827.84 77
4828.00 75
4828.16 74
4828.32 73
4828.48 75
4828.63 78
4828.79 84
4828.95 91
4829.11 101
4829.27 112
4829.43 123
4829.59 133
4829.75 141
4829.91 146
4830.07 147
4830.23 145
4830.39 140
4830.55 134
4830.71 125
4830.87 117
4831.03 108
4831.18 99
4831.34 92
4831.50 85
4831.66 79
4831.82 75
4831.98 71
4832.14 68
4832.30 65
4832.46 63
4832.62 59
4832.78 56
4832.94 52
4833.10 47
4833.26 42
4833.42 36
4833.58 30
4833.74 25
4833.90 20
4834.05 17
4834.21 17
4834.37 19
4834.53 24
4834.69 30
4834.85 36
4835.01 43
4835.17 48
4835.33 51
4835.49 52
4835.65 51
4835.81 49
4835.97 47
4836.13 45
4836.29 43
4836.45 42
4836.61 42
4836.77 43
4836.93 43
4837.09 43
4837.24 41
4837.40 38
4837.56 34
4837.72 30
4837.88 28
4838.04 28
4838.20 30
4838.36 33
4838.52 36
4838.68 39
4838.84 39
4839.00 37
4839.16 34
4839.32 30
4839.48 27
4839.64 26
4839.80 26
4839.96 26
4840.12 26
4840.28 24
4840.44 21
4840.60 15
4840.75 8
4840.91 0
4841.07 0
4841.23 0
4841.39 0
4841.55 0
4841.71 0
4841.87 0
4842.03 0
4842.19 0
4842.35 5
4842.51 11
4842.67 17
4842.83 24
4842.99 32
4843.15 39
4843.31 45
4843.47 50
4843.63 53
4843.79 55
4843.95 54
4844.11 53
4844.27 51
4844.43 49
4844.59 49
4844.75 49
4844.90 50
4845.06 53
4845.22 57
4845.38 60
4845.54 64
4845.70 67
4845.86 70
4846.02 72
4846.18 73
4846.34 74
4846.50 74
4846.66 73
4846.82 72
4846.98 69
4847.14 66
4847.30 62
4847.46 57
4847.62 53
4847.78 51
4847.94 50
4848.10 52
4848.26 55
4848.42 59
4848.58 63
4848.74 66
4848.90 68
4849.06 69
4849.22 68
4849.38 67
4849.54 65
4849.70 62
4849.86 58
4850.01 53
4850.17 45
4850.33 36
4850.49 25
4850.65 14
4850.81 4
4850.97 0
4851.13 0
4851.29 0
4851.45 0
4851.61 0
4851.77 0
4851.93 0
4852.09 0
4852.25 0
4852.41 8
4852.57 19
4852.73 31
4852.89 43
4853.05 53
4853.21 60
4853.37 64
4853.53 66
4853.69 66
4853.85 65
4854.01 64
4854.17 64
4854.33 64
4854.49 65
4854.65 66
4854.81 67
4854.97 69
4855.13 71
4855.29 74
4855.45 78
4855.61 81
4855.77 84
4855.93 86
4856.09 87
4856.25 88
4856.41 90
4856.57 93
4856.73 99
4856.89 108
4857.05 121
4857.21 135
4857.37 150
4857.52 164
4857.68 176
4857.84 184
4858.00 189
4858.16 191
4858.32 191
4858.48 189
4858.64 189
4858.80 189
4858.96 189
4859.12 190
4859.28 192
4859.44 193
4859.60 193
4859.76 194
4859.92 194
4860.08 194
4860.24 195
4860.40 196
4860.56 197
4860.72 198
4860.88 200
4861.04 202
4861.20 205
4861.36 210
4861.52 215
4861.68 222
4861.84 228
4862.00 234
4862.16 238
4862.32 241
4862.48 241
4862.64 239
4862.80 236
4862.96 231
4863.12 225
4863.28 218
4863.44 211
4863.60 203
4863.76 196
4863.92 187
4864.08 177
4864.24 166
4864.40 154
4864.56 140
4864.72 125
4864.88 110
4865.04 95
4865.20 83
4865.36 73
4865.52 66
4865.68 62
4865.84 61
4866.00 62
4866.16 63
4866.32 66
4866.48 68
4866.64 69
4866.80 70
4866.96 71
4867.12 71
4867.28 71
4867.44 71
4867.60 70
4867.76 68
4867.92 66
4868.08 63
4868.24 60
4868.40 57
4868.56 55
4868.72 53
4868.88 51
4869.04 49
4869.20 48
4869.36 45
4869.52 42
4869.68 40
4869.84 37
4870.00 37
4870.16 38
4870.32 42
4870.48 48
4870.64 55
4870.80 63
4870.96 70
4871.12 77
4871.28 83
4871.44 88
4871.60 93
4871.76 99
4871.92 107
4872.08 115
4872.24 125
4872.40 136
4872.56 149
4872.72 163
4872.88 178
4873.04 195
4873.20 212
4873.36 230
4873.52 245
4873.68 259
4873.84 270
4874.00 279
4874.16 285
4874.32 290
4874.48 294
4874.64 299
4874.80 304
4874.96 310
4875.12 317
4875.28 325
4875.45 332
4875.61 339
4875.77 345
4875.93 349
4876.09 352
4876.25 353
4876.41 352
4876.57 349
4876.73 346
4876.89 341
4877.05 335
4877.21 328
4877.37 320
4877.53 310
4877.69 301
4877.85 292
4878.01 284
4878.17 278
4878.33 275
4878.49 274
4878.65 274
4878.81 274
4878.97 274
4879.13 271
4879.29 266
4879.45 258
4879.61 249
4879.77 239
4879.93 230
4880.09 221
4880.25 213
4880.41 205
4880.57 198
4880.73 190
4880.89 182
4881.05 173
4881.21 163
4881.37 153
4881.53 144
4881.69 137
4881.85 130
4882.01 126
4882.17 122
4882.33 118
4882.49 114
4882.65 110
4882.81 107
4882.97 104
4883.14 103
4883.30 104
4883.46 106
4883.62 110
4883.78 115
4883.94 119
4884.10 122
4884.26 123
4884.42 121
4884.58 117
4884.74 111
4884.90 103
4885.06 95
4885.22 86
4885.38 79
4885.54 73
4885.70 70
4885.86 69
4886.02 70
4886.18 72
4886.34 75
4886.50 79
4886.66 82
4886.82 85
4886.98 88
4887.14 92
4887.30 97
4887.46 102
4887.62 107
4887.78 112
4887.94 116
4888.10 118
4888.27 118
4888.43 116
4888.59 112
4888.75 108
4888.91 104
4889.07 100
4889.23 99
4889.39 98
4889.55 99
4889.71 101
4889.87 103
4890.03 106
4890.19 108
4890.35 110
4890.51 112
4890.67 113
4890.83 114
4890.99 116
4891.15 118
4891.31 121
4891.47 126
4891.63 132
4891.79 140
4891.95 149
4892.11 160
4892.28 172
4892.44 183
4892.60 194
4892.76 204
[truncated: 737,839 more chars]
