# Supplementary material for: Methylobacterium Species Promoting Rice and Barley Growth and Interaction Specificity Revealed with Whole-Cell Matrix-Assisted Laser Desorption / Ionization-Time-of-Flight Mass Spectrometry (MALDI-TOF/MS) Analysis
Source: PLoS One. 2015 Jun 8;10(6):e0129509. doi: 10.1371/journal.pone.0129509 (PMC4460032; doi:10.1371/journal.pone.0129509)
Supplement: S3 Data — (ZIP) [file pone.0129509.s003.zip › Supplementary data 3 (ms from barley)/23b.txt]

778.75 0
778.82 0
778.88 0
778.94 0
779.01 0
779.07 0
779.14 0
779.20 0
779.26 0
779.33 0
779.39 0
779.46 0
779.52 0
779.58 0
779.65 0
779.71 0
779.78 0
779.84 0
779.90 0
779.97 0
780.03 0
780.10 0
780.16 0
780.22 0
780.29 0
780.35 0
780.42 0
780.48 0
780.55 0
780.61 0
780.67 0
780.74 0
780.80 0
780.87 0
780.93 0
780.99 0
781.06 0
781.12 0
781.19 0
781.25 0
781.31 0
781.38 0
781.44 0
781.51 0
781.57 0
781.63 0
781.70 0
781.76 0
781.83 0
781.89 0
781.96 0
782.02 0
782.08 0
782.15 0
782.21 0
782.28 0
782.34 0
782.40 0
782.47 0
782.53 0
782.60 0
782.66 0
782.73 0
782.79 0
782.85 0
782.92 0
782.98 0
783.05 0
783.11 0
783.17 0
783.24 0
783.30 0
783.37 0
783.43 0
783.50 0
783.56 0
783.62 0
783.69 0
783.75 0
783.82 0
783.88 0
783.94 0
784.01 0
784.07 0
784.14 0
784.20 0
784.27 0
784.33 0
784.39 0
784.46 0
784.52 0
784.59 0
784.65 0
784.72 0
784.78 0
784.84 0
784.91 0
784.97 0
785.04 0
785.10 0
785.17 0
785.23 0
785.29 0
785.36 0
785.42 0
785.49 0
785.55 0
785.62 0
785.68 0
785.74 0
785.81 0
785.87 0
785.94 0
786.00 0
786.07 0
786.13 0
786.19 0
786.26 0
786.32 0
786.39 0
786.45 0
786.52 0
786.58 0
786.64 0
786.71 0
786.77 0
786.84 0
786.90 0
786.97 0
787.03 0
787.09 0
787.16 0
787.22 0
787.29 0
787.35 0
787.42 0
787.48 0
787.55 0
787.61 0
787.67 0
787.74 0
787.80 0
787.87 0
787.93 0
788.00 0
788.06 0
788.12 0
788.19 0
788.25 0
788.32 0
788.38 0
788.45 0
788.51 0
788.58 0
788.64 0
788.70 0
788.77 0
788.83 0
788.90 0
788.96 0
789.03 0
789.09 0
789.16 0
789.22 0
789.28 0
789.35 0
789.41 0
789.48 0
789.54 0
789.61 0
789.67 0
789.74 0
789.80 0
789.86 0
789.93 0
789.99 0
790.06 0
790.12 0
790.19 0
790.25 0
790.32 0
790.38 0
790.44 0
790.51 0
790.57 0
790.64 0
790.70 0
790.77 0
790.83 0
790.90 0
790.96 0
791.02 0
791.09 0
791.15 0
791.22 0
791.28 0
791.35 0
791.41 0
791.48 0
791.54 0
791.61 0
791.67 0
791.73 0
791.80 0
791.86 0
791.93 0
791.99 0
792.06 0
792.12 0
792.19 0
792.25 0
792.32 0
792.38 0
792.44 0
792.51 0
792.57 0
792.64 0
792.70 0
792.77 0
792.83 0
792.90 0
792.96 0
793.03 0
793.09 0
793.15 0
793.22 0
793.28 0
793.35 0
793.41 0
793.48 0
793.54 0
793.61 0
793.67 0
793.74 0
793.80 0
793.87 0
793.93 0
793.99 0
794.06 0
794.12 0
794.19 0
794.25 0
794.32 0
794.38 0
794.45 0
794.51 0
794.58 0
794.64 0
794.71 0
794.77 0
794.84 0
794.90 0
794.96 0
795.03 0
795.09 0
795.16 0
795.22 0
795.29 0
795.35 0
795.42 0
795.48 0
795.55 0
795.61 0
795.68 0
795.74 0
795.81 0
795.87 0
795.93 0
796.00 0
796.06 0
796.13 0
796.19 0
796.26 0
796.32 0
796.39 0
796.45 0
796.52 0
796.58 0
796.65 0
796.71 0
796.78 0
796.84 0
796.91 0
796.97 0
797.04 0
797.10 0
797.16 0
797.23 0
797.29 0
797.36 0
797.42 0
797.49 0
797.55 0
797.62 0
797.68 0
797.75 0
797.81 0
797.88 0
797.94 0
798.01 0
798.07 0
798.14 0
798.20 0
798.27 0
798.33 0
798.40 0
798.46 0
798.53 0
798.59 0
798.65 0
798.72 0
798.78 0
798.85 0
798.91 0
798.98 0
799.04 0
799.11 0
799.17 0
799.24 0
799.30 0
799.37 0
799.43 0
799.50 0
799.56 0
799.63 0
799.69 0
799.76 0
799.82 0
799.89 0
799.95 0
800.02 0
800.08 0
800.15 0
800.21 0
800.28 0
800.34 0
800.41 0
800.47 0
800.54 0
800.60 0
800.67 0
800.73 0
800.80 0
800.86 0
800.93 0
800.99 0
801.05 0
801.12 0
801.18 0
801.25 0
801.31 0
801.38 0
801.44 0
801.51 0
801.57 0
801.64 0
801.70 0
801.77 0
801.83 0
801.90 0
801.96 0
802.03 0
802.09 0
802.16 0
802.22 0
802.29 0
802.35 0
802.42 0
802.48 0
802.55 0
802.61 0
802.68 0
802.74 0
802.81 0
802.87 0
802.94 0
803.00 0
803.07 0
803.13 0
803.20 0
803.26 0
803.33 0
803.39 0
803.46 0
803.52 0
803.59 0
803.65 0
803.72 0
803.78 0
803.85 0
803.91 0
803.98 0
804.04 0
804.11 0
804.17 0
804.24 0
804.30 0
804.37 0
804.43 0
804.50 0
804.56 0
804.63 0
804.69 0
804.76 0
804.82 0
804.89 0
804.95 0
805.02 0
805.08 0
805.15 0
805.21 0
805.28 0
805.35 0
805.41 0
805.48 0
805.54 0
805.61 0
805.67 0
805.74 0
805.80 0
805.87 0
805.93 0
806.00 0
806.06 0
806.13 0
806.19 0
806.26 0
806.32 0
806.39 0
806.45 0
806.52 0
806.58 0
806.65 0
806.71 0
806.78 0
806.84 0
806.91 0
806.97 0
807.04 0
807.10 0
807.17 0
807.23 0
807.30 0
807.36 0
807.43 0
807.49 0
807.56 0
807.62 0
807.69 0
807.76 0
807.82 0
807.89 0
807.95 0
808.02 0
808.08 0
808.15 0
808.21 0
808.28 0
808.34 0
808.41 0
808.47 0
808.54 0
808.60 0
808.67 1
808.73 1
808.80 0
808.86 0
808.93 0
808.99 0
809.06 0
809.12 0
809.19 0
809.26 0
809.32 0
809.39 0
809.45 0
809.52 0
809.58 0
809.65 0
809.71 0
809.78 0
809.84 0
809.91 0
809.97 0
810.04 0
810.10 0
810.17 0
810.23 0
810.30 0
810.36 0
810.43 0
810.50 0
810.56 0
810.63 0
810.69 0
810.76 0
810.82 0
810.89 0
810.95 0
811.02 0
811.08 0
811.15 0
811.21 0
811.28 0
811.34 0
811.41 0
811.47 0
811.54 0
811.61 0
811.67 0
811.74 0
811.80 0
811.87 0
811.93 0
812.00 0
812.06 0
812.13 0
812.19 0
812.26 0
812.32 0
812.39 0
812.46 0
812.52 0
812.59 0
812.65 0
812.72 0
812.78 0
812.85 0
812.91 0
812.98 0
813.04 0
813.11 0
813.17 0
813.24 0
813.31 0
813.37 0
813.44 0
813.50 0
813.57 0
813.63 0
813.70 0
813.76 0
813.83 0
813.89 0
813.96 0
814.02 0
814.09 0
814.16 0
814.22 0
814.29 0
814.35 0
814.42 0
814.48 0
814.55 0
814.61 0
814.68 0
814.74 0
814.81 0
814.88 0
814.94 0
815.01 0
815.07 0
815.14 0
815.20 0
815.27 0
815.33 0
815.40 0
815.47 0
815.53 0
815.60 0
815.66 0
815.73 0
815.79 0
815.86 0
815.92 0
815.99 0
816.05 0
816.12 0
816.19 0
816.25 0
816.32 0
816.38 0
816.45 0
816.51 0
816.58 0
816.64 0
816.71 0
816.78 0
816.84 0
816.91 0
816.97 0
817.04 0
817.10 0
817.17 0
817.23 0
817.30 0
817.37 0
817.43 0
817.50 0
817.56 0
817.63 0
817.69 0
817.76 0
817.82 0
817.89 0
817.96 0
818.02 0
818.09 0
818.15 0
818.22 0
818.28 0
818.35 0
818.42 0
818.48 0
818.55 0
818.61 0
818.68 0
818.74 0
818.81 0
818.87 0
818.94 0
819.01 0
819.07 0
819.14 0
819.20 0
819.27 0
819.33 0
819.40 0
819.47 0
819.53 0
819.60 0
819.66 0
819.73 0
819.79 0
819.86 0
819.93 0
819.99 0
820.06 0
820.12 0
820.19 0
820.25 0
820.32 0
820.38 0
820.45 0
820.52 0
820.58 0
820.65 0
820.71 0
820.78 0
820.84 0
820.91 0
820.98 0
821.04 0
821.11 0
821.17 0
821.24 0
821.30 0
821.37 0
821.44 0
821.50 0
821.57 0
821.63 0
821.70 0
821.76 0
821.83 0
821.90 0
821.96 0
822.03 0
822.09 0
822.16 0
822.23 0
822.29 0
822.36 0
822.42 0
822.49 0
822.55 0
822.62 0
822.69 0
822.75 0
822.82 0
822.88 0
822.95 0
823.01 0
823.08 0
823.15 0
823.21 0
823.28 0
823.34 0
823.41 0
823.48 0
823.54 0
823.61 0
823.67 0
823.74 0
823.80 0
823.87 0
823.94 0
824.00 0
824.07 0
824.13 0
824.20 0
824.27 0
824.33 0
824.40 0
824.46 0
824.53 0
824.59 0
824.66 0
824.73 0
824.79 0
824.86 0
824.92 0
824.99 0
825.06 0
825.12 0
825.19 0
825.25 0
825.32 0
825.39 0
825.45 0
825.52 0
825.58 0
825.65 0
825.71 0
825.78 0
825.85 0
825.91 0
825.98 0
826.04 0
826.11 0
826.18 0
826.24 0
826.31 0
826.37 0
826.44 0
826.51 0
826.57 0
826.64 0
826.70 0
826.77 0
826.84 0
826.90 0
826.97 0
827.03 0
827.10 0
827.17 0
827.23 0
827.30 0
827.36 0
827.43 0
827.49 0
827.56 0
827.63 0
827.69 0
827.76 0
827.82 0
827.89 0
827.96 0
828.02 0
828.09 0
828.15 0
828.22 0
828.29 0
828.35 0
828.42 0
828.48 0
828.55 0
828.62 0
828.68 0
828.75 0
828.82 0
828.88 0
828.95 0
829.01 0
829.08 0
829.15 0
829.21 0
829.28 0
829.34 0
829.41 0
829.48 0
829.54 0
829.61 0
829.67 0
829.74 0
829.81 0
829.87 0
829.94 0
830.00 0
830.07 0
830.14 0
830.20 0
830.27 0
830.33 0
830.40 0
830.47 0
830.53 0
830.60 0
830.66 0
830.73 0
830.80 0
830.86 0
830.93 0
831.00 0
831.06 0
831.13 0
831.19 0
831.26 0
831.33 0
831.39 0
831.46 0
831.52 0
831.59 0
831.66 0
831.72 0
831.79 0
831.86 0
831.92 0
831.99 0
832.05 0
832.12 0
832.19 0
832.25 0
832.32 0
832.38 0
832.45 0
832.52 0
832.58 0
832.65 0
832.72 0
832.78 0
832.85 0
832.91 0
832.98 0
833.05 0
833.11 0
833.18 0
833.24 0
833.31 0
833.38 0
833.44 0
833.51 0
833.58 0
833.64 0
833.71 0
833.77 0
833.84 0
833.91 0
833.97 0
834.04 0
834.11 0
834.17 0
834.24 0
834.30 0
834.37 0
834.44 0
834.50 0
834.57 0
834.64 0
834.70 0
834.77 0
834.83 0
834.90 0
834.97 0
835.03 0
835.10 0
835.17 0
835.23 0
835.30 0
835.36 0
835.43 0
835.50 0
835.56 0
835.63 0
835.70 0
835.76 0
835.83 0
835.90 0
835.96 0
836.03 0
836.09 0
836.16 0
836.23 0
836.29 0
836.36 0
836.43 0
836.49 0
836.56 0
836.62 0
836.69 0
836.76 0
836.82 0
836.89 0
836.96 0
837.02 0
837.09 0
837.16 0
837.22 0
837.29 0
837.35 0
837.42 0
837.49 0
837.55 0
837.62 0
837.69 0
837.75 0
837.82 0
837.89 0
837.95 0
838.02 0
838.08 0
838.15 0
838.22 0
838.28 0
838.35 0
838.42 0
838.48 0
838.55 0
838.62 0
838.68 0
838.75 0
838.82 0
838.88 0
838.95 0
839.01 0
839.08 0
839.15 0
839.21 0
839.28 0
839.35 0
839.41 0
839.48 0
839.55 0
839.61 0
839.68 0
839.75 0
839.81 0
839.88 0
839.95 0
840.01 0
840.08 0
840.14 0
840.21 0
840.28 0
840.34 0
840.41 0
840.48 0
840.54 0
840.61 0
840.68 0
840.74 0
840.81 0
840.88 0
840.94 0
841.01 0
841.08 0
841.14 0
841.21 0
841.28 0
841.34 0
841.41 0
841.47 0
841.54 0
841.61 0
841.67 0
841.74 0
841.81 0
841.87 0
841.94 0
842.01 0
842.07 0
842.14 0
842.21 0
842.27 0
842.34 0
842.41 0
842.47 0
842.54 0
842.61 0
842.67 0
842.74 0
842.81 0
842.87 0
842.94 0
843.01 0
843.07 0
843.14 0
843.21 0
843.27 0
843.34 0
843.41 0
843.47 0
843.54 0
843.60 0
843.67 0
843.74 0
843.80 0
843.87 0
843.94 0
844.00 0
844.07 0
844.14 0
844.20 0
844.27 0
844.34 0
844.40 0
844.47 0
844.54 0
844.60 0
844.67 0
844.74 0
844.80 0
844.87 0
844.94 0
845.00 0
845.07 0
845.14 0
845.20 0
845.27 0
845.34 0
845.40 0
845.47 0
845.54 0
845.60 0
845.67 0
845.74 0
845.80 0
845.87 0
845.94 0
846.00 0
846.07 0
846.14 0
846.21 0
846.27 0
846.34 0
846.41 0
846.47 0
846.54 0
846.61 0
846.67 0
846.74 0
846.81 0
846.87 0
846.94 0
847.01 0
847.07 0
847.14 0
847.21 0
847.27 0
847.34 0
847.41 0
847.47 0
847.54 0
847.61 0
847.67 0
847.74 0
847.81 0
847.87 0
847.94 0
848.01 0
848.07 0
848.14 0
848.21 0
848.27 0
848.34 0
848.41 0
848.47 0
848.54 0
848.61 0
848.68 0
848.74 0
848.81 0
848.88 0
848.94 0
849.01 0
849.08 0
849.14 0
849.21 0
849.28 0
849.34 0
849.41 0
849.48 0
849.54 0
849.61 0
849.68 0
849.74 0
849.81 0
849.88 0
849.95 0
850.01 0
850.08 0
850.15 0
850.21 0
850.28 0
850.35 0
850.41 0
850.48 0
850.55 0
850.61 0
850.68 0
850.75 0
850.81 0
850.88 0
850.95 0
851.02 0
851.08 0
851.15 0
851.22 0
851.28 0
851.35 0
851.42 0
851.48 0
851.55 0
851.62 0
851.68 0
851.75 0
851.82 0
851.89 0
851.95 0
852.02 0
852.09 0
852.15 0
852.22 0
852.29 0
852.35 0
852.42 0
852.49 0
852.56 0
852.62 0
852.69 0
852.76 0
852.82 0
852.89 0
852.96 0
853.02 0
853.09 0
853.16 0
853.22 0
853.29 0
853.36 0
853.43 0
853.49 0
853.56 0
853.63 0
853.69 0
853.76 0
853.83 0
853.90 0
853.96 0
854.03 0
854.10 0
854.16 0
854.23 0
854.30 0
854.36 0
854.43 0
854.50 0
854.57 0
854.63 0
854.70 0
854.77 0
854.83 0
854.90 0
854.97 0
855.03 0
855.10 0
855.17 0
855.24 0
855.30 0
855.37 0
855.44 0
855.50 0
855.57 0
855.64 0
855.71 0
855.77 0
855.84 0
855.91 0
855.97 0
856.04 0
856.11 0
856.18 0
856.24 0
856.31 0
856.38 0
856.44 0
856.51 0
856.58 0
856.65 0
856.71 0
856.78 0
856.85 0
856.91 0
856.98 0
857.05 0
857.12 0
857.18 0
857.25 0
857.32 0
857.38 0
857.45 0
857.52 0
857.59 0
857.65 0
857.72 0
857.79 0
857.85 0
857.92 0
857.99 0
858.06 0
858.12 0
858.19 0
858.26 0
858.32 0
858.39 0
858.46 0
858.53 0
858.59 0
858.66 0
858.73 0
858.79 0
858.86 0
858.93 0
859.00 0
859.06 0
859.13 0
859.20 0
859.27 0
859.33 0
859.40 0
859.47 0
859.53 0
859.60 0
859.67 0
859.74 0
859.80 0
859.87 0
859.94 0
860.00 0
860.07 0
860.14 0
860.21 0
860.27 0
860.34 0
860.41 0
860.48 0
860.54 0
860.61 0
860.68 0
860.74 0
860.81 0
860.88 0
860.95 0
861.01 0
861.08 0
861.15 0
861.22 0
861.28 0
861.35 0
861.42 0
861.49 0
861.55 0
861.62 0
861.69 0
861.75 0
861.82 0
861.89 0
861.96 0
862.02 0
862.09 0
862.16 0
862.23 0
862.29 0
862.36 0
862.43 0
862.50 0
862.56 0
862.63 0
862.70 0
862.76 0
862.83 0
862.90 0
862.97 0
863.03 0
863.10 0
863.17 0
863.24 0
863.30 0
863.37 0
863.44 0
863.51 0
863.57 0
863.64 0
863.71 0
863.78 0
863.84 0
863.91 0
863.98 0
864.05 0
864.11 0
864.18 0
864.25 0
864.31 0
864.38 0
864.45 0
864.52 0
864.58 0
864.65 0
864.72 0
864.79 0
864.85 0
864.92 0
864.99 0
865.06 0
865.12 0
865.19 0
865.26 0
865.33 0
865.39 0
865.46 0
865.53 0
865.60 0
865.66 0
865.73 0
865.80 0
865.87 0
865.93 0
866.00 0
866.07 0
866.14 0
866.20 0
866.27 0
866.34 0
866.41 0
866.47 0
866.54 0
866.61 0
866.68 0
866.74 0
866.81 0
866.88 0
866.95 0
867.01 0
867.08 0
867.15 0
867.22 0
867.28 0
867.35 0
867.42 0
867.49 0
867.55 0
867.62 0
867.69 0
867.76 0
867.82 0
867.89 0
867.96 0
868.03 0
868.09 0
868.16 0
868.23 0
868.30 0
868.37 0
868.43 0
868.50 0
868.57 0
868.64 0
868.70 0
868.77 0
868.84 0
868.91 0
868.97 0
869.04 0
869.11 0
869.18 0
869.24 0
869.31 0
869.38 0
869.45 0
869.51 0
869.58 0
869.65 0
869.72 0
869.79 0
869.85 0
869.92 0
869.99 0
870.06 0
870.12 0
870.19 0
870.26 0
870.33 0
870.39 0
870.46 0
870.53 0
870.60 0
870.66 0
870.73 0
870.80 0
870.87 0
870.94 0
871.00 0
871.07 0
871.14 0
871.21 0
871.27 0
871.34 0
871.41 0
871.48 0
871.54 0
871.61 0
871.68 0
871.75 0
871.82 0
871.88 0
871.95 0
872.02 0
872.09 0
872.15 0
872.22 0
872.29 0
872.36 0
872.43 0
872.49 0
872.56 0
872.63 0
872.70 0
872.76 0
872.83 0
872.90 0
872.97 0
873.03 0
873.10 0
873.17 0
873.24 0
873.31 0
873.37 0
873.44 0
873.51 0
873.58 0
873.65 0
873.71 0
873.78 0
873.85 0
873.92 0
873.98 0
874.05 0
874.12 0
874.19 0
874.26 0
874.32 0
874.39 0
874.46 0
874.53 0
874.59 0
874.66 0
874.73 0
874.80 0
874.87 0
874.93 0
875.00 0
875.07 0
875.14 0
875.20 0
875.27 0
875.34 0
875.41 0
875.48 0
875.54 0
875.61 0
875.68 0
875.75 0
875.82 0
875.88 0
875.95 0
876.02 0
876.09 0
876.16 0
876.22 0
876.29 0
876.36 0
876.43 0
876.49 0
876.56 0
876.63 0
876.70 0
876.77 0
876.83 0
876.90 0
876.97 0
877.04 0
877.11 0
877.17 0
877.24 0
877.31 0
877.38 0
877.45 0
877.51 0
877.58 0
877.65 0
877.72 0
877.79 0
877.85 0
877.92 0
877.99 0
878.06 0
878.12 0
878.19 0
878.26 0
878.33 0
878.40 0
878.46 0
878.53 0
878.60 0
878.67 0
878.74 0
878.80 0
878.87 0
878.94 0
879.01 0
879.08 0
879.14 0
879.21 0
879.28 0
879.35 0
879.42 0
879.48 0
879.55 0
879.62 0
879.69 0
879.76 0
879.82 0
879.89 0
879.96 0
880.03 0
880.10 0
880.17 0
880.23 0
880.30 0
880.37 0
880.44 0
880.51 0
880.57 0
880.64 0
880.71 0
880.78 0
880.85 0
880.91 0
880.98 0
881.05 0
881.12 0
881.19 0
881.25 0
881.32 0
881.39 0
881.46 0
881.53 0
881.59 0
881.66 0
881.73 0
881.80 0
881.87 0
881.94 0
882.00 0
882.07 0
882.14 0
882.21 0
882.28 0
882.34 0
882.41 0
882.48 0
882.55 0
882.62 0
882.68 0
882.75 0
882.82 0
882.89 0
882.96 0
883.03 0
883.09 0
883.16 0
883.23 0
883.30 0
883.37 0
883.43 0
883.50 0
883.57 0
883.64 0
883.71 0
883.78 0
883.84 0
883.91 0
883.98 0
884.05 0
884.12 0
884.18 0
884.25 0
884.32 0
884.39 0
884.46 0
884.53 0
884.59 0
884.66 0
884.73 0
884.80 0
884.87 0
884.93 0
885.00 0
885.07 0
885.14 0
885.21 0
885.28 0
885.34 0
885.41 0
885.48 0
885.55 0
885.62 0
885.69 0
885.75 0
885.82 0
885.89 0
885.96 0
886.03 0
886.09 0
886.16 0
886.23 0
886.30 0
886.37 0
886.44 0
886.50 0
886.57 0
886.64 0
886.71 0
886.78 0
886.85 0
886.91 0
886.98 0
887.05 0
887.12 0
887.19 0
887.26 0
887.32 0
887.39 0
887.46 0
887.53 0
887.60 0
887.67 0
887.73 0
887.80 0
887.87 0
887.94 0
888.01 0
888.08 0
888.14 0
888.21 0
888.28 0
888.35 0
888.42 0
888.49 0
888.55 0
888.62 0
888.69 0
888.76 0
888.83 0
888.90 0
888.96 0
889.03 0
889.10 0
889.17 0
889.24 0
889.31 0
889.37 0
889.44 0
889.51 0
889.58 0
889.65 0
889.72 0
889.79 0
889.85 0
889.92 0
889.99 0
890.06 0
890.13 0
890.20 0
890.26 0
890.33 0
890.40 0
890.47 0
890.54 0
890.61 0
890.68 0
890.74 0
890.81 0
890.88 0
890.95 0
891.02 0
891.09 0
891.15 0
891.22 0
891.29 0
891.36 0
891.43 0
891.50 0
891.57 0
891.63 0
891.70 0
891.77 0
891.84 0
891.91 0
891.98 0
892.04 0
892.11 0
892.18 0
892.25 0
892.32 0
892.39 0
892.46 0
892.52 0
892.59 0
892.66 0
892.73 0
892.80 0
892.87 0
892.94 0
893.00 0
893.07 0
893.14 0
893.21 0
893.28 0
893.35 0
893.42 0
893.48 0
893.55 0
893.62 0
893.69 0
893.76 0
893.83 0
893.90 0
893.96 0
894.03 0
894.10 0
894.17 0
894.24 0
894.31 0
894.38 0
894.44 0
894.51 0
894.58 0
894.65 0
894.72 0
894.79 0
894.86 0
894.92 0
894.99 0
895.06 0
895.13 0
895.20 0
895.27 0
895.34 0
895.40 0
895.47 0
895.54 0
895.61 0
895.68 0
895.75 0
895.82 0
895.88 0
895.95 0
896.02 0
896.09 0
896.16 0
896.23 0
896.30 0
896.37 0
896.43 0
896.50 0
896.57 0
896.64 0
896.71 0
896.78 0
896.85 0
896.91 0
896.98 0
897.05 0
897.12 0
897.19 0
897.26 0
897.33 0
897.40 0
897.46 0
897.53 0
897.60 0
897.67 0
897.74 0
897.81 0
897.88 0
897.95 0
898.01 0
898.08 0
898.15 0
898.22 0
898.29 0
898.36 0
898.43 0
898.50 0
898.56 0
898.63 0
898.70 0
898.77 0
898.84 0
898.91 0
898.98 0
899.05 0
899.11 0
899.18 0
899.25 0
899.32 0
899.39 0
899.46 0
899.53 0
899.60 0
899.66 0
899.73 0
899.80 0
899.87 0
899.94 0
900.01 0
900.08 0
900.15 0
900.21 0
900.28 0
900.35 0
900.42 0
900.49 0
900.56 0
900.63 0
900.70 0
900.77 0
900.83 0
900.90 0
900.97 0
901.04 0
901.11 0
901.18 0
901.25 0
901.32 0
901.39 0
901.45 0
901.52 0
901.59 0
901.66 0
901.73 0
901.80 0
901.87 0
901.94 0
902.00 0
902.07 0
902.14 0
902.21 0
902.28 0
902.35 0
902.42 0
902.49 0
902.56 0
902.62 0
902.69 0
902.76 0
902.83 0
902.90 0
902.97 0
903.04 0
903.11 0
903.18 0
903.25 0
903.31 0
903.38 0
903.45 0
903.52 0
903.59 0
903.66 0
903.73 0
903.80 0
903.87 0
903.93 0
904.00 0
904.07 0
904.14 0
904.21 0
904.28 0
904.35 0
904.42 0
904.49 0
904.56 0
904.62 0
904.69 0
904.76 0
904.83 0
904.90 0
904.97 0
905.04 0
905.11 0
905.18 0
905.25 0
905.31 0
905.38 0
905.45 0
905.52 0
905.59 0
905.66 0
905.73 0
905.80 0
905.87 0
905.94 0
906.00 0
906.07 0
906.14 0
906.21 0
906.28 0
906.35 0
906.42 0
906.49 0
906.56 0
906.63 0
906.69 0
906.76 0
906.83 0
906.90 0
906.97 0
907.04 0
907.11 0
907.18 0
907.25 0
907.32 0
907.39 0
907.45 0
907.52 0
907.59 0
907.66 0
907.73 0
907.80 0
907.87 0
907.94 0
908.01 0
908.08 0
908.15 0
908.21 0
908.28 0
908.35 0
908.42 0
908.49 0
908.56 0
908.63 0
908.70 0
908.77 0
908.84 0
908.91 0
908.98 0
909.04 0
909.11 0
909.18 0
909.25 0
909.32 0
909.39 0
909.46 0
909.53 0
909.60 0
909.67 0
909.74 0
909.81 0
909.87 0
909.94 0
910.01 0
910.08 0
910.15 0
910.22 0
910.29 0
910.36 0
910.43 0
910.50 0
910.57 0
910.64 0
910.70 0
910.77 0
910.84 0
910.91 0
910.98 0
911.05 0
911.12 0
911.19 0
911.26 0
911.33 0
911.40 0
911.47 0
911.54 0
911.60 0
911.67 0
911.74 0
911.81 0
911.88 0
911.95 0
912.02 0
912.09 0
912.16 0
912.23 0
912.30 0
912.37 0
912.44 0
912.51 0
912.57 0
912.64 0
912.71 0
912.78 0
912.85 0
912.92 0
912.99 0
913.06 0
913.13 0
913.20 0
913.27 0
913.34 0
913.41 0
913.48 0
913.54 0
913.61 0
913.68 0
913.75 0
913.82 0
913.89 0
913.96 0
914.03 0
914.10 0
914.17 0
914.24 0
914.31 0
914.38 0
914.45 0
914.52 0
914.59 0
914.65 0
914.72 0
914.79 0
914.86 0
914.93 0
915.00 0
915.07 0
915.14 0
915.21 0
915.28 0
915.35 0
915.42 0
915.49 0
915.56 0
915.63 0
915.70 0
915.76 0
915.83 0
915.90 0
915.97 0
916.04 0
916.11 0
916.18 0
916.25 0
916.32 0
916.39 0
916.46 0
916.53 0
916.60 0
916.67 0
916.74 0
916.81 0
916.88 0
916.94 0
917.01 0
917.08 0
917.15 0
917.22 0
917.29 0
917.36 0
917.43 0
917.50 0
917.57 0
917.64 0
917.71 0
917.78 0
917.85 0
917.92 0
917.99 0
918.06 0
918.13 0
918.20 0
918.26 0
918.33 0
918.40 0
918.47 0
918.54 0
918.61 0
918.68 0
918.75 0
918.82 0
918.89 0
918.96 0
919.03 0
919.10 0
919.17 0
919.24 0
919.31 0
919.38 0
919.45 0
919.52 0
919.59 0
919.66 0
919.73 0
919.79 0
919.86 0
919.93 0
920.00 0
920.07 0
920.14 0
920.21 0
920.28 0
920.35 0
920.42 0
920.49 0
920.56 0
920.63 0
920.70 0
920.77 0
920.84 0
920.91 0
920.98 0
921.05 0
921.12 0
921.19 0
921.26 0
921.33 0
921.40 0
921.46 0
921.53 0
921.60 0
921.67 0
921.74 0
921.81 0
921.88 0
921.95 0
922.02 0
922.09 0
922.16 0
922.23 0
922.30 0
922.37 0
922.44 0
922.51 0
922.58 0
922.65 0
922.72 0
922.79 0
922.86 0
922.93 0
923.00 0
923.07 0
923.14 0
923.21 0
923.28 0
923.35 0
923.42 0
923.48 0
923.55 0
923.62 0
923.69 0
923.76 0
923.83 0
923.90 0
923.97 0
924.04 0
924.11 0
924.18 0
924.25 0
924.32 0
924.39 0
924.46 0
924.53 0
924.60 0
924.67 0
924.74 0
924.81 0
924.88 0
924.95 0
925.02 0
925.09 0
925.16 0
925.23 0
925.30 0
925.37 0
925.44 0
925.51 0
925.58 0
925.65 0
925.72 0
925.79 0
925.86 0
925.93 0
926.00 0
926.07 0
926.14 0
926.21 0
926.27 0
926.34 0
926.41 0
926.48 0
926.55 0
926.62 0
926.69 0
926.76 0
926.83 0
926.90 0
926.97 0
927.04 0
927.11 0
927.18 0
927.25 0
927.32 0
927.39 0
927.46 0
927.53 0
927.60 0
927.67 0
927.74 0
927.81 0
927.88 0
927.95 0
928.02 0
928.09 0
928.16 0
928.23 0
928.30 0
928.37 0
928.44 0
928.51 0
928.58 0
928.65 0
928.72 0
928.79 0
928.86 0
928.93 0
929.00 0
929.07 0
929.14 0
929.21 0
929.28 0
929.35 0
929.42 0
929.49 0
929.56 0
929.63 0
929.70 0
929.77 0
929.84 0
929.91 0
929.98 0
930.05 0
930.12 0
930.19 0
930.26 0
930.33 0
930.40 0
930.47 0
930.54 0
930.61 0
930.68 0
930.75 0
930.82 0
930.89 0
930.96 0
931.03 0
931.10 0
931.17 0
931.24 0
931.31 0
931.38 0
931.45 0
931.52 0
931.59 0
931.66 0
931.73 0
931.80 0
931.87 0
931.94 0
932.01 0
932.08 0
932.15 0
932.22 0
932.29 0
932.36 0
932.43 0
932.50 0
932.57 0
932.64 0
932.71 0
932.78 0
932.85 0
932.92 0
932.99 0
933.06 0
933.13 0
933.20 0
933.27 0
933.34 0
933.41 0
933.48 0
933.55 0
933.62 0
933.69 0
933.76 0
933.83 0
933.90 0
933.97 0
934.04 0
934.11 0
934.18 0
934.25 0
934.32 0
934.39 0
934.46 0
934.53 0
934.60 0
934.67 0
934.74 0
934.81 0
934.88 0
934.95 0
935.02 0
935.09 0
935.16 0
935.23 0
935.30 0
935.37 0
935.44 0
935.51 0
935.58 0
935.65 0
935.72 0
935.79 0
935.86 0
935.93 0
936.00 0
936.07 0
936.14 0
936.21 0
936.28 0
936.35 0
936.42 0
936.49 0
936.56 0
936.63 0
936.70 0
936.77 0
936.85 0
936.92 0
936.99 0
937.06 0
937.13 0
937.20 0
937.27 0
937.34 0
937.41 0
937.48 0
937.55 0
937.62 0
937.69 0
937.76 0
937.83 0
937.90 0
937.97 0
938.04 0
938.11 0
938.18 0
938.25 0
938.32 0
938.39 0
938.46 0
938.53 0
938.60 0
938.67 0
938.74 0
938.81 0
938.88 0
938.95 0
939.02 0
939.09 0
939.16 0
939.23 0
939.30 0
939.37 0
939.44 0
939.51 0
939.58 0
939.66 0
939.73 0
939.80 0
939.87 0
939.94 0
940.01 0
940.08 0
940.15 0
940.22 0
940.29 0
940.36 0
940.43 0
940.50 0
940.57 0
940.64 0
940.71 0
940.78 0
940.85 0
940.92 0
940.99 0
941.06 0
941.13 0
941.20 0
941.27 0
941.34 0
941.41 0
941.48 0
941.55 0
941.62 0
941.70 0
941.77 0
941.84 0
941.91 0
941.98 0
942.05 0
942.12 0
942.19 0
942.26 0
942.33 0
942.40 0
942.47 0
942.54 0
942.61 0
942.68 0
942.75 0
942.82 0
942.89 0
942.96 0
943.03 0
943.10 0
943.17 0
943.24 0
943.31 0
943.39 0
943.46 0
943.53 0
943.60 0
943.67 0
943.74 0
943.81 0
943.88 0
943.95 0
944.02 0
944.09 0
944.16 0
944.23 0
944.30 0
944.37 0
944.44 0
944.51 0
944.58 0
944.65 0
944.72 0
944.79 0
944.87 0
944.94 0
945.01 0
945.08 0
945.15 0
945.22 0
945.29 0
945.36 0
945.43 0
945.50 0
945.57 0
945.64 0
945.71 0
945.78 0
945.85 0
945.92 0
945.99 0
946.06 0
946.13 0
946.21 0
946.28 0
946.35 0
946.42 0
946.49 0
946.56 0
946.63 0
946.70 0
946.77 0
946.84 0
946.91 0
946.98 0
947.05 0
947.12 0
947.19 0
947.26 0
947.33 0
947.40 0
947.48 0
947.55 0
947.62 0
947.69 0
947.76 0
947.83 0
947.90 0
947.97 0
948.04 0
948.11 0
948.18 0
948.25 0
948.32 0
948.39 0
948.46 0
948.53 0
948.61 0
948.68 0
948.75 0
948.82 0
948.89 0
948.96 0
949.03 0
949.10 0
949.17 0
949.24 0
949.31 0
949.38 0
949.45 0
949.52 0
949.59 0
949.67 0
949.74 0
949.81 0
949.88 0
949.95 0
950.02 0
950.09 0
950.16 0
950.23 0
950.30 0
950.37 0
950.44 0
950.51 0
950.58 0
950.65 0
950.73 0
950.80 0
950.87 0
950.94 0
951.01 0
951.08 0
951.15 0
951.22 0
951.29 0
951.36 0
951.43 0
951.50 0
951.57 0
951.65 0
951.72 0
951.79 0
951.86 0
951.93 0
952.00 0
952.07 0
952.14 0
952.21 0
952.28 0
952.35 0
952.42 0
952.49 0
952.57 0
952.64 0
952.71 0
952.78 0
952.85 0
952.92 0
952.99 0
953.06 0
953.13 0
953.20 0
953.27 0
953.34 0
953.41 0
953.49 0
953.56 0
953.63 0
953.70 0
953.77 0
953.84 0
953.91 0
953.98 0
954.05 0
954.12 0
954.19 0
954.26 0
954.34 0
954.41 0
954.48 0
954.55 0
954.62 0
954.69 0
954.76 0
954.83 0
954.90 0
954.97 0
955.04 0
955.12 0
955.19 0
955.26 0
955.33 0
955.40 0
955.47 0
955.54 0
955.61 0
955.68 0
955.75 0
955.82 0
955.90 0
955.97 0
956.04 0
956.11 0
956.18 0
956.25 0
956.32 0
956.39 0
956.46 0
956.53 0
956.60 0
956.68 0
956.75 0
956.82 0
956.89 0
956.96 0
957.03 0
957.10 0
957.17 0
957.24 0
957.31 0
957.38 0
957.46 0
957.53 0
957.60 0
957.67 0
957.74 0
957.81 0
957.88 0
957.95 0
958.02 0
958.09 0
958.17 0
958.24 0
958.31 0
958.38 0
958.45 0
958.52 0
958.59 0
958.66 0
958.73 0
958.80 0
958.88 0
958.95 0
959.02 0
959.09 0
959.16 0
959.23 0
959.30 0
959.37 0
959.44 0
959.51 0
959.59 0
959.66 0
959.73 0
959.80 0
959.87 0
959.94 0
960.01 0
960.08 0
960.15 0
960.23 0
960.30 0
960.37 0
960.44 0
960.51 0
960.58 0
960.65 0
960.72 0
960.79 0
960.87 0
960.94 0
961.01 0
961.08 0
961.15 0
961.22 0
961.29 0
961.36 0
961.43 0
961.51 0
961.58 0
961.65 0
961.72 0
961.79 0
961.86 0
961.93 0
962.00 0
962.07 0
962.15 0
962.22 0
962.29 0
962.36 0
962.43 0
962.50 0
962.57 0
962.64 0
962.71 0
962.79 0
962.86 0
962.93 0
963.00 0
963.07 0
963.14 0
963.21 0
963.28 0
963.36 0
963.43 0
963.50 0
963.57 0
963.64 0
963.71 0
963.78 0
963.85 0
963.92 0
964.00 0
964.07 0
964.14 0
964.21 0
964.28 0
964.35 0
964.42 0
964.49 0
964.57 0
964.64 0
964.71 0
964.78 0
964.85 0
964.92 0
964.99 0
965.06 0
965.14 0
965.21 0
965.28 0
965.35 0
965.42 0
965.49 0
965.56 0
965.63 0
965.71 0
965.78 0
965.85 0
965.92 0
965.99 0
966.06 0
966.13 0
966.20 0
966.28 0
966.35 0
966.42 0
966.49 0
966.56 0
966.63 0
966.70 0
966.78 0
966.85 0
966.92 0
966.99 0
967.06 0
967.13 0
967.20 0
967.27 0
967.35 0
967.42 0
967.49 0
967.56 0
967.63 0
967.70 0
967.77 0
967.85 0
967.92 0
967.99 0
968.06 0
968.13 0
968.20 0
968.27 0
968.34 0
968.42 0
968.49 0
968.56 0
968.63 0
968.70 0
968.77 0
968.84 0
968.92 0
968.99 0
969.06 0
969.13 0
969.20 0
969.27 0
969.34 0
969.42 0
969.49 0
969.56 0
969.63 0
969.70 0
969.77 0
969.84 0
969.92 0
969.99 0
970.06 0
970.13 0
970.20 0
970.27 0
970.34 0
970.42 0
970.49 0
970.56 0
970.63 0
970.70 0
970.77 0
970.84 0
970.92 0
970.99 0
971.06 0
971.13 0
971.20 0
971.27 0
971.34 0
971.42 0
971.49 0
971.56 0
971.63 0
971.70 0
971.77 0
971.84 0
971.92 0
971.99 0
972.06 0
972.13 0
972.20 0
972.27 0
972.35 0
972.42 0
972.49 0
972.56 0
972.63 0
972.70 0
972.77 0
972.85 0
972.92 0
972.99 0
973.06 0
973.13 0
973.20 0
973.28 0
973.35 0
973.42 0
973.49 0
973.56 0
973.63 0
973.70 0
973.78 0
973.85 0
973.92 0
973.99 0
974.06 0
974.13 0
974.21 0
974.28 0
974.35 0
974.42 0
974.49 0
974.56 0
974.64 0
974.71 0
974.78 0
974.85 0
974.92 0
974.99 0
975.07 0
975.14 0
975.21 0
975.28 0
975.35 0
975.42 0
975.49 0
975.57 0
975.64 0
975.71 0
975.78 0
975.85 0
975.92 0
976.00 0
976.07 0
976.14 0
976.21 0
976.28 0
976.35 0
976.43 0
976.50 0
976.57 0
976.64 0
976.71 0
976.78 0
976.86 0
976.93 0
977.00 0
977.07 0
977.14 0
977.21 0
977.29 0
977.36 0
977.43 0
977.50 0
977.57 0
977.65 0
977.72 0
977.79 0
977.86 0
977.93 0
978.00 0
978.08 0
978.15 0
978.22 0
978.29 0
978.36 0
978.43 0
978.51 0
978.58 0
978.65 0
978.72 0
978.79 0
978.86 0
978.94 0
979.01 0
979.08 0
979.15 0
979.22 0
979.30 0
979.37 0
979.44 0
979.51 0
979.58 0
979.65 0
979.73 0
979.80 0
979.87 0
979.94 0
980.01 0
980.08 0
980.16 0
980.23 0
980.30 0
980.37 0
980.44 0
980.52 0
980.59 0
980.66 0
980.73 0
980.80 0
980.87 0
980.95 0
981.02 0
981.09 0
981.16 0
981.23 0
981.31 0
981.38 0
981.45 0
981.52 0
981.59 0
981.67 0
981.74 0
981.81 0
981.88 0
981.95 0
982.02 0
982.10 0
982.17 0
982.24 0
982.31 0
982.38 0
982.46 0
982.53 0
982.60 0
982.67 0
982.74 0
982.82 0
982.89 0
982.96 0
983.03 0
983.10 0
983.17 0
983.25 0
983.32 0
983.39 0
983.46 0
983.53 0
983.61 0
983.68 0
983.75 0
983.82 0
983.89 0
983.97 0
984.04 0
984.11 0
984.18 0
984.25 0
984.33 0
984.40 0
984.47 0
984.54 0
984.61 0
984.69 0
984.76 0
984.83 0
984.90 0
984.97 0
985.05 0
985.12 0
985.19 0
985.26 0
985.33 0
985.41 0
985.48 0
985.55 0
985.62 0
985.69 0
985.77 0
985.84 0
985.91 0
985.98 0
986.05 0
986.13 0
986.20 0
986.27 0
986.34 0
986.41 0
986.49 0
986.56 0
986.63 0
986.70 0
986.77 0
986.85 0
986.92 0
986.99 0
987.06 0
987.13 0
987.21 0
987.28 0
987.35 0
987.42 0
987.49 0
987.57 0
987.64 0
987.71 0
987.78 0
987.85 0
987.93 0
988.00 0
988.07 0
988.14 0
988.22 0
988.29 0
988.36 0
988.43 0
988.50 0
988.58 0
988.65 0
988.72 0
988.79 0
988.86 0
988.94 0
989.01 0
989.08 0
989.15 0
989.22 0
989.30 0
989.37 0
989.44 0
989.51 0
989.59 0
989.66 0
989.73 0
989.80 0
989.87 0
989.95 0
990.02 0
990.09 0
990.16 0
990.23 0
990.31 0
990.38 0
990.45 0
990.52 0
990.60 0
990.67 0
990.74 0
990.81 0
990.88 0
990.96 0
991.03 0
991.10 0
991.17 0
991.25 0
991.32 0
991.39 0
991.46 0
991.53 0
991.61 0
991.68 0
991.75 0
991.82 0
991.90 0
991.97 0
992.04 0
992.11 0
992.18 0
992.26 0
992.33 0
992.40 0
992.47 0
992.55 0
992.62 0
992.69 0
992.76 0
992.83 0
992.91 0
992.98 0
993.05 0
993.12 0
993.20 0
993.27 0
993.34 0
993.41 0
993.49 0
993.56 0
993.63 0
993.70 0
993.77 0
993.85 0
993.92 0
993.99 0
994.06 0
994.14 0
994.21 0
994.28 0
994.35 0
994.43 0
994.50 0
994.57 0
994.64 0
994.71 0
994.79 0
994.86 0
994.93 0
995.00 0
995.08 0
995.15 0
995.22 0
995.29 0
995.37 0
995.44 0
995.51 0
995.58 0
995.66 0
995.73 0
995.80 0
995.87 0
995.94 0
996.02 0
996.09 0
996.16 0
996.23 0
996.31 0
996.38 0
996.45 0
996.52 0
996.60 0
996.67 0
996.74 0
996.81 0
996.89 0
996.96 0
997.03 0
997.10 0
997.18 0
997.25 0
997.32 0
997.39 0
997.47 0
997.54 0
997.61 0
997.68 0
997.76 0
997.83 0
997.90 0
997.97 0
998.04 0
998.12 0
998.19 0
998.26 0
998.33 0
998.41 0
998.48 0
998.55 0
998.62 0
998.70 0
998.77 0
998.84 0
998.91 0
998.99 0
999.06 0
999.13 0
999.20 0
999.28 0
999.35 0
999.42 0
999.49 0
999.57 0
999.64 0
999.71 0
999.78 0
999.86 0
999.93 0
1000.00 0
1000.07 0
1000.15 0
1000.22 0
1000.29 0
1000.36 0
1000.44 0
1000.51 0
1000.58 0
1000.66 0
1000.73 0
1000.80 0
1000.87 0
1000.95 0
1001.02 0
1001.09 0
1001.16 0
1001.24 0
1001.31 0
1001.38 0
1001.45 0
1001.53 0
1001.60 0
1001.67 0
1001.74 0
1001.82 0
1001.89 0
1001.96 0
1002.03 0
1002.11 0
1002.18 0
1002.25 0
1002.32 0
1002.40 0
1002.47 0
1002.54 0
1002.61 0
1002.69 0
1002.76 0
1002.83 0
1002.91 0
1002.98 0
1003.05 0
1003.12 0
1003.20 0
1003.27 0
1003.34 0
1003.41 0
1003.49 0
1003.56 0
1003.63 0
1003.70 0
1003.78 0
1003.85 0
1003.92 0
1004.00 0
1004.07 0
1004.14 0
1004.21 0
1004.29 0
1004.36 0
1004.43 1
1004.50 1
1004.58 1
1004.65 1
1004.72 0
1004.79 0
1004.87 0
1004.94 0
1005.01 0
1005.09 0
1005.16 0
1005.23 0
1005.30 0
1005.38 0
1005.45 0
1005.52 0
1005.59 0
1005.67 0
1005.74 0
1005.81 0
1005.89 0
1005.96 0
1006.03 0
1006.10 0
1006.18 0
1006.25 0
1006.32 0
1006.39 0
1006.47 0
1006.54 0
1006.61 0
1006.69 0
1006.76 0
1006.83 0
1006.90 0
1006.98 0
1007.05 0
1007.12 0
1007.20 0
1007.27 0
1007.34 0
1007.41 0
1007.49 0
1007.56 0
1007.63 0
1007.70 0
1007.78 0
1007.85 0
1007.92 0
1008.00 0
1008.07 0
1008.14 0
1008.21 0
1008.29 0
1008.36 0
1008.43 0
1008.51 0
1008.58 0
1008.65 0
1008.72 1
1008.80 1
1008.87 1
1008.94 1
1009.02 1
1009.09 1
1009.16 1
1009.23 1
1009.31 0
1009.38 0
1009.45 0
1009.53 0
1009.60 0
1009.67 0
1009.74 0
1009.82 0
1009.89 0
1009.96 0
1010.04 0
1010.11 0
1010.18 0
1010.25 0
1010.33 0
1010.40 0
1010.47 0
1010.55 0
1010.62 0
1010.69 0
1010.77 0
1010.84 0
1010.91 0
1010.98 0
1011.06 0
1011.13 0
1011.20 0
1011.28 0
1011.35 0
1011.42 0
1011.49 0
1011.57 0
1011.64 0
1011.71 0
1011.79 0
1011.86 0
1011.93 0
1012.01 0
1012.08 0
1012.15 0
1012.22 0
1012.30 0
1012.37 0
1012.44 0
1012.52 0
1012.59 0
1012.66 0
1012.73 0
1012.81 0
1012.88 0
1012.95 0
1013.03 0
1013.10 0
1013.17 0
1013.25 0
1013.32 0
1013.39 0
1013.46 0
1013.54 0
1013.61 0
1013.68 0
1013.76 0
1013.83 0
1013.90 0
1013.98 0
1014.05 0
1014.12 0
1014.20 0
1014.27 0
1014.34 0
1014.41 0
1014.49 0
1014.56 0
1014.63 0
1014.71 0
1014.78 0
1014.85 0
1014.93 0
1015.00 0
1015.07 0
1015.14 0
1015.22 0
1015.29 0
1015.36 0
1015.44 0
1015.51 0
1015.58 0
1015.66 0
1015.73 0
1015.80 1
1015.88 1
1015.95 1
1016.02 1
1016.09 1
1016.17 0
1016.24 0
1016.31 0
1016.39 0
1016.46 0
1016.53 0
1016.61 0
1016.68 0
1016.75 0
1016.83 0
1016.90 0
1016.97 0
1017.05 0
1017.12 0
1017.19 0
1017.27 0
1017.34 0
1017.41 0
1017.48 0
1017.56 0
1017.63 0
1017.70 0
1017.78 0
1017.85 0
1017.92 0
1018.00 0
1018.07 0
1018.14 0
1018.22 0
1018.29 0
1018.36 0
1018.44 0
1018.51 0
1018.58 0
1018.66 0
1018.73 0
1018.80 0
1018.88 0
1018.95 0
1019.02 0
1019.09 0
1019.17 0
1019.24 0
1019.31 0
1019.39 0
1019.46 0
1019.53 0
1019.61 0
1019.68 0
1019.75 0
1019.83 0
1019.90 0
1019.97 0
1020.05 0
1020.12 0
1020.19 0
1020.27 0
1020.34 0
1020.41 0
1020.49 0
1020.56 0
1020.63 0
1020.71 0
1020.78 0
1020.85 0
1020.93 0
1021.00 0
1021.07 0
1021.15 0
1021.22 0
1021.29 0
1021.37 0
1021.44 0
1021.51 0
1021.59 0
1021.66 1
1021.73 1
1021.81 1
1021.88 1
1021.95 0
1022.03 0
1022.10 0
1022.17 0
1022.25 0
1022.32 0
1022.39 0
1022.47 0
1022.54 1
1022.61 1
1022.69 1
1022.76 1
1022.83 0
1022.91 0
1022.98 0
1023.05 0
1023.13 0
1023.20 0
1023.27 0
1023.35 0
1023.42 0
1023.49 0
1023.57 0
1023.64 0
1023.71 0
1023.79 0
1023.86 0
1023.93 0
1024.01 0
1024.08 0
1024.15 0
1024.23 0
1024.30 0
1024.37 0
1024.45 0
1024.52 0
1024.59 0
1024.67 0
1024.74 0
1024.81 0
1024.89 0
1024.96 0
1025.03 0
1025.11 1
1025.18 1
1025.25 1
1025.33 1
1025.40 1
1025.47 0
1025.55 0
1025.62 0
1025.69 0
1025.77 0
1025.84 1
1025.92 1
1025.99 1
1026.06 1
1026.14 1
1026.21 1
1026.28 1
1026.36 0
1026.43 0
1026.50 0
1026.58 0
1026.65 0
1026.72 0
1026.80 0
1026.87 0
1026.94 0
1027.02 0
1027.09 0
1027.16 1
1027.24 1
1027.31 1
1027.38 1
1027.46 0
1027.53 0
1027.61 0
1027.68 0
1027.75 0
1027.83 0
1027.90 0
1027.97 0
1028.05 0
1028.12 0
1028.19 0
1028.27 0
1028.34 0
1028.41 0
1028.49 0
1028.56 0
1028.64 0
1028.71 0
1028.78 0
1028.86 0
1028.93 0
1029.00 0
1029.08 0
1029.15 0
1029.22 0
1029.30 0
1029.37 0
1029.44 0
1029.52 0
1029.59 0
1029.67 0
1029.74 1
1029.81 1
1029.89 1
1029.96 1
1030.03 1
1030.11 1
1030.18 1
1030.25 0
1030.33 0
1030.40 0
1030.47 0
1030.55 0
1030.62 0
1030.70 1
1030.77 1
1030.84 1
1030.92 1
1030.99 1
1031.06 1
1031.14 1
1031.21 1
1031.28 1
1031.36 1
1031.43 1
1031.51 1
1031.58 1
1031.65 1
1031.73 1
1031.80 1
1031.87 1
1031.95 1
1032.02 1
1032.10 0
1032.17 0
1032.24 0
1032.32 0
1032.39 0
1032.46 0
1032.54 0
1032.61 0
1032.68 0
1032.76 0
1032.83 0
1032.91 0
1032.98 0
1033.05 0
1033.13 0
1033.20 0
1033.27 0
1033.35 1
1033.42 1
1033.50 1
1033.57 1
1033.64 1
1033.72 1
1033.79 1
1033.86 1
1033.94 1
1034.01 1
1034.09 2
1034.16 2
1034.23 2
1034.31 2
1034.38 2
1034.45 2
1034.53 1
1034.60 1
1034.68 1
1034.75 1
1034.82 0
1034.90 0
1034.97 0
1035.04 0
1035.12 0
1035.19 0
1035.27 0
1035.34 0
1035.41 0
1035.49 0
1035.56 0
1035.63 0
1035.71 1
1035.78 1
1035.86 1
1035.93 1
1036.00 1
1036.08 1
1036.15 1
1036.23 1
1036.30 1
1036.37 1
1036.45 1
1036.52 1
1036.59 1
1036.67 1
1036.74 1
1036.82 1
1036.89 1
1036.96 1
1037.04 1
1037.11 1
1037.19 1
1037.26 1
1037.33 1
1037.41 1
1037.48 1
1037.55 1
1037.63 1
1037.70 1
1037.78 0
1037.85 0
1037.92 0
1038.00 0
1038.07 0
1038.15 0
1038.22 0
1038.29 0
1038.37 0
1038.44 0
1038.52 0
1038.59 0
1038.66 0
1038.74 0
1038.81 0
1038.89 0
1038.96 0
1039.03 0
1039.11 0
1039.18 0
1039.25 0
1039.33 0
1039.40 0
1039.48 0
1039.55 0
1039.62 0
1039.70 0
1039.77 0
1039.85 0
1039.92 0
1039.99 0
1040.07 1
1040.14 1
1040.22 1
1040.29 1
1040.36 1
1040.44 1
1040.51 1
1040.59 1
1040.66 1
1040.73 1
1040.81 1
1040.88 1
1040.96 1
1041.03 2
1041.10 2
1041.18 2
1041.25 2
1041.33 2
1041.40 2
1041.47 2
1041.55 2
1041.62 2
1041.70 2
1041.77 2
1041.84 1
1041.92 1
1041.99 1
1042.07 1
1042.14 2
1042.21 2
1042.29 2
1042.36 2
1042.44 2
1042.51 2
1042.58 2
1042.66 2
1042.73 2
1042.81 2
1042.88 2
1042.95 1
1043.03 1
1043.10 1
1043.18 1
1043.25 1
1043.33 1
1043.40 1
1043.47 0
1043.55 0
1043.62 0
1043.70 0
1043.77 0
1043.84 0
1043.92 0
1043.99 0
1044.07 0
1044.14 0
1044.21 0
1044.29 0
1044.36 0
1044.44 0
1044.51 0
1044.58 0
1044.66 1
1044.73 1
1044.81 1
1044.88 1
1044.96 1
1045.03 1
1045.10 1
1045.18 1
1045.25 1
1045.33 1
1045.40 1
1045.47 0
1045.55 0
1045.62 0
1045.70 0
1045.77 0
1045.85 0
1045.92 0
1045.99 0
1046.07 0
1046.14 0
1046.22 0
1046.29 0
1046.36 0
1046.44 0
1046.51 0
1046.59 0
1046.66 0
1046.74 0
1046.81 0
1046.88 0
1046.96 0
1047.03 0
1047.11 0
1047.18 0
1047.26 0
1047.33 0
1047.40 1
1047.48 1
1047.55 1
1047.63 1
1047.70 1
1047.77 1
1047.85 1
1047.92 2
1048.00 2
1048.07 1
1048.15 1
1048.22 1
1048.29 1
1048.37 1
1048.44 0
1048.52 0
1048.59 0
1048.67 0
1048.74 0
1048.81 0
1048.89 0
1048.96 0
1049.04 0
1049.11 0
1049.19 0
1049.26 0
1049.33 0
1049.41 0
1049.48 0
1049.56 1
1049.63 1
1049.71 1
1049.78 1
1049.85 1
1049.93 1
1050.00 1
1050.08 1
1050.15 1
1050.23 1
1050.30 1
1050.37 1
1050.45 1
1050.52 1
1050.60 0
1050.67 0
1050.75 0
1050.82 1
1050.90 1
1050.97 1
1051.04 2
1051.12 2
1051.19 2
1051.27 2
1051.34 2
1051.42 2
1051.49 1
1051.56 1
1051.64 1
1051.71 0
1051.79 0
1051.86 0
1051.94 0
1052.01 0
1052.09 0
1052.16 0
1052.23 0
1052.31 0
1052.38 0
1052.46 0
1052.53 0
1052.61 0
1052.68 0
1052.75 0
1052.83 0
1052.90 0
1052.98 0
1053.05 0
1053.13 0
1053.20 1
1053.28 1
1053.35 1
1053.42 1
1053.50 1
1053.57 1
1053.65 1
1053.72 1
1053.80 1
1053.87 1
1053.95 1
1054.02 1
1054.09 1
1054.17 0
1054.24 0
1054.32 0
1054.39 0
1054.47 1
1054.54 1
1054.62 1
1054.69 1
1054.76 1
1054.84 1
1054.91 0
1054.99 0
1055.06 0
1055.14 0
1055.21 0
1055.29 0
1055.36 0
1055.44 1
1055.51 1
1055.58 2
1055.66 2
1055.73 2
1055.81 2
1055.88 2
1055.96 2
1056.03 2
1056.11 2
1056.18 1
1056.26 1
1056.33 1
1056.40 1
1056.48 1
1056.55 1
1056.63 1
1056.70 1
1056.78 1
1056.85 2
1056.93 2
1057.00 2
1057.08 3
1057.15 3
1057.22 2
1057.30 2
1057.37 2
1057.45 2
1057.52 2
1057.60 1
1057.67 1
1057.75 2
1057.82 2
1057.90 2
1057.97 2
1058.04 2
1058.12 3
1058.19 3
1058.27 2
1058.34 2
1058.42 2
1058.49 2
1058.57 1
1058.64 1
1058.72 1
1058.79 2
1058.87 2
1058.94 2
1059.01 3
1059.09 3
1059.16 3
1059.24 3
1059.31 3
1059.39 2
1059.46 2
1059.54 2
1059.61 2
1059.69 2
1059.76 3
1059.84 3
1059.91 3
1059.99 3
1060.06 3
1060.13 4
1060.21 4
1060.28 4
1060.36 5
1060.43 6
1060.51 6
1060.58 6
1060.66 6
1060.73 6
1060.81 6
1060.88 6
1060.96 6
1061.03 6
1061.11 6
1061.18 6
1061.26 5
1061.33 5
1061.40 5
1061.48 4
1061.55 4
1061.63 3
1061.70 3
1061.78 2
1061.85 2
1061.93 1
1062.00 1
1062.08 1
1062.15 1
1062.23 1
1062.30 1
1062.38 1
1062.45 2
1062.53 2
1062.60 2
1062.68 2
1062.75 1
1062.82 1
1062.90 1
1062.97 1
1063.05 0
1063.12 0
1063.20 1
1063.27 1
1063.35 1
1063.42 1
1063.50 1
1063.57 1
1063.65 1
1063.72 1
1063.80 1
1063.87 2
1063.95 2
1064.02 2
1064.10 3
1064.17 3
1064.25 4
1064.32 4
1064.40 5
1064.47 5
1064.55 5
1064.62 5
1064.69 5
1064.77 5
1064.84 5
1064.92 4
1064.99 4
1065.07 4
1065.14 4
1065.22 4
1065.29 4
1065.37 4
1065.44 4
1065.52 4
1065.59 4
1065.67 4
1065.74 5
1065.82 5
1065.89 5
1065.97 5
1066.04 4
1066.12 4
1066.19 4
1066.27 4
1066.34 4
1066.42 4
1066.49 3
1066.57 3
1066.64 2
1066.72 2
1066.79 2
1066.87 2
1066.94 2
1067.02 3
1067.09 3
1067.17 3
1067.24 3
1067.32 3
1067.39 3
1067.47 3
1067.54 3
1067.62 3
1067.69 3
1067.77 3
1067.84 3
1067.92 3
1067.99 3
1068.07 3
1068.14 3
1068.22 2
1068.29 2
1068.37 2
1068.44 2
1068.52 1
1068.59 1
1068.66 1
1068.74 1
1068.81 1
1068.89 1
1068.96 1
1069.04 0
1069.11 0
1069.19 0
1069.26 0
1069.34 0
1069.41 0
1069.49 1
1069.56 1
1069.64 2
1069.71 2
1069.79 3
1069.86 3
1069.94 2
1070.01 2
1070.09 2
1070.16 1
1070.24 1
1070.32 1
1070.39 1
1070.47 1
1070.54 1
1070.62 1
1070.69 2
1070.77 2
1070.84 1
1070.92 1
1070.99 1
1071.07 1
1071.14 1
1071.22 1
1071.29 1
1071.37 1
1071.44 1
1071.52 1
1071.59 1
1071.67 1
1071.74 1
1071.82 1
1071.89 2
1071.97 2
1072.04 2
1072.12 3
1072.19 3
1072.27 3
1072.34 3
1072.42 2
1072.49 2
1072.57 2
1072.64 2
1072.72 2
1072.79 2
1072.87 2
1072.94 2
1073.02 2
1073.09 2
1073.17 2
1073.24 2
1073.32 2
1073.39 2
1073.47 2
1073.54 2
1073.62 1
1073.69 1
1073.77 1
1073.84 1
1073.92 1
1073.99 1
1074.07 1
1074.15 2
1074.22 2
1074.30 2
1074.37 3
1074.45 3
1074.52 4
1074.60 4
1074.67 5
1074.75 6
1074.82 6
1074.90 7
1074.97 8
1075.05 8
1075.12 8
1075.20 8
1075.27 8
1075.35 7
1075.42 7
1075.50 6
1075.57 6
1075.65 5
1075.72 5
1075.80 4
1075.87 3
1075.95 3
1076.03 2
1076.10 2
1076.18 2
1076.25 2
1076.33 2
1076.40 2
1076.48 3
1076.55 3
1076.63 3
1076.70 3
1076.78 4
1076.85 4
1076.93 4
1077.00 4
1077.08 4
1077.15 4
1077.23 4
1077.30 4
1077.38 5
1077.46 6
1077.53 6
1077.61 7
1077.68 7
1077.76 7
1077.83 7
1077.91 7
1077.98 6
1078.06 6
1078.13 6
1078.21 6
1078.28 5
1078.36 5
1078.43 5
1078.51 5
1078.58 4
1078.66 4
1078.74 4
1078.81 4
1078.89 4
1078.96 4
1079.04 4
1079.11 4
1079.19 4
1079.26 4
1079.34 4
1079.41 4
1079.49 3
1079.56 3
1079.64 3
1079.71 3
1079.79 3
1079.87 3
1079.94 2
1080.02 2
1080.09 2
1080.17 1
1080.24 1
1080.32 1
1080.39 1
1080.47 0
1080.54 0
1080.62 1
1080.69 1
1080.77 1
1080.85 1
1080.92 1
1081.00 2
1081.07 2
1081.15 3
1081.22 3
1081.30 3
1081.37 3
1081.45 3
1081.52 3
1081.60 3
1081.68 3
1081.75 3
1081.83 3
1081.90 4
1081.98 4
1082.05 4
1082.13 5
1082.20 5
1082.28 5
1082.35 4
1082.43 4
1082.50 4
1082.58 4
1082.66 4
1082.73 4
1082.81 4
1082.88 3
1082.96 3
1083.03 2
1083.11 1
1083.18 0
1083.26 0
1083.34 0
1083.41 0
1083.49 0
1083.56 0
1083.64 0
1083.71 1
1083.79 2
1083.86 2
1083.94 3
1084.01 3
1084.09 3
1084.17 3
1084.24 4
1084.32 4
1084.39 4
1084.47 4
1084.54 3
1084.62 3
1084.69 3
1084.77 3
1084.85 3
1084.92 4
1085.00 4
1085.07 4
1085.15 4
1085.22 4
1085.30 4
1085.37 4
1085.45 3
1085.53 3
1085.60 2
1085.68 2
1085.75 2
1085.83 1
1085.90 1
1085.98 1
1086.05 1
1086.13 1
1086.21 1
1086.28 1
1086.36 0
1086.43 1
1086.51 1
1086.58 1
1086.66 2
1086.73 2
1086.81 2
1086.89 2
1086.96 1
1087.04 1
1087.11 1
1087.19 0
1087.26 0
1087.34 0
1087.42 0
1087.49 0
1087.57 0
1087.64 0
1087.72 0
1087.79 0
1087.87 0
1087.94 0
1088.02 0
1088.10 1
1088.17 1
1088.25 1
1088.32 1
1088.40 2
1088.47 2
1088.55 2
1088.63 2
1088.70 2
1088.78 2
1088.85 2
1088.93 2
1089.00 1
1089.08 1
1089.16 1
1089.23 1
1089.31 1
1089.38 1
1089.46 1
1089.53 1
1089.61 1
1089.69 2
1089.76 2
1089.84 3
1089.91 3
1089.99 3
1090.06 3
1090.14 3
1090.22 3
1090.29 4
1090.37 4
1090.44 4
1090.52 4
1090.59 4
1090.67 3
1090.75 3
1090.82 2
1090.90 2
1090.97 1
1091.05 1
1091.12 1
1091.20 1
1091.28 1
1091.35 1
1091.43 1
1091.50 1
1091.58 2
1091.65 2
1091.73 3
1091.81 3
1091.88 3
1091.96 3
1092.03 3
1092.11 3
1092.19 3
1092.26 3
1092.34 3
1092.41 3
1092.49 3
1092.56 3
1092.64 4
1092.72 4
1092.79 4
1092.87 5
1092.94 5
1093.02 5
1093.10 6
1093.17 6
1093.25 6
1093.32 7
1093.40 7
1093.47 7
1093.55 7
1093.63 7
1093.70 6
1093.78 6
1093.85 5
1093.93 5
1094.01 4
1094.08 3
1094.16 3
1094.23 2
1094.31 2
1094.38 2
1094.46 1
1094.54 1
1094.61 1
1094.69 0
1094.76 0
1094.84 1
1094.92 1
1094.99 2
1095.07 2
1095.14 3
1095.22 3
1095.30 3
1095.37 3
1095.45 3
1095.52 3
1095.60 2
1095.67 2
1095.75 2
1095.83 1
1095.90 1
1095.98 1
1096.05 2
1096.13 2
1096.21 2
1096.28 2
1096.36 2
1096.43 2
1096.51 2
1096.59 2
1096.66 2
1096.74 3
1096.81 3
1096.89 3
1096.97 4
1097.04 5
1097.12 5
1097.19 5
1097.27 5
1097.35 4
1097.42 4
1097.50 3
1097.57 3
1097.65 3
1097.73 4
1097.80 4
1097.88 5
1097.95 6
1098.03 7
1098.11 7
1098.18 7
1098.26 7
1098.33 6
1098.41 5
1098.49 5
1098.56 4
1098.64 4
1098.71 4
1098.79 5
1098.87 5
1098.94 5
1099.02 5
1099.09 5
1099.17 5
1099.25 4
1099.32 4
1099.40 3
1099.47 2
1099.55 2
1099.63 2
1099.70 1
1099.78 2
1099.85 2
1099.93 2
1100.01 2
1100.08 2
1100.16 2
1100.23 2
1100.31 2
1100.39 1
1100.46 1
1100.54 0
1100.61 0
1100.69 0
1100.77 0
1100.84 0
1100.92 0
1101.00 0
1101.07 0
1101.15 0
1101.22 1
1101.30 2
1101.38 3
1101.45 4
1101.53 4
1101.60 4
1101.68 4
1101.76 4
1101.83 4
1101.91 3
1101.98 2
1102.06 2
1102.14 1
1102.21 0
1102.29 0
1102.37 0
1102.44 0
1102.52 0
1102.59 0
1102.67 1
1102.75 2
1102.82 2
1102.90 3
1102.97 3
1103.05 4
1103.13 5
1103.20 5
1103.28 6
1103.36 6
1103.43 6
1103.51 5
1103.58 4
1103.66 4
1103.74 3
1103.81 2
1103.89 2
1103.97 3
1104.04 4
1104.12 5
1104.19 6
1104.27 8
1104.35 9
1104.42 9
1104.50 10
1104.58 10
1104.65 9
1104.73 8
1104.80 7
1104.88 6
1104.96 6
1105.03 6
1105.11 6
1105.18 6
1105.26 7
1105.34 7
1105.41 8
1105.49 8
1105.57 7
1105.64 6
1105.72 6
1105.80 5
1105.87 4
1105.95 4
1106.02 3
1106.10 4
1106.18 4
1106.25 4
1106.33 4
1106.41 3
1106.48 3
1106.56 2
1106.63 2
1106.71 2
1106.79 2
1106.86 2
1106.94 2
1107.02 2
1107.09 3
1107.17 3
1107.24 4
1107.32 4
1107.40 4
1107.47 4
1107.55 4
1107.63 4
1107.70 4
1107.78 4
1107.86 5
1107.93 5
1108.01 6
1108.08 7
1108.16 7
1108.24 7
1108.31 7
1108.39 6
1108.47 5
1108.54 4
1108.62 4
1108.70 4
1108.77 4
1108.85 5
1108.92 6
1109.00 7
1109.08 8
1109.15 8
1109.23 8
1109.31 8
1109.38 7
1109.46 7
1109.54 6
1109.61 6
1109.69 6
1109.76 6
1109.84 6
1109.92 6
1109.99 7
1110.07 7
1110.15 7
1110.22 7
1110.30 7
1110.38 7
1110.45 7
1110.53 7
1110.61 7
1110.68 7
1110.76 7
1110.83 7
1110.91 7
1110.99 7
1111.06 6
1111.14 6
1111.22 5
1111.29 5
1111.37 5
1111.45 5
1111.52 4
1111.60 4
1111.68 3
1111.75 3
1111.83 2
1111.90 2
1111.98 2
1112.06 1
1112.13 1
1112.21 1
1112.29 1
1112.36 1
1112.44 0
1112.52 0
1112.59 0
1112.67 0
1112.75 0
1112.82 0
1112.90 1
1112.98 1
1113.05 1
1113.13 1
1113.21 0
1113.28 0
1113.36 0
1113.43 0
1113.51 0
1113.59 0
1113.66 1
1113.74 2
1113.82 3
1113.89 4
1113.97 5
1114.05 6
1114.12 6
1114.20 6
1114.28 5
1114.35 4
1114.43 4
1114.51 3
1114.58 3
1114.66 3
1114.74 3
1114.81 4
1114.89 5
1114.97 5
1115.04 6
1115.12 7
1115.20 7
1115.27 8
1115.35 8
1115.43 8
1115.50 7
1115.58 7
1115.66 7
1115.73 7
1115.81 8
1115.89 9
1115.96 10
1116.04 10
1116.11 11
1116.19 11
1116.27 11
1116.34 10
1116.42 9
1116.50 8
1116.57 8
1116.65 7
1116.73 7
1116.80 6
1116.88 6
1116.96 6
1117.03 5
1117.11 5
1117.19 4
1117.26 4
1117.34 3
1117.42 3
1117.49 3
1117.57 2
1117.65 2
1117.72 1
1117.80 1
1117.88 1
1117.95 1
1118.03 2
1118.11 3
1118.18 5
1118.26 6
1118.34 8
1118.41 9
1118.49 9
1118.57 8
1118.64 7
1118.72 6
1118.80 5
1118.88 3
1118.95 3
1119.03 2
1119.11 2
1119.18 2
1119.26 3
1119.34 4
1119.41 5
1119.49 6
1119.57 7
1119.64 8
1119.72 9
1119.80 10
1119.87 11
1119.95 12
1120.03 13
1120.10 13
1120.18 13
1120.26 12
1120.33 11
1120.41 10
1120.49 9
1120.56 8
1120.64 8
1120.72 8
1120.79 8
1120.87 9
1120.95 9
1121.02 9
1121.10 9
1121.18 8
1121.25 8
1121.33 8
1121.41 8
1121.48 8
1121.56 9
1121.64 10
1121.72 11
1121.79 11
1121.87 11
1121.95 10
1122.02 9
1122.10 7
1122.18 6
1122.25 4
1122.33 4
1122.41 4
1122.48 4
1122.56 5
1122.64 5
1122.71 6
1122.79 6
1122.87 6
1122.94 6
1123.02 6
1123.10 5
1123.18 5
1123.25 5
1123.33 4
1123.41 4
1123.48 3
1123.56 3
1123.64 2
1123.71 1
1123.79 1
1123.87 0
1123.94 0
1124.02 0
1124.10 0
1124.17 0
1124.25 0
1124.33 1
1124.41 1
1124.48 1
1124.56 1
1124.64 0
1124.71 0
1124.79 1
1124.87 1
1124.94 2
1125.02 2
1125.10 3
1125.17 3
1125.25 3
1125.33 3
1125.41 3
1125.48 4
1125.56 4
1125.64 5
1125.71 6
1125.79 6
1125.87 7
1125.94 7
1126.02 7
1126.10 7
1126.18 6
1126.25 6
1126.33 5
1126.41 4
1126.48 3
1126.56 3
1126.64 3
1126.71 3
1126.79 4
1126.87 5
1126.94 6
1127.02 6
1127.10 7
1127.18 7
1127.25 7
1127.33 6
1127.41 6
1127.48 6
1127.56 6
1127.64 7
1127.71 8
1127.79 9
1127.87 10
1127.95 10
1128.02 11
1128.10 10
1128.18 10
1128.25 9
1128.33 8
1128.41 6
1128.49 5
1128.56 5
1128.64 4
1128.72 4
1128.79 3
1128.87 3
1128.95 3
1129.02 4
1129.10 4
1129.18 4
1129.26 5
1129.33 5
1129.41 5
1129.49 5
1129.56 4
1129.64 4
1129.72 4
1129.80 3
1129.87 3
1129.95 3
1130.03 3
1130.10 4
1130.18 4
1130.26 4
1130.34 4
1130.41 4
1130.49 4
1130.57 4
1130.64 4
1130.72 3
1130.80 3
1130.87 2
1130.95 2
1131.03 1
1131.11 2
1131.18 3
1131.26 4
1131.34 6
1131.41 8
1131.49 10
1131.57 12
1131.65 13
1131.72 13
1131.80 13
1131.88 13
1131.95 13
1132.03 13
1132.11 12
1132.19 12
1132.26 11
1132.34 11
1132.42 10
1132.50 10
1132.57 9
1132.65 9
1132.73 9
1132.80 9
1132.88 8
1132.96 8
1133.04 7
1133.11 7
1133.19 6
1133.27 6
1133.34 6
1133.42 6
1133.50 7
1133.58 7
1133.65 6
1133.73 7
1133.81 7
1133.88 7
1133.96 7
1134.04 8
1134.12 8
1134.19 9
1134.27 10
1134.35 10
1134.43 11
1134.50 11
1134.58 11
1134.66 11
1134.73 11
1134.81 12
1134.89 12
1134.97 12
1135.04 12
1135.12 12
1135.20 12
1135.28 12
1135.35 12
1135.43 12
1135.51 13
1135.58 13
1135.66 14
1135.74 14
1135.82 14
1135.89 14
1135.97 14
1136.05 13
1136.13 12
1136.20 11
1136.28 10
1136.36 9
1136.43 8
1136.51 8
1136.59 7
1136.67 7
1136.74 6
1136.82 7
1136.90 7
1136.98 7
1137.05 7
1137.13 8
1137.21 8
1137.29 8
1137.36 9
1137.44 9
1137.52 9
1137.59 9
1137.67 9
1137.75 9
1137.83 9
1137.90 9
1137.98 9
1138.06 8
1138.14 8
1138.21 8
1138.29 8
1138.37 8
1138.45 8
1138.52 9
1138.60 9
1138.68 9
1138.76 9
1138.83 9
1138.91 9
1138.99 9
1139.07 8
1139.14 8
1139.22 7
1139.30 6
1139.37 5
1139.45 5
1139.53 5
1139.61 4
1139.68 4
1139.76 3
1139.84 2
1139.92 1
1139.99 1
1140.07 0
1140.15 0
1140.23 0
1140.30 0
1140.38 0
1140.46 0
1140.54 0
1140.61 0
1140.69 0
1140.77 1
1140.85 2
1140.92 4
1141.00 5
1141.08 6
1141.16 7
1141.23 8
1141.31 9
1141.39 9
1141.47 9
1141.54 9
1141.62 9
1141.70 9
1141.78 9
1141.85 9
1141.93 8
1142.01 8
1142.09 7
1142.16 7
1142.24 6
1142.32 6
1142.40 7
1142.47 7
1142.55 9
1142.63 10
1142.71 12
1142.78 13
1142.86 14
1142.94 15
1143.02 16
1143.09 16
1143.17 17
1143.25 17
1143.33 18
1143.40 19
1143.48 19
1143.56 19
1143.64 18
1143.71 17
1143.79 16
1143.87 14
1143.95 12
1144.02 10
1144.10 9
1144.18 9
1144.26 9
1144.33 9
1144.41 10
1144.49 10
1144.57 11
1144.65 11
1144.72 10
1144.80 9
1144.88 8
1144.96 7
1145.03 6
1145.11 6
1145.19 6
1145.27 7
1145.34 9
1145.42 11
1145.50 13
1145.58 14
1145.65 15
1145.73 15
1145.81 14
1145.89 13
1145.96 11
1146.04 10
1146.12 9
1146.20 8
1146.28 7
1146.35 7
1146.43 7
1146.51 6
1146.59 6
1146.66 6
1146.74 6
1146.82 6
1146.90 6
1146.97 6
1147.05 6
1147.13 7
1147.21 7
1147.28 7
1147.36 7
1147.44 8
1147.52 8
1147.60 9
1147.67 9
1147.75 9
1147.83 9
1147.91 9
1147.98 9
1148.06 9
1148.14 9
1148.22 9
1148.29 8
1148.37 9
1148.45 9
1148.53 9
1148.61 9
1148.68 10
1148.76 11
1148.84 12
1148.92 13
1148.99 14
1149.07 16
1149.15 17
1149.23 18
1149.31 18
1149.38 18
1149.46 18
1149.54 17
1149.62 17
1149.69 16
1149.77 15
1149.85 14
1149.93 13
1150.01 12
1150.08 11
1150.16 10
1150.24 10
1150.32 10
1150.39 11
1150.47 12
1150.55 14
1150.63 16
1150.71 17
1150.78 19
1150.86 19
1150.94 20
1151.02 19
1151.09 18
1151.17 17
1151.25 16
1151.33 14
1151.41 13
1151.48 13
1151.56 13
1151.64 13
1151.72 14
1151.79 15
1151.87 15
1151.95 16
1152.03 15
1152.11 14
1152.18 13
1152.26 13
1152.34 12
1152.42 13
1152.50 13
1152.57 14
1152.65 14
1152.73 14
1152.81 14
1152.88 12
1152.96 11
1153.04 9
1153.12 7
1153.20 6
1153.27 5
1153.35 4
1153.43 3
1153.51 3
1153.59 3
1153.66 3
1153.74 3
1153.82 3
1153.90 3
1153.98 4
1154.05 5
1154.13 5
1154.21 6
1154.29 6
1154.36 7
1154.44 7
1154.52 7
1154.60 7
1154.68 7
1154.75 7
1154.83 6
1154.91 6
1154.99 6
1155.07 6
1155.14 7
1155.22 8
1155.30 9
1155.38 10
1155.46 10
1155.53 9
1155.61 9
1155.69 8
1155.77 7
1155.85 6
1155.92 6
1156.00 6
1156.08 6
1156.16 7
1156.24 8
1156.31 9
1156.39 11
1156.47 12
1156.55 13
1156.63 14
1156.70 15
1156.78 15
1156.86 15
1156.94 15
1157.02 15
1157.09 15
1157.17 14
1157.25 14
1157.33 13
1157.41 12
1157.48 10
1157.56 7
1157.64 5
1157.72 4
1157.80 2
1157.87 2
1157.95 1
1158.03 2
1158.11 2
1158.19 2
1158.26 3
1158.34 3
1158.42 3
1158.50 3
1158.58 3
1158.65 3
1158.73 2
1158.81 2
1158.89 2
1158.97 2
1159.05 2
1159.12 2
1159.20 2
1159.28 3
1159.36 3
1159.44 4
1159.51 4
1159.59 4
1159.67 4
1159.75 4
1159.83 3
1159.90 2
1159.98 1
1160.06 0
1160.14 0
1160.22 0
1160.29 0
1160.37 0
1160.45 0
1160.53 0
1160.61 0
1160.69 1
1160.76 1
1160.84 2
1160.92 1
1161.00 1
1161.08 1
1161.15 1
1161.23 2
1161.31 2
1161.39 3
1161.47 4
1161.55 5
1161.62 6
1161.70 7
1161.78 7
1161.86 8
1161.94 9
1162.01 9
1162.09 10
1162.17 10
1162.25 11
1162.33 12
1162.41 13
1162.48 14
1162.56 15
1162.64 15
1162.72 16
1162.80 16
1162.87 15
1162.95 14
1163.03 13
1163.11 11
1163.19 10
1163.27 9
1163.34 8
1163.42 8
1163.50 8
1163.58 9
1163.66 10
1163.73 11
1163.81 12
1163.89 12
1163.97 13
1164.05 14
1164.13 15
1164.20 16
1164.28 17
1164.36 18
1164.44 19
1164.52 19
1164.60 19
1164.67 19
1164.75 18
1164.83 18
1164.91 17
1164.99 17
1165.07 17
1165.14 17
1165.22 17
1165.30 17
1165.38 16
1165.46 15
1165.53 14
1165.61 13
1165.69 12
1165.77 11
1165.85 11
1165.93 11
1166.00 12
1166.08 13
1166.16 14
1166.24 14
1166.32 14
1166.40 14
1166.47 14
1166.55 13
1166.63 13
1166.71 13
1166.79 12
1166.87 12
1166.94 11
1167.02 11
1167.10 10
1167.18 9
1167.26 8
1167.34 7
1167.41 6
1167.49 5
1167.57 4
1167.65 3
1167.73 3
1167.81 2
1167.89 3
1167.96 3
1168.04 4
1168.12 6
1168.20 6
1168.28 7
1168.36 7
1168.43 7
1168.51 6
1168.59 6
1168.67 5
1168.75 5
1168.83 4
1168.90 4
1168.98 4
1169.06 4
1169.14 3
1169.22 2
1169.30 1
1169.37 0
1169.45 0
1169.53 0
1169.61 0
1169.69 0
1169.77 1
1169.85 2
1169.92 3
1170.00 4
1170.08 5
1170.16 6
1170.24 7
1170.32 7
1170.39 7
1170.47 7
1170.55 7
1170.63 7
1170.71 7
1170.79 7
1170.87 7
1170.94 6
1171.02 6
1171.10 5
1171.18 3
1171.26 2
1171.34 0
1171.41 0
1171.49 0
1171.57 0
1171.65 1
1171.73 2
1171.81 4
1171.89 6
1171.96 8
1172.04 9
1172.12 9
1172.20 9
1172.28 9
1172.36 9
1172.44 9
1172.51 10
1172.59 11
1172.67 13
1172.75 16
1172.83 18
1172.91 19
1172.99 21
1173.06 21
1173.14 22
1173.22 22
1173.30 23
1173.38 23
1173.46 23
1173.54 23
1173.61 23
1173.69 23
1173.77 23
1173.85 23
1173.93 23
1174.01 23
1174.09 23
1174.16 24
1174.24 24
1174.32 24
1174.40 23
1174.48 22
1174.56 21
1174.64 20
1174.71 18
1174.79 17
1174.87 15
1174.95 14
1175.03 12
1175.11 11
1175.19 10
1175.26 9
1175.34 8
1175.42 7
1175.50 7
1175.58 7
1175.66 7
1175.74 7
1175.81 7
1175.89 7
1175.97 8
1176.05 9
1176.13 10
1176.21 12
1176.29 15
1176.37 17
1176.44 19
1176.52 21
1176.60 23
1176.68 24
1176.76 25
1176.84 25
1176.92 25
1176.99 25
1177.07 25
1177.15 24
1177.23 23
1177.31 21
1177.39 19
1177.47 16
1177.55 14
1177.62 12
1177.70 10
1177.78 8
1177.86 7
1177.94 7
1178.02 7
1178.10 7
1178.18 7
1178.25 7
1178.33 7
1178.41 7
1178.49 7
1178.57 7
1178.65 7
1178.73 6
1178.81 6
1178.88 6
1178.96 5
1179.04 5
1179.12 5
1179.20 6
1179.28 6
1179.36 7
1179.44 7
1179.51 7
1179.59 7
1179.67 7
1179.75 7
1179.83 7
1179.91 8
1179.99 8
1180.07 10
1180.14 11
1180.22 12
1180.30 12
1180.38 12
1180.46 11
1180.54 10
1180.62 9
1180.70 8
1180.77 8
1180.85 7
1180.93 8
1181.01 8
1181.09 8
1181.17 8
1181.25 8
1181.33 8
1181.41 8
1181.48 8
1181.56 8
1181.64 9
1181.72 10
1181.80 11
1181.88 13
1181.96 15
1182.04 17
1182.11 19
1182.19 20
1182.27 20
1182.35 20
1182.43 19
1182.51 18
1182.59 17
1182.67 16
1182.75 15
1182.82 15
1182.90 15
1182.98 16
1183.06 18
1183.14 21
1183.22 23
1183.30 26
1183.38 28
1183.46 28
1183.53 28
1183.61 27
1183.69 24
1183.77 21
1183.85 18
1183.93 15
1184.01 12
1184.09 11
1184.17 10
1184.24 10
1184.32 11
1184.40 13
1184.48 16
1184.56 19
1184.64 21
1184.72 23
1184.80 24
1184.88 25
1184.96 24
1185.03 22
1185.11 20
1185.19 17
1185.27 15
1185.35 13
1185.43 11
1185.51 9
1185.59 8
1185.67 7
1185.74 7
1185.82 7
1185.90 8
1185.98 8
1186.06 9
1186.14 9
1186.22 10
1186.30 10
1186.38 10
1186.46 10
1186.53 10
1186.61 10
1186.69 11
1186.77 11
1186.85 12
1186.93 12
1187.01 13
1187.09 15
1187.17 16
1187.25 17
1187.32 18
1187.40 18
1187.48 18
1187.56 17
1187.64 16
1187.72 15
1187.80 14
1187.88 14
1187.96 13
1188.04 13
1188.12 12
1188.19 11
1188.27 10
1188.35 9
1188.43 8
1188.51 7
1188.59 7
1188.67 7
1188.75 7
1188.83 8
1188.91 9
1188.98 10
1189.06 11
1189.14 11
1189.22 12
1189.30 12
1189.38 11
1189.46 10
1189.54 9
1189.62 7
1189.70 6
1189.78 5
1189.85 4
1189.93 4
1190.01 4
1190.09 5
1190.17 5
1190.25 6
1190.33 6
1190.41 5
1190.49 5
1190.57 4
1190.65 3
1190.73 2
1190.80 1
1190.88 1
1190.96 0
1191.04 0
1191.12 0
1191.20 0
1191.28 0
1191.36 0
1191.44 0
1191.52 0
1191.60 1
1191.68 3
1191.75 6
1191.83 8
1191.91 11
1191.99 12
1192.07 13
1192.15 13
1192.23 13
1192.31 12
1192.39 11
1192.47 10
1192.55 9
1192.63 8
1192.70 8
1192.78 8
1192.86 9
1192.94 11
1193.02 13
1193.10 17
1193.18 20
1193.26 22
1193.34 24
1193.42 24
1193.50 24
1193.58 22
1193.66 20
1193.73 18
1193.81 17
1193.89 15
1193.97 15
1194.05 14
1194.13 15
1194.21 16
1194.29 17
1194.37 19
1194.45 20
1194.53 22
1194.61 23
1194.69 24
1194.76 25
1194.84 26
1194.92 26
1195.00 25
1195.08 24
1195.16 22
1195.24 20
1195.32 18
1195.40 16
1195.48 14
1195.56 12
1195.64 11
1195.72 10
1195.80 9
1195.88 8
1195.95 8
1196.03 8
1196.11 8
1196.19 9
1196.27 9
1196.35 10
1196.43 10
1196.51 11
1196.59 11
1196.67 12
1196.75 13
1196.83 14
1196.91 15
1196.99 15
1197.07 16
1197.14 15
1197.22 15
1197.30 15
1197.38 14
1197.46 15
1197.54 15
1197.62 16
1197.70 17
1197.78 18
1197.86 19
1197.94 19
1198.02 19
1198.10 19
1198.18 18
1198.26 17
1198.34 16
1198.41 15
1198.49 14
1198.57 13
1198.65 13
1198.73 12
1198.81 12
1198.89 12
1198.97 12
1199.05 12
1199.13 13
1199.21 13
1199.29 14
1199.37 14
1199.45 14
1199.53 14
1199.61 13
1199.69 12
1199.76 10
1199.84 8
1199.92 6
1200.00 3
1200.08 2
1200.16 1
1200.24 0
1200.32 1
1200.40 3
1200.48 5
1200.56 8
1200.64 12
1200.72 14
1200.80 17
1200.88 18
1200.96 19
1201.04 20
1201.12 19
1201.19 19
1201.27 18
1201.35 18
1201.43 17
1201.51 15
1201.59 14
1201.67 12
1201.75 11
1201.83 11
1201.91 11
1201.99 12
1202.07 14
1202.15 16
1202.23 17
1202.31 18
1202.39 18
1202.47 16
1202.55 14
1202.63 12
1202.71 10
1202.79 9
1202.86 8
1202.94 7
1203.02 8
1203.10 8
1203.18 8
1203.26 8
1203.34 7
1203.42 6
1203.50 6
1203.58 5
1203.66 4
1203.74 4
1203.82 4
1203.90 4
1203.98 4
1204.06 4
1204.14 4
1204.22 4
1204.30 4
1204.38 4
1204.46 3
1204.54 3
1204.62 3
1204.69 3
1204.77 3
1204.85 3
1204.93 4
1205.01 5
1205.09 7
1205.17 9
1205.25 10
1205.33 12
1205.41 12
1205.49 12
1205.57 11
1205.65 9
1205.73 9
1205.81 8
1205.89 9
1205.97 10
1206.05 12
1206.13 14
1206.21 15
1206.29 16
1206.37 16
1206.45 15
1206.53 14
1206.61 12
1206.69 11
1206.77 10
1206.85 11
1206.92 12
1207.00 15
1207.08 18
1207.16 20
1207.24 22
1207.32 24
1207.40 24
1207.48 24
1207.56 23
1207.64 22
1207.72 20
1207.80 19
1207.88 18
1207.96 17
1208.04 16
1208.12 16
1208.20 15
1208.28 15
1208.36 16
1208.44 16
1208.52 17
1208.60 18
1208.68 18
1208.76 19
1208.84 19
1208.92 19
1209.00 18
1209.08 16
1209.16 14
1209.24 13
1209.32 11
1209.40 11
1209.48 10
1209.56 10
1209.64 11
1209.72 12
1209.79 13
1209.87 15
1209.95 16
1210.03 18
1210.11 19
1210.19 20
1210.27 20
1210.35 20
1210.43 19
1210.51 18
1210.59 17
1210.67 17
1210.75 16
1210.83 16
1210.91 17
1210.99 17
1211.07 18
1211.15 18
1211.23 19
1211.31 19
1211.39 18
1211.47 18
1211.55 17
1211.63 17
1211.71 15
1211.79 14
1211.87 13
1211.95 12
1212.03 11
1212.11 11
1212.19 11
1212.27 12
1212.35 13
1212.43 14
1212.51 15
1212.59 16
1212.67 16
1212.75 16
1212.83 16
1212.91 15
1212.99 14
1213.07 13
1213.15 12
1213.23 11
1213.31 10
1213.39 10
1213.47 10
1213.55 10
1213.63 11
1213.71 10
1213.79 10
1213.87 9
1213.95 7
1214.03 6
1214.11 4
1214.19 3
1214.27 2
1214.35 3
1214.43 4
1214.51 5
1214.59 7
1214.67 8
1214.75 9
1214.83 10
1214.91 10
1214.99 10
1215.07 10
1215.15 10
1215.23 11
1215.31 11
1215.39 12
1215.47 13
1215.55 13
1215.63 13
1215.71 12
1215.79 11
1215.87 10
1215.95 10
1216.03 10
1216.11 10
1216.19 10
1216.27 11
1216.35 10
1216.43 10
1216.51 9
1216.59 8
1216.67 6
1216.75 5
1216.83 4
1216.91 2
1216.99 1
1217.07 0
1217.15 0
1217.23 0
1217.31 0
1217.39 0
1217.47 0
1217.55 0
1217.63 0
1217.71 0
1217.79 0
1217.87 0
1217.95 0
1218.03 0
1218.11 1
1218.19 3
1218.27 5
1218.35 8
1218.43 11
1218.51 14
1218.59 16
1218.67 17
1218.75 16
1218.83 15
1218.91 13
1218.99 10
1219.07 7
1219.15 5
1219.23 3
1219.31 2
1219.39 2
1219.47 3
1219.55 4
1219.63 6
1219.71 8
1219.79 10
1219.87 12
1219.95 14
1220.03 16
1220.11 18
1220.19 18
1220.27 18
1220.35 18
1220.43 17
1220.51 16
1220.59 16
1220.67 17
1220.75 18
1220.83 19
1220.91 21
1220.99 22
1221.07 22
1221.15 22
1221.23 22
1221.31 22
1221.39 21
1221.47 20
1221.55 18
1221.63 17
1221.71 15
1221.79 13
1221.87 10
1221.95 8
1222.03 6
1222.11 5
1222.19 5
1222.27 5
1222.35 5
1222.43 6
1222.51 7
1222.59 7
1222.67 8
1222.75 8
1222.83 9
1222.91 9
1222.99 9
1223.07 11
1223.15 12
1223.23 15
1223.31 18
1223.39 22
1223.47 26
1223.55 30
1223.63 33
1223.72 36
1223.80 37
1223.88 37
1223.96 36
1224.04 35
1224.12 33
1224.20 32
1224.28 30
1224.36 30
1224.44 30
1224.52 30
1224.60 31
1224.68 32
1224.76 32
1224.84 32
1224.92 31
1225.00 31
1225.08 29
1225.16 28
1225.24 27
1225.32 27
1225.40 26
1225.48 26
1225.56 26
1225.64 26
1225.72 25
1225.80 24
1225.88 24
1225.96 23
1226.04 21
1226.12 20
1226.20 19
1226.28 17
1226.36 16
1226.44 14
1226.52 13
1226.61 13
1226.69 13
1226.77 13
1226.85 13
1226.93 14
1227.01 14
1227.09 14
1227.17 14
1227.25 15
1227.33 15
1227.41 16
1227.49 18
1227.57 19
1227.65 20
1227.73 21
1227.81 21
1227.89 21
1227.97 20
1228.05 19
1228.13 18
1228.21 17
1228.29 16
1228.37 16
1228.45 16
1228.53 16
1228.61 17
1228.69 19
1228.77 21
1228.86 23
1228.94 25
1229.02 27
1229.10 29
1229.18 31
1229.26 32
1229.34 33
1229.42 34
1229.50 35
1229.58 35
1229.66 35
1229.74 35
1229.82 35
1229.90 34
1229.98 33
1230.06 33
1230.14 32
1230.22 32
1230.30 32
1230.38 33
1230.46 33
1230.54 34
1230.62 35
1230.71 36
1230.79 36
1230.87 35
1230.95 33
1231.03 31
1231.11 28
1231.19 25
1231.27 22
1231.35 20
1231.43 19
1231.51 18
1231.59 17
1231.67 16
1231.75 14
1231.83 13
1231.91 10
1231.99 8
1232.07 7
1232.15 5
1232.23 5
1232.31 5
1232.40 6
1232.48 8
1232.56 10
1232.64 12
1232.72 13
1232.80 15
1232.88 16
1232.96 17
1233.04 18
1233.12 19
1233.20 21
1233.28 23
1233.36 24
1233.44 25
1233.52 25
1233.60 24
1233.68 23
1233.76 23
1233.84 23
1233.93 24
1234.01 26
1234.09 29
1234.17 32
1234.25 34
1234.33 36
1234.41 38
1234.49 38
1234.57 38
1234.65 37
1234.73 36
1234.81 34
1234.89 31
1234.97 29
1235.05 27
1235.13 25
1235.21 23
1235.30 22
1235.38 21
1235.46 21
1235.54 20
1235.62 20
1235.70 20
1235.78 21
1235.86 21
1235.94 21
1236.02 22
1236.10 22
1236.18 23
1236.26 24
1236.34 25
1236.42 26
1236.50 27
1236.59 29
1236.67 30
1236.75 31
1236.83 32
1236.91 32
1236.99 31
1237.07 29
1237.15 27
1237.23 24
1237.31 21
1237.39 18
1237.47 15
1237.55 14
1237.63 13
1237.71 13
1237.80 13
1237.88 14
1237.96 16
1238.04 17
1238.12 19
1238.20 21
1238.28 24
1238.36 26
1238.44 28
1238.52 29
1238.60 29
1238.68 29
1238.76 27
1238.84 24
1238.93 21
1239.01 18
1239.09 15
1239.17 13
1239.25 11
1239.33 11
1239.41 11
1239.49 12
1239.57 13
1239.65 14
1239.73 14
1239.81 14
1239.89 13
1239.98 12
1240.06 11
1240.14 10
1240.22 10
1240.30 10
1240.38 10
1240.46 12
1240.54 13
1240.62 15
1240.70 16
1240.78 17
1240.86 18
1240.94 18
1241.03 18
1241.11 17
1241.19 17
1241.27 17
1241.35 17
1241.43 17
1241.51 19
1241.59 20
1241.67 21
1241.75 22
1241.83 22
1241.91 21
1241.99 19
1242.08 17
1242.16 14
1242.24 11
1242.32 9
1242.40 7
1242.48 6
1242.56 6
1242.64 7
1242.72 10
1242.80 12
1242.88 15
1242.97 19
1243.05 21
1243.13 24
1243.21 25
1243.29 26
1243.37 26
1243.45 25
1243.53 23
1243.61 20
1243.69 17
1243.77 14
1243.85 12
1243.94 12
1244.02 12
1244.10 14
1244.18 16
1244.26 19
1244.34 21
1244.42 22
1244.50 22
1244.58 20
1244.66 18
1244.74 16
1244.83 14
1244.91 14
1244.99 15
1245.07 18
1245.15 22
1245.23 26
1245.31 31
1245.39 35
1245.47 37
1245.55 39
1245.63 39
1245.72 38
1245.80 36
1245.88 34
1245.96 31
1246.04 29
1246.12 27
1246.20 25
1246.28 24
1246.36 22
1246.44 22
1246.53 21
1246.61 21
1246.69 21
1246.77 22
1246.85 22
1246.93 23
1247.01 23
1247.09 24
1247.17 25
1247.25 26
1247.34 27
1247.42 28
1247.50 30
1247.58 31
1247.66 33
1247.74 33
1247.82 34
1247.90 34
1247.98 33
1248.06 32
1248.15 31
1248.23 30
1248.31 30
1248.39 30
1248.47 31
1248.55 32
1248.63 34
1248.71 36
1248.79 37
1248.87 38
1248.96 39
1249.04 39
1249.12 39
1249.20 38
1249.28 38
1249.36 37
1249.44 36
1249.52 35
1249.60 33
1249.69 32
1249.77 30
1249.85 27
1249.93 24
1250.01 21
1250.09 19
1250.17 17
1250.25 16
1250.33 16
1250.42 17
1250.50 18
1250.58 20
1250.66 22
1250.74 25
1250.82 26
1250.90 28
1250.98 30
1251.06 32
1251.15 33
1251.23 34
1251.31 35
1251.39 34
1251.47 33
1251.55 31
1251.63 29
1251.71 26
1251.79 24
1251.88 22
1251.96 20
1252.04 18
1252.12 18
1252.20 17
1252.28 16
1252.36 16
1252.44 15
1252.52 13
1252.61 12
1252.69 11
1252.77 10
1252.85 10
1252.93 10
1253.01 11
1253.09 13
1253.17 15
1253.26 17
1253.34 19
1253.42 19
1253.50 19
1253.58 18
1253.66 16
1253.74 14
1253.82 12
1253.90 11
1253.99 11
1254.07 12
1254.15 13
1254.23 15
1254.31 18
1254.39 22
1254.47 25
1254.55 29
1254.64 32
1254.72 35
1254.80 37
1254.88 39
1254.96 40
1255.04 40
1255.12 39
1255.20 37
1255.29 34
1255.37 31
1255.45 26
1255.53 22
1255.61 18
1255.69 14
1255.77 11
1255.85 10
1255.94 9
1256.02 9
1256.10 10
1256.18 11
1256.26 12
1256.34 14
1256.42 15
1256.51 16
1256.59 18
1256.67 21
1256.75 23
1256.83 26
1256.91 29
1256.99 30
1257.07 30
1257.16 29
1257.24 27
1257.32 23
1257.40 20
1257.48 18
1257.56 16
1257.64 16
1257.72 18
1257.81 20
1257.89 22
1257.97 24
1258.05 25
1258.13 25
1258.21 25
1258.29 23
1258.38 21
1258.46 19
1258.54 16
1258.62 14
1258.70 14
1258.78 14
1258.86 14
1258.95 16
1259.03 17
1259.11 18
1259.19 18
1259.27 17
1259.35 15
1259.43 13
1259.51 10
1259.60 9
1259.68 8
1259.76 9
1259.84 11
1259.92 14
1260.00 18
1260.08 22
1260.17 25
1260.25 27
1260.33 28
1260.41 29
1260.49 28
1260.57 28
1260.65 27
1260.74 27
1260.82 27
1260.90 26
1260.98 26
1261.06 26
1261.14 25
1261.22 24
1261.31 24
1261.39 23
1261.47 21
1261.55 19
1261.63 17
1261.71 15
1261.79 13
1261.88 12
1261.96 10
1262.04 9
1262.12 7
1262.20 6
1262.28 5
1262.37 3
1262.45 3
1262.53 2
1262.61 2
1262.69 3
1262.77 4
1262.85 5
1262.94 6
1263.02 7
1263.10 8
1263.18 9
1263.26 10
1263.34 11
1263.42 11
1263.51 12
1263.59 12
1263.67 11
1263.75 11
1263.83 9
1263.91 8
1264.00 8
1264.08 8
1264.16 8
1264.24 10
1264.32 11
1264.40 13
1264.48 13
1264.57 14
1264.65 13
1264.73 13
1264.81 12
1264.89 11
1264.97 11
1265.06 11
1265.14 10
1265.22 10
1265.30 8
1265.38 6
1265.46 3
1265.55 1
1265.63 0
1265.71 0
1265.79 0
1265.87 0
1265.95 0
1266.03 0
1266.12 0
1266.20 0
1266.28 2
1266.36 4
1266.44 5
1266.52 5
1266.61 6
1266.69 7
1266.77 8
1266.85 10
1266.93 11
1267.01 13
1267.10 13
1267.18 14
1267.26 13
1267.34 12
1267.42 12
1267.50 12
1267.59 12
1267.67 14
1267.75 15
1267.83 17
1267.91 18
1267.99 19
1268.08 19
1268.16 19
1268.24 19
1268.32 18
1268.40 18
1268.48 18
1268.57 18
1268.65 19
1268.73 20
1268.81 22
1268.89 23
1268.97 24
1269.06 24
1269.14 24
1269.22 24
1269.30 23
1269.38 22
1269.46 21
1269.55 20
1269.63 19
1269.71 18
1269.79 16
1269.87 15
1269.95 14
1270.04 14
1270.12 13
1270.20 13
1270.28 14
1270.36 14
1270.45 15
1270.53 15
1270.61 15
1270.69 14
1270.77 13
1270.85 12
1270.94 11
1271.02 10
1271.10 9
1271.18 8
1271.26 7
1271.34 7
1271.43 6
1271.51 6
1271.59 6
1271.67 7
1271.75 9
1271.84 11
1271.92 15
1272.00 19
1272.08 23
1272.16 26
1272.24 29
1272.33 30
1272.41 30
1272.49 29
1272.57 29
1272.65 29
1272.74 29
1272.82 29
1272.90 30
1272.98 30
1273.06 30
1273.14 30
1273.23 29
1273.31 28
1273.39 26
1273.47 25
1273.55 24
1273.64 22
1273.72 21
1273.80 20
1273.88 19
1273.96 18
1274.04 17
1274.13 16
1274.21 16
1274.29 15
1274.37 15
1274.45 14
1274.54 15
1274.62 15
1274.70 15
1274.78 16
1274.86 17
1274.95 18
1275.03 18
1275.11 19
1275.19 19
1275.27 20
1275.35 21
1275.44 23
1275.52 25
1275.60 28
1275.68 31
1275.76 35
1275.85 38
1275.93 41
1276.01 43
1276.09 44
1276.17 43
1276.26 42
1276.34 39
1276.42 36
1276.50 34
1276.58 32
1276.67 30
1276.75 30
1276.83 29
1276.91 28
1276.99 27
1277.08 26
1277.16 25
1277.24 23
1277.32 23
1277.40 22
1277.49 23
1277.57 23
1277.65 24
1277.73 24
1277.81 24
1277.90 25
1277.98 25
1278.06 26
1278.14 27
1278.22 27
1278.31 28
1278.39 27
1278.47 27
1278.55 25
1278.63 23
1278.72 22
1278.80 20
1278.88 20
1278.96 20
1279.04 20
1279.13 20
1279.21 20
1279.29 20
1279.37 20
1279.45 20
1279.54 20
1279.62 20
1279.70 21
1279.78 22
1279.86 24
1279.95 26
1280.03 27
1280.11 27
1280.19 26
1280.27 24
1280.36 21
1280.44 17
1280.52 13
1280.60 10
1280.68 8
1280.77 7
1280.85 8
1280.93 9
1281.01 11
1281.09 13
1281.18 14
1281.26 14
1281.34 15
1281.42 15
1281.51 15
1281.59 17
1281.67 19
1281.75 21
1281.83 23
1281.92 25
1282.00 27
1282.08 28
1282.16 29
1282.24 30
1282.33 32
1282.41 33
1282.49 35
1282.57 35
1282.65 35
1282.74 34
1282.82 31
1282.90 29
1282.98 26
1283.07 23
1283.15 21
1283.23 20
1283.31 18
1283.39 17
1283.48 16
1283.56 15
1283.64 15
1283.72 14
1283.80 15
1283.89 15
1283.97 17
1284.05 18
1284.13 20
1284.22 21
1284.30 22
1284.38 23
1284.46 23
1284.54 22
1284.63 21
1284.71 20
1284.79 20
1284.87 21
1284.96 22
1285.04 23
1285.12 24
1285.20 24
1285.28 24
1285.37 23
1285.45 23
1285.53 22
1285.61 23
1285.70 24
1285.78 27
1285.86 30
1285.94 32
1286.02 34
1286.11 35
1286.19 35
1286.27 33
1286.35 30
1286.44 26
1286.52 23
1286.60 19
1286.68 16
1286.76 14
1286.85 12
1286.93 11
1287.01 11
1287.09 11
1287.18 11
1287.26 12
1287.34 13
1287.42 14
1287.51 15
1287.59 16
1287.67 16
1287.75 17
1287.83 18
1287.92 20
1288.00 22
1288.08 25
1288.16 28
1288.25 30
1288.33 32
1288.41 34
1288.49 34
1288.58 34
1288.66 33
1288.74 31
1288.82 29
1288.90 26
1288.99 24
1289.07 23
1289.15 21
1289.23 20
1289.32 19
1289.40 19
1289.48 18
1289.56 18
1289.65 17
1289.73 17
1289.81 17
1289.89 17
1289.98 17
1290.06 17
1290.14 16
1290.22 16
1290.31 16
1290.39 15
1290.47 16
1290.55 16
1290.63 15
1290.72 14
1290.80 12
1290.88 9
1290.96 6
1291.05 2
1291.13 0
1291.21 0
1291.29 0
1291.38 2
1291.46 6
1291.54 11
1291.62 15
1291.71 20
1291.79 23
1291.87 27
1291.95 30
1292.04 32
1292.12 33
1292.20 34
1292.28 35
1292.37 35
1292.45 34
1292.53 34
1292.61 34
1292.70 33
1292.78 33
1292.86 33
1292.94 32
1293.03 30
1293.11 28
1293.19 25
1293.27 22
1293.36 20
1293.44 18
1293.52 18
1293.60 17
1293.68 18
1293.77 18
1293.85 19
1293.93 19
1294.01 18
1294.10 18
1294.18 18
1294.26 18
1294.34 19
1294.43 20
1294.51 21
1294.59 23
1294.68 24
1294.76 25
1294.84 26
1294.92 27
1295.01 29
1295.09 31
1295.17 34
1295.25 38
1295.34 41
1295.42 44
1295.50 45
1295.58 46
1295.67 44
1295.75 42
1295.83 39
1295.91 37
1296.00 35
1296.08 33
1296.16 33
1296.24 34
1296.33 35
1296.41 38
1296.49 42
1296.57 45
1296.66 49
1296.74 52
1296.82 53
1296.90 54
1296.99 53
1297.07 51
1297.15 50
1297.23 48
1297.32 47
1297.40 46
1297.48 46
1297.56 46
1297.65 46
1297.73 46
1297.81 46
1297.90 45
1297.98 44
1298.06 43
1298.14 41
1298.23 40
1298.31 39
1298.39 37
1298.47 36
1298.56 36
1298.64 37
1298.72 38
1298.80 39
1298.89 40
1298.97 40
1299.05 40
1299.14 39
1299.22 37
1299.30 35
1299.38 33
1299.47 31
1299.55 29
1299.63 27
1299.71 26
1299.80 25
1299.88 24
1299.96 24
1300.04 24
1300.13 24
1300.21 23
1300.29 21
1300.38 18
1300.46 15
1300.54 12
1300.62 9
1300.71 8
1300.79 8
1300.87 10
1300.95 11
1301.04 12
1301.12 13
1301.20 14
1301.29 14
1301.37 13
1301.45 14
1301.53 14
1301.62 16
1301.70 17
1301.78 18
1301.86 19
1301.95 18
1302.03 18
1302.11 17
1302.20 16
1302.28 16
1302.36 17
1302.44 19
1302.53 23
1302.61 26
1302.69 30
1302.77 34
1302.86 36
1302.94 37
1303.02 37
1303.11 35
1303.19 32
1303.27 29
1303.35 25
1303.44 21
1303.52 18
1303.60 16
1303.69 14
1303.77 13
1303.85 12
1303.93 12
1304.02 12
1304.10 11
1304.18 9
1304.27 7
1304.35 4
1304.43 1
1304.51 0
1304.60 0
1304.68 0
1304.76 1
1304.85 5
1304.93 10
1305.01 16
1305.09 21
1305.18 24
1305.26 26
1305.34 25
1305.43 24
1305.51 21
1305.59 18
1305.67 16
1305.76 16
1305.84 16
1305.92 17
1306.01 19
1306.09 21
1306.17 22
1306.25 23
1306.34 22
1306.42 20
1306.50 19
1306.59 16
1306.67 13
1306.75 11
1306.83 7
1306.92 4
1307.00 0
1307.08 0
1307.17 0
1307.25 0
1307.33 0
1307.41 0
1307.50 0
1307.58 0
1307.66 1
1307.75 6
1307.83 11
1307.91 15
1308.00 18
1308.08 21
1308.16 23
1308.24 24
1308.33 24
1308.41 25
1308.49 24
1308.58 23
1308.66 22
1308.74 20
1308.82 17
1308.91 14
1308.99 11
1309.07 8
1309.16 4
1309.24 0
1309.32 0
1309.41 0
1309.49 0
1309.57 0
1309.65 0
1309.74 1
1309.82 6
1309.90 11
1309.99 16
1310.07 21
1310.15 23
1310.24 25
1310.32 25
1310.40 24
1310.48 21
1310.57 19
1310.65 16
1310.73 13
1310.82 11
1310.90 10
1310.98 10
1311.07 11
1311.15 13
1311.23 16
1311.32 19
1311.40 21
1311.48 24
1311.56 25
1311.65 26
1311.73 27
1311.81 27
1311.90 27
1311.98 27
1312.06 26
1312.15 25
1312.23 23
1312.31 20
1312.40 17
1312.48 14
1312.56 12
1312.64 10
1312.73 11
1312.81 12
1312.89 15
1312.98 18
1313.06 21
1313.14 24
1313.23 26
1313.31 27
1313.39 28
1313.48 29
1313.56 31
1313.64 33
1313.72 37
1313.81 41
1313.89 44
1313.97 47
1314.06 48
1314.14 48
1314.22 47
1314.31 45
1314.39 42
1314.47 41
1314.56 40
1314.64 40
1314.72 41
1314.81 41
1314.89 42
1314.97 41
1315.06 39
1315.14 36
1315.22 33
1315.30 29
1315.39 26
1315.47 24
1315.55 23
1315.64 22
1315.72 21
1315.80 21
1315.89 20
1315.97 20
1316.05 20
1316.14 20
1316.22 19
1316.30 17
1316.39 16
1316.47 14
1316.55 13
1316.64 13
1316.72 13
1316.80 15
1316.89 17
1316.97 20
1317.05 22
1317.14 24
1317.22 26
1317.30 27
1317.38 28
1317.47 30
1317.55 31
1317.63 31
1317.72 31
1317.80 29
1317.88 27
1317.97 23
1318.05 20
1318.13 17
1318.22 15
1318.30 14
1318.38 14
1318.47 15
1318.55 17
1318.63 18
1318.72 20
1318.80 23
1318.88 26
1318.97 29
1319.05 33
1319.13 37
1319.22 41
1319.30 45
1319.38 48
1319.47 50
1319.55 51
1319.63 51
1319.72 50
1319.80 48
1319.88 46
1319.97 45
1320.05 45
1320.13 45
1320.22 46
1320.30 48
1320.38 49
1320.47 51
1320.55 52
1320.63 52
1320.72 51
1320.80 49
1320.88 47
1320.97 44
1321.05 40
1321.13 36
1321.22 31
1321.30 27
1321.38 23
1321.47 21
1321.55 20
1321.63 21
1321.72 24
1321.80 28
1321.88 33
1321.97 37
1322.05 41
1322.13 43
1322.22 43
1322.30 44
1322.38 44
1322.47 44
1322.55 46
1322.63 49
1322.72 53
1322.80 57
1322.88 61
1322.97 64
1323.05 66
1323.13 67
1323.22 67
1323.30 66
1323.39 64
1323.47 61
1323.55 57
1323.64 53
1323.72 49
1323.80 45
1323.89 43
1323.97 42
1324.05 42
1324.14 44
1324.22 45
1324.30 46
1324.39 46
1324.47 46
1324.55 45
1324.64 44
1324.72 44
1324.80 44
1324.89 45
1324.97 45
1325.05 46
1325.14 46
1325.22 46
1325.30 45
1325.39 45
1325.47 44
1325.56 43
1325.64 41
1325.72 39
1325.81 36
1325.89 33
1325.97 30
1326.06 28
1326.14 27
1326.22 27
1326.31 27
1326.39 28
1326.47 28
1326.56 29
1326.64 28
1326.72 28
1326.81 27
1326.89 27
1326.98 28
1327.06 30
1327.14 32
1327.23 34
1327.31 36
1327.39 37
1327.48 36
1327.56 34
1327.64 31
1327.73 27
1327.81 24
1327.89 21
1327.98 20
1328.06 19
1328.15 19
1328.23 20
1328.31 21
1328.40 23
1328.48 25
1328.56 28
1328.65 30
1328.73 32
1328.81 35
1328.90 37
1328.98 39
1329.06 41
1329.15 43
1329.23 44
1329.32 46
1329.40 47
1329.48 47
1329.57 47
1329.65 46
1329.73 45
1329.82 43
1329.90 41
1329.98 39
1330.07 37
1330.15 36
1330.24 35
1330.32 34
1330.40 33
1330.49 32
1330.57 31
1330.65 30
1330.74 28
1330.82 28
1330.90 27
1330.99 28
1331.07 28
1331.16 29
1331.24 30
1331.32 30
1331.41 29
1331.49 27
1331.57 25
1331.66 23
1331.74 21
1331.83 19
1331.91 17
1331.99 16
1332.08 15
1332.16 14
1332.24 12
1332.33 11
1332.41 9
1332.49 7
1332.58 6
1332.66 4
1332.75 3
1332.83 3
1332.91 3
1333.00 3
1333.08 4
1333.16 5
1333.25 7
1333.33 9
1333.42 11
1333.50 13
1333.58 16
1333.67 17
1333.75 19
1333.83 20
1333.92 21
1334.00 22
1334.09 23
1334.17 24
1334.25 24
1334.34 25
1334.42 26
1334.50 28
1334.59 30
1334.67 32
1334.76 35
1334.84 39
1334.92 42
1335.01 44
1335.09 46
1335.18 46
1335.26 46
1335.34 44
1335.43 42
1335.51 39
1335.59 37
1335.68 34
1335.76 33
1335.85 32
1335.93 33
1336.01 35
1336.10 37
1336.18 40
1336.27 43
1336.35 45
1336.43 45
1336.52 45
1336.60 43
1336.68 42
1336.77 41
1336.85 41
1336.94 43
1337.02 46
1337.10 50
1337.19 55
1337.27 58
1337.36 61
1337.44 61
1337.52 60
1337.61 57
1337.69 52
1337.77 46
1337.86 40
1337.94 33
1338.03 27
1338.11 22
1338.19 18
1338.28 15
1338.36 15
1338.45 15
1338.53 18
1338.61 21
1338.70 26
1338.78 30
1338.87 33
1338.95 35
1339.03 36
1339.12 36
1339.20 34
1339.28 31
1339.37 29
1339.45 26
1339.54 23
1339.62 22
1339.70 21
1339.79 21
1339.87 22
1339.96 25
1340.04 28
1340.12 30
1340.21 32
1340.29 32
1340.38 30
1340.46 28
1340.54 25
1340.63 23
1340.71 23
1340.80 25
1340.88 29
1340.96 34
1341.05 40
1341.13 45
1341.22 47
1341.30 48
1341.38 47
1341.47 45
1341.55 44
1341.64 44
1341.72 46
1341.80 49
1341.89 53
1341.97 56
1342.06 58
1342.14 59
1342.22 57
1342.31 55
1342.39 53
1342.48 51
1342.56 50
1342.64 50
1342.73 50
1342.81 49
1342.90 47
1342.98 44
1343.06 41
1343.15 37
1343.23 33
1343.32 30
1343.40 29
1343.48 28
1343.57 28
1343.65 28
1343.74 27
1343.82 25
1343.91 23
1343.99 20
1344.07 17
1344.16 14
1344.24 12
1344.33 10
1344.41 8
1344.49 6
1344.58 5
1344.66 5
1344.75 4
1344.83 4
1344.91 4
1345.00 4
1345.08 4
1345.17 4
1345.25 4
1345.33 3
1345.42 2
1345.50 0
1345.59 0
1345.67 0
1345.76 0
1345.84 0
1345.92 0
1346.01 0
1346.09 0
1346.18 0
1346.26 0
1346.34 0
1346.43 0
1346.51 1
1346.60 2
1346.68 4
1346.77 6
1346.85 8
1346.93 10
1347.02 11
1347.10 12
1347.19 13
1347.27 14
1347.35 14
1347.44 14
1347.52 13
1347.61 12
1347.69 10
1347.78 9
1347.86 7
1347.94 6
1348.03 5
1348.11 4
1348.20 4
1348.28 3
1348.36 2
1348.45 2
1348.53 2
1348.62 3
1348.70 5
1348.79 8
1348.87 12
1348.95 16
1349.04 20
1349.12 23
1349.21 27
1349.29 30
1349.38 32
1349.46 33
1349.54 34
1349.63 35
1349.71 36
1349.80 37
1349.88 38
1349.97 39
1350.05 39
1350.13 40
1350.22 40
1350.30 41
1350.39 42
1350.47 44
1350.56 46
1350.64 48
1350.72 50
1350.81 52
1350.89 52
1350.98 51
1351.06 49
1351.15 46
1351.23 42
1351.31 39
1351.40 36
1351.48 35
1351.57 35
1351.65 36
1351.74 37
1351.82 39
1351.90 40
1351.99 42
1352.07 43
1352.16 44
1352.24 44
1352.33 44
1352.41 43
1352.49 41
1352.58 38
1352.66 35
1352.75 31
1352.83 29
1352.92 27
1353.00 26
1353.09 26
1353.17 25
1353.25 25
1353.34 24
1353.42 22
1353.51 21
1353.59 20
1353.68 21
1353.76 23
1353.84 27
1353.93 31
1354.01 36
1354.10 40
1354.18 43
1354.27 45
1354.35 44
1354.44 43
1354.52 42
1354.60 41
1354.69 41
1354.77 42
1354.86 43
1354.94 44
1355.03 43
1355.11 42
1355.19 39
1355.28 36
1355.36 32
1355.45 29
1355.53 27
1355.62 26
1355.70 25
1355.79 25
1355.87 24
1355.95 23
1356.04 22
1356.12 20
1356.21 17
1356.29 15
1356.38 13
1356.46 12
1356.55 10
1356.63 9
1356.72 8
1356.80 7
1356.88 7
1356.97 7
1357.05 8
1357.14 9
1357.22 9
1357.31 9
1357.39 9
1357.48 9
1357.56 8
1357.64 8
1357.73 7
1357.81 6
1357.90 5
1357.98 4
1358.07 3
1358.15 2
1358.24 2
1358.32 2
1358.41 4
1358.49 7
1358.57 12
1358.66 18
1358.74 26
1358.83 34
1358.91 42
1359.00 48
1359.08 53
1359.17 55
1359.25 56
1359.34 55
1359.42 54
1359.50 53
1359.59 51
1359.67 50
1359.76 50
1359.84 49
1359.93 48
1360.01 46
1360.10 44
1360.18 42
1360.27 39
1360.35 36
1360.43 34
1360.52 31
1360.60 28
1360.69 25
1360.77 21
1360.86 17
1360.94 13
1361.03 10
1361.11 8
1361.20 8
1361.28 9
1361.37 11
1361.45 15
1361.53 19
1361.62 23
1361.70 26
1361.79 28
1361.87 30
1361.96 30
1362.04 29
1362.13 28
1362.21 25
1362.30 22
1362.38 19
1362.47 16
1362.55 14
1362.63 13
1362.72 12
1362.80 12
1362.89 12
1362.97 12
1363.06 12
1363.14 13
1363.23 14
1363.31 14
1363.40 15
1363.48 16
1363.57 16
1363.65 16
1363.74 15
1363.82 14
1363.91 12
1363.99 10
1364.07 9
1364.16 8
1364.24 7
1364.33 8
1364.41 9
1364.50 11
1364.58 13
1364.67 15
1364.75 17
1364.84 20
1364.92 22
1365.01 25
1365.09 29
1365.18 33
1365.26 36
1365.35 38
1365.43 38
1365.51 37
1365.60 34
1365.68 30
1365.77 26
1365.85 23
1365.94 21
1366.02 21
1366.11 21
1366.19 22
1366.28 23
1366.36 24
1366.45 23
1366.53 23
1366.62 23
1366.70 24
1366.79 27
1366.87 30
1366.96 34
1367.04 37
1367.13 40
1367.21 41
1367.30 40
1367.38 38
1367.46 35
1367.55 32
1367.63 28
1367.72 26
1367.80 24
1367.89 22
1367.97 21
1368.06 20
1368.14 19
1368.23 18
1368.31 17
1368.40 16
1368.48 14
1368.57 12
1368.65 10
1368.74 9
1368.82 7
1368.91 5
1368.99 5
1369.08 4
1369.16 5
1369.25 6
1369.33 9
1369.42 12
1369.50 15
1369.59 19
1369.67 24
1369.76 28
1369.84 32
1369.93 35
1370.01 37
1370.10 38
1370.18 38
1370.26 36
1370.35 34
1370.43 30
1370.52 25
1370.60 20
1370.69 16
1370.77 12
1370.86 9
1370.94 7
1371.03 6
1371.11 5
1371.20 4
1371.28 3
1371.37 1
1371.45 0
1371.54 0
1371.62 0
1371.71 0
1371.79 0
1371.88 0
1371.96 0
1372.05 0
1372.13 5
1372.22 11
1372.30 15
1372.39 19
1372.47 21
1372.56 22
1372.64 22
1372.73 23
1372.81 25
1372.90 27
1372.98 31
1373.07 35
1373.15 38
1373.24 41
1373.32 42
1373.41 41
1373.49 39
1373.58 37
1373.66 35
1373.75 34
1373.83 35
1373.92 37
1374.00 38
1374.09 40
1374.17 40
1374.26 38
1374.34 35
1374.43 31
1374.51 27
1374.60 23
1374.68 21
1374.77 21
1374.85 23
1374.94 27
1375.02 31
1375.11 36
1375.19 41
1375.28 44
1375.36 47
1375.45 50
1375.53 52
1375.62 54
1375.70 56
1375.79 59
1375.87 61
1375.96 65
1376.04 68
1376.13 72
1376.21 74
1376.30 74
1376.38 73
1376.47 71
1376.55 67
1376.64 62
1376.72 58
1376.81 54
1376.89 51
1376.98 49
1377.07 49
1377.15 50
1377.24 51
1377.32 53
1377.41 54
1377.49 55
1377.58 55
1377.66 55
1377.75 53
1377.83 51
1377.92 49
1378.00 47
1378.09 45
1378.17 44
1378.26 44
1378.34 44
1378.43 45
1378.51 47
1378.60 50
1378.68 53
1378.77 55
1378.85 57
1378.94 57
1379.02 55
1379.11 53
1379.19 49
1379.28 45
1379.36 41
1379.45 38
1379.53 35
1379.62 33
1379.70 32
1379.79 31
1379.88 30
1379.96 29
1380.05 29
1380.13 29
1380.22 31
1380.30 33
1380.39 36
1380.47 40
1380.56 43
1380.64 46
1380.73 48
1380.81 48
1380.90 47
1380.98 45
1381.07 42
1381.15 38
1381.24 36
1381.32 34
1381.41 34
1381.49 35
1381.58 38
1381.66 41
1381.75 44
1381.84 47
1381.92 49
1382.01 50
1382.09 49
1382.18 48
1382.26 46
1382.35 43
1382.43 39
1382.52 36
1382.60 32
1382.69 29
1382.77 27
1382.86 25
1382.94 25
1383.03 26
1383.11 28
1383.20 32
1383.28 36
1383.37 41
1383.46 45
1383.54 48
1383.63 50
1383.71 50
1383.80 49
1383.88 47
1383.97 44
1384.05 40
1384.14 35
1384.22 31
1384.31 28
1384.39 25
1384.48 23
1384.56 22
1384.65 22
1384.74 22
1384.82 23
1384.91 23
1384.99 23
1385.08 23
1385.16 23
1385.25 23
1385.33 23
1385.42 23
1385.50 23
1385.59 22
1385.67 22
1385.76 22
1385.85 21
1385.93 20
1386.02 19
1386.10 18
1386.19 19
1386.27 21
1386.36 24
1386.44 29
1386.53 34
1386.61 39
1386.70 44
1386.78 47
1386.87 50
1386.96 52
1387.04 54
1387.13 57
1387.21 60
1387.30 64
1387.38 67
1387.47 70
1387.55 71
1387.64 71
1387.72 69
1387.81 66
1387.89 62
1387.98 59
1388.07 57
1388.15 55
1388.24 54
1388.32 53
1388.41 52
1388.49 50
1388.58 48
1388.66 45
1388.75 42
1388.83 40
1388.92 38
1389.01 36
1389.09 34
1389.18 32
1389.26 31
1389.35 29
1389.43 28
1389.52 28
1389.60 28
1389.69 28
1389.78 29
1389.86 30
1389.95 30
1390.03 29
1390.12 29
1390.20 28
1390.29 28
1390.37 28
1390.46 29
1390.54 31
1390.63 34
1390.72 37
1390.80 41
1390.89 45
1390.97 48
1391.06 50
1391.14 51
1391.23 51
1391.31 49
1391.40 45
1391.49 41
1391.57 36
1391.66 32
1391.74 29
1391.83 26
1391.91 24
1392.00 22
1392.08 20
1392.17 18
1392.26 15
1392.34 12
1392.43 8
1392.51 5
1392.60 2
1392.68 1
1392.77 2
1392.85 4
1392.94 9
1393.03 16
1393.11 24
1393.20 31
1393.28 38
1393.37 43
1393.45 47
1393.54 49
1393.63 49
1393.71 50
1393.80 50
1393.88 51
1393.97 53
1394.05 54
1394.14 56
1394.22 57
1394.31 58
1394.40 59
1394.48 59
1394.57 60
1394.65 60
1394.74 60
1394.82 58
1394.91 56
1395.00 54
1395.08 52
1395.17 51
1395.25 50
1395.34 50
1395.42 50
1395.51 50
1395.60 50
1395.68 49
1395.77 48
1395.85 47
1395.94 45
1396.02 43
1396.11 41
1396.20 38
1396.28 35
1396.37 30
1396.45 25
1396.54 20
1396.62 15
1396.71 10
1396.80 6
1396.88 4
1396.97 4
1397.05 6
1397.14 10
1397.22 15
1397.31 20
1397.40 25
1397.48 29
1397.57 31
1397.65 32
1397.74 30
1397.82 27
1397.91 22
1398.00 17
1398.08 13
1398.17 9
1398.25 6
1398.34 5
1398.42 5
1398.51 6
1398.60 9
1398.68 13
1398.77 16
1398.85 19
1398.94 21
1399.02 21
1399.11 21
1399.20 21
1399.28 21
1399.37 22
1399.45 23
1399.54 25
1399.63 27
1399.71 27
1399.80 27
1399.88 24
1399.97 21
1400.05 18
1400.14 15
1400.23 13
1400.31 13
1400.40 15
1400.48 18
1400.57 21
1400.65 23
1400.74 24
1400.83 24
1400.91 24
1401.00 23
1401.08 23
1401.17 23
1401.26 24
1401.34 26
1401.43 27
1401.51 27
1401.60 27
1401.69 26
1401.77 24
1401.86 22
1401.94 21
1402.03 21
1402.11 21
1402.20 22
1402.29 23
1402.37 24
1402.46 24
1402.54 24
1402.63 24
1402.72 23
1402.80 24
1402.89 25
1402.97 28
1403.06 31
1403.15 35
1403.23 38
1403.32 41
1403.40 43
1403.49 44
1403.57 45
1403.66 46
1403.75 48
1403.83 50
1403.92 52
1404.00 53
1404.09 53
1404.18 52
1404.26 50
1404.35 47
1404.43 43
1404.52 38
1404.61 34
1404.69 30
1404.78 27
1404.86 26
1404.95 27
1405.04 29
1405.12 32
1405.21 34
1405.29 37
1405.38 38
1405.47 38
1405.55 39
1405.64 40
1405.72 42
1405.81 45
1405.90 50
1405.98 54
1406.07 57
1406.15 58
1406.24 56
1406.33 52
1406.41 46
1406.50 39
1406.58 32
1406.67 27
1406.76 25
1406.84 24
1406.93 24
1407.01 25
1407.10 26
1407.19 26
1407.27 25
1407.36 23
1407.44 21
1407.53 20
1407.62 19
1407.70 19
1407.79 19
1407.87 18
1407.96 18
1408.05 17
1408.13 16
1408.22 17
1408.30 19
1408.39 21
1408.48 24
1408.56 27
1408.65 29
1408.73 29
1408.82 28
1408.91 26
1408.99 24
1409.08 22
1409.17 20
1409.25 18
1409.34 16
1409.42 14
1409.51 11
1409.60 9
1409.68 6
1409.77 4
1409.85 2
1409.94 1
1410.03 0
1410.11 0
1410.20 0
1410.28 0
1410.37 0
1410.46 0
1410.54 0
1410.63 0
1410.72 0
1410.80 1
1410.89 4
1410.97 7
1411.06 10
1411.15 14
1411.23 18
1411.32 21
1411.40 23
1411.49 24
1411.58 25
1411.66 26
1411.75 27
1411.84 29
1411.92 31
1412.01 34
1412.09 36
1412.18 36
1412.27 36
1412.35 34
1412.44 31
1412.52 28
1412.61 26
1412.70 25
1412.78 25
1412.87 25
1412.96 25
1413.04 24
1413.13 22
1413.21 19
1413.30 16
1413.39 12
1413.47 10
1413.56 7
1413.65 6
1413.73 5
1413.82 5
1413.90 6
1413.99 8
1414.08 10
1414.16 11
1414.25 13
1414.34 15
1414.42 16
1414.51 17
1414.59 17
1414.68 18
1414.77 18
1414.85 20
1414.94 23
1415.03 27
1415.11 31
1415.20 36
1415.28 40
1415.37 43
1415.46 45
1415.54 46
1415.63 44
1415.72 41
1415.80 37
1415.89 32
1415.97 26
1416.06 21
1416.15 15
1416.23 10
1416.32 6
1416.41 3
1416.49 2
1416.58 1
1416.67 1
1416.75 3
1416.84 5
1416.92 7
1417.01 9
1417.10 10
1417.18 10
1417.27 9
1417.36 8
1417.44 7
1417.53 6
1417.62 5
1417.70 5
1417.79 6
1417.87 7
1417.96 9
1418.05 10
1418.13 10
1418.22 9
1418.31 8
1418.39 5
1418.48 3
1418.57 0
1418.65 0
1418.74 0
1418.82 0
1418.91 0
1419.00 0
1419.08 0
1419.17 0
1419.26 0
1419.34 2
1419.43 3
1419.52 5
1419.60 7
1419.69 9
1419.77 11
1419.86 13
1419.95 14
1420.03 15
1420.12 16
1420.21 17
1420.29 19
1420.38 22
1420.47 25
1420.55 29
1420.64 33
1420.73 36
1420.81 38
1420.90 39
1420.98 40
1421.07 40
1421.16 40
1421.24 42
1421.33 43
1421.42 45
1421.50 46
1421.59 47
1421.68 48
1421.76 48
1421.85 47
1421.94 48
1422.02 49
1422.11 52
1422.20 55
1422.28 59
1422.37 63
1422.45 65
1422.54 66
1422.63 66
1422.71 63
1422.80 59
1422.89 54
1422.97 49
1423.06 43
1423.15 38
1423.23 33
1423.32 29
1423.41 25
1423.49 22
1423.58 19
1423.67 17
1423.75 16
1423.84 16
1423.93 16
1424.01 17
1424.10 19
1424.19 20
1424.27 22
1424.36 22
1424.44 23
1424.53 22
1424.62 22
1424.70 21
1424.79 21
1424.88 21
1424.96 22
1425.05 24
1425.14 26
1425.22 29
1425.31 32
1425.40 36
1425.48 39
1425.57 41
1425.66 42
1425.74 43
1425.83 42
1425.92 41
1426.00 39
1426.09 37
1426.18 35
1426.26 32
1426.35 30
1426.44 29
1426.52 28
1426.61 28
1426.70 29
1426.78 30
1426.87 32
1426.96 34
1427.04 36
1427.13 38
1427.22 38
1427.30 39
1427.39 38
1427.48 38
1427.56 37
1427.65 36
1427.74 34
1427.82 33
1427.91 32
1428.00 31
1428.08 30
1428.17 28
1428.26 26
1428.34 25
1428.43 24
1428.52 24
1428.60 26
1428.69 30
1428.78 37
1428.86 45
1428.95 54
1429.04 62
1429.12 69
1429.21 73
1429.30 76
1429.38 77
1429.47 77
1429.56 77
1429.64 78
1429.73 79
1429.82 81
1429.90 81
1429.99 81
1430.08 79
1430.16 75
1430.25 70
1430.34 64
1430.42 59
1430.51 54
1430.60 51
1430.68 48
1430.77 45
1430.86 43
1430.94 41
1431.03 39
1431.12 38
1431.20 38
1431.29 38
1431.38 39
1431.46 40
1431.55 40
1431.64 40
1431.73 38
1431.81 36
1431.90 33
1431.99 29
1432.07 26
1432.16 22
1432.25 19
1432.33 16
1432.42 14
1432.51 12
1432.59 11
1432.68 11
1432.77 13
1432.85 15
1432.94 19
1433.03 24
1433.11 30
1433.20 37
1433.29 43
1433.37 50
1433.46 56
1433.55 62
1433.63 67
1433.72 72
1433.81 76
1433.90 82
1433.98 88
1434.07 95
1434.16 102
1434.24 109
1434.33 116
1434.42 120
1434.50 122
1434.59 122
1434.68 118
1434.76 113
1434.85 107
1434.94 102
1435.02 98
1435.11 95
1435.20 95
1435.29 95
1435.37 96
1435.46 96
1435.55 95
1435.63 92
1435.72 88
1435.81 84
1435.89 79
1435.98 75
1436.07 72
1436.15 71
1436.24 71
1436.33 72
1436.42 74
1436.50 75
1436.59 75
1436.68 74
1436.76 73
1436.85 71
1436.94 70
1437.02 68
1437.11 68
1437.20 68
1437.28 69
1437.37 70
1437.46 71
1437.55 71
1437.63 71
1437.72 70
1437.81 68
1437.89 65
1437.98 62
1438.07 59
1438.15 56
1438.24 53
1438.33 51
1438.41 49
1438.50 48
1438.59 47
1438.68 47
1438.76 47
1438.85 47
1438.94 47
1439.02 45
1439.11 43
1439.20 39
1439.28 34
1439.37 28
1439.46 22
1439.55 17
1439.63 13
1439.72 10
1439.81 9
1439.89 9
1439.98 10
1440.07 11
1440.16 12
1440.24 14
1440.33 16
1440.42 19
1440.50 23
1440.59 26
1440.68 30
1440.76 33
1440.85 35
1440.94 37
1441.03 39
1441.11 42
1441.20 45
1441.29 50
1441.37 54
1441.46 58
1441.55 61
1441.64 63
1441.72 63
1441.81 61
1441.90 58
1441.98 55
1442.07 53
1442.16 50
1442.24 48
1442.33 46
1442.42 44
1442.51 41
1442.59 38
1442.68 33
1442.77 29
1442.85 25
1442.94 21
1443.03 19
1443.12 18
1443.20 18
1443.29 20
1443.38 22
1443.46 26
1443.55 29
1443.64 32
1443.73 35
1443.81 37
1443.90 38
1443.99 39
1444.07 40
1444.16 42
1444.25 43
1444.34 44
1444.42 45
1444.51 45
1444.60 44
1444.68 42
1444.77 40
1444.86 38
1444.95 36
1445.03 36
1445.12 37
1445.21 38
1445.29 40
1445.38 42
1445.47 42
1445.56 41
1445.64 39
1445.73 36
1445.82 33
1445.91 30
1445.99 28
1446.08 27
1446.17 26
1446.25 26
1446.34 26
1446.43 25
1446.52 24
1446.60 22
1446.69 20
1446.78 18
1446.86 16
1446.95 13
1447.04 11
1447.13 8
1447.21 6
1447.30 4
1447.39 4
1447.48 4
1447.56 6
1447.65 10
1447.74 14
1447.82 20
1447.91 25
1448.00 31
1448.09 36
1448.17 40
1448.26 45
1448.35 48
1448.44 51
1448.52 53
1448.61 55
1448.70 56
1448.78 58
1448.87 59
1448.96 61
1449.05 63
1449.13 64
1449.22 65
1449.31 67
1449.40 68
1449.48 70
1449.57 71
1449.66 73
1449.74 74
1449.83 75
1449.92 75
1450.01 75
1450.09 74
1450.18 74
1450.27 74
1450.36 75
1450.44 77
1450.53 79
1450.62 83
1450.71 86
1450.79 90
1450.88 93
1450.97 96
1451.06 97
1451.14 97
1451.23 96
1451.32 93
1451.40 90
1451.49 85
1451.58 82
1451.67 78
1451.75 76
1451.84 74
1451.93 73
1452.02 72
1452.10 72
1452.19 72
1452.28 72
1452.37 72
1452.45 72
1452.54 72
1452.63 72
1452.72 71
1452.80 71
1452.89 71
1452.98 71
1453.07 70
1453.15 69
1453.24 67
1453.33 64
1453.41 60
1453.50 56
1453.59 52
1453.68 49
1453.76 47
1453.85 47
1453.94 49
1454.03 52
1454.11 57
1454.20 61
1454.29 64
1454.38 65
1454.46 63
1454.55 59
1454.64 53
1454.73 46
1454.81 38
1454.90 31
1454.99 24
1455.08 18
1455.16 13
1455.25 9
1455.34 5
1455.43 2
1455.51 0
1455.60 0
1455.69 0
1455.78 0
1455.86 0
1455.95 0
1456.04 0
1456.13 0
1456.21 0
1456.30 4
1456.39 9
1456.48 14
1456.56 19
1456.65 24
1456.74 28
1456.83 31
1456.91 33
1457.00 34
1457.09 35
1457.18 35
1457.26 36
1457.35 36
1457.44 37
1457.53 38
1457.61 39
1457.70 40
1457.79 42
1457.88 44
1457.96 46
1458.05 48
1458.14 49
1458.23 49
1458.32 47
1458.40 44
1458.49 40
1458.58 35
1458.67 30
1458.75 25
1458.84 22
1458.93 21
1459.02 21
1459.10 25
1459.19 30
1459.28 37
1459.37 45
1459.45 52
1459.54 57
1459.63 61
1459.72 63
1459.80 63
1459.89 61
1459.98 59
1460.07 56
1460.16 55
1460.24 55
1460.33 57
1460.42 59
1460.51 62
1460.59 65
1460.68 67
1460.77 69
1460.86 69
1460.94 68
1461.03 66
1461.12 62
1461.21 57
1461.29 51
1461.38 45
1461.47 39
1461.56 34
1461.65 30
1461.73 29
1461.82 28
1461.91 30
1462.00 32
1462.08 34
1462.17 37
1462.26 38
1462.35 39
1462.43 39
1462.52 39
1462.61 38
1462.70 36
1462.79 35
1462.87 33
1462.96 32
1463.05 32
1463.14 33
1463.22 35
1463.31 38
1463.40 42
1463.49 45
1463.57 47
1463.66 47
1463.75 46
1463.84 43
1463.93 39
1464.01 35
1464.10 33
1464.19 32
1464.28 33
1464.36 35
1464.45 38
1464.54 39
1464.63 40
1464.72 38
1464.80 34
1464.89 30
1464.98 26
1465.07 23
1465.15 21
1465.24 22
1465.33 25
1465.42 29
1465.51 34
1465.59 38
1465.68 40
1465.77 42
1465.86 42
1465.94 42
1466.03 43
1466.12 43
1466.21 43
1466.30 43
1466.38 42
1466.47 41
1466.56 39
1466.65 37
1466.74 37
1466.82 38
1466.91 41
1467.00 44
1467.09 47
1467.17 49
1467.26 49
1467.35 47
1467.44 44
1467.53 39
1467.61 34
1467.70 30
1467.79 26
1467.88 22
1467.97 18
1468.05 15
1468.14 12
1468.23 9
1468.32 7
1468.40 5
1468.49 3
1468.58 3
1468.67 2
1468.76 2
1468.84 1
1468.93 1
1469.02 0
1469.11 0
1469.20 0
1469.28 0
1469.37 0
1469.46 0
1469.55 0
1469.64 0
1469.72 1
1469.81 3
1469.90 5
1469.99 7
1470.07 9
1470.16 11
1470.25 13
1470.34 14
1470.43 16
1470.51 17
1470.60 17
1470.69 16
1470.78 15
1470.87 12
1470.95 10
1471.04 8
1471.13 6
1471.22 5
1471.31 6
1471.39 7
1471.48 10
1471.57 13
1471.66 17
1471.75 22
1471.83 26
1471.92 30
1472.01 33
1472.10 34
1472.19 34
1472.27 32
1472.36 30
1472.45 27
1472.54 25
1472.63 25
1472.71 26
1472.80 29
1472.89 32
1472.98 36
1473.07 38
1473.15 38
1473.24 37
1473.33 34
1473.42 31
1473.51 28
1473.59 25
1473.68 24
1473.77 23
1473.86 22
1473.95 22
1474.03 22
1474.12 24
1474.21 26
1474.30 29
1474.39 32
1474.47 37
1474.56 41
1474.65 45
1474.74 48
1474.83 49
1474.92 49
1475.00 49
1475.09 48
1475.18 48
1475.27 48
1475.36 49
1475.44 52
1475.53 55
1475.62 57
1475.71 59
1475.80 60
1475.88 59
1475.97 56
1476.06 53
1476.15 49
1476.24 46
1476.32 44
1476.41 43
1476.50 44
1476.59 45
1476.68 46
1476.77 46
1476.85 45
1476.94 44
1477.03 42
1477.12 39
1477.21 36
1477.29 33
1477.38 31
1477.47 29
1477.56 28
1477.65 28
1477.73 30
1477.82 32
1477.91 34
1478.00 36
1478.09 38
1478.18 39
1478.26 39
1478.35 38
1478.44 36
1478.53 34
1478.62 31
1478.70 27
1478.79 24
1478.88 21
1478.97 19
1479.06 18
1479.15 19
1479.23 21
1479.32 23
1479.41 26
1479.50 28
1479.59 29
1479.68 29
1479.76 28
1479.85 26
1479.94 24
1480.03 22
1480.12 20
1480.20 20
1480.29 20
1480.38 21
1480.47 22
1480.56 22
1480.65 23
1480.73 22
1480.82 22
1480.91 20
1481.00 18
1481.09 16
1481.18 13
1481.26 10
1481.35 8
1481.44 7
1481.53 8
1481.62 11
1481.70 16
1481.79 22
1481.88 29
1481.97 35
1482.06 40
1482.15 44
1482.23 47
1482.32 48
1482.41 49
1482.50 48
1482.59 47
1482.68 45
1482.76 43
1482.85 42
1482.94 42
1483.03 44
1483.12 47
1483.21 52
1483.29 57
1483.38 62
1483.47 65
1483.56 67
1483.65 67
1483.74 65
1483.82 62
1483.91 59
1484.00 55
1484.09 52
1484.18 51
1484.27 51
1484.35 52
1484.44 55
1484.53 57
1484.62 60
1484.71 60
1484.80 59
1484.88 56
1484.97 51
1485.06 44
1485.15 37
1485.24 30
1485.33 24
1485.42 19
1485.50 15
1485.59 13
1485.68 11
1485.77 8
1485.86 6
1485.95 4
1486.03 2
1486.12 1
1486.21 1
1486.30 3
1486.39 7
1486.48 12
1486.56 19
1486.65 26
1486.74 32
1486.83 36
1486.92 38
1487.01 38
1487.10 37
1487.18 35
1487.27 34
1487.36 34
1487.45 35
1487.54 37
1487.63 39
1487.71 39
1487.80 37
1487.89 33
1487.98 26
1488.07 17
1488.16 8
1488.24 0
1488.33 0
1488.42 0
1488.51 0
1488.60 0
1488.69 0
1488.78 6
1488.86 10
1488.95 13
1489.04 14
1489.13 13
1489.22 11
1489.31 9
1489.40 8
1489.48 10
1489.57 14
1489.66 22
1489.75 31
1489.84 40
1489.93 49
1490.02 54
1490.10 56
1490.19 55
1490.28 52
1490.37 47
1490.46 42
1490.55 37
1490.63 34
1490.72 31
1490.81 29
1490.90 27
1490.99 25
1491.08 21
1491.17 17
1491.25 13
1491.34 7
1491.43 2
1491.52 0
1491.61 0
1491.70 0
1491.79 0
1491.87 0
1491.96 0
1492.05 0
1492.14 0
1492.23 1
1492.32 7
1492.41 12
1492.49 17
1492.58 22
1492.67 25
1492.76 28
1492.85 30
1492.94 32
1493.03 34
1493.12 37
1493.20 40
1493.29 43
1493.38 45
1493.47 46
1493.56 45
1493.65 44
1493.74 43
1493.82 42
1493.91 42
1494.00 43
1494.09 46
1494.18 49
1494.27 52
1494.36 54
1494.44 55
1494.53 56
1494.62 55
1494.71 55
1494.80 54
1494.89 54
1494.98 53
1495.07 53
1495.15 51
1495.24 48
1495.33 43
1495.42 38
1495.51 32
1495.60 25
1495.69 20
1495.77 15
1495.86 13
1495.95 12
1496.04 13
1496.13 16
1496.22 19
1496.31 23
1496.40 27
1496.48 29
1496.57 30
1496.66 30
1496.75 29
1496.84 27
1496.93 25
1497.02 23
1497.11 22
1497.19 21
1497.28 20
1497.37 21
1497.46 21
1497.55 23
1497.64 25
1497.73 28
1497.82 31
1497.90 34
1497.99 37
1498.08 39
1498.17 41
1498.26 41
1498.35 40
1498.44 38
1498.53 35
1498.61 32
1498.70 30
1498.79 29
1498.88 31
1498.97 35
1499.06 41
1499.15 48
1499.24 53
1499.32 58
1499.41 59
1499.50 59
1499.59 56
1499.68 52
1499.77 48
1499.86 45
1499.95 43
1500.04 41
1500.12 40
1500.21 38
1500.30 36
1500.39 34
1500.48 32
1500.57 30
1500.66 29
1500.75 29
1500.84 28
1500.92 27
1501.01 27
1501.10 26
1501.19 25
1501.28 25
1501.37 26
1501.46 29
1501.55 33
1501.63 38
1501.72 44
1501.81 48
1501.90 52
1501.99 53
1502.08 52
1502.17 50
1502.26 48
1502.35 46
1502.43 45
1502.52 46
1502.61 48
1502.70 51
1502.79 54
1502.88 55
1502.97 55
1503.06 53
1503.15 48
1503.23 43
1503.32 38
1503.41 34
1503.50 32
1503.59 31
1503.68 31
1503.77 32
1503.86 33
1503.95 33
1504.04 32
1504.12 31
1504.21 31
1504.30 30
1504.39 31
1504.48 32
1504.57 33
1504.66 33
1504.75 33
1504.84 33
1504.92 32
1505.01 31
1505.10 29
1505.19 28
1505.28 26
1505.37 24
1505.46 21
1505.55 19
1505.64 17
1505.73 15
1505.81 13
1505.90 12
1505.99 11
1506.08 10
1506.17 9
1506.26 9
1506.35 9
1506.44 9
1506.53 9
1506.62 9
1506.70 8
1506.79 6
1506.88 5
1506.97 4
1507.06 3
1507.15 2
1507.24 1
1507.33 0
1507.42 0
1507.51 0
1507.60 0
1507.68 0
1507.77 0
1507.86 0
1507.95 1
1508.04 6
1508.13 12
1508.22 18
1508.31 24
1508.40 28
1508.49 33
1508.57 37
1508.66 42
1508.75 47
1508.84 52
1508.93 57
1509.02 61
1509.11 62
1509.20 62
1509.29 58
1509.38 52
1509.47 43
1509.55 33
1509.64 23
1509.73 14
1509.82 7
1509.91 3
1510.00 1
1510.09 2
1510.18 6
1510.27 10
1510.36 15
1510.45 19
1510.54 22
1510.62 24
1510.71 25
1510.80 26
1510.89 28
1510.98 30
1511.07 34
1511.16 39
1511.25 44
1511.34 48
1511.43 51
1511.52 52
1511.60 52
1511.69 49
1511.78 45
1511.87 40
1511.96 35
1512.05 29
1512.14 24
1512.23 19
1512.32 15
1512.41 12
1512.50 10
1512.59 9
1512.68 10
1512.76 11
1512.85 13
1512.94 15
1513.03 19
1513.12 23
1513.21 27
1513.30 31
1513.39 35
1513.48 39
1513.57 42
1513.66 43
1513.75 43
1513.83 42
1513.92 40
1514.01 36
1514.10 33
1514.19 29
1514.28 27
1514.37 26
1514.46 26
1514.55 27
1514.64 30
1514.73 35
1514.82 40
1514.91 45
1515.00 48
1515.08 51
1515.17 53
1515.26 53
1515.35 54
1515.44 54
1515.53 55
1515.62 57
1515.71 59
1515.80 61
1515.89 62
1515.98 63
1516.07 63
1516.16 62
1516.25 60
1516.33 57
1516.42 54
1516.51 50
1516.60 47
1516.69 43
1516.78 40
1516.87 39
1516.96 38
1517.05 38
1517.14 38
1517.23 38
1517.32 37
1517.41 35
1517.50 31
1517.59 28
1517.67 24
1517.76 22
1517.85 21
1517.94 21
1518.03 24
1518.12 27
1518.21 31
1518.30 34
1518.39 37
1518.48 39
1518.57 40
1518.66 39
1518.75 38
1518.84 36
1518.93 33
1519.01 30
1519.10 26
1519.19 24
1519.28 22
1519.37 21
1519.46 22
1519.55 23
1519.64 24
1519.73 25
1519.82 26
1519.91 26
1520.00 27
1520.09 28
1520.18 30
1520.27 33
1520.36 37
1520.45 42
1520.53 46
1520.62 50
1520.71 51
1520.80 51
1520.89 49
1520.98 46
1521.07 42
1521.16 39
1521.25 36
1521.34 34
1521.43 31
1521.52 29
1521.61 27
1521.70 24
1521.79 21
1521.88 18
1521.97 16
1522.06 14
1522.15 12
1522.23 12
1522.32 11
1522.41 12
1522.50 12
1522.59 13
1522.68 15
1522.77 16
1522.86 18
1522.95 19
1523.04 20
1523.13 20
1523.22 19
1523.31 17
1523.40 15
1523.49 11
1523.58 7
1523.67 4
1523.76 1
1523.85 0
1523.94 1
1524.02 4
1524.11 10
1524.20 18
1524.29 27
1524.38 35
1524.47 41
1524.56 44
1524.65 44
1524.74 42
1524.83 40
1524.92 38
1525.01 38
1525.10 40
1525.19 43
1525.28 47
1525.37 50
1525.46 52
1525.55 53
1525.64 52
1525.73 50
1525.82 46
1525.91 41
1525.99 35
1526.08 28
1526.17 20
1526.26 13
1526.35 6
1526.44 0
1526.53 0
1526.62 0
1526.71 0
1526.80 0
1526.89 0
1526.98 0
1527.07 0
1527.16 1
1527.25 1
1527.34 2
1527.43 2
1527.52 3
1527.61 4
1527.70 5
1527.79 5
1527.88 4
1527.97 3
1528.06 2
1528.15 2
1528.24 2
1528.33 2
1528.41 3
1528.50 4
1528.59 5
1528.68 7
1528.77 10
1528.86 14
1528.95 18
1529.04 23
1529.13 29
1529.22 35
1529.31 41
1529.40 45
1529.49 49
1529.58 52
1529.67 54
1529.76 56
1529.85 57
1529.94 57
1530.03 58
1530.12 58
1530.21 58
1530.30 57
1530.39 55
1530.48 53
1530.57 50
1530.66 47
1530.75 42
1530.84 37
1530.93 30
1531.02 23
1531.11 16
1531.20 9
1531.29 3
1531.38 0
1531.46 0
1531.55 0
1531.64 3
1531.73 8
1531.82 14
1531.91 20
1532.00 24
1532.09 27
1532.18 28
1532.27 27
1532.36 25
1532.45 21
1532.54 17
1532.63 14
1532.72 12
1532.81 11
1532.90 12
1532.99 14
1533.08 18
1533.17 21
1533.26 24
1533.35 26
1533.44 26
1533.53 25
1533.62 23
1533.71 20
1533.80 16
1533.89 12
1533.98 9
1534.07 7
1534.16 7
1534.25 8
1534.34 11
1534.43 14
1534.52 17
1534.61 20
1534.70 23
1534.79 26
1534.88 30
1534.97 34
1535.06 39
1535.15 45
1535.24 50
1535.33 54
1535.42 57
1535.51 57
1535.60 56
1535.69 52
1535.78 47
1535.87 42
1535.96 38
1536.05 36
1536.14 35
1536.23 35
1536.32 36
1536.41 37
1536.50 37
1536.58 36
1536.67 34
1536.76 31
1536.85 27
1536.94 23
1537.03 19
1537.12 15
1537.21 11
1537.30 8
1537.39 5
1537.48 4
1537.57 4
1537.66 7
1537.75 12
1537.84 19
1537.93 29
1538.02 40
1538.11 52
1538.20 63
1538.29 73
1538.38 81
1538.47 86
1538.56 88
1538.65 88
1538.74 86
1538.83 83
1538.92 79
1539.01 74
1539.10 68
1539.19 63
1539.28 57
1539.37 53
1539.46 49
1539.55 48
1539.64 47
1539.73 48
1539.82 50
1539.91 51
1540.00 53
1540.09 54
1540.18 54
1540.27 55
1540.36 56
1540.45 57
1540.54 57
1540.63 57
1540.72 55
1540.81 52
1540.90 48
1540.99 44
1541.08 40
1541.17 37
1541.26 36
1541.35 37
1541.44 41
1541.53 46
1541.62 53
1541.71 61
1541.80 68
1541.89 75
1541.98 80
1542.07 84
1542.16 86
1542.25 87
1542.34 87
1542.43 86
1542.52 84
1542.61 81
1542.70 77
1542.79 72
1542.88 66
1542.97 60
1543.06 55
1543.15 50
1543.24 46
1543.33 43
1543.42 41
1543.52 40
1543.61 40
1543.70 41
1543.79 43
1543.88 44
1543.97 45
1544.06 46
1544.15 45
1544.24 45
1544.33 44
1544.42 44
1544.51 44
1544.60 46
1544.69 48
1544.78 50
1544.87 51
1544.96 51
1545.05 49
1545.14 46
1545.23 42
1545.32 37
1545.41 32
1545.50 28
1545.59 25
1545.68 23
1545.77 24
1545.86 26
1545.95 31
1546.04 37
1546.13 45
1546.22 51
1546.31 57
1546.40 61
1546.49 63
1546.58 63
1546.67 61
1546.76 59
1546.85 58
1546.94 58
1547.03 59
1547.12 62
1547.21 65
1547.30 68
1547.39 70
1547.48 71
1547.57 69
1547.66 67
1547.75 65
1547.84 63
1547.93 63
1548.02 64
1548.11 66
1548.20 69
1548.29 73
1548.38 77
1548.47 81
1548.56 85
1548.66 87
1548.75 89
1548.84 90
1548.93 89
1549.02 87
1549.11 83
1549.20 78
1549.29 71
1549.38 65
1549.47 58
1549.56 51
1549.65 45
1549.74 39
1549.83 35
1549.92 31
1550.01 29
1550.10 27
1550.19 26
1550.28 24
1550.37 22
1550.46 19
1550.55 14
1550.64 8
1550.73 3
1550.82 0
1550.91 0
1551.00 0
1551.09 0
1551.18 0
1551.27 0
1551.36 0
1551.45 0
1551.54 2
1551.64 6
1551.73 10
1551.82 13
1551.91 15
1552.00 17
1552.09 17
1552.18 18
1552.27 18
1552.36 17
1552.45 17
1552.54 15
1552.63 13
1552.72 10
1552.81 6
1552.90 1
1552.99 0
1553.08 0
1553.17 0
1553.26 0
1553.35 0
1553.44 0
1553.53 0
1553.62 0
1553.71 5
1553.80 11
1553.89 17
1553.98 24
1554.08 33
1554.17 42
1554.26 52
1554.35 61
1554.44 69
1554.53 75
1554.62 79
1554.71 80
1554.80 78
1554.89 74
1554.98 67
1555.07 59
1555.16 51
1555.25 42
1555.34 34
1555.43 28
1555.52 24
1555.61 22
1555.70 22
1555.79 25
1555.88 30
1555.97 36
1556.06 44
1556.16 52
1556.25 60
1556.34 68
1556.43 74
1556.52 78
1556.61 81
1556.70 81
1556.79 81
1556.88 79
1556.97 76
1557.06 73
1557.15 71
1557.24 69
1557.33 67
1557.42 66
1557.51 66
1557.60 66
1557.69 65
1557.78 64
1557.87 62
1557.97 59
1558.06 54
1558.15 47
1558.24 40
1558.33 33
1558.42 29
1558.51 27
1558.60 27
1558.69 31
1558.78 37
1558.87 43
1558.96 49
1559.05 55
1559.14 58
1559.23 61
1559.32 64
1559.41 67
1559.50 70
1559.60 74
1559.69 77
1559.78 78
1559.87 77
1559.96 73
1560.05 67
1560.14 60
1560.23 54
1560.32 49
1560.41 48
1560.50 50
1560.59 54
1560.68 60
1560.77 67
1560.86 72
1560.95 75
1561.04 75
1561.14 74
1561.23 70
1561.32 66
1561.41 62
1561.50 58
1561.59 54
1561.68 52
1561.77 50
1561.86 48
1561.95 48
1562.04 48
1562.13 49
1562.22 50
1562.31 52
1562.40 53
1562.49 53
1562.59 52
1562.68 51
1562.77 49
1562.86 49
1562.95 49
1563.04 52
1563.13 56
1563.22 61
1563.31 67
1563.40 72
1563.49 76
1563.58 78
1563.67 78
1563.76 77
1563.85 75
1563.95 73
1564.04 72
1564.13 71
1564.22 70
1564.31 68
1564.40 66
1564.49 63
1564.58 58
1564.67 53
1564.76 48
1564.85 43
1564.94 40
1565.03 38
1565.12 37
1565.22 37
1565.31 37
1565.40 38
1565.49 40
1565.58 42
1565.67 44
1565.76 48
1565.85 52
1565.94 57
1566.03 62
1566.12 67
1566.21 70
1566.30 72
1566.40 71
1566.49 67
1566.58 60
1566.67 51
1566.76 39
1566.85 28
1566.94 16
1567.03 6
1567.12 0
1567.21 0
1567.30 0
1567.39 0
1567.48 0
1567.58 0
1567.67 1
1567.76 2
1567.85 3
1567.94 3
1568.03 3
1568.12 2
1568.21 2
1568.30 3
1568.39 5
1568.48 8
1568.57 12
1568.67 16
1568.76 21
1568.85 26
1568.94 30
1569.03 32
1569.12 34
1569.21 35
1569.30 36
1569.39 36
1569.48 37
1569.57 38
1569.66 39
1569.76 39
1569.85 38
1569.94 35
1570.03 31
1570.12 26
1570.21 19
1570.30 12
1570.39 6
1570.48 1
1570.57 0
1570.66 0
1570.76 3
1570.85 7
1570.94 11
1571.03 15
1571.12 16
1571.21 16
1571.30 14
1571.39 11
1571.48 9
1571.57 8
1571.66 10
1571.76 14
1571.85 19
1571.94 26
1572.03 32
1572.12 38
1572.21 42
1572.30 46
1572.39 48
1572.48 49
1572.57 51
1572.66 51
1572.76 52
1572.85 52
1572.94 51
1573.03 50
1573.12 49
1573.21 48
1573.30 48
1573.39 49
1573.48 51
1573.57 54
1573.67 59
1573.76 65
1573.85 71
1573.94 76
1574.03 80
1574.12 82
1574.21 83
1574.30 81
1574.39 78
1574.48 74
1574.58 69
1574.67 65
1574.76 61
1574.85 59
1574.94 58
1575.03 58
1575.12 60
1575.21 63
1575.30 66
1575.39 70
1575.49 73
1575.58 76
1575.67 77
1575.76 77
1575.85 75
1575.94 73
1576.03 69
1576.12 66
1576.21 63
1576.30 61
1576.40 61
1576.49 61
1576.58 63
1576.67 64
1576.76 66
1576.85 68
1576.94 69
1577.03 70
1577.12 70
1577.22 72
1577.31 73
1577.40 73
1577.49 73
1577.58 72
1577.67 70
1577.76 67
1577.85 63
1577.94 60
1578.04 58
1578.13 58
1578.22 61
1578.31 67
1578.40 75
1578.49 85
1578.58 96
1578.67 106
1578.76 113
1578.86 118
1578.95 120
1579.04 119
1579.13 116
1579.22 111
1579.31 107
1579.40 102
1579.49 98
1579.58 94
1579.68 90
1579.77 86
1579.86 81
1579.95 76
1580.04 72
1580.13 68
1580.22 66
1580.31 64
1580.40 64
1580.50 65
1580.59 67
1580.68 70
1580.77 75
1580.86 81
1580.95 86
1581.04 91
1581.13 94
1581.23 95
1581.32 92
1581.41 87
1581.50 80
1581.59 72
1581.68 64
1581.77 57
1581.86 52
1581.96 49
1582.05 47
1582.14 47
1582.23 48
1582.32 49
1582.41 51
1582.50 53
1582.59 54
1582.69 56
1582.78 59
1582.87 62
1582.96 66
1583.05 70
1583.14 75
1583.23 79
1583.32 84
1583.42 88
1583.51 92
1583.60 97
1583.69 102
1583.78 109
1583.87 116
1583.96 123
1584.05 130
1584.15 137
1584.24 142
1584.33 145
1584.42 145
1584.51 143
1584.60 139
1584.69 132
1584.78 124
1584.88 115
1584.97 106
1585.06 98
1585.15 91
1585.24 86
1585.33 80
1585.42 75
1585.51 69
1585.61 62
1585.70 55
1585.79 49
1585.88 44
1585.97 41
1586.06 41
1586.15 43
1586.25 46
1586.34 50
1586.43 54
1586.52 57
1586.61 58
1586.70 58
1586.79 58
1586.88 57
1586.98 55
1587.07 53
1587.16 51
1587.25 48
1587.34 44
1587.43 41
1587.52 37
1587.62 35
1587.71 35
1587.80 37
1587.89 41
1587.98 47
1588.07 53
1588.16 60
1588.26 66
1588.35 70
1588.44 72
1588.53 73
1588.62 73
1588.71 72
1588.80 72
1588.90 73
1588.99 75
1589.08 77
1589.17 79
1589.26 82
1589.35 83
1589.44 83
1589.54 83
1589.63 82
1589.72 81
1589.81 79
1589.90 78
1589.99 76
1590.08 74
1590.18 71
1590.27 66
1590.36 60
1590.45 52
1590.54 44
1590.63 36
1590.72 29
1590.82 24
1590.91 20
1591.00 19
1591.09 21
1591.18 24
1591.27 28
1591.36 33
1591.46 38
1591.55 43
1591.64 48
1591.73 51
1591.82 54
1591.91 56
1592.01 59
1592.10 62
1592.19 65
1592.28 67
1592.37 69
1592.46 68
1592.55 65
1592.65 59
1592.74 52
1592.83 44
1592.92 37
1593.01 32
1593.10 29
1593.19 27
1593.29 27
1593.38 28
1593.47 29
1593.56 30
1593.65 30
1593.74 31
1593.84 32
1593.93 34
1594.02 38
1594.11 43
1594.20 48
1594.29 54
1594.39 60
1594.48 66
1594.57 70
1594.66 73
1594.75 75
1594.84 75
1594.93 74
1595.03 71
1595.12 68
1595.21 63
1595.30 58
1595.39 52
1595.48 47
1595.58 44
1595.67 42
1595.76 41
1595.85 42
1595.94 44
1596.03 46
1596.13 48
1596.22 51
1596.31 53
1596.40 55
1596.49 57
1596.58 60
1596.68 62
1596.77 65
1596.86 68
1596.95 69
1597.04 69
1597.13 68
1597.23 64
1597.32 58
1597.41 51
1597.50 42
1597.59 32
1597.68 24
1597.78 17
1597.87 14
1597.96 13
1598.05 15
1598.14 19
1598.23 25
1598.33 32
1598.42 39
1598.51 44
1598.60 49
1598.69 53
1598.78 56
1598.88 59
1598.97 61
1599.06 63
1599.15 65
1599.24 65
1599.33 65
1599.43 63
1599.52 61
1599.61 59
1599.70 58
1599.79 59
1599.88 60
1599.98 62
1600.07 64
1600.16 67
1600.25 68
1600.34 70
1600.43 71
1600.53 73
1600.62 75
1600.71 79
1600.80 85
1600.89 91
1600.99 96
1601.08 100
1601.17 102
1601.26 102
1601.35 98
1601.44 92
1601.54 85
1601.63 77
1601.72 69
1601.81 62
1601.90 55
1601.99 50
1602.09 45
1602.18 40
1602.27 36
1602.36 32
1602.45 28
1602.55 25
1602.64 24
1602.73 24
1602.82 26
1602.91 28
1603.00 31
1603.10 34
1603.19 35
1603.28 35
1603.37 34
1603.46 31
1603.56 28
1603.65 24
1603.74 21
1603.83 19
1603.92 19
1604.02 20
1604.11 24
1604.20 28
1604.29 32
1604.38 36
1604.47 39
1604.57 39
1604.66 38
1604.75 35
1604.84 31
1604.93 26
1605.03 21
1605.12 16
1605.21 12
1605.30 8
1605.39 4
1605.49 1
1605.58 0
1605.67 0
1605.76 0
1605.85 0
1605.94 0
1606.04 0
1606.13 0
1606.22 1
1606.31 1
1606.40 1
1606.50 0
1606.59 1
1606.68 4
1606.77 9
1606.86 18
1606.96 29
1607.05 41
1607.14 54
1607.23 64
1607.32 71
1607.42 76
1607.51 76
1607.60 75
1607.69 72
1607.78 69
1607.88 66
1607.97 65
1608.06 64
1608.15 64
1608.24 63
1608.34 62
1608.43 60
1608.52 58
1608.61 55
1608.70 53
1608.79 51
1608.89 50
1608.98 51
1609.07 51
1609.16 53
1609.25 56
1609.35 59
1609.44 62
1609.53 65
1609.62 68
1609.71 69
1609.81 70
1609.90 69
1609.99 68
1610.08 68
1610.18 70
1610.27 73
1610.36 78
1610.45 84
1610.54 90
1610.64 96
1610.73 100
1610.82 102
1610.91 102
1611.00 100
1611.10 97
1611.19 93
1611.28 89
1611.37 86
1611.46 85
1611.56 85
1611.65 85
1611.74 86
1611.83 88
1611.92 88
1612.02 88
1612.11 86
1612.20 84
1612.29 81
1612.38 80
1612.48 80
1612.57 81
1612.66 83
1612.75 85
1612.84 87
1612.94 86
1613.03 83
1613.12 78
1613.21 72
1613.31 67
1613.40 63
1613.49 62
1613.58 63
1613.67 67
1613.77 71
1613.86 74
1613.95 76
1614.04 76
1614.13 74
1614.23 70
1614.32 66
1614.41 62
1614.50 60
1614.60 60
1614.69 62
1614.78 65
1614.87 70
1614.96 75
1615.06 81
1615.15 86
1615.24 90
1615.33 92
1615.42 94
1615.52 95
1615.61 95
1615.70 95
1615.79 96
1615.89 97
1615.98 100
1616.07 104
1616.16 108
1616.25 113
1616.35 116
1616.44 119
1616.53 121
1616.62 122
1616.72 123
1616.81 124
1616.90 125
1616.99 127
1617.08 130
1617.18 132
1617.27 134
1617.36 134
1617.45 132
1617.55 128
1617.64 122
1617.73 116
1617.82 110
1617.91 106
1618.01 105
1618.10 106
1618.19 109
1618.28 114
1618.38 119
1618.47 123
1618.56 125
1618.65 126
1618.75 125
1618.84 122
1618.93 118
1619.02 115
1619.11 112
1619.21 110
1619.30 109
1619.39 108
1619.48 108
1619.58 108
1619.67 107
1619.76 105
1619.85 103
1619.94 101
1620.04 101
1620.13 104
1620.22 109
1620.31 117
1620.41 128
1620.50 139
1620.59 149
1620.68 158
1620.78 164
1620.87 168
1620.96 168
1621.05 165
1621.14 160
1621.24 154
1621.33 146
1621.42 139
1621.51 132
1621.61 128
1621.70 125
1621.79 124
1621.88 125
1621.98 127
1622.07 129
1622.16 130
1622.25 130
1622.35 129
1622.44 127
1622.53 125
1622.62 123
1622.72 122
1622.81 121
1622.90 121
1622.99 120
1623.08 119
1623.18 118
1623.27 116
1623.36 114
1623.45 112
1623.55 109
1623.64 108
1623.73 107
1623.82 105
1623.92 104
1624.01 102
1624.10 99
1624.19 95
1624.29 90
1624.38 85
1624.47 80
1624.56 75
1624.66 72
1624.75 71
1624.84 70
1624.93 71
1625.03 71
1625.12 71
1625.21 68
1625.30 65
1625.40 59
1625.49 53
1625.58 46
1625.67 39
1625.77 34
1625.86 32
1625.95 32
1626.04 34
1626.14 38
1626.23 43
1626.32 47
1626.41 50
1626.51 52
1626.60 53
1626.69 54
1626.78 56
1626.88 58
1626.97 61
1627.06 65
1627.15 68
1627.25 71
1627.34 72
1627.43 71
1627.52 70
1627.62 68
1627.71 66
1627.80 65
1627.89 64
1627.99 64
1628.08 64
1628.17 63
1628.26 62
1628.36 61
1628.45 59
1628.54 58
1628.63 58
1628.73 59
1628.82 62
1628.91 65
1629.00 68
1629.10 71
1629.19 73
1629.28 74
1629.37 73
1629.47 73
1629.56 72
1629.65 72
1629.74 73
1629.84 74
1629.93 76
1630.02 76
1630.11 76
1630.21 74
1630.30 72
1630.39 69
1630.48 66
1630.58 63
1630.67 61
1630.76 60
1630.86 59
1630.95 59
1631.04 59
1631.13 58
1631.23 58
1631.32 57
1631.41 55
1631.50 53
1631.60 51
1631.69 50
1631.78 49
1631.87 51
1631.97 53
1632.06 57
1632.15 62
1632.24 66
1632.34 69
1632.43 71
1632.52 71
1632.62 69
1632.71 66
1632.80 61
1632.89 56
1632.99 51
1633.08 47
1633.17 44
1633.26 41
1633.36 40
1633.45 39
1633.54 39
1633.63 40
1633.73 40
1633.82 40
1633.91 39
1634.01 38
1634.10 37
1634.19 37
1634.28 37
1634.38 40
1634.47 44
1634.56 50
1634.65 57
1634.75 63
1634.84 67
1634.93 69
1635.03 68
1635.12 66
1635.21 61
1635.30 57
1635.40 53
1635.49 51
1635.58 50
1635.67 50
1635.77 50
1635.86 51
1635.95 51
1636.05 51
1636.14 49
1636.23 47
1636.32 43
1636.42 40
1636.51 36
1636.60 33
1636.70 30
1636.79 29
1636.88 29
1636.97 32
1637.07 35
1637.16 41
1637.25 47
1637.34 54
1637.44 60
1637.53 65
1637.62 70
1637.72 73
1637.81 75
1637.90 75
1637.99 75
1638.09 75
1638.18 74
1638.27 73
1638.37 71
1638.46 70
1638.55 67
1638.64 65
1638.74 62
1638.83 59
1638.92 57
1639.02 55
1639.11 55
1639.20 56
1639.29 59
1639.39 63
1639.48 70
1639.57 77
1639.67 84
1639.76 92
1639.85 98
1639.94 103
1640.04 106
1640.13 107
1640.22 106
1640.32 104
1640.41 100
1640.50 95
1640.59 90
1640.69 83
1640.78 77
1640.87 72
1640.97 67
1641.06 64
1641.15 61
1641.24 59
1641.34 57
1641.43 56
1641.52 56
1641.62 56
1641.71 57
1641.80 57
1641.90 58
1641.99 58
1642.08 57
1642.17 56
1642.27 55
1642.36 54
1642.45 54
1642.55 54
1642.64 55
1642.73 55
1642.82 55
1642.92 53
1643.01 52
1643.10 50
1643.20 49
1643.29 48
1643.38 49
1643.48 51
1643.57 54
1643.66 58
1643.75 63
1643.85 66
1643.94 69
1644.03 71
1644.13 72
1644.22 71
1644.31 69
1644.41 66
1644.50 63
1644.59 59
1644.68 57
1644.78 54
1644.87 52
1644.96 51
1645.06 50
1645.15 50
1645.24 50
1645.34 50
1645.43 51
1645.52 52
1645.61 54
1645.71 57
1645.80 59
1645.89 61
1645.99 63
1646.08 63
1646.17 63
1646.27 62
1646.36 61
1646.45 59
1646.55 58
1646.64 56
1646.73 55
1646.82 54
1646.92 54
1647.01 53
1647.10 53
1647.20 53
1647.29 53
1647.38 53
1647.48 53
1647.57 53
1647.66 53
1647.76 55
1647.85 57
1647.94 61
1648.03 67
1648.13 75
1648.22 83
1648.31 92
1648.41 99
1648.50 104
1648.59 107
1648.69 107
1648.78 105
1648.87 102
1648.97 98
1649.06 93
1649.15 90
1649.24 87
1649.34 84
1649.43 82
1649.52 81
1649.62 80
1649.71 79
1649.80 78
1649.90 77
1649.99 75
1650.08 71
1650.18 66
1650.27 59
1650.36 53
1650.46 48
1650.55 45
1650.64 47
1650.74 51
1650.83 58
1650.92 65
1651.01 71
1651.11 74
1651.20 74
1651.29 71
1651.39 66
1651.48 60
1651.57 56
1651.67 53
1651.76 52
1651.85 54
1651.95 57
1652.04 60
1652.13 63
1652.23 65
1652.32 65
1652.41 65
1652.51 65
1652.60 65
1652.69 66
1652.79 68
1652.88 69
1652.97 71
1653.07 71
1653.16 71
1653.25 70
1653.35 69
1653.44 68
1653.53 69
1653.63 71
1653.72 74
1653.81 78
1653.91 81
1654.00 84
1654.09 84
1654.18 83
1654.28 80
1654.37 76
1654.46 71
1654.56 65
1654.65 60
1654.74 56
1654.84 52
1654.93 48
1655.02 45
1655.12 41
1655.21 38
1655.30 35
1655.40 32
1655.49 31
1655.58 32
1655.68 33
1655.77 36
1655.86 39
1655.96 42
1656.05 43
1656.14 42
1656.24 38
1656.33 32
1656.42 25
1656.52 17
1656.61 10
1656.70 5
1656.80 2
1656.89 1
1656.98 2
1657.08 4
1657.17 5
1657.26 5
1657.36 4
1657.45 2
1657.54 0
1657.64 0
1657.73 0
1657.82 0
1657.92 0
1658.01 0
1658.10 0
1658.20 2
1658.29 7
1658.39 14
1658.48 22
1658.57 30
1658.67 38
1658.76 45
1658.85 50
1658.95 52
1659.04 53
1659.13 53
1659.23 52
1659.32 52
1659.41 53
1659.51 55
1659.60 57
1659.69 59
1659.79 61
1659.88 61
1659.97 59
1660.07 56
1660.16 51
1660.25 45
1660.35 41
1660.44 38
1660.53 37
1660.63 38
1660.72 43
1660.81 50
1660.91 60
1661.00 71
1661.09 84
1661.19 96
1661.28 105
1661.37 112
1661.47 116
1661.56 116
1661.66 114
1661.75 111
1661.84 108
1661.94 106
1662.03 106
1662.12 107
1662.22 108
1662.31 109
1662.40 109
1662.50 109
1662.59 108
1662.68 106
1662.78 102
1662.87 98
1662.96 92
1663.06 85
1663.15 77
1663.25 70
1663.34 64
1663.43 60
1663.53 57
1663.62 57
1663.71 58
1663.81 60
1663.90 62
1663.99 62
1664.09 60
1664.18 58
1664.27 55
1664.37 51
1664.46 49
1664.55 47
1664.65 47
1664.74 47
1664.84 46
1664.93 45
1665.02 43
1665.12 41
1665.21 40
1665.30 40
1665.40 42
1665.49 46
1665.58 51
1665.68 58
1665.77 64
1665.87 70
1665.96 76
1666.05 81
1666.15 85
1666.24 89
1666.33 91
1666.43 91
1666.52 90
1666.61 87
1666.71 83
1666.80 79
1666.89 75
1666.99 72
1667.08 70
1667.18 69
1667.27 68
1667.36 67
1667.46 64
1667.55 61
1667.64 57
1667.74 52
1667.83 47
1667.92 43
1668.02 40
1668.11 39
1668.21 39
1668.30 41
1668.39 46
1668.49 53
1668.58 62
1668.67 71
1668.77 79
1668.86 85
1668.96 87
1669.05 86
1669.14 81
1669.24 74
1669.33 66
1669.42 60
1669.52 54
1669.61 52
1669.71 51
1669.80 52
1669.89 53
1669.99 53
1670.08 52
1670.17 49
1670.27 46
1670.36 43
1670.45 40
1670.55 38
1670.64 37
1670.74 38
1670.83 40
1670.92 43
1671.02 49
1671.11 57
1671.20 66
1671.30 75
1671.39 85
1671.49 93
1671.58 99
1671.67 101
1671.77 100
1671.86 96
1671.95 91
1672.05 86
1672.14 82
1672.24 79
1672.33 77
1672.42 76
1672.52 75
1672.61 74
1672.71 72
1672.80 72
1672.89 71
1672.99 72
1673.08 73
1673.17 75
1673.27 76
1673.36 75
1673.46 74
1673.55 70
1673.64 66
1673.74 60
1673.83 55
1673.92 49
1674.02 44
1674.11 40
1674.21 36
1674.30 34
1674.39 33
1674.49 34
1674.58 34
1674.68 36
1674.77 38
1674.86 40
1674.96 44
1675.05 49
1675.14 56
1675.24 63
1675.33 71
1675.43 77
1675.52 82
1675.61 85
1675.71 86
1675.80 86
1675.90 85
1675.99 84
1676.08 82
1676.18 80
1676.27 77
1676.37 73
1676.46 67
1676.55 59
1676.65 51
1676.74 42
1676.83 33
1676.93 25
1677.02 18
1677.12 11
1677.21 4
1677.30 0
1677.40 0
1677.49 0
1677.59 0
1677.68 0
1677.77 7
1677.87 15
1677.96 23
1678.06 29
1678.15 33
1678.24 34
1678.34 33
1678.43 31
1678.53 28
1678.62 25
1678.71 23
1678.81 22
1678.90 23
1679.00 25
1679.09 29
1679.18 33
1679.28 37
1679.37 39
1679.47 40
1679.56 40
1679.65 37
1679.75 33
1679.84 29
1679.94 23
1680.03 19
1680.12 16
1680.22 15
1680.31 17
1680.41 22
1680.50 30
1680.59 38
1680.69 47
1680.78 53
1680.88 57
1680.97 58
1681.06 58
1681.16 56
1681.25 55
1681.35 56
1681.44 57
1681.53 60
1681.63 62
1681.72 62
1681.82 62
1681.91 60
1682.00 57
1682.10 55
1682.19 53
1682.29 51
1682.38 51
1682.47 50
1682.57 48
1682.66 46
1682.76 43
1682.85 38
1682.94 32
1683.04 25
1683.13 17
1683.23 9
1683.32 2
1683.42 0
1683.51 0
1683.60 0
1683.70 0
1683.79 0
1683.89 0
1683.98 0
1684.07 3
1684.17 4
1684.26 5
1684.36 6
1684.45 7
1684.54 9
1684.64 14
1684.73 21
1684.83 31
1684.92 41
1685.02 52
1685.11 62
1685.20 71
1685.30 76
1685.39 80
1685.49 81
1685.58 81
1685.67 80
1685.77 79
1685.86 78
1685.96 77
1686.05 77
1686.15 77
1686.24 79
1686.33 82
1686.43 87
1686.52 93
1686.62 100
1686.71 109
1686.80 117
1686.90 125
1686.99 131
1687.09 134
1687.18 134
1687.28 130
1687.37 123
1687.46 113
1687.56 100
1687.65 86
1687.75 72
1687.84 59
1687.93 49
1688.03 41
1688.12 35
1688.22 32
1688.31 29
1688.41 27
1688.50 25
1688.59 24
1688.69 23
1688.78 24
1688.88 27
1688.97 31
1689.07 38
1689.16 45
1689.25 52
1689.35 58
1689.44 63
1689.54 66
1689.63 67
1689.73 67
1689.82 66
1689.91 65
1690.01 64
1690.10 63
1690.20 62
1690.29 61
1690.39 60
1690.48 59
1690.57 59
1690.67 59
1690.76 60
1690.86 61
1690.95 62
1691.05 63
1691.14 63
1691.23 62
1691.33 61
1691.42 58
1691.52 56
1691.61 53
1691.71 50
1691.80 46
1691.89 43
1691.99 39
1692.08 35
1692.18 31
1692.27 27
1692.37 22
1692.46 18
1692.55 15
1692.65 13
1692.74 12
1692.84 14
1692.93 19
1693.03 26
1693.12 34
1693.22 43
1693.31 52
1693.40 58
1693.50 63
1693.59 65
1693.69 65
1693.78 64
1693.88 64
1693.97 63
1694.06 63
1694.16 63
1694.25 64
1694.35 64
1694.44 63
1694.54 61
1694.63 59
1694.73 57
1694.82 54
1694.91 52
1695.01 51
1695.10 49
1695.20 48
1695.29 46
1695.39 43
1695.48 39
1695.58 34
1695.67 28
1695.76 23
1695.86 19
1695.95 18
1696.05 18
1696.14 21
1696.24 25
1696.33 30
1696.43 33
1696.52 36
1696.61 38
1696.71 40
1696.80 43
1696.90 46
1696.99 51
1697.09 57
1697.18 64
1697.28 71
1697.37 77
1697.46 82
1697.56 85
1697.65 88
1697.75 89
1697.84 88
1697.94 86
1698.03 82
1698.13 75
1698.22 67
1698.32 57
1698.41 47
1698.50 37
1698.60 28
1698.69 21
1698.79 16
1698.88 14
1698.98 12
1699.07 10
1699.17 8
1699.26 5
1699.36 2
1699.45 0
1699.54 0
1699.64 0
1699.73 4
1699.83 13
1699.92 24
1700.02 37
1700.11 50
1700.21 61
1700.30 69
1700.40 75
1700.49 80
1700.58 82
1700.68 85
1700.77 88
1700.87 90
1700.96 93
1701.06 96
1701.15 98
1701.25 100
1701.34 102
1701.44 103
1701.53 104
1701.62 105
1701.72 106
1701.81 106
1701.91 105
1702.00 103
1702.10 99
1702.19 94
1702.29 87
1702.38 79
1702.48 72
1702.57 66
1702.67 63
1702.76 63
1702.85 66
1702.95 73
1703.04 81
1703.14 90
1703.23 98
1703.33 105
1703.42 109
1703.52 110
1703.61 109
1703.71 107
1703.80 103
1703.90 98
1703.99 93
1704.09 88
1704.18 84
1704.27 81
1704.37 79
1704.46 78
1704.56 78
1704.65 79
1704.75 80
1704.84 82
1704.94 83
1705.03 85
1705.13 86
1705.22 87
1705.32 87
1705.41 86
1705.51 83
1705.60 78
1705.70 72
1705.79 65
1705.88 57
1705.98 50
1706.07 45
1706.17 42
1706.26 41
1706.36 42
1706.45 44
1706.55 48
1706.64 52
1706.74 57
1706.83 62
1706.93 68
1707.02 74
1707.12 79
1707.21 83
1707.31 84
1707.40 84
1707.50 80
1707.59 75
1707.68 69
1707.78 64
1707.87 60
1707.97 59
1708.06 60
1708.16 62
1708.25 65
1708.35 68
1708.44 70
1708.54 71
1708.63 71
1708.73 71
1708.82 71
1708.92 71
1709.01 72
1709.11 72
1709.20 74
1709.30 75
1709.39 77
1709.49 80
1709.58 83
1709.68 86
1709.77 90
1709.87 96
1709.96 102
1710.06 109
1710.15 117
1710.24 125
1710.34 132
1710.43 138
1710.53 144
1710.62 148
1710.72 151
1710.81 154
1710.91 157
1711.00 159
1711.10 160
1711.19 160
1711.29 160
1711.38 159
1711.48 158
1711.57 158
1711.67 157
1711.76 156
1711.86 153
1711.95 148
1712.05 140
1712.14 130
1712.24 117
1712.33 104
1712.43 91
1712.52 80
1712.62 69
1712.71 61
1712.81 55
1712.90 51
1713.00 48
1713.09 48
1713.19 49
1713.28 51
1713.38 54
1713.47 57
1713.57 59
1713.66 61
1713.76 62
1713.85 62
1713.95 60
1714.04 57
1714.14 52
1714.23 47
1714.33 40
1714.42 32
1714.52 24
1714.61 15
1714.71 7
1714.80 0
1714.90 0
1714.99 0
1715.09 0
1715.18 0
1715.28 0
1715.37 0
1715.47 0
1715.56 3
1715.66 5
1715.75 7
1715.85 8
1715.94 9
1716.04 11
1716.13 13
1716.23 16
1716.32 19
1716.42 23
1716.51 27
1716.61 30
1716.70 33
1716.80 36
1716.89 37
1716.99 39
1717.08 41
1717.18 43
1717.27 44
1717.37 46
1717.46 47
1717.56 48
1717.65 49
1717.75 51
1717.84 52
1717.94 54
1718.03 56
1718.13 57
1718.22 57
1718.32 56
1718.41 54
1718.51 52
1718.60 49
1718.70 48
1718.79 48
1718.89 49
1718.98 53
1719.08 57
1719.17 61
1719.27 65
1719.36 67
1719.46 68
1719.55 67
1719.65 64
1719.74 61
1719.84 59
1719.93 56
1720.03 54
1720.12 52
1720.22 50
1720.31 46
1720.41 42
1720.50 36
1720.60 31
1720.69 27
1720.79 23
1720.88 22
1720.98 22
1721.07 24
1721.17 27
1721.26 31
1721.36 37
1721.45 43
1721.55 51
1721.65 58
1721.74 66
1721.84 72
1721.93 77
1722.03 81
1722.12 83
1722.22 83
1722.31 82
1722.41 81
1722.50 79
1722.60 78
1722.69 78
1722.79 79
1722.88 81
1722.98 83
1723.07 85
1723.17 85
1723.26 85
1723.36 84
1723.45 82
1723.55 80
1723.64 79
1723.74 78
1723.83 79
1723.93 81
1724.02 83
1724.12 85
1724.22 85
1724.31 85
1724.41 83
1724.50 80
1724.60 78
1724.69 76
1724.79 76
1724.88 78
1724.98 82
1725.07 86
1725.17 90
1725.26 94
1725.36 96
1725.45 98
1725.55 99
1725.64 99
1725.74 99
1725.83 100
1725.93 101
1726.03 103
1726.12 103
1726.22 103
1726.31 100
1726.41 95
1726.50 88
1726.60 80
1726.69 72
1726.79 65
1726.88 59
1726.98 54
1727.07 51
1727.17 49
1727.26 49
1727.36 50
1727.45 52
1727.55 56
1727.65 62
1727.74 68
1727.84 74
1727.93 79
1728.03 82
1728.12 83
1728.22 80
1728.31 75
1728.41 69
1728.50 63
1728.60 58
1728.69 55
1728.79 54
1728.88 56
1728.98 62
1729.08 69
1729.17 78
1729.27 87
1729.36 96
1729.46 104
1729.55 110
1729.65 113
1729.74 114
1729.84 113
1729.93 112
1730.03 109
1730.12 108
1730.22 106
1730.32 107
1730.41 108
1730.51 112
1730.60 116
1730.70 121
1730.79 127
1730.89 131
1730.98 135
1731.08 137
1731.17 137
1731.27 135
1731.36 131
1731.46 124
1731.56 116
1731.65 107
1731.75 98
1731.84 89
1731.94 80
1732.03 70
1732.13 60
1732.22 50
1732.32 40
1732.41 30
1732.51 22
1732.61 17
1732.70 14
1732.80 15
1732.89 19
1732.99 24
1733.08 30
1733.18 36
1733.27 42
1733.37 47
1733.46 52
1733.56 57
1733.66 63
1733.75 69
1733.85 75
1733.94 81
1734.04 84
1734.13 86
1734.23 85
1734.32 82
1734.42 79
1734.52 75
1734.61 72
1734.71 71
1734.80 72
1734.90 74
1734.99 77
1735.09 81
1735.18 84
1735.28 88
1735.38 91
1735.47 95
1735.57 98
1735.66 102
1735.76 105
1735.85 108
1735.95 109
1736.04 108
1736.14 106
1736.24 102
1736.33 97
1736.43 92
1736.52 88
1736.62 86
1736.71 85
1736.81 87
1736.90 89
1737.00 91
1737.10 93
1737.19 93
1737.29 91
1737.38 87
1737.48 82
1737.57 77
1737.67 71
1737.76 67
1737.86 63
1737.96 60
1738.05 58
1738.15 56
1738.24 55
1738.34 54
1738.43 54
1738.53 54
1738.63 54
1738.72 54
1738.82 53
1738.91 51
1739.01 48
1739.10 44
1739.20 40
1739.29 36
1739.39 34
1739.49 33
1739.58 35
1739.68 37
1739.77 40
1739.87 43
1739.96 46
1740.06 49
1740.16 52
1740.25 57
1740.35 62
1740.44 69
1740.54 78
1740.63 88
1740.73 99
1740.83 110
1740.92 120
1741.02 129
1741.11 138
1741.21 146
1741.30 153
1741.40 161
1741.50 169
1741.59 178
1741.69 186
1741.78 192
1741.88 194
1741.97 193
1742.07 188
1742.17 179
1742.26 168
1742.36 157
1742.45 148
1742.55 143
1742.64 141
1742.74 142
1742.84 146
1742.93 150
1743.03 154
1743.12 157
1743.22 158
1743.31 159
1743.41 159
1743.51 160
1743.60 162
1743.70 166
1743.79 172
1743.89 181
1743.98 190
1744.08 198
1744.18 205
1744.27 210
1744.37 212
1744.46 212
1744.56 209
1744.65 206
1744.75 203
1744.85 200
1744.94 197
1745.04 195
1745.13 193
1745.23 193
1745.33 195
1745.42 200
1745.52 210
1745.61 225
1745.71 245
1745.80 273
1745.90 307
1746.00 348
1746.09 394
1746.19 445
1746.28 500
1746.38 557
1746.48 614
1746.57 671
1746.67 728
1746.76 786
1746.86 844
1746.95 905
1747.05 968
1747.15 1032
1747.24 1097
1747.34 1162
1747.43 1226
1747.53 1289
1747.63 1348
1747.72 1403
1747.82 1451
1747.91 1491
1748.01 1522
1748.11 1542
1748.20 1554
1748.30 1557
1748.39 1554
1748.49 1546
1748.58 1533
1748.68 1516
1748.78 1496
1748.87 1472
1748.97 1444
1749.06 1414
1749.16 1383
1749.26 1350
1749.35 1317
1749.45 1283
1749.54 1248
1749.64 1212
1749.74 1173
1749.83 1131
1749.93 1085
1750.02 1038
1750.12 991
1750.22 944
1750.31 900
1750.41 859
1750.50 822
1750.60 790
1750.69 761
1750.79 734
1750.89 710
1750.98 686
1751.08 662
1751.17 637
1751.27 610
1751.37 580
1751.46 549
1751.56 516
1751.65 483
1751.75 452
1751.85 423
1751.94 397
1752.04 376
1752.13 359
1752.23 346
1752.33 334
1752.42 322
1752.52 308
1752.61 292
1752.71 274
1752.81 254
1752.90 235
1753.00 216
1753.09 201
1753.19 189
1753.29 180
1753.38 174
1753.48 169
1753.57 166
1753.67 162
1753.77 158
1753.86 154
1753.96 150
1754.06 146
1754.15 143
1754.25 141
1754.34 138
1754.44 136
1754.54 135
1754.63 133
1754.73 132
1754.82 131
1754.92 129
1755.02 128
1755.11 126
1755.21 123
1755.30 119
1755.40 115
1755.50 110
1755.59 106
1755.69 102
1755.78 100
1755.88 99
1755.98 98
1756.07 98
1756.17 97
1756.26 96
1756.36 95
1756.46 94
1756.55 92
1756.65 91
1756.75 89
1756.84 88
1756.94 86
1757.03 84
1757.13 82
1757.23 81
1757.32 80
1757.42 80
1757.51 82
1757.61 84
1757.71 87
1757.80 91
1757.90 93
1758.00 94
1758.09 92
1758.19 89
1758.28 84
1758.38 77
1758.48 69
1758.57 62
1758.67 55
1758.76 49
1758.86 45
1758.96 43
1759.05 42
1759.15 42
1759.25 43
1759.34 45
1759.44 48
1759.53 52
1759.63 56
1759.73 62
1759.82 67
1759.92 73
1760.02 77
1760.11 81
1760.21 84
1760.30 85
1760.40 85
1760.50 85
1760.59 85
1760.69 84
1760.79 84
1760.88 85
1760.98 86
1761.07 88
1761.17 90
1761.27 90
1761.36 90
1761.46 89
1761.56 87
1761.65 84
1761.75 80
1761.84 78
1761.94 75
1762.04 73
1762.13 72
1762.23 71
1762.33 72
1762.42 75
1762.52 78
1762.61 83
1762.71 88
1762.81 93
1762.90 96
1763.00 98
1763.10 97
1763.19 94
1763.29 89
1763.38 83
1763.48 76
1763.58 68
1763.67 63
1763.77 59
1763.87 58
1763.96 61
1764.06 67
1764.15 75
1764.25 83
1764.35 91
1764.44 97
1764.54 101
1764.64 103
1764.73 104
1764.83 105
1764.93 107
1765.02 109
1765.12 111
1765.21 112
1765.31 112
1765.41 108
1765.50 102
1765.60 93
1765.70 83
1765.79 74
1765.89 68
1765.99 65
1766.08 66
1766.18 70
1766.27 76
1766.37 82
1766.47 86
1766.56 87
1766.66 85
1766.76 81
1766.85 75
1766.95 70
1767.05 66
1767.14 64
1767.24 63
1767.34 64
1767.43 64
1767.53 63
1767.62 60
1767.72 55
1767.82 48
1767.91 41
1768.01 35
1768.11 30
1768.20 26
1768.30 24
1768.40 23
1768.49 22
1768.59 22
1768.69 21
1768.78 20
1768.88 19
1768.97 19
1769.07 18
1769.17 17
1769.26 14
1769.36 9
1769.46 3
1769.55 0
1769.65 0
1769.75 0
1769.84 0
1769.94 0
1770.04 0
1770.13 0
1770.23 1
1770.33 11
1770.42 21
1770.52 30
1770.61 37
1770.71 42
1770.81 45
1770.90 47
1771.00 48
1771.10 46
1771.19 44
1771.29 40
1771.39 35
1771.48 31
1771.58 26
1771.68 21
1771.77 17
1771.87 13
1771.97 9
1772.06 6
1772.16 4
1772.26 4
1772.35 5
1772.45 7
1772.55 11
1772.64 16
1772.74 22
1772.83 27
1772.93 30
1773.03 33
1773.12 34
1773.22 34
1773.32 33
1773.41 32
1773.51 32
1773.61 34
1773.70 37
1773.80 43
1773.90 51
1773.99 60
1774.09 68
1774.19 73
1774.28 77
1774.38 76
1774.48 73
1774.57 67
1774.67 59
1774.77 51
1774.86 43
1774.96 36
1775.06 29
1775.15 23
1775.25 18
1775.35 13
1775.44 8
1775.54 2
1775.64 0
1775.73 0
1775.83 0
1775.93 0
1776.02 0
1776.12 0
1776.22 0
1776.31 0
1776.41 5
1776.51 14
1776.60 23
1776.70 32
1776.80 41
1776.89 49
1776.99 57
1777.09 63
1777.18 66
1777.28 67
1777.38 66
1777.47 61
1777.57 56
1777.67 49
1777.76 43
1777.86 39
1777.96 37
1778.05 38
1778.15 40
1778.25 44
1778.34 49
1778.44 53
1778.54 56
1778.63 58
1778.73 59
1778.83 58
1778.92 56
1779.02 54
1779.12 53
1779.21 52
1779.31 53
1779.41 55
1779.50 57
1779.60 59
1779.70 61
1779.79 63
1779.89 63
1779.99 63
1780.08 63
1780.18 63
1780.28 63
1780.37 64
1780.47 65
1780.57 67
1780.67 70
1780.76 73
1780.86 77
1780.96 82
1781.05 87
1781.15 92
1781.25 96
1781.34 100
1781.44 103
1781.54 103
1781.63 102
1781.73 98
1781.83 92
1781.92 84
1782.02 75
1782.12 66
1782.21 58
1782.31 50
1782.41 44
1782.50 40
1782.60 36
1782.70 34
1782.79 31
1782.89 28
1782.99 25
1783.09 22
1783.18 19
1783.28 17
1783.38 16
1783.47 16
1783.57 16
1783.67 17
1783.76 17
1783.86 16
1783.96 14
1784.05 12
1784.15 10
1784.25 9
1784.34 8
1784.44 8
1784.54 9
1784.64 9
1784.73 9
1784.83 8
1784.93 6
1785.02 4
1785.12 2
1785.22 1
1785.31 1
1785.41 3
1785.51 7
1785.60 13
1785.70 19
1785.80 25
1785.89 30
1785.99 34
1786.09 38
1786.19 42
1786.28 45
1786.38 49
1786.48 54
1786.57 58
1786.67 62
1786.77 63
1786.86 63
1786.96 60
1787.06 55
1787.16 49
1787.25 45
1787.35 42
1787.45 42
1787.54 46
1787.64 52
1787.74 60
1787.83 66
1787.93 71
1788.03 73
1788.12 72
1788.22 68
1788.32 64
1788.42 60
1788.51 59
1788.61 59
1788.71 62
1788.80 66
1788.90 72
1789.00 78
1789.09 83
1789.19 88
1789.29 91
1789.39 93
1789.48 93
1789.58 90
1789.68 86
1789.77 79
1789.87 70
1789.97 60
1790.06 49
1790.16 38
1790.26 28
1790.36 20
1790.45 14
1790.55 10
1790.65 9
1790.74 11
1790.84 14
1790.94 20
1791.04 25
1791.13 31
1791.23 36
1791.33 40
1791.42 44
1791.52 47
1791.62 51
1791.71 56
1791.81 61
1791.91 67
1792.01 71
1792.10 75
1792.20 77
1792.30 79
1792.39 80
1792.49 81
1792.59 82
1792.69 84
1792.78 86
1792.88 88
1792.98 88
1793.07 85
1793.17 81
1793.27 74
1793.37 66
1793.46 57
1793.56 49
1793.66 42
1793.75 39
1793.85 39
1793.95 43
1794.05 51
1794.14 60
1794.24 69
1794.34 77
1794.43 81
1794.53 82
1794.63 80
1794.73 75
1794.82 69
1794.92 64
1795.02 61
1795.11 59
1795.21 60
1795.31 62
1795.41 65
1795.50 67
1795.60 67
1795.70 66
1795.79 64
1795.89 62
1795.99 59
1796.09 57
1796.18 56
1796.28 56
1796.38 56
1796.47 55
1796.57 53
1796.67 50
1796.77 44
1796.86 39
1796.96 33
1797.06 30
1797.16 29
1797.25 31
1797.35 35
1797.45 39
1797.54 41
1797.64 42
1797.74 39
1797.84 34
1797.93 28
1798.03 20
1798.13 13
1798.22 7
1798.32 2
1798.42 0
1798.52 0
1798.61 0
1798.71 0
1798.81 1
1798.91 6
1799.00 12
1799.10 19
1799.20 27
1799.29 35
1799.39 42
1799.49 49
1799.59 55
1799.68 61
1799.78 66
1799.88 71
1799.98 75
1800.07 78
1800.17 80
1800.27 79
1800.36 76
1800.46 73
1800.56 69
1800.66 66
1800.75 63
1800.85 62
1800.95 62
1801.05 62
1801.14 61
1801.24 60
1801.34 59
1801.44 59
1801.53 60
1801.63 64
1801.73 71
1801.82 83
1801.92 98
1802.02 117
1802.12 138
1802.21 159
1802.31 179
1802.41 195
1802.51 206
1802.60 212
1802.70 213
1802.80 211
1802.90 209
1802.99 208
1803.09 211
1803.19 217
1803.29 226
1803.38 238
1803.48 253
1803.58 269
1803.68 288
1803.77 309
1803.87 331
1803.97 356
1804.06 381
1804.16 407
1804.26 432
1804.36 456
1804.45 478
1804.55 497
1804.65 512
1804.75 523
1804.84 530
1804.94 534
1805.04 535
1805.14 534
1805.23 534
1805.33 533
1805.43 533
1805.53 533
1805.62 533
1805.72 531
1805.82 528
1805.92 522
1806.01 514
1806.11 506
1806.21 496
1806.31 486
1806.40 478
1806.50 470
1806.60 463
1806.70 456
1806.79 449
1806.89 441
1806.99 431
1807.09 418
1807.18 402
1807.28 383
1807.38 363
1807.48 343
1807.57 323
1807.67 305
1807.77 289
1807.87 276
1807.96 265
1808.06 256
1808.16 248
1808.26 241
1808.35 233
1808.45 224
1808.55 215
1808.65 206
1808.74 196
1808.84 186
1808.94 175
1809.04 165
1809.13 155
1809.23 146
1809.33 138
1809.43 132
1809.52 126
1809.62 121
1809.72 117
1809.82 114
1809.91 111
1810.01 110
1810.11 109
1810.21 110
1810.30 111
1810.40 112
1810.50 112
1810.60 110
1810.69 108
1810.79 104
1810.89 99
1810.99 94
1811.08 89
1811.18 85
1811.28 83
1811.38 81
1811.48 82
1811.57 84
1811.67 88
1811.77 93
1811.87 98
1811.96 104
1812.06 107
1812.16 109
1812.26 109
1812.35 106
1812.45 102
1812.55 96
1812.65 90
1812.74 83
1812.84 77
1812.94 72
1813.04 69
1813.14 67
1813.23 66
1813.33 67
1813.43 67
1813.53 67
1813.62 65
1813.72 61
1813.82 56
1813.92 51
1814.01 46
1814.11 43
1814.21 41
1814.31 40
1814.40 39
1814.50 38
1814.60 35
1814.70 32
1814.80 28
1814.89 25
1814.99 23
1815.09 25
1815.19 29
1815.28 35
1815.38 42
1815.48 48
1815.58 51
1815.68 52
1815.77 50
1815.87 46
1815.97 41
1816.07 36
1816.16 32
1816.26 29
1816.36 28
1816.46 28
1816.55 31
1816.65 35
1816.75 40
1816.85 47
1816.95 54
1817.04 60
1817.14 65
1817.24 67
1817.34 67
1817.43 66
1817.53 65
1817.63 63
1817.73 63
1817.83 63
1817.92 63
1818.02 63
1818.12 62
1818.22 60
1818.31 58
1818.41 55
1818.51 51
1818.61 48
1818.71 44
1818.80 40
1818.90 36
1819.00 33
1819.10 31
1819.19 29
1819.29 29
1819.39 31
1819.49 33
1819.59 37
1819.68 40
1819.78 45
1819.88 49
1819.98 53
1820.08 58
1820.17 62
1820.27 66
1820.37 70
1820.47 72
1820.56 74
1820.66 75
1820.76 75
1820.86 73
1820.96 70
1821.05 66
1821.15 61
1821.25 57
1821.35 54
1821.45 54
1821.54 57
1821.64 62
1821.74 68
1821.84 74
1821.93 78
1822.03 79
1822.13 76
1822.23 69
1822.33 61
1822.42 51
1822.52 43
1822.62 36
1822.72 32
1822.82 30
1822.91 30
1823.01 32
1823.11 34
1823.21 37
1823.31 40
1823.40 43
1823.50 45
1823.60 45
1823.70 44
1823.80 40
1823.89 34
1823.99 28
1824.09 23
1824.19 20
1824.28 21
1824.38 24
1824.48 30
1824.58 36
1824.68 43
1824.77 48
1824.87 50
1824.97 49
1825.07 46
1825.17 41
1825.26 35
1825.36 29
1825.46 23
1825.56 18
1825.66 13
1825.75 9
1825.85 5
1825.95 1
1826.05 0
1826.15 0
1826.24 0
1826.34 0
1826.44 0
1826.54 0
1826.64 0
1826.73 0
1826.83 8
1826.93 17
1827.03 25
1827.13 31
1827.22 34
1827.32 36
1827.42 36
1827.52 35
1827.62 35
1827.71 34
1827.81 32
1827.91 29
1828.01 25
1828.11 20
1828.21 15
1828.30 10
1828.40 8
1828.50 8
1828.60 10
1828.70 15
1828.79 20
1828.89 24
1828.99 25
1829.09 25
1829.19 22
1829.28 18
1829.38 15
1829.48 13
1829.58 12
1829.68 14
1829.77 18
1829.87 23
1829.97 30
1830.07 38
1830.17 47
1830.26 55
1830.36 63
1830.46 68
1830.56 71
1830.66 72
1830.76 71
1830.85 67
1830.95 63
1831.05 58
1831.15 53
1831.25 48
1831.34 44
1831.44 40
1831.54 36
1831.64 34
1831.74 33
1831.84 34
1831.93 35
1832.03 37
1832.13 39
1832.23 41
1832.33 41
1832.42 42
1832.52 42
1832.62 42
1832.72 44
1832.82 45
1832.91 47
1833.01 50
1833.11 53
1833.21 55
1833.31 58
1833.41 60
1833.50 63
1833.60 66
1833.70 70
1833.80 73
1833.90 77
1834.00 80
1834.09 81
1834.19 82
1834.29 81
1834.39 79
1834.49 76
1834.58 73
1834.68 70
1834.78 68
1834.88 66
1834.98 64
1835.08 61
1835.17 57
1835.27 51
1835.37 43
1835.47 35
1835.57 26
1835.67 20
1835.76 15
1835.86 14
1835.96 15
1836.06 19
1836.16 24
1836.25 31
1836.35 38
1836.45 47
1836.55 57
1836.65 69
1836.75 83
1836.84 97
1836.94 112
1837.04 125
1837.14 135
1837.24 141
1837.34 144
1837.43 143
1837.53 139
1837.63 133
1837.73 126
1837.83 117
1837.93 107
1838.02 96
1838.12 87
1838.22 81
1838.32 77
1838.42 78
1838.52 83
1838.61 90
1838.71 97
1838.81 103
1838.91 106
1839.01 105
1839.11 99
1839.20 92
1839.30 83
1839.40 75
1839.50 69
1839.60 65
1839.70 63
1839.79 63
1839.89 64
1839.99 63
1840.09 62
1840.19 61
1840.29 59
1840.38 59
1840.48 59
1840.58 62
1840.68 66
1840.78 72
1840.88 77
1840.98 81
1841.07 82
1841.17 80
1841.27 76
1841.37 70
1841.47 62
1841.57 55
1841.66 49
1841.76 44
1841.86 42
1841.96 40
1842.06 39
1842.16 38
1842.25 38
1842.35 39
1842.45 41
1842.55 46
1842.65 51
1842.75 58
1842.85 64
1842.94 68
1843.04 70
1843.14 69
1843.24 67
1843.34 63
1843.44 60
1843.53 58
1843.63 57
1843.73 57
1843.83 56
1843.93 55
1844.03 51
1844.13 46
1844.22 39
1844.32 31
1844.42 24
1844.52 19
1844.62 17
1844.72 18
1844.81 22
1844.91 27
1845.01 34
1845.11 41
1845.21 48
1845.31 53
1845.41 56
1845.50 58
1845.60 58
1845.70 58
1845.80 57
1845.90 56
1846.00 55
1846.10 54
1846.19 53
1846.29 52
1846.39 52
1846.49 51
1846.59 50
1846.69 50
1846.79 51
1846.88 53
1846.98 54
1847.08 55
1847.18 55
1847.28 53
1847.38 49
1847.48 44
1847.57 39
1847.67 33
1847.77 28
1847.87 25
1847.97 23
1848.07 21
1848.17 21
1848.26 21
1848.36 22
1848.46 22
1848.56 22
1848.66 21
1848.76 19
1848.86 16
1848.95 13
1849.05 9
1849.15 6
1849.25 2
1849.35 0
1849.45 0
1849.55 0
1849.64 0
1849.74 0
1849.84 0
1849.94 0
1850.04 0
1850.14 0
1850.24 3
1850.34 6
1850.43 8
1850.53 9
1850.63 9
1850.73 8
1850.83 6
1850.93 4
1851.03 3
1851.12 5
1851.22 8
1851.32 14
1851.42 21
1851.52 29
1851.62 36
1851.72 43
1851.82 47
1851.91 49
1852.01 49
1852.11 47
1852.21 44
1852.31 42
1852.41 41
1852.51 41
1852.60 44
1852.70 48
1852.80 52
1852.90 56
1853.00 59
1853.10 61
1853.20 61
1853.30 59
1853.39 57
1853.49 55
1853.59 55
1853.69 56
1853.79 59
1853.89 63
1853.99 67
1854.09 68
1854.18 67
1854.28 63
1854.38 57
1854.48 50
1854.58 43
1854.68 37
1854.78 33
1854.88 32
1854.97 34
1855.07 38
1855.17 44
1855.27 50
1855.37 56
1855.47 61
1855.57 66
1855.67 69
1855.76 73
1855.86 75
1855.96 77
1856.06 79
1856.16 79
1856.26 79
1856.36 77
1856.46 75
1856.56 71
1856.65 67
1856.75 62
1856.85 56
1856.95 50
1857.05 43
1857.15 36
1857.25 29
1857.35 22
1857.44 17
1857.54 12
1857.64 10
1857.74 9
1857.84 10
1857.94 13
1858.04 17
1858.14 22
1858.24 28
1858.33 33
1858.43 36
1858.53 37
1858.63 37
1858.73 35
1858.83 32
1858.93 29
1859.03 27
1859.13 27
1859.22 29
1859.32 32
1859.42 35
1859.52 38
1859.62 38
1859.72 37
1859.82 34
1859.92 30
1860.02 27
1860.11 26
1860.21 27
1860.31 32
1860.41 39
1860.51 47
1860.61 56
1860.71 64
1860.81 72
1860.91 80
1861.00 86
1861.10 93
1861.20 98
1861.30 103
1861.40 107
1861.50 109
1861.60 110
1861.70 110
1861.80 109
1861.90 107
1861.99 105
1862.09 102
1862.19 99
1862.29 95
1862.39 92
1862.49 88
1862.59 86
1862.69 85
1862.79 86
1862.88 89
1862.98 91
1863.08 94
1863.18 96
1863.28 95
1863.38 92
1863.48 88
1863.58 82
1863.68 77
1863.78 72
1863.87 69
1863.97 68
1864.07 68
1864.17 68
1864.27 69
1864.37 70
1864.47 71
1864.57 72
1864.67 73
1864.77 76
1864.87 80
1864.96 83
1865.06 87
1865.16 90
1865.26 92
1865.36 93
1865.46 95
1865.56 99
1865.66 104
1865.76 112
1865.86 121
1865.95 130
1866.05 138
1866.15 145
1866.25 149
1866.35 150
1866.45 149
1866.55 146
1866.65 141
1866.75 135
1866.85 128
1866.95 120
1867.04 114
1867.14 108
1867.24 104
1867.34 103
1867.44 103
1867.54 105
1867.64 109
1867.74 112
1867.84 116
1867.94 118
1868.04 119
1868.13 118
1868.23 117
1868.33 115
1868.43 111
1868.53 107
1868.63 102
1868.73 95
1868.83 87
1868.93 78
1869.03 69
1869.13 61
1869.23 55
1869.32 51
1869.42 51
1869.52 55
1869.62 62
1869.72 71
1869.82 82
1869.92 92
1870.02 102
1870.12 110
1870.22 115
1870.32 117
1870.42 117
1870.51 114
1870.61 109
1870.71 102
1870.81 94
1870.91 85
1871.01 76
1871.11 68
1871.21 62
1871.31 57
1871.41 55
1871.51 54
1871.61 54
1871.70 53
1871.80 50
1871.90 45
1872.00 39
1872.10 32
1872.20 25
1872.30 19
1872.40 15
1872.50 14
1872.60 15
1872.70 18
1872.80 24
1872.90 31
1873.00 40
1873.09 48
1873.19 57
1873.29 65
1873.39 73
1873.49 80
1873.59 87
1873.69 93
1873.79 100
1873.89 106
1873.99 113
1874.09 120
1874.19 127
1874.29 134
1874.38 138
1874.48 141
1874.58 140
1874.68 137
1874.78 132
1874.88 126
1874.98 119
1875.08 113
1875.18 108
1875.28 104
1875.38 102
1875.48 100
1875.58 97
1875.68 94
1875.78 90
1875.87 85
1875.97 80
1876.07 75
1876.17 71
1876.27 67
1876.37 65
1876.47 65
1876.57 65
1876.67 66
1876.77 69
1876.87 72
1876.97 76
1877.07 80
1877.17 84
1877.27 87
1877.36 89
1877.46 89
1877.56 86
1877.66 80
1877.76 72
1877.86 63
1877.96 54
1878.06 45
1878.16 37
1878.26 32
1878.36 29
1878.46 29
1878.56 31
1878.66 34
1878.76 37
1878.86 39
1878.95 40
1879.05 40
1879.15 39
1879.25 38
1879.35 38
1879.45 37
1879.55 36
1879.65 34
1879.75 32
1879.85 28
1879.95 23
1880.05 17
1880.15 12
1880.25 7
1880.35 4
1880.45 2
1880.55 1
1880.65 1
1880.74 2
1880.84 4
1880.94 5
1881.04 6
1881.14 7
1881.24 7
1881.34 8
1881.44 10
1881.54 13
1881.64 17
1881.74 23
1881.84 29
1881.94 35
1882.04 42
1882.14 48
1882.24 53
1882.34 56
1882.44 58
1882.54 58
1882.63 57
1882.73 54
1882.83 51
1882.93 48
1883.03 44
1883.13 41
1883.23 37
1883.33 32
1883.43 28
1883.53 24
1883.63 20
1883.73 16
1883.83 13
1883.93 11
1884.03 10
1884.13 10
1884.23 11
1884.33 12
1884.43 13
1884.53 14
1884.63 14
1884.73 12
1884.82 8
1884.92 4
1885.02 0
1885.12 0
1885.22 0
1885.32 0
1885.42 0
1885.52 0
1885.62 0
1885.72 0
1885.82 2
1885.92 7
1886.02 13
1886.12 17
1886.22 21
1886.32 23
1886.42 24
1886.52 23
1886.62 20
1886.72 17
1886.82 14
1886.92 10
1887.02 6
1887.12 3
1887.22 0
1887.31 0
1887.41 0
1887.51 0
1887.61 0
1887.71 0
1887.81 0
1887.91 0
1888.01 0
1888.11 0
1888.21 0
1888.31 4
1888.41 10
1888.51 17
1888.61 24
1888.71 30
1888.81 33
1888.91 34
1889.01 31
1889.11 26
1889.21 18
1889.31 10
1889.41 2
1889.51 0
1889.61 0
1889.71 0
1889.81 0
1889.91 0
1890.01 0
1890.11 6
1890.21 12
1890.30 18
1890.40 24
1890.50 28
1890.60 32
1890.70 34
1890.80 36
1890.90 37
1891.00 37
1891.10 37
1891.20 35
1891.30 31
1891.40 27
1891.50 23
1891.60 20
1891.70 17
1891.80 16
1891.90 17
1892.00 19
1892.10 22
1892.20 25
1892.30 27
1892.40 29
1892.50 30
1892.60 31
1892.70 33
1892.80 36
1892.90 41
1893.00 47
1893.10 54
1893.20 61
1893.30 68
1893.40 74
1893.50 77
1893.60 79
1893.70 77
1893.80 74
1893.90 69
1894.00 63
1894.10 58
1894.20 53
1894.30 50
1894.40 49
1894.49 49
1894.59 50
1894.69 51
1894.79 50
1894.89 49
1894.99 45
1895.09 41
1895.19 37
1895.29 33
1895.39 29
1895.49 25
1895.59 23
1895.69 22
1895.79 21
1895.89 21
1895.99 23
1896.09 26
1896.19 30
1896.29 36
1896.39 43
1896.49 50
1896.59 55
1896.69 59
1896.79 61
1896.89 62
1896.99 62
1897.09 62
1897.19 63
1897.29 65
1897.39 68
1897.49 71
1897.59 73
1897.69 75
1897.79 74
1897.89 71
1897.99 67
1898.09 63
1898.19 58
1898.29 54
1898.39 51
1898.49 50
1898.59 50
1898.69 52
1898.79 56
1898.89 60
1898.99 64
1899.09 68
1899.19 71
1899.29 72
1899.39 70
1899.49 67
1899.59 64
1899.69 60
1899.79 57
1899.89 56
1899.99 56
1900.09 57
1900.19 58
1900.29 57
1900.39 54
1900.49 49
1900.59 43
1900.69 39
1900.79 37
1900.89 39
1900.99 46
1901.09 56
1901.19 70
1901.29 85
1901.39 99
1901.49 111
1901.59 118
1901.69 122
1901.79 122
1901.89 119
1901.99 114
1902.09 108
1902.19 102
1902.29 97
1902.39 92
1902.49 90
1902.59 88
1902.69 89
1902.79 90
1902.89 92
1902.99 94
1903.09 96
1903.19 98
1903.29 98
1903.39 98
1903.49 97
1903.59 96
1903.69 96
1903.79 97
1903.89 101
1903.99 106
1904.09 114
1904.19 123
1904.29 131
1904.39 138
1904.49 141
1904.59 141
1904.69 137
1904.79 130
1904.89 122
1904.99 114
1905.09 107
1905.19 101
1905.29 95
1905.39 88
1905.49 81
1905.59 73
1905.69 64
1905.79 56
1905.89 49
1905.99 43
1906.09 40
1906.19 37
1906.29 35
1906.39 32
1906.49 30
1906.59 27
1906.69 27
1906.79 28
1906.89 31
1906.99 37
1907.09 45
1907.19 53
1907.29 62
1907.39 70
1907.49 76
1907.59 81
1907.69 84
1907.79 85
1907.89 86
1907.99 85
1908.09 84
1908.20 83
1908.30 84
1908.40 85
1908.50 88
1908.60 91
1908.70 94
1908.80 96
1908.90 96
1909.00 94
1909.10 88
1909.20 81
1909.30 73
1909.40 65
1909.50 58
1909.60 54
1909.70 51
1909.80 50
1909.90 50
1910.00 51
1910.10 51
1910.20 51
1910.30 49
1910.40 47
1910.50 43
1910.60 40
1910.70 36
1910.80 33
1910.90 30
1911.00 27
1911.10 24
1911.20 21
1911.30 17
1911.40 14
1911.50 12
1911.60 10
1911.70 9
1911.80 8
1911.90 6
1912.00 5
1912.10 3
1912.20 0
1912.30 0
1912.41 0
1912.51 0
1912.61 0
1912.71 0
1912.81 0
1912.91 0
1913.01 0
1913.11 0
1913.21 2
1913.31 8
1913.41 15
1913.51 25
1913.61 36
1913.71 49
1913.81 61
1913.91 74
1914.01 86
1914.11 97
1914.21 106
1914.31 113
1914.41 118
1914.51 120
1914.61 119
1914.71 115
1914.81 109
1914.91 102
1915.01 94
1915.11 87
1915.21 80
1915.31 74
1915.41 71
1915.52 69
1915.62 70
1915.72 73
1915.82 77
1915.92 81
1916.02 85
1916.12 88
1916.22 89
1916.32 88
1916.42 85
1916.52 81
1916.62 77
1916.72 73
1916.82 69
1916.92 67
1917.02 64
1917.12 63
1917.22 60
1917.32 57
1917.42 53
1917.52 48
1917.62 44
1917.72 41
1917.82 39
1917.93 39
1918.03 40
1918.13 43
1918.23 44
1918.33 44
1918.43 42
1918.53 37
1918.63 31
1918.73 23
1918.83 16
1918.93 10
1919.03 7
1919.13 5
1919.23 6
1919.33 10
1919.43 17
1919.53 25
1919.63 34
1919.73 43
1919.83 52
1919.93 58
1920.03 61
1920.14 62
1920.24 59
1920.34 54
1920.44 48
1920.54 43
1920.64 39
1920.74 38
1920.84 40
1920.94 46
1921.04 53
1921.14 61
1921.24 69
1921.34 74
1921.44 77
1921.54 79
1921.64 78
1921.74 78
1921.84 78
1921.94 80
1922.05 83
1922.15 86
1922.25 87
1922.35 86
1922.45 81
1922.55 73
1922.65 63
1922.75 52
1922.85 43
1922.95 37
1923.05 34
1923.15 35
1923.25 40
1923.35 46
1923.45 54
1923.55 61
1923.65 67
1923.75 72
1923.86 74
1923.96 74
1924.06 72
1924.16 69
1924.26 66
1924.36 62
1924.46 60
1924.56 59
1924.66 61
1924.76 63
1924.86 67
1924.96 70
1925.06 72
1925.16 72
1925.26 69
1925.36 64
1925.47 57
1925.57 49
1925.67 41
1925.77 35
1925.87 31
1925.97 28
1926.07 27
1926.17 27
1926.27 27
1926.37 27
1926.47 27
1926.57 28
1926.67 30
1926.77 33
1926.87 36
1926.97 39
1927.08 43
1927.18 45
1927.28 47
1927.38 49
1927.48 50
1927.58 52
1927.68 53
1927.78 54
1927.88 55
1927.98 55
1928.08 56
1928.18 57
1928.28 59
1928.38 63
1928.49 69
1928.59 76
1928.69 83
1928.79 90
1928.89 95
1928.99 98
1929.09 98
1929.19 95
1929.29 89
1929.39 82
1929.49 75
1929.59 69
1929.69 64
1929.79 61
1929.90 60
1930.00 62
1930.10 66
1930.20 72
1930.30 78
1930.40 84
1930.50 89
1930.60 93
1930.70 96
1930.80 98
1930.90 99
1931.00 101
1931.10 103
1931.21 106
1931.31 110
1931.41 114
1931.51 119
1931.61 123
1931.71 126
1931.81 129
1931.91 130
1932.01 132
1932.11 133
1932.21 135
1932.31 138
1932.42 142
1932.52 147
1932.62 152
1932.72 156
1932.82 160
1932.92 164
1933.02 168
1933.12 171
1933.22 173
1933.32 173
1933.42 170
1933.52 165
1933.63 158
1933.73 149
1933.83 140
1933.93 131
1934.03 123
1934.13 117
1934.23 112
1934.33 108
1934.43 103
1934.53 99
1934.63 96
1934.73 92
1934.84 90
1934.94 88
1935.04 87
1935.14 86
1935.24 85
1935.34 83
1935.44 80
1935.54 77
1935.64 74
1935.74 71
1935.84 69
1935.95 67
1936.05 66
1936.15 67
1936.25 68
1936.35 70
1936.45 74
1936.55 78
1936.65 82
1936.75 86
1936.85 89
1936.95 90
1937.06 89
1937.16 87
1937.26 82
1937.36 77
1937.46 72
1937.56 67
1937.66 63
1937.76 59
1937.86 57
1937.96 55
1938.06 55
1938.17 54
1938.27 54
1938.37 53
1938.47 52
1938.57 48
1938.67 43
1938.77 36
1938.87 28
1938.97 19
1939.07 9
1939.18 0
1939.28 0
1939.38 0
1939.48 0
1939.58 0
1939.68 0
1939.78 0
1939.88 0
1939.98 2
1940.08 9
1940.19 15
1940.29 19
1940.39 22
1940.49 23
1940.59 23
1940.69 24
1940.79 25
1940.89 27
1940.99 31
1941.09 35
1941.20 42
1941.30 49
1941.40 55
1941.50 61
1941.60 64
1941.70 64
1941.80 62
1941.90 58
1942.00 52
1942.11 48
1942.21 45
1942.31 44
1942.41 47
1942.51 51
1942.61 56
1942.71 62
1942.81 67
1942.91 71
1943.02 74
1943.12 76
1943.22 78
1943.32 79
1943.42 80
1943.52 82
1943.62 84
1943.72 87
1943.82 89
1943.93 91
1944.03 91
1944.13 90
1944.23 88
1944.33 84
1944.43 80
1944.53 76
1944.63 72
1944.73 70
1944.84 70
1944.94 72
1945.04 74
1945.14 77
1945.24 79
1945.34 80
1945.44 79
1945.54 77
1945.64 74
1945.75 71
1945.85 68
1945.95 67
1946.05 68
1946.15 71
1946.25 74
1946.35 77
1946.45 80
1946.55 81
1946.66 81
1946.76 79
1946.86 76
1946.96 71
1947.06 66
1947.16 62
1947.26 58
1947.36 56
1947.47 57
1947.57 60
1947.67 66
1947.77 75
1947.87 84
1947.97 93
1948.07 101
1948.17 107
1948.28 110
1948.38 111
1948.48 111
1948.58 110
1948.68 110
1948.78 109
1948.88 107
1948.98 104
1949.09 98
1949.19 91
1949.29 82
1949.39 71
1949.49 61
1949.59 52
1949.69 46
1949.79 41
1949.90 40
1950.00 41
1950.10 43
1950.20 47
1950.30 52
1950.40 57
1950.50 62
1950.60 65
1950.71 67
1950.81 68
1950.91 68
1951.01 67
1951.11 66
1951.21 65
1951.31 65
1951.41 66
1951.52 68
1951.62 70
1951.72 71
1951.82 72
1951.92 73
1952.02 73
1952.12 73
1952.23 73
1952.33 74
1952.43 76
1952.53 79
1952.63 83
1952.73 89
1952.83 95
1952.93 102
1953.04 108
1953.14 113
1953.24 116
1953.34 118
1953.44 118
1953.54 117
1953.64 115
1953.75 113
1953.85 113
1953.95 114
1954.05 117
1954.15 123
1954.25 130
1954.35 138
1954.46 146
1954.56 153
1954.66 159
1954.76 164
1954.86 167
1954.96 169
1955.06 170
1955.17 171
1955.27 171
1955.37 170
1955.47 168
1955.57 164
1955.67 158
1955.77 151
1955.87 143
1955.98 136
1956.08 131
1956.18 128
1956.28 127
1956.38 128
1956.48 130
1956.58 132
1956.69 132
1956.79 132
1956.89 129
1956.99 126
1957.09 122
1957.19 119
1957.30 117
1957.40 115
1957.50 115
1957.60 114
1957.70 112
1957.80 108
1957.90 103
1958.01 98
1958.11 93
1958.21 89
1958.31 86
1958.41 85
1958.51 85
1958.61 86
1958.72 88
1958.82 90
1958.92 92
1959.02 94
1959.12 96
1959.22 98
1959.32 100
1959.43 100
1959.53 99
1959.63 98
1959.73 95
1959.83 92
1959.93 89
1960.04 87
1960.14 84
1960.24 82
1960.34 79
1960.44 76
1960.54 71
1960.64 66
1960.75 60
1960.85 54
1960.95 49
1961.05 44
1961.15 40
1961.25 38
1961.36 38
1961.46 39
1961.56 43
1961.66 48
1961.76 54
1961.86 62
1961.97 71
1962.07 78
1962.17 85
1962.27 90
1962.37 94
1962.47 95
1962.57 97
1962.68 98
1962.78 101
1962.88 105
1962.98 111
1963.08 117
1963.18 123
1963.29 128
1963.39 130
1963.49 128
1963.59 123
1963.69 114
1963.79 105
1963.90 94
1964.00 85
1964.10 77
1964.20 72
1964.30 69
1964.40 69
1964.51 69
1964.61 71
1964.71 73
1964.81 75
1964.91 79
1965.01 82
1965.12 86
1965.22 90
1965.32 93
1965.42 95
1965.52 96
1965.62 94
1965.73 90
1965.83 85
1965.93 79
1966.03 72
1966.13 67
1966.23 62
1966.34 59
1966.44 58
1966.54 58
1966.64 59
1966.74 61
1966.84 64
1966.95 68
1967.05 72
1967.15 76
1967.25 80
1967.35 83
1967.45 87
1967.56 90
1967.66 94
1967.76 97
1967.86 98
1967.96 98
1968.06 96
1968.17 92
1968.27 87
1968.37 81
1968.47 77
1968.57 74
1968.68 75
1968.78 78
1968.88 83
1968.98 89
1969.08 93
1969.18 95
1969.29 96
1969.39 95
1969.49 93
1969.59 94
1969.69 96
1969.79 100
1969.90 105
1970.00 111
1970.10 115
1970.20 117
1970.30 117
1970.41 114
1970.51 110
1970.61 105
1970.71 101
1970.81 96
1970.91 93
1971.02 91
1971.12 91
1971.22 91
1971.32 92
1971.42 95
1971.53 98
1971.63 101
1971.73 105
1971.83 109
1971.93 113
1972.03 118
1972.14 121
1972.24 124
1972.34 126
1972.44 129
1972.54 132
1972.65 136
1972.75 142
1972.85 149
1972.95 157
1973.05 165
1973.16 171
1973.26 176
1973.36 178
1973.46 179
1973.56 179
1973.66 179
1973.77 179
1973.87 180
1973.97 180
1974.07 179
1974.17 178
1974.28 175
1974.38 170
1974.48 164
1974.58 157
1974.68 149
1974.79 142
1974.89 136
1974.99 131
1975.09 129
1975.19 130
1975.29 134
1975.40 141
1975.50 150
1975.60 159
1975.70 169
1975.80 176
1975.91 181
1976.01 184
1976.11 184
1976.21 183
1976.31 181
1976.42 179
1976.52 175
1976.62 171
1976.72 166
1976.82 161
1976.93 155
1977.03 149
1977.13 143
1977.23 138
1977.33 133
1977.44 128
1977.54 122
1977.64 115
1977.74 107
1977.84 99
1977.95 92
1978.05 85
1978.15 78
1978.25 72
1978.35 67
1978.46 62
1978.56 56
1978.66 51
1978.76 47
1978.86 42
1978.97 39
1979.07 36
1979.17 33
1979.27 31
1979.37 28
1979.48 27
1979.58 25
1979.68 24
1979.78 23
1979.88 21
1979.99 19
1980.09 16
1980.19 10
1980.29 4
1980.39 0
1980.50 0
1980.60 0
1980.70 0
1980.80 0
1980.90 0
1981.01 0
1981.11 0
1981.21 5
1981.31 17
1981.42 30
1981.52 43
1981.62 55
1981.72 66
1981.82 75
1981.93 82
1982.03 88
1982.13 94
1982.23 99
1982.33 105
1982.44 111
1982.54 116
1982.64 120
1982.74 121
1982.84 120
1982.95 116
1983.05 109
1983.15 100
1983.25 88
1983.36 75
1983.46 60
1983.56 45
1983.66 30
1983.76 17
1983.87 8
1983.97 2
1984.07 0
1984.17 2
1984.27 6
1984.38 12
1984.48 17
1984.58 22
1984.68 24
1984.79 25
1984.89 26
1984.99 26
1985.09 26
1985.19 27
1985.30 27
1985.40 27
1985.50 26
1985.60 25
1985.71 24
1985.81 25
1985.91 28
1986.01 32
1986.11 37
1986.22 41
1986.32 44
1986.42 45
1986.52 44
1986.63 41
1986.73 39
1986.83 37
1986.93 37
1987.03 39
1987.14 42
1987.24 45
1987.34 47
1987.44 47
1987.55 45
1987.65 42
1987.75 39
1987.85 35
1987.95 32
1988.06 29
1988.16 28
1988.26 27
1988.36 27
1988.47 27
1988.57 26
1988.67 26
1988.77 27
1988.87 28
1988.98 30
1989.08 34
1989.18 39
1989.28 45
1989.39 52
1989.49 58
1989.59 64
1989.69 68
1989.80 71
1989.90 73
1990.00 76
1990.10 78
1990.20 81
1990.31 83
1990.41 85
1990.51 85
1990.61 83
1990.72 78
1990.82 72
1990.92 66
1991.02 60
1991.13 56
1991.23 54
1991.33 53
1991.43 52
1991.53 51
1991.64 49
1991.74 45
1991.84 42
1991.94 38
1992.05 37
1992.15 37
1992.25 40
1992.35 45
1992.46 51
1992.56 57
1992.66 63
1992.76 68
1992.87 73
1992.97 76
1993.07 79
1993.17 80
1993.27 80
1993.38 80
1993.48 78
1993.58 78
1993.68 78
1993.79 80
1993.89 83
1993.99 87
1994.09 92
1994.20 95
1994.30 97
1994.40 97
1994.50 95
1994.61 93
1994.71 91
1994.81 89
1994.91 89
1995.02 89
1995.12 90
1995.22 92
1995.32 95
1995.43 99
1995.53 103
1995.63 107
1995.73 109
1995.84 108
1995.94 104
1996.04 99
1996.14 92
1996.25 86
1996.35 82
1996.45 81
1996.55 83
1996.66 88
1996.76 94
1996.86 101
1996.96 108
1997.07 114
1997.17 118
1997.27 122
1997.37 125
1997.48 127
1997.58 130
1997.68 132
1997.78 135
1997.89 137
1997.99 139
1998.09 140
1998.19 139
1998.30 137
1998.40 134
1998.50 128
1998.60 122
1998.71 115
1998.81 107
1998.91 100
1999.01 92
1999.12 86
1999.22 79
1999.32 73
1999.42 67
1999.53 62
1999.63 58
1999.73 55
1999.83 53
1999.94 54
2000.04 56
2000.14 59
2000.24 64
2000.35 69
2000.45 74
2000.55 79
2000.65 83
2000.76 86
2000.86 88
2000.96 88
2001.06 87
2001.17 85
2001.27 82
2001.37 77
2001.47 73
2001.58 69
2001.68 64
2001.78 60
2001.88 56
2001.99 53
2002.09 49
2002.19 44
2002.30 39
2002.40 34
2002.50 28
2002.60 23
2002.71 19
2002.81 17
2002.91 16
2003.01 17
2003.12 21
2003.22 27
2003.32 34
2003.42 43
2003.53 53
2003.63 62
2003.73 70
2003.83 77
2003.94 83
2004.04 87
2004.14 91
2004.25 93
2004.35 95
2004.45 96
2004.55 96
2004.66 95
2004.76 93
2004.86 91
2004.96 88
2005.07 87
2005.17 87
2005.27 89
2005.38 91
2005.48 93
2005.58 94
2005.68 93
2005.79 90
2005.89 85
2005.99 80
2006.09 74
2006.20 68
2006.30 65
2006.40 62
2006.50 62
2006.61 62
2006.71 62
2006.81 62
2006.92 61
2007.02 59
2007.12 57
2007.22 54
2007.33 51
2007.43 48
2007.53 46
2007.64 44
2007.74 43
2007.84 41
2007.94 40
2008.05 39
2008.15 38
2008.25 38
2008.35 39
2008.46 42
2008.56 46
2008.66 51
2008.77 56
2008.87 61
2008.97 66
2009.07 69
2009.18 72
2009.28 74
2009.38 76
2009.49 77
2009.59 76
2009.69 74
2009.79 69
2009.90 62
2010.00 54
2010.10 45
2010.20 37
2010.31 32
2010.41 30
2010.51 33
2010.62 39
2010.72 48
2010.82 60
2010.92 73
2011.03 85
2011.13 97
2011.23 107
2011.34 117
2011.44 125
2011.54 132
2011.64 137
2011.75 139
2011.85 139
2011.95 137
2012.06 133
2012.16 128
2012.26 122
2012.36 117
2012.47 113
2012.57 110
2012.67 109
2012.78 109
2012.88 109
2012.98 110
2013.08 111
2013.19 113
2013.29 114
2013.39 115
2013.50 117
2013.60 118
2013.70 120
2013.81 122
2013.91 123
2014.01 123
2014.11 122
2014.22 120
2014.32 115
2014.42 109
2014.53 101
2014.63 93
2014.73 83
2014.83 74
2014.94 66
2015.04 59
2015.14 54
2015.25 52
2015.35 51
2015.45 51
2015.56 52
2015.66 54
2015.76 56
2015.86 57
2015.97 58
2016.07 58
2016.17 58
2016.28 58
2016.38 58
2016.48 58
2016.59 58
2016.69 58
2016.79 57
2016.89 55
2017.00 53
2017.10 50
2017.20 48
2017.31 45
2017.41 43
2017.51 42
2017.62 41
2017.72 40
2017.82 39
2017.92 37
2018.03 34
2018.13 29
2018.23 25
2018.34 20
2018.44 15
2018.54 12
2018.65 11
2018.75 11
2018.85 13
2018.95 17
2019.06 21
2019.16 26
2019.26 31
2019.37 37
2019.47 44
2019.57 50
2019.68 57
2019.78 62
2019.88 66
2019.98 68
2020.09 68
2020.19 66
2020.29 63
2020.40 59
2020.50 55
2020.60 53
2020.71 51
2020.81 51
2020.91 50
2021.02 49
2021.12 46
2021.22 42
2021.33 36
2021.43 28
2021.53 20
2021.63 13
2021.74 6
2021.84 2
2021.94 0
2022.05 0
2022.15 0
2022.25 0
2022.36 0
2022.46 0
2022.56 0
2022.67 0
2022.77 0
2022.87 0
2022.98 3
2023.08 9
2023.18 17
2023.28 26
2023.39 36
2023.49 46
2023.59 56
2023.70 65
2023.80 73
2023.90 79
2024.01 83
2024.11 86
2024.21 86
2024.32 84
2024.42 82
2024.52 77
2024.63 72
2024.73 66
2024.83 60
2024.94 55
2025.04 50
2025.14 48
2025.25 47
2025.35 49
2025.45 54
2025.55 60
2025.66 67
2025.76 75
2025.86 83
2025.97 90
2026.07 96
2026.17 101
2026.28 104
2026.38 106
2026.48 108
2026.59 108
2026.69 108
2026.79 109
2026.90 110
2027.00 112
2027.10 114
2027.21 116
2027.31 118
2027.41 120
2027.52 122
2027.62 124
2027.72 126
2027.83 129
2027.93 131
2028.03 132
2028.14 132
2028.24 132
2028.34 131
2028.45 131
2028.55 131
2028.65 132
2028.76 134
2028.86 137
2028.96 141
2029.07 145
2029.17 147
2029.27 148
2029.38 147
2029.48 143
2029.58 138
2029.69 132
2029.79 126
2029.89 121
2030.00 118
2030.10 115
2030.20 114
2030.31 112
2030.41 109
2030.51 104
2030.62 98
2030.72 90
2030.82 83
2030.93 78
2031.03 76
2031.13 76
2031.24 78
2031.34 82
2031.44 87
2031.55 92
2031.65 96
2031.75 100
2031.86 101
2031.96 102
2032.06 100
2032.17 96
2032.27 90
2032.37 82
2032.48 74
2032.58 66
2032.68 60
2032.79 56
2032.89 55
2032.99 56
2033.10 60
2033.20 65
2033.30 71
2033.41 77
2033.51 83
2033.61 88
2033.72 92
2033.82 95
2033.92 96
2034.03 94
2034.13 90
2034.23 82
2034.34 71
2034.44 60
2034.54 48
2034.65 38
2034.75 30
2034.85 24
2034.96 21
2035.06 20
2035.17 21
2035.27 23
2035.37 26
2035.48 31
2035.58 38
2035.68 45
2035.79 54
2035.89 62
2035.99 70
2036.10 77
2036.20 82
2036.30 84
2036.41 84
2036.51 80
2036.61 74
2036.72 65
2036.82 54
2036.92 42
2037.03 31
2037.13 21
2037.23 16
2037.34 15
2037.44 19
2037.55 26
2037.65 34
2037.75 42
2037.86 49
2037.96 54
2038.06 57
2038.17 59
2038.27 62
2038.37 65
2038.48 70
2038.58 77
2038.68 84
2038.79 92
2038.89 99
2038.99 104
2039.10 107
2039.20 109
2039.31 109
2039.41 109
2039.51 107
2039.62 106
2039.72 104
2039.82 101
2039.93 97
2040.03 91
2040.13 84
2040.24 77
2040.34 70
2040.45 66
2040.55 64
2040.65 65
2040.76 69
2040.86 75
2040.96 80
2041.07 84
2041.17 85
2041.27 82
2041.38 77
2041.48 69
2041.58 60
2041.69 52
2041.79 46
2041.90 43
2042.00 42
2042.10 43
2042.21 45
2042.31 45
2042.41 44
2042.52 42
2042.62 39
2042.72 36
2042.83 36
2042.93 38
2043.04 43
2043.14 52
2043.24 62
2043.35 73
2043.45 83
2043.55 91
2043.66 97
2043.76 100
2043.87 102
2043.97 103
2044.07 102
2044.18 101
2044.28 98
2044.38 93
2044.49 85
2044.59 76
2044.69 66
2044.80 56
2044.90 49
2045.01 45
2045.11 45
2045.21 48
2045.32 55
2045.42 64
2045.52 74
2045.63 83
2045.73 90
2045.84 95
2045.94 95
2046.04 93
2046.15 88
2046.25 82
2046.35 76
2046.46 71
2046.56 68
2046.67 68
2046.77 71
2046.87 77
2046.98 83
2047.08 90
2047.18 96
2047.29 100
2047.39 101
2047.50 99
2047.60 95
2047.70 91
2047.81 86
2047.91 81
2048.01 78
2048.12 74
2048.22 72
2048.33 68
2048.43 64
2048.53 59
2048.64 52
2048.74 46
2048.84 39
2048.95 34
2049.05 29
2049.16 25
2049.26 22
2049.36 20
2049.47 18
2049.57 17
2049.68 16
2049.78 15
2049.88 15
2049.99 14
2050.09 13
2050.19 11
2050.30 10
2050.40 9
2050.51 9
2050.61 11
2050.71 14
2050.82 19
2050.92 25
2051.03 31
2051.13 37
2051.23 42
2051.34 45
2051.44 47
2051.54 48
2051.65 47
2051.75 45
2051.86 42
2051.96 39
2052.06 35
2052.17 30
2052.27 26
2052.38 23
2052.48 19
2052.58 16
2052.69 14
2052.79 11
2052.90 10
2053.00 10
2053.10 12
2053.21 16
2053.31 21
2053.41 29
2053.52 38
2053.62 47
2053.73 56
2053.83 64
2053.93 71
2054.04 78
2054.14 83
2054.25 86
2054.35 88
2054.45 87
2054.56 85
2054.66 81
2054.77 76
2054.87 72
2054.97 69
2055.08 67
2055.18 66
2055.29 67
2055.39 68
2055.49 68
2055.60 68
2055.70 68
2055.81 66
2055.91 64
2056.01 61
2056.12 59
2056.22 57
2056.33 55
2056.43 54
2056.53 54
2056.64 55
2056.74 58
2056.85 62
2056.95 66
2057.05 70
2057.16 73
2057.26 75
2057.37 76
2057.47 76
2057.57 75
2057.68 74
2057.78 74
2057.89 72
2057.99 70
2058.09 67
2058.20 62
2058.30 55
2058.41 47
2058.51 39
2058.61 31
2058.72 23
2058.82 16
2058.93 10
2059.03 4
2059.13 0
2059.24 0
2059.34 0
2059.45 0
2059.55 0
2059.65 0
2059.76 0
2059.86 0
2059.97 0
2060.07 0
2060.18 6
2060.28 12
2060.38 21
2060.49 30
2060.59 38
2060.70 45
2060.80 48
2060.90 48
2061.01 45
2061.11 40
2061.22 33
2061.32 26
2061.42 20
2061.53 15
2061.63 11
2061.74 10
2061.84 11
2061.95 15
2062.05 21
2062.15 28
2062.26 35
2062.36 41
2062.47 47
2062.57 50
2062.67 53
2062.78 53
2062.88 53
2062.99 53
2063.09 53
2063.20 52
2063.30 50
2063.40 47
2063.51 44
2063.61 41
2063.72 37
2063.82 34
2063.92 30
2064.03 27
2064.13 24
2064.24 22
2064.34 20
2064.45 19
2064.55 18
2064.65 17
2064.76 16
2064.86 15
2064.97 13
2065.07 11
2065.17 10
2065.28 10
2065.38 11
2065.49 12
2065.59 13
2065.70 12
2065.80 9
2065.90 5
2066.01 0
2066.11 0
2066.22 0
2066.32 0
2066.43 2
2066.53 11
2066.63 22
2066.74 33
2066.84 44
2066.95 52
2067.05 57
2067.16 60
2067.26 60
2067.36 58
2067.47 55
2067.57 53
2067.68 51
2067.78 51
2067.89 52
2067.99 53
2068.09 55
2068.20 55
2068.30 54
2068.41 51
2068.51 46
2068.62 41
2068.72 35
2068.82 30
2068.93 25
2069.03 21
2069.14 17
2069.24 14
2069.35 11
2069.45 8
2069.55 5
2069.66 2
2069.76 1
2069.87 0
2069.97 1
2070.08 3
2070.18 6
2070.28 9
2070.39 12
2070.49 15
2070.60 18
2070.70 22
2070.81 25
2070.91 28
2071.02 30
2071.12 32
2071.22 32
2071.33 31
2071.43 28
2071.54 25
2071.64 21
2071.75 19
2071.85 18
2071.95 19
2072.06 21
2072.16 24
2072.27 27
2072.37 28
2072.48 29
2072.58 28
2072.69 26
2072.79 23
2072.89 18
2073.00 13
2073.10 7
2073.21 1
2073.31 0
2073.42 0
2073.52 0
2073.63 0
2073.73 0
2073.83 0
2073.94 0
2074.04 0
2074.15 6
2074.25 13
2074.36 19
2074.46 25
2074.57 30
2074.67 36
2074.77 41
2074.88 47
2074.98 53
2075.09 58
2075.19 63
2075.30 67
2075.40 71
2075.51 73
2075.61 75
2075.71 77
2075.82 79
2075.92 81
2076.03 83
2076.13 86
2076.24 91
2076.34 96
2076.45 102
2076.55 110
2076.65 119
2076.76 128
2076.86 136
2076.97 143
2077.07 148
2077.18 151
2077.28 151
2077.39 149
2077.49 146
2077.60 141
2077.70 137
2077.80 133
2077.91 131
2078.01 132
2078.12 134
2078.22 138
2078.33 142
2078.43 147
2078.54 151
2078.64 153
2078.75 153
2078.85 152
2078.95 149
2079.06 146
2079.16 142
2079.27 139
2079.37 136
2079.48 133
2079.58 130
2079.69 129
2079.79 129
2079.90 130
2080.00 130
2080.11 130
2080.21 128
2080.31 122
2080.42 112
2080.52 99
2080.63 85
2080.73 69
2080.84 55
2080.94 45
2081.05 38
2081.15 35
2081.26 35
2081.36 37
2081.47 41
2081.57 44
2081.67 46
2081.78 47
2081.88 45
2081.99 42
2082.09 38
2082.20 33
2082.30 28
2082.41 24
2082.51 22
2082.62 20
2082.72 20
2082.83 20
2082.93 21
2083.03 22
2083.14 23
2083.24 24
2083.35 26
2083.45 29
2083.56 32
2083.66 37
2083.77 41
2083.87 45
2083.98 48
2084.08 50
2084.19 51
2084.29 51
2084.40 52
2084.50 53
2084.61 55
2084.71 58
2084.81 62
2084.92 65
2085.02 66
2085.13 65
2085.23 61
2085.34 56
2085.44 49
2085.55 41
2085.65 34
2085.76 27
2085.86 21
2085.97 16
2086.07 12
2086.18 7
2086.28 3
2086.39 0
2086.49 0
2086.60 0
2086.70 0
2086.80 0
2086.91 2
2087.01 10
2087.12 20
2087.22 28
2087.33 35
2087.43 40
2087.54 42
2087.64 41
2087.75 38
2087.85 35
2087.96 32
2088.06 31
2088.17 30
2088.27 30
2088.38 31
2088.48 32
2088.59 34
2088.69 36
2088.80 38
2088.90 42
2089.01 46
2089.11 49
2089.21 51
2089.32 52
2089.42 50
2089.53 46
2089.63 42
2089.74 37
2089.84 32
2089.95 30
2090.05 28
2090.16 29
2090.26 30
2090.37 32
2090.47 35
2090.58 37
2090.68 38
2090.79 37
2090.89 36
2091.00 33
2091.10 30
2091.21 28
2091.31 26
2091.42 25
2091.52 26
2091.63 28
2091.73 30
2091.84 33
2091.94 36
2092.05 39
2092.15 43
2092.26 47
2092.36 52
2092.47 59
2092.57 65
2092.68 71
2092.78 76
2092.89 78
2092.99 77
2093.10 73
2093.20 68
2093.30 61
2093.41 54
2093.51 48
2093.62 43
2093.72 40
2093.83 38
2093.93 37
2094.04 36
2094.14 36
2094.25 35
2094.35 34
2094.46 32
2094.56 29
2094.67 25
2094.77 21
2094.88 18
2094.98 16
2095.09 16
2095.19 18
2095.30 20
2095.40 23
2095.51 25
2095.61 26
2095.72 24
2095.82 21
2095.93 16
2096.03 11
2096.14 6
2096.24 1
2096.35 0
2096.45 0
2096.56 0
2096.66 0
2096.77 1
2096.87 7
2096.98 14
2097.08 21
2097.19 28
2097.29 33
2097.40 37
2097.50 38
2097.61 38
2097.71 36
2097.82 34
2097.92 33
2098.03 34
2098.13 36
2098.24 40
2098.34 45
2098.45 49
2098.55 53
2098.66 55
2098.76 56
2098.87 56
2098.97 55
2099.08 55
2099.18 56
2099.29 56
2099.40 58
2099.50 58
2099.61 58
2099.71 57
2099.82 54
2099.92 51
2100.03 48
2100.13 46
2100.24 46
2100.34 46
2100.45 47
2100.55 47
2100.66 46
2100.76 43
2100.87 38
2100.97 31
2101.08 23
2101.18 15
2101.29 7
2101.39 0
2101.50 0
2101.60 0
2101.71 0
2101.81 0
2101.92 0
2102.02 0
2102.13 0
2102.23 0
2102.34 5
2102.44 18
2102.55 31
2102.65 44
2102.76 55
2102.86 64
2102.97 69
2103.07 72
2103.18 72
2103.28 70
2103.39 66
2103.50 61
2103.60 56
2103.71 51
2103.81 48
2103.92 48
2104.02 52
2104.13 60
2104.23 71
2104.34 84
2104.44 98
2104.55 110
2104.65 119
2104.76 124
2104.86 127
2104.97 126
2105.07 124
2105.18 120
2105.28 117
2105.39 113
2105.49 108
2105.60 104
2105.70 101
2105.81 99
2105.92 98
2106.02 98
2106.13 99
2106.23 101
2106.34 104
2106.44 106
2106.55 107
2106.65 107
2106.76 105
2106.86 101
2106.97 95
2107.07 88
2107.18 80
2107.28 72
2107.39 66
2107.49 62
2107.60 60
2107.70 62
2107.81 65
2107.92 70
2108.02 75
2108.13 79
2108.23 81
2108.34 81
2108.44 78
2108.55 74
2108.65 69
2108.76 63
2108.86 57
2108.97 52
2109.07 50
2109.18 50
2109.28 54
2109.39 61
2109.49 70
2109.60 78
2109.71 84
2109.81 87
2109.92 85
2110.02 81
2110.13 75
2110.23 70
2110.34 67
2110.44 67
2110.55 71
2110.65 75
2110.76 81
2110.86 84
2110.97 86
2111.08 86
2111.18 85
2111.29 82
2111.39 80
2111.50 78
2111.60 76
2111.71 74
2111.81 73
2111.92 73
2112.02 72
2112.13 73
2112.23 74
2112.34 76
2112.45 79
2112.55 82
2112.66 85
2112.76 88
2112.87 89
2112.97 89
2113.08 88
2113.18 85
2113.29 82
2113.39 78
2113.50 73
2113.60 69
2113.71 65
2113.82 62
2113.92 59
2114.03 57
2114.13 54
2114.24 52
2114.34 48
2114.45 45
2114.55 42
2114.66 40
2114.76 39
2114.87 40
2114.98 44
2115.08 49
2115.19 55
2115.29 63
2115.40 69
2115.50 75
2115.61 79
2115.71 81
2115.82 81
2115.92 80
2116.03 77
2116.14 73
2116.24 68
2116.35 64
2116.45 59
2116.56 54
2116.66 49
2116.77 45
2116.87 42
2116.98 40
2117.09 38
2117.19 37
2117.30 36
2117.40 34
2117.51 31
2117.61 27
2117.72 24
2117.82 21
2117.93 21
2118.04 22
2118.14 27
2118.25 35
2118.35 45
2118.46 56
2118.56 67
2118.67 78
2118.77 88
2118.88 97
2118.99 106
2119.09 115
2119.20 123
2119.30 131
2119.41 137
2119.51 141
2119.62 141
2119.72 138
2119.83 131
2119.94 122
2120.04 111
2120.15 100
2120.25 90
2120.36 83
2120.46 77
2120.57 74
2120.67 72
2120.78 70
2120.89 69
2120.99 69
2121.10 69
2121.20 70
2121.31 73
2121.41 77
2121.52 82
2121.63 87
2121.73 92
2121.84 96
2121.94 99
2122.05 102
2122.15 105
2122.26 109
2122.36 113
2122.47 116
2122.58 118
2122.68 118
2122.79 116
2122.89 112
2123.00 106
2123.10 101
2123.21 96
2123.32 93
2123.42 89
2123.53 86
2123.63 81
2123.74 75
2123.84 67
2123.95 58
2124.06 48
2124.16 38
2124.27 29
2124.37 21
2124.48 15
2124.58 11
2124.69 8
2124.80 6
2124.90 6
2125.01 6
2125.11 7
2125.22 8
2125.32 9
2125.43 10
2125.54 11
2125.64 11
2125.75 9
2125.85 6
2125.96 2
2126.06 0
2126.17 0
2126.28 0
2126.38 0
2126.49 0
2126.59 0
2126.70 2
2126.80 15
2126.91 28
2127.02 40
2127.12 49
2127.23 55
2127.33 58
2127.44 59
2127.54 60
2127.65 63
2127.76 69
2127.86 77
2127.97 86
2128.07 94
2128.18 100
2128.29 104
2128.39 105
2128.50 103
2128.60 100
2128.71 97
2128.81 93
2128.92 90
2129.03 85
2129.13 80
2129.24 74
2129.34 67
2129.45 59
2129.56 52
2129.66 46
2129.77 41
2129.87 39
2129.98 38
2130.08 38
2130.19 37
2130.30 37
2130.40 35
2130.51 32
2130.61 29
2130.72 25
2130.83 23
2130.93 23
2131.04 25
2131.14 30
2131.25 37
2131.35 45
2131.46 53
2131.57 61
2131.67 67
2131.78 71
2131.88 73
2131.99 73
2132.10 72
2132.20 71
2132.31 71
2132.41 72
2132.52 73
2132.63 75
2132.73 76
2132.84 77
2132.94 77
2133.05 77
2133.16 78
2133.26 79
2133.37 82
2133.47 85
2133.58 88
2133.68 93
2133.79 97
2133.90 102
2134.00 108
2134.11 115
2134.21 123
2134.32 131
2134.43 138
2134.53 143
2134.64 143
2134.74 139
2134.85 131
2134.96 119
2135.06 105
2135.17 91
2135.27 80
2135.38 71
2135.49 67
2135.59 67
2135.70 70
2135.80 76
2135.91 82
2136.02 87
2136.12 90
2136.23 90
2136.33 86
2136.44 79
2136.55 69
2136.65 59
2136.76 49
2136.86 40
2136.97 34
2137.08 29
2137.18 27
2137.29 25
2137.39 24
2137.50 23
2137.61 20
2137.71 17
2137.82 12
2137.92 7
2138.03 2
2138.14 0
2138.24 0
2138.35 0
2138.45 0
2138.56 0
2138.67 0
2138.77 0
2138.88 0
2138.98 0
2139.09 3
2139.20 7
2139.30 11
2139.41 16
2139.52 22
2139.62 28
2139.73 35
2139.83 41
2139.94 48
2140.05 55
2140.15 61
2140.26 66
2140.36 69
2140.47 70
2140.58 68
2140.68 65
2140.79 60
2140.89 56
2141.00 52
2141.11 50
2141.21 50
2141.32 52
2141.42 54
2141.53 56
2141.64 56
2141.74 54
2141.85 51
2141.96 45
2142.06 40
2142.17 35
2142.27 31
2142.38 29
2142.49 29
2142.59 30
2142.70 31
2142.80 31
2142.91 31
2143.02 29
2143.12 27
2143.23 24
2143.34 23
2143.44 22
2143.55 23
2143.65 27
2143.76 32
2143.87 40
2143.97 47
2144.08 54
2144.19 60
2144.29 62
2144.40 61
2144.50 58
2144.61 52
2144.72 46
2144.82 41
2144.93 39
2145.03 40
2145.14 47
2145.25 59
2145.35 73
2145.46 89
2145.57 103
2145.67 115
2145.78 121
2145.88 123
2145.99 119
2146.10 112
2146.20 104
2146.31 97
2146.42 91
2146.52 88
2146.63 86
2146.73 85
2146.84 85
2146.95 84
2147.05 81
2147.16 78
2147.27 73
2147.37 67
2147.48 60
2147.58 53
2147.69 45
2147.80 38
2147.90 32
2148.01 27
2148.12 23
2148.22 22
2148.33 22
2148.43 23
2148.54 27
2148.65 31
2148.75 37
2148.86 44
2148.97 51
2149.07 59
2149.18 67
2149.29 74
2149.39 80
2149.50 84
2149.60 86
2149.71 85
2149.82 81
2149.92 75
2150.03 67
2150.14 61
2150.24 55
2150.35 52
2150.46 52
2150.56 54
2150.67 58
2150.77 63
2150.88 67
2150.99 70
2151.09 71
2151.20 71
2151.31 71
2151.41 70
2151.52 71
2151.63 72
2151.73 73
2151.84 76
2151.94 78
2152.05 80
2152.16 82
2152.26 85
2152.37 88
2152.48 92
2152.58 95
2152.69 98
2152.80 101
2152.90 103
2153.01 104
2153.11 104
2153.22 103
2153.33 100
2153.43 97
2153.54 91
2153.65 85
2153.75 78
2153.86 71
2153.97 65
2154.07 61
2154.18 58
2154.29 56
2154.39 56
2154.50 56
2154.60 57
2154.71 58
2154.82 59
2154.92 61
2155.03 63
2155.14 66
2155.24 69
2155.35 71
2155.46 74
2155.56 76
2155.67 79
2155.78 82
2155.88 86
2155.99 90
2156.10 94
2156.20 97
2156.31 100
2156.41 101
2156.52 101
2156.63 101
2156.73 99
2156.84 98
2156.95 97
2157.05 97
2157.16 97
2157.27 98
2157.37 99
2157.48 100
2157.59 100
2157.69 98
2157.80 96
2157.91 92
2158.01 89
2158.12 87
2158.23 86
2158.33 87
2158.44 90
2158.55 94
2158.65 98
2158.76 102
2158.86 105
2158.97 106
2159.08 105
2159.18 104
2159.29 103
2159.40 102
2159.50 102
2159.61 103
2159.72 105
2159.82 109
2159.93 114
2160.04 120
2160.14 125
2160.25 130
2160.36 134
2160.46 138
2160.57 142
2160.68 146
2160.78 149
2160.89 151
2161.00 152
2161.10 150
2161.21 146
2161.32 140
2161.42 131
2161.53 121
2161.64 110
2161.74 100
2161.85 90
2161.96 82
2162.06 75
2162.17 69
2162.28 64
2162.38 61
2162.49 59
2162.60 57
2162.70 56
2162.81 56
2162.92 56
2163.02 55
2163.13 55
2163.24 54
2163.34 53
2163.45 53
2163.56 53
2163.66 55
2163.77 57
2163.88 60
2163.98 64
2164.09 69
2164.20 75
2164.30 82
2164.41 90
2164.52 99
2164.62 109
2164.73 118
2164.84 126
2164.94 132
2165.05 135
2165.16 136
2165.26 134
2165.37 131
2165.48 127
2165.58 124
2165.69 122
2165.80 122
2165.90 124
2166.01 127
2166.12 130
2166.22 131
2166.33 130
2166.44 126
2166.54 118
2166.65 109
2166.76 99
2166.86 90
2166.97 82
2167.08 78
2167.18 75
2167.29 75
2167.40 74
2167.50 74
2167.61 72
2167.72 68
2167.82 63
2167.93 57
2168.04 52
2168.15 47
2168.25 43
2168.36 40
2168.47 38
2168.57 38
2168.68 39
2168.79 41
2168.89 45
2169.00 49
2169.11 55
2169.21 61
2169.32 67
2169.43 74
2169.53 80
2169.64 86
2169.75 90
2169.85 93
2169.96 93
2170.07 91
2170.17 86
2170.28 80
2170.39 74
2170.50 68
2170.60 64
2170.71 62
2170.82 61
2170.92 61
2171.03 60
2171.14 59
2171.24 57
2171.35 55
2171.46 52
2171.56 51
2171.67 50
2171.78 49
2171.88 48
2171.99 46
2172.10 43
2172.20 39
2172.31 34
2172.42 29
2172.53 27
2172.63 27
2172.74 29
2172.85 34
2172.95 41
2173.06 49
2173.17 56
2173.27 62
2173.38 67
2173.49 71
2173.59 73
2173.70 74
2173.81 74
2173.92 73
2174.02 72
2174.13 70
2174.24 67
2174.34 63
2174.45 59
2174.56 54
2174.66 50
2174.77 46
2174.88 43
2174.98 41
2175.09 41
2175.20 42
2175.31 44
2175.41 47
2175.52 51
2175.63 56
2175.73 60
2175.84 64
2175.95 67
2176.05 68
2176.16 69
2176.27 68
2176.38 67
2176.48 67
2176.59 68
2176.70 70
2176.80 73
2176.91 78
2177.02 82
2177.12 87
2177.23 92
2177.34 97
2177.45 103
2177.55 109
2177.66 115
2177.77 120
2177.87 123
2177.98 124
2178.09 123
2178.19 120
2178.30 117
2178.41 113
2178.52 110
2178.62 108
2178.73 106
2178.84 102
2178.94 98
2179.05 92
2179.16 85
2179.27 78
2179.37 71
2179.48 66
2179.59 63
2179.69 64
2179.80 68
2179.91 74
2180.01 81
2180.12 86
2180.23 90
2180.34 91
2180.44 89
2180.55 86
2180.66 82
2180.76 79
2180.87 77
2180.98 76
2181.09 75
2181.19 74
2181.30 72
2181.41 70
2181.51 67
2181.62 64
2181.73 60
2181.84 57
2181.94 55
2182.05 54
2182.16 54
2182.26 54
2182.37 54
2182.48 54
2182.59 54
2182.69 54
2182.80 54
2182.91 54
2183.01 56
2183.12 59
2183.23 62
2183.34 67
2183.44 71
2183.55 74
2183.66 75
2183.76 74
2183.87 73
2183.98 71
2184.09 70
2184.19 70
2184.30 73
2184.41 77
2184.51 82
2184.62 86
2184.73 90
2184.84 91
2184.94 91
2185.05 90
2185.16 90
2185.26 90
2185.37 93
2185.48 96
2185.59 101
2185.69 105
2185.80 108
2185.91 109
2186.02 108
2186.12 104
2186.23 100
2186.34 95
2186.44 90
2186.55 85
2186.66 81
2186.77 78
2186.87 75
2186.98 74
2187.09 73
2187.19 74
2187.30 76
2187.41 79
2187.52 81
2187.62 83
2187.73 84
2187.84 82
2187.95 78
2188.05 72
2188.16 64
2188.27 54
2188.37 43
2188.48 32
2188.59 22
2188.70 13
2188.80 6
2188.91 1
2189.02 0
2189.13 0
2189.23 0
2189.34 0
2189.45 0
2189.55 0
2189.66 0
2189.77 0
2189.88 0
2189.98 2
2190.09 8
2190.20 15
2190.31 21
2190.41 25
2190.52 27
2190.63 26
2190.74 24
2190.84 21
2190.95 20
2191.06 20
2191.16 24
2191.27 30
2191.38 39
2191.49 49
2191.59 59
2191.70 69
2191.81 78
2191.92 85
2192.02 92
2192.13 97
2192.24 100
2192.35 102
2192.45 103
2192.56 102
2192.67 100
2192.78 97
2192.88 94
2192.99 91
2193.10 89
2193.20 88
2193.31 86
2193.42 86
2193.53 86
2193.63 86
2193.74 87
2193.85 89
2193.96 91
2194.06 94
2194.17 97
2194.28 99
2194.39 100
2194.49 100
2194.60 98
2194.71 95
2194.82 92
2194.92 89
2195.03 87
2195.14 86
2195.25 86
2195.35 87
2195.46 89
2195.57 91
2195.68 93
2195.78 95
2195.89 96
2196.00 97
2196.11 96
2196.21 95
2196.32 92
2196.43 88
2196.54 85
2196.64 81
2196.75 78
2196.86 76
2196.97 75
2197.07 76
2197.18 77
2197.29 78
2197.40 77
2197.50 75
2197.61 71
2197.72 65
2197.83 58
2197.93 51
2198.04 45
2198.15 40
2198.26 37
2198.36 35
2198.47 35
2198.58 36
2198.69 37
2198.79 38
2198.90 39
2199.01 39
2199.12 39
2199.22 38
2199.33 36
2199.44 34
2199.55 31
2199.65 28
2199.76 25
2199.87 22
2199.98 21
2200.08 20
2200.19 20
2200.30 19
2200.41 19
2200.51 17
2200.62 14
2200.73 10
2200.84 5
2200.94 1
2201.05 0
2201.16 0
2201.27 0
2201.37 0
2201.48 2
2201.59 4
2201.70 6
2201.81 5
2201.91 4
2202.02 2
2202.13 0
2202.24 0
2202.34 0
2202.45 0
2202.56 0
2202.67 4
2202.77 13
2202.88 25
2202.99 40
2203.10 57
2203.20 75
2203.31 92
2203.42 106
2203.53 117
2203.64 123
2203.74 125
2203.85 125
2203.96 122
2204.07 119
2204.17 115
2204.28 110
2204.39 105
2204.50 100
2204.60 94
2204.71 90
2204.82 87
2204.93 87
2205.03 90
2205.14 94
2205.25 100
2205.36 104
2205.47 108
2205.57 110
2205.68 111
2205.79 111
2205.90 112
2206.00 113
2206.11 115
2206.22 116
2206.33 114
2206.44 110
2206.54 102
2206.65 93
2206.76 83
2206.87 74
2206.97 68
2207.08 66
2207.19 67
2207.30 72
2207.40 79
2207.51 86
2207.62 93
2207.73 99
2207.84 104
2207.94 107
2208.05 107
2208.16 105
2208.27 102
2208.37 97
2208.48 92
2208.59 88
2208.70 84
2208.81 82
2208.91 81
2209.02 82
2209.13 84
2209.24 87
2209.34 89
2209.45 92
2209.56 94
2209.67 96
2209.78 98
2209.88 100
2209.99 103
2210.10 106
2210.21 108
2210.31 108
2210.42 107
2210.53 104
2210.64 99
2210.75 95
2210.85 90
2210.96 87
2211.07 86
2211.18 87
2211.29 90
2211.39 92
2211.50 95
2211.61 95
2211.72 94
2211.82 91
2211.93 87
2212.04 84
2212.15 83
2212.26 84
2212.36 87
2212.47 91
2212.58 95
2212.69 97
2212.80 96
2212.90 93
2213.01 88
2213.12 82
2213.23 75
2213.33 69
2213.44 64
2213.55 61
2213.66 59
2213.77 60
2213.87 61
2213.98 63
2214.09 64
2214.20 65
2214.31 63
2214.41 61
2214.52 57
2214.63 53
2214.74 50
2214.85 49
2214.95 50
2215.06 52
2215.17 55
2215.28 58
2215.39 60
2215.49 61
2215.60 61
2215.71 60
2215.82 57
2215.92 54
2216.03 51
2216.14 47
2216.25 44
2216.36 42
2216.46 41
2216.57 42
2216.68 45
2216.79 51
2216.90 59
2217.00 68
2217.11 78
2217.22 89
2217.33 100
2217.44 111
2217.54 122
2217.65 132
2217.76 141
2217.87 150
2217.98 157
2218.08 164
2218.19 168
2218.30 170
2218.41 169
2218.52 166
2218.62 160
2218.73 153
2218.84 145
2218.95 139
2219.06 135
2219.16 134
2219.27 134
2219.38 137
2219.49 140
2219.60 143
2219.71 146
2219.81 149
2219.92 151
2220.03 153
2220.14 155
2220.25 156
2220.35 157
2220.46 157
2220.57 156
2220.68 154
2220.79 152
2220.89 151
2221.00 150
2221.11 149
2221.22 149
2221.33 148
2221.43 145
2221.54 142
2221.65 138
2221.76 133
2221.87 128
2221.97 124
2222.08 122
2222.19 120
2222.30 120
2222.41 121
2222.52 121
2222.62 121
2222.73 120
2222.84 117
2222.95 114
2223.06 111
2223.16 107
2223.27 105
2223.38 103
2223.49 103
2223.60 103
2223.70 104
2223.81 104
2223.92 103
2224.03 99
2224.14 93
2224.25 85
2224.35 77
2224.46 69
2224.57 62
2224.68 58
2224.79 57
2224.89 58
2225.00 62
2225.11 65
2225.22 68
2225.33 69
2225.44 68
2225.54 65
2225.65 61
2225.76 56
2225.87 51
2225.98 47
2226.08 44
2226.19 41
2226.30 39
2226.41 37
2226.52 35
2226.63 34
2226.73 32
2226.84 31
2226.95 31
2227.06 33
2227.17 36
2227.27 42
2227.38 50
2227.49 59
2227.60 68
2227.71 75
2227.82 81
2227.92 84
2228.03 85
2228.14 85
2228.25 85
2228.36 85
2228.47 85
2228.57 85
2228.68 85
2228.79 84
2228.90 81
2229.01 76
2229.12 71
2229.22 64
2229.33 58
2229.44 53
2229.55 49
2229.66 48
2229.76 49
2229.87 51
2229.98 55
2230.09 59
2230.20 64
2230.31 68
2230.41 73
2230.52 77
2230.63 80
2230.74 84
2230.85 88
2230.96 93
2231.06 97
2231.17 102
2231.28 106
2231.39 109
2231.50 111
2231.61 111
2231.71 109
2231.82 106
2231.93 102
2232.04 98
2232.15 94
2232.26 93
2232.36 93
2232.47 94
2232.58 96
2232.69 98
2232.80 99
2232.91 98
2233.01 96
2233.12 92
2233.23 88
2233.34 84
2233.45 80
2233.56 78
2233.67 76
2233.77 74
2233.88 70
2233.99 65
2234.10 58
2234.21 50
2234.32 42
2234.42 34
2234.53 27
2234.64 23
2234.75 20
2234.86 19
2234.97 20
2235.07 22
2235.18 25
2235.29 29
2235.40 32
2235.51 35
2235.62 37
2235.72 37
2235.83 36
2235.94 34
2236.05 33
2236.16 34
2236.27 39
2236.38 46
2236.48 55
2236.59 65
2236.70 73
2236.81 79
2236.92 81
2237.03 81
2237.13 78
2237.24 73
2237.35 68
2237.46 63
2237.57 58
2237.68 54
2237.79 50
2237.89 46
2238.00 44
2238.11 44
2238.22 46
2238.33 51
2238.44 56
2238.55 62
2238.65 67
2238.76 70
2238.87 70
2238.98 68
2239.09 64
2239.20 59
2239.30 53
2239.41 47
2239.52 41
2239.63 37
2239.74 34
2239.85 32
2239.96 32
2240.06 33
2240.17 34
2240.28 34
2240.39 33
2240.50 31
2240.61 27
2240.72 25
2240.82 23
2240.93 25
2241.04 29
2241.15 36
2241.26 44
2241.37 52
2241.48 59
2241.58 64
2241.69 67
2241.80 67
2241.91 66
2242.02 64
2242.13 61
2242.24 59
2242.34 57
2242.45 56
2242.56 57
2242.67 59
2242.78 63
2242.89 67
2243.00 73
2243.10 78
2243.21 83
2243.32 86
2243.43 88
2243.54 87
2243.65 85
2243.76 80
2243.86 75
2243.97 69
2244.08 64
2244.19 60
2244.30 58
2244.41 59
2244.52 61
2244.63 65
2244.73 68
2244.84 70
2244.95 70
2245.06 67
2245.17 61
2245.28 54
2245.39 46
2245.49 38
2245.60 31
2245.71 27
2245.82 27
2245.93 28
2246.04 32
2246.15 38
2246.26 44
2246.36 50
2246.47 55
2246.58 59
2246.69 61
2246.80 61
2246.91 59
2247.02 56
2247.13 51
2247.23 47
2247.34 44
2247.45 44
2247.56 47
2247.67 53
2247.78 60
2247.89 69
2247.99 77
2248.10 83
2248.21 87
2248.32 90
2248.43 92
2248.54 94
2248.65 97
2248.76 100
2248.86 103
2248.97 106
2249.08 108
2249.19 110
2249.30 109
2249.41 108
2249.52 105
2249.63 101
2249.74 96
2249.84 92
2249.95 88
2250.06 85
2250.17 84
2250.28 85
2250.39 86
2250.50 87
2250.61 87
2250.71 85
2250.82 81
2250.93 76
2251.04 70
2251.15 66
2251.26 64
2251.37 65
2251.48 69
2251.58 75
2251.69 82
2251.80 89
2251.91 95
2252.02 99
2252.13 103
2252.24 105
2252.35 107
2252.46 109
2252.56 109
2252.67 109
2252.78 108
2252.89 105
2253.00 102
2253.11 98
2253.22 92
2253.33 86
2253.43 80
2253.54 73
2253.65 67
2253.76 60
2253.87 53
2253.98 46
2254.09 39
2254.20 32
2254.31 24
2254.41 16
2254.52 8
2254.63 0
2254.74 0
2254.85 0
2254.96 0
2255.07 0
2255.18 0
2255.29 0
2255.39 0
2255.50 0
2255.61 7
2255.72 19
2255.83 31
2255.94 43
2256.05 51
2256.16 57
2256.27 59
2256.38 57
2256.48 53
2256.59 47
2256.70 40
2256.81 34
2256.92 27
2257.03 21
2257.14 16
2257.25 11
2257.36 6
2257.46 1
2257.57 0
2257.68 0
2257.79 0
2257.90 0
2258.01 0
2258.12 0
2258.23 0
2258.34 0
2258.45 5
2258.55 11
2258.66 16
2258.77 20
2258.88 22
2258.99 23
2259.10 23
2259.21 23
2259.32 24
2259.43 26
2259.54 29
2259.64 31
2259.75 31
2259.86 29
2259.97 25
2260.08 20
2260.19 15
2260.30 12
2260.41 12
2260.52 16
2260.63 22
2260.73 30
2260.84 38
2260.95 45
2261.06 50
2261.17 53
2261.28 54
2261.39 53
2261.50 52
2261.61 51
2261.72 49
2261.83 48
2261.93 46
2262.04 43
2262.15 40
2262.26 37
2262.37 33
2262.48 30
2262.59 28
2262.70 28
2262.81 29
2262.92 31
2263.03 35
2263.13 40
2263.24 45
2263.35 51
2263.46 57
2263.57 62
2263.68 66
2263.79 68
2263.90 68
2264.01 65
2264.12 60
2264.23 53
2264.33 46
2264.44 41
2264.55 37
2264.66 36
2264.77 38
2264.88 41
2264.99 46
2265.10 50
2265.21 55
2265.32 59
2265.43 63
2265.54 67
2265.64 71
2265.75 76
2265.86 81
2265.97 86
2266.08 90
2266.19 91
2266.30 91
2266.41 88
2266.52 85
2266.63 82
2266.74 81
2266.85 85
2266.95 91
2267.06 100
2267.17 110
2267.28 116
2267.39 118
2267.50 115
2267.61 105
2267.72 91
2267.83 75
2267.94 60
2268.05 46
2268.16 36
2268.26 29
2268.37 25
2268.48 23
2268.59 20
2268.70 18
2268.81 16
2268.92 14
2269.03 13
2269.14 15
2269.25 18
2269.36 23
2269.47 29
2269.58 36
2269.68 41
2269.79 46
2269.90 50
2270.01 53
2270.12 56
2270.23 59
2270.34 62
2270.45 63
2270.56 62
2270.67 59
2270.78 53
2270.89 47
2271.00 40
2271.11 35
2271.21 33
2271.32 34
2271.43 39
2271.54 46
2271.65 54
2271.76 62
2271.87 70
2271.98 75
2272.09 78
2272.20 79
2272.31 78
2272.42 74
2272.53 68
2272.64 62
2272.75 56
2272.85 51
2272.96 49
2273.07 51
2273.18 57
2273.29 66
2273.40 77
2273.51 88
2273.62 98
2273.73 106
2273.84 110
2273.95 112
2274.06 111
2274.17 109
2274.28 104
2274.39 98
2274.49 89
2274.60 79
2274.71 68
2274.82 58
2274.93 50
2275.04 45
2275.15 44
2275.26 48
2275.37 56
2275.48 66
2275.59 76
2275.70 83
2275.81 88
2275.92 89
2276.03 87
2276.14 83
2276.25 79
2276.35 75
2276.46 72
2276.57 72
2276.68 73
2276.79 75
2276.90 80
2277.01 85
2277.12 91
2277.23 96
2277.34 100
2277.45 102
2277.56 102
2277.67 98
2277.78 93
2277.89 85
2278.00 78
2278.11 72
2278.22 67
2278.32 63
2278.43 62
2278.54 60
2278.65 58
2278.76 56
2278.87 53
2278.98 51
2279.09 50
2279.20 51
2279.31 55
2279.42 62
2279.53 70
2279.64 79
2279.75 86
2279.86 90
2279.97 90
2280.08 86
2280.19 78
2280.30 69
2280.40 59
2280.51 52
2280.62 47
2280.73 46
2280.84 50
2280.95 57
2281.06 67
2281.17 77
2281.28 89
2281.39 100
2281.50 109
2281.61 118
2281.72 125
2281.83 130
2281.94 134
2282.05 136
2282.16 135
2282.27 132
2282.38 128
2282.49 121
2282.60 114
2282.71 106
2282.81 100
2282.92 96
2283.03 94
2283.14 94
2283.25 96
2283.36 99
2283.47 103
2283.58 106
2283.69 109
2283.80 110
2283.91 110
2284.02 108
2284.13 104
2284.24 98
2284.35 91
2284.46 82
2284.57 74
2284.68 67
2284.79 62
2284.90 59
2285.01 56
2285.12 55
2285.23 53
2285.34 52
2285.45 51
2285.55 51
2285.66 53
2285.77 57
2285.88 61
2285.99 66
2286.10 69
2286.21 69
2286.32 67
2286.43 63
2286.54 58
2286.65 53
2286.76 48
2286.87 45
2286.98 44
2287.09 43
2287.20 42
2287.31 40
2287.42 36
2287.53 31
2287.64 24
2287.75 16
2287.86 7
2287.97 0
2288.08 0
2288.19 0
2288.30 0
2288.41 0
2288.52 0
2288.63 0
2288.74 0
2288.85 0
2288.95 3
2289.06 5
2289.17 9
2289.28 12
2289.39 16
2289.50 18
2289.61 20
2289.72 19
2289.83 17
2289.94 14
2290.05 12
2290.16 10
2290.27 10
2290.38 12
2290.49 16
2290.60 20
2290.71 24
2290.82 26
2290.93 27
2291.04 25
2291.15 23
2291.26 20
2291.37 17
2291.48 15
2291.59 14
2291.70 15
2291.81 18
2291.92 23
2292.03 30
2292.14 38
2292.25 47
2292.36 55
2292.47 61
2292.58 65
2292.69 66
2292.80 66
2292.91 67
2293.02 69
2293.13 73
2293.24 81
2293.35 92
2293.46 103
2293.57 114
2293.68 122
2293.79 126
2293.89 124
2294.00 118
2294.11 108
2294.22 95
2294.33 82
2294.44 69
2294.55 57
2294.66 47
2294.77 37
2294.88 29
2294.99 22
2295.10 17
2295.21 15
2295.32 14
2295.43 16
2295.54 18
2295.65 20
2295.76 21
2295.87 21
2295.98 20
2296.09 19
2296.20 18
2296.31 19
2296.42 22
2296.53 25
2296.64 28
2296.75 30
2296.86 31
2296.97 31
2297.08 28
2297.19 25
2297.30 23
2297.41 21
2297.52 23
2297.63 27
2297.74 34
2297.85 43
2297.96 53
2298.07 62
2298.18 68
2298.29 71
2298.40 70
2298.51 65
2298.62 59
2298.73 51
2298.84 44
2298.95 39
2299.06 35
2299.17 34
2299.28 35
2299.39 37
2299.50 41
2299.61 47
2299.72 52
2299.83 57
2299.94 60
2300.05 60
2300.16 58
2300.27 54
2300.38 49
2300.49 45
2300.60 44
2300.71 48
2300.82 55
2300.93 67
2301.04 80
2301.15 94
2301.26 106
2301.37 114
2301.48 119
2301.59 121
2301.70 120
2301.81 117
2301.92 113
2302.03 110
2302.14 108
2302.25 106
2302.36 105
2302.47 104
2302.58 103
2302.69 101
2302.80 98
2302.91 93
2303.02 86
2303.13 79
2303.24 72
2303.35 66
2303.46 59
2303.57 54
2303.68 48
2303.79 44
2303.90 40
2304.01 37
2304.12 34
2304.23 32
2304.34 31
2304.45 32
2304.56 33
2304.67 36
2304.78 39
2304.89 44
2305.00 49
2305.11 55
2305.22 58
2305.33 61
2305.44 61
2305.55 59
2305.66 57
2305.77 55
2305.88 54
2305.99 54
2306.10 56
2306.21 60
2306.32 66
2306.43 72
2306.54 78
2306.65 86
2306.76 95
2306.87 104
2306.98 112
2307.09 119
2307.20 123
2307.31 124
2307.42 120
2307.54 113
2307.65 102
2307.76 91
2307.87 79
2307.98 69
2308.09 61
2308.20 56
2308.31 53
2308.42 52
2308.53 53
2308.64 55
2308.75 58
2308.86 61
2308.97 65
2309.08 67
2309.19 67
2309.30 65
2309.41 61
2309.52 56
2309.63 50
2309.74 43
2309.85 38
2309.96 34
2310.07 32
2310.18 31
2310.29 32
2310.40 34
2310.51 39
2310.62 46
2310.73 55
2310.84 66
2310.95 79
2311.06 91
2311.17 101
2311.28 108
2311.39 110
2311.50 106
2311.61 98
2311.72 85
2311.83 69
2311.94 53
2312.05 39
2312.16 28
2312.27 21
2312.38 19
2312.50 19
2312.61 21
2312.72 25
2312.83 29
2312.94 32
2313.05 35
2313.16 37
2313.27 40
2313.38 42
2313.49 44
2313.60 45
2313.71 44
2313.82 40
2313.93 34
2314.04 25
2314.15 15
2314.26 6
2314.37 0
2314.48 0
2314.59 0
2314.70 0
2314.81 0
2314.92 0
2315.03 0
2315.14 0
2315.25 2
2315.36 3
2315.47 4
2315.58 7
2315.69 11
2315.80 15
2315.92 21
2316.03 26
2316.14 30
2316.25 32
2316.36 33
2316.47 33
2316.58 32
2316.69 32
2316.80 33
2316.91 35
2317.02 39
2317.13 44
2317.24 50
2317.35 54
2317.46 57
2317.57 57
2317.68 55
2317.79 50
2317.90 44
2318.01 37
2318.12 31
2318.23 25
2318.34 20
2318.45 16
2318.56 13
2318.67 11
2318.79 10
2318.90 9
2319.01 9
2319.12 10
2319.23 11
2319.34 12
2319.45 14
2319.56 15
2319.67 17
2319.78 20
2319.89 25
2320.00 32
2320.11 40
2320.22 49
2320.33 57
2320.44 65
2320.55 69
2320.66 71
2320.77 69
2320.88 64
2320.99 57
2321.11 50
2321.22 42
2321.33 36
2321.44 31
2321.55 29
2321.66 27
2321.77 28
2321.88 29
2321.99 32
2322.10 36
2322.21 41
2322.32 46
2322.43 50
2322.54 55
2322.65 57
2322.76 57
2322.87 55
2322.98 51
2323.09 46
2323.20 42
2323.32 38
2323.43 35
2323.54 34
2323.65 34
2323.76 35
2323.87 39
2323.98 43
2324.09 50
2324.20 57
2324.31 64
2324.42 70
2324.53 74
2324.64 77
2324.75 78
2324.86 78
2324.97 79
2325.08 81
2325.19 85
2325.31 89
2325.42 93
2325.53 95
2325.64 96
2325.75 93
2325.86 89
2325.97 84
2326.08 77
2326.19 70
2326.30 64
2326.41 58
2326.52 52
2326.63 48
2326.74 45
2326.85 43
2326.96 42
2327.08 42
2327.19 41
2327.30 39
2327.41 38
2327.52 37
2327.63 37
2327.74 39
2327.85 43
2327.96 48
2328.07 54
2328.18 61
2328.29 66
2328.40 71
2328.51 75
2328.62 77
2328.73 78
2328.85 78
2328.96 79
2329.07 79
2329.18 80
2329.29 84
2329.40 89
2329.51 95
2329.62 102
2329.73 109
2329.84 115
2329.95 118
2330.06 120
2330.17 121
2330.28 121
2330.40 122
2330.51 124
2330.62 127
2330.73 129
2330.84 128
2330.95 124
2331.06 117
2331.17 106
2331.28 93
2331.39 80
2331.50 68
2331.61 59
2331.72 52
2331.83 48
2331.95 45
2332.06 42
2332.17 38
2332.28 34
2332.39 31
2332.50 28
2332.61 27
2332.72 28
2332.83 32
2332.94 38
2333.05 46
2333.16 55
2333.27 65
2333.39 75
2333.50 84
2333.61 90
2333.72 95
2333.83 98
2333.94 98
2334.05 98
2334.16 98
2334.27 99
2334.38 101
2334.49 103
2334.60 107
2334.71 109
2334.83 111
2334.94 112
2335.05 111
2335.16 109
2335.27 106
2335.38 104
2335.49 103
2335.60 102
2335.71 102
2335.82 104
2335.93 106
2336.04 110
2336.16 113
2336.27 117
2336.38 121
2336.49 125
2336.60 128
2336.71 131
2336.82 134
2336.93 134
2337.04 133
2337.15 128
2337.26 120
2337.38 109
2337.49 96
2337.60 82
2337.71 67
2337.82 55
2337.93 46
2338.04 41
2338.15 41
2338.26 47
2338.37 57
2338.48 70
2338.59 84
2338.71 97
2338.82 108
2338.93 115
2339.04 117
2339.15 114
2339.26 108
2339.37 100
2339.48 92
2339.59 86
2339.70 84
2339.81 85
2339.93 90
2340.04 97
2340.15 105
2340.26 111
2340.37 115
2340.48 115
2340.59 112
2340.70 107
2340.81 101
2340.92 94
2341.04 88
2341.15 81
2341.26 75
2341.37 67
2341.48 58
2341.59 49
2341.70 40
2341.81 33
2341.92 29
2342.03 29
2342.15 33
2342.26 41
2342.37 50
2342.48 59
2342.59 67
2342.70 72
2342.81 73
2342.92 69
2343.03 62
2343.14 53
2343.26 42
2343.37 31
2343.48 21
2343.59 12
2343.70 6
2343.81 1
2343.92 0
2344.03 0
2344.14 0
2344.25 0
2344.37 0
2344.48 0
2344.59 0
2344.70 0
2344.81 3
2344.92 11
2345.03 19
2345.14 25
2345.25 30
2345.36 34
2345.48 35
2345.59 35
2345.70 33
2345.81 30
2345.92 27
2346.03 24
2346.14 22
2346.25 20
2346.36 20
2346.48 20
2346.59 20
2346.70 20
2346.81 19
2346.92 18
2347.03 17
2347.14 16
2347.25 15
2347.36 13
2347.48 11
2347.59 9
2347.70 6
2347.81 3
2347.92 1
2348.03 0
2348.14 0
2348.25 0
2348.36 0
2348.48 0
2348.59 0
2348.70 2
2348.81 5
2348.92 9
2349.03 12
2349.14 15
2349.25 17
2349.36 19
2349.48 21
2349.59 24
2349.70 28
2349.81 32
2349.92 35
2350.03 36
2350.14 36
2350.25 33
2350.37 28
2350.48 23
2350.59 19
2350.70 15
2350.81 13
2350.92 13
2351.03 13
2351.14 15
2351.25 16
2351.37 17
2351.48 18
2351.59 18
2351.70 18
2351.81 17
2351.92 14
2352.03 11
2352.14 8
2352.26 4
2352.37 2
2352.48 2
2352.59 5
2352.70 10
2352.81 18
2352.92 27
2353.03 35
2353.15 43
2353.26 47
2353.37 50
2353.48 51
2353.59 51
2353.70 51
2353.81 52
2353.92 54
2354.04 57
2354.15 60
2354.26 61
2354.37 60
2354.48 56
2354.59 52
2354.70 46
2354.81 42
2354.93 38
2355.04 37
2355.15 37
2355.26 38
2355.37 40
2355.48 42
2355.59 45
2355.70 49
2355.82 55
2355.93 62
2356.04 70
2356.15 79
2356.26 87
2356.37 93
2356.48 96
2356.60 96
2356.71 93
2356.82 88
2356.93 81
2357.04 72
2357.15 63
2357.26 53
2357.37 42
2357.49 31
2357.60 20
2357.71 10
2357.82 1
2357.93 0
2358.04 0
2358.15 0
2358.27 0
2358.38 0
2358.49 0
2358.60 0
2358.71 0
2358.82 3
2358.93 6
2359.05 9
2359.16 12
2359.27 15
2359.38 18
2359.49 20
2359.60 23
2359.71 25
2359.83 27
2359.94 29
2360.05 31
2360.16 34
2360.27 36
2360.38 39
2360.49 41
2360.61 42
2360.72 45
2360.83 48
2360.94 54
2361.05 63
2361.16 75
2361.27 89
2361.39 104
2361.50 119
2361.61 131
2361.72 140
2361.83 144
2361.94 146
2362.05 145
2362.17 143
2362.28 140
2362.39 138
2362.50 137
2362.61 136
2362.72 136
2362.83 136
2362.95 136
2363.06 136
2363.17 136
2363.28 135
2363.39 134
2363.50 132
2363.61 130
2363.73 127
2363.84 124
2363.95 119
2364.06 114
2364.17 106
2364.28 97
2364.39 85
2364.51 72
2364.62 58
2364.73 45
2364.84 33
2364.95 25
2365.06 20
2365.18 19
2365.29 20
2365.40 22
2365.51 25
2365.62 27
2365.73 28
2365.84 28
2365.96 28
2366.07 30
2366.18 32
2366.29 36
2366.40 42
2366.51 47
2366.63 53
2366.74 56
2366.85 58
2366.96 58
2367.07 57
2367.18 55
2367.30 52
2367.41 49
2367.52 45
2367.63 42
2367.74 39
2367.85 37
2367.96 38
2368.08 41
2368.19 46
2368.30 54
2368.41 62
2368.52 69
2368.63 73
2368.75 74
2368.86 72
2368.97 66
2369.08 59
2369.19 51
2369.30 44
2369.42 39
2369.53 36
2369.64 37
2369.75 40
2369.86 44
2369.97 50
2370.09 55
2370.20 59
2370.31 62
2370.42 64
2370.53 65
2370.64 65
2370.76 66
2370.87 65
2370.98 65
2371.09 65
2371.20 66
2371.31 67
2371.43 69
2371.54 71
2371.65 75
2371.76 79
2371.87 83
2371.98 87
2372.10 89
2372.21 91
2372.32 90
2372.43 89
2372.54 87
2372.65 86
2372.77 86
2372.88 89
2372.99 93
2373.10 99
2373.21 105
2373.32 112
2373.44 116
2373.55 118
2373.66 118
2373.77 115
2373.88 110
2373.99 105
2374.11 100
2374.22 97
2374.33 97
2374.44 98
2374.55 101
2374.67 104
2374.78 106
2374.89 107
2375.00 106
2375.11 102
2375.22 96
2375.34 91
2375.45 85
2375.56 82
2375.67 81
2375.78 82
2375.89 85
2376.01 88
2376.12 92
2376.23 94
2376.34 93
2376.45 91
2376.57 87
2376.68 82
2376.79 76
2376.90 69
2377.01 64
2377.12 59
2377.24 55
2377.35 52
2377.46 51
2377.57 52
2377.68 55
2377.80 59
2377.91 65
2378.02 71
2378.13 78
2378.24 83
2378.35 87
2378.47 89
2378.58 91
2378.69 92
2378.80 94
2378.91 96
2379.03 98
2379.14 101
2379.25 103
2379.36 103
2379.47 102
2379.58 99
2379.70 95
2379.81 90
2379.92 86
2380.03 82
2380.14 81
2380.26 83
2380.37 87
2380.48 94
2380.59 102
2380.70 110
2380.82 116
2380.93 119
2381.04 117
2381.15 112
2381.26 102
2381.38 89
2381.49 74
2381.60 59
2381.71 45
2381.82 34
2381.93 26
2382.05 22
2382.16 23
2382.27 26
2382.38 31
2382.49 38
2382.61 44
2382.72 49
2382.83 54
2382.94 57
2383.05 59
2383.17 59
2383.28 56
2383.39 51
2383.50 42
2383.61 30
2383.73 17
2383.84 3
2383.95 0
2384.06 0
2384.17 0
2384.29 0
2384.40 0
2384.51 0
2384.62 0
2384.73 0
2384.85 7
2384.96 17
2385.07 27
2385.18 36
2385.29 43
2385.41 49
2385.52 52
2385.63 52
2385.74 52
2385.85 50
2385.97 49
2386.08 47
2386.19 47
2386.30 47
2386.41 48
2386.53 51
2386.64 57
2386.75 65
2386.86 76
2386.97 89
2387.09 104
2387.20 119
2387.31 133
2387.42 147
2387.53 159
2387.65 170
2387.76 181
2387.87 191
2387.98 200
2388.09 208
2388.21 215
2388.32 219
2388.43 220
2388.54 218
2388.66 212
2388.77 203
2388.88 192
2388.99 180
2389.10 168
2389.22 156
2389.33 146
2389.44 136
2389.55 128
2389.66 120
2389.78 114
2389.89 109
2390.00 105
2390.11 104
2390.22 104
2390.34 107
2390.45 111
2390.56 117
2390.67 122
2390.79 126
2390.90 129
2391.01 131
2391.12 131
2391.23 132
2391.35 132
2391.46 133
2391.57 135
2391.68 136
2391.79 137
2391.91 138
2392.02 139
2392.13 140
2392.24 142
2392.36 145
2392.47 147
2392.58 147
2392.69 145
2392.80 138
2392.92 128
2393.03 116
2393.14 104
2393.25 94
2393.36 86
2393.48 80
2393.59 77
2393.70 74
2393.81 72
2393.93 70
2394.04 67
2394.15 66
2394.26 65
2394.37 65
2394.49 66
2394.60 69
2394.71 72
2394.82 76
2394.94 81
2395.05 85
2395.16 89
2395.27 93
2395.38 97
2395.50 100
2395.61 103
2395.72 106
2395.83 108
2395.95 110
2396.06 110
2396.17 109
2396.28 105
2396.39 100
2396.51 93
2396.62 86
2396.73 79
2396.84 74
2396.96 70
2397.07 68
2397.18 67
2397.29 68
2397.41 70
2397.52 72
2397.63 74
2397.74 74
2397.85 73
2397.97 71
2398.08 67
2398.19 63
2398.30 59
2398.42 56
2398.53 55
2398.64 56
2398.75 60
2398.87 65
2398.98 70
2399.09 75
2399.20 80
2399.31 84
2399.43 88
2399.54 93
2399.65 98
2399.76 104
2399.88 111
2399.99 118
2400.10 123
2400.21 128
2400.33 131
2400.44 134
2400.55 136
2400.66 139
2400.78 141
2400.89 143
2401.00 143
2401.11 142
2401.22 139
2401.34 135
2401.45 130
2401.56 125
2401.67 121
2401.79 118
2401.90 116
2402.01 116
2402.12 117
2402.24 118
2402.35 119
2402.46 119
2402.57 117
2402.69 114
2402.80 109
2402.91 102
2403.02 94
2403.14 86
2403.25 79
2403.36 71
2403.47 63
2403.59 55
2403.70 46
2403.81 37
2403.92 28
2404.04 20
2404.15 16
2404.26 14
2404.37 15
2404.48 18
2404.60 23
2404.71 28
2404.82 33
2404.93 37
2405.05 38
2405.16 38
2405.27 36
2405.38 32
2405.50 28
2405.61 23
2405.72 18
2405.83 15
2405.95 12
2406.06 11
2406.17 11
2406.28 11
2406.40 11
2406.51 11
2406.62 11
2406.73 10
2406.85 8
2406.96 6
2407.07 5
2407.18 4
2407.30 4
2407.41 6
2407.52 9
2407.63 15
2407.75 22
2407.86 29
2407.97 36
2408.08 42
2408.20 46
2408.31 50
2408.42 53
2408.53 55
2408.65 57
2408.76 58
2408.87 57
2408.99 56
2409.10 53
2409.21 49
2409.32 44
2409.44 39
2409.55 36
2409.66 34
2409.77 35
2409.89 39
2410.00 44
2410.11 51
2410.22 57
2410.34 62
2410.45 65
2410.56 65
2410.67 62
2410.79 57
2410.90 50
2411.01 42
2411.12 35
2411.24 28
2411.35 21
2411.46 16
2411.57 11
2411.69 7
2411.80 3
2411.91 1
2412.03 0
2412.14 0
2412.25 0
2412.36 1
2412.48 3
2412.59 6
2412.70 8
2412.81 10
2412.93 13
2413.04 15
2413.15 16
2413.26 18
2413.38 19
2413.49 21
2413.60 22
2413.71 23
2413.83 23
2413.94 23
2414.05 22
2414.17 19
2414.28 16
2414.39 12
2414.50 8
2414.62 4
2414.73 1
2414.84 0
2414.95 0
2415.07 0
2415.18 0
2415.29 0
2415.41 0
2415.52 0
2415.63 0
2415.74 1
2415.86 5
2415.97 9
2416.08 11
2416.19 12
2416.31 11
2416.42 9
2416.53 7
2416.65 6
2416.76 6
2416.87 7
2416.98 8
2417.10 8
2417.21 9
2417.32 9
2417.43 10
2417.55 13
2417.66 19
2417.77 26
2417.89 35
2418.00 43
2418.11 49
2418.22 52
2418.34 51
2418.45 49
2418.56 45
2418.67 41
2418.79 39
2418.90 38
2419.01 37
2419.13 35
2419.24 33
2419.35 30
2419.46 27
2419.58 23
2419.69 21
2419.80 21
2419.92 22
2420.03 23
2420.14 24
2420.25 24
2420.37 21
2420.48 16
2420.59 9
2420.71 2
2420.82 0
2420.93 0
2421.04 0
2421.16 0
2421.27 0
2421.38 0
2421.50 4
2421.61 9
2421.72 13
2421.83 17
2421.95 21
2422.06 25
2422.17 29
2422.29 34
2422.40 38
2422.51 43
2422.62 49
2422.74 57
2422.85 66
2422.96 77
2423.08 89
2423.19 101
2423.30 114
2423.41 125
2423.53 134
2423.64 141
2423.75 146
2423.87 148
2423.98 149
2424.09 147
2424.20 143
2424.32 135
2424.43 126
2424.54 115
2424.66 104
2424.77 94
2424.88 86
2424.99 82
2425.11 80
2425.22 80
2425.33 81
2425.45 80
2425.56 78
2425.67 76
2425.79 73
2425.90 71
2426.01 71
2426.12 73
2426.24 78
2426.35 83
2426.46 88
2426.58 92
2426.69 94
2426.80 93
2426.92 91
2427.03 87
2427.14 84
2427.25 81
2427.37 80
2427.48 79
2427.59 78
2427.71 78
2427.82 78
2427.93 78
2428.05 79
2428.16 80
2428.27 82
2428.38 84
2428.50 87
2428.61 91
2428.72 94
2428.84 96
2428.95 97
2429.06 95
2429.18 91
2429.29 85
2429.40 77
2429.51 68
2429.63 58
2429.74 50
2429.85 43
2429.97 38
2430.08 35
2430.19 32
2430.31 30
2430.42 27
2430.53 25
2430.64 24
2430.76 25
2430.87 27
2430.98 33
2431.10 40
2431.21 49
2431.32 58
2431.44 67
2431.55 73
2431.66 77
2431.78 79
2431.89 78
2432.00 75
2432.11 72
2432.23 67
2432.34 62
2432.45 57
2432.57 52
2432.68 48
2432.79 46
2432.91 46
2433.02 49
2433.13 52
2433.25 57
2433.36 60
2433.47 62
2433.59 61
2433.70 58
2433.81 52
2433.92 45
2434.04 39
2434.15 34
2434.26 31
2434.38 31
2434.49 32
2434.60 36
2434.72 41
2434.83 46
2434.94 51
2435.06 53
2435.17 52
2435.28 47
2435.40 39
2435.51 28
2435.62 16
2435.74 4
2435.85 0
2435.96 0
2436.07 0
2436.19 0
2436.30 0
2436.41 0
2436.53 0
2436.64 0
2436.75 0
2436.87 9
2436.98 20
2437.09 32
2437.21 45
2437.32 58
2437.43 69
2437.55 79
2437.66 86
2437.77 89
2437.89 89
2438.00 86
2438.11 79
2438.23 71
2438.34 62
2438.45 54
2438.57 48
2438.68 46
2438.79 48
2438.91 52
2439.02 59
2439.13 68
2439.25 76
2439.36 83
2439.47 87
2439.59 90
2439.70 90
2439.81 88
2439.92 84
2440.04 80
2440.15 76
2440.26 72
2440.38 70
2440.49 68
2440.60 67
2440.72 66
2440.83 64
2440.94 61
2441.06 58
2441.17 52
2441.28 46
2441.40 38
2441.51 30
2441.62 22
2441.74 16
2441.85 11
2441.96 9
2442.08 10
2442.19 15
2442.30 22
2442.42 31
2442.53 39
2442.64 47
2442.76 54
2442.87 59
2442.98 63
2443.10 66
2443.21 67
2443.32 68
2443.44 67
2443.55 65
2443.66 61
2443.78 56
2443.89 52
2444.00 49
2444.12 50
2444.23 53
2444.34 60
2444.46 69
2444.57 80
2444.68 89
2444.80 98
2444.91 103
2445.03 106
2445.14 106
2445.25 104
2445.37 101
2445.48 96
2445.59 92
2445.71 89
2445.82 86
2445.93 85
2446.05 84
2446.16 84
2446.27 84
2446.39 83
2446.50 82
2446.61 80
2446.73 77
2446.84 74
2446.95 71
2447.07 67
2447.18 64
2447.29 59
2447.41 55
2447.52 52
2447.63 49
2447.75 49
2447.86 51
2447.97 56
2448.09 62
2448.20 69
2448.31 77
2448.43 85
2448.54 92
2448.66 97
2448.77 102
2448.88 107
2449.00 111
2449.11 115
2449.22 119
2449.34 122
2449.45 125
2449.56 127
2449.68 128
2449.79 128
2449.90 127
2450.02 125
2450.13 121
2450.24 117
2450.36 113
2450.47 108
2450.58 104
2450.70 101
2450.81 100
2450.93 102
2451.04 106
2451.15 113
2451.27 121
2451.38 128
2451.49 133
2451.61 135
2451.72 133
2451.83 127
2451.95 118
2452.06 109
2452.17 101
2452.29 95
2452.40 92
2452.52 91
2452.63 92
2452.74 95
2452.86 98
2452.97 101
2453.08 106
2453.20 111
2453.31 118
2453.42 125
2453.54 132
2453.65 137
2453.76 140
2453.88 140
2453.99 138
2454.11 135
2454.22 132
2454.33 129
2454.45 127
2454.56 126
2454.67 125
2454.79 124
2454.90 124
2455.01 124
2455.13 125
2455.24 127
2455.36 129
2455.47 131
2455.58 133
2455.70 134
2455.81 133
2455.92 132
2456.04 129
2456.15 125
2456.26 119
2456.38 113
2456.49 105
2456.61 96
2456.72 86
2456.83 77
2456.95 69
2457.06 62
2457.17 58
2457.29 55
2457.40 53
2457.51 51
2457.63 49
2457.74 45
2457.86 41
2457.97 37
2458.08 34
2458.20 32
2458.31 32
2458.42 33
2458.54 35
2458.65 37
2458.77 39
2458.88 40
2458.99 42
2459.11 43
2459.22 45
2459.33 48
2459.45 52
2459.56 57
2459.68 61
2459.79 64
2459.90 66
2460.02 66
2460.13 64
2460.24 62
2460.36 59
2460.47 58
2460.59 59
2460.70 62
2460.81 68
2460.93 75
2461.04 83
2461.15 90
2461.27 95
2461.38 97
2461.50 94
2461.61 88
2461.72 78
2461.84 67
2461.95 56
2462.06 46
2462.18 37
2462.29 32
2462.41 28
2462.52 26
2462.63 26
2462.75 26
2462.86 27
2462.97 29
2463.09 31
2463.20 33
2463.32 35
2463.43 36
2463.54 36
2463.66 35
2463.77 34
2463.89 33
2464.00 34
2464.11 37
2464.23 42
2464.34 49
2464.45 56
2464.57 62
2464.68 66
2464.80 69
2464.91 69
2465.02 69
2465.14 68
2465.25 68
2465.37 68
2465.48 68
2465.59 68
2465.71 67
2465.82 65
2465.93 62
2466.05 58
2466.16 53
2466.28 48
2466.39 44
2466.50 39
2466.62 35
2466.73 31
2466.85 27
2466.96 22
2467.07 19
2467.19 17
2467.30 16
2467.42 18
2467.53 23
2467.64 30
2467.76 39
2467.87 49
2467.98 58
2468.10 66
2468.21 71
2468.33 73
2468.44 74
2468.55 73
2468.67 72
2468.78 71
2468.90 72
2469.01 75
2469.12 78
2469.24 81
2469.35 83
2469.47 82
2469.58 77
2469.69 69
2469.81 59
2469.92 48
2470.04 38
2470.15 30
2470.26 25
2470.38 24
2470.49 26
2470.61 31
2470.72 36
2470.83 40
2470.95 42
2471.06 41
2471.18 37
2471.29 33
2471.40 28
2471.52 25
2471.63 25
2471.75 28
2471.86 33
2471.97 40
2472.09 48
2472.20 55
2472.32 61
2472.43 64
2472.54 63
2472.66 60
2472.77 53
2472.89 45
2473.00 36
2473.11 27
2473.23 19
2473.34 12
2473.46 5
2473.57 0
2473.68 0
2473.80 0
2473.91 0
2474.03 0
2474.14 0
2474.25 0
2474.37 0
2474.48 2
2474.60 6
2474.71 9
2474.83 10
2474.94 11
2475.05 12
2475.17 13
2475.28 15
2475.40 18
2475.51 23
2475.62 27
2475.74 31
2475.85 34
2475.97 36
2476.08 37
2476.19 36
2476.31 34
2476.42 32
2476.54 29
2476.65 26
2476.77 24
2476.88 22
2476.99 22
2477.11 24
2477.22 28
2477.34 34
2477.45 41
2477.56 49
2477.68 57
2477.79 62
2477.91 64
2478.02 64
2478.13 61
2478.25 57
2478.36 51
2478.48 45
2478.59 40
2478.71 36
2478.82 34
2478.93 33
2479.05 33
2479.16 36
2479.28 40
2479.39 46
2479.51 52
2479.62 58
2479.73 63
2479.85 67
2479.96 71
2480.08 73
2480.19 74
2480.30 75
2480.42 76
2480.53 76
2480.65 76
2480.76 76
2480.88 76
2480.99 75
2481.10 73
2481.22 71
2481.33 68
2481.45 65
2481.56 62
2481.68 60
2481.79 60
2481.90 64
2482.02 70
2482.13 77
2482.25 86
2482.36 94
2482.48 101
2482.59 105
2482.70 105
2482.82 102
2482.93 96
2483.05 88
2483.16 79
2483.27 69
2483.39 60
2483.50 52
2483.62 47
2483.73 44
2483.85 43
2483.96 42
2484.07 42
2484.19 42
2484.30 42
2484.42 41
2484.53 41
2484.65 41
2484.76 43
2484.88 46
2484.99 50
2485.10 56
2485.22 61
2485.33 65
2485.45 66
2485.56 65
2485.68 62
2485.79 57
2485.90 52
2486.02 48
2486.13 47
2486.25 49
2486.36 53
2486.48 59
2486.59 66
2486.70 72
2486.82 77
2486.93 81
2487.05 83
2487.16 85
2487.28 87
2487.39 89
2487.51 91
2487.62 94
2487.73 97
2487.85 99
2487.96 101
2488.08 100
2488.19 98
2488.31 94
2488.42 87
2488.53 80
2488.65 72
2488.76 66
2488.88 61
2488.99 58
2489.11 56
2489.22 55
2489.34 54
2489.45 51
2489.56 47
2489.68 42
2489.79 37
2489.91 33
2490.02 31
2490.14 33
2490.25 39
2490.37 50
2490.48 64
2490.59 80
2490.71 97
2490.82 112
2490.94 125
2491.05 134
2491.17 138
2491.28 137
2491.40 132
2491.51 124
2491.62 113
2491.74 102
2491.85 89
2491.97 78
2492.08 67
2492.20 58
2492.31 52
2492.43 48
2492.54 47
2492.65 47
2492.77 50
2492.88 55
2493.00 62
2493.11 70
2493.23 78
2493.34 88
2493.46 96
2493.57 102
2493.69 106
2493.80 106
2493.91 104
2494.03 100
2494.14 96
2494.26 94
2494.37 95
2494.49 100
2494.60 109
2494.72 119
2494.83 130
2494.95 141
2495.06 149
2495.17 155
2495.29 158
2495.40 159
2495.52 157
2495.63 153
2495.75 147
2495.86 139
2495.98 130
2496.09 121
2496.21 111
2496.32 102
2496.43 95
2496.55 90
2496.66 87
2496.78 86
2496.89 87
2497.01 89
2497.12 90
2497.24 90
2497.35 90
2497.47 88
2497.58 86
2497.70 85
2497.81 84
2497.92 84
2498.04 85
2498.15 85
2498.27 85
2498.38 83
2498.50 80
2498.61 76
2498.73 71
2498.84 66
2498.96 61
2499.07 57
2499.19 54
2499.30 53
2499.41 54
2499.53 55
2499.64 56
2499.76 56
2499.87 54
2499.99 50
2500.10 44
2500.22 37
2500.33 30
2500.45 24
2500.56 21
2500.68 21
2500.79 24
2500.91 28
2501.02 34
2501.13 39
2501.25 44
2501.36 49
2501.48 53
2501.59 58
2501.71 62
2501.82 67
2501.94 70
2502.05 73
2502.17 74
2502.28 74
2502.40 73
2502.51 72
2502.63 71
2502.74 73
2502.86 75
2502.97 78
2503.08 81
2503.20 83
2503.31 82
2503.43 77
2503.54 69
2503.66 58
2503.77 45
2503.89 32
2504.00 23
2504.12 17
2504.23 16
2504.35 19
2504.46 24
2504.58 28
2504.69 30
2504.81 29
2504.92 25
2505.04 18
2505.15 11
2505.27 5
2505.38 2
2505.49 2
2505.61 4
2505.72 9
2505.84 13
2505.95 16
2506.07 17
2506.18 15
2506.30 12
2506.41 7
2506.53 3
2506.64 1
2506.76 1
2506.87 4
2506.99 9
2507.10 14
2507.22 20
2507.33 25
2507.45 28
2507.56 31
2507.68 33
2507.79 35
2507.91 36
2508.02 36
2508.14 35
2508.25 30
2508.37 24
2508.48 15
2508.60 5
2508.71 0
2508.82 0
2508.94 0
2509.05 0
2509.17 0
2509.28 0
2509.40 0
2509.51 1
2509.63 8
2509.74 14
2509.86 18
2509.97 19
2510.09 18
2510.20 15
2510.32 12
2510.43 10
2510.55 9
2510.66 9
2510.78 10
2510.89 13
2511.01 16
2511.12 20
2511.24 23
2511.35 25
2511.47 25
2511.58 23
2511.70 21
2511.81 17
2511.93 14
2512.04 12
2512.16 10
2512.27 11
2512.39 13
2512.50 18
2512.62 26
2512.73 36
2512.85 48
2512.96 63
2513.08 77
2513.19 91
2513.31 103
2513.42 111
2513.54 116
2513.65 117
2513.77 116
2513.88 114
2514.00 112
2514.11 110
2514.23 108
2514.34 106
2514.46 102
2514.57 98
2514.69 92
2514.80 85
2514.92 77
2515.03 71
2515.15 66
2515.26 63
2515.38 62
2515.49 62
2515.61 63
2515.72 65
2515.84 68
2515.95 71
2516.07 74
2516.18 76
2516.30 78
2516.41 78
2516.53 76
2516.64 73
2516.76 68
2516.87 64
2516.99 60
2517.10 57
2517.22 54
2517.33 52
2517.45 50
2517.56 48
2517.68 46
2517.79 44
2517.91 44
2518.02 47
2518.14 51
2518.25 58
2518.37 65
2518.48 71
2518.60 75
2518.71 77
2518.83 75
2518.94 72
2519.06 69
2519.17 67
2519.29 66
2519.40 68
2519.52 72
2519.63 78
2519.75 85
2519.86 92
2519.98 98
2520.09 103
2520.21 107
2520.32 107
2520.44 106
2520.56 101
2520.67 94
2520.79 85
2520.90 77
2521.02 71
2521.13 68
2521.25 68
2521.36 71
2521.48 76
2521.59 81
2521.71 85
2521.82 85
2521.94 83
2522.05 80
2522.17 76
2522.28 74
2522.40 76
2522.51 82
2522.63 92
2522.74 104
2522.86 116
2522.97 128
2523.09 137
2523.20 142
2523.32 142
2523.43 139
2523.55 134
2523.66 126
2523.78 118
2523.90 110
2524.01 103
2524.13 97
2524.24 92
2524.36 88
2524.47 84
2524.59 82
2524.70 80
2524.82 79
2524.93 79
2525.05 79
2525.16 80
2525.28 82
2525.39 83
2525.51 85
2525.62 87
2525.74 89
2525.85 92
2525.97 96
2526.08 100
2526.20 105
2526.32 110
2526.43 115
2526.55 119
2526.66 123
2526.78 125
2526.89 124
2527.01 121
2527.12 115
2527.24 107
2527.35 97
2527.47 87
2527.58 78
2527.70 72
2527.81 68
2527.93 66
2528.04 65
2528.16 66
2528.27 68
2528.39 71
2528.51 75
2528.62 81
2528.74 88
2528.85 97
2528.97 107
2529.08 118
2529.20 128
2529.31 139
2529.43 149
2529.54 160
2529.66 172
2529.77 185
2529.89 200
2530.00 215
2530.12 231
2530.24 245
2530.35 257
2530.47 268
2530.58 275
2530.70 280
2530.81 282
2530.93 282
2531.04 278
2531.16 272
2531.27 265
2531.39 258
2531.50 252
2531.62 247
2531.74 244
2531.85 243
2531.97 243
2532.08 243
2532.20 244
2532.31 245
2532.43 246
2532.54 248
2532.66 251
2532.77 256
2532.89 262
2533.00 269
2533.12 274
2533.24 278
2533.35 280
2533.47 280
2533.58 280
2533.70 280
2533.81 282
2533.93 286
2534.04 292
2534.16 299
2534.27 304
2534.39 306
2534.51 302
2534.62 293
2534.74 280
2534.85 264
2534.97 248
2535.08 235
2535.20 227
2535.31 225
2535.43 228
2535.54 235
2535.66 245
2535.78 256
2535.89 264
2536.01 271
2536.12 273
2536.24 274
2536.35 273
2536.47 272
2536.58 275
2536.70 282
2536.82 296
2536.93 316
2537.05 344
2537.16 378
2537.28 418
2537.39 462
2537.51 509
2537.62 560
2537.74 613
2537.85 667
2537.97 720
2538.09 772
2538.20 822
2538.32 867
2538.43 909
2538.55 948
2538.66 986
2538.78 1023
2538.89 1060
2539.01 1097
2539.13 1135
2539.24 1172
2539.36 1209
2539.47 1245
2539.59 1278
2539.70 1307
2539.82 1330
2539.93 1344
2540.05 1349
2540.17 1343
2540.28 1328
2540.40 1305
2540.51 1278
2540.63 1249
2540.74 1220
2540.86 1194
2540.98 1169
2541.09 1146
2541.21 1125
2541.32 1104
2541.44 1083
2541.55 1062
2541.67 1041
2541.78 1018
2541.90 993
2542.02 965
2542.13 935
2542.25 901
2542.36 865
2542.48 829
2542.59 793
2542.71 760
2542.83 730
2542.94 703
2543.06 678
2543.17 655
2543.29 630
2543.40 604
2543.52 575
2543.63 543
2543.75 509
2543.87 475
2543.98 441
2544.10 410
2544.21 383
2544.33 361
2544.44 344
2544.56 332
2544.68 324
2544.79 320
2544.91 320
2545.02 323
2545.14 327
2545.25 330
2545.37 332
2545.49 331
2545.60 325
2545.72 317
2545.83 305
2545.95 292
2546.06 279
2546.18 266
2546.30 255
2546.41 245
2546.53 237
2546.64 229
2546.76 222
2546.87 217
2546.99 212
2547.11 208
2547.22 205
2547.34 202
2547.45 198
2547.57 192
2547.68 184
2547.80 174
2547.92 162
2548.03 148
2548.15 135
2548.26 123
2548.38 112
2548.49 105
2548.61 100
2548.73 97
2548.84 97
2548.96 98
2549.07 100
2549.19 103
2549.31 105
2549.42 106
2549.54 105
2549.65 101
2549.77 94
2549.88 85
2550.00 74
2550.12 62
2550.23 51
2550.35 42
2550.46 34
2550.58 28
2550.69 23
2550.81 20
2550.93 18
2551.04 18
2551.16 19
2551.27 20
2551.39 22
2551.51 22
2551.62 21
2551.74 17
2551.85 12
2551.97 6
2552.08 1
2552.20 0
2552.32 0
2552.43 0
2552.55 0
2552.66 0
2552.78 1
2552.90 1
2553.01 0
2553.13 0
2553.24 0
2553.36 0
2553.48 3
2553.59 8
2553.71 17
2553.82 26
2553.94 36
2554.05 46
2554.17 53
2554.29 58
2554.40 61
2554.52 61
2554.63 59
2554.75 55
2554.87 51
2554.98 45
2555.10 38
2555.21 32
2555.33 25
2555.45 19
2555.56 14
2555.68 10
2555.79 6
2555.91 2
2556.03 0
2556.14 0
2556.26 0
2556.37 0
2556.49 0
2556.61 0
2556.72 0
2556.84 2
2556.95 10
2557.07 18
2557.18 26
2557.30 34
2557.42 40
2557.53 43
2557.65 44
2557.76 42
2557.88 36
2558.00 27
2558.11 16
2558.23 4
2558.34 0
2558.46 0
2558.58 0
2558.69 0
2558.81 0
2558.92 0
2559.04 0
2559.16 5
2559.27 10
2559.39 12
2559.50 12
2559.62 11
2559.74 11
2559.85 11
2559.97 13
2560.08 17
2560.20 21
2560.32 24
2560.43 27
2560.55 27
2560.67 27
2560.78 25
2560.90 25
2561.01 27
2561.13 31
2561.25 36
2561.36 44
2561.48 51
2561.59 56
2561.71 58
2561.83 57
2561.94 53
2562.06 47
2562.17 40
2562.29 33
2562.41 28
2562.52 24
2562.64 21
2562.75 19
2562.87 18
2562.99 17
2563.10 17
2563.22 18
2563.33 21
2563.45 26
2563.57 32
2563.68 39
2563.80 46
2563.92 52
2564.03 57
2564.15 60
2564.26 61
2564.38 61
2564.50 61
2564.61 60
2564.73 60
2564.84 59
2564.96 58
2565.08 57
2565.19 55
2565.31 54
2565.43 53
2565.54 53
2565.66 53
2565.77 54
2565.89 55
2566.01 57
2566.12 59
2566.24 60
2566.35 61
2566.47 62
2566.59 62
2566.70 63
2566.82 65
2566.94 66
2567.05 67
2567.17 68
2567.28 67
2567.40 64
2567.52 62
2567.63 61
2567.75 62
2567.87 67
2567.98 75
2568.10 86
2568.21 96
2568.33 105
2568.45 110
2568.56 110
2568.68 107
2568.79 101
2568.91 96
2569.03 91
2569.14 90
2569.26 91
2569.38 93
2569.49 96
2569.61 97
2569.72 95
2569.84 88
2569.96 78
2570.07 64
2570.19 49
2570.31 35
2570.42 23
2570.54 15
2570.65 12
2570.77 12
2570.89 16
2571.00 22
2571.12 29
2571.24 36
2571.35 41
2571.47 44
2571.59 46
2571.70 45
2571.82 44
2571.93 43
2572.05 41
2572.17 39
2572.28 37
2572.40 34
2572.52 31
2572.63 27
2572.75 24
2572.86 21
2572.98 20
2573.10 22
2573.21 26
2573.33 33
2573.45 41
2573.56 49
2573.68 54
2573.80 57
2573.91 58
2574.03 55
2574.14 51
2574.26 47
2574.38 43
2574.49 40
2574.61 37
2574.73 34
2574.84 32
2574.96 30
2575.08 30
2575.19 30
2575.31 32
2575.42 35
2575.54 38
2575.66 41
2575.77 43
2575.89 45
2576.01 46
2576.12 47
2576.24 47
2576.36 47
2576.47 45
2576.59 43
2576.70 39
2576.82 35
2576.94 31
2577.05 29
2577.17 28
2577.29 31
2577.40 35
2577.52 42
2577.64 50
2577.75 57
2577.87 64
2577.99 68
2578.10 69
2578.22 68
2578.33 66
2578.45 63
2578.57 61
2578.68 60
2578.80 60
2578.92 61
2579.03 63
2579.15 64
2579.27 66
2579.38 67
2579.50 69
2579.62 71
2579.73 74
2579.85 78
2579.97 81
2580.08 83
2580.20 82
2580.31 79
2580.43 74
2580.55 67
2580.66 61
2580.78 55
2580.90 50
2581.01 45
2581.13 41
2581.25 37
2581.36 34
2581.48 33
2581.60 35
2581.71 41
2581.83 51
2581.95 64
2582.06 77
2582.18 90
2582.30 99
2582.41 103
2582.53 104
2582.65 102
2582.76 99
2582.88 96
2582.99 95
2583.11 95
2583.23 97
2583.34 98
2583.46 98
2583.58 94
2583.69 86
2583.81 74
2583.93 58
2584.04 41
2584.16 26
2584.28 13
2584.39 4
2584.51 0
2584.63 0
2584.74 3
2584.86 7
2584.98 11
2585.09 12
2585.21 12
2585.33 10
2585.44 6
2585.56 1
2585.68 0
2585.79 0
2585.91 0
2586.03 0
2586.14 0
2586.26 0
2586.38 0
2586.49 1
2586.61 5
2586.73 7
2586.84 8
2586.96 8
2587.08 8
2587.19 8
2587.31 8
2587.43 10
2587.54 13
2587.66 16
2587.78 18
2587.89 20
2588.01 22
2588.13 23
2588.24 24
2588.36 25
2588.48 27
2588.59 28
2588.71 29
2588.83 30
2588.94 29
2589.06 28
2589.18 28
2589.29 29
2589.41 31
2589.53 34
2589.64 38
2589.76 42
2589.88 43
2589.99 42
2590.11 38
2590.23 33
2590.34 27
2590.46 24
2590.58 24
2590.69 27
2590.81 33
2590.93 43
2591.04 52
2591.16 62
2591.28 69
2591.39 73
2591.51 76
2591.63 79
2591.74 81
2591.86 83
2591.98 87
2592.09 90
2592.21 93
2592.33 93
2592.44 90
2592.56 85
2592.68 78
2592.79 71
2592.91 66
2593.03 62
2593.14 61
2593.26 64
2593.38 68
2593.49 75
2593.61 81
2593.73 88
2593.85 94
2593.96 98
2594.08 99
2594.20 98
2594.31 94
2594.43 87
2594.55 78
2594.66 68
2594.78 59
2594.90 52
2595.01 47
2595.13 44
2595.25 43
2595.36 42
2595.48 41
2595.60 38
2595.71 35
2595.83 30
2595.95 27
2596.06 25
2596.18 26
2596.30 31
2596.42 38
2596.53 47
2596.65 56
2596.77 65
2596.88 72
2597.00 78
2597.12 83
2597.23 89
2597.35 96
2597.47 104
2597.58 114
2597.70 123
2597.82 130
2597.93 134
2598.05 134
2598.17 129
2598.29 121
2598.40 110
2598.52 98
2598.64 86
2598.75 75
2598.87 64
2598.99 55
2599.10 47
2599.22 42
2599.34 39
2599.45 40
2599.57 44
2599.69 51
2599.81 60
2599.92 71
2600.04 82
2600.16 91
2600.27 98
2600.39 101
2600.51 102
2600.62 102
2600.74 102
2600.86 103
2600.97 105
2601.09 107
2601.21 110
2601.33 111
2601.44 112
2601.56 110
2601.68 108
2601.79 106
2601.91 105
2602.03 105
2602.14 106
2602.26 109
2602.38 111
2602.50 114
2602.61 115
2602.73 116
2602.85 116
2602.96 118
2603.08 120
2603.20 124
2603.31 129
2603.43 135
2603.55 139
2603.67 142
2603.78 143
2603.90 142
2604.02 139
2604.13 135
2604.25 130
2604.37 126
2604.48 122
2604.60 120
2604.72 119
2604.84 119
2604.95 122
2605.07 128
2605.19 136
2605.30 146
2605.42 157
2605.54 169
2605.66 182
2605.77 196
2605.89 211
2606.01 229
2606.12 251
2606.24 276
2606.36 304
2606.47 334
2606.59 364
2606.71 392
2606.83 418
2606.94 443
2607.06 467
2607.18 493
2607.29 521
2607.41 552
2607.53 587
2607.65 624
2607.76 660
2607.88 693
2608.00 722
2608.11 747
2608.23 767
2608.35 785
2608.47 802
2608.58 820
2608.70 840
2608.82 861
2608.93 883
2609.05 902
2609.17 917
2609.29 926
2609.40 929
2609.52 926
2609.64 918
2609.75 908
2609.87 894
2609.99 879
2610.11 863
2610.22 844
2610.34 824
2610.46 803
2610.57 781
2610.69 759
2610.81 740
2610.93 723
2611.04 709
2611.16 697
2611.28 688
2611.39 679
2611.51 670
2611.63 660
2611.75 650
2611.86 640
2611.98 628
2612.10 615
2612.21 600
2612.33 583
2612.45 564
2612.57 544
2612.68 523
2612.80 502
2612.92 484
2613.04 468
2613.15 454
2613.27 441
2613.39 428
2613.50 413
2613.62 396
2613.74 376
2613.86 354
2613.97 331
2614.09 311
2614.21 294
2614.33 282
2614.44 274
2614.56 271
2614.68 270
2614.79 272
2614.91 272
2615.03 270
2615.15 265
2615.26 256
2615.38 244
2615.50 229
2615.61 214
2615.73 199
2615.85 186
2615.97 176
2616.08 168
2616.20 164
2616.32 161
2616.44 158
2616.55 156
2616.67 152
2616.79 146
2616.91 140
2617.02 132
2617.14 125
2617.26 118
2617.37 113
2617.49 109
2617.61 107
2617.73 105
2617.84 104
2617.96 103
2618.08 104
2618.20 105
2618.31 109
2618.43 115
2618.55 123
2618.67 131
2618.78 139
2618.90 145
2619.02 150
2619.13 152
2619.25 153
2619.37 152
2619.49 151
2619.60 151
2619.72 151
2619.84 153
2619.96 156
2620.07 161
2620.19 167
2620.31 176
2620.43 188
2620.54 200
2620.66 214
2620.78 227
2620.90 238
2621.01 244
2621.13 246
2621.25 243
2621.37 235
2621.48 223
2621.60 211
2621.72 198
2621.83 187
2621.95 177
2622.07 170
2622.19 164
2622.30 157
2622.42 150
2622.54 142
2622.66 133
2622.77 124
2622.89 116
2623.01 110
2623.13 106
2623.24 105
2623.36 105
2623.48 108
2623.60 111
2623.71 115
2623.83 119
2623.95 122
2624.07 125
2624.18 126
2624.30 126
2624.42 125
2624.54 123
2624.65 120
2624.77 119
2624.89 118
2625.01 120
2625.12 122
2625.24 126
2625.36 128
2625.48 129
2625.59 128
2625.71 124
2625.83 118
2625.95 111
2626.06 104
2626.18 97
2626.30 91
2626.42 86
2626.53 82
2626.65 79
2626.77 76
2626.89 73
2627.00 71
2627.12 69
2627.24 67
2627.36 65
2627.47 64
2627.59 62
2627.71 61
2627.83 60
2627.94 60
2628.06 58
2628.18 56
2628.30 53
2628.41 49
2628.53 45
2628.65 43
2628.77 43
2628.89 46
2629.00 52
2629.12 59
2629.24 66
2629.36 70
2629.47 72
2629.59 70
2629.71 65
2629.83 60
2629.94 55
2630.06 51
2630.18 50
2630.30 50
2630.41 52
2630.53 54
2630.65 56
2630.77 58
2630.88 60
2631.00 60
2631.12 59
2631.24 58
2631.35 56
2631.47 53
2631.59 49
2631.71 45
2631.83 40
2631.94 36
2632.06 32
2632.18 29
2632.30 27
2632.41 27
2632.53 29
2632.65 33
2632.77 39
2632.88 49
2633.00 62
2633.12 76
2633.24 91
2633.36 105
2633.47 118
2633.59 127
2633.71 134
2633.83 137
2633.94 138
2634.06 138
2634.18 135
2634.30 132
2634.41 128
2634.53 124
2634.65 120
2634.77 117
2634.89 114
2635.00 111
2635.12 108
2635.24 104
2635.36 98
2635.47 91
2635.59 85
2635.71 79
2635.83 77
2635.94 78
2636.06 82
2636.18 89
2636.30 96
2636.42 104
2636.53 109
2636.65 113
2636.77 115
2636.89 115
2637.00 115
2637.12 115
2637.24 117
2637.36 118
2637.48 120
2637.59 121
2637.71 119
2637.83 116
2637.95 111
2638.06 105
2638.18 99
2638.30 93
2638.42 88
2638.54 84
2638.65 80
2638.77 75
2638.89 69
2639.01 63
2639.12 57
2639.24 51
2639.36 46
2639.48 41
2639.60 35
2639.71 29
2639.83 22
2639.95 13
2640.07 3
2640.19 0
2640.30 0
2640.42 0
2640.54 0
2640.66 0
2640.77 0
2640.89 0
2641.01 0
2641.13 10
2641.25 23
2641.36 35
2641.48 46
2641.60 56
2641.72 64
2641.84 70
2641.95 75
2642.07 78
2642.19 81
2642.31 82
2642.42 82
2642.54 80
2642.66 76
2642.78 70
2642.90 63
2643.01 57
2643.13 51
2643.25 47
2643.37 46
2643.49 47
2643.60 51
2643.72 55
2643.84 60
2643.96 63
2644.08 65
2644.19 65
2644.31 64
2644.43 63
2644.55 63
2644.66 64
2644.78 67
2644.90 73
2645.02 79
2645.14 86
2645.25 93
2645.37 100
2645.49 106
2645.61 113
2645.73 120
2645.84 128
2645.96 135
2646.08 140
2646.20 144
2646.32 145
2646.43 143
2646.55 140
2646.67 135
2646.79 130
2646.91 126
2647.02 124
2647.14 123
2647.26 125
2647.38 128
2647.50 132
2647.61 135
2647.73 139
2647.85 142
2647.97 144
2648.09 146
2648.20 148
2648.32 148
2648.44 149
2648.56 148
2648.68 149
2648.79 149
2648.91 150
2649.03 151
2649.15 151
2649.27 150
2649.38 146
2649.50 138
2649.62 127
2649.74 114
2649.86 100
2649.97 86
2650.09 75
2650.21 65
2650.33 60
2650.45 58
2650.56 61
2650.68 66
2650.80 74
2650.92 84
2651.04 96
2651.16 108
2651.27 119
2651.39 127
2651.51 134
2651.63 137
2651.75 137
2651.86 135
2651.98 132
2652.10 128
2652.22 124
2652.34 120
2652.45 117
2652.57 116
2652.69 114
2652.81 112
2652.93 109
2653.04 103
2653.16 94
2653.28 83
2653.40 70
2653.52 58
2653.64 49
2653.75 44
2653.87 44
2653.99 50
2654.11 60
2654.23 72
2654.34 86
2654.46 98
2654.58 108
2654.70 115
2654.82 120
2654.93 122
2655.05 122
2655.17 122
2655.29 122
2655.41 123
2655.53 125
2655.64 128
2655.76 132
2655.88 136
2656.00 140
2656.12 142
2656.23 141
2656.35 139
2656.47 134
2656.59 127
2656.71 119
2656.83 110
2656.94 102
2657.06 96
2657.18 93
2657.30 91
2657.42 91
2657.54 92
2657.65 93
2657.77 93
2657.89 92
2658.01 89
2658.13 85
2658.24 79
2658.36 73
2658.48 66
2658.60 61
2658.72 58
2658.84 56
2658.95 57
2659.07 58
2659.19 59
2659.31 60
2659.43 60
2659.55 60
2659.66 60
2659.78 59
2659.90 60
2660.02 61
2660.14 61
2660.25 62
2660.37 61
2660.49 60
2660.61 58
2660.73 58
2660.85 59
2660.96 62
2661.08 67
2661.20 74
2661.32 80
2661.44 86
2661.56 90
2661.67 92
2661.79 92
2661.91 90
2662.03 86
2662.15 80
2662.27 72
2662.38 63
2662.50 53
2662.62 43
2662.74 35
2662.86 29
2662.98 25
2663.09 22
2663.21 20
2663.33 17
2663.45 13
2663.57 8
2663.69 2
2663.80 0
2663.92 0
2664.04 0
2664.16 0
2664.28 0
2664.40 0
2664.51 0
2664.63 1
2664.75 4
2664.87 7
2664.99 9
2665.11 11
2665.23 13
2665.34 16
2665.46 19
2665.58 22
2665.70 25
2665.82 27
2665.94 28
2666.05 29
2666.17 28
2666.29 26
2666.41 25
2666.53 24
2666.65 25
2666.76 26
2666.88 29
2667.00 33
2667.12 36
2667.24 39
2667.36 42
2667.48 45
2667.59 48
2667.71 51
2667.83 56
2667.95 62
2668.07 68
2668.19 74
2668.30 80
2668.42 83
2668.54 85
2668.66 84
2668.78 81
2668.90 78
2669.02 74
2669.13 71
2669.25 68
2669.37 64
2669.49 61
2669.61 57
2669.73 52
2669.84 47
2669.96 42
2670.08 37
2670.20 34
2670.32 31
2670.44 30
2670.56 29
2670.67 27
2670.79 24
2670.91 20
2671.03 16
2671.15 12
2671.27 10
2671.39 10
2671.50 14
2671.62 22
2671.74 34
2671.86 48
2671.98 62
2672.10 76
2672.21 86
2672.33 93
2672.45 96
2672.57 97
2672.69 97
2672.81 97
2672.93 97
2673.04 99
2673.16 102
2673.28 104
2673.40 106
2673.52 108
2673.64 109
2673.76 111
2673.87 113
2673.99 115
2674.11 117
2674.23 117
2674.35 116
2674.47 113
2674.59 109
2674.70 104
2674.82 101
2674.94 100
2675.06 102
2675.18 105
2675.30 111
2675.42 116
2675.54 121
2675.65 125
2675.77 126
2675.89 127
2676.01 128
2676.13 129
2676.25 130
2676.37 132
2676.48 133
2676.60 134
2676.72 135
2676.84 135
2676.96 135
2677.08 135
2677.20 137
2677.31 140
2677.43 143
2677.55 147
2677.67 150
2677.79 153
2677.91 155
2678.03 155
2678.15 155
2678.26 155
2678.38 154
2678.50 153
2678.62 152
2678.74 153
2678.86 154
2678.98 157
2679.10 160
2679.21 165
2679.33 169
2679.45 173
2679.57 176
2679.69 178
2679.81 178
2679.93 178
2680.04 176
2680.16 174
2680.28 172
2680.40 170
2680.52 169
2680.64 168
2680.76 167
2680.88 167
2680.99 167
2681.11 167
2681.23 169
2681.35 170
2681.47 171
2681.59 171
2681.71 170
2681.83 167
2681.94 161
2682.06 154
2682.18 145
2682.30 135
2682.42 125
2682.54 114
2682.66 105
2682.78 96
2682.89 89
2683.01 84
2683.13 81
2683.25 81
2683.37 82
2683.49 85
2683.61 88
2683.73 92
2683.85 96
2683.96 98
2684.08 99
2684.20 100
2684.32 100
2684.44 102
2684.56 103
2684.68 106
2684.80 110
2684.91 115
2685.03 122
2685.15 129
2685.27 138
2685.39 148
2685.51 160
2685.63 173
2685.75 187
2685.87 202
2685.98 216
2686.10 232
2686.22 248
2686.34 266
2686.46 287
2686.58 309
2686.70 334
2686.82 359
2686.93 384
2687.05 409
2687.17 432
2687.29 455
2687.41 477
2687.53 499
2687.65 520
2687.77 540
2687.89 561
2688.00 583
2688.12 604
2688.24 624
2688.36 644
2688.48 661
2688.60 675
2688.72 687
2688.84 697
2688.96 707
2689.08 718
2689.19 731
2689.31 748
2689.43 766
2689.55 783
2689.67 797
2689.79 806
2689.91 808
2690.03 803
2690.15 792
2690.26 777
2690.38 759
2690.50 741
2690.62 725
2690.74 713
2690.86 706
2690.98 706
2691.10 714
2691.22 729
2691.34 752
2691.45 782
2691.57 816
2691.69 854
2691.81 895
2691.93 939
2692.05 986
2692.17 1038
2692.29 1098
2692.41 1165
2692.52 1241
2692.64 1324
2692.76 1410
2692.88 1497
2693.00 1582
2693.12 1661
2693.24 1736
2693.36 1808
2693.48 1879
2693.60 1955
2693.71 2039
2693.83 2132
2693.95 2232
2694.07 2338
2694.19 2445
2694.31 2547
2694.43 2640
2694.55 2719
2694.67 2783
2694.79 2832
2694.91 2866
2695.02 2888
2695.14 2900
2695.26 2906
2695.38 2908
2695.50 2908
2695.62 2906
2695.74 2902
2695.86 2895
2695.98 2883
2696.10 2866
2696.22 2845
2696.33 2820
2696.45 2791
2696.57 2759
2696.69 2723
2696.81 2683
2696.93 2637
2697.05 2585
2697.17 2530
2697.29 2472
2697.41 2415
2697.53 2358
2697.64 2302
2697.76 2245
2697.88 2183
2698.00 2114
2698.12 2036
2698.24 1950
2698.36 1855
2698.48 1757
2698.60 1658
2698.72 1563
2698.84 1475
2698.95 1394
2699.07 1321
2699.19 1255
2699.31 1194
2699.43 1137
2699.55 1083
2699.67 1032
2699.79 983
2699.91 938
2700.03 895
2700.15 856
2700.27 818
2700.38 781
2700.50 745
2700.62 708
2700.74 671
2700.86 635
2700.98 599
2701.10 566
2701.22 537
2701.34 512
2701.46 490
2701.58 472
2701.70 455
2701.81 441
2701.93 427
2702.05 414
2702.17 402
2702.29 390
2702.41 378
2702.53 367
2702.65 356
2702.77 344
2702.89 331
2703.01 317
2703.13 303
2703.25 288
2703.36 272
2703.48 256
2703.60 241
2703.72 227
2703.84 214
2703.96 204
2704.08 195
2704.20 188
2704.32 181
2704.44 174
2704.56 167
2704.68 160
2704.80 152
2704.91 144
2705.03 137
2705.15 130
2705.27 124
2705.39 118
2705.51 112
2705.63 105
2705.75 98
2705.87 91
2705.99 85
2706.11 80
2706.23 77
2706.35 77
2706.47 78
2706.58 81
2706.70 84
2706.82 87
2706.94 90
2707.06 91
2707.18 91
2707.30 89
2707.42 87
2707.54 85
2707.66 83
2707.78 81
2707.90 79
2708.02 77
2708.14 74
2708.26 69
2708.37 62
2708.49 53
2708.61 41
2708.73 27
2708.85 14
2708.97 3
2709.09 0
2709.21 0
2709.33 0
2709.45 0
2709.57 0
2709.69 3
2709.81 5
2709.93 4
2710.05 1
2710.17 0
2710.28 0
2710.40 0
2710.52 7
2710.64 19
2710.76 34
2710.88 52
2711.00 68
2711.12 81
2711.24 91
2711.36 96
2711.48 96
2711.60 92
2711.72 86
2711.84 78
2711.96 69
2712.08 60
2712.20 52
2712.31 45
2712.43 40
2712.55 37
2712.67 38
2712.79 42
2712.91 49
2713.03 59
2713.15 72
2713.27 87
2713.39 104
2713.51 121
2713.63 138
2713.75 154
2713.87 168
2713.99 180
2714.11 189
2714.23 196
2714.35 200
2714.46 203
2714.58 203
2714.70 202
2714.82 200
2714.94 196
2715.06 191
2715.18 186
2715.30 179
2715.42 173
2715.54 167
2715.66 163
2715.78 160
2715.90 160
2716.02 162
2716.14 167
2716.26 175
2716.38 184
2716.50 194
2716.62 205
2716.74 217
2716.85 231
2716.97 248
2717.09 269
2717.21 295
2717.33 327
2717.45 364
2717.57 405
2717.69 450
2717.81 496
2717.93 543
2718.05 591
2718.17 639
2718.29 690
2718.41 742
2718.53 796
2718.65 850
2718.77 903
2718.89 954
2719.01 1001
2719.13 1044
2719.25 1084
2719.37 1119
2719.49 1152
2719.60 1182
2719.72 1209
2719.84 1234
2719.96 1256
2720.08 1273
2720.20 1287
2720.32 1296
2720.44 1301
2720.56 1300
2720.68 1294
2720.80 1284
2720.92 1272
2721.04 1257
2721.16 1242
2721.28 1226
2721.40 1209
2721.52 1192
2721.64 1174
2721.76 1154
2721.88 1132
2722.00 1107
2722.12 1081
2722.24 1052
2722.36 1023
2722.48 992
2722.60 959
2722.72 925
2722.83 888
2722.95 851
2723.07 814
2723.19 778
2723.31 745
2723.43 716
2723.55 690
2723.67 666
2723.79 643
2723.91 620
2724.03 595
2724.15 568
2724.27 539
2724.39 509
2724.51 477
2724.63 446
2724.75 413
2724.87 380
2724.99 345
2725.11 311
2725.23 277
2725.35 246
2725.47 219
2725.59 197
2725.71 181
2725.83 170
2725.95 165
2726.07 163
2726.19 162
2726.31 161
2726.43 160
2726.55 156
2726.67 151
2726.79 144
2726.90 137
2727.02 130
2727.14 124
2727.26 121
2727.38 119
2727.50 118
2727.62 117
2727.74 115
2727.86 112
2727.98 105
2728.10 96
2728.22 86
2728.34 74
2728.46 62
2728.58 52
2728.70 44
2728.82 40
2728.94 39
2729.06 42
2729.18 49
2729.30 59
2729.42 71
2729.54 83
2729.66 95
2729.78 105
2729.90 112
2730.02 116
2730.14 117
2730.26 116
2730.38 112
2730.50 108
2730.62 104
2730.74 99
2730.86 95
2730.98 91
2731.10 88
2731.22 85
2731.34 82
2731.46 79
2731.58 75
2731.70 72
2731.82 68
2731.94 63
2732.06 58
2732.18 54
2732.30 51
2732.42 50
2732.54 51
2732.66 54
2732.78 58
2732.90 62
2733.02 65
2733.14 66
2733.26 67
2733.38 68
2733.50 69
2733.62 72
2733.74 77
2733.86 82
2733.98 89
2734.09 94
2734.21 99
2734.33 103
2734.45 105
2734.57 108
2734.69 111
2734.81 114
2734.93 117
2735.05 120
2735.17 123
2735.29 124
2735.41 124
2735.53 122
2735.65 118
2735.77 113
2735.89 106
2736.01 99
2736.13 92
2736.25 86
2736.37 82
2736.49 80
2736.61 80
2736.73 82
2736.85 85
2736.97 89
2737.09 91
2737.21 92
2737.33 90
2737.45 86
2737.57 79
2737.69 70
2737.81 59
2737.93 46
2738.05 34
2738.17 22
2738.29 11
2738.41 3
2738.53 0
2738.65 0
2738.77 0
2738.89 0
2739.01 7
2739.13 17
2739.25 29
2739.37 43
2739.49 56
2739.61 68
2739.73 78
2739.85 84
2739.97 85
2740.09 83
2740.21 79
2740.33 72
2740.45 64
2740.57 57
2740.69 50
2740.81 44
2740.93 38
2741.05 34
2741.17 30
2741.29 27
2741.41 23
2741.53 18
2741.65 12
2741.77 5
2741.89 0
2742.01 0
2742.13 0
2742.26 0
2742.38 0
2742.50 0
2742.62 0
2742.74 1
2742.86 8
2742.98 13
2743.10 15
2743.22 15
2743.34 14
2743.46 12
2743.58 12
2743.70 13
2743.82 17
2743.94 23
2744.06 30
2744.18 37
2744.30 43
2744.42 49
2744.54 53
2744.66 56
2744.78 60
2744.90 64
2745.02 69
2745.14 74
2745.26 81
2745.38 87
2745.50 94
2745.62 101
2745.74 109
2745.86 116
2745.98 123
2746.10 129
2746.22 134
2746.34 137
2746.46 139
2746.58 139
2746.70 138
2746.82 136
2746.94 132
2747.06 127
2747.18 122
2747.30 116
2747.42 111
2747.54 106
2747.66 104
2747.78 104
2747.90 106
2748.02 109
2748.14 113
2748.26 117
2748.38 119
2748.50 119
2748.62 117
2748.74 112
2748.86 105
2748.98 97
2749.10 87
2749.22 77
2749.34 68
2749.47 61
2749.59 54
2749.71 50
2749.83 47
2749.95 45
2750.07 43
2750.19 42
2750.31 42
2750.43 42
2750.55 43
2750.67 45
2750.79 48
2750.91 52
2751.03 57
2751.15 62
2751.27 66
2751.39 68
2751.51 70
2751.63 71
2751.75 71
2751.87 71
2751.99 71
2752.11 72
2752.23 74
2752.35 75
2752.47 77
2752.59 77
2752.71 77
2752.83 75
2752.95 72
2753.07 69
2753.19 65
2753.31 61
2753.43 57
2753.56 53
2753.68 49
2753.80 45
2753.92 43
2754.04 42
2754.16 43
2754.28 47
2754.40 52
2754.52 58
2754.64 64
2754.76 69
2754.88 72
2755.00 75
2755.12 76
2755.24 77
2755.36 78
2755.48 79
2755.60 80
2755.72 80
2755.84 79
2755.96 78
2756.08 76
2756.20 73
2756.32 71
2756.44 70
2756.56 69
2756.68 70
2756.81 72
2756.93 74
2757.05 75
2757.17 76
2757.29 77
2757.41 77
2757.53 77
2757.65 77
2757.77 78
2757.89 79
2758.01 81
2758.13 84
2758.25 87
2758.37 90
2758.49 93
2758.61 95
2758.73 96
2758.85 96
2758.97 96
2759.09 95
2759.21 93
2759.33 93
2759.45 93
2759.58 95
2759.70 98
2759.82 102
2759.94 106
2760.06 112
2760.18 117
2760.30 121
2760.42 123
2760.54 124
2760.66 124
2760.78 121
2760.90 118
2761.02 115
2761.14 112
2761.26 111
2761.38 112
2761.50 113
2761.62 113
2761.74 113
2761.86 111
2761.99 107
2762.11 103
2762.23 98
2762.35 94
2762.47 92
2762.59 92
2762.71 93
2762.83 94
2762.95 96
2763.07 98
2763.19 99
2763.31 102
2763.43 105
2763.55 109
2763.67 115
2763.79 123
2763.91 131
2764.03 139
2764.16 146
2764.28 152
2764.40 157
2764.52 161
2764.64 166
2764.76 172
2764.88 182
2765.00 196
2765.12 214
2765.24 233
2765.36 253
2765.48 272
2765.60 287
2765.72 298
2765.84 305
2765.96 310
2766.08 316
2766.21 323
2766.33 333
2766.45 346
2766.57 361
2766.69 375
2766.81 387
2766.93 396
2767.05 399
2767.17 399
2767.29 396
2767.41 392
2767.53 390
2767.65 391
2767.77 396
2767.89 404
2768.01 416
2768.14 429
2768.26 441
2768.38 451
2768.50 457
2768.62 459
2768.74 456
2768.86 447
2768.98 434
2769.10 417
2769.22 397
2769.34 375
2769.46 355
2769.58 335
2769.70 318
2769.82 303
2769.95 290
2770.07 279
2770.19 271
2770.31 263
2770.43 258
2770.55 253
2770.67 250
2770.79 247
2770.91 245
2771.03 242
2771.15 237
2771.27 232
2771.39 224
2771.51 215
2771.64 203
2771.76 190
2771.88 175
2772.00 159
2772.12 143
2772.24 127
2772.36 111
2772.48 97
2772.60 85
2772.72 75
2772.84 69
2772.96 66
2773.08 66
2773.21 69
2773.33 72
2773.45 76
2773.57 78
2773.69 78
2773.81 76
2773.93 74
2774.05 70
2774.17 67
2774.29 64
2774.41 63
2774.53 63
2774.65 64
2774.78 65
2774.90 67
2775.02 69
2775.14 71
2775.26 73
2775.38 73
2775.50 73
2775.62 72
2775.74 70
2775.86 69
2775.98 68
2776.10 68
2776.23 68
2776.35 70
2776.47 73
2776.59 77
2776.71 81
2776.83 85
2776.95 89
2777.07 91
2777.19 94
2777.31 96
2777.43 98
2777.55 102
2777.68 108
2777.80 117
2777.92 127
2778.04 137
2778.16 146
2778.28 152
2778.40 154
2778.52 151
2778.64 144
2778.76 133
2778.88 119
2779.00 104
2779.13 89
2779.25 74
2779.37 60
2779.49 47
2779.61 33
2779.73 21
2779.85 9
2779.97 0
2780.09 0
2780.21 0
2780.33 0
2780.46 0
2780.58 0
2780.70 0
2780.82 0
2780.94 0
2781.06 7
2781.18 14
2781.30 19
2781.42 21
2781.54 21
2781.67 17
2781.79 12
2781.91 5
2782.03 0
2782.15 0
2782.27 0
2782.39 0
2782.51 5
2782.63 16
2782.75 28
2782.87 39
2783.00 49
2783.12 55
2783.24 58
2783.36 56
2783.48 51
2783.60 45
2783.72 38
2783.84 31
2783.96 25
2784.08 20
2784.21 17
2784.33 14
2784.45 12
2784.57 11
2784.69 11
2784.81 14
2784.93 18
2785.05 23
2785.17 29
2785.29 36
2785.42 43
2785.54 49
2785.66 55
2785.78 60
2785.90 66
2786.02 72
2786.14 78
2786.26 83
2786.38 86
2786.51 88
2786.63 86
2786.75 82
2786.87 77
2786.99 71
2787.11 67
2787.23 65
2787.35 66
2787.47 70
2787.59 77
2787.72 85
2787.84 93
2787.96 102
2788.08 109
2788.20 115
2788.32 119
2788.44 121
2788.56 121
2788.68 119
2788.81 115
2788.93 110
2789.05 104
2789.17 96
2789.29 88
2789.41 79
2789.53 71
2789.65 63
2789.77 58
2789.90 55
2790.02 56
2790.14 61
2790.26 68
2790.38 78
2790.50 88
2790.62 98
2790.74 108
2790.86 117
2790.99 125
2791.11 134
2791.23 143
2791.35 153
2791.47 162
2791.59 168
2791.71 171
2791.83 170
2791.96 164
2792.08 157
2792.20 148
2792.32 141
2792.44 138
2792.56 140
2792.68 145
2792.80 154
2792.92 164
2793.05 173
2793.17 180
2793.29 184
2793.41 185
2793.53 184
2793.65 181
2793.77 176
2793.89 171
2794.02 166
2794.14 160
2794.26 155
2794.38 151
2794.50 149
2794.62 147
2794.74 145
2794.86 144
2794.99 142
2795.11 140
2795.23 137
2795.35 133
2795.47 129
2795.59 126
2795.71 123
2795.83 120
2795.96 117
2796.08 115
2796.20 113
2796.32 111
2796.44 109
2796.56 108
2796.68 107
2796.80 107
2796.93 108
2797.05 109
2797.17 111
2797.29 114
2797.41 117
2797.53 119
2797.65 121
2797.77 121
2797.90 119
2798.02 114
2798.14 107
2798.26 99
2798.38 91
2798.50 84
2798.62 78
2798.75 76
2798.87 76
2798.99 79
2799.11 84
2799.23 90
2799.35 96
2799.47 103
2799.59 109
2799.72 115
2799.84 120
2799.96 125
2800.08 128
2800.20 130
2800.32 130
2800.44 128
2800.57 126
2800.69 122
2800.81 118
2800.93 113
2801.05 108
2801.17 101
2801.29 93
2801.41 84
2801.54 74
2801.66 64
2801.78 57
2801.90 52
2802.02 51
2802.14 54
2802.26 59
2802.39 67
2802.51 75
2802.63 82
2802.75 86
2802.87 88
2802.99 86
2803.11 83
2803.24 78
2803.36 73
2803.48 69
2803.60 66
2803.72 63
2803.84 61
2803.96 57
2804.09 52
2804.21 46
2804.33 38
2804.45 30
2804.57 22
2804.69 18
2804.81 17
2804.94 21
2805.06 29
2805.18 40
2805.30 54
2805.42 68
2805.54 82
2805.66 95
2805.79 106
2805.91 115
2806.03 122
2806.15 126
2806.27 128
2806.39 128
2806.52 125
2806.64 121
2806.76 117
2806.88 115
2807.00 115
2807.12 119
2807.24 125
2807.37 133
2807.49 142
2807.61 148
2807.73 152
2807.85 153
2807.97 150
2808.09 144
2808.22 135
2808.34 124
2808.46 112
2808.58 99
2808.70 88
2808.82 78
2808.95 72
2809.07 69
2809.19 68
2809.31 69
2809.43 72
2809.55 75
2809.67 78
2809.80 81
2809.92 83
2810.04 85
2810.16 86
2810.28 88
2810.40 90
2810.53 92
2810.65 96
2810.77 99
2810.89 101
2811.01 100
2811.13 97
2811.26 90
2811.38 81
2811.50 71
2811.62 62
2811.74 54
2811.86 49
2811.98 46
2812.11 46
2812.23 47
2812.35 49
2812.47 52
2812.59 55
2812.71 59
2812.84 63
2812.96 67
2813.08 69
2813.20 71
2813.32 71
2813.44 69
2813.57 65
2813.69 60
2813.81 55
2813.93 49
2814.05 44
2814.17 40
2814.30 37
2814.42 36
2814.54 38
2814.66 42
2814.78 47
2814.90 55
2815.03 63
2815.15 71
2815.27 80
2815.39 87
2815.51 94
2815.63 99
2815.76 103
2815.88 107
2816.00 110
2816.12 111
2816.24 111
2816.36 109
2816.49 105
2816.61 99
2816.73 91
2816.85 83
2816.97 75
2817.09 69
2817.22 65
2817.34 65
2817.46 67
2817.58 71
2817.70 76
2817.82 81
2817.95 85
2818.07 88
2818.19 90
2818.31 92
2818.43 94
2818.56 96
2818.68 98
2818.80 100
2818.92 102
2819.04 102
2819.16 102
2819.29 100
2819.41 97
2819.53 93
2819.65 88
2819.77 82
2819.89 76
2820.02 69
2820.14 61
2820.26 54
2820.38 46
2820.50 38
2820.63 29
2820.75 21
2820.87 13
2820.99 5
2821.11 0
2821.23 0
2821.36 0
2821.48 0
2821.60 0
2821.72 0
2821.84 0
2821.97 0
2822.09 0
2822.21 6
2822.33 11
2822.45 16
2822.57 21
2822.70 23
2822.82 25
2822.94 24
2823.06 23
2823.18 21
2823.31 19
2823.43 19
2823.55 21
2823.67 26
2823.79 34
2823.91 44
2824.04 57
2824.16 70
2824.28 81
2824.40 90
2824.52 96
2824.65 99
2824.77 98
2824.89 96
2825.01 93
2825.13 89
2825.26 85
2825.38 82
2825.50 79
2825.62 75
2825.74 73
2825.87 71
2825.99 69
2826.11 69
2826.23 70
2826.35 71
2826.47 71
2826.60 71
2826.72 70
2826.84 67
2826.96 62
2827.08 56
2827.21 50
2827.33 43
2827.45 37
2827.57 33
2827.69 29
2827.82 25
2827.94 20
2828.06 15
2828.18 10
2828.30 4
2828.43 0
2828.55 0
2828.67 2
2828.79 9
2828.91 19
2829.04 31
2829.16 45
2829.28 57
2829.40 69
2829.52 78
2829.65 85
2829.77 91
2829.89 94
2830.01 97
2830.13 98
2830.26 98
2830.38 97
2830.50 95
2830.62 92
2830.74 90
2830.87 88
2830.99 88
2831.11 89
2831.23 91
2831.35 92
2831.48 92
2831.60 91
2831.72 88
2831.84 85
2831.96 82
2832.09 81
2832.21 82
2832.33 85
2832.45 90
2832.57 94
2832.70 97
2832.82 98
2832.94 98
2833.06 97
2833.18 94
2833.31 92
2833.43 89
2833.55 87
2833.67 84
2833.79 81
2833.92 77
2834.04 73
2834.16 68
2834.28 64
2834.41 61
2834.53 59
2834.65 58
2834.77 58
2834.89 58
2835.02 58
2835.14 57
2835.26 55
2835.38 53
2835.50 51
2835.63 50
2835.75 50
2835.87 53
2835.99 56
2836.11 60
2836.24 65
2836.36 68
2836.48 71
2836.60 72
2836.73 75
2836.85 78
2836.97 84
2837.09 93
2837.21 103
2837.34 114
2837.46 124
2837.58 133
2837.70 139
2837.82 143
2837.95 144
2838.07 143
2838.19 139
2838.31 135
2838.44 128
2838.56 120
2838.68 111
2838.80 102
2838.92 94
2839.05 88
2839.17 83
2839.29 80
2839.41 78
2839.54 76
2839.66 73
2839.78 68
2839.90 62
2840.02 56
2840.15 50
2840.27 45
2840.39 41
2840.51 39
2840.64 39
2840.76 40
2840.88 41
2841.00 42
2841.12 43
2841.25 44
2841.37 45
2841.49 48
2841.61 52
2841.74 57
2841.86 63
2841.98 68
2842.10 73
2842.22 77
2842.35 79
2842.47 79
2842.59 79
2842.71 77
2842.84 75
2842.96 73
2843.08 72
2843.20 72
2843.32 73
2843.45 77
2843.57 84
2843.69 92
2843.81 102
2843.94 112
2844.06 121
2844.18 129
2844.30 134
2844.43 137
2844.55 137
2844.67 133
2844.79 127
2844.91 119
2845.04 109
2845.16 99
2845.28 91
2845.40 85
2845.53 85
2845.65 88
2845.77 95
2845.89 105
2846.02 116
2846.14 125
2846.26 130
2846.38 131
2846.50 125
2846.63 115
2846.75 101
2846.87 84
2846.99 67
2847.12 52
2847.24 40
2847.36 31
2847.48 24
2847.61 19
2847.73 16
2847.85 14
2847.97 14
2848.10 15
2848.22 19
2848.34 25
2848.46 32
2848.59 39
2848.71 44
2848.83 45
2848.95 41
2849.07 33
2849.20 21
2849.32 8
2849.44 0
2849.56 0
2849.69 0
2849.81 0
2849.93 0
2850.05 0
2850.18 0
2850.30 0
2850.42 5
2850.54 9
2850.67 12
2850.79 15
2850.91 19
2851.03 23
2851.16 27
2851.28 30
2851.40 33
2851.52 35
2851.65 36
2851.77 37
2851.89 38
2852.01 38
2852.14 37
2852.26 36
2852.38 34
2852.50 29
2852.63 24
2852.75 19
2852.87 16
2852.99 14
2853.12 14
2853.24 16
2853.36 19
2853.48 21
2853.61 22
2853.73 21
2853.85 20
2853.97 18
2854.10 18
2854.22 19
2854.34 20
2854.46 22
2854.59 24
2854.71 24
2854.83 21
2854.95 17
2855.08 11
2855.20 4
2855.32 0
2855.44 0
2855.57 0
2855.69 0
2855.81 0
2855.93 0
2856.06 0
2856.18 0
2856.30 6
2856.42 19
2856.55 33
2856.67 47
2856.79 59
2856.91 70
2857.04 80
2857.16 88
2857.28 96
2857.40 102
2857.53 108
2857.65 113
2857.77 117
2857.89 119
2858.02 120
2858.14 120
2858.26 119
2858.39 117
2858.51 114
2858.63 111
2858.75 106
2858.88 101
2859.00 96
2859.12 91
2859.24 88
2859.37 86
2859.49 86
2859.61 85
2859.73 84
2859.86 82
2859.98 79
2860.10 74
2860.22 69
2860.35 64
2860.47 59
2860.59 55
2860.72 53
2860.84 51
2860.96 50
2861.08 50
2861.21 51
2861.33 55
2861.45 61
2861.57 70
2861.70 81
2861.82 94
2861.94 107
2862.06 118
2862.19 127
2862.31 133
2862.43 135
2862.56 134
2862.68 130
2862.80 123
2862.92 116
2863.05 106
2863.17 97
2863.29 86
2863.41 75
2863.54 65
2863.66 56
2863.78 48
2863.91 41
2864.03 36
2864.15 32
2864.27 30
2864.40 29
2864.52 30
2864.64 33
2864.76 38
2864.89 46
2865.01 56
2865.13 66
2865.26 76
2865.38 85
2865.50 91
2865.62 95
2865.75 95
2865.87 93
2865.99 90
2866.11 86
2866.24 83
2866.36 81
2866.48 81
2866.61 83
2866.73 86
2866.85 91
2866.97 95
2867.10 98
2867.22 99
2867.34 99
2867.47 97
2867.59 95
2867.71 93
2867.83 92
2867.96 92
2868.08 96
2868.20 101
2868.33 108
2868.45 116
2868.57 121
2868.69 123
2868.82 120
2868.94 113
2869.06 102
2869.18 90
2869.31 80
2869.43 75
2869.55 75
2869.68 81
2869.80 91
2869.92 104
2870.04 118
2870.17 132
2870.29 144
2870.41 155
2870.54 165
2870.66 173
2870.78 181
2870.90 188
2871.03 194
2871.15 200
2871.27 205
2871.40 210
2871.52 217
2871.64 224
2871.77 234
2871.89 244
2872.01 255
2872.13 267
2872.26 278
2872.38 287
2872.50 295
2872.63 300
2872.75 303
2872.87 302
2872.99 298
2873.12 291
2873.24 284
2873.36 277
2873.49 271
2873.61 268
2873.73 268
2873.85 271
2873.98 276
2874.10 281
2874.22 284
2874.35 284
2874.47 279
2874.59 270
2874.72 259
2874.84 248
2874.96 238
2875.08 231
2875.21 227
2875.33 227
2875.45 229
2875.58 231
2875.70 233
2875.82 234
2875.94 232
2876.07 229
2876.19 223
2876.31 215
2876.44 204
2876.56 190
2876.68 174
2876.81 155
2876.93 137
2877.05 120
2877.17 105
2877.30 94
2877.42 86
2877.54 82
2877.67 79
2877.79 77
2877.91 75
2878.04 71
2878.16 66
2878.28 60
2878.41 53
2878.53 46
2878.65 37
2878.77 29
2878.90 21
2879.02 13
2879.14 7
2879.27 3
2879.39 1
2879.51 1
2879.64 1
2879.76 1
2879.88 0
2880.00 0
2880.13 0
2880.25 0
2880.37 0
2880.50 0
2880.62 0
2880.74 5
2880.87 13
2880.99 21
2881.11 29
2881.24 35
2881.36 41
2881.48 46
2881.60 49
2881.73 52
2881.85 54
2881.97 55
2882.10 54
2882.22 52
2882.34 49
2882.47 46
2882.59 44
2882.71 42
2882.84 41
2882.96 42
2883.08 43
2883.21 44
2883.33 44
2883.45 45
2883.57 44
2883.70 44
2883.82 45
2883.94 46
2884.07 49
2884.19 53
2884.31 57
2884.44 60
2884.56 62
2884.68 61
2884.81 58
2884.93 53
2885.05 46
2885.18 38
2885.30 29
2885.42 20
2885.55 10
2885.67 1
2885.79 0
2885.92 0
2886.04 0
2886.16 0
2886.28 2
2886.41 12
2886.53 23
2886.65 33
2886.78 41
2886.90 46
2887.02 48
2887.15 48
2887.27 45
2887.39 42
2887.52 38
2887.64 36
2887.76 35
2887.89 35
2888.01 38
2888.13 43
2888.26 50
2888.38 57
2888.50 63
2888.63 68
2888.75 71
2888.87 72
2889.00 70
2889.12 68
2889.24 64
2889.37 62
2889.49 62
2889.61 63
2889.74 65
2889.86 68
2889.98 71
2890.11 72
2890.23 72
2890.35 71
2890.48 70
2890.60 69
2890.72 68
2890.84 67
2890.97 66
2891.09 65
2891.21 63
2891.34 61
2891.46 60
2891.58 60
2891.71 62
2891.83 67
2891.95 74
2892.08 83
2892.20 92
2892.32 98
2892.45 102
2892.57 101
2892.69 97
2892.82 90
2892.94 83
2893.06 77
2893.19 74
2893.31 75
2893.43 79
2893.56 85
2893.68 91
2893.80 96
2893.93 98
2894.05 97
2894.18 94
2894.30 92
2894.42 91
2894.55 94
2894.67 101
2894.79 110
2894.92 120
2895.04 129
2895.16 136
2895.29 139
2895.41 137
2895.53 132
2895.66 125
2895.78 116
2895.90 108
2896.03 102
2896.15 99
2896.27 98
2896.40 101
2896.52 106
2896.64 114
2896.77 122
2896.89 131
2897.01 140
2897.14 148
2897.26 155
2897.38 160
2897.51 164
2897.63 166
2897.75 166
2897.88 164
2898.00 161
2898.12 157
2898.25 152
2898.37 147
2898.49 143
2898.62 141
2898.74 140
2898.87 141
2898.99 144
2899.11 147
2899.24 152
2899.36 157
2899.48 162
2899.61 166
2899.73 170
2899.85 172
2899.98 172
2900.10 169
2900.22 164
2900.35 157
2900.47 149
2900.59 143
2900.72 139
2900.84 138
2900.96 140
2901.09 146
2901.21 153
2901.33 161
2901.46 171
2901.58 180
2901.71 190
2901.83 200
2901.95 207
2902.08 213
2902.20 215
2902.32 213
2902.45 206
2902.57 196
2902.69 183
2902.82 170
2902.94 158
2903.06 148
2903.19 143
2903.31 141
2903.44 145
2903.56 151
2903.68 160
2903.81 169
2903.93 177
2904.05 182
2904.18 184
2904.30 180
2904.42 173
2904.55 162
2904.67 149
2904.79 137
2904.92 126
2905.04 117
2905.17 111
2905.29 106
2905.41 103
2905.54 99
2905.66 94
2905.78 89
2905.91 83
2906.03 76
2906.15 70
2906.28 65
2906.40 60
2906.53 58
2906.65 57
2906.77 59
2906.90 64
2907.02 69
2907.14 75
2907.27 81
2907.39 87
2907.51 90
2907.64 93
2907.76 94
2907.89 94
2908.01 93
2908.13 92
2908.26 89
2908.38 86
2908.50 83
2908.63 79
2908.75 75
2908.87 71
2909.00 66
2909.12 60
2909.25 53
2909.37 44
2909.49 33
2909.62 22
2909.74 11
2909.86 2
2909.99 0
2910.11 0
2910.24 0
2910.36 3
2910.48 10
2910.61 16
2910.73 21
2910.85 24
2910.98 26
2911.10 26
2911.23 27
2911.35 28
2911.47 31
2911.60 35
2911.72 39
2911.84 42
2911.97 44
2912.09 43
2912.22 40
2912.34 35
2912.46 29
2912.59 22
2912.71 16
2912.83 11
2912.96 7
2913.08 3
2913.21 0
2913.33 0
2913.45 0
2913.58 0
2913.70 0
2913.82 0
2913.95 0
2914.07 0
2914.20 0
2914.32 11
2914.44 24
2914.57 39
2914.69 53
2914.81 67
2914.94 79
2915.06 88
2915.19 94
2915.31 98
2915.43 99
2915.56 99
2915.68 99
2915.81 99
2915.93 102
2916.05 108
2916.18 115
2916.30 122
2916.42 130
2916.55 136
2916.67 140
2916.80 141
2916.92 141
2917.04 140
2917.17 140
2917.29 142
2917.42 146
2917.54 153
2917.66 162
2917.79 174
2917.91 186
2918.03 199
2918.16 213
2918.28 227
2918.41 242
2918.53 257
2918.65 273
2918.78 290
2918.90 307
2919.03 324
2919.15 338
2919.27 350
2919.40 359
2919.52 367
2919.65 374
2919.77 382
2919.89 392
2920.02 405
2920.14 421
2920.26 438
2920.39 454
2920.51 466
2920.64 474
2920.76 477
2920.88 474
2921.01 466
2921.13 456
2921.26 445
2921.38 433
2921.50 423
2921.63 414
2921.75 405
2921.88 398
2922.00 392
2922.12 386
2922.25 381
2922.37 377
2922.50 375
2922.62 373
2922.74 371
2922.87 368
2922.99 363
2923.12 358
2923.24 350
2923.36 343
2923.49 335
2923.61 329
2923.74 323
2923.86 318
2923.98 313
2924.11 307
2924.23 302
2924.36 296
2924.48 291
2924.60 285
2924.73 279
2924.85 273
2924.98 266
2925.10 258
2925.22 249
2925.35 240
2925.47 230
2925.60 221
2925.72 213
2925.84 207
2925.97 202
2926.09 200
2926.22 200
2926.34 202
2926.46 206
2926.59 211
2926.71 217
2926.84 223
2926.96 229
2927.08 234
2927.21 238
2927.33 241
2927.46 243
2927.58 246
2927.71 248
2927.83 253
2927.95 258
2928.08 265
2928.20 271
2928.33 276
2928.45 279
2928.57 278
2928.70 275
2928.82 269
2928.95 262
2929.07 256
2929.19 252
2929.32 249
2929.44 247
2929.57 246
2929.69 244
2929.81 241
2929.94 237
2930.06 233
2930.19 229
2930.31 226
2930.44 223
2930.56 221
2930.68 219
2930.81 218
2930.93 218
2931.06 219
2931.18 220
2931.30 221
2931.43 223
2931.55 224
2931.68 226
2931.80 228
2931.93 232
2932.05 236
2932.17 242
2932.30 250
2932.42 259
2932.55 268
2932.67 278
2932.79 289
2932.92 301
2933.04 316
2933.17 335
2933.29 360
2933.42 391
2933.54 427
2933.66 467
2933.79 510
2933.91 554
2934.04 598
2934.16 644
2934.29 693
2934.41 748
2934.53 810
2934.66 882
2934.78 961
2934.91 1048
2935.03 1137
2935.15 1226
2935.28 1312
2935.40 1394
2935.53 1472
2935.65 1546
2935.78 1617
2935.90 1687
2936.02 1753
2936.15 1816
2936.27 1872
2936.40 1922
2936.52 1963
2936.65 1996
2936.77 2020
2936.89 2036
2937.02 2043
2937.14 2041
2937.27 2030
2937.39 2011
2937.52 1986
2937.64 1954
2937.76 1920
2937.89 1886
2938.01 1853
2938.14 1823
2938.26 1796
2938.39 1771
2938.51 1747
2938.63 1722
2938.76 1693
2938.88 1658
2939.01 1618
2939.13 1572
2939.26 1521
2939.38 1467
2939.50 1412
2939.63 1359
2939.75 1309
2939.88 1263
2940.00 1222
2940.13 1184
2940.25 1150
2940.38 1117
2940.50 1084
2940.62 1049
2940.75 1011
2940.87 972
2941.00 932
2941.12 892
2941.25 854
2941.37 819
2941.49 786
2941.62 756
2941.74 728
2941.87 701
2941.99 675
2942.12 649
2942.24 623
2942.37 597
2942.49 571
2942.61 545
2942.74 521
2942.86 500
2942.99 483
2943.11 471
2943.24 465
2943.36 463
2943.48 464
2943.61 468
2943.73 473
2943.86 477
2943.98 479
2944.11 479
2944.23 476
2944.36 469
2944.48 458
2944.60 443
2944.73 424
2944.85 401
2944.98 377
2945.10 352
2945.23 328
2945.35 306
2945.48 285
2945.60 265
2945.72 246
2945.85 228
2945.97 211
2946.10 196
2946.22 182
2946.35 171
2946.47 163
2946.60 158
2946.72 155
2946.85 156
2946.97 158
2947.09 160
2947.22 164
2947.34 166
2947.47 168
2947.59 169
2947.72 168
2947.84 165
2947.97 161
2948.09 156
2948.21 150
2948.34 142
2948.46 133
2948.59 124
2948.71 115
2948.84 107
2948.96 100
2949.09 96
2949.21 95
2949.34 96
2949.46 99
2949.58 102
2949.71 105
2949.83 107
2949.96 108
2950.08 108
2950.21 107
2950.33 107
2950.46 107
2950.58 108
2950.71 110
2950.83 113
2950.95 116
2951.08 118
2951.20 119
2951.33 118
2951.45 115
2951.58 110
2951.70 105
2951.83 99
2951.95 93
2952.08 88
2952.20 84
2952.33 80
2952.45 77
2952.57 74
2952.70 69
2952.82 63
2952.95 55
2953.07 45
2953.20 35
2953.32 24
2953.45 14
2953.57 4
2953.70 0
2953.82 0
2953.95 0
2954.07 0
2954.19 0
2954.32 0
2954.44 0
2954.57 2
2954.69 6
2954.82 10
2954.94 11
2955.07 11
2955.19 10
2955.32 8
2955.44 7
2955.57 5
2955.69 5
2955.82 7
2955.94 11
2956.06 17
2956.19 26
2956.31 38
2956.44 52
2956.56 69
2956.69 86
2956.81 104
2956.94 121
2957.06 136
2957.19 148
2957.31 158
2957.44 165
2957.56 169
2957.69 171
2957.81 171
2957.94 169
2958.06 165
2958.18 162
2958.31 159
2958.43 157
2958.56 158
2958.68 160
2958.81 163
2958.93 166
2959.06 167
2959.18 165
2959.31 161
2959.43 154
2959.56 146
2959.68 137
2959.81 129
2959.93 121
2960.06 115
2960.18 111
2960.31 109
2960.43 109
2960.55 111
2960.68 114
2960.80 118
2960.93 122
2961.05 126
2961.18 128
2961.30 129
2961.43 128
2961.55 126
2961.68 123
2961.80 120
2961.93 117
2962.05 114
2962.18 111
2962.30 109
2962.43 108
2962.55 108
2962.68 107
2962.80 106
2962.93 104
2963.05 100
2963.18 95
2963.30 88
2963.43 80
2963.55 70
2963.68 59
2963.80 48
2963.92 35
2964.05 22
2964.17 9
2964.30 0
2964.42 0
2964.55 0
2964.67 0
2964.80 0
2964.92 0
2965.05 6
2965.17 20
2965.30 34
2965.42 46
2965.55 56
2965.67 63
2965.80 66
2965.92 65
2966.05 62
2966.17 55
2966.30 46
2966.42 37
2966.55 27
2966.67 20
2966.80 15
2966.92 13
2967.05 14
2967.17 18
2967.30 24
2967.42 32
2967.55 39
2967.67 47
2967.80 53
2967.92 57
2968.05 59
2968.17 59
2968.30 57
2968.42 53
2968.55 48
2968.67 43
2968.80 39
2968.92 38
2969.05 39
2969.17 42
2969.30 47
2969.42 53
2969.55 58
2969.67 62
2969.80 65
2969.92 66
2970.05 64
2970.17 61
2970.30 57
2970.42 52
2970.55 47
2970.67 43
2970.80 41
2970.92 40
2971.05 42
2971.17 44
2971.30 47
2971.42 50
2971.55 52
2971.67 53
2971.80 53
2971.92 52
2972.05 50
2972.17 49
2972.30 46
2972.42 44
2972.55 41
2972.67 39
2972.80 37
2972.92 35
2973.05 34
2973.17 32
2973.30 30
2973.42 28
2973.55 27
2973.67 27
2973.80 31
2973.92 39
2974.05 52
2974.17 68
2974.30 88
2974.42 107
2974.55 125
2974.67 138
2974.80 147
2974.92 150
2975.05 148
2975.17 143
2975.30 137
2975.42 130
2975.55 125
2975.67 120
2975.80 117
2975.92 115
2976.05 113
2976.17 110
2976.30 106
2976.42 100
2976.55 93
2976.67 84
2976.80 74
2976.92 65
2977.05 56
2977.17 50
2977.30 46
2977.42 44
2977.55 43
2977.67 43
2977.80 43
2977.92 41
2978.05 39
2978.17 35
2978.30 32
2978.42 29
2978.55 27
2978.68 27
2978.80 30
2978.93 34
2979.05 39
2979.18 45
2979.30 49
2979.43 52
2979.55 52
2979.68 51
2979.80 48
2979.93 45
2980.05 42
2980.18 42
2980.30 43
2980.43 47
2980.55 51
2980.68 56
2980.80 59
2980.93 60
2981.05 60
2981.18 58
2981.30 56
2981.43 55
2981.55 55
2981.68 56
2981.80 59
2981.93 63
2982.06 65
2982.18 67
2982.31 66
2982.43 64
2982.56 60
2982.68 56
2982.81 51
2982.93 47
2983.06 45
2983.18 44
2983.31 42
2983.43 41
2983.56 39
2983.68 35
2983.81 32
2983.93 29
2984.06 27
2984.18 28
2984.31 30
2984.44 34
2984.56 39
2984.69 43
2984.81 46
2984.94 48
2985.06 47
2985.19 46
2985.31 44
2985.44 42
2985.56 38
2985.69 34
2985.81 28
2985.94 21
2986.06 13
2986.19 6
2986.31 0
2986.44 0
2986.57 0
2986.69 0
2986.82 0
2986.94 0
2987.07 0
2987.19 0
2987.32 0
2987.44 7
2987.57 17
2987.69 28
2987.82 38
2987.94 48
2988.07 56
2988.19 61
2988.32 62
2988.45 59
2988.57 53
2988.70 44
2988.82 35
2988.95 25
2989.07 17
2989.20 11
2989.32 7
2989.45 5
2989.57 4
2989.70 5
2989.82 6
2989.95 9
2990.08 11
2990.20 14
2990.33 16
2990.45 18
2990.58 19
2990.70 19
2990.83 19
2990.95 18
2991.08 19
2991.20 21
2991.33 24
2991.46 29
2991.58 35
2991.71 41
2991.83 48
2991.96 54
2992.08 59
2992.21 62
2992.33 64
2992.46 64
2992.58 64
2992.71 63
2992.83 62
2992.96 61
2993.09 59
2993.21 57
2993.34 54
2993.46 50
2993.59 45
2993.71 41
2993.84 39
2993.96 38
2994.09 39
2994.22 41
2994.34 44
2994.47 47
2994.59 49
2994.72 51
2994.84 52
2994.97 53
2995.09 54
2995.22 55
2995.34 55
2995.47 53
2995.60 50
2995.72 46
2995.85 41
2995.97 37
2996.10 36
2996.22 38
2996.35 44
2996.47 53
2996.60 64
2996.73 76
2996.85 88
2996.98 98
2997.10 105
2997.23 110
2997.35 113
2997.48 114
2997.60 114
2997.73 113
2997.86 113
2997.98 115
2998.11 117
2998.23 121
2998.36 127
2998.48 134
2998.61 142
2998.73 152
2998.86 162
2998.99 173
2999.11 183
2999.24 192
2999.36 197
2999.49 199
2999.61 197
2999.74 192
2999.86 185
2999.99 177
3000.12 168
3000.24 161
3000.37 154
3000.49 147
3000.62 140
3000.74 133
3000.87 124
3001.00 114
3001.12 103
3001.25 91
3001.37 81
3001.50 72
3001.62 66
3001.75 64
3001.87 65
3002.00 68
3002.13 74
3002.25 81
3002.38 89
3002.50 95
3002.63 101
3002.75 106
3002.88 109
3003.01 110
3003.13 109
3003.26 107
3003.38 104
3003.51 102
3003.63 99
3003.76 98
3003.89 96
3004.01 95
3004.14 93
3004.26 90
3004.39 85
3004.51 77
3004.64 66
3004.77 55
3004.89 42
3005.02 29
3005.14 18
3005.27 9
3005.39 4
3005.52 1
3005.65 2
3005.77 5
3005.90 9
3006.02 13
3006.15 15
3006.27 16
3006.40 14
3006.53 11
3006.65 8
3006.78 7
3006.90 7
3007.03 10
3007.15 16
3007.28 23
3007.41 31
3007.53 38
3007.66 42
3007.78 43
3007.91 41
3008.03 35
3008.16 26
3008.29 15
3008.41 5
3008.54 0
3008.66 0
3008.79 0
3008.91 0
3009.04 0
3009.17 0
3009.29 0
3009.42 0
3009.54 6
3009.67 14
3009.80 20
3009.92 25
3010.05 29
3010.17 33
3010.30 37
3010.42 43
3010.55 51
3010.68 59
3010.80 67
3010.93 73
3011.05 76
3011.18 74
3011.31 70
3011.43 63
3011.56 56
3011.68 50
3011.81 47
3011.93 47
3012.06 50
3012.19 55
3012.31 60
3012.44 66
3012.56 72
3012.69 76
3012.82 80
3012.94 83
3013.07 84
3013.19 84
3013.32 83
3013.44 81
3013.57 79
3013.70 77
3013.82 76
3013.95 77
3014.07 80
3014.20 85
3014.33 91
3014.45 98
3014.58 106
3014.70 113
3014.83 119
3014.96 125
3015.08 131
3015.21 135
3015.33 138
3015.46 140
3015.59 140
3015.71 137
3015.84 132
3015.96 124
3016.09 116
3016.22 107
3016.34 99
3016.47 91
3016.59 85
3016.72 80
3016.84 77
3016.97 75
3017.10 76
3017.22 80
3017.35 86
3017.47 93
3017.60 102
3017.73 111
3017.85 119
3017.98 126
3018.10 130
3018.23 132
3018.36 132
3018.48 131
3018.61 131
3018.73 133
3018.86 136
3018.99 142
3019.11 149
3019.24 157
3019.36 163
3019.49 166
3019.62 166
3019.74 163
3019.87 157
3019.99 149
3020.12 141
3020.25 133
3020.37 124
3020.50 116
3020.62 107
3020.75 99
3020.88 90
3021.00 83
3021.13 76
3021.25 71
3021.38 67
3021.51 65
3021.63 64
3021.76 64
3021.89 64
3022.01 64
3022.14 65
3022.26 67
3022.39 69
3022.52 72
3022.64 75
3022.77 78
3022.89 81
3023.02 82
3023.15 83
3023.27 83
3023.40 81
3023.52 79
3023.65 77
3023.78 74
3023.90 71
3024.03 67
3024.15 63
3024.28 58
3024.41 51
3024.53 42
3024.66 32
3024.79 22
3024.91 12
3025.04 4
3025.16 0
3025.29 0
3025.42 0
3025.54 0
3025.67 0
3025.79 0
3025.92 0
3026.05 0
3026.17 0
3026.30 5
3026.43 17
3026.55 31
3026.68 45
3026.80 57
3026.93 67
3027.06 73
3027.18 75
3027.31 75
3027.43 72
3027.56 68
3027.69 64
3027.81 61
3027.94 58
3028.07 57
3028.19 55
3028.32 51
3028.44 47
3028.57 39
3028.70 31
3028.82 22
3028.95 15
3029.08 11
3029.20 10
3029.33 15
3029.45 23
3029.58 33
3029.71 42
3029.83 50
3029.96 53
3030.08 52
3030.21 47
3030.34 40
3030.46 32
3030.59 25
3030.72 21
3030.84 22
3030.97 26
3031.09 33
3031.22 42
3031.35 50
3031.47 56
3031.60 60
3031.73 59
3031.85 55
3031.98 49
3032.10 42
3032.23 36
3032.36 32
3032.48 29
3032.61 29
3032.74 31
3032.86 34
3032.99 37
3033.12 40
3033.24 43
3033.37 45
3033.49 47
3033.62 46
3033.75 44
3033.87 40
3034.00 35
3034.13 30
3034.25 24
3034.38 20
3034.50 17
3034.63 17
3034.76 18
3034.88 21
3035.01 26
3035.14 30
3035.26 35
3035.39 37
3035.52 37
3035.64 34
3035.77 28
3035.89 21
3036.02 13
3036.15 7
3036.27 3
3036.40 2
3036.53 3
3036.65 4
3036.78 5
3036.91 3
3037.03 1
3037.16 0
3037.28 0
3037.41 0
3037.54 0
3037.66 0
3037.79 0
3037.92 5
3038.04 10
3038.17 15
3038.30 19
3038.42 22
3038.55 25
3038.67 28
3038.80 32
3038.93 36
3039.05 41
3039.18 45
3039.31 47
3039.43 48
3039.56 48
3039.69 45
3039.81 41
3039.94 36
3040.07 31
3040.19 26
3040.32 22
3040.44 19
3040.57 17
3040.70 16
3040.82 16
3040.95 17
3041.08 17
3041.20 18
3041.33 18
3041.46 18
3041.58 18
3041.71 18
3041.84 18
3041.96 19
3042.09 19
3042.22 20
3042.34 20
3042.47 20
3042.59 19
3042.72 18
3042.85 17
3042.97 16
3043.10 17
3043.23 19
3043.35 22
3043.48 27
3043.61 33
3043.73 40
3043.86 47
3043.99 53
3044.11 56
3044.24 57
3044.37 56
3044.49 52
3044.62 48
3044.75 44
3044.87 43
3045.00 44
3045.13 48
3045.25 54
3045.38 61
3045.50 67
3045.63 71
3045.76 73
3045.88 73
3046.01 73
3046.14 71
3046.26 69
3046.39 68
3046.52 66
3046.64 65
3046.77 63
3046.90 61
3047.02 59
3047.15 57
3047.28 56
3047.40 55
3047.53 55
3047.66 56
3047.78 57
3047.91 60
3048.04 63
3048.16 66
3048.29 68
3048.42 70
3048.54 72
3048.67 74
3048.80 76
3048.92 79
3049.05 83
3049.18 87
3049.30 91
3049.43 94
3049.56 96
3049.68 98
3049.81 98
3049.94 99
3050.06 101
3050.19 103
3050.32 106
3050.44 109
3050.57 111
3050.70 111
3050.82 108
3050.95 102
3051.08 93
3051.20 83
3051.33 74
3051.46 66
3051.58 62
3051.71 62
3051.84 66
3051.96 74
3052.09 85
3052.22 95
3052.34 104
3052.47 112
3052.60 117
3052.72 120
3052.85 122
3052.98 124
3053.10 126
3053.23 127
3053.36 129
3053.48 129
3053.61 129
3053.74 128
3053.86 126
3053.99 123
3054.12 122
3054.24 121
3054.37 123
3054.50 126
3054.62 131
3054.75 136
3054.88 142
3055.00 145
3055.13 146
3055.26 143
3055.38 137
3055.51 129
3055.64 120
3055.76 112
3055.89 107
3056.02 105
3056.14 106
3056.27 110
3056.40 114
3056.53 117
3056.65 118
3056.78 116
3056.91 114
3057.03 110
3057.16 107
3057.29 106
3057.41 105
3057.54 104
3057.67 102
3057.79 98
3057.92 91
3058.05 83
3058.17 73
3058.30 64
3058.43 55
3058.55 48
3058.68 43
3058.81 39
3058.93 36
3059.06 34
3059.19 33
3059.32 36
3059.44 41
3059.57 48
3059.70 59
3059.82 70
3059.95 82
3060.08 92
3060.20 99
3060.33 103
3060.46 104
3060.58 101
3060.71 96
3060.84 91
3060.96 84
3061.09 78
3061.22 72
3061.34 66
3061.47 61
3061.60 56
3061.73 51
3061.85 46
3061.98 40
3062.11 34
3062.23 28
3062.36 22
3062.49 16
3062.61 11
3062.74 7
3062.87 5
3062.99 4
3063.12 3
3063.25 2
3063.38 0
3063.50 0
3063.63 0
3063.76 0
3063.88 0
3064.01 0
3064.14 0
3064.26 0
3064.39 2
3064.52 3
3064.64 4
3064.77 3
3064.90 2
3065.03 1
3065.15 2
3065.28 4
3065.41 8
3065.53 13
3065.66 17
3065.79 21
3065.91 24
3066.04 26
3066.17 29
3066.30 32
3066.42 37
3066.55 42
3066.68 49
3066.80 57
3066.93 64
3067.06 71
3067.18 77
3067.31 80
3067.44 82
3067.57 81
3067.69 79
3067.82 76
3067.95 72
3068.07 68
3068.20 65
3068.33 62
3068.45 61
3068.58 62
3068.71 65
3068.84 71
3068.96 79
3069.09 90
3069.22 103
3069.34 118
3069.47 131
3069.60 143
3069.72 153
3069.85 160
3069.98 164
3070.11 166
3070.23 167
3070.36 169
3070.49 171
3070.61 172
3070.74 173
3070.87 172
3071.00 168
3071.12 161
3071.25 152
3071.38 139
3071.50 125
3071.63 110
3071.76 94
3071.89 78
3072.01 63
3072.14 50
3072.27 39
3072.39 30
3072.52 25
3072.65 23
3072.77 24
3072.90 26
3073.03 28
3073.16 31
3073.28 32
3073.41 33
3073.54 32
3073.66 32
3073.79 32
3073.92 33
3074.05 33
3074.17 35
3074.30 36
3074.43 36
3074.55 37
3074.68 37
3074.81 37
3074.94 37
3075.06 38
3075.19 40
3075.32 44
3075.45 48
3075.57 54
3075.70 61
3075.83 69
3075.95 79
3076.08 89
3076.21 99
3076.34 109
3076.46 116
3076.59 122
3076.72 126
3076.84 129
3076.97 132
3077.10 136
3077.23 141
3077.35 146
3077.48 151
3077.61 154
3077.73 155
3077.86 154
3077.99 150
3078.12 144
3078.24 139
3078.37 135
3078.50 133
3078.63 133
3078.75 135
3078.88 138
3079.01 141
3079.13 144
3079.26 148
3079.39 154
3079.52 162
3079.64 170
3079.77 179
3079.90 185
3080.03 188
3080.15 184
3080.28 175
3080.41 160
3080.53 141
3080.66 121
3080.79 104
3080.92 90
3081.04 82
3081.17 80
3081.30 84
3081.43 91
3081.55 100
3081.68 108
3081.81 113
3081.93 116
3082.06 115
3082.19 111
3082.32 107
3082.44 102
3082.57 99
3082.70 97
3082.83 96
3082.95 95
3083.08 93
3083.21 89
3083.33 81
3083.46 72
3083.59 60
3083.72 49
3083.84 39
3083.97 32
3084.10 29
3084.23 28
3084.35 31
3084.48 34
3084.61 39
3084.74 44
3084.86 48
3084.99 53
3085.12 57
3085.25 62
3085.37 66
3085.50 69
3085.63 69
3085.75 66
3085.88 60
3086.01 52
3086.14 41
3086.26 30
3086.39 19
3086.52 10
3086.65 2
3086.77 0
3086.90 0
3087.03 0
3087.16 0
3087.28 1
3087.41 6
3087.54 12
3087.67 19
3087.79 27
3087.92 37
3088.05 46
3088.18 56
3088.30 66
3088.43 73
3088.56 78
3088.69 80
3088.81 78
3088.94 75
3089.07 69
3089.20 63
3089.32 55
3089.45 46
3089.58 37
3089.71 28
3089.83 18
3089.96 10
3090.09 5
3090.22 2
3090.34 1
3090.47 2
3090.60 5
3090.72 8
3090.85 10
3090.98 13
3091.11 16
3091.23 19
3091.36 24
3091.49 30
3091.62 37
3091.74 45
3091.87 52
3092.00 59
3092.13 65
3092.26 69
3092.38 70
3092.51 70
3092.64 67
3092.77 63
3092.89 56
3093.02 47
3093.15 37
3093.28 27
3093.40 18
3093.53 12
3093.66 8
3093.79 7
3093.91 9
3094.04 13
3094.17 19
3094.30 24
3094.42 30
3094.55 36
3094.68 41
3094.81 47
3094.93 53
3095.06 58
3095.19 61
3095.32 62
3095.44 61
3095.57 58
3095.70 54
3095.83 52
3095.95 53
3096.08 57
3096.21 64
3096.34 73
3096.46 83
3096.59 92
3096.72 98
3096.85 102
3096.98 101
3097.10 98
3097.23 93
3097.36 87
3097.49 82
3097.61 78
3097.74 74
3097.87 72
3098.00 69
3098.12 67
3098.25 64
3098.38 60
3098.51 56
3098.63 54
3098.76 53
3098.89 54
3099.02 55
3099.15 57
3099.27 59
3099.40 59
3099.53 58
3099.66 56
3099.78 54
3099.91 53
3100.04 52
3100.17 53
3100.29 53
3100.42 53
3100.55 51
3100.68 49
3100.80 46
3100.93 42
3101.06 40
3101.19 40
3101.32 41
3101.44 43
3101.57 46
3101.70 49
3101.83 52
3101.95 56
3102.08 59
3102.21 63
3102.34 66
3102.47 69
3102.59 71
3102.72 71
3102.85 71
3102.98 69
3103.10 67
3103.23 64
3103.36 61
3103.49 58
3103.61 53
3103.74 48
3103.87 42
3104.00 36
3104.13 30
3104.25 25
3104.38 23
3104.51 21
3104.64 22
3104.76 23
3104.89 25
3105.02 26
3105.15 28
3105.28 30
3105.40 33
3105.53 37
3105.66 43
3105.79 51
3105.91 60
3106.04 67
3106.17 73
3106.30 74
3106.43 72
3106.55 66
3106.68 58
3106.81 49
3106.94 42
3107.07 38
3107.19 36
3107.32 36
3107.45 37
3107.58 38
3107.70 37
3107.83 34
3107.96 29
3108.09 24
3108.22 18
3108.34 14
3108.47 11
3108.60 10
3108.73 9
3108.86 9
3108.98 7
3109.11 4
3109.24 0
3109.37 0
3109.49 0
3109.62 0
3109.75 0
3109.88 0
3110.01 0
3110.13 1
3110.26 6
3110.39 11
3110.52 14
3110.65 16
3110.77 16
3110.90 16
3111.03 14
3111.16 13
3111.28 12
3111.41 10
3111.54 8
3111.67 5
3111.80 1
3111.92 0
3112.05 0
3112.18 0
3112.31 0
3112.44 0
3112.56 0
3112.69 9
3112.82 20
3112.95 32
3113.08 44
3113.20 54
3113.33 61
3113.46 65
3113.59 64
3113.72 60
3113.84 52
3113.97 43
3114.10 33
3114.23 25
3114.36 20
3114.48 19
3114.61 24
3114.74 33
3114.87 46
3115.00 61
3115.12 77
3115.25 92
3115.38 104
3115.51 113
3115.64 118
3115.76 119
3115.89 118
3116.02 114
3116.15 111
3116.28 108
3116.40 107
3116.53 109
3116.66 117
3116.79 129
3116.92 147
3117.04 168
3117.17 190
3117.30 211
3117.43 227
3117.56 236
3117.68 238
3117.81 232
3117.94 220
3118.07 205
3118.20 190
3118.32 177
3118.45 166
3118.58 159
3118.71 154
3118.84 151
3118.96 150
3119.09 150
3119.22 152
3119.35 155
3119.48 160
3119.60 165
3119.73 171
3119.86 177
3119.99 181
3120.12 184
3120.25 186
3120.37 188
3120.50 189
3120.63 191
3120.76 193
3120.89 196
3121.01 199
3121.14 201
3121.27 204
3121.40 205
3121.53 205
3121.65 201
3121.78 194
3121.91 183
3122.04 169
3122.17 155
3122.30 142
3122.42 132
3122.55 126
3122.68 124
3122.81 126
3122.94 129
3123.06 132
3123.19 133
3123.32 131
3123.45 128
3123.58 123
3123.70 119
3123.83 115
3123.96 113
3124.09 113
3124.22 113
3124.35 115
3124.47 117
3124.60 119
3124.73 121
3124.86 123
3124.99 123
3125.11 122
3125.24 119
3125.37 114
3125.50 107
3125.63 98
3125.76 90
3125.88 83
3126.01 80
3126.14 80
3126.27 84
3126.40 90
3126.53 97
3126.65 104
3126.78 109
3126.91 111
3127.04 109
3127.17 105
3127.29 98
3127.42 90
3127.55 82
3127.68 77
3127.81 74
3127.94 76
3128.06 81
3128.19 89
3128.32 98
3128.45 107
3128.58 115
3128.71 121
3128.83 126
3128.96 131
3129.09 135
3129.22 138
3129.35 141
3129.48 141
3129.60 139
3129.73 133
3129.86 126
3129.99 116
3130.12 106
3130.24 97
3130.37 89
3130.50 83
3130.63 78
3130.76 74
3130.89 71
3131.01 69
3131.14 67
3131.27 66
3131.40 64
3131.53 61
3131.66 59
3131.78 57
3131.91 56
3132.04 57
3132.17 60
3132.30 67
3132.43 76
3132.55 86
3132.68 97
3132.81 107
3132.94 114
3133.07 118
3133.20 120
3133.32 118
3133.45 115
3133.58 110
3133.71 104
3133.84 97
3133.97 90
3134.10 83
3134.22 76
3134.35 71
3134.48 67
3134.61 64
3134.74 62
3134.87 61
3134.99 61
3135.12 61
3135.25 62
3135.38 64
3135.51 66
3135.64 69
3135.76 71
3135.89 72
3136.02 71
3136.15 69
3136.28 64
3136.41 58
3136.53 52
3136.66 46
3136.79 42
3136.92 41
3137.05 43
3137.18 47
3137.31 54
3137.43 60
3137.56 66
3137.69 69
3137.82 68
3137.95 64
3138.08 57
3138.20 48
3138.33 39
3138.46 31
3138.59 24
3138.72 20
3138.85 17
3138.98 16
3139.10 17
3139.23 19
3139.36 22
3139.49 25
3139.62 27
3139.75 27
3139.88 26
3140.00 22
3140.13 18
3140.26 13
3140.39 7
3140.52 3
3140.65 0
3140.77 0
3140.90 0
3141.03 0
3141.16 0
3141.29 0
3141.42 0
3141.55 0
3141.67 0
3141.80 2
3141.93 7
3142.06 14
3142.19 21
3142.32 29
3142.45 39
3142.57 49
3142.70 60
3142.83 71
3142.96 82
3143.09 92
3143.22 103
3143.35 114
3143.47 125
3143.60 137
3143.73 150
3143.86 161
3143.99 171
3144.12 176
3144.25 177
3144.37 172
3144.50 163
3144.63 150
3144.76 135
3144.89 122
3145.02 113
3145.15 107
3145.27 107
3145.40 112
3145.53 121
3145.66 132
3145.79 144
3145.92 155
3146.05 165
3146.17 174
3146.30 182
3146.43 190
3146.56 197
3146.69 204
3146.82 211
3146.95 217
3147.08 222
3147.20 225
3147.33 226
3147.46 227
3147.59 228
3147.72 231
3147.85 236
3147.98 242
3148.10 249
3148.23 254
3148.36 256
3148.49 253
3148.62 245
3148.75 234
3148.88 221
3149.01 207
3149.13 196
3149.26 187
3149.39 182
3149.52 180
3149.65 181
3149.78 184
3149.91 188
3150.03 193
3150.16 199
3150.29 205
3150.42 210
3150.55 214
3150.68 215
3150.81 214
3150.94 210
3151.06 204
3151.19 198
3151.32 193
3151.45 188
3151.58 184
3151.71 181
3151.84 176
3151.97 171
3152.09 164
3152.22 156
3152.35 149
3152.48 144
3152.61 142
3152.74 142
3152.87 146
3153.00 151
3153.12 157
3153.25 163
3153.38 168
3153.51 172
3153.64 175
3153.77 177
3153.90 178
3154.03 179
3154.15 179
3154.28 180
3154.41 182
3154.54 186
3154.67 192
3154.80 200
3154.93 208
3155.06 217
3155.19 224
3155.31 229
3155.44 230
3155.57 228
3155.70 223
3155.83 215
3155.96 204
3156.09 192
3156.22 180
3156.34 169
3156.47 162
3156.60 159
3156.73 160
3156.86 166
3156.99 175
3157.12 183
3157.25 189
3157.38 191
3157.50 191
3157.63 187
3157.76 184
3157.89 182
3158.02 185
3158.15 192
3158.28 203
3158.41 217
3158.54 233
3158.66 250
3158.79 268
3158.92 285
3159.05 303
3159.18 322
3159.31 344
3159.44 369
3159.57 396
3159.70 426
3159.82 457
3159.95 489
3160.08 521
3160.21 553
3160.34 586
3160.47 618
3160.60 651
3160.73 687
3160.86 725
3160.98 766
3161.11 811
3161.24 859
3161.37 910
3161.50 965
3161.63 1023
3161.76 1085
3161.89 1152
3162.02 1226
3162.14 1305
3162.27 1389
3162.40 1474
3162.53 1558
3162.66 1638
3162.79 1713
3162.92 1780
3163.05 1843
3163.18 1902
3163.31 1960
3163.43 2015
3163.56 2067
3163.69 2115
3163.82 2157
3163.95 2190
3164.08 2215
3164.21 2234
3164.34 2248
3164.47 2261
3164.60 2275
3164.72 2290
3164.85 2306
3164.98 2321
3165.11 2331
3165.24 2335
3165.37 2328
3165.50 2312
3165.63 2286
3165.76 2251
3165.89 2211
3166.01 2167
3166.14 2121
3166.27 2075
3166.40 2031
3166.53 1990
3166.66 1952
3166.79 1918
3166.92 1885
3167.05 1853
3167.18 1820
3167.31 1783
3167.43 1742
3167.56 1697
3167.69 1649
3167.82 1597
3167.95 1545
3168.08 1492
3168.21 1440
3168.34 1387
3168.47 1335
3168.60 1284
3168.72 1232
3168.85 1181
3168.98 1131
3169.11 1082
3169.24 1034
3169.37 987
3169.50 942
3169.63 898
3169.76 857
3169.89 818
3170.02 781
3170.15 748
3170.27 716
3170.40 687
3170.53 660
3170.66 636
3170.79 615
3170.92 598
3171.05 584
3171.18 573
3171.31 565
3171.44 560
3171.57 557
3171.69 556
3171.82 556
3171.95 555
3172.08 554
3172.21 552
3172.34 546
3172.47 537
3172.60 526
3172.73 511
3172.86 494
3172.99 475
3173.12 454
3173.24 433
3173.37 412
3173.50 392
3173.63 373
3173.76 356
3173.89 340
3174.02 326
3174.15 313
3174.28 300
3174.41 288
3174.54 276
3174.67 264
3174.79 252
3174.92 242
3175.05 234
3175.18 227
3175.31 223
3175.44 221
3175.57 221
3175.70 221
3175.83 221
3175.96 220
3176.09 219
3176.22 216
3176.35 214
3176.47 211
3176.60 210
3176.73 208
3176.86 207
3176.99 203
3177.12 197
3177.25 187
3177.38 174
3177.51 159
3177.64 143
3177.77 128
3177.90 116
3178.03 107
3178.16 101
3178.28 98
3178.41 96
3178.54 95
3178.67 94
3178.80 93
3178.93 93
3179.06 94
3179.19 98
3179.32 102
3179.45 108
3179.58 113
3179.71 117
3179.84 118
3179.97 118
3180.09 116
3180.22 112
3180.35 107
3180.48 103
3180.61 98
3180.74 93
3180.87 89
3181.00 87
3181.13 86
3181.26 87
3181.39 89
3181.52 91
3181.65 94
3181.78 96
3181.91 98
3182.03 99
3182.16 101
3182.29 104
3182.42 107
3182.55 110
3182.68 111
3182.81 111
3182.94 109
3183.07 103
3183.20 94
3183.33 84
3183.46 73
3183.59 62
3183.72 54
3183.85 49
3183.98 47
3184.11 49
3184.23 53
3184.36 58
3184.49 63
3184.62 67
3184.75 68
3184.88 68
3185.01 65
3185.14 62
3185.27 59
3185.40 55
3185.53 52
3185.66 50
3185.79 47
3185.92 43
3186.05 39
3186.18 34
3186.31 28
3186.43 22
3186.56 17
3186.69 13
3186.82 13
3186.95 15
3187.08 19
3187.21 24
3187.34 29
3187.47 32
3187.60 33
3187.73 33
3187.86 32
3187.99 31
3188.12 32
3188.25 35
3188.38 40
3188.51 47
3188.64 54
3188.77 61
3188.89 68
3189.02 75
3189.15 81
3189.28 88
3189.41 93
3189.54 98
3189.67 102
3189.80 103
3189.93 100
3190.06 95
3190.19 87
3190.32 78
3190.45 68
3190.58 60
3190.71 54
3190.84 51
3190.97 49
3191.10 49
3191.23 49
3191.36 49
3191.49 49
3191.61 49
3191.74 49
3191.87 51
3192.00 53
3192.13 56
3192.26 59
3192.39 60
3192.52 58
3192.65 54
3192.78 47
3192.91 37
3193.04 24
3193.17 11
3193.30 0
3193.43 0
3193.56 0
3193.69 0
3193.82 0
3193.95 0
3194.08 0
3194.21 0
3194.34 3
3194.47 20
3194.60 34
3194.72 46
3194.85 54
3194.98 60
3195.11 63
3195.24 66
3195.37 68
3195.50 72
3195.63 77
3195.76 83
3195.89 89
3196.02 95
3196.15 100
3196.28 105
3196.41 109
3196.54 113
3196.67 116
3196.80 118
3196.93 117
3197.06 115
3197.19 110
3197.32 102
3197.45 93
3197.58 84
3197.71 77
3197.84 73
3197.97 71
3198.10 73
3198.23 76
3198.36 79
3198.48 80
3198.61 79
3198.74 74
3198.87 65
3199.00 55
3199.13 43
3199.26 32
3199.39 22
3199.52 14
3199.65 7
3199.78 1
3199.91 0
3200.04 0
3200.17 0
3200.30 0
3200.43 0
3200.56 0
3200.69 0
3200.82 0
3200.95 7
3201.08 23
3201.21 39
3201.34 55
3201.47 69
3201.60 79
3201.73 87
3201.86 91
3201.99 92
3202.12 91
3202.25 88
3202.38 83
3202.51 77
3202.64 71
3202.77 66
3202.90 63
3203.03 63
3203.16 65
3203.29 71
3203.42 79
3203.54 88
3203.67 98
3203.80 107
3203.93 114
3204.06 121
3204.19 125
3204.32 128
3204.45 129
3204.58 129
3204.71 127
3204.84 124
3204.97 119
3205.10 115
3205.23 111
3205.36 108
3205.49 107
3205.62 107
3205.75 107
3205.88 106
3206.01 104
3206.14 100
3206.27 95
3206.40 89
3206.53 83
3206.66 79
3206.79 77
3206.92 76
3207.05 77
3207.18 78
3207.31 80
3207.44 82
3207.57 84
3207.70 85
3207.83 85
3207.96 84
3208.09 83
3208.22 82
3208.35 82
3208.48 82
3208.61 85
3208.74 88
3208.87 93
3209.00 98
3209.13 103
3209.26 106
3209.39 108
3209.52 108
3209.65 106
3209.78 103
3209.91 99
3210.04 93
3210.17 87
3210.30 80
3210.43 73
3210.56 65
3210.69 59
3210.82 54
3210.95 53
3211.08 56
3211.21 63
3211.34 76
3211.47 91
3211.60 110
3211.73 129
3211.86 147
3211.99 163
3212.12 177
3212.25 187
3212.38 194
3212.51 199
3212.64 201
3212.77 201
3212.90 202
3213.03 203
3213.16 207
3213.29 214
3213.42 224
3213.55 239
3213.68 257
3213.81 277
3213.94 297
3214.07 317
3214.20 335
3214.33 349
3214.46 358
3214.59 363
3214.72 363
3214.85 360
3214.98 354
3215.11 347
3215.24 338
3215.37 329
3215.50 319
3215.63 308
3215.76 297
3215.89 285
3216.02 273
3216.15 263
3216.28 254
3216.41 246
3216.54 241
3216.67 236
3216.80 232
3216.93 227
3217.06 222
3217.19 215
3217.32 207
3217.45 197
3217.58 187
3217.71 176
3217.84 167
3217.97 160
3218.10 156
3218.23 155
3218.36 156
3218.49 158
3218.62 159
3218.75 159
3218.88 156
3219.01 151
3219.14 143
3219.27 134
3219.40 124
3219.53 115
3219.66 106
3219.79 99
3219.92 94
3220.05 92
3220.18 91
3220.31 92
3220.44 94
3220.57 96
3220.70 96
3220.83 95
3220.96 92
3221.09 86
3221.22 77
3221.35 68
3221.48 57
3221.61 47
3221.74 39
3221.87 33
3222.00 30
3222.13 29
3222.26 31
3222.39 35
3222.52 40
3222.65 47
3222.78 55
3222.91 64
3223.04 74
3223.17 84
3223.30 96
3223.43 107
3223.56 119
3223.69 129
3223.82 136
3223.96 140
3224.09 139
3224.22 133
3224.35 123
3224.48 109
3224.61 92
3224.74 75
3224.87 58
3225.00 43
3225.13 29
3225.26 18
3225.39 10
3225.52 5
3225.65 2
3225.78 1
3225.91 2
3226.04 4
3226.17 7
3226.30 11
3226.43 15
3226.56 19
3226.69 23
3226.82 26
3226.95 29
3227.08 32
3227.21 35
3227.34 40
3227.47 46
3227.60 53
3227.73 61
3227.86 69
3227.99 77
3228.12 85
3228.25 92
3228.38 98
3228.51 102
3228.64 105
3228.77 105
3228.90 104
3229.04 101
3229.17 98
3229.30 95
3229.43 93
3229.56 91
3229.69 90
3229.82 89
3229.95 88
3230.08 86
3230.21 84
3230.34 84
3230.47 85
3230.60 87
3230.73 92
3230.86 97
3230.99 101
3231.12 103
3231.25 102
3231.38 98
3231.51 90
3231.64 80
3231.77 70
3231.90 62
3232.03 57
3232.16 57
3232.29 61
3232.42 68
3232.55 77
3232.69 87
3232.82 97
3232.95 107
3233.08 116
3233.21 123
3233.34 128
3233.47 132
3233.60 132
3233.73 129
3233.86 124
3233.99 117
3234.12 110
3234.25 105
3234.38 102
3234.51 103
3234.64 106
3234.77 109
3234.90 113
3235.03 114
3235.16 111
3235.29 106
3235.42 97
3235.55 87
3235.68 76
3235.82 66
3235.95 58
3236.08 53
3236.21 49
3236.34 47
3236.47 46
3236.60 45
3236.73 43
3236.86 41
3236.99 38
3237.12 33
3237.25 28
3237.38 22
3237.51 15
3237.64 8
3237.77 1
3237.90 0
3238.03 0
3238.16 0
3238.29 0
3238.42 0
3238.55 1
3238.69 10
3238.82 20
3238.95 29
3239.08 38
3239.21 44
3239.34 48
3239.47 50
3239.60 51
3239.73 50
3239.86 49
3239.99 48
3240.12 47
3240.25 45
3240.38 43
3240.51 40
3240.64 37
3240.77 35
3240.90 34
3241.04 33
3241.17 31
3241.30 29
3241.43 26
3241.56 22
3241.69 18
3241.82 13
3241.95 8
3242.08 4
3242.21 1
3242.34 0
3242.47 0
3242.60 0
3242.73 0
3242.86 0
3242.99 0
3243.12 0
3243.25 0
3243.39 6
3243.52 13
3243.65 21
3243.78 29
3243.91 35
3244.04 41
3244.17 47
3244.30 53
3244.43 60
3244.56 67
3244.69 75
3244.82 85
3244.95 97
3245.08 111
3245.21 127
3245.34 146
3245.48 166
3245.61 187
3245.74 207
3245.87 225
3246.00 242
3246.13 254
3246.26 263
3246.39 269
3246.52 271
3246.65 272
3246.78 274
3246.91 279
3247.04 289
3247.17 305
3247.30 329
3247.44 360
3247.57 395
3247.70 433
3247.83 471
3247.96 508
3248.09 544
3248.22 580
3248.35 619
3248.48 663
3248.61 711
3248.74 764
3248.87 819
3249.00 874
3249.13 926
3249.27 973
3249.40 1016
3249.53 1055
3249.66 1090
3249.79 1125
3249.92 1160
3250.05 1196
3250.18 1232
3250.31 1268
3250.44 1303
3250.57 1333
3250.70 1359
3250.83 1379
3250.96 1392
3251.10 1399
3251.23 1400
3251.36 1398
3251.49 1393
3251.62 1386
3251.75 1379
3251.88 1370
3252.01 1358
3252.14 1341
3252.27 1320
3252.40 1294
3252.53 1262
3252.66 1227
3252.80 1191
3252.93 1154
3253.06 1120
3253.19 1088
3253.32 1059
3253.45 1033
3253.58 1008
3253.71 984
3253.84 962
3253.97 941
3254.10 922
3254.23 907
3254.37 895
3254.50 887
3254.63 881
3254.76 875
3254.89 868
3255.02 858
3255.15 845
3255.28 828
3255.41 809
3255.54 787
3255.67 765
3255.80 741
3255.94 716
3256.07 690
3256.20 664
3256.33 638
3256.46 614
3256.59 593
3256.72 576
3256.85 565
3256.98 557
3257.11 552
3257.24 548
3257.37 544
3257.51 537
3257.64 527
3257.77 515
3257.90 503
3258.03 492
3258.16 483
3258.29 477
3258.42 473
3258.55 472
3258.68 471
3258.81 469
3258.95 465
3259.08 459
3259.21 452
3259.34 445
3259.47 439
3259.60 437
3259.73 437
3259.86 441
3259.99 446
3260.12 453
3260.25 460
3260.39 466
3260.52 470
3260.65 474
3260.78 478
3260.91 481
3261.04 482
3261.17 483
3261.30 482
3261.43 480
3261.56 476
3261.70 473
3261.83 470
3261.96 468
3262.09 469
3262.22 472
3262.35 479
3262.48 488
3262.61 500
3262.74 515
3262.87 534
3263.00 556
3263.14 580
3263.27 606
3263.40 635
3263.53 667
3263.66 702
3263.79 744
3263.92 795
3264.05 856
3264.18 929
3264.32 1014
3264.45 1111
3264.58 1218
3264.71 1336
3264.84 1463
3264.97 1598
3265.10 1739
3265.23 1885
3265.36 2037
3265.49 2193
3265.63 2354
3265.76 2523
3265.89 2699
3266.02 2886
3266.15 3084
3266.28 3292
3266.41 3508
3266.54 3730
3266.67 3956
3266.80 4187
3266.94 4420
3267.07 4655
3267.20 4890
3267.33 5120
3267.46 5343
3267.59 5552
3267.72 5743
3267.85 5913
3267.98 6062
3268.12 6190
3268.25 6298
3268.38 6389
3268.51 6462
3268.64 6520
3268.77 6560
3268.90 6582
3269.03 6582
3269.16 6560
3269.30 6515
3269.43 6446
3269.56 6357
3269.69 6252
3269.82 6135
3269.95 6012
3270.08 5887
3270.21 5766
3270.34 5651
3270.48 5542
3270.61 5440
3270.74 5342
3270.87 5246
3271.00 5147
3271.13 5041
3271.26 4925
3271.39 4800
3271.53 4663
3271.66 4519
3271.79 4368
3271.92 4215
3272.05 4061
3272.18 3906
3272.31 3751
3272.44 3597
3272.57 3446
3272.71 3298
3272.84 3158
3272.97 3025
3273.10 2903
3273.23 2791
3273.36 2686
3273.49 2588
3273.62 2492
3273.76 2398
3273.89 2303
3274.02 2209
3274.15 2114
3274.28 2020
3274.41 1929
3274.54 1841
3274.67 1757
3274.81 1678
3274.94 1603
3275.07 1533
3275.20 1466
3275.33 1401
3275.46 1337
3275.59 1273
3275.72 1210
3275.86 1146
3275.99 1084
3276.12 1023
3276.25 967
3276.38 914
3276.51 866
3276.64 824
3276.77 787
3276.91 756
3277.04 731
3277.17 711
3277.30 695
3277.43 680
3277.56 666
3277.69 649
3277.82 631
3277.96 611
3278.09 590
3278.22 570
3278.35 553
3278.48 538
3278.61 526
3278.74 515
3278.87 503
3279.01 490
3279.14 475
3279.27 457
3279.40 440
3279.53 424
3279.66 410
3279.79 401
3279.93 396
3280.06 393
3280.19 392
3280.32 391
3280.45 387
3280.58 379
3280.71 368
3280.84 353
3280.98 336
3281.11 318
3281.24 300
3281.37 283
3281.50 270
3281.63 259
3281.76 251
3281.90 246
3282.03 241
3282.16 236
3282.29 231
3282.42 224
3282.55 216
3282.68 208
3282.82 200
3282.95 194
3283.08 188
3283.21 183
3283.34 178
3283.47 173
3283.60 168
3283.73 161
3283.87 154
3284.00 147
3284.13 141
3284.26 137
3284.39 134
3284.52 133
3284.65 134
3284.79 136
3284.92 139
3285.05 141
3285.18 142
3285.31 141
3285.44 139
3285.57 135
3285.71 132
3285.84 130
3285.97 130
3286.10 132
3286.23 135
3286.36 138
3286.50 140
3286.63 141
3286.76 140
3286.89 139
3287.02 138
3287.15 138
3287.28 138
3287.42 137
3287.55 135
3287.68 130
3287.81 123
3287.94 115
3288.07 107
3288.20 100
3288.34 95
3288.47 92
3288.60 92
3288.73 93
3288.86 95
3288.99 99
3289.12 104
3289.26 110
3289.39 117
3289.52 124
3289.65 130
3289.78 136
3289.91 141
3290.05 144
3290.18 147
3290.31 149
3290.44 150
3290.57 151
3290.70 150
3290.83 149
3290.97 147
3291.10 145
3291.23 144
3291.36 144
3291.49 145
3291.62 147
3291.76 150
3291.89 152
3292.02 151
3292.15 148
3292.28 141
3292.41 133
3292.55 123
3292.68 114
3292.81 108
3292.94 106
3293.07 110
3293.20 118
3293.33 131
3293.47 145
3293.60 158
3293.73 169
3293.86 174
3293.99 174
3294.12 169
3294.26 160
3294.39 151
3294.52 142
3294.65 133
3294.78 125
3294.91 119
3295.05 112
3295.18 105
3295.31 99
3295.44 95
3295.57 91
3295.70 90
3295.84 92
3295.97 94
3296.10 97
3296.23 100
3296.36 102
3296.49 104
3296.63 107
3296.76 110
3296.89 114
3297.02 120
3297.15 126
3297.28 132
3297.42 137
3297.55 142
3297.68 146
3297.81 150
3297.94 153
3298.07 157
3298.21 161
3298.34 167
3298.47 174
3298.60 184
3298.73 197
3298.86 212
3299.00 229
3299.13 246
3299.26 261
3299.39 272
3299.52 277
3299.65 278
3299.79 274
3299.92 270
3300.05 266
3300.18 265
3300.31 266
3300.45 270
3300.58 274
3300.71 275
3300.84 273
3300.97 265
3301.10 254
3301.24 240
3301.37 225
3301.50 212
3301.63 202
3301.76 197
3301.89 196
3302.03 200
3302.16 206
3302.29 213
3302.42 218
3302.55 221
3302.69 219
3302.82 213
3302.95 202
3303.08 188
3303.21 173
3303.34 159
3303.48 148
3303.61 141
3303.74 138
3303.87 139
3304.00 142
3304.13 145
3304.27 148
3304.40 150
3304.53 150
3304.66 151
3304.79 153
3304.93 157
3305.06 162
3305.19 167
3305.32 173
3305.45 177
3305.59 180
3305.72 182
3305.85 182
3305.98 183
3306.11 185
3306.24 188
3306.38 193
3306.51 200
3306.64 208
3306.77 217
3306.90 227
3307.04 236
3307.17 245
3307.30 252
3307.43 256
3307.56 256
3307.69 253
3307.83 247
3307.96 239
3308.09 230
3308.22 221
3308.35 214
3308.49 210
3308.62 207
3308.75 205
3308.88 204
3309.01 201
3309.15 196
3309.28 188
3309.41 179
3309.54 168
3309.67 158
3309.81 148
3309.94 140
3310.07 135
3310.20 130
3310.33 127
3310.47 125
3310.60 122
3310.73 121
3310.86 120
3310.99 120
3311.12 120
3311.26 121
3311.39 122
3311.52 120
3311.65 116
3311.78 111
3311.92 105
3312.05 100
3312.18 97
3312.31 97
3312.44 100
3312.58 106
3312.71 112
3312.84 120
3312.97 126
3313.10 133
3313.24 139
3313.37 145
3313.50 152
3313.63 158
3313.76 165
3313.90 171
3314.03 177
3314.16 182
3314.29 185
3314.42 187
3314.56 188
3314.69 187
3314.82 184
3314.95 179
3315.08 173
3315.22 166
3315.35 159
3315.48 151
3315.61 144
3315.74 136
3315.88 127
3316.01 116
3316.14 105
3316.27 94
3316.41 84
3316.54 76
3316.67 70
3316.80 64
3316.93 59
3317.07 53
3317.20 45
3317.33 35
3317.46 24
3317.59 14
3317.73 5
3317.86 0
3317.99 0
3318.12 0
3318.25 0
3318.39 0
3318.52 0
3318.65 0
3318.78 0
3318.91 0
3319.05 0
3319.18 1
3319.31 11
3319.44 24
3319.58 38
3319.71 51
3319.84 64
3319.97 73
3320.10 80
3320.24 84
3320.37 84
3320.50 81
3320.63 75
3320.76 66
3320.90 57
3321.03 48
3321.16 40
3321.29 35
3321.43 33
3321.56 33
3321.69 34
3321.82 35
3321.95 36
3322.09 35
3322.22 33
3322.35 30
3322.48 27
3322.62 25
3322.75 23
3322.88 23
3323.01 24
3323.14 26
3323.28 31
3323.41 38
3323.54 47
3323.67 58
3323.80 71
3323.94 83
3324.07 96
3324.20 106
3324.33 114
3324.47 121
3324.60 125
3324.73 129
3324.86 131
3324.99 133
3325.13 134
3325.26 134
3325.39 132
3325.52 131
3325.66 129
3325.79 129
3325.92 132
3326.05 139
3326.19 148
3326.32 160
3326.45 172
3326.58 183
3326.71 191
3326.85 196
3326.98 197
3327.11 195
3327.24 193
3327.38 192
3327.51 194
3327.64 197
3327.77 202
3327.90 207
3328.04 213
3328.17 218
3328.30 223
3328.43 229
3328.57 235
3328.70 243
3328.83 251
3328.96 259
3329.10 267
3329.23 274
3329.36 279
3329.49 284
3329.62 287
3329.76 289
3329.89 290
3330.02 289
3330.15 286
3330.29 280
3330.42 274
3330.55 267
3330.68 261
3330.82 257
3330.95 255
3331.08 254
3331.21 256
3331.35 259
3331.48 262
3331.61 267
3331.74 272
3331.87 276
3332.01 280
3332.14 281
3332.27 279
3332.40 275
3332.54 270
3332.67 264
3332.80 259
3332.93 255
3333.07 253
3333.20 252
3333.33 251
3333.46 249
3333.60 244
3333.73 237
3333.86 227
3333.99 215
3334.13 201
3334.26 186
3334.39 171
3334.52 155
3334.65 140
3334.79 125
3334.92 110
3335.05 95
3335.18 82
3335.32 69
3335.45 57
3335.58 47
3335.71 38
3335.85 30
3335.98 25
3336.11 22
3336.24 19
3336.38 18
3336.51 18
3336.64 16
3336.77 14
3336.91 10
3337.04 4
3337.17 0
3337.30 0
3337.44 0
3337.57 0
3337.70 0
3337.83 0
3337.97 0
3338.10 0
3338.23 8
3338.36 18
3338.50 28
3338.63 37
3338.76 45
3338.89 50
3339.03 54
3339.16 58
3339.29 61
3339.42 64
3339.56 68
3339.69 71
3339.82 73
3339.95 74
3340.09 74
3340.22 72
3340.35 69
3340.48 66
3340.62 64
3340.75 64
3340.88 65
3341.01 66
3341.15 67
3341.28 66
3341.41 64
3341.54 62
3341.68 60
3341.81 60
3341.94 61
3342.07 64
3342.21 68
3342.34 71
3342.47 73
3342.60 73
3342.74 69
3342.87 63
3343.00 56
3343.14 47
3343.27 38
3343.40 31
3343.53 24
3343.67 20
3343.80 17
3343.93 17
3344.06 18
3344.20 20
3344.33 22
3344.46 24
3344.59 25
3344.73 25
3344.86 23
3344.99 20
3345.12 17
3345.26 15
3345.39 13
3345.52 13
3345.66 14
3345.79 17
3345.92 20
3346.05 23
3346.19 27
3346.32 31
3346.45 35
3346.58 40
3346.72 47
3346.85 55
3346.98 64
3347.11 73
3347.25 81
3347.38 86
3347.51 88
3347.64 85
3347.78 78
3347.91 69
3348.04 58
3348.18 47
3348.31 39
3348.44 34
3348.57 31
3348.71 31
3348.84 32
3348.97 34
3349.10 35
3349.24 35
3349.37 35
3349.50 34
3349.64 33
3349.77 32
3349.90 30
3350.03 28
3350.17 25
3350.30 23
3350.43 21
3350.56 22
3350.70 26
3350.83 31
3350.96 38
3351.10 46
3351.23 52
3351.36 54
3351.49 52
3351.63 47
3351.76 39
3351.89 30
3352.02 21
3352.16 15
3352.29 12
3352.42 12
3352.56 14
3352.69 19
3352.82 23
3352.95 28
3353.09 32
3353.22 36
3353.35 39
3353.49 42
3353.62 45
3353.75 49
3353.88 53
3354.02 56
3354.15 60
3354.28 64
3354.42 67
3354.55 71
3354.68 74
3354.81 77
3354.95 80
3355.08 83
3355.21 85
3355.34 88
3355.48 89
3355.61 89
3355.74 87
3355.88 84
3356.01 78
3356.14 71
3356.27 63
3356.41 55
3356.54 48
3356.67 42
3356.81 38
3356.94 37
3357.07 37
3357.20 40
3357.34 44
3357.47 49
3357.60 55
3357.74 60
3357.87 63
3358.00 65
3358.14 64
3358.27 62
3358.40 58
3358.53 54
3358.67 50
3358.80 49
3358.93 49
3359.07 51
3359.20 54
3359.33 58
3359.46 60
3359.60 61
3359.73 60
3359.86 58
3360.00 56
3360.13 53
3360.26 52
3360.39 54
3360.53 58
3360.66 66
3360.79 76
3360.93 87
3361.06 99
3361.19 110
3361.33 117
3361.46 121
3361.59 121
3361.72 117
3361.86 111
3361.99 102
3362.12 93
3362.26 83
3362.39 73
3362.52 62
3362.65 51
3362.79 39
3362.92 27
3363.05 17
3363.19 7
3363.32 0
3363.45 0
3363.59 0
3363.72 0
3363.85 0
3363.98 0
3364.12 0
3364.25 0
3364.38 0
3364.52 1
3364.65 3
3364.78 5
3364.92 9
3365.05 14
3365.18 19
3365.31 23
3365.45 25
3365.58 25
3365.71 24
3365.85 24
3365.98 26
3366.11 32
3366.25 42
3366.38 58
3366.51 77
3366.65 98
3366.78 119
3366.91 137
3367.04 151
3367.18 160
3367.31 164
3367.44 164
3367.58 161
3367.71 157
3367.84 154
3367.98 153
3368.11 155
3368.24 161
3368.38 172
3368.51 185
3368.64 201
3368.77 219
3368.91 236
3369.04 252
3369.17 266
3369.31 277
3369.44 285
3369.57 289
3369.71 290
3369.84 288
3369.97 285
3370.11 280
3370.24 275
3370.37 270
3370.51 265
3370.64 261
3370.77 260
3370.90 260
3371.04 263
3371.17 267
3371.30 271
3371.44 275
3371.57 278
3371.70 278
3371.84 274
3371.97 269
3372.10 261
3372.24 253
3372.37 245
3372.50 240
3372.64 237
3372.77 238
3372.90 243
3373.04 250
3373.17 257
3373.30 263
3373.43 267
3373.57 267
3373.70 262
3373.83 254
3373.97 243
3374.10 232
3374.23 222
3374.37 214
3374.50 210
3374.63 208
3374.77 209
3374.90 211
3375.03 212
3375.17 212
3375.30 208
3375.43 201
3375.57 191
3375.70 178
3375.83 165
3375.97 151
3376.10 139
3376.23 128
3376.37 118
3376.50 108
3376.63 99
3376.77 91
3376.90 84
3377.03 80
3377.17 79
3377.30 81
3377.43 88
3377.56 96
3377.70 106
3377.83 115
3377.96 123
3378.10 129
3378.23 132
3378.36 135
3378.50 137
3378.63 138
3378.76 140
3378.90 141
3379.03 143
3379.16 144
3379.30 144
3379.43 144
3379.56 142
3379.70 139
3379.83 134
3379.96 129
3380.10 123
3380.23 117
3380.36 113
3380.50 109
3380.63 107
3380.76 105
3380.90 105
3381.03 104
3381.16 104
3381.30 104
3381.43 105
3381.56 106
3381.70 108
3381.83 111
3381.96 115
3382.10 120
3382.23 124
3382.36 129
3382.50 134
3382.63 139
3382.76 144
3382.90 149
3383.03 152
3383.16 154
3383.30 155
3383.43 154
3383.56 153
3383.70 152
3383.83 153
3383.97 156
3384.10 162
3384.23 169
3384.37 178
3384.50 185
3384.63 190
3384.77 192
3384.90 190
3385.03 184
3385.17 176
3385.30 168
3385.43 160
3385.57 153
3385.70 149
3385.83 147
3385.97 146
3386.10 148
3386.23 151
3386.37 154
3386.50 158
3386.63 162
3386.77 167
3386.90 172
3387.03 178
3387.17 183
3387.30 187
3387.43 189
3387.57 190
3387.70 189
3387.83 187
3387.97 184
3388.10 182
3388.24 182
3388.37 183
3388.50 186
3388.64 190
3388.77 194
3388.90 196
3389.04 196
3389.17 193
3389.30 190
3389.44 185
3389.57 181
3389.70 178
3389.84 176
3389.97 175
3390.10 174
3390.24 173
3390.37 171
3390.50 167
3390.64 161
3390.77 153
3390.91 144
3391.04 134
3391.17 125
3391.31 118
3391.44 112
3391.57 108
3391.71 104
3391.84 100
3391.97 95
3392.11 90
3392.24 84
3392.37 79
3392.51 73
3392.64 69
3392.78 65
3392.91 61
3393.04 56
3393.18 52
3393.31 47
3393.44 43
3393.58 41
3393.71 40
3393.84 41
3393.98 43
3394.11 45
3394.24 46
3394.38 45
3394.51 41
3394.65 34
3394.78 27
3394.91 19
3395.05 11
3395.18 6
3395.31 3
3395.45 4
3395.58 7
3395.71 12
3395.85 19
3395.98 25
3396.12 31
3396.25 35
3396.38 38
3396.52 39
3396.65 40
3396.78 40
3396.92 40
3397.05 39
3397.18 39
3397.32 37
3397.45 34
3397.59 29
3397.72 22
3397.85 12
3397.99 2
3398.12 0
3398.25 0
3398.39 0
3398.52 0
3398.65 0
3398.79 0
3398.92 0
3399.06 1
3399.19 10
3399.32 18
3399.46 24
3399.59 29
3399.72 33
3399.86 38
3399.99 44
3400.13 51
3400.26 57
3400.39 62
3400.53 65
3400.66 64
3400.79 59
3400.93 53
3401.06 45
3401.20 39
3401.33 35
3401.46 35
3401.60 40
3401.73 50
3401.86 63
3402.00 79
3402.13 98
3402.27 117
3402.40 136
3402.53 153
3402.67 167
3402.80 178
3402.93 184
3403.07 187
3403.20 186
3403.34 183
3403.47 179
3403.60 174
3403.74 171
3403.87 169
3404.00 169
3404.14 170
3404.27 173
3404.41 175
3404.54 178
3404.67 179
3404.81 178
3404.94 175
3405.07 172
3405.21 169
3405.34 167
3405.48 168
3405.61 172
3405.74 177
3405.88 183
3406.01 188
3406.15 190
3406.28 190
3406.41 186
3406.55 180
3406.68 173
3406.81 165
3406.95 158
3407.08 151
3407.22 146
3407.35 141
3407.48 135
3407.62 128
3407.75 120
3407.89 109
3408.02 97
3408.15 85
3408.29 74
3408.42 64
3408.56 57
3408.69 53
3408.82 52
3408.96 51
3409.09 51
3409.22 49
3409.36 47
3409.49 43
3409.63 39
3409.76 35
3409.89 33
3410.03 31
3410.16 30
3410.30 30
3410.43 29
3410.56 27
3410.70 24
3410.83 21
3410.97 17
3411.10 14
3411.23 12
3411.37 12
3411.50 14
3411.64 17
3411.77 20
3411.90 25
3412.04 31
3412.17 37
3412.30 42
3412.44 47
3412.57 51
3412.71 54
3412.84 55
3412.97 54
3413.11 50
3413.24 45
3413.38 39
3413.51 32
3413.64 25
3413.78 19
3413.91 17
3414.05 19
3414.18 26
3414.31 36
3414.45 48
3414.58 61
3414.72 73
3414.85 81
3414.98 85
3415.12 85
3415.25 81
3415.39 76
3415.52 69
3415.65 64
3415.79 60
3415.92 57
3416.06 55
3416.19 53
3416.32 49
3416.46 44
3416.59 38
3416.73 31
3416.86 26
3416.99 22
3417.13 20
3417.26 22
3417.40 26
3417.53 31
3417.67 36
3417.80 39
3417.93 41
3418.07 41
3418.20 42
3418.34 43
3418.47 46
3418.60 52
3418.74 60
3418.87 70
3419.01 79
3419.14 86
3419.27 90
3419.41 89
3419.54 85
3419.68 79
3419.81 71
3419.94 64
3420.08 59
3420.21 56
3420.35 57
3420.48 59
3420.62 62
3420.75 64
3420.88 63
3421.02 60
3421.15 53
3421.29 45
3421.42 35
3421.55 26
3421.69 18
3421.82 11
3421.96 5
3422.09 0
3422.22 0
3422.36 0
3422.49 0
3422.63 0
3422.76 0
3422.90 0
3423.03 0
3423.16 2
3423.30 9
3423.43 16
3423.57 21
3423.70 24
3423.83 26
3423.97 27
3424.10 26
3424.24 26
3424.37 25
3424.51 23
3424.64 19
3424.77 15
3424.91 10
3425.04 4
3425.18 0
3425.31 0
3425.45 0
3425.58 0
3425.71 0
3425.85 0
3425.98 0
3426.12 0
3426.25 3
3426.38 8
3426.52 13
3426.65 18
3426.79 23
3426.92 27
3427.06 29
3427.19 31
3427.32 31
3427.46 30
3427.59 30
3427.73 31
3427.86 33
3428.00 36
3428.13 41
3428.26 47
3428.40 54
3428.53 60
3428.67 66
3428.80 73
3428.94 79
3429.07 87
3429.20 95
3429.34 106
3429.47 118
3429.61 132
3429.74 149
3429.88 168
3430.01 190
3430.14 215
3430.28 242
3430.41 272
3430.55 303
3430.68 336
3430.82 370
3430.95 404
3431.08 440
3431.22 476
3431.35 514
3431.49 552
3431.62 590
3431.76 627
3431.89 659
3432.02 687
3432.16 708
3432.29 723
3432.43 733
3432.56 739
3432.70 744
3432.83 748
3432.97 753
3433.10 760
3433.23 767
3433.37 774
3433.50 780
3433.64 783
3433.77 785
3433.91 783
3434.04 779
3434.17 772
3434.31 761
3434.44 746
3434.58 728
3434.71 708
3434.85 686
3434.98 666
3435.12 648
3435.25 634
3435.38 625
3435.52 620
3435.65 617
3435.79 615
3435.92 612
3436.06 607
3436.19 600
3436.33 589
3436.46 575
3436.59 556
3436.73 532
3436.86 503
3437.00 469
3437.13 432
3437.27 394
3437.40 356
3437.54 322
3437.67 293
3437.80 269
3437.94 251
3438.07 239
3438.21 231
3438.34 226
3438.48 224
3438.61 221
3438.75 218
3438.88 212
3439.01 204
3439.15 194
3439.28 181
3439.42 168
3439.55 156
3439.69 145
3439.82 137
3439.96 131
3440.09 127
3440.22 126
3440.36 126
3440.49 128
3440.63 131
3440.76 136
3440.90 142
3441.03 149
3441.17 156
3441.30 163
3441.44 169
3441.57 174
3441.70 177
3441.84 177
3441.97 174
3442.11 168
3442.24 161
3442.38 152
3442.51 143
3442.65 134
3442.78 126
3442.92 119
3443.05 112
3443.18 106
3443.32 99
3443.45 92
3443.59 83
3443.72 74
3443.86 63
3443.99 52
3444.13 40
3444.26 30
3444.40 21
3444.53 15
3444.66 13
3444.80 15
3444.93 22
3445.07 32
3445.20 45
3445.34 59
3445.47 72
3445.61 81
3445.74 87
3445.88 88
3446.01 85
3446.15 77
3446.28 67
3446.41 55
3446.55 43
3446.68 32
3446.82 23
3446.95 16
3447.09 11
3447.22 8
3447.36 6
3447.49 4
3447.63 1
3447.76 0
3447.90 0
3448.03 0
3448.16 0
3448.30 0
3448.43 0
3448.57 0
3448.70 2
3448.84 12
3448.97 23
3449.11 32
3449.24 40
3449.38 46
3449.51 50
3449.65 53
3449.78 57
3449.92 62
3450.05 69
3450.19 77
3450.32 84
3450.45 89
3450.59 91
3450.72 89
3450.86 83
3450.99 75
3451.13 66
3451.26 59
3451.40 55
3451.53 54
3451.67 58
3451.80 63
3451.94 70
3452.07 77
3452.21 81
3452.34 82
3452.48 79
3452.61 73
3452.74 64
3452.88 53
3453.01 41
3453.15 30
3453.28 21
3453.42 15
3453.55 10
3453.69 8
3453.82 9
3453.96 11
3454.09 15
3454.23 21
3454.36 26
3454.50 32
3454.63 37
3454.77 41
3454.90 46
3455.04 50
3455.17 54
3455.31 57
3455.44 61
3455.58 63
3455.71 63
3455.84 62
3455.98 58
3456.11 53
3456.25 48
3456.38 42
3456.52 36
3456.65 32
3456.79 30
3456.92 31
3457.06 34
3457.19 41
3457.33 49
3457.46 60
3457.60 70
3457.73 79
3457.87 85
3458.00 89
3458.14 90
3458.27 88
3458.41 86
3458.54 82
3458.68 80
3458.81 78
3458.95 77
3459.08 77
3459.22 77
3459.35 78
3459.49 80
3459.62 82
3459.76 84
3459.89 87
3460.03 90
3460.16 92
3460.29 95
3460.43 96
3460.56 96
3460.70 96
3460.83 96
3460.97 96
3461.10 98
3461.24 99
3461.37 100
3461.51 99
3461.64 95
3461.78 89
3461.91 82
3462.05 73
3462.18 64
3462.32 57
3462.45 53
3462.59 51
3462.72 52
3462.86 55
3462.99 59
3463.13 63
3463.26 68
3463.40 73
3463.53 77
3463.67 81
3463.80 84
3463.94 87
3464.07 90
3464.21 91
3464.34 92
3464.48 93
3464.61 93
3464.75 93
3464.88 93
3465.02 93
3465.15 95
3465.29 98
3465.42 103
3465.56 108
3465.69 114
3465.83 121
3465.96 128
3466.10 134
3466.23 140
3466.37 146
3466.50 152
3466.64 157
3466.77 161
3466.91 163
3467.04 163
3467.18 161
3467.31 158
3467.45 154
3467.58 150
3467.72 146
3467.85 143
3467.99 140
3468.12 139
3468.26 139
3468.39 141
3468.53 144
3468.66 148
3468.80 154
3468.93 160
3469.07 167
3469.20 172
3469.34 175
3469.47 176
3469.61 174
3469.74 168
3469.88 160
3470.01 151
3470.15 141
3470.28 133
3470.42 126
3470.55 122
3470.69 121
3470.82 121
3470.96 123
3471.09 126
3471.23 128
3471.37 131
3471.50 133
3471.64 134
3471.77 135
3471.91 135
3472.04 135
3472.18 135
3472.31 134
3472.45 134
3472.58 136
3472.72 140
3472.85 148
3472.99 159
3473.12 172
3473.26 188
3473.39 205
3473.53 222
3473.66 238
3473.80 252
3473.93 263
3474.07 273
3474.20 280
3474.34 286
3474.47 291
3474.61 293
3474.74 294
3474.88 292
3475.01 290
3475.15 289
3475.28 291
3475.42 295
3475.55 302
3475.69 312
3475.83 320
3475.96 327
3476.10 328
3476.23 325
3476.37 318
3476.50 309
3476.64 300
3476.77 293
3476.91 288
3477.04 285
3477.18 284
3477.31 284
3477.45 284
3477.58 284
3477.72 285
3477.85 288
3477.99 292
3478.12 296
3478.26 299
3478.39 299
3478.53 294
3478.66 285
3478.80 271
3478.94 255
3479.07 238
3479.21 225
3479.34 214
3479.48 208
3479.61 206
3479.75 206
3479.88 208
3480.02 209
3480.15 209
3480.29 207
3480.42 202
3480.56 195
3480.69 186
3480.83 174
3480.96 161
3481.10 148
3481.24 135
3481.37 123
3481.51 115
3481.64 110
3481.78 109
3481.91 112
3482.05 116
3482.18 122
3482.32 127
3482.45 131
3482.59 131
3482.72 128
3482.86 122
3482.99 112
3483.13 100
3483.27 87
3483.40 75
3483.54 64
3483.67 57
3483.81 54
3483.94 52
3484.08 52
3484.21 52
3484.35 51
3484.48 50
3484.62 47
3484.75 44
3484.89 41
3485.02 39
3485.16 37
3485.30 34
3485.43 30
3485.57 24
3485.70 17
3485.84 9
3485.97 2
3486.11 0
3486.24 0
3486.38 0
3486.51 0
3486.65 0
3486.78 0
3486.92 0
3487.06 0
3487.19 0
3487.33 1
3487.46 8
3487.60 18
3487.73 31
3487.87 47
3488.00 63
3488.14 78
3488.27 90
3488.41 99
3488.55 105
3488.68 107
3488.82 109
3488.95 110
3489.09 112
3489.22 116
3489.36 121
3489.49 126
3489.63 133
3489.76 139
3489.90 144
3490.04 150
3490.17 155
3490.31 161
3490.44 167
3490.58 174
3490.71 182
3490.85 191
3490.98 202
3491.12 213
3491.25 225
3491.39 237
3491.53 246
3491.66 253
3491.80 257
3491.93 257
3492.07 255
3492.20 252
3492.34 248
3492.47 244
3492.61 241
3492.75 239
3492.88 237
3493.02 236
3493.15 237
3493.29 239
3493.42 244
3493.56 252
3493.69 262
3493.83 273
3493.97 284
3494.10 294
3494.24 300
3494.37 304
3494.51 304
3494.64 301
3494.78 296
3494.91 290
3495.05 285
3495.19 280
3495.32 276
3495.46 272
3495.59 267
3495.73 260
3495.86 249
3496.00 234
3496.13 216
3496.27 193
3496.41 168
3496.54 143
3496.68 119
3496.81 98
3496.95 82
3497.08 70
3497.22 63
3497.35 61
3497.49 61
3497.63 65
3497.76 71
3497.90 79
3498.03 89
3498.17 99
3498.30 109
3498.44 116
3498.58 122
3498.71 124
3498.85 123
3498.98 121
3499.12 117
3499.25 114
3499.39 113
3499.52 112
3499.66 113
3499.80 115
3499.93 115
3500.07 114
3500.20 111
3500.34 106
3500.47 98
3500.61 89
3500.75 78
3500.88 66
3501.02 54
3501.15 43
3501.29 33
3501.42 26
3501.56 24
3501.70 26
3501.83 32
3501.97 43
3502.10 56
3502.24 70
3502.37 83
3502.51 94
3502.65 102
3502.78 109
3502.92 113
3503.05 115
3503.19 115
3503.32 113
3503.46 110
3503.60 104
3503.73 96
3503.87 88
3504.00 79
3504.14 71
3504.27 65
3504.41 62
3504.55 61
3504.68 63
3504.82 68
3504.95 74
3505.09 80
3505.22 85
3505.36 87
3505.50 86
3505.63 82
3505.77 74
3505.90 64
3506.04 54
3506.18 44
3506.31 36
3506.45 30
3506.58 25
3506.72 22
3506.85 21
3506.99 20
3507.13 21
3507.26 23
3507.40 26
3507.53 31
3507.67 38
3507.80 45
3507.94 53
3508.08 60
3508.21 66
3508.35 72
3508.48 77
3508.62 82
3508.76 86
3508.89 89
3509.03 93
3509.16 96
3509.30 99
3509.43 103
3509.57 106
3509.71 109
3509.84 113
3509.98 116
3510.11 119
3510.25 121
3510.39 122
3510.52 122
3510.66 121
3510.79 120
3510.93 119
3511.07 118
3511.20 118
3511.34 118
3511.47 120
3511.61 125
3511.74 132
3511.88 141
3512.02 153
3512.15 165
3512.29 178
3512.42 190
3512.56 200
3512.70 209
3512.83 217
3512.97 224
3513.10 231
3513.24 239
3513.38 247
3513.51 257
3513.65 268
3513.78 280
3513.92 292
3514.06 306
3514.19 321
3514.33 338
3514.46 356
3514.60 376
3514.74 398
3514.87 422
3515.01 447
3515.14 472
3515.28 497
3515.41 521
3515.55 544
3515.69 567
3515.82 588
3515.96 609
3516.09 629
3516.23 647
3516.37 662
3516.50 672
3516.64 679
3516.77 683
3516.91 684
3517.05 686
3517.18 687
3517.32 690
3517.45 693
3517.59 695
3517.73 695
3517.86 691
3518.00 685
3518.13 677
3518.27 668
3518.41 660
3518.54 652
3518.68 644
3518.81 637
3518.95 627
3519.09 615
3519.22 599
3519.36 579
3519.49 555
3519.63 527
3519.77 499
3519.90 470
3520.04 443
3520.18 419
3520.31 399
3520.45 383
3520.58 373
3520.72 368
3520.86 367
3520.99 369
3521.13 372
3521.26 378
3521.40 383
3521.54 390
3521.67 396
3521.81 404
3521.94 412
3522.08 422
3522.22 433
3522.35 446
3522.49 459
3522.62 473
3522.76 488
3522.90 504
3523.03 521
3523.17 539
3523.31 557
3523.44 576
3523.58 595
3523.71 614
3523.85 634
3523.99 653
3524.12 671
3524.26 687
3524.39 700
3524.53 708
3524.67 711
3524.80 708
3524.94 701
3525.07 691
3525.21 680
3525.35 669
3525.48 658
3525.62 649
3525.76 639
3525.89 630
3526.03 621
3526.16 613
3526.30 604
3526.44 596
3526.57 588
3526.71 580
3526.85 570
3526.98 559
3527.12 546
3527.25 531
3527.39 515
3527.53 499
3527.66 482
3527.80 465
3527.93 448
3528.07 431
3528.21 413
3528.34 394
3528.48 374
3528.62 356
3528.75 338
3528.89 322
3529.02 308
3529.16 297
3529.30 288
3529.43 281
3529.57 276
3529.71 273
3529.84 271
3529.98 270
3530.11 269
3530.25 268
3530.39 266
3530.52 262
3530.66 256
3530.80 250
3530.93 245
3531.07 242
3531.20 242
3531.34 246
3531.48 255
3531.61 266
3531.75 281
3531.89 296
3532.02 310
3532.16 322
3532.29 332
3532.43 338
3532.57 341
3532.70 341
3532.84 337
3532.98 330
3533.11 321
3533.25 309
3533.39 297
3533.52 285
3533.66 273
3533.79 263
3533.93 253
3534.07 245
3534.20 236
3534.34 226
3534.48 215
3534.61 204
3534.75 192
3534.88 182
3535.02 175
3535.16 170
3535.29 168
3535.43 169
3535.57 172
3535.70 175
3535.84 177
3535.98 177
3536.11 175
3536.25 171
3536.38 165
3536.52 159
3536.66 153
3536.79 149
3536.93 146
3537.07 145
3537.20 145
3537.34 146
3537.48 147
3537.61 148
3537.75 148
3537.88 149
3538.02 149
3538.16 150
3538.29 150
3538.43 149
3538.57 147
3538.70 143
3538.84 139
3538.98 135
3539.11 132
3539.25 131
3539.39 132
3539.52 136
3539.66 142
3539.79 148
3539.93 154
3540.07 159
3540.20 160
3540.34 159
3540.48 155
3540.61 148
3540.75 139
3540.89 129
3541.02 120
3541.16 112
3541.30 108
3541.43 107
3541.57 109
3541.71 112
3541.84 114
3541.98 114
3542.11 112
3542.25 107
3542.39 101
3542.52 94
3542.66 89
3542.80 87
3542.93 89
3543.07 94
3543.21 102
3543.34 112
3543.48 120
3543.62 127
3543.75 131
3543.89 133
3544.03 132
3544.16 129
3544.30 125
3544.44 121
3544.57 118
3544.71 115
3544.84 112
3544.98 111
3545.12 110
3545.25 111
3545.39 113
3545.53 117
3545.66 122
3545.80 129
3545.94 137
3546.07 144
3546.21 150
3546.35 154
3546.48 154
3546.62 150
3546.76 141
3546.89 127
3547.03 110
3547.17 91
3547.30 73
3547.44 57
3547.58 46
3547.71 39
3547.85 37
3547.99 39
3548.12 43
3548.26 47
3548.40 49
3548.53 50
3548.67 50
3548.81 49
3548.94 47
3549.08 46
3549.21 45
3549.35 45
3549.49 45
3549.62 45
3549.76 46
3549.90 47
3550.03 50
3550.17 56
3550.31 64
3550.44 75
3550.58 88
3550.72 101
3550.85 114
3550.99 124
3551.13 130
3551.26 132
3551.40 131
3551.54 128
3551.67 123
3551.81 118
3551.95 113
3552.08 109
3552.22 104
3552.36 97
3552.49 90
3552.63 81
3552.77 72
3552.90 64
3553.04 58
3553.18 56
3553.31 58
3553.45 63
3553.59 71
3553.72 79
3553.86 87
3554.00 93
3554.13 96
3554.27 97
3554.41 95
3554.55 92
3554.68 87
3554.82 83
3554.96 79
3555.09 77
3555.23 77
3555.37 79
3555.50 82
3555.64 85
3555.78 88
3555.91 89
3556.05 89
3556.19 87
3556.32 85
3556.46 84
3556.60 85
3556.73 87
3556.87 93
3557.01 100
3557.14 108
3557.28 117
3557.42 123
3557.55 128
3557.69 129
3557.83 128
3557.96 125
3558.10 120
3558.24 116
3558.37 110
3558.51 105
3558.65 100
3558.78 94
3558.92 88
3559.06 81
3559.20 73
3559.33 66
3559.47 59
3559.61 54
3559.74 51
3559.88 51
3560.02 53
3560.15 57
3560.29 61
3560.43 65
3560.56 69
3560.70 71
3560.84 73
3560.97 75
3561.11 76
3561.25 78
3561.38 79
3561.52 80
3561.66 79
3561.79 76
3561.93 71
3562.07 63
3562.21 54
3562.34 44
3562.48 34
3562.62 25
3562.75 18
3562.89 13
3563.03 11
3563.16 9
3563.30 10
3563.44 10
3563.57 9
3563.71 7
3563.85 4
3563.98 0
3564.12 0
3564.26 0
3564.40 0
3564.53 0
3564.67 0
3564.81 0
3564.94 0
3565.08 3
3565.22 6
3565.35 8
3565.49 8
3565.63 9
3565.76 11
3565.90 14
3566.04 18
3566.18 24
3566.31 30
3566.45 35
3566.59 39
3566.72 44
3566.86 51
3567.00 61
3567.13 74
3567.27 90
3567.41 109
3567.55 126
3567.68 142
3567.82 154
3567.96 160
3568.09 163
3568.23 162
3568.37 159
3568.50 155
3568.64 152
3568.78 149
3568.92 147
3569.05 146
3569.19 146
3569.33 146
3569.46 145
3569.60 143
3569.74 139
3569.87 133
3570.01 124
3570.15 113
3570.29 100
3570.42 87
3570.56 75
3570.70 66
3570.83 60
3570.97 58
3571.11 59
3571.24 62
3571.38 66
3571.52 69
3571.66 70
3571.79 69
3571.93 65
3572.07 60
3572.20 54
3572.34 48
3572.48 44
3572.61 41
3572.75 40
3572.89 40
3573.03 41
3573.16 42
3573.30 44
3573.44 46
3573.57 49
3573.71 52
3573.85 54
3573.99 54
3574.12 53
3574.26 48
3574.40 41
3574.53 31
3574.67 20
3574.81 9
3574.95 1
3575.08 0
3575.22 0
3575.36 0
3575.49 4
3575.63 12
3575.77 20
3575.91 27
3576.04 31
3576.18 33
3576.32 33
3576.45 30
3576.59 25
3576.73 19
3576.87 14
3577.00 10
3577.14 7
3577.28 7
3577.41 10
3577.55 14
3577.69 20
3577.83 26
3577.96 32
3578.10 37
3578.24 42
3578.37 47
3578.51 51
3578.65 55
3578.79 58
3578.92 60
3579.06 57
3579.20 52
3579.33 42
3579.47 30
3579.61 17
3579.75 5
3579.88 0
3580.02 0
3580.16 0
3580.29 0
3580.43 0
3580.57 0
3580.71 0
3580.84 0
3580.98 0
3581.12 0
3581.26 1
3581.39 7
3581.53 18
3581.67 33
3581.80 52
3581.94 73
3582.08 93
3582.22 112
3582.35 127
3582.49 140
3582.63 149
3582.76 155
3582.90 160
3583.04 163
3583.18 165
3583.31 166
3583.45 168
3583.59 170
3583.73 175
3583.86 183
3584.00 194
3584.14 206
3584.28 220
3584.41 233
3584.55 245
3584.69 254
3584.82 261
3584.96 266
3585.10 269
3585.24 271
3585.37 272
3585.51 273
3585.65 272
3585.79 272
3585.92 272
3586.06 272
3586.20 273
3586.33 275
3586.47 277
3586.61 279
3586.75 281
3586.88 281
3587.02 281
3587.16 279
3587.30 276
3587.43 271
3587.57 263
3587.71 253
3587.85 242
3587.98 231
3588.12 221
3588.26 214
3588.39 210
3588.53 209
3588.67 213
3588.81 219
3588.94 226
3589.08 234
3589.22 241
3589.36 246
3589.49 249
3589.63 250
3589.77 248
3589.91 245
3590.04 240
3590.18 234
3590.32 229
3590.46 224
3590.59 221
3590.73 220
3590.87 221
3591.01 223
3591.14 226
3591.28 228
3591.42 230
3591.56 231
3591.69 231
3591.83 231
3591.97 230
3592.10 227
3592.24 224
3592.38 219
3592.52 212
3592.65 205
3592.79 196
3592.93 188
3593.07 180
3593.20 172
3593.34 166
3593.48 162
3593.62 160
3593.75 161
3593.89 164
3594.03 169
3594.17 173
3594.30 175
3594.44 174
3594.58 169
3594.72 159
3594.85 146
3594.99 131
3595.13 116
3595.27 103
3595.40 92
3595.54 86
3595.68 86
3595.82 90
3595.95 99
3596.09 113
3596.23 129
3596.37 146
3596.50 162
3596.64 176
3596.78 187
3596.92 194
3597.05 196
3597.19 194
3597.33 190
3597.47 183
3597.60 175
3597.74 166
3597.88 157
3598.02 147
3598.15 138
3598.29 129
3598.43 121
3598.57 115
3598.70 112
3598.84 113
3598.98 117
3599.12 125
3599.26 134
3599.39 142
3599.53 149
3599.67 153
3599.81 154
3599.94 153
3600.08 150
3600.22 147
3600.36 145
3600.49 146
3600.63 149
3600.77 155
3600.91 162
3601.04 169
3601.18 175
3601.32 179
3601.46 182
3601.59 182
3601.73 181
3601.87 178
3602.01 176
3602.14 174
3602.28 172
3602.42 169
3602.56 166
3602.70 162
3602.83 157
3602.97 151
3603.11 145
3603.25 139
3603.38 134
3603.52 131
3603.66 132
3603.80 135
3603.93 141
3604.07 150
3604.21 160
3604.35 170
3604.48 179
3604.62 186
3604.76 190
3604.90 192
3605.04 191
3605.17 187
3605.31 181
3605.45 171
3605.59 158
3605.72 143
3605.86 127
3606.00 111
3606.14 98
3606.27 88
3606.41 83
3606.55 82
3606.69 86
3606.83 94
3606.96 103
3607.10 113
3607.24 122
3607.38 130
3607.51 135
3607.65 137
3607.79 134
3607.93 128
3608.07 118
3608.20 107
3608.34 95
3608.48 84
3608.62 73
3608.75 64
3608.89 56
3609.03 50
3609.17 45
3609.31 43
3609.44 42
3609.58 42
3609.72 44
3609.86 46
3609.99 48
3610.13 49
3610.27 49
3610.41 49
3610.55 49
3610.68 49
3610.82 50
3610.96 53
3611.10 57
3611.23 63
3611.37 70
3611.51 77
3611.65 84
3611.79 90
3611.92 94
3612.06 98
3612.20 100
3612.34 101
3612.47 101
3612.61 100
3612.75 99
3612.89 96
3613.03 93
3613.16 88
3613.30 81
3613.44 74
3613.58 67
3613.72 60
3613.85 53
3613.99 48
3614.13 45
3614.27 44
3614.40 45
3614.54 48
3614.68 52
3614.82 58
3614.96 65
3615.09 71
3615.23 77
3615.37 82
3615.51 85
3615.65 87
3615.78 87
3615.92 87
3616.06 87
3616.20 86
3616.33 87
3616.47 88
3616.61 90
3616.75 93
3616.89 95
3617.02 97
3617.16 97
3617.30 95
3617.44 91
3617.58 86
3617.71 79
3617.85 73
3617.99 68
3618.13 65
3618.27 65
3618.40 69
3618.54 77
3618.68 87
3618.82 98
3618.96 109
3619.09 118
3619.23 124
3619.37 127
3619.51 128
3619.65 128
3619.78 126
3619.92 124
3620.06 120
3620.20 115
3620.34 107
3620.47 95
3620.61 81
3620.75 66
3620.89 50
3621.03 37
3621.16 25
3621.30 16
3621.44 9
3621.58 3
3621.72 0
3621.85 0
3621.99 0
3622.13 0
3622.27 0
3622.41 0
3622.54 0
3622.68 0
3622.82 1
3622.96 6
3623.10 10
3623.23 14
3623.37 16
3623.51 16
3623.65 15
3623.79 12
3623.92 7
3624.06 2
3624.20 0
3624.34 0
3624.48 0
3624.61 2
3624.75 11
3624.89 23
3625.03 37
3625.17 49
3625.30 60
3625.44 69
3625.58 75
3625.72 81
3625.86 86
3625.99 92
3626.13 98
3626.27 104
3626.41 110
3626.55 115
3626.68 119
3626.82 122
3626.96 125
3627.10 126
3627.24 126
3627.38 124
3627.51 120
3627.65 114
3627.79 106
3627.93 98
3628.07 90
3628.20 83
3628.34 78
3628.48 73
3628.62 70
3628.76 66
3628.89 62
3629.03 58
3629.17 52
3629.31 47
3629.45 42
3629.59 39
3629.72 37
3629.86 38
3630.00 41
3630.14 45
3630.28 51
3630.41 57
3630.55 60
3630.69 62
3630.83 61
3630.97 59
3631.11 57
3631.24 55
3631.38 54
3631.52 55
3631.66 57
3631.80 59
3631.93 59
3632.07 57
3632.21 53
3632.35 48
3632.49 42
3632.63 37
3632.76 34
3632.90 34
3633.04 35
3633.18 39
3633.32 43
3633.45 49
3633.59 54
3633.73 58
3633.87 60
3634.01 62
3634.15 61
3634.28 60
3634.42 57
3634.56 53
3634.70 49
3634.84 44
3634.98 37
3635.11 31
3635.25 23
3635.39 17
3635.53 11
3635.67 8
3635.81 8
3635.94 9
3636.08 13
3636.22 17
3636.36 21
3636.50 26
3636.63 30
3636.77 34
3636.91 39
3637.05 45
3637.19 51
3637.33 57
3637.46 62
3637.60 66
3637.74 69
3637.88 72
3638.02 74
3638.16 78
3638.29 82
3638.43 87
3638.57 92
3638.71 97
3638.85 102
3638.99 108
3639.12 114
3639.26 121
3639.40 130
3639.54 140
3639.68 150
3639.82 161
3639.95 170
3640.09 176
3640.23 179
3640.37 178
3640.51 174
3640.65 167
3640.78 158
3640.92 149
3641.06 140
3641.20 132
3641.34 125
3641.48 118
3641.61 112
3641.75 108
3641.89 105
3642.03 104
3642.17 105
3642.31 108
3642.45 113
3642.58 119
3642.72 125
3642.86 131
3643.00 137
3643.14 143
3643.28 149
3643.41 154
3643.55 158
3643.69 159
3643.83 158
3643.97 154
3644.11 146
3644.24 135
3644.38 123
3644.52 111
3644.66 100
3644.80 91
3644.94 86
3645.08 84
3645.21 86
3645.35 90
3645.49 96
3645.63 103
3645.77 109
3645.91 114
3646.04 117
3646.18 117
3646.32 115
3646.46 112
3646.60 109
3646.74 107
3646.88 107
3647.01 110
3647.15 116
3647.29 124
3647.43 135
3647.57 148
3647.71 161
3647.84 173
3647.98 185
3648.12 193
3648.26 198
3648.40 201
3648.54 200
3648.68 198
3648.81 195
3648.95 192
3649.09 190
3649.23 189
3649.37 188
3649.51 186
3649.65 183
3649.78 179
3649.92 172
3650.06 164
3650.20 154
3650.34 144
3650.48 133
3650.62 125
3650.75 118
3650.89 114
3651.03 112
3651.17 112
3651.31 110
3651.45 108
3651.59 103
3651.72 96
3651.86 89
3652.00 82
3652.14 78
3652.28 76
3652.42 79
3652.56 84
3652.69 91
3652.83 99
3652.97 108
3653.11 115
3653.25 122
3653.39 128
3653.53 134
3653.66 140
3653.80 146
3653.94 153
3654.08 160
3654.22 168
3654.36 175
3654.50 184
3654.63 192
3654.77 201
3654.91 210
3655.05 220
3655.19 229
3655.33 238
3655.47 246
3655.61 253
3655.74 257
3655.88 260
3656.02 259
3656.16 257
3656.30 253
3656.44 248
3656.58 242
3656.71 237
3656.85 233
3656.99 231
3657.13 230
3657.27 230
3657.41 231
3657.55 232
3657.69 232
3657.82 231
3657.96 229
3658.10 225
3658.24 219
3658.38 214
3658.52 208
3658.66 205
3658.79 204
3658.93 206
3659.07 212
3659.21 219
3659.35 229
3659.49 239
3659.63 248
3659.77 256
3659.90 263
3660.04 267
3660.18 269
3660.32 269
3660.46 267
3660.60 264
3660.74 259
3660.88 254
3661.01 250
3661.15 248
3661.29 247
3661.43 248
3661.57 250
3661.71 252
3661.85 252
3661.99 249
3662.12 241
3662.26 230
3662.40 216
3662.54 202
3662.68 189
3662.82 181
3662.96 178
3663.10 181
3663.23 187
3663.37 193
3663.51 197
3663.65 197
3663.79 192
3663.93 181
3664.07 167
3664.21 152
3664.35 137
3664.48 123
3664.62 111
3664.76 100
3664.90 92
3665.04 86
3665.18 83
3665.32 83
3665.46 88
3665.59 95
3665.73 105
3665.87 115
3666.01 124
3666.15 130
3666.29 132
3666.43 129
3666.57 123
3666.71 115
3666.84 104
3666.98 94
3667.12 83
3667.26 75
3667.40 68
3667.54 64
3667.68 62
3667.82 63
3667.96 66
3668.09 71
3668.23 78
3668.37 85
3668.51 91
3668.65 96
3668.79 98
3668.93 98
3669.07 95
3669.21 90
3669.34 83
3669.48 77
3669.62 71
3669.76 67
3669.90 65
3670.04 64
3670.18 66
3670.32 70
3670.46 76
3670.59 82
3670.73 89
3670.87 97
3671.01 104
3671.15 109
3671.29 113
3671.43 114
3671.57 112
3671.71 107
3671.84 99
3671.98 88
3672.12 74
3672.26 59
3672.40 45
3672.54 33
3672.68 23
3672.82 16
3672.96 13
3673.10 14
3673.23 16
3673.37 21
3673.51 27
3673.65 35
3673.79 44
3673.93 54
3674.07 65
3674.21 76
3674.35 88
3674.49 99
3674.62 108
3674.76 116
3674.90 121
3675.04 123
3675.18 122
3675.32 117
3675.46 108
3675.60 95
3675.74 80
3675.88 65
3676.01 51
3676.15 39
3676.29 30
3676.43 23
3676.57 18
3676.71 13
3676.85 8
3676.99 2
3677.13 0
3677.27 0
3677.41 0
3677.54 0
3677.68 0
3677.82 0
3677.96 0
3678.10 0
3678.24 5
3678.38 16
3678.52 30
3678.66 44
3678.80 58
3678.94 71
3679.07 80
3679.21 86
3679.35 88
3679.49 87
3679.63 83
3679.77 79
3679.91 75
3680.05 73
3680.19 73
3680.33 75
3680.47 80
3680.60 86
3680.74 93
3680.88 99
3681.02 103
3681.16 107
3681.30 109
3681.44 111
3681.58 112
3681.72 113
3681.86 115
3682.00 118
3682.13 120
3682.27 122
3682.41 124
3682.55 125
3682.69 125
3682.83 125
3682.97 126
3683.11 128
3683.25 131
3683.39 134
3683.53 136
3683.67 137
3683.80 136
3683.94 133
3684.08 128
3684.22 122
3684.36 115
3684.50 109
3684.64 102
3684.78 96
3684.92 92
3685.06 90
3685.20 91
3685.34 94
3685.48 100
3685.61 106
3685.75 111
3685.89 114
3686.03 114
3686.17 111
3686.31 105
3686.45 97
3686.59 89
3686.73 82
3686.87 77
3687.01 73
3687.15 71
3687.29 70
3687.42 71
3687.56 72
3687.70 74
3687.84 76
3687.98 79
3688.12 81
3688.26 82
3688.40 82
3688.54 81
3688.68 78
3688.82 74
3688.96 69
3689.10 64
3689.23 60
3689.37 59
3689.51 62
3689.65 69
3689.79 80
3689.93 93
3690.07 106
3690.21 117
3690.35 126
3690.49 130
3690.63 131
3690.77 131
3690.91 129
3691.05 129
3691.19 130
3691.32 133
3691.46 135
3691.60 135
3691.74 133
3691.88 126
3692.02 117
3692.16 106
3692.30 94
3692.44 84
3692.58 76
3692.72 71
3692.86 69
3693.00 70
3693.14 73
3693.28 78
3693.41 84
3693.55 90
3693.69 95
3693.83 100
3693.97 102
3694.11 103
3694.25 102
3694.39 100
3694.53 98
3694.67 96
3694.81 95
3694.95 95
3695.09 96
3695.23 98
3695.37 100
3695.51 101
3695.64 102
3695.78 103
3695.92 103
3696.06 103
3696.20 105
3696.34 107
3696.48 112
3696.62 118
3696.76 126
3696.90 133
3697.04 139
3697.18 142
3697.32 142
3697.46 138
3697.60 130
3697.74 119
3697.88 106
3698.02 92
3698.15 79
3698.29 68
3698.43 62
3698.57 59
3698.71 61
3698.85 66
3698.99 75
3699.13 84
3699.27 94
3699.41 103
3699.55 111
3699.69 118
3699.83 123
3699.97 126
3700.11 129
3700.25 130
3700.39 130
3700.53 128
3700.67 127
3700.80 126
3700.94 127
3701.08 130
3701.22 135
3701.36 142
3701.50 151
3701.64 160
3701.78 169
3701.92 177
3702.06 182
3702.20 185
3702.34 185
3702.48 182
3702.62 177
3702.76 170
3702.90 164
3703.04 160
3703.18 157
3703.32 156
3703.46 156
3703.60 156
3703.73 156
3703.87 153
3704.01 149
3704.15 144
3704.29 137
3704.43 131
3704.57 125
3704.71 118
3704.85 111
3704.99 104
3705.13 97
3705.27 89
3705.41 80
3705.55 71
3705.69 61
3705.83 53
3705.97 45
3706.11 39
3706.25 35
3706.39 34
3706.53 34
3706.67 35
3706.81 37
3706.95 37
3707.08 35
3707.22 31
3707.36 23
3707.50 14
3707.64 4
3707.78 0
3707.92 0
3708.06 0
3708.20 0
3708.34 0
3708.48 0
3708.62 0
3708.76 0
3708.90 4
3709.04 12
3709.18 20
3709.32 28
3709.46 36
3709.60 44
3709.74 50
3709.88 56
3710.02 61
3710.16 66
3710.30 70
3710.44 74
3710.58 76
3710.72 76
3710.86 74
3711.00 68
3711.14 58
3711.27 46
3711.41 32
3711.55 20
3711.69 9
3711.83 3
3711.97 2
3712.11 7
3712.25 16
3712.39 29
3712.53 42
3712.67 56
3712.81 68
3712.95 78
3713.09 84
3713.23 87
3713.37 86
3713.51 83
3713.65 76
3713.79 69
3713.93 60
3714.07 53
3714.21 46
3714.35 40
3714.49 36
3714.63 33
3714.77 31
3714.91 28
3715.05 24
3715.19 20
3715.33 15
3715.47 10
3715.61 5
3715.75 2
3715.89 1
3716.03 3
3716.17 7
3716.31 12
3716.45 17
3716.59 20
3716.73 22
3716.86 20
3717.00 17
3717.14 12
3717.28 6
3717.42 2
3717.56 0
3717.70 0
3717.84 0
3717.98 0
3718.12 0
3718.26 0
3718.40 2
3718.54 10
3718.68 21
3718.82 35
3718.96 50
3719.10 64
3719.24 76
3719.38 82
3719.52 84
3719.66 82
3719.80 78
3719.94 74
3720.08 73
3720.22 74
3720.36 78
3720.50 84
3720.64 90
3720.78 94
3720.92 95
3721.06 94
3721.20 91
3721.34 88
3721.48 86
3721.62 86
3721.76 88
3721.90 93
3722.04 100
3722.18 108
3722.32 116
3722.46 125
3722.60 131
3722.74 136
3722.88 137
3723.02 134
3723.16 129
3723.30 121
3723.44 112
3723.58 104
3723.72 99
3723.86 97
3724.00 99
3724.14 103
3724.28 109
3724.42 115
3724.56 119
3724.70 122
3724.84 124
3724.98 125
3725.12 128
3725.26 132
3725.40 139
3725.54 146
3725.68 154
3725.82 160
3725.96 162
3726.10 161
3726.24 155
3726.38 147
3726.52 139
3726.66 132
3726.80 127
3726.94 127
3727.08 130
3727.22 134
3727.36 139
3727.50 143
3727.64 144
3727.78 143
3727.92 140
3728.06 134
3728.20 128
3728.34 123
3728.48 118
3728.62 114
3728.76 112
3728.90 111
3729.04 111
3729.18 112
3729.32 112
3729.46 113
3729.60 112
3729.74 111
3729.88 109
3730.02 106
3730.16 102
3730.30 96
3730.44 89
3730.58 81
3730.72 73
3730.86 65
3731.00 59
3731.14 55
3731.28 55
3731.42 56
3731.56 58
3731.70 59
3731.84 58
3731.98 55
3732.12 50
3732.26 45
3732.40 40
3732.54 36
3732.68 34
3732.82 33
3732.96 32
3733.10 31
3733.24 29
3733.38 26
3733.52 23
3733.66 20
3733.80 18
3733.94 17
3734.08 16
3734.22 16
3734.36 16
3734.50 16
3734.64 15
3734.78 14
3734.92 11
3735.06 8
3735.20 4
3735.34 0
3735.48 0
3735.62 0
3735.76 0
3735.90 0
3736.04 0
3736.18 0
3736.32 0
3736.46 16
3736.60 39
3736.74 67
3736.88 97
3737.02 129
3737.16 159
3737.30 187
3737.44 212
3737.58 234
3737.72 253
3737.87 269
3738.01 283
3738.15 297
3738.29 312
3738.43 329
3738.57 349
3738.71 372
3738.85 399
3738.99 428
3739.13 458
3739.27 488
3739.41 514
3739.55 537
3739.69 555
3739.83 568
3739.97 577
3740.11 583
3740.25 586
3740.39 587
3740.53 586
3740.67 583
3740.81 578
3740.95 571
3741.09 563
3741.23 556
3741.37 550
3741.51 546
3741.65 544
3741.79 545
3741.93 548
3742.07 551
3742.21 555
3742.35 557
3742.49 558
3742.63 555
3742.77 548
3742.91 537
3743.05 523
3743.19 506
3743.33 489
3743.48 471
3743.62 454
3743.76 440
3743.90 428
3744.04 417
3744.18 408
3744.32 398
3744.46 388
3744.60 377
3744.74 364
3744.88 352
3745.02 340
3745.16 329
3745.30 322
3745.44 319
3745.58 318
3745.72 321
3745.86 325
3746.00 329
3746.14 331
3746.28 330
3746.42 325
3746.56 316
3746.70 305
3746.84 292
3746.98 278
3747.12 264
3747.26 249
3747.40 235
3747.55 221
3747.69 208
3747.83 194
3747.97 182
3748.11 170
3748.25 160
3748.39 152
3748.53 145
3748.67 140
3748.81 136
3748.95 134
3749.09 132
3749.23 131
3749.37 131
3749.51 131
3749.65 131
3749.79 131
3749.93 132
3750.07 132
3750.21 132
3750.35 131
3750.49 130
3750.63 127
3750.77 125
3750.92 122
3751.06 121
3751.20 120
3751.34 122
3751.48 125
3751.62 130
3751.76 134
3751.90 137
3752.04 138
3752.18 137
3752.32 133
3752.46 127
3752.60 120
3752.74 113
3752.88 105
3753.02 98
3753.16 92
3753.30 89
3753.44 88
3753.58 91
3753.72 97
3753.86 106
3754.01 115
3754.15 123
3754.29 129
3754.43 131
3754.57 130
3754.71 125
3754.85 118
3754.99 111
3755.13 104
3755.27 98
3755.41 93
3755.55 89
3755.69 85
3755.83 81
3755.97 76
3756.11 69
3756.25 62
3756.39 55
3756.53 48
3756.68 43
3756.82 39
3756.96 38
3757.10 39
3757.24 43
3757.38 47
3757.52 51
3757.66 54
3757.80 56
3757.94 57
3758.08 57
3758.22 57
3758.36 57
3758.50 59
3758.64 62
3758.78 67
3758.92 72
3759.07 78
3759.21 85
3759.35 90
3759.49 95
3759.63 98
3759.77 100
3759.91 101
3760.05 102
3760.19 105
3760.33 108
3760.47 111
3760.61 115
3760.75 118
3760.89 119
3761.03 117
3761.17 113
3761.32 106
3761.46 97
3761.60 86
3761.74 75
3761.88 63
3762.02 51
3762.16 42
3762.30 34
3762.44 29
3762.58 26
3762.72 26
3762.86 27
3763.00 30
3763.14 33
3763.28 36
3763.42 41
3763.57 48
3763.71 55
3763.85 63
3763.99 71
3764.13 79
3764.27 85
3764.41 90
3764.55 94
3764.69 98
3764.83 102
3764.97 105
3765.11 109
3765.25 111
3765.39 112
3765.54 110
3765.68 107
3765.82 101
3765.96 96
3766.10 90
3766.24 86
3766.38 82
3766.52 80
3766.66 79
3766.80 78
3766.94 78
3767.08 78
3767.22 79
3767.36 81
3767.51 84
3767.65 88
3767.79 93
3767.93 99
3768.07 105
3768.21 111
3768.35 115
3768.49 117
3768.63 116
3768.77 113
3768.91 107
3769.05 98
3769.19 88
3769.34 77
3769.48 67
3769.62 57
3769.76 50
3769.90 45
3770.04 41
3770.18 39
3770.32 37
3770.46 37
3770.60 37
3770.74 38
3770.88 40
3771.03 44
3771.17 49
3771.31 54
3771.45 60
3771.59 65
3771.73 68
3771.87 70
3772.01 70
3772.15 71
3772.29 72
3772.43 75
3772.57 80
3772.72 86
3772.86 92
3773.00 97
3773.14 100
3773.28 101
3773.42 99
3773.56 96
3773.70 93
3773.84 90
3773.98 87
3774.12 84
3774.26 80
3774.41 76
3774.55 71
3774.69 66
3774.83 63
3774.97 62
3775.11 64
3775.25 70
3775.39 78
3775.53 88
3775.67 98
3775.81 107
3775.96 114
3776.10 119
3776.24 122
3776.38 123
3776.52 123
3776.66 122
3776.80 121
3776.94 120
3777.08 116
3777.22 111
3777.36 103
3777.51 93
3777.65 81
3777.79 69
3777.93 57
3778.07 46
3778.21 37
3778.35 29
3778.49 22
3778.63 16
3778.77 12
3778.92 9
3779.06 9
3779.20 12
3779.34 15
3779.48 20
3779.62 24
3779.76 28
3779.90 30
3780.04 33
3780.18 35
3780.33 37
3780.47 41
3780.61 46
3780.75 52
3780.89 58
3781.03 65
3781.17 71
3781.31 76
3781.45 81
3781.59 85
3781.74 87
3781.88 88
3782.02 88
3782.16 85
3782.30 82
3782.44 78
3782.58 76
3782.72 74
3782.86 75
3783.00 77
3783.15 80
3783.29 81
3783.43 80
3783.57 76
3783.71 68
3783.85 57
3783.99 44
3784.13 30
3784.27 17
3784.42 5
3784.56 0
3784.70 0
3784.84 0
3784.98 0
3785.12 0
3785.26 0
3785.40 0
3785.54 0
3785.68 0
3785.83 11
3785.97 22
3786.11 34
3786.25 43
3786.39 49
3786.53 51
3786.67 51
3786.81 48
3786.95 44
3787.10 39
3787.24 34
3787.38 29
3787.52 25
3787.66 22
3787.80 20
3787.94 18
3788.08 17
3788.22 16
3788.37 16
3788.51 16
3788.65 18
3788.79 20
3788.93 23
3789.07 26
3789.21 29
3789.35 33
3789.50 36
3789.64 39
3789.78 42
3789.92 43
3790.06 42
3790.20 40
3790.34 36
3790.48 31
3790.62 24
3790.77 16
3790.91 10
3791.05 6
3791.19 4
3791.33 4
3791.47 7
3791.61 11
3791.75 17
3791.90 24
3792.04 32
3792.18 40
3792.32 47
3792.46 54
3792.60 59
3792.74 62
3792.88 64
3793.03 64
3793.17 62
3793.31 60
3793.45 55
3793.59 50
3793.73 44
3793.87 39
3794.01 35
3794.16 34
3794.30 37
3794.44 43
3794.58 53
3794.72 64
3794.86 76
3795.00 86
3795.14 94
3795.29 100
3795.43 103
3795.57 103
3795.71 101
3795.85 98
3795.99 92
3796.13 85
3796.27 77
3796.42 69
3796.56 63
3796.70 59
3796.84 58
3796.98 59
3797.12 62
3797.26 67
3797.40 73
3797.55 79
3797.69 84
3797.83 89
3797.97 92
3798.11 93
3798.25 94
3798.39 93
3798.54 92
3798.68 91
3798.82 91
3798.96 90
3799.10 90
3799.24 90
3799.38 89
3799.52 89
3799.67 89
3799.81 91
3799.95 94
3800.09 100
3800.23 108
3800.37 117
3800.51 127
3800.66 134
3800.80 139
3800.94 140
3801.08 137
3801.22 132
3801.36 125
3801.50 118
3801.65 113
3801.79 110
3801.93 109
3802.07 110
3802.21 112
3802.35 114
3802.49 118
3802.63 122
3802.78 127
3802.92 133
3803.06 140
3803.20 146
3803.34 152
3803.48 156
3803.62 159
3803.77 161
3803.91 161
3804.05 160
3804.19 159
3804.33 156
3804.47 152
3804.61 147
3804.76 143
3804.90 138
3805.04 134
3805.18 131
3805.32 128
3805.46 124
3805.61 119
3805.75 113
3805.89 105
3806.03 97
3806.17 89
3806.31 84
3806.45 82
3806.60 84
3806.74 88
3806.88 94
3807.02 100
3807.16 106
3807.30 110
3807.44 113
3807.59 115
3807.73 117
3807.87 120
3808.01 123
3808.15 129
3808.29 135
3808.43 144
3808.58 154
3808.72 166
3808.86 182
3809.00 203
3809.14 229
3809.28 260
3809.43 296
3809.57 336
3809.71 377
3809.85 418
3809.99 459
3810.13 500
3810.27 542
3810.42 588
3810.56 640
3810.70 699
3810.84 766
3810.98 838
3811.12 912
3811.27 987
3811.41 1056
3811.55 1119
3811.69 1173
3811.83 1218
3811.97 1255
3812.12 1285
3812.26 1311
3812.40 1336
3812.54 1361
3812.68 1388
3812.82 1417
3812.96 1444
3813.11 1469
3813.25 1487
3813.39 1497
3813.53 1497
3813.67 1488
3813.81 1470
3813.96 1448
3814.10 1425
3814.24 1401
3814.38 1380
3814.52 1360
3814.66 1342
3814.81 1322
3814.95 1298
3815.09 1268
3815.23 1231
3815.37 1185
3815.51 1134
3815.66 1079
3815.80 1025
3815.94 973
3816.08 926
3816.22 884
3816.36 846
3816.51 812
3816.65 778
3816.79 743
3816.93 708
3817.07 671
3817.21 634
3817.36 598
3817.50 565
3817.64 535
3817.78 509
3817.92 485
3818.06 465
3818.21 446
3818.35 428
3818.49 411
3818.63 395
3818.77 381
3818.91 369
3819.06 358
3819.20 349
3819.34 342
3819.48 337
3819.62 332
3819.76 329
3819.91 328
3820.05 327
3820.19 327
3820.33 325
3820.47 322
3820.62 316
3820.76 307
3820.90 295
3821.04 282
3821.18 269
3821.32 258
3821.47 249
3821.61 241
3821.75 233
3821.89 226
3822.03 218
3822.17 210
3822.32 203
3822.46 198
3822.60 195
3822.74 194
3822.88 196
3823.03 198
3823.17 199
3823.31 199
3823.45 197
3823.59 193
3823.73 189
3823.88 186
3824.02 183
3824.16 181
3824.30 179
3824.44 177
3824.58 174
3824.73 170
3824.87 165
3825.01 158
3825.15 151
3825.29 143
3825.44 135
3825.58 126
3825.72 118
3825.86 110
3826.00 103
3826.14 99
3826.29 96
3826.43 94
3826.57 93
3826.71 93
3826.85 92
3827.00 91
3827.14 89
3827.28 87
3827.42 84
3827.56 81
3827.71 78
3827.85 75
3827.99 72
3828.13 69
3828.27 66
3828.41 64
3828.56 61
3828.70 58
3828.84 54
3828.98 49
3829.12 43
3829.27 36
3829.41 30
3829.55 25
3829.69 22
3829.83 21
3829.98 24
3830.12 28
3830.26 33
3830.40 38
3830.54 43
3830.69 45
3830.83 46
3830.97 46
3831.11 44
3831.25 42
3831.40 39
3831.54 37
3831.68 36
3831.82 35
3831.96 36
3832.10 36
3832.25 36
3832.39 36
3832.53 33
3832.67 28
3832.81 21
3832.96 13
3833.10 4
3833.24 0
3833.38 0
3833.52 0
3833.67 0
3833.81 0
3833.95 0
3834.09 0
3834.23 1
3834.38 5
3834.52 9
3834.66 12
3834.80 14
3834.94 17
3835.09 21
3835.23 26
3835.37 31
3835.51 37
3835.65 42
3835.80 46
3835.94 48
3836.08 48
3836.22 45
3836.36 42
3836.51 39
3836.65 37
3836.79 37
3836.93 39
3837.07 42
3837.22 46
3837.36 49
3837.50 52
3837.64 54
3837.79 55
3837.93 56
3838.07 57
3838.21 58
3838.35 59
3838.50 59
3838.64 58
3838.78 56
3838.92 51
3839.06 46
3839.21 41
3839.35 37
3839.49 34
3839.63 33
3839.77 33
3839.92 35
3840.06 36
3840.20 37
3840.34 36
3840.48 35
3840.63 32
3840.77 30
3840.91 28
3841.05 26
3841.20 26
3841.34 27
3841.48 29
3841.62 30
3841.76 31
3841.91 29
3842.05 27
3842.19 24
3842.33 21
3842.47 19
3842.62 20
3842.76 23
3842.90 30
3843.04 38
3843.19 47
3843.33 55
3843.47 61
3843.61 66
3843.75 71
3843.90 75
3844.04 79
3844.18 82
3844.32 85
3844.46 87
3844.61 86
3844.75 83
3844.89 79
3845.03 75
3845.18 72
3845.32 71
3845.46 73
3845.60 77
3845.74 83
3845.89 90
3846.03 97
3846.17 103
3846.31 108
3846.46 111
3846.60 112
3846.74 111
3846.88 109
3847.02 105
3847.17 102
3847.31 100
3847.45 100
3847.59 102
3847.74 106
3847.88 112
3848.02 119
3848.16 127
3848.30 135
3848.45 143
3848.59 151
3848.73 159
3848.87 167
3849.02 175
3849.16 182
3849.30 186
3849.44 188
3849.59 187
3849.73 182
3849.87 173
3850.01 163
3850.15 151
3850.30 140
3850.44 129
3850.58 121
3850.72 114
3850.87 109
3851.01 104
3851.15 98
3851.29 92
3851.43 85
3851.58 78
3851.72 73
3851.86 69
3852.00 70
3852.15 74
3852.29 82
3852.43 92
3852.57 103
3852.72 112
3852.86 120
3853.00 124
3853.14 124
3853.29 122
3853.43 119
3853.57 115
3853.71 111
3853.85 109
3854.00 107
3854.14 105
3854.28 102
3854.42 98
3854.57 91
3854.71 82
3854.85 72
3854.99 62
3855.14 54
3855.28 48
3855.42 46
3855.56 47
3855.71 51
3855.85 58
3855.99 66
3856.13 74
3856.28 81
3856.42 86
3856.56 89
3856.70 89
3856.84 87
3856.99 84
3857.13 81
3857.27 77
3857.41 73
3857.56 70
3857.70 66
3857.84 63
3857.98 60
3858.13 58
3858.27 57
3858.41 58
3858.55 61
3858.70 64
3858.84 68
3858.98 71
3859.12 73
3859.27 74
3859.41 75
3859.55 76
3859.69 78
3859.84 82
3859.98 88
3860.12 95
3860.26 104
3860.41 111
3860.55 117
3860.69 119
3860.83 117
3860.98 112
3861.12 104
3861.26 95
3861.40 86
3861.55 77
3861.69 69
3861.83 62
3861.97 54
3862.12 47
3862.26 39
3862.40 32
3862.54 25
3862.69 20
3862.83 18
3862.97 18
3863.11 22
3863.26 28
3863.40 37
3863.54 48
3863.68 58
3863.83 68
3863.97 75
3864.11 79
3864.25 81
3864.40 79
3864.54 77
3864.68 74
3864.82 71
3864.97 70
3865.11 69
3865.25 68
3865.39 67
3865.54 64
3865.68 60
3865.82 54
3865.96 47
3866.11 39
3866.25 32
3866.39 26
3866.53 22
3866.68 19
3866.82 18
3866.96 18
3867.11 18
3867.25 20
3867.39 21
3867.53 23
3867.68 25
3867.82 27
3867.96 30
3868.10 33
3868.25 36
3868.39 39
3868.53 43
3868.67 47
3868.82 50
3868.96 54
3869.10 57
3869.24 60
3869.39 62
3869.53 63
3869.67 64
3869.82 64
3869.96 64
3870.10 64
3870.24 65
3870.39 68
3870.53 73
3870.67 78
3870.81 84
3870.96 89
3871.10 92
3871.24 94
3871.38 93
3871.53 90
3871.67 85
3871.81 79
3871.96 74
3872.10 69
3872.24 66
3872.38 64
3872.53 65
3872.67 68
3872.81 73
3872.95 79
3873.10 87
3873.24 94
3873.38 100
3873.53 105
3873.67 107
3873.81 108
3873.95 107
3874.10 104
3874.24 101
3874.38 96
3874.52 92
3874.67 87
3874.81 82
3874.95 77
3875.10 73
3875.24 70
3875.38 68
3875.52 68
3875.67 71
3875.81 74
3875.95 78
3876.09 82
3876.24 83
3876.38 82
3876.52 78
3876.67 71
3876.81 62
3876.95 51
3877.09 38
3877.24 24
3877.38 11
3877.52 0
3877.66 0
3877.81 0
3877.95 0
3878.09 0
3878.24 0
3878.38 0
3878.52 0
3878.66 5
3878.81 13
3878.95 19
3879.09 23
3879.24 25
3879.38 24
3879.52 21
3879.66 18
3879.81 14
3879.95 11
3880.09 10
3880.24 12
3880.38 16
3880.52 22
3880.66 29
3880.81 37
3880.95 44
3881.09 48
3881.24 49
3881.38 48
3881.52 43
3881.66 38
3881.81 34
3881.95 30
3882.09 28
3882.24 28
3882.38 28
3882.52 29
3882.66 29
3882.81 30
3882.95 32
3883.09 35
3883.24 42
3883.38 51
3883.52 64
3883.66 79
3883.81 96
3883.95 113
3884.09 130
3884.24 144
3884.38 156
3884.52 165
3884.67 172
3884.81 178
3884.95 183
3885.09 187
3885.24 191
3885.38 194
3885.52 196
3885.67 195
3885.81 192
3885.95 186
3886.09 180
3886.24 173
3886.38 167
3886.52 162
3886.67 160
3886.81 159
3886.95 159
3887.10 160
3887.24 161
3887.38 161
3887.52 161
3887.67 160
3887.81 158
3887.95 154
3888.10 149
3888.24 141
3888.38 133
3888.53 124
3888.67 116
3888.81 110
3888.95 107
3889.10 109
3889.24 113
3889.38 119
3889.53 125
3889.67 129
3889.81 131
3889.96 129
3890.10 125
3890.24 120
3890.38 116
3890.53 114
3890.67 115
3890.81 120
3890.96 127
3891.10 135
3891.24 145
3891.39 154
3891.53 162
3891.67 169
3891.81 174
3891.96 176
3892.10 176
3892.24 172
3892.39 165
3892.53 154
3892.67 141
3892.82 125
3892.96 109
3893.10 94
3893.25 81
3893.39 71
3893.53 64
3893.67 61
3893.82 60
3893.96 60
3894.10 61
3894.25 61
3894.39 59
3894.53 56
3894.68 51
3894.82 46
3894.96 40
3895.11 36
3895.25 33
3895.39 31
3895.54 30
3895.68 29
3895.82 29
3895.96 28
3896.11 27
3896.25 27
3896.39 26
3896.54 25
3896.68 26
3896.82 26
3896.97 29
3897.11 32
3897.25 37
3897.40 42
3897.54 48
3897.68 53
3897.83 57
3897.97 60
3898.11 60
3898.25 59
3898.40 56
3898.54 52
3898.68 47
3898.83 42
3898.97 39
3899.11 37
3899.26 38
3899.40 43
3899.54 50
3899.69 59
3899.83 68
3899.97 77
3900.12 85
3900.26 92
3900.40 98
3900.55 103
3900.69 109
3900.83 115
3900.98 120
3901.12 123
3901.26 123
3901.41 118
3901.55 109
3901.69 96
3901.84 82
3901.98 68
3902.12 57
3902.26 50
3902.41 48
3902.55 50
3902.69 54
3902.84 59
3902.98 62
3903.12 64
3903.27 63
3903.41 60
3903.55 56
3903.70 52
3903.84 48
3903.98 45
3904.13 42
3904.27 41
3904.41 40
3904.56 40
3904.70 39
3904.84 37
3904.99 35
3905.13 31
3905.27 27
3905.42 23
3905.56 19
3905.70 15
3905.85 12
3905.99 9
3906.13 6
3906.28 3
3906.42 0
3906.56 0
3906.71 0
3906.85 0
3906.99 0
3907.14 0
3907.28 0
3907.42 0
3907.57 1
3907.71 3
3907.85 5
3908.00 6
3908.14 6
3908.28 6
3908.43 5
3908.57 4
3908.71 3
3908.86 3
3909.00 3
3909.14 4
3909.29 6
3909.43 9
3909.57 13
3909.72 17
3909.86 21
3910.00 25
3910.15 28
3910.29 32
3910.43 34
3910.58 37
3910.72 38
3910.86 40
3911.01 41
3911.15 41
3911.29 42
3911.44 43
3911.58 45
3911.72 46
3911.87 48
3912.01 49
3912.16 48
3912.30 46
3912.44 43
3912.59 38
3912.73 33
3912.87 26
3913.02 21
3913.16 16
3913.30 13
3913.45 11
3913.59 11
3913.73 12
3913.88 14
3914.02 17
3914.16 20
3914.31 23
3914.45 28
3914.59 34
3914.74 42
3914.88 52
3915.02 61
3915.17 70
3915.31 76
3915.45 78
3915.60 76
3915.74 70
3915.89 60
3916.03 49
3916.17 38
3916.32 29
3916.46 22
3916.60 21
3916.75 24
3916.89 31
3917.03 42
3917.18 55
3917.32 69
3917.46 82
3917.61 94
3917.75 103
3917.89 110
3918.04 114
3918.18 116
3918.33 116
3918.47 116
3918.61 116
3918.76 116
3918.90 116
3919.04 116
3919.19 115
3919.33 112
3919.47 108
3919.62 102
3919.76 93
3919.90 84
3920.05 75
3920.19 67
3920.33 61
3920.48 58
3920.62 56
3920.77 55
3920.91 54
3921.05 53
3921.20 50
3921.34 45
3921.48 41
3921.63 37
3921.77 34
3921.91 33
3922.06 33
3922.20 34
3922.35 34
3922.49 32
3922.63 27
3922.78 19
3922.92 10
3923.06 1
3923.21 0
3923.35 0
3923.49 0
3923.64 0
3923.78 0
3923.93 0
3924.07 1
3924.21 2
3924.36 3
3924.50 3
3924.64 4
3924.79 6
3924.93 9
3925.07 13
3925.22 18
3925.36 22
3925.51 26
3925.65 29
3925.79 29
3925.94 28
3926.08 27
3926.22 25
3926.37 23
3926.51 24
3926.66 27
3926.80 32
3926.94 39
3927.09 48
3927.23 57
3927.37 66
3927.52 76
3927.66 86
3927.80 96
3927.95 107
3928.09 118
3928.24 128
3928.38 136
3928.52 143
3928.67 146
3928.81 146
3928.95 143
3929.10 137
3929.24 129
3929.39 120
3929.53 110
3929.67 101
3929.82 92
3929.96 84
3930.10 76
3930.25 68
3930.39 59
3930.54 50
3930.68 40
3930.82 32
3930.97 26
3931.11 22
3931.25 21
3931.40 22
3931.54 24
3931.69 27
3931.83 28
3931.97 28
3932.12 26
3932.26 24
3932.40 23
3932.55 23
3932.69 25
3932.84 29
3932.98 34
3933.12 40
3933.27 45
3933.41 50
3933.56 54
3933.70 57
3933.84 60
3933.99 63
3934.13 65
3934.27 68
3934.42 72
3934.56 76
3934.71 79
3934.85 81
3934.99 82
3935.14 82
3935.28 82
3935.43 82
3935.57 83
3935.71 85
3935.86 87
3936.00 89
3936.14 88
3936.29 84
3936.43 77
3936.58 67
3936.72 55
3936.86 43
3937.01 32
3937.15 24
3937.30 19
3937.44 16
3937.58 14
3937.73 12
3937.87 8
3938.02 5
3938.16 1
3938.30 0
3938.45 0
3938.59 0
3938.73 4
3938.88 11
3939.02 18
3939.17 26
3939.31 34
3939.45 41
3939.60 46
3939.74 48
3939.89 48
3940.03 46
3940.17 41
3940.32 33
3940.46 25
3940.61 17
3940.75 10
3940.89 6
3941.04 5
3941.18 8
3941.33 13
3941.47 20
3941.61 27
3941.76 35
3941.90 41
3942.05 45
3942.19 49
3942.33 51
3942.48 53
3942.62 56
3942.77 60
3942.91 65
3943.05 71
3943.20 76
3943.34 81
3943.49 84
3943.63 84
3943.77 81
3943.92 77
3944.06 71
3944.21 65
3944.35 60
3944.49 57
3944.64 55
3944.78 55
3944.93 55
3945.07 54
3945.21 50
3945.36 44
3945.50 35
3945.65 24
3945.79 12
3945.93 2
3946.08 0
3946.22 0
3946.37 0
3946.51 0
3946.65 0
3946.80 9
3946.94 19
3947.09 29
3947.23 39
3947.37 47
3947.52 54
3947.66 60
3947.81 63
3947.95 64
3948.09 62
3948.24 57
3948.38 50
3948.53 40
3948.67 30
3948.82 20
3948.96 11
3949.10 4
3949.25 1
3949.39 0
3949.54 1
3949.68 5
3949.82 9
3949.97 14
3950.11 17
3950.26 20
3950.40 22
3950.54 22
3950.69 21
3950.83 20
3950.98 19
3951.12 17
3951.27 14
3951.41 11
3951.55 8
3951.70 5
3951.84 2
3951.99 0
3952.13 0
3952.27 0
3952.42 0
3952.56 0
3952.71 0
3952.85 0
3953.00 0
3953.14 0
3953.28 0
3953.43 0
3953.57 2
3953.72 3
3953.86 5
3954.00 6
3954.15 6
3954.29 5
3954.44 4
3954.58 4
3954.73 4
3954.87 5
3955.01 6
3955.16 7
3955.30 8
3955.45 9
3955.59 11
3955.74 13
3955.88 17
3956.02 22
3956.17 28
3956.31 35
3956.46 42
3956.60 50
3956.74 58
3956.89 68
3957.03 78
3957.18 88
3957.32 97
3957.47 105
3957.61 110
3957.75 112
3957.90 109
3958.04 102
3958.19 93
3958.33 81
3958.48 70
3958.62 59
3958.76 51
3958.91 45
3959.05 43
3959.20 44
3959.34 46
3959.49 48
3959.63 50
3959.77 50
3959.92 47
3960.06 43
3960.21 36
3960.35 27
3960.50 18
3960.64 8
3960.78 0
3960.93 0
3961.07 0
3961.22 0
3961.36 0
3961.51 0
3961.65 0
3961.79 0
3961.94 2
3962.08 14
3962.23 27
3962.37 38
3962.52 49
3962.66 57
3962.81 65
3962.95 71
3963.09 77
3963.24 81
3963.38 84
3963.53 85
3963.67 84
3963.82 81
3963.96 75
3964.10 69
3964.25 62
3964.39 56
3964.54 51
3964.68 47
3964.83 45
3964.97 44
3965.12 44
3965.26 42
3965.40 39
3965.55 35
3965.69 28
3965.84 22
3965.98 16
3966.13 13
3966.27 14
3966.41 19
3966.56 27
3966.70 35
3966.85 41
3966.99 43
3967.14 40
3967.28 32
3967.43 20
3967.57 8
3967.71 0
3967.86 0
3968.00 0
3968.15 0
3968.29 0
3968.44 0
3968.58 0
3968.73 0
3968.87 0
3969.01 4
3969.16 10
3969.30 18
3969.45 27
3969.59 37
3969.74 47
3969.88 55
3970.03 61
3970.17 62
3970.32 61
3970.46 58
3970.60 55
3970.75 53
3970.89 54
3971.04 57
3971.18 62
3971.33 69
3971.47 75
3971.62 81
3971.76 84
3971.90 86
3972.05 85
3972.19 82
3972.34 77
3972.48 72
3972.63 67
3972.77 61
3972.92 56
3973.06 51
3973.21 48
3973.35 45
3973.49 44
3973.64 45
3973.78 47
3973.93 50
3974.07 53
3974.22 56
3974.36 60
3974.51 62
3974.65 65
3974.80 66
3974.94 67
3975.08 67
3975.23 66
3975.37 64
3975.52 61
3975.66 58
3975.81 55
3975.95 54
3976.10 53
3976.24 55
3976.39 57
3976.53 59
3976.68 61
3976.82 62
3976.96 61
3977.11 59
3977.25 56
3977.40 54
3977.54 52
3977.69 51
3977.83 51
3977.98 52
3978.12 53
3978.27 55
3978.41 55
3978.56 54
3978.70 52
3978.84 48
3978.99 43
3979.13 37
3979.28 32
3979.42 28
3979.57 25
3979.71 24
3979.86 23
3980.00 25
3980.15 27
3980.29 31
3980.44 37
3980.58 43
3980.73 51
3980.87 59
3981.01 67
3981.16 73
3981.30 78
3981.45 80
3981.59 80
3981.74 80
3981.88 79
3982.03 78
3982.17 78
3982.32 79
3982.46 80
3982.61 82
3982.75 83
3982.90 83
3983.04 80
3983.19 76
3983.33 70
3983.47 61
3983.62 52
3983.76 43
3983.91 34
3984.05 29
3984.20 26
3984.34 28
3984.49 34
3984.63 44
3984.78 57
3984.92 70
3985.07 82
3985.21 90
3985.36 94
3985.50 92
3985.65 85
3985.79 73
3985.94 59
3986.08 43
3986.23 29
3986.37 17
3986.51 8
3986.66 2
3986.80 0
3986.95 0
3987.09 0
3987.24 0
3987.38 0
3987.53 0
3987.67 0
3987.82 0
3987.96 0
3988.11 0
3988.25 0
3988.40 6
3988.54 14
3988.69 23
3988.83 32
3988.98 40
3989.12 48
3989.27 56
3989.41 63
3989.56 69
3989.70 74
3989.85 80
3989.99 84
3990.14 87
3990.28 90
3990.43 92
3990.57 92
3990.71 92
3990.86 91
3991.00 89
3991.15 86
3991.29 83
3991.44 78
3991.58 74
3991.73 68
3991.87 63
3992.02 56
3992.16 50
3992.31 45
3992.45 40
3992.60 35
3992.74 32
3992.89 30
3993.03 28
3993.18 27
3993.32 26
3993.47 24
3993.61 22
3993.76 19
3993.90 15
3994.05 11
3994.19 8
3994.34 7
3994.48 8
3994.63 10
3994.77 13
3994.92 16
3995.06 17
3995.21 16
3995.35 13
3995.50 9
3995.64 3
3995.79 0
3995.93 0
3996.08 0
3996.22 0
3996.37 0
3996.51 0
3996.66 0
3996.80 0
3996.95 0
3997.09 5
3997.24 11
3997.38 17
3997.53 22
3997.67 28
3997.82 33
3997.96 37
3998.11 42
3998.25 48
3998.40 54
3998.54 60
3998.69 68
3998.83 77
3998.98 85
3999.12 93
3999.27 100
3999.41 105
3999.56 106
3999.70 105
3999.85 101
3999.99 95
4000.14 88
4000.28 82
4000.43 77
4000.57 74
4000.72 72
4000.86 71
4001.01 70
4001.15 69
4001.30 66
4001.44 62
4001.59 57
4001.73 53
4001.88 50
4002.02 48
4002.17 48
4002.31 49
4002.46 52
4002.60 56
4002.75 59
4002.89 62
4003.04 64
4003.18 66
4003.33 67
4003.47 68
4003.62 67
4003.76 66
4003.91 63
4004.05 59
4004.20 55
4004.34 51
4004.49 50
4004.63 51
4004.78 54
4004.92 60
4005.07 67
4005.21 73
4005.36 79
4005.50 84
4005.65 87
4005.79 89
4005.94 89
4006.08 89
4006.23 88
4006.38 86
4006.52 83
4006.67 80
4006.81 78
4006.96 75
4007.10 74
4007.25 72
4007.39 70
4007.54 68
4007.68 65
4007.83 60
4007.97 55
4008.12 49
4008.26 43
4008.41 37
4008.55 33
4008.70 29
4008.84 28
4008.99 28
4009.13 30
4009.28 35
4009.42 41
4009.57 49
4009.71 58
4009.86 68
4010.00 77
4010.15 87
4010.30 96
4010.44 105
4010.59 113
4010.73 119
4010.88 124
4011.02 128
4011.17 130
4011.31 130
4011.46 129
4011.60 126
4011.75 122
4011.89 116
4012.04 110
4012.18 103
4012.33 96
4012.47 92
4012.62 91
4012.76 93
4012.91 98
4013.05 106
4013.20 115
4013.35 123
4013.49 130
4013.64 133
4013.78 134
4013.93 133
4014.07 129
4014.22 123
4014.36 116
4014.51 108
4014.65 100
4014.80 92
4014.94 84
4015.09 78
4015.23 72
4015.38 68
4015.52 64
4015.67 61
4015.82 58
4015.96 56
4016.11 53
4016.25 50
4016.40 48
4016.54 46
4016.69 44
4016.83 42
4016.98 39
4017.12 35
4017.27 31
4017.41 27
4017.56 23
4017.70 21
4017.85 20
4018.00 22
4018.14 26
4018.29 33
4018.43 43
4018.58 54
4018.72 66
4018.87 77
4019.01 86
4019.16 93
4019.30 98
4019.45 100
4019.59 102
4019.74 103
4019.89 104
4020.03 105
4020.18 106
4020.32 106
4020.47 106
4020.61 106
4020.76 106
4020.90 105
4021.05 105
4021.19 106
4021.34 107
4021.48 109
4021.63 110
4021.78 111
4021.92 111
4022.07 111
4022.21 108
4022.36 104
4022.50 98
4022.65 91
4022.79 84
4022.94 76
4023.08 69
4023.23 65
4023.38 62
4023.52 63
4023.67 66
4023.81 72
4023.96 78
4024.10 86
4024.25 93
4024.39 98
4024.54 100
4024.68 100
4024.83 98
4024.98 94
4025.12 91
4025.27 89
4025.41 90
4025.56 94
4025.70 101
4025.85 110
4025.99 119
4026.14 127
4026.28 133
4026.43 136
4026.58 135
4026.72 132
4026.87 126
4027.01 118
4027.16 108
4027.30 99
4027.45 90
4027.59 84
4027.74 80
4027.89 78
4028.03 79
4028.18 81
4028.32 84
4028.47 85
4028.61 84
4028.76 82
4028.90 77
4029.05 71
4029.20 63
4029.34 55
4029.49 46
4029.63 37
4029.78 29
4029.92 23
4030.07 20
4030.21 19
4030.36 21
4030.51 26
4030.65 32
4030.80 39
4030.94 46
4031.09 50
4031.23 53
4031.38 52
4031.52 49
4031.67 44
4031.82 37
4031.96 29
4032.11 19
4032.25 9
4032.40 0
4032.54 0
4032.69 0
4032.84 0
4032.98 0
4033.13 0
4033.27 0
4033.42 0
4033.56 3
4033.71 14
4033.85 24
4034.00 32
4034.15 38
4034.29 42
4034.44 45
4034.58 47
4034.73 49
4034.87 51
4035.02 55
4035.17 58
4035.31 62
4035.46 67
4035.60 72
4035.75 80
4035.89 89
4036.04 99
4036.19 110
4036.33 121
4036.48 129
4036.62 134
4036.77 136
4036.91 134
4037.06 131
4037.21 128
4037.35 126
4037.50 128
4037.64 134
4037.79 143
4037.93 154
4038.08 165
4038.23 175
4038.37 181
4038.52 182
4038.66 178
4038.81 169
4038.95 159
4039.10 148
4039.25 138
4039.39 130
4039.54 125
4039.68 121
4039.83 119
4039.97 118
4040.12 118
4040.27 118
4040.41 120
4040.56 122
4040.70 126
4040.85 129
4040.99 133
4041.14 135
4041.29 137
4041.43 137
4041.58 136
4041.72 134
4041.87 130
4042.01 125
4042.16 118
4042.31 108
4042.45 98
4042.60 85
4042.74 73
4042.89 61
4043.04 51
4043.18 42
4043.33 37
4043.47 33
4043.62 32
4043.76 33
4043.91 36
4044.06 41
4044.20 48
4044.35 55
4044.49 64
4044.64 72
4044.79 80
4044.93 86
4045.08 91
4045.22 95
4045.37 97
4045.51 97
4045.66 94
4045.81 90
4045.95 84
4046.10 77
4046.24 69
4046.39 60
4046.54 53
4046.68 47
4046.83 43
4046.97 39
4047.12 35
4047.26 31
4047.41 27
4047.56 22
4047.70 18
4047.85 16
4047.99 17
4048.14 23
4048.29 32
4048.43 43
4048.58 53
4048.72 60
4048.87 63
4049.02 59
4049.16 51
4049.31 39
4049.45 26
4049.60 13
4049.75 3
4049.89 0
4050.04 0
4050.18 1
4050.33 8
4050.48 19
4050.62 30
4050.77 40
4050.91 50
4051.06 58
4051.20 66
4051.35 73
4051.50 81
4051.64 89
4051.79 98
4051.93 106
4052.08 113
4052.23 117
4052.37 117
4052.52 114
4052.66 109
4052.81 101
4052.96 93
4053.10 85
4053.25 77
4053.39 70
4053.54 64
4053.69 57
4053.83 52
4053.98 46
4054.12 41
4054.27 36
4054.42 31
4054.56 27
4054.71 24
4054.85 21
4055.00 18
4055.15 16
4055.29 15
4055.44 14
4055.58 14
4055.73 15
4055.88 17
4056.02 21
4056.17 26
4056.31 34
4056.46 44
4056.61 56
4056.75 69
4056.90 83
4057.05 96
4057.19 107
4057.34 115
4057.48 119
4057.63 119
4057.78 114
4057.92 106
4058.07 95
4058.21 84
4058.36 75
4058.51 67
4058.65 64
4058.80 63
4058.94 65
4059.09 67
4059.24 70
4059.38 70
4059.53 67
4059.67 62
4059.82 53
4059.97 43
4060.11 31
4060.26 20
4060.41 9
4060.55 1
4060.70 0
4060.84 0
4060.99 0
4061.14 0
4061.28 0
4061.43 0
4061.57 0
4061.72 1
4061.87 7
4062.01 11
4062.16 14
4062.31 15
4062.45 14
4062.60 12
4062.74 10
4062.89 8
4063.04 9
4063.18 12
4063.33 18
4063.47 27
4063.62 39
4063.77 54
4063.91 70
4064.06 86
4064.21 100
4064.35 111
4064.50 118
4064.64 120
4064.79 119
4064.94 115
4065.08 109
4065.23 103
4065.37 99
4065.52 97
4065.67 98
4065.81 101
4065.96 105
4066.11 108
4066.25 110
4066.40 110
4066.54 108
4066.69 104
4066.84 101
4066.98 100
4067.13 103
4067.28 109
4067.42 119
4067.57 130
4067.71 140
4067.86 148
4068.01 151
4068.15 151
4068.30 148
4068.45 144
4068.59 141
4068.74 140
4068.88 141
4069.03 144
4069.18 149
4069.32 152
4069.47 155
4069.62 154
4069.76 151
4069.91 145
4070.05 136
4070.20 124
4070.35 112
4070.49 99
4070.64 87
4070.79 77
4070.93 70
4071.08 65
4071.23 62
4071.37 59
4071.52 57
4071.66 52
4071.81 47
4071.96 40
4072.10 33
4072.25 27
4072.40 23
4072.54 23
4072.69 27
4072.83 33
4072.98 41
4073.13 50
4073.27 58
4073.42 65
4073.57 69
4073.71 70
4073.86 68
4074.01 63
4074.15 58
4074.30 51
4074.44 46
4074.59 43
4074.74 43
4074.88 48
4075.03 57
4075.18 69
4075.32 81
4075.47 93
4075.62 102
4075.76 106
4075.91 106
4076.06 101
4076.20 92
4076.35 82
4076.49 72
4076.64 62
4076.79 55
4076.93 50
4077.08 47
4077.23 46
4077.37 46
4077.52 49
4077.67 52
4077.81 56
4077.96 60
4078.11 64
4078.25 66
4078.40 67
4078.54 65
4078.69 61
4078.84 56
4078.98 51
4079.13 45
4079.28 39
4079.42 34
4079.57 30
4079.72 26
4079.86 23
4080.01 20
4080.16 18
4080.30 17
4080.45 17
4080.59 17
4080.74 19
4080.89 20
4081.03 23
4081.18 27
4081.33 32
4081.47 37
4081.62 44
4081.77 50
4081.91 57
4082.06 63
4082.21 68
4082.35 72
4082.50 74
4082.65 75
4082.79 74
4082.94 73
4083.09 72
4083.23 72
4083.38 73
4083.53 74
4083.67 76
4083.82 78
4083.96 78
4084.11 77
4084.26 74
4084.40 71
4084.55 66
4084.70 61
4084.84 55
4084.99 49
4085.14 41
4085.28 33
4085.43 25
4085.58 19
4085.72 14
4085.87 11
4086.02 12
4086.16 15
4086.31 21
4086.46 28
4086.60 35
4086.75 42
4086.90 45
4087.04 45
4087.19 41
4087.34 34
4087.48 25
4087.63 16
4087.78 8
4087.92 4
4088.07 3
4088.22 5
4088.36 9
4088.51 14
4088.66 18
4088.80 22
4088.95 25
4089.10 29
4089.24 36
4089.39 45
4089.54 58
4089.68 74
4089.83 90
4089.98 107
4090.12 121
4090.27 132
4090.42 139
4090.56 143
4090.71 143
4090.86 140
4091.00 136
4091.15 129
4091.30 122
4091.44 114
4091.59 106
4091.74 100
4091.88 95
4092.03 92
4092.18 92
4092.32 94
4092.47 97
4092.62 101
4092.76 106
4092.91 110
4093.06 115
4093.20 119
4093.35 124
4093.50 130
4093.64 137
4093.79 144
4093.94 150
4094.08 154
4094.23 157
4094.38 156
4094.52 152
4094.67 146
4094.82 137
4094.96 126
4095.11 115
4095.26 104
4095.40 94
4095.55 86
4095.70 82
4095.84 80
4095.99 82
4096.14 87
4096.28 95
4096.43 105
4096.58 113
4096.72 120
4096.87 124
4097.02 123
4097.16 118
4097.31 110
4097.46 100
4097.60 89
4097.75 79
4097.90 71
4098.05 66
4098.19 64
4098.34 66
4098.49 70
4098.63 76
4098.78 84
4098.93 92
4099.07 99
4099.22 103
4099.37 104
4099.51 102
4099.66 97
4099.81 90
4099.95 84
4100.10 79
4100.25 76
4100.39 76
4100.54 78
4100.69 81
4100.83 84
4100.98 85
4101.13 85
4101.28 82
4101.42 78
4101.57 73
4101.72 68
4101.86 64
4102.01 61
4102.16 60
4102.30 61
4102.45 62
4102.60 63
4102.74 65
4102.89 68
4103.04 71
4103.18 75
4103.33 81
4103.48 87
4103.63 94
4103.77 99
4103.92 103
4104.07 104
4104.21 101
4104.36 95
4104.51 86
4104.65 76
4104.80 67
4104.95 59
4105.09 55
4105.24 55
4105.39 59
4105.54 65
4105.68 72
4105.83 77
4105.98 80
4106.12 79
4106.27 76
4106.42 70
4106.56 62
4106.71 53
4106.86 43
4107.00 33
4107.15 23
4107.30 14
4107.45 7
4107.59 1
4107.74 0
4107.89 0
4108.03 0
4108.18 1
4108.33 3
4108.47 3
4108.62 2
4108.77 0
4108.92 0
4109.06 0
4109.21 0
4109.36 0
4109.50 2
4109.65 9
4109.80 18
4109.94 29
4110.09 41
4110.24 52
4110.39 63
4110.53 72
4110.68 80
4110.83 85
4110.97 88
4111.12 89
4111.27 88
4111.41 84
4111.56 79
4111.71 73
4111.86 68
4112.00 63
4112.15 60
4112.30 58
4112.44 57
4112.59 56
4112.74 55
4112.88 53
4113.03 53
4113.18 53
4113.33 55
4113.47 59
4113.62 65
4113.77 71
4113.91 77
4114.06 80
4114.21 81
4114.36 77
4114.50 71
4114.65 63
4114.80 55
4114.94 49
4115.09 46
4115.24 46
4115.39 49
4115.53 54
4115.68 60
4115.83 64
4115.97 66
4116.12 66
4116.27 62
4116.42 56
4116.56 48
4116.71 39
4116.86 29
4117.00 20
4117.15 12
4117.30 6
4117.45 3
4117.59 2
4117.74 3
4117.89 5
4118.03 8
4118.18 10
4118.33 12
4118.48 13
4118.62 12
4118.77 10
4118.92 7
4119.06 4
4119.21 2
4119.36 2
4119.51 2
4119.65 4
4119.80 7
4119.95 8
4120.09 8
4120.24 5
4120.39 1
4120.54 0
4120.68 0
4120.83 0
4120.98 0
4121.12 0
4121.27 0
4121.42 2
4121.57 3
4121.71 3
4121.86 2
4122.01 1
4122.16 2
4122.30 6
4122.45 12
4122.60 21
4122.74 32
4122.89 44
4123.04 55
4123.19 65
4123.33 73
4123.48 78
4123.63 79
4123.77 77
4123.92 73
4124.07 69
4124.22 64
4124.36 60
4124.51 57
4124.66 55
4124.81 54
4124.95 54
4125.10 53
4125.25 52
4125.39 50
4125.54 49
4125.69 48
4125.84 48
4125.98 49
4126.13 51
4126.28 54
4126.43 58
4126.57 62
4126.72 66
4126.87 69
4127.02 72
4127.16 75
4127.31 79
4127.46 83
4127.60 89
4127.75 96
4127.90 105
4128.05 115
4128.19 125
4128.34 134
4128.49 140
4128.64 142
4128.78 139
4128.93 132
4129.08 120
4129.23 107
4129.37 94
4129.52 83
4129.67 74
4129.81 68
4129.96 65
4130.11 65
4130.26 65
4130.40 67
4130.55 68
4130.70 70
4130.85 71
4130.99 72
4131.14 73
4131.29 72
4131.44 70
4131.58 67
4131.73 63
4131.88 58
4132.03 54
4132.17 49
4132.32 44
4132.47 38
4132.61 31
4132.76 23
4132.91 15
4133.06 7
4133.20 0
4133.35 0
4133.50 0
4133.65 0
4133.79 0
4133.94 0
4134.09 0
4134.24 0
4134.38 0
4134.53 0
4134.68 7
4134.83 17
4134.97 30
4135.12 44
4135.27 58
4135.42 72
4135.56 84
4135.71 93
4135.86 98
4136.01 99
4136.15 96
4136.30 91
4136.45 83
4136.60 75
4136.74 68
4136.89 64
4137.04 63
4137.19 64
4137.33 66
4137.48 68
4137.63 68
4137.78 65
4137.92 59
4138.07 53
4138.22 46
4138.37 41
4138.51 40
4138.66 42
4138.81 49
4138.96 58
4139.10 69
4139.25 79
4139.40 88
4139.55 95
4139.69 99
4139.84 100
4139.99 99
4140.14 96
4140.28 92
4140.43 87
4140.58 82
4140.73 75
4140.87 68
4141.02 61
4141.17 53
4141.32 46
4141.46 41
4141.61 36
4141.76 34
4141.91 33
4142.05 35
4142.20 39
4142.35 45
4142.50 53
4142.65 62
4142.79 72
4142.94 82
4143.09 93
4143.24 102
4143.38 109
4143.53 113
4143.68 115
4143.83 114
4143.97 112
4144.12 107
4144.27 102
4144.42 96
4144.56 89
4144.71 83
4144.86 76
4145.01 69
4145.15 61
4145.30 52
4145.45 42
4145.60 33
4145.75 23
4145.89 15
4146.04 7
4146.19 1
4146.34 0
4146.48 0
4146.63 0
4146.78 0
4146.93 0
4147.07 0
4147.22 0
4147.37 0
4147.52 0
4147.66 1
4147.81 4
4147.96 9
4148.11 15
4148.26 21
4148.40 28
4148.55 36
4148.70 43
4148.85 49
4148.99 53
4149.14 55
4149.29 55
4149.44 53
4149.58 50
4149.73 47
4149.88 45
4150.03 45
4150.18 47
4150.32 52
4150.47 58
4150.62 64
4150.77 71
4150.91 78
4151.06 83
4151.21 86
4151.36 88
4151.51 87
4151.65 84
4151.80 79
4151.95 74
4152.10 68
4152.24 64
4152.39 62
4152.54 62
4152.69 66
4152.84 71
4152.98 77
4153.13 83
4153.28 89
4153.43 94
4153.57 99
4153.72 103
4153.87 109
4154.02 115
4154.17 122
4154.31 129
4154.46 136
4154.61 141
4154.76 144
4154.90 145
4155.05 144
4155.20 141
4155.35 135
4155.50 128
4155.64 121
4155.79 112
4155.94 104
4156.09 95
4156.23 87
4156.38 79
4156.53 73
4156.68 68
4156.83 64
4156.97 62
4157.12 61
4157.27 60
4157.42 58
4157.57 55
4157.71 51
4157.86 46
4158.01 42
4158.16 38
4158.30 36
4158.45 36
4158.60 36
4158.75 38
4158.90 39
4159.04 41
4159.19 43
4159.34 45
4159.49 47
4159.64 50
4159.78 53
4159.93 54
4160.08 52
4160.23 48
4160.38 40
4160.52 29
4160.67 16
4160.82 4
4160.97 0
4161.11 0
4161.26 0
4161.41 0
4161.56 0
4161.71 0
4161.85 0
4162.00 0
4162.15 6
4162.30 14
4162.45 22
4162.59 30
4162.74 36
4162.89 40
4163.04 43
4163.19 43
4163.33 41
4163.48 38
4163.63 34
4163.78 31
4163.93 28
4164.07 26
4164.22 25
4164.37 24
4164.52 23
4164.67 22
4164.81 21
4164.96 21
4165.11 23
4165.26 27
4165.41 34
4165.55 43
4165.70 51
4165.85 57
4166.00 61
4166.15 62
4166.29 61
4166.44 59
4166.59 58
4166.74 59
4166.89 61
4167.03 65
4167.18 69
4167.33 73
4167.48 74
4167.63 75
4167.77 75
4167.92 76
4168.07 79
4168.22 84
4168.37 93
4168.51 102
4168.66 111
4168.81 119
4168.96 125
4169.11 127
4169.25 127
4169.40 124
4169.55 119
4169.70 114
4169.85 110
4169.99 106
4170.14 104
4170.29 104
4170.44 106
4170.59 111
4170.74 116
4170.88 121
4171.03 126
4171.18 128
4171.33 129
4171.48 128
4171.62 126
4171.77 124
4171.92 125
4172.07 127
4172.22 132
4172.36 140
4172.51 148
4172.66 156
4172.81 163
4172.96 166
4173.11 167
4173.25 164
4173.40 160
4173.55 154
4173.70 148
4173.85 143
4173.99 140
4174.14 136
4174.29 133
4174.44 129
4174.59 123
4174.73 117
4174.88 110
4175.03 103
4175.18 97
4175.33 94
4175.48 92
4175.62 94
4175.77 98
4175.92 104
4176.07 111
4176.22 120
4176.36 129
4176.51 137
4176.66 144
4176.81 149
4176.96 152
4177.11 154
4177.25 154
4177.40 153
4177.55 152
4177.70 151
4177.85 152
4177.99 155
4178.14 158
4178.29 163
4178.44 169
4178.59 176
4178.74 182
4178.88 188
4179.03 193
4179.18 197
4179.33 200
4179.48 200
4179.63 199
4179.77 196
4179.92 191
4180.07 186
4180.22 180
4180.37 175
4180.52 171
4180.66 166
4180.81 161
4180.96 156
4181.11 149
4181.26 142
4181.40 135
4181.55 128
4181.70 123
4181.85 121
4182.00 121
4182.15 123
4182.29 126
4182.44 128
4182.59 130
4182.74 129
4182.89 127
4183.04 124
4183.18 120
4183.33 117
4183.48 115
4183.63 113
4183.78 112
4183.93 110
4184.07 107
4184.22 104
4184.37 100
4184.52 97
4184.67 95
4184.82 95
4184.96 97
4185.11 102
4185.26 109
4185.41 117
4185.56 126
4185.71 133
4185.85 138
4186.00 141
4186.15 139
4186.30 135
4186.45 128
4186.60 120
4186.74 112
4186.89 105
4187.04 101
4187.19 100
4187.34 102
4187.49 104
4187.63 107
4187.78 109
4187.93 109
4188.08 107
4188.23 104
4188.38 100
4188.53 96
4188.67 93
4188.82 91
4188.97 90
4189.12 90
4189.27 90
4189.42 92
4189.56 96
4189.71 100
4189.86 103
4190.01 105
4190.16 104
4190.31 99
4190.45 90
4190.60 78
4190.75 65
4190.90 52
4191.05 43
4191.20 38
4191.35 39
4191.49 43
4191.64 50
4191.79 57
4191.94 63
4192.09 67
4192.24 69
4192.38 68
4192.53 66
4192.68 63
4192.83 59
4192.98 56
4193.13 52
4193.28 48
4193.42 45
4193.57 42
4193.72 40
4193.87 40
4194.02 42
4194.17 45
4194.32 49
4194.46 54
4194.61 58
4194.76 62
4194.91 66
4195.06 67
4195.21 68
4195.35 66
4195.50 62
4195.65 56
4195.80 50
4195.95 45
4196.10 40
4196.25 37
4196.39 36
4196.54 36
4196.69 37
4196.84 39
4196.99 40
4197.14 42
4197.29 43
4197.43 44
4197.58 45
4197.73 45
4197.88 44
4198.03 43
4198.18 40
4198.33 37
4198.47 31
4198.62 24
4198.77 16
4198.92 5
4199.07 0
4199.22 0
4199.37 0
4199.51 0
4199.66 0
4199.81 0
4199.96 0
4200.11 0
4200.26 10
4200.41 24
4200.55 37
4200.70 47
4200.85 55
4201.00 61
4201.15 66
4201.30 71
4201.45 76
4201.60 81
4201.74 87
4201.89 94
4202.04 100
4202.19 106
4202.34 113
4202.49 119
4202.64 127
4202.78 136
4202.93 146
4203.08 157
4203.23 169
4203.38 180
4203.53 191
4203.68 200
4203.83 208
4203.97 215
4204.12 220
4204.27 225
4204.42 228
4204.57 230
4204.72 231
4204.87 231
4205.01 230
4205.16 229
4205.31 228
4205.46 229
4205.61 231
4205.76 234
4205.91 236
4206.06 237
4206.20 235
4206.35 232
4206.50 227
4206.65 221
4206.80 215
4206.95 212
4207.10 211
4207.25 213
4207.39 218
4207.54 225
4207.69 232
4207.84 238
4207.99 241
4208.14 240
4208.29 236
4208.44 230
4208.58 224
4208.73 218
4208.88 214
4209.03 213
4209.18 214
4209.33 216
4209.48 216
4209.63 214
4209.77 209
4209.92 202
4210.07 194
4210.22 186
4210.37 181
4210.52 180
4210.67 183
4210.82 188
4210.96 194
4211.11 198
4211.26 201
4211.41 201
4211.56 198
4211.71 194
4211.86 189
4212.01 184
4212.16 180
4212.30 177
4212.45 176
4212.60 174
4212.75 173
4212.90 171
4213.05 168
4213.20 162
4213.35 154
4213.49 145
4213.64 135
4213.79 126
4213.94 117
4214.09 111
4214.24 106
4214.39 103
4214.54 101
4214.69 99
4214.83 96
4214.98 91
4215.13 86
4215.28 80
4215.43 75
4215.58 72
4215.73 72
4215.88 74
4216.03 78
4216.17 82
4216.32 87
4216.47 91
4216.62 94
4216.77 98
4216.92 102
4217.07 107
4217.22 112
4217.37 117
4217.51 120
4217.66 120
4217.81 117
4217.96 110
4218.11 101
4218.26 92
4218.41 84
4218.56 79
4218.71 77
4218.86 76
4219.00 77
4219.15 79
4219.30 80
4219.45 79
4219.60 79
4219.75 77
4219.90 76
4220.05 74
4220.20 72
4220.34 70
4220.49 66
4220.64 62
4220.79 56
4220.94 50
4221.09 42
4221.24 35
4221.39 29
4221.54 26
4221.69 25
4221.83 29
4221.98 38
4222.13 50
4222.28 64
4222.43 79
4222.58 93
4222.73 105
4222.88 113
4223.03 118
4223.18 121
4223.32 123
4223.47 125
4223.62 127
4223.77 129
4223.92 132
4224.07 134
4224.22 136
4224.37 136
4224.52 134
4224.67 129
4224.81 123
4224.96 115
4225.11 106
4225.26 97
4225.41 91
4225.56 88
4225.71 88
4225.86 92
4226.01 99
4226.16 107
4226.31 115
4226.45 123
4226.60 128
4226.75 129
4226.90 128
4227.05 124
4227.20 118
4227.35 111
4227.50 102
4227.65 93
4227.80 83
4227.95 73
4228.09 62
4228.24 51
4228.39 41
4228.54 31
4228.69 24
4228.84 19
4228.99 18
4229.14 18
4229.29 18
4229.44 17
4229.59 13
4229.74 6
4229.88 0
4230.03 0
4230.18 0
4230.33 0
4230.48 0
4230.63 0
4230.78 0
4230.93 5
4231.08 18
4231.23 29
4231.38 39
4231.52 47
4231.67 55
4231.82 63
4231.97 72
4232.12 82
4232.27 93
4232.42 102
4232.57 109
4232.72 114
4232.87 117
4233.02 118
4233.17 118
4233.32 120
4233.46 125
4233.61 132
4233.76 140
4233.91 150
4234.06 159
4234.21 167
4234.36 171
4234.51 171
4234.66 166
4234.81 158
4234.96 146
4235.11 132
4235.25 117
4235.40 103
4235.55 89
4235.70 78
4235.85 70
4236.00 65
4236.15 62
4236.30 61
4236.45 61
4236.60 61
4236.75 59
4236.90 55
4237.05 50
4237.20 44
4237.34 38
4237.49 32
4237.64 28
4237.79 26
4237.94 25
4238.09 24
4238.24 23
4238.39 22
4238.54 20
4238.69 18
4238.84 16
4238.99 16
4239.14 18
4239.29 21
4239.43 27
4239.58 33
4239.73 39
4239.88 45
4240.03 49
4240.18 53
4240.33 55
4240.48 59
4240.63 62
4240.78 65
4240.93 67
4241.08 69
4241.23 69
4241.38 67
4241.52 63
4241.67 59
4241.82 54
4241.97 51
4242.12 49
4242.27 50
4242.42 51
4242.57 54
4242.72 58
4242.87 62
4243.02 65
4243.17 69
4243.32 74
4243.47 79
4243.62 86
4243.77 93
4243.91 101
4244.06 108
4244.21 114
4244.36 119
4244.51 123
4244.66 126
4244.81 128
4244.96 129
4245.11 129
4245.26 126
4245.41 121
4245.56 114
4245.71 105
4245.86 96
4246.01 86
4246.16 76
4246.31 66
4246.45 56
4246.60 46
4246.75 34
4246.90 23
4247.05 13
4247.20 6
4247.35 2
4247.50 1
4247.65 3
4247.80 8
4247.95 13
4248.10 18
4248.25 22
4248.40 26
4248.55 29
4248.70 32
4248.85 35
4249.00 38
4249.14 40
4249.29 42
4249.44 42
4249.59 42
4249.74 41
4249.89 39
4250.04 37
4250.19 35
4250.34 33
4250.49 31
4250.64 29
4250.79 28
4250.94 27
4251.09 26
4251.24 26
4251.39 25
4251.54 24
4251.69 22
4251.84 19
4251.99 17
4252.13 16
4252.28 17
4252.43 19
4252.58 24
4252.73 29
4252.88 34
4253.03 38
4253.18 40
4253.33 40
4253.48 38
4253.63 34
4253.78 28
4253.93 22
4254.08 15
4254.23 7
4254.38 0
4254.53 0
4254.68 0
4254.83 0
4254.98 0
4255.13 0
4255.28 0
4255.43 1
4255.57 5
4255.72 8
4255.87 9
4256.02 9
4256.17 8
4256.32 7
4256.47 7
4256.62 9
4256.77 11
4256.92 15
4257.07 19
4257.22 23
4257.37 27
4257.52 32
4257.67 36
4257.82 40
4257.97 43
4258.12 45
4258.27 48
4258.42 50
4258.57 54
4258.72 60
4258.87 68
4259.02 80
4259.17 93
4259.32 109
4259.47 124
4259.61 137
4259.76 149
4259.91 158
4260.06 164
4260.21 169
4260.36 173
4260.51 178
4260.66 184
4260.81 192
4260.96 202
4261.11 213
4261.26 224
4261.41 233
4261.56 239
4261.71 243
4261.86 244
4262.01 245
4262.16 246
4262.31 249
4262.46 255
4262.61 265
4262.76 277
4262.91 290
4263.06 303
4263.21 315
4263.36 325
4263.51 336
4263.66 346
4263.81 356
4263.96 367
4264.11 376
4264.26 384
4264.41 387
4264.55 384
4264.70 375
4264.85 361
4265.00 342
4265.15 322
4265.30 302
4265.45 284
4265.60 269
4265.75 258
4265.90 249
4266.05 243
4266.20 238
4266.35 234
4266.50 230
4266.65 227
4266.80 225
4266.95 224
4267.10 223
4267.25 223
4267.40 221
4267.55 216
4267.70 208
4267.85 195
4268.00 180
4268.15 163
4268.30 146
4268.45 131
4268.60 119
4268.75 111
4268.90 105
4269.05 100
4269.20 95
4269.35 90
4269.50 84
4269.65 79
4269.80 75
4269.95 73
4270.10 73
4270.25 75
4270.40 78
4270.55 80
4270.70 80
4270.85 78
4271.00 72
4271.15 64
4271.30 55
4271.45 47
4271.60 41
4271.75 39
4271.90 42
4272.05 48
4272.20 56
4272.35 65
4272.50 74
4272.65 81
4272.80 86
4272.95 90
4273.09 92
4273.24 94
4273.39 97
4273.54 102
4273.69 108
4273.84 116
4273.99 125
4274.14 133
4274.29 141
4274.44 146
4274.59 149
4274.74 150
4274.89 148
4275.04 146
4275.19 144
4275.34 142
4275.49 138
4275.64 134
4275.79 127
4275.94 117
4276.09 104
4276.24 89
4276.39 74
4276.54 61
4276.69 50
4276.84 43
4276.99 40
4277.14 41
4277.29 45
4277.44 51
4277.59 60
4277.74 71
4277.89 82
4278.04 93
4278.19 102
4278.34 110
4278.49 115
4278.64 119
4278.79 121
4278.94 122
4279.09 123
4279.24 124
4279.39 125
4279.54 125
4279.69 125
4279.84 123
4279.99 121
4280.14 119
4280.29 118
4280.44 119
4280.59 121
4280.74 124
4280.89 128
4281.04 131
4281.19 134
4281.34 135
4281.49 135
4281.64 134
4281.79 132
4281.94 129
4282.09 125
4282.24 120
4282.39 115
4282.54 110
4282.69 105
4282.84 100
4282.99 95
4283.14 92
4283.29 89
4283.44 87
4283.59 86
4283.74 86
4283.89 85
4284.04 83
4284.19 80
4284.34 75
4284.49 67
4284.64 57
4284.79 44
4284.95 31
4285.10 17
4285.25 5
4285.40 0
4285.55 0
4285.70 0
4285.85 0
4286.00 8
4286.15 16
4286.30 25
4286.45 31
4286.60 36
4286.75 39
4286.90 44
4287.05 49
4287.20 55
4287.35 62
4287.50 70
4287.65 76
4287.80 81
4287.95 85
4288.10 87
4288.25 88
4288.40 87
4288.55 85
4288.70 81
4288.85 75
4289.00 67
4289.15 59
4289.30 51
4289.45 44
4289.60 39
4289.75 36
4289.90 35
4290.05 35
4290.20 35
4290.35 33
4290.50 31
4290.65 27
4290.80 23
4290.95 17
4291.10 11
4291.25 5
4291.40 0
4291.55 0
4291.70 0
4291.85 0
4292.00 0
4292.15 0
4292.30 0
4292.45 0
4292.60 1
4292.75 6
4292.90 11
4293.05 14
4293.20 17
4293.36 20
4293.51 21
4293.66 22
4293.81 22
4293.96 21
4294.11 18
4294.26 15
4294.41 12
4294.56 8
4294.71 6
4294.86 3
4295.01 1
4295.16 0
4295.31 0
4295.46 0
4295.61 0
4295.76 0
4295.91 2
4296.06 7
4296.21 13
4296.36 21
4296.51 28
4296.66 34
4296.81 37
4296.96 38
4297.11 35
4297.26 30
4297.41 23
4297.56 15
4297.71 9
4297.86 5
4298.01 3
4298.16 2
4298.31 3
4298.47 4
4298.62 5
4298.77 6
4298.92 7
4299.07 9
4299.22 13
4299.37 17
4299.52 23
4299.67 30
4299.82 38
4299.97 46
4300.12 53
4300.27 58
4300.42 61
4300.57 62
4300.72 62
4300.87 61
4301.02 61
4301.17 62
4301.32 65
4301.47 70
4301.62 75
4301.77 80
4301.92 86
4302.07 91
4302.22 95
4302.37 101
4302.53 106
4302.68 111
4302.83 116
4302.98 119
4303.13 121
4303.28 120
4303.43 116
4303.58 110
4303.73 103
4303.88 95
4304.03 87
4304.18 80
4304.33 74
4304.48 69
4304.63 66
4304.78 63
4304.93 61
4305.08 60
4305.23 62
4305.38 65
4305.53 72
4305.68 81
4305.84 93
4305.99 107
4306.14 121
4306.29 134
4306.44 144
4306.59 151
4306.74 152
4306.89 148
4307.04 139
4307.19 125
4307.34 109
4307.49 92
4307.64 75
4307.79 59
4307.94 47
4308.09 36
4308.24 29
4308.39 24
4308.54 21
4308.69 20
4308.85 21
4309.00 24
4309.15 28
4309.30 33
4309.45 37
4309.60 40
4309.75 41
4309.90 40
4310.05 39
4310.20 37
4310.35 35
4310.50 34
4310.65 33
4310.80 32
4310.95 32
4311.10 30
4311.25 27
4311.40 24
4311.55 21
4311.71 17
4311.86 14
4312.01 11
4312.16 8
4312.31 4
4312.46 0
4312.61 0
4312.76 0
4312.91 0
4313.06 0
4313.21 0
4313.36 0
4313.51 1
4313.66 16
4313.81 33
4313.96 49
4314.11 63
4314.27 74
4314.42 82
4314.57 88
4314.72 91
4314.87 92
4315.02 93
4315.17 93
4315.32 92
4315.47 90
4315.62 89
4315.77 86
4315.92 83
4316.07 80
4316.22 77
4316.37 73
4316.53 69
4316.68 66
4316.83 63
4316.98 61
4317.13 60
4317.28 59
4317.43 57
4317.58 54
4317.73 49
4317.88 43
4318.03 36
4318.18 29
4318.33 24
4318.48 21
4318.63 19
4318.79 18
4318.94 17
4319.09 17
4319.24 16
4319.39 14
4319.54 12
4319.69 11
4319.84 10
4319.99 11
4320.14 14
4320.29 17
4320.44 22
4320.59 26
4320.74 30
4320.90 33
4321.05 34
4321.20 35
4321.35 34
4321.50 32
4321.65 31
4321.80 30
4321.95 29
4322.10 29
4322.25 28
4322.40 27
4322.55 27
4322.70 27
4322.86 29
4323.01 32
4323.16 36
4323.31 40
4323.46 43
4323.61 44
4323.76 43
4323.91 39
4324.06 34
4324.21 28
4324.36 22
4324.51 18
4324.66 15
4324.82 12
4324.97 10
4325.12 8
4325.27 5
4325.42 1
4325.57 0
4325.72 0
4325.87 0
4326.02 0
4326.17 0
4326.32 0
4326.47 0
4326.63 3
4326.78 13
4326.93 23
4327.08 31
4327.23 38
4327.38 43
4327.53 45
4327.68 44
4327.83 40
4327.98 34
4328.13 27
4328.28 18
4328.44 10
4328.59 2
4328.74 0
4328.89 0
4329.04 0
4329.19 8
4329.34 20
4329.49 34
4329.64 50
4329.79 66
4329.94 79
4330.09 89
4330.25 97
4330.40 100
4330.55 101
4330.70 99
4330.85 94
4331.00 88
4331.15 81
4331.30 73
4331.45 66
4331.60 60
4331.75 55
4331.91 51
4332.06 49
4332.21 46
4332.36 43
4332.51 40
4332.66 38
4332.81 36
4332.96 35
4333.11 34
4333.26 35
4333.42 37
4333.57 40
4333.72 43
4333.87 46
4334.02 48
4334.17 51
4334.32 54
4334.47 57
4334.62 60
4334.77 64
4334.92 68
4335.08 72
4335.23 76
4335.38 79
4335.53 80
4335.68 80
4335.83 77
4335.98 74
4336.13 70
4336.28 67
4336.43 65
4336.59 65
4336.74 66
4336.89 67
4337.04 69
4337.19 71
4337.34 74
4337.49 78
4337.64 82
4337.79 86
4337.95 89
4338.10 90
4338.25 89
4338.40 85
4338.55 78
4338.70 71
4338.85 63
4339.00 57
4339.15 53
4339.30 52
4339.46 52
4339.61 53
4339.76 54
4339.91 53
4340.06 51
4340.21 47
4340.36 43
4340.51 38
4340.66 34
4340.82 32
4340.97 30
4341.12 29
4341.27 28
4341.42 29
4341.57 30
4341.72 33
4341.87 38
4342.02 45
4342.17 53
4342.33 61
4342.48 69
4342.63 74
4342.78 76
4342.93 76
4343.08 74
4343.23 71
4343.38 68
4343.53 65
4343.69 63
4343.84 61
4343.99 59
4344.14 59
4344.29 60
4344.44 62
4344.59 65
4344.74 68
4344.90 69
4345.05 68
4345.20 63
4345.35 56
4345.50 47
4345.65 38
4345.80 32
4345.95 28
4346.10 28
4346.26 30
4346.41 34
4346.56 37
4346.71 38
4346.86 38
4347.01 36
4347.16 32
4347.31 28
4347.47 24
4347.62 21
4347.77 19
4347.92 19
4348.07 20
4348.22 23
4348.37 28
4348.52 33
4348.67 38
4348.83 41
4348.98 43
4349.13 42
4349.28 39
4349.43 36
4349.58 33
4349.73 31
4349.88 30
4350.04 31
4350.19 33
4350.34 35
4350.49 37
4350.64 39
4350.79 39
4350.94 38
4351.09 35
4351.25 32
4351.40 27
4351.55 21
4351.70 14
4351.85 6
4352.00 0
4352.15 0
4352.30 0
4352.46 0
4352.61 0
4352.76 0
4352.91 0
4353.06 0
4353.21 5
4353.36 18
4353.52 32
4353.67 43
4353.82 51
4353.97 55
4354.12 56
4354.27 55
4354.42 53
4354.57 51
4354.73 49
4354.88 49
4355.03 48
4355.18 46
4355.33 43
4355.48 40
4355.63 36
4355.78 32
4355.94 30
4356.09 31
4356.24 33
4356.39 36
4356.54 39
4356.69 41
4356.84 41
4357.00 38
4357.15 33
4357.30 27
4357.45 20
4357.60 15
4357.75 12
4357.90 13
4358.06 17
4358.21 23
4358.36 30
4358.51 37
4358.66 42
4358.81 44
4358.96 44
4359.12 43
4359.27 40
4359.42 36
4359.57 32
4359.72 27
4359.87 23
4360.02 18
4360.17 14
4360.33 10
4360.48 6
4360.63 5
4360.78 5
4360.93 7
4361.08 11
4361.23 14
4361.39 18
4361.54 19
4361.69 18
4361.84 15
4361.99 9
4362.14 2
4362.30 0
4362.45 0
4362.60 0
4362.75 0
4362.90 0
4363.05 0
4363.20 0
4363.36 1
4363.51 7
4363.66 11
4363.81 14
4363.96 18
4364.11 22
4364.26 28
4364.42 33
4364.57 40
4364.72 45
4364.87 50
4365.02 54
4365.17 58
4365.32 61
4365.48 64
4365.63 67
4365.78 70
4365.93 72
4366.08 73
4366.23 72
4366.39 71
4366.54 69
4366.69 67
4366.84 65
4366.99 64
4367.14 64
4367.29 65
4367.45 65
4367.60 65
4367.75 64
4367.90 63
4368.05 62
4368.20 61
4368.36 61
4368.51 62
4368.66 64
4368.81 66
4368.96 69
4369.11 72
4369.26 74
4369.42 77
4369.57 79
4369.72 80
4369.87 82
4370.02 83
4370.17 85
4370.33 86
4370.48 88
4370.63 91
4370.78 94
4370.93 97
4371.08 101
4371.24 103
4371.39 104
4371.54 102
4371.69 99
4371.84 93
4371.99 86
4372.15 79
4372.30 71
4372.45 64
4372.60 58
4372.75 54
4372.90 50
4373.05 48
4373.21 48
4373.36 48
4373.51 49
4373.66 50
4373.81 50
4373.96 48
4374.12 43
4374.27 36
4374.42 26
4374.57 15
4374.72 4
4374.87 0
4375.03 0
4375.18 0
4375.33 0
4375.48 0
4375.63 0
4375.78 0
4375.94 3
4376.09 9
4376.24 13
4376.39 15
4376.54 15
4376.70 13
4376.85 10
4377.00 5
4377.15 1
4377.30 0
4377.45 0
4377.61 0
4377.76 0
4377.91 0
4378.06 3
4378.21 10
4378.36 18
4378.52 26
4378.67 34
4378.82 41
4378.97 47
4379.12 53
4379.27 59
4379.43 65
4379.58 71
4379.73 77
4379.88 84
4380.03 90
4380.18 96
4380.34 101
4380.49 104
4380.64 105
4380.79 103
4380.94 98
4381.10 91
4381.25 82
4381.40 73
4381.55 65
4381.70 58
4381.85 54
4382.01 53
4382.16 55
4382.31 59
4382.46 65
4382.61 72
4382.77 79
4382.92 85
4383.07 89
4383.22 92
4383.37 92
4383.52 91
4383.68 89
4383.83 85
4383.98 82
4384.13 79
4384.28 77
4384.44 77
4384.59 79
4384.74 82
4384.89 86
4385.04 91
4385.19 95
4385.35 97
4385.50 97
4385.65 95
4385.80 92
4385.95 87
4386.11 84
4386.26 81
4386.41 81
4386.56 83
4386.71 86
4386.87 90
4387.02 94
4387.17 97
4387.32 100
4387.47 103
4387.62 106
4387.78 110
4387.93 113
4388.08 117
4388.23 120
4388.38 122
4388.54 123
4388.69 123
4388.84 122
4388.99 121
4389.14 119
4389.30 116
4389.45 113
4389.60 109
4389.75 105
4389.90 100
4390.06 96
4390.21 93
4390.36 89
4390.51 87
4390.66 84
4390.81 82
4390.97 79
4391.12 76
4391.27 73
4391.42 68
4391.57 63
4391.73 58
4391.88 52
4392.03 46
4392.18 40
4392.33 34
4392.49 28
4392.64 24
4392.79 20
4392.94 17
4393.09 15
4393.25 14
4393.40 14
4393.55 14
4393.70 13
4393.85 13
4394.01 11
4394.16 10
4394.31 8
4394.46 8
4394.61 8
4394.77 11
4394.92 15
4395.07 20
4395.22 25
4395.37 31
4395.53 36
4395.68 41
4395.83 45
4395.98 49
4396.13 54
4396.29 62
4396.44 72
4396.59 86
4396.74 104
4396.89 125
4397.05 148
4397.20 170
4397.35 190
4397.50 207
4397.66 223
4397.81 237
4397.96 251
4398.11 268
4398.26 287
4398.42 310
4398.57 333
4398.72 357
4398.87 378
4399.02 397
4399.18 412
4399.33 423
4399.48 433
4399.63 441
4399.78 450
4399.94 458
4400.09 466
4400.24 473
4400.39 480
4400.54 485
4400.70 489
4400.85 491
4401.00 491
4401.15 489
4401.31 486
4401.46 481
4401.61 477
4401.76 472
4401.91 469
4402.07 468
4402.22 468
4402.37 469
4402.52 471
4402.67 473
4402.83 474
4402.98 473
4403.13 471
4403.28 466
4403.44 459
4403.59 449
4403.74 438
4403.89 423
4404.04 406
4404.20 387
4404.35 365
4404.50 343
4404.65 321
4404.81 302
4404.96 287
4405.11 276
4405.26 268
4405.41 261
4405.57 255
4405.72 247
4405.87 236
4406.02 224
4406.17 212
4406.33 200
4406.48 192
4406.63 188
4406.78 188
4406.94 191
4407.09 195
4407.24 199
4407.39 201
4407.55 200
4407.70 195
4407.85 187
4408.00 176
4408.15 163
4408.31 150
4408.46 137
4408.61 125
4408.76 113
4408.92 102
4409.07 91
4409.22 82
4409.37 73
4409.52 67
4409.68 63
4409.83 61
4409.98 60
4410.13 59
4410.29 58
4410.44 57
4410.59 55
4410.74 53
4410.89 52
4411.05 53
4411.20 55
4411.35 59
4411.50 64
4411.66 69
4411.81 73
4411.96 76
4412.11 77
4412.27 77
4412.42 75
4412.57 73
4412.72 70
4412.87 67
4413.03 65
4413.18 63
4413.33 63
4413.48 63
4413.64 63
4413.79 64
4413.94 66
4414.09 68
4414.25 70
4414.40 72
4414.55 74
4414.70 77
4414.86 78
4415.01 79
4415.16 78
4415.31 76
4415.46 72
4415.62 67
4415.77 61
4415.92 55
4416.07 52
4416.23 51
4416.38 53
4416.53 57
4416.68 64
4416.84 70
4416.99 76
4417.14 80
4417.29 80
4417.45 77
4417.60 71
4417.75 63
4417.90 55
4418.06 49
4418.21 45
4418.36 44
4418.51 49
4418.67 58
4418.82 71
4418.97 88
4419.12 104
4419.28 120
4419.43 133
4419.58 141
4419.73 146
4419.88 148
4420.04 152
4420.19 160
4420.34 174
4420.49 194
4420.65 222
4420.80 254
4420.95 286
4421.10 316
4421.26 341
4421.41 360
4421.56 373
4421.71 382
4421.87 389
4422.02 397
4422.17 407
4422.32 421
4422.48 439
4422.63 459
4422.78 480
4422.93 501
4423.09 520
4423.24 535
4423.39 545
4423.54 550
4423.70 551
4423.85 549
4424.00 545
4424.15 541
4424.31 539
4424.46 539
4424.61 543
4424.76 549
4424.92 557
4425.07 566
4425.22 574
4425.37 581
4425.53 586
4425.68 589
4425.83 590
4425.98 590
4426.14 588
4426.29 584
4426.44 578
4426.60 570
4426.75 559
4426.90 546
4427.05 529
4427.21 509
4427.36 487
4427.51 463
4427.66 439
4427.82 417
4427.97 397
4428.12 378
4428.27 361
4428.43 345
4428.58 329
4428.73 313
4428.88 298
4429.04 285
4429.19 275
4429.34 267
4429.49 260
4429.65 255
4429.80 249
4429.95 242
4430.10 234
4430.26 226
4430.41 218
4430.56 211
4430.72 208
4430.87 208
4431.02 212
4431.17 218
4431.33 226
4431.48 233
4431.63 239
4431.78 242
4431.94 242
4432.09 238
4432.24 230
4432.39 219
4432.55 204
4432.70 186
4432.85 168
4433.01 149
4433.16 133
4433.31 120
4433.46 111
4433.62 106
4433.77 105
4433.92 104
4434.07 103
4434.23 100
4434.38 94
4434.53 84
4434.68 71
4434.84 58
4434.99 46
4435.14 35
4435.30 26
4435.45 19
4435.60 14
4435.75 8
4435.91 3
4436.06 0
4436.21 0
4436.36 0
4436.52 0
4436.67 0
4436.82 0
4436.98 0
4437.13 0
4437.28 7
4437.43 18
4437.59 29
4437.74 38
4437.89 44
4438.04 47
4438.20 47
4438.35 43
4438.50 35
4438.66 25
4438.81 15
4438.96 5
4439.11 0
4439.27 0
4439.42 0
4439.57 0
4439.73 0
4439.88 5
4440.03 13
4440.18 21
4440.34 29
4440.49 37
4440.64 44
4440.80 51
4440.95 56
4441.10 60
4441.25 61
4441.41 60
4441.56 58
4441.71 55
4441.86 51
4442.02 47
4442.17 43
4442.32 40
4442.48 37
4442.63 36
4442.78 37
4442.93 39
4443.09 43
4443.24 46
4443.39 47
4443.55 47
4443.70 43
4443.85 38
4444.00 31
4444.16 24
4444.31 20
4444.46 19
4444.62 21
4444.77 27
4444.92 33
4445.07 40
4445.23 46
4445.38 50
4445.53 52
4445.69 55
4445.84 57
4445.99 60
4446.15 64
4446.30 68
4446.45 70
4446.60 71
4446.76 68
4446.91 63
4447.06 56
4447.22 50
4447.37 45
4447.52 45
4447.67 49
4447.83 57
4447.98 70
4448.13 85
4448.29 100
4448.44 115
4448.59 129
4448.74 142
4448.90 154
4449.05 165
4449.20 175
4449.36 184
4449.51 193
4449.66 200
4449.82 206
4449.97 210
4450.12 212
4450.27 214
4450.43 215
4450.58 216
4450.73 218
4450.89 222
4451.04 228
4451.19 235
4451.35 243
4451.50 251
4451.65 260
4451.80 267
4451.96 273
4452.11 277
4452.26 279
4452.42 279
4452.57 277
4452.72 274
4452.88 271
4453.03 266
4453.18 259
4453.33 251
4453.49 241
4453.64 228
4453.79 213
4453.95 197
4454.10 182
4454.25 169
4454.41 159
4454.56 150
4454.71 143
4454.86 136
4455.02 130
4455.17 122
4455.32 113
4455.48 104
4455.63 95
4455.78 85
4455.94 76
4456.09 67
4456.24 59
4456.40 53
4456.55 50
4456.70 51
4456.85 56
4457.01 62
4457.16 70
4457.31 77
4457.47 80
4457.62 80
4457.77 76
4457.93 70
4458.08 62
4458.23 54
4458.39 47
4458.54 40
4458.69 33
4458.85 26
4459.00 19
4459.15 11
4459.30 5
4459.46 0
4459.61 0
4459.76 0
4459.92 2
4460.07 8
4460.22 15
4460.38 24
4460.53 33
4460.68 41
4460.84 49
4460.99 55
4461.14 59
4461.30 60
4461.45 59
4461.60 56
4461.75 52
4461.91 48
4462.06 44
4462.21 41
4462.37 42
4462.52 45
4462.67 51
4462.83 59
4462.98 67
4463.13 75
4463.29 81
4463.44 85
4463.59 85
4463.75 85
4463.90 84
4464.05 85
4464.21 87
4464.36 93
4464.51 100
4464.67 107
4464.82 111
4464.97 113
4465.13 109
4465.28 100
4465.43 89
4465.58 76
4465.74 65
4465.89 56
4466.04 52
4466.20 53
4466.35 57
4466.50 64
4466.66 69
4466.81 73
4466.96 73
4467.12 69
4467.27 61
4467.42 52
4467.58 43
4467.73 34
4467.88 28
4468.04 25
4468.19 24
4468.34 25
4468.50 27
4468.65 28
4468.80 26
4468.96 23
4469.11 17
4469.26 10
4469.42 4
4469.57 0
4469.72 0
4469.88 0
4470.03 0
4470.18 0
4470.34 0
4470.49 0
4470.64 2
4470.80 3
4470.95 3
4471.10 4
4471.26 3
4471.41 2
4471.56 1
4471.72 0
4471.87 0
4472.02 0
4472.18 0
4472.33 2
4472.48 8
4472.64 17
4472.79 26
4472.94 36
4473.10 45
4473.25 53
4473.40 59
4473.56 63
4473.71 67
4473.86 69
4474.02 70
4474.17 71
4474.32 71
4474.48 69
4474.63 65
4474.78 60
4474.94 54
4475.09 47
4475.24 42
4475.40 40
4475.55 41
4475.70 47
4475.86 56
4476.01 68
4476.16 82
4476.32 95
4476.47 107
4476.62 115
4476.78 120
4476.93 121
4477.08 121
4477.24 119
4477.39 118
4477.55 117
4477.70 118
4477.85 120
4478.01 124
4478.16 128
4478.31 133
4478.47 137
4478.62 140
4478.77 141
4478.93 142
4479.08 141
4479.23 141
4479.39 141
4479.54 142
4479.69 146
4479.85 151
4480.00 158
4480.15 164
4480.31 168
4480.46 169
4480.61 166
4480.77 158
4480.92 147
4481.08 134
4481.23 119
4481.38 106
4481.54 95
4481.69 85
4481.84 78
4482.00 73
4482.15 68
4482.30 65
4482.46 62
4482.61 59
4482.76 57
4482.92 55
4483.07 54
4483.22 53
4483.38 54
4483.53 54
4483.68 56
4483.84 58
4483.99 60
4484.15 62
4484.30 66
4484.45 69
4484.61 73
4484.76 78
4484.91 84
4485.07 90
4485.22 96
4485.37 102
4485.53 106
4485.68 108
4485.83 110
4485.99 110
4486.14 110
4486.30 111
4486.45 113
4486.60 116
4486.76 119
4486.91 121
4487.06 122
4487.22 119
4487.37 111
4487.52 99
4487.68 83
4487.83 65
4487.99 46
4488.14 28
4488.29 14
4488.45 3
4488.60 0
4488.75 0
4488.91 0
4489.06 0
4489.21 0
4489.37 0
4489.52 0
4489.68 0
4489.83 0
4489.98 0
4490.14 4
4490.29 10
4490.44 19
4490.60 30
4490.75 41
4490.90 50
4491.06 56
4491.21 59
4491.37 58
4491.52 55
4491.67 51
4491.83 48
4491.98 46
4492.13 47
4492.29 47
4492.44 48
4492.60 46
4492.75 44
4492.90 39
4493.06 34
4493.21 30
4493.36 27
4493.52 25
4493.67 26
4493.82 29
4493.98 32
4494.13 36
4494.29 39
4494.44 41
4494.59 41
4494.75 39
4494.90 36
4495.05 33
4495.21 31
4495.36 32
4495.52 36
4495.67 44
4495.82 56
4495.98 68
4496.13 80
4496.28 88
4496.44 91
4496.59 90
4496.75 85
4496.90 77
4497.05 69
4497.21 62
4497.36 57
4497.51 54
4497.67 52
4497.82 50
4497.98 48
4498.13 45
4498.28 42
4498.44 39
4498.59 37
4498.75 37
4498.90 38
4499.05 40
4499.21 43
4499.36 45
4499.51 46
4499.67 46
4499.82 45
4499.98 44
4500.13 44
4500.28 46
4500.44 51
4500.59 57
4500.74 64
4500.90 71
4501.05 76
4501.21 78
4501.36 78
4501.51 76
4501.67 72
4501.82 68
4501.98 64
4502.13 60
4502.28 57
4502.44 53
4502.59 49
4502.74 44
4502.90 37
4503.05 29
4503.21 19
4503.36 10
4503.51 1
4503.67 0
4503.82 0
4503.98 0
4504.13 0
4504.28 0
4504.44 0
4504.59 7
4504.75 15
4504.90 22
4505.05 29
4505.21 35
4505.36 40
4505.51 45
4505.67 49
4505.82 53
4505.98 57
4506.13 60
4506.28 61
4506.44 61
4506.59 58
4506.75 54
4506.90 48
4507.05 41
4507.21 34
4507.36 27
4507.52 21
4507.67 16
4507.82 11
4507.98 6
4508.13 2
4508.29 0
4508.44 0
4508.59 0
4508.75 0
4508.90 0
4509.06 0
4509.21 0
4509.36 0
4509.52 1
4509.67 3
4509.83 6
4509.98 11
4510.13 18
4510.29 27
4510.44 38
4510.60 49
4510.75 61
4510.90 71
4511.06 80
4511.21 86
4511.37 91
4511.52 94
4511.67 96
4511.83 98
4511.98 99
4512.14 100
4512.29 100
4512.44 99
4512.60 97
4512.75 94
4512.91 92
4513.06 91
4513.21 92
4513.37 94
4513.52 97
4513.68 99
4513.83 99
4513.98 98
4514.14 96
4514.29 92
4514.45 88
4514.60 84
4514.75 80
4514.91 77
4515.06 73
4515.22 69
4515.37 64
4515.53 58
4515.68 51
4515.83 43
4515.99 36
4516.14 30
4516.30 24
4516.45 20
4516.60 16
4516.76 12
4516.91 8
4517.07 4
4517.22 0
4517.37 0
4517.53 0
4517.68 0
4517.84 0
4517.99 0
4518.15 0
4518.30 0
4518.45 1
4518.61 10
4518.76 20
4518.92 31
4519.07 40
4519.22 47
4519.38 53
4519.53 57
4519.69 58
4519.84 59
4520.00 58
4520.15 56
4520.30 54
4520.46 52
4520.61 51
4520.77 52
4520.92 55
4521.07 60
4521.23 65
4521.38 71
4521.54 75
4521.69 77
4521.85 78
4522.00 77
4522.15 76
4522.31 75
4522.46 74
4522.62 75
4522.77 78
4522.92 83
4523.08 89
4523.23 95
4523.39 101
4523.54 106
4523.70 109
4523.85 112
4524.00 114
4524.16 115
4524.31 116
4524.47 117
4524.62 116
4524.78 113
4524.93 108
4525.08 100
4525.24 90
4525.39 80
4525.55 71
4525.70 64
4525.86 60
4526.01 59
4526.16 60
4526.32 61
4526.47 61
4526.63 59
4526.78 56
4526.94 51
4527.09 46
4527.24 42
4527.40 41
4527.55 44
4527.71 49
4527.86 58
4528.02 66
4528.17 73
4528.32 77
4528.48 76
4528.63 72
4528.79 64
4528.94 56
4529.10 49
4529.25 45
4529.40 46
4529.56 50
4529.71 56
4529.87 63
4530.02 69
4530.18 72
4530.33 71
4530.48 67
4530.64 61
4530.79 54
4530.95 48
4531.10 44
4531.26 42
4531.41 41
4531.56 42
4531.72 42
4531.87 41
4532.03 39
4532.18 37
4532.34 35
4532.49 33
4532.65 32
4532.80 32
4532.95 33
4533.11 36
4533.26 40
4533.42 45
4533.57 49
4533.73 53
4533.88 57
4534.04 59
4534.19 60
4534.34 59
4534.50 57
4534.65 55
4534.81 53
4534.96 52
4535.12 52
4535.27 54
4535.42 57
4535.58 62
4535.73 67
4535.89 72
4536.04 77
4536.20 79
4536.35 80
4536.51 78
4536.66 75
4536.81 72
4536.97 69
4537.12 67
4537.28 66
4537.43 67
4537.59 69
4537.74 69
4537.90 69
4538.05 67
4538.20 65
4538.36 64
4538.51 64
4538.67 66
4538.82 71
4538.98 77
4539.13 82
4539.29 87
4539.44 88
4539.60 87
4539.75 83
4539.90 76
4540.06 69
4540.21 62
4540.37 56
4540.52 52
4540.68 51
4540.83 52
4540.99 54
4541.14 58
4541.29 62
4541.45 66
4541.60 69
4541.76 71
4541.91 71
4542.07 70
4542.22 67
4542.38 63
4542.53 58
4542.69 53
4542.84 49
4542.99 47
4543.15 46
4543.30 49
4543.46 54
4543.61 62
4543.77 71
4543.92 80
4544.08 88
4544.23 96
4544.39 103
4544.54 110
4544.70 118
4544.85 127
4545.00 135
4545.16 143
4545.31 150
4545.47 153
4545.62 153
4545.78 150
4545.93 143
4546.09 135
4546.24 126
4546.40 116
4546.55 107
4546.71 99
4546.86 92
4547.01 88
4547.17 86
4547.32 87
4547.48 90
4547.63 95
4547.79 102
4547.94 109
4548.10 116
4548.25 123
4548.41 131
4548.56 139
4548.72 149
4548.87 159
4549.02 168
4549.18 177
4549.33 184
4549.49 190
4549.64 195
4549.80 199
4549.95 204
4550.11 210
4550.26 216
4550.42 223
4550.57 230
4550.73 235
4550.88 238
4551.04 238
4551.19 237
4551.34 234
4551.50 232
4551.65 230
4551.81 230
4551.96 233
4552.12 239
4552.27 248
4552.43 260
4552.58 274
4552.74 287
4552.89 299
4553.05 307
4553.20 312
4553.36 312
4553.51 308
4553.67 303
4553.82 296
4553.98 291
4554.13 286
4554.28 284
4554.44 284
4554.59 288
4554.75 293
4554.90 301
4555.06 310
4555.21 320
4555.37 329
4555.52 336
4555.68 341
4555.83 344
4555.99 345
4556.14 343
4556.30 341
4556.45 337
4556.61 334
4556.76 329
4556.92 325
4557.07 320
4557.23 315
4557.38 309
4557.53 302
4557.69 294
4557.84 284
4558.00 274
4558.15 263
4558.31 252
4558.46 243
4558.62 237
4558.77 235
4558.93 238
4559.08 244
4559.24 254
4559.39 265
4559.55 277
4559.70 288
4559.86 300
4560.01 311
4560.17 324
4560.32 337
4560.48 353
4560.63 369
4560.79 385
4560.94 400
4561.10 412
4561.25 421
4561.41 426
4561.56 429
4561.72 431
4561.87 433
4562.03 438
4562.18 445
4562.34 455
4562.49 465
4562.64 476
4562.80 484
4562.95 488
4563.11 488
4563.26 482
4563.42 472
4563.57 458
4563.73 442
4563.88 425
4564.04 408
4564.19 393
4564.35 382
4564.50 374
4564.66 369
4564.81 366
4564.97 365
4565.12 363
4565.28 360
4565.43 355
4565.59 348
4565.74 339
4565.90 331
4566.05 323
4566.21 317
4566.36 312
4566.52 309
4566.67 306
4566.83 304
4566.98 301
4567.14 297
4567.29 292
4567.45 286
4567.60 279
4567.76 272
4567.91 264
4568.07 257
4568.22 250
4568.38 243
4568.53 236
4568.69 230
4568.84 223
4569.00 216
4569.15 209
4569.31 203
4569.46 197
4569.62 192
4569.77 187
4569.93 183
4570.08 180
4570.24 180
4570.39 181
4570.55 184
4570.70 189
4570.86 194
4571.01 199
4571.17 202
4571.32 203
4571.48 202
4571.63 199
4571.79 194
4571.94 186
4572.10 178
4572.25 169
4572.41 162
4572.56 155
4572.72 151
4572.87 149
4573.03 149
4573.18 150
4573.34 151
4573.49 153
4573.65 154
4573.80 154
4573.96 153
4574.11 151
4574.27 148
4574.42 145
4574.58 139
4574.73 133
4574.89 126
4575.04 120
4575.20 114
4575.35 110
4575.51 109
4575.67 110
4575.82 113
4575.98 117
4576.13 121
4576.29 125
4576.44 126
4576.60 126
4576.75 123
4576.91 119
4577.06 113
4577.22 107
4577.37 100
4577.53 94
4577.68 90
4577.84 87
4577.99 87
4578.15 89
4578.30 92
4578.46 96
4578.61 99
4578.77 101
4578.92 100
4579.08 96
4579.23 90
4579.39 83
4579.54 76
4579.70 69
4579.85 64
4580.01 62
4580.16 62
4580.32 64
4580.47 68
4580.63 72
4580.79 78
4580.94 83
4581.10 87
4581.25 90
4581.41 91
4581.56 90
4581.72 86
4581.87 80
4582.03 72
4582.18 65
4582.34 58
4582.49 54
4582.65 53
4582.80 55
4582.96 59
4583.11 64
4583.27 70
4583.42 75
4583.58 78
4583.73 79
4583.89 77
4584.05 74
4584.20 71
4584.36 69
4584.51 69
4584.67 72
4584.82 79
4584.98 89
4585.13 101
4585.29 114
4585.44 125
4585.60 134
4585.75 140
4585.91 144
4586.06 146
4586.22 146
4586.37 144
4586.53 142
4586.68 139
4586.84 136
4587.00 131
4587.15 127
4587.31 124
4587.46 121
4587.62 120
4587.77 121
4587.93 124
4588.08 128
4588.24 132
4588.39 136
4588.55 138
4588.70 138
4588.86 136
4589.01 133
4589.17 127
4589.33 122
4589.48 119
4589.64 118
4589.79 120
4589.95 125
4590.10 131
4590.26 138
4590.41 144
4590.57 147
4590.72 148
4590.88 147
4591.03 143
4591.19 138
4591.34 134
4591.50 130
4591.66 127
4591.81 124
4591.97 122
4592.12 120
4592.28 116
4592.43 111
4592.59 103
4592.74 95
4592.90 85
4593.05 77
4593.21 70
4593.37 64
4593.52 61
4593.68 60
4593.83 59
4593.99 60
4594.14 60
4594.30 59
4594.45 59
4594.61 58
4594.76 55
4594.92 53
4595.07 49
4595.23 46
4595.39 41
4595.54 38
4595.70 36
4595.85 36
4596.01 38
4596.16 43
4596.32 50
4596.47 57
4596.63 63
4596.78 67
4596.94 67
4597.10 64
4597.25 58
4597.41 51
4597.56 43
4597.72 36
4597.87 31
4598.03 27
4598.18 24
4598.34 21
4598.50 17
4598.65 13
4598.81 8
4598.96 4
4599.12 0
4599.27 0
4599.43 0
4599.58 0
4599.74 1
4599.89 3
4600.05 3
4600.21 1
4600.36 0
4600.52 0
4600.67 0
4600.83 0
4600.98 1
4601.14 13
4601.29 30
4601.45 52
4601.61 76
4601.76 101
4601.92 124
4602.07 144
4602.23 159
4602.38 169
4602.54 174
4602.69 176
4602.85 174
4603.01 171
4603.16 167
4603.32 161
4603.47 154
4603.63 146
4603.78 138
4603.94 129
4604.09 121
4604.25 115
4604.41 111
4604.56 109
4604.72 109
4604.87 110
4605.03 112
4605.18 114
4605.34 116
4605.50 118
4605.65 122
4605.81 128
4605.96 136
4606.12 147
4606.27 158
4606.43 169
4606.58 178
4606.74 184
4606.90 187
4607.05 187
4607.21 185
4607.36 183
4607.52 180
4607.67 176
4607.83 173
4607.99 169
4608.14 165
4608.30 162
4608.45 160
4608.61 159
4608.76 158
4608.92 159
4609.08 159
4609.23 158
4609.39 156
4609.54 153
4609.70 150
4609.85 146
4610.01 142
4610.16 140
4610.32 139
4610.48 140
4610.63 141
4610.79 144
4610.94 147
4611.10 150
4611.25 152
4611.41 154
4611.57 156
4611.72 157
4611.88 159
4612.03 161
4612.19 165
4612.34 171
4612.50 177
4612.66 183
4612.81 188
4612.97 191
4613.12 192
4613.28 192
4613.44 191
4613.59 190
4613.75 190
4613.90 191
4614.06 193
4614.21 194
4614.37 193
4614.53 192
4614.68 188
4614.84 185
4614.99 182
4615.15 181
4615.30 182
4615.46 185
4615.62 190
4615.77 196
4615.93 202
4616.08 208
4616.24 213
4616.39 217
4616.55 221
4616.71 224
4616.86 226
4617.02 227
4617.17 227
4617.33 224
4617.49 221
4617.64 216
4617.80 211
4617.95 206
4618.11 203
4618.26 201
4618.42 200
4618.58 201
4618.73 201
4618.89 200
4619.04 197
4619.20 191
4619.36 181
4619.51 169
4619.67 155
4619.82 140
4619.98 125
4620.13 111
4620.29 97
4620.45 84
4620.60 70
4620.76 56
4620.91 41
4621.07 26
4621.23 12
4621.38 1
4621.54 0
4621.69 0
4621.85 0
4622.01 0
4622.16 0
4622.32 0
4622.47 1
4622.63 5
4622.78 9
4622.94 12
4623.10 14
4623.25 15
4623.41 12
4623.56 7
4623.72 0
4623.88 0
4624.03 0
4624.19 0
4624.34 0
4624.50 0
4624.66 1
4624.81 16
4624.97 33
4625.12 47
4625.28 59
4625.44 67
4625.59 70
4625.75 69
4625.90 66
4626.06 62
4626.22 57
4626.37 52
4626.53 47
4626.68 41
4626.84 35
4627.00 28
4627.15 21
4627.31 16
4627.46 13
4627.62 12
4627.78 13
4627.93 16
4628.09 20
4628.24 24
4628.40 26
4628.56 28
4628.71 27
4628.87 25
4629.02 21
4629.18 17
4629.34 12
4629.49 8
4629.65 6
4629.80 6
4629.96 9
4630.12 12
4630.27 16
4630.43 20
4630.58 23
4630.74 25
4630.90 28
4631.05 31
4631.21 36
4631.36 42
4631.52 50
4631.68 59
4631.83 68
4631.99 76
4632.14 82
4632.30 86
4632.46 90
4632.61 92
4632.77 95
4632.92 97
4633.08 100
4633.24 102
4633.39 103
4633.55 103
4633.70 101
4633.86 98
4634.02 94
4634.17 89
4634.33 82
4634.49 75
4634.64 67
4634.80 59
4634.95 51
4635.11 45
4635.27 40
4635.42 37
4635.58 38
4635.73 42
4635.89 49
4636.05 56
4636.20 64
4636.36 70
4636.51 74
4636.67 76
4636.83 76
4636.98 73
4637.14 70
4637.30 67
4637.45 62
4637.61 57
4637.76 51
4637.92 45
4638.08 38
4638.23 32
4638.39 27
4638.54 24
4638.70 23
4638.86 25
4639.01 30
4639.17 37
4639.33 46
4639.48 56
4639.64 66
4639.79 74
4639.95 81
4640.11 84
4640.26 85
4640.42 83
4640.58 81
4640.73 78
4640.89 76
4641.04 75
4641.20 74
4641.36 74
4641.51 76
4641.67 78
4641.83 82
4641.98 88
4642.14 96
4642.29 105
4642.45 116
4642.61 126
4642.76 135
4642.92 143
4643.08 147
4643.23 147
4643.39 142
4643.54 134
4643.70 122
4643.86 109
4644.01 96
4644.17 84
4644.33 74
4644.48 68
4644.64 65
4644.79 65
4644.95 66
4645.11 69
4645.26 72
4645.42 75
4645.58 79
4645.73 84
4645.89 88
4646.04 93
4646.20 97
4646.36 101
4646.51 105
4646.67 108
4646.83 110
4646.98 113
4647.14 116
4647.29 121
4647.45 126
4647.61 132
4647.76 137
4647.92 141
4648.08 142
4648.23 140
4648.39 134
4648.55 126
4648.70 115
4648.86 105
4649.01 97
4649.17 92
4649.33 89
4649.48 89
4649.64 90
4649.80 91
4649.95 91
4650.11 89
4650.27 86
4650.42 82
4650.58 78
4650.73 74
4650.89 72
4651.05 71
4651.20 72
4651.36 74
4651.52 76
4651.67 78
4651.83 80
4651.99 81
4652.14 81
4652.30 80
4652.45 79
4652.61 79
4652.77 80
4652.92 83
4653.08 87
4653.24 93
4653.39 98
4653.55 102
4653.71 103
4653.86 102
4654.02 99
4654.18 95
4654.33 92
4654.49 90
4654.64 89
4654.80 89
4654.96 90
4655.11 92
4655.27 93
4655.43 94
4655.58 95
4655.74 97
4655.90 99
4656.05 101
4656.21 102
4656.37 102
4656.52 98
4656.68 92
4656.84 83
4656.99 72
4657.15 61
4657.30 51
4657.46 45
4657.62 42
4657.77 42
4657.93 45
4658.09 49
4658.24 53
4658.40 56
4658.56 58
4658.71 58
4658.87 57
4659.03 54
4659.18 51
4659.34 46
4659.50 41
4659.65 36
4659.81 31
4659.97 27
4660.12 23
4660.28 19
4660.44 15
4660.59 11
4660.75 8
4660.90 6
4661.06 4
4661.22 4
4661.37 6
4661.53 9
4661.69 12
4661.84 16
4662.00 18
4662.16 18
4662.31 16
4662.47 12
4662.63 6
4662.78 0
4662.94 0
4663.10 0
4663.25 0
4663.41 0
4663.57 0
4663.72 0
4663.88 1
4664.04 2
4664.19 3
4664.35 3
4664.51 3
4664.66 4
4664.82 5
4664.98 8
4665.13 12
4665.29 16
4665.45 21
4665.60 25
4665.76 29
4665.92 31
4666.07 31
4666.23 28
4666.39 25
4666.54 21
4666.70 17
4666.86 15
4667.01 16
4667.17 20
4667.33 27
4667.48 36
4667.64 44
4667.80 51
4667.95 56
4668.11 58
4668.27 57
4668.42 54
4668.58 49
4668.74 45
4668.89 42
4669.05 40
4669.21 42
4669.36 45
4669.52 49
4669.68 54
4669.83 59
4669.99 63
4670.15 65
4670.30 65
4670.46 64
4670.62 61
4670.77 57
4670.93 54
4671.09 52
4671.24 52
4671.40 52
4671.56 54
4671.71 56
4671.87 58
4672.03 59
4672.18 59
4672.34 58
4672.50 56
4672.65 54
4672.81 51
4672.97 49
4673.12 47
4673.28 44
4673.44 40
4673.59 35
4673.75 30
4673.91 25
4674.06 22
4674.22 21
4674.38 22
4674.53 26
4674.69 32
4674.85 39
4675.00 45
4675.16 51
4675.32 55
4675.48 59
4675.63 64
4675.79 70
4675.95 78
4676.10 89
4676.26 102
4676.42 114
4676.57 125
4676.73 132
4676.89 134
4677.04 131
4677.20 123
4677.36 112
4677.51 98
4677.67 82
4677.83 65
4677.98 48
4678.14 31
4678.30 14
4678.45 0
4678.61 0
4678.77 0
4678.93 0
4679.08 0
4679.24 0
4679.40 0
4679.55 0
4679.71 2
4679.87 21
4680.02 39
4680.18 55
4680.34 66
4680.49 71
4680.65 70
4680.81 64
4680.96 55
4681.12 45
4681.28 36
4681.44 28
4681.59 22
4681.75 17
4681.91 14
4682.06 10
4682.22 6
4682.38 1
4682.53 0
4682.69 0
4682.85 0
4683.00 0
4683.16 8
4683.32 18
4683.48 30
4683.63 42
4683.79 52
4683.95 60
4684.10 66
4684.26 71
4684.42 74
4684.57 78
4684.73 82
4684.89 89
4685.04 98
4685.20 108
4685.36 119
4685.52 130
4685.67 140
4685.83 150
4685.99 158
4686.14 165
4686.30 172
4686.46 178
4686.61 184
4686.77 188
4686.93 191
4687.09 191
4687.24 190
4687.40 188
4687.56 185
4687.71 184
4687.87 185
4688.03 188
4688.18 193
4688.34 199
4688.50 205
4688.66 210
4688.81 214
4688.97 216
4689.13 216
4689.28 215
4689.44 212
4689.60 209
4689.75 206
4689.91 204
4690.07 202
4690.23 201
4690.38 200
4690.54 198
4690.70 194
4690.85 188
4691.01 178
4691.17 166
4691.32 153
4691.48 139
4691.64 127
4691.80 117
4691.95 108
4692.11 101
4692.27 94
4692.42 87
4692.58 79
4692.74 71
4692.90 64
4693.05 57
4693.21 50
4693.37 44
4693.52 37
4693.68 31
4693.84 25
4694.00 19
4694.15 16
4694.31 16
4694.47 18
4694.62 23
4694.78 28
4694.94 33
4695.10 36
4695.25 37
4695.41 35
4695.57 31
4695.72 26
4695.88 20
4696.04 14
4696.20 8
4696.35 4
4696.51 0
4696.67 0
4696.82 0
4696.98 0
4697.14 2
4697.30 8
4697.45 14
4697.61 22
4697.77 29
4697.92 35
4698.08 41
4698.24 44
4698.40 46
4698.55 47
4698.71 47
4698.87 45
4699.02 43
4699.18 40
4699.34 37
4699.50 35
4699.65 32
4699.81 31
4699.97 30
4700.12 30
4700.28 32
4700.44 34
4700.60 37
4700.75 41
4700.91 45
4701.07 51
4701.22 57
4701.38 62
4701.54 68
4701.70 74
4701.85 80
4702.01 86
4702.17 92
4702.33 97
4702.48 102
4702.64 105
4702.80 105
4702.95 104
4703.11 100
4703.27 96
4703.43 91
4703.58 87
4703.74 82
4703.90 78
4704.06 74
4704.21 69
4704.37 65
4704.53 61
4704.68 57
4704.84 53
4705.00 51
4705.16 50
4705.31 49
4705.47 49
4705.63 49
4705.79 50
4705.94 51
4706.10 53
4706.26 53
4706.41 53
4706.57 51
4706.73 46
4706.89 39
4707.04 30
4707.20 19
4707.36 8
4707.52 0
4707.67 0
4707.83 0
4707.99 0
4708.15 0
4708.30 0
4708.46 0
4708.62 0
4708.77 2
4708.93 13
4709.09 24
4709.25 36
4709.40 46
4709.56 55
4709.72 61
4709.88 66
4710.03 69
4710.19 70
4710.35 69
4710.51 67
4710.66 64
4710.82 61
4710.98 57
4711.14 51
4711.29 44
4711.45 36
4711.61 26
4711.76 16
4711.92 7
4712.08 1
4712.24 0
4712.39 1
4712.55 7
4712.71 15
4712.87 25
4713.02 33
4713.18 39
4713.34 42
4713.50 42
4713.65 41
4713.81 41
4713.97 42
4714.13 46
4714.28 51
4714.44 58
4714.60 63
4714.76 67
4714.91 68
4715.07 66
4715.23 63
4715.39 60
4715.54 58
4715.70 57
4715.86 59
4716.02 62
4716.17 66
4716.33 71
4716.49 75
4716.65 77
4716.80 77
4716.96 76
4717.12 73
4717.28 68
4717.43 64
4717.59 60
4717.75 58
4717.91 56
4718.06 56
4718.22 56
4718.38 57
4718.54 56
4718.69 55
4718.85 52
4719.01 49
4719.17 45
4719.32 41
4719.48 36
4719.64 32
4719.80 27
4719.95 23
4720.11 19
4720.27 16
4720.43 16
4720.58 17
4720.74 23
4720.90 31
4721.06 42
4721.21 55
4721.37 68
4721.53 80
4721.69 89
4721.84 96
4722.00 101
4722.16 104
4722.32 107
4722.47 111
4722.63 114
4722.79 116
4722.95 116
4723.10 114
4723.26 108
4723.42 100
4723.58 91
4723.73 81
4723.89 73
4724.05 65
4724.21 60
4724.37 55
4724.52 52
4724.68 50
4724.84 49
4725.00 49
4725.15 50
4725.31 50
4725.47 51
4725.63 51
4725.78 50
4725.94 48
4726.10 45
4726.26 42
4726.41 40
4726.57 38
4726.73 38
4726.89 40
4727.05 44
4727.20 49
4727.36 54
4727.52 59
4727.68 63
4727.83 67
4727.99 71
4728.15 75
4728.31 79
4728.46 83
4728.62 88
4728.78 93
4728.94 99
4729.09 105
4729.25 112
4729.41 117
4729.57 122
4729.73 125
4729.88 124
4730.04 120
4730.20 113
4730.36 103
4730.51 91
4730.67 78
4730.83 65
4730.99 53
4731.15 42
4731.30 33
4731.46 25
4731.62 19
4731.78 15
4731.93 13
4732.09 14
4732.25 17
4732.41 20
4732.56 23
4732.72 26
4732.88 27
4733.04 26
4733.20 23
4733.35 19
4733.51 13
4733.67 8
4733.83 2
4733.98 0
4734.14 0
4734.30 0
4734.46 0
4734.62 0
4734.77 0
4734.93 0
4735.09 0
4735.25 2
4735.40 8
4735.56 13
4735.72 18
4735.88 22
4736.04 26
4736.19 28
4736.35 30
4736.51 32
4736.67 32
4736.82 31
4736.98 28
4737.14 25
4737.30 21
4737.46 18
4737.61 15
4737.77 15
4737.93 16
4738.09 20
4738.25 24
4738.40 29
4738.56 34
4738.72 37
4738.88 39
4739.03 38
4739.19 34
4739.35 29
4739.51 24
4739.67 18
4739.82 13
4739.98 11
4740.14 10
4740.30 10
4740.46 11
4740.61 12
4740.77 12
4740.93 12
4741.09 11
4741.24 10
4741.40 10
4741.56 11
4741.72 14
4741.88 18
4742.03 24
4742.19 30
4742.35 37
4742.51 45
4742.67 54
4742.82 65
4742.98 78
4743.14 92
4743.30 106
4743.46 120
4743.61 132
4743.77 140
4743.93 144
4744.09 145
4744.25 141
4744.40 135
4744.56 127
4744.72 117
4744.88 106
4745.04 95
4745.19 84
4745.35 74
4745.51 66
4745.67 60
4745.82 57
4745.98 55
4746.14 54
4746.30 53
4746.46 52
4746.61 51
4746.77 49
4746.93 46
4747.09 44
4747.25 43
4747.40 42
4747.56 40
4747.72 38
4747.88 35
4748.04 30
4748.19 24
4748.35 17
4748.51 10
4748.67 3
4748.83 0
4748.98 0
4749.14 0
4749.30 0
4749.46 0
4749.62 0
4749.77 0
4749.93 0
4750.09 0
4750.25 11
4750.41 22
4750.57 32
4750.72 39
4750.88 43
4751.04 43
4751.20 41
4751.36 37
4751.51 34
4751.67 33
4751.83 35
4751.99 40
4752.15 47
4752.30 55
4752.46 61
4752.62 64
4752.78 64
4752.94 60
4753.09 52
4753.25 43
4753.41 33
4753.57 23
4753.73 16
4753.88 10
4754.04 7
4754.20 7
4754.36 9
4754.52 14
4754.68 21
4754.83 29
4754.99 38
4755.15 48
4755.31 55
4755.47 61
4755.62 64
4755.78 66
4755.94 66
4756.10 65
4756.26 64
4756.41 62
4756.57 60
4756.73 57
4756.89 53
4757.05 48
4757.21 42
4757.36 37
4757.52 34
4757.68 33
4757.84 36
4758.00 40
4758.15 45
4758.31 50
4758.47 53
4758.63 54
4758.79 52
4758.95 49
4759.10 44
4759.26 39
4759.42 34
4759.58 29
4759.74 25
4759.89 22
4760.05 21
4760.21 21
4760.37 22
4760.53 23
4760.69 23
4760.84 22
4761.00 18
4761.16 12
4761.32 6
4761.48 1
4761.63 0
4761.79 0
4761.95 3
4762.11 9
4762.27 15
4762.43 21
4762.58 25
4762.74 26
4762.90 25
4763.06 24
4763.22 21
4763.38 19
4763.53 18
4763.69 18
4763.85 20
4764.01 22
4764.17 26
4764.33 30
4764.48 34
4764.64 38
4764.80 41
4764.96 43
4765.12 45
4765.27 47
4765.43 49
4765.59 51
4765.75 54
4765.91 57
4766.07 59
4766.22 60
4766.38 60
4766.54 59
4766.70 59
4766.86 60
4767.02 61
4767.17 65
4767.33 69
4767.49 74
4767.65 79
4767.81 81
4767.97 83
4768.12 82
4768.28 81
4768.44 78
4768.60 75
4768.76 72
4768.92 69
4769.07 67
4769.23 66
4769.39 66
4769.55 68
4769.71 71
4769.87 77
4770.02 84
4770.18 92
4770.34 101
4770.50 110
4770.66 119
4770.82 125
4770.98 130
4771.13 132
4771.29 131
4771.45 126
4771.61 118
4771.77 109
4771.93 99
4772.08 91
4772.24 85
4772.40 82
4772.56 81
4772.72 81
4772.88 82
4773.03 81
4773.19 78
4773.35 73
4773.51 67
4773.67 61
4773.83 57
4773.99 56
4774.14 59
4774.30 65
4774.46 72
4774.62 79
4774.78 84
4774.94 87
4775.09 88
4775.25 88
4775.41 87
4775.57 88
4775.73 90
4775.89 93
4776.04 98
4776.20 104
4776.36 110
4776.52 116
4776.68 121
4776.84 127
4777.00 133
4777.15 138
4777.31 143
4777.47 148
4777.63 153
4777.79 155
4777.95 156
4778.11 154
4778.26 149
4778.42 141
4778.58 130
4778.74 119
4778.90 107
4779.06 96
4779.21 88
4779.37 83
4779.53 82
4779.69 84
4779.85 90
4780.01 99
4780.17 111
4780.32 124
4780.48 138
4780.64 151
4780.80 161
4780.96 169
4781.12 174
4781.28 175
4781.43 175
4781.59 173
4781.75 170
4781.91 168
4782.07 165
4782.23 161
4782.39 156
4782.54 150
4782.70 142
4782.86 133
4783.02 125
4783.18 118
4783.34 114
4783.50 113
4783.65 115
4783.81 120
4783.97 126
4784.13 133
4784.29 139
4784.45 142
4784.61 143
4784.76 141
4784.92 136
4785.08 130
4785.24 124
4785.40 119
4785.56 116
4785.72 115
4785.88 117
4786.03 122
4786.19 128
4786.35 135
4786.51 142
4786.67 149
4786.83 156
4786.99 163
4787.14 171
4787.30 180
4787.46 190
4787.62 199
4787.78 207
4787.94 212
4788.10 213
4788.26 210
4788.41 203
4788.57 192
4788.73 179
4788.89 165
4789.05 152
4789.21 140
4789.37 129
4789.52 119
4789.68 112
4789.84 107
4790.00 104
4790.16 104
4790.32 105
4790.48 107
4790.64 109
4790.79 111
4790.95 111
4791.11 110
4791.27 108
4791.43 106
4791.59 106
4791.75 109
4791.91 115
4792.06 124
4792.22 135
4792.38 145
4792.54 153
4792.70 160
4792.86 164
4793.02 168
4793.18 172
4793.33 177
4793.49 184
4793.65 191
4793.81 197
4793.97 201
4794.13 202
4794.29 199
4794.45 192
4794.60 182
4794.76 171
4794.92 160
4795.08 151
4795.24 143
4795.40 138
4795.56 135
4795.72 132
4795.87 130
4796.03 127
4796.19 123
4796.35 118
4796.51 112
4796.67 105
4796.83 99
4796.99 94
4797.14 90
4797.30 88
4797.46 87
4797.62 87
4797.78 88
4797.94 89
4798.10 88
4798.26 85
4798.42 80
4798.57 73
4798.73 64
4798.89 53
4799.05 43
4799.21 34
4799.37 27
4799.53 22
4799.69 21
4799.85 22
4800.00 25
4800.16 29
4800.32 33
4800.48 38
4800.64 41
4800.80 44
4800.96 47
4801.12 50
4801.28 54
4801.43 57
4801.59 61
4801.75 66
4801.91 70
4802.07 74
4802.23 78
4802.39 82
4802.55 84
4802.71 86
4802.86 86
4803.02 86
4803.18 85
4803.34 83
4803.50 81
4803.66 78
4803.82 74
4803.98 71
4804.14 68
4804.29 65
4804.45 62
4804.61 59
4804.77 58
4804.93 57
4805.09 56
4805.25 55
4805.41 54
4805.57 51
4805.72 46
4805.88 40
4806.04 31
4806.20 22
4806.36 13
4806.52 4
4806.68 0
4806.84 0
4807.00 0
4807.16 0
4807.31 0
4807.47 0
4807.63 0
4807.79 0
4807.95 0
4808.11 8
4808.27 19
4808.43 31
4808.59 43
4808.75 54
4808.90 61
4809.06 65
4809.22 66
4809.38 64
4809.54 60
4809.70 56
4809.86 55
4810.02 56
4810.18 60
4810.34 68
4810.50 79
4810.65 91
4810.81 102
4810.97 111
4811.13 116
4811.29 116
4811.45 112
4811.61 104
4811.77 94
4811.93 84
4812.09 74
4812.24 65
4812.40 59
4812.56 54
4812.72 50
4812.88 47
4813.04 43
4813.20 39
4813.36 35
4813.52 33
4813.68 33
4813.84 36
4813.99 42
4814.15 49
4814.31 58
4814.47 67
4814.63 76
4814.79 84
4814.95 90
4815.11 94
4815.27 97
4815.43 99
4815.59 98
4815.74 96
4815.90 92
4816.06 87
4816.22 82
4816.38 76
4816.54 72
4816.70 69
4816.86 67
4817.02 67
4817.18 68
4817.34 68
4817.50 68
4817.65 69
4817.81 69
4817.97 69
4818.13 70
4818.29 72
4818.45 75
4818.61 79
4818.77 84
4818.93 89
4819.09 93
4819.25 96
4819.41 96
4819.56 95
4819.72 92
4819.88 89
4820.04 87
4820.20 86
4820.36 87
4820.52 90
4820.68 94
4820.84 98
4821.00 102
4821.16 106
4821.32 108
4821.48 110
4821.63 111
4821.79 112
4821.95 112
4822.11 111
4822.27 109
4822.43 106
4822.59 103
4822.75 100
4822.91 99
4823.07 98
4823.23 99
4823.39 100
4823.55 101
4823.70 100
4823.86 97
4824.02 91
4824.18 82
4824.34 72
4824.50 63
4824.66 55
4824.82 50
4824.98 49
4825.14 52
4825.30 57
4825.46 64
4825.62 73
4825.78 81
4825.93 89
4826.09 95
4826.25 99
4826.41 100
4826.57 98
4826.73 94
4826.89 87
4827.05 80
4827.21 73
4827.37 68
4827.53 65
4827.69 65
4827.85 67
4828.01 70
4828.16 75
4828.32 79
4828.48 83
4828.64 86
4828.80 87
4828.96 86
4829.12 83
4829.28 81
4829.44 79
4829.60 78
4829.76 79
4829.92 82
4830.08 86
4830.24 91
4830.40 95
4830.56 97
4830.71 99
4830.87 101
4831.03 104
4831.19 108
4831.35 114
4831.51 121
4831.67 127
4831.83 132
4831.99 133
4832.15 131
4832.31 126
4832.47 119
4832.63 111
4832.79 101
4832.95 92
4833.11 83
4833.26 74
4833.42 67
4833.58 60
4833.74 55
4833.90 52
4834.06 50
4834.22 50
4834.38 50
4834.54 51
4834.70 52
4834.86 52
4835.02 53
4835.18 55
4835.34 57
4835.50 59
4835.66 63
4835.82 66
4835.98 70
4836.13 72
4836.29 73
4836.45 72
4836.61 68
4836.77 62
4836.93 54
4837.09 45
4837.25 35
4837.41 26
4837.57 17
4837.73 11
4837.89 6
4838.05 2
4838.21 0
4838.37 0
4838.53 0
4838.69 0
4838.85 0
4839.01 0
4839.17 0
4839.32 0
4839.48 0
4839.64 0
4839.80 0
4839.96 0
4840.12 2
4840.28 6
4840.44 10
4840.60 15
4840.76 21
4840.92 26
4841.08 30
4841.24 34
4841.40 38
4841.56 42
4841.72 48
4841.88 54
4842.04 60
4842.20 65
4842.36 68
4842.52 68
4842.68 66
4842.83 61
4842.99 55
4843.15 49
4843.31 46
4843.47 45
4843.63 47
4843.79 52
4843.95 56
4844.11 60
4844.27 61
4844.43 60
4844.59 57
4844.75 52
4844.91 47
4845.07 42
4845.23 39
4845.39 37
4845.55 36
4845.71 35
4845.87 34
4846.03 32
4846.19 30
4846.35 28
4846.51 28
4846.67 29
4846.82 33
4846.98 39
4847.14 47
4847.30 56
4847.46 64
4847.62 72
4847.78 78
4847.94 84
4848.10 90
4848.26 95
4848.42 100
4848.58 103
4848.74 104
4848.90 102
4849.06 96
4849.22 87
4849.38 76
4849.54 64
4849.70 54
4849.86 47
4850.02 44
4850.18 45
4850.34 51
4850.50 60
4850.66 70
4850.82 79
4850.98 85
4851.14 87
4851.30 84
4851.46 77
4851.62 67
4851.77 54
4851.93 42
4852.09 32
4852.25 24
4852.41 18
4852.57 15
4852.73 13
4852.89 13
4853.05 12
4853.21 13
4853.37 14
4853.53 16
4853.69 18
4853.85 21
4854.01 25
4854.17 28
4854.33 31
4854.49 33
4854.65 36
4854.81 39
4854.97 44
4855.13 50
4855.29 57
4855.45 64
4855.61 71
4855.77 76
4855.93 80
4856.09 81
4856.25 81
4856.41 79
4856.57 77
4856.73 74
4856.89 72
4857.05 70
4857.21 69
4857.37 68
4857.53 68
4857.69 68
4857.85 67
4858.01 66
4858.17 65
4858.33 63
4858.49 62
4858.65 60
4858.81 59
4858.97 57
4859.12 55
4859.28 54
4859.44 53
4859.60 53
4859.76 55
4859.92 59
4860.08 66
4860.24 75
4860.40 86
4860.56 97
4860.72 107
4860.88 116
4861.04 123
4861.20 128
4861.36 130
4861.52 130
4861.68 128
4861.84 124
4862.00 117
4862.16 109
4862.32 99
4862.48 90
4862.64 81
4862.80 74
4862.96 68
4863.12 64
4863.28 61
4863.44 60
4863.60 60
4863.76 61
4863.92 65
4864.08 72
4864.24 80
4864.40 90
4864.56 99
4864.72 106
4864.88 110
4865.04 111
4865.20 108
4865.36 102
4865.52 94
4865.68 86
4865.84 79
4866.00 72
4866.16 66
4866.32 60
4866.48 55
4866.64 49
4866.80 43
4866.96 36
4867.12 31
4867.28 25
4867.44 20
4867.60 15
4867.76 10
4867.92 7
4868.08 4
4868.24 3
4868.40 2
4868.56 2
4868.72 2
4868.88 1
4869.04 0
4869.20 0
4869.36 0
4869.52 0
4869.68 0
4869.84 0
4870.00 0
4870.16 3
4870.32 7
4870.48 12
4870.64 18
4870.80 26
4870.96 38
4871.12 53
4871.28 71
4871.44 90
4871.60 110
4871.76 127
4871.92 140
4872.08 148
4872.24 152
4872.40 152
4872.56 149
4872.72 145
4872.88 141
4873.04 137
4873.20 134
4873.36 133
4873.52 133
4873.68 134
4873.84 136
4874.00 138
4874.16 141
4874.32 144
4874.48 148
4874.64 154
4874.80 161
4874.96 168
4875.12 176
4875.28 182
4875.44 186
4875.60 187
4875.76 184
4875.92 179
4876.08 173
4876.24 166
4876.40 160
4876.56 156
4876.72 154
4876.88 153
4877.04 153
4877.20 153
4877.36 153
4877.52 153
[truncated: 745,176 more chars]
